# Supplementary material for: High transcriptome plasticity drives phosphate starvation responses in tomato
Source: Stress Biol. 2022 Mar 18;2(1):18. doi: 10.1007/s44154-022-00035-4 (PMC10441952; doi:10.1007/s44154-022-00035-4)
Supplement: Supplementary file 1 — Additional file 1. [file 44154_2022_35_MOESM1_ESM.xlsx]

## Sheet: root m1rVsp1r
itag_id	baseMean	log2FoldChange	lfcSE	stat	pvalue	padj
Solyc05g011970.2	5122.12	2.08115	0.094328	22.0629	7.19e-108	2.05e-103
Solyc03g020060.2	287.462	7.14408	0.37957	18.8215	5.03e-79	7.17e-75
Solyc04g015120.2	8252.66	4.90807	0.272684	17.9991	1.98e-72	1.88e-68
Solyc06g036110.1	4624.18	2.95885	0.183821	16.0964	2.7e-58	1.93e-54
Solyc05g006740.2	2633.76	2.89991	0.184007	15.7598	5.88e-56	3.35e-52
Solyc12g087940.1	9949.54	1.15763	0.0799715	14.4756	1.73e-47	8.21e-44
Solyc11g013150.1	859.41	2.03135	0.14134	14.3722	7.74e-47	3.15e-43
Solyc07g049560.2	3458.98	2.88726	0.210007	13.7484	5.21e-43	1.85e-39
Solyc01g110060.2	4548.09	2.24982	0.169609	13.2648	3.71e-40	1.17e-36
Solyc09g007890.1	3086.27	-26.1928	1.98412	-13.2012	8.63e-40	2.46e-36
Solyc07g055690.1	1167.29	-1.19632	0.0930083	-12.8625	7.32e-38	1.9e-34
Solyc10g085850.1	70312.9	2.77819	0.222531	12.4845	9.07e-36	2.15e-32
Solyc01g106240.2	1993.93	-25.4217	2.10664	-12.0674	1.57e-33	3.44e-30
Solyc04g071620.2	10076.4	3.67937	0.305492	12.0441	2.08e-33	4.24e-30
Solyc03g098730.1	1129.25	-1.69639	0.142426	-11.9106	1.04e-32	1.98e-29
Solyc03g025190.2	955.426	19.8898	1.68293	11.8186	3.13e-32	5.57e-29
Solyc11g010700.1	1765.54	2.02585	0.17998	11.256	2.16e-29	3.24e-26
Solyc04g074440.1	2362.95	-1.16579	0.104202	-11.1878	4.68e-29	6.35e-26
Solyc08g067960.2	1539.27	-1.35056	0.120718	-11.1877	4.68e-29	6.35e-26
Solyc07g043490.1	6802.65	1.04573	0.0956663	10.931	8.19e-28	1.06e-24
Solyc10g017580.2	3022.07	1.21674	0.112687	10.7975	3.54e-27	4.38e-24
Solyc03g093140.2	21870	3.524	0.330283	10.6696	1.41e-26	1.55e-23
Solyc02g091590.2	1200.77	1.8342	0.17362	10.5644	4.36e-26	4.6e-23
Solyc10g047040.1	684.778	2.94595	0.28186	10.4518	1.44e-25	1.46e-22
Solyc07g009510.1	1087.63	-3.38977	0.33098	-10.2416	1.29e-24	1.23e-21
Solyc12g009480.1	16904.3	4.0714	0.398716	10.2113	1.76e-24	1.62e-21
Solyc11g007370.1	254.683	1.61991	0.162081	9.99447	1.61e-23	1.39e-20
Solyc03g098710.1	2206.08	8.29587	0.829866	9.99663	1.58e-23	1.39e-20
Solyc03g020080.2	53.7438	7.28359	0.737318	9.8785	5.16e-23	4.32e-20
Solyc02g082910.2	702.569	1.61329	0.163483	9.86829	5.71e-23	4.65e-20
Solyc07g009500.1	5139.25	-2.16266	0.222874	-9.70349	2.91e-22	2.31e-19
Solyc12g096770.1	2825.85	2.37858	0.24633	9.65609	4.63e-22	3.57e-19
Solyc01g010350.2	87.0959	4.90664	0.512229	9.57899	9.8e-22	7.35e-19
Solyc03g093540.1	691.631	-1.22745	0.128402	-9.55942	1.18e-21	8.65e-19
Solyc05g009470.2	16330.9	0.705826	0.0755152	9.34681	9.03e-21	6.43e-18
Solyc10g085100.1	4108.3	2.44448	0.268039	9.1199	7.52e-20	5.22e-17
Solyc12g009930.1	9258.04	0.765827	0.084519	9.06101	1.29e-19	8.77e-17
Solyc05g056470.1	932.063	1.11436	0.123415	9.02938	1.73e-19	1.14e-16
Solyc01g100020.2	1905.55	4.07019	0.456911	8.90808	5.19e-19	3.29e-16
Solyc10g055780.1	330.699	-5.19231	0.589795	-8.80358	1.33e-18	8.03e-16
Solyc07g005100.2	6236.72	-0.886514	0.100858	-8.78975	1.5e-18	8.9e-16
Solyc03g098010.2	2475.97	5.04519	0.582293	8.66435	4.54e-18	2.59e-15
Solyc09g008790.2	1796.59	-0.687265	0.0794762	-8.64744	5.27e-18	2.94e-15
Solyc03g115040.2	253.242	-1.59454	0.18487	-8.62518	6.4e-18	3.51e-15
Solyc05g046290.2	794.311	-1.88163	0.218749	-8.60177	7.85e-18	4.22e-15
Solyc11g071470.1	2690.66	1.30903	0.153629	8.52071	1.59e-17	8.37e-15
Solyc12g042980.1	228.694	10.4702	1.23857	8.45346	2.83e-17	1.46e-14
Solyc06g074990.1	939.869	2.31524	0.273964	8.4509	2.89e-17	1.47e-14
Solyc01g090890.2	7312.44	6.34422	0.766773	8.27393	1.3e-16	6.48e-14
Solyc02g085760.2	2568.64	-1.64189	0.199114	-8.24599	1.64e-16	8.05e-14
Solyc02g087780.2	972.021	1.61797	0.196693	8.2259	1.94e-16	9.35e-14
Solyc03g005530.1	18663.3	2.19542	0.267345	8.21196	2.18e-16	1.03e-13
Solyc12g010980.1	2776.65	2.03528	0.249173	8.16816	3.13e-16	1.46e-13
Solyc02g072080.1	2621.69	-0.693146	0.0849755	-8.15701	3.43e-16	1.58e-13
Solyc01g066910.2	1978.31	1.22487	0.15056	8.13541	4.11e-16	1.86e-13
Solyc03g114350.1	601.586	-1.31833	0.16299	-8.08837	6.05e-16	2.69e-13
Solyc07g062490.1	2917.18	-0.794979	0.0988432	-8.04283	8.78e-16	3.79e-13
Solyc04g076190.1	6220.93	0.781414	0.0971424	8.04401	8.69e-16	3.79e-13
Solyc01g106220.2	1819.9	-14.8697	1.85116	-8.03264	9.54e-16	4.06e-13
Solyc05g055400.2	843.041	2.72025	0.339283	8.01764	1.08e-15	4.45e-13
Solyc07g043500.1	5620.39	1.13074	0.141934	7.9667	1.63e-15	6.63e-13
Solyc01g107560.2	1449.31	0.734795	0.0928131	7.91693	2.43e-15	9.75e-13
Solyc11g069760.1	1556.96	2.22262	0.281729	7.88919	3.04e-15	1.19e-12
Solyc09g066410.1	1722.77	5.03587	0.638764	7.88377	3.18e-15	1.22e-12
Solyc01g100270.2	1455.18	2.50893	0.320515	7.82781	4.96e-15	1.89e-12
Solyc10g083690.2	787.949	-1.13098	0.145355	-7.78078	7.21e-15	2.7e-12
Solyc04g054660.1	85.3374	-11.0052	1.42247	-7.73674	1.02e-14	3.77e-12
Solyc03g098760.1	745.782	2.64147	0.343238	7.69574	1.41e-14	5.14e-12
Solyc02g080830.1	113.842	-1.40613	0.183182	-7.6761	1.64e-14	5.91e-12
Solyc03g078500.2	3792.05	8.8447	1.15392	7.66494	1.79e-14	6.37e-12
Solyc07g043480.1	5616.15	0.882237	0.11572	7.62392	2.46e-14	8.55e-12
Solyc12g096790.1	54.5702	2.97128	0.390058	7.61752	2.59e-14	8.88e-12
Solyc03g020070.2	32.0256	6.89781	0.906246	7.6114	2.71e-14	9.2e-12
Solyc11g069740.1	499.495	1.45185	0.191276	7.59035	3.19e-14	1.07e-11
Solyc01g107710.2	373.619	1.50678	0.199421	7.55579	4.16e-14	1.38e-11
Solyc04g077050.2	1576.75	0.775839	0.102922	7.53813	4.77e-14	1.56e-11
Solyc03g036470.1	151.081	23.1652	3.07878	7.52416	5.31e-14	1.72e-11
Solyc08g005960.1	9217.73	0.843995	0.113344	7.44635	9.6e-14	3.07e-11
Solyc07g040960.1	4440.87	-0.891912	0.119953	-7.43551	1.04e-13	3.26e-11
Solyc03g098720.2	2025.08	8.01282	1.07761	7.43576	1.04e-13	3.26e-11
Solyc03g098300.1	177.823	1.94241	0.262337	7.40426	1.32e-13	4.08e-11
Solyc01g079350.2	2400.4	-0.500739	0.0679222	-7.37223	1.68e-13	5.09e-11
Solyc02g084930.2	1349.45	1.6743	0.227424	7.36199	1.81e-13	5.43e-11
Solyc11g005300.1	302.977	-1.13399	0.154325	-7.34811	2.01e-13	5.9e-11
Solyc09g091910.1	1718.21	3.31976	0.453	7.32838	2.33e-13	6.77e-11
Solyc08g060920.2	18417.6	3.91691	0.538717	7.27081	3.57e-13	1.03e-10
Solyc10g044670.1	7814.67	-0.507025	0.0698024	-7.26372	3.77e-13	1.07e-10
Solyc11g005610.1	139.952	5.84148	0.804828	7.25804	3.93e-13	1.11e-10
Solyc03g093550.1	1343.22	-0.906891	0.125196	-7.24378	4.36e-13	1.22e-10
Solyc02g088500.1	1994.62	1.6909	0.233848	7.23078	4.8e-13	1.33e-10
Solyc07g007660.1	3773.1	1.38426	0.191662	7.22242	5.11e-13	1.4e-10
Solyc02g068030.1	953.381	-1.29207	0.179022	-7.21739	5.3e-13	1.44e-10
Solyc07g052550.1	61.2459	-11.0817	1.54192	-7.18692	6.63e-13	1.76e-10
Solyc01g087030.2	1370.46	-0.761071	0.106403	-7.15271	8.51e-13	2.2e-10
Solyc12g100100.1	282.775	1.37988	0.193446	7.13318	9.81e-13	2.52e-10
Solyc01g080020.2	7513.62	1.22312	0.172209	7.10253	1.22e-12	3.12e-10
Solyc01g105120.2	2796.44	-0.71017	0.100153	-7.09084	1.33e-12	3.36e-10
Solyc05g053860.2	336.522	1.48291	0.20923	7.08747	1.37e-12	3.41e-10
Solyc08g082190.2	36714.7	0.584361	0.0826477	7.07051	1.54e-12	3.82e-10
Solyc11g069240.1	1002.74	1.95149	0.278104	7.01712	2.26e-12	5.56e-10
Solyc01g110440.2	15180.4	0.542147	0.0773531	7.00873	2.4e-12	5.86e-10
Solyc02g089250.2	9140.7	0.874546	0.124984	6.99727	2.61e-12	6.3e-10
Solyc04g054990.2	6157.81	1.64017	0.235507	6.96443	3.3e-12	7.89e-10
Solyc10g080270.1	187.897	3.82731	0.551568	6.93895	3.95e-12	9.38e-10
Solyc10g078220.1	306.401	-3.01376	0.434588	-6.93475	4.07e-12	9.58e-10
Solyc10g085500.1	389.184	2.26367	0.328386	6.89332	5.45e-12	1.27e-09
Solyc05g010260.2	6198.78	0.549082	0.0804674	6.82365	8.88e-12	2.06e-09
Solyc01g080010.2	4552.57	-0.907331	0.133755	-6.78352	1.17e-11	2.69e-09
Solyc01g008620.2	2967.65	1.21154	0.178887	6.77262	1.26e-11	2.88e-09
Solyc12g056760.1	802.478	1.3626	0.201294	6.76923	1.29e-11	2.93e-09
Solyc09g014730.2	668.693	0.713899	0.106163	6.72455	1.76e-11	3.95e-09
Solyc04g074450.1	2746.06	-0.684136	0.10177	-6.72236	1.79e-11	3.98e-09
Solyc01g106620.2	54689.6	-0.940751	0.140095	-6.71507	1.88e-11	4.15e-09
Solyc02g093660.1	384.879	-1.39466	0.208874	-6.67704	2.44e-11	5.32e-09
Solyc02g081600.2	1215.72	0.986513	0.148453	6.64528	3.03e-11	6.53e-09
Solyc01g017600.2	1472.84	2.92416	0.440823	6.63342	3.28e-11	7.03e-09
Solyc12g056650.1	15906.6	-1.02523	0.155876	-6.57726	4.79e-11	1.02e-08
Solyc02g092090.1	1180.53	1.10748	0.169331	6.54032	6.14e-11	1.3e-08
Solyc09g011710.2	7592.12	-0.673355	0.103096	-6.53134	6.52e-11	1.37e-08
Solyc04g081130.1	278.876	1.47333	0.226194	6.51354	7.34e-11	1.53e-08
Solyc06g076570.1	3010.52	-0.734168	0.113249	-6.48277	9.01e-11	1.85e-08
Solyc05g014260.2	4770.6	-0.65907	0.101856	-6.47062	9.76e-11	1.97e-08
Solyc10g074540.1	3840.74	-0.996833	0.154321	-6.45946	1.05e-10	2.11e-08
Solyc04g040120.1	492.293	1.05855	0.164846	6.42144	1.35e-10	2.67e-08
Solyc12g006130.1	1050.33	5.06812	0.789912	6.41605	1.4e-10	2.75e-08
Solyc09g072690.1	420.133	3.54044	0.553117	6.40088	1.54e-10	2.99e-08
Solyc09g083390.1	1711.69	-0.763316	0.120004	-6.36077	2.01e-10	3.86e-08
Solyc12g098900.1	86.9041	-1.65978	0.261007	-6.35916	2.03e-10	3.88e-08
Solyc01g005990.2	1490.32	1.18642	0.18677	6.35231	2.12e-10	4.03e-08
Solyc09g064820.1	45.3168	-4.14148	0.652247	-6.34956	2.16e-10	4.07e-08
Solyc08g076930.1	5523.86	-0.412376	0.0649596	-6.3482	2.18e-10	4.08e-08
Solyc02g091600.1	126.069	2.35479	0.372463	6.32222	2.58e-10	4.8e-08
Solyc01g108490.2	1915.53	-0.879197	0.139664	-6.29511	3.07e-10	5.68e-08
Solyc07g005680.2	535.714	3.91341	0.62287	6.28287	3.32e-10	6.11e-08
Solyc05g014550.1	1952.54	2.41007	0.384335	6.27075	3.59e-10	6.52e-08
Solyc03g119930.1	2296.86	0.664675	0.106134	6.26259	3.79e-10	6.83e-08
Solyc05g051610.1	273.69	2.47524	0.395317	6.2614	3.82e-10	6.84e-08
Solyc01g091200.2	1946.69	0.496524	0.0795174	6.24423	4.26e-10	7.54e-08
Solyc01g065980.2	1725.91	0.871734	0.140057	6.22415	4.84e-10	8.51e-08
Solyc04g078420.1	3681.91	-0.572397	0.0921421	-6.21212	5.23e-10	9.14e-08
Solyc04g007760.2	3301.39	0.810493	0.130655	6.2033	5.53e-10	9.55e-08
Solyc12g098240.1	127.306	1.17404	0.189458	6.1968	5.76e-10	9.89e-08
Solyc09g008910.1	334.848	2.19138	0.355021	6.17254	6.72e-10	1.15e-07
Solyc02g084890.1	865.99	-0.614792	0.0996412	-6.17005	6.83e-10	1.16e-07
Solyc09g065750.2	186.776	6.24308	1.01271	6.16474	7.06e-10	1.19e-07
Solyc03g094000.2	126.512	-2.14039	0.348725	-6.13776	8.37e-10	1.4e-07
Solyc07g064420.2	1330.46	0.937897	0.15297	6.13126	8.72e-10	1.44e-07
Solyc07g005090.2	3613.41	-0.60364	0.098545	-6.12553	9.04e-10	1.49e-07
Solyc05g012560.1	1205.98	-0.732482	0.119708	-6.1189	9.42e-10	1.54e-07
Solyc06g061000.2	4230.87	-0.492431	0.0806015	-6.10945	1e-09	1.63e-07
Solyc03g117420.2	4216.86	-0.593655	0.0971846	-6.10853	1.01e-09	1.63e-07
Solyc07g006570.2	821.215	1.12145	0.183779	6.10217	1.05e-09	1.68e-07
Solyc05g051240.1	3448.64	-0.599132	0.0982369	-6.09885	1.07e-09	1.71e-07
Solyc08g067260.2	1744.52	-1.317	0.216298	-6.08884	1.14e-09	1.81e-07
Solyc10g018150.1	458.094	3.2175	0.52899	6.08235	1.18e-09	1.87e-07
Solyc02g070860.2	286.683	1.5665	0.259502	6.03656	1.57e-09	2.47e-07
Solyc04g077980.1	5121	-0.857946	0.142135	-6.03612	1.58e-09	2.47e-07
Solyc01g079180.2	452.738	-1.14367	0.189643	-6.03064	1.63e-09	2.54e-07
Solyc10g050110.1	3326.88	0.467792	0.0776017	6.02812	1.66e-09	2.57e-07
Solyc03g091030.1	996.057	1.50876	0.250785	6.01617	1.79e-09	2.75e-07
Solyc06g074980.2	13635.2	-0.293552	0.04883	-6.01172	1.84e-09	2.81e-07
Solyc01g090210.2	1771.42	2.25963	0.376801	5.99687	2.01e-09	3.06e-07
Solyc11g018800.1	315.06	-1.82284	0.304461	-5.98712	2.14e-09	3.22e-07
Solyc12g096900.1	307.349	-1.7505	0.292486	-5.9849	2.17e-09	3.25e-07
Solyc08g078900.1	13953.8	1.14995	0.19223	5.98214	2.2e-09	3.28e-07
Solyc12g088370.1	598.716	1.37538	0.231502	5.94113	2.83e-09	4.19e-07
Solyc05g050710.2	531.016	-1.7846	0.30086	-5.93168	3e-09	4.38e-07
Solyc01g095620.2	6266.78	0.321633	0.0545419	5.89699	3.7e-09	5.35e-07
Solyc02g078450.2	721.012	-1.28561	0.218359	-5.8876	3.92e-09	5.64e-07
Solyc03g091040.1	1010.11	1.45963	0.248965	5.8628	4.55e-09	6.52e-07
Solyc12g017240.1	1230.97	-0.799049	0.136677	-5.84626	5.03e-09	7.16e-07
Solyc03g116120.1	718.036	-1.08204	0.185319	-5.8388	5.26e-09	7.41e-07
Solyc06g005400.1	68.6086	2.21573	0.379855	5.83308	5.44e-09	7.64e-07
Solyc08g078960.2	1009.59	0.706648	0.121744	5.80438	6.46e-09	9.02e-07
Solyc10g049720.1	44.0271	2.96068	0.511679	5.78619	7.2e-09	1e-06
Solyc05g052410.1	257.591	-1.20754	0.208874	-5.78117	7.42e-09	1.03e-06
Solyc05g052270.1	4825.29	0.5463	0.0945685	5.77676	7.62e-09	1.05e-06
Solyc09g014530.2	937.943	1.04096	0.180684	5.76122	8.35e-09	1.14e-06
Solyc01g059900.2	497.026	3.71002	0.645341	5.74892	8.98e-09	1.22e-06
Solyc05g010810.1	10279	-0.417753	0.0727168	-5.74492	9.2e-09	1.25e-06
Solyc08g068720.1	61.819	-3.37793	0.589271	-5.7324	9.9e-09	1.34e-06
Solyc01g079980.2	2004.36	0.979897	0.171456	5.71514	1.1e-08	1.47e-06
Solyc07g008250.2	14159.7	0.263825	0.046157	5.71582	1.09e-08	1.47e-06
Solyc02g093190.2	1408.85	0.735123	0.129273	5.68659	1.3e-08	1.71e-06
Solyc02g092570.1	360.226	1.04162	0.183299	5.68265	1.33e-08	1.74e-06
Solyc02g071740.2	2322.15	0.557664	0.0981486	5.68183	1.33e-08	1.74e-06
Solyc01g100980.2	255.835	-1.02845	0.181217	-5.67524	1.38e-08	1.8e-06
Solyc01g107170.2	1830.12	-0.766928	0.135154	-5.67447	1.39e-08	1.8e-06
Solyc06g072350.2	4578.23	2.04549	0.360754	5.67005	1.43e-08	1.84e-06
Solyc05g042030.2	3452.38	-0.527331	0.0933829	-5.64698	1.63e-08	2.1e-06
Solyc03g034440.2	8405.55	-0.309412	0.0548535	-5.64071	1.69e-08	2.16e-06
Solyc01g006790.2	646.447	1.04746	0.185824	5.63684	1.73e-08	2.19e-06
Solyc03g113910.2	2574.99	-1.77327	0.315466	-5.6211	1.9e-08	2.39e-06
Solyc10g009610.1	25.2131	-9.32225	1.65867	-5.62031	1.91e-08	2.39e-06
Solyc12g005590.1	1548.3	1.83764	0.327394	5.61295	1.99e-08	2.49e-06
Solyc07g043420.2	20186	2.67797	0.477911	5.60349	2.1e-08	2.61e-06
Solyc12g088760.1	1908.53	0.735911	0.131676	5.58879	2.29e-08	2.83e-06
Solyc02g094000.1	584.893	-1.17667	0.210578	-5.58779	2.3e-08	2.84e-06
Solyc05g050870.2	90.3456	1.4405	0.258353	5.57568	2.47e-08	3.03e-06
Solyc08g079880.1	705.857	-2.40556	0.433346	-5.55113	2.84e-08	3.47e-06
Solyc02g087110.2	100.355	-6.71156	1.21159	-5.53945	3.03e-08	3.68e-06
Solyc06g006110.2	625.482	7.63629	1.37918	5.53684	3.08e-08	3.72e-06
Solyc07g066360.1	1020.26	-1.13968	0.20602	-5.53191	3.17e-08	3.81e-06
Solyc01g100710.2	1549.8	-1.13503	0.205224	-5.5307	3.19e-08	3.82e-06
Solyc11g005670.1	13369	-0.750974	0.136084	-5.51845	3.42e-08	4.08e-06
Solyc12g098520.1	2435.8	-0.747969	0.136058	-5.49742	3.85e-08	4.57e-06
Solyc01g091950.2	1871.65	-0.888068	0.161783	-5.48925	4.04e-08	4.77e-06
Solyc03g097570.2	96.1132	1.97382	0.361046	5.46694	4.58e-08	5.39e-06
Solyc10g083860.1	3431.32	0.439515	0.0804319	5.46443	4.64e-08	5.44e-06
Solyc05g054130.2	1117.49	-0.570232	0.104405	-5.46175	4.71e-08	5.5e-06
Solyc09g092710.2	3146.47	-2.95673	0.542591	-5.44927	5.06e-08	5.86e-06
Solyc01g066950.1	22.5924	-3.82516	0.702972	-5.4414	5.29e-08	6.1e-06
Solyc12g042470.1	529.44	-1.18932	0.21885	-5.43441	5.5e-08	6.32e-06
Solyc08g066720.1	152.965	7.455	1.37682	5.41465	6.14e-08	7.03e-06
Solyc10g009640.1	43.4017	-10.0943	1.86468	-5.41342	6.18e-08	7.05e-06
Solyc01g107080.2	804.929	-0.986278	0.182895	-5.3926	6.94e-08	7.88e-06
Solyc11g010800.1	29.192	-8.78973	1.63055	-5.39067	7.02e-08	7.94e-06
Solyc03g123410.1	9388.66	1.32694	0.246433	5.38457	7.26e-08	8.18e-06
Solyc03g113340.2	656.482	-0.815212	0.151823	-5.36947	7.9e-08	8.86e-06
Solyc09g074380.2	2442.46	-0.475576	0.0888137	-5.35476	8.57e-08	9.57e-06
Solyc08g041700.1	1052.9	0.702992	0.13137	5.35125	8.73e-08	9.72e-06
Solyc09g092430.2	2028.49	-1.52119	0.284634	-5.34436	9.07e-08	1.01e-05
Solyc01g103430.2	1575.71	-0.694242	0.129961	-5.34194	9.2e-08	1.02e-05
Solyc04g053080.2	7998.16	-0.464471	0.087107	-5.33219	9.7e-08	1.07e-05
Solyc08g016170.2	3429.77	0.395961	0.0744103	5.32132	1.03e-07	1.12e-05
Solyc02g088560.2	3766.8	-1.61237	0.302994	-5.32147	1.03e-07	1.12e-05
Solyc08g077080.1	382.059	-1.12429	0.212326	-5.29514	1.19e-07	1.29e-05
Solyc02g079240.1	934.434	-1.66992	0.315561	-5.29191	1.21e-07	1.31e-05
Solyc05g013380.2	1372.54	1.54254	0.291565	5.29056	1.22e-07	1.32e-05
Solyc04g007500.1	1425.67	-0.832866	0.157522	-5.28731	1.24e-07	1.33e-05
Solyc10g052490.1	486.188	2.15434	0.408353	5.27569	1.32e-07	1.42e-05
Solyc07g043390.2	10929.6	1.14896	0.218056	5.26911	1.37e-07	1.46e-05
Solyc08g005630.2	812.838	1.6553	0.314305	5.26654	1.39e-07	1.48e-05
Solyc11g007780.1	928.843	1.61715	0.307212	5.26396	1.41e-07	1.49e-05
Solyc06g054540.2	552.787	-0.989606	0.188133	-5.26014	1.44e-07	1.52e-05
Solyc03g111820.2	1209.58	-2.08936	0.400141	-5.22155	1.77e-07	1.87e-05
Solyc11g006360.1	423.761	-2.25367	0.43181	-5.21912	1.8e-07	1.88e-05
Solyc02g087480.2	390.97	0.644817	0.123657	5.21456	1.84e-07	1.92e-05
Solyc06g075800.1	10384.8	0.742421	0.142713	5.20219	1.97e-07	2.04e-05
Solyc09g090080.1	643.239	0.983573	0.18921	5.19831	2.01e-07	2.08e-05
Solyc08g079300.2	320.69	2.838	0.546262	5.19531	2.04e-07	2.1e-05
Solyc01g068460.2	10882.3	-0.451667	0.0870024	-5.19143	2.09e-07	2.14e-05
Solyc09g066150.1	621.144	1.34108	0.258447	5.18901	2.11e-07	2.16e-05
Solyc11g065750.1	3123.54	-0.48314	0.0931778	-5.18514	2.16e-07	2.2e-05
Solyc03g093800.1	2385.77	-0.918038	0.177086	-5.18412	2.17e-07	2.2e-05
Solyc04g074410.1	7595.03	-0.507974	0.0982104	-5.17231	2.31e-07	2.34e-05
Solyc04g077500.2	1794.16	-0.535786	0.103627	-5.17034	2.34e-07	2.35e-05
Solyc12g098490.1	1556.94	0.472449	0.0915979	5.15786	2.5e-07	2.51e-05
Solyc12g100080.1	753.047	1.11913	0.217152	5.15367	2.55e-07	2.55e-05
Solyc02g071700.2	1936.71	1.00736	0.196596	5.12399	2.99e-07	2.97e-05
Solyc01g094660.2	2146.65	0.622935	0.12176	5.1161	3.12e-07	3.09e-05
Solyc04g014350.1	249.729	-1.55798	0.304657	-5.11387	3.16e-07	3.11e-05
Solyc05g025510.2	4575.85	-0.416707	0.0815239	-5.11146	3.2e-07	3.14e-05
Solyc03g007380.1	82.2347	-1.79835	0.352495	-5.10178	3.36e-07	3.29e-05
Solyc08g081620.2	378.257	6.66089	1.30653	5.09813	3.43e-07	3.35e-05
Solyc01g104780.2	815.632	1.14501	0.224662	5.09657	3.46e-07	3.35e-05
Solyc03g117260.1	37.3503	6.67085	1.30891	5.09651	3.46e-07	3.35e-05
Solyc04g011830.1	58.2362	-6.41778	1.26326	-5.08035	3.77e-07	3.64e-05
Solyc07g045160.2	793.46	2.16332	0.426248	5.07528	3.87e-07	3.72e-05
Solyc12g041960.1	150.881	-1.56021	0.307558	-5.07292	3.92e-07	3.76e-05
Solyc03g083730.1	600.514	-0.911298	0.180026	-5.06204	4.15e-07	3.97e-05
Solyc01g108500.2	28092	-0.658301	0.130223	-5.0552	4.3e-07	4.08e-05
Solyc03g081270.1	60.7811	-8.31237	1.64794	-5.04408	4.56e-07	4.3e-05
Solyc01g095790.2	5446.75	-0.487918	0.0969167	-5.0344	4.79e-07	4.49e-05
Solyc04g080480.1	1109.3	2.59335	0.518636	5.00033	5.72e-07	5.35e-05
Solyc07g066040.1	1985.01	0.644264	0.129057	4.99209	5.97e-07	5.54e-05
Solyc02g082830.1	3317.96	0.483263	0.096947	4.98482	6.2e-07	5.74e-05
Solyc05g052560.1	832.196	-0.690331	0.138589	-4.98116	6.32e-07	5.81e-05
Solyc03g116270.2	374.072	1.90757	0.382923	4.9816	6.31e-07	5.81e-05
Solyc03g097600.2	556.652	0.907291	0.182247	4.97837	6.41e-07	5.87e-05
Solyc08g078940.1	6064.17	0.661206	0.132931	4.97406	6.56e-07	5.99e-05
Solyc01g096940.2	523.514	0.973286	0.195773	4.9715	6.64e-07	6.01e-05
Solyc02g081690.1	1879.75	0.641366	0.129009	4.97148	6.64e-07	6.01e-05
Solyc04g011560.2	2287.2	-0.426584	0.0858083	-4.97136	6.65e-07	6.01e-05
Solyc02g038690.1	796.664	0.769995	0.154987	4.96813	6.76e-07	6.08e-05
Solyc06g072620.2	80.8988	-3.83681	0.772196	-4.9687	6.74e-07	6.08e-05
Solyc08g068610.2	961.155	-1.82054	0.366541	-4.96681	6.81e-07	6.1e-05
Solyc04g082120.2	494.084	1.90117	0.384056	4.95024	7.41e-07	6.6e-05
Solyc05g009530.2	3059.21	0.604388	0.122158	4.9476	7.51e-07	6.63e-05
Solyc01g079170.2	258.86	1.3083	0.264427	4.94768	7.51e-07	6.63e-05
Solyc02g079190.2	5171.66	-0.528615	0.106936	-4.94326	7.68e-07	6.75e-05
Solyc12g088000.1	84.0099	-2.45636	0.498024	-4.93221	8.13e-07	7.13e-05
Solyc09g075350.2	1576.42	0.512927	0.104026	4.93075	8.19e-07	7.16e-05
Solyc02g071750.2	781.363	1.0269	0.208663	4.92132	8.6e-07	7.49e-05
Solyc06g072870.1	156.969	-1.17947	0.239933	-4.91584	8.84e-07	7.68e-05
Solyc03g117250.2	1548.84	2.20597	0.448847	4.91474	8.89e-07	7.7e-05
Solyc01g088300.2	153.503	-3.87011	0.788766	-4.90654	9.27e-07	8e-05
Solyc09g065100.1	175.757	5.97099	1.21724	4.90533	9.33e-07	8.03e-05
Solyc01g105770.2	623.976	-1.46802	0.30061	-4.88349	1.04e-06	8.94e-05
Solyc01g005940.2	382.741	1.66543	0.341488	4.87699	1.08e-06	9.21e-05
Solyc03g111880.2	1529.8	0.966747	0.198263	4.87607	1.08e-06	9.23e-05
Solyc11g005820.1	806.088	0.935077	0.192021	4.86966	1.12e-06	9.51e-05
Solyc04g051280.2	283.205	-1.09612	0.225424	-4.86247	1.16e-06	9.81e-05
Solyc11g066670.1	3991.79	0.867779	0.178469	4.86236	1.16e-06	9.81e-05
Solyc02g065530.2	190.478	1.55279	0.320143	4.85029	1.23e-06	0.000103902
Solyc12g088640.1	18.7631	6.40629	1.32195	4.84611	1.26e-06	0.000105803
Solyc12g010550.1	282.559	-1.63754	0.34027	-4.81247	1.49e-06	0.000124539
Solyc12g042950.1	12776.6	-0.384976	0.0800148	-4.81131	1.5e-06	0.000124896
Solyc01g073830.1	941.954	-0.740417	0.154161	-4.80287	1.56e-06	0.000129901
Solyc07g056050.1	5101.18	0.301777	0.0629069	4.79719	1.61e-06	0.000133249
Solyc01g099780.2	418.782	-2.39941	0.501729	-4.78228	1.73e-06	0.000142287
Solyc06g075610.1	963.019	-0.600708	0.125905	-4.77113	1.83e-06	0.00014996
Solyc04g074430.1	1624.75	-0.746091	0.156544	-4.76602	1.88e-06	0.000153374
Solyc01g099160.2	456.574	-0.879662	0.184782	-4.76054	1.93e-06	0.000157147
Solyc06g076910.1	69.3737	-1.40782	0.295909	-4.75761	1.96e-06	0.00015899
Solyc03g114720.2	636.609	0.826928	0.173888	4.75551	1.98e-06	0.000160199
Solyc04g074180.2	3738.31	-0.579574	0.121934	-4.75317	2e-06	0.000161604
Solyc02g084860.1	1359.71	1.09311	0.230009	4.75245	2.01e-06	0.000161722
Solyc02g063480.2	276.97	1.38696	0.29216	4.74725	2.06e-06	0.000165463
Solyc10g007020.1	35.8072	-2.40137	0.50606	-4.74524	2.08e-06	0.000166652
Solyc09g090550.2	405.61	0.738185	0.155611	4.7438	2.1e-06	0.00016737
Solyc12g099970.1	2645.48	-0.496738	0.104789	-4.74038	2.13e-06	0.000169745
Solyc08g014110.1	128.065	1.56113	0.329967	4.73118	2.23e-06	0.000177128
Solyc05g043360.1	244.95	0.481781	0.101901	4.72792	2.27e-06	0.000179491
Solyc01g073840.1	112.827	-1.35519	0.286921	-4.7232	2.32e-06	0.000183198
Solyc06g035480.2	87.8319	1.52888	0.324088	4.71747	2.39e-06	0.000187914
Solyc03g123550.1	80.9743	1.08172	0.229363	4.7162	2.4e-06	0.000188575
Solyc02g030480.2	703.955	0.995786	0.211305	4.71255	2.45e-06	0.000191459
Solyc11g006380.1	1405.23	0.425686	0.0903815	4.70988	2.48e-06	0.000193444
Solyc11g071600.1	1696.99	-0.916874	0.1947	-4.70916	2.49e-06	0.000193607
Solyc03g007690.1	544.434	0.737938	0.156738	4.70808	2.5e-06	0.000194098
Solyc10g079660.1	135.253	2.21217	0.470083	4.70592	2.53e-06	0.000195638
Solyc04g006950.2	124.401	2.72769	0.579963	4.70322	2.56e-06	0.000197707
Solyc02g068800.1	90.592	-8.73996	1.86257	-4.69242	2.7e-06	0.00020787
Solyc08g006840.2	1789.93	0.479115	0.102368	4.68033	2.86e-06	0.000219925
Solyc09g065160.2	806.831	-0.979293	0.209279	-4.67938	2.88e-06	0.000220352
Solyc09g089990.2	117.587	1.64209	0.350999	4.67833	2.89e-06	0.000220889
Solyc06g073220.1	110.06	1.06367	0.228241	4.66029	3.16e-06	0.000239866
Solyc03g096780.1	4193.89	0.900082	0.193192	4.65899	3.18e-06	0.000240744
Solyc03g093880.2	671.575	-0.532903	0.114672	-4.64718	3.36e-06	0.000254264
Solyc01g066160.1	97.7177	1.76196	0.379802	4.63914	3.5e-06	0.000263666
Solyc10g087030.1	53.0375	-2.65806	0.573614	-4.63387	3.59e-06	0.000269751
Solyc12g015880.1	36733.2	0.312093	0.0674273	4.62859	3.68e-06	0.000275997
Solyc07g007130.1	1489.61	-0.692443	0.149775	-4.62322	3.78e-06	0.000282497
Solyc01g073860.2	837.005	-1.1129	0.24124	-4.61322	3.96e-06	0.000295662
Solyc10g011650.2	43.4715	-2.5447	0.551993	-4.61002	4.03e-06	0.000299477
Solyc06g053710.2	2499.22	0.558253	0.121145	4.60815	4.06e-06	0.000301392
Solyc09g018280.1	3410.02	0.364957	0.0792462	4.60536	4.12e-06	0.000304667
Solyc01g109400.2	1117.3	0.51375	0.111716	4.59872	4.25e-06	0.000312911
Solyc08g007990.2	6011.8	-0.594958	0.129393	-4.59806	4.26e-06	0.000313088
Solyc10g084540.1	730.509	1.07268	0.233371	4.59647	4.3e-06	0.000313867
Solyc04g014290.1	706.658	-1.45597	0.316756	-4.5965	4.3e-06	0.000313867
Solyc08g016080.2	1105.29	-0.765327	0.16665	-4.59243	4.38e-06	0.000319204
Solyc04g082960.1	1469.82	-0.586978	0.127831	-4.59184	4.39e-06	0.00031929
Solyc12g005670.1	6342.75	2.24027	0.488074	4.59002	4.43e-06	0.000321259
Solyc11g067300.1	599.554	0.778418	0.169679	4.58759	4.48e-06	0.000324189
Solyc06g083490.2	489.428	2.16014	0.471501	4.58141	4.62e-06	0.000332236
Solyc06g007210.2	1273.07	-4.08237	0.891659	-4.5784	4.69e-06	0.000336201
Solyc08g066730.2	2549.61	-0.570157	0.124598	-4.57598	4.74e-06	0.000338409
Solyc01g091520.2	1528.68	-0.606189	0.133241	-4.54955	5.38e-06	0.000382093
Solyc07g006560.2	99.6742	2.61939	0.57576	4.54945	5.38e-06	0.000382093
Solyc05g007000.2	55.7203	-4.72494	1.03964	-4.5448	5.5e-06	0.000389656
Solyc07g007250.2	8227.48	3.42726	0.755107	4.53877	5.66e-06	0.000398049
Solyc12g017970.1	439.223	0.506878	0.111704	4.5377	5.69e-06	0.000398049
Solyc03g111150.2	463.928	0.935625	0.206182	4.53785	5.68e-06	0.000398049
Solyc01g108080.2	1802.03	-0.411013	0.0905461	-4.53927	5.64e-06	0.000398049
Solyc11g017140.1	3613.7	-0.290318	0.0639733	-4.53812	5.68e-06	0.000398049
Solyc05g008440.1	5756.46	-0.592355	0.130624	-4.5348	5.77e-06	0.000402574
Solyc11g062440.1	3531.16	0.569837	0.125774	4.53065	5.88e-06	0.000409555
Solyc03g091010.1	327.515	1.09529	0.241814	4.52948	5.91e-06	0.000410833
Solyc06g084240.1	38.8319	3.69267	0.817688	4.51599	6.3e-06	0.000436807
Solyc06g076920.2	257.288	-1.65968	0.367795	-4.5125	6.41e-06	0.000442979
Solyc01g107790.2	429.745	1.30363	0.289543	4.50239	6.72e-06	0.000463479
Solyc02g036340.2	230.673	-0.695286	0.154466	-4.50123	6.76e-06	0.000464883
Solyc11g020610.1	1775.01	-0.507921	0.112923	-4.49796	6.86e-06	0.000470955
Solyc09g092420.1	274.524	-1.11915	0.249054	-4.49359	7e-06	0.000479569
Solyc01g006720.2	1053.88	-1.32698	0.295351	-4.49288	7.03e-06	0.000480029
Solyc04g050950.2	145.761	-2.15083	0.478978	-4.49045	7.11e-06	0.000484375
Solyc03g096460.2	3849.1	0.55086	0.122792	4.48613	7.25e-06	0.000493105
Solyc03g006710.1	52.2099	2.18285	0.486688	4.4851	7.29e-06	0.000494305
Solyc07g053220.1	2076.47	-0.385325	0.0859279	-4.48428	7.32e-06	0.000495036
Solyc10g005190.1	208.255	0.855881	0.191133	4.47794	7.54e-06	0.000503996
Solyc03g005210.2	187.82	-1.23374	0.275507	-4.47807	7.53e-06	0.000503996
Solyc05g005540.2	1396.79	0.540033	0.120592	4.47817	7.53e-06	0.000503996
Solyc07g006710.1	1641.12	0.648945	0.145193	4.46952	7.84e-06	0.000523006
Solyc02g082960.2	1034.9	1.01153	0.226652	4.46292	8.09e-06	0.00053813
Solyc06g060120.2	3940.87	-0.681973	0.1529	-4.46024	8.19e-06	0.00054236
Solyc10g018110.1	30.7657	2.0331	0.455818	4.46034	8.18e-06	0.00054236
Solyc09g089550.2	518.866	-0.642352	0.144094	-4.45786	8.28e-06	0.000547141
Solyc01g005760.2	1391.53	0.581746	0.130615	4.4539	8.43e-06	0.000556041
Solyc09g074510.2	2044.83	0.37123	0.0834043	4.45097	8.55e-06	0.000562398
Solyc05g056320.2	3295.79	-0.336366	0.0756062	-4.44891	8.63e-06	0.000566493
Solyc01g091190.2	4217.4	0.274885	0.061804	4.44769	8.68e-06	0.00056843
Solyc09g008050.2	948.708	0.550556	0.123945	4.44192	8.92e-06	0.000580083
Solyc03g013430.1	15.9025	-3.21398	0.723569	-4.44185	8.92e-06	0.000580083
Solyc01g098140.2	503.279	-0.80529	0.181668	-4.43276	9.3e-06	0.000603698
Solyc06g068300.2	360.208	2.80246	0.632948	4.42762	9.53e-06	0.000614131
Solyc12g007010.1	161.918	-2.31411	0.522656	-4.4276	9.53e-06	0.000614131
Solyc10g054910.1	7485.75	1.55169	0.35041	4.42823	9.5e-06	0.000614131
Solyc07g063690.1	377.702	1.69411	0.383346	4.41926	9.9e-06	0.00063686
Solyc11g033270.1	3327.44	-0.469556	0.106314	-4.4167	1e-05	0.000642994
Solyc02g031920.2	164.632	-2.28811	0.519362	-4.40562	1.05e-05	0.000675249
Solyc04g078940.2	2310.87	0.380344	0.0864644	4.39885	1.09e-05	0.000695089
Solyc03g082800.1	23.8028	2.66102	0.606181	4.38982	1.13e-05	0.000722986
Solyc05g007870.1	23.5889	-5.7165	1.30276	-4.38801	1.14e-05	0.000725768
Solyc08g079730.1	1768	-0.423847	0.0965885	-4.38817	1.14e-05	0.000725768
Solyc07g063930.2	1533.09	0.76966	0.175555	4.38415	1.16e-05	0.000737115
Solyc09g082870.1	1417.45	-0.713683	0.162822	-4.3832	1.17e-05	0.000738681
Solyc07g007620.2	1950.89	1.7377	0.397029	4.37677	1.2e-05	0.000757467
Solyc05g051270.2	189.599	0.664703	0.151987	4.37341	1.22e-05	0.000767212
Solyc12g098230.1	3713.51	-1.46672	0.335403	-4.37302	1.23e-05	0.000767212
Solyc10g038080.1	408.466	0.714937	0.163543	4.37157	1.23e-05	0.00077063
Solyc04g071610.2	13895.9	1.10886	0.253736	4.37012	1.24e-05	0.000774049
Solyc07g054580.2	279.981	-3.50601	0.802547	-4.3686	1.25e-05	0.000776058
Solyc06g059840.2	95.2789	-2.64271	0.604896	-4.36887	1.25e-05	0.000776058
Solyc03g115990.1	4902.68	0.396465	0.090838	4.36453	1.27e-05	0.000788961
Solyc07g054900.2	113.924	-2.61855	0.600441	-4.36105	1.29e-05	0.000799868
Solyc02g085340.1	1711.41	0.427769	0.0982388	4.35438	1.33e-05	0.000822826
Solyc11g062290.1	21.449	3.6033	0.828027	4.35167	1.35e-05	0.000831268
Solyc02g089890.2	270.494	0.891202	0.204938	4.34864	1.37e-05	0.000841006
Solyc06g082420.2	153.742	1.13181	0.260717	4.34114	1.42e-05	0.000868346
Solyc10g078880.1	18.3567	-7.77636	1.79219	-4.33902	1.43e-05	0.000873016
Solyc12g010670.1	352.152	0.833904	0.192546	4.33092	1.48e-05	0.000903821
Solyc04g074810.2	311.649	1.64148	0.37939	4.32663	1.51e-05	0.000919638
Solyc07g061890.1	302.555	0.769628	0.178219	4.31844	1.57e-05	0.000952404
Solyc07g040680.2	44.7639	-2.68804	0.62335	-4.31224	1.62e-05	0.000977433
Solyc01g101030.2	1418.89	0.355667	0.0826557	4.30299	1.69e-05	0.001017
Solyc01g094170.2	900.429	0.716377	0.166594	4.30013	1.71e-05	0.00102192
Solyc08g080690.2	3474.07	-0.45445	0.105696	-4.29959	1.71e-05	0.00102192
Solyc01g094410.2	6919.57	-0.585208	0.136095	-4.30001	1.71e-05	0.00102192
Solyc11g006730.1	224.297	-1.23297	0.286741	-4.29996	1.71e-05	0.00102192
Solyc07g065500.1	5659.19	-0.554399	0.128897	-4.30108	1.7e-05	0.00102192
Solyc03g082420.2	176.868	-2.80242	0.651938	-4.29861	1.72e-05	0.00102398
Solyc07g055630.2	321.175	-0.773357	0.179925	-4.29822	1.72e-05	0.00102398
Solyc11g072310.1	135.061	1.28952	0.300078	4.29727	1.73e-05	0.0010262
Solyc06g034130.2	69.1655	1.08453	0.252667	4.29231	1.77e-05	0.00104721
Solyc09g090180.1	597.094	-0.760803	0.177359	-4.28962	1.79e-05	0.00105562
Solyc12g049160.1	104.571	1.16862	0.272487	4.28871	1.8e-05	0.00105773
Solyc02g092990.1	2231.98	-0.441141	0.102996	-4.28311	1.84e-05	0.00108252
Solyc02g068740.2	1932.1	0.488735	0.114235	4.27834	1.88e-05	0.00110368
Solyc08g077910.2	1925.34	-2.30145	0.538251	-4.27579	1.9e-05	0.00111408
Solyc06g075780.1	391.215	-0.694636	0.162594	-4.27222	1.94e-05	0.00112977
Solyc12g094490.1	1864.99	-0.567483	0.132918	-4.26941	1.96e-05	0.00114174
Solyc07g055640.1	1456.14	-0.555795	0.130315	-4.26501	2e-05	0.0011621
Solyc03g080190.2	2964.79	1.52696	0.358107	4.26396	2.01e-05	0.00116383
Solyc05g008150.2	190.551	1.65319	0.38773	4.26377	2.01e-05	0.00116383
Solyc07g056000.2	508.403	-2.92765	0.68719	-4.26032	2.04e-05	0.00117954
Solyc07g053020.1	3059.27	-0.490736	0.115261	-4.25762	2.07e-05	0.00119146
Solyc05g010290.1	570.777	0.640022	0.150378	4.2561	2.08e-05	0.00119477
Solyc12g010930.1	1691.75	4.45593	1.04694	4.25614	2.08e-05	0.00119477
Solyc09g042710.2	1396.55	0.542822	0.127657	4.25219	2.12e-05	0.00121119
Solyc06g054570.1	136.294	-5.24675	1.23525	-4.24751	2.16e-05	0.001234
Solyc08g007770.2	347.677	-5.63028	1.32786	-4.24012	2.23e-05	0.00127154
Solyc07g064020.2	663.508	0.741398	0.174862	4.23989	2.24e-05	0.00127154
Solyc01g005210.2	6247.46	-0.379987	0.0896454	-4.23878	2.25e-05	0.00127534
Solyc04g078790.2	46.1277	6.28037	1.48341	4.23374	2.3e-05	0.00129651
Solyc01g091760.2	225.128	2.87924	0.680651	4.23013	2.34e-05	0.0013149
Solyc05g054070.2	6188.64	0.515919	0.122011	4.22846	2.35e-05	0.00132206
Solyc10g086400.1	1702.25	-0.499796	0.118231	-4.22729	2.37e-05	0.00132636
Solyc04g079710.2	1393.37	0.389167	0.0921047	4.22527	2.39e-05	0.00133566
Solyc06g031710.2	394.735	1.25893	0.298119	4.22292	2.41e-05	0.00134442
Solyc03g083480.2	451.887	-1.81599	0.43002	-4.22305	2.41e-05	0.00134442
Solyc07g063620.2	685.13	0.515238	0.122069	4.22086	2.43e-05	0.00135409
Solyc04g078690.2	1184.13	-0.443442	0.105231	-4.21399	2.51e-05	0.00139326
Solyc01g079880.2	5422.35	0.725616	0.172518	4.20602	2.6e-05	0.00143765
Solyc08g083330.2	4234.14	-0.473808	0.112774	-4.20141	2.65e-05	0.00146441
Solyc06g050270.1	8.10845	-5.2602	1.25289	-4.19843	2.69e-05	0.00148092
Solyc10g083270.1	300.36	-0.703975	0.167782	-4.19577	2.72e-05	0.00149556
Solyc12g098260.1	266.707	1.11513	0.265841	4.19472	2.73e-05	0.00149958
Solyc02g067360.2	330.665	5.97453	1.42468	4.1936	2.75e-05	0.00150414
Solyc09g007710.2	580.448	-0.580083	0.138391	-4.19162	2.77e-05	0.0015138
Solyc03g006910.2	43.8452	5.9005	1.40781	4.19128	2.77e-05	0.0015138
Solyc04g014650.2	226.968	1.02561	0.244869	4.18842	2.81e-05	0.00153001
Solyc11g051200.1	11.8107	-7.23326	1.73057	-4.17969	2.92e-05	0.00158691
Solyc05g049990.2	502.918	0.759596	0.181888	4.17618	2.96e-05	0.00160856
Solyc03g112880.1	670.817	0.515262	0.123402	4.17548	2.97e-05	0.00161046
Solyc07g005440.1	4234.87	0.265582	0.0636807	4.17052	3.04e-05	0.00163962
Solyc10g084890.1	74.5747	-5.37929	1.29036	-4.16884	3.06e-05	0.00164864
Solyc04g007620.1	75.774	-1.50606	0.361754	-4.16321	3.14e-05	0.00168664
Solyc01g105370.2	1243.17	0.778434	0.187287	4.15636	3.23e-05	0.00173474
Solyc08g080180.1	455.932	1.12855	0.271585	4.1554	3.25e-05	0.00173875
Solyc08g074250.1	494.021	-0.577504	0.139079	-4.15235	3.29e-05	0.00175882
Solyc02g070450.1	314.23	1.20622	0.290608	4.15069	3.31e-05	0.00176834
Solyc02g062600.2	1763.16	0.6147	0.148226	4.14705	3.37e-05	0.00179326
Solyc11g071940.1	58.2052	5.65116	1.36335	4.14507	3.4e-05	0.00180548
Solyc02g069910.1	1245.67	0.750845	0.18117	4.14442	3.41e-05	0.00180722
Solyc03g019670.2	1049.76	0.621905	0.150197	4.1406	3.46e-05	0.00182971
Solyc10g085230.1	44.5678	-2.51252	0.606755	-4.1409	3.46e-05	0.00182971
Solyc04g014310.1	266.075	-1.32715	0.320544	-4.14031	3.47e-05	0.00182971
Solyc05g051660.1	2022.63	0.505144	0.122028	4.13956	3.48e-05	0.00183227
Solyc03g118000.1	241.317	1.93406	0.467379	4.13809	3.5e-05	0.00184068
Solyc12g043040.1	2154.78	0.796551	0.192612	4.13552	3.54e-05	0.00185455
Solyc08g014360.1	128.055	1.04684	0.253108	4.13593	3.54e-05	0.00185455
Solyc10g081120.1	704.486	-0.740515	0.179242	-4.13136	3.61e-05	0.00188495
Solyc06g074210.2	1750.41	-0.398789	0.0965661	-4.1297	3.63e-05	0.00189272
Solyc12g006320.1	7918.65	-0.415136	0.100528	-4.12957	3.63e-05	0.00189272
Solyc01g100910.2	74.9216	-5.58379	1.35344	-4.12563	3.7e-05	0.00192191
Solyc10g085420.1	3630.72	-0.377358	0.091602	-4.11954	3.8e-05	0.00196986
Solyc08g061590.2	2040.99	-0.506398	0.122992	-4.11734	3.83e-05	0.00198516
Solyc01g080690.2	758.095	-0.458117	0.111312	-4.11561	3.86e-05	0.00199641
Solyc03g093560.1	2182.28	-0.503291	0.122376	-4.11266	3.91e-05	0.00201852
Solyc04g054930.2	767.507	0.945473	0.230001	4.11074	3.94e-05	0.00203065
Solyc01g109100.2	1877.14	2.22821	0.542087	4.11044	3.95e-05	0.00203065
Solyc11g005620.1	3631.09	0.51784	0.126261	4.10134	4.11e-05	0.0021084
Solyc04g079050.1	1580.86	-0.787867	0.192382	-4.09532	4.22e-05	0.00216
Solyc03g116680.2	2920.64	-0.522777	0.127688	-4.09419	4.24e-05	0.00216669
Solyc02g083700.2	23.0142	5.07087	1.23892	4.09297	4.26e-05	0.0021742
Solyc08g066670.2	397.665	-0.665621	0.162671	-4.09181	4.28e-05	0.00218118
Solyc12g009000.1	717.25	-0.830706	0.203066	-4.09081	4.3e-05	0.0021828
Solyc10g045240.1	509.433	0.802215	0.196101	4.09084	4.3e-05	0.0021828
Solyc08g080190.2	619.72	2.71123	0.663094	4.08876	4.34e-05	0.0021975
Solyc03g112770.2	1467.82	-0.422134	0.103254	-4.08831	4.35e-05	0.0021975
Solyc01g097800.2	508.969	-5.50962	1.34775	-4.08802	4.35e-05	0.0021975
Solyc01g079970.2	405.109	-0.624604	0.152894	-4.08521	4.4e-05	0.00222032
Solyc11g011440.1	1810.6	0.510097	0.124886	4.08449	4.42e-05	0.00222325
Solyc08g007080.2	1354.83	1.56472	0.383166	4.08365	4.43e-05	0.00222737
Solyc02g064600.2	1072.41	-0.625518	0.153236	-4.08207	4.46e-05	0.00223866
Solyc03g071590.2	1253.19	-5.63783	1.38336	-4.07545	4.59e-05	0.00229922
Solyc02g081550.2	242.789	-0.980921	0.241005	-4.07013	4.7e-05	0.00234389
Solyc05g006220.2	96.9788	5.85857	1.43954	4.06975	4.71e-05	0.00234389
Solyc03g095970.2	129.156	1.42681	0.350996	4.06502	4.8e-05	0.00238773
Solyc01g080910.2	894.914	0.789391	0.1943	4.06274	4.85e-05	0.00240703
Solyc04g011850.1	42.1057	-2.14026	0.526915	-4.06187	4.87e-05	0.00241177
Solyc01g110150.2	3521.68	0.739278	0.182262	4.05613	4.99e-05	0.0024632
Solyc10g054840.1	563.253	-2.20488	0.543544	-4.05649	4.98e-05	0.0024632
Solyc08g080150.1	1387.42	0.482003	0.118877	4.05465	5.02e-05	0.00247457
Solyc01g065540.2	1484.74	1.33888	0.330534	4.05064	5.11e-05	0.00251299
Solyc07g054690.1	1016.71	0.530184	0.130945	4.04891	5.15e-05	0.00252733
Solyc09g063140.2	1076.8	-0.598883	0.147946	-4.04798	5.17e-05	0.00253302
Solyc08g006850.2	33.4371	5.74776	1.42079	4.04548	5.22e-05	0.00255578
Solyc06g083680.2	9765.21	-2.12111	0.524419	-4.04469	5.24e-05	0.00256008
Solyc08g007680.1	1087.9	0.360412	0.0891578	4.0424	5.29e-05	0.00258073
Solyc06g073080.2	238.637	-5.14809	1.27393	-4.04111	5.32e-05	0.00258879
Solyc10g081970.1	1001.67	-0.923372	0.228508	-4.04087	5.33e-05	0.00258879
Solyc01g112190.2	544.677	1.08294	0.268039	4.04023	5.34e-05	0.00259144
Solyc02g085400.2	204.223	2.54901	0.631259	4.03799	5.39e-05	0.00261189
Solyc11g007590.1	1452.07	0.533341	0.132241	4.03311	5.5e-05	0.0026577
Solyc12g015690.1	3705.29	0.557717	0.138486	4.02724	5.64e-05	0.00272021
Solyc09g073000.2	2023.75	0.397864	0.0988313	4.02569	5.68e-05	0.00273364
Solyc03g043860.2	299.261	1.02734	0.255346	4.02335	5.74e-05	0.00275632
Solyc01g066260.2	400.127	0.906769	0.225421	4.02255	5.76e-05	0.00276097
Solyc04g050920.2	1434.37	-0.619259	0.153982	-4.02164	5.78e-05	0.00276704
Solyc09g042750.2	1584.78	0.958798	0.238538	4.01948	5.83e-05	0.00278787
Solyc08g078190.1	1000.76	-0.53647	0.133498	-4.01855	5.86e-05	0.00279423
Solyc02g078150.2	1361.77	2.73852	0.681617	4.01768	5.88e-05	0.0027998
Solyc07g051850.2	7640.87	-0.431471	0.107408	-4.01712	5.89e-05	0.00280181
Solyc02g079410.2	4274.38	-0.374913	0.0934762	-4.01079	6.05e-05	0.00287321
Solyc09g065890.2	826.274	0.516557	0.128825	4.00975	6.08e-05	0.00288105
Solyc05g053600.2	172.678	-1.51195	0.377191	-4.00846	6.11e-05	0.00288944
Solyc11g068560.1	29.8461	2.52161	0.629101	4.00828	6.12e-05	0.00288944
Solyc01g079940.2	2822.19	-0.470285	0.117463	-4.00368	6.24e-05	0.00293116
Solyc02g085800.1	40.5849	-5.44547	1.35999	-4.00406	6.23e-05	0.00293116
Solyc07g066540.1	613.955	0.570646	0.142553	4.00304	6.25e-05	0.00293116
Solyc08g075380.2	2096.84	-0.516377	0.129088	-4.00021	6.33e-05	0.00296037
Solyc12g099440.1	1269.97	-0.404541	0.101257	-3.99519	6.46e-05	0.00301882
Solyc10g050690.1	35.9514	2.33732	0.585157	3.99434	6.49e-05	0.00302463
Solyc09g089620.1	1294.35	0.52856	0.132477	3.98983	6.61e-05	0.00307433
Solyc06g074030.1	1547.63	-0.60694	0.152141	-3.98932	6.63e-05	0.00307433
Solyc12g049150.1	467.796	0.840005	0.210553	3.98951	6.62e-05	0.00307433
Solyc06g061030.2	1197.18	-1.1624	0.291418	-3.98878	6.64e-05	0.00307638
Solyc07g053900.2	2796.72	1.90524	0.478571	3.9811	6.86e-05	0.00316718
Solyc10g081780.1	89.7192	1.49863	0.376787	3.97739	6.97e-05	0.00321168
Solyc09g008060.2	962.939	0.58008	0.145913	3.97552	7.02e-05	0.00323179
Solyc08g080160.2	1500.63	1.71859	0.432755	3.97128	7.15e-05	0.0032846
Solyc04g080380.2	1853.08	-0.430367	0.108439	-3.96876	7.22e-05	0.00331414
Solyc04g064770.1	995.59	-0.466375	0.117537	-3.9679	7.25e-05	0.00332082
Solyc03g123390.2	994.758	1.33154	0.335697	3.9665	7.29e-05	0.00333498
Solyc11g005140.1	2343.25	0.343818	0.0867127	3.96503	7.34e-05	0.00335032
Solyc08g079910.1	40.8413	-3.92146	0.989554	-3.96285	7.41e-05	0.00337556
Solyc02g084410.2	2344	2.10975	0.532461	3.96226	7.42e-05	0.00337855
Solyc06g066520.1	1072.96	-0.891389	0.225001	-3.96171	7.44e-05	0.00338092
Solyc09g074050.2	2805.24	0.478299	0.120842	3.95805	7.56e-05	0.00342764
Solyc03g005330.1	1793.1	-0.499122	0.12621	-3.95468	7.66e-05	0.0034708
Solyc06g075520.2	32.2838	-2.1596	0.54624	-3.95357	7.7e-05	0.00348146
Solyc10g018260.1	521.262	0.427081	0.108239	3.94571	7.96e-05	0.00358624
Solyc03g026100.1	555.519	-0.709242	0.179919	-3.942	8.08e-05	0.00363647
Solyc04g005380.2	37.6716	-2.53759	0.644047	-3.94007	8.15e-05	0.00365428
Solyc01g096880.2	2076.63	-1.66061	0.421433	-3.9404	8.13e-05	0.00365428
Solyc01g102860.2	914.419	0.901399	0.228873	3.93843	8.2e-05	0.00367363
Solyc09g007010.1	25525.7	2.02958	0.515647	3.93599	8.29e-05	0.00370536
Solyc02g031980.2	680.151	0.789969	0.200823	3.93365	8.37e-05	0.00372983
Solyc09g082460.2	55.8526	1.17793	0.299632	3.93125	8.45e-05	0.00376142
Solyc09g008480.2	2776.33	-0.440448	0.112099	-3.92911	8.53e-05	0.00378906
Solyc02g089990.1	524.579	-0.539008	0.1373	-3.92576	8.65e-05	0.00383028
Solyc05g041200.2	1488.69	-0.668658	0.170316	-3.92599	8.64e-05	0.00383028
Solyc05g053400.1	337.204	0.910976	0.232298	3.92158	8.8e-05	0.00389138
Solyc01g108360.2	119.648	1.90381	0.485605	3.92049	8.84e-05	0.00390285
Solyc12g007030.1	2772.5	-1.04354	0.266379	-3.91749	8.95e-05	0.00394558
Solyc02g092070.2	704.399	1.16615	0.297736	3.91671	8.98e-05	0.0039524
Solyc03g114760.2	753.271	0.48045	0.122679	3.9163	8.99e-05	0.00395286
Solyc02g021700.2	573.874	-0.576506	0.147433	-3.91028	9.22e-05	0.00404648
Solyc12g014130.1	141.889	1.00209	0.256319	3.90954	9.25e-05	0.00404648
Solyc08g065610.2	1429.81	-0.659861	0.168768	-3.90987	9.23e-05	0.00404648
Solyc08g076200.2	4523.77	-0.415208	0.10632	-3.90528	9.41e-05	0.00410778
Solyc02g083190.1	259.336	-0.860525	0.220356	-3.90516	9.42e-05	0.00410778
Solyc01g101190.2	80.634	5.51717	1.41304	3.90447	9.44e-05	0.00411336
Solyc01g099690.2	2869.6	-0.458439	0.11752	-3.90094	9.58e-05	0.00416744
Solyc03g033730.1	271.497	1.08342	0.277764	3.90051	9.6e-05	0.00416836
Solyc05g009380.2	33.5572	-5.13674	1.31735	-3.89931	9.65e-05	0.00418282
Solyc11g013170.1	3967.17	0.475474	0.122065	3.89525	9.81e-05	0.0042406
Solyc05g050620.2	1334.06	-0.737531	0.189508	-3.89182	9.95e-05	0.00429437
Solyc10g080610.1	17071.7	-0.466848	0.12	-3.89039	0.000100085	0.00430683
Solyc05g005650.1	23.279	-17.4205	4.47777	-3.89045	0.000100059	0.00430683
Solyc03g096770.1	306.566	0.831504	0.213974	3.88601	0.000101904	0.00437191
Solyc11g069730.1	71.9426	-4.95795	1.27583	-3.88604	0.000101891	0.00437191
Solyc05g055440.1	10692.5	0.606225	0.156138	3.88263	0.000103332	0.00442649
Solyc10g084680.1	1744.32	0.488354	0.125896	3.87902	0.000104877	0.00448593
Solyc07g024000.2	1357.12	-1.26333	0.325838	-3.87716	0.000105681	0.00449853
Solyc03g083660.1	65.0121	2.40761	0.621017	3.87688	0.000105803	0.00449853
Solyc07g009320.2	833.447	0.397988	0.102654	3.87699	0.000105757	0.00449853
Solyc01g007920.2	944.417	-0.470802	0.121408	-3.87784	0.000105388	0.00449853
Solyc11g012930.1	3185.34	-0.831969	0.214618	-3.87651	0.000105963	0.00449863
Solyc06g072840.2	402.888	-1.68976	0.436058	-3.87507	0.000106592	0.0045186
Solyc03g111290.1	38.9594	-3.68753	0.952096	-3.87307	0.000107474	0.00453724
Solyc04g079730.1	370.058	0.569999	0.147172	3.87302	0.000107494	0.00453724
Solyc03g031460.1	1278.98	0.567946	0.146643	3.87299	0.00010751	0.00453724
Solyc03g112340.1	2343.44	-0.432479	0.111687	-3.87224	0.000107839	0.00454441
Solyc03g113970.2	407.979	1.74368	0.450494	3.8706	0.000108566	0.00456827
Solyc07g043630.1	108.733	-3.18628	0.823278	-3.87024	0.00010873	0.00456842
Solyc12g098350.1	1966.71	-0.491555	0.12732	-3.86079	0.000113023	0.00473485
Solyc02g061980.2	1985.3	1.38902	0.360027	3.85809	0.000114275	0.00478024
Solyc02g094160.1	5282.67	0.287086	0.0744794	3.85457	0.000115933	0.00484251
Solyc01g104100.2	23.3805	-5.103	1.32447	-3.85287	0.000116741	0.00486911
Solyc04g017720.2	388.899	5.81758	1.51043	3.85159	0.000117351	0.0048874
Solyc09g065280.2	3709	-0.312233	0.0810854	-3.85066	0.000117798	0.00489884
Solyc04g010200.1	255.338	-0.877234	0.227896	-3.84927	0.000118469	0.00491957
Solyc03g044330.1	14179	-0.454744	0.118192	-3.84749	0.000119334	0.0049483
Solyc01g107380.2	3415.37	-0.333252	0.0867167	-3.84299	0.000121543	0.00503256
Solyc11g012410.1	612.943	1.88916	0.492574	3.83527	0.000125424	0.0051782
Solyc04g011600.2	151.368	-1.05117	0.274145	-3.83436	0.000125892	0.00518999
Solyc05g010050.2	373.65	0.597274	0.156028	3.82799	0.000129192	0.00531067
Solyc11g072910.1	1427.61	-0.306544	0.0800766	-3.82814	0.000129118	0.00531067
Solyc03g083720.1	1237.67	0.511435	0.133748	3.82387	0.000131374	0.00539256
Solyc06g053700.1	386.141	0.648224	0.169552	3.82316	0.000131754	0.00540041
Solyc08g067690.1	138.469	-0.907595	0.237597	-3.81989	0.000133514	0.00546466
Solyc12g035130.1	35045.2	-0.573954	0.150299	-3.81875	0.000134132	0.00548208
Solyc05g056350.2	3694.71	-0.32911	0.0861952	-3.81819	0.000134432	0.00548648
Solyc09g090430.2	2846.1	-0.514453	0.13478	-3.81697	0.000135099	0.00550581
Solyc11g020330.1	88.378	-1.35088	0.3541	-3.81497	0.000136201	0.00554279
Solyc05g056220.2	4529.95	-0.495802	0.129979	-3.81447	0.000136477	0.0055461
Solyc09g074300.1	1785.38	0.742865	0.19497	3.81015	0.000138881	0.00563576
Solyc01g088430.2	265.545	-2.02802	0.532577	-3.80794	0.000140127	0.00567823
Solyc10g085610.1	94.7837	1.17025	0.307471	3.80605	0.000141204	0.00571376
Solyc08g069040.2	2099.53	-2.14736	0.564255	-3.80565	0.000141432	0.00571484
Solyc01g105060.2	2131.01	0.373203	0.0980952	3.8045	0.000142092	0.00571721
Solyc09g008820.2	1142.58	-0.623019	0.163753	-3.80462	0.000142019	0.00571721
Solyc11g067310.1	60.7605	1.04851	0.275573	3.80482	0.000141907	0.00571721
Solyc09g091010.2	1242.15	-0.626846	0.164837	-3.80283	0.000143055	0.00574782
Solyc11g006020.1	616.131	5.34205	1.40769	3.7949	0.0001477	0.00591778
Solyc01g073820.2	2340.15	-0.671066	0.17695	-3.79241	0.00014919	0.00596905
Solyc03g097230.1	1515.14	0.428932	0.11314	3.79117	0.00014994	0.00599065
Solyc12g044230.1	457.198	-0.989691	0.261113	-3.79028	0.000150479	0.00600377
Solyc01g006000.2	1220.75	-0.717901	0.189498	-3.78843	0.000151602	0.00604013
Solyc08g008480.2	44.5257	4.85314	1.28171	3.78645	0.000152813	0.00607988
Solyc04g014320.1	608.996	-1.44192	0.381252	-3.78206	0.000155538	0.00617964
Solyc08g075210.1	409.728	0.832639	0.220177	3.78168	0.000155775	0.00618046
Solyc08g081820.2	185.877	2.6969	0.713219	3.78131	0.000156005	0.00618098
Solyc02g088480.2	1909.64	-0.28155	0.0744884	-3.77978	0.000156967	0.00621042
Solyc08g066650.2	697.549	0.987149	0.261528	3.77455	0.000160297	0.00633341
Solyc11g005310.1	68.2692	1.82329	0.483655	3.76981	0.000163374	0.00644602
Solyc08g005450.1	15668.2	-0.701166	0.186116	-3.76737	0.000164979	0.00650037
Solyc11g006030.1	274.125	-0.861894	0.228902	-3.76534	0.000166325	0.00653532
Solyc06g076330.2	490.726	-2.81115	0.746528	-3.76564	0.000166125	0.00653532
Solyc02g093590.2	960.308	-0.681103	0.181081	-3.76131	0.000169025	0.00663227
Solyc04g077860.2	882.563	-0.604314	0.160722	-3.76	0.000169912	0.00665381
Solyc12g099760.1	754.549	-0.776638	0.206563	-3.75981	0.000170042	0.00665381
Solyc02g079960.2	1237.2	-0.616111	0.163942	-3.7581	0.000171208	0.00669025
Solyc08g065940.2	6711.74	-0.326361	0.0868776	-3.75656	0.000172264	0.00672229
Solyc01g097830.2	617.83	-0.55155	0.146942	-3.75353	0.000174363	0.0067949
Solyc03g026280.2	635.261	-0.926093	0.2468	-3.7524	0.000175148	0.00681619
Solyc03g117960.2	268.096	0.59557	0.15876	3.75139	0.000175856	0.00683424
Solyc04g005670.1	2530.1	-0.272995	0.0727782	-3.75106	0.000176092	0.00683424
Solyc02g083250.2	8420.99	2.35863	0.629025	3.74966	0.000177076	0.00686308
Solyc04g008750.2	1794.23	-0.396729	0.105853	-3.74794	0.000178296	0.00688227
Solyc10g081040.1	1678.86	-0.382459	0.102028	-3.74857	0.000177844	0.00688227
Solyc10g008120.2	10992.8	0.86852	0.231731	3.74796	0.000178278	0.00688227
Solyc10g047530.1	221.121	-4.97203	1.32834	-3.74305	0.000181803	0.00700817
Solyc12g088660.1	252.531	0.532921	0.142501	3.73977	0.000184191	0.00709062
Solyc01g089890.2	271.832	-0.758076	0.202749	-3.73899	0.000184758	0.00709571
Solyc11g072980.1	236.558	-1.81407	0.485187	-3.73891	0.000184822	0.00709571
Solyc09g010510.2	71.5298	-4.74393	1.2707	-3.73333	0.000188968	0.00722038
Solyc02g089920.1	171.402	0.938239	0.251325	3.73317	0.000189083	0.00722038
Solyc10g085220.1	1493.56	0.438477	0.117434	3.73381	0.000188608	0.00722038
Solyc09g005280.2	378.825	-1.08364	0.290929	-3.72477	0.000195495	0.00745525
Solyc04g011840.1	85.9821	-1.78771	0.480418	-3.72115	0.00019832	0.00755287
Solyc11g007500.1	750.855	-0.956538	0.25729	-3.71775	0.000201007	0.00763477
Solyc12g056930.1	449.146	-0.481588	0.129535	-3.71781	0.000200958	0.00763477
Solyc01g010770.2	194.98	-1.56254	0.420495	-3.71596	0.000202432	0.00767866
Solyc02g084230.1	3259.98	-0.468115	0.126222	-3.70866	0.000208356	0.00789285
Solyc03g007130.2	901.718	0.50255	0.135582	3.7066	0.00021006	0.00793464
Solyc08g059660.1	10790.8	-0.437155	0.117929	-3.70693	0.000209784	0.00793464
Solyc11g071720.1	101.962	0.967548	0.261054	3.70632	0.000210294	0.00793464
Solyc03g043920.2	336.751	1.00343	0.27082	3.70515	0.000211266	0.00796077
Solyc01g095530.2	7121.55	-1.52717	0.413105	-3.69681	0.000218328	0.00819436
Solyc02g070630.2	1743.92	-0.644746	0.174391	-3.69713	0.000218055	0.00819436
Solyc08g045850.2	1987.1	-0.508301	0.137598	-3.69411	0.00022066	0.00826094
Solyc09g007180.2	4903.9	0.333493	0.0902776	3.69408	0.000220682	0.00826094
Solyc02g067610.1	2962.65	-0.738198	0.199879	-3.69323	0.00022142	0.00827769
Solyc02g063500.1	29.1137	-1.61941	0.43868	-3.69155	0.000222888	0.00832165
Solyc08g061910.2	276.393	1.29214	0.350082	3.69095	0.000223416	0.00833043
Solyc03g098670.1	69.7362	-2.24315	0.607816	-3.69051	0.000223804	0.00833401
Solyc06g005070.1	497.342	0.490768	0.133086	3.68761	0.000226369	0.00841851
Solyc12g044620.1	322.031	0.636732	0.1727	3.68692	0.000226988	0.00843052
Solyc04g080920.1	222.1	5.06908	1.37527	3.68589	0.000227908	0.00845367
Solyc01g081390.2	3061.89	0.602915	0.163593	3.68546	0.00022829	0.00845683
Solyc09g056170.2	177.391	0.944478	0.256301	3.68504	0.000228669	0.00845985
Solyc01g099220.2	1635.65	-0.934776	0.253803	-3.68307	0.000230442	0.00849237
Solyc01g105590.2	126.934	0.943463	0.256152	3.68322	0.000230309	0.00849237
Solyc10g078510.1	223.655	1.13626	0.308472	3.68351	0.000230044	0.00849237
Solyc03g034070.1	996.671	1.14832	0.311991	3.68063	0.000232662	0.00856312
Solyc12g098300.1	51.0675	1.51509	0.411771	3.67946	0.000233733	0.00859141
Solyc10g076990.1	3596.65	-0.642919	0.174776	-3.67853	0.000234584	0.0086116
Solyc05g055210.1	3228.15	-0.326058	0.0886808	-3.67676	0.000236213	0.00864909
Solyc09g010000.2	296.557	-0.990919	0.269559	-3.67607	0.00023685	0.0086613
Solyc08g083050.1	1668.36	-0.593238	0.161403	-3.67551	0.000237371	0.00866922
Solyc01g094750.2	523.585	-1.01567	0.276672	-3.67102	0.000241586	0.00878936
Solyc04g077210.2	586.144	-0.53554	0.145875	-3.67123	0.000241389	0.00878936
Solyc11g031950.1	1944.3	0.519892	0.141639	3.67055	0.000242027	0.00879417
Solyc12g099600.1	1382.86	-0.495983	0.135179	-3.6691	0.000243408	0.00882183
Solyc01g095850.1	103.713	-0.87143	0.237775	-3.66494	0.000247397	0.00894365
Solyc03g093310.2	473.478	0.798587	0.217891	3.66508	0.000247262	0.00894365
Solyc11g070110.1	333.975	1.6488	0.449989	3.66409	0.000248217	0.00896191
Solyc02g083980.2	404.791	1.18977	0.324803	3.66303	0.000249246	0.00898769
Solyc06g035520.2	76.2452	-1.65178	0.451067	-3.66195	0.000250303	0.00901439
Solyc07g049300.2	504.89	0.798927	0.218235	3.66086	0.000251374	0.00904145
Solyc08g075600.1	57.7909	-1.39381	0.380766	-3.66054	0.000251689	0.00904145
Solyc03g082510.1	665.567	0.591612	0.161831	3.65573	0.000256451	0.0092009
Solyc03g114750.2	203.867	2.1981	0.601816	3.65245	0.000259751	0.00930759
Solyc02g070680.2	1024.17	-0.516872	0.141549	-3.65155	0.000260667	0.00932866
Solyc01g091590.2	374.158	-0.965099	0.264336	-3.65103	0.000261187	0.00933556
Solyc10g006740.2	147.452	5.21135	1.42756	3.65052	0.000261705	0.00934234
Solyc12g005950.1	588.74	-0.63514	0.174106	-3.64802	0.000264272	0.00942217
Solyc04g014790.1	165.564	1.58749	0.435217	3.64759	0.000264716	0.00942621
Solyc05g023800.2	1040.08	3.04534	0.835755	3.64382	0.000268617	0.00952937
Solyc10g078300.1	10088	-0.357208	0.0981551	-3.63922	0.000273463	0.00967718
Solyc04g014330.1	1253.96	-1.53302	0.421386	-3.63804	0.000274717	0.00970951
Solyc06g076250.2	591.913	-0.813041	0.223663	-3.63511	0.000277866	0.00980864
Solyc08g067510.1	3870.61	0.385539	0.106086	3.6342	0.000278842	0.00981875
Solyc05g052830.2	122.609	1.1541	0.317748	3.63213	0.00028109	0.00988569
Solyc01g097810.2	1682.99	0.387969	0.106869	3.63034	0.000283053	0.00994035
Solyc08g067530.1	480.921	4.77338	1.31495	3.63007	0.000283342	0.00994035
Solyc09g014480.1	1439.38	-0.716281	0.197383	-3.62889	0.000284644	0.00996149
Solyc01g105550.1	100.384	1.04196	0.28716	3.62851	0.00028506	0.00996381
Solyc02g086880.2	4728.34	0.461197	0.127171	3.62658	0.0002872	0.0100263
Solyc07g018210.2	809.781	-1.39363	0.384418	-3.62529	0.000288634	0.010064
Solyc12g006530.1	62.3902	1.48375	0.409521	3.62315	0.000291042	0.0101232
Solyc07g016050.2	17.5446	-5.2859	1.46072	-3.6187	0.000296092	0.0102863
Solyc03g118930.2	97.875	1.03078	0.285111	3.61537	0.00029992	0.0104066
Solyc01g101220.1	180.661	1.36502	0.377748	3.61358	0.000301996	0.0104497
Solyc10g078720.1	529.297	-0.522757	0.144674	-3.61335	0.000302263	0.0104497
Solyc11g071750.1	144.41	-1.35043	0.373716	-3.61351	0.000302075	0.0104497
Solyc08g075760.2	172.406	1.24164	0.343726	3.6123	0.000303497	0.0104796
Solyc04g008060.2	744.967	0.643777	0.178262	3.6114	0.000304543	0.0105031
Solyc09g090980.2	6722.58	0.446252	0.12358	3.61103	0.000304987	0.0105056
Solyc06g074390.2	242.872	-1.29319	0.358221	-3.61004	0.000306148	0.0105202
Solyc06g007170.2	1440.07	0.553288	0.153326	3.60858	0.000307872	0.0105667
Solyc08g068150.2	1656.85	-1.04361	0.289586	-3.60379	0.000313605	0.0107203
Solyc08g076310.2	1727.86	0.335341	0.0930593	3.60352	0.000313936	0.0107203
Solyc02g091800.2	149.168	1.47278	0.408688	3.60369	0.000313735	0.0107203
Solyc06g065340.1	842.041	0.476027	0.132165	3.60175	0.000316086	0.0107707
Solyc07g007870.2	3516.09	2.11922	0.588576	3.60058	0.000317505	0.0108062
Solyc07g014730.2	443.982	1.28952	0.35858	3.5962	0.000322902	0.0109767
Solyc04g056620.1	121.206	-1.62361	0.451725	-3.59426	0.000325318	0.0110457
Solyc05g024410.2	4125.08	0.320231	0.0891201	3.59325	0.000326573	0.0110683
Solyc03g119590.1	1387.68	0.78164	0.217539	3.59311	0.000326761	0.0110683
Solyc08g062290.2	168.793	1.45943	0.40636	3.59146	0.000328826	0.011125
Solyc06g008620.1	2270.54	-0.452767	0.126082	-3.59106	0.000329332	0.0111289
Solyc07g056590.2	329.487	0.968225	0.269849	3.58803	0.000333191	0.0112122
Solyc04g014520.1	469.495	0.796432	0.222014	3.5873	0.000334123	0.0112122
Solyc02g084870.2	875.482	0.418048	0.116535	3.58731	0.000334107	0.0112122
Solyc03g121460.1	4055.51	-0.49049	0.136725	-3.58743	0.000333955	0.0112122
Solyc07g005530.2	17795.3	-0.29571	0.0824336	-3.58725	0.00033418	0.0112122
Solyc04g072850.2	2645.17	0.381765	0.106431	3.58696	0.000334552	0.0112122
Solyc02g069630.2	1778.68	0.307319	0.0857023	3.58589	0.000335925	0.0112318
Solyc06g064910.2	1896.58	-0.528467	0.147369	-3.58601	0.000335779	0.0112318
Solyc06g008480.1	16.1283	-6.05408	1.6888	-3.58484	0.000337288	0.0112543
Solyc08g065160.2	1948.88	-0.489047	0.136436	-3.58446	0.000337783	0.0112543
Solyc09g061890.2	1064.85	0.735268	0.205116	3.58464	0.000337542	0.0112543
Solyc07g063270.2	3335.14	-0.594646	0.16593	-3.58372	0.000338736	0.0112729
Solyc10g007900.2	658.072	-0.581552	0.162623	-3.57607	0.000348794	0.011594
Solyc09g009860.1	706.126	0.547741	0.153202	3.57529	0.000349833	0.011615
Solyc05g052670.1	352.25	0.780875	0.218444	3.57472	0.000350604	0.0116271
Solyc04g073970.2	3245.04	0.331967	0.0929959	3.56969	0.0003574	0.011833
Solyc02g080790.2	70.2418	1.32539	0.371572	3.56698	0.000361118	0.0118991
Solyc08g083090.1	178.239	-0.816501	0.22888	-3.56737	0.000360576	0.0118991
Solyc03g006880.2	249.562	2.08891	0.585626	3.56697	0.000361135	0.0118991
Solyc09g055340.2	1783.73	-0.270633	0.0759596	-3.56286	0.000366841	0.0120672
Solyc08g014560.1	121.59	0.827876	0.232418	3.56201	0.000368023	0.0120921
Solyc02g085160.1	454.886	-0.777025	0.218338	-3.55883	0.000372517	0.0122116
Solyc05g055360.2	1000.54	2.12972	0.598496	3.55846	0.00037304	0.0122147
Solyc05g006420.2	2540.54	-1.68134	0.472548	-3.55804	0.000373632	0.0122201
Solyc11g005260.1	325.011	0.679334	0.19123	3.55244	0.000381681	0.0124547
Solyc09g075210.2	20738.7	-1.46727	0.413076	-3.55205	0.000382239	0.0124586
Solyc09g007540.2	5125.25	-0.288215	0.0811495	-3.55165	0.000382823	0.0124634
Solyc01g058140.2	1144.27	-0.401718	0.113146	-3.55046	0.000384566	0.0124916
Solyc06g061120.2	534.222	-0.591295	0.166609	-3.54899	0.000386709	0.0125469
Solyc03g116480.1	858.06	-0.549573	0.154914	-3.5476	0.000388763	0.0125849
Solyc01g095200.2	5820.36	-0.360059	0.101511	-3.547	0.000389646	0.0125992
Solyc10g009380.2	340.206	0.766042	0.216019	3.54618	0.000390862	0.0126241
Solyc07g041930.2	804.42	0.498278	0.140624	3.54334	0.00039509	0.0127462
Solyc04g014500.2	2138.58	0.830673	0.234453	3.54303	0.000395564	0.0127471
Solyc07g065610.1	301.39	0.619651	0.174933	3.54222	0.00039678	0.0127718
Solyc08g008360.2	259.201	1.46331	0.413147	3.54185	0.00039733	0.0127751
Solyc06g071700.1	54.2796	2.09928	0.592799	3.54129	0.00039817	0.0127877
Solyc01g073970.2	4920.26	0.556499	0.157162	3.54093	0.000398719	0.0127909
Solyc07g047980.1	4441.92	-0.251733	0.0711962	-3.53577	0.00040659	0.0130287
Solyc01g005350.2	32.6822	-4.73719	1.34018	-3.53474	0.000408179	0.0130513
Solyc11g073150.1	35.5187	3.32092	0.941005	3.52912	0.00041695	0.0133008
Solyc12g055840.1	7323.87	0.353273	0.100202	3.52561	0.000422509	0.0134631
Solyc02g092760.2	97.4501	-1.35593	0.384657	-3.52504	0.000423411	0.0134768
Solyc12g055920.1	38.3902	1.73456	0.492356	3.52298	0.000426717	0.0135517
Solyc06g007180.2	867.269	-1.07471	0.305047	-3.52309	0.000426544	0.0135517
Solyc01g073640.2	15084.3	0.777349	0.220766	3.52114	0.000429699	0.0136305
Solyc07g053000.1	16.9392	-4.89348	1.38985	-3.52086	0.000430156	0.0136305
Solyc01g103450.2	21493.9	-0.20708	0.0588644	-3.51791	0.000434954	0.0137367
Solyc09g082810.2	922.762	-5.34963	1.52134	-3.51638	0.000437469	0.0137915
Solyc05g053890.1	417.448	0.813106	0.23126	3.51598	0.000438139	0.0137915
Solyc08g075440.2	1406.65	0.357593	0.101702	3.5161	0.000437939	0.0137915
Solyc07g043150.1	1328.99	-0.388815	0.110606	-3.5153	0.000439262	0.0138115
Solyc10g084880.2	415.155	-0.723902	0.205974	-3.51453	0.000440537	0.0138364
Solyc05g015780.1	188.831	-2.30063	0.654898	-3.51296	0.000443138	0.013879
Solyc03g020030.2	1986.35	-0.879694	0.250423	-3.51283	0.000443356	0.013879
Solyc06g005390.1	175.653	1.15067	0.327599	3.51243	0.000444028	0.0138848
Solyc10g082030.1	6387.87	0.445836	0.12717	3.50584	0.000455175	0.0142177
Solyc12g100030.1	470.574	4.43538	1.26548	3.50491	0.00045676	0.0142516
Solyc06g069460.1	103.756	4.46576	1.27477	3.5032	0.000459704	0.0143278
Solyc10g009340.1	2128.69	-0.404061	0.115386	-3.50184	0.000462061	0.0143784
Solyc04g057960.2	959.102	-0.498337	0.142324	-3.50144	0.000462757	0.0143784
Solyc01g105220.2	290.803	-0.710597	0.202947	-3.50139	0.000462844	0.0143784
Solyc01g073880.2	322.33	-0.692519	0.197893	-3.49946	0.000466208	0.0144672
Solyc01g014280.2	444.324	-2.61169	0.747035	-3.49608	0.000472152	0.014627
Solyc01g107800.2	767.85	0.829397	0.237245	3.49595	0.000472385	0.014627
Solyc07g042630.2	15.3286	10.547	3.02046	3.49184	0.000479705	0.0148214
Solyc08g006820.2	2097.41	0.416323	0.119225	3.4919	0.000479595	0.0148214
Solyc07g047670.2	2959.12	-0.39382	0.112809	-3.49104	0.000481152	0.01485
Solyc05g005970.2	23.6702	-5.28333	1.51472	-3.488	0.000486653	0.0150036
Solyc01g110700.2	27785.7	4.92299	1.41154	3.48769	0.000487219	0.0150048
Solyc05g054500.1	4022.56	-0.27897	0.0800043	-3.48694	0.000488588	0.0150307
Solyc09g092280.1	9.83432	-3.36957	0.966511	-3.48632	0.000489707	0.0150326
Solyc07g064760.1	102.767	4.66078	1.33678	3.48657	0.000489256	0.0150326
Solyc06g068490.2	1664.28	-0.754508	0.216673	-3.48225	0.000497226	0.015247
Solyc12g049070.1	286.671	1.01257	0.291024	3.47933	0.000502666	0.0153973
Solyc03g115380.1	514.795	0.60444	0.173862	3.47654	0.000507924	0.0155249
Solyc10g008400.1	2220.49	-0.615548	0.177073	-3.47623	0.000508512	0.0155262
Solyc10g005370.2	906.748	-1.04051	0.299434	-3.47494	0.000510977	0.0155848
Solyc08g067480.2	1730.7	0.448281	0.129052	3.47365	0.000513437	0.0156431
Solyc04g074030.2	876.113	1.69598	0.488997	3.46829	0.000523786	0.0159243
Solyc01g088650.2	876.715	1.72088	0.496383	3.46685	0.000526599	0.0159859
Solyc05g013040.2	1829.99	-1.22714	0.354019	-3.4663	0.000527679	0.0159915
Solyc01g009170.2	12538.4	-0.562332	0.16227	-3.46541	0.00052943	0.0160275
Solyc04g011800.1	70.5932	-2.0217	0.583476	-3.46492	0.000530394	0.0160396
Solyc03g124060.2	2219.2	-0.472427	0.136374	-3.46419	0.000531822	0.0160658
Solyc08g074970.1	924.705	0.540156	0.155972	3.46316	0.000533863	0.0160933
Solyc08g015690.2	12193.6	0.2279	0.0658028	3.46338	0.000533431	0.0160933
Solyc10g086240.1	3791.52	1.12314	0.324587	3.46023	0.000539721	0.0162527
Solyc02g061770.2	268.475	0.974109	0.281598	3.45921	0.000541755	0.0162967
Solyc07g042400.2	5194.31	3.89147	1.12548	3.45762	0.00054497	0.0163589
Solyc01g087500.2	4270.14	0.354594	0.102566	3.45723	0.000545768	0.0163656
Solyc10g085430.1	2094.68	-0.372231	0.107846	-3.45152	0.000557439	0.0166629
Solyc10g008680.1	37.6002	-4.92485	1.42681	-3.45164	0.000557193	0.0166629
Solyc02g089350.2	2100.49	-0.641696	0.185891	-3.452	0.000556445	0.0166629
Solyc07g017980.1	552.699	-1.12603	0.326307	-3.45083	0.00055887	0.0166707
Solyc10g006000.2	356.129	0.944249	0.273614	3.45103	0.000558461	0.0166707
Solyc01g011040.2	1218.52	0.466434	0.135182	3.45041	0.000559736	0.0166764
Solyc11g010990.1	453.846	2.081	0.603158	3.45017	0.000560231	0.0166764
Solyc06g084120.2	162.116	-0.808007	0.234237	-3.44952	0.000561574	0.0166989
Solyc05g015880.2	885.204	-1.67984	0.487316	-3.44713	0.000566569	0.0167949
Solyc02g044000.1	7.28192	-6.2331	1.80815	-3.44723	0.000566359	0.0167949
Solyc11g071620.1	7386.57	-0.792947	0.230017	-3.44734	0.000566142	0.0167949
Solyc12g005840.1	70.875	2.03882	0.591708	3.44565	0.000569685	0.0168697
Solyc08g081910.2	1908.85	0.828811	0.240623	3.44444	0.000572247	0.0169204
Solyc08g005150.2	1123.03	-0.426297	0.12377	-3.44426	0.000572635	0.0169204
Solyc06g060260.2	666.527	1.04379	0.303075	3.444	0.000573179	0.0169204
Solyc10g009070.2	2009.13	-0.301833	0.0877227	-3.44076	0.000580074	0.0170558
Solyc07g063640.1	183.032	1.09174	0.317276	3.44096	0.000579652	0.0170558
Solyc02g068200.1	532.148	-0.564449	0.164156	-3.43849	0.000584976	0.0171442
Solyc12g089180.1	475.999	1.0759	0.312891	3.43858	0.000584769	0.0171442
Solyc06g083380.2	1375.43	0.42113	0.122544	3.43655	0.000589164	0.0172175
Solyc08g065410.1	224.494	1.4554	0.423511	3.4365	0.000589289	0.0172175
Solyc02g079640.2	501.98	-1.06633	0.310406	-3.43529	0.000591924	0.0172768
Solyc04g071140.2	18131.9	-1.03603	0.30166	-3.43443	0.000593791	0.0173135
Solyc07g053430.2	1607.47	0.398651	0.116177	3.43141	0.000600448	0.0174201
Solyc02g089650.2	501.23	0.619056	0.180378	3.43199	0.000599177	0.0174201
Solyc02g064590.1	21.9957	-8.76314	2.55338	-3.43197	0.00059921	0.0174201
Solyc10g084250.1	1262.2	0.410102	0.119525	3.43111	0.000601116	0.0174201
Solyc07g052370.2	103.63	-3.15435	0.919166	-3.43175	0.000599695	0.0174201
Solyc03g093290.2	34.3757	-1.42319	0.415076	-3.42875	0.00060637	0.0175367
Solyc07g053210.2	45.9151	1.1259	0.328413	3.42831	0.000607344	0.0175471
Solyc07g062480.1	359.477	-0.787138	0.229733	-3.42632	0.000611828	0.0176546
Solyc09g018020.2	293.546	-2.58985	0.755915	-3.4261	0.000612305	0.0176546
Solyc01g108700.2	378.95	0.870081	0.254012	3.42536	0.000613988	0.0176852
Solyc11g061720.1	1033.62	0.397499	0.116106	3.4236	0.000617979	0.0177798
Solyc01g108250.2	2863.88	-0.337716	0.0986503	-3.42336	0.00061852	0.0177798
Solyc10g080660.1	1245.71	-0.650301	0.189985	-3.4229	0.000619562	0.0177918
Solyc02g080920.1	41.0608	-1.76377	0.515515	-3.42139	0.000623029	0.0178733
Solyc06g068360.2	196.566	-1.49836	0.43799	-3.42099	0.000623928	0.0178811
Solyc06g054420.2	2783.5	-0.68557	0.200449	-3.42017	0.000625823	0.0179174
Solyc03g082770.1	252.847	1.04359	0.305364	3.41754	0.000631902	0.0180551
Solyc01g112000.2	2184.33	-0.609454	0.178362	-3.41696	0.000633255	0.0180662
Solyc10g006510.2	865.698	0.458511	0.134192	3.41683	0.000633555	0.0180662
Solyc02g072170.2	52.9836	2.16351	0.633342	3.41602	0.000635431	0.0181015
Solyc06g069530.2	1129.17	0.488076	0.143015	3.41277	0.000643069	0.0182825
Solyc01g098610.2	1438.98	0.342218	0.100298	3.41202	0.00064484	0.0183146
Solyc05g051520.2	749.399	-0.988105	0.289684	-3.41097	0.000647317	0.0183666
Solyc11g006430.1	226.008	0.85571	0.250901	3.41055	0.000648311	0.0183766
Solyc05g053140.2	1854.86	0.396114	0.116164	3.40997	0.000649706	0.0183978
Solyc12g005450.1	392.454	-0.755093	0.221464	-3.40955	0.000650707	0.0184078
Solyc12g008960.1	717.683	-1.62783	0.477633	-3.40811	0.000654142	0.0184683
Solyc02g068660.1	557.867	-0.489213	0.143542	-3.40815	0.000654045	0.0184683
Solyc04g074970.2	162	0.658384	0.193198	3.40782	0.00065485	0.01847
Solyc10g079810.1	896.389	2.14639	0.629922	3.40739	0.000655885	0.0184809
Solyc08g077740.1	132.507	1.07259	0.315017	3.40488	0.000661936	0.018633
Solyc07g052560.1	240.808	0.876621	0.257666	3.40216	0.000668564	0.018801
Solyc11g067010.1	573.867	-1.10447	0.32467	-3.40181	0.000669413	0.0188063
Solyc09g010800.2	53219.9	-0.372105	0.10952	-3.39759	0.000679811	0.0190796
Solyc08g077820.2	305.412	-0.868847	0.255935	-3.39479	0.000686806	0.019238
Solyc08g083240.2	3324.58	-0.531403	0.156574	-3.39394	0.000688959	0.0192793
Solyc09g082110.2	498.459	-0.667334	0.196688	-3.39286	0.000691677	0.0193364
Solyc02g070790.2	2113.84	0.388643	0.114603	3.3912	0.000695865	0.0193964
Solyc09g075390.2	1155.86	-0.43027	0.126888	-3.39093	0.000696549	0.0193965
Solyc06g073940.2	1058.21	-0.409402	0.120762	-3.39015	0.000698532	0.0194327
Solyc06g074120.2	2010.19	0.459654	0.135639	3.3888	0.000701985	0.0195097
Solyc03g006810.2	919.77	-2.29425	0.67722	-3.38775	0.000704684	0.0195656
Solyc08g041860.1	3734.29	-0.348722	0.102966	-3.38676	0.000707233	0.019605
Solyc08g062610.2	1441.3	-0.615243	0.181666	-3.38666	0.000707479	0.019605
Solyc09g011730.2	690.726	-1.8781	0.554976	-3.38412	0.000714079	0.0197495
Solyc03g112220.1	1761.85	0.539192	0.159371	3.38325	0.000716336	0.0197735
Solyc03g118020.2	5724.98	0.62785	0.185571	3.38334	0.0007161	0.0197735
Solyc10g081980.1	1697.92	-0.603232	0.178434	-3.3807	0.000723003	0.0199189
Solyc01g087250.2	841.86	-0.460349	0.136215	-3.37956	0.000726012	0.0199825
Solyc01g095770.2	288.885	0.937563	0.277558	3.3779	0.00073041	0.0200648
Solyc04g005160.1	8118.81	0.412867	0.122256	3.37706	0.000732649	0.0201069
Solyc07g049290.2	1275.52	-1.50665	0.446327	-3.37566	0.000736389	0.0201901
Solyc03g070380.2	1284.74	0.47499	0.140777	3.37407	0.000740658	0.0202487
Solyc01g088050.2	1524.33	0.441927	0.130972	3.3742	0.000740298	0.0202487
Solyc07g055470.2	338.289	-1.43795	0.426594	-3.37077	0.000749596	0.020403
Solyc07g008380.1	233.536	0.845291	0.250779	3.37066	0.000749883	0.020403
Solyc04g081260.2	7121.48	1.03754	0.30775	3.37136	0.000747968	0.020403
Solyc10g084950.1	1112	-0.331967	0.0984696	-3.37127	0.000748233	0.020403
Solyc10g083650.1	8895.64	0.372174	0.110409	3.37086	0.000749342	0.020403
Solyc06g074790.1	7865.14	0.479708	0.142366	3.36953	0.000752954	0.0204387
Solyc07g005360.2	1367.31	0.311472	0.0924434	3.36933	0.000753519	0.0204387
Solyc08g068770.1	2392.45	-0.370941	0.110087	-3.36951	0.000753009	0.0204387
Solyc02g085210.1	765.624	-0.43371	0.128754	-3.36851	0.000755747	0.0204648
Solyc08g068320.2	1222.98	0.348911	0.103589	3.36821	0.000756575	0.0204678
Solyc06g050440.2	548.928	0.660787	0.196338	3.36556	0.000763897	0.0206267
Solyc08g023510.1	61.2132	4.83191	1.43613	3.36452	0.000766759	0.020678
Solyc06g082450.1	112.582	1.1611	0.345416	3.36147	0.000775297	0.0208751
Solyc02g070890.2	1311.07	0.536667	0.159874	3.35681	0.000788479	0.02119
Solyc09g014940.1	245.276	1.21715	0.362566	3.35703	0.000787852	0.02119
Solyc04g071540.2	564.737	0.413506	0.123282	3.35415	0.000796088	0.0213743
Solyc04g071480.1	2709.78	-0.39121	0.116679	-3.35287	0.000799785	0.0214534
Solyc02g084340.1	2270.14	-0.456919	0.13638	-3.35035	0.000807096	0.0216088
Solyc09g005000.1	1471.25	-0.427544	0.127715	-3.34763	0.00081506	0.0217942
Solyc04g080740.1	1353.93	0.593623	0.177337	3.34742	0.000815673	0.0217942
Solyc10g018320.1	130.119	0.821311	0.245372	3.3472	0.000816316	0.0217942
Solyc05g005170.2	989.03	1.05932	0.316649	3.34541	0.000821602	0.0219148
Solyc06g059930.2	90.0656	-2.34393	0.701139	-3.34303	0.000828681	0.0220829
Solyc09g065640.2	6530	-0.243854	0.0729534	-3.3426	0.000829978	0.0220968
Solyc03g045070.1	1066.9	1.88688	0.564855	3.34047	0.000836359	0.0222459
Solyc04g074470.1	1142.69	0.560138	0.16773	3.33952	0.000839244	0.022281
Solyc06g062540.2	3688.76	2.16239	0.647595	3.33911	0.000840471	0.0222928
Solyc06g007190.2	480.224	-0.806287	0.241533	-3.3382	0.000843222	0.022345
Solyc12g049380.1	13.2715	2.66642	0.799131	3.33665	0.000847936	0.0224282
Solyc01g086970.2	10169.5	-0.521471	0.156281	-3.33676	0.000847621	0.0224282
Solyc01g112300.2	369.607	-0.707236	0.212032	-3.33552	0.000851401	0.0224989
Solyc01g106890.2	596.1	-0.460659	0.138187	-3.33359	0.000857322	0.0226135
Solyc02g068470.1	63.8192	-1.56924	0.470808	-3.33309	0.000858881	0.0226336
Solyc12g055680.1	32.7328	-1.11893	0.33586	-3.33154	0.000863673	0.0227389
Solyc09g098270.2	229.684	-1.5873	0.476489	-3.33125	0.000864564	0.0227413
Solyc07g053640.1	5687.38	0.39087	0.117368	3.3303	0.000867537	0.0227985
Solyc11g011240.1	667.75	1.31648	0.395393	3.32954	0.000869901	0.0228395
Solyc01g107100.2	2461.87	-0.40038	0.120278	-3.32879	0.000872245	0.02288
Solyc09g082220.1	221.089	0.861207	0.258785	3.32789	0.000875073	0.022912
Solyc12g013530.1	844.859	-0.410007	0.123196	-3.32808	0.000874469	0.022912
Solyc05g053310.2	2606.56	0.47621	0.143151	3.32664	0.000878999	0.0229936
Solyc07g007240.2	928.081	-1.16242	0.349455	-3.32638	0.000879825	0.0229941
Solyc06g076280.1	1294.34	-0.372179	0.111907	-3.32579	0.00088169	0.0230217
Solyc03g120950.2	498.736	0.614829	0.184896	3.32527	0.000883342	0.0230437
Solyc03g113710.2	213.521	-0.668666	0.201394	-3.32019	0.000899566	0.0234404
Solyc02g072450.2	382.954	-0.952386	0.286864	-3.31999	0.000900194	0.0234404
Solyc12g010010.1	5563.68	-0.328425	0.0989698	-3.31844	0.000905217	0.0235497
Solyc11g007930.1	1737.36	1.14576	0.345342	3.31774	0.000907486	0.0235872
Solyc12g088920.1	1122.6	0.451894	0.136269	3.31618	0.000912559	0.0236603
Solyc05g007600.1	181.017	-1.31137	0.395454	-3.31611	0.000912791	0.0236603
Solyc08g016410.1	1332.1	-0.343924	0.103768	-3.31435	0.000918571	0.0237885
Solyc10g007830.1	323.81	-2.39388	0.7231	-3.31058	0.000931031	0.0240893
Solyc10g018160.1	390.194	1.1187	0.338074	3.30903	0.000936192	0.0242008
Solyc06g051360.2	1987.24	-0.484547	0.146453	-3.30856	0.000937777	0.0242198
Solyc10g079050.1	276.47	1.17892	0.356436	3.30753	0.00094124	0.0242653
Solyc01g098630.2	223.05	1.14142	0.345092	3.30758	0.000941069	0.0242653
Solyc03g121420.2	1652.31	1.87816	0.567906	3.30717	0.000942441	0.0242743
Solyc11g045520.1	958.526	0.508507	0.153824	3.30576	0.000947185	0.0243744
Solyc07g006680.1	1292.72	0.544321	0.164722	3.30449	0.000951506	0.0244414
Solyc04g076090.2	3082.71	0.227116	0.0687273	3.30459	0.000951149	0.0244414
Solyc05g013710.2	254.366	1.08211	0.327637	3.30276	0.000957369	0.0245699
Solyc07g063920.2	33.3643	-4.96122	1.50363	-3.2995	0.000968573	0.024796
Solyc02g071430.2	120.087	-1.19084	0.360907	-3.29956	0.000968358	0.024796
Solyc08g005680.2	282.349	-1.60901	0.487775	-3.29868	0.000971399	0.0248404
Solyc06g063130.2	204.759	0.757039	0.229637	3.29667	0.000978374	0.0249845
Solyc09g008670.2	4191.05	2.54016	0.77061	3.2963	0.000979665	0.0249845
Solyc02g086700.2	770.997	0.898093	0.272435	3.29654	0.000978821	0.0249845
Solyc06g068570.2	130.508	-0.893269	0.271039	-3.29572	0.000981715	0.0250144
Solyc05g050350.1	126.031	2.08123	0.631547	3.29544	0.000982668	0.0250163
Solyc02g081160.2	3375.42	0.428536	0.130071	3.29464	0.000985468	0.0250652
Solyc01g091320.2	1300.82	1.12887	0.342892	3.29219	0.00099409	0.025262
Solyc05g008390.2	115.785	-0.940934	0.286018	-3.28977	0.00100269	0.0254578
Solyc06g060160.1	10.4719	5.15826	1.5694	3.28676	0.00101346	0.0257082
Solyc01g007910.2	2626.1	0.379316	0.115442	3.28578	0.00101699	0.0257749
Solyc06g068210.1	810.098	-0.361731	0.110102	-3.2854	0.00101836	0.0257867
Solyc09g084480.2	256.453	5.91234	1.80123	3.28239	0.00102932	0.026041
Solyc01g088160.2	183.651	-0.770972	0.234903	-3.28209	0.00103042	0.0260457
Solyc04g055250.2	363.666	0.510006	0.155451	3.28083	0.00103503	0.0261391
Solyc07g008660.2	769.411	0.475749	0.145041	3.2801	0.00103771	0.0261835
Solyc06g008880.2	1604.88	-0.377084	0.114996	-3.27911	0.00104134	0.026252
Solyc02g062550.2	416.492	-0.524767	0.160068	-3.27841	0.00104395	0.0262945
Solyc07g049700.1	252.188	-0.749094	0.22852	-3.27802	0.00104538	0.0263072
Solyc07g048060.1	273.55	0.867058	0.264532	3.2777	0.00104656	0.0263136
Solyc06g061280.2	170.487	0.979024	0.298776	3.27679	0.00104996	0.0263758
Solyc06g066650.2	203.029	0.672526	0.20547	3.27311	0.0010637	0.0266431
Solyc09g065290.2	1209.99	-0.540194	0.165049	-3.27294	0.00106434	0.0266431
Solyc02g078110.1	308.813	1.56449	0.477942	3.27339	0.00106267	0.0266431
Solyc04g054710.2	2629.62	0.378258	0.115549	3.27357	0.00106199	0.0266431
Solyc11g071610.1	295.691	-0.974727	0.297947	-3.27147	0.00106989	0.0267586
Solyc03g116610.2	40.1201	4.71588	1.44188	3.27064	0.00107305	0.026796
Solyc10g086500.1	882.173	0.842208	0.25751	3.27058	0.00107327	0.026796
Solyc02g091400.1	23.2912	-2.70594	0.827442	-3.27025	0.00107454	0.0268042
Solyc08g006480.2	1150.97	-0.710026	0.217169	-3.26946	0.00107755	0.0268088
Solyc01g081010.2	25651.2	-0.244636	0.0748172	-3.26978	0.00107629	0.0268088
Solyc02g086470.2	118.452	0.799924	0.244765	3.26813	0.0010826	0.0269109
Solyc09g008760.1	162.556	-1.60421	0.491549	-3.26359	0.00110011	0.0272956
Solyc01g073690.2	7694.69	0.298004	0.091324	3.26316	0.00110179	0.0272956
Solyc04g077970.2	4019.4	-0.457283	0.140136	-3.26313	0.0011019	0.0272956
Solyc10g075020.1	362.349	2.41531	0.740056	3.26368	0.00109975	0.0272956
Solyc10g085240.1	40.3197	-1.93553	0.593478	-3.26134	0.00110888	0.0274446
Solyc04g074100.2	3464.23	0.497133	0.152448	3.26101	0.00111016	0.0274525
Solyc06g071810.1	4749.42	-0.191039	0.0586331	-3.25821	0.00112118	0.0277008
Solyc05g007470.2	8503.85	0.423405	0.130023	3.25638	0.00112843	0.0278558
Solyc10g049620.1	3647.46	0.35802	0.109979	3.25536	0.00113248	0.0279074
Solyc07g053270.2	196.368	0.898359	0.275956	3.25545	0.00113214	0.0279074
Solyc06g068690.2	107.986	-1.2506	0.384657	-3.25121	0.00114915	0.0282692
Solyc03g110990.1	297.114	1.12873	0.347465	3.24848	0.00116025	0.0285178
Solyc01g010700.2	384.355	-0.935767	0.288326	-3.24552	0.00117238	0.0287013
Solyc12g006720.1	491.671	4.66329	1.43671	3.2458	0.00117121	0.0287013
Solyc05g006510.1	1397.13	0.499968	0.154035	3.24582	0.00117113	0.0287013
Solyc01g088740.2	903.055	0.862714	0.265761	3.2462	0.00116955	0.0287013
Solyc11g069250.1	396.291	2.19112	0.675142	3.24542	0.00117276	0.0287013
Solyc11g006350.1	1995.44	0.327622	0.100965	3.24492	0.00117482	0.0287272
Solyc09g075680.1	861.966	0.777885	0.240033	3.24073	0.00119222	0.0291027
Solyc06g074000.1	1871.14	0.47867	0.147704	3.24074	0.00119219	0.0291027
Solyc07g018200.1	209.433	0.877988	0.271084	3.2388	0.00120034	0.0292757
Solyc11g010810.1	1149.92	-0.764605	0.236133	-3.23803	0.00120359	0.0293257
Solyc12g014450.1	327.446	3.34661	1.0336	3.23782	0.00120445	0.0293257
Solyc04g079400.2	736.443	-0.441989	0.136527	-3.23737	0.00120635	0.029347
Solyc08g068710.1	1196.72	0.505975	0.156415	3.23483	0.00121714	0.0295589
Solyc04g071040.2	5741.56	-0.484537	0.149818	-3.23418	0.00121993	0.0295762
Solyc10g079770.1	2702.34	-0.491304	0.151902	-3.23435	0.00121921	0.0295762
Solyc06g082590.1	1049.34	-0.417189	0.129027	-3.23334	0.00122352	0.029638
Solyc10g080690.1	893.698	1.02837	0.318149	3.23234	0.0012278	0.0297164
Solyc01g068410.2	304.705	1.07672	0.333302	3.23047	0.00123588	0.0298614
Solyc08g078920.1	3808.51	0.579295	0.179372	3.22958	0.00123974	0.0299291
Solyc07g053280.2	38731.8	-0.669885	0.207464	-3.22892	0.00124261	0.029973
Solyc03g118840.2	1836.5	0.508742	0.15761	3.22785	0.00124726	0.0299837
Solyc09g014170.2	825.883	0.357835	0.110854	3.22799	0.00124663	0.0299837
Solyc12g010940.1	1199.47	1.7358	0.537711	3.22812	0.00124605	0.0299837
Solyc01g005010.2	352.879	-0.584425	0.181037	-3.2282	0.0012457	0.0299837
Solyc08g062680.1	828.085	-0.542101	0.168162	-3.22369	0.0012655	0.0303197
Solyc12g094710.1	1016.92	-0.391311	0.121384	-3.22375	0.00126523	0.0303197
Solyc03g112300.2	708.017	1.11199	0.344917	3.22393	0.00126443	0.0303197
Solyc06g033920.1	223.528	0.575348	0.178475	3.22369	0.00126548	0.0303197
Solyc02g064830.2	59.0405	-3.32503	1.03171	-3.22284	0.00126928	0.0303849
Solyc01g098920.2	1986.79	-0.416162	0.12934	-3.21759	0.00129275	0.0308429
Solyc05g012810.1	73.082	-3.65295	1.13542	-3.21727	0.00129415	0.0308506
Solyc03g119910.2	155.634	4.14018	1.28714	3.21657	0.00129734	0.0308974
Solyc05g049980.2	5009.1	1.70232	0.52927	3.21636	0.00129828	0.0308974
Solyc12g013580.1	487.55	-0.57864	0.180031	-3.21411	0.00130851	0.0310889
Solyc10g085660.1	753.752	-0.403506	0.125534	-3.21433	0.0013075	0.0310889
Solyc10g005960.1	9264	0.524773	0.163298	3.21359	0.00131085	0.0310925
Solyc07g061750.2	80.6086	-4.21903	1.3128	-3.21376	0.0013101	0.0310925
Solyc07g063740.2	1071.43	0.529406	0.165009	3.20834	0.00133502	0.0315902
Solyc01g099150.2	94.1265	-1.28578	0.40087	-3.20748	0.00133904	0.0316558
Solyc08g080570.2	899.371	-0.605672	0.188847	-3.20721	0.00134028	0.0316588
Solyc02g062400.2	40.5017	4.25212	1.32665	3.20517	0.00134984	0.0318318
Solyc01g067750.2	3305.66	0.625691	0.19526	3.2044	0.00135345	0.0318905
Solyc07g018190.2	186.546	-1.42654	0.445451	-3.20247	0.00136255	0.032052
Solyc08g079860.1	465.993	-0.966463	0.301776	-3.20258	0.00136203	0.032052
Solyc10g045550.1	846.372	0.453085	0.14151	3.20179	0.00136575	0.0321007
Solyc05g009350.2	902.531	-0.459405	0.143521	-3.20095	0.00136974	0.032168
Solyc03g114180.2	2760.16	-0.522327	0.163254	-3.19948	0.00137678	0.0323066
Solyc05g055020.2	318.825	-0.597939	0.186926	-3.1988	0.00138001	0.0323559
Solyc01g087770.2	210.048	-4.62645	1.44648	-3.19841	0.00138187	0.0323727
Solyc10g006870.1	1950.85	-0.664129	0.207713	-3.19733	0.00138705	0.0324646
Solyc06g036170.1	2048.73	-0.437936	0.136978	-3.19712	0.00138807	0.0324646
Solyc03g093620.1	247.459	0.611806	0.191487	3.19503	0.00139815	0.0326467
Solyc02g081730.2	477.05	0.579795	0.181467	3.19505	0.00139806	0.0326467
Solyc03g097590.2	724.653	4.44554	1.39205	3.19352	0.0014055	0.0327915
Solyc04g011790.1	19.6694	-4.39283	1.37595	-3.19257	0.00141014	0.0328728
Solyc10g086680.1	75.7729	4.45585	1.39604	3.19177	0.00141405	0.0329103
Solyc12g049170.1	370.274	0.844802	0.264732	3.19116	0.00141703	0.0329525
Solyc08g006250.1	486.192	0.753269	0.236071	3.19086	0.00141851	0.0329601
Solyc12g099960.1	641.886	-0.504694	0.158289	-3.18843	0.0014305	0.0331575
Solyc11g010340.1	58.0531	1.22647	0.384637	3.18865	0.0014294	0.0331575
Solyc10g081350.1	1004.71	2.66718	0.836414	3.18883	0.00142849	0.0331575
Solyc01g006520.2	380.278	-0.58557	0.183725	-3.18721	0.00143652	0.03327
Solyc06g082860.2	264.771	0.765683	0.240376	3.18536	0.00144574	0.0334563
Solyc02g071950.1	4258.24	-1.41065	0.442957	-3.18463	0.00144941	0.0335142
Solyc06g008760.1	614.321	-0.65835	0.206771	-3.18395	0.0014528	0.0335651
Solyc02g033060.2	83.5071	-4.94792	1.55451	-3.18295	0.00145785	0.0336545
Solyc08g079900.1	4496.53	-0.634497	0.199414	-3.18181	0.0014636	0.0337327
Solyc09g010450.1	653.146	0.588078	0.184865	3.18112	0.00146708	0.0337854
Solyc09g007260.2	571.622	-0.583901	0.183644	-3.17952	0.00147518	0.0339173
Solyc08g076140.2	482.992	0.612468	0.192839	3.17605	0.00149294	0.0342978
Solyc12g006460.1	1769.35	1.03028	0.324474	3.17523	0.00149716	0.0343672
Solyc06g066280.2	106.019	-1.1153	0.351347	-3.17435	0.00150173	0.0344442
Solyc10g076680.1	12.4842	4.44918	1.40294	3.17133	0.00151744	0.0347767
Solyc02g083340.2	1463.36	-0.525466	0.165774	-3.16978	0.00152557	0.0349347
Solyc08g077480.2	957.221	2.09981	0.662575	3.16916	0.00152879	0.0349585
Solyc09g090970.2	78.4123	-1.39252	0.439404	-3.16911	0.00152906	0.0349585
Solyc01g094000.2	3191.39	-0.374701	0.118269	-3.1682	0.00153386	0.0350402
Solyc10g010650.1	15.0955	-2.31224	0.730234	-3.16644	0.00154319	0.0351968
Solyc01g098560.2	122.783	1.41446	0.446751	3.16611	0.00154492	0.0352082
Solyc09g090630.1	50.4191	5.17647	1.6355	3.16506	0.0015505	0.0353071
Solyc10g078490.1	390.41	0.742014	0.234519	3.16398	0.00155625	0.0354097
Solyc06g066830.2	2896.74	2.06161	0.652084	3.16157	0.00156919	0.0356471
Solyc01g095820.2	13.7853	3.01283	0.952902	3.16174	0.0015683	0.0356471
Solyc05g056020.2	387.806	0.989851	0.313131	3.16114	0.00157154	0.0356721
Solyc04g025880.2	1420.35	1.34863	0.426755	3.16019	0.00157668	0.0357318
Solyc10g085120.1	142.271	1.56091	0.493896	3.1604	0.00157554	0.0357318
Solyc10g079410.1	19.1453	5.27553	1.66955	3.15986	0.00157847	0.0357439
Solyc08g006790.2	1882.7	0.650004	0.20579	3.15859	0.00158536	0.0358714
Solyc09g010520.2	12776.9	-0.30223	0.0957085	-3.15782	0.00158955	0.0359377
Solyc05g052550.1	2334.25	-0.815927	0.258545	-3.15584	0.00160036	0.0361535
Solyc03g033280.1	77.3678	-0.947466	0.300281	-3.15527	0.00160351	0.0361672
Solyc02g064770.2	2714.08	-1.27495	0.404042	-3.15549	0.0016023	0.0361672
Solyc01g096090.2	1187.55	0.510158	0.161735	3.15428	0.00160896	0.0362328
Solyc06g084820.1	498.242	0.607094	0.192503	3.15368	0.00161226	0.0362783
Solyc07g009310.2	366.128	-1.97267	0.625731	-3.15259	0.0016183	0.0363856
Solyc02g022850.1	257.819	0.79735	0.252972	3.15194	0.00162192	0.0364095
Solyc01g103380.2	988.173	0.464591	0.147437	3.15111	0.00162653	0.0364841
Solyc11g017470.1	1160.87	-0.848527	0.269442	-3.1492	0.00163717	0.0366746
Solyc05g012700.2	2315.13	0.63534	0.201751	3.14913	0.00163759	0.0366746
Solyc06g051720.2	619.515	0.530997	0.168674	3.14807	0.00164352	0.0367785
Solyc01g100360.2	1353.03	0.377727	0.120005	3.1476	0.00164616	0.0368085
Solyc08g078420.1	30.7981	1.4099	0.448327	3.1448	0.00166198	0.037104
Solyc05g052720.1	3219.66	-0.475058	0.151074	-3.14454	0.00166348	0.0371085
Solyc06g076220.2	1508.66	1.34386	0.427734	3.14181	0.00167905	0.0373681
Solyc05g051310.1	250.124	0.577494	0.183937	3.13963	0.00169161	0.0376181
Solyc12g009880.1	866.872	0.551143	0.175647	3.13779	0.00170228	0.0376497
Solyc12g005850.1	735.792	0.382063	0.121723	3.13879	0.00169645	0.0376497
Solyc03g096640.2	516.386	-0.55844	0.177941	-3.13834	0.00169907	0.0376497
Solyc01g050040.2	853.524	-0.517824	0.165019	-3.13796	0.00170126	0.0376497
Solyc09g007150.2	14.7752	3.68041	1.17262	3.13862	0.00169746	0.0376497
Solyc12g096250.1	371.449	0.630153	0.200816	3.13796	0.0017013	0.0376497
Solyc03g095600.1	2308.87	0.255654	0.0815079	3.13655	0.00170947	0.0377795
Solyc10g050170.1	2493.71	-0.322315	0.102777	-3.13606	0.00171232	0.037813
Solyc05g055160.2	45905.2	-0.83851	0.267413	-3.13564	0.00171481	0.0378387
Solyc02g079520.1	310.776	-1.13872	0.363418	-3.13337	0.00172813	0.0381032
Solyc01g105170.2	1459.51	0.364764	0.116481	3.13154	0.00173891	0.0383111
Solyc03g080100.2	672.914	0.78554	0.250943	3.13035	0.00174599	0.0384374
Solyc09g092250.2	4779.83	-0.362558	0.115833	-3.13001	0.001748	0.038452
Solyc03g081240.2	1823.62	-0.824344	0.26343	-3.12927	0.00175244	0.0385198
Solyc08g079230.1	3319.24	0.582807	0.186311	3.12813	0.00175921	0.0386091
Solyc07g053650.2	3238.77	0.883237	0.282347	3.1282	0.00175881	0.0386091
Solyc10g076250.1	749.814	0.583443	0.18656	3.12738	0.00176373	0.0386785
Solyc09g074450.1	803.921	0.648603	0.207443	3.12666	0.00176804	0.0387433
Solyc04g082030.1	2635.65	0.471678	0.150871	3.12636	0.00176982	0.0387524
Solyc11g073060.1	37.0597	-1.35654	0.433973	-3.12586	0.00177285	0.0387889
Solyc01g096810.2	10230.3	0.315496	0.100948	3.12534	0.00177599	0.0388278
Solyc04g071820.2	86.3822	-1.62316	0.519691	-3.12332	0.00178822	0.0390652
Solyc09g011240.2	967.376	0.340481	0.109039	3.12256	0.00179287	0.0391368
Solyc01g005420.2	463.598	-0.771237	0.247162	-3.12037	0.00180627	0.0393991
Solyc02g080700.1	9.97021	-2.23501	0.716424	-3.11967	0.00181055	0.0394321
Solyc11g011820.1	9.62476	-6.0715	1.94608	-3.11986	0.00180934	0.0394321
Solyc06g009170.2	1226.63	-0.455253	0.145975	-3.1187	0.00181649	0.0395312
Solyc08g077930.2	2635.94	-0.843984	0.270689	-3.11791	0.00182141	0.039608
Solyc08g078880.2	447.844	0.781736	0.250852	3.11632	0.00183124	0.0397914
Solyc01g087730.2	7877.71	-0.437476	0.1405	-3.11372	0.00184745	0.0400521
Solyc01g098980.2	1246.96	0.5413	0.173874	3.11317	0.00185087	0.0400652
Solyc02g077060.1	74.2112	-0.959845	0.308584	-3.11049	0.0018678	0.0403702
Solyc09g015850.2	40.9602	1.95044	0.627191	3.10981	0.00187209	0.0404323
Solyc10g085090.1	244.996	0.678277	0.21841	3.10552	0.00189945	0.0409922
Solyc07g005140.2	2839.78	-0.773729	0.249205	-3.10479	0.00190414	0.0410623
Solyc06g051680.1	2114.37	-0.354691	0.114264	-3.10414	0.00190836	0.0411221
Solyc05g026310.2	1435.95	0.400493	0.129111	3.10192	0.00192271	0.0414001
Solyc12g017230.1	721.022	-0.463509	0.149457	-3.10128	0.00192689	0.0414587
Solyc01g094570.2	1212.71	0.785517	0.25338	3.10016	0.00193417	0.041584
Solyc06g066790.2	1241.66	0.555703	0.179284	3.09957	0.00193804	0.0416357
Solyc11g066680.1	1890.93	0.47485	0.153211	3.09933	0.00193961	0.0416379
Solyc05g006900.1	1697.92	-0.347677	0.112201	-3.09869	0.00194379	0.0416963
Solyc01g109610.2	182.264	0.726619	0.234543	3.09802	0.0019482	0.0417267
Solyc09g092330.1	8141.33	0.287213	0.0927151	3.0978	0.0019496	0.0417267
Solyc10g055200.1	2477.54	0.48071	0.155215	3.09707	0.00195444	0.0417988
Solyc06g076820.1	8165.56	-0.25383	0.0819833	-3.09611	0.00196076	0.0419025
Solyc01g109970.2	1500.19	-0.320709	0.103668	-3.09363	0.00197722	0.0422227
Solyc02g067600.1	822.565	-0.622584	0.201505	-3.08967	0.00200382	0.0427587
Solyc04g014870.2	3221.03	-0.300444	0.0972526	-3.08932	0.00200617	0.0427768
Solyc06g083980.1	2038.03	0.256605	0.0830732	3.0889	0.002009	0.0428052
Solyc07g044960.1	837.877	0.389417	0.126079	3.08867	0.00201057	0.0428065
Solyc02g090210.2	208.449	-0.811618	0.262872	-3.0875	0.00201845	0.0429422
Solyc05g013480.2	2536.89	-0.418827	0.135743	-3.08545	0.00203244	0.0431753
Solyc04g055130.1	285.724	-0.85532	0.277287	-3.0846	0.00203826	0.0432666
Solyc08g066050.2	256.628	1.43494	0.465476	3.08273	0.0020511	0.043506
Solyc01g103080.2	1573.8	-0.282547	0.0916611	-3.08252	0.00205259	0.043506
Solyc09g059470.2	835.459	0.47226	0.153248	3.08167	0.00205844	0.0435976
Solyc02g093970.2	1753.4	0.277633	0.0901015	3.08134	0.00206072	0.0436135
Solyc10g007960.1	1125.48	0.80503	0.261406	3.07962	0.00207268	0.0438015
Solyc06g010250.2	56.6548	1.3227	0.429567	3.07916	0.00207586	0.0438361
Solyc04g051870.1	1244.56	-0.720523	0.234037	-3.07867	0.00207924	0.043875
Solyc02g078170.1	529.185	-0.370795	0.120464	-3.07807	0.00208348	0.0439319
Solyc01g006620.2	72.8708	-1.60706	0.522379	-3.07642	0.00209503	0.0441103
Solyc10g007780.1	825.981	0.395137	0.128452	3.07613	0.00209704	0.0441198
Solyc01g110500.2	193.1	1.35991	0.442307	3.0746	0.00210788	0.0443153
Solyc04g078040.2	107.609	0.935865	0.304587	3.07257	0.00212223	0.044584
Solyc08g008670.2	127.99	0.947355	0.308712	3.06874	0.00214965	0.0450518
Solyc08g083010.2	898.683	0.752399	0.245153	3.0691	0.00214702	0.0450518
Solyc02g094470.2	8027.03	0.352899	0.115004	3.06858	0.00215082	0.0450518
Solyc02g079390.2	1144.39	-0.43178	0.140693	-3.06894	0.0021482	0.0450518
Solyc02g077480.1	10873.1	0.34885	0.113781	3.06597	0.00216968	0.0454134
Solyc12g017690.1	197.559	-0.83037	0.270908	-3.06514	0.00217568	0.0455055
Solyc10g083180.1	862.044	0.925791	0.302114	3.06438	0.00218123	0.0455881
Solyc01g011510.2	752.153	0.977485	0.319135	3.06292	0.00219191	0.0457778
Solyc05g055740.2	40.9939	-3.98526	1.30145	-3.06217	0.0021974	0.0458589
Solyc04g009040.2	188.763	-1.02531	0.334873	-3.06179	0.00220021	0.0458839
Solyc08g007250.1	330.112	0.512951	0.167576	3.061	0.00220596	0.0459475
Solyc04g015450.2	880.508	-0.561754	0.183537	-3.06072	0.00220806	0.0459475
Solyc12g056540.1	1107.33	0.409983	0.13395	3.06071	0.0022081	0.0459475
Solyc04g079040.2	103.599	-1.03286	0.337547	-3.0599	0.00221409	0.0460386
Solyc10g074490.1	101.822	0.58683	0.191851	3.05878	0.00222241	0.0460769
Solyc04g007780.2	526.471	-2.41014	0.7879	-3.05894	0.00222119	0.0460769
Solyc01g079610.2	836.886	0.483819	0.15816	3.05905	0.00222039	0.0460769
Solyc12g089240.1	923.297	-0.919484	0.300591	-3.05892	0.00222139	0.0460769
Solyc10g084910.1	293.397	-0.686266	0.224475	-3.05721	0.00223407	0.0462851
Solyc02g084940.1	34.5014	2.90549	0.950488	3.05684	0.00223685	0.046309
Solyc02g032660.2	606.341	0.764521	0.250163	3.0561	0.0022424	0.0463704
Solyc01g097300.2	826.24	0.428773	0.140306	3.05598	0.00224327	0.0463704
Solyc03g096760.1	188.388	-1.14182	0.373751	-3.05503	0.00225039	0.0464543
Solyc11g070070.1	127.822	0.642671	0.21046	3.05364	0.00226082	0.0466358
Solyc06g051810.2	7441.23	-0.60688	0.198814	-3.05251	0.00226937	0.0467783
Solyc03g098490.1	1979.23	-0.432132	0.14159	-3.05199	0.0022733	0.0468254
Solyc01g105350.1	107.559	1.28741	0.421975	3.05092	0.00228142	0.0469587
Solyc12g045030.1	4239.31	-0.497878	0.16322	-3.05035	0.00228578	0.0470144
Solyc01g098500.2	476.661	0.425168	0.139431	3.04931	0.0022937	0.0471094
Solyc01g096190.2	5673.76	0.384482	0.126083	3.04942	0.00229281	0.0471094
Solyc02g078510.2	194.382	-0.91156	0.298984	-3.04885	0.00229717	0.0471465
Solyc07g007110.2	1845.02	-0.487162	0.159946	-3.04579	0.00232073	0.0475958
Solyc02g082260.2	7337.02	0.183598	0.0603072	3.04439	0.00233154	0.0477449
Solyc01g087710.2	233.665	-1.88369	0.61875	-3.04435	0.00233184	0.0477449
Solyc02g091810.1	280.082	0.838394	0.275413	3.04413	0.00233354	0.0477449
Solyc01g005440.2	2666.21	0.837729	0.275209	3.04398	0.0023347	0.0477449
Solyc03g006720.1	81.047	0.956117	0.314217	3.04286	0.00234344	0.0478892
Solyc02g062970.2	2194.81	-0.316769	0.104164	-3.04107	0.0023574	0.0481056
Solyc08g081240.2	2243.42	-0.333052	0.109557	-3.03997	0.00236599	0.0482462
Solyc09g059790.1	29.7968	-1.61498	0.531455	-3.0388	0.00237526	0.048366
Solyc11g039740.1	1312.75	-0.293884	0.0967084	-3.03886	0.00237471	0.048366
Solyc02g089020.1	442.889	-2.13842	0.704094	-3.03713	0.00238846	0.0485367
Solyc09g074430.2	159.775	1.12692	0.371008	3.03745	0.00238585	0.0485367
Solyc01g096450.2	25230.9	0.222971	0.073416	3.03709	0.00238875	0.0485367
Solyc12g037980.1	8.19125	-5.24801	1.72814	-3.0368	0.00239102	0.0485482
Solyc10g039410.1	48.4043	1.70861	0.562705	3.03643	0.00239397	0.0485571
Solyc06g067950.2	390.309	-1.95169	0.642782	-3.03632	0.00239487	0.0485571
Solyc01g090180.2	767.679	0.36739	0.12101	3.03602	0.00239719	0.0485696
Solyc01g066610.2	414.126	0.477958	0.157463	3.03537	0.00240239	0.0486403
Solyc02g070100.2	414.318	-0.626757	0.20654	-3.03455	0.00240892	0.0487378
Solyc08g078520.2	304.51	2.85069	0.939543	3.03412	0.00241235	0.0487727
Solyc10g086330.1	4020.92	0.372718	0.122878	3.03324	0.00241941	0.0488807
Solyc02g090970.1	269.143	-0.917171	0.302428	-3.03269	0.00242382	0.0489351
Solyc05g050980.2	1532.86	0.301769	0.0995178	3.03231	0.00242688	0.0489418
Solyc05g055110.2	1673.86	-0.552718	0.182281	-3.03222	0.00242759	0.0489418
Solyc03g005750.2	4221.97	-0.32045	0.105711	-3.03138	0.00243438	0.0490422
Solyc05g053730.2	2077.7	0.418028	0.137909	3.03118	0.00243601	0.0490422
Solyc07g005240.2	12.2799	-6.23511	2.05768	-3.03016	0.00244424	0.0491731
Solyc09g091370.2	266.978	0.635851	0.2099	3.0293	0.0024512	0.0492435
Solyc01g090990.2	326.618	0.731	0.241516	3.02671	0.00247229	0.049599
Solyc06g076540.1	8.3881	-3.57094	1.17981	-3.0267	0.00247238	0.049599
Solyc10g039230.1	20.2027	-1.91632	0.633551	-3.02473	0.00248859	0.049889
Solyc06g075330.1	75.2151	-1.23186	0.4073	-3.02445	0.00249089	0.0499001

## Sheet: root m3rVsp3r
itag_id	baseMean	log2FoldChange	lfcSE	stat	pvalue	padj
Solyc05g011970.2	5122.12	3.49357	0.0945535	36.948	7.84e-299	2.34e-294
Solyc06g036110.1	4624.18	5.28388	0.183272	28.8308	8.81e-183	1.32e-178
Solyc01g110060.2	4548.09	4.74654	0.169349	28.0282	7.36e-173	7.33e-169
Solyc07g049560.2	3458.98	5.64181	0.210373	26.8181	1.99e-158	1.48e-154
Solyc05g006740.2	2633.76	4.3481	0.185088	23.492	4.92e-122	2.94e-118
Solyc02g084930.2	1349.45	5.13859	0.22749	22.5882	5.66e-113	2.82e-109
Solyc10g085850.1	70312.9	4.96263	0.222368	22.3172	2.52e-110	1.07e-106
Solyc10g017580.2	3022.07	2.43091	0.112441	21.6195	1.18e-103	4.4e-100
Solyc11g013150.1	859.41	3.0065	0.140877	21.3414	4.69e-101	1.55e-97
Solyc11g010700.1	1765.54	3.77031	0.180886	20.8437	1.74e-96	4.72e-93
Solyc04g015120.2	8252.66	5.66154	0.272665	20.7637	9.22e-96	2.29e-92
Solyc01g104780.2	815.632	3.80415	0.190872	19.9304	2.22e-88	5.09e-85
Solyc01g107780.2	2026.08	2.31721	0.116466	19.8961	4.4e-88	9.39e-85
Solyc05g024410.2	4125.08	1.74881	0.0887987	19.6941	2.42e-86	4.83e-83
Solyc01g005940.2	382.741	5.86309	0.298146	19.6651	4.29e-86	8.01e-83
Solyc11g045520.1	958.526	2.9571	0.153358	19.2823	7.56e-83	1.33e-79
Solyc09g007890.1	3086.27	-37.6717	1.9842	-18.9859	2.23e-80	3.7e-77
Solyc02g091590.2	1200.77	3.11228	0.173387	17.9499	4.81e-72	7.55e-69
Solyc07g005440.1	4234.87	1.11585	0.0629855	17.716	3.16e-70	4.71e-67
Solyc07g063930.2	1533.09	2.98115	0.169695	17.5677	4.36e-69	6.19e-66
Solyc10g047040.1	684.778	4.74951	0.273642	17.3567	1.76e-67	2.38e-64
Solyc06g007580.1	2417.99	3.06621	0.177465	17.2779	6.91e-67	8.97e-64
Solyc07g064420.2	1330.46	2.52914	0.149919	16.87	7.47e-64	9.3e-61
Solyc12g056760.1	802.478	3.371	0.200917	16.7781	3.53e-63	4.21e-60
Solyc03g111140.2	789.306	2.58232	0.154496	16.7145	1.03e-62	1.18e-59
Solyc03g093140.2	21870	5.42687	0.32978	16.456	7.59e-61	8.39e-58
Solyc12g042980.1	228.694	8.6931	0.538705	16.137	1.4e-58	1.49e-55
Solyc02g071750.2	781.363	3.33474	0.208087	16.0257	8.45e-58	8.41e-55
Solyc01g106240.2	1993.93	-33.7273	2.10672	-16.0094	1.1e-57	1.06e-54
Solyc05g052270.1	4825.29	1.5072	0.0943771	15.9699	2.07e-57	1.93e-54
Solyc03g096780.1	4193.89	2.89758	0.185656	15.6073	6.5e-55	5.88e-52
Solyc02g093660.1	384.879	-3.35433	0.216137	-15.5195	2.56e-54	2.25e-51
Solyc07g054220.1	1153.95	-2.01364	0.132315	-15.2185	2.67e-52	2.28e-49
Solyc04g071620.2	10076.4	4.64333	0.305918	15.1784	4.92e-52	4.08e-49
Solyc03g095510.2	1066.88	2.3179	0.153205	15.1294	1.04e-51	8.36e-49
Solyc02g088500.1	1994.62	3.52235	0.233641	15.0759	2.33e-51	1.83e-48
Solyc02g089900.1	2997.5	0.842119	0.0581241	14.4883	1.44e-47	1.1e-44
Solyc01g080230.2	314.625	3.41911	0.240653	14.2077	8.21e-46	5.84e-43
Solyc09g059470.2	835.459	2.15277	0.152619	14.1055	3.51e-45	2.44e-42
Solyc08g082190.2	36714.7	1.15661	0.0826685	13.991	1.77e-44	1.2e-41
Solyc04g080480.1	1109.3	6.2967	0.45311	13.8966	6.64e-44	4.41e-41
Solyc11g011240.1	667.75	4.06231	0.293257	13.8524	1.23e-43	7.99e-41
Solyc01g094660.2	2146.65	1.68424	0.121917	13.8146	2.08e-43	1.32e-40
Solyc10g085100.1	4108.3	3.67765	0.266591	13.7951	2.73e-43	1.67e-40
Solyc10g081780.1	89.7192	4.87953	0.353718	13.795	2.73e-43	1.67e-40
Solyc01g100020.2	1905.55	6.01101	0.437401	13.7425	5.65e-43	3.37e-40
Solyc02g089920.1	171.402	3.35595	0.245184	13.6875	1.21e-42	7.06e-40
Solyc12g009480.1	16904.3	5.44636	0.398734	13.6591	1.78e-42	1.02e-39
Solyc08g066650.2	697.549	3.53801	0.259599	13.6288	2.7e-42	1.52e-39
Solyc05g041200.2	1488.69	2.35495	0.173058	13.6079	3.6e-42	1.99e-39
Solyc10g085500.1	389.184	4.31875	0.320375	13.4803	2.04e-41	1.11e-38
Solyc04g014270.2	994.945	1.37834	0.102267	13.4779	2.11e-41	1.13e-38
Solyc03g093540.1	691.631	-1.70247	0.129945	-13.1015	3.23e-39	1.66e-36
Solyc02g093190.2	1408.85	1.66361	0.128186	12.9781	1.63e-38	8.24e-36
Solyc12g096770.1	2825.85	3.10246	0.242973	12.7687	2.45e-37	1.22e-34
Solyc08g062970.1	469.599	2.66165	0.209169	12.7249	4.3e-37	2.11e-34
Solyc10g083860.1	3431.32	1.02288	0.0806954	12.6758	8.06e-37	3.88e-34
Solyc01g100490.2	11045.3	1.0692	0.084503	12.6529	1.08e-36	5.11e-34
Solyc04g063370.1	423.855	4.45413	0.354151	12.5769	2.83e-36	1.32e-33
Solyc03g115920.2	3597	-2.58323	0.206521	-12.5083	6.73e-36	3.09e-33
Solyc11g071470.1	2690.66	1.88442	0.151312	12.4539	1.33e-35	6.02e-33
Solyc07g045160.2	793.46	5.32655	0.428318	12.436	1.67e-35	7.43e-33
Solyc11g007590.1	1452.07	1.62165	0.130666	12.4107	2.29e-35	1e-32
Solyc07g009500.1	5139.25	2.76675	0.223221	12.3946	2.79e-35	1.21e-32
Solyc11g069740.1	499.495	2.38337	0.192542	12.3785	3.42e-35	1.46e-32
Solyc07g007660.1	3773.1	2.36982	0.191684	12.3631	4.14e-35	1.74e-32
Solyc05g012700.2	2315.13	2.44746	0.199309	12.2797	1.16e-34	4.83e-32
Solyc05g008910.2	490.999	5.10446	0.42192	12.0982	1.08e-33	4.42e-31
Solyc12g100250.1	455.074	2.04213	0.170372	11.9863	4.19e-33	1.69e-30
Solyc07g009510.1	1087.63	3.67492	0.307501	11.9509	6.42e-33	2.56e-30
Solyc12g043040.1	2154.78	2.28979	0.192377	11.9026	1.15e-32	4.51e-30
Solyc03g019690.1	406.72	3.5182	0.296105	11.8816	1.48e-32	5.72e-30
Solyc05g014550.1	1952.54	4.24305	0.35989	11.7898	4.4e-32	1.69e-29
Solyc05g008370.1	4268.97	1.66658	0.141652	11.7653	5.89e-32	2.23e-29
Solyc10g018150.1	458.094	6.14101	0.525345	11.6895	1.44e-31	5.38e-29
Solyc01g097810.2	1682.99	1.22568	0.105338	11.6357	2.71e-31	1e-28
Solyc01g010350.2	87.0959	5.49748	0.473278	11.6157	3.43e-31	1.25e-28
Solyc03g006720.1	81.047	3.54752	0.307952	11.5197	1.05e-30	3.78e-28
Solyc03g114180.2	2760.16	-1.88374	0.16386	-11.496	1.38e-30	4.91e-28
Solyc08g067960.2	1539.27	-1.41439	0.123687	-11.4353	2.79e-30	9.79e-28
Solyc04g005610.2	642.493	3.73108	0.327285	11.4001	4.18e-30	1.45e-27
Solyc06g034290.2	1743.35	1.54215	0.137159	11.2435	2.49e-29	8.55e-27
Solyc08g060920.2	18417.6	6.05316	0.538844	11.2336	2.79e-29	9.46e-27
Solyc08g078960.2	1009.59	1.3432	0.119697	11.2217	3.19e-29	1.07e-26
Solyc08g079300.2	320.69	6.05359	0.540233	11.2055	3.83e-29	1.27e-26
Solyc05g055400.2	843.041	3.69605	0.330432	11.1855	4.8e-29	1.58e-26
Solyc08g080150.1	1387.42	1.3071	0.117928	11.0839	1.5e-28	4.87e-26
Solyc10g083180.1	862.044	3.31671	0.301119	11.0146	3.25e-28	1.04e-25
Solyc12g017340.1	233.895	3.32266	0.302087	10.999	3.86e-28	1.23e-25
Solyc10g080270.1	187.897	5.67798	0.516432	10.9946	4.06e-28	1.27e-25
Solyc09g090070.1	18387.6	1.5481	0.141274	10.9581	6.07e-28	1.89e-25
Solyc08g083110.2	1141.08	1.9874	0.182154	10.9105	1.03e-27	3.16e-25
Solyc01g080020.2	7513.62	1.86493	0.171976	10.8441	2.13e-27	6.48e-25
Solyc03g093550.1	1343.22	-1.35596	0.12559	-10.7967	3.57e-27	1.08e-24
Solyc03g097840.2	709.67	1.19762	0.111032	10.7862	4e-27	1.19e-24
Solyc10g054910.1	7485.75	3.74229	0.347497	10.7693	4.81e-27	1.42e-24
Solyc02g082690.2	1876.14	1.24294	0.116141	10.702	9.96e-27	2.92e-24
Solyc09g018280.1	3410.02	0.84186	0.0787799	10.6862	1.18e-26	3.42e-24
Solyc09g066410.1	1722.77	6.34126	0.593488	10.6847	1.2e-26	3.44e-24
Solyc01g100270.2	1455.18	3.40716	0.320608	10.6272	2.23e-26	6.33e-24
Solyc01g100980.2	255.835	-1.85114	0.17601	-10.5172	7.2e-26	2.01e-23
Solyc04g040120.1	492.293	1.73822	0.16564	10.4939	9.21e-26	2.55e-23
Solyc04g058170.1	134.565	2.96174	0.285359	10.379	3.09e-25	8.39e-23
Solyc02g081600.2	1215.72	1.53316	0.148612	10.3166	5.93e-25	1.6e-22
Solyc10g084680.1	1744.32	1.27567	0.125693	10.1491	3.34e-24	8.84e-22
Solyc03g098010.2	2475.97	5.39528	0.53515	10.0818	6.65e-24	1.73e-21
Solyc01g095620.2	6266.78	0.544156	0.0541988	10.04	1.02e-23	2.62e-21
Solyc10g084540.1	730.509	2.30183	0.22932	10.0376	1.04e-23	2.66e-21
Solyc02g080830.1	113.842	-1.86264	0.185941	-10.0173	1.28e-23	3.24e-21
Solyc01g059900.2	497.026	6.33903	0.633037	10.0137	1.33e-23	3.33e-21
Solyc03g005530.1	18663.3	2.67628	0.267358	10.0101	1.38e-23	3.42e-21
Solyc03g094000.2	126.512	-4.29781	0.429459	-10.0075	1.41e-23	3.49e-21
Solyc02g036480.1	1544.05	0.91514	0.0914779	10.0039	1.46e-23	3.58e-21
Solyc04g007250.1	338.416	2.238	0.223745	10.0025	1.49e-23	3.61e-21
Solyc01g066160.1	97.7177	3.0984	0.312124	9.92683	3.18e-23	7.66e-21
Solyc10g076250.1	749.814	1.83073	0.186855	9.79759	1.15e-22	2.75e-20
Solyc12g010980.1	2776.65	2.16326	0.222074	9.74115	2.01e-22	4.77e-20
Solyc09g091910.1	1718.21	4.40575	0.45249	9.73668	2.1e-22	4.94e-20
Solyc06g031710.2	394.735	2.83614	0.292374	9.70039	3e-22	7.01e-20
Solyc04g074440.1	2362.95	-0.992928	0.103379	-9.60475	7.63e-22	1.77e-19
Solyc07g007620.2	1950.89	3.76691	0.393497	9.5729	1.04e-21	2.39e-19
Solyc02g071740.2	2322.15	0.944048	0.0988116	9.55402	1.25e-21	2.84e-19
Solyc01g109460.2	5024.83	0.909949	0.0959507	9.4835	2.46e-21	5.56e-19
Solyc09g008190.2	499.489	1.36492	0.146173	9.33776	9.84e-21	2.18e-18
Solyc12g006130.1	1050.33	6.94351	0.745053	9.31949	1.17e-20	2.57e-18
Solyc08g080670.1	27935.5	1.31008	0.141843	9.23619	2.55e-20	5.57e-18
Solyc01g102400.2	4395.25	1.07362	0.116547	9.21192	3.2e-20	6.93e-18
Solyc07g065500.1	5659.19	-1.18466	0.12885	-9.19403	3.78e-20	8.07e-18
Solyc07g006680.1	1292.72	1.50201	0.163697	9.17555	4.49e-20	9.51e-18
Solyc04g054990.2	6157.81	2.15723	0.23516	9.17343	4.58e-20	9.63e-18
Solyc05g052670.1	352.25	-1.93431	0.211837	-9.13111	6.78e-20	1.42e-17
Solyc06g051550.2	957.714	1.17792	0.129412	9.1021	8.86e-20	1.84e-17
Solyc01g099370.2	5700.03	0.932832	0.102731	9.0803	1.08e-19	2.23e-17
Solyc01g090890.2	7312.44	6.67684	0.738174	9.04507	1.5e-19	3.06e-17
Solyc02g071970.1	235.757	3.70105	0.409916	9.02881	1.74e-19	3.5e-17
Solyc04g007730.2	6702.4	2.4859	0.276158	9.00175	2.22e-19	4.45e-17
Solyc01g096810.2	10230.3	0.90686	0.101084	8.97139	2.93e-19	5.75e-17
Solyc04g079300.2	861.003	2.10119	0.234341	8.96636	3.06e-19	5.98e-17
Solyc12g009930.1	9258.04	0.75632	0.0843854	8.96269	3.17e-19	6.14e-17
Solyc01g006790.2	646.447	1.66242	0.186135	8.93128	4.21e-19	8.11e-17
Solyc12g017350.1	343.184	3.15046	0.353014	8.92447	4.48e-19	8.52e-17
Solyc04g016490.2	448.578	4.01851	0.451479	8.90077	5.55e-19	1.04e-16
Solyc10g008150.1	534.93	1.53224	0.1727	8.87228	7.17e-19	1.34e-16
Solyc07g053900.2	2796.72	4.18547	0.472615	8.856	8.29e-19	1.54e-16
Solyc05g051240.1	3448.64	-0.86639	0.0981054	-8.83121	1.04e-18	1.91e-16
Solyc02g093710.1	1954.58	0.99511	0.112757	8.82527	1.09e-18	2e-16
Solyc05g053330.2	252.63	4.7975	0.546819	8.77346	1.73e-18	3.15e-16
Solyc01g110150.2	3521.68	1.58324	0.181926	8.70267	3.24e-18	5.87e-16
Solyc06g066770.1	1721.41	1.26698	0.145673	8.69742	3.4e-18	6.11e-16
Solyc06g075790.2	4231.84	2.91596	0.336067	8.67674	4.07e-18	7.28e-16
Solyc06g054310.1	73.5706	3.53853	0.408563	8.66091	4.68e-18	8.32e-16
Solyc01g080010.2	4552.57	1.15337	0.133439	8.64345	5.45e-18	9.64e-16
Solyc07g007800.2	348.946	1.74498	0.202542	8.61538	6.97e-18	1.22e-15
Solyc12g088920.1	1122.6	1.16708	0.135824	8.59256	8.51e-18	1.48e-15
Solyc09g074050.2	2805.24	1.03612	0.12079	8.57789	9.66e-18	1.67e-15
Solyc03g111880.2	1529.8	1.69387	0.197996	8.55507	1.18e-17	2.02e-15
Solyc06g066230.2	27.8992	4.7233	0.552383	8.55077	1.22e-17	2.09e-15
Solyc02g091600.1	126.069	3.11264	0.364053	8.54997	1.23e-17	2.09e-15
Solyc05g051660.1	2022.63	1.02592	0.121429	8.44875	2.94e-17	4.97e-15
Solyc09g092500.1	1598.86	1.03493	0.122527	8.44656	3e-17	5.03e-15
Solyc03g097600.2	556.652	1.48559	0.176047	8.43857	3.21e-17	5.36e-15
Solyc01g005630.1	140.341	1.36931	0.162634	8.4196	3.78e-17	6.27e-15
Solyc02g090740.2	667.094	1.22435	0.146777	8.34158	7.33e-17	1.2e-14
Solyc01g105370.2	1243.17	1.55003	0.186023	8.33245	7.92e-17	1.29e-14
Solyc09g007190.2	1513.94	2.40974	0.290404	8.29788	1.06e-16	1.72e-14
Solyc09g007760.2	8061.77	-0.793478	0.0964174	-8.22961	1.88e-16	3.03e-14
Solyc07g066670.2	993.791	0.847477	0.103273	8.2062	2.28e-16	3.66e-14
Solyc04g071610.2	13895.9	2.0808	0.253686	8.20227	2.36e-16	3.77e-14
Solyc06g064440.2	3037.73	0.897566	0.109623	8.18774	2.66e-16	4.23e-14
Solyc12g088370.1	598.716	1.8679	0.22836	8.17962	2.85e-16	4.47e-14
Solyc10g054440.1	11145.5	1.0677	0.130524	8.18006	2.84e-16	4.47e-14
Solyc01g091760.2	225.128	5.68229	0.694896	8.17719	2.91e-16	4.54e-14
Solyc07g007670.2	2571.77	1.18828	0.14581	8.14949	3.65e-16	5.68e-14
Solyc07g055060.2	25736.2	2.59924	0.319539	8.13432	4.14e-16	6.41e-14
Solyc05g051610.1	273.69	3.16673	0.389833	8.12329	4.54e-16	6.98e-14
Solyc08g081030.1	3224.3	0.731445	0.0901356	8.11494	4.86e-16	7.44e-14
Solyc03g097230.1	1515.14	0.915949	0.113103	8.09834	5.57e-16	8.4e-14
Solyc02g092060.1	164.75	10.8042	1.33869	8.07073	6.99e-16	1.05e-13
Solyc01g096190.2	5673.76	1.01702	0.1261	8.0652	7.31e-16	1.09e-13
Solyc05g050130.2	5211.4	-0.954976	0.119383	-7.99929	1.25e-15	1.85e-13
Solyc10g080050.1	255.537	2.34979	0.293732	7.99978	1.25e-15	1.85e-13
Solyc07g007790.2	5679.61	1.20617	0.151397	7.96695	1.63e-15	2.39e-13
Solyc08g005090.1	225.898	1.84789	0.232367	7.95245	1.83e-15	2.68e-13
Solyc12g009340.1	1283.8	0.967945	0.121761	7.94955	1.87e-15	2.73e-13
Solyc01g106220.2	1819.9	-14.7097	1.85122	-7.94595	1.93e-15	2.79e-13
Solyc01g097570.2	728.66	1.41313	0.178078	7.93546	2.1e-15	3.01e-13
Solyc01g112190.2	544.677	2.12203	0.270054	7.85779	3.91e-15	5.56e-13
Solyc03g098490.1	1979.23	-1.1245	0.143202	-7.85252	4.08e-15	5.77e-13
Solyc06g082440.1	1305.69	-1.52825	0.195732	-7.80789	5.82e-15	8.19e-13
Solyc01g101180.2	50.3024	4.06329	0.521135	7.79699	6.34e-15	8.89e-13
Solyc07g055630.2	321.175	-1.4912	0.191286	-7.79566	6.41e-15	8.94e-13
Solyc01g067380.2	1210.6	1.68114	0.216251	7.77403	7.6e-15	1.06e-12
Solyc01g009300.2	4093.59	0.730379	0.0939624	7.7731	7.66e-15	1.06e-12
Solyc01g090210.2	1771.42	2.92337	0.377076	7.75274	8.99e-15	1.24e-12
Solyc04g076190.1	6220.93	0.748078	0.096725	7.73407	1.04e-14	1.43e-12
Solyc03g020060.2	287.462	1.76112	0.227742	7.73295	1.05e-14	1.43e-12
Solyc05g005540.2	1396.79	0.84042	0.10889	7.71804	1.18e-14	1.6e-12
Solyc09g014530.2	937.943	1.41669	0.184204	7.69085	1.46e-14	1.97e-12
Solyc11g005610.1	139.952	5.95455	0.776046	7.67294	1.68e-14	2.26e-12
Solyc01g107560.2	1449.31	0.699887	0.0913674	7.66014	1.86e-14	2.49e-12
Solyc02g082910.2	702.569	1.2045	0.157469	7.64913	2.02e-14	2.7e-12
Solyc03g123520.2	2299.08	0.646779	0.0846339	7.64208	2.14e-14	2.84e-12
Solyc07g056400.1	1189.9	-0.824091	0.107984	-7.63159	2.32e-14	3.06e-12
Solyc03g123390.2	994.758	2.53058	0.333067	7.59782	3.01e-14	3.96e-12
Solyc06g051680.1	2114.37	-0.875572	0.11581	-7.56044	4.02e-14	5.26e-12
Solyc08g066720.1	152.965	6.09235	0.80598	7.55894	4.06e-14	5.3e-12
Solyc08g067510.1	3870.61	0.801178	0.106043	7.55522	4.18e-14	5.43e-12
Solyc03g122340.2	2105.53	-1.59389	0.211285	-7.5438	4.56e-14	5.9e-12
Solyc07g005090.2	3613.41	-0.738855	0.0983106	-7.51552	5.67e-14	7.26e-12
Solyc01g066980.2	791.444	2.89256	0.390607	7.40529	1.31e-13	1.66e-11
Solyc05g013710.2	254.366	2.36648	0.319606	7.40436	1.32e-13	1.66e-11
Solyc12g096790.1	54.5702	2.43194	0.328906	7.39402	1.42e-13	1.79e-11
Solyc09g091240.2	745.243	1.01791	0.138654	7.34139	2.11e-13	2.64e-11
Solyc03g005570.2	669.749	-1.63672	0.223095	-7.33644	2.19e-13	2.73e-11
Solyc02g081350.2	301.388	-1.60821	0.219399	-7.33006	2.3e-13	2.85e-11
Solyc10g055780.1	330.699	-3.85983	0.527837	-7.31255	2.62e-13	3.23e-11
Solyc07g043490.1	6802.65	0.698002	0.0954779	7.31062	2.66e-13	3.27e-11
Solyc07g045060.1	287.884	3.8575	0.530339	7.27366	3.5e-13	4.28e-11
Solyc02g065520.1	315.378	1.42338	0.195988	7.2626	3.8e-13	4.63e-11
Solyc04g074430.1	1624.75	-1.13314	0.156558	-7.23782	4.56e-13	5.53e-11
Solyc03g123550.1	80.9743	1.64448	0.227322	7.23414	4.68e-13	5.66e-11
Solyc09g089650.1	708.275	1.36813	0.189664	7.21346	5.45e-13	6.57e-11
Solyc04g006950.2	124.401	3.78473	0.524982	7.20926	5.63e-13	6.75e-11
Solyc09g082220.1	221.089	1.76509	0.24487	7.20829	5.67e-13	6.77e-11
Solyc01g110440.2	15180.4	0.556932	0.0772874	7.20599	5.76e-13	6.85e-11
Solyc03g031910.2	431.067	-1.67164	0.232026	-7.20452	5.82e-13	6.9e-11
Solyc11g007370.1	254.683	1.14903	0.160377	7.16457	7.8e-13	9.21e-11
Solyc04g054660.1	85.3374	-10.1934	1.42292	-7.16372	7.85e-13	9.23e-11
Solyc11g073180.1	154.651	-1.91782	0.267825	-7.1607	8.03e-13	9.4e-11
Solyc07g009520.1	82.4773	2.27607	0.318325	7.15016	8.67e-13	1.01e-10
Solyc12g005670.1	6342.75	3.46882	0.488064	7.10732	1.18e-12	1.37e-10
Solyc02g082260.2	7337.02	0.427082	0.0601402	7.10144	1.23e-12	1.42e-10
Solyc11g007780.1	928.843	2.18367	0.307514	7.10103	1.24e-12	1.42e-10
Solyc11g071720.1	101.962	1.83163	0.258908	7.07446	1.5e-12	1.72e-10
Solyc09g008050.2	948.708	0.877187	0.124042	7.07169	1.53e-12	1.74e-10
Solyc08g080180.1	455.932	1.76669	0.250346	7.05701	1.7e-12	1.93e-10
Solyc08g075210.1	409.728	1.45133	0.205738	7.05426	1.74e-12	1.96e-10
Solyc08g041700.1	1052.9	0.926462	0.131363	7.05268	1.76e-12	1.98e-10
Solyc02g084890.1	865.99	-0.712324	0.101008	-7.05214	1.76e-12	1.98e-10
Solyc03g043660.2	1986.58	0.881825	0.125106	7.0486	1.81e-12	2.02e-10
Solyc07g005680.2	535.714	3.83955	0.547108	7.0179	2.25e-12	2.51e-10
Solyc03g096760.1	188.388	-2.74413	0.392404	-6.99312	2.69e-12	2.98e-10
Solyc06g059870.1	5880.81	-1.1358	0.162784	-6.97733	3.01e-12	3.33e-10
Solyc03g006230.1	81.706	1.64255	0.235868	6.96385	3.31e-12	3.65e-10
Solyc07g062670.1	1529.77	-2.76819	0.398017	-6.95494	3.53e-12	3.87e-10
Solyc03g044910.1	1550.67	-1.0981	0.158282	-6.93758	3.99e-12	4.36e-10
Solyc09g065750.2	186.776	6.69701	0.965839	6.93388	4.09e-12	4.46e-10
Solyc06g074420.1	759.683	1.32714	0.191776	6.92026	4.51e-12	4.89e-10
Solyc03g119930.1	2296.86	0.731383	0.105731	6.91737	4.6e-12	4.98e-10
Solyc06g083160.1	265.341	2.00998	0.291676	6.89113	5.53e-12	5.97e-10
Solyc08g067300.1	324.392	-1.17022	0.169845	-6.88993	5.58e-12	5.99e-10
Solyc06g074990.1	939.869	1.88394	0.274254	6.86934	6.45e-12	6.9e-10
Solyc02g031840.2	1825.67	0.859139	0.125093	6.86802	6.51e-12	6.94e-10
Solyc01g096400.2	1180.01	2.30438	0.336554	6.84699	7.54e-12	8.01e-10
Solyc10g084590.2	93.9033	-2.29013	0.335213	-6.83186	8.38e-12	8.87e-10
Solyc12g010670.1	352.152	1.30657	0.192338	6.79308	1.1e-11	1.16e-09
Solyc07g021630.2	761.81	2.91982	0.429946	6.79114	1.11e-11	1.17e-09
Solyc07g065340.1	3534.36	0.944193	0.139072	6.78924	1.13e-11	1.18e-09
Solyc01g080150.2	485.164	-1.1424	0.168773	-6.76882	1.3e-11	1.36e-09
Solyc04g025880.2	1420.35	2.88348	0.426978	6.75325	1.45e-11	1.5e-09
Solyc12g088760.1	1908.53	0.870871	0.129084	6.74653	1.51e-11	1.57e-09
Solyc04g010200.1	255.338	1.38691	0.20573	6.7414	1.57e-11	1.62e-09
Solyc02g070090.1	302.711	1.54218	0.228931	6.73642	1.62e-11	1.67e-09
Solyc07g005100.2	6236.72	0.68053	0.101143	6.72838	1.72e-11	1.75e-09
Solyc06g071060.1	1724.59	1.35212	0.201128	6.72265	1.78e-11	1.81e-09
Solyc06g005400.1	68.6086	2.32686	0.34632	6.71881	1.83e-11	1.85e-09
Solyc03g097510.1	49.4274	2.53848	0.378238	6.71133	1.93e-11	1.95e-09
Solyc04g007760.2	3301.39	0.876126	0.130744	6.7011	2.07e-11	2.08e-09
Solyc11g062290.1	21.449	5.13782	0.767114	6.6976	2.12e-11	2.12e-09
Solyc03g078500.2	3792.05	5.91223	0.883234	6.69385	2.17e-11	2.17e-09
Solyc12g017460.1	5167.19	0.512515	0.0767782	6.67527	2.47e-11	2.46e-09
Solyc01g021600.2	420.92	-1.60291	0.240708	-6.65916	2.75e-11	2.72e-09
Solyc06g050760.1	1309.63	-1.14396	0.171787	-6.6592	2.75e-11	2.72e-09
Solyc03g098300.1	177.823	1.51332	0.22729	6.65812	2.77e-11	2.73e-09
Solyc06g053710.2	2499.22	0.803137	0.120749	6.6513	2.91e-11	2.85e-09
Solyc03g093560.1	2182.28	-0.814363	0.122608	-6.64199	3.09e-11	3.02e-09
Solyc01g109500.2	9784.52	-0.616229	0.0930635	-6.6216	3.55e-11	3.44e-09
Solyc12g055920.1	38.3902	3.4114	0.515626	6.61603	3.69e-11	3.55e-09
Solyc03g093290.2	34.3757	-2.73853	0.41423	-6.61114	3.81e-11	3.66e-09
Solyc03g113080.2	428.331	1.49219	0.225778	6.6091	3.87e-11	3.7e-09
Solyc06g084240.1	38.8319	3.0718	0.465808	6.59455	4.27e-11	4.06e-09
Solyc03g119590.1	1387.68	-1.41086	0.213975	-6.59357	4.29e-11	4.07e-09
Solyc09g065400.1	802.211	0.960296	0.145708	6.59055	4.38e-11	4.14e-09
Solyc01g100710.2	1549.8	-1.35734	0.206071	-6.58676	4.5e-11	4.23e-09
Solyc10g083880.1	17869.3	2.59961	0.39472	6.58596	4.52e-11	4.24e-09
Solyc03g112200.1	4216.18	0.674309	0.102566	6.57436	4.89e-11	4.56e-09
Solyc11g066400.1	508.047	1.17964	0.179465	6.57308	4.93e-11	4.58e-09
Solyc10g084170.1	247.022	1.25054	0.190462	6.56583	5.17e-11	4.8e-09
Solyc05g055190.1	45.1109	2.03072	0.309749	6.55603	5.53e-11	5.11e-09
Solyc07g053370.1	203.123	-4.03252	0.6175	-6.53039	6.56e-11	6.05e-09
Solyc10g085610.1	94.7837	2.12947	0.326395	6.52421	6.84e-11	6.28e-09
Solyc10g009260.1	39.044	3.32286	0.509689	6.51938	7.06e-11	6.47e-09
Solyc11g006730.1	224.297	-1.93329	0.296629	-6.51754	7.15e-11	6.53e-09
Solyc01g079170.2	258.86	1.69696	0.260421	6.51622	7.21e-11	6.56e-09
Solyc07g008620.1	1991.33	-0.902387	0.138507	-6.51509	7.26e-11	6.59e-09
Solyc06g072620.2	80.8988	4.24597	0.652024	6.51198	7.42e-11	6.71e-09
Solyc04g007500.1	1425.67	-1.02591	0.157685	-6.50607	7.71e-11	6.96e-09
Solyc01g098610.2	1438.98	0.642743	0.0988546	6.5019	7.93e-11	7.13e-09
Solyc07g066480.2	489.921	1.35841	0.209435	6.48608	8.81e-11	7.88e-09
Solyc09g014900.2	597.089	-1.00161	0.154441	-6.4854	8.85e-11	7.89e-09
Solyc09g007180.2	4903.9	0.583389	0.0901679	6.47003	9.8e-11	8.71e-09
Solyc12g042470.1	529.44	-1.32	0.204098	-6.46744	9.97e-11	8.83e-09
Solyc10g084320.1	4448.94	0.573019	0.0888345	6.45041	1.12e-10	9.82e-09
Solyc05g050980.2	1532.86	0.633066	0.0983275	6.43834	1.21e-10	1.06e-08
Solyc04g007170.2	695.013	-1.06873	0.166117	-6.43358	1.25e-10	1.09e-08
Solyc12g036800.1	1113.63	-1.54531	0.240289	-6.43108	1.27e-10	1.1e-08
Solyc09g009390.2	7247.87	1.0569	0.164403	6.42871	1.29e-10	1.12e-08
Solyc11g072800.1	358.917	1.21827	0.190191	6.40551	1.5e-10	1.29e-08
Solyc11g007500.1	750.855	1.52201	0.237963	6.39601	1.59e-10	1.37e-08
Solyc09g014280.1	14657	-0.596916	0.0934095	-6.39031	1.66e-10	1.42e-08
Solyc05g005560.2	9445.87	0.499079	0.0782156	6.38081	1.76e-10	1.51e-08
Solyc06g062540.2	3688.76	3.99734	0.628932	6.35577	2.07e-10	1.76e-08
Solyc07g051880.1	91.8704	1.42335	0.22494	6.32771	2.49e-10	2.11e-08
Solyc01g106610.2	12596.9	1.30789	0.206922	6.32069	2.6e-10	2.2e-08
Solyc05g056140.2	4027.45	-0.534114	0.084569	-6.31572	2.69e-10	2.26e-08
Solyc09g090730.1	3781.89	0.715098	0.113248	6.31443	2.71e-10	2.27e-08
Solyc07g043480.1	5616.15	0.728132	0.115509	6.30367	2.91e-10	2.43e-08
Solyc05g052680.1	446.458	-1.33355	0.211875	-6.29405	3.09e-10	2.58e-08
Solyc02g091380.1	162.252	-1.94344	0.308918	-6.29111	3.15e-10	2.61e-08
Solyc01g095850.1	103.713	-1.66482	0.264614	-6.29147	3.14e-10	2.61e-08
Solyc01g086650.2	2405.87	-0.621499	0.0988514	-6.28721	3.23e-10	2.67e-08
Solyc06g076550.2	195.181	2.14611	0.341346	6.28719	3.23e-10	2.67e-08
Solyc08g075760.2	172.406	2.15328	0.342748	6.2824	3.33e-10	2.74e-08
Solyc12g009310.1	346.8	1.10423	0.176073	6.27143	3.58e-10	2.93e-08
Solyc07g056570.1	1097.46	-0.974116	0.156218	-6.2356	4.5e-10	3.68e-08
Solyc08g068870.2	1810.81	-2.98874	0.479464	-6.2335	4.56e-10	3.72e-08
Solyc11g072490.1	4174.24	-0.590827	0.0947906	-6.23297	4.58e-10	3.72e-08
Solyc01g006320.2	736.912	-1.67336	0.268575	-6.23052	4.65e-10	3.77e-08
Solyc10g074580.1	1981.06	0.698047	0.1122	6.22144	4.93e-10	3.99e-08
Solyc08g080310.1	303.133	-2.85755	0.459571	-6.21787	5.04e-10	4.07e-08
Solyc09g090980.2	6722.58	0.768731	0.123772	6.21086	5.27e-10	4.24e-08
Solyc03g026230.1	1168.91	-1.34747	0.217107	-6.2065	5.42e-10	4.35e-08
Solyc08g014430.2	148.752	2.56773	0.414487	6.19496	5.83e-10	4.67e-08
Solyc03g096770.1	306.566	1.08818	0.175875	6.18723	6.12e-10	4.89e-08
Solyc08g067700.1	156.912	1.81104	0.292822	6.18479	6.22e-10	4.95e-08
Solyc06g005070.1	497.342	0.794642	0.128846	6.16736	6.94e-10	5.51e-08
Solyc04g077860.2	882.563	-0.997961	0.161863	-6.16547	7.03e-10	5.57e-08
Solyc09g008910.1	334.848	2.17913	0.353783	6.15951	7.3e-10	5.76e-08
Solyc02g086880.2	4728.34	0.782034	0.127058	6.15496	7.51e-10	5.92e-08
Solyc08g016080.2	1105.29	-1.02073	0.166267	-6.13913	8.3e-10	6.49e-08
Solyc04g080730.2	3937.63	0.77332	0.125959	6.13947	8.28e-10	6.49e-08
Solyc08g067690.1	138.469	-1.54078	0.251007	-6.13838	8.34e-10	6.5e-08
Solyc03g078620.1	1120.09	-1.37478	0.224273	-6.12995	8.79e-10	6.83e-08
Solyc06g007180.2	867.269	1.8949	0.309269	6.12704	8.95e-10	6.94e-08
Solyc10g009340.1	2128.69	0.703964	0.114915	6.12593	9.02e-10	6.97e-08
Solyc07g007900.1	60.9058	-3.56831	0.583255	-6.11792	9.48e-10	7.3e-08
Solyc01g103980.2	1425.77	0.864286	0.141361	6.11405	9.71e-10	7.46e-08
Solyc03g113010.1	3121.84	0.708653	0.11594	6.11226	9.82e-10	7.52e-08
Solyc02g090600.1	360.72	-1.88495	0.309077	-6.09863	1.07e-09	8.15e-08
Solyc06g066710.1	35.7435	3.37336	0.553216	6.09773	1.08e-09	8.17e-08
Solyc02g086700.2	770.997	1.52517	0.25015	6.09702	1.08e-09	8.19e-08
Solyc04g081510.2	1380.98	0.506779	0.0831804	6.09253	1.11e-09	8.4e-08
Solyc03g115810.2	2263.07	-1.26934	0.2087	-6.08211	1.19e-09	8.94e-08
Solyc05g053860.2	336.522	1.24301	0.20441	6.08096	1.19e-09	8.98e-08
Solyc09g064910.1	239.288	-1.38589	0.228148	-6.07454	1.24e-09	9.33e-08
Solyc12g087940.1	9949.54	0.483125	0.07979	6.05497	1.4e-09	1.05e-07
Solyc07g065300.1	188.675	-2.64939	0.437732	-6.05254	1.43e-09	1.06e-07
Solyc04g051640.2	97.9999	2.20646	0.364983	6.04537	1.49e-09	1.11e-07
Solyc03g115930.1	756.427	-1.93803	0.320833	-6.04061	1.54e-09	1.14e-07
Solyc05g005280.2	273.119	-2.4676	0.40889	-6.03488	1.59e-09	1.18e-07
Solyc07g042830.2	1164.71	1.30138	0.215679	6.03387	1.6e-09	1.18e-07
Solyc07g052550.1	61.2459	-6.6966	1.1104	-6.03083	1.63e-09	1.2e-07
Solyc03g116490.1	1716.14	0.808327	0.134204	6.02314	1.71e-09	1.25e-07
Solyc08g008610.2	430.29	1.14123	0.189589	6.01949	1.75e-09	1.27e-07
Solyc02g070130.1	543.136	1.2895	0.21456	6.00998	1.86e-09	1.35e-07
Solyc08g074490.2	1072.44	0.664085	0.111215	5.97119	2.36e-09	1.7e-07
Solyc05g014260.2	4770.6	-0.608565	0.102508	-5.93677	2.91e-09	2.08e-07
Solyc03g083990.1	2089.24	-8.40722	1.41675	-5.93416	2.95e-09	2.11e-07
Solyc04g079100.2	1617.03	1.42627	0.240361	5.93387	2.96e-09	2.11e-07
Solyc05g007940.2	2337.64	1.86693	0.314705	5.93231	2.99e-09	2.12e-07
Solyc11g066390.1	2864.7	1.42117	0.23965	5.93019	3.03e-09	2.15e-07
Solyc08g080620.1	2784.7	-2.30413	0.388736	-5.92723	3.08e-09	2.18e-07
Solyc03g111830.2	997.455	0.928637	0.156827	5.92142	3.19e-09	2.25e-07
Solyc01g095500.2	132.634	-1.99256	0.33687	-5.9149	3.32e-09	2.34e-07
Solyc03g046380.1	319.702	-1.53225	0.259257	-5.91016	3.42e-09	2.4e-07
Solyc07g065980.2	913.402	1.03088	0.174456	5.9091	3.44e-09	2.41e-07
Solyc07g007130.1	1489.61	-0.883279	0.149617	-5.9036	3.56e-09	2.49e-07
Solyc07g043390.2	10929.6	1.28538	0.218045	5.89504	3.75e-09	2.61e-07
Solyc02g085880.1	79.2169	-2.27859	0.38665	-5.89315	3.79e-09	2.64e-07
Solyc03g020010.1	2281.84	0.975405	0.165738	5.88522	3.98e-09	2.76e-07
Solyc02g084860.1	1359.71	1.35246	0.229821	5.88486	3.98e-09	2.76e-07
Solyc04g014540.1	903.762	0.827619	0.141426	5.85194	4.86e-09	3.34e-07
Solyc04g078860.2	1855.93	-2.4191	0.41343	-5.85128	4.88e-09	3.35e-07
Solyc04g011840.1	85.9821	-7.13902	1.22389	-5.83307	5.44e-09	3.73e-07
Solyc02g072080.1	2621.69	-0.497423	0.0854421	-5.82176	5.82e-09	3.98e-07
Solyc08g078700.2	1192.34	0.772113	0.132728	5.81727	5.98e-09	4.08e-07
Solyc02g069800.1	3848.52	-0.668156	0.115188	-5.80056	6.61e-09	4.5e-07
Solyc07g006280.2	6399.7	-4.81536	0.83023	-5.80004	6.63e-09	4.5e-07
Solyc09g008780.2	3429.7	1.32864	0.229458	5.79034	7.02e-09	4.75e-07
Solyc10g085880.1	895.881	1.11749	0.193332	5.78015	7.46e-09	5.03e-07
Solyc09g057760.2	919.176	2.35299	0.408314	5.7627	8.28e-09	5.57e-07
Solyc06g006010.1	127.051	-7.00302	1.21808	-5.74921	8.97e-09	6.02e-07
Solyc02g093430.2	2434.95	0.668109	0.116259	5.74673	9.1e-09	6.09e-07
Solyc03g117340.1	492.401	-1.1217	0.195365	-5.74155	9.38e-09	6.27e-07
Solyc09g091700.2	419.677	2.56466	0.446758	5.74061	9.43e-09	6.29e-07
Solyc03g116890.2	1174.49	-1.36733	0.238219	-5.73981	9.48e-09	6.3e-07
Solyc11g030730.1	416.187	-1.30007	0.226577	-5.73788	9.59e-09	6.36e-07
Solyc11g072620.1	354.971	-2.41782	0.421878	-5.73109	9.98e-09	6.61e-07
Solyc01g006930.2	1045.78	1.01717	0.177516	5.73003	1e-08	6.63e-07
Solyc10g084910.1	293.397	-1.29104	0.225702	-5.72013	1.06e-08	7.02e-07
Solyc05g046130.2	309.063	-2.06919	0.362183	-5.71311	1.11e-08	7.28e-07
Solyc09g011270.2	293.73	-1.2846	0.22498	-5.70984	1.13e-08	7.39e-07
Solyc02g083290.2	930.743	1.11987	0.196127	5.70992	1.13e-08	7.39e-07
Solyc08g079860.1	465.993	-1.80848	0.317434	-5.69719	1.22e-08	7.94e-07
Solyc11g007130.1	310.378	1.21184	0.212823	5.69412	1.24e-08	8.07e-07
Solyc02g087110.2	100.355	-3.30475	0.58243	-5.67407	1.39e-08	9.05e-07
Solyc01g060070.2	137.285	2.2905	0.403825	5.67201	1.41e-08	9.14e-07
Solyc08g008380.2	1444.51	1.26379	0.22308	5.66518	1.47e-08	9.49e-07
Solyc07g055460.2	230.226	-1.25384	0.221484	-5.66105	1.5e-08	9.7e-07
Solyc07g008140.2	4584.41	1.10028	0.194386	5.66031	1.51e-08	9.7e-07
Solyc09g008200.2	6523.18	4.95022	0.874524	5.66047	1.51e-08	9.7e-07
Solyc05g009580.2	76.5995	-5.08283	0.898699	-5.65577	1.55e-08	9.93e-07
Solyc05g010230.1	82.6156	-2.73937	0.484361	-5.65563	1.55e-08	9.93e-07
Solyc02g089840.2	1404.61	1.76511	0.313136	5.6369	1.73e-08	1.1e-06
Solyc07g042400.2	5194.31	6.22079	1.10489	5.63026	1.8e-08	1.14e-06
Solyc02g092570.1	360.226	0.942682	0.167591	5.62491	1.86e-08	1.17e-06
Solyc08g078780.2	1086.54	0.621558	0.110499	5.62501	1.85e-08	1.17e-06
Solyc10g078720.1	529.297	-0.824619	0.146655	-5.62285	1.88e-08	1.18e-06
Solyc08g063080.2	8494.84	1.49066	0.265222	5.6204	1.91e-08	1.2e-06
Solyc07g021750.1	1134.32	0.846998	0.15078	5.61745	1.94e-08	1.22e-06
Solyc08g079150.1	185.151	-1.8574	0.331342	-5.60569	2.07e-08	1.3e-06
Solyc04g082650.2	1255	-1.7594	0.314127	-5.60093	2.13e-08	1.33e-06
Solyc08g007280.2	73.4179	-22.7689	4.067	-5.59843	2.16e-08	1.35e-06
Solyc08g079020.2	575.062	-1.00644	0.180036	-5.59024	2.27e-08	1.41e-06
Solyc07g056410.2	434.313	1.19426	0.213925	5.58262	2.37e-08	1.47e-06
Solyc02g085760.2	2568.64	-1.18803	0.213085	-5.57538	2.47e-08	1.53e-06
Solyc03g112330.2	469.601	0.891032	0.159947	5.57078	2.54e-08	1.56e-06
Solyc04g080920.1	222.1	3.83195	0.688098	5.5689	2.56e-08	1.58e-06
Solyc09g009100.2	5623.13	-0.729268	0.131236	-5.55691	2.75e-08	1.69e-06
Solyc11g066670.1	3991.79	0.984826	0.177853	5.53732	3.07e-08	1.88e-06
Solyc02g078380.2	753.83	0.847116	0.153057	5.53465	3.12e-08	1.91e-06
Solyc07g006140.2	723.008	-1.98479	0.358965	-5.52919	3.22e-08	1.96e-06
Solyc04g078640.1	1031.56	-0.875367	0.158618	-5.5187	3.42e-08	2.08e-06
Solyc08g082450.2	762.291	0.876584	0.158869	5.51766	3.44e-08	2.09e-06
Solyc04g079830.2	1748.33	0.882363	0.160128	5.51036	3.58e-08	2.17e-06
Solyc08g068770.1	2392.45	-0.61185	0.111153	-5.50456	3.7e-08	2.24e-06
Solyc09g075210.2	20738.7	-2.27324	0.413178	-5.50184	3.76e-08	2.27e-06
Solyc09g092420.1	274.524	-1.38819	0.252981	-5.48733	4.08e-08	2.45e-06
Solyc02g083980.2	404.791	1.77489	0.323474	5.48696	4.09e-08	2.45e-06
Solyc01g104800.2	1746.01	1.81949	0.331896	5.48212	4.2e-08	2.51e-06
Solyc09g007010.1	25525.7	-2.17395	0.396654	-5.48072	4.24e-08	2.53e-06
Solyc10g007290.2	17471.9	2.7248	0.497385	5.47825	4.3e-08	2.56e-06
Solyc03g120040.2	831.526	0.876748	0.160088	5.47668	4.33e-08	2.58e-06
Solyc01g100100.2	460.923	-2.15645	0.394117	-5.47161	4.46e-08	2.65e-06
Solyc08g005550.2	126.007	1.16898	0.213801	5.46761	4.56e-08	2.7e-06
Solyc01g094120.2	666.61	2.25784	0.412975	5.46724	4.57e-08	2.7e-06
Solyc06g074140.1	98.6024	1.49704	0.27473	5.44914	5.06e-08	2.98e-06
Solyc04g072850.2	2645.17	0.574803	0.105502	5.44828	5.09e-08	2.99e-06
Solyc07g052790.1	242.35	-6.97545	1.28237	-5.43948	5.34e-08	3.13e-06
Solyc02g089890.2	270.494	1.10343	0.203143	5.43178	5.58e-08	3.27e-06
Solyc03g111300.1	65.971	2.67142	0.492953	5.41922	5.99e-08	3.49e-06
Solyc11g008630.1	2471.37	1.0597	0.195703	5.41483	6.13e-08	3.57e-06
Solyc11g073060.1	37.0597	-2.13019	0.39381	-5.40919	6.33e-08	3.68e-06
Solyc08g079870.1	8363.51	-0.969228	0.17924	-5.40744	6.39e-08	3.71e-06
Solyc01g073940.2	623.979	0.889823	0.164737	5.40148	6.61e-08	3.82e-06
Solyc03g120120.2	816.601	0.800044	0.148224	5.39754	6.76e-08	3.9e-06
Solyc02g064600.2	1072.41	-0.827965	0.153687	-5.38736	7.15e-08	4.11e-06
Solyc10g006290.2	3175.95	0.779691	0.145007	5.37693	7.58e-08	4.35e-06
Solyc12g055840.1	7323.87	0.537768	0.100027	5.37624	7.61e-08	4.36e-06
Solyc04g011830.1	58.2362	-6.75009	1.25838	-5.36412	8.13e-08	4.64e-06
Solyc07g052670.2	5542.58	1.01497	0.18922	5.36397	8.14e-08	4.64e-06
Solyc09g091060.2	390.109	2.65414	0.494853	5.3635	8.16e-08	4.64e-06
Solyc01g105410.2	8613.19	0.56392	0.105337	5.35346	8.63e-08	4.9e-06
Solyc04g078690.2	1184.13	-0.565019	0.105656	-5.34772	8.91e-08	5.05e-06
Solyc01g065980.2	1725.91	0.730337	0.136864	5.33622	9.49e-08	5.35e-06
Solyc04g011810.1	57.1734	-6.76989	1.26873	-5.33597	9.5e-08	5.35e-06
Solyc02g078910.2	431.669	1.3912	0.260766	5.33502	9.55e-08	5.37e-06
Solyc08g066760.2	74.5983	3.0654	0.575203	5.32925	9.86e-08	5.52e-06
Solyc09g014730.2	668.693	0.564891	0.106031	5.32758	9.95e-08	5.56e-06
Solyc12g094650.1	1949.26	-0.82962	0.155751	-5.32657	1e-07	5.59e-06
Solyc06g053290.1	1000.76	0.900617	0.169241	5.3215	1.03e-07	5.71e-06
Solyc05g041920.2	348.037	1.18828	0.223497	5.31678	1.06e-07	5.85e-06
Solyc09g082240.2	377.859	-0.977689	0.184056	-5.31191	1.08e-07	5.97e-06
Solyc11g072310.1	135.061	1.5584	0.293379	5.31189	1.08e-07	5.97e-06
Solyc02g063350.1	854.814	0.746536	0.140674	5.30685	1.12e-07	6.12e-06
Solyc02g083700.2	23.0142	8.12822	1.53449	5.29702	1.18e-07	6.45e-06
Solyc06g065580.2	1110.98	0.614208	0.115988	5.29544	1.19e-07	6.49e-06
Solyc10g074930.1	2701.72	0.624737	0.11799	5.29483	1.19e-07	6.5e-06
Solyc05g006750.2	2613.72	1.19711	0.226413	5.28729	1.24e-07	6.76e-06
Solyc10g008400.1	2220.49	-0.935359	0.177317	-5.27505	1.33e-07	7.19e-06
Solyc09g091010.2	1242.15	-0.909783	0.172497	-5.27421	1.33e-07	7.21e-06
Solyc03g113870.1	1979.14	0.590334	0.111952	5.27311	1.34e-07	7.24e-06
Solyc10g038080.1	408.466	0.854624	0.162284	5.26623	1.39e-07	7.5e-06
Solyc03g114160.1	75.1956	-2.00982	0.381931	-5.26228	1.42e-07	7.65e-06
Solyc01g104100.2	23.3805	-8.92243	1.69802	-5.25462	1.48e-07	7.97e-06
Solyc12g009000.1	717.25	-1.06289	0.202532	-5.24803	1.54e-07	8.24e-06
Solyc03g118000.1	241.317	2.45121	0.467126	5.24744	1.54e-07	8.25e-06
Solyc02g094000.1	584.893	-1.11213	0.21209	-5.24367	1.57e-07	8.41e-06
Solyc03g019820.2	23.9047	2.94395	0.561476	5.24324	1.58e-07	8.41e-06
Solyc07g064450.2	61.165	4.24679	0.810302	5.241	1.6e-07	8.5e-06
Solyc05g010260.2	6198.78	0.420533	0.0803071	5.23656	1.64e-07	8.69e-06
Solyc08g078210.2	1162.88	2.19303	0.419328	5.22986	1.7e-07	9e-06
Solyc03g112310.1	1313.09	0.569417	0.108889	5.22932	1.7e-07	9.01e-06
Solyc09g082870.1	1417.45	-0.883817	0.169189	-5.22384	1.75e-07	9.26e-06
Solyc05g050500.1	4003.24	-0.944475	0.180924	-5.22029	1.79e-07	9.42e-06
Solyc01g066040.2	117.857	2.28329	0.437406	5.22006	1.79e-07	9.42e-06
Solyc09g057570.2	1081.24	0.583388	0.111788	5.21871	1.8e-07	9.47e-06
Solyc10g087030.1	53.0375	-3.1731	0.608583	-5.2139	1.85e-07	9.7e-06
Solyc04g074740.2	3787.25	0.707417	0.135727	5.21207	1.87e-07	9.78e-06
Solyc10g078220.1	306.401	-3.53795	0.679332	-5.20798	1.91e-07	9.98e-06
Solyc01g104820.2	7077.88	3.16643	0.608046	5.20755	1.91e-07	9.99e-06
Solyc02g084870.2	875.482	0.60534	0.116353	5.20261	1.97e-07	1.02e-05
Solyc11g013810.1	45233.9	-0.664001	0.127653	-5.2016	1.98e-07	1.03e-05
Solyc02g087480.2	390.97	0.650969	0.125181	5.20021	1.99e-07	1.03e-05
Solyc05g053170.2	325.464	1.43384	0.276095	5.19328	2.07e-07	1.07e-05
Solyc01g102910.2	1005.81	-1.40501	0.270562	-5.19294	2.07e-07	1.07e-05
Solyc04g014830.1	265.413	-2.10873	0.406121	-5.19237	2.08e-07	1.07e-05
Solyc10g009610.1	25.2131	-8.61609	1.65965	-5.19151	2.09e-07	1.08e-05
Solyc10g009640.1	43.4017	-9.68012	1.86496	-5.19052	2.1e-07	1.08e-05
Solyc01g104810.2	3512.29	2.46646	0.475753	5.18433	2.17e-07	1.11e-05
Solyc06g074180.1	1669.52	0.707349	0.136472	5.18309	2.18e-07	1.12e-05
Solyc09g008060.2	962.939	0.75558	0.14585	5.18053	2.21e-07	1.13e-05
Solyc04g008100.1	1298.6	-0.813513	0.157302	-5.17165	2.32e-07	1.18e-05
Solyc08g078190.1	1000.76	-0.688684	0.133243	-5.16864	2.36e-07	1.2e-05
Solyc08g078800.1	1868.37	0.345964	0.0670051	5.16324	2.43e-07	1.23e-05
Solyc03g006710.1	52.2099	2.47388	0.479282	5.16163	2.45e-07	1.24e-05
Solyc02g031990.1	173.988	-1.46702	0.284522	-5.15608	2.52e-07	1.28e-05
Solyc12g005450.1	392.454	-1.13933	0.221279	-5.14885	2.62e-07	1.32e-05
Solyc01g106510.2	384.049	-0.915233	0.17778	-5.14812	2.63e-07	1.33e-05
Solyc02g068800.1	90.592	-10.1776	1.9772	-5.1475	2.64e-07	1.33e-05
Solyc08g078520.2	304.51	3.13436	0.609174	5.14527	2.67e-07	1.34e-05
Solyc05g008980.2	437.951	1.63435	0.317689	5.14451	2.68e-07	1.35e-05
Solyc04g081130.1	278.876	1.14364	0.222355	5.14329	2.7e-07	1.35e-05
Solyc09g007660.1	1376.76	0.681068	0.132472	5.14121	2.73e-07	1.37e-05
Solyc12g056650.1	15906.6	-0.800452	0.155792	-5.13797	2.78e-07	1.39e-05
Solyc10g080870.2	581.738	2.04356	0.398277	5.13099	2.88e-07	1.43e-05
Solyc05g050550.2	405.001	-1.32372	0.258009	-5.13053	2.89e-07	1.43e-05
Solyc09g008790.2	1796.59	-0.417742	0.0814322	-5.12993	2.9e-07	1.44e-05
Solyc05g005550.2	160.81	-7.97261	1.55439	-5.1291	2.91e-07	1.44e-05
Solyc05g046290.2	794.311	1.14027	0.223686	5.09763	3.44e-07	1.69e-05
Solyc08g067620.2	938.567	2.48993	0.488537	5.0967	3.46e-07	1.7e-05
Solyc10g051020.1	1252.92	-1.1504	0.225762	-5.09562	3.48e-07	1.71e-05
Solyc09g065890.2	826.274	0.658152	0.129179	5.09488	3.49e-07	1.71e-05
Solyc06g068570.2	130.508	-1.38649	0.272144	-5.0947	3.49e-07	1.71e-05
Solyc04g007490.2	1741.63	-0.629559	0.123598	-5.09359	3.51e-07	1.71e-05
Solyc08g080640.1	25909.4	0.838176	0.164581	5.09278	3.53e-07	1.72e-05
Solyc04g076880.2	10932.4	-1.34726	0.264625	-5.09119	3.56e-07	1.73e-05
Solyc02g091240.1	1597.62	0.793632	0.155944	5.08922	3.6e-07	1.74e-05
Solyc01g010970.2	302.847	0.95007	0.186677	5.08939	3.59e-07	1.74e-05
Solyc01g094570.2	1212.71	1.2848	0.252634	5.08561	3.66e-07	1.77e-05
Solyc01g067440.2	303.237	-1.45839	0.286964	-5.08213	3.73e-07	1.8e-05
Solyc06g071700.1	54.2796	2.98207	0.587295	5.07763	3.82e-07	1.84e-05
Solyc04g011880.1	140.042	-3.11224	0.613217	-5.07527	3.87e-07	1.86e-05
Solyc11g010800.1	29.192	-8.27827	1.63145	-5.07417	3.89e-07	1.87e-05
Solyc06g082590.1	1049.34	-0.659281	0.129997	-5.07152	3.95e-07	1.89e-05
Solyc02g079530.2	141.7	1.845	0.364232	5.06546	4.07e-07	1.95e-05
Solyc10g008120.2	10992.8	1.17344	0.231737	5.06368	4.11e-07	1.96e-05
Solyc04g014220.1	298.361	-0.976704	0.192965	-5.06156	4.16e-07	1.98e-05
Solyc10g009310.2	585.098	-2.54972	0.503786	-5.06112	4.17e-07	1.98e-05
Solyc11g011880.1	1068.17	0.950684	0.187965	5.05778	4.24e-07	2.02e-05
Solyc08g081010.2	1781.95	0.870438	0.172269	5.05278	4.35e-07	2.07e-05
Solyc03g081270.1	60.7811	-8.3052	1.64775	-5.04031	4.65e-07	2.2e-05
Solyc08g075880.2	224.85	1.36706	0.271375	5.03751	4.72e-07	2.23e-05
Solyc09g011560.2	729.532	-1.68758	0.335127	-5.03564	4.76e-07	2.25e-05
Solyc04g007140.1	355.95	-3.2502	0.645961	-5.03158	4.86e-07	2.29e-05
Solyc11g010850.1	961.299	1.59729	0.317844	5.0254	5.02e-07	2.36e-05
Solyc08g080650.1	24368.5	1.0996	0.218866	5.02407	5.06e-07	2.37e-05
Solyc09g056350.2	1979.98	0.511983	0.101908	5.02398	5.06e-07	2.37e-05
Solyc11g008390.1	2250.99	0.702123	0.139766	5.02357	5.07e-07	2.37e-05
Solyc04g011850.1	42.1057	-4.10992	0.818957	-5.01848	5.21e-07	2.43e-05
Solyc03g117870.2	8007.26	0.468947	0.0934919	5.01591	5.28e-07	2.46e-05
Solyc10g085890.1	91.744	1.45159	0.289657	5.0114	5.4e-07	2.51e-05
Solyc03g112060.2	2241.52	-0.601676	0.120092	-5.01015	5.44e-07	2.53e-05
Solyc07g066560.1	1555.45	0.864542	0.172867	5.0012	5.7e-07	2.64e-05
Solyc04g005470.2	132.698	-1.43402	0.286995	-4.99666	5.83e-07	2.69e-05
Solyc04g072460.2	556.682	1.47835	0.295904	4.99605	5.85e-07	2.7e-05
Solyc02g092670.1	4468.67	0.665169	0.133157	4.99537	5.87e-07	2.7e-05
Solyc02g083250.2	8420.99	3.1391	0.628813	4.9921	5.97e-07	2.74e-05
Solyc03g121960.2	4090.74	0.519978	0.104395	4.98085	6.33e-07	2.9e-05
Solyc05g026310.2	1435.95	0.640041	0.128568	4.97823	6.42e-07	2.93e-05
Solyc09g008480.2	2776.33	-0.558979	0.112336	-4.97596	6.49e-07	2.96e-05
Solyc09g082460.2	55.8526	1.4706	0.295837	4.97097	6.66e-07	3.03e-05
Solyc11g066330.1	1082.21	0.419536	0.0844594	4.96731	6.79e-07	3.09e-05
Solyc07g056140.2	6779.4	0.765437	0.154211	4.96357	6.92e-07	3.14e-05
Solyc03g111820.2	1209.58	-2.05265	0.414112	-4.95674	7.17e-07	3.24e-05
Solyc02g089630.2	462.63	1.51655	0.30617	4.95328	7.3e-07	3.29e-05
Solyc12g010550.1	282.559	-1.63947	0.33112	-4.95129	7.37e-07	3.32e-05
Solyc03g044590.2	135.121	-1.73942	0.351315	-4.95117	7.38e-07	3.32e-05
Solyc05g052830.2	122.609	1.56638	0.317157	4.93882	7.86e-07	3.52e-05
Solyc04g078660.1	457.844	1.10799	0.224411	4.93732	7.92e-07	3.55e-05
Solyc12g006770.1	22.9392	-3.22923	0.654331	-4.93516	8.01e-07	3.58e-05
Solyc02g064690.2	477.898	0.872158	0.176842	4.93185	8.15e-07	3.64e-05
Solyc01g087420.2	934.689	-0.697883	0.141575	-4.92942	8.25e-07	3.68e-05
Solyc01g095200.2	5820.36	-0.50039	0.101556	-4.92721	8.34e-07	3.71e-05
Solyc03g121420.2	1652.31	2.73338	0.556027	4.91591	8.84e-07	3.92e-05
Solyc12g057100.1	500.594	1.81553	0.369587	4.91231	9e-07	3.99e-05
Solyc09g011240.2	967.376	0.528336	0.107622	4.90919	9.15e-07	4.05e-05
Solyc03g082510.1	665.567	0.800148	0.163228	4.90202	9.49e-07	4.19e-05
Solyc03g034110.2	32.3454	7.72287	1.57551	4.90183	9.49e-07	4.19e-05
Solyc01g104020.2	2064.12	0.505718	0.103219	4.89947	9.61e-07	4.23e-05
Solyc12g042730.1	41.6165	-2.61799	0.53492	-4.89418	9.87e-07	4.34e-05
Solyc10g083210.1	449.973	0.722094	0.148045	4.87753	1.07e-06	4.71e-05
Solyc01g091830.2	404.892	-1.2563	0.257626	-4.87646	1.08e-06	4.73e-05
Solyc06g009020.2	24602.6	0.484063	0.0992913	4.87518	1.09e-06	4.75e-05
Solyc05g007470.2	8503.85	0.631947	0.129713	4.87187	1.11e-06	4.83e-05
Solyc11g069380.1	1988.08	1.04922	0.215578	4.867	1.13e-06	4.94e-05
Solyc06g065190.1	816.492	0.673259	0.138347	4.86645	1.14e-06	4.95e-05
Solyc08g008580.2	49.9146	6.32175	1.29965	4.8642	1.15e-06	4.99e-05
Solyc03g006890.1	277.796	3.03411	0.624236	4.86051	1.17e-06	5.08e-05
Solyc01g006720.2	1053.88	-1.43307	0.29504	-4.85721	1.19e-06	5.16e-05
Solyc09g092130.2	482.995	2.69003	0.553937	4.8562	1.2e-06	5.18e-05
Solyc12g017480.1	629.664	-0.949319	0.195672	-4.85158	1.22e-06	5.29e-05
Solyc08g074660.1	784.453	0.822574	0.169588	4.85042	1.23e-06	5.32e-05
Solyc02g086530.2	46.1039	-3.3012	0.681577	-4.84348	1.28e-06	5.5e-05
Solyc08g067410.1	976.224	0.734984	0.151832	4.84076	1.29e-06	5.56e-05
Solyc02g090970.1	269.143	1.46502	0.302917	4.83636	1.32e-06	5.68e-05
Solyc06g035940.2	7307.82	-0.290755	0.0601203	-4.83621	1.32e-06	5.68e-05
Solyc06g073530.1	20.185	-2.25288	0.465966	-4.83487	1.33e-06	5.7e-05
Solyc03g123590.2	802.957	-1.03275	0.21368	-4.83317	1.34e-06	5.74e-05
Solyc05g052040.1	4096.78	-1.14788	0.237885	-4.82537	1.4e-06	5.96e-05
Solyc06g065010.2	445.889	1.14931	0.238306	4.82282	1.42e-06	6.03e-05
Solyc06g066830.2	2896.74	3.14436	0.652224	4.82098	1.43e-06	6.08e-05
Solyc03g114620.1	46.5051	-3.9472	0.81885	-4.82042	1.43e-06	6.08e-05
Solyc06g008340.2	1495.37	0.590707	0.122659	4.81584	1.47e-06	6.22e-05
Solyc12g013960.1	533.822	0.579992	0.12048	4.81403	1.48e-06	6.26e-05
Solyc03g070380.2	1284.74	0.677365	0.140716	4.8137	1.48e-06	6.27e-05
Solyc02g086090.2	462.866	1.25385	0.260688	4.80978	1.51e-06	6.38e-05
Solyc01g110290.2	937.134	0.758584	0.157833	4.80626	1.54e-06	6.48e-05
Solyc09g010540.2	193.235	1.35252	0.281614	4.80274	1.57e-06	6.58e-05
Solyc04g080790.2	1561.73	1.40182	0.291882	4.80269	1.57e-06	6.58e-05
Solyc04g072450.2	12905.6	1.42753	0.297606	4.79671	1.61e-06	6.77e-05
Solyc01g079880.2	5422.35	0.823769	0.171772	4.79571	1.62e-06	6.8e-05
Solyc09g090140.2	11789.6	1.25776	0.262623	4.78923	1.67e-06	7.01e-05
Solyc04g045430.2	1513.09	-0.662905	0.138444	-4.78825	1.68e-06	7.04e-05
Solyc02g094400.2	17777.5	4.63368	0.968497	4.7844	1.71e-06	7.16e-05
Solyc01g108700.2	378.95	1.22489	0.256276	4.77957	1.76e-06	7.33e-05
Solyc02g092770.2	407.59	0.891776	0.186828	4.77326	1.81e-06	7.55e-05
Solyc01g102940.2	2632.78	0.510211	0.106961	4.77005	1.84e-06	7.66e-05
Solyc01g008640.2	175.311	1.77593	0.372522	4.76732	1.87e-06	7.75e-05
Solyc11g006710.1	453.224	-0.872801	0.183101	-4.76678	1.87e-06	7.76e-05
Solyc03g083010.2	2168.76	3.03264	0.636228	4.76659	1.87e-06	7.76e-05
Solyc11g069940.1	1544.75	2.03903	0.427998	4.76412	1.9e-06	7.84e-05
Solyc11g011920.1	14624.9	0.343475	0.0721275	4.76205	1.92e-06	7.91e-05
Solyc02g090560.2	573.422	-1.01659	0.213521	-4.76109	1.93e-06	7.94e-05
Solyc10g081040.1	1678.86	-0.483886	0.101659	-4.7599	1.94e-06	7.98e-05
Solyc08g077740.1	132.507	1.37054	0.288983	4.74265	2.11e-06	8.68e-05
Solyc02g062550.2	416.492	-0.786632	0.16605	-4.73733	2.17e-06	8.88e-05
Solyc12g005590.1	1548.3	1.54797	0.326994	4.73393	2.2e-06	9.02e-05
Solyc08g080190.2	619.72	3.04859	0.644066	4.73335	2.21e-06	9.03e-05
Solyc03g119440.2	1467.83	0.525191	0.11099	4.73189	2.22e-06	9.09e-05
Solyc02g067160.2	2636.8	2.31709	0.490502	4.72391	2.31e-06	9.44e-05
Solyc12g005850.1	735.792	0.558258	0.11819	4.72338	2.32e-06	9.45e-05
Solyc04g074410.1	7595.03	-0.462783	0.0982013	-4.7126	2.45e-06	9.89e-05
Solyc10g049720.1	44.0271	2.38088	0.505305	4.71176	2.46e-06	9.92e-05
Solyc09g082720.2	406.671	1.37472	0.291795	4.71127	2.46e-06	9.93e-05
Solyc10g054010.1	352.473	0.961064	0.204111	4.70853	2.5e-06	0.000100534
Solyc11g010270.1	14282.7	0.992926	0.210997	4.70587	2.53e-06	0.000101717
Solyc04g063350.2	126.29	4.45204	0.946829	4.70206	2.58e-06	0.000103358
Solyc03g082590.2	3656.81	0.419038	0.0892279	4.69627	2.65e-06	0.000106041
Solyc01g107170.2	1830.12	-0.632726	0.134811	-4.69342	2.69e-06	0.000107098
Solyc08g005960.1	9217.73	0.529666	0.112888	4.69194	2.71e-06	0.000107736
Solyc02g082960.2	1034.9	1.06008	0.225987	4.69089	2.72e-06	0.000108142
Solyc04g026280.2	1268.44	1.04211	0.222182	4.69034	2.73e-06	0.000108293
Solyc01g100010.2	487.375	1.51102	0.322979	4.67837	2.89e-06	0.00011435
Solyc03g031410.1	24.4385	6.41154	1.37104	4.67642	2.92e-06	0.000115292
Solyc04g024340.2	805.377	0.817551	0.174859	4.67549	2.93e-06	0.000115662
Solyc04g007080.2	94.3509	-1.84292	0.394285	-4.6741	2.95e-06	0.000116297
Solyc01g005160.2	39.8923	-2.26979	0.486211	-4.66833	3.04e-06	0.000119453
Solyc03g031860.2	1209.12	-0.850833	0.182334	-4.66633	3.07e-06	0.000120459
Solyc07g006570.2	821.215	0.869173	0.186299	4.66548	3.08e-06	0.0001208
Solyc08g014470.2	543.478	0.676381	0.145035	4.66358	3.11e-06	0.000121761
Solyc03g058160.2	435.506	-5.67309	1.21657	-4.66319	3.11e-06	0.000121835
Solyc05g043360.1	244.95	0.472129	0.101264	4.66236	3.13e-06	0.000122168
Solyc08g007400.2	546.042	1.76179	0.378232	4.65797	3.19e-06	0.000124638
Solyc06g082460.1	257.832	-1.16622	0.250388	-4.65767	3.2e-06	0.000124655
Solyc11g011980.1	515.828	-0.707311	0.152435	-4.64007	3.48e-06	0.00013558
Solyc11g006540.1	364.364	0.971026	0.209452	4.63602	3.55e-06	0.000138079
Solyc07g052370.2	103.63	2.55423	0.551084	4.63492	3.57e-06	0.000138636
Solyc01g007220.2	7442.75	0.444176	0.0958915	4.63207	3.62e-06	0.000140197
Solyc02g067610.1	2962.65	-0.927968	0.200429	-4.62991	3.66e-06	0.000141484
Solyc03g117520.1	725.981	0.455427	0.0983996	4.62835	3.69e-06	0.000142371
Solyc03g097030.2	280.397	1.23993	0.267929	4.62781	3.7e-06	0.000142553
Solyc12g096900.1	307.349	-1.52484	0.329548	-4.62706	3.71e-06	0.000142888
Solyc04g007800.2	777.235	0.843948	0.182628	4.62113	3.82e-06	0.000146842
Solyc12g008380.1	116.619	1.15414	0.249892	4.61854	3.86e-06	0.000148308
Solyc07g007060.1	5692.13	0.783213	0.169579	4.61857	3.86e-06	0.000148308
Solyc03g120260.2	395.924	-1.62574	0.352283	-4.61487	3.93e-06	0.000150755
Solyc10g076370.1	56.4598	-4.11949	0.892709	-4.6146	3.94e-06	0.000150763
Solyc03g115070.1	733.776	0.508727	0.110383	4.60875	4.05e-06	0.000154864
Solyc02g094300.2	431.97	-0.895324	0.19438	-4.60605	4.1e-06	0.000156685
Solyc09g008520.2	1691.76	0.869445	0.189319	4.59248	4.38e-06	0.000166809
Solyc05g013620.1	12.1793	-3.93785	0.857864	-4.5903	4.43e-06	0.000168326
Solyc04g007870.2	2498	-1.32692	0.289086	-4.59006	4.43e-06	0.000168326
Solyc06g076820.1	8165.56	-0.376989	0.0821367	-4.58978	4.44e-06	0.000168337
Solyc07g040960.1	4440.87	-0.549293	0.119804	-4.58493	4.54e-06	0.000172072
Solyc08g081740.2	285.893	0.967832	0.211125	4.58416	4.56e-06	0.00017249
Solyc11g051200.1	11.8107	-7.9105	1.72756	-4.57901	4.67e-06	0.000176118
Solyc01g008830.1	158.835	-5.60213	1.22425	-4.57597	4.74e-06	0.000178472
Solyc08g065940.2	6711.74	-0.398714	0.0872419	-4.57021	4.87e-06	0.000183218
Solyc03g096460.2	3849.1	0.560792	0.122812	4.56626	4.97e-06	0.000186466
Solyc12g077370.1	314.227	-1.26756	0.277692	-4.56461	5e-06	0.000187701
Solyc06g074120.2	2010.19	0.652892	0.143043	4.5643	5.01e-06	0.000187749
Solyc09g007770.2	9547.94	-0.591747	0.129902	-4.55532	5.23e-06	0.000194967
Solyc11g072980.1	236.558	-2.60606	0.572409	-4.55279	5.29e-06	0.000197078
Solyc01g079140.2	74.3182	-3.70606	0.814848	-4.54816	5.41e-06	0.000201219
Solyc02g090400.2	187.175	-0.897747	0.197452	-4.54666	5.45e-06	0.000202401
Solyc03g112300.2	708.017	1.57653	0.347325	4.53905	5.65e-06	0.000209581
Solyc06g069000.2	580.807	1.89915	0.418434	4.53871	5.66e-06	0.000209664
Solyc08g076830.1	248.01	-0.732902	0.161809	-4.52943	5.91e-06	0.000218818
Solyc06g072960.1	1182.5	2.43407	0.537515	4.52837	5.94e-06	0.000219647
Solyc02g086180.2	2956.58	1.22462	0.270494	4.52733	5.97e-06	0.000220449
Solyc04g011820.1	56.115	-2.34007	0.517092	-4.52544	6.03e-06	0.00022216
Solyc10g079230.1	163.779	1.35188	0.298769	4.52483	6.04e-06	0.000222255
Solyc01g105940.2	90.0261	-1.34019	0.296172	-4.52502	6.04e-06	0.000222255
Solyc12g042950.1	12776.6	-0.363259	0.0803097	-4.52323	6.09e-06	0.000223667
Solyc07g049440.2	415.049	5.53066	1.22317	4.52159	6.14e-06	0.00022495
Solyc06g054410.2	1529.35	0.40029	0.0885304	4.5215	6.14e-06	0.00022495
Solyc05g054680.1	917.866	0.474934	0.105046	4.52122	6.15e-06	0.000224963
Solyc10g006970.2	1777.16	1.14013	0.252222	4.52033	6.17e-06	0.000225641
Solyc01g091200.2	1946.69	0.357256	0.0791272	4.51496	6.33e-06	0.000230865
Solyc06g074710.1	1414.57	-1.29793	0.287705	-4.51132	6.44e-06	0.000234581
Solyc09g075570.1	847.493	0.686831	0.152339	4.50859	6.53e-06	0.000237332
Solyc10g018190.1	85.8042	3.86191	0.857009	4.50627	6.6e-06	0.000239647
Solyc07g040710.2	261.133	-1.01171	0.224849	-4.49951	6.81e-06	0.000247096
Solyc01g104970.2	2162.04	0.330555	0.0736195	4.49005	7.12e-06	0.000257441
Solyc06g066420.2	49.6039	6.18591	1.37771	4.49	7.12e-06	0.000257441
Solyc06g034110.2	1547.76	0.570161	0.127116	4.48538	7.28e-06	0.000262466
Solyc10g049420.1	530.161	-2.05851	0.458938	-4.48537	7.28e-06	0.000262466
Solyc07g053710.2	765.529	0.613012	0.136899	4.47785	7.54e-06	0.000271227
Solyc12g014070.1	2171.43	0.944913	0.211286	4.4722	7.74e-06	0.000278158
Solyc06g035520.2	76.2452	-1.85452	0.414917	-4.46962	7.84e-06	0.0002812
Solyc12g096890.1	45.4527	-4.76264	1.06708	-4.46326	8.07e-06	0.000289332
Solyc07g007690.2	1500.42	1.49504	0.335015	4.4626	8.1e-06	0.000289875
Solyc08g068620.1	41.3115	-9.10131	2.04037	-4.46062	8.17e-06	0.000291864
Solyc01g008670.2	123.899	2.52743	0.566783	4.45926	8.22e-06	0.000293377
Solyc04g079510.1	33.1103	4.84114	1.08692	4.45398	8.43e-06	0.000299964
Solyc01g102710.2	1743.3	-1.46919	0.329936	-4.45297	8.47e-06	0.000301024
Solyc12g010940.1	1199.47	2.39029	0.537274	4.44892	8.63e-06	0.000306397
Solyc04g009960.2	1326.53	0.537388	0.120836	4.44725	8.7e-06	0.000308082
Solyc06g008920.2	2162.34	-0.506887	0.114015	-4.44579	8.76e-06	0.000309781
Solyc09g011590.2	1305.01	1.89965	0.427374	4.44494	8.79e-06	0.000310636
Solyc06g054140.2	505.088	0.604585	0.136064	4.44337	8.86e-06	0.000312549
Solyc07g056500.2	285.979	1.63412	0.368115	4.43917	9.03e-06	0.0003178
Solyc11g006970.1	844.819	0.609913	0.137398	4.43902	9.04e-06	0.0003178
Solyc02g083590.2	2556.57	0.443698	0.100021	4.43607	9.16e-06	0.000321805
Solyc12g006370.1	1288.76	1.50634	0.339616	4.43542	9.19e-06	0.000322406
Solyc10g006150.2	290.206	1.394	0.31444	4.43328	9.28e-06	0.000324854
Solyc03g113040.2	681.248	0.991928	0.223895	4.43033	9.41e-06	0.000328566
Solyc02g089450.1	177.318	6.18899	1.39693	4.43042	9.4e-06	0.000328566
Solyc06g075220.1	1814.55	0.560694	0.126766	4.42308	9.73e-06	0.000339001
Solyc12g096880.1	64.6387	-3.62984	0.820642	-4.42317	9.73e-06	0.000339001
Solyc10g050110.1	3326.88	0.343496	0.0777178	4.41978	9.88e-06	0.000343809
Solyc10g079650.1	137.919	1.62419	0.367544	4.41905	9.91e-06	0.000344569
Solyc02g094370.1	57.3789	1.3123	0.297345	4.41339	1.02e-05	0.000353156
Solyc03g080180.2	6869.89	0.463136	0.104943	4.41323	1.02e-05	0.000353156
Solyc09g007150.2	14.7752	6.27795	1.42462	4.40675	1.05e-05	0.000363455
Solyc02g067190.2	156.229	1.35256	0.306984	4.40595	1.05e-05	0.000364192
Solyc02g032800.1	1141.88	0.778611	0.176724	4.40581	1.05e-05	0.000364192
Solyc02g094150.2	710.674	0.95598	0.217072	4.40399	1.06e-05	0.00036684
Solyc07g042170.2	1647.63	2.87557	0.653205	4.40224	1.07e-05	0.000369125
Solyc02g071700.2	1936.71	0.862933	0.196037	4.40189	1.07e-05	0.000369125
Solyc01g109810.2	525.263	-1.07792	0.245	-4.39966	1.08e-05	0.00037251
Solyc07g065420.1	198.048	1.12775	0.256363	4.39902	1.09e-05	0.000373187
Solyc03g123540.2	63.8022	1.67596	0.381452	4.39363	1.11e-05	0.000382128
Solyc06g006000.2	4248.9	-1.09628	0.249787	-4.38885	1.14e-05	0.000390159
Solyc12g096730.1	54.3997	2.31668	0.527949	4.38807	1.14e-05	0.000390231
Solyc01g079350.2	2400.4	-0.304613	0.0694117	-4.38849	1.14e-05	0.000390231
Solyc12g099780.1	586.49	-0.958928	0.218524	-4.38821	1.14e-05	0.000390231
Solyc01g079180.2	452.738	0.837135	0.190866	4.38598	1.15e-05	0.000393101
Solyc06g076750.2	3433.34	0.523305	0.119343	4.38487	1.16e-05	0.000394649
Solyc05g052630.2	6661.73	-0.342634	0.078155	-4.38403	1.17e-05	0.000395723
Solyc09g011260.1	59.3013	3.85402	0.880972	4.37474	1.22e-05	0.000411582
Solyc05g055410.1	53.42	4.38586	1.00254	4.37473	1.22e-05	0.000411582
Solyc10g009150.2	27004.7	-0.566423	0.129646	-4.369	1.25e-05	0.000421624
Solyc11g011190.1	2813.98	0.509241	0.116585	4.36799	1.25e-05	0.000423045
Solyc09g091550.2	415.52	-3.77085	0.86411	-4.36385	1.28e-05	0.000430157
Solyc03g043700.2	120.363	-1.39473	0.319658	-4.36318	1.28e-05	0.000430996
Solyc06g008480.1	16.1283	-8.29242	1.90149	-4.36101	1.29e-05	0.000434803
Solyc12g096030.1	453.181	-0.532838	0.12224	-4.35895	1.31e-05	0.000438431
Solyc07g017510.2	3998.05	0.756004	0.173465	4.35824	1.31e-05	0.000439348
Solyc10g055230.1	1375.6	0.675572	0.155053	4.35705	1.32e-05	0.000441249
Solyc09g011550.2	601.71	-0.978574	0.224747	-4.35411	1.34e-05	0.000446716
Solyc10g047630.1	1711.7	0.718233	0.164993	4.35312	1.34e-05	0.000448232
Solyc06g035480.2	87.8319	1.34477	0.30951	4.34485	1.39e-05	0.000464414
Solyc06g006020.1	163.547	-1.4003	0.322449	-4.34269	1.41e-05	0.000468494
Solyc11g013170.1	3967.17	0.529374	0.12201	4.33878	1.43e-05	0.000476361
Solyc06g051080.2	3281.78	1.73768	0.400555	4.33817	1.44e-05	0.000477153
Solyc08g068880.1	3394.32	0.509573	0.117523	4.33594	1.45e-05	0.000480953
Solyc04g072860.2	362.298	-0.772524	0.178167	-4.33595	1.45e-05	0.000480953
Solyc03g059130.1	5.82248	-6.83054	1.57665	-4.33232	1.48e-05	0.000488389
Solyc04g057940.2	404.004	1.21669	0.280861	4.332	1.48e-05	0.000488565
Solyc11g007200.1	4055.75	-2.03231	0.46927	-4.3308	1.49e-05	0.000490695
Solyc02g076670.2	123.729	-1.29637	0.299504	-4.32839	1.5e-05	0.000495415
Solyc01g073640.2	15084.3	0.955383	0.220734	4.3282	1.5e-05	0.000495415
Solyc07g009310.2	366.128	-2.71479	0.627526	-4.32617	1.52e-05	0.000499443
Solyc11g007250.1	658.197	1.42778	0.33012	4.32503	1.53e-05	0.0005015
Solyc12g036150.1	342.416	0.7973	0.184621	4.31858	1.57e-05	0.000514675
Solyc07g044970.1	326.69	2.29893	0.532622	4.31626	1.59e-05	0.000519532
Solyc08g014030.1	621.612	0.812527	0.188311	4.3148	1.6e-05	0.000522398
Solyc08g076310.2	1727.86	0.400859	0.0929461	4.31281	1.61e-05	0.000526551
Solyc01g080800.2	282.297	-5.74287	1.33212	-4.31107	1.62e-05	0.000530146
Solyc11g010210.1	1208.19	0.703015	0.163418	4.30194	1.69e-05	0.000551866
Solyc08g080140.2	9690.24	0.538784	0.125273	4.30089	1.7e-05	0.000553887
Solyc12g017900.1	3.97146	-6.37364	1.48269	-4.2987	1.72e-05	0.000558782
Solyc07g008380.1	233.536	1.07254	0.250263	4.28566	1.82e-05	0.000591937
Solyc09g005830.1	229.291	1.19142	0.278018	4.2854	1.82e-05	0.000591982
Solyc08g076200.2	4523.77	-0.456012	0.106429	-4.28468	1.83e-05	0.000593251
Solyc02g092150.2	600.598	0.976072	0.228142	4.27836	1.88e-05	0.000609702
Solyc08g066310.1	344.481	-1.16019	0.271431	-4.27433	1.92e-05	0.000620152
Solyc04g074470.1	1142.69	0.716584	0.16769	4.27325	1.93e-05	0.000622476
Solyc09g007650.1	408.72	1.17434	0.274989	4.2705	1.95e-05	0.000629524
Solyc05g052560.1	832.196	-0.590695	0.138566	-4.2629	2.02e-05	0.00065062
Solyc02g077030.2	1473.72	0.400958	0.0942681	4.25338	2.11e-05	0.000678196
Solyc12g099280.1	800.712	-0.649642	0.152991	-4.24628	2.17e-05	0.000699293
Solyc01g095240.2	508.942	-1.10093	0.25931	-4.24561	2.18e-05	0.000700615
Solyc06g009770.1	302.667	1.7452	0.411157	4.2446	2.19e-05	0.000703037
Solyc07g063690.1	377.702	1.82365	0.430026	4.24079	2.23e-05	0.000714307
Solyc07g056050.1	5101.18	0.265261	0.0626647	4.23302	2.31e-05	0.000737856
Solyc03g080190.2	2964.79	1.51109	0.357046	4.23219	2.31e-05	0.000739808
Solyc05g052650.2	419.301	-1.79884	0.42523	-4.23027	2.33e-05	0.000743744
Solyc01g102950.2	181.078	-5.31571	1.25656	-4.23036	2.33e-05	0.000743744
Solyc09g075220.1	1061.73	0.700111	0.165526	4.22963	2.34e-05	0.000745082
Solyc02g090300.2	173.197	0.878169	0.207752	4.22701	2.37e-05	0.000752992
Solyc01g073680.2	979.462	0.638957	0.151189	4.22621	2.38e-05	0.000754879
Solyc11g021360.1	133.814	-2.26834	0.536949	-4.2245	2.39e-05	0.000759824
Solyc01g067120.2	614.333	-0.985189	0.233345	-4.22203	2.42e-05	0.000767389
Solyc08g081170.2	2226.07	-0.563262	0.133422	-4.22165	2.43e-05	0.000767845
Solyc03g117260.1	37.3503	2.76531	0.655374	4.21943	2.45e-05	0.00077382
Solyc07g049270.2	16.6249	-6.84933	1.62379	-4.2181	2.46e-05	0.000777574
Solyc09g010940.2	2182.21	0.621532	0.14742	4.21606	2.49e-05	0.000783808
Solyc02g084940.1	34.5014	3.26709	0.775165	4.2147	2.5e-05	0.00078771
Solyc02g078890.1	433.211	0.704134	0.167213	4.211	2.54e-05	0.000799889
Solyc04g011460.1	3742.84	0.373818	0.0887843	4.21041	2.55e-05	0.000801133
Solyc04g011350.2	4345.76	0.481734	0.114528	4.20626	2.6e-05	0.000815133
Solyc01g006640.1	59.4963	6.30518	1.49945	4.205	2.61e-05	0.000818821
Solyc11g005620.1	3631.09	0.529443	0.126	4.20193	2.65e-05	0.000829136
Solyc06g076540.1	8.3881	-5.49853	1.30929	-4.19963	2.67e-05	0.000836728
Solyc02g094280.2	2933.7	0.466819	0.111307	4.19399	2.74e-05	0.000856021
Solyc01g068460.2	10882.3	-0.365	0.0870524	-4.19288	2.75e-05	0.000859317
Solyc03g112320.2	1195.59	1.12831	0.269366	4.18876	2.8e-05	0.000874162
Solyc10g083460.1	630.564	0.564973	0.135044	4.18362	2.87e-05	0.000890428
Solyc02g086420.1	374.682	0.686828	0.164294	4.18048	2.91e-05	0.000901909
Solyc05g007950.2	1596.26	2.91971	0.698614	4.17929	2.92e-05	0.000904759
Solyc03g093450.2	427.19	0.919793	0.220078	4.17939	2.92e-05	0.000904759
Solyc09g064820.1	45.3168	-1.74233	0.417727	-4.17098	3.03e-05	0.000936456
Solyc12g006380.1	944.003	-0.674707	0.161825	-4.16937	3.05e-05	0.000942107
Solyc07g032380.2	644.403	-1.30884	0.314271	-4.16468	3.12e-05	0.000959685
Solyc01g096880.2	2076.63	-1.75804	0.422242	-4.16358	3.13e-05	0.000962434
Solyc02g077140.2	248.05	1.18934	0.285654	4.16356	3.13e-05	0.000962434
Solyc03g062790.2	1232.68	1.18873	0.2858	4.1593	3.19e-05	0.000979576
Solyc10g086270.1	296.351	2.70446	0.650469	4.15771	3.21e-05	0.000985389
Solyc06g035620.2	508.54	0.725012	0.174543	4.15378	3.27e-05	0.00100144
Solyc11g018530.1	758.618	1.95598	0.471256	4.15057	3.32e-05	0.00101453
Solyc07g042270.2	826.373	-0.71867	0.173199	-4.14938	3.33e-05	0.0010188
Solyc01g068360.2	791.631	1.093	0.263517	4.14773	3.36e-05	0.00102406
Solyc03g093280.1	93.7887	-1.80974	0.436449	-4.1465	3.38e-05	0.00102854
Solyc11g069450.1	3544.04	0.435818	0.105134	4.14537	3.39e-05	0.00103258
Solyc02g079360.1	6291.7	-0.55697	0.134576	-4.13869	3.49e-05	0.00105877
Solyc11g066140.1	437.464	1.62908	0.393725	4.13761	3.51e-05	0.00106269
Solyc02g068200.1	532.148	-0.694573	0.16793	-4.13607	3.53e-05	0.00106874
Solyc06g073580.2	1186.8	0.95293	0.230545	4.13339	3.57e-05	0.00108021
Solyc01g006520.2	380.278	-0.781969	0.18957	-4.12497	3.71e-05	0.00111822
Solyc08g007770.2	347.677	-5.47396	1.32798	-4.12202	3.76e-05	0.00113152
Solyc09g066150.1	621.144	1.05749	0.256603	4.1211	3.77e-05	0.00113382
Solyc04g082030.1	2635.65	0.621193	0.150841	4.1182	3.82e-05	0.00114695
Solyc06g053950.1	1023.17	-1.03246	0.250816	-4.1164	3.85e-05	0.00115478
Solyc06g036340.2	716.647	1.32128	0.321147	4.11425	3.88e-05	0.00116327
Solyc04g079050.1	1580.86	-0.788115	0.191684	-4.11153	3.93e-05	0.00117588
Solyc01g108270.2	144.321	35.9123	8.73567	4.111	3.94e-05	0.00117741
Solyc06g069740.1	99.1193	-2.21242	0.538809	-4.10613	4.02e-05	0.0011977
Solyc08g067260.2	1744.52	0.842933	0.205528	4.10131	4.11e-05	0.00122053
Solyc04g072070.2	315.687	-1.76689	0.430813	-4.1013	4.11e-05	0.00122053
Solyc01g109110.2	1131.97	-0.954562	0.233214	-4.09307	4.26e-05	0.00126343
Solyc01g007770.2	719.615	0.637333	0.155814	4.09035	4.31e-05	0.00127598
Solyc09g061890.2	1064.85	0.838564	0.205012	4.09032	4.31e-05	0.00127598
Solyc04g064620.2	103.168	3.66774	0.896772	4.08993	4.31e-05	0.00127683
Solyc03g031530.2	1234.65	-1.33691	0.326898	-4.0897	4.32e-05	0.00127687
Solyc01g094700.2	2496.76	0.685556	0.167728	4.08732	4.36e-05	0.00128749
Solyc12g089190.1	98.7436	-1.15481	0.282596	-4.08645	4.38e-05	0.001291
Solyc10g044670.1	7814.67	-0.285962	0.0699942	-4.08551	4.4e-05	0.00129496
Solyc10g006040.1	738.906	0.680615	0.166977	4.07609	4.58e-05	0.00134587
Solyc01g100440.1	36.4209	4.06724	0.999075	4.07101	4.68e-05	0.00137426
Solyc01g088160.2	183.651	-0.958106	0.235572	-4.06714	4.76e-05	0.00139586
Solyc06g069150.1	972.819	-0.74672	0.183815	-4.06234	4.86e-05	0.00142288
Solyc02g082450.2	84.3461	1.64596	0.405187	4.06221	4.86e-05	0.00142288
Solyc10g074490.1	101.822	0.778797	0.191739	4.06175	4.87e-05	0.00142432
Solyc01g112260.2	2796.96	0.584788	0.144117	4.05773	4.96e-05	0.0014476
Solyc08g006410.2	439.853	-1.20715	0.297552	-4.05696	4.97e-05	0.00145099
Solyc08g077370.2	685.933	-1.2284	0.303046	-4.05352	5.05e-05	0.00147108
Solyc02g089720.1	3337.36	-0.332139	0.0819534	-4.05278	5.06e-05	0.0014743
Solyc01g008620.2	2967.65	0.706347	0.174341	4.05153	5.09e-05	0.00148071
Solyc05g055990.2	1390.19	-0.638566	0.157762	-4.04765	5.17e-05	0.00150167
Solyc02g067020.1	64.5089	3.60233	0.889999	4.04756	5.18e-05	0.00150167
Solyc04g008060.2	744.967	0.709036	0.175224	4.04646	5.2e-05	0.00150731
Solyc04g005070.2	571.235	1.64636	0.407267	4.04246	5.29e-05	0.00152881
Solyc01g091000.2	27.8003	-3.16726	0.783615	-4.04185	5.3e-05	0.00153129
Solyc06g076040.2	3132.76	-0.282263	0.0698595	-4.04045	5.33e-05	0.00153899
Solyc02g079170.2	562.26	0.878132	0.217352	4.04013	5.34e-05	0.00153958
Solyc09g091670.2	119.96	3.26546	0.808308	4.03987	5.35e-05	0.00153979
Solyc06g048950.2	3788.17	0.275114	0.0681233	4.03847	5.38e-05	0.00154752
Solyc02g088210.2	4027.73	2.45415	0.607941	4.03682	5.42e-05	0.00155695
Solyc08g074480.1	28887.1	0.524119	0.129985	4.03217	5.53e-05	0.00158658
Solyc10g084880.2	415.155	-0.820049	0.203402	-4.03167	5.54e-05	0.00158842
Solyc02g062890.1	1641.45	-0.681211	0.169063	-4.02934	5.59e-05	0.00160271
Solyc12g011020.1	171.339	-1.42508	0.354113	-4.02438	5.71e-05	0.00163371
Solyc03g122300.1	4914.78	1.03353	0.257103	4.0199	5.82e-05	0.00166188
Solyc01g107400.2	110.646	-2.28699	0.569206	-4.01786	5.87e-05	0.00167479
Solyc04g054730.2	421.836	-1.57772	0.392829	-4.01631	5.91e-05	0.00168423
Solyc03g042560.1	574.386	-1.39497	0.347496	-4.01435	5.96e-05	0.00169661
Solyc08g068860.2	272.892	-5.02601	1.25265	-4.0123	6.01e-05	0.0017098
Solyc04g071540.2	564.737	0.490305	0.122242	4.01092	6.05e-05	0.00171819
Solyc09g020190.2	3390.2	0.673963	0.168129	4.0086	6.11e-05	0.00173353
Solyc03g115940.2	5469.47	-0.260219	0.0649451	-4.00675	6.16e-05	0.00174547
Solyc01g100590.2	2082.5	0.383525	0.095761	4.00503	6.2e-05	0.00175659
Solyc01g094170.2	900.429	0.664471	0.166017	4.00242	6.27e-05	0.00177273
Solyc03g098670.1	69.7362	2.48067	0.620224	3.99963	6.34e-05	0.001792
Solyc07g066510.2	102.727	-1.45843	0.364665	-3.99938	6.35e-05	0.00179224
Solyc12g041960.1	150.881	2.8987	0.725172	3.99726	6.41e-05	0.00180662
Solyc11g072200.1	1152.24	1.14403	0.286537	3.9926	6.54e-05	0.00183903
Solyc07g007250.2	8227.48	-2.94698	0.738378	-3.99115	6.58e-05	0.00184858
Solyc10g086730.1	3173.36	-1.31814	0.330465	-3.98873	6.64e-05	0.00186578
Solyc10g009350.2	204.182	-2.16833	0.544066	-3.98542	6.74e-05	0.00188841
Solyc02g088470.1	855.161	-0.483115	0.121278	-3.98353	6.79e-05	0.00189996
Solyc07g007840.1	1489.34	-0.671203	0.168938	-3.97308	7.09e-05	0.00198158
Solyc09g010530.2	338.001	-4.90235	1.23574	-3.96713	7.27e-05	0.00202794
Solyc03g117860.2	1494.41	-1.79318	0.451996	-3.96725	7.27e-05	0.00202794
Solyc05g049990.2	502.918	0.735029	0.185319	3.96629	7.3e-05	0.00203128
Solyc10g079930.1	2341.66	0.394003	0.0993685	3.96507	7.34e-05	0.0020398
Solyc01g098140.2	503.279	-0.731128	0.184479	-3.96321	7.39e-05	0.00205195
Solyc03g078360.1	314.241	0.80749	0.203819	3.9618	7.44e-05	0.00206218
Solyc03g116630.2	305.144	1.92062	0.484863	3.96116	7.46e-05	0.00206392
Solyc03g113350.2	4164.1	0.951771	0.240275	3.96118	7.46e-05	0.00206392
Solyc01g091590.2	374.158	-1.04683	0.26441	-3.95913	7.52e-05	0.00207955
Solyc11g072890.1	748.22	0.818271	0.206723	3.9583	7.55e-05	0.00208489
Solyc09g075060.2	330.906	1.77722	0.449673	3.95225	7.74e-05	0.00213634
Solyc12g088840.1	1505.84	-0.809331	0.204802	-3.95178	7.76e-05	0.00213858
Solyc03g114900.2	364.991	1.01839	0.257935	3.94825	7.87e-05	0.00216636
Solyc04g073950.1	753.551	0.50586	0.128152	3.94735	7.9e-05	0.00217248
Solyc04g051280.2	283.205	-0.90345	0.229012	-3.945	7.98e-05	0.00219192
Solyc04g054930.2	767.507	0.900475	0.228396	3.94261	8.06e-05	0.00221185
Solyc11g005070.1	48.4127	1.99787	0.506846	3.94176	8.09e-05	0.00221762
Solyc04g074830.1	1751.22	-0.565666	0.143707	-3.93625	8.28e-05	0.00226208
Solyc07g056340.2	2629.38	0.671565	0.1706	3.93648	8.27e-05	0.00226208
Solyc05g008670.2	176.68	0.980984	0.249226	3.93612	8.28e-05	0.00226208
Solyc09g074550.2	605.251	-5.72494	1.45571	-3.93274	8.4e-05	0.00228787
Solyc07g056190.2	61.3275	-2.43967	0.620417	-3.93232	8.41e-05	0.00228956
Solyc04g081530.1	323.59	1.39156	0.354007	3.93089	8.46e-05	0.00229922
Solyc10g086680.1	75.7729	3.10159	0.789111	3.93049	8.48e-05	0.002301
Solyc01g091620.2	1876.42	0.67559	0.171919	3.92971	8.5e-05	0.00230635
Solyc04g014530.1	607.985	0.888511	0.226114	3.92948	8.51e-05	0.00230649
Solyc07g045440.1	26633.6	0.415225	0.105688	3.92879	8.54e-05	0.00231101
Solyc01g097910.2	3432.98	0.652131	0.166255	3.92248	8.76e-05	0.00237027
Solyc09g015770.2	2240.51	-1.87855	0.479609	-3.91683	8.97e-05	0.00242205
Solyc12g056250.1	1925.59	1.50449	0.384185	3.91606	9e-05	0.00242757
Solyc06g005150.2	1314.31	0.571773	0.146024	3.91562	9.02e-05	0.00242987
Solyc07g043500.1	5620.39	0.555161	0.141802	3.91505	9.04e-05	0.00243335
Solyc03g118750.2	328.525	1.12451	0.287401	3.91268	9.13e-05	0.00245294
Solyc12g009880.1	866.872	0.69438	0.177501	3.91198	9.15e-05	0.00245793
Solyc08g075570.2	214.985	-1.06202	0.27188	-3.90621	9.38e-05	0.00251279
Solyc08g082630.2	308.358	0.919551	0.235834	3.89915	9.65e-05	0.00258489
Solyc04g071770.2	298.266	1.58451	0.406953	3.8936	9.88e-05	0.00263771
Solyc04g009900.2	6493.29	1.98814	0.510924	3.89127	9.97e-05	0.0026607
Solyc05g011860.1	233.975	-1.1444	0.294318	-3.88833	0.000100936	0.00269075
Solyc02g087070.2	779.554	0.876071	0.225371	3.88724	0.000101391	0.00270014
Solyc02g091810.1	280.082	1.07426	0.276368	3.88705	0.000101469	0.00270014
Solyc05g056470.1	932.063	0.475669	0.122441	3.88489	0.000102374	0.00272181
Solyc06g008780.1	8.27589	-6.13268	1.58047	-3.88029	0.000104334	0.00277144
Solyc04g077920.2	972.787	1.30734	0.337085	3.87837	0.000105161	0.00279092
Solyc02g065470.1	1375.12	0.635206	0.163864	3.87641	0.000106007	0.00280838
Solyc09g008760.1	162.556	-2.04117	0.527808	-3.86726	0.000110067	0.00291078
Solyc06g063040.1	44.5318	1.25769	0.325258	3.86674	0.000110299	0.00291434
Solyc05g055420.2	1724.44	0.345728	0.0894662	3.86435	0.000111386	0.00294045
Solyc01g080130.2	3059.01	0.286033	0.0741158	3.85927	0.000113727	0.00299695
Solyc04g058110.2	120.515	-1.98409	0.514394	-3.85713	0.000114725	0.00302057
Solyc10g079660.1	135.253	1.79583	0.465813	3.85525	0.00011561	0.00304119
Solyc08g016500.2	125.334	-4.94018	1.28298	-3.85055	0.000117854	0.00309752
Solyc03g095770.2	867.611	-1.87822	0.48847	-3.84511	0.000120498	0.00316144
Solyc02g090990.1	106.512	1.33932	0.348502	3.84308	0.000121499	0.00318489
Solyc06g082920.2	4889.26	0.417044	0.108566	3.8414	0.000122335	0.00320401
Solyc04g054310.2	940.802	0.488144	0.127175	3.83835	0.000123862	0.00323831
Solyc01g109180.2	500.894	1.83663	0.47864	3.83718	0.000124455	0.00325095
Solyc04g011870.1	31.6513	-3.63336	0.94776	-3.83363	0.000126265	0.00329535
Solyc05g005730.2	1695.37	-0.392862	0.102512	-3.83236	0.000126921	0.00330671
Solyc08g077900.2	11225.1	2.52877	0.66059	3.82805	0.000129164	0.0033622
Solyc09g031920.1	384.147	0.648777	0.169498	3.82763	0.000129382	0.00336495
Solyc06g067970.1	877.263	0.550173	0.143773	3.82669	0.00012988	0.00337496
Solyc03g026110.2	2210.09	0.970433	0.253655	3.82579	0.000130351	0.00338426
Solyc02g094060.2	216.5	-1.14539	0.299782	-3.82074	0.000133053	0.0034514
Solyc03g034440.2	8405.55	-0.210315	0.0550536	-3.82019	0.000133348	0.00345605
Solyc10g039210.2	340.618	0.730765	0.191541	3.8152	0.000136073	0.00352056
Solyc09g014300.2	7746.08	2.01397	0.528298	3.81219	0.000137739	0.00355751
Solyc03g082370.1	699.298	-1.00433	0.263608	-3.80994	0.000139002	0.00358703
Solyc09g075260.2	650.781	1.44072	0.378558	3.8058	0.000141347	0.00364124
Solyc01g079200.2	283.488	-1.58872	0.417427	-3.80598	0.000141243	0.00364124
Solyc02g093490.2	874.913	0.448493	0.117864	3.80518	0.000141703	0.00364726
Solyc03g115740.1	2958.75	0.260837	0.0685526	3.80492	0.000141852	0.00364795
Solyc03g083180.1	88.4056	-1.14416	0.300904	-3.80242	0.000143291	0.00368179
Solyc04g015430.2	42.4086	-1.82416	0.479904	-3.8011	0.000144057	0.00369828
Solyc12g099600.1	1382.86	-0.515725	0.135716	-3.80003	0.000144677	0.003711
Solyc04g050360.1	4.2525	-5.96882	1.57223	-3.79641	0.000146808	0.00376245
Solyc03g096410.1	491.052	-1.04635	0.275647	-3.79599	0.000147058	0.00376562
Solyc02g088010.2	321.42	0.617168	0.162632	3.79488	0.000147712	0.00377913
Solyc09g083400.2	2734.16	0.33123	0.0873036	3.79401	0.000148236	0.00378927
Solyc02g093800.2	1887.13	-0.351777	0.0927507	-3.79272	0.000149009	0.00380527
Solyc07g009230.2	9280.07	-1.46443	0.386136	-3.79254	0.000149116	0.00380527
Solyc03g063260.2	10.2277	-31.0532	8.19343	-3.79001	0.000150642	0.00384092
Solyc03g119180.1	576.085	-0.816914	0.215636	-3.78839	0.000151628	0.00386276
Solyc01g108790.1	39.2347	5.22043	1.37852	3.78697	0.000152496	0.00387826
Solyc01g067540.1	91.2139	-1.09781	0.290002	-3.78554	0.000153378	0.00389736
Solyc01g005760.2	1391.53	0.489646	0.129404	3.78386	0.000154417	0.00392043
Solyc06g010250.2	56.6548	1.6356	0.43233	3.78322	0.00015481	0.00392708
Solyc04g074420.1	680.089	-0.75977	0.200915	-3.78155	0.000155855	0.00395023
Solyc02g081550.2	242.789	-0.941968	0.249168	-3.78046	0.000156541	0.00396425
Solyc03g044960.1	22.0492	6.37963	1.68826	3.77883	0.000157566	0.00398681
Solyc11g069680.1	28.342	-2.68463	0.710682	-3.77754	0.000158383	0.00400411
Solyc06g069470.2	673.262	2.46146	0.651929	3.77565	0.000159591	0.00403121
Solyc10g018110.1	30.7657	1.69802	0.449914	3.77411	0.000160583	0.00405285
Solyc12g042070.1	3603.88	0.881519	0.233648	3.77284	0.000161397	0.00406996
Solyc09g072830.2	1869.81	0.314636	0.083449	3.7704	0.000162988	0.00410662
Solyc08g048290.2	535.687	1.98909	0.527752	3.76898	0.000163919	0.00412658
Solyc01g105190.2	588.891	-1.02324	0.271546	-3.76821	0.000164424	0.00413581
Solyc12g044290.1	73.8022	-8.71988	2.31431	-3.76781	0.000164685	0.00413888
Solyc05g056300.2	5641.18	0.824381	0.21889	3.7662	0.000165752	0.00416221
Solyc10g005220.2	31.2461	-6.3767	1.69428	-3.76366	0.000167442	0.00419746
Solyc08g074250.1	494.021	-0.531227	0.141157	-3.76339	0.000167628	0.00419746
Solyc04g082960.1	1469.82	-0.47919	0.127317	-3.76375	0.000167386	0.00419746
Solyc02g094180.2	1427.2	-2.34168	0.62225	-3.76325	0.000167719	0.00419746
Solyc09g059460.2	1667.6	0.613687	0.163097	3.76272	0.000168077	0.00420292
Solyc09g089620.1	1294.35	0.499299	0.132763	3.76082	0.000169357	0.00423136
Solyc01g103360.2	564.486	0.571207	0.152021	3.75742	0.000171672	0.00428205
Solyc10g049620.1	3647.46	0.412636	0.109853	3.75625	0.000172481	0.00429674
Solyc08g076040.1	15.6435	-5.88205	1.56598	-3.75615	0.000172549	0.00429674
Solyc11g044910.1	1556.63	0.618924	0.164937	3.75248	0.000175095	0.00435652
Solyc04g076970.2	198.597	-1.75494	0.468227	-3.74805	0.000178212	0.00443037
Solyc02g071380.2	76.7687	-4.97151	1.3267	-3.74729	0.000178757	0.00444023
Solyc12g008900.1	127.203	-6.02588	1.60889	-3.74536	0.000180132	0.00445776
Solyc04g080370.2	604.67	1.04504	0.278988	3.74583	0.000179799	0.00445776
Solyc12g006320.1	7918.65	-0.377495	0.100798	-3.74505	0.000180359	0.00445776
Solyc05g053350.2	835.996	2.13732	0.570686	3.74517	0.000180269	0.00445776
Solyc03g113280.2	2089.04	-0.760802	0.203235	-3.74346	0.0001815	0.00448226
Solyc10g045240.1	509.433	0.740429	0.197862	3.74215	0.000182451	0.00450201
Solyc02g062390.2	258.998	2.54136	0.679329	3.74099	0.0001833	0.00451922
Solyc09g089580.2	340.38	-0.788186	0.210913	-3.73702	0.000186213	0.00458726
Solyc05g007150.2	1225.73	1.04775	0.280505	3.73521	0.000187555	0.00461272
Solyc06g010030.2	685.441	0.774039	0.20728	3.73426	0.000188268	0.00462644
Solyc08g077560.2	423.594	-1.13635	0.304442	-3.73258	0.00018953	0.00465363
Solyc08g014110.1	128.065	1.19837	0.321087	3.73224	0.000189786	0.00465608
Solyc09g083100.1	1013.69	0.579632	0.15537	3.73065	0.00019099	0.00468177
Solyc12g008600.1	675.841	0.49347	0.132408	3.72689	0.000193854	0.00474808
Solyc10g085220.1	1493.56	0.436774	0.117225	3.72594	0.000194586	0.0047621
Solyc01g008320.2	1455.71	0.903913	0.242636	3.72538	0.000195019	0.00476878
Solyc11g069330.1	4631.7	0.4139	0.111201	3.7221	0.000197574	0.00482335
Solyc02g093090.1	1037.05	0.558542	0.150059	3.72215	0.000197534	0.00482335
Solyc02g078750.2	184.67	-1.11899	0.300791	-3.72016	0.000199099	0.00485294
Solyc01g006290.2	2047.46	-4.06692	1.09322	-3.72014	0.000199111	0.00485294
Solyc11g013760.1	877.928	-0.758822	0.204	-3.71971	0.000199452	0.00485729
Solyc08g079800.2	113.414	-4.80393	1.29165	-3.71923	0.000199829	0.00485855
Solyc04g008760.1	1931.04	0.379247	0.101966	3.71937	0.000199723	0.00485855
Solyc03g091040.1	1010.11	0.925383	0.248866	3.7184	0.00020049	0.00487065
Solyc12g009050.1	72.7843	1.97485	0.531461	3.7159	0.000202484	0.0049151
Solyc09g014740.2	168.202	-4.61475	1.24221	-3.71494	0.000203252	0.00492972
Solyc04g011940.1	76.4428	1.36177	0.367208	3.70844	0.000208541	0.00504981
Solyc02g036220.1	23.3299	6.01404	1.62246	3.70675	0.000209935	0.00507945
Solyc03g122350.2	4745.39	-2.06506	0.557318	-3.70536	0.000211091	0.00509503
Solyc09g074290.1	173.92	0.653427	0.176337	3.70555	0.000210931	0.00509503
Solyc04g082250.2	11399.9	0.596147	0.160876	3.70564	0.000210861	0.00509503
Solyc08g005640.2	70.4398	-5.39095	1.4552	-3.70462	0.000211705	0.00510159
Solyc07g005630.2	72.369	-7.30008	1.97099	-3.70376	0.000212428	0.00511078
Solyc05g006220.2	96.9788	3.3228	0.897307	3.70308	0.000212999	0.00512037
Solyc06g067950.2	390.309	2.37395	0.641119	3.70283	0.00021321	0.00512132
Solyc10g075150.1	5466.29	-4.04819	1.09768	-3.68796	0.000226056	0.00541682
Solyc03g097920.1	4026.76	0.53891	0.146166	3.68696	0.000226951	0.0054339
Solyc03g093270.2	79.978	-1.41636	0.384185	-3.68666	0.000227219	0.00543596
Solyc11g008550.1	266.69	0.666883	0.180963	3.6852	0.000228524	0.0054628
Solyc08g068690.1	2755.74	-0.456884	0.124048	-3.68311	0.000230405	0.00550335
Solyc06g062550.2	5510.62	2.73335	0.742436	3.6816	0.000231775	0.00553167
Solyc09g064930.2	2698.82	0.491036	0.133406	3.68076	0.000232537	0.00554541
Solyc02g068660.1	557.867	-0.534553	0.145284	-3.67936	0.000233824	0.00557165
Solyc04g007060.2	8693.21	-0.422085	0.114778	-3.67742	0.000235609	0.00560971
Solyc01g067460.1	252.959	-1.62437	0.441739	-3.67721	0.000235797	0.00560971
Solyc08g068730.1	5481.04	-0.602495	0.16386	-3.6769	0.000236087	0.00561213
Solyc08g081760.1	18912.3	0.762271	0.207481	3.67394	0.000238842	0.00567
Solyc07g064760.1	102.767	-4.86454	1.32409	-3.67387	0.000238901	0.00567
Solyc08g005620.2	124.69	0.945375	0.257346	3.67356	0.000239195	0.00567246
Solyc11g069990.1	437.274	0.677696	0.184662	3.66993	0.000242621	0.0057477
Solyc08g067100.2	17458.8	0.288723	0.0786756	3.66979	0.000242752	0.0057477
Solyc11g020820.1	247.367	-0.782368	0.213253	-3.66874	0.000243752	0.00576223
Solyc09g083250.2	48.121	-2.82801	0.770831	-3.66877	0.000243715	0.00576223
Solyc11g008220.1	7.15402	-32.0396	8.73712	-3.66707	0.000245345	0.0057953
Solyc07g014690.2	94.8949	3.26331	0.889961	3.66681	0.000245598	0.00579668
Solyc06g050270.1	8.10845	-3.8495	1.05099	-3.66274	0.00024953	0.00587095
Solyc11g010790.1	1767.92	-0.611554	0.167018	-3.66159	0.000250651	0.00589267
Solyc12g039080.1	127.525	-0.941595	0.257243	-3.66033	0.000251895	0.0059137
Solyc01g006560.2	2515.89	-2.666	0.728422	-3.65996	0.000252254	0.0059137
Solyc03g112220.1	1761.85	0.561365	0.153423	3.65893	0.00025327	0.00593089
Solyc01g096340.2	1357.88	0.569017	0.155586	3.65724	0.000254949	0.00596552
Solyc08g080570.2	899.371	0.694213	0.189901	3.65566	0.000256523	0.00599296
Solyc01g096040.2	11252.9	0.270632	0.0741048	3.65202	0.000260182	0.00607369
Solyc07g008200.2	116.906	4.65518	1.27554	3.64958	0.000262667	0.00611734
Solyc10g005390.2	29.2114	7.86797	2.15608	3.6492	0.000263062	0.00612178
Solyc09g011620.1	50.9136	-3.01079	0.825284	-3.64818	0.000264104	0.00613946
Solyc03g098740.1	618.795	1.66954	0.45811	3.64441	0.00026801	0.00621272
Solyc10g019050.1	44.489	-1.29458	0.3553	-3.64362	0.000268831	0.00622691
Solyc03g123630.2	37103.5	1.24446	0.341608	3.64296	0.000269524	0.00623811
Solyc01g108580.2	1369.76	0.407257	0.111926	3.63862	0.000274104	0.00633921
Solyc04g006970.2	1528.4	0.558062	0.153518	3.63516	0.000277811	0.00641079
Solyc12g096570.1	265.528	0.901862	0.24811	3.63493	0.000278058	0.00641079
Solyc03g091030.1	996.057	0.911238	0.25068	3.63506	0.000277915	0.00641079
Solyc01g106430.2	7362.21	0.349629	0.0961857	3.63493	0.000278052	0.00641079
Solyc01g028830.2	1045.25	0.714017	0.19648	3.63404	0.000279022	0.00642805
Solyc01g096420.2	858.847	2.41738	0.665637	3.63168	0.000281583	0.00648206
Solyc01g079480.2	6887.75	1.17183	0.322773	3.63049	0.000282882	0.00650694
Solyc12g056120.1	15355.8	-0.392778	0.10831	-3.62642	0.000287376	0.00660522
Solyc06g074550.2	121.52	-0.973945	0.268642	-3.62544	0.000288472	0.00662532
Solyc11g072910.1	1427.61	-0.294508	0.0813139	-3.62186	0.000292491	0.00670731
Solyc04g008370.1	173.145	1.05845	0.292456	3.6192	0.000295519	0.00677154
Solyc06g005090.2	106.233	0.981081	0.271191	3.61768	0.000297256	0.00680612
Solyc03g112340.1	2343.44	-0.404706	0.111896	-3.61681	0.000298261	0.0068239
Solyc09g091960.2	174.495	1.17594	0.325304	3.61491	0.000300452	0.00685301
Solyc12g014530.1	378.769	0.749525	0.207333	3.61509	0.000300247	0.00685301
Solyc04g011600.2	151.368	0.952229	0.263396	3.6152	0.000300111	0.00685301
Solyc11g065990.1	256.094	0.958049	0.26501	3.61514	0.000300184	0.00685301
Solyc09g010000.2	296.557	-1.1378	0.31479	-3.61448	0.00030095	0.00685914
Solyc04g072890.2	699.605	-0.757179	0.209553	-3.6133	0.000302328	0.00688081
Solyc08g080320.2	872.638	1.04182	0.288332	3.61327	0.000302362	0.00688081
Solyc03g091020.1	315.311	0.837438	0.23187	3.61167	0.000304236	0.0069134
Solyc01g105590.2	126.934	0.923623	0.255763	3.61125	0.00030472	0.0069134
Solyc07g055690.1	1167.29	0.332996	0.092209	3.61132	0.000304642	0.0069134
Solyc11g071600.1	1696.99	-0.703763	0.19503	-3.60848	0.000307991	0.0069823
Solyc05g011850.1	90.5039	-1.41218	0.391544	-3.6067	0.000310118	0.00701986
Solyc06g064450.2	628.463	0.521261	0.144722	3.60182	0.000315999	0.00713674
Solyc06g066760.2	1002.42	0.377185	0.104789	3.59946	0.000318878	0.00719632
Solyc01g079940.2	2822.19	0.423862	0.117813	3.59775	0.000320976	0.0072382
Solyc06g073720.1	6414.1	0.454291	0.126285	3.59734	0.000321489	0.0072443
Solyc07g052600.2	2087.04	0.491658	0.13671	3.59636	0.000322699	0.00726608
Solyc03g113890.1	203.223	0.900301	0.250469	3.59446	0.000325067	0.00730966
Solyc01g006280.2	11397.1	0.301387	0.0838489	3.59441	0.000325129	0.00730966
Solyc11g007430.1	76.515	-3.25065	0.904411	-3.59422	0.000325369	0.00730966
Solyc10g076730.1	825.437	1.01912	0.2837	3.59226	0.000327825	0.00735931
Solyc02g078900.2	862.252	0.43903	0.12227	3.59065	0.000329851	0.00739921
Solyc04g076860.2	730.615	1.70271	0.474427	3.58899	0.000331963	0.00744102
Solyc04g072180.1	415.901	0.593982	0.165583	3.58722	0.000334226	0.0074861
Solyc08g067340.2	917.262	-2.27933	0.635555	-3.58636	0.00033533	0.00750521
Solyc07g056470.2	1391.45	2.76795	0.772121	3.58487	0.000337251	0.00753778
Solyc08g079230.1	3319.24	0.667379	0.186167	3.58484	0.00033729	0.00753778
Solyc03g006210.1	100.375	-4.81707	1.34406	-3.58397	0.000338406	0.00755705
Solyc05g008070.2	462.047	-0.568234	0.158612	-3.58254	0.000340271	0.00759303
Solyc02g079560.1	17.9722	5.41772	1.51266	3.58159	0.000341504	0.00761357
Solyc04g078460.2	698.803	1.28564	0.358974	3.58144	0.000341701	0.00761357
Solyc11g010930.1	109.748	-1.92563	0.537736	-3.581	0.000342279	0.00762074
Solyc05g053610.2	4130.34	0.75351	0.210499	3.57965	0.000344059	0.00765466
Solyc01g109570.2	2005.44	0.35828	0.100141	3.57776	0.000346545	0.00770425
Solyc07g045100.1	802.279	-0.503056	0.140673	-3.57607	0.000348799	0.00774859
Solyc02g071100.2	330.133	-1.21358	0.33939	-3.57578	0.000349188	0.00775146
Solyc02g068670.1	33.9231	-4.92109	1.37657	-3.57489	0.000350376	0.00777204
Solyc01g095530.2	7121.55	-1.48645	0.415885	-3.57419	0.000351316	0.0077871
Solyc07g007610.2	45.4973	3.21304	0.899627	3.57152	0.00035491	0.00786093
Solyc06g005780.1	442.598	1.59537	0.446817	3.57052	0.000356275	0.00788237
Solyc08g066110.2	2637.27	0.454341	0.127251	3.57042	0.000356405	0.00788237
Solyc07g065270.1	4236.96	0.372206	0.104255	3.57016	0.000356765	0.00788449
Solyc07g062630.1	60.4268	1.06036	0.297035	3.56982	0.000357222	0.00788874
Solyc09g075810.2	1040.14	0.529958	0.148562	3.56725	0.000360747	0.00796069
Solyc04g008980.2	2578.05	0.968447	0.271514	3.56683	0.000361319	0.00796744
Solyc12g010930.1	1691.75	3.73189	1.04686	3.56486	0.000364049	0.00802171
Solyc06g009800.1	163.074	-0.708119	0.198678	-3.56416	0.000365028	0.00803734
Solyc11g008820.1	559.77	0.678897	0.190537	3.56307	0.000366548	0.00805892
Solyc10g085230.1	44.5678	-3.4576	0.971605	-3.55864	0.000372776	0.00818381
Solyc08g080200.2	692.494	0.653028	0.183599	3.55682	0.000375372	0.0082287
Solyc06g006050.1	30.6378	-2.42606	0.682206	-3.55619	0.00037627	0.00823629
Solyc01g095070.2	3244.58	0.749822	0.210849	3.5562	0.000376251	0.00823629
Solyc07g062810.2	554.148	1.94545	0.547108	3.55587	0.00037673	0.0082403
Solyc03g083650.2	593.121	0.526556	0.14813	3.55468	0.000378444	0.00827175
Solyc03g119690.1	3653.35	0.385547	0.108544	3.55198	0.000382348	0.00834486
Solyc02g077840.1	239.043	-0.779491	0.219502	-3.55118	0.000383514	0.0083642
Solyc10g005110.2	9867.07	0.381639	0.107482	3.55073	0.000384166	0.00837231
Solyc06g073080.2	238.637	-2.41466	0.680483	-3.54845	0.000387504	0.00843273
Solyc01g103030.2	791.432	-0.791556	0.223175	-3.5468	0.000389937	0.00847949
Solyc12g014270.1	932.11	0.46696	0.131767	3.54383	0.000394353	0.00856929
Solyc04g073960.2	422.536	0.662653	0.187009	3.54342	0.000394969	0.00857643
Solyc05g052610.2	793.775	1.80147	0.508519	3.54257	0.000396246	0.00859791
Solyc10g085310.1	5138.71	0.867471	0.245031	3.54024	0.000399758	0.00866781
Solyc08g062210.2	1334.46	0.893475	0.252391	3.54004	0.000400065	0.00866817
Solyc02g077210.1	203.677	-1.77022	0.500244	-3.53872	0.000402073	0.00870537
Solyc07g055550.1	59.3109	5.05659	1.43003	3.53602	0.000406211	0.00878677
Solyc06g072110.2	1990.19	0.300337	0.0849399	3.53588	0.000406421	0.00878677
Solyc07g008430.1	67.5749	4.68658	1.32559	3.53547	0.000407055	0.00879409
Solyc08g076080.2	71.5475	1.57417	0.445298	3.53509	0.000407638	0.00880032
Solyc04g078950.1	903.76	0.632695	0.17903	3.53401	0.000409303	0.00882987
Solyc02g089950.1	1594.51	0.881152	0.249413	3.5329	0.000411025	0.00886063
Solyc04g009440.2	1407.79	1.10912	0.313996	3.53228	0.000411994	0.00887511
Solyc04g011860.1	40.6251	-2.78063	0.787285	-3.53193	0.000412541	0.00887762
Solyc12g089270.1	32.0926	1.55831	0.441726	3.52778	0.000419067	0.0090044
Solyc09g007430.1	875.571	-0.484732	0.137408	-3.52769	0.000419202	0.0090044
Solyc01g066430.2	2451.59	-0.470194	0.133302	-3.52729	0.000419837	0.00900507
Solyc11g066680.1	1890.93	0.539111	0.15296	3.52451	0.000424265	0.00909352
Solyc06g074370.1	752.237	0.516986	0.146831	3.52097	0.000429972	0.00920263
Solyc05g008400.2	545.106	1.39664	0.396846	3.51934	0.000432617	0.00924599
Solyc08g066950.2	727.049	0.504378	0.143343	3.51868	0.000433698	0.00926246
Solyc03g071850.1	633.188	1.44154	0.40987	3.51705	0.000436367	0.00931281
Solyc12g010570.1	1412.52	-0.506259	0.143953	-3.51683	0.000436735	0.00931399
Solyc09g010800.2	53219.9	-0.385437	0.109645	-3.51533	0.000439214	0.00936018
Solyc07g042430.1	126.635	-1.33257	0.379214	-3.51403	0.000441361	0.00939253
Solyc01g086670.2	235.947	-2.001	0.569992	-3.51058	0.000447133	0.00950181
Solyc03g031830.1	398.037	0.572909	0.163393	3.50632	0.000454351	0.00964147
Solyc08g014010.2	59.0019	1.62655	0.463969	3.50574	0.000455338	0.00965556
Solyc03g098210.2	688.918	-0.536665	0.153139	-3.50443	0.000457582	0.00969625
Solyc11g073200.1	487.038	1.86854	0.53333	3.50354	0.00045912	0.00972194
Solyc01g049680.2	2176.64	0.447815	0.127831	3.50319	0.00045972	0.00972774
Solyc11g065010.1	140.516	-1.03956	0.296812	-3.50242	0.000461054	0.00974906
Solyc04g051500.2	1015.83	1.99702	0.570393	3.50113	0.000463287	0.00977552
Solyc03g114450.2	5150.58	1.02314	0.292228	3.50115	0.000463252	0.00977552
Solyc06g051090.1	104.855	1.18305	0.338079	3.49935	0.000466399	0.00983424
Solyc12g037980.1	8.19125	-6.27201	1.79289	-3.49826	0.000468298	0.00986731
Solyc01g097670.2	304.491	-0.550473	0.157482	-3.49547	0.000473231	0.00995719
Solyc03g119300.2	402.874	0.756613	0.216483	3.49502	0.000474031	0.00996604
Solyc03g082430.1	92.7109	1.53778	0.440011	3.49486	0.000474319	0.00996604
Solyc04g074680.1	506.82	-1.13752	0.32553	-3.49438	0.000475172	0.00997694
Solyc04g051120.2	798.796	0.74242	0.212484	3.49401	0.000475823	0.00998045
Solyc12g011370.1	643.13	0.555974	0.159135	3.49372	0.000476342	0.00998045
Solyc03g013430.1	15.9025	-2.1938	0.628282	-3.49175	0.000479863	0.0100472
Solyc01g006630.2	575.646	0.664395	0.190288	3.49152	0.000480287	0.010049
Solyc08g008660.2	147.352	1.01656	0.291179	3.49118	0.000480886	0.0100545
Solyc02g077070.2	49.6977	6.09603	1.74738	3.48866	0.000485444	0.0101427
Solyc05g009000.2	806.113	-0.454649	0.130366	-3.48748	0.000487598	0.0101806
Solyc10g083900.1	38.7263	3.53604	1.01417	3.48663	0.000489149	0.0102058
Solyc07g049490.1	1633.33	0.832021	0.238779	3.48449	0.000493085	0.0102807
Solyc04g077300.2	141.18	1.16514	0.334449	3.48376	0.00049442	0.0102942
Solyc11g005710.1	372.382	-0.602247	0.172893	-3.48335	0.000495182	0.0103029
Solyc05g008810.2	1564.86	-1.11081	0.319017	-3.48198	0.000497715	0.0103484
Solyc11g072990.1	1249.19	0.558123	0.160381	3.47999	0.000501434	0.0104184
Solyc04g078790.2	46.1277	5.23864	1.50552	3.47962	0.000502126	0.0104256
Solyc08g074680.2	13292.9	1.04012	0.298936	3.47941	0.000502511	0.0104263
Solyc06g068950.2	1819.79	0.69501	0.19982	3.47819	0.000504813	0.0104595
Solyc12g094610.1	175.662	2.70239	0.777175	3.47719	0.000506692	0.0104912
Solyc06g066330.2	680.473	-0.554005	0.159388	-3.47582	0.00050929	0.0105377
Solyc10g005010.2	77.5999	1.47233	0.423631	3.47551	0.000509888	0.0105427
Solyc06g005230.1	2319.83	0.504524	0.145287	3.47259	0.000515457	0.0106469
Solyc05g013440.2	4481.92	0.478178	0.137704	3.4725	0.000515638	0.0106469
Solyc02g093330.2	540.666	0.793682	0.228633	3.47142	0.000517716	0.0106824
Solyc03g091010.1	327.515	0.838953	0.241703	3.47101	0.000518512	0.0106901
Solyc08g080850.2	864.49	-0.359009	0.103457	-3.47012	0.000520218	0.0107118
Solyc12g010350.1	217.062	-2.0405	0.588104	-3.46961	0.000521206	0.0107248
Solyc01g066190.1	58.8244	2.25062	0.64879	3.46895	0.000522492	0.0107438
Solyc07g017730.2	765.284	0.489961	0.141361	3.46602	0.000528222	0.0108435
Solyc11g020920.1	125.636	-1.09245	0.315198	-3.46592	0.000528429	0.0108435
Solyc11g020230.1	1088.05	-0.537949	0.155253	-3.46498	0.000530265	0.0108737
Solyc03g122310.2	1173.2	0.603706	0.17425	3.46459	0.000531039	0.0108762
Solyc07g044850.2	3867.96	0.341881	0.0986857	3.46434	0.000531536	0.0108774
Solyc08g007100.2	263.296	0.67183	0.193964	3.46369	0.000532822	0.0108929
Solyc06g066800.1	1327.08	0.538134	0.155369	3.46359	0.000533025	0.0108929
Solyc05g008270.2	245.441	-2.05494	0.593513	-3.46233	0.000535518	0.0109364
Solyc02g072490.2	252.2	0.604581	0.174823	3.45825	0.000543691	0.0110957
Solyc08g080750.2	651.301	-1.87947	0.543843	-3.4559	0.00054845	0.0111852
Solyc01g005130.2	1437.84	0.712765	0.206318	3.45469	0.000550934	0.0112282
Solyc05g012260.2	2088.68	1.0081	0.291907	3.4535	0.000553354	0.0112698
Solyc11g006490.1	571.856	0.401706	0.116354	3.45245	0.000555525	0.0112832
Solyc04g074000.2	1734.58	-1.85258	0.536593	-3.45248	0.000555468	0.0112832
Solyc10g081910.1	2082.4	0.361708	0.104752	3.45298	0.000554421	0.0112832
Solyc01g101170.2	28.7401	4.56476	1.32363	3.44868	0.000563343	0.0114342
Solyc03g116690.2	221.565	-5.7725	1.67398	-3.44838	0.000563969	0.0114391
Solyc10g083220.1	208.378	-0.91674	0.265896	-3.44774	0.000565305	0.0114585
Solyc05g024260.2	130.107	-5.37764	1.56019	-3.44678	0.000567309	0.0114913
Solyc07g006370.1	413.315	-2.86911	0.832545	-3.44619	0.000568547	0.0115043
Solyc06g073920.2	191.426	4.40604	1.27856	3.44611	0.00056872	0.0115043
Solyc05g005060.2	570.28	0.643676	0.186814	3.44553	0.000569933	0.011521
Solyc10g009130.2	119.653	-3.18038	0.923276	-3.44467	0.000571765	0.0115476
Solyc06g060680.1	648.857	-0.499194	0.144925	-3.44449	0.000572137	0.0115476
Solyc06g076570.1	3010.52	-0.392233	0.113877	-3.44436	0.000572411	0.0115476
Solyc06g073380.2	689.701	0.627056	0.182104	3.4434	0.000574452	0.0115751
Solyc01g086730.2	202.008	0.776081	0.225385	3.44335	0.00057455	0.0115751
Solyc03g115040.2	253.242	-0.685604	0.19923	-3.44127	0.000578983	0.0116566
Solyc06g033920.1	223.528	-0.605719	0.17604	-3.4408	0.00058	0.0116692
Solyc04g074030.2	876.113	-1.50261	0.436756	-3.44039	0.000580872	0.0116789
Solyc02g086080.2	370.607	-1.11569	0.324657	-3.43651	0.000589257	0.0118395
Solyc06g061280.2	170.487	1.03237	0.300522	3.43526	0.000591975	0.0118709
Solyc02g062050.1	13.4209	-5.22981	1.5224	-3.43525	0.000592016	0.0118709
Solyc05g055330.2	290.772	1.56961	0.456866	3.4356	0.00059125	0.0118709
Solyc02g089060.2	628.627	0.527884	0.153691	3.43472	0.000593168	0.0118861
Solyc02g084980.2	472.796	-1.32567	0.386074	-3.43371	0.000595392	0.0119226
Solyc03g013160.2	215.002	-1.59376	0.464342	-3.43229	0.000598501	0.0119768
Solyc09g010560.1	2862.4	0.366433	0.10681	3.4307	0.000602037	0.0120395
Solyc06g051940.2	156.738	-1.74397	0.508476	-3.42981	0.000604011	0.0120628
Solyc06g048820.1	3866.59	0.615489	0.179448	3.4299	0.000603802	0.0120628
Solyc03g097570.2	96.1132	1.17522	0.342675	3.42954	0.000604612	0.0120668
Solyc10g074730.1	44.8915	1.24138	0.361987	3.42934	0.000605054	0.0120675
Solyc03g114060.2	6427.68	2.44988	0.714605	3.4283	0.000607366	0.0121056
Solyc07g056100.1	153.103	1.94493	0.567382	3.42791	0.000608247	0.012115
Solyc03g112880.1	670.817	0.419337	0.122347	3.42744	0.000609296	0.0121278
Solyc06g074000.1	1871.14	0.500856	0.146145	3.42712	0.000610019	0.0121341
Solyc12g017380.1	274.778	0.700843	0.204605	3.42535	0.00061401	0.0122054
Solyc10g008020.2	1409.52	-0.827895	0.241759	-3.42446	0.000616026	0.0122292
Solyc06g035530.2	27.8511	-5.3387	1.55945	-3.42345	0.000618319	0.0122584
Solyc05g055910.2	2184.6	1.64618	0.480909	3.42307	0.000619184	0.0122674
Solyc06g082160.2	377.802	0.696868	0.203665	3.42165	0.000622433	0.0123236
Solyc10g079600.1	1436.15	-1.04286	0.305206	-3.4169	0.000633391	0.0125323
Solyc10g078580.1	7510.5	0.648475	0.189871	3.41535	0.000637	0.0125953
Solyc05g054250.1	338.496	-0.64132	0.187853	-3.41394	0.000640311	0.0126524
Solyc10g086180.1	12613.8	0.454266	0.133113	3.41264	0.000643365	0.0126888
Solyc03g007240.2	1642.04	0.565307	0.165664	3.41237	0.000643995	0.0126888
Solyc03g063140.2	71.2095	-2.50549	0.734264	-3.41225	0.000644301	0.0126888
Solyc09g075540.1	588.387	-0.741357	0.217249	-3.41247	0.000643774	0.0126888
Solyc06g084170.2	58.8985	-1.38587	0.406111	-3.41255	0.000643587	0.0126888
Solyc02g092460.2	2875.29	-0.636543	0.186572	-3.41178	0.000645411	0.0126944
Solyc06g072870.1	156.969	0.693665	0.203427	3.4099	0.000649871	0.0127737
Solyc02g085660.1	61.931	2.28093	0.668954	3.4097	0.000650352	0.0127747
Solyc04g078800.2	196.243	0.961892	0.282162	3.409	0.000652004	0.0127903
Solyc03g118190.2	69.9775	1.28268	0.376247	3.40913	0.000651701	0.0127903
Solyc07g018210.2	809.781	-1.3095	0.38424	-3.40803	0.000654337	0.0128277
Solyc04g015340.2	1786.96	0.545645	0.160149	3.40712	0.000656532	0.0128623
Solyc12g099810.1	765.174	0.638179	0.187442	3.40468	0.000662405	0.0129433
Solyc07g053020.1	3059.27	-0.392865	0.115428	-3.40357	0.000665122	0.0129879
Solyc02g036340.2	230.673	-0.52861	0.155349	-3.40273	0.00066715	0.013019
Solyc01g109700.2	1399.73	-0.429885	0.126408	-3.40078	0.000671946	0.0131041
Solyc10g007020.1	35.8072	-1.72348	0.507093	-3.39874	0.000676965	0.0131802
Solyc06g049060.2	539.146	0.641039	0.188615	3.39866	0.000677175	0.0131802
Solyc07g056640.1	991.737	-1.29105	0.380245	-3.39531	0.00068551	0.0133337
Solyc01g107410.2	1305.98	-0.707758	0.208677	-3.39165	0.000694734	0.0134868
Solyc06g053870.2	73.144	-4.70424	1.3876	-3.39021	0.000698394	0.013549
Solyc01g087060.2	252.021	-0.698266	0.205981	-3.38995	0.000699056	0.0135531
Solyc11g064830.1	1716.29	0.81785	0.241302	3.38932	0.000700671	0.0135756
Solyc07g043330.1	856.823	0.439367	0.12964	3.38913	0.00070116	0.0135762
Solyc05g006670.1	174.508	0.841447	0.248322	3.38854	0.000702664	0.0135965
Solyc01g099970.2	805.84	0.37161	0.10969	3.38783	0.000704471	0.0136227
Solyc07g006820.2	2255.73	-0.709901	0.209572	-3.38739	0.000705612	0.0136359
Solyc06g061210.2	188.106	0.744554	0.219939	3.38528	0.000711058	0.0137322
Solyc06g076280.1	1294.34	-0.381144	0.112625	-3.38419	0.00071388	0.0137778
Solyc05g051590.2	780.621	0.426017	0.126045	3.37989	0.000725147	0.0139592
Solyc12g042360.1	1497.49	0.375135	0.111048	3.37812	0.000729823	0.0140402
Solyc02g090750.2	76.7876	1.17692	0.348594	3.37618	0.000734992	0.0141214
Solyc08g068700.1	7199.89	-0.422528	0.125193	-3.37502	0.000738093	0.0141446
Solyc05g011890.1	754.704	-2.51419	0.74487	-3.37534	0.00073725	0.0141446
Solyc07g054320.2	1142.17	0.417677	0.123751	3.37515	0.000737749	0.0141446
Solyc07g061880.1	477.568	0.785446	0.232764	3.37443	0.000739698	0.0141662
Solyc12g009780.1	112.95	-4.34205	1.28714	-3.37341	0.000742427	0.0142094
Solyc02g083280.2	1206.2	0.843964	0.250403	3.37042	0.000750544	0.0143463
Solyc02g036350.2	9467.71	2.38622	0.708217	3.36934	0.000753497	0.0143844
Solyc03g120450.2	1908.5	0.541202	0.160843	3.3648	0.000766005	0.0145951
Solyc08g014340.2	7746.7	-0.322362	0.0958242	-3.3641	0.000767939	0.0146227
Solyc03g044820.2	46.7541	4.49894	1.33775	3.36307	0.000770804	0.0146679
Solyc08g078550.1	246.86	0.704378	0.209604	3.36051	0.000777986	0.0147951
Solyc10g081510.1	39151.6	2.24443	0.668101	3.35942	0.000781059	0.0148385
Solyc02g092160.2	2435.67	0.39531	0.117675	3.35935	0.00078126	0.0148385
Solyc05g053820.2	1099.46	1.10409	0.329026	3.35563	0.000791857	0.0150302
Solyc11g072050.1	1868.25	0.321846	0.0959337	3.35488	0.000794005	0.0150614
Solyc11g018680.1	911.966	0.593518	0.176928	3.35458	0.000794845	0.0150677
Solyc03g006410.2	831.478	1.63734	0.488287	3.35322	0.000798759	0.0151227
Solyc01g099980.2	2560.51	0.4316	0.128769	3.35174	0.000803056	0.0151945
Solyc07g047990.1	187.082	0.916576	0.273523	3.35101	0.000805188	0.0152251
Solyc01g094140.2	379.406	0.751734	0.22437	3.35042	0.000806895	0.0152478
Solyc08g048390.1	1511.17	-0.416375	0.124334	-3.34885	0.000811472	0.0153246
Solyc08g006380.2	21.5203	-4.4541	1.33113	-3.3461	0.000819581	0.0154679
Solyc01g066290.2	450.532	0.652524	0.195035	3.34568	0.000820803	0.0154812
Solyc02g021240.2	2062.95	0.476518	0.142477	3.34452	0.000824251	0.0155364
Solyc09g066430.2	760.308	-1.61255	0.482517	-3.34195	0.000831927	0.0156613
Solyc01g110700.2	27785.7	4.71493	1.41152	3.34032	0.00083681	0.0157293
Solyc05g052640.2	1036.13	0.530797	0.158911	3.34022	0.000837118	0.0157293
Solyc07g063430.2	3751.54	-0.496742	0.148704	-3.34047	0.00083638	0.0157293
Solyc05g012560.1	1205.98	-0.404473	0.12115	-3.3386	0.000842006	0.0158112
Solyc02g080920.1	41.0608	-1.84222	0.552033	-3.33716	0.000846395	0.0158637
Solyc11g044540.1	1050.34	0.695722	0.208469	3.33729	0.000845997	0.0158637
Solyc10g018260.1	521.262	0.363966	0.109249	3.33151	0.000863749	0.0161585
Solyc01g088590.2	153.574	0.898605	0.269763	3.33109	0.00086508	0.0161733
Solyc05g056170.2	14086.6	0.289309	0.0868887	3.32965	0.000869556	0.0162468
Solyc07g063940.1	1958.14	0.346348	0.104031	3.32927	0.000870741	0.0162587
Solyc12g006050.1	380.636	1.38465	0.416019	3.32834	0.000873643	0.0162925
Solyc04g082400.2	1640.09	0.282416	0.0848823	3.32715	0.000877405	0.0163525
Solyc07g005870.2	255.495	-0.951578	0.286073	-3.32634	0.000879938	0.0163895
Solyc02g068740.2	1932.1	0.379444	0.114111	3.32521	0.000883529	0.0164461
Solyc02g044000.1	7.28192	-6.01438	1.80931	-3.32413	0.000886964	0.0164997
Solyc02g069960.2	222.984	1.43691	0.432452	3.3227	0.000891512	0.016574
Solyc01g111970.2	153.773	0.95034	0.286302	3.31936	0.000902233	0.0167525
Solyc04g080740.1	1353.93	0.587274	0.176935	3.31915	0.000902906	0.0167545
Solyc01g102890.2	1244.07	-1.63076	0.491626	-3.31708	0.000909624	0.0168657
Solyc08g079100.2	212.106	-4.18952	1.26383	-3.31495	0.000916602	0.016977
Solyc08g079880.1	705.857	-1.2092	0.364823	-3.31447	0.000918176	0.0169957
Solyc05g053050.1	31.2241	2.04498	0.617088	3.31393	0.00091995	0.0170109
Solyc06g074170.2	166.498	0.86311	0.260454	3.31387	0.00092014	0.0170109
Solyc05g012200.2	1144.7	-0.702893	0.212119	-3.31367	0.000920812	0.0170128
Solyc01g008790.2	976.028	0.56581	0.170798	3.31275	0.000923831	0.017058
Solyc01g081050.2	1742.46	-0.778221	0.235028	-3.31118	0.000929023	0.0171433
Solyc02g091050.2	409.377	0.328587	0.0992721	3.30997	0.000933068	0.0172073
Solyc03g005160.2	215.524	0.796674	0.240717	3.30959	0.000934312	0.0172196
Solyc03g033330.2	499.459	-1.2874	0.389146	-3.30826	0.000938763	0.017291
Solyc10g076410.1	1668.99	0.659836	0.199528	3.30699	0.000943045	0.0173484
Solyc03g118540.2	765.39	0.932006	0.281815	3.30716	0.000942472	0.0173484
Solyc12g014630.1	1541.16	1.09867	0.332466	3.3046	0.00095113	0.0174864
Solyc04g039990.2	707.714	-0.367335	0.11126	-3.30159	0.000961401	0.0176426
Solyc11g067300.1	599.554	0.559037	0.169364	3.3008	0.000964106	0.0176814
Solyc05g005290.2	324.804	-1.79655	0.54445	-3.29976	0.000967668	0.0177168
Solyc02g062710.1	154.283	0.786823	0.238451	3.29972	0.000967818	0.0177168
Solyc06g036530.1	8.47262	-6.23963	1.89081	-3.29998	0.000966913	0.0177168
Solyc05g021090.2	71.2005	-1.57434	0.477211	-3.29904	0.000970146	0.0177486
Solyc02g022850.1	257.819	-0.865082	0.262299	-3.29808	0.000973485	0.0177987
Solyc03g112810.2	675.673	0.520097	0.157787	3.29619	0.000980049	0.0178968
Solyc01g007980.2	676.592	-0.867786	0.263323	-3.29553	0.000982376	0.0179284
Solyc02g086490.2	13.3471	5.44073	1.65104	3.29534	0.000983043	0.0179296
Solyc07g006070.1	2692.02	0.294837	0.0894779	3.29508	0.000983939	0.017935
Solyc03g113950.2	93.3359	1.80294	0.547249	3.29455	0.000985785	0.0179576
Solyc02g067600.1	822.565	-0.668837	0.203217	-3.29125	0.000997422	0.0181365
Solyc02g076800.1	794.677	-0.709371	0.215532	-3.29125	0.000997426	0.0181365
Solyc08g067390.2	314.515	-1.73374	0.526929	-3.29027	0.00100091	0.018181
Solyc11g006100.1	17.148	2.05748	0.625456	3.28957	0.0010034	0.0181898
Solyc01g103060.2	203.108	1.03073	0.313322	3.2897	0.00100296	0.0181898
Solyc06g054570.1	136.294	2.02453	0.615418	3.28969	0.00100298	0.0181898
Solyc05g013010.2	122.537	-4.89281	1.48773	-3.28878	0.00100623	0.0182224
Solyc06g050800.2	78.6718	1.44516	0.439427	3.28873	0.00100642	0.0182224
Solyc01g108400.2	1574.33	-0.369117	0.112246	-3.28847	0.00100735	0.0182281
Solyc02g077650.1	166.217	-0.719161	0.218826	-3.28644	0.00101461	0.0183374
Solyc02g078570.2	698.907	0.797189	0.242757	3.2839	0.00102381	0.0184925
Solyc01g007410.2	266.597	-0.985489	0.300172	-3.28308	0.0010268	0.0185351
Solyc08g006080.1	903.267	0.471879	0.144012	3.27667	0.0010504	0.0189269
Solyc12g055680.1	32.7328	-1.16211	0.354829	-3.27511	0.0010562	0.0190084
Solyc03g093610.1	1534.58	-0.539665	0.164974	-3.27122	0.00107086	0.0192607
Solyc06g075460.2	14.8912	4.78681	1.46376	3.27022	0.00107463	0.0193052
Solyc02g092490.2	265.527	-1.23579	0.377931	-3.26988	0.00107593	0.0193068
Solyc02g077120.2	74.3161	1.27087	0.388662	3.26986	0.00107602	0.0193068
Solyc01g112040.2	909.307	0.537774	0.164485	3.26944	0.0010776	0.0193236
Solyc12g088880.1	403.516	0.495649	0.151666	3.26804	0.00108296	0.0194082
Solyc01g104830.2	1211.45	2.24579	0.687463	3.26678	0.00108778	0.0194828
Solyc04g015980.2	974.314	-0.674667	0.206743	-3.26332	0.00110116	0.0196989
Solyc01g111880.2	1723.74	0.441395	0.135294	3.2625	0.00110435	0.0197322
Solyc09g009190.2	3837.15	0.598148	0.183395	3.26153	0.00110814	0.0197881
Solyc03g095250.2	718.189	3.08731	0.94725	3.25923	0.00111715	0.0199371
Solyc11g062410.1	861.409	0.812145	0.249274	3.25804	0.00112185	0.020009
Solyc05g051270.2	189.599	0.467132	0.143415	3.2572	0.00112518	0.020052
Solyc04g071490.2	160.958	1.19492	0.366883	3.25696	0.00112611	0.020052
Solyc02g090950.1	31.119	1.83776	0.564262	3.25692	0.00112628	0.020052
Solyc02g081660.2	435.435	-0.537576	0.165099	-3.25608	0.00112962	0.0200996
Solyc11g069890.1	164.994	1.2252	0.376384	3.25518	0.00113319	0.0201391
Solyc10g009550.2	231.404	-1.26584	0.38892	-3.25476	0.00113487	0.020157
Solyc04g049640.1	11.5468	1.94178	0.596636	3.25454	0.00113576	0.0201593
Solyc06g007960.2	118.566	1.427	0.438484	3.25439	0.00113635	0.0201593
Solyc01g107080.2	804.929	0.59519	0.182903	3.25414	0.00113738	0.0201655
Solyc10g078240.1	1926.18	0.396749	0.121932	3.25386	0.00113849	0.0201732
Solyc03g095370.2	654.554	0.89954	0.276582	3.25235	0.00114455	0.0202685
Solyc11g011850.1	2827.9	0.436547	0.134246	3.25184	0.00114662	0.0202812
Solyc03g005910.2	126.23	-5.3356	1.64164	-3.25017	0.00115336	0.0203883
Solyc02g080810.2	21713.4	0.434307	0.133704	3.24827	0.00116109	0.0205128
Solyc11g010500.1	4310.03	-0.382722	0.117833	-3.248	0.00116218	0.02052
Solyc08g076870.1	675.241	0.413779	0.127412	3.24757	0.00116396	0.0205392
Solyc02g089620.2	2486.12	1.33595	0.411579	3.24591	0.00117076	0.0206348
Solyc06g084380.2	513.324	-0.680641	0.209722	-3.24544	0.0011727	0.0206568
Solyc09g091390.2	225.658	4.23947	1.30646	3.245	0.00117451	0.0206765
Solyc01g107590.2	3121.11	2.15125	0.663182	3.24382	0.00117938	0.02075
Solyc01g104730.2	13.9854	-4.75594	1.4664	-3.24328	0.00118164	0.0207775
Solyc06g083130.2	259.341	-1.1532	0.355589	-3.24308	0.00118245	0.0207796
Solyc02g065680.2	3320.74	0.912668	0.281578	3.24127	0.00119	0.0208999
Solyc01g080910.2	894.914	0.619515	0.191275	3.23888	0.00120002	0.0210634
Solyc07g017600.2	1501.9	0.386011	0.119229	3.23756	0.00120557	0.021136
Solyc03g025510.2	2054.97	0.268468	0.0829453	3.23668	0.00120927	0.0211885
Solyc04g051200.1	3941.55	0.34868	0.107788	3.23487	0.00121697	0.0213028
Solyc06g009210.2	14888.8	-0.455163	0.140715	-3.23465	0.00121794	0.0213028
Solyc01g088300.2	153.503	4.32148	1.33598	3.23469	0.00121776	0.0213028
Solyc12g038090.1	49.8201	-1.27041	0.392854	-3.23381	0.00122152	0.021353
Solyc03g114950.2	977.478	1.71307	0.530166	3.23119	0.00123276	0.0215242
Solyc01g089850.2	2169.85	0.454753	0.14079	3.23	0.00123791	0.0216015
Solyc09g014620.2	497.933	-0.927835	0.28729	-3.22962	0.00123956	0.0216052
Solyc11g066250.1	1434.3	0.786258	0.2435	3.22898	0.00124231	0.0216404
Solyc11g007980.1	50.8443	-4.96509	1.53812	-3.22803	0.00124644	0.0216996
Solyc03g044900.2	372.069	-1.81489	0.562259	-3.22786	0.0012472	0.0217003
Solyc06g011350.2	4686.34	-0.868258	0.269146	-3.22597	0.00125547	0.0218187
Solyc02g091370.2	1096.89	-1.00093	0.310296	-3.22571	0.0012566	0.0218256
Solyc07g053010.1	1099.66	0.477763	0.148151	3.22484	0.00126042	0.0218793
Solyc05g008120.2	149.881	-1.35089	0.418996	-3.22411	0.00126363	0.0219096
Solyc01g109100.2	1877.14	1.73601	0.538442	3.22414	0.00126353	0.0219096
Solyc04g076030.1	4665.04	0.399735	0.124016	3.22325	0.00126747	0.0219634
Solyc09g015030.1	130.555	-4.10954	1.27519	-3.2227	0.00126989	0.0219925
Solyc08g082020.2	2297.99	0.523016	0.162312	3.2223	0.00127168	0.021998
Solyc07g043420.2	20186	1.53988	0.477879	3.22232	0.00127158	0.021998
Solyc01g066880.2	667.929	-0.493109	0.153045	-3.22199	0.00127304	0.0220088
Solyc03g034380.1	105.22	3.0793	0.955894	3.22139	0.00127572	0.0220423
Solyc01g091260.2	188.656	0.696541	0.216264	3.2208	0.00127835	0.022075
Solyc12g098320.1	63.3882	1.02213	0.317451	3.21979	0.00128284	0.0221398
Solyc01g056570.2	2146.11	0.512115	0.159202	3.21677	0.00129644	0.0223616
Solyc08g007210.2	170.491	4.70862	1.46481	3.21449	0.00130677	0.0225136
Solyc12g009820.1	437.959	0.513129	0.159748	3.21212	0.00131759	0.0226738
Solyc10g076510.1	2801.87	1.87947	0.585091	3.21227	0.00131691	0.0226738
Solyc08g007080.2	1354.83	1.22607	0.381768	3.21156	0.00132018	0.0227055
Solyc07g048050.1	855.031	0.408053	0.127094	3.21063	0.00132446	0.022766
Solyc05g052250.2	26.9815	1.64642	0.513176	3.2083	0.00133521	0.0229242
Solyc03g031750.1	2071.87	0.660538	0.205924	3.20767	0.00133813	0.0229612
Solyc03g026300.2	1281.63	0.40577	0.126567	3.20598	0.00134604	0.0230837
Solyc03g006590.2	157.26	-0.955954	0.298554	-3.20195	0.00136502	0.0233824
Solyc06g054150.1	263.193	-0.627571	0.196085	-3.2005	0.00137188	0.0234864
Solyc08g082680.2	819.609	0.838803	0.262104	3.20027	0.00137299	0.0234919
Solyc11g006890.1	724.275	-0.58981	0.184357	-3.19928	0.00137772	0.0235593
Solyc02g079200.1	1006.69	-0.668304	0.20897	-3.19808	0.00138344	0.0236436
Solyc01g080990.2	67.4696	1.04427	0.326562	3.19778	0.0013849	0.023655
Solyc02g081160.2	3375.42	0.414621	0.129701	3.19675	0.00138985	0.0237123
Solyc12g017240.1	1230.97	-0.43653	0.136586	-3.19601	0.00139343	0.0237481
Solyc01g101210.2	12.7337	6.59694	2.06496	3.1947	0.00139975	0.0238258
Solyc07g042930.2	590.44	0.445351	0.13941	3.19455	0.00140049	0.0238258
Solyc03g113030.2	1309.65	2.031	0.635978	3.19351	0.00140555	0.0238984
Solyc02g081890.2	174.711	0.810348	0.253785	3.19305	0.0014078	0.0239229
Solyc06g048860.1	36.2419	1.49764	0.46963	3.18898	0.00142775	0.0242206
Solyc10g006740.2	147.452	4.63112	1.45239	3.18863	0.00142948	0.0242363
Solyc01g112120.2	169.921	1.54972	0.48631	3.1867	0.00143907	0.0243435
Solyc01g068520.1	41.7206	1.69496	0.532071	3.1856	0.00144456	0.0244225
Solyc04g080100.2	1660.84	0.913868	0.287019	3.184	0.00145257	0.024544
Solyc03g097380.2	1192.16	-0.605498	0.190209	-3.18333	0.00145593	0.0245869
Solyc04g014280.1	36.8521	1.57696	0.495444	3.18291	0.00145801	0.0246082
Solyc12g010170.1	383.988	0.858932	0.26995	3.18182	0.00146353	0.0246758
Solyc03g121610.2	1054.21	0.833468	0.262023	3.18089	0.00146822	0.0247386
Solyc01g091690.2	934.115	0.686362	0.215823	3.18021	0.0014717	0.0247832
Solyc03g115010.1	68.7024	2.95817	0.9304	3.17946	0.0014755	0.0248191
Solyc11g042950.1	117.964	4.71622	1.48331	3.17953	0.00147513	0.0248191
Solyc10g009290.1	468.166	-0.558933	0.175826	-3.1789	0.00147835	0.0248531
Solyc06g009390.2	449.685	0.719947	0.22652	3.1783	0.0014814	0.0248904
Solyc03g034120.2	31.5038	2.96519	0.933096	3.1778	0.00148396	0.0249054
Solyc01g091190.2	4217.4	0.19561	0.0615538	3.17788	0.00148356	0.0249054
Solyc02g069200.1	1746.2	1.66589	0.524704	3.17491	0.00149884	0.0251159
Solyc02g088090.1	505.487	-1.01476	0.31964	-3.17471	0.00149987	0.0251159
Solyc10g079320.1	157.919	0.73058	0.230268	3.17273	0.00151011	0.0252057
Solyc07g037960.1	1609.76	0.358802	0.113075	3.17312	0.0015081	0.0252057
Solyc06g008890.2	741.721	0.414238	0.130563	3.1727	0.0015103	0.0252057
Solyc04g078870.2	812.179	-0.767464	0.241893	-3.17274	0.00151008	0.0252057
Solyc12g100100.1	282.775	0.612887	0.19319	3.17246	0.00151153	0.0252121
Solyc10g079090.1	3622.1	1.37682	0.434162	3.17121	0.00151804	0.0252889
Solyc08g081580.2	1606.45	-0.521769	0.164526	-3.17135	0.00151734	0.0252889
Solyc12g005000.1	1131.97	0.834538	0.263171	3.17109	0.00151867	0.0252889
Solyc03g113800.2	3182.09	0.672751	0.212218	3.17009	0.00152391	0.025362
Solyc08g068610.2	961.155	-1.16072	0.366253	-3.16917	0.00152875	0.0254284
Solyc01g103080.2	1573.8	-0.291764	0.0921309	-3.16684	0.00154103	0.0256184
Solyc01g006010.2	73.0618	-2.64254	0.834659	-3.16601	0.00154545	0.0256775
Solyc03g082520.1	147.225	0.935811	0.295641	3.16537	0.00154887	0.0256941
Solyc06g072070.1	146.297	0.853883	0.26976	3.16534	0.00154903	0.0256941
Solyc02g087410.2	914.402	0.899551	0.284177	3.16547	0.00154835	0.0256941
Solyc10g009230.1	384.769	-1.21905	0.385157	-3.16507	0.00155048	0.0257038
Solyc04g014350.1	249.729	0.941564	0.297604	3.16381	0.00155716	0.0257717
Solyc01g009260.1	89.0534	-1.05218	0.332654	-3.163	0.00156151	0.0258151
Solyc02g083190.1	259.336	0.701346	0.221762	3.16261	0.00156361	0.0258355
Solyc08g080160.2	1500.63	1.3678	0.432611	3.16173	0.00156835	0.0258995
Solyc07g006890.1	3783.04	0.297447	0.0941198	3.1603	0.00157606	0.0260043
Solyc02g093110.2	994.581	-0.80667	0.25537	-3.15882	0.00158409	0.0261016
Solyc04g008970.2	210.206	-1.35181	0.428002	-3.15843	0.0015862	0.0261219
Solyc01g087010.2	57.3015	1.42555	0.451422	3.1579	0.00158907	0.0261549
Solyc02g061780.2	31.7228	4.29003	1.35885	3.15711	0.00159343	0.0262121
Solyc01g087570.2	1106.69	0.687492	0.217821	3.15623	0.00159824	0.0262623
Solyc02g082700.2	989.309	-2.5524	0.808805	-3.15577	0.00160077	0.0262894
Solyc03g119820.1	109.725	0.995912	0.315739	3.15422	0.00160926	0.0264144
Solyc07g006290.1	12.257	5.77289	1.83072	3.15335	0.00161411	0.0264502
Solyc01g058720.2	3390.07	1.28995	0.40927	3.15183	0.0016225	0.0265732
Solyc10g083170.1	233.326	-0.90903	0.288529	-3.15057	0.00162954	0.0266739
Solyc01g066950.1	22.5924	-2.02594	0.64348	-3.1484	0.00164164	0.0268573
Solyc09g090290.2	520.076	-0.437062	0.138829	-3.14819	0.00164283	0.0268619
Solyc07g054770.1	287.078	0.986335	0.313378	3.14743	0.00164715	0.0269032
Solyc11g071800.1	769.299	0.473246	0.150352	3.14758	0.00164627	0.0269032
Solyc07g053830.2	2391.32	0.289841	0.0921055	3.14684	0.00165047	0.0269426
Solyc11g044840.1	115.436	-2.24615	0.713939	-3.14613	0.00165445	0.0269781
Solyc04g057990.2	1764.29	-1.02344	0.32529	-3.14623	0.00165387	0.0269781
Solyc01g087030.2	1370.46	-0.340395	0.108206	-3.1458	0.00165634	0.0269942
Solyc03g114090.1	209.221	0.941395	0.299278	3.14555	0.00165775	0.0270024
Solyc06g035490.2	346.566	-1.0907	0.346775	-3.14527	0.00165933	0.0270134
Solyc01g091520.2	1528.68	-0.427028	0.135846	-3.14347	0.00166956	0.0271652
Solyc06g066370.2	1778.96	-2.61302	0.831624	-3.14207	0.0016776	0.0272662
Solyc09g008240.2	6823.12	0.554119	0.176382	3.14158	0.00168038	0.0272966
Solyc06g068040.2	223.238	1.98906	0.633429	3.14014	0.00168867	0.0274067
Solyc10g080240.1	144.95	-0.81591	0.259891	-3.13943	0.00169276	0.027438
Solyc02g063480.2	276.97	0.915105	0.291506	3.13923	0.00169391	0.0274417
Solyc02g079180.1	9.78127	5.74512	1.83077	3.1381	0.00170049	0.0275184
Solyc01g080750.2	1349.58	0.856196	0.272882	3.1376	0.00170335	0.0275498
Solyc06g066840.2	188.981	1.51826	0.483952	3.13721	0.00170567	0.0275723
Solyc11g069320.1	1139.57	0.455766	0.145314	3.13643	0.00171016	0.0275983
Solyc06g059990.2	476.291	0.773637	0.246685	3.13614	0.0017119	0.0275983
Solyc03g121060.2	1299.79	0.51743	0.165016	3.13563	0.00171484	0.0276308
Solyc04g005480.1	1681.6	-0.388862	0.124076	-3.13406	0.00172407	0.0277646
Solyc12g094430.1	2636.37	0.924508	0.295054	3.13336	0.00172819	0.0277864
Solyc05g013140.2	581.431	0.785289	0.250622	3.13335	0.00172821	0.0277864
Solyc03g031940.2	3342.58	0.480447	0.153357	3.13286	0.0017311	0.0277879
Solyc01g091930.2	479.858	-0.908429	0.290076	-3.13169	0.00173801	0.0278688
Solyc12g005020.1	176.255	1.52851	0.488288	3.13035	0.00174596	0.0279813
Solyc10g006050.2	1282.43	0.245492	0.078463	3.12876	0.00175549	0.0281188
Solyc03g120620.2	511.134	-0.590099	0.188726	-3.12675	0.00176749	0.0282959
Solyc01g101070.2	2192.05	0.840861	0.268977	3.12615	0.00177114	0.028324
Solyc06g068530.1	11.7932	-3.25275	1.04114	-3.12421	0.00178283	0.0284652
Solyc01g100000.2	1061.76	1.53892	0.492555	3.12436	0.00178194	0.0284652
Solyc11g066650.1	1432.14	-0.253229	0.0810658	-3.12375	0.00178564	0.0284948
Solyc03g114370.2	1437.53	-0.394945	0.126453	-3.12324	0.00178871	0.0285286
Solyc08g016550.2	821.075	-0.791225	0.253347	-3.12308	0.00178968	0.0285289
Solyc05g052660.1	94.328	-1.88646	0.60409	-3.12281	0.00179135	0.0285403
Solyc06g074030.1	1547.63	-0.474012	0.151814	-3.12233	0.00179427	0.0285714
Solyc06g009050.2	361.516	-1.16285	0.372524	-3.12154	0.00179909	0.0286178
Solyc10g006510.2	865.698	0.420119	0.134585	3.12158	0.00179884	0.0286178
Solyc12g038250.1	37.8045	1.12106	0.35927	3.12038	0.00180616	0.0286996
Solyc12g026430.1	599.318	0.711715	0.228081	3.12045	0.00180573	0.0286996
Solyc01g099910.2	776.869	0.708082	0.227033	3.11884	0.00181562	0.0288193
Solyc11g062100.1	439.303	0.669687	0.214808	3.11761	0.00182327	0.0288793
Solyc09g065840.2	1210.64	-0.583723	0.187236	-3.11758	0.0018234	0.0288793
Solyc09g073040.2	54.035	2.52574	0.810185	3.11748	0.00182402	0.0288793
Solyc03g033530.2	206.973	0.639785	0.205237	3.1173	0.00182517	0.0288793
Solyc01g099780.2	418.782	-1.56237	0.501193	-3.11729	0.00182521	0.0288793
Solyc03g123400.1	503.28	0.435839	0.139828	3.11696	0.00182726	0.028882
Solyc10g037900.1	607.655	-1.21211	0.388878	-3.11695	0.00182731	0.028882
Solyc04g016330.2	340.648	0.547376	0.175681	3.11574	0.00183482	0.0289853
Solyc10g007890.2	114.48	-1.27109	0.408294	-3.11318	0.00185086	0.0292232
Solyc10g085060.1	596.332	-0.834057	0.268038	-3.11171	0.00186006	0.029325
Solyc08g078200.1	24.5779	4.91259	1.57876	3.11168	0.00186025	0.029325
Solyc07g032740.2	1833.68	0.720517	0.231639	3.11052	0.00186757	0.0294249
Solyc04g008240.2	3031.81	0.681463	0.219253	3.10812	0.00188282	0.0296424
Solyc07g054450.2	520.823	0.698762	0.224824	3.10803	0.00188337	0.0296424
Solyc12g008560.1	7334.94	-1.11447	0.358706	-3.10691	0.00189053	0.0297395
Solyc12g005340.1	2088.75	-0.500555	0.161296	-3.10332	0.00191361	0.0300708
Solyc03g119250.2	1187.28	-1.56898	0.505579	-3.10334	0.00191349	0.0300708
Solyc06g051980.2	837.976	0.313414	0.101015	3.10265	0.00191795	0.0301232
Solyc01g081000.2	65.9901	-1.05012	0.338529	-3.10202	0.00192206	0.0301719
Solyc05g010250.1	2529.53	0.37115	0.119727	3.09997	0.00193539	0.0303346
Solyc09g091000.2	493.7	0.9673	0.312036	3.09996	0.00193548	0.0303346
Solyc06g034000.1	12.0166	-4.25969	1.37455	-3.09896	0.00194199	0.0304064
Solyc08g065820.1	56.6552	-1.6981	0.548085	-3.09825	0.0019467	0.0304625
Solyc01g079980.2	2004.36	0.53096	0.171447	3.09693	0.00195533	0.0305795
Solyc01g009900.2	35.6153	-4.04264	1.30543	-3.0968	0.00195622	0.0305795
Solyc04g014310.1	266.075	0.98011	0.316669	3.09506	0.00196775	0.0307437
Solyc01g109790.2	1113.6	0.325229	0.10509	3.09477	0.00196965	0.0307572
Solyc02g020980.2	2897.61	0.356869	0.11532	3.0946	0.0019708	0.0307591
Solyc10g008410.1	974.522	1.2912	0.417293	3.09423	0.00197325	0.0307651
Solyc09g018230.1	2732.27	0.378399	0.122288	3.09433	0.00197261	0.0307651
Solyc05g052340.2	88.6966	1.17103	0.378547	3.09349	0.00197819	0.0308261
Solyc02g064590.1	21.9957	-7.89994	2.55469	-3.09233	0.00198595	0.0309148
Solyc02g093680.2	9311.16	0.313532	0.101435	3.09097	0.00199501	0.0310397
Solyc03g044160.1	994.771	0.370523	0.119896	3.09036	0.00199911	0.0310844
Solyc02g021600.1	649.355	0.430135	0.139197	3.09011	0.00200081	0.0310844
Solyc03g025730.2	5146.37	0.671259	0.21723	3.09008	0.00200101	0.0310844
Solyc01g104740.2	672.481	-0.494741	0.160156	-3.08913	0.00200746	0.0311683
Solyc05g013500.2	810.063	1.26611	0.410066	3.08757	0.00201797	0.031299
Solyc09g090740.2	266.88	-0.943109	0.30545	-3.08761	0.00201775	0.031299
Solyc03g120280.1	4425.35	-0.27233	0.0882269	-3.0867	0.00202391	0.0313749
Solyc11g008610.1	43.7432	0.971203	0.314746	3.08567	0.00203092	0.0314508
Solyc01g065550.2	399.111	-0.470561	0.152491	-3.08583	0.00202987	0.0314508
Solyc01g106890.2	596.1	-0.434136	0.140745	-3.08456	0.00203851	0.0315356
Solyc10g045550.1	846.372	0.436114	0.141429	3.08363	0.00204492	0.0316184
Solyc08g023270.2	404.393	-3.04575	0.988009	-3.08271	0.00205122	0.0316667
Solyc11g069620.1	960.235	0.656554	0.212967	3.08289	0.00205003	0.0316667
Solyc02g079740.1	1063.4	0.511975	0.166073	3.08283	0.00205042	0.0316667
Solyc05g046010.2	2894.34	1.18757	0.385776	3.0784	0.00208119	0.0320795
Solyc02g084260.1	11.8003	-3.70335	1.20317	-3.078	0.00208392	0.0320921
Solyc05g051620.2	492.327	0.478548	0.155483	3.07782	0.00208523	0.0320921
Solyc03g059140.2	136.789	-1.15033	0.373748	-3.07783	0.00208516	0.0320921
Solyc01g090840.2	220.852	-0.706784	0.229726	-3.07663	0.00209354	0.0322035
Solyc09g092410.2	1533.92	1.38679	0.450884	3.07572	0.00209998	0.0322858
Solyc11g066820.1	4248.19	0.826155	0.268667	3.07501	0.00210496	0.0323457
Solyc10g007310.1	367.227	0.549695	0.17878	3.07471	0.00210709	0.0323619
Solyc01g057680.2	60.2544	-4.09792	1.33298	-3.07425	0.00211031	0.0323947
Solyc06g069640.2	110.865	2.49145	0.810678	3.07329	0.00211711	0.0324823
Solyc05g009340.1	208.894	-0.803563	0.261511	-3.07277	0.00212079	0.0325221
Solyc12g013580.1	487.55	-0.541531	0.176338	-3.07098	0.00213359	0.032668
Solyc05g008640.1	124.533	-0.991184	0.322779	-3.07078	0.00213503	0.0326733
Solyc08g078940.1	6064.17	0.407734	0.132798	3.07034	0.00213813	0.032704
Solyc12g049180.1	36.1532	-1.08388	0.353065	-3.06992	0.00214118	0.0327338
Solyc09g075400.2	29.7183	-4.40829	1.43622	-3.06937	0.00214511	0.0327771
Solyc09g011860.2	652.44	-1.02384	0.333821	-3.06703	0.00216197	0.033001
Solyc08g006330.2	650.759	-1.39967	0.456342	-3.06716	0.00216106	0.033001
Solyc05g053020.2	606.846	0.506476	0.165317	3.06367	0.00218641	0.033357
Solyc04g040210.2	271.573	-1.63936	0.535156	-3.06333	0.00218891	0.0333781
Solyc06g063200.1	28.2293	-4.00973	1.30904	-3.0631	0.00219058	0.0333865
Solyc06g065100.2	2036.39	-0.521407	0.170295	-3.06179	0.00220018	0.0335157
Solyc03g020080.2	53.7438	1.67892	0.548423	3.06136	0.00220331	0.0335462
Solyc01g101190.2	80.634	2.27382	0.742874	3.06083	0.00220721	0.0335714
Solyc10g086450.1	72.9668	0.757376	0.247492	3.0602	0.00221189	0.0336255
Solyc05g055650.2	186.855	0.920235	0.300792	3.05937	0.00221801	0.0337012
Solyc03g032010.2	1770.96	0.398981	0.130419	3.05922	0.00221913	0.0337012
Solyc10g076240.1	9900.64	1.10376	0.361005	3.05745	0.00223227	0.0338662
Solyc10g051070.1	29.3789	-3.1353	1.02566	-3.05686	0.00223667	0.0339159
Solyc07g044880.2	219.687	0.668214	0.218615	3.05658	0.00223874	0.03393
Solyc05g020020.2	1663.37	0.308265	0.100863	3.05627	0.00224106	0.033948
Solyc02g080280.1	21.3408	4.8812	1.59795	3.05467	0.00225305	0.0340949
Solyc12g099190.1	3718.33	0.49437	0.161869	3.05413	0.00225716	0.0341398
Solyc06g062430.2	68.9083	1.17546	0.384966	3.0534	0.00226262	0.0342051
Solyc12g096630.1	580.837	0.834056	0.273187	3.05306	0.00226523	0.0342273
Solyc06g076160.2	110.372	2.09256	0.685611	3.05211	0.00227242	0.0343011
Solyc01g100370.2	2493.4	1.0716	0.35125	3.05081	0.00228227	0.0344324
Solyc10g008380.2	79.6912	-1.01343	0.332256	-3.05013	0.00228741	0.0344597
Solyc06g084100.2	8.70997	-5.43909	1.78324	-3.05013	0.00228746	0.0344597
Solyc01g095510.2	293.699	0.63329	0.207628	3.05011	0.00228754	0.0344597
Solyc10g086030.1	1521.04	0.411958	0.135092	3.04945	0.0022926	0.0345102
Solyc07g043660.2	259.731	1.22613	0.402112	3.04922	0.00229436	0.0345102
Solyc01g087800.2	2685.54	-1.31927	0.432655	-3.04924	0.00229422	0.0345102
Solyc06g082210.1	379.922	0.568386	0.186508	3.04751	0.00230744	0.0346895
Solyc02g077200.2	107.411	-1.3111	0.430302	-3.04693	0.00231194	0.0347396
Solyc01g109230.2	548.159	0.612584	0.201172	3.04508	0.00232622	0.034921
Solyc03g096790.2	1247.72	0.286891	0.0942152	3.04506	0.00232635	0.034921
Solyc09g065040.1	195.096	1.01504	0.333371	3.04477	0.00232859	0.0349371
Solyc09g042690.2	86.0336	-0.975596	0.320514	-3.04384	0.00233576	0.0350094
Solyc01g081410.2	322.696	0.519778	0.170795	3.04329	0.0023401	0.0350393
Solyc10g052650.1	278.615	0.663142	0.217896	3.04339	0.00233927	0.0350393
Solyc04g072020.2	1439.69	-0.915727	0.30098	-3.04249	0.00234633	0.035115
Solyc02g094860.1	237.82	-1.04161	0.342458	-3.04156	0.00235356	0.0351527
Solyc03g005550.2	6302.22	-26.5707	8.73563	-3.04165	0.00235288	0.0351527
Solyc08g083520.1	19.3913	-3.49384	1.14868	-3.0416	0.00235327	0.0351527
Solyc04g014790.1	165.564	1.09612	0.360374	3.04161	0.00235316	0.0351527
Solyc08g081980.2	109.644	3.16298	1.04036	3.04027	0.00236364	0.0352857
Solyc11g005280.1	479.504	-0.596956	0.196542	-3.0373	0.00238711	0.0356003
Solyc03g115860.2	2328.27	0.484107	0.159541	3.03438	0.00241034	0.0359289
Solyc11g027670.1	4.89896	-5.93466	1.95628	-3.03365	0.00241618	0.0359979
Solyc02g083740.1	520.142	-0.408758	0.134797	-3.03239	0.00242622	0.0361294
Solyc03g005210.2	187.82	0.817404	0.269635	3.03152	0.00243325	0.0362161
Solyc02g032840.1	135.366	0.723768	0.238794	3.03094	0.00243797	0.0362683
Solyc03g070440.2	310.562	1.39709	0.461107	3.02985	0.00244673	0.0363805
Solyc02g082490.2	286.701	0.625956	0.206681	3.02861	0.0024568	0.0364938
Solyc03g078150.2	121.754	0.826982	0.273176	3.02729	0.00246758	0.0366358
Solyc09g098590.2	223.214	0.973334	0.321608	3.02647	0.00247431	0.0366628
Solyc03g120630.2	11675.6	0.387993	0.128196	3.02657	0.00247346	0.0366628
Solyc02g067350.2	40.335	-1.9451	0.642641	-3.02673	0.00247217	0.0366628
Solyc11g012390.1	667.526	1.7782	0.587597	3.02622	0.00247628	0.0366738
Solyc11g045110.1	1291.76	1.2158	0.401905	3.0251	0.00248553	0.0367925
Solyc05g014130.2	1764.6	-0.484972	0.160343	-3.02459	0.00248974	0.0368366
Solyc07g055470.2	338.289	-1.32709	0.438815	-3.02426	0.00249242	0.036858
Solyc08g078610.2	1357.89	0.954519	0.315937	3.02124	0.00251744	0.0372065
Solyc05g009710.2	266.183	-0.545448	0.180727	-3.01807	0.00254389	0.0375446
Solyc02g086160.2	2931.52	0.441105	0.146219	3.01674	0.00255507	0.0376911
Solyc06g076070.1	396.868	-0.886794	0.294106	-3.01522	0.00256797	0.0378627
Solyc03g007770.2	1940.11	-2.33595	0.775093	-3.01377	0.00258022	0.0380245
Solyc05g052280.2	1318.07	-0.496115	0.164627	-3.01358	0.00258186	0.0380299
Solyc06g059900.2	819.738	0.731878	0.242945	3.01253	0.00259084	0.038087
Solyc11g010480.1	3774.85	-0.472719	0.156912	-3.01263	0.00258994	0.038087
Solyc02g071560.2	3463.17	-0.99564	0.3305	-3.01253	0.0025908	0.038087
Solyc02g079500.2	1244.88	0.774215	0.257278	3.00926	0.00261886	0.0384799
Solyc04g078900.2	158.011	-4.16249	1.38427	-3.007	0.00263843	0.0387103
Solyc08g077210.2	2901.89	-1.22853	0.408712	-3.00586	0.00264828	0.0387976
Solyc06g050130.2	275.355	-0.614792	0.204526	-3.00594	0.00264762	0.0387976
Solyc03g059250.2	2050.97	-0.241034	0.080223	-3.00455	0.00265977	0.0389278
Solyc03g034460.2	116.337	-0.951359	0.316679	-3.00417	0.00266303	0.0389565
Solyc12g042560.1	45.0634	-1.66863	0.555595	-3.00333	0.00267044	0.0390457
Solyc04g078960.1	86.3425	0.878402	0.292555	3.00252	0.00267757	0.0391116
Solyc01g099590.2	103.089	-3.11362	1.03772	-3.00043	0.002696	0.0393616
Solyc04g009880.1	93.4257	2.8554	0.95214	2.99892	0.00270934	0.0395178
Solyc10g083300.1	1470.93	1.38208	0.46102	2.99787	0.00271872	0.0395965
Solyc03g120990.2	99.1008	-1.07611	0.358933	-2.99808	0.00271687	0.0395965
Solyc08g082660.2	571.275	1.286	0.429136	2.99673	0.00272896	0.039707
Solyc12g044940.1	1996.65	1.02557	0.342261	2.99647	0.00273128	0.0397212
Solyc08g068710.1	1196.72	-0.469632	0.156742	-2.99621	0.00273362	0.0397359
Solyc01g090180.2	767.679	0.36429	0.121633	2.99499	0.00274455	0.0398755
Solyc10g047670.1	1021.77	-0.401332	0.134166	-2.99132	0.00277776	0.0402992
Solyc02g076850.1	776.343	-0.559202	0.186979	-2.99072	0.00278318	0.0403358
Solyc02g091350.2	1629.93	2.00466	0.670373	2.99036	0.0027865	0.0403475
Solyc07g051850.2	7640.87	-0.321276	0.107476	-2.98929	0.00279627	0.0404694
Solyc05g006190.1	389.937	-0.680896	0.22787	-2.98809	0.00280729	0.0405894
Solyc12g036160.1	213.843	0.755632	0.252936	2.98744	0.0028132	0.040636
Solyc06g051410.2	457.045	-1.30051	0.435348	-2.98729	0.00281459	0.040636
Solyc05g041140.2	345.135	-26.0972	8.73566	-2.98743	0.00281331	0.040636
Solyc07g062790.1	20.6457	-3.50313	1.17278	-2.98703	0.002817	0.0406511
Solyc05g014470.2	8975.18	2.18535	0.731941	2.98569	0.00282937	0.0407902
Solyc07g043260.2	1481.99	-2.0338	0.681412	-2.98468	0.00283878	0.0409061
Solyc09g075690.1	525.587	0.538733	0.18057	2.98352	0.00284952	0.0410411
Solyc11g066540.1	32.4502	0.865354	0.290106	2.98289	0.00285538	0.0410982
Solyc02g094390.2	2090.62	2.37555	0.796514	2.98243	0.00285966	0.0411077
Solyc01g008230.2	3301.13	0.412162	0.138196	2.98244	0.00285964	0.0411077
Solyc01g008690.2	122.603	1.38536	0.464542	2.9822	0.00286182	0.041119
Solyc07g056510.2	82.315	1.92561	0.645871	2.98141	0.00286921	0.0411856
Solyc08g081650.1	137.895	0.932627	0.312832	2.98124	0.00287085	0.0411893
Solyc11g051210.1	13.6871	-1.49168	0.500607	-2.97975	0.00288488	0.041331
Solyc04g077050.2	1576.75	0.296861	0.099623	2.97984	0.00288396	0.041331
Solyc08g080290.2	298.378	-1.57804	0.529719	-2.97901	0.0028918	0.0414103
Solyc08g006740.2	2333.35	-1.14018	0.382865	-2.97801	0.00290127	0.0414877
Solyc07g061890.1	302.555	0.524437	0.176104	2.978	0.00290137	0.0414877
Solyc12g009120.1	110.538	-3.95838	1.32915	-2.97813	0.0029001	0.0414877
Solyc03g044850.1	27.2828	-1.91558	0.643476	-2.97693	0.00291151	0.0415928
Solyc04g076050.2	274.106	-1.35226	0.454238	-2.97699	0.0029109	0.0415928
Solyc06g074980.2	13635.2	-0.145733	0.0489651	-2.97627	0.00291779	0.0416626
Solyc08g076880.2	761.494	-2.2748	0.764499	-2.97554	0.00292472	0.0417216
Solyc01g096920.2	769.945	-0.587956	0.197612	-2.9753	0.00292698	0.0417339
Solyc06g072230.1	848.948	0.432183	0.145297	2.97448	0.00293487	0.0418265
Solyc08g066360.2	219.135	-1.85212	0.622789	-2.97391	0.00294035	0.041876
Solyc01g105180.2	750.142	0.526514	0.17705	2.97382	0.00294115	0.041876
Solyc01g094590.2	471.743	-0.579297	0.194813	-2.9736	0.00294324	0.0418857
Solyc04g079720.2	4240.24	0.449279	0.151151	2.97237	0.00295508	0.0420142
Solyc12g005550.1	51.4104	-2.84129	0.956415	-2.97077	0.00297054	0.0421773
Solyc02g087240.2	11374.8	0.407278	0.137096	2.97074	0.00297079	0.0421773
Solyc01g010220.2	764.619	-0.454786	0.153075	-2.971	0.00296836	0.0421773
Solyc03g033840.2	1009.08	-1.35979	0.457947	-2.96933	0.00298452	0.0423521
Solyc02g071510.2	2093.18	0.265802	0.0895607	2.96785	0.00299895	0.0425366
Solyc02g084310.1	503.056	-0.644039	0.217148	-2.9659	0.00301801	0.0427664
Solyc05g008550.2	116.494	0.643372	0.217009	2.96473	0.00302953	0.0429092
Solyc05g050730.1	613.82	0.600395	0.202554	2.96412	0.00303551	0.0429531
Solyc03g117680.2	3205.24	-0.268996	0.0907989	-2.96254	0.00305108	0.0431326
Solyc12g089180.1	475.999	0.921824	0.311187	2.96228	0.00305365	0.0431486
Solyc01g109610.2	182.264	0.676719	0.22864	2.95976	0.0030788	0.0434833
Solyc03g093410.2	1880.79	1.61889	0.54706	2.95925	0.00308386	0.0435342
Solyc11g006080.1	1346.28	0.476692	0.161136	2.95833	0.00309315	0.0436447
Solyc06g083030.2	339.137	0.811066	0.274234	2.95757	0.0031007	0.0437099
Solyc12g035400.1	374.643	1.96545	0.664534	2.95763	0.00310011	0.0437099
Solyc01g005440.2	2666.21	0.814026	0.275383	2.95598	0.0031168	0.0439162
Solyc11g020610.1	1775.01	-0.335874	0.113722	-2.95347	0.00314225	0.044233
Solyc12g096810.1	92.3898	-0.756487	0.256337	-2.95115	0.00316597	0.0445295
Solyc09g011230.2	880.385	0.353672	0.119849	2.95097	0.00316779	0.0445295
Solyc07g056210.2	63.3484	-2.25759	0.765024	-2.951	0.00316744	0.0445295
Solyc11g010810.1	1149.92	-0.700274	0.237402	-2.94974	0.00318042	0.044665
Solyc02g076750.1	1484.38	0.343115	0.11632	2.94975	0.00318032	0.044665
Solyc01g005810.2	334.46	-0.937544	0.318007	-2.94818	0.00319649	0.0448485
Solyc03g114280.2	830.232	0.431236	0.14631	2.94742	0.0032044	0.0449384
Solyc08g061610.2	2181.34	0.565024	0.191797	2.94595	0.00321964	0.0451089
Solyc11g011110.1	87.329	0.99738	0.338576	2.94581	0.00322109	0.0451089
Solyc07g065970.1	588.102	0.731999	0.248823	2.94185	0.00326262	0.045669
Solyc08g077730.2	2165.04	0.266509	0.0905979	2.94167	0.00326449	0.0456737
Solyc06g072580.2	681.166	-0.725384	0.246654	-2.9409	0.00327258	0.0457441
Solyc03g120250.2	33.412	2.08003	0.707251	2.94101	0.00327144	0.0457441
Solyc07g047840.2	153.101	-4.19286	1.42606	-2.94018	0.00328022	0.045808
Solyc08g007480.1	365.419	-1.29064	0.439106	-2.93925	0.00329009	0.0459029
Solyc04g082600.2	1831.62	0.363576	0.123708	2.93899	0.0032928	0.0459193
Solyc01g010820.2	2954.4	0.244354	0.0831808	2.93762	0.00330741	0.04608
Solyc01g073860.2	837.005	-0.712426	0.2426	-2.93663	0.003318	0.0462059
Solyc11g011820.1	9.62476	-5.72229	1.94879	-2.93634	0.00332114	0.0462282
Solyc06g062840.2	2666	0.378745	0.129014	2.9357	0.00332798	0.0463017
Solyc12g005980.1	1678.33	0.285435	0.0972486	2.9351	0.00333437	0.0463691
Solyc08g081440.2	111.626	0.919596	0.31334	2.93482	0.00333743	0.0463899
Solyc04g081050.1	3648.7	0.338585	0.115404	2.93392	0.00334716	0.0465035
Solyc01g010570.2	870.12	-0.393472	0.134156	-2.93293	0.00335775	0.046629
Solyc03g063650.1	853.333	0.342695	0.116861	2.93249	0.00336254	0.0466739
Solyc05g012230.2	51.041	4.18481	1.42731	2.93196	0.00336827	0.0467316
Solyc05g016310.1	334.643	-0.755654	0.258103	-2.92772	0.00341452	0.0472635
Solyc01g073910.2	420.267	-0.8147	0.278304	-2.92737	0.00341837	0.0472948
Solyc06g059840.2	95.2789	-1.40726	0.480784	-2.927	0.00342246	0.0473294
Solyc06g073050.2	1557.97	-0.873809	0.298578	-2.92657	0.00342721	0.0473733
Solyc03g059090.1	11.3924	-2.91696	0.996808	-2.9263	0.00343015	0.0473919
Solyc01g098730.2	1695.22	0.38227	0.130643	2.92607	0.00343274	0.0474057
Solyc11g067020.1	268.245	-0.891245	0.304618	-2.92578	0.00343593	0.0474216
Solyc04g077740.1	14.2777	-4.57996	1.56543	-2.92568	0.00343706	0.0474216
Solyc02g087850.1	2228.12	-0.376371	0.128732	-2.92369	0.00345912	0.0477039
Solyc12g098150.1	4511.58	0.341994	0.117002	2.92297	0.00346706	0.047781
Solyc05g009470.2	16330.9	0.218744	0.0748382	2.9229	0.00346791	0.047781
Solyc06g068990.2	291.446	0.51544	0.176355	2.92274	0.00346965	0.0477829
Solyc04g072700.2	14.3721	4.28928	1.46795	2.92195	0.00347851	0.0478607
Solyc01g089870.2	2875.36	-0.370057	0.126664	-2.92157	0.00348273	0.0478748
Solyc05g012430.1	59.5241	-5.02629	1.72038	-2.92162	0.00348219	0.0478748
Solyc12g098250.1	11.8418	-2.18584	0.748233	-2.92133	0.0034854	0.0478893
Solyc12g100300.1	347.46	1.16759	0.399978	2.91912	0.00351018	0.0481854
Solyc04g007420.2	391.55	-0.470971	0.161396	-2.9181	0.00352167	0.048321
Solyc09g005940.2	54.6408	2.27674	0.780488	2.91707	0.00353341	0.0484154
Solyc10g084400.1	270.171	0.664504	0.22778	2.91731	0.00353066	0.0484154
Solyc09g005260.2	4278.5	-0.710758	0.243652	-2.91711	0.00353294	0.0484154
Solyc03g083450.1	587.155	0.440583	0.151084	2.91614	0.00354388	0.0485365
Solyc02g031920.2	164.632	2.66644	0.914877	2.91453	0.00356224	0.0487432
Solyc03g123410.1	9388.66	0.697145	0.239187	2.91464	0.00356095	0.0487432
Solyc01g087150.2	265.354	1.43876	0.49369	2.91429	0.00356495	0.0487581
Solyc05g007530.1	6.95672	-7.42041	2.5467	-2.91374	0.00357132	0.0488228
Solyc07g041500.2	86.5887	-1.27112	0.436635	-2.91117	0.00360078	0.0491805
Solyc03g059080.1	103.6	1.23959	0.426187	2.90857	0.00363087	0.0495461
Solyc04g010230.2	721.739	0.388994	0.133774	2.90785	0.00363926	0.0496152
Solyc08g081400.2	2253.61	0.734981	0.252835	2.90696	0.00364962	0.0497111
Solyc02g083120.1	255.319	0.763011	0.262554	2.90611	0.00365955	0.0498236
Solyc10g079490.1	874.461	0.318958	0.109794	2.90505	0.00367199	0.0499701

## Sheet: root m7rVsp7r
itag_id	baseMean	log2FoldChange	lfcSE	stat	pvalue	padj
Solyc12g087940.1	9949.54	-4.161	0.0821228	-50.668	0	0
Solyc05g011970.2	5122.12	4.32838	0.0953093	45.4141	0	0
Solyc10g083860.1	3431.32	3.76154	0.0812459	46.2982	0	0
Solyc08g079730.1	1768	3.0305	0.0971586	31.1913	1.4e-213	1.09e-209
Solyc04g076190.1	6220.93	-2.96349	0.0986259	-30.0478	2.33e-198	1.46e-194
Solyc07g063930.2	1533.09	4.66629	0.164573	28.3539	7.49e-177	3.9e-173
Solyc11g010700.1	1765.54	5.13453	0.181189	28.3379	1.18e-176	5.26e-173
Solyc06g064440.2	3037.73	3.10625	0.109635	28.3326	1.37e-176	5.35e-173
Solyc06g007580.1	2417.99	4.98876	0.176853	28.2086	4.59e-175	1.59e-171
Solyc08g005960.1	9217.73	-3.14447	0.114895	-27.3682	6.56e-165	2.05e-161
Solyc01g080020.2	7513.62	4.68596	0.172169	27.2171	4.07e-163	1.16e-159
Solyc01g109500.2	9784.52	-2.51911	0.0943253	-26.7066	3.94e-157	1.03e-153
Solyc05g006740.2	2633.76	4.86294	0.187418	25.947	1.96e-148	4.72e-145
Solyc08g083050.1	1668.36	-4.30044	0.167426	-25.6855	1.7e-145	3.78e-142
Solyc10g085850.1	70312.9	5.67164	0.222251	25.5191	1.21e-143	2.52e-140
Solyc07g055690.1	1167.29	-2.25994	0.0890929	-25.3661	5.98e-142	1.17e-138
Solyc01g096450.2	25230.9	-1.87013	0.0741151	-25.2328	1.75e-140	3.22e-137
Solyc09g007760.2	8061.77	-2.47004	0.0979871	-25.2078	3.29e-140	5.71e-137
Solyc11g069450.1	3544.04	2.59107	0.105487	24.5628	3.16e-133	5.19e-130
Solyc01g110060.2	4548.09	4.09775	0.168121	24.3738	3.24e-131	5.06e-128
Solyc02g094160.1	5282.67	-1.84239	0.0775943	-23.7438	1.27e-124	1.89e-121
Solyc02g084930.2	1349.45	5.26028	0.224373	23.4443	1.51e-121	2.14e-118
Solyc01g066910.2	1978.31	-3.56565	0.152287	-23.414	3.08e-121	4.18e-118
Solyc08g078940.1	6064.17	-3.10797	0.133559	-23.2705	8.83e-120	1.15e-116
Solyc03g005450.2	1380.86	3.084	0.134808	22.8771	7.86e-116	9.82e-113
Solyc03g113340.2	656.482	3.44332	0.151252	22.7655	1.01e-114	1.21e-111
Solyc10g017580.2	3022.07	2.52169	0.111827	22.5498	1.35e-112	1.56e-109
Solyc01g005940.2	382.741	7.2204	0.32252	22.3874	5.22e-111	5.82e-108
Solyc05g009470.2	16330.9	-1.75111	0.0785602	-22.29	4.62e-110	4.97e-107
Solyc02g082260.2	7337.02	-1.33898	0.0602956	-22.207	2.94e-109	3.06e-106
Solyc04g015120.2	8252.66	5.94225	0.271497	21.887	3.46e-106	3.37e-103
Solyc02g093970.2	1753.4	-2.02365	0.0928215	-21.8016	2.24e-105	2.12e-102
Solyc11g068950.1	3373.55	2.00076	0.0932703	21.4512	4.45e-102	4.09e-99
Solyc03g121900.1	3010.86	-5.65892	0.267269	-21.1731	1.69e-99	1.47e-96
Solyc08g078700.2	1192.34	-2.80056	0.132516	-21.1338	3.89e-99	3.28e-96
Solyc03g119930.1	2296.86	2.22813	0.105751	21.0696	1.51e-98	1.24e-95
Solyc01g099630.2	10546.9	-1.91098	0.0918017	-20.8164	3.07e-96	2.46e-93
Solyc04g006970.2	1528.4	-3.27474	0.158139	-20.708	2.93e-95	2.24e-92
Solyc05g052670.1	352.25	-4.58536	0.222029	-20.6521	9.35e-95	6.95e-92
Solyc11g005300.1	302.977	3.44512	0.167606	20.5549	6.96e-94	5.06e-91
Solyc11g013810.1	45233.9	-2.62647	0.127871	-20.54	9.46e-94	6.72e-91
Solyc03g113010.1	3121.84	2.35071	0.115791	20.3012	1.25e-91	8.7e-89
Solyc11g013150.1	859.41	2.81016	0.138592	20.2765	2.07e-91	1.41e-88
Solyc05g008910.2	490.999	7.04074	0.348114	20.2254	5.85e-91	3.89e-88
Solyc10g080610.1	17071.7	2.42275	0.119805	20.2224	6.22e-91	4.05e-88
Solyc10g047040.1	684.778	5.79253	0.288518	20.0768	1.18e-89	7.35e-87
Solyc09g007770.2	9547.94	-2.62458	0.13099	-20.0365	2.65e-89	1.62e-86
Solyc04g080380.2	1853.08	2.16807	0.109432	19.8121	2.34e-87	1.41e-84
Solyc07g043490.1	6802.65	-1.9342	0.0979448	-19.7479	8.37e-87	4.93e-84
Solyc08g074480.1	28887.1	-2.61694	0.132689	-19.7224	1.39e-86	8.01e-84
Solyc05g046290.2	794.311	4.08658	0.208022	19.6449	6.39e-86	3.63e-83
Solyc08g078960.2	1009.59	2.37113	0.120882	19.6152	1.15e-85	6.39e-83
Solyc11g008680.1	1127.6	-3.17804	0.163198	-19.4735	1.84e-84	1.01e-81
Solyc09g007890.1	3086.27	-38.556	1.98419	-19.4316	4.17e-84	2.24e-81
Solyc01g106510.2	384.049	-3.44339	0.177931	-19.3524	1.95e-83	1.03e-80
Solyc02g089250.2	9140.7	-2.41114	0.125372	-19.2319	2e-82	1.04e-79
Solyc05g014550.1	1952.54	7.02979	0.365998	19.2072	3.22e-82	1.65e-79
Solyc03g093140.2	21870	6.30918	0.329904	19.1243	1.58e-81	7.98e-79
Solyc07g064420.2	1330.46	2.86593	0.150633	19.0259	1.04e-80	5.07e-78
Solyc08g065940.2	6711.74	1.64816	0.0868187	18.9839	2.32e-80	1.11e-77
Solyc02g069910.1	1245.67	-3.65938	0.192916	-18.9688	3.09e-80	1.46e-77
Solyc10g085100.1	4108.3	5.11081	0.26945	18.9675	3.16e-80	1.47e-77
Solyc07g040960.1	4440.87	-2.35969	0.124848	-18.9005	1.13e-79	5.19e-77
Solyc04g055250.2	363.666	-3.24062	0.173594	-18.6679	9.04e-78	4.09e-75
Solyc03g118290.2	3987.76	1.5598	0.0838435	18.6037	3e-77	1.34e-74
Solyc03g117420.2	4216.86	1.80049	0.096839	18.5926	3.69e-77	1.62e-74
Solyc12g009480.1	16904.3	7.41675	0.399771	18.5525	7.79e-77	3.38e-74
Solyc11g066330.1	1082.21	1.53464	0.0827436	18.5469	8.64e-77	3.69e-74
Solyc01g105410.2	8613.19	1.93756	0.104809	18.4866	2.65e-76	1.12e-73
Solyc02g071750.2	781.363	3.70787	0.202092	18.3475	3.46e-75	1.44e-72
Solyc03g111140.2	789.306	2.6076	0.142223	18.3346	4.38e-75	1.8e-72
Solyc12g017460.1	5167.19	-1.40591	0.0777323	-18.0866	4.07e-73	1.63e-70
Solyc08g079230.1	3319.24	-3.39089	0.187606	-18.0745	5.06e-73	2e-70
Solyc12g096770.1	2825.85	4.48451	0.248606	18.0387	9.69e-73	3.78e-70
Solyc01g006930.2	1045.78	3.17163	0.175997	18.021	1.33e-72	5.14e-70
Solyc10g085500.1	389.184	5.99544	0.335164	17.8881	1.46e-71	5.56e-69
Solyc07g065110.1	6494.32	-3.61867	0.202594	-17.8617	2.34e-71	8.81e-69
Solyc09g008380.2	1183.26	-3.0027	0.168255	-17.8462	3.1e-71	1.15e-68
Solyc12g056760.1	802.478	3.55424	0.199639	17.8033	6.66e-71	2.45e-68
Solyc05g056470.1	932.063	-2.2137	0.124798	-17.7382	2.12e-70	7.71e-68
Solyc07g008250.2	14159.7	-0.811307	0.0458243	-17.7048	3.85e-70	1.38e-67
Solyc06g059990.2	476.291	4.7374	0.269776	17.5605	4.95e-69	1.76e-66
Solyc10g044670.1	7814.67	1.21889	0.0697102	17.485	1.86e-68	6.54e-66
Solyc07g053900.2	2796.72	8.5126	0.486909	17.4829	1.93e-68	6.71e-66
Solyc11g005290.1	292.668	5.0404	0.288837	17.4507	3.4e-68	1.17e-65
Solyc06g074120.2	2010.19	2.41489	0.138637	17.4189	5.94e-68	2.01e-65
Solyc02g068170.1	369.054	4.73469	0.272077	17.402	7.97e-68	2.67e-65
Solyc01g103360.2	564.486	-3.09484	0.178904	-17.2988	4.8e-67	1.59e-64
Solyc05g010810.1	10279	1.24633	0.0725102	17.1884	3.25e-66	1.07e-63
Solyc11g011240.1	667.75	4.76721	0.277453	17.182	3.62e-66	1.18e-63
Solyc08g079900.1	4496.53	-3.33942	0.194824	-17.1407	7.37e-66	2.37e-63
Solyc12g088460.1	578.358	2.37491	0.138695	17.1232	9.96e-66	3.17e-63
Solyc02g081350.2	301.388	-3.70967	0.216705	-17.1185	1.08e-65	3.4e-63
Solyc04g080480.1	1109.3	10.2327	0.597821	17.1167	1.11e-65	3.48e-63
Solyc01g101030.2	1418.89	-1.51435	0.088748	-17.0635	2.78e-65	8.58e-63
Solyc06g069150.1	972.819	-3.43935	0.201659	-17.0553	3.19e-65	9.77e-63
Solyc01g107420.2	1267.89	2.1667	0.127159	17.0394	4.19e-65	1.27e-62
Solyc01g096040.2	11252.9	-1.27541	0.0749915	-17.0074	7.23e-65	2.17e-62
Solyc02g093190.2	1408.85	2.16133	0.127372	16.9686	1.4e-64	4.17e-62
Solyc06g031710.2	394.735	5.07439	0.300699	16.8753	6.84e-64	2.01e-61
Solyc06g075220.1	1814.55	-2.26329	0.13434	-16.8475	1.09e-63	3.19e-61
Solyc10g008910.1	13891.3	-2.09331	0.124304	-16.8403	1.24e-63	3.58e-61
Solyc10g008320.1	2887.02	-1.95218	0.116351	-16.7784	3.51e-63	1.01e-60
Solyc01g097810.2	1682.99	1.76722	0.105537	16.7451	6.15e-63	1.75e-60
Solyc01g066260.2	400.127	4.07615	0.243642	16.7301	7.91e-63	2.23e-60
Solyc03g095510.2	1066.88	2.55631	0.152855	16.7238	8.8e-63	2.45e-60
Solyc08g066650.2	697.549	4.36049	0.261094	16.7008	1.29e-62	3.57e-60
Solyc03g095600.1	2308.87	-1.41119	0.0845065	-16.6992	1.33e-62	3.64e-60
Solyc02g073580.1	276.844	-4.22806	0.253218	-16.6973	1.37e-62	3.73e-60
Solyc01g100020.2	1905.55	7.64559	0.458514	16.6747	2e-62	5.39e-60
Solyc11g005280.1	479.504	3.31266	0.199626	16.5943	7.66e-62	2.03e-59
Solyc07g066670.2	993.791	1.72557	0.104256	16.5513	1.57e-61	4.11e-59
Solyc04g005040.1	2076.53	-1.71321	0.103598	-16.5371	1.98e-61	5.16e-59
Solyc03g098730.1	1129.25	-2.09594	0.127492	-16.4398	9.93e-61	2.56e-58
Solyc01g104740.2	672.481	-2.53054	0.155487	-16.2749	1.49e-59	3.81e-57
Solyc01g079350.2	2400.4	1.09401	0.0673661	16.2398	2.64e-59	6.65e-57
Solyc06g007180.2	867.269	4.84212	0.298528	16.22	3.64e-59	9.1e-57
Solyc02g069690.1	3587.38	-1.41577	0.0877731	-16.1298	1.57e-58	3.9e-56
Solyc04g008100.1	1298.6	-2.6732	0.166342	-16.0705	4.11e-58	1.01e-55
Solyc03g007690.1	544.434	-2.54321	0.158383	-16.0573	5.08e-58	1.24e-55
Solyc01g091200.2	1946.69	-1.32397	0.0825	-16.0481	5.9e-58	1.43e-55
Solyc02g031840.2	1825.67	2.00149	0.124777	16.0406	6.66e-58	1.59e-55
Solyc01g086650.2	2405.87	-1.60121	0.0998752	-16.0321	7.63e-58	1.8e-55
Solyc06g074070.2	761.671	-2.75335	0.172115	-15.9972	1.34e-57	3.14e-55
Solyc01g106240.2	1993.93	-33.6721	2.10672	-15.9832	1.67e-57	3.9e-55
Solyc09g007660.1	1376.76	-2.22063	0.13962	-15.9049	5.86e-57	1.36e-54
Solyc02g062890.1	1641.45	2.62133	0.165008	15.8861	7.91e-57	1.82e-54
Solyc09g007020.1	1327.31	-4.95679	0.312599	-15.8567	1.26e-56	2.88e-54
Solyc08g078920.1	3808.51	-2.84792	0.180083	-15.8145	2.47e-56	5.59e-54
Solyc10g085030.1	839.574	-2.31345	0.14632	-15.8108	2.62e-56	5.88e-54
Solyc03g112210.1	634.626	2.65355	0.168299	15.7669	5.26e-56	1.17e-53
Solyc01g096810.2	10230.3	1.58395	0.100756	15.7206	1.09e-55	2.42e-53
Solyc08g083110.2	1141.08	2.78989	0.17761	15.708	1.33e-55	2.93e-53
Solyc08g080570.2	899.371	2.91245	0.185464	15.7035	1.43e-55	3.12e-53
Solyc03g095370.2	654.554	4.45318	0.284181	15.6702	2.42e-55	5.24e-53
Solyc08g080150.1	1387.42	1.83797	0.118388	15.525	2.35e-54	5.06e-52
Solyc08g067960.2	1539.27	1.86846	0.120569	15.497	3.64e-54	7.78e-52
Solyc04g007760.2	3301.39	-2.05248	0.13247	-15.4939	3.81e-54	8.1e-52
Solyc03g019670.2	1049.76	-2.39402	0.155577	-15.388	1.97e-53	4.16e-51
Solyc02g077480.1	10873.1	-1.7651	0.114833	-15.371	2.56e-53	5.37e-51
Solyc02g089720.1	3337.36	-1.23489	0.0805217	-15.3361	4.39e-53	9.14e-51
Solyc07g049560.2	3458.98	3.19017	0.208586	15.2943	8.35e-53	1.73e-50
Solyc08g008080.1	517.547	4.06879	0.266862	15.2468	1.73e-52	3.55e-50
Solyc02g068030.1	953.381	2.71101	0.178005	15.23	2.24e-52	4.56e-50
Solyc01g005990.2	1490.32	-2.93727	0.19313	-15.2088	3.09e-52	6.27e-50
Solyc11g069070.1	1196.29	-2.69542	0.178162	-15.129	1.04e-51	2.1e-49
Solyc07g007660.1	3773.1	2.88521	0.191367	15.0769	2.3e-51	4.57e-49
Solyc01g097750.1	251.446	-3.00294	0.199189	-15.0758	2.34e-51	4.61e-49
Solyc02g088500.1	1994.62	3.52289	0.233904	15.0613	2.91e-51	5.7e-49
Solyc02g091590.2	1200.77	2.58557	0.171681	15.0603	2.95e-51	5.73e-49
Solyc05g012700.2	2315.13	2.96704	0.197163	15.0487	3.52e-51	6.79e-49
Solyc02g084720.2	2631.13	-1.37883	0.0918489	-15.0119	6.13e-51	1.17e-48
Solyc05g014260.2	4770.6	1.52724	0.102533	14.8952	3.54e-50	6.75e-48
Solyc02g069800.1	3848.52	-1.68143	0.112904	-14.8925	3.68e-50	6.97e-48
Solyc02g062550.2	416.492	-2.36449	0.159131	-14.8588	6.1e-50	1.15e-47
Solyc04g014220.1	298.361	-2.92966	0.197717	-14.8174	1.13e-49	2.1e-47
Solyc12g040860.1	458.034	-3.38425	0.230636	-14.6735	9.53e-49	1.76e-46
Solyc04g077620.1	686.814	-2.157	0.147333	-14.6403	1.55e-48	2.85e-46
Solyc11g069760.1	1556.96	-4.65187	0.317946	-14.631	1.78e-48	3.25e-46
Solyc04g005610.2	642.493	4.55006	0.311152	14.6233	2e-48	3.62e-46
Solyc04g073970.2	3245.04	-1.39112	0.0952933	-14.5983	2.88e-48	5.2e-46
Solyc12g094650.1	1949.26	-2.12719	0.145818	-14.588	3.35e-48	6.01e-46
Solyc12g006380.1	944.003	-2.32643	0.160016	-14.5388	6.88e-48	1.23e-45
Solyc03g083620.1	6503.56	1.20534	0.0829352	14.5335	7.43e-48	1.32e-45
Solyc03g098010.2	2475.97	8.34446	0.574246	14.5312	7.69e-48	1.36e-45
Solyc10g009410.1	1801.81	-1.86548	0.128553	-14.5114	1.03e-47	1.8e-45
Solyc08g007680.1	1087.9	-1.3749	0.0952523	-14.4343	3.15e-47	5.49e-45
Solyc02g081600.2	1215.72	2.18223	0.151241	14.4288	3.41e-47	5.91e-45
Solyc09g059440.1	729.056	-1.86036	0.129205	-14.3986	5.28e-47	9.11e-45
Solyc12g098490.1	1556.94	-1.34921	0.0937497	-14.3917	5.84e-47	1e-44
Solyc09g090350.2	1289.07	1.27993	0.08896	14.3877	6.18e-47	1.06e-44
Solyc07g062490.1	2917.18	-1.38482	0.0963176	-14.3777	7.15e-47	1.21e-44
Solyc01g066290.2	450.532	2.71494	0.188927	14.3704	7.94e-47	1.34e-44
Solyc02g071740.2	2322.15	1.38859	0.0966632	14.3652	8.55e-47	1.44e-44
Solyc10g050990.1	830.265	-7.41993	0.517245	-14.3451	1.14e-46	1.91e-44
Solyc09g007190.2	1513.94	4.29001	0.299388	14.3293	1.44e-46	2.39e-44
Solyc03g117680.2	3205.24	1.28274	0.0898354	14.2788	2.97e-46	4.9e-44
Solyc12g014630.1	1541.16	-4.80347	0.336446	-14.2771	3.04e-46	5e-44
Solyc04g053080.2	7998.16	1.24303	0.0871095	14.2698	3.38e-46	5.52e-44
Solyc04g063370.1	423.855	5.61682	0.393895	14.2597	3.9e-46	6.34e-44
Solyc06g048820.1	3866.59	2.56297	0.179813	14.2535	4.26e-46	6.9e-44
Solyc09g092500.1	1598.86	1.88838	0.132518	14.25	4.48e-46	7.21e-44
Solyc03g005330.1	1793.1	1.78971	0.125934	14.2114	7.78e-46	1.25e-43
Solyc05g052270.1	4825.29	1.33809	0.0941714	14.2091	8.05e-46	1.28e-43
Solyc06g034290.2	1743.35	1.93084	0.135978	14.1997	9.21e-46	1.46e-43
Solyc01g091870.2	290.643	7.5917	0.534732	14.1972	9.53e-46	1.5e-43
Solyc09g075350.2	1576.42	-1.52921	0.10783	-14.1817	1.19e-45	1.87e-43
Solyc03g118510.2	4011.3	-1.13968	0.0807498	-14.1137	3.13e-45	4.88e-43
Solyc03g116490.1	1716.14	1.87073	0.132677	14.0999	3.8e-45	5.91e-43
Solyc07g005090.2	3613.41	-1.38565	0.0985091	-14.0662	6.12e-45	9.47e-43
Solyc06g076040.2	3132.76	-0.982958	0.0700535	-14.0315	1e-44	1.53e-42
Solyc01g087500.2	4270.14	-1.46737	0.104575	-14.0318	9.96e-45	1.53e-42
Solyc05g005150.1	1726.63	-1.54988	0.110563	-14.018	1.21e-44	1.84e-42
Solyc10g083690.2	787.949	2.01521	0.143789	14.0151	1.26e-44	1.91e-42
Solyc03g111670.2	3606.16	-1.16692	0.0833365	-14.0026	1.5e-44	2.27e-42
Solyc08g068770.1	2392.45	-1.56367	0.111824	-13.9833	1.97e-44	2.96e-42
Solyc12g015880.1	36733.2	-0.943422	0.0675555	-13.9651	2.54e-44	3.8e-42
Solyc04g078940.2	2310.87	-1.25704	0.0901835	-13.9387	3.69e-44	5.48e-42
Solyc08g079200.1	2001	-2.44026	0.175287	-13.9215	4.69e-44	6.94e-42
Solyc10g007110.2	696.095	-1.93948	0.139677	-13.8855	7.76e-44	1.14e-41
Solyc05g052680.1	446.458	-2.99163	0.216167	-13.8394	1.47e-43	2.16e-41
Solyc05g052030.1	2532.67	2.32009	0.167778	13.8283	1.72e-43	2.5e-41
Solyc04g071620.2	10076.4	4.24149	0.306718	13.8287	1.71e-43	2.5e-41
Solyc02g090740.2	667.094	1.92477	0.139202	13.8272	1.75e-43	2.53e-41
Solyc02g067580.2	1366.99	-2.80923	0.203308	-13.8176	2e-43	2.87e-41
Solyc11g072080.1	440.992	-2.28837	0.165706	-13.8098	2.23e-43	3.19e-41
Solyc09g014530.2	937.943	-2.88051	0.208757	-13.7984	2.61e-43	3.72e-41
Solyc11g066110.1	1604.63	1.83613	0.133138	13.7912	2.88e-43	4.09e-41
Solyc06g071220.1	370.18	3.25193	0.236148	13.7708	3.82e-43	5.4e-41
Solyc11g072110.1	1540.6	-2.90088	0.210661	-13.7703	3.84e-43	5.41e-41
Solyc12g088920.1	1122.6	1.86227	0.135736	13.7198	7.73e-43	1.08e-40
Solyc03g083710.1	773.743	-2.48964	0.181755	-13.6977	1.05e-42	1.46e-40
Solyc11g005820.1	806.088	-2.74264	0.200792	-13.6591	1.78e-42	2.47e-40
Solyc08g079300.2	320.69	7.79132	0.571136	13.6418	2.26e-42	3.12e-40
Solyc11g069240.1	1002.74	-3.84236	0.282669	-13.5932	4.4e-42	6.02e-40
Solyc09g011270.2	293.73	-2.72301	0.200837	-13.5583	7.07e-42	9.65e-40
Solyc12g019130.1	92.3056	-5.33384	0.393644	-13.5499	7.93e-42	1.07e-39
Solyc03g097840.2	709.67	-1.55251	0.114596	-13.5477	8.18e-42	1.1e-39
Solyc06g050250.1	955.415	1.98272	0.146771	13.5089	1.39e-41	1.86e-39
Solyc01g104920.2	1441.33	-1.30875	0.09693	-13.502	1.52e-41	2.03e-39
Solyc03g112060.2	2241.52	-1.57914	0.116988	-13.4983	1.6e-41	2.13e-39
Solyc05g007940.2	2337.64	4.26407	0.316039	13.4922	1.74e-41	2.3e-39
Solyc03g113870.1	1979.14	1.49028	0.110672	13.4658	2.49e-41	3.28e-39
Solyc09g008790.2	1796.59	1.06416	0.079101	13.4532	2.95e-41	3.87e-39
Solyc02g082690.2	1876.14	1.58924	0.118163	13.4496	3.09e-41	4.04e-39
Solyc02g090120.1	873.997	-3.42254	0.25493	-13.4254	4.29e-41	5.59e-39
Solyc04g081300.2	1694.41	-1.69271	0.126613	-13.3691	9.16e-41	1.19e-38
Solyc08g078900.1	13953.8	-2.57076	0.192334	-13.3661	9.54e-41	1.23e-38
Solyc03g115990.1	4902.68	-1.22146	0.091577	-13.3381	1.39e-40	1.79e-38
Solyc05g052880.2	239.476	5.02652	0.377303	13.3222	1.72e-40	2.19e-38
Solyc02g071510.2	2093.18	1.17048	0.0878695	13.3206	1.76e-40	2.23e-38
Solyc03g121530.2	814.976	1.97259	0.148281	13.303	2.22e-40	2.81e-38
Solyc07g063640.1	183.032	-4.06584	0.306157	-13.2802	3.01e-40	3.79e-38
Solyc01g108490.2	1915.53	1.87473	0.141216	13.2756	3.21e-40	4.02e-38
Solyc02g087870.2	4006.52	-0.991983	0.0747619	-13.2686	3.52e-40	4.4e-38
Solyc04g007150.2	2071.15	-2.03607	0.153619	-13.254	4.28e-40	5.32e-38
Solyc11g010500.1	4310.03	-1.56717	0.118402	-13.236	5.44e-40	6.74e-38
Solyc07g041770.1	976.478	-1.84735	0.139789	-13.2153	7.16e-40	8.84e-38
Solyc06g072960.1	1182.5	7.13192	0.540179	13.2029	8.44e-40	1.04e-37
Solyc12g017970.1	439.223	-1.67368	0.126863	-13.1929	9.65e-40	1.18e-37
Solyc06g005300.2	188.451	-2.5194	0.191264	-13.1724	1.27e-39	1.54e-37
Solyc06g066170.2	1479.47	-2.25679	0.1715	-13.1591	1.51e-39	1.83e-37
Solyc07g021630.2	761.81	5.29954	0.403381	13.1378	2e-39	2.42e-37
Solyc01g086820.2	9675.22	-1.9462	0.14823	-13.1295	2.23e-39	2.69e-37
Solyc06g007170.2	1440.07	-2.0414	0.155537	-13.1248	2.37e-39	2.85e-37
Solyc04g074430.1	1624.75	-2.13665	0.162973	-13.1105	2.87e-39	3.43e-37
Solyc08g068320.2	1222.98	-1.44433	0.110292	-13.0955	3.49e-39	4.16e-37
Solyc07g048050.1	855.031	-1.76906	0.135273	-13.0777	4.42e-39	5.24e-37
Solyc03g119080.2	7756.68	-2.17601	0.16694	-13.0346	7.77e-39	9.2e-37
Solyc08g008380.2	1444.51	2.90147	0.222832	13.0209	9.31e-39	1.1e-36
Solyc01g079110.2	6321.68	-1.92791	0.1481	-13.0176	9.71e-39	1.14e-36
Solyc01g091530.2	19274.6	-1.42093	0.109255	-13.0056	1.14e-38	1.33e-36
Solyc01g104780.2	815.632	2.21386	0.170232	13.0049	1.15e-38	1.34e-36
Solyc01g094660.2	2146.65	1.57023	0.120935	12.9841	1.51e-38	1.75e-36
Solyc03g083720.1	1237.67	-1.82134	0.140448	-12.9681	1.86e-38	2.15e-36
Solyc04g074850.2	906.378	2.9385	0.226603	12.9676	1.87e-38	2.15e-36
Solyc03g114240.2	910.431	-1.7328	0.133648	-12.9653	1.92e-38	2.21e-36
Solyc06g035940.2	7307.82	-0.785518	0.0606371	-12.9544	2.22e-38	2.54e-36
Solyc04g008850.1	1215.3	-2.27625	0.176406	-12.9035	4.3e-38	4.9e-36
Solyc08g060920.2	18417.6	6.9522	0.538896	12.9008	4.45e-38	5.06e-36
Solyc12g099190.1	3718.33	2.088	0.161885	12.8981	4.62e-38	5.22e-36
Solyc01g095620.2	6266.78	0.701066	0.0543638	12.8958	4.75e-38	5.36e-36
Solyc02g065470.1	1375.12	-2.15899	0.167493	-12.89	5.13e-38	5.76e-36
Solyc02g078860.2	897.489	2.27474	0.176581	12.8821	5.68e-38	6.35e-36
Solyc10g054910.1	7485.75	4.4954	0.349264	12.8711	6.55e-38	7.3e-36
Solyc07g048090.1	8343.39	-1.90552	0.148162	-12.861	7.46e-38	8.29e-36
Solyc05g055400.2	843.041	4.31375	0.335531	12.8565	7.91e-38	8.76e-36
Solyc12g014140.1	4475.72	-1.62778	0.126888	-12.8285	1.14e-37	1.25e-35
Solyc02g089730.1	1917.51	-1.31128	0.102255	-12.8236	1.21e-37	1.32e-35
Solyc03g113890.1	203.223	3.18777	0.248864	12.8093	1.45e-37	1.58e-35
Solyc03g078620.1	1120.09	-2.92022	0.228139	-12.8002	1.64e-37	1.77e-35
Solyc03g007130.2	901.718	-1.86192	0.145872	-12.7641	2.6e-37	2.81e-35
Solyc03g119590.1	1387.68	-2.54429	0.199415	-12.7588	2.79e-37	2.99e-35
Solyc01g007020.2	737.071	-1.4903	0.117127	-12.7238	4.36e-37	4.66e-35
Solyc02g083290.2	930.743	2.46712	0.193933	12.7215	4.49e-37	4.79e-35
Solyc08g067370.1	4756.51	-1.70706	0.134517	-12.6902	6.7e-37	7.09e-35
Solyc01g086920.2	8182.72	-1.45607	0.114963	-12.6655	9.18e-37	9.69e-35
Solyc08g077730.2	2165.04	1.13923	0.0900884	12.6457	1.18e-36	1.24e-34
Solyc06g076080.1	379.064	-4.07696	0.322476	-12.6427	1.23e-36	1.29e-34
Solyc01g096400.2	1180.01	4.29818	0.341826	12.5742	2.93e-36	3.05e-34
Solyc06g050760.1	1309.63	-2.20029	0.176044	-12.4985	7.61e-36	7.89e-34
Solyc07g043480.1	5616.15	-1.49188	0.119517	-12.4825	9.3e-36	9.61e-34
Solyc01g109460.2	5024.83	1.17055	0.0938677	12.4702	1.09e-35	1.12e-33
Solyc08g082880.2	964.574	1.00054	0.080238	12.4696	1.09e-35	1.12e-33
Solyc07g065210.2	2913.62	-1.6656	0.133583	-12.4687	1.11e-35	1.13e-33
Solyc06g036110.1	4624.18	2.23633	0.179603	12.4515	1.37e-35	1.4e-33
Solyc01g066450.2	831.066	2.37615	0.190881	12.4483	1.43e-35	1.45e-33
Solyc12g006130.1	1050.33	9.91047	0.798664	12.4088	2.34e-35	2.37e-33
Solyc04g009960.2	1326.53	1.4705	0.11851	12.4082	2.36e-35	2.38e-33
Solyc01g100270.2	1455.18	3.96647	0.319731	12.4056	2.44e-35	2.45e-33
Solyc10g084540.1	730.509	2.84451	0.229464	12.3963	2.74e-35	2.74e-33
Solyc07g007760.2	5648.71	-1.76142	0.1422	-12.3869	3.08e-35	3.07e-33
Solyc01g074000.2	8467.13	-1.835	0.148149	-12.3861	3.11e-35	3.09e-33
Solyc12g097000.1	343.566	-4.72499	0.381865	-12.3735	3.64e-35	3.61e-33
Solyc06g048950.2	3788.17	-0.865739	0.0699818	-12.3709	3.75e-35	3.71e-33
Solyc02g078110.1	308.813	-5.8875	0.476772	-12.3487	4.95e-35	4.88e-33
Solyc10g018150.1	458.094	6.64523	0.538374	12.3431	5.3e-35	5.21e-33
Solyc04g081080.1	662.058	-1.50247	0.121755	-12.3401	5.51e-35	5.39e-33
Solyc07g005520.1	1790.72	2.00671	0.163546	12.27	1.31e-34	1.28e-32
Solyc05g050130.2	5211.4	-1.41707	0.116186	-12.1965	3.24e-34	3.15e-32
Solyc11g066720.1	1110.05	-1.32222	0.108593	-12.1759	4.18e-34	4.05e-32
Solyc07g007790.2	5679.61	1.84223	0.151356	12.1715	4.41e-34	4.26e-32
Solyc07g042580.2	1333.94	-1.41326	0.116124	-12.1702	4.48e-34	4.32e-32
Solyc03g112200.1	4216.18	1.25348	0.103009	12.1686	4.57e-34	4.39e-32
Solyc05g010260.2	6198.78	-0.985466	0.0810166	-12.1638	4.85e-34	4.64e-32
Solyc09g008520.2	1691.76	2.29806	0.188998	12.1592	5.13e-34	4.9e-32
Solyc12g043040.1	2154.78	2.33375	0.191967	12.1571	5.26e-34	5.01e-32
Solyc12g056090.1	240.667	-2.23844	0.184149	-12.1556	5.36e-34	5.09e-32
Solyc06g060960.1	1073.85	1.12786	0.0929449	12.1347	6.91e-34	6.54e-32
Solyc04g074440.1	2362.95	-1.35592	0.111742	-12.1344	6.94e-34	6.55e-32
Solyc03g097460.2	1258.03	1.64546	0.135756	12.1207	8.2e-34	7.71e-32
Solyc04g082120.2	494.084	-3.70055	0.305633	-12.1078	9.6e-34	9e-32
Solyc01g005210.2	6247.46	1.08552	0.089706	12.1009	1.04e-33	9.77e-32
Solyc01g090340.2	2812.51	-2.01311	0.166419	-12.0966	1.1e-33	1.03e-31
Solyc09g010860.2	1319.12	-2.89168	0.239192	-12.0893	1.2e-33	1.11e-31
Solyc10g009290.1	468.166	2.1213	0.175697	12.0736	1.46e-33	1.35e-31
Solyc07g054690.1	1016.71	-1.681	0.139258	-12.0711	1.5e-33	1.38e-31
Solyc11g007370.1	254.683	-2.22186	0.184284	-12.0567	1.79e-33	1.64e-31
Solyc12g043150.1	217.873	3.00423	0.249182	12.0564	1.8e-33	1.64e-31
Solyc01g090890.2	7312.44	8.97882	0.746535	12.0273	2.55e-33	2.33e-31
Solyc01g073770.2	1241.99	1.59243	0.13241	12.0265	2.58e-33	2.35e-31
Solyc02g070130.1	543.136	2.57666	0.214393	12.0184	2.84e-33	2.58e-31
Solyc07g042990.1	887.997	-1.67505	0.139402	-12.016	2.93e-33	2.65e-31
Solyc07g063350.2	963.371	-1.5976	0.13298	-12.0138	3.01e-33	2.71e-31
Solyc01g080600.2	6628.73	-2.01148	0.167439	-12.0132	3.03e-33	2.73e-31
Solyc01g102410.2	6691.01	-1.24532	0.103928	-11.9825	4.39e-33	3.94e-31
Solyc08g014350.1	329.442	-2.58573	0.215947	-11.9739	4.87e-33	4.36e-31
Solyc10g007600.2	10246	4.29523	0.358896	11.9679	5.23e-33	4.67e-31
Solyc05g055330.2	290.772	3.83297	0.320847	11.9464	6.78e-33	6.03e-31
Solyc06g065340.1	842.041	-1.62283	0.135919	-11.9398	7.34e-33	6.51e-31
Solyc02g092600.2	1042.54	1.64103	0.137846	11.9049	1.12e-32	9.88e-31
Solyc09g008910.1	334.848	4.24934	0.357125	11.8988	1.2e-32	1.06e-30
Solyc04g078340.2	299.025	5.19075	0.436427	11.8937	1.28e-32	1.12e-30
Solyc05g054610.1	3233.64	-2.24445	0.18882	-11.8867	1.39e-32	1.22e-30
Solyc02g093660.1	384.879	-2.5883	0.218249	-11.8594	1.92e-32	1.68e-30
Solyc02g090600.1	360.72	-3.84381	0.324369	-11.8501	2.15e-32	1.87e-30
Solyc06g054140.2	505.088	1.60093	0.135132	11.8472	2.23e-32	1.94e-30
Solyc06g054540.2	552.787	2.26045	0.190814	11.8463	2.25e-32	1.95e-30
Solyc07g053640.1	5687.38	-1.40775	0.119061	-11.8238	2.94e-32	2.54e-30
Solyc08g075880.2	224.85	3.13629	0.265775	11.8005	3.88e-32	3.35e-30
Solyc01g105720.2	2386.25	-1.44848	0.123057	-11.7709	5.52e-32	4.74e-30
Solyc03g005530.1	18663.3	3.14578	0.26733	11.7674	5.75e-32	4.93e-30
Solyc07g053120.2	639.724	-2.34906	0.199721	-11.7617	6.15e-32	5.26e-30
Solyc06g034370.1	405.413	-2.0907	0.177825	-11.7571	6.5e-32	5.54e-30
Solyc04g077860.2	882.563	1.858	0.158194	11.7451	7.49e-32	6.37e-30
Solyc10g050110.1	3326.88	-0.916004	0.0780245	-11.74	7.95e-32	6.75e-30
Solyc02g086210.2	548.587	-1.94505	0.16586	-11.727	9.27e-32	7.84e-30
Solyc12g010900.1	729.332	1.81031	0.154478	11.7189	1.02e-31	8.61e-30
Solyc11g006490.1	571.856	1.36577	0.116598	11.7134	1.09e-31	9.15e-30
Solyc07g032740.2	1833.68	-2.71655	0.232141	-11.7022	1.24e-31	1.04e-29
Solyc09g092430.2	2028.49	3.33942	0.285481	11.6975	1.31e-31	1.1e-29
Solyc04g079300.2	861.003	2.69932	0.230789	11.696	1.34e-31	1.11e-29
Solyc06g072870.1	156.969	2.35302	0.201225	11.6935	1.38e-31	1.14e-29
Solyc09g007650.1	408.72	-3.56956	0.30531	-11.6916	1.41e-31	1.17e-29
Solyc09g011050.2	309.748	-2.7483	0.235182	-11.6859	1.51e-31	1.24e-29
Solyc01g006790.2	646.447	2.20215	0.18877	11.6658	1.91e-31	1.57e-29
Solyc11g006030.1	274.125	-2.58723	0.221898	-11.6596	2.05e-31	1.68e-29
Solyc04g071480.1	2709.78	-1.37386	0.118046	-11.6383	2.63e-31	2.14e-29
Solyc01g080010.2	4552.57	1.5437	0.132765	11.6273	2.99e-31	2.43e-29
Solyc08g078880.2	447.844	-2.94919	0.253765	-11.6218	3.2e-31	2.59e-29
Solyc03g025190.2	955.426	19.491	1.67752	11.619	3.3e-31	2.67e-29
Solyc06g065560.1	2270.51	-1.11138	0.0957699	-11.6047	3.9e-31	3.15e-29
Solyc05g005170.2	989.03	-3.71938	0.320552	-11.6031	3.98e-31	3.2e-29
Solyc02g022850.1	257.819	-3.04494	0.262998	-11.5778	5.34e-31	4.29e-29
Solyc03g123520.2	2299.08	0.97005	0.084033	11.5437	7.95e-31	6.36e-29
Solyc08g068690.1	2755.74	-1.43341	0.124327	-11.5294	9.38e-31	7.49e-29
Solyc09g018280.1	3410.02	0.912086	0.0791218	11.5276	9.58e-31	7.63e-29
Solyc05g052820.2	322.592	1.76243	0.152956	11.5225	1.02e-30	8.07e-29
Solyc01g006170.2	2020.37	-1.10353	0.0958602	-11.5119	1.15e-30	9.11e-29
Solyc05g013990.2	5758.14	-1.06024	0.0921594	-11.5044	1.25e-30	9.91e-29
Solyc10g008120.2	10992.8	2.66974	0.232087	11.5032	1.27e-30	1e-28
Solyc02g083480.2	222.612	-5.81794	0.50582	-11.502	1.29e-30	1.01e-28
Solyc04g054990.2	6157.81	2.69775	0.235156	11.4722	1.82e-30	1.43e-28
Solyc09g066150.1	621.144	2.63811	0.230241	11.4581	2.14e-30	1.68e-28
Solyc11g030730.1	416.187	-2.50533	0.218838	-11.4483	2.4e-30	1.87e-28
Solyc03g005660.2	2200.06	1.14086	0.0997442	11.4379	2.71e-30	2.11e-28
Solyc08g080400.1	1272.1	-1.54841	0.135729	-11.4081	3.81e-30	2.96e-28
Solyc01g100490.2	11045.3	-0.961305	0.0844108	-11.3884	4.78e-30	3.69e-28
Solyc02g081210.2	931.689	-1.60167	0.140745	-11.38	5.26e-30	4.06e-28
Solyc01g091050.2	807.347	1.87583	0.164875	11.3773	5.43e-30	4.17e-28
Solyc07g053950.1	3578.89	-2.34726	0.206401	-11.3724	5.74e-30	4.41e-28
Solyc07g008620.1	1991.33	-1.55343	0.13663	-11.3697	5.92e-30	4.53e-28
Solyc09g057760.2	919.176	4.73596	0.416702	11.3653	6.22e-30	4.75e-28
Solyc06g074790.1	7865.14	-1.6283	0.143322	-11.3611	6.53e-30	4.97e-28
Solyc04g026020.2	645.47	-4.06582	0.358286	-11.348	7.59e-30	5.77e-28
Solyc01g006320.2	736.912	-2.69035	0.237129	-11.3455	7.81e-30	5.92e-28
Solyc04g064770.1	995.59	1.34348	0.1185	11.3374	8.56e-30	6.48e-28
Solyc11g073010.1	373.959	-1.85417	0.163553	-11.3368	8.62e-30	6.5e-28
Solyc08g007690.1	315.548	-1.86492	0.164527	-11.335	8.8e-30	6.62e-28
Solyc02g070790.2	2113.84	-1.34862	0.118982	-11.3346	8.85e-30	6.64e-28
Solyc04g072850.2	2645.17	-1.23961	0.109545	-11.316	1.09e-29	8.19e-28
Solyc02g081850.2	1070.39	1.81734	0.160612	11.315	1.11e-29	8.26e-28
Solyc08g013900.2	425.354	-2.12108	0.187463	-11.3147	1.11e-29	8.28e-28
Solyc09g005400.2	301.448	-4.42626	0.391354	-11.3101	1.17e-29	8.69e-28
Solyc01g098740.2	857.493	-2.68629	0.237809	-11.296	1.37e-29	1.02e-27
Solyc12g014430.1	980.386	-1.55472	0.137942	-11.2708	1.83e-29	1.35e-27
Solyc11g005640.1	939.414	1.7245	0.153078	11.2655	1.94e-29	1.43e-27
Solyc02g014030.1	428.589	-2.00366	0.178044	-11.2537	2.22e-29	1.64e-27
Solyc06g050590.2	1556.12	-1.29521	0.115152	-11.2478	2.37e-29	1.74e-27
Solyc03g114130.1	883.146	1.86308	0.165923	11.2286	2.95e-29	2.16e-27
Solyc04g079100.2	1617.03	2.69433	0.240176	11.2182	3.32e-29	2.43e-27
Solyc11g020670.1	3863.1	1.95799	0.174556	11.217	3.37e-29	2.46e-27
Solyc06g074170.2	166.498	-2.86737	0.255785	-11.2101	3.64e-29	2.65e-27
Solyc08g083270.1	645.204	-1.59746	0.142669	-11.197	4.22e-29	3.06e-27
Solyc02g086700.2	770.997	2.53126	0.226144	11.1931	4.41e-29	3.19e-27
Solyc03g122320.1	140.389	3.06152	0.273551	11.1918	4.48e-29	3.23e-27
Solyc04g074450.1	2746.06	-1.18055	0.105484	-11.1918	4.47e-29	3.23e-27
Solyc02g094000.1	584.893	-2.39919	0.215163	-11.1506	7.12e-29	5.12e-27
Solyc08g080280.2	229.549	-2.35985	0.212375	-11.1117	1.1e-28	7.88e-27
Solyc07g007350.1	1601.19	1.58082	0.142341	11.1058	1.18e-28	8.4e-27
Solyc10g009150.2	27004.7	-1.44067	0.129812	-11.0982	1.28e-28	9.13e-27
Solyc07g062680.1	1204.25	-1.68383	0.151812	-11.0916	1.38e-28	9.8e-27
Solyc01g111400.2	3795.15	0.858252	0.0773873	11.0903	1.4e-28	9.92e-27
Solyc10g084590.2	93.9033	3.84132	0.346404	11.0891	1.42e-28	1e-26
Solyc09g009420.1	1989.33	-3.50762	0.316613	-11.0786	1.59e-28	1.13e-26
Solyc04g014520.1	469.495	-2.55815	0.23098	-11.0752	1.66e-28	1.17e-26
Solyc06g074430.2	11145.7	-1.40359	0.126769	-11.072	1.72e-28	1.21e-26
Solyc07g054560.1	642.036	-2.06378	0.186488	-11.0666	1.82e-28	1.28e-26
Solyc01g059900.2	497.026	7.11709	0.643304	11.0633	1.89e-28	1.32e-26
Solyc02g069630.2	1778.68	-0.971191	0.0877979	-11.0617	1.92e-28	1.34e-26
Solyc01g097910.2	3432.98	1.84168	0.16669	11.0486	2.23e-28	1.55e-26
Solyc08g076680.1	899.446	1.48981	0.134883	11.0453	2.31e-28	1.61e-26
Solyc07g064440.2	863.922	1.48393	0.134493	11.0335	2.63e-28	1.83e-26
Solyc10g075030.1	2458.69	1.77016	0.160445	11.0328	2.65e-28	1.84e-26
Solyc04g049450.2	6733.49	-0.967271	0.0877641	-11.0213	3.02e-28	2.09e-26
Solyc03g120510.1	1262.04	1.24198	0.112723	11.018	3.13e-28	2.16e-26
Solyc09g066410.1	1722.77	6.56792	0.596659	11.0078	3.5e-28	2.4e-26
Solyc09g009150.1	1674.48	1.72013	0.156288	11.0062	3.57e-28	2.44e-26
Solyc10g050980.1	190.45	-6.9981	0.635972	-11.0038	3.66e-28	2.5e-26
Solyc09g011870.1	1232.19	-1.97803	0.18004	-10.9867	4.43e-28	3.02e-26
Solyc01g098130.2	814.298	2.24401	0.204404	10.9783	4.86e-28	3.31e-26
Solyc01g007920.2	944.417	1.3217	0.120418	10.9759	4.99e-28	3.39e-26
Solyc01g106820.2	195.459	2.66098	0.242884	10.9558	6.23e-28	4.22e-26
Solyc02g079360.1	6291.7	-1.47734	0.134856	-10.955	6.29e-28	4.25e-26
Solyc08g006820.2	2097.41	-1.32426	0.120901	-10.9533	6.41e-28	4.31e-26
Solyc02g083310.2	2995.3	0.871755	0.0795881	10.9533	6.4e-28	4.31e-26
Solyc05g046270.2	122.691	2.58298	0.235863	10.9512	6.56e-28	4.41e-26
Solyc04g074420.1	680.089	-2.3264	0.212543	-10.9456	6.98e-28	4.68e-26
Solyc07g008110.2	1620.17	-1.71017	0.156268	-10.9438	7.11e-28	4.76e-26
Solyc11g066840.1	7581.64	-0.847144	0.0774514	-10.9377	7.61e-28	5.08e-26
Solyc02g068740.2	1932.1	-1.26442	0.115621	-10.9359	7.76e-28	5.17e-26
Solyc02g067600.1	822.565	-2.21102	0.202286	-10.9301	8.27e-28	5.5e-26
Solyc12g042980.1	228.694	4.3922	0.401868	10.9295	8.33e-28	5.53e-26
Solyc05g005650.1	23.279	-48.8948	4.47582	-10.9242	8.83e-28	5.84e-26
Solyc06g076660.2	3016.27	-1.99256	0.182427	-10.9225	9e-28	5.94e-26
Solyc04g005050.1	1335.85	-1.54961	0.141929	-10.9182	9.43e-28	6.22e-26
Solyc05g009890.1	1970	-1.26638	0.116042	-10.9131	9.98e-28	6.56e-26
Solyc03g031910.2	431.067	-2.42205	0.222004	-10.9099	1.03e-27	6.78e-26
Solyc12g010130.1	3761.86	-1.11365	0.10213	-10.9043	1.1e-27	7.2e-26
Solyc01g073970.2	4920.26	-1.73159	0.158975	-10.8922	1.26e-27	8.2e-26
Solyc01g094700.2	2496.76	1.81031	0.16625	10.8891	1.3e-27	8.46e-26
Solyc10g086180.1	12613.8	-1.44938	0.133327	-10.8709	1.59e-27	1.03e-25
Solyc07g063170.1	698.189	-1.91522	0.176273	-10.8651	1.69e-27	1.1e-25
Solyc01g098570.2	485.476	3.63735	0.33489	10.8613	1.76e-27	1.14e-25
Solyc12g008660.1	1119.92	1.83745	0.169429	10.8449	2.11e-27	1.36e-25
Solyc09g009100.2	5623.13	1.419	0.130914	10.8392	2.24e-27	1.44e-25
Solyc04g074180.2	3738.31	1.34981	0.124612	10.8321	2.43e-27	1.56e-25
Solyc01g087290.2	1781.81	1.37495	0.127035	10.8234	2.67e-27	1.71e-25
Solyc10g006150.2	290.206	2.86928	0.265111	10.8229	2.68e-27	1.71e-25
Solyc06g073580.2	1186.8	-2.58583	0.238974	-10.8206	2.75e-27	1.75e-25
Solyc09g075750.1	2029.86	-1.29869	0.120257	-10.7993	3.47e-27	2.2e-25
Solyc06g062540.2	3688.76	7.01931	0.650008	10.7988	3.49e-27	2.21e-25
Solyc08g081030.1	3224.3	0.950217	0.0879971	10.7983	3.51e-27	2.22e-25
Solyc05g009100.2	1159.24	-1.33845	0.123954	-10.798	3.52e-27	2.22e-25
Solyc01g109390.2	5307.05	-3.91754	0.362921	-10.7944	3.66e-27	2.3e-25
Solyc01g100460.2	454.755	3.37884	0.313372	10.7822	4.18e-27	2.63e-25
Solyc02g084370.1	1260.16	-1.38621	0.128591	-10.7801	4.28e-27	2.68e-25
Solyc08g079190.1	2525.42	-2.57973	0.239663	-10.764	5.09e-27	3.18e-25
Solyc10g080270.1	187.897	5.22827	0.485941	10.7591	5.37e-27	3.35e-25
Solyc01g107100.2	2461.87	-1.28693	0.119766	-10.7454	6.23e-27	3.87e-25
Solyc12g009270.1	518.053	-2.24519	0.208956	-10.7448	6.27e-27	3.89e-25
Solyc04g007710.2	2887.29	1.30881	0.121824	10.7435	6.36e-27	3.94e-25
Solyc08g014360.1	128.055	-2.78446	0.259501	-10.7301	7.35e-27	4.55e-25
Solyc01g067540.1	91.2139	-3.62142	0.337863	-10.7186	8.32e-27	5.14e-25
Solyc10g079420.1	5737.66	-1.29891	0.121291	-10.709	9.24e-27	5.69e-25
Solyc01g009300.2	4093.59	1.0067	0.0940245	10.7068	9.46e-27	5.81e-25
Solyc06g084070.2	360.822	-2.92946	0.273817	-10.6986	1.03e-26	6.34e-25
Solyc08g075210.1	409.728	2.46182	0.230629	10.6744	1.34e-26	8.2e-25
Solyc09g074570.1	1120.6	-3.39782	0.318336	-10.6737	1.35e-26	8.24e-25
Solyc09g011000.2	356.67	-2.23212	0.209204	-10.6696	1.41e-26	8.6e-25
Solyc11g012870.1	1943.07	-1.13961	0.10688	-10.6625	1.53e-26	9.27e-25
Solyc03g114900.2	364.991	-2.92539	0.274461	-10.6587	1.59e-26	9.63e-25
Solyc07g064870.2	421.903	-1.71237	0.160802	-10.6489	1.76e-26	1.07e-24
Solyc04g016490.2	448.578	4.83495	0.454614	10.6353	2.04e-26	1.23e-24
Solyc03g082530.1	330.938	-2.07842	0.195435	-10.6348	2.05e-26	1.24e-24
Solyc09g082220.1	221.089	2.45066	0.230506	10.6317	2.12e-26	1.28e-24
Solyc10g074580.1	1981.06	1.16652	0.109725	10.6312	2.13e-26	1.28e-24
Solyc07g008710.2	980.09	-1.79524	0.168881	-10.6303	2.16e-26	1.29e-24
Solyc08g081380.2	1540.01	-1.24377	0.117001	-10.6304	2.15e-26	1.29e-24
Solyc03g078100.2	265.323	-2.57849	0.2428	-10.6198	2.41e-26	1.44e-24
Solyc03g095300.2	625.629	-1.45104	0.136648	-10.6188	2.44e-26	1.45e-24
Solyc04g074410.1	7595.03	-1.05117	0.099258	-10.5903	3.31e-26	1.97e-24
Solyc04g076820.1	3910.76	1.02861	0.0973354	10.5677	4.21e-26	2.5e-24
Solyc01g109300.2	3103.1	1.77948	0.168581	10.5556	4.78e-26	2.83e-24
Solyc05g051240.1	3448.64	-1.08958	0.103256	-10.5522	4.96e-26	2.93e-24
Solyc11g044910.1	1556.63	1.72082	0.163173	10.546	5.3e-26	3.12e-24
Solyc08g079790.1	1406.77	-1.19646	0.11349	-10.5425	5.5e-26	3.24e-24
Solyc03g112870.2	3505	-1.08745	0.103411	-10.5158	7.31e-26	4.28e-24
Solyc11g012360.1	1506	3.85834	0.367011	10.5129	7.54e-26	4.41e-24
Solyc03g121060.2	1299.79	1.70969	0.162976	10.4905	9.55e-26	5.58e-24
Solyc07g007620.2	1950.89	4.1583	0.396912	10.4766	1.11e-25	6.44e-24
Solyc09g011710.2	7592.12	1.06661	0.101965	10.4606	1.31e-25	7.62e-24
Solyc03g078000.2	2463.67	1.7166	0.164453	10.4383	1.66e-25	9.62e-24
Solyc07g053830.2	2391.32	0.96486	0.0925084	10.43	1.81e-25	1.05e-23
Solyc01g067380.2	1210.6	2.24622	0.215463	10.4251	1.9e-25	1.1e-23
Solyc07g065500.1	5659.19	-1.35011	0.129508	-10.4249	1.91e-25	1.1e-23
Solyc09g009860.1	706.126	-1.71807	0.164851	-10.422	1.97e-25	1.13e-23
Solyc07g053060.2	1323.8	0.931613	0.089471	10.4125	2.18e-25	1.25e-23
Solyc02g092310.2	816.299	1.49062	0.143194	10.4098	2.24e-25	1.28e-23
Solyc02g078760.1	1056.29	-2.07357	0.199244	-10.4072	2.3e-25	1.31e-23
Solyc09g042710.2	1396.55	-1.38768	0.133419	-10.4009	2.46e-25	1.4e-23
Solyc10g083880.1	17869.3	4.10581	0.394773	10.4004	2.47e-25	1.41e-23
Solyc01g105220.2	290.803	2.112	0.203196	10.3939	2.64e-25	1.5e-23
Solyc04g047890.2	196.693	2.78518	0.268662	10.3669	3.51e-25	1.99e-23
Solyc11g005630.1	1771.95	-1.37652	0.13285	-10.3614	3.71e-25	2.1e-23
Solyc01g090210.2	1771.42	3.89369	0.375904	10.3582	3.84e-25	2.17e-23
Solyc11g069270.1	2200.73	-1.63825	0.158373	-10.3442	4.45e-25	2.51e-23
Solyc01g107340.2	2746.09	-1.89786	0.183744	-10.3288	5.22e-25	2.94e-23
Solyc12g042950.1	12776.6	0.826737	0.0800473	10.3281	5.26e-25	2.96e-23
Solyc03g120120.2	816.601	1.51484	0.146802	10.3189	5.79e-25	3.24e-23
Solyc02g092820.2	236.169	-2.26191	0.219244	-10.3169	5.91e-25	3.31e-23
Solyc10g076550.1	381.533	-2.43714	0.236363	-10.311	6.28e-25	3.51e-23
Solyc01g109790.2	1113.6	-1.29199	0.125304	-10.3108	6.3e-25	3.51e-23
Solyc10g076250.1	749.814	1.8937	0.183743	10.3063	6.6e-25	3.67e-23
Solyc07g066560.1	1555.45	1.78654	0.173345	10.3063	6.6e-25	3.67e-23
Solyc11g006040.1	3192.62	-1.14347	0.110963	-10.3049	6.69e-25	3.71e-23
Solyc12g099500.1	1118.59	-1.36379	0.132427	-10.2984	7.16e-25	3.97e-23
Solyc06g074030.1	1547.63	-1.64771	0.160087	-10.2926	7.61e-25	4.21e-23
Solyc03g031940.2	3342.58	-1.80244	0.175215	-10.287	8.07e-25	4.45e-23
Solyc07g054490.2	1061.79	-1.34916	0.131222	-10.2815	8.54e-25	4.7e-23
Solyc04g014650.2	226.968	-2.3937	0.232858	-10.2796	8.7e-25	4.79e-23
Solyc01g100980.2	255.835	-2.0738	0.201932	-10.2698	9.64e-25	5.29e-23
Solyc03g114690.2	788.077	-1.79454	0.174812	-10.2655	1.01e-24	5.52e-23
Solyc05g010060.2	825.448	2.8136	0.27419	10.2615	1.05e-24	5.75e-23
Solyc06g066800.1	1327.08	-1.61215	0.157119	-10.2607	1.06e-24	5.78e-23
Solyc01g109800.2	712.609	1.89774	0.185001	10.258	1.09e-24	5.94e-23
Solyc06g083160.1	265.341	3.04717	0.297457	10.2441	1.26e-24	6.85e-23
Solyc10g052650.1	278.615	2.19894	0.214721	10.2409	1.3e-24	7.06e-23
Solyc05g010010.1	742.016	-1.88181	0.183816	-10.2375	1.35e-24	7.3e-23
Solyc11g065670.1	9173.95	-1.04458	0.102069	-10.2341	1.4e-24	7.55e-23
Solyc01g108080.2	1802.03	0.917522	0.0896756	10.2316	1.43e-24	7.72e-23
Solyc09g082860.2	28098	1.2093	0.118278	10.2243	1.54e-24	8.31e-23
Solyc10g083180.1	862.044	3.07929	0.301296	10.2202	1.61e-24	8.66e-23
Solyc05g055340.2	1272.24	1.77931	0.174297	10.2085	1.82e-24	9.75e-23
Solyc02g079240.1	934.434	3.22628	0.316108	10.2063	1.86e-24	9.96e-23
Solyc10g085090.1	244.996	-2.5584	0.251067	-10.1901	2.2e-24	1.17e-22
Solyc01g010350.2	87.0959	4.60615	0.452817	10.1722	2.64e-24	1.41e-22
Solyc06g008940.2	540.991	-1.28462	0.126399	-10.1632	2.89e-24	1.54e-22
Solyc06g054600.2	587.563	-2.59074	0.255278	-10.1487	3.36e-24	1.78e-22
Solyc03g078500.2	3792.05	9.10602	0.897297	10.1483	3.37e-24	1.79e-22
Solyc11g006380.1	1405.23	-0.936916	0.0923515	-10.1451	3.48e-24	1.84e-22
Solyc11g069020.1	398.724	2.05843	0.203198	10.1302	4.06e-24	2.14e-22
Solyc12g011370.1	643.13	1.63856	0.161859	10.1234	4.35e-24	2.29e-22
Solyc02g071560.2	3463.17	-3.32445	0.328884	-10.1083	5.08e-24	2.66e-22
Solyc01g107380.2	3415.37	0.876115	0.0866758	10.108	5.09e-24	2.67e-22
Solyc12g014500.1	160.688	-2.56226	0.253519	-10.1068	5.16e-24	2.7e-22
Solyc01g101180.2	50.3024	-4.63404	0.458557	-10.1057	5.21e-24	2.72e-22
Solyc06g009020.2	24602.6	-1.00363	0.0993254	-10.1045	5.28e-24	2.75e-22
Solyc07g066540.1	613.955	-1.52993	0.151565	-10.0942	5.86e-24	3.05e-22
Solyc04g014540.1	903.762	1.42322	0.141048	10.0903	6.1e-24	3.17e-22
Solyc05g007490.2	4942.25	-1.01452	0.100585	-10.0862	6.36e-24	3.3e-22
Solyc09g089650.1	708.275	1.92642	0.19132	10.0691	7.57e-24	3.92e-22
Solyc10g081910.1	2082.4	1.06468	0.105809	10.0623	8.11e-24	4.19e-22
Solyc12g005430.1	392.111	-2.94322	0.292545	-10.0607	8.24e-24	4.25e-22
Solyc07g054770.1	287.078	-3.12149	0.310457	-10.0545	8.78e-24	4.52e-22
Solyc01g010180.2	766.557	-2.29268	0.228087	-10.0518	9.02e-24	4.64e-22
Solyc06g074980.2	13635.2	0.489943	0.0487443	10.0513	9.07e-24	4.66e-22
Solyc07g006680.1	1292.72	1.64938	0.164191	10.0455	9.62e-24	4.92e-22
Solyc07g056410.2	434.313	2.07146	0.206253	10.0433	9.84e-24	5.03e-22
Solyc03g095860.2	785.887	-2.19091	0.218163	-10.0425	9.91e-24	5.06e-22
Solyc05g007980.2	554.87	-2.38554	0.237713	-10.0354	1.07e-23	5.43e-22
Solyc09g064170.1	170.102	-2.2899	0.228229	-10.0333	1.09e-23	5.53e-22
Solyc03g096780.1	4193.89	1.8075	0.180305	10.0246	1.19e-23	6.03e-22
Solyc11g011210.1	1940.39	-1.92177	0.192207	-9.99848	1.55e-23	7.84e-22
Solyc10g018120.1	296.988	2.78794	0.278917	9.99559	1.59e-23	8.06e-22
Solyc03g121540.2	2203.29	3.58498	0.358811	9.99128	1.66e-23	8.41e-22
Solyc09g074450.1	803.921	-2.16246	0.216508	-9.9879	1.72e-23	8.69e-22
Solyc02g082830.1	3317.96	-0.974671	0.0977426	-9.97181	2.03e-23	1.02e-21
Solyc04g071610.2	13895.9	2.53074	0.253807	9.97112	2.04e-23	1.03e-21
Solyc06g064550.2	2428.42	-2.03441	0.204112	-9.96713	2.12e-23	1.07e-21
Solyc10g049890.1	1393.55	-1.24835	0.125259	-9.96613	2.14e-23	1.07e-21
Solyc01g091760.2	225.128	7.16651	0.719964	9.95398	2.42e-23	1.21e-21
Solyc03g116500.2	1106.56	-1.06622	0.107165	-9.94935	2.54e-23	1.27e-21
Solyc03g032140.2	2158.63	1.1585	0.116441	9.94918	2.54e-23	1.27e-21
Solyc06g065940.2	722.15	1.33758	0.134673	9.93204	3.02e-23	1.5e-21
Solyc03g006860.2	357.882	-1.18335	0.119201	-9.9274	3.16e-23	1.57e-21
Solyc03g093800.1	2385.77	1.77716	0.17906	9.92491	3.24e-23	1.61e-21
Solyc02g082740.1	768.257	-2.14081	0.215705	-9.92468	3.25e-23	1.61e-21
Solyc01g097420.1	65.9777	-4.72217	0.475901	-9.9226	3.32e-23	1.64e-21
Solyc02g093490.2	874.913	1.15797	0.116712	9.92154	3.36e-23	1.66e-21
Solyc10g055200.1	2477.54	-1.54254	0.155574	-9.91516	3.58e-23	1.76e-21
Solyc02g092140.1	535.912	2.1534	0.217616	9.89543	4.36e-23	2.15e-21
Solyc02g078830.2	1987.36	-0.761294	0.0769585	-9.89228	4.5e-23	2.21e-21
Solyc03g095970.2	129.156	-3.58505	0.36247	-9.89061	4.57e-23	2.24e-21
Solyc08g079550.1	1721.72	-0.948187	0.0958732	-9.89	4.6e-23	2.26e-21
Solyc05g053620.2	542.934	-2.07153	0.209493	-9.88829	4.68e-23	2.29e-21
Solyc11g011020.1	5862.41	-0.933719	0.0944381	-9.8871	4.74e-23	2.31e-21
Solyc02g088480.2	1909.64	0.725277	0.0733602	9.88652	4.76e-23	2.32e-21
Solyc01g096940.2	523.514	-2.03845	0.206205	-9.88557	4.81e-23	2.34e-21
Solyc02g080830.1	113.842	-1.7799	0.180063	-9.88488	4.84e-23	2.35e-21
Solyc06g060100.2	749.533	-1.27419	0.128902	-9.88499	4.84e-23	2.35e-21
Solyc06g082420.2	153.742	2.27462	0.230153	9.88311	4.93e-23	2.39e-21
Solyc05g054120.1	1964.34	-1.84307	0.186532	-9.88073	5.05e-23	2.44e-21
Solyc07g056340.2	2629.38	1.67154	0.169579	9.85696	6.4e-23	3.09e-21
Solyc01g105060.2	2131.01	-0.991476	0.100588	-9.85678	6.41e-23	3.09e-21
Solyc01g087130.2	151.666	-2.71261	0.275221	-9.85614	6.45e-23	3.1e-21
Solyc04g074770.2	2456.07	-1.18306	0.120182	-9.84395	7.28e-23	3.49e-21
Solyc02g082120.2	2542.62	-1.18406	0.120289	-9.84342	7.32e-23	3.5e-21
Solyc03g115370.2	805.243	1.19667	0.121587	9.84205	7.42e-23	3.55e-21
Solyc03g096770.1	306.566	-2.03202	0.206633	-9.83398	8.04e-23	3.84e-21
Solyc12g044620.1	322.031	-1.83949	0.187145	-9.82926	8.42e-23	4.02e-21
Solyc07g065340.1	3534.36	1.36004	0.138414	9.82589	8.71e-23	4.15e-21
Solyc03g080080.2	893.966	-1.32811	0.135249	-9.8198	9.25e-23	4.4e-21
Solyc12g010670.1	352.152	1.8561	0.189047	9.81818	9.4e-23	4.46e-21
Solyc10g084290.1	863.657	-1.19773	0.122071	-9.81175	1e-22	4.75e-21
Solyc02g036480.1	1544.05	-0.86258	0.087922	-9.81075	1.01e-22	4.79e-21
Solyc01g079980.2	2004.36	-1.6939	0.172732	-9.80654	1.06e-22	4.99e-21
Solyc01g008790.2	976.028	-1.89728	0.193698	-9.79504	1.18e-22	5.58e-21
Solyc06g074750.1	83.4786	3.29361	0.33631	9.7934	1.2e-22	5.66e-21
Solyc10g009380.2	340.206	-2.47895	0.25318	-9.79127	1.23e-22	5.77e-21
Solyc05g041200.2	1488.69	1.44254	0.147335	9.79089	1.23e-22	5.79e-21
Solyc07g042300.1	1272.46	-1.26285	0.129032	-9.78712	1.28e-22	5.99e-21
Solyc03g083420.2	1293.12	1.36079	0.139037	9.78723	1.28e-22	5.99e-21
Solyc03g026280.2	635.261	-2.68144	0.274103	-9.7826	1.34e-22	6.25e-21
Solyc03g058430.1	1456.33	-1.84365	0.188776	-9.76635	1.57e-22	7.33e-21
Solyc07g047950.1	2737.79	1.19022	0.122007	9.75536	1.75e-22	8.13e-21
Solyc06g007430.1	1399.54	1.03911	0.10655	9.75236	1.8e-22	8.36e-21
Solyc04g007670.1	272.023	-2.19644	0.225263	-9.75057	1.83e-22	8.49e-21
Solyc01g087810.2	346.128	2.61663	0.268358	9.75051	1.84e-22	8.49e-21
Solyc01g090180.2	767.679	-1.20065	0.123301	-9.73756	2.09e-22	9.63e-21
Solyc01g089890.2	271.832	-1.81274	0.18625	-9.7328	2.18e-22	1.01e-20
Solyc06g074140.1	98.6024	-2.39735	0.246389	-9.7299	2.25e-22	1.04e-20
Solyc01g079660.2	175.038	-2.73897	0.281588	-9.72687	2.32e-22	1.07e-20
Solyc02g093910.2	387.632	-1.60305	0.164883	-9.72236	2.42e-22	1.11e-20
Solyc03g117870.2	8007.26	-0.907801	0.0934107	-9.71838	2.52e-22	1.15e-20
Solyc07g053350.2	1238.69	-1.53889	0.158397	-9.71536	2.59e-22	1.19e-20
Solyc06g076560.1	555.277	-1.75576	0.180849	-9.70844	2.78e-22	1.27e-20
Solyc09g092130.2	482.995	3.58757	0.369637	9.70567	2.85e-22	1.3e-20
Solyc03g123390.2	994.758	3.23683	0.333553	9.7041	2.9e-22	1.32e-20
Solyc03g094000.2	126.512	4.05076	0.417505	9.7023	2.95e-22	1.34e-20
Solyc03g113280.2	2089.04	-2.00287	0.206474	-9.70032	3.01e-22	1.36e-20
Solyc01g108540.2	803.061	1.5051	0.155211	9.6971	3.1e-22	1.41e-20
Solyc04g007730.2	6702.4	2.67864	0.276386	9.69166	3.27e-22	1.48e-20
Solyc10g074820.1	1218.15	-1.23621	0.127759	-9.67611	3.81e-22	1.72e-20
Solyc05g012110.2	2359.82	1.46319	0.151407	9.66397	4.29e-22	1.93e-20
Solyc12g099440.1	1269.97	0.960685	0.0995032	9.65481	4.69e-22	2.11e-20
Solyc12g043100.1	817.137	1.49793	0.155153	9.65454	4.7e-22	2.11e-20
Solyc08g008660.2	147.352	-3.18985	0.330712	-9.64541	5.14e-22	2.31e-20
Solyc06g007790.1	350.109	-3.43894	0.356546	-9.64516	5.15e-22	2.31e-20
Solyc02g089840.2	1404.61	3.02274	0.313438	9.64382	5.22e-22	2.34e-20
Solyc04g075000.1	666.037	-1.1037	0.114458	-9.64284	5.27e-22	2.35e-20
Solyc05g052640.2	1036.13	1.53064	0.158772	9.64045	5.4e-22	2.41e-20
Solyc08g068710.1	1196.72	-1.50577	0.156233	-9.63796	5.53e-22	2.46e-20
Solyc01g107070.2	409.242	1.64977	0.171209	9.63603	5.63e-22	2.51e-20
Solyc08g078520.2	304.51	6.83604	0.710177	9.62583	6.22e-22	2.76e-20
Solyc02g065520.1	315.378	1.89208	0.196697	9.61924	6.63e-22	2.94e-20
Solyc09g083210.2	5204.88	1.28065	0.13318	9.61592	6.85e-22	3.03e-20
Solyc11g072310.1	135.061	3.14013	0.32659	9.61489	6.92e-22	3.06e-20
Solyc11g005610.1	139.952	9.76309	1.0169	9.60086	7.93e-22	3.5e-20
Solyc08g013940.2	1411.18	-1.30836	0.136318	-9.59786	8.16e-22	3.59e-20
Solyc11g006480.1	2269.64	0.820254	0.0854699	9.597	8.23e-22	3.62e-20
Solyc06g035480.2	87.8319	2.81178	0.293011	9.59614	8.3e-22	3.65e-20
Solyc08g066070.1	4268.69	0.761235	0.0793951	9.58794	8.99e-22	3.94e-20
Solyc04g008870.2	764.724	-1.51897	0.15845	-9.58644	9.12e-22	3.99e-20
Solyc06g074110.2	1963.88	1.12462	0.117335	9.58469	9.27e-22	4.06e-20
Solyc12g014620.1	93.0682	-5.84741	0.61017	-9.58324	9.4e-22	4.11e-20
Solyc02g089990.1	524.579	-1.38783	0.144826	-9.58277	9.45e-22	4.12e-20
Solyc01g088500.2	264.621	-2.00286	0.209055	-9.58054	9.65e-22	4.2e-20
Solyc11g017250.1	3201.72	-0.983777	0.102784	-9.57129	1.06e-21	4.59e-20
Solyc09g007310.2	1111.07	1.32155	0.13814	9.56672	1.1e-21	4.79e-20
Solyc08g066720.1	152.965	13.0956	1.36904	9.56552	1.12e-21	4.84e-20
Solyc10g076440.1	301.718	1.58364	0.165601	9.56297	1.14e-21	4.96e-20
Solyc02g093720.2	712.268	-1.68451	0.176228	-9.5587	1.19e-21	5.16e-20
Solyc11g010780.1	1570.9	-1.56241	0.16346	-9.55837	1.2e-21	5.17e-20
Solyc09g009940.2	1264.96	1.97367	0.206597	9.55322	1.26e-21	5.42e-20
Solyc04g073960.2	422.536	1.7814	0.186693	9.54191	1.4e-21	6.04e-20
Solyc12g096900.1	307.349	-2.62864	0.275573	-9.53883	1.44e-21	6.21e-20
Solyc06g011350.2	4686.34	-2.5714	0.269745	-9.53271	1.53e-21	6.57e-20
Solyc01g066980.2	791.444	3.52365	0.369771	9.52928	1.58e-21	6.78e-20
Solyc10g055780.1	330.699	-5.07322	0.533255	-9.5137	1.84e-21	7.86e-20
Solyc08g083330.2	4234.14	1.06649	0.112171	9.50777	1.95e-21	8.31e-20
Solyc02g070540.2	4658.92	-1.49914	0.158054	-9.48499	2.42e-21	1.03e-19
Solyc05g054090.2	2108.86	-2.84338	0.299946	-9.47966	2.55e-21	1.09e-19
Solyc08g078330.2	79.0276	2.8796	0.303998	9.47243	2.73e-21	1.16e-19
Solyc01g108700.2	378.95	2.41517	0.254987	9.47173	2.75e-21	1.17e-19
Solyc07g040660.2	439.753	2.66558	0.28146	9.47053	2.78e-21	1.18e-19
Solyc09g007750.2	1900.78	-0.875579	0.0924603	-9.46979	2.8e-21	1.19e-19
Solyc02g089420.1	218.571	3.12779	0.330401	9.46664	2.89e-21	1.22e-19
Solyc02g079270.2	403.553	1.43953	0.152123	9.46296	2.99e-21	1.26e-19
Solyc01g091860.2	334.326	1.8142	0.191751	9.46124	3.04e-21	1.28e-19
Solyc02g038690.1	796.664	-1.593	0.168374	-9.46109	3.05e-21	1.28e-19
Solyc10g055610.1	401.903	1.6148	0.170689	9.46048	3.07e-21	1.29e-19
Solyc03g124030.2	645.082	1.62583	0.171855	9.4605	3.06e-21	1.29e-19
Solyc11g019910.1	3728.16	-1.60281	0.169426	-9.4602	3.07e-21	1.29e-19
Solyc06g069300.1	537.282	-1.2252	0.129678	-9.448	3.45e-21	1.45e-19
Solyc03g112300.2	708.017	3.23965	0.34327	9.43761	3.81e-21	1.59e-19
Solyc06g084060.2	403.993	-1.33428	0.141393	-9.43671	3.85e-21	1.6e-19
Solyc01g109750.2	364.028	-1.93656	0.205216	-9.4367	3.85e-21	1.6e-19
Solyc06g063340.2	286.852	-1.49743	0.158809	-9.42911	4.14e-21	1.72e-19
Solyc03g120550.2	2394.92	-1.2185	0.129401	-9.41648	4.66e-21	1.93e-19
Solyc04g071470.2	170.604	2.00207	0.212774	9.40939	4.99e-21	2.07e-19
Solyc10g085800.1	172.939	-2.33438	0.248114	-9.4085	5.03e-21	2.08e-19
Solyc10g009210.2	1182.68	-1.16656	0.124435	-9.37484	6.93e-21	2.86e-19
Solyc02g091430.2	933.181	1.18968	0.127069	9.36248	7.79e-21	3.21e-19
Solyc03g123610.2	2169.38	-1.03398	0.110494	-9.35778	8.14e-21	3.35e-19
Solyc10g074970.1	720.557	1.05444	0.112774	9.35004	8.76e-21	3.6e-19
Solyc02g077240.2	2540.58	-2.59303	0.277545	-9.34276	9.39e-21	3.85e-19
Solyc09g073000.2	2023.75	-0.934283	0.100179	-9.32614	1.1e-20	4.5e-19
Solyc02g063350.1	854.814	-1.36741	0.146678	-9.32252	1.14e-20	4.65e-19
Solyc01g087370.2	707.263	1.73011	0.185597	9.32185	1.14e-20	4.67e-19
Solyc11g065950.1	633.983	0.962303	0.10323	9.32198	1.14e-20	4.67e-19
Solyc06g035520.2	76.2452	-5.64095	0.60597	-9.30895	1.29e-20	5.26e-19
Solyc05g015740.1	359.234	1.99928	0.214852	9.30536	1.34e-20	5.44e-19
Solyc05g056120.2	1977.3	-1.44648	0.155609	-9.29561	1.46e-20	5.95e-19
Solyc05g050110.2	1429.27	1.94955	0.20981	9.29195	1.51e-20	6.14e-19
Solyc03g115550.2	843.183	1.40559	0.151369	9.28588	1.6e-20	6.5e-19
Solyc12g096700.1	11244.6	-1.18457	0.127622	-9.28184	1.67e-20	6.74e-19
Solyc12g006200.1	1283.44	-1.06969	0.115282	-9.27888	1.71e-20	6.92e-19
Solyc08g008020.1	1115.7	-1.91053	0.205921	-9.27797	1.73e-20	6.97e-19
Solyc02g083280.2	1206.2	2.25641	0.243291	9.27453	1.78e-20	7.19e-19
Solyc08g005630.2	812.838	-3.95392	0.426421	-9.27233	1.82e-20	7.33e-19
Solyc09g056350.2	1979.98	0.940462	0.101583	9.2581	2.08e-20	8.35e-19
Solyc10g086330.1	4020.92	-1.1447	0.123722	-9.25215	2.2e-20	8.81e-19
Solyc01g087800.2	2685.54	3.83096	0.414211	9.24881	2.27e-20	9.08e-19
Solyc03g116480.1	858.06	1.40166	0.151621	9.24451	2.36e-20	9.43e-19
Solyc02g086750.1	4018.77	0.788664	0.0854024	9.23468	2.59e-20	1.03e-18
Solyc04g081220.2	1283.49	-1.23125	0.133393	-9.23027	2.7e-20	1.07e-18
Solyc01g066610.2	414.126	-1.55007	0.16798	-9.22774	2.76e-20	1.1e-18
Solyc02g069120.2	349.207	-1.53356	0.166326	-9.22019	2.97e-20	1.18e-18
Solyc08g074490.2	1072.44	1.00679	0.109271	9.21373	3.15e-20	1.25e-18
Solyc08g014030.1	621.612	-2.32069	0.252038	-9.2077	3.33e-20	1.32e-18
Solyc05g012560.1	1205.98	1.09717	0.119182	9.20578	3.39e-20	1.34e-18
Solyc06g066670.2	594.972	-1.39612	0.151683	-9.20423	3.44e-20	1.36e-18
Solyc03g062700.2	601.885	-2.20969	0.240312	-9.19511	3.75e-20	1.48e-18
Solyc07g042830.2	1164.71	1.96964	0.214294	9.19131	3.88e-20	1.53e-18
Solyc11g010200.1	9366.08	-1.27475	0.138793	-9.18454	4.13e-20	1.62e-18
Solyc06g072240.1	948.519	-1.98716	0.216575	-9.17539	4.5e-20	1.76e-18
Solyc09g074100.2	1023.37	1.73891	0.189582	9.17237	4.63e-20	1.81e-18
Solyc01g087040.2	4155.8	1.57054	0.171367	9.16476	4.97e-20	1.94e-18
Solyc03g093260.2	380.644	-1.48196	0.162013	-9.14714	5.85e-20	2.28e-18
Solyc09g090530.2	808.164	-1.80158	0.197001	-9.14505	5.96e-20	2.32e-18
Solyc09g055230.2	2537.53	0.8211	0.0898271	9.1409	6.19e-20	2.41e-18
Solyc03g007850.1	95.35	2.47691	0.271346	9.12822	6.96e-20	2.7e-18
Solyc03g031420.1	1635.49	-1.08459	0.118843	-9.12628	7.09e-20	2.75e-18
Solyc10g007710.2	311.78	-1.88636	0.206736	-9.12449	7.21e-20	2.79e-18
Solyc12g009000.1	717.25	-1.91311	0.209697	-9.12321	7.29e-20	2.82e-18
Solyc06g066230.2	27.8992	-7.09416	0.777933	-9.11924	7.57e-20	2.92e-18
Solyc12g089190.1	98.7436	-3.05669	0.335607	-9.10795	8.4e-20	3.24e-18
Solyc12g005810.1	457.309	-2.13977	0.235237	-9.09621	9.35e-20	3.6e-18
Solyc02g091810.1	280.082	2.60007	0.286085	9.08846	1e-19	3.86e-18
Solyc07g017730.2	765.284	-1.30323	0.143458	-9.08439	1.04e-19	4.01e-18
Solyc05g014000.2	914.347	-2.10216	0.231564	-9.07809	1.1e-19	4.24e-18
Solyc03g098300.1	177.823	-2.9096	0.320524	-9.07764	1.11e-19	4.25e-18
Solyc04g063230.2	5957.44	-0.807996	0.0890626	-9.07223	1.17e-19	4.46e-18
Solyc10g078680.1	1122.25	-1.43898	0.158729	-9.06565	1.24e-19	4.73e-18
Solyc01g081310.2	1349.62	1.27319	0.140488	9.06258	1.27e-19	4.86e-18
Solyc02g030480.2	703.955	-2.08682	0.230297	-9.06141	1.29e-19	4.9e-18
Solyc01g103460.2	786.251	1.01683	0.112259	9.05785	1.33e-19	5.06e-18
Solyc09g005740.1	2641.22	-0.918293	0.101482	-9.04886	1.44e-19	5.49e-18
Solyc03g019690.1	406.72	-2.46518	0.272554	-9.04472	1.5e-19	5.69e-18
Solyc08g065140.1	1589.13	-1.03278	0.114192	-9.04417	1.51e-19	5.72e-18
Solyc11g007340.1	848.749	1.39561	0.154382	9.03995	1.57e-19	5.93e-18
Solyc07g054370.2	280.69	1.9854	0.219655	9.03871	1.59e-19	5.99e-18
Solyc06g060010.2	696.057	3.1141	0.344708	9.03403	1.65e-19	6.25e-18
Solyc01g009260.1	89.0534	-3.75455	0.415676	-9.03238	1.68e-19	6.33e-18
Solyc03g117430.2	2459.02	1.13674	0.125919	9.02756	1.76e-19	6.61e-18
Solyc01g096550.2	906.407	-0.891922	0.0988444	-9.0235	1.82e-19	6.85e-18
Solyc03g120950.2	498.736	-1.75976	0.195221	-9.01418	1.98e-19	7.45e-18
Solyc11g065830.1	6088.21	-1.00334	0.111381	-9.00812	2.1e-19	7.87e-18
Solyc07g065530.1	2488.42	-1.64462	0.182606	-9.00635	2.13e-19	7.98e-18
Solyc12g042070.1	3603.88	2.10315	0.23356	9.00475	2.16e-19	8.08e-18
Solyc03g122270.2	1327.23	1.03806	0.115328	9.00095	2.24e-19	8.36e-18
Solyc11g011980.1	515.828	-1.53606	0.170661	-9.00065	2.24e-19	8.37e-18
Solyc05g008370.1	4268.97	1.26973	0.141156	8.99521	2.36e-19	8.79e-18
Solyc01g109970.2	1500.19	0.927908	0.103309	8.9819	2.66e-19	9.91e-18
Solyc03g117520.1	725.981	0.868087	0.0966841	8.9786	2.74e-19	1.02e-17
Solyc12g056120.1	15355.8	-0.973137	0.108413	-8.97618	2.8e-19	1.04e-17
Solyc03g032040.2	2860.84	-1.16725	0.130049	-8.97544	2.82e-19	1.05e-17
Solyc12g056360.1	251.04	-2.32267	0.258865	-8.9725	2.9e-19	1.07e-17
Solyc06g051830.1	301.889	1.97332	0.220028	8.96847	3.01e-19	1.11e-17
Solyc02g065360.2	397.072	1.56433	0.17447	8.96617	3.07e-19	1.13e-17
Solyc05g051270.2	189.599	-1.37815	0.153709	-8.96597	3.08e-19	1.14e-17
Solyc02g092930.1	2902.68	1.19678	0.133485	8.96568	3.08e-19	1.14e-17
Solyc06g075660.2	1303.51	2.12268	0.236987	8.95697	3.34e-19	1.23e-17
Solyc01g108630.2	5298.19	-2.19422	0.245008	-8.9557	3.38e-19	1.24e-17
Solyc01g100360.2	1353.03	-1.09286	0.122173	-8.94513	3.71e-19	1.36e-17
Solyc12g098900.1	86.9041	2.7539	0.308079	8.93894	3.93e-19	1.44e-17
Solyc01g008440.2	370.519	2.06882	0.231577	8.93361	4.12e-19	1.51e-17
Solyc01g079160.2	87.4078	-4.253	0.476179	-8.93151	4.2e-19	1.54e-17
Solyc10g005960.1	9264	-1.46689	0.164282	-8.92908	4.3e-19	1.57e-17
Solyc04g008230.2	1002.89	-3.33209	0.373621	-8.91836	4.73e-19	1.73e-17
Solyc03g097020.2	1132.09	-1.03018	0.115662	-8.90678	5.25e-19	1.91e-17
Solyc04g007000.1	938.551	2.23511	0.250992	8.90513	5.33e-19	1.94e-17
Solyc06g036350.2	4896.94	-0.942886	0.10596	-8.89854	5.66e-19	2.06e-17
Solyc12g010740.1	832.597	1.65435	0.185933	8.89755	5.71e-19	2.07e-17
Solyc01g103980.2	1425.77	1.24175	0.13959	8.89572	5.8e-19	2.1e-17
Solyc01g098100.2	2014.31	-1.05823	0.118961	-8.89564	5.81e-19	2.1e-17
Solyc01g068410.2	304.705	-3.03084	0.340987	-8.88843	6.2e-19	2.24e-17
Solyc07g061880.1	477.568	2.08525	0.234681	8.88549	6.36e-19	2.3e-17
Solyc04g082840.2	2688.46	-1.87678	0.211281	-8.88286	6.52e-19	2.35e-17
Solyc03g116120.1	718.036	1.65199	0.186058	8.87887	6.75e-19	2.44e-17
Solyc07g014680.2	234.967	4.38986	0.494426	8.87871	6.76e-19	2.44e-17
Solyc08g078850.2	707.958	-2.72144	0.306796	-8.87052	7.28e-19	2.62e-17
Solyc01g099980.2	2560.51	1.13984	0.128633	8.86116	7.92e-19	2.84e-17
Solyc07g047750.2	1242.38	1.03407	0.116754	8.85677	8.24e-19	2.95e-17
Solyc07g045380.2	1230.61	1.41489	0.159757	8.85651	8.26e-19	2.95e-17
Solyc07g053480.2	3082.64	-1.30228	0.147272	-8.84271	9.34e-19	3.34e-17
Solyc12g007020.1	884.259	-1.80546	0.204337	-8.83567	9.95e-19	3.55e-17
Solyc02g082430.2	1671.64	-1.36872	0.154913	-8.83542	9.97e-19	3.55e-17
Solyc05g052170.2	476.001	1.10606	0.125188	8.8352	9.99e-19	3.55e-17
Solyc11g005350.1	319.172	-2.09011	0.236679	-8.831	1.04e-18	3.69e-17
Solyc04g040120.1	492.293	-1.5006	0.170031	-8.82546	1.09e-18	3.87e-17
Solyc06g074000.1	1871.14	-1.36076	0.154201	-8.82458	1.1e-18	3.89e-17
Solyc02g067950.2	178.602	-2.57073	0.291349	-8.82354	1.11e-18	3.93e-17
Solyc01g094340.2	1006.47	2.84863	0.322909	8.82177	1.13e-18	3.98e-17
Solyc06g010030.2	685.441	-1.8247	0.206929	-8.81798	1.17e-18	4.12e-17
Solyc04g072860.2	362.298	-1.63504	0.185494	-8.81451	1.2e-18	4.24e-17
Solyc02g091210.1	2254.41	-0.678592	0.0770325	-8.80916	1.26e-18	4.44e-17
Solyc05g041460.1	116.764	2.88831	0.327957	8.80698	1.29e-18	4.51e-17
Solyc02g085010.1	407.7	-1.54398	0.175314	-8.80693	1.29e-18	4.51e-17
Solyc06g005160.2	4209.73	-1.27743	0.145048	-8.80695	1.29e-18	4.51e-17
Solyc11g072860.1	12263.2	-2.20694	0.250849	-8.79785	1.39e-18	4.89e-17
Solyc12g095980.1	339.67	-1.46664	0.166745	-8.79566	1.42e-18	4.98e-17
Solyc01g105120.2	2796.44	0.858771	0.0976855	8.79118	1.48e-18	5.18e-17
Solyc02g068680.1	369.498	-1.87648	0.21347	-8.79035	1.49e-18	5.21e-17
Solyc02g067100.2	693.787	-1.51754	0.172639	-8.79027	1.49e-18	5.21e-17
Solyc10g051020.1	1252.92	-1.97408	0.224853	-8.77941	1.64e-18	5.73e-17
Solyc03g096410.1	491.052	-2.42268	0.27598	-8.77849	1.66e-18	5.77e-17
Solyc06g061000.2	4230.87	0.707055	0.0805489	8.77797	1.66e-18	5.78e-17
Solyc01g107820.2	8082.79	-1.06392	0.121204	-8.77798	1.66e-18	5.78e-17
Solyc08g067730.1	3666.38	1.32259	0.150789	8.77116	1.77e-18	6.14e-17
Solyc10g086030.1	1521.04	-1.21701	0.138796	-8.76828	1.81e-18	6.29e-17
Solyc06g065690.2	1316.06	-0.959809	0.109505	-8.765	1.87e-18	6.47e-17
Solyc02g070010.1	555.432	1.30695	0.149142	8.76311	1.9e-18	6.57e-17
Solyc05g051590.2	780.621	1.09575	0.12509	8.75968	1.96e-18	6.76e-17
Solyc02g080220.2	2731.95	-2.57792	0.294648	-8.74916	2.15e-18	7.42e-17
Solyc08g005560.2	805.377	1.49737	0.171481	8.73198	2.5e-18	8.63e-17
Solyc12g088530.1	311.251	-1.69147	0.193906	-8.72312	2.71e-18	9.32e-17
Solyc01g094570.2	1212.71	2.20274	0.252556	8.72179	2.74e-18	9.42e-17
Solyc10g083960.1	515.816	1.88537	0.216232	8.71919	2.8e-18	9.63e-17
Solyc03g119980.2	4786.44	-0.943413	0.108232	-8.71659	2.87e-18	9.84e-17
Solyc06g034390.1	619.208	-1.58249	0.181605	-8.71392	2.94e-18	1.01e-16
Solyc11g062410.1	861.409	2.15504	0.247572	8.70471	3.18e-18	1.09e-16
Solyc04g051640.2	97.9999	3.37244	0.387516	8.70272	3.24e-18	1.11e-16
Solyc08g079880.1	705.857	-3.14494	0.361381	-8.70256	3.24e-18	1.11e-16
Solyc08g079020.2	575.062	1.55002	0.178123	8.70196	3.26e-18	1.11e-16
Solyc01g110390.2	3723.77	-0.818348	0.0940489	-8.70131	3.28e-18	1.12e-16
Solyc12g015690.1	3705.29	-1.22378	0.140766	-8.69372	3.51e-18	1.19e-16
Solyc01g079100.2	278.83	-2.4056	0.276728	-8.693	3.53e-18	1.2e-16
Solyc06g051980.2	837.976	0.860202	0.0990106	8.68798	3.69e-18	1.25e-16
Solyc01g079180.2	452.738	1.68723	0.194403	8.67907	3.99e-18	1.35e-16
Solyc10g083920.1	2126.66	0.669479	0.0771467	8.678	4.03e-18	1.37e-16
Solyc12g014070.1	2171.43	1.83407	0.211362	8.67741	4.05e-18	1.37e-16
Solyc09g010810.2	626.157	-1.68343	0.194029	-8.6762	4.09e-18	1.38e-16
Solyc03g098710.1	2206.08	6.43439	0.742455	8.66637	4.46e-18	1.51e-16
Solyc09g008970.1	446.983	-1.70105	0.196298	-8.66567	4.49e-18	1.51e-16
Solyc08g075760.2	172.406	2.98453	0.344436	8.66497	4.52e-18	1.52e-16
Solyc06g072620.2	80.8988	6.54149	0.75525	8.66136	4.66e-18	1.57e-16
Solyc03g098630.2	1063.92	1.52111	0.175628	8.66099	4.68e-18	1.57e-16
Solyc01g095790.2	5446.75	0.837424	0.0967282	8.6575	4.82e-18	1.62e-16
Solyc08g016170.2	3429.77	-0.655255	0.0757187	-8.65381	4.98e-18	1.67e-16
Solyc07g041500.2	86.5887	-3.75037	0.433423	-8.65291	5.02e-18	1.68e-16
Solyc01g086800.2	3293	-1.89007	0.218622	-8.64536	5.36e-18	1.79e-16
Solyc07g054220.1	1153.95	-1.13707	0.13156	-8.643	5.48e-18	1.83e-16
Solyc09g018460.1	101.96	2.90271	0.336074	8.63713	5.76e-18	1.92e-16
Solyc02g077060.1	74.2112	-2.82331	0.327489	-8.62109	6.63e-18	2.2e-16
Solyc06g033920.1	223.528	-1.43459	0.166407	-8.621	6.64e-18	2.2e-16
Solyc03g093390.2	3898.4	-3.71467	0.430987	-8.61899	6.75e-18	2.24e-16
Solyc08g067480.2	1730.7	-1.12934	0.131047	-8.61777	6.83e-18	2.26e-16
Solyc06g061210.2	188.106	-1.9071	0.221453	-8.61178	7.19e-18	2.38e-16
Solyc03g036480.1	58.7842	-3.78004	0.438977	-8.61101	7.24e-18	2.4e-16
Solyc01g066270.2	66.7754	3.7315	0.433379	8.61025	7.29e-18	2.41e-16
Solyc08g062340.2	216.152	-2.82477	0.328474	-8.59969	7.99e-18	2.63e-16
Solyc04g074530.2	229.076	2.21928	0.258177	8.59595	8.26e-18	2.72e-16
Solyc10g074350.1	160.332	1.99457	0.232073	8.59459	8.36e-18	2.75e-16
Solyc09g072820.2	2857.37	-2.05384	0.239133	-8.58871	8.79e-18	2.89e-16
Solyc07g008060.1	1784.06	-1.18448	0.137939	-8.58703	8.92e-18	2.92e-16
Solyc04g005250.2	176.995	2.14823	0.250627	8.57141	1.02e-17	3.35e-16
Solyc08g061010.2	212.195	1.96181	0.228888	8.57107	1.03e-17	3.35e-16
Solyc10g083400.1	376.064	2.15373	0.251479	8.56427	1.09e-17	3.55e-16
Solyc11g005140.1	2343.25	-0.754145	0.0881113	-8.55901	1.14e-17	3.71e-16
Solyc02g092220.1	459.719	-2.01446	0.23544	-8.55617	1.17e-17	3.8e-16
Solyc08g014110.1	128.065	-2.81234	0.328701	-8.55591	1.17e-17	3.81e-16
Solyc06g048630.2	2261.61	-1.0038	0.117371	-8.55234	1.21e-17	3.92e-16
Solyc12g040640.1	337.585	-2.77776	0.325297	-8.53914	1.35e-17	4.39e-16
Solyc03g114360.2	550.021	-1.69441	0.198447	-8.53835	1.36e-17	4.41e-16
Solyc07g043150.1	1328.99	-0.932268	0.109188	-8.5382	1.36e-17	4.41e-16
Solyc10g085070.1	2031.34	-0.795744	0.0933012	-8.52876	1.48e-17	4.78e-16
Solyc04g011390.1	15387.3	-1.99961	0.234503	-8.52702	1.5e-17	4.85e-16
Solyc02g083540.2	1347.06	-1.64196	0.192595	-8.52548	1.52e-17	4.91e-16
Solyc02g065190.2	721.173	2.25315	0.264553	8.51679	1.64e-17	5.29e-16
Solyc03g025670.2	506.652	3.65955	0.429783	8.51487	1.67e-17	5.37e-16
Solyc07g056490.2	3905.06	1.04987	0.123366	8.51021	1.74e-17	5.57e-16
Solyc02g085570.2	2002.93	0.793018	0.0932078	8.50807	1.77e-17	5.67e-16
Solyc01g095270.2	1347.18	1.159	0.136227	8.50787	1.77e-17	5.67e-16
Solyc06g083070.2	1690.15	-1.42191	0.167345	-8.49689	1.95e-17	6.23e-16
Solyc03g095730.2	3101.3	-1.17999	0.138884	-8.49619	1.96e-17	6.26e-16
Solyc05g013530.2	1200.89	4.43152	0.521812	8.49256	2.02e-17	6.45e-16
Solyc03g026000.2	172.505	3.04346	0.358489	8.4897	2.07e-17	6.61e-16
Solyc04g005480.1	1681.6	-1.04797	0.1235	-8.4856	2.15e-17	6.84e-16
Solyc03g093830.2	1082.53	1.14293	0.134709	8.48445	2.17e-17	6.9e-16
Solyc08g005010.2	2580.71	0.966458	0.113959	8.48077	2.24e-17	7.11e-16
Solyc06g068310.1	231.671	-2.72539	0.321444	-8.47858	2.28e-17	7.23e-16
Solyc03g096030.2	1582.8	-1.0406	0.122733	-8.47859	2.28e-17	7.23e-16
Solyc08g006250.1	486.192	-2.27444	0.268294	-8.47741	2.3e-17	7.3e-16
Solyc11g005840.1	1812.27	-2.6971	0.318264	-8.47441	2.36e-17	7.48e-16
Solyc12g005590.1	1548.3	2.77278	0.327235	8.47337	2.38e-17	7.54e-16
Solyc03g097000.2	721.296	1.12154	0.132491	8.46504	2.56e-17	8.09e-16
Solyc06g062950.1	14290.9	0.728282	0.0860387	8.46458	2.57e-17	8.11e-16
Solyc07g044960.1	837.877	-1.08374	0.128063	-8.46255	2.62e-17	8.24e-16
Solyc07g008800.2	1464.71	-1.60973	0.190253	-8.461	2.65e-17	8.34e-16
Solyc07g045440.1	26633.6	-0.895539	0.105853	-8.46022	2.67e-17	8.39e-16
Solyc05g051220.2	349.435	1.08856	0.128875	8.44659	3e-17	9.41e-16
Solyc06g019200.2	934.844	4.45472	0.527739	8.44114	3.14e-17	9.85e-16
Solyc02g072180.2	2339.03	-0.961444	0.113984	-8.4349	3.31e-17	1.04e-15
Solyc08g014370.1	1666.11	0.744834	0.0883283	8.43256	3.38e-17	1.06e-15
Solyc02g083740.1	520.142	-1.20633	0.143103	-8.42982	3.46e-17	1.08e-15
Solyc05g012500.2	477.05	-1.10564	0.131164	-8.42944	3.47e-17	1.08e-15
Solyc01g111590.2	902.619	-1.2924	0.153502	-8.41947	3.78e-17	1.18e-15
Solyc04g079080.2	569.772	1.81329	0.215372	8.41937	3.79e-17	1.18e-15
Solyc09g090990.2	1620.27	-1.53729	0.182674	-8.41548	3.91e-17	1.22e-15
Solyc05g007880.2	373.262	1.99838	0.237658	8.40862	4.15e-17	1.29e-15
Solyc12g042060.1	27936.5	0.926897	0.110266	8.406	4.24e-17	1.32e-15
Solyc05g056170.2	14086.6	-0.73	0.0868592	-8.40441	4.3e-17	1.33e-15
Solyc01g005140.2	186.201	2.93196	0.34895	8.40222	4.38e-17	1.36e-15
Solyc06g069530.2	1129.17	-1.22877	0.146425	-8.39179	4.79e-17	1.48e-15
Solyc01g109180.2	500.894	4.00335	0.47717	8.38979	4.87e-17	1.5e-15
Solyc08g065560.1	383.878	2.92289	0.348475	8.38767	4.96e-17	1.53e-15
Solyc09g014410.2	3668.43	1.15578	0.137821	8.38607	5.03e-17	1.55e-15
Solyc03g119690.1	3653.35	0.887345	0.105837	8.38411	5.11e-17	1.57e-15
Solyc03g097120.2	1180.59	0.871966	0.104056	8.37982	5.3e-17	1.63e-15
Solyc03g032060.1	327.856	1.30241	0.155491	8.37614	5.47e-17	1.68e-15
Solyc03g118810.1	2539.53	-1.52081	0.181648	-8.37225	5.65e-17	1.74e-15
Solyc01g058140.2	1144.27	0.933404	0.111493	8.37186	5.67e-17	1.74e-15
Solyc03g082510.1	665.567	1.3775	0.164622	8.36764	5.88e-17	1.8e-15
Solyc07g005680.2	535.714	6.54336	0.782088	8.36652	5.93e-17	1.82e-15
Solyc04g080920.1	222.1	11.1575	1.33425	8.36244	6.14e-17	1.88e-15
Solyc03g042560.1	574.386	-2.92422	0.349839	-8.35876	6.34e-17	1.93e-15
Solyc02g071430.2	120.087	3.11371	0.372561	8.35759	6.4e-17	1.95e-15
Solyc12g055840.1	7323.87	-0.848325	0.101565	-8.35256	6.68e-17	2.03e-15
Solyc08g082640.2	2304.84	1.83513	0.219746	8.35115	6.76e-17	2.06e-15
Solyc01g087030.2	1370.46	0.884676	0.105983	8.34737	6.98e-17	2.12e-15
Solyc11g006730.1	224.297	-2.37386	0.284418	-8.34639	7.04e-17	2.14e-15
Solyc05g053010.1	765.992	1.12737	0.135122	8.34335	7.22e-17	2.19e-15
Solyc01g005010.2	352.879	-1.80214	0.216023	-8.34236	7.28e-17	2.21e-15
Solyc01g112260.2	2796.96	-1.21384	0.145514	-8.34176	7.32e-17	2.21e-15
Solyc04g079860.1	844.593	-1.37432	0.164819	-8.33835	7.53e-17	2.28e-15
Solyc02g068920.2	3135.54	0.903006	0.108372	8.33243	7.92e-17	2.39e-15
Solyc07g054790.1	109.725	-4.53087	0.543814	-8.33166	7.97e-17	2.41e-15
Solyc12g010420.1	166.273	2.2748	0.273442	8.31914	8.86e-17	2.66e-15
Solyc09g074270.2	4522.74	-0.87251	0.104877	-8.31936	8.84e-17	2.66e-15
Solyc02g076820.2	490.189	-1.39551	0.167746	-8.31922	8.85e-17	2.66e-15
Solyc10g083210.1	449.973	1.16717	0.140447	8.31044	9.53e-17	2.86e-15
Solyc12g056930.1	449.146	1.14054	0.137283	8.30793	9.74e-17	2.92e-15
Solyc01g065510.2	1648.2	-1.29167	0.155542	-8.30435	1e-16	3.01e-15
Solyc02g086420.1	374.682	-1.39298	0.167749	-8.30392	1.01e-16	3.02e-15
Solyc07g066040.1	1985.01	-1.1137	0.134123	-8.30361	1.01e-16	3.02e-15
Solyc02g092060.1	164.75	11.1111	1.33838	8.30194	1.02e-16	3.06e-15
Solyc10g085140.1	269.04	2.68607	0.323918	8.29245	1.11e-16	3.31e-15
Solyc06g065970.1	19163.1	-1.16542	0.140558	-8.29144	1.12e-16	3.33e-15
Solyc03g007360.2	83.5003	2.73807	0.330422	8.2866	1.17e-16	3.47e-15
Solyc04g076090.2	3082.71	-0.581803	0.0702752	-8.27892	1.24e-16	3.69e-15
Solyc06g083540.2	1052.81	-1.21755	0.147082	-8.27806	1.25e-16	3.72e-15
Solyc01g096840.2	485.358	-1.56855	0.189529	-8.27608	1.27e-16	3.78e-15
Solyc05g051610.1	273.69	3.21692	0.38878	8.27438	1.29e-16	3.83e-15
Solyc03g006410.2	831.478	4.51908	0.54616	8.27428	1.29e-16	3.83e-15
Solyc06g065040.2	326.518	1.59354	0.192709	8.26912	1.35e-16	3.99e-15
Solyc06g064500.2	790.256	1.01918	0.123257	8.26873	1.35e-16	4e-15
Solyc07g014730.2	443.982	-2.9978	0.36258	-8.26795	1.36e-16	4.02e-15
Solyc11g020870.1	803.862	-1.39004	0.168234	-8.26251	1.43e-16	4.21e-15
Solyc12g042470.1	529.44	1.5375	0.186117	8.26091	1.45e-16	4.26e-15
Solyc04g072000.2	7822.17	-1.22937	0.148846	-8.25933	1.46e-16	4.31e-15
Solyc12g088840.1	1505.84	1.61712	0.195913	8.25428	1.53e-16	4.49e-15
Solyc02g091600.1	126.069	3.0253	0.366564	8.25311	1.54e-16	4.53e-15
Solyc11g065620.1	4268.26	-1.04816	0.127005	-8.25293	1.55e-16	4.54e-15
Solyc07g055460.2	230.226	1.86676	0.226229	8.25165	1.56e-16	4.58e-15
Solyc05g014030.2	3113.86	1.11525	0.135156	8.25153	1.56e-16	4.58e-15
Solyc03g031730.2	259.825	-4.12992	0.500526	-8.25116	1.57e-16	4.59e-15
Solyc10g009480.2	176.09	-2.32101	0.281362	-8.24919	1.59e-16	4.66e-15
Solyc06g069640.2	110.865	5.96427	0.723189	8.24718	1.62e-16	4.73e-15
Solyc06g008510.2	459.045	-1.51058	0.183218	-8.24473	1.66e-16	4.82e-15
Solyc05g008300.1	1389.68	-1.79182	0.217413	-8.24155	1.7e-16	4.95e-15
Solyc08g007610.1	445.65	-2.11749	0.257072	-8.23693	1.77e-16	5.14e-15
Solyc02g062700.2	1253.09	-1.06731	0.129614	-8.23456	1.8e-16	5.24e-15
Solyc06g082150.2	712.641	1.73887	0.211251	8.23128	1.85e-16	5.38e-15
Solyc06g050870.2	297.632	-6.75848	0.821313	-8.22887	1.89e-16	5.47e-15
Solyc01g097070.2	284.739	-1.91642	0.23293	-8.22744	1.91e-16	5.54e-15
Solyc12g007160.1	53.3834	-5.1101	0.621209	-8.22606	1.93e-16	5.59e-15
Solyc01g080040.2	276.879	1.85007	0.225018	8.22185	2e-16	5.79e-15
Solyc09g010990.2	192.231	-2.60722	0.317211	-8.2192	2.05e-16	5.91e-15
Solyc09g007700.2	5925.43	0.801123	0.0974726	8.21895	2.05e-16	5.92e-15
Solyc01g090050.2	394.705	1.31701	0.160281	8.21688	2.09e-16	6.02e-15
Solyc09g098420.1	69.4348	-3.18342	0.387731	-8.21037	2.21e-16	6.35e-15
Solyc05g051870.2	899.527	-1.38551	0.168756	-8.21014	2.21e-16	6.35e-15
Solyc01g016470.2	1033.93	-1.19587	0.145709	-8.20728	2.26e-16	6.5e-15
Solyc05g007450.2	109.928	-2.89012	0.352331	-8.20286	2.35e-16	6.74e-15
Solyc03g007760.2	7340.71	-1.3578	0.165549	-8.20183	2.37e-16	6.79e-15
Solyc06g068550.2	302.683	-2.38816	0.291193	-8.20132	2.38e-16	6.81e-15
Solyc11g008850.1	502.776	-1.11074	0.135469	-8.1992	2.42e-16	6.93e-15
Solyc05g009480.1	233.132	-2.88983	0.352523	-8.19757	2.45e-16	7.01e-15
Solyc12g096610.1	242.12	1.9226	0.2348	8.18825	2.65e-16	7.57e-15
Solyc07g005020.2	766.145	-1.72731	0.211045	-8.18455	2.73e-16	7.79e-15
Solyc03g120090.1	1569.34	-0.933291	0.114032	-8.18449	2.73e-16	7.79e-15
Solyc02g093980.2	3230.77	-1.21275	0.148213	-8.18243	2.78e-16	7.92e-15
Solyc07g063620.2	685.13	-1.01001	0.123464	-8.18062	2.82e-16	8.03e-15
Solyc06g007930.2	1395.23	-1.2657	0.154831	-8.17476	2.96e-16	8.42e-15
Solyc01g008620.2	2967.65	-1.36991	0.167602	-8.17357	2.99e-16	8.5e-15
Solyc11g010270.1	14282.7	1.72312	0.210879	8.17115	3.05e-16	8.66e-15
Solyc06g051840.1	354.455	-1.34514	0.164634	-8.17049	3.07e-16	8.7e-15
Solyc06g082650.2	13019.2	-1.06616	0.130638	-8.16119	3.32e-16	9.39e-15
Solyc03g064030.2	564.554	-1.02426	0.125566	-8.15714	3.43e-16	9.7e-15
Solyc03g116740.2	1607.93	-0.993413	0.121793	-8.15659	3.45e-16	9.74e-15
Solyc03g122340.2	2105.53	-1.713	0.210081	-8.15402	3.52e-16	9.94e-15
Solyc03g115740.1	2958.75	-0.558775	0.0686002	-8.14539	3.78e-16	1.07e-14
Solyc01g066760.2	269.011	-2.69753	0.331455	-8.13844	4e-16	1.13e-14
Solyc03g020030.2	1986.35	1.96579	0.241588	8.13694	4.05e-16	1.14e-14
Solyc01g097400.1	69.4877	-5.08269	0.625533	-8.12537	4.46e-16	1.25e-14
Solyc01g008320.2	1455.71	1.96672	0.242057	8.12501	4.47e-16	1.26e-14
Solyc02g088400.2	529.419	1.82885	0.225127	8.12363	4.52e-16	1.27e-14
Solyc02g084240.2	5465.77	3.27756	0.403527	8.12228	4.58e-16	1.28e-14
Solyc08g061320.2	9131.61	0.517309	0.0636935	8.12185	4.59e-16	1.29e-14
Solyc01g096280.1	746.435	2.36065	0.290678	8.1212	4.62e-16	1.29e-14
Solyc03g044480.2	223.558	3.3904	0.417497	8.12078	4.63e-16	1.29e-14
Solyc05g005690.1	6712.42	-1.3429	0.165364	-8.12085	4.63e-16	1.29e-14
Solyc01g107330.2	4307.99	-1.29145	0.159045	-8.12001	4.66e-16	1.3e-14
Solyc08g062370.2	141.464	2.47576	0.30517	8.11273	4.95e-16	1.38e-14
Solyc01g091590.2	374.158	-2.2013	0.271864	-8.09704	5.63e-16	1.57e-14
Solyc05g054070.2	6188.64	-0.991699	0.122577	-8.09041	5.95e-16	1.65e-14
Solyc06g036340.2	716.647	2.67235	0.330383	8.08864	6.03e-16	1.68e-14
Solyc06g075780.1	391.215	-1.38191	0.17094	-8.0842	6.26e-16	1.74e-14
Solyc11g018800.1	315.06	-2.51522	0.311283	-8.08017	6.47e-16	1.8e-14
Solyc06g063190.2	487.219	-1.98956	0.246264	-8.07898	6.53e-16	1.81e-14
Solyc07g065170.2	3921.79	-0.922954	0.114242	-8.07896	6.53e-16	1.81e-14
Solyc09g097860.2	841.185	-1.34542	0.166698	-8.07099	6.97e-16	1.93e-14
Solyc07g063090.1	499.957	-1.84765	0.228948	-8.07018	7.02e-16	1.94e-14
Solyc03g005820.2	1758.84	2.26318	0.28059	8.06579	7.28e-16	2.01e-14
Solyc08g068390.2	372.587	-1.60161	0.198661	-8.062	7.51e-16	2.07e-14
Solyc06g075850.1	6401	-1.74189	0.216168	-8.05803	7.75e-16	2.14e-14
Solyc01g100850.2	478.708	-1.0186	0.12653	-8.05026	8.26e-16	2.27e-14
Solyc07g049680.2	450.25	-1.36909	0.170167	-8.04559	8.58e-16	2.36e-14
Solyc03g043700.2	120.363	-2.42247	0.301133	-8.0445	8.66e-16	2.38e-14
Solyc02g068780.2	1607.12	0.793398	0.0986636	8.04144	8.88e-16	2.43e-14
Solyc12g035130.1	35045.2	1.20856	0.150294	8.04131	8.89e-16	2.43e-14
Solyc03g097470.2	1882.09	-0.846972	0.105348	-8.03974	9e-16	2.46e-14
Solyc04g014790.1	165.564	-3.33904	0.415338	-8.03934	9.03e-16	2.47e-14
Solyc09g057570.2	1081.24	0.884529	0.110057	8.03698	9.21e-16	2.52e-14
Solyc04g024430.2	896.411	2.59262	0.322596	8.03675	9.23e-16	2.52e-14
Solyc06g066760.2	1002.42	0.829851	0.103333	8.03086	9.68e-16	2.64e-14
Solyc05g007070.2	3603.24	0.789291	0.0983891	8.02214	1.04e-15	2.83e-14
Solyc08g078910.1	4771.29	-2.42153	0.301925	-8.02029	1.05e-15	2.87e-14
Solyc01g007790.2	528.979	1.39447	0.173878	8.0198	1.06e-15	2.88e-14
Solyc09g011340.2	1746.78	-0.786609	0.0980906	-8.01921	1.06e-15	2.89e-14
Solyc11g072280.1	286.833	-2.12715	0.265317	-8.01739	1.08e-15	2.93e-14
Solyc08g006410.2	439.853	2.27996	0.284428	8.01594	1.09e-15	2.96e-14
Solyc11g066390.1	2864.7	1.95143	0.243449	8.01574	1.09e-15	2.97e-14
Solyc09g074300.1	1785.38	-1.59855	0.199444	-8.01506	1.1e-15	2.98e-14
Solyc08g067690.1	138.469	-1.80213	0.225047	-8.00779	1.17e-15	3.16e-14
Solyc01g110190.2	363.989	-1.77501	0.222148	-7.99023	1.35e-15	3.64e-14
Solyc08g080190.2	619.72	5.42112	0.678742	7.98702	1.38e-15	3.73e-14
Solyc05g013300.1	1642	0.96701	0.121291	7.97265	1.55e-15	4.19e-14
Solyc03g007860.1	652.487	2.65973	0.333646	7.97172	1.56e-15	4.22e-14
Solyc01g106220.2	1819.9	-14.7545	1.85122	-7.97012	1.59e-15	4.27e-14
Solyc01g098980.2	1246.96	-1.41509	0.17758	-7.96877	1.6e-15	4.31e-14
Solyc08g076310.2	1727.86	-0.753035	0.094501	-7.96854	1.61e-15	4.31e-14
Solyc02g080560.1	263.74	-1.68306	0.211303	-7.96514	1.65e-15	4.43e-14
Solyc02g036470.2	795.216	1.4036	0.176268	7.96287	1.68e-15	4.51e-14
Solyc01g007000.2	153.593	-1.74136	0.218733	-7.96111	1.7e-15	4.57e-14
Solyc06g005610.1	260.812	-2.00282	0.251665	-7.95828	1.74e-15	4.67e-14
Solyc06g062890.2	901.314	1.10059	0.138316	7.95707	1.76e-15	4.71e-14
Solyc11g069280.1	3390.9	-1.90381	0.239474	-7.94994	1.87e-15	4.98e-14
Solyc03g005960.2	685.897	-2.58591	0.325403	-7.94682	1.91e-15	5.11e-14
Solyc07g064930.2	1035.91	-1.01594	0.127921	-7.94197	1.99e-15	5.3e-14
Solyc07g018300.2	188.771	-2.34031	0.294815	-7.93824	2.05e-15	5.46e-14
Solyc07g043500.1	5620.39	-1.13855	0.143449	-7.93697	2.07e-15	5.51e-14
Solyc02g078320.1	1078.97	1.04617	0.131941	7.92905	2.21e-15	5.87e-14
Solyc02g079460.1	87.4872	2.46917	0.31155	7.92542	2.27e-15	6.04e-14
Solyc11g066400.1	508.047	1.40794	0.177732	7.92169	2.34e-15	6.22e-14
Solyc09g082180.2	207.492	-1.93412	0.244271	-7.91791	2.42e-15	6.4e-14
Solyc03g114310.2	1246.84	-0.923265	0.116688	-7.91228	2.53e-15	6.68e-14
Solyc06g075480.2	183.717	-2.55171	0.322516	-7.91188	2.54e-15	6.7e-14
Solyc09g008050.2	948.708	0.976737	0.123485	7.90976	2.58e-15	6.81e-14
Solyc03g123680.1	173.852	-1.61216	0.203833	-7.90924	2.59e-15	6.82e-14
Solyc10g079100.1	155.809	-1.71321	0.216608	-7.90929	2.59e-15	6.82e-14
Solyc05g050210.2	165.967	-2.20105	0.278344	-7.90765	2.62e-15	6.91e-14
Solyc02g068350.1	1247.95	-1.01218	0.128028	-7.90595	2.66e-15	6.99e-14
Solyc09g005850.2	1240.72	-0.796702	0.1008	-7.90377	2.71e-15	7.11e-14
Solyc01g066720.2	1174.91	-1.423	0.180116	-7.90043	2.78e-15	7.3e-14
Solyc07g049610.1	2410.59	-0.65334	0.0827191	-7.8983	2.83e-15	7.42e-14
Solyc02g080660.2	1496.81	-1.00391	0.127124	-7.89708	2.86e-15	7.49e-14
Solyc08g006520.1	245.209	3.11432	0.394374	7.89685	2.86e-15	7.49e-14
Solyc09g089550.2	518.866	1.12185	0.142155	7.89175	2.98e-15	7.8e-14
Solyc03g115940.2	5469.47	0.509408	0.0645578	7.89072	3e-15	7.86e-14
Solyc07g063480.2	4055.08	-1.11235	0.140998	-7.88907	3.04e-15	7.96e-14
Solyc01g087740.1	1293.34	-0.672075	0.0852338	-7.88507	3.14e-15	8.21e-14
Solyc10g076190.1	275.783	-3.39272	0.430454	-7.88171	3.23e-15	8.42e-14
Solyc06g068680.2	1078.58	2.18574	0.277379	7.87998	3.27e-15	8.53e-14
Solyc06g069230.2	313.931	-1.27991	0.16255	-7.87395	3.44e-15	8.95e-14
Solyc12g088370.1	598.716	1.77293	0.225274	7.8701	3.54e-15	9.22e-14
Solyc12g014130.1	141.889	-2.46875	0.313733	-7.86896	3.58e-15	9.3e-14
Solyc07g045160.2	793.46	3.28935	0.41807	7.86793	3.61e-15	9.37e-14
Solyc08g077100.2	174.258	-2.17777	0.277014	-7.86159	3.79e-15	9.85e-14
Solyc02g079130.2	631.027	-1.04983	0.133566	-7.86005	3.84e-15	9.96e-14
Solyc03g118870.2	280.803	-1.58254	0.201472	-7.8549	4e-15	1.04e-13
Solyc08g067100.2	17458.8	0.615935	0.0785577	7.84055	4.49e-15	1.16e-13
Solyc10g080670.1	811.454	4.1939	0.535086	7.83782	4.58e-15	1.19e-13
Solyc05g050500.1	4003.24	1.40946	0.179855	7.83667	4.63e-15	1.19e-13
Solyc06g036130.2	253.831	-2.02862	0.258914	-7.83512	4.68e-15	1.21e-13
Solyc02g088390.2	6103.31	-1.59026	0.202972	-7.83487	4.69e-15	1.21e-13
Solyc01g080170.2	735.03	1.13876	0.145406	7.83161	4.82e-15	1.24e-13
Solyc01g010250.2	714.335	6.74148	0.860906	7.83068	4.85e-15	1.25e-13
Solyc12g096760.1	2158.69	1.21196	0.154773	7.83053	4.86e-15	1.25e-13
Solyc06g062550.2	5510.62	5.99495	0.765943	7.82689	5e-15	1.28e-13
Solyc01g100370.2	2493.4	-2.74721	0.351198	-7.82241	5.18e-15	1.33e-13
Solyc02g068150.2	3529.07	-1.42518	0.182198	-7.82211	5.19e-15	1.33e-13
Solyc08g082630.2	308.358	1.87079	0.239172	7.82192	5.2e-15	1.33e-13
Solyc03g043930.2	322.19	1.87567	0.239815	7.82132	5.23e-15	1.34e-13
Solyc11g008200.1	2518.22	1.67239	0.213869	7.8197	5.3e-15	1.35e-13
Solyc11g069380.1	1988.08	1.6845	0.215557	7.81462	5.51e-15	1.41e-13
Solyc11g020230.1	1088.05	-1.23069	0.157631	-7.80741	5.84e-15	1.49e-13
Solyc12g009820.1	437.959	-1.50569	0.192866	-7.8069	5.86e-15	1.49e-13
Solyc02g067160.2	2636.8	3.8282	0.490392	7.80641	5.88e-15	1.5e-13
Solyc03g093290.2	34.3757	-3.62801	0.464909	-7.8037	6.01e-15	1.53e-13
Solyc12g098380.1	1497.99	1.00961	0.129469	7.79813	6.28e-15	1.6e-13
Solyc06g060590.2	166.367	2.89477	0.371526	7.79157	6.62e-15	1.68e-13
Solyc07g055060.2	25736.2	2.48912	0.319625	7.78764	6.83e-15	1.73e-13
Solyc07g066300.2	704.566	1.32536	0.170234	7.78556	6.94e-15	1.76e-13
Solyc02g070780.2	1811.25	-1.55982	0.20038	-7.78429	7.01e-15	1.78e-13
Solyc03g114210.2	717.498	1.2318	0.158253	7.78374	7.04e-15	1.78e-13
Solyc07g053360.2	154.786	-2.53857	0.326391	-7.77768	7.39e-15	1.87e-13
Solyc02g085190.1	92.8006	-2.61929	0.336852	-7.77579	7.5e-15	1.89e-13
Solyc04g007640.2	2415.44	-0.706714	0.09089	-7.77549	7.52e-15	1.9e-13
Solyc04g082030.1	2635.65	-1.18062	0.151876	-7.77358	7.63e-15	1.92e-13
Solyc12g099930.1	7276.15	3.55936	0.458139	7.76917	7.9e-15	1.99e-13
Solyc04g079990.2	373.103	-1.58968	0.204776	-7.763	8.29e-15	2.09e-13
Solyc04g076940.2	233.317	2.17361	0.280059	7.76125	8.41e-15	2.12e-13
Solyc03g119060.2	3562.73	2.17653	0.280492	7.75968	8.51e-15	2.14e-13
Solyc08g062210.2	1334.46	1.94988	0.251287	7.75957	8.52e-15	2.14e-13
Solyc09g008820.2	1142.58	1.26549	0.163106	7.75869	8.58e-15	2.15e-13
Solyc11g069350.1	697.063	1.24084	0.159979	7.75626	8.75e-15	2.19e-13
Solyc11g008710.1	1269.79	-1.04861	0.135197	-7.75622	8.75e-15	2.19e-13
Solyc10g085200.1	124.151	4.29733	0.554393	7.75142	9.09e-15	2.28e-13
Solyc01g112080.2	2170.8	-0.788451	0.101723	-7.75098	9.12e-15	2.28e-13
Solyc01g067890.2	6603.31	1.73279	0.223616	7.74896	9.26e-15	2.32e-13
Solyc06g062960.1	1411.2	0.830997	0.107293	7.7451	9.55e-15	2.39e-13
Solyc06g072460.1	924.207	-1.61726	0.208878	-7.74261	9.74e-15	2.43e-13
Solyc05g042030.2	3452.38	0.721739	0.0932384	7.74078	9.88e-15	2.46e-13
Solyc04g007250.1	338.416	1.59477	0.206101	7.7378	1.01e-14	2.52e-13
Solyc02g084640.2	1302.77	-0.961358	0.124263	-7.7365	1.02e-14	2.54e-13
Solyc09g065400.1	802.211	1.12241	0.145086	7.73617	1.02e-14	2.55e-13
Solyc09g011820.2	150.237	-2.22991	0.288329	-7.73393	1.04e-14	2.59e-13
Solyc06g071370.1	1145.95	1.10966	0.143561	7.72953	1.08e-14	2.68e-13
Solyc04g015610.2	1206.77	-2.98321	0.38596	-7.72932	1.08e-14	2.68e-13
Solyc08g074250.1	494.021	1.06823	0.138278	7.72526	1.12e-14	2.76e-13
Solyc09g089990.2	117.587	-3.19346	0.413585	-7.72143	1.15e-14	2.84e-13
Solyc03g096760.1	188.388	-3.7367	0.484184	-7.71752	1.19e-14	2.93e-13
Solyc11g005860.1	96.3358	-2.74488	0.355902	-7.71248	1.23e-14	3.05e-13
Solyc10g081980.1	1697.92	-1.37068	0.177815	-7.70842	1.27e-14	3.14e-13
Solyc07g054730.1	7050.12	1.37239	0.178094	7.70599	1.3e-14	3.2e-13
Solyc07g066050.2	2074.06	-1.77992	0.231093	-7.70218	1.34e-14	3.29e-13
Solyc04g072160.2	449.624	-1.8156	0.235802	-7.69968	1.36e-14	3.36e-13
Solyc01g079970.2	405.109	-1.18704	0.154225	-7.69681	1.4e-14	3.43e-13
Solyc02g082170.1	679.492	2.34301	0.304433	7.69631	1.4e-14	3.44e-13
Solyc01g007910.2	2626.1	-0.893698	0.116145	-7.69465	1.42e-14	3.48e-13
Solyc06g065190.1	816.492	1.06254	0.138102	7.69389	1.43e-14	3.5e-13
Solyc01g079610.2	836.886	-1.24023	0.161227	-7.69244	1.44e-14	3.54e-13
Solyc02g078690.1	84.7866	2.73939	0.356124	7.69223	1.45e-14	3.54e-13
Solyc02g062530.2	1510.38	-0.97029	0.126238	-7.68617	1.52e-14	3.71e-13
Solyc06g075180.1	19879.2	-1.3032	0.169589	-7.68446	1.54e-14	3.75e-13
Solyc01g009520.2	3424.43	-0.967399	0.125895	-7.68415	1.54e-14	3.76e-13
Solyc06g068210.1	810.098	0.843396	0.109759	7.68404	1.54e-14	3.76e-13
Solyc04g074230.2	5955.17	-0.99572	0.129692	-7.67758	1.62e-14	3.95e-13
Solyc02g093530.2	968.075	1.38892	0.180925	7.6768	1.63e-14	3.97e-13
Solyc02g091360.1	436.93	1.49318	0.194536	7.67558	1.65e-14	4e-13
Solyc03g117860.2	1494.41	-3.45309	0.449943	-7.6745	1.66e-14	4.04e-13
Solyc02g094440.2	3082.88	-1.16628	0.151976	-7.67413	1.67e-14	4.04e-13
Solyc06g065870.2	112.345	-2.95462	0.385077	-7.67282	1.68e-14	4.08e-13
Solyc08g048290.2	535.687	4.04124	0.526782	7.67155	1.7e-14	4.12e-13
Solyc06g084090.2	1356.52	-1.70368	0.222087	-7.67123	1.7e-14	4.13e-13
Solyc08g067180.2	330.301	-1.5796	0.205919	-7.67098	1.71e-14	4.13e-13
Solyc04g078420.1	3681.91	0.710063	0.0925948	7.6685	1.74e-14	4.21e-13
Solyc10g054080.1	1773.57	-0.75035	0.0978631	-7.66734	1.76e-14	4.24e-13
Solyc03g096460.2	3849.1	-0.951453	0.124094	-7.66721	1.76e-14	4.24e-13
Solyc05g009030.2	1712.98	-0.671861	0.0876519	-7.6651	1.79e-14	4.31e-13
Solyc01g010220.2	764.619	-1.13293	0.147834	-7.66354	1.81e-14	4.36e-13
Solyc11g012520.1	303.79	-2.41109	0.314635	-7.66315	1.81e-14	4.37e-13
Solyc05g008940.2	340.658	-1.89056	0.246715	-7.66296	1.82e-14	4.37e-13
Solyc02g080550.1	232.921	-1.3725	0.179119	-7.66248	1.82e-14	4.38e-13
Solyc11g072600.1	4135.08	1.17738	0.153768	7.65688	1.91e-14	4.58e-13
Solyc05g007060.2	617.391	1.38852	0.181367	7.65589	1.92e-14	4.61e-13
Solyc09g097890.2	712.107	-2.2465	0.293443	-7.65566	1.92e-14	4.61e-13
Solyc04g054660.1	85.3374	-10.8878	1.42259	-7.65354	1.96e-14	4.69e-13
Solyc04g011350.2	4345.76	-0.878566	0.114798	-7.65314	1.96e-14	4.7e-13
Solyc10g078580.1	7510.5	-1.46187	0.191171	-7.64693	2.06e-14	4.93e-13
Solyc02g088790.2	2083.19	-1.15309	0.150852	-7.64383	2.11e-14	5.04e-13
Solyc02g067610.1	2962.65	-1.52972	0.200143	-7.6431	2.12e-14	5.07e-13
Solyc07g054140.2	336.482	-1.07556	0.140729	-7.64275	2.13e-14	5.08e-13
Solyc09g090120.2	353.904	1.62328	0.212425	7.64168	2.14e-14	5.11e-13
Solyc01g008070.2	521.681	1.59078	0.208172	7.64165	2.14e-14	5.11e-13
Solyc07g042490.1	396.26	-1.51815	0.198732	-7.63918	2.19e-14	5.21e-13
Solyc10g081320.1	230.733	-2.36776	0.310007	-7.63776	2.21e-14	5.26e-13
Solyc02g031790.1	177.943	-2.21978	0.290643	-7.63746	2.22e-14	5.27e-13
Solyc04g008710.2	5858.91	-0.803905	0.105293	-7.63492	2.26e-14	5.37e-13
Solyc04g079400.2	736.443	-1.02462	0.134225	-7.63361	2.28e-14	5.42e-13
Solyc01g091950.2	1871.65	1.23344	0.161619	7.63178	2.32e-14	5.49e-13
Solyc09g082320.2	3945.96	-1.01789	0.133484	-7.62558	2.43e-14	5.76e-13
Solyc02g021340.2	269.434	1.13197	0.148482	7.62358	2.47e-14	5.85e-13
Solyc09g090070.1	18387.6	1.07581	0.141209	7.61861	2.56e-14	6.07e-13
Solyc01g099950.1	91.7056	-2.79485	0.366936	-7.61672	2.6e-14	6.15e-13
Solyc01g094140.2	379.406	1.71956	0.225873	7.61295	2.68e-14	6.33e-13
Solyc08g066160.2	785.546	-1.52388	0.200195	-7.61195	2.7e-14	6.37e-13
Solyc11g061720.1	1033.62	-0.900083	0.118292	-7.60901	2.76e-14	6.51e-13
Solyc05g014710.2	905.507	-1.20017	0.157734	-7.60885	2.77e-14	6.52e-13
Solyc03g122360.2	1188.09	-2.90213	0.381644	-7.60428	2.86e-14	6.75e-13
Solyc04g077120.2	527.456	2.01218	0.264655	7.60302	2.89e-14	6.81e-13
Solyc01g068460.2	10882.3	0.661477	0.0870102	7.60229	2.91e-14	6.84e-13
Solyc04g026110.2	851.749	1.01011	0.132873	7.60203	2.92e-14	6.84e-13
Solyc05g012280.2	229.905	-2.51204	0.330441	-7.60207	2.91e-14	6.84e-13
Solyc01g110150.2	3521.68	1.37954	0.181525	7.59972	2.97e-14	6.96e-13
Solyc01g101240.2	2630.55	1.70534	0.224409	7.59927	2.98e-14	6.98e-13
Solyc05g052610.2	793.775	3.86083	0.508301	7.59556	3.06e-14	7.17e-13
Solyc11g065190.1	883.942	-1.80873	0.23815	-7.59491	3.08e-14	7.2e-13
Solyc03g121580.2	494.886	-2.49533	0.328604	-7.59372	3.11e-14	7.26e-13
Solyc12g089110.1	2417.18	1.428	0.188126	7.59066	3.18e-14	7.43e-13
Solyc02g091500.1	1228.94	-0.811914	0.106966	-7.59042	3.19e-14	7.44e-13
Solyc03g007170.2	863.261	-0.908693	0.119747	-7.58843	3.24e-14	7.54e-13
Solyc09g015670.2	2134.17	0.782405	0.103126	7.58686	3.28e-14	7.63e-13
Solyc05g008900.2	1530.85	1.30785	0.172392	7.58647	3.29e-14	7.64e-13
Solyc06g083310.2	4951.12	-0.465946	0.0614531	-7.58214	3.4e-14	7.89e-13
Solyc05g032880.2	1106.92	-0.794135	0.104742	-7.58181	3.41e-14	7.91e-13
Solyc09g009830.2	485.136	-2.19236	0.289233	-7.5799	3.46e-14	8.02e-13
Solyc03g120620.2	511.134	-1.39044	0.183501	-7.57732	3.53e-14	8.17e-13
Solyc11g068720.1	1247.59	-0.874374	0.115435	-7.5746	3.6e-14	8.34e-13
Solyc07g056060.2	328.612	-1.66038	0.219378	-7.56858	3.77e-14	8.73e-13
Solyc02g090250.2	1125.82	1.40708	0.185947	7.56707	3.82e-14	8.82e-13
Solyc03g034100.2	181.104	-3.23332	0.427292	-7.567	3.82e-14	8.82e-13
Solyc09g009810.1	997.963	1.77621	0.234734	7.56688	3.82e-14	8.82e-13
Solyc09g091910.1	1718.21	3.41733	0.451809	7.56366	3.92e-14	9.04e-13
Solyc09g075540.1	588.387	-1.62085	0.214326	-7.56255	3.95e-14	9.11e-13
Solyc09g092410.2	1533.92	3.41117	0.451087	7.56212	3.97e-14	9.13e-13
Solyc07g049590.2	378.172	1.29278	0.171052	7.55783	4.1e-14	9.42e-13
Solyc02g062910.1	1353.44	-0.840604	0.111261	-7.55524	4.18e-14	9.61e-13
Solyc04g014950.2	139.409	2.16333	0.286418	7.55307	4.25e-14	9.76e-13
Solyc01g109810.2	525.263	1.80107	0.238634	7.54743	4.44e-14	1.02e-12
Solyc07g052870.1	344.446	1.55849	0.206587	7.54398	4.56e-14	1.05e-12
Solyc10g080620.1	247.768	2.63288	0.349369	7.53611	4.84e-14	1.11e-12
Solyc12g020050.1	3407.98	-0.471819	0.0626752	-7.52799	5.15e-14	1.18e-12
Solyc08g068420.2	361.781	-1.44012	0.191356	-7.52589	5.24e-14	1.2e-12
Solyc07g063080.2	565.521	-1.10831	0.147288	-7.52478	5.28e-14	1.21e-12
Solyc04g081890.1	733.571	2.84838	0.37873	7.52087	5.44e-14	1.24e-12
Solyc04g016080.1	288.128	-1.62904	0.216639	-7.5196	5.49e-14	1.25e-12
Solyc01g106520.1	89.0403	-1.89477	0.252172	-7.5138	5.74e-14	1.31e-12
Solyc07g065300.1	188.675	-3.1993	0.426192	-7.50671	6.06e-14	1.38e-12
Solyc01g087730.2	7877.71	1.05161	0.140121	7.50499	6.14e-14	1.4e-12
Solyc02g089350.2	2100.49	-1.7581	0.23443	-7.49946	6.41e-14	1.46e-12
Solyc09g092250.2	4779.83	0.866859	0.115698	7.49244	6.76e-14	1.53e-12
Solyc01g008100.2	1197.1	-1.0362	0.138308	-7.49199	6.78e-14	1.54e-12
Solyc09g083220.2	2353.75	1.11915	0.149416	7.49018	6.88e-14	1.56e-12
Solyc02g088970.1	91.8098	1.54843	0.206859	7.48545	7.13e-14	1.61e-12
Solyc12g005120.1	216.753	1.30188	0.173942	7.48458	7.18e-14	1.62e-12
Solyc07g007860.1	208.056	-2.8495	0.381032	-7.47837	7.53e-14	1.7e-12
Solyc02g088950.1	162.231	3.85762	0.515952	7.47671	7.62e-14	1.72e-12
Solyc01g087540.2	3496.79	-0.922207	0.123355	-7.47605	7.66e-14	1.73e-12
Solyc07g054780.1	974.591	-2.42167	0.323971	-7.47496	7.72e-14	1.74e-12
Solyc06g062560.1	4972.69	4.82313	0.645565	7.47117	7.95e-14	1.79e-12
Solyc03g098670.1	69.7362	-3.64304	0.487628	-7.47095	7.96e-14	1.79e-12
Solyc09g010840.1	2119.24	-2.41479	0.323331	-7.46849	8.11e-14	1.82e-12
Solyc03g005700.1	849.31	-1.20204	0.160959	-7.46804	8.14e-14	1.83e-12
Solyc07g007330.1	3174.65	1.33208	0.178557	7.46025	8.64e-14	1.94e-12
Solyc02g081070.2	1505.82	-1.19274	0.15994	-7.45742	8.82e-14	1.98e-12
Solyc02g014460.2	562.309	-1.47553	0.197881	-7.45664	8.88e-14	1.99e-12
Solyc02g077470.2	596.279	-0.973772	0.13061	-7.45556	8.95e-14	2e-12
Solyc01g079500.2	648.83	-1.41853	0.190295	-7.45439	9.03e-14	2.02e-12
Solyc06g053310.2	2090.07	-1.29512	0.173972	-7.44439	9.74e-14	2.18e-12
Solyc10g017960.1	640.38	2.44882	0.328989	7.44349	9.81e-14	2.19e-12
Solyc10g083510.1	350.736	-1.78904	0.240356	-7.44329	9.82e-14	2.19e-12
Solyc06g071990.2	627.634	-2.57778	0.346627	-7.43675	1.03e-13	2.3e-12
Solyc08g079860.1	465.993	1.69165	0.227533	7.43473	1.05e-13	2.33e-12
Solyc03g006210.1	100.375	5.59083	0.752084	7.43378	1.06e-13	2.35e-12
Solyc05g056320.2	3295.79	0.555403	0.0747483	7.43032	1.08e-13	2.41e-12
Solyc03g082420.2	176.868	-4.95956	0.667726	-7.42754	1.11e-13	2.46e-12
Solyc10g086210.1	497.96	-1.18875	0.160096	-7.42522	1.13e-13	2.5e-12
Solyc12g010390.1	6737.09	-0.626163	0.0843623	-7.4223	1.15e-13	2.55e-12
Solyc05g009760.1	1830.43	0.887859	0.119627	7.42187	1.15e-13	2.56e-12
Solyc06g074530.1	4272.95	-1.98782	0.268044	-7.41603	1.21e-13	2.67e-12
Solyc10g085000.1	416.475	-1.4464	0.195047	-7.41567	1.21e-13	2.68e-12
Solyc01g100920.2	260.185	2.44535	0.329803	7.41458	1.22e-13	2.7e-12
Solyc09g061930.2	1553.43	-0.797069	0.107534	-7.41227	1.24e-13	2.74e-12
Solyc04g014810.2	1984.76	-0.869901	0.117448	-7.4067	1.29e-13	2.86e-12
Solyc01g067010.2	406.512	1.46794	0.198202	7.40628	1.3e-13	2.86e-12
Solyc03g112030.1	143.194	-2.51239	0.339366	-7.40317	1.33e-13	2.93e-12
Solyc05g009530.2	3059.21	-0.919103	0.124174	-7.40176	1.34e-13	2.96e-12
Solyc08g006550.2	331.011	-1.92252	0.259795	-7.40014	1.36e-13	2.99e-12
Solyc01g008270.2	1285.85	-0.885971	0.119725	-7.40002	1.36e-13	2.99e-12
Solyc06g064510.2	274.038	-1.70354	0.230266	-7.39814	1.38e-13	3.03e-12
Solyc06g074670.2	1572.26	-2.18376	0.295293	-7.39525	1.41e-13	3.1e-12
Solyc07g053010.1	1099.66	1.09118	0.147591	7.3933	1.43e-13	3.14e-12
Solyc03g032090.1	1521	1.5318	0.207246	7.39123	1.45e-13	3.19e-12
Solyc05g006940.2	620.289	1.21328	0.16418	7.38989	1.47e-13	3.22e-12
Solyc02g092450.2	272.501	-1.80196	0.2439	-7.38809	1.49e-13	3.26e-12
Solyc02g088200.2	1639.49	2.53895	0.34375	7.38604	1.51e-13	3.31e-12
Solyc11g013110.1	1274.17	-1.07757	0.14593	-7.3842	1.53e-13	3.35e-12
Solyc08g082090.1	1729.74	-0.955525	0.129429	-7.3826	1.55e-13	3.39e-12
Solyc02g087970.1	76.9993	-2.73858	0.371137	-7.3789	1.6e-13	3.49e-12
Solyc03g082860.2	353.541	-1.85186	0.250996	-7.37804	1.61e-13	3.5e-12
Solyc03g114450.2	5150.58	2.23535	0.302969	7.37813	1.61e-13	3.5e-12
Solyc02g077290.1	154.207	-1.56533	0.212175	-7.37753	1.61e-13	3.51e-12
Solyc06g060320.2	256.516	-1.64316	0.222749	-7.37671	1.62e-13	3.53e-12
Solyc03g025270.2	4129.48	-1.37655	0.186662	-7.37456	1.65e-13	3.59e-12
Solyc07g063520.2	1913.34	-1.17952	0.15996	-7.37382	1.66e-13	3.61e-12
Solyc02g079190.2	5171.66	0.785322	0.106522	7.3724	1.68e-13	3.64e-12
Solyc11g073060.1	37.0597	-4.59796	0.623983	-7.36873	1.72e-13	3.74e-12
Solyc01g016460.2	1119.27	1.40894	0.191222	7.36808	1.73e-13	3.76e-12
Solyc11g006910.1	1728.73	-1.23299	0.167388	-7.36606	1.76e-13	3.81e-12
Solyc01g006670.2	795.879	1.35637	0.184159	7.36523	1.77e-13	3.83e-12
Solyc11g072840.1	3216.68	-1.84488	0.250504	-7.36467	1.78e-13	3.84e-12
Solyc03g116680.2	2920.64	0.936505	0.127201	7.36241	1.81e-13	3.91e-12
Solyc04g071120.2	689.698	2.14956	0.292072	7.35971	1.84e-13	3.98e-12
Solyc08g007470.1	521.431	1.12215	0.152521	7.35737	1.88e-13	4.05e-12
Solyc02g079640.2	501.98	2.40527	0.327217	7.3507	1.97e-13	4.26e-12
Solyc04g011610.1	2097.86	0.562895	0.0765825	7.35017	1.98e-13	4.27e-12
Solyc01g095080.2	141.709	-1.96422	0.267295	-7.3485	2e-13	4.32e-12
Solyc07g007690.2	1500.42	2.46304	0.335206	7.34784	2.01e-13	4.34e-12
Solyc09g005090.1	576.313	-0.999574	0.136052	-7.34699	2.03e-13	4.36e-12
Solyc06g035760.2	1052.08	-1.08643	0.147888	-7.34626	2.04e-13	4.38e-12
Solyc02g087580.2	627.018	-1.54021	0.209703	-7.34472	2.06e-13	4.43e-12
Solyc12g099200.1	1422.57	3.86407	0.526324	7.34162	2.11e-13	4.53e-12
Solyc04g015520.2	491.749	1.557	0.212152	7.33905	2.15e-13	4.62e-12
Solyc05g013480.2	2536.89	0.99822	0.136016	7.339	2.15e-13	4.62e-12
Solyc08g080690.2	3474.07	0.772683	0.105359	7.33379	2.24e-13	4.79e-12
Solyc08g078220.2	2634.83	0.652802	0.0890249	7.33281	2.25e-13	4.82e-12
Solyc04g009310.2	1322.42	-0.820281	0.111894	-7.33084	2.29e-13	4.89e-12
Solyc11g008880.1	142.209	-2.73143	0.3726	-7.33074	2.29e-13	4.89e-12
Solyc03g044580.1	36.3622	-5.25829	0.717508	-7.32855	2.33e-13	4.97e-12
Solyc02g062390.2	258.998	5.23244	0.713985	7.3285	2.33e-13	4.97e-12
Solyc04g074030.2	876.113	-2.27864	0.310946	-7.32806	2.34e-13	4.98e-12
Solyc10g009580.2	304.579	3.69408	0.504332	7.32469	2.39e-13	5.1e-12
Solyc11g006640.1	538.421	1.52553	0.208468	7.31781	2.52e-13	5.37e-12
Solyc09g065750.2	186.776	6.69323	0.914706	7.31735	2.53e-13	5.38e-12
Solyc08g068460.1	355.57	-1.64135	0.224446	-7.3129	2.61e-13	5.56e-12
Solyc03g007800.2	402.709	-1.32959	0.181834	-7.31215	2.63e-13	5.59e-12
Solyc06g064450.2	628.463	1.0462	0.143126	7.30969	2.68e-13	5.69e-12
Solyc09g090790.2	68.2069	3.53014	0.483192	7.30587	2.75e-13	5.85e-12
Solyc03g110980.2	224.893	-1.41868	0.194208	-7.30498	2.77e-13	5.88e-12
Solyc04g077990.2	131.552	4.1672	0.57056	7.3037	2.8e-13	5.93e-12
Solyc01g110520.2	6509.85	-0.57016	0.0781142	-7.29905	2.9e-13	6.14e-12
Solyc06g076220.2	1508.66	-3.13908	0.430379	-7.29375	3.01e-13	6.37e-12
Solyc09g010540.2	193.235	2.04531	0.280433	7.29338	3.02e-13	6.39e-12
Solyc01g007130.2	2718.22	-0.620309	0.0850581	-7.29277	3.04e-13	6.41e-12
Solyc01g073880.2	322.33	-1.44875	0.198804	-7.28733	3.16e-13	6.66e-12
Solyc03g025470.2	397.34	-1.33699	0.183562	-7.28355	3.25e-13	6.85e-12
Solyc03g114710.2	555.404	-1.05277	0.144545	-7.28331	3.26e-13	6.85e-12
Solyc07g008900.2	3581.56	-0.715279	0.0982126	-7.28297	3.27e-13	6.87e-12
Solyc08g015690.2	12193.6	-0.480208	0.0659607	-7.28022	3.33e-13	7e-12
Solyc09g082870.1	1417.45	-1.13745	0.156258	-7.27929	3.36e-13	7.05e-12
Solyc01g080280.2	11034.9	-1.35012	0.185516	-7.27764	3.4e-13	7.13e-12
Solyc11g017140.1	3613.7	0.463999	0.0637684	7.27632	3.43e-13	7.19e-12
Solyc03g025520.2	7017.93	-1.13397	0.155929	-7.27233	3.53e-13	7.41e-12
Solyc04g078000.2	622.24	-0.927422	0.127543	-7.27147	3.56e-13	7.45e-12
Solyc05g052810.2	1634.01	-1.4228	0.195693	-7.27058	3.58e-13	7.49e-12
Solyc03g121330.2	8647.26	-1.4462	0.198941	-7.26952	3.61e-13	7.55e-12
Solyc03g078780.1	114.862	-3.18078	0.437789	-7.26557	3.71e-13	7.76e-12
Solyc01g088310.2	1067.64	-0.99912	0.137537	-7.26437	3.75e-13	7.83e-12
Solyc01g097760.2	6147.84	-1.16361	0.160312	-7.25839	3.92e-13	8.18e-12
Solyc01g009690.1	176.797	2.52187	0.347522	7.25672	3.97e-13	8.27e-12
Solyc01g049880.2	312.943	2.44319	0.336791	7.25432	4.04e-13	8.42e-12
Solyc12g009300.1	2308.07	-3.44401	0.474895	-7.25214	4.1e-13	8.55e-12
Solyc03g083520.2	4869.24	-0.559191	0.077125	-7.25045	4.15e-13	8.64e-12
Solyc05g055250.2	2710.61	-0.970258	0.133918	-7.24518	4.32e-13	8.98e-12
Solyc09g005110.2	78.7653	-3.19236	0.440707	-7.24373	4.37e-13	9.07e-12
Solyc05g013880.1	6225.11	0.647685	0.0894312	7.24228	4.41e-13	9.16e-12
Solyc01g087420.2	934.689	1.011	0.139632	7.24051	4.47e-13	9.27e-12
Solyc10g077010.1	6240.52	-1.0849	0.149844	-7.24018	4.48e-13	9.29e-12
Solyc11g005440.1	299.497	-1.26542	0.174875	-7.23616	4.62e-13	9.56e-12
Solyc04g008980.2	2578.05	1.96351	0.271404	7.23463	4.67e-13	9.66e-12
Solyc10g083460.1	630.564	0.970486	0.134307	7.22587	4.98e-13	1.03e-11
Solyc07g066430.2	1610.84	-0.899432	0.124501	-7.22428	5.04e-13	1.04e-11
Solyc12g010860.1	2019.86	-1.05	0.145458	-7.21857	5.25e-13	1.08e-11
Solyc03g124110.1	186.202	-2.63005	0.364518	-7.21515	5.39e-13	1.11e-11
Solyc06g069120.2	11096.6	1.21041	0.16779	7.21379	5.44e-13	1.12e-11
Solyc01g107650.2	1612.65	-0.924495	0.128232	-7.20953	5.61e-13	1.15e-11
Solyc03g078770.2	223.888	-1.61624	0.224193	-7.20916	5.63e-13	1.16e-11
Solyc09g059470.2	835.459	1.11893	0.155252	7.20714	5.71e-13	1.17e-11
Solyc05g013640.1	4737.75	1.70381	0.236448	7.20586	5.77e-13	1.18e-11
Solyc08g006600.2	477.853	1.12887	0.156733	7.20253	5.91e-13	1.21e-11
Solyc06g065210.2	3283.37	-0.724218	0.100551	-7.20247	5.91e-13	1.21e-11
Solyc07g045100.1	802.279	-1.02118	0.141815	-7.2008	5.99e-13	1.23e-11
Solyc07g042430.1	126.635	-2.27001	0.315274	-7.20012	6.02e-13	1.23e-11
Solyc03g117340.1	492.401	-1.41423	0.196464	-7.1984	6.09e-13	1.25e-11
Solyc08g065610.2	1429.81	1.191	0.165457	7.19825	6.1e-13	1.25e-11
Solyc02g091380.1	162.252	-1.92054	0.266815	-7.19801	6.11e-13	1.25e-11
Solyc11g045520.1	958.526	-1.09677	0.152417	-7.19581	6.21e-13	1.27e-11
Solyc07g007750.2	290.53	-9.53872	1.32608	-7.19315	6.33e-13	1.29e-11
Solyc01g006100.2	633.191	-1.3533	0.188324	-7.18602	6.67e-13	1.36e-11
Solyc03g114300.2	738.451	1.14537	0.159456	7.18298	6.82e-13	1.39e-11
Solyc07g066350.1	835.235	-1.17831	0.164042	-7.18296	6.82e-13	1.39e-11
Solyc05g053330.2	252.63	3.06022	0.426064	7.18254	6.84e-13	1.39e-11
Solyc07g052430.2	779.122	-1.32247	0.184201	-7.17949	7e-13	1.42e-11
Solyc02g064940.1	6418	-1.64685	0.229458	-7.17713	7.12e-13	1.44e-11
Solyc05g013310.1	409.404	1.18628	0.165497	7.16797	7.61e-13	1.54e-11
Solyc09g055340.2	1783.73	0.542	0.0756198	7.16743	7.64e-13	1.55e-11
Solyc08g007410.2	375.527	-1.11673	0.155931	-7.1617	7.97e-13	1.61e-11
Solyc05g007930.2	667.474	-1.14898	0.160437	-7.16152	7.98e-13	1.61e-11
Solyc09g075090.1	943.211	0.920468	0.128564	7.15964	8.09e-13	1.63e-11
Solyc12g100250.1	455.074	-1.25106	0.174861	-7.15459	8.39e-13	1.69e-11
Solyc05g053670.2	10158.5	-1.23443	0.172615	-7.15136	8.59e-13	1.73e-11
Solyc03g115110.2	3777.82	-0.937793	0.13115	-7.15054	8.64e-13	1.74e-11
Solyc09g010940.2	2182.21	1.0556	0.14766	7.14886	8.75e-13	1.76e-11
Solyc04g014850.2	299.637	-1.58571	0.22197	-7.14381	9.08e-13	1.82e-11
Solyc12g017450.1	1860.16	-0.694894	0.097278	-7.14338	9.11e-13	1.83e-11
Solyc02g077370.1	323.205	-1.31995	0.184784	-7.14323	9.12e-13	1.83e-11
Solyc10g079230.1	163.779	-2.2	0.30816	-7.13914	9.39e-13	1.88e-11
Solyc03g114500.2	3380.04	-0.830186	0.116345	-7.13555	9.64e-13	1.93e-11
Solyc08g006790.2	1882.7	-1.49487	0.209575	-7.13289	9.83e-13	1.97e-11
Solyc08g080620.1	2784.7	-2.433	0.341121	-7.13238	9.86e-13	1.97e-11
Solyc06g064470.2	3858.84	-0.998457	0.140066	-7.12845	1.02e-12	2.03e-11
Solyc09g090810.1	1512.02	0.657111	0.0921853	7.12816	1.02e-12	2.03e-11
Solyc02g080060.1	308.074	-2.12851	0.298783	-7.12394	1.05e-12	2.09e-11
Solyc07g065090.1	2441.27	-1.37061	0.192493	-7.12031	1.08e-12	2.15e-11
Solyc08g065210.1	72.4548	-2.81806	0.395936	-7.11746	1.1e-12	2.19e-11
Solyc07g052600.2	2087.04	0.969438	0.136221	7.11664	1.11e-12	2.2e-11
Solyc07g006600.1	1895.33	1.73107	0.243297	7.11506	1.12e-12	2.23e-11
Solyc05g006570.1	645.651	-1.12513	0.15814	-7.11477	1.12e-12	2.23e-11
Solyc04g074920.2	251.013	-1.63493	0.229892	-7.11172	1.15e-12	2.28e-11
Solyc09g082240.2	377.859	-1.29734	0.182445	-7.11088	1.15e-12	2.29e-11
Solyc02g088830.2	874.189	-1.64101	0.230854	-7.10844	1.17e-12	2.33e-11
Solyc07g008820.2	339.571	-1.32252	0.186181	-7.10341	1.22e-12	2.41e-11
Solyc03g026310.2	738.223	1.79814	0.253165	7.10262	1.22e-12	2.43e-11
Solyc11g006390.1	2141.16	0.732711	0.10326	7.09576	1.29e-12	2.55e-11
Solyc03g111680.2	407.495	-1.28801	0.181521	-7.09564	1.29e-12	2.55e-11
Solyc11g011160.1	1736.33	1.13107	0.159411	7.09531	1.29e-12	2.55e-11
Solyc11g068430.1	5199.27	-1.30128	0.183419	-7.09458	1.3e-12	2.56e-11
Solyc07g045210.1	4848.12	-0.442643	0.0623942	-7.0943	1.3e-12	2.57e-11
Solyc02g087190.1	2678.86	-0.86981	0.122624	-7.09332	1.31e-12	2.58e-11
Solyc06g068710.2	1495.79	-2.31063	0.32576	-7.09304	1.31e-12	2.59e-11
Solyc05g015840.2	437.17	-1.49358	0.210577	-7.09277	1.31e-12	2.59e-11
Solyc03g007290.2	84.1766	-2.46052	0.346962	-7.09161	1.33e-12	2.61e-11
Solyc08g065550.1	76.3477	3.18739	0.449489	7.09115	1.33e-12	2.62e-11
Solyc08g014550.2	2262.51	-0.837805	0.118269	-7.08387	1.4e-12	2.76e-11
Solyc01g107200.2	690.088	-0.852169	0.120352	-7.08063	1.43e-12	2.82e-11
Solyc12g038920.1	701.781	-1.22385	0.172897	-7.07847	1.46e-12	2.86e-11
Solyc09g089760.1	146.293	-1.26997	0.179495	-7.07526	1.49e-12	2.93e-11
Solyc11g066130.1	9870.14	-1.15329	0.163007	-7.07508	1.49e-12	2.93e-11
Solyc08g082620.2	1015.61	-1.33907	0.189572	-7.06364	1.62e-12	3.18e-11
Solyc05g047590.2	637.527	-2.53714	0.359179	-7.06372	1.62e-12	3.18e-11
Solyc10g006970.2	1777.16	1.80741	0.256043	7.05902	1.68e-12	3.28e-11
Solyc08g078210.2	1162.88	2.96397	0.420086	7.05563	1.72e-12	3.36e-11
Solyc09g065660.2	401.317	-1.48337	0.210264	-7.05481	1.73e-12	3.38e-11
Solyc06g065500.2	991.831	1.03078	0.146196	7.0507	1.78e-12	3.47e-11
Solyc01g086690.2	189.333	-1.69694	0.240696	-7.05012	1.79e-12	3.49e-11
Solyc08g066120.2	4341.27	0.833257	0.118252	7.04645	1.84e-12	3.58e-11
Solyc04g012060.2	1364.22	-1.34778	0.191354	-7.04339	1.88e-12	3.65e-11
Solyc06g084420.1	856.311	-1.60535	0.227965	-7.04208	1.89e-12	3.68e-11
Solyc02g091260.1	236.235	-3.60619	0.512319	-7.03896	1.94e-12	3.76e-11
Solyc01g107940.2	452.482	0.81749	0.116146	7.03847	1.94e-12	3.77e-11
Solyc06g069350.1	435.415	1.51798	0.215814	7.03375	2.01e-12	3.9e-11
Solyc11g010360.1	244.095	-1.58379	0.225274	-7.03048	2.06e-12	3.99e-11
Solyc06g082620.1	14409	-0.540118	0.0768267	-7.03034	2.06e-12	3.99e-11
Solyc07g042400.2	5194.31	7.82113	1.11315	7.02611	2.12e-12	4.11e-11
Solyc09g091810.1	70.5523	-3.76561	0.536	-7.0254	2.13e-12	4.13e-11
Solyc09g007870.2	8820.94	0.677706	0.0964703	7.02503	2.14e-12	4.14e-11
Solyc09g010060.2	415.421	-1.3095	0.18642	-7.02445	2.15e-12	4.15e-11
Solyc03g114940.2	318.201	2.25589	0.321158	7.02425	2.15e-12	4.16e-11
Solyc12g056540.1	1107.33	-1.01526	0.144583	-7.02197	2.19e-12	4.22e-11
Solyc07g056270.2	1769.59	-0.966821	0.137708	-7.02079	2.21e-12	4.26e-11
Solyc04g074050.2	430.433	-2.23599	0.31866	-7.01684	2.27e-12	4.37e-11
Solyc12g056640.1	634.142	-1.35745	0.193481	-7.01595	2.28e-12	4.4e-11
Solyc12g009340.1	1283.8	0.851751	0.121409	7.01554	2.29e-12	4.41e-11
Solyc03g111880.2	1529.8	1.3855	0.1975	7.0152	2.3e-12	4.42e-11
Solyc12g087820.1	521.835	1.8255	0.260244	7.01455	2.31e-12	4.43e-11
Solyc10g078470.1	165.938	-2.01665	0.287499	-7.01445	2.31e-12	4.43e-11
Solyc10g018300.1	33894.1	3.07909	0.439163	7.01126	2.36e-12	4.53e-11
Solyc01g060070.2	137.285	2.83649	0.404563	7.01125	2.36e-12	4.53e-11
Solyc07g026620.2	2358.95	1.54934	0.221196	7.00438	2.48e-12	4.75e-11
Solyc08g079870.1	8363.51	-1.16549	0.166448	-7.00212	2.52e-12	4.83e-11
Solyc01g007820.1	244.393	1.34616	0.192316	6.99973	2.56e-12	4.91e-11
Solyc02g064800.2	1433.8	1.90949	0.272879	6.99758	2.6e-12	4.98e-11
Solyc08g074560.2	588.196	1.6378	0.234606	6.98107	2.93e-12	5.59e-11
Solyc03g019700.1	466.041	-1.54114	0.220817	-6.97923	2.97e-12	5.66e-11
Solyc02g092580.2	5952.36	-1.52975	0.219216	-6.97828	2.99e-12	5.7e-11
Solyc08g082670.2	1664.48	1.38603	0.198721	6.97472	3.06e-12	5.84e-11
Solyc02g072520.2	2158.02	-0.57597	0.0826073	-6.97239	3.12e-12	5.93e-11
Solyc02g021560.2	8145.68	0.430915	0.0618079	6.97184	3.13e-12	5.95e-11
Solyc03g116100.2	200.969	-2.26279	0.32474	-6.96802	3.21e-12	6.11e-11
Solyc01g010970.2	302.847	1.29598	0.186182	6.96084	3.38e-12	6.42e-11
Solyc01g104490.2	449.414	-1.05728	0.151977	-6.95687	3.48e-12	6.6e-11
Solyc03g113710.2	213.521	-1.33801	0.192362	-6.95569	3.51e-12	6.65e-11
Solyc05g055190.1	45.1109	2.10557	0.302795	6.9538	3.56e-12	6.74e-11
Solyc10g081970.1	1001.67	-1.58252	0.227664	-6.9511	3.62e-12	6.86e-11
Solyc12g014310.1	343.132	1.82344	0.262357	6.95021	3.65e-12	6.9e-11
Solyc09g090190.2	5841.44	-0.834422	0.120117	-6.94673	3.74e-12	7.07e-11
Solyc06g060680.1	648.857	-1.0274	0.147981	-6.94277	3.84e-12	7.27e-11
Solyc03g031460.1	1278.98	-1.03267	0.148749	-6.94238	3.86e-12	7.28e-11
Solyc05g010050.2	373.65	1.10218	0.158934	6.93481	4.07e-12	7.68e-11
Solyc06g076160.2	110.372	-9.27568	1.33758	-6.93469	4.07e-12	7.68e-11
Solyc10g084530.1	5405.23	-0.481633	0.0694548	-6.93447	4.08e-12	7.69e-11
Solyc05g015330.1	330.003	-1.72855	0.249309	-6.93335	4.11e-12	7.75e-11
Solyc04g008300.1	537.49	1.30458	0.18824	6.93042	4.2e-12	7.9e-11
Solyc09g083240.2	530.011	1.58772	0.229093	6.93045	4.19e-12	7.9e-11
Solyc12g010940.1	1199.47	3.7244	0.537426	6.93007	4.21e-12	7.91e-11
Solyc07g063180.2	141.464	-1.02787	0.14833	-6.92963	4.22e-12	7.93e-11
Solyc10g006190.2	214.39	1.644	0.237484	6.92256	4.44e-12	8.33e-11
Solyc07g064020.2	663.508	1.22547	0.177049	6.92163	4.46e-12	8.38e-11
Solyc11g006350.1	1995.44	-0.706071	0.102022	-6.92078	4.49e-12	8.42e-11
Solyc01g080690.2	758.095	0.761888	0.110089	6.92064	4.5e-12	8.43e-11
Solyc04g050490.2	972.792	-1.01623	0.146867	-6.91935	4.54e-12	8.5e-11
Solyc10g005280.1	1472.96	-0.646803	0.0934787	-6.91925	4.54e-12	8.5e-11
Solyc07g006480.2	266.894	-2.79175	0.403555	-6.91789	4.58e-12	8.58e-11
Solyc08g067300.1	324.392	-1.31813	0.190583	-6.9163	4.64e-12	8.67e-11
Solyc03g096430.1	6994.82	-2.4902	0.360124	-6.91486	4.68e-12	8.75e-11
Solyc08g080320.2	872.638	2.00094	0.289507	6.91154	4.79e-12	8.95e-11
Solyc02g081180.1	584.291	-1.59343	0.230618	-6.90939	4.87e-12	9.09e-11
Solyc04g016020.1	87.0668	-2.07785	0.300737	-6.90921	4.87e-12	9.09e-11
Solyc05g052400.2	251.171	-3.86429	0.559385	-6.9081	4.91e-12	9.16e-11
Solyc02g005200.2	1329.25	2.29866	0.332788	6.90727	4.94e-12	9.21e-11
Solyc01g104570.2	754.196	-1.35167	0.195707	-6.90659	4.96e-12	9.24e-11
Solyc12g009840.1	808.866	-1.42958	0.207024	-6.90537	5.01e-12	9.32e-11
Solyc07g017510.2	3998.05	1.18263	0.171296	6.90405	5.05e-12	9.4e-11
Solyc03g097600.2	556.652	-1.23811	0.179356	-6.90311	5.09e-12	9.46e-11
Solyc02g093680.2	9311.16	-0.70183	0.101683	-6.90214	5.12e-12	9.52e-11
Solyc10g076370.1	56.4598	-3.95252	0.572733	-6.90116	5.16e-12	9.58e-11
Solyc08g081740.2	285.893	1.45175	0.210385	6.90046	5.18e-12	9.62e-11
Solyc03g091020.1	315.311	-1.65377	0.239695	-6.89946	5.22e-12	9.68e-11
Solyc02g068180.2	234.38	1.50629	0.218372	6.8978	5.28e-12	9.79e-11
Solyc05g043360.1	244.95	-0.810023	0.117436	-6.89759	5.29e-12	9.8e-11
Solyc04g072320.1	123.503	1.88709	0.273737	6.8938	5.43e-12	1.01e-10
Solyc03g114810.2	1532.55	-0.528898	0.0767315	-6.89284	5.47e-12	1.01e-10
Solyc02g079800.1	39.8183	-3.54506	0.51453	-6.8899	5.58e-12	1.03e-10
Solyc09g015160.2	4808.04	-0.762872	0.110727	-6.88968	5.59e-12	1.03e-10
Solyc04g006940.2	1311.1	1.50363	0.218399	6.88477	5.79e-12	1.07e-10
Solyc09g061250.2	227.634	-1.70369	0.247642	-6.87963	6e-12	1.11e-10
Solyc03g123490.1	2440.66	0.799844	0.116276	6.87887	6.03e-12	1.11e-10
Solyc01g095360.2	281.522	-1.3853	0.201427	-6.87747	6.09e-12	1.12e-10
Solyc07g055020.2	350.314	1.74803	0.254177	6.87723	6.1e-12	1.12e-10
Solyc02g089620.2	2486.12	2.84493	0.413778	6.8755	6.18e-12	1.14e-10
Solyc03g120260.2	395.924	-2.39872	0.349	-6.8731	6.28e-12	1.15e-10
Solyc01g104160.2	2231.54	1.04361	0.15186	6.87218	6.32e-12	1.16e-10
Solyc09g074470.2	903.671	-1.19728	0.174273	-6.87017	6.41e-12	1.18e-10
Solyc12g056850.1	257.723	2.2235	0.32368	6.86943	6.45e-12	1.18e-10
Solyc11g062290.1	21.449	6.07567	0.884788	6.86681	6.57e-12	1.2e-10
Solyc03g062790.2	1232.68	1.9595	0.285409	6.86558	6.62e-12	1.21e-10
Solyc05g005330.2	963.975	1.95841	0.285254	6.8655	6.63e-12	1.21e-10
Solyc05g008130.2	1405.28	0.79559	0.115892	6.86496	6.65e-12	1.22e-10
Solyc09g075260.2	650.781	2.59786	0.378486	6.86383	6.7e-12	1.23e-10
Solyc06g005070.1	497.342	0.895535	0.130489	6.86292	6.75e-12	1.23e-10
Solyc05g013710.2	254.366	2.19858	0.320497	6.85991	6.89e-12	1.26e-10
Solyc04g051610.2	343.073	1.69742	0.247438	6.85996	6.89e-12	1.26e-10
Solyc08g042010.2	98.0428	-2.22464	0.324424	-6.85721	7.02e-12	1.28e-10
Solyc12g013700.1	1328.09	1.47419	0.215073	6.85436	7.16e-12	1.31e-10
Solyc01g080130.2	3059.01	-0.52178	0.0761785	-6.84944	7.41e-12	1.35e-10
Solyc03g083200.2	571.461	1.55587	0.227171	6.84888	7.44e-12	1.35e-10
Solyc06g009670.2	420.203	-1.04866	0.15315	-6.84726	7.53e-12	1.37e-10
Solyc06g059800.2	4655.45	-0.831409	0.121453	-6.84552	7.62e-12	1.38e-10
Solyc04g006950.2	124.401	3.44969	0.504501	6.83781	8.04e-12	1.46e-10
Solyc11g043010.1	78.1977	3.04508	0.445326	6.83786	8.04e-12	1.46e-10
Solyc06g062680.1	173.366	-2.0685	0.302703	-6.83342	8.29e-12	1.5e-10
Solyc07g008310.2	149.696	1.93798	0.283603	6.83342	8.29e-12	1.5e-10
Solyc04g071280.1	293.172	1.25596	0.183883	6.83021	8.48e-12	1.54e-10
Solyc11g044840.1	115.436	-4.74602	0.695854	-6.82043	9.08e-12	1.64e-10
Solyc10g080430.1	770.625	-1.30421	0.191434	-6.81284	9.57e-12	1.73e-10
Solyc09g066490.2	3211.95	-1.05016	0.154151	-6.81251	9.59e-12	1.73e-10
Solyc06g053380.2	156.526	-2.54073	0.372982	-6.81194	9.63e-12	1.74e-10
Solyc08g016750.2	4517.8	-0.918077	0.134776	-6.81188	9.63e-12	1.74e-10
Solyc06g073220.1	110.06	-1.62905	0.239198	-6.81044	9.73e-12	1.76e-10
Solyc11g071600.1	1696.99	1.32485	0.194561	6.80947	9.8e-12	1.77e-10
Solyc04g080970.2	217.808	-2.27126	0.333818	-6.80389	1.02e-11	1.84e-10
Solyc02g094470.2	8027.03	-0.784131	0.115296	-6.80102	1.04e-11	1.87e-10
Solyc07g051850.2	7640.87	0.729508	0.107285	6.79971	1.05e-11	1.89e-10
Solyc09g083130.2	1151.71	1.2064	0.177424	6.79953	1.05e-11	1.89e-10
Solyc11g020330.1	88.378	-2.32536	0.341995	-6.79939	1.05e-11	1.89e-10
Solyc05g052650.2	419.301	-2.90889	0.427869	-6.79854	1.06e-11	1.9e-10
Solyc01g104900.2	117.781	3.31242	0.487505	6.79464	1.09e-11	1.95e-10
Solyc04g078840.2	1482.71	1.07067	0.157619	6.79275	1.1e-11	1.98e-10
Solyc03g026070.2	370.704	-1.81218	0.266831	-6.79147	1.11e-11	1.99e-10
Solyc06g051220.1	45.0779	-4.12231	0.60716	-6.7895	1.13e-11	2.02e-10
Solyc07g045480.2	976.373	0.812317	0.119647	6.78929	1.13e-11	2.02e-10
Solyc10g005200.2	1764.21	-1.17243	0.1728	-6.7849	1.16e-11	2.08e-10
Solyc07g007670.2	2571.77	0.988097	0.145753	6.77925	1.21e-11	2.16e-10
Solyc05g007230.2	789.093	1.13225	0.167025	6.77895	1.21e-11	2.17e-10
Solyc11g008420.1	679.72	-1.07245	0.158235	-6.77759	1.22e-11	2.18e-10
Solyc03g118890.2	1179.74	0.863494	0.127484	6.77337	1.26e-11	2.25e-10
Solyc09g011160.2	135.185	-1.48834	0.219914	-6.76784	1.31e-11	2.33e-10
Solyc01g088640.2	919.971	2.16771	0.320295	6.76786	1.31e-11	2.33e-10
Solyc12g088760.1	1908.53	-0.872177	0.128893	-6.76666	1.32e-11	2.35e-10
Solyc07g052740.2	985.164	0.663143	0.098028	6.76483	1.33e-11	2.38e-10
Solyc02g070770.2	900.54	1.57344	0.232616	6.76411	1.34e-11	2.39e-10
Solyc02g068260.1	111.503	2.15708	0.318898	6.76418	1.34e-11	2.39e-10
Solyc09g059550.1	272.542	-1.97651	0.292286	-6.76227	1.36e-11	2.41e-10
Solyc02g094060.2	216.5	2.09773	0.310321	6.75986	1.38e-11	2.45e-10
Solyc12g057150.1	2650.99	-1.52063	0.22497	-6.75923	1.39e-11	2.46e-10
Solyc02g082110.2	813.111	0.824364	0.122019	6.75604	1.42e-11	2.51e-10
Solyc04g079090.2	672.814	1.00922	0.149382	6.75597	1.42e-11	2.51e-10
Solyc11g008550.1	266.69	1.24565	0.184374	6.7561	1.42e-11	2.51e-10
Solyc09g008080.2	141.881	3.03435	0.4492	6.75501	1.43e-11	2.53e-10
Solyc07g007930.2	4820.49	1.44964	0.214622	6.75438	1.43e-11	2.54e-10
Solyc12g089240.1	923.297	2.03691	0.301622	6.75318	1.45e-11	2.56e-10
Solyc01g111970.2	153.773	1.98215	0.293518	6.75307	1.45e-11	2.56e-10
Solyc02g032650.2	185.26	1.77699	0.263265	6.7498	1.48e-11	2.62e-10
Solyc02g067440.2	781.428	-2.22418	0.329645	-6.7472	1.51e-11	2.66e-10
Solyc10g083570.1	8565.14	-1.51744	0.22493	-6.74629	1.52e-11	2.68e-10
Solyc04g024340.2	805.377	1.17625	0.174526	6.7397	1.59e-11	2.8e-10
Solyc11g071470.1	2690.66	1.01621	0.150785	6.7395	1.59e-11	2.8e-10
Solyc02g083390.2	703.099	-1.08738	0.161367	-6.73852	1.6e-11	2.82e-10
Solyc07g009320.2	833.447	-0.711797	0.105664	-6.73642	1.62e-11	2.86e-10
Solyc01g104660.2	992.759	1.15773	0.17194	6.73334	1.66e-11	2.92e-10
Solyc07g049390.1	1663.47	-0.900668	0.133794	-6.73176	1.68e-11	2.95e-10
Solyc06g066680.2	94.325	2.91672	0.433289	6.73158	1.68e-11	2.95e-10
Solyc11g028100.1	6469.54	-0.777868	0.115556	-6.73155	1.68e-11	2.95e-10
Solyc07g053250.2	2208.7	1.36483	0.202759	6.73129	1.68e-11	2.95e-10
Solyc02g068200.1	532.148	1.11144	0.165165	6.72931	1.7e-11	2.99e-10
Solyc06g068950.2	1819.79	-1.35716	0.201725	-6.72777	1.72e-11	3.02e-10
Solyc01g067860.2	660.052	-1.80981	0.26903	-6.72719	1.73e-11	3.03e-10
Solyc10g086510.1	953.475	-1.23078	0.182973	-6.72655	1.74e-11	3.04e-10
Solyc02g093760.2	341.894	-1.3905	0.206878	-6.72136	1.8e-11	3.15e-10
Solyc01g105180.2	750.142	-1.17723	0.175151	-6.72126	1.8e-11	3.15e-10
Solyc07g053370.1	203.123	-4.46831	0.665004	-6.71923	1.83e-11	3.19e-10
Solyc06g073310.2	30431.2	-1.31639	0.196123	-6.71205	1.92e-11	3.35e-10
Solyc03g097710.2	1831.63	0.685302	0.10212	6.71076	1.94e-11	3.38e-10
Solyc04g007980.2	2553.37	0.706157	0.10525	6.70935	1.95e-11	3.41e-10
Solyc12g009930.1	9258.04	-0.576395	0.0859351	-6.70733	1.98e-11	3.45e-10
Solyc07g056050.1	5101.18	-0.426229	0.0635617	-6.70575	2e-11	3.49e-10
Solyc04g081200.2	2105.4	0.891627	0.133056	6.70113	2.07e-11	3.6e-10
Solyc08g077810.1	72.889	-3.39785	0.50707	-6.70096	2.07e-11	3.6e-10
Solyc11g012550.1	725.516	1.09419	0.163299	6.70054	2.08e-11	3.61e-10
Solyc12g019220.1	64.9677	-2.27256	0.339183	-6.7001	2.08e-11	3.62e-10
Solyc05g013860.2	339.341	-1.35035	0.201638	-6.6969	2.13e-11	3.7e-10
Solyc10g079730.1	691.699	-1.32493	0.197921	-6.69426	2.17e-11	3.76e-10
Solyc06g069740.1	99.1193	-3.609	0.539161	-6.69373	2.18e-11	3.77e-10
Solyc11g069990.1	437.274	1.19178	0.178064	6.69297	2.19e-11	3.79e-10
Solyc07g054080.1	2600.7	0.93259	0.139401	6.68996	2.23e-11	3.87e-10
Solyc11g045460.1	454.51	1.59159	0.23797	6.68818	2.26e-11	3.91e-10
Solyc09g089620.1	1294.35	0.882777	0.131996	6.68791	2.26e-11	3.92e-10
Solyc09g083390.1	1711.69	0.796822	0.119172	6.6863	2.29e-11	3.96e-10
Solyc11g010890.1	681.664	-0.760189	0.113754	-6.68272	2.35e-11	4.05e-10
Solyc09g065540.2	1353.94	1.2944	0.193697	6.68262	2.35e-11	4.05e-10
Solyc09g007510.1	434.491	-1.35714	0.203121	-6.68144	2.37e-11	4.08e-10
Solyc05g016410.2	1882.32	0.735459	0.110107	6.67952	2.4e-11	4.13e-10
Solyc03g118270.1	2373.29	-0.885409	0.13256	-6.67932	2.4e-11	4.14e-10
Solyc02g070110.1	315.19	-2.38963	0.357844	-6.67785	2.42e-11	4.18e-10
Solyc04g080030.2	486.833	-0.997543	0.149388	-6.67754	2.43e-11	4.18e-10
Solyc07g008910.2	119.324	1.55711	0.233381	6.67194	2.52e-11	4.34e-10
Solyc03g019850.2	682.438	0.904748	0.135622	6.67111	2.54e-11	4.36e-10
Solyc02g068870.1	317.429	1.37033	0.205494	6.66844	2.59e-11	4.44e-10
Solyc01g089880.2	437.478	-1.28446	0.192642	-6.6676	2.6e-11	4.46e-10
Solyc09g064470.2	2880.21	-0.457522	0.0686264	-6.66685	2.61e-11	4.48e-10
Solyc01g094820.2	769.504	1.07803	0.161726	6.6658	2.63e-11	4.51e-10
Solyc09g010320.2	1515.75	1.24683	0.187056	6.66555	2.64e-11	4.52e-10
Solyc02g005210.2	1937.3	0.865102	0.129801	6.66482	2.65e-11	4.54e-10
Solyc11g006070.1	4105.92	-1.02556	0.153888	-6.66431	2.66e-11	4.55e-10
Solyc12g055980.1	392.423	-1.97958	0.297304	-6.65842	2.77e-11	4.73e-10
Solyc02g092840.1	1523.53	-0.809912	0.121668	-6.65672	2.8e-11	4.78e-10
Solyc09g074090.2	475.961	-1.1058	0.166134	-6.65609	2.81e-11	4.8e-10
Solyc07g065270.1	4236.96	0.693486	0.104209	6.65479	2.84e-11	4.84e-10
Solyc11g007590.1	1452.07	0.874057	0.131348	6.65453	2.84e-11	4.85e-10
Solyc03g046470.2	1024.71	-0.793544	0.119253	-6.65428	2.85e-11	4.85e-10
Solyc12g008510.1	280.66	1.33682	0.200971	6.65179	2.9e-11	4.93e-10
Solyc02g021400.1	5503.87	-1.47307	0.221545	-6.64904	2.95e-11	5.02e-10
Solyc01g103530.2	3765.82	0.60519	0.09103	6.64825	2.97e-11	5.04e-10
Solyc04g014940.1	229.427	2.23196	0.335728	6.64813	2.97e-11	5.05e-10
Solyc06g074040.1	235.794	-1.95828	0.294694	-6.64514	3.03e-11	5.15e-10
Solyc09g018510.2	2429.1	-0.782451	0.117779	-6.64339	3.07e-11	5.21e-10
Solyc02g084400.2	303.145	-1.52326	0.229414	-6.63979	3.14e-11	5.33e-10
Solyc04g082960.1	1469.82	-0.854436	0.128746	-6.63659	3.21e-11	5.45e-10
Solyc05g006520.2	7716.93	-0.744447	0.112202	-6.63485	3.25e-11	5.51e-10
Solyc08g080540.2	466.321	-0.987339	0.148818	-6.63456	3.25e-11	5.51e-10
Solyc06g063330.2	121.639	-2.01084	0.303153	-6.63309	3.29e-11	5.57e-10
Solyc01g111830.2	13327.2	-0.993235	0.14986	-6.62776	3.41e-11	5.77e-10
Solyc04g025530.2	407.453	-2.00265	0.302167	-6.62762	3.41e-11	5.77e-10
Solyc09g083020.1	1211.52	0.958949	0.144832	6.62112	3.56e-11	6.02e-10
Solyc11g069360.1	277.456	1.45112	0.219235	6.61903	3.62e-11	6.11e-10
Solyc07g054400.1	211.008	-1.70949	0.258378	-6.61624	3.68e-11	6.22e-10
Solyc06g050300.1	1499.52	-0.749249	0.113305	-6.6127	3.77e-11	6.37e-10
Solyc07g053200.2	247.597	2.09566	0.316952	6.61193	3.79e-11	6.4e-10
Solyc04g015450.2	880.508	1.1996	0.181471	6.61043	3.83e-11	6.46e-10
Solyc09g057960.1	148.428	-1.88828	0.28568	-6.60977	3.85e-11	6.48e-10
Solyc06g053830.2	286.228	-2.15489	0.326059	-6.60889	3.87e-11	6.52e-10
Solyc09g007330.2	163.729	-1.22681	0.185656	-6.60795	3.9e-11	6.56e-10
Solyc01g091840.2	875.798	2.79113	0.422487	6.60641	3.94e-11	6.62e-10
Solyc03g096980.1	1678.66	-0.875284	0.132508	-6.60552	3.96e-11	6.66e-10
Solyc03g123930.1	356.145	1.27559	0.193286	6.59951	4.13e-11	6.92e-10
Solyc12g094490.1	1864.99	0.874617	0.132527	6.59955	4.12e-11	6.92e-10
Solyc05g009000.2	806.113	-0.809788	0.122784	-6.59523	4.25e-11	7.12e-10
Solyc02g092510.2	166.392	-1.81674	0.275533	-6.59355	4.29e-11	7.19e-10
Solyc06g008880.2	1604.88	0.756165	0.114732	6.59069	4.38e-11	7.33e-10
Solyc02g089690.2	1007.18	-0.759431	0.115268	-6.5884	4.45e-11	7.44e-10
Solyc01g094910.2	1054.86	-4.11761	0.625059	-6.58756	4.47e-11	7.47e-10
Solyc12g039080.1	127.525	-1.70836	0.259509	-6.58303	4.61e-11	7.7e-10
Solyc08g065450.1	376.218	1.56412	0.237822	6.57687	4.8e-11	8.01e-10
Solyc02g082860.2	1064.64	-0.798318	0.121404	-6.57571	4.84e-11	8.07e-10
Solyc08g042140.2	450.221	1.20427	0.183142	6.57561	4.85e-11	8.07e-10
Solyc03g095760.2	1245.19	-0.595248	0.0905816	-6.57141	4.98e-11	8.3e-10
Solyc01g095470.2	1118.76	-1.31196	0.199646	-6.57144	4.98e-11	8.3e-10
Solyc11g018520.1	756.267	1.32481	0.201619	6.57084	5e-11	8.32e-10
Solyc11g072980.1	236.558	-7.86668	1.1974	-6.56982	5.04e-11	8.37e-10
Solyc11g018560.1	950.836	-1.08875	0.165719	-6.56985	5.04e-11	8.37e-10
Solyc07g049280.2	126.8	-2.09383	0.318785	-6.56815	5.09e-11	8.46e-10
Solyc11g072490.1	4174.24	-0.631469	0.0961405	-6.56819	5.09e-11	8.46e-10
Solyc08g076230.1	322.988	1.20103	0.182902	6.56652	5.15e-11	8.55e-10
Solyc04g076440.1	24.8043	-4.16907	0.635131	-6.56411	5.23e-11	8.68e-10
Solyc01g095370.2	1381	-1.01387	0.154514	-6.5617	5.32e-11	8.82e-10
Solyc03g121450.2	570.716	0.874383	0.133284	6.56032	5.37e-11	8.89e-10
Solyc01g104020.2	2064.12	-0.697718	0.106379	-6.55877	5.43e-11	8.98e-10
Solyc07g006070.1	2692.02	-0.593964	0.0906028	-6.5557	5.54e-11	9.16e-10
Solyc08g067620.2	938.567	3.20306	0.488617	6.55535	5.55e-11	9.17e-10
Solyc05g014980.2	1195.72	-1.02032	0.155654	-6.55501	5.56e-11	9.19e-10
Solyc07g043660.2	259.731	2.98792	0.455874	6.55426	5.59e-11	9.23e-10
Solyc05g010800.2	163.637	-2.48298	0.378915	-6.55288	5.64e-11	9.31e-10
Solyc05g054740.2	1059.76	1.34853	0.205831	6.55167	5.69e-11	9.38e-10
Solyc08g078930.1	18355.8	-2.26377	0.345542	-6.55138	5.7e-11	9.39e-10
Solyc03g096740.2	400.143	1.4196	0.21669	6.5513	5.7e-11	9.39e-10
Solyc03g120460.2	24363.5	-1.18753	0.181319	-6.54941	5.78e-11	9.51e-10
Solyc04g077270.2	960.838	-1.73205	0.264544	-6.54732	5.86e-11	9.64e-10
Solyc05g041530.2	919.162	1.54404	0.235841	6.54694	5.87e-11	9.65e-10
Solyc01g080780.2	1519.08	0.711434	0.108677	6.54633	5.9e-11	9.69e-10
Solyc10g084690.1	543.495	-0.855622	0.130721	-6.54542	5.93e-11	9.74e-10
Solyc07g005300.1	82.9268	2.87311	0.438973	6.54506	5.95e-11	9.76e-10
Solyc09g091740.2	6087.42	-1.11248	0.170012	-6.54356	6.01e-11	9.85e-10
Solyc10g006500.2	291.995	-1.80803	0.276349	-6.54256	6.05e-11	9.91e-10
Solyc01g110130.2	1516.41	-1.85258	0.283183	-6.54198	6.07e-11	9.95e-10
Solyc02g061780.2	31.7228	6.35437	0.971833	6.53854	6.21e-11	1.02e-09
Solyc05g051310.1	250.124	-1.22901	0.188015	-6.53674	6.29e-11	1.03e-09
Solyc10g084670.1	891.57	-1.06038	0.162231	-6.53625	6.31e-11	1.03e-09
Solyc10g074540.1	3840.74	-1.15889	0.177353	-6.5344	6.39e-11	1.04e-09
Solyc05g052900.2	92.9812	3.64343	0.55768	6.53319	6.44e-11	1.05e-09
Solyc01g098140.2	503.279	1.17437	0.179886	6.52838	6.65e-11	1.08e-09
Solyc06g082440.1	1305.69	-1.27597	0.1955	-6.52671	6.72e-11	1.1e-09
Solyc04g082360.1	1587.5	-0.631042	0.0966888	-6.52652	6.73e-11	1.1e-09
Solyc10g085660.1	753.752	0.813598	0.124662	6.52645	6.73e-11	1.1e-09
Solyc11g068480.1	352.185	-1.18843	0.182115	-6.52571	6.77e-11	1.1e-09
Solyc01g108710.2	940.719	2.16486	0.331744	6.52571	6.77e-11	1.1e-09
Solyc01g101020.2	6434.02	0.568441	0.0871252	6.52442	6.83e-11	1.11e-09
Solyc10g047240.1	1218	-1.01412	0.155448	-6.52384	6.85e-11	1.11e-09
Solyc11g006520.1	546.469	1.49407	0.229045	6.52306	6.89e-11	1.12e-09
Solyc02g090230.2	1571.4	-0.762433	0.11689	-6.52267	6.91e-11	1.12e-09
Solyc12g017230.1	721.022	0.9688	0.148556	6.52146	6.96e-11	1.13e-09
Solyc02g069060.2	170.648	-2.29165	0.351482	-6.51996	7.03e-11	1.14e-09
Solyc02g062920.2	2593.33	0.648355	0.0994527	6.51923	7.07e-11	1.15e-09
Solyc10g038080.1	408.466	-1.06574	0.163643	-6.51262	7.39e-11	1.2e-09
Solyc10g080330.1	565.96	1.37018	0.21039	6.51257	7.39e-11	1.2e-09
Solyc03g114760.2	753.271	-0.819826	0.125902	-6.51163	7.43e-11	1.2e-09
Solyc04g040090.2	560.798	-3.13359	0.48131	-6.51054	7.49e-11	1.21e-09
Solyc01g107710.2	373.619	-1.30897	0.201261	-6.50382	7.83e-11	1.27e-09
Solyc05g053860.2	336.522	-1.33231	0.204991	-6.49936	8.07e-11	1.3e-09
Solyc11g069570.1	548.55	2.85535	0.439468	6.49728	8.18e-11	1.32e-09
Solyc04g074730.1	7505.23	-0.895423	0.137825	-6.4968	8.2e-11	1.32e-09
Solyc04g074310.2	952.149	-1.06627	0.164132	-6.49644	8.22e-11	1.33e-09
Solyc04g005270.1	3961.72	0.511608	0.0787687	6.49507	8.3e-11	1.34e-09
Solyc06g035790.2	512.566	-1.24728	0.192057	-6.49432	8.34e-11	1.34e-09
Solyc06g068770.2	1425.96	-1.64009	0.252545	-6.49425	8.34e-11	1.34e-09
Solyc10g076830.1	253.433	-2.37766	0.366344	-6.49026	8.57e-11	1.38e-09
Solyc09g075020.2	5788.63	-1.00522	0.154903	-6.48937	8.62e-11	1.39e-09
Solyc12g006240.1	800.173	0.896252	0.138136	6.4882	8.69e-11	1.4e-09
Solyc07g062580.2	3878.03	-0.755716	0.116546	-6.48428	8.92e-11	1.43e-09
Solyc11g012610.1	501.223	-0.94166	0.145344	-6.47884	9.24e-11	1.48e-09
Solyc08g083380.2	885.726	-1.74459	0.26934	-6.47728	9.34e-11	1.5e-09
Solyc03g097200.2	1404.09	1.41599	0.218658	6.47585	9.43e-11	1.51e-09
Solyc05g014380.2	1042.4	-1.42027	0.21934	-6.47519	9.47e-11	1.52e-09
Solyc04g077190.2	4079.59	-0.980026	0.151455	-6.47073	9.75e-11	1.56e-09
Solyc05g009450.1	1039.93	-0.603812	0.0933206	-6.4703	9.78e-11	1.57e-09
Solyc01g073860.2	837.005	-1.56101	0.241279	-6.46972	9.82e-11	1.57e-09
Solyc01g109590.2	1451.64	-0.626606	0.0968611	-6.46911	9.86e-11	1.58e-09
Solyc01g090950.2	3002.85	-0.52322	0.0808815	-6.46897	9.87e-11	1.58e-09
Solyc03g121360.1	3763.21	-0.693161	0.107158	-6.46861	9.89e-11	1.58e-09
Solyc01g067120.2	614.333	-1.51785	0.234673	-6.46792	9.94e-11	1.59e-09
Solyc06g016790.1	591.257	-0.856793	0.132517	-6.46554	1.01e-10	1.61e-09
Solyc01g005620.2	13126.4	-0.815209	0.126152	-6.46213	1.03e-10	1.65e-09
Solyc12g100330.1	2022.3	-0.785039	0.121493	-6.46162	1.04e-10	1.65e-09
Solyc12g049540.1	1492.8	1.53867	0.238144	6.46108	1.04e-10	1.66e-09
Solyc06g075580.2	1235.98	-1.03853	0.160749	-6.46053	1.04e-10	1.66e-09
Solyc10g086010.1	11114.4	-1.31656	0.203815	-6.45959	1.05e-10	1.67e-09
Solyc04g008820.2	572.481	-2.00326	0.310265	-6.45662	1.07e-10	1.7e-09
Solyc05g007250.2	11090.4	-1.49781	0.232184	-6.45097	1.11e-10	1.77e-09
Solyc03g006870.2	1368.46	-1.16395	0.180477	-6.44928	1.12e-10	1.79e-09
Solyc02g078450.2	721.012	1.37653	0.213526	6.44669	1.14e-10	1.81e-09
Solyc10g080010.1	560.335	-0.833668	0.129324	-6.44634	1.15e-10	1.82e-09
Solyc12g005250.1	178.424	-1.69337	0.262732	-6.44524	1.15e-10	1.83e-09
Solyc12g008630.1	2858.08	-0.851452	0.132133	-6.44392	1.16e-10	1.85e-09
Solyc07g062210.2	188.798	-2.05172	0.318434	-6.44317	1.17e-10	1.85e-09
Solyc06g073060.2	1768.96	-0.9998	0.155457	-6.43135	1.26e-10	2e-09
Solyc11g020590.1	612.185	0.862344	0.134108	6.43023	1.27e-10	2.02e-09
Solyc07g006870.2	135.202	3.12325	0.485851	6.42841	1.29e-10	2.04e-09
Solyc01g080840.2	3104.9	1.11155	0.172978	6.42599	1.31e-10	2.07e-09
Solyc10g081120.1	704.486	1.14998	0.178982	6.42508	1.32e-10	2.08e-09
Solyc09g009380.2	594.937	-0.809702	0.126026	-6.42487	1.32e-10	2.08e-09
Solyc11g066670.1	3991.79	-1.17253	0.182546	-6.4232	1.33e-10	2.11e-09
Solyc07g056120.2	353.07	0.891359	0.138779	6.42286	1.34e-10	2.11e-09
Solyc02g094150.2	710.674	1.39163	0.216705	6.42174	1.35e-10	2.12e-09
Solyc07g064820.1	614.65	-0.807068	0.125792	-6.41591	1.4e-10	2.2e-09
Solyc03g098120.2	277.206	-1.47975	0.230714	-6.4138	1.42e-10	2.23e-09
Solyc09g090730.1	3781.89	0.722644	0.112672	6.41369	1.42e-10	2.23e-09
Solyc07g006700.1	403.743	-2.70153	0.421343	-6.4117	1.44e-10	2.26e-09
Solyc01g079170.2	258.86	-1.89603	0.295824	-6.4093	1.46e-10	2.3e-09
Solyc01g066860.2	2643.22	-0.81446	0.127079	-6.40908	1.46e-10	2.3e-09
Solyc10g005180.2	1590.86	1.29465	0.202014	6.40871	1.47e-10	2.3e-09
Solyc10g078960.1	19186.8	-0.983568	0.153514	-6.40703	1.48e-10	2.33e-09
Solyc03g098240.2	519.464	1.90586	0.29748	6.4067	1.49e-10	2.33e-09
Solyc02g079740.1	1063.4	1.06097	0.165621	6.40601	1.49e-10	2.34e-09
Solyc02g087850.1	2228.12	-0.832924	0.13007	-6.40365	1.52e-10	2.38e-09
Solyc01g034150.2	258.009	1.0786	0.168454	6.40295	1.52e-10	2.39e-09
Solyc01g107390.2	1229.3	3.77955	0.59054	6.40015	1.55e-10	2.43e-09
Solyc08g059730.1	857.942	0.842585	0.131679	6.39877	1.57e-10	2.45e-09
Solyc09g065280.2	3709	0.518609	0.081075	6.39666	1.59e-10	2.48e-09
Solyc08g007080.2	1354.83	2.43983	0.381715	6.39175	1.64e-10	2.56e-09
Solyc01g104410.2	449.326	1.39772	0.218723	6.39035	1.66e-10	2.58e-09
Solyc01g097000.2	1396.64	-1.21594	0.190297	-6.38967	1.66e-10	2.59e-09
Solyc06g075790.2	4231.84	2.14747	0.336231	6.38691	1.69e-10	2.64e-09
Solyc08g078890.1	39.5413	-4.19717	0.657165	-6.38679	1.69e-10	2.64e-09
Solyc02g086440.2	1335.61	1.06869	0.167351	6.38589	1.7e-10	2.65e-09
Solyc03g019890.2	1736.28	-1.49948	0.234879	-6.38407	1.72e-10	2.68e-09
Solyc05g025900.2	2311.06	1.61707	0.253322	6.38344	1.73e-10	2.69e-09
Solyc07g061730.2	69.4048	3.61273	0.566254	6.38006	1.77e-10	2.75e-09
Solyc01g014120.2	486.133	0.992268	0.155567	6.37839	1.79e-10	2.78e-09
Solyc06g051540.2	543.599	-0.940482	0.147471	-6.37739	1.8e-10	2.8e-09
Solyc03g111630.2	831.476	0.689353	0.108117	6.37601	1.82e-10	2.82e-09
Solyc10g006870.1	1950.85	-1.35336	0.212346	-6.37336	1.85e-10	2.87e-09
Solyc03g031410.1	24.4385	8.63506	1.35556	6.37011	1.89e-10	2.93e-09
Solyc10g009010.2	280.791	-1.04153	0.163506	-6.36998	1.89e-10	2.93e-09
Solyc03g097550.2	362.502	1.09226	0.171542	6.36729	1.92e-10	2.98e-09
Solyc01g079390.2	1457.41	0.926072	0.145468	6.36615	1.94e-10	3e-09
Solyc07g055530.2	656.495	-1.0373	0.163015	-6.36323	1.98e-10	3.05e-09
Solyc04g072070.2	315.687	-2.66941	0.419698	-6.36032	2.01e-10	3.11e-09
Solyc02g055550.2	510.634	1.60276	0.252059	6.35866	2.04e-10	3.14e-09
Solyc03g114580.2	824.374	1.02425	0.161161	6.35548	2.08e-10	3.21e-09
Solyc11g068620.1	130.695	-2.27373	0.358128	-6.34894	2.17e-10	3.34e-09
Solyc02g082910.2	702.569	-0.986577	0.155425	-6.34762	2.19e-10	3.37e-09
Solyc05g021510.1	60.1274	2.1241	0.334668	6.34689	2.2e-10	3.38e-09
Solyc04g005690.2	5237.85	0.746797	0.117717	6.344	2.24e-10	3.45e-09
Solyc05g050730.1	613.82	-1.30213	0.205265	-6.34364	2.24e-10	3.45e-09
Solyc03g098740.1	618.795	-2.58014	0.406795	-6.3426	2.26e-10	3.48e-09
Solyc04g064490.2	1028.09	-0.587379	0.0926293	-6.34119	2.28e-10	3.51e-09
Solyc09g008060.2	962.939	-0.931933	0.147026	-6.33858	2.32e-10	3.56e-09
Solyc06g076700.1	1125.22	-0.812944	0.128293	-6.33662	2.35e-10	3.61e-09
Solyc07g066170.2	675.714	0.704532	0.111219	6.33463	2.38e-10	3.65e-09
Solyc01g006090.2	672.647	-0.971366	0.153356	-6.33407	2.39e-10	3.66e-09
Solyc02g090540.2	120.073	-2.97905	0.470494	-6.33174	2.42e-10	3.72e-09
Solyc06g005330.2	1716.9	3.51004	0.554551	6.32951	2.46e-10	3.77e-09
Solyc01g106430.2	7362.21	-0.616737	0.0974636	-6.32787	2.49e-10	3.81e-09
Solyc03g120870.2	300.004	-3.64798	0.576627	-6.3264	2.51e-10	3.84e-09
Solyc01g094280.2	1498.76	-0.80871	0.127902	-6.32291	2.57e-10	3.93e-09
Solyc02g036360.1	2143.51	-0.559289	0.0884778	-6.32124	2.59e-10	3.96e-09
Solyc12g008840.1	955.35	2.74906	0.434892	6.32124	2.59e-10	3.96e-09
Solyc01g098310.1	69.256	-2.3007	0.363999	-6.32062	2.61e-10	3.98e-09
Solyc10g009370.2	46.3424	-4.8421	0.766442	-6.31764	2.66e-10	4.05e-09
Solyc01g080490.2	498.628	-1.16623	0.184655	-6.31571	2.69e-10	4.1e-09
Solyc01g017600.2	1472.84	3.01466	0.477362	6.31525	2.7e-10	4.11e-09
Solyc12g014200.1	92.2637	-2.56295	0.405949	-6.31348	2.73e-10	4.16e-09
Solyc04g082720.2	514.149	-1.03409	0.163802	-6.31307	2.74e-10	4.17e-09
Solyc06g083620.2	7666.02	-0.540805	0.0856852	-6.31153	2.76e-10	4.2e-09
Solyc06g082070.2	514.963	-1.19489	0.189338	-6.3109	2.77e-10	4.22e-09
Solyc05g006450.1	496.466	-1.11858	0.177322	-6.3082	2.82e-10	4.29e-09
Solyc03g114100.1	2424.77	0.918084	0.14554	6.3081	2.82e-10	4.29e-09
Solyc05g006210.2	1016.25	-0.901469	0.142952	-6.30608	2.86e-10	4.34e-09
Solyc12g056530.1	280.922	1.17387	0.186149	6.30609	2.86e-10	4.34e-09
Solyc03g119310.2	211.342	-1.79064	0.283974	-6.30562	2.87e-10	4.36e-09
Solyc06g051040.2	225.179	-1.25773	0.199501	-6.30438	2.89e-10	4.39e-09
Solyc04g014960.2	236.354	1.48571	0.235822	6.30014	2.97e-10	4.51e-09
Solyc07g063010.2	1708.07	0.840392	0.13341	6.29931	2.99e-10	4.53e-09
Solyc11g005080.1	2712.47	1.04119	0.165318	6.29811	3.01e-10	4.56e-09
Solyc09g065880.2	502.939	-1.3984	0.222049	-6.2977	3.02e-10	4.57e-09
Solyc07g042560.2	510.29	-1.44565	0.229581	-6.29691	3.04e-10	4.59e-09
Solyc01g007890.1	724.189	0.710306	0.11281	6.29647	3.04e-10	4.6e-09
Solyc03g111550.2	733.248	-3.11701	0.495327	-6.29284	3.12e-10	4.71e-09
Solyc08g066620.2	67.4267	2.39773	0.381069	6.29212	3.13e-10	4.73e-09
Solyc07g024070.1	516.684	-1.34404	0.213667	-6.29033	3.17e-10	4.78e-09
Solyc12g098230.1	3713.51	-2.2519	0.358078	-6.28886	3.2e-10	4.83e-09
Solyc12g006450.1	248.096	1.56205	0.248398	6.28848	3.21e-10	4.84e-09
Solyc02g092490.2	265.527	-2.39766	0.381289	-6.2883	3.21e-10	4.84e-09
Solyc05g055980.2	561.211	-0.876291	0.139356	-6.28816	3.21e-10	4.84e-09
Solyc01g073940.2	623.979	1.0396	0.165413	6.28487	3.28e-10	4.94e-09
Solyc02g081690.1	1879.75	0.802275	0.127661	6.2844	3.29e-10	4.95e-09
Solyc05g026240.1	1798.98	-1.09284	0.174072	-6.27812	3.43e-10	5.15e-09
Solyc01g099620.2	1462.65	-2.10678	0.335637	-6.27696	3.45e-10	5.18e-09
Solyc02g081620.2	1941.77	0.665975	0.106116	6.27594	3.48e-10	5.21e-09
Solyc12g010980.1	2776.65	1.54519	0.246318	6.27317	3.54e-10	5.3e-09
Solyc10g084170.1	247.022	-1.15543	0.184332	-6.26818	3.65e-10	5.47e-09
Solyc12g006980.1	6138.07	-0.896299	0.143011	-6.26734	3.67e-10	5.5e-09
Solyc01g110580.2	581.156	-1.81162	0.289083	-6.26678	3.69e-10	5.52e-09
Solyc09g015010.2	208.582	-1.56115	0.249121	-6.26664	3.69e-10	5.52e-09
Solyc02g091370.2	1096.89	1.94063	0.309735	6.26545	3.72e-10	5.55e-09
Solyc02g083630.2	550.475	-1.07665	0.171838	-6.26547	3.72e-10	5.55e-09
Solyc01g107080.2	804.929	-1.11002	0.17717	-6.26525	3.72e-10	5.56e-09
Solyc12g099970.1	2645.48	0.654677	0.104604	6.25865	3.88e-10	5.8e-09
Solyc09g065640.2	6530	0.45736	0.0730792	6.25842	3.89e-10	5.8e-09
Solyc08g077630.2	223.814	-1.03871	0.166053	-6.2553	3.97e-10	5.92e-09
Solyc11g072270.1	2122.05	-1.1582	0.185164	-6.25498	3.98e-10	5.93e-09
Solyc06g054150.1	263.193	-1.21555	0.194345	-6.2546	3.99e-10	5.94e-09
Solyc06g073660.2	368.851	-1.27467	0.203807	-6.25429	3.99e-10	5.95e-09
Solyc10g074930.1	2701.72	0.733751	0.117335	6.25346	4.01e-10	5.98e-09
Solyc08g067150.2	1420.09	-0.823948	0.131765	-6.25315	4.02e-10	5.98e-09
Solyc01g073680.2	979.462	-0.968861	0.154948	-6.25283	4.03e-10	5.99e-09
Solyc06g075930.1	6370.3	-1.1805	0.188858	-6.25073	4.09e-10	6.07e-09
Solyc11g071750.1	144.41	-2.43872	0.390354	-6.24747	4.17e-10	6.19e-09
Solyc05g012390.2	1538.28	-0.861761	0.137964	-6.24628	4.2e-10	6.24e-09
Solyc03g006970.1	2476.76	-1.51784	0.243274	-6.23923	4.4e-10	6.52e-09
Solyc05g053060.1	3997.23	-1.11515	0.178753	-6.23846	4.42e-10	6.55e-09
Solyc06g008210.2	585.515	-1.60677	0.257575	-6.23804	4.43e-10	6.56e-09
Solyc07g042570.2	2209.82	-0.837845	0.134336	-6.23692	4.46e-10	6.61e-09
Solyc12g049030.1	445.286	-1.56061	0.250239	-6.23647	4.48e-10	6.62e-09
Solyc06g076860.2	202.515	-1.95107	0.312856	-6.23631	4.48e-10	6.63e-09
Solyc03g113580.1	5323.01	-1.26	0.202112	-6.23416	4.54e-10	6.72e-09
Solyc04g055230.1	277.714	1.63104	0.261663	6.23338	4.56e-10	6.75e-09
Solyc01g021600.2	420.92	-1.48872	0.238917	-6.23111	4.63e-10	6.84e-09
Solyc12g042000.1	159.777	2.19833	0.352855	6.23012	4.66e-10	6.88e-09
Solyc09g011380.2	690.915	1.37251	0.220331	6.22932	4.68e-10	6.91e-09
Solyc03g120440.1	63.6141	-2.12331	0.340888	-6.22876	4.7e-10	6.93e-09
Solyc03g116170.2	464.055	-1.66354	0.26711	-6.22793	4.73e-10	6.97e-09
Solyc02g005100.2	664.304	1.12529	0.180686	6.22788	4.73e-10	6.97e-09
Solyc12g005970.1	666.143	0.856952	0.137611	6.22735	4.74e-10	6.99e-09
Solyc09g020010.1	1017.03	1.26621	0.203344	6.22693	4.76e-10	7e-09
Solyc08g082680.2	819.609	1.62167	0.260534	6.22439	4.83e-10	7.11e-09
Solyc10g074880.1	1653.1	-0.926616	0.14889	-6.22347	4.86e-10	7.15e-09
Solyc01g088390.2	467.693	-0.899718	0.144586	-6.22271	4.89e-10	7.18e-09
Solyc10g047540.1	204.534	-1.59014	0.255579	-6.22172	4.92e-10	7.23e-09
Solyc07g006530.2	734.129	-1.17307	0.188553	-6.2214	4.93e-10	7.24e-09
Solyc01g056940.2	38245.4	-1.28597	0.206726	-6.22066	4.95e-10	7.27e-09
Solyc06g082560.1	133.625	-2.32026	0.373227	-6.21676	5.08e-10	7.45e-09
Solyc07g065280.2	3947.91	-0.837068	0.13466	-6.21616	5.09e-10	7.47e-09
Solyc12g087840.1	202.593	-1.14124	0.183794	-6.20932	5.32e-10	7.8e-09
Solyc10g054780.1	2543.16	-0.826586	0.133137	-6.20852	5.35e-10	7.83e-09
Solyc01g110540.2	1666.6	-1.28549	0.20705	-6.20859	5.35e-10	7.83e-09
Solyc01g066900.2	428.344	-0.970196	0.156368	-6.20456	5.48e-10	8.03e-09
Solyc09g083200.2	1331.7	1.08933	0.175581	6.20416	5.5e-10	8.04e-09
Solyc10g006580.2	16576.4	-1.12767	0.181772	-6.20375	5.51e-10	8.06e-09
Solyc03g118370.2	424.393	-1.31365	0.211757	-6.20358	5.52e-10	8.06e-09
Solyc08g007400.2	546.042	2.34335	0.377897	6.20105	5.61e-10	8.19e-09
Solyc03g120110.2	287.455	1.20326	0.194047	6.20087	5.62e-10	8.2e-09
Solyc12g015710.1	381.437	1.47502	0.238009	6.19734	5.74e-10	8.38e-09
Solyc03g113250.2	568.575	1.16973	0.188759	6.19696	5.76e-10	8.4e-09
Solyc07g053430.2	1607.47	-0.727834	0.117453	-6.1968	5.76e-10	8.4e-09
Solyc08g080870.2	130.882	-2.04447	0.330037	-6.19466	5.84e-10	8.51e-09
Solyc12g100290.1	105.94	1.1744	0.189601	6.19407	5.86e-10	8.54e-09
Solyc11g072240.1	8724.54	-0.958716	0.154834	-6.19188	5.95e-10	8.65e-09
Solyc01g097300.2	826.24	-0.88681	0.14325	-6.19064	5.99e-10	8.72e-09
Solyc11g005710.1	372.382	1.0278	0.166045	6.18987	6.02e-10	8.75e-09
Solyc08g076950.2	712.963	0.825906	0.133462	6.18833	6.08e-10	8.84e-09
Solyc08g080780.2	3069.92	-1.21936	0.19705	-6.18804	6.09e-10	8.85e-09
Solyc06g083810.2	623.644	-1.01082	0.16339	-6.18656	6.15e-10	8.93e-09
Solyc06g084370.1	280.356	2.12445	0.343848	6.17845	6.47e-10	9.39e-09
Solyc09g018490.2	204.422	-1.16478	0.188823	-6.1686	6.89e-10	9.99e-09
Solyc03g121270.2	1578.13	1.02972	0.167091	6.16262	7.15e-10	1.04e-08
Solyc01g108100.2	442.557	1.82784	0.296646	6.16169	7.2e-10	1.04e-08
Solyc05g055390.2	441.4	0.897597	0.145722	6.15964	7.29e-10	1.06e-08
Solyc04g077650.2	46.5726	3.64126	0.591457	6.15643	7.44e-10	1.08e-08
Solyc06g073530.1	20.185	3.2846	0.533543	6.1562	7.45e-10	1.08e-08
Solyc06g062840.2	2666	-0.802279	0.130325	-6.156	7.46e-10	1.08e-08
Solyc08g075090.2	5675.38	-1.1795	0.191614	-6.15562	7.48e-10	1.08e-08
Solyc01g108920.2	1323.13	1.22353	0.198787	6.15497	7.51e-10	1.08e-08
Solyc06g068240.2	636.41	-1.39186	0.226239	-6.15216	7.64e-10	1.1e-08
Solyc02g078400.2	126.074	-5.73086	0.931649	-6.1513	7.68e-10	1.11e-08
Solyc06g082310.2	172.193	-1.29283	0.210235	-6.14944	7.78e-10	1.12e-08
Solyc03g120700.2	2317.2	-0.703748	0.114499	-6.14633	7.93e-10	1.14e-08
Solyc01g099800.2	366.486	2.17835	0.354488	6.14506	7.99e-10	1.15e-08
Solyc05g013390.1	171.23	1.29598	0.210904	6.14488	8e-10	1.15e-08
Solyc01g110040.2	2596.32	0.649226	0.105658	6.14458	8.02e-10	1.15e-08
Solyc06g007760.2	4871.65	1.39556	0.227134	6.14424	8.03e-10	1.16e-08
Solyc12g057080.1	792.345	-2.31234	0.376428	-6.14283	8.11e-10	1.16e-08
Solyc04g055090.1	740.885	-1.74515	0.28419	-6.14078	8.21e-10	1.18e-08
Solyc11g011540.1	296.888	1.28455	0.209273	6.13812	8.35e-10	1.2e-08
Solyc01g010700.2	384.355	1.55618	0.25355	6.13757	8.38e-10	1.2e-08
Solyc09g018710.2	75.5748	2.22297	0.362389	6.13422	8.56e-10	1.23e-08
Solyc11g066890.1	3122.97	-1.5232	0.248415	-6.13168	8.7e-10	1.25e-08
Solyc08g067000.2	232.145	-1.43931	0.234797	-6.13001	8.79e-10	1.26e-08
Solyc02g080210.2	21034.4	-1.86036	0.303565	-6.12837	8.88e-10	1.27e-08
Solyc03g031700.2	2610.49	0.636912	0.103933	6.1281	8.89e-10	1.27e-08
Solyc05g009350.2	902.531	0.878226	0.143355	6.12623	9e-10	1.29e-08
Solyc03g083690.1	43.8891	-3.97243	0.648622	-6.12443	9.1e-10	1.3e-08
Solyc10g083970.1	24420.9	-1.46717	0.239568	-6.12424	9.11e-10	1.3e-08
Solyc01g081340.2	58.0566	2.16588	0.353747	6.1227	9.2e-10	1.31e-08
Solyc03g116160.1	485.393	0.783808	0.128023	6.12241	9.22e-10	1.32e-08
Solyc06g074710.1	1414.57	-1.76192	0.28779	-6.12223	9.23e-10	1.32e-08
Solyc04g080570.2	2905.44	-1.18368	0.193354	-6.12183	9.25e-10	1.32e-08
Solyc05g005560.2	9445.87	-0.484262	0.0791111	-6.12129	9.28e-10	1.32e-08
Solyc04g007550.2	13656.2	-0.904664	0.147796	-6.12102	9.3e-10	1.33e-08
Solyc05g007770.2	953.561	3.57456	0.584128	6.11948	9.39e-10	1.34e-08
Solyc02g091630.1	62.0045	3.30964	0.541088	6.11664	9.56e-10	1.36e-08
Solyc03g110940.2	798.727	0.93141	0.152379	6.11244	9.81e-10	1.4e-08
Solyc03g096900.2	1091.49	1.39361	0.228096	6.10974	9.98e-10	1.42e-08
Solyc01g104300.2	853.268	0.647383	0.105968	6.10922	1e-09	1.42e-08
Solyc09g074830.2	148.285	-1.31823	0.215796	-6.1087	1e-09	1.43e-08
Solyc04g077450.2	339.164	-1.15405	0.188941	-6.108	1.01e-09	1.43e-08
Solyc03g114000.2	1258.85	-0.854206	0.139888	-6.10638	1.02e-09	1.45e-08
Solyc03g117850.2	729.989	1.17468	0.192406	6.10518	1.03e-09	1.46e-08
Solyc02g086530.2	46.1039	-4.35237	0.713019	-6.10414	1.03e-09	1.47e-08
Solyc05g052020.2	195.726	1.33266	0.218337	6.10369	1.04e-09	1.47e-08
Solyc11g017070.1	1455.82	-0.93978	0.153983	-6.10313	1.04e-09	1.47e-08
Solyc11g005880.1	1398.94	-1.15754	0.189694	-6.10216	1.05e-09	1.48e-08
Solyc08g066430.1	1114.62	-1.2087	0.19818	-6.09897	1.07e-09	1.51e-08
Solyc01g095570.2	1040.51	-0.765359	0.125508	-6.09809	1.07e-09	1.52e-08
Solyc06g065060.1	94.4553	-5.63903	0.924781	-6.09769	1.08e-09	1.52e-08
Solyc12g087890.1	6100.36	0.352481	0.0578289	6.09524	1.09e-09	1.54e-08
Solyc04g008830.1	584.86	-1.13456	0.186154	-6.09473	1.1e-09	1.55e-08
Solyc06g005310.2	2640.7	2.62699	0.431042	6.0945	1.1e-09	1.55e-08
Solyc03g080160.2	15513.2	-1.36665	0.224277	-6.09358	1.1e-09	1.56e-08
Solyc07g026810.2	2292.78	0.414765	0.0680795	6.09237	1.11e-09	1.57e-08
Solyc05g005540.2	1396.79	-0.737113	0.121009	-6.09139	1.12e-09	1.58e-08
Solyc03g115380.1	514.795	-1.11326	0.182768	-6.0911	1.12e-09	1.58e-08
Solyc07g018210.2	809.781	-2.34904	0.385689	-6.09051	1.13e-09	1.59e-08
Solyc07g040710.2	261.133	-1.34784	0.221331	-6.08971	1.13e-09	1.59e-08
Solyc04g078700.2	2323.83	0.744619	0.122292	6.08888	1.14e-09	1.6e-08
Solyc02g071190.2	349.255	1.02772	0.168833	6.08722	1.15e-09	1.62e-08
[truncated: 7,101 more rows]

## Sheet: root m9rVsp9r
itag_id	baseMean	log2FoldChange	lfcSE	stat	pvalue	padj
Solyc12g087940.1	9949.54	-4.36062	0.0825509	-52.8234	0	0
Solyc05g011970.2	5122.12	3.89266	0.0951599	40.9065	0	0
Solyc07g055690.1	1167.29	-3.58274	0.0906929	-39.5041	0	0
Solyc10g083860.1	3431.32	3.09767	0.0809529	38.2651	0	0
Solyc02g082260.2	7337.02	-2.20932	0.0605957	-36.4601	4.77e-291	2.98e-287
Solyc04g076190.1	6220.93	-3.07622	0.0992811	-30.9849	8.61e-211	4.48e-207
Solyc08g083050.1	1668.36	-5.07053	0.163961	-30.9253	5.47e-210	2.44e-206
Solyc11g013810.1	45233.9	-3.92631	0.128083	-30.6544	2.31e-206	9.01e-203
Solyc08g079730.1	1768	2.83101	0.0971272	29.1475	9e-187	3.12e-183
Solyc01g066910.2	1978.31	-4.33179	0.15566	-27.8286	1.96e-170	6.11e-167
Solyc11g069450.1	3544.04	2.89507	0.106104	27.2853	6.34e-164	1.8e-160
Solyc01g109500.2	9784.52	-2.50732	0.0940948	-26.6468	1.95e-156	5.08e-153
Solyc10g085850.1	70312.9	5.87122	0.222254	26.4168	8.79e-154	2.11e-150
Solyc05g006740.2	2633.76	4.84625	0.18632	26.0104	3.77e-149	8.42e-146
Solyc10g017580.2	3022.07	2.91719	0.112326	25.9707	1.06e-148	2.21e-145
Solyc03g083620.1	6503.56	2.12183	0.0828799	25.6012	1.48e-144	2.89e-141
Solyc02g089250.2	9140.7	-3.13325	0.125651	-24.9361	3.02e-137	5.55e-134
Solyc05g009470.2	16330.9	-1.93302	0.0783098	-24.6843	1.58e-134	2.74e-131
Solyc07g063930.2	1533.09	3.976	0.161109	24.6789	1.8e-134	2.96e-131
Solyc06g007580.1	2417.99	4.24649	0.172424	24.6282	6.3e-134	9.84e-131
Solyc06g069150.1	972.819	-4.74817	0.193183	-24.5786	2.14e-133	3.18e-130
Solyc08g005960.1	9217.73	-2.76866	0.114612	-24.1568	6.33e-129	8.99e-126
Solyc08g079900.1	4496.53	-4.6723	0.195446	-23.9058	2.67e-126	3.62e-123
Solyc06g064440.2	3037.73	2.60277	0.109552	23.7582	9.03e-125	1.17e-121
Solyc09g018280.1	3410.02	1.85003	0.0788467	23.4636	9.59e-122	1.2e-118
Solyc11g010700.1	1765.54	4.13161	0.177396	23.2902	5.57e-120	6.69e-117
Solyc01g080020.2	7513.62	3.9624	0.171368	23.1221	2.77e-118	3.21e-115
Solyc08g078940.1	6064.17	-3.0951	0.133932	-23.1095	3.71e-118	4.14e-115
Solyc03g098730.1	1129.25	-2.92538	0.127918	-22.8692	9.42e-116	1.01e-112
Solyc11g008680.1	1127.6	-3.69168	0.16285	-22.6692	9.02e-114	9.39e-111
Solyc01g096450.2	25230.9	-1.67603	0.0741312	-22.609	3.54e-113	3.56e-110
Solyc01g110060.2	4548.09	3.74659	0.167671	22.3449	1.35e-110	1.32e-107
Solyc03g005450.2	1380.86	3.04876	0.13708	22.2408	1.39e-109	1.31e-106
Solyc06g036110.1	4624.18	4.00105	0.180579	22.1568	8.97e-109	8.24e-106
Solyc01g005940.2	382.741	7.3255	0.331868	22.0736	5.68e-108	5.06e-105
Solyc01g099630.2	10546.9	-2.00662	0.0917731	-21.865	5.6e-106	4.86e-103
Solyc08g078700.2	1192.34	-2.83523	0.13193	-21.4904	1.91e-102	1.61e-99
Solyc02g093970.2	1753.4	-2.03554	0.0947599	-21.4811	2.34e-102	1.92e-99
Solyc01g109460.2	5024.83	2.01183	0.0937625	21.4566	3.96e-102	3.17e-99
Solyc01g104780.2	815.632	3.72021	0.177929	20.9084	4.49e-97	3.51e-94
Solyc04g015120.2	8252.66	5.6658	0.271389	20.877	8.66e-97	6.6e-94
Solyc05g014260.2	4770.6	2.13379	0.102923	20.7319	1.79e-95	1.33e-92
Solyc04g007760.2	3301.39	-2.75674	0.13333	-20.6761	5.69e-95	4.13e-92
Solyc03g093140.2	21870	6.80919	0.330468	20.6047	2.49e-94	1.77e-91
Solyc02g084930.2	1349.45	4.58461	0.222584	20.5972	2.91e-94	2.02e-91
Solyc11g013150.1	859.41	2.83213	0.138549	20.4413	7.18e-93	4.87e-90
Solyc04g071620.2	10076.4	6.28884	0.308123	20.4101	1.36e-92	9.03e-90
Solyc01g080010.2	4552.57	2.70422	0.133049	20.325	7.73e-92	5.03e-89
Solyc02g069800.1	3848.52	-2.28506	0.112947	-20.2312	5.2e-91	3.31e-88
Solyc11g068950.1	3373.55	1.84877	0.0923233	20.0249	3.34e-89	2.09e-86
Solyc09g007890.1	3086.27	-39.6199	1.98419	-19.9678	1.05e-88	6.42e-86
Solyc10g050110.1	3326.88	-1.56098	0.0787151	-19.8308	1.62e-87	9.7e-85
Solyc02g071750.2	781.363	3.88005	0.201377	19.2676	1e-82	5.92e-80
Solyc07g040960.1	4440.87	-2.31	0.12034	-19.1955	4.03e-82	2.33e-79
Solyc07g062490.1	2917.18	-1.80166	0.0944199	-19.0813	3.61e-81	2.05e-78
Solyc04g074440.1	2362.95	-2.00562	0.10529	-19.0486	6.75e-81	3.77e-78
Solyc08g067370.1	4756.51	-2.57018	0.135125	-19.0207	1.15e-80	6.3e-78
Solyc09g090990.2	1620.27	-3.46691	0.182426	-19.0045	1.57e-80	8.43e-78
Solyc04g077620.1	686.814	-2.74217	0.144635	-18.9593	3.7e-80	1.96e-77
Solyc12g056760.1	802.478	3.77668	0.199918	18.8911	1.35e-79	7.03e-77
Solyc03g113010.1	3121.84	2.17653	0.116177	18.7346	2.59e-78	1.32e-75
Solyc08g074480.1	28887.1	-2.46909	0.132145	-18.6846	6.61e-78	3.33e-75
Solyc02g068170.1	369.054	5.23056	0.280254	18.6636	9.79e-78	4.85e-75
Solyc08g079870.1	8363.51	-3.12118	0.167834	-18.5968	3.41e-77	1.66e-74
Solyc01g006930.2	1045.78	3.26487	0.175795	18.572	5.42e-77	2.6e-74
Solyc07g064420.2	1330.46	2.79192	0.150879	18.5043	1.91e-76	9.02e-74
Solyc10g047040.1	684.778	4.86893	0.263726	18.462	4.17e-76	1.94e-73
Solyc03g119930.1	2296.86	1.95951	0.106921	18.3268	5.06e-75	2.32e-72
Solyc07g007760.2	5648.71	-2.4991	0.136438	-18.3168	6.08e-75	2.75e-72
Solyc01g066260.2	400.127	4.3774	0.240212	18.2231	3.39e-74	1.51e-71
Solyc02g081350.2	301.388	-3.88126	0.214082	-18.1298	1.86e-73	8.16e-71
Solyc03g121900.1	3010.86	-4.71843	0.260664	-18.1016	3.1e-73	1.34e-70
Solyc03g095600.1	2308.87	-1.52772	0.0851606	-17.9393	5.81e-72	2.49e-69
Solyc09g015000.2	502.471	-3.21302	0.17931	-17.9188	8.41e-72	3.55e-69
Solyc02g069910.1	1245.67	-3.39436	0.190113	-17.8545	2.67e-71	1.11e-68
Solyc06g034290.2	1743.35	2.44729	0.137316	17.8223	4.75e-71	1.95e-68
Solyc12g096770.1	2825.85	4.33913	0.247877	17.5052	1.31e-68	5.31e-66
Solyc10g085500.1	389.184	6.01082	0.343946	17.4761	2.18e-68	8.73e-66
Solyc08g080150.1	1387.42	2.08066	0.119076	17.4734	2.28e-68	9.03e-66
Solyc05g008910.2	490.999	5.92367	0.339035	17.4721	2.34e-68	9.12e-66
Solyc07g049560.2	3458.98	3.6294	0.208609	17.3981	8.53e-68	3.29e-65
Solyc06g059990.2	476.291	4.74454	0.27368	17.3361	2.51e-67	9.57e-65
Solyc06g074170.2	166.498	-4.55272	0.264324	-17.224	1.75e-66	6.6e-64
Solyc04g080480.1	1109.3	7.34722	0.427566	17.1838	3.51e-66	1.3e-63
Solyc03g007690.1	544.434	-2.76566	0.16141	-17.1344	8.22e-66	3.02e-63
Solyc10g050990.1	830.265	-8.95831	0.523313	-17.1184	1.08e-65	3.93e-63
Solyc10g080610.1	17071.7	2.04789	0.119772	17.0982	1.53e-65	5.49e-63
Solyc02g090120.1	873.997	-4.33068	0.255127	-16.9746	1.27e-64	4.49e-62
Solyc09g007020.1	1327.31	-5.28821	0.313045	-16.8928	5.09e-64	1.78e-61
Solyc01g105410.2	8613.19	1.76908	0.10487	16.8693	7.57e-64	2.63e-61
Solyc05g056470.1	932.063	-2.10828	0.125385	-16.8144	1.91e-63	6.57e-61
Solyc05g014550.1	1952.54	5.95971	0.355458	16.7663	4.31e-63	1.46e-60
Solyc09g011270.2	293.73	-3.29037	0.197021	-16.7006	1.3e-62	4.35e-60
Solyc01g104740.2	672.481	-2.59147	0.155277	-16.6893	1.57e-62	5.21e-60
Solyc03g112210.1	634.626	2.82651	0.169886	16.6377	3.72e-62	1.22e-59
Solyc05g006550.2	1658.55	-1.39945	0.0844027	-16.5807	9.61e-62	3.1e-59
Solyc03g116490.1	1716.14	2.20268	0.132948	16.5679	1.19e-61	3.79e-59
Solyc02g089610.1	3210.23	2.56939	0.155525	16.5208	2.6e-61	8.12e-59
Solyc09g007760.2	8061.77	-1.61313	0.0979517	-16.4686	6.17e-61	1.91e-58
Solyc03g031910.2	431.067	-3.72368	0.226678	-16.4272	1.22e-60	3.74e-58
Solyc03g019670.2	1049.76	-2.57913	0.157258	-16.4007	1.89e-60	5.73e-58
Solyc06g031710.2	394.735	4.95563	0.302414	16.3869	2.37e-60	7.06e-58
Solyc03g119080.2	7756.68	-2.73526	0.167245	-16.3548	4.02e-60	1.18e-57
Solyc02g080830.1	113.842	-2.7962	0.171055	-16.3468	4.58e-60	1.34e-57
Solyc04g008100.1	1298.6	-2.58238	0.158267	-16.3166	7.52e-60	2.17e-57
Solyc02g094160.1	5282.67	-1.25133	0.0768044	-16.2925	1.12e-59	3.2e-57
Solyc02g077240.2	2540.58	-4.53433	0.278403	-16.2869	1.22e-59	3.47e-57
Solyc09g007770.2	9547.94	-2.13689	0.13122	-16.2848	1.27e-59	3.56e-57
Solyc12g040860.1	458.034	-3.23321	0.198613	-16.279	1.39e-59	3.88e-57
Solyc02g069630.2	1778.68	-1.45469	0.0894457	-16.2634	1.8e-59	4.96e-57
Solyc04g014520.1	469.495	-3.75224	0.230774	-16.2594	1.92e-59	5.25e-57
Solyc12g094650.1	1949.26	-2.36227	0.145386	-16.2482	2.3e-59	6.24e-57
Solyc11g011240.1	667.75	4.56275	0.28113	16.23	3.09e-59	8.33e-57
Solyc06g074070.2	761.671	-2.67682	0.165316	-16.1922	5.72e-59	1.53e-56
Solyc10g085030.1	839.574	-2.2997	0.142515	-16.1366	1.41e-58	3.74e-56
Solyc11g005290.1	292.668	4.77108	0.296941	16.0674	4.32e-58	1.13e-55
Solyc08g007680.1	1087.9	-1.56153	0.0977317	-15.9777	1.83e-57	4.76e-55
Solyc02g090740.2	667.094	2.24065	0.140281	15.9725	1.99e-57	5.12e-55
Solyc01g094700.2	2496.76	2.69997	0.169065	15.97	2.07e-57	5.3e-55
Solyc10g085420.1	3630.72	1.45333	0.0913132	15.9159	4.91e-57	1.25e-54
Solyc04g080380.2	1853.08	1.75354	0.110239	15.9066	5.7e-57	1.44e-54
Solyc11g005300.1	302.977	2.74852	0.173354	15.855	1.3e-56	3.24e-54
Solyc01g086650.2	2405.87	-1.58704	0.100163	-15.8446	1.53e-56	3.8e-54
Solyc01g096810.2	10230.3	1.59297	0.100753	15.8107	2.63e-56	6.46e-54
Solyc12g010130.1	3761.86	-1.61744	0.103423	-15.6391	3.94e-55	9.62e-53
Solyc04g006970.2	1528.4	-2.39626	0.153514	-15.6094	6.28e-55	1.52e-52
Solyc07g007660.1	3773.1	2.98503	0.19135	15.5999	7.29e-55	1.75e-52
Solyc12g010670.1	352.152	2.98831	0.191655	15.5921	8.24e-55	1.95e-52
Solyc01g066290.2	450.532	2.94443	0.188858	15.5907	8.42e-55	1.98e-52
Solyc07g065110.1	6494.32	-3.15335	0.202442	-15.5766	1.05e-54	2.45e-52
Solyc07g063640.1	183.032	-4.65363	0.298799	-15.5744	1.09e-54	2.51e-52
Solyc01g097810.2	1682.99	1.66711	0.107075	15.5695	1.17e-54	2.69e-52
Solyc08g081030.1	3224.3	1.37248	0.0881591	15.5682	1.2e-54	2.73e-52
Solyc11g005280.1	479.504	3.17673	0.204102	15.5645	1.27e-54	2.87e-52
Solyc02g069690.1	3587.38	-1.36603	0.087927	-15.5359	1.98e-54	4.45e-52
Solyc03g111670.2	3606.16	-1.30686	0.0841218	-15.5353	2e-54	4.46e-52
Solyc11g066330.1	1082.21	1.29543	0.084249	15.3763	2.36e-53	5.2e-51
Solyc11g069760.1	1556.96	-4.59318	0.300857	-15.267	1.27e-52	2.75e-50
Solyc02g084720.2	2631.13	-1.39978	0.0917561	-15.2555	1.51e-52	3.26e-50
Solyc03g095510.2	1066.88	2.34961	0.154428	15.2149	2.82e-52	6.02e-50
Solyc06g071220.1	370.18	3.65702	0.241158	15.1644	6.08e-52	1.28e-49
Solyc09g008380.2	1183.26	-2.44937	0.161521	-15.1644	6.09e-52	1.28e-49
Solyc03g119590.1	1387.68	-3.01478	0.198851	-15.161	6.41e-52	1.34e-49
Solyc06g048950.2	3788.17	-1.07001	0.0707559	-15.1225	1.15e-51	2.39e-49
Solyc05g007940.2	2337.64	4.75287	0.315144	15.0816	2.14e-51	4.43e-49
Solyc01g101030.2	1418.89	-1.36127	0.090263	-15.0811	2.16e-51	4.43e-49
Solyc03g117630.1	287.628	-3.84133	0.255429	-15.0388	4.09e-51	8.35e-49
Solyc05g046290.2	794.311	3.0826	0.205577	14.9949	7.93e-51	1.61e-48
Solyc12g009480.1	16904.3	5.96942	0.398538	14.9783	1.02e-50	2.05e-48
Solyc10g085100.1	4108.3	3.99685	0.266881	14.9761	1.05e-50	2.1e-48
Solyc01g107420.2	1267.89	1.90304	0.127481	14.928	2.17e-50	4.31e-48
Solyc04g007150.2	2071.15	-2.29553	0.154374	-14.8699	5.17e-50	1.02e-47
Solyc04g055250.2	363.666	-2.41656	0.163453	-14.7845	1.85e-49	3.62e-47
Solyc08g079230.1	3319.24	-2.76818	0.187418	-14.7701	2.28e-49	4.46e-47
Solyc06g050250.1	955.415	2.15461	0.14592	14.7657	2.44e-49	4.73e-47
Solyc03g117420.2	4216.86	1.43056	0.0970308	14.7434	3.39e-49	6.54e-47
Solyc10g084320.1	4448.94	-1.37111	0.0930571	-14.7341	3.9e-49	7.46e-47
Solyc12g014630.1	1541.16	-4.93759	0.335548	-14.715	5.16e-49	9.83e-47
Solyc05g008370.1	4268.97	2.08331	0.141712	14.7011	6.34e-49	1.2e-46
Solyc02g088500.1	1994.62	3.41773	0.23401	14.6051	2.61e-48	4.9e-46
Solyc12g019130.1	92.3056	-5.42048	0.371193	-14.6028	2.69e-48	5.04e-46
Solyc06g007180.2	867.269	4.28287	0.293395	14.5976	2.91e-48	5.4e-46
Solyc04g053080.2	7998.16	1.26812	0.0871141	14.557	5.27e-48	9.73e-46
Solyc12g014140.1	4475.72	-1.79302	0.123182	-14.5559	5.36e-48	9.84e-46
Solyc04g071610.2	13895.9	3.69566	0.253973	14.5514	5.72e-48	1.04e-45
Solyc08g067960.2	1539.27	1.75285	0.120721	14.5199	9.07e-48	1.65e-45
Solyc07g053900.2	2796.72	6.74537	0.466077	14.4726	1.8e-47	3.26e-45
Solyc03g096780.1	4193.89	2.60889	0.180353	14.4654	2e-47	3.59e-45
Solyc02g078110.1	308.813	-7.08077	0.489949	-14.4521	2.43e-47	4.34e-45
Solyc05g005170.2	989.03	-4.66204	0.322789	-14.443	2.78e-47	4.92e-45
Solyc03g113340.2	656.482	2.14114	0.14833	14.435	3.12e-47	5.5e-45
Solyc11g072110.1	1540.6	-3.03509	0.21038	-14.4267	3.51e-47	6.16e-45
Solyc08g068320.2	1222.98	-1.59544	0.110757	-14.405	4.82e-47	8.4e-45
Solyc06g007170.2	1440.07	-2.24627	0.156094	-14.3905	5.93e-47	1.03e-44
Solyc05g053860.2	336.522	-2.96257	0.206049	-14.378	7.11e-47	1.23e-44
Solyc07g066670.2	993.791	1.4944	0.104278	14.3309	1.4e-46	2.39e-44
Solyc02g089730.1	1917.51	-1.47335	0.102864	-14.3232	1.57e-46	2.66e-44
Solyc01g005990.2	1490.32	-2.77368	0.193653	-14.323	1.57e-46	2.66e-44
Solyc08g078920.1	3808.51	-2.57611	0.18014	-14.3006	2.17e-46	3.64e-44
Solyc01g102410.2	6691.01	-1.485	0.103931	-14.2883	2.59e-46	4.32e-44
Solyc04g074450.1	2746.06	-1.48523	0.104038	-14.2758	3.1e-46	5.15e-44
Solyc08g066650.2	697.549	3.71807	0.260855	14.2534	4.27e-46	7.06e-44
Solyc02g081600.2	1215.72	2.14664	0.150768	14.238	5.32e-46	8.7e-44
Solyc01g106510.2	384.049	-2.50723	0.176877	-14.175	1.31e-45	2.13e-43
Solyc03g118290.2	3987.76	1.18961	0.0842695	14.1167	3e-45	4.85e-43
Solyc08g008080.1	517.547	3.79761	0.269454	14.0937	4.15e-45	6.68e-43
Solyc02g073580.1	276.844	-3.06225	0.217501	-14.0792	5.09e-45	8.16e-43
Solyc07g042990.1	887.997	-1.98791	0.141302	-14.0685	5.93e-45	9.45e-43
Solyc03g112200.1	4216.18	1.45477	0.10359	14.0436	8.43e-45	1.34e-42
Solyc07g005090.2	3613.41	-1.38162	0.0985856	-14.0144	1.27e-44	2.01e-42
Solyc08g078960.2	1009.59	1.70731	0.121976	13.997	1.63e-44	2.55e-42
Solyc08g079550.1	1721.72	-1.3397	0.096183	-13.9287	4.24e-44	6.62e-42
Solyc08g014030.1	621.612	-3.28501	0.237153	-13.8518	1.24e-43	1.93e-41
Solyc07g053640.1	5687.38	-1.64425	0.118863	-13.8331	1.61e-43	2.49e-41
Solyc04g008850.1	1215.3	-2.08068	0.150425	-13.832	1.64e-43	2.52e-41
Solyc12g006380.1	944.003	-2.1887	0.15848	-13.8106	2.2e-43	3.37e-41
Solyc06g084070.2	360.822	-3.78781	0.274508	-13.7985	2.6e-43	3.96e-41
Solyc07g008250.2	14159.7	-0.630487	0.0457846	-13.7707	3.82e-43	5.8e-41
Solyc03g121530.2	814.976	2.02607	0.147375	13.7477	5.26e-43	7.93e-41
Solyc11g005820.1	806.088	-2.73343	0.199099	-13.729	6.81e-43	1.02e-40
Solyc12g049030.1	445.286	-3.60426	0.262657	-13.7223	7.47e-43	1.12e-40
Solyc10g050980.1	190.45	-9.55844	0.698716	-13.68	1.34e-42	1.99e-40
Solyc04g074430.1	1624.75	-2.18054	0.159445	-13.6758	1.42e-42	2.1e-40
Solyc04g071480.1	2709.78	-1.59644	0.116799	-13.6682	1.57e-42	2.32e-40
Solyc03g115370.2	805.243	1.6763	0.122855	13.6445	2.18e-42	3.19e-40
Solyc10g009410.1	1801.81	-1.73909	0.127495	-13.6405	2.3e-42	3.36e-40
Solyc02g031840.2	1825.67	1.70428	0.125055	13.6282	2.72e-42	3.95e-40
Solyc01g102910.2	1005.81	-3.50796	0.25815	-13.5888	4.66e-42	6.71e-40
Solyc08g080620.1	2784.7	-4.70217	0.346305	-13.5781	5.4e-42	7.73e-40
Solyc12g017460.1	5167.19	-1.05247	0.077726	-13.5408	8.98e-42	1.28e-39
Solyc03g115940.2	5469.47	0.8795	0.0649546	13.5402	9.05e-42	1.28e-39
Solyc08g065940.2	6711.74	1.17584	0.0869001	13.531	1.03e-41	1.45e-39
Solyc05g050130.2	5211.4	-1.5677	0.116117	-13.501	1.54e-41	2.17e-39
Solyc01g091870.2	290.643	8.89403	0.66019	13.4719	2.29e-41	3.2e-39
Solyc10g079420.1	5737.66	-1.62865	0.121003	-13.4596	2.7e-41	3.77e-39
Solyc02g093190.2	1408.85	1.71049	0.12781	13.3831	7.59e-41	1.05e-38
Solyc01g068410.2	304.705	-4.54723	0.34148	-13.3162	1.86e-40	2.56e-38
Solyc04g074030.2	876.113	-4.09672	0.308415	-13.2831	2.9e-40	3.95e-38
Solyc11g069070.1	1196.29	-2.29097	0.17307	-13.2373	5.35e-40	7.26e-38
Solyc01g006790.2	646.447	2.51048	0.189974	13.2148	7.21e-40	9.74e-38
Solyc07g042300.1	1272.46	-1.73171	0.13106	-13.2131	7.38e-40	9.93e-38
Solyc06g076560.1	555.277	-2.3133	0.175408	-13.1882	1.03e-39	1.38e-37
Solyc10g044670.1	7814.67	0.920715	0.0698578	13.1799	1.15e-39	1.53e-37
Solyc03g093800.1	2385.77	2.37081	0.179905	13.1782	1.17e-39	1.56e-37
Solyc07g066560.1	1555.45	2.26474	0.172175	13.1538	1.62e-39	2.14e-37
Solyc08g079880.1	705.857	-4.63365	0.352925	-13.1293	2.24e-39	2.94e-37
Solyc02g091590.2	1200.77	2.25787	0.172039	13.1242	2.39e-39	3.13e-37
Solyc03g120510.1	1262.04	1.50341	0.114885	13.0862	3.95e-39	5.14e-37
Solyc04g005050.1	1335.85	-1.84966	0.141368	-13.084	4.06e-39	5.27e-37
Solyc05g052670.1	352.25	-2.78729	0.21323	-13.0718	4.77e-39	6.16e-37
Solyc03g078620.1	1120.09	-2.98087	0.228168	-13.0644	5.26e-39	6.76e-37
Solyc01g096940.2	523.514	-2.72015	0.208511	-13.0456	6.73e-39	8.62e-37
Solyc08g082090.1	1729.74	-1.63616	0.12562	-13.0247	8.86e-39	1.13e-36
Solyc03g095300.2	625.629	-1.77874	0.136825	-13.0001	1.22e-38	1.55e-36
Solyc01g007020.2	737.071	-1.42857	0.110262	-12.9561	2.17e-38	2.74e-36
Solyc04g014540.1	903.762	1.82133	0.140857	12.9303	3.04e-38	3.82e-36
Solyc03g095370.2	654.554	3.70123	0.286985	12.8969	4.68e-38	5.87e-36
Solyc08g078090.1	2228.91	-1.69919	0.131914	-12.8811	5.75e-38	7.19e-36
Solyc01g094660.2	2146.65	1.55926	0.121114	12.8743	6.28e-38	7.82e-36
Solyc02g083740.1	520.142	-1.87902	0.146036	-12.8669	6.92e-38	8.57e-36
Solyc08g013900.2	425.354	-2.49621	0.194132	-12.8583	7.72e-38	9.53e-36
Solyc05g052270.1	4825.29	1.21279	0.0943762	12.8506	8.53e-38	1.05e-35
Solyc11g073010.1	373.959	-2.09813	0.163315	-12.8472	8.92e-38	1.09e-35
Solyc06g072870.1	156.969	2.50803	0.196119	12.7883	1.91e-37	2.31e-35
Solyc12g010980.1	2776.65	-3.21311	0.25165	-12.7682	2.47e-37	2.98e-35
Solyc02g067580.2	1366.99	-2.58815	0.202841	-12.7595	2.76e-37	3.3e-35
Solyc06g035480.2	87.8319	3.93999	0.310016	12.709	5.27e-37	6.28e-35
Solyc03g042560.1	574.386	-4.42067	0.350801	-12.6016	2.07e-36	2.44e-34
Solyc05g005150.1	1726.63	-1.37888	0.109547	-12.5871	2.49e-36	2.92e-34
Solyc09g014530.2	937.943	-2.62239	0.208527	-12.5758	2.87e-36	3.36e-34
Solyc02g065520.1	315.378	2.51591	0.200189	12.5677	3.18e-36	3.7e-34
Solyc08g068770.1	2392.45	-1.38402	0.110141	-12.5659	3.25e-36	3.77e-34
Solyc01g098740.2	857.493	-2.5735	0.205194	-12.5418	4.41e-36	5.1e-34
Solyc07g007800.2	348.946	2.78281	0.222638	12.4993	7.53e-36	8.68e-34
Solyc07g041770.1	976.478	-1.7127	0.137166	-12.4863	8.87e-36	1.02e-33
Solyc05g051240.1	3448.64	-1.28604	0.103107	-12.4729	1.05e-35	1.2e-33
Solyc08g067510.1	3870.61	-1.33851	0.10733	-12.471	1.07e-35	1.22e-33
Solyc06g069070.1	588.805	-2.73308	0.219205	-12.4682	1.11e-35	1.26e-33
Solyc05g052880.2	239.476	4.73841	0.380831	12.4423	1.54e-35	1.74e-33
Solyc09g090070.1	18387.6	1.75518	0.141238	12.4271	1.86e-35	2.1e-33
Solyc06g065340.1	842.041	-1.69589	0.136576	-12.4172	2.11e-35	2.37e-33
Solyc03g019690.1	406.72	-3.39323	0.273379	-12.4122	2.24e-35	2.51e-33
Solyc03g036480.1	58.7842	-5.52417	0.445205	-12.4081	2.36e-35	2.63e-33
Solyc05g007980.2	554.87	-2.97915	0.240165	-12.4046	2.47e-35	2.74e-33
Solyc08g079300.2	320.69	6.81798	0.549717	12.4027	2.53e-35	2.8e-33
Solyc01g087540.2	3496.79	-1.53293	0.123612	-12.4011	2.58e-35	2.84e-33
Solyc10g007600.2	10246	4.46141	0.360092	12.3896	2.97e-35	3.27e-33
Solyc07g062700.2	11651.7	1.9286	0.155782	12.3801	3.35e-35	3.67e-33
Solyc03g123610.2	2169.38	-1.36802	0.110587	-12.3705	3.77e-35	4.12e-33
Solyc03g082510.1	665.567	2.06555	0.167007	12.368	3.89e-35	4.23e-33
Solyc01g081310.2	1349.62	1.74077	0.140836	12.3602	4.29e-35	4.65e-33
Solyc04g079730.1	370.058	-1.78984	0.14492	-12.3505	4.84e-35	5.23e-33
Solyc12g098490.1	1556.94	-1.15212	0.093859	-12.275	1.23e-34	1.32e-32
Solyc04g026020.2	645.47	-3.71598	0.303037	-12.2625	1.44e-34	1.54e-32
Solyc11g008200.1	2518.22	2.62473	0.214104	12.2591	1.5e-34	1.6e-32
Solyc03g118510.2	4011.3	-0.995914	0.0814702	-12.2243	2.31e-34	2.45e-32
Solyc01g066450.2	831.066	2.34361	0.192033	12.2042	2.95e-34	3.13e-32
Solyc02g067440.2	781.428	-4.03358	0.330527	-12.2035	2.98e-34	3.14e-32
Solyc03g005530.1	18663.3	3.25915	0.26738	12.1892	3.55e-34	3.72e-32
Solyc05g010810.1	10279	0.883845	0.0725157	12.1883	3.59e-34	3.75e-32
Solyc08g075210.1	409.728	2.7659	0.227187	12.1746	4.25e-34	4.42e-32
Solyc09g008910.1	334.848	4.48367	0.369296	12.1411	6.39e-34	6.63e-32
Solyc07g017730.2	765.284	-1.77421	0.146566	-12.1052	9.91e-34	1.02e-31
Solyc05g012700.2	2315.13	2.36819	0.19578	12.0962	1.11e-33	1.13e-31
Solyc01g087500.2	4270.14	-1.26351	0.104591	-12.0805	1.34e-33	1.36e-31
Solyc01g095320.2	7687.68	-3.90393	0.323167	-12.0802	1.34e-33	1.36e-31
Solyc01g073770.2	1241.99	1.59964	0.132501	12.0727	1.47e-33	1.49e-31
Solyc02g068030.1	953.381	2.13421	0.177635	12.0146	2.98e-33	3e-31
Solyc03g114130.1	883.146	2.0029	0.166896	12.0009	3.51e-33	3.52e-31
Solyc12g043040.1	2154.78	2.31013	0.192497	12.0009	3.51e-33	3.52e-31
Solyc05g051220.2	349.435	1.57156	0.13112	11.9857	4.22e-33	4.21e-31
Solyc01g098130.2	814.298	2.45383	0.205143	11.9616	5.65e-33	5.62e-31
Solyc04g073970.2	3245.04	-1.13383	0.0948408	-11.955	6.11e-33	6.06e-31
Solyc07g032740.2	1833.68	-2.77101	0.231863	-11.9511	6.41e-33	6.33e-31
Solyc02g087870.2	4006.52	-0.903042	0.0755858	-11.9472	6.71e-33	6.61e-31
Solyc01g007130.2	2718.22	-1.01952	0.0854125	-11.9364	7.65e-33	7.51e-31
Solyc01g097420.1	65.9777	-5.68599	0.476498	-11.9329	7.98e-33	7.81e-31
Solyc01g096040.2	11252.9	-0.892492	0.0748271	-11.9274	8.52e-33	8.29e-31
Solyc07g054770.1	287.078	-3.68811	0.309299	-11.9241	8.86e-33	8.6e-31
Solyc03g112060.2	2241.52	-1.35452	0.113601	-11.9234	8.93e-33	8.64e-31
Solyc11g006490.1	571.856	1.40134	0.117601	11.916	9.77e-33	9.41e-31
Solyc09g015010.2	208.582	-2.95009	0.247766	-11.9067	1.09e-32	1.05e-30
Solyc04g079300.2	861.003	2.74742	0.231055	11.8907	1.32e-32	1.27e-30
Solyc01g006320.2	736.912	-2.79405	0.235187	-11.8801	1.5e-32	1.43e-30
Solyc09g011000.2	356.67	-2.77753	0.233998	-11.8699	1.7e-32	1.61e-30
Solyc03g113870.1	1979.14	1.31105	0.110505	11.8641	1.82e-32	1.72e-30
Solyc02g014030.1	428.589	-2.03769	0.17217	-11.8354	2.56e-32	2.42e-30
Solyc10g018150.1	458.094	6.3897	0.540269	11.8269	2.83e-32	2.67e-30
Solyc12g099190.1	3718.33	1.91293	0.161814	11.8218	3.01e-32	2.82e-30
Solyc10g080270.1	187.897	5.89922	0.499115	11.8194	3.1e-32	2.9e-30
Solyc06g074030.1	1547.63	-1.80146	0.15246	-11.8159	3.23e-32	3.01e-30
Solyc10g086180.1	12613.8	-1.57379	0.133231	-11.8125	3.36e-32	3.13e-30
Solyc08g067300.1	324.392	-2.05599	0.174112	-11.8084	3.53e-32	3.27e-30
Solyc12g097000.1	343.566	-4.20021	0.355742	-11.8069	3.6e-32	3.32e-30
Solyc06g083310.2	4951.12	0.722689	0.0612469	11.7996	3.92e-32	3.61e-30
Solyc04g054990.2	6157.81	2.76766	0.235002	11.7771	5.12e-32	4.7e-30
Solyc06g050760.1	1309.63	-2.097	0.17807	-11.7763	5.17e-32	4.74e-30
Solyc06g084060.2	403.993	-1.65337	0.140576	-11.7614	6.17e-32	5.63e-30
Solyc09g090350.2	1289.07	1.04475	0.0889522	11.7451	7.49e-32	6.81e-30
Solyc12g056090.1	240.667	-2.11553	0.180237	-11.7375	8.19e-32	7.43e-30
Solyc11g006480.1	2269.64	1.00272	0.0855634	11.719	1.02e-31	9.22e-30
Solyc06g005300.2	188.451	-2.12941	0.181758	-11.7156	1.06e-31	9.57e-30
Solyc03g123520.2	2299.08	0.99145	0.0846598	11.711	1.12e-31	1.01e-29
Solyc05g052640.2	1036.13	1.8649	0.159397	11.6997	1.28e-31	1.15e-29
Solyc04g081510.2	1380.98	0.951558	0.0813812	11.6926	1.39e-31	1.24e-29
Solyc06g075660.2	1303.51	2.77875	0.23782	11.6843	1.53e-31	1.37e-29
Solyc02g082740.1	768.257	-2.50839	0.214721	-11.6821	1.57e-31	1.4e-29
Solyc01g059900.2	497.026	7.56214	0.649706	11.6393	2.6e-31	2.29e-29
Solyc10g085070.1	2031.34	-1.09097	0.0937371	-11.6386	2.62e-31	2.31e-29
Solyc01g079180.2	452.738	2.54852	0.218989	11.6376	2.65e-31	2.33e-29
Solyc08g062450.1	101.695	-4.5251	0.390245	-11.5955	4.34e-31	3.8e-29
Solyc04g025530.2	407.453	-3.49339	0.301604	-11.5827	5.04e-31	4.4e-29
Solyc01g111640.2	343.392	2.55789	0.220975	11.5755	5.49e-31	4.77e-29
Solyc08g061010.2	212.195	2.79686	0.242135	11.5509	7.31e-31	6.34e-29
Solyc11g005350.1	319.172	-3.16195	0.273843	-11.5466	7.68e-31	6.65e-29
Solyc09g011870.1	1232.19	-2.06155	0.179188	-11.505	1.25e-30	1.07e-28
Solyc09g009810.1	997.963	2.71011	0.235588	11.5036	1.27e-30	1.09e-28
Solyc03g078100.2	265.323	-2.73357	0.237747	-11.4978	1.35e-30	1.16e-28
Solyc04g005610.2	642.493	3.5265	0.306712	11.4977	1.35e-30	1.16e-28
Solyc09g082220.1	221.089	2.62531	0.228343	11.4972	1.36e-30	1.16e-28
Solyc07g065210.2	2913.62	-1.52734	0.133084	-11.4765	1.73e-30	1.47e-28
Solyc04g082120.2	494.084	-3.45386	0.301315	-11.4626	2.03e-30	1.73e-28
Solyc12g005020.1	176.255	-6.29086	0.549187	-11.4549	2.22e-30	1.88e-28
Solyc09g005400.2	301.448	-4.46853	0.390659	-11.4385	2.69e-30	2.26e-28
Solyc02g077370.1	323.205	-2.10344	0.184297	-11.4133	3.59e-30	3e-28
Solyc08g078850.2	707.958	-3.47746	0.305421	-11.3858	4.92e-30	4.1e-28
Solyc03g083420.2	1293.12	1.59775	0.140359	11.3833	5.07e-30	4.21e-28
Solyc03g031420.1	1635.49	-1.34508	0.118314	-11.3687	5.98e-30	4.96e-28
Solyc01g095080.2	141.709	-3.20703	0.282196	-11.3645	6.28e-30	5.19e-28
Solyc02g083540.2	1347.06	-2.20534	0.194096	-11.3621	6.46e-30	5.32e-28
Solyc07g053830.2	2391.32	1.05218	0.0928288	11.3346	8.84e-30	7.25e-28
Solyc01g107100.2	2461.87	-1.35056	0.119163	-11.3338	8.93e-30	7.3e-28
Solyc06g048820.1	3866.59	2.03647	0.179971	11.3156	1.1e-29	8.96e-28
Solyc08g008020.1	1115.7	-2.32677	0.205734	-11.3096	1.18e-29	9.56e-28
Solyc09g005090.1	576.313	-1.53233	0.135545	-11.305	1.24e-29	1.01e-27
Solyc05g005560.2	9445.87	-0.900668	0.0796828	-11.3032	1.27e-29	1.02e-27
Solyc03g117680.2	3205.24	1.0143	0.0898221	11.2924	1.43e-29	1.15e-27
Solyc09g005110.2	78.7653	-4.88765	0.433093	-11.2854	1.55e-29	1.25e-27
Solyc07g056270.2	1769.59	-1.56157	0.138502	-11.2747	1.75e-29	1.4e-27
Solyc12g096610.1	242.12	2.665	0.23641	11.2728	1.79e-29	1.42e-27
Solyc01g091590.2	374.158	-2.99049	0.265414	-11.2673	1.9e-29	1.51e-27
Solyc07g062680.1	1204.25	-1.76513	0.156678	-11.266	1.93e-29	1.53e-27
Solyc12g014500.1	160.688	-2.8397	0.252415	-11.2501	2.31e-29	1.82e-27
Solyc01g109390.2	5307.05	-4.08447	0.363226	-11.245	2.45e-29	1.92e-27
Solyc05g046270.2	122.691	2.71558	0.241515	11.2439	2.48e-29	1.94e-27
Solyc10g008150.1	534.93	1.89988	0.169166	11.2309	2.88e-29	2.24e-27
Solyc01g105720.2	2386.25	-1.37473	0.122428	-11.2289	2.94e-29	2.29e-27
Solyc11g072600.1	4135.08	1.72619	0.153739	11.2281	2.97e-29	2.3e-27
Solyc02g077030.2	1473.72	-1.13191	0.100963	-11.2111	3.6e-29	2.78e-27
Solyc02g071740.2	2322.15	1.08746	0.0970363	11.2067	3.78e-29	2.92e-27
Solyc12g005430.1	392.111	-3.57503	0.319182	-11.2006	4.05e-29	3.12e-27
Solyc03g096770.1	306.566	-2.14041	0.191163	-11.1968	4.23e-29	3.24e-27
Solyc04g078640.1	1031.56	1.74176	0.155606	11.1934	4.39e-29	3.36e-27
Solyc03g114240.2	910.431	-1.47995	0.132248	-11.1907	4.53e-29	3.46e-27
Solyc02g067100.2	693.787	-1.96119	0.175261	-11.1901	4.56e-29	3.47e-27
Solyc05g014000.2	914.347	-2.44748	0.218794	-11.1862	4.76e-29	3.62e-27
Solyc06g076400.2	499.736	-4.86616	0.435363	-11.1773	5.27e-29	3.99e-27
Solyc08g081380.2	1540.01	-1.31893	0.118018	-11.1756	5.37e-29	4.06e-27
Solyc11g072080.1	440.992	-1.81541	0.162574	-11.1666	5.94e-29	4.47e-27
Solyc08g005630.2	812.838	-4.58991	0.411218	-11.1617	6.27e-29	4.71e-27
Solyc03g098010.2	2475.97	5.988	0.537298	11.1447	7.6e-29	5.69e-27
Solyc02g080220.2	2731.95	-3.26482	0.294559	-11.0838	1.5e-28	1.12e-26
Solyc09g092500.1	1598.86	1.34468	0.121556	11.0622	1.91e-28	1.43e-26
Solyc04g005040.1	2076.53	-1.14175	0.103214	-11.0619	1.92e-28	1.43e-26
Solyc07g048090.1	8343.39	-1.63654	0.148076	-11.052	2.14e-28	1.59e-26
Solyc10g083690.2	787.949	1.5877	0.143792	11.0416	2.41e-28	1.78e-26
Solyc03g113280.2	2089.04	-2.28912	0.20779	-11.0166	3.18e-28	2.34e-26
Solyc03g114360.2	550.021	-2.17178	0.197875	-10.9755	5.01e-28	3.67e-26
Solyc11g072490.1	4174.24	-1.05494	0.0962727	-10.9579	6.09e-28	4.44e-26
Solyc09g090980.2	6722.58	-1.34862	0.123268	-10.9406	7.37e-28	5.37e-26
Solyc01g100020.2	1905.55	4.68996	0.429231	10.9264	8.62e-28	6.25e-26
Solyc06g069300.1	537.282	-1.37636	0.125968	-10.9263	8.63e-28	6.25e-26
Solyc07g005020.2	766.145	-2.35701	0.21584	-10.9202	9.23e-28	6.67e-26
Solyc10g054910.1	7485.75	3.77437	0.345756	10.9163	9.64e-28	6.95e-26
Solyc09g042710.2	1396.55	-1.45458	0.133274	-10.9142	9.86e-28	7.09e-26
Solyc07g062480.1	359.477	-2.30562	0.211356	-10.9087	1.05e-27	7.52e-26
Solyc06g008620.1	2270.54	-1.29777	0.119058	-10.9003	1.15e-27	8.23e-26
Solyc08g078900.1	13953.8	-2.09564	0.192328	-10.8961	1.2e-27	8.59e-26
Solyc07g054560.1	642.036	-1.94978	0.179156	-10.8832	1.39e-27	9.88e-26
Solyc06g064550.2	2428.42	-2.23952	0.206751	-10.832	2.43e-27	1.72e-25
Solyc11g012610.1	501.223	-1.62465	0.149993	-10.8315	2.44e-27	1.73e-25
Solyc02g093490.2	874.913	1.28513	0.118853	10.8128	2.99e-27	2.12e-25
Solyc02g070110.1	315.19	-3.77901	0.349553	-10.811	3.05e-27	2.15e-25
Solyc12g096900.1	307.349	-3.09411	0.28636	-10.805	3.26e-27	2.29e-25
Solyc11g006030.1	274.125	-2.35028	0.217528	-10.8045	3.28e-27	2.3e-25
Solyc08g067100.2	17458.8	0.847636	0.0785521	10.7908	3.81e-27	2.67e-25
Solyc10g083180.1	862.044	3.25043	0.301439	10.783	4.14e-27	2.89e-25
Solyc07g063350.2	963.371	-1.43684	0.133414	-10.7698	4.78e-27	3.33e-25
Solyc02g089900.1	2997.5	0.622034	0.0577763	10.7662	4.97e-27	3.46e-25
Solyc02g092060.1	164.75	7.99073	0.742737	10.7585	5.41e-27	3.75e-25
Solyc01g091200.2	1946.69	-0.890641	0.0828354	-10.7519	5.8e-27	4.02e-25
Solyc07g054730.1	7050.12	1.91476	0.178145	10.7483	6.03e-27	4.17e-25
Solyc09g059470.2	835.459	1.6924	0.157594	10.739	6.68e-27	4.6e-25
Solyc06g082420.2	153.742	2.48173	0.23136	10.7267	7.63e-27	5.25e-25
Solyc07g006680.1	1292.72	1.76116	0.164378	10.7141	8.74e-27	6e-25
Solyc01g091760.2	225.128	9.00076	0.840344	10.7108	9.06e-27	6.2e-25
Solyc07g005520.1	1790.72	1.75012	0.163505	10.7038	9.77e-27	6.66e-25
Solyc07g066360.1	1020.26	2.19993	0.205552	10.7025	9.9e-27	6.74e-25
Solyc04g074410.1	7595.03	-1.05692	0.0990261	-10.6732	1.36e-26	9.23e-25
Solyc06g050870.2	297.632	-9.31	0.873113	-10.663	1.52e-26	1.02e-24
Solyc01g100980.2	255.835	-2.27219	0.21309	-10.663	1.52e-26	1.02e-24
Solyc03g097460.2	1258.03	1.45611	0.136652	10.6556	1.64e-26	1.11e-24
Solyc03g043930.2	322.19	2.72748	0.256267	10.6431	1.88e-26	1.26e-24
Solyc10g009150.2	27004.7	-1.3811	0.129785	-10.6414	1.91e-26	1.28e-24
Solyc03g031940.2	3342.58	-1.83612	0.172551	-10.641	1.92e-26	1.29e-24
Solyc01g091530.2	19274.6	-1.16282	0.109298	-10.639	1.96e-26	1.31e-24
Solyc02g082690.2	1876.14	1.2495	0.117475	10.6363	2.02e-26	1.35e-24
Solyc09g075350.2	1576.42	-1.14281	0.10768	-10.613	2.59e-26	1.72e-24
Solyc06g065560.1	2270.51	-1.01936	0.0960624	-10.6114	2.64e-26	1.74e-24
Solyc12g089110.1	2417.18	2.00134	0.188638	10.6094	2.69e-26	1.78e-24
Solyc07g007790.2	5679.61	1.6051	0.151307	10.6083	2.73e-26	1.8e-24
Solyc05g052030.1	2532.67	1.77636	0.167522	10.6037	2.86e-26	1.88e-24
Solyc01g087740.1	1293.34	-0.923383	0.0871599	-10.5941	3.17e-26	2.08e-24
Solyc11g019910.1	3728.16	-1.79881	0.169886	-10.5883	3.38e-26	2.21e-24
Solyc01g107380.2	3415.37	0.918936	0.0869305	10.5709	4.06e-26	2.65e-24
Solyc03g117960.2	268.096	-1.75233	0.165962	-10.5586	4.64e-26	3.01e-24
Solyc08g007430.1	9506.9	-2.8959	0.274348	-10.5556	4.79e-26	3.1e-24
Solyc01g080230.2	314.625	2.50517	0.237808	10.5344	6e-26	3.88e-24
Solyc07g045100.1	802.279	-1.48019	0.140658	-10.5233	6.74e-26	4.35e-24
Solyc04g063230.2	5957.44	-0.939557	0.0893879	-10.511	7.69e-26	4.95e-24
Solyc08g077680.2	3814.44	1.02285	0.0973137	10.5108	7.7e-26	4.95e-24
Solyc06g083160.1	265.341	3.15704	0.300391	10.5098	7.79e-26	4.99e-24
Solyc06g065190.1	816.492	1.45891	0.138819	10.5095	7.81e-26	5e-24
Solyc05g012280.2	229.905	-3.35719	0.319601	-10.5043	8.25e-26	5.27e-24
Solyc11g007900.1	3747.85	-1.63206	0.155457	-10.4985	8.77e-26	5.59e-24
Solyc08g007690.1	315.548	-1.68947	0.161179	-10.4819	1.05e-25	6.65e-24
Solyc06g074120.2	2010.19	1.35692	0.129476	10.4801	1.07e-25	6.77e-24
Solyc02g067600.1	822.565	-2.11567	0.201896	-10.479	1.08e-25	6.83e-24
Solyc09g014160.1	1113.12	-1.44188	0.13764	-10.4757	1.12e-25	7.06e-24
Solyc03g095860.2	785.887	-2.29777	0.219727	-10.4574	1.36e-25	8.55e-24
Solyc12g009750.1	117.614	-2.08187	0.199133	-10.4547	1.39e-25	8.78e-24
Solyc11g069240.1	1002.74	-2.93845	0.281418	-10.4416	1.6e-25	1.01e-23
Solyc09g074570.1	1120.6	-3.31732	0.317761	-10.4397	1.63e-25	1.02e-23
Solyc04g074420.1	680.089	-2.15092	0.206155	-10.4335	1.74e-25	1.09e-23
Solyc09g082860.2	28098	1.2341	0.118291	10.4328	1.76e-25	1.1e-23
Solyc12g009730.1	116.409	-2.03757	0.195597	-10.4172	2.07e-25	1.29e-23
Solyc04g014650.2	226.968	-2.38634	0.229364	-10.4042	2.37e-25	1.47e-23
Solyc12g009300.1	2308.07	-4.93593	0.474823	-10.3953	2.6e-25	1.61e-23
Solyc06g076040.2	3132.76	-0.729873	0.0702179	-10.3944	2.63e-25	1.62e-23
Solyc10g045240.1	509.433	2.39808	0.230947	10.3837	2.94e-25	1.81e-23
Solyc06g076080.1	379.064	-3.2104	0.309445	-10.3747	3.23e-25	1.98e-23
Solyc02g078860.2	897.489	1.84995	0.178317	10.3745	3.24e-25	1.98e-23
Solyc09g057760.2	919.176	4.25038	0.409841	10.3708	3.37e-25	2.06e-23
Solyc11g011980.1	515.828	-1.75505	0.169299	-10.3666	3.52e-25	2.15e-23
Solyc09g007010.1	25525.7	-4.03978	0.390794	-10.3374	4.78e-25	2.91e-23
Solyc03g122320.1	140.389	2.9847	0.288861	10.3327	5.01e-25	3.05e-23
Solyc04g063370.1	423.855	3.64	0.352297	10.3322	5.04e-25	3.06e-23
Solyc11g006040.1	3192.62	-1.16026	0.112564	-10.3075	6.51e-25	3.94e-23
Solyc07g054790.1	109.725	-5.5925	0.542849	-10.3021	6.89e-25	4.16e-23
Solyc08g068690.1	2755.74	-1.27167	0.123658	-10.2837	8.34e-25	5.02e-23
Solyc12g088460.1	578.358	1.43879	0.139947	10.2809	8.59e-25	5.16e-23
Solyc03g097840.2	709.67	-1.19719	0.116478	-10.2782	8.84e-25	5.3e-23
Solyc07g065300.1	188.675	-4.43647	0.431676	-10.2773	8.92e-25	5.33e-23
Solyc01g099620.2	1462.65	-3.44268	0.335752	-10.2536	1.14e-24	6.81e-23
Solyc10g074580.1	1981.06	1.14466	0.111746	10.2434	1.27e-24	7.55e-23
Solyc07g053120.2	639.724	-1.98368	0.193853	-10.2329	1.41e-24	8.4e-23
Solyc02g084370.1	1260.16	-1.32055	0.129203	-10.2207	1.6e-24	9.51e-23
Solyc01g066860.2	2643.22	-1.3053	0.12778	-10.2152	1.69e-24	1e-22
Solyc12g014040.1	1533.02	-1.48915	0.145935	-10.2042	1.9e-24	1.12e-22
Solyc01g079350.2	2400.4	0.687419	0.0674303	10.1945	2.1e-24	1.24e-22
Solyc01g108210.2	446.374	2.15625	0.211552	10.1925	2.14e-24	1.26e-22
Solyc01g109750.2	364.028	-2.06247	0.202434	-10.1884	2.23e-24	1.31e-22
Solyc12g006130.1	1050.33	7.42453	0.729841	10.1728	2.62e-24	1.54e-22
Solyc01g094720.2	1252.78	-1.63774	0.161092	-10.1665	2.8e-24	1.64e-22
Solyc02g090600.1	360.72	-3.26273	0.320943	-10.1661	2.81e-24	1.64e-22
Solyc10g008910.1	13891.3	-1.26062	0.124011	-10.1654	2.83e-24	1.65e-22
Solyc09g066410.1	1722.77	5.9885	0.589477	10.159	3.02e-24	1.76e-22
Solyc05g052820.2	322.592	1.63826	0.16138	10.1516	3.26e-24	1.9e-22
Solyc02g078320.1	1078.97	1.336	0.131654	10.1478	3.39e-24	1.97e-22
Solyc06g072960.1	1182.5	5.45428	0.537619	10.1453	3.48e-24	2.01e-22
Solyc12g043150.1	217.873	2.52378	0.248913	10.1392	3.7e-24	2.14e-22
Solyc07g056410.2	434.313	2.11131	0.208929	10.1054	5.23e-24	3.01e-22
Solyc08g068720.1	61.819	-3.96775	0.392772	-10.1019	5.42e-24	3.12e-22
Solyc10g081170.1	29148.2	1.62623	0.161149	10.0915	6.02e-24	3.46e-22
Solyc08g078520.2	304.51	5.48742	0.543833	10.0903	6.1e-24	3.5e-22
Solyc07g014680.2	234.967	5.05761	0.501701	10.0809	6.71e-24	3.84e-22
Solyc06g051460.2	1661.68	-1.23147	0.122166	-10.0803	6.75e-24	3.85e-22
Solyc12g100250.1	455.074	-1.75169	0.173911	-10.0723	7.32e-24	4.16e-22
Solyc06g068550.2	302.683	-3.08983	0.306882	-10.0685	7.62e-24	4.32e-22
Solyc10g075030.1	2458.69	1.61548	0.160545	10.0625	8.09e-24	4.59e-22
Solyc02g094000.1	584.893	-2.12949	0.211666	-10.0606	8.25e-24	4.67e-22
Solyc03g114180.2	2760.16	-1.65008	0.164214	-10.0484	9.34e-24	5.27e-22
Solyc09g007750.2	1900.78	-0.936979	0.0934312	-10.0285	1.14e-23	6.42e-22
Solyc04g049450.2	6733.49	-0.880431	0.0878076	-10.0268	1.16e-23	6.53e-22
Solyc05g051640.2	953.266	-1.34842	0.134623	-10.0162	1.29e-23	7.25e-22
Solyc03g098740.1	618.795	-4.16493	0.416455	-10.0009	1.51e-23	8.45e-22
Solyc08g082880.2	964.574	0.812383	0.0812596	9.99738	1.56e-23	8.74e-22
Solyc12g056930.1	449.146	1.38672	0.138952	9.97985	1.87e-23	1.04e-21
Solyc09g089650.1	708.275	1.89519	0.189938	9.97792	1.9e-23	1.06e-21
Solyc05g014380.2	1042.4	-2.20175	0.220913	-9.96661	2.13e-23	1.18e-21
Solyc03g114690.2	788.077	-1.75479	0.176238	-9.95689	2.35e-23	1.3e-21
Solyc06g061000.2	4230.87	0.802142	0.0805972	9.95248	2.46e-23	1.36e-21
Solyc07g055050.2	6162.17	-1.06794	0.107538	-9.93083	3.06e-23	1.68e-21
Solyc03g113890.1	203.223	2.48238	0.249988	9.93	3.08e-23	1.69e-21
Solyc08g083110.2	1141.08	1.76364	0.177637	9.92837	3.13e-23	1.72e-21
Solyc01g090210.2	1771.42	3.7382	0.376666	9.92443	3.26e-23	1.79e-21
Solyc01g066610.2	414.126	-1.69208	0.170652	-9.91538	3.57e-23	1.95e-21
Solyc04g078940.2	2310.87	-0.894054	0.0902732	-9.90387	4e-23	2.19e-21
Solyc03g093330.2	1294.68	-0.82357	0.0832251	-9.89569	4.35e-23	2.37e-21
Solyc02g077290.1	154.207	-2.09892	0.212249	-9.88898	4.65e-23	2.53e-21
Solyc07g053360.2	154.786	-3.20781	0.324498	-9.88544	4.81e-23	2.61e-21
Solyc04g016490.2	448.578	4.37724	0.443454	9.8708	5.57e-23	3.02e-21
Solyc07g043490.1	6802.65	-0.957983	0.0970758	-9.86841	5.71e-23	3.09e-21
Solyc02g077710.1	16178	-1.10124	0.11173	-9.85633	6.44e-23	3.48e-21
Solyc09g066150.1	621.144	2.21748	0.225051	9.85324	6.64e-23	3.58e-21
Solyc06g072430.1	627.712	-1.48601	0.150888	-9.8484	6.96e-23	3.75e-21
Solyc01g010350.2	87.0959	4.38173	0.444982	9.84698	7.06e-23	3.8e-21
Solyc07g008620.1	1991.33	-1.34302	0.136448	-9.84275	7.37e-23	3.95e-21
Solyc08g066070.1	4268.69	0.783518	0.0796089	9.84209	7.42e-23	3.97e-21
Solyc02g089990.1	524.579	-1.4109	0.143354	-9.84203	7.42e-23	3.97e-21
Solyc01g058260.2	1399	1.64873	0.167584	9.83824	7.7e-23	4.11e-21
Solyc01g100370.2	2493.4	-3.45606	0.351333	-9.83698	7.8e-23	4.16e-21
Solyc08g005530.2	269.518	-2.08874	0.212383	-9.83481	7.97e-23	4.24e-21
Solyc09g082510.2	7660.74	-1.20436	0.122646	-9.81981	9.25e-23	4.91e-21
Solyc03g082470.2	373.502	-1.32335	0.13479	-9.81791	9.43e-23	5e-21
Solyc12g009240.1	677.308	-2.80407	0.285758	-9.81273	9.92e-23	5.25e-21
Solyc10g055780.1	330.699	-4.78161	0.48765	-9.80541	1.07e-22	5.64e-21
Solyc03g082420.2	176.868	-4.40446	0.4493	-9.80294	1.09e-22	5.77e-21
Solyc05g012110.2	2359.82	1.48172	0.151436	9.78442	1.31e-22	6.9e-21
Solyc01g108540.2	803.061	1.51955	0.155304	9.78433	1.31e-22	6.9e-21
Solyc11g005630.1	1771.95	-1.29295	0.132166	-9.78279	1.33e-22	6.99e-21
Solyc08g076680.1	899.446	1.32425	0.135369	9.78249	1.34e-22	7e-21
Solyc05g013870.2	3559.09	-3.086	0.315468	-9.78231	1.34e-22	7e-21
Solyc09g008970.1	446.983	-1.88879	0.193086	-9.78209	1.34e-22	7.01e-21
Solyc05g013300.1	1642	1.18942	0.121641	9.77817	1.4e-22	7.27e-21
Solyc06g068960.1	2772.03	1.90044	0.194701	9.76079	1.66e-22	8.62e-21
Solyc06g074000.1	1871.14	-1.54828	0.158821	-9.74854	1.87e-22	9.71e-21
Solyc05g051270.2	189.599	-1.47018	0.151209	-9.72281	2.41e-22	1.25e-20
Solyc02g088480.2	1909.64	0.719751	0.0740643	9.71792	2.53e-22	1.31e-20
Solyc08g083270.1	645.204	-1.34757	0.138726	-9.71394	2.63e-22	1.36e-20
Solyc07g009380.2	4266.38	5.37599	0.554101	9.70218	2.95e-22	1.52e-20
Solyc01g104490.2	449.414	-1.51365	0.15601	-9.70227	2.95e-22	1.52e-20
Solyc11g072910.1	1427.61	0.775517	0.0799715	9.69742	3.09e-22	1.59e-20
Solyc03g096410.1	491.052	-2.6637	0.274851	-9.69142	3.28e-22	1.68e-20
Solyc09g009420.1	1989.33	-2.9468	0.304188	-9.68744	3.41e-22	1.75e-20
Solyc03g032140.2	2158.63	1.13239	0.117015	9.67733	3.76e-22	1.92e-20
Solyc11g066100.1	566.543	-2.14314	0.221505	-9.67532	3.84e-22	1.96e-20
Solyc11g065620.1	4268.26	-1.23078	0.127226	-9.67398	3.89e-22	1.98e-20
Solyc01g080280.2	11034.9	-1.80397	0.186713	-9.66174	4.38e-22	2.23e-20
Solyc12g006230.1	520.431	2.20265	0.22863	9.63413	5.74e-22	2.91e-20
[truncated: 7,400 more rows]

## Sheet: shoot m1sVsp1s
itag_id	baseMean	log2FoldChange	lfcSE	stat	pvalue	padj
[truncated: 714 more rows]

[truncated: 3 more sheets: shoot m3sVsp3s, shoot m7sVsp7s, Supplementary Data 1]
