# Supplementary material for: High transcriptome plasticity drives phosphate starvation responses in tomato
Source: Stress Biol. 2022 Mar 18;2(1):18. doi: 10.1007/s44154-022-00035-4 (PMC10441952; doi:10.1007/s44154-022-00035-4)
Supplement: Supplementary file 2 — Additional file 2. [file 44154_2022_35_MOESM2_ESM.xlsx]

## Sheet: gene_mapping
gene_id	itag_id
MSTRG.1	Solyc01g005000.2
MSTRG.2	Solyc01g005010.2
MSTRG.3	Solyc01g005040.2
MSTRG.4	Solyc01g005060.2
MSTRG.5	Solyc01g005020.2
MSTRG.6	Solyc01g005030.2
MSTRG.7	Solyc01g005070.2
MSTRG.8	Solyc01g005080.2
MSTRG.9	Solyc01g005090.2
MSTRG.10	Solyc01g005100.2
MSTRG.12	Solyc01g005110.2
MSTRG.13	Solyc01g005120.2
MSTRG.15	Solyc01g005130.2
MSTRG.16	Solyc01g005140.2
MSTRG.17	Solyc01g005150.2
MSTRG.18	Solyc01g005160.2
MSTRG.19	Solyc01g005170.1
MSTRG.21	Solyc01g005180.1
MSTRG.24	Solyc01g005210.2
MSTRG.25	Solyc01g005220.2
MSTRG.26	Solyc01g005230.2
MSTRG.27	Solyc01g005240.2
MSTRG.28	Solyc01g005250.2
MSTRG.29	Solyc01g005260.2
MSTRG.30	Solyc01g005270.2
MSTRG.31	Solyc01g005280.2
MSTRG.32	Solyc01g005290.2
MSTRG.33	Solyc01g005300.2
MSTRG.34	Solyc01g005310.2
MSTRG.35	Solyc01g005320.2
MSTRG.36	Solyc01g005330.2
MSTRG.37	Solyc01g005340.2
MSTRG.38	Solyc01g005350.2
MSTRG.39	Solyc01g005370.2
MSTRG.40	Solyc01g005380.2
MSTRG.41	Solyc01g005390.2
MSTRG.42	Solyc01g005400.2
MSTRG.43	Solyc01g005410.2
MSTRG.44	Solyc01g005420.2
MSTRG.45	Solyc01g005430.2
MSTRG.46	Solyc01g005440.2
MSTRG.47	Solyc01g005450.2
MSTRG.48	Solyc01g005460.2
MSTRG.49	Solyc01g005470.2
MSTRG.50	Solyc01g005480.2
MSTRG.52	Solyc01g005500.2
MSTRG.53	Solyc01g005520.2
MSTRG.54	Solyc01g005530.2
MSTRG.55	Solyc01g005540.2
MSTRG.56	Solyc01g005550.2
MSTRG.57	Solyc01g005560.2
MSTRG.59	Solyc01g005570.2
MSTRG.60	Solyc01g005580.2
MSTRG.61	Solyc01g005590.2
MSTRG.62	Solyc01g005600.2
MSTRG.63	Solyc01g005610.2
MSTRG.64	Solyc01g005620.2
MSTRG.66	Solyc01g005630.1
MSTRG.67	Solyc01g005640.2
MSTRG.68	Solyc01g005670.2
MSTRG.69	Solyc01g005680.2
MSTRG.70	Solyc01g005690.2
MSTRG.71	Solyc01g005700.2
MSTRG.72	Solyc01g005710.2
MSTRG.73	Solyc01g005720.2
MSTRG.74	Solyc01g005730.2
MSTRG.75	Solyc01g005740.2
MSTRG.76	Solyc01g005760.2
MSTRG.77	Solyc01g005770.2
MSTRG.78	Solyc01g005780.1
MSTRG.80	Solyc01g005790.1
MSTRG.83	Solyc01g005800.2
MSTRG.84	Solyc01g005810.2
MSTRG.86	Solyc01g005820.2
MSTRG.87	Solyc01g005830.2
MSTRG.88	Solyc01g005840.2
MSTRG.89	Solyc01g005850.1
MSTRG.90	Solyc01g005860.2
MSTRG.91	Solyc01g005870.1
MSTRG.92	Solyc01g005880.1
MSTRG.93	Solyc01g005890.1
MSTRG.94	Solyc01g005900.2
MSTRG.95	Solyc01g005910.2
MSTRG.96	Solyc01g005920.2
MSTRG.97	Solyc01g005930.2
MSTRG.99	Solyc01g005940.2
MSTRG.100	Solyc01g005950.2
MSTRG.101	Solyc01g005960.2
MSTRG.102	Solyc01g005970.2
MSTRG.104	Solyc01g005980.2
MSTRG.105	Solyc01g005990.2
MSTRG.106	Solyc01g006000.2
MSTRG.107	Solyc01g006010.2
MSTRG.109	Solyc01g006020.2
MSTRG.110	Solyc01g006050.2
MSTRG.111	Solyc01g006030.2
MSTRG.111	Solyc01g006040.2
MSTRG.112	Solyc01g006060.2
MSTRG.114	Solyc01g006070.2
MSTRG.115	Solyc01g006090.2
MSTRG.116	Solyc01g006100.2
MSTRG.117	Solyc01g006110.2
MSTRG.118	Solyc01g006120.2
MSTRG.119	Solyc01g006130.2
MSTRG.120	Solyc01g006140.2
MSTRG.121	Solyc01g006150.2
MSTRG.122	Solyc01g006160.2
MSTRG.124	Solyc01g006170.2
MSTRG.125	Solyc01g006180.2
MSTRG.126	Solyc01g006190.2
MSTRG.127	Solyc01g006200.2
MSTRG.128	Solyc01g006210.2
MSTRG.129	Solyc01g006220.2
MSTRG.131	Solyc01g006230.2
MSTRG.132	Solyc01g006240.2
MSTRG.134	Solyc01g006250.1
MSTRG.136	Solyc01g006260.2
MSTRG.137	Solyc01g006270.2
MSTRG.138	Solyc01g006280.2
MSTRG.139	Solyc01g006290.2
MSTRG.140	Solyc01g006300.2
MSTRG.141	Solyc01g006310.2
MSTRG.142	Solyc01g006320.2
MSTRG.144	Solyc01g006330.2
MSTRG.145	Solyc01g006340.2
MSTRG.146	Solyc01g006350.2
MSTRG.148	Solyc01g006360.2
MSTRG.150	Solyc01g006380.2
MSTRG.152	Solyc01g006370.2
MSTRG.153	Solyc01g006390.2
MSTRG.154	Solyc01g006400.2
MSTRG.155	Solyc01g006420.2
MSTRG.156	Solyc01g006430.2
MSTRG.157	Solyc01g006440.1
MSTRG.158	Solyc01g006450.2
MSTRG.159	Solyc01g006480.2
MSTRG.161	Solyc01g006490.2
MSTRG.162	Solyc01g006500.2
MSTRG.163	Solyc01g006510.2
MSTRG.164	Solyc01g006520.2
MSTRG.165	Solyc01g006550.2
MSTRG.166	Solyc01g006540.2
MSTRG.168	Solyc01g006560.2
MSTRG.169	Solyc01g006580.2
MSTRG.170	Solyc01g006610.1
MSTRG.171	Solyc01g006620.2
MSTRG.172	Solyc01g006630.2
MSTRG.173	Solyc01g006640.1
MSTRG.174	Solyc01g006650.1
MSTRG.175	Solyc01g006660.1
MSTRG.177	Solyc01g006670.2
MSTRG.178	Solyc01g006680.2
MSTRG.179	Solyc01g006690.2
MSTRG.180	Solyc01g006700.2
MSTRG.181	Solyc01g006710.2
MSTRG.183	Solyc01g006720.2
MSTRG.184	Solyc01g006740.2
MSTRG.185	Solyc01g006780.2
MSTRG.186	Solyc01g006790.2
MSTRG.187	Solyc01g006800.2
MSTRG.189	Solyc01g006810.2
MSTRG.190	Solyc01g006820.2
MSTRG.192	Solyc01g006830.2
MSTRG.193	Solyc01g006840.2
MSTRG.194	Solyc01g006850.1
MSTRG.196	Solyc01g006860.2
MSTRG.197	Solyc01g006870.2
MSTRG.200	Solyc01g006880.2
MSTRG.201	Solyc01g006890.2
MSTRG.202	Solyc01g006900.2
MSTRG.203	Solyc01g006910.2
MSTRG.204	Solyc01g006920.2
MSTRG.207	Solyc01g006930.2
MSTRG.208	Solyc01g006940.2
MSTRG.209	Solyc01g006950.2
MSTRG.210	Solyc01g006960.2
MSTRG.211	Solyc01g006970.2
MSTRG.213	Solyc01g006980.2
MSTRG.214	Solyc01g006990.2
MSTRG.215	Solyc01g007000.2
MSTRG.216	Solyc01g007010.2
MSTRG.217	Solyc01g007020.2
MSTRG.218	Solyc01g007030.2
MSTRG.218	Solyc01g007040.2
MSTRG.219	Solyc01g007050.1
MSTRG.220	Solyc01g007060.2
MSTRG.221	Solyc01g007070.2
MSTRG.222	Solyc01g007080.2
MSTRG.223	Solyc01g007090.1
MSTRG.224	Solyc01g007100.2
MSTRG.225	Solyc01g007110.2
MSTRG.226	Solyc01g007120.2
MSTRG.227	Solyc01g007130.2
MSTRG.228	Solyc01g007140.2
MSTRG.230	Solyc01g007150.2
MSTRG.233	Solyc01g007160.2
MSTRG.234	Solyc01g007170.2
MSTRG.235	Solyc01g007180.2
MSTRG.239	Solyc01g007190.2
MSTRG.240	Solyc01g007200.2
MSTRG.241	Solyc01g007220.2
MSTRG.242	Solyc01g007230.2
MSTRG.244	Solyc01g007240.2
MSTRG.245	Solyc01g007250.2
MSTRG.246	Solyc01g007270.1
MSTRG.247	Solyc01g007260.2
MSTRG.250	Solyc01g007280.2
MSTRG.253	Solyc01g007290.1
MSTRG.254	Solyc01g007300.1
MSTRG.255	Solyc01g007310.2
MSTRG.256	Solyc01g007320.2
MSTRG.257	Solyc01g007330.2
MSTRG.259	Solyc01g007340.2
MSTRG.260	Solyc01g007350.2
MSTRG.261	Solyc01g007360.2
MSTRG.262	Solyc01g007370.2
MSTRG.263	Solyc01g007380.1
MSTRG.264	Solyc01g007390.1
MSTRG.265	Solyc01g007400.1
MSTRG.266	Solyc01g007410.2
MSTRG.267	Solyc01g007660.2
MSTRG.267	Solyc01g007670.2
MSTRG.271	Solyc01g007680.1
MSTRG.272	Solyc01g007420.2
MSTRG.273	Solyc01g007430.2
MSTRG.274	Solyc01g007440.1
MSTRG.275	Solyc01g007450.1
MSTRG.276	Solyc01g007460.2
MSTRG.277	Solyc01g007470.1
MSTRG.278	Solyc01g007480.1
MSTRG.279	Solyc01g007490.2
MSTRG.280	Solyc01g007500.2
MSTRG.281	Solyc01g007520.2
MSTRG.281	Solyc01g007530.2
MSTRG.282	Solyc01g007510.1
MSTRG.283	Solyc01g007540.2
MSTRG.284	Solyc01g007550.1
MSTRG.285	Solyc01g007560.2
MSTRG.285	Solyc01g007570.2
MSTRG.285	Solyc01g007580.2
MSTRG.285	Solyc01g007590.2
MSTRG.285	Solyc01g007600.2
MSTRG.286	Solyc01g007610.2
MSTRG.286	Solyc01g007620.2
MSTRG.286	Solyc01g007630.2
MSTRG.287	Solyc01g007640.2
MSTRG.287	Solyc01g007650.2
MSTRG.288	Solyc01g007750.2
MSTRG.289	Solyc01g007690.2
MSTRG.290	Solyc01g007700.2
MSTRG.291	Solyc01g007710.2
MSTRG.291	Solyc01g007720.2
MSTRG.295	Solyc01g007730.2
MSTRG.296	Solyc01g007740.2
MSTRG.297	Solyc01g007760.2
MSTRG.298	Solyc01g007770.2
MSTRG.299	Solyc01g007780.2
MSTRG.301	Solyc01g007790.2
MSTRG.302	Solyc01g007800.2
MSTRG.303	Solyc01g007810.1
MSTRG.305	Solyc01g007820.1
MSTRG.306	Solyc01g007830.1
MSTRG.307	Solyc01g007840.2
MSTRG.308	Solyc01g007850.2
MSTRG.311	Solyc01g007860.2
MSTRG.312	Solyc01g007870.2
MSTRG.313	Solyc01g007880.2
MSTRG.315	Solyc01g007890.1
MSTRG.319	Solyc01g007900.2
MSTRG.320	Solyc01g007910.2
MSTRG.321	Solyc01g007920.2
MSTRG.322	Solyc01g007930.2
MSTRG.323	Solyc01g007950.2
MSTRG.325	Solyc01g007960.2
MSTRG.326	Solyc01g007970.1
MSTRG.327	Solyc01g007980.2
MSTRG.328	Solyc01g007990.2
MSTRG.329	Solyc01g008000.2
MSTRG.330	Solyc01g008010.2
MSTRG.331	Solyc01g008020.2
MSTRG.332	Solyc01g008030.2
MSTRG.333	Solyc01g008040.1
MSTRG.334	Solyc01g008050.2
MSTRG.335	Solyc01g008060.2
MSTRG.338	Solyc01g008070.2
MSTRG.339	Solyc01g008080.2
MSTRG.339	Solyc01g008090.2
MSTRG.340	Solyc01g008100.2
MSTRG.343	Solyc01g008110.2
MSTRG.345	Solyc01g008120.2
MSTRG.346	Solyc01g008130.2
MSTRG.348	Solyc01g008140.2
MSTRG.349	Solyc01g008150.1
MSTRG.351	Solyc01g008160.2
MSTRG.352	Solyc01g008170.2
MSTRG.353	Solyc01g008180.2
MSTRG.354	Solyc01g008190.2
MSTRG.355	Solyc01g008200.2
MSTRG.356	Solyc01g008210.2
MSTRG.357	Solyc01g008220.2
MSTRG.359	Solyc01g008230.2
MSTRG.360	Solyc01g008250.2
MSTRG.361	Solyc01g008260.2
MSTRG.362	Solyc01g008270.2
MSTRG.362	Solyc01g008290.2
MSTRG.363	Solyc01g008280.2
MSTRG.364	Solyc01g008300.1
MSTRG.365	Solyc01g008310.2
MSTRG.367	Solyc01g008320.2
MSTRG.368	Solyc01g008330.2
MSTRG.369	Solyc01g008340.2
MSTRG.370	Solyc01g008350.2
MSTRG.370	Solyc01g008360.2
MSTRG.371	Solyc01g008370.2
MSTRG.373	Solyc01g008380.1
MSTRG.374	Solyc01g008400.2
MSTRG.375	Solyc01g008390.1
MSTRG.376	Solyc01g008410.1
MSTRG.377	Solyc01g008440.2
MSTRG.380	Solyc01g008450.1
MSTRG.381	Solyc01g008460.2
MSTRG.382	Solyc01g008470.2
MSTRG.383	Solyc01g008480.2
MSTRG.385	Solyc01g008490.2
MSTRG.387	Solyc01g008500.2
MSTRG.388	Solyc01g008510.2
MSTRG.389	Solyc01g008520.2
MSTRG.390	Solyc01g008530.2
MSTRG.390	Solyc01g008540.2
MSTRG.391	Solyc01g008550.2
MSTRG.392	Solyc01g008560.2
MSTRG.393	Solyc01g008600.2
MSTRG.394	Solyc01g008620.2
MSTRG.395	Solyc01g008640.2
MSTRG.396	Solyc01g008650.2
MSTRG.398	Solyc01g008660.2
MSTRG.399	Solyc01g008670.2
MSTRG.400	Solyc01g008680.2
MSTRG.401	Solyc01g008690.2
MSTRG.402	Solyc01g008700.2
MSTRG.403	Solyc01g008730.2
MSTRG.404	Solyc01g008760.2
MSTRG.405	Solyc01g008770.2
MSTRG.406	Solyc01g008780.2
MSTRG.407	Solyc01g008790.2
MSTRG.408	Solyc01g008800.1
MSTRG.409	Solyc01g008810.2
MSTRG.410	Solyc01g008820.2
MSTRG.413	Solyc01g008830.1
MSTRG.414	Solyc01g008840.2
MSTRG.417	Solyc01g008850.2
MSTRG.418	Solyc01g008890.2
MSTRG.420	Solyc01g008900.2
MSTRG.421	Solyc01g008910.2
MSTRG.422	Solyc01g008940.2
MSTRG.423	Solyc01g008920.2
MSTRG.424	Solyc01g008930.2
MSTRG.425	Solyc01g008950.2
MSTRG.426	Solyc01g008960.2
MSTRG.427	Solyc01g008970.2
MSTRG.428	Solyc01g008980.2
MSTRG.431	Solyc01g008990.2
MSTRG.433	Solyc01g009000.2
MSTRG.434	Solyc01g009010.2
MSTRG.435	Solyc01g009020.2
MSTRG.436	Solyc01g009030.2
MSTRG.437	Solyc01g009040.2
MSTRG.438	Solyc01g009050.2
MSTRG.439	Solyc01g009060.2
MSTRG.440	Solyc01g009070.2
MSTRG.441	Solyc01g009080.2
MSTRG.442	Solyc01g009090.2
MSTRG.443	Solyc01g009100.2
MSTRG.446	Solyc01g009110.2
MSTRG.448	Solyc01g009120.2
MSTRG.449	Solyc01g009150.2
MSTRG.450	Solyc01g009160.2
MSTRG.452	Solyc01g009170.2
MSTRG.453	Solyc01g009180.2
MSTRG.454	Solyc01g009200.2
MSTRG.455	Solyc01g009210.1
MSTRG.457	Solyc01g009220.2
MSTRG.458	Solyc01g009230.2
MSTRG.459	Solyc01g009240.2
MSTRG.462	Solyc01g009250.2
MSTRG.463	Solyc01g009260.1
MSTRG.464	Solyc01g009270.1
MSTRG.465	Solyc01g009280.2
MSTRG.466	Solyc01g009290.2
MSTRG.467	Solyc01g009300.2
MSTRG.468	Solyc01g009320.1
MSTRG.469	Solyc01g009310.2
MSTRG.470	Solyc01g009330.1
MSTRG.471	Solyc01g009340.2
MSTRG.472	Solyc01g009350.2
MSTRG.473	Solyc01g009370.1
MSTRG.474	Solyc01g009380.2
MSTRG.475	Solyc01g009390.2
MSTRG.476	Solyc01g009400.2
MSTRG.477	Solyc01g009410.2
MSTRG.479	Solyc01g009420.2
MSTRG.480	Solyc01g009430.2
MSTRG.481	Solyc01g009450.2
MSTRG.483	Solyc01g009480.2
MSTRG.484	Solyc01g009500.2
MSTRG.486	Solyc01g009520.2
MSTRG.488	Solyc01g009570.2
MSTRG.489	Solyc01g009580.1
MSTRG.490	Solyc01g009610.2
MSTRG.491	Solyc01g009620.2
MSTRG.492	Solyc01g009630.2
MSTRG.494	Solyc01g009640.1
MSTRG.495	Solyc01g009650.1
MSTRG.497	Solyc01g009680.2
MSTRG.498	Solyc01g009670.2
MSTRG.499	Solyc01g009690.1
MSTRG.500	Solyc01g009700.1
MSTRG.501	Solyc01g009710.1
MSTRG.504	Solyc01g009720.1
MSTRG.505	Solyc01g009750.2
MSTRG.506	Solyc01g009760.2
MSTRG.507	Solyc01g009770.2
MSTRG.508	Solyc01g009780.2
MSTRG.510	Solyc01g009790.1
MSTRG.511	Solyc01g009810.2
MSTRG.513	Solyc01g009820.2
MSTRG.514	Solyc01g009850.2
MSTRG.515	Solyc01g009860.2
MSTRG.517	Solyc01g009870.2
MSTRG.518	Solyc01g009890.1
MSTRG.519	Solyc01g009900.2
MSTRG.520	Solyc01g009910.1
MSTRG.521	Solyc01g009930.1
MSTRG.523	Solyc01g009970.2
MSTRG.525	Solyc01g009990.2
MSTRG.526	Solyc01g010000.2
MSTRG.527	Solyc01g010010.1
MSTRG.529	Solyc01g010020.2
MSTRG.530	Solyc01g010030.2
MSTRG.534	Solyc01g010040.2
MSTRG.534	Solyc01g010050.2
MSTRG.535	Solyc01g010060.2
MSTRG.536	Solyc01g010080.2
MSTRG.537	Solyc01g010140.1
MSTRG.538	Solyc01g010130.2
MSTRG.540	Solyc01g010150.2
MSTRG.541	Solyc01g010180.2
MSTRG.542	Solyc01g010190.2
MSTRG.543	Solyc01g010200.2
MSTRG.544	Solyc01g010220.2
MSTRG.545	Solyc01g010230.2
MSTRG.546	Solyc01g010250.2
MSTRG.547	Solyc01g010260.2
MSTRG.548	Solyc01g010270.2
MSTRG.549	Solyc01g010280.2
MSTRG.550	Solyc01g010290.2
MSTRG.551	Solyc01g010310.2
MSTRG.552	Solyc01g010350.2
MSTRG.554	Solyc01g010370.2
MSTRG.556	Solyc01g010390.2
MSTRG.557	Solyc01g010420.2
MSTRG.559	Solyc01g010430.2
MSTRG.560	Solyc01g010440.2
MSTRG.561	Solyc01g010460.2
MSTRG.562	Solyc01g010470.2
MSTRG.563	Solyc01g010480.2
MSTRG.566	Solyc01g010510.2
MSTRG.570	Solyc01g010520.2
MSTRG.571	Solyc01g010540.2
MSTRG.573	Solyc01g010570.2
MSTRG.574	Solyc01g010580.2
MSTRG.575	Solyc01g010590.2
MSTRG.576	Solyc01g010600.2
MSTRG.578	Solyc01g010640.2
MSTRG.579	Solyc01g010650.2
MSTRG.580	Solyc01g010660.2
MSTRG.581	Solyc01g010680.1
MSTRG.582	Solyc01g010700.2
MSTRG.583	Solyc01g010710.2
MSTRG.584	Solyc01g010720.2
MSTRG.588	Solyc01g010730.1
MSTRG.589	Solyc01g010750.2
MSTRG.591	Solyc01g010760.2
MSTRG.592	Solyc01g010770.2
MSTRG.593	Solyc01g010780.2
MSTRG.597	Solyc01g010810.2
MSTRG.598	Solyc01g010820.2
MSTRG.599	Solyc01g010830.2
MSTRG.603	Solyc01g010860.2
MSTRG.604	Solyc01g010870.2
MSTRG.605	Solyc01g010880.2
MSTRG.609	Solyc01g010890.2
MSTRG.610	Solyc01g010910.1
MSTRG.611	Solyc01g010920.1
MSTRG.615	Solyc01g010930.2
MSTRG.618	Solyc01g010940.2
MSTRG.619	Solyc01g010950.2
MSTRG.622	Solyc01g010970.2
MSTRG.624	Solyc01g010980.1
MSTRG.626	Solyc01g010990.2
MSTRG.628	Solyc01g011000.2
MSTRG.631	Solyc01g011010.2
MSTRG.632	Solyc01g011030.2
MSTRG.633	Solyc01g011040.2
MSTRG.635	Solyc01g011080.2
MSTRG.640	Solyc01g011200.2
MSTRG.641	Solyc01g011220.1
MSTRG.642	Solyc01g011090.2
MSTRG.642	Solyc01g011100.2
MSTRG.646	Solyc01g011340.2
MSTRG.647	Solyc01g011350.2
MSTRG.651	Solyc01g011420.1
MSTRG.653	Solyc01g011430.2
MSTRG.657	Solyc01g011500.1
MSTRG.659	Solyc01g011510.2
MSTRG.661	Solyc01g012580.1
MSTRG.665	Solyc01g012700.2
MSTRG.670	Solyc01g013900.2
MSTRG.674	Solyc01g014110.2
MSTRG.675	Solyc01g014120.2
MSTRG.676	Solyc01g014140.2
MSTRG.680	Solyc01g014150.1
MSTRG.682	Solyc01g014180.2
MSTRG.684	Solyc01g014200.1
MSTRG.685	Solyc01g014230.2
MSTRG.688	Solyc01g014250.2
MSTRG.690	Solyc01g014270.2
MSTRG.691	Solyc01g014280.2
MSTRG.691	Solyc01g014290.1
MSTRG.693	Solyc01g014320.2
MSTRG.693	Solyc01g014330.2
MSTRG.694	Solyc01g014380.2
MSTRG.695	Solyc01g014470.1
MSTRG.696	Solyc01g014480.2
MSTRG.697	Solyc01g014490.2
MSTRG.700	Solyc01g014620.1
MSTRG.702	Solyc01g014730.1
MSTRG.711	Solyc01g014840.2
MSTRG.712	Solyc01g014850.2
MSTRG.712	Solyc01g014860.2
MSTRG.713	Solyc01g015020.2
MSTRG.715	Solyc01g015040.1
MSTRG.717	Solyc01g015050.1
MSTRG.718	Solyc01g015060.1
MSTRG.719	Solyc01g015070.2
MSTRG.720	Solyc01g015080.2
MSTRG.725	Solyc01g015260.1
MSTRG.729	Solyc01g015300.1
MSTRG.733	Solyc01g016360.1
MSTRG.734	Solyc01g016370.1
MSTRG.736	Solyc01g016400.1
MSTRG.738	Solyc01g016410.2
MSTRG.739	Solyc01g016460.2
MSTRG.741	Solyc01g016470.2
MSTRG.743	Solyc01g016560.1
MSTRG.744	Solyc01g016570.1
MSTRG.747	Solyc01g016770.1
MSTRG.748	Solyc01g016780.1
MSTRG.752	Solyc01g017050.1
MSTRG.753	Solyc01g017300.1
MSTRG.754	Solyc01g017310.1
MSTRG.755	Solyc01g017320.1
MSTRG.757	Solyc01g017560.1
MSTRG.760	Solyc01g017590.1
MSTRG.761	Solyc01g017600.2
MSTRG.762	Solyc01g017710.1
MSTRG.764	Solyc01g017730.1
MSTRG.765	Solyc01g017870.1
MSTRG.766	Solyc01g017860.2
MSTRG.778	Solyc01g018010.1
MSTRG.779	Solyc01g018020.1
MSTRG.780	Solyc01g020130.2
MSTRG.780	Solyc01g020140.2
MSTRG.781	Solyc01g020150.2
MSTRG.782	Solyc01g020160.1
MSTRG.784	Solyc01g020190.2
MSTRG.786	Solyc01g020220.1
MSTRG.787	Solyc01g020230.2
MSTRG.788	Solyc01g020240.2
MSTRG.789	Solyc01g020320.2
MSTRG.790	Solyc01g020330.2
MSTRG.791	Solyc01g020340.1
MSTRG.799	Solyc01g020440.2
MSTRG.801	Solyc01g020500.1
MSTRG.803	Solyc01g020520.2
MSTRG.806	Solyc01g021600.2
MSTRG.811	Solyc01g021630.1
MSTRG.813	Solyc01g021640.2
MSTRG.815	Solyc01g021670.2
MSTRG.819	Solyc01g021720.1
MSTRG.823	Solyc01g022740.2
MSTRG.824	Solyc01g022750.2
MSTRG.826	Solyc01g033980.2
MSTRG.827	Solyc01g022770.1
MSTRG.854	Solyc01g034020.2
MSTRG.863	Solyc01g034150.2
MSTRG.864	Solyc01g028930.2
MSTRG.865	Solyc01g028900.2
MSTRG.867	Solyc01g028870.2
MSTRG.868	Solyc01g028860.2
MSTRG.869	Solyc01g028830.2
MSTRG.875	Solyc01g028800.1
MSTRG.876	Solyc01g028810.2
MSTRG.882	Solyc01g044240.2
MSTRG.887	Solyc01g044250.1
MSTRG.888	Solyc01g044270.2
MSTRG.890	Solyc01g044340.2
MSTRG.890	Solyc01g044350.2
MSTRG.892	Solyc01g044360.2
MSTRG.893	Solyc01g044420.2
MSTRG.894	Solyc01g044480.2
MSTRG.894	Solyc01g044490.2
MSTRG.896	Solyc01g044540.1
MSTRG.901	Solyc01g048590.1
MSTRG.903	Solyc01g049650.2
MSTRG.904	Solyc01g049680.2
MSTRG.907	Solyc01g049690.2
MSTRG.909	Solyc01g049770.2
MSTRG.910	Solyc01g049810.2
MSTRG.911	Solyc01g049880.2
MSTRG.915	Solyc01g049890.2
MSTRG.917	Solyc01g049900.2
MSTRG.918	Solyc01g049910.2
MSTRG.919	Solyc01g049920.1
MSTRG.923	Solyc01g049930.2
MSTRG.924	Solyc01g049960.2
MSTRG.929	Solyc01g050000.2
MSTRG.929	Solyc01g050010.2
MSTRG.930	Solyc01g050040.2
MSTRG.932	Solyc01g050070.2
MSTRG.933	Solyc01g050050.1
MSTRG.934	Solyc01g050060.1
MSTRG.935	Solyc01g056260.1
MSTRG.937	Solyc01g056270.2
MSTRG.938	Solyc01g056320.1
MSTRG.940	Solyc01g056340.2
MSTRG.944	Solyc01g056350.1
MSTRG.946	Solyc01g056370.2
MSTRG.949	Solyc01g056480.2
MSTRG.951	Solyc01g056520.2
MSTRG.952	Solyc01g056570.2
MSTRG.954	Solyc01g056580.2
MSTRG.955	Solyc01g056600.2
MSTRG.956	Solyc01g056610.1
MSTRG.959	Solyc01g056620.2
MSTRG.962	Solyc01g056690.2
MSTRG.966	Solyc01g056720.2
MSTRG.967	Solyc01g056780.2
MSTRG.968	Solyc01g056790.2
MSTRG.969	Solyc01g056800.1
MSTRG.970	Solyc01g056810.2
MSTRG.971	Solyc01g056830.2
MSTRG.974	Solyc01g056850.2
MSTRG.976	Solyc01g056940.2
MSTRG.977	Solyc01g056980.2
MSTRG.978	Solyc01g056990.2
MSTRG.979	Solyc01g057000.2
MSTRG.980	Solyc01g057020.2
MSTRG.985	Solyc01g057030.1
MSTRG.986	Solyc01g057040.2
MSTRG.988	Solyc01g057080.1
MSTRG.989	Solyc01g057090.2
MSTRG.990	Solyc01g057120.1
MSTRG.994	Solyc01g057160.1
MSTRG.995	Solyc01g057200.2
MSTRG.996	Solyc01g057210.2
MSTRG.997	Solyc01g057260.2
MSTRG.999	Solyc01g057270.2
MSTRG.1000	Solyc01g057310.2
MSTRG.1001	Solyc01g057320.1
MSTRG.1002	Solyc01g057340.2
MSTRG.1006	Solyc01g057430.2
MSTRG.1009	Solyc01g057440.2
MSTRG.1011	Solyc01g057460.2
MSTRG.1012	Solyc01g057470.1
MSTRG.1014	Solyc01g057480.1
MSTRG.1016	Solyc01g057490.2
MSTRG.1019	Solyc01g057520.2
MSTRG.1021	Solyc01g057570.2
MSTRG.1023	Solyc01g057640.1
MSTRG.1031	Solyc01g057680.2
MSTRG.1033	Solyc01g057730.1
MSTRG.1036	Solyc01g057760.2
MSTRG.1038	Solyc01g057770.2
MSTRG.1040	Solyc01g057780.2
MSTRG.1042	Solyc01g057830.2
MSTRG.1043	Solyc01g057840.2
MSTRG.1044	Solyc01g057850.2
MSTRG.1047	Solyc01g057880.1
MSTRG.1048	Solyc01g057900.2
MSTRG.1049	Solyc01g057910.2
MSTRG.1051	Solyc01g057940.1
MSTRG.1052	Solyc01g057960.1
MSTRG.1054	Solyc01g058010.2
MSTRG.1054	Solyc01g058020.2
MSTRG.1055	Solyc01g058030.1
MSTRG.1056	Solyc01g058070.1
MSTRG.1058	Solyc01g058100.2
MSTRG.1059	Solyc01g058140.2
MSTRG.1060	Solyc01g058160.2
MSTRG.1060	Solyc01g058170.2
MSTRG.1061	Solyc01g058190.2
MSTRG.1062	Solyc01g058200.2
MSTRG.1064	Solyc01g058250.1
MSTRG.1065	Solyc01g058260.2
MSTRG.1069	Solyc01g058270.2
MSTRG.1070	Solyc01g058280.2
MSTRG.1073	Solyc01g058320.2
MSTRG.1075	Solyc01g058350.1
MSTRG.1077	Solyc01g058390.2
MSTRG.1079	Solyc01g058450.2
MSTRG.1080	Solyc01g058470.1
MSTRG.1084	Solyc01g058490.1
MSTRG.1086	Solyc01g058500.2
MSTRG.1089	Solyc01g058520.2
MSTRG.1089	Solyc01g058530.2
MSTRG.1090	Solyc01g058670.2
MSTRG.1091	Solyc01g058720.2
MSTRG.1094	Solyc01g058730.2
MSTRG.1097	Solyc01g059830.2
MSTRG.1098	Solyc01g059860.2
MSTRG.1099	Solyc01g059870.2
MSTRG.1100	Solyc01g059900.2
MSTRG.1101	Solyc01g059880.2
MSTRG.1102	Solyc01g059920.2
MSTRG.1103	Solyc01g059930.2
MSTRG.1104	Solyc01g059950.1
MSTRG.1107	Solyc01g059980.2
MSTRG.1107	Solyc01g059990.2
MSTRG.1108	Solyc01g060000.1
MSTRG.1109	Solyc01g060010.1
MSTRG.1110	Solyc01g060020.2
MSTRG.1111	Solyc01g060030.2
MSTRG.1114	Solyc01g060040.2
MSTRG.1115	Solyc01g060050.1
MSTRG.1117	Solyc01g060070.2
MSTRG.1118	Solyc01g060080.2
MSTRG.1121	Solyc01g060090.1
MSTRG.1123	Solyc01g060100.2
MSTRG.1124	Solyc01g060130.2
MSTRG.1125	Solyc01g060140.2
MSTRG.1126	Solyc01g060150.2
MSTRG.1126	Solyc01g060170.2
MSTRG.1127	Solyc01g060160.1
MSTRG.1128	Solyc01g060180.2
MSTRG.1129	Solyc01g060200.1
MSTRG.1130	Solyc01g060210.2
MSTRG.1131	Solyc01g060240.2
MSTRG.1132	Solyc01g060250.2
MSTRG.1136	Solyc01g060260.2
MSTRG.1139	Solyc01g060280.2
MSTRG.1142	Solyc01g060410.2
MSTRG.1143	Solyc01g060450.2
MSTRG.1144	Solyc01g060460.1
MSTRG.1146	Solyc01g060490.2
MSTRG.1147	Solyc01g060470.2
MSTRG.1149	Solyc01g065490.2
MSTRG.1150	Solyc01g065500.2
MSTRG.1152	Solyc01g065510.2
MSTRG.1153	Solyc01g065530.2
MSTRG.1154	Solyc01g065540.2
MSTRG.1156	Solyc01g065550.2
MSTRG.1157	Solyc01g065560.2
MSTRG.1158	Solyc01g065570.2
MSTRG.1159	Solyc01g065580.2
MSTRG.1160	Solyc01g065680.2
MSTRG.1161	Solyc01g065690.2
MSTRG.1162	Solyc01g065700.2
MSTRG.1163	Solyc01g065710.2
MSTRG.1164	Solyc01g065720.2
MSTRG.1165	Solyc01g065740.2
MSTRG.1166	Solyc01g065750.2
MSTRG.1170	Solyc01g065770.1
MSTRG.1171	Solyc01g065780.1
MSTRG.1172	Solyc01g065820.1
MSTRG.1175	Solyc01g065840.2
MSTRG.1177	Solyc01g065980.2
MSTRG.1180	Solyc01g066040.2
MSTRG.1181	Solyc01g066050.2
MSTRG.1184	Solyc01g066060.2
MSTRG.1185	Solyc01g066160.1
MSTRG.1186	Solyc01g066190.1
MSTRG.1187	Solyc01g066200.1
MSTRG.1192	Solyc01g066260.2
MSTRG.1193	Solyc01g066270.2
MSTRG.1194	Solyc01g066290.2
MSTRG.1195	Solyc01g066310.2
MSTRG.1197	Solyc01g066340.2
MSTRG.1199	Solyc01g066430.2
MSTRG.1200	Solyc01g066440.2
MSTRG.1202	Solyc01g066450.2
MSTRG.1203	Solyc01g066460.2
MSTRG.1205	Solyc01g066470.2
MSTRG.1206	Solyc01g066480.2
MSTRG.1208	Solyc01g066490.2
MSTRG.1209	Solyc01g066510.1
MSTRG.1210	Solyc01g066520.2
MSTRG.1212	Solyc01g066560.2
MSTRG.1213	Solyc01g066570.2
MSTRG.1214	Solyc01g066590.2
MSTRG.1215	Solyc01g066600.2
MSTRG.1216	Solyc01g066610.2
MSTRG.1217	Solyc01g066620.2
MSTRG.1219	Solyc01g066630.1
MSTRG.1221	Solyc01g066640.2
MSTRG.1222	Solyc01g066680.2
MSTRG.1223	Solyc01g066690.2
MSTRG.1224	Solyc01g066700.2
MSTRG.1225	Solyc01g066710.2
MSTRG.1227	Solyc01g066720.2
MSTRG.1228	Solyc01g066760.2
MSTRG.1229	Solyc01g066730.2
MSTRG.1230	Solyc01g066740.2
MSTRG.1231	Solyc01g066770.2
MSTRG.1235	Solyc01g066790.1
MSTRG.1236	Solyc01g066820.2
MSTRG.1237	Solyc01g066830.2
MSTRG.1238	Solyc01g066840.2
MSTRG.1240	Solyc01g066850.2
MSTRG.1241	Solyc01g066860.2
MSTRG.1242	Solyc01g066870.2
MSTRG.1243	Solyc01g066880.2
MSTRG.1244	Solyc01g066900.2
MSTRG.1245	Solyc01g066910.2
MSTRG.1246	Solyc01g066940.2
MSTRG.1247	Solyc01g066950.1
MSTRG.1250	Solyc01g066970.2
MSTRG.1251	Solyc01g066980.2
MSTRG.1253	Solyc01g066990.1
MSTRG.1255	Solyc01g067000.2
MSTRG.1256	Solyc01g067010.2
MSTRG.1257	Solyc01g067020.2
MSTRG.1259	Solyc01g067030.2
MSTRG.1260	Solyc01g067040.1
MSTRG.1261	Solyc01g067070.2
MSTRG.1262	Solyc01g067080.2
MSTRG.1264	Solyc01g067090.2
MSTRG.1265	Solyc01g067110.1
MSTRG.1266	Solyc01g067100.2
MSTRG.1267	Solyc01g067120.2
MSTRG.1270	Solyc01g067130.2
MSTRG.1272	Solyc01g067160.2
MSTRG.1275	Solyc01g067180.2
MSTRG.1276	Solyc01g067190.1
MSTRG.1278	Solyc01g067200.1
MSTRG.1281	Solyc01g067210.2
MSTRG.1282	Solyc01g067220.1
MSTRG.1283	Solyc01g067230.2
MSTRG.1284	Solyc01g067240.2
MSTRG.1284	Solyc01g067250.2
MSTRG.1286	Solyc01g067260.2
MSTRG.1286	Solyc01g067270.2
MSTRG.1287	Solyc01g067280.2
MSTRG.1288	Solyc01g067290.2
MSTRG.1289	Solyc01g067300.2
MSTRG.1292	Solyc01g067330.2
MSTRG.1293	Solyc01g067350.2
MSTRG.1294	Solyc01g067360.2
MSTRG.1296	Solyc01g067370.2
MSTRG.1297	Solyc01g067380.2
MSTRG.1298	Solyc01g067390.2
MSTRG.1299	Solyc01g067400.2
MSTRG.1300	Solyc01g067440.2
MSTRG.1302	Solyc01g067460.1
MSTRG.1303	Solyc01g067480.2
MSTRG.1304	Solyc01g067490.2
MSTRG.1305	Solyc01g067500.2
MSTRG.1307	Solyc01g067510.2
MSTRG.1309	Solyc01g067530.2
MSTRG.1310	Solyc01g067540.1
MSTRG.1311	Solyc01g067550.2
MSTRG.1312	Solyc01g067560.2
MSTRG.1314	Solyc01g067570.2
MSTRG.1315	Solyc01g067580.2
MSTRG.1316	Solyc01g067590.2
MSTRG.1317	Solyc01g067600.2
MSTRG.1317	Solyc01g067610.2
MSTRG.1318	Solyc01g067620.2
MSTRG.1319	Solyc01g067630.2
MSTRG.1320	Solyc01g067640.2
MSTRG.1321	Solyc01g067660.2
MSTRG.1322	Solyc01g067670.2
MSTRG.1323	Solyc01g067680.2
MSTRG.1324	Solyc01g067690.2
MSTRG.1325	Solyc01g067700.2
MSTRG.1326	Solyc01g067710.2
MSTRG.1327	Solyc01g067720.2
MSTRG.1328	Solyc01g067730.2
MSTRG.1329	Solyc01g067740.2
MSTRG.1330	Solyc01g067750.2
MSTRG.1331	Solyc01g067790.2
MSTRG.1332	Solyc01g067800.2
MSTRG.1335	Solyc01g067820.2
MSTRG.1336	Solyc01g067830.2
MSTRG.1337	Solyc01g067840.2
MSTRG.1338	Solyc01g067850.2
MSTRG.1339	Solyc01g067860.2
MSTRG.1340	Solyc01g067870.2
MSTRG.1341	Solyc01g067880.1
MSTRG.1343	Solyc01g067890.2
MSTRG.1346	Solyc01g067900.2
MSTRG.1348	Solyc01g067910.2
MSTRG.1349	Solyc01g067930.2
MSTRG.1350	Solyc01g067940.2
MSTRG.1353	Solyc01g068000.2
MSTRG.1354	Solyc01g068020.2
MSTRG.1355	Solyc01g068030.2
MSTRG.1357	Solyc01g068050.2
MSTRG.1359	Solyc01g068060.2
MSTRG.1361	Solyc01g068070.2
MSTRG.1362	Solyc01g068080.2
MSTRG.1365	Solyc01g068100.2
MSTRG.1366	Solyc01g068130.2
MSTRG.1367	Solyc01g068140.2
MSTRG.1368	Solyc01g068150.2
MSTRG.1369	Solyc01g068160.2
MSTRG.1370	Solyc01g068170.2
MSTRG.1371	Solyc01g068180.2
MSTRG.1372	Solyc01g068190.2
MSTRG.1373	Solyc01g068200.2
MSTRG.1376	Solyc01g068210.2
MSTRG.1377	Solyc01g068240.2
MSTRG.1378	Solyc01g068250.2
MSTRG.1379	Solyc01g068260.2
MSTRG.1380	Solyc01g068270.2
MSTRG.1381	Solyc01g068280.2
MSTRG.1382	Solyc01g068290.2
MSTRG.1383	Solyc01g068330.2
MSTRG.1384	Solyc01g068340.2
MSTRG.1385	Solyc01g068350.2
MSTRG.1386	Solyc01g068360.2
MSTRG.1387	Solyc01g068370.2
MSTRG.1388	Solyc01g068380.2
MSTRG.1389	Solyc01g068390.2
MSTRG.1390	Solyc01g068400.2
MSTRG.1391	Solyc01g068410.2
MSTRG.1392	Solyc01g068420.2
MSTRG.1394	Solyc01g068450.2
MSTRG.1395	Solyc01g068460.2
MSTRG.1396	Solyc01g068470.2
MSTRG.1397	Solyc01g068480.2
MSTRG.1398	Solyc01g068490.2
MSTRG.1399	Solyc01g068500.2
MSTRG.1400	Solyc01g068510.1
MSTRG.1401	Solyc01g068520.1
MSTRG.1402	Solyc01g068530.2
MSTRG.1403	Solyc01g068540.2
MSTRG.1404	Solyc01g068550.2
MSTRG.1405	Solyc01g068560.2
MSTRG.1406	Solyc01g068580.2
MSTRG.1407	Solyc01g068590.2
MSTRG.1407	Solyc01g068600.2
MSTRG.1408	Solyc01g068610.2
MSTRG.1409	Solyc01g068620.2
MSTRG.1410	Solyc01g068630.2
MSTRG.1411	Solyc01g068640.2
MSTRG.1412	Solyc01g079060.2
MSTRG.1414	Solyc01g079070.2
MSTRG.1415	Solyc01g079090.2
MSTRG.1416	Solyc01g079100.2
MSTRG.1417	Solyc01g079110.2
MSTRG.1418	Solyc01g079130.1
MSTRG.1419	Solyc01g079140.2
MSTRG.1420	Solyc01g079150.2
MSTRG.1421	Solyc01g079160.2
MSTRG.1422	Solyc01g079170.2
MSTRG.1423	Solyc01g079180.2
MSTRG.1424	Solyc01g079190.2
MSTRG.1425	Solyc01g079200.2
MSTRG.1426	Solyc01g079210.2
MSTRG.1427	Solyc01g079220.2
MSTRG.1428	Solyc01g079230.2
MSTRG.1431	Solyc01g079250.2
MSTRG.1432	Solyc01g079260.2
MSTRG.1433	Solyc01g079270.1
MSTRG.1434	Solyc01g079280.1
MSTRG.1437	Solyc01g079290.1
MSTRG.1438	Solyc01g079300.2
MSTRG.1439	Solyc01g079310.2
MSTRG.1440	Solyc01g079320.2
MSTRG.1441	Solyc01g079330.2
MSTRG.1442	Solyc01g079340.2
MSTRG.1444	Solyc01g079350.2
MSTRG.1445	Solyc01g079360.2
MSTRG.1446	Solyc01g079370.2
MSTRG.1448	Solyc01g079390.2
MSTRG.1449	Solyc01g079400.2
MSTRG.1450	Solyc01g079410.2
MSTRG.1451	Solyc01g079420.2
MSTRG.1452	Solyc01g079430.2
MSTRG.1453	Solyc01g079440.1
MSTRG.1454	Solyc01g079460.2
MSTRG.1455	Solyc01g079450.2
MSTRG.1456	Solyc01g079470.2
MSTRG.1457	Solyc01g079480.2
MSTRG.1459	Solyc01g079490.2
MSTRG.1460	Solyc01g079500.2
MSTRG.1461	Solyc01g079510.2
MSTRG.1463	Solyc01g079520.2
MSTRG.1464	Solyc01g079530.2
MSTRG.1465	Solyc01g079540.2
MSTRG.1466	Solyc01g079550.2
MSTRG.1467	Solyc01g079570.2
MSTRG.1468	Solyc01g079580.2
MSTRG.1469	Solyc01g079590.2
MSTRG.1470	Solyc01g079600.2
MSTRG.1471	Solyc01g079610.2
MSTRG.1472	Solyc01g079620.2
MSTRG.1473	Solyc01g079630.2
MSTRG.1474	Solyc01g079640.2
MSTRG.1475	Solyc01g079650.2
MSTRG.1476	Solyc01g079660.2
MSTRG.1477	Solyc01g079670.2
MSTRG.1478	Solyc01g079680.2
MSTRG.1479	Solyc01g079690.2
MSTRG.1480	Solyc01g079700.2
MSTRG.1481	Solyc01g079710.2
MSTRG.1484	Solyc01g079720.2
MSTRG.1485	Solyc01g079740.2
MSTRG.1486	Solyc01g079750.2
MSTRG.1487	Solyc01g079760.2
MSTRG.1488	Solyc01g079770.2
MSTRG.1489	Solyc01g079780.2
MSTRG.1490	Solyc01g079790.2
MSTRG.1491	Solyc01g079800.2
MSTRG.1492	Solyc01g079810.2
MSTRG.1493	Solyc01g079820.2
MSTRG.1494	Solyc01g079830.2
MSTRG.1495	Solyc01g079840.2
MSTRG.1496	Solyc01g079850.2
MSTRG.1498	Solyc01g079860.2
MSTRG.1499	Solyc01g079870.2
MSTRG.1500	Solyc01g079880.2
MSTRG.1502	Solyc01g079910.1
MSTRG.1503	Solyc01g079920.2
MSTRG.1504	Solyc01g079930.1
MSTRG.1505	Solyc01g079940.2
MSTRG.1506	Solyc01g079950.2
MSTRG.1507	Solyc01g079960.2
MSTRG.1508	Solyc01g079970.2
MSTRG.1509	Solyc01g079980.2
MSTRG.1510	Solyc01g080010.2
MSTRG.1511	Solyc01g080020.2
MSTRG.1513	Solyc01g080030.1
MSTRG.1514	Solyc01g080040.2
MSTRG.1515	Solyc01g080050.2
MSTRG.1516	Solyc01g080070.2
MSTRG.1517	Solyc01g080080.2
MSTRG.1523	Solyc01g080090.2
MSTRG.1523	Solyc01g080100.2
MSTRG.1524	Solyc01g080110.2
MSTRG.1525	Solyc01g080130.2
MSTRG.1526	Solyc01g080140.2
MSTRG.1527	Solyc01g080150.2
MSTRG.1530	Solyc01g080160.2
MSTRG.1533	Solyc01g080170.2
MSTRG.1534	Solyc01g080180.2
MSTRG.1535	Solyc01g080190.2
MSTRG.1536	Solyc01g080200.2
MSTRG.1538	Solyc01g080210.2
MSTRG.1539	Solyc01g080220.2
MSTRG.1540	Solyc01g080230.2
MSTRG.1541	Solyc01g080240.2
MSTRG.1544	Solyc01g080250.2
MSTRG.1545	Solyc01g080260.2
MSTRG.1546	Solyc01g080270.2
MSTRG.1547	Solyc01g080280.2
MSTRG.1548	Solyc01g080290.2
MSTRG.1549	Solyc01g080300.2
MSTRG.1549	Solyc01g080310.2
MSTRG.1550	Solyc01g080320.1
MSTRG.1551	Solyc01g080330.2
MSTRG.1552	Solyc01g080340.2
MSTRG.1553	Solyc01g080350.2
MSTRG.1555	Solyc01g080360.2
MSTRG.1556	Solyc01g080370.2
MSTRG.1557	Solyc01g080380.2
MSTRG.1558	Solyc01g080400.2
MSTRG.1559	Solyc01g080410.2
MSTRG.1560	Solyc01g080420.1
MSTRG.1562	Solyc01g080430.2
MSTRG.1564	Solyc01g080450.2
MSTRG.1565	Solyc01g080460.2
MSTRG.1566	Solyc01g080470.2
MSTRG.1567	Solyc01g080480.2
MSTRG.1568	Solyc01g080490.2
MSTRG.1569	Solyc01g080500.2
MSTRG.1570	Solyc01g080510.2
MSTRG.1571	Solyc01g080530.2
MSTRG.1572	Solyc01g080540.2
MSTRG.1573	Solyc01g080570.2
MSTRG.1574	Solyc01g080580.2
MSTRG.1575	Solyc01g080590.2
MSTRG.1576	Solyc01g080600.2
MSTRG.1577	Solyc01g080610.2
MSTRG.1578	Solyc01g080620.2
MSTRG.1579	Solyc01g080640.2
MSTRG.1580	Solyc01g080650.2
MSTRG.1580	Solyc01g080660.2
MSTRG.1581	Solyc01g080670.2
MSTRG.1582	Solyc01g080680.2
MSTRG.1583	Solyc01g080690.2
MSTRG.1584	Solyc01g080700.2
MSTRG.1585	Solyc01g080720.2
MSTRG.1586	Solyc01g080750.2
MSTRG.1587	Solyc01g080760.2
MSTRG.1588	Solyc01g080770.2
MSTRG.1590	Solyc01g080780.2
MSTRG.1591	Solyc01g080790.2
MSTRG.1593	Solyc01g080800.2
MSTRG.1594	Solyc01g080810.2
MSTRG.1595	Solyc01g080830.2
MSTRG.1596	Solyc01g080840.2
MSTRG.1597	Solyc01g080850.2
MSTRG.1598	Solyc01g080860.2
MSTRG.1599	Solyc01g080870.2
MSTRG.1604	Solyc01g080890.2
MSTRG.1605	Solyc01g080900.2
MSTRG.1606	Solyc01g080910.2
MSTRG.1607	Solyc01g080920.2
MSTRG.1608	Solyc01g080930.2
MSTRG.1609	Solyc01g080940.2
MSTRG.1610	Solyc01g080960.2
MSTRG.1611	Solyc01g080990.2
MSTRG.1612	Solyc01g081000.2
MSTRG.1613	Solyc01g081010.2
MSTRG.1616	Solyc01g081020.1
MSTRG.1619	Solyc01g081030.2
MSTRG.1621	Solyc01g081040.2
MSTRG.1622	Solyc01g081050.2
MSTRG.1623	Solyc01g081060.2
MSTRG.1624	Solyc01g081100.1
MSTRG.1625	Solyc01g081070.2
MSTRG.1627	Solyc01g081110.2
MSTRG.1629	Solyc01g081120.2
MSTRG.1631	Solyc01g081140.1
MSTRG.1632	Solyc01g081150.2
MSTRG.1634	Solyc01g081160.2
MSTRG.1635	Solyc01g081170.1
MSTRG.1638	Solyc01g081190.2
MSTRG.1639	Solyc01g081200.2
MSTRG.1640	Solyc01g081210.2
MSTRG.1641	Solyc01g081230.2
MSTRG.1641	Solyc01g081240.2
MSTRG.1642	Solyc01g081250.2
MSTRG.1643	Solyc01g081270.2
MSTRG.1644	Solyc01g081280.2
MSTRG.1646	Solyc01g081290.2
MSTRG.1647	Solyc01g081300.2
MSTRG.1648	Solyc01g081310.2
MSTRG.1649	Solyc01g081320.2
MSTRG.1651	Solyc01g081330.2
MSTRG.1653	Solyc01g081340.2
MSTRG.1654	Solyc01g081380.2
MSTRG.1655	Solyc01g081390.2
MSTRG.1656	Solyc01g081400.2
MSTRG.1657	Solyc01g081410.2
MSTRG.1658	Solyc01g081420.1
MSTRG.1659	Solyc01g081430.2
MSTRG.1660	Solyc01g081440.2
MSTRG.1661	Solyc01g081450.2
MSTRG.1662	Solyc01g081460.2
MSTRG.1663	Solyc01g081470.2
MSTRG.1664	Solyc01g081480.2
MSTRG.1665	Solyc01g081490.2
MSTRG.1666	Solyc01g081500.2
MSTRG.1667	Solyc01g081510.2
MSTRG.1668	Solyc01g081520.2
MSTRG.1669	Solyc01g081560.2
MSTRG.1670	Solyc01g081540.2
MSTRG.1671	Solyc01g081550.1
MSTRG.1673	Solyc01g081570.2
MSTRG.1674	Solyc01g081600.2
MSTRG.1675	Solyc01g081610.2
MSTRG.1676	Solyc01g081620.2
MSTRG.1677	Solyc01g081630.2
MSTRG.1678	Solyc01g081640.2
MSTRG.1679	Solyc01g073640.2
MSTRG.1680	Solyc01g073650.2
MSTRG.1681	Solyc01g073660.2
MSTRG.1682	Solyc01g073670.2
MSTRG.1683	Solyc01g073680.2
MSTRG.1685	Solyc01g073690.2
MSTRG.1689	Solyc01g073700.2
MSTRG.1690	Solyc01g073710.2
MSTRG.1691	Solyc01g073720.2
MSTRG.1694	Solyc01g073730.2
MSTRG.1695	Solyc01g073740.2
MSTRG.1696	Solyc01g073760.2
MSTRG.1697	Solyc01g073750.2
MSTRG.1698	Solyc01g073770.2
MSTRG.1699	Solyc01g073780.2
MSTRG.1701	Solyc01g073800.2
MSTRG.1702	Solyc01g073810.2
MSTRG.1703	Solyc01g073820.2
MSTRG.1704	Solyc01g073830.1
MSTRG.1705	Solyc01g073840.1
MSTRG.1707	Solyc01g073860.2
MSTRG.1708	Solyc01g073870.2
MSTRG.1709	Solyc01g073880.2
MSTRG.1710	Solyc01g073890.2
MSTRG.1711	Solyc01g073900.2
MSTRG.1712	Solyc01g073910.2
MSTRG.1713	Solyc01g073920.2
MSTRG.1714	Solyc01g073930.2
MSTRG.1715	Solyc01g073940.2
MSTRG.1717	Solyc01g073950.2
MSTRG.1718	Solyc01g073960.2
MSTRG.1719	Solyc01g073970.2
MSTRG.1720	Solyc01g073990.2
MSTRG.1721	Solyc01g074000.2
MSTRG.1722	Solyc01g074010.2
MSTRG.1723	Solyc01g074020.2
MSTRG.1724	Solyc01g074030.2
MSTRG.1725	Solyc01g086640.2
MSTRG.1726	Solyc01g086650.2
MSTRG.1727	Solyc01g086660.2
MSTRG.1728	Solyc01g086670.2
MSTRG.1729	Solyc01g086680.2
MSTRG.1730	Solyc01g086690.2
MSTRG.1732	Solyc01g086730.2
MSTRG.1733	Solyc01g086710.2
MSTRG.1734	Solyc01g086720.2
MSTRG.1736	Solyc01g086740.2
MSTRG.1737	Solyc01g086750.2
MSTRG.1739	Solyc01g086800.2
MSTRG.1740	Solyc01g086810.2
MSTRG.1742	Solyc01g086820.2
MSTRG.1743	Solyc01g086840.1
MSTRG.1744	Solyc01g086850.2
MSTRG.1745	Solyc01g086860.2
MSTRG.1746	Solyc01g086870.2
MSTRG.1747	Solyc01g086890.2
MSTRG.1748	Solyc01g086900.2
MSTRG.1749	Solyc01g086910.2
MSTRG.1750	Solyc01g086920.2
MSTRG.1751	Solyc01g086930.2
MSTRG.1755	Solyc01g086940.2
MSTRG.1755	Solyc01g086950.2
MSTRG.1756	Solyc01g086960.2
MSTRG.1761	Solyc01g086970.2
MSTRG.1762	Solyc01g086980.2
MSTRG.1763	Solyc01g086990.2
MSTRG.1764	Solyc01g087000.2
MSTRG.1767	Solyc01g087010.2
MSTRG.1768	Solyc01g087020.2
MSTRG.1769	Solyc01g087030.2
MSTRG.1770	Solyc01g087040.2
MSTRG.1771	Solyc01g087050.2
MSTRG.1772	Solyc01g087060.2
MSTRG.1773	Solyc01g087070.2
MSTRG.1774	Solyc01g087080.2
MSTRG.1775	Solyc01g087090.2
MSTRG.1777	Solyc01g087120.2
MSTRG.1778	Solyc01g087130.2
MSTRG.1779	Solyc01g087140.2
MSTRG.1781	Solyc01g087150.2
MSTRG.1782	Solyc01g087180.2
MSTRG.1783	Solyc01g087160.2
MSTRG.1784	Solyc01g087170.2
MSTRG.1786	Solyc01g087190.2
MSTRG.1787	Solyc01g087200.2
MSTRG.1787	Solyc01g087210.2
MSTRG.1789	Solyc01g087230.2
MSTRG.1790	Solyc01g087240.2
MSTRG.1791	Solyc01g087250.2
MSTRG.1792	Solyc01g087260.2
MSTRG.1792	Solyc01g087270.2
MSTRG.1793	Solyc01g087280.1
MSTRG.1794	Solyc01g087290.2
MSTRG.1794	Solyc01g087320.2
MSTRG.1794	Solyc01g087310.2
MSTRG.1795	Solyc01g087300.2
MSTRG.1799	Solyc01g087330.2
MSTRG.1800	Solyc01g087340.2
MSTRG.1802	Solyc01g087350.2
MSTRG.1803	Solyc01g087360.1
MSTRG.1804	Solyc01g087370.2
MSTRG.1804	Solyc01g087380.2
MSTRG.1807	Solyc01g087390.2
MSTRG.1808	Solyc01g087400.2
MSTRG.1809	Solyc01g087410.2
MSTRG.1811	Solyc01g087420.2
MSTRG.1814	Solyc01g087430.2
MSTRG.1816	Solyc01g087440.2
MSTRG.1816	Solyc01g087450.2
MSTRG.1817	Solyc01g087470.2
MSTRG.1818	Solyc01g087490.2
MSTRG.1819	Solyc01g087500.2
MSTRG.1820	Solyc01g087520.2
MSTRG.1823	Solyc01g087530.2
MSTRG.1824	Solyc01g087540.2
MSTRG.1825	Solyc01g087550.2
MSTRG.1826	Solyc01g087560.2
MSTRG.1827	Solyc01g087570.2
MSTRG.1828	Solyc01g087580.2
MSTRG.1829	Solyc01g087590.2
MSTRG.1830	Solyc01g087600.2
MSTRG.1831	Solyc01g087610.2
MSTRG.1833	Solyc01g087620.2
MSTRG.1835	Solyc01g087630.1
MSTRG.1836	Solyc01g087640.2
MSTRG.1837	Solyc01g087650.2
MSTRG.1838	Solyc01g087660.2
MSTRG.1839	Solyc01g087670.2
MSTRG.1840	Solyc01g087680.2
MSTRG.1841	Solyc01g087690.1
MSTRG.1842	Solyc01g087710.2
MSTRG.1844	Solyc01g087720.2
MSTRG.1845	Solyc01g087730.2
MSTRG.1846	Solyc01g087740.1
MSTRG.1847	Solyc01g087750.2
MSTRG.1848	Solyc01g087760.2
MSTRG.1849	Solyc01g087770.2
MSTRG.1851	Solyc01g087780.2
MSTRG.1853	Solyc01g087790.2
MSTRG.1854	Solyc01g087800.2
MSTRG.1855	Solyc01g087810.2
MSTRG.1856	Solyc01g087820.2
MSTRG.1857	Solyc01g087830.1
MSTRG.1858	Solyc01g087840.2
MSTRG.1859	Solyc01g087850.2
MSTRG.1860	Solyc01g087860.2
MSTRG.1861	Solyc01g087870.2
MSTRG.1862	Solyc01g087880.2
MSTRG.1863	Solyc01g087890.2
MSTRG.1864	Solyc01g087900.2
MSTRG.1865	Solyc01g087910.2
MSTRG.1866	Solyc01g087940.1
MSTRG.1867	Solyc01g087970.2
MSTRG.1868	Solyc01g087980.2
MSTRG.1869	Solyc01g087990.2
MSTRG.1870	Solyc01g088000.2
MSTRG.1871	Solyc01g088020.2
MSTRG.1871	Solyc01g088040.2
MSTRG.1872	Solyc01g088030.2
MSTRG.1875	Solyc01g088050.2
MSTRG.1876	Solyc01g088060.2
MSTRG.1877	Solyc01g088070.2
MSTRG.1878	Solyc01g088080.2
MSTRG.1879	Solyc01g088090.2
MSTRG.1881	Solyc01g088100.2
MSTRG.1882	Solyc01g088110.1
MSTRG.1883	Solyc01g088130.2
MSTRG.1884	Solyc01g088140.2
MSTRG.1885	Solyc01g088150.2
MSTRG.1886	Solyc01g088160.2
MSTRG.1887	Solyc01g088170.2
MSTRG.1888	Solyc01g088230.2
MSTRG.1888	Solyc01g088220.2
MSTRG.1889	Solyc01g088240.2
MSTRG.1890	Solyc01g088250.2
MSTRG.1891	Solyc01g088300.2
MSTRG.1892	Solyc01g088310.2
MSTRG.1894	Solyc01g088320.1
MSTRG.1895	Solyc01g088340.1
MSTRG.1897	Solyc01g088350.2
MSTRG.1898	Solyc01g088360.2
MSTRG.1899	Solyc01g088370.2
MSTRG.1900	Solyc01g088380.1
MSTRG.1901	Solyc01g088390.2
MSTRG.1902	Solyc01g088400.2
MSTRG.1903	Solyc01g088410.2
MSTRG.1904	Solyc01g088420.2
MSTRG.1906	Solyc01g088430.2
MSTRG.1907	Solyc01g088440.2
MSTRG.1908	Solyc01g088450.2
MSTRG.1909	Solyc01g088460.2
MSTRG.1909	Solyc01g088470.2
MSTRG.1910	Solyc01g088480.2
MSTRG.1911	Solyc01g088490.2
MSTRG.1912	Solyc01g088500.2
MSTRG.1913	Solyc01g088510.2
MSTRG.1914	Solyc01g088520.2
MSTRG.1915	Solyc01g088530.2
MSTRG.1916	Solyc01g088550.2
MSTRG.1917	Solyc01g088560.2
MSTRG.1918	Solyc01g088570.2
MSTRG.1920	Solyc01g088590.2
MSTRG.1921	Solyc01g088600.2
MSTRG.1922	Solyc01g088610.2
MSTRG.1923	Solyc01g088620.2
MSTRG.1925	Solyc01g088630.1
MSTRG.1926	Solyc01g088640.2
MSTRG.1927	Solyc01g088650.2
MSTRG.1928	Solyc01g088660.2
MSTRG.1929	Solyc01g088670.1
MSTRG.1930	Solyc01g088680.2
MSTRG.1931	Solyc01g088690.2
MSTRG.1932	Solyc01g088700.2
MSTRG.1934	Solyc01g088710.2
MSTRG.1936	Solyc01g088720.2
MSTRG.1937	Solyc01g088730.2
MSTRG.1939	Solyc01g088740.2
MSTRG.1940	Solyc01g088750.2
MSTRG.1941	Solyc01g088760.2
MSTRG.1942	Solyc01g088770.2
MSTRG.1943	Solyc01g088780.2
MSTRG.1944	Solyc01g088790.2
MSTRG.1945	Solyc01g088820.2
MSTRG.1947	Solyc01g088800.2
MSTRG.1948	Solyc01g088810.2
MSTRG.1949	Solyc01g088830.2
MSTRG.1950	Solyc01g089840.2
MSTRG.1951	Solyc01g089850.2
MSTRG.1952	Solyc01g089860.2
MSTRG.1953	Solyc01g089870.2
MSTRG.1954	Solyc01g089880.2
MSTRG.1955	Solyc01g089890.2
MSTRG.1956	Solyc01g089900.2
MSTRG.1959	Solyc01g089910.2
MSTRG.1960	Solyc01g089930.1
MSTRG.1961	Solyc01g089950.2
MSTRG.1962	Solyc01g089960.2
MSTRG.1963	Solyc01g089990.1
MSTRG.1964	Solyc01g089970.2
MSTRG.1965	Solyc01g089980.2
MSTRG.1966	Solyc01g090040.2
MSTRG.1967	Solyc01g090050.2
MSTRG.1968	Solyc01g090120.2
MSTRG.1969	Solyc01g090130.1
MSTRG.1970	Solyc01g090140.1
MSTRG.1971	Solyc01g090150.1
MSTRG.1974	Solyc01g090160.2
MSTRG.1975	Solyc01g090170.2
MSTRG.1976	Solyc01g090180.2
MSTRG.1977	Solyc01g090190.2
MSTRG.1978	Solyc01g090200.2
MSTRG.1979	Solyc01g090210.2
MSTRG.1980	Solyc01g090220.2
MSTRG.1981	Solyc01g090230.2
MSTRG.1984	Solyc01g090240.2
MSTRG.1985	Solyc01g090250.2
MSTRG.1986	Solyc01g090260.2
MSTRG.1987	Solyc01g090270.2
MSTRG.1988	Solyc01g090280.2
MSTRG.1989	Solyc01g090290.2
MSTRG.1990	Solyc01g090310.2
MSTRG.1991	Solyc01g090340.2
MSTRG.1992	Solyc01g090350.2
MSTRG.1993	Solyc01g090380.2
MSTRG.1994	Solyc01g090390.1
MSTRG.1995	Solyc01g090400.2
MSTRG.1996	Solyc01g090410.2
MSTRG.1997	Solyc01g090420.2
MSTRG.1998	Solyc01g090430.2
MSTRG.1999	Solyc01g090440.2
MSTRG.2000	Solyc01g090450.2
MSTRG.2001	Solyc01g090460.2
MSTRG.2002	Solyc01g090470.2
MSTRG.2003	Solyc01g090480.2
MSTRG.2004	Solyc01g090490.1
MSTRG.2006	Solyc01g090500.2
MSTRG.2007	Solyc01g090510.2
MSTRG.2009	Solyc01g090530.1
MSTRG.2011	Solyc01g090550.2
MSTRG.2012	Solyc01g090560.2
MSTRG.2013	Solyc01g090590.2
MSTRG.2014	Solyc01g090610.2
MSTRG.2015	Solyc01g090630.2
MSTRG.2016	Solyc01g090640.2
MSTRG.2016	Solyc01g090650.1
MSTRG.2017	Solyc01g090710.2
MSTRG.2018	Solyc01g090670.2
MSTRG.2019	Solyc01g090680.2
MSTRG.2020	Solyc01g090690.2
MSTRG.2021	Solyc01g090700.2
MSTRG.2022	Solyc01g090720.2
MSTRG.2023	Solyc01g090730.2
MSTRG.2024	Solyc01g090740.2
MSTRG.2025	Solyc01g090750.2
MSTRG.2026	Solyc01g090760.2
MSTRG.2027	Solyc01g090770.2
MSTRG.2028	Solyc01g090790.2
MSTRG.2029	Solyc01g090780.2
MSTRG.2030	Solyc01g090800.2
MSTRG.2031	Solyc01g090810.2
MSTRG.2032	Solyc01g090840.2
MSTRG.2033	Solyc01g090850.2
MSTRG.2034	Solyc01g090860.2
MSTRG.2038	Solyc01g090870.1
MSTRG.2039	Solyc01g090880.2
MSTRG.2040	Solyc01g090890.2
MSTRG.2045	Solyc01g090900.2
MSTRG.2046	Solyc01g090910.2
MSTRG.2047	Solyc01g090920.2
MSTRG.2048	Solyc01g090940.2
MSTRG.2049	Solyc01g090950.2
MSTRG.2050	Solyc01g090960.1
MSTRG.2051	Solyc01g090970.2
MSTRG.2052	Solyc01g090980.1
MSTRG.2053	Solyc01g090990.2
MSTRG.2054	Solyc01g091000.2
MSTRG.2055	Solyc01g091010.2
MSTRG.2056	Solyc01g091160.2
MSTRG.2057	Solyc01g091170.2
MSTRG.2058	Solyc01g091020.2
MSTRG.2058	Solyc01g091150.2
MSTRG.2059	Solyc01g091030.2
MSTRG.2060	Solyc01g091040.2
MSTRG.2061	Solyc01g091050.2
MSTRG.2062	Solyc01g091060.1
MSTRG.2063	Solyc01g091070.2
MSTRG.2064	Solyc01g091080.2
MSTRG.2064	Solyc01g091090.2
MSTRG.2065	Solyc01g091100.2
MSTRG.2066	Solyc01g091110.2
MSTRG.2067	Solyc01g091120.2
MSTRG.2071	Solyc01g091130.2
MSTRG.2071	Solyc01g091140.2
MSTRG.2072	Solyc01g091180.2
MSTRG.2073	Solyc01g091190.2
MSTRG.2074	Solyc01g091200.2
MSTRG.2075	Solyc01g091210.2
MSTRG.2076	Solyc01g091220.2
MSTRG.2077	Solyc01g091230.2
MSTRG.2078	Solyc01g091240.2
MSTRG.2079	Solyc01g091250.2
MSTRG.2080	Solyc01g091260.2
MSTRG.2081	Solyc01g091270.2
MSTRG.2082	Solyc01g091280.2
MSTRG.2083	Solyc01g091290.2
MSTRG.2083	Solyc01g091300.2
MSTRG.2084	Solyc01g091310.2
MSTRG.2085	Solyc01g091320.2
MSTRG.2086	Solyc01g091330.2
MSTRG.2088	Solyc01g091340.2
MSTRG.2091	Solyc01g091350.2
MSTRG.2092	Solyc01g091360.2
MSTRG.2093	Solyc01g091370.2
MSTRG.2095	Solyc01g091380.2
MSTRG.2096	Solyc01g091390.2
MSTRG.2097	Solyc01g091400.2
MSTRG.2098	Solyc01g091420.1
MSTRG.2099	Solyc01g091430.1
MSTRG.2100	Solyc01g091440.2
MSTRG.2101	Solyc01g091450.2
MSTRG.2103	Solyc01g091460.2
MSTRG.2104	Solyc01g091470.2
MSTRG.2105	Solyc01g091480.2
MSTRG.2106	Solyc01g091490.2
MSTRG.2107	Solyc01g091500.2
MSTRG.2108	Solyc01g091510.2
MSTRG.2109	Solyc01g091520.2
MSTRG.2110	Solyc01g091530.2
MSTRG.2112	Solyc01g091540.1
MSTRG.2113	Solyc01g091550.2
MSTRG.2114	Solyc01g091560.2
MSTRG.2115	Solyc01g091570.2
MSTRG.2116	Solyc01g091580.2
MSTRG.2117	Solyc01g091590.2
MSTRG.2118	Solyc01g091600.2
MSTRG.2119	Solyc01g091610.1
MSTRG.2120	Solyc01g091620.2
MSTRG.2121	Solyc01g091630.2
MSTRG.2122	Solyc01g091640.2
MSTRG.2123	Solyc01g091650.2
MSTRG.2124	Solyc01g091660.2
MSTRG.2125	Solyc01g091670.2
MSTRG.2127	Solyc01g091690.2
MSTRG.2128	Solyc01g091700.2
MSTRG.2130	Solyc01g091710.2
MSTRG.2130	Solyc01g091720.2
MSTRG.2131	Solyc01g091730.2
MSTRG.2133	Solyc01g091740.2
MSTRG.2135	Solyc01g091750.2
MSTRG.2136	Solyc01g091760.2
MSTRG.2137	Solyc01g091770.2
MSTRG.2138	Solyc01g091780.2
MSTRG.2139	Solyc01g091790.2
MSTRG.2140	Solyc01g091800.2
MSTRG.2142	Solyc01g091820.2
MSTRG.2143	Solyc01g091830.2
MSTRG.2144	Solyc01g091840.2
MSTRG.2146	Solyc01g091850.2
MSTRG.2147	Solyc01g091860.2
MSTRG.2149	Solyc01g091870.2
MSTRG.2150	Solyc01g091880.2
MSTRG.2151	Solyc01g091890.2
MSTRG.2152	Solyc01g091900.2
MSTRG.2153	Solyc01g091910.2
MSTRG.2154	Solyc01g091920.2
MSTRG.2156	Solyc01g091930.2
MSTRG.2157	Solyc01g091940.2
MSTRG.2158	Solyc01g091950.2
MSTRG.2159	Solyc01g092950.2
MSTRG.2162	Solyc01g093960.2
MSTRG.2165	Solyc01g093970.2
MSTRG.2166	Solyc01g093980.2
MSTRG.2167	Solyc01g093990.2
MSTRG.2168	Solyc01g094000.2
MSTRG.2169	Solyc01g094010.2
MSTRG.2170	Solyc01g094020.2
MSTRG.2171	Solyc01g094030.2
MSTRG.2172	Solyc01g094040.2
MSTRG.2173	Solyc01g094050.1
MSTRG.2174	Solyc01g094060.2
MSTRG.2175	Solyc01g094070.2
MSTRG.2176	Solyc01g094080.2
MSTRG.2177	Solyc01g094090.2
MSTRG.2178	Solyc01g094100.2
MSTRG.2179	Solyc01g094110.2
MSTRG.2180	Solyc01g094120.2
MSTRG.2181	Solyc01g094130.2
MSTRG.2182	Solyc01g094140.2
MSTRG.2183	Solyc01g094160.1
MSTRG.2185	Solyc01g094150.2
MSTRG.2189	Solyc01g094170.2
MSTRG.2190	Solyc01g094180.2
MSTRG.2192	Solyc01g094190.2
MSTRG.2193	Solyc01g094200.2
MSTRG.2194	Solyc01g094210.2
MSTRG.2195	Solyc01g094220.2
MSTRG.2196	Solyc01g094230.2
MSTRG.2197	Solyc01g094240.2
MSTRG.2198	Solyc01g094250.2
MSTRG.2199	Solyc01g094260.2
MSTRG.2200	Solyc01g094270.2
MSTRG.2201	Solyc01g094280.2
MSTRG.2202	Solyc01g094290.2
MSTRG.2203	Solyc01g094330.2
MSTRG.2204	Solyc01g094340.2
MSTRG.2205	Solyc01g094350.2
MSTRG.2206	Solyc01g094360.2
MSTRG.2207	Solyc01g094370.2
MSTRG.2208	Solyc01g094380.2
MSTRG.2210	Solyc01g094410.2
MSTRG.2211	Solyc01g094420.2
MSTRG.2212	Solyc01g094460.2
MSTRG.2213	Solyc01g094470.2
MSTRG.2214	Solyc01g094480.2
MSTRG.2215	Solyc01g094490.2
MSTRG.2216	Solyc01g094500.2
MSTRG.2217	Solyc01g094510.1
MSTRG.2218	Solyc01g094520.2
MSTRG.2219	Solyc01g094530.2
MSTRG.2222	Solyc01g094540.2
MSTRG.2223	Solyc01g094550.2
MSTRG.2224	Solyc01g094560.2
MSTRG.2225	Solyc01g094570.2
MSTRG.2226	Solyc01g094580.2
MSTRG.2227	Solyc01g094590.2
MSTRG.2228	Solyc01g094600.2
MSTRG.2232	Solyc01g094610.2
MSTRG.2233	Solyc01g094620.2
MSTRG.2235	Solyc01g094650.2
MSTRG.2239	Solyc01g094630.2
MSTRG.2240	Solyc01g094640.2
MSTRG.2241	Solyc01g094660.2
MSTRG.2242	Solyc01g094670.2
MSTRG.2243	Solyc01g094680.2
MSTRG.2244	Solyc01g094690.2
MSTRG.2245	Solyc01g094700.2
MSTRG.2247	Solyc01g094720.2
MSTRG.2248	Solyc01g094740.1
MSTRG.2249	Solyc01g094750.2
MSTRG.2250	Solyc01g094760.2
MSTRG.2251	Solyc01g094770.2
MSTRG.2253	Solyc01g094780.2
MSTRG.2254	Solyc01g094790.2
MSTRG.2256	Solyc01g094800.2
MSTRG.2257	Solyc01g094810.2
MSTRG.2258	Solyc01g094820.2
MSTRG.2259	Solyc01g094830.2
MSTRG.2260	Solyc01g094840.2
MSTRG.2263	Solyc01g094870.1
MSTRG.2264	Solyc01g094850.1
MSTRG.2265	Solyc01g094860.2
MSTRG.2266	Solyc01g094880.2
MSTRG.2267	Solyc01g094890.2
MSTRG.2268	Solyc01g094910.2
MSTRG.2270	Solyc01g094920.2
MSTRG.2271	Solyc01g094930.2
MSTRG.2272	Solyc01g094940.2
MSTRG.2273	Solyc01g094950.2
MSTRG.2274	Solyc01g094960.2
MSTRG.2275	Solyc01g094970.2
MSTRG.2276	Solyc01g094980.1
MSTRG.2277	Solyc01g094990.2
MSTRG.2278	Solyc01g095000.2
MSTRG.2279	Solyc01g095010.2
MSTRG.2280	Solyc01g095020.2
MSTRG.2281	Solyc01g095030.2
MSTRG.2282	Solyc01g095040.2
MSTRG.2284	Solyc01g095050.2
MSTRG.2285	Solyc01g095060.2
MSTRG.2287	Solyc01g095070.2
MSTRG.2288	Solyc01g095080.2
MSTRG.2289	Solyc01g095090.2
MSTRG.2290	Solyc01g095100.2
MSTRG.2291	Solyc01g095110.2
MSTRG.2292	Solyc01g095120.2
MSTRG.2293	Solyc01g095130.2
MSTRG.2294	Solyc01g095140.2
MSTRG.2295	Solyc01g095150.2
MSTRG.2296	Solyc01g095160.2
MSTRG.2297	Solyc01g095170.2
MSTRG.2298	Solyc01g095180.2
MSTRG.2299	Solyc01g095190.1
MSTRG.2301	Solyc01g095200.2
MSTRG.2302	Solyc01g095210.2
MSTRG.2303	Solyc01g095230.2
MSTRG.2304	Solyc01g095240.2
MSTRG.2305	Solyc01g095270.2
MSTRG.2306	Solyc01g095280.2
MSTRG.2307	Solyc01g095290.2
MSTRG.2308	Solyc01g095300.2
MSTRG.2309	Solyc01g095310.1
MSTRG.2310	Solyc01g095320.2
MSTRG.2310	Solyc01g095340.2
MSTRG.2311	Solyc01g095330.2
MSTRG.2312	Solyc01g095360.2
MSTRG.2314	Solyc01g095370.2
MSTRG.2315	Solyc01g095390.2
MSTRG.2316	Solyc01g095400.2
MSTRG.2317	Solyc01g095410.2
MSTRG.2318	Solyc01g095420.2
MSTRG.2319	Solyc01g095430.2
MSTRG.2320	Solyc01g095440.2
MSTRG.2321	Solyc01g095450.2
MSTRG.2322	Solyc01g095460.2
MSTRG.2323	Solyc01g095470.2
MSTRG.2324	Solyc01g095480.2
MSTRG.2325	Solyc01g095490.2
MSTRG.2326	Solyc01g095500.2
MSTRG.2327	Solyc01g095510.2
MSTRG.2328	Solyc01g095520.2
MSTRG.2329	Solyc01g095530.2
MSTRG.2330	Solyc01g095540.2
MSTRG.2331	Solyc01g095550.2
MSTRG.2333	Solyc01g095560.2
MSTRG.2334	Solyc01g095570.2
MSTRG.2336	Solyc01g095580.2
MSTRG.2337	Solyc01g095590.2
MSTRG.2338	Solyc01g095600.2
MSTRG.2339	Solyc01g095610.2
MSTRG.2340	Solyc01g095620.2
MSTRG.2341	Solyc01g095630.2
MSTRG.2342	Solyc01g095640.1
MSTRG.2343	Solyc01g095650.2
MSTRG.2344	Solyc01g095670.2
MSTRG.2345	Solyc01g095680.2
MSTRG.2346	Solyc01g095690.2
MSTRG.2347	Solyc01g095700.2
MSTRG.2349	Solyc01g095710.2
MSTRG.2351	Solyc01g095720.2
MSTRG.2352	Solyc01g095730.2
MSTRG.2353	Solyc01g095740.2
MSTRG.2354	Solyc01g095750.2
MSTRG.2355	Solyc01g095760.2
MSTRG.2356	Solyc01g095770.2
MSTRG.2357	Solyc01g095790.2
MSTRG.2358	Solyc01g095800.2
MSTRG.2359	Solyc01g095810.2
MSTRG.2360	Solyc01g095820.2
MSTRG.2361	Solyc01g095830.2
MSTRG.2362	Solyc01g095840.1
MSTRG.2363	Solyc01g095850.1
MSTRG.2364	Solyc01g095860.2
MSTRG.2365	Solyc01g095870.1
MSTRG.2367	Solyc01g095880.1
MSTRG.2368	Solyc01g095890.2
MSTRG.2369	Solyc01g095900.2
MSTRG.2370	Solyc01g095960.2
MSTRG.2371	Solyc01g095970.2
MSTRG.2372	Solyc01g095980.2
MSTRG.2373	Solyc01g095990.2
MSTRG.2374	Solyc01g096000.2
MSTRG.2375	Solyc01g096010.2
MSTRG.2376	Solyc01g096020.2
MSTRG.2377	Solyc01g096030.2
MSTRG.2378	Solyc01g096040.2
MSTRG.2379	Solyc01g096050.2
MSTRG.2381	Solyc01g096060.2
MSTRG.2383	Solyc01g096070.2
MSTRG.2385	Solyc01g096080.2
MSTRG.2386	Solyc01g096090.2
MSTRG.2387	Solyc01g096100.2
MSTRG.2390	Solyc01g096110.2
MSTRG.2391	Solyc01g096120.2
MSTRG.2392	Solyc01g096130.2
MSTRG.2393	Solyc01g096140.2
MSTRG.2394	Solyc01g096150.2
MSTRG.2394	Solyc01g096160.2
MSTRG.2396	Solyc01g096170.2
MSTRG.2397	Solyc01g096180.2
MSTRG.2398	Solyc01g096190.2
MSTRG.2399	Solyc01g096200.2
MSTRG.2400	Solyc01g096210.2
MSTRG.2401	Solyc01g096220.2
MSTRG.2402	Solyc01g096230.2
MSTRG.2403	Solyc01g096240.2
MSTRG.2404	Solyc01g096250.2
MSTRG.2406	Solyc01g096260.2
MSTRG.2409	Solyc01g096270.2
MSTRG.2410	Solyc01g096280.1
MSTRG.2411	Solyc01g096290.2
MSTRG.2412	Solyc01g096300.2
MSTRG.2413	Solyc01g096320.2
MSTRG.2414	Solyc01g096330.2
MSTRG.2418	Solyc01g096340.2
MSTRG.2419	Solyc01g096350.2
MSTRG.2420	Solyc01g096360.2
MSTRG.2421	Solyc01g096370.2
MSTRG.2422	Solyc01g096380.1
MSTRG.2423	Solyc01g096390.2
MSTRG.2424	Solyc01g096400.2
MSTRG.2425	Solyc01g096410.2
MSTRG.2426	Solyc01g096420.2
MSTRG.2427	Solyc01g096430.2
MSTRG.2429	Solyc01g096440.2
MSTRG.2430	Solyc01g096450.2
MSTRG.2431	Solyc01g096460.2
MSTRG.2432	Solyc01g096470.2
MSTRG.2433	Solyc01g096480.2
MSTRG.2434	Solyc01g096490.2
MSTRG.2435	Solyc01g096500.2
MSTRG.2437	Solyc01g096510.2
MSTRG.2438	Solyc01g096520.2
MSTRG.2439	Solyc01g096530.2
MSTRG.2440	Solyc01g096540.2
MSTRG.2441	Solyc01g096550.2
MSTRG.2442	Solyc01g096560.1
MSTRG.2443	Solyc01g096570.2
MSTRG.2445	Solyc01g096580.2
MSTRG.2446	Solyc01g096590.2
MSTRG.2447	Solyc01g096600.2
MSTRG.2448	Solyc01g096610.2
MSTRG.2449	Solyc01g096620.2
MSTRG.2449	Solyc01g096630.2
MSTRG.2449	Solyc01g096640.2
MSTRG.2450	Solyc01g096650.2
MSTRG.2452	Solyc01g096660.2
MSTRG.2453	Solyc01g096670.2
MSTRG.2454	Solyc01g096680.2
MSTRG.2455	Solyc01g096700.2
MSTRG.2457	Solyc01g096710.2
MSTRG.2458	Solyc01g096730.2
MSTRG.2459	Solyc01g096740.2
MSTRG.2460	Solyc01g096760.2
MSTRG.2462	Solyc01g096770.2
MSTRG.2463	Solyc01g096780.2
MSTRG.2464	Solyc01g096790.2
MSTRG.2465	Solyc01g096800.2
MSTRG.2466	Solyc01g096810.2
MSTRG.2467	Solyc01g096820.2
MSTRG.2468	Solyc01g096830.2
MSTRG.2469	Solyc01g096840.2
MSTRG.2471	Solyc01g096850.2
MSTRG.2472	Solyc01g096860.1
MSTRG.2473	Solyc01g096870.2
MSTRG.2474	Solyc01g096880.2
MSTRG.2475	Solyc01g096890.2
MSTRG.2476	Solyc01g096900.2
MSTRG.2477	Solyc01g096910.2
MSTRG.2478	Solyc01g096920.2
MSTRG.2479	Solyc01g096930.2
MSTRG.2480	Solyc01g096940.2
MSTRG.2481	Solyc01g096950.2
MSTRG.2482	Solyc01g096960.2
MSTRG.2483	Solyc01g096970.2
MSTRG.2484	Solyc01g096980.1
MSTRG.2485	Solyc01g096990.2
MSTRG.2485	Solyc01g097010.2
MSTRG.2486	Solyc01g097000.2
MSTRG.2487	Solyc01g097020.2
MSTRG.2488	Solyc01g097030.2
MSTRG.2489	Solyc01g097040.2
MSTRG.2490	Solyc01g097070.2
MSTRG.2492	Solyc01g097080.1
MSTRG.2493	Solyc01g097090.1
MSTRG.2494	Solyc01g097110.1
MSTRG.2495	Solyc01g097120.2
MSTRG.2496	Solyc01g097130.2
MSTRG.2497	Solyc01g097140.2
MSTRG.2498	Solyc01g097150.2
MSTRG.2499	Solyc01g097160.2
MSTRG.2500	Solyc01g097170.2
MSTRG.2502	Solyc01g097180.2
MSTRG.2503	Solyc01g097190.2
MSTRG.2505	Solyc01g097200.1
MSTRG.2506	Solyc01g097210.2
MSTRG.2507	Solyc01g097220.1
MSTRG.2509	Solyc01g097230.2
MSTRG.2509	Solyc01g097240.2
MSTRG.2510	Solyc01g097250.2
MSTRG.2512	Solyc01g097260.2
MSTRG.2513	Solyc01g097270.2
MSTRG.2514	Solyc01g097280.2
MSTRG.2515	Solyc01g097290.2
MSTRG.2517	Solyc01g097300.2
MSTRG.2518	Solyc01g097310.2
MSTRG.2522	Solyc01g097320.2
MSTRG.2523	Solyc01g097330.2
MSTRG.2524	Solyc01g097340.2
MSTRG.2525	Solyc01g097350.2
MSTRG.2530	Solyc01g097360.2
MSTRG.2531	Solyc01g097370.1
MSTRG.2532	Solyc01g097390.2
MSTRG.2533	Solyc01g097400.1
MSTRG.2534	Solyc01g097410.2
MSTRG.2535	Solyc01g097420.1
MSTRG.2536	Solyc01g097440.2
MSTRG.2538	Solyc01g097450.2
MSTRG.2538	Solyc01g097460.2
MSTRG.2539	Solyc01g097470.2
MSTRG.2540	Solyc01g097480.1
MSTRG.2541	Solyc01g097490.1
MSTRG.2542	Solyc01g097500.2
MSTRG.2543	Solyc01g097510.2
MSTRG.2544	Solyc01g097520.2
MSTRG.2546	Solyc01g097530.1
MSTRG.2548	Solyc01g097540.2
MSTRG.2549	Solyc01g097550.2
MSTRG.2551	Solyc01g097570.2
MSTRG.2553	Solyc01g097590.2
MSTRG.2554	Solyc01g097600.1
MSTRG.2556	Solyc01g097610.2
MSTRG.2558	Solyc01g097630.1
MSTRG.2559	Solyc01g097640.2
MSTRG.2560	Solyc01g097650.2
MSTRG.2561	Solyc01g097660.2
MSTRG.2562	Solyc01g097670.2
MSTRG.2563	Solyc01g097680.2
MSTRG.2564	Solyc01g097690.2
MSTRG.2565	Solyc01g097700.1
MSTRG.2567	Solyc01g097710.1
MSTRG.2568	Solyc01g097720.1
MSTRG.2569	Solyc01g097730.2
MSTRG.2570	Solyc01g097740.2
MSTRG.2571	Solyc01g097750.1
MSTRG.2572	Solyc01g097760.2
MSTRG.2573	Solyc01g097770.2
MSTRG.2574	Solyc01g097780.1
MSTRG.2576	Solyc01g097790.2
MSTRG.2577	Solyc01g097800.2
MSTRG.2578	Solyc01g097810.2
MSTRG.2579	Solyc01g097820.2
MSTRG.2580	Solyc01g097830.2
MSTRG.2581	Solyc01g097840.2
MSTRG.2582	Solyc01g097850.1
MSTRG.2583	Solyc01g097860.2
MSTRG.2584	Solyc01g097870.2
MSTRG.2585	Solyc01g097880.2
MSTRG.2586	Solyc01g097890.2
MSTRG.2587	Solyc01g097910.2
MSTRG.2588	Solyc01g097920.2
MSTRG.2589	Solyc01g097930.2
MSTRG.2590	Solyc01g097950.2
MSTRG.2591	Solyc01g097960.2
MSTRG.2592	Solyc01g097970.2
MSTRG.2593	Solyc01g097980.2
MSTRG.2594	Solyc01g097990.2
MSTRG.2595	Solyc01g098000.2
MSTRG.2596	Solyc01g098010.2
MSTRG.2597	Solyc01g098020.2
MSTRG.2598	Solyc01g098030.2
MSTRG.2599	Solyc01g098040.2
MSTRG.2601	Solyc01g098080.2
MSTRG.2603	Solyc01g098090.2
MSTRG.2604	Solyc01g098100.2
MSTRG.2605	Solyc01g098110.2
MSTRG.2605	Solyc01g098120.2
MSTRG.2606	Solyc01g098130.2
MSTRG.2607	Solyc01g098140.2
MSTRG.2608	Solyc01g098150.2
MSTRG.2609	Solyc01g098160.2
MSTRG.2610	Solyc01g098170.2
MSTRG.2611	Solyc01g098180.2
MSTRG.2612	Solyc01g098190.2
MSTRG.2613	Solyc01g098200.2
MSTRG.2614	Solyc01g098210.2
MSTRG.2615	Solyc01g098230.2
MSTRG.2616	Solyc01g098240.1
MSTRG.2617	Solyc01g098250.2
MSTRG.2621	Solyc01g098290.1
MSTRG.2622	Solyc01g098300.1
MSTRG.2624	Solyc01g098310.1
MSTRG.2626	Solyc01g098320.2
MSTRG.2627	Solyc01g098340.2
MSTRG.2628	Solyc01g098350.2
MSTRG.2629	Solyc01g098380.2
MSTRG.2630	Solyc01g098390.2
MSTRG.2631	Solyc01g098400.2
MSTRG.2632	Solyc01g098410.2
MSTRG.2633	Solyc01g098420.1
MSTRG.2634	Solyc01g098430.2
MSTRG.2635	Solyc01g098440.1
MSTRG.2637	Solyc01g098450.2
MSTRG.2640	Solyc01g098460.2
MSTRG.2641	Solyc01g098470.2
MSTRG.2642	Solyc01g098480.1
MSTRG.2643	Solyc01g098500.2
MSTRG.2644	Solyc01g098510.2
MSTRG.2645	Solyc01g098520.2
MSTRG.2646	Solyc01g098530.2
MSTRG.2647	Solyc01g098540.2
MSTRG.2649	Solyc01g098550.2
MSTRG.2650	Solyc01g098560.2
[truncated: 31,810 more rows]

## Sheet: root_red_module_genes_wgcna
Solyc11g006080.1
Solyc11g062110.1
Solyc02g084000.2
Solyc01g006930.2
Solyc01g006910.2
Solyc07g056500.2
Solyc03g116130.1
Solyc01g109090.2
Solyc05g051220.2
Solyc09g011980.1
Solyc12g009920.1
Solyc06g062820.2
Solyc03g116630.2
Solyc07g017980.1
Solyc06g031710.2
Solyc04g051190.2
Solyc03g025670.2
Solyc02g080440.2
Solyc10g061950.1
Solyc09g083090.2
Solyc09g083050.2
Solyc05g014030.2
Solyc10g077120.1
Solyc05g052640.2
Solyc06g073170.1
Solyc11g010270.1
Solyc10g084540.1
Solyc01g109450.2
Solyc05g054560.2
Solyc06g050250.1
Solyc03g032090.1
Solyc02g090750.2
Solyc01g105770.2
Solyc10g079980.1
Solyc08g068000.1
Solyc06g063100.2
Solyc04g006950.2
Solyc04g006940.2
Solyc02g087650.2
Solyc03g113870.1
Solyc03g113840.1
Solyc01g097910.2
Solyc01g097920.2
Solyc01g068360.2
Solyc06g005400.1
Solyc12g014070.1
Solyc10g008410.1
Solyc04g077920.2
Solyc09g090070.1
Solyc07g014690.2
Solyc08g079160.2
Solyc01g091620.2
Solyc07g055380.1
Solyc07g055350.2
Solyc02g081220.1
Solyc02g088010.2
Solyc06g073560.2
Solyc09g055570.2
Solyc02g070130.1
Solyc02g070090.1
Solyc06g054030.2
Solyc06g011560.2
Solyc07g045060.1
Solyc03g031410.1
Solyc03g005070.1
Solyc01g098190.2
Solyc09g018460.1
Solyc08g075880.2
Solyc03g098230.2
Solyc06g066830.2
Solyc04g009360.2
Solyc05g013900.1
Solyc02g089620.2
Solyc05g009720.2
Solyc11g010700.1
Solyc08g081800.1
Solyc02g063510.1
Solyc03g098010.2
Solyc01g096810.2
Solyc01g096800.2
Solyc01g096790.2
Solyc01g096830.2
Solyc05g056300.2
Solyc12g043150.1
Solyc11g044910.1
Solyc10g006970.2
Solyc12g089350.1
Solyc03g095250.2
Solyc01g080010.2
Solyc12g009340.1
Solyc01g091440.2
Solyc11g069980.1
Solyc09g010940.2
Solyc09g091240.2
Solyc07g006570.2
Solyc08g082030.2
Solyc03g121820.2
Solyc04g071700.2
Solyc01g095620.2
Solyc03g113010.1
Solyc01g080680.2
Solyc08g079300.2
Solyc03g063280.2
Solyc08g074390.2
Solyc05g008910.2
Solyc09g009150.1
Solyc07g007790.2
Solyc07g007800.2
Solyc07g007830.2
Solyc07g042400.2
Solyc05g052270.1
Solyc09g091060.2
Solyc04g051120.2
Solyc02g091590.2
Solyc02g021240.2
Solyc04g080370.2
Solyc01g079390.2
Solyc01g094120.2
Solyc01g094140.2
Solyc10g062220.1
Solyc09g082460.2
Solyc01g056570.2
Solyc08g063080.2
Solyc02g068790.2
Solyc12g013650.1
Solyc02g085450.1
Solyc04g080670.2
Solyc11g006490.1
Solyc04g078270.2
Solyc12g089180.1
Solyc05g046180.1
Solyc10g006290.2
Solyc11g066330.1
Solyc09g090380.1
Solyc06g073810.2
Solyc03g083210.2
Solyc01g104780.2
Solyc02g081800.1
Solyc10g049790.1
Solyc10g049740.1
Solyc04g082350.1
Solyc03g096080.2
Solyc01g010360.2
Solyc09g082990.2
Solyc01g067380.2
Solyc11g020760.1
Solyc11g020720.1
Solyc05g052580.2
Solyc03g123400.1
Solyc03g123390.2
Solyc04g008660.2
Solyc08g066370.1
Solyc07g065980.2
Solyc12g096770.1
Solyc11g069380.1
Solyc12g019230.1
Solyc08g078710.1
Solyc06g065580.2
Solyc03g071850.1
Solyc08g060860.2
Solyc06g036340.2
Solyc12g006370.1
Solyc08g080150.1
Solyc04g071330.2
Solyc06g062430.2
Solyc07g005680.2
Solyc07g049490.1
Solyc07g006680.1
Solyc01g103980.2
Solyc08g048250.2
Solyc01g109180.2
Solyc10g012050.2
Solyc11g069450.1
Solyc04g077370.1
Solyc07g052470.2
Solyc06g075790.2
Solyc03g111830.2
Solyc06g018050.2
Solyc07g041900.2
Solyc01g006640.1
Solyc03g113690.1
Solyc06g054650.2
Solyc04g073960.2
Solyc09g098070.2
Solyc06g007580.1
Solyc03g082510.1
Solyc03g095200.1
Solyc10g086450.1
Solyc04g074530.2
Solyc09g011240.2
Solyc05g013790.2
Solyc05g013710.2
Solyc08g014470.2
Solyc07g006290.1
Solyc02g036350.2
Solyc12g055920.1
Solyc03g082800.1
Solyc01g096140.2
Solyc12g055770.1
Solyc04g064620.2
Solyc04g064640.2
Solyc04g071460.1
Solyc01g010250.2
Solyc12g007060.1
Solyc03g115970.1
Solyc02g030170.2
Solyc07g042590.2
Solyc12g056760.1
Solyc12g056770.1
Solyc02g050180.2
Solyc02g092410.2
Solyc01g087630.1
Solyc05g005990.2
Solyc06g053290.1
Solyc09g011390.2
Solyc12g096630.1
Solyc08g066720.1
Solyc08g066710.1
Solyc01g014380.2
Solyc09g010540.2
Solyc09g010550.2
Solyc07g066670.2
Solyc02g088500.1
Solyc02g088510.2
Solyc03g121870.2
Solyc03g121880.2
Solyc02g094260.1
Solyc12g056570.1
Solyc04g056450.2
Solyc09g057570.2
Solyc04g005100.2
Solyc06g066770.1
Solyc05g010330.2
Solyc07g053900.2
Solyc04g077110.2
Solyc04g016530.2
Solyc04g016490.2
Solyc08g068880.1
Solyc11g062290.1
Solyc08g083190.2
Solyc01g006790.2
Solyc09g075260.2
Solyc07g005160.1
Solyc08g061480.2
Solyc02g070860.2
Solyc03g007590.2
Solyc02g093530.2
Solyc02g093490.2
Solyc04g080480.1
Solyc01g099380.2
Solyc01g099370.2
Solyc09g082860.2
Solyc01g060070.2
Solyc08g078990.1
Solyc08g078960.2
Solyc09g007700.2
Solyc12g009160.1
Solyc09g055940.2
Solyc07g053010.1
Solyc09g008050.2
Solyc05g055190.1
Solyc01g099980.2
Solyc01g099970.2
Solyc01g058030.1
Solyc11g012540.1
Solyc11g068880.1
Solyc10g050910.1
Solyc10g085500.1
Solyc01g091760.2
Solyc02g072480.2
Solyc12g088370.1
Solyc09g005660.2
Solyc04g071920.1
Solyc03g112200.1
Solyc02g065550.2
Solyc02g069360.1
Solyc01g090210.2
Solyc04g072700.2
Solyc12g042980.1
Solyc12g043040.1
Solyc01g107130.2
Solyc10g006420.2
Solyc01g066260.2
Solyc03g031830.1
Solyc07g006760.2
Solyc07g055060.2
Solyc11g068630.1
Solyc02g081650.2
Solyc11g013150.1
Solyc04g072320.1
Solyc01g010350.2
Solyc01g009540.1
Solyc06g072050.2
Solyc03g062790.2
Solyc12g027720.1
Solyc11g010910.1
Solyc11g010900.1
Solyc03g044460.1
Solyc08g066650.2
Solyc01g079360.2
Solyc01g101070.2
Solyc03g095510.2
Solyc02g091240.1
Solyc04g080920.1
Solyc04g080950.2
Solyc03g025600.2
Solyc04g074840.2
Solyc09g061280.2
Solyc01g008640.2
Solyc09g011190.1
Solyc09g083100.1
Solyc08g080190.2
Solyc03g083010.2
Solyc02g088210.2
Solyc02g088200.2
Solyc12g040480.1
Solyc04g054990.2
Solyc12g036140.1
Solyc07g056410.2
Solyc07g056340.2
Solyc07g042770.1
Solyc09g008910.1
Solyc11g066400.1
Solyc05g010060.2
Solyc07g007610.2
Solyc07g007620.2
Solyc07g007650.1
Solyc01g104810.2
Solyc03g096740.2
Solyc03g117450.1
Solyc01g108980.1
Solyc04g082250.2
Solyc12g014480.1
Solyc12g016210.1
Solyc12g009680.1
Solyc03g005630.2
Solyc04g008980.2
Solyc08g076570.2
Solyc07g045460.2
Solyc01g008490.2
Solyc11g066440.1
Solyc01g104830.2
Solyc11g070190.1
Solyc05g013890.1
Solyc12g042640.1
Solyc05g008920.2
Solyc08g078460.2
Solyc08g078520.2
Solyc12g006210.1
Solyc12g006220.1
Solyc04g007810.1
Solyc02g071750.2
Solyc05g055420.2
Solyc10g018150.1
Solyc03g032220.2
Solyc02g085660.1
Solyc11g013490.1
Solyc10g044640.1
Solyc03g005210.2
Solyc05g015680.1
Solyc03g119930.1
Solyc01g094750.2
Solyc01g094660.2
Solyc01g094700.2
Solyc06g005470.2
Solyc12g088880.1
Solyc12g088920.1
Solyc10g005010.2
Solyc04g049650.1
Solyc05g055410.1
Solyc10g008700.1
Solyc07g041010.2
Solyc04g015120.2
Solyc07g055550.1
Solyc01g088660.2
Solyc01g110060.2
Solyc01g110150.2
Solyc01g099840.2
Solyc05g006790.1
Solyc10g018110.1
Solyc10g018140.1
Solyc01g095810.2
Solyc03g113110.1
Solyc01g100520.2
Solyc03g113030.2
Solyc09g098520.2
Solyc01g008320.2
Solyc06g054140.2
Solyc02g032210.1
Solyc06g036110.1
Solyc04g079300.2
Solyc05g012610.2
Solyc09g075570.1
Solyc08g067620.2
Solyc08g075760.2
Solyc05g007950.2
Solyc05g007940.2
Solyc06g067950.2
Solyc02g083700.2
Solyc06g051080.2
Solyc02g094400.2
Solyc02g071050.2
Solyc11g010610.1
Solyc06g074920.1
Solyc02g063410.2
Solyc07g065340.1
Solyc02g078150.2
Solyc04g074190.2
Solyc11g068970.1
Solyc01g068630.2
Solyc10g006840.2
Solyc12g094410.1
Solyc10g007560.1
Solyc12g009480.1
Solyc12g009510.1
Solyc09g007190.2
Solyc05g013530.2
Solyc10g076600.1
Solyc07g045160.2
Solyc11g066740.1
Solyc08g075210.1
Solyc12g036160.1
Solyc12g036150.1
Solyc09g065410.2
Solyc05g008040.2
Solyc02g093190.2
Solyc02g093150.2
Solyc04g005640.2
Solyc09g009260.2
Solyc09g009190.2
Solyc07g007870.2
Solyc08g082300.2
Solyc05g051590.2
Solyc05g051610.1
Solyc12g015640.1
Solyc12g015680.1
Solyc11g007590.1
Solyc01g005940.2
Solyc01g005930.2
Solyc08g062210.2
Solyc05g055910.2
Solyc05g055940.2
Solyc06g084020.2
Solyc08g066880.2
Solyc08g066950.2
Solyc02g084860.1
Solyc02g084870.2
Solyc07g008430.1
Solyc06g065190.1
Solyc03g093450.2
Solyc03g093470.2
Solyc03g006410.2
Solyc02g090740.2
Solyc11g021310.1
Solyc11g043010.1
Solyc09g057680.2
Solyc07g037960.1
Solyc07g037950.1
Solyc11g009100.1
Solyc02g071490.2
Solyc01g080020.2
Solyc06g005770.1
Solyc04g083160.1
Solyc03g078500.2
Solyc04g078950.1
Solyc11g012980.1
Solyc09g066150.1
Solyc10g052650.1
Solyc12g005670.1
Solyc10g079650.1
Solyc02g067160.2
Solyc02g067150.2
Solyc03g120120.2
Solyc01g108700.2
Solyc12g006130.1
Solyc06g054040.1
Solyc11g005190.1
Solyc12g010700.1
Solyc03g123520.2
Solyc05g009750.1
Solyc07g047860.2
Solyc12g096650.1
Solyc07g062400.2
Solyc03g113510.1
Solyc04g057940.2
Solyc11g069360.1
Solyc05g052230.1
Solyc01g060240.2
Solyc02g068860.1
Solyc02g068830.1
Solyc03g121420.2
Solyc02g094040.2
Solyc02g081510.1
Solyc09g082290.2
Solyc08g060920.2
Solyc05g055400.2
Solyc10g017580.2
Solyc10g017570.2
Solyc08g081740.2
Solyc07g043660.2
Solyc03g031820.2
Solyc02g082170.1
Solyc01g105370.2
Solyc08g076230.1
Solyc06g072620.2
Solyc03g098710.1
Solyc03g098720.2
Solyc07g049560.2
Solyc02g068250.2
Solyc01g111880.2
Solyc02g092310.2
Solyc01g066450.2
Solyc11g071720.1
Solyc05g006740.2
Solyc11g056480.1
Solyc05g009320.2
Solyc02g070610.2
Solyc03g111880.2
Solyc01g090660.2
Solyc07g065270.1
Solyc12g008850.1
Solyc05g014470.2
Solyc08g075530.2
Solyc01g096400.2
Solyc01g079180.2
Solyc04g082600.2
Solyc03g093830.2
Solyc01g008010.2
Solyc04g007730.2
Solyc02g033030.2
Solyc04g012150.2
Solyc01g106160.1
Solyc05g008370.1
Solyc01g098570.2
Solyc01g098610.2
Solyc01g081620.2
Solyc11g008250.1
Solyc03g008000.1
Solyc12g036810.1
Solyc11g013160.1
Solyc08g082670.2
Solyc08g082630.2
Solyc06g073380.2
Solyc06g073460.2
Solyc02g083250.2
Solyc03g119690.1
Solyc12g006720.1
Solyc10g054010.1
Solyc05g043190.2
Solyc06g069470.2
Solyc02g077440.2
Solyc04g008250.1
Solyc03g005530.1
Solyc08g061860.1
Solyc06g083720.1
Solyc01g100820.2
Solyc02g068440.2
Solyc11g022400.1
Solyc01g091870.2
Solyc09g010650.1
Solyc09g010560.1
Solyc09g091830.2
Solyc10g075100.1
Solyc07g064020.2
Solyc07g063930.2
Solyc12g005940.1
Solyc01g095210.2
Solyc02g094150.2
Solyc08g080860.2
Solyc12g042070.1
Solyc01g080230.2
Solyc09g057760.2
Solyc04g078660.1
Solyc02g079460.1
Solyc02g094340.1
Solyc10g079540.1
Solyc07g064440.2
Solyc02g082410.2
Solyc04g077100.2
Solyc01g108750.2
Solyc01g108790.1
Solyc12g005120.1
Solyc11g062410.1
Solyc08g083090.1
Solyc08g083110.2
Solyc02g036440.2
Solyc09g075070.2
Solyc09g075060.2
Solyc03g123760.2
Solyc09g089650.1
Solyc12g099490.1
Solyc07g018140.2
Solyc03g026050.2
Solyc01g080180.2
Solyc04g080790.2
Solyc04g080730.2
Solyc10g044900.1
Solyc09g082980.2
Solyc12g009310.1
Solyc01g103550.1
Solyc07g052960.1
Solyc02g071940.1
Solyc01g100070.2
Solyc01g100020.2
Solyc04g025880.2
Solyc04g080400.1
Solyc11g012390.1
Solyc11g012410.1
Solyc01g106170.2
Solyc08g078200.1
Solyc08g078210.2
Solyc11g067280.1
Solyc05g011950.1
Solyc05g011970.2
Solyc06g008600.2
Solyc06g062770.2
Solyc10g006940.1
Solyc01g094570.2
Solyc03g113790.2
Solyc01g104300.2
Solyc05g014550.1
Solyc11g013380.1
Solyc02g078910.2
Solyc11g045500.1
Solyc02g092060.1
Solyc02g092040.1
Solyc05g009610.1
Solyc07g009520.1
Solyc03g112300.2
Solyc04g054960.1
Solyc02g065680.2
Solyc03g093140.2
Solyc07g062820.1
Solyc02g083980.2
Solyc06g071000.2
Solyc01g096320.2
Solyc01g096340.2
Solyc01g106960.2
Solyc10g006340.2
Solyc12g044610.1
Solyc08g006960.2
Solyc08g081440.2
Solyc07g021750.1
Solyc03g026370.1
Solyc03g026320.2
Solyc04g012090.1
Solyc04g079490.1
Solyc04g079510.1
Solyc04g072450.2
Solyc10g018850.1
Solyc01g081270.2
Solyc03g114450.2
Solyc03g114460.2
Solyc12g089110.1
Solyc11g072310.1
Solyc11g007780.1
Solyc11g010850.1
Solyc06g064450.2
Solyc06g064440.2
Solyc10g079810.1
Solyc02g091350.2
Solyc09g090260.1
Solyc04g080880.2
Solyc04g074960.2
Solyc09g091910.1
Solyc08g080320.2
Solyc01g108540.2
Solyc12g006290.1
Solyc03g007850.1
Solyc04g071610.2
Solyc04g071620.2
Solyc01g095750.2
Solyc09g007880.1
Solyc01g107980.2
Solyc07g051880.1
Solyc05g009960.2
Solyc05g009930.2
Solyc12g005590.1
Solyc07g007660.1
Solyc07g007670.2
Solyc07g007690.2
Solyc06g034290.2
Solyc03g096990.2
Solyc02g082680.2
Solyc02g082690.2
Solyc10g085850.1
Solyc05g050910.2
Solyc11g006980.1
Solyc01g005710.2
Solyc08g078030.2
Solyc08g067570.1
Solyc08g076680.1
Solyc08g076670.2
Solyc02g021600.1
Solyc04g080090.2
Solyc04g080100.2
Solyc01g094220.2
Solyc07g066360.1
Solyc06g068510.1
Solyc06g084490.1
Solyc05g054410.2
Solyc02g070410.1
Solyc04g009900.2
Solyc01g100270.2
Solyc08g008410.2
Solyc02g031840.2
Solyc02g086160.2
Solyc10g074580.1
Solyc10g085100.1
Solyc10g085120.1
Solyc10g081510.1
Solyc10g081470.1
Solyc09g031700.2
Solyc09g031750.2
Solyc03g122320.1
Solyc08g008380.2
Solyc09g082220.1
Solyc07g009440.1
Solyc09g082210.2
Solyc07g048080.2
Solyc07g062640.2
Solyc04g015110.2
Solyc01g088680.2
Solyc12g035400.1
Solyc04g063370.1
Solyc01g110280.2
Solyc09g092410.2
Solyc01g011510.2
Solyc05g051880.2
Solyc12g019060.1
Solyc01g065540.2
Solyc11g068930.1
Solyc12g044280.1
Solyc01g008230.2
Solyc08g007010.2
Solyc08g007080.2
Solyc03g083400.2
Solyc03g083420.2
Solyc06g073910.2
Solyc03g031990.2
Solyc02g089890.2
Solyc04g014280.1
Solyc02g089840.2
Solyc04g079100.2
Solyc01g098430.2
Solyc03g095370.2
Solyc10g080870.2
Solyc10g086270.1
Solyc08g048290.2
Solyc05g056550.2
Solyc06g048820.1
Solyc11g017430.1
Solyc07g064450.2
Solyc07g064420.2
Solyc09g014300.2
Solyc07g065450.2
Solyc07g056040.2
Solyc09g098200.2
Solyc10g047040.1
Solyc06g083160.1
Solyc12g094510.1
Solyc07g006400.1
Solyc03g117520.1
Solyc06g010010.1
Solyc06g043170.2
Solyc04g011610.1
Solyc12g044900.1
Solyc12g099190.1
Solyc02g072130.2
Solyc03g007620.2
Solyc12g010970.1
Solyc12g010940.1
Solyc09g015670.2
Solyc04g081200.2
Solyc10g080270.1
Solyc02g093570.2
Solyc05g046190.1
Solyc08g007400.2
Solyc10g005110.2
Solyc02g089450.1
Solyc02g089460.1
Solyc03g119630.2
Solyc01g097810.2
Solyc05g006070.2
Solyc09g089860.2
Solyc05g051550.1
Solyc10g081800.1
Solyc10g083460.1
Solyc11g064830.1
Solyc11g032190.1
Solyc11g071940.1
Solyc09g074490.2
Solyc06g066710.1
Solyc02g084940.1
Solyc02g084930.2
Solyc10g007470.2
Solyc07g017510.2
Solyc02g090950.1
Solyc04g076140.2
Solyc12g062340.1
Solyc02g062390.2
Solyc04g014310.1
Solyc04g014270.2
Solyc01g095510.2
Solyc03g121960.2
Solyc01g103060.2
Solyc04g081890.1
Solyc11g006290.1
Solyc09g056350.2
Solyc01g090890.2
Solyc02g078820.2
Solyc04g079080.2
Solyc09g066410.1
Solyc08g008200.1
Solyc10g079660.1
Solyc10g079680.1
Solyc07g053830.2
Solyc03g095990.1
Solyc03g005670.2
Solyc02g077120.2
Solyc12g088300.1
Solyc01g108570.2
Solyc04g016440.2
Solyc01g073940.2
Solyc05g012700.2
Solyc09g075220.1
Solyc03g116490.1
Solyc07g055650.1
Solyc02g020980.2
Solyc02g091600.1
Solyc04g080530.2
Solyc01g099480.2
Solyc09g092500.1
Solyc09g082720.2
Solyc01g059900.2
Solyc07g008230.1
Solyc10g083860.1
Solyc10g083880.1
Solyc08g076080.2
Solyc08g076090.2
Solyc09g074060.2
Solyc09g065400.1
Solyc07g052600.2
Solyc07g052670.2
Solyc06g054530.2
Solyc10g012420.2
Solyc04g079680.2
Solyc02g086090.2
Solyc05g055390.2
Solyc04g005610.2
Solyc01g105460.2
Solyc05g046300.2
Solyc01g066270.2
Solyc05g012260.2
Solyc05g026310.2
Solyc10g085360.1
Solyc02g067020.1
Solyc06g062560.1
Solyc06g062550.2
Solyc06g062540.2
Solyc07g064940.2
Solyc06g072960.1
Solyc06g072950.1
Solyc06g072880.1
Solyc02g087410.2
Solyc01g010970.2
Solyc02g083280.2
Solyc02g083290.2
Solyc01g111970.2
Solyc01g111940.2
Solyc11g005610.1
Solyc11g005600.1
Solyc02g065520.1
Solyc03g093400.2
Solyc03g006890.1
Solyc07g055940.1
Solyc01g090050.2
Solyc11g069290.1
Solyc01g066160.1
Solyc04g051640.2
Solyc01g007950.2
Solyc03g117430.2
Solyc07g006870.2
Solyc08g081290.2
Solyc03g121270.2
Solyc01g098700.2
Solyc01g109100.2
Solyc01g107780.2
Solyc09g018280.1
Solyc11g008550.1
Solyc10g005840.2
Solyc08g075460.2
Solyc11g040260.1
Solyc03g113820.1
Solyc03g113350.2
Solyc02g079740.1
Solyc09g065750.2
Solyc07g008310.2
Solyc06g035480.2
Solyc07g042880.1
Solyc07g042830.2
Solyc04g024340.2
Solyc06g073490.1
Solyc02g069960.2
Solyc10g054910.1
Solyc02g032800.1
Solyc10g074930.1
Solyc10g083180.1
Solyc05g052880.2
Solyc10g007310.1
Solyc01g005020.2
Solyc04g011940.1
Solyc10g085830.1
Solyc10g085880.1
Solyc10g085890.1
Solyc11g069770.1
Solyc01g009300.2
Solyc01g049680.2
Solyc09g091700.2
Solyc09g008520.2
Solyc11g010230.1
Solyc07g054320.2
Solyc02g081600.2
Solyc02g061780.2
Solyc07g066480.2
Solyc07g066560.1
Solyc06g075160.2
Solyc07g039540.1
Solyc07g040660.2
Solyc03g032060.1
Solyc12g009050.1
Solyc03g007710.2
Solyc11g011240.1
Solyc06g084240.1
Solyc06g006110.2

## Sheet: TSIS_scores_psi_genes_root
iso1	iso2	iso1.mean.ratio	iso2.mean.ratio	before.interval	after.interval	x.value	y.value	before.prob	after.prob	before.diff	after.diff	before.pval	after.pval	before.t.points	after.t.points	prob	diff	cor
transcript:Solyc09g057570.2.1	transcript:Solyc09g057580.2.1	0.958956	0.677983	[1,2.5751]	(2.5751,5]	2.57507	881.471	1	1	518	-306	0.001787	0.000267418	2	3	1	824	0.123499
transcript:Solyc08g008410.2.1	MSTRG.27811.2	0.954202	1	[1,2.2367]	(2.2367,3.6479]	2.23669	3979.8	1	1	-4153.67	8967.67	0.00805759	0.0144424	2	1	1	13121.3	-0.644284
transcript:Solyc06g008600.2.1	MSTRG.22516.3	1	1	[1,1.5504]	(1.5504,2.6075]	1.55037	322.414	1	1	-298.667	244	0.142055	0.159759	1	1	1	542.667	-0.494856
transcript:Solyc04g063370.1.1	MSTRG.18875.2	0.105183	0.0916036	[1,1.0311]	(1.0311,4.9927]	1.03113	49.0581	1	1	-18.3333	574	0.155245	1.12912e-05	1	3	1	592.333	0.76249
transcript:Solyc04g063370.1.1	MSTRG.18875.2	0.105183	0.0916036	(1.0311,4.9927]	(4.9927,5]	4.99266	7.87176	1	1	574	-5	1.12912e-05	0.0494136	3	1	1	579	0.76249
MSTRG.18814.3	MSTRG.18814.5	0.158043	1	(3.2161,4.9011]	(4.9011,5]	4.90105	31.3347	0	0	-142.667	15.6667	0.237218	0.15408	1	1	1	158.333	0.616074
transcript:Solyc02g088510.2.1	transcript:Solyc02g088520.2.1	0.0989839	0.684567	(2.5391,3.198]	(3.198,5]	3.19799	238.792	1	1	39.3333	-109.5	0.131554	0.0210356	1	2	1	148.833	0.36442
transcript:Solyc02g082410.2.1	MSTRG.12714.2	1	0.00531777	[1,1.4103]	(1.4103,2.451]	1.41026	14.2906	1	1	5.33333	-7.66667	0.119229	0.171675	1	1	1	13	0.666807
MSTRG.10277.2	MSTRG.10277.4	1	1	(2.716,4.581]	(4.581,5]	4.58103	67.4993	1	1	36.3333	-35.3333	0.0405432	0.0721012	2	1	1	71.6667	0.013754
transcript:Solyc12g044610.1.1	MSTRG.9637.2	0.888038	1	(2.6175,3.1066]	(3.1066,5]	3.10662	1180.05	1	1	313	-1623.33	0.0148347	0.0223112	1	2	1	1936.33	0.0691083
MSTRG.5972.1	MSTRG.5972.3	1	1	[1,4.806]	(4.806,5]	4.80597	264.955	1	1	579.667	-104	0.00116092	0.0129053	4	1	1	683.667	0.713221
MSTRG.30848.3	MSTRG.30848.5	0.998507	0.1221	[1,4.1521]	(4.1521,5]	4.15212	1343.03	0.916667	1	1031.33	-213.667	0.00692349	0.19969	4	1	0.916667	1245	0.320482
MSTRG.17272.1	MSTRG.17272.3	1	1	[1,4.8524]	(4.8524,5]	4.85237	188.608	0.916667	1	227.5	-45.6667	0.00123579	0.140504	4	1	0.916667	273.167	-0.425401
MSTRG.13507.1	MSTRG.13507.3	0.901817	1	[1,4.7677]	(4.7677,5]	4.76768	113.444	0.916667	1	174.083	-84.3333	0.00210871	0.00402191	4	1	0.916667	258.417	-0.136927
transcript:Solyc10g081470.1.1	MSTRG.5764.3	0.601083	1	[1,4.8876]	(4.8876,5]	4.88764	6.5206	0.916667	1	16.9167	-3.33333	0.00397491	0.148743	4	1	0.916667	20.25	0.394055
transcript:Solyc10g018850.1.1	MSTRG.4604.3	1	0.394127	[1,4.875]	(4.875,5]	4.875	103.125	0.916667	1	-315.25	48	1.64216e-05	0.100667	4	1	0.916667	363.25	-0.836223
transcript:Solyc04g005610.2.1	MSTRG.17365.2	1	0.260829	[1,1.2055]	(1.2055,4.9808]	1.20547	97.5877	1	0.888889	-67.6667	2041.67	0.0544835	0.0123443	1	3	0.888889	2109.33	0.547921
transcript:Solyc04g005610.2.1	MSTRG.17365.2	1	0.260829	(1.2055,4.9808]	(4.9808,5]	4.9808	188.347	0.888889	1	2041.67	-68	0.0123443	0.0812488	3	1	0.888889	2109.67	0.547921
MSTRG.16310.1	MSTRG.16310.4	0.648148	1	[1,3.434]	(3.434,4.9738]	3.43401	151.321	0.888889	1	-30.6667	74.3333	0.0210383	0.113339	3	1	0.888889	105	0.648175
transcript:Solyc02g082410.2.1	MSTRG.12714.2	1	0.00531777	(1.4103,2.451]	(2.451,5]	2.45098	14.1634	1	0.888889	-7.66667	7.33333	0.171675	0.00588255	1	3	0.888889	15	0.666807
transcript:Solyc08g078210.2.1	MSTRG.29295.2	1	1	(2.213,4.8437]	(4.8437,5]	4.84365	248.181	0.833333	1	611.167	-168.333	0.164638	0.0632184	2	1	0.833333	779.5	-0.0784984
transcript:Solyc08g067620.2.1	MSTRG.28719.3	1	1	[1,4.9026]	(4.9026,5]	4.90262	395.056	0.833333	1	1438.83	-149.667	0.0973806	0.0667741	4	1	0.833333	1588.5	0.0448613
transcript:Solyc08g066370.1.1	MSTRG.28586.2	0.093727	1	[1,2.1]	(2.1,3.2351]	2.1	20.1333	0.833333	1	4.16667	-42	0.231396	0.190008	2	1	0.833333	46.1667	0.444963
transcript:Solyc08g066370.1.1	MSTRG.28586.2	0.093727	1	(2.1,3.2351]	(3.2351,5]	3.23507	90.6356	1	0.833333	-42	69.3333	0.190008	0.121384	1	2	0.833333	111.333	0.444963
transcript:Solyc06g008600.2.1	MSTRG.22516.3	1	1	(1.5504,2.6075]	(2.6075,4.9217]	2.60747	297.507	1	0.833333	244	-261.167	0.159759	0.0437733	1	2	0.833333	505.167	-0.494856
MSTRG.20925.1	transcript:Solyc05g015680.1.1	0.0113061	0.307637	[1,4.0833]	(4.0833,5]	4.08333	52.4722	0.833333	1	-10.4167	3.66667	0.0943888	0.302903	4	1	0.833333	14.0833	0.733353
transcript:Solyc05g010060.2.1	MSTRG.20518.3	1	1	[1,1.6109]	(1.6109,3.25]	1.61095	301.858	1	0.833333	-420.333	210.333	0.163615	0.462261	1	2	0.833333	630.667	0.484945
transcript:Solyc02g088510.2.1	transcript:Solyc02g088520.2.1	0.0989839	0.684567	[1,2.5391]	(2.5391,3.198]	2.53906	200.664	0.833333	1	-62.6667	39.3333	0.0178252	0.131554	2	1	0.833333	102	0.36442
MSTRG.10305.1	MSTRG.10305.4	0.00656283	0.905425	[1,2.7405]	(2.7405,4.8188]	2.74049	206.481	1	0.833333	-116.167	78.8333	0.0322212	0.0319947	2	2	0.833333	195	0.657851
MSTRG.10305.1	MSTRG.10305.4	0.00656283	0.905425	(2.7405,4.8188]	(4.8188,5]	4.81881	90.5283	0.833333	1	78.8333	-26.3333	0.0319947	0.222458	2	1	0.833333	105.167	0.657851
MSTRG.10277.2	MSTRG.10277.4	1	1	[1,2.716]	(2.716,4.581]	2.716	97.656	0.833333	1	-46.8333	36.3333	0.204051	0.0405432	2	2	0.833333	83.1667	0.013754
transcript:Solyc12g044610.1.1	MSTRG.9637.2	0.888038	1	[1,2.6175]	(2.6175,3.1066]	2.61752	898.12	0.833333	1	-496.5	313	0.0160685	0.0148347	2	1	0.833333	809.5	0.0691083
MSTRG.30848.3	MSTRG.30848.4	0.998507	1	[1,3.7912]	(3.7912,5]	3.79115	1865.64	0.222222	0	777.444	-628.833	0.05295	0.0209458	3	2	0.777778	1406.28	0.306738
transcript:Solyc04g051190.2.1	MSTRG.18563.2	0.709003	0.150003	[1,3.5328]	(3.5328,5]	3.53284	226.527	0.222222	0	85.1111	-60.1667	0.0214066	0.111601	3	2	0.777778	145.278	0.058214
transcript:Solyc06g031710.2.1	MSTRG.22796.2	0.810426	1	[1,1.171]	(1.171,4.9561]	1.17104	227.425	1	0.777778	-134.667	633.111	0.165784	0.236937	1	3	0.777778	767.778	0.0773625
transcript:Solyc06g031710.2.1	MSTRG.22796.2	0.810426	1	(1.171,4.9561]	(4.9561,5]	4.95611	97.0633	0.777778	1	633.111	-36.6667	0.236937	0.043225	3	1	0.777778	669.778	0.0773625
MSTRG.31240.1	transcript:Solyc09g065750.2.1	1	0.133089	[1,2.5377]	(2.5377,4.9802]	2.53767	486.721	0.166667	0.166667	-105.667	115.833	0.0840991	0.0702068	2	2	0.666667	221.5	0.956976
transcript:Solyc05g010060.2.1	MSTRG.20518.3	1	1	(1.6109,3.25]	(3.25,5]	3.25	1112.5	0.833333	0.833333	210.333	-384.667	0.462261	0.0394514	2	2	0.666667	595	0.484945
MSTRG.19702.1	transcript:Solyc04g080100.2.1	0.472398	1	(1.1166,3.6813]	(3.6813,5]	3.68131	2078.49	0.833333	0.833333	-1212.83	354.333	0.0618205	0.15579	2	2	0.666667	1567.17	0.268725
MSTRG.18814.3	MSTRG.18814.5	0.158043	1	(2.0781,3.2161]	(3.2161,4.9011]	3.21612	61.0183	0.333333	0	39.3333	-142.667	0.260707	0.237218	1	1	0.666667	182	0.616074
transcript:Solyc03g098230.2.1	MSTRG.15917.2	0.237769	0.611687	[1,4.4357]	(4.4357,5]	4.43568	679.442	0.333333	0	-211.333	219.333	0.202867	0.138612	4	1	0.666667	430.667	-0.0629419
MSTRG.13899.1	MSTRG.13899.3	0.933598	0.067456	(3.7821,4.405]	(4.405,5]	4.40502	330.219	0.333333	0	75.3333	-110.667	0.800908	0.177467	1	1	0.666667	186	0.270744
transcript:Solyc09g082860.2.1	MSTRG.31657.2	1	1	[1,1.5595]	(1.5595,5]	1.55945	24662	0.666667	1	16700	-24875	0.595762	0.000965164	1	4	0.666667	41575	0.171666
MSTRG.29755.1	transcript:Solyc08g082630.2.1	0.258173	0.141185	[1,1.5929]	(1.5929,2.3416]	1.59292	60.4159	1	0.666667	67	-46	0.149579	0.328878	1	1	0.666667	113	0.489143
MSTRG.29755.1	transcript:Solyc08g082630.2.1	0.258173	0.141185	(1.5929,2.3416]	(2.3416,4.7299]	2.34158	73.2013	0.666667	1	-46	61	0.328878	0.00913368	1	2	0.666667	107	0.489143
MSTRG.29659.1	transcript:Solyc08g081740.2.1	0.0077825	1	[1,3.9437]	(3.9437,4.5481]	3.94373	552.567	1	0.666667	-173.333	19	0.00237145	0.826749	3	1	0.666667	192.333	0.692558
transcript:Solyc08g067620.2.1	MSTRG.28719.2	1	0.0989999	[1,4.997]	(4.997,5]	4.997	79.3643	1	0.666667	2467.83	-10	0.00127146	0.627494	4	1	0.666667	2477.83	0.682075
transcript:Solyc08g066370.1.1	MSTRG.28586.3	0.093727	0.559245	[1,3.6138]	(3.6138,4.7022]	3.61385	144.295	1	0.666667	-84.1111	96.6667	0.00336206	0.446652	3	1	0.666667	180.778	0.0187858
transcript:Solyc08g066370.1.1	MSTRG.28586.3	0.093727	0.559245	(3.6138,4.7022]	(4.7022,5]	4.70218	65.1178	0.666667	1	96.6667	-41	0.446652	0.105236	1	1	0.666667	137.667	0.0187858
transcript:Solyc08g060860.2.1	MSTRG.28289.2	0.543619	0.178335	(3.7811,4.2294]	(4.2294,5]	4.22942	375.224	0.666667	1	-113.333	380.667	0.620616	0.0542844	1	1	0.666667	494	-0.581058
transcript:Solyc08g008410.2.1	MSTRG.27811.2	0.954202	1	(2.2367,3.6479]	(3.6479,5]	3.64791	5152.37	1	0.666667	8967.67	-3275.5	0.0144424	0.273217	1	2	0.666667	12243.2	-0.644284
MSTRG.27049.1	transcript:Solyc07g062640.2.1	0.996706	0.0950635	[1,3.991]	(3.991,4.0808]	3.99101	871.404	1	0.666667	1309.33	-15	5.17491e-06	0.986904	3	1	0.666667	1324.33	-0.377021
MSTRG.26922.1	transcript:Solyc07g056340.2.1	0.585602	0.972743	[1,3.8126]	(3.8126,4.7871]	3.81257	2883.14	1	0.666667	-794.889	385.667	0.00945293	0.428601	3	1	0.666667	1180.56	0.78693
MSTRG.26922.1	transcript:Solyc07g056340.2.1	0.585602	0.972743	(3.8126,4.7871]	(4.7871,5]	4.78707	1279.18	0.666667	1	385.667	-104.333	0.428601	0.0213827	1	1	0.666667	490	0.78693
transcript:Solyc05g054410.2.1	MSTRG.21964.3	1	1	(2.2037,3.7644]	(3.7644,4.5642]	3.76445	754.339	1	0.666667	1574	-485	0.000258765	0.631281	1	1	0.666667	2059	-0.565451
MSTRG.20518.1	MSTRG.20518.3	0.15162	1	[1,1.9923]	(1.9923,2.0047]	1.9923	155.292	1	0.666667	-472.667	3.66667	0.131068	0.962534	1	1	0.666667	476.333	0.124851
transcript:Solyc05g009720.2.1	MSTRG.20485.2	1	0.999049	(2.7775,3.1096]	(3.1096,4.944]	3.10965	3924.34	0.666667	1	1055.33	-8569.33	0.824869	0.173318	1	1	0.666667	9624.67	-0.359953
transcript:Solyc05g009720.2.1	MSTRG.20485.2	1	0.999049	(3.1096,4.944]	(4.944,5]	4.944	856.01	1	0.666667	-8569.33	508.333	0.173318	0.409144	1	1	0.666667	9077.67	-0.359953
MSTRG.19615.1	transcript:Solyc04g079300.2.1	0.893626	1	[1,1.4008]	(1.4008,3.6662]	1.40081	242.615	0.666667	1	66	-302.5	0.249548	0.100296	1	2	0.666667	368.5	0.582855
transcript:Solyc04g074190.2.1	MSTRG.19179.2	0.917564	1	[1,4.8472]	(4.8472,5]	4.84718	148.979	1	0.666667	163.167	-38	1.11145e-05	0.578523	4	1	0.666667	201.167	0.577571
transcript:Solyc04g016530.2.1	MSTRG.18115.2	1	0.0353721	[1,4.8514]	(4.8514,5]	4.85141	102.829	1	0.666667	80	-12.3333	0.00161367	0.387656	4	1	0.666667	92.3333	-0.324213
transcript:Solyc04g008660.2.1	MSTRG.17587.5	0.434974	0.743477	(1.5492,2.3106]	(2.3106,5]	2.31058	474.074	0.666667	1	212.333	-411.333	0.469642	0.00380327	1	3	0.666667	623.667	-0.255529
MSTRG.17396.1	MSTRG.17396.4	0.247151	1	(3.0845,4.9608]	(4.9608,5]	4.96075	638.96	1	0.666667	2276.67	-93	0.0758517	0.840132	1	1	0.666667	2369.67	-0.0127369
MSTRG.17396.1	transcript:Solyc04g006940.2.1	0.247151	1	[1,2.6835]	(2.6835,3.1408]	2.68354	1565.6	1	0.666667	830.667	-414.667	0.0118175	0.583153	2	1	0.666667	1245.33	0.178923
MSTRG.16310.1	MSTRG.16310.4	0.648148	1	(3.434,4.9738]	(4.9738,5]	4.9738	57.8137	1	0.666667	74.3333	-2	0.113339	0.911669	1	1	0.666667	76.3333	0.648175
transcript:Solyc03g093470.2.1	MSTRG.15584.2	1	1	[1,1.925]	(1.925,2.092]	1.925	286.95	1	0.666667	370	-30	0.0221832	0.552023	1	1	0.666667	400	-0.325353
transcript:Solyc03g062790.2.1	MSTRG.15097.2	0.0702016	0.148625	[1,2.7644]	(2.7644,4.2569]	2.7644	77.3787	1	0.666667	77.6667	-21.5	0.00558229	0.233486	2	2	0.666667	99.1667	-0.270833
transcript:Solyc03g062790.2.1	MSTRG.15097.2	0.0702016	0.148625	(2.7644,4.2569]	(4.2569,5]	4.25688	78.1315	0.666667	1	-21.5	81	0.233486	0.0648796	2	1	0.666667	102.5	-0.270833
transcript:Solyc02g093530.2.1	MSTRG.13899.3	1	0.067456	[1,2.8467]	(2.8467,3.0487]	2.84672	558.696	1	0.666667	168.667	-21	0.00197994	0.757766	2	1	0.666667	189.667	0.518773
transcript:Solyc12g019060.1.1	MSTRG.9300.2	0.726266	0.238537	(2.817,3.09]	(3.09,4.9312]	3.09003	2747.28	0.666667	1	412.333	-4167.67	0.485464	0.06293	1	1	0.666667	4580	-0.607683
transcript:Solyc12g019060.1.1	MSTRG.9300.2	0.726266	0.238537	(3.09,4.9312]	(4.9312,5]	4.93118	1706.79	1	0.666667	-4167.67	308	0.06293	0.606983	1	1	0.666667	4475.67	-0.607683
transcript:Solyc10g076600.1.1	MSTRG.5350.3	0.00129352	1	(3.12,4.2472]	(4.2472,5]	4.24719	69.0637	0.666667	1	14.6667	-44.6667	0.765246	0.0118703	1	1	0.666667	59.3333	-0.0958512
transcript:Solyc01g091870.2.1	MSTRG.2149.2	0.0749965	0.999934	[1,1.7485]	(1.7485,2.034]	1.7485	144.21	1	0.666667	-249	83.6667	0.0232289	0.627861	1	1	0.666667	332.667	-0.149088
MSTRG.552.1	transcript:Solyc01g010350.2.1	0.0467353	0.939688	[1,4.5294]	(4.5294,5]	4.52941	160	0.666667	1	-33.6667	5.33333	0.159793	0.156726	4	1	0.666667	39	0.876564
transcript:Solyc01g008320.2.1	MSTRG.367.2	0.930207	0.995533	[1,2.7442]	(2.7442,3.2788]	2.74423	1797.62	1	0.666667	584.167	-292	0.0074478	0.675632	2	1	0.666667	876.167	0.708788
transcript:Solyc01g008320.2.1	MSTRG.367.2	0.930207	0.995533	(2.7442,3.2788]	(3.2788,5]	3.2788	2079.99	0.666667	1	-292	584.667	0.675632	0.0324794	1	2	0.666667	876.667	0.708788
transcript:Solyc01g109180.2.1	MSTRG.3681.3	1	1	[1,4]	(4,5]	4	0	0.0833333	0.333333	-0.25	0.666667	0.338801	0.42265	4	2	0.583333	0.916667	-0.0714286
transcript:Solyc04g077920.2.1	MSTRG.19476.2	0.246233	0.450327	[1,4.8566]	(4.8566,5]	4.85661	271.948	0.916667	0.666667	517.417	-89.3333	0.0227485	0.205834	4	1	0.583333	606.75	0.0200127
transcript:Solyc03g062790.2.1	MSTRG.15097.4	0.0702016	0.851375	[1,1.1183]	(1.1183,5]	1.1183	150.859	0.666667	0.916667	39	-325.5	0.40454	0.000543719	1	4	0.583333	364.5	-0.552178
MSTRG.2634.2	MSTRG.2634.3	0.248765	1	[1,4.8986]	(4.8986,5]	4.89858	357.813	0.916667	0.666667	-513.333	28.6667	0.0436107	0.882538	4	1	0.583333	542	0.0363384
transcript:Solyc02g089890.2.1	MSTRG.13507.3	1	1	(1.3789,2.3676]	(2.3676,5]	2.36765	113.647	0.333333	0.111111	33.3333	-53.1111	0.682717	0.0239433	1	3	0.555556	86.4444	-0.400238
transcript:Solyc08g062210.2.1	MSTRG.28391.2	0.174549	1	[1,2.0423]	(2.0423,5]	2.04229	899.99	0.666667	0.888889	-374.333	1633.56	0.150468	0.164231	2	3	0.555556	2007.89	-0.114744
transcript:Solyc08g060860.2.1	MSTRG.28289.2	0.543619	0.178335	[1,3.7811]	(3.7811,4.2294]	3.78107	384.926	0.888889	0.666667	368.667	-113.333	0.00414492	0.620616	3	1	0.555556	482	-0.581058
MSTRG.20518.1	MSTRG.20518.3	0.15162	1	(1.9923,2.0047]	(2.0047,5]	2.00475	156.675	0.666667	0.888889	3.66667	-740.333	0.962534	0.00920398	1	3	0.555556	744	0.124851
transcript:Solyc01g091870.2.1	MSTRG.2149.2	0.0749965	0.999934	(1.7485,2.034]	(2.034,5]	2.03398	186.12	0.666667	0.888889	83.6667	-1446.44	0.627861	0.0511972	1	3	0.555556	1530.11	-0.149088
transcript:Solyc09g091910.1.1	MSTRG.31966.2	1	1	[1,1.1539]	(1.1539,3.3517]	1.15393	1873.33	0.666667	0.833333	-627.333	2931.67	0.448554	0.033115	1	2	0.5	3559	-0.0569218
transcript:Solyc09g091910.1.1	MSTRG.31966.2	1	1	(1.1539,3.3517]	(3.3517,5]	3.35166	3172.36	0.833333	0.666667	2931.67	-2272.67	0.033115	0.294347	2	2	0.5	5204.33	-0.0569218
MSTRG.31240.1	transcript:Solyc09g065750.2.1	1	0.133089	(2.5377,4.9802]	(4.9802,5]	4.9802	23.1584	0.166667	0.333333	115.833	-1.33333	0.0702068	0.382787	2	1	0.5	117.167	0.956976
MSTRG.30848.1	MSTRG.30848.5	0.702355	0.1221	(1.1864,3.1678]	(3.1678,5]	3.16775	831.636	0.666667	0.833333	214.667	-683.833	0.19186	0.15738	2	2	0.5	898.5	0.198485
transcript:Solyc08g078460.2.1	MSTRG.29320.2	1	0.215054	[1,3.8164]	(3.8164,5]	3.81644	827.599	0.333333	0.166667	242.222	-76.6667	0.119384	0.53636	3	2	0.5	318.889	0.297401
transcript:Solyc08g078210.2.1	MSTRG.29295.2	1	1	(1.4676,2.213]	(2.213,4.8437]	2.21303	681.086	0.666667	0.833333	-85	611.167	0.908328	0.164638	1	2	0.5	696.167	-0.0784984
transcript:Solyc06g008600.2.1	MSTRG.22516.3	1	1	(2.6075,4.9217]	(4.9217,5]	4.92165	213.949	0.833333	0.666667	-261.167	31	0.0437733	0.627854	2	1	0.5	292.167	-0.494856
transcript:Solyc05g054410.2.1	MSTRG.21964.3	1	1	[1,2.2037]	(2.2037,3.7644]	2.20371	984.011	0.5	1	-489	1574	0.44943	0.000258765	2	1	0.5	2063	-0.565451
MSTRG.20779.2	MSTRG.20779.3	0.3866	1	[1,3.9509]	(3.9509,5]	3.95092	78.5481	0.333333	0.166667	-40.6667	25.3333	0.178016	0.268875	3	2	0.5	66	-0.470923
MSTRG.19702.1	transcript:Solyc04g080100.2.1	0.472398	1	[1,1.1166]	(1.1166,3.6813]	1.11657	1219.71	0.666667	0.833333	140	-1212.83	0.6098	0.0618205	1	2	0.5	1352.83	0.268725
transcript:Solyc04g006940.2.1	MSTRG.17396.4	1	1	[1,2.7073]	(2.7073,3.4465]	2.70734	1606.57	0.833333	0.666667	-318.667	204.667	0.246224	0.898232	2	1	0.5	523.333	0.144926
transcript:Solyc03g093470.2.1	MSTRG.15584.2	1	1	(1.925,2.092]	(2.092,4.8765]	2.09202	295.258	0.666667	0.833333	-30	305.333	0.552023	0.0285071	1	2	0.5	335.333	-0.325353
transcript:Solyc03g093470.2.1	MSTRG.15584.2	1	1	(2.092,4.8765]	(4.8765,5]	4.87651	202.982	0.833333	0.666667	305.333	-44.3333	0.0285071	0.620073	2	1	0.5	349.667	-0.325353
transcript:Solyc02g093530.2.1	MSTRG.13899.3	1	0.067456	(2.8467,3.0487]	(3.0487,5]	3.04869	605.102	0.666667	0.833333	-21	224.5	0.757766	0.111225	1	2	0.5	245.5	0.518773
transcript:Solyc12g094410.1.1	MSTRG.10330.3	1	0.000574508	(2.0559,3.9441]	(3.9441,5]	3.94406	9.20513	0.666667	0.833333	45	-5.83333	0.196642	0.16876	1	2	0.5	50.8333	0.235996
transcript:Solyc12g019060.1.1	MSTRG.9300.2	0.726266	0.238537	[1,2.817]	(2.817,3.09]	2.81701	2633.1	0.833333	0.666667	-1984.83	412.333	0.0670718	0.485464	2	1	0.5	2397.17	-0.607683
MSTRG.7575.1	transcript:Solyc11g043010.1.1	0.962963	1	[1,2.6587]	(2.6587,3.3554]	2.65873	109.672	0.833333	0.666667	23.3333	-14.3333	0.0487257	0.56243	2	1	0.5	37.6667	0.856483
MSTRG.7575.1	transcript:Solyc11g043010.1.1	0.962963	1	(2.6587,3.3554]	(3.3554,5]	3.35537	116.749	0.666667	0.833333	-14.3333	21.6667	0.56243	0.0629794	1	2	0.5	36	0.856483
transcript:Solyc01g109180.2.1	MSTRG.3681.4	1	1	[1,4.6667]	(4.6667,5]	4.66667	0.444444	0.166667	0.333333	-0.583333	0.666667	0.170802	0.42265	4	1	0.5	1.25	-0.103616
transcript:Solyc01g079390.2.1	MSTRG.1448.2	1	0.724236	[1,2.5185]	(2.5185,5]	2.51854	728.463	0.166667	0.333333	-150.667	380.556	0.243635	0.0810787	2	3	0.5	531.222	0.312109
transcript:Solyc01g068630.2.1	MSTRG.1410.2	1	0.870373	[1,4.9996]	(4.9996,5]	4.9996	208.607	0.833333	0.666667	-1407.75	1	0.000547282	0.996196	4	1	0.5	1408.75	-0.555442
transcript:Solyc07g007690.2.1	MSTRG.25365.2	1	1	[1,1.1968]	(1.1968,4.8376]	1.19685	698.829	0.666667	0.777778	-120.667	842.889	0.632931	0.0179212	1	3	0.444444	963.556	0.392505
transcript:Solyc07g007690.2.1	MSTRG.25365.2	1	1	(1.1968,4.8376]	(4.8376,5]	4.8376	465.894	0.777778	0.666667	842.889	-99.3333	0.0179212	0.707787	3	1	0.444444	942.222	0.392505
transcript:Solyc03g113350.2.1	MSTRG.16262.2	1	1	[1,4.9754]	(4.9754,5]	4.9754	2504.75	0.75	0.666667	-4188.42	201.333	0.103508	0.902621	4	1	0.416667	4389.75	-0.511966
transcript:Solyc02g084930.2.1	MSTRG.12975.2	1	1	[1,2.1194]	(2.1194,5]	2.11937	2983.11	0.5	0.888889	407.667	-2558.11	0.720276	0.177698	2	3	0.388889	2965.78	0.0948449
MSTRG.18814.3	MSTRG.18814.5	0.158043	1	[1,2.0781]	(2.0781,3.2161]	2.07812	29.0938	0.333333	0.333333	-15.5	39.3333	0.286783	0.260707	2	1	0.333333	54.8333	0.616074
MSTRG.13899.1	MSTRG.13899.3	0.933598	0.067456	[1,3.7821]	(3.7821,4.405]	3.78206	445.959	0.333333	0.333333	-98.4444	75.3333	0.0978395	0.800908	3	1	0.333333	173.778	0.270744
transcript:Solyc02g089890.2.1	MSTRG.13507.3	1	1	[1,1.3789]	(1.3789,2.3676]	1.37888	123.433	0.333333	0.333333	-20.3333	33.3333	0.763731	0.682717	1	1	0.333333	53.6667	-0.400238
MSTRG.31621.1	MSTRG.31621.3	0.341365	1	(2.5,4.8696]	(4.8696,5]	4.86957	31.087	0.666667	0.666667	3.5	-1	0.680733	0.666667	2	1	0.333333	4.5	0.928259
MSTRG.30848.1	MSTRG.30848.5	0.702355	0.1221	[1,1.1864]	(1.1864,3.1678]	1.18635	282.054	0.666667	0.666667	-47.3333	214.667	0.622375	0.19186	1	2	0.333333	262	0.198485
MSTRG.29942.3	MSTRG.29942.4	1	1	[1,4.9953]	(4.9953,5]	4.99535	5.03876	1	0.333333	-34.3333	0.333333	0.00448342	0.930495	4	1	0.333333	34.6667	0.581422
MSTRG.29755.1	transcript:Solyc08g082630.2.1	0.258173	0.141185	(2.3416,4.7299]	(4.7299,5]	4.72993	34.6618	1	0.333333	61	-12.3333	0.00913368	0.712712	2	1	0.333333	73.3333	0.489143
MSTRG.29659.1	transcript:Solyc08g081740.2.1	0.0077825	1	(3.9437,4.5481]	(4.5481,5]	4.54808	338.465	0.666667	0.666667	19	-15.6667	0.826749	0.77309	1	1	0.333333	34.6667	0.692558
transcript:Solyc08g048290.2.1	MSTRG.28069.3	0.00807388	0.0664017	[1,1.3077]	(1.3077,2.4286]	1.30769	4	0.666667	0.666667	-1.33333	3	0.666667	0.188497	1	1	0.333333	4.33333	0.90578
transcript:Solyc07g007870.2.1	MSTRG.25382.2	1	1	[1,2.98]	(2.98,3.026]	2.98002	1321.92	1	0.333333	1222	-23	0.0617784	0.984627	2	1	0.333333	1245	-0.0486929
transcript:Solyc05g054410.2.1	MSTRG.21964.3	1	1	(3.7644,4.5642]	(4.5642,5]	4.56417	492.224	0.666667	0.666667	-485	374.667	0.631281	0.273078	1	1	0.333333	859.667	-0.565451
MSTRG.21964.1	transcript:Solyc05g054410.2.1	1	1	(2.9329,3.0154]	(3.0154,5]	3.01543	1626.7	0.333333	1	-49.3333	1956.5	0.946597	0.0582011	1	2	0.333333	2005.83	-0.260592
transcript:Solyc05g009720.2.1	MSTRG.20485.2	1	0.999049	[1,2.7775]	(2.7775,3.1096]	2.7775	3502.08	0.666667	0.666667	-2929.83	1055.33	0.171012	0.824869	2	1	0.333333	3985.17	-0.359953
MSTRG.19615.1	transcript:Solyc04g079300.2.1	0.893626	1	(1.4008,3.6662]	(3.6662,4.7862]	3.66623	1186.01	1	0.333333	-302.5	253.667	0.100296	0.728827	2	1	0.333333	556.167	0.582855
transcript:Solyc04g008660.2.1	MSTRG.17587.5	0.434974	0.743477	[1,1.5492]	(1.5492,2.3106]	1.54919	470.409	0.666667	0.666667	-258.667	212.333	0.336294	0.469642	1	1	0.333333	471	-0.255529
transcript:Solyc04g008660.2.1	MSTRG.17587.4	0.434974	0.256523	(3.4964,4.8268]	(4.8268,5]	4.82677	122.69	0.666667	0.666667	70	-14.6667	0.716812	0.796466	1	1	0.333333	84.6667	0.0507714
transcript:Solyc04g006940.2.1	MSTRG.17396.4	1	1	(2.7073,3.4465]	(3.4465,5]	3.44655	1514.49	0.666667	0.666667	204.667	-213.167	0.898232	0.224154	1	2	0.333333	417.833	0.144926
MSTRG.17396.1	MSTRG.17396.4	0.247151	1	[1,2.6563]	(2.6563,3.0845]	2.6563	1554.41	1	0.333333	512	-210	0.000689418	0.896263	2	1	0.333333	722	-0.0127369
MSTRG.17396.1	MSTRG.17396.4	0.247151	1	(2.6563,3.0845]	(3.0845,4.9608]	3.08445	1831.69	0.333333	1	-210	2276.67	0.896263	0.0758517	1	1	0.333333	2486.67	-0.0127369
MSTRG.17396.1	transcript:Solyc04g006940.2.1	0.247151	1	(2.6835,3.1408]	(3.1408,5]	3.1408	1922.45	0.666667	0.666667	-414.667	1305	0.583153	0.108527	1	2	0.333333	1719.67	0.178923
MSTRG.17272.1	transcript:Solyc03g123760.2.1	1	0.940273	[1,1.0865]	(1.0865,5]	1.08647	227.226	0.333333	1	13	-192.417	0.786195	0.00360786	1	4	0.333333	205.417	0.560858
transcript:Solyc03g005630.2.1	MSTRG.14090.2	0.84812	1	(2.9788,3.0156]	(3.0156,5]	3.01562	67.125	0.333333	1	1.33333	-65.8333	0.957878	0.0330344	1	2	0.333333	67.1667	0.0384148
transcript:Solyc02g081650.2.1	MSTRG.12635.4	1	0.0568949	[1,3.1319]	(3.1319,4.8912]	3.13191	38.3844	1	0.333333	-41.8889	256.667	5.9089e-06	0.442485	3	1	0.333333	298.556	0.105327
transcript:Solyc02g081650.2.1	MSTRG.12635.4	1	0.0568949	(3.1319,4.8912]	(4.8912,5]	4.8912	33.7392	0.333333	1	256.667	-31.3333	0.442485	0.0620612	1	1	0.333333	288	0.105327
transcript:Solyc02g081650.2.1	MSTRG.12635.3	1	0.0832208	[1,3.2388]	(3.2388,4.8589]	3.23884	69.5022	1	0.333333	-60.4444	227.333	0.000313892	0.474772	3	1	0.333333	287.778	0.36496
transcript:Solyc02g081650.2.1	MSTRG.12635.3	1	0.0832208	(3.2388,4.8589]	(4.8589,5]	4.85894	43.0521	0.333333	1	227.333	-37.3333	0.474772	0.00388351	1	1	0.333333	264.667	0.36496
MSTRG.12635.1	transcript:Solyc02g081650.2.1	1	1	[1,3.5613]	(3.5613,4.6515]	3.5613	163.339	1	0.333333	151.556	-152.667	3.91231e-05	0.6234	3	1	0.333333	304.222	0.115168
MSTRG.12635.1	transcript:Solyc02g081650.2.1	1	1	(3.5613,4.6515]	(4.6515,5]	4.65149	102.936	0.333333	1	-152.667	81.6667	0.6234	0.0461003	1	1	0.333333	234.333	0.115168
transcript:Solyc02g078150.2.1	MSTRG.12292.2	0.317064	1	[1,3.9318]	(3.9318,4.5675]	3.93183	2980.3	1	0.333333	-2303.89	407.667	0.0760039	0.899803	3	1	0.333333	2711.56	0.151893
transcript:Solyc02g078150.2.1	MSTRG.12292.2	0.317064	1	(3.9318,4.5675]	(4.5675,5]	4.56752	1383.22	0.333333	1	407.667	-310.667	0.899803	0.132498	1	1	0.333333	718.333	0.151893
transcript:Solyc12g094410.1.1	MSTRG.10330.3	1	0.000574508	(1.9175,2.0559]	(2.0559,3.9441]	2.05594	18.331	0.666667	0.666667	-2.66667	45	0.318995	0.196642	1	1	0.333333	47.6667	0.235996
transcript:Solyc12g089180.1.1	MSTRG.10305.3	0.00571167	0.0194741	(2.1351,3.4267]	(3.4267,5]	3.42667	66.28	0.333333	1	32	-26	0.771758	0.0332377	1	2	0.333333	58	0.528534
transcript:Solyc12g088370.1.1	MSTRG.10227.2	0.57768	1	[1,2.705]	(2.705,3.6346]	2.70505	455.215	1	0.333333	-227.167	138.333	0.00967349	0.724974	2	1	0.333333	365.5	0.186856
MSTRG.7956.1	MSTRG.7956.3	0.469697	0.530303	[1,1.7079]	(1.7079,2.1639]	1.70792	188.7	0.666667	0.666667	-47.6667	19.6667	0.256448	0.541227	1	1	0.333333	67.3333	0.720626
MSTRG.7956.1	MSTRG.7956.3	0.469697	0.530303	(1.7079,2.1639]	(2.1639,4.6101]	2.16389	215.265	0.666667	0.666667	19.6667	-66.3333	0.541227	0.142196	1	2	0.333333	86	0.720626
MSTRG.7956.1	MSTRG.7956.3	0.469697	0.530303	(2.1639,4.6101]	(4.6101,5]	4.61006	215.055	0.666667	0.666667	-66.3333	20.6667	0.142196	0.260015	2	1	0.333333	87	0.720626
transcript:Solyc01g079390.2.1	MSTRG.1448.4	1	1	[1,1.7539]	(1.7539,5]	1.75391	357.742	0.666667	0.666667	-128.667	548.5	0.672329	0.0257142	1	4	0.333333	677.167	-0.459491
MSTRG.1448.2	MSTRG.1448.4	0.724236	1	[1,1.219]	(1.219,5]	1.21902	461.51	0.333333	0.916667	-83.6667	327.167	0.846248	0.00525326	1	4	0.25	410.833	-0.113455
transcript:Solyc08g078520.2.1	MSTRG.29326.2	1	1	[1,1.7]	(1.7,4.9767]	1.7	8.63333	0.666667	0.555556	-7	38.5556	0.276722	0.15719	1	3	0.222222	45.5556	0.525139
MSTRG.1448.3	MSTRG.1448.4	0.275764	1	[1,3.2045]	(3.2045,4.5372]	3.20449	298.575	0.555556	0.666667	-173	118	0.175598	0.341149	3	1	0.222222	291	0.0151636
transcript:Solyc08g066720.1.1	MSTRG.28626.2	0.96813	1	[1,3.9615]	(3.9615,5]	3.96147	683.119	0.888889	0.333333	-291.111	11.6667	0.399482	0.969825	3	2	0.222222	302.778	-0.0402931
transcript:Solyc08g048290.2.1	MSTRG.28069.3	0.00807388	0.0664017	(2.4286,3.24]	(3.24,5]	3.24	39.8667	0.333333	0.5	-4	7.16667	0.68573	0.26463	1	2	0.166667	11.1667	0.90578
transcript:Solyc07g007870.2.1	MSTRG.25382.2	1	1	(2.98,3.026]	(3.026,5]	3.02601	1306.27	0.333333	0.5	-23	758.833	0.984627	0.24713	1	2	0.166667	781.833	-0.0486929
transcript:Solyc07g007620.2.1	MSTRG.25353.2	1	1	[1,2.6755]	(2.6755,3.239]	2.67547	1099.67	0.166667	0.666667	-307.833	241.667	0.0588905	0.825758	2	1	0.166667	549.5	0.419016
transcript:Solyc07g007620.2.1	MSTRG.25353.2	1	1	(2.6755,3.239]	(3.239,5]	3.23896	1094.72	0.666667	0.166667	241.667	-444.5	0.825758	0.18534	1	2	0.166667	686.167	0.419016
MSTRG.24965.1	transcript:Solyc06g083720.1.1	1	1	(2.5,3.4545]	(3.4545,5]	3.45455	1.81818	0.666667	0.166667	3.33333	-2	0.183503	0.363217	1	2	0.166667	5.33333	0.116955
MSTRG.20506.1	MSTRG.20506.3	1	0.106374	[1,1.5]	(1.5,5]	1.5	90.3333	0.666667	0.166667	-4	65.8333	0.878096	0.0129376	1	4	0.166667	69.8333	0.115462
transcript:Solyc04g008660.2.1	MSTRG.17587.4	0.434974	0.256523	[1,2.8611]	(2.8611,3.4964]	2.86107	243.784	0.5	0.333333	250	-69	0.162323	0.496681	2	1	0.166667	319	0.0507714
transcript:Solyc12g088370.1.1	MSTRG.10227.2	0.57768	1	(2.705,3.6346]	(3.6346,5]	3.63456	660.357	0.333333	0.5	138.333	-58.3333	0.724974	0.785838	1	2	0.166667	196.667	0.186856
transcript:Solyc10g076600.1.1	MSTRG.5350.3	0.00129352	1	[1,1.1453]	(1.1453,3.12]	1.14525	42.3799	0.333333	0.5	8.66667	-26.5	0.871677	0.369001	1	2	0.166667	35.1667	-0.0958512
transcript:Solyc10g076600.1.1	MSTRG.5350.3	0.00129352	1	(1.1453,3.12]	(3.12,4.2472]	3.12	72.9067	0.5	0.666667	-26.5	14.6667	0.369001	0.765246	2	1	0.166667	41.1667	-0.0958512
transcript:Solyc08g078520.2.1	MSTRG.29326.2	1	1	(1.7,4.9767]	(4.9767,5]	4.97674	3.31783	0.555556	0.333333	38.5556	-1.66667	0.15719	0.42265	3	1	0.111111	40.2222	0.525139
MSTRG.1154.2	MSTRG.1154.3	1	0.14703	[1,3.8329]	(3.8329,4.2928]	3.8329	265.192	0.555556	0.333333	439.889	-86.6667	0.178656	0.737966	3	1	0.111111	526.556	0.00818144
MSTRG.31621.1	MSTRG.31621.3	0.341365	1	[1,2.5]	(2.5,4.8696]	2.5	67.3333	0.333333	0.666667	-0.5	3.5	0.93213	0.680733	2	2	0	4	0.928259
transcript:Solyc08g078210.2.1	MSTRG.29295.2	1	1	[1,1.4676]	(1.4676,2.213]	1.46764	478.782	0.333333	0.666667	74.6667	-85	0.75767	0.908328	1	1	0	159.667	-0.0784984
transcript:Solyc08g048290.2.1	MSTRG.28069.3	0.00807388	0.0664017	(1.3077,2.4286]	(2.4286,3.24]	2.42857	18	0.666667	0.333333	3	-4	0.188497	0.68573	1	1	0	7	0.90578
MSTRG.27049.1	transcript:Solyc07g062640.2.1	0.996706	0.0950635	(3.991,4.0808]	(4.0808,5]	4.08079	835.74	0.666667	0.333333	-15	170.667	0.986904	0.618064	1	1	0	185.667	-0.377021
MSTRG.24965.1	transcript:Solyc06g083720.1.1	1	1	[1,2.5]	(2.5,3.4545]	2.5	2.16667	0.333333	0.666667	-1.66667	3.33333	0.174688	0.183503	2	1	0	5	0.116955
MSTRG.21964.1	transcript:Solyc05g054410.2.1	1	1	[1,2.9329]	(2.9329,3.0154]	2.93288	1588.98	0.666667	0.333333	806.833	-49.3333	0.226921	0.946597	2	1	0	856.167	-0.260592
MSTRG.19615.1	transcript:Solyc04g079300.2.1	0.893626	1	(3.6662,4.7862]	(4.7862,5]	4.78616	450.687	0.333333	0.666667	253.667	-69	0.728827	0.239089	1	1	0	322.667	0.582855
transcript:Solyc04g008660.2.1	MSTRG.17587.4	0.434974	0.256523	(2.8611,3.4964]	(3.4964,4.8268]	3.4964	201.055	0.333333	0.666667	-69	70	0.496681	0.716812	1	1	0	139	0.0507714
transcript:Solyc03g005630.2.1	MSTRG.14090.2	0.84812	1	[1,2.9788]	(2.9788,3.0156]	2.97884	67.381	0.666667	0.333333	-46	1.33333	0.140139	0.957878	2	1	0	47.3333	0.0384148
transcript:Solyc12g094410.1.1	MSTRG.10330.3	1	0.000574508	[1,1.9175]	(1.9175,2.0559]	1.91753	17.8419	0.333333	0.666667	29.6667	-2.66667	0.488024	0.318995	1	1	0	32.3333	0.235996
transcript:Solyc12g089180.1.1	MSTRG.10305.3	0.00571167	0.0194741	[1,2.1351]	(2.1351,3.4267]	2.13514	35.018	0.666667	0.333333	-11.1667	32	0.224122	0.771758	2	1	0	43.1667	0.528534
MSTRG.1448.3	MSTRG.1448.4	0.275764	1	(3.2045,4.5372]	(4.5372,5]	4.53718	214.529	0.666667	0.333333	118	-101.667	0.341149	0.521689	1	1	0	219.667	0.0151636
MSTRG.1154.2	MSTRG.1154.3	1	0.14703	(3.8329,4.2928]	(4.2928,5]	4.29279	255.626	0.333333	0.666667	-86.6667	209.333	0.737966	0.305209	1	1	0	296	0.00818144

## Sheet: TSIS_scores_psi_genes_shoot
iso1	iso2	iso1.mean.ratio	iso2.mean.ratio	before.interval	after.interval	x.value	y.value	before.prob	after.prob	before.diff	after.diff	before.pval	after.pval	before.t.points	after.t.points	prob	diff	cor
transcript:Solyc04g005610.2.1	MSTRG.17365.2	1	0.20354	(2.0941,4.9063]	(4.9063,5]	4.90632	108.491	1	1	1061.33	-89	0.000710649	0.0569021	2	1	1	1150.33	0.544964
MSTRG.13507.1	transcript:Solyc02g089890.2.1	0.676213	1	(1.0909,4.8]	(4.8,5]	4.8	31.7333	1	1	72.2222	-11.6667	9.25872e-05	0.161662	3	1	1	83.8889	0.29625
transcript:Solyc12g015640.1.1	MSTRG.9203.2	1	1	[1,2.4163]	(2.4163,3.5216]	2.4163	544.803	1	1	420.167	-527.667	0.00156107	0.116109	2	1	1	947.833	-0.171296
transcript:Solyc11g007780.1.1	MSTRG.6498.2	1	0.130824	(3.467,4.8173]	(4.8173,5]	4.81728	167.859	1	1	220.667	-49.3333	0.247664	0.0473989	1	1	1	270	0.209654
MSTRG.5972.1	MSTRG.5972.3	1	1	[1,1.0695]	(1.0695,4.9214]	1.06952	163.371	1	1	-76.3333	1311.11	0.00759736	0.000342215	1	3	1	1387.44	0.636231
MSTRG.5972.1	MSTRG.5972.3	1	1	(1.0695,4.9214]	(4.9214,5]	4.92138	254.563	1	1	1311.11	-145	0.000342215	0.00735368	3	1	1	1456.11	0.636231
transcript:Solyc01g094140.2.1	MSTRG.2182.2	0.0980308	0.96533	[1,1.0097]	(1.0097,5]	1.00974	10.9541	1	0.916667	-4.33333	824.583	0.133333	0.00154114	1	4	0.916667	828.917	0.06587
transcript:Solyc08g080190.2.1	MSTRG.29501.2	0.965597	0.167419	[1,1.3712]	(1.3712,4.7999]	1.37121	425.311	1	0.888889	147	-843.889	0.0134376	0.0150024	1	3	0.888889	990.889	-0.448454
transcript:Solyc08g080190.2.1	MSTRG.29501.2	0.965597	0.167419	(1.3712,4.7999]	(4.7999,5]	4.79994	548.64	0.888889	1	-843.889	224.667	0.0150024	0.00742082	3	1	0.888889	1068.56	-0.448454
transcript:Solyc09g091910.1.1	MSTRG.31966.2	1	1	(2.3603,4.9822]	(4.9822,5]	4.98222	57.879	0.833333	1	1648.67	-53.3333	0.126733	0.0364942	2	1	0.833333	1702	0.365117
transcript:Solyc08g062210.2.1	MSTRG.28391.2	0.227479	1	[1,2.2517]	(2.2517,4.9406]	2.25166	337.671	0.833333	1	-159.167	830	0.0169778	0.0271808	2	2	0.833333	989.167	0.311429
transcript:Solyc04g005610.2.1	MSTRG.17365.2	1	0.20354	[1,2.0941]	(2.0941,4.9063]	2.09406	142.002	0.833333	1	-70.8333	1061.33	0.0533688	0.000710649	2	2	0.833333	1132.17	0.544964
transcript:Solyc02g082410.2.1	MSTRG.12714.2	1	0.0256526	[1,1.4805]	(1.4805,5]	1.48052	21.3506	1	0.833333	-12.3333	16	0.125713	0.0458497	1	4	0.833333	28.3333	0.544388
MSTRG.12635.3	MSTRG.12635.4	0.0720972	0.0627365	[1,4.3696]	(4.3696,5]	4.36957	62.3406	0.833333	1	17.5	-38.6667	0.0464325	0.0612748	4	1	0.833333	56.1667	0.124243
MSTRG.2634.2	MSTRG.2634.3	0.333485	1	[1,2.3971]	(2.3971,4.4804]	2.3971	613.852	1	0.833333	-434	569.667	0.0309329	0.312679	2	2	0.833333	1003.67	0.256173
MSTRG.2634.2	MSTRG.2634.3	0.333485	1	(2.3971,4.4804]	(4.4804,5]	4.48044	765.571	0.833333	1	569.667	-407.333	0.312679	0.184272	2	1	0.833333	977	0.256173
transcript:Solyc01g079390.2.1	MSTRG.1448.2	1	0.659103	[1,1.5645]	(1.5645,5]	1.56448	476.013	1	0.833333	-332.667	682.25	0.0063969	0.0207047	1	4	0.833333	1014.92	-0.0889236
MSTRG.4116.1	transcript:Solyc10g006420.2.1	1	0	[1,3]	(3,5]	3	0	0	0.166667	0	0.5	1	0.363217	3	3	0.833333	0.5
MSTRG.20925.1	transcript:Solyc05g015680.1.1	0.000198505	0	[1,3]	(3,5]	3	0	0.222222	0	0.666667	0	0.16902	1	3	3	0.777778	0.666667
MSTRG.30848.3	MSTRG.30848.4	0.988604	1	[1,1.3224]	(1.3224,4.8939]	1.32238	393.995	1	0.777778	-68.6667	310.444	0.0442662	0.0676227	1	3	0.777778	379.111	0.765173
MSTRG.30848.3	MSTRG.30848.4	0.988604	1	(1.3224,4.8939]	(4.8939,5]	4.89389	407.976	0.777778	1	310.444	-84	0.0676227	0.0344615	3	1	0.777778	394.444	0.765173
MSTRG.30848.1	MSTRG.30848.5	0.315955	0.104005	[1,3.6206]	(3.6206,4.6291]	3.62061	411.224	0.777778	1	-129.333	115.333	0.0641126	0.0852513	3	1	0.777778	244.667	0.698496
transcript:Solyc08g078210.2.1	MSTRG.29295.2	1	0.99423	(1.0433,4.9406]	(4.9406,5]	4.94056	393.371	0.777778	1	-1867.67	167	0.0147859	0.254724	3	1	0.777778	2034.67	0.470457
transcript:Solyc11g007780.1.1	MSTRG.6498.2	1	0.130824	[1,3.467]	(3.467,4.8173]	3.46699	298.838	0.777778	1	-101.556	220.667	0.0403612	0.247664	3	1	0.777778	322.222	0.209654
MSTRG.14412.1	transcript:Solyc03g025670.2.1	1	0.999478	[1,1.4492]	(1.4492,5]	1.4492	134.419	1	0.75	28	-372.25	0.00127307	0.250935	1	4	0.75	400.25	0.705978
transcript:Solyc12g088920.1.1	MSTRG.10277.3	1	0.421888	[1,1.1148]	(1.1148,5]	1.11485	209.852	1	0.75	-33	327.917	0.170582	0.0370883	1	4	0.75	360.917	0.585464
MSTRG.16310.3	MSTRG.16310.4	0.236842	1	[1,3]	(3,5]	3	0	0.111111	0.166667	-0.888889	1	0.346594	0.576132	3	3	0.722222	1.88889	-0.0941996
transcript:Solyc09g091910.1.1	MSTRG.31966.2	1	1	[1,2.3603]	(2.3603,4.9822]	2.36027	1715.93	0.833333	0.833333	-131.5	1648.67	0.589774	0.126733	2	2	0.666667	1780.17	0.365117
MSTRG.25204.1	transcript:Solyc07g006290.1.1	1	0	[1,2]	(2,5]	2	0	0	0.333333	0	1.33333	1	0.111434	2	4	0.666667	1.33333
transcript:Solyc07g005680.2.1	MSTRG.25136.2	0.0653555	1	[1,1.2752]	(1.2752,2.9861]	1.27521	510.712	0.333333	0	-242	637.333	0.465293	0.0892586	1	1	0.666667	879.333	0.4189
transcript:Solyc07g005680.2.1	MSTRG.25136.2	0.0653555	1	(1.2752,2.9861]	(2.9861,5]	2.98608	413.067	0	0.333333	637.333	-170.667	0.0892586	0.254311	1	3	0.666667	808	0.4189
MSTRG.21673.1	MSTRG.21673.3	1	1	[1,2]	(2,3.8889]	2	0	0	0.333333	0	2.66667	1	0.42265	2	2	0.666667	2.66667	0.324886
MSTRG.21673.1	transcript:Solyc05g051610.1.1	1	0.000314861	[1,2]	(2,5]	2	0	0	0.333333	0	1.66667	1	0.246626	2	4	0.666667	1.66667	-0.123377
MSTRG.10330.1	MSTRG.10330.3	1	0.00041318	[1,2]	(2,3]	2	0	0.333333	0	1.66667	0	0.258629	1	2	2	0.666667	1.66667	-0.130347
MSTRG.10330.1	MSTRG.10330.3	1	0.00041318	(2,3]	(3,5]	3	0	0	0.333333	0	1.16667	1	0.536541	2	3	0.666667	1.16667	-0.130347
MSTRG.10330.1	transcript:Solyc12g094410.1.1	1	0	[1,2]	(2,3]	2	0	0.333333	0	1.66667	0	0.258629	1	2	2	0.666667	1.66667
MSTRG.10330.1	transcript:Solyc12g094410.1.1	1	0	(2,3]	(3,5]	3	0	0	0.333333	0	1.83333	1	0.26759	2	3	0.666667	1.83333
transcript:Solyc01g065540.2.1	MSTRG.1154.2	0.70566	1	(2.182,4.2595]	(4.2595,5]	4.25947	837.578	0.333333	0	736.333	-397.667	0.18656	0.0474415	2	1	0.666667	1134	-0.32432
MSTRG.30848.1	MSTRG.30848.5	0.315955	0.104005	(3.6206,4.6291]	(4.6291,5]	4.62909	281.705	1	0.666667	115.333	-68	0.0852513	0.361852	1	1	0.666667	183.333	0.698496
transcript:Solyc08g082670.2.1	MSTRG.29759.2	1	0.0855261	[1,1.8598]	(1.8598,2.3673]	1.85976	934.812	1	0.666667	921.667	-150.333	0.233805	0.809102	1	1	0.666667	1072	-0.599155
transcript:Solyc08g078460.2.1	MSTRG.29320.2	1	0.132205	(3.0465,4.4726]	(4.4726,5]	4.47262	118.595	0.666667	1	54.6667	-61	0.622548	0.0240937	1	1	0.666667	115.667	-0.00882086
transcript:Solyc07g007690.2.1	MSTRG.25365.2	1	1	(3.3991,4.1667]	(4.1667,5]	4.1667	781.65	0.666667	1	-273	1364.67	0.514617	0.00816921	1	1	0.666667	1637.67	-0.266313
transcript:Solyc06g072620.2.1	MSTRG.24361.2	0.00959861	1	[1,1.5143]	(1.5143,4.9048]	1.51429	32.819	0.666667	1	-12	41	0.37275	0.00822196	1	3	0.666667	53	0.85547
MSTRG.21964.1	MSTRG.21964.3	1	1	[1,3.9628]	(3.9628,4.0938]	3.96283	1551.52	1	0.666667	1730.44	-111	0.000889423	0.741367	3	1	0.666667	1841.44	0.591096
MSTRG.21964.1	MSTRG.21964.3	1	1	(3.9628,4.0938]	(4.0938,5]	4.09383	1455.98	0.666667	1	-111	1072	0.741367	0.0230393	1	1	0.666667	1183	0.591096
MSTRG.21964.1	transcript:Solyc05g054410.2.1	1	1	[1,3.8055]	(3.8055,4.4246]	3.80552	1813.28	1	0.666667	1165.67	-504.667	0.0254014	0.836663	3	1	0.666667	1670.33	-0.406564
MSTRG.21964.1	transcript:Solyc05g054410.2.1	1	1	(3.8055,4.4246]	(4.4246,5]	4.42457	1337.25	0.666667	1	-504.667	684	0.836663	0.0294158	1	1	0.666667	1188.67	-0.406564
transcript:Solyc05g009720.2.1	MSTRG.20485.2	1	0.908948	[1,2.2602]	(2.2602,5]	2.26015	1610.38	1	0.666667	587.833	-1204.11	0.0856336	0.432573	2	3	0.666667	1791.94	-0.127637
transcript:Solyc04g074190.2.1	MSTRG.19179.2	0.998092	1	[1,2.215]	(2.215,4.9461]	2.215	112.787	0.666667	1	-26.5	84.6667	0.26393	0.00825719	2	2	0.666667	111.167	-0.192835
transcript:Solyc04g074190.2.1	MSTRG.19179.2	0.998092	1	(2.215,4.9461]	(4.9461,5]	4.94609	114.75	1	0.666667	84.6667	-6.66667	0.00825719	0.898905	2	1	0.666667	91.3333	-0.192835
MSTRG.19027.1	transcript:Solyc04g071700.2.1	1	0.073598	[1,3.4009]	(3.4009,4.8164]	3.40094	292.339	1	0.666667	186.778	-255	0.000171343	0.48333	3	1	0.666667	441.778	-0.316629
transcript:Solyc04g063370.1.1	MSTRG.18875.2	0.140196	0.100499	[1,1.0021]	(1.0021,4.9964]	1.00211	36.2852	0.666667	1	-2	1372.78	0.787602	2.50663e-06	1	3	0.666667	1374.78	0.72776
transcript:Solyc04g063370.1.1	MSTRG.18875.2	0.140196	0.100499	(1.0021,4.9964]	(4.9964,5]	4.99635	17.8888	1	0.666667	1372.78	-5.66667	2.50663e-06	0.39247	3	1	0.666667	1378.44	0.72776
MSTRG.17396.1	MSTRG.17396.4	0.0325106	1	(3.8562,4.502]	(4.502,5]	4.50196	139.142	0.666667	1	-42.6667	42.3333	0.711303	0.108788	1	1	0.666667	85	0.414343
transcript:Solyc03g062790.2.1	MSTRG.15097.4	0.530334	0.678966	(2.9056,4.1881]	(4.1881,5]	4.18807	588.945	0.666667	1	-212.167	1593	0.120152	0.0213617	2	1	0.666667	1805.17	-0.463248
transcript:Solyc03g006410.2.1	MSTRG.14180.2	1	1	[1,3.9262]	(3.9262,4.2552]	3.92625	2967.69	1	0.666667	1544.78	-276	0.0216604	0.91732	3	1	0.666667	1820.78	0.0863907
transcript:Solyc03g006410.2.1	MSTRG.14180.2	1	1	(3.9262,4.2552]	(4.2552,5]	4.25516	2412.32	0.666667	1	-276	805.667	0.91732	0.0249341	1	1	0.666667	1081.67	0.0863907
transcript:Solyc03g005210.2.1	MSTRG.14052.2	0.0154953	0.00827723	[1,2.0881]	(2.0881,5]	2.08808	14.38	0.666667	1	-5.16667	67.4444	0.127827	0.00440744	2	3	0.666667	72.6111	0.899282
transcript:Solyc02g084930.2.1	MSTRG.12975.2	1	1	(3.7281,4.6441]	(4.6441,5]	4.64407	101.91	0.666667	1	50.6667	-28	0.812171	0.107695	1	1	0.666667	78.6667	0.233302
transcript:Solyc02g081650.2.1	MSTRG.12635.3	1	0.0720972	[1,2.1304]	(2.1304,3.9499]	2.13043	41.4783	1	0.666667	-40.3333	240	0.000146257	0.350375	2	1	0.666667	280.333	0.243332
MSTRG.12635.1	transcript:Solyc02g081650.2.1	1	1	[1,2.3245]	(2.3245,3.4628]	2.32449	95.7504	1	0.666667	111.667	-178.333	0.00249278	0.470356	2	1	0.666667	290	0.066843
MSTRG.12635.1	transcript:Solyc02g081650.2.1	1	1	(2.3245,3.4628]	(3.4628,5]	3.4628	185.318	0.666667	1	-178.333	155.5	0.470356	0.00417318	1	2	0.666667	333.833	0.066843
MSTRG.12371.2	transcript:Solyc02g078920.2.1	1	0.249416	[1,2.2993]	(2.2993,5]	2.29934	111.075	1	0.666667	-56	44.5556	0.101474	0.43854	2	3	0.666667	100.556	0.552446
MSTRG.9690.1	MSTRG.9690.4	1	1	[1,3.9487]	(3.9487,4.1281]	3.94875	2600.3	1	0.666667	480.333	-47	0.00574551	0.941822	3	1	0.666667	527.333	0.863127
MSTRG.9690.1	MSTRG.9690.4	1	1	(3.9487,4.1281]	(4.1281,5]	4.12807	2336.65	0.666667	1	-47	320	0.941822	0.0869235	1	1	0.666667	367	0.863127
transcript:Solyc12g015640.1.1	MSTRG.9203.2	1	1	(2.4163,3.5216]	(3.5216,5]	3.52158	863.008	1	0.666667	-527.667	432.833	0.116109	0.197282	1	2	0.666667	960.5	-0.171296
MSTRG.7956.1	MSTRG.7956.3	0.599449	0.400551	[1,2.8087]	(2.8087,3.767]	2.8087	1159.27	1	0.666667	687.167	-240.333	0.0385939	0.734246	2	1	0.666667	927.5	-0.0752882
transcript:Solyc11g010700.1.1	MSTRG.6716.3	0.842767	0.0796316	(3.2021,4.9089]	(4.9089,5]	4.90893	21.9467	0.666667	1	176.333	-17.6667	0.346586	0.0534205	1	1	0.666667	194	0.0800277
transcript:Solyc10g081470.1.1	MSTRG.5764.4	0.98388	0.297694	[1,3.243]	(3.243,4.3236]	3.24304	560.089	1	0.666667	1031.56	-634.333	0.00467754	0.545568	3	1	0.666667	1665.89	-0.573856
transcript:Solyc10g081470.1.1	MSTRG.5764.4	0.98388	0.297694	(3.243,4.3236]	(4.3236,5]	4.32364	955.532	0.666667	1	-634.333	1325.67	0.545568	0.000133188	1	1	0.666667	1960	-0.573856
MSTRG.5764.1	MSTRG.5764.4	1	0.297694	[1,3.1425]	(3.1425,4.7027]	3.14252	466.301	1	0.666667	336.333	-838.333	0.000558185	0.337475	3	1	0.666667	1174.67	-0.492359
MSTRG.5764.1	MSTRG.5764.4	1	0.297694	(3.1425,4.7027]	(4.7027,5]	4.70271	591.497	0.666667	1	-838.333	354.667	0.337475	0.0416911	1	1	0.666667	1193	-0.492359
transcript:Solyc01g101070.2.1	MSTRG.2937.3	1	0.257917	[1,2.6103]	(2.6103,4.4219]	2.61029	73.5319	1	0.666667	22.8333	-13.3333	0.0424406	0.318546	2	2	0.666667	36.1667	0.806511
MSTRG.1448.2	MSTRG.1448.3	0.659103	0.340897	(3.9732,4.0331]	(4.0331,5]	4.03309	428.016	0.666667	1	-9	263	0.983656	0.0172715	1	1	0.666667	272	-0.237263
MSTRG.552.1	transcript:Solyc01g010350.2.1	0.000205649	0.09375	[1,3]	(3,5]	3	0	0.222222	0.166667	1.33333	-0.666667	0.195016	0.576132	3	3	0.611111	2	-0.114708
transcript:Solyc08g078200.1.1	MSTRG.29294.2	0.00621627	0.452577	[1,4.4]	(4.4,5]	4.4	49.6	0.583333	1	28.8333	-4	0.0381435	0.120117	4	1	0.583333	32.8333	0.531605
MSTRG.29659.1	MSTRG.29659.3	0.000614581	1	[1,1.0256]	(1.0256,5]	1.02564	19.9658	0.333333	0.0833333	-0.333333	17.6667	0.978194	0.0109518	1	4	0.583333	18	0.131447
transcript:Solyc08g048290.2.1	MSTRG.28069.2	0.673825	1	[1,4.9687]	(4.9687,5]	4.9687	197.058	0.916667	0.666667	1221	-68	0.000768435	0.55585	4	1	0.583333	1289	-0.379824
MSTRG.25266.1	transcript:Solyc07g006870.2.1	1	1	[1,4.8811]	(4.8811,5]	4.88115	35.9003	0.916667	0.666667	43.8333	-9.66667	0.00158185	0.254939	4	1	0.583333	53.5	0.897815
MSTRG.17184.1	MSTRG.17184.3	1	1	[1,1.104]	(1.104,5]	1.10404	204.839	0.666667	0.916667	44.6667	-639.417	0.664574	0.000578823	1	4	0.583333	684.083	-0.783243
transcript:Solyc10g018850.1.1	MSTRG.4604.3	1	0.270362	[1,4.7855]	(4.7855,5]	4.78547	89.1626	0.416667	0	-120.417	82.6667	0.0246397	0.00215547	4	1	0.583333	203.083	-0.803456
transcript:Solyc01g079390.2.1	MSTRG.1448.4	1	1	[1,1.2304]	(1.2304,5]	1.23043	252.314	0.666667	0.916667	-212	1014.5	0.190796	0.000842374	1	4	0.583333	1226.5	-0.255671
transcript:Solyc01g079390.2.1	MSTRG.1448.3	1	0.340897	[1,1.0632]	(1.0632,5]	1.06319	140.318	0.666667	0.916667	-38	904.25	0.397053	0.000319285	1	4	0.583333	942.25	0.890551
MSTRG.17396.1	MSTRG.17396.4	0.0325106	1	[1,3.8562]	(3.8562,4.502]	3.85618	217.531	0.888889	0.666667	98.3333	-42.6667	0.0425715	0.711303	3	1	0.555556	141	0.414343
transcript:Solyc02g084930.2.1	MSTRG.12975.2	1	1	[1,3.7281]	(3.7281,4.6441]	3.72809	219.089	0.888889	0.666667	-81.4444	50.6667	0.0340889	0.812171	3	1	0.555556	132.111	0.233302
MSTRG.1448.2	MSTRG.1448.3	0.659103	0.340897	[1,3.9732]	(3.9732,4.0331]	3.97324	435.133	0.888889	0.666667	309.556	-9	0.0246484	0.983656	3	1	0.555556	318.556	-0.237263
transcript:Solyc07g007870.2.1	MSTRG.25382.2	1	1	[1,2.4985]	(2.4985,5]	2.4985	2996.26	0.5	1	587.833	-1961	0.550353	0.0148046	2	3	0.5	2548.83	0.150689
transcript:Solyc05g010060.2.1	MSTRG.20518.3	1	1	[1,2.1344]	(2.1344,3.1615]	2.13437	339.874	0.833333	0.666667	-150.5	184.667	0.105402	0.453772	2	1	0.5	335.167	0.734135
transcript:Solyc05g010060.2.1	MSTRG.20518.3	1	1	(2.1344,3.1615]	(3.1615,5]	3.16147	530.266	0.666667	0.833333	184.667	-538.333	0.453772	0.0424098	1	2	0.5	723	0.734135
transcript:Solyc03g062790.2.1	MSTRG.15097.4	0.530334	0.678966	[1,2.9056]	(2.9056,4.1881]	2.90563	333.931	0.833333	0.666667	843.5	-212.167	0.139465	0.120152	2	2	0.5	1055.67	-0.463248
transcript:Solyc02g081650.2.1	MSTRG.12635.4	1	0.0627365	[1,2.07]	(2.07,4.131]	2.06997	24.5696	1	0.5	-18.5	126.833	0.000530168	0.294989	2	2	0.5	145.333	-0.00972975
transcript:Solyc02g081650.2.1	MSTRG.12635.4	1	0.0627365	(2.07,4.131]	(4.131,5]	4.131	60.8297	0.5	1	126.833	-66.3333	0.294989	0.00751524	2	1	0.5	193.167	-0.00972975
transcript:Solyc02g081650.2.1	MSTRG.12635.3	1	0.0720972	(2.1304,3.9499]	(3.9499,5]	3.94987	80.7617	0.666667	0.833333	240	-20.1667	0.350375	0.214843	1	2	0.5	260.167	0.243332
MSTRG.10305.1	MSTRG.10305.4	0.0169146	1	[1,1.1753]	(1.1753,3.6937]	1.17526	150.158	0.666667	0.833333	-28.3333	246.333	0.637595	0.0412196	1	2	0.5	274.667	0.264317
MSTRG.10305.1	MSTRG.10305.4	0.0169146	1	(1.1753,3.6937]	(3.6937,5]	3.69369	515.532	0.833333	0.666667	246.333	-127.333	0.0412196	0.62743	2	2	0.5	373.667	0.264317
MSTRG.10277.2	MSTRG.10277.4	1	1	[1,1.4914]	(1.4914,3.113]	1.49138	87.8851	1	0.5	-38	28.5	0.168525	0.314278	1	2	0.5	66.5	0.574129
MSTRG.1297.1	transcript:Solyc01g067380.2.1	1	0.921457	[1,4.9827]	(4.9827,5]	4.98274	143.421	0.833333	0.666667	468.25	-9	0.0354369	0.898478	4	1	0.5	477.25	0.803944
transcript:Solyc01g065540.2.1	MSTRG.1154.2	0.70566	1	[1,2.182]	(2.182,4.2595]	2.182	643.082	0.166667	0.333333	-248.667	736.333	0.10228	0.18656	2	2	0.5	985	-0.32432
transcript:Solyc08g078460.2.1	MSTRG.29320.2	1	0.132205	[1,3.0465]	(3.0465,4.4726]	3.04651	171.566	0.777778	0.666667	-137.111	54.6667	0.0152062	0.622548	3	1	0.444444	191.778	-0.00882086
transcript:Solyc08g078210.2.1	MSTRG.29295.2	1	0.99423	[1,1.0433]	(1.0433,4.9406]	1.04325	280.052	0.666667	0.777778	42	-1867.67	0.839748	0.0147859	1	3	0.444444	1909.67	0.470457
transcript:Solyc07g007690.2.1	MSTRG.25365.2	1	1	[1,3.3991]	(3.3991,4.1667]	3.39912	513.289	0.777778	0.666667	288.556	-273	0.200591	0.514617	3	1	0.444444	561.556	-0.266313
MSTRG.20779.2	MSTRG.20779.3	0.24879	1	[1,3.5918]	(3.5918,4.3636]	3.59184	45.7483	0.222222	0.333333	44.1111	-20	0.00600396	0.317211	3	1	0.444444	64.1111	-0.433611
transcript:Solyc04g071620.2.1	MSTRG.19018.2	0.787503	1	(1.1734,2.6681]	(2.6681,5]	2.66807	7135.68	0	0.555556	7737.33	-5540.44	0.121854	0.257657	1	3	0.444444	13277.8	-0.776268
MSTRG.1448.3	MSTRG.1448.4	0.340897	1	[1,1.546]	(1.546,4.8505]	1.54603	173.312	0.666667	0.777778	-174	163.778	0.339165	0.0336869	1	3	0.444444	337.778	-0.0152199
transcript:Solyc09g055570.2.1	MSTRG.30848.4	0.900973	1	[1,1.0352]	(1.0352,5]	1.03518	402.611	0.333333	0.25	-20.3333	613.25	0.638	0.0235897	1	4	0.416667	633.583	-0.211
MSTRG.29659.1	transcript:Solyc08g081740.2.1	0.000614581	1	[1,4.8678]	(4.8678,5]	4.86777	22.7521	0.25	0.333333	-15.0833	5.33333	0.0547765	0.547089	4	1	0.416667	20.4167	0.48274
MSTRG.10277.2	MSTRG.10277.4	1	1	(1.4914,3.113]	(3.113,5]	3.11301	137.63	0.5	0.833333	28.5	-99.5	0.314278	0.12128	2	2	0.333333	128	0.574129
transcript:Solyc08g067620.2.1	MSTRG.28719.2	1	0.00159224	(1.6667,3]	(3,5]	3	0	0.166667	0.5	0.5	-4.83333	0.517672	0.268621	2	3	0.333333	5.33333	0.641199
MSTRG.28069.2	MSTRG.28069.3	1	0.496286	(1.1381,4.7849]	(4.7849,5]	4.78488	179.778	0.333333	0.333333	-259.111	110	0.0295806	0.314984	3	1	0.333333	369.111	-0.360764
transcript:Solyc07g007620.2.1	MSTRG.25353.2	1	1	[1,1.0077]	(1.0077,5]	1.00768	307.823	0.333333	0.333333	25	-3414.25	0.896778	0.0824995	1	4	0.333333	3439.25	-0.255373
MSTRG.23348.1	transcript:Solyc06g054030.2.1	0.000500978	0	[1,2]	(2,5]	2	0	0	0.666667	0	5.77778	1	0.03416	2	4	0.333333	5.77778
MSTRG.21673.1	MSTRG.21673.3	1	1	(2,3.8889]	(3.8889,4.25]	3.88889	2.66667	0.333333	0.333333	2.66667	-0.333333	0.42265	0.909833	2	1	0.333333	3	0.324886
MSTRG.21673.1	MSTRG.21673.3	1	1	(3.8889,4.25]	(4.25,5]	4.25	2.25	0.333333	0.333333	-0.333333	1	0.909833	0.42265	1	1	0.333333	1.33333	0.324886
MSTRG.20779.2	MSTRG.20779.3	0.24879	1	(3.5918,4.3636]	(4.3636,5]	4.36364	44.3333	0.333333	0.333333	-20	35	0.317211	0.283423	1	1	0.333333	55	-0.433611
MSTRG.19702.1	transcript:Solyc04g080100.2.1	0.480657	1	(1.1705,3.0084]	(3.0084,4.8538]	3.00836	831.067	0.333333	0.333333	82	-790.333	0.495274	0.486849	2	1	0.333333	872.333	-0.196975
MSTRG.19702.1	transcript:Solyc04g080100.2.1	0.480657	1	(3.0084,4.8538]	(4.8538,5]	4.8538	835.751	0.333333	0.333333	-790.333	135.333	0.486849	0.605658	1	1	0.333333	925.667	-0.196975
transcript:Solyc04g071620.2.1	MSTRG.19018.2	0.787503	1	[1,1.1734]	(1.1734,2.6681]	1.17339	6326.4	0.666667	0	-1623	7737.33	0.863656	0.121854	1	1	0.333333	9360.33	-0.776268
MSTRG.18814.1	MSTRG.18814.5	0.778163	1	(1.5625,3.1582]	(3.1582,5]	3.15819	21.0697	0.333333	0.333333	-5.83333	26.1667	0.385294	0.217776	2	2	0.333333	32	0.150119
MSTRG.16310.1	MSTRG.16310.3	0.763158	0.236842	[1,3.75]	(3.75,4.4286]	3.75	2.25	0.333333	0.333333	2.11111	-1	0.109323	0.827655	3	1	0.333333	3.11111	-0.1835
MSTRG.16310.1	MSTRG.16310.3	0.763158	0.236842	(3.75,4.4286]	(4.4286,5]	4.42857	1.71429	0.333333	0.333333	-1	1.33333	0.827655	0.42265	1	1	0.333333	2.33333	-0.1835
transcript:Solyc01g088660.2.1	MSTRG.1928.2	0.960391	0.0788931	[1,1.1971]	(1.1971,5]	1.19714	334.593	0.666667	0	156	-1228.42	0.769368	0.000176777	1	4	0.333333	1384.42	-0.270224
transcript:Solyc09g007190.2.1	MSTRG.29942.3	1	1	[1,2.5496]	(2.5496,5]	2.54962	42.2723	0.333333	1	19.6667	-50.6667	0.622251	0.0274226	2	3	0.333333	70.3333	-0.141462
transcript:Solyc08g062210.2.1	MSTRG.28391.2	0.227479	1	(2.2517,4.9406]	(4.9406,5]	4.9406	480.119	1	0.333333	830	-78.6667	0.0271808	0.678836	2	1	0.333333	908.667	0.311429
transcript:Solyc06g072620.2.1	MSTRG.24361.2	0.00959861	1	(1.5143,4.9048]	(4.9048,5]	4.90476	63.127	1	0.333333	41	-6	0.00822196	0.803463	3	1	0.333333	47	0.85547
transcript:Solyc06g008600.2.1	MSTRG.22516.3	1	1	(2.481,4.1206]	(4.1206,5]	4.12057	487.669	0.666667	0.666667	-101.5	82.6667	0.547757	0.587055	2	1	0.333333	184.167	-0.247309
MSTRG.19615.1	transcript:Solyc04g079300.2.1	0.946975	1	[1,1.344]	(1.344,2.0583]	1.34404	254.335	1	0.333333	25	-47.6667	0.0480363	0.70248	1	1	0.333333	72.6667	0.845196
MSTRG.19027.1	transcript:Solyc04g071700.2.1	1	0.073598	(3.4009,4.8164]	(4.8164,5]	4.81644	207.129	0.666667	0.666667	-255	57.3333	0.48333	0.581616	1	1	0.333333	312.333	-0.316629
MSTRG.17587.1	MSTRG.17587.3	0.150824	1	[1,2.982]	(2.982,3.0588]	2.98198	22.4264	1	0.333333	-33.5	0.666667	0.00120241	0.950763	2	1	0.333333	34.1667	0.734742
MSTRG.15097.2	MSTRG.15097.4	0.321034	0.678966	[1,4.901]	(4.901,5]	4.90095	209.693	0.666667	0.666667	-312.917	52	0.0526559	0.693619	4	1	0.333333	364.917	-0.309691
MSTRG.13507.1	transcript:Solyc02g089890.2.1	0.676213	1	[1,1.0909]	(1.0909,4.8]	1.09091	41.9394	0.333333	1	-8	72.2222	0.655096	9.25872e-05	1	3	0.333333	80.2222	0.29625
transcript:Solyc02g078150.2.1	MSTRG.12292.2	0.696145	1	[1,1.628]	(1.628,2.0437]	1.62796	238.833	1	0.333333	-380.333	225.333	0.262821	0.665009	1	1	0.333333	605.667	-0.14652
transcript:Solyc12g089180.1.1	MSTRG.10305.4	0.0268551	1	[1,2.1586]	(2.1586,3.4475]	2.1586	169.339	0.666667	0.666667	-54	208.667	0.494868	0.411946	2	1	0.333333	262.667	-0.294106
transcript:Solyc12g089180.1.1	MSTRG.10305.4	0.0268551	1	(2.1586,3.4475]	(3.4475,5]	3.44746	380.104	0.666667	0.666667	208.667	-214.833	0.411946	0.557357	1	2	0.333333	423.5	-0.294106
transcript:Solyc12g088370.1.1	MSTRG.10227.2	0.358805	1	[1,1.74]	(1.74,2.0146]	1.74	404.74	1	0.333333	-98.6667	34.6667	0.0413028	0.89992	1	1	0.333333	133.333	0.005841
transcript:Solyc12g019060.1.1	MSTRG.9300.2	0.855524	0.196425	[1,3.943]	(3.943,4.0475]	3.94296	2616.25	0.666667	0.666667	-1306.56	118.667	0.0655078	0.97068	3	1	0.333333	1425.22	-0.566575
transcript:Solyc12g019060.1.1	MSTRG.9300.2	0.855524	0.196425	(3.943,4.0475]	(4.0475,5]	4.04747	2611.89	0.666667	0.666667	118.667	-2381.33	0.97068	0.283871	1	1	0.333333	2500	-0.566575
MSTRG.7956.1	MSTRG.7956.3	0.599449	0.400551	(2.8087,3.767]	(3.767,5]	3.76702	1301.38	0.666667	0.666667	-240.333	359.5	0.734246	0.504221	1	2	0.333333	599.833	-0.0752882
transcript:Solyc11g010700.1.1	MSTRG.6716.3	0.842767	0.0796316	[1,3.2021]	(3.2021,4.9089]	3.20211	70.2519	0.666667	0.666667	-23.1111	176.333	0.236473	0.346586	3	1	0.333333	199.444	0.0800277
transcript:Solyc01g101070.2.1	MSTRG.2937.3	1	0.257917	(2.6103,4.4219]	(4.4219,5]	4.42188	128.667	0.666667	0.666667	-13.3333	12.3333	0.318546	0.689426	2	1	0.333333	25.6667	0.806511
transcript:Solyc01g094220.2.1	MSTRG.2195.2	0.00158317	1	[1,2.6358]	(2.6358,3.2274]	2.6358	73.5412	1	0.333333	-68.8333	39.3333	3.11833e-05	0.713401	2	1	0.333333	108.167	0.262317
transcript:Solyc04g024340.2.1	MSTRG.18339.3	0.0759271	1	[1,2.124]	(2.124,5]	2.12401	643.973	0.5	0.222222	-15.3333	84.3333	0.516105	0.0684159	2	3	0.277778	99.6667	0.953784
transcript:Solyc08g082670.2.1	MSTRG.29759.2	1	0.0855261	(1.8598,2.3673]	(2.3673,5]	2.36726	914.854	0.666667	0.555556	-150.333	536.444	0.809102	0.231993	1	3	0.222222	686.778	-0.599155
transcript:Solyc08g066370.1.1	MSTRG.28586.2	0.00133941	1	(1.5714,4.7143]	(4.7143,5]	4.71429	0.47619	0.444444	0.333333	1.33333	-0.666667	0.111434	0.42265	3	1	0.222222	2	-0.324967
MSTRG.24965.1	transcript:Solyc06g083720.1.1	1	1	[1,3.4762]	(3.4762,5]	3.47619	86.5238	0.555556	0.666667	-137.111	34.3333	0.186466	0.385735	3	2	0.222222	171.444	0.0332135
transcript:Solyc02g078150.2.1	MSTRG.12292.2	0.696145	1	(1.628,2.0437]	(2.0437,5]	2.04366	363.744	0.333333	0.888889	225.333	-2946.78	0.665009	0.131302	1	3	0.222222	3172.11	-0.14652
transcript:Solyc12g088370.1.1	MSTRG.10227.2	0.358805	1	(1.74,2.0146]	(2.0146,5]	2.01461	529.707	0.333333	0.888889	34.6667	-1237.44	0.89992	0.0303884	1	3	0.222222	1272.11	0.005841
MSTRG.31240.1	transcript:Solyc09g065750.2.1	1	0.00218545	[1,1.2105]	(1.2105,3.4737]	1.21053	1.40351	0.333333	0.5	-1.33333	7	0.42265	0.264646	1	2	0.166667	8.33333	0.440608
transcript:Solyc08g067620.2.1	MSTRG.28719.2	1	0.00159224	[1,1.6667]	(1.6667,3]	1.66667	1.11111	0.666667	0.166667	-2	0.5	0.225403	0.517672	1	2	0.166667	2.5	0.641199
MSTRG.19615.1	transcript:Solyc04g079300.2.1	0.946975	1	(1.344,2.0583]	(2.0583,4.9046]	2.05827	727.08	0.333333	0.5	-47.6667	443.667	0.70248	0.293419	1	2	0.166667	491.333	0.845196
MSTRG.17587.1	MSTRG.17587.3	0.150824	1	(2.982,3.0588]	(3.0588,5]	3.05882	24.902	0.333333	0.833333	0.666667	-21.6667	0.950763	0.0150752	1	2	0.166667	22.3333	0.734742
MSTRG.16310.1	MSTRG.16310.4	0.763158	1	[1,1.4444]	(1.4444,5]	1.44444	1.48148	0.333333	0.5	-2.66667	2.16667	0.42265	0.0325393	1	4	0.166667	4.83333	-0.105448
transcript:Solyc02g093190.2.1	transcript:Solyc02g093200.2.1	1	0.00332145	[1,4.9979]	(4.9979,5]	4.99785	22.907	0.833333	0.333333	82	-0.333333	0.00911728	0.982967	4	1	0.166667	82.3333	0.906465
transcript:Solyc10g076600.1.1	MSTRG.5350.3	0.000401542	1	(2.6667,3.0577]	(3.0577,5]	3.05769	25.3205	0.333333	0.833333	1	-15.3333	0.95103	0.0094328	1	2	0.166667	16.3333	0.336069
transcript:Solyc01g094220.2.1	MSTRG.2195.2	0.00158317	1	(2.6358,3.2274]	(3.2274,5]	3.22736	89.596	0.333333	0.833333	39.3333	-73.8333	0.713401	0.285039	1	2	0.166667	113.167	0.262317
MSTRG.31240.1	transcript:Solyc09g065750.2.1	1	0.00218545	(1.2105,3.4737]	(3.4737,5]	3.47368	17.3684	0.5	0.666667	7	-5.83333	0.264646	0.103786	2	2	0.166667	12.8333	0.440608
transcript:Solyc06g008600.2.1	MSTRG.22516.3	1	1	[1,2.481]	(2.481,4.1206]	2.48105	376.465	0.5	0.666667	121.333	-101.5	0.388401	0.547757	2	2	0.166667	222.833	-0.247309
MSTRG.19615.1	transcript:Solyc04g079300.2.1	0.946975	1	(2.0583,4.9046]	(4.9046,5]	4.90464	279.595	0.5	0.666667	443.667	-12.3333	0.293419	0.681802	2	1	0.166667	456	0.845196
MSTRG.31621.1	MSTRG.31621.3	0.0541324	1	[1,3.7692]	(3.7692,4.1667]	3.76923	26.6923	0.555556	0.333333	5.55556	-1	0.255027	0.954498	3	1	0.111111	6.55556	0.31379
transcript:Solyc08g066370.1.1	MSTRG.28586.2	0.00133941	1	[1,1.5714]	(1.5714,4.7143]	1.57143	0.761905	0.666667	0.444444	-1.33333	1.33333	0.183503	0.111434	1	3	0.111111	2.66667	-0.324967
MSTRG.1448.3	MSTRG.1448.4	0.340897	1	(1.546,4.8505]	(4.8505,5]	4.8505	189.606	0.777778	0.333333	163.778	-50.3333	0.0336869	0.5865	3	1	0.111111	214.111	-0.0152199
transcript:Solyc03g093470.2.1	MSTRG.15584.2	1	1	[1,1.0028]	(1.0028,5]	1.0028	158.469	0.666667	0.25	-1	417.75	0.987383	0.0750386	1	4	0.0833333	418.75	-0.251155
transcript:Solyc03g005630.2.1	MSTRG.14090.2	0.275109	1	[1,1.1818]	(1.1818,5]	1.18182	7	0.666667	0.416667	0.666667	-3.33333	0.878284	0.289187	1	4	0.0833333	4	-0.166819
MSTRG.10330.1	MSTRG.10330.4	1	0.0346696	[1,1.7143]	(1.7143,5]	1.71429	0.952381	0.666667	0.416667	3.33333	-1.75	0.29986	0.0251257	1	4	0.0833333	5.08333	0.582761
transcript:Solyc01g008320.2.1	MSTRG.367.2	0.870616	0.999113	[1,1.0183]	(1.0183,5]	1.01829	381.943	0.333333	0.75	-9	332.333	0.956314	0.205543	1	4	0.0833333	341.333	0.606248
transcript:Solyc01g080230.2.1	MSTRG.1540.2	1	0.00383142	[1,3.1111]	(3.1111,5]	3.11111	0.851852	0.444444	0.5	-1.66667	2.83333	0.105322	0.193548	3	2	0.0555556	4.5	0.0670835
MSTRG.31621.1	MSTRG.31621.3	0.0541324	1	(3.7692,4.1667]	(4.1667,5]	4.16667	25.2778	0.333333	0.666667	-1	5	0.954498	0.497481	1	1	0	6	0.31379
MSTRG.28069.2	MSTRG.28069.3	1	0.496286	[1,1.1381]	(1.1381,4.7849]	1.13811	137.49	0.666667	0.333333	18	-259.111	0.869465	0.0295806	1	3	0	277.111	-0.360764
MSTRG.19702.1	transcript:Solyc04g080100.2.1	0.480657	1	[1,1.1705]	(1.1705,3.0084]	1.17047	694.675	0.666667	0.333333	-32.3333	82	0.896196	0.495274	1	2	0	114.333	-0.196975
MSTRG.18814.1	MSTRG.18814.5	0.778163	1	[1,1.5625]	(1.5625,3.1582]	1.5625	11.8542	0.666667	0.333333	3	-5.83333	0.757991	0.385294	1	2	0	8.83333	0.150119
transcript:Solyc12g089180.1.1	MSTRG.10305.3	0.0268551	0.0452542	[1,4.9893]	(4.9893,5]	4.9893	27.3137	0.333333	0.666667	155.167	-2.66667	0.0442832	0.878368	4	1	0	157.833	0.459689
transcript:Solyc10g076600.1.1	MSTRG.5350.3	0.000401542	1	[1,2.6667]	(2.6667,3.0577]	2.66667	19.4444	0.666667	0.333333	-5	1	0.215915	0.95103	2	1	0	6	0.336069

## Sheet: ros-related_genes
Solyc01g007740.2
Solyc01g008130.2
Solyc01g067740.2
Solyc01g079820.2
Solyc01g094890.2
Solyc01g094910.2
Solyc01g096480.2
Solyc01g099620.2
Solyc01g102610.2
Solyc01g105220.2
Solyc01g111510.2
Solyc02g021140.2
Solyc02g032860.2
Solyc02g078360.2
Solyc02g080640.2
Solyc02g082250.2
Solyc02g082760.2
Solyc02g083620.2
Solyc02g084030.2
Solyc02g086710.2
Solyc02g087230.2
Solyc02g092270.2
Solyc03g031620.2
Solyc03g032000.2
Solyc03g062890.2
Solyc03g093690.2
Solyc03g095180.2
Solyc03g096040.2
Solyc03g111720.2
Solyc03g112320.2
Solyc03g115870.2
Solyc03g117980.2
Solyc03g121480.2
Solyc04g016010.2
Solyc04g055000.2
Solyc04g071560.2
Solyc04g072380.2
Solyc04g074640.2
Solyc04g076050.2
Solyc04g082460.2
Solyc05g025680.1
Solyc05g052470.2
Solyc05g054760.2
Solyc06g005150.2
Solyc06g005160.2
Solyc06g034020.2
Solyc06g036220.1
Solyc06g048410.2
Solyc06g049080.2
Solyc06g050980.2
Solyc06g060260.2
Solyc06g068680.2
Solyc06g073460.2
Solyc06g075570.1
Solyc07g020860.2
Solyc07g042440.2
Solyc07g042460.1
Solyc07g062580.2
Solyc07g064250.2
Solyc07g064940.2
Solyc08g005550.2
Solyc08g006720.2
Solyc08g059760.2
Solyc08g075540.2
Solyc08g075550.2
Solyc08g080940.2
Solyc08g081530.2
Solyc08g081690.2
Solyc09g007270.2
Solyc09g009390.2
Solyc09g015820.2
Solyc09g064850.2
Solyc09g065900.2
Solyc09g091840.2
Solyc10g007220.1
Solyc10g007230.1
Solyc10g007240.1
Solyc10g007420.2
Solyc10g080080.1
Solyc10g080730.1
Solyc10g082030.1
Solyc10g083650.1
Solyc11g011250.1
Solyc11g011990.1
Solyc11g018550.2
Solyc11g066390.1
Solyc11g072800.1
Solyc12g019740.1
Solyc12g056230.1
Solyc12g056240.1
Solyc12g094620.1

## Sheet: TSIS_scores_ros_related_shoot
iso1	iso2	iso1.mean.ratio	iso2.mean.ratio	before.interval	after.interval	x.value	y.value	before.prob	after.prob	before.diff	after.diff	before.pval	after.pval	before.t.points	after.t.points	prob	diff	cor
MSTRG.29653.1	MSTRG.29653.3	0.0243555	0.0263191	[1,2.1237]	(2.1237,3.929]	2.12371	97.0928	1	1	12.1667	-56.6667	0.112719	0.0827546	2	1	1	68.8333	0.770749
MSTRG.26133.1	transcript:Solyc07g042440.2.1	1	0.73573	[1,2.9215]	(2.9215,3.3033]	2.92147	1244.4	1	1	-2963.67	348	0.0192852	0.145262	2	1	1	3311.67	0.488495
MSTRG.24044.1	MSTRG.24044.3	0.105469	0.109636	(2.1736,4.557]	(4.557,5]	4.55699	405.078	1	1	-180.667	182.667	0.00134726	0.0574922	2	1	1	363.333	0.700859
MSTRG.26133.1	transcript:Solyc07g042440.2.1	1	0.73573	(2.9215,3.3033]	(3.3033,5]	3.30331	1317.67	1	0.833333	348	-1828.5	0.145262	0.0636438	1	2	0.833333	2176.5	0.488495
MSTRG.24044.1	MSTRG.24044.3	0.105469	0.109636	[1,2.1736]	(2.1736,4.557]	2.17364	298.823	0.833333	1	56.8333	-180.667	0.2044	0.00134726	2	2	0.833333	237.5	0.700859
transcript:Solyc01g094890.2.1	MSTRG.2267.2	0.457401	0.965982	(3.1071,4.7151]	(4.7151,5]	4.71508	1529.91	0	0.333333	-1672.33	666.333	0.000539049	0.55107	1	1	0.666667	2338.67	-0.205363
MSTRG.29950.2	MSTRG.29950.3	0.0711647	0.0100856	[1,1.7273]	(1.7273,3.3448]	1.72727	22.1515	1	0.666667	-10.6667	3.66667	0.206422	0.474563	1	2	0.666667	14.3333	0.416078
MSTRG.24044.3	MSTRG.24044.4	0.109636	1	[1,1.8881]	(1.8881,2.1987]	1.8881	267.815	1	0.666667	-166.667	21	0.0600142	0.730229	1	1	0.666667	187.667	0.73318
MSTRG.24044.1	MSTRG.24044.4	0.105469	1	[1,1.6237]	(1.6237,2.1836]	1.62371	292.579	1	0.666667	-80.6667	48.6667	0.00388747	0.73538	1	1	0.666667	129.333	0.235465
transcript:Solyc02g082760.2.1	MSTRG.12751.3	0.0414334	0.399509	(3.7613,4.0505]	(4.0505,5]	4.05048	102.232	0.666667	1	19.3333	-363.667	0.889588	0.0156961	1	1	0.666667	383	-0.70348
MSTRG.5597.1	MSTRG.5597.3	0.221798	0.778202	[1,1.9955]	(1.9955,2.0251]	1.99548	167.89	1	0.666667	-953.333	4.33333	0.121345	0.976497	1	1	0.666667	957.667	0.0553767
MSTRG.2766.1	transcript:Solyc01g099620.2.1	0.0412223	1	[1,1.75]	(1.75,2.1852]	1.75	6.66667	1	0.666667	5	-1.66667	0.101973	0.29986	1	1	0.666667	6.66667	0.797245
MSTRG.2766.1	transcript:Solyc01g099620.2.1	0.0412223	1	(1.75,2.1852]	(2.1852,5]	2.18519	6.71605	0.666667	0.888889	-1.66667	7.44444	0.29986	0.0294695	1	3	0.555556	9.11111	0.797245
MSTRG.24044.1	MSTRG.24044.4	0.105469	1	(1.6237,2.1836]	(2.1836,4.7112]	2.18365	298.409	0.666667	0.833333	48.6667	-315.833	0.73538	0.0476581	1	2	0.5	364.5	0.235465
MSTRG.24044.1	MSTRG.24044.4	0.105469	1	(2.1836,4.7112]	(4.7112,5]	4.71119	413.404	0.833333	0.666667	-315.833	168.667	0.0476581	0.455127	2	1	0.5	484.5	0.235465
transcript:Solyc04g016010.2.1	MSTRG.18055.2	0.034018	0.191706	(1.6863,3.1489]	(3.1489,5]	3.14894	32.9007	0.5	0	5	-19.1667	0.542048	0.00406494	2	2	0.5	24.1667	0.472804
MSTRG.8453.1	MSTRG.8453.3	1	0.223165	[1,2.7582]	(2.7582,3.2418]	2.7582	398.15	0.833333	0.666667	-75.3333	46.6667	0.0769225	0.301065	2	1	0.5	122	0.867026
MSTRG.8453.1	MSTRG.8453.3	1	0.223165	(2.7582,3.2418]	(3.2418,5]	3.2418	422.491	0.666667	0.833333	46.6667	-75.5	0.301065	0.255623	1	2	0.5	122.167	0.867026
transcript:Solyc02g082760.2.1	MSTRG.12751.3	0.0414334	0.399509	[1,3.7613]	(3.7613,4.0505]	3.76132	87.856	0.777778	0.666667	-136.778	19.3333	0.0591526	0.889588	3	1	0.444444	156.111	-0.70348
MSTRG.5597.1	MSTRG.5597.3	0.221798	0.778202	(1.9955,2.0251]	(2.0251,5]	2.02515	166.525	0.666667	0.777778	4.33333	-346.778	0.976497	0.00933377	1	3	0.444444	351.111	0.0553767
transcript:Solyc01g094890.2.1	MSTRG.2267.2	0.457401	0.965982	[1,3.1071]	(3.1071,4.7151]	3.10714	1505.41	0.555556	0	393	-1672.33	0.432833	0.000539049	3	1	0.444444	2065.33	-0.205363
MSTRG.19223.1	MSTRG.19223.3	0.950583	1	[1,4.4927]	(4.4927,5]	4.49265	923.331	0.75	0.666667	299.583	-241.667	0.20486	0.345386	4	1	0.416667	541.25	0.547822
MSTRG.29653.1	MSTRG.29653.3	0.0243555	0.0263191	(3.929,4.3421]	(4.3421,5]	4.34211	121.895	0.333333	0.333333	4.33333	-8.33333	0.911894	0.505217	1	1	0.333333	12.6667	0.770749
MSTRG.29950.2	MSTRG.29950.3	0.0711647	0.0100856	(1.7273,3.3448]	(3.3448,5]	3.34483	32.908	0.666667	0.666667	3.66667	-4.66667	0.474563	0.406311	2	2	0.333333	8.33333	0.416078
MSTRG.29653.1	MSTRG.29653.3	0.0243555	0.0263191	(2.1237,3.929]	(3.929,4.3421]	3.92896	155.694	1	0.333333	-56.6667	4.33333	0.0827546	0.911894	1	1	0.333333	61	0.770749
MSTRG.29011.1	transcript:Solyc08g075540.2.1	0.279707	0.524111	(3.7094,4.6615]	(4.6615,5]	4.66151	1207.25	0.333333	1	-313.333	160.333	0.793997	0.0687681	1	1	0.333333	473.667	0.798043
transcript:Solyc03g095180.2.1	MSTRG.15655.2	1	0.40593	[1,1.998]	(1.998,4.0724]	1.998	257.6	1	0.333333	997.333	-72.1111	0.0238475	0.588827	1	3	0.333333	1069.44	0.065327
transcript:Solyc03g095180.2.1	MSTRG.15655.2	1	0.40593	(1.998,4.0724]	(4.0724,5]	4.07242	342.024	0.333333	1	-72.1111	1251	0.588827	0.0305423	3	1	0.333333	1323.11	0.065327
transcript:Solyc12g019740.1.1	MSTRG.9350.2	0.322992	1	(1.4025,3.7715]	(3.7715,4.2476]	3.77147	610	0.666667	0.666667	397.5	-165	0.565823	0.229535	2	1	0.333333	562.5	-0.33396
transcript:Solyc12g019740.1.1	MSTRG.9350.2	0.322992	1	(3.7715,4.2476]	(4.2476,5]	4.24762	509.74	0.666667	0.666667	-165	501.333	0.229535	0.57958	1	1	0.333333	666.333	-0.33396
MSTRG.24044.3	MSTRG.24044.4	0.109636	1	(1.8881,2.1987]	(2.1987,5]	2.19874	301.784	0.666667	0.555556	21	-94.7778	0.730229	0.266847	1	3	0.222222	115.778	0.73318
transcript:Solyc04g016010.2.1	MSTRG.18055.2	0.034018	0.191706	[1,1.6863]	(1.6863,3.1489]	1.68627	51.6667	0.666667	0.5	-11.6667	5	0.657995	0.542048	1	2	0.166667	16.6667	0.472804
transcript:Solyc01g008130.2.1	MSTRG.346.4	0.0069472	0.810945	[1,3.9293]	(3.9293,4.0814]	3.92929	55.4242	0.777778	0.333333	-15.7778	2.33333	0.0488004	0.862107	3	1	0.111111	18.1111	0.297017
MSTRG.29011.1	transcript:Solyc08g075540.2.1	0.279707	0.524111	[1,3.7094]	(3.7094,4.6615]	3.70943	3052.26	0.666667	0.333333	371.111	-313.333	0.3756	0.793997	3	1	0	684.444	0.798043
transcript:Solyc12g019740.1.1	MSTRG.9350.2	0.322992	1	[1,1.4025]	(1.4025,3.7715]	1.40251	546.523	0.333333	0.666667	-160.333	397.5	0.885426	0.565823	1	2	0	557.833	-0.33396
transcript:Solyc01g008130.2.1	MSTRG.346.4	0.0069472	0.810945	(3.9293,4.0814]	(4.0814,5]	4.0814	54.186	0.333333	0.666667	2.33333	-26.3333	0.862107	0.322257	1	1	0	28.6667	0.297017

## Sheet: MAPkinase_genes
Solyc01g008800.1
Solyc01g010950.2
Solyc01g059860.2
Solyc01g079750.2
Solyc01g080240.2
Solyc01g094960.2
Solyc01g096170.2
Solyc01g097840.2
Solyc01g097980.2
Solyc01g098980.2
Solyc01g103240.2
Solyc01g104530.2
Solyc01g111880.2
Solyc02g031860.2
Solyc02g031910.2
Solyc02g064980.1
Solyc02g065110.2
Solyc02g071740.2
Solyc02g076780.2
Solyc02g078140.2
Solyc02g083290.2
Solyc02g084870.2
Solyc02g085620.2
Solyc02g086790.2
Solyc02g090430.2
Solyc02g090970.1
Solyc02g090980.1
Solyc02g090990.1
Solyc02g093410.2
Solyc03g005920.2
Solyc03g006400.2
Solyc03g019850.2
Solyc03g025360.2
Solyc03g097920.1
Solyc03g112140.2
Solyc03g114210.2
Solyc03g114310.2
Solyc03g117640.1
Solyc03g117790.1
Solyc03g119140.2
Solyc03g119490.2
Solyc03g123800.1
Solyc04g007320.1
Solyc04g007710.2
Solyc04g014690.2
Solyc04g056570.2
Solyc04g071120.2
Solyc04g076480.2
Solyc04g079400.2
Solyc04g080730.2
Solyc05g008020.2
Solyc05g012130.2
Solyc05g013070.2
Solyc05g041420.2
Solyc05g049970.2
Solyc06g005170.2
Solyc06g036080.2
Solyc06g053730.1
Solyc06g068510.1
Solyc06g068590.2
Solyc06g068980.2
Solyc06g068990.2
Solyc06g071410.2
Solyc06g071800.2
Solyc06g082470.2
Solyc07g006760.2
Solyc07g007140.2
Solyc07g042680.2
Solyc07g042890.2
Solyc07g047990.1
Solyc07g051860.1
Solyc07g051870.1
Solyc07g051880.1
Solyc07g051890.1
Solyc07g051920.1
Solyc07g051930.1
Solyc07g053170.2
Solyc07g055130.2
Solyc07g055870.2
Solyc07g056350.2
Solyc07g062080.2
Solyc07g062940.2
Solyc07g064820.1
Solyc07g065250.2
Solyc08g007910.2
Solyc08g008550.2
Solyc08g014420.2
Solyc08g014450.2
Solyc08g065250.2
Solyc08g080460.1
Solyc08g081210.2
Solyc08g081490.2
Solyc08g082980.2
Solyc08g083040.2
Solyc09g009090.2
Solyc09g018060.2
Solyc09g018170.2
Solyc09g076000.2
Solyc09g082470.2
Solyc09g091460.2
Solyc10g007500.2
Solyc10g009350.2
Solyc10g045270.1
Solyc10g055720.1
Solyc10g083610.1
Solyc10g085570.1
Solyc11g006000.1
Solyc11g012050.1
Solyc11g033270.1
Solyc11g072630.1
Solyc12g009020.1
Solyc12g009340.1
Solyc12g009350.1
Solyc12g013970.1
Solyc12g013980.1
Solyc12g016100.1
Solyc12g019410.1
Solyc12g019460.1
Solyc12g040680.1
Solyc12g062280.1
Solyc12g088940.1
Solyc12g094410.1
Solyc12g099250.1

## Sheet: TSIS_scores_mapk_genes_shoot
iso1	iso2	iso1.mean.ratio	iso2.mean.ratio	before.interval	after.interval	x.value	y.value	before.prob	after.prob	before.diff	after.diff	before.pval	after.pval	before.t.points	after.t.points	prob	diff	cor
transcript:Solyc07g062080.2.1	MSTRG.26995.2	0.123965	1	(2.7722,3.2032]	(3.2032,5]	3.20323	533.378	0	0	247.667	-886.5	0.376655	0.000452694	1	2	1	1134.17	-0.261684
MSTRG.16133.1	transcript:Solyc03g112140.2.1	0.195299	1	[1,1.1822]	(1.1822,5]	1.18222	109.375	1	0.833333	54.6667	-142	0.0912419	0.014933	1	4	0.833333	196.667	-0.0524922
MSTRG.17475.1	transcript:Solyc04g007710.2.1	0.850885	1	[1,1.3738]	(1.3738,4.8004]	1.37382	986.608	1	0.777778	-119	471.667	0.0399166	0.0269455	1	3	0.777778	590.667	0.539675
MSTRG.17475.1	transcript:Solyc04g007710.2.1	0.850885	1	(1.3738,4.8004]	(4.8004,5]	4.8004	1060.52	0.777778	1	471.667	-99	0.0269455	0.00899196	3	1	0.777778	570.667	0.539675
transcript:Solyc12g009020.1.1	MSTRG.8843.2	1	0.147142	[1,1.5037]	(1.5037,4.6641]	1.50367	343.775	1	0.777778	-274.667	560.778	0.02195	0.121837	1	3	0.777778	835.444	-0.493873
transcript:Solyc12g009020.1.1	MSTRG.8843.2	1	0.147142	(1.5037,4.6641]	(4.6641,5]	4.66412	634.161	0.777778	1	560.778	-468.667	0.121837	0.0298136	3	1	0.777778	1029.44	-0.493873
transcript:Solyc07g062080.2.1	MSTRG.26995.2	0.123965	1	[1,2.7722]	(2.7722,3.2032]	2.77223	508.246	0.333333	0	-446.667	247.667	0.0868463	0.376655	2	1	0.666667	694.333	-0.261684
MSTRG.13885.1	MSTRG.13885.3	0.115075	1	[1,1.184]	(1.184,3.9098]	1.18403	356.318	0.333333	0	35.3333	-293.5	0.75601	0.0115023	1	2	0.666667	328.833	0.5746
MSTRG.13885.1	MSTRG.13885.3	0.115075	1	(1.184,3.9098]	(3.9098,4.3153]	3.9098	1021.98	0	0.333333	-293.5	42.6667	0.0115023	0.923562	2	1	0.666667	336.167	0.5746
MSTRG.13885.1	MSTRG.13885.3	0.115075	1	(3.9098,4.3153]	(4.3153,5]	4.31527	834.586	0.333333	0	42.6667	-92.6667	0.923562	0.167627	1	1	0.666667	135.333	0.5746
MSTRG.10330.1	MSTRG.10330.3	1	1	[1,2]	(2,3]	2	0	0.333333	0	1.66667	0	0.258629	1	2	2	0.666667	1.66667	-0.130347
MSTRG.10330.1	MSTRG.10330.3	1	1	(2,3]	(3,5]	3	0	0	0.333333	0	1.16667	1	0.536541	2	3	0.666667	1.16667	-0.130347
MSTRG.10330.1	transcript:Solyc12g094410.1.1	1	0	[1,2]	(2,3]	2	0	0.333333	0	1.66667	0	0.258629	1	2	2	0.666667	1.66667
MSTRG.10330.1	transcript:Solyc12g094410.1.1	1	0	(2,3]	(3,5]	3	0	0	0.333333	0	1.83333	1	0.26759	2	3	0.666667	1.83333
MSTRG.31625.1	transcript:Solyc09g082470.2.1	1	1	(2.2096,4.7359]	(4.7359,5]	4.73592	638.942	0.666667	1	-302.833	140.667	0.181548	0.0379728	2	1	0.666667	443.5	0.385024
transcript:Solyc06g068990.2.1	MSTRG.24078.3	0.0369788	0.00484351	[1,4.2475]	(4.2475,5]	4.24752	20.4059	1	0.666667	-21.75	25.3333	0.000783765	0.676646	4	1	0.666667	47.0833	0.161346
MSTRG.19321.3	MSTRG.19321.4	0.232181	1	(3.5868,4.2824]	(4.2824,5]	4.28242	246.319	0.666667	1	110.333	-280.333	0.446218	0.00961657	1	1	0.666667	390.667	-0.170075
MSTRG.19321.3	MSTRG.19321.4	0.232181	1	[1,3.5868]	(3.5868,4.2824]	3.58677	265.619	0.888889	0.666667	-213.111	110.333	0.00249705	0.446218	3	1	0.555556	323.444	-0.170075
MSTRG.29800.2	MSTRG.29800.3	1	0.0561189	[1,1.2798]	(1.2798,5]	1.27979	68.6788	0.666667	0.833333	-18	50.25	0.379679	0.00663925	1	4	0.5	68.25	-0.244752
MSTRG.24078.1	MSTRG.24078.4	0.570733	0.429267	(2.5091,3.2914]	(3.2914,5]	3.29137	123.966	0.666667	0.833333	-27	95	0.184063	0.0222548	1	2	0.5	122	0.285811
MSTRG.2694.1	transcript:Solyc01g098980.2.1	1	0.0547754	[1,2.8067]	(2.8067,4.009]	2.80675	75.8006	0.833333	0.666667	-141.167	21.6667	0.17072	0.163727	2	2	0.5	162.833	0.417314
MSTRG.26923.2	MSTRG.26923.3	1	1	[1,1.0804]	(1.0804,5]	1.08041	75.1787	0.666667	0.75	13	-230.25	0.626225	0.0207223	1	4	0.416667	243.25	0.305478
MSTRG.11444.1	transcript:Solyc02g065110.2.1	1	0.429122	[1,1.5103]	(1.5103,4.4627]	1.51029	341.259	0.333333	0.333333	-41.3333	89.8889	0.344987	0.066062	1	3	0.333333	131.222	-0.298428
MSTRG.11444.1	transcript:Solyc02g065110.2.1	1	0.429122	(1.5103,4.4627]	(4.4627,5]	4.46275	406.865	0.333333	0.333333	89.8889	-91.3333	0.066062	0.34549	3	1	0.333333	181.222	-0.298428
MSTRG.31625.1	transcript:Solyc09g082470.2.1	1	1	[1,1.6019]	(1.6019,2.2096]	1.60187	507.037	0.666667	0.666667	-85.6667	56.6667	0.355416	0.427639	1	1	0.333333	142.333	0.385024
MSTRG.31625.1	transcript:Solyc09g082470.2.1	1	1	(1.6019,2.2096]	(2.2096,4.7359]	2.20962	632.586	0.666667	0.666667	56.6667	-302.833	0.427639	0.181548	1	2	0.333333	359.5	0.385024
MSTRG.24078.1	MSTRG.24078.4	0.570733	0.429267	[1,2.5091]	(2.5091,3.2914]	2.50909	110.806	0.666667	0.666667	29.8333	-27	0.30343	0.184063	2	1	0.333333	56.8333	0.285811
MSTRG.10634.1	MSTRG.10634.3	1	0.114621	[1,3.9173]	(3.9173,4.0583]	3.91732	853.66	1	0.333333	640.333	-60	6.25873e-09	0.94632	3	1	0.333333	700.333	0.140477
MSTRG.10634.1	MSTRG.10634.3	1	0.114621	(3.9173,4.0583]	(4.0583,5]	4.05825	867.79	0.333333	1	-60	970	0.94632	0.00403258	1	1	0.333333	1030	0.140477
MSTRG.2694.1	transcript:Solyc01g098980.2.1	1	0.0547754	(2.8067,4.009]	(4.009,5]	4.00903	72.146	0.666667	0.666667	21.6667	-146.333	0.163727	0.224264	2	1	0.333333	168	0.417314
transcript:Solyc05g049970.2.1	MSTRG.21535.2	1	0.32266	(2.7939,3.0226]	(3.0226,5]	3.02264	379.138	0.333333	0.833333	-11.3333	255.333	0.97385	0.23958	1	2	0.166667	266.667	-0.436062
transcript:Solyc11g006000.1.1	MSTRG.6309.2	1	0.40024	[1,2.8508]	(2.8508,3.0771]	2.85076	741.946	0.833333	0.333333	347.167	-79	0.00829617	0.912436	2	1	0.166667	426.167	-0.311283
transcript:Solyc11g006000.1.1	MSTRG.6309.2	1	0.40024	(2.8508,3.0771]	(3.0771,5]	3.07712	785.457	0.333333	0.833333	-79	604.333	0.912436	0.0333255	1	2	0.166667	683.333	-0.311283
transcript:Solyc03g005920.2.1	MSTRG.14118.2	0.14388	0.0590909	[1,1.3992]	(1.3992,5]	1.39916	36.451	0.666667	0.25	31.6667	-22.5833	0.546243	0.0913003	1	4	0.0833333	54.25	-0.469028
MSTRG.10330.1	MSTRG.10330.4	1	0.00236389	[1,1.7143]	(1.7143,5]	1.71429	0.952381	0.666667	0.416667	3.33333	-1.75	0.29986	0.0251257	1	4	0.0833333	5.08333	0.582761
transcript:Solyc05g049970.2.1	MSTRG.21535.2	1	0.32266	[1,2.7939]	(2.7939,3.0226]	2.79394	347.539	0.666667	0.333333	85.8333	-11.3333	0.442164	0.97385	2	1	0	97.1667	-0.436062

## Sheet: root_blue_module_wgcna
Solyc12g095900.1
Solyc03g063640.1
Solyc01g014700.2
Solyc12g098110.1
Solyc10g080620.1
Solyc10g080670.1
Solyc01g111260.2
Solyc01g111270.2
Solyc01g111320.2
Solyc08g074730.1
Solyc09g057880.2
Solyc06g034200.1
Solyc12g035250.1
Solyc07g056430.2
Solyc07g056490.2
Solyc05g012940.2
Solyc04g005170.1
Solyc04g005200.2
Solyc03g111250.2
Solyc03g111330.2
Solyc01g090720.2
Solyc06g009380.2
Solyc02g030450.2
Solyc03g096840.2
Solyc02g014510.1
Solyc03g120540.2
Solyc03g120480.2
Solyc03g120500.2
Solyc03g120510.1
Solyc11g068910.1
Solyc02g080280.1
Solyc02g080260.2
Solyc07g007460.1
Solyc01g097210.2
Solyc07g026730.1
Solyc09g011930.2
Solyc11g006110.1
Solyc11g007140.1
Solyc08g069120.2
Solyc11g062030.1
Solyc05g055270.1
Solyc04g051130.1
Solyc09g092540.1
Solyc09g005000.1
Solyc09g005030.1
Solyc12g009810.1
Solyc09g082920.1
Solyc05g007030.2
Solyc09g075090.1
Solyc03g123910.2
Solyc09g018830.2
Solyc09g018950.2
Solyc03g116550.2
Solyc03g116540.1
Solyc02g070740.1
Solyc02g070760.2
Solyc02g070770.2
Solyc06g051910.1
Solyc06g051900.2
Solyc06g084770.1
Solyc06g064900.2
Solyc07g018000.2
Solyc06g031690.2
Solyc07g042010.2
Solyc01g091900.2
Solyc06g082060.2
Solyc06g071560.2
Solyc08g082350.2
Solyc07g017600.2
Solyc02g020890.2
Solyc02g014860.2
Solyc04g014540.1
Solyc02g020910.2
Solyc04g080690.1
Solyc01g099260.2
Solyc11g066340.1
Solyc11g066310.1
Solyc04g074240.2
Solyc01g097430.2
Solyc12g037970.1
Solyc04g082990.2
Solyc04g083010.2
Solyc01g011080.2
Solyc11g072470.1
Solyc06g064930.1
Solyc10g061940.1
Solyc09g083010.2
Solyc05g014050.2
Solyc01g057040.2
Solyc01g057030.1
Solyc01g057020.2
Solyc01g057090.2
Solyc10g077050.1
Solyc05g052620.2
Solyc05g052610.2
Solyc08g078370.2
Solyc08g078430.2
Solyc04g050540.2
Solyc06g071220.1
Solyc06g068280.2
Solyc06g048430.2
Solyc06g065900.2
Solyc02g093730.2
Solyc03g095330.2
Solyc02g071860.2
Solyc02g071880.2
Solyc02g071900.2
Solyc04g010090.2
Solyc04g010080.2
Solyc04g010070.2
Solyc03g113740.2
Solyc12g042880.1
Solyc10g018200.1
Solyc07g018360.2
Solyc02g068990.2
Solyc06g050310.2
Solyc03g078060.2
Solyc03g078110.1
Solyc03g121350.2
Solyc01g058280.2
Solyc04g057780.2
Solyc03g033310.2
Solyc04g079950.2
Solyc02g085930.2
Solyc02g085920.2
Solyc02g078250.2
Solyc11g012700.1
Solyc11g012730.1
Solyc01g090880.2
Solyc12g021340.1
Solyc01g090380.2
Solyc12g021280.1
Solyc01g007500.2
Solyc01g007540.2
Solyc09g065860.2
Solyc10g079210.1
Solyc11g072720.1
Solyc01g034150.2
Solyc10g079970.1
Solyc06g008490.2
Solyc12g088400.1
Solyc08g006060.2
Solyc03g005000.2
Solyc02g094640.2
Solyc02g094600.2
Solyc05g015730.1
Solyc07g005710.2
Solyc07g005730.2
Solyc04g076580.2
Solyc12g019300.1
Solyc03g113890.1
Solyc03g113850.1
Solyc01g068380.2
Solyc12g014060.1
Solyc10g008370.2
Solyc10g008420.2
Solyc03g059070.2
Solyc03g059030.2
Solyc12g088020.1
Solyc12g088190.1
Solyc01g112280.2
Solyc01g112270.1
Solyc04g049710.2
Solyc11g005020.1
Solyc11g005060.1
Solyc11g063490.1
Solyc03g118840.2
Solyc01g020350.1
Solyc01g006200.2
Solyc09g065150.1
Solyc09g065030.2
Solyc09g030420.2
Solyc08g061830.1
Solyc08g061800.2
Solyc03g112340.1
Solyc10g074760.1
Solyc07g014600.1
Solyc07g014680.2
Solyc09g007290.2
Solyc09g007280.2
Solyc02g062800.2
Solyc07g040940.2
Solyc10g084110.1
Solyc06g076250.2
Solyc12g096280.1
Solyc12g096310.1
Solyc02g022920.1
Solyc02g022880.1
Solyc02g022860.1
Solyc07g055460.2
Solyc07g055470.2
Solyc01g089900.2
Solyc01g089870.2
Solyc04g072590.1
Solyc04g058200.2
Solyc10g045620.1
Solyc12g040470.1
Solyc01g099930.2
Solyc01g106940.2
Solyc11g073120.1
Solyc01g106880.2
Solyc11g073200.1
Solyc11g073210.1
Solyc01g106950.2
Solyc10g045390.1
Solyc12g020120.1
Solyc12g020110.1
Solyc12g019990.1
Solyc02g068200.1
Solyc06g073590.2
Solyc10g078710.1
Solyc09g055340.2
Solyc12g008620.1
Solyc12g008880.1
Solyc09g063130.2
Solyc09g063150.2
Solyc09g064240.2
Solyc09g072850.1
Solyc09g072790.2
Solyc02g086010.1
Solyc03g051940.1
Solyc03g051920.2
Solyc03g051930.2
Solyc03g051950.2
Solyc02g094410.2
Solyc02g094350.2
Solyc07g053200.2
Solyc08g028970.2
Solyc06g060660.1
Solyc05g054950.2
Solyc03g115220.2
Solyc08g081270.2
Solyc02g062580.2
Solyc02g032450.2
Solyc02g032390.1
Solyc07g045070.2
Solyc06g074120.2
Solyc03g031430.1
Solyc02g090390.2
Solyc02g088730.1
Solyc02g088720.2
Solyc02g088770.2
Solyc03g118290.2
Solyc02g079090.2
Solyc02g079100.2
Solyc03g118330.1
Solyc02g079280.2
Solyc11g011580.1
Solyc02g079220.2
Solyc01g010590.2
Solyc01g010640.2
Solyc10g019040.1
Solyc10g018890.1
Solyc10g087010.1
Solyc09g075720.2
Solyc09g066470.2
Solyc12g005870.1
Solyc09g018370.2
Solyc11g007810.1
Solyc08g075280.2
Solyc08g075890.2
Solyc11g028080.1
Solyc11g027840.1
Solyc02g088440.1
Solyc06g072270.2
Solyc03g006530.2
Solyc04g005310.2
Solyc10g039420.1
Solyc03g098180.2
Solyc09g066120.2
Solyc09g066010.2
Solyc09g065990.2
Solyc09g066080.1
Solyc06g066810.2
Solyc08g068150.2
Solyc03g117710.1
Solyc02g092700.2
Solyc02g092730.2
Solyc07g049270.2
Solyc02g076660.2
Solyc02g075630.1
Solyc06g053770.2
Solyc03g115700.2
Solyc02g067900.2
Solyc06g051060.2
Solyc06g050990.2
Solyc01g009560.1
Solyc03g034070.1
Solyc12g089010.1
Solyc12g089000.1
Solyc02g005140.2
Solyc02g005200.2
Solyc02g091950.2
Solyc11g020060.1
Solyc11g020050.1
Solyc03g113460.1
Solyc05g006400.2
Solyc05g009740.1
Solyc05g009710.2
Solyc09g083340.1
Solyc09g083330.2
Solyc06g066290.2
Solyc05g051710.2
Solyc05g041430.2
Solyc10g017850.2
Solyc08g065890.2
Solyc06g007490.1
Solyc12g062820.1
Solyc02g064550.2
Solyc02g063500.1
Solyc02g063490.2
Solyc11g045480.1
Solyc02g064580.2
Solyc04g053140.1
Solyc03g098030.2
Solyc07g025520.2
Solyc03g007400.1
Solyc12g019740.1
Solyc02g086510.2
Solyc02g077770.2
Solyc06g083360.2
Solyc06g083320.1
Solyc01g079510.2
Solyc06g008030.2
Solyc12g089340.1
Solyc03g095320.1
Solyc03g095260.2
Solyc03g095290.2
Solyc06g082300.2
Solyc02g091360.1
Solyc02g091430.2
Solyc10g086350.1
Solyc12g056100.1
Solyc12g009440.1
Solyc04g074670.2
Solyc01g091510.2
Solyc11g069990.1
Solyc11g070040.1
Solyc08g066070.1
Solyc05g013220.2
Solyc05g013210.2
Solyc05g013260.1
Solyc08g015990.2
Solyc09g091220.1
Solyc07g006600.1
Solyc07g006590.1
Solyc07g006560.2
Solyc09g090800.1
Solyc03g117800.2
Solyc06g009820.2
Solyc06g009840.2
Solyc07g054880.2
Solyc09g090230.1
Solyc05g009670.2
Solyc08g005310.2
Solyc08g005320.2
Solyc04g011710.1
Solyc04g011780.1
Solyc11g045310.1
Solyc03g121730.2
Solyc03g119130.2
Solyc03g119060.2
Solyc04g071710.2
Solyc01g095690.2
Solyc01g095680.2
Solyc09g025220.1
Solyc09g098560.2
Solyc10g076690.1
Solyc01g108050.2
Solyc08g079280.2
Solyc10g074630.1
Solyc04g081590.2
Solyc03g063210.2
Solyc10g080410.1
Solyc11g039670.1
Solyc04g005780.1
Solyc05g050520.2
Solyc07g056580.2
Solyc03g033620.2
Solyc05g008870.2
Solyc09g009100.2
Solyc09g009120.2
Solyc07g007810.2
Solyc06g073020.2
Solyc06g072980.2
Solyc03g096950.2
Solyc07g064840.1
Solyc07g064750.1
Solyc04g071020.1
Solyc02g088970.1
Solyc02g088960.2
Solyc02g088920.2
Solyc01g097610.2
Solyc12g007280.1
Solyc04g078920.2
Solyc01g087060.2
Solyc01g087040.2
Solyc03g007950.2
Solyc09g015220.1
Solyc11g064940.1
Solyc07g062860.2
Solyc10g083240.1
Solyc08g077970.2
Solyc09g091410.1
Solyc09g091050.2
Solyc12g010420.1
Solyc02g067380.2
Solyc09g074660.2
Solyc04g007980.2
Solyc04g007970.2
Solyc05g020020.2
Solyc08g014120.2
Solyc03g117050.2
Solyc10g007600.2
Solyc07g017670.1
Solyc08g076370.2
Solyc08g076400.2
Solyc06g065120.1
Solyc06g065040.2
Solyc06g065020.2
Solyc03g082440.1
Solyc07g045340.2
Solyc03g093530.1
Solyc01g068150.2
Solyc08g066660.1
Solyc02g032560.1
Solyc01g090280.2
Solyc04g080380.2
Solyc08g068360.1
Solyc01g090220.2
Solyc04g051240.1
Solyc10g018090.1
Solyc11g066540.1
Solyc05g005290.2
Solyc10g044460.1
Solyc12g062690.1
Solyc08g065280.1
Solyc09g092180.2
Solyc09g092210.2
Solyc05g017990.2
Solyc06g060960.1
Solyc06g061000.2
Solyc07g066240.2
Solyc02g033060.2
Solyc06g064430.1
Solyc08g063020.1
Solyc07g032710.2
Solyc05g054520.2
Solyc06g082200.2
Solyc06g082240.2
Solyc02g068750.1
Solyc06g005840.2
Solyc12g042460.1
Solyc06g048890.2
Solyc04g025300.2
Solyc04g055180.2
Solyc02g085400.2
Solyc02g085460.1
Solyc02g080380.2
Solyc06g084280.1
Solyc11g012750.1
Solyc03g026150.2
Solyc09g010380.2
Solyc05g055540.1
Solyc02g031980.2
Solyc05g010640.2
Solyc05g016710.1
Solyc10g079830.1
Solyc10g079840.1
Solyc03g110920.2
Solyc03g111000.2
Solyc02g067250.1
Solyc02g067260.1
Solyc06g009050.2
Solyc08g006460.2
Solyc02g031960.2
Solyc03g095710.2
Solyc06g073780.2
Solyc05g015480.2
Solyc05g015460.2
Solyc03g005450.2
Solyc02g087170.2
Solyc02g087260.1
Solyc05g008110.2
Solyc03g114100.1
Solyc03g114120.2
Solyc03g114130.1
Solyc04g017690.2
Solyc10g008750.2
Solyc11g062000.1
Solyc04g049890.2
Solyc04g049850.2
Solyc08g068580.2
Solyc11g020730.1
Solyc01g009250.2
Solyc02g076900.2
Solyc05g049900.2
Solyc05g048810.2
Solyc03g005380.2
Solyc03g005350.2
Solyc09g031610.2
Solyc08g061930.2
Solyc08g061880.1
Solyc05g009260.1
Solyc03g112600.2
Solyc03g112590.2
Solyc04g008620.2
Solyc08g066390.2
Solyc01g103950.2
Solyc06g053360.2
Solyc04g025120.1
Solyc06g073200.2
Solyc07g047960.2
Solyc03g006360.2
Solyc02g067860.2
Solyc06g060420.2
Solyc07g066000.2
Solyc07g066020.2
Solyc12g096760.1
Solyc07g032220.2
Solyc01g088440.2
Solyc04g063310.1
Solyc11g069370.1
Solyc09g092260.2
Solyc01g099590.2
Solyc01g099600.2
Solyc11g072750.1
Solyc01g012580.1
Solyc05g052020.2
Solyc01g060180.2
Solyc10g084070.1
Solyc08g078670.2
Solyc09g056160.2
Solyc11g044520.1
Solyc01g098370.1
Solyc10g076340.1
Solyc08g023650.2
Solyc04g045440.2
Solyc08g006600.2
Solyc02g069710.2
Solyc03g115010.1
Solyc03g114980.2
Solyc06g007440.2
Solyc08g081750.2
Solyc03g078030.1
Solyc07g043550.2
Solyc06g074690.2
Solyc03g031690.2
Solyc12g056130.1
Solyc01g111640.2
Solyc01g111620.2
Solyc01g111560.2
Solyc01g057440.2
Solyc04g014460.2
Solyc04g079880.2
Solyc01g087400.2
Solyc01g087340.2
Solyc11g011870.1
Solyc02g082510.1
Solyc01g058540.2
Solyc04g079070.2
Solyc04g079030.2
Solyc01g105660.2
Solyc01g105670.2
Solyc01g010680.1
Solyc09g091100.2
Solyc11g005380.1
Solyc10g051250.1
Solyc10g051230.1
Solyc10g051140.1
Solyc05g012520.2
Solyc08g067760.2
Solyc06g062440.2
Solyc11g027820.1
Solyc06g072720.2
Solyc03g020070.2
Solyc03g020040.2
Solyc03g098760.1
Solyc05g016620.1
Solyc05g016440.2
Solyc05g016410.2
Solyc07g005610.2
Solyc06g068140.2
Solyc06g068120.2
Solyc06g068080.2
Solyc07g049500.2
Solyc02g076930.1
Solyc02g070010.1
Solyc01g103990.2
Solyc01g103970.2
Solyc01g103890.2
Solyc05g056590.2
Solyc01g109170.2
Solyc01g109210.2
Solyc01g109230.2
Solyc12g014290.1
Solyc12g014330.1
Solyc01g103410.2
Solyc07g022780.2
Solyc04g047890.2
Solyc04g047770.2
Solyc01g006750.2
Solyc11g018510.1
Solyc12g077420.1
Solyc05g053100.2
Solyc08g068700.1
Solyc09g010170.2
Solyc08g079750.2
Solyc08g079730.1
Solyc03g111790.2
Solyc02g065280.2
Solyc02g065190.2
Solyc02g088180.2
Solyc08g065410.1
Solyc11g011160.1
Solyc11g011170.1
Solyc08g065480.2
Solyc11g011150.1
Solyc06g019200.2
Solyc03g113730.2
Solyc05g014250.2
Solyc05g014260.2
Solyc07g023990.1
Solyc02g086560.2
Solyc10g083420.1
Solyc03g007070.2
Solyc03g044720.1
Solyc03g044790.2
Solyc01g096700.2
Solyc09g098090.2
Solyc11g068800.1
Solyc12g044440.1
Solyc12g044420.1
Solyc01g079280.1
Solyc01g079290.1
Solyc06g007590.2
Solyc01g107380.2
Solyc01g107390.2
Solyc10g006640.2
Solyc03g070470.1
Solyc01g020320.2
Solyc10g018160.1
Solyc10g078480.1
Solyc04g082740.2
Solyc04g052970.1
Solyc04g052980.1
Solyc10g086440.1
Solyc01g068460.2
Solyc10g055400.1
Solyc09g047910.2
Solyc04g074520.1
Solyc11g032200.1
Solyc11g033260.1
Solyc09g064720.2
Solyc09g074360.2
Solyc09g008030.1
Solyc09g008040.2
Solyc08g022030.2
Solyc05g013780.2
Solyc05g013740.2
Solyc08g007290.2
Solyc08g007280.2
Solyc03g117680.2
Solyc08g007310.2
Solyc08g080700.1
Solyc06g053860.2
Solyc06g075350.1
Solyc06g075390.2
Solyc06g075400.2
Solyc07g040930.1
Solyc12g055950.1
Solyc04g011670.2
Solyc04g011650.2
Solyc02g081960.2
Solyc02g081950.2
Solyc01g096180.2
Solyc01g096170.2
Solyc01g096120.2
Solyc03g121120.2
Solyc01g096130.2
Solyc10g005500.2
Solyc04g056650.2
Solyc04g056640.1
Solyc11g013090.1
Solyc04g064670.2
Solyc04g064630.2
Solyc01g098530.2
Solyc08g007960.1
Solyc10g076960.1
Solyc04g015520.2
Solyc12g011230.1
Solyc01g080890.2
Solyc01g080930.2
Solyc09g018060.2
Solyc10g055410.1
Solyc08g074890.2
Solyc11g042620.1
Solyc01g090620.1
Solyc02g069170.1
Solyc03g033480.2
Solyc01g007410.2
Solyc01g007660.2
Solyc01g007390.1
Solyc01g007400.1
Solyc06g066390.1
Solyc12g007030.1
Solyc07g062050.2
Solyc07g062060.2
Solyc07g062040.2
Solyc04g005380.2
Solyc05g044470.1
Solyc04g009730.2
Solyc02g071060.2
Solyc08g007530.2
Solyc08g007510.2
Solyc08g007470.1
Solyc03g115950.2
Solyc03g115960.2
Solyc02g068590.2
Solyc02g030210.2
Solyc02g030200.1
Solyc01g057480.1
Solyc02g050150.1
Solyc02g050160.1
Solyc02g083140.2
Solyc03g113990.2
Solyc02g079640.2
Solyc01g015020.2
Solyc01g015070.2
Solyc09g089690.2
Solyc09g089700.2
Solyc09g011380.2
Solyc09g011370.1
Solyc11g007350.1
Solyc12g010140.1
Solyc12g010070.1
Solyc06g069580.2
Solyc06g069520.2
Solyc03g097460.2
Solyc05g007200.2
Solyc05g007230.2
Solyc02g005160.1
Solyc02g077560.2
Solyc02g077520.2
Solyc04g008290.2
Solyc01g109900.2
Solyc01g109890.2
Solyc06g083850.2
Solyc06g083830.2
Solyc06g083770.2
Solyc08g066680.2
Solyc02g084240.2
Solyc02g084260.1
Solyc07g015800.1
Solyc06g053450.2
Solyc07g017290.2
Solyc07g017300.1
Solyc01g102260.2
Solyc04g050240.2
Solyc04g050290.1
Solyc09g008720.1
Solyc01g067580.2
Solyc01g067600.2
Solyc03g006350.2
Solyc08g075630.2
Solyc02g081080.2
Solyc02g081030.2
Solyc07g062280.2
Solyc04g076270.1
Solyc04g076300.2
Solyc01g091890.2
Solyc12g049570.1
Solyc05g005590.2
Solyc01g014320.2
Solyc01g014270.2
Solyc01g056720.2
Solyc09g010510.2
Solyc05g018110.1
Solyc11g009090.1
Solyc11g009080.1
Solyc06g010170.2
Solyc07g054620.2
Solyc02g061910.1
Solyc02g062030.1
Solyc06g060570.2
Solyc07g032510.2
Solyc05g008650.1
Solyc05g054030.2
Solyc03g053100.2
Solyc06g084110.1
Solyc06g084100.2
Solyc09g059130.1
Solyc06g082490.2
Solyc12g042110.1
Solyc01g108300.2
Solyc01g108320.2
Solyc10g005850.2
Solyc01g073650.2
Solyc01g113620.1
Solyc03g062950.1
Solyc03g063060.2
Solyc12g098310.1
Solyc02g085300.2
Solyc02g085280.1
Solyc04g005090.2
Solyc04g078700.2
Solyc04g078740.2
Solyc04g078750.2
Solyc01g091160.2
Solyc01g091010.2
Solyc03g098330.2
Solyc12g094610.1
Solyc07g056240.2
Solyc04g082730.1
Solyc07g007350.1
Solyc07g007360.1
Solyc12g049310.1
Solyc10g044710.1
Solyc03g111450.1
Solyc06g009160.2
Solyc07g064480.1
Solyc07g064490.2
Solyc05g015860.2
Solyc05g015930.2
Solyc04g051400.1
Solyc12g019580.1
Solyc04g005820.2
Solyc02g082290.2
Solyc04g077120.2
Solyc01g095150.2
Solyc10g049270.1
Solyc02g070170.1
Solyc12g017520.1
Solyc01g005370.2
Solyc10g081140.1
Solyc11g045040.1
Solyc08g083210.2
Solyc01g006740.2
Solyc01g006710.2
Solyc09g075270.1
Solyc08g061490.2
Solyc08g061570.1
Solyc07g064650.1
Solyc03g116340.2
Solyc05g056110.2
Solyc06g051700.1
Solyc06g051710.1
Solyc06g051760.2
Solyc08g076950.2
Solyc08g076980.2
Solyc04g080390.2
Solyc03g113880.2
Solyc06g071730.2
Solyc06g071670.1
Solyc07g062120.2
Solyc07g062150.2
Solyc03g007600.2
Solyc04g014700.2
Solyc01g097830.2
Solyc08g078750.2
Solyc01g097040.2
Solyc04g058080.2
Solyc01g099340.2
Solyc01g099330.2
Solyc09g097820.2
Solyc12g038420.1
Solyc04g082910.1
Solyc02g088050.1
Solyc05g052310.2
Solyc05g052360.1
Solyc05g052450.2
Solyc09g014560.1
Solyc10g083980.1
Solyc10g083960.1
Solyc12g044190.1
Solyc09g060070.1
Solyc12g006870.1
Solyc11g044900.1
Solyc09g007730.2
Solyc09g056010.1
Solyc06g068870.2
Solyc12g014090.1
Solyc03g119240.2
Solyc07g005240.2
Solyc07g005220.1
Solyc06g066010.2
Solyc09g072990.2
Solyc09g073030.2
Solyc03g063580.1
Solyc07g052990.1
Solyc05g055210.1
Solyc08g044260.2
Solyc08g006730.1
Solyc08g006680.2
Solyc03g114740.2
Solyc10g018530.1
Solyc10g018390.1
Solyc10g018350.1
Solyc07g018190.2
Solyc07g018250.1
Solyc06g048570.2
Solyc06g074350.2
Solyc12g055700.1
Solyc12g055720.1
Solyc02g086100.2
Solyc02g078450.2
Solyc02g078460.2
Solyc02g078440.2
Solyc02g078490.2
Solyc11g017060.1
Solyc01g106090.2
Solyc04g053010.1
Solyc05g012310.2
Solyc01g020520.2
Solyc05g026140.2
Solyc08g067840.2
Solyc08g067850.2
Solyc08g067820.2
Solyc02g066940.2
Solyc08g005910.2
Solyc08g005860.2
Solyc08g005890.2
Solyc06g072790.2
Solyc06g072820.2
Solyc08g077730.2
Solyc12g005560.1
Solyc07g005920.1
Solyc01g094460.2
Solyc06g053910.2
Solyc06g075370.2
Solyc06g005260.2
Solyc07g064720.2
Solyc05g055360.2
Solyc05g055380.1
Solyc05g055340.2
Solyc04g011430.2
Solyc10g008160.2
Solyc12g087990.1
Solyc12g087960.1
Solyc03g058880.2
Solyc04g049360.2
Solyc12g088340.1
Solyc09g089950.1
Solyc11g005710.1
Solyc11g005640.1
Solyc08g007300.1
Solyc04g077650.2
Solyc12g009500.1
Solyc11g071930.1
Solyc01g006020.2
Solyc12g009550.1
Solyc05g053260.2
Solyc05g053200.1
Solyc02g043970.1
Solyc09g064870.2
Solyc09g064900.1
Solyc09g064920.2
Solyc09g009870.2
Solyc10g055640.1
Solyc10g055610.1
Solyc10g055650.1
Solyc06g054400.2
Solyc08g079820.2
Solyc07g032750.1
Solyc05g041130.1
Solyc05g039990.2
Solyc03g112140.2
Solyc08g078150.1
Solyc06g016770.2
Solyc07g041150.2
Solyc07g041160.2
Solyc07g041110.1
Solyc07g041190.2
Solyc08g081680.1
Solyc06g076940.2
Solyc06g076880.2
Solyc01g100170.2
Solyc06g071110.2
Solyc12g096190.1
Solyc02g086950.1
Solyc02g086890.2
Solyc01g090140.1
Solyc01g090160.2
Solyc01g090200.2
Solyc11g069160.1
Solyc11g069230.1
Solyc11g006160.1
Solyc12g042950.1
Solyc12g019710.1
Solyc12g019690.1
Solyc01g066290.2
Solyc01g066310.2
Solyc03g113210.2
Solyc04g082410.2
Solyc10g084770.1
Solyc10g084740.1
Solyc11g066860.1
Solyc12g042250.1
Solyc04g051610.2
Solyc04g039650.2
Solyc04g051600.2
Solyc04g051580.2
Solyc08g065560.1
Solyc01g007860.2
Solyc04g007540.1
Solyc04g007530.2
Solyc04g007520.2
Solyc01g106710.1
Solyc02g069940.2
Solyc07g006750.2
Solyc02g069980.2
Solyc02g069990.1
Solyc06g050650.1
Solyc03g115420.1
Solyc07g021650.1
Solyc07g055090.1
Solyc02g090160.2
Solyc10g018590.1
Solyc09g083150.2
Solyc09g065360.2
Solyc11g013130.1
Solyc01g098790.1
Solyc01g107610.2
Solyc04g072290.2
Solyc01g107590.2
Solyc12g007090.1
Solyc10g024370.1
Solyc10g024410.1
Solyc09g075530.2
Solyc09g075510.2
Solyc09g075490.2
Solyc01g044240.2
Solyc12g011430.1
Solyc12g011440.1
Solyc12g011370.1
Solyc12g011420.1
Solyc01g081330.2
Solyc09g018200.1
Solyc07g043060.1
Solyc08g078600.2
Solyc03g118650.2
Solyc03g098440.2
Solyc03g098400.1
Solyc06g066620.2
Solyc02g092930.1
Solyc07g049350.2
Solyc04g009190.2
Solyc04g009180.1
Solyc02g084010.1
Solyc03g115580.2
Solyc02g083940.2
Solyc10g009330.2
Solyc07g008260.2
Solyc10g008840.2
Solyc10g008850.1
Solyc03g062740.2
Solyc03g062750.1
Solyc12g056650.1
Solyc02g050330.1
Solyc02g079270.2
Solyc02g079250.2
Solyc02g079240.1
Solyc01g087770.2
Solyc01g087730.2
Solyc11g065380.1
Solyc04g078790.2
Solyc05g006610.2
Solyc05g006580.2
Solyc11g073290.1
Solyc05g047620.1
Solyc12g027740.1
Solyc12g027630.1
Solyc12g096340.1
Solyc09g084480.2
Solyc12g096330.1
Solyc09g089510.2
Solyc10g055380.1
Solyc11g007660.1
Solyc11g007680.1
Solyc11g007650.1
Solyc10g082060.1
Solyc08g066030.2
Solyc02g064640.2
Solyc11g045370.1
Solyc11g045410.1
Solyc11g045390.1
Solyc06g060130.2
Solyc07g065910.1
Solyc10g050680.1
Solyc02g086350.2
Solyc02g077690.2
Solyc03g044370.2
Solyc04g008400.1
Solyc08g066630.2
Solyc08g066620.2
Solyc02g084560.2
Solyc02g084550.2
Solyc02g084570.2
Solyc01g101090.2
Solyc06g063360.2
Solyc10g007130.2
Solyc12g089200.1
Solyc12g089160.1
Solyc04g054500.2
Solyc03g006250.2
Solyc04g051280.2
Solyc04g080930.2
Solyc04g080960.2
Solyc01g080970.2
Solyc04g074850.2
Solyc04g074870.2
Solyc11g069470.1
Solyc03g115180.1
Solyc09g011110.1
Solyc09g083120.2
Solyc01g050050.1
Solyc09g092030.2
Solyc09g008430.2
Solyc09g008410.2
Solyc05g018510.2
Solyc05g018550.2
Solyc06g007560.1
Solyc03g117990.1
Solyc11g010300.1
Solyc02g061960.2
Solyc02g061940.2
Solyc07g039190.2
Solyc03g083030.2
Solyc06g069120.2
Solyc06g069080.2
Solyc02g068030.1
Solyc02g088150.1
Solyc05g053900.2
Solyc05g013920.2
Solyc04g071440.2
Solyc01g103490.2
Solyc04g025900.1
Solyc11g067160.1
Solyc08g082360.1
Solyc01g107900.2
Solyc10g005460.2
Solyc10g005480.2
Solyc10g005410.2
Solyc12g098190.1
Solyc10g080520.1
Solyc11g039990.1
Solyc04g054980.2
Solyc04g055010.2
Solyc08g074580.2
Solyc08g074600.2
Solyc09g059030.2
Solyc01g006530.1
Solyc02g093010.2
Solyc12g036130.1
Solyc10g086090.1
Solyc04g054340.1
Solyc01g099100.2
Solyc05g010050.2
Solyc04g005120.2
Solyc07g007630.2
Solyc07g007640.1
Solyc10g078560.1
Solyc06g054100.1
Solyc02g031710.2
Solyc02g031740.2
Solyc06g034220.2
Solyc07g042270.2
Solyc06g051560.2
Solyc12g100200.1
Solyc12g100180.1
Solyc02g083000.1
Solyc02g083030.1
Solyc03g120560.2
Solyc03g120610.2
Solyc01g097440.2
Solyc09g072590.2
Solyc03g005290.1
Solyc01g108990.2
Solyc01g109050.2
Solyc01g109010.2
Solyc10g078670.1
Solyc01g017870.1
Solyc12g014460.1
Solyc10g009050.2
Solyc08g082430.2
Solyc01g005600.2
Solyc01g005640.2
Solyc01g005670.2
Solyc08g069180.2
Solyc11g062240.1
Solyc08g083290.2
Solyc07g042480.2
Solyc04g078090.2
Solyc05g007110.2
Solyc05g007140.2
Solyc09g065370.1
Solyc01g008730.2
Solyc09g065390.1
Solyc01g008780.2
Solyc03g124010.2
Solyc05g050110.2
Solyc04g078160.2
Solyc02g055450.1
Solyc10g007800.2
Solyc06g065300.2
Solyc06g065320.2
Solyc03g081260.2
Solyc03g081240.2
Solyc06g030530.2
Solyc07g045490.1
Solyc03g025570.2
Solyc04g079140.2
Solyc02g021440.2
Solyc12g008640.1
Solyc02g080480.2
Solyc01g099070.1
Solyc11g066450.1
Solyc11g072540.1
Solyc09g082270.2
Solyc05g052700.2
Solyc08g066780.1
Solyc01g050000.2
Solyc10g084240.1
Solyc09g083240.2
Solyc08g062960.2
Solyc06g060810.2
Solyc07g066470.2
Solyc06g068410.2
Solyc06g068430.2
Solyc06g068370.2
Solyc08g078510.2
Solyc09g063140.2
Solyc01g108620.2
Solyc01g008410.1
Solyc06g084590.2
Solyc06g084520.2
Solyc02g080580.1
Solyc02g093580.2
Solyc01g102770.1
Solyc01g102750.2
Solyc01g102680.2
Solyc06g082690.1
Solyc08g023580.2
Solyc01g080090.2
Solyc02g069220.1
Solyc06g006000.2
Solyc01g005200.1
Solyc12g042770.1
Solyc12g042740.1
Solyc07g019430.1
Solyc09g082380.2
Solyc06g050230.2
Solyc06g050170.2
Solyc06g050220.2
Solyc03g078210.2
Solyc03g078160.2
Solyc03g078240.1
Solyc03g078230.2
Solyc10g006190.2
Solyc10g006230.2
Solyc10g006170.2
Solyc02g090680.2
Solyc02g090690.1
Solyc01g111250.2
Solyc01g110660.2
Solyc01g058190.2
Solyc02g085630.2
Solyc04g080010.2
Solyc04g080060.2
Solyc04g078420.1
Solyc11g012560.1
Solyc11g011620.1
Solyc11g012620.1
Solyc03g119680.1
Solyc02g079320.2
Solyc10g018130.1
Solyc01g105890.2
Solyc01g105970.2
Solyc09g008220.2
Solyc09g089490.2
Solyc12g017610.1
Solyc01g066460.2
Solyc09g090640.2
Solyc10g079990.1
Solyc06g049090.2
Solyc01g100100.2
Solyc05g025620.1
Solyc06g008790.2
Solyc07g043130.2
Solyc07g043090.1
Solyc02g067430.2
Solyc06g062960.1
Solyc06g063020.2
Solyc08g006090.2
Solyc08g006150.2
Solyc09g090280.1
Solyc03g019860.2
Solyc03g019850.2
Solyc03g005270.2
Solyc03g005230.2
Solyc03g119890.2
Solyc03g119860.2
Solyc02g086990.2
Solyc02g087000.2
Solyc01g094680.2
Solyc02g070180.1
Solyc10g049920.1
Solyc10g049980.1
Solyc12g013870.1
Solyc06g054060.1
Solyc10g018080.1
Solyc04g053080.2
Solyc03g059090.1
Solyc10g081380.1
Solyc04g049580.2
Solyc11g005130.1
Solyc08g068380.2
Solyc11g005220.1
Solyc12g010670.1
Solyc12g010680.1
Solyc01g009430.2
Solyc01g009450.2
Solyc01g009580.1
Solyc05g053820.2
Solyc05g053740.2
Solyc09g030390.2
Solyc05g009070.2
Solyc03g122120.2
Solyc08g008500.2
Solyc08g008520.2
Solyc04g010000.2
Solyc02g062640.2
Solyc01g006520.2
Solyc06g053220.2
Solyc06g060580.1
Solyc08g023560.2
Solyc03g113480.1
Solyc06g082710.2
Solyc12g096580.1
Solyc12g019670.1
Solyc06g005990.2
Solyc10g082000.1
Solyc07g055540.2
Solyc01g088650.2
Solyc01g088640.2
Solyc11g065370.1
Solyc04g058110.2
Solyc01g099800.2
Solyc01g099850.2
Solyc10g045270.1
Solyc01g079860.2
Solyc05g051820.2
Solyc01g065490.2
Solyc04g082090.2
Solyc07g008610.1
Solyc08g023570.1
Solyc01g008310.2
Solyc02g022830.2
Solyc12g014220.1
Solyc09g008210.1
Solyc08g007100.2
Solyc05g054740.2
Solyc08g081200.2
Solyc05g032770.2
Solyc06g036080.2
Solyc06g036100.2
Solyc07g043310.2
Solyc07g043270.2
Solyc03g031890.2
Solyc03g033990.1
Solyc06g009000.1
Solyc02g079020.2
Solyc03g118980.2
Solyc03g119020.2
Solyc01g098350.2
Solyc12g005200.1
Solyc12g005290.1
Solyc01g010470.2
Solyc09g075640.2
Solyc05g012640.2
Solyc01g106870.2
Solyc09g031930.2
Solyc09g018780.2
Solyc09g018770.1
Solyc08g075820.2
Solyc08g075770.2
Solyc02g081750.1
Solyc06g072510.2
Solyc03g112730.2
Solyc06g063150.2
Solyc03g098100.2
Solyc05g007960.2
Solyc05g007890.2
Solyc05g007900.2
Solyc03g063470.1
Solyc07g049690.2
Solyc01g103710.2
Solyc01g103770.2
Solyc08g048540.1
Solyc08g048510.1
Solyc08g036430.1
Solyc08g048550.2
Solyc02g083670.2
Solyc02g083760.2
Solyc10g011660.2
Solyc07g008640.1
Solyc06g051100.1
Solyc06g051140.2
Solyc04g045580.2
Solyc04g045600.2
Solyc04g045660.2
Solyc12g056930.1
Solyc12g056940.1
Solyc12g056950.1
Solyc03g034160.2
Solyc03g034120.2
Solyc01g066840.2
Solyc01g066790.1
Solyc10g024420.1
Solyc02g079870.2
Solyc02g079850.2
Solyc11g020260.1
Solyc11g020210.1
Solyc11g065160.1
Solyc01g006380.2
Solyc12g027770.1
Solyc12g027760.1
Solyc12g027750.1
Solyc05g052960.2
Solyc01g106000.2
Solyc05g052900.2
Solyc05g052910.2
Solyc07g037930.1
Solyc08g008240.2
Solyc02g063400.1
Solyc02g063420.2
Solyc06g059860.2
Solyc07g065380.2
Solyc05g026280.1
Solyc07g026950.2
Solyc03g007240.2
Solyc02g078160.2
Solyc03g044480.2
Solyc03g044470.2
Solyc04g074180.2
Solyc01g096870.2
Solyc01g096910.2
Solyc11g068950.1
Solyc06g083210.2
Solyc06g083230.2
Solyc06g007680.1
Solyc06g007690.1
Solyc06g007760.2
Solyc10g006830.2
Solyc12g094450.1
Solyc12g094430.1
Solyc10g078320.1
Solyc10g078310.1
Solyc10g007500.2
Solyc03g005810.2
Solyc06g064940.2
Solyc01g091780.2
Solyc01g091730.2
Solyc09g007200.2
Solyc11g070160.1
Solyc09g060100.2
Solyc08g029240.2
Solyc05g013480.2
Solyc05g013560.2
Solyc09g091190.2
Solyc10g076700.1
Solyc08g065260.2
Solyc07g006490.2
Solyc08g080940.2
Solyc03g117850.2
Solyc03g117840.2
Solyc07g054730.1
Solyc07g054740.2
Solyc02g036460.2
Solyc06g043030.2
Solyc07g045180.2
Solyc04g011800.1
Solyc06g030540.2
Solyc12g099360.1
Solyc02g081850.2
Solyc03g121650.2
Solyc03g121630.2
Solyc07g051890.1
Solyc04g064790.2
Solyc01g108120.2
Solyc01g108070.2
Solyc04g016180.2
Solyc01g080800.2
Solyc04g016130.2
Solyc01g080860.2
Solyc01g081060.2
Solyc09g015700.2
Solyc04g081020.2
Solyc01g087350.2
Solyc08g075150.2
Solyc08g075190.1
Solyc11g017230.1
Solyc03g124040.2
Solyc12g056000.1
Solyc03g115750.1
Solyc01g007240.2
Solyc05g008640.1
Solyc05g008750.2
Solyc07g061860.1
Solyc07g061910.1
Solyc02g093220.2
Solyc05g046270.2
Solyc09g009170.2
Solyc11g008020.1
Solyc03g111700.2
Solyc03g111710.2
Solyc08g007710.2
Solyc03g111740.2
Solyc07g007940.2
Solyc07g007880.1
Solyc03g115850.2
Solyc03g115830.1
Solyc08g082320.2
Solyc08g082290.2
Solyc02g088980.1
Solyc02g005520.2
Solyc07g063570.2
Solyc11g011840.1
Solyc01g087430.2
Solyc01g097510.2
Solyc11g006280.1
Solyc09g090020.2
Solyc05g051580.2
Solyc05g051620.2
Solyc12g015650.1
Solyc09g065510.2
Solyc10g081680.1
Solyc10g081660.1
Solyc10g081650.1
Solyc03g114610.1
Solyc03g114580.2
Solyc01g005910.2
Solyc01g103670.2
Solyc11g011390.1
Solyc11g063510.1
Solyc12g010310.1
Solyc12g010300.1
Solyc12g010260.1
Solyc06g069720.2
Solyc03g097330.1
Solyc09g074810.2
Solyc02g077330.2
Solyc02g077270.2
Solyc02g077280.2
Solyc08g062290.2
Solyc08g066940.2
Solyc03g116970.1
Solyc02g084850.2
Solyc06g007430.1
Solyc10g007770.2
Solyc10g007730.2
Solyc07g017590.1
Solyc08g076520.2
Solyc07g017580.1
Solyc08g076450.2
Solyc08g076440.2
Solyc01g101160.2
Solyc06g065200.2
Solyc03g082380.2
Solyc03g081320.2
Solyc03g093460.2
Solyc03g093440.2
Solyc06g071230.2
Solyc01g068250.2
Solyc01g068190.2
Solyc01g068170.2
Solyc02g021430.1
Solyc02g021320.1
Solyc02g021340.2
Solyc04g080280.2
Solyc04g080330.2
Solyc11g021220.1
Solyc09g061720.2
Solyc04g064590.1
Solyc11g065940.1
Solyc01g104940.1
Solyc01g104900.2
Solyc12g062160.1
Solyc12g070280.1
Solyc05g005330.2
Solyc05g005460.2
Solyc09g082540.2
Solyc01g056370.2
Solyc09g010680.2
Solyc09g092120.2
Solyc05g017900.2
Solyc05g017940.2
Solyc08g062380.1
Solyc11g043150.1
Solyc06g061140.2
Solyc06g061130.2
Solyc07g066190.1
Solyc07g066170.2
Solyc12g009080.1
Solyc12g013810.1
Solyc03g008010.2
Solyc05g054180.2
Solyc05g054200.2
Solyc12g088950.1
Solyc07g005000.2
Solyc06g066280.2
Solyc04g009800.2
Solyc04g009780.1
Solyc04g009810.2
Solyc01g103230.2
Solyc01g103260.2
Solyc06g082320.2
Solyc01g103180.2
Solyc03g113340.2
Solyc03g113240.2
Solyc06g005730.2
Solyc01g067820.2
Solyc03g078570.2
Solyc04g081760.2
Solyc04g025520.1
Solyc04g056290.2
Solyc04g056310.2
Solyc11g006480.1
Solyc04g078930.2
Solyc01g091130.2
Solyc12g076320.1
Solyc05g010530.2
Solyc07g007180.2
Solyc02g092170.1
Solyc03g110870.2
Solyc02g067110.1
Solyc01g014110.2
Solyc06g008880.2
Solyc06g008960.2
Solyc10g084930.1
Solyc10g084970.1
Solyc01g014140.2
Solyc02g032070.1
Solyc06g035840.1
Solyc01g056320.1
Solyc01g058040.1
Solyc07g064290.2
Solyc05g016380.2
Solyc03g005330.1
Solyc03g005340.2
Solyc02g043900.1
Solyc02g082550.2
Solyc02g082470.2
Solyc04g076950.2
Solyc04g076980.2
Solyc01g094950.2
Solyc01g095000.2
Solyc03g114210.2
Solyc02g080870.1
Solyc01g108660.2
Solyc01g108720.1
Solyc12g006160.1
Solyc10g008640.2
Solyc10g008670.2
Solyc12g017860.1
Solyc12g017910.1
Solyc01g005140.2
Solyc01g005130.2
Solyc10g081000.1
Solyc08g065460.1
Solyc01g067260.2
Solyc01g067280.2
Solyc09g064650.1
Solyc09g010410.2
Solyc09g042770.2
Solyc03g123490.1
Solyc02g071110.2
Solyc03g082850.2
Solyc07g047880.2
Solyc08g081620.2
Solyc03g026000.2
Solyc03g025990.1
Solyc12g096710.1
Solyc12g096670.1
Solyc12g096690.1
Solyc03g083570.2
Solyc06g050690.2
Solyc01g099500.1
Solyc11g069350.1
Solyc12g038600.1
Solyc12g038580.1
Solyc11g066630.1
Solyc12g049270.1
Solyc07g047700.2
Solyc04g082230.1
Solyc05g052170.2
Solyc01g060210.2
Solyc09g014400.2
Solyc01g103020.2
Solyc06g082480.2
Solyc04g025670.2
Solyc08g078740.1
Solyc06g068680.2
Solyc06g068690.2
Solyc06g068630.2
Solyc09g074240.1
Solyc06g065500.2
Solyc11g010650.2
Solyc07g052750.1
Solyc07g052720.2
Solyc06g083060.2
Solyc03g114940.2
Solyc10g017610.1
Solyc03g013600.1
Solyc03g104810.2
Solyc06g036300.2
Solyc04g039630.1
Solyc02g080330.2
Solyc01g111410.2
Solyc01g057730.1
Solyc12g099850.1
Solyc12g099860.1
Solyc02g090050.2
Solyc02g078630.2
Solyc02g078690.1
Solyc12g056530.1
Solyc04g071420.2
Solyc01g008890.2
Solyc03g118660.2
Solyc01g105360.2
Solyc01g105340.2
Solyc09g065300.2
Solyc10g037900.1
Solyc09g076030.2
Solyc01g022740.2
Solyc05g026460.1
Solyc08g067740.2
Solyc10g085700.1
Solyc06g062710.1
Solyc08g005670.2
Solyc08g005680.2
Solyc01g056340.2
Solyc06g072670.2
Solyc03g098690.1
Solyc06g068180.2
Solyc06g068200.1
Solyc07g005420.1
Solyc03g120910.2
Solyc02g072190.2
Solyc02g072230.2
Solyc01g104060.2
Solyc01g104050.2
Solyc02g068260.1
Solyc02g068290.1
Solyc01g087160.2
Solyc02g083430.1
Solyc02g083360.1
Solyc02g083370.1
Solyc02g083380.2
Solyc10g012240.2
Solyc06g051410.2
Solyc12g014400.1
Solyc12g014420.1
Solyc01g111860.2
Solyc02g092330.2
Solyc11g018620.1
Solyc11g018660.1
Solyc03g116780.2
Solyc02g084620.2
Solyc05g006760.2
Solyc01g020150.2
Solyc01g020230.2
Solyc05g053080.2
Solyc05g053040.2
Solyc05g009360.2
Solyc05g009310.2
Solyc02g070550.2
Solyc08g067450.1
Solyc02g088450.2
Solyc08g079620.2
Solyc09g075990.2
Solyc03g111950.2
Solyc05g009730.1
Solyc02g065400.2
Solyc07g041610.1
Solyc07g041330.1
Solyc06g054590.2
Solyc07g065290.2
Solyc06g076670.2
Solyc12g096050.1
Solyc12g096090.1
Solyc12g096110.1
Solyc02g086770.2
Solyc03g006960.2
Solyc03g007000.2
Solyc04g072940.2
Solyc04g072880.2
Solyc10g047260.1
Solyc10g047170.1
Solyc01g079210.2
Solyc01g079230.2
Solyc06g007660.1
Solyc10g006530.2
Solyc10g006600.2
Solyc12g095800.1
Solyc04g082620.2
Solyc04g051410.2
Solyc10g086730.1
Solyc04g051780.2
Solyc09g007080.2
Solyc09g007160.2
Solyc05g018220.1
Solyc09g011320.2
Solyc09g007950.1
Solyc05g013640.1
Solyc08g014590.1
Solyc04g007710.2
Solyc03g117360.2
Solyc08g007240.2
Solyc07g006950.2
Solyc02g084150.1
Solyc12g019390.1
Solyc07g063190.2
Solyc04g012160.2
Solyc04g012140.1
Solyc06g062590.2
Solyc12g040690.1
Solyc10g046860.1
Solyc04g064710.2
Solyc05g008390.2
Solyc01g098680.2
Solyc01g098640.2
Solyc06g066510.1
Solyc12g007010.1
Solyc01g107700.2
Solyc01g011200.2
Solyc12g011150.1
Solyc09g016940.2
Solyc04g081290.2
Solyc08g074810.1
Solyc09g084490.2
Solyc01g007490.2
Solyc01g007480.1
Solyc12g036850.1
Solyc05g008400.2
Solyc05g008380.2
Solyc07g061930.1
Solyc12g021160.1
Solyc02g093080.2
Solyc05g043390.1
Solyc01g112010.2
Solyc08g007980.2
Solyc08g008000.1
Solyc03g116040.2
Solyc02g084190.1
Solyc10g009160.2
Solyc10g009180.2
Solyc08g082610.2
Solyc06g034330.2
Solyc06g073390.2
Solyc06g073400.2
Solyc04g024710.2
Solyc04g024730.1
Solyc12g056840.1
Solyc12g056880.1
Solyc12g056860.1
Solyc12g056890.1
Solyc04g050140.2
Solyc02g050250.1
Solyc02g083270.2
Solyc02g014120.1
Solyc01g087560.2
Solyc02g079410.2
Solyc04g056720.1
Solyc12g006800.1
Solyc11g072590.1
Solyc01g014620.1
Solyc09g089620.1
Solyc03g114340.2
Solyc10g009190.1
Solyc10g081840.1
Solyc01g094340.2
Solyc01g094330.2
Solyc08g066290.2
Solyc01g059940.2
Solyc01g006230.2
Solyc08g067990.1
Solyc03g097550.2
Solyc07g007010.1
Solyc05g007410.1
Solyc12g099940.1
Solyc04g008220.2
Solyc04g008210.1
Solyc01g109970.2
Solyc01g109980.2
Solyc01g110040.2
Solyc08g066800.2
Solyc06g008350.2
Solyc06g008370.2
Solyc02g084380.2
Solyc01g100910.2
Solyc01g008070.2
Solyc03g080120.1
Solyc04g050310.2
Solyc02g091070.2
Solyc02g091080.1
Solyc01g067660.2
Solyc10g085930.1
Solyc10g085910.1
Solyc03g006370.2
Solyc03g006380.2
Solyc04g076030.1
Solyc04g076010.2
Solyc01g091800.2
Solyc01g091840.2
Solyc12g049460.1
Solyc12g049440.1
Solyc02g071280.2
Solyc01g049900.2
Solyc01g049910.2
Solyc09g010640.2
Solyc09g010600.1
Solyc09g091780.2
Solyc08g080380.2
Solyc08g080330.1
Solyc05g018390.2
Solyc06g010260.2
Solyc07g054440.2
Solyc04g072650.1
Solyc02g089310.1
Solyc06g060690.2
Solyc02g083180.2
Solyc07g066620.2
Solyc07g064010.2
Solyc07g039390.1
Solyc03g025350.2
Solyc06g084360.2
Solyc04g072140.2
Solyc07g066390.1
Solyc01g095280.2
Solyc03g113370.2
Solyc02g094130.2
Solyc12g042060.1
Solyc04g016220.2
Solyc04g016290.2
Solyc12g008560.1
Solyc12g008550.1
Solyc10g006030.2
Solyc10g006010.2
Solyc01g100630.1
Solyc12g056490.1
Solyc03g062890.2
Solyc12g098440.1
Solyc12g098390.1
Solyc04g016550.2
Solyc03g119730.2
Solyc01g007350.2
Solyc12g035390.1
Solyc07g056120.2
Solyc07g056160.2
Solyc09g008600.2
Solyc08g045640.2
Solyc08g045810.1
Solyc04g005250.2
Solyc03g111410.2
Solyc03g111360.2
Solyc03g111370.2
Solyc10g079480.1
Solyc07g008750.2
Solyc07g008780.2
Solyc07g008810.1
Solyc06g009630.1
Solyc07g054090.2
Solyc02g030260.1
Solyc05g055460.1
Solyc03g096300.2
Solyc03g096380.2
Solyc04g080340.2
Solyc04g080350.2
Solyc02g082440.1
Solyc02g082340.2
Solyc11g008410.1
Solyc04g077560.2
Solyc04g077010.2
Solyc04g077030.2
Solyc04g077020.2
Solyc08g005360.1
Solyc01g108880.2
Solyc01g108800.2
Solyc04g040200.2
Solyc03g122270.2
Solyc01g086740.2
Solyc03g115140.2
Solyc12g017430.1
Solyc01g005410.2
Solyc01g005440.2
Solyc11g005810.1
Solyc03g118250.2
Solyc10g083690.2
Solyc02g071910.1
[truncated: 1,042 more rows]

## Sheet: root_brown_module_wgcna
Solyc04g081420.2
Solyc04g081370.2
Solyc03g063730.2
Solyc10g080610.1
Solyc04g054910.2
Solyc04g054820.2
Solyc02g078560.2
Solyc09g008790.2
Solyc05g012910.2
Solyc03g111310.2
Solyc03g111320.1
Solyc07g007600.2
Solyc10g079150.1
Solyc06g009430.1
Solyc06g051440.2
Solyc04g076200.2
Solyc07g064700.2
Solyc02g082920.2
Solyc02g082890.1
Solyc02g082900.2
Solyc11g017470.1
Solyc01g109160.2
Solyc01g109110.2
Solyc01g018020.1
Solyc01g086870.2
Solyc01g086860.2
Solyc01g086850.2
Solyc12g017230.1
Solyc11g006020.1
Solyc08g074660.1
Solyc08g074670.2
Solyc11g007110.1
Solyc11g007170.1
Solyc11g007180.1
Solyc08g069110.2
Solyc09g005040.1
Solyc12g009830.1
Solyc05g007060.2
Solyc05g007050.2
Solyc05g007020.2
Solyc01g009000.2
Solyc02g086640.2
Solyc03g123900.2
Solyc07g065990.1
Solyc03g044980.1
Solyc09g019980.2
Solyc09g019970.2
Solyc03g116590.2
Solyc05g012030.1
Solyc08g080040.2
Solyc08g080030.2
Solyc05g056200.1
Solyc06g051920.2
Solyc07g018010.2
Solyc08g076810.2
Solyc06g031680.2
Solyc07g042000.2
Solyc06g082100.2
Solyc07g045500.1
Solyc03g025680.2
Solyc02g020900.1
Solyc01g099220.2
Solyc11g066320.1
Solyc09g098080.2
Solyc05g005020.2
Solyc01g011030.2
Solyc10g061960.1
Solyc09g083020.1
Solyc08g062860.2
Solyc11g068870.1
Solyc08g078340.2
Solyc01g109460.2
Solyc06g068270.2
Solyc06g068330.1
Solyc01g068520.1
Solyc06g065960.1
Solyc05g054570.2
Solyc02g093650.2
Solyc05g047700.1
Solyc02g071870.2
Solyc02g071920.2
Solyc01g102860.2
Solyc10g006090.2
Solyc10g006140.2
Solyc03g032080.2
Solyc03g032070.2
Solyc12g055990.1
Solyc04g079970.2
Solyc04g015200.2
Solyc04g078550.2
Solyc11g012710.1
Solyc11g013830.1
Solyc04g080310.1
Solyc01g007640.2
Solyc01g007520.2
Solyc05g012110.2
Solyc01g028860.2
Solyc01g028830.2
Solyc09g090540.2
Solyc09g090460.2
Solyc09g090430.2
Solyc09g009520.2
Solyc10g079890.1
Solyc10g079920.1
Solyc10g079940.1
Solyc10g079960.1
Solyc04g078850.2
Solyc06g008450.2
Solyc10g085300.1
Solyc02g065790.2
Solyc05g025920.2
Solyc06g063060.2
Solyc08g006080.1
Solyc03g019810.2
Solyc03g019760.2
Solyc05g015780.1
Solyc04g005910.2
Solyc07g005780.1
Solyc05g044490.2
Solyc04g076570.2
Solyc01g094620.2
Solyc02g093470.2
Solyc07g005980.1
Solyc12g006450.1
Solyc12g014100.1
Solyc12g088140.1
Solyc10g081280.1
Solyc01g112310.2
Solyc01g112240.2
Solyc01g112290.2
Solyc04g049670.2
Solyc11g005070.1
Solyc11g005080.1
Solyc03g006150.2
Solyc04g077930.2
Solyc04g077860.2
Solyc01g006190.2
Solyc04g081980.2
Solyc09g065120.2
Solyc09g065100.1
Solyc08g061820.2
Solyc05g008930.2
Solyc03g096780.1
Solyc03g122030.1
Solyc03g112330.2
Solyc03g112320.2
Solyc03g112370.1
Solyc08g013690.1
Solyc10g080650.1
Solyc07g014670.2
Solyc02g062740.2
Solyc07g040980.2
Solyc06g076270.2
Solyc05g015080.1
Solyc05g015070.2
Solyc07g062790.1
Solyc01g098010.2
Solyc02g022890.1
Solyc07g055390.1
Solyc02g081290.2
Solyc11g069030.1
Solyc11g069010.1
Solyc11g069020.1
Solyc12g040460.1
Solyc01g099920.2
Solyc01g099910.2
Solyc01g106900.2
Solyc06g082600.2
Solyc07g064770.1
Solyc09g014860.2
Solyc06g073620.2
Solyc09g055350.2
Solyc12g008660.1
Solyc12g008650.1
Solyc09g072830.2
Solyc02g094430.2
Solyc04g007280.2
Solyc09g008250.2
Solyc02g070190.1
Solyc05g013410.2
Solyc08g081330.2
Solyc06g076020.2
Solyc07g045050.2
Solyc07g045040.2
Solyc03g111750.1
Solyc02g062290.2
Solyc04g079240.2
Solyc04g070990.2
Solyc04g071050.2
Solyc01g098250.2
Solyc11g011600.1
Solyc02g079290.2
Solyc01g010570.2
Solyc09g066450.1
Solyc10g051110.1
Solyc12g005860.1
Solyc10g051070.1
Solyc03g098240.2
Solyc09g066130.2
Solyc06g066820.2
Solyc02g076630.1
Solyc04g009380.1
Solyc03g114510.2
Solyc08g036560.2
Solyc08g036520.2
Solyc03g115760.2
Solyc06g051030.2
Solyc06g050980.2
Solyc04g010030.1
Solyc02g089650.2
Solyc02g005180.2
Solyc02g080010.2
Solyc02g079960.2
Solyc11g020040.1
Solyc11g065220.1
Solyc11g072160.1
Solyc12g027860.1
Solyc07g007000.1
Solyc05g006320.2
Solyc05g006340.2
Solyc07g007040.2
Solyc10g054690.1
Solyc09g010050.1
Solyc02g088610.2
Solyc03g082720.2
Solyc05g051700.2
Solyc05g041540.2
Solyc08g069140.2
Solyc02g069400.2
Solyc02g064960.2
Solyc02g064950.2
Solyc02g064810.1
Solyc01g006260.2
Solyc07g065670.1
Solyc07g065660.2
Solyc03g098000.2
Solyc02g077880.2
Solyc02g077900.2
Solyc03g044620.2
Solyc02g071140.2
Solyc02g071170.2
Solyc05g056320.2
Solyc01g109660.2
Solyc01g079590.2
Solyc06g008110.2
Solyc12g044230.1
Solyc12g044220.1
Solyc12g094380.1
Solyc03g095230.2
Solyc01g103160.2
Solyc01g103200.2
Solyc06g074700.2
Solyc10g086380.1
Solyc10g086340.1
Solyc10g086360.1
Solyc01g080080.2
Solyc04g074580.1
Solyc04g074660.1
Solyc01g091470.2
Solyc11g070060.1
Solyc08g016050.2
Solyc09g091250.2
Solyc09g091260.2
Solyc08g082000.2
Solyc03g117770.2
Solyc02g038740.2
Solyc05g009650.2
Solyc04g011770.2
Solyc04g011750.2
Solyc12g099440.1
Solyc12g099390.1
Solyc02g087940.2
Solyc02g087990.2
Solyc02g081900.2
Solyc02g081880.2
Solyc03g121810.2
Solyc03g121780.1
Solyc03g121830.1
Solyc04g071680.1
Solyc04g071690.2
Solyc01g095700.2
Solyc11g068360.1
Solyc03g112950.2
Solyc01g098930.2
Solyc01g108030.2
Solyc10g039390.1
Solyc10g011990.1
Solyc01g080670.2
Solyc01g080650.2
Solyc01g080690.2
Solyc01g094440.1
Solyc12g010740.1
Solyc01g081190.2
Solyc02g065700.2
Solyc08g074410.2
Solyc01g007190.2
Solyc02g078960.2
Solyc05g008820.2
Solyc09g009090.2
Solyc01g016970.1
Solyc07g007780.2
Solyc10g086400.1
Solyc03g043880.2
Solyc03g043860.2
Solyc03g096860.2
Solyc02g088950.1
Solyc02g082810.2
Solyc12g007300.1
Solyc03g119480.2
Solyc01g097570.2
Solyc04g026330.1
Solyc01g097630.1
Solyc06g076750.2
Solyc01g087090.2
Solyc05g050810.2
Solyc08g079990.1
Solyc09g011670.2
Solyc09g011710.2
Solyc01g005820.2
Solyc11g011480.1
Solyc11g011420.1
Solyc07g062840.2
Solyc08g077900.2
Solyc06g069830.1
Solyc03g097210.2
Solyc06g070980.2
Solyc09g074670.2
Solyc09g074650.2
Solyc04g008020.2
Solyc04g007950.2
Solyc08g067210.2
Solyc03g117060.2
Solyc02g070490.2
Solyc02g070480.2
Solyc10g007680.2
Solyc10g007660.2
Solyc07g017690.2
Solyc06g065100.2
Solyc04g051150.2
Solyc04g051100.2
Solyc06g071500.2
Solyc04g051180.1
Solyc05g054800.1
Solyc01g104980.2
Solyc01g104970.2
Solyc05g005250.2
Solyc10g044450.1
Solyc01g056520.2
Solyc08g063130.2
Solyc06g061050.2
Solyc06g061020.2
Solyc06g061030.2
Solyc07g066310.2
Solyc07g066250.1
Solyc07g066260.2
Solyc01g101020.2
Solyc06g068560.2
Solyc06g068540.2
Solyc06g068600.2
Solyc06g068610.1
Solyc11g069140.1
Solyc05g054500.1
Solyc09g014910.2
Solyc02g093820.2
Solyc07g052520.1
Solyc07g052480.2
Solyc06g082170.2
Solyc02g068730.2
Solyc02g068710.2
Solyc06g005790.2
Solyc12g042470.1
Solyc12g042480.1
Solyc01g100350.2
Solyc06g048940.2
Solyc12g013580.1
Solyc04g025260.2
Solyc04g025290.2
Solyc03g033750.1
Solyc03g033730.1
Solyc02g085470.2
Solyc02g080370.2
Solyc04g078190.2
Solyc01g091060.1
Solyc11g013340.1
Solyc11g013350.1
Solyc04g005490.2
Solyc04g005500.2
Solyc10g086220.1
Solyc05g010670.2
Solyc05g010650.2
Solyc05g010660.2
Solyc09g090350.2
Solyc05g024010.2
Solyc08g083010.2
Solyc02g067210.2
Solyc06g009010.1
Solyc06g009070.2
Solyc07g053620.2
Solyc10g084850.1
Solyc06g034030.2
Solyc11g071770.1
Solyc05g015470.1
Solyc02g087220.2
Solyc04g076680.2
Solyc04g076670.2
Solyc07g005650.2
Solyc01g094870.1
Solyc03g120390.2
Solyc03g114140.2
Solyc03g114150.2
Solyc10g049820.1
Solyc04g017610.2
Solyc12g017920.1
Solyc12g017960.1
Solyc12g088700.1
Solyc09g083000.2
Solyc10g081580.1
Solyc11g062020.1
Solyc04g049790.2
Solyc01g067350.2
Solyc05g052590.1
Solyc09g064780.2
Solyc01g009290.2
Solyc03g115650.2
Solyc05g049880.2
Solyc08g061890.2
Solyc03g123370.2
Solyc03g112650.2
Solyc08g008310.2
Solyc04g008630.2
Solyc07g009140.2
Solyc01g104000.2
Solyc08g077080.1
Solyc02g062920.2
Solyc02g062900.2
Solyc02g062890.1
Solyc02g062960.2
Solyc06g076350.2
Solyc06g076390.2
Solyc06g060490.2
Solyc12g096750.1
Solyc12g096740.1
Solyc07g032110.2
Solyc07g062500.2
Solyc04g014560.2
Solyc09g092300.2
Solyc09g092250.2
Solyc04g076960.2
Solyc05g052030.1
Solyc01g060140.2
Solyc05g018770.1
Solyc05g018760.1
Solyc11g010550.1
Solyc04g081940.2
Solyc04g081910.2
Solyc10g084090.1
Solyc12g008950.1
Solyc09g056260.2
Solyc08g078390.2
Solyc11g044510.1
Solyc03g051770.2
Solyc08g060810.2
Solyc04g011490.2
Solyc06g082990.2
Solyc08g041780.2
Solyc11g018700.1
Solyc08g006610.2
Solyc03g115020.2
Solyc10g017880.1
Solyc02g069370.2
Solyc03g078020.2
Solyc07g043570.2
Solyc06g074620.2
Solyc03g031750.1
Solyc04g078100.1
Solyc01g095400.2
Solyc01g010700.2
Solyc12g007290.1
Solyc09g091070.1
Solyc09g091030.2
Solyc11g065730.1
Solyc05g018930.1
Solyc10g080810.1
Solyc10g080740.1
Solyc10g085570.1
Solyc08g075960.2
Solyc08g076000.2
Solyc11g039470.1
Solyc06g062420.2
Solyc06g062400.1
Solyc08g005500.2
Solyc08g005550.2
Solyc08g005570.2
Solyc06g072770.2
Solyc07g005690.2
Solyc05g008130.2
Solyc02g076980.2
Solyc02g076880.2
Solyc02g076870.2
Solyc04g008910.1
Solyc11g062380.1
Solyc06g051330.1
Solyc01g103500.2
Solyc04g047850.1
Solyc01g111820.2
Solyc11g056380.1
Solyc01g111750.2
Solyc02g091670.1
Solyc04g077430.2
Solyc07g005550.2
Solyc11g064920.1
Solyc11g064930.1
Solyc05g053090.1
Solyc09g010130.2
Solyc03g007750.2
Solyc02g065220.2
Solyc07g045000.2
Solyc11g011140.1
Solyc07g044980.2
Solyc05g053980.1
Solyc11g071860.1
Solyc01g102870.1
Solyc01g006620.2
Solyc07g024000.2
Solyc07g025090.1
Solyc02g086580.2
Solyc03g007100.2
Solyc03g044810.1
Solyc01g106570.2
Solyc01g106560.2
Solyc01g096730.2
Solyc09g098110.2
Solyc10g047150.1
Solyc12g044490.1
Solyc12g044500.1
Solyc01g107300.2
Solyc01g107360.2
Solyc10g006650.2
Solyc12g077370.1
Solyc12g094630.1
Solyc04g082650.2
Solyc03g094160.2
Solyc01g068450.2
Solyc10g006150.2
Solyc08g045770.1
Solyc04g074560.1
Solyc09g007030.2
Solyc11g069940.1
Solyc08g077690.2
Solyc09g011220.2
Solyc09g011210.2
Solyc09g074340.2
Solyc09g074330.2
Solyc08g022020.1
Solyc05g013720.2
Solyc05g013750.2
Solyc08g014430.2
Solyc08g014440.2
Solyc04g007610.2
Solyc03g117590.2
Solyc08g080630.2
Solyc02g036330.2
Solyc02g093350.2
Solyc02g081560.1
Solyc07g040910.2
Solyc07g040920.2
Solyc12g099140.1
Solyc12g099170.1
Solyc02g081970.2
Solyc03g121090.2
Solyc03g121040.2
Solyc03g121060.2
Solyc03g118380.1
Solyc11g011190.1
Solyc11g068660.1
Solyc01g098520.2
Solyc01g098510.2
Solyc01g009750.2
Solyc01g107510.2
Solyc07g041830.2
Solyc12g088780.1
Solyc11g008310.1
Solyc11g008290.1
Solyc11g008390.1
Solyc04g081280.2
Solyc10g080110.1
Solyc08g074980.2
Solyc01g007380.1
Solyc12g036340.1
Solyc07g062030.2
Solyc04g005410.1
Solyc04g005450.2
Solyc04g009740.2
Solyc10g085960.1
Solyc01g090850.2
Solyc06g005670.2
Solyc08g082480.2
Solyc08g082560.2
Solyc07g042510.2
Solyc07g042540.2
Solyc04g024940.2
Solyc06g073340.2
Solyc12g056790.1
Solyc10g005240.2
Solyc10g005300.2
Solyc02g089530.2
Solyc02g089550.2
Solyc02g089500.2
Solyc02g089520.1
Solyc02g089610.1
Solyc02g089600.2
Solyc02g014170.2
Solyc02g092420.2
Solyc02g092380.2
Solyc11g011680.1
Solyc02g079580.2
Solyc03g119670.2
Solyc01g005510.2
Solyc11g065690.1
Solyc09g089780.2
Solyc09g089720.1
Solyc10g053950.1
Solyc10g052880.1
Solyc05g042030.2
Solyc05g041920.2
Solyc11g007340.1
Solyc11g007360.1
Solyc01g066970.2
Solyc08g077530.2
Solyc11g032130.1
Solyc03g097490.2
Solyc09g074560.2
Solyc02g068010.2
Solyc04g008370.1
Solyc06g008340.2
Solyc02g084230.1
Solyc02g084300.1
Solyc02g084280.2
Solyc02g084290.1
Solyc10g007520.1
Solyc07g017400.2
Solyc01g101260.2
Solyc08g075370.2
Solyc04g050270.1
Solyc06g050680.1
Solyc04g014500.2
Solyc01g091950.2
Solyc08g083520.1
Solyc12g049540.1
Solyc08g062690.2
Solyc11g010130.1
Solyc06g010200.2
Solyc07g054610.2
Solyc07g054580.2
Solyc07g054540.2
Solyc02g062040.2
Solyc08g005030.1
Solyc08g005010.2
Solyc06g007600.2
Solyc09g005160.1
Solyc05g054080.2
Solyc02g088480.2
Solyc02g088490.2
Solyc03g113490.2
Solyc02g094230.1
Solyc11g066910.1
Solyc01g103050.2
Solyc01g108260.2
Solyc01g108350.2
Solyc01g108360.2
Solyc10g005930.1
Solyc01g073660.2
Solyc01g100540.2
Solyc12g098350.1
Solyc12g098380.1
Solyc01g008910.2
Solyc03g033490.1
Solyc11g006220.1
Solyc08g005510.1
Solyc07g056260.2
Solyc06g066760.2
Solyc01g106440.2
Solyc08g008300.1
Solyc08g008290.2
Solyc07g008890.1
Solyc07g008840.2
Solyc07g053910.2
Solyc07g064560.2
Solyc08g065540.2
Solyc05g015920.2
Solyc12g099970.1
Solyc12g099980.1
Solyc12g099930.1
Solyc12g099960.1
Solyc02g082330.1
Solyc02g092540.2
Solyc02g082300.2
Solyc03g120690.2
Solyc07g049180.2
Solyc01g095140.2
Solyc01g108910.2
Solyc01g086640.2
Solyc01g074020.2
Solyc12g017540.1
Solyc09g014350.2
Solyc06g071510.2
Solyc01g005350.2
Solyc01g005340.2
Solyc01g005300.2
Solyc10g083760.1
Solyc11g045120.1
Solyc08g083260.2
Solyc06g068220.2
Solyc01g006800.2
Solyc01g009170.2
Solyc03g123660.2
Solyc05g048740.2
Solyc05g047640.2
Solyc05g048770.2
Solyc07g064630.2
Solyc02g070910.1
Solyc02g070880.1
Solyc05g056040.2
Solyc06g051740.1
Solyc06g051730.2
Solyc06g066220.1
Solyc02g063270.2
Solyc04g074950.2
Solyc07g062160.2
Solyc07g062110.2
Solyc08g078780.2
Solyc04g058090.2
Solyc01g105090.2
Solyc11g011520.1
Solyc09g082820.2
Solyc01g060080.2
Solyc01g060030.2
Solyc04g078280.2
Solyc12g057100.1
Solyc06g005450.1
Solyc09g007670.2
Solyc12g009230.1
Solyc06g068850.2
Solyc07g005200.2
Solyc09g072970.2
Solyc05g055130.1
Solyc04g010250.2
Solyc08g042130.2
Solyc08g006700.2
Solyc03g114770.2
Solyc03g114750.2
Solyc06g048670.2
Solyc03g078350.2
Solyc04g011980.1
Solyc01g058140.2
Solyc02g078410.1
Solyc02g078510.2
Solyc08g007360.2
Solyc01g106050.2
Solyc08g080690.2
Solyc05g026050.2
Solyc08g067810.2
Solyc10g085420.1
Solyc10g085430.1
Solyc10g085440.1
Solyc10g085460.1
Solyc10g085490.1
Solyc06g062860.2
Solyc08g005900.2
Solyc09g018550.1
Solyc07g005930.2
Solyc02g087460.1
Solyc04g076430.2
Solyc01g094490.2
Solyc07g064680.2
Solyc04g039720.1
Solyc04g011460.1
Solyc01g112040.2
Solyc04g049410.2
Solyc03g043660.2
Solyc02g092090.1
Solyc11g005720.1
Solyc11g012290.1
Solyc09g005710.1
Solyc09g005690.2
Solyc01g005970.2
Solyc11g072000.1
Solyc05g009550.2
Solyc06g054440.2
Solyc08g079860.1
Solyc08g079840.1
Solyc05g040050.1
Solyc12g027580.1
Solyc03g093240.2
Solyc06g071050.2
Solyc02g086910.2
Solyc03g006730.1
Solyc03g006830.2
Solyc07g055660.2
Solyc01g096270.2
Solyc11g069180.1
Solyc01g107120.2
Solyc01g103090.2
Solyc06g082380.2
Solyc06g082390.2
Solyc06g074440.2
Solyc09g005970.1
Solyc09g005960.2
Solyc03g121140.2
Solyc09g055710.2
Solyc09g055700.2
Solyc01g096190.2
Solyc12g099040.1
Solyc01g007900.2
Solyc11g010840.1
Solyc11g012160.1
Solyc08g081040.2
Solyc08g081030.1
Solyc02g072070.2
Solyc03g115410.2
Solyc03g115440.1
Solyc07g021610.1
Solyc07g021620.1
Solyc07g021630.2
Solyc02g032650.2
Solyc06g036440.1
Solyc05g008990.2
Solyc03g031650.2
Solyc02g090210.2
Solyc08g013700.1
Solyc09g083200.2
Solyc12g088770.1
Solyc01g087910.2
Solyc02g081690.1
Solyc04g079410.2
Solyc01g008690.2
Solyc04g072380.2
Solyc01g010430.2
Solyc01g010420.2
Solyc12g007070.1
Solyc04g015680.2
Solyc04g015600.2
Solyc01g081340.2
Solyc11g006740.1
Solyc11g006720.1
Solyc08g075730.2
Solyc03g096790.2
Solyc06g066680.2
Solyc05g008630.2
Solyc03g033530.2
Solyc04g009200.2
Solyc08g007760.2
Solyc08g007790.2
Solyc08g082800.2
Solyc08g082810.2
Solyc10g008870.2
Solyc03g062730.2
Solyc01g067070.2
Solyc01g067090.2
Solyc11g011570.1
Solyc11g018810.1
Solyc11g065420.1
Solyc04g078840.2
Solyc05g056190.2
Solyc10g074890.1
Solyc02g070710.1
Solyc09g076050.2
Solyc11g007620.1
Solyc11g007700.1
Solyc08g077260.2
Solyc06g060120.2
Solyc07g065930.2
Solyc06g069310.2
Solyc02g086360.2
Solyc02g077660.2
Solyc03g044330.1
Solyc04g008500.2
Solyc01g109810.2
Solyc01g109800.2
Solyc06g083570.2
Solyc06g008270.2
Solyc01g079350.2
Solyc06g008200.2
Solyc12g044890.1
Solyc12g044930.1
Solyc03g095410.2
Solyc03g006270.2
Solyc11g065970.1
Solyc06g071630.1
Solyc04g080990.1
Solyc12g095890.1
Solyc11g069530.1
Solyc11g069520.1
Solyc01g008660.2
Solyc01g087510.1
Solyc09g011120.1
Solyc10g085710.1
Solyc09g092000.2
Solyc10g076290.1
Solyc10g076270.1
Solyc05g018610.1
Solyc01g008670.2
Solyc03g117980.2
Solyc03g117950.2
Solyc11g010320.1
Solyc11g010310.1
Solyc11g010350.1
Solyc07g054270.2
Solyc07g054240.2
Solyc07g038110.1
Solyc07g038120.1
Solyc07g038130.1
Solyc03g082990.2
Solyc05g053960.2
Solyc05g053950.2
Solyc01g095820.2
Solyc01g103540.2
Solyc09g065630.2
Solyc01g106890.2
Solyc11g067200.1
Solyc12g041880.1
Solyc12g040810.1
Solyc01g107920.2
Solyc01g107840.2
Solyc08g077860.2
Solyc04g081480.1
Solyc03g063600.2
Solyc10g080600.1
Solyc10g080510.1
Solyc11g039980.1
Solyc04g055050.1
Solyc08g074570.1
Solyc11g005920.1
Solyc11g006000.1
Solyc02g061830.1
Solyc02g093020.2
Solyc01g006970.2
Solyc01g006990.2
Solyc12g035670.1
Solyc09g008820.2
Solyc09g008930.2
Solyc05g010000.1
Solyc03g111140.2
Solyc09g014900.2
Solyc06g034160.2
Solyc02g036370.2
Solyc07g064620.1
Solyc02g087730.2
Solyc01g109060.2
Solyc12g014540.1
Solyc01g086960.2
Solyc05g051030.2
Solyc07g008170.2
Solyc07g008150.2
Solyc07g008140.2
Solyc09g011910.2
Solyc11g006930.1
Solyc08g074250.1
Solyc08g083330.2
Solyc08g083300.2
Solyc12g009780.1
Solyc09g020190.2
Solyc09g020140.2
Solyc08g067460.1
Solyc08g067430.2
Solyc03g116860.2
Solyc03g116900.2
Solyc03g116930.2
Solyc02g070680.2
Solyc05g056140.2
Solyc06g065260.2
Solyc03g081220.1
Solyc03g081210.1
Solyc06g073320.2
Solyc06g030580.2
Solyc06g030560.1
Solyc06g076960.1
Solyc04g051370.2
Solyc12g095950.1
Solyc10g084260.1
Solyc01g067890.2
Solyc01g008510.2
Solyc02g021480.2
Solyc04g080240.2
Solyc11g071240.1
Solyc01g104880.2
Solyc09g097950.1
Solyc09g097880.2
Solyc09g097910.2
Solyc12g038340.1
Solyc09g082340.2
Solyc11g040300.1
Solyc01g009440.1
Solyc02g089540.2
Solyc06g060800.2
Solyc01g008350.2
Solyc01g010010.1
Solyc12g006230.1
Solyc06g084530.2
Solyc06g084550.2
Solyc06g065790.1
Solyc02g071770.2
Solyc02g071800.2
Solyc05g055480.2
Solyc04g009960.2
Solyc03g113620.2
Solyc10g018120.1
Solyc01g100480.2
Solyc01g100500.2
Solyc01g100460.2
Solyc01g100470.2
Solyc06g050210.2
Solyc12g055850.1
Solyc03g098570.1
Solyc01g110670.2
Solyc01g110650.2
Solyc01g058260.2
Solyc02g085610.2
Solyc04g080000.1
Solyc04g078490.1
Solyc02g078320.1
Solyc11g013750.1
Solyc01g111910.2
Solyc06g009680.2
Solyc03g043610.1
Solyc02g094360.2
Solyc01g007710.2
Solyc01g007780.2
Solyc01g007770.2
Solyc10g009600.1
Solyc10g080020.1
Solyc08g068350.2
Solyc06g008850.2
Solyc06g008800.1
Solyc10g085060.1
Solyc07g043140.1
Solyc07g043120.1
Solyc06g063000.2
Solyc06g062990.1
Solyc06g063030.2
Solyc03g019880.2
Solyc03g019920.1
Solyc03g005280.2
Solyc05g015720.1
Solyc05g015640.2
Solyc05g015710.2
Solyc05g015700.1
Solyc03g119950.1
Solyc07g005830.2
Solyc04g076530.2
Solyc01g094670.2
Solyc01g094640.2
Solyc03g082820.2
Solyc12g077360.1
Solyc06g005500.2
Solyc12g006530.1
Solyc04g053130.2
Solyc01g091050.2
Solyc03g059100.1
Solyc10g081350.1
Solyc01g112320.2
Solyc09g089680.2
Solyc11g005110.1
Solyc11g005240.1
Solyc12g010550.1
Solyc12g010640.1
Solyc11g071690.1
Solyc11g071660.1
Solyc05g053760.2
Solyc04g014390.2
Solyc09g064540.2
Solyc03g122170.2
Solyc03g112450.2
Solyc07g009380.2
Solyc08g079500.2
Solyc08g079510.2
Solyc07g040990.2
Solyc01g006490.2
Solyc06g053240.2
Solyc11g071780.1
Solyc06g076130.2
Solyc01g080150.2
Solyc12g096610.1
Solyc12g096620.1
Solyc04g015140.1
Solyc04g015160.2
Solyc04g015130.2
Solyc11g044430.1
Solyc02g005430.1
Solyc04g058130.2
Solyc01g079800.2
Solyc12g042690.1
Solyc07g019510.2
Solyc04g082160.2
Solyc10g079090.1
Solyc10g079010.1
Solyc01g103400.2
Solyc12g008740.1
Solyc09g064320.2
Solyc01g008300.1
Solyc09g072650.2
Solyc12g014210.1
Solyc12g014190.1
Solyc04g007020.2
Solyc07g053160.2
Solyc09g008200.2
Solyc08g016200.2
Solyc08g016210.2
Solyc08g007110.2
Solyc05g054720.2
Solyc03g115170.1
Solyc02g032360.2
Solyc03g031870.1
Solyc03g031840.2
Solyc01g091260.2
Solyc10g038000.1
Solyc11g008100.1
Solyc11g008200.1
Solyc08g075790.2
Solyc05g007880.2
Solyc12g007140.1
Solyc12g007200.1
Solyc04g009470.2
Solyc04g009510.2
Solyc05g014360.1
Solyc06g051120.2
Solyc06g051180.1
Solyc12g056960.1
Solyc12g056970.1
Solyc02g089790.2
Solyc03g034110.2
Solyc03g034150.1
Solyc03g034130.2
Solyc01g066770.2
Solyc04g077220.2
Solyc11g020280.1
Solyc02g079620.1
Solyc10g051080.1
Solyc09g090710.2
Solyc11g065090.1
Solyc03g082700.2
Solyc05g009870.2
Solyc09g009960.2
Solyc09g010000.2
Solyc09g010020.2
Solyc08g065800.1
Solyc02g065050.1
Solyc02g063460.1
Solyc06g059840.2
Solyc07g065370.2
Solyc05g014160.2
Solyc03g007250.1
Solyc03g007260.2
Solyc02g078170.1
Solyc03g044520.1
Solyc04g074170.1
Solyc06g083220.2
Solyc01g079090.2
Solyc06g007740.1
Solyc06g053470.2
Solyc10g006880.2
Solyc10g078270.1
Solyc04g054170.2
Solyc03g005750.2
Solyc05g011930.2
Solyc01g091790.2
Solyc09g007170.2
Solyc11g070120.1
Solyc02g088060.1
Solyc05g013500.2
Solyc09g091150.2
Solyc10g076680.1
Solyc07g006500.2
Solyc07g006540.2
Solyc08g080920.2
Solyc08g080910.2
Solyc08g081950.2
Solyc03g117820.1
Solyc03g117810.2
Solyc06g010000.2
Solyc02g037500.1
Solyc07g045140.2
Solyc08g005220.2
Solyc06g075550.2
Solyc03g083330.2
Solyc06g074840.2
Solyc04g011810.1
Solyc04g011820.1
Solyc12g099340.1
Solyc12g099320.1
Solyc02g077070.2
Solyc09g098230.2
Solyc01g108150.2
Solyc01g108080.2
Solyc01g080850.2
Solyc01g080790.2
Solyc04g016190.1
Solyc12g011090.1
Solyc09g015820.2
Solyc09g015900.1
Solyc04g081050.1
Solyc10g080310.1
Solyc05g008100.1
Solyc01g007260.2
Solyc12g036220.1
Solyc09g065440.2
Solyc09g065420.2
Solyc11g022470.1
Solyc07g061870.1
Solyc05g046290.2
Solyc04g082570.2
Solyc08g007660.2
Solyc03g115810.2
Solyc08g082330.2
Solyc02g024010.1
Solyc03g043950.2
Solyc02g089000.2
Solyc02g088990.1
Solyc04g078060.1
Solyc04g051850.2
Solyc01g016410.2
Solyc06g034310.2
Solyc10g081620.1
Solyc01g005920.2
Solyc11g011340.1
Solyc11g063540.1
Solyc10g085370.1
Solyc06g069760.2
Solyc03g097290.2
Solyc03g097260.2
Solyc05g007590.2
Solyc09g074760.1
Solyc01g090830.2
Solyc04g008190.1
Solyc04g008200.2
Solyc07g064920.2
Solyc08g062330.2
Solyc05g055930.1
Solyc07g064880.2
Solyc08g066860.2
Solyc08g066870.2
Solyc03g116990.1
Solyc10g007760.2
Solyc08g076470.2
Solyc08g076490.2
Solyc06g065230.2
Solyc01g101120.2
Solyc01g101140.2
Solyc03g093510.2
Solyc03g006490.2
Solyc04g080300.2
Solyc04g064540.2
Solyc04g064530.1
Solyc11g065880.1
Solyc01g104910.2
Solyc05g005450.1
Solyc09g082630.2
Solyc09g082620.2
Solyc09g010740.2
Solyc09g092130.2
Solyc05g017890.2
Solyc09g015380.1
Solyc10g086490.1
Solyc11g042990.1
Solyc11g042950.1
Solyc06g061150.2
Solyc07g066220.2
Solyc07g066160.1
Solyc10g081790.1
Solyc03g034050.2
Solyc06g084600.1
Solyc02g088660.2
Solyc02g088620.2
Solyc02g088600.2
Solyc02g071470.2
Solyc02g071510.2
Solyc02g094120.2
Solyc01g103250.2
Solyc06g082290.2
Solyc02g068660.1
Solyc10g005730.2
Solyc10g005670.1
Solyc03g063150.2
Solyc04g056280.2
Solyc03g033680.1
Solyc12g098520.1
Solyc11g006390.1
Solyc09g066210.2
Solyc09g066250.1
Solyc05g010560.1
Solyc09g090820.2
Solyc10g052750.1
Solyc10g079590.1
Solyc02g067120.2
Solyc06g035870.2
Solyc03g096180.2
Solyc07g064340.2
Solyc02g043810.2
Solyc02g087280.2
Solyc02g082460.2
Solyc02g082560.1
Solyc03g120170.1
Solyc01g088320.1
Solyc02g077080.2
Solyc04g077000.2
Solyc02g077100.2
Solyc01g094960.2
Solyc03g114190.1
Solyc10g049650.1
Solyc10g049640.1
Solyc10g049600.1
Solyc08g068370.2
Solyc01g073870.2
Solyc01g005100.2
Solyc03g059480.1
Solyc12g088670.1
Solyc02g067620.1
Solyc01g005770.2
Solyc09g064660.2
Solyc01g009390.2
Solyc05g049970.2
Solyc09g010360.2
Solyc08g061250.2
Solyc03g123460.2
Solyc03g112720.2
Solyc06g054470.1
Solyc04g071980.2
Solyc08g005110.1
Solyc05g032850.2
Solyc06g054550.2
Solyc07g021540.2
Solyc06g053340.2
Solyc07g047950.1
Solyc06g071890.2
Solyc03g025970.2
Solyc06g060380.2
Solyc06g060310.2
Solyc06g060300.1
Solyc07g066120.2
Solyc07g066080.2
Solyc07g066070.2
Solyc03g083620.1
Solyc07g062390.2
Solyc12g096830.1
Solyc01g088550.2
Solyc01g091580.2
Solyc11g069310.1
Solyc09g092550.2
Solyc11g066700.1
Solyc12g049280.1
Solyc12g049290.1
Solyc10g044750.1
Solyc05g052190.2
Solyc05g052160.2
Solyc01g060260.2
Solyc05g018620.2
Solyc05g018650.2
Solyc06g083200.1
Solyc10g084140.1
Solyc06g074360.2
Solyc06g074390.2
Solyc01g096100.2
Solyc12g056250.1
Solyc07g063870.2
Solyc11g069730.1
Solyc09g074250.2
Solyc06g065540.2
Solyc09g074310.2
Solyc06g065510.2
Solyc10g005880.2
Solyc03g046570.2
Solyc05g055330.2
Solyc08g006570.2
Solyc08g006500.2
Solyc02g069730.2
Solyc02g069780.2
Solyc11g011670.1
Solyc06g054420.2
Solyc03g114950.2
Solyc10g017640.1
Solyc10g017630.1
Solyc08g081690.2
Solyc01g100140.2
Solyc06g048860.1
Solyc07g043640.2
Solyc04g028460.1
Solyc04g028560.2
Solyc06g074470.2
Solyc03g031760.2
Solyc01g111440.2
Solyc01g111460.2
Solyc02g090010.1
Solyc02g082190.2
Solyc04g079590.2
Solyc02g082110.2
Solyc12g056560.1
Solyc01g008840.2
Solyc01g105380.1
Solyc01g107660.2
Solyc05g012560.1
Solyc01g033980.2
Solyc10g050670.1
Solyc08g067660.2
Solyc08g067650.1
Solyc10g085660.1
Solyc06g062670.2
Solyc06g062700.2
Solyc11g042520.1
Solyc07g065030.2
Solyc06g072610.2
Solyc06g072650.1
Solyc06g068260.1
Solyc07g005400.2
Solyc07g005410.2
Solyc06g068210.1
Solyc06g068250.1
Solyc03g033500.2
Solyc03g120930.1
Solyc03g120880.2
Solyc04g008950.2
Solyc02g068300.2
Solyc01g105440.1
Solyc01g087180.2
Solyc01g087150.2
Solyc01g087230.2
Solyc02g083420.2
Solyc02g083400.2
Solyc06g051390.2
Solyc12g014390.1
Solyc02g092260.2
Solyc11g005450.1
Solyc11g005460.1
Solyc08g067100.2
Solyc09g055580.1
Solyc11g018580.1
Solyc11g018670.1
Solyc01g087760.2
Solyc01g006550.2
Solyc01g006500.2
Solyc12g026470.1
Solyc12g026430.1
Solyc01g020190.2
Solyc05g053070.2
Solyc05g053020.2
Solyc05g053010.1
Solyc05g009350.2
Solyc09g009760.1
Solyc05g032760.2
Solyc11g011110.1
Solyc11g011080.1
Solyc06g017880.1
Solyc03g121030.1
Solyc10g007990.2
Solyc07g065230.1
Solyc07g065220.1
Solyc06g076590.2
Solyc07g022910.2
Solyc12g096060.1
Solyc07g055810.2
Solyc01g050040.2
Solyc04g072910.2
Solyc04g072900.1
Solyc01g096370.2
Solyc10g047210.1
Solyc10g047200.1
Solyc11g068750.1
Solyc06g007640.2
Solyc01g107210.2
Solyc10g006570.2
Solyc01g102500.2
Solyc01g102490.2
Solyc03g093920.1
Solyc03g093880.2
Solyc10g086690.1
Solyc02g021210.1
Solyc09g007120.2
Solyc12g056750.1
Solyc03g025870.2
Solyc09g061680.2
Solyc09g007990.2
Solyc09g007910.2
Solyc06g051050.1
Solyc08g021920.2
Solyc08g014480.2
Solyc03g117310.1
Solyc07g006970.2
Solyc06g053630.2
Solyc02g036240.1
Solyc02g036220.1
Solyc03g082870.2
Solyc03g082880.1
Solyc12g098970.1
Solyc12g099070.1
Solyc04g012130.1
Solyc01g007460.2
Solyc04g080140.2
Solyc04g051730.1
Solyc08g008220.2
Solyc01g106250.2
Solyc06g066420.2
Solyc01g010040.2
Solyc01g011220.1
Solyc01g011090.2
Solyc10g079370.1
Solyc04g015400.2
Solyc04g015350.2
Solyc12g011180.1
Solyc11g071470.1
Solyc09g018040.1
Solyc04g081330.2
Solyc08g074830.2
Solyc08g075580.1
Solyc08g007170.1
Solyc12g036870.1
Solyc07g006130.1
Solyc05g008420.2
Solyc06g066460.2
Solyc07g061920.2
Solyc07g061940.2
Solyc04g054260.2
Solyc02g093120.2
Solyc02g093100.2
Solyc02g093060.2
Solyc05g043240.1
Solyc08g016440.2
Solyc03g116110.2
Solyc08g082640.2
Solyc10g018760.1
Solyc05g041330.1
Solyc06g035410.1
Solyc07g042960.1
Solyc07g042930.2
Solyc07g042950.1
Solyc02g083220.1
Solyc02g083190.1
Solyc02g014110.1
Solyc01g087550.2
Solyc11g011690.1
Solyc06g084370.1
Solyc05g051890.1
Solyc05g008180.2
Solyc12g005140.1
Solyc09g089660.2
Solyc05g051330.1
Solyc10g081900.1
Solyc09g007520.2
Solyc06g065660.1
Solyc08g077460.2
Solyc05g007440.2
Solyc03g044140.2
Solyc02g077430.2
Solyc03g005580.2
Solyc08g066790.2
Solyc02g084420.2
Solyc06g064560.2
Solyc03g080150.2
Solyc02g068420.2
Solyc02g068360.2
Solyc02g091060.1
Solyc02g091100.2
Solyc03g120730.2
Solyc10g085970.1
Solyc01g104650.2
Solyc05g005720.2
Solyc09g010570.1
Solyc10g075030.1
Solyc08g080360.2
Solyc05g018320.2
Solyc11g010170.1
Solyc02g091570.1
Solyc03g114880.1
Solyc06g060700.1
Solyc06g060710.2
Solyc07g066650.2
Solyc08g006370.1
Solyc03g025320.2
Solyc05g054130.2
Solyc12g005970.1
Solyc03g058190.2
Solyc06g084320.1
Solyc02g088350.2
Solyc02g088340.2
Solyc02g088300.2
Solyc04g072100.1
Solyc11g011750.1
Solyc01g095310.1
Solyc05g055120.2
Solyc11g067020.1
Solyc11g067010.1
Solyc11g067000.1
Solyc11g066960.1
Solyc11g066990.1
Solyc11g066980.1
Solyc06g007180.2
Solyc12g008500.1
Solyc10g006040.1
Solyc10g005990.2
Solyc01g100710.2
Solyc01g100660.2
Solyc10g080720.1
Solyc10g080710.1
Solyc10g080730.1
Solyc11g006120.1
Solyc11g006190.1
Solyc04g078670.2
Solyc04g078640.1
Solyc12g088410.1
Solyc05g046380.1
Solyc01g057840.2
Solyc07g008770.2
Solyc07g054080.1
Solyc02g030380.1
Solyc02g030300.2
Solyc12g100040.1
Solyc12g100000.1
Solyc12g100070.1
Solyc12g100060.1
Solyc03g120820.2
Solyc01g097260.2
Solyc12g006060.1
Solyc04g040210.2
Solyc09g013120.2
Solyc11g007080.1
Solyc11g007100.1
Solyc10g081230.1
Solyc11g005770.1
Solyc10g083700.2
Solyc10g083750.1
Solyc10g083730.1
Solyc10g083740.1
Solyc11g045130.1
Solyc11g045170.1
Solyc12g010010.1
Solyc12g009990.1
Solyc12g009960.1
Solyc01g008970.2
Solyc09g075080.2
Solyc09g075030.2
Solyc03g123750.2
Solyc09g042700.2
Solyc08g061320.2
Solyc03g116680.2
Solyc08g080120.2
Solyc06g051980.2
Solyc02g063220.2
Solyc07g045580.1
Solyc07g045570.1
Solyc06g071770.2
Solyc03g007480.2
Solyc02g014730.2
Solyc04g080720.2
Solyc12g038520.1
Solyc10g047630.1
Solyc04g082940.2
Solyc11g072320.1
Solyc11g072330.1
Solyc09g082970.2
Solyc01g057260.2
Solyc10g077020.1
Solyc05g053330.2
Solyc10g084370.1
Solyc08g078270.2
Solyc08g077450.2
Solyc03g046410.2
Solyc06g065950.2
Solyc07g052860.1
Solyc04g010200.1
Solyc04g010220.2
Solyc04g010190.1
Solyc04g010230.2
Solyc03g114680.2
Solyc03g114660.1
Solyc07g018350.2
Solyc06g048510.2
Solyc06g048480.2
Solyc03g078480.1
Solyc04g025940.2
Solyc04g056600.2
Solyc01g005190.1
Solyc03g033370.2
Solyc01g057900.2
Solyc01g057910.2
Solyc02g085840.2
Solyc10g005600.2
Solyc01g106120.2
Solyc01g081150.2
Solyc03g032150.2
Solyc05g012010.2
Solyc09g082110.2
Solyc10g050840.1
Solyc11g011940.1
Solyc06g008610.2
Solyc07g053310.2
Solyc07g053280.2
Solyc02g066820.1
Solyc08g005970.2
Solyc08g005940.1
Solyc02g067330.1
Solyc03g005030.2
Solyc02g075610.2
Solyc01g094550.2
Solyc03g116320.2
Solyc06g053270.1
Solyc07g018430.2
Solyc06g005310.2
Solyc02g070920.2
Solyc01g090590.2
Solyc03g058930.2
Solyc12g088230.1
Solyc12g088250.1
Solyc07g063050.1
Solyc02g078940.2
Solyc01g112190.2
Solyc10g086780.1
Solyc09g005480.2
Solyc11g071500.1
Solyc05g053570.2
Solyc05g009640.2
Solyc09g090200.2
Solyc08g013760.1
Solyc05g021390.2
Solyc03g112220.1
Solyc03g112230.2
Solyc03g112270.2
Solyc02g065720.2
Solyc02g065620.2
Solyc02g065650.1
Solyc06g016750.2
Solyc06g076800.2
Solyc05g015060.2
Solyc05g014970.2
Solyc03g093160.2
Solyc04g014990.1
Solyc06g071030.2
Solyc08g066760.2
Solyc12g096430.1
Solyc02g086880.2
Solyc03g006620.2
Solyc03g006660.2
Solyc03g006700.2
Solyc02g021690.2
Solyc07g055760.1
Solyc04g072600.1
Solyc01g096350.2
Solyc01g107040.2
Solyc01g107060.2
Solyc01g107050.2
Solyc01g087810.2
Solyc12g043090.1
Solyc11g073080.1
Solyc10g006250.2
Solyc10g006270.2
Solyc01g065720.2
Solyc01g065710.2
Solyc03g006030.2
Solyc03g093690.2
Solyc06g065770.1
Solyc02g021140.2
Solyc10g007190.2
Solyc01g007180.2
Solyc01g007840.2
Solyc09g008300.2
Solyc09g008340.2
Solyc04g007270.2
Solyc04g007220.2
Solyc04g007170.2
Solyc04g007250.1
Solyc08g006940.2
Solyc08g006910.2
Solyc07g006650.2
Solyc03g115290.2
Solyc03g115330.1
Solyc03g115310.1
Solyc03g115370.2
Solyc02g062520.2
Solyc02g062460.2
Solyc06g074210.2
Solyc09g007220.1
Solyc08g068250.2
Solyc02g090490.2
Solyc02g090470.2
Solyc04g079460.1
Solyc02g081590.2
Solyc03g118410.2
Solyc01g098140.2
Solyc04g072460.2
Solyc04g072440.2
Solyc10g086000.1
Solyc08g075420.2
Solyc08g075430.2
Solyc11g030380.1
Solyc02g092530.2
Solyc04g005790.2
Solyc03g114480.2
Solyc08g007910.2
Solyc08g007840.1
Solyc08g007820.1
Solyc03g115670.1
Solyc10g009420.2
Solyc06g073630.2
Solyc06g073650.1
Solyc12g057040.1
Solyc12g089090.1
Solyc01g067000.2
Solyc01g067010.2
Solyc01g066980.2
Solyc02g080110.2
Solyc09g083380.2
Solyc09g083420.2
Solyc05g051750.2
Solyc05g051800.2
Solyc05g041390.1
Solyc01g104690.2
Solyc08g065900.2
Solyc02g064700.2
Solyc02g064710.2
Solyc02g064730.2
Solyc06g060030.1
Solyc03g097920.1
Solyc04g009070.1
Solyc07g025530.1
Solyc02g077920.2
Solyc02g077930.1
Solyc02g077940.1
Solyc02g077960.1
Solyc03g044190.2
Solyc05g005700.2
Solyc02g071250.2
Solyc02g071270.1
Solyc01g109600.2
Solyc01g109560.2
Solyc01g079690.2
Solyc06g008010.2
Solyc02g067980.2
Solyc01g100970.2
Solyc01g101010.2
Solyc10g007010.1
Solyc10g007000.2
Solyc10g007030.1
Solyc10g007070.2
Solyc03g095620.2
Solyc03g095690.2
Solyc07g054920.1
Solyc02g091330.2
Solyc04g054330.2
Solyc11g069550.1
Solyc11g069600.1
Solyc09g061320.2
Solyc09g061390.1
Solyc01g008520.2
Solyc09g061440.2
Solyc09g010850.2
Solyc09g083210.2
Solyc09g083220.2
Solyc08g015870.2
Solyc09g091840.2
Solyc08g080270.2
Solyc05g018490.2
Solyc03g118030.2
Solyc06g009750.2
Solyc06g074960.2
Solyc06g074980.2
Solyc06g074940.2
Solyc07g039330.2
Solyc02g088070.2
Solyc01g095760.2
Solyc01g095790.2
Solyc03g121490.2
Solyc03g121520.2
Solyc03g121510.2
Solyc09g098430.2
Solyc01g098920.2
Solyc01g098910.2
Solyc04g015980.2
Solyc06g005600.2
Solyc01g107930.2
Solyc01g107940.2
Solyc10g005530.2
Solyc04g081560.2
Solyc04g081510.2
Solyc04g081530.1
Solyc03g063380.1
Solyc11g040180.1
Solyc09g059250.1
Solyc01g007070.2
Solyc12g035520.1
Solyc08g067140.1
Solyc11g068580.1
Solyc07g006860.2
Solyc07g006820.2
Solyc05g009910.2
Solyc03g124060.2
Solyc03g117290.1
Solyc07g042170.2
Solyc02g087900.2
Solyc02g087890.2
Solyc02g082700.2
Solyc10g085820.1
Solyc11g011970.1
Solyc01g097330.2
Solyc12g015830.1
Solyc01g087030.2
Solyc03g025360.2
Solyc01g086970.2
Solyc12g015970.1
Solyc11g006960.1
Solyc01g005730.2
Solyc01g005780.1
Solyc08g074260.2
Solyc08g074280.2
Solyc09g011730.2
Solyc10g083400.1
Solyc09g005200.2
Solyc09g005210.2
Solyc09g005190.1
Solyc12g009620.1
Solyc03g025420.2
Solyc03g097110.2
Solyc09g065280.2
Solyc05g050220.2
Solyc04g008050.2
Solyc03g116820.2
Solyc02g084690.2
Solyc03g116750.2
Solyc03g082960.2
Solyc07g017750.2
Solyc07g017800.2
Solyc06g065370.2
Solyc06g065400.2
Solyc03g080190.2
Solyc03g025450.2
Solyc04g050920.2
Solyc01g068030.2
Solyc03g078370.1
Solyc02g080650.2
Solyc11g071250.1
Solyc11g072620.1
Solyc10g084270.1
Solyc08g078610.2
Solyc08g078580.1
Solyc08g078630.2
Solyc06g060950.1
Solyc04g025730.1
Solyc06g068450.1
Solyc06g084480.2
Solyc06g084410.2
Solyc05g054460.2
Solyc05g054390.2
Solyc05g054400.2
Solyc01g098710.2
Solyc04g007870.2
Solyc02g093880.2
Solyc05g055560.1
Solyc01g102660.2
Solyc01g080170.2
Solyc01g080220.2
Solyc06g005890.2
Solyc02g069160.2
Solyc01g106350.2
Solyc12g042570.1
Solyc06g049060.2
Solyc12g013690.1
Solyc11g012810.1
Solyc11g012840.1
Solyc10g074610.1
Solyc02g078520.2
Solyc05g010720.2
Solyc05g010810.1
Solyc10g079770.1
Solyc02g067390.2
Solyc06g008690.1
Solyc10g085180.1
Solyc10g085150.1
Solyc10g085160.1
Solyc10g085140.1
Solyc07g043050.1
Solyc06g063260.2
Solyc08g006220.2
Solyc03g095850.1
Solyc03g095940.1
Solyc05g015500.2
Solyc05g015610.2
Solyc03g005120.2
Solyc03g114400.2
Solyc12g013920.1
Solyc12g088840.1
Solyc10g081480.1
Solyc08g068480.1
Solyc12g010430.1
Solyc02g084750.2
Solyc05g007770.2
Solyc02g084800.2
Solyc08g061950.1
Solyc05g009130.2
Solyc03g112560.2
Solyc08g008420.2
Solyc08g008490.2
Solyc03g094060.2
Solyc04g008700.2
Solyc10g074600.1
[truncated: 554 more rows]

[truncated: 1 more sheets: shoot_brown_module_wgcna]
