# Supplementary material for: High transcriptome plasticity drives phosphate starvation responses in tomato
Source: Stress Biol. 2022 Mar 18;2(1):18. doi: 10.1007/s44154-022-00035-4 (PMC10441952; doi:10.1007/s44154-022-00035-4)
Supplement: Supplementary file 3 — Additional file 3. [file 44154_2022_35_MOESM3_ESM.zip]

Archive with 49 entries (41 files):
- Readme.txt
- rmats_1r/
- rmats_1r/A3SS.MATS.ReadsOnTargetAndJunctionCounts.txt
- rmats_1r/A5SS.MATS.ReadsOnTargetAndJunctionCounts.txt
- rmats_1r/MXE.MATS.ReadsOnTargetAndJunctionCounts.txt
- rmats_1r/RI.MATS.ReadsOnTargetAndJunctionCounts.txt
- rmats_1r/SE.MATS.ReadsOnTargetAndJunctionCounts.txt
- rmats_1s/
- rmats_1s/A3SS.MATS.ReadsOnTargetAndJunctionCounts.txt
- rmats_1s/A5SS.MATS.ReadsOnTargetAndJunctionCounts.txt
- rmats_1s/MXE.MATS.ReadsOnTargetAndJunctionCounts.txt
- rmats_1s/RI.MATS.ReadsOnTargetAndJunctionCounts.txt
- rmats_1s/SE.MATS.ReadsOnTargetAndJunctionCounts.txt
- rmats_3r/
- rmats_3r/A3SS.MATS.ReadsOnTargetAndJunctionCounts.txt
- rmats_3r/A5SS.MATS.ReadsOnTargetAndJunctionCounts.txt
- rmats_3r/MXE.MATS.ReadsOnTargetAndJunctionCounts.txt
- rmats_3r/RI.MATS.ReadsOnTargetAndJunctionCounts.txt
- rmats_3r/SE.MATS.ReadsOnTargetAndJunctionCounts.txt
- rmats_3s/
- rmats_3s/A3SS.MATS.ReadsOnTargetAndJunctionCounts.txt
- rmats_3s/A5SS.MATS.ReadsOnTargetAndJunctionCounts.txt
- rmats_3s/MXE.MATS.ReadsOnTargetAndJunctionCounts.txt
- rmats_3s/RI.MATS.ReadsOnTargetAndJunctionCounts.txt
- rmats_3s/SE.MATS.ReadsOnTargetAndJunctionCounts.txt
- rmats_7r/
- rmats_7r/A3SS.MATS.ReadsOnTargetAndJunctionCounts.txt
- rmats_7r/A5SS.MATS.ReadsOnTargetAndJunctionCounts.txt
- rmats_7r/MXE.MATS.ReadsOnTargetAndJunctionCounts.txt
- rmats_7r/RI.MATS.ReadsOnTargetAndJunctionCounts.txt
- rmats_7r/SE.MATS.ReadsOnTargetAndJunctionCounts.txt
- rmats_7s/
- rmats_7s/A3SS.MATS.ReadsOnTargetAndJunctionCounts.txt
- rmats_7s/A5SS.MATS.ReadsOnTargetAndJunctionCounts.txt
- rmats_7s/MXE.MATS.ReadsOnTargetAndJunctionCounts.txt
- rmats_7s/RI.MATS.ReadsOnTargetAndJunctionCounts.txt
- rmats_7s/SE.MATS.ReadsOnTargetAndJunctionCounts.txt
- rmats_9r/
- rmats_9r/A3SS.MATS.ReadsOnTargetAndJunctionCounts.txt
- rmats_9r/A5SS.MATS.ReadsOnTargetAndJunctionCounts.txt
- rmats_9r/MXE.MATS.ReadsOnTargetAndJunctionCounts.txt
- rmats_9r/RI.MATS.ReadsOnTargetAndJunctionCounts.txt
- rmats_9r/SE.MATS.ReadsOnTargetAndJunctionCounts.txt
- rmats_9s/
- rmats_9s/A3SS.MATS.ReadsOnTargetAndJunctionCounts.txt
- rmats_9s/A5SS.MATS.ReadsOnTargetAndJunctionCounts.txt
- rmats_9s/MXE.MATS.ReadsOnTargetAndJunctionCounts.txt
- rmats_9s/RI.MATS.ReadsOnTargetAndJunctionCounts.txt
- rmats_9s/SE.MATS.ReadsOnTargetAndJunctionCounts.txt
