# Supplementary material for: High transcriptome plasticity drives phosphate starvation responses in tomato
Source: Stress Biol. 2022 Mar 18;2(1):18. doi: 10.1007/s44154-022-00035-4 (PMC10441952; doi:10.1007/s44154-022-00035-4)
Supplement: Supplementary file 3 — Additional file 3. [file 44154_2022_35_MOESM3_ESM.zip › Readme.txt]

rmats_1r - rMATS analysis for 1 d root samples
rmats_3r - rMATS analysis for 3 d root samples
rmats_7r - rMATS analysis for 7 d root samples
rmats_9r - rMATs analysis for 9 d root samples
rmats_1s - rMATS analysis for 1 d shoot samples
rmats_3s - rMATS analysis for 3 d shoot samples
rmats_7s - rMATS analysis for 7 d shoot samples
rmats_9s - rMATs analysis for 9 d shoot samples
