# Supplementary material for: High transcriptome plasticity drives phosphate starvation responses in tomato
Source: Stress Biol. 2022 Mar 18;2(1):18. doi: 10.1007/s44154-022-00035-4 (PMC10441952; doi:10.1007/s44154-022-00035-4)
Supplement: Supplementary file 3 — Additional file 3. [file 44154_2022_35_MOESM3_ESM.zip › rmats_1r/A3SS.MATS.ReadsOnTargetAndJunctionCounts.txt]

ID	GeneID	geneSymbol	chr	strand	longExonStart_0base	longExonEnd	shortES	shortEE	flankingES	flankingEE	ID	IC_SAMPLE_1	SC_SAMPLE_1	IC_SAMPLE_2	SC_SAMPLE_2	IncFormLen	SkipFormLen	PValue	FDR	IncLevel1	IncLevel2	IncLevelDifference
1610	gene:Solyc11g072280.1	NA	11	-	55479262	55479470	55479262	55479404	55481357	55481431	1610	0,1,2	6,9,0	4,7,0	0,2,0	215	149	4.896719385414396e-212	1.37867134296e-207	0.0,0.071,1.0	1.0,0.708,NA	-0.497
9931	gene:Solyc03g112050.2	NA	3	+	62588428	62588608	62588452	62588608	62586886	62586988	9931	29,7,22	182,117,116	1,21,10	189,242,390	173	149	1.1879782278271594e-175	1.67237635022e-171	0.121,0.049,0.14	0.005,0.07,0.022	0.071
28771	gene:Solyc08g080780.2	NA	8	-	63984069	63984270	63984069	63984261	63984683	63985153	28771	14,81,24	2,2,1	33,36,43	6,14,15	158	149	2.07250476107519e-171	1.94504571827e-167	0.868,0.974,0.958	0.838,0.708,0.73	0.175
23903	gene:Solyc06g005470.2	NA	6	+	483706	483798	483713	483798	483131	483203	23903	58,19,18	154,115,104	15,36,46	223,310,361	156	149	6.240448116175476e-133	4.39249541777e-129	0.265,0.136,0.142	0.06,0.1,0.109	0.091
25930	gene:Solyc01g049890.2	NA	1	-	46848007	46848237	46848007	46848207	46848287	46848399	25930	262,70,72	28,0,0	69,154,104	3,0,0	179	149	9.768778388745353e-132	5.5007991107e-128	0.886,1.0,1.0	0.95,1.0,1.0	-0.021
8438	gene:Solyc10g081600.1	NA	10	+	62634414	62634493	62634417	62634493	62634237	62634332	8438	268,105,59	25,9,10	75,118,112	3,4,0	152	149	8.436585448608963e-130	3.95886772176e-126	0.913,0.92,0.853	0.961,0.967,1.0	-0.081
1421	gene:Solyc04g009620.2	CS2	4	-	3004348	3004559	3004348	3004407	3004836	3004987	1421	5,2,2	2,0,0	0,2,2	2,6,3	301	149	1.0716700834972293e-125	4.31041017155e-122	0.553,1.0,1.0	0.0,0.142,0.248	0.721
12421	gene:Solyc10g062160.1	NA	10	-	24925598	24925714	24925598	24925706	24925800	24925864	12421	0,1,0	21,19,9	4,1,8	14,12,27	157	149	2.1844230382085394e-122	7.6878038301e-119	0.0,0.048,0.0	0.213,0.073,0.219	-0.152
25726	gene:Solyc09g075010.2	NA	9	-	66793157	66793252	66793157	66793219	66793357	66793519	25726	212,81,137	262,0,150	112,145,201	0,199,0	182	149	3.434847763317767e-122	1.07453487529e-118	0.398,1.0,0.428	1.0,0.374,1.0	-0.183
27496	gene:Solyc10g054080.1	NA	10	-	54560615	54560669	54560615	54560666	54560750	54560857	27496	8,13,7	188,145,92	4,1,0	115,149,149	152	149	4.316363166419132e-120	1.21527204951e-116	0.04,0.081,0.069	0.033,0.007,0.0	0.05
18772	gene:Solyc09g018370.2	NA	9	+	14520925	14521114	14521016	14521114	14520631	14520689	18772	2,2,2	48,26,10	12,17,15	28,49,55	240	149	1.9215022106217476e-119	4.9181722491e-116	0.025,0.046,0.11	0.21,0.177,0.145	-0.117
20960	gene:Solyc05g012360.2	NA	5	+	5626413	5626568	5626502	5626568	5625633	5625725	20960	2,9,2	9,1,0	2,0,0	8,1,4	238	149	1.0284366510421175e-117	2.41296949251e-114	0.122,0.849,1.0	0.135,0.0,0.0	0.612
5753	gene:Solyc02g091030.2	NA	2	+	52471610	52471656	52471613	52471656	52471394	52471487	5753	11,6,4	14,3,6	8,21,4	2,1,2	152	149	2.8017748710043487e-112	6.06799780716e-109	0.435,0.662,0.395	0.797,0.954,0.662	-0.307
14291	gene:Solyc04g050050.2	NA	4	-	45321115	45321238	45321115	45321235	45321473	45321704	14291	162,92,98	5,12,5	73,93,70	4,31,12	152	149	1.901303348680131e-110	3.82365684158e-107	0.969,0.883,0.951	0.947,0.746,0.851	0.086
2830	gene:Solyc01g056340.2	DET1	1	+	53615150	53615250	53615160	53615250	53604774	53604870	2830	68,38,30	4,6,4	27,55,60	1,0,0	159	149	7.411512092887595e-110	1.39114081984e-106	0.941,0.856,0.875	0.962,1.0,1.0	-0.097
24925	gene:Solyc01g014490.2	NA	1	-	13979183	13979276	13979183	13979256	13979358	13979444	24925	1,0,0	77,70,44	2,2,11	34,56,66	169	149	1.5211652785520838e-109	2.6767755261e-106	0.011,0.0,0.0	0.049,0.031,0.128	-0.066
3542	gene:Solyc09g009060.1	NA	9	+	2409265	2409458	2409445	2409458	2408913	2408996	3542	5,3,3	6,22,0	0,2,0	10,37,18	329	149	1.4974049280260368e-108	2.47996680874e-105	0.274,0.058,1.0	0.0,0.024,0.0	0.436
2871	gene:Solyc11g005660.1	NA	11	-	491810	491928	491810	491898	492977	493211	2871	15,20,3	0,2,0	10,20,27	2,12,3	179	149	4.114239633968053e-108	6.43535649413e-105	1.0,0.893,1.0	0.806,0.581,0.882	0.208
11839	gene:Solyc02g094560.2	NA	2	+	55098157	55098229	55098161	55098229	55097880	55098006	11839	370,171,102	12,7,1	94,190,154	2,11,29	153	149	1.1307554654058059e-101	1.67560105939e-98	0.968,0.96,0.99	0.979,0.944,0.838	0.052
28315	gene:Solyc02g071880.2	NA	2	-	41254451	41254529	41254451	41254469	41256403	41256491	28315	19,16,18	4,10,6	25,26,44	0,4,3	209	149	9.521662679852679e-99	1.34041206376e-95	0.772,0.533,0.681	1.0,0.823,0.913	-0.25
27544	gene:Solyc11g005090.1	NA	11	-	71501	71641	71501	71638	71738	72114	27544	61,48,37	74,43,69	54,80,74	32,66,35	152	149	8.565504749109128e-98	1.14838945815e-94	0.447,0.523,0.345	0.623,0.543,0.675	-0.175
1645	gene:Solyc01g008930.2	NA	1	-	2950692	2950835	2950692	2950824	2950910	2951004	1645	2,7,0	21,11,7	0,1,0	8,18,23	160	149	3.967111048718091e-95	5.07700052621e-92	0.081,0.372,0.0	0.0,0.049,0.0	0.135
26519	gene:Solyc03g113550.2	NA	3	+	63659915	63660238	63660061	63660238	63659256	63659724	26519	4,0,1	14,5,0	0,4,7	0,3,0	295	149	4.869230337702895e-95	5.96057305035e-92	0.126,0.0,1.0	NA,0.402,1.0	-0.326
5231	gene:Solyc10g005590.2	NA	10	-	475684	475753	475684	475738	475823	476034	5231	75,46,41	0,2,3	71,68,31	13,9,2	164	149	1.1520560452809237e-94	1.35150574812e-91	1.0,0.954,0.925	0.832,0.873,0.934	0.08
21249	gene:Solyc12g036160.1	NA	12	-	53653444	53653690	53653444	53653683	53655186	53655308	21249	82,26,33	4,2,2	39,26,61	3,14,12	156	149	1.5259189466684634e-94	1.71848991774e-91	0.951,0.925,0.94	0.925,0.639,0.829	0.141
2415	gene:Solyc02g087710.2	NA	2	-	50034971	50035157	50034971	50035150	50035984	50036081	2415	244,311,330	1,6,2	344,440,483	11,22,10	156	149	1.2572816907600265e-93	1.36149100013e-90	0.996,0.98,0.994	0.968,0.95,0.979	0.024
5482	gene:Solyc02g083540.2	NA	2	-	46903043	46903129	46903043	46903123	46903481	46903532	5482	77,72,36	4,6,7	53,75,106	0,0,4	155	149	7.262097946199914e-93	7.57275435834e-90	0.949,0.92,0.832	1.0,1.0,0.962	-0.087
14491	gene:Solyc10g084740.1	NA	10	-	64156644	64156935	64156644	64156815	64157759	64157880	14491	123,103,56	4,1,2	49,101,109	8,3,15	269	149	2.286374405249099e-92	2.29903112071e-89	0.945,0.983,0.939	0.772,0.949,0.801	0.115
21148	gene:Solyc05g050390.2	NA	5	-	60510200	60510325	60510200	60510321	60510673	60511209	21148	169,91,65	1,3,0	58,115,139	6,3,11	153	149	5.82585512349023e-92	5.65610175869e-89	0.994,0.967,1.0	0.904,0.974,0.925	0.053
13536	gene:Solyc08g079590.1	NA	8	+	63096994	63097208	63096997	63097208	63095958	63096288	13536	188,64,32	9,5,1	37,79,63	8,9,15	152	149	2.556731748927021e-91	2.39949274637e-88	0.953,0.926,0.969	0.819,0.896,0.805	0.109
26850	gene:Solyc12g044340.1	NA	12	+	38613804	38613870	38613816	38613870	38613457	38613565	26850	37,15,17	0,0,1	15,27,21	0,8,2	161	149	2.976930027036206e-91	2.70372467455e-88	1.0,1.0,0.94	1.0,0.757,0.907	0.092
6959	gene:Solyc11g008550.1	NA	11	+	2731275	2731452	2731324	2731452	2729117	2729209	6959	5,0,10	59,33,32	0,1,2	39,50,65	198	149	8.823462580114888e-90	7.76326840447e-87	0.06,0.0,0.19	0.0,0.015,0.023	0.071
25015	gene:Solyc02g090570.2	NA	2	+	52116033	52116153	52116040	52116153	52115799	52115928	25015	3,0,1	4,2,2	0,5,1	1,1,0	156	149	1.179690449085885e-89	1.00649044224e-86	0.417,0.0,0.323	0.0,0.827,1.0	-0.362
11332	gene:Solyc06g009160.2	NA	6	-	3105210	3105270	3105210	3105267	3106210	3106355	11332	4,5,0	0,2,2	1,0,1	0,1,5	152	149	3.7937433066092826e-89	3.14155419993e-86	1.0,0.71,0.0	1.0,0.0,0.164	0.182
14068	gene:Solyc04g079920.2	NA	4	+	64246902	64246994	64246905	64246994	64245235	64245328	14068	4,6,0	4,8,8	0,0,2	3,8,9	152	149	1.0770061323438798e-88	8.66374504461e-86	0.495,0.424,0.0	0.0,0.0,0.179	0.247
2888	gene:Solyc06g065170.2	NA	6	+	40637381	40637459	40637399	40637459	40634299	40636060	2888	6,6,0	0,1,0	3,0,11	4,1,0	167	149	3.4098321933129333e-88	2.66677292785e-85	1.0,0.843,NA	0.401,0.0,1.0	0.454
22813	gene:Solyc04g077430.2	NA	4	+	62343874	62343933	62343891	62343933	62341000	62341293	22813	2,6,0	50,43,11	3,20,5	28,30,32	166	149	6.077603653731384e-88	4.62472786137e-85	0.035,0.111,0.0	0.088,0.374,0.123	-0.146
8998	gene:Solyc02g077310.2	NA	2	+	42284971	42285081	42285055	42285081	42283804	42283945	8998	3,0,0	44,31,22	2,6,9	16,33,56	233	149	1.269253107151101e-87	9.40416348206e-85	0.042,0.0,0.0	0.074,0.104,0.093	-0.076
19311	gene:Solyc04g076110.2	NA	4	-	61066172	61066317	61066172	61066200	61067268	61067423	19311	10,1,5	534,145,211	11,6,24	193,224,291	266	149	3.8451385802237227e-87	2.77589427503e-84	0.01,0.004,0.013	0.031,0.015,0.044	-0.021
14554	gene:Solyc02g085230.2	NA	2	-	48200128	48200260	48200128	48200243	48200344	48200458	14554	4,2,0	1,0,0	3,0,2	4,3,4	166	149	8.914571511570997e-87	6.27474402271e-84	0.782,1.0,NA	0.402,0.0,0.31	0.654
3676	gene:Solyc02g086870.2	NA	2	-	49474406	49474479	49474406	49474471	49475098	49475150	3676	3,0,0	56,30,18	0,6,6	22,31,16	157	149	1.0200785305972147e-86	7.0049539095e-84	0.048,0.0,0.0	0.0,0.155,0.262	-0.123
26073	gene:Solyc07g005140.2	NA	7	+	166260	167069	166896	167069	164866	166078	26073	144,94,51	251,132,170	69,110,86	227,262,354	785	149	3.610797159279251e-86	2.42052366713e-83	0.098,0.119,0.054	0.055,0.074,0.044	0.033
2623	gene:Solyc06g068030.2	NA	6	-	42165067	42165192	42165067	42165170	42165318	42165443	2623	28,16,3	73,44,39	5,8,13	59,82,95	171	149	1.4012726062724702e-85	9.17507679758e-83	0.25,0.241,0.063	0.069,0.078,0.107	0.1
12544	gene:Solyc06g048460.1	NA	6	+	31084954	31085055	31084971	31085055	31083439	31083511	12544	2,4,1	1,0,0	1,1,7	0,0,6	166	149	1.2708187809570662e-83	8.13179608587e-81	0.642,1.0,1.0	1.0,1.0,0.512	0.043
21505	gene:Solyc02g093690.2	NA	2	-	54443474	54443649	54443474	54443642	54443807	54444326	21505	124,48,39	7,1,0	40,56,70	2,10,12	156	149	2.9704045338669384e-83	1.85848310336e-80	0.944,0.979,1.0	0.95,0.842,0.848	0.094
6683	gene:Solyc04g049630.2	NA	4	-	42631532	42631661	42631532	42631648	42631736	42631822	6683	2,3,0	86,37,43	4,2,11	27,46,42	162	149	1.5096761403784435e-82	9.24020255051e-80	0.021,0.069,0.0	0.12,0.038,0.194	-0.087
3543	gene:Solyc09g009060.1	NA	9	+	2409274	2409458	2409445	2409458	2408913	2408996	3543	4,2,3	6,22,0	0,2,0	10,37,18	320	149	5.357937386097179e-82	3.20963249161e-79	0.237,0.041,1.0	0.0,0.025,0.0	0.418
7675	gene:Solyc08g077060.2	NA	8	-	60998828	60998945	60998828	60998942	60999378	60999534	7675	18,17,13	21,13,15	22,37,51	9,12,20	152	149	3.1420430540101583e-81	1.84300462887e-78	0.457,0.562,0.459	0.706,0.751,0.714	-0.231
17127	gene:Solyc03g120940.2	NA	3	-	69182383	69182447	69182383	69182444	69183169	69183398	17127	3,2,0	2,2,2	0,6,0	0,0,1	152	149	3.7691643620713426e-81	2.16573107376e-78	0.595,0.495,0.0	NA,1.0,0.0	-0.137
11354	gene:Solyc10g009090.2	NA	10	-	3111537	3111636	3111537	3111631	3111714	3111819	11354	18,6,10	16,0,6	10,11,11	3,0,1	154	149	4.083141319917673e-80	2.29921687725e-77	0.521,1.0,0.617	0.763,1.0,0.914	-0.18
11506	gene:Solyc01g034150.2	NA	1	-	36256428	36256571	36256428	36256568	36256658	36256767	11506	22,18,1	42,22,24	17,27,47	20,30,28	152	149	4.8901388770869626e-80	2.69964431538e-77	0.339,0.445,0.039	0.455,0.469,0.622	-0.241
6855	gene:Solyc03g079950.2	NA	3	+	51868095	51868247	51868220	51868247	51867651	51867750	6855	9,11,6	5,0,7	0,3,0	2,3,3	274	149	6.932441292191499e-80	3.75351701119e-77	0.495,1.0,0.318	0.0,0.352,0.0	0.487
19673	gene:Solyc05g006640.2	NA	5	-	1296929	1297105	1296929	1297095	1298822	1299009	19673	13,9,0	80,38,21	2,6,0	40,65,94	159	149	1.8774002183258046e-79	9.97324587679e-77	0.132,0.182,0.0	0.045,0.08,0.0	0.063
13656	gene:Solyc07g006190.2	NA	7	-	1024698	1024813	1024698	1024735	1025832	1025947	13656	19,8,4	14,11,1	1,26,14	1,2,4	227	149	2.459336269219004e-79	1.28227060481e-76	0.471,0.323,0.724	0.396,0.895,0.697	-0.157
26047	gene:Solyc04g064510.2	NA	4	-	55675355	55675560	55675355	55675503	55675753	55675897	26047	225,77,8	4,5,0	32,67,59	2,11,6	206	149	4.905686475456577e-79	2.51126550394e-76	0.976,0.918,1.0	0.92,0.815,0.877	0.094
15666	gene:Solyc05g052200.2	NA	5	+	62479419	62479469	62479432	62479469	62479212	62479292	15666	108,44,30	4,0,1	38,56,57	8,6,6	162	149	2.845356874964397e-78	1.43055397883e-75	0.961,1.0,0.965	0.814,0.896,0.897	0.106
238	gene:Solyc01g079630.2	NA	1	+	78753761	78753899	78753769	78753899	78751063	78751148	238	13,9,0	3,2,1	6,1,5	9,8,5	157	149	4.43922709173046e-78	2.19274453978e-75	0.804,0.81,0.0	0.388,0.106,0.487	0.211
15361	gene:Solyc03g025530.2	NA	3	-	2914899	2915023	2914899	2915003	2915118	2915213	15361	4,13,6	181,110,74	0,3,3	97,132,129	169	149	5.88471098340506e-78	2.85662134031e-75	0.019,0.094,0.067	0.0,0.02,0.02	0.047
1931	gene:Solyc01g103170.2	NA	1	-	91831688	91831769	91831688	91831732	91832366	91832604	1931	46,17,10	1,0,0	9,30,17	4,4,0	186	149	4.245439985187038e-77	2.02593835225e-74	0.974,1.0,1.0	0.643,0.857,1.0	0.158
11503	gene:Solyc01g034150.2	NA	1	-	36256428	36256561	36256428	36256530	36256658	36256767	11503	0,0,2	1,5,2	3,1,2	1,0,3	180	149	4.4822131894947436e-77	2.10327853917e-74	0.0,0.0,0.453	0.713,1.0,0.356	-0.539
13534	gene:Solyc08g079590.1	NA	8	+	63096982	63097208	63096997	63097208	63095958	63096288	13534	7,2,1	9,5,1	0,2,1	8,9,15	164	149	8.986408156401907e-77	4.14774297776e-74	0.414,0.267,0.476	0.0,0.168,0.057	0.311
8975	gene:Solyc01g094860.2	NA	1	-	86260237	86260371	86260237	86260359	86260846	86260911	8975	4,4,0	4,2,4	0,2,5	0,0,1	161	149	2.6369512661108223e-76	1.19747359512e-73	0.481,0.649,0.0	NA,1.0,0.822	-0.534
241	gene:Solyc01g079630.2	NA	1	+	78753754	78753899	78753769	78753899	78751063	78751148	241	26,10,4	3,2,1	0,6,7	9,8,5	164	149	5.390157836040486e-76	2.40888720434e-73	0.887,0.82,0.784	0.0,0.405,0.56	0.509
3649	gene:Solyc01g103230.2	NA	1	+	91882850	91882951	91882873	91882951	91882528	91882590	3649	77,65,24	0,2,0	21,36,51	2,5,3	172	149	5.315585939036442e-75	2.33844253302e-72	1.0,0.966,1.0	0.901,0.862,0.936	0.089
16585	gene:Solyc03g095360.2	NA	3	+	56412988	56413068	56412994	56413068	56412063	56412611	16585	41,9,20	2,7,0	17,24,19	0,1,0	155	149	6.846013206948232e-75	2.96537695141e-72	0.952,0.553,1.0	1.0,0.958,1.0	-0.151
2093	gene:Solyc12g007030.1	NA	12	-	1464168	1464381	1464168	1464230	1464460	1464598	2093	155,118,109	1679,862,637	201,225,259	808,1306,1768	300	149	1.1278378425852958e-74	4.81125370576e-72	0.044,0.064,0.078	0.11,0.079,0.068	-0.024
24994	gene:Solyc01g067510.2	NA	1	+	76239894	76240394	76240341	76240394	76239690	76239815	24994	196,144,82	0,1,0	59,155,119	1,7,1	596	149	1.9553237430354773e-74	8.21673731122e-72	1.0,0.973,1.0	0.937,0.847,0.967	0.074
9693	gene:Solyc06g005950.2	NA	6	-	932889	933008	932889	932993	933088	933213	9693	17,10,10	4,2,4	22,15,31	0,0,3	164	149	4.415212844316738e-74	1.82809290635e-71	0.794,0.82,0.694	1.0,1.0,0.904	-0.199
8074	gene:Solyc10g079070.1	NA	10	+	60704238	60704407	60704312	60704407	60704065	60704134	8074	0,9,2	3,2,2	6,4,1	0,2,0	223	149	1.3919771328881039e-73	5.67987190963e-71	0.0,0.75,0.401	1.0,0.572,1.0	-0.474
6586	gene:Solyc02g065360.2	NA	2	+	36558093	36558276	36558124	36558276	36557930	36557988	6586	5,8,5	0,0,2	2,4,3	0,0,6	180	149	1.9362009406244052e-73	7.78767678333e-71	1.0,1.0,0.674	1.0,1.0,0.293	0.127
12898	gene:Solyc09g009340.1	NA	9	-	2714906	2714976	2714906	2714969	2715074	2715149	12898	7,4,4	65,41,13	1,0,2	18,60,25	156	149	6.181586897652144e-73	2.45130393103e-70	0.093,0.085,0.227	0.05,0.0,0.071	0.095
26553	gene:Solyc01g106370.2	NA	1	+	94300998	94301136	94301014	94301136	94299543	94300127	26553	60,31,15	13,4,3	20,34,29	0,3,1	165	149	8.165877742877342e-73	3.19319844237e-70	0.806,0.875,0.819	1.0,0.911,0.963	-0.125
28541	gene:Solyc03g117540.2	NA	3	+	66666716	66666883	66666727	66666883	66664895	66665114	28541	3,0,0	11,4,3	5,5,6	3,9,10	160	149	1.3362991772995523e-72	5.15390456669e-70	0.203,0.0,0.0	0.608,0.341,0.358	-0.368
5673	gene:Solyc04g074140.2	NA	4	+	60144435	60144643	60144440	60144643	60142416	60142636	5673	59,33,15	2,0,0	30,49,68	0,5,8	154	149	7.854520303668253e-72	2.98843269121e-69	0.966,1.0,1.0	1.0,0.905,0.892	0.056
657	gene:Solyc04g045630.2	NA	4	-	34501139	34501314	34501139	34501226	34501406	34501441	657	1,1,1	1,0,0	1,0,0	0,2,0	237	149	9.23267119343783e-72	3.46594476602e-69	0.386,1.0,1.0	1.0,0.0,NA	0.295
4000	gene:Solyc03g120300.2	NA	3	+	68738283	68738368	68738287	68738368	68736010	68736773	4000	0,1,2	0,0,7	2,7,4	0,2,0	153	149	9.825310186686242e-72	3.63988958298e-69	NA,1.0,0.218	1.0,0.773,1.0	-0.315
4458	gene:Solyc02g021650.2	NA	2	-	23377525	23377605	23377525	23377585	23381920	23381969	4458	3,1,6	59,63,57	10,14,14	54,77,108	169	149	3.510532784547516e-71	1.2836240331e-68	0.043,0.014,0.085	0.14,0.138,0.103	-0.08
3402	gene:Solyc05g014260.2	NA	5	+	8046829	8046906	8046832	8046906	8046334	8046703	3402	480,143,98	24,10,10	196,364,316	3,8,11	152	149	4.671357644226154e-71	1.68618044196e-68	0.951,0.933,0.906	0.985,0.978,0.966	-0.046
15320	gene:Solyc08g078750.2	NA	8	-	62487101	62487175	62487101	62487160	62487251	62487354	15320	28,8,2	48,33,29	0,3,6	25,29,29	164	149	5.219879767344731e-71	1.86032550443e-68	0.346,0.18,0.059	0.0,0.086,0.158	0.114
27644	gene:Solyc06g053420.2	NA	6	+	36193228	36193258	36193247	36193258	36192666	36192783	27644	110,34,17	2,3,0	24,42,39	1,10,4	168	149	1.0355147074627329e-70	3.64436457358e-68	0.98,0.91,1.0	0.955,0.788,0.896	0.084
11511	gene:Solyc04g009550.2	NA	4	+	2959532	2959689	2959536	2959689	2959421	2959447	11511	95,27,27	9,2,8	7,20,26	5,12,6	153	149	5.083545082039265e-70	1.76700261463e-67	0.911,0.929,0.767	0.577,0.619,0.808	0.201
9781	gene:Solyc04g076530.2	NA	4	+	61422655	61422798	61422705	61422798	61422513	61422594	9781	37,14,12	3,0,1	8,14,15	5,2,5	199	149	1.1281947800711894e-69	3.87369805279e-67	0.902,1.0,0.9	0.545,0.84,0.692	0.242
3458	gene:Solyc04g015950.1	NA	4	+	6492187	6492411	6492206	6492411	6492019	6492125	3458	5,6,0	21,10,6	0,3,0	3,30,17	168	149	2.446869064440686e-69	8.30019259149e-67	0.174,0.347,0.0	0.0,0.081,0.0	0.147
26516	gene:Solyc03g113550.2	NA	3	+	63660061	63660238	63660118	63660238	63659256	63659724	26516	29,15,5	140,65,56	6,6,3	46,67,93	206	149	2.961731969891593e-69	9.92709090623e-67	0.13,0.143,0.061	0.086,0.061,0.023	0.055
12585	gene:Solyc01g079760.2	NA	1	+	78912709	78912914	78912753	78912914	78912387	78912534	12585	12,4,8	221,104,57	0,2,4	72,126,124	193	149	4.584021929753711e-69	1.51838985214e-66	0.04,0.029,0.098	0.0,0.012,0.024	0.044
26885	gene:Solyc01g098980.2	NA	1	-	89341087	89341185	89341087	89341152	89341845	89341881	26885	4,3,3	15,6,2	3,21,18	5,13,5	182	149	1.0810820130102428e-68	3.5392865205e-66	0.179,0.29,0.551	0.329,0.569,0.747	-0.208
18980	gene:Solyc02g067090.2	NA	2	+	37326453	37326546	37326465	37326546	37326205	37326322	18980	131,74,44	3,0,0	53,104,71	0,8,6	161	149	1.8098429264794385e-68	5.85702616035e-66	0.976,1.0,1.0	1.0,0.923,0.916	0.046
4881	gene:Solyc11g007610.1	NA	11	-	1863482	1863645	1863482	1863604	1864376	1864476	4881	2,1,4	0,0,3	0,0,2	1,2,0	190	149	2.0091513057278173e-68	6.42814261509e-66	1.0,1.0,0.511	0.0,0.0,1.0	0.504
22904	gene:Solyc05g015500.2	NA	5	+	10763419	10763541	10763495	10763541	10763136	10763207	22904	68,21,24	1089,619,746	25,38,36	1158,1320,1327	225	149	2.2746555765337733e-68	7.19583457947e-66	0.04,0.022,0.021	0.014,0.019,0.018	0.011
1508	gene:Solyc01g005480.2	NA	1	+	334785	334970	334875	334970	333095	333352	1508	25,7,15	20,6,8	9,9,10	12,23,33	239	149	2.308674290695261e-68	7.22230273939e-66	0.438,0.421,0.539	0.319,0.196,0.159	0.241
9075	gene:Solyc10g011870.2	NA	10	-	4142705	4142868	4142705	4142847	4142933	4143114	9075	10,0,3	468,142,108	9,9,12	124,245,218	170	149	6.229184912926724e-68	1.92728243103e-65	0.018,0.0,0.024	0.06,0.031,0.046	-0.032
10136	gene:Solyc07g007900.1	NA	7	+	2570817	2571203	2571079	2571203	2569882	2570305	10136	62,23,2	21,2,3	12,48,15	16,28,20	411	149	8.424876367337974e-68	2.55534846896e-65	0.517,0.807,0.195	0.214,0.383,0.214	0.236
16654	gene:Solyc06g007700.2	NA	6	-	1686152	1686259	1686152	1686208	1687658	1687801	16654	6,0,0	7,2,2	0,1,0	6,15,10	200	149	8.440682209662083e-68	2.55534846896e-65	0.39,0.0,0.0	0.0,0.047,0.0	0.114
28174	gene:Solyc03g119710.2	NA	3	+	68252933	68253025	68252934	68253025	68252729	68252775	28174	3,2,0	3,0,0	1,0,0	0,4,0	150	149	1.103676266631285e-67	3.3057452433e-65	0.498,1.0,NA	1.0,0.0,NA	0.249
11263	gene:Solyc01g079340.2	NA	1	+	78438640	78438859	78438658	78438859	78437711	78437924	11263	182,120,74	14,12,4	72,134,131	2,4,3	167	149	1.2683461468352737e-67	3.75897744886e-65	0.921,0.899,0.943	0.97,0.968,0.975	-0.05
11608	gene:Solyc10g084650.1	NA	10	-	64092243	64092363	64092243	64092354	64094285	64094373	11608	32,15,10	2,6,0	46,45,30	0,2,0	158	149	1.8073871899967237e-67	5.30072774316e-65	0.938,0.702,1.0	1.0,0.955,1.0	-0.105
628	gene:Solyc03g078570.2	NA	3	-	51180300	51180543	51180300	51180396	51180666	51180737	628	39,20,12	15,3,2	10,9,19	3,11,19	296	149	1.3782165245354625e-66	4.0003800256e-64	0.567,0.77,0.751	0.627,0.292,0.335	0.278
18477	gene:Solyc03g120270.2	NA	3	+	68724326	68724571	68724524	68724571	68723869	68724090	18477	55,16,0	288,119,212	5,12,15	196,191,210	347	149	1.5042903359424742e-66	4.32176473556e-64	0.076,0.055,0.0	0.011,0.026,0.03	0.021
17481	gene:Solyc02g091120.2	NA	2	-	52526733	52526926	52526733	52526795	52528849	52528899	17481	37,18,22	6,4,2	25,34,53	0,0,4	280	149	1.7512550876047654e-66	4.98046333248e-64	0.766,0.705,0.854	1.0,1.0,0.876	-0.184
2014	gene:Solyc07g066670.2	NA	7	-	68040770	68040905	68040770	68040855	68040998	68041119	2014	12,4,9	14,8,5	4,9,1	0,0,3	199	149	2.582984760683963e-66	7.27239359371e-64	0.391,0.272,0.574	1.0,1.0,0.2	-0.321
5629	gene:Solyc11g062280.1	NA	11	+	49202199	49202316	49202230	49202316	49197965	49198126	5629	20,6,19	2,0,0	7,16,21	8,0,0	180	149	1.1942066297253757e-65	3.32899877821e-63	0.892,1.0,1.0	0.42,1.0,1.0	0.157
20836	gene:Solyc05g023740.2	NA	5	+	29177380	29177579	29177399	29177579	29177242	29177311	20836	13,10,7	253,170,183	3,1,9	196,271,264	168	149	1.8477474032082321e-65	5.08697303955e-63	0.044,0.05,0.033	0.013,0.003,0.029	0.027
4181	gene:Solyc01g106360.2	NA	1	+	94297370	94297467	94297405	94297467	94297192	94297257	4181	16,10,5	108,36,37	3,3,3	44,72,40	184	149	1.8609775282307269e-65	5.08697303955e-63	0.107,0.184,0.099	0.052,0.033,0.057	0.083
15317	gene:Solyc09g008490.2	NA	9	+	1973560	1973706	1973565	1973706	1972622	1972704	15317	31,48,25	0,3,0	39,56,61	5,3,8	154	149	2.8698254241868505e-65	7.76922450173e-63	1.0,0.939,1.0	0.883,0.948,0.881	0.076
25671	gene:Solyc10g008640.2	NA	10	-	2718152	2718315	2718152	2718308	2718404	2718527	25671	94,19,40	3,0,2	30,49,97	2,10,8	156	149	4.7703636642949565e-65	1.27913894255e-62	0.968,1.0,0.95	0.935,0.824,0.921	0.079
27239	gene:Solyc08g074890.2	NA	8	+	59039880	59040027	59039958	59040027	59039774	59039795	27239	230,120,101	74,33,42	101,160,184	18,23,45	227	149	5.880649167588245e-65	1.56197808786e-62	0.671,0.705,0.612	0.786,0.82,0.729	-0.116
1031	gene:Solyc07g063730.1	NA	7	+	66110217	66110407	66110290	66110407	66109792	66110109	1031	0,1,1	2,0,1	3,2,0	2,0,0	222	149	1.1497806151487588e-64	3.02542740369e-62	0.0,1.0,0.402	0.502,1.0,NA	-0.284
20436	gene:Solyc09g090360.2	NA	9	-	69869005	69869138	69869005	69869079	69869784	69869856	20436	11,1,0	51,40,15	2,0,0	22,30,42	208	149	1.5391079458781212e-64	4.01236890891e-62	0.134,0.018,0.0	0.061,0.0,0.0	0.03
121	gene:Solyc07g063390.2	NA	7	-	65862974	65863077	65862974	65863073	65863152	65863367	121	506,242,233	30,8,11	146,272,278	20,21,26	153	149	4.9548124916814375e-64	1.2798417037e-61	0.943,0.967,0.954	0.877,0.927,0.912	0.049
22712	gene:Solyc11g072970.1	NA	11	-	56119747	56119813	56119747	56119804	56120379	56120447	22712	10,2,10	84,28,46	2,5,2	51,63,101	158	149	6.174484122911375e-64	1.5803872771e-61	0.101,0.063,0.17	0.036,0.07,0.018	0.07
24758	gene:Solyc08g014600.2	NA	8	-	4812212	4812317	4812212	4812313	4813466	4813553	24758	14,2,9	29,17,8	2,20,13	2,10,12	153	149	1.6550277833560288e-63	4.19795560724e-61	0.32,0.103,0.523	0.493,0.661,0.513	-0.24
16818	gene:Solyc08g081580.2	NA	8	+	64593867	64593946	64593870	64593946	64593742	64593770	16818	100,79,48	7,2,0	33,87,66	6,10,7	152	149	2.1241288626406194e-63	5.33971858283e-61	0.933,0.975,1.0	0.844,0.895,0.902	0.089
11834	gene:Solyc02g094560.2	NA	2	+	55097880	55098006	55097921	55098006	55097696	55097752	11834	18,10,10	18,5,8	3,2,1	5,11,3	190	149	3.420329824690833e-63	8.52206957648e-61	0.44,0.611,0.495	0.32,0.125,0.207	0.298
24620	gene:Solyc01g006040.2	NA	1	-	718016	718203	718016	718195	718282	718402	24620	37,24,16	4,0,0	14,30,27	10,6,0	157	149	5.892288726970644e-63	1.45524025533e-60	0.898,1.0,1.0	0.571,0.826,1.0	0.167
9254	gene:Solyc04g079070.2	NA	4	-	63652099	63652331	63652099	63652145	63652721	63652793	9254	140,50,73	20,14,14	15,40,63	30,11,18	335	149	6.909900575055563e-63	1.69172391905e-60	0.757,0.614,0.699	0.182,0.618,0.609	0.22
20440	gene:Solyc09g090360.2	NA	9	-	69869005	69869138	69869005	69869093	69869784	69869856	20440	11,1,0	3,0,0	2,0,0	1,4,0	194	149	1.317119779812177e-62	3.19685408626e-60	0.738,1.0,NA	0.606,0.0,NA	0.566
8802	gene:Solyc03g118540.2	NA	3	+	67432177	67432295	67432197	67432295	67431892	67432089	8802	3,1,1	0,0,4	0,6,4	0,2,0	169	149	1.4041604429428204e-61	3.37898609154e-59	1.0,1.0,0.181	NA,0.726,1.0	-0.136
13874	gene:Solyc11g072640.1	NA	11	-	55868605	55868720	55868605	55868697	55869599	55869702	13874	7,4,13	183,125,95	1,1,6	109,152,146	172	149	1.5001220184878204e-61	3.57931656191e-59	0.032,0.027,0.106	0.008,0.006,0.034	0.039
3633	gene:Solyc05g009070.2	NA	5	+	3218348	3218590	3218418	3218590	3217566	3217889	3633	25,21,6	28,16,22	9,12,15	27,40,43	219	149	3.518948077469333e-61	8.32571286732e-59	0.378,0.472,0.157	0.185,0.17,0.192	0.153
3534	gene:Solyc05g051060.2	NA	5	-	61243913	61244010	61243913	61243959	61246225	61246334	3534	24,9,5	2,0,0	4,20,20	0,4,4	200	149	4.241249469575147e-61	9.95103156799e-59	0.899,1.0,1.0	1.0,0.788,0.788	0.108
10289	gene:Solyc04g049080.2	NA	4	+	39515200	39515445	39515243	39515445	39514953	39515062	10289	60,19,15	2,4,2	22,31,38	1,0,0	192	149	6.297126395314848e-61	1.46525284017e-58	0.959,0.787,0.853	0.945,1.0,1.0	-0.115
5413	gene:Solyc01g106190.2	NA	1	+	94141719	94141821	94141750	94141821	94141175	94141417	5413	14,10,10	11,4,0	1,1,3	4,2,5	180	149	1.0995323562842828e-60	2.53748635174e-58	0.513,0.674,1.0	0.171,0.293,0.332	0.464
28681	gene:Solyc01g109640.2	NA	1	+	96527586	96527634	96527591	96527634	96527262	96527478	28681	7,3,0	52,48,19	14,9,9	20,41,78	154	149	4.3577543600237724e-60	9.97500601679e-58	0.115,0.057,0.0	0.404,0.175,0.1	-0.169
16871	gene:Solyc02g083320.2	NA	2	-	46770615	46770852	46770615	46770840	46770945	46771095	16871	59,48,42	2,1,0	54,60,73	2,5,7	161	149	6.951334660789787e-60	1.57834538205e-57	0.965,0.978,1.0	0.962,0.917,0.906	0.053
22957	gene:Solyc07g064910.2	NA	7	+	66884845	66884928	66884872	66884928	66884471	66884693	22957	2,0,1	70,30,21	5,2,3	19,30,34	176	149	7.11126807305878e-60	1.60174202078e-57	0.024,0.0,0.039	0.182,0.053,0.07	-0.081
18976	gene:Solyc02g067090.2	NA	2	+	37326456	37326695	37326465	37326695	37326205	37326322	18976	11,12,5	3,0,0	11,16,9	0,8,6	158	149	1.039540859302005e-59	2.32287880108e-57	0.776,1.0,1.0	1.0,0.654,0.586	0.179
14666	gene:Solyc09g074690.2	NA	9	+	66521484	66521561	66521502	66521561	66520540	66520634	14666	4,3,0	3,5,0	1,0,0	0,5,3	167	149	1.0726646317426702e-59	2.35944318021e-57	0.543,0.349,NA	1.0,0.0,0.0	0.113
20328	gene:Solyc04g015830.2	NA	4	+	6185622	6185844	6185744	6185844	6185263	6185466	20328	3,1,3	5,2,2	0,17,5	0,0,2	271	149	1.067207002369694e-59	2.35944318021e-57	0.248,0.216,0.452	NA,1.0,0.579	-0.484
23049	gene:Solyc01g067530.2	NA	1	+	76282794	76282807	76282797	76282807	76282413	76282638	23049	4,2,0	5,0,2	0,0,2	2,7,1	152	149	1.5858845733671291e-59	3.46128528397e-57	0.44,1.0,0.0	0.0,0.0,0.662	0.259
24591	gene:Solyc03g025590.2	NA	3	+	2988606	2988777	2988623	2988777	2988422	2988535	24591	10,18,19	7,5,3	16,25,44	0,3,4	166	149	2.1368856018478384e-59	4.62800108616e-57	0.562,0.764,0.85	1.0,0.882,0.908	-0.205
24639	gene:Solyc05g054920.2	NA	5	+	64717650	64717772	64717685	64717772	64716697	64716776	24639	389,230,408	18,15,0	561,592,736	0,0,26	184	149	2.418736978456612e-59	5.19843813958e-57	0.946,0.925,1.0	1.0,1.0,0.958	-0.029
778	gene:Solyc08g074760.2	NA	8	+	58901635	58901791	58901655	58901791	58901157	58901254	778	15,5,7	218,112,86	3,2,4	72,143,181	169	149	2.5595746255690414e-59	5.45945633204e-57	0.057,0.038,0.067	0.035,0.012,0.019	0.032
9622	gene:Solyc03g083030.2	NA	3	-	52864805	52864953	52864805	52864936	52865496	52865745	9622	1,0,2	57,21,7	2,0,9	14,38,18	166	149	4.561900270026193e-59	9.65716557162e-57	0.016,0.0,0.204	0.114,0.0,0.31	-0.068
25599	gene:Solyc03g033530.2	NA	3	-	5070918	5071034	5070918	5071029	5073118	5073204	25599	4,4,5	1,2,0	4,0,9	2,9,3	154	149	6.481570814798237e-59	1.36185542008e-56	0.795,0.659,1.0	0.659,0.0,0.744	0.35
13126	gene:Solyc01g106880.2	NA	1	+	94596767	94596910	94596772	94596910	94596211	94596285	13126	12,8,5	12,5,3	1,11,7	0,2,2	154	149	7.299815358520732e-59	1.52241704755e-56	0.492,0.608,0.617	1.0,0.842,0.772	-0.299
15150	gene:Solyc01g080170.2	NA	1	+	79386994	79387174	79387001	79387174	79386634	79386802	15150	126,56,51	4,0,0	46,101,120	8,3,5	156	149	1.2783075941784125e-58	2.64637869957e-56	0.968,1.0,1.0	0.846,0.97,0.958	0.065
5670	gene:Solyc11g008000.1	NA	11	-	2206693	2206882	2206693	2206862	2207237	2207518	5670	251,206,120	1,0,2	131,249,266	1,5,13	169	149	1.70652211747996e-58	3.50708979691e-56	0.996,1.0,0.981	0.991,0.978,0.947	0.02
9071	gene:Solyc11g018670.1	NA	11	-	8894848	8894897	8894848	8894893	8894984	8895036	9071	118,89,99	2,4,3	65,122,120	4,13,9	153	149	2.1675337033758165e-58	4.42223995787e-56	0.983,0.956,0.97	0.941,0.901,0.928	0.046
8204	gene:Solyc01g110640.1	NA	1	-	97278470	97278591	97278470	97278588	97278689	97278707	8204	1,1,6	2,0,4	0,2,0	0,6,3	152	149	4.128546224284661e-58	8.36253373703e-56	0.329,1.0,0.595	NA,0.246,0.0	0.518
18999	gene:Solyc08g082120.2	NA	8	+	65007305	65007538	65007308	65007538	65006243	65006816	18999	13821,8549,9589	249,264,284	8127,9409,8934	291,310,302	152	149	5.7854316216847954e-58	1.16349162363e-55	0.982,0.969,0.971	0.965,0.967,0.967	0.008
10202	gene:Solyc10g085980.1	NA	10	+	64972274	64972367	64972290	64972367	64972132	64972191	10202	5,1,0	21,7,11	3,8,8	11,12,12	165	149	7.705143785412289e-58	1.53856966864e-55	0.177,0.114,0.0	0.198,0.376,0.376	-0.22
5565	gene:Solyc11g069150.1	NA	11	-	53753960	53754021	53753960	53754002	53754675	53754740	5565	5,0,0	1,1,4	6,6,6	0,1,2	168	149	8.013433829444177e-58	1.5888607709e-55	0.816,0.0,0.0	1.0,0.842,0.727	-0.584
15152	gene:Solyc02g067060.2	NA	2	-	37298358	37298517	37298358	37298514	37298687	37298743	15152	13,2,1	19,24,14	3,0,2	16,21,31	152	149	1.3036352299629213e-57	2.54887846525e-55	0.401,0.076,0.065	0.155,0.0,0.059	0.109
21809	gene:Solyc07g014640.2	NA	7	+	5028995	5029099	5029037	5029099	5028416	5028640	21809	7,2,0	0,2,0	0,3,0	2,4,0	191	149	1.2968198088318332e-57	2.54887846525e-55	1.0,0.438,NA	0.0,0.369,NA	0.534
16005	gene:Solyc01g090640.2	NA	1	-	84287081	84287244	84287081	84287181	84288026	84288172	16005	12,10,7	0,0,7	16,4,6	0,0,2	212	149	1.3684141538831387e-57	2.65708279328e-55	1.0,1.0,0.413	1.0,1.0,0.678	-0.088
16640	gene:Solyc08g048240.2	NA	8	-	14596880	14597075	14596880	14597066	14600953	14601097	16640	3,7,2	1,1,10	0,1,11	0,1,1	158	149	1.6565552559975476e-57	3.19454200223e-55	0.739,0.868,0.159	NA,0.485,0.912	-0.11
3233	gene:Solyc01g098500.2	NA	1	+	89008712	89008790	89008722	89008790	89008538	89008614	3233	7,2,2	0,3,2	1,3,3	1,0,0	159	149	2.2118569614877379e-57	4.23638318032e-55	1.0,0.385,0.484	0.484,1.0,1.0	-0.205
3648	gene:Solyc01g103230.2	NA	1	+	91880999	91881099	91881004	91881099	91880563	91880637	3648	28,44,7	5,6,4	12,45,19	0,1,3	154	149	4.592756233087949e-57	8.73709809072e-55	0.844,0.876,0.629	1.0,0.978,0.86	-0.163
28007	gene:Solyc03g112160.2	NA	3	-	62659667	62659813	62659667	62659810	62660284	62660601	28007	29,11,4	346,207,83	3,4,4	56,183,146	152	149	5.231964636430967e-57	9.88630633146e-55	0.076,0.05,0.045	0.05,0.021,0.026	0.025
7972	gene:Solyc03g005050.2	NA	3	+	45168	45309	45175	45309	44286	44719	7972	740,303,188	10,0,0	206,277,340	0,9,17	156	149	5.988092530571521e-57	1.12396496799e-54	0.986,1.0,1.0	1.0,0.967,0.95	0.023
17818	gene:Solyc06g068760.2	NA	6	+	42617282	42617312	42617291	42617312	42616982	42617033	17818	5,1,3	32,7,12	0,0,1	12,19,22	158	149	6.999777823052949e-57	1.30515724906e-54	0.128,0.119,0.191	0.0,0.0,0.041	0.132
27679	gene:Solyc08g066970.2	NA	8	+	55863201	55863335	55863205	55863335	55862932	55863094	27679	73,28,26	7,3,2	25,26,56	8,9,11	153	149	8.280972974741599e-57	1.53388680331e-54	0.91,0.901,0.927	0.753,0.738,0.832	0.138
4573	gene:Solyc03g097790.2	NA	3	+	60122839	60122954	60122847	60122954	60122466	60122603	4573	1083,555,597	19,9,7	432,606,698	16,20,18	157	149	9.176623994189616e-57	1.68867874873e-54	0.982,0.983,0.988	0.962,0.966,0.974	0.017
21332	gene:Solyc06g075080.2	NA	6	-	46580777	46580877	46580777	46580873	46581446	46581551	21332	135,71,47	3,0,1	72,89,99	1,8,6	153	149	1.9259340765966306e-56	3.52108272251e-54	0.978,1.0,0.979	0.986,0.915,0.941	0.038
8501	gene:Solyc02g071530.1	NA	2	+	40930753	40930944	40930762	40930944	40930307	40930676	8501	14,1,4	6,2,0	2,4,10	0,0,2	158	149	5.617895074875126e-56	1.02046345699e-53	0.688,0.32,1.0	1.0,1.0,0.825	-0.272
24643	gene:Solyc05g054920.2	NA	5	+	64717665	64717772	64717685	64717772	64716697	64716776	24643	321,210,342	18,15,0	483,492,598	0,0,26	169	149	5.890083454915853e-56	1.06304679278e-53	0.94,0.925,1.0	1.0,1.0,0.953	-0.029
10860	gene:Solyc02g085570.2	NA	2	+	48403921	48404111	48404052	48404111	48403770	48403844	10860	179,111,120	10,4,8	102,170,167	2,5,1	280	149	1.2491659996505102e-55	2.24014450447e-53	0.905,0.937,0.889	0.964,0.948,0.989	-0.057
26288	gene:Solyc11g013070.1	NA	11	+	5926979	5927121	5926982	5927121	5926667	5926730	26288	10,0,1	16,13,9	1,1,1	5,22,18	152	149	2.45654403843562e-55	4.37746819001e-53	0.38,0.0,0.098	0.164,0.043,0.052	0.073
26939	gene:Solyc10g080680.1	NA	10	-	61893245	61893307	61893245	61893292	61893643	61893728	26939	5,1,0	53,40,26	5,6,3	13,35,25	164	149	6.157656897026805e-55	1.0903699996e-52	0.079,0.022,0.0	0.259,0.135,0.098	-0.13
981	gene:Solyc05g009710.2	NA	5	-	3906107	3906198	3906107	3906192	3906321	3906390	981	62,18,21	5,0,4	24,41,50	0,2,0	155	149	7.097448992726718e-55	1.24892922744e-52	0.923,1.0,0.835	1.0,0.952,1.0	-0.065
11318	gene:Solyc05g012690.2	NA	5	-	5885807	5885936	5885807	5885919	5887570	5887946	11318	6,5,0	61,25,19	0,0,3	16,47,52	166	149	1.2152725097394034e-54	2.12521723675e-52	0.081,0.152,0.0	0.0,0.0,0.049	0.061
8180	gene:Solyc06g007760.2	NA	6	+	1717691	1717889	1717854	1717889	1716295	1716538	8180	14,2,3	3,2,2	2,2,7	2,0,0	312	149	1.628944871295639e-54	2.83104585502e-52	0.69,0.323,0.417	0.323,1.0,1.0	-0.298
19394	gene:Solyc06g068930.1	NA	6	+	42759530	42759639	42759535	42759639	42759360	42759418	19394	239,98,176	6,0,2	94,127,151	4,12,9	154	149	4.095038862566944e-54	7.07336313961e-52	0.975,1.0,0.988	0.958,0.911,0.942	0.051
10603	gene:Solyc09g007870.2	NA	9	+	1401599	1401686	1401607	1401686	1401116	1401368	10603	64,50,46	2,0,0	51,58,73	6,1,4	157	149	4.3138641603547403e-54	7.40590520944e-52	0.968,1.0,1.0	0.89,0.982,0.945	0.05
4499	gene:Solyc09g090870.2	NA	9	-	70274375	70274516	70274375	70274485	70282215	70282380	4499	7,7,6	19,10,12	0,6,5	12,32,29	180	149	1.4430607195254074e-53	2.46238633686e-51	0.234,0.367,0.293	0.0,0.134,0.125	0.212
7308	gene:Solyc12g007310.1	NA	12	-	1705040	1705108	1705040	1705103	1705253	1705392	7308	2,0,0	2,1,0	0,2,2	1,0,0	154	149	1.473104620618108e-53	2.49850967431e-51	0.492,0.0,NA	0.0,1.0,1.0	-0.421
28289	gene:Solyc01g100380.2	NA	1	-	90428942	90428999	90428942	90428991	90429077	90429164	28289	231,80,58	16,0,0	51,82,65	2,0,0	157	149	2.236563971035949e-53	3.77068614398e-51	0.932,1.0,1.0	0.96,1.0,1.0	-0.009
20409	gene:Solyc04g076100.2	NA	4	+	61055438	61055642	61055462	61055642	61053338	61053899	20409	28,6,16	0,0,2	3,22,15	0,0,7	173	149	2.481085859529151e-53	4.15803406994e-51	1.0,1.0,0.873	1.0,1.0,0.649	0.075
11844	gene:Solyc04g074670.2	NA	4	-	60586412	60586521	60586412	60586512	60586745	60586844	11844	18,21,12	52,47,23	5,20,18	69,92,51	158	149	4.3705758047137105e-53	7.28127584507e-51	0.246,0.296,0.33	0.064,0.17,0.25	0.129
13292	gene:Solyc03g097550.2	NA	3	+	59878779	59878874	59878800	59878874	59878477	59878578	13292	18,6,11	26,33,18	4,9,7	27,36,53	170	149	4.7928726785808e-53	7.93784295679e-51	0.378,0.137,0.349	0.115,0.18,0.104	0.155
21876	gene:Solyc02g078780.2	NA	2	+	43426109	43426243	43426121	43426243	43425615	43425754	21876	15,4,2	175,49,74	1,2,3	79,82,93	161	149	4.982149450378974e-53	8.20306536698e-51	0.073,0.07,0.024	0.012,0.022,0.029	0.035
28262	gene:Solyc01g109010.2	NA	1	-	96101419	96101644	96101419	96101485	96102003	96102136	28262	2,10,0	8,1,0	1,2,3	7,8,1	308	149	5.116591604206506e-53	8.37544398933e-51	0.108,0.829,NA	0.065,0.108,0.592	0.214
10565	gene:Solyc04g008640.2	NA	4	+	2258976	2259191	2259089	2259191	2258698	2258765	10565	6,1,2	0,1,0	2,3,3	2,0,2	262	149	5.591237722724145e-53	9.09949699903e-51	1.0,0.363,1.0	0.363,1.0,0.46	0.18
2569	gene:Solyc02g094430.2	NA	2	-	54960995	54961093	54960995	54961051	54961206	54961258	2569	11,7,5	30,38,17	0,8,4	45,37,46	191	149	9.394514032875148e-53	1.52012955515e-50	0.222,0.126,0.187	0.0,0.144,0.064	0.109
6149	gene:Solyc11g010730.1	NA	11	-	3769619	3769785	3769619	3769778	3770232	3770382	6149	6,0,2	135,80,158	15,5,6	145,133,180	156	149	1.0300136207292703e-52	1.65714477095e-50	0.041,0.0,0.012	0.09,0.035,0.031	-0.034
25367	gene:Solyc09g007300.1	NA	9	-	899356	899454	899356	899394	901249	901864	25367	9,4,11	0,6,0	13,8,12	0,2,0	209	149	1.8046890876697257e-52	2.88698984451e-50	1.0,0.322,1.0	1.0,0.74,1.0	-0.139
22174	gene:Solyc02g091170.2	NA	2	+	52562446	52562717	52562628	52562717	52561655	52561718	22174	1,1,5	0,2,0	0,5,2	2,0,2	331	149	2.079614780953419e-52	3.30799741004e-50	1.0,0.184,1.0	0.0,1.0,0.31	0.291
938	gene:Solyc04g025540.2	NA	4	-	22104685	22104780	22104685	22104771	22104854	22105020	938	25,11,25	107,57,47	6,9,16	54,63,96	158	149	4.275736583222924e-52	6.76311030902e-50	0.181,0.154,0.334	0.095,0.119,0.136	0.106
28344	gene:Solyc11g005060.1	NA	11	-	55377	55489	55377	55466	55558	55639	28344	34,29,11	4,3,0	27,35,27	0,0,1	172	149	5.151330082187936e-52	8.10255298682e-50	0.88,0.893,1.0	1.0,1.0,0.959	-0.062
3497	gene:Solyc11g005600.1	NA	11	-	453088	453191	453088	453184	453309	453417	3497	167,75,69	9,4,2	64,111,112	0,1,3	156	149	8.771282619026291e-52	1.37197478966e-49	0.947,0.947,0.971	1.0,0.991,0.973	-0.033
28345	gene:Solyc11g005060.1	NA	11	-	55377	55487	55377	55466	55558	55639	28345	34,29,11	4,3,0	27,36,27	0,0,1	170	149	1.3404372675766192e-51	2.0850834955e-49	0.882,0.894,1.0	1.0,1.0,0.959	-0.061
3754	gene:Solyc01g020240.2	NA	1	+	27984617	27984794	27984624	27984794	27984290	27984417	3754	188,79,65	9,1,0	55,82,128	7,5,10	156	149	1.4786571329273302e-51	2.28745008668e-49	0.952,0.987,1.0	0.882,0.94,0.924	0.064
15994	gene:Solyc02g084550.2	NA	2	+	47637485	47637569	47637499	47637569	47637009	47637179	15994	7,3,8	292,113,100	1,0,3	109,177,185	163	149	1.6926116484213287e-51	2.60412464269e-49	0.021,0.024,0.068	0.008,0.0,0.015	0.03
2523	gene:Solyc10g074910.1	NA	10	-	58624103	58624215	58624103	58624204	58624357	58624457	2523	19,10,12	130,50,41	5,26,34	55,61,57	160	149	2.020509332427424e-51	3.09170870948e-49	0.12,0.157,0.214	0.078,0.284,0.357	-0.076
3853	gene:Solyc12g010230.1	NA	12	+	3345412	3345535	3345423	3345535	3345262	3345336	3853	5,2,4	48,19,29	0,2,0	9,25,22	160	149	2.10798589008652e-51	3.20812663435e-49	0.088,0.089,0.114	0.0,0.069,0.0	0.074
1951	gene:Solyc09g089560.2	NA	9	-	69260391	69260575	69260391	69260560	69260659	69260840	1951	12,15,17	21,42,34	8,8,12	44,49,65	164	149	2.1898762445337538e-51	3.3148368637e-49	0.342,0.245,0.312	0.142,0.129,0.144	0.161
27501	gene:Solyc01g021640.2	NA	1	+	32510374	32510573	32510433	32510573	32502608	32502739	27501	58,50,22	2,3,2	22,42,59	9,4,7	208	149	2.4287823583624145e-51	3.65681108555e-49	0.954,0.923,0.887	0.637,0.883,0.858	0.129
20394	gene:Solyc11g040050.1	NA	11	+	40025196	40025394	40025199	40025394	40024707	40025072	20394	6,10,23	21,23,29	12,15,10	52,64,41	152	149	4.618514546201218e-51	6.91671686427e-49	0.219,0.299,0.437	0.184,0.187,0.193	0.13
5631	gene:Solyc11g062280.1	NA	11	+	49202175	49202316	49202230	49202316	49197965	49198126	5631	36,14,27	2,0,0	17,35,35	8,0,0	204	149	9.996247083028236e-51	1.48128598222e-48	0.929,1.0,1.0	0.608,1.0,1.0	0.107
7504	gene:Solyc01g081030.2	NA	1	-	80335121	80335312	80335121	80335274	80335426	80335493	7504	25,7,8	6,0,2	16,17,25	2,0,0	187	149	9.943958448659174e-51	1.48128598222e-48	0.769,1.0,0.761	0.864,1.0,1.0	-0.111
885	gene:Solyc04g012090.1	NA	4	+	4410881	4411075	4410888	4411075	4410370	4410702	885	2,1,0	2,2,1	1,0,0	0,3,0	156	149	1.5372521294578775e-50	2.26603841387e-48	0.489,0.323,0.0	1.0,0.0,NA	-0.229
5894	gene:Solyc02g080290.2	NA	2	+	44555433	44555680	44555604	44555680	44554598	44554657	5894	6,16,3	68,49,34	17,14,21	37,54,59	320	149	2.240889843447277e-50	3.28605487199e-48	0.039,0.132,0.039	0.176,0.108,0.142	-0.072
23789	gene:Solyc12g017860.1	NA	12	-	7593318	7593472	7593318	7593388	7593817	7593910	23789	89,47,61	7,0,5	38,74,70	10,6,12	233	149	3.90409632957089e-50	5.69532809114e-48	0.89,1.0,0.886	0.708,0.887,0.789	0.131
23448	gene:Solyc03g013280.1	NA	3	-	46324598	46324704	46324598	46324617	46325038	46325145	23448	10,3,1	5,3,1	0,3,4	1,5,15	236	149	6.115060646298527e-50	8.87471816992e-48	0.558,0.387,0.387	0.0,0.275,0.144	0.304
18468	gene:Solyc04g048950.2	NA	4	+	38695299	38695531	38695462	38695531	38694042	38694220	18468	24,10,3	182,110,55	9,7,4	110,140,175	312	149	6.627631644043712e-50	9.56928045836e-48	0.059,0.042,0.025	0.038,0.023,0.011	0.018
2659	gene:Solyc03g123890.2	NA	3	-	70573830	70573986	70573830	70573938	70574103	70574238	2659	8,5,0	9,10,6	5,11,4	0,3,7	197	149	1.720350092335175e-49	2.47124779845e-47	0.402,0.274,0.0	1.0,0.735,0.302	-0.454
23220	gene:Solyc06g082490.2	NA	6	-	48287966	48288072	48287966	48288047	48288147	48288341	23220	122,64,14	18,5,2	27,71,76	6,20,20	174	149	2.132631121428334e-49	3.04793041745e-47	0.853,0.916,0.857	0.794,0.752,0.765	0.105
10929	gene:Solyc05g015320.2	NA	5	+	10358753	10358900	10358779	10358900	10358503	10358663	10929	7,11,13	2,2,6	9,19,19	0,0,4	175	149	3.4111389267629105e-49	4.85053618601e-47	0.749,0.824,0.648	1.0,1.0,0.802	-0.194
857	gene:Solyc06g062670.2	NA	6	-	39556103	39556278	39556103	39556275	39556408	39556636	857	1,2,0	20,18,4	2,4,2	5,16,4	152	149	3.581402572902546e-49	5.06705474573e-47	0.047,0.098,0.0	0.282,0.197,0.329	-0.221
5930	gene:Solyc07g052570.2	NA	7	-	61058471	61058553	61058471	61058545	61058653	61058711	5930	8,4,6	2,0,2	5,5,0	5,3,0	157	149	4.635415325424127e-49	6.52550592437e-47	0.792,1.0,0.74	0.487,0.613,NA	0.294
11755	gene:Solyc01g107580.2	NA	1	+	95082817	95082931	95082825	95082931	95082120	95082201	11755	12,7,8	0,0,2	4,6,11	2,3,1	157	149	6.743924801283712e-49	9.4465275015e-47	1.0,1.0,0.792	0.655,0.655,0.913	0.19
5165	gene:Solyc05g052780.2	NA	5	+	62964090	62964337	62964247	62964337	62963898	62963998	5165	42,10,15	1,0,0	9,20,15	0,3,2	306	149	1.445130553943496e-48	2.01424013595e-46	0.953,1.0,1.0	1.0,0.764,0.785	0.135
21517	gene:Solyc04g072670.2	NA	4	-	59632155	59632353	59632155	59632348	59632654	59633755	21517	8,12,14	7,8,4	21,20,43	8,7,0	154	149	2.1098937284702493e-48	2.92630827217e-46	0.525,0.592,0.772	0.717,0.734,1.0	-0.187
27026	gene:Solyc09g098500.2	NA	9	+	72297327	72297389	72297330	72297389	72297154	72297246	27026	4,5,4	9,2,0	7,2,0	0,2,0	152	149	2.3281419296308274e-48	3.2131782367e-46	0.303,0.71,1.0	1.0,0.495,NA	-0.077
14350	gene:Solyc12g020000.1	NA	12	-	12869026	12869164	12869026	12869155	12869248	12870055	14350	575,257,227	27,14,19	224,399,413	5,12,15	158	149	1.6840270564862857e-47	2.31286740368e-45	0.953,0.945,0.918	0.977,0.969,0.963	-0.031
12675	gene:Solyc03g116120.1	NA	3	-	65629579	65629627	65629579	65629593	65629692	65630010	12675	223,83,73	3,0,0	129,278,217	1,10,7	183	149	2.6268834909056284e-47	3.59028663526e-45	0.984,1.0,1.0	0.991,0.958,0.962	0.024
17320	gene:Solyc11g065020.1	NA	11	+	50338295	50338517	50338355	50338517	50337356	50337367	17320	13,14,1	51,26,6	15,18,16	18,28,20	209	149	2.7505994069220093e-47	3.74121383101e-45	0.154,0.277,0.106	0.373,0.314,0.363	-0.171
90	gene:Solyc06g035460.2	NA	6	+	24355000	24355247	24355152	24355247	24354730	24354899	90	17,5,0	23,4,1	2,3,6	8,23,14	301	149	3.8735949913517646e-47	5.24332052796e-45	0.268,0.382,0.0	0.11,0.061,0.175	0.101
15332	gene:Solyc06g062860.2	NA	6	-	39662390	39662535	39662390	39662509	39662843	39663077	15332	5,0,0	124,58,60	11,6,10	76,86,94	175	149	5.18407005707798e-47	6.98361207928e-45	0.033,0.0,0.0	0.11,0.056,0.083	-0.072
11277	gene:Solyc11g044310.1	NA	11	-	33041012	33041114	33041012	33041107	33041733	33041831	11277	146,85,48	5,0,0	65,100,110	6,5,4	156	149	1.082465111402066e-46	1.45127643864e-44	0.965,1.0,1.0	0.912,0.95,0.963	0.047
27283	gene:Solyc03g113970.2	NA	3	+	64031183	64031344	64031234	64031344	64030958	64031119	27283	83,65,50	18,6,3	58,101,60	9,1,2	200	149	1.1749267715841774e-46	1.56777550967e-44	0.775,0.89,0.925	0.828,0.987,0.957	-0.061
27282	gene:Solyc03g113970.2	NA	3	+	64031191	64031344	64031234	64031344	64030958	64031119	27282	18,14,8	18,6,3	16,20,14	9,1,2	192	149	1.4674278773140474e-46	1.94884112669e-44	0.437,0.644,0.674	0.58,0.939,0.845	-0.203
8572	gene:Solyc03g026310.2	NA	3	+	3745721	3745858	3745834	3745858	3745057	3745245	8572	6,3,1	37,24,7	2,5,10	16,7,12	262	149	1.7424070266329118e-46	2.30316759788e-44	0.084,0.066,0.075	0.066,0.289,0.322	-0.151
11211	gene:Solyc10g083800.1	NA	10	+	63558337	63558390	63558342	63558390	63558205	63558265	11211	39,17,5	1,0,0	8,36,23	0,1,6	154	149	2.1566060930722615e-46	2.83734787619e-44	0.974,1.0,1.0	1.0,0.972,0.788	0.071
17167	gene:Solyc08g005970.2	NA	8	-	738332	738424	738332	738416	738998	739092	17167	337,171,160	5,3,2	225,293,332	5,6,19	157	149	2.2098203434094788e-46	2.89383682645e-44	0.985,0.982,0.987	0.977,0.979,0.943	0.018
6421	gene:Solyc03g097780.2	NA	3	-	60113583	60113699	60113583	60113684	60113863	60113941	6421	13,1,19	47,45,62	6,11,6	61,88,93	164	149	2.9751999096744444e-46	3.87809043782e-44	0.201,0.02,0.218	0.082,0.102,0.055	0.067
25604	gene:Solyc03g031650.2	NA	3	-	4106476	4106556	4106476	4106539	4106727	4106855	25604	3,0,0	185,76,26	6,2,4	31,90,62	166	149	4.0254896981689364e-46	5.22293375355e-44	0.014,0.0,0.0	0.148,0.02,0.055	-0.07
24495	gene:Solyc04g015010.2	NA	4	+	5221980	5222145	5221998	5222145	5221744	5221900	24495	1,1,1	97,77,47	4,9,3	62,87,111	167	149	4.14314968234543e-46	5.35093483057e-44	0.009,0.011,0.019	0.054,0.084,0.024	-0.041
1755	gene:Solyc04g054470.2	NA	4	+	52562639	52562741	52562651	52562741	52561838	52562558	1755	157,91,91	49,24,19	82,99,108	47,45,33	161	149	1.0094812603483191e-45	1.29780570252e-43	0.748,0.778,0.816	0.618,0.671,0.752	0.1
9936	gene:Solyc03g112050.2	NA	3	+	62588435	62588608	62588452	62588608	62587878	62588071	9936	25,5,14	305,222,158	0,15,7	158,236,293	166	149	1.8893919472691564e-45	2.41799228524e-43	0.069,0.02,0.074	0.0,0.054,0.021	0.029
21229	gene:Solyc11g044470.1	NA	11	-	32629253	32629408	32629253	32629389	32630021	32630154	21229	0,1,0	0,0,2	0,2,2	0,0,4	168	149	2.226631351055748e-45	2.83668804023e-43	NA,1.0,0.0	NA,1.0,0.307	-0.153
16163	gene:Solyc06g084610.2	NA	6	-	49673521	49673613	49673521	49673609	49673692	49673792	16163	10,0,0	1,2,2	2,1,5	2,0,0	153	149	2.239406929006778e-45	2.84011270658e-43	0.907,0.0,0.0	0.493,1.0,1.0	-0.529
5770	gene:Solyc02g091030.2	NA	2	+	52472028	52472124	52472055	52472124	52471828	52471918	5770	2,1,0	0,0,1	3,0,0	2,0,4	176	149	4.067218157136545e-45	5.13509090647e-43	1.0,1.0,0.0	0.559,NA,0.0	0.387
6239	gene:Solyc03g104810.2	NA	3	-	42989337	42989548	42989337	42989413	42991208	42991367	6239	6,2,0	0,4,0	2,1,1	0,1,0	284	149	9.110208126026678e-45	1.14507995441e-42	1.0,0.208,NA	1.0,0.344,1.0	-0.177
26841	gene:Solyc10g005340.2	NA	10	-	256009	256098	256009	256075	256314	256511	26841	68,19,7	62,26,10	5,12,3	3,35,15	172	149	9.290017959035166e-45	1.16249091394e-42	0.487,0.388,0.377	0.591,0.229,0.148	0.095
16241	gene:Solyc02g083450.2	NA	2	+	46852616	46852716	46852646	46852716	46852451	46852525	16241	43,20,15	13,2,5	15,38,57	2,3,5	179	149	1.0822629625068405e-44	1.34827936767e-42	0.734,0.893,0.714	0.862,0.913,0.905	-0.113
13510	gene:Solyc01g112290.2	NA	1	+	98362245	98362483	98362369	98362483	98359241	98359417	13510	19,11,17	4,3,3	13,23,16	7,9,14	273	149	1.1689698884560917e-44	1.44988313698e-42	0.722,0.667,0.756	0.503,0.582,0.384	0.225
7617	gene:Solyc08g007080.2	NA	8	-	1637047	1637218	1637047	1637202	1637297	1637495	7617	20,0,5	24,35,17	3,2,3	19,24,25	165	149	1.2860803323506477e-44	1.58813998936e-42	0.429,0.0,0.21	0.125,0.07,0.098	0.115
28673	gene:Solyc01g103420.2	NA	1	+	92036138	92036233	92036143	92036233	92035470	92035834	28673	16,6,13	2,0,0	9,13,18	5,2,0	154	149	1.671188727179129e-44	2.05468640235e-42	0.886,1.0,1.0	0.635,0.863,1.0	0.129
17313	gene:Solyc01g006000.2	NA	1	+	664499	664628	664522	664628	664336	664412	17313	14,0,1	5,0,1	2,2,2	0,2,12	172	149	1.925963068190536e-44	2.35763000804e-42	0.708,NA,0.464	1.0,0.464,0.126	0.056
9676	gene:Solyc11g013240.1	NA	11	-	6138334	6138535	6138334	6138483	6138695	6138857	9676	47,31,20	6,1,1	27,30,18	2,0,0	201	149	2.354214584164023e-44	2.8693901133e-42	0.853,0.958,0.937	0.909,1.0,1.0	-0.054
19528	gene:Solyc05g048770.2	NA	5	+	59425400	59425541	59425420	59425541	59423286	59423337	19528	3,1,3	34,13,15	0,0,2	29,47,24	169	149	4.3583510434927617e-44	5.2891971392e-42	0.072,0.064,0.15	0.0,0.0,0.068	0.073
2816	gene:Solyc08g077770.2	NA	8	-	61677964	61678213	61677964	61678100	61679146	61679331	2816	15,12,4	33,19,11	5,10,11	4,13,2	262	149	4.740612417227095e-44	5.72840955395e-42	0.205,0.264,0.171	0.416,0.304,0.758	-0.279
779	gene:Solyc08g074760.2	NA	8	+	58909849	58909983	58909860	58909983	58909083	58909329	779	736,322,222	10,2,4	193,380,397	3,20,5	160	149	5.649129267429799e-44	6.79706130447e-42	0.986,0.993,0.981	0.984,0.947,0.987	0.014
3533	gene:Solyc05g051060.2	NA	5	-	61243913	61244013	61243913	61243959	61246225	61246334	3533	76,26,41	2,0,0	27,49,57	0,4,4	203	149	7.298705193485731e-44	8.7444699882e-42	0.965,1.0,1.0	1.0,0.9,0.913	0.051
7042	gene:Solyc02g081920.2	NA	2	-	45685054	45685255	45685054	45685252	45685348	45685454	7042	17,9,4	44,33,18	19,18,15	15,28,38	152	149	7.34408520043795e-44	8.76155588213e-42	0.275,0.211,0.179	0.554,0.387,0.279	-0.185
9515	gene:Solyc06g069670.2	NA	6	+	43394878	43394959	43394899	43394959	43392479	43392521	9515	19,16,3	1,6,0	1,16,7	0,2,0	170	149	8.487768362940462e-44	1.0083253935e-41	0.943,0.7,1.0	1.0,0.875,1.0	-0.077
23266	gene:Solyc08g016010.2	NA	8	-	6579607	6579664	6579607	6579654	6579750	6579879	23266	260,142,114	16,10,14	111,189,171	11,19,36	159	149	9.006921533163013e-44	1.06550367969e-41	0.938,0.93,0.884	0.904,0.903,0.817	0.043
9379	gene:Solyc09g082680.2	NA	9	+	68407860	68408016	68407916	68408016	68407668	68407758	9379	67,35,16	7,1,4	25,33,29	1,2,0	205	149	2.0393742003287283e-43	2.40245107156e-41	0.874,0.962,0.744	0.948,0.923,1.0	-0.097
10971	gene:Solyc10g076600.1	NA	10	-	59560827	59560966	59560827	59560959	59561120	59561213	10971	11,6,9	509,147,296	4,1,4	218,267,341	156	149	2.0605307874060225e-43	2.41726017998e-41	0.02,0.038,0.028	0.017,0.004,0.011	0.018
3546	gene:Solyc02g062290.2	NA	2	+	33879477	33879704	33879480	33879704	33878077	33878242	3546	30,18,13	131,106,124	14,13,16	136,143,179	152	149	2.740628020015531e-43	3.20175858521e-41	0.183,0.143,0.093	0.092,0.082,0.081	0.055
10753	gene:Solyc02g084700.2	NA	2	-	47809074	47809158	47809074	47809153	47811201	47811230	10753	61,74,62	2,4,8	82,91,91	4,2,0	154	149	2.964120465778873e-43	3.4485459386e-41	0.967,0.947,0.882	0.952,0.978,1.0	-0.045
21199	gene:Solyc03g111330.2	NA	3	+	61941456	61941582	61941467	61941582	61940540	61940695	21199	9,8,6	150,102,120	3,4,6	146,210,215	160	149	3.045627504439071e-43	3.5287918678e-41	0.053,0.068,0.044	0.019,0.017,0.025	0.035
12375	gene:Solyc02g069380.2	NA	2	-	39296253	39296377	39296253	39296363	39297789	39298098	12375	91,43,47	3,6,0	32,72,83	0,0,1	163	149	3.3300567937177298e-43	3.84253069783e-41	0.965,0.868,1.0	1.0,1.0,0.987	-0.051
12647	gene:Solyc04g015450.2	NA	4	-	5656613	5656790	5656613	5656720	5657733	5658109	12647	31,38,29	2,1,4	33,58,41	8,12,4	219	149	4.592264855953426e-43	5.27735579671e-41	0.913,0.963,0.831	0.737,0.767,0.875	0.109
20213	gene:Solyc02g089930.2	NA	2	-	51603604	51603839	51603604	51603663	51603979	51604042	20213	39,18,5	0,1,2	5,20,23	7,5,7	325	149	6.840013916098913e-43	7.82847934178e-41	1.0,0.892,0.534	0.247,0.647,0.601	0.31
16896	gene:Solyc11g005340.1	NA	11	-	270724	270829	270724	270816	270959	271082	16896	15,2,0	6,4,0	2,0,2	0,1,0	162	149	8.248777504706606e-43	9.40260447956e-41	0.697,0.315,NA	1.0,0.0,1.0	-0.161
8466	gene:Solyc03g093390.2	NA	3	-	54656034	54656150	54656034	54656147	54656737	54656997	8466	75,24,25	2227,1793,1412	8,19,24	878,1179,1545	152	149	8.925414694120423e-43	1.01328649481e-40	0.032,0.013,0.017	0.009,0.016,0.015	0.007
15766	gene:Solyc07g042830.2	NA	7	-	56341111	56341319	56341111	56341217	56341470	56341511	15766	13,14,9	60,41,57	4,13,7	52,64,107	251	149	9.07856405316489e-43	1.02653401975e-40	0.114,0.169,0.086	0.044,0.108,0.037	0.06
12804	gene:Solyc10g085690.1	NA	10	+	64791093	64791125	64791099	64791125	64790828	64790918	12804	0,0,1	1,0,0	2,2,2	4,0,0	155	149	2.0084842133401506e-42	2.26195492106e-40	0.0,NA,1.0	0.325,1.0,1.0	-0.275
2532	gene:Solyc12g014100.1	NA	12	+	4921961	4922134	4921988	4922134	4921790	4921860	2532	7,6,10	10,0,6	22,10,19	7,0,3	176	149	2.0476568548590236e-42	2.29688361548e-40	0.372,1.0,0.585	0.727,1.0,0.843	-0.204
16825	gene:Solyc04g079390.2	NA	4	-	63907957	63908068	63907957	63908054	63908149	63908312	16825	30,23,20	3,0,4	16,29,35	0,2,0	163	149	2.915883485777532e-42	3.25780553738e-40	0.901,1.0,0.82	1.0,0.93,1.0	-0.07
8631	gene:Solyc03g025310.2	NA	3	+	2758088	2758235	2758091	2758235	2757594	2757705	8631	3,3,0	6,1,0	0,2,1	3,8,0	152	149	3.1258732979161086e-42	3.47861512659e-40	0.329,0.746,NA	0.0,0.197,1.0	0.138
12258	gene:Solyc01g103040.2	NA	1	-	91716113	91716298	91716113	91716276	91717038	91717242	12258	3,7,1	95,51,19	0,2,0	23,33,32	171	149	4.021249805166636e-42	4.4574129238e-40	0.027,0.107,0.044	0.0,0.05,0.0	0.043
2165	gene:Solyc09g098090.2	NA	9	+	71989518	71989698	71989525	71989698	71988146	71988334	2165	8,4,2	62,48,27	6,12,12	42,39,47	156	149	4.858713661329006e-42	5.36459149548e-40	0.11,0.074,0.066	0.12,0.227,0.196	-0.098
9024	gene:Solyc04g050560.2	NA	4	+	47585438	47585644	47585563	47585644	47584851	47584891	9024	56,37,37	17,7,6	28,52,48	28,20,10	274	149	5.230707287869417e-42	5.75275639414e-40	0.642,0.742,0.77	0.352,0.586,0.723	0.164
14271	gene:Solyc03g112450.2	NA	3	-	62854148	62854213	62854148	62854167	62854431	62854652	14271	2,0,4	14,3,15	0,0,2	15,24,15	195	149	1.0101712286468167e-41	1.10666813006e-39	0.098,0.0,0.169	0.0,0.0,0.092	0.058
21121	gene:Solyc01g107600.2	NA	1	-	95095979	95096186	95095979	95096051	95096492	95096615	21121	15,7,10	259,96,121	6,5,2	98,139,185	284	149	1.0444340458008166e-41	1.13976901393e-39	0.029,0.037,0.042	0.031,0.019,0.006	0.017
7722	gene:Solyc08g062190.2	NA	8	-	50677376	50677425	50677376	50677416	50678335	50678560	7722	40,27,31	3,1,7	21,44,54	0,0,4	158	149	1.2817642395751298e-41	1.39336185966e-39	0.926,0.962,0.807	1.0,1.0,0.927	-0.077
2894	gene:Solyc03g043850.2	NA	3	+	7525316	7525432	7525325	7525432	7524793	7524878	2894	5,1,0	23,16,10	1,0,0	8,19,16	158	149	1.4077726670341515e-41	1.52445536309e-39	0.17,0.056,0.0	0.105,0.0,0.0	0.04
6481	gene:Solyc08g041780.2	NA	8	+	25836797	25836885	25836827	25836885	25836442	25836606	6481	14,1,13	196,73,121	3,6,3	89,150,140	179	149	1.648954006405545e-41	1.77878544254e-39	0.056,0.011,0.082	0.027,0.032,0.018	0.024
10620	gene:Solyc12g049230.1	NA	12	-	37236698	37236969	37236698	37236787	37239278	37239567	10620	312,138,77	2,0,0	107,193,174	2,1,7	331	149	1.7518202664457216e-41	1.88253815274e-39	0.986,1.0,1.0	0.96,0.989,0.918	0.04
20922	gene:Solyc11g067240.1	NA	11	-	52981769	52981836	52981769	52981833	52981934	52982403	20922	8,2,1	3,0,1	0,16,1	0,1,5	152	149	1.9180503993040907e-41	2.05333494268e-39	0.723,1.0,0.495	NA,0.94,0.164	0.187
8112	gene:Solyc05g010050.2	NA	5	-	4248586	4248680	4248586	4248667	4248766	4248811	8112	7,1,5	55,10,9	3,2,0	14,25,52	162	149	2.725619300615547e-41	2.90681103821e-39	0.105,0.084,0.338	0.165,0.069,0.0	0.098
16266	gene:Solyc12g094410.1	NA	12	+	64632277	64632401	64632290	64632401	64631373	64631564	16266	1,2,0	32,42,15	2,8,2	21,56,51	162	149	2.9724210010305125e-41	3.15805710506e-39	0.028,0.042,0.0	0.081,0.116,0.035	-0.054
6236	gene:Solyc03g104810.2	NA	3	-	42989337	42989548	42989337	42989432	42991208	42991367	6236	6,2,0	17,11,6	2,0,0	4,9,9	265	149	4.1682134131750045e-41	4.41188152812e-39	0.166,0.093,0.0	0.219,0.0,0.0	0.013
10057	gene:Solyc10g024410.1	NA	10	-	14085269	14085351	14085269	14085336	14085823	14085893	10057	185,94,109	2,0,5	112,142,147	2,5,12	164	149	5.240157397803106e-41	5.5257165369e-39	0.988,1.0,0.952	0.981,0.963,0.918	0.026
444	gene:Solyc09g065630.2	NA	9	+	63800597	63800817	63800605	63800817	63800432	63800496	444	5,5,6	56,15,28	11,8,13	12,34,41	157	149	1.0120984864812868e-40	1.06326988384e-38	0.078,0.24,0.169	0.465,0.183,0.231	-0.131
22497	gene:Solyc06g071600.2	NA	6	+	44096928	44097051	44096948	44097051	44096760	44096850	22497	79,23,23	6,3,2	14,18,33	3,10,5	169	149	1.0648468130144175e-40	1.11452646916e-38	0.921,0.871,0.91	0.804,0.613,0.853	0.144
22064	gene:Solyc06g074400.2	NA	6	-	46026734	46026846	46026734	46026836	46026968	46027361	22064	6,1,3	106,55,28	0,1,1	35,87,60	159	149	1.4722954498895366e-40	1.53527697747e-38	0.05,0.017,0.091	0.0,0.011,0.015	0.044
14429	gene:Solyc08g013990.2	NA	8	-	3508346	3508518	3508346	3508511	3508729	3508823	14429	198,85,19	42,16,6	40,144,76	6,12,12	156	149	1.9308355181181517e-40	2.00600273109e-38	0.818,0.835,0.752	0.864,0.92,0.858	-0.079
15200	gene:Solyc04g016130.2	NA	4	-	6862647	6862881	6862647	6862710	6863180	6863303	15200	87,40,10	4,3,7	46,56,65	0,2,3	320	149	2.2837000237562667e-40	2.36388140327e-38	0.91,0.861,0.399	1.0,0.929,0.91	-0.223
8915	gene:Solyc06g065700.2	NA	6	+	41131957	41132109	41131960	41132109	41131670	41131778	8915	165,127,40	4,5,3	76,167,133	0,2,0	152	149	2.9579811236271413e-40	3.05062119178e-38	0.976,0.961,0.929	1.0,0.988,1.0	-0.041
13696	gene:Solyc03g033470.2	NA	3	+	5027590	5027723	5027598	5027723	5026686	5026802	13696	26,4,14	5,2,1	3,15,5	2,4,8	157	149	3.482271461238799e-40	3.57822456172e-38	0.832,0.655,0.93	0.587,0.781,0.372	0.226
18050	gene:Solyc06g054240.2	NA	6	+	37064045	37064108	37064052	37064108	37063743	37063932	18050	15,16,17	0,0,2	9,19,5	0,0,6	156	149	5.7058743671432345e-40	5.84177792025e-38	1.0,1.0,0.89	1.0,1.0,0.443	0.149
13147	gene:Solyc02g084810.2	NA	2	-	47898443	47898527	47898443	47898510	47899508	47899601	13147	2,0,2	137,86,114	1,4,8	88,109,110	166	149	6.1152403858734714e-40	6.23820989363e-38	0.013,0.0,0.016	0.01,0.032,0.061	-0.025
1929	gene:Solyc01g103170.2	NA	1	-	91831688	91831772	91831688	91831769	91832366	91832604	1929	103,39,35	13,8,3	26,71,42	0,7,1	152	149	6.942276485265704e-40	7.05631026869e-38	0.886,0.827,0.92	1.0,0.909,0.976	-0.084
9517	gene:Solyc06g069670.2	NA	6	+	43394818	43394959	43394899	43394959	43392479	43392521	9517	7,7,1	1,6,0	0,5,9	0,2,0	230	149	7.509886126106325e-40	7.6057857511e-38	0.819,0.43,1.0	NA,0.618,1.0	-0.059
11851	gene:Solyc01g106590.2	NA	1	+	94413340	94413519	94413345	94413519	94412052	94412573	11851	8,2,2	28,17,9	1,8,10	3,10,17	154	149	8.524765212983813e-40	8.60267973375e-38	0.217,0.102,0.177	0.244,0.436,0.363	-0.182
24580	gene:Solyc06g068440.2	NA	6	+	42405054	42405247	42405061	42405247	42404379	42404534	24580	30,13,21	896,628,615	23,37,34	519,673,812	156	149	1.0195186405544713e-39	1.02516240446e-37	0.031,0.019,0.032	0.041,0.05,0.038	-0.016
15074	gene:Solyc01g057270.2	NA	1	+	60284340	60284463	60284343	60284463	60284235	60284260	15074	9,3,1	0,0,1	0,4,7	0,2,2	152	149	1.044187161473381e-39	1.04623094417e-37	1.0,1.0,0.495	NA,0.662,0.774	0.114
24322	gene:Solyc05g013500.2	NA	5	+	6720019	6720272	6720222	6720272	6718749	6719093	24322	64,34,18	7,3,2	20,35,59	0,2,2	352	149	1.4583035022555438e-39	1.4559764222e-37	0.795,0.828,0.792	1.0,0.881,0.926	-0.131
13248	gene:Solyc05g007800.2	NA	5	+	2243906	2244109	2243959	2244109	2242444	2242620	13248	17,7,6	200,100,97	4,5,4	88,166,121	202	149	1.6222936865090622e-39	1.61398158105e-37	0.059,0.049,0.044	0.032,0.022,0.024	0.025
21270	gene:Solyc10g079720.1	NA	10	-	61219901	61219971	61219901	61219960	61220061	61220132	21270	88,42,18	7,3,1	21,49,36	9,8,3	160	149	1.952773018625632e-39	1.93592691336e-37	0.921,0.929,0.944	0.685,0.851,0.918	0.113
9332	gene:Solyc01g080760.2	NA	1	-	79981336	79981551	79981336	79981503	79985502	79986522	9332	5,1,1	38,10,3	2,12,6	10,17,9	197	149	2.0359268900538364e-39	2.01128145928e-37	0.091,0.07,0.201	0.131,0.348,0.335	-0.151
2368	gene:Solyc06g072160.2	NA	6	+	44479375	44479533	44479396	44479533	44479012	44479272	2368	4,6,2	78,59,48	1,1,2	31,81,70	170	149	2.5845077112261756e-39	2.54429421712e-37	0.043,0.082,0.035	0.027,0.011,0.024	0.033
22439	gene:Solyc01g107030.2	NA	1	+	94705711	94705798	94705737	94705798	94704933	94705213	22439	22,36,33	117,112,110	30,63,59	135,129,107	175	149	2.989602542098546e-39	2.932831344e-37	0.138,0.215,0.203	0.159,0.294,0.319	-0.072
27740	gene:Solyc05g018130.2	NA	5	+	20054218	20054281	20054229	20054281	20054020	20054119	27740	36,15,41	221,113,130	5,20,22	104,205,155	160	149	3.2256448409717336e-39	3.15340383672e-37	0.132,0.11,0.227	0.043,0.083,0.117	0.075
25204	gene:Solyc04g008590.2	NA	4	+	2196514	2196710	2196523	2196710	2195989	2196295	25204	351,212,121	40,34,6	106,156,202	16,21,50	158	149	3.367859650963518e-39	3.28104112363e-37	0.892,0.855,0.95	0.862,0.875,0.792	0.056
17904	gene:Solyc02g086340.2	NA	2	-	49008576	49008639	49008576	49008631	49008709	49008815	17904	0,2,0	112,42,68	1,9,0	52,59,99	157	149	8.213837843471466e-39	7.97450360286e-37	0.0,0.043,0.0	0.018,0.126,0.0	-0.034
6813	gene:Solyc08g083290.2	NA	8	+	65793666	65793902	65793756	65793902	65793285	65793547	6813	4,10,1	6,1,2	0,2,1	1,6,2	239	149	1.2732368597424765e-38	1.23188947718e-36	0.294,0.862,0.238	0.0,0.172,0.238	0.328
12599	gene:Solyc08g083140.2	NA	8	+	65682540	65682669	65682544	65682669	65681855	65682341	12599	22,10,3	5,1,10	9,26,18	0,0,8	153	149	2.2040132589540985e-38	2.12513675705e-36	0.811,0.907,0.226	1.0,1.0,0.687	-0.248
8630	gene:Solyc03g025310.2	NA	3	+	2758082	2758235	2758085	2758235	2757594	2757705	8630	112,60,55	8,4,6	48,88,55	2,4,0	152	149	2.290280127727782e-38	2.20077941966e-36	0.932,0.936,0.9	0.959,0.956,1.0	-0.049
5978	gene:Solyc04g072770.2	NA	4	+	59739396	59739578	59739410	59739578	59738671	59738810	5978	4,3,2	58,35,31	6,14,5	41,43,63	163	149	2.433591364553928e-38	2.33053622003e-36	0.059,0.073,0.056	0.118,0.229,0.068	-0.076
17661	gene:Solyc08g082280.2	NA	8	-	65117031	65117142	65117031	65117137	65117328	65117395	17661	4,0,0	2,4,0	1,0,1	0,2,1	154	149	2.576126540118612e-38	2.45867263515e-36	0.659,0.0,NA	1.0,0.0,0.492	-0.168
905	gene:Solyc08g029200.2	NA	8	-	37869918	37870105	37869918	37870086	37870205	37870300	905	3,1,0	76,32,30	6,3,1	22,34,49	168	149	3.0512878177011803e-38	2.90233136849e-36	0.034,0.027,0.0	0.195,0.073,0.018	-0.075
2753	gene:Solyc05g052130.2	NA	5	+	62443693	62443845	62443724	62443845	62442047	62442534	2753	6,2,19	3,2,1	5,4,7	0,0,2	180	149	3.666815423338973e-38	3.47606694425e-36	0.623,0.453,0.94	1.0,1.0,0.743	-0.242
20217	gene:Solyc12g087810.1	NA	12	-	63310082	63310166	63310082	63310148	63311277	63311346	20217	4,5,1	2,4,0	1,4,1	0,9,7	167	149	4.4756879403290894e-38	4.22862395839e-36	0.641,0.527,1.0	1.0,0.284,0.113	0.257
8871	gene:Solyc06g069020.2	NA	6	+	42823724	42823799	42823727	42823799	42823515	42823548	8871	39,48,35	765,953,813	59,84,71	714,1173,1308	152	149	6.217412677623848e-38	5.85455698791e-36	0.048,0.047,0.04	0.075,0.066,0.051	-0.019
9692	gene:Solyc06g005950.2	NA	6	-	932889	932998	932889	932993	933088	933213	9692	107,65,59	4,2,4	97,118,144	0,0,3	154	149	7.680585343059605e-38	7.20822934446e-36	0.963,0.969,0.935	1.0,1.0,0.979	-0.037
7171	gene:Solyc03g117360.2	NA	3	+	66523447	66523562	66523466	66523562	66523308	66523382	7171	12,6,8	215,211,212	7,4,5	222,329,308	168	149	1.0669351965376965e-37	9.97992041811e-36	0.047,0.025,0.032	0.027,0.011,0.014	0.017
10411	gene:Solyc01g005090.2	NA	1	-	83838	84036	83838	83970	84106	84215	10411	24,29,9	5,0,3	21,32,23	0,3,0	215	149	1.8754898446983712e-37	1.74849061515e-35	0.769,1.0,0.675	1.0,0.881,1.0	-0.146
28314	gene:Solyc02g071880.2	NA	2	-	41254451	41254638	41254451	41254469	41256403	41256491	28314	0,4,0	4,10,6	0,1,8	0,4,3	318	149	2.02441740448388e-37	1.88110468724e-35	0.0,0.158,0.0	NA,0.105,0.555	-0.277
28654	gene:Solyc03g063240.2	NA	3	-	33818987	33819088	33818987	33819083	33819493	33819592	28654	6,0,3	171,85,111	9,6,8	111,142,158	154	149	2.1013796697945205e-37	1.94619554615e-35	0.033,0.0,0.025	0.073,0.039,0.047	-0.034
24817	gene:Solyc08g076440.2	NA	8	+	60450244	60450342	60450251	60450342	60450016	60450150	24817	133,69,71	2,0,2	77,85,107	4,3,7	156	149	2.141156802172407e-37	1.97653343492e-35	0.984,1.0,0.971	0.948,0.964,0.936	0.036
8454	gene:Solyc03g093390.2	NA	3	-	54656034	54656177	54656034	54656144	54656737	54656997	8454	237,97,26	0,0,3	39,57,62	0,0,8	182	149	2.3673421544910393e-37	2.1781868745e-35	1.0,1.0,0.876	1.0,1.0,0.864	0.004
2495	gene:Solyc06g065580.2	NA	6	-	40968286	40968369	40968286	40968331	40968739	40968812	2495	368,146,105	5,5,0	84,168,147	3,12,7	187	149	2.8648791584797415e-37	2.6273834758e-35	0.983,0.959,1.0	0.957,0.918,0.944	0.041
22027	gene:Solyc02g083180.2	NA	2	-	46677814	46677909	46677814	46677885	46678012	46678145	22027	75,36,24	42,11,7	9,49,42	20,31,24	173	149	4.4929303001066095e-37	4.10709261687e-35	0.606,0.738,0.747	0.279,0.577,0.601	0.211
28526	gene:Solyc09g008680.2	NA	9	-	2130059	2130104	2130059	2130101	2130880	2131021	28526	9,5,2	35,15,21	2,3,1	12,29,32	152	149	4.7001297436000085e-37	4.28259394599e-35	0.201,0.246,0.085	0.14,0.092,0.03	0.09
19987	gene:Solyc08g008520.2	NA	8	-	2921923	2922059	2921923	2922007	2922150	2922211	19987	3,4,2	1,4,0	0,3,1	1,2,6	201	149	8.103900548883168e-37	7.36017161141e-35	0.69,0.426,1.0	0.0,0.527,0.11	0.493
27077	gene:Solyc04g025880.2	NA	4	-	20518912	20518989	20518912	20518968	20519160	20519415	27077	4,2,3	70,45,35	0,1,0	19,20,26	170	149	9.895058539495848e-37	8.95805058455e-35	0.048,0.037,0.07	0.0,0.042,0.0	0.038
9307	gene:Solyc04g005430.2	NA	4	-	299101	299253	299101	299246	300246	300472	9307	83,49,50	4,0,0	48,38,77	0,4,7	156	149	1.202918406747289e-36	1.08551819686e-34	0.952,1.0,1.0	1.0,0.901,0.913	0.046
17606	gene:Solyc05g052910.2	NA	5	-	63083463	63083596	63083463	63083589	63083709	63083797	17606	41,15,18	3,0,0	12,28,19	6,2,4	156	149	1.3155709566854485e-36	1.1833833957e-34	0.929,1.0,1.0	0.656,0.93,0.819	0.175
13394	gene:Solyc01g096910.2	NA	1	-	87913861	87913954	87913861	87913947	87916938	87917142	13394	143,43,48	8,3,5	29,97,101	3,3,0	156	149	1.5428085835857616e-36	1.38336865194e-34	0.945,0.932,0.902	0.902,0.969,1.0	-0.031
5384	gene:Solyc04g080700.2	NA	4	-	64792635	64792851	64792635	64792800	64793224	64793493	5384	58,25,26	2,1,0	38,47,52	0,0,10	200	149	1.6370569859518803e-36	1.46321712506e-34	0.956,0.949,1.0	1.0,1.0,0.795	0.037
26193	gene:Solyc02g030230.2	NA	2	-	25326247	25326341	25326247	25326336	25326804	25326899	26193	4,0,1	1,1,0	3,1,7	0,3,2	154	149	2.841131295114021e-36	2.53139403842e-34	0.795,0.0,1.0	1.0,0.244,0.772	-0.074
19471	gene:Solyc04g007610.2	NA	4	-	1291019	1291218	1291019	1291099	1291402	1291443	19471	7,1,6	1,2,0	4,9,6	1,2,10	268	149	3.083614973499506e-36	2.73877538104e-34	0.796,0.218,1.0	0.69,0.714,0.25	0.12
25587	gene:Solyc04g063360.2	NA	4	+	55487811	55487866	55487815	55487866	55486430	55486600	25587	88,51,48	3,5,1	55,69,85	0,2,0	153	149	3.497250547272172e-36	3.09638645152e-34	0.966,0.909,0.979	1.0,0.971,1.0	-0.039
23032	gene:Solyc03g058970.2	NA	3	-	27241315	27241506	27241315	27241499	27241651	27241777	23032	139,96,67	6,0,8	90,137,96	0,0,4	156	149	3.548246020858672e-36	3.13168861183e-34	0.957,1.0,0.889	1.0,1.0,0.958	-0.037
5506	gene:Solyc08g079520.2	NA	8	+	63037772	63037960	63037840	63037960	63037383	63037479	5506	15,6,11	194,106,115	2,5,4	91,183,177	217	149	3.6482578801377586e-36	3.20989689423e-34	0.05,0.037,0.062	0.015,0.018,0.015	0.034
8382	gene:Solyc10g076860.1	NA	10	+	59824243	59824437	59824327	59824437	59823607	59823656	8382	19,9,2	167,198,272	0,3,6	293,291,289	233	149	5.419504554476848e-36	4.7534626396e-34	0.068,0.028,0.005	0.0,0.007,0.013	0.027
5520	gene:Solyc04g079750.2	NA	4	-	64104114	64104353	64104114	64104243	64104463	64104614	5520	145,121,111	8,3,5	109,193,184	0,6,2	259	149	6.439127322796505e-36	5.63023694948e-34	0.912,0.959,0.927	1.0,0.949,0.981	-0.044
9910	gene:Solyc07g026650.2	NA	7	-	30140957	30141181	30140957	30141158	30141255	30141385	9910	388,196,189	12,8,6	155,220,252	5,0,4	172	149	6.835615213383777e-36	5.95841319916e-34	0.966,0.955,0.965	0.964,1.0,0.982	-0.02
26886	gene:Solyc01g098980.2	NA	1	-	89341087	89341206	89341087	89341185	89341845	89341881	26886	2,2,1	4,3,3	0,0,3	3,21,18	170	149	7.45831078674326e-36	6.48113395681e-34	0.305,0.369,0.226	0.0,0.0,0.127	0.258
6371	gene:Solyc12g044400.1	NA	12	+	38566655	38566819	38566691	38566819	38566359	38566580	6371	17,3,3	24,4,9	2,3,3	12,13,9	185	149	1.0836289012549168e-35	9.38756052764e-34	0.363,0.377,0.212	0.118,0.157,0.212	0.155
3848	gene:Solyc01g065710.2	NA	1	-	72298732	72298895	72298732	72298891	72299875	72299958	3848	54,10,9	2,0,0	21,33,27	0,3,4	153	149	1.369952130285096e-35	1.18315957755e-33	0.963,1.0,1.0	1.0,0.915,0.868	0.06
7721	gene:Solyc08g062190.2	NA	8	-	50677376	50677485	50677376	50677416	50678335	50678560	7721	148,96,99	3,1,7	79,132,165	0,0,4	218	149	1.4161992140903099e-35	1.21936051599e-33	0.971,0.985,0.906	1.0,1.0,0.966	-0.035
16614	gene:Solyc09g010370.2	NA	9	-	3754700	3754802	3754700	3754787	3754863	3754926	16614	60,13,17	2071,946,577	8,26,16	703,1160,1324	164	149	1.4483892929388974e-35	1.24327440679e-33	0.026,0.012,0.026	0.01,0.02,0.011	0.008
14405	gene:Solyc09g090550.2	NA	9	+	70044122	70044258	70044125	70044258	70043954	70044032	14405	10,5,9	99,78,30	1,2,7	54,65,70	152	149	2.1786248481725635e-35	1.86441284499e-33	0.09,0.059,0.227	0.018,0.029,0.089	0.08
19288	gene:Solyc01g103340.2	NA	1	+	91969668	91969790	91969672	91969790	91967715	91968580	19288	7,1,4	3,0,8	0,2,0	2,2,0	153	149	2.2768012343297465e-35	1.94252541674e-33	0.694,1.0,0.327	0.0,0.493,NA	0.427
13668	gene:Solyc04g008660.2	NA	4	+	2295632	2295810	2295762	2295810	2294731	2294797	13668	12,0,7	33,16,9	0,7,3	11,29,38	279	149	2.609324458211549e-35	2.21950242057e-33	0.163,0.0,0.293	0.0,0.114,0.04	0.101
12551	gene:Solyc03g007670.2	NA	3	+	2201854	2201953	2201886	2201953	2200918	2201190	12551	69,32,34	0,0,2	34,38,41	2,1,4	181	149	2.9749773281329317e-35	2.52290622511e-33	1.0,1.0,0.933	0.933,0.969,0.894	0.046
9619	gene:Solyc02g090250.2	NA	2	+	51863757	51863976	51863760	51863976	51863608	51863662	9619	1,2,0	7,20,10	1,3,5	9,18,10	152	149	3.0601914043154045e-35	2.5873780477e-33	0.123,0.089,0.0	0.098,0.14,0.329	-0.118
11435	gene:Solyc03g081320.2	NA	3	+	52194087	52194171	52194104	52194171	52193824	52194001	11435	70,50,38	2,5,4	59,69,90	1,2,2	166	149	3.121222601652496e-35	2.63107851346e-33	0.969,0.9,0.895	0.981,0.969,0.976	-0.054
12756	gene:Solyc03g117060.2	NA	3	-	66324594	66324821	66324594	66324801	66325342	66325466	12756	7,0,1	5,0,0	6,1,10	2,3,0	169	149	3.252932668536895e-35	2.73391997859e-33	0.552,NA,1.0	0.726,0.227,1.0	0.125
19661	gene:Solyc06g068780.2	NA	6	+	42629225	42629298	42629228	42629298	42629108	42629111	19661	34,5,16	17,4,2	10,14,11	0,2,4	152	149	3.292372768565063e-35	2.75883200294e-33	0.662,0.551,0.887	1.0,0.873,0.729	-0.167
13000	gene:Solyc05g051350.1	NA	5	+	61626321	61626463	61626335	61626463	61625856	61626027	13000	2,1,1	2,0,0	0,0,1	1,0,0	163	149	3.805508552978845e-35	3.17934994983e-33	0.478,1.0,1.0	0.0,NA,1.0	0.326
6264	gene:Solyc07g006780.2	NA	7	-	1634195	1634357	1634195	1634313	1634573	1634653	6264	18,4,4	89,55,26	0,5,5	27,46,68	193	149	4.269641873723038e-35	3.55656115251e-33	0.135,0.053,0.106	0.0,0.077,0.054	0.054
7033	gene:Solyc04g024340.2	NA	4	+	31916789	31917004	31916928	31917004	31916659	31916710	7033	6,1,1	184,74,62	4,6,5	55,92,75	288	149	5.332793686793185e-35	4.42905033191e-33	0.017,0.007,0.008	0.036,0.033,0.033	-0.023
23019	gene:Solyc02g077560.2	NA	2	+	42461495	42461695	42461515	42461695	42461053	42461110	23019	2,1,0	29,24,46	1,3,8	35,54,81	169	149	7.829527630634214e-35	6.48353971884e-33	0.057,0.035,0.0	0.025,0.047,0.08	-0.02
27420	gene:Solyc10g074630.1	NA	10	+	58189112	58189219	58189115	58189219	58188534	58188596	27420	2,1,1	167,59,69	3,6,3	51,81,87	152	149	8.668378390302078e-35	7.15713177651e-33	0.012,0.016,0.014	0.055,0.068,0.033	-0.038
5106	gene:Solyc03g025400.2	NA	3	-	2824618	2824784	2824618	2824773	2824915	2825137	5106	52,27,19	18,7,9	10,25,32	6,19,20	160	149	9.677247338207494e-35	7.96675142711e-33	0.729,0.782,0.663	0.608,0.551,0.598	0.139
19552	gene:Solyc07g064670.2	NA	7	+	66716128	66716193	66716131	66716193	66715864	66715961	19552	281,155,108	8,5,2	163,193,177	0,0,3	152	149	1.3745147825336281e-34	1.12826424788e-32	0.972,0.968,0.981	1.0,1.0,0.983	-0.021
1772	gene:Solyc01g088200.2	NA	1	+	83052216	83052342	83052246	83052342	83050343	83051305	1772	12,8,10	24,18,8	2,10,3	3,26,27	179	149	1.5372112788247012e-34	1.25814487079e-32	0.294,0.27,0.51	0.357,0.243,0.085	0.13
10412	gene:Solyc01g005090.2	NA	1	-	83838	84025	83838	83970	84106	84215	10412	25,30,9	5,0,3	20,32,21	0,3,0	204	149	1.6229565713268518e-34	1.32447368886e-32	0.785,1.0,0.687	1.0,0.886,1.0	-0.138
13694	gene:Solyc01g098600.2	NA	1	+	89075973	89076107	89076044	89076107	89073533	89074211	13694	2,4,0	107,55,23	2,10,7	45,54,60	220	149	1.9086579500198399e-34	1.55312903419e-32	0.013,0.047,0.0	0.029,0.111,0.073	-0.051
3064	gene:Solyc09g056160.2	NA	9	+	47177240	47177399	47177295	47177399	47176975	47177119	3064	48,39,42	1,4,2	32,48,60	0,2,0	204	149	1.9223130672362799e-34	1.55973269187e-32	0.972,0.877,0.939	1.0,0.946,1.0	-0.053
11709	gene:Solyc04g073960.2	NA	4	+	59991118	59991378	59991153	59991378	59990626	59990998	11709	6,0,2	1,2,2	1,6,0	1,0,0	184	149	2.6726405083323954e-34	2.16230441127e-32	0.829,0.0,0.447	0.447,1.0,NA	-0.298
5632	gene:Solyc11g062280.1	NA	11	+	49202183	49202316	49202230	49202316	49197965	49198126	5632	97,55,46	2,0,0	45,69,70	8,0,0	196	149	2.76880517500875e-34	2.23368795709e-32	0.974,1.0,1.0	0.81,1.0,1.0	0.055
26089	gene:Solyc02g078440.2	NA	2	+	43119082	43119295	43119220	43119295	43118888	43118969	26089	22,5,1	125,32,34	11,17,8	26,58,44	287	149	3.3425041198107823e-34	2.68880581409e-32	0.084,0.075,0.015	0.18,0.132,0.086	-0.075
835	gene:Solyc11g045210.1	NA	11	-	31469309	31469430	31469309	31469419	31471088	31471191	835	6,4,2	158,122,195	5,12,15	210,217,208	160	149	3.804862288817012e-34	3.05201987868e-32	0.034,0.03,0.009	0.022,0.049,0.063	-0.02
24575	gene:Solyc06g068440.2	NA	6	+	42405028	42405247	42405061	42405247	42404379	42404534	24575	41,23,28	896,628,615	31,44,50	519,673,812	182	149	4.792330735768998e-34	3.83318385982e-32	0.036,0.029,0.036	0.047,0.051,0.048	-0.015
15018	gene:Solyc07g049500.2	NA	7	-	59777866	59778029	59777866	59777980	59778327	59778390	15018	1,2,0	43,26,24	3,4,2	26,34,42	198	149	6.376809080069112e-34	5.08609234134e-32	0.017,0.055,0.0	0.08,0.081,0.035	-0.041
25077	gene:Solyc05g055160.2	NA	5	-	64924568	64924733	64924568	64924727	64925998	64926178	25077	188,72,72	12,0,0	106,184,192	5,0,0	155	149	7.408623983029925e-34	5.89236746447e-32	0.938,1.0,1.0	0.953,1.0,1.0	-0.005
4507	gene:Solyc10g009280.2	NA	10	-	3269604	3269837	3269604	3269726	3270784	3271023	4507	3,4,1	4,1,2	2,0,2	3,5,7	260	149	1.2954602181513112e-33	1.02742767442e-31	0.301,0.696,0.223	0.276,0.0,0.141	0.268
22459	gene:Solyc04g082980.1	NA	4	+	66438874	66438990	66438882	66438990	66435908	66436080	22459	30,16,15	2,0,0	15,35,31	0,4,3	157	149	1.3970992223087505e-33	1.10492496079e-31	0.934,1.0,1.0	1.0,0.893,0.907	0.045
26668	gene:Solyc12g007160.1	NA	12	-	1591664	1591891	1591664	1591786	1592013	1592050	26668	20,5,4	2,1,0	5,6,11	0,2,5	254	149	1.731978280140489e-33	1.36593413102e-31	0.854,0.746,1.0	1.0,0.638,0.563	0.133
16068	gene:Solyc03g110900.2	NA	3	-	61618768	61618880	61618768	61618860	61621826	61621886	16068	29,13,10	6,2,1	13,17,19	0,1,2	169	149	2.0180852465072297e-33	1.58712821551e-31	0.81,0.851,0.898	1.0,0.937,0.893	-0.09
14989	gene:Solyc01g110030.2	NA	1	-	96845278	96845389	96845278	96845375	96846098	96846146	14989	105,67,56	2,0,0	63,93,110	3,7,0	163	149	2.156280113997472e-33	1.6910882064e-31	0.98,1.0,1.0	0.95,0.924,1.0	0.035
12628	gene:Solyc01g098230.2	NA	1	+	88808120	88808247	88808171	88808247	88807951	88808035	12628	8,9,6	109,131,75	8,20,15	87,82,131	200	149	3.116162467068094e-33	2.43709872945e-31	0.052,0.049,0.056	0.064,0.154,0.079	-0.047
11887	gene:Solyc11g030390.1	NA	11	-	21670362	21670491	21670362	21670387	21671011	21671223	11887	28,12,13	3,2,0	12,22,7	0,3,8	253	149	3.925730582780022e-33	3.06174361657e-31	0.846,0.779,1.0	1.0,0.812,0.34	0.158
13454	gene:Solyc06g063260.2	NA	6	-	39959798	39959994	39959798	39959923	39960071	39960161	13454	15,3,1	11,17,0	0,2,2	6,4,6	220	149	4.180922020485113e-33	3.25176407422e-31	0.48,0.107,1.0	0.0,0.253,0.184	0.383
20237	gene:Solyc11g071580.1	NA	11	+	55012989	55013150	55013000	55013150	55012509	55012605	20237	3,1,0	67,40,18	2,4,5	23,45,62	160	149	5.055703744100274e-33	3.92130410235e-31	0.04,0.023,0.0	0.075,0.076,0.07	-0.053
8405	gene:Solyc11g040150.1	NA	11	+	39800623	39800730	39800651	39800730	39800446	39800523	8405	427,155,124	15,0,2	89,207,180	2,12,10	177	149	5.1306552719454786e-33	3.96850547202e-31	0.96,1.0,0.981	0.974,0.936,0.938	0.031
12777	gene:Solyc12g005930.1	NA	12	-	555108	555202	555108	555197	555296	555475	12777	84,18,20	7,2,0	29,41,42	2,1,0	154	149	5.260971108469922e-33	4.05815456326e-31	0.921,0.897,1.0	0.933,0.975,1.0	-0.03
25831	gene:Solyc01g099140.2	NA	1	-	89455285	89455494	89455285	89455491	89456645	89456802	25831	32,17,3	4,5,6	16,28,27	1,3,4	152	149	5.333527558520013e-33	4.10288165055e-31	0.887,0.769,0.329	0.94,0.901,0.869	-0.242
16006	gene:Solyc01g090640.2	NA	1	-	84287081	84287246	84287081	84287181	84288026	84288172	16006	64,38,45	0,0,7	74,58,90	0,0,2	214	149	5.3968563511376686e-33	4.14028584649e-31	1.0,1.0,0.817	1.0,1.0,0.969	-0.051
15453	gene:Solyc02g069010.2	NA	2	+	38961934	38962068	38961939	38962068	38961247	38961315	15453	95,69,31	3,1,0	18,51,61	0,3,6	154	149	5.7938062564468435e-33	4.43273410734e-31	0.968,0.985,1.0	1.0,0.943,0.908	0.034
4607	gene:Solyc02g068770.2	NA	2	+	38689615	38689835	38689680	38689835	38687010	38687102	4607	931,572,663	22,17,21	628,858,1102	38,32,36	214	149	9.520612047159542e-33	7.26430439533e-31	0.967,0.959,0.956	0.92,0.949,0.955	0.019
14760	gene:Solyc02g090480.2	NA	2	+	52012677	52012765	52012680	52012765	52011891	52012392	14760	89,39,49	1,8,0	33,53,34	0,2,0	152	149	9.768975174650813e-33	7.4336620552e-31	0.989,0.827,1.0	1.0,0.963,1.0	-0.049
11344	gene:Solyc02g014380.2	NA	2	+	15996424	15996534	15996431	15996534	15996222	15996307	11344	187,78,73	57,19,14	45,62,109	32,37,41	156	149	1.0762292248878447e-32	8.16744847081e-31	0.758,0.797,0.833	0.573,0.615,0.717	0.161
2822	gene:Solyc12g019010.1	NA	12	-	8974323	8974429	8974323	8974412	8979428	8979493	2822	2,0,4	9,1,6	0,0,3	9,13,17	166	149	1.3494669948656438e-32	1.02135062474e-30	0.166,0.0,0.374	0.0,0.0,0.137	0.134
25366	gene:Solyc09g007300.1	NA	9	-	899356	899485	899356	899394	901249	901864	25366	44,19,36	0,6,0	45,49,42	0,2,0	240	149	1.3859408244466155e-32	1.04614380462e-30	1.0,0.663,1.0	1.0,0.938,1.0	-0.092
12550	gene:Solyc03g007670.2	NA	3	+	2201875	2201953	2201886	2201953	2200918	2201190	12550	69,32,34	0,0,2	35,34,41	2,1,4	160	149	1.514359766702857e-32	1.14002136983e-30	1.0,1.0,0.941	0.942,0.969,0.905	0.042
19135	gene:Solyc06g069380.2	NA	6	-	43130460	43130750	43130460	43130706	43130840	43131006	19135	51,24,29	3,1,0	21,35,28	1,3,8	193	149	1.784967626990854e-32	1.34015369434e-30	0.929,0.949,1.0	0.942,0.9,0.73	0.102
18472	gene:Solyc10g009370.2	NA	10	+	3442936	3443976	3443886	3443976	3442524	3442853	18472	6,6,4	7,0,0	4,7,2	2,0,0	1099	149	1.8692684687373448e-32	1.39971419514e-30	0.104,1.0,1.0	0.213,1.0,1.0	-0.036
19122	gene:Solyc01g111860.2	NA	1	-	98014450	98015039	98014450	98014553	98017543	98018293	19122	186,126,191	16,5,1	187,236,263	0,4,10	635	149	2.082866015571608e-32	1.55551969943e-30	0.732,0.855,0.978	1.0,0.933,0.861	-0.076
24320	gene:Solyc05g013500.2	NA	5	+	6720120	6720272	6720222	6720272	6718749	6719093	24320	25,14,12	7,3,2	6,14,20	0,2,2	251	149	3.4992796560075427e-32	2.60640790251e-30	0.679,0.735,0.781	1.0,0.806,0.856	-0.156
6570	gene:Solyc09g007290.2	NA	9	+	888060	888138	888072	888138	887972	887978	6570	474,28,238	266,125,115	184,317,311	119,8,5	161	149	4.1381352067537757e-32	3.07412128618e-30	0.623,0.172,0.657	0.589,0.973,0.983	-0.364
18979	gene:Solyc02g067090.2	NA	2	+	37326453	37326546	37326456	37326546	37326205	37326322	18979	120,65,42	0,3,3	44,95,67	2,7,5	152	149	4.478740263162803e-32	3.31839295025e-30	1.0,0.955,0.932	0.956,0.93,0.929	0.024
12778	gene:Solyc12g005930.1	NA	12	-	554206	554344	554206	554293	554667	554769	12778	141,45,53	9,0,0	100,93,114	2,1,0	200	149	6.165336476146627e-32	4.5452860171e-30	0.921,1.0,1.0	0.974,0.986,1.0	-0.013
4276	gene:Solyc10g083520.1	NA	10	+	63316082	63316210	63316129	63316210	63315802	63315913	4276	43,6,4	1006,623,316	14,32,21	378,745,485	196	149	6.166930415671179e-32	4.5452860171e-30	0.031,0.007,0.01	0.027,0.032,0.032	-0.014
26068	gene:Solyc10g084930.1	NA	10	+	64282729	64282831	64282772	64282831	64282530	64282651	26068	3,7,2	36,29,23	7,6,11	16,27,37	192	149	6.534558559967654e-32	4.80366830955e-30	0.061,0.158,0.063	0.253,0.147,0.187	-0.102
1492	gene:Solyc01g049910.2	NA	1	-	47170711	47170753	47170711	47170746	47170845	47170943	1492	7,3,0	1,3,0	2,7,2	0,1,2	156	149	6.552796141406846e-32	4.80453060837e-30	0.87,0.489,NA	1.0,0.87,0.489	-0.107
24450	gene:Solyc08g007340.2	NA	8	+	1912811	1912940	1912827	1912940	1911458	1911779	24450	54,39,38	1,2,0	31,45,43	2,6,0	165	149	7.452205182389857e-32	5.44978797169e-30	0.98,0.946,1.0	0.933,0.871,1.0	0.041
28539	gene:Solyc03g117540.2	NA	3	+	66676344	66676476	66676359	66676476	66676146	66676264	28539	4,0,8	27,18,15	2,3,0	10,26,34	164	149	7.620943839104614e-32	5.55874802565e-30	0.119,0.0,0.326	0.154,0.095,0.0	0.065
9008	gene:Solyc12g089280.1	NA	12	+	64397018	64397168	64397034	64397168	64395325	64395388	9008	55,48,69	1,0,3	29,65,67	1,13,2	165	149	7.933838892651191e-32	5.77202155097e-30	0.98,1.0,0.954	0.963,0.819,0.968	0.061
21378	gene:Solyc11g045510.1	NA	11	-	30393908	30394001	30393908	30393998	30394073	30394203	21378	7,2,0	79,25,31	2,2,0	33,78,80	152	149	8.589230414886042e-32	6.23272634874e-30	0.08,0.073,0.0	0.056,0.025,0.0	0.024
12669	gene:Solyc03g115470.2	NA	3	+	65166523	65166726	65166595	65166726	65166344	65166438	12669	21,4,9	377,143,103	11,13,23	130,200,170	221	149	8.931256476525365e-32	6.46425516958e-30	0.036,0.019,0.056	0.054,0.042,0.084	-0.023
17674	gene:Solyc01g099770.2	NA	1	+	89915776	89915900	89915817	89915900	89915651	89915689	17674	4561,1045,1573	45,16,16	1804,2321,2727	36,30,43	190	149	9.162928920172633e-32	6.61492983968e-30	0.988,0.981,0.987	0.975,0.984,0.98	0.006
17672	gene:Solyc01g099770.2	NA	1	+	89915774	89915933	89915817	89915933	89915651	89915689	17672	4561,1044,1573	45,16,16	1804,2324,2727	36,30,43	192	149	1.110649988296166e-31	7.99753207685e-30	0.987,0.981,0.987	0.975,0.984,0.98	0.005
9982	gene:Solyc08g083280.2	NA	8	+	65785370	65785469	65785377	65785469	65785227	65785289	9982	16,4,2	4,1,0	2,5,4	2,0,0	156	149	1.1576547225586637e-31	8.31473691674e-30	0.793,0.793,1.0	0.489,1.0,1.0	0.032
11393	gene:Solyc02g069780.2	NA	2	+	39604980	39605083	39604984	39605083	39604737	39604875	11393	2,0,0	0,0,3	5,0,2	2,0,0	153	149	1.2599779570541901e-31	9.02663597477e-30	1.0,NA,0.0	0.709,NA,1.0	-0.355
25106	gene:Solyc07g066660.2	NA	7	+	68034085	68034207	68034147	68034207	68033815	68033977	25106	9,3,1	164,38,91	0,0,2	43,63,79	211	149	1.343908329760153e-31	9.60348706203e-30	0.037,0.053,0.008	0.0,0.0,0.018	0.027
9088	gene:Solyc09g075070.2	NA	9	-	66886361	66886455	66886361	66886442	66886545	66886574	9088	758,418,395	53,25,32	310,453,536	30,44,70	162	149	1.4974082055113352e-31	1.06732982345e-29	0.929,0.939,0.919	0.905,0.904,0.876	0.034
1138	gene:Solyc02g077320.2	NA	2	-	42289274	42289337	42289274	42289324	42289415	42289497	1138	2,1,1	21,3,7	0,0,1	8,20,12	162	149	1.6622620089825433e-31	1.1818431026e-29	0.081,0.235,0.116	0.0,0.0,0.071	0.12
10526	gene:Solyc04g076810.2	NA	4	-	61680940	61681072	61680940	61681060	61681306	61681426	10526	15,5,3	435,145,158	4,4,3	188,308,256	161	149	1.88746810103573e-31	1.33858096687e-29	0.031,0.031,0.017	0.019,0.012,0.011	0.012
24538	gene:Solyc02g066830.2	NA	2	+	36988943	36989065	36988982	36989065	36988269	36988668	24538	41,18,10	0,2,0	9,10,19	0,4,1	188	149	1.9013736562241045e-31	1.34505465555e-29	1.0,0.877,1.0	1.0,0.665,0.938	0.091
11589	gene:Solyc07g008080.2	NA	7	-	2791847	2791989	2791847	2791984	2794318	2794385	11589	64,37,39	5,0,0	64,74,78	10,4,2	154	149	1.993420184457618e-31	1.40663522039e-29	0.925,1.0,1.0	0.861,0.947,0.974	0.048
13502	gene:Solyc01g095210.2	NA	1	-	86554420	86554567	86554420	86554564	86554684	86554768	13502	86,95,32	20,16,6	43,66,68	3,8,8	152	149	2.1364019173560453e-31	1.50009782958e-29	0.808,0.853,0.839	0.934,0.89,0.893	-0.072
20107	gene:Solyc05g005620.2	NA	5	-	437501	437668	437501	437646	438412	438498	20107	17,40,32	1,2,0	48,32,43	0,0,10	171	149	2.1365271875745653e-31	1.50009782958e-29	0.937,0.946,1.0	1.0,1.0,0.789	0.031
5653	gene:Solyc05g055450.2	NA	5	+	65099279	65099374	65099282	65099374	65098739	65098933	5653	538,165,124	373,130,65	81,170,197	76,170,152	152	149	2.314267370231828e-31	1.62085069176e-29	0.586,0.554,0.652	0.511,0.495,0.56	0.075
24478	gene:Solyc01g081330.2	NA	1	-	80565372	80565421	80565372	80565411	80565532	80565616	24478	0,4,0	24,18,0	3,4,3	6,11,14	159	149	2.5860940871307186e-31	1.80673645219e-29	0.0,0.172,NA	0.319,0.254,0.167	-0.161
3545	gene:Solyc01g008180.2	NA	1	-	2332252	2332397	2332252	2332357	2334112	2334359	3545	104,92,47	5,0,4	83,178,135	0,3,1	189	149	2.889392779936013e-31	2.01363499305e-29	0.943,1.0,0.903	1.0,0.979,0.991	-0.041
8099	gene:Solyc01g088720.2	NA	1	+	83483091	83483293	83483236	83483293	83482436	83482513	8099	13,6,4	49,37,24	2,5,4	26,47,42	294	149	2.9815275712356656e-31	2.07271379674e-29	0.119,0.076,0.078	0.038,0.051,0.046	0.046
8089	gene:Solyc09g055180.2	NA	9	+	36923152	36923297	36923245	36923297	36922711	36922995	8089	6,7,6	169,73,62	4,3,4	93,143,159	242	149	3.4978295074465534e-31	2.42564999463e-29	0.021,0.056,0.056	0.026,0.013,0.015	0.026
10241	gene:Solyc03g007590.2	NA	3	-	2140059	2140290	2140059	2140224	2140857	2140925	10241	2,3,4	42,38,37	1,1,0	41,58,57	215	149	3.633516180138285e-31	2.51355400619e-29	0.032,0.052,0.07	0.017,0.012,0.0	0.042
21945	gene:Solyc08g079490.2	NA	8	-	63001179	63001289	63001179	63001258	63001400	63001434	21945	78,47,44	9,8,10	17,45,53	0,3,6	180	149	4.11920260065302e-31	2.84255267699e-29	0.878,0.829,0.785	1.0,0.925,0.88	-0.104
20636	gene:Solyc02g081890.2	NA	2	-	45664084	45664252	45664084	45664200	45664368	45664447	20636	1,0,0	16,12,11	2,4,10	15,13,17	201	149	4.614643750441614e-31	3.17665757442e-29	0.044,0.0,0.0	0.09,0.186,0.304	-0.179
10984	gene:Solyc01g106350.2	NA	1	+	94280979	94281092	94281014	94281092	94280754	94280884	10984	3,6,4	32,8,6	1,2,2	17,20,15	184	149	4.6747057109046574e-31	3.21015461684e-29	0.071,0.378,0.351	0.045,0.075,0.097	0.194
12501	gene:Solyc06g065480.2	NA	6	-	40876632	40876697	40876632	40876684	40879762	40880038	12501	30,6,14	10,2,1	4,11,8	3,11,20	162	149	5.375297431999388e-31	3.68227491966e-29	0.734,0.734,0.928	0.551,0.479,0.269	0.366
13775	gene:Solyc01g096990.2	NA	1	+	87973242	87973390	87973274	87973390	87972260	87972414	13775	149,58,69	3,5,2	100,103,148	2,15,9	181	149	5.551432679765056e-31	3.79370357036e-29	0.976,0.905,0.966	0.976,0.85,0.931	0.03
28544	gene:Solyc03g117540.2	NA	3	+	66677883	66678108	66677899	66678108	66677724	66677826	28544	1,1,1	19,16,18	2,5,2	23,18,21	165	149	5.811930660509702e-31	3.96210430379e-29	0.045,0.053,0.048	0.073,0.201,0.079	-0.069
27054	gene:Solyc01g068280.2	NA	1	-	77426073	77426160	77426073	77426157	77426249	77426336	27054	3,6,2	34,33,19	4,13,9	23,30,42	152	149	6.176045554681897e-31	4.20015851672e-29	0.08,0.151,0.094	0.146,0.298,0.174	-0.098
15861	gene:Solyc05g012270.2	NA	5	+	5561864	5562049	5561908	5562049	5561647	5561722	15861	526,324,297	0,4,6	258,314,397	8,8,4	193	149	6.652025233184878e-31	4.51295832386e-29	1.0,0.984,0.974	0.961,0.968,0.987	0.014
6968	gene:Solyc03g031990.2	NA	3	-	4481823	4481953	4481823	4481901	4482052	4482132	6968	104,49,34	21,3,0	52,64,53	8,15,16	201	149	7.008083498591042e-31	4.74309112747e-29	0.786,0.924,1.0	0.828,0.76,0.711	0.137
12522	gene:Solyc05g012200.2	NA	5	+	5465203	5465339	5465208	5465339	5464911	5465102	12522	43,24,2	5,7,0	20,11,31	7,9,8	154	149	7.1785535858474945e-31	4.84681477721e-29	0.893,0.768,1.0	0.734,0.542,0.789	0.199
4962	gene:Solyc02g084380.2	NA	2	+	47505348	47505508	47505373	47505508	47504981	47505164	4962	2,1,0	4,3,0	0,1,0	2,0,6	174	149	8.166590975353896e-31	5.50072652897e-29	0.3,0.222,NA	0.0,1.0,0.0	-0.072
27330	gene:Solyc09g031580.2	NA	9	-	29718695	29718825	29718695	29718794	29718905	29719113	27330	18,8,2	18,6,7	7,19,8	0,6,10	180	149	8.465649406333569e-31	5.68855272161e-29	0.453,0.525,0.191	1.0,0.724,0.398	-0.318
20873	gene:Solyc03g059180.2	NA	3	-	27862783	27863010	27862783	27863000	27863132	27863233	20873	23,7,1	32,4,9	2,5,1	7,8,13	159	149	1.2260991866263532e-30	8.21924347606e-29	0.402,0.621,0.094	0.211,0.369,0.067	0.157
16789	gene:Solyc09g072900.2	NA	9	+	65592359	65592470	65592369	65592470	65591864	65591954	16789	35,12,6	164,49,52	11,16,8	79,107,114	159	149	1.3688199197830497e-30	9.15418642316e-29	0.167,0.187,0.098	0.115,0.123,0.062	0.051
26257	gene:Solyc10g006840.2	NA	10	+	1281455	1281611	1281466	1281611	1279623	1279703	26257	2,0,2	123,26,24	4,3,7	30,52,65	160	149	1.5364102991844855e-30	1.02506236904e-28	0.015,0.0,0.072	0.11,0.051,0.091	-0.055
21935	gene:Solyc03g118750.2	NA	3	+	67581789	67581927	67581844	67581927	67580725	67580841	21935	57,46,23	17,12,3	27,53,44	0,3,13	204	149	1.6172895999016833e-30	1.07647254575e-28	0.71,0.737,0.848	1.0,0.928,0.712	-0.115
8942	gene:Solyc08g082830.2	NA	8	-	65499572	65499719	65499572	65499676	65499845	65500069	8942	1,0,8	52,21,36	1,1,1	24,30,41	192	149	2.1388437627134254e-30	1.42026288064e-28	0.015,0.0,0.147	0.031,0.025,0.019	0.029
11412	gene:Solyc03g006730.1	NA	3	+	1282742	1282865	1282754	1282865	1281366	1282666	11412	83,79,30	8,6,12	24,74,94	1,4,8	161	149	2.3083535953133074e-30	1.52921636414e-28	0.906,0.924,0.698	0.957,0.945,0.916	-0.097
11711	gene:Solyc04g073960.2	NA	4	+	59991149	59991378	59991153	59991378	59990626	59990998	11711	6,0,1	1,2,2	1,4,0	1,0,0	153	149	2.946258567879916e-30	1.94722793377e-28	0.854,0.0,0.327	0.493,1.0,NA	-0.353
16499	gene:Solyc03g032030.2	NA	3	-	4539275	4539413	4539275	4539357	4539534	4539625	16499	20,6,1	2,0,0	14,7,10	0,2,5	205	149	3.0416991626153945e-30	2.00559812467e-28	0.879,1.0,1.0	1.0,0.718,0.592	0.19
11024	gene:Solyc06g083630.2	NA	6	-	48978913	48979005	48978913	48978987	48979069	48979128	11024	11,6,0	49,17,4	5,5,13	11,14,17	167	149	3.277854471112394e-30	2.15626151014e-28	0.167,0.239,0.0	0.289,0.242,0.406	-0.177
9161	gene:Solyc06g066600.2	NA	6	-	41846650	41846763	41846650	41846753	41846827	41846927	9161	30,10,10	2,0,2	2,7,16	3,5,2	159	149	3.369611728110308e-30	2.21145496981e-28	0.934,1.0,0.824	0.385,0.567,0.882	0.308
20124	gene:Solyc01g079230.2	NA	1	+	78322332	78322746	78322659	78322746	78321401	78321860	20124	241,216,122	9,3,0	216,275,309	0,3,3	476	149	3.553000342709528e-30	2.32638894533e-28	0.893,0.958,1.0	1.0,0.966,0.97	-0.028
20408	gene:Solyc04g076100.2	NA	4	+	61059269	61059513	61059288	61059513	61058950	61059071	20408	3,4,2	35,18,10	2,0,1	7,26,19	168	149	3.738953695565723e-30	2.44246499533e-28	0.071,0.165,0.151	0.202,0.0,0.045	0.047
8389	gene:Solyc03g026150.2	NA	3	+	3560627	3560729	3560694	3560729	3559366	3559586	8389	5,1,1	158,90,56	1,9,5	53,121,90	216	149	4.051022219032556e-30	2.64019746706e-28	0.021,0.008,0.012	0.013,0.049,0.037	-0.019
22306	gene:Solyc11g020590.1	NA	11	+	11623710	11623954	11623883	11623954	11620585	11620661	22306	27,12,13	4,2,2	8,22,8	8,2,5	322	149	4.450728769991906e-30	2.89400158243e-28	0.757,0.735,0.75	0.316,0.836,0.425	0.222
18984	gene:Solyc01g066310.2	NA	1	+	73962060	73962212	73962074	73962212	73961612	73961744	18984	2,3,0	3,4,6	1,1,8	4,3,0	163	149	5.4567755545646616e-30	3.53998884191e-28	0.379,0.407,0.0	0.186,0.234,1.0	-0.211
6785	gene:Solyc01g067360.2	NA	1	-	75816670	75816768	75816670	75816714	75816851	75816929	6785	37,24,5	105,80,69	11,14,23	76,89,136	203	149	6.78478129426696e-30	4.39139120322e-28	0.205,0.18,0.051	0.096,0.104,0.11	0.042
10604	gene:Solyc09g083120.2	NA	9	-	68800322	68800391	68800322	68800386	68800543	68800756	10604	20,13,9	8,3,2	10,23,16	1,1,1	154	149	8.234861395250255e-30	5.31771840787e-28	0.708,0.807,0.813	0.906,0.957,0.939	-0.158
25542	gene:Solyc11g066960.1	NA	11	-	52744717	52744948	52744717	52744792	52745262	52745384	25542	3,2,3	56,17,14	7,4,3	16,23,17	305	149	8.33829859276811e-30	5.37219214827e-28	0.026,0.054,0.095	0.176,0.078,0.079	-0.053
14380	gene:Solyc11g067020.1	NA	11	+	52795525	52795618	52795551	52795618	52795023	52795122	14380	13,3,3	159,69,100	4,2,3	88,118,142	175	149	8.738680578958804e-30	5.60450003874e-28	0.065,0.036,0.025	0.037,0.014,0.018	0.019
15260	gene:Solyc05g009220.2	NA	5	+	3364914	3365016	3364917	3365016	3364769	3364825	15260	0,3,0	2,3,2	0,0,1	0,1,0	152	149	8.724083498937238e-30	5.60450003874e-28	0.0,0.495,0.0	NA,0.0,1.0	-0.335
7703	gene:Solyc05g054550.2	NA	5	+	64449053	64449199	64449101	64449199	64448006	64448076	7703	4,1,2	274,144,37	2,4,6	42,136,87	197	149	9.066577165696739e-30	5.80157909319e-28	0.011,0.005,0.039	0.035,0.022,0.05	-0.017
3359	gene:Solyc11g045160.1	NA	11	-	31578723	31578817	31578723	31578778	31582772	31582841	3359	0,1,6	0,2,0	0,6,0	0,1,6	188	149	1.2478690275674397e-29	7.96683729505e-28	NA,0.284,1.0	NA,0.826,0.0	0.229
10476	gene:Solyc03g114780.2	NA	3	+	64672255	64672482	64672343	64672482	64671994	64672144	10476	3,2,0	2,4,10	0,0,2	8,4,16	237	149	1.3055507966637115e-29	8.31624042535e-28	0.485,0.239,0.0	0.0,0.0,0.073	0.217
6219	gene:Solyc01g096500.2	NA	1	-	87587187	87587348	87587187	87587334	87588661	87588699	6219	1,0,3	163,64,89	6,5,1	102,106,117	163	149	1.6150288414733277e-29	1.02643650184e-27	0.006,0.0,0.03	0.051,0.041,0.008	-0.021
11254	gene:Solyc07g062940.2	NA	7	-	65559733	65559927	65559733	65559907	65560001	65560126	11254	8,3,1	154,89,77	3,1,0	83,131,119	169	149	1.665712113283327e-29	1.05626406643e-27	0.044,0.029,0.011	0.031,0.007,0.0	0.015
5697	gene:Solyc05g053190.2	NA	5	-	63313896	63313990	63313896	63313982	63314057	63314236	5697	21,24,7	3,1,4	11,14,21	0,2,0	157	149	1.7522515916490828e-29	1.10864367557e-27	0.869,0.958,0.624	1.0,0.869,1.0	-0.139
21574	gene:Solyc02g083310.2	NA	2	-	46764387	46764489	46764387	46764481	46764563	46764673	21574	342,174,178	8,10,4	147,222,262	12,9,15	157	149	1.8228133811495907e-29	1.15070203467e-27	0.976,0.943,0.977	0.921,0.959,0.943	0.024
1919	gene:Solyc12g021170.1	NA	12	+	14513438	14513536	14513454	14513536	14509121	14509231	1919	3,2,4	64,68,46	1,0,2	45,70,76	165	149	2.0803892228657277e-29	1.30790061705e-27	0.041,0.026,0.073	0.02,0.0,0.023	0.032
27997	gene:Solyc03g112160.2	NA	3	-	62658732	62658935	62658732	62658860	62659129	62659371	27997	120,36,52	8,3,6	47,68,86	0,0,7	224	149	2.0811204987967712e-29	1.30790061705e-27	0.909,0.889,0.852	1.0,1.0,0.891	-0.08
21856	gene:Solyc04g050470.2	NA	4	-	47282595	47282672	47282595	47282662	47282769	47282902	21856	10,11,6	1,0,4	12,9,3	0,0,2	159	149	2.1644389644270235e-29	1.35723338627e-27	0.904,1.0,0.584	1.0,1.0,0.584	-0.032
3535	gene:Solyc05g051060.2	NA	5	-	61243913	61244013	61243913	61244010	61246225	61246334	3535	55,17,38	3,0,2	23,37,44	0,8,7	152	149	2.484951703708331e-29	1.55475144929e-27	0.947,1.0,0.949	1.0,0.819,0.86	0.072
16642	gene:Solyc08g048240.2	NA	8	-	14596880	14597066	14596880	14597048	14600953	14601097	16642	8,9,14	93,52,60	0,3,2	43,89,73	167	149	2.7561854898064034e-29	1.72062976642e-27	0.071,0.134,0.172	0.0,0.029,0.024	0.108
15700	gene:Solyc01g080860.2	NA	1	-	80178969	80179113	80178969	80179103	80179226	80179364	15700	44,26,40	217,149,256	67,60,71	203,248,374	159	149	2.9235410814133566e-29	1.8210685652e-27	0.16,0.141,0.128	0.236,0.185,0.151	-0.048
9191	gene:Solyc03g120500.2	NA	3	-	68878253	68878395	68878253	68878390	68878916	68879134	9191	372,195,250	5,4,2	202,189,347	6,4,11	154	149	3.05507030000805e-29	1.89879700434e-27	0.986,0.979,0.992	0.97,0.979,0.968	0.013
27959	gene:Solyc08g044510.2	NA	8	+	19665954	19666114	19665972	19666114	19662383	19662471	27959	93,43,33	38,15,22	46,56,103	18,18,21	167	149	3.4687711192571586e-29	2.15117292649e-27	0.686,0.719,0.572	0.695,0.735,0.814	-0.089
14917	gene:Solyc03g082380.2	NA	3	-	52318926	52318994	52318926	52318989	52319073	52319177	14917	16,18,20	1308,683,917	36,35,31	1072,1366,1273	154	149	3.531250105522202e-29	2.18510652134e-27	0.012,0.025,0.021	0.031,0.024,0.023	-0.007
23497	gene:Solyc03g005340.2	NA	3	-	202793	202969	202793	202965	203908	204060	23497	85,82,14	7,9,1	30,94,66	2,27,5	153	149	5.737241904788648e-29	3.54236942608e-27	0.922,0.899,0.932	0.936,0.772,0.928	0.039
6182	gene:Solyc07g038100.2	NA	7	+	45331826	45332013	45331829	45332013	45331131	45331318	6182	15,19,6	6,2,2	3,15,13	4,5,10	152	149	5.982759004223425e-29	3.6858770189e-27	0.71,0.903,0.746	0.424,0.746,0.56	0.21
22642	gene:Solyc02g079070.2	NA	2	+	43701130	43701263	43701151	43701263	43700355	43700714	22642	4,7,0	3,0,1	1,6,2	7,3,1	170	149	6.236323955316281e-29	3.83370526118e-27	0.539,1.0,0.0	0.111,0.637,0.637	0.051
26671	gene:Solyc12g007160.1	NA	12	-	1591664	1591810	1591664	1591786	1592013	1592050	26671	58,29,29	2,1,0	22,28,36	0,2,5	173	149	6.399945617971077e-29	3.92571827612e-27	0.962,0.962,1.0	1.0,0.923,0.861	0.047
24326	gene:Solyc06g069280.2	NA	6	-	43047065	43047232	43047065	43047224	43047335	43047409	24326	0,0,2	3,14,13	1,0,5	7,21,8	157	149	6.625481341094462e-29	4.05522667736e-27	0.0,0.0,0.127	0.119,0.0,0.372	-0.121
15705	gene:Solyc08g079820.2	NA	8	+	63273829	63273917	63273867	63273917	63273591	63273684	15705	81,29,24	5,4,0	25,24,24	4,7,2	187	149	7.235395832211342e-29	4.41892775826e-27	0.928,0.852,1.0	0.833,0.732,0.905	0.103
15976	gene:Solyc07g063880.2	NA	7	-	66233356	66233588	66233356	66233534	66233672	66233788	15976	71,40,23	16,6,2	32,35,42	18,7,11	203	149	7.25603962535604e-29	4.42194362883e-27	0.765,0.83,0.894	0.566,0.786,0.737	0.133
16641	gene:Solyc08g048240.2	NA	8	-	14596880	14597089	14596880	14597066	14600953	14601097	16641	2,9,2	1,1,10	1,2,8	0,1,1	172	149	7.396642422336263e-29	4.49789346438e-27	0.634,0.886,0.148	1.0,0.634,0.874	-0.28
22079	gene:Solyc02g068360.2	NA	2	-	38321305	38321468	38321305	38321391	38322542	38322690	22079	1,1,7	20,20,2	0,1,3	6,20,22	226	149	8.107912458674915e-29	4.91979041539e-27	0.032,0.032,0.698	0.0,0.032,0.082	0.216
27280	gene:Solyc03g113970.2	NA	3	+	64031191	64031344	64031229	64031344	64030958	64031119	27280	14,14,8	0,1,0	14,20,14	5,0,0	187	149	8.23457769401459e-29	4.98590397796e-27	1.0,0.918,1.0	0.69,1.0,1.0	0.076
23989	gene:Solyc07g008190.2	NA	7	-	2931461	2931524	2931461	2931521	2931613	2931901	23989	61,29,37	43,21,37	62,61,67	26,33,41	152	149	1.2643496435069314e-28	7.63900519591e-27	0.582,0.575,0.495	0.7,0.644,0.616	-0.103
7044	gene:Solyc02g081920.2	NA	2	-	45685054	45685277	45685054	45685255	45685348	45685454	7044	6,2,4	16,8,3	1,1,6	19,18,14	171	149	2.3283152496317595e-28	1.40371982555e-26	0.246,0.179,0.537	0.044,0.046,0.272	0.2
27571	gene:Solyc01g103020.2	NA	1	+	91692012	91692098	91692015	91692098	91691313	91691430	27571	19,6,13	427,204,246	6,5,12	239,328,364	152	149	2.5708635622362143e-28	1.546638111e-26	0.042,0.028,0.049	0.024,0.015,0.031	0.016
23247	gene:Solyc03g116380.2	NA	3	+	65853902	65853991	65853907	65853991	65853670	65853825	23247	106,48,34	4,1,1	49,58,63	2,6,8	154	149	2.6164362640308083e-28	1.57069857172e-26	0.962,0.979,0.97	0.96,0.903,0.884	0.055
11040	gene:Solyc08g048500.2	NA	8	-	12405620	12405860	12405620	12405832	12406341	12406836	11040	201,160,126	3,0,12	148,175,205	1,0,6	177	149	2.7242210959320076e-28	1.63192436077e-26	0.983,1.0,0.898	0.992,1.0,0.966	-0.026
10137	gene:Solyc07g007900.1	NA	7	+	2570981	2571203	2571017	2571203	2569882	2570305	10137	5,2,0	1,2,0	1,8,0	0,1,0	185	149	4.697280589649525e-28	2.80789670916e-26	0.801,0.446,NA	1.0,0.866,NA	-0.309
26346	gene:Solyc03g080010.2	NA	3	-	51906806	51906930	51906806	51906922	51908042	51908125	26346	5,4,0	1,4,3	0,1,2	1,1,5	157	149	5.928670395444822e-28	3.53647701237e-26	0.826,0.487,0.0	0.0,0.487,0.275	0.184
20966	gene:Solyc10g083150.1	NA	10	-	63014964	63015020	63014964	63015017	63015380	63015492	20966	10,15,28	26,22,26	25,32,23	72,70,45	152	149	7.0619389161754635e-28	4.20357061702e-26	0.274,0.401,0.514	0.254,0.309,0.334	0.097
19050	gene:Solyc08g066160.2	NA	8	+	54562246	54562392	54562290	54562392	54562016	54562172	19050	721,251,299	10,3,14	298,345,510	2,4,7	193	149	8.0179910477453915e-28	4.7625851888e-26	0.982,0.985,0.943	0.991,0.985,0.983	-0.016
9010	gene:Solyc03g019910.2	NA	3	-	61289861	61289927	61289861	61289908	61290000	61290339	9010	11,5,1	164,74,68	2,1,1	49,96,91	168	149	9.960562010679176e-28	5.9039920718e-26	0.056,0.057,0.013	0.035,0.009,0.01	0.024
19795	gene:Solyc10g005490.2	NA	10	-	394434	394570	394434	394566	394646	394754	19795	109,110,79	7,16,11	82,140,111	9,5,7	153	149	1.1599599084196592e-27	6.86106538268e-26	0.938,0.87,0.875	0.899,0.965,0.939	-0.04
2926	gene:Solyc01g100260.2	NA	1	+	90331414	90331502	90331421	90331502	90331306	90331348	2926	14,14,7	44,28,13	2,5,5	18,18,29	156	149	1.2673765664994954e-27	7.48071011107e-26	0.233,0.323,0.34	0.096,0.21,0.141	0.15
2558	gene:Solyc09g072820.2	NA	9	-	65518121	65518272	65518121	65518266	65518387	65518454	2558	125,170,95	12,15,5	102,175,235	6,8,9	155	149	1.3712404917199112e-27	8.07683599255e-26	0.909,0.916,0.948	0.942,0.955,0.962	-0.029
5692	gene:Solyc08g006060.2	NA	8	-	821847	821954	821847	821951	823575	823843	5692	4,1,0	0,2,0	2,2,1	2,4,4	152	149	2.0577572049553503e-27	1.20952305022e-25	1.0,0.329,NA	0.495,0.329,0.197	0.324
17603	gene:Solyc01g090150.1	NA	1	-	83777528	83777639	83777528	83777568	83779243	83779443	17603	3,0,0	6,2,1	7,3,0	6,8,4	220	149	2.1828195030573493e-27	1.28036006476e-25	0.253,0.0,0.0	0.441,0.203,0.0	-0.13
25795	gene:Solyc12g094700.1	NA	12	+	64846013	64846082	64846023	64846082	64845234	64845637	25795	5,2,1	4,2,4	0,0,5	10,11,2	159	149	2.5453063202179962e-27	1.48987732735e-25	0.539,0.484,0.19	0.0,0.0,0.701	0.171
15978	gene:Solyc07g063880.2	NA	7	-	66233356	66233580	66233356	66233534	66233672	66233788	15978	245,133,84	16,6,2	105,121,175	18,7,11	195	149	2.893604646279644e-27	1.69023731983e-25	0.921,0.944,0.97	0.817,0.93,0.924	0.055
23840	gene:Solyc09g020140.2	NA	9	-	18643278	18643355	18643278	18643295	18643736	18643791	23840	94,52,51	5,3,2	47,90,120	0,0,5	209	149	2.9334080927842484e-27	1.70994005905e-25	0.931,0.925,0.948	1.0,1.0,0.945	-0.047
676	gene:Solyc07g066480.2	FLACCA	7	-	67903217	67903374	67903217	67903359	67903453	67903492	676	38,24,17	1,0,0	25,31,34	2,4,0	164	149	3.328199730329582e-27	1.93606329354e-25	0.972,1.0,1.0	0.919,0.876,1.0	0.059
19048	gene:Solyc08g066160.2	NA	8	+	54562224	54562392	54562290	54562392	54562016	54562172	19048	419,137,172	10,3,14	144,213,298	2,4,7	215	149	4.0422085210017785e-27	2.34656455482e-25	0.967,0.969,0.895	0.98,0.974,0.967	-0.03
4387	gene:Solyc07g007840.1	NA	7	-	2504067	2504140	2504067	2504116	2504228	2504353	4387	6,0,4	2,0,0	2,3,3	2,1,2	173	149	6.098854479699418e-27	3.53319440074e-25	0.721,NA,1.0	0.463,0.721,0.564	0.278
677	gene:Solyc07g066480.2	FLACCA	7	-	67895583	67895699	67895583	67895694	67895853	67895990	677	0,3,2	80,61,22	12,0,0	38,47,72	154	149	7.633783888309993e-27	4.41333029518e-25	0.0,0.045,0.081	0.234,0.0,0.0	-0.036
26725	gene:Solyc10g076740.1	NA	10	-	59685650	59685788	59685650	59685747	59686076	59686153	26725	221,85,44	4,1,0	46,73,98	1,3,5	190	149	7.864778466756257e-27	4.53755815024e-25	0.977,0.985,1.0	0.973,0.95,0.939	0.033
26254	gene:Solyc01g103690.2	NA	1	-	92251440	92251523	92251440	92251519	92251625	92251696	26254	1,3,4	4,0,0	2,2,0	2,8,1	153	149	8.269348421139059e-27	4.76121686702e-25	0.196,1.0,1.0	0.493,0.196,0.0	0.502
1687	gene:Solyc09g083000.2	NA	9	+	68697665	68697908	68697675	68697908	68697396	68697539	1687	3,1,5	108,41,38	0,0,3	34,77,51	159	149	8.547660348963248e-27	4.9114158597e-25	0.025,0.022,0.11	0.0,0.0,0.052	0.035
20675	gene:Solyc10g044710.1	NA	10	-	27520482	27520576	27520482	27520549	27520631	27520859	20675	0,1,2	26,17,6	2,3,5	14,24,40	176	149	1.0883156406545219e-26	6.24063683557e-25	0.0,0.047,0.22	0.108,0.096,0.096	-0.011
10798	gene:Solyc02g077690.2	NA	2	+	42584481	42584562	42584487	42584562	42583853	42584009	10798	34,14,31	3,0,0	18,17,49	8,0,0	155	149	1.1041964815049155e-26	6.30601459164e-25	0.916,1.0,1.0	0.684,1.0,1.0	0.077
12144	gene:Solyc11g005580.1	NA	11	+	434858	435064	434871	435064	433954	434023	12144	10,8,5	32,21,20	4,15,5	6,14,16	162	149	1.1040460445005234e-26	6.30601459164e-25	0.223,0.259,0.187	0.38,0.496,0.223	-0.143
11120	gene:Solyc10g055770.1	NA	10	+	57400922	57401001	57400926	57401001	57400730	57400843	11120	43,12,21	2,0,5	10,11,21	4,5,2	153	149	1.1938219084700551e-26	6.80405988522e-25	0.954,1.0,0.804	0.709,0.682,0.911	0.152
12593	gene:Solyc04g079280.2	NA	4	+	63794569	63794621	63794579	63794621	63793337	63794486	12593	1,0,1	51,12,26	2,4,2	14,21,28	159	149	1.3300018931512786e-26	7.56488955589e-25	0.018,0.0,0.035	0.118,0.151,0.063	-0.093
4807	gene:Solyc02g076720.2	NA	2	-	41849418	41849478	41849418	41849475	41849989	41850106	4807	29,44,15	0,7,6	23,48,60	0,4,4	152	149	1.4281709478063718e-26	8.10688569264e-25	1.0,0.86,0.71	1.0,0.922,0.936	-0.096
14992	gene:Solyc01g110030.2	NA	1	-	96850549	96850644	96850549	96850619	96850962	96851072	14992	5,0,0	35,26,13	0,11,15	4,28,28	174	149	1.46400626305061e-26	8.29358075175e-25	0.109,0.0,0.0	0.0,0.252,0.314	-0.152
24439	gene:Solyc01g106740.2	NA	1	-	94488476	94488703	94488476	94488538	94489267	94489724	24439	0,0,2	0,1,10	1,4,2	1,4,5	314	149	1.598389495037293e-26	9.03667795839e-25	NA,0.0,0.087	0.322,0.322,0.16	-0.225
3144	gene:Solyc08g006480.2	NA	8	-	1068747	1068840	1068747	1068835	1069990	1070069	3144	5,0,10	144,114,114	2,2,4	133,130,190	154	149	1.7216868938082088e-26	9.71424739382e-25	0.033,0.0,0.078	0.014,0.015,0.02	0.021
11954	gene:Solyc01g096600.2	NA	1	-	87670840	87670926	87670840	87670912	87673177	87673224	11954	6,2,3	111,52,30	5,4,6	32,50,30	163	149	1.8488338865222785e-26	1.0410783615e-24	0.047,0.034,0.084	0.125,0.068,0.155	-0.061
16672	gene:Solyc06g084480.2	NA	6	+	49568329	49568503	49568393	49568503	49566486	49566651	16672	8,5,4	3,7,1	4,11,4	12,11,9	213	149	2.3476771781469684e-26	1.31933834233e-24	0.651,0.333,0.737	0.189,0.412,0.237	0.294
23269	gene:Solyc06g036580.2	NA	6	-	26688190	26688314	26688190	26688309	26688391	26688466	23269	4,0,0	10,11,9	0,6,6	13,17,14	154	149	2.83203005989144e-26	1.58836267602e-24	0.279,0.0,0.0	0.0,0.255,0.293	-0.09
3316	gene:Solyc05g052170.2	NA	5	+	62459836	62459905	62459846	62459905	62458479	62458950	3316	19,20,17	37,16,18	18,34,35	7,35,25	159	149	3.0853240015738193e-26	1.72698404104e-24	0.325,0.539,0.47	0.707,0.477,0.567	-0.139
17544	gene:Solyc01g068020.2	NA	1	-	77065015	77065184	77065015	77065111	77065862	77065962	17544	12,2,5	38,17,6	2,20,6	7,14,9	222	149	3.6477453342702663e-26	2.03774345013e-24	0.175,0.073,0.359	0.161,0.489,0.309	-0.117
17749	gene:Solyc03g114980.2	NA	3	+	64837960	64838041	64837989	64838041	64837866	64837875	17749	2,7,1	59,41,20	0,3,0	20,20,34	178	149	3.74214405233731e-26	2.08633793651e-24	0.028,0.125,0.04	0.0,0.112,0.0	0.027
17983	gene:Solyc12g044370.1	NA	12	-	38594083	38594190	38594083	38594169	38594257	38594312	17983	2,1,0	5,0,0	1,0,3	0,4,1	170	149	4.405791256047829e-26	2.45148325719e-24	0.26,1.0,NA	1.0,0.0,0.724	0.055
5762	gene:Solyc02g091030.2	NA	2	+	52471397	52471628	52471412	52471628	52471178	52471271	5762	6,12,0	3,0,1	7,7,2	2,9,0	164	149	4.6425430400665515e-26	2.57812227403e-24	0.645,1.0,0.0	0.761,0.414,1.0	-0.177
26845	gene:Solyc03g117730.2	NA	3	-	66780710	66780771	66780710	66780760	66780860	66781037	26845	3,0,8	117,50,65	2,2,0	38,69,86	160	149	5.322915742187898e-26	2.95013174648e-24	0.023,0.0,0.103	0.047,0.026,0.0	0.018
11162	gene:Solyc02g070220.2	NA	2	-	39983140	39983218	39983140	39983188	39983305	39983422	11162	5,3,1	6,9,10	2,1,1	9,11,12	179	149	5.417264685545892e-26	2.99652430691e-24	0.41,0.217,0.077	0.156,0.07,0.065	0.138
12649	gene:Solyc07g017610.2	NA	7	+	7675773	7675862	7675781	7675862	7674869	7675117	12649	11,2,8	148,75,72	1,0,7	63,111,105	157	149	5.494707744284468e-26	3.03340189295e-24	0.066,0.025,0.095	0.015,0.0,0.06	0.037
12650	gene:Solyc07g017610.2	NA	7	+	7675776	7675862	7675781	7675862	7674869	7675117	12650	9,2,8	148,75,72	1,1,7	63,111,105	154	149	5.650593466324013e-26	3.1133553629e-24	0.056,0.025,0.097	0.015,0.009,0.061	0.031
6535	gene:Solyc11g007670.1	NA	11	+	1904111	1904185	1904130	1904185	1903727	1904017	6535	29,20,22	4,4,0	31,28,27	2,5,13	168	149	5.992717782923456e-26	3.29540955426e-24	0.865,0.816,1.0	0.932,0.832,0.648	0.09
4482	gene:Solyc01g094680.2	NA	1	+	86129651	86129857	86129803	86129857	86128508	86128671	4482	30,11,14	111,35,28	11,21,22	15,37,51	301	149	6.732250816711195e-26	3.69486397163e-24	0.118,0.135,0.198	0.266,0.219,0.176	-0.07
3635	gene:Solyc05g009070.2	NA	5	+	3218342	3218590	3218418	3218590	3217566	3217889	3635	14,14,3	28,16,22	7,8,12	27,40,43	225	149	8.508729442036694e-26	4.66076415254e-24	0.249,0.367,0.083	0.147,0.117,0.156	0.093
14620	gene:Solyc02g071800.2	NA	2	+	41151548	41151604	41151557	41151604	41151377	41151449	14620	59,58,34	1,2,0	44,83,76	2,5,2	158	149	1.081070956575554e-25	5.91020442376e-24	0.982,0.965,1.0	0.954,0.94,0.973	0.027
3643	gene:Solyc03g117000.2	NA	3	+	66262314	66262432	66262319	66262432	66261750	66261824	3643	95,45,61	9,0,0	50,56,62	2,1,0	154	149	1.1459330885645103e-25	6.25266397452e-24	0.911,1.0,1.0	0.96,0.982,1.0	-0.01
4936	gene:Solyc12g005100.1	NA	12	-	53377	53465	53377	53431	53541	53703	4936	32,24,11	3,0,0	22,22,23	3,2,2	183	149	1.1910667733418288e-25	6.48636073567e-24	0.897,1.0,1.0	0.857,0.9,0.904	0.079
2529	gene:Solyc01g105370.2	NA	1	-	93560339	93560555	93560339	93560552	93561181	93561449	2529	13,4,3	193,103,134	0,3,3	67,97,139	152	149	1.2530658216043896e-25	6.81082397824e-24	0.062,0.037,0.021	0.0,0.029,0.021	0.023
22098	gene:Solyc12g088730.1	NA	12	+	63986036	63986187	63986047	63986187	63983991	63984118	22098	409,219,168	4,3,2	104,201,257	0,0,15	160	149	1.350916793696919e-25	7.32852838662e-24	0.99,0.986,0.987	1.0,1.0,0.941	0.007
15748	gene:Solyc11g072530.1	NA	11	+	55720465	55720588	55720473	55720588	55719076	55719121	15748	67,49,18	0,0,2	23,42,23	0,0,6	157	149	1.4192604757188953e-25	7.6844766719e-24	1.0,1.0,0.895	1.0,1.0,0.784	0.037
20729	gene:Solyc01g098540.2	NA	1	+	89027165	89027263	89027168	89027263	89026360	89026630	20729	8,3,0	6,0,0	1,3,0	2,6,2	152	149	1.4445258971026715e-25	7.80626230958e-24	0.567,1.0,NA	0.329,0.329,0.0	0.564
9635	gene:Solyc12g056530.1	NA	12	-	62483131	62483201	62483131	62483193	62483269	62483474	9635	12,2,12	292,119,164	2,3,11	167,242,248	157	149	1.4481965093333275e-25	7.81110588511e-24	0.038,0.016,0.065	0.011,0.012,0.04	0.019
3940	gene:Solyc03g097970.2	NA	3	+	60342233	60342308	60342252	60342308	60339729	60339810	3940	28,11,13	560,240,391	3,9,10	297,357,411	168	149	1.6467147481353777e-25	8.8648668707e-24	0.042,0.039,0.029	0.009,0.022,0.021	0.019
16882	gene:Solyc07g025390.2	NA	7	-	27940488	27940627	27940488	27940558	27940730	27940819	16882	75,57,17	0,5,0	25,49,33	2,7,1	218	149	1.9069797095389177e-25	1.02463766645e-23	1.0,0.886,1.0	0.895,0.827,0.958	0.069
3857	gene:Solyc08g069120.2	NA	8	+	58185554	58185662	58185557	58185662	58184540	58184618	3857	89,38,36	47,11,22	22,71,52	17,38,53	152	149	2.2398214228235717e-25	1.20118423161e-23	0.65,0.772,0.616	0.559,0.647,0.49	0.114
9182	gene:Solyc08g041870.2	NA	8	+	25455357	25455622	25455452	25455622	25454389	25454556	9182	1553,694,636	22,5,8	506,834,865	12,14,17	244	149	2.6800645848109543e-25	1.43454787805e-23	0.977,0.988,0.98	0.963,0.973,0.969	0.013
19224	gene:Solyc09g005340.2	NA	9	+	266464	266545	266471	266545	266282	266378	19224	117,51,58	7,1,10	64,73,102	3,3,3	156	149	3.047782761285523e-25	1.62827938603e-23	0.941,0.98,0.847	0.953,0.959,0.97	-0.038
7667	gene:Solyc12g056740.1	NA	12	-	62821039	62821180	62821039	62821134	62821249	62821438	7667	82,79,49	0,2,0	54,76,86	2,6,1	195	149	3.66097944466226e-25	1.95217568683e-23	1.0,0.968,1.0	0.954,0.906,0.985	0.041
1464	gene:Solyc08g065490.2	NA	8	-	53604729	53604920	53604729	53604904	53605001	53605197	1464	15,12,5	273,105,60	6,4,6	102,136,145	165	149	3.734178705968192e-25	1.98744426213e-23	0.047,0.094,0.07	0.05,0.026,0.036	0.033
5601	gene:Solyc09g074840.2	NA	9	+	66664261	66664480	66664264	66664480	66663569	66663625	5601	5,4,0	4,5,10	5,4,3	0,2,7	152	149	3.8568162228436254e-25	2.04884265574e-23	0.551,0.44,0.0	1.0,0.662,0.296	-0.322
24370	gene:Solyc06g065650.2	NA	6	+	41060150	41060382	41060154	41060382	41056397	41056485	24370	147,122,117	27,22,18	146,135,215	11,18,6	153	149	4.041706040672879e-25	2.14301758145e-23	0.841,0.844,0.864	0.928,0.88,0.972	-0.077
18685	gene:Solyc04g049920.2	NA	4	+	44800660	44800847	44800680	44800847	44799632	44799836	18685	1090,589,555	123,100,100	447,542,707	110,84,132	169	149	4.182102104296558e-25	2.21329106666e-23	0.887,0.839,0.83	0.782,0.85,0.825	0.033
27432	gene:Solyc02g021440.2	NA	2	-	22719485	22719560	22719485	22719539	22719662	22719743	27432	28,14,13	404,176,168	10,7,12	155,217,248	170	149	4.207532493343455e-25	2.22257180769e-23	0.057,0.065,0.064	0.054,0.027,0.041	0.021
19615	gene:Solyc11g012900.1	NA	11	-	5683632	5683679	5683632	5683671	5684908	5685072	19615	435,229,194	20,11,7	235,310,282	6,19,32	157	149	4.332004155563115e-25	2.28403702247e-23	0.954,0.952,0.963	0.974,0.939,0.893	0.021
2340	gene:Solyc03g005920.2	NA	3	-	624189	624301	624189	624254	626661	627172	2340	6,5,7	2,2,0	6,10,8	0,0,2	196	149	4.344626124332403e-25	2.28641025291e-23	0.695,0.655,1.0	1.0,1.0,0.753	-0.134
11036	gene:Solyc01g091330.2	NA	1	-	84977878	84977945	84977878	84977940	84979006	84979082	11036	3,2,1	48,22,6	0,2,0	4,33,15	154	149	4.974086013535039e-25	2.61278715879e-23	0.057,0.081,0.139	0.0,0.055,0.0	0.074
11867	gene:Solyc07g008310.2	NA	7	+	3077365	3077476	3077380	3077476	3076997	3077210	11867	2,2,2	40,13,19	8,2,5	23,29,30	164	149	5.157362300855277e-25	2.70401369796e-23	0.043,0.123,0.087	0.24,0.059,0.132	-0.059
19520	gene:Solyc05g048770.2	NA	5	+	59434012	59434179	59434040	59434179	59430387	59430518	19520	28,4,2	1,0,0	5,18,14	0,3,2	177	149	5.47405194442826e-25	2.86471993486e-23	0.959,1.0,1.0	1.0,0.835,0.855	0.09
11171	gene:Solyc10g086400.1	NA	10	+	65232220	65232392	65232242	65232392	65232068	65232137	11171	102,36,38	0,0,2	33,98,78	2,6,0	171	149	6.32859956219608e-25	3.30578331491e-23	1.0,1.0,0.943	0.935,0.934,1.0	0.025
22444	gene:Solyc02g014450.1	NA	2	+	16620586	16620763	16620590	16620763	16620140	16620244	22444	14,6,4	4,1,2	10,14,19	2,0,2	153	149	7.855005046485323e-25	4.0955123534e-23	0.773,0.854,0.661	0.83,1.0,0.902	-0.148
22846	gene:Solyc01g087060.2	NA	1	-	81994100	81994213	81994100	81994209	81995051	81995179	22846	7,1,8	62,24,24	3,5,0	24,43,54	153	149	9.433637329439336e-25	4.90950201498e-23	0.099,0.039,0.245	0.109,0.102,0.0	0.057
2262	gene:Solyc07g052040.1	NA	7	+	60576635	60576729	60576639	60576729	60576467	60576500	2262	8,2,12	0,0,4	3,4,6	1,0,6	153	149	1.021474065670336e-24	5.30619968984e-23	1.0,1.0,0.745	0.745,1.0,0.493	0.169
26058	gene:Solyc10g085480.1	NA	10	+	64641216	64641375	64641218	64641375	64640520	64640621	26058	92,37,43	5870,3210,2795	21,49,40	2494,3913,3796	151	149	1.026696740335741e-24	5.32350768401e-23	0.015,0.011,0.015	0.008,0.012,0.01	0.004
15063	gene:Solyc11g065870.1	NA	11	+	51449636	51449776	51449640	51449776	51448513	51448807	15063	27,14,21	2,3,1	16,37,23	3,10,3	153	149	1.0538347716310885e-24	5.45417610207e-23	0.929,0.82,0.953	0.839,0.783,0.882	0.066
16353	gene:Solyc02g091640.2	NA	2	+	52889282	52889402	52889299	52889402	52888894	52889172	16353	3,0,0	70,31,23	0,3,4	23,29,52	166	149	1.0992182175391493e-24	5.67862181923e-23	0.037,0.0,0.0	0.0,0.085,0.065	-0.038
17953	gene:Solyc08g077550.2	NA	8	+	61529139	61529253	61529160	61529253	61528974	61529051	17953	0,8,0	259,169,69	4,3,5	50,126,125	170	149	1.1492804737569658e-24	5.9263721133e-23	0.0,0.04,0.0	0.066,0.02,0.034	-0.027
10020	gene:Solyc03g112910.2	NA	3	+	63200230	63200313	63200234	63200313	63198886	63198935	10020	305,213,242	0,4,0	208,288,303	11,3,8	153	149	1.2484976512938614e-24	6.42622511374e-23	1.0,0.981,1.0	0.948,0.989,0.974	0.023
27407	gene:Solyc02g077680.2	NA	2	+	42576436	42576598	42576497	42576598	42575516	42575621	27407	100,59,53	5,7,1	55,77,62	1,0,2	210	149	1.34590099159083e-24	6.91493474785e-23	0.934,0.857,0.974	0.975,1.0,0.957	-0.056
17812	gene:Solyc06g068760.2	NA	6	+	42616705	42616770	42616734	42616770	42616604	42616642	17812	8,5,1	279,77,54	8,4,11	78,139,134	178	149	1.381998011488362e-24	7.08745974744e-23	0.023,0.052,0.015	0.079,0.024,0.064	-0.026
21284	gene:Solyc12g005050.1	NA	12	-	23189	23261	23189	23258	24337	24494	21284	7,0,6	190,82,54	0,0,5	54,116,98	152	149	1.4189461249632871e-24	7.26371420879e-23	0.035,0.0,0.098	0.0,0.0,0.048	0.028
16351	gene:Solyc02g091640.2	NA	2	+	52892345	52892581	52892393	52892581	52890809	52891054	16351	1,3,2	45,9,17	4,5,10	34,12,29	197	149	1.4686121121194664e-24	7.50431470358e-23	0.017,0.201,0.082	0.082,0.24,0.207	-0.076
8308	gene:Solyc09g008480.2	NA	9	-	1925031	1925187	1925031	1925183	1926106	1926272	8308	2,0,2	2,0,0	0,0,3	2,0,4	153	149	1.582073405884321e-24	8.06943419251e-23	0.493,NA,1.0	0.0,NA,0.422	0.535
19996	gene:Solyc08g008520.2	NA	8	-	2922150	2922208	2922150	2922205	2922479	2922665	19996	1,1,2	10,5,3	0,0,2	2,6,11	152	149	1.6644075589750397e-24	8.47403161355e-23	0.089,0.164,0.395	0.0,0.0,0.151	0.166
17995	gene:Solyc03g116500.2	NA	3	+	65901887	65902058	65901894	65902058	65901670	65901802	17995	287,126,56	10,3,2	86,180,138	12,5,7	156	149	2.0462751634439536e-24	1.03994363225e-22	0.965,0.976,0.964	0.873,0.972,0.95	0.037
6791	gene:Solyc01g091580.2	NA	1	-	85177368	85177473	85177368	85177442	85177671	85177776	6791	1,0,0	20,10,6	3,1,2	7,18,12	180	149	2.1273389649032834e-24	1.07919330733e-22	0.04,0.0,0.0	0.262,0.044,0.121	-0.129
17547	gene:Solyc01g068020.2	NA	1	-	77065015	77065231	77065015	77065111	77065862	77065962	17547	4,0,5	38,17,6	2,3,7	7,14,9	269	149	2.3459444447342675e-24	1.18795082449e-22	0.055,0.0,0.316	0.137,0.106,0.301	-0.058
5346	gene:Solyc01g087300.2	NA	1	-	82236973	82237081	82236973	82237076	82237158	82237228	5346	16,3,4	88,30,25	1,6,4	25,53,55	154	149	2.444446719715223e-24	1.2356085708e-22	0.15,0.088,0.134	0.037,0.099,0.066	0.057
11478	gene:Solyc01g104220.2	NA	1	+	92674001	92674081	92674004	92674081	92672441	92672657	11478	43,12,13	574,266,165	7,21,15	209,341,409	152	149	2.4586288676937438e-24	1.2405501034e-22	0.068,0.042,0.072	0.032,0.057,0.035	0.019
14712	gene:Solyc08g060860.2	NA	8	-	45633124	45633289	45633124	45633195	45633406	45633556	14712	19,15,17	2,0,0	12,21,34	0,2,4	243	149	2.9338888985756475e-24	1.4777037914e-22	0.853,1.0,1.0	1.0,0.866,0.839	0.049
3180	gene:Solyc02g030130.2	NA	2	-	25176194	25176267	25176194	25176259	25176873	25176969	3180	9,7,17	3,0,1	1,8,15	1,0,0	157	149	3.9601317889360466e-24	1.99102697353e-22	0.74,1.0,0.942	0.487,1.0,1.0	0.065
3148	gene:Solyc11g006890.1	NA	11	-	1424909	1425196	1424909	1425112	1425709	1425782	3148	247,113,131	77,51,29	149,243,269	59,127,93	233	149	4.107342451458127e-24	2.06135876508e-22	0.672,0.586,0.743	0.618,0.55,0.649	0.061
7173	gene:Solyc03g117360.2	NA	3	+	66521314	66521449	66521327	66521449	66521121	66521235	7173	172,112,45	6,7,0	42,133,113	4,12,6	162	149	4.519284139230384e-24	2.26406485658e-22	0.963,0.936,1.0	0.906,0.911,0.945	0.046
6621	gene:Solyc06g011530.2	NA	6	+	8021988	8022071	8021992	8022071	8021721	8021813	6621	15,18,0	5,4,0	8,18,20	0,3,2	153	149	4.5594770167735345e-24	2.2801434353e-22	0.745,0.814,NA	1.0,0.854,0.907	-0.141
1335	gene:Solyc03g083440.2	NA	3	+	53341853	53341969	53341899	53341969	53341588	53341743	1335	6,0,0	1,4,0	2,0,7	4,1,4	195	149	6.338746557020867e-24	3.16431576796e-22	0.821,0.0,NA	0.276,0.0,0.572	0.128
2177	gene:Solyc11g007030.1	NA	11	-	1518069	1518266	1518069	1518227	1520193	1520419	2177	34,18,12	2,6,3	20,14,21	2,10,8	188	149	7.17510658461665e-24	3.5754889538e-22	0.931,0.704,0.76	0.888,0.526,0.675	0.102
28554	gene:Solyc11g017170.1	NA	11	+	7981436	7981605	7981455	7981605	7977419	7977589	28554	2,7,0	0,8,0	3,9,8	0,3,2	168	149	8.17807535615636e-24	4.06808677831e-22	1.0,0.437,NA	1.0,0.727,0.78	-0.117
17026	gene:Solyc07g063240.2	NA	7	-	65758333	65758471	65758333	65758434	65758532	65758600	17026	11,2,5	7,3,2	1,1,2	4,5,2	186	149	8.324925418886602e-24	4.13383201356e-22	0.557,0.348,0.667	0.167,0.138,0.445	0.274
28646	gene:Solyc09g076040.2	NA	9	+	67723516	67723707	67723575	67723707	67718897	67719862	28646	1,2,3	2,0,0	5,4,2	4,0,0	208	149	9.056438164385178e-24	4.48915522039e-22	0.264,1.0,1.0	0.472,1.0,1.0	-0.069
21125	gene:Solyc02g069830.2	NA	2	-	39661295	39661414	39661295	39661411	39661742	39661902	21125	40,22,22	14,6,6	37,26,32	12,22,18	152	149	9.777071195265489e-24	4.83784603695e-22	0.737,0.782,0.782	0.751,0.537,0.635	0.126
19024	gene:Solyc06g062660.2	NA	6	-	39545839	39545992	39545839	39545957	39546033	39546080	19024	11,9,6	72,48,22	2,6,8	34,67,60	184	149	1.1172067326384205e-23	5.51841325569e-22	0.11,0.132,0.181	0.045,0.068,0.097	0.071
21921	gene:Solyc02g068700.2	NA	2	-	38633629	38633750	38633629	38633747	38634301	38634449	21921	42,10,10	344,114,162	29,27,28	152,184,264	152	149	1.4283194504684724e-23	7.04279056531e-22	0.107,0.079,0.057	0.158,0.126,0.094	-0.045
8680	gene:Solyc08g065360.2	NA	8	+	53287716	53287817	53287720	53287817	53285499	53285588	8680	10,10,3	32,9,7	0,12,5	16,21,33	153	149	1.5895876473846943e-23	7.82427276436e-22	0.233,0.52,0.294	0.0,0.358,0.129	0.187
613	gene:Solyc05g026380.1	NA	5	-	41073789	41073885	41073789	41073880	41074027	41074081	613	81,36,27	12,6,4	47,58,59	2,10,1	154	149	1.7790322452855367e-23	8.74147519477e-22	0.867,0.853,0.867	0.958,0.849,0.983	-0.068
10713	gene:Solyc07g008240.2	NA	7	-	2967537	2967664	2967537	2967651	2967758	2967964	10713	184,49,36	5901,2288,1051	44,68,74	970,2360,1792	162	149	1.7880158409869827e-23	8.77031115035e-22	0.028,0.019,0.031	0.04,0.026,0.037	-0.008
9357	gene:Solyc10g083760.1	NA	10	-	63512991	63513136	63512991	63513132	63513245	63513380	9357	16,2,9	735,338,374	2,9,6	483,674,848	153	149	2.2036558219804804e-23	1.07902486379e-21	0.021,0.006,0.023	0.004,0.013,0.007	0.009
12051	gene:Solyc03g118250.2	NA	3	-	67165840	67165966	67165840	67165905	67167080	67167137	12051	1,0,0	2,3,0	0,3,3	4,2,2	210	149	2.2205939146840026e-23	1.08543093173e-21	0.262,0.0,NA	0.0,0.516,0.516	-0.213
9430	gene:Solyc03g114340.2	NA	3	+	64350467	64350636	64350486	64350636	64349786	64349849	9430	6,8,2	164,85,119	9,11,8	121,128,112	168	149	2.377465400016414e-23	1.16009598505e-21	0.031,0.077,0.015	0.062,0.071,0.06	-0.023
11245	gene:Solyc09g009690.2	NA	9	+	3083867	3083927	3083880	3083927	3083619	3083735	11245	259,119,139	27,15,6	116,191,201	7,16,5	162	149	2.460402976037762e-23	1.19848868149e-21	0.898,0.879,0.955	0.938,0.917,0.974	-0.032
18392	gene:Solyc07g017680.1	NA	7	+	7731786	7731940	7731820	7731940	7730810	7730880	18392	8,13,1	4,8,0	2,10,0	4,11,1	183	149	2.5178253340151623e-23	1.22434149014e-21	0.62,0.57,1.0	0.289,0.425,0.0	0.492
19159	gene:Solyc11g065960.1	NA	11	+	51587538	51587689	51587572	51587689	51586038	51586254	19159	90,98,102	29,58,64	108,133,128	80,90,83	183	149	2.7509842868640515e-23	1.33541314822e-21	0.716,0.579,0.565	0.524,0.546,0.557	0.078
17837	gene:Solyc08g076420.2	NA	8	-	60429201	60429406	60429201	60429323	60430796	60430892	17837	49,6,10	1044,467,484	23,27,28	432,655,653	232	149	2.976874911820166e-23	1.44258026062e-21	0.029,0.008,0.013	0.033,0.026,0.027	-0.012
12249	gene:Solyc05g055880.2	NA	5	-	65344669	65344789	65344669	65344776	65346026	65346163	12249	31,24,8	5,0,2	7,36,37	0,3,0	162	149	2.999922664838366e-23	1.45125124791e-21	0.851,1.0,0.786	1.0,0.917,1.0	-0.093
14168	gene:Solyc10g083360.1	NA	10	+	63202041	63202264	63202173	63202264	63201793	63201908	14168	11,4,13	3,0,1	2,15,7	3,4,1	281	149	3.110424943044352e-23	1.50212717447e-21	0.66,1.0,0.873	0.261,0.665,0.788	0.273
12312	gene:Solyc06g075420.1	NA	6	+	46815087	46815274	46815099	46815274	46812839	46814982	12312	6,1,12	14,9,6	0,1,3	17,8,9	161	149	3.2471781264334537e-23	1.56280854957e-21	0.284,0.093,0.649	0.0,0.104,0.236	0.229
16106	gene:Solyc12g017410.1	NA	12	-	6663588	6663657	6663588	6663651	6663734	6663812	16106	60,36,17	101,51,31	18,35,10	45,62,41	155	149	3.242468382798773e-23	1.56280854957e-21	0.363,0.404,0.345	0.278,0.352,0.19	0.097
25467	gene:Solyc07g066010.2	NA	7	+	67555177	67555404	67555182	67555404	67554685	67554819	25467	10,2,2	129,99,50	0,4,3	70,115,117	154	149	3.42371576047842e-23	1.64496104499e-21	0.07,0.019,0.037	0.0,0.033,0.024	0.023
9977	gene:Solyc08g083280.2	NA	8	+	65785266	65785465	65785369	65785465	65785065	65785141	9977	28,8,8	10,4,0	5,17,5	1,7,11	252	149	3.62501967157186e-23	1.73871258694e-21	0.623,0.542,1.0	0.747,0.589,0.212	0.206
11275	gene:Solyc08g067390.2	NA	8	+	56422702	56422946	56422705	56422946	56422026	56422344	11275	7,1,0	4,2,0	5,2,6	2,0,4	152	149	3.718739942234283e-23	1.78063134479e-21	0.632,0.329,NA	0.71,1.0,0.595	-0.288
20457	gene:Solyc05g015070.2	NA	5	-	9779042	9779243	9779042	9779228	9779538	9779633	20457	2,2,1	112,75,64	1,8,1	36,83,83	164	149	3.8518832712469724e-23	1.84125252126e-21	0.016,0.024,0.014	0.025,0.081,0.011	-0.021
23	gene:Solyc01g099730.2	NA	1	+	89887460	89887673	89887477	89887673	89887254	89887314	23	19,2,2	82,47,28	3,4,5	23,72,68	166	149	4.266405216877056e-23	2.03594303188e-21	0.172,0.037,0.06	0.105,0.047,0.062	0.018
1921	gene:Solyc12g021170.1	NA	12	+	14527003	14527106	14527019	14527106	14526536	14526629	1921	60,14,3	24,4,10	11,14,29	5,6,4	165	149	4.2957164389269837e-23	2.04646186697e-21	0.693,0.76,0.213	0.665,0.678,0.867	-0.181
24001	gene:Solyc10g044630.1	NA	10	+	27205447	27205614	27205456	27205614	27199424	27199481	24001	5,0,2	1,4,0	2,4,0	2,0,0	158	149	4.6740775095014e-23	2.22295020743e-21	0.825,0.0,1.0	0.485,1.0,NA	-0.134
9382	gene:Solyc03g006610.2	NA	3	+	1191569	1191643	1191577	1191643	1191250	1191393	9382	3,0,0	1,1,0	0,2,0	1,0,0	157	149	4.721127967105858e-23	2.24154060563e-21	0.74,0.0,NA	0.0,1.0,NA	-0.13
16950	gene:Solyc12g096230.1	NA	12	+	65249382	65249673	65249473	65249673	65249046	65249172	16950	69,20,24	15,1,1	23,40,31	4,12,10	240	149	5.001091452052627e-23	2.3704668322e-21	0.741,0.925,0.937	0.781,0.674,0.658	0.163
24605	gene:Solyc05g008750.2	NA	5	+	2990291	2990444	2990392	2990444	2988559	2988670	24605	14,0,8	3,0,2	9,8,16	2,0,0	250	149	5.390839989445142e-23	2.55090924206e-21	0.736,NA,0.704	0.728,1.0,1.0	-0.189
10080	gene:Solyc11g068930.1	NA	11	-	53489567	53489759	53489567	53489680	53490098	53490316	10080	51,24,24	5,0,0	29,43,48	10,2,0	228	149	5.792617235234537e-23	2.73642849426e-21	0.87,1.0,1.0	0.655,0.934,1.0	0.094
20481	gene:Solyc06g068860.2	NA	6	+	42686553	42686665	42686564	42686665	42686138	42686252	20481	1,7,1	85,67,81	0,3,0	68,75,148	160	149	6.131488957669508e-23	2.89165949084e-21	0.011,0.089,0.011	0.0,0.036,0.0	0.025
13020	gene:Solyc04g080290.2	NA	4	+	64531107	64531279	64531190	64531279	64530385	64530562	13020	28,8,5	2,0,0	4,17,17	0,2,2	232	149	6.147575154993307e-23	2.89439763359e-21	0.9,1.0,1.0	1.0,0.845,0.845	0.07
3814	gene:Solyc04g045480.2	NA	4	+	33679762	33679832	33679782	33679832	33679614	33679667	3814	55,14,7	545,245,199	7,13,15	144,261,290	169	149	6.76968326512835e-23	3.18197716744e-21	0.082,0.048,0.03	0.041,0.042,0.044	0.011
18191	gene:Solyc01g102490.2	NA	1	+	91287363	91287568	91287410	91287568	91287078	91287146	18191	7,14,7	16,3,2	8,8,6	9,15,9	196	149	6.902168248732627e-23	3.23884245072e-21	0.25,0.78,0.727	0.403,0.288,0.336	0.243
20807	gene:Solyc10g078670.1	NA	10	-	60405940	60406013	60405940	60405985	60406102	60406180	20807	112,44,30	7,2,2	52,94,95	3,1,2	177	149	7.05129368855807e-23	3.30331403996e-21	0.931,0.949,0.927	0.936,0.988,0.976	-0.031
1673	gene:Solyc09g047910.2	NA	9	-	33696437	33696491	33696437	33696455	33696563	33696597	1673	58,35,33	3,2,9	56,60,64	1,3,5	185	149	7.664092677235284e-23	3.58442739747e-21	0.94,0.934,0.747	0.978,0.942,0.912	-0.07
21855	gene:Solyc04g050470.2	NA	4	-	47282595	47282676	47282595	47282662	47282769	47282902	21855	13,5,5	1,0,4	0,19,11	0,0,2	163	149	7.73078948110929e-23	3.60962483981e-21	0.922,1.0,0.533	NA,1.0,0.834	-0.099
7137	gene:Solyc07g064490.2	NA	7	+	66616576	66616813	66616587	66616813	66616349	66616477	7137	12,8,10	14,7,8	0,0,5	12,16,24	160	149	7.811689334555257e-23	3.6413594903e-21	0.444,0.516,0.538	0.0,0.0,0.162	0.445
11076	gene:Solyc09g092180.2	NA	9	+	71327892	71328051	71327922	71328051	71327642	71327698	11076	7,5,0	34,13,4	0,0,1	3,10,20	179	149	8.151354442580584e-23	3.79341131125e-21	0.146,0.243,0.0	0.0,0.0,0.04	0.116
6749	gene:Solyc08g066200.2	NA	8	+	54640778	54640913	54640804	54640913	54639770	54640706	6749	15,11,16	335,186,248	11,9,11	258,290,357	175	149	8.452656383355382e-23	3.92713763157e-21	0.037,0.048,0.052	0.035,0.026,0.026	0.017
7771	gene:Solyc11g007320.1	NA	11	+	1700007	1700119	1700011	1700119	1699443	1699500	7771	10,11,1	127,33,37	21,16,15	39,55,41	153	149	8.745577552269875e-23	4.05653601292e-21	0.071,0.245,0.026	0.344,0.221,0.263	-0.162
8571	gene:Solyc03g026310.2	NA	3	+	3745707	3745858	3745834	3745858	3745057	3745245	8571	10,5,1	37,24,7	3,6,9	16,7,12	276	149	9.021656416357533e-23	4.17770948031e-21	0.127,0.101,0.072	0.092,0.316,0.288	-0.132
21639	gene:Solyc05g006760.2	NA	5	+	1389386	1389476	1389393	1389476	1388738	1388790	21639	119,50,29	3,6,2	19,53,71	0,2,2	156	149	9.307938224700672e-23	4.30320198221e-21	0.974,0.888,0.933	1.0,0.962,0.971	-0.046
11	gene:Solyc04g071540.2	NA	4	+	58530324	58530386	58530328	58530386	58529434	58529498	11	12,4,5	219,124,132	6,12,11	114,121,143	153	149	1.2073828190175741e-22	5.5727644704e-21	0.051,0.03,0.036	0.049,0.088,0.07	-0.03
12779	gene:Solyc06g076250.2	NA	6	+	47375476	47375713	47375481	47375713	47374841	47374928	12779	10,2,0	21,6,23	4,6,5	10,11,6	154	149	1.285233586377708e-22	5.92238160793e-21	0.315,0.244,0.0	0.279,0.345,0.446	-0.17
4369	gene:Solyc01g008320.2	NA	1	+	2439458	2439523	2439468	2439523	2438851	2439379	4369	4,10,3	96,58,14	3,2,1	37,65,43	159	149	1.4201916451471607e-22	6.53357774005e-21	0.038,0.139,0.167	0.071,0.028,0.021	0.075
18987	gene:Solyc01g066310.2	NA	1	+	73962074	73962212	73962079	73962212	73961612	73961744	18987	3,5,6	227,166,142	4,3,0	131,243,313	154	149	1.47739702760037e-22	6.78566285678e-21	0.013,0.028,0.039	0.029,0.012,0.0	0.013
28228	gene:Solyc11g072090.1	NA	11	+	55361992	55362098	55362002	55362098	55361812	55361878	28228	8,0,1	137,49,35	2,1,0	23,77,95	159	149	1.5390204084348419e-22	7.05718560252e-21	0.052,0.0,0.026	0.075,0.012,0.0	-0.003
18180	gene:Solyc01g102490.2	NA	1	+	91286805	91286869	91286808	91286869	91285388	91285468	18180	64,18,12	0,0,1	16,41,26	1,2,2	152	149	1.553945024096522e-22	7.11403612251e-21	1.0,1.0,0.922	0.94,0.953,0.927	0.034
13465	gene:Solyc04g049010.2	NA	4	-	39180339	39180577	39180339	39180410	39187046	39187136	13465	8,2,2	74,31,16	0,3,0	32,52,48	316	149	1.6005423430178805e-22	7.31546585514e-21	0.049,0.03,0.056	0.0,0.026,0.0	0.036
3873	gene:Solyc11g069170.1	NA	11	-	53798102	53798167	53798102	53798158	53800259	53800453	3873	3,3,0	42,28,16	0,0,2	11,14,30	158	149	1.6429289152028606e-22	7.49702813736e-21	0.063,0.092,0.0	0.0,0.0,0.059	0.032
11499	gene:Solyc01g034150.2	NA	1	-	36251783	36251881	36251783	36251820	36256428	36256561	11499	13,7,1	57,19,20	5,12,2	42,71,59	210	149	1.7002509420897615e-22	7.74604616093e-21	0.139,0.207,0.034	0.078,0.107,0.023	0.057
6748	gene:Solyc08g066200.2	NA	8	+	54640770	54640913	54640804	54640913	54639770	54640706	6748	17,11,15	335,186,248	11,10,11	258,290,357	183	149	1.9346633325498506e-22	8.79974897059e-21	0.04,0.046,0.047	0.034,0.027,0.024	0.016
13916	gene:Solyc01g008560.2	NA	1	-	2661099	2661293	2661099	2661221	2661846	2661966	13916	164,97,101	5,8,0	86,170,153	2,3,0	221	149	2.0893802567711602e-22	9.48814534345e-21	0.957,0.891,1.0	0.967,0.974,1.0	-0.031
26748	gene:Solyc06g050310.2	NA	6	-	32922821	32922909	32922821	32922895	32924051	32924157	26748	1,0,2	83,33,26	0,4,6	22,73,71	163	149	2.2001201026930355e-22	9.97494065883e-21	0.011,0.0,0.066	0.0,0.048,0.072	-0.014
22432	gene:Solyc03g062910.2	NA	3	+	32476829	32481622	32481568	32481622	32473887	32473906	22432	19,32,10	12,8,13	16,36,16	3,6,10	4888	149	2.2994771717669004e-22	1.04086462654e-20	0.046,0.109,0.023	0.14,0.155,0.047	-0.055
19796	gene:Solyc10g005490.2	NA	10	-	407552	407734	407552	407676	408374	408451	19796	60,78,71	3,0,0	71,129,127	12,0,10	207	149	2.307364662431882e-22	1.0427584602e-20	0.935,1.0,1.0	0.81,1.0,0.901	0.075
6876	gene:Solyc03g122270.2	NA	3	-	70148410	70148556	70148410	70148550	70149379	70149937	6876	10,1,4	0,2,0	12,11,14	0,4,1	155	149	2.4017176846973315e-22	1.08365963802e-20	1.0,0.325,1.0	1.0,0.726,0.931	-0.111
1057	gene:Solyc06g051230.2	NA	6	+	34436116	34436246	34436120	34436246	34435796	34436019	1057	27,14,16	4,1,0	13,11,10	8,0,0	153	149	2.589784360214063e-22	1.16664605859e-20	0.868,0.932,1.0	0.613,1.0,1.0	0.062
2942	gene:Solyc12g056650.1	NA	12	-	62630052	62630265	62630052	62630099	62630967	62631036	2942	809,397,566	0,0,0	986,1231,1765	54,53,53	315	149	2.6636294791942164e-22	1.19799501576e-20	1.0,1.0,1.0	0.896,0.917,0.94	0.082
16291	gene:Solyc04g079340.2	NA	4	+	63860975	63861074	63860979	63861074	63860548	63860608	16291	10,6,4	3,0,2	1,11,5	3,4,3	153	149	2.830370341627089e-22	1.27095816537e-20	0.764,1.0,0.661	0.245,0.728,0.619	0.278
17115	gene:Solyc09g064850.2	NA	9	+	62318313	62318439	62318320	62318439	62318070	62318155	17115	5,0,0	30,15,4	0,1,0	6,14,16	156	149	2.98264105543242e-22	1.33720157509e-20	0.137,0.0,0.0	0.0,0.064,0.0	0.024
27279	gene:Solyc03g113970.2	NA	3	+	64031229	64031344	64031234	64031344	64030958	64031119	27279	4,1,0	18,6,3	7,0,0	9,1,2	154	149	3.1006901408290135e-22	1.38791623076e-20	0.177,0.139,0.0	0.429,0.0,0.0	-0.038
16497	gene:Solyc03g032030.2	NA	3	-	4539275	4539416	4539275	4539357	4539534	4539625	16497	21,9,2	2,0,0	19,11,11	0,2,5	208	149	4.374263480358977e-22	1.9548791792e-20	0.883,1.0,1.0	1.0,0.798,0.612	0.158
5271	gene:Solyc01g097590.2	NA	1	-	88380733	88380971	88380733	88380906	88382339	88382413	5271	9,5,1	6,6,0	2,4,0	5,3,4	214	149	4.865238440785038e-22	2.17085242948e-20	0.511,0.367,1.0	0.218,0.481,0.0	0.393
25592	gene:Solyc02g090390.2	NA	2	-	51945297	51945390	51945297	51945386	51945483	51945519	25592	712,399,286	16,4,9	372,551,591	12,14,24	153	149	5.18293762866733e-22	2.30894950847e-20	0.977,0.99,0.969	0.968,0.975,0.96	0.011
21159	gene:Solyc09g061860.2	NA	9	+	60541849	60542081	60541895	60542081	60539884	60540218	21159	5,1,0	4,4,0	2,8,4	0,4,6	195	149	5.568727034293514e-22	2.47689588705e-20	0.489,0.16,NA	1.0,0.604,0.337	-0.323
8884	gene:Solyc02g068450.2	NA	2	+	38399121	38399223	38399151	38399223	38396692	38396774	8884	75,29,35	1,2,0	26,28,25	1,5,2	179	149	5.766341192147315e-22	2.56074662878e-20	0.984,0.923,1.0	0.956,0.823,0.912	0.072
10976	gene:Solyc02g091490.2	NA	2	-	52770465	52770677	52770465	52770673	52770800	52771329	10976	169,82,72	4,2,0	47,86,80	0,4,6	153	149	5.946027716535377e-22	2.6363844151e-20	0.976,0.976,1.0	1.0,0.954,0.928	0.023
15911	gene:Solyc01g105100.2	NA	1	-	93367455	93367548	93367455	93367541	93367635	93367689	15911	355,116,55	12,0,1	65,131,118	2,0,0	156	149	5.979046718215038e-22	2.64685629483e-20	0.966,1.0,0.981	0.969,1.0,1.0	-0.007
27986	gene:Solyc08g075520.2	NA	8	-	59675650	59675867	59675650	59675820	59676225	59676836	27986	280,217,137	13,7,4	107,157,134	0,2,4	196	149	6.101861613609451e-22	2.69698451697e-20	0.942,0.959,0.963	1.0,0.984,0.962	-0.027
10134	gene:Solyc07g007900.1	NA	7	+	2571017	2571203	2571079	2571203	2569882	2570305	10134	5,5,0	21,2,3	1,7,1	16,28,20	211	149	6.429649318489148e-22	2.83741029094e-20	0.144,0.638,0.0	0.042,0.15,0.034	0.185
27651	gene:Solyc06g053420.2	NA	6	+	36198464	36198569	36198483	36198569	36198216	36198360	27651	189,62,65	8,2,3	46,87,103	1,2,0	168	149	6.5799597737064505e-22	2.89919823832e-20	0.954,0.965,0.951	0.976,0.975,1.0	-0.027
24085	gene:Solyc05g043350.2	NA	5	+	56023159	56023288	56023169	56023288	56014390	56014486	24085	116,45,13	3,0,2	28,48,43	2,7,0	159	149	6.603683876084421e-22	2.90510499267e-20	0.973,1.0,0.859	0.929,0.865,1.0	0.013
15345	gene:Solyc05g012790.2	NA	5	+	5961841	5962008	5961872	5962008	5961386	5961458	15345	5,8,0	2,0,8	1,2,1	0,5,3	180	149	6.935443249110401e-22	3.04629336472e-20	0.674,1.0,0.0	1.0,0.249,0.216	0.07
27076	gene:Solyc04g025880.2	NA	4	-	20519495	20519632	20519495	20519619	20520618	20520671	27076	9,5,0	70,37,46	3,1,0	22,26,33	162	149	7.06467727087874e-22	3.0982241209e-20	0.106,0.111,0.0	0.111,0.034,0.0	0.024
6628	gene:Solyc07g040950.2	NA	7	-	51201412	51201501	51201412	51201496	51202020	51202241	6628	13,2,2	6,0,6	0,5,3	0,1,2	154	149	7.107521909755818e-22	3.11216608661e-20	0.677,1.0,0.244	NA,0.829,0.592	-0.07
16548	gene:Solyc10g081660.1	NA	10	+	62693450	62693690	62693643	62693690	62692108	62692295	16548	15,0,2	141,50,46	2,12,12	59,82,64	342	149	7.14288164909789e-22	3.12279243525e-20	0.044,0.0,0.019	0.015,0.06,0.076	-0.029
2622	gene:Solyc06g068030.2	NA	6	-	42165067	42165178	42165067	42165170	42165318	42165443	2622	249,130,231	73,44,39	154,210,361	59,82,95	157	149	8.081141503220605e-22	3.52751223292e-20	0.764,0.737,0.849	0.712,0.708,0.783	0.049
23891	gene:Solyc07g062430.2	NA	7	+	65179360	65179541	65179464	65179541	65178893	65178950	23891	20,5,7	132,71,51	3,8,7	63,78,105	253	149	9.769862803193142e-22	4.25805707777e-20	0.082,0.04,0.075	0.027,0.057,0.038	0.025
27124	gene:Solyc03g118350.2	NA	3	-	67258257	67258462	67258257	67258457	67259500	67259634	27124	41,38,53	5,4,2	54,47,72	7,6,13	154	149	9.911823711176202e-22	4.31325187926e-20	0.888,0.902,0.962	0.882,0.883,0.843	0.048
12920	gene:Solyc10g086000.1	NA	10	-	64994607	64994753	64994607	64994741	64994860	64995022	12920	0,1,0	31,32,20	1,2,4	26,55,53	161	149	1.1043130625875608e-21	4.79813800573e-20	0.0,0.028,0.0	0.034,0.033,0.065	-0.035
8025	gene:Solyc08g082710.2	NA	8	+	65411879	65412036	65411958	65412036	65411624	65411724	8025	5,6,1	3,2,1	1,1,4	0,4,4	228	149	1.1272630351028388e-21	4.89030674165e-20	0.521,0.662,0.395	1.0,0.14,0.395	0.014
26745	gene:Solyc04g071120.2	NA	4	-	58027655	58027741	58027655	58027735	58028268	58028444	26745	17,12,16	13,11,7	20,33,42	11,18,8	155	149	1.1392229451706628e-21	4.93458800327e-20	0.557,0.512,0.687	0.636,0.638,0.835	-0.118
6967	gene:Solyc03g031990.2	NA	3	-	4481823	4481948	4481823	4481901	4482052	4482132	6967	491,213,135	21,3,0	228,315,327	8,15,16	196	149	1.1811848983478212e-21	5.10848860414e-20	0.947,0.982,1.0	0.956,0.941,0.94	0.031
118	gene:Solyc01g090200.2	NA	1	+	83830072	83830174	83830082	83830174	83829851	83829968	118	33,35,16	11,9,16	28,35,43	19,20,34	159	149	1.27098867836734e-21	5.48844880973e-20	0.738,0.785,0.484	0.58,0.621,0.542	0.088
22188	gene:Solyc06g076830.1	NA	6	+	47726724	47726879	47726750	47726879	47726435	47726534	22188	20,15,7	5,3,5	24,22,21	2,1,0	175	149	1.2845321973505055e-21	5.53843859363e-20	0.773,0.81,0.544	0.911,0.949,1.0	-0.244
3485	gene:Solyc06g069570.2	NA	6	+	43331285	43331390	43331292	43331390	43330400	43330537	3485	20,8,9	603,383,492	12,9,9	581,637,730	156	149	1.354301180782579e-21	5.83032870718e-20	0.031,0.02,0.017	0.019,0.013,0.012	0.008
8875	gene:Solyc06g069020.2	NA	6	+	42826856	42826994	42826877	42826994	42825757	42825910	8875	18,20,5	742,670,305	21,35,22	338,628,532	170	149	1.504169552010253e-21	6.46563263158e-20	0.021,0.025,0.014	0.052,0.047,0.035	-0.025
13094	gene:Solyc03g093840.1	NA	3	-	55519150	55519335	55519150	55519201	55519443	55519537	13094	2,2,3	28,15,15	6,2,2	8,5,18	283	149	1.725665918051157e-21	7.40642132968e-20	0.036,0.066,0.095	0.283,0.174,0.055	-0.105
17783	gene:Solyc02g068870.1	NA	2	-	38759602	38759704	38759602	38759701	38759806	38759809	17783	9,11,14	9,23,10	26,31,41	16,37,19	152	149	1.7609079556657046e-21	7.54617404745e-20	0.495,0.319,0.578	0.614,0.451,0.679	-0.117
17255	gene:Solyc04g072160.2	NA	4	-	59181753	59181940	59181753	59181875	59183148	59183198	17255	567,372,155	10,6,4	209,372,426	1,0,9	214	149	1.9468259935934417e-21	8.33022581301e-20	0.975,0.977,0.964	0.993,1.0,0.971	-0.016
7319	gene:Solyc10g075030.1	NA	10	+	58734188	58734302	58734195	58734302	58732512	58732562	7319	82,72,62	1,1,3	77,90,87	5,5,2	156	149	1.982200397439305e-21	8.46871808648e-20	0.987,0.986,0.952	0.936,0.945,0.976	0.023
13434	gene:Solyc07g005120.2	NA	7	+	135242	135313	135262	135313	134732	134876	13434	15,1,9	274,247,281	3,9,8	355,365,428	169	149	2.035165553057079e-21	8.68183123429e-20	0.046,0.004,0.027	0.007,0.021,0.016	0.011
27626	gene:Solyc11g071230.1	NA	11	-	54768045	54768295	54768045	54768234	54769584	54770501	27626	87,68,44	22,0,2	26,48,57	9,7,11	210	149	2.102316857279651e-21	8.95472482855e-20	0.737,1.0,0.94	0.672,0.83,0.786	0.13
25014	gene:Solyc02g090570.2	NA	2	+	52116035	52116153	52116040	52116153	52115799	52115928	25014	57,65,35	4,2,2	32,70,61	1,1,0	154	149	2.3342759389953262e-21	9.9277249339e-20	0.932,0.969,0.944	0.969,0.985,1.0	-0.036
24491	gene:Solyc12g019000.1	NA	12	-	8937576	8937634	8937576	8937624	8937956	8938080	24491	3,4,2	63,37,53	2,1,2	47,93,71	159	149	2.465305131776524e-21	1.04691803899e-19	0.043,0.092,0.034	0.038,0.01,0.026	0.032
24367	gene:Solyc03g117900.2	NA	3	+	66902621	66902717	66902624	66902717	66902461	66902530	24367	27,19,14	0,0,4	21,22,26	0,0,9	152	149	2.4904054025293044e-21	1.05598439922e-19	1.0,1.0,0.774	1.0,1.0,0.739	0.012
18829	gene:Solyc08g082940.2	NA	8	+	65590314	65590449	65590317	65590449	65590116	65590218	18829	4,0,1	22,7,3	7,5,5	20,22,20	152	149	2.7252628810440946e-21	1.1538312243e-19	0.151,0.0,0.246	0.255,0.182,0.197	-0.079
1221	gene:Solyc01g008070.2	NA	1	+	2215444	2215553	2215503	2215553	2214422	2214560	1221	86,39,12	7,1,1	15,33,36	0,10,4	208	149	3.590835160874675e-21	1.51801747679e-19	0.898,0.965,0.896	1.0,0.703,0.866	0.063
17092	gene:Solyc01g111880.2	NA	1	-	98043419	98043562	98043419	98043517	98044162	98044226	17092	5,0,0	0,2,0	1,2,3	3,2,0	194	149	3.767497879987827e-21	1.59031338547e-19	1.0,0.0,NA	0.204,0.434,1.0	-0.046
12886	gene:Solyc12g013880.1	NA	12	-	4674092	4674292	4674092	4674279	4675067	4675158	12886	64,29,20	2,4,4	36,57,32	0,2,3	162	149	3.8726165551355295e-21	1.63223831003e-19	0.967,0.87,0.821	1.0,0.963,0.907	-0.071
2944	gene:Solyc12g056650.1	NA	12	-	62630052	62630271	62630052	62630099	62630967	62631036	2944	1074,579,741	0,0,0	1376,1651,2236	54,53,53	321	149	3.886145411360666e-21	1.63549213837e-19	1.0,1.0,1.0	0.922,0.935,0.951	0.064
14246	gene:Solyc10g081280.1	NA	10	+	62398281	62398336	62398286	62398336	62397158	62397284	14246	8,2,5	3,0,0	3,11,10	0,4,3	154	149	4.140065038649523e-21	1.73975419647e-19	0.721,1.0,1.0	1.0,0.727,0.763	0.077
27480	gene:Solyc07g053470.2	NA	7	+	61917491	61917639	61917501	61917639	61913264	61913434	27480	5,1,0	245,177,116	7,2,5	141,167,222	159	149	4.265245358504812e-21	1.78968678195e-19	0.019,0.005,0.0	0.044,0.011,0.021	-0.017
22190	gene:Solyc01g087310.2	NA	1	-	82263080	82263188	82263080	82263183	82263265	82263308	22190	4,6,3	11,15,12	16,6,25	24,8,11	154	149	4.8543934872953075e-21	2.03386084278e-19	0.26,0.279,0.195	0.392,0.421,0.687	-0.255
9997	gene:Solyc02g094030.2	NA	2	+	54684230	54684311	54684234	54684311	54682395	54682780	9997	312,82,33	7,0,0	49,142,99	11,0,0	153	149	5.075428100332133e-21	2.12330873945e-19	0.977,1.0,1.0	0.813,1.0,1.0	0.055
2943	gene:Solyc12g056650.1	NA	12	-	62630052	62630177	62630052	62630099	62630967	62631036	2943	15,11,5	0,0,0	22,16,20	54,53,53	227	149	5.1237320584723265e-21	2.14033644075e-19	1.0,1.0,1.0	0.211,0.165,0.199	0.808
777	gene:Solyc08g074760.2	NA	8	+	58902349	58902421	58902352	58902421	58901635	58901791	777	311,130,112	6,3,4	94,200,161	6,9,17	152	149	5.598308655669861e-21	2.33511674371e-19	0.981,0.977,0.965	0.939,0.956,0.903	0.042
17012	gene:Solyc10g044890.1	NA	10	+	28883524	28883719	28883630	28883719	28882198	28882297	17012	361,202,158	9,5,2	175,306,322	1,2,6	255	149	6.3966670547957196e-21	2.66417397822e-19	0.959,0.959,0.979	0.99,0.989,0.969	-0.017
23036	gene:Solyc07g062080.2	NA	7	+	64908847	64908914	64908868	64908914	64908221	64908281	23036	11,3,0	7,1,0	1,4,10	8,1,2	170	149	7.192515028173519e-21	2.9912150756e-19	0.579,0.724,NA	0.099,0.778,0.814	0.088
13844	gene:Solyc08g067820.2	NA	8	+	56862369	56862469	56862406	56862469	56860977	56861053	13844	4,1,1	35,17,21	0,1,0	17,31,26	186	149	7.320885437608075e-21	3.04011105451e-19	0.084,0.045,0.037	0.0,0.025,0.0	0.047
10151	gene:Solyc07g022790.2	NA	7	+	21601405	21601551	21601415	21601551	21601276	21601321	10151	166,89,58	5,0,2	83,119,141	8,2,5	159	149	7.758001462863809e-21	3.21688558449e-19	0.969,1.0,0.965	0.907,0.982,0.964	0.027
9139	gene:Solyc05g012620.2	NA	5	+	5827134	5827307	5827139	5827307	5826887	5826982	9139	19,20,17	2,0,0	13,18,30	0,2,3	154	149	8.25775938624068e-21	3.41907669882e-19	0.902,1.0,1.0	1.0,0.897,0.906	0.033
26697	gene:Solyc07g063270.2	NA	7	-	65788613	65788775	65788613	65788718	65788878	65788980	26697	12,9,9	265,73,73	19,20,17	91,158,197	206	149	8.43548705443107e-21	3.48753506634e-19	0.032,0.082,0.082	0.131,0.084,0.059	-0.026
26225	gene:Solyc03g007320.2	NA	3	+	1888613	1888718	1888618	1888718	1887982	1888040	26225	161,55,40	13,0,0	34,80,84	0,1,2	154	149	8.897317315934882e-21	3.67307872478e-19	0.923,1.0,1.0	1.0,0.987,0.976	-0.013
20096	gene:Solyc08g068850.2	NA	8	-	57933491	57933617	57933491	57933607	57934207	57934333	20096	18,11,0	6,0,2	3,19,9	0,4,0	159	149	8.93404637388364e-21	3.68284151767e-19	0.738,1.0,0.0	1.0,0.817,1.0	-0.36
25538	gene:Solyc03g111160.2	NA	3	+	61812915	61813006	61812925	61813006	61812741	61812818	25538	1,1,2	95,46,18	3,4,2	31,65,66	159	149	9.810026275458346e-21	4.03803055242e-19	0.01,0.02,0.094	0.083,0.055,0.028	-0.014
13239	gene:Solyc07g022830.2	NA	7	-	22389937	22389985	22389937	22389974	22390061	22390204	13239	22,9,2	0,3,0	3,19,5	0,6,0	160	149	1.0188856341718664e-20	4.18784307009e-19	1.0,0.736,1.0	1.0,0.747,1.0	-0.004
4182	gene:Solyc01g106360.2	NA	1	+	94297375	94297467	94297405	94297467	94297192	94297257	4182	13,9,6	108,36,37	3,3,3	44,72,40	179	149	1.0426282027162333e-20	4.27918324307e-19	0.091,0.172,0.119	0.054,0.034,0.059	0.078
4393	gene:Solyc06g071990.2	NA	6	+	44353555	44353692	44353596	44353692	44353223	44353458	4393	16,13,3	336,152,138	14,19,13	159,203,223	190	149	1.0696908564851858e-20	4.38386405594e-19	0.036,0.063,0.017	0.065,0.068,0.044	-0.02
10927	gene:Solyc05g015320.2	NA	5	+	10358748	10358900	10358779	10358900	10358503	10358663	10927	62,74,48	2,2,6	27,63,56	0,0,4	180	149	1.285438169746785e-20	5.26039413797e-19	0.962,0.968,0.869	1.0,1.0,0.921	-0.041
8473	gene:Solyc10g006140.2	NA	10	+	873921	874091	873930	874091	871372	871813	8473	23,6,7	436,133,229	9,21,25	243,305,277	158	149	1.4534679892739093e-20	5.9393891492e-19	0.047,0.041,0.028	0.034,0.061,0.078	-0.019
22343	gene:Solyc01g103300.1	NA	1	+	91917950	91918072	91917962	91918072	91916914	91916975	22343	2,1,0	0,12,0	1,2,2	2,0,1	161	149	1.544869848575731e-20	6.30374066473e-19	1.0,0.072,NA	0.316,1.0,0.649	-0.119
5913	gene:Solyc07g052570.2	NA	7	-	61059820	61060013	61059820	61059987	61060301	61060387	5913	13,0,3	3,0,0	0,1,2	1,2,0	175	149	1.573730694747497e-20	6.41221240385e-19	0.787,NA,1.0	0.0,0.299,1.0	0.46
10023	gene:Solyc03g112910.2	NA	3	+	63192063	63192180	63192070	63192180	63190809	63190868	10023	90,101,48	7,6,4	50,90,99	2,1,1	156	149	1.6307285266391403e-20	6.63484995195e-19	0.925,0.941,0.92	0.96,0.989,0.99	-0.051
5787	gene:Solyc02g083590.2	DHQS	2	-	46938719	46938781	46938719	46938778	46939195	46939319	5787	2,1,4	4,0,1	5,1,2	3,0,0	152	149	1.65684798215628e-20	6.73139320889e-19	0.329,1.0,0.797	0.62,1.0,1.0	-0.165
535	gene:Solyc07g022760.2	NA	7	-	21381288	21381384	21381288	21381377	21389875	21389968	535	5,8,6	12,11,3	2,2,6	15,8,6	156	149	1.717031610965359e-20	6.96585374737e-19	0.285,0.41,0.656	0.113,0.193,0.489	0.185
27768	gene:Solyc02g062920.2	NA	2	+	34863798	34863869	34863804	34863869	34862510	34862612	27768	163,82,122	15,12,21	168,219,254	20,21,11	155	149	1.7508107278512298e-20	7.09267281189e-19	0.913,0.868,0.848	0.89,0.909,0.957	-0.042
4544	gene:Solyc08g013980.2	NA	8	+	3497003	3497107	3497020	3497107	3496786	3496904	4544	3,0,7	97,38,27	0,1,3	31,66,36	166	149	1.8018799778609254e-20	7.28907051389e-19	0.027,0.0,0.189	0.0,0.013,0.07	0.044
16118	gene:Solyc05g006540.2	NA	5	-	1163274	1163467	1163274	1163440	1163528	1163726	16118	4,2,0	3,0,0	2,7,4	5,11,6	176	149	2.0833666542523053e-20	8.41566544483e-19	0.53,1.0,NA	0.253,0.35,0.361	0.444
25047	gene:Solyc11g066590.1	NA	11	+	52365851	52366092	52365855	52366092	52364994	52365107	25047	140,61,45	8,6,4	39,66,56	0,3,0	153	149	2.087178396356207e-20	8.41898391825e-19	0.945,0.908,0.916	1.0,0.955,1.0	-0.062
21310	gene:Solyc06g076880.2	NA	6	+	47776668	47776876	47776671	47776876	47775993	47776087	21310	11,3,8	135,48,57	4,5,4	58,70,130	152	149	2.428082644709374e-20	9.78006678996e-19	0.074,0.058,0.121	0.063,0.065,0.029	0.032
11408	gene:Solyc03g006730.1	NA	3	+	1287856	1287973	1287862	1287973	1286449	1287770	11408	51,39,21	5,5,5	10,28,51	8,24,9	155	149	2.543221096438267e-20	1.02291985672e-18	0.907,0.882,0.801	0.546,0.529,0.845	0.223
2476	gene:Solyc06g066030.2	NA	6	+	41387132	41387200	41387135	41387200	41386732	41387005	2476	14,10,13	210,148,106	2,8,10	121,193,179	152	149	2.727511017525106e-20	1.0954789258e-18	0.061,0.062,0.107	0.016,0.039,0.052	0.041
21006	gene:Solyc08g066860.2	NA	8	-	55737406	55737467	55737406	55737464	55737638	55737688	21006	4,4,5	84,85,92	1,2,4	73,112,104	152	149	2.941722973152913e-20	1.17983205569e-18	0.045,0.044,0.051	0.013,0.017,0.036	0.025
2702	gene:Solyc10g080630.1	NA	10	-	61860850	61861017	61860850	61861006	61861101	61861417	2702	6,2,5	114,29,57	0,1,5	40,59,80	160	149	2.967969645496601e-20	1.18866551023e-18	0.047,0.06,0.076	0.0,0.016,0.055	0.037
23841	gene:Solyc09g020140.2	NA	9	-	18643278	18643360	18643278	18643295	18643736	18643791	23841	61,33,37	5,3,2	15,50,77	0,0,5	214	149	3.013197771492792e-20	1.20506510307e-18	0.895,0.885,0.928	1.0,1.0,0.915	-0.069
3858	gene:Solyc08g069120.2	NA	8	+	58185557	58185662	58185560	58185662	58184540	58184618	3858	49,11,22	0,1,0	18,41,53	4,0,3	152	149	3.352592216268339e-20	1.33889693403e-18	1.0,0.915,1.0	0.815,1.0,0.945	0.052
19911	gene:Solyc01g112170.2	NA	1	-	98240129	98240308	98240129	98240186	98240502	98240531	19911	2,2,1	7,0,0	2,7,5	0,3,0	271	149	4.018522721642175e-20	1.60257092391e-18	0.136,1.0,1.0	1.0,0.562,1.0	-0.142
10933	gene:Solyc10g074980.1	NA	10	+	58692769	58692882	58692775	58692882	58692443	58692572	10933	222,111,131	663,291,359	140,173,244	301,421,568	155	149	4.639683702885601e-20	1.84767036287e-18	0.244,0.268,0.26	0.309,0.283,0.292	-0.037
15379	gene:Solyc04g074640.2	NA	4	-	60571866	60571997	60571866	60571992	60572673	60572714	15379	12,13,6	1,0,0	3,4,4	4,0,0	154	149	4.7398537554756083e-20	1.88489523284e-18	0.921,1.0,1.0	0.421,1.0,1.0	0.167
443	gene:Solyc09g065630.2	NA	9	+	63800578	63800817	63800597	63800817	63800432	63800496	443	2,2,4	3,5,5	2,3,0	7,4,11	168	149	5.159274127647075e-20	2.04879214477e-18	0.372,0.262,0.415	0.202,0.399,0.0	0.149
21477	gene:Solyc09g015660.2	NA	9	+	10661386	10661617	10661401	10661617	10656312	10656363	21477	12,3,0	83,38,46	0,0,3	49,52,67	164	149	5.254071158004305e-20	2.08349821766e-18	0.116,0.067,0.0	0.0,0.0,0.039	0.048
5505	gene:Solyc08g079520.2	NA	8	+	63037772	63037960	63037844	63037960	63037383	63037479	5505	23,12,12	2,0,0	5,12,8	4,4,0	221	149	5.337096862942861e-20	2.11344531893e-18	0.886,1.0,1.0	0.457,0.669,1.0	0.253
23223	gene:Solyc06g084570.2	NA	6	+	49648631	49648789	49648664	49648789	49642641	49642746	23223	5,1,2	59,34,12	0,2,1	15,26,31	182	149	5.353020298077736e-20	2.11677368669e-18	0.065,0.024,0.12	0.0,0.059,0.026	0.041
4459	gene:Solyc02g021650.2	NA	2	-	23377525	23377600	23377525	23377585	23381920	23381969	4459	8,1,10	59,63,57	12,18,24	54,77,108	164	149	5.471075831853525e-20	2.16042272154e-18	0.11,0.014,0.137	0.168,0.175,0.168	-0.083
19724	gene:Solyc04g054140.2	NA	4	-	51789947	51790164	51789947	51790149	51790828	51791028	19724	86,33,15	26,22,9	12,23,15	2,29,9	164	149	5.935051261394268e-20	2.34035529782e-18	0.75,0.577,0.602	0.845,0.419,0.602	0.021
4107	gene:Solyc10g074900.1	NA	10	-	58607570	58607639	58607570	58607622	58608304	58608588	4107	19,13,21	619,403,520	29,35,41	590,731,927	166	149	6.040447587214367e-20	2.37858464081e-18	0.027,0.028,0.035	0.042,0.041,0.038	-0.01
17241	gene:Solyc03g117020.2	NA	3	+	66288407	66288624	66288483	66288624	66287756	66288294	17241	23,4,4	541,292,218	8,2,5	233,325,303	225	149	6.852795975981246e-20	2.6946993115e-18	0.027,0.009,0.012	0.022,0.004,0.011	0.004
4311	gene:Solyc06g051780.2	NA	6	+	35452648	35455398	35455267	35455398	35443583	35443653	4311	51,17,6	85,22,18	9,14,11	18,33,37	2768	149	6.975066867880018e-20	2.7389540818e-18	0.031,0.04,0.018	0.026,0.022,0.016	0.008
2351	gene:Solyc03g005920.2	NA	3	-	621577	621723	621577	621703	621843	621903	2351	30,13,16	7,1,2	19,13,24	0,1,2	169	149	7.980296562856588e-20	3.12932102684e-18	0.791,0.92,0.876	1.0,0.92,0.914	-0.082
19830	gene:Solyc03g112820.2	NA	3	-	63133541	63133652	63133541	63133649	63133756	63133868	19830	135,50,24	46,22,10	22,76,42	23,26,26	152	149	9.047971718530766e-20	3.54305485028e-18	0.742,0.69,0.702	0.484,0.741,0.613	0.099
965	gene:Solyc04g076510.2	NA	4	+	61393801	61393861	61393814	61393861	61393278	61393728	965	2,0,0	85,78,26	2,3,2	19,73,42	162	149	9.466495685317606e-20	3.70179425028e-18	0.021,0.0,0.0	0.088,0.036,0.042	-0.048
65	gene:Solyc02g065690.2	NA	2	+	36853166	36853929	36853730	36853929	36852491	36852754	65	318,140,127	9,0,6	141,252,225	2,2,4	713	149	9.691836694199952e-20	3.78465550798e-18	0.881,1.0,0.816	0.936,0.963,0.922	-0.041
13898	gene:Solyc02g067290.2	NA	2	-	37462968	37462982	37462968	37462975	37463858	37464005	13898	5,0,1	2,0,0	7,2,1	0,2,6	156	149	9.955348533068241e-20	3.88217227076e-18	0.705,NA,1.0	1.0,0.489,0.137	0.311
25980	gene:Solyc01g094620.2	NA	1	-	86048967	86049170	86048967	86049161	86049434	86049548	25980	2,3,2	0,6,0	7,6,3	0,4,0	158	149	1.0535624628227569e-19	4.10277332514e-18	1.0,0.32,1.0	1.0,0.586,1.0	-0.089
17499	gene:Solyc04g076850.2	NA	4	+	61762040	61762279	61762059	61762279	61761803	61761964	17499	94,43,17	4,3,4	30,55,45	1,0,1	168	149	1.0816108434753725e-19	4.20618139476e-18	0.954,0.927,0.79	0.964,1.0,0.976	-0.09
25415	gene:Solyc03g083610.2	NA	3	+	53565874	53565967	53565886	53565967	53565552	53565709	25415	9,0,0	117,43,17	0,1,0	30,38,40	161	149	1.1426998644113334e-19	4.43761581828e-18	0.066,0.0,0.0	0.0,0.024,0.0	0.014
27646	gene:Solyc06g053420.2	NA	6	+	36196362	36196465	36196395	36196465	36193370	36193470	27646	35,31,27	2,2,2	27,35,52	2,1,0	182	149	1.160026164579486e-19	4.49869651016e-18	0.935,0.927,0.917	0.917,0.966,1.0	-0.035
15916	gene:Solyc02g084920.2	NA	2	-	47971458	47971617	47971458	47971601	47971689	47971819	15916	46,10,20	2730,623,1027	23,25,41	966,1372,1397	165	149	1.2714589039957187e-19	4.92406127125e-18	0.015,0.014,0.017	0.021,0.016,0.026	-0.006
16722	gene:Solyc06g050790.2	NA	6	+	33582449	33582566	33582469	33582566	33581819	33582344	16722	3,4,0	6,2,2	0,0,2	0,3,3	169	149	1.4648674497983263e-19	5.66529437487e-18	0.306,0.638,0.0	NA,0.0,0.37	0.13
7095	gene:Solyc09g065640.2	NA	9	+	63817323	63817565	63817350	63817565	63816909	63817201	7095	6,3,4	6,1,6	1,9,5	1,1,4	176	149	1.518106798269492e-19	5.86314086492e-18	0.458,0.717,0.361	0.458,0.884,0.514	-0.107
16704	gene:Solyc09g092340.2	NA	9	-	71475610	71475793	71475610	71475790	71476496	71476840	16704	11,14,0	55,52,6	0,0,7	4,38,17	152	149	1.7240130251529388e-19	6.64925845523e-18	0.164,0.209,0.0	0.0,0.0,0.288	0.028
19714	gene:Solyc03g114790.2	NA	3	+	64684128	64684235	64684150	64684235	64683904	64683991	19714	13,1,0	3,0,4	0,6,0	2,2,0	171	149	1.7976638229930277e-19	6.92383378062e-18	0.791,1.0,0.0	0.0,0.723,NA	0.235
23818	gene:Solyc09g020140.2	NA	9	-	18640852	18640946	18640852	18640911	18641028	18641149	23818	1133,438,388	13,5,1	355,651,613	6,8,21	184	149	1.83061246904534e-19	7.04110574672e-18	0.986,0.986,0.997	0.98,0.985,0.959	0.015
22637	gene:Solyc10g074690.1	NA	10	-	58280050	58280142	58280050	58280113	58280407	58280622	22637	17,3,8	528,152,220	2,6,3	159,191,239	178	149	1.9103237897206363e-19	7.33767616638e-18	0.026,0.016,0.03	0.01,0.026,0.01	0.009
7963	gene:Solyc01g100170.2	NA	1	+	90238602	90238836	90238618	90238836	90237260	90237537	7963	93,59,26	13,7,0	45,72,61	5,5,1	165	149	2.0134923739165209e-19	7.72341659232e-18	0.866,0.884,1.0	0.89,0.929,0.982	-0.017
17817	gene:Solyc06g068760.2	NA	6	+	42617223	42617312	42617282	42617312	42616982	42617033	17817	19,6,7	3,0,3	5,5,20	0,0,1	208	149	2.0764330666415055e-19	7.95400993079e-18	0.819,1.0,0.626	1.0,1.0,0.935	-0.163
14792	gene:Solyc02g092640.2	NA	2	+	53662469	53662677	53662482	53662677	53661793	53661923	14792	26,9,3	554,295,88	1,11,8	172,350,249	162	149	2.0892887632490538e-19	7.9923811317e-18	0.041,0.027,0.03	0.005,0.028,0.029	0.012
91	gene:Solyc06g035460.2	NA	6	+	24355036	24355247	24355152	24355247	24354730	24354899	91	14,2,0	23,4,1	0,4,2	8,23,14	265	149	2.178839500062787e-19	8.32363990831e-18	0.255,0.219,0.0	0.0,0.089,0.074	0.104
1089	gene:Solyc08g077310.2	NA	8	+	61218677	61218867	61218685	61218867	61217440	61218388	1089	10,11,5	164,96,129	11,19,13	113,127,178	157	149	2.2486491430193956e-19	8.57868788912e-18	0.055,0.098,0.035	0.085,0.124,0.065	-0.029
28496	gene:Solyc01g099930.2	NA	1	-	90042139	90042254	90042139	90042151	90042485	90042545	28496	662,251,312	103,47,16	284,491,602	33,79,29	252	149	2.9869859428016793e-19	1.13800526684e-17	0.792,0.759,0.92	0.836,0.786,0.925	-0.025
13897	gene:Solyc02g067290.2	NA	2	-	37462968	37462985	37462968	37462982	37463858	37464005	13897	6,8,8	4,0,1	0,10,11	7,2,1	152	149	3.0005820759125514e-19	1.14164038307e-17	0.595,1.0,0.887	0.0,0.831,0.915	0.245
14595	gene:Solyc10g085800.1	NA	10	-	64882482	64882694	64882482	64882686	64883676	64883863	14595	44,22,8	1,0,0	13,22,17	0,5,0	157	149	3.6315695645697245e-19	1.37984940743e-17	0.977,1.0,1.0	1.0,0.807,1.0	0.057
10940	gene:Solyc04g005510.2	NA	4	+	342835	342904	342838	342904	342518	342753	10940	9,5,0	4,2,4	7,2,0	0,2,0	152	149	3.6776334731114655e-19	1.39546860425e-17	0.688,0.71,0.0	1.0,0.495,NA	-0.282
12188	gene:Solyc06g084530.2	NA	6	+	49627950	49628123	49627989	49628123	49627422	49627482	12188	21,14,19	325,130,111	9,13,15	110,193,257	188	149	3.705339770614684e-19	1.40408938414e-17	0.049,0.079,0.119	0.061,0.051,0.044	0.03
5685	gene:Solyc09g064870.2	NA	9	-	62359067	62359145	62359067	62359135	62362981	62363058	5685	4,0,2	48,24,19	0,3,0	40,35,40	159	149	4.360627105143206e-19	1.65018086217e-17	0.072,0.0,0.09	0.0,0.074,0.0	0.029
12879	gene:Solyc10g083180.1	NA	10	-	63047434	63047552	63047434	63047549	63049196	63049200	12879	11,5,0	12,8,0	0,3,2	1,8,9	152	149	4.404894076450664e-19	1.66246370942e-17	0.473,0.38,NA	0.0,0.269,0.179	0.277
28072	gene:Solyc09g018670.2	NA	9	+	16609681	16609820	16609746	16609820	16609592	16609604	28072	295,102,49	19,4,0	47,119,110	10,7,7	214	149	4.40072759327424e-19	1.66246370942e-17	0.915,0.947,1.0	0.766,0.922,0.916	0.086
762	gene:Solyc02g090910.2	NA	2	-	52393218	52393390	52393218	52393367	52393521	52393655	762	26,28,23	285,182,188	19,18,29	156,265,359	172	149	4.926886326520248e-19	1.85698105118e-17	0.073,0.118,0.096	0.095,0.056,0.065	0.024
16501	gene:Solyc03g032030.2	NA	3	-	4539275	4539442	4539275	4539357	4539534	4539625	16501	32,15,3	2,0,0	19,16,13	0,2,5	234	149	5.080075094536719e-19	1.91215928191e-17	0.911,1.0,1.0	1.0,0.836,0.623	0.151
26656	gene:Solyc08g005200.2	NA	8	-	132552	132710	132552	132706	133947	134022	26656	123,56,42	5,2,1	28,43,55	1,1,0	153	149	5.091123006136652e-19	1.91375925551e-17	0.96,0.965,0.976	0.965,0.977,1.0	-0.014
13034	gene:Solyc06g084120.2	NA	6	-	49346856	49347068	49346856	49347062	49347168	49347235	13034	0,1,1	6,0,1	0,4,2	0,1,1	155	149	5.912181436011243e-19	2.21943291108e-17	0.0,1.0,0.49	NA,0.794,0.658	-0.229
10482	gene:Solyc03g114780.2	NA	3	+	64679567	64679697	64679584	64679697	64679308	64679476	10482	0,2,0	29,17,11	2,2,4	8,14,10	166	149	5.977037451154419e-19	2.24079213631e-17	0.0,0.096,0.0	0.183,0.114,0.264	-0.155
3828	gene:Solyc04g051450.2	NA	4	+	50568535	50568759	50568660	50568759	50567702	50568440	3828	36,15,10	64,23,40	16,19,42	32,28,49	274	149	6.130076341853655e-19	2.29511036443e-17	0.234,0.262,0.12	0.214,0.27,0.318	-0.062
27479	gene:Solyc07g053470.2	NA	7	+	61924489	61924579	61924509	61924579	61923031	61923105	27479	30,5,4	344,134,72	3,7,9	76,146,204	169	149	6.303368003943197e-19	2.356856921e-17	0.071,0.032,0.047	0.034,0.041,0.037	0.013
18803	gene:Solyc02g069430.2	NA	2	+	39323688	39323906	39323696	39323906	39323513	39323598	18803	20,12,9	19,25,13	1,13,12	10,23,27	157	149	8.218256495339559e-19	3.06876673244e-17	0.5,0.313,0.397	0.087,0.349,0.297	0.159
14870	gene:Solyc12g100000.1	NA	12	+	66916983	66917065	66917005	66917065	66914925	66916932	14870	4,4,2	125,75,84	1,2,1	86,72,124	171	149	9.269080022154065e-19	3.456568848e-17	0.027,0.044,0.02	0.01,0.024,0.007	0.017
11888	gene:Solyc11g030390.1	NA	11	-	21670362	21670491	21670362	21670390	21671011	21671223	11888	28,12,13	397,179,173	12,22,7	227,297,354	250	149	9.611973034966078e-19	3.57969710052e-17	0.04,0.038,0.043	0.031,0.042,0.012	0.012
2047	gene:Solyc04g005280.2	NA	4	+	207833	207946	207850	207946	207681	207751	2047	4,5,1	133,71,83	1,3,1	96,119,122	166	149	9.75513539022233e-19	3.62821449025e-17	0.026,0.059,0.011	0.009,0.022,0.007	0.019
5048	gene:Solyc10g007500.2	NA	10	-	1835088	1835293	1835088	1835134	1835659	1835719	5048	59,30,16	25,20,0	13,44,29	9,22,25	308	149	1.0061313112994329e-18	3.73715396697e-17	0.533,0.421,1.0	0.411,0.492,0.359	0.231
15760	gene:Solyc12g094630.1	NA	12	+	64808378	64808517	64808403	64808517	64806587	64806648	15760	26,4,11	0,3,0	11,19,22	2,1,3	174	149	1.2304805024676382e-18	4.56445040145e-17	1.0,0.533,1.0	0.825,0.942,0.863	-0.032
28	gene:Solyc07g009490.2	NA	7	+	4602880	4602968	4602900	4602968	4602719	4602791	28	4,1,3	237,127,88	5,9,3	105,195,231	169	149	1.2808777637603025e-18	4.74514650509e-17	0.015,0.007,0.029	0.04,0.039,0.011	-0.013
3021	gene:Solyc11g027830.1	NA	11	+	19001852	19002014	19001864	19002014	19001062	19001124	3021	5,2,2	3,2,0	2,2,1	2,2,4	161	149	1.3185516777379787e-18	4.87829467631e-17	0.607,0.481,1.0	0.481,0.481,0.188	0.313
3280	gene:Solyc01g108160.2	NA	1	+	95539652	95539872	95539669	95539872	95538772	95538905	3280	8,2,3	87,26,46	3,2,1	41,57,44	166	149	1.36082975856127e-18	5.02810522996e-17	0.076,0.065,0.055	0.062,0.031,0.02	0.028
2848	gene:Solyc02g067570.2	NA	2	+	37725260	37725290	37725275	37725290	37725110	37725186	2848	69,97,33	0,3,2	71,102,107	9,1,3	164	149	1.436536659007376e-18	5.30087675417e-17	1.0,0.967,0.937	0.878,0.989,0.97	0.022
24662	gene:Solyc04g082990.2	NA	4	+	66453622	66453686	66453634	66453686	66453232	66453519	24662	30,8,13	3,0,0	31,10,15	4,2,5	161	149	1.4894046736811555e-18	5.48876813972e-17	0.902,1.0,1.0	0.878,0.822,0.735	0.156
25348	gene:Solyc02g062000.2	NA	2	-	33579767	33579838	33579767	33579831	33579991	33580025	25348	315,134,122	0,3,4	134,227,272	5,5,5	156	149	1.6085745289445515e-18	5.92018508006e-17	1.0,0.977,0.967	0.962,0.977,0.981	0.008
19266	gene:Solyc01g006960.2	NA	1	-	1528519	1528627	1528519	1528620	1529488	1529612	19266	95,44,32	6,1,2	28,53,53	5,3,6	156	149	1.6124812416910026e-18	5.92681584332e-17	0.938,0.977,0.939	0.842,0.944,0.894	0.058
8415	gene:Solyc08g069030.2	NA	8	+	58119644	58119730	58119674	58119730	58117762	58117832	8415	8,4,8	396,170,303	0,4,7	304,447,409	179	149	1.7492621340648525e-18	6.42118323137e-17	0.017,0.019,0.022	0.0,0.007,0.014	0.012
27328	gene:Solyc09g031580.2	NA	9	-	29721191	29721321	29721191	29721311	29721544	29723947	27328	125,89,98	3,11,5	91,84,150	1,6,4	159	149	1.9408689743161337e-18	7.11525598592e-17	0.975,0.883,0.948	0.988,0.929,0.972	-0.028
15246	gene:Solyc12g044220.1	NA	12	+	38781540	38781788	38781719	38781788	38781127	38781272	15246	10,8,2	85,65,30	5,13,7	18,63,49	328	149	1.9893830995343762e-18	7.28362563945e-17	0.051,0.053,0.029	0.112,0.086,0.061	-0.042
5797	gene:Solyc04g064930.2	NA	4	+	56084503	56084609	56084555	56084609	56084348	56084429	5797	4,1,0	28,15,5	0,1,1	6,13,12	201	149	2.0141379498242424e-18	7.36468233471e-17	0.096,0.047,0.0	0.0,0.054,0.058	0.01
12553	gene:Solyc03g007670.2	NA	3	+	2201854	2201953	2201883	2201953	2200918	2201190	12553	54,27,30	1166,752,1123	32,33,34	940,1245,1417	178	149	2.0471967647541743e-18	7.47585277713e-17	0.037,0.029,0.022	0.028,0.022,0.02	0.006
6454	gene:Solyc01g006220.2	NA	1	-	843543	843676	843543	843656	843791	843872	6454	55,12,17	2,7,6	27,20,27	1,12,12	169	149	2.1292543626608627e-18	7.76543479025e-17	0.96,0.602,0.714	0.96,0.595,0.665	0.019
2162	gene:Solyc12g021340.1	NA	12	-	15683523	15683615	15683523	15683611	15684187	15684262	2162	12,9,10	148,86,50	12,11,3	101,123,161	153	149	2.1587835996852145e-18	7.86294336988e-17	0.073,0.092,0.163	0.104,0.08,0.018	0.042
3677	gene:Solyc02g086870.2	NA	2	-	49475635	49475702	49475635	49475689	49475770	49475853	3677	3,0,2	73,36,30	3,1,6	25,63,45	162	149	2.2013768514843338e-18	8.00772160898e-17	0.036,0.0,0.058	0.099,0.014,0.109	-0.043
5522	gene:Solyc04g079750.2	NA	4	-	64104114	64104351	64104114	64104243	64104463	64104614	5522	58,36,42	8,3,5	27,51,49	0,6,2	257	149	2.225515800532147e-18	8.08508353084e-17	0.808,0.874,0.83	1.0,0.831,0.934	-0.084
27545	gene:Solyc12g016210.1	NA	12	-	6355058	6355299	6355058	6355067	6355387	6355473	27545	19,9,3	0,0,2	4,12,20	0,0,4	381	149	2.2635299803524958e-18	8.21258847897e-17	1.0,1.0,0.37	1.0,1.0,0.662	-0.097
2570	gene:Solyc02g094430.2	NA	2	-	54958815	54958927	54958815	54958918	54960018	54960100	2570	59,62,67	9,12,7	95,114,80	20,18,25	158	149	2.409716332946071e-18	8.7317327354e-17	0.861,0.83,0.9	0.817,0.857,0.751	0.055
97	gene:Solyc02g071150.2	NA	2	-	40646488	40646557	40646488	40646554	40647229	40647850	97	72,14,25	1313,765,733	26,26,38	780,1201,1315	152	149	2.478087048093442e-18	8.9679358405e-17	0.051,0.018,0.032	0.032,0.021,0.028	0.007
19049	gene:Solyc08g066160.2	NA	8	+	54562270	54562392	54562290	54562392	54562016	54562172	19049	146,30,45	10,3,14	45,54,74	2,4,7	169	149	2.6437782548038077e-18	9.55527301207e-17	0.928,0.898,0.739	0.952,0.922,0.903	-0.071
2160	gene:Solyc12g021340.1	NA	12	-	15689274	15689382	15689274	15689377	15690077	15690173	2160	127,83,65	1,0,2	112,166,204	2,4,6	154	149	2.6484490020561125e-18	9.55988226319e-17	0.992,1.0,0.969	0.982,0.976,0.97	0.011
10991	gene:Solyc02g067920.2	NA	2	+	38011372	38011512	38011475	38011512	38007198	38007700	10991	3,2,3	54,20,15	2,0,0	25,39,46	252	149	3.0009766326872697e-18	1.08185015484e-16	0.032,0.056,0.106	0.045,0.0,0.0	0.05
19397	gene:Solyc10g017570.2	NA	10	-	5558797	5559038	5558797	5559021	5559119	5559142	19397	39,46,18	4,0,0	21,30,15	0,8,2	166	149	3.1039580630059418e-18	1.11754398036e-16	0.897,1.0,1.0	1.0,0.771,0.871	0.085
14591	gene:Solyc12g044930.1	NA	12	-	37594199	37594321	37594199	37594303	37594687	37594948	14591	43,24,8	4,1,0	15,28,21	2,0,0	167	149	3.3583671082953887e-18	1.20759675522e-16	0.906,0.955,1.0	0.87,1.0,1.0	-0.003
17	gene:Solyc06g075390.2	NA	6	-	46793463	46793589	46793463	46793562	46794255	46794554	17	19,3,7	2,0,0	10,11,19	0,2,2	176	149	3.4358969922597387e-18	1.23389897726e-16	0.889,1.0,1.0	1.0,0.823,0.889	0.059
21787	gene:Solyc09g082380.2	NA	9	+	68138794	68138999	68138877	68138999	68138589	68138713	21787	2,0,0	9,7,5	0,2,2	2,7,2	232	149	3.633063278486457e-18	1.30304326886e-16	0.125,0.0,0.0	0.0,0.155,0.391	-0.14
24885	gene:Solyc04g047670.2	NA	4	+	35580489	35580567	35580493	35580567	35579452	35579506	24885	6,0,0	218,86,80	5,2,2	62,72,108	153	149	4.108927055562982e-18	1.47184276399e-16	0.026,0.0,0.0	0.073,0.026,0.018	-0.03
20329	gene:Solyc04g015830.2	NA	4	+	6182981	6183013	6183002	6183013	6182757	6182905	20329	48,31,13	364,237,28	16,31,33	88,198,104	170	149	4.279916019914637e-18	1.53114403482e-16	0.104,0.103,0.289	0.137,0.121,0.218	0.007
7514	gene:Solyc10g081120.1	NA	10	-	62265262	62265423	62265262	62265410	62265496	62265618	7514	21,22,6	332,254,83	6,18,18	178,291,370	162	149	4.414551476115546e-18	1.57730579708e-16	0.055,0.074,0.062	0.03,0.054,0.043	0.021
26505	gene:Solyc03g121700.2	NA	3	-	69781888	69781906	69781888	69781893	69782024	69782202	26505	12,0,8	12,0,1	8,2,5	9,7,9	162	149	4.58057738705228e-18	1.63455204477e-16	0.479,NA,0.88	0.45,0.208,0.338	0.347
17520	gene:Solyc02g088010.2	NA	2	-	50242834	50242910	50242834	50242906	50243056	50243108	17520	96,49,14	9,1,0	25,31,19	3,0,0	153	149	4.897000898242598e-18	1.74525392772e-16	0.912,0.979,1.0	0.89,1.0,1.0	0.0
22405	gene:Solyc10g049800.1	NA	10	-	46830441	46830688	46830441	46830684	46831312	46832167	22405	1,1,0	5,2,0	0,5,8	2,2,11	153	149	5.052698886844668e-18	1.79846696788e-16	0.163,0.327,NA	0.0,0.709,0.415	-0.13
9253	gene:Solyc04g079070.2	NA	4	-	63652549	63652601	63652549	63652591	63652721	63652793	9253	549,288,275	18,5,15	208,297,359	9,24,11	159	149	5.972631895419276e-18	2.12322539161e-16	0.966,0.982,0.945	0.956,0.921,0.968	0.016
10921	gene:Solyc05g013720.2	NA	5	-	7019774	7019905	7019774	7019833	7020236	7020334	10921	40,39,9	60,34,43	18,20,39	49,61,62	221	149	6.434382950994015e-18	2.28181343617e-16	0.31,0.436,0.124	0.199,0.181,0.298	0.064
8858	gene:Solyc02g090760.2	NA	2	+	52276443	52276645	52276461	52276645	52275706	52275851	8858	110,62,59	24,10,9	71,87,107	17,24,29	167	149	6.434948919618594e-18	2.28181343617e-16	0.804,0.847,0.854	0.788,0.764,0.767	0.062
11806	gene:Solyc09g059630.1	NA	9	-	54948510	54948654	54948510	54948606	54949644	54949719	11806	2,2,0	5,0,0	1,4,2	2,0,0	197	149	6.468111436478084e-18	2.29068776722e-16	0.232,1.0,NA	0.274,1.0,1.0	-0.142
2537	gene:Solyc11g071950.1	NA	11	+	55269272	55269520	55269277	55269520	55267124	55267344	2537	143,73,73	0,2,7	92,120,127	0,0,3	154	149	6.617702783481037e-18	2.34072138026e-16	1.0,0.972,0.91	1.0,1.0,0.976	-0.031
22	gene:Solyc01g099730.2	NA	1	+	89891534	89891709	89891563	89891709	89889439	89889485	22	3,0,0	2,0,8	2,0,1	0,0,2	178	149	7.188408237275599e-18	2.53939314831e-16	0.557,NA,0.0	1.0,NA,0.295	-0.369
7928	gene:Solyc06g008600.2	NA	6	+	2504200	2504294	2504207	2504294	2502831	2503175	7928	40,40,31	4,2,0	20,28,54	5,4,2	156	149	7.292425336205387e-18	2.5729102173e-16	0.905,0.95,1.0	0.793,0.87,0.963	0.076
4030	gene:Solyc07g014590.2	NA	7	-	4928428	4928587	4928428	4928583	4928706	4928799	4030	45,39,31	2,2,0	18,35,31	6,4,0	153	149	7.488758432978e-18	2.6388735129e-16	0.956,0.95,1.0	0.745,0.895,1.0	0.089
4841	gene:Solyc06g043030.2	NA	6	-	29882840	29882950	29882840	29882941	29883066	29883193	4841	44,14,19	1,3,3	5,21,17	3,0,0	158	149	8.82158562610593e-18	3.10464679129e-16	0.976,0.815,0.857	0.611,1.0,1.0	0.012
14518	gene:Solyc11g011400.1	NA	11	+	4475857	4476021	4475873	4476021	4475442	4475600	14518	33,9,5	15,1,1	9,8,3	0,9,7	165	149	9.066207493749965e-18	3.18675495614e-16	0.665,0.89,0.819	1.0,0.445,0.279	0.217
15653	gene:Solyc12g099080.1	NA	12	-	66357882	66358063	66357882	66358044	66359846	66359958	15653	47,18,27	1167,336,465	11,19,36	548,790,1039	168	149	9.80274999554626e-18	3.44135194669e-16	0.034,0.045,0.049	0.017,0.021,0.03	0.02
26900	gene:Solyc08g066870.2	NA	8	-	55744836	55745025	55744836	55745012	55745141	55745205	26900	367,205,161	30,18,17	155,226,303	13,15,15	162	149	1.0190641381362827e-17	3.57306983926e-16	0.918,0.913,0.897	0.916,0.933,0.949	-0.023
1434	gene:Solyc12g038540.1	NA	12	-	47338547	47338702	47338547	47338683	47338768	47338795	1434	25,25,30	3,1,0	8,33,28	2,7,7	168	149	1.0321715348053021e-17	3.61452606498e-16	0.881,0.957,1.0	0.78,0.807,0.78	0.157
5457	gene:Solyc07g049720.2	NA	7	-	60063380	60063506	60063380	60063484	60063676	60063766	5457	11,3,11	444,251,94	1,4,9	154,287,272	171	149	1.0878203813466118e-17	3.80466867538e-16	0.021,0.01,0.093	0.006,0.012,0.028	0.026
16592	gene:Solyc02g067120.2	NA	2	-	37342897	37343009	37342897	37343004	37343084	37343234	16592	64,22,5	2,0,0	13,28,24	4,1,0	154	149	1.1142879137294027e-17	3.89240399641e-16	0.969,1.0,1.0	0.759,0.964,1.0	0.082
7671	gene:Solyc05g052820.2	NA	5	-	62992061	62992156	62992061	62992151	62992267	62992492	7671	20,11,8	5,1,2	10,5,8	0,2,1	154	149	1.1632642353492783e-17	4.05845161664e-16	0.795,0.914,0.795	1.0,0.708,0.886	-0.03
17814	gene:Solyc06g068760.2	NA	6	+	42617279	42617312	42617291	42617312	42616982	42617033	17814	3,1,1	32,7,12	0,0,12	12,19,22	161	149	1.2341893352826005e-17	4.30056939788e-16	0.08,0.117,0.072	0.0,0.0,0.335	-0.022
7977	gene:Solyc01g067890.2	NA	1	-	76870862	76871110	76870862	76870940	76871262	76871413	7977	2,2,0	74,37,31	0,11,0	51,69,62	319	149	1.2514520436836498e-17	4.35533155623e-16	0.012,0.025,0.0	0.0,0.069,0.0	-0.011
9531	gene:Solyc01g101240.2	NA	1	+	91060529	91060718	91060653	91060718	91060297	91060337	9531	29,21,28	794,396,569	21,31,38	708,923,1095	273	149	1.2558555182579032e-17	4.36526075513e-16	0.02,0.028,0.026	0.016,0.018,0.019	0.007
27359	gene:Solyc02g088940.2	NA	2	+	50862227	50862364	50862278	50862364	50861127	50861163	27359	37,8,31	41,44,29	34,37,52	35,48,50	200	149	1.3024485811568288e-17	4.52163252805e-16	0.402,0.119,0.443	0.42,0.365,0.437	-0.086
26168	gene:Solyc03g081260.2	NA	3	-	52155769	52155882	52155769	52155861	52155965	52156330	26168	14,7,6	128,73,38	1,4,10	39,92,112	170	149	1.42987112586616e-17	4.95788442719e-16	0.087,0.078,0.122	0.022,0.037,0.073	0.052
20351	gene:Solyc01g103670.2	NA	1	+	92224305	92224463	92224332	92224463	92224193	92224250	20351	13,3,6	126,69,91	5,2,4	57,103,87	176	149	1.532356953469475e-17	5.30670480011e-16	0.08,0.036,0.053	0.069,0.016,0.037	0.016
11431	gene:Solyc09g007730.2	NA	9	+	1272962	1273078	1272979	1273078	1272789	1272865	11431	47,29,0	5,2,0	3,30,20	2,0,0	166	149	1.5465930671749075e-17	5.34942602043e-16	0.894,0.929,NA	0.574,1.0,1.0	0.053
20843	gene:Solyc07g043620.2	NA	7	-	57566437	57566556	57566437	57566553	57566652	57566695	20843	4,0,2	65,66,46	3,7,7	67,99,133	152	149	1.6140503257336554e-17	5.57590023571e-16	0.057,0.0,0.041	0.042,0.065,0.049	-0.019
7929	gene:Solyc04g015760.2	NA	4	-	6046943	6047167	6046943	6047068	6047533	6047664	7929	8,5,3	141,67,45	2,0,4	42,42,77	248	149	1.6490382590585212e-17	5.68978825782e-16	0.033,0.043,0.039	0.028,0.0,0.03	0.019
13191	gene:Solyc05g052310.2	NA	5	+	62581990	62582049	62581999	62582049	62580052	62580285	13191	4,2,6	258,247,161	7,12,6	235,267,346	158	149	1.7088917281312108e-17	5.88908771182e-16	0.014,0.008,0.034	0.027,0.041,0.016	-0.009
25967	gene:Solyc03g031680.2	NA	3	+	4146422	4146668	4146463	4146668	4144844	4145450	25967	33,18,9	7,2,0	11,19,22	0,2,2	190	149	1.816310723025088e-17	6.25161716464e-16	0.787,0.876,1.0	1.0,0.882,0.896	-0.038
28566	gene:Solyc02g092800.2	NA	2	-	53767494	53767687	53767494	53767662	53768408	53769121	28566	3,7,1	195,104,46	5,6,11	68,141,201	174	149	1.9179711046093065e-17	6.59346476804e-16	0.013,0.054,0.018	0.059,0.035,0.045	-0.018
7185	gene:Solyc03g005080.2	NA	3	-	59120	59242	59120	59206	59410	59429	7185	44,34,59	9,3,3	56,97,96	13,19,14	185	149	2.1734078369920428e-17	7.46247532323e-16	0.797,0.901,0.941	0.776,0.804,0.847	0.071
18234	gene:Solyc06g051390.2	NA	6	+	34732821	34732961	34732868	34732961	34732508	34732724	18234	6,9,16	17,3,0	5,6,6	4,13,11	196	149	2.2454397239714442e-17	7.70040870017e-16	0.212,0.695,1.0	0.487,0.26,0.293	0.289
28317	gene:Solyc02g071880.2	NA	2	-	41253428	41253500	41253428	41253474	41253582	41253627	28317	40,19,13	5,0,0	18,15,22	1,0,0	175	149	2.3187741846691262e-17	7.94222471647e-16	0.872,1.0,1.0	0.939,1.0,1.0	-0.022
19472	gene:Solyc04g007610.2	NA	4	-	1291019	1291212	1291019	1291099	1291402	1291443	19472	4,0,5	1,2,0	3,10,2	1,2,10	262	149	2.538327314287688e-17	8.68367017421e-16	0.695,0.0,1.0	0.63,0.74,0.102	0.074
244	gene:Solyc11g008450.1	NA	11	+	2654455	2654582	2654477	2654582	2654341	2654359	244	4,0,0	168,41,80	0,5,6	108,114,130	171	149	2.6227179940854382e-17	8.95062122709e-16	0.02,0.0,0.0	0.0,0.037,0.039	-0.019
5827	gene:Solyc09g005980.2	NA	9	+	672507	672606	672510	672606	672218	672415	5827	239,142,148	40,20,23	145,238,216	20,15,26	152	149	2.6207098128941935e-17	8.95062122709e-16	0.854,0.874,0.863	0.877,0.94,0.891	-0.039
12523	gene:Solyc05g012200.2	NA	5	+	5467200	5467280	5467202	5467280	5466733	5466839	12523	31,13,27	1,0,2	12,22,29	2,0,4	151	149	2.787781720046412e-17	9.50242062081e-16	0.968,1.0,0.93	0.856,1.0,0.877	0.055
14270	gene:Solyc03g112450.2	NA	3	-	62854148	62854213	62854148	62854195	62854431	62854652	14270	2,0,4	2,2,1	0,0,2	0,3,1	167	149	2.904543782791207e-17	9.8884437974e-16	0.472,0.0,0.781	NA,0.0,0.641	0.097
18496	gene:Solyc05g009950.2	NA	5	-	4166798	4166995	4166798	4166926	4167723	4167775	18496	112,36,16	6,12,2	28,41,54	0,5,4	218	149	3.0847457656553e-17	1.04892532647e-15	0.927,0.672,0.845	1.0,0.849,0.902	-0.102
16450	gene:Solyc12g019220.1	NA	12	+	9701442	9701732	9701501	9701732	9700426	9700876	16450	15,3,8	4,1,0	14,10,16	1,4,9	208	149	3.192045383755853e-17	1.08410178263e-15	0.729,0.682,1.0	0.909,0.642,0.56	0.1
21813	gene:Solyc08g014080.2	NA	8	+	3724461	3724557	3724467	3724557	3724039	3724123	21813	259,95,105	14,4,6	133,176,170	3,8,3	155	149	3.941455559076907e-17	1.33700820802e-15	0.947,0.958,0.944	0.977,0.955,0.982	-0.022
25532	gene:Solyc04g064700.2	NA	4	+	55851342	55851490	55851372	55851490	55849342	55849406	25532	8,2,8	335,130,227	4,2,7	280,320,314	179	149	4.098896697001111e-17	1.38874171485e-15	0.019,0.013,0.028	0.012,0.005,0.018	0.008
13178	gene:Solyc05g050680.2	NA	5	-	60798966	60799076	60798966	60799061	60804872	60805089	13178	363,122,134	28,6,15	142,213,202	19,29,14	164	149	4.369593584893072e-17	1.47867677143e-15	0.922,0.949,0.89	0.872,0.87,0.929	0.03
8034	gene:Solyc06g008040.2	NA	6	-	1893721	1893790	1893721	1893747	1893904	1893979	8034	55,43,38	3,2,0	55,75,97	3,4,7	192	149	4.6509551528279766e-17	1.57200050814e-15	0.934,0.943,1.0	0.934,0.936,0.915	0.031
17730	gene:Solyc06g064880.2	NA	6	+	40445107	40445192	40445113	40445192	40444960	40445035	17730	0,1,0	41,12,16	2,0,2	10,23,22	155	149	4.7822871302811656e-17	1.61445196826e-15	0.0,0.074,0.0	0.161,0.0,0.08	-0.056
14860	gene:Solyc03g053100.2	NA	3	+	22052361	22052441	22052398	22052441	22052222	22052273	14860	13,16,2	0,1,0	8,12,10	0,1,2	186	149	4.963558527045961e-17	1.67364060274e-15	1.0,0.928,1.0	1.0,0.906,0.8	0.074
11361	gene:Solyc04g077030.2	NA	4	-	61995654	61995834	61995654	61995796	61995942	61996007	11361	4,1,0	3,2,0	3,6,5	2,1,1	187	149	5.011923353662667e-17	1.68792705768e-15	0.515,0.285,NA	0.544,0.827,0.799	-0.323
9170	gene:Solyc06g066600.2	NA	6	-	41848541	41848710	41848541	41848693	41848824	41849076	9170	1,2,4	8,8,0	9,11,3	3,7,13	166	149	5.772232712165133e-17	1.94166322594e-15	0.101,0.183,1.0	0.729,0.585,0.172	-0.067
20667	gene:Solyc10g007020.1	NA	10	-	1422785	1422908	1422785	1422886	1423012	1423220	20667	83,33,34	8,6,3	25,61,56	2,2,5	171	149	5.844939833903054e-17	1.96377423656e-15	0.9,0.827,0.908	0.916,0.964,0.907	-0.051
24612	gene:Solyc07g066650.2	NA	7	-	68010440	68010634	68010440	68010505	68014486	68014547	24612	2,1,0	3,0,0	1,5,1	2,0,3	278	149	5.908020839785836e-17	1.98260222579e-15	0.263,1.0,NA	0.211,1.0,0.152	0.177
14403	gene:Solyc09g090550.2	NA	9	+	70043954	70044032	70043960	70044032	70043024	70043191	14403	99,73,29	8,2,2	38,50,64	2,1,2	155	149	5.965362961069854e-17	1.99946183534e-15	0.922,0.972,0.933	0.948,0.98,0.969	-0.023
437	gene:Solyc03g019730.2	NA	3	+	61421993	61422097	61421999	61422097	61421352	61421419	437	339,129,104	1,2,6	70,149,143	8,4,0	155	149	6.466766868827455e-17	2.16494436613e-15	0.997,0.984,0.943	0.894,0.973,1.0	0.019
11100	gene:Solyc11g019970.1	NA	11	-	9881034	9881178	9881034	9881043	9882556	9882681	11100	34,14,0	13,5,0	5,12,18	9,4,11	284	149	6.590410834549793e-17	2.20371754212e-15	0.578,0.595,NA	0.226,0.611,0.462	0.154
17797	gene:Solyc07g066090.2	NA	7	+	67618271	67618371	67618291	67618371	67618127	67618177	17797	134,55,43	1,0,4	31,75,40	0,1,7	169	149	6.649202122479899e-17	2.21810765117e-15	0.992,1.0,0.905	1.0,0.985,0.834	0.026
5527	gene:Solyc04g079750.2	NA	4	-	64104463	64104614	64104463	64104599	64104681	64104727	5527	28,8,3	0,2,0	6,20,6	0,4,0	164	149	6.648240170567131e-17	2.21810765117e-15	1.0,0.784,1.0	1.0,0.82,1.0	-0.012
2794	gene:Solyc03g093520.2	NA	3	+	54871727	54871865	54871788	54871865	54871590	54871653	2794	137,85,36	6,4,6	55,132,72	1,4,4	210	149	6.78142162110894e-17	2.25953758275e-15	0.942,0.938,0.81	0.975,0.959,0.927	-0.057
10257	gene:Solyc01g104250.2	NA	1	-	92694148	92694223	92694148	92694216	92694305	92694402	10257	8,4,2	155,112,66	0,2,4	70,116,111	156	149	7.146617382362099e-17	2.3784044019e-15	0.047,0.033,0.028	0.0,0.016,0.033	0.02
13681	gene:Solyc02g085820.2	NA	2	+	48619147	48619296	48619201	48619296	48618520	48618705	13681	5,5,4	41,16,9	0,3,3	13,14,23	203	149	7.326109791714874e-17	2.43526117102e-15	0.082,0.187,0.246	0.0,0.136,0.087	0.097
25626	gene:Solyc08g008380.2	NA	8	+	2808374	2808490	2808380	2808490	2808201	2808265	25626	45,41,5	17,27,4	19,31,15	2,14,6	155	149	7.536489794570524e-17	2.50223903498e-15	0.718,0.593,0.546	0.901,0.68,0.706	-0.143
14108	gene:Solyc04g082650.2	NA	4	+	66263723	66263926	66263741	66263926	66263206	66263298	14108	54,24,38	7,11,8	25,29,43	12,6,17	167	149	7.814342206502816e-17	2.5914346858e-15	0.873,0.661,0.809	0.65,0.812,0.693	0.063
26124	gene:Solyc10g008750.2	NA	10	-	2826883	2827003	2826883	2827000	2827347	2827490	26124	76,37,57	3,4,0	49,57,69	0,1,2	152	149	8.097171384941108e-17	2.68206894521e-15	0.961,0.901,1.0	1.0,0.982,0.971	-0.03
5699	gene:Solyc06g036300.2	NA	6	-	25807173	25807414	25807173	25807398	25808699	25808759	5699	3,6,0	40,21,13	3,4,6	12,21,17	165	149	8.589955973605903e-17	2.84195311912e-15	0.063,0.205,0.0	0.184,0.147,0.242	-0.102
9860	gene:Solyc01g094940.2	NA	1	+	86345311	86345434	86345334	86345434	86345119	86345224	9860	405,244,267	8,8,1	214,416,481	1,1,9	172	149	8.735568534266321e-17	2.88673629205e-15	0.978,0.964,0.996	0.995,0.997,0.979	-0.011
22533	gene:Solyc02g063050.2	NA	2	+	35089261	35089383	35089267	35089383	35088741	35089031	22533	89,39,29	43,27,15	46,50,71	29,48,47	155	149	8.810111257130116e-17	2.90795641787e-15	0.666,0.581,0.65	0.604,0.5,0.592	0.067
17434	gene:Solyc03g098650.2	NA	3	+	60949565	60949658	60949573	60949658	60949439	60949500	17434	4,7,0	19,0,4	0,5,3	2,0,3	157	149	9.463832245315141e-17	3.12007256284e-15	0.167,1.0,0.0	0.0,1.0,0.487	-0.107
28492	gene:Solyc01g099930.2	NA	1	-	90042135	90042238	90042135	90042151	90042485	90042545	28492	558,183,256	103,47,16	219,397,477	33,79,29	236	149	1.0184598150454895e-16	3.35377030323e-15	0.774,0.711,0.91	0.807,0.76,0.912	-0.028
5674	gene:Solyc10g007590.2	NA	10	-	1890708	1890796	1890708	1890768	1890912	1891025	5674	12,0,4	314,128,95	2,2,3	101,134,178	177	149	1.0236130184149418e-16	3.36680193148e-15	0.031,0.0,0.034	0.016,0.012,0.014	0.008
11176	gene:Solyc06g054400.2	NA	6	+	37182998	37183106	37183002	37183106	37181171	37182913	11176	21,29,19	2,0,2	16,10,14	0,1,0	153	149	1.0954304197694032e-16	3.59881487382e-15	0.911,1.0,0.902	1.0,0.907,1.0	-0.031
11997	gene:Solyc02g071280.2	NA	2	+	40769639	40769774	40769643	40769774	40769411	40769548	11997	25,9,11	8,6,0	8,21,12	0,8,17	153	149	1.2178184978305368e-16	3.99623307767e-15	0.753,0.594,1.0	1.0,0.719,0.407	0.074
3737	gene:Solyc07g063440.2	NA	7	+	65927163	65927260	65927169	65927260	65926681	65927069	3737	117,82,64	5,16,6	87,97,109	4,2,2	155	149	1.364344714176233e-16	4.47184230822e-15	0.957,0.831,0.911	0.954,0.979,0.981	-0.072
28752	gene:Solyc08g023460.2	NA	8	-	27702487	27704153	27702487	27702595	27706292	27706582	28752	128,60,34	139,63,36	48,104,69	36,60,74	1707	149	1.3897585075768759e-16	4.54984311405e-15	0.074,0.077,0.076	0.104,0.131,0.075	-0.028
14589	gene:Solyc12g044930.1	NA	12	-	37594199	37594303	37594199	37594296	37594687	37594948	14589	14,2,6	1,0,0	8,4,8	0,2,2	156	149	1.4016609484631844e-16	4.58348013984e-15	0.93,1.0,1.0	1.0,0.656,0.793	0.16
25283	gene:Solyc04g007510.2	NA	4	+	1194027	1194195	1194089	1194195	1191884	1192015	25283	20,18,1	1,0,0	5,12,7	2,2,0	211	149	1.4938451411060281e-16	4.87925869465e-15	0.934,1.0,1.0	0.638,0.809,1.0	0.162
17381	gene:Solyc09g061280.2	NA	9	-	58531450	58531654	58531450	58531651	58533284	58533688	17381	149,77,57	5,0,4	72,94,104	0,1,0	152	149	1.8295200278419836e-16	5.96872959257e-15	0.967,1.0,0.933	1.0,0.989,1.0	-0.03
7920	gene:Solyc07g052360.1	NA	7	+	60876389	60876440	60876392	60876440	60876009	60876153	7920	21,15,9	5,4,2	13,19,18	6,6,10	152	149	1.8627408635496765e-16	6.07007743209e-15	0.805,0.786,0.815	0.68,0.756,0.638	0.111
24513	gene:Solyc08g013880.2	NA	8	+	3354147	3356281	3356137	3356281	3352403	3352418	24513	20,21,6	201,66,74	18,31,32	94,113,136	2139	149	2.0847745535177366e-16	6.7857604109e-15	0.007,0.022,0.006	0.013,0.019,0.016	-0.004
10096	gene:Solyc03g115760.2	NA	3	+	65375902	65376119	65375965	65376119	65374855	65375044	10096	48,26,57	6,1,0	34,42,68	6,4,4	212	149	2.1455805210745402e-16	6.97561426915e-15	0.849,0.948,1.0	0.799,0.881,0.923	0.065
26685	gene:Solyc06g074130.2	NA	6	+	45849326	45849427	45849365	45849427	45848607	45848967	26685	6,1,1	55,19,21	2,6,5	28,30,22	188	149	2.2840587167509284e-16	7.40871810716e-15	0.08,0.04,0.036	0.054,0.137,0.153	-0.063
9148	gene:Solyc04g064500.2	NA	4	+	55654680	55654852	55654693	55654852	55654503	55654602	9148	23,9,4	450,279,112	9,6,7	138,343,316	162	149	2.2823646409784287e-16	7.40871810716e-15	0.045,0.029,0.032	0.057,0.016,0.02	0.004
12841	gene:Solyc03g116640.2	NA	3	+	65971519	65971674	65971524	65971674	65969627	65969634	12841	0,3,9	8,8,12	4,6,11	3,8,15	154	149	2.3599124557134123e-16	7.64595341664e-15	0.0,0.266,0.421	0.563,0.421,0.415	-0.237
12552	gene:Solyc03g007670.2	NA	3	+	2201875	2201953	2201883	2201953	2200918	2201190	12552	54,27,30	1166,752,1123	33,29,34	940,1245,1417	157	149	2.365742488382525e-16	7.65603215637e-15	0.042,0.033,0.025	0.032,0.022,0.022	0.008
4156	gene:Solyc01g087470.2	NA	1	+	82428551	82428693	82428556	82428693	82428204	82428396	4156	2,4,2	1,2,0	0,5,10	0,6,2	154	149	2.475128078085844e-16	8.0008301996e-15	0.659,0.659,1.0	NA,0.446,0.829	0.135
5623	gene:Solyc06g048890.2	NA	6	+	31905688	31905773	31905700	31905773	31903463	31903615	5623	0,8,0	21,22,13	6,12,17	13,31,34	161	149	2.4793040040279932e-16	8.00513810016e-15	0.0,0.252,0.0	0.299,0.264,0.316	-0.209
4178	gene:Solyc09g090420.2	NA	9	-	69943964	69944065	69943964	69944036	69945622	69945760	4178	0,5,0	40,19,0	0,6,3	6,17,9	178	149	2.514103882981532e-16	8.10820101092e-15	0.0,0.181,NA	0.0,0.228,0.218	-0.058
2192	gene:Solyc07g042750.2	NA	7	+	56265877	56266023	56265906	56266023	56265614	56265706	2192	21,11,19	36,15,11	13,22,9	17,33,31	178	149	2.67565136837981e-16	8.61933229711e-15	0.328,0.38,0.591	0.39,0.358,0.196	0.118
26397	gene:Solyc11g039880.1	NA	11	+	41532326	41532413	41532335	41532413	41532113	41532212	26397	0,2,0	24,25,0	1,2,0	2,11,16	158	149	2.8730291906751106e-16	9.24458707011e-15	0.0,0.07,NA	0.32,0.146,0.0	-0.12
20446	gene:Solyc02g032300.2	NA	2	+	28117180	28117310	28117189	28117310	28115028	28115250	20446	57,38,12	1,1,0	26,51,53	0,2,4	158	149	3.0200142234510427e-16	9.70644982435e-15	0.982,0.973,1.0	1.0,0.96,0.926	0.023
15480	gene:Solyc01g005440.2	NA	1	+	310666	310908	310819	310908	310219	310362	15480	169,50,63	337,119,141	35,70,50	159,162,187	302	149	3.686926015326213e-16	1.1836419836e-14	0.198,0.172,0.181	0.098,0.176,0.117	0.053
18287	gene:Solyc03g122370.2	NA	3	-	70234330	70234513	70234330	70234510	70234748	70234895	18287	30,18,9	27,19,12	2,13,13	10,19,21	152	149	3.941722697537314e-16	1.26400002903e-14	0.521,0.482,0.424	0.164,0.401,0.378	0.161
7618	gene:Solyc08g007080.2	NA	8	-	1637047	1637218	1637047	1637211	1637297	1637495	7618	16,0,1	32,17,20	0,2,1	14,9,25	156	149	3.9471996821703624e-16	1.26431634871e-14	0.323,0.0,0.046	0.0,0.175,0.037	0.052
28371	gene:Solyc03g120830.2	NA	3	-	69084274	69084356	69084274	69084351	69084750	69084903	28371	3,5,2	47,23,25	8,2,11	21,33,62	154	149	3.9768517239690327e-16	1.27236659419e-14	0.058,0.174,0.072	0.269,0.055,0.147	-0.056
14333	gene:Solyc01g080270.2	NA	1	-	79504975	79505019	79504975	79505013	79505158	79505210	14333	156,95,76	6,8,0	76,105,120	1,1,5	155	149	4.135043876777733e-16	1.32147741601e-14	0.962,0.919,1.0	0.986,0.99,0.958	-0.018
6057	gene:Solyc06g050170.2	NA	6	+	32654340	32654572	32654343	32654572	32654171	32654210	6057	51,25,36	10,4,4	28,50,89	4,5,5	152	149	4.1877671219000475e-16	1.33680933466e-14	0.833,0.86,0.898	0.873,0.907,0.946	-0.045
25101	gene:Solyc07g066660.2	NA	7	+	68029863	68030023	68029965	68030023	68029674	68029744	25101	9,4,2	117,72,27	0,4,4	56,87,64	251	149	4.2824603283557332e-16	1.36548890764e-14	0.044,0.032,0.042	0.0,0.027,0.036	0.018
23712	gene:Solyc04g076380.2	NA	4	-	61285096	61285174	61285096	61285156	61286723	61287338	23712	14,57,20	672,880,467	45,52,62	563,1011,1144	167	149	4.3310537956970566e-16	1.3794210364e-14	0.018,0.055,0.037	0.067,0.044,0.046	-0.016
24262	gene:Solyc03g033450.2	NA	3	+	5006568	5006733	5006588	5006733	5005042	5005171	24262	5,5,0	48,23,7	9,15,6	16,38,31	169	149	4.372199671185163e-16	1.39095233607e-14	0.084,0.161,0.0	0.332,0.258,0.146	-0.164
17646	gene:Solyc01g060260.2	NA	1	+	69893812	69894044	69893818	69894044	69893483	69893677	17646	3,0,2	9,4,6	1,3,1	39,27,34	155	149	4.486786855002368e-16	1.42579552937e-14	0.243,0.0,0.243	0.024,0.097,0.027	0.113
2634	gene:Solyc09g091570.2	NA	9	+	70824161	70824305	70824207	70824305	70823657	70823793	2634	104,54,51	4,3,2	57,106,72	1,4,0	195	149	4.860639149485041e-16	1.54285563984e-14	0.952,0.932,0.951	0.978,0.953,1.0	-0.032
6686	gene:Solyc04g049630.2	NA	4	-	42631532	42631648	42631532	42631605	42631736	42631822	6686	129,54,52	2,2,1	32,59,67	1,7,0	192	149	4.966628920892195e-16	1.57472339265e-14	0.98,0.954,0.976	0.961,0.867,1.0	0.027
20410	gene:Solyc04g076100.2	NA	4	+	61058885	61059071	61058950	61059071	61058640	61058804	20410	2,0,0	34,49,51	3,1,3	14,41,50	214	149	5.284599116867584e-16	1.67365453471e-14	0.039,0.0,0.0	0.13,0.017,0.04	-0.049
2117	gene:Solyc02g072490.2	NA	2	+	41680174	41680257	41680181	41680257	41679927	41680021	2117	8,9,3	6,3,1	4,10,6	0,3,2	156	149	5.355917328509941e-16	1.69424288775e-14	0.56,0.741,0.741	1.0,0.761,0.741	-0.153
8465	gene:Solyc03g093390.2	NA	3	-	54656034	54656162	54656034	54656150	54656737	54656997	8465	16,1,3	19,12,17	0,2,1	3,8,8	161	149	5.361642383167712e-16	1.69424288775e-14	0.438,0.072,0.14	0.0,0.188,0.104	0.119
12596	gene:Solyc08g083140.2	NA	8	+	65684580	65684712	65684590	65684712	65682540	65682669	12596	42,18,24	4,1,4	15,21,29	0,0,4	159	149	5.384162544267014e-16	1.69945175374e-14	0.908,0.944,0.849	1.0,1.0,0.872	-0.057
21974	gene:Solyc12g088440.1	NA	12	+	63814504	63814619	63814544	63814619	63813969	63814046	21974	126,54,42	2,0,0	67,87,83	2,7,0	189	149	5.447916783685943e-16	1.71764946299e-14	0.98,1.0,1.0	0.964,0.907,1.0	0.036
10404	gene:Solyc03g119280.2	NA	3	-	67917133	67917306	67917133	67917263	67917409	67917626	10404	2,4,2	62,42,56	4,7,9	38,44,69	192	149	5.688528105549836e-16	1.79150457284e-14	0.024,0.069,0.027	0.076,0.11,0.092	-0.053
21211	gene:Solyc12g006030.1	NA	12	-	627909	628148	627909	628144	628286	628356	21211	88,50,57	1,5,2	53,65,77	0,4,0	153	149	6.625756265859776e-16	2.08433706889e-14	0.988,0.907,0.965	1.0,0.941,1.0	-0.027
26528	gene:Solyc01g087340.2	NA	1	-	82295433	82295620	82295433	82295543	82298072	82298141	26528	24,18,7	2,0,0	11,23,15	3,0,1	226	149	6.843964859752708e-16	2.15057846681e-14	0.888,1.0,1.0	0.707,1.0,0.908	0.091
6410	gene:Solyc09g098450.2	NA	9	+	72259835	72260083	72259861	72260083	72259645	72259743	6410	69,25,38	2,0,0	40,34,65	3,1,3	175	149	7.330387786638244e-16	2.30085917651e-14	0.967,1.0,1.0	0.919,0.967,0.949	0.044
15467	gene:Solyc04g082660.2	NA	4	+	66269697	66269850	66269700	66269850	66269485	66269572	15467	3,1,0	10,7,0	6,4,5	4,15,3	152	149	7.855857568873004e-16	2.46304754846e-14	0.227,0.123,NA	0.595,0.207,0.62	-0.299
1342	gene:Solyc12g096170.1	NA	12	-	65193872	65193971	65193872	65193967	65194084	65194163	1342	105,60,33	5,4,0	47,59,60	2,2,0	153	149	8.031925427864532e-16	2.51544894796e-14	0.953,0.936,1.0	0.958,0.966,1.0	-0.012
22005	gene:Solyc03g063750.2	NA	3	+	35963556	35963679	35963581	35963679	35962985	35963416	22005	0,3,1	41,53,38	4,10,4	35,46,60	174	149	8.602367315747897e-16	2.69110724194e-14	0.0,0.046,0.022	0.089,0.157,0.054	-0.077
2656	gene:Solyc03g052980.2	NA	3	-	21382889	21383003	21382889	21382967	21383529	21383654	2656	527,323,354	11,9,15	233,320,408	11,14,16	185	149	8.739918463013066e-16	2.73110326666e-14	0.975,0.967,0.95	0.945,0.948,0.954	0.015
17601	gene:Solyc07g043560.2	NA	7	-	57461908	57462076	57461908	57462045	57462153	57462399	17601	2,3,2	128,86,117	6,3,5	121,116,135	180	149	8.92113529833737e-16	2.78464040271e-14	0.013,0.028,0.014	0.039,0.021,0.03	-0.012
18574	gene:Solyc03g113350.2	NA	3	+	63504423	63504561	63504439	63504561	63504123	63504342	18574	495,238,228	10,0,0	208,279,261	0,7,8	165	149	9.60767063820028e-16	2.99561425048e-14	0.978,1.0,1.0	1.0,0.973,0.967	0.013
12570	gene:Solyc01g106420.2	NA	1	+	94324482	94324607	94324493	94324607	94323996	94324073	12570	0,0,3	196,117,56	2,2,6	97,134,106	160	149	1.0564173424215693e-15	3.29020246415e-14	0.0,0.0,0.048	0.019,0.014,0.05	-0.012
17987	gene:Solyc03g116500.2	NA	3	+	65903175	65903275	65903203	65903275	65903013	65903095	17987	32,13,1	12,9,5	5,9,10	9,9,8	177	149	1.1794128050593788e-15	3.66921188138e-14	0.692,0.549,0.144	0.319,0.457,0.513	0.032
9577	gene:Solyc11g010420.1	NA	11	+	3486436	3486535	3486446	3486535	3485516	3485732	9577	53,18,6	2,0,0	10,6,3	4,0,0	159	149	1.2164142996292541e-15	3.78014841127e-14	0.961,1.0,1.0	0.701,1.0,1.0	0.087
22437	gene:Solyc01g107030.2	NA	1	+	94705669	94705798	94705711	94705798	94704933	94705213	22437	89,56,69	3,0,4	69,111,109	0,3,1	191	149	1.2639707781907143e-15	3.92360499007e-14	0.959,1.0,0.931	1.0,0.967,0.988	-0.022
9163	gene:Solyc06g066600.2	NA	6	-	41843679	41843884	41843679	41843794	41844192	41844281	9163	4,2,0	52,13,9	0,0,2	2,13,5	239	149	1.2671255237747607e-15	3.92906598259e-14	0.046,0.088,0.0	0.0,0.0,0.2	-0.022
7083	gene:Solyc01g111840.2	NA	1	+	98010686	98010752	98010704	98010752	98010503	98010545	7083	6,7,0	19,6,0	3,2,0	1,2,0	167	149	1.2943124095693434e-15	4.00895114317e-14	0.22,0.51,NA	0.728,0.472,NA	-0.235
6829	gene:Solyc06g008320.2	NA	6	-	2195810	2195893	2195810	2195874	2195963	2195996	6829	12,10,9	432,172,147	8,18,17	121,234,238	168	149	1.319337665785059e-15	4.08197274507e-14	0.024,0.049,0.052	0.055,0.064,0.06	-0.018
24285	gene:Solyc02g091020.1	NA	2	-	52453595	52453659	52453595	52453656	52453756	52453844	24285	2,0,2	4,0,0	2,1,0	3,0,1	152	149	1.343963031696449e-15	4.1535981512e-14	0.329,NA,1.0	0.395,1.0,0.0	0.199
27565	gene:Solyc06g069130.2	NA	6	-	42910910	42911090	42910910	42911080	42911176	42911272	27565	13,18,11	1,2,0	11,12,13	3,5,9	159	149	1.3612573745857603e-15	4.202434362e-14	0.924,0.894,1.0	0.775,0.692,0.575	0.259
18662	gene:Solyc07g055290.2	NA	7	-	63375185	63375320	63375185	63375283	63378438	63378793	18662	3,2,0	7,3,2	0,9,0	5,0,0	186	149	1.3751182455512709e-15	4.24057548779e-14	0.256,0.348,0.0	0.0,1.0,NA	-0.299
9725	gene:Solyc02g062950.2	NA	2	-	34895301	34895474	34895301	34895447	34895552	34895601	9725	38,18,24	40,13,20	26,40,39	10,29,28	176	149	1.475470449716743e-15	4.54506241923e-14	0.446,0.54,0.504	0.688,0.539,0.541	-0.093
15524	gene:Solyc08g008550.2	NA	8	-	2934574	2934662	2934574	2934626	2934797	2934899	15524	11,4,1	161,67,64	1,3,4	66,95,102	185	149	1.506657563485316e-15	4.63605942076e-14	0.052,0.046,0.012	0.012,0.025,0.031	0.014
8023	gene:Solyc08g082710.2	NA	8	+	65411879	65412036	65411952	65412036	65411624	65411724	8023	5,6,1	38,22,16	1,0,4	14,18,24	222	149	1.5091981934799361e-15	4.63880732941e-14	0.081,0.155,0.04	0.046,0.0,0.101	0.043
13664	gene:Solyc04g008660.2	NA	4	+	2295696	2295810	2295762	2295810	2294731	2294797	13664	8,1,3	33,16,9	0,5,3	11,29,38	215	149	1.540867036330029e-15	4.73098270533e-14	0.144,0.042,0.188	0.0,0.107,0.052	0.072
19743	gene:Solyc11g065320.1	NA	11	-	50710951	50710985	50710951	50710965	50711077	50711284	19743	153,106,69	24,8,2	77,137,114	8,8,6	169	149	1.5636463044942326e-15	4.79569299597e-14	0.849,0.921,0.968	0.895,0.938,0.944	-0.013
26915	gene:Solyc05g050780.2	NA	5	+	60955214	60955454	60955407	60955454	60955003	60955093	26915	2,4,2	6,4,3	2,0,4	2,0,2	342	149	1.576220121082342e-15	4.82899646453e-14	0.127,0.303,0.225	0.303,NA,0.466	-0.166
9370	gene:Solyc11g062430.1	NA	11	-	49472964	49473083	49472964	49473033	49473871	49474059	9370	6,5,5	112,83,44	2,3,5	73,102,89	199	149	1.693299036737225e-15	5.18204721515e-14	0.039,0.043,0.078	0.02,0.022,0.04	0.026
12122	gene:Solyc07g032090.2	NA	7	-	35043093	35043224	35043093	35043220	35044016	35044125	12122	364,254,350	8,0,4	423,434,491	5,10,11	153	149	1.814682444060774e-15	5.54749014251e-14	0.978,1.0,0.988	0.988,0.977,0.978	0.008
17728	gene:Solyc06g064880.2	NA	6	+	40445804	40445934	40445813	40445934	40445650	40445733	17728	11,6,6	38,11,25	3,3,9	19,34,29	158	149	1.8676650760221747e-15	5.70326575004e-14	0.214,0.34,0.185	0.13,0.077,0.226	0.102
19565	gene:Solyc10g080780.1	NA	10	+	61985302	61985505	61985355	61985505	61984659	61984905	19565	12,2,1	178,94,80	0,3,4	65,128,103	202	149	2.1015753051115905e-15	6.4106015943e-14	0.047,0.015,0.009	0.0,0.017,0.028	0.009
5998	gene:Solyc11g068540.1	CPA	11	-	53231912	53232071	53231912	53232064	53232170	53232262	5998	11,8,1	828,193,92	3,9,8	113,253,268	156	149	2.192568430299484e-15	6.68092685661e-14	0.013,0.038,0.01	0.025,0.033,0.028	-0.008
23394	gene:Solyc02g086790.2	NA	2	-	49403871	49403931	49403871	49403915	49403998	49404138	23394	48,29,18	11,9,13	32,40,35	2,4,18	165	149	2.4113061443425495e-15	7.33949453989e-14	0.798,0.744,0.556	0.935,0.9,0.637	-0.125
15388	gene:Solyc09g065010.2	NA	9	-	62686405	62686562	62686405	62686543	62686652	62686815	15388	1,3,3	30,13,24	4,14,6	35,23,33	168	149	2.4525543888343736e-15	7.45698367361e-14	0.029,0.17,0.1	0.092,0.351,0.139	-0.094
20100	gene:Solyc08g068850.2	NA	8	-	57933491	57933653	57933491	57933607	57934207	57934333	20100	38,27,3	6,0,2	3,30,15	0,4,0	195	149	2.4586652089639592e-15	7.46749934826e-14	0.829,1.0,0.534	1.0,0.851,1.0	-0.163
18756	gene:Solyc03g033360.1	NA	3	+	4929942	4930178	4929953	4930178	4929344	4929580	18756	1,2,0	25,19,16	1,2,0	6,14,16	160	149	2.485671065586358e-15	7.5413867297e-14	0.036,0.089,0.0	0.134,0.117,0.0	-0.042
15416	gene:Solyc07g066120.2	NA	7	-	67628023	67628179	67628023	67628157	67628597	67628746	15416	0,1,0	104,46,44	5,1,2	36,65,91	171	149	2.5418624451551833e-15	7.70356696914e-14	0.0,0.019,0.0	0.108,0.013,0.019	-0.04
3246	gene:Solyc01g098500.2	NA	1	+	89009285	89009472	89009395	89009472	89009087	89009168	3246	36,8,12	0,0,4	6,16,11	2,4,0	259	149	2.689631480002332e-15	8.14264239994e-14	1.0,1.0,0.633	0.633,0.697,1.0	0.101
6832	gene:Solyc06g008160.2	NA	6	-	2047583	2047758	2047583	2047746	2050600	2050854	6832	37,20,14	2,0,0	11,22,15	0,3,6	161	149	2.7398240359205262e-15	8.28568697437e-14	0.945,1.0,1.0	1.0,0.872,0.698	0.125
26729	gene:Solyc06g071430.2	NA	6	+	43953485	43955049	43954922	43955049	43953269	43953362	26729	852,373,288	2,2,2	277,502,510	0,1,0	1586	149	3.1505466826038745e-15	9.51214559636e-14	0.976,0.946,0.931	1.0,0.979,1.0	-0.042
794	gene:Solyc06g084540.2	NA	6	+	49632182	49632318	49632196	49632318	49632004	49632099	794	8,4,9	316,188,209	5,7,3	190,268,396	163	149	3.1521334901092454e-15	9.51214559636e-14	0.023,0.019,0.038	0.023,0.023,0.007	0.009
9511	gene:Solyc05g008800.2	NA	5	-	3039340	3039428	3039340	3039375	3039545	3039708	9511	64,23,26	0,1,0	46,56,61	1,0,5	202	149	3.200932648788504e-15	9.64906410349e-14	1.0,0.944,1.0	0.971,1.0,0.9	0.024
6789	gene:Solyc02g091340.2	NA	2	-	52673211	52673317	52673211	52673311	52673401	52673628	6789	106,61,82	41,21,30	83,138,98	54,60,40	155	149	3.32785006600049e-15	1.00209217763e-13	0.713,0.736,0.724	0.596,0.689,0.702	0.062
24851	gene:Solyc02g083680.1	NA	2	-	46983599	46983768	46983599	46983740	46983975	46984018	24851	8,10,9	156,169,106	6,7,6	129,183,165	177	149	3.4353442884057953e-15	1.03335596624e-13	0.041,0.047,0.067	0.038,0.031,0.03	0.019
6755	gene:Solyc01g099700.2	NA	1	+	89871232	89871352	89871276	89871352	89869514	89869610	6755	34,13,4	3,1,1	4,6,9	1,3,3	193	149	3.4624899810983314e-15	1.04040987639e-13	0.897,0.909,0.755	0.755,0.607,0.698	0.167
10672	gene:Solyc06g009340.2	NA	6	+	3290399	3290515	3290484	3290515	3289984	3290077	10672	16,11,0	125,41,79	10,13,12	57,72,81	234	149	3.8069051204235255e-15	1.14268031626e-13	0.075,0.146,0.0	0.1,0.103,0.086	-0.023
24511	gene:Solyc08g013880.2	NA	8	+	3354147	3356281	3356140	3356281	3352403	3352418	24511	20,21,6	10,3,4	19,32,32	2,1,7	2142	149	3.8776279222502275e-15	1.16266894729e-13	0.122,0.327,0.094	0.398,0.69,0.241	-0.262
16025	gene:Solyc08g082950.2	NA	8	+	65593661	65593827	65593686	65593827	65593292	65593481	16025	4,0,0	3,1,0	2,3,4	0,2,8	174	149	4.038354732907743e-15	1.20957316495e-13	0.533,0.0,NA	1.0,0.562,0.3	-0.354
20730	gene:Solyc01g098540.2	NA	1	+	89027141	89027263	89027168	89027263	89026360	89026630	20730	23,8,0	6,0,0	2,15,3	2,6,2	176	149	4.066518309025926e-15	1.21671437822e-13	0.764,1.0,NA	0.458,0.679,0.559	0.317
24923	gene:Solyc01g014490.2	NA	1	-	13977136	13977231	13977136	13977227	13977303	13977466	24923	87,66,39	5,4,3	17,61,45	1,2,12	153	149	4.233182449581806e-15	1.26523621941e-13	0.944,0.941,0.927	0.943,0.967,0.785	0.039
2661	gene:Solyc03g123890.2	NA	3	-	70573830	70573991	70573830	70573938	70574103	70574238	2661	9,3,0	9,10,6	7,13,4	0,3,7	202	149	4.3613191752655335e-15	1.3021520825e-13	0.425,0.181,0.0	1.0,0.762,0.297	-0.484
19332	gene:Solyc09g064790.2	NA	9	+	62207594	62207833	62207721	62207833	62206640	62206691	19332	89,21,25	36,17,44	18,40,50	32,41,38	276	149	4.764404655663416e-15	1.42099378263e-13	0.572,0.4,0.235	0.233,0.345,0.415	0.071
22762	gene:Solyc09g061430.2	NA	9	+	59115574	59115770	59115590	59115770	59115232	59115500	22762	6,7,4	151,80,84	3,1,2	54,83,97	165	149	4.8260133715399794e-15	1.43784557117e-13	0.035,0.073,0.041	0.048,0.011,0.018	0.024
5700	gene:Solyc06g036300.2	NA	6	-	25812201	25812381	25812201	25812378	25812460	25812584	5700	53,37,21	12,2,3	19,39,20	4,19,5	152	149	5.111585418131985e-15	1.52131804913e-13	0.812,0.948,0.873	0.823,0.668,0.797	0.115
6309	gene:Solyc07g039340.2	NA	7	-	47178145	47178389	47178145	47178247	47178821	47178930	6309	5,3,9	30,27,31	3,2,0	38,49,35	291	149	5.219513885655473e-15	1.55179950845e-13	0.079,0.054,0.129	0.039,0.02,0.0	0.068
3623	gene:Solyc09g089630.2	NA	9	-	69389260	69389328	69389260	69389317	69390773	69390930	3623	3,0,0	121,35,50	4,2,1	34,73,55	160	149	5.289456463345631e-15	1.57093509204e-13	0.023,0.0,0.0	0.099,0.025,0.017	-0.039
25839	gene:Solyc03g097180.2	NA	3	-	59503969	59504075	59503969	59504071	59504160	59504484	25839	4,1,6	220,119,88	0,0,5	109,128,225	153	149	5.914035012726073e-15	1.75458014524e-13	0.017,0.008,0.062	0.0,0.0,0.021	0.022
9868	gene:Solyc10g009000.2	NA	10	+	3036727	3036988	3036750	3036988	3036525	3036651	9868	47,16,25	23,13,2	23,39,12	8,10,1	172	149	6.186502353341012e-15	1.8334839343e-13	0.639,0.516,0.915	0.714,0.772,0.912	-0.109
9763	gene:Solyc01g010720.2	NA	1	-	5750364	5750472	5750364	5750416	5750522	5750618	9763	21,10,14	1,3,0	15,9,10	0,2,0	205	149	6.7218930885336136e-15	1.99006203899e-13	0.939,0.708,1.0	1.0,0.766,1.0	-0.04
17703	gene:Solyc05g049900.2	NA	5	+	59742476	59742688	59742481	59742688	59742018	59742199	17703	1,0,0	62,26,17	0,7,3	10,29,29	154	149	6.7518588503196475e-15	1.99683388583e-13	0.015,0.0,0.0	0.0,0.189,0.091	-0.088
26891	gene:Solyc06g054380.2	NA	6	+	37170377	37170589	37170384	37170589	37170194	37170301	26891	49,22,28	5,2,0	26,38,53	0,0,3	156	149	7.898567379309288e-15	2.33351694191e-13	0.903,0.913,1.0	1.0,1.0,0.944	-0.043
20506	gene:Solyc09g065600.2	NA	9	-	63758617	63758857	63758617	63758776	63759520	63759677	20506	74,36,61	2,2,0	42,44,77	2,4,2	230	149	7.9546983824389e-15	2.34763661381e-13	0.96,0.921,1.0	0.932,0.877,0.961	0.037
5906	gene:Solyc01g005830.2	NA	1	+	565672	565714	565693	565714	565442	565561	5906	11,12,1	8,3,0	10,9,7	0,4,2	170	149	8.667871795067127e-15	2.55543382607e-13	0.547,0.778,1.0	1.0,0.664,0.754	-0.031
25248	gene:Solyc01g094880.2	NA	1	+	86283957	86284106	86283967	86284106	86283618	86283814	25248	70,52,58	34,32,44	44,67,68	26,57,61	159	149	9.944271733070233e-15	2.92867124105e-13	0.659,0.604,0.553	0.613,0.524,0.511	0.056
26090	gene:Solyc02g078440.2	NA	2	+	43119065	43119295	43119220	43119295	43118888	43118969	26090	28,3,5	125,32,34	15,14,7	26,58,44	304	149	1.1183922054315546e-14	3.29031688024e-13	0.099,0.044,0.067	0.22,0.106,0.072	-0.063
3133	gene:Solyc03g115810.2	NA	3	+	65399798	65400021	65399936	65400021	65398512	65399367	3133	16,13,10	2,3,0	8,11,23	2,0,8	287	149	1.1536517957423545e-14	3.39050796546e-13	0.806,0.692,1.0	0.675,1.0,0.599	0.075
4964	gene:Solyc11g039950.1	NA	11	-	40570426	40570638	40570426	40570581	40571270	40571304	4964	308,162,125	15,4,4	218,249,309	5,0,5	206	149	1.4285381798229282e-14	4.19400338404e-13	0.937,0.967,0.958	0.969,1.0,0.978	-0.028
27792	gene:Solyc02g094550.2	NA	2	+	55097286	55097752	55097734	55097752	55091750	55091876	27792	240,126,76	0,3,0	84,148,181	0,6,0	597	149	1.464436923729872e-14	4.29491891538e-13	1.0,0.913,1.0	1.0,0.86,1.0	0.018
922	gene:Solyc04g080810.2	NA	4	-	64889684	64889791	64889684	64889788	64889896	64890054	922	14,4,11	222,104,152	6,2,9	129,148,149	152	149	1.6131786194582053e-14	4.72622726648e-13	0.058,0.036,0.066	0.044,0.013,0.056	0.016
20486	gene:Solyc06g068860.2	NA	6	+	42690480	42690549	42690501	42690549	42690050	42690122	20486	10,1,2	181,117,128	5,2,1	115,195,183	170	149	1.676848805829426e-14	4.90765884908e-13	0.046,0.007,0.014	0.037,0.009,0.005	0.005
18222	gene:Solyc12g008750.1	NA	12	+	2112630	2112710	2112639	2112710	2111975	2112040	18222	93,28,61	96,25,64	59,76,65	76,88,93	158	149	1.7385036683350838e-14	5.08282147269e-13	0.477,0.514,0.473	0.423,0.449,0.397	0.065
22018	gene:Solyc07g026670.2	NA	7	+	30207576	30207632	30207588	30207632	30206941	30207255	22018	8,5,2	69,49,60	6,12,13	51,85,88	161	149	1.7731683580989926e-14	5.17879202513e-13	0.097,0.086,0.03	0.098,0.116,0.12	-0.04
9361	gene:Solyc06g065020.2	NA	6	-	40544734	40544909	40544734	40544885	40544978	40545196	9361	28,29,13	8,12,0	15,18,25	6,16,5	173	149	1.7780861483487255e-14	5.18777362764e-13	0.751,0.675,1.0	0.683,0.492,0.812	0.146
20784	gene:Solyc01g091860.2	NA	1	-	85402868	85402981	85402868	85402974	85403044	85403219	20784	6,2,0	69,40,9	0,2,2	18,44,63	156	149	1.7839963864642806e-14	5.19962921956e-13	0.077,0.046,0.0	0.0,0.042,0.029	0.017
13532	gene:Solyc10g007730.2	NA	10	+	1978488	1978704	1978504	1978704	1977114	1977271	13532	5,6,4	2,1,2	2,9,4	1,8,3	165	149	1.8546919983477333e-14	5.39541527299e-13	0.693,0.844,0.644	0.644,0.504,0.546	0.162
561	gene:Solyc01g011100.2	NA	1	+	7611619	7611721	7611635	7611721	7611402	7611549	561	59,57,34	5,8,8	48,99,91	2,9,9	165	149	1.855003368585631e-14	5.39541527299e-13	0.914,0.865,0.793	0.956,0.909,0.901	-0.065
4541	gene:Solyc08g077430.2	NA	8	+	61313348	61313558	61313355	61313558	61313091	61313209	4541	108,146,86	3,1,4	134,183,180	5,1,13	156	149	1.9073457031344508e-14	5.54193171019e-13	0.972,0.993,0.954	0.962,0.994,0.93	0.011
10346	gene:Solyc12g041880.1	NXD1	12	-	42384277	42384474	42384277	42384471	42384785	42384951	10346	0,2,0	0,1,2	0,0,5	0,2,1	152	149	2.0569243642978522e-14	5.97038200792e-13	NA,0.662,0.0	NA,0.0,0.831	-0.084
23822	gene:Solyc09g020140.2	NA	9	-	18643105	18643295	18643105	18643245	18643736	18643791	23822	44,26,12	17,5,3	9,30,51	0,3,0	199	149	2.1500192810423064e-14	6.23417022222e-13	0.66,0.796,0.75	1.0,0.882,1.0	-0.225
12151	gene:Solyc02g021420.2	NA	2	-	22642614	22642820	22642614	22642683	22643299	22643391	12151	4,5,9	95,66,31	0,2,0	25,66,46	286	149	2.1826392974101336e-14	6.32224376734e-13	0.021,0.038,0.131	0.0,0.016,0.0	0.058
17615	gene:Solyc09g065860.2	NA	9	-	64124704	64124767	64124704	64124735	64125594	64125787	17615	8,10,8	55,11,24	7,4,4	39,42,51	181	149	2.2655791457807388e-14	6.55574315e-13	0.107,0.428,0.215	0.129,0.073,0.061	0.162
12434	gene:Solyc02g080620.2	NA	2	+	44808010	44808231	44808030	44808231	44807848	44807941	12434	2,1,0	45,24,41	9,0,1	38,25,33	169	149	2.281814349372997e-14	6.59594281382e-13	0.038,0.035,0.0	0.173,0.0,0.026	-0.042
3063	gene:Solyc09g056160.2	NA	9	+	47177240	47177399	47177258	47177399	47176975	47177119	3063	5,2,3	144,65,57	1,4,0	57,95,88	167	149	2.4440355688889355e-14	7.05762271201e-13	0.03,0.027,0.045	0.015,0.036,0.0	0.017
26879	gene:Solyc01g098980.2	NA	1	-	89341081	89341212	89341081	89341206	89341845	89341881	26879	30,22,21	2,2,1	16,48,35	0,0,3	155	149	2.4755167292431586e-14	7.14120630244e-13	0.935,0.914,0.953	1.0,1.0,0.918	-0.039
24283	gene:Solyc06g006100.2	NA	6	+	1133091	1133281	1133102	1133281	1132507	1132692	24283	138,98,75	7,1,1	53,73,126	1,1,2	160	149	2.5312807810804164e-14	7.29459676472e-13	0.948,0.989,0.986	0.98,0.986,0.983	-0.009
17382	gene:Solyc09g061280.2	NA	9	-	58531450	58531674	58531450	58531654	58533284	58533688	17382	6,1,0	146,77,55	5,4,3	71,94,103	169	149	2.7805497313129135e-14	8.00474209459e-13	0.035,0.011,0.0	0.058,0.036,0.025	-0.024
28319	gene:Solyc09g092450.2	NA	9	-	71535616	71535726	71535616	71535691	71535924	71536084	28319	11,0,1	202,100,106	3,0,2	87,124,140	184	149	2.8828661757167677e-14	8.29081687204e-13	0.042,0.0,0.008	0.027,0.0,0.011	0.004
18572	gene:Solyc03g113350.2	NA	3	+	63504424	63504561	63504439	63504561	63504123	63504342	18572	25,16,5	10,0,0	4,7,3	0,7,8	164	149	2.95620137697223e-14	8.49304589476e-13	0.694,1.0,1.0	1.0,0.476,0.254	0.321
864	gene:Solyc11g007960.1	NA	11	+	2182824	2182951	2182828	2182951	2182617	2182757	864	246,117,113	12,2,4	92,161,161	0,6,2	153	149	3.046955750973337e-14	8.74485618437e-13	0.952,0.983,0.965	1.0,0.963,0.987	-0.017
558	gene:Solyc01g011100.2	NA	1	+	7610508	7610641	7610519	7610641	7610124	7610190	558	0,6,0	67,44,13	0,2,0	13,58,30	160	149	3.097177124645578e-14	8.87994113487e-13	0.0,0.113,0.0	0.0,0.031,0.0	0.027
10983	gene:Solyc01g106350.2	NA	1	+	94279444	94279554	94279467	94279554	94279219	94279366	10983	15,5,5	18,5,4	0,4,5	4,21,4	172	149	3.1233332392507275e-14	8.94582373867e-13	0.419,0.464,0.52	0.0,0.142,0.52	0.247
23161	gene:Solyc03g097460.2	NA	3	-	59795659	59795890	59795659	59795732	59798619	59798737	23161	38,39,1	13,5,7	7,35,9	12,6,17	307	149	3.163874012121605e-14	9.05273097676e-13	0.587,0.791,0.065	0.221,0.739,0.204	0.093
4422	gene:Solyc08g076610.2	NA	8	+	60556670	60556880	60556760	60556880	60554753	60554874	4422	16,8,7	47,29,18	7,6,14	7,25,18	239	149	3.506786440654713e-14	1.00237129174e-12	0.175,0.147,0.195	0.384,0.13,0.327	-0.108
8689	gene:Solyc04g026270.2	NA	4	-	17634115	17634177	17634115	17634172	17639203	17639285	8689	93,76,43	4,0,0	53,63,61	3,2,2	154	149	3.980281576481886e-14	1.13656011953e-12	0.957,1.0,1.0	0.945,0.968,0.967	0.026
20895	gene:Solyc12g005950.1	NA	12	-	584279	584393	584279	584357	587115	587430	20895	35,19,6	66,51,16	15,39,55	35,58,87	185	149	4.487147533993998e-14	1.27999634062e-12	0.299,0.231,0.232	0.257,0.351,0.337	-0.061
283	gene:Solyc08g068010.1	NA	8	-	57078080	57078247	57078080	57078224	57079793	57079895	283	5,2,9	98,78,63	6,8,14	60,101,111	172	149	4.578386235519232e-14	1.3047010573e-12	0.042,0.022,0.11	0.08,0.064,0.098	-0.023
27284	gene:Solyc03g113970.2	NA	3	+	64031183	64031344	64031191	64031344	64030958	64031119	27284	66,56,44	1,5,2	49,83,52	7,2,6	157	149	4.8601304233875506e-14	1.38358920193e-12	0.984,0.914,0.954	0.869,0.975,0.892	0.039
10325	gene:Solyc07g039200.2	NA	7	+	45595969	45596130	45595972	45596130	45595843	45595891	10325	12,14,7	396,239,288	3,3,12	227,394,417	152	149	5.2642825285099746e-14	1.49713004637e-12	0.029,0.054,0.023	0.013,0.007,0.027	0.02
15478	gene:Solyc01g005440.2	NA	1	+	310723	310908	310819	310908	310219	310362	15478	480,283,306	337,119,141	202,284,270	159,162,187	245	149	5.434106212072975e-14	1.54386741071e-12	0.464,0.591,0.569	0.436,0.516,0.468	0.068
12799	gene:Solyc04g072230.2	NA	4	-	59231096	59231159	59231096	59231140	59232005	59232041	12799	6,4,0	4,5,1	3,3,2	6,7,5	168	149	5.550402886296446e-14	1.57531848048e-12	0.571,0.415,0.0	0.307,0.275,0.262	0.047
24582	gene:Solyc06g068440.2	NA	6	+	42405058	42405247	42405061	42405247	42404379	42404534	24582	17,7,19	896,628,615	15,22,23	519,673,812	152	149	5.6234004690061955e-14	1.5944294079e-12	0.018,0.011,0.029	0.028,0.031,0.027	-0.009
25705	gene:Solyc03g117010.2	NA	3	-	66273862	66274049	66273862	66273949	66274184	66274236	25705	8,4,1	60,47,30	1,1,2	40,37,45	249	149	5.797129228242268e-14	1.64203393784e-12	0.074,0.048,0.02	0.015,0.016,0.026	0.028
20639	gene:Solyc05g012060.2	NA	5	+	5287947	5288092	5287955	5288092	5286125	5287694	20639	3,2,2	3,0,0	1,8,2	4,2,0	157	149	6.351509161175356e-14	1.79725367269e-12	0.487,1.0,1.0	0.192,0.792,1.0	0.168
14276	gene:Solyc10g009180.2	NA	10	+	3181161	3181240	3181177	3181240	3180972	3181075	14276	15,2,5	546,301,269	11,12,10	317,471,362	165	149	6.664217171774926e-14	1.88384572762e-12	0.024,0.006,0.017	0.03,0.022,0.024	-0.01
12765	gene:Solyc03g117060.2	NA	3	-	66324594	66324801	66324594	66324779	66325342	66325466	12765	25,8,6	733,530,348	11,14,16	523,885,1081	171	149	6.905461853091979e-14	1.95008303384e-12	0.029,0.013,0.015	0.018,0.014,0.013	0.004
14955	gene:Solyc02g068530.2	NA	2	+	38483530	38483697	38483545	38483697	38483271	38483326	14955	9,7,9	445,466,347	8,17,11	254,476,515	164	149	6.96958859030457e-14	1.96622010782e-12	0.018,0.013,0.023	0.028,0.031,0.019	-0.008
12814	gene:Solyc02g062640.2	NA	2	+	34389197	34389408	34389313	34389408	34388886	34388946	12814	131,101,115	256,185,222	134,101,177	257,281,395	265	149	7.016884948823016e-14	1.97758153888e-12	0.223,0.235,0.226	0.227,0.168,0.201	0.029
15457	gene:Solyc03g117960.2	NA	3	-	66936679	66936786	66936679	66936783	66936876	66936928	15457	37,22,8	2,3,0	4,7,17	0,2,0	152	149	7.042360266989765e-14	1.98277653317e-12	0.948,0.878,1.0	1.0,0.774,1.0	0.017
23824	gene:Solyc09g020140.2	NA	9	-	18643105	18643295	18643105	18643196	18643736	18643791	23824	45,29,14	381,348,422	9,32,57	408,541,669	248	149	7.455037537944965e-14	2.09686894986e-12	0.066,0.048,0.02	0.013,0.034,0.049	0.013
27162	gene:Solyc07g008730.1	NA	7	-	3697969	3698191	3697969	3698188	3698449	3698500	27162	12,5,0	17,17,7	13,6,7	9,13,16	152	149	7.609386153394594e-14	2.13814637873e-12	0.409,0.224,0.0	0.586,0.311,0.3	-0.188
2955	gene:Solyc04g076680.2	NA	4	+	61585503	61585726	61585706	61585726	61580037	61580271	2955	713,313,333	16,2,10	352,449,523	14,1,24	352	149	7.860299954300224e-14	2.20644810781e-12	0.95,0.985,0.934	0.914,0.995,0.902	0.019
4693	gene:Solyc08g061140.2	NA	8	-	46791616	46791922	46791616	46791803	46792460	46792832	4693	111,32,28	6,0,0	55,78,66	2,1,0	268	149	7.893434833027162e-14	2.21354240761e-12	0.911,1.0,1.0	0.939,0.977,1.0	-0.002
8166	gene:Solyc08g074610.1	NA	8	-	58712737	58712874	58712737	58712795	58719802	58720018	8166	1,3,1	14,11,11	1,0,2	7,28,17	228	149	7.932345768304791e-14	2.22224074733e-12	0.045,0.151,0.056	0.085,0.0,0.071	0.032
26918	gene:Solyc05g050780.2	NA	5	+	60952473	60952584	60952482	60952584	60952192	60952230	26918	5,6,1	82,48,65	2,5,0	53,58,98	158	149	8.035387471429268e-14	2.24887012185e-12	0.054,0.105,0.014	0.034,0.075,0.0	0.021
18178	gene:Solyc04g063210.2	NA	4	-	55350973	55351164	55350973	55351030	55351352	55351525	18178	6,5,4	24,12,5	2,8,7	0,12,11	283	149	8.337642400912868e-14	2.33114520157e-12	0.116,0.18,0.296	1.0,0.26,0.251	-0.306
1405	gene:Solyc02g005520.2	NA	2	-	9239151	9239296	9239151	9239246	9239964	9240011	1405	114,59,79	12,4,2	61,92,136	5,1,3	199	149	8.756115499478732e-14	2.44571857032e-12	0.877,0.917,0.967	0.901,0.986,0.971	-0.032
15890	gene:Solyc04g078610.2	NA	4	-	63287889	63287970	63287889	63287964	63288042	63288159	15890	149,177,82	0,4,1	118,134,110	1,6,3	155	149	8.999966337158093e-14	2.51133847594e-12	1.0,0.977,0.987	0.991,0.955,0.972	0.015
9670	gene:Solyc01g098830.2	NA	1	+	89234365	89234598	89234485	89234598	89234160	89234240	9670	23,1,0	7,0,0	6,4,5	3,4,0	269	149	9.12529217047563e-14	2.5437881293e-12	0.645,1.0,NA	0.526,0.356,1.0	0.195
28684	gene:Solyc11g067230.1	NA	11	-	52972197	52972427	52972197	52972396	52973933	52974039	28684	12,8,5	236,76,63	1,7,4	60,115,93	180	149	9.252666704285181e-14	2.57674412521e-12	0.04,0.08,0.062	0.014,0.048,0.034	0.029
1920	gene:Solyc12g021170.1	NA	12	+	14509121	14509231	14509124	14509231	14508097	14508174	1920	4,0,1	58,48,23	7,0,2	18,47,51	152	149	1.0207029713381811e-13	2.83971266384e-12	0.063,0.0,0.041	0.276,0.0,0.037	-0.07
28300	gene:Solyc09g011020.2	NA	9	-	4359910	4359950	4359910	4359920	4360730	4360778	28300	2,2,3	2,0,0	1,2,1	2,1,0	179	149	1.0269334992912708e-13	2.85422632503e-12	0.454,1.0,1.0	0.294,0.625,1.0	0.178
14240	gene:Solyc02g082650.2	NA	2	+	46298537	46298607	46298555	46298607	46298476	46298479	14240	1,1,2	62,35,18	0,2,5	22,30,40	167	149	1.0333832590394607e-13	2.86932008464e-12	0.014,0.025,0.09	0.0,0.056,0.1	-0.009
22090	gene:Solyc08g006860.2	NA	8	+	1403132	1403315	1403136	1403315	1402459	1402624	22090	64,25,17	3160,1738,846	28,21,24	623,1401,1087	153	149	1.0580468268271897e-13	2.93490723245e-12	0.019,0.014,0.019	0.042,0.014,0.021	-0.008
4235	gene:Solyc06g061000.2	NA	6	+	38973418	38973491	38973421	38973491	38969938	38970439	4235	328,141,149	262,130,119	161,238,265	143,282,232	152	149	1.0635193354151368e-13	2.94718374888e-12	0.551,0.515,0.551	0.525,0.453,0.528	0.037
11723	gene:Solyc01g079160.2	NA	1	-	78254178	78254339	78254178	78254333	78255025	78255199	11723	3,5,1	16,4,0	0,1,3	0,0,8	155	149	1.0733974927005575e-13	2.97163288171e-12	0.153,0.546,1.0	NA,1.0,0.265	-0.066
7145	gene:Solyc10g086480.1	NA	10	+	65286321	65286555	65286446	65286555	65286021	65286111	7145	11,9,0	51,28,10	0,5,0	31,34,25	274	149	1.1137286991475112e-13	3.08025849946e-12	0.105,0.149,0.0	0.0,0.074,0.0	0.06
5962	gene:Solyc03g118530.2	NA	3	-	67402042	67402120	67402042	67402095	67402205	67402379	5962	136,46,69	10,7,8	46,94,82	12,9,12	174	149	1.1200480692784464e-13	3.09469611291e-12	0.921,0.849,0.881	0.766,0.899,0.854	0.044
25241	gene:Solyc12g056860.1	NA	12	-	62922085	62922149	62922085	62922145	62922306	62922384	25241	6,4,4	190,117,94	4,9,14	105,221,185	153	149	1.157444664536927e-13	3.19488769902e-12	0.03,0.032,0.04	0.036,0.038,0.069	-0.014
22023	gene:Solyc01g108070.2	NA	1	+	95435818	95435979	95435829	95435979	95434986	95435187	22023	3,0,2	10,10,13	0,4,3	11,4,6	160	149	1.1735094966476046e-13	3.23605875398e-12	0.218,0.0,0.125	0.0,0.482,0.318	-0.152
23113	gene:Solyc12g095760.1	NA	12	-	64894158	64894273	64894158	64894252	64894349	64894430	23113	14,9,4	628,409,371	6,8,2	348,461,550	170	149	1.2086061894226348e-13	3.32957996704e-12	0.019,0.019,0.009	0.015,0.015,0.003	0.005
3381	gene:Solyc07g062180.2	NA	7	-	64987273	64987462	64987273	64987397	64989473	64989998	3381	6,1,0	8,1,6	3,3,2	0,0,4	214	149	1.2601735484700476e-13	3.46824890099e-12	0.343,0.41,0.0	1.0,1.0,0.258	-0.502
21226	gene:Solyc11g044470.1	NA	11	-	32625074	32625100	32625074	32625080	32625170	32625456	21226	460,158,248	207,60,95	244,247,227	150,139,135	169	149	1.327138203439451e-13	3.64898204276e-12	0.662,0.699,0.697	0.589,0.61,0.597	0.087
20753	gene:Solyc04g070990.2	NA	4	-	57848373	57848556	57848373	57848550	57848624	57848749	20753	11,7,1	119,29,10	0,7,2	30,51,37	155	149	1.3380418004378433e-13	3.67537237964e-12	0.082,0.188,0.088	0.0,0.117,0.049	0.064
7378	gene:Solyc05g010160.2	NA	5	+	4344551	4344682	4344595	4344682	4343554	4343630	7378	95,86,93	5,2,2	82,98,114	8,5,3	193	149	1.3400548982686305e-13	3.67731439189e-12	0.936,0.971,0.973	0.888,0.938,0.967	0.029
11741	gene:Solyc04g082560.2	NA	4	+	66207160	66207314	66207165	66207314	66207000	66207079	11741	68,26,23	5,5,4	20,49,71	2,2,2	154	149	1.363629397360801e-13	3.73836277339e-12	0.929,0.834,0.848	0.906,0.96,0.972	-0.076
14103	gene:Solyc05g006520.2	NA	5	-	1136907	1136975	1136907	1136961	1137069	1137141	14103	25,14,9	1317,725,445	12,13,22	437,697,617	163	149	1.397602046333997e-13	3.82777097418e-12	0.017,0.017,0.018	0.024,0.017,0.032	-0.007
18344	gene:Solyc03g111740.2	NA	3	-	62388416	62388598	62388416	62388591	62390419	62390550	18344	71,39,41	1,0,2	32,63,76	2,0,6	156	149	1.4132082941172977e-13	3.86675214003e-12	0.985,1.0,0.951	0.939,1.0,0.924	0.024
23484	gene:Solyc06g060810.2	NA	6	-	38841167	38841321	38841167	38841318	38842274	38842385	23484	207,92,40	42,21,23	67,104,134	9,20,32	152	149	1.5781746064983196e-13	4.31393262582e-12	0.829,0.811,0.63	0.879,0.836,0.804	-0.083
25154	gene:Solyc01g100050.2	NA	1	+	90157334	90157421	90157337	90157421	90157078	90157246	25154	66,23,2	150,71,50	27,29,32	49,70,92	152	149	1.6219747382281648e-13	4.42935972404e-12	0.301,0.241,0.038	0.351,0.289,0.254	-0.105
12193	gene:Solyc06g084530.2	NA	6	+	49624673	49624775	49624678	49624775	49624071	49624143	12193	174,130,97	2,0,2	102,166,162	6,2,11	154	149	1.6451284007704434e-13	4.4882354771e-12	0.988,1.0,0.979	0.943,0.988,0.934	0.034
24329	gene:Solyc06g069280.2	NA	6	-	43040801	43040898	43040801	43040858	43040998	43041064	24329	2,0,2	31,22,22	1,2,6	6,33,18	189	149	1.7324254340441958e-13	4.72182362977e-12	0.048,0.0,0.067	0.116,0.046,0.208	-0.085
17432	gene:Solyc06g064450.2	NA	6	-	40140521	40140592	40140521	40140584	40141455	40141854	17432	128,43,52	5,0,2	42,57,102	0,8,4	157	149	1.7452116157412394e-13	4.75207282797e-12	0.96,1.0,0.961	1.0,0.871,0.96	0.03
16696	gene:Solyc12g015710.1	NA	12	-	5689088	5689178	5689088	5689174	5689378	5689450	16696	3,0,1	25,15,7	1,9,2	7,19,19	153	149	1.7728172334601272e-13	4.82257673508e-12	0.105,0.0,0.122	0.122,0.316,0.093	-0.101
23556	gene:Solyc09g018750.2	NA	9	-	16843567	16843641	16843567	16843620	16844061	16844143	23556	3029,1376,1485	35,34,12	1371,2186,2185	32,28,41	170	149	1.8690697558258163e-13	5.07950376209e-12	0.987,0.973,0.991	0.974,0.986,0.979	0.004
1609	gene:Solyc11g072280.1	NA	11	-	55479262	55479404	55479262	55479350	55481357	55481431	1609	8,11,3	13,6,1	1,2,1	7,8,7	203	149	1.8910869338811173e-13	5.13438308808e-12	0.311,0.574,0.688	0.095,0.155,0.095	0.409
10766	gene:Solyc10g076590.1	NA	10	+	59557961	59558069	59557989	59558069	59557749	59557848	10766	86,41,24	4,2,0	25,35,33	0,0,1	177	149	2.0354419639693495e-13	5.52098925776e-12	0.948,0.945,1.0	1.0,1.0,0.965	-0.024
8390	gene:Solyc04g045600.2	NA	4	-	34265602	34265705	34265602	34265698	34265779	34265876	8390	131,21,18	13,0,0	14,72,41	4,2,0	156	149	2.069773374124028e-13	5.60870734826e-12	0.906,1.0,1.0	0.77,0.972,1.0	0.055
786	gene:Solyc05g050490.2	NA	5	+	60636489	60636574	60636507	60636574	60635818	60635929	786	33,4,9	1,0,1	14,27,11	4,4,2	167	149	2.2953126112470167e-13	6.21389678554e-12	0.967,1.0,0.889	0.757,0.858,0.831	0.137
28644	gene:Solyc09g076040.2	NA	9	+	67723511	67723707	67723575	67723707	67718897	67719862	28644	10,5,3	2,0,0	4,4,4	4,0,0	213	149	2.2986323249276474e-13	6.21690615834e-12	0.778,1.0,1.0	0.412,1.0,1.0	0.122
3227	gene:Solyc01g098500.2	NA	1	+	89009545	89009608	89009558	89009608	89009285	89009472	3227	219,85,65	15,1,0	43,82,92	2,2,2	162	149	2.3018105813643304e-13	6.21952753535e-12	0.931,0.987,1.0	0.952,0.974,0.977	0.005
16671	gene:Solyc06g084480.2	NA	6	+	49568264	49568503	49568393	49568503	49566486	49566651	16671	7,9,4	3,7,1	4,4,0	12,11,9	278	149	2.4109312943324276e-13	6.50345355094e-12	0.556,0.408,0.682	0.152,0.163,0.0	0.444
7428	gene:Solyc11g072170.1	NA	11	+	55406227	55406297	55406231	55406297	55405478	55405562	7428	20,23,9	1,0,0	16,30,20	0,6,2	153	149	2.4115096811170226e-13	6.50345355094e-12	0.951,1.0,1.0	1.0,0.83,0.907	0.071
24849	gene:Solyc02g083680.1	NA	2	-	46983599	46983752	46983599	46983740	46983975	46984018	24849	4,3,10	156,169,106	0,3,6	129,183,165	161	149	2.441295398430802e-13	6.57748056869e-12	0.023,0.016,0.08	0.0,0.015,0.033	0.024
17021	gene:Solyc03g083200.2	NA	3	+	53043979	53044215	53043990	53044215	53043733	53043888	17021	13,7,10	1,0,4	18,17,8	4,3,5	160	149	2.6418146435018914e-13	7.11092650935e-12	0.924,1.0,0.7	0.807,0.841,0.598	0.126
17007	gene:Solyc10g044890.1	NA	10	+	28882181	28882297	28882198	28882297	28881533	28881782	17007	2,2,3	223,157,101	6,5,3	82,151,177	166	149	2.653291046603282e-13	7.13499612389e-12	0.008,0.011,0.026	0.062,0.029,0.015	-0.02
17492	gene:Solyc04g076850.2	NA	4	+	61762370	61762538	61762396	61762538	61762052	61762279	17492	124,35,54	2039,729,516	40,71,89	563,980,936	175	149	2.809441417296283e-13	7.54769304427e-12	0.049,0.039,0.082	0.057,0.058,0.075	-0.007
2359	gene:Solyc08g078610.2	NA	8	-	62380612	62380871	62380612	62380854	62380956	62381329	2359	165,114,75	9,1,1	112,184,222	4,1,3	166	149	2.8159171331764506e-13	7.55787863533e-12	0.943,0.99,0.985	0.962,0.994,0.985	-0.008
3730	gene:Solyc01g005080.2	NA	1	-	67324	67496	67324	67478	67791	68144	3730	23,15,26	258,131,160	7,13,25	134,171,205	167	149	2.82623143637453e-13	7.57833772296e-12	0.074,0.093,0.127	0.045,0.064,0.098	0.029
3915	gene:Solyc06g007350.2	NA	6	+	1387343	1387426	1387348	1387426	1387131	1387255	3915	10,13,3	1,0,2	7,8,13	4,0,5	154	149	3.080803704763841e-13	8.25309498645e-12	0.906,1.0,0.592	0.629,1.0,0.716	0.051
28407	gene:Solyc02g083260.2	NA	2	-	46715477	46715698	46715477	46715660	46716223	46716592	28407	22,8,6	60,38,8	2,9,8	16,30,41	187	149	3.0979913057534233e-13	8.29124954501e-12	0.226,0.144,0.374	0.091,0.193,0.135	0.108
4961	gene:Solyc11g011150.1	NA	11	+	4231286	4231375	4231301	4231375	4231093	4231221	4961	1,0,0	17,14,7	3,0,1	7,11,27	164	149	3.173398394675278e-13	8.4849982718e-12	0.051,0.0,0.0	0.28,0.0,0.033	-0.087
1841	gene:Solyc09g075490.2	NA	9	-	67196523	67196608	67196523	67196595	67196917	67197033	1841	6,3,3	3,1,0	3,5,5	0,2,7	162	149	3.261092491401879e-13	8.7112010527e-12	0.648,0.734,1.0	1.0,0.697,0.396	0.096
5494	gene:Solyc01g010770.2	NA	1	-	5826713	5826805	5826713	5826798	5827664	5827785	5494	65,39,20	0,6,0	64,101,168	0,2,0	156	149	3.3320197860576123e-13	8.89222910677e-12	1.0,0.861,1.0	1.0,0.98,1.0	-0.04
25912	gene:Solyc01g067100.2	NA	1	-	75470504	75470704	75470504	75470696	75471804	75471919	25912	198,258,266	5,5,8	289,347,673	2,7,5	157	149	3.3689474688040894e-13	8.98226477123e-12	0.974,0.98,0.969	0.993,0.979,0.992	-0.014
9050	gene:Solyc06g005190.2	NA	6	+	206713	206821	206729	206821	206576	206625	9050	3,7,5	82,47,39	6,3,4	77,86,95	165	149	3.5237338758638007e-13	9.38606691343e-12	0.032,0.119,0.104	0.066,0.031,0.037	0.04
24282	gene:Solyc06g006100.2	NA	6	+	1134241	1134407	1134255	1134407	1133102	1133281	24282	2,0,4	133,41,53	4,4,0	26,40,72	163	149	3.583166764693513e-13	9.53535541209e-12	0.014,0.0,0.065	0.123,0.084,0.0	-0.043
24076	gene:Solyc04g009340.2	NA	4	-	2783561	2783764	2783561	2783754	2783832	2783949	24076	2,2,7	41,19,36	6,10,9	36,60,47	159	149	3.669320616220033e-13	9.75540339468e-12	0.044,0.09,0.154	0.135,0.135,0.152	-0.045
6837	gene:Solyc09g074870.2	NA	9	-	66686105	66686164	66686105	66686140	66686329	66686406	6837	31,9,16	0,0,0	31,28,21	0,21,34	173	149	3.6788217425393593e-13	9.7714364303e-12	1.0,1.0,1.0	1.0,0.535,0.347	0.373
27877	gene:Solyc03g044300.2	NA	3	+	8780332	8780506	8780394	8780506	8780140	8780232	27877	24,12,18	0,1,3	24,26,18	0,0,2	211	149	3.807982737627918e-13	1.01049720997e-11	1.0,0.894,0.809	1.0,1.0,0.864	-0.054
28243	gene:Solyc03g110920.2	NA	3	-	61647936	61648024	61647936	61648009	61648329	61648425	28243	9,2,0	217,77,37	1,5,12	66,99,147	164	149	4.043428868003584e-13	1.07095710046e-11	0.036,0.023,0.0	0.014,0.044,0.069	-0.023
5040	gene:Solyc03g006460.2	NA	3	-	1050229	1050274	1050229	1050267	1050395	1050437	5040	114,89,38	2,3,0	71,104,128	2,3,10	156	149	4.0409547679598817e-13	1.07095710046e-11	0.982,0.966,1.0	0.971,0.971,0.924	0.027
249	gene:Solyc11g006550.1	NA	11	-	1197400	1197608	1197400	1197579	1197791	1197883	249	104,49,49	6,3,0	35,51,82	9,3,3	178	149	4.421428495589023e-13	1.16997480539e-11	0.936,0.932,1.0	0.765,0.934,0.958	0.07
5469	gene:Solyc04g015080.2	NA	4	+	5270160	5270350	5270210	5270350	5269955	5270072	5469	20,14,22	5,1,2	15,15,27	0,5,9	199	149	4.5029350628124495e-13	1.19042381872e-11	0.75,0.913,0.892	1.0,0.692,0.692	0.057
13826	gene:Solyc06g063020.2	NA	6	-	39789898	39790085	39789898	39790010	39790222	39790274	13826	6,7,3	16,25,23	2,4,0	22,27,27	224	149	4.736392080488069e-13	1.25096734546e-11	0.2,0.157,0.08	0.057,0.09,0.0	0.097
9975	gene:Solyc08g083280.2	NA	8	+	65785233	65785465	65785369	65785465	65785065	65785141	9975	40,12,9	10,4,0	9,25,14	1,7,11	285	149	4.75755578042909e-13	1.25537940954e-11	0.677,0.611,1.0	0.825,0.651,0.4	0.137
24265	gene:Solyc03g033450.2	NA	3	+	5005973	5006071	5005989	5006071	5005042	5005171	24265	2,3,0	5,3,4	0,2,0	4,12,8	165	149	4.946070500119428e-13	1.30390088887e-11	0.265,0.475,0.0	0.0,0.131,0.0	0.203
16742	gene:Solyc01g087250.2	NA	1	-	82185608	82185856	82185608	82185853	82186122	82186224	16742	4,1,1	5,0,0	1,6,3	4,0,0	152	149	4.991779555902804e-13	1.31471986339e-11	0.44,1.0,1.0	0.197,1.0,1.0	0.081
22577	gene:Solyc11g073120.1	NA	11	+	56213934	56214095	56213965	56214095	56213650	56213830	22577	212,105,43	2,3,0	81,169,153	1,8,1	180	149	5.120383451960318e-13	1.34733080458e-11	0.989,0.967,1.0	0.985,0.946,0.992	0.011
28195	gene:Solyc10g079840.1	NA	10	+	61321480	61321693	61321523	61321693	61320637	61320838	28195	75,33,20	4,5,2	23,52,74	1,3,3	192	149	5.268971616950835e-13	1.38513441527e-11	0.936,0.837,0.886	0.947,0.931,0.95	-0.056
13092	gene:Solyc10g076890.1	NA	10	+	59868857	59868991	59868867	59868991	59867271	59867624	13092	19,1,10	267,226,233	2,13,3	196,235,219	159	149	5.305948244557403e-13	1.39355385098e-11	0.063,0.004,0.039	0.009,0.049,0.013	0.012
13017	gene:Solyc04g080290.2	NA	4	+	64531187	64531279	64531190	64531279	64530385	64530562	13017	6,1,1	2,0,0	4,11,2	0,2,2	152	149	5.928914087832903e-13	1.55571832379e-11	0.746,1.0,1.0	1.0,0.844,0.495	0.136
12754	gene:Solyc03g083580.2	NA	3	-	53543134	53543187	53543134	53543177	53543271	53543353	12754	7,24,4	1,5,0	10,29,14	0,4,0	159	149	6.361120059867109e-13	1.66757295424e-11	0.868,0.818,1.0	1.0,0.872,1.0	-0.062
26030	gene:Solyc02g092010.2	NA	2	-	53229736	53229829	53229736	53229821	53229909	53229974	26030	9,3,2	0,3,0	0,1,1	0,0,3	157	149	6.859475308573508e-13	1.79654444012e-11	1.0,0.487,1.0	NA,1.0,0.24	0.209
27569	gene:Solyc01g103020.2	NA	1	+	91690985	91691232	91691163	91691232	91690652	91690721	27569	80,22,19	5,0,0	16,52,42	6,0,2	327	149	7.032570637891862e-13	1.84016753076e-11	0.879,1.0,1.0	0.549,1.0,0.905	0.142
10490	gene:Solyc12g017370.1	NA	12	+	6622587	6622817	6622608	6622817	6621740	6622164	10490	103,32,73	15,13,14	61,49,71	7,9,10	170	149	7.161397641294106e-13	1.87178640195e-11	0.858,0.683,0.82	0.884,0.827,0.862	-0.071
5605	gene:Solyc09g009940.2	NA	9	-	3405770	3405951	3405770	3405896	3406068	3406146	5605	6,2,11	33,25,16	4,4,10	25,42,53	204	149	7.166704817260031e-13	1.87178640195e-11	0.117,0.055,0.334	0.105,0.065,0.121	0.072
10133	gene:Solyc07g007900.1	NA	7	+	2570981	2571203	2571079	2571203	2569882	2570305	10133	9,5,0	21,2,3	2,14,1	16,28,20	247	149	7.36050190759782e-13	1.91978481292e-11	0.205,0.601,0.0	0.07,0.232,0.029	0.158
20163	gene:Solyc05g053040.2	NA	5	+	63194188	63194317	63194191	63194317	63192993	63193039	20163	8,8,3	150,114,103	4,8,2	121,172,144	152	149	7.364118621733446e-13	1.91978481292e-11	0.05,0.064,0.028	0.031,0.044,0.013	0.018
11294	gene:Solyc03g025470.2	NA	3	-	2879737	2879794	2879737	2879788	2879886	2879946	11294	16,14,6	37,19,9	3,25,8	3,25,8	155	149	7.632220134330783e-13	1.98783679817e-11	0.294,0.415,0.391	0.49,0.49,0.49	-0.123
18769	gene:Solyc03g093300.2	NA	3	-	54481108	54481316	54481108	54481223	54481394	54481453	18769	2,0,4	48,11,16	4,5,2	18,36,24	242	149	7.73913200411579e-13	2.01195994068e-11	0.025,0.0,0.133	0.12,0.079,0.049	-0.03
191	gene:Solyc05g016330.2	NA	5	+	15576512	15576729	15576548	15576729	15575137	15575262	191	6,1,2	3,1,0	0,1,3	2,2,0	185	149	7.738187190253123e-13	2.01195994068e-11	0.617,0.446,1.0	0.0,0.287,1.0	0.259
1	gene:Solyc07g005990.2	NA	7	-	842581	842710	842581	842688	843237	843411	1	9,0,2	184,105,92	10,2,2	71,96,106	171	149	8.392738173958326e-13	2.1798666355e-11	0.041,0.0,0.019	0.109,0.018,0.016	-0.028
6727	gene:Solyc05g009870.2	NA	5	-	4081495	4081565	4081495	4081556	4083167	4083237	6727	39,22,24	1,0,0	23,37,80	0,6,0	158	149	8.704412907467826e-13	2.25873498074e-11	0.974,1.0,1.0	1.0,0.853,1.0	0.04
23788	gene:Solyc12g017860.1	NA	12	-	7593318	7593479	7593318	7593388	7593817	7593910	23788	23,12,10	7,0,5	5,19,17	10,6,12	240	149	8.923959692057403e-13	2.3135735279e-11	0.671,1.0,0.554	0.237,0.663,0.468	0.286
24277	gene:Solyc02g014770.2	NA	2	+	18371466	18371672	18371486	18371672	18369322	18369503	24277	1,0,0	31,29,10	0,2,4	19,31,31	169	149	9.070600352947848e-13	2.34942734993e-11	0.028,0.0,0.0	0.0,0.054,0.102	-0.043
10908	gene:Solyc06g072300.2	NA	6	-	44571841	44572043	44571841	44571977	44572121	44572183	10908	25,3,16	575,242,182	7,3,13	162,248,307	215	149	9.580171726824816e-13	2.47913359346e-11	0.029,0.009,0.057	0.029,0.008,0.029	0.01
28339	gene:Solyc02g092410.2	NA	2	-	53474715	53474815	53474715	53474800	53474897	53475016	28339	4,1,2	84,36,61	2,0,0	36,36,39	164	149	1.0021775449697356e-12	2.5910292726e-11	0.041,0.025,0.029	0.048,0.0,0.0	0.016
26523	gene:Solyc11g069010.1	NA	11	-	53576777	53577015	53576777	53576988	53579145	53579690	26523	64,41,25	9,1,1	15,33,43	2,1,0	176	149	1.129283534317477e-12	2.91697045034e-11	0.858,0.972,0.955	0.864,0.965,1.0	-0.015
3446	gene:Solyc02g088280.2	NA	2	+	50428422	50428624	50428464	50428624	50428065	50428124	3446	13,2,1	5,1,1	2,3,6	7,1,9	191	149	1.2298557563318543e-12	3.1738394885e-11	0.67,0.609,0.438	0.182,0.701,0.342	0.164
28702	gene:Solyc03g007060.2	NA	3	-	1622797	1622882	1622797	1622876	1622959	1623057	28702	47,19,12	1,2,0	11,27,21	1,0,4	155	149	1.2747268790097586e-12	3.28662410975e-11	0.978,0.901,1.0	0.914,1.0,0.835	0.043
1713	gene:Solyc08g043170.2	NA	8	+	22889288	22889468	22889293	22889468	22888831	22889109	1713	8,4,1	0,0,2	0,4,3	0,2,2	154	149	1.3002164649112097e-12	3.34927672183e-11	1.0,1.0,0.326	NA,0.659,0.592	0.15
4793	gene:Solyc01g111410.2	NA	1	+	97668888	97668982	97668897	97668982	97668633	97668757	4793	107,41,33	8,1,0	37,59,89	0,12,10	158	149	1.3417898599484554e-12	3.45320781598e-11	0.927,0.975,1.0	1.0,0.823,0.894	0.062
27590	gene:Solyc04g074940.2	NA	4	-	60829947	60830168	60829947	60830036	60831490	60831614	27590	39,5,5	164,87,51	7,27,28	58,105,88	281	149	1.3607704339047723e-12	3.49885767731e-11	0.112,0.03,0.049	0.06,0.12,0.144	-0.044
14987	gene:Solyc07g039510.2	NA	7	-	47624579	47624666	47624579	47624649	47624755	47624851	14987	12,10,7	217,121,122	2,1,2	101,226,163	166	149	1.3701629534311448e-12	3.51979360893e-11	0.047,0.069,0.049	0.017,0.004,0.011	0.044
4386	gene:Solyc07g007840.1	NA	7	-	2504067	2504148	2504067	2504140	2504228	2504353	4386	63,28,30	4,0,4	47,75,80	2,1,3	157	149	1.4354246806110652e-12	3.68408221355e-11	0.937,1.0,0.877	0.957,0.986,0.962	-0.03
1154	gene:Solyc04g016480.2	NA	4	-	7307942	7308091	7307942	7308037	7308699	7308804	1154	19,3,0	8,4,0	3,8,4	4,8,2	203	149	1.4511757055145844e-12	3.72111584597e-11	0.635,0.355,NA	0.355,0.423,0.595	0.037
26151	gene:Solyc03g117780.2	NA	3	-	66808901	66808957	66808901	66808954	66809101	66809140	26151	570,256,260	37,18,12	256,313,368	28,26,23	152	149	1.4655319148720503e-12	3.75450874097e-11	0.938,0.933,0.955	0.9,0.922,0.94	0.021
12839	gene:Solyc03g116640.2	NA	3	+	65971485	65971674	65971524	65971674	65969627	65969634	12839	2,5,1	8,8,12	1,2,13	3,8,15	188	149	1.5234449430111478e-12	3.89932657913e-11	0.165,0.331,0.062	0.209,0.165,0.407	-0.074
19586	gene:Solyc02g088620.2	NA	2	-	50654122	50654266	50654122	50654200	50654754	50654905	19586	8,2,0	4,0,0	3,3,0	0,7,0	215	149	1.5345369439340516e-12	3.9241496509e-11	0.581,1.0,NA	1.0,0.229,NA	0.176
1025	gene:Solyc02g037510.2	NA	2	-	30981758	30981931	30981758	30981894	30983034	30983131	1025	167,73,67	8,0,0	86,89,177	2,0,0	186	149	1.573026502945228e-12	4.01528206622e-11	0.944,1.0,1.0	0.972,1.0,1.0	-0.009
18925	gene:Solyc03g118640.2	NA	3	+	67517533	67517638	67517552	67517638	67517329	67517474	18925	11,2,6	368,222,162	3,3,4	170,215,233	168	149	1.5724096924581884e-12	4.01528206622e-11	0.026,0.008,0.032	0.015,0.012,0.015	0.008
20833	gene:Solyc08g079500.2	NA	8	-	63006817	63006987	63006817	63006984	63007104	63007492	20833	158,66,64	219,101,76	39,73,57	70,98,114	152	149	1.5843950255599584e-12	4.0406378573e-11	0.414,0.39,0.452	0.353,0.422,0.329	0.051
13941	gene:Solyc04g081500.2	NA	4	-	65451525	65451679	65451525	65451676	65451834	65451931	13941	5,1,3	7,5,0	1,5,1	0,3,0	152	149	1.6457464868510462e-12	4.19330247396e-11	0.412,0.164,1.0	1.0,0.62,1.0	-0.348
19204	gene:Solyc06g068920.2	NA	6	-	42731929	42732127	42731929	42732088	42733338	42733431	19204	63,35,33	4,0,5	19,46,58	1,11,6	188	149	1.6675332272938537e-12	4.2449726957e-11	0.926,1.0,0.84	0.938,0.768,0.885	0.058
22001	gene:Solyc07g049160.2	NA	7	-	59421024	59421171	59421024	59421113	59421855	59422244	22001	94,77,29	3,2,2	37,52,56	0,2,0	207	149	1.672283976307333e-12	4.25322089909e-11	0.958,0.965,0.913	1.0,0.949,1.0	-0.038
2927	gene:Solyc01g100260.2	NA	1	+	90333711	90333875	90333717	90333875	90331819	90331932	2927	9,5,8	91,53,26	0,3,6	31,35,49	155	149	1.7069608214095645e-12	4.33749836884e-11	0.087,0.083,0.228	0.0,0.076,0.105	0.072
11967	gene:Solyc09g092090.2	NA	9	+	71239648	71239787	71239685	71239787	71239408	71239575	11967	6,3,10	212,108,135	4,6,2	113,162,182	186	149	1.713332192652812e-12	4.34976265862e-11	0.022,0.022,0.056	0.028,0.029,0.009	0.011
25425	gene:Solyc09g075190.2	NA	9	-	66970029	66970166	66970029	66970124	66970740	66971032	25425	18,16,22	0,0,4	17,16,19	0,0,2	191	149	1.7173459935470427e-12	4.35602490525e-11	1.0,1.0,0.811	1.0,1.0,0.881	-0.023
3242	gene:Solyc01g098500.2	NA	1	+	89009289	89009472	89009395	89009472	89009087	89009168	3242	32,8,6	0,0,4	5,14,9	2,4,0	255	149	1.8584232708527813e-12	4.70962260944e-11	1.0,1.0,0.467	0.594,0.672,1.0	0.067
24510	gene:Solyc12g063050.1	NA	12	+	36343983	36344074	36343986	36344074	36343570	36343839	24510	9,1,0	4,0,0	1,2,4	0,4,1	152	149	1.8784889918973586e-12	4.75619222724e-11	0.688,1.0,NA	1.0,0.329,0.797	0.135
10674	gene:Solyc02g080110.2	NA	2	+	44415255	44415355	44415261	44415355	44414805	44414994	10674	104,47,26	27,25,6	24,45,39	4,16,6	155	149	1.921065946870381e-12	4.85526137649e-11	0.787,0.644,0.806	0.852,0.73,0.862	-0.069
239	gene:Solyc01g079630.2	NA	1	+	78753746	78753899	78753754	78753899	78751063	78751148	239	0,0,3	25,8,4	0,0,1	0,6,7	157	149	1.9210124495551557e-12	4.85526137649e-11	0.0,0.0,0.416	NA,0.0,0.119	0.079
2124	gene:Solyc03g119780.2	NA	3	-	68356007	68356169	68356007	68356153	68357558	68357889	2124	1,1,6	2,15,0	3,0,5	9,12,14	165	149	1.984227424570049e-12	5.01039669406e-11	0.311,0.057,1.0	0.231,0.0,0.244	0.298
20413	gene:Solyc02g067540.2	NA	2	+	37703224	37703318	37703228	37703318	37702790	37702909	20413	23,22,19	0,0,4	13,30,12	0,0,1	153	149	2.0917707061914805e-12	5.27722260151e-11	1.0,1.0,0.822	1.0,1.0,0.921	-0.033
18821	gene:Solyc09g063020.2	NA	9	-	60947714	60947850	60947714	60947786	60949981	60950146	18821	46,12,26	14,4,5	14,26,30	2,4,6	213	149	2.2136048303337427e-12	5.57959212158e-11	0.697,0.677,0.784	0.83,0.82,0.778	-0.09
20530	gene:Solyc04g014760.2	NA	4	-	5005934	5006059	5005934	5006052	5006159	5006378	20530	435,142,107	13,1,0	101,184,169	2,7,7	156	149	2.2420712976090578e-12	5.64628956925e-11	0.97,0.993,1.0	0.98,0.962,0.958	0.021
13882	gene:Solyc03g025500.2	NA	3	-	2893972	2894181	2893972	2894145	2894268	2894326	13882	2,3,10	52,15,26	1,4,14	36,14,21	185	149	2.3003704256607514e-12	5.78792934178e-11	0.03,0.139,0.237	0.022,0.187,0.349	-0.051
11091	gene:Solyc06g063030.2	NA	6	-	39795376	39795523	39795376	39795509	39795626	39795787	11091	131,70,56	11,5,0	49,71,49	1,1,2	163	149	2.369552473966259e-12	5.95667409862e-11	0.916,0.928,1.0	0.978,0.985,0.957	-0.025
28167	gene:Solyc11g005680.1	NA	11	-	504461	504640	504461	504603	504746	504749	28167	275,86,51	10,2,2	75,136,127	1,15,5	186	149	2.3811762545512948e-12	5.98055463398e-11	0.957,0.972,0.953	0.984,0.879,0.953	0.022
12624	gene:Solyc03g114460.2	NA	3	+	64460281	64460358	64460284	64460358	64457764	64457890	12624	85,39,14	42,28,24	29,45,36	46,44,36	152	149	2.4261209762238532e-12	6.08800678125e-11	0.665,0.577,0.364	0.382,0.501,0.495	0.076
3083	gene:Solyc07g062450.2	NA	7	+	65186624	65186706	65186644	65186706	65186224	65186404	3083	44,11,7	30,12,8	6,12,12	14,15,21	169	149	2.544704545315604e-12	6.37988926744e-11	0.564,0.447,0.435	0.274,0.414,0.335	0.141
24441	gene:Solyc01g106740.2	NA	1	-	94484746	94484838	94484746	94484834	94485213	94485289	24441	69,49,28	6,0,0	54,74,80	5,8,10	153	149	2.5510135341284967e-12	6.39001655279e-11	0.918,1.0,1.0	0.913,0.9,0.886	0.073
11453	gene:Solyc01g096820.2	NA	1	+	87820036	87820272	87820040	87820272	87819843	87819954	11453	116,77,52	0,3,1	46,81,74	1,5,1	153	149	2.629546465748968e-12	6.58087828828e-11	1.0,0.962,0.981	0.978,0.94,0.986	0.013
19163	gene:Solyc02g078490.2	NA	2	+	43160216	43160412	43160242	43160412	43158361	43158445	19163	11,8,13	23,20,18	15,18,27	27,32,21	175	149	2.647801606166229e-12	6.62067977101e-11	0.289,0.254,0.381	0.321,0.324,0.523	-0.081
19098	gene:Solyc06g066730.2	NA	6	+	41928063	41928128	41928066	41928128	41927879	41927975	19098	27,9,11	0,4,0	9,14,34	4,0,4	152	149	2.829872735017704e-12	7.06965988061e-11	1.0,0.688,1.0	0.688,1.0,0.893	0.036
24456	gene:Solyc02g070670.2	NA	2	+	40346475	40346615	40346493	40346615	40346127	40346345	24456	6,3,1	57,35,21	4,5,5	15,29,28	167	149	2.8793471217583913e-12	7.18688104726e-11	0.086,0.071,0.041	0.192,0.133,0.137	-0.088
622	gene:Solyc06g083410.2	NA	6	+	48815064	48815123	48815067	48815123	48814227	48814262	622	36,15,13	9,2,0	6,14,34	0,5,11	152	149	3.0015351673923337e-12	7.48522786873e-11	0.797,0.88,1.0	1.0,0.733,0.752	0.064
16058	gene:Solyc11g010430.1	NA	11	+	3493926	3494028	3493935	3494028	3493471	3493658	16058	128,66,24	8,1,0	19,38,63	0,1,2	158	149	3.022157524967525e-12	7.5299862934e-11	0.938,0.984,1.0	1.0,0.973,0.967	-0.006
8944	gene:Solyc03g117740.2	NA	3	+	66787543	66787764	66787546	66787764	66786742	66787180	8944	3,3,1	56,23,5	1,0,0	18,23,27	152	149	3.046503075602377e-12	7.58393404895e-11	0.05,0.113,0.164	0.052,0.0,0.0	0.092
21408	gene:Solyc03g083020.2	NA	3	+	52859889	52860102	52859997	52860102	52859069	52859104	21408	589,217,407	16,5,4	304,367,422	2,2,5	257	149	3.257581983769143e-12	8.10222798172e-11	0.955,0.962,0.983	0.989,0.991,0.98	-0.02
19342	gene:Solyc09g007030.2	NA	9	+	700805	700966	700814	700966	700606	700716	19342	6,2,0	65,23,11	0,0,2	11,34,22	158	149	3.276870757237598e-12	8.1430093707e-11	0.08,0.076,0.0	0.0,0.0,0.079	0.026
1283	gene:Solyc07g066030.2	NA	7	-	67577401	67577586	67577401	67577568	67577655	67577773	1283	2,0,1	51,35,29	0,4,3	38,82,56	167	149	3.33840847214393e-12	8.28861468547e-11	0.034,0.0,0.03	0.0,0.042,0.046	-0.008
22310	gene:Solyc02g082430.2	NA	2	-	46118509	46118559	46118509	46118554	46118683	46118772	22310	207,84,83	9,5,0	79,119,120	6,9,4	154	149	3.525556688793341e-12	8.74555494035e-11	0.957,0.942,1.0	0.927,0.927,0.967	0.026
21729	gene:Solyc01g068340.2	NA	1	+	77560793	77560936	77560803	77560936	77559640	77559944	21729	4,0,0	25,9,5	2,0,0	11,10,18	159	149	3.563489870279352e-12	8.831871241e-11	0.13,0.0,0.0	0.146,0.0,0.0	-0.005
28471	gene:Solyc03g043760.2	NA	3	+	7315336	7315525	7315350	7315525	7315044	7315065	28471	1,4,1	157,121,105	4,3,5	110,153,198	163	149	3.6258762652484584e-12	8.97858806052e-11	0.006,0.029,0.009	0.032,0.018,0.023	-0.01
7986	gene:Solyc01g102480.2	NA	1	-	91273751	91273947	91273751	91273940	91274028	91274168	7986	158,91,32	58,29,14	44,100,107	15,55,46	156	149	3.663321923272872e-12	9.0633417179e-11	0.722,0.75,0.686	0.737,0.635,0.69	0.032
342	gene:Solyc01g091070.2	NA	1	+	84797393	84797542	84797476	84797542	84797163	84797233	342	34,6,15	501,240,271	25,17,29	266,331,427	232	149	3.909699795595798e-12	9.66440717691e-11	0.042,0.016,0.034	0.057,0.032,0.042	-0.013
829	gene:Solyc02g084660.2	NA	2	+	47752204	47752308	47752209	47752308	47751914	47751988	829	14,8,2	594,292,355	5,7,5	369,483,487	154	149	4.040613120750282e-12	9.97925108901e-11	0.022,0.026,0.005	0.013,0.014,0.01	0.005
24102	gene:Solyc01g006010.2	NA	1	+	674397	674564	674438	674564	673285	673610	24102	0,3,0	12,12,6	0,5,3	4,7,4	190	149	4.078738474804146e-12	1.00645820997e-10	0.0,0.164,0.0	0.0,0.359,0.37	-0.188
27196	gene:Solyc05g054950.2	NA	5	+	64744176	64744317	64744179	64744317	64743382	64743469	27196	3,0,0	50,17,32	0,2,3	21,32,28	152	149	4.09695448653821e-12	1.01006789465e-10	0.056,0.0,0.0	0.0,0.058,0.095	-0.032
15091	gene:Solyc02g070550.2	NA	2	+	40295011	40295162	40295141	40295162	40294663	40294741	15091	1159,526,424	7,2,5	552,946,791	5,4,14	279	149	4.163723085642981e-12	1.02563100154e-10	0.989,0.993,0.978	0.983,0.992,0.968	0.006
18335	gene:Solyc04g054490.2	NA	4	+	52613808	52613943	52613831	52613943	52613464	52613706	18335	2,2,0	22,14,23	0,1,0	10,17,15	172	149	4.3650182697339914e-12	1.07427525686e-10	0.073,0.11,0.0	0.0,0.048,0.0	0.045
1503	gene:Solyc01g068210.2	NA	1	+	77315968	77316194	77316103	77316194	77315514	77315600	1503	4,7,4	194,88,114	1,7,0	86,154,160	284	149	4.451770539031375e-12	1.0946689915e-10	0.011,0.04,0.018	0.006,0.023,0.0	0.013
17380	gene:Solyc01g010350.2	NA	1	-	5153979	5154155	5153979	5154152	5154254	5154355	17380	145,82,126	3,2,0	4,4,14	0,0,4	152	149	4.4795528363347354e-12	1.10053935521e-10	0.979,0.976,1.0	1.0,1.0,0.774	0.06
25210	gene:Solyc02g088350.2	NA	2	-	50475336	50475512	50475336	50475455	50475586	50475704	25210	8,4,6	59,26,26	7,7,15	43,33,43	206	149	4.829365546253899e-12	1.18544713997e-10	0.089,0.1,0.143	0.105,0.133,0.201	-0.036
7970	gene:Solyc03g005050.2	NA	3	+	45172	45309	45175	45309	44286	44719	7970	12,4,2	10,0,0	0,0,1	0,9,17	152	149	5.326170929072104e-12	1.30625733892e-10	0.541,1.0,1.0	NA,0.0,0.055	0.82
5370	gene:Solyc06g065010.2	NA	6	+	40538217	40538460	40538338	40538460	40537909	40538135	5370	7,2,0	4,4,0	0,6,2	1,1,3	270	149	5.457041078669643e-12	1.33718878651e-10	0.491,0.216,NA	0.0,0.768,0.269	0.008
14768	gene:Solyc04g074500.2	NA	4	-	60494360	60494465	60494360	60494458	60494541	60494634	14768	121,62,21	6,1,0	41,50,61	4,6,11	156	149	5.767947793166908e-12	1.41214408797e-10	0.951,0.983,1.0	0.907,0.888,0.841	0.099
3868	gene:Solyc01g111140.2	NA	1	+	97509591	97509681	97509604	97509681	97509405	97509484	3868	16,14,6	200,105,105	15,19,24	127,198,170	162	149	5.80942317662705e-12	1.42106263717e-10	0.069,0.109,0.05	0.098,0.081,0.115	-0.022
26952	gene:Solyc06g075400.2	NA	6	+	46808081	46808309	46808115	46808309	46806871	46806955	26952	5,0,0	101,38,28	0,4,3	15,63,29	183	149	5.8523188913982615e-12	1.43031283322e-10	0.039,0.0,0.0	0.0,0.049,0.078	-0.029
27785	gene:Solyc06g036640.2	NA	6	-	27001311	27001442	27001311	27001419	27001492	27001658	27785	9,2,1	33,13,11	5,1,1	14,15,32	172	149	5.976180125866875e-12	1.45931787896e-10	0.191,0.118,0.073	0.236,0.055,0.026	0.022
3248	gene:Solyc01g098500.2	NA	1	+	89009255	89009463	89009395	89009463	89009087	89009168	3248	195,70,56	0,0,4	32,92,91	2,4,0	289	149	6.066472369353918e-12	1.4800825785e-10	1.0,1.0,0.878	0.892,0.922,1.0	0.021
13423	gene:Solyc04g076120.2	NA	4	+	61073939	61074066	61073943	61074066	61073622	61073869	13423	23,4,6	66,14,12	8,5,1	24,20,28	153	149	6.208267335731029e-12	1.51336594665e-10	0.253,0.218,0.327	0.245,0.196,0.034	0.108
15563	gene:Solyc03g121670.2	NA	3	-	69770852	69771092	69770852	69770977	69771793	69771913	15563	7,2,3	2,0,0	0,1,2	2,0,0	264	149	6.229619690159611e-12	1.51725728699e-10	0.664,1.0,1.0	0.0,1.0,1.0	0.221
21525	gene:Solyc06g073950.2	NA	6	+	45703462	45703685	45703476	45703685	45701661	45701904	21525	10,12,2	0,0,2	3,13,11	0,0,4	163	149	6.3274050253328654e-12	1.53974147354e-10	1.0,1.0,0.478	1.0,1.0,0.715	-0.079
20991	gene:Solyc03g033350.2	NA	3	+	4928155	4928635	4928468	4928635	4927628	4927978	20991	16,6,8	12,19,6	10,16,15	5,18,10	462	149	6.519682596045305e-12	1.58516117005e-10	0.301,0.092,0.301	0.392,0.223,0.326	-0.082
9581	gene:Solyc06g065710.2	NA	6	-	41146114	41146206	41146114	41146179	41147340	41147522	9581	19,20,18	2,2,1	20,30,39	2,1,0	176	149	6.559081492045498e-12	1.59336444701e-10	0.889,0.894,0.938	0.894,0.962,1.0	-0.045
12474	gene:Solyc07g009350.2	NA	7	-	4396802	4396972	4396802	4396952	4397671	4397752	12474	7,7,5	6,3,0	1,9,7	9,4,2	169	149	6.589960561056726e-12	1.59948568618e-10	0.507,0.673,1.0	0.089,0.665,0.755	0.224
9338	gene:Solyc01g094580.2	NA	1	-	85998807	85999022	85998807	85999015	86000569	86000830	9338	133,38,63	2,2,3	45,70,88	1,4,6	156	149	6.9270920005158994e-12	1.67986455878e-10	0.984,0.948,0.953	0.977,0.944,0.933	0.01
15386	gene:Solyc09g065010.2	NA	9	-	62686405	62686565	62686405	62686543	62686652	62686815	15386	5,4,3	30,13,24	2,5,2	35,23,33	171	149	7.033028000237338e-12	1.70408694791e-10	0.127,0.211,0.098	0.047,0.159,0.05	0.06
3665	gene:Solyc11g007700.1	NA	11	-	1939707	1939779	1939707	1939775	1940355	1940423	3665	67,45,37	2,4,2	41,79,110	0,4,2	153	149	7.146152857231182e-12	1.73000802833e-10	0.97,0.916,0.947	1.0,0.951,0.982	-0.033
26636	gene:Solyc02g080800.2	DHS	2	-	44933649	44933736	44933649	44933733	44933949	44934168	26636	127,32,46	2,0,2	13,57,54	0,6,0	152	149	7.363878274667265e-12	1.78118550535e-10	0.984,1.0,0.958	1.0,0.903,1.0	0.013
15593	gene:Solyc12g099760.1	NA	12	-	66773447	66773520	66773447	66773509	66774090	66774334	15593	81,40,49	2,5,2	51,47,90	0,2,2	160	149	7.429488078787645e-12	1.79551276273e-10	0.974,0.882,0.958	1.0,0.956,0.977	-0.04
20695	gene:Solyc08g081950.2	NA	8	+	64858838	64858955	64858850	64858955	64858411	64858522	20695	67,28,26	4291,1782,1449	30,36,53	2379,3190,3506	161	149	7.88580556381419e-12	1.90415828173e-10	0.014,0.014,0.016	0.012,0.01,0.014	0.003
18734	gene:Solyc01g028810.2	NA	1	+	41411762	41411965	41411778	41411965	41411434	41411677	18734	42,27,17	1112,578,487	15,22,34	481,768,1033	165	149	8.305283682579193e-12	2.00372975221e-10	0.033,0.04,0.031	0.027,0.025,0.029	0.008
13095	gene:Solyc03g093840.1	NA	3	-	55519150	55519326	55519150	55519201	55519443	55519537	13095	18,7,6	28,15,15	18,9,9	8,5,18	274	149	8.33561570745409e-12	2.00932585825e-10	0.259,0.202,0.179	0.55,0.495,0.214	-0.206
15953	gene:Solyc06g074320.2	NA	6	+	45942789	45942941	45942798	45942941	45942547	45942710	15953	15,12,0	1,12,0	3,9,11	4,7,0	158	149	8.966967433713245e-12	2.15966610861e-10	0.934,0.485,NA	0.414,0.548,1.0	0.055
22379	gene:Solyc12g010380.1	NA	12	-	3432941	3433093	3432941	3433080	3433181	3433278	22379	1,0,2	17,9,3	5,4,1	9,11,14	162	149	9.033669280704623e-12	2.17387144101e-10	0.051,0.0,0.38	0.338,0.251,0.062	-0.073
16864	gene:Solyc03g078000.2	NA	3	+	48842922	48843022	48842941	48843022	48842735	48842798	16864	14,1,4	15,16,5	0,4,2	6,8,4	168	149	9.084606902984126e-12	2.18426223188e-10	0.453,0.053,0.415	0.0,0.307,0.307	0.102
6329	gene:Solyc01g010150.2	NA	1	+	4939641	4939714	4939647	4939714	4938914	4939034	6329	32,20,14	2,0,0	18,54,31	0,4,6	155	149	9.492425391414744e-12	2.28036891549e-10	0.939,1.0,1.0	1.0,0.928,0.832	0.06
25252	gene:Solyc01g094880.2	NA	1	+	86289150	86289349	86289307	86289349	86288759	86288819	25252	22,4,4	96,56,78	13,8,3	73,113,87	306	149	1.0136697295212393e-11	2.43306660142e-10	0.1,0.034,0.024	0.08,0.033,0.017	0.009
23916	gene:Solyc08g079070.2	NA	8	+	62714759	62714874	62714764	62714874	62714580	62714678	23916	431,173,149	0,0,5	128,272,308	0,3,11	154	149	1.0345796718782774e-11	2.48114060151e-10	1.0,1.0,0.966	1.0,0.989,0.964	0.004
9845	gene:Solyc10g081710.1	NA	10	+	62726023	62726099	62726053	62726099	62725841	62725943	9845	14,8,1	110,35,31	3,5,11	48,104,76	179	149	1.0368250893734119e-11	2.484409395e-10	0.096,0.16,0.026	0.049,0.038,0.108	0.029
19076	gene:Solyc01g100640.2	NA	1	+	90613840	90613930	90613860	90613930	90613063	90613410	19076	2,0,4	5,6,1	0,2,0	6,8,4	169	149	1.0455042180634677e-11	2.50307578738e-10	0.261,0.0,0.779	0.0,0.181,0.0	0.286
20773	gene:Solyc10g054330.1	NA	10	+	55255766	55255868	55255769	55255868	55254839	55254970	20773	268,116,149	103,33,27	116,156,234	54,62,63	152	149	1.0709796346052868e-11	2.56188883707e-10	0.718,0.775,0.844	0.678,0.712,0.785	0.054
9134	gene:Solyc03g112140.2	NA	3	+	62644184	62644390	62644201	62644390	62643146	62644059	9134	55,18,11	110,36,18	13,17,9	25,37,40	166	149	1.0957030516943175e-11	2.61880470462e-10	0.31,0.31,0.354	0.318,0.292,0.168	0.065
20311	gene:Solyc06g066170.2	NA	6	+	41485501	41485745	41485504	41485745	41483338	41483734	20311	41,21,6	232,123,45	4,15,17	47,129,103	152	149	1.1203167118926489e-11	2.67536191886e-10	0.148,0.143,0.116	0.077,0.102,0.139	0.03
21594	gene:Solyc09g055350.2	NA	9	+	40042282	40042342	40042298	40042342	40040731	40040793	21594	2,2,4	57,31,35	1,1,0	38,61,46	165	149	1.2272369876769653e-11	2.92820825322e-10	0.031,0.055,0.094	0.023,0.015,0.0	0.047
11508	gene:Solyc01g034150.2	NA	1	-	36255080	36255272	36255080	36255155	36256428	36256568	11508	2,8,2	0,1,0	0,9,0	2,0,0	266	149	1.2764894228746542e-11	3.04314646071e-10	1.0,0.818,1.0	0.0,1.0,NA	0.439
27547	gene:Solyc12g016210.1	NA	12	-	6355058	6355306	6355058	6355067	6355387	6355473	27547	35,10,25	0,0,2	23,17,29	0,0,4	388	149	1.3162655223188844e-11	3.1326674371e-10	1.0,1.0,0.828	1.0,1.0,0.736	0.031
6386	gene:Solyc02g066940.2	NA	2	-	37187768	37188009	37187768	37187997	37189758	37190275	6386	191,73,71	4,5,0	72,124,128	0,5,0	161	149	1.3160594568589038e-11	3.1326674371e-10	0.978,0.931,1.0	1.0,0.958,1.0	-0.016
11314	gene:Solyc01g108030.2	NA	1	-	95404810	95404915	95404810	95404901	95405044	95405479	11314	4,1,0	134,72,66	4,5,4	79,128,145	163	149	1.3764104023907029e-11	3.27304348643e-10	0.027,0.013,0.0	0.044,0.034,0.025	-0.021
3495	gene:Solyc11g005600.1	NA	11	-	453088	453210	453088	453184	453309	453417	3495	5,2,2	9,4,2	1,2,3	0,1,3	175	149	1.420870473819779e-11	3.37591630299e-10	0.321,0.299,0.46	1.0,0.63,0.46	-0.337
15141	gene:Solyc08g074980.2	NA	8	-	59108898	59109055	59108898	59109034	59110001	59110440	15141	38,14,2	700,346,164	6,16,18	242,450,526	170	149	1.4587367025262797e-11	3.46296221413e-10	0.045,0.034,0.011	0.021,0.03,0.029	0.003
25508	gene:Solyc01g009380.2	NA	1	+	3586928	3587049	3586936	3587049	3579606	3579684	25508	10,1,2	75,23,26	0,3,1	22,34,26	157	149	1.5195711235602964e-11	3.6043407737e-10	0.112,0.04,0.068	0.0,0.077,0.035	0.036
10229	gene:Solyc09g097880.2	NA	9	+	71878810	71878904	71878824	71878904	71877703	71877807	10229	32,22,20	0,2,0	11,28,27	4,0,2	163	149	1.6548195744130744e-11	3.92183881461e-10	1.0,0.91,1.0	0.715,1.0,0.925	0.09
20731	gene:Solyc01g098540.2	NA	1	+	89027568	89027718	89027579	89027718	89027165	89027263	20731	26,5,11	19,10,6	5,12,8	9,20,26	160	149	1.6624689280167375e-11	3.93665371474e-10	0.56,0.318,0.631	0.341,0.358,0.223	0.196
6396	gene:Solyc10g006240.2	NA	10	-	926486	926585	926486	926568	927329	927463	6396	102,89,107	2,1,0	106,129,126	1,4,6	166	149	1.6734985542190062e-11	3.95944132723e-10	0.979,0.988,1.0	0.99,0.967,0.95	0.02
27900	gene:Solyc06g051430.2	NA	6	+	34851801	34851928	34851839	34851928	34850291	34850395	27900	28,34,14	101,70,33	24,25,35	37,60,76	187	149	1.706415568311283e-11	4.03393201728e-10	0.181,0.279,0.253	0.341,0.249,0.268	-0.048
6589	gene:Solyc02g065360.2	NA	2	+	36558098	36558276	36558124	36558276	36557930	36558028	6589	7,6,5	9,5,6	2,4,2	6,4,6	175	149	1.7433907591458202e-11	4.1178831228e-10	0.398,0.505,0.415	0.221,0.46,0.221	0.139
26972	gene:Solyc02g087730.2	NA	2	+	50046621	50046839	50046676	50046839	50045963	50046069	26972	57,13,23	25,8,5	11,39,24	6,21,16	204	149	1.768486664063056e-11	4.17365817491e-10	0.625,0.543,0.771	0.572,0.576,0.523	0.089
27657	gene:Solyc06g053420.2	NA	6	+	36193351	36193470	36193370	36193470	36193228	36193258	27657	3,0,0	117,40,18	4,2,0	25,52,43	168	149	1.836101108917542e-11	4.32960022794e-10	0.022,0.0,0.0	0.124,0.033,0.0	-0.045
27848	gene:Solyc12g055700.1	NA	12	-	61666716	61666813	61666716	61666803	61667273	61667444	27848	23,11,3	0,2,0	3,11,11	0,3,2	159	149	1.8525449869407206e-11	4.36472000898e-10	1.0,0.838,1.0	1.0,0.775,0.838	0.075
10522	gene:Solyc04g076810.2	NA	4	-	61681882	61682027	61681882	61682005	61683439	61683529	10522	15,7,4	356,121,75	1,11,4	127,218,238	171	149	2.144084591746948e-11	5.0436737075e-10	0.035,0.048,0.044	0.007,0.042,0.014	0.021
23681	gene:Solyc12g005090.1	NA	12	-	41950	42091	41950	42088	42341	42535	23681	1,1,4	79,18,34	1,1,1	29,34,39	152	149	2.1443002762839374e-11	5.0436737075e-10	0.012,0.052,0.103	0.033,0.028,0.025	0.027
17035	gene:Solyc07g047740.2	NA	7	+	58952561	58952738	58952575	58952738	58952303	58952501	17035	54,23,19	1272,519,378	14,22,21	363,601,647	163	149	2.1859008915190428e-11	5.13723202009e-10	0.037,0.039,0.044	0.034,0.032,0.029	0.008
10364	gene:Solyc09g092070.2	NA	9	+	71228953	71229141	71228961	71229141	71227457	71227586	10364	3,3,2	90,24,40	2,1,2	43,62,72	157	149	2.2186557067738767e-11	5.2098625041e-10	0.031,0.106,0.045	0.042,0.015,0.026	0.033
21866	gene:Solyc08g061220.2	NA	8	-	48208388	48208546	48208388	48208479	48209704	48209732	21866	181,217,110	2,4,2	191,218,308	10,0,7	216	149	2.3392472739960002e-11	5.48845891661e-10	0.984,0.974,0.974	0.929,1.0,0.968	0.012
21219	gene:Solyc08g007000.2	NA	8	+	1579762	1579904	1579790	1579904	1576128	1577970	21219	3,0,1	64,38,28	3,2,3	42,51,70	177	149	2.493718340722921e-11	5.84601497777e-10	0.038,0.0,0.029	0.057,0.032,0.035	-0.019
26731	gene:Solyc06g071430.2	NA	6	+	43954855	43955049	43954922	43955049	43953269	43953362	26731	7,0,1	2,2,2	2,1,4	0,1,0	216	149	2.6110137990027084e-11	6.11589796264e-10	0.707,0.0,0.256	1.0,0.408,1.0	-0.482
16405	gene:Solyc09g065810.2	NA	9	+	64085567	64085650	64085585	64085650	64085464	64085471	16405	5,4,0	125,50,0	2,1,1	36,59,80	167	149	2.6555060613749336e-11	6.21494373716e-10	0.034,0.067,NA	0.047,0.015,0.011	0.026
15290	gene:Solyc11g008460.1	NA	11	+	2659924	2660047	2659946	2660047	2659729	2659840	15290	22,25,8	120,132,106	38,40,44	115,163,215	171	149	2.710280323804194e-11	6.33786897979e-10	0.138,0.142,0.062	0.224,0.176,0.151	-0.07
14697	gene:Solyc01g097440.2	NA	1	+	88300641	88300750	88300662	88300750	88299076	88299136	14697	15,11,2	50,32,18	5,2,3	33,27,59	170	149	2.787205215180418e-11	6.51234546335e-10	0.208,0.232,0.089	0.117,0.061,0.043	0.103
4683	gene:Solyc06g069350.1	NA	6	+	43101494	43101664	43101563	43101664	43101387	43101404	4683	37,12,7	13,14,15	15,16,32	2,9,11	218	149	2.834676690099461e-11	6.61777132751e-10	0.66,0.369,0.242	0.837,0.549,0.665	-0.26
19037	gene:Solyc06g062660.2	NA	6	-	39546033	39546175	39546033	39546103	39546403	39546474	19037	12,8,4	2,3,0	5,15,10	1,1,0	221	149	3.047250338686067e-11	7.10252812585e-10	0.802,0.643,1.0	0.771,0.91,1.0	-0.079
26470	gene:Solyc11g044880.1	NA	11	-	32106652	32106793	32106652	32106769	32107313	32107454	26470	93,62,41	5,4,2	61,91,115	0,0,8	173	149	3.0473642251895594e-11	7.10252812585e-10	0.941,0.93,0.946	1.0,1.0,0.925	-0.036
11360	gene:Solyc04g077030.2	NA	4	-	61995654	61995834	61995654	61995710	61995942	61996007	11360	18,5,3	133,32,57	17,18,21	107,114,144	273	149	3.1210318148498977e-11	7.26820932565e-10	0.069,0.079,0.028	0.08,0.079,0.074	-0.019
14452	gene:Solyc01g107290.2	NA	1	+	94884615	94884813	94884619	94884813	94882663	94882947	14452	12,17,14	251,242,334	25,23,26	358,394,358	153	149	3.180768755226749e-11	7.39824036506e-10	0.044,0.064,0.039	0.064,0.054,0.066	-0.012
18086	gene:Solyc07g006690.2	NA	7	-	1551763	1551819	1551763	1551814	1551905	1552066	18086	139,121,133	1,4,12	141,143,168	4,1,0	154	149	3.182123630649063e-11	7.39824036506e-10	0.993,0.967,0.915	0.972,0.993,1.0	-0.03
9384	gene:Solyc03g006610.2	NA	3	+	1191247	1191393	1191250	1191393	1190737	1190942	9384	106,40,37	24,4,8	31,54,46	4,3,6	152	149	3.241921769206739e-11	7.53104846634e-10	0.812,0.907,0.819	0.884,0.946,0.883	-0.058
25345	gene:Solyc07g043260.2	NA	7	-	56922115	56922184	56922115	56922178	56922252	56922315	25345	17,2,14	8,0,0	4,9,13	0,0,1	155	149	3.3573949111498265e-11	7.79286510498e-10	0.671,1.0,1.0	1.0,1.0,0.926	-0.085
17842	gene:Solyc08g076420.2	NA	8	-	60429201	60429346	60429201	60429323	60430796	60430892	17842	22,2,8	1044,467,484	17,16,15	432,655,653	172	149	3.495804001618873e-11	8.10744330029e-10	0.018,0.004,0.014	0.033,0.021,0.02	-0.013
20664	gene:Solyc03g082710.2	NA	3	-	52623908	52623990	52623908	52623986	52624076	52624138	20664	207,93,126	0,0,5	111,122,158	3,4,3	153	149	3.7358483845996765e-11	8.65702150357e-10	1.0,1.0,0.961	0.973,0.967,0.981	0.013
26811	gene:Solyc03g007570.2	NA	3	-	2126729	2126816	2126729	2126791	2127014	2127128	26811	568,230,260	4,6,8	387,415,485	5,23,17	174	149	3.7535063022030515e-11	8.69078700152e-10	0.992,0.97,0.965	0.985,0.939,0.961	0.014
17772	gene:Solyc01g106950.2	NA	1	+	94649145	94649355	94649280	94649355	94645464	94645575	17772	40,22,8	75,33,30	8,33,16	22,65,65	284	149	3.9197589660210195e-11	9.06826735319e-10	0.219,0.259,0.123	0.16,0.21,0.114	0.039
12269	gene:Solyc08g075700.2	NA	8	-	59824944	59825187	59824944	59825184	59826101	59826165	12269	268,190,358	6829,3686,5745	328,406,373	5154,7209,6605	152	149	4.052434185798961e-11	9.36751104279e-10	0.037,0.048,0.058	0.059,0.052,0.052	-0.007
23692	gene:Solyc05g056550.2	NA	5	+	65814075	65814144	65814082	65814144	65813865	65813931	23692	669,313,229	6,7,7	214,305,338	4,4,1	156	149	4.233630958758909e-11	9.77833303067e-10	0.991,0.977,0.969	0.981,0.986,0.997	-0.009
13977	gene:Solyc10g044740.1	NA	10	+	27670332	27670458	27670385	27670458	27670140	27670237	13977	1,2,3	72,31,40	5,5,6	22,33,34	202	149	4.5841474068557076e-11	1.05792352656e-09	0.01,0.045,0.052	0.144,0.101,0.115	-0.084
1964	gene:Solyc04g076940.2	NA	4	+	61880947	61881031	61880967	61881031	61880740	61880858	1964	3,0,4	2,0,4	2,0,0	0,0,3	169	149	4.647747315369572e-11	1.07172256891e-09	0.569,NA,0.469	1.0,NA,0.0	0.019
5516	gene:Solyc04g079750.2	NA	4	-	64103633	64103784	64103633	64103722	64104114	64104351	5516	110,30,33	12,2,2	22,44,59	0,4,4	211	149	4.9285495667169524e-11	1.13554265999e-09	0.866,0.914,0.921	1.0,0.886,0.912	-0.032
19809	gene:Solyc04g050520.2	NA	4	-	47433466	47433589	47433466	47433585	47434073	47434250	19809	55,92,62	0,2,0	56,113,104	2,2,4	153	149	4.952946563115499e-11	1.14023066627e-09	1.0,0.978,1.0	0.965,0.982,0.962	0.023
1209	gene:Solyc07g045070.2	NA	7	-	58180113	58180325	58180113	58180311	58180802	58180882	1209	60,20,30	15,6,0	21,38,45	2,4,7	163	149	4.974103324019825e-11	1.14416567882e-09	0.785,0.753,1.0	0.906,0.897,0.855	-0.04
18426	gene:Solyc02g090630.2	NA	2	+	52180228	52180424	52180237	52180424	52179180	52179362	18426	64,29,5	92,62,16	47,74,82	67,83,65	158	149	5.0290026353346804e-11	1.15584954447e-09	0.396,0.306,0.228	0.398,0.457,0.543	-0.156
14897	gene:Solyc02g080990.1	NA	2	-	45055031	45055242	45055031	45055226	45055387	45055652	14897	2,0,0	26,10,7	4,0,0	12,18,7	165	149	5.268266445874833e-11	1.20985352189e-09	0.065,0.0,0.0	0.231,0.0,0.0	-0.055
172	gene:Solyc09g061290.2	NA	9	-	58606379	58606419	58606379	58606391	58606482	58606532	172	5,2,2	155,58,72	2,2,0	83,109,104	177	149	5.358244890111792e-11	1.22951413921e-09	0.026,0.028,0.023	0.02,0.015,0.0	0.014
3169	gene:Solyc12g095890.1	NA	12	+	65000765	65000828	65000785	65000828	65000599	65000697	3169	37,29,33	4,4,3	30,65,56	2,2,0	169	149	5.466796809315954e-11	1.25340117399e-09	0.891,0.865,0.907	0.93,0.966,1.0	-0.078
4788	gene:Solyc01g111410.2	NA	1	+	97668897	97668982	97668904	97668982	97668633	97668757	4788	9,4,1	5,2,2	1,14,10	0,3,5	156	149	5.539953582524371e-11	1.26914070884e-09	0.632,0.656,0.323	1.0,0.817,0.656	-0.287
130	gene:Solyc06g084160.2	NA	6	+	49374207	49374295	49374228	49374295	49373255	49373402	130	14,5,2	655,385,404	11,13,13	360,668,858	170	149	5.589223073993172e-11	1.27938679389e-09	0.018,0.011,0.004	0.026,0.017,0.013	-0.008
8052	gene:Solyc01g006870.2	NA	1	-	1433760	1433864	1433760	1433860	1434123	1434213	8052	14,13,9	31,24,34	12,22,14	16,30,39	153	149	5.760029974948169e-11	1.31741384196e-09	0.305,0.345,0.205	0.422,0.417,0.259	-0.081
13101	gene:Solyc02g091280.2	NA	2	-	52622699	52622809	52622699	52622795	52625140	52625316	13101	12,4,2	217,105,126	2,1,3	91,184,175	163	149	6.045241555609086e-11	1.38152415583e-09	0.048,0.034,0.014	0.02,0.005,0.015	0.019
15542	gene:Solyc09g075130.2	NA	9	-	66932394	66932518	66932394	66932473	66932758	66932836	15542	333,141,87	0,0,0	120,185,158	0,0,33	194	149	6.182517996676206e-11	1.41175015569e-09	1.0,1.0,1.0	1.0,1.0,0.786	0.071
22707	gene:Solyc11g072970.1	NA	11	-	56115445	56115604	56115445	56115599	56116613	56116676	22707	165,48,26	28,20,9	46,90,80	4,15,8	154	149	6.543812052028384e-11	1.49303912743e-09	0.851,0.699,0.737	0.918,0.853,0.906	-0.13
23511	gene:Solyc02g071830.1	NA	2	-	41197800	41197968	41197800	41197965	41198272	41198340	23511	13,6,0	6,1,0	5,7,5	1,8,0	152	149	6.580818509871479e-11	1.50026676231e-09	0.68,0.855,NA	0.831,0.462,1.0	0.003
25552	gene:Solyc12g013990.1	NA	12	+	4833248	4833404	4833365	4833404	4831807	4831872	25552	11,1,5	303,143,180	4,9,8	148,130,233	266	149	6.668933581571557e-11	1.51912479765e-09	0.02,0.004,0.015	0.015,0.037,0.019	-0.011
828	gene:Solyc01g079410.2	NA	1	-	78486775	78486986	78486775	78486844	78491123	78491651	828	29,8,19	5,0,2	6,17,13	0,2,0	291	149	6.741435328794266e-11	1.53439863931e-09	0.748,1.0,0.829	1.0,0.813,1.0	-0.079
24377	gene:Solyc06g065650.2	NA	6	+	41056372	41056485	41056397	41056485	41055855	41056301	24377	2,0,2	133,60,51	3,5,4	51,61,91	174	149	6.99362442516165e-11	1.59051288926e-09	0.013,0.0,0.032	0.048,0.066,0.036	-0.035
5301	gene:Solyc02g079030.2	NA	2	-	43657535	43657611	43657535	43657608	43658468	43658569	5301	20,9,9	65,21,19	6,9,12	30,32,43	152	149	7.168420083161597e-11	1.62894969686e-09	0.232,0.296,0.317	0.164,0.216,0.215	0.083
25725	gene:Solyc09g075010.2	NA	9	-	66793219	66793282	66793219	66793252	66793357	66793519	25725	43,0,0	212,81,137	0,0,2	112,145,201	179	149	7.223737729261142e-11	1.64019625619e-09	0.144,0.0,0.0	0.0,0.0,0.008	0.045
3294	gene:Solyc02g093080.2	NA	2	-	54016140	54016202	54016140	54016199	54016378	54016446	3294	16,11,8	66,29,37	9,4,13	43,39,57	152	149	7.248864497686076e-11	1.64457518076e-09	0.192,0.271,0.175	0.17,0.091,0.183	0.065
23326	gene:Solyc12g027870.1	NA	12	-	27698933	27699022	27698933	27699007	27699100	27699134	23326	110,48,61	6,2,0	63,68,89	0,0,3	164	149	7.429946731000471e-11	1.68430072634e-09	0.943,0.956,1.0	1.0,1.0,0.964	-0.022
12005	gene:Solyc07g005560.2	NA	7	+	448084	448225	448171	448225	446869	447088	12005	12,10,4	1,1,0	1,0,9	2,0,0	236	149	8.12238330554617e-11	1.83978843095e-09	0.883,0.863,1.0	0.24,NA,1.0	0.295
9212	gene:Solyc11g011980.1	NA	11	-	4929035	4929101	4929035	4929074	4929193	4929351	9212	12,9,4	2,0,0	2,10,0	1,2,0	176	149	8.196266538788859e-11	1.85503122508e-09	0.836,1.0,1.0	0.629,0.809,NA	0.226
19769	gene:Solyc04g056600.2	NA	4	-	54569893	54570082	54569893	54569922	54570278	54570485	19769	7,3,0	80,43,7	1,4,8	20,36,25	309	149	8.293502681607239e-11	1.87553066667e-09	0.04,0.033,0.0	0.024,0.051,0.134	-0.045
25792	gene:Solyc11g072440.1	NA	11	-	55616080	55616323	55616080	55616320	55616495	55616687	25792	7,4,2	78,24,27	4,12,2	27,37,47	152	149	8.323200322550301e-11	1.88073599584e-09	0.081,0.14,0.068	0.127,0.241,0.04	-0.04
10535	gene:Solyc09g072710.2	NA	9	-	65320647	65320683	65320647	65320673	65321398	65321598	10535	60,22,14	8,2,2	17,31,19	3,1,0	159	149	8.345678264281961e-11	1.8829430303e-09	0.875,0.912,0.868	0.842,0.967,1.0	-0.051
14576	gene:Solyc01g058140.2	NA	1	+	65433850	65434072	65433873	65434072	65433397	65433564	14576	91,46,56	2,1,2	53,73,63	0,2,7	172	149	8.346343107158677e-11	1.8829430303e-09	0.975,0.976,0.96	1.0,0.969,0.886	0.019
26521	gene:Solyc11g069010.1	NA	11	-	53576777	53577017	53576777	53576988	53579145	53579690	26521	308,206,69	9,1,1	85,182,181	2,1,0	178	149	8.403721470739501e-11	1.89436971985e-09	0.966,0.994,0.983	0.973,0.993,1.0	-0.008
18561	gene:Solyc12g096630.1	NA	12	+	65465929	65466175	65465989	65466175	65465728	65465788	18561	44,13,19	68,28,29	20,50,31	36,51,41	209	149	8.510826610018875e-11	1.91697858564e-09	0.316,0.249,0.318	0.284,0.411,0.35	-0.054
17475	gene:Solyc10g085570.1	NA	10	+	64687102	64687273	64687136	64687273	64686734	64687036	17475	6,3,1	4,1,0	5,3,3	2,4,5	183	149	8.722063227653704e-11	1.96298713169e-09	0.55,0.71,1.0	0.671,0.379,0.328	0.294
28760	gene:Solyc07g062400.2	NA	7	-	65162890	65163052	65162890	65162962	65163432	65163695	28760	2,5,0	7,3,0	2,0,7	0,3,0	239	149	8.857419602634609e-11	1.99185821815e-09	0.151,0.51,NA	1.0,0.0,1.0	-0.336
11482	gene:Solyc06g083470.2	NA	6	-	48868626	48868733	48868626	48868719	48868815	48869032	11482	427,149,190	18,13,0	138,155,186	4,3,7	163	149	8.982542504174309e-11	2.01838375263e-09	0.956,0.913,1.0	0.969,0.979,0.96	-0.013
18253	gene:Solyc06g051390.2	NA	6	+	34732508	34732724	34732520	34732724	34732031	34732427	18253	1,1,4	27,20,10	1,2,0	7,20,18	161	149	9.123470452692667e-11	2.04841555499e-09	0.033,0.044,0.27	0.117,0.085,0.0	0.048
20472	gene:Solyc02g068180.2	NA	2	+	38201868	38201943	38201891	38201943	38200789	38200826	20472	10,5,1	2,0,5	3,4,10	2,1,0	172	149	9.180137289264504e-11	2.05949613848e-09	0.812,1.0,0.148	0.565,0.776,1.0	-0.127
26728	gene:Solyc06g071430.2	NA	6	+	43951815	43951904	43951829	43951904	43951590	43951757	26728	1,2,0	246,87,81	3,10,0	85,186,186	163	149	9.47831491025325e-11	2.12469710428e-09	0.004,0.021,0.0	0.031,0.047,0.0	-0.018
1323	gene:Solyc09g011930.2	NA	9	-	5199638	5199770	5199638	5199746	5201096	5201159	1323	81,66,37	33,21,7	47,73,77	10,19,20	173	149	9.969812860342485e-11	2.2330953149e-09	0.679,0.73,0.82	0.802,0.768,0.768	-0.036
17077	gene:Solyc02g083460.2	NA	2	+	46861489	46861592	46861492	46861592	46861339	46861413	17077	17,11,10	408,204,157	6,17,23	149,216,320	152	149	1.0279535329280112e-10	2.30063845148e-09	0.039,0.05,0.059	0.038,0.072,0.066	-0.009
27682	gene:Solyc06g076630.2	NA	6	-	47592989	47593157	47592989	47593142	47593247	47594316	27682	252,160,69	18,7,8	115,252,254	35,23,39	164	149	1.0713966719150394e-10	2.39596293072e-09	0.927,0.954,0.887	0.749,0.909,0.855	0.085
3	gene:Solyc07g005990.2	NA	7	-	843237	843400	843237	843332	843493	843766	3	19,16,7	4,0,0	4,10,19	0,1,1	217	149	1.0836061710669972e-10	2.4213437894e-09	0.765,1.0,1.0	1.0,0.873,0.929	-0.012
15704	gene:Solyc08g079820.2	NA	8	+	63273824	63273917	63273867	63273917	63273591	63273684	15704	242,79,69	5,4,0	57,135,85	4,7,2	192	149	1.0880104819189529e-10	2.42925734484e-09	0.974,0.939,1.0	0.917,0.937,0.971	0.029
25711	gene:Solyc03g025900.2	NA	3	-	3318020	3318108	3318020	3318094	3318192	3318265	25711	3,0,0	31,16,9	0,2,3	11,13,30	163	149	1.131045627456894e-10	2.52334307774e-09	0.081,0.0,0.0	0.0,0.123,0.084	-0.042
24660	gene:Solyc04g082990.2	NA	4	+	66453634	66453686	66453646	66453686	66453232	66453519	24660	3,0,0	7,4,1	4,2,5	0,6,2	161	149	1.1485184834089728e-10	2.56029595411e-09	0.284,0.0,0.0	1.0,0.236,0.698	-0.55
17191	gene:Solyc08g005720.2	NA	8	+	585770	586013	585783	586013	585556	585675	17191	8,5,3	10,1,8	2,8,4	2,3,4	162	149	1.1855222550140233e-10	2.64069454825e-09	0.424,0.821,0.256	0.479,0.71,0.479	-0.056
18649	gene:Solyc12g088880.1	NA	12	-	64083815	64084121	64083815	64084018	64084667	64084832	18649	231,114,89	3,0,0	80,109,112	2,7,4	252	149	1.2343388512640617e-10	2.74725773576e-09	0.979,1.0,1.0	0.959,0.902,0.943	0.058
14151	gene:Solyc06g071580.2	NA	6	+	44077392	44077491	44077417	44077491	44077201	44077300	14151	29,7,4	10,10,2	4,16,24	4,1,0	174	149	1.258073963489962e-10	2.7978730207e-09	0.713,0.375,0.631	0.461,0.932,1.0	-0.225
6818	gene:Solyc12g014440.1	NA	12	-	5414350	5414574	5414350	5414571	5415122	5415348	6818	3,1,0	125,86,56	1,3,3	49,70,82	152	149	1.3393213080787029e-10	2.9762108468e-09	0.023,0.011,0.0	0.02,0.04,0.035	-0.02
507	gene:Solyc08g078130.2	NA	8	+	61966717	61966877	61966786	61966877	61966452	61966527	507	12,1,1	217,64,45	2,7,6	40,83,80	218	149	1.3476492333698396e-10	2.9923552181e-09	0.036,0.011,0.015	0.033,0.055,0.049	-0.025
3520	gene:Solyc05g007190.2	NA	5	-	1807698	1807940	1807698	1807887	1808404	1808470	3520	132,70,46	1,4,0	56,95,83	1,6,4	202	149	1.3659183507643327e-10	3.03053043071e-09	0.99,0.928,1.0	0.976,0.921,0.939	0.027
20781	gene:Solyc01g091860.2	NA	1	-	85402548	85402644	85402548	85402631	85402868	85402984	20781	5,0,0	36,15,3	0,4,4	9,22,5	162	149	1.3773727705156471e-10	3.05353782314e-09	0.113,0.0,0.0	0.0,0.143,0.424	-0.151
11328	gene:Solyc05g010790.1	NA	5	-	4979113	4979199	4979113	4979127	4979400	4979848	11328	11,4,0	3,2,4	1,12,2	2,3,0	221	149	1.414119532935628e-10	3.13253622736e-09	0.712,0.574,0.0	0.252,0.729,1.0	-0.232
3128	gene:Solyc06g065730.2	NA	6	+	41201712	41201852	41201721	41201852	41194988	41195065	3128	6,3,2	106,62,35	8,7,6	85,105,76	158	149	1.4429917145445163e-10	3.19398048137e-09	0.051,0.044,0.051	0.082,0.059,0.069	-0.021
27128	gene:Solyc03g058470.1	NA	3	-	24712187	24712232	24712187	24712229	24712410	24712494	27128	0,2,0	41,32,20	1,1,2	10,44,28	152	149	1.4765882531186986e-10	3.265777083e-09	0.0,0.058,0.0	0.089,0.022,0.065	-0.039
12483	gene:Solyc07g009350.2	NA	7	-	4406816	4406913	4406816	4406908	4406996	4407154	12483	3,1,0	6,5,0	4,2,3	1,6,2	154	149	1.5310475242837812e-10	3.3835669581e-09	0.326,0.162,NA	0.795,0.244,0.592	-0.3
19744	gene:Solyc11g065320.1	NA	11	-	50710951	50710968	50710951	50710965	50711077	50711284	19744	2,1,0	24,8,2	2,1,4	8,8,6	152	149	1.543138236477982e-10	3.40761231749e-09	0.076,0.109,0.0	0.197,0.109,0.395	-0.172
6181	gene:Solyc06g067990.2	NA	6	-	42144109	42144229	42144109	42144226	42145964	42146282	6181	78,56,92	20,12,22	66,105,113	12,14,20	152	149	1.550385173461032e-10	3.42093217545e-09	0.793,0.821,0.804	0.844,0.88,0.847	-0.051
21750	gene:Solyc01g079250.2	NA	1	-	78341571	78341803	78341571	78341697	78342104	78343189	21750	218,108,91	1018,407,432	139,205,236	494,771,791	255	149	1.5883766647298056e-10	3.50201605289e-09	0.111,0.134,0.11	0.141,0.134,0.148	-0.023
28216	gene:Solyc07g053850.2	NA	7	-	62258970	62259031	62258970	62259028	62260345	62260455	28216	88,75,38	7,12,6	64,65,81	3,7,5	152	149	1.5915027359654039e-10	3.50616271761e-09	0.925,0.86,0.861	0.954,0.901,0.941	-0.05
6603	gene:Solyc08g067950.2	NA	8	+	57011948	57012079	57011987	57012079	57009170	57009221	6603	32,18,15	845,418,669	23,27,26	794,955,1152	188	149	1.6001185143717215e-10	3.5223875506e-09	0.029,0.033,0.017	0.022,0.022,0.018	0.006
3247	gene:Solyc01g098500.2	NA	1	+	89009262	89009472	89009395	89009472	89009087	89009168	3247	33,10,6	0,0,4	5,19,10	2,4,0	282	149	1.6263170298903083e-10	3.57726218567e-09	1.0,1.0,0.442	0.569,0.715,1.0	0.053
1778	gene:Solyc01g111570.2	NA	1	+	97800348	97800477	97800361	97800477	97800152	97800271	1778	1,0,6	46,21,22	2,1,0	19,34,40	162	149	1.6326559459615545e-10	3.58560282048e-09	0.02,0.0,0.201	0.088,0.026,0.0	0.036
28494	gene:Solyc01g099930.2	NA	1	-	90042135	90042254	90042135	90042238	90042485	90042545	28494	120,75,61	16,7,5	81,110,141	16,16,16	165	149	1.6318003878335517e-10	3.58560282048e-09	0.871,0.906,0.917	0.821,0.861,0.888	0.041
5716	gene:Solyc03g007490.2	NA	3	+	2071963	2072095	2071968	2072095	2070712	2070909	5716	27,13,11	118,66,35	12,27,20	37,65,90	154	149	1.6811134453668872e-10	3.68914645786e-09	0.181,0.16,0.233	0.239,0.287,0.177	-0.043
16883	gene:Solyc07g025390.2	NA	7	-	27940730	27940819	27940730	27940812	27940894	27941079	16883	87,55,17	3,1,2	26,53,41	0,3,0	156	149	1.7592453808882808e-10	3.8575976401e-09	0.965,0.981,0.89	1.0,0.944,1.0	-0.036
1940	gene:Solyc08g067840.2	NA	8	+	56874968	56875045	56874995	56875045	56874291	56874400	1940	6,4,4	20,9,7	0,1,6	12,20,27	176	149	1.791905703354222e-10	3.92615603719e-09	0.203,0.273,0.326	0.0,0.041,0.158	0.201
8613	gene:Solyc03g025310.2	NA	3	+	2757561	2757705	2757585	2757705	2754642	2754784	8613	106,57,31	18,0,2	40,78,40	1,6,4	173	149	1.840456549742706e-10	4.02939767947e-09	0.835,1.0,0.93	0.972,0.918,0.896	-0.007
17074	gene:Solyc01g094060.2	NA	1	+	85650876	85650990	85650882	85650990	85650692	85650789	17074	136,100,106	4,5,0	99,108,117	4,9,1	155	149	1.851007991630112e-10	4.04934965069e-09	0.97,0.951,1.0	0.96,0.92,0.991	0.017
1826	gene:Solyc02g065180.2	NA	2	+	36343278	36343462	36343299	36343462	36343026	36343189	1826	2,2,0	89,35,23	2,3,1	19,46,45	170	149	1.8779936655723068e-10	4.10519500421e-09	0.019,0.048,0.0	0.084,0.054,0.019	-0.03
13194	gene:Solyc06g060610.2	NA	6	-	38609027	38609201	38609027	38609116	38609289	38609425	13194	174,58,87	7,0,0	57,113,121	12,16,0	234	149	1.8911306814944206e-10	4.13070475853e-09	0.941,1.0,1.0	0.752,0.818,1.0	0.124
13251	gene:Solyc05g007800.2	NA	5	+	2243945	2244109	2243959	2244109	2242444	2242620	13251	18,8,5	200,100,97	4,7,2	88,166,121	163	149	2.1303986056687744e-10	4.64971881726e-09	0.076,0.068,0.045	0.04,0.037,0.015	0.032
25913	gene:Solyc01g067100.2	NA	1	-	75465216	75465303	75465216	75465287	75465376	75465412	25913	176,94,31	4,3,1	57,125,98	0,3,0	165	149	2.1549486409022619e-10	4.69965755109e-09	0.975,0.966,0.966	1.0,0.974,1.0	-0.022
27089	gene:Solyc08g067470.2	NA	8	+	56494573	56494804	56494601	56494804	56494192	56494497	27089	4,10,1	16,11,0	2,2,2	5,15,5	177	149	2.1679543384944398e-10	4.72436179569e-09	0.174,0.434,1.0	0.252,0.101,0.252	0.334
9799	gene:Solyc06g005970.2	NA	6	+	950808	950914	950823	950914	950525	950730	9799	3,0,1	42,38,23	0,5,3	36,34,58	164	149	2.3233349490512853e-10	5.05904837514e-09	0.061,0.0,0.038	0.0,0.118,0.045	-0.021
24949	gene:Solyc11g006460.1	NA	11	-	1151429	1151664	1151429	1151598	1152749	1152899	24949	181,83,65	5699,3730,2012	111,190,214	3209,6082,5933	215	149	2.3440127342730604e-10	5.10012971665e-09	0.022,0.015,0.022	0.023,0.021,0.024	-0.003
13692	gene:Solyc05g007260.2	NA	5	-	1928569	1928695	1928569	1928691	1928791	1928969	13692	164,62,91	12,5,8	59,123,108	0,7,9	153	149	2.407858329842228e-10	5.23500009859e-09	0.93,0.924,0.917	1.0,0.945,0.921	-0.032
27374	gene:Solyc01g097730.2	NA	1	+	88456763	88456995	88456780	88456995	88456435	88456537	27374	4,1,2	7,0,0	0,1,0	0,2,6	166	149	2.464774021473278e-10	5.35460745174e-09	0.339,1.0,1.0	NA,0.31,0.0	0.625
360	gene:Solyc03g118040.2	NA	3	-	67027683	67027753	67027683	67027750	67027877	67028115	360	2183,1386,1487	32,16,25	1164,1795,2216	28,27,46	152	149	2.478259465582544e-10	5.37975291083e-09	0.985,0.988,0.983	0.976,0.985,0.979	0.005
17712	gene:Solyc08g042140.2	NA	8	-	23490035	23490107	23490035	23490092	23490745	23490886	17712	3,2,0	25,8,4	1,6,4	10,17,3	164	149	2.59483415355963e-10	5.62847115512e-09	0.098,0.185,0.0	0.083,0.243,0.548	-0.197
11336	gene:Solyc02g093200.2	NA	2	+	54137833	54137915	54137838	54137915	54137334	54137555	11336	12,5,10	0,2,5	6,6,8	1,4,5	154	149	2.6081251840216764e-10	5.65294569331e-09	1.0,0.708,0.659	0.853,0.592,0.608	0.105
7356	gene:Solyc10g079290.1	NA	10	-	60846546	60846660	60846546	60846652	60846821	60846915	7356	1,1,0	18,11,9	6,9,2	3,7,6	157	149	2.794527042563281e-10	6.05230068334e-09	0.05,0.079,0.0	0.655,0.55,0.24	-0.439
11837	gene:Solyc02g094560.2	NA	2	+	55097918	55098006	55097921	55098006	55097696	55097752	11837	366,187,107	18,5,8	117,226,240	5,11,3	152	149	2.921007138183916e-10	6.32136479443e-09	0.952,0.973,0.929	0.958,0.953,0.987	-0.015
8790	gene:Solyc03g043660.2	NA	3	-	7151518	7151624	7151518	7151620	7151702	7151885	8790	172,71,58	1,0,5	71,116,102	0,2,8	153	149	2.9351963144746566e-10	6.34719295192e-09	0.994,1.0,0.919	1.0,0.983,0.925	0.002
18051	gene:Solyc07g042710.2	NA	7	+	56245323	56245528	56245339	56245528	56241493	56241731	18051	15,7,6	262,108,143	4,5,11	153,175,191	165	149	2.977322825629883e-10	6.43334797817e-09	0.049,0.055,0.037	0.023,0.025,0.049	0.015
1406	gene:Solyc02g005520.2	NA	2	-	9239151	9239335	9239151	9239211	9239964	9240011	1406	0,2,7	2,7,0	3,7,6	0,0,0	273	149	3.0649369098776397e-10	6.61758425595e-09	0.0,0.135,1.0	1.0,1.0,1.0	-0.622
3553	gene:Solyc03g118570.2	NA	3	+	67450170	67450364	67450183	67450364	67449789	67449906	3553	5,3,2	0,0,0	3,3,1	2,3,6	162	149	3.2055274777686276e-10	6.91583342043e-09	1.0,1.0,1.0	0.58,0.479,0.133	0.603
3049	gene:Solyc05g055600.2	NA	5	+	65168515	65168583	65168526	65168583	65168323	65168375	3049	33,10,15	207,117,73	21,35,34	75,116,180	160	149	3.209704118859975e-10	6.91954207247e-09	0.129,0.074,0.161	0.207,0.219,0.15	-0.071
11900	gene:Solyc05g042050.2	NA	5	-	54552943	54553076	54552943	54553059	54553781	54553956	11900	11,7,11	96,37,55	15,13,12	47,75,67	166	149	3.312546516301523e-10	7.13578784747e-09	0.093,0.145,0.152	0.223,0.135,0.138	-0.035
13064	gene:Solyc02g090130.2	NA	2	-	51769352	51769470	51769352	51769409	51769589	51770257	13064	11,13,0	4,3,0	4,35,35	4,1,6	210	149	3.321484481763901e-10	7.14957152783e-09	0.661,0.755,NA	0.415,0.961,0.805	-0.019
11321	gene:Solyc12g009210.1	NA	12	+	2495524	2495721	2495567	2495721	2494874	2495123	11321	5,1,0	101,56,48	6,0,3	39,49,87	192	149	3.340782512564299e-10	7.18561739047e-09	0.037,0.014,0.0	0.107,0.0,0.026	-0.027
14659	gene:Solyc09g010300.2	NA	9	-	3677738	3677888	3677738	3677880	3678634	3678782	14659	13,1,7	10,4,5	2,2,4	1,7,5	157	149	3.514427035060714e-10	7.55333535665e-09	0.552,0.192,0.571	0.655,0.213,0.432	0.005
287	gene:Solyc10g044450.1	NA	10	+	26414770	26414881	26414773	26414881	26413837	26413917	287	89,69,31	13,1,0	37,75,69	3,2,3	152	149	3.5449095553936e-10	7.61303802686e-09	0.87,0.985,1.0	0.924,0.974,0.958	-0.0
9383	gene:Solyc03g006610.2	NA	3	+	1189728	1189935	1189873	1189935	1189449	1189540	9383	87,54,30	0,2,0	56,63,76	0,5,0	294	149	3.575712568935817e-10	7.67333745262e-09	1.0,0.932,1.0	1.0,0.865,1.0	0.022
9498	gene:Solyc07g019530.2	NA	7	+	11873736	11873795	11873740	11873795	11873560	11873646	9498	1,9,4	5,0,0	3,4,1	3,6,3	153	149	3.698203329027369e-10	7.93015344469e-09	0.163,1.0,1.0	0.493,0.394,0.245	0.344
8317	gene:Solyc05g016440.2	NA	5	-	16812616	16812742	16812616	16812708	16812831	16812945	8317	28,14,6	0,2,0	17,27,21	0,4,0	183	149	3.70536839463244e-10	7.93947086384e-09	1.0,0.851,1.0	1.0,0.846,1.0	0.002
10773	gene:Solyc10g076590.1	NA	10	+	59559372	59559500	59559375	59559500	59559177	59559244	10773	80,36,64	163,134,137	49,47,70	146,126,213	152	149	3.7590712420883e-10	8.0484145111e-09	0.325,0.208,0.314	0.248,0.268,0.244	0.029
6582	gene:Solyc06g054120.1	NA	6	+	36944266	36944390	36944325	36944390	36943236	36943466	6582	8,1,0	17,2,6	2,2,0	7,12,5	208	149	3.790260306521673e-10	8.10902575457e-09	0.252,0.264,0.0	0.17,0.107,0.0	0.08
9998	gene:Solyc06g069270.1	NA	6	-	43037481	43037562	43037481	43037546	43037672	43037844	9998	2,2,3	5,12,8	2,2,14	4,6,4	165	149	3.917779113526204e-10	8.37547994999e-09	0.265,0.131,0.253	0.311,0.231,0.76	-0.218
10563	gene:Solyc04g008640.2	NA	4	+	2259089	2259191	2259095	2259191	2258866	2258992	10563	135,144,90	1,4,0	79,126,157	2,5,2	155	149	4.5414931904732606e-10	9.70149778284e-09	0.992,0.972,1.0	0.974,0.96,0.987	0.014
6841	gene:Solyc09g074870.2	NA	9	-	66686105	66686172	66686105	66686140	66686329	66686406	6841	3,1,0	0,0,0	2,0,0	0,21,34	181	149	4.6028821590786394e-10	9.8251817429e-09	1.0,1.0,NA	1.0,0.0,0.0	0.667
24751	gene:Solyc07g005890.2	NA	7	-	736949	737105	736949	737098	737418	737605	24751	25,34,11	22,23,24	18,40,50	8,25,24	156	149	4.662728518322021e-10	9.94538798738e-09	0.52,0.585,0.304	0.682,0.604,0.666	-0.181
26242	gene:Solyc01g060200.1	NA	1	-	69701532	69701724	69701532	69701580	69702339	69702408	26242	1,0,2	3,1,0	0,1,4	1,2,0	293	149	4.713572808700295e-10	1.00462257705e-08	0.145,0.0,1.0	0.0,0.203,1.0	-0.019
17327	gene:Solyc09g061270.2	NA	9	+	58510843	58511091	58510993	58511091	58508396	58508883	17327	12,4,3	136,77,55	1,9,13	62,71,87	299	149	5.031312709478102e-10	1.07153259709e-08	0.042,0.025,0.026	0.008,0.059,0.069	-0.014
4217	gene:Solyc04g077560.2	NA	4	-	62528919	62528993	62528919	62528981	62529093	62529280	4217	2,0,2	172,81,41	0,2,6	51,95,120	161	149	5.093126849150781e-10	1.08387744851e-08	0.011,0.0,0.043	0.0,0.019,0.044	-0.003
1146	gene:Solyc05g016230.2	NA	5	+	15165670	15165799	15165689	15165799	15165402	15165589	1146	1,3,6	77,76,50	0,0,7	58,85,100	168	149	5.105579552727438e-10	1.08570689054e-08	0.011,0.034,0.096	0.0,0.0,0.058	0.028
17416	gene:Solyc10g055670.1	NA	10	+	57185222	57185278	57185230	57185278	57185016	57185070	17416	44,12,21	15,9,0	18,29,33	0,0,0	157	149	5.212092545782551e-10	1.10752049529e-08	0.736,0.559,1.0	1.0,1.0,1.0	-0.235
9019	gene:Solyc08g083040.2	NA	8	-	65626530	65626696	65626530	65626590	65626781	65626900	9019	19,16,12	9,12,8	13,9,13	11,9,12	255	149	5.217519473358952e-10	1.10783756239e-08	0.552,0.438,0.467	0.408,0.369,0.388	0.097
17474	gene:Solyc10g085570.1	NA	10	+	64687128	64687273	64687136	64687273	64686734	64687036	17474	9,3,5	4,1,0	2,8,12	2,4,5	157	149	5.279004894219198e-10	1.12004809945e-08	0.681,0.74,1.0	0.487,0.655,0.695	0.195
11391	gene:Solyc02g069780.2	NA	2	+	39604984	39605083	39605022	39605083	39604737	39604875	11391	1,0,3	2,0,0	4,1,0	3,1,1	187	149	5.291909574375604e-10	1.12194061797e-08	0.285,NA,1.0	0.515,0.443,0.0	0.323
20951	gene:Solyc07g040940.2	NA	7	+	51195439	51195561	51195442	51195561	51194048	51194241	20951	29,57,44	5,8,7	59,50,96	4,5,4	152	149	5.519941734527439e-10	1.16940526362e-08	0.85,0.875,0.86	0.935,0.907,0.959	-0.072
23414	gene:Solyc06g005940.2	NA	6	-	921113	921337	921113	921329	921435	921641	23414	1814,411,659	29,2,8	516,682,767	2,19,15	157	149	5.710897602829246e-10	1.20894978953e-08	0.983,0.995,0.987	0.996,0.971,0.98	0.006
18345	gene:Solyc03g111740.2	NA	3	-	62387883	62388126	62387883	62388079	62388416	62388591	18345	5,3,3	41,14,11	0,1,3	9,44,41	196	149	5.909189011774869e-10	1.24998660125e-08	0.085,0.14,0.172	0.0,0.017,0.053	0.109
1401	gene:Solyc02g005520.2	NA	2	-	9239151	9239257	9239151	9239211	9239964	9240011	1401	0,0,0	2,7,0	2,1,3	0,0,0	195	149	5.995674553733115e-10	1.26732895691e-08	0.0,0.0,NA	1.0,1.0,1.0	-1.0
2198	gene:Solyc03g098220.2	NA	3	-	60578498	60578687	60578498	60578662	60578766	60578860	2198	15,16,8	678,647,568	9,14,36	613,678,918	174	149	6.206958628580919e-10	1.31100465257e-08	0.019,0.021,0.012	0.012,0.017,0.032	-0.003
20118	gene:Solyc06g051970.2	NA	6	-	35643271	35643402	35643271	35643386	35643531	35643640	20118	2,4,2	65,37,24	0,2,2	31,43,40	165	149	6.253387080565473e-10	1.31982093893e-08	0.027,0.089,0.07	0.0,0.04,0.043	0.034
4278	gene:Solyc10g083520.1	NA	10	+	63316090	63316210	63316129	63316210	63315802	63315913	4278	41,8,4	1006,623,316	10,26,19	378,745,485	188	149	6.314411750807176e-10	1.3317023434e-08	0.031,0.01,0.01	0.021,0.027,0.03	-0.009
22585	gene:Solyc04g015680.2	NA	4	+	5966106	5966193	5966113	5966193	5963955	5964041	22585	286,134,86	3,5,0	120,243,260	1,13,10	156	149	6.358967367085503e-10	1.34009525614e-08	0.989,0.962,1.0	0.991,0.947,0.961	0.017
27850	gene:Solyc12g055700.1	NA	12	-	61666716	61666831	61666716	61666803	61667273	61667444	27850	90,27,9	0,2,0	6,18,21	0,3,2	177	149	6.653311819604745e-10	1.40107699537e-08	1.0,0.919,1.0	1.0,0.835,0.898	0.062
12732	gene:Solyc05g005760.2	NA	5	+	584384	584485	584402	584485	584103	584319	12732	7,4,1	1,2,0	3,0,5	0,0,3	167	149	6.663964397412615e-10	1.40227143206e-08	0.862,0.641,1.0	1.0,NA,0.598	0.035
6584	gene:Solyc10g054670.1	NA	10	-	55711541	55711603	55711541	55711561	55712803	55712867	6584	22,3,7	41,13,6	2,10,3	3,19,20	191	149	6.762054047719569e-10	1.421849378e-08	0.295,0.153,0.476	0.342,0.291,0.105	0.062
10910	gene:Solyc06g072300.2	NA	6	-	44571841	44572034	44571841	44571977	44572121	44572183	10910	22,3,14	575,242,182	6,3,12	162,248,307	206	149	6.798932024876524e-10	1.4285367997e-08	0.027,0.009,0.053	0.026,0.009,0.027	0.009
3069	gene:Solyc02g085930.2	NA	2	+	48702543	48702718	48702552	48702718	48701922	48702114	3069	8,4,0	8,0,10	1,2,2	0,4,9	158	149	6.883914166326147e-10	1.44531396982e-08	0.485,1.0,0.0	1.0,0.32,0.173	-0.003
2994	gene:Solyc02g078240.2	NA	2	+	42995702	42995855	42995715	42995855	42995442	42995542	2994	0,4,1	9,1,0	0,3,0	6,1,1	162	149	6.909538026020241e-10	1.44961283996e-08	0.0,0.786,1.0	0.0,0.734,0.0	0.351
11624	gene:Solyc10g012160.2	NA	10	-	4510522	4510587	4510522	4510582	4510717	4510787	11624	39,14,33	23,11,13	23,43,41	10,21,12	154	149	6.916258056903742e-10	1.44994226055e-08	0.621,0.552,0.711	0.69,0.665,0.768	-0.08
19740	gene:Solyc11g065320.1	NA	11	-	50711483	50711627	50711483	50711586	50711710	50711974	19740	31,21,9	15,11,1	16,41,24	0,6,0	190	149	6.933930777048913e-10	1.45256563265e-08	0.618,0.6,0.876	1.0,0.843,1.0	-0.25
20098	gene:Solyc08g068850.2	NA	8	-	57933491	57933653	57933491	57933617	57934207	57934333	20098	35,26,3	15,10,0	2,26,13	2,15,7	185	149	7.603774574350561e-10	1.59170463302e-08	0.653,0.677,1.0	0.446,0.583,0.599	0.234
7713	gene:Solyc03g083250.2	NA	3	+	53102534	53102640	53102562	53102640	53102383	53102458	7713	15,14,6	217,212,189	6,10,18	236,286,300	177	149	7.648227473126478e-10	1.59982053868e-08	0.055,0.053,0.026	0.021,0.029,0.048	0.012
8777	gene:Solyc04g015220.2	NA	4	-	5406761	5406905	5406761	5406835	5407040	5409516	8777	27,8,3	567,238,216	12,14,12	175,293,299	219	149	7.710573931640531e-10	1.61166450665e-08	0.031,0.022,0.009	0.045,0.031,0.027	-0.014
16275	gene:Solyc07g064300.2	NA	7	+	66512690	66512788	66512694	66512788	66512171	66512200	16275	1,5,2	159,78,27	2,1,0	44,87,75	153	149	7.944747330793065e-10	1.65937953337e-08	0.006,0.059,0.067	0.042,0.011,0.0	0.026
5724	gene:Solyc02g091030.2	NA	2	+	52473322	52473421	52473328	52473421	52473110	52473203	5724	6,3,0	12,19,1	0,2,3	4,9,12	155	149	7.961261608247203e-10	1.66159614959e-08	0.325,0.132,0.0	0.0,0.176,0.194	0.029
24229	gene:Solyc06g075550.2	NA	6	+	46913912	46914161	46913915	46914161	46912731	46912969	24229	111,110,23	5,2,0	44,124,110	6,4,2	152	149	8.209611303030584e-10	1.7121600462e-08	0.956,0.982,1.0	0.878,0.968,0.982	0.037
16233	gene:Solyc03g119650.2	NA	3	+	68220037	68220214	68220057	68220214	68218128	68218252	16233	40,17,30	5,2,7	42,42,39	2,3,7	169	149	8.508079699947969e-10	1.77309388566e-08	0.876,0.882,0.791	0.949,0.925,0.831	-0.052
16234	gene:Solyc03g119650.2	NA	3	+	68220032	68220134	68220057	68220134	68218128	68218252	16234	313,160,342	5,2,7	330,350,487	2,3,7	174	149	8.532692294893139e-10	1.77690792576e-08	0.982,0.986,0.977	0.993,0.99,0.983	-0.007
23388	gene:Solyc02g086790.2	NA	2	-	49400671	49400895	49400671	49400887	49401078	49401113	23388	10,6,2	1,2,0	5,1,5	0,2,0	157	149	8.637158404296243e-10	1.79733329544e-08	0.905,0.74,1.0	1.0,0.322,1.0	0.108
8153	gene:Solyc03g114300.2	NA	3	+	64313255	64313469	64313397	64313469	64313011	64313108	8153	86,34,13	42,12,5	27,28,23	11,23,27	291	149	8.897623183331195e-10	1.85016677051e-08	0.512,0.592,0.571	0.557,0.384,0.304	0.143
20746	gene:Solyc03g118620.2	NA	3	-	67468870	67468996	67468870	67468994	67469082	67469164	20746	140,57,49	9,1,0	30,63,82	0,6,6	151	149	9.279897173960233e-10	1.92823250873e-08	0.939,0.983,1.0	1.0,0.912,0.931	0.026
19408	gene:Solyc06g063170.2	NA	6	+	39899267	39899494	39899404	39899494	39899080	39899154	19408	44,10,6	1,2,1	20,36,32	5,1,3	286	149	1.0153532664162858e-09	2.10820584188e-08	0.958,0.723,0.758	0.676,0.949,0.847	-0.011
218	gene:Solyc04g071990.2	NA	4	-	59052887	59052981	59052887	59052978	59053138	59053158	218	0,0,0	6,1,0	2,1,0	0,0,0	152	149	1.0469623266348457e-09	2.1722346578e-08	0.0,0.0,NA	1.0,1.0,NA	-1.0
18491	gene:Solyc05g056040.2	NA	5	-	65427621	65427735	65427621	65427712	65428015	65428132	18491	34,11,8	2,0,2	12,17,26	0,0,1	172	149	1.0932164489032979e-09	2.2665323357e-08	0.936,1.0,0.776	1.0,1.0,0.957	-0.082
24797	gene:Solyc01g094960.2	NA	1	+	86359882	86360012	86359899	86360012	86357640	86358027	24797	185,115,86	3,5,4	86,148,139	0,13,7	166	149	1.110761508175277e-09	2.30121341153e-08	0.982,0.954,0.951	1.0,0.911,0.947	0.01
8709	gene:Solyc01g006680.2	NA	1	-	1261953	1262124	1261953	1262032	1262201	1262336	8709	113,51,23	10,11,5	40,52,72	5,3,2	241	149	1.114258374613361e-09	2.30676062774e-08	0.875,0.741,0.74	0.832,0.915,0.957	-0.116
17018	gene:Solyc06g053200.2	NA	6	-	35946659	35946811	35946659	35946795	35946866	35947376	17018	28,12,7	221,107,56	11,14,18	38,96,129	165	149	1.12725333498719e-09	2.33194839431e-08	0.103,0.092,0.101	0.207,0.116,0.112	-0.046
28035	gene:Solyc11g066110.1	NA	11	+	51792304	51792471	51792396	51792471	51792038	51792149	28035	5,1,0	120,47,64	4,5,6	73,91,85	241	149	1.1676481690878457e-09	2.41373966231e-08	0.025,0.013,0.0	0.033,0.033,0.042	-0.023
604	gene:Solyc11g039750.1	NA	11	+	42843592	42843708	42843601	42843708	42843403	42843462	604	8,17,11	8,8,10	8,22,16	5,9,8	158	149	1.1716672723630627e-09	2.42027087699e-08	0.485,0.667,0.509	0.601,0.697,0.654	-0.097
6667	gene:Solyc11g065000.1	NA	11	+	50325110	50325199	50325119	50325199	50324369	50325029	6667	8,9,11	133,83,64	1,2,7	38,73,96	158	149	1.186081752309433e-09	2.44825012729e-08	0.054,0.093,0.139	0.024,0.025,0.064	0.058
12907	gene:Solyc09g009340.1	NA	9	-	2719716	2719829	2719716	2719789	2720694	2720711	12907	3,4,0	48,55,58	1,0,4	40,82,102	189	149	1.1879084834060174e-09	2.45022442127e-08	0.047,0.054,0.0	0.019,0.0,0.03	0.017
317	gene:Solyc05g008540.2	NA	5	+	2868381	2868479	2868415	2868479	2868238	2868282	317	8,1,0	32,15,6	0,2,2	13,10,14	183	149	1.206621804590843e-09	2.48700123779e-08	0.169,0.051,0.0	0.0,0.14,0.104	-0.008
15883	gene:Solyc04g078610.2	NA	4	-	63284221	63284274	63284221	63284259	63284348	63284662	15883	72,28,16	205,118,88	11,29,34	72,127,129	164	149	1.274866452929165e-09	2.62573994018e-08	0.242,0.177,0.142	0.122,0.172,0.193	0.025
19208	gene:Solyc09g020110.2	NA	9	+	18418447	18418677	18418452	18418677	18417569	18417643	19208	2,0,0	4,1,0	0,1,2	2,0,0	154	149	1.2828938116721722e-09	2.64034175933e-08	0.326,0.0,NA	0.0,1.0,1.0	-0.504
3034	gene:Solyc01g006160.2	NA	1	-	806238	806303	806238	806300	807056	807272	3034	37,4,2	43,0,0	1,11,9	0,0,0	152	149	1.288237695286355e-09	2.64940338282e-08	0.458,1.0,1.0	1.0,1.0,1.0	-0.181
15746	gene:Solyc11g072530.1	NA	11	+	55722964	55723072	55722969	55723072	55722735	55722843	15746	100,99,55	19,4,3	63,85,139	11,11,17	154	149	1.3245247062069682e-09	2.72005784852e-08	0.836,0.96,0.947	0.847,0.882,0.888	0.042
18935	gene:Solyc03g118640.2	NA	3	+	67516298	67516378	67516312	67516378	67516034	67516179	18935	27,12,18	4,1,17	9,9,11	0,3,17	163	149	1.3240882143877554e-09	2.72005784852e-08	0.861,0.916,0.492	1.0,0.733,0.372	0.055
21842	gene:Solyc12g056520.1	NA	12	-	62471744	62471897	62471744	62471893	62471990	62472120	21842	16,6,4	0,0,0	4,5,6	0,1,14	153	149	1.3318420299912151e-09	2.73309127948e-08	1.0,1.0,1.0	1.0,0.83,0.294	0.292
13433	gene:Solyc07g005120.2	NA	7	+	135239	135313	135262	135313	134732	134876	13433	16,0,5	274,247,281	3,9,8	355,365,428	172	149	1.3373685614008387e-09	2.74243349208e-08	0.048,0.0,0.015	0.007,0.021,0.016	0.006
12132	gene:Solyc07g054160.2	NA	7	+	62521907	62521996	62521915	62521996	62520994	62521094	12132	6,1,3	236,100,78	2,6,4	46,119,129	157	149	1.3405827018321647e-09	2.74702372417e-08	0.024,0.009,0.035	0.04,0.046,0.029	-0.016
18595	gene:Solyc02g093480.2	NA	2	-	54335800	54335936	54335800	54335917	54336253	54336455	18595	5,7,11	206,164,240	4,5,6	196,238,250	168	149	1.3456911626516428e-09	2.75548615887e-08	0.021,0.036,0.039	0.018,0.018,0.021	0.013
22807	gene:Solyc07g065080.2	NA	7	-	66988350	66988508	66988350	66988470	66989184	66989384	22807	83,38,17	3,3,0	27,56,58	2,1,7	187	149	1.3989369983962608e-09	2.86243249926e-08	0.957,0.91,1.0	0.915,0.978,0.868	0.035
14157	gene:Solyc10g006980.2	NA	10	-	1392490	1392730	1392490	1392536	1394423	1394761	14157	7,6,9	226,153,154	3,6,8	145,210,245	343	149	1.4421318433540776e-09	2.94867262525e-08	0.013,0.017,0.025	0.009,0.012,0.014	0.007
15059	gene:Solyc09g082490.2	NA	9	-	68202071	68202220	68202071	68202211	68202930	68203041	15059	0,1,0	57,26,17	1,2,5	13,53,47	158	149	1.4695958109116491e-09	3.00264659334e-08	0.0,0.035,0.0	0.068,0.034,0.091	-0.053
25931	gene:Solyc01g049890.2	NA	1	-	46848007	46848237	46848007	46848213	46848287	46848399	25931	34,6,10	3153,742,431	9,18,15	547,1175,873	173	149	1.4872811994565378e-09	3.03657738729e-08	0.009,0.007,0.02	0.014,0.013,0.015	-0.002
27017	gene:Solyc02g064630.2	NA	2	+	35721068	35721297	35721082	35721297	35720717	35720867	27017	7,5,9	97,118,167	9,3,7	148,160,207	163	149	1.4893623049376483e-09	3.03862287649e-08	0.062,0.037,0.047	0.053,0.017,0.03	0.015
16894	gene:Solyc11g005340.1	NA	11	-	270724	270829	270724	270823	270959	271082	16894	4,2,0	69,40,14	0,0,2	5,22,6	155	149	1.493323127946867e-09	3.04449765875e-08	0.053,0.046,0.0	0.0,0.0,0.243	-0.048
5309	gene:Solyc04g049070.2	NA	4	-	39327054	39327284	39327054	39327265	39328064	39328200	5309	8,2,1	229,126,96	4,1,0	98,155,160	168	149	1.5240724660550747e-09	3.10493923891e-08	0.03,0.014,0.009	0.035,0.006,0.0	0.004
7359	gene:Solyc01g099750.2	NA	1	+	89903431	89903590	89903523	89903590	89903228	89903320	7359	6,2,2	104,27,24	0,4,2	29,61,57	241	149	1.6159734098012327e-09	3.28978534729e-08	0.034,0.044,0.049	0.0,0.039,0.021	0.022
15244	gene:Solyc12g044220.1	NA	12	+	38783515	38783628	38783545	38783628	38783245	38783444	15244	1,2,7	110,54,82	5,4,6	76,61,79	179	149	1.6288211014825092e-09	3.31354466129e-08	0.008,0.03,0.066	0.052,0.052,0.059	-0.02
6211	gene:Solyc09g098530.2	NA	9	+	72333347	72333427	72333367	72333427	72332316	72333189	6211	8,4,2	72,50,32	2,1,2	33,65,77	169	149	1.6868349167836468e-09	3.42908570989e-08	0.089,0.066,0.052	0.051,0.013,0.022	0.04
3130	gene:Solyc03g115810.2	NA	3	+	65400757	65400870	65400770	65400870	65400322	65400362	3130	6,10,2	149,88,48	4,2,6	47,113,124	162	149	1.7477718517484437e-09	3.55039801486e-08	0.036,0.095,0.037	0.073,0.016,0.043	0.012
12615	gene:Solyc10g081190.1	NA	10	+	62319030	62319126	62319053	62319126	62317845	62317916	12615	66,16,29	4260,1417,1979	17,34,25	1975,2609,3208	172	149	1.7611404044481146e-09	3.57497534876e-08	0.013,0.01,0.013	0.007,0.011,0.007	0.004
20355	gene:Solyc10g084270.1	NA	10	+	63892411	63892597	63892446	63892597	63891907	63891980	20355	5,1,1	117,56,73	6,3,3	48,105,128	184	149	1.7747140087244733e-09	3.59993320718e-08	0.033,0.014,0.011	0.092,0.023,0.019	-0.025
8971	gene:Solyc01g094860.2	NA	1	-	86259212	86259382	86259212	86259365	86259483	86259612	8971	6,2,0	32,17,8	0,0,2	12,23,13	166	149	1.790040580807944e-09	3.62840839112e-08	0.144,0.096,0.0	0.0,0.0,0.121	0.04
11670	gene:Solyc02g065500.2	NA	2	-	36670670	36670892	36670670	36670874	36672261	36672474	11670	1,1,2	33,19,10	2,3,3	7,15,9	167	149	1.8184010515874932e-09	3.68324328111e-08	0.026,0.045,0.151	0.203,0.151,0.229	-0.12
6106	gene:Solyc08g081640.2	NA	8	-	64626369	64626580	64626369	64626572	64627416	64628211	6106	8,0,0	31,32,12	0,2,3	21,25,44	157	149	1.8393285447215275e-09	3.72295436209e-08	0.197,0.0,0.0	0.0,0.071,0.061	0.022
13240	gene:Solyc07g022830.2	NA	7	-	22389897	22389990	22389897	22389974	22390061	22390204	13240	118,67,16	0,3,0	37,81,60	0,6,0	165	149	1.885144030105526e-09	3.81294756951e-08	1.0,0.953,1.0	1.0,0.924,1.0	0.01
27999	gene:Solyc03g112160.2	NA	3	-	62658732	62658967	62658732	62658860	62659129	62659371	27999	128,33,59	8,3,6	49,60,96	0,0,7	256	149	1.98370017021648e-09	4.0094097841e-08	0.903,0.865,0.851	1.0,1.0,0.889	-0.09
21269	gene:Solyc10g079720.1	NA	10	-	61221826	61221983	61221826	61221958	61222842	61222905	21269	163,126,90	2,1,2	98,139,178	3,4,2	174	149	1.992220450606744e-09	4.02374223722e-08	0.986,0.991,0.975	0.965,0.967,0.987	0.011
7984	gene:Solyc01g103940.2	NA	1	+	92417963	92418107	92417968	92418107	92417343	92417732	7984	581,331,95	37,28,11	127,340,230	16,33,24	154	149	2.0771380137157348e-09	4.19224521693e-08	0.938,0.92,0.893	0.885,0.909,0.903	0.018
480	gene:Solyc02g088600.2	NA	2	+	50643518	50643647	50643550	50643647	50643252	50643433	480	3,0,2	56,33,35	2,3,3	27,43,49	181	149	2.116825549615087e-09	4.26928534022e-08	0.042,0.0,0.045	0.057,0.054,0.048	-0.024
19400	gene:Solyc10g017570.2	NA	10	-	5558797	5559038	5558797	5559024	5559119	5559142	19400	38,43,15	47,16,9	21,29,15	1,17,13	163	149	2.1664688350840008e-09	4.36627988918e-08	0.425,0.711,0.604	0.95,0.609,0.513	-0.111
25397	gene:Solyc01g060470.2	NA	1	+	70967752	70967866	70967769	70967866	70967335	70967571	25397	9,3,2	377,144,137	3,2,3	147,262,224	166	149	2.189135039604093e-09	4.40880522461e-08	0.021,0.018,0.013	0.018,0.007,0.012	0.005
24480	gene:Solyc01g081330.2	NA	1	-	80565372	80565437	80565372	80565411	80565532	80565616	24480	2,0,0	24,18,0	0,3,1	6,11,14	175	149	2.2024368219188832e-09	4.43242378278e-08	0.066,0.0,NA	0.0,0.188,0.057	-0.049
7457	gene:Solyc01g073730.2	NA	1	-	81098917	81099109	81098917	81099093	81099187	81099355	7457	136,68,29	60,15,15	56,66,72	26,40,41	165	149	2.289409915152865e-09	4.60416686865e-08	0.672,0.804,0.636	0.66,0.598,0.613	0.08
18964	gene:Solyc02g067090.2	NA	2	+	37327031	37327164	37327128	37327164	37326759	37326906	18964	23,16,3	59,37,17	12,19,19	30,45,26	246	149	2.308458234903804e-09	4.6358517549e-08	0.191,0.208,0.097	0.195,0.204,0.307	-0.07
9106	gene:Solyc01g098610.2	NA	1	-	89078359	89078570	89078359	89078552	89078630	89078720	9106	17,7,3	313,153,217	6,3,3	162,192,194	167	149	2.3081950929391413e-09	4.6358517549e-08	0.046,0.039,0.012	0.032,0.014,0.014	0.012
14564	gene:Solyc04g082160.2	NA	4	+	65942678	65942741	65942696	65942741	65942452	65942556	14564	112,53,67	33,19,21	89,75,76	15,44,36	167	149	2.337679858276555e-09	4.68784732263e-08	0.752,0.713,0.74	0.841,0.603,0.653	0.036
24112	gene:Solyc10g007550.2	NA	10	-	1862836	1863022	1862836	1863007	1864035	1864124	24112	93,21,2	25,2,1	22,26,23	0,9,0	164	149	2.3361771896968166e-09	4.68784732263e-08	0.772,0.905,0.645	1.0,0.724,1.0	-0.134
14310	gene:Solyc11g012160.1	NA	11	+	5096828	5096916	5096853	5096916	5096696	5096767	14310	9,3,1	185,64,68	3,5,10	49,80,109	174	149	2.346762672326376e-09	4.7027119601e-08	0.04,0.039,0.012	0.05,0.051,0.073	-0.028
22628	gene:Solyc12g010060.1	NA	12	-	3203777	3203899	3203777	3203875	3203973	3204048	22628	371,133,224	15,3,6	182,232,249	7,11,12	173	149	2.3746482285162345e-09	4.75520774352e-08	0.955,0.974,0.97	0.957,0.948,0.947	0.016
27751	gene:Solyc05g018130.2	NA	5	+	20054961	20055195	20055138	20055195	20054816	20054875	27751	10,4,5	196,104,98	8,11,13	106,121,147	326	149	2.378744363363928e-09	4.76002470153e-08	0.023,0.017,0.023	0.033,0.04,0.039	-0.016
8043	gene:Solyc10g085660.1	NA	10	-	64768940	64769115	64768940	64769103	64769345	64769422	8043	0,1,2	77,37,51	3,3,3	84,79,77	161	149	2.384745802141767e-09	4.76864474853e-08	0.0,0.024,0.035	0.032,0.034,0.035	-0.014
10760	gene:Solyc01g067800.2	NA	1	-	76782212	76782507	76782212	76782453	76782979	76783106	10760	133,60,68	3,0,1	70,90,117	0,5,2	203	149	2.420727696595781e-09	4.83716027663e-08	0.97,1.0,0.98	1.0,0.93,0.977	0.014
7093	gene:Solyc07g044830.2	NA	7	+	57877496	57877656	57877618	57877656	57877118	57877345	7093	20,6,5	232,157,86	4,15,12	79,115,149	271	149	2.4829545180340252e-09	4.95798471314e-08	0.045,0.021,0.031	0.027,0.067,0.042	-0.013
11108	gene:Solyc01g104840.2	NA	1	-	93172625	93172754	93172625	93172738	93174050	93174240	11108	313,123,69	705,310,217	65,178,218	254,507,635	165	149	2.528784117412554e-09	5.04591898127e-08	0.286,0.264,0.223	0.188,0.241,0.237	0.036
3837	gene:Solyc08g076470.2	NA	8	+	60486326	60486408	60486334	60486408	60486044	60486223	3837	63,16,21	6,6,12	27,46,45	7,8,2	157	149	2.5611156977906364e-09	5.1068139144e-08	0.909,0.717,0.624	0.785,0.845,0.955	-0.112
13723	gene:Solyc12g056780.1	NA	12	-	62861263	62861450	62861263	62861397	62863253	62863258	13723	613,230,153	3,3,0	134,288,220	0,7,4	202	149	2.586174471272818e-09	5.14948672126e-08	0.993,0.983,1.0	1.0,0.968,0.976	0.011
26937	gene:Solyc05g018210.2	NA	5	-	20215158	20215282	20215158	20215263	20215475	20215722	26937	1,2,2	51,27,8	7,0,3	16,25,32	168	149	2.5853344681214915e-09	5.14948672126e-08	0.017,0.062,0.181	0.28,0.0,0.077	-0.032
1825	gene:Solyc05g015310.2	NA	5	+	10349433	10349631	10349436	10349631	10349117	10349339	1825	2,8,4	43,58,27	1,2,0	38,56,64	152	149	2.5991448490364372e-09	5.17165535156e-08	0.044,0.119,0.127	0.025,0.034,0.0	0.077
15319	gene:Solyc09g008490.2	NA	9	+	1969189	1969285	1969195	1969285	1968229	1968289	15319	5,7,9	18,21,21	11,13,12	13,25,36	155	149	2.6042120450988555e-09	5.17807839899e-08	0.211,0.243,0.292	0.449,0.333,0.243	-0.093
18252	gene:Solyc06g051390.2	NA	6	+	34732502	34732724	34732508	34732724	34732031	34732427	18252	0,0,0	1,1,4	0,0,6	1,0,0	155	149	2.6825062635476386e-09	5.32999039169e-08	0.0,0.0,0.0	0.0,NA,1.0	-0.5
1052	gene:Solyc04g081740.2	NA	4	+	65671322	65671495	65671327	65671495	65670284	65670422	1052	8,11,2	390,175,163	3,13,9	159,188,258	154	149	2.8305695901283335e-09	5.62021768759e-08	0.019,0.057,0.012	0.018,0.063,0.033	-0.009
6979	gene:Solyc12g014320.1	NA	12	-	5136583	5136666	5136583	5136654	5136849	5136919	6979	81,32,42	3,3,1	35,21,47	4,3,4	161	149	3.068690717487873e-09	6.08872354833e-08	0.962,0.908,0.975	0.89,0.866,0.916	0.058
5768	gene:Solyc02g091030.2	NA	2	+	52473543	52473636	52473546	52473636	52473322	52473421	5768	7,7,4	7,3,0	3,10,10	3,3,1	152	149	3.0886093056258157e-09	6.12392922534e-08	0.495,0.696,1.0	0.495,0.766,0.907	0.008
13875	gene:Solyc11g072640.1	NA	11	-	55868605	55868746	55868605	55868720	55869599	55869702	13875	4,0,0	2,3,10	0,5,3	0,0,2	175	149	3.1318932368837376e-09	6.20538030151e-08	0.63,0.0,0.0	NA,1.0,0.561	-0.571
2804	gene:Solyc11g066620.1	NA	11	+	52397676	52397758	52397691	52397758	52397328	52397425	2804	9,3,2	185,68,100	0,4,5	111,110,168	164	149	3.1446020097694657e-09	6.22617929571e-08	0.042,0.039,0.018	0.0,0.032,0.026	0.014
28512	gene:Solyc01g099930.2	NA	1	-	90042135	90042232	90042135	90042151	90042485	90042704	28512	449,144,182	103,47,16	155,289,350	33,79,29	230	149	3.225177899502977e-09	6.38122865499e-08	0.738,0.665,0.881	0.753,0.703,0.887	-0.02
14196	gene:Solyc06g036070.2	NA	6	-	25454116	25454338	25454116	25454286	25455129	25455386	14196	57,32,30	4,5,0	29,37,39	2,2,0	201	149	3.336199973357705e-09	6.59625774227e-08	0.914,0.826,1.0	0.915,0.932,1.0	-0.036
4479	gene:Solyc01g094680.2	NA	1	+	86126274	86126401	86126366	86126401	86125871	86126054	4479	7,0,0	123,52,46	1,7,6	24,85,95	241	149	3.371326470281246e-09	6.66103135233e-08	0.034,0.0,0.0	0.025,0.048,0.038	-0.026
16071	gene:Solyc03g110900.2	NA	3	-	61633009	61633104	61633009	61633101	61633218	61633340	16071	0,4,5	114,142,40	0,1,5	105,160,131	152	149	3.394971704313594e-09	6.70304546528e-08	0.0,0.027,0.109	0.0,0.006,0.036	0.031
12476	gene:Solyc07g009350.2	NA	7	-	4396802	4396984	4396802	4396952	4397671	4397752	12476	148,79,54	6,3,0	59,115,145	9,4,2	181	149	3.4268597943803424e-09	6.76126401617e-08	0.953,0.956,1.0	0.844,0.959,0.984	0.041
27747	gene:Solyc05g018130.2	NA	5	+	20054981	20055195	20055138	20055195	20054816	20054875	27747	14,6,5	196,104,98	8,11,13	106,121,147	306	149	3.4302443991696162e-09	6.76320245509e-08	0.034,0.027,0.024	0.035,0.042,0.041	-0.011
21590	gene:Solyc09g055350.2	NA	9	+	40039802	40040018	40039845	40040018	40039478	40039715	21590	122,64,28	4,0,2	31,75,36	0,2,1	192	149	3.4935649908089944e-09	6.88322759386e-08	0.959,1.0,0.916	1.0,0.967,0.965	-0.019
6378	gene:Solyc11g007900.1	NA	11	+	2131717	2131921	2131784	2131921	2131536	2131641	6378	5,5,2	106,77,25	0,3,0	51,89,49	216	149	3.507092878369143e-09	6.90504895038e-08	0.032,0.043,0.052	0.0,0.023,0.0	0.035
26115	gene:Solyc01g095230.2	NA	1	-	86575350	86575466	86575350	86575434	86575567	86575913	26115	3,5,4	42,45,21	2,0,1	26,35,40	181	149	3.7246274101048286e-09	7.32822395049e-08	0.056,0.084,0.136	0.06,0.0,0.02	0.065
3319	gene:Solyc04g005420.2	NA	4	-	296164	296293	296164	296276	296378	296491	3319	81,41,37	22,11,4	47,66,81	10,16,4	166	149	3.828762837822861e-09	7.52785039797e-08	0.768,0.77,0.893	0.808,0.787,0.948	-0.037
25846	gene:Solyc10g086060.1	NA	10	-	65025538	65025765	65025538	65025760	65025937	65026249	25846	8,2,3	221,134,94	0,6,1	99,148,143	154	149	3.964047591972157e-09	7.78839915924e-08	0.034,0.014,0.03	0.0,0.038,0.007	0.011
9462	gene:Solyc09g098240.2	NA	9	-	72102446	72102582	72102446	72102576	72104448	72104797	9462	132,174,122	6,8,0	130,182,274	2,2,8	155	149	3.974008019953361e-09	7.80252411449e-08	0.955,0.954,1.0	0.984,0.989,0.971	-0.012
24878	gene:Solyc08g083370.2	NA	8	+	65833392	65833556	65833435	65833556	65833109	65833217	24878	29,12,4	12,14,6	8,18,20	2,10,11	192	149	4.031058746576467e-09	7.90902153379e-08	0.652,0.399,0.341	0.756,0.583,0.585	-0.177
10158	gene:Solyc01g005810.2	NA	1	+	530525	530629	530555	530629	530322	530438	10158	138,82,50	7,0,5	81,154,150	10,2,11	179	149	4.069555812617893e-09	7.9789933081e-08	0.943,1.0,0.893	0.871,0.985,0.919	0.02
13290	gene:Solyc03g097550.2	NA	3	+	59878786	59878874	59878800	59878874	59878477	59878578	13290	106,86,79	26,33,18	56,140,141	27,36,53	163	149	4.125731619822834e-09	8.08350548059e-08	0.788,0.704,0.8	0.655,0.78,0.709	0.049
1155	gene:Solyc04g016480.2	NA	4	-	7307942	7308087	7307942	7308037	7308699	7308804	1155	15,3,0	8,4,0	3,7,2	4,8,2	199	149	4.192722156544865e-09	8.20904675365e-08	0.584,0.36,NA	0.36,0.396,0.428	0.077
23274	gene:Solyc06g075110.2	NA	6	+	46609999	46610078	46610021	46610078	46609773	46609887	23274	18,16,7	262,172,132	14,21,20	156,192,248	171	149	4.219397617197913e-09	8.25553439279e-08	0.056,0.075,0.044	0.073,0.087,0.066	-0.017
8748	gene:Solyc12g038400.1	NA	12	-	48121916	48122139	48121916	48122121	48127781	48127940	8748	23,9,5	259,147,135	3,10,13	109,211,189	167	149	4.233349834333133e-09	8.277080874e-08	0.073,0.052,0.032	0.024,0.041,0.058	0.011
14195	gene:Solyc01g088170.2	NA	1	+	83037330	83037549	83037372	83037549	83036776	83036986	14195	58,64,25	5,1,0	46,69,84	3,0,1	191	149	4.461847608000012e-09	8.71778760605e-08	0.9,0.98,1.0	0.923,1.0,0.985	-0.009
2079	gene:Solyc06g007980.2	NA	6	+	1841399	1841565	1841424	1841565	1841168	1841226	2079	72,20,8	6,2,1	8,22,24	4,3,4	174	149	4.642967935881966e-09	9.06537879575e-08	0.911,0.895,0.873	0.631,0.863,0.837	0.116
10618	gene:Solyc12g049230.1	NA	12	-	37244141	37244198	37244141	37244185	37245854	37246029	10618	3,1,0	28,23,18	0,1,0	12,20,9	162	149	4.7740506903494714e-09	9.3148577399e-08	0.09,0.038,0.0	0.0,0.044,0.0	0.028
18390	gene:Solyc07g017680.1	NA	7	+	7731811	7731940	7731820	7731940	7730810	7730880	18390	32,23,20	4,8,0	19,29,16	4,11,1	158	149	4.897881121533889e-09	9.54985062166e-08	0.883,0.731,1.0	0.817,0.713,0.938	0.049
2849	gene:Solyc02g067570.2	NA	2	+	37725441	37725635	37725459	37725635	37725110	37725186	2849	17,7,7	0,0,0	2,12,7	4,5,4	167	149	5.132175023642786e-09	9.99975002012e-08	1.0,1.0,1.0	0.308,0.682,0.61	0.467
16471	gene:Solyc09g018710.2	NA	9	-	16678299	16678375	16678299	16678368	16678451	16678564	16471	19,9,11	2,3,0	7,18,41	6,8,6	156	149	5.146010120870745e-09	1.00197728183e-07	0.901,0.741,1.0	0.527,0.682,0.867	0.189
8586	gene:Solyc08g079470.2	NA	8	-	62987418	62987580	62987418	62987577	62987872	62987971	8586	18,9,13	193,67,62	13,14,12	92,142,180	152	149	5.163028630071406e-09	1.00459620649e-07	0.084,0.116,0.17	0.122,0.088,0.061	0.033
26164	gene:Solyc03g081260.2	NA	3	-	52154230	52154310	52154230	52154286	52154380	52155063	26164	172,99,82	15,11,15	57,93,137	0,5,21	173	149	5.2953410314200245e-09	1.02962932831e-07	0.908,0.886,0.825	1.0,0.941,0.849	-0.057
9783	gene:Solyc04g076530.2	NA	4	+	61422667	61422798	61422705	61422798	61422513	61422594	9783	180,86,65	3,0,1	98,106,129	5,2,5	187	149	5.301467078999049e-09	1.03010907943e-07	0.98,1.0,0.981	0.94,0.977,0.954	0.03
25486	gene:Solyc03g120130.2	NA	3	+	68618485	68618638	68618499	68618638	68618215	68618366	25486	0,1,1	102,42,19	2,1,4	29,45,51	163	149	5.4030835475874225e-09	1.04912977436e-07	0.0,0.021,0.046	0.059,0.02,0.067	-0.026
19134	gene:Solyc01g104310.2	NA	1	-	92727595	92727701	92727595	92727687	92727812	92727885	19134	75,57,43	5,3,8	51,64,71	0,2,1	163	149	5.428255379624656e-09	1.05329104213e-07	0.932,0.946,0.831	1.0,0.967,0.985	-0.081
19119	gene:Solyc08g065830.2	NA	8	-	54143187	54143276	54143187	54143220	54143395	54143459	19119	0,4,0	2,2,2	0,0,2	0,3,0	205	149	5.475064240098027e-09	1.06164210523e-07	0.0,0.592,0.0	NA,0.0,1.0	-0.303
969	gene:Solyc05g054520.2	NA	5	+	64429686	64429819	64429694	64429819	64429062	64429108	969	36,22,29	90,47,83	23,24,45	53,64,68	157	149	5.567101630502274e-09	1.07874567383e-07	0.275,0.308,0.249	0.292,0.262,0.386	-0.036
16237	gene:Solyc02g083450.2	NA	2	+	46851905	46852137	46851912	46852137	46851490	46851729	16237	3,0,0	35,4,7	2,1,1	8,15,9	156	149	5.7177230537266634e-09	1.10716982516e-07	0.076,0.0,0.0	0.193,0.06,0.096	-0.091
14341	gene:Solyc12g020000.1	NA	12	-	12863184	12863365	12863184	12863328	12863484	12863553	14341	140,87,128	550,416,456	151,173,135	692,821,592	186	149	5.819446087089784e-09	1.126092815e-07	0.169,0.143,0.184	0.149,0.144,0.154	0.016
24267	gene:Solyc03g033450.2	NA	3	+	5011324	5011529	5011338	5011529	5011063	5011206	24267	3,2,2	101,42,34	4,0,0	40,70,47	163	149	6.052705659200877e-09	1.17042532854e-07	0.026,0.042,0.051	0.084,0.0,0.0	0.012
655	gene:Solyc04g045630.2	NA	4	-	34498704	34498802	34498704	34498751	34499331	34499524	655	32,41,12	0,0,3	34,33,46	4,2,0	200	149	6.410945893339049e-09	1.23884819236e-07	1.0,1.0,0.749	0.864,0.925,1.0	-0.013
14752	gene:Solyc01g086940.2	NA	1	+	81864080	81864240	81864086	81864240	81862824	81862895	14752	5,19,5	104,89,27	0,7,7	40,49,55	155	149	6.905192921685963e-09	1.33344106111e-07	0.044,0.17,0.151	0.0,0.121,0.109	0.045
445	gene:Solyc09g065630.2	NA	9	+	63800578	63800817	63800605	63800817	63800432	63800496	445	4,2,5	56,15,28	6,7,2	12,34,41	176	149	7.039698255711506e-09	1.35848323776e-07	0.057,0.101,0.131	0.297,0.148,0.04	-0.065
6825	gene:Solyc12g099340.1	NA	12	-	66527334	66527446	66527334	66527443	66527543	66527653	6825	4,2,3	8,4,14	4,8,14	20,7,9	152	149	7.064528121362697e-09	1.36234102231e-07	0.329,0.329,0.174	0.164,0.528,0.604	-0.155
3391	gene:Solyc07g005400.2	NA	7	+	312309	312401	312339	312401	310922	310988	3391	33,10,20	3,4,0	11,21,33	0,0,4	179	149	7.135209827832058e-09	1.37502965573e-07	0.902,0.675,1.0	1.0,1.0,0.873	-0.099
6817	gene:Solyc12g014440.1	NA	12	-	5415426	5415538	5415426	5415517	5415614	5415711	6817	14,2,2	95,73,62	6,1,5	45,77,102	170	149	7.209303147623757e-09	1.38835793517e-07	0.114,0.023,0.027	0.105,0.011,0.041	0.002
16036	gene:Solyc01g091720.2	NA	1	+	85317747	85317852	85317763	85317852	85317494	85317664	16036	1,0,1	2,5,0	0,1,1	0,0,0	165	149	7.481131086485154e-09	1.43972143363e-07	0.311,0.0,1.0	NA,1.0,1.0	-0.563
10467	gene:Solyc08g008040.2	NA	8	+	2537290	2537422	2537302	2537422	2536428	2536497	10467	34,27,9	239,115,91	12,22,10	94,143,111	161	149	7.838568576213207e-09	1.50747881327e-07	0.116,0.178,0.084	0.106,0.125,0.077	0.023
18194	gene:Solyc01g102490.2	NA	1	+	91287330	91287568	91287410	91287568	91287078	91287146	18194	10,15,3	16,3,2	12,8,9	9,15,9	229	149	7.879380281109055e-09	1.51429318645e-07	0.289,0.765,0.494	0.465,0.258,0.394	0.144
4200	gene:Solyc09g091100.2	NA	9	-	70456915	70456977	70456915	70456955	70457054	70457090	4200	4,0,4	4,0,2	0,6,4	1,4,1	171	149	7.906700323661104e-09	1.51850714606e-07	0.466,NA,0.635	0.0,0.567,0.777	0.103
3523	gene:Solyc03g111000.2	NA	3	+	61703404	61703581	61703489	61703581	61702006	61702122	3523	2,3,3	3,4,0	1,6,0	4,0,0	234	149	8.25911683237686e-09	1.58510861906e-07	0.298,0.323,1.0	0.137,1.0,NA	-0.028
3058	gene:Solyc08g006420.2	NA	8	+	1017201	1017447	1017212	1017447	1016559	1017093	3058	0,2,5	0,4,2	2,4,7	2,2,2	160	149	9.014333073726367e-09	1.72887294067e-07	NA,0.318,0.7	0.482,0.651,0.765	-0.124
9369	gene:Solyc07g007630.2	NA	7	+	2285946	2286216	2286069	2286216	2285759	2285868	9369	563,249,105	18,11,3	87,215,165	8,10,10	272	149	9.050647637201855e-09	1.73465612134e-07	0.945,0.925,0.95	0.856,0.922,0.9	0.047
15499	gene:Solyc07g066580.2	NA	7	+	67975348	67975540	67975363	67975540	67975159	67975258	15499	65,19,14	58,26,10	17,27,33	9,19,21	164	149	9.23923639411592e-09	1.76959660324e-07	0.505,0.399,0.56	0.632,0.564,0.588	-0.107
18768	gene:Solyc03g093300.2	NA	3	-	54481108	54481223	54481108	54481135	54481394	54481453	18768	83,19,30	1,0,2	32,68,35	2,3,0	237	149	9.422666215073494e-09	1.80350215694e-07	0.981,1.0,0.904	0.91,0.934,1.0	0.014
19925	gene:Solyc04g056650.2	NA	4	-	54638013	54638131	54638013	54638128	54641877	54642388	19925	44,30,18	0,3,1	24,41,60	2,11,3	152	149	9.683891668962613e-09	1.85224164361e-07	1.0,0.907,0.946	0.922,0.785,0.951	0.065
17020	gene:Solyc08g083300.2	NA	8	+	65808350	65808492	65808358	65808492	65807317	65807566	17020	52,70,47	4,2,2	48,99,75	4,6,5	157	149	9.695827761071209e-09	1.8532656525e-07	0.925,0.971,0.957	0.919,0.94,0.934	0.02
4705	gene:Solyc04g064470.1	NA	4	-	55606141	55606373	55606141	55606189	55606702	55606804	4705	3,1,0	0,0,4	0,3,2	0,0,0	333	149	9.739736626033106e-09	1.86039541863e-07	1.0,1.0,0.0	NA,1.0,1.0	-0.333
6123	gene:Solyc07g052670.2	NA	7	-	61116909	61116978	61116909	61116966	61118926	61118978	6123	265,116,114	431,199,178	103,141,171	179,321,320	161	149	9.756460272423914e-09	1.8623263659e-07	0.363,0.35,0.372	0.347,0.289,0.331	0.039
27789	gene:Solyc12g049500.1	NA	12	+	36731996	36732088	36732007	36732088	36731613	36731829	27789	21,2,1	1,0,2	8,4,2	0,0,4	160	149	9.962846393962025e-09	1.90043319934e-07	0.951,1.0,0.318	1.0,1.0,0.318	-0.016
24570	gene:Solyc02g080880.2	NA	2	-	44978277	44978453	44978277	44978446	44978627	44978740	24570	5,4,1	259,87,72	4,1,9	69,144,165	156	149	1.0139261313941141e-08	1.93277523557e-07	0.018,0.042,0.013	0.052,0.007,0.05	-0.012
23794	gene:Solyc12g017860.1	NA	12	-	7595712	7595937	7595712	7595931	7596999	7597116	23794	56,27,18	0,2,0	17,29,26	3,5,0	155	149	1.023848218860553e-08	1.95036851164e-07	1.0,0.928,1.0	0.845,0.848,1.0	0.078
2899	gene:Solyc05g056310.2	NA	5	+	65650235	65650315	65650241	65650315	65649624	65649696	2899	18,11,15	707,502,448	11,6,19	468,554,730	155	149	1.0533760055456994e-08	2.00526040812e-07	0.024,0.021,0.031	0.022,0.01,0.024	0.007
80	gene:Solyc06g035460.2	NA	6	+	24354580	24354643	24354589	24354643	24354410	24354492	80	94,24,53	3,3,0	41,82,61	4,15,9	158	149	1.0681891106578476e-08	2.03208543315e-07	0.967,0.883,1.0	0.906,0.838,0.865	0.08
27556	gene:Solyc12g016210.1	NA	12	-	6354902	6354987	6354902	6354975	6355062	6355255	27556	0,2,0	52,22,11	1,2,2	13,27,46	161	149	1.0702424481737915e-08	2.03461688915e-07	0.0,0.078,0.0	0.066,0.064,0.039	-0.03
10809	gene:Solyc12g010740.1	NA	12	+	3662870	3662942	3662881	3662942	3662686	3662752	10809	20,15,8	7,0,0	8,15,16	2,1,0	160	149	1.0899197903309423e-08	2.07062697009e-07	0.727,1.0,1.0	0.788,0.933,1.0	0.002
25178	gene:Solyc11g022380.1	NA	11	+	13699321	13699456	13699325	13699456	13699098	13699232	25178	130,64,51	11,2,2	64,118,102	10,6,8	153	149	1.1167791676565609e-08	2.12022369962e-07	0.92,0.969,0.961	0.862,0.95,0.925	0.038
23162	gene:Solyc04g007110.2	NA	4	-	824109	824152	824109	824147	825420	825514	23162	12,7,5	24,7,2	2,4,4	7,16,17	154	149	1.143097003552551e-08	2.16872615465e-07	0.326,0.492,0.708	0.217,0.195,0.185	0.31
1539	gene:Solyc09g010060.2	NA	9	+	3463056	3463157	3463068	3463157	3462514	3462671	1539	0,0,0	0,1,1	0,1,2	0,0,0	161	149	1.147825990578627e-08	2.17623170133e-07	NA,0.0,0.0	NA,1.0,1.0	-1.0
24579	gene:Solyc06g068440.2	NA	6	+	42405028	42405247	42405049	42405247	42404379	42404534	24579	10,4,3	2,0,7	7,4,11	0,1,2	170	149	1.1488333277248851e-08	2.17667579691e-07	0.814,1.0,0.273	1.0,0.778,0.828	-0.173
25418	gene:Solyc09g075190.2	NA	9	-	66967332	66967450	66967332	66967446	66967921	66968020	25418	30,8,6	2,1,0	7,7,7	2,2,0	153	149	1.1551712089852931e-08	2.18721219832e-07	0.936,0.886,1.0	0.773,0.773,1.0	0.092
6757	gene:Solyc01g099700.2	NA	1	+	89871270	89871360	89871276	89871360	89869514	89869610	6757	14,10,2	3,1,1	1,0,0	1,3,3	155	149	1.1887033406128525e-08	2.24918968783e-07	0.818,0.906,0.658	0.49,0.0,0.0	0.631
27473	gene:Solyc11g066340.1	NA	11	+	52087341	52087509	52087344	52087509	52083658	52083738	27473	4,1,0	0,0,0	1,0,1	0,5,1	152	149	1.2105910592453137e-08	2.28906590148e-07	1.0,1.0,NA	1.0,0.0,0.495	0.502
11338	gene:Solyc02g093200.2	NA	2	+	54137777	54137915	54137838	54137915	54137334	54137555	11338	34,9,16	0,2,5	22,14,15	1,4,5	210	149	1.2129467695685911e-08	2.29198095954e-07	1.0,0.761,0.694	0.94,0.713,0.68	0.041
24802	gene:Solyc10g045270.1	NA	10	-	32595037	32595187	32595037	32595165	32595286	32595492	24802	4,8,2	4,1,2	0,3,2	1,1,0	171	149	1.2628304014076063e-08	2.38464050648e-07	0.466,0.875,0.466	0.0,0.723,1.0	0.028
22653	gene:Solyc04g079290.2	NA	4	+	63801226	63801341	63801230	63801341	63800491	63800624	22653	1,0,0	31,18,22	0,0,4	11,23,20	153	149	1.2657934930131992e-08	2.38863376647e-07	0.03,0.0,0.0	0.0,0.0,0.163	-0.044
6445	gene:Solyc03g093990.2	NA	3	-	55706215	55706329	55706215	55706315	55706445	55706585	6445	2,2,1	56,46,14	0,4,5	18,33,26	163	149	1.285179771745544e-08	2.42359253004e-07	0.032,0.038,0.061	0.0,0.1,0.15	-0.04
16539	gene:Solyc04g072010.2	NA	4	+	59074265	59074319	59074288	59074319	59072630	59072726	16539	35,19,10	79,64,57	18,34,22	27,64,71	172	149	1.298307054353884e-08	2.44670917773e-07	0.277,0.205,0.132	0.366,0.315,0.212	-0.093
17326	gene:Solyc11g065020.1	NA	11	+	50340739	50340803	50340776	50340803	50340513	50340653	17326	121,55,24	3,0,1	40,68,91	4,1,2	186	149	1.325229863489508e-08	2.49577570612e-07	0.97,1.0,0.951	0.889,0.982,0.973	0.026
23870	gene:Solyc01g103450.2	NA	1	+	92063047	92063206	92063063	92063206	92062873	92062953	23870	5,3,5	532,216,215	8,8,4	245,333,466	165	149	1.3534162274457286e-08	2.54715467137e-07	0.008,0.012,0.021	0.029,0.021,0.008	-0.006
8708	gene:Solyc01g006680.2	NA	1	-	1261953	1262108	1261953	1262032	1262201	1262336	8708	102,46,22	10,11,5	39,49,71	5,3,2	225	149	1.3553514569378828e-08	2.54909287041e-07	0.871,0.735,0.744	0.838,0.915,0.959	-0.121
11754	gene:Solyc01g107580.2	NA	1	+	95083754	95083881	95083769	95083881	95083035	95083137	11754	4,1,2	48,15,18	3,1,6	16,26,27	164	149	1.357635449798802e-08	2.55168398459e-07	0.07,0.057,0.092	0.146,0.034,0.168	-0.043
27584	gene:Solyc02g083570.2	NA	2	-	46930860	46930982	46930860	46930979	46931073	46931481	27584	29,13,7	18,9,12	6,24,31	10,16,8	152	149	1.39032172272752e-08	2.61137479009e-07	0.612,0.586,0.364	0.37,0.595,0.792	-0.065
6070	gene:Solyc06g073530.1	NA	6	+	45331030	45331135	45331071	45331135	45330660	45330726	6070	3,2,2	27,2,2	3,1,2	2,3,5	190	149	1.3928856144776973e-08	2.61444629837e-07	0.08,0.44,0.44	0.541,0.207,0.239	-0.009
19238	gene:Solyc04g081440.2	NA	4	-	65418478	65418720	65418478	65418691	65419372	65419467	19238	1072,809,640	18,12,7	958,1497,1456	8,15,20	178	149	1.409622085751166e-08	2.64409792301e-07	0.98,0.983,0.987	0.99,0.988,0.984	-0.004
21223	gene:Solyc03g093510.2	NA	3	+	54860515	54860574	54860521	54860574	54860370	54860426	21223	6,5,10	263,168,261	5,10,13	191,208,259	155	149	1.473577278271214e-08	2.7622215892e-07	0.021,0.028,0.036	0.025,0.044,0.046	-0.01
3492	gene:Solyc01g049900.2	NA	1	-	47154074	47154310	47154074	47154286	47157738	47157842	3492	1,2,2	1,0,6	0,0,5	4,0,0	173	149	1.4818884296180624e-08	2.77595267704e-07	0.463,1.0,0.223	0.0,NA,1.0	0.062
27622	gene:Solyc03g124030.2	NA	3	-	70734636	70734884	70734636	70734753	70735972	70736089	27622	4,0,8	147,86,79	0,1,4	73,111,110	280	149	1.517696097206543e-08	2.84113920325e-07	0.014,0.0,0.051	0.0,0.005,0.019	0.014
20721	gene:Solyc04g015300.2	NA	4	-	5506281	5506363	5506281	5506358	5508113	5508593	20721	57,28,14	6,2,0	14,25,30	0,0,2	154	149	1.554009266087764e-08	2.90525437495e-07	0.902,0.931,1.0	1.0,1.0,0.936	-0.034
25036	gene:Solyc02g079100.2	NA	2	+	43720539	43720707	43720557	43720707	43719938	43720004	25036	17,0,1	17,0,0	5,7,3	1,4,3	167	149	1.5532782748461894e-08	2.90525437495e-07	0.472,NA,1.0	0.817,0.61,0.472	0.103
21129	gene:Solyc01g101040.2	NA	1	+	90903401	90903541	90903424	90903541	90903228	90903330	21129	16,10,4	1073,553,477	10,12,7	399,512,570	172	149	1.5756622969378583e-08	2.94378048907e-07	0.013,0.015,0.007	0.021,0.02,0.011	-0.006
19016	gene:Solyc10g006220.2	NA	10	-	911416	911512	911416	911472	911585	911643	19016	14,5,7	3,0,4	1,6,12	1,6,2	189	149	1.5916103490186256e-08	2.97160407007e-07	0.786,1.0,0.58	0.441,0.441,0.825	0.22
6624	gene:Solyc11g042820.1	NA	11	+	34125882	34126100	34125890	34126100	34125651	34125802	6624	28,14,18	7,0,0	18,19,32	8,0,5	157	149	1.6469455131466458e-08	3.07287945147e-07	0.792,1.0,1.0	0.681,1.0,0.859	0.084
17898	gene:Solyc02g090730.2	NA	2	+	52252919	52253074	52252940	52253074	52252556	52252764	17898	25,10,14	2,2,0	7,12,22	0,0,5	170	149	1.6522028630108726e-08	3.08064712636e-07	0.916,0.814,1.0	1.0,1.0,0.794	-0.021
25520	gene:Solyc02g092780.1	NA	2	+	53741532	53741638	53741537	53741638	53741151	53741218	25520	8,5,0	58,51,11	0,4,6	19,68,57	154	149	1.7110202061652303e-08	3.18820475874e-07	0.118,0.087,0.0	0.0,0.054,0.092	0.02
24198	gene:Solyc03g071720.2	NA	3	+	18492649	18492793	18492656	18492793	18492519	18492587	24198	1,2,1	12,7,5	2,2,4	4,11,18	156	149	1.7380554278038134e-08	3.23643852975e-07	0.074,0.214,0.16	0.323,0.148,0.175	-0.066
23455	gene:Solyc09g055760.2	NA	9	-	44421286	44421515	44421286	44421391	44421910	44421951	23455	11,4,2	24,9,5	4,5,4	0,6,11	273	149	1.770204048235261e-08	3.29412392453e-07	0.2,0.195,0.179	1.0,0.313,0.166	-0.302
11846	gene:Solyc04g074670.2	NA	4	-	60586745	60586874	60586745	60586844	60587424	60587731	11846	6,4,2	102,67,30	7,7,4	28,95,86	179	149	1.8052927497368356e-08	3.35720061881e-07	0.047,0.047,0.053	0.172,0.058,0.037	-0.04
17420	gene:Solyc04g007120.2	NA	4	-	833433	833651	833433	833543	833784	833853	17420	5,6,5	0,0,3	5,6,11	0,0,2	257	149	1.835942990759856e-08	3.41194553827e-07	1.0,1.0,0.491	1.0,1.0,0.761	-0.09
3387	gene:Solyc03g119060.2	NA	3	+	67776564	67776802	67776574	67776802	67776187	67776333	3387	9,10,3	184,106,89	5,3,5	169,207,256	159	149	1.8456921409359207e-08	3.42780093853e-07	0.044,0.081,0.031	0.027,0.013,0.018	0.033
8199	gene:Solyc06g005590.2	NA	6	+	635868	635981	635912	635981	635566	635773	8199	4,0,0	25,8,8	2,0,0	8,20,9	193	149	1.872765140631048e-08	3.47578790603e-07	0.11,0.0,0.0	0.162,0.0,0.0	-0.017
27304	gene:Solyc10g086090.1	NA	10	-	65046062	65046254	65046062	65046241	65046413	65046452	27304	37,20,8	0,0,0	27,65,66	9,0,24	162	149	1.8743033802087703e-08	3.47635122989e-07	1.0,1.0,1.0	0.734,1.0,0.717	0.183
8614	gene:Solyc03g025310.2	NA	3	+	2757507	2757705	2757585	2757705	2754642	2754784	8614	27,19,20	18,0,2	22,26,10	1,6,4	227	149	1.875570986818403e-08	3.47641218788e-07	0.496,1.0,0.868	0.935,0.74,0.621	0.023
18753	gene:Solyc03g115700.2	NA	3	+	65342568	65342712	65342579	65342712	65341901	65342120	18753	5,4,5	526,141,150	5,11,18	185,323,274	160	149	1.9492629151078843e-08	3.61062482729e-07	0.009,0.026,0.03	0.025,0.031,0.058	-0.016
24097	gene:Solyc08g078490.2	NA	8	+	62276571	62276683	62276584	62276683	62276084	62276244	24097	6,0,0	38,15,7	0,0,1	15,35,17	162	149	1.968354709037446e-08	3.64359150775e-07	0.127,0.0,0.0	0.0,0.0,0.051	0.025
5107	gene:Solyc11g006390.1	NA	11	+	1093367	1093483	1093370	1093483	1092773	1092820	5107	26,33,37	2,1,0	39,84,34	12,1,2	152	149	1.9834369893909953e-08	3.66909779476e-07	0.927,0.97,1.0	0.761,0.988,0.943	0.068
19254	gene:Solyc08g077720.2	NA	8	+	61621440	61621497	61621452	61621497	61621229	61621318	19254	133,30,47	29,0,0	33,53,45	0,0,0	161	149	2.0180719331403616e-08	3.73071669583e-07	0.809,1.0,1.0	1.0,1.0,1.0	-0.064
18669	gene:Solyc08g081530.2	NA	8	+	64559578	64559680	64559591	64559680	64559039	64559129	18669	835,375,253	12,9,2	197,452,406	1,1,10	162	149	2.0307777723028e-08	3.75174200651e-07	0.985,0.975,0.991	0.995,0.998,0.974	-0.005
25281	gene:Solyc02g087480.2	NA	2	+	49916999	49917248	49917119	49917248	49916701	49916864	25281	8,5,3	244,119,83	4,1,8	39,80,94	269	149	2.0322931367175624e-08	3.75207955831e-07	0.018,0.023,0.02	0.054,0.007,0.045	-0.015
2355	gene:Solyc03g005920.2	NA	3	-	621577	621703	621577	621696	621843	621903	2355	10,4,3	163,85,51	6,1,4	50,98,133	156	149	2.0471973650597336e-08	3.77711938488e-07	0.055,0.043,0.053	0.103,0.01,0.028	0.003
68	gene:Solyc09g074670.2	NA	9	+	66500485	66500646	66500512	66500646	66499413	66499574	68	102,50,32	3,4,0	50,91,74	2,0,2	176	149	2.063137984200098e-08	3.8040373245e-07	0.966,0.914,1.0	0.955,1.0,0.969	-0.015
18898	gene:Solyc11g018490.1	NA	11	+	8615192	8615297	8615232	8615297	8614939	8615047	18898	2,1,0	0,1,0	0,2,0	2,0,0	189	149	2.1343902677253012e-08	3.93059539586e-07	1.0,0.441,NA	0.0,1.0,NA	0.221
25914	gene:Solyc01g067100.2	NA	1	-	75467872	75467935	75467872	75467919	75468015	75468089	25914	146,111,41	2,2,2	58,105,146	0,2,8	165	149	2.1345694762120028e-08	3.93059539586e-07	0.985,0.98,0.949	1.0,0.979,0.943	-0.003
13079	gene:Solyc12g098430.1	NA	12	+	65934260	65934500	65934434	65934500	65933542	65933545	13079	22,8,11	167,104,53	10,7,18	89,133,140	323	149	2.1992061244005816e-08	4.04697048578e-07	0.057,0.034,0.087	0.049,0.024,0.056	0.016
27078	gene:Solyc04g025880.2	NA	4	-	20520760	20521021	20520760	20520951	20522657	20522711	27078	118,114,38	7,8,0	19,51,42	3,2,7	219	149	2.2027760228356393e-08	4.05089215695e-07	0.92,0.907,1.0	0.812,0.946,0.803	0.089
15646	gene:Solyc01g089900.2	NA	1	-	83612274	83612357	83612274	83612352	83612431	83612500	15646	22,9,0	15,3,0	2,10,10	4,8,1	154	149	2.25536511636112e-08	4.14489587801e-07	0.587,0.744,NA	0.326,0.547,0.906	0.073
19558	gene:Solyc01g005020.2	NA	1	-	34562	34676	34562	34660	35540	35843	19558	6,2,0	85,82,39	0,6,8	55,77,118	165	149	2.2770489265116123e-08	4.18201647266e-07	0.06,0.022,0.0	0.0,0.066,0.058	-0.014
19296	gene:Solyc09g098370.2	NA	9	+	72207761	72207981	72207924	72207981	72207520	72207661	19296	50,25,24	2,0,2	29,50,45	2,4,8	312	149	2.2960522417571476e-08	4.21416889613e-07	0.923,1.0,0.851	0.874,0.857,0.729	0.105
15908	gene:Solyc06g009520.2	NA	6	-	3499970	3500187	3499970	3500178	3501619	3503631	15908	144,55,49	6,6,0	63,88,98	0,0,7	158	149	2.3335724006343618e-08	4.28024305797e-07	0.958,0.896,1.0	1.0,1.0,0.93	-0.025
14777	gene:Solyc05g050950.2	NA	5	+	61176689	61176788	61176712	61176788	61174035	61174147	14777	50,53,13	4,0,6	39,58,63	2,2,4	172	149	2.3504544790360336e-08	4.30559829911e-07	0.915,1.0,0.652	0.944,0.962,0.932	-0.09
25031	gene:Solyc02g079100.2	NA	2	+	43720783	43720888	43720792	43720888	43720552	43720707	25031	16,2,0	216,94,57	0,3,5	70,121,88	158	149	2.3499850384970046e-08	4.30559829911e-07	0.065,0.02,0.0	0.0,0.023,0.051	0.004
27868	gene:Solyc01g087290.2	NA	1	-	82222363	82222436	82222363	82222426	82223507	82223569	27868	38,19,17	12,0,2	20,29,32	2,4,4	159	149	2.420067547551603e-08	4.43023418734e-07	0.748,1.0,0.888	0.904,0.872,0.882	-0.007
26175	gene:Solyc04g076560.2	NA	4	+	61472603	61472737	61472606	61472737	61472423	61472485	26175	22,20,7	37,26,14	8,28,23	17,22,31	152	149	2.454538741755577e-08	4.4904183414e-07	0.368,0.43,0.329	0.316,0.555,0.421	-0.055
4384	gene:Solyc07g007840.1	NA	7	-	2501502	2501574	2501502	2501537	2504067	2504168	4384	19,1,6	6,0,0	5,6,10	3,2,4	186	149	2.4743835600780452e-08	4.52378371e-07	0.717,1.0,1.0	0.572,0.706,0.667	0.257
22047	gene:Solyc12g006870.1	NA	12	+	1318364	1318612	1318507	1318612	1318200	1318270	22047	20,6,9	246,119,97	8,11,16	73,123,150	292	149	2.601689927653836e-08	4.75036186207e-07	0.04,0.025,0.045	0.053,0.044,0.052	-0.013
5764	gene:Solyc02g091030.2	NA	2	+	52471828	52471918	52471843	52471918	52471613	52471703	5764	7,1,1	1,4,0	0,2,1	0,1,3	164	149	2.6006298369490258e-08	4.75036186207e-07	0.864,0.185,1.0	NA,0.645,0.232	0.244
22953	gene:Solyc07g064910.2	NA	7	+	66884471	66884693	66884485	66884693	66883515	66883595	22953	9,5,2	8,6,2	2,2,1	5,2,2	163	149	2.6227402387980397e-08	4.78569354656e-07	0.507,0.432,0.478	0.268,0.478,0.314	0.119
9013	gene:Solyc11g040240.1	NA	11	-	38104046	38104227	38104046	38104217	38105207	38105471	9013	16,2,13	4,0,0	11,8,11	2,7,4	159	149	2.6940318913821267e-08	4.91259507136e-07	0.789,1.0,1.0	0.838,0.517,0.72	0.238
15458	gene:Solyc12g006890.1	NA	12	+	1332617	1332754	1332696	1332754	1329884	1329937	15458	3,0,0	23,21,6	0,3,3	11,37,33	228	149	2.6962044647142914e-08	4.91337454395e-07	0.079,0.0,0.0	0.0,0.05,0.056	-0.009
8115	gene:Solyc05g010050.2	NA	5	-	4246285	4246440	4246285	4246429	4246535	4246601	8115	2,4,5	41,43,15	2,2,8	23,19,22	160	149	2.706422325102322e-08	4.92880469361e-07	0.043,0.08,0.237	0.075,0.089,0.253	-0.019
24692	gene:Solyc04g078090.2	NA	4	+	62938158	62938309	62938211	62938309	62936312	62937514	24692	126,53,73	202,96,115	42,45,96	121,155,175	202	149	2.7693636070127945e-08	5.04017015872e-07	0.315,0.289,0.319	0.204,0.176,0.288	0.085
1686	gene:Solyc09g083000.2	NA	9	+	68697117	68697287	68697122	68697287	68694970	68695215	1686	79,97,38	3,1,0	40,71,72	1,3,6	154	149	2.776935623109049e-08	5.05068620598e-07	0.962,0.989,1.0	0.975,0.958,0.921	0.032
24537	gene:Solyc02g066830.2	NA	2	+	36988982	36989212	36989146	36989212	36988269	36988668	24537	2,2,0	6,0,0	1,8,1	0,0,4	313	149	2.8328838735723524e-08	5.14677272333e-07	0.137,1.0,NA	1.0,1.0,0.106	-0.133
25208	gene:Solyc02g088350.2	NA	2	-	50475336	50475512	50475336	50475495	50475586	50475704	25208	7,4,6	5,6,3	7,5,13	2,7,4	166	149	2.833421318116389e-08	5.14677272333e-07	0.557,0.374,0.642	0.759,0.391,0.745	-0.107
21981	gene:Solyc06g073870.2	NA	6	-	45613826	45613911	45613826	45613895	45613995	45614017	21981	20,7,6	917,294,298	3,4,11	258,386,427	165	149	2.9665008124036504e-08	5.38503097184e-07	0.019,0.021,0.018	0.01,0.009,0.023	0.005
17838	gene:Solyc08g076420.2	NA	8	-	60429201	60429406	60429201	60429391	60430796	60430892	17838	12,1,0	25,7,6	3,6,4	10,8,6	164	149	2.9872332631552845e-08	5.41917219872e-07	0.304,0.115,0.0	0.214,0.405,0.377	-0.192
22479	gene:Solyc08g068070.2	NA	8	+	57165738	57165883	57165747	57165883	57162649	57162780	22479	368,158,180	5,0,2	199,295,318	7,3,4	158	149	2.999395563219085e-08	5.43773226545e-07	0.986,1.0,0.988	0.964,0.989,0.987	0.011
27424	gene:Solyc02g084490.1	NA	2	+	47583971	47584178	47584082	47584178	47583778	47583851	27424	47,28,14	1,4,0	20,43,45	0,2,1	260	149	3.077243888128115e-08	5.57527681276e-07	0.964,0.8,1.0	1.0,0.925,0.963	-0.041
26034	gene:Solyc06g074010.2	NA	6	+	45761238	45761313	45761246	45761313	45760862	45761085	26034	1,3,0	3,0,4	1,2,1	0,0,0	157	149	3.179767368769169e-08	5.75732156062e-07	0.24,1.0,0.0	1.0,1.0,1.0	-0.587
9275	gene:Solyc03g007600.2	NA	3	+	2143891	2144104	2143916	2144104	2143660	2143798	9275	187,112,50	5,4,0	57,134,110	0,2,2	174	149	3.1905287116533075e-08	5.77309356533e-07	0.97,0.96,1.0	1.0,0.983,0.979	-0.011
23258	gene:Solyc01g105180.2	NA	1	+	93453743	93453816	93453762	93453816	93453468	93453672	23258	13,6,1	90,78,24	4,1,3	40,93,64	168	149	3.1945257174869626e-08	5.77661346023e-07	0.114,0.064,0.036	0.081,0.009,0.04	0.028
6887	gene:Solyc03g007480.2	NA	3	+	2055807	2055919	2055819	2055919	2055177	2055236	6887	2,7,0	7,7,11	0,4,0	3,7,4	161	149	3.295850531596452e-08	5.95601230533e-07	0.209,0.481,0.0	0.0,0.346,0.0	0.115
19718	gene:Solyc03g114790.2	NA	3	+	64683259	64683506	64683313	64683506	64682328	64682552	19718	39,31,12	4,0,0	19,14,21	0,5,2	203	149	3.3064673310826744e-08	5.97136547188e-07	0.877,1.0,1.0	1.0,0.673,0.885	0.106
28489	gene:Solyc01g099930.2	NA	1	-	90042135	90042187	90042135	90042151	90042485	90042545	28489	192,58,87	103,47,16	66,130,154	33,79,29	185	149	3.42812693258896e-08	6.18710985814e-07	0.6,0.498,0.814	0.617,0.57,0.81	-0.028
15107	gene:Solyc04g015150.2	NA	4	-	5324470	5324552	5324470	5324530	5324655	5324727	15107	8,0,2	157,80,85	1,7,5	61,100,109	171	149	3.453075491074651e-08	6.22814480789e-07	0.043,0.0,0.02	0.014,0.057,0.038	-0.015
21152	gene:Solyc09g011750.2	NA	9	+	5048121	5048313	5048148	5048313	5047591	5047780	21152	9,2,1	134,49,37	2,6,6	40,61,64	176	149	3.480554598088732e-08	6.27368852171e-07	0.054,0.033,0.022	0.041,0.077,0.074	-0.028
10617	gene:Solyc12g049230.1	NA	12	-	37244141	37244288	37244141	37244185	37245854	37246029	10617	6,3,2	28,23,18	0,3,2	12,20,9	252	149	3.49192318901551e-08	6.29015338367e-07	0.112,0.072,0.062	0.0,0.081,0.116	0.016
7616	gene:Solyc08g007080.2	NA	8	-	1637047	1637211	1637047	1637202	1637297	1637495	7616	36,17,24	24,35,17	17,9,27	19,24,25	158	149	3.517169855398163e-08	6.33158038867e-07	0.586,0.314,0.571	0.458,0.261,0.505	0.082
21902	gene:Solyc04g076790.2	NA	4	+	61676013	61676240	61676124	61676240	61675505	61675673	21902	20,27,12	9,7,6	7,35,13	2,6,6	260	149	3.549570887808916e-08	6.38582545344e-07	0.56,0.689,0.534	0.667,0.77,0.554	-0.069
9366	gene:Solyc11g064920.1	NA	11	+	50233487	50233670	50233502	50233670	50232604	50232694	9366	7,7,0	246,152,27	6,12,10	77,199,148	164	149	3.551937158746182e-08	6.3860019607e-07	0.025,0.04,0.0	0.066,0.052,0.058	-0.037
15822	gene:Solyc04g009190.2	NA	4	+	2694045	2694226	2694154	2694226	2693308	2693411	15822	4,5,0	70,22,17	0,3,1	24,26,30	258	149	3.5782864356714856e-08	6.42926959772e-07	0.032,0.116,0.0	0.0,0.062,0.019	0.022
7102	gene:Solyc11g007200.1	NA	11	+	1623709	1623966	1623778	1623966	1623274	1623294	7102	14320,8858,4168	174,100,31	5685,11578,8862	56,129,12	218	149	3.638460397890679e-08	6.52905369679e-07	0.983,0.984,0.989	0.986,0.984,0.998	-0.004
8189	gene:Solyc11g069610.1	NA	11	-	54249439	54249576	54249439	54249523	54249657	54250415	8189	3,0,0	14,12,0	1,1,1	2,4,12	202	149	3.6363917799220476e-08	6.52905369679e-07	0.136,0.0,NA	0.269,0.156,0.058	-0.093
16719	gene:Solyc06g050790.2	NA	6	+	33582413	33582566	33582428	33582566	33581819	33582344	16719	58,24,7	7,2,0	19,24,30	0,0,2	164	149	3.7108653989113854e-08	6.65473982843e-07	0.883,0.916,1.0	1.0,1.0,0.932	-0.044
1760	gene:Solyc06g072700.2	NA	6	-	44834433	44834678	44834433	44834662	44834762	44834929	1760	14,8,4	243,257,100	1,8,3	73,201,124	165	149	3.75780190319279e-08	6.73462206139e-07	0.049,0.027,0.035	0.012,0.035,0.021	0.014
20298	gene:Solyc03g111660.2	NA	3	+	62303462	62303550	62303469	62303550	62303045	62303290	20298	95,34,22	6,4,0	23,53,35	0,1,4	156	149	3.811849049510838e-08	6.82713804001e-07	0.938,0.89,1.0	1.0,0.981,0.893	-0.015
16573	gene:Solyc10g006190.2	NA	10	-	900209	900309	900209	900269	900518	900625	16573	47,25,30	0,0,3	41,41,30	0,1,4	189	149	3.815973360382383e-08	6.83017990855e-07	1.0,1.0,0.887	1.0,0.97,0.855	0.021
28048	gene:Solyc06g082150.2	NA	6	+	48066608	48066724	48066629	48066724	48065841	48065907	28048	3,2,1	6,4,5	2,2,7	1,4,0	170	149	3.935352439508606e-08	7.03938042785e-07	0.305,0.305,0.149	0.637,0.305,1.0	-0.394
7714	gene:Solyc03g083250.2	NA	3	+	53100678	53100763	53100683	53100763	53100052	53100145	7714	11,3,4	146,49,45	9,14,10	71,97,96	154	149	3.970646578192889e-08	7.09800345454e-07	0.068,0.056,0.079	0.109,0.123,0.092	-0.04
6221	gene:Solyc01g103760.2	NA	1	+	92292379	92292531	92292393	92292531	92292152	92292280	6221	8,2,7	132,53,36	0,3,0	33,43,66	163	149	3.993167211525922e-08	7.13373241374e-07	0.052,0.033,0.151	0.0,0.06,0.0	0.059
6782	gene:Solyc01g067360.2	NA	1	-	75815328	75815425	75815328	75815420	75815495	75815578	6782	2,1,3	179,57,64	4,3,2	71,99,110	154	149	4.072618537711264e-08	7.27105738296e-07	0.011,0.017,0.043	0.052,0.028,0.017	-0.009
17967	gene:Solyc06g083570.2	NA	6	+	48939803	48939958	48939825	48939958	48939084	48939186	17967	16,4,8	3,2,0	4,5,4	5,6,5	171	149	4.0796476803936576e-08	7.27899115599e-07	0.823,0.635,1.0	0.411,0.421,0.411	0.405
11430	gene:Solyc09g007730.2	NA	9	+	1273896	1274137	1273899	1274137	1273207	1273424	11430	12,1,3	61,31,29	9,20,6	47,61,30	152	149	4.153693703647567e-08	7.39895321779e-07	0.162,0.031,0.092	0.158,0.243,0.164	-0.093
22463	gene:Solyc08g082680.2	NA	8	-	65387749	65387965	65387749	65387835	65388050	65388475	22463	7,4,0	54,26,9	1,3,1	6,38,32	279	149	4.150880282370784e-08	7.39895321779e-07	0.065,0.076,0.0	0.082,0.04,0.016	0.001
27364	gene:Solyc02g088940.2	NA	2	+	50861102	50861162	50861112	50861162	50860479	50860560	27364	2,0,4	67,36,48	2,6,12	70,65,69	159	149	4.154766484579225e-08	7.39895321779e-07	0.027,0.0,0.072	0.026,0.08,0.14	-0.049
11423	gene:Solyc01g098080.2	NA	1	-	88678897	88679101	88678897	88679079	88679168	88679241	11423	3,0,0	34,21,14	0,2,2	13,14,14	171	149	4.161365370757432e-08	7.40602035485e-07	0.071,0.0,0.0	0.0,0.111,0.111	-0.05
40	gene:Solyc01g103980.2	NA	1	+	92457387	92457510	92457411	92457510	92456498	92456695	40	10,5,2	100,43,38	0,3,3	61,78,70	173	149	4.181280104907928e-08	7.43676193011e-07	0.079,0.091,0.043	0.0,0.032,0.036	0.048
7007	gene:Solyc02g088000.2	NA	2	+	50233523	50233649	50233538	50233649	50233357	50233435	7007	6,5,1	66,40,18	0,1,3	23,34,42	164	149	4.213789050058111e-08	7.48985042326e-07	0.076,0.102,0.048	0.0,0.026,0.061	0.046
15813	gene:Solyc11g033270.1	NA	11	+	26348587	26348727	26348595	26348727	26347426	26347528	15813	2,0,0	55,67,49	9,6,0	121,131,169	157	149	4.2223930235807036e-08	7.50040855387e-07	0.033,0.0,0.0	0.066,0.042,0.0	-0.025
20534	gene:Solyc10g080150.1	NA	10	-	61529238	61529340	61529238	61529323	61529427	61529501	20534	5,1,0	58,30,21	0,1,2	22,25,28	166	149	4.279579431790377e-08	7.59719791312e-07	0.072,0.029,0.0	0.0,0.035,0.06	0.002
7036	gene:Solyc03g044380.2	NA	3	+	8963017	8963190	8963046	8963190	8962807	8962892	7036	1,2,0	51,43,27	4,3,3	28,56,42	178	149	4.467495304567583e-08	7.92579270952e-07	0.016,0.037,0.0	0.107,0.043,0.056	-0.051
6266	gene:Solyc07g006780.2	NA	7	-	1632105	1632288	1632105	1632282	1632369	1632452	6266	6,3,4	11,6,3	11,8,10	7,1,23	155	149	4.471598904947583e-08	7.92807727763e-07	0.344,0.325,0.562	0.602,0.885,0.295	-0.184
23037	gene:Solyc07g062080.2	NA	7	+	64908837	64908914	64908847	64908914	64908221	64908281	23037	5,13,0	10,3,0	4,7,1	1,4,10	159	149	4.700193654250567e-08	8.32812790028e-07	0.319,0.802,NA	0.789,0.621,0.086	0.062
13040	gene:Solyc07g041750.2	NA	7	-	54081105	54081207	54081105	54081201	54081290	54081556	13040	35,21,22	19,14,17	1,14,22	9,2,4	155	149	4.7672053232596305e-08	8.44155131298e-07	0.639,0.59,0.554	0.097,0.871,0.841	-0.009
12525	gene:Solyc05g012200.2	NA	5	+	5467186	5467280	5467200	5467280	5466733	5466839	12525	104,52,58	31,13,27	96,103,97	12,22,28	163	149	4.822061835155868e-08	8.53332187108e-07	0.754,0.785,0.663	0.88,0.811,0.76	-0.083
2977	gene:Solyc06g065670.2	NA	6	-	41075661	41075752	41075661	41075745	41076127	41076178	2977	1,4,0	0,0,0	0,2,1	4,2,0	156	149	4.8962968052436636e-08	8.65924852711e-07	1.0,1.0,NA	0.0,0.489,1.0	0.504
23193	gene:Solyc11g013400.1	NA	11	+	6419230	6419283	6419235	6419283	6419037	6419120	23193	256,180,206	6,2,13	192,235,230	10,11,8	154	149	5.0072911896414315e-08	8.8499864058e-07	0.976,0.989,0.939	0.949,0.954,0.965	0.012
4227	gene:Solyc06g061000.2	NA	6	+	38975158	38975303	38975211	38975303	38973421	38973637	4227	47,15,10	2,0,4	21,39,24	0,0,4	202	149	5.0395302267160577e-08	8.90137851526e-07	0.945,1.0,0.648	1.0,1.0,0.816	-0.074
15755	gene:Solyc05g017860.2	NA	5	-	18741684	18741802	18741684	18741771	18742226	18742321	15755	4,7,0	102,79,7	2,1,3	21,83,53	180	149	5.062148026825729e-08	8.93572273952e-07	0.031,0.068,0.0	0.073,0.01,0.045	-0.01
17422	gene:Solyc04g007120.2	NA	4	-	833433	833630	833433	833543	833784	833853	17422	4,7,5	0,0,3	3,6,10	0,0,2	236	149	5.20239636483477e-08	9.17753569248e-07	1.0,1.0,0.513	1.0,1.0,0.759	-0.082
1641	gene:Solyc01g006880.2	NA	1	+	1449816	1449963	1449867	1449963	1449412	1449718	1641	64,46,42	3,2,2	28,71,78	1,0,0	200	149	5.2763859399599876e-08	9.30223206885e-07	0.941,0.945,0.94	0.954,1.0,1.0	-0.043
15667	gene:Solyc05g052200.2	NA	5	+	62481917	62482057	62481967	62482057	62481717	62481834	15667	5,2,4	134,80,46	2,0,6	45,126,128	199	149	5.369012757099862e-08	9.45960914744e-07	0.027,0.018,0.061	0.032,0.0,0.034	0.013
20127	gene:Solyc01g079230.2	NA	1	+	78325981	78326200	78325994	78326200	78325808	78325924	20127	1,3,0	80,72,32	4,2,4	50,58,79	162	149	5.451391552519498e-08	9.59874478807e-07	0.011,0.037,0.0	0.069,0.031,0.044	-0.032
16973	gene:Solyc07g045170.2	NA	7	+	58270430	58270583	58270463	58270583	58270297	58270354	16973	55,39,7	0,4,0	23,48,28	0,6,4	182	149	5.4634364836089925e-08	9.61394088725e-07	1.0,0.889,1.0	1.0,0.868,0.851	0.057
14468	gene:Solyc07g025160.2	NA	7	-	26159123	26159211	26159123	26159192	26159311	26159420	14468	0,1,2	47,18,41	3,2,0	28,44,32	168	149	5.54814908454749e-08	9.75691052314e-07	0.0,0.047,0.041	0.087,0.039,0.0	-0.013
7441	gene:Solyc02g083710.2	NA	2	-	47010613	47010791	47010613	47010691	47011556	47011625	7441	15,5,13	27,11,18	5,4,11	11,18,18	249	149	5.621733436976433e-08	9.88014387753e-07	0.249,0.214,0.302	0.214,0.117,0.268	0.055
25684	gene:Solyc05g009150.2	NA	5	+	3282369	3282555	3282386	3282555	3281984	3282210	25684	1,3,2	14,21,14	1,1,0	23,34,43	166	149	5.62784498754735e-08	9.88471463658e-07	0.06,0.114,0.114	0.038,0.026,0.0	0.075
17576	gene:Solyc06g084550.2	NA	6	-	49635519	49635706	49635519	49635585	49635803	49635855	17576	257,107,83	8,2,0	134,202,185	1,5,13	270	149	5.705140935691687e-08	1.00142296162e-06	0.947,0.967,1.0	0.987,0.957,0.887	0.028
26435	gene:Solyc10g081610.1	NA	10	-	62652994	62653141	62652994	62653132	62653204	62653283	26435	161,165,88	1,5,0	86,171,157	0,9,6	158	149	5.721116032521937e-08	1.00360138253e-06	0.993,0.969,1.0	1.0,0.947,0.961	0.018
25718	gene:Solyc08g006670.2	NA	8	-	1248008	1248111	1248008	1248107	1249448	1249937	25718	10,2,0	219,36,7	0,0,3	25,81,54	153	149	5.800867740806948e-08	1.01695785332e-06	0.043,0.051,0.0	0.0,0.0,0.051	0.014
17604	gene:Solyc04g077270.2	NA	4	-	62244416	62244655	62244416	62244647	62244783	62246114	17604	20,8,0	0,5,0	2,5,1	0,4,0	157	149	5.931038883281643e-08	1.03913129906e-06	1.0,0.603,NA	1.0,0.543,1.0	-0.046
5588	gene:Solyc07g053860.2	NA	7	+	62276930	62277058	62276945	62277058	62276244	62276272	5588	67,53,38	76,34,40	22,59,58	78,71,67	164	149	6.06196033930467e-08	1.06140854075e-06	0.445,0.586,0.463	0.204,0.43,0.44	0.14
27564	gene:Solyc06g069130.2	NA	6	-	42908370	42908527	42908370	42908497	42908768	42908893	27564	1,2,0	3,0,3	2,1,1	0,0,0	179	149	6.236342680963325e-08	1.09126307136e-06	0.217,1.0,0.0	1.0,1.0,1.0	-0.594
1225	gene:Solyc10g074990.1	NA	10	-	58694659	58694906	58694659	58694755	58695311	58695335	1225	16,1,9	18,18,14	0,0,1	5,22,6	300	149	6.325119498282769e-08	1.10611018307e-06	0.306,0.027,0.242	0.0,0.0,0.076	0.166
11896	gene:Solyc05g054940.2	NA	5	-	64730759	64730842	64730759	64730812	64731795	64731898	11896	135,62,89	6,0,2	82,110,181	0,6,9	179	149	6.62230665379445e-08	1.15736215914e-06	0.949,1.0,0.974	1.0,0.939,0.944	0.013
3581	gene:Solyc03g118660.2	NA	3	-	67526236	67526321	67526236	67526318	67526410	67526595	3581	0,1,0	7,0,0	5,0,0	0,0,0	152	149	6.760370968662785e-08	1.18075834133e-06	0.0,1.0,NA	1.0,NA,NA	-0.5
17534	gene:Solyc11g020210.1	NA	11	+	10488645	10488757	10488709	10488757	10488352	10488375	17534	13,5,0	8,10,0	6,9,4	0,0,2	213	149	6.764913127704024e-08	1.18081915134e-06	0.532,0.259,NA	1.0,1.0,0.583	-0.466
17892	gene:Solyc02g090730.2	NA	2	+	52252909	52253074	52252940	52253074	52252556	52252764	17892	27,10,17	2,2,0	10,17,24	0,0,5	180	149	6.81058618727092e-08	1.18805485813e-06	0.918,0.805,1.0	1.0,1.0,0.799	-0.025
18975	gene:Solyc02g067090.2	NA	2	+	37327025	37327164	37327128	37327164	37326762	37326906	18975	32,17,3	59,37,17	12,26,21	30,45,26	252	149	6.857994977128416e-08	1.19558420174e-06	0.243,0.214,0.094	0.191,0.255,0.323	-0.073
20466	gene:Solyc02g068180.2	NA	2	+	38201827	38201943	38201891	38201943	38200789	38200826	20466	14,11,2	2,0,5	5,7,19	2,1,0	213	149	6.892360486487897e-08	1.20083174194e-06	0.83,1.0,0.219	0.636,0.83,1.0	-0.139
7765	gene:Solyc12g013870.1	NA	12	+	4658514	4658667	4658530	4658667	4655975	4656141	7765	80,85,95	7,0,0	106,107,155	2,0,2	165	149	6.950210622698084e-08	1.21016190527e-06	0.912,1.0,1.0	0.98,1.0,0.986	-0.018
5695	gene:Solyc05g053190.2	NA	5	-	63313896	63313982	63313896	63313975	63314057	63314236	5695	3,1,4	11,8,0	0,2,0	8,2,6	156	149	7.199862317350883e-08	1.25285614057e-06	0.207,0.107,1.0	0.0,0.489,0.0	0.275
21752	gene:Solyc01g079250.2	NA	1	-	78341571	78341797	78341571	78341697	78342104	78343189	21752	306,150,131	1018,407,432	216,321,399	494,771,791	249	149	7.35528161972452e-08	1.27911027797e-06	0.152,0.181,0.154	0.207,0.199,0.232	-0.05
17392	gene:Solyc02g068420.2	NA	2	-	38375899	38376072	38375899	38376069	38378916	38379096	17392	191,137,87	269,192,161	119,238,235	162,299,282	152	149	7.568838298998416e-08	1.31543606363e-06	0.41,0.412,0.346	0.419,0.438,0.45	-0.046
20468	gene:Solyc02g068180.2	NA	2	+	38201827	38201943	38201863	38201943	38200789	38200826	20468	5,4,0	23,8,13	2,2,9	7,13,19	185	149	7.604198460412662e-08	1.32076624092e-06	0.149,0.287,0.0	0.187,0.11,0.276	-0.046
16289	gene:Solyc04g079340.2	NA	4	+	63860972	63861074	63860979	63861074	63860548	63860608	16289	53,45,19	3,0,2	29,74,42	3,4,3	156	149	7.69933824002727e-08	1.33564305698e-06	0.944,1.0,0.901	0.902,0.946,0.93	0.022
23111	gene:Solyc08g014330.2	NA	8	+	4161911	4162020	4161938	4162020	4161545	4161814	23111	0,2,9	115,28,21	0,2,2	38,43,49	176	149	7.695849308059783e-08	1.33564305698e-06	0.0,0.057,0.266	0.0,0.038,0.033	0.084
19233	gene:Solyc03g033330.2	NA	3	+	4912079	4912168	4912084	4912168	4911715	4911894	19233	10,10,3	331,156,115	2,9,8	185,202,304	154	149	7.715947633944007e-08	1.33770015784e-06	0.028,0.058,0.025	0.01,0.041,0.025	0.012
20510	gene:Solyc05g050530.2	NA	5	+	60668270	60668308	60668275	60668308	60667613	60667671	20510	6,11,3	103,82,53	16,12,19	61,109,137	154	149	7.731871278052765e-08	1.33963591282e-06	0.053,0.115,0.052	0.202,0.096,0.118	-0.065
22848	gene:Solyc05g014050.2	NA	5	-	7617372	7617592	7617372	7617570	7617711	7617815	22848	12,7,4	135,64,39	1,2,1	51,93,103	171	149	7.763112102923541e-08	1.34422153295e-06	0.072,0.087,0.082	0.017,0.018,0.008	0.066
26804	gene:Solyc09g064440.2	NA	9	+	61720901	61721018	61720922	61721018	61720206	61720418	26804	0,0,2	6,0,0	1,3,2	0,0,0	170	149	7.771319274335272e-08	1.34481557572e-06	0.0,NA,1.0	1.0,1.0,1.0	-0.5
21611	gene:Solyc08g076030.2	NA	8	-	60085492	60085678	60085492	60085662	60086339	60086525	21611	8,6,4	356,187,174	7,5,10	141,217,269	165	149	7.816245643212392e-08	1.35175918971e-06	0.02,0.028,0.02	0.043,0.02,0.032	-0.009
1427	gene:Solyc06g062890.2	NA	6	+	39698197	39699402	39699203	39699402	39695354	39695572	1427	390,207,135	4,1,5	159,276,205	1,6,9	1155	149	7.909389779131671e-08	1.3670280493e-06	0.926,0.964,0.777	0.954,0.856,0.746	0.037
13811	gene:Solyc09g005130.2	NA	9	+	95166	95273	95190	95273	94262	94484	13811	108,82,73	5,2,5	73,107,125	3,6,0	173	149	7.953646550610918e-08	1.37383385664e-06	0.949,0.972,0.926	0.954,0.939,1.0	-0.015
19051	gene:Solyc08g066160.2	NA	8	+	54562224	54562392	54562270	54562392	54562016	54562172	19051	298,112,131	25,5,4	115,173,235	16,14,11	195	149	7.990041674470764e-08	1.37927420812e-06	0.901,0.945,0.962	0.846,0.904,0.942	0.039
4835	gene:Solyc02g043810.2	NA	2	-	1677098	1677179	1677098	1677144	1677290	1677356	4835	19,13,4	3,3,0	13,20,12	0,1,0	184	149	8.038469041886707e-08	1.3867836757e-06	0.837,0.778,1.0	1.0,0.942,1.0	-0.109
1137	gene:Solyc04g024530.2	NA	4	-	30180947	30181078	30180947	30181073	30181224	30181335	1137	9,2,0	223,71,31	1,6,5	37,100,79	154	149	8.17850119997103e-08	1.41007777884e-06	0.038,0.027,0.0	0.025,0.055,0.058	-0.024
4696	gene:Solyc02g062430.2	NA	2	+	34034857	34034959	34034863	34034959	34034232	34034303	4696	4,0,2	1,0,0	5,3,2	0,0,2	155	149	8.220030227297395e-08	1.41637056946e-06	0.794,NA,1.0	1.0,1.0,0.49	0.067
7927	gene:Solyc04g054400.2	NA	4	+	52473004	52473164	52473050	52473164	52470277	52470716	7927	156,89,90	16,1,2	41,95,107	0,2,4	195	149	8.229962351161546e-08	1.41721461772e-06	0.882,0.986,0.972	1.0,0.973,0.953	-0.029
2540	gene:Solyc09g061380.2	NA	9	-	58974834	58975020	58974834	58975000	58975109	58975168	2540	32,16,7	0,0,0	9,15,13	0,0,13	169	149	8.372033387917708e-08	1.44079828873e-06	1.0,1.0,1.0	1.0,1.0,0.469	0.177
28720	gene:Solyc02g094640.2	NA	2	+	55242418	55242529	55242430	55242529	55242272	55242343	28720	3,7,7	165,126,161	6,10,16	149,159,234	161	149	8.503271655187069e-08	1.46249000276e-06	0.017,0.049,0.039	0.036,0.055,0.06	-0.015
21240	gene:Solyc01g108100.2	NA	1	+	95462124	95462346	95462248	95462346	95461742	95462016	21240	29,19,4	66,25,23	10,18,13	28,59,57	273	149	8.600666986687867e-08	1.4783380892e-06	0.193,0.293,0.087	0.163,0.143,0.111	0.052
17555	gene:Solyc10g076940.1	NA	10	-	59898957	59899070	59898957	59899011	59899222	59899295	17555	1,2,2	33,11,13	0,1,0	13,10,27	208	149	8.616603886172496e-08	1.48017377923e-06	0.021,0.115,0.099	0.0,0.067,0.0	0.056
8691	gene:Solyc02g090330.2	NA	2	+	51899639	51899758	51899662	51899758	51898603	51898705	8691	6,1,1	15,5,7	2,2,0	3,13,5	172	149	8.740636367826387e-08	1.50056473742e-06	0.257,0.148,0.11	0.366,0.118,0.0	0.01
21751	gene:Solyc01g079250.2	NA	1	-	78341571	78341797	78341571	78341789	78342104	78343189	21751	106,57,46	10,5,3	96,128,181	0,9,14	157	149	8.81371261317843e-08	1.51218816956e-06	0.91,0.915,0.936	1.0,0.931,0.925	-0.032
8916	gene:Solyc06g065700.2	NA	6	+	41135964	41136129	41135975	41136129	41133181	41133221	8916	162,96,62	22,4,6	92,181,213	20,12,27	160	149	8.826726060350846e-08	1.51349861285e-06	0.873,0.957,0.906	0.811,0.934,0.88	0.037
23038	gene:Solyc07g062080.2	NA	7	+	64908837	64908914	64908868	64908914	64908221	64908281	23038	6,13,0	7,1,0	4,7,1	8,1,2	180	149	8.973731440946148e-08	1.53776876884e-06	0.415,0.915,NA	0.293,0.853,0.293	0.185
16984	gene:Solyc01g100980.2	NA	1	-	90854839	90854887	90854839	90854884	90855122	90855290	16984	0,0,0	14,5,6	7,6,5	10,16,17	152	149	9.280938087963557e-08	1.58944532766e-06	0.0,0.0,0.0	0.407,0.269,0.224	-0.3
15554	gene:Solyc04g049720.2	NA	4	+	43243194	43243263	43243206	43243263	43242031	43242261	15554	2,8,0	240,74,72	0,2,2	52,81,103	161	149	9.340485458511102e-08	1.5986709306e-06	0.008,0.091,0.0	0.0,0.022,0.018	0.02
802	gene:Solyc03g096920.2	NA	3	-	59286511	59286667	59286511	59286649	59286735	59286843	802	4,5,0	380,148,39	4,1,4	52,170,90	167	149	9.372108862421811e-08	1.6031089005e-06	0.009,0.029,0.0	0.064,0.005,0.038	-0.023
17316	gene:Solyc02g082730.2	NA	2	+	46381888	46382103	46381904	46382103	46381319	46381395	17316	3,1,0	95,61,30	0,3,3	37,62,59	165	149	9.436452983417217e-08	1.61313499543e-06	0.028,0.015,0.0	0.0,0.042,0.044	-0.014
15355	gene:Solyc11g005170.1	NA	11	+	150235	150469	150298	150469	150025	150082	15355	13,12,19	0,2,3	13,8,9	3,2,4	212	149	9.475379500039068e-08	1.61880649165e-06	1.0,0.808,0.817	0.753,0.738,0.613	0.174
15476	gene:Solyc01g005440.2	NA	1	+	310759	310908	310819	310908	310219	310362	15476	98,29,33	337,119,141	20,38,32	159,162,187	209	149	9.520156419908354e-08	1.62547000608e-06	0.172,0.148,0.143	0.082,0.143,0.109	0.043
10642	gene:Solyc03g046350.2	NA	3	-	12324100	12324202	12324100	12324194	12325038	12325118	10642	114,92,58	45,24,11	40,109,89	10,24,18	157	149	9.728392096149088e-08	1.66001745132e-06	0.706,0.784,0.833	0.792,0.812,0.824	-0.035
16805	gene:Solyc07g041870.2	NA	7	+	54418791	54418849	54418794	54418849	54418549	54418707	16805	7,3,0	210,100,65	1,2,3	72,157,124	152	149	9.83845566548265e-08	1.67778146131e-06	0.032,0.029,0.0	0.013,0.012,0.023	0.004
7058	gene:Solyc03g053080.1	NA	3	+	22034892	22034997	22034911	22034997	22034196	22034259	7058	90,131,49	8,7,1	62,99,91	21,9,20	168	149	9.914135306553905e-08	1.68966391983e-06	0.909,0.943,0.978	0.724,0.907,0.801	0.133
26739	gene:Solyc04g071120.2	NA	4	-	58031361	58031456	58031361	58031407	58035025	58035136	26739	49,40,51	32,26,9	80,112,121	16,41,57	198	149	1.0138801566268764e-07	1.72690839745e-06	0.535,0.537,0.81	0.79,0.673,0.615	-0.065
12750	gene:Solyc12g089340.1	NA	12	-	64468162	64468243	64468162	64468239	64470068	64470137	12750	120,50,17	13,0,1	22,55,48	0,0,1	153	149	1.0145360204169568e-07	1.72698075301e-06	0.9,1.0,0.943	1.0,1.0,0.979	-0.045
895	gene:Solyc03g114740.2	NA	3	-	64648801	64648867	64648801	64648818	64649532	64649738	895	10,2,2	0,6,3	0,6,1	0,0,0	198	149	1.0472049885032831e-07	1.78151398497e-06	1.0,0.201,0.334	NA,1.0,1.0	-0.488
1024	gene:Solyc04g018090.2	NA	4	+	9574514	9574605	9574527	9574605	9574286	9574372	1024	5,0,6	5,6,7	0,0,0	2,7,7	162	149	1.0521127759049217e-07	1.78878231918e-06	0.479,0.0,0.441	0.0,0.0,0.0	0.307
10458	gene:Solyc12g017690.1	NA	12	-	7208365	7208464	7208365	7208455	7211341	7211500	10458	0,0,0	0,4,0	0,8,6	0,0,0	158	149	1.0886044499331029e-07	1.84970780253e-06	NA,0.0,NA	NA,1.0,1.0	-1.0
25821	gene:Solyc02g090670.2	NA	2	-	52201445	52201512	52201445	52201493	52202197	52202284	25821	5,3,6	89,68,133	3,4,4	115,93,135	168	149	1.0922338943915234e-07	1.85475544612e-06	0.047,0.038,0.038	0.023,0.037,0.026	0.012
28540	gene:Solyc03g117540.2	NA	3	+	66676344	66676476	66676364	66676476	66676146	66676264	28540	5,0,8	6,4,1	2,3,0	0,0,0	169	149	1.106098052396985e-07	1.87716640538e-06	0.424,0.0,0.876	1.0,1.0,NA	-0.567
9432	gene:Solyc03g114340.2	NA	3	+	64350467	64350636	64350493	64350636	64349786	64349849	9432	30,20,22	3,1,1	28,30,26	0,1,2	175	149	1.1222888852446038e-07	1.90349660024e-06	0.895,0.945,0.949	1.0,0.962,0.917	-0.03
7566	gene:Solyc01g108500.2	NA	1	-	95807753	95807856	95807753	95807798	95808000	95808478	7566	0,3,0	1,3,5	1,0,9	2,5,5	207	149	1.1696103434246974e-07	1.98256346894e-06	0.0,0.419,0.0	0.265,0.0,0.564	-0.137
21649	gene:Solyc03g114400.2	NA	3	-	64395301	64395363	64395301	64395357	64395488	64395793	21649	174,109,115	3,11,2	135,176,155	1,4,3	155	149	1.1730653200004381e-07	1.98722347079e-06	0.982,0.905,0.982	0.992,0.977,0.98	-0.027
2748	gene:Solyc01g107150.2	NA	1	-	94762772	94762962	94762772	94762959	94763633	94763742	2748	42,36,30	204,110,177	31,32,39	171,224,237	152	149	1.1797332579244102e-07	1.99731749109e-06	0.168,0.243,0.142	0.151,0.123,0.139	0.047
17532	gene:Solyc11g020210.1	NA	11	+	10488666	10488757	10488709	10488757	10488352	10488375	17532	11,0,0	8,10,0	0,4,0	0,0,2	192	149	1.1809900815634868e-07	1.99824373476e-06	0.516,0.0,NA	NA,1.0,0.0	-0.242
4225	gene:Solyc06g061000.2	NA	6	+	38975148	38975303	38975211	38975303	38973421	38973637	4225	55,21,13	2,0,4	25,45,35	0,0,4	212	149	1.1945516506276103e-07	2.01997607948e-06	0.951,1.0,0.696	1.0,1.0,0.86	-0.071
12502	gene:Solyc06g065480.2	NA	6	-	40876632	40876781	40876632	40876684	40879762	40880038	12502	31,16,2	10,2,1	3,12,12	3,11,20	246	149	1.1956367734926405e-07	2.02059744044e-06	0.652,0.829,0.548	0.377,0.398,0.267	0.329
19297	gene:Solyc09g098370.2	NA	9	+	72207741	72207985	72207761	72207985	72207520	72207661	19297	9,1,0	17,14,11	0,2,3	5,24,14	169	149	1.223916393371324e-07	2.06714853362e-06	0.318,0.059,0.0	0.0,0.068,0.159	0.05
4061	gene:Solyc08g075530.2	NA	8	+	59692779	59693077	59692831	59693077	59692250	59692429	4061	100,133,79	9,8,2	83,153,235	0,5,15	201	149	1.2466005602486462e-07	2.10419896725e-06	0.892,0.925,0.967	1.0,0.958,0.921	-0.032
19153	gene:Solyc05g056150.2	NA	5	-	65550638	65550790	65550638	65550746	65550991	65551123	19153	95,53,43	8,10,2	27,44,69	6,4,11	193	149	1.2593428856301034e-07	2.12443372947e-06	0.902,0.804,0.943	0.776,0.895,0.829	0.05
22445	gene:Solyc01g109300.2	NA	1	+	96290899	96291011	96290916	96291011	96290739	96290829	22445	6,1,7	507,187,152	6,12,7	229,350,376	166	149	1.267890269028793e-07	2.13757188769e-06	0.011,0.005,0.04	0.023,0.03,0.016	-0.004
3587	gene:Solyc03g118660.2	NA	3	-	67529233	67529309	67529233	67529298	67529409	67529495	3587	4,3,0	78,26,13	0,2,9	16,57,54	160	149	1.3112693319117036e-07	2.20938288689e-06	0.046,0.097,0.0	0.0,0.032,0.134	-0.008
2621	gene:Solyc06g068030.2	NA	6	-	42165067	42165192	42165067	42165178	42165318	42165443	2621	28,16,3	249,130,231	5,8,13	154,210,361	163	149	1.3183128824533602e-07	2.21992220128e-06	0.093,0.101,0.012	0.029,0.034,0.032	0.037
14351	gene:Solyc12g020000.1	NA	12	-	12869026	12869155	12869026	12869122	12869248	12870055	14351	27,14,19	8,4,3	5,13,15	7,5,5	182	149	1.344867797073575e-07	2.26328468778e-06	0.734,0.741,0.838	0.369,0.68,0.711	0.184
20432	gene:Solyc09g090360.2	NA	9	-	69864483	69864646	69864483	69864620	69864711	69864914	20432	11,6,9	1408,421,340	9,10,11	277,462,490	175	149	1.3864814831748673e-07	2.33192270961e-06	0.007,0.012,0.022	0.027,0.018,0.019	-0.008
12242	gene:Solyc03g082490.2	NA	3	-	52409960	52410107	52409960	52410089	52410230	52410443	12242	48,35,39	8,5,3	33,53,47	17,9,8	167	149	1.3953627351689913e-07	2.34405953512e-06	0.843,0.862,0.921	0.634,0.84,0.84	0.104
28016	gene:Solyc02g093770.2	NA	2	-	54493300	54493429	54493300	54493411	54493511	54493688	28016	2,1,0	55,49,32	6,0,0	41,57,66	167	149	1.3952720127878482e-07	2.34405953512e-06	0.031,0.018,0.0	0.115,0.0,0.0	-0.022
27332	gene:Solyc09g031580.2	NA	9	-	29718695	29718828	29718695	29718794	29718905	29719113	27332	135,45,52	18,6,7	35,64,83	0,6,10	183	149	1.3999219361179547e-07	2.35031616645e-06	0.859,0.859,0.858	1.0,0.897,0.871	-0.064
26854	gene:Solyc12g044340.1	NA	12	+	38614651	38614741	38614654	38614741	38613952	38614164	26854	5,0,3	50,24,32	4,2,5	26,30,34	152	149	1.4032069232495283e-07	2.35442734947e-06	0.089,0.0,0.084	0.131,0.061,0.126	-0.048
14204	gene:Solyc05g008580.2	NA	5	-	2895296	2895451	2895296	2895413	2895551	2895615	14204	5,1,0	42,7,11	1,5,3	12,31,15	187	149	1.4213627504822703e-07	2.38347041333e-06	0.087,0.102,0.0	0.062,0.114,0.137	-0.041
28557	gene:Solyc09g065660.2	NA	9	+	63878273	63878317	63878278	63878317	63878116	63878181	28557	46,9,10	18,3,8	8,12,10	5,5,0	154	149	1.478603541268735e-07	2.47798111336e-06	0.712,0.744,0.547	0.608,0.699,1.0	-0.101
12472	gene:Solyc07g009350.2	NA	7	-	4396802	4396974	4396802	4396952	4397671	4397752	12472	7,7,5	6,3,0	4,8,8	9,4,2	171	149	1.4940473376919866e-07	2.50237375328e-06	0.504,0.67,1.0	0.279,0.635,0.777	0.161
10958	gene:Solyc01g091950.2	NA	1	+	85485822	85485999	85485835	85485999	85484857	85484917	10958	103,49,20	135,89,29	63,82,95	56,130,124	162	149	1.5408349751753003e-07	2.57920384816e-06	0.412,0.336,0.388	0.509,0.367,0.413	-0.051
2832	gene:Solyc01g056340.2	DET1	1	+	53615137	53615250	53615160	53615250	53604774	53604870	2832	2,5,4	4,6,4	2,7,5	1,0,0	172	149	1.5427295256663074e-07	2.58084074837e-06	0.302,0.419,0.464	0.634,1.0,1.0	-0.483
26491	gene:Solyc03g121820.2	NA	3	+	69863494	69863561	69863507	69863561	69863320	69863384	26491	476,416,353	7,8,6	335,510,545	14,11,28	162	149	1.550850878047906e-07	2.59288637004e-06	0.984,0.98,0.982	0.957,0.977,0.947	0.022
2696	gene:Solyc06g083640.2	NA	6	-	48982850	48982989	48982850	48982966	48983141	48983253	2696	8,1,2	101,65,27	1,3,2	28,76,48	172	149	1.5596526734779323e-07	2.60605466005e-06	0.064,0.013,0.06	0.03,0.033,0.035	0.013
19906	gene:Solyc05g012610.2	NA	5	+	5822455	5822553	5822485	5822553	5822248	5822357	19906	8,1,3	236,93,93	3,6,7	109,109,174	179	149	1.5615802396309715e-07	2.60772785568e-06	0.027,0.009,0.026	0.022,0.044,0.032	-0.012
19739	gene:Solyc11g065320.1	NA	11	-	50711483	50711631	50711483	50711586	50711710	50711974	19739	172,122,85	15,11,1	116,174,120	0,6,0	194	149	1.5739125122772687e-07	2.62676388756e-06	0.898,0.895,0.985	1.0,0.957,1.0	-0.06
2530	gene:Solyc12g014100.1	NA	12	+	4921979	4922134	4921988	4922134	4921790	4921860	2530	95,68,41	10,0,6	90,74,113	7,0,3	158	149	1.5770950087766345e-07	2.63051599361e-06	0.9,1.0,0.866	0.924,1.0,0.973	-0.044
24194	gene:Solyc03g071720.2	NA	3	+	18492649	18492793	18492661	18492793	18492519	18492587	24194	7,5,3	56,43,6	7,8,8	38,44,34	161	149	1.603576651087507e-07	2.67310246367e-06	0.104,0.097,0.316	0.146,0.144,0.179	0.016
27216	gene:Solyc01g095400.2	NA	1	+	86671058	86671195	86671073	86671195	86670240	86670363	27216	2,2,2	162,86,38	0,1,10	55,87,63	164	149	1.6167767760378194e-07	2.6919189905e-06	0.011,0.021,0.046	0.0,0.01,0.126	-0.019
7020	gene:Solyc06g011560.2	NA	6	+	8114818	8115056	8115013	8115056	8113882	8114042	7020	56,37,30	11,3,1	27,21,38	0,3,2	344	149	1.6160287890021142e-07	2.6919189905e-06	0.688,0.842,0.929	1.0,0.752,0.892	-0.062
16239	gene:Solyc02g083450.2	NA	2	+	46852634	46852867	46852646	46852867	46852451	46852525	16239	3,1,2	13,2,5	0,13,9	2,3,5	161	149	1.622063841660968e-07	2.69912573652e-06	0.176,0.316,0.27	0.0,0.8,0.625	-0.221
24209	gene:Solyc05g055090.2	NA	5	-	64889371	64889555	64889371	64889528	64889845	64889912	24209	2,3,6	33,41,14	2,2,4	36,61,77	176	149	1.623492486192485e-07	2.69990732125e-06	0.049,0.058,0.266	0.045,0.027,0.042	0.086
4194	gene:Solyc03g120760.2	NA	3	-	69035493	69035595	69035493	69035580	69036733	69037270	4194	30,14,16	53,23,42	9,14,21	42,41,56	164	149	1.629958343827095e-07	2.70906004548e-06	0.34,0.356,0.257	0.163,0.237,0.254	0.1
14664	gene:Solyc09g010300.2	NA	9	-	3678945	3679025	3678945	3678995	3680339	3680380	14664	7,2,1	131,43,49	6,5,6	58,92,102	179	149	1.670475976470454e-07	2.77476407773e-06	0.043,0.037,0.017	0.079,0.043,0.047	-0.024
19716	gene:Solyc03g114790.2	NA	3	+	64683269	64683506	64683313	64683506	64682328	64682552	19716	39,29,10	4,0,0	16,12,21	0,5,2	193	149	1.692200082969555e-07	2.80919182406e-06	0.883,1.0,1.0	1.0,0.649,0.89	0.115
3453	gene:Solyc03g116550.2	NA	3	+	65923644	65923743	65923672	65923743	65923106	65923189	3453	23,13,26	34,18,2	17,20,24	9,11,16	177	149	1.7180914780804704e-07	2.85049296201e-06	0.363,0.378,0.916	0.614,0.605,0.558	-0.04
28661	gene:Solyc04g008510.2	NA	4	+	2137174	2137370	2137182	2137370	2135274	2135388	28661	216,94,116	1,7,0	100,131,200	3,4,5	157	149	1.7939486546270203e-07	2.97459507485e-06	0.995,0.927,1.0	0.969,0.969,0.974	0.003
15231	gene:Solyc09g065540.2	NA	9	+	63668347	63668475	63668360	63668475	63668156	63668269	15231	167,141,68	3,3,5	117,157,196	3,5,11	162	149	1.8189419355866043e-07	3.01426193034e-06	0.981,0.977,0.926	0.973,0.967,0.942	0.001
21826	gene:Solyc06g083830.2	NA	6	-	49130228	49130378	49130228	49130355	49130632	49130717	21826	5,0,2	96,28,30	2,0,2	36,43,53	172	149	1.8413133619395085e-07	3.04953986502e-06	0.043,0.0,0.055	0.046,0.0,0.032	0.007
17767	gene:Solyc01g106950.2	NA	1	+	94640744	94640858	94640749	94640858	94640486	94640580	17767	36,34,16	2,0,2	33,49,44	4,0,4	154	149	1.8498436306651954e-07	3.06186639749e-06	0.946,1.0,0.886	0.889,1.0,0.914	0.01
13452	gene:Solyc06g063260.2	NA	6	-	39959798	39959974	39959798	39959923	39960071	39960161	13452	4,2,1	11,17,0	0,2,0	6,4,6	200	149	1.8592728023247468e-07	3.07566543769e-06	0.213,0.081,1.0	0.0,0.271,0.0	0.341
2226	gene:Solyc08g061320.2	NA	8	-	48505272	48505350	48505272	48505343	48505440	48505891	2226	12,12,11	576,331,340	11,33,24	385,496,630	156	149	1.8885594876313706e-07	3.12227788457e-06	0.02,0.033,0.03	0.027,0.06,0.035	-0.013
6327	gene:Solyc05g050980.2	NA	5	+	61192872	61192981	61192907	61192981	61192403	61192648	6327	1,3,2	0,0,0	1,0,0	0,0,4	184	149	1.8922259556465256e-07	3.12650362566e-06	1.0,1.0,1.0	1.0,NA,0.0	0.5
18140	gene:Solyc04g007540.1	NA	4	-	1233374	1233493	1233374	1233483	1233579	1233818	18140	33,20,2	0,0,0	11,27,30	2,11,3	159	149	1.9510895498474618e-07	3.22187250885e-06	1.0,1.0,1.0	0.838,0.697,0.904	0.187
14159	gene:Solyc08g081350.2	NA	8	-	64419412	64419553	64419412	64419528	64419630	64419810	14159	45,21,21	6,8,6	15,25,19	5,3,2	174	149	1.9952056400684028e-07	3.2927910197e-06	0.865,0.692,0.75	0.72,0.877,0.891	-0.06
2003	gene:Solyc01g057520.2	NA	1	+	61266627	61266811	61266656	61266811	61266426	61266539	2003	3,2,0	39,41,14	0,1,2	20,32,32	178	149	2.0091063018407617e-07	3.31378956815e-06	0.06,0.039,0.0	0.0,0.025,0.05	0.008
9422	gene:Solyc11g043130.1	NA	11	+	33546021	33546269	33546054	33546269	33544957	33545317	9422	1,1,4	79,50,34	3,4,1	23,51,56	182	149	2.0162058844860375e-07	3.32355249869e-06	0.01,0.016,0.088	0.096,0.06,0.014	-0.019
5546	gene:Solyc03g123790.2	NA	3	-	70520994	70521220	70520994	70521191	70521860	70522059	5546	8,1,1	187,89,43	0,5,6	53,82,82	178	149	2.021616582004634e-07	3.33052164227e-06	0.035,0.009,0.019	0.0,0.049,0.058	-0.015
15428	gene:Solyc06g083820.2	NA	6	+	49127261	49127391	49127280	49127391	49125942	49126044	15428	4965,2696,2249	27,17,33	1987,2796,2910	34,33,19	168	149	2.0527919601589938e-07	3.37990395545e-06	0.994,0.993,0.984	0.981,0.987,0.993	0.003
23293	gene:Solyc12g095840.1	NA	12	-	64956187	64956315	64956187	64956295	64957554	64957620	23293	4,6,0	41,40,42	1,0,5	29,50,37	169	149	2.0985781064029968e-07	3.4532709869e-06	0.079,0.117,0.0	0.03,0.0,0.106	0.02
3687	gene:Solyc11g009090.1	NA	11	-	3209294	3209412	3209294	3209376	3209533	3209644	3687	3,2,0	0,0,0	1,4,3	8,0,0	185	149	2.1342611639082504e-07	3.5099370952e-06	1.0,1.0,NA	0.091,1.0,1.0	0.303
14566	gene:Solyc04g082160.2	NA	4	+	65942001	65942166	65942011	65942166	65939598	65939753	14566	121,68,108	6,2,0	134,139,148	4,1,0	159	149	2.148716865288323e-07	3.53164759733e-06	0.95,0.97,1.0	0.969,0.992,1.0	-0.014
15450	gene:Solyc10g055650.1	NA	10	+	57155093	57155337	57155100	57155337	57153508	57153876	15450	19,7,8	755,387,439	15,7,6	460,567,691	156	149	2.156930509058603e-07	3.54307925802e-06	0.023,0.017,0.017	0.03,0.012,0.008	0.002
1438	gene:Solyc01g005640.2	NA	1	+	453581	453682	453613	453682	452977	453466	1438	8,5,0	175,78,48	4,8,3	52,100,80	181	149	2.2060515306635453e-07	3.62165485982e-06	0.036,0.05,0.0	0.06,0.062,0.03	-0.022
5263	gene:Solyc03g123580.2	NA	3	-	70395351	70395476	70395351	70395454	70395562	70395797	5263	898,464,425	10,13,14	507,797,964	21,17,20	171	149	2.242600862834746e-07	3.67951208002e-06	0.987,0.969,0.964	0.955,0.976,0.977	0.004
16622	gene:Solyc03g078390.2	NA	3	+	50817991	50818213	50817995	50818213	50817620	50817684	16622	74,22,30	0,5,1	26,46,58	0,4,0	153	149	2.2532513088847402e-07	3.69483346544e-06	1.0,0.811,0.967	1.0,0.918,1.0	-0.047
28497	gene:Solyc01g099930.2	NA	1	-	90042110	90042180	90042110	90042151	90042485	90042545	28497	168,54,70	103,47,16	56,116,127	33,79,29	178	149	2.2660363086785992e-07	3.71363517292e-06	0.577,0.49,0.786	0.587,0.551,0.786	-0.024
20197	gene:Solyc02g071860.2	NA	2	-	41207552	41207800	41207552	41207790	41208101	41208312	20197	7,1,8	247,113,102	0,5,1	134,156,187	159	149	2.2676031325142608e-07	3.71404108179e-06	0.026,0.008,0.068	0.0,0.029,0.005	0.023
7320	gene:Solyc10g075030.1	NA	10	+	58725432	58725633	58725505	58725633	58724643	58724756	7320	3,1,0	25,11,3	0,3,5	18,23,14	222	149	2.2745966045122378e-07	3.7233295e-06	0.075,0.058,0.0	0.0,0.08,0.193	-0.047
24449	gene:Solyc08g007340.2	NA	8	+	1912816	1912940	1912827	1912940	1911458	1911779	24449	0,2,0	1,2,0	1,5,6	2,6,0	160	149	2.3018685489934175e-07	3.76578204514e-06	0.0,0.482,NA	0.318,0.437,1.0	-0.344
13583	gene:Solyc03g120350.2	NA	3	+	68785790	68785885	68785794	68785885	68785285	68785523	13583	5,2,8	0,0,0	3,0,2	0,2,5	153	149	2.3366738527353748e-07	3.82050245783e-06	1.0,1.0,1.0	1.0,0.0,0.28	0.573
6000	gene:Solyc11g068540.1	CPA	11	-	53231912	53232071	53231912	53232057	53232170	53232262	6000	139,43,24	4,6,1	34,71,62	2,1,0	163	149	2.3596731864048717e-07	3.85586758928e-06	0.969,0.868,0.956	0.94,0.985,1.0	-0.044
7043	gene:Solyc02g081920.2	NA	2	-	45685054	45685277	45685054	45685252	45685348	45685454	7043	7,3,5	44,33,18	1,1,7	15,28,38	174	149	2.3703277118294267e-07	3.87103113263e-06	0.12,0.072,0.192	0.054,0.03,0.136	0.055
6150	gene:Solyc11g010730.1	NA	11	-	3770976	3771139	3770976	3771131	3771473	3771731	6150	9,1,5	80,51,57	17,6,9	58,78,106	157	149	2.393126691197242e-07	3.90599895598e-06	0.096,0.018,0.077	0.218,0.068,0.075	-0.057
19359	gene:Solyc06g007670.2	NA	6	-	1674952	1675134	1674952	1675022	1675875	1675915	19359	88,70,78	4207,3198,3121	69,90,131	2801,3828,4581	261	149	2.4450333509957606e-07	3.98840753171e-06	0.012,0.012,0.014	0.014,0.013,0.016	-0.002
9025	gene:Solyc03g063560.2	NA	3	-	34918624	34918780	34918624	34918767	34919397	34919496	9025	3,3,4	230,175,159	12,6,8	183,218,248	162	149	2.4702461107541626e-07	4.02720204101e-06	0.012,0.016,0.023	0.057,0.025,0.029	-0.02
20000	gene:Solyc08g060970.2	NA	8	-	46146168	46146253	46146168	46146250	46146364	46146572	20000	7,0,0	150,45,46	1,1,1	38,76,105	152	149	2.507175085945426e-07	4.08504135097e-06	0.044,0.0,0.0	0.025,0.013,0.009	-0.001
17665	gene:Solyc08g082280.2	NA	8	-	65114627	65114773	65114627	65114741	65114866	65115049	17665	85,32,19	20,0,0	15,42,31	0,0,0	181	149	2.509657302947793e-07	4.08672072669e-06	0.778,1.0,1.0	1.0,1.0,1.0	-0.074
4039	gene:Solyc06g063230.2	NA	6	+	39936422	39936562	39936425	39936562	39935579	39935642	4039	3,1,2	215,78,74	7,6,2	87,124,144	152	149	2.527611752680206e-07	4.11357854894e-06	0.013,0.012,0.026	0.073,0.045,0.013	-0.027
20005	gene:Solyc08g060970.2	NA	8	-	46147061	46147223	46147061	46147144	46147354	46147486	20005	214,123,81	6,0,0	106,173,146	4,2,3	228	149	2.5588436620126386e-07	4.16200134627e-06	0.959,1.0,1.0	0.945,0.983,0.97	0.02
10439	gene:Solyc08g067090.2	NA	8	+	56004765	56004978	56004934	56004978	56004423	56004462	10439	10,8,4	0,3,0	8,4,0	0,4,0	318	149	2.596325193889764e-07	4.22052747309e-06	1.0,0.555,1.0	1.0,0.319,NA	0.192
16511	gene:Solyc02g090850.2	NA	2	+	52325905	52326017	52325928	52326017	52325625	52325764	16511	6,2,0	2,0,4	1,2,1	0,0,6	172	149	2.606840357238861e-07	4.23517543324e-06	0.722,1.0,0.0	1.0,1.0,0.126	-0.135
3651	gene:Solyc01g103230.2	NA	1	+	91882861	91882951	91882873	91882951	91882528	91882590	3651	6,6,6	0,2,0	1,3,3	2,5,3	161	149	2.63084851590253e-07	4.27171510757e-06	1.0,0.735,1.0	0.316,0.357,0.481	0.527
5775	gene:Solyc02g091030.2	NA	2	+	52473537	52473636	52473546	52473636	52473331	52473421	5775	5,1,2	7,3,0	2,2,6	3,3,1	158	149	2.637787267467191e-07	4.28051299801e-06	0.402,0.239,1.0	0.386,0.386,0.85	0.006
2734	gene:Solyc01g095130.2	NA	1	-	86518120	86518196	86518120	86518193	86518916	86519071	2734	0,0,0	4,6,0	5,3,0	0,6,3	152	149	2.658631448159605e-07	4.31185301975e-06	0.0,0.0,NA	1.0,0.329,0.0	-0.443
1404	gene:Solyc02g005520.2	NA	2	-	9239151	9239246	9239151	9239211	9239964	9240011	1404	12,4,2	2,7,0	7,2,4	0,0,0	184	149	2.883131278864818e-07	4.67326201246e-06	0.829,0.316,1.0	1.0,1.0,1.0	-0.285
12537	gene:Solyc06g048460.1	NA	6	+	31089892	31090071	31089897	31090071	31088401	31088542	12537	2,0,1	56,26,23	0,6,6	28,44,27	154	149	2.9497525380714934e-07	4.77849727902e-06	0.033,0.0,0.04	0.0,0.117,0.177	-0.074
3119	gene:Solyc06g065730.2	NA	6	+	41205420	41205512	41205459	41205512	41204450	41204895	3119	1,2,0	7,3,8	1,0,2	10,1,0	188	149	2.9776040076601706e-07	4.82084191119e-06	0.102,0.346,0.0	0.073,0.0,1.0	-0.208
10795	gene:Solyc12g095860.1	NA	12	-	64975642	64975712	64975642	64975696	64975799	64975887	10795	2,5,2	216,106,84	10,3,3	113,141,147	165	149	3.0724788241601197e-07	4.97158858013e-06	0.008,0.041,0.021	0.074,0.019,0.018	-0.014
23137	gene:Solyc03g025270.2	NA	3	-	2707212	2707409	2707212	2707403	2707675	2707754	23137	13,20,34	13,0,0	23,49,57	0,0,0	155	149	3.1270296592549895e-07	5.05695118072e-06	0.49,1.0,1.0	1.0,1.0,1.0	-0.17
26785	gene:Solyc04g074040.2	NA	4	+	60066140	60066327	60066143	60066327	60065838	60066048	26785	1403,845,1106	122,83,102	1487,1904,1516	138,122,136	152	149	3.13356550014382e-07	5.06461174837e-06	0.919,0.909,0.914	0.914,0.939,0.916	-0.009
587	gene:Solyc08g016070.1	NA	8	-	6650231	6650340	6650231	6650295	6650454	6650510	587	5,12,8	0,0,0	1,2,1	0,3,3	194	149	3.1539965605441986e-07	5.0947087299e-06	1.0,1.0,1.0	1.0,0.339,0.204	0.486
19021	gene:Solyc05g051030.2	NA	5	+	61221239	61221421	61221255	61221421	61219468	61219540	19021	232,88,104	13,0,0	103,175,151	2,15,8	165	149	3.2153567297409496e-07	5.19084683061e-06	0.942,1.0,1.0	0.979,0.913,0.945	0.035
16558	gene:Solyc03g059420.2	NA	3	+	29687093	29687252	29687102	29687252	29686871	29686980	16558	69,36,27	7,0,0	27,50,62	0,2,2	158	149	3.229342993226486e-07	5.21043850856e-06	0.903,1.0,1.0	1.0,0.959,0.967	-0.008
3686	gene:Solyc11g009090.1	NA	11	-	3209294	3209400	3209294	3209376	3209533	3209644	3686	2,2,0	0,0,0	1,4,1	8,0,0	173	149	3.386794785482168e-07	5.46135207247e-06	1.0,1.0,NA	0.097,1.0,1.0	0.301
2709	gene:Solyc11g072590.1	NA	11	+	55764854	55764993	55764860	55764993	55764272	55764385	2709	46,80,77	11,5,11	90,116,145	18,13,27	155	149	3.4064248705014264e-07	5.48986217682e-06	0.801,0.939,0.871	0.828,0.896,0.838	0.016
19846	gene:Solyc12g008770.1	NA	12	+	2125485	2125616	2125489	2125616	2125184	2125392	19846	42,17,8	79,39,15	18,20,21	19,26,20	153	149	3.415308592498763e-07	5.50103051612e-06	0.341,0.298,0.342	0.48,0.428,0.506	-0.144
19457	gene:Solyc09g005330.2	NA	9	+	259260	259377	259292	259377	258660	258729	19457	52,47,31	9,4,0	40,76,56	5,2,2	181	149	3.42670826751548e-07	5.51308407268e-06	0.826,0.906,1.0	0.868,0.969,0.958	-0.021
26094	gene:Solyc03g115680.2	NA	3	+	65324130	65324356	65324192	65324356	65323310	65323427	26094	47,18,30	5,2,0	26,23,23	2,2,5	211	149	3.42588563569898e-07	5.51308407268e-06	0.869,0.864,1.0	0.902,0.89,0.765	0.059
15622	gene:Solyc04g078300.2	NA	4	+	63059617	63059710	63059620	63059710	63059426	63059488	15622	2,0,7	5,0,2	0,0,0	2,4,7	152	149	3.436896951427204e-07	5.52631831339e-06	0.282,NA,0.774	0.0,0.0,0.0	0.528
10307	gene:Solyc03g118390.2	NA	3	-	67286008	67286202	67286008	67286198	67286881	67287556	10307	238,122,158	8,2,7	176,194,218	8,9,9	153	149	3.533843580454051e-07	5.67895924701e-06	0.967,0.983,0.956	0.955,0.955,0.959	0.012
38	gene:Solyc05g052220.2	NA	5	+	62499506	62499753	62499514	62499753	62498938	62499428	38	79,84,89	4,2,1	89,113,128	3,1,0	157	149	3.5628689845068383e-07	5.72233749337e-06	0.949,0.976,0.988	0.966,0.991,1.0	-0.015
4639	gene:Solyc02g094450.2	NA	2	-	54970923	54970970	54970923	54970964	54972627	54973190	4639	3,3,0	3,0,6	1,2,4	1,3,2	155	149	3.595198451167396e-07	5.77096991976e-06	0.49,1.0,0.0	0.49,0.391,0.658	-0.016
6821	gene:Solyc12g014440.1	NA	12	-	5415614	5415811	5415614	5415711	5417001	5417129	6821	64,50,45	80,30,25	44,39,47	9,39,43	249	149	3.660894998557585e-07	5.87307684811e-06	0.324,0.499,0.519	0.745,0.374,0.395	-0.057
22184	gene:Solyc07g006810.2	NA	7	+	1652115	1652246	1652125	1652246	1651368	1651452	22184	21,11,14	23,6,16	19,38,19	14,12,6	159	149	3.6636623794757933e-07	5.87391503735e-06	0.461,0.632,0.451	0.56,0.748,0.748	-0.171
24927	gene:Solyc01g014490.2	NA	1	-	13990325	13990467	13990325	13990455	13990575	13990759	24927	4,6,1	4,3,6	7,13,2	7,4,5	161	149	3.66559002685914e-07	5.87391503735e-06	0.481,0.649,0.134	0.481,0.75,0.27	-0.079
6905	gene:Solyc05g007850.1	NA	5	+	2292318	2293408	2293284	2293408	2291532	2292044	6905	333,294,101	2,5,1	115,244,163	4,1,7	1115	149	3.7282356567082806e-07	5.97090300993e-06	0.957,0.887,0.931	0.793,0.97,0.757	0.085
15279	gene:Solyc02g062350.2	NA	2	-	33958950	33959152	33958950	33959149	33959258	33959407	15279	134,56,48	6,2,8	45,72,66	0,2,7	152	149	3.756906520460631e-07	6.0133998342e-06	0.956,0.965,0.855	1.0,0.972,0.902	-0.033
24442	gene:Solyc01g106740.2	NA	1	-	94480646	94480718	94480646	94480713	94480835	94481023	24442	135,56,37	21,5,10	47,80,69	8,13,19	154	149	3.7881882421026356e-07	6.06002499752e-06	0.861,0.916,0.782	0.85,0.856,0.778	0.025
19700	gene:Solyc02g076840.2	NA	2	+	41967720	41967823	41967723	41967823	41964591	41967595	19700	97,74,43	20,14,9	61,85,78	17,17,22	152	149	3.7989572580976166e-07	6.07380134025e-06	0.826,0.838,0.824	0.779,0.831,0.777	0.034
3714	gene:Solyc02g078790.2	NA	2	+	43430224	43430340	43430241	43430340	43429843	43430136	3714	3,1,3	30,24,25	0,3,1	23,23,22	166	149	3.83934313625395e-07	6.13488683321e-06	0.082,0.036,0.097	0.0,0.105,0.039	0.024
18198	gene:Solyc01g102490.2	NA	1	+	91287410	91287568	91287425	91287568	91287078	91287146	18198	17,6,4	96,33,24	12,15,13	61,65,51	164	149	4.0356211591061753e-07	6.44486181138e-06	0.139,0.142,0.132	0.152,0.173,0.188	-0.033
26926	gene:Solyc09g090430.2	NA	9	-	69951742	69951876	69951742	69951851	69952929	69953001	26926	12,1,0	447,105,112	6,4,6	118,200,262	174	149	4.054439062662781e-07	6.47124329985e-06	0.022,0.008,0.0	0.042,0.017,0.019	-0.016
21550	gene:Solyc07g021120.1	NA	7	-	16259714	16259823	16259714	16259819	16260760	16260961	21550	5,0,2	4,1,0	0,0,0	2,6,6	153	149	4.07152136882424e-07	6.49482629684e-06	0.549,0.0,1.0	0.0,0.0,0.0	0.516
4476	gene:Solyc11g069930.1	NA	11	+	54532809	54532865	54532812	54532865	54529076	54529287	4476	5,0,2	13,9,11	4,5,2	0,11,9	152	149	4.089373698810929e-07	6.51951069258e-06	0.274,0.0,0.151	1.0,0.308,0.179	-0.354
4577	gene:Solyc06g008700.2	NA	6	+	2612961	2613065	2612965	2613065	2612611	2612668	4577	124,40,58	16,5,8	38,41,39	7,3,12	153	149	4.091626849152173e-07	6.51951069258e-06	0.883,0.886,0.876	0.841,0.93,0.76	0.038
18566	gene:Solyc09g072970.2	NA	9	-	65640149	65640220	65640149	65640205	65641475	65641538	18566	29,3,7	344,197,374	11,11,13	242,353,469	164	149	4.1230989763585727e-07	6.56520951545e-06	0.071,0.014,0.017	0.04,0.028,0.025	0.003
23620	gene:Solyc01g079390.2	NA	1	+	78478495	78478697	78478649	78478697	78478257	78478389	23620	5,0,0	2,3,0	5,9,7	0,0,0	303	149	4.1249709226881126e-07	6.56520951545e-06	0.551,0.0,NA	1.0,1.0,1.0	-0.724
11876	gene:Solyc01g108260.2	NA	1	-	95626426	95626510	95626426	95626493	95627782	95627861	11876	38,10,20	647,222,155	17,24,25	199,246,334	166	149	4.1281687925949354e-07	6.56658713873e-06	0.05,0.039,0.104	0.071,0.081,0.063	-0.007
24719	gene:Solyc07g006270.2	NA	7	+	1063396	1063578	1063445	1063578	1061673	1061682	24719	2,0,4	3,0,2	0,2,9	1,10,3	198	149	4.489472423124968e-07	7.13727250554e-06	0.334,NA,0.601	0.0,0.131,0.693	0.193
25086	gene:Solyc05g051050.2	NA	5	-	61233334	61233559	61233334	61233545	61233632	61233735	25086	2,0,6	134,66,91	3,3,8	110,129,136	163	149	4.542721041562084e-07	7.21785050368e-06	0.013,0.0,0.057	0.024,0.021,0.051	-0.009
9371	gene:Solyc11g062430.1	NA	11	-	49478512	49478605	49478512	49478599	49478698	49478708	9371	91,49,35	66,66,41	50,66,74	43,84,101	155	149	4.5516277536978236e-07	7.22792326031e-06	0.57,0.416,0.451	0.528,0.43,0.413	0.022
20004	gene:Solyc08g060970.2	NA	8	-	46147061	46147216	46147061	46147144	46147354	46147486	20004	14,3,8	6,0,0	6,6,11	4,2,3	221	149	4.593865376368271e-07	7.29088385973e-06	0.611,1.0,1.0	0.503,0.669,0.712	0.242
20717	gene:Solyc06g060800.2	NA	6	-	38838555	38838748	38838555	38838738	38838825	38838943	20717	30,14,10	2,0,0	11,10,29	0,4,2	159	149	4.614975987991066e-07	7.32026191222e-06	0.934,1.0,1.0	1.0,0.701,0.931	0.101
14761	gene:Solyc09g065930.2	NA	9	+	64215234	64215291	64215240	64215291	64214985	64215129	14761	3,3,0	85,32,44	2,2,0	47,46,85	155	149	4.644135674550776e-07	7.36236711244e-06	0.033,0.083,0.0	0.039,0.04,0.0	0.012
3734	gene:Solyc05g054230.2	NA	5	-	64192964	64193046	64192964	64193030	64194711	64194944	3734	25,4,24	246,64,73	10,36,35	41,142,137	165	149	4.6725983320597135e-07	7.40332054244e-06	0.084,0.053,0.229	0.18,0.186,0.187	-0.062
8372	gene:Solyc02g014830.2	NA	2	-	18630322	18630469	18630322	18630442	18630530	18630800	8372	12,2,6	4,0,5	5,8,13	0,0,0	176	149	4.6968174300668587e-07	7.43750814081e-06	0.717,1.0,0.504	1.0,1.0,1.0	-0.26
104	gene:Solyc01g090200.2	NA	1	+	83830690	83830817	83830724	83830817	83830082	83830174	104	65,59,47	2,3,4	46,69,96	0,2,5	183	149	4.702959269530905e-07	7.44304768036e-06	0.964,0.941,0.905	1.0,0.966,0.94	-0.032
25326	gene:Solyc03g115580.2	NA	3	-	65240422	65240522	65240422	65240518	65240601	65240910	25326	31,21,26	2,1,0	8,38,31	2,14,0	153	149	4.740869471942053e-07	7.4988303361e-06	0.938,0.953,1.0	0.796,0.726,1.0	0.123
15758	gene:Solyc08g074730.1	NA	8	-	58869699	58869849	58869699	58869826	58870709	58870791	15758	1,2,1	2,4,4	4,1,8	8,3,8	172	149	4.801322069804801e-07	7.59018657357e-06	0.302,0.302,0.178	0.302,0.224,0.464	-0.069
928	gene:Solyc03g121310.2	NA	3	-	69451072	69451304	69451072	69451280	69451620	69451780	928	70,43,39	31,15,12	45,68,105	7,26,34	173	149	4.826397722600045e-07	7.62554589673e-06	0.66,0.712,0.737	0.847,0.693,0.727	-0.053
11163	gene:Solyc02g070220.2	NA	2	-	39983140	39983218	39983140	39983192	39983305	39983422	11163	5,3,0	12,5,0	2,1,1	4,6,4	175	149	5.006187038028637e-07	7.90517083879e-06	0.262,0.338,NA	0.299,0.124,0.176	0.1
10274	gene:Solyc08g075020.2	NA	8	+	59179595	59179720	59179651	59179720	59179414	59179501	10274	19,12,1	0,2,2	13,8,21	1,2,4	205	149	5.158240023508494e-07	8.14070896087e-06	1.0,0.813,0.267	0.904,0.744,0.792	-0.12
2744	gene:Solyc06g005980.2	NA	6	-	966798	966950	966798	966905	967235	967428	2744	5,0,2	1,0,0	0,0,2	2,0,0	194	149	5.174768088628208e-07	8.16221823727e-06	0.793,NA,1.0	0.0,NA,1.0	0.397
15936	gene:Solyc02g090180.2	NA	2	+	51805745	51805819	51805765	51805819	51805191	51805571	15936	22,21,3	11,6,1	20,17,17	16,4,12	169	149	5.223394222020612e-07	8.23430371338e-06	0.638,0.755,0.726	0.524,0.789,0.555	0.084
7556	gene:Solyc10g007990.2	NA	10	+	2150257	2150379	2150268	2150379	2144876	2145205	7556	8,7,6	5,2,2	14,11,11	0,2,4	160	149	5.285375262661216e-07	8.32734977729e-06	0.598,0.765,0.736	1.0,0.837,0.719	-0.152
18329	gene:Solyc09g064920.2	NA	9	-	62445802	62446044	62445802	62445868	62446137	62446203	18329	1,2,0	7,5,1	0,4,2	2,2,4	325	149	5.297569296947909e-07	8.34189393488e-06	0.061,0.155,0.0	0.0,0.478,0.186	-0.149
3442	gene:Solyc01g088480.2	NA	1	-	83268586	83268621	83268586	83268618	83268768	83268925	3442	25,2,7	8,0,4	6,4,16	0,0,0	152	149	5.30494466956313e-07	8.34883829914e-06	0.754,1.0,0.632	1.0,1.0,1.0	-0.205
16838	gene:Solyc05g009940.2	NA	5	-	4160656	4160752	4160656	4160745	4161548	4161664	16838	5,5,4	71,44,44	1,3,0	45,42,65	156	149	5.35777841720136e-07	8.42727661097e-06	0.063,0.098,0.08	0.021,0.064,0.0	0.052
16932	gene:Solyc05g006490.2	NA	5	-	1116584	1116678	1116584	1116638	1117301	1117445	16932	109,73,43	10,8,2	71,117,190	0,3,2	189	149	5.436113923558846e-07	8.54571677933e-06	0.896,0.878,0.944	1.0,0.969,0.987	-0.079
18833	gene:Solyc01g102750.2	NA	1	+	91485142	91485346	91485226	91485346	91484829	91484862	18833	8,5,0	3,0,0	0,0,0	0,4,4	233	149	5.455734091753924e-07	8.57177418266e-06	0.63,1.0,NA	NA,0.0,0.0	0.815
4546	gene:Solyc08g013980.2	NA	8	+	3497220	3497298	3497236	3497298	3497026	3497103	4546	7,5,3	86,52,32	1,12,9	44,63,73	165	149	5.592509146189063e-07	8.78176770836e-06	0.068,0.08,0.078	0.02,0.147,0.1	-0.014
20992	gene:Solyc01g101090.2	NA	1	+	90940386	90940496	90940391	90940496	90940226	90940286	20992	166,106,79	21,15,5	65,110,156	12,17,19	154	149	5.680155975676577e-07	8.91101916177e-06	0.884,0.872,0.939	0.84,0.862,0.888	0.035
26214	gene:Solyc01g103390.2	NA	1	-	92000713	92000827	92000713	92000824	92001122	92001298	26214	126,32,52	7111,3079,2533	36,62,54	2731,4544,5290	152	149	5.68115055776403e-07	8.91101916177e-06	0.017,0.01,0.02	0.013,0.013,0.01	0.004
15706	gene:Solyc08g079820.2	NA	8	+	63273824	63273970	63273829	63273970	63273591	63273684	15706	179,58,51	18,8,6	36,114,61	4,3,0	154	149	5.847729071546931e-07	9.16719443259e-06	0.906,0.875,0.892	0.897,0.974,1.0	-0.066
15184	gene:Solyc01g100950.2	NA	1	-	90837714	90837962	90837714	90837835	90838047	90838155	15184	149,73,52	4,3,0	57,81,91	1,1,2	276	149	5.863698356910003e-07	9.18711336888e-06	0.953,0.929,1.0	0.969,0.978,0.961	-0.009
14416	gene:Solyc03g082670.2	NA	3	-	52574280	52574440	52574280	52574433	52574861	52575072	14416	160,120,50	42,15,7	65,131,151	12,42,68	156	149	5.989538520019736e-07	9.37905767693e-06	0.784,0.884,0.872	0.838,0.749,0.68	0.091
22864	gene:Solyc01g110300.2	NA	1	-	97028617	97028822	97028617	97028801	97028998	97029100	22864	21,9,11	12,4,0	12,14,6	2,8,8	170	149	6.048098442340754e-07	9.46549258722e-06	0.605,0.664,1.0	0.84,0.605,0.397	0.142
5564	gene:Solyc11g069150.1	NA	11	-	53753960	53754075	53753960	53754021	53754675	53754740	5564	1,2,4	5,0,0	4,3,0	6,6,6	203	149	6.070832387158618e-07	9.49579365891e-06	0.128,1.0,1.0	0.329,0.268,0.0	0.51
8665	gene:Solyc12g096560.1	NA	12	+	65425056	65425113	65425066	65425113	65424834	65424963	8665	757,499,351	5,8,4	365,621,625	7,15,10	159	149	6.136005124405675e-07	9.59240556789e-06	0.993,0.983,0.988	0.98,0.975,0.983	0.009
2440	gene:Solyc07g018300.2	NA	7	-	10040684	10040765	10040684	10040756	10040842	10040884	2440	3,0,0	7,4,7	1,0,1	3,0,2	158	149	6.238348753043652e-07	9.74698718879e-06	0.288,0.0,0.0	0.239,NA,0.32	-0.183
23018	gene:Solyc02g077560.2	NA	2	+	42461495	42461695	42461512	42461695	42461053	42461110	23018	2,0,0	20,7,9	0,2,7	15,23,24	166	149	6.263452868000128e-07	9.78078288955e-06	0.082,0.0,0.0	0.0,0.072,0.207	-0.066
1235	gene:Solyc01g016470.2	NA	1	-	20124066	20124159	20124066	20124151	20124235	20124296	1235	84,30,13	765,273,154	12,56,36	142,342,203	157	149	6.314459742419534e-07	9.85496751928e-06	0.094,0.094,0.074	0.074,0.134,0.144	-0.03
23445	gene:Solyc12g070270.1	NA	12	+	29964517	29964621	29964524	29964621	29964321	29964444	23445	10,8,11	0,0,0	11,12,7	0,11,0	156	149	6.390657868294291e-07	9.96836411534e-06	1.0,1.0,1.0	1.0,0.51,1.0	0.163
4366	gene:Solyc01g008320.2	NA	1	+	2442363	2442461	2442412	2442461	2441733	2441796	4366	5,16,2	99,65,42	0,2,2	26,48,45	198	149	6.406286003649892e-07	9.98720832961e-06	0.037,0.156,0.035	0.0,0.03,0.032	0.055
15490	gene:Solyc06g073520.2	NA	6	-	45316416	45316563	45316416	45316559	45317035	45317112	15490	1,1,0	2,4,0	1,4,0	0,0,0	153	149	6.433521788053931e-07	1.00241176504e-05	0.327,0.196,NA	1.0,1.0,NA	-0.738
21409	gene:Solyc03g083020.2	NA	3	+	52859858	52860104	52859997	52860104	52859069	52859104	21409	16,5,5	16,5,4	5,21,19	2,2,5	288	149	6.694813785573332e-07	1.04254691445e-05	0.341,0.341,0.393	0.564,0.845,0.663	-0.332
16657	gene:Solyc01g095460.2	NA	1	+	86707862	86708104	86707880	86708104	86707333	86707382	16657	17,2,8	254,198,96	4,2,9	148,224,209	167	149	6.704234444126951e-07	1.0434368202e-05	0.056,0.009,0.069	0.024,0.008,0.037	0.022
8806	gene:Solyc11g010470.1	NA	11	-	3533524	3533545	3533524	3533539	3533772	3533889	8806	1377,620,1191	25,4,20	1090,1193,1414	12,18,15	155	149	6.718962231103492e-07	1.04515127965e-05	0.981,0.993,0.983	0.989,0.985,0.989	-0.002
17100	gene:Solyc01g111880.2	NA	1	-	98047545	98047644	98047545	98047596	98047797	98047869	17100	127,66,59	467,383,272	67,97,98	377,448,508	197	149	6.807363507146146e-07	1.05831761206e-05	0.171,0.115,0.141	0.118,0.141,0.127	0.014
22241	gene:Solyc08g014000.2	LOX1.1	8	-	3518311	3518411	3518311	3518393	3518477	3518819	22241	81,46,18	1,1,1	21,45,47	1,17,0	167	149	6.840007506102942e-07	1.06280580207e-05	0.986,0.976,0.941	0.949,0.703,1.0	0.084
5575	gene:Solyc05g056230.2	NA	5	-	65587635	65587870	65587635	65587860	65588134	65588142	5575	1462,808,707	72,0,0	677,945,986	0,0,0	159	149	6.857379039436905e-07	1.06491730202e-05	0.95,1.0,1.0	1.0,1.0,1.0	-0.017
14657	gene:Solyc09g010300.2	NA	9	-	3677738	3677888	3677738	3677789	3678634	3678782	14657	15,2,7	66,21,14	2,2,10	15,36,27	248	149	6.921017470728707e-07	1.07420753522e-05	0.12,0.054,0.231	0.074,0.032,0.182	0.039
4353	gene:Solyc06g073560.2	NA	6	-	45357212	45357451	45357212	45357257	45358633	45358691	4353	4,5,1	1,0,0	0,2,1	1,2,1	343	149	7.116731159432873e-07	1.10397556911e-05	0.635,1.0,1.0	0.0,0.303,0.303	0.676
13796	gene:Solyc07g014650.2	NA	7	-	5031578	5031808	5031578	5031620	5034120	5034302	13796	3,3,3	1,0,0	2,4,4	2,3,0	337	149	7.178737339511904e-07	1.11298100107e-05	0.57,1.0,1.0	0.307,0.371,1.0	0.297
14322	gene:Solyc06g034150.2	NA	6	-	23713999	23714058	23713999	23714041	23715127	23715235	14322	1,2,3	0,0,0	0,0,0	0,0,7	166	149	7.207671026703774e-07	1.11685183135e-05	1.0,1.0,1.0	NA,NA,0.0	1.0
17948	gene:Solyc11g018770.1	NA	11	+	9426838	9426901	9426851	9426901	9425316	9425369	17948	7,2,1	53,28,20	3,1,2	23,24,42	162	149	7.226020403818646e-07	1.11907923251e-05	0.108,0.062,0.044	0.107,0.037,0.042	0.009
15440	gene:Solyc11g007830.1	NA	11	+	2052208	2052304	2052215	2052304	2052002	2052059	15440	208,108,69	5,2,7	103,149,157	2,2,3	156	149	7.250365321567017e-07	1.12223219147e-05	0.975,0.981,0.904	0.98,0.986,0.98	-0.029
6588	gene:Solyc02g065360.2	NA	2	+	36558098	36558276	36558114	36558276	36557930	36558028	6588	4,2,4	5,6,1	0,1,2	4,7,5	165	149	7.358215337758024e-07	1.13829974085e-05	0.419,0.231,0.783	0.0,0.114,0.265	0.351
12061	gene:Solyc01g103090.2	NA	1	-	91759303	91759420	91759303	91759412	91760069	91760162	12061	18,18,7	0,0,0	4,21,6	4,2,4	157	149	7.41111565031808e-07	1.14585371299e-05	1.0,1.0,1.0	0.487,0.909,0.587	0.339
22866	gene:Solyc01g110300.2	NA	1	-	97028617	97028818	97028617	97028808	97028998	97029100	22866	245,147,146	7,1,6	172,252,205	6,8,8	159	149	7.529768135227977e-07	1.16355994428e-05	0.97,0.993,0.958	0.964,0.967,0.96	0.01
22281	gene:Solyc12g006340.1	NA	12	-	858810	858926	858810	858923	859065	859108	22281	66,42,9	28,25,9	20,51,31	23,53,61	152	149	7.560903348242376e-07	1.16773030044e-05	0.698,0.622,0.495	0.46,0.485,0.333	0.179
7187	gene:Solyc03g005080.2	NA	3	-	59120	59256	59120	59206	59410	59429	7187	109,116,138	9,3,3	131,238,258	13,19,14	199	149	7.644288835374698e-07	1.17996136053e-05	0.901,0.967,0.972	0.883,0.904,0.932	0.04
25698	gene:Solyc05g007020.2	NA	5	-	1609829	1609893	1609829	1609888	1609983	1610039	25698	732,382,414	28,8,15	439,710,825	6,11,13	154	149	7.687333206598192e-07	1.1859554325e-05	0.962,0.979,0.964	0.986,0.984,0.984	-0.016
24603	gene:Solyc05g008750.2	NA	5	+	2990291	2990444	2990388	2990444	2988559	2988670	24603	11,0,8	141,68,46	9,8,16	72,135,141	246	149	7.787718521396091e-07	1.2007843098e-05	0.045,0.0,0.095	0.07,0.035,0.064	-0.01
2031	gene:Solyc03g032120.2	NA	3	-	4624092	4624255	4624092	4624231	4624338	4624502	2031	25,13,7	14,3,5	3,16,8	10,12,6	173	149	7.795231365264875e-07	1.20128483355e-05	0.606,0.789,0.547	0.205,0.535,0.535	0.222
19495	gene:Solyc02g090690.1	NA	2	-	52225693	52225819	52225693	52225800	52225897	52226186	19495	3,1,1	21,9,6	0,2,2	8,17,31	168	149	7.870467002547804e-07	1.21221552766e-05	0.112,0.09,0.129	0.0,0.094,0.054	0.061
25806	gene:Solyc10g006100.2	NA	10	-	842945	843129	842945	843078	843419	843535	25806	14,1,7	72,48,45	4,10,6	60,65,83	200	149	7.89553407994817e-07	1.21541149273e-05	0.127,0.015,0.104	0.047,0.103,0.051	0.015
17965	gene:Solyc06g083570.2	NA	6	+	48939619	48939958	48939825	48939958	48939084	48939186	17965	126,36,36	3,2,0	45,72,67	5,6,5	355	149	8.085864852595426e-07	1.24403019085e-05	0.946,0.883,1.0	0.791,0.834,0.849	0.118
25229	gene:Solyc08g081490.2	NA	8	-	64531547	64531731	64531547	64531724	64532137	64532470	25229	115,34,39	2,2,6	50,51,61	0,2,2	156	149	8.116160532877537e-07	1.24800928347e-05	0.982,0.942,0.861	1.0,0.961,0.967	-0.048
12563	gene:Solyc04g015970.2	NA	4	+	6521567	6521665	6521575	6521665	6521378	6521493	12563	4,0,5	21,34,6	2,7,4	8,32,17	157	149	8.16457051945345e-07	1.25476792017e-05	0.153,0.0,0.442	0.192,0.172,0.183	0.016
7264	gene:Solyc04g024590.2	NA	4	+	30015366	30015462	30015369	30015462	30012357	30012396	7264	6,2,14	248,163,127	17,13,11	173,208,285	152	149	8.200654914890394e-07	1.2596259636e-05	0.023,0.012,0.098	0.088,0.058,0.036	-0.016
18901	gene:Solyc04g017610.2	NA	4	+	7577867	7578059	7577906	7578059	7574778	7574839	18901	3,1,4	3,6,1	0,0,0	1,4,3	188	149	8.258608286328273e-07	1.26783596675e-05	0.442,0.117,0.76	0.0,0.0,0.0	0.44
18857	gene:Solyc01g088810.2	NA	1	+	83545332	83545578	83545341	83545578	83544640	83545213	18857	2,7,0	6,4,6	0,0,0	3,6,7	158	149	8.283355213597029e-07	1.27094204926e-05	0.239,0.623,0.0	0.0,0.0,0.0	0.287
17533	gene:Solyc11g020210.1	NA	11	+	10488666	10488757	10488735	10488757	10488352	10488375	17533	19,4,0	29,11,5	0,5,4	3,13,16	218	149	8.297512341445004e-07	1.27242080596e-05	0.309,0.199,0.0	0.0,0.208,0.146	0.051
17840	gene:Solyc08g076420.2	NA	8	-	60429204	60429391	60429204	60429323	60430796	60430892	17840	62,12,16	1044,467,484	30,29,30	432,655,653	217	149	8.317339114948717e-07	1.2747669177e-05	0.039,0.017,0.022	0.046,0.03,0.031	-0.01
9051	gene:Solyc06g005190.2	NA	6	+	205686	205799	205689	205799	205435	205589	9051	9,5,3	51,69,56	2,3,2	34,81,113	152	149	8.400239915109892e-07	1.28677233302e-05	0.147,0.066,0.05	0.055,0.035,0.017	0.052
28046	gene:Solyc06g082150.2	NA	6	+	48054800	48055010	48054803	48055010	48054034	48054244	28046	24,17,20	21,4,6	23,24,23	7,10,9	152	149	8.455944802375632e-07	1.29460101093e-05	0.528,0.806,0.766	0.763,0.702,0.715	-0.027
10272	gene:Solyc08g075020.2	NA	8	+	59179617	59179720	59179651	59179720	59179414	59179501	10272	10,5,1	0,2,2	7,5,1	1,2,4	183	149	8.736504561315851e-07	1.33682764089e-05	1.0,0.671,0.289	0.851,0.671,0.169	0.09
24701	gene:Solyc01g008330.2	NA	1	+	2459572	2459685	2459578	2459685	2458834	2458916	24701	32,11,29	449,233,160	28,27,23	100,188,197	155	149	8.742457778417849e-07	1.33701194324e-05	0.064,0.043,0.148	0.212,0.121,0.101	-0.06
17321	gene:Solyc11g065020.1	NA	11	+	50338295	50338517	50338352	50338517	50337356	50337367	17321	10,6,1	62,37,15	8,9,6	23,47,40	206	149	8.778461144790383e-07	1.3417892157e-05	0.104,0.105,0.046	0.201,0.122,0.098	-0.055
4377	gene:Solyc01g058530.2	NA	1	-	66807334	66807530	66807334	66807378	66808300	66808441	4377	3,1,0	3,0,1	1,6,2	2,6,0	301	149	8.806122217318182e-07	1.34528687482e-05	0.331,1.0,0.0	0.198,0.331,1.0	-0.066
688	gene:Solyc03g119670.2	NA	3	+	68230995	68231136	68231003	68231136	68229703	68229778	688	19,5,4	8,1,0	4,10,13	5,7,5	157	149	8.869607321681985e-07	1.35425051053e-05	0.693,0.826,1.0	0.432,0.576,0.712	0.266
5917	gene:Solyc07g052570.2	NA	7	-	61060255	61060403	61060255	61060387	61060705	61060781	5917	4,3,0	30,11,26	2,2,1	13,28,40	165	149	8.926077891177022e-07	1.36213400014e-05	0.107,0.198,0.0	0.122,0.061,0.022	0.033
2836	gene:Solyc01g056340.2	DET1	1	+	53615097	53615250	53615160	53615250	53604822	53604870	2836	4,6,4	4,6,4	2,5,5	1,0,0	212	149	9.274292675272278e-07	1.41450547276e-05	0.413,0.413,0.413	0.584,1.0,1.0	-0.448
2808	gene:Solyc08g077770.2	NA	8	-	61673051	61673184	61673051	61673107	61673376	61673457	2808	1,0,0	0,0,4	0,0,4	0,0,0	226	149	9.282653279795202e-07	1.41501409363e-05	1.0,NA,0.0	NA,NA,1.0	-0.5
13058	gene:Solyc04g080170.2	NA	4	-	64430691	64430756	64430691	64430743	64431371	64431460	13058	4,0,0	53,19,30	0,2,4	19,28,32	162	149	9.846523740410319e-07	1.50015625493e-05	0.065,0.0,0.0	0.0,0.062,0.103	-0.033
24769	gene:Solyc01g109700.2	NA	1	+	96597102	96597227	96597124	96597227	96596842	96597027	24769	4,2,0	135,59,84	3,4,2	57,63,132	171	149	9.93365683166748e-07	1.51261280744e-05	0.025,0.029,0.0	0.044,0.052,0.013	-0.018
13806	gene:Solyc03g119070.2	NA	3	+	67781167	67781259	67781214	67781259	67780942	67781021	13806	3,3,0	11,0,3	0,0,0	0,7,0	196	149	9.982048015263058e-07	1.51915979389e-05	0.172,1.0,0.0	NA,0.0,NA	0.391
14877	gene:Solyc12g043020.1	NA	12	-	39248397	39248487	39248397	39248481	39248648	39248707	14877	14,1,2	0,6,2	5,8,4	0,0,0	155	149	1.0171740665546572e-06	1.54719264418e-05	1.0,0.138,0.49	1.0,1.0,1.0	-0.457
11067	gene:Solyc08g042030.1	NA	8	-	24130951	24131002	24130951	24130994	24131526	24131589	11067	10,10,4	4,4,0	8,12,13	1,1,4	157	149	1.020843561995087e-06	1.55193577149e-05	0.703,0.703,1.0	0.884,0.919,0.755	-0.051
11768	gene:Solyc07g045180.2	NA	7	+	58296517	58296549	58296522	58296549	58292565	58292781	11768	2,2,1	11,1,0	1,0,1	5,3,5	154	149	1.023858491217627e-06	1.55567921318e-05	0.15,0.659,1.0	0.162,0.0,0.162	0.495
23433	gene:Solyc01g105970.2	NA	1	-	93971762	93971930	93971762	93971887	93973783	93973955	23433	0,0,0	0,4,0	0,4,0	0,0,0	192	149	1.026167683060684e-06	1.55834687792e-05	NA,0.0,NA	NA,1.0,NA	-1.0
18328	gene:Solyc09g064920.2	NA	9	-	62445949	62446058	62445949	62446044	62446137	62446203	18328	0,0,0	1,2,0	3,3,0	0,3,0	163	149	1.0283379080086715e-06	1.56080074393e-05	0.0,0.0,NA	1.0,0.478,NA	-0.739
28303	gene:Solyc06g054020.2	NA	6	+	36895083	36895267	36895096	36895267	36894223	36895021	28303	8,1,0	68,51,21	0,3,3	35,61,71	162	149	1.039546336617145e-06	1.57696266743e-05	0.098,0.018,0.0	0.0,0.043,0.037	0.012
2535	gene:Solyc07g027020.2	NA	7	-	33215909	33215992	33215909	33215987	33216101	33216249	2535	45,24,21	108,65,131	18,37,54	154,140,139	154	149	1.0469336324138098e-06	1.58731375448e-05	0.287,0.263,0.134	0.102,0.204,0.273	0.035
2015	gene:Solyc07g066670.2	NA	7	-	68040770	68040868	68040770	68040855	68040998	68041119	2015	63,23,14	14,8,5	13,26,30	0,0,3	162	149	1.0612145582575545e-06	1.60809988632e-05	0.805,0.726,0.72	1.0,1.0,0.902	-0.217
10085	gene:Solyc11g013840.1	NA	11	-	7259384	7259482	7259384	7259450	7262090	7262721	10085	21,6,3	38,23,19	8,18,12	12,22,16	181	149	1.0648827855554271e-06	1.61279046946e-05	0.313,0.177,0.115	0.354,0.402,0.382	-0.178
6859	gene:Solyc09g065950.2	NA	9	-	64226807	64226863	64226807	64226856	64227927	64228135	6859	365,175,229	21,5,10	226,267,317	6,9,11	156	149	1.0656002449769801e-06	1.61300940308e-05	0.943,0.971,0.956	0.973,0.966,0.965	-0.011
16113	gene:Solyc09g014890.2	NA	9	+	7129854	7130040	7129860	7130040	7129071	7129158	16113	2,9,2	26,19,15	12,8,10	18,46,38	155	149	1.0670435654640162e-06	1.61432625393e-05	0.069,0.313,0.114	0.391,0.143,0.202	-0.08
13112	gene:Solyc11g005130.1	NA	11	-	113535	113769	113535	113766	114308	114410	13112	6,2,1	0,0,0	2,1,4	0,2,5	152	149	1.0693087771383684e-06	1.61688445866e-05	1.0,1.0,1.0	1.0,0.329,0.44	0.41
13739	gene:Solyc05g050720.2	NA	5	-	60846712	60846933	60846712	60846847	60848281	60848322	13739	14,12,7	61,35,67	8,7,11	54,47,78	235	149	1.0723020184325988e-06	1.62054016795e-05	0.127,0.179,0.062	0.086,0.086,0.082	0.038
9671	gene:Solyc02g094520.2	NA	2	-	55036987	55037134	55036987	55037122	55037203	55037434	9671	8,4,7	4,0,2	2,6,2	0,3,0	161	149	1.0730138862461924e-06	1.62074602829e-05	0.649,1.0,0.764	1.0,0.649,1.0	-0.079
28083	gene:Solyc04g007860.2	NA	4	+	1535993	1536094	1536012	1536094	1534476	1534604	28083	0,0,0	0,0,4	0,0,4	0,0,0	168	149	1.0745439631522512e-06	1.62218687842e-05	NA,NA,0.0	NA,NA,1.0	-1.0
15407	gene:Solyc01g110840.2	NA	1	+	97367457	97367543	97367460	97367543	97367273	97367359	15407	2,0,4	0,0,0	0,0,0	0,0,4	152	149	1.088568780571217e-06	1.64072023646e-05	1.0,NA,1.0	NA,NA,0.0	1.0
24120	gene:Solyc03g115860.2	NA	3	-	65463252	65463434	65463252	65463431	65464935	65465337	24120	0,4,0	3,0,4	0,0,4	0,0,0	152	149	1.088568780571217e-06	1.64072023646e-05	0.0,1.0,0.0	NA,NA,1.0	-0.667
826	gene:Solyc10g076910.1	NA	10	-	59883905	59883972	59883905	59883967	59884931	59885156	826	0,0,4	0,0,0	0,4,0	0,0,4	154	149	1.0878712064138348e-06	1.64072023646e-05	NA,NA,1.0	NA,1.0,0.0	0.5
27442	gene:Solyc05g006240.2	NA	5	-	901584	901689	901584	901646	901765	901877	27442	220,147,84	11,5,9	91,183,147	0,1,1	192	149	1.099567954605943e-06	1.65641175826e-05	0.939,0.958,0.879	1.0,0.993,0.991	-0.069
24859	gene:Solyc05g051230.2	NA	5	+	61498393	61498583	61498525	61498583	61497678	61497799	24859	50,19,10	167,123,64	24,23,19	106,153,105	281	149	1.1005561282534805e-06	1.65701378561e-05	0.137,0.076,0.077	0.107,0.074,0.088	0.007
25153	gene:Solyc01g100050.2	NA	1	+	90158983	90159204	90159022	90159204	90158483	90158579	25153	11,5,4	365,184,193	5,6,7	268,311,372	188	149	1.1058862197073354e-06	1.6641489319e-05	0.023,0.021,0.016	0.015,0.015,0.015	0.005
[truncated: 26,284 more rows]
