# Supplementary material for: High transcriptome plasticity drives phosphate starvation responses in tomato
Source: Stress Biol. 2022 Mar 18;2(1):18. doi: 10.1007/s44154-022-00035-4 (PMC10441952; doi:10.1007/s44154-022-00035-4)
Supplement: Supplementary file 3 — Additional file 3. [file 44154_2022_35_MOESM3_ESM.zip › rmats_1r/A5SS.MATS.ReadsOnTargetAndJunctionCounts.txt]

ID	GeneID	geneSymbol	chr	strand	longExonStart_0base	longExonEnd	shortES	shortEE	flankingES	flankingEE	ID	IC_SAMPLE_1	SC_SAMPLE_1	IC_SAMPLE_2	SC_SAMPLE_2	IncFormLen	SkipFormLen	PValue	FDR	IncLevel1	IncLevel2	IncLevelDifference
14427	gene:Solyc07g066650.2	NA	7	-	68010431	68010505	68010440	68010505	68009259	68009318	14427	49,21,10	939,305,320	26,47,187	474,682,562	158	149	5.513105726453366e-268	9.03763421738e-264	0.047,0.061,0.029	0.049,0.061,0.239	-0.071
14603	gene:Solyc11g006460.1	NA	11	-	1151444	1151664	1151447	1151664	1151180	1151326	14603	52,20,27	80,62,0	11,28,20	64,167,136	152	149	2.9056217910692327e-229	2.38159290105e-225	0.389,0.24,1.0	0.144,0.141,0.126	0.406
13434	gene:Solyc07g064910.2	NA	7	+	66886818	66887049	66886818	66886914	66887408	66887535	13434	16,18,9	82,61,36	1,3,2	36,59,61	284	149	1.7919050948398313e-171	9.7915667399e-168	0.093,0.134,0.116	0.014,0.026,0.017	0.095
12756	gene:Solyc03g115650.2	NA	3	+	65287613	65287895	65287613	65287860	65289140	65289263	12756	10901,5449,7405	526,0,0	12620,14727,16534	0,863,563	184	149	8.572888686030632e-149	3.51338410575e-145	0.944,1.0,1.0	1.0,0.933,0.96	0.017
398	gene:Solyc06g060670.2	NA	6	+	38696357	38696439	38696357	38696432	38696518	38696615	398	9,1,8	71,46,44	0,2,0	31,56,62	156	149	1.6158361557081087e-115	5.2976804201e-112	0.108,0.02,0.148	0.0,0.033,0.0	0.081
14668	gene:Solyc04g057880.2	NA	4	+	54990907	54991115	54990907	54990999	54992219	54992386	14668	20,26,19	0,1,0	15,31,37	2,6,4	265	149	3.980451632965714e-114	1.08752572699e-110	1.0,0.936,1.0	0.808,0.744,0.839	0.182
4346	gene:Solyc12g056740.1	NA	12	-	62817959	62818090	62818041	62818090	62817357	62817866	4346	2,5,6	172,88,80	9,15,15	65,109,110	231	149	8.029205384353991e-108	1.88032519808e-104	0.007,0.035,0.046	0.082,0.082,0.081	-0.052
15107	gene:Solyc10g008640.2	NA	10	-	2718152	2718308	2718186	2718308	2717792	2717878	15107	6,1,3	79,41,31	8,6,15	22,49,33	183	149	2.6495788907527605e-104	5.42931834451e-101	0.058,0.019,0.073	0.228,0.091,0.27	-0.146
14601	gene:Solyc11g006460.1	NA	11	-	1151426	1151591	1151492	1151591	1151180	1151326	14601	8303,5423,3857	0,0,0	5958,8296,9329	0,961,842	215	149	1.6845155484256683e-103	3.06825148726e-100	1.0,1.0,1.0	1.0,0.857,0.885	0.086
975	gene:Solyc01g006880.2	NA	1	+	1454681	1454899	1454681	1454890	1456434	1456707	975	2,0,1	0,3,5	3,6,3	3,0,0	158	149	1.2834055528256393e-102	2.10388672275e-99	1.0,0.0,0.159	0.485,1.0,1.0	-0.442
16690	gene:Solyc04g050180.2	NA	4	-	45765397	45765612	45765414	45765612	45761704	45761787	16690	95,40,44	12,4,4	27,58,57	3,0,0	166	149	5.860558863435739e-100	8.00601178736e-97	0.877,0.9,0.908	0.89,1.0,1.0	-0.068
9773	gene:Solyc04g015480.2	NA	4	+	5687217	5687454	5687217	5687337	5688033	5688112	9773	66,57,49	8,3,4	56,64,95	3,0,0	266	149	5.450319904996865e-100	8.00601178736e-97	0.822,0.914,0.873	0.913,1.0,1.0	-0.101
4893	gene:Solyc04g071320.2	NA	4	-	58250536	58250762	58250632	58250762	58247955	58248060	4893	5,0,4	2,2,0	0,1,0	1,0,1	245	149	1.8585934866391438e-98	2.34368638665e-95	0.603,0.0,1.0	0.0,1.0,0.0	0.201
16654	gene:Solyc01g057340.2	NA	1	-	60511188	60511326	60511253	60511326	60511061	60511111	16654	34,9,5	7,2,0	9,25,16	0,0,1	214	149	3.756303908508279e-98	4.39836356944e-95	0.772,0.758,1.0	1.0,1.0,0.918	-0.129
16108	gene:Solyc02g032120.2	NA	2	+	27601361	27601480	27601361	27601462	27601589	27601884	16108	32,10,5	2,0,0	6,13,15	6,2,2	167	149	7.439404118946058e-97	8.13027678146e-94	0.935,1.0,1.0	0.472,0.853,0.87	0.247
6360	gene:Solyc01g112010.2	NA	1	-	98140393	98140458	98140398	98140458	98139827	98140176	6360	0,5,0	6,0,2	0,1,0	0,5,2	154	149	2.0679644807120386e-96	2.11875885827e-93	0.0,1.0,0.0	NA,0.162,0.0	0.252
13340	gene:Solyc04g008700.2	NA	4	+	2363297	2363465	2363297	2363461	2363806	2363844	13340	2,0,0	51,36,43	11,1,3	25,59,58	153	149	6.099406902207374e-96	5.88162219693e-93	0.037,0.0,0.0	0.3,0.016,0.048	-0.109
10745	gene:Solyc12g056840.1	NA	12	+	62911755	62911923	62911755	62911891	62912007	62912217	10745	3,0,0	107,74,20	1,7,8	50,51,58	181	149	4.1481550214925415e-95	3.7778169593e-92	0.023,0.0,0.0	0.016,0.102,0.102	-0.066
16744	gene:Solyc06g066320.2	NA	6	-	41602163	41602362	41602250	41602362	41601715	41602091	16744	10,9,6	6,4,0	0,2,3	5,8,2	236	149	1.7018901660055978e-94	1.4683729206e-91	0.513,0.587,1.0	0.0,0.136,0.486	0.493
9984	gene:Solyc09g091250.2	NA	9	+	70548617	70548732	70548617	70548682	70548948	70549590	9984	3,0,1	1,5,0	0,4,2	0,1,1	199	149	6.603842255213876e-93	5.41283930449e-90	0.692,0.0,1.0	NA,0.75,0.6	-0.111
7910	gene:Solyc01g096540.2	NA	1	-	87628973	87629113	87629071	87629113	87628769	87628831	7910	4,0,0	9,8,4	10,3,6	0,8,7	247	149	6.726956273795803e-92	5.25119019983e-89	0.211,0.0,0.0	1.0,0.184,0.341	-0.438
11452	gene:Solyc11g072540.1	NA	11	+	55731666	55731822	55731666	55731814	55731889	55732576	11452	7,4,3	2,1,3	1,0,2	4,7,2	157	149	2.7272173690692036e-91	2.03214883323e-88	0.769,0.792,0.487	0.192,0.0,0.487	0.456
15363	gene:Solyc12g099470.1	NA	12	-	66613756	66613885	66613779	66613885	66613596	66613658	15363	24,27,29	252,122,109	28,38,51	60,125,164	172	149	4.517293260519839e-91	3.21965167042e-88	0.076,0.161,0.187	0.288,0.208,0.212	-0.095
10593	gene:Solyc06g071500.2	NA	6	+	44024600	44024745	44024600	44024738	44024814	44025134	10593	7,8,9	697,501,380	13,19,29	457,564,578	156	149	5.041472812839146e-91	3.44353599254e-88	0.01,0.015,0.022	0.026,0.031,0.046	-0.019
16860	gene:Solyc08g080130.2	NA	8	+	63473187	63473256	63473187	63473221	63473349	63473497	16860	241,108,158	8,0,0	110,150,165	0,11,15	184	149	5.534156855946101e-91	3.62885733358e-88	0.961,1.0,1.0	1.0,0.917,0.899	0.048
10024	gene:Solyc05g012480.2	NA	5	-	5717749	5717901	5717759	5717901	5717507	5717659	10024	33,13,1	0,1,8	7,8,17	0,0,1	159	149	7.44954926764998e-91	4.69694081325e-88	1.0,0.924,0.105	1.0,1.0,0.941	-0.304
2766	gene:Solyc09g090400.2	NA	9	+	69928148	69928303	69928148	69928267	69929859	69930147	2766	84,49,14	0,5,0	25,31,42	2,8,7	185	149	2.045730514003716e-90	1.24206149319e-87	1.0,0.888,1.0	0.91,0.757,0.829	0.131
15016	gene:Solyc03g006870.2	NA	3	+	1385341	1385505	1385341	1385410	1385612	1385735	15016	4,0,0	43,17,19	9,4,2	14,27,11	244	149	1.1803614817973618e-87	6.91059491825e-85	0.054,0.0,0.0	0.282,0.083,0.1	-0.137
14600	gene:Solyc11g006460.1	NA	11	-	1151429	1151591	1151492	1151591	1151180	1151326	14600	2309,1336,974	0,0,0	1344,1661,1635	0,961,842	212	149	6.93749600804195e-86	3.92159903655e-83	1.0,1.0,1.0	1.0,0.548,0.577	0.292
4088	gene:Solyc12g044600.2	NA	12	-	38245304	38245396	38245337	38245396	38244674	38244795	4088	4,2,0	1,3,1	0,1,1	1,0,0	182	149	1.2387514523263854e-85	6.76895085266e-83	0.766,0.353,0.0	0.0,1.0,1.0	-0.294
14602	gene:Solyc11g006460.1	NA	11	-	1151447	1151591	1151492	1151591	1151180	1151326	14602	2085,1258,800	0,0,0	1254,1570,1486	0,961,842	194	149	3.1123245152034627e-85	1.64581728315e-82	1.0,1.0,1.0	1.0,0.556,0.575	0.29
14599	gene:Solyc11g006460.1	NA	11	-	1151444	1151591	1151492	1151591	1151180	1151326	14599	2057,1216,827	0,0,0	1201,1431,1370	0,961,842	197	149	6.531445031626942e-83	3.34593682511e-80	1.0,1.0,1.0	1.0,0.53,0.552	0.306
6277	gene:Solyc05g025650.2	NA	5	-	35399101	35399198	35399127	35399198	35398979	35399026	6277	11,6,8	3,0,2	0,4,3	0,5,5	175	149	9.39138271121882e-83	4.66524050864e-80	0.757,1.0,0.773	NA,0.405,0.338	0.472
12942	gene:Solyc08g065440.2	NA	8	-	53469745	53469901	53469848	53469901	53469442	53469609	12942	14,0,3	106,23,8	0,1,0	8,37,17	252	149	7.989809024987035e-82	3.85226292196e-79	0.072,0.0,0.181	0.0,0.016,0.0	0.079
9417	gene:Solyc09g074420.2	NA	9	+	66230726	66230774	66230726	66230761	66231049	66231137	9417	16,10,2	4,3,2	10,11,13	0,0,2	162	149	1.1478875893033657e-81	5.37637750041e-79	0.786,0.754,0.479	1.0,1.0,0.857	-0.279
16691	gene:Solyc04g050180.2	NA	4	-	45765381	45765612	45765397	45765612	45761704	45761787	16691	7,6,0	75,32,41	7,4,21	22,42,46	165	149	4.0075574920751997e-81	1.82488583243e-78	0.078,0.145,0.0	0.223,0.079,0.292	-0.124
4363	gene:Solyc07g064110.2	NA	7	-	66389854	66389972	66389872	66389972	66388429	66388525	4363	24,21,11	0,0,2	17,21,28	0,6,13	167	149	4.597271610707479e-81	2.03683982471e-78	1.0,1.0,0.831	1.0,0.757,0.658	0.139
6384	gene:Solyc01g067720.2	NA	1	-	76662898	76663123	76663044	76663123	76662395	76662457	6384	5,0,0	0,1,0	1,1,0	4,0,2	295	149	9.352938446336916e-81	4.03480841976e-78	1.0,0.0,NA	0.112,1.0,0.0	0.129
8812	gene:Solyc01g100950.2	NA	1	-	90837885	90837962	90837896	90837962	90837714	90837809	8812	5,1,3	1,1,5	0,1,5	0,1,0	160	149	1.0943295139520135e-80	4.59983172364e-78	0.823,0.482,0.358	NA,0.482,1.0	-0.187
2123	gene:Solyc09g061420.2	NA	9	-	59095993	59096061	59096008	59096061	59095611	59095806	2123	1,0,2	0,9,0	0,3,8	0,0,3	164	149	1.534286636697243e-79	6.28789020884e-77	1.0,0.0,1.0	NA,1.0,0.708	-0.187
1014	gene:Solyc07g047720.2	NA	7	+	58936359	58936455	58936359	58936427	58936791	58937199	1014	1,6,0	0,2,0	2,0,2	4,3,2	177	149	1.6848018275147503e-79	6.73633081913e-77	1.0,0.716,NA	0.296,0.0,0.457	0.607
2326	gene:Solyc02g078900.2	NA	2	-	43534322	43534411	43534373	43534411	43533223	43533909	2326	1,5,1	2,11,2	1,0,1	0,1,0	200	149	8.187628332057533e-78	3.19570931541e-75	0.271,0.253,0.271	1.0,0.0,1.0	-0.402
4321	gene:Solyc08g007080.2	NA	8	-	1640693	1640776	1640698	1640776	1640478	1640583	4321	43,39,27	6,3,0	20,23,16	6,8,6	154	149	1.5560457061038223e-77	5.9321528512e-75	0.874,0.926,1.0	0.763,0.736,0.721	0.193
8527	gene:Solyc02g088920.2	NA	2	-	50845871	50846016	50845928	50846016	50845217	50845404	8527	12,6,2	0,3,0	6,6,7	3,8,4	206	149	1.815053002095112e-76	6.76230996894e-74	1.0,0.591,1.0	0.591,0.352,0.559	0.363
5985	gene:Solyc03g114780.2	NA	3	+	64672255	64672482	64672255	64672475	64672605	64672685	5985	1,0,1	3,3,0	6,5,4	0,2,10	156	149	4.790343719981221e-75	1.74506899115e-72	0.241,0.0,1.0	1.0,0.705,0.276	-0.247
6130	gene:Solyc05g018810.2	NA	5	+	23877988	23878189	23877988	23878138	23879263	23879625	6130	163,91,147	1,2,2	123,171,188	14,4,4	200	149	2.509169402220628e-73	8.94191608926e-71	0.992,0.971,0.982	0.867,0.97,0.972	0.045
12311	gene:Solyc03g026210.2	NA	3	-	3611121	3611223	3611134	3611223	3610908	3611025	12311	8,0,5	7,4,2	10,0,9	1,2,0	162	149	3.055558694812169e-73	1.06573986562e-70	0.512,0.0,0.697	0.902,0.0,1.0	-0.231
8800	gene:Solyc03g112520.2	NA	3	-	62914292	62914426	62914364	62914426	62913979	62914050	8800	4,3,0	124,92,72	3,6,13	45,97,107	221	149	6.781867872543853e-72	2.31614916739e-69	0.021,0.022,0.0	0.043,0.04,0.076	-0.039
2806	gene:Solyc01g080220.2	NA	1	+	79433337	79433512	79433337	79433457	79433642	79433664	2806	759,297,169	11,5,2	172,338,452	8,23,6	204	149	7.571753516757505e-72	2.53313786531e-69	0.981,0.977,0.984	0.94,0.915,0.982	0.035
4415	gene:Solyc11g044900.1	NA	11	-	32059399	32059506	32059470	32059506	32059176	32059278	4415	98,52,17	8,1,2	21,39,52	0,0,1	220	149	1.626131840463482e-71	5.33143585214e-69	0.892,0.972,0.852	1.0,1.0,0.972	-0.085
4571	gene:Solyc04g014510.2	NA	4	+	4779959	4780045	4779959	4780033	4780629	4780669	4571	104,68,12	1981,1163,597	15,52,19	676,1544,1387	161	149	2.9695506670567663e-71	9.54506746766e-69	0.046,0.051,0.018	0.02,0.03,0.013	0.017
6881	gene:Solyc02g080780.2	NA	2	-	44912224	44912344	44912238	44912344	44911984	44912143	6881	71,23,16	2,0,2	19,31,50	2,9,5	163	149	3.2207682611898025e-71	1.01534719434e-68	0.97,1.0,0.88	0.897,0.759,0.901	0.098
5285	gene:Solyc03g113590.2	NA	3	-	63669177	63669384	63669356	63669384	63669012	63669083	5285	50,25,7	303,90,99	8,22,11	120,201,178	328	149	7.973426134526002e-71	2.46619574761e-68	0.07,0.112,0.031	0.029,0.047,0.027	0.037
5953	gene:Solyc02g071890.2	NA	2	+	41269426	41269544	41269426	41269528	41270442	41271108	5953	1,1,0	4,0,0	3,0,0	0,1,2	165	149	1.069437179064615e-70	3.24653401415e-68	0.184,1.0,NA	1.0,0.0,0.0	0.259
14704	gene:Solyc05g055160.2	NA	5	-	64924568	64924727	64924628	64924727	64924349	64924473	14704	2118,1309,829	0,0,0	779,2327,1418	666,0,1194	209	149	2.9335987671828356e-70	8.74372447099e-68	1.0,1.0,1.0	0.455,1.0,0.458	0.362
2669	gene:Solyc01g010470.2	NA	1	+	5362876	5363015	5362876	5363010	5363098	5363216	2669	22,7,1	1,0,0	11,5,6	1,3,2	154	149	4.242666843671787e-68	1.24196495658e-65	0.955,1.0,1.0	0.914,0.617,0.744	0.227
1384	gene:Solyc02g080940.2	NA	2	+	45030306	45030407	45030306	45030394	45030506	45030640	1384	9,2,4	241,70,38	7,7,14	57,78,85	162	149	1.3584938558999442e-67	3.87217676951e-65	0.033,0.026,0.088	0.101,0.076,0.132	-0.054
15119	gene:Solyc05g007020.2	NA	5	-	1610655	1610835	1610742	1610835	1610401	1610526	15119	484,185,251	4,0,4	376,457,436	8,0,24	236	149	1.3700131314056193e-67	3.87217676951e-65	0.987,1.0,0.975	0.967,1.0,0.92	0.025
1132	gene:Solyc04g009770.2	NA	4	+	3083997	3084100	3083997	3084097	3084251	3084393	1132	0,0,0	0,0,85	0,0,208	0,0,0	152	149	1.6415363726648256e-67	4.56096707747e-65	NA,NA,0.0	NA,NA,1.0	-1.0
16484	gene:Solyc05g052210.2	NA	5	-	62493247	62493809	62493735	62493809	62492972	62493018	16484	315,97,42	3,3,0	63,164,112	4,5,8	637	149	5.2556138529632785e-67	1.43592129819e-64	0.961,0.883,1.0	0.787,0.885,0.766	0.135
11468	gene:Solyc03g114790.2	NA	3	+	64682328	64682552	64682328	64682549	64683272	64683506	11468	147,86,79	14,9,0	98,115,139	17,21,26	152	149	7.228824968981736e-67	1.94265783142e-64	0.911,0.904,1.0	0.85,0.843,0.84	0.094
13826	gene:Solyc01g108050.2	NA	1	+	95431334	95431428	95431334	95431393	95431529	95431623	13826	1,3,9	25,6,9	0,1,2	10,12,18	184	149	6.001783733195626e-66	1.58689097965e-63	0.031,0.288,0.447	0.0,0.063,0.083	0.207
2139	gene:Solyc12g096590.1	NA	12	-	65446192	65446300	65446275	65446300	65445948	65446070	2139	19,18,1	6,2,2	6,6,9	0,2,0	232	149	6.184193218876778e-66	1.60916634027e-63	0.67,0.853,0.243	1.0,0.658,1.0	-0.297
3730	gene:Solyc02g022930.2	NA	2	-	24434767	24434927	24434788	24434927	24430060	24430145	3730	1,5,1	5,0,0	1,4,5	1,0,0	170	149	7.66676736821397e-66	1.96377058542e-63	0.149,1.0,1.0	0.467,1.0,1.0	-0.106
6220	gene:Solyc10g079550.1	NA	10	-	61066764	61066913	61066774	61066913	61066106	61066228	6220	1,0,2	52,25,32	0,2,9	18,45,21	159	149	2.010054003313203e-65	5.06935619636e-63	0.018,0.0,0.055	0.0,0.04,0.287	-0.085
6129	gene:Solyc05g018810.2	NA	5	+	23877984	23878189	23877984	23878002	23879263	23879625	6129	50,32,43	56,39,43	43,43,44	86,78,96	336	149	1.0445305612861626e-64	2.59439234715e-62	0.284,0.267,0.307	0.181,0.196,0.169	0.104
460	gene:Solyc12g055760.1	NA	12	-	61747475	61747663	61747479	61747663	61744723	61744752	460	353,349,372	4054,1489,1488	355,418,582	1261,2124,2610	153	149	1.4657771422741256e-64	3.586340999e-62	0.078,0.186,0.196	0.215,0.161,0.178	-0.031
9881	gene:Solyc10g044890.1	NA	10	+	28881567	28881782	28881567	28881768	28882198	28882297	9881	245,164,106	6,0,1	85,163,184	8,3,9	163	149	2.3214568753756395e-64	5.59641802324e-62	0.974,1.0,0.99	0.907,0.98,0.949	0.043
461	gene:Solyc12g055760.1	NA	12	-	61747470	61747663	61747479	61747663	61744723	61744752	461	355,350,373	4054,1489,1488	356,420,581	1261,2124,2610	158	149	7.731806325916914e-64	1.83692030581e-61	0.076,0.181,0.191	0.21,0.157,0.174	-0.031
15491	gene:Solyc04g049160.2	NA	4	+	39934998	39935173	39934998	39935151	39935301	39935417	15491	9,3,2	120,48,25	1,1,0	28,62,46	171	149	1.0009849058910937e-63	2.34416365175e-61	0.061,0.052,0.065	0.03,0.014,0.0	0.045
5882	gene:Solyc04g025290.2	NA	4	-	24330165	24330351	24330170	24330351	24329325	24329705	5882	2,1,0	7,0,2	0,3,3	2,0,0	154	149	2.461445280425993e-63	5.68316513831e-61	0.217,1.0,0.0	0.0,1.0,1.0	-0.261
15931	gene:Solyc05g055940.2	NA	5	+	65377630	65377737	65377630	65377700	65378473	65378881	15931	1,3,4	181,128,101	12,6,7	98,129,125	186	149	3.439117496651954e-62	7.83020182259e-60	0.004,0.018,0.031	0.089,0.036,0.043	-0.038
10095	gene:Solyc07g055870.2	NA	7	+	63790579	63790669	63790579	63790665	63790774	63790895	10095	2,4,7	13,4,3	2,2,1	6,12,19	153	149	3.5313220051133616e-61	7.92999474381e-59	0.13,0.493,0.694	0.245,0.14,0.049	0.294
9777	gene:Solyc04g015480.2	NA	4	+	5687217	5687337	5687217	5687328	5688033	5688112	9777	8,3,4	6,0,2	3,0,0	8,4,0	158	149	4.938923781666518e-61	1.09410510207e-58	0.557,1.0,0.654	0.261,0.0,NA	0.607
962	gene:Solyc01g087910.2	NA	1	-	82777797	82777887	82777844	82777887	82777175	82777315	962	41,14,17	3,0,3	24,24,33	5,10,7	196	149	1.7055673374468624e-60	3.7279153817e-58	0.912,1.0,0.812	0.785,0.646,0.782	0.17
8868	gene:Solyc02g062350.2	NA	2	-	33958950	33959149	33959048	33959149	33957076	33957521	8868	3,1,0	130,47,16	5,5,2	28,53,33	247	149	1.8900131254857846e-60	4.07670857449e-58	0.014,0.013,0.0	0.097,0.054,0.035	-0.053
8052	gene:Solyc10g080130.1	NA	10	+	61518778	61518876	61518778	61518826	61519775	61519846	8052	134,32,67	112,47,74	56,55,55	103,84,91	199	149	6.101749833968664e-60	1.2990387666e-57	0.473,0.338,0.404	0.289,0.329,0.312	0.095
4280	gene:Solyc09g091850.2	NA	9	-	71061896	71062073	71062000	71062073	71060895	71061034	4280	5,6,0	31,17,21	9,14,5	12,21,25	253	149	9.049437423888206e-60	1.90189009859e-57	0.087,0.172,0.0	0.306,0.282,0.105	-0.145
15476	gene:Solyc12g098360.1	NA	12	-	65893661	65893790	65893671	65893790	65893393	65893434	15476	0,0,1	31,17,12	1,4,3	18,30,20	159	149	1.1125144953230625e-59	2.30853799011e-57	0.0,0.0,0.072	0.049,0.111,0.123	-0.07
12604	gene:Solyc11g006930.1	NA	11	+	1444611	1444783	1444611	1444769	1445040	1445054	12604	90,43,32	15,1,3	21,57,40	14,11,9	163	149	1.184229364618262e-58	2.42663399677e-56	0.846,0.975,0.907	0.578,0.826,0.802	0.174
11956	gene:Solyc04g082300.2	NA	4	-	66015075	66015158	66015084	66015158	66014882	66014953	11956	2,2,0	166,94,72	3,0,11	66,100,96	158	149	1.8452968127075905e-58	3.73456180873e-56	0.011,0.02,0.0	0.041,0.0,0.098	-0.036
1268	gene:Solyc04g082340.2	NA	4	-	66048429	66048569	66048443	66048569	66047787	66047931	1268	9,5,2	84,28,31	1,3,1	29,52,82	163	149	2.1456711960714487e-58	4.28951072161e-56	0.089,0.14,0.056	0.031,0.05,0.011	0.064
10766	gene:Solyc03g063220.1	NA	3	-	33674948	33675023	33674955	33675023	33674732	33674867	10766	2,1,0	9,3,4	0,3,14	9,6,4	156	149	3.205949076597675e-58	6.33194255574e-56	0.175,0.241,0.0	0.0,0.323,0.77	-0.226
1125	gene:Solyc04g009770.2	NA	4	+	3082478	3082682	3082478	3082547	3083991	3084157	1125	2,8,0	2,2,2	0,3,0	2,4,4	284	149	4.7294109614112946e-58	9.22967070124e-56	0.344,0.677,0.0	0.0,0.282,0.0	0.246
4019	gene:Solyc04g005330.2	NA	4	-	244652	244715	244656	244715	244514	244580	4019	3,4,5	350,235,175	10,13,14	198,347,409	153	149	9.136269427334498e-58	1.7620101732e-55	0.008,0.016,0.027	0.047,0.035,0.032	-0.021
2957	gene:Solyc04g074800.2	NA	4	-	60710494	60710548	60710495	60710548	60710130	60710220	2957	20,10,5	212,101,45	12,29,31	87,159,126	150	149	1.3770069637914866e-57	2.62479943691e-55	0.086,0.09,0.099	0.121,0.153,0.196	-0.065
14138	gene:Solyc09g057660.2	NA	9	-	50119996	50120093	50120006	50120093	50118599	50118860	14138	1,3,5	160,158,119	8,10,11	106,164,254	159	149	4.340623628884236e-57	8.17883254578e-55	0.006,0.017,0.038	0.066,0.054,0.039	-0.033
14402	gene:Solyc10g078150.1	NA	10	+	60025148	60025264	60025148	60025227	60025356	60025689	14402	19,12,5	3,0,0	18,14,12	7,3,2	186	149	4.8699529526947025e-57	9.07194758563e-55	0.835,1.0,1.0	0.673,0.789,0.828	0.182
2049	gene:Solyc10g076350.1	NA	10	+	59298900	59299105	59298900	59299101	59299181	59299240	2049	74,13,11	21,2,4	5,19,20	11,5,17	153	149	6.295548515120145e-57	1.15958344728e-54	0.774,0.864,0.728	0.307,0.787,0.534	0.246
10198	gene:Solyc06g084550.2	NA	6	-	49635519	49635585	49635561	49635585	49634494	49634562	10198	55,17,11	191,76,24	25,35,45	45,90,71	191	149	1.354447202381148e-56	2.46705033207e-54	0.183,0.149,0.263	0.302,0.233,0.331	-0.09
8664	gene:Solyc06g005160.2	NA	6	+	184371	184465	184371	184451	184580	184683	8664	345,112,101	7748,1917,1519	115,155,135	1255,2142,2102	163	149	2.641138947057031e-56	4.75782316034e-54	0.039,0.051,0.057	0.077,0.062,0.055	-0.016
13762	gene:Solyc01g100420.2	NA	1	+	90453377	90453521	90453377	90453495	90453858	90454163	13762	4,8,10	5,6,4	3,4,7	13,16,6	175	149	8.69797265540687e-56	1.54984636674e-53	0.405,0.532,0.68	0.164,0.176,0.498	0.26
15800	gene:Solyc09g075160.2	NA	9	+	66950442	66950606	66950442	66950602	66950690	66950950	15800	8,12,12	758,824,1075	29,21,32	1087,1228,1350	153	149	1.0417228875738431e-55	1.83623261247e-53	0.01,0.014,0.011	0.025,0.016,0.023	-0.01
7255	gene:Solyc06g065480.2	NA	6	-	40876345	40876503	40876368	40876503	40874378	40874486	7255	8,5,1	0,0,2	4,7,12	2,4,2	172	149	2.4681653356214274e-55	4.30432280286e-53	1.0,1.0,0.302	0.634,0.603,0.839	0.075
16700	gene:Solyc09g008650.2	NA	9	-	2110034	2110126	2110068	2110126	2109114	2109189	16700	13,0,10	25,9,7	2,1,4	11,16,17	183	149	3.049504365496641e-55	5.26216053301e-53	0.297,0.0,0.538	0.129,0.048,0.161	0.166
10220	gene:Solyc09g065860.2	NA	9	-	64122800	64122989	64122928	64122989	64122253	64122640	10220	80,30,43	20,8,3	74,61,96	2,0,6	277	149	9.649724713530661e-55	1.6477910128e-52	0.683,0.669,0.885	0.952,1.0,0.896	-0.204
2940	gene:Solyc04g077450.2	NA	4	+	62367767	62367935	62367767	62367931	62368043	62368224	2940	6,1,1	26,18,13	2,0,0	14,29,17	153	149	3.0432008114988895e-54	5.14300937143e-52	0.183,0.051,0.07	0.122,0.0,0.0	0.061
6595	gene:Solyc06g050840.2	NA	6	+	33674248	33674496	33674248	33674468	33674973	33675108	6595	14,3,0	58,51,57	0,2,3	26,52,80	177	149	5.0530709389368644e-54	8.45255019408e-52	0.169,0.047,0.0	0.0,0.031,0.031	0.051
6800	gene:Solyc03g117420.2	NA	3	-	66569092	66569138	66569094	66569138	66567192	66567487	6800	136,115,58	1,2,3	154,202,350	5,7,23	151	149	6.856548865503883e-54	1.13534753083e-51	0.993,0.983,0.95	0.968,0.966,0.938	0.018
3065	gene:Solyc08g065980.2	NA	8	+	54424384	54424460	54424384	54424435	54424540	54424596	3065	0,1,0	4,0,1	3,0,2	4,4,0	174	149	9.199493122505204e-54	1.50807290757e-51	0.0,1.0,0.0	0.391,0.0,1.0	-0.13
6185	gene:Solyc12g042080.1	NA	12	+	40756093	40756150	40756093	40756133	40756230	40756262	6185	36,9,2	38,12,11	10,12,17	36,40,45	166	149	2.780216553912108e-53	4.51248415528e-51	0.46,0.402,0.14	0.2,0.212,0.253	0.112
14421	gene:Solyc02g080880.2	NA	2	-	44981218	44981412	44981312	44981412	44979944	44980316	14421	86,61,8	0,1,0	26,72,54	1,6,1	243	149	2.8493858865508265e-53	4.57941008218e-51	1.0,0.974,1.0	0.941,0.88,0.971	0.061
14328	gene:Solyc07g026810.2	NA	7	-	31743068	31743244	31743085	31743244	31742870	31742957	14328	11,2,3	170,80,51	2,2,1	77,137,117	166	149	5.91639156963779e-53	9.4162531069e-51	0.055,0.022,0.05	0.023,0.013,0.008	0.028
3782	gene:Solyc08g014150.2	NA	8	-	3861630	3861775	3861699	3861775	3861408	3861537	3782	3,1,0	66,31,26	0,6,6	18,42,31	218	149	6.872941376484311e-53	1.08334738447e-50	0.03,0.022,0.0	0.0,0.089,0.117	-0.051
11765	gene:Solyc09g018830.2	NA	9	+	17566840	17567007	17566840	17566929	17567551	17567596	11765	10,5,11	1,0,2	8,12,8	3,1,8	227	149	2.292826671985903e-52	3.57964834608e-50	0.868,1.0,0.783	0.636,0.887,0.396	0.244
1868	gene:Solyc03g083150.2	NA	3	+	52984003	52984123	52984003	52984115	52984905	52985205	1868	1,1,0	0,2,2	4,1,0	1,1,2	157	149	7.857910639138641e-52	1.21523329347e-49	1.0,0.322,0.0	0.792,0.487,0.0	0.014
2204	gene:Solyc01g005820.2	NA	1	+	539199	539444	539199	539277	539671	539801	2204	208,90,42	87,51,16	33,83,39	33,47,36	316	149	8.986969886009195e-52	1.37685418076e-49	0.53,0.454,0.553	0.32,0.454,0.338	0.142
6503	gene:Solyc07g055020.2	NA	7	+	63166955	63168156	63166955	63167119	63172125	63172188	6503	130,127,93	11,0,7	99,182,202	3,1,4	1186	149	1.0635387277983672e-51	1.61431392267e-49	0.598,1.0,0.625	0.806,0.958,0.864	-0.135
12022	gene:Solyc06g074220.2	NA	6	-	45889251	45889469	45889346	45889469	45889052	45889119	12022	3,2,17	4,0,1	2,9,6	1,0,0	244	149	1.5275038701133977e-51	2.29728173787e-49	0.314,1.0,0.912	0.55,1.0,1.0	-0.108
4581	gene:Solyc01g110280.2	NA	1	-	96996966	96997077	96997040	96997077	96996190	96996319	4581	50,25,22	4,3,0	26,46,22	0,0,1	223	149	1.7818093609667367e-51	2.65538189585e-49	0.893,0.848,1.0	1.0,1.0,0.936	-0.065
15126	gene:Solyc05g007020.2	NA	5	-	1610630	1610838	1610742	1610838	1610233	1610313	15126	488,180,237	16,7,10	368,412,367	21,27,29	261	149	3.35307623633395e-51	4.95198006687e-49	0.946,0.936,0.931	0.909,0.897,0.878	0.043
6473	gene:Solyc10g083800.1	NA	10	+	63558337	63558403	63558337	63558390	63558516	63558683	6473	3,1,4	30,23,9	0,0,2	10,38,15	162	149	3.857807893038615e-51	5.6465218563e-49	0.084,0.038,0.29	0.0,0.0,0.109	0.101
5068	gene:Solyc01g097200.1	NA	1	+	88142280	88142421	88142280	88142396	88143371	88143438	5068	7,2,4	18,14,8	2,0,3	11,21,28	174	149	5.206597435567951e-51	7.55325236825e-49	0.25,0.109,0.3	0.135,0.0,0.084	0.147
10794	gene:Solyc03g063280.2	NA	3	+	33957113	33957193	33957113	33957171	33958064	33958415	10794	12,1,7	328,138,214	19,8,16	177,229,293	171	149	9.702671088428598e-51	1.39522708029e-48	0.031,0.006,0.028	0.086,0.03,0.045	-0.032
8643	gene:Solyc04g071350.2	NA	4	+	58278783	58278915	58278783	58278911	58279034	58279193	8643	7,21,5	160,132,127	3,8,6	110,190,200	153	149	2.0281940361599267e-50	2.89114650737e-48	0.041,0.134,0.037	0.026,0.039,0.028	0.04
6859	gene:Solyc01g106590.2	NA	1	+	94413345	94413523	94413345	94413519	94414529	94414670	6859	41,25,29	4,1,6	11,28,50	7,15,5	153	149	4.907188796128642e-50	6.93478844267e-48	0.909,0.961,0.825	0.605,0.645,0.907	0.179
10478	gene:Solyc11g017040.1	NA	11	+	7825451	7825741	7825451	7825663	7825830	7826063	10478	194,130,86	12,7,8	120,178,183	2,6,2	227	149	7.150583659442586e-50	1.00187622162e-47	0.914,0.924,0.876	0.975,0.951,0.984	-0.065
6563	gene:Solyc09g010770.2	NA	9	+	4062683	4062891	4062683	4062829	4063303	4063446	6563	69,38,24	3,6,2	41,54,87	0,3,1	211	149	9.62307837474728e-50	1.33687393049e-47	0.942,0.817,0.894	1.0,0.927,0.984	-0.086
11742	gene:Solyc05g053040.2	NA	5	+	63191476	63191554	63191476	63191551	63191648	63191703	11742	117,52,36	8,4,0	35,75,91	0,0,3	152	149	1.1870100111173468e-49	1.63518110187e-47	0.935,0.927,1.0	1.0,1.0,0.967	-0.035
15814	gene:Solyc03g007570.2	NA	3	-	2125933	2126101	2126027	2126101	2125586	2125777	15814	16,13,10	1089,611,438	11,37,29	548,909,859	243	149	1.3440171526760077e-49	1.83603943198e-47	0.009,0.013,0.014	0.012,0.024,0.02	-0.007
8328	gene:Solyc01g098710.2	NA	1	-	89133729	89133902	89133782	89133902	89132846	89132929	8328	29,22,2	6,1,0	13,14,4	0,16,3	202	149	1.5371617140641746e-49	2.08253652716e-47	0.781,0.942,1.0	1.0,0.392,0.496	0.278
13228	gene:Solyc11g073120.1	NA	11	+	56213650	56213883	56213650	56213768	56213965	56214095	13228	303,145,24	292,127,44	102,271,91	73,128,107	264	149	1.5616645506831604e-49	2.09839073601e-47	0.369,0.392,0.235	0.441,0.544,0.324	-0.104
2666	gene:Solyc06g062980.2	NA	6	+	39752165	39752234	39752165	39752207	39752311	39752329	2666	35,15,5	11,12,2	4,12,30	0,4,3	176	149	2.1564890537363745e-49	2.87409146812e-47	0.729,0.514,0.679	1.0,0.717,0.894	-0.23
4515	gene:Solyc09g018060.2	NA	9	-	12714818	12715748	12715540	12715748	12714167	12714300	4515	486,357,144	5,1,4	201,434,360	0,2,0	871	149	4.556792520234734e-49	6.0241532084e-47	0.943,0.984,0.86	1.0,0.974,1.0	-0.062
10371	gene:Solyc11g010180.1	NA	11	-	3266655	3266718	3266664	3266718	3264921	3265325	10371	10,14,0	6,0,0	0,4,9	2,5,0	158	149	8.621610969049358e-49	1.13067254893e-46	0.611,1.0,NA	0.0,0.43,1.0	0.329
2625	gene:Solyc08g013980.2	NA	8	+	3497026	3497107	3497026	3497103	3497236	3497298	2625	0,0,1	86,52,32	0,2,8	44,63,73	153	149	1.3995594034128734e-48	1.8208712143e-46	0.0,0.0,0.03	0.0,0.03,0.096	-0.032
15036	gene:Solyc03g123760.2	PDS	3	+	70506657	70506723	70506657	70506705	70507115	70507303	15036	3,0,1	3,0,1	1,2,0	0,2,2	167	149	2.4959441823252463e-48	3.22173330558e-46	0.472,NA,0.472	1.0,0.472,0.0	-0.019
10119	gene:Solyc09g020130.2	NA	9	+	18614084	18614261	18614084	18614237	18614341	18614433	10119	356,278,198	0,0,3	192,361,419	12,14,13	173	149	2.597864387648971e-48	3.32709303959e-46	1.0,1.0,0.983	0.932,0.957,0.965	0.043
977	gene:Solyc01g006880.2	NA	1	+	1454815	1454900	1454815	1454890	1456434	1456707	977	46,18,23	0,3,5	39,74,49	3,0,0	159	149	3.2671312793572784e-48	4.15178938469e-46	1.0,0.849,0.812	0.924,1.0,1.0	-0.088
2686	gene:Solyc07g061920.2	NA	7	+	64802188	64802270	64802188	64802262	64802363	64802471	2686	3,7,15	2,0,0	13,15,13	0,5,3	157	149	6.029506929396536e-48	7.60320823797e-46	0.587,1.0,1.0	1.0,0.74,0.804	0.014
12959	gene:Solyc04g007220.2	NA	4	-	914724	914905	914733	914905	914427	914491	12959	253,92,77	16,5,8	112,147,125	2,2,7	158	149	1.1135703425194647e-47	1.3934930248e-45	0.937,0.946,0.901	0.981,0.986,0.944	-0.042
6125	gene:Solyc05g018810.2	NA	5	+	23877988	23878227	23877988	23878138	23879263	23879625	6125	383,234,393	1,2,2	340,439,511	14,4,4	238	149	1.3541560320582748e-47	1.68171816921e-45	0.996,0.987,0.992	0.938,0.986,0.988	0.021
10564	gene:Solyc04g063210.2	NA	4	-	55351352	55351525	55351390	55351525	55350973	55351030	10564	33,18,8	2,1,0	0,13,13	0,3,2	187	149	2.910378865815243e-47	3.58720607123e-45	0.929,0.935,1.0	NA,0.775,0.838	0.148
14315	gene:Solyc01g102350.2	NA	1	-	91184316	91184438	91184375	91184438	91184064	91184194	14315	7,10,5	1,2,0	2,9,13	0,0,13	208	149	2.9645046469138465e-47	3.62665109529e-45	0.834,0.782,1.0	1.0,1.0,0.417	0.066
2370	gene:Solyc02g071780.2	NA	2	-	41132206	41132427	41132231	41132427	41131910	41132094	2370	33,14,13	171,95,92	3,12,14	66,116,149	174	149	3.1762489962521593e-47	3.85690739226e-45	0.142,0.112,0.108	0.037,0.081,0.074	0.057
2615	gene:Solyc07g007430.2	NA	7	-	2147869	2148008	2147879	2148008	2147673	2147773	2615	248,82,78	11,2,9	103,158,181	2,3,4	159	149	3.615896708812659e-47	4.35848490791e-45	0.955,0.975,0.89	0.98,0.98,0.977	-0.039
14618	gene:Solyc01g110490.2	NA	1	+	97186463	97186698	97186463	97186692	97186787	97187041	14618	7,3,2	7,3,0	3,7,4	0,1,2	155	149	5.542587702599091e-47	6.63209052618e-45	0.49,0.49,1.0	1.0,0.871,0.658	-0.183
957	gene:Solyc06g007310.2	NA	6	-	1331344	1331572	1331488	1331572	1330321	1330646	957	8,0,8	88,37,41	0,3,1	26,46,55	293	149	6.532887372815864e-47	7.76040744222e-45	0.044,0.0,0.09	0.0,0.032,0.009	0.031
11402	gene:Solyc11g012900.1	NA	11	-	5693098	5693182	5693106	5693182	5692411	5692445	11402	8,0,1	4,3,0	1,1,1	0,2,0	157	149	7.953792067955698e-47	9.38032470288e-45	0.655,0.0,1.0	1.0,0.322,1.0	-0.222
12630	gene:Solyc09g008310.2	NA	9	-	1770309	1770438	1770320	1770438	1770140	1770223	12630	2,0,0	64,22,15	5,2,0	15,23,24	160	149	2.5398565176807254e-46	2.97399056388e-44	0.028,0.0,0.0	0.237,0.075,0.0	-0.095
16742	gene:Solyc06g066320.2	NA	6	-	41602201	41602362	41602250	41602362	41601715	41602091	16742	9,6,6	6,4,0	2,2,4	5,8,2	198	149	4.271533424920876e-46	4.96618776133e-44	0.53,0.53,1.0	0.231,0.158,0.601	0.357
811	gene:Solyc02g005520.2	NA	2	-	9240088	9240131	9240093	9240131	9239964	9240011	811	41,37,39	7,3,3	37,23,27	12,6,7	154	149	4.506303582308635e-46	5.20224187498e-44	0.85,0.923,0.926	0.749,0.788,0.789	0.124
15124	gene:Solyc05g007020.2	NA	5	-	1610655	1610835	1610742	1610835	1610233	1610313	15124	415,158,215	16,7,10	327,375,333	21,27,29	236	149	6.978020932696911e-46	7.99934945103e-44	0.942,0.934,0.931	0.908,0.898,0.879	0.041
13788	gene:Solyc08g074360.2	NA	8	-	58484207	58484273	58484212	58484273	58483421	58483492	13788	13,9,2	71,31,41	9,15,15	24,46,37	154	149	1.1290957136864929e-45	1.28536569684e-43	0.15,0.219,0.045	0.266,0.24,0.282	-0.125
15174	gene:Solyc06g008960.2	NA	6	+	2890097	2890263	2890097	2890259	2890883	2891541	15174	2,1,2	27,12,26	6,5,10	11,28,33	153	149	1.4901328533276508e-45	1.68467226652e-43	0.067,0.075,0.07	0.347,0.148,0.228	-0.17
130	gene:Solyc01g108600.2	NA	1	+	95865280	95865468	95865280	95865452	95865868	95865915	130	10,5,3	30,2,2	8,12,12	3,8,8	165	149	3.552968549205695e-45	3.98930228953e-43	0.231,0.693,0.575	0.707,0.575,0.575	-0.119
14246	gene:Solyc11g020060.1	NA	11	-	10033896	10034028	10033900	10034028	10033363	10033435	14246	6,3,4	84,41,19	8,9,4	14,30,42	153	149	7.290829312804125e-45	8.13051462073e-43	0.065,0.067,0.17	0.358,0.226,0.085	-0.122
3874	gene:Solyc08g062560.2	NA	8	-	51393841	51394024	51393965	51394024	51393193	51393227	3874	45,22,9	9,6,1	41,43,45	2,6,1	273	149	2.3483607410081733e-44	2.60112686671e-42	0.732,0.667,0.831	0.918,0.796,0.961	-0.148
15470	gene:Solyc02g088110.2	NA	2	-	50297607	50297826	50297749	50297826	50296847	50297522	15470	60,19,31	17,4,10	26,38,41	17,10,33	291	149	5.485306418277413e-44	6.03494148422e-42	0.644,0.709,0.613	0.439,0.661,0.389	0.159
14675	gene:Solyc02g090570.2	NA	2	+	52115799	52115960	52115799	52115928	52116040	52116153	14675	0,2,2	4,2,2	0,2,1	1,1,0	181	149	6.493088286064369e-44	7.09607975156e-42	0.0,0.452,0.452	0.0,0.622,1.0	-0.239
15871	gene:Solyc10g081580.1	NA	10	+	62620711	62620772	62620711	62620758	62620879	62620905	15871	889,560,408	24,6,3	508,636,575	13,21,21	163	149	9.235237999927272e-44	1.0026043479e-41	0.971,0.988,0.992	0.973,0.965,0.962	0.017
15118	gene:Solyc05g007020.2	NA	5	-	1610630	1610835	1610742	1610835	1610401	1610526	15118	1037,553,484	4,0,4	780,925,976	8,0,24	261	149	9.725189962978646e-44	1.0488489412e-41	0.993,1.0,0.986	0.982,1.0,0.959	0.013
6647	gene:Solyc04g009550.2	NA	4	+	2958609	2958706	2958609	2958698	2958802	2958925	6647	7,0,13	137,36,100	2,3,3	64,92,132	157	149	2.239023519199742e-43	2.39897467649e-41	0.046,0.0,0.11	0.029,0.03,0.021	0.025
12596	gene:Solyc09g055350.2	NA	9	+	40039478	40039719	40039478	40039715	40039802	40040018	12596	8,5,2	107,64,25	0,10,14	28,65,33	153	149	2.5604621119842235e-43	2.72556203908e-41	0.068,0.071,0.072	0.0,0.13,0.292	-0.07
12878	gene:Solyc01g090650.1	NA	1	-	84290081	84290259	84290099	84290259	84289804	84289996	12878	0,2,0	43,29,13	0,5,3	15,29,41	167	149	2.8328213057297378e-43	2.99602836547e-41	0.0,0.058,0.0	0.0,0.133,0.061	-0.045
11106	gene:Solyc08g007860.2	NA	8	-	2380900	2381125	2380904	2381125	2380233	2380639	11106	8,7,3	347,155,118	0,2,1	132,141,211	153	149	3.198789125702959e-43	3.36139423959e-41	0.022,0.042,0.024	0.0,0.014,0.005	0.023
1902	gene:Solyc08g007110.2	NA	8	+	1678491	1678594	1678491	1678590	1678665	1678743	1902	6,5,7	128,151,92	2,3,3	149,172,252	153	149	3.825066195123329e-43	3.99390510425e-41	0.044,0.031,0.069	0.013,0.017,0.011	0.034
2668	gene:Solyc01g010470.2	NA	1	+	5362876	5363020	5362876	5363010	5363098	5363216	2668	3,0,6	1,0,0	3,0,2	1,3,2	159	149	4.7270682394062924e-43	4.90448288915e-41	0.738,NA,1.0	0.738,0.0,0.484	0.462
4592	gene:Solyc04g010080.2	NA	4	+	3384828	3384921	3384828	3384911	3384988	3385061	4592	3,0,4	55,17,19	2,20,4	15,35,45	159	149	5.1722261408442195e-43	5.33259768093e-41	0.049,0.0,0.165	0.111,0.349,0.077	-0.108
13728	gene:Solyc06g060810.2	NA	6	-	38843678	38843895	38843847	38843895	38842719	38842743	13728	7,2,1	92,53,47	4,10,13	53,79,91	318	149	5.353696883006789e-43	5.4851970627e-41	0.034,0.017,0.01	0.034,0.056,0.063	-0.031
7173	gene:Solyc01g090860.2	NA	1	+	84574769	84574937	84574769	84574934	84575023	84575180	7173	2,0,0	29,33,20	6,1,2	36,37,44	152	149	6.802955298296414e-43	6.92676063385e-41	0.063,0.0,0.0	0.14,0.026,0.043	-0.049
14573	gene:Solyc01g088680.2	NA	1	+	83436004	83436119	83436004	83436101	83436206	83436315	14573	4,1,0	4,0,1	0,5,0	0,2,2	167	149	9.291268171075226e-43	9.40196044003e-41	0.472,1.0,0.0	NA,0.69,0.0	0.146
4098	gene:Solyc10g086480.1	NA	10	+	65286446	65286571	65286446	65286555	65287390	65287451	4098	84,38,22	10,14,5	15,47,30	13,12,14	165	149	1.0736053007035916e-42	1.0797307788e-40	0.884,0.71,0.799	0.51,0.78,0.659	0.148
14343	gene:Solyc07g064850.2	NA	7	-	66840810	66840866	66840814	66840866	66840606	66840671	14343	81,38,51	11,0,0	64,66,87	4,0,0	153	149	1.447265877686356e-42	1.44664814225e-40	0.878,1.0,1.0	0.94,1.0,1.0	-0.021
10699	gene:Solyc05g015860.2	NA	5	+	12530269	12530324	12530269	12530320	12530429	12530521	10699	2,16,5	151,63,52	0,5,4	62,78,109	153	149	2.4996216609525772e-42	2.48341199321e-40	0.013,0.198,0.086	0.0,0.059,0.035	0.068
11385	gene:Solyc03g005430.2	NA	3	-	316773	316988	316778	316988	314953	315065	11385	2,8,6	130,94,66	8,17,20	107,144,153	154	149	2.706601819894577e-42	2.6728508213e-40	0.015,0.076,0.081	0.067,0.103,0.112	-0.037
4281	gene:Solyc09g091850.2	NA	9	-	71061889	71062073	71062000	71062073	71060895	71061034	4281	5,5,0	31,17,21	4,13,5	12,21,25	260	149	3.503591683705268e-42	3.43918433958e-40	0.085,0.144,0.0	0.16,0.262,0.103	-0.099
15280	gene:Solyc03g007170.2	NA	3	-	1745126	1745364	1745150	1745364	1744866	1744954	15280	20,8,5	277,118,105	1,5,6	80,145,166	173	149	6.604619938992856e-42	6.44461515833e-40	0.059,0.055,0.039	0.011,0.029,0.03	0.028
1993	gene:Solyc02g071870.2	NA	2	-	41225507	41225586	41225542	41225586	41223586	41223972	1993	1,1,0	7,13,6	0,3,4	1,18,14	184	149	6.793599433269011e-42	6.58979145027e-40	0.104,0.059,0.0	0.0,0.119,0.188	-0.048
2604	gene:Solyc04g008050.2	NA	4	+	1711078	1711244	1711078	1711155	1711560	1712704	2604	0,13,0	24,21,11	0,21,14	8,16,37	238	149	7.199723201676701e-42	6.94265073206e-40	0.0,0.279,0.0	0.0,0.451,0.192	-0.121
11280	gene:Solyc01g097870.2	NA	1	+	88570859	88571103	88570859	88571028	88571467	88571509	11280	475,145,119	98,46,54	143,208,203	79,77,79	224	149	8.047095612664095e-42	7.71438820926e-40	0.763,0.677,0.594	0.546,0.642,0.631	0.072
10438	gene:Solyc09g008520.2	NA	9	-	2004602	2004701	2004607	2004701	2004109	2004250	10438	6,1,1	54,22,9	2,0,0	21,21,22	154	149	1.0401442407429825e-41	9.91342124331e-40	0.097,0.042,0.097	0.084,0.0,0.0	0.051
1113	gene:Solyc06g071460.2	NA	6	+	43969374	43969465	43969374	43969461	43969579	43969997	1113	112,36,71	2,0,0	41,71,52	2,4,3	153	149	1.4142232367037672e-41	1.34007870054e-39	0.982,1.0,1.0	0.952,0.945,0.944	0.047
3502	gene:Solyc01g090480.2	NA	1	-	84162916	84163002	84162943	84163002	84162744	84162836	3502	4,0,0	87,41,68	1,6,6	57,66,89	176	149	1.4373996696390733e-41	1.35421222899e-39	0.037,0.0,0.0	0.015,0.071,0.054	-0.034
1210	gene:Solyc02g031910.2	NA	2	-	27152548	27152740	27152595	27152740	27151861	27152022	1210	13,11,4	441,233,184	1,6,5	179,269,401	196	149	2.6814731024735566e-41	2.51185077536e-39	0.022,0.035,0.016	0.004,0.017,0.009	0.014
13093	gene:Solyc02g082430.2	NA	2	-	46118683	46118772	46118700	46118772	46118509	46118559	13093	229,87,83	1,3,0	79,118,122	5,1,6	166	149	4.1139630786116087e-41	3.83182936066e-39	0.995,0.963,1.0	0.934,0.991,0.948	0.028
14752	gene:Solyc10g007410.2	NA	10	-	1775640	1775777	1775688	1775777	1774799	1774889	14752	18,12,0	1,0,0	8,16,10	1,3,4	197	149	7.099505031751984e-41	6.57526474494e-39	0.932,1.0,NA	0.858,0.801,0.654	0.195
8960	gene:Solyc10g055650.1	NA	10	+	57155742	57155834	57155742	57155801	57155913	57156156	8960	6,3,0	0,2,0	3,2,3	2,4,0	182	149	1.2395189416140215e-40	1.14154123651e-38	1.0,0.551,NA	0.551,0.29,1.0	0.162
2798	gene:Solyc04g011670.2	NA	4	+	4153996	4154227	4153996	4154214	4154665	4155134	2798	401,129,158	23,10,11	197,241,267	0,8,2	162	149	1.2488455720715979e-40	1.14370533313e-38	0.941,0.922,0.93	1.0,0.965,0.992	-0.055
4889	gene:Solyc09g066010.2	NA	9	+	64286230	64286369	64286230	64286356	64286746	64287144	4889	11,5,10	175,109,120	3,4,2	93,144,176	162	149	1.6367531356619704e-40	1.49062745294e-38	0.055,0.04,0.071	0.029,0.025,0.01	0.034
14258	gene:Solyc10g081730.1	NA	10	-	62751220	62751325	62751244	62751325	62751056	62751123	14258	7,5,5	261,170,146	10,12,22	128,190,140	173	149	4.382871931203677e-40	3.969525943e-38	0.023,0.025,0.029	0.063,0.052,0.119	-0.052
5222	gene:Solyc04g078870.2	NA	4	+	63536562	63536702	63536562	63536641	63536987	63537044	5222	22,8,2	383,190,117	4,5,2	134,241,206	210	149	4.600082090691444e-40	4.14335965454e-38	0.039,0.029,0.012	0.021,0.015,0.007	0.012
11233	gene:Solyc05g009980.2	NA	5	-	4176769	4176912	4176801	4176912	4176173	4176692	11233	43,27,30	1583,1210,1434	17,28,34	1330,1682,2157	181	149	6.557989998910115e-40	5.87459727061e-38	0.022,0.018,0.017	0.01,0.014,0.013	0.007
11735	gene:Solyc03g114070.2	NA	3	-	64118101	64118342	64118112	64118342	64117863	64118000	11735	9,5,0	232,107,29	0,1,0	40,76,49	160	149	6.729940432424785e-40	5.99586486461e-38	0.035,0.042,0.0	0.0,0.012,0.0	0.022
6127	gene:Solyc05g018810.2	NA	5	+	23877984	23878129	23877984	23878002	23879263	23879625	6127	31,14,35	56,39,43	31,31,27	86,78,96	276	149	7.627322925610595e-40	6.75863268754e-38	0.23,0.162,0.305	0.163,0.177,0.132	0.075
7676	gene:Solyc03g113960.2	NA	3	+	64014389	64014560	64014389	64014536	64014654	64014931	7676	15,9,2	57,22,20	2,3,7	21,56,33	173	149	1.0242321210865792e-39	9.02700922633e-38	0.185,0.261,0.079	0.076,0.044,0.154	0.084
4389	gene:Solyc05g010140.2	NA	5	-	4311746	4311948	4311800	4311948	4310956	4311118	4389	1,1,2	66,27,27	0,2,10	21,40,53	203	149	1.0899461574431703e-39	9.55480607431e-38	0.011,0.026,0.052	0.0,0.035,0.122	-0.023
15775	gene:Solyc09g098330.2	NA	9	-	72179826	72180026	72179939	72180026	72178998	72179133	15775	3,2,2	98,48,34	10,7,6	58,92,99	262	149	1.4218009334281137e-39	1.23976503732e-37	0.017,0.023,0.032	0.089,0.041,0.033	-0.03
8021	gene:Solyc03g119070.2	NA	3	+	67781487	67781676	67781487	67781637	67781756	67781871	8021	8,2,0	13,5,6	1,1,1	4,8,13	188	149	3.487203787358584e-39	3.02464188816e-37	0.328,0.241,0.0	0.165,0.09,0.057	0.086
7438	gene:Solyc03g083580.2	NA	3	-	53532665	53532903	53532835	53532903	53532410	53532546	7438	5,0,5	36,9,3	0,0,2	6,10,3	319	149	5.037779269599355e-39	4.34654292455e-37	0.061,0.0,0.438	0.0,0.0,0.237	0.087
15367	gene:Solyc10g051150.1	NA	10	-	51580400	51580523	51580432	51580523	51580133	51580238	15367	2,0,0	9,8,10	7,0,0	8,6,24	181	149	5.48586020031572e-39	4.70836158449e-37	0.155,0.0,0.0	0.419,0.0,0.0	-0.088
3814	gene:Solyc03g113100.2	NA	3	-	63380663	63380758	63380709	63380758	63378294	63378783	3814	11,3,0	1,1,0	2,7,2	2,5,2	195	149	5.8246408059671674e-39	4.9730904548e-37	0.894,0.696,NA	0.433,0.517,0.433	0.334
13605	gene:Solyc02g086330.2	NA	2	+	49008490	49008639	49008490	49008631	49008709	49008723	13605	0,2,0	112,42,68	1,9,0	52,59,99	157	149	8.213837843471466e-39	6.97665511751e-37	0.0,0.043,0.0	0.018,0.126,0.0	-0.034
12938	gene:Solyc05g014160.2	NA	5	-	7896354	7896520	7896398	7896520	7896079	7896249	12938	6,6,3	94,52,35	0,3,1	41,32,51	193	149	1.0448814282068445e-38	8.82924806835e-37	0.047,0.082,0.062	0.0,0.067,0.015	0.036
2265	gene:Solyc02g085310.2	NA	2	-	48242952	48243430	48243246	48243430	48242640	48242693	2265	711,344,423	4,13,0	564,791,884	3,0,5	443	149	1.196277387508934e-38	1.00567052377e-36	0.984,0.899,1.0	0.984,1.0,0.983	-0.028
7393	gene:Solyc06g083510.2	NA	6	-	48911820	48911950	48911887	48911950	48910959	48911079	7393	370,133,83	0,1,5	100,186,126	5,8,2	216	149	1.2686843934840932e-38	1.06109914604e-36	1.0,0.989,0.92	0.932,0.941,0.978	0.019
5922	gene:Solyc07g006120.2	NA	7	+	977077	977206	977077	977190	977392	977512	5922	2,0,0	60,23,33	4,2,2	23,40,45	165	149	3.218420149039653e-38	2.67815033011e-36	0.029,0.0,0.0	0.136,0.043,0.039	-0.063
8841	gene:Solyc11g069340.1	NA	11	+	53947319	53947454	53947319	53947449	53948550	53948646	8841	106,83,56	1,3,0	74,115,128	0,11,7	154	149	6.491205774590843e-38	5.37425940722e-36	0.99,0.964,1.0	1.0,0.91,0.947	0.032
3579	gene:Solyc06g082160.2	NA	6	-	48072935	48073064	48072996	48073064	48071806	48071918	3579	7,6,0	69,37,12	5,15,5	16,56,25	210	149	1.0732311094731771e-37	8.84094350633e-36	0.067,0.103,0.0	0.181,0.16,0.124	-0.098
14801	gene:Solyc05g007430.2	NA	5	-	2010684	2010868	2010689	2010868	2009888	2010017	14801	2,0,0	51,13,20	5,1,0	14,10,27	154	149	2.1848761322226245e-37	1.79083372178e-35	0.037,0.0,0.0	0.257,0.088,0.0	-0.103
15629	gene:Solyc02g050140.2	NA	2	+	4082888	4083058	4082888	4083006	4084720	4084863	15629	36,29,12	2,0,0	14,30,22	0,3,3	201	149	3.6454475308641913e-37	2.97312544147e-35	0.93,1.0,1.0	1.0,0.881,0.845	0.068
5963	gene:Solyc02g081330.2	NA	2	+	45336445	45336533	45336445	45336496	45337206	45337379	5963	1,2,0	21,24,10	2,3,5	13,26,28	186	149	5.3461117125543514e-37	4.33855491603e-35	0.037,0.063,0.0	0.11,0.085,0.125	-0.073
9672	gene:Solyc11g013490.1	NA	11	+	6543159	6543269	6543159	6543251	6543349	6543449	9672	3,1,0	201,124,65	8,3,2	53,116,174	167	149	1.1301016469785885e-36	9.12598832459e-35	0.013,0.007,0.0	0.119,0.023,0.01	-0.044
3675	gene:Solyc05g047520.2	NA	5	+	59006881	59006986	59006881	59006972	59007072	59007141	3675	141,116,128	7,7,4	114,183,184	3,4,2	163	149	1.3013436369318105e-36	1.04573167844e-34	0.948,0.938,0.967	0.972,0.977,0.988	-0.028
4081	gene:Solyc11g007200.1	NA	11	+	1623215	1623282	1623215	1623255	1623709	1623966	4081	6,3,0	4,6,6	1,6,0	0,2,0	176	149	1.6503871660950876e-36	1.31974618604e-34	0.559,0.297,0.0	1.0,0.717,NA	-0.573
12898	gene:Solyc07g026670.2	NA	7	+	30212939	30213183	30212939	30213011	30213367	30213436	12898	38,13,5	13,2,0	7,29,17	0,3,2	321	149	1.712481044355674e-36	1.36275251263e-34	0.576,0.751,1.0	1.0,0.818,0.798	-0.096
4452	gene:Solyc08g076510.2	NA	8	-	60502264	60502466	60502408	60502466	60500469	60501190	4452	16,10,0	4,0,0	2,8,8	2,5,0	293	149	1.853606489387367e-36	1.4679309749e-34	0.67,1.0,NA	0.337,0.449,1.0	0.24
1123	gene:Solyc10g005690.2	NA	10	-	561539	561734	561562	561734	560294	560749	1123	27,12,10	2,4,0	17,11,22	0,2,0	172	149	2.0815188355501704e-36	1.64049703227e-34	0.921,0.722,1.0	1.0,0.827,1.0	-0.061
9235	gene:Solyc06g083710.1	NA	6	+	49061003	49061099	49061003	49061095	49061194	49061389	9235	4,2,2	11,7,3	0,0,4	16,8,18	153	149	2.7798593398972562e-36	2.1803939789e-34	0.262,0.218,0.394	0.0,0.0,0.178	0.232
11522	gene:Solyc04g009430.2	NA	4	+	2846824	2846881	2846824	2846870	2848080	2848241	11522	4,0,2	42,11,6	4,8,5	13,35,16	160	149	3.018834152342686e-36	2.35655944092e-34	0.081,0.0,0.237	0.223,0.176,0.225	-0.102
10790	gene:Solyc02g084320.1	NA	2	+	47449439	47449533	47449439	47449531	47449608	47449703	10790	2,0,0	1,3,0	0,5,0	2,0,0	151	149	3.321656453664918e-36	2.58065944289e-34	0.664,0.0,NA	0.0,1.0,NA	-0.168
12627	gene:Solyc09g008310.2	NA	9	-	1762087	1762271	1762199	1762271	1760713	1760776	12627	3,11,2	91,29,20	10,8,12	19,56,47	261	149	5.0489706666728216e-36	3.9041403839e-34	0.018,0.178,0.054	0.231,0.075,0.127	-0.061
11649	gene:Solyc06g083030.2	NA	6	-	48587288	48587402	48587312	48587402	48587161	48587207	11649	395,280,310	4,3,0	174,273,291	2,3,12	173	149	8.056614491966943e-36	6.20056720032e-34	0.988,0.988,1.0	0.987,0.987,0.954	0.016
1418	gene:Solyc06g036720.2	NA	6	+	27266609	27266728	27266609	27266726	27266819	27266891	1418	68,19,5	2,0,0	16,40,32	0,4,3	151	149	9.168320935210566e-36	7.0231908921e-34	0.971,1.0,1.0	1.0,0.908,0.913	0.05
4764	gene:Solyc02g087250.2	NA	2	-	49698650	49698710	49698654	49698710	49698422	49698548	4764	31,24,11	11,7,0	8,22,14	0,1,4	153	149	1.8386544550033404e-35	1.40190988283e-33	0.733,0.77,1.0	1.0,0.955,0.773	-0.075
3875	gene:Solyc08g062560.2	NA	8	-	51393841	51394024	51393965	51394024	51393193	51393308	3875	46,26,9	11,4,17	41,43,42	8,9,7	273	149	2.0749460031751542e-35	1.57474952917e-33	0.695,0.78,0.224	0.737,0.723,0.766	-0.176
11048	gene:Solyc06g062660.2	NA	6	-	39540192	39540326	39540202	39540326	39540019	39540082	11048	110,52,32	13,5,2	19,72,48	3,3,0	159	149	2.516420364299222e-35	1.90099903373e-33	0.888,0.907,0.937	0.856,0.957,1.0	-0.027
12953	gene:Solyc12g011270.1	NA	12	+	4137541	4137655	4137541	4137630	4138489	4138535	12953	11,2,4	275,82,91	1,3,1	65,147,125	174	149	3.2821736047680364e-35	2.46810421573e-33	0.033,0.02,0.036	0.013,0.017,0.007	0.017
7336	gene:Solyc04g016010.2	NA	4	+	6616117	6616223	6616117	6616218	6619404	6619584	7336	8,7,11	2,1,1	13,13,11	1,0,0	154	149	3.438529964633494e-35	2.57387313745e-33	0.795,0.871,0.914	0.926,1.0,1.0	-0.115
8075	gene:Solyc01g109910.2	NA	1	+	96753454	96753625	96753454	96753609	96754762	96755193	8075	4,3,0	35,13,13	4,14,2	13,25,35	165	149	3.6667036345725255e-35	2.7321942128e-33	0.094,0.172,0.0	0.217,0.336,0.049	-0.112
14446	gene:Solyc01g090780.2	NA	1	+	84450749	84450968	84450749	84450794	84451180	84451254	14446	2,0,1	4,0,0	5,4,3	2,3,0	323	149	6.241779286249643e-35	4.62993157645e-33	0.187,NA,1.0	0.536,0.381,1.0	-0.045
15846	gene:Solyc11g005030.1	NA	11	-	47718	47774	47733	47774	46210	46400	15846	61,20,40	0,1,0	39,27,48	3,0,4	164	149	8.875312372144205e-35	6.55373854579e-33	1.0,0.948,1.0	0.922,1.0,0.916	0.037
7445	gene:Solyc07g044810.2	NA	7	-	57841938	57842067	57841958	57842067	57841743	57841842	7445	33,10,5	201,57,27	5,9,3	29,89,72	169	149	1.0521565029866517e-34	7.7345298446e-33	0.126,0.134,0.14	0.132,0.082,0.035	0.05
3995	gene:Solyc06g084360.2	NA	6	+	49502698	49502835	49502698	49502811	49503141	49503252	3995	21,4,9	316,98,70	11,24,19	84,149,152	173	149	1.3900372011020983e-34	1.01727142132e-32	0.054,0.034,0.1	0.101,0.122,0.097	-0.044
7620	gene:Solyc03g093840.1	NA	3	-	55519201	55519335	55519238	55519335	55518212	55518275	7620	24,4,3	18,3,11	1,3,9	11,20,7	186	149	1.4742705454854369e-34	1.07412075787e-32	0.516,0.516,0.179	0.068,0.107,0.507	0.176
10861	gene:Solyc06g051900.2	NA	6	+	35582213	35582380	35582213	35582375	35582695	35582887	10861	8,4,2	21,2,6	8,7,10	9,2,8	154	149	3.4149168271167845e-34	2.47702351978e-32	0.269,0.659,0.244	0.462,0.772,0.547	-0.203
10116	gene:Solyc10g050540.1	NA	10	-	49995849	49995899	49995859	49995899	49995583	49995724	10116	93,78,52	7,4,1	57,72,91	13,6,6	159	149	7.686827424160003e-34	5.55110845658e-32	0.926,0.948,0.98	0.804,0.918,0.934	0.066
10715	gene:Solyc03g120270.2	NA	3	+	68724524	68724571	68724524	68724567	68725030	68725307	10715	343,128,216	51,19,24	204,220,258	15,17,16	153	149	1.212534867329988e-33	8.71801933339e-32	0.868,0.868,0.898	0.93,0.926,0.94	-0.054
16247	gene:Solyc09g010940.2	NA	9	-	4280463	4280522	4280467	4280522	4280290	4280356	16247	25,23,11	542,332,168	2,18,14	150,377,463	153	149	1.2230265273557033e-33	8.75505408862e-32	0.043,0.063,0.06	0.013,0.044,0.029	0.027
4487	gene:Solyc01g097810.2	NA	1	-	88519300	88519371	88519328	88519371	88519070	88519227	4487	3,5,7	171,86,102	4,0,2	96,116,151	177	149	1.816985063397564e-33	1.2950363541e-31	0.015,0.047,0.055	0.034,0.0,0.011	0.024
13594	gene:Solyc03g110880.2	NA	3	+	61618768	61618880	61618768	61618860	61621826	61621886	13594	29,13,10	6,2,1	13,17,19	0,1,2	169	149	2.0180852465072297e-33	1.42763798759e-31	0.81,0.851,0.898	1.0,0.937,0.893	-0.09
5867	gene:Solyc02g005180.2	NA	2	+	7139300	7139365	7139300	7139358	7139445	7139538	5867	94,42,51	6,0,3	31,51,55	0,2,0	156	149	2.0204478321221633e-33	1.42763798759e-31	0.937,1.0,0.942	1.0,0.961,1.0	-0.027
15204	gene:Solyc02g069580.2	NA	2	-	39431798	39431878	39431856	39431878	39431088	39431253	15204	6,8,2	193,115,61	0,7,0	72,184,160	207	149	2.2877266002071174e-33	1.6095580325e-31	0.022,0.048,0.023	0.0,0.027,0.0	0.022
5536	gene:Solyc01g103250.2	NA	1	+	91898791	91898964	91898791	91898880	91899494	91899619	5536	16,5,0	10,22,20	0,3,5	16,21,12	233	149	3.629895503679713e-33	2.54294346119e-31	0.506,0.127,0.0	0.0,0.084,0.21	0.113
15244	gene:Solyc08g016080.2	NA	8	+	6695329	6695378	6695329	6695373	6695452	6695518	15244	2,1,0	86,56,44	8,2,1	67,88,90	154	149	3.81958718444383e-33	2.66444649849e-31	0.022,0.017,0.0	0.104,0.022,0.011	-0.033
14290	gene:Solyc12g005200.1	NA	12	-	132515	132676	132518	132676	132288	132341	14290	1,1,0	3,0,4	2,0,2	2,2,1	152	149	4.2083315367687774e-33	2.92318554586e-31	0.246,1.0,0.0	0.495,0.0,0.662	0.03
8375	gene:Solyc09g090550.2	NA	9	+	70042524	70042732	70042524	70042726	70043024	70043191	8375	44,29,39	17,15,5	19,43,65	8,10,3	155	149	4.761198365904974e-33	3.29326265031e-31	0.713,0.65,0.882	0.695,0.805,0.954	-0.07
6427	gene:Solyc08g076100.2	NA	8	-	60148130	60148238	60148156	60148238	60147559	60147675	6427	3,0,0	3,2,1	3,2,2	0,2,3	175	149	4.8915977796412164e-33	3.36924211772e-31	0.46,0.0,0.0	1.0,0.46,0.362	-0.454
10514	gene:Solyc07g066300.2	NA	7	+	67783108	67783293	67783108	67783282	67783496	67783877	10514	21,13,19	14,3,4	19,22,26	0,4,7	160	149	8.760977212427025e-33	6.00915060432e-31	0.583,0.801,0.816	1.0,0.837,0.776	-0.138
4991	gene:Solyc08g066520.2	NA	8	-	55253708	55253853	55253734	55253853	55247116	55247122	4991	49,34,44	74,14,28	47,33,55	12,30,30	175	149	1.0132526776289762e-32	6.92093797682e-31	0.361,0.674,0.572	0.769,0.484,0.61	-0.085
12576	gene:Solyc05g052160.2	NA	5	-	62455050	62455231	62455110	62455231	62454702	62454967	12576	5,0,4	64,39,33	0,1,1	28,56,32	209	149	1.6643327708964088e-32	1.13209158146e-30	0.053,0.0,0.08	0.0,0.013,0.022	0.033
13540	gene:Solyc10g083350.1	NA	10	-	63191773	63191875	63191778	63191875	63191570	63191675	13540	8,3,2	4,2,6	0,6,6	5,19,11	154	149	1.7549625559485206e-32	1.18880583387e-30	0.659,0.592,0.244	0.0,0.234,0.345	0.305
297	gene:Solyc03g116980.1	NA	3	-	66248422	66248587	66248465	66248587	66248233	66248242	297	2,0,2	0,2,0	2,2,1	0,4,0	192	149	3.252508799141245e-32	2.19417188248e-30	1.0,0.0,1.0	1.0,0.28,1.0	-0.093
2411	gene:Solyc03g083240.2	NA	3	+	53092815	53092842	53092815	53092836	53093448	53093955	2411	8,1,0	7,2,2	0,2,2	8,5,4	155	149	3.837665248824588e-32	2.57831337803e-30	0.523,0.325,0.0	0.0,0.278,0.325	0.082
16156	gene:Solyc03g123700.2	NA	3	+	70458132	70458195	70458132	70458185	70459986	70460024	16156	5,0,4	24,19,13	1,1,1	17,29,7	159	149	4.0963645822656825e-32	2.74088590192e-30	0.163,0.0,0.224	0.052,0.031,0.118	0.062
882	gene:Solyc03g058880.2	NA	3	+	26427944	26428039	26427944	26428035	26428169	26428241	882	53,29,18	11,12,2	21,35,33	10,17,15	153	149	1.5405288066150778e-31	1.02658084255e-29	0.824,0.702,0.898	0.672,0.667,0.682	0.134
12655	gene:Solyc11g012730.1	NA	11	+	5492119	5492282	5492119	5492278	5492371	5492554	12655	13,2,4	420,181,106	1,1,3	102,177,189	153	149	2.563076068012165e-31	1.69531321663e-29	0.029,0.011,0.035	0.009,0.005,0.015	0.015
1555	gene:Solyc09g091570.2	NA	9	+	70827302	70827457	70827302	70827450	70827545	70828145	1555	91,46,39	13,5,8	59,87,77	3,2,11	156	149	2.5647390820655783e-31	1.69531321663e-29	0.87,0.898,0.823	0.949,0.976,0.87	-0.068
6217	gene:Solyc06g005310.2	NA	6	-	332175	332382	332208	332382	331944	332074	6217	132,88,52	108,89,57	103,147,221	61,107,161	182	149	3.453044432991304e-31	2.27332358996e-29	0.5,0.447,0.428	0.58,0.529,0.529	-0.088
1819	gene:Solyc04g079770.2	NA	4	-	64110334	64110575	64110360	64110575	64110072	64110252	1819	2,3,1	64,32,21	1,10,4	20,41,56	175	149	3.950051910345519e-31	2.59012803865e-29	0.026,0.074,0.039	0.041,0.172,0.057	-0.044
8312	gene:Solyc03g117510.2	NA	3	+	66653086	66653230	66653086	66653189	66653488	66653523	8312	3,4,6	65,20,15	1,2,2	29,39,27	190	149	6.50049461529714e-31	4.24552224018e-29	0.035,0.136,0.239	0.026,0.039,0.055	0.097
7952	gene:Solyc01g098600.2	NA	1	+	89076044	89076107	89076044	89076068	89076628	89077189	7952	6,0,0	94,57,20	2,7,5	47,55,61	188	149	6.696720135302366e-31	4.35632274516e-29	0.048,0.0,0.0	0.033,0.092,0.061	-0.046
16795	gene:Solyc12g099970.1	NA	12	+	66903211	66903336	66903211	66903275	66903427	66903606	16795	1,5,4	30,14,17	0,3,2	27,25,40	210	149	6.813303340788104e-31	4.41464354409e-29	0.023,0.202,0.143	0.0,0.078,0.034	0.085
9732	gene:Solyc07g032740.2	NA	7	-	40983648	40983801	40983663	40983801	40983220	40983342	9732	26,8,9	784,429,702	2,7,10	429,485,588	164	149	8.18513311784421e-31	5.28263335436e-29	0.029,0.017,0.012	0.004,0.013,0.015	0.009
14530	gene:Solyc05g051230.2	NA	5	+	61493190	61493312	61493190	61493283	61494634	61494847	14530	93,39,46	3,6,2	38,53,71	0,3,1	178	149	8.272867566678955e-31	5.31831835375e-29	0.963,0.845,0.951	1.0,0.937,0.983	-0.054
13937	gene:Solyc02g067900.2	NA	2	-	37988885	37988995	37988905	37988995	37988748	37988807	13937	5,0,2	97,29,38	1,7,4	31,28,41	169	149	1.04223095252467e-30	6.67394218935e-29	0.043,0.0,0.044	0.028,0.181,0.079	-0.067
10916	gene:Solyc06g083670.2	NA	6	-	49015259	49015409	49015286	49015409	49015077	49015185	10916	2,0,0	12,13,13	6,0,0	16,16,7	176	149	1.7897710801801296e-30	1.14162324192e-28	0.124,0.0,0.0	0.241,0.0,0.0	-0.039
3137	gene:Solyc01g106190.2	NA	1	+	94141943	94142098	94141943	94142083	94142204	94142374	3137	19,12,2	5,1,0	1,11,4	2,0,0	164	149	2.3285471953794244e-30	1.47953000674e-28	0.775,0.916,1.0	0.312,1.0,1.0	0.126
816	gene:Solyc04g009620.2	CS2	4	-	3003419	3003517	3003424	3003517	3002587	3002668	816	5,3,2	90,46,29	0,1,3	44,54,78	154	149	2.6370176621001355e-30	1.66905909401e-28	0.051,0.059,0.063	0.0,0.018,0.036	0.04
11876	gene:Solyc01g104160.2	NA	1	-	92628262	92628493	92628371	92628493	92627938	92628158	11876	160,101,43	29,6,7	62,131,102	15,27,23	258	149	4.8900898834608315e-30	3.08320167152e-28	0.761,0.907,0.78	0.705,0.737,0.719	0.096
10151	gene:Solyc01g104770.2	NA	1	-	93139457	93139547	93139460	93139547	93139011	93139081	10151	5,3,2	10,7,2	7,5,11	9,6,1	152	149	5.5870043114935954e-30	3.50910964285e-28	0.329,0.296,0.495	0.433,0.45,0.915	-0.226
11929	gene:Solyc01g020520.2	NA	1	+	31172720	31172880	31172720	31172848	31172947	31173049	11929	7,3,2	3,6,0	0,2,0	0,2,8	181	149	6.796345594177205e-30	4.25238524143e-28	0.658,0.292,1.0	NA,0.452,0.0	0.424
3785	gene:Solyc07g008760.2	NA	7	-	3737208	3737274	3737215	3737274	3737048	3737118	3785	2,1,5	51,38,49	0,0,3	50,53,70	156	149	7.836593330832364e-30	4.88461119667e-28	0.036,0.025,0.089	0.0,0.0,0.039	0.037
10196	gene:Solyc09g014790.2	NA	9	-	6944476	6944605	6944519	6944605	6944104	6944386	10196	10,6,17	250,183,148	24,25,17	168,237,329	192	149	8.027170017380196e-30	4.98444689753e-28	0.03,0.025,0.082	0.1,0.076,0.039	-0.026
7215	gene:Solyc10g062160.1	NA	10	-	24922210	24922285	24922214	24922285	24920599	24920825	7215	1,7,0	5,5,6	0,2,0	0,5,6	153	149	1.1566717655887782e-29	7.15521518992e-28	0.163,0.577,0.0	NA,0.28,0.0	0.107
10410	gene:Solyc01g066480.2	NA	1	-	74485627	74485712	74485643	74485712	74485475	74485526	10410	7,0,0	1,2,0	0,1,0	1,0,0	165	149	1.2783172377921562e-29	7.87799040569e-28	0.863,0.0,NA	0.0,1.0,NA	-0.069
8806	gene:Solyc04g055160.2	NA	4	+	53784701	53784889	53784701	53784862	53784976	53785431	8806	764,238,265	23,5,5	214,287,295	1,4,6	176	149	1.293656889512369e-29	7.94266568905e-28	0.966,0.976,0.978	0.995,0.984,0.977	-0.012
11993	gene:Solyc06g075590.2	NA	6	+	46980835	46980931	46980835	46980853	46982769	46982878	11993	12,4,0	177,165,40	2,3,0	52,155,114	227	149	2.4978255341580313e-29	1.52786768588e-27	0.043,0.016,0.0	0.025,0.013,0.0	0.007
10152	gene:Solyc01g104770.2	NA	1	-	93139457	93139547	93139464	93139547	93139011	93139081	10152	8,4,3	44,28,13	7,6,11	8,32,24	156	149	3.048461879749393e-29	1.85774853512e-27	0.148,0.12,0.181	0.455,0.152,0.304	-0.154
9053	gene:Solyc10g005650.2	NA	10	-	530647	530782	530653	530782	530417	530574	9053	4,1,0	110,58,63	9,2,3	73,86,121	155	149	3.4379712234516277e-29	2.08735786171e-27	0.034,0.016,0.0	0.106,0.022,0.023	-0.034
12408	gene:Solyc10g045240.1	NA	10	+	32331960	32332178	32331960	32332064	32332511	32332614	12408	134,58,52	3,4,0	9,26,39	2,5,1	263	149	4.721727614193119e-29	2.85620962286e-27	0.962,0.891,1.0	0.718,0.747,0.957	0.144
15635	gene:Solyc02g082950.2	NA	2	+	46562415	46562609	46562415	46562604	46562725	46562884	15635	68,30,16	32,19,0	16,32,22	11,10,35	154	149	5.0508135315406e-29	3.04404361112e-27	0.673,0.604,1.0	0.585,0.756,0.378	0.186
7200	gene:Solyc10g039280.1	NA	10	+	21035409	21035542	21035409	21035503	21035669	21035752	7200	12,4,6	158,53,79	1,4,3	61,82,116	188	149	5.974379476445299e-29	3.58747262848e-27	0.057,0.056,0.057	0.013,0.037,0.02	0.033
10845	gene:Solyc04g009990.2	NA	4	-	3307236	3307427	3307265	3307427	3306523	3306892	10845	0,0,3	37,31,24	0,3,6	25,46,40	178	149	6.689780610595873e-29	4.00239319524e-27	0.0,0.0,0.095	0.0,0.052,0.112	-0.023
454	gene:Solyc09g064200.2	NA	9	-	61330485	61330656	61330492	61330656	61330249	61330381	454	86,171,69	9,0,10	82,145,212	0,12,0	156	149	8.687208291834595e-29	5.17852383738e-27	0.901,1.0,0.868	1.0,0.92,1.0	-0.05
15791	gene:Solyc01g101060.2	SAM1	1	+	90918018	90918152	90918018	90918068	90919098	90920622	15791	28,24,1	3,0,0	13,14,5	4,1,1	233	149	1.0607859761988278e-28	6.30053061878e-27	0.856,1.0,1.0	0.675,0.9,0.762	0.173
12572	gene:Solyc01g096710.2	NA	1	-	87728239	87728375	87728267	87728375	87728092	87728150	12572	8,3,2	542,328,351	3,11,17	276,416,477	177	149	1.087538246319643e-28	6.43610630755e-27	0.012,0.008,0.005	0.009,0.022,0.029	-0.012
16482	gene:Solyc05g052210.2	NA	5	-	62493664	62493809	62493735	62493809	62492972	62493018	16482	32,8,15	3,3,0	16,26,26	4,5,8	220	149	1.3257675564912343e-28	7.81773653006e-27	0.878,0.644,1.0	0.73,0.779,0.688	0.108
2143	gene:Solyc11g007700.1	NA	11	-	1941553	1941661	1941579	1941661	1941174	1941253	2143	130,69,98	4,2,0	100,119,162	0,5,12	175	149	1.4097398922300352e-28	8.2831061123e-27	0.965,0.967,1.0	1.0,0.953,0.92	0.02
3348	gene:Solyc09g074920.2	NA	9	-	66716905	66716971	66716939	66716971	66715637	66715830	3348	14,3,0	28,12,4	3,1,1	7,9,14	183	149	1.461484407820248e-28	8.55646924907e-27	0.289,0.169,0.0	0.259,0.083,0.055	0.02
12871	gene:Solyc01g090650.1	NA	1	-	84292076	84292162	84292131	84292162	84290450	84290540	12871	7,2,1	0,0,4	1,10,3	0,0,2	204	149	1.4838602564653171e-28	8.65655558158e-27	1.0,1.0,0.154	1.0,1.0,0.523	-0.123
16109	gene:Solyc03g121660.2	NA	3	-	69762307	69762472	69762320	69762472	69761764	69762051	16109	29,30,6	23,11,6	8,16,11	4,27,11	162	149	1.6650408810258165e-28	9.67908339101e-27	0.537,0.715,0.479	0.648,0.353,0.479	0.084
305	gene:Solyc06g009790.2	NA	6	-	3813940	3814061	3813944	3814061	3812197	3812515	305	65,41,34	49,51,14	10,22,57	43,69,62	153	149	1.7364701743345978e-28	1.00586415434e-26	0.564,0.439,0.703	0.185,0.237,0.472	0.271
2357	gene:Solyc11g069230.1	NA	11	+	53867187	53867277	53867187	53867273	53867364	53867433	2357	1,2,5	18,6,6	1,1,1	4,9,20	153	149	1.753607819654783e-28	1.01221454182e-26	0.051,0.245,0.448	0.196,0.098,0.046	0.135
17010	gene:Solyc02g014350.2	NA	2	+	15788892	15788971	15788892	15788929	15789529	15790140	17010	16,3,2	32,24,18	16,6,16	13,20,38	191	149	2.050365208440814e-28	1.17935567937e-26	0.281,0.089,0.08	0.49,0.19,0.247	-0.159
4500	gene:Solyc02g064580.2	NA	2	+	35693592	35693689	35693592	35693685	35694005	35694167	4500	11,5,8	35,30,8	1,4,3	6,20,26	153	149	2.285795318900109e-28	1.31017631688e-26	0.234,0.14,0.493	0.14,0.163,0.101	0.154
12806	gene:Solyc02g091780.1	NA	2	+	52999323	52999466	52999323	52999440	52999587	52999672	12806	0,2,0	20,12,2	0,3,2	4,8,17	175	149	2.464569285458138e-28	1.40772419152e-26	0.0,0.124,0.0	0.0,0.242,0.091	-0.07
9585	gene:Solyc01g109280.2	NA	1	-	96274428	96274664	96274497	96274664	96272560	96273083	9585	8,12,2	77,47,57	4,4,7	70,96,93	218	149	2.542146921608379e-28	1.44699355854e-26	0.066,0.149,0.023	0.038,0.028,0.049	0.041
12941	gene:Solyc08g065440.2	NA	8	-	53469777	53469901	53469848	53469901	53469442	53469609	12941	12,1,1	106,23,8	2,1,0	8,37,17	220	149	2.6209452713179466e-28	1.48155709768e-26	0.071,0.029,0.078	0.145,0.018,0.0	0.005
4374	gene:Solyc03g083250.2	NA	3	+	53105263	53105357	53105263	53105326	53105492	53105615	4374	20,13,6	231,114,113	16,14,31	104,150,195	180	149	2.617664769869216e-28	1.48155709768e-26	0.067,0.086,0.042	0.113,0.072,0.116	-0.035
385	gene:Solyc03g098250.2	NA	3	+	60605897	60605992	60605897	60605988	60606075	60606175	385	63,30,16	9,4,6	9,22,39	0,1,2	153	149	2.7588831205065344e-28	1.55417082455e-26	0.872,0.88,0.722	1.0,0.955,0.95	-0.144
8903	gene:Solyc04g007710.2	NA	4	-	1394340	1394420	1394360	1394420	1393086	1393236	8903	6,4,1	264,122,58	3,10,2	53,102,94	169	149	3.46992606710016e-28	1.94803075404e-26	0.02,0.028,0.015	0.048,0.08,0.018	-0.028
937	gene:Solyc07g018100.2	NA	7	-	9177914	9178003	9177932	9178003	9176287	9176395	937	7,4,0	56,66,17	10,16,6	21,51,53	167	149	4.979047076466288e-28	2.78571736261e-26	0.1,0.051,0.0	0.298,0.219,0.092	-0.153
15338	gene:Solyc07g005860.2	NA	7	-	682409	682581	682449	682581	680897	682327	15338	4,0,5	16,13,2	0,2,0	1,18,9	189	149	5.684646826707804e-28	3.16967399423e-26	0.165,0.0,0.663	0.0,0.081,0.0	0.249
7157	gene:Solyc08g078860.2	NA	8	+	62552818	62553067	62552818	62553064	62553181	62553268	7157	60,35,88	1551,870,1239	78,87,95	1101,1210,1731	152	149	5.827942506432376e-28	3.23855801722e-26	0.037,0.038,0.065	0.065,0.066,0.051	-0.014
2400	gene:Solyc01g106360.2	NA	1	+	94296734	94296867	94296734	94296803	94297192	94297257	2400	0,3,3	142,92,94	9,1,5	94,106,103	213	149	6.7396763443848085e-28	3.73255115924e-26	0.0,0.022,0.022	0.063,0.007,0.033	-0.02
6534	gene:Solyc01g108030.2	NA	1	-	95404437	95404670	95404447	95404670	95404173	95404338	6534	142,66,57	14,10,10	74,83,135	26,11,24	159	149	6.800147643872071e-28	3.75336095374e-26	0.905,0.861,0.842	0.727,0.876,0.841	0.055
453	gene:Solyc09g064200.2	NA	9	-	61330481	61330656	61330492	61330656	61330249	61330381	453	4,5,2	9,0,10	3,11,6	0,12,0	160	149	7.093500328148446e-28	3.90213929125e-26	0.293,1.0,0.157	1.0,0.461,1.0	-0.337
11509	gene:Solyc09g090240.1	NA	9	+	69779403	69779480	69779403	69779456	69779575	69779606	11509	11,4,2	66,28,9	4,1,2	27,28,39	173	149	8.15023273295635e-28	4.46845368533e-26	0.126,0.11,0.161	0.113,0.03,0.042	0.071
3339	gene:Solyc06g036300.2	NA	6	-	25814504	25814573	25814515	25814573	25812460	25812584	3339	0,2,1	54,34,24	1,8,2	24,74,32	160	149	9.132482568506673e-28	4.99029289152e-26	0.0,0.052,0.037	0.037,0.091,0.055	-0.031
14052	gene:Solyc04g014450.1	NA	4	-	4678118	4678242	4678125	4678242	4677827	4677947	14052	9,5,0	20,16,8	3,3,0	6,23,17	156	149	1.0155512076391144e-27	5.53087406871e-26	0.301,0.23,0.0	0.323,0.111,0.0	0.032
5047	gene:Solyc08g016620.2	NA	8	-	8084255	8084459	8084306	8084459	8083844	8083934	5047	59,29,6	3,3,0	17,38,14	0,0,2	200	149	1.0755202657500638e-27	5.83808070081e-26	0.936,0.878,1.0	1.0,1.0,0.839	-0.008
15005	gene:Solyc03g111160.2	NA	3	+	61816215	61816279	61816215	61816275	61816826	61816934	15005	5,3,4	158,72,75	0,0,4	53,84,94	153	149	1.2188251603635153e-27	6.59412569434e-26	0.03,0.039,0.049	0.0,0.0,0.04	0.026
2239	gene:Solyc09g008010.2	NA	9	+	1486899	1486922	1486899	1486902	1487819	1488230	2239	28,11,0	16,29,11	3,10,7	20,26,18	169	149	1.5688345880856848e-27	8.45983730345e-26	0.607,0.251,0.0	0.117,0.253,0.255	0.078
6964	gene:Solyc06g068090.2	NA	6	+	42197586	42197817	42197586	42197746	42197942	42198045	6964	93,51,14	108,78,27	16,61,49	53,103,88	220	149	1.6844650900401424e-27	9.05358564624e-26	0.368,0.307,0.26	0.17,0.286,0.274	0.068
9312	gene:Solyc07g006240.2	NA	7	+	1052663	1052769	1052663	1052751	1053166	1053251	9312	12,2,6	88,41,54	12,6,10	31,48,55	167	149	1.9163775309338847e-27	1.02663976682e-25	0.108,0.042,0.09	0.257,0.1,0.14	-0.086
14462	gene:Solyc03g123530.2	NA	3	+	70363983	70364340	70363983	70364153	70364721	70364944	14462	222,131,136	3,0,2	154,164,162	9,3,5	336	149	2.2211199529581513e-27	1.18602017553e-25	0.97,1.0,0.968	0.884,0.96,0.935	0.053
340	gene:Solyc04g080900.2	NA	4	+	64945679	64945771	64945679	64945766	64946400	64946452	340	60,36,29	5,5,3	27,45,39	1,3,1	154	149	2.2328434951496886e-27	1.18840920182e-25	0.921,0.874,0.903	0.963,0.936,0.974	-0.058
15344	gene:Solyc03g115680.2	NA	3	+	65324327	65324392	65324327	65324356	65325079	65325509	15344	29,21,8	5,4,0	23,18,19	0,0,4	185	149	2.3732683356846422e-27	1.25906109472e-25	0.824,0.809,1.0	1.0,1.0,0.793	-0.053
4992	gene:Solyc08g066520.2	NA	8	-	55253683	55253853	55253734	55253853	55247116	55247122	4992	151,59,58	74,14,28	70,70,110	12,30,30	200	149	2.4804660030635616e-27	1.31168642543e-25	0.603,0.758,0.607	0.813,0.635,0.732	-0.071
13356	gene:Solyc02g094570.2	NA	2	-	55103103	55103216	55103144	55103216	55102750	55102937	13356	10,3,6	47,18,21	4,7,14	10,30,15	190	149	3.52634633530356e-27	1.85875869693e-25	0.143,0.116,0.183	0.239,0.155,0.423	-0.125
4598	gene:Solyc09g055180.2	NA	9	+	36914231	36914365	36914231	36914338	36914609	36914681	4598	4,5,3	42,34,11	0,3,2	20,43,22	176	149	4.066054498013382e-27	2.13637280083e-25	0.075,0.111,0.188	0.0,0.056,0.071	0.082
12916	gene:Solyc01g102970.2	NA	1	+	91617870	91618018	91617870	91618005	91618091	91618160	12916	3,0,0	70,40,53	7,1,2	50,87,88	162	149	6.0602387820488276e-27	3.1739774554e-25	0.038,0.0,0.0	0.114,0.01,0.02	-0.035
16294	gene:Solyc04g005860.2	NA	4	-	548951	549119	548983	549119	548557	548720	16294	129,73,40	589,278,87	47,112,63	116,303,209	181	149	7.305709747916964e-27	3.81409235343e-25	0.153,0.178,0.275	0.25,0.233,0.199	-0.025
4288	gene:Solyc10g008990.2	NA	10	+	3021636	3021676	3021636	3021651	3022074	3022183	4288	35,23,11	113,89,63	20,38,40	57,100,61	174	149	7.424847997957939e-27	3.86398518192e-25	0.21,0.181,0.13	0.231,0.246,0.36	-0.105
9899	gene:Solyc06g068220.2	NA	6	+	42265005	42265077	42265005	42265070	42265917	42265988	9899	8,8,0	9,1,0	1,14,8	0,3,0	156	149	8.709799604264628e-27	4.518346358e-25	0.459,0.884,NA	1.0,0.817,1.0	-0.268
12171	gene:Solyc03g114670.2	NA	3	+	64582932	64582987	64582932	64582979	64583090	64583487	12171	96,35,42	13,9,4	21,41,85	2,20,17	157	149	9.024531697455934e-27	4.66685009831e-25	0.875,0.787,0.909	0.909,0.661,0.826	0.058
7992	gene:Solyc05g011940.2	NA	5	-	5171214	5171411	5171232	5171411	5170916	5171027	7992	7,0,1	3,0,0	1,1,1	1,0,0	167	149	9.206639247660087e-27	4.74605148386e-25	0.676,NA,1.0	0.472,1.0,1.0	0.014
5812	gene:Solyc12g088810.1	NA	12	-	64036906	64037042	64036938	64037042	64036426	64036521	5812	33,18,11	6,0,0	17,12,24	5,3,5	181	149	1.023044158004008e-26	5.25729243955e-25	0.819,1.0,1.0	0.737,0.767,0.798	0.172
5881	gene:Solyc04g025290.2	NA	4	-	24330164	24330351	24330170	24330351	24329325	24329705	5881	85,83,72	7,0,2	87,129,89	2,0,0	155	149	1.2510594439464361e-26	6.40894295769e-25	0.921,1.0,0.972	0.977,1.0,1.0	-0.028
14629	gene:Solyc01g110490.2	NA	1	+	97186463	97186695	97186463	97186692	97186787	97187041	14629	98,54,47	7,3,0	21,83,95	0,1,2	152	149	1.3787587236109075e-26	7.04111892715e-25	0.932,0.946,1.0	1.0,0.988,0.979	-0.03
9908	gene:Solyc10g083960.1	NA	10	+	63659886	63659953	63659886	63659937	63660221	63660302	9908	9,3,6	42,16,13	2,3,7	26,32,46	165	149	1.9235857276721124e-26	9.79296299184e-25	0.162,0.145,0.294	0.065,0.078,0.121	0.112
16327	gene:Solyc12g056230.1	NA	12	-	62195970	62196167	62196105	62196167	62195489	62195608	16327	47,27,34	1475,990,1021	40,53,70	938,1356,1599	284	149	2.164413340552208e-26	1.09849002761e-24	0.016,0.014,0.017	0.022,0.02,0.022	-0.006
7771	gene:Solyc03g044080.2	NA	3	-	7927624	7927766	7927642	7927766	7923471	7923611	7771	11,12,17	59,32,39	6,12,11	22,74,68	167	149	3.4502200824415986e-26	1.74566227813e-24	0.143,0.251,0.28	0.196,0.126,0.126	0.075
16204	gene:Solyc05g008180.2	NA	5	+	2572571	2572646	2572571	2572635	2573404	2573488	16204	0,0,2	2,0,4	1,3,2	2,4,0	160	149	3.682856829193763e-26	1.85763298465e-24	0.0,NA,0.318	0.318,0.411,1.0	-0.417
14205	gene:Solyc02g021620.2	NA	2	+	23291551	23291642	23291551	23291630	23293301	23293393	14205	1,0,5	34,16,24	0,0,2	16,27,25	161	149	4.670746746170758e-26	2.34869789601e-24	0.026,0.0,0.162	0.0,0.0,0.069	0.04
8676	gene:Solyc08g065970.2	NA	8	+	54371920	54372101	54371920	54372078	54372189	54372747	8676	4,2,0	53,49,47	1,4,10	45,48,73	172	149	5.54622466077436e-26	2.78040553101e-24	0.061,0.034,0.0	0.019,0.067,0.106	-0.032
16455	gene:Solyc09g082200.2	NA	9	-	68012851	68013014	68012909	68013014	68011162	68011311	16455	44,17,26	2,2,0	29,35,16	2,5,8	207	149	5.588535282386604e-26	2.79307496598e-24	0.941,0.86,1.0	0.913,0.834,0.59	0.155
5305	gene:Solyc04g079070.2	NA	4	-	63652549	63652793	63652721	63652793	63652099	63652145	5305	81,26,33	20,14,14	34,37,32	30,11,18	321	149	6.529970610710413e-26	3.25367198241e-24	0.653,0.463,0.522	0.345,0.61,0.452	0.077
12211	gene:Solyc12g098160.1	NA	12	-	65790237	65790488	65790270	65790488	65790098	65790155	12211	56,67,33	8,7,0	71,83,77	11,13,15	182	149	6.560016144081724e-26	3.25873771666e-24	0.851,0.887,1.0	0.841,0.839,0.808	0.083
5469	gene:Solyc12g021180.1	NA	12	+	14643057	14643148	14643057	14643122	14643242	14643377	5469	23,8,11	99,49,40	1,12,10	40,40,98	175	149	7.213135597738392e-26	3.57235443667e-24	0.165,0.122,0.19	0.021,0.203,0.08	0.058
4705	gene:Solyc11g071570.1	NA	11	+	54995426	54995556	54995426	54995488	54996081	54996203	4705	2,0,4	2,2,0	6,1,0	3,1,0	217	149	9.51986648661813e-26	4.70057744925e-24	0.407,0.0,1.0	0.579,0.407,NA	-0.024
15728	gene:Solyc02g080060.1	NA	2	-	44379310	44379420	44379330	44379420	44379088	44379232	15728	3,7,16	2,0,1	1,6,11	5,0,1	169	149	1.6434283829549022e-25	8.09030675129e-24	0.569,1.0,0.934	0.15,1.0,0.907	0.149
10271	gene:Solyc07g049410.2	NA	7	-	59675384	59675524	59675417	59675524	59674868	59675272	10271	3,5,0	94,36,31	4,8,6	43,54,78	182	149	2.138003583347834e-25	1.04935008209e-23	0.025,0.102,0.0	0.071,0.108,0.059	-0.037
15030	gene:Solyc03g006390.1	NA	3	-	991050	991138	991060	991138	990832	990972	15030	1,0,0	14,1,9	1,1,1	11,3,6	159	149	2.3508778669098194e-25	1.15038629469e-23	0.063,0.0,0.0	0.079,0.238,0.135	-0.13
10238	gene:Solyc03g083320.2	NA	3	+	53150911	53151007	53150911	53150982	53151170	53151323	10238	18,24,8	2,1,2	6,8,6	0,2,0	174	149	2.4133823239798236e-25	1.17745763205e-23	0.885,0.954,0.774	1.0,0.774,1.0	-0.054
12083	gene:Solyc04g015300.2	NA	4	-	5506277	5506363	5506281	5506363	5506069	5506173	12083	6,7,2	34,20,19	2,4,1	22,26,29	153	149	2.9704109164324466e-25	1.44492421819e-23	0.147,0.254,0.093	0.081,0.13,0.032	0.084
1891	gene:Solyc01g098500.2	NA	1	+	89008870	89009009	89008870	89008963	89009087	89009168	1891	22,4,4	181,72,76	1,6,5	52,94,92	195	149	3.0756770907178343e-25	1.491703389e-23	0.085,0.041,0.039	0.014,0.047,0.04	0.021
1332	gene:Solyc08g078430.2	NA	8	-	62243945	62244017	62243951	62244017	62243241	62243372	1332	3,1,4	199,122,125	5,9,9	133,246,306	155	149	3.129572970959611e-25	1.51336547826e-23	0.014,0.008,0.03	0.035,0.034,0.027	-0.015
10287	gene:Solyc12g035500.1	NA	12	-	57592179	57592356	57592192	57592356	57590804	57590887	10287	8,3,2	88,32,38	0,0,3	33,24,50	162	149	3.300713556633207e-25	1.59142933335e-23	0.077,0.079,0.046	0.0,0.0,0.052	0.05
2396	gene:Solyc01g106360.2	NA	1	+	94290498	94290648	94290498	94290637	94290729	94290830	2396	34,26,18	11,7,14	31,21,34	19,23,50	160	149	5.85201239249157e-25	2.81325628006e-23	0.742,0.776,0.545	0.603,0.46,0.388	0.204
15469	gene:Solyc02g088110.2	NA	2	-	50297607	50297826	50297702	50297826	50296847	50297522	15469	20,10,10	78,49,79	3,7,17	78,94,64	244	149	6.049353575591741e-25	2.89962143756e-23	0.135,0.111,0.072	0.023,0.043,0.14	0.037
11533	gene:Solyc10g084760.1	NA	10	-	64171779	64171929	64171848	64171929	64170866	64170941	11533	25,9,3	0,0,2	7,9,21	3,2,3	218	149	7.239118617216862e-25	3.4497346364e-23	1.0,1.0,0.506	0.615,0.755,0.827	0.103
421	gene:Solyc06g066010.2	NA	6	-	41365418	41365507	41365437	41365507	41364614	41365008	421	47,41,31	3,1,4	9,21,33	0,1,0	168	149	7.219709823543915e-25	3.4497346364e-23	0.933,0.973,0.873	1.0,0.949,1.0	-0.057
6850	gene:Solyc06g036780.2	NA	6	+	27824256	27824391	27824256	27824386	27831716	27831809	6850	9,2,7	89,30,11	1,1,5	24,30,45	154	149	7.5607792329724e-25	3.59257547728e-23	0.089,0.061,0.381	0.039,0.031,0.097	0.121
516	gene:Solyc04g077120.2	NA	4	+	62071344	62071667	62071344	62071350	62072848	62072930	516	271,154,44	10,0,0	84,327,177	0,2,2	466	149	8.911565367021283e-25	4.22217604224e-23	0.897,1.0,1.0	1.0,0.981,0.966	-0.017
1133	gene:Solyc04g009770.2	NA	4	+	3083997	3084157	3083997	3084100	3084251	3084393	1133	1162,1000,835	0,0,0	1179,1559,1791	0,0,208	206	149	1.1233969790070974e-24	5.30716042561e-23	1.0,1.0,1.0	1.0,1.0,0.862	0.046
6168	gene:Solyc09g064430.2	NA	9	+	61655149	61655348	61655149	61655261	61656033	61656103	6168	31,10,8	8,9,7	7,19,12	15,25,20	236	149	1.4911921536465242e-24	7.02445775136e-23	0.71,0.412,0.419	0.228,0.324,0.275	0.238
6425	gene:Solyc08g076100.2	NA	8	-	60148130	60148238	60148166	60148238	60147559	60147675	6425	3,0,0	52,45,18	4,2,3	27,41,34	185	149	2.0847923332201967e-24	9.79255034913e-23	0.044,0.0,0.0	0.107,0.038,0.066	-0.056
6063	gene:Solyc02g067210.2	NA	2	-	37397763	37397884	37397815	37397884	37397565	37397635	6063	12,1,4	305,184,92	7,7,10	92,174,173	201	149	2.440982405863462e-24	1.14328641655e-22	0.028,0.004,0.031	0.053,0.029,0.041	-0.02
9441	gene:Solyc07g056310.2	NA	7	+	64158302	64158389	64158302	64158333	64158492	64158916	9441	3,2,1	42,28,44	8,5,5	41,50,74	205	149	3.2608627929201808e-24	1.52294369699e-22	0.049,0.049,0.016	0.124,0.068,0.047	-0.042
7263	gene:Solyc11g005020.1	NA	11	-	28368	28574	28413	28574	28148	28190	7263	4,0,1	101,40,13	4,2,4	23,42,59	194	149	3.610728497424716e-24	1.68155318916e-22	0.03,0.0,0.056	0.118,0.035,0.049	-0.039
12438	gene:Solyc11g045510.1	NA	11	-	30393895	30393974	30393908	30393974	30393482	30393511	12438	3,1,0	54,18,15	0,3,7	21,35,32	162	149	3.77345947668536e-24	1.75236037397e-22	0.049,0.049,0.0	0.0,0.073,0.167	-0.047
2641	gene:Solyc06g008700.2	NA	6	+	2609887	2610056	2609887	2610052	2610387	2610563	2641	2,0,1	112,51,37	5,3,0	37,57,70	153	149	4.17663978377341e-24	1.93411457558e-22	0.017,0.0,0.026	0.116,0.049,0.0	-0.041
12292	gene:Solyc01g099980.2	NA	1	-	90068126	90068301	90068130	90068301	90067183	90068044	12292	17,11,14	1,0,4	10,7,11	0,0,2	153	149	4.2879781668354575e-24	1.98007960814e-22	0.943,1.0,0.773	1.0,1.0,0.843	-0.042
12894	gene:Solyc07g026670.2	NA	7	+	30219976	30220188	30219976	30220165	30220287	30220365	12894	5,0,0	171,66,46	2,4,4	75,61,87	172	149	4.679377931155974e-24	2.15474838274e-22	0.025,0.0,0.0	0.023,0.054,0.038	-0.03
9464	gene:Solyc11g011390.1	NA	11	+	4462630	4462734	4462630	4462714	4463353	4463523	9464	5,5,0	51,34,12	0,4,12	13,36,21	169	149	4.981247742438151e-24	2.2873275698e-22	0.08,0.115,0.0	0.0,0.089,0.335	-0.076
4941	gene:Solyc07g054830.2	NA	7	-	63009275	63009461	63009332	63009461	63008943	63009029	4941	15,5,4	120,33,21	3,4,1	27,57,48	206	149	6.308301385227552e-24	2.88860292201e-22	0.083,0.099,0.121	0.074,0.048,0.015	0.055
5121	gene:Solyc05g050800.2	NA	5	-	60986676	60986884	60986833	60986884	60985583	60986058	5121	461,184,162	12,0,0	148,295,270	4,0,0	306	149	7.076651367451983e-24	3.23140796286e-22	0.949,1.0,1.0	0.947,1.0,1.0	0.001
16299	gene:Solyc12g016210.1	NA	12	-	6355058	6355067	6355062	6355067	6354902	6354975	16299	2,1,0	52,22,11	8,1,1	13,27,46	153	149	8.066412395608589e-24	3.67313051114e-22	0.036,0.042,0.0	0.375,0.035,0.021	-0.118
4808	gene:Solyc10g076860.1	NA	10	+	59831384	59831590	59831384	59831468	59833097	59833144	4808	2,0,4	111,35,40	3,1,8	55,46,56	271	149	8.137227185070763e-24	3.69511261066e-22	0.01,0.0,0.052	0.029,0.012,0.073	-0.017
6801	gene:Solyc03g117420.2	NA	3	-	66569094	66569270	66569239	66569270	66567192	66567487	6801	1,3,3	1,3,8	5,8,23	6,18,3	294	149	1.2366242097886991e-23	5.59999466052e-22	0.336,0.336,0.16	0.297,0.184,0.795	-0.148
15352	gene:Solyc02g068340.2	NA	2	-	38309054	38309198	38309076	38309198	38308357	38308596	15352	2,9,0	20,37,18	0,4,1	10,30,34	171	149	1.2557697103015665e-23	5.67102833636e-22	0.08,0.175,0.0	0.0,0.104,0.025	0.042
12906	gene:Solyc02g083180.2	NA	2	-	46677700	46677909	46677794	46677909	46677392	46677574	12906	100,30,55	3,0,0	27,71,64	6,1,0	243	149	1.2674295271340379e-23	5.70795940613e-22	0.953,1.0,1.0	0.734,0.978,1.0	0.08
359	gene:Solyc05g014970.2	NA	5	-	9179561	9179670	9179572	9179670	9177711	9177879	359	2,0,0	5,4,0	2,2,1	3,2,0	160	149	1.4488835483370846e-23	6.50727342682e-22	0.271,0.0,NA	0.383,0.482,1.0	-0.486
5298	gene:Solyc01g057770.2	NA	1	+	63677657	63677828	63677657	63677821	63677911	63678030	5298	20,14,5	218,140,86	6,7,7	98,148,185	156	149	1.5673250024379542e-23	7.0199887336e-22	0.081,0.087,0.053	0.055,0.043,0.035	0.029
13470	gene:Solyc12g096280.1	NA	12	-	65270063	65270301	65270172	65270301	65269932	65269974	13470	46,13,11	29,24,23	30,21,27	12,17,25	258	149	1.6171911861524838e-23	7.22360084866e-22	0.478,0.238,0.216	0.591,0.416,0.384	-0.153
5367	gene:Solyc06g065020.2	NA	6	-	40544734	40544909	40544775	40544909	40544554	40544655	5367	11,15,11	32,18,4	8,11,13	8,42,44	190	149	1.8484904844655568e-23	8.23432187822e-22	0.212,0.395,0.683	0.44,0.17,0.188	0.164
7976	gene:Solyc01g097820.2	NA	1	+	88524713	88524820	88524713	88524819	88525441	88525507	7976	16,7,1	0,1,2	0,11,10	0,1,0	150	149	2.2119545800045714e-23	9.82671312467e-22	1.0,0.874,0.332	NA,0.916,1.0	-0.223
13914	gene:Solyc11g044750.1	NA	11	+	32360888	32360983	32360888	32360928	32361176	32361250	13914	552,218,149	4,3,3	136,200,292	2,5,8	204	149	2.5710278782387235e-23	1.13910432454e-21	0.99,0.982,0.973	0.98,0.967,0.964	0.011
1774	gene:Solyc06g008740.2	NA	6	+	2663095	2663238	2663095	2663210	2663824	2663887	1774	42,34,20	3,1,2	14,29,39	3,1,8	177	149	3.158730284238278e-23	1.39571605255e-21	0.922,0.966,0.894	0.797,0.961,0.804	0.073
427	gene:Solyc03g093640.2	NA	3	-	55208327	55208511	55208331	55208511	55205803	55205972	427	13,7,6	70,57,53	5,21,23	37,74,97	153	149	3.942967880535433e-23	1.73755571144e-21	0.153,0.107,0.099	0.116,0.217,0.188	-0.054
10491	gene:Solyc01g102680.2	NA	1	+	91418227	91418396	91418227	91418353	91418466	91418553	10491	100,84,82	4,2,4	63,142,98	12,3,11	192	149	4.358864048788586e-23	1.91567984857e-21	0.951,0.97,0.941	0.803,0.973,0.874	0.071
2016	gene:Solyc12g098640.1	NA	12	-	66083206	66083385	66083274	66083385	66082924	66083116	2016	22,9,4	699,263,187	4,6,4	174,313,292	217	149	4.545681357200363e-23	1.99244263338e-21	0.021,0.023,0.014	0.016,0.013,0.009	0.007
15902	gene:Solyc02g082700.2	NA	2	-	46355507	46355604	46355530	46355604	46355355	46355439	15902	404,198,193	6190,5045,5234	183,251,234	5309,6141,5780	172	149	5.18117594034307e-23	2.26493379173e-21	0.054,0.033,0.031	0.029,0.034,0.034	0.007
14632	gene:Solyc09g075990.2	NA	9	-	67669692	67669893	67669713	67669893	67669317	67669377	14632	34,12,19	66,29,38	10,18,18	43,40,64	170	149	5.449521723804314e-23	2.37590451113e-21	0.311,0.266,0.305	0.169,0.283,0.198	0.077
10407	gene:Solyc01g066480.2	NA	1	-	74485643	74485719	74485656	74485719	74485475	74485526	10407	4,5,7	212,120,197	5,3,1	181,219,215	162	149	6.923339884899245e-23	3.01045917064e-21	0.017,0.037,0.032	0.025,0.012,0.004	0.015
16683	gene:Solyc02g071880.2	NA	2	-	41250710	41250758	41250714	41250758	41249766	41250155	16683	5,7,3	21,38,27	8,14,9	22,40,36	153	149	7.391534833920612e-23	3.20554049028e-21	0.188,0.152,0.098	0.262,0.254,0.196	-0.091
15684	gene:Solyc05g050910.2	NA	5	-	61131549	61131744	61131552	61131744	61130643	61130974	15684	154,61,144	4,3,4	95,133,122	0,4,0	152	149	8.562383068428293e-23	3.70351307759e-21	0.974,0.952,0.972	1.0,0.97,1.0	-0.024
13857	gene:Solyc12g005220.1	NA	12	+	142979	143080	142979	143075	143303	143407	13857	45,24,4	194,116,67	6,11,17	80,104,166	154	149	1.0992048524910286e-22	4.74191188076e-21	0.183,0.167,0.055	0.068,0.093,0.09	0.051
16036	gene:Solyc12g099320.1	NA	12	-	66508220	66508328	66508250	66508328	66508034	66508128	16036	12,7,0	86,58,37	3,10,16	45,58,53	179	149	1.1291330896269595e-22	4.85823588931e-21	0.104,0.091,0.0	0.053,0.126,0.201	-0.062
8822	gene:Solyc04g016130.2	NA	4	-	6862557	6862710	6862647	6862710	6858545	6858727	8822	186,90,43	19,8,0	40,75,67	12,23,15	239	149	1.139850396694151e-22	4.89150983063e-21	0.859,0.875,1.0	0.675,0.67,0.736	0.218
7103	gene:Solyc03g082490.2	NA	3	-	52408317	52408389	52408356	52408389	52407473	52407735	7103	58,39,29	596,313,510	40,42,59	640,651,814	188	149	1.1927672829872147e-22	5.10523082768e-21	0.072,0.09,0.043	0.047,0.049,0.054	0.018
16528	gene:Solyc12g021230.1	NA	12	+	14924134	14924247	14924134	14924245	14925340	14925411	16528	0,3,0	52,36,34	4,0,2	13,41,20	151	149	1.2358181681698125e-22	5.27572063302e-21	0.0,0.076,0.0	0.233,0.0,0.09	-0.082
7621	gene:Solyc03g093840.1	NA	3	-	55519150	55519335	55519238	55519335	55518212	55518275	7621	50,31,25	18,3,11	25,12,36	11,20,7	237	149	1.2557108328195494e-22	5.34671887855e-21	0.636,0.867,0.588	0.588,0.274,0.764	0.155
17009	gene:Solyc02g014350.2	NA	2	+	15788892	15789085	15788892	15788971	15789529	15790140	17009	46,47,14	16,3,2	20,54,39	16,6,16	263	149	1.2712237736635827e-22	5.39874904706e-21	0.62,0.899,0.799	0.415,0.836,0.58	0.162
10868	gene:Solyc03g007970.1	NA	3	+	2458360	2458567	2458360	2458563	2458647	2458718	10868	0,5,0	0,9,7	0,2,0	3,10,7	153	149	1.471775752592876e-22	6.23432039076e-21	NA,0.351,0.0	0.0,0.163,0.0	0.121
1136	gene:Solyc12g021170.1	NA	12	+	14513611	14513724	14513611	14513720	14517576	14517623	1136	8,5,5	55,81,50	3,17,17	61,67,99	153	149	1.9356084143386921e-22	8.1623447431e-21	0.124,0.057,0.089	0.046,0.198,0.143	-0.039
8807	gene:Solyc10g080080.1	NA	10	-	61476423	61476529	61476428	61476529	61475022	61475288	8807	39,17,11	5,3,0	33,18,45	0,1,3	154	149	1.93689508025698e-22	8.1623447431e-21	0.883,0.846,1.0	1.0,0.946,0.936	-0.051
6536	gene:Solyc03g095310.2	NA	3	-	56332286	56332513	56332292	56332513	56331704	56331955	6536	171,150,105	3,0,2	97,100,124	8,0,5	155	149	1.985038760037963e-22	8.34377958803e-21	0.982,1.0,0.981	0.921,1.0,0.96	0.027
4444	gene:Solyc12g096430.1	NA	12	-	65359812	65359897	65359819	65359897	65358043	65358259	4444	22,10,8	0,2,0	5,5,9	2,0,2	156	149	1.9957214666122357e-22	8.36722813355e-21	1.0,0.827,1.0	0.705,1.0,0.811	0.104
9718	gene:Solyc03g097910.2	NA	3	-	60288801	60289039	60288930	60289039	60288249	60288631	9718	16,2,8	738,481,781	14,18,24	618,631,774	278	149	2.611177221366324e-22	1.09196500484e-20	0.011,0.002,0.005	0.012,0.015,0.016	-0.008
10405	gene:Solyc01g066480.2	NA	1	-	74485631	74485719	74485656	74485719	74485475	74485526	10405	3,3,10	212,120,197	4,4,1	181,219,215	174	149	3.3832433231424845e-22	1.41123429507e-20	0.012,0.021,0.042	0.019,0.015,0.004	0.012
13231	gene:Solyc11g073120.1	NA	11	+	56213650	56213830	56213650	56213768	56213965	56214095	13231	225,116,10	292,127,44	61,201,63	73,128,107	211	149	3.5723844850295e-22	1.48634768688e-20	0.352,0.392,0.138	0.371,0.526,0.294	-0.103
14949	gene:Solyc03g112600.2	NA	3	+	62994234	62994414	62994234	62994397	62994533	62994651	14949	4,6,2	5,4,6	4,1,0	5,8,0	166	149	3.8508786797621985e-22	1.5981633974e-20	0.418,0.574,0.23	0.418,0.101,NA	0.148
3986	gene:Solyc01g105230.2	NA	1	+	93468434	93468527	93468434	93468523	93468941	93468984	3986	7,3,2	44,63,28	15,10,14	67,82,117	153	149	4.147286936174367e-22	1.71683017032e-20	0.134,0.044,0.065	0.179,0.106,0.104	-0.049
2241	gene:Solyc08g015670.2	NA	8	+	5219187	5219372	5219187	5219286	5219487	5219595	2241	6,2,2	9,16,8	2,1,0	6,22,10	235	149	4.768190428801933e-22	1.96889031988e-20	0.297,0.073,0.137	0.174,0.028,0.0	0.102
16750	gene:Solyc06g066320.2	NA	6	-	41602201	41602362	41602265	41602362	41601715	41602091	16750	9,6,6	3,0,3	2,2,4	3,4,4	213	149	5.117048603926507e-22	2.10763260714e-20	0.677,1.0,0.583	0.318,0.259,0.412	0.424
14605	gene:Solyc11g006460.1	NA	11	-	1151429	1151664	1151447	1151664	1151180	1151326	14605	304,140,174	80,62,0	154,258,285	64,167,136	167	149	5.519530902453532e-22	2.26771102967e-20	0.772,0.668,1.0	0.682,0.58,0.652	0.175
8429	gene:Solyc12g019130.1	NA	12	-	9244729	9244955	9244744	9244955	9244293	9244521	8429	16,4,14	0,2,1	9,13,16	0,4,3	164	149	6.336678752336932e-22	2.59692936968e-20	1.0,0.645,0.927	1.0,0.747,0.829	-0.001
3697	gene:Solyc01g010150.2	NA	1	+	4938914	4939034	4938914	4939027	4939641	4939714	3697	27,17,12	2,3,0	9,47,28	0,2,0	156	149	7.250273102380178e-22	2.96393334083e-20	0.928,0.844,1.0	1.0,0.957,1.0	-0.062
13480	gene:Solyc03g113910.2	NA	3	+	63949104	63949176	63949104	63949152	63949411	63949454	13480	44,36,12	0,1,0	52,105,193	7,10,14	173	149	1.0164482630870289e-21	4.14493442209e-20	1.0,0.969,1.0	0.865,0.9,0.922	0.094
2930	gene:Solyc06g074720.2	NA	6	+	46249144	46249228	46249144	46249200	46249317	46249424	2930	451,245,113	251,118,41	190,424,429	104,256,277	177	149	1.1071775828914032e-21	4.50371268396e-20	0.602,0.636,0.699	0.606,0.582,0.566	0.061
8325	gene:Solyc11g010990.1	NA	11	-	4027166	4027320	4027218	4027320	4026526	4026729	8325	445,155,231	13,11,0	41,73,113	0,4,0	201	149	1.525681233474073e-21	6.19071595553e-20	0.962,0.913,1.0	1.0,0.931,1.0	-0.019
10293	gene:Solyc01g087240.2	NA	1	+	82180149	82180256	82180149	82180245	82180404	82180467	10293	27,24,34	0,0,6	100,103,99	0,0,2	160	149	1.958501329234422e-21	7.92733636794e-20	1.0,1.0,0.841	1.0,1.0,0.979	-0.046
15324	gene:Solyc10g084930.1	NA	10	+	64282815	64282991	64282815	64282831	64283681	64283746	15324	2,0,0	42,30,20	4,1,2	7,28,31	309	149	2.1617795163546766e-21	8.72858414079e-20	0.022,0.0,0.0	0.216,0.017,0.03	-0.08
10674	gene:Solyc08g006320.2	NA	8	-	985603	985732	985606	985732	985012	985516	10674	135,108,32	2088,967,862	47,122,73	1085,1660,1506	152	149	2.3358930357914633e-21	9.40842617585e-20	0.06,0.099,0.035	0.041,0.067,0.045	0.014
4629	gene:Solyc11g065030.1	NA	11	+	50346555	50346721	50346555	50346653	50346843	50346908	4629	13,8,2	334,130,66	1,7,3	97,157,200	217	149	2.3604204479752847e-21	9.48391480482e-20	0.026,0.041,0.02	0.007,0.03,0.01	0.013
15484	gene:Solyc03g080010.2	NA	3	-	51909977	51910132	51910048	51910132	51909646	51909697	15484	0,5,0	5,0,2	0,3,0	6,6,15	220	149	2.4598225083500485e-21	9.85913701207e-20	0.0,1.0,0.0	0.0,0.253,0.0	0.249
1424	gene:Solyc05g015210.2	NA	5	+	10065485	10065554	10065485	10065532	10065642	10065754	1424	38,20,41	4,4,0	45,40,49	8,7,5	171	149	2.597739463212776e-21	1.03865226879e-19	0.892,0.813,1.0	0.831,0.833,0.895	0.049
15783	gene:Solyc06g007590.2	NA	6	-	1595515	1595592	1595520	1595592	1594830	1594888	15783	14,2,3	69,32,32	4,10,15	25,38,53	154	149	2.7367552594742555e-21	1.09157248099e-19	0.164,0.057,0.083	0.134,0.203,0.215	-0.083
12282	gene:Solyc05g048810.2	NA	5	-	59499297	59499378	59499305	59499378	59499097	59499217	12282	14,5,2	2,1,1	7,9,8	6,7,9	157	149	2.930737787060258e-21	1.16610642095e-19	0.869,0.826,0.655	0.525,0.55,0.458	0.272
11487	gene:Solyc11g042620.1	NA	11	-	35652371	35652484	35652375	35652484	35651087	35651139	11487	1,2,1	82,31,52	3,2,3	42,43,49	153	149	3.0626031531369227e-21	1.21562357117e-19	0.012,0.059,0.018	0.065,0.043,0.056	-0.025
16317	gene:Solyc03g033950.2	NA	3	-	5646333	5646453	5646349	5646453	5645330	5646261	16317	33,18,14	193,134,95	7,28,18	126,219,156	165	149	3.1657348028118374e-21	1.25352392808e-19	0.134,0.108,0.117	0.048,0.104,0.094	0.038
8114	gene:Solyc11g005010.1	NA	11	-	16484	16558	16509	16558	15821	15983	8114	67,12,32	0,2,2	29,30,27	0,4,4	174	149	3.1830584632155456e-21	1.25734644307e-19	1.0,0.837,0.932	1.0,0.865,0.853	0.017
11872	gene:Solyc12g099940.1	NA	12	+	66892182	66892317	66892182	66892287	66892713	66892870	11872	4,6,0	121,23,31	0,3,0	15,31,42	179	149	3.3680607321982364e-21	1.32722643228e-19	0.027,0.178,0.0	0.0,0.075,0.0	0.043
1201	gene:Solyc10g044910.1	NA	10	+	28909533	28909589	28909533	28909549	28912231	28912380	1201	377,189,205	7,1,0	191,304,352	9,5,10	189	149	3.5350834874092686e-21	1.38637855524e-19	0.977,0.993,1.0	0.944,0.98,0.965	0.027
16412	gene:Solyc06g036640.2	NA	6	-	27001311	27001419	27001316	27001419	27001111	27001240	16412	5,7,7	59,30,26	4,4,6	60,49,66	154	149	3.533798898567667e-21	1.38637855524e-19	0.076,0.184,0.207	0.061,0.073,0.081	0.084
5486	gene:Solyc06g065710.2	NA	6	-	41144673	41144725	41144677	41144725	41143408	41144251	5486	1,6,3	191,149,175	4,14,5	170,206,231	153	149	3.736675601404283e-21	1.46194088625e-19	0.005,0.038,0.016	0.022,0.062,0.021	-0.015
7441	gene:Solyc06g076250.2	NA	6	+	47374841	47374952	47374841	47374928	47375476	47375713	7441	8,1,0	8,1,0	2,1,3	4,6,5	173	149	4.187969866657802e-21	1.63460452438e-19	0.463,0.463,NA	0.301,0.126,0.341	0.207
2051	gene:Solyc05g007190.2	NA	5	-	1805370	1805514	1805396	1805514	1804972	1805206	2051	96,35,44	27,9,5	29,43,56	10,6,2	175	149	4.555378347807563e-21	1.77378425785e-19	0.752,0.768,0.882	0.712,0.859,0.96	-0.043
15110	gene:Solyc12g055750.1	NA	12	-	61741440	61741678	61741481	61741678	61741109	61741322	15110	8,4,3	116,34,59	4,7,11	40,59,36	190	149	5.183971222939281e-21	2.01376398715e-19	0.051,0.084,0.038	0.073,0.085,0.193	-0.059
6876	gene:Solyc06g083390.2	NA	6	-	48802327	48802547	48802358	48802547	48801915	48802197	6876	59,40,46	1137,493,627	26,42,51	570,783,1023	180	149	6.0091856721878264e-21	2.32880805495e-19	0.041,0.063,0.057	0.036,0.043,0.04	0.014
11896	gene:Solyc08g075420.2	NA	8	-	59555879	59555950	59555887	59555950	59555496	59555657	11896	1,2,0	91,65,35	1,8,1	62,133,91	157	149	8.088937195264316e-21	3.1274044208e-19	0.01,0.028,0.0	0.015,0.054,0.01	-0.014
16810	gene:Solyc05g054590.2	NA	5	+	64472439	64472535	64472439	64472531	64472621	64472681	16810	8,5,8	649,334,330	13,13,14	281,370,411	153	149	8.708844433435695e-21	3.35915498347e-19	0.012,0.014,0.023	0.043,0.033,0.032	-0.02
15482	gene:Solyc01g067120.2	NA	1	-	75484432	75484618	75484532	75484618	75482597	75482859	15482	135,31,36	16,7,1	24,74,56	4,11,16	249	149	9.674767953498145e-21	3.72296880427e-19	0.835,0.726,0.956	0.782,0.801,0.677	0.086
13259	gene:Solyc06g083460.2	NA	6	-	48857743	48857890	48857748	48857890	48857563	48857670	13259	3,2,3	282,124,100	8,4,2	85,131,215	154	149	9.735533294430718e-21	3.737578391e-19	0.01,0.015,0.028	0.083,0.029,0.009	-0.023
3998	gene:Solyc06g084360.2	NA	6	+	49499644	49499800	49499644	49499730	49499967	49500075	3998	2,3,2	31,25,8	1,4,4	4,12,13	219	149	1.0315851089280005e-20	3.95111558193e-19	0.042,0.075,0.145	0.145,0.185,0.173	-0.08
11855	gene:Solyc01g112240.2	NA	1	-	98285984	98286074	98285992	98286074	98281720	98281783	11855	236,97,72	9,2,0	72,120,140	2,1,0	157	149	1.054070438326047e-20	4.02782673554e-19	0.961,0.979,1.0	0.972,0.991,1.0	-0.008
10440	gene:Solyc09g008520.2	NA	9	-	2008110	2008187	2008114	2008187	2007950	2008032	10440	4,2,0	30,24,26	1,5,6	13,36,25	153	149	1.177125975881607e-20	4.48758747038e-19	0.115,0.075,0.0	0.07,0.119,0.189	-0.063
2489	gene:Solyc05g012260.2	NA	5	-	5549744	5549878	5549748	5549878	5549401	5549483	2489	4,0,2	240,142,148	1,8,5	164,194,183	153	149	1.2076692560862532e-20	4.59334619838e-19	0.016,0.0,0.013	0.006,0.039,0.026	-0.014
9850	gene:Solyc03g112830.2	NA	3	+	63136473	63136510	63136473	63136493	63136778	63138161	9850	10,17,17	3,0,2	19,33,36	9,10,11	166	149	1.2301069000625571e-20	4.66785703998e-19	0.749,1.0,0.884	0.655,0.748,0.746	0.161
9789	gene:Solyc02g083320.2	NA	2	-	46772573	46772732	46772650	46772732	46771599	46771710	9789	52,55,9	906,310,506	15,78,36	738,1028,890	226	149	1.2542804188702985e-20	4.74859559043e-19	0.036,0.105,0.012	0.013,0.048,0.026	0.022
6174	gene:Solyc02g069920.2	NA	2	+	39705727	39705825	39705727	39705814	39705925	39706119	6174	7,1,2	3,6,0	8,4,7	2,4,0	160	149	1.2900991217273057e-20	4.87294813421e-19	0.685,0.134,1.0	0.788,0.482,1.0	-0.15
432	gene:Solyc03g093640.2	NA	3	-	55198147	55198205	55198151	55198205	55198010	55198070	432	10,2,4	293,218,106	2,4,2	125,214,270	153	149	1.3971944853385035e-20	5.26533544785e-19	0.032,0.009,0.035	0.015,0.018,0.007	0.012
11814	gene:Solyc02g069720.2	NA	2	+	39540437	39540553	39540437	39540548	39541928	39542041	11814	19,5,19	354,252,396	9,20,15	487,532,571	154	149	1.5990002133911784e-20	6.01202075645e-19	0.049,0.019,0.044	0.018,0.035,0.025	0.011
13861	gene:Solyc04g082600.2	NA	4	-	66231402	66231597	66231431	66231597	66230131	66230337	13861	168,105,65	25,5,12	43,89,125	10,19,29	178	149	1.6859718538424285e-20	6.32451638445e-19	0.849,0.946,0.819	0.783,0.797,0.783	0.084
1566	gene:Solyc03g111030.2	NA	3	+	61716216	61716317	61716216	61716315	61716402	61716477	1566	3,0,4	118,67,44	4,7,3	51,88,89	151	149	2.534998399636412e-20	9.48772346238e-19	0.024,0.0,0.082	0.072,0.073,0.032	-0.024
1886	gene:Solyc01g098500.2	NA	1	+	89006445	89006686	89006445	89006493	89006908	89007075	1886	11,10,0	1,1,2	1,13,5	0,6,4	342	149	3.768303861147372e-20	1.40714818214e-18	0.827,0.813,0.0	1.0,0.486,0.353	-0.066
5157	gene:Solyc04g058130.2	NA	4	+	55237132	55237249	55237132	55237234	55237510	55237824	5157	56,30,25	4,7,3	39,86,70	18,8,14	164	149	3.976731507069544e-20	1.48160362717e-18	0.927,0.796,0.883	0.663,0.907,0.82	0.072
8293	gene:Solyc01g096800.2	NA	1	+	87798666	87798763	87798666	87798759	87798843	87799031	8293	13,4,0	145,67,45	0,2,3	33,60,34	153	149	5.588446309926934e-20	2.0773560172e-18	0.08,0.055,0.0	0.0,0.031,0.079	0.008
9955	gene:Solyc01g079650.2	NA	1	+	78776888	78776953	78776888	78776945	78777052	78777136	9955	131,69,68	4,1,8	63,84,104	0,0,6	157	149	6.203748679891169e-20	2.30086090745e-18	0.969,0.985,0.89	1.0,1.0,0.943	-0.033
12294	gene:Solyc01g099980.2	NA	1	-	90068126	90068301	90068135	90068301	90067183	90068044	12294	23,14,14	392,265,237	11,12,13	267,338,337	158	149	6.765604395373924e-20	2.50357907118e-18	0.052,0.047,0.053	0.037,0.032,0.035	0.016
9455	gene:Solyc10g078420.1	NA	10	-	60238835	60238963	60238840	60238963	60238342	60238405	9455	13,2,11	56,19,20	2,3,7	17,27,34	154	149	7.389682702962799e-20	2.72835739977e-18	0.183,0.092,0.347	0.102,0.097,0.166	0.086
725	gene:Solyc03g063340.2	NA	3	+	34384216	34384305	34384216	34384283	34386748	34387067	725	5,2,0	166,63,66	0,5,8	49,114,96	171	149	7.72495478561251e-20	2.84573446743e-18	0.026,0.027,0.0	0.0,0.037,0.068	-0.017
12612	gene:Solyc08g015870.2	NA	8	-	6174945	6175176	6174966	6175176	6174798	6174866	12612	23,3,8	347,176,120	4,3,7	115,192,217	170	149	8.135104945512459e-20	2.99010707112e-18	0.055,0.015,0.055	0.03,0.014,0.027	0.018
11013	gene:Solyc01g066310.2	NA	1	+	73964780	73964923	73964780	73964841	73966729	73966814	11013	390,231,203	19,11,12	243,410,397	5,10,20	231	149	8.648875921557655e-20	3.17183496604e-18	0.93,0.931,0.916	0.969,0.964,0.928	-0.028
15467	gene:Solyc02g088110.2	NA	2	-	50301493	50301667	50301614	50301667	50300397	50300455	15467	9,10,2	0,0,4	2,5,6	0,2,5	270	149	8.895050435215651e-20	3.2548339684e-18	1.0,1.0,0.216	1.0,0.58,0.398	0.079
11067	gene:Solyc06g066730.2	NA	6	+	41928466	41928684	41928466	41928649	41929418	41929473	11067	315,64,102	8,3,4	69,107,105	5,0,0	184	149	9.305041292647078e-20	3.39727264834e-18	0.97,0.945,0.954	0.918,1.0,1.0	-0.016
16924	gene:Solyc02g070260.2	NA	2	+	40032499	40032678	40032499	40032547	40033145	40033330	16924	3,0,3	115,191,76	5,6,9	146,178,213	280	149	1.0166489496688463e-19	3.70353916265e-18	0.014,0.0,0.021	0.018,0.018,0.022	-0.008
10048	gene:Solyc01g006000.2	NA	1	+	667176	667282	667176	667238	668030	668281	10048	66,12,5	5,5,1	5,25,25	3,8,8	193	149	1.104352454766019e-19	4.01411303569e-18	0.911,0.649,0.794	0.563,0.707,0.707	0.126
7366	gene:Solyc04g015450.2	NA	4	-	5645270	5645351	5645273	5645351	5644143	5644219	7366	3,4,0	83,66,43	2,8,3	37,67,71	152	149	1.4314002337437146e-19	5.19135929906e-18	0.034,0.056,0.0	0.05,0.105,0.04	-0.035
4578	gene:Solyc03g082600.2	NA	3	-	52527553	52527749	52527656	52527749	52525591	52525658	4578	105,31,16	1590,710,948	18,41,53	821,1224,1198	252	149	1.5426333968952986e-19	5.58242588859e-18	0.038,0.025,0.01	0.013,0.019,0.025	0.005
1706	gene:Solyc04g078750.2	NA	4	+	63415044	63415144	63415044	63415128	63415484	63416058	1706	11,14,6	11,1,2	3,6,10	0,2,0	165	149	1.627662869417945e-19	5.87715361638e-18	0.475,0.927,0.73	1.0,0.73,1.0	-0.199
7816	gene:Solyc04g076120.2	NA	4	+	61075741	61075963	61075741	61075855	61076056	61076143	7816	22,22,14	32,9,17	26,37,27	12,24,10	257	149	2.190771409845429e-19	7.89303642233e-18	0.285,0.586,0.323	0.557,0.472,0.61	-0.148
13878	gene:Solyc01g097920.2	NA	1	+	88599479	88599617	88599479	88599537	88599837	88600101	13878	17,3,3	255,138,114	4,13,21	95,137,171	229	149	2.204067675516391e-19	7.92352662385e-18	0.042,0.014,0.017	0.027,0.058,0.074	-0.029
828	gene:Solyc01g079680.2	NA	1	+	78795200	78795344	78795200	78795322	78796217	78798172	828	38,30,11	37,18,20	14,29,16	23,34,28	171	149	2.2632193958572756e-19	8.11837101888e-18	0.472,0.592,0.324	0.347,0.426,0.332	0.094
866	gene:Solyc01g068210.2	NA	1	+	77314332	77314553	77314332	77314388	77315514	77315600	866	13,6,6	187,91,84	15,9,14	73,124,155	314	149	2.509204253534251e-19	8.9810884996e-18	0.032,0.03,0.033	0.089,0.033,0.041	-0.023
4814	gene:Solyc03g031860.2	PSY1	3	+	4327046	4327205	4327046	4327097	4327520	4327693	4814	1,7,0	28,10,23	0,4,0	16,44,19	257	149	2.5435384782702707e-19	9.0841451578e-18	0.02,0.289,0.0	0.0,0.05,0.0	0.086
13607	gene:Solyc03g116380.2	NA	3	+	65856471	65856551	65856471	65856546	65856636	65857251	13607	16,5,3	200,133,104	3,14,14	76,122,148	154	149	2.6695396137326407e-19	9.51342671477e-18	0.072,0.035,0.027	0.037,0.1,0.084	-0.029
8141	gene:Solyc04g076660.2	NA	4	-	61554060	61554208	61554088	61554208	61553856	61553982	8141	7,6,4	23,13,10	0,4,2	6,11,12	177	149	3.072302828923335e-19	1.09250022288e-17	0.204,0.28,0.252	0.0,0.234,0.123	0.126
13864	gene:Solyc04g082600.2	NA	4	-	66232587	66232793	66232611	66232793	66231402	66231597	13864	6,4,5	232,120,61	3,2,1	83,99,117	173	149	3.2184534906797435e-19	1.14199368123e-17	0.022,0.028,0.066	0.03,0.017,0.007	0.021
5067	gene:Solyc01g097200.1	NA	1	+	88142280	88142396	88142280	88142370	88143371	88143438	5067	18,14,8	3,0,4	11,21,28	0,0,2	175	149	3.617471439086941e-19	1.28080365661e-17	0.836,1.0,0.63	1.0,1.0,0.923	-0.152
1495	gene:Solyc07g027020.2	NA	7	-	33218352	33218455	33218371	33218455	33217683	33218250	1495	21,16,7	0,2,0	9,8,14	2,0,2	168	149	4.1587685128601435e-19	1.46928216016e-17	1.0,0.876,1.0	0.8,1.0,0.861	0.072
13933	gene:Solyc02g067900.2	NA	2	-	37988891	37988995	37988905	37988995	37988748	37988807	13933	4,0,2	97,29,38	1,5,3	31,28,41	163	149	4.202208594347328e-19	1.48143667714e-17	0.036,0.0,0.046	0.029,0.14,0.063	-0.05
8802	gene:Solyc04g055160.2	NA	4	+	53784701	53784880	53784701	53784862	53784976	53785431	8802	70,13,23	23,5,5	18,26,15	1,4,6	167	149	4.421513817190287e-19	1.55540506449e-17	0.731,0.699,0.804	0.941,0.853,0.69	-0.083
722	gene:Solyc07g066030.2	NA	7	-	67572485	67572708	67572612	67572708	67570981	67571160	722	8,10,4	258,141,117	0,10,2	147,146,199	276	149	5.230080851858632e-19	1.83590397012e-17	0.016,0.037,0.018	0.0,0.036,0.005	0.01
8948	gene:Solyc02g086970.2	NA	2	-	49539281	49539513	49539380	49539513	49538774	49538928	8948	61,39,60	16,9,9	31,58,73	2,2,11	248	149	6.022629441580733e-19	2.10959325718e-17	0.696,0.722,0.8	0.903,0.946,0.799	-0.143
16632	gene:Solyc07g043510.2	NA	7	+	57370711	57370776	57370711	57370755	57370853	57370902	16632	282,202,126	2,1,12	101,222,207	0,0,7	170	149	6.772212971057376e-19	2.36709780884e-17	0.992,0.994,0.902	1.0,1.0,0.963	-0.025
8864	gene:Solyc06g082670.2	NA	6	+	48424599	48424685	48424599	48424681	48424807	48424919	8864	35,16,33	1933,909,1693	18,17,28	1439,1669,1558	153	149	6.903214788320632e-19	2.40775319202e-17	0.017,0.017,0.019	0.012,0.01,0.017	0.005
7413	gene:Solyc04g079000.2	NA	4	-	63615110	63615305	63615169	63615305	63614774	63615038	7413	90,50,27	2,1,0	18,60,55	0,2,4	208	149	6.949820644421968e-19	2.41886220433e-17	0.97,0.973,1.0	1.0,0.956,0.908	0.026
14679	gene:Solyc03g097060.2	NA	3	-	59414664	59414840	59414666	59414840	59413564	59413722	14679	22,23,6	40,16,7	8,19,19	7,50,33	151	149	7.553163129761533e-19	2.62328396581e-17	0.352,0.587,0.458	0.53,0.273,0.362	0.077
11181	gene:Solyc08g007400.2	NA	8	+	1973095	1973282	1973095	1973181	1973406	1973525	11181	35,2,6	4,0,1	2,24,9	4,1,3	250	149	7.656628754183931e-19	2.65359651517e-17	0.839,1.0,0.781	0.23,0.935,0.641	0.271
13694	gene:Solyc06g005940.2	NA	6	-	923052	923237	923138	923237	922809	922944	13694	114,34,20	1858,861,823	17,36,38	682,1006,1145	235	149	8.380914514632697e-19	2.89848800925e-17	0.037,0.024,0.015	0.016,0.022,0.021	0.006
931	gene:Solyc06g083660.2	NA	6	-	48999834	48999994	48999843	48999994	48998738	48999728	931	12,4,2	53,35,27	7,10,7	26,36,24	158	149	8.849587423118778e-19	3.05413235005e-17	0.176,0.097,0.065	0.202,0.208,0.216	-0.096
2613	gene:Solyc07g044990.2	NA	7	+	58055956	58056167	58055956	58056097	58056260	58056336	2613	274,117,71	4,7,0	92,147,183	0,4,1	219	149	8.987740381715286e-19	3.09529470751e-17	0.979,0.919,1.0	1.0,0.962,0.992	-0.019
15242	gene:Solyc07g006350.2	NA	7	-	1169618	1169679	1169620	1169679	1169481	1169528	15242	6,3,3	136,100,112	5,8,8	100,124,122	151	149	9.087983775720998e-19	3.1232561433e-17	0.042,0.029,0.026	0.047,0.06,0.061	-0.024
15741	gene:Solyc03g120010.2	NA	3	-	68519037	68519276	68519204	68519276	68518510	68518644	15741	21,5,7	6,4,0	2,17,11	6,3,17	316	149	9.11164595581833e-19	3.12483707435e-17	0.623,0.371,1.0	0.136,0.728,0.234	0.299
1	gene:Solyc03g095490.2	NA	3	+	56617301	56617413	56617301	56617340	56617653	56619078	1	196,127,95	0,10,0	96,207,271	0,4,2	222	149	1.1554345294916138e-18	3.95428773318e-17	1.0,0.895,1.0	1.0,0.972,0.989	-0.022
9954	gene:Solyc01g079650.2	NA	1	+	78776888	78776952	78776888	78776945	78777052	78777136	9954	6,2,2	4,1,8	1,5,5	0,0,6	156	149	1.296432842864087e-18	4.42758824856e-17	0.589,0.656,0.193	1.0,1.0,0.443	-0.335
11890	gene:Solyc09g090360.2	NA	9	-	69873892	69873936	69873897	69873936	69873480	69873588	11890	1,2,0	6,3,1	1,2,3	0,5,4	154	149	1.3957631301426586e-18	4.75691164084e-17	0.139,0.392,0.0	1.0,0.279,0.421	-0.39
1452	gene:Solyc06g066030.2	NA	6	+	41386365	41386654	41386365	41386600	41386732	41387005	1452	341,209,171	71,36,17	153,261,246	49,55,39	203	149	1.435728620080095e-18	4.88296665331e-17	0.779,0.81,0.881	0.696,0.777,0.822	0.058
12422	gene:Solyc03g081310.2	NA	3	-	52184242	52184322	52184248	52184322	52183858	52184144	12422	59,17,11	61,42,18	3,19,15	26,21,32	155	149	1.525377680183043e-18	5.17712553028e-17	0.482,0.28,0.37	0.1,0.465,0.311	0.085
2291	gene:Solyc03g120200.1	NA	3	-	68656659	68656739	68656679	68656739	68656457	68656573	2291	3,4,5	27,9,22	0,3,2	4,19,23	169	149	1.7243349091104956e-18	5.84029383575e-17	0.089,0.282,0.167	0.0,0.122,0.071	0.115
9289	gene:Solyc05g009670.2	NA	5	-	3869554	3869746	3869562	3869746	3869221	3869446	9289	11,7,5	39,18,15	21,5,15	19,24,34	157	149	1.9027969563228813e-18	6.43145371237e-17	0.211,0.27,0.24	0.512,0.165,0.295	-0.084
1102	gene:Solyc12g088910.1	NA	12	+	64100166	64100410	64100166	64100196	64101115	64101374	1102	5,2,0	33,13,4	0,1,0	3,26,14	363	149	1.9250701429071765e-18	6.49334873512e-17	0.059,0.059,0.0	0.0,0.016,0.0	0.034
567	gene:Solyc05g009710.2	NA	5	-	3910619	3910662	3910621	3910662	3910446	3910549	567	27,8,12	0,0,1	11,28,21	1,4,0	151	149	2.0404368639360273e-18	6.86835349292e-17	1.0,1.0,0.922	0.916,0.874,1.0	0.044
16479	gene:Solyc05g052210.2	NA	5	-	62493682	62493809	62493735	62493809	62492972	62493018	16479	17,4,7	3,3,0	9,19,12	4,5,8	202	149	2.1000071608379927e-18	7.05438880894e-17	0.807,0.496,1.0	0.624,0.737,0.525	0.139
13112	gene:Solyc08g016060.1	NA	8	-	6630208	6630350	6630223	6630350	6627039	6627141	13112	3,2,0	41,27,21	4,5,3	31,36,36	164	149	2.2301172051272604e-18	7.47613728909e-17	0.062,0.063,0.0	0.105,0.112,0.07	-0.054
10488	gene:Solyc07g042710.2	NA	7	+	56249461	56249569	56249461	56249524	56250276	56250641	10488	15,2,8	1,2,0	4,5,8	1,0,4	194	149	2.2815334744829393e-18	7.63289351984e-17	0.92,0.434,1.0	0.754,1.0,0.606	-0.002
15925	gene:Solyc10g055700.1	NA	10	+	57237546	57237780	57237546	57237763	57238065	57239160	15925	3,1,0	0,1,0	2,3,3	1,1,0	166	149	2.5351401071111614e-18	8.46406349814e-17	1.0,0.473,NA	0.642,0.729,1.0	-0.054
10786	gene:Solyc04g074230.2	NA	4	-	60221266	60221390	60221280	60221390	60220518	60220702	10786	170,74,39	2007,804,647	32,63,74	653,1087,1113	163	149	3.2168496656952783e-18	1.07182554004e-16	0.072,0.078,0.052	0.043,0.05,0.057	0.017
3050	gene:Solyc03g059150.2	NA	3	+	27835063	27835298	27835063	27835267	27835402	27835623	3050	3,4,1	17,46,24	1,3,15	36,32,49	180	149	3.6129267825839096e-18	1.2013531186e-16	0.127,0.067,0.033	0.022,0.072,0.202	-0.023
2247	gene:Solyc04g008560.2	NA	4	-	2179683	2179828	2179754	2179828	2179370	2179606	2247	8,3,9	27,10,10	0,3,6	8,20,11	220	149	3.626975671570146e-18	1.20358324259e-16	0.167,0.169,0.379	0.0,0.092,0.27	0.118
15223	gene:Solyc01g107870.2	NA	1	+	95261704	95261859	95261704	95261783	95262425	95262544	15223	6,3,0	2,0,0	3,7,3	5,0,3	225	149	3.7379197643602274e-18	1.23789330701e-16	0.665,1.0,NA	0.284,1.0,0.398	0.272
5284	gene:Solyc03g113590.2	NA	3	-	63669169	63669384	63669356	63669384	63669012	63669083	5284	51,25,5	303,90,99	8,23,12	120,201,178	336	149	3.804700103125767e-18	1.25746872562e-16	0.069,0.11,0.022	0.029,0.048,0.029	0.032
6997	gene:Solyc04g080580.2	NA	4	+	64700172	64700414	64700172	64700312	64700690	64701003	6997	31,7,7	735,331,314	9,9,12	379,474,583	251	149	4.048027718909308e-18	1.33519755324e-16	0.024,0.012,0.013	0.014,0.011,0.012	0.004
13532	gene:Solyc10g006410.2	NA	10	+	1026216	1026382	1026216	1026363	1026621	1026769	13532	8,1,0	45,19,13	0,2,2	23,20,36	168	149	4.17792056401376e-18	1.37527413265e-16	0.136,0.045,0.0	0.0,0.081,0.047	0.018
3168	gene:Solyc11g005200.1	NA	11	-	170869	170960	170885	170960	170543	170614	3168	12,5,10	159,60,49	2,5,5	52,80,61	165	149	4.190786256098146e-18	1.37674467127e-16	0.064,0.07,0.156	0.034,0.053,0.069	0.045
16706	gene:Solyc09g059310.2	NA	9	+	54213698	54213740	54213698	54213731	54213869	54214003	16706	7,2,4	3,4,0	2,2,1	0,0,2	158	149	4.204563199188011e-18	1.37850809049e-16	0.688,0.32,1.0	1.0,1.0,0.32	-0.104
5535	gene:Solyc01g103250.2	NA	1	+	91898791	91899040	91898791	91898946	91899494	91899619	5535	14,10,1	0,10,0	0,10,1	0,1,2	243	149	4.618988866170829e-18	1.51135897172e-16	1.0,0.38,1.0	NA,0.86,0.235	0.246
9364	gene:Solyc09g010460.2	NA	9	+	3824349	3824569	3824349	3824522	3824665	3824887	9364	4,2,1	9,4,0	0,1,0	0,4,2	196	149	4.725010385411443e-18	1.54297002486e-16	0.253,0.275,1.0	NA,0.16,0.0	0.429
9169	gene:Solyc09g075800.2	NA	9	+	67428144	67428191	67428144	67428186	67428973	67429405	9169	83,40,36	63,22,54	63,65,79	38,35,37	154	149	4.836049010937685e-18	1.57609048581e-16	0.56,0.638,0.392	0.616,0.642,0.674	-0.114
3949	gene:Solyc04g051370.2	NA	4	-	50441125	50441205	50441127	50441205	50439886	50440550	3949	18,24,16	923,335,229	23,24,23	286,510,440	151	149	4.879600824945188e-18	1.5871288953e-16	0.019,0.066,0.064	0.074,0.044,0.049	-0.006
7815	gene:Solyc01g107690.2	NA	1	+	95151019	95151120	95151019	95151116	95152133	95152250	7815	3,3,1	1,1,4	0,0,3	4,1,0	153	149	5.012687635271761e-18	1.62718788921e-16	0.745,0.745,0.196	0.0,0.0,1.0	0.229
362	gene:Solyc05g014970.2	NA	5	-	9185259	9185402	9185276	9185402	9184622	9184733	362	70,58,38	1,0,2	59,74,94	0,2,6	166	149	5.163659972735047e-18	1.6728829631e-16	0.984,1.0,0.945	1.0,0.971,0.934	0.008
1019	gene:Solyc08g043170.2	NA	8	+	22896741	22896901	22896741	22896892	22897022	22897091	1019	10,11,19	573,168,297	16,17,18	197,302,392	158	149	5.184230139834345e-18	1.67623441188e-16	0.016,0.058,0.057	0.071,0.05,0.042	-0.011
15202	gene:Solyc02g069580.2	NA	2	-	39431847	39431878	39431856	39431878	39431088	39431253	15202	86,57,16	193,115,61	30,61,40	72,184,160	158	149	5.9483112097771616e-18	1.91950129256e-16	0.296,0.319,0.198	0.282,0.238,0.191	0.034
8253	gene:Solyc09g072590.2	NA	9	+	65115533	65115782	65115533	65115554	65116176	65116293	8253	56,43,10	1264,514,226	17,19,25	247,662,581	377	149	6.4491374726414664e-18	2.07702771295e-16	0.017,0.032,0.017	0.026,0.011,0.017	0.004
11517	gene:Solyc03g083010.2	NA	3	+	52853808	52853885	52853808	52853862	52853959	52854108	11517	24,13,3	62,25,26	2,3,4	25,66,68	172	149	6.85706330597645e-18	2.2040752701e-16	0.251,0.311,0.091	0.065,0.038,0.048	0.167
482	gene:Solyc07g045480.2	NA	7	+	58611075	58613527	58611075	58611218	58614293	58615110	482	183,111,105	17,13,0	117,184,216	4,6,11	2458	149	7.1590181966081e-18	2.29662984926e-16	0.395,0.341,1.0	0.639,0.65,0.543	-0.032
15938	gene:Solyc12g027590.1	NA	12	-	24513845	24514005	24513895	24514005	24511111	24511216	15938	0,5,1	30,18,9	0,3,1	17,42,58	199	149	7.721157635389e-18	2.47212767807e-16	0.0,0.172,0.077	0.0,0.051,0.013	0.062
5361	gene:Solyc10g083760.1	NA	10	-	63513979	63514058	63513984	63514058	63513628	63513758	5361	29,2,3	599,331,229	2,11,12	317,554,494	154	149	8.612281652394617e-18	2.75206887189e-16	0.045,0.006,0.013	0.006,0.019,0.023	0.005
13379	gene:Solyc10g007200.2	NA	10	+	1632869	1633022	1632869	1633003	1633095	1633178	13379	103,27,25	4,0,0	11,37,35	2,2,2	168	149	1.0498810403975432e-17	3.34838519363e-16	0.958,1.0,1.0	0.83,0.943,0.939	0.082
638	gene:Solyc01g111520.2	NA	1	-	97748731	97748792	97748741	97748792	97748520	97748644	638	17,14,4	542,245,206	4,4,15	193,375,434	159	149	1.0766627659454424e-17	3.42713256741e-16	0.029,0.051,0.018	0.019,0.01,0.031	0.013
1158	gene:Solyc04g005030.2	NA	4	-	39877	40104	39903	40104	39562	39629	1158	14,5,6	103,38,51	7,15,22	52,81,87	175	149	1.082643325097556e-17	3.43949070316e-16	0.104,0.101,0.091	0.103,0.136,0.177	-0.04
10053	gene:Solyc11g065020.1	NA	11	+	50337356	50337411	50337356	50337367	50338352	50338517	10053	9,8,4	62,37,15	10,13,10	23,47,40	193	149	1.0980766823280137e-17	3.48177389814e-16	0.101,0.143,0.171	0.251,0.176,0.162	-0.058
13587	gene:Solyc05g012190.2	NA	5	-	5460787	5460937	5460848	5460937	5460525	5460633	13587	53,18,22	2,6,0	10,19,26	0,3,0	210	149	1.2447993677061481e-17	3.9393814739e-16	0.95,0.68,1.0	1.0,0.818,1.0	-0.063
8267	gene:Solyc01g103950.2	NA	1	-	92428293	92428509	92428443	92428509	92427765	92427900	8267	56,23,13	1,0,3	21,36,15	2,3,2	299	149	1.4139565821359733e-17	4.46608675356e-16	0.965,1.0,0.683	0.84,0.857,0.789	0.054
1615	gene:Solyc02g082480.2	NA	2	-	46186118	46186606	46186514	46186606	46185639	46185939	1615	26,21,6	1,2,3	7,17,6	1,4,3	545	149	1.4429324377455042e-17	4.54884450999e-16	0.877,0.742,0.353	0.657,0.537,0.353	0.142
6556	gene:Solyc02g093200.2	NA	2	+	54147701	54147749	54147701	54147745	54147836	54147900	6556	35,15,26	2,1,0	9,26,24	4,2,0	153	149	1.4902286302345162e-17	4.68892858646e-16	0.945,0.936,1.0	0.687,0.927,1.0	0.089
4000	gene:Solyc06g084360.2	NA	6	+	49499644	49499888	49499644	49499730	49499967	49500075	4000	31,23,6	31,25,8	13,34,74	4,12,13	307	149	1.5399616596955037e-17	4.83612863743e-16	0.327,0.309,0.267	0.612,0.579,0.734	-0.341
14102	gene:Solyc03g116750.2	NA	3	-	66033344	66033499	66033355	66033499	66032746	66032857	14102	9,1,7	365,220,185	0,5,0	239,249,275	160	149	1.7302918719677555e-17	5.42345595739e-16	0.022,0.004,0.034	0.0,0.018,0.0	0.014
14653	gene:Solyc06g070980.2	NA	6	-	43590328	43590427	43590401	43590427	43589768	43589858	14653	364,153,182	5854,1897,1945	340,354,505	2705,3987,5097	222	149	1.7564145818472468e-17	5.49482905348e-16	0.04,0.051,0.059	0.078,0.056,0.062	-0.015
16652	gene:Solyc01g057340.2	NA	1	-	60510851	60511074	60511061	60511074	60510006	60510190	16652	68,32,11	22,8,5	34,43,35	2,16,4	359	149	1.8263762397779337e-17	5.70281632356e-16	0.562,0.624,0.477	0.876,0.527,0.784	-0.175
570	gene:Solyc12g007210.1	NA	12	-	1635723	1635822	1635761	1635822	1635387	1635475	570	83,31,25	2,0,0	28,36,27	2,4,6	187	149	1.853592922644519e-17	5.77679634618e-16	0.971,1.0,1.0	0.918,0.878,0.782	0.131
8585	gene:Solyc08g076530.2	NA	8	-	60517241	60517478	60517402	60517478	60515230	60515314	8585	47,34,24	333,99,164	35,27,69	117,159,189	310	149	2.134422615618887e-17	6.63939088005e-16	0.064,0.142,0.066	0.126,0.075,0.149	-0.026
10374	gene:Solyc06g018100.2	NA	6	-	17073454	17073590	17073488	17073590	17072752	17072973	10374	4,1,0	113,81,68	0,5,5	61,100,93	183	149	2.3304406987476425e-17	7.23540044973e-16	0.028,0.01,0.0	0.0,0.039,0.042	-0.014
7735	gene:Solyc06g065950.2	NA	6	-	41336935	41337084	41337024	41337084	41336581	41336824	7735	155,169,107	776,1043,1334	107,215,246	1796,2245,2648	238	149	2.516764608038863e-17	7.79911573149e-16	0.111,0.092,0.048	0.036,0.057,0.055	0.034
2110	gene:Solyc05g009070.2	NA	5	+	3217566	3217889	3217566	3217812	3218418	3218590	2110	49,47,39	1,0,2	45,56,62	2,0,5	226	149	2.5647991958568284e-17	7.93297230522e-16	0.97,1.0,0.928	0.937,1.0,0.891	0.023
744	gene:Solyc09g011930.2	NA	9	-	5191396	5191441	5191398	5191441	5190801	5191247	744	14,5,2	332,127,246	5,5,4	260,280,279	151	149	2.677490738888668e-17	8.26593327356e-16	0.04,0.037,0.008	0.019,0.017,0.014	0.012
11576	gene:Solyc04g008950.2	NA	4	+	2554941	2555084	2554941	2555016	2555455	2555730	11576	15,10,15	272,173,101	4,2,7	112,128,107	217	149	2.7459786631262646e-17	8.46143387681e-16	0.036,0.038,0.093	0.024,0.011,0.043	0.03
8126	gene:Solyc01g109330.2	NA	1	-	96304815	96305035	96304826	96305035	96304612	96304724	8126	17,17,13	8,2,1	18,26,36	0,3,2	160	149	2.88648000344331e-17	8.87768605937e-16	0.664,0.888,0.924	1.0,0.89,0.944	-0.119
4922	gene:Solyc01g104880.2	NA	1	-	93199134	93199219	93199162	93199219	93198157	93198269	4922	227,78,36	9,1,8	48,102,78	1,2,2	177	149	3.0180617931983977e-17	9.26499756103e-16	0.955,0.985,0.791	0.976,0.977,0.97	-0.064
9177	gene:Solyc05g012110.2	NA	5	-	5318690	5318898	5318694	5318898	5318467	5318603	9177	13,11,6	215,78,53	8,8,10	109,166,199	153	149	3.4903963812537403e-17	1.06949659585e-15	0.056,0.121,0.099	0.067,0.045,0.047	0.039
1713	gene:Solyc10g024470.1	NA	10	+	14327823	14327912	14327823	14327910	14328003	14328529	1713	2,4,0	33,28,32	0,2,0	35,43,51	151	149	3.9019389644493186e-17	1.19336726575e-15	0.056,0.124,0.0	0.0,0.044,0.0	0.045
11254	gene:Solyc10g005870.2	NA	10	+	665952	666024	665952	666017	667687	667876	11254	1,2,0	24,9,6	2,0,4	6,15,9	156	149	4.2101644858226943e-17	1.28523699099e-15	0.038,0.175,0.0	0.241,0.0,0.298	-0.109
13873	gene:Solyc03g123900.2	NA	3	-	70607038	70607157	70607085	70607157	70605781	70605829	13873	4,6,4	0,2,0	0,3,9	0,3,2	196	149	4.2572802105127824e-17	1.29720435857e-15	1.0,0.695,1.0	NA,0.432,0.774	0.295
13503	gene:Solyc01g108340.2	NA	1	+	95691325	95691387	95691325	95691363	95691472	95691841	13503	7,4,4	224,135,101	0,0,3	87,96,109	173	149	4.5421996539462955e-17	1.3814522992e-15	0.026,0.025,0.033	0.0,0.0,0.023	0.02
4254	gene:Solyc11g071260.1	NA	11	-	54795422	54795555	54795425	54795555	54794645	54794734	4254	12,4,1	411,175,220	1,3,4	284,271,224	152	149	4.942286075648012e-17	1.50034991922e-15	0.028,0.022,0.004	0.003,0.011,0.017	0.008
5661	gene:Solyc12g010450.1	NA	12	-	3473371	3473572	3473397	3473572	3472470	3472575	5661	98,27,42	4,0,4	37,50,38	0,0,2	175	149	4.9557399473845705e-17	1.50165332639e-15	0.954,1.0,0.899	1.0,1.0,0.942	-0.03
1855	gene:Solyc12g006540.1	NA	12	+	1054953	1055049	1054953	1055038	1055718	1055776	1855	23,10,10	995,416,657	3,8,16	526,637,755	160	149	5.516585715743992e-17	1.66851272395e-15	0.021,0.022,0.014	0.005,0.012,0.019	0.007
1131	gene:Solyc04g009770.2	NA	4	+	3083991	3084154	3083991	3084097	3084251	3084393	1131	94,70,81	0,0,85	108,137,114	0,0,0	206	149	5.642617035893054e-17	1.70348841748e-15	1.0,1.0,0.408	1.0,1.0,1.0	-0.197
8678	gene:Solyc02g086250.2	NA	2	-	48969566	48969698	48969632	48969698	48967601	48967993	8678	59,20,9	3,2,0	13,12,8	0,0,6	215	149	6.09444396157291e-17	1.83651139452e-15	0.932,0.874,1.0	1.0,1.0,0.48	0.109
16711	gene:Solyc09g059310.2	NA	9	+	54215882	54216061	54215882	54216047	54216376	54216551	16711	52,17,33	0,0,2	21,21,26	2,2,1	163	149	6.130157451840867e-17	1.84059706699e-15	1.0,1.0,0.938	0.906,0.906,0.96	0.055
9646	gene:Solyc11g011070.1	NA	11	-	4152147	4152191	4152154	4152191	4151925	4152090	9646	2,2,3	2,1,0	3,2,0	0,1,4	156	149	6.130458113680019e-17	1.84059706699e-15	0.489,0.656,1.0	1.0,0.656,0.0	0.163
9670	gene:Solyc02g032960.2	NA	2	+	29549664	29549833	29549664	29549793	29552620	29552803	9670	2,0,2	71,74,75	4,2,4	76,85,103	189	149	6.563797292226934e-17	1.96709925067e-15	0.022,0.0,0.021	0.04,0.018,0.03	-0.015
4674	gene:Solyc05g005840.2	NA	5	+	659405	659635	659405	659622	659813	659972	4674	23,2,3	312,100,64	0,7,7	101,134,148	162	149	7.30065264419595e-17	2.1839342846e-15	0.063,0.018,0.041	0.0,0.046,0.042	0.011
7907	gene:Solyc02g079250.2	NA	2	+	43855372	43855487	43855372	43855475	43855794	43856003	7907	20,8,6	24,19,7	6,15,7	18,30,20	161	149	7.343526222802007e-17	2.19275820347e-15	0.435,0.28,0.442	0.236,0.316,0.245	0.12
5300	gene:Solyc06g005990.2	NA	6	+	1006105	1006232	1006105	1006214	1006386	1006865	5300	80,26,60	5,2,0	23,43,67	2,1,0	167	149	7.560351618419163e-17	2.2533971651e-15	0.935,0.921,1.0	0.911,0.975,1.0	-0.01
1185	gene:Solyc03g032120.2	NA	3	-	4626248	4626402	4626317	4626402	4625931	4626088	1185	34,6,0	118,49,44	19,11,18	32,59,67	218	149	7.683024274136305e-17	2.28580429993e-15	0.165,0.077,0.0	0.289,0.113,0.155	-0.105
1538	gene:Solyc05g013740.2	NA	5	+	7058946	7059048	7058946	7059036	7059121	7059163	1538	3,5,4	94,83,42	3,3,1	66,118,66	161	149	8.182047545889433e-17	2.42986060543e-15	0.029,0.053,0.081	0.04,0.023,0.014	0.029
12396	gene:Solyc11g012910.1	NA	11	+	5703084	5703279	5703084	5703122	5704395	5704475	12396	80,32,36	8,7,8	26,44,38	1,5,4	306	149	1.0087251634311595e-16	2.99024079641e-15	0.83,0.69,0.687	0.927,0.811,0.822	-0.118
1134	gene:Solyc04g009770.2	NA	4	+	3083997	3084157	3083997	3084097	3084251	3084393	1134	1162,1000,835	0,0,85	1179,1559,1791	0,0,0	209	149	1.0949015350162056e-16	3.2398413111e-15	1.0,1.0,0.875	1.0,1.0,1.0	-0.042
5334	gene:Solyc01g081050.2	NA	1	+	80378905	80379141	80378905	80378950	80380964	80381074	5334	4,1,3	27,20,14	9,2,8	19,14,24	340	149	1.113077312529785e-16	3.28768943861e-15	0.061,0.021,0.086	0.172,0.059,0.127	-0.063
15683	gene:Solyc05g050910.2	NA	5	-	61132170	61132313	61132230	61132313	61131860	61132002	15683	3,1,0	73,8,13	2,3,4	48,31,33	209	149	1.1365480746374083e-16	3.35097708409e-15	0.028,0.082,0.0	0.029,0.065,0.08	-0.021
14651	gene:Solyc06g070980.2	NA	6	-	43590332	43590427	43590401	43590427	43589768	43589858	14651	335,151,178	5854,1897,1945	317,335,483	2705,3987,5097	218	149	1.2736447010759246e-16	3.74844839941e-15	0.038,0.052,0.059	0.074,0.054,0.061	-0.013
15125	gene:Solyc05g007020.2	NA	5	-	1610630	1610835	1610655	1610835	1610233	1610313	15125	88,30,37	15,8,15	56,59,60	15,22,26	174	149	1.3790728311913324e-16	4.05145894654e-15	0.834,0.763,0.679	0.762,0.697,0.664	0.051
13073	gene:Solyc09g074100.2	NA	9	-	65776190	65776260	65776195	65776260	65775760	65775911	13073	0,1,0	1,0,0	5,2,2	0,3,0	154	149	1.3882965344668736e-16	4.06399019456e-15	0.0,1.0,NA	1.0,0.392,1.0	-0.297
8784	gene:Solyc06g051380.1	NA	6	+	34723911	34724134	34723911	34723965	34724311	34724403	8784	7,3,0	24,3,0	0,3,0	9,7,4	318	149	1.3881323061076e-16	4.06399019456e-15	0.12,0.319,NA	0.0,0.167,0.0	0.164
7117	gene:Solyc08g075700.2	NA	8	-	59825993	59826165	59826051	59826165	59825071	59825184	7117	3,0,0	0,4,4	4,2,1	5,4,5	207	149	1.4988382537479031e-16	4.37976033756e-15	1.0,0.0,0.0	0.365,0.265,0.126	0.081
447	gene:Solyc02g090910.2	NA	2	-	52390981	52391129	52391063	52391129	52390819	52390885	447	13,10,8	424,179,288	14,12,23	242,352,375	231	149	1.5051362528655958e-16	4.39033782798e-15	0.019,0.035,0.018	0.036,0.022,0.038	-0.008
2555	gene:Solyc08g066580.2	NA	8	-	55310837	55310953	55310851	55310953	55310658	55310715	2555	5,3,4	169,81,54	1,1,4	99,88,92	163	149	1.601095597277951e-16	4.66194673644e-15	0.026,0.033,0.063	0.009,0.01,0.038	0.022
11301	gene:Solyc12g056210.1	NA	12	-	62173084	62173310	62173288	62173310	62171223	62171280	11301	76,23,36	820,276,378	23,30,41	368,553,600	353	149	1.9198867808293217e-16	5.58026666634e-15	0.038,0.034,0.039	0.026,0.022,0.028	0.012
746	gene:Solyc09g011930.2	NA	9	-	5202407	5202549	5202416	5202549	5201915	5202067	746	9,9,4	81,80,50	2,4,11	65,89,124	158	149	2.3361023622353226e-16	6.77800460604e-15	0.095,0.096,0.07	0.028,0.041,0.077	0.038
16659	gene:Solyc01g109010.2	NA	1	-	96101554	96102136	96101972	96102136	96101419	96101485	16659	123,73,23	3,0,2	44,70,45	2,4,2	567	149	2.4290315591628224e-16	7.03517921367e-15	0.915,1.0,0.751	0.853,0.821,0.855	0.046
6081	gene:Solyc11g062240.1	NA	11	+	49146202	49146362	49146202	49146347	49146449	49148482	6081	64,60,47	15,17,4	61,84,73	4,7,8	164	149	2.4694606555456307e-16	7.13965935209e-15	0.795,0.762,0.914	0.933,0.916,0.892	-0.09
3036	gene:Solyc12g056280.1	NA	12	+	62230458	62230656	62230458	62230597	62231863	62231868	3036	7,6,9	18,6,6	5,13,18	1,8,9	208	149	2.552697889128033e-16	7.36731980572e-15	0.218,0.417,0.518	0.782,0.538,0.589	-0.252
12244	gene:Solyc12g043050.1	NA	12	+	39154424	39154665	39154424	39154623	39155967	39155975	12244	5,3,4	5,0,3	0,5,7	0,0,1	191	149	3.094798815124441e-16	8.91617521552e-15	0.438,1.0,0.51	NA,1.0,0.845	-0.273
6922	gene:Solyc02g079000.2	NA	2	+	43617069	43617141	43617069	43617137	43618154	43618274	6922	55,25,33	7,1,0	26,46,52	3,1,0	153	149	3.1868870706571013e-16	9.16537539461e-15	0.884,0.961,1.0	0.894,0.978,1.0	-0.009
12868	gene:Solyc01g090650.1	NA	1	-	84297780	84297879	84297871	84297879	84296299	84296378	12868	14,6,0	8,9,5	3,7,8	0,21,30	240	149	4.008099561156669e-16	1.15069660431e-14	0.521,0.293,0.0	1.0,0.171,0.142	-0.166
5122	gene:Solyc05g050800.2	NA	5	-	60986676	60986884	60986775	60986884	60985583	60986058	5122	25,26,24	1406,821,1123	19,44,42	887,1066,1083	248	149	4.3081439088636223e-16	1.23467487934e-14	0.011,0.019,0.013	0.013,0.024,0.023	-0.006
5589	gene:Solyc10g081530.1	NA	10	-	62574830	62574955	62574869	62574955	62574389	62574470	5589	35,32,22	1250,763,728	22,16,25	651,897,1114	188	149	4.717754189948405e-16	1.34970583658e-14	0.022,0.032,0.023	0.026,0.014,0.017	0.007
1189	gene:Solyc07g006910.2	NA	7	-	1761963	1762134	1761979	1762134	1761751	1761882	1189	85,34,22	7,2,2	34,51,73	11,5,8	165	149	4.977424820913021e-16	1.41904217546e-14	0.916,0.939,0.909	0.736,0.902,0.892	0.078
4821	gene:Solyc10g009130.2	NA	10	-	3137575	3137758	3137634	3137758	3137256	3137381	4821	83,17,36	2,4,0	30,48,35	0,10,0	208	149	4.970526618077234e-16	1.41904217546e-14	0.967,0.753,1.0	1.0,0.775,1.0	-0.018
2248	gene:Solyc06g050130.2	NA	6	-	32490221	32490398	32490325	32490398	32489738	32489797	2248	11,1,0	138,95,51	5,2,0	94,156,150	253	149	5.016697029857549e-16	1.42775545851e-14	0.045,0.006,0.0	0.03,0.007,0.0	0.005
13835	gene:Solyc03g111070.2	NA	3	+	61745069	61745243	61745069	61745094	61745466	61745598	13835	20,6,10	6,4,5	0,4,6	0,2,11	298	149	5.674033630914414e-16	1.61203523937e-14	0.625,0.429,0.5	NA,0.5,0.214	0.161
14130	gene:Solyc02g063170.2	NA	2	+	35242054	35242186	35242054	35242141	35242311	35242546	14130	48,50,40	2,2,2	72,67,96	0,0,2	194	149	5.884693351968017e-16	1.66899270102e-14	0.949,0.95,0.939	1.0,1.0,0.974	-0.045
8889	gene:Solyc05g055390.2	NA	5	+	65050502	65051053	65050502	65050567	65054493	65054984	8889	100,63,26	0,1,3	42,63,63	0,0,1	635	149	5.979310368326245e-16	1.69289870238e-14	1.0,0.937,0.67	1.0,1.0,0.937	-0.11
15473	gene:Solyc07g032240.2	NA	7	+	36543849	36543885	36543849	36543860	36543973	36544129	15473	1,7,2	116,50,31	7,7,19	19,55,46	174	149	6.058641287977334e-16	1.71240183851e-14	0.007,0.107,0.052	0.24,0.098,0.261	-0.144
6339	gene:Solyc03g019680.2	NA	3	+	61459549	61459603	61459549	61459599	61459700	61459814	6339	9,10,2	89,51,16	8,8,12	11,39,49	153	149	6.265604505916854e-16	1.76784947789e-14	0.09,0.16,0.109	0.415,0.167,0.193	-0.139
5890	gene:Solyc12g041880.1	NXD1	12	-	42386555	42386732	42386685	42386732	42385561	42385616	5890	3,2,4	21,9,15	2,7,8	17,16,13	279	149	6.278446821381543e-16	1.76842918802e-14	0.071,0.106,0.125	0.059,0.189,0.247	-0.064
16075	gene:Solyc08g081920.2	NA	8	+	64834297	64834421	64834297	64834393	64835346	64835434	16075	228,156,119	7,6,5	139,205,242	5,3,4	177	149	6.301031390050905e-16	1.77174627062e-14	0.965,0.956,0.952	0.959,0.983,0.981	-0.017
8654	gene:Solyc08g029170.2	NA	8	+	38017466	38017547	38017466	38017539	38017792	38017916	8654	13,4,2	158,56,25	0,4,3	25,51,64	157	149	8.016366463283445e-16	2.25021053823e-14	0.072,0.063,0.071	0.0,0.069,0.043	0.031
10977	gene:Solyc09g010550.2	NA	9	-	3916903	3917039	3916960	3917039	3916735	3916824	10977	9,12,4	2,1,0	2,8,14	2,0,0	206	149	8.625861569816993e-16	2.41715809768e-14	0.765,0.897,1.0	0.42,1.0,1.0	0.081
12080	gene:Solyc06g060800.2	NA	6	-	38836402	38836482	38836414	38836482	38835929	38835986	12080	2,0,3	23,9,20	1,0,2	21,22,47	161	149	8.778061620830837e-16	2.45561030973e-14	0.074,0.0,0.122	0.042,0.0,0.038	0.039
10554	gene:Solyc10g081540.1	NA	10	-	62581949	62582019	62581953	62582019	62581754	62581822	10554	38,14,16	0,1,0	16,19,26	0,2,3	153	149	9.345022473208439e-16	2.60976070534e-14	1.0,0.932,1.0	1.0,0.902,0.894	0.045
12641	gene:Solyc05g006760.2	NA	5	+	1387905	1388020	1387905	1388010	1388557	1388664	12641	4,5,0	151,50,52	2,7,5	38,85,88	159	149	9.997409304815349e-16	2.78720290364e-14	0.024,0.086,0.0	0.047,0.072,0.051	-0.02
3935	gene:Solyc09g074870.2	NA	9	-	66686254	66686406	66686329	66686406	66686105	66686164	3935	11,3,5	31,9,16	0,1,6	31,28,21	224	149	1.0345938628461177e-15	2.87947320775e-14	0.191,0.181,0.172	0.0,0.023,0.16	0.12
16167	gene:Solyc01g109520.2	NA	1	-	96452136	96452217	96452190	96452217	96451943	96452043	16167	95,25,10	1649,664,420	52,45,49	545,1000,1077	203	149	1.041668446860873e-15	2.89424929651e-14	0.041,0.027,0.017	0.065,0.032,0.032	-0.015
7391	gene:Solyc01g088100.2	NA	1	+	82963586	82963802	82963586	82963687	82964076	82964156	7391	479,284,316	347,213,174	258,376,357	157,206,174	264	149	1.185909101485783e-15	3.28944296119e-14	0.438,0.429,0.506	0.481,0.507,0.537	-0.051
15601	gene:Solyc11g033260.1	NA	11	-	26307715	26307822	26307759	26307822	26307543	26307621	15601	140,63,44	7,6,3	51,71,88	2,2,3	193	149	1.2475122987401247e-15	3.45447113399e-14	0.939,0.89,0.919	0.952,0.965,0.958	-0.042
2869	gene:Solyc09g083130.2	NA	9	-	68806563	68806712	68806633	68806712	68806282	68806460	2869	0,1,0	0,3,2	0,2,0	0,0,9	219	149	1.281697532926237e-15	3.54314800291e-14	NA,0.185,0.0	NA,1.0,0.0	-0.407
8694	gene:Solyc07g039510.2	NA	7	-	47623059	47623232	47623092	47623232	47621489	47621572	8694	18,12,4	5,6,1	4,9,7	3,6,5	182	149	1.4309762680103756e-15	3.94915723257e-14	0.747,0.621,0.766	0.522,0.551,0.534	0.176
11456	gene:Solyc05g006640.2	NA	5	-	1296440	1296680	1296540	1296680	1295763	1295985	11456	182,66,117	10,4,0	134,157,164	4,4,1	249	149	1.5202517675165407e-15	4.18848524788e-14	0.916,0.908,1.0	0.952,0.959,0.99	-0.026
15266	gene:Solyc06g071120.2	NA	6	+	43710504	43710650	43710504	43710633	43710765	43710957	15266	3,2,3	58,63,29	5,8,10	44,81,130	166	149	1.6328505196586343e-15	4.49116083369e-14	0.044,0.028,0.085	0.093,0.081,0.065	-0.027
4647	gene:Solyc06g071910.2	NA	6	-	44300486	44300608	44300513	44300608	44300359	44300392	4647	40,26,19	647,313,174	19,28,22	122,286,265	176	149	1.6460664021988553e-15	4.51992739217e-14	0.05,0.066,0.085	0.116,0.077,0.066	-0.019
14352	gene:Solyc01g008700.2	NA	1	-	2749146	2749227	2749182	2749227	2748317	2748449	14352	9,9,5	28,4,1	0,11,14	0,7,11	185	149	1.6529977472496641e-15	4.53136991148e-14	0.206,0.644,0.801	NA,0.559,0.506	0.018
7739	gene:Solyc03g097550.2	NA	3	+	59884263	59884502	59884263	59884493	59885609	59885921	7739	7,0,3	120,58,56	0,4,2	78,116,96	158	149	1.8312004284195824e-15	5.01149726596e-14	0.052,0.0,0.048	0.0,0.031,0.019	0.017
11092	gene:Solyc01g079090.2	NA	1	+	78158469	78158645	78158469	78158617	78158731	78158812	11092	9,2,2	95,76,37	3,1,3	23,84,102	177	149	1.8381093966675197e-15	5.02202122326e-14	0.074,0.022,0.044	0.099,0.01,0.024	0.002
13760	gene:Solyc01g100420.2	NA	1	+	90453377	90453515	90453377	90453495	90453858	90454163	13760	22,19,38	5,6,4	19,31,20	13,16,6	169	149	1.8714937593939616e-15	5.10472499131e-14	0.795,0.736,0.893	0.563,0.631,0.746	0.161
12853	gene:Solyc08g079490.2	NA	8	-	63001353	63001434	63001400	63001434	63001179	63001250	12853	15,5,10	347,205,99	1,7,3	110,203,237	196	149	1.907157970515358e-15	5.19336222768e-14	0.032,0.018,0.071	0.007,0.026,0.01	0.026
9695	gene:Solyc01g104060.2	NA	1	-	92537368	92537501	92537399	92537501	92537122	92537156	9695	5,8,3	34,14,5	0,2,3	16,27,27	180	149	1.9449788828645087e-15	5.28756862799e-14	0.109,0.321,0.332	0.0,0.058,0.084	0.207
2532	gene:Solyc01g103540.2	NA	1	+	92132031	92132217	92132031	92132177	92132372	92132543	2532	1013,507,433	15,9,3	592,829,1162	19,18,38	189	149	1.9922493078510763e-15	5.40710975225e-14	0.982,0.978,0.991	0.961,0.973,0.96	0.019
14554	gene:Solyc09g009100.2	NA	9	-	2446846	2446917	2446859	2446917	2445340	2446609	14554	5,4,3	36,33,45	9,9,2	25,46,39	162	149	2.0415315939113877e-15	5.5317070114e-14	0.113,0.1,0.058	0.249,0.153,0.045	-0.059
5426	gene:Solyc07g019530.2	NA	7	+	11877505	11877591	11877505	11877583	11877706	11877826	5426	7,2,6	296,202,180	0,4,0	189,235,256	157	149	2.184009382682748e-15	5.90799765847e-14	0.022,0.009,0.031	0.0,0.016,0.0	0.015
2676	gene:Solyc08g007750.2	NA	8	-	2271169	2271383	2271173	2271383	2263448	2263555	2676	0,1,0	18,17,22	1,1,2	10,27,21	153	149	2.195103941220697e-15	5.92822716778e-14	0.0,0.054,0.0	0.089,0.035,0.085	-0.052
13034	gene:Solyc01g087310.2	NA	1	-	82263076	82263188	82263135	82263188	82261703	82262034	13034	4,5,5	1,5,1	19,6,14	3,2,2	208	149	2.221979661561065e-15	5.99093957105e-14	0.741,0.417,0.782	0.819,0.682,0.834	-0.132
39	gene:Solyc06g063090.2	NA	6	-	39845845	39846006	39845931	39846006	39845524	39845728	39	7,3,4	166,82,67	1,3,0	85,130,179	235	149	2.5144406903204307e-15	6.76834585163e-14	0.026,0.023,0.036	0.007,0.014,0.0	0.021
4716	gene:Solyc12g019750.1	NA	12	-	11311029	11311113	11311036	11311113	11310806	11310888	4716	10,5,6	317,185,138	4,3,6	164,238,248	156	149	3.4989084424877527e-15	9.40288624552e-14	0.029,0.025,0.04	0.023,0.012,0.023	0.012
10273	gene:Solyc08g014120.2	NA	8	+	3780539	3780759	3780539	3780605	3780842	3781063	10273	103,63,56	1000,655,735	56,66,50	663,751,897	303	149	3.6806693790836395e-15	9.87515763197e-14	0.048,0.045,0.036	0.04,0.041,0.027	0.007
5132	gene:Solyc04g080240.2	NA	4	-	64485120	64485204	64485144	64485204	64483942	64484728	5132	0,18,0	48,38,30	0,10,4	25,71,67	173	149	4.197892901946545e-15	1.12444539774e-13	0.0,0.29,0.0	0.0,0.108,0.049	0.044
16220	gene:Solyc02g084490.1	NA	2	+	47583778	47583851	47583778	47583850	47584082	47584178	16220	1,4,0	4,1,1	0,2,3	0,2,3	150	149	4.296723618666354e-15	1.14904062448e-13	0.199,0.799,0.0	NA,0.498,0.498	-0.165
3534	gene:Solyc09g091440.2	NA	9	-	70724166	70724408	70724368	70724408	70723809	70723878	3534	19,9,25	599,412,497	16,22,5	601,611,620	351	149	4.66416447440527e-15	1.24527114379e-13	0.013,0.009,0.021	0.011,0.015,0.003	0.005
7478	gene:Solyc01g056720.2	NA	1	-	56291756	56292081	56291877	56292081	56282596	56282857	7478	296,133,89	2,7,3	92,186,178	1,3,2	270	149	4.869744435529469e-15	1.29804423629e-13	0.988,0.913,0.942	0.981,0.972,0.98	-0.03
2103	gene:Solyc11g073080.1	NA	11	+	56187218	56187307	56187218	56187257	56187835	56187976	2103	3,5,4	58,44,28	2,3,4	65,55,73	199	149	5.326709790928723e-15	1.41754470134e-13	0.037,0.078,0.097	0.023,0.039,0.039	0.037
2834	gene:Solyc02g083990.2	NA	2	+	47219871	47220107	47219871	47220006	47221067	47221495	2834	8,2,0	0,2,0	1,8,10	2,2,2	250	149	5.606179167979593e-15	1.48949911022e-13	1.0,0.373,NA	0.23,0.704,0.749	0.126
12562	gene:Solyc04g049840.2	NA	4	-	43645259	43645320	43645271	43645320	43645068	43645160	12562	1,3,1	21,16,9	0,3,0	11,27,23	161	149	5.791104440161761e-15	1.53614199171e-13	0.042,0.148,0.093	0.0,0.093,0.0	0.063
6488	gene:Solyc02g014720.2	NA	2	+	17973180	17973272	17973180	17973271	17977542	17977936	6488	274,75,60	11,0,0	45,82,145	2,0,2	150	149	6.021137826018654e-15	1.59458016772e-13	0.961,1.0,1.0	0.957,1.0,0.986	0.006
5193	gene:Solyc11g018670.1	NA	11	-	8907057	8907256	8907081	8907256	8902716	8903158	5193	29,49,22	35,33,24	27,71,57	24,34,47	173	149	6.4412109674407295e-15	1.70307695789e-13	0.416,0.561,0.441	0.492,0.643,0.511	-0.076
8090	gene:Solyc01g100180.2	NA	1	-	90246359	90246622	90246404	90246622	90244977	90245598	8090	21,8,9	23,17,3	3,13,3	10,17,10	194	149	6.663793538605798e-15	1.75909126374e-13	0.412,0.265,0.697	0.187,0.37,0.187	0.21
5316	gene:Solyc09g018790.2	NA	9	-	17003711	17003779	17003715	17003779	17003490	17003592	5316	14,6,6	2,0,0	7,6,10	1,2,6	153	149	7.764819213079352e-15	2.04644182251e-13	0.872,1.0,1.0	0.872,0.745,0.619	0.212
2703	gene:Solyc01g080510.2	NA	1	+	79760762	79760992	79760762	79760805	79761549	79761628	2703	27,12,8	141,55,94	8,13,20	116,112,135	336	149	8.890157559270167e-15	2.33926730127e-13	0.078,0.088,0.036	0.03,0.049,0.062	0.02
4959	gene:Solyc08g067040.2	NA	8	+	55958474	55958722	55958474	55958711	55960561	55960863	4959	5,11,1	222,158,240	10,12,13	200,248,204	160	149	9.06924635335651e-15	2.38256659408e-13	0.021,0.061,0.004	0.044,0.043,0.056	-0.019
8134	gene:Solyc03g121130.2	NA	3	+	69344199	69344342	69344199	69344332	69344423	69344489	8134	18,1,3	326,90,29	3,3,3	54,142,96	159	149	9.49887749092989e-15	2.49144157934e-13	0.049,0.01,0.088	0.049,0.019,0.028	0.017
3098	gene:Solyc06g060080.2	NA	6	+	37990324	37990535	37990324	37990523	37990625	37990667	3098	81,13,27	3803,648,851	6,17,23	673,1130,1394	161	149	1.0009488354268746e-14	2.62117480178e-13	0.019,0.018,0.029	0.008,0.014,0.015	0.01
8536	gene:Solyc01g080540.2	NA	1	+	79788390	79788546	79788390	79788477	79788675	79788768	8536	442,138,105	303,90,85	144,285,309	86,188,161	218	149	1.3243133393699813e-14	3.46243517899e-13	0.499,0.512,0.458	0.534,0.509,0.567	-0.047
1743	gene:Solyc04g011380.2	NA	4	-	3853906	3854039	3853918	3854039	3850973	3852946	1743	5,3,12	4,0,0	3,10,4	2,0,0	161	149	1.3910069030595943e-14	3.6310153124e-13	0.536,1.0,1.0	0.581,1.0,1.0	-0.015
3617	gene:Solyc06g034330.2	NA	6	+	24073117	24073301	24073117	24073289	24073398	24073536	3617	3,2,1	25,9,2	0,2,1	4,12,13	161	149	1.45296101219839e-14	3.78670745198e-13	0.1,0.171,0.316	0.0,0.134,0.066	0.129
7016	gene:Solyc11g007910.1	NA	11	-	2136609	2136652	2136621	2136652	2136037	2136528	7016	57,82,60	1,3,0	54,82,73	2,0,6	161	149	1.501547794586821e-14	3.90712269788e-13	0.981,0.962,1.0	0.962,1.0,0.918	0.021
6864	gene:Solyc10g079310.1	NA	10	+	60864068	60864164	60864068	60864160	60864792	60865188	6864	18,4,7	56,21,27	11,16,20	27,25,43	153	149	1.6567975159979326e-14	4.30426017112e-13	0.238,0.156,0.202	0.284,0.384,0.312	-0.128
1522	gene:Solyc08g006610.2	NA	8	+	1212474	1212643	1212474	1212618	1213269	1213487	1522	15,5,3	60,34,12	9,8,11	20,30,26	174	149	1.7144896726154206e-14	4.44709322835e-13	0.176,0.112,0.176	0.278,0.186,0.266	-0.089
8760	gene:Solyc12g088050.1	NA	12	-	63542881	63543023	63542910	63543023	63542632	63542786	8760	24,10,7	3,3,1	7,7,11	1,8,10	178	149	1.7346160904561446e-14	4.49218982162e-13	0.87,0.736,0.854	0.854,0.423,0.479	0.235
8744	gene:Solyc11g040170.1	NA	11	-	39244317	39244469	39244354	39244469	39243658	39243753	8744	75,38,25	1,1,1	36,64,56	3,8,6	186	149	1.968872919748414e-14	5.09080974344e-13	0.984,0.968,0.952	0.906,0.865,0.882	0.084
2119	gene:Solyc09g061420.2	NA	9	-	59097802	59098025	59097841	59098025	59095611	59095806	2119	8,4,12	1,0,2	4,11,21	0,7,0	188	149	2.0103827796978375e-14	5.18995352875e-13	0.864,1.0,0.826	1.0,0.555,1.0	0.045
14817	gene:Solyc09g057670.2	NA	9	-	50132168	50132241	50132178	50132241	50131268	50131359	14817	35,27,21	2196,883,905	20,37,46	854,1166,1426	159	149	2.0973885694142445e-14	5.40605201547e-13	0.015,0.028,0.021	0.021,0.029,0.029	-0.005
7669	gene:Solyc05g052450.2	NA	5	-	62666425	62666597	62666451	62666597	62665395	62665554	7669	21,14,8	7,3,2	6,11,18	0,9,9	175	149	2.1545785757962036e-14	5.54474200832e-13	0.719,0.799,0.773	1.0,0.51,0.63	0.05
15054	gene:Solyc08g008380.2	NA	8	+	2810795	2810912	2810795	2810909	2811038	2811111	15054	5,0,4	117,53,34	2,0,2	37,64,58	152	149	2.2715883195264032e-14	5.83670020721e-13	0.04,0.0,0.103	0.05,0.0,0.033	0.02
4282	gene:Solyc09g091850.2	NA	9	-	71061896	71062073	71062034	71062073	71060895	71061034	4282	18,10,17	46,45,40	26,35,33	53,82,68	287	149	2.2788988222821792e-14	5.84632056239e-13	0.169,0.103,0.181	0.203,0.181,0.201	-0.044
1704	gene:Solyc04g078750.2	NA	4	+	63415044	63415165	63415044	63415128	63415484	63416058	1704	46,31,25	11,1,2	22,25,31	0,2,0	186	149	2.2850594297289012e-14	5.85296550493e-13	0.77,0.961,0.909	1.0,0.909,1.0	-0.09
3551	gene:Solyc03g083190.1	NA	3	+	53033448	53033568	53033448	53033543	53033839	53034047	3551	1,6,0	0,1,0	2,4,0	3,0,1	174	149	2.419089187695944e-14	6.18660359655e-13	1.0,0.837,NA	0.363,1.0,0.0	0.464
12095	gene:Solyc09g055260.2	NA	9	-	38373118	38373241	38373138	38373241	38372365	38372518	12095	0,1,0	16,17,15	1,2,1	11,14,28	169	149	2.6277704562037886e-14	6.7098194842e-13	0.0,0.049,0.0	0.074,0.112,0.031	-0.056
8804	gene:Solyc04g055160.2	NA	4	+	53784701	53784866	53784701	53784862	53784976	53785431	8804	18,3,8	23,5,5	3,11,4	1,4,6	153	149	2.695032997415383e-14	6.87086717366e-13	0.433,0.369,0.609	0.745,0.728,0.394	-0.152
47	gene:Solyc01g007790.2	NA	1	+	1939494	1939562	1939494	1939497	1939737	1939842	47	33,21,7	25,8,1	5,19,12	0,23,13	214	149	2.7634361770190598e-14	7.0343182065e-13	0.479,0.646,0.83	1.0,0.365,0.391	0.066
4116	gene:Solyc03g005080.2	NA	3	-	56655	56803	56762	56803	56431	56565	4116	40,10,13	125,55,23	24,44,29	56,98,80	256	149	2.882810228579589e-14	7.32680745381e-13	0.157,0.096,0.248	0.2,0.207,0.174	-0.027
4679	gene:Solyc05g005840.2	NA	5	+	659405	659622	659405	659584	660258	660410	4679	190,36,23	81,15,11	23,39,54	16,40,21	187	149	2.983956048784513e-14	7.57213490832e-13	0.651,0.657,0.625	0.534,0.437,0.672	0.097
14112	gene:Solyc11g010490.1	NA	11	+	3557433	3557581	3557433	3557461	3557677	3557839	14112	13,2,0	0,4,0	7,5,14	2,0,1	269	149	3.137889575207881e-14	7.95045190207e-13	1.0,0.217,NA	0.66,1.0,0.886	-0.24
11416	gene:Solyc01g073740.2	NA	1	+	81114832	81114984	81114832	81114908	81115233	81115307	11416	36,12,1	11,3,2	5,24,10	0,2,5	225	149	3.374932841997279e-14	8.5378509381e-13	0.684,0.726,0.249	1.0,0.888,0.57	-0.266
14819	gene:Solyc02g088540.2	NA	2	+	50593927	50594117	50593927	50594066	50594190	50594252	14819	5,1,4	77,45,58	4,11,2	45,50,80	200	149	3.4330007388702744e-14	8.67136843025e-13	0.046,0.016,0.049	0.062,0.141,0.018	-0.037
6341	gene:Solyc03g019680.2	NA	3	+	61458986	61459123	61458986	61459119	61459194	61459365	6341	2,1,2	134,52,60	1,3,6	73,87,108	153	149	3.45060620320808e-14	8.70242884449e-13	0.014,0.018,0.031	0.013,0.032,0.051	-0.011
13299	gene:Solyc06g083810.2	NA	6	-	49121623	49121773	49121635	49121773	49120534	49120664	13299	124,51,74	729,388,358	38,63,66	340,543,587	161	149	3.82842546567218e-14	9.64045755127e-13	0.136,0.108,0.161	0.094,0.097,0.094	0.04
3820	gene:Solyc06g054120.1	NA	6	+	36944478	36944641	36944478	36944583	36946454	36946603	3820	9,11,0	11,3,0	3,2,2	2,6,4	207	149	3.9076405139253646e-14	9.82483910196e-13	0.371,0.725,NA	0.519,0.194,0.265	0.222
10155	gene:Solyc02g088010.2	NA	2	-	50243706	50243835	50243717	50243835	50243056	50243108	10155	48,3,14	42,53,7	11,24,14	14,21,17	160	149	4.464459765666072e-14	1.120763996e-12	0.516,0.05,0.651	0.423,0.516,0.434	-0.052
8476	gene:Solyc11g069530.1	NA	11	-	54143413	54143649	54143522	54143649	54143233	54143335	8476	1,0,2	1,1,2	2,0,0	0,0,4	258	149	4.498986548053897e-14	1.12770468627e-12	0.366,0.0,0.366	1.0,NA,0.0	-0.256
13261	gene:Solyc11g073050.1	NA	11	+	56168340	56168407	56168340	56168403	56168484	56168577	13261	19,11,17	1149,554,509	16,19,17	462,640,655	153	149	4.5752978377707233e-14	1.1450817932e-12	0.016,0.019,0.032	0.033,0.028,0.025	-0.006
13520	gene:Solyc12g032950.1	NA	12	-	61041142	61041302	61041219	61041302	61041023	61041058	13520	3,1,2	2,2,2	0,0,2	1,0,2	226	149	4.880924942997219e-14	1.21971040534e-12	0.497,0.248,0.397	0.0,NA,0.397	0.182
10336	gene:Solyc06g068760.2	NA	6	+	42618182	42618317	42618182	42618278	42618407	42618797	10336	5,3,2	383,98,89	1,9,4	115,152,167	188	149	5.010194923760268e-14	1.25010845335e-12	0.01,0.024,0.017	0.007,0.045,0.019	-0.007
1129	gene:Solyc04g009770.2	NA	4	+	3083991	3084154	3083991	3084100	3084251	3084393	1129	94,70,81	0,0,0	108,137,114	0,0,208	203	149	5.4187817465661105e-14	1.35000135519e-12	1.0,1.0,1.0	1.0,1.0,0.287	0.238
3958	gene:Solyc02g092920.2	NA	2	+	53870042	53870185	53870042	53870168	53870987	53871183	3958	89,44,57	5,2,0	72,91,76	0,0,3	166	149	5.488491142675923e-14	1.36529340367e-12	0.941,0.952,1.0	1.0,1.0,0.958	-0.022
14223	gene:Solyc05g050920.2	NA	5	-	61136493	61136741	61136658	61136741	61136273	61136415	14223	36,12,17	74,15,36	4,19,8	11,35,51	314	149	6.852354532482512e-14	1.70197951289e-12	0.188,0.275,0.183	0.147,0.205,0.069	0.075
6248	gene:Solyc02g093110.2	NA	2	-	54030419	54030628	54030528	54030628	54028855	54029008	6248	16,9,4	1,2,0	3,11,5	0,5,0	258	149	7.038741723194704e-14	1.7456292446e-12	0.902,0.722,1.0	1.0,0.56,1.0	0.021
5941	gene:Solyc01g005090.2	NA	1	-	83829	83970	83838	83970	83547	83696	5941	14,6,4	9,11,13	18,14,14	6,9,7	158	149	7.530644906792091e-14	1.86480154014e-12	0.595,0.34,0.225	0.739,0.595,0.654	-0.276
6431	gene:Solyc08g076100.2	NA	8	-	60147393	60147483	60147398	60147483	60147229	60147304	6431	13,2,4	188,87,111	1,5,5	118,130,126	154	149	8.408151845492342e-14	2.07895676023e-12	0.063,0.022,0.034	0.008,0.036,0.037	0.013
1137	gene:Solyc12g021170.1	NA	12	+	14513438	14513536	14513438	14513519	14513611	14513724	1137	70,63,53	2,2,1	59,99,119	3,5,4	166	149	8.830976153577455e-14	2.18021373623e-12	0.969,0.966,0.979	0.946,0.947,0.964	0.019
596	gene:Solyc07g049570.2	NA	7	+	59910562	59910695	59910562	59910691	59910808	59910889	596	93,41,27	10,1,2	48,39,44	1,3,2	153	149	9.034652959761278e-14	2.22714384916e-12	0.901,0.976,0.929	0.979,0.927,0.955	-0.018
12944	gene:Solyc01g010830.2	NA	1	-	6232411	6232495	6232419	6232495	6232247	6232320	12944	3,3,2	78,39,43	1,7,2	22,40,32	157	149	9.351043052028321e-14	2.30167640769e-12	0.035,0.068,0.042	0.041,0.142,0.056	-0.031
14264	gene:Solyc01g010870.2	NA	1	-	6312802	6313029	6312818	6313029	6312331	6312626	14264	11,5,5	110,45,28	3,4,0	57,42,50	165	149	9.433454194526979e-14	2.31847997917e-12	0.083,0.091,0.139	0.045,0.079,0.0	0.063
10512	gene:Solyc02g088770.2	NA	2	-	50735564	50735645	50735580	50735645	50735384	50735405	10512	7,3,0	37,6,18	1,1,2	16,14,14	165	149	9.69009016587065e-14	2.37798874385e-12	0.146,0.311,0.0	0.053,0.061,0.114	0.076
1339	gene:Solyc01g105140.2	NA	1	-	93410536	93410624	93410552	93410624	93408122	93408326	1339	17,10,7	822,554,506	8,6,9	563,728,832	165	149	9.998475866046237e-14	2.4500002223e-12	0.018,0.016,0.012	0.013,0.007,0.01	0.005
14097	gene:Solyc04g076040.2	NA	4	-	61005231	61005339	61005243	61005339	61004949	61005145	14097	0,2,0	152,74,37	0,7,1	39,79,104	161	149	1.0200262097301593e-13	2.49571487405e-12	0.0,0.024,0.0	0.0,0.076,0.009	-0.02
8500	gene:Solyc02g071800.2	NA	2	+	41151557	41151626	41151557	41151604	41151719	41151791	8500	74,79,55	0,3,4	54,89,123	8,6,1	171	149	1.3510892294522634e-13	3.3008056242e-12	1.0,0.958,0.923	0.855,0.928,0.991	0.036
15389	gene:Solyc11g066900.1	NA	11	-	52703992	52704280	52704063	52704280	52702736	52702971	15389	149,79,80	4,1,2	77,106,116	5,3,4	220	149	1.3582241698869274e-13	3.31329893109e-12	0.962,0.982,0.964	0.913,0.96,0.952	0.028
5916	gene:Solyc01g057310.2	NA	1	-	60475867	60476092	60475873	60476092	60475743	60475802	5916	40,48,42	8,7,0	21,24,41	1,0,0	155	149	1.3776162614055008e-13	3.35561119959e-12	0.828,0.868,1.0	0.953,1.0,1.0	-0.086
6807	gene:Solyc07g045420.2	NA	7	-	58515308	58515434	58515313	58515434	58514977	58515065	6807	26,20,3	7,3,0	8,13,8	6,5,1	154	149	1.5067017931101991e-13	3.66459384191e-12	0.782,0.866,1.0	0.563,0.716,0.886	0.161
1554	gene:Solyc09g091570.2	NA	9	+	70827302	70827450	70827302	70827441	70827545	70828145	1554	16,9,11	2,0,1	7,5,13	0,0,1	158	149	1.5548541228254836e-13	3.77610720526e-12	0.883,1.0,0.912	1.0,1.0,0.925	-0.043
15073	gene:Solyc01g094330.2	NA	1	-	85851018	85851079	85851050	85851079	85850706	85850820	15073	2,6,1	1,13,2	2,5,6	6,2,3	181	149	1.7540463158293604e-13	4.25356231589e-12	0.622,0.275,0.292	0.215,0.673,0.622	-0.107
8823	gene:Solyc01g028930.2	NA	1	-	39929469	39929638	39929587	39929638	39929007	39929052	8823	6,3,0	325,87,28	0,10,0	35,97,77	267	149	1.7655786654427363e-13	4.27520399743e-12	0.01,0.019,0.0	0.0,0.054,0.0	-0.008
14417	gene:Solyc05g007810.2	NA	5	-	2251949	2252141	2252113	2252141	2250598	2251197	14417	1,3,0	0,5,1	2,7,3	2,5,7	313	149	1.8365784540856368e-13	4.44056498493e-12	1.0,0.222,0.0	0.323,0.4,0.169	0.11
13992	gene:Solyc08g015630.2	NA	8	+	4895567	4895656	4895567	4895622	4896665	4896779	13992	5,1,0	1,1,0	0,2,1	1,1,0	183	149	1.9809945701590879e-13	4.78268689081e-12	0.803,0.449,NA	0.0,0.62,1.0	0.086
8260	gene:Solyc03g118290.2	ARF2A	3	+	67216152	67216276	67216152	67216268	67216531	67216627	8260	4,3,2	132,74,79	0,0,6	92,157,162	157	149	2.232435934682521e-13	5.3818120996e-12	0.028,0.037,0.023	0.0,0.0,0.034	0.018
5238	gene:Solyc08g067180.2	NA	8	-	56155593	56155712	56155638	56155712	56155345	56155503	5238	173,48,54	13,0,2	42,61,83	2,0,2	194	149	2.429612954985616e-13	5.84855288856e-12	0.911,1.0,0.954	0.942,1.0,0.97	-0.016
10633	gene:Solyc07g056020.2	NA	7	-	63922567	63922658	63922625	63922658	63922385	63922499	10633	5,0,2	24,16,6	0,5,0	26,26,24	207	149	2.628324987355358e-13	6.31761459204e-12	0.13,0.0,0.194	0.0,0.122,0.0	0.067
16967	gene:Solyc03g119400.2	NA	3	+	68030710	68030944	68030710	68030893	68031024	68031604	16967	6,3,6	0,4,0	1,5,4	2,0,4	200	149	2.7760481644426454e-13	6.66292204388e-12	1.0,0.358,1.0	0.271,1.0,0.427	0.22
12131	gene:Solyc08g079500.2	NA	8	-	63006287	63006338	63006305	63006338	63004923	63005489	12131	46,15,7	1,0,0	16,19,17	0,2,6	167	149	2.832216238135125e-13	6.78779543739e-12	0.976,1.0,1.0	1.0,0.894,0.717	0.122
6055	gene:Solyc02g094510.2	NA	2	-	55027507	55027637	55027532	55027637	55025395	55025498	6055	3,1,2	243,75,133	3,6,4	122,164,218	174	149	2.960241242455316e-13	7.0842678376e-12	0.01,0.011,0.013	0.021,0.03,0.015	-0.011
5652	gene:Solyc08g077250.2	NA	8	-	61178784	61178901	61178794	61178901	61178635	61178716	5652	29,15,13	37,19,10	8,11,12	20,21,39	159	149	3.2211269552200476e-13	7.69736649809e-12	0.423,0.425,0.549	0.273,0.329,0.224	0.19
13833	gene:Solyc05g005000.2	NA	5	-	4462	4657	4562	4657	4229	4333	13833	13,7,7	77,57,13	6,16,10	21,41,52	249	149	3.8231077414148276e-13	9.1225917329e-12	0.092,0.068,0.244	0.146,0.189,0.103	-0.011
4719	gene:Solyc04g071090.2	NA	4	-	58004659	58004832	58004707	58004832	58004554	58004599	4719	3,7,7	0,6,4	1,5,4	5,1,6	197	149	3.8969471800041263e-13	9.2852696398e-12	1.0,0.469,0.57	0.131,0.791,0.335	0.261
2572	gene:Solyc03g046590.2	NA	3	-	13197433	13197615	13197479	13197615	13196080	13196454	2572	4,0,4	84,28,81	0,3,1	64,82,70	195	149	3.9306575677177324e-13	9.35199847715e-12	0.035,0.0,0.036	0.0,0.027,0.011	0.011
3439	gene:Solyc09g092020.2	NA	9	-	71188278	71188453	71188317	71188453	71187825	71188185	3439	18,1,9	3,1,6	6,7,14	2,1,2	188	149	4.046464420604531e-13	9.61357844159e-12	0.826,0.442,0.543	0.704,0.847,0.847	-0.196
6122	gene:Solyc05g018810.2	NA	5	+	23877988	23878227	23877988	23878189	23879263	23879625	6122	235,160,254	15,17,8	227,280,338	10,12,15	187	149	4.33937785543299e-13	1.02945616764e-11	0.926,0.882,0.962	0.948,0.949,0.947	-0.025
14797	gene:Solyc06g059990.2	NA	6	-	37925802	37926241	37926120	37926241	37925412	37925468	14797	233,103,67	85,66,29	72,124,84	19,52,31	467	149	4.3854559843219786e-13	1.03888410334e-11	0.467,0.332,0.424	0.547,0.432,0.464	-0.073
12967	gene:Solyc12g088730.1	NA	12	+	63986036	63986187	63986036	63986185	63986691	63986799	12967	25,12,9	260,164,193	10,10,10	124,190,252	151	149	5.245901566292274e-13	1.24092444987e-11	0.087,0.067,0.044	0.074,0.049,0.038	0.012
9254	gene:Solyc03g007040.2	NA	3	+	1577694	1577756	1577694	1577751	1577881	1577957	9254	53,33,14	3,0,2	31,50,66	0,2,0	154	149	5.938705732593275e-13	1.40278390597e-11	0.945,1.0,0.871	1.0,0.96,1.0	-0.048
7622	gene:Solyc03g093840.1	NA	3	-	55519150	55519326	55519201	55519326	55518212	55518275	7622	45,31,25	19,4,3	25,12,35	1,3,8	200	149	7.142406534377837e-13	1.68468302616e-11	0.638,0.852,0.861	0.949,0.749,0.765	-0.037
7675	gene:Solyc03g113960.2	NA	3	+	64014389	64014540	64014389	64014536	64014654	64014931	7675	6,6,0	57,22,20	2,4,1	21,56,33	153	149	7.185716320438839e-13	1.69246332817e-11	0.093,0.21,0.0	0.085,0.065,0.029	0.041
10469	gene:Solyc01g094570.2	NA	1	+	85994122	85994195	85994122	85994181	85995371	85995500	10469	8,5,9	35,10,16	1,4,5	11,16,27	163	149	7.955002140767069e-13	1.87096628542e-11	0.173,0.314,0.34	0.077,0.186,0.145	0.14
10955	gene:Solyc11g040370.1	NA	11	+	37787340	37787569	37787340	37787454	37788674	37788772	10955	32,26,30	28,15,25	39,42,46	18,28,16	264	149	8.007179893025349e-13	1.88054011442e-11	0.392,0.495,0.404	0.55,0.458,0.619	-0.112
8946	gene:Solyc02g086970.2	NA	2	-	49539375	49539518	49539380	49539518	49538774	49538928	8946	20,4,21	16,9,9	10,16,6	2,2,11	154	149	8.324369575876943e-13	1.9522373456e-11	0.547,0.301,0.693	0.829,0.886,0.345	-0.173
15677	gene:Solyc11g066050.1	NA	11	-	51727274	51727371	51727320	51727371	51726222	51727131	15677	1,2,0	20,7,2	3,4,0	4,26,0	195	149	9.298317613253378e-13	2.17753315192e-11	0.037,0.179,0.0	0.364,0.105,NA	-0.162
6079	gene:Solyc06g009340.2	NA	6	+	3290900	3290927	3290900	3290923	3291036	3291178	6079	145,49,80	14,8,9	64,104,123	2,6,2	153	149	9.457898619641888e-13	2.21174510801e-11	0.91,0.856,0.896	0.969,0.944,0.984	-0.078
1443	gene:Solyc05g021540.1	NA	5	-	28062151	28062333	28062157	28062333	28060799	28060809	1443	5,9,8	4,7,0	3,13,6	0,2,0	155	149	9.802635503523005e-13	2.28909692036e-11	0.546,0.553,1.0	1.0,0.862,1.0	-0.254
29	gene:Solyc07g009490.2	NA	7	+	4600738	4600974	4600738	4600970	4601484	4601662	29	183,94,40	11,4,4	71,120,146	5,18,7	153	149	9.88926673715151e-13	2.30604195764e-11	0.942,0.958,0.907	0.933,0.867,0.953	0.018
10391	gene:Solyc06g065270.2	NA	6	-	40707479	40707613	40707484	40707613	40706716	40706883	10391	14,4,2	127,24,11	0,2,1	15,24,23	154	149	1.0082414851230658e-12	2.34774185591e-11	0.096,0.139,0.15	0.0,0.075,0.04	0.09
16085	gene:Solyc02g083490.2	NA	2	+	46872719	46872882	46872719	46872849	46872965	46873459	16085	259,162,204	4,9,2	274,326,346	3,8,2	182	149	1.061067392034778e-12	2.467245072e-11	0.981,0.936,0.988	0.987,0.971,0.993	-0.015
2466	gene:Solyc06g051780.2	NA	6	+	35452648	35455398	35452648	35452807	35455561	35455672	2466	148,46,26	3,0,0	35,61,60	4,4,1	2740	149	1.0915264544210674e-12	2.53447495288e-11	0.728,1.0,1.0	0.322,0.453,0.765	0.396
4632	gene:Solyc11g065030.1	NA	11	+	50342572	50342675	50342572	50342671	50345035	50345190	4632	58,30,8	251,140,117	36,54,37	108,222,226	153	149	1.0976846740641547e-12	2.54516900452e-11	0.184,0.173,0.062	0.245,0.192,0.138	-0.052
201	gene:Solyc01g091070.2	NA	1	+	84795056	84795112	84795056	84795108	84795198	84795240	201	30,18,10	259,165,191	26,32,21	169,168,262	153	149	1.3525526810532325e-12	3.13169436448e-11	0.101,0.096,0.049	0.13,0.156,0.072	-0.037
5287	gene:Solyc01g010810.2	NA	1	-	6211404	6211495	6211408	6211495	6210341	6210385	5287	0,7,2	1,2,0	2,6,1	4,0,3	153	149	1.357685933994453e-12	3.13914605303e-11	0.0,0.773,1.0	0.327,1.0,0.245	0.067
6121	gene:Solyc05g018810.2	NA	5	+	23875157	23875201	23875157	23875192	23875276	23875372	6121	1081,846,844	7,11,13	878,1225,1812	10,20,29	158	149	1.360501305774528e-12	3.14122505712e-11	0.993,0.986,0.984	0.988,0.983,0.983	0.003
7269	gene:Solyc05g012200.2	NA	5	+	5466229	5466327	5466229	5466267	5466493	5466608	7269	96,64,71	7,1,3	116,83,97	0,4,0	209	149	1.373134930298017e-12	3.16593543071e-11	0.907,0.979,0.944	1.0,0.937,1.0	-0.036
7314	gene:Solyc03g045090.2	NA	3	-	11512828	11512940	11512845	11512940	11511776	11511902	7314	20,22,14	620,406,245	14,13,15	272,499,502	166	149	1.508879447559164e-12	3.47402539099e-11	0.028,0.046,0.049	0.044,0.023,0.026	0.01
16843	gene:Solyc01g099930.2	NA	1	-	90042110	90042180	90042135	90042180	90041965	90042022	16843	152,38,22	14,4,4	44,71,64	0,4,8	174	149	1.5901927175454734e-12	3.65610507976e-11	0.903,0.891,0.825	1.0,0.938,0.873	-0.064
16876	gene:Solyc03g034250.2	NA	3	-	5936347	5936432	5936351	5936432	5936184	5936249	16876	23,19,4	174,46,27	7,20,15	28,68,58	153	149	1.6088672757001723e-12	3.69386011913e-11	0.114,0.287,0.126	0.196,0.223,0.201	-0.031
430	gene:Solyc03g093640.2	NA	3	-	55192792	55192976	55192815	55192976	55191652	55191701	430	398,242,289	22,12,6	344,416,479	26,25,18	172	149	1.6280040067519347e-12	3.73256918639e-11	0.94,0.946,0.977	0.92,0.935,0.958	0.017
12951	gene:Solyc02g068360.2	NA	2	-	38322542	38322690	38322562	38322690	38321305	38321391	12951	23,23,2	49,21,17	9,23,25	8,31,28	169	149	1.7386018608041856e-12	3.98057266818e-11	0.293,0.491,0.094	0.498,0.395,0.44	-0.152
428	gene:Solyc03g093640.2	NA	3	-	55192773	55192976	55192815	55192976	55191652	55191701	428	68,20,44	22,12,6	55,51,60	26,25,18	191	149	1.760938726157455e-12	4.02609045159e-11	0.707,0.565,0.851	0.623,0.614,0.722	0.055
9302	gene:Solyc01g091720.2	NA	1	+	85312260	85312389	85312260	85312367	85314952	85315111	9302	10,7,6	25,8,2	14,15,3	0,16,4	171	149	1.763553341745349e-12	4.02645263666e-11	0.258,0.433,0.723	1.0,0.45,0.395	-0.144
15729	gene:Solyc02g080060.1	NA	2	-	44379330	44379420	44379352	44379420	44379088	44379232	15729	13,1,10	82,21,31	6,17,8	18,54,43	171	149	1.854963685382013e-12	4.22339162423e-11	0.121,0.04,0.219	0.225,0.215,0.139	-0.066
16169	gene:Solyc04g011350.2	NA	4	-	3837718	3837844	3837797	3837844	3834198	3835852	16169	54,69,10	90,55,13	22,73,83	25,57,83	228	149	1.8544090681361064e-12	4.22339162423e-11	0.282,0.451,0.335	0.365,0.456,0.395	-0.049
14175	gene:Solyc02g085840.2	NA	2	-	48627353	48627473	48627366	48627473	48627109	48627188	14175	4,1,4	469,157,241	6,11,3	253,308,320	162	149	1.9755889851801816e-12	4.49179337504e-11	0.008,0.006,0.015	0.021,0.032,0.009	-0.011
6046	gene:Solyc04g005290.2	NA	4	-	215291	215410	215362	215410	214045	215055	6046	10,1,2	53,43,25	0,2,0	39,42,39	220	149	1.996938700021439e-12	4.53404655256e-11	0.113,0.016,0.051	0.0,0.031,0.0	0.05
12667	gene:Solyc08g005400.2	NA	8	+	295848	295918	295848	295883	295999	296102	12667	1,4,4	40,50,24	0,0,2	24,32,48	184	149	2.0701481680047038e-12	4.69376748521e-11	0.02,0.061,0.119	0.0,0.0,0.033	0.056
1873	gene:Solyc01g098500.2	NA	1	+	89006908	89007075	89006908	89007056	89007416	89007479	1873	42,47,15	108,60,58	26,38,44	44,67,72	168	149	2.131383906932764e-12	4.82593596497e-11	0.256,0.41,0.187	0.344,0.335,0.351	-0.059
3644	gene:Solyc03g096830.2	NA	3	-	59195945	59199556	59199490	59199556	59195609	59195810	3644	63,34,24	0,1,2	44,106,98	0,0,2	3694	149	2.1387150159058034e-12	4.83585589734e-11	1.0,0.578,0.326	1.0,1.0,0.664	-0.253
14648	gene:Solyc06g070980.2	NA	6	-	43590335	43590427	43590401	43590427	43589768	43589858	14648	328,142,178	5854,1897,1945	316,331,474	2705,3987,5097	215	149	2.296102384275695e-12	5.18457388229e-11	0.037,0.049,0.06	0.075,0.054,0.061	-0.015
13963	gene:Solyc12g017860.1	NA	12	-	7601262	7601366	7601276	7601366	7601111	7601180	13963	36,31,23	4,2,0	31,50,42	3,0,0	163	149	2.3040368097681602e-12	5.19533362071e-11	0.892,0.934,1.0	0.904,1.0,1.0	-0.026
6074	gene:Solyc04g054320.2	NA	4	-	52300601	52300781	52300717	52300781	52298859	52299131	6074	80,44,35	557,173,211	51,56,91	216,322,403	265	149	2.42139825686675e-12	5.45247000341e-11	0.075,0.125,0.085	0.117,0.089,0.113	-0.011
6781	gene:Solyc09g075460.2	NA	9	+	67167055	67167155	67167055	67167151	67168229	67168547	6781	63,38,50	217,164,121	39,50,103	149,244,379	153	149	2.5102618912499814e-12	5.64481799496e-11	0.22,0.184,0.287	0.203,0.166,0.209	0.038
7115	gene:Solyc08g075700.2	NA	8	-	59825983	59826165	59825993	59826165	59825071	59825184	7115	10,3,6	3,0,0	0,0,0	4,2,1	159	149	2.5781207054995793e-12	5.78947023634e-11	0.757,1.0,1.0	0.0,0.0,0.0	0.919
16773	gene:Solyc02g083260.2	NA	2	-	46714213	46714761	46714608	46714761	46713555	46714118	16773	313,182,145	4,2,2	107,225,176	0,8,4	544	149	2.767773922517698e-12	6.20685607549e-11	0.955,0.961,0.952	1.0,0.885,0.923	0.02
3035	gene:Solyc12g056280.1	NA	12	+	62230458	62230656	62230458	62230634	62231863	62231868	3035	5,3,0	9,2,2	1,3,1	4,4,11	171	149	2.7935101880388484e-12	6.25601263832e-11	0.326,0.567,0.0	0.179,0.395,0.073	0.082
14663	gene:Solyc01g067510.2	NA	1	+	76241320	76241447	76241320	76241404	76241529	76241662	14663	89,46,23	11,0,4	15,41,38	4,0,2	192	149	2.926960221676206e-12	6.5459289105e-11	0.863,1.0,0.817	0.744,1.0,0.936	-0.0
3552	gene:Solyc03g083190.1	NA	3	+	53033295	53033543	53033295	53033352	53033839	53034047	3552	4,1,0	27,13,2	5,2,1	4,22,8	340	149	2.9777934968885876e-12	6.6505407077e-11	0.061,0.033,0.0	0.354,0.038,0.052	-0.117
3756	gene:Solyc08g081750.2	NA	8	-	64719591	64719670	64719598	64719670	64718242	64718948	3756	2,4,3	73,27,41	0,2,1	38,55,65	156	149	3.441456755372755e-12	7.675619128e-11	0.026,0.124,0.065	0.0,0.034,0.014	0.056
10397	gene:Solyc12g009790.1	NA	12	+	2997783	2997848	2997783	2997834	2997982	2998103	10397	7,2,2	123,73,36	2,9,5	48,94,61	163	149	3.823275964061115e-12	8.51561995637e-11	0.049,0.024,0.048	0.037,0.08,0.07	-0.022
12867	gene:Solyc01g090650.1	NA	1	-	84297750	84297879	84297871	84297879	84296299	84296378	12867	10,6,1	8,9,5	0,2,8	0,21,30	270	149	3.89844940900386e-12	8.67127288491e-11	0.408,0.269,0.099	NA,0.05,0.128	0.17
9294	gene:Solyc08g082950.2	NA	8	+	65593292	65593620	65593292	65593481	65593686	65593827	9294	139,85,61	3,1,0	63,106,121	0,2,8	288	149	4.167019782101141e-12	9.25609150244e-11	0.96,0.978,1.0	1.0,0.965,0.887	0.029
11155	gene:Solyc04g081440.2	NA	4	-	65419351	65419467	65419369	65419467	65418478	65418720	11155	10,3,2	15,6,4	0,4,1	18,12,21	167	149	4.3851302780453604e-12	9.72739386306e-11	0.373,0.308,0.308	0.0,0.229,0.041	0.24
9842	gene:Solyc11g006370.1	NA	11	+	1083942	1084005	1083942	1083998	1084105	1084221	9842	5,4,3	1,0,0	0,4,0	2,0,0	156	149	4.693666127409109e-12	1.03977390306e-10	0.827,1.0,1.0	0.0,1.0,NA	0.442
5183	gene:Solyc09g010420.2	NA	9	-	3791904	3791982	3791923	3791982	3791656	3791726	5183	15,12,5	264,164,174	3,5,12	145,204,187	168	149	4.992877433340286e-12	1.1045646392e-10	0.048,0.061,0.025	0.018,0.021,0.054	0.014
769	gene:Solyc02g094630.2	NA	2	-	55215196	55215283	55215199	55215283	55215010	55215076	769	4,0,1	37,15,4	0,2,0	3,28,28	152	149	5.127518539857947e-12	1.13282225639e-10	0.096,0.0,0.197	0.0,0.065,0.0	0.076
14655	gene:Solyc06g070980.2	NA	6	-	43590338	43590427	43590401	43590427	43589768	43589858	14655	327,142,178	5854,1897,1945	315,331,475	2705,3987,5097	212	149	5.1865822125591955e-12	1.14432896649e-10	0.038,0.05,0.06	0.076,0.055,0.061	-0.015
6809	gene:Solyc06g064460.2	NA	6	-	40143168	40143289	40143172	40143289	40143007	40143100	6809	14,7,3	1136,538,466	6,5,31	549,827,910	153	149	5.935954495633075e-12	1.3079045974e-10	0.012,0.013,0.006	0.011,0.006,0.032	-0.006
10644	gene:Solyc05g007160.2	NA	5	-	1756101	1756157	1756105	1756157	1755829	1756009	10644	145,75,46	1,3,2	85,161,154	1,7,6	153	149	6.706943503432034e-12	1.47579764902e-10	0.993,0.961,0.957	0.988,0.957,0.962	0.001
8319	gene:Solyc03g058380.2	NA	3	-	24063613	24063645	24063621	24063645	24063425	24063516	8319	6,4,7	195,132,98	2,4,5	102,174,161	157	149	6.831392543360901e-12	1.50116646063e-10	0.028,0.028,0.063	0.018,0.021,0.029	0.017
8959	gene:Solyc10g055650.1	NA	10	+	57155742	57155834	57155742	57155755	57155913	57156156	8959	17,5,2	1,3,0	7,13,9	2,6,0	228	149	7.894073608855969e-12	1.73236343601e-10	0.917,0.521,1.0	0.696,0.586,1.0	0.052
6509	gene:Solyc09g009690.2	NA	9	+	3084488	3084617	3084488	3084593	3085117	3085214	6509	33,14,14	429,205,133	10,15,12	164,209,239	173	149	8.164675678272783e-12	1.78935198388e-10	0.062,0.056,0.083	0.05,0.058,0.041	0.017
8129	gene:Solyc12g094450.1	NA	12	-	64668166	64668300	64668229	64668300	64667910	64667994	8129	12,13,4	242,129,78	4,7,4	120,127,183	212	149	8.35963285287164e-12	1.82963232787e-10	0.034,0.066,0.035	0.023,0.037,0.015	0.02
5815	gene:Solyc09g097880.2	NA	9	+	71880110	71880349	71880110	71880337	71880951	71881114	5815	7,0,4	1,3,1	3,0,2	2,1,7	161	149	1.0220393816286835e-11	2.23390554441e-10	0.866,0.0,0.787	0.581,0.0,0.209	0.288
11513	gene:Solyc05g018730.2	NA	5	-	22899845	22900055	22899856	22900055	22899102	22899126	11513	0,2,1	5,4,0	2,2,4	0,0,0	160	149	1.0799003374300687e-11	2.35723118928e-10	0.0,0.318,1.0	1.0,1.0,1.0	-0.561
387	gene:Solyc04g045630.2	NA	4	-	34501139	34501226	34501195	34501226	34499331	34499524	387	22,7,4	73,55,21	6,4,1	37,56,48	205	149	1.085905942860192e-11	2.367188314e-10	0.18,0.085,0.122	0.105,0.049,0.015	0.073
15076	gene:Solyc01g094330.2	NA	1	-	85849481	85849717	85849602	85849717	85849094	85849285	15076	8,5,5	14,7,7	11,5,10	2,9,13	270	149	1.1005280649974544e-11	2.39587736647e-10	0.24,0.283,0.283	0.752,0.235,0.298	-0.16
15219	gene:Solyc04g008690.2	NA	4	-	2341877	2341946	2341889	2341946	2339352	2339467	15219	57,20,31	94,40,35	49,46,49	17,35,49	161	149	1.1024960380891554e-11	2.39697845522e-10	0.359,0.316,0.45	0.727,0.549,0.481	-0.211
10075	gene:Solyc01g104170.2	NA	1	-	92635228	92635405	92635256	92635405	92634672	92634827	10075	143,43,41	2511,1629,1475	66,74,85	1835,2350,2787	177	149	1.133938277232941e-11	2.46207287135e-10	0.046,0.022,0.023	0.029,0.026,0.025	0.004
14687	gene:Solyc02g079100.2	NA	2	+	43719519	43719699	43719519	43719650	43719777	43719847	14687	5,0,3	123,36,46	0,2,0	24,45,44	198	149	1.1419776669460976e-11	2.47624866326e-10	0.03,0.0,0.047	0.0,0.032,0.0	0.015
8888	gene:Solyc05g055390.2	NA	5	+	65050502	65051053	65050502	65050567	65052041	65052139	8888	140,84,38	4,3,4	57,109,105	7,7,4	635	149	1.2106036678336958e-11	2.6215886297e-10	0.891,0.868,0.69	0.656,0.785,0.86	0.049
16722	gene:Solyc08g060830.2	NA	8	-	45604123	45604213	45604138	45604213	45603989	45603992	16722	3,1,2	95,51,50	1,5,4	24,76,86	164	149	1.2613571470725263e-11	2.72789283799e-10	0.028,0.018,0.035	0.036,0.056,0.041	-0.017
537	gene:Solyc03g121310.2	NA	3	-	69448147	69448237	69448152	69448237	69447328	69447404	537	18,10,11	863,332,342	18,17,20	363,628,617	154	149	1.3275519851243755e-11	2.86726741662e-10	0.02,0.028,0.03	0.046,0.026,0.03	-0.008
13291	gene:Solyc06g065840.2	NA	6	+	41267479	41267699	41267479	41267686	41267803	41267986	13291	14,3,0	32,28,14	5,9,13	22,26,31	162	149	1.3583985522353163e-11	2.93002992984e-10	0.287,0.09,0.0	0.173,0.241,0.278	-0.105
7203	gene:Solyc01g099840.2	NA	1	+	89985318	89985473	89985318	89985458	89986254	89986750	7203	131,44,46	53,10,20	47,66,69	17,41,37	164	149	1.4299596847047805e-11	3.08033234052e-10	0.692,0.8,0.676	0.715,0.594,0.629	0.077
15957	gene:Solyc05g055800.2	NA	5	-	65297770	65297823	65297794	65297823	65297234	65297325	15957	11,0,3	60,16,24	0,1,2	31,29,41	173	149	1.552918418145541e-11	3.34081254969e-10	0.136,0.0,0.097	0.0,0.029,0.04	0.055
3088	gene:Solyc07g007550.2	NA	7	+	2224137	2224292	2224137	2224280	2224525	2224756	3088	16,20,3	242,154,86	2,17,7	99,143,204	161	149	1.564017794385528e-11	3.36028095719e-10	0.058,0.107,0.031	0.018,0.099,0.031	0.016
2029	gene:Solyc12g013890.1	NA	12	+	4683340	4683405	4683340	4683391	4683925	4684024	2029	69,90,86	5,0,4	103,99,127	1,2,2	163	149	1.7262696662871707e-11	3.70402338213e-10	0.927,1.0,0.952	0.989,0.978,0.983	-0.024
15543	gene:Solyc10g081610.1	NA	10	-	62642246	62642315	62642259	62642315	62641989	62642167	15543	16,3,2	213,118,77	2,5,4	90,124,116	162	149	1.9285649236561824e-11	4.1326751364e-10	0.065,0.023,0.023	0.02,0.036,0.031	0.008
5394	gene:Solyc01g080140.2	NA	1	-	79297852	79297970	79297873	79297970	79296770	79296916	5394	6,8,11	174,100,98	12,16,9	79,162,153	170	149	2.0748531654769204e-11	4.44034829526e-10	0.029,0.066,0.09	0.117,0.08,0.049	-0.02
8912	gene:Solyc04g074550.2	NA	4	+	60531899	60531995	60531899	60531982	60532091	60532173	8912	23,10,5	1022,525,814	3,6,14	639,685,790	162	149	2.1000871213822098e-11	4.48849128824e-10	0.02,0.017,0.006	0.004,0.008,0.016	0.005
6148	gene:Solyc02g084700.2	NA	2	-	47809074	47809153	47809077	47809153	47808901	47808991	6148	6,8,9	1,2,6	11,4,10	3,1,1	152	149	2.1944713601939762e-11	4.68411054787e-10	0.855,0.797,0.595	0.782,0.797,0.907	-0.08
7827	gene:Solyc06g060060.2	NA	6	+	37974114	37974256	37974114	37974194	37974338	37974563	7827	57,10,9	7,3,2	16,33,25	4,2,1	211	149	2.208707677101642e-11	4.7083673538e-10	0.852,0.702,0.761	0.739,0.921,0.946	-0.097
7732	gene:Solyc06g066550.2	NA	6	+	41808268	41808318	41808268	41808313	41808394	41808796	7732	184,65,44	11,3,0	53,124,71	0,0,4	154	149	2.2282973873245613e-11	4.74395832083e-10	0.942,0.954,1.0	1.0,1.0,0.945	-0.016
11950	gene:Solyc10g074800.1	NA	10	+	58513382	58513513	58513382	58513508	58513799	58513964	11950	3,3,0	7,12,3	0,3,7	5,6,9	154	149	2.331331011918613e-11	4.95687539279e-10	0.293,0.195,0.0	0.0,0.326,0.429	-0.089
15105	gene:Solyc10g008640.2	NA	10	-	2715366	2715513	2715430	2715513	2714655	2714723	15105	27,11,10	97,48,40	10,8,8	37,65,103	213	149	2.564076291952528e-11	5.44467650958e-10	0.163,0.138,0.149	0.159,0.079,0.052	0.053
14672	gene:Solyc10g006780.2	NA	10	-	1226291	1226481	1226317	1226481	1225941	1226156	14672	34,14,0	5,2,0	9,10,13	0,2,0	175	149	2.6081967802673733e-11	5.53119920038e-10	0.853,0.856,NA	1.0,0.81,1.0	-0.082
7719	gene:Solyc07g022830.2	NA	7	-	22388795	22388893	22388797	22388893	22388398	22388512	7719	59,36,21	146,76,100	48,44,79	122,128,137	151	149	2.9274266473019886e-11	6.20016860843e-10	0.285,0.319,0.172	0.28,0.253,0.363	-0.04
13749	gene:Solyc08g082880.2	NA	8	+	65543760	65543913	65543760	65543908	65544001	65544090	13749	22,20,1	7,5,6	8,9,5	1,2,3	154	149	3.5511799931400555e-11	7.51154756484e-10	0.753,0.795,0.139	0.886,0.813,0.617	-0.21
5508	gene:Solyc11g065100.1	NA	11	-	50417089	50417295	50417156	50417295	50416784	50416906	5508	16,12,9	559,355,289	1,17,15	351,445,688	216	149	3.582405423710476e-11	7.56783145759e-10	0.019,0.023,0.021	0.002,0.026,0.015	0.007
3399	gene:Solyc01g010460.2	NA	1	+	5358645	5358794	5358645	5358741	5358861	5359109	3399	25,14,4	1,2,0	9,23,12	2,1,2	202	149	3.956879105052145e-11	8.34814918521e-10	0.949,0.838,1.0	0.768,0.944,0.816	0.086
14456	gene:Solyc04g078090.2	NA	4	+	62938617	62938663	62938617	62938655	62940564	62940819	14456	159,79,98	4,5,4	87,84,112	0,4,3	157	149	4.4591666675389187e-11	9.39515632475e-10	0.974,0.937,0.959	1.0,0.952,0.973	-0.018
5995	gene:Solyc05g052180.2	NA	5	-	62463114	62463246	62463170	62463246	62462894	62463021	5995	20,12,0	252,127,114	3,5,10	85,122,182	205	149	4.464604878290899e-11	9.39515632475e-10	0.055,0.064,0.0	0.025,0.029,0.038	0.009
10404	gene:Solyc04g076700.2	NA	4	+	61594474	61594558	61594474	61594516	61594695	61594847	10404	6,6,4	42,24,42	3,4,2	37,69,72	191	149	4.592776764859453e-11	9.65248583415e-10	0.1,0.163,0.069	0.059,0.043,0.021	0.07
2989	gene:Solyc05g052780.2	NA	5	+	62963906	62964134	62963906	62964122	62964247	62964337	2989	34,15,9	1697,509,541	15,22,15	523,725,599	161	149	4.688738532542622e-11	9.84154811318e-10	0.018,0.027,0.015	0.026,0.027,0.023	-0.005
4642	gene:Solyc08g005780.2	NA	8	-	607764	607959	607781	607959	607234	607399	4642	56,13,1	2,1,0	14,21,24	13,0,0	166	149	4.921187810838573e-11	1.03162444735e-09	0.962,0.921,1.0	0.492,1.0,1.0	0.13
7119	gene:Solyc08g075700.2	NA	8	-	59825983	59826165	59826051	59826165	59825071	59825184	7119	10,3,6	0,4,4	0,0,0	5,4,5	217	149	5.1838075516978777e-11	1.08528936392e-09	1.0,0.34,0.507	0.0,0.0,0.0	0.616
13822	gene:Solyc07g042850.2	NA	7	-	56395033	56395104	56395087	56395104	56394536	56394692	13822	26,17,16	24,7,8	27,34,20	5,9,8	203	149	5.496807991237801e-11	1.14935170154e-09	0.443,0.641,0.595	0.799,0.735,0.647	-0.167
13537	gene:Solyc05g041530.2	NA	5	+	52104801	52104897	52104801	52104892	52104975	52105046	13537	6,2,0	77,40,16	2,2,0	51,85,80	154	149	5.5757431608457095e-11	1.16437143485e-09	0.07,0.046,0.0	0.037,0.022,0.0	0.019
14808	gene:Solyc02g072160.2	NA	2	+	41476043	41476102	41476043	41476067	41476187	41476299	14808	4,1,8	8,2,3	3,0,0	4,3,6	184	149	5.722024809786688e-11	1.1933988894e-09	0.288,0.288,0.683	0.378,0.0,0.0	0.294
4811	gene:Solyc02g005290.2	NA	2	-	7634210	7634322	7634234	7634322	7634011	7634053	4811	14,4,13	71,49,39	2,2,8	41,34,71	173	149	5.7717862541188366e-11	1.20224767552e-09	0.145,0.066,0.223	0.04,0.048,0.088	0.086
3673	gene:Solyc05g047520.2	NA	5	+	59008582	59008811	59008582	59008807	59008894	59009053	3673	2,2,6	165,91,88	5,5,3	67,104,91	153	149	5.91225644869261e-11	1.22994441578e-09	0.012,0.021,0.062	0.068,0.045,0.031	-0.016
15000	gene:Solyc03g095820.2	NA	3	-	57463804	57463912	57463840	57463912	57463116	57463223	15000	14,4,6	9,2,3	6,12,15	8,2,1	185	149	5.964755157962816e-11	1.23929317243e-09	0.556,0.617,0.617	0.377,0.829,0.924	-0.113
12888	gene:Solyc03g063750.2	NA	3	+	35963556	35963679	35963556	35963675	35964651	35964838	12888	5,2,1	42,31,36	3,0,1	46,75,73	153	149	6.518202936849907e-11	1.35256836385e-09	0.104,0.059,0.026	0.06,0.0,0.013	0.039
499	gene:Solyc07g064590.2	NA	7	+	66670470	66670674	66670470	66670538	66671134	66671253	499	10,2,3	0,4,4	10,11,8	0,5,2	285	149	6.585535790298069e-11	1.36481274602e-09	1.0,0.207,0.282	1.0,0.535,0.677	-0.241
9878	gene:Solyc10g044890.1	NA	10	+	28879702	28879898	28879702	28879885	28880126	28880186	9878	3,1,1	110,93,59	0,7,5	103,137,192	162	149	6.606501680290579e-11	1.36742906622e-09	0.024,0.01,0.015	0.0,0.045,0.023	-0.006
11510	gene:Solyc04g050520.2	NA	4	-	47445795	47445845	47445808	47445845	47445555	47445722	11510	4,3,0	10,25,3	0,1,3	21,40,20	162	149	6.721638886982465e-11	1.38950600598e-09	0.269,0.099,0.0	0.0,0.022,0.121	0.075
3628	gene:Solyc06g035940.2	NA	6	+	25291774	25291837	25291774	25291833	25292638	25292766	3628	22,47,13	9,12,8	16,39,52	4,0,2	153	149	7.333445587942874e-11	1.51407019551e-09	0.704,0.792,0.613	0.796,1.0,0.962	-0.216
6072	gene:Solyc05g008810.2	NA	5	-	3046256	3046500	3046426	3046500	3045363	3045480	6072	16,5,6	439,201,147	6,20,20	159,338,374	319	149	7.638661243582942e-11	1.57510155681e-09	0.017,0.011,0.019	0.017,0.027,0.024	-0.007
3904	gene:Solyc02g091340.2	NA	2	-	52670726	52670876	52670733	52670876	52670551	52670656	3904	1,2,2	9,6,3	0,1,2	7,4,8	156	149	8.811889302393023e-11	1.81473996651e-09	0.096,0.241,0.389	0.0,0.193,0.193	0.113
13227	gene:Solyc11g073120.1	NA	11	+	56213650	56213883	56213650	56213830	56213965	56214095	13227	80,32,14	2,3,0	42,78,29	1,8,1	202	149	9.354452185618712e-11	1.92405940626e-09	0.967,0.887,1.0	0.969,0.878,0.955	0.017
11441	gene:Solyc02g080130.2	NA	2	+	44442960	44443154	44442960	44443087	44443360	44443883	11441	26,9,8	550,183,91	0,9,12	119,228,182	216	149	9.727290157612984e-11	1.99823894178e-09	0.032,0.033,0.057	0.0,0.027,0.044	0.017
5317	gene:Solyc09g018790.2	NA	9	-	17003696	17003779	17003711	17003779	17003490	17003592	5317	46,8,9	1,2,0	6,25,24	1,0,4	164	149	1.0056080078895406e-10	2.06319550355e-09	0.977,0.784,1.0	0.845,1.0,0.845	0.024
7753	gene:Solyc09g075120.2	NA	9	+	66926046	66926198	66926046	66926194	66927655	66927735	7753	15,7,17	1079,708,720	15,20,16	681,836,971	153	149	1.0207257032667402e-10	2.09159455671e-09	0.013,0.01,0.022	0.021,0.023,0.016	-0.005
2579	gene:Solyc05g009390.2	NA	5	-	3545013	3545116	3545017	3545116	3544525	3544925	2579	12,2,1	121,56,52	1,2,4	87,87,90	153	149	1.0577097065966344e-10	2.16467356058e-09	0.088,0.034,0.018	0.011,0.022,0.041	0.022
5066	gene:Solyc01g097200.1	NA	1	+	88142280	88142421	88142280	88142370	88143371	88143438	5066	7,2,4	3,0,4	2,0,3	0,0,2	200	149	1.1102456231902382e-10	2.26935866595e-09	0.635,1.0,0.427	1.0,NA,0.528	-0.077
8980	gene:Solyc12g009450.1	NA	12	+	2715500	2715713	2715500	2715544	2716104	2718829	8980	3,1,0	6,3,3	2,5,0	2,5,0	318	149	1.1339796265719712e-10	2.31498480926e-09	0.19,0.135,0.0	0.319,0.319,NA	-0.211
4771	gene:Solyc05g016440.2	NA	5	-	16795711	16795893	16795742	16795893	16792806	16792910	4771	107,64,44	11,9,2	65,67,101	1,2,13	180	149	1.1830959203982554e-10	2.412250177e-09	0.89,0.855,0.948	0.982,0.965,0.865	-0.04
3396	gene:Solyc01g098110.2	NA	1	+	88704351	88704548	88704351	88704403	88704984	88705275	3396	9,2,0	7,5,11	0,2,4	2,16,9	294	149	1.2113834525595758e-10	2.46685825314e-09	0.395,0.169,0.0	0.0,0.06,0.184	0.107
4540	gene:Solyc10g006600.2	NA	10	+	1133538	1133738	1133538	1133692	1134011	1134091	4540	0,0,1	45,20,8	3,3,4	7,18,27	195	149	1.3905925528936218e-10	2.82828582129e-09	0.0,0.0,0.087	0.247,0.113,0.102	-0.125
5315	gene:Solyc09g018790.2	NA	9	-	17003693	17003779	17003711	17003779	17003490	17003592	5315	50,12,11	1,2,0	8,28,29	1,0,4	167	149	1.4688955310660845e-10	2.98384193814e-09	0.978,0.843,1.0	0.877,1.0,0.866	0.026
4326	gene:Solyc04g009350.2	NA	4	-	2786893	2787084	2787002	2787084	2786258	2786694	4326	6,1,0	2,0,0	0,3,2	1,0,0	258	149	1.4800042377310112e-10	3.00268681549e-09	0.634,1.0,NA	0.0,1.0,1.0	0.15
2022	gene:Solyc10g007140.2	NA	10	+	1546589	1546738	1546589	1546661	1547091	1547190	2022	4,1,2	0,0,0	0,2,4	2,6,7	226	149	1.4854107626776169e-10	3.00993060971e-09	1.0,1.0,1.0	0.0,0.18,0.274	0.849
10486	gene:Solyc06g060460.2	NA	6	-	38484232	38485088	38484992	38485088	38482654	38482779	10486	529,274,159	4,2,0	171,297,300	0,1,2	909	149	1.5495842939928093e-10	3.13609078166e-09	0.956,0.957,1.0	1.0,0.98,0.961	-0.009
14501	gene:Solyc09g074860.2	NA	9	-	66673559	66673649	66673561	66673649	66673281	66673475	14501	677,148,189	6,6,14	169,234,294	9,9,9	151	149	1.5849162923848927e-10	3.20364152664e-09	0.991,0.961,0.93	0.949,0.962,0.97	0.0
16191	gene:Solyc02g076870.2	NA	2	+	41988479	41988680	41988479	41988607	41989341	41989605	16191	2,3,1	102,31,12	1,4,3	20,41,35	222	149	1.655139001969444e-10	3.34146473637e-09	0.013,0.061,0.053	0.032,0.061,0.054	-0.007
1305	gene:Solyc03g007760.2	NA	3	-	2283748	2283938	2283812	2283938	2282902	2283471	1305	13,10,7	550,383,282	6,6,10	272,475,512	213	149	1.9184790898743612e-10	3.86834289303e-09	0.016,0.018,0.017	0.015,0.009,0.013	0.005
6528	gene:Solyc11g008570.1	NA	11	+	2758332	2758591	2758332	2758530	2760037	2760279	6528	46,37,12	0,1,0	17,36,36	0,2,2	210	149	2.0361394861660125e-10	4.10054479075e-09	1.0,0.963,1.0	1.0,0.927,0.927	0.036
4524	gene:Solyc03g007470.2	NA	3	-	2046015	2046150	2046020	2046150	2044748	2044853	4524	42,10,7	1,0,2	10,24,22	0,0,6	154	149	2.0746235830910375e-10	4.17292078498e-09	0.976,1.0,0.772	1.0,1.0,0.78	-0.011
15193	gene:Solyc05g014110.2	NA	5	+	7800990	7801096	7800990	7801084	7801333	7801867	15193	8,8,5	188,91,117	15,10,13	108,126,135	161	149	2.078641324193335e-10	4.1758783367e-09	0.038,0.075,0.038	0.114,0.068,0.082	-0.038
3533	gene:Solyc09g091440.2	NA	9	-	70724166	70724408	70724373	70724408	70723809	70723878	3533	50,31,56	0,0,1	37,55,42	7,6,7	356	149	2.083871318913521e-10	4.1812610197e-09	1.0,1.0,0.959	0.689,0.793,0.715	0.254
15141	gene:Solyc11g044320.1	NA	11	+	32995754	32995904	32995754	32995830	32996074	32996292	15141	158,106,85	7,1,0	119,160,203	3,2,0	223	149	2.1215135157851675e-10	4.25158570468e-09	0.938,0.986,1.0	0.964,0.982,1.0	-0.007
14912	gene:Solyc11g066840.1	NA	11	-	52651058	52651300	52651066	52651300	52650337	52650408	14912	3,1,2	6,1,0	3,3,1	0,2,2	157	149	2.1678020480349007e-10	4.3390450517e-09	0.322,0.487,1.0	1.0,0.587,0.322	-0.033
5927	gene:Solyc06g068480.2	NA	6	-	42444073	42444159	42444080	42444159	42443710	42443769	5927	17,14,13	13,6,1	6,17,12	9,22,7	156	149	2.2260546224183183e-10	4.45020895431e-09	0.555,0.69,0.925	0.389,0.425,0.621	0.245
123	gene:Solyc09g061290.2	NA	9	-	58606142	58606379	58606270	58606379	58605135	58605213	123	336,247,163	5,2,1	240,312,391	5,5,5	277	149	2.2428019323598964e-10	4.47822802402e-09	0.973,0.985,0.989	0.963,0.971,0.977	0.012
890	gene:Solyc06g083760.2	NA	6	+	49094713	49094890	49094713	49094857	49094994	49095027	890	72,85,19	8,9,0	30,63,57	6,8,13	182	149	2.3054639287191287e-10	4.59774576442e-09	0.88,0.885,1.0	0.804,0.866,0.782	0.104
8566	gene:Solyc10g047000.1	NA	10	-	39141192	39141285	39141222	39141285	39140998	39141085	8566	7,2,0	364,305,267	3,11,13	326,458,682	179	149	2.364804523484996e-10	4.7103572969e-09	0.016,0.005,0.0	0.008,0.02,0.016	-0.008
10239	gene:Solyc03g083320.2	NA	3	+	53150911	53151043	53150911	53150982	53151170	53151323	10239	16,10,4	2,1,2	3,9,13	0,2,0	210	149	2.4044607628554525e-10	4.78353462203e-09	0.85,0.876,0.587	1.0,0.761,1.0	-0.149
7579	gene:Solyc10g006320.2	NA	10	-	962267	962407	962271	962407	961831	961986	7579	30,22,15	196,56,30	11,38,31	50,102,96	153	149	2.4109215107133967e-10	4.79057410002e-09	0.13,0.277,0.327	0.176,0.266,0.239	0.018
6681	gene:Solyc12g062870.1	NA	12	+	35518642	35518814	35518642	35518704	35519461	35519564	6681	1,1,2	2,1,0	0,4,4	2,0,0	259	149	2.620421572463194e-10	5.20055337014e-09	0.223,0.365,1.0	0.0,1.0,1.0	-0.137
949	gene:Solyc05g055780.2	NA	5	-	65284770	65284939	65284792	65284939	65284422	65284557	949	3,9,10	74,26,18	8,3,3	21,55,33	171	149	2.6896611252461643e-10	5.33151328007e-09	0.034,0.232,0.326	0.249,0.045,0.073	0.075
8427	gene:Solyc04g074690.2	NA	4	-	60606633	60606720	60606637	60606720	60602776	60603117	8427	2,0,0	1,3,0	0,1,0	1,4,0	153	149	2.7230540387060106e-10	5.39118657687e-09	0.661,0.0,NA	0.0,0.196,NA	0.233
9631	gene:Solyc08g075370.2	NA	8	-	59509703	59509947	59509874	59509947	59509179	59509490	9631	9,9,10	13,9,4	5,17,23	22,25,35	320	149	2.809786012232628e-10	5.55619084421e-09	0.244,0.318,0.538	0.096,0.24,0.234	0.177
14886	gene:Solyc01g067560.2	NA	1	-	76368213	76368310	76368247	76368310	76366483	76366561	14886	1,4,0	12,9,14	1,0,2	14,19,12	183	149	3.054560523233626e-10	6.03294104306e-09	0.064,0.266,0.0	0.055,0.0,0.119	0.052
15346	gene:Solyc03g115680.2	NA	3	+	65324322	65324389	65324322	65324356	65325079	65325509	15346	212,125,94	5,4,0	104,125,123	0,0,4	182	149	3.302950203624877e-10	6.51567541372e-09	0.972,0.962,1.0	1.0,1.0,0.962	-0.009
15008	gene:Solyc11g066960.1	NA	11	-	52747108	52747196	52747112	52747196	52746358	52746427	15008	1,2,2	0,0,0	0,0,0	0,1,5	153	149	3.378258523975186e-10	6.65622499802e-09	1.0,1.0,1.0	NA,0.0,0.0	1.0
7222	gene:Solyc01g095050.2	NA	1	-	86419899	86419979	86419900	86419979	86419749	86419809	7222	3,3,4	3,3,3	0,3,1	0,7,0	150	149	3.4856958830349087e-10	6.85966537942e-09	0.498,0.498,0.57	NA,0.299,1.0	-0.128
15974	gene:Solyc02g081640.2	NA	2	+	45514916	45515098	45514916	45515077	45515196	45515254	15974	77,49,41	3,0,0	33,46,100	0,2,4	170	149	3.733969144809321e-10	7.33944318835e-09	0.957,1.0,1.0	1.0,0.953,0.956	0.016
8549	gene:Solyc03g111830.2	NA	3	+	62447597	62447838	62447597	62447762	62447941	62449267	8549	7,3,2	203,81,79	4,2,0	57,119,120	225	149	3.757390563283718e-10	7.37663515017e-09	0.022,0.024,0.016	0.044,0.011,0.0	0.002
2807	gene:Solyc01g080220.2	NA	1	+	79433337	79433512	79433337	79433457	79434137	79434258	2807	107,40,8	14,3,7	15,39,33	9,6,19	204	149	3.913208227435466e-10	7.67335197038e-09	0.848,0.907,0.455	0.549,0.826,0.559	0.092
14076	gene:Solyc07g008190.2	NA	7	-	2936873	2937082	2936962	2937082	2934641	2934700	14076	1,0,0	0,2,2	3,1,1	0,0,2	238	149	3.994667681921956e-10	7.82372608241e-09	1.0,0.0,0.0	1.0,1.0,0.238	-0.413
3873	gene:Solyc08g062560.2	NA	8	-	51390886	51391053	51390908	51391053	51390401	51390463	3873	5,1,1	228,97,125	8,14,11	123,150,167	171	149	4.083034375559327e-10	7.98725328384e-09	0.019,0.009,0.007	0.054,0.075,0.054	-0.049
3138	gene:Solyc01g106190.2	NA	1	+	94143317	94143437	94143317	94143411	94143609	94143933	3138	0,3,0	35,20,9	3,0,2	12,16,30	175	149	4.2805950441526006e-10	8.36374190212e-09	0.0,0.113,0.0	0.176,0.0,0.054	-0.039
14318	gene:Solyc01g102350.2	NA	1	-	91182439	91182589	91182467	91182589	91182290	91182351	14318	10,3,2	354,245,184	5,7,11	208,208,262	177	149	4.4212509273032173e-10	8.62828172039e-09	0.023,0.01,0.009	0.02,0.028,0.034	-0.013
4925	gene:Solyc03g026310.2	NA	3	+	3746722	3746848	3746722	3746824	3747227	3747318	4925	28,10,6	26,10,5	8,15,6	12,22,6	173	149	4.746665620810052e-10	9.25232931295e-09	0.481,0.463,0.508	0.365,0.37,0.463	0.085
11908	gene:Solyc02g068180.2	NA	2	+	38203123	38203197	38203123	38203193	38203334	38203383	11908	86,25,16	8,2,2	27,39,74	2,2,4	153	149	4.909406690408292e-10	9.55818335818e-09	0.913,0.924,0.886	0.929,0.95,0.947	-0.034
1087	gene:Solyc12g040810.1	NA	12	+	42548725	42548831	42548725	42548803	42549717	42549811	1087	4,2,0	11,4,2	1,1,0	0,8,4	177	149	4.957707637825362e-10	9.64077121078e-09	0.234,0.296,0.0	1.0,0.095,0.0	-0.188
7550	gene:Solyc04g071330.2	NA	4	+	58265395	58265503	58265395	58265491	58265611	58265694	7550	0,0,0	5,1,3	2,6,0	2,0,1	161	149	5.025980519226611e-10	9.76195481655e-09	0.0,0.0,0.0	0.481,1.0,0.0	-0.494
10357	gene:Solyc04g040210.2	NA	4	+	11940374	11940576	11940374	11940537	11940933	11941039	10357	6,1,0	2,4,0	3,5,4	1,2,2	188	149	5.162041821373133e-10	1.00143611335e-08	0.704,0.165,NA	0.704,0.665,0.613	-0.226
16814	gene:Solyc12g044500.1	NA	12	+	38431206	38431596	38431206	38431435	38431716	38431893	16814	0,0,0	0,1,2	0,2,6	0,0,0	310	149	5.233195516459559e-10	1.01403988299e-08	NA,0.0,0.0	NA,1.0,1.0	-1.0
1070	gene:Solyc07g064080.2	NA	7	+	66370296	66370402	66370296	66370382	66370483	66370641	1070	4,1,0	21,11,16	2,1,0	7,21,29	169	149	5.265443323721916e-10	1.01908397173e-08	0.144,0.074,0.0	0.201,0.04,0.0	-0.008
2809	gene:Solyc05g008790.2	NA	5	+	3027946	3028178	3027946	3028136	3028272	3028299	2809	21,9,7	5,0,0	26,17,13	0,7,5	191	149	5.291149035464614e-10	1.02285148748e-08	0.766,1.0,1.0	1.0,0.655,0.67	0.147
10892	gene:Solyc02g090650.2	NA	2	-	52195867	52195977	52195879	52195977	52195595	52195731	10892	44,32,35	0,0,2	24,55,94	0,0,6	161	149	5.342372519491314e-10	1.0315372522e-08	1.0,1.0,0.942	1.0,1.0,0.935	0.002
10099	gene:Solyc03g098650.2	NA	3	+	60949439	60949658	60949439	60949500	60950452	60950534	10099	14,2,1	3,2,2	3,6,3	0,0,1	307	149	6.037362767391612e-10	1.16299045647e-08	0.694,0.327,0.195	1.0,1.0,0.593	-0.459
6304	gene:Solyc01g091950.2	NA	1	+	85491929	85492148	85491929	85492133	85492401	85492871	6304	31,11,10	435,161,169	3,17,17	221,293,354	164	149	6.035417979038278e-10	1.16299045647e-08	0.061,0.058,0.051	0.012,0.05,0.042	0.022
2452	gene:Solyc05g013560.2	NA	5	+	6839796	6839968	6839796	6839919	6840362	6840648	2452	257,89,92	8,6,0	112,162,247	4,14,9	198	149	6.069977054359945e-10	1.16790063207e-08	0.96,0.918,1.0	0.955,0.897,0.954	0.024
15082	gene:Solyc04g047690.2	NA	4	+	35595452	35595543	35595452	35595533	35595629	35595688	15082	7,8,6	148,40,61	0,2,3	48,94,95	159	149	6.543048235053095e-10	1.2574465383e-08	0.042,0.158,0.084	0.0,0.02,0.029	0.078
11589	gene:Solyc04g056650.2	NA	4	-	54637999	54638131	54638013	54638131	54637114	54637210	11589	99,62,58	2,3,2	52,108,123	2,7,5	163	149	7.058054510738294e-10	1.35483240743e-08	0.978,0.95,0.964	0.96,0.934,0.957	0.014
9304	gene:Solyc03g083960.2	NA	3	-	53898728	53898914	53898877	53898914	53898433	53898482	9304	4,1,0	3,1,0	2,1,1	4,2,0	298	149	7.104564875401725e-10	1.36216528658e-08	0.4,0.333,NA	0.2,0.2,1.0	-0.1
13610	gene:Solyc01g105180.2	NA	1	+	93450950	93451033	93450950	93451019	93451481	93451572	13610	60,35,3	7,8,0	15,20,16	2,0,4	163	149	7.214479046861607e-10	1.38162330625e-08	0.887,0.8,1.0	0.873,1.0,0.785	0.01
6143	gene:Solyc02g084700.2	NA	2	-	47803420	47803528	47803445	47803528	47803181	47803331	6143	207,91,99	5,3,1	133,155,177	5,12,0	174	149	7.282077438127196e-10	1.39294160377e-08	0.973,0.963,0.988	0.958,0.917,1.0	0.016
1991	gene:Solyc02g071870.2	NA	2	-	41220545	41220775	41220550	41220775	41220324	41220475	1991	4,6,1	54,27,14	1,5,1	25,35,38	154	149	7.675891326192801e-10	1.46656044884e-08	0.067,0.177,0.065	0.037,0.121,0.025	0.042
16110	gene:Solyc03g121660.2	NA	3	-	69762276	69762472	69762320	69762472	69761764	69762051	16110	5,2,0	23,11,6	2,2,0	4,27,11	193	149	8.084253800863102e-10	1.54278431382e-08	0.144,0.123,0.0	0.279,0.054,0.0	-0.022
10120	gene:Solyc09g020130.2	NA	9	+	18614189	18614261	18614189	18614259	18614341	18614433	10120	114,92,84	1491,833,912	76,109,143	923,1409,1825	151	149	8.348966278048825e-10	1.591448886e-08	0.07,0.098,0.083	0.075,0.071,0.072	0.011
11602	gene:Solyc06g084590.2	NA	6	+	49667198	49667405	49667198	49667376	49668275	49668397	11602	162,58,30	20,13,7	33,88,75	5,7,8	178	149	8.41022643513855e-10	1.60126413416e-08	0.871,0.789,0.782	0.847,0.913,0.887	-0.068
2010	gene:Solyc08g075010.2	NA	8	-	59158531	59158720	59158651	59158720	59153464	59153565	2010	16,14,10	18,4,5	15,11,22	0,1,4	269	149	8.765595059104673e-10	1.6669883968e-08	0.33,0.66,0.526	1.0,0.859,0.753	-0.365
9902	gene:Solyc07g022780.2	NA	7	+	21561434	21561496	21561434	21561488	21566341	21566443	9902	3,1,3	81,38,71	0,2,0	40,72,76	157	149	8.880510370982096e-10	1.68688535935e-08	0.034,0.024,0.039	0.0,0.026,0.0	0.024
16202	gene:Solyc05g008180.2	NA	5	+	2571444	2571528	2571444	2571503	2571851	2571994	16202	1,3,4	91,70,59	2,2,0	108,178,138	174	149	9.159387638684176e-10	1.73784538844e-08	0.009,0.035,0.055	0.016,0.01,0.0	0.024
881	gene:Solyc08g042080.2	NA	8	+	23920898	23921065	23920898	23921061	23921252	23921640	881	63,34,18	5,3,4	17,35,45	4,7,5	153	149	9.418046283756379e-10	1.78485586971e-08	0.925,0.917,0.814	0.805,0.83,0.898	0.041
12301	gene:Solyc01g079880.2	NA	1	-	79027618	79027767	79027646	79027767	79027357	79027467	12301	44,10,23	1342,537,502	8,17,8	349,410,516	177	149	9.63179098139439e-10	1.82325576857e-08	0.027,0.015,0.037	0.019,0.034,0.013	0.004
15507	gene:Solyc11g010550.1	NA	11	-	3600191	3600408	3600201	3600408	3600003	3600097	15507	2,0,0	21,31,10	5,6,2	9,22,37	159	149	9.80881945945788e-10	1.85462488349e-08	0.082,0.0,0.0	0.342,0.204,0.048	-0.171
11214	gene:Solyc06g073630.2	NA	6	+	45428186	45428383	45428186	45428244	45428787	45428858	11214	21,3,2	198,95,87	4,12,13	104,102,100	288	149	1.0375222591917627e-09	1.95945880126e-08	0.052,0.016,0.012	0.02,0.057,0.063	-0.02
12808	gene:Solyc01g096890.2	NA	1	-	87883973	87884156	87884062	87884156	87883310	87883421	12808	5,0,2	33,16,28	4,4,6	10,35,24	238	149	1.0621715494605868e-09	2.00370290107e-08	0.087,0.0,0.043	0.2,0.067,0.135	-0.091
10394	gene:Solyc04g015580.2	NA	4	+	5879968	5880196	5879968	5880184	5880747	5881157	10394	10,3,2	65,36,27	9,6,6	38,44,39	161	149	1.0648081351963105e-09	2.00636778854e-08	0.125,0.072,0.064	0.18,0.112,0.125	-0.052
6746	gene:Solyc06g072580.2	NA	6	-	44768056	44768305	44768175	44768305	44767886	44767968	6746	218,103,44	745,276,161	73,156,181	198,407,514	268	149	1.1144814396862263e-09	2.0975538738e-08	0.14,0.172,0.132	0.17,0.176,0.164	-0.022
9245	gene:Solyc06g074320.2	NA	6	+	45944980	45945062	45944980	45945058	45945160	45945209	9245	24,10,5	514,219,89	3,8,5	119,295,274	153	149	1.1788593161776648e-09	2.21617440024e-08	0.043,0.043,0.052	0.024,0.026,0.017	0.024
7191	gene:Solyc04g076710.2	NA	4	-	61603589	61603685	61603600	61603685	61603337	61603424	7191	55,17,16	0,0,1	16,28,13	2,4,3	160	149	1.2959180694436113e-09	2.43344615262e-08	1.0,1.0,0.937	0.882,0.867,0.801	0.129
16910	gene:Solyc03g098610.2	NA	3	-	60916161	60916782	60916760	60916782	60913473	60913587	16910	89,105,33	2,5,0	47,128,95	2,0,2	748	149	1.404670905319698e-09	2.6346418937e-08	0.899,0.807,1.0	0.824,1.0,0.904	-0.007
12654	gene:Solyc11g017230.1	NA	11	-	8036457	8036703	8036461	8036703	8034998	8035221	12654	7,0,4	11,3,12	0,2,3	2,5,11	153	149	1.41549186775433e-09	2.65190379293e-08	0.383,0.0,0.245	0.0,0.28,0.21	0.046
9635	gene:Solyc11g011590.1	NA	11	-	4650296	4650450	4650423	4650450	4650111	4650186	9635	14,9,16	5,11,2	11,7,6	7,16,6	276	149	1.5048886559001399e-09	2.81616891965e-08	0.602,0.306,0.812	0.459,0.191,0.351	0.24
5351	gene:Solyc01g094580.2	NA	1	-	85998803	85999015	85998807	85999015	85998439	85998659	5351	169,56,64	8,1,2	82,98,118	7,3,7	153	149	1.513754946926789e-09	2.8295307691e-08	0.954,0.982,0.969	0.919,0.97,0.943	0.024
13849	gene:Solyc03g097290.2	NA	3	+	59615915	59616048	59615915	59616045	59616564	59616661	13849	8,12,6	518,594,534	18,14,23	665,799,927	152	149	1.5577095652611205e-09	2.90837504594e-08	0.015,0.019,0.011	0.026,0.017,0.024	-0.007
2981	gene:Solyc10g008470.2	NA	10	+	2590886	2590989	2590886	2590961	2591624	2591734	2981	15,2,7	6,5,9	6,11,4	0,3,4	177	149	1.5816853726820134e-09	2.94978024054e-08	0.678,0.252,0.396	1.0,0.755,0.457	-0.295
13800	gene:Solyc06g050770.2	NA	6	-	33555749	33555979	33555753	33555979	33554153	33554233	13800	18,21,14	1029,736,527	11,28,29	513,804,993	153	149	1.6689624916336614e-09	3.10901160515e-08	0.017,0.027,0.025	0.02,0.033,0.028	-0.004
5929	gene:Solyc07g063120.2	NA	7	-	65691765	65691958	65691811	65691958	65691370	65691682	5929	4,2,3	1,2,4	1,2,2	1,4,4	195	149	1.7271201670846434e-09	3.21369817242e-08	0.753,0.433,0.364	0.433,0.276,0.276	0.188
3678	gene:Solyc07g053690.2	NA	7	-	62129838	62129985	62129944	62129985	62128614	62129165	3678	3,1,0	1,1,4	2,1,0	0,0,2	255	149	1.7588488533415146e-09	3.26902599238e-08	0.637,0.369,0.0	1.0,1.0,0.0	-0.331
6118	gene:Solyc07g008240.2	NA	7	-	2966861	2966942	2966896	2966942	2966600	2966673	6118	4,3,1	8,2,4	0,1,2	0,1,1	184	149	1.7817328341127073e-09	3.30780819361e-08	0.288,0.548,0.168	NA,0.447,0.618	-0.198
13252	gene:Solyc12g006850.1	NA	12	-	1260180	1260224	1260198	1260224	1259882	1260068	13252	4,1,13	256,154,101	4,5,8	180,272,290	167	149	1.787911438053436e-09	3.31552400498e-08	0.014,0.006,0.103	0.019,0.016,0.024	0.021
15771	gene:Solyc04g071120.2	NA	4	-	58037136	58037266	58037168	58037266	58036923	58037034	15771	2,3,0	65,20,9	0,10,0	11,68,45	181	149	1.802695839815445e-09	3.33916303978e-08	0.025,0.11,0.0	0.0,0.108,0.0	0.009
11	gene:Solyc06g075390.2	NA	6	-	46797145	46797222	46797152	46797222	46796961	46797067	11	11,3,15	417,192,186	18,24,8	337,373,345	156	149	1.827297667057502e-09	3.3809131666e-08	0.025,0.015,0.072	0.049,0.058,0.022	-0.006
14353	gene:Solyc01g008700.2	NA	1	-	2749174	2749227	2749182	2749227	2748317	2748449	14353	46,36,46	28,4,1	19,42,43	0,7,11	157	149	1.850289730155416e-09	3.41574319217e-08	0.609,0.895,0.978	1.0,0.851,0.788	-0.052
14811	gene:Solyc04g008590.2	NA	4	+	2196514	2196710	2196514	2196627	2197094	2197138	14811	6,1,3	314,133,108	1,2,9	110,108,150	232	149	1.8500670416533345e-09	3.41574319217e-08	0.012,0.005,0.018	0.006,0.012,0.037	-0.007
286	gene:Solyc12g096660.1	NA	12	+	65485120	65485245	65485120	65485204	65485387	65485472	286	5,4,3	1,0,2	0,3,6	0,0,1	190	149	1.931984670888457e-09	3.56254496174e-08	0.797,1.0,0.541	NA,1.0,0.825	-0.133
7073	gene:Solyc06g084530.2	NA	6	+	49627989	49628123	49627989	49628094	49631012	49631388	7073	8,2,7	283,133,209	3,5,4	156,205,310	178	149	1.9625640046600584e-09	3.61486648634e-08	0.023,0.012,0.027	0.016,0.02,0.011	0.005
5437	gene:Solyc06g048610.2	NA	6	-	31364338	31364422	31364356	31364422	31363397	31363514	5437	16,6,4	287,148,59	1,11,1	68,148,120	167	149	2.00452656125707e-09	3.68801390782e-08	0.047,0.035,0.057	0.013,0.062,0.007	0.019
2327	gene:Solyc12g013840.1	NA	12	+	4633730	4633923	4633730	4633877	4634005	4634317	2327	24,2,8	6,2,3	0,6,11	8,2,2	195	149	2.085327914816941e-09	3.83237449637e-08	0.753,0.433,0.671	0.0,0.696,0.808	0.118
5658	gene:Solyc03g112050.2	NA	3	+	62590023	62590128	62590023	62590125	62590210	62590670	5658	6,1,0	0,3,0	2,4,3	0,1,0	152	149	2.108781058792947e-09	3.87113638262e-08	1.0,0.246,NA	1.0,0.797,1.0	-0.309
10693	gene:Solyc05g015860.2	NA	5	+	12526929	12527230	12526929	12526960	12527398	12527444	10693	293,244,139	0,10,0	210,340,336	0,5,2	419	149	2.144396655788951e-09	3.93211346514e-08	1.0,0.897,1.0	1.0,0.96,0.984	-0.016
7152	gene:Solyc02g071250.2	NA	2	-	40728976	40729100	40729003	40729100	40728173	40728695	7152	223,151,126	9,5,2	214,248,292	0,5,5	176	149	2.1795612977461507e-09	3.9921283077e-08	0.954,0.962,0.982	1.0,0.977,0.98	-0.02
8491	gene:Solyc12g094430.1	NA	12	+	64642194	64642364	64642194	64642228	64643030	64643494	8491	5,9,5	6,5,6	3,6,9	2,0,0	285	149	2.1868070143872675e-09	4.00092939585e-08	0.303,0.485,0.303	0.44,1.0,1.0	-0.45
13564	gene:Solyc04g007110.2	NA	4	-	825183	825341	825257	825341	824109	824152	13564	5,2,10	0,0,0	0,2,5	2,2,4	223	149	2.2028212025825712e-09	4.02573556008e-08	1.0,1.0,1.0	0.0,0.401,0.455	0.715
13193	gene:Solyc06g071600.2	NA	6	+	44097279	44097500	44097279	44097442	44098385	44098542	13193	131,47,16	4,3,0	28,37,54	2,5,4	207	149	2.219605825230914e-09	4.05189290568e-08	0.959,0.919,1.0	0.91,0.842,0.907	0.073
458	gene:Solyc01g080580.2	NA	1	-	79822683	79822928	79822748	79822928	79822500	79822611	458	24,15,17	19,31,18	16,17,26	22,32,42	214	149	2.2654604235154286e-09	4.13100030286e-08	0.468,0.252,0.397	0.336,0.27,0.301	0.07
15372	gene:Solyc03g081260.2	NA	3	-	52155165	52155397	52155296	52155397	52154380	52155063	15372	9,15,10	165,122,81	1,6,12	110,97,133	280	149	2.3526476243492994e-09	4.28521694511e-08	0.028,0.061,0.062	0.005,0.032,0.046	0.023
3582	gene:Solyc07g052670.2	NA	7	-	61117582	61117729	61117681	61117729	61116909	61116987	3582	124,56,23	15,5,0	25,62,39	3,10,17	248	149	2.37150301331979e-09	4.31476680326e-08	0.832,0.871,1.0	0.834,0.788,0.58	0.167
14782	gene:Solyc04g082410.2	NA	4	-	66081371	66081425	66081372	66081425	66081130	66081292	14782	0,0,1	8,2,0	1,2,2	4,2,1	150	149	2.4914828353777764e-09	4.52803526833e-08	0.0,0.0,1.0	0.199,0.498,0.665	-0.121
12739	gene:Solyc06g073400.2	NA	6	-	45237113	45237182	45237122	45237182	45234929	45234996	12739	1,2,1	3,1,4	0,2,10	2,0,4	158	149	2.5319227679651227e-09	4.59135065655e-08	0.239,0.654,0.191	0.0,1.0,0.702	-0.206
4272	gene:Solyc01g094030.2	NA	1	-	85609997	85610093	85610006	85610093	85609771	85609907	4272	6,2,4	96,63,28	0,0,8	34,100,68	158	149	2.5294717370336077e-09	4.59135065655e-08	0.056,0.029,0.119	0.0,0.0,0.1	0.035
8587	gene:Solyc11g040040.1	NA	11	+	40043912	40044980	40043912	40043991	40046979	40047402	8587	452,249,73	8,6,0	73,202,159	3,3,0	1138	149	2.567952283755611e-09	4.65154052902e-08	0.881,0.845,1.0	0.761,0.898,1.0	0.022
9046	gene:Solyc09g009850.2	NA	9	+	3343457	3343540	3343457	3343536	3343728	3343812	9046	6,0,11	176,81,36	1,1,0	89,121,111	153	149	2.7053730049221807e-09	4.89505294367e-08	0.032,0.0,0.229	0.011,0.008,0.0	0.081
9110	gene:Solyc01g080930.2	NA	1	-	80274312	80274407	80274343	80274407	80273139	80273208	9110	5,0,2	334,176,149	3,5,8	114,182,287	180	149	2.7117859278044328e-09	4.90124660579e-08	0.012,0.0,0.011	0.021,0.022,0.023	-0.014
2444	gene:Solyc02g093400.1	NA	2	-	54281662	54281752	54281690	54281752	54281521	54281586	2444	0,0,2	15,3,5	0,0,4	6,4,0	177	149	2.7815916803260772e-09	5.02187581669e-08	0.0,0.0,0.252	0.0,0.0,1.0	-0.249
5831	gene:Solyc09g055590.2	NA	9	-	42263729	42263972	42263772	42263972	42263224	42263389	5831	8,0,3	44,31,18	6,1,3	41,50,69	192	149	2.8991137506195784e-09	5.2282917177e-08	0.124,0.0,0.115	0.102,0.015,0.033	0.03
4139	gene:Solyc07g063330.2	NA	7	-	65813689	65813817	65813723	65813817	65812695	65813559	4139	4,0,0	83,36,32	0,4,3	39,64,63	183	149	3.003348849411145e-09	5.4103184273e-08	0.038,0.0,0.0	0.0,0.048,0.037	-0.016
6102	gene:Solyc07g006020.2	NA	7	+	863540	863652	863540	863598	865290	866795	6102	3,6,0	75,36,4	2,4,3	3,39,15	203	149	3.156330575606088e-09	5.6796626922e-08	0.029,0.109,0.0	0.329,0.07,0.128	-0.13
1370	gene:Solyc07g066520.2	NA	7	-	67927195	67927267	67927201	67927267	67926798	67927110	1370	171,77,74	9,5,6	59,142,119	27,6,17	155	149	3.3670554210764974e-09	6.05220828045e-08	0.948,0.937,0.922	0.677,0.958,0.871	0.1
10765	gene:Solyc07g054300.2	NA	7	+	62655826	62655954	62655826	62655944	62656028	62656252	10765	14,12,3	364,233,149	5,2,19	254,299,371	159	149	3.4413804174987946e-09	6.17903057876e-08	0.035,0.046,0.019	0.018,0.006,0.046	0.01
12997	gene:Solyc06g064470.2	NA	6	-	40146873	40146981	40146888	40146981	40146529	40146804	12997	104,35,57	2676,1380,1881	46,48,50	1476,1845,2026	164	149	3.515874347833635e-09	6.30587835712e-08	0.034,0.023,0.027	0.028,0.023,0.022	0.004
4631	gene:Solyc11g065030.1	NA	11	+	50341814	50341963	50341814	50341944	50342572	50342671	4631	0,0,2	210,114,50	5,5,1	97,141,203	168	149	3.622528124194857e-09	6.49006596065e-08	0.0,0.0,0.034	0.044,0.03,0.004	-0.015
12837	gene:Solyc01g094640.2	NA	1	-	86081019	86081264	86081208	86081264	86080401	86080625	12837	3,6,4	0,0,0	0,0,1	1,3,0	338	149	3.951431178505279e-09	7.0715951211e-08	1.0,1.0,1.0	0.0,0.0,1.0	0.667
15241	gene:Solyc07g006350.2	NA	7	-	1171492	1171561	1171513	1171561	1171180	1171356	15241	4,2,1	88,121,72	0,7,7	89,122,174	170	149	3.95723573581931e-09	7.07426013275e-08	0.038,0.014,0.012	0.0,0.048,0.034	-0.006
11197	gene:Solyc09g098370.2	NA	9	+	72204908	72205004	72204908	72204983	72205081	72205197	11197	0,2,1	14,7,10	0,3,2	2,6,14	170	149	4.013106380714553e-09	7.15852588673e-08	0.0,0.2,0.081	0.0,0.305,0.111	-0.045
2151	gene:Solyc01g103030.2	NA	1	-	91698718	91698930	91698796	91698930	91697962	91698300	2151	8,0,0	56,58,27	0,3,2	42,70,47	227	149	4.012413741676017e-09	7.15852588673e-08	0.086,0.0,0.0	0.0,0.027,0.027	0.011
1375	gene:Solyc07g017290.2	NA	7	-	6666658	6666865	6666787	6666865	6666014	6666279	1375	26,7,10	39,27,7	2,17,6	10,15,34	278	149	4.1344605106461085e-09	7.36697947294e-08	0.263,0.122,0.434	0.097,0.378,0.086	0.086
7959	gene:Solyc03g078470.2	NA	3	+	50988892	50989049	50988892	50988978	50989216	50989376	7959	4,2,0	0,0,0	3,0,2	3,5,2	220	149	4.158897182836357e-09	7.40247573488e-08	1.0,1.0,NA	0.404,0.0,0.404	0.731
12406	gene:Solyc10g045240.1	NA	10	+	32331960	32332084	32331960	32332064	32332511	32332614	12406	32,12,3	3,4,0	2,7,4	2,5,1	169	149	4.168535933786788e-09	7.41158455125e-08	0.904,0.726,1.0	0.469,0.552,0.779	0.277
10038	gene:Solyc03g006070.2	NA	3	-	757146	757353	757155	757353	756933	756997	10038	3,2,0	0,0,1	0,6,5	0,2,0	158	149	4.32155541681892e-09	7.67532588818e-08	1.0,1.0,0.0	NA,0.739,1.0	-0.203
2293	gene:Solyc03g120200.1	NA	3	-	68656651	68656739	68656679	68656739	68656457	68656573	2293	6,1,5	27,9,22	4,17,12	4,19,23	177	149	4.340528001030042e-09	7.70067916893e-08	0.158,0.086,0.161	0.457,0.43,0.305	-0.262
8394	gene:Solyc01g107510.2	NA	1	+	95035123	95035196	95035123	95035192	95036858	95036927	8394	38,28,30	5,2,6	32,50,78	4,0,6	153	149	4.750146725067075e-09	8.41828705557e-08	0.881,0.932,0.83	0.886,1.0,0.927	-0.057
3827	gene:Solyc11g064890.1	NA	11	+	50173689	50173787	50173689	50173768	50173903	50174124	3827	18,7,8	246,128,85	7,24,49	88,168,189	168	149	5.314883631652263e-09	9.40895112027e-08	0.061,0.046,0.077	0.066,0.112,0.187	-0.06
7883	gene:Solyc03g120350.2	NA	3	+	68788439	68788658	68788439	68788540	68788857	68789420	7883	20,9,20	304,172,185	9,12,16	170,236,237	267	149	5.409744441512049e-09	9.56655238724e-08	0.035,0.028,0.057	0.029,0.028,0.036	0.009
3964	gene:Solyc01g008900.2	NA	1	+	2923817	2923876	2923817	2923860	2923987	2924320	3964	14,5,11	8,14,0	15,14,23	6,10,7	165	149	5.54127765809964e-09	9.78859532858e-08	0.612,0.244,1.0	0.693,0.558,0.748	-0.048
2	gene:Solyc11g070130.1	NA	11	+	54655308	54655431	54655308	54655357	54656805	54656935	2	3195,1356,1971	33,22,22	2231,2646,3713	16,33,34	223	149	5.554249066258652e-09	9.80094778721e-08	0.985,0.976,0.984	0.989,0.982,0.986	-0.004
16332	gene:Solyc03g124030.2	NA	3	-	70746498	70746540	70746502	70746540	70745161	70745255	16332	0,0,1	41,18,16	1,3,0	19,33,22	153	149	5.944869033992686e-09	1.04789503306e-07	0.0,0.0,0.057	0.049,0.081,0.0	-0.024
11294	gene:Solyc01g102700.2	NA	1	+	91434562	91434638	91434562	91434634	91434727	91434976	11294	0,2,1	170,77,14	3,0,3	29,73,81	153	149	6.210839094607201e-09	1.09360134563e-07	0.0,0.025,0.065	0.092,0.0,0.035	-0.012
8881	gene:Solyc06g062860.2	NA	6	-	39669230	39669462	39669296	39669462	39666125	39666314	8881	97,42,25	8,11,3	47,67,70	7,14,13	215	149	6.306218352535401e-09	1.10920426452e-07	0.894,0.726,0.852	0.823,0.768,0.789	0.031
4907	gene:Solyc09g064590.2	NA	9	+	61908178	61908417	61908178	61908326	61908473	61908641	4907	2,6,10	30,18,20	8,22,15	12,18,16	240	149	6.415984475219487e-09	1.12730153807e-07	0.04,0.171,0.237	0.293,0.431,0.368	-0.215
1828	gene:Solyc03g115810.2	NA	3	+	65400158	65400254	65400158	65400230	65400322	65400362	1828	10,18,11	181,115,53	12,22,21	68,157,154	173	149	6.533572889301631e-09	1.14673298045e-07	0.045,0.119,0.152	0.132,0.108,0.105	-0.01
6362	gene:Solyc06g061030.2	NA	6	+	39072907	39072989	39072907	39072985	39073362	39073805	6362	0,2,0	12,7,6	1,2,2	13,16,25	153	149	6.9894557554873295e-09	1.2254347401e-07	0.0,0.218,0.0	0.07,0.109,0.072	-0.011
7957	gene:Solyc03g078470.2	NA	3	+	50988892	50989040	50988892	50988978	50989216	50989376	7957	2,2,0	0,0,0	3,0,2	3,5,2	211	149	7.157784703453649e-09	1.25360645987e-07	1.0,1.0,NA	0.414,0.0,0.414	0.724
10458	gene:Solyc07g017530.2	NA	7	-	7472738	7472987	7472831	7472987	7471524	7471642	10458	9,6,2	4,6,3	5,8,5	4,3,1	242	149	7.393559307627684e-09	1.29351779861e-07	0.581,0.381,0.291	0.435,0.621,0.755	-0.186
9832	gene:Solyc11g006370.1	NA	11	+	1083942	1084025	1083942	1083998	1084105	1084221	9832	1,0,1	1,0,0	4,4,6	2,0,0	176	149	7.468849357649814e-09	1.30529688188e-07	0.458,NA,1.0	0.629,1.0,1.0	-0.147
12227	gene:Solyc01g101090.2	NA	1	+	90939382	90939586	90939382	90939472	90940226	90940286	12227	18,20,4	103,58,45	6,16,11	49,69,98	263	149	7.647355810976493e-09	1.33507032811e-07	0.09,0.163,0.048	0.065,0.116,0.06	0.02
11171	gene:Solyc01g006960.2	NA	1	-	1530622	1530742	1530627	1530742	1530422	1530551	11171	42,41,48	2,1,0	34,65,89	7,7,15	154	149	7.659684500940588e-09	1.33580008536e-07	0.953,0.975,1.0	0.825,0.9,0.852	0.117
4949	gene:Solyc09g009650.2	NA	9	-	3059695	3059804	3059698	3059804	3059339	3059598	4949	318,122,116	6,10,4	92,258,337	5,4,8	152	149	7.694855010957022e-09	1.34050752598e-07	0.981,0.923,0.966	0.947,0.984,0.976	-0.012
5186	gene:Solyc09g010420.2	NA	9	-	3790294	3790426	3790303	3790426	3789728	3789791	5186	5,4,2	319,141,178	2,9,2	137,148,173	158	149	7.911302752118186e-09	1.3767514439e-07	0.015,0.026,0.01	0.014,0.054,0.011	-0.009
2014	gene:Solyc04g015950.1	NA	4	+	6489763	6489913	6489763	6489869	6490837	6491947	2014	7,9,0	8,4,0	5,7,12	5,11,9	193	149	8.075103438078584e-09	1.40376639088e-07	0.403,0.635,NA	0.436,0.329,0.507	0.095
5249	gene:Solyc06g068570.2	NA	6	+	42501014	42501103	42501014	42501077	42501242	42501316	5249	14,9,0	1,3,0	10,10,8	0,2,7	175	149	8.200269755978515e-09	1.42401506472e-07	0.923,0.719,NA	1.0,0.81,0.493	0.053
1010	gene:Solyc08g083250.2	NA	8	+	65763605	65763845	65763605	65763697	65763919	65764042	1010	21,21,13	5,0,2	3,18,26	0,2,2	297	149	8.535332181063637e-09	1.48063175073e-07	0.678,1.0,0.765	1.0,0.819,0.867	-0.081
1839	gene:Solyc12g009150.1	NA	12	+	2461759	2461949	2461759	2461904	2462275	2462434	1839	2,1,2	58,19,18	2,3,1	8,30,14	194	149	9.354247106037722e-09	1.62097434259e-07	0.026,0.039,0.079	0.161,0.071,0.052	-0.047
538	gene:Solyc03g121310.2	NA	3	-	69450794	69450842	69450811	69450842	69450635	69450705	538	89,39,19	782,281,188	30,59,71	216,458,376	166	149	9.428945025039889e-09	1.63219319742e-07	0.093,0.111,0.083	0.111,0.104,0.145	-0.024
10297	gene:Solyc01g106950.2	NA	1	+	94640749	94640983	94640749	94640853	94641300	94641384	10297	35,38,11	0,4,0	22,52,57	0,2,0	279	149	9.794344584510858e-09	1.69365707567e-07	1.0,0.835,1.0	1.0,0.933,1.0	-0.033
14296	gene:Solyc12g037980.1	NA	12	-	49586710	49586767	49586713	49586767	49586168	49586222	14296	4,5,1	231,97,73	2,1,4	104,174,185	152	149	9.816403400691757e-09	1.69568283401e-07	0.017,0.048,0.013	0.019,0.006,0.021	0.011
15437	gene:Solyc01g096520.2	NA	1	+	87601363	87601451	87601363	87601434	87602984	87603094	15437	777,250,250	2,3,5	212,324,367	1,7,9	166	149	9.926801387299422e-09	1.71294794886e-07	0.997,0.987,0.978	0.995,0.976,0.973	0.006
3382	gene:Solyc08g066850.2	NA	8	+	55732182	55732324	55732182	55732318	55733410	55733615	3382	2,0,2	9,4,5	0,0,1	4,12,13	155	149	1.0917328060900254e-08	1.88189020928e-07	0.176,0.0,0.278	0.0,0.0,0.069	0.128
4955	gene:Solyc06g005080.2	NA	6	-	88408	88510	88412	88510	88099	88244	4955	135,84,60	5,1,2	60,107,120	0,3,2	153	149	1.0986703304113466e-08	1.89185953009e-07	0.963,0.988,0.967	1.0,0.972,0.983	-0.012
10929	gene:Solyc06g065320.2	NA	6	+	40731995	40732284	40731995	40732168	40733537	40733641	10929	284,109,126	10,1,15	156,168,255	7,10,4	265	149	1.1628967846344786e-08	2.00035330436e-07	0.941,0.984,0.825	0.926,0.904,0.973	-0.018
9849	gene:Solyc12g096230.1	NA	12	+	65247854	65247990	65247854	65247956	65248083	65248170	9849	1,13,1	32,22,22	0,7,4	17,36,34	183	149	1.2013316621933701e-08	2.06430083211e-07	0.025,0.325,0.036	0.0,0.137,0.087	0.054
7069	gene:Solyc06g084530.2	NA	6	+	49625354	49625430	49625354	49625424	49625511	49625608	7069	189,155,108	9,3,2	121,186,183	6,12,16	155	149	1.226168092086324e-08	2.10477209776e-07	0.953,0.98,0.981	0.951,0.937,0.917	0.036
6041	gene:Solyc09g083120.2	NA	9	-	68802268	68802430	68802331	68802430	68801689	68801848	6041	8,1,8	27,20,4	4,0,14	7,7,17	212	149	1.2524305702958984e-08	2.14760401034e-07	0.172,0.034,0.584	0.287,0.0,0.367	0.045
9246	gene:Solyc06g074320.2	NA	6	+	45942798	45942959	45942798	45942941	45943045	45943140	9246	354,198,92	55,36,11	182,262,236	19,27,43	167	149	1.2921898324945238e-08	2.21346582279e-07	0.852,0.831,0.882	0.895,0.896,0.83	-0.019
12221	gene:Solyc12g007170.1	NA	12	+	1613906	1614059	1613906	1614055	1614447	1614586	12221	17,10,6	482,177,194	15,19,24	157,203,315	153	149	1.358819537157324e-08	2.32517000758e-07	0.033,0.052,0.029	0.085,0.084,0.069	-0.041
986	gene:Solyc04g009650.2	NA	4	-	3020438	3020575	3020526	3020575	3019833	3019958	986	3,0,0	117,64,94	3,5,11	71,91,108	237	149	1.377611107910477e-08	2.35486745485e-07	0.016,0.0,0.0	0.026,0.033,0.06	-0.034
2704	gene:Solyc01g080510.2	NA	1	+	79760762	79760831	79760762	79760805	79761549	79761628	2704	4,1,1	141,55,94	6,2,3	116,112,135	175	149	1.492358282060788e-08	2.54835722061e-07	0.024,0.015,0.009	0.042,0.015,0.019	-0.009
332	gene:Solyc12g098440.1	NA	12	+	65939910	65940040	65939910	65939916	65942902	65943613	332	9,15,4	97,24,17	1,16,13	30,85,88	273	149	1.5042989222075215e-08	2.5634066769e-07	0.048,0.254,0.114	0.018,0.093,0.075	0.077
4967	gene:Solyc12g096560.1	NA	12	+	65424834	65424976	65424834	65424963	65425056	65425113	4967	93,49,34	739,488,345	42,78,81	353,602,609	162	149	1.5031296948445114e-08	2.5634066769e-07	0.104,0.085,0.083	0.099,0.106,0.109	-0.014
6974	gene:Solyc01g109940.2	NA	1	-	96768672	96768829	96768691	96768829	96768064	96768256	6974	36,14,21	1037,430,359	16,22,15	414,615,641	168	149	1.5444421713705165e-08	2.62908001197e-07	0.03,0.028,0.049	0.033,0.031,0.02	0.008
3005	gene:Solyc06g051650.2	NA	6	+	35190571	35190625	35190571	35190605	35190721	35190797	3005	356,157,71	37,14,18	87,190,165	25,37,45	169	149	1.5518129672307065e-08	2.63888692654e-07	0.895,0.908,0.777	0.754,0.819,0.764	0.081
1497	gene:Solyc07g027020.2	NA	7	-	33218360	33218455	33218371	33218455	33217683	33218250	1497	64,25,21	0,2,0	25,47,31	2,0,2	160	149	1.5853670429500945e-08	2.69315253213e-07	1.0,0.921,1.0	0.921,1.0,0.935	0.022
8266	gene:Solyc01g103950.2	NA	1	-	92429525	92429613	92429538	92429613	92428293	92428509	8266	2,1,2	11,2,5	0,0,2	6,10,2	162	149	1.62475689224903e-08	2.75720908226e-07	0.143,0.315,0.269	0.0,0.0,0.479	0.083
13155	gene:Solyc08g079710.2	NA	8	+	63190581	63190736	63190581	63190731	63192226	63192315	13155	7,4,2	54,75,39	7,1,2	64,64,77	154	149	1.751891972444037e-08	2.96988263746e-07	0.111,0.049,0.047	0.096,0.015,0.025	0.024
6276	gene:Solyc05g025650.2	NA	5	-	35398278	35398442	35398285	35398442	35397596	35397929	6276	20,13,11	12,10,6	5,16,15	9,7,17	156	149	1.797000759626261e-08	3.04320593518e-07	0.614,0.554,0.637	0.347,0.686,0.457	0.105
13091	gene:Solyc12g008690.1	NA	12	+	2067838	2068060	2067838	2067967	2068171	2068579	13091	2,2,1	80,19,27	0,5,2	20,40,32	242	149	1.8277014988270937e-08	3.09200316515e-07	0.015,0.061,0.022	0.0,0.071,0.037	-0.003
748	gene:Solyc09g011930.2	NA	9	-	5201230	5201350	5201255	5201350	5201096	5201159	748	7,7,0	4,6,8	5,11,5	6,8,2	174	149	1.8313396593224713e-08	3.09496402425e-07	0.6,0.5,0.0	0.416,0.541,0.682	-0.18
15516	gene:Solyc02g090940.2	NA	2	-	52406221	52406270	52406236	52406270	52404820	52405446	15516	20,6,7	889,292,119	4,10,2	149,402,256	164	149	1.9028680111909492e-08	3.21253504711e-07	0.02,0.018,0.051	0.024,0.022,0.007	0.012
9622	gene:Solyc07g008950.2	NA	7	-	3976239	3976318	3976252	3976318	3975952	3976081	9622	21,10,15	421,186,106	9,15,3	95,201,231	162	149	2.0936169284117877e-08	3.53093233616e-07	0.044,0.047,0.115	0.08,0.064,0.012	0.017
16560	gene:Solyc09g018670.2	NA	9	+	16609592	16609820	16609592	16609604	16610257	16610336	16560	270,103,44	18,2,0	48,123,124	4,29,14	365	149	2.2275789756851933e-08	3.75300124855e-07	0.86,0.955,1.0	0.83,0.634,0.783	0.189
8127	gene:Solyc07g066060.2	NA	7	-	67590531	67590628	67590549	67590628	67590282	67590415	8127	10,7,2	136,84,93	0,2,3	66,79,137	167	149	2.239783752910657e-08	3.76968943136e-07	0.062,0.069,0.019	0.0,0.022,0.019	0.036
4677	gene:Solyc05g005840.2	NA	5	+	659405	659609	659405	659584	660258	660410	4677	88,14,4	81,15,11	6,14,10	16,40,21	174	149	2.2498874791755062e-08	3.78281081499e-07	0.482,0.444,0.237	0.243,0.231,0.29	0.133
4181	gene:Solyc06g065030.2	NA	6	-	40549405	40549510	40549446	40549510	40549254	40549272	4181	79,69,43	1,5,1	84,76,85	0,5,0	190	149	2.339170237889845e-08	3.92889525714e-07	0.984,0.915,0.971	1.0,0.923,1.0	-0.018
7736	gene:Solyc04g054330.2	NA	4	+	52331531	52331682	52331531	52331678	52331785	52331894	7736	3,8,2	104,58,27	4,1,3	29,58,85	153	149	2.4429113670267855e-08	4.09894022924e-07	0.027,0.118,0.067	0.118,0.017,0.033	0.015
4653	gene:Solyc03g114300.2	NA	3	+	64313397	64313476	64313397	64313469	64313597	64313610	4653	85,38,24	3,1,1	33,37,50	2,0,0	156	149	2.4506381442843863e-08	4.1077005214e-07	0.964,0.973,0.958	0.94,1.0,1.0	-0.015
16020	gene:Solyc03g058470.1	NA	3	-	24714664	24714854	24714708	24714854	24713536	24713938	16020	11,5,2	0,0,0	2,7,14	2,8,2	193	149	2.455343265062406e-08	4.11138326294e-07	1.0,1.0,1.0	0.436,0.403,0.844	0.439
16023	gene:Solyc03g058470.1	NA	3	-	24714671	24714854	24714708	24714854	24713536	24713938	16023	7,3,1	0,0,0	2,5,14	2,8,2	186	149	2.6203272154783433e-08	4.38316571871e-07	1.0,1.0,1.0	0.445,0.334,0.849	0.457
8938	gene:Solyc04g014550.2	NA	4	+	4821981	4822077	4821981	4822074	4822250	4822292	8938	85,74,23	4,2,0	19,45,40	8,0,4	152	149	2.6361627347433984e-08	4.40515960353e-07	0.954,0.973,1.0	0.7,1.0,0.907	0.107
8420	gene:Solyc12g014350.1	NA	12	-	5163438	5163511	5163442	5163511	5163239	5163311	8420	3,3,2	102,109,50	1,1,3	54,119,115	153	149	2.663235244957528e-08	4.44586714568e-07	0.028,0.026,0.037	0.018,0.008,0.025	0.013
3365	gene:Solyc08g062910.2	NA	8	-	52325746	52325894	52325837	52325894	52324944	52325076	3365	28,18,6	659,420,377	8,13,8	403,742,819	240	149	2.7461134361693607e-08	4.57955621151e-07	0.026,0.026,0.01	0.012,0.011,0.006	0.011
10107	gene:Solyc08g048550.2	NA	8	+	12221194	12221402	12221194	12221284	12221491	12221635	10107	1,2,1	0,1,0	2,2,2	0,2,1	267	149	2.7709075984205044e-08	4.6162081566e-07	1.0,0.527,1.0	1.0,0.358,0.527	0.214
7594	gene:Solyc04g080170.2	NA	4	-	64431250	64431460	64431371	64431460	64430691	64430743	7594	0,0,1	53,19,30	0,1,5	19,28,32	270	149	2.782472440164559e-08	4.63076860016e-07	0.0,0.0,0.018	0.0,0.019,0.079	-0.027
2948	gene:Solyc03g025400.2	NA	3	-	2823555	2823768	2823689	2823768	2823328	2823413	2948	26,24,4	61,25,21	4,20,8	28,29,27	283	149	2.8191885194903835e-08	4.68711535497e-07	0.183,0.336,0.091	0.07,0.266,0.135	0.046
2407	gene:Solyc07g062610.2	NA	7	+	65304816	65305059	65304816	65305017	65305776	65305926	2407	15,8,9	214,117,88	3,7,12	82,158,141	191	149	2.8649013112475846e-08	4.75829049598e-07	0.052,0.051,0.074	0.028,0.033,0.062	0.018
6772	gene:Solyc01g090290.2	NA	1	+	83960349	83960403	83960349	83960394	83960479	83960550	6772	6,3,3	290,145,132	0,3,2	111,144,206	158	149	3.0365718730857414e-08	5.03831201574e-07	0.019,0.019,0.021	0.0,0.019,0.009	0.01
1272	gene:Solyc04g082340.2	NA	4	-	66048752	66048887	66048831	66048887	66048425	66048569	1272	7,1,4	104,42,27	2,0,6	39,74,65	228	149	3.066494626447978e-08	5.08281561288e-07	0.042,0.015,0.088	0.032,0.0,0.057	0.019
10146	gene:Solyc03g082500.2	NA	3	+	52430958	52431078	52430958	52431063	52431190	52431253	10146	1,3,4	170,87,62	1,4,7	57,110,136	164	149	3.110212766175491e-08	5.15007251272e-07	0.005,0.03,0.055	0.016,0.032,0.045	-0.001
391	gene:Solyc04g045630.2	NA	4	-	34501302	34501441	34501314	34501441	34501139	34501226	391	21,9,2	29,33,6	0,11,9	25,21,13	161	149	3.1284262373084074e-08	5.17500416833e-07	0.401,0.202,0.236	0.0,0.326,0.391	0.041
5212	gene:Solyc01g110390.2	NA	1	+	97107352	97107531	97107352	97107504	97107662	97107704	5212	248,191,203	2713,1976,2921	205,248,255	2403,3124,3845	176	149	3.24432314202142e-08	5.36130940193e-07	0.072,0.076,0.056	0.067,0.063,0.053	0.007
3083	gene:Solyc01g094550.2	NA	1	+	85976607	85976665	85976607	85976652	85977135	85977203	3083	100,60,58	0,6,2	34,107,115	2,1,0	162	149	3.3990338055665533e-08	5.61131532474e-07	1.0,0.902,0.964	0.94,0.99,1.0	-0.021
12586	gene:Solyc01g006740.2	NA	1	-	1338507	1338661	1338559	1338661	1338241	1338436	12586	8,10,3	14,9,8	10,8,21	8,13,20	201	149	3.45861880506253e-08	5.70393743173e-07	0.298,0.452,0.218	0.481,0.313,0.438	-0.088
7303	gene:Solyc04g015970.2	NA	4	+	6535967	6536043	6535967	6536006	6536215	6536307	7303	4,2,0	0,2,0	1,5,0	0,1,0	186	149	3.472022964148226e-08	5.72028868857e-07	1.0,0.445,NA	1.0,0.8,NA	-0.177
1664	gene:Solyc12g019010.1	NA	12	-	8973881	8974091	8973895	8974091	8973129	8973229	1664	2,2,0	11,3,4	1,2,0	11,18,25	163	149	3.718488792925394e-08	6.12019947615e-07	0.143,0.379,0.0	0.077,0.092,0.0	0.118
4973	gene:Solyc05g052510.2	NA	5	-	62730621	62730831	62730633	62730831	62730397	62730514	4973	5,1,7	102,113,92	4,14,4	67,158,155	161	149	3.7467895423598336e-08	6.16059387843e-07	0.043,0.008,0.066	0.052,0.076,0.023	-0.011
6324	gene:Solyc01g106350.2	NA	1	+	94280484	94280699	94280484	94280680	94280754	94280884	6324	3,0,0	2,0,2	0,1,2	1,4,6	168	149	3.871521588498037e-08	6.35930394792e-07	0.571,NA,0.0	0.0,0.181,0.228	0.149
4333	gene:Solyc07g006970.2	NA	7	-	1787088	1787328	1787101	1787328	1785501	1785821	4333	1,1,0	50,25,26	2,11,5	25,45,53	162	149	4.383341491427507e-08	7.19280451141e-07	0.018,0.035,0.0	0.069,0.184,0.08	-0.093
14821	gene:Solyc06g043170.2	NA	6	+	29647144	29647235	29647144	29647220	29647312	29647747	14821	40,26,14	9,0,0	29,36,40	0,2,0	164	149	4.559771975827861e-08	7.47483419997e-07	0.802,1.0,1.0	1.0,0.942,1.0	-0.047
11356	gene:Solyc08g065160.2	NA	8	-	52925740	52925848	52925748	52925848	52925552	52925655	11356	786,338,264	19,11,3	406,595,690	2,8,7	157	149	4.6089183898804175e-08	7.54785206447e-07	0.975,0.967,0.988	0.995,0.986,0.989	-0.013
13675	gene:Solyc01g109890.2	NA	1	+	96737496	96737719	96737496	96737579	96737889	96738048	13675	18,7,8	185,156,99	15,7,16	101,132,155	289	149	4.668078113278766e-08	7.63710623862e-07	0.048,0.023,0.04	0.071,0.027,0.051	-0.013
1279	gene:Solyc12g021340.1	NA	12	-	15684088	15684262	15684187	15684262	15683523	15683611	1279	13,6,4	148,86,50	2,7,4	101,123,161	248	149	4.7352081837421786e-08	7.73920914816e-07	0.05,0.04,0.046	0.012,0.033,0.015	0.025
5833	gene:Solyc03g095230.2	NA	3	+	56209835	56209962	56209835	56209945	56210055	56210190	5833	5,6,0	1,4,0	9,11,9	3,1,3	166	149	5.0473971189400465e-08	8.24123316442e-07	0.818,0.574,NA	0.729,0.908,0.729	-0.093
3091	gene:Solyc06g065010.2	NA	6	+	40537909	40538174	40537909	40538135	40538338	40538460	3091	197,72,62	4,4,0	57,131,140	1,1,3	188	149	5.1914930920193945e-08	8.46807425448e-07	0.975,0.934,1.0	0.978,0.99,0.974	-0.011
10459	gene:Solyc02g063450.2	NA	2	-	35544518	35544717	35544641	35544717	35543729	35543885	10459	3025,2277,1867	24,54,30	2468,3363,3948	38,80,64	272	149	5.328128485514833e-08	8.68230718321e-07	0.986,0.959,0.972	0.973,0.958,0.971	0.005
10843	gene:Solyc03g025280.2	NA	3	+	2715950	2715996	2715950	2715992	2720566	2720627	10843	66,103,46	4,3,0	82,117,81	4,0,0	153	149	5.3529470863070385e-08	8.71408754576e-07	0.941,0.971,1.0	0.952,1.0,1.0	-0.013
6057	gene:Solyc07g005200.2	NA	7	+	191609	191740	191609	191714	191829	191895	6057	15,3,1	851,320,243	7,10,7	195,382,354	175	149	5.680474024097213e-08	9.23809629732e-07	0.015,0.008,0.003	0.03,0.022,0.017	-0.014
14604	gene:Solyc11g006460.1	NA	11	-	1151426	1151664	1151447	1151664	1151180	1151326	14604	6298,4227,3057	80,62,0	4768,6894,7979	64,167,136	170	149	5.767757673442834e-08	9.37074841831e-07	0.986,0.984,1.0	0.985,0.973,0.981	0.01
10315	gene:Solyc05g005210.2	NA	5	-	183565	183749	183668	183749	182246	182397	10315	12,10,0	103,38,34	3,3,1	39,90,85	252	149	5.8474171325607806e-08	9.49076327268e-07	0.064,0.135,0.0	0.044,0.019,0.007	0.043
12165	gene:Solyc12g005950.1	NA	12	-	577672	577783	577678	577783	576928	577108	12165	4,6,2	154,53,52	1,4,0	53,108,125	155	149	5.8614628255413084e-08	9.50415035599e-07	0.024,0.098,0.036	0.018,0.034,0.0	0.035
10442	gene:Solyc09g008520.2	NA	9	-	2008729	2008826	2008733	2008826	2008526	2008619	10442	4,1,1	62,35,12	0,1,0	9,46,11	153	149	5.92007818379324e-08	9.5897076746e-07	0.059,0.027,0.075	0.0,0.021,0.0	0.047
5488	gene:Solyc06g065710.2	NA	6	-	41144791	41144869	41144816	41144869	41144677	41144725	5488	2,0,0	0,0,6	1,3,5	0,0,0	174	149	5.97520384736166e-08	9.66944883216e-07	1.0,NA,0.0	1.0,1.0,1.0	-0.5
5069	gene:Solyc01g097200.1	NA	1	+	88140901	88141035	88140901	88141031	88142280	88142370	5069	9,9,9	0,1,3	7,12,22	0,4,6	153	149	6.164721385342323e-08	9.96629957297e-07	1.0,0.898,0.745	1.0,0.745,0.781	0.039
13468	gene:Solyc01g108280.2	NA	1	-	95634742	95634958	95634750	95634958	95634584	95634659	13468	459,332,316	5,9,13	353,379,571	12,13,21	157	149	6.95435214574154e-08	1.12317925838e-06	0.989,0.972,0.958	0.965,0.965,0.963	0.009
7217	gene:Solyc01g107300.2	NA	1	+	94890664	94890752	94890664	94890749	94890853	94891018	7217	23,6,2	3,0,5	10,7,7	6,4,1	152	149	7.120643337906557e-08	1.14890458896e-06	0.883,1.0,0.282	0.62,0.632,0.873	0.013
9113	gene:Solyc01g080930.2	NA	1	-	80272943	80273044	80272960	80273044	80271615	80271701	9113	12,5,3	3,0,0	0,1,4	0,5,5	166	149	7.548891672799658e-08	1.21680414152e-06	0.782,1.0,1.0	NA,0.152,0.418	0.642
13568	gene:Solyc10g083830.1	NA	10	-	63573566	63573716	63573570	63573716	63572217	63572406	13568	14,4,5	298,241,255	8,3,5	187,260,325	153	149	7.843116588519838e-08	1.26298831273e-06	0.044,0.016,0.019	0.04,0.011,0.015	0.004
7971	gene:Solyc06g062780.2	NA	6	+	39607155	39607347	39607155	39607266	39607687	39607964	7971	3,7,1	120,134,92	1,3,3	82,138,159	230	149	8.240234481462855e-08	1.3256345815e-06	0.016,0.033,0.007	0.008,0.014,0.012	0.007
5038	gene:Solyc03g043660.2	NA	3	-	7167811	7167905	7167846	7167905	7166425	7166462	5038	5,4,0	115,104,33	4,9,2	49,137,114	184	149	8.618095858491485e-08	1.38506319028e-06	0.034,0.03,0.0	0.062,0.051,0.014	-0.021
5706	gene:Solyc09g091020.2	NA	9	-	70373377	70373510	70373391	70373510	70373235	70373303	5706	1,0,2	0,0,0	1,0,1	2,0,7	163	149	8.79380054064493e-08	1.41191745605e-06	1.0,NA,1.0	0.314,NA,0.116	0.785
8450	gene:Solyc01g098630.2	NA	1	-	89091882	89092050	89092003	89092050	89091326	89091427	8450	0,2,0	0,4,4	1,1,1	0,0,0	270	149	8.846361771738826e-08	1.4189668153e-06	NA,0.216,0.0	1.0,1.0,1.0	-0.892
5726	gene:Solyc03g112910.2	NA	3	+	63201396	63201515	63201396	63201460	63201589	63201740	5726	11,8,1	263,180,138	3,5,6	127,253,251	204	149	9.075973864817338e-08	1.4543737983e-06	0.03,0.031,0.005	0.017,0.014,0.017	0.006
15273	gene:Solyc04g049130.2	NA	4	+	39763674	39763766	39763674	39763740	39765729	39765816	15273	13,7,6	57,24,33	5,2,15	28,43,64	175	149	9.153962379072992e-08	1.46543852813e-06	0.163,0.199,0.134	0.132,0.038,0.166	0.053
10204	gene:Solyc11g039650.1	NA	11	-	43326968	43327095	43327005	43327095	43326115	43326177	10204	12,4,6	149,85,80	6,3,7	77,121,120	186	149	9.246361447072473e-08	1.4787863727e-06	0.061,0.036,0.057	0.059,0.019,0.045	0.01
5853	gene:Solyc01g087650.2	NA	1	+	82592996	82593164	82592996	82593145	82593874	82593952	5853	22,14,13	225,101,83	9,9,15	86,94,164	168	149	9.279692594378391e-08	1.48267057212e-06	0.08,0.109,0.122	0.085,0.078,0.075	0.024
11863	gene:Solyc09g066420.2	NA	9	-	64843770	64843975	64843928	64843975	64843534	64843638	11863	19,29,4	20,8,4	7,21,18	2,10,8	307	149	9.840052639951217e-08	1.57067169354e-06	0.316,0.638,0.327	0.629,0.505,0.522	-0.125
8917	gene:Solyc05g018870.1	NA	5	-	24433913	24434108	24433978	24434108	24433181	24433346	8917	7,12,2	0,0,0	11,14,14	0,9,4	214	149	1.072736735734617e-07	1.71063942694e-06	1.0,1.0,1.0	1.0,0.52,0.709	0.257
8213	gene:Solyc04g079920.2	NA	4	+	64247278	64247492	64247278	64247468	64247582	64247686	8213	2,0,0	93,35,27	4,1,1	17,61,45	173	149	1.0826572395655578e-07	1.72478135357e-06	0.018,0.0,0.0	0.169,0.014,0.019	-0.061
10205	gene:Solyc09g083250.2	NA	9	+	68904617	68904734	68904617	68904693	68904809	68904908	10205	6,12,4	19,21,16	7,10,9	17,10,16	190	149	1.1077565249163997e-07	1.76305366145e-06	0.198,0.309,0.164	0.244,0.44,0.306	-0.106
15713	gene:Solyc02g081660.2	NA	2	+	45535106	45535250	45535106	45535246	45535676	45536131	15713	2,5,0	125,51,79	3,5,2	62,89,81	153	149	1.112142582167526e-07	1.76831749267e-06	0.015,0.087,0.0	0.045,0.052,0.023	-0.006
11055	gene:Solyc06g065460.2	NA	6	-	40857229	40857428	40857333	40857428	40855597	40855714	11055	6,4,3	132,87,54	2,6,1	83,103,92	253	149	1.1265020631149161e-07	1.78941359696e-06	0.026,0.026,0.032	0.014,0.033,0.006	0.01
3731	gene:Solyc02g022930.2	NA	2	-	24434767	24434927	24434784	24434927	24430060	24430145	3731	0,2,1	109,41,29	0,3,1	15,24,35	166	149	1.1596084198146481e-07	1.84021886022e-06	0.0,0.042,0.03	0.0,0.101,0.025	-0.018
12090	gene:Solyc03g118620.2	NA	3	-	67469276	67469365	67469291	67469365	67469087	67469164	12090	77,54,49	58,33,25	18,49,51	32,39,53	164	149	1.1703592436213322e-07	1.85548347009e-06	0.547,0.598,0.64	0.338,0.533,0.466	0.149
7640	gene:Solyc01g103750.2	NA	1	-	92279522	92279638	92279524	92279638	92279376	92279453	7640	10,5,4	472,293,322	13,13,1	311,395,372	151	149	1.2137933158295187e-07	1.92248442767e-06	0.02,0.017,0.012	0.04,0.031,0.003	-0.008
5636	gene:Solyc03g097130.2	NA	3	+	59466952	59467116	59466952	59466999	59467408	59467490	5636	15,5,1	27,9,2	0,5,4	3,16,16	266	149	1.2415271590928824e-07	1.96451300377e-06	0.237,0.237,0.219	0.0,0.149,0.123	0.14
8169	gene:Solyc09g066090.2	NA	9	-	64446005	64446106	64446060	64446106	64444643	64444830	8169	26,12,8	2,4,4	27,21,39	6,3,2	204	149	1.253637341822189e-07	1.98176248259e-06	0.905,0.687,0.594	0.767,0.836,0.934	-0.117
12376	gene:Solyc03g097360.2	NA	3	+	59680842	59680965	59680842	59680898	59681052	59681173	12376	5,2,10	0,0,0	2,7,15	0,0,10	216	149	1.2848945211530072e-07	2.02807370523e-06	1.0,1.0,1.0	1.0,1.0,0.509	0.164
13871	gene:Solyc03g123900.2	NA	3	-	70592996	70593192	70593021	70593192	70591527	70592122	13871	11,8,6	281,139,92	3,3,4	83,193,173	174	149	1.285407539640236e-07	2.02807370523e-06	0.032,0.047,0.053	0.03,0.013,0.019	0.023
13856	gene:Solyc12g005220.1	NA	12	+	141021	141197	141021	141193	142979	143075	13856	2,2,0	0,0,0	0,1,0	2,2,0	153	149	1.314459373082912e-07	2.07191658682e-06	1.0,1.0,NA	0.0,0.327,NA	0.837
4676	gene:Solyc05g005840.2	NA	5	+	658355	658425	658355	658418	658912	659026	4676	36,15,12	37,22,20	5,19,25	22,26,31	156	149	1.3728893088770839e-07	2.16193798659e-06	0.482,0.394,0.364	0.178,0.411,0.435	0.072
1423	gene:Solyc05g015210.2	NA	5	+	10065485	10065558	10065485	10065532	10065642	10065754	1423	18,4,2	4,4,0	2,2,7	8,7,5	175	149	1.3895012438536498e-07	2.18599749429e-06	0.793,0.46,1.0	0.176,0.196,0.544	0.446
15614	gene:Solyc04g071660.2	NA	4	-	58647975	58648147	58647979	58648147	58647784	58647901	15614	1,0,0	2,2,2	2,1,0	0,0,0	153	149	1.3939598168978866e-07	2.19090923091e-06	0.327,0.0,0.0	1.0,1.0,NA	-0.891
7177	gene:Solyc11g067090.1	NA	11	+	52838866	52839009	52838866	52838988	52839486	52839562	7177	4,7,0	78,42,33	0,1,2	17,45,76	170	149	1.399354079873072e-07	2.19728078844e-06	0.043,0.127,0.0	0.0,0.019,0.023	0.043
3025	gene:Solyc10g050840.1	NA	10	+	50920428	50920511	50920428	50920500	50920615	50920767	3025	18,14,5	144,152,85	1,16,15	106,174,177	160	149	1.4116021191096938e-07	2.21439172618e-06	0.104,0.079,0.052	0.009,0.079,0.073	0.025
14723	gene:Solyc04g055250.2	NA	4	-	53883546	53883645	53883551	53883645	53881215	53881485	14723	30,13,8	214,111,105	4,10,15	71,97,137	154	149	1.4217381194487924e-07	2.22815994189e-06	0.119,0.102,0.069	0.052,0.091,0.096	0.017
5210	gene:Solyc07g064980.2	NA	7	+	66925242	66925383	66925242	66925372	66926519	66927601	5210	182,71,81	6,6,4	94,127,140	5,3,4	160	149	1.481751911972291e-07	2.31999609293e-06	0.966,0.917,0.95	0.946,0.975,0.97	-0.019
11485	gene:Solyc10g018850.1	NA	10	-	10819257	10819394	10819266	10819394	10818364	10818422	11485	29,5,18	5,3,0	10,16,18	1,3,0	158	149	1.4908614230174125e-07	2.33203161331e-06	0.845,0.611,1.0	0.904,0.834,1.0	-0.094
4921	gene:Solyc01g104880.2	NA	1	-	93206361	93206529	93206449	93206529	93205431	93205499	4921	6,3,2	4,2,2	1,5,4	0,0,0	237	149	1.5213393110317602e-07	2.37743711399e-06	0.485,0.485,0.386	1.0,1.0,1.0	-0.548
16022	gene:Solyc03g058470.1	NA	3	-	24714653	24714854	24714708	24714854	24713536	24713938	16022	39,22,12	0,0,0	5,23,22	2,8,2	204	149	1.5491742082116038e-07	2.41862979002e-06	1.0,1.0,1.0	0.646,0.677,0.889	0.263
14248	gene:Solyc08g082840.1	NA	8	-	65506058	65506175	65506060	65506175	65505112	65505216	14248	62,21,20	0,0,0	26,24,29	6,9,0	151	149	1.5630293398773085e-07	2.43793910263e-06	1.0,1.0,1.0	0.81,0.725,1.0	0.155
12023	gene:Solyc06g074220.2	NA	6	-	45889251	45889469	45889381	45889469	45889052	45889119	12023	9,6,23	153,69,153	6,10,17	144,136,144	279	149	1.628267983527137e-07	2.53728108878e-06	0.03,0.044,0.074	0.022,0.038,0.059	0.01
1381	gene:Solyc08g078610.2	NA	8	-	62381947	62382050	62382044	62382050	62381520	62381819	1381	24,10,4	4,0,0	12,11,14	0,4,2	246	149	1.6890371070346663e-07	2.62947628638e-06	0.784,1.0,1.0	1.0,0.625,0.809	0.117
9212	gene:Solyc02g091090.2	NA	2	-	52499169	52499405	52499316	52499405	52498817	52498824	9212	11,4,17	6,0,1	3,18,15	0,3,2	296	149	1.70599193901592e-07	2.65335159927e-06	0.48,1.0,0.895	1.0,0.751,0.791	-0.056
14594	gene:Solyc08g006430.2	NA	8	+	1038850	1039126	1038850	1039015	1039176	1039198	14594	630,202,123	8,7,5	137,233,237	0,8,12	260	149	1.710859782289573e-07	2.65840041811e-06	0.978,0.943,0.934	1.0,0.943,0.919	-0.002
8899	gene:Solyc08g042000.2	NA	8	+	24346421	24346520	24346421	24346511	24347112	24347351	8899	1,2,0	14,7,15	0,0,1	9,21,24	158	149	1.7216409421992022e-07	2.67261931491e-06	0.063,0.212,0.0	0.0,0.0,0.038	0.079
2453	gene:Solyc05g013560.2	NA	5	+	6839796	6839972	6839796	6839919	6840362	6840648	2453	614,223,233	8,6,0	285,382,552	4,14,9	202	149	1.7437911689876495e-07	2.7044435793e-06	0.983,0.965,1.0	0.981,0.953,0.978	0.012
9154	gene:Solyc02g030250.2	NA	2	-	25446370	25446599	25446443	25446599	25446165	25446245	9154	22,27,10	386,192,202	9,19,11	177,206,246	222	149	1.8153044010341054e-07	2.81269234841e-06	0.037,0.086,0.032	0.033,0.058,0.029	0.012
15037	gene:Solyc03g123760.2	PDS	3	+	70506448	70506494	70506448	70506489	70507115	70507303	15037	116,58,42	7,2,4	50,56,88	0,0,3	154	149	1.8624535906411168e-07	2.88030204824e-06	0.941,0.966,0.91	1.0,1.0,0.966	-0.05
2336	gene:Solyc08g075530.2	NA	8	+	59697717	59697905	59697717	59697897	59697983	59698169	2336	4,0,3	1,0,0	3,5,9	2,0,0	157	149	1.861142568969783e-07	2.88030204824e-06	0.792,NA,1.0	0.587,1.0,1.0	0.034
7792	gene:Solyc06g005840.2	NA	6	-	868629	868789	868736	868789	868404	868513	7792	37,18,11	98,58,62	9,21,33	46,45,74	256	149	1.8802262043918485e-07	2.90504695274e-06	0.18,0.153,0.094	0.102,0.214,0.206	-0.032
15590	gene:Solyc08g067850.2	NA	8	-	56889850	56890064	56889867	56890064	56888459	56888732	15590	2,1,1	56,58,71	5,4,2	81,84,102	166	149	2.035582137387928e-07	3.14211845369e-06	0.031,0.015,0.012	0.052,0.041,0.017	-0.017
3911	gene:Solyc11g017000.1	NA	11	+	7719051	7719156	7719051	7719149	7719334	7719404	3911	6,2,0	41,27,9	0,0,1	10,15,18	156	149	2.0809135803035902e-07	3.20907020902e-06	0.123,0.066,0.0	0.0,0.0,0.05	0.046
9755	gene:Solyc07g041870.2	NA	7	+	54414844	54415087	54414844	54415076	54415391	54415516	9755	113,59,53	1,1,0	39,71,58	0,0,6	160	149	2.0895070789042824e-07	3.21929413012e-06	0.991,0.982,1.0	1.0,1.0,0.9	0.024
2862	gene:Solyc04g054180.2	NA	4	-	51887090	51887214	51887211	51887214	51886511	51886570	2862	6,0,0	5,0,2	1,1,2	0,0,0	270	149	2.1393325491980547e-07	3.2929651154e-06	0.398,NA,0.0	1.0,1.0,1.0	-0.801
13563	gene:Solyc04g007110.2	NA	4	-	825193	825341	825257	825341	824109	824152	13563	6,0,5	0,0,0	0,2,4	2,2,4	213	149	2.143934834460532e-07	3.29695344665e-06	1.0,NA,1.0	0.0,0.412,0.412	0.725
17015	gene:Solyc08g023460.2	NA	8	-	27703048	27703251	27703079	27703251	27702487	27702595	17015	4,0,2	0,0,0	0,0,0	6,0,0	180	149	2.2904540357599257e-07	3.5189702913e-06	1.0,NA,1.0	0.0,NA,NA	1.0
3262	gene:Solyc07g008970.2	NA	7	-	3996899	3996996	3996933	3996996	3996737	3996800	3262	5,0,0	143,56,35	1,8,2	44,76,38	183	149	2.3230674833747683e-07	3.56239899485e-06	0.028,0.0,0.0	0.018,0.079,0.041	-0.037
6808	gene:Solyc12g043110.1	NA	12	+	39115258	39115397	39115258	39115389	39115595	39115806	6808	1,2,1	0,0,0	1,2,0	0,2,4	157	149	2.3211568031768817e-07	3.56239899485e-06	1.0,1.0,1.0	1.0,0.487,0.0	0.504
4739	gene:Solyc06g076140.2	NA	6	+	47276061	47276137	47276061	47276114	47276402	47276732	4739	3,0,0	0,0,6	0,1,4	0,0,0	172	149	2.3553988873379628e-07	3.60860317384e-06	1.0,NA,0.0	NA,1.0,1.0	-0.5
8966	gene:Solyc09g066280.2	NA	9	-	64718145	64718242	64718165	64718242	64717278	64717419	8966	133,88,122	8,4,9	119,156,161	6,9,4	169	149	2.3957505737027664e-07	3.66699711995e-06	0.936,0.951,0.923	0.946,0.939,0.973	-0.016
16881	gene:Solyc09g065660.2	NA	9	+	63878273	63878330	63878273	63878317	63878415	63878476	16881	9,1,4	22,4,3	0,0,0	3,12,2	162	149	2.5887700641195854e-07	3.9587413863e-06	0.273,0.187,0.551	0.0,0.0,0.0	0.337
1020	gene:Solyc11g072800.1	NA	11	-	55997163	55997295	55997170	55997295	55997007	55997086	1020	5,4,8	85,28,35	2,4,6	38,51,57	156	149	2.619413640469848e-07	4.00186838846e-06	0.053,0.12,0.179	0.048,0.07,0.091	0.048
909	gene:Solyc01g087560.2	NA	1	+	82507227	82507433	82507227	82507430	82507518	82507623	909	944,657,177	31,19,0	250,696,707	9,14,13	152	149	2.626534448743166e-07	4.0090111004e-06	0.968,0.971,1.0	0.965,0.98,0.982	0.004
10969	gene:Solyc04g017610.2	NA	4	+	7570870	7571009	7570870	7571004	7574778	7574839	10969	1,1,1	1,0,0	0,1,1	2,1,2	154	149	2.656881829711968e-07	4.05155942646e-06	0.492,1.0,1.0	0.0,0.492,0.326	0.558
16789	gene:Solyc04g011570.2	NA	4	+	3993940	3994091	3993940	3994087	3994189	3994318	16789	2,3,2	68,27,17	4,5,6	13,42,29	153	149	2.7647961209997394e-07	4.20829181166e-06	0.028,0.098,0.103	0.231,0.104,0.168	-0.091
5544	gene:Solyc01g091880.2	NA	1	+	85421511	85421643	85421511	85421636	85422735	85422886	5544	8,3,1	261,120,85	1,6,6	91,126,109	156	149	2.764394694473877e-07	4.20829181166e-06	0.028,0.023,0.011	0.01,0.044,0.05	-0.014
14634	gene:Solyc09g075990.2	NA	9	-	67669675	67669913	67669692	67669913	67669148	67669234	14634	2,0,1	0,0,0	0,0,2	1,0,7	166	149	2.8221457698739447e-07	4.29159885024e-06	1.0,NA,1.0	0.0,NA,0.204	0.898
16367	gene:Solyc12g044910.1	NA	12	+	37611539	37611640	37611539	37611617	37612414	37612499	16367	25,11,3	417,87,89	6,14,6	47,103,118	172	149	2.909761894128155e-07	4.42073463674e-06	0.049,0.099,0.028	0.1,0.105,0.042	-0.024
2127	gene:Solyc01g103230.2	NA	1	+	91883450	91883526	91883450	91883506	91884175	91884214	2127	2,1,2	42,51,11	0,3,0	22,33,42	169	149	3.018253298765019e-07	4.58131725247e-06	0.04,0.017,0.138	0.0,0.074,0.0	0.04
5796	gene:Solyc07g052320.2	NA	7	-	60819457	60819529	60819461	60819529	60818940	60819152	5796	4,7,0	110,93,39	0,0,3	48,53,76	153	149	3.0994657173099e-07	4.70023510674e-06	0.034,0.068,0.0	0.0,0.0,0.037	0.022
9929	gene:Solyc01g111880.2	NA	1	-	98045852	98045941	98045872	98045941	98045559	98045735	9929	17,8,4	997,629,465	7,12,17	546,694,778	169	149	3.126793165895749e-07	4.73729393424e-06	0.015,0.011,0.008	0.011,0.015,0.019	-0.004
6186	gene:Solyc12g042080.1	NA	12	+	40756093	40756137	40756093	40756133	40756230	40756262	6186	6,1,0	38,12,11	0,3,3	36,40,45	153	149	3.2220968834205224e-07	4.87717767405e-06	0.133,0.075,0.0	0.0,0.068,0.061	0.026
10068	gene:Solyc03g033400.2	NA	3	+	4968964	4969156	4968964	4969150	4969625	4969713	10068	5,1,4	128,132,51	1,4,2	58,133,137	155	149	3.486550593914495e-07	5.27260367952e-06	0.036,0.007,0.07	0.016,0.028,0.014	0.018
2761	gene:Solyc07g042510.2	NA	7	-	55782158	55782361	55782230	55782361	55781671	55782041	2761	65,15,4	0,1,4	4,36,16	0,1,1	221	149	3.5932900645009036e-07	5.42901419607e-06	1.0,0.91,0.403	1.0,0.96,0.915	-0.187
5509	gene:Solyc02g075630.1	NA	2	-	41780979	41781050	41780985	41781050	41780587	41780692	5509	478,177,206	8,3,4	190,321,372	6,4,11	155	149	3.601504948293773e-07	5.4364153423e-06	0.983,0.983,0.98	0.968,0.987,0.97	0.007
5198	gene:Solyc09g075070.2	NA	9	-	66887922	66888068	66887985	66888068	66887645	66887749	5198	3,5,0	1,0,4	2,0,2	0,0,0	212	149	3.6568709937403037e-07	5.51491133398e-06	0.678,1.0,0.0	1.0,NA,1.0	-0.441
3471	gene:Solyc12g096200.1	NA	12	-	65221364	65221497	65221394	65221497	65220474	65220662	3471	18,11,8	2,0,3	15,9,24	0,0,3	179	149	3.7448591873107565e-07	5.64241513397e-06	0.882,1.0,0.689	1.0,1.0,0.869	-0.099
11612	gene:Solyc01g010920.1	NA	1	-	6444590	6444834	6444596	6444834	6444242	6444507	11612	4,2,2	2,1,0	3,5,2	1,1,5	155	149	3.76769447022224e-07	5.67160839764e-06	0.658,0.658,1.0	0.743,0.828,0.278	0.156
14054	gene:Solyc06g048730.2	NA	6	-	31620818	31620908	31620832	31620908	31620149	31620260	14054	4,11,0	4,0,4	8,9,8	0,0,0	163	149	3.8294520258301424e-07	5.75928505132e-06	0.478,1.0,0.0	1.0,1.0,1.0	-0.507
13344	gene:Solyc01g108110.2	NA	1	+	95465692	95465886	95465692	95465882	95467020	95467262	13344	8,7,0	15,4,9	4,6,1	5,7,21	153	149	4.008537057036831e-07	6.02309330669e-06	0.342,0.63,0.0	0.438,0.455,0.044	0.012
14742	gene:Solyc07g066660.2	NA	7	+	68029674	68029887	68029674	68029744	68029965	68030023	14742	16,15,6	117,72,27	10,28,32	56,87,64	292	149	4.018169539832545e-07	6.03161541076e-06	0.065,0.096,0.102	0.084,0.141,0.203	-0.055
6762	gene:Solyc03g121250.2	NA	3	-	69420095	69420314	69420207	69420314	69418757	69418824	6762	0,0,0	7,3,5	6,3,3	4,3,8	261	149	4.021567525140867e-07	6.03161541076e-06	0.0,0.0,0.0	0.461,0.363,0.176	-0.333
6075	gene:Solyc04g054320.2	NA	4	-	52303767	52303894	52303789	52303894	52302155	52302348	6075	25,16,12	0,0,0	7,16,6	0,2,8	171	149	4.1243432943460067e-07	6.18010599856e-06	1.0,1.0,1.0	1.0,0.875,0.395	0.243
12254	gene:Solyc08g080420.2	NA	8	+	63707440	63707602	63707440	63707575	63707841	63707918	12254	43,21,11	199,54,25	7,33,32	27,77,89	176	149	4.3347376986936623e-07	6.48943882143e-06	0.155,0.248,0.271	0.18,0.266,0.233	-0.002
16312	gene:Solyc10g007770.2	NA	10	-	2002331	2002416	2002334	2002416	2001272	2002203	16312	5,4,2	185,106,84	1,7,1	128,202,144	152	149	4.61366092518435e-07	6.90070652797e-06	0.026,0.036,0.023	0.008,0.033,0.007	0.012
8961	gene:Solyc10g055650.1	NA	10	+	57155620	57155801	57155620	57155755	57155913	57156156	8961	11,4,2	1,3,0	6,15,6	2,6,0	195	149	4.635178995339625e-07	6.92657149231e-06	0.894,0.505,1.0	0.696,0.656,1.0	0.016
3851	gene:Solyc09g010970.2	NA	9	-	4324153	4324328	4324169	4324328	4324029	4324078	3851	3,3,0	208,64,24	1,5,1	32,93,60	165	149	4.651285647127608e-07	6.94431016515e-06	0.013,0.041,0.0	0.027,0.046,0.015	-0.011
2093	gene:Solyc09g056350.2	NA	9	-	48789663	48789744	48789676	48789744	48784531	48785068	2093	5,2,0	107,56,48	1,2,9	41,73,77	162	149	4.772673687128453e-07	7.11905730237e-06	0.041,0.032,0.0	0.022,0.025,0.097	-0.024
14843	gene:Solyc06g065590.2	NA	6	-	40979346	40979441	40979352	40979441	40979155	40979271	14843	7,6,6	0,0,0	0,1,2	0,0,6	155	149	4.779459601421815e-07	7.1226982951e-06	1.0,1.0,1.0	NA,1.0,0.243	0.379
2048	gene:Solyc10g076350.1	NA	10	+	59295663	59295825	59295663	59295774	59298900	59299101	2048	27,13,20	1407,451,685	17,24,33	550,846,1175	200	149	4.802125151082497e-07	7.14997616727e-06	0.014,0.021,0.021	0.023,0.021,0.02	-0.003
9919	gene:Solyc01g100570.2	NA	1	-	90562587	90562728	90562686	90562728	90562053	90562268	9919	1,2,0	0,0,0	1,1,2	2,3,0	248	149	4.832484961822844e-07	7.18865027034e-06	1.0,1.0,NA	0.231,0.167,1.0	0.534
14150	gene:Solyc05g010340.2	NA	5	+	4489252	4489392	4489252	4489367	4490356	4490552	14150	0,1,0	23,21,11	1,2,2	5,13,5	174	149	4.87540635592786e-07	7.2393601805e-06	0.0,0.039,0.0	0.146,0.116,0.255	-0.159
4448	gene:Solyc06g054140.2	NA	6	+	36965177	36965257	36965177	36965243	36965487	36965575	4448	3,0,2	3,2,3	0,3,2	0,0,0	163	149	4.874739181611803e-07	7.2393601805e-06	0.478,0.0,0.379	NA,1.0,1.0	-0.714
16593	gene:Solyc02g093470.2	NA	2	-	54332500	54332631	54332517	54332631	54331921	54332005	16593	9,3,1	236,98,85	0,2,3	87,148,155	166	149	4.901196209731673e-07	7.27106872997e-06	0.033,0.027,0.01	0.0,0.012,0.017	0.014
5662	gene:Solyc12g010450.1	NA	12	-	3472363	3472581	3472470	3472581	3471349	3471908	5662	193,79,90	1,0,2	84,108,127	8,2,0	256	149	4.937372033183799e-07	7.31811390054e-06	0.991,1.0,0.963	0.859,0.969,1.0	0.042
12613	gene:Solyc08g015870.2	NA	8	-	6174469	6174532	6174471	6174532	6173939	6174376	12613	10,8,2	573,275,241	2,2,9	265,368,465	151	149	5.275650085524914e-07	7.81244190172e-06	0.017,0.028,0.008	0.007,0.005,0.019	0.007
1095	gene:Solyc01g073960.2	NA	1	-	81310540	81310793	81310548	81310793	81310240	81310441	1095	124,49,54	6,6,0	46,60,62	2,6,13	157	149	5.397423591016307e-07	7.9855564014e-06	0.951,0.886,1.0	0.956,0.905,0.819	0.052
10416	gene:Solyc11g065040.1	NA	11	-	50349691	50349770	50349696	50349770	50349563	50349621	10416	6,0,2	56,18,9	0,5,0	9,39,20	154	149	5.708260322104711e-07	8.43782790444e-06	0.094,0.0,0.177	0.0,0.11,0.0	0.054
7021	gene:Solyc12g038550.1	NA	12	-	47329956	47330050	47329977	47330050	47324061	47324170	7021	21,4,2	4,0,0	3,19,18	4,8,3	170	149	5.998770599139864e-07	8.8592654443e-06	0.821,1.0,1.0	0.397,0.675,0.84	0.303
740	gene:Solyc09g011930.2	NA	9	-	5194424	5194604	5194454	5194604	5194194	5194332	740	11,6,1	243,165,111	1,4,9	119,236,218	179	149	6.068183106126863e-07	8.95371068035e-06	0.036,0.029,0.007	0.007,0.014,0.033	0.006
16361	gene:Solyc02g089970.2	NA	2	-	51647526	51647633	51647529	51647633	51647296	51647434	16361	4,2,2	142,56,106	0,1,4	77,87,112	152	149	6.38698926672201e-07	9.40718014819e-06	0.027,0.034,0.018	0.0,0.011,0.034	0.011
2387	gene:Solyc01g087470.2	NA	1	+	82428204	82428393	82428204	82428389	82428588	82428693	2387	2,3,0	0,0,0	0,0,4	0,6,0	153	149	6.384099754310397e-07	9.40718014819e-06	1.0,1.0,NA	NA,0.0,1.0	0.5
7368	gene:Solyc07g023990.1	NA	7	-	23738101	23738212	23738118	23738212	23737910	23738025	7368	0,2,0	3,0,0	6,0,0	0,0,2	166	149	6.46788554259531e-07	9.51777807e-06	0.0,1.0,NA	1.0,NA,0.0	0.0
4972	gene:Solyc10g074750.1	NA	10	-	58409787	58409939	58409924	58409939	58407150	58407213	4972	80,30,31	26,8,13	13,34,35	4,11,6	286	149	6.797947815048162e-07	9.99450749167e-06	0.616,0.661,0.554	0.629,0.617,0.752	-0.056
300	gene:Solyc07g049310.2	NA	7	+	59565846	59566014	59565846	59566003	59566708	59566855	300	10,11,3	10,3,7	8,15,6	6,3,7	160	149	6.956218407508963e-07	1.02180365909e-05	0.482,0.773,0.285	0.554,0.823,0.444	-0.094
15085	gene:Solyc09g009960.2	NA	9	-	3416149	3416264	3416154	3416264	3415552	3415728	15085	1,1,3	28,14,13	0,1,2	3,27,10	154	149	7.000272233021174e-07	1.02735418725e-05	0.033,0.065,0.183	0.0,0.035,0.162	0.028
16689	gene:Solyc04g050180.2	NA	4	-	45765381	45765612	45765414	45765612	45761704	45761787	16689	27,14,3	12,4,4	12,20,32	3,0,0	182	149	7.347210224882434e-07	1.07730605739e-05	0.648,0.741,0.38	0.766,1.0,1.0	-0.332
3131	gene:Solyc01g087380.2	NA	1	-	82334770	82334851	82334816	82334851	82334114	82334193	3131	14,10,32	0,0,1	10,25,32	1,2,2	195	149	7.467082964408202e-07	1.0939042988e-05	1.0,1.0,0.961	0.884,0.905,0.924	0.083
4583	gene:Solyc05g009800.2	NA	5	-	4020330	4020402	4020338	4020402	4020043	4020112	4583	200,66,34	17,4,1	30,104,73	0,1,2	157	149	7.757705728173992e-07	1.13546491073e-05	0.918,0.94,0.97	1.0,0.99,0.972	-0.045
2717	gene:Solyc08g075990.2	NA	8	-	60060016	60060116	60060076	60060116	60059843	60059944	2717	1,0,0	0,2,2	0,2,2	0,1,0	209	149	7.849318850595113e-07	1.14784909829e-05	1.0,0.0,0.0	NA,0.588,1.0	-0.461
3115	gene:Solyc06g060140.2	NA	6	-	38095701	38095767	38095707	38095767	38093746	38093825	3115	2,0,4	18,31,21	1,0,3	13,35,28	155	149	8.347934223002989e-07	1.21967634329e-05	0.097,0.0,0.155	0.069,0.0,0.093	0.03
853	gene:Solyc08g065490.2	NA	8	-	53604332	53604445	53604343	53604445	53604112	53604228	853	14,4,2	0,0,0	1,1,1	0,0,6	160	149	8.588951672304839e-07	1.25377279398e-05	1.0,1.0,1.0	1.0,1.0,0.134	0.289
3028	gene:Solyc02g084020.2	NA	2	-	47240810	47241056	47241017	47241056	47240092	47240403	3028	31,8,16	1,1,1	22,26,44	0,1,0	356	149	8.810176365379195e-07	1.28377974362e-05	0.928,0.77,0.87	1.0,0.916,1.0	-0.116
9314	gene:Solyc11g068610.1	NA	11	+	53257831	53258062	53257831	53258039	53259701	53259745	9314	15,20,21	79,53,47	4,12,18	38,47,48	172	149	8.810060963034935e-07	1.28377974362e-05	0.141,0.246,0.279	0.084,0.181,0.245	0.052
12761	gene:Solyc06g067940.2	NA	6	+	42112251	42112440	42112251	42112328	42112759	42113189	12761	30,10,24	1382,610,877	11,8,18	694,845,774	261	149	8.917949108190757e-07	1.29832983775e-05	0.012,0.009,0.015	0.009,0.005,0.013	0.003
7168	gene:Solyc05g054100.2	NA	5	-	64075309	64075461	64075399	64075461	64075004	64075226	7168	26,14,10	621,375,479	2,14,19	412,440,592	239	149	9.303842368992784e-07	1.35330867751e-05	0.025,0.023,0.013	0.003,0.019,0.02	0.006
16276	gene:Solyc03g117650.2	NA	3	+	66734923	66734982	66734923	66734978	66735924	66735992	16276	3,1,0	8,3,8	1,0,1	10,0,0	153	149	9.576178557853728e-07	1.39168701329e-05	0.268,0.245,0.0	0.089,NA,1.0	-0.373
352	gene:Solyc08g061970.2	NA	8	+	50195077	50195228	50195077	50195214	50195413	50195709	352	6,6,0	347,122,189	4,6,4	132,152,236	163	149	9.659332973914899e-07	1.40252830329e-05	0.016,0.043,0.0	0.027,0.035,0.015	-0.006
1520	gene:Solyc08g006610.2	NA	8	+	1212474	1212618	1212474	1212568	1213269	1213487	1520	60,34,12	3,1,0	20,30,26	4,4,0	199	149	9.839662748181661e-07	1.42618560063e-05	0.937,0.962,1.0	0.789,0.849,1.0	0.087
9274	gene:Solyc10g077110.1	NA	10	+	59993450	59993538	59993450	59993534	59993778	59994064	9274	95,20,45	11,10,9	72,48,62	7,18,19	153	149	9.836006900734703e-07	1.42618560063e-05	0.894,0.661,0.83	0.909,0.722,0.761	-0.002
5695	gene:Solyc04g008450.2	NA	4	-	2074132	2074207	2074156	2074207	2073877	2074048	5695	1,0,4	2,1,0	4,1,0	0,0,0	173	149	1.0094482170980397e-06	1.46182726351e-05	0.301,0.0,1.0	1.0,1.0,NA	-0.566
2420	gene:Solyc04g077560.2	NA	4	-	62526708	62526766	62526712	62526766	62526420	62526480	2420	2,7,0	116,45,18	0,4,1	38,57,60	153	149	1.0105280634022036e-06	1.46209943013e-05	0.017,0.132,0.0	0.0,0.064,0.016	0.023
9862	gene:Solyc04g005340.2	NA	4	-	250657	250831	250759	250831	249819	250070	9862	31,12,2	1,2,2	0,10,12	0,4,6	251	149	1.0152362188945559e-06	1.46761616723e-05	0.948,0.781,0.372	NA,0.597,0.543	0.13
15094	gene:Solyc09g009960.2	NA	9	-	3414329	3414576	3414508	3414576	3414082	3414238	15094	2,0,2	3,0,2	6,5,1	0,3,0	328	149	1.0454565063127137e-06	1.50997079366e-05	0.232,NA,0.312	1.0,0.431,1.0	-0.538
1361	gene:Solyc09g009180.2	NA	9	-	2533204	2533288	2533216	2533288	2532901	2533119	1361	9,0,0	0,1,0	2,0,1	1,1,3	161	149	1.0469270663323516e-06	1.51076367944e-05	1.0,0.0,NA	0.649,0.0,0.236	0.205
15792	gene:Solyc01g101060.2	SAM1	1	+	90918730	90918818	90918730	90918776	90919098	90920622	15792	20,11,2	0,0,0	4,4,2	2,5,0	191	149	1.0690539965129715e-06	1.54133704176e-05	1.0,1.0,1.0	0.609,0.384,1.0	0.336
7404	gene:Solyc07g005940.2	NA	7	-	782926	783014	782947	783014	782385	782498	7404	1,4,0	1,0,0	0,0,0	0,4,1	170	149	1.071584775890416e-06	1.5436282277e-05	0.467,1.0,NA	NA,0.0,0.0	0.734
12058	gene:Solyc08g014610.2	NA	8	-	4843455	4843633	4843518	4843633	4843251	4843358	12058	2,3,0	11,14,5	0,4,0	0,6,6	212	149	1.0847548555295644e-06	1.56122794967e-05	0.113,0.131,0.0	NA,0.319,0.0	-0.078
2147	gene:Solyc02g086870.2	NA	2	-	49473034	49473091	49473038	49473091	49472811	49472884	2147	83,42,20	9,1,1	19,46,68	4,5,10	153	149	1.089223158038264e-06	1.56628379208e-05	0.9,0.976,0.951	0.822,0.9,0.869	0.079
14686	gene:Solyc02g079100.2	NA	2	+	43719519	43719679	43719519	43719650	43719777	43719847	14686	8,0,2	123,36,46	0,2,0	24,45,44	178	149	1.1040878162135302e-06	1.58626744708e-05	0.052,0.0,0.035	0.0,0.036,0.0	0.017
12339	gene:Solyc06g062360.2	NA	6	-	39329908	39330052	39329912	39330052	39329644	39329729	12339	18,0,0	190,113,66	0,3,0	116,108,132	153	149	1.137954143863592e-06	1.63349231877e-05	0.084,0.0,0.0	0.0,0.026,0.0	0.019
3783	gene:Solyc05g006120.2	NA	5	-	837373	837498	837423	837498	837147	837285	3783	25,34,16	3,2,0	20,24,34	0,0,3	199	149	1.154477667069183e-06	1.6557613645e-05	0.862,0.927,1.0	1.0,1.0,0.895	-0.035
361	gene:Solyc05g014970.2	NA	5	-	9175913	9176064	9175929	9176064	9175575	9175647	361	16,6,4	260,100,86	2,3,4	98,184,185	165	149	1.1724811093148601e-06	1.68011213505e-05	0.053,0.051,0.04	0.018,0.015,0.019	0.031
9922	gene:Solyc03g115150.2	NA	3	-	64941648	64941772	64941691	64941772	64941438	64941560	9922	56,28,23	1,1,1	32,27,24	0,8,2	192	149	1.1820895756167847e-06	1.69240125878e-05	0.978,0.956,0.947	1.0,0.724,0.903	0.085
12728	gene:Solyc02g082460.2	NA	2	-	46154479	46154541	46154481	46154541	46154286	46154392	12728	14,8,14	218,96,76	15,16,10	90,123,135	151	149	1.2618677329014398e-06	1.80504343329e-05	0.06,0.076,0.154	0.141,0.114,0.068	-0.011
16485	gene:Solyc05g052210.2	NA	5	-	62493735	62493809	62493775	62493809	62492972	62493018	16485	4,4,0	4,1,1	4,5,8	0,0,2	189	149	1.266932252420837e-06	1.81070796983e-05	0.441,0.759,0.0	1.0,1.0,0.759	-0.52
9163	gene:Solyc02g068430.2	NA	2	-	38384405	38384506	38384410	38384506	38384102	38384145	9163	24,16,6	495,350,274	8,11,17	261,389,467	154	149	1.3012179753969842e-06	1.8580893964e-05	0.045,0.042,0.021	0.029,0.027,0.034	0.006
12668	gene:Solyc08g005400.2	NA	8	+	302657	302749	302657	302744	302847	302935	12668	16,7,9	108,118,89	22,14,13	91,128,130	154	149	1.3074596848582115e-06	1.86537742505e-05	0.125,0.054,0.089	0.19,0.096,0.088	-0.035
6961	gene:Solyc06g068090.2	NA	6	+	42197586	42197744	42197586	42197603	42197942	42198045	6961	37,17,5	26,10,11	14,52,26	12,21,7	290	149	1.3088295836411746e-06	1.86570811866e-05	0.422,0.466,0.189	0.375,0.56,0.656	-0.171
455	gene:Solyc09g064200.2	NA	9	-	61330481	61330656	61330485	61330656	61330249	61330381	455	2,2,2	84,168,69	1,9,1	80,143,207	153	149	1.4099500762930522e-06	2.00810700266e-05	0.023,0.011,0.027	0.012,0.058,0.005	-0.005
15291	gene:Solyc06g076970.2	NA	6	-	47836776	47836907	47836859	47836907	47835437	47835513	15291	2,2,2	0,2,1	0,0,0	1,0,1	232	149	1.4269341608255127e-06	2.03053226549e-05	1.0,0.391,0.562	0.0,NA,0.0	0.651
6235	gene:Solyc02g085570.2	NA	2	+	48403090	48403266	48403090	48403161	48403442	48403561	6235	9,1,0	2,4,9	3,4,2	7,14,12	254	149	1.4299172053678987e-06	2.03301238054e-05	0.725,0.128,0.0	0.201,0.144,0.089	0.14
8971	gene:Solyc06g073520.2	NA	6	-	45317398	45317593	45317446	45317593	45317035	45317112	8971	1255,463,430	34,6,8	642,961,1191	5,11,17	197	149	1.4641814512327124e-06	2.07992430936e-05	0.965,0.983,0.976	0.99,0.985,0.981	-0.011
5048	gene:Solyc08g016620.2	NA	8	-	8084255	8084459	8084386	8084459	8083844	8083934	5048	127,72,30	10,4,5	54,91,66	8,12,7	280	149	1.5699833426500221e-06	2.22828891221e-05	0.871,0.905,0.761	0.782,0.801,0.834	0.04
7187	gene:Solyc04g076710.2	NA	4	-	61609812	61610014	61609886	61610014	61609474	61609547	7187	405,158,214	4,0,5	212,348,415	17,11,5	223	149	1.5750243769737913e-06	2.23350991451e-05	0.985,1.0,0.966	0.893,0.955,0.982	0.04
16784	gene:Solyc01g099710.2	NA	1	+	89875144	89875317	89875144	89875250	89875393	89876070	16784	24,21,21	232,137,153	9,19,27	134,198,259	216	149	1.612100980888858e-06	2.2841116145e-05	0.067,0.096,0.086	0.044,0.062,0.067	0.025
10034	gene:Solyc07g054440.2	NA	7	-	62750288	62750368	62750292	62750368	62750070	62750186	10034	9,4,0	242,102,39	6,5,2	42,109,98	153	149	1.643186133575194e-06	2.32614423901e-05	0.035,0.037,0.0	0.122,0.043,0.019	-0.037
12981	gene:Solyc09g075830.2	NA	9	+	67464135	67464207	67464135	67464202	67464322	67464392	12981	7,1,0	87,85,67	0,2,4	88,152,155	154	149	1.6464058492230292e-06	2.32869120676e-05	0.072,0.011,0.0	0.0,0.013,0.024	0.015
3733	gene:Solyc02g022930.2	NA	2	-	24436185	24436281	24436190	24436281	24434767	24434927	3733	107,86,66	0,0,2	54,62,87	2,0,5	154	149	1.7020781287681166e-06	2.40533853404e-05	1.0,1.0,0.97	0.963,1.0,0.944	0.021
4180	gene:Solyc10g075030.1	NA	10	+	58734404	58734457	58734404	58734452	58734832	58735312	4180	5,1,2	74,32,19	2,1,1	20,51,36	154	149	1.7035307985239504e-06	2.40533853404e-05	0.061,0.029,0.092	0.088,0.019,0.026	0.016
4944	gene:Solyc07g054830.2	NA	7	-	63006407	63006653	63006604	63006653	63006146	63006229	4944	10,3,3	119,40,31	5,7,10	31,65,73	346	149	1.7464402140711384e-06	2.46380330717e-05	0.035,0.031,0.04	0.065,0.044,0.056	-0.02
9967	gene:Solyc10g074500.1	NA	10	-	58050383	58050437	58050389	58050437	58049976	58050251	9967	40,15,28	839,416,706	26,18,22	530,614,716	155	149	1.749611771955385e-06	2.46615526893e-05	0.044,0.034,0.037	0.045,0.027,0.029	0.005
8401	gene:Solyc03g115390.2	NA	3	-	65120835	65120995	65120908	65120995	65120460	65120524	8401	4,3,2	2,0,0	0,5,9	0,8,1	222	149	1.754308688862221e-06	2.47065140348e-05	0.573,1.0,1.0	NA,0.296,0.858	0.281
1266	gene:Solyc04g082340.2	NA	4	-	66048425	66048569	66048443	66048569	66047787	66047931	1266	10,4,2	84,28,31	1,3,1	29,52,82	167	149	1.796048308622247e-06	2.52726351272e-05	0.096,0.113,0.054	0.03,0.049,0.011	0.058
9629	gene:Solyc08g075370.2	NA	8	-	59509874	59509947	59509905	59509947	59509179	59509490	9629	15,10,6	41,15,14	22,38,38	18,40,43	180	149	1.8506178323466305e-06	2.6018163058e-05	0.232,0.356,0.262	0.503,0.44,0.422	-0.172
13530	gene:Solyc08g014330.2	NA	8	+	4160432	4160652	4160432	4160648	4160734	4160971	13530	4,3,4	66,74,42	3,3,1	64,67,96	153	149	1.8639161553057436e-06	2.61826714087e-05	0.056,0.038,0.085	0.044,0.042,0.01	0.028
1950	gene:Solyc11g017380.1	NA	11	+	8304265	8304452	8304265	8304393	8304557	8304695	1950	4,0,3	13,0,0	0,0,5	8,2,7	208	149	1.8701913506887207e-06	2.62483277499e-05	0.181,NA,1.0	0.0,0.0,0.338	0.478
12875	gene:Solyc01g090650.1	NA	1	-	84292044	84292162	84292131	84292162	84290450	84290540	12875	31,20,12	0,0,4	23,32,51	0,0,2	236	149	1.8774128117233617e-06	2.63271413367e-05	1.0,1.0,0.654	1.0,1.0,0.942	-0.096
12338	gene:Solyc06g062360.2	NA	6	-	39329902	39330052	39329912	39330052	39329644	39329729	12338	24,0,0	190,113,66	0,7,0	116,108,132	159	149	1.9055717072409156e-06	2.66991769203e-05	0.106,0.0,0.0	0.0,0.057,0.0	0.016
11100	gene:Solyc04g078510.2	NA	4	+	63234222	63234382	63234222	63234276	63234495	63234676	11100	82,85,108	14,1,6	115,143,132	2,1,3	255	149	1.998811006635046e-06	2.79816471663e-05	0.774,0.98,0.913	0.971,0.988,0.963	-0.085
2950	gene:Solyc10g079710.1	NA	10	+	61215118	61215362	61215118	61215208	61215565	61215603	2950	110,34,26	126,50,33	48,42,66	31,67,49	303	149	2.008855015146459e-06	2.80982596103e-05	0.3,0.251,0.279	0.432,0.236,0.398	-0.079
14531	gene:Solyc08g065330.2	NA	8	+	53239315	53239375	53239315	53239352	53239945	53240054	14531	41,15,1	11,0,0	10,21,12	0,3,0	172	149	2.012555226460256e-06	2.81260169031e-05	0.764,1.0,1.0	1.0,0.858,1.0	-0.031
7081	gene:Solyc02g086370.2	NA	2	+	49033840	49034029	49033840	49034020	49034140	49034200	7081	68,19,39	6,0,2	43,49,46	0,3,0	158	149	2.020447358845716e-06	2.82122602671e-05	0.914,1.0,0.948	1.0,0.939,1.0	-0.026
9692	gene:Solyc12g089100.1	NA	12	-	64225012	64225230	64225017	64225230	64223828	64224188	9692	14,0,0	199,94,58	1,2,3	81,94,104	154	149	2.0663714794051306e-06	2.88289597122e-05	0.064,0.0,0.0	0.012,0.02,0.027	0.002
16102	gene:Solyc02g081320.2	NA	2	-	45329561	45329721	45329589	45329721	45329298	45329439	16102	21,6,16	13,5,3	8,8,11	11,6,6	177	149	2.0853618931200408e-06	2.90444668767e-05	0.576,0.503,0.818	0.38,0.529,0.607	0.127
1979	gene:Solyc11g022390.1	NA	11	+	13725523	13725638	13725523	13725615	13730433	13730683	1979	5,5,0	97,62,21	0,0,7	41,73,71	172	149	2.0849650161475964e-06	2.90444668767e-05	0.043,0.065,0.0	0.0,0.0,0.079	0.01
10031	gene:Solyc04g008460.2	NA	4	+	2078715	2078910	2078715	2078882	2079265	2079463	10031	93,44,103	3687,2766,4262	98,117,113	4331,4116,4885	177	149	2.12593761907161e-06	2.95844612814e-05	0.021,0.013,0.02	0.019,0.023,0.019	-0.002
8130	gene:Solyc12g094450.1	NA	12	-	64668184	64668300	64668229	64668300	64667910	64667994	8130	11,12,6	242,129,78	3,4,4	120,127,183	194	149	2.136505670034367e-06	2.97063082688e-05	0.034,0.067,0.056	0.019,0.024,0.017	0.032
13556	gene:Solyc10g074890.1	NA	10	-	58594140	58594234	58594162	58594234	58593970	58594054	13556	11,0,0	78,29,18	0,7,14	21,44,53	171	149	2.32013814350004e-06	3.22322242258e-05	0.109,0.0,0.0	0.0,0.122,0.187	-0.067
16515	gene:Solyc02g093770.2	NA	2	-	54494436	54494516	54494440	54494516	54494183	54494361	16515	2,3,4	68,55,53	3,3,0	47,66,90	153	149	2.4055745759752747e-06	3.33908416799e-05	0.028,0.05,0.068	0.059,0.042,0.0	0.015
11085	gene:Solyc01g104310.2	NA	1	-	92726493	92726712	92726560	92726712	92726324	92726420	11085	11,5,7	4,1,2	7,11,15	6,0,0	216	149	2.4529403844143336e-06	3.40085089647e-05	0.655,0.775,0.707	0.446,1.0,1.0	-0.103
11588	gene:Solyc07g017860.2	NA	7	+	8206865	8206977	8206865	8206948	8207070	8207172	11588	11,6,9	174,90,76	3,3,2	66,140,92	178	149	2.4542222964213613e-06	3.40085089647e-05	0.05,0.053,0.09	0.037,0.018,0.018	0.04
1026	gene:Solyc02g032400.1	NA	2	-	28419078	28419271	28419192	28419271	28418702	28418877	1026	0,0,0	0,0,2	0,0,6	0,1,0	263	149	2.5292132333778604e-06	3.50180680192e-05	NA,NA,0.0	NA,0.0,1.0	-0.5
13567	gene:Solyc10g083830.1	NA	10	-	63573537	63573716	63573566	63573716	63572217	63572406	13567	1,4,0	10,1,0	4,0,4	1,2,0	178	149	2.679842878809897e-06	3.70722905589e-05	0.077,0.77,NA	0.77,0.0,1.0	-0.166
1842	gene:Solyc09g090460.2	NA	9	+	69974597	69974756	69974597	69974729	69974833	69975034	1842	64,6,29	11,3,0	18,45,22	0,0,0	176	149	2.7024261953177843e-06	3.73531809611e-05	0.831,0.629,1.0	1.0,1.0,1.0	-0.18
11788	gene:Solyc02g089930.2	NA	2	-	51604141	51604353	51604147	51604353	51603979	51604042	11788	20,12,7	309,163,149	6,8,10	127,176,171	155	149	2.745135296877689e-06	3.79115441632e-05	0.059,0.066,0.043	0.043,0.042,0.053	0.01
9423	gene:Solyc11g072820.1	NA	11	-	56010818	56010974	56010873	56010974	56010462	56010684	9423	48,30,25	13,0,0	39,26,34	0,0,0	204	149	2.7960138451203982e-06	3.85816960969e-05	0.729,1.0,1.0	1.0,1.0,1.0	-0.09
6549	gene:Solyc02g024070.2	NA	2	+	24924107	24924314	24924107	24924242	24924400	24924732	6549	13,1,0	105,59,53	0,1,4	50,70,89	221	149	2.8432656059523907e-06	3.92007174755e-05	0.077,0.011,0.0	0.0,0.01,0.029	0.016
1321	gene:Solyc07g052040.1	NA	7	+	60576635	60576755	60576635	60576744	60577675	60577687	1321	0,0,0	9,0,0	2,1,0	0,0,1	160	149	3.010848508367765e-06	4.14763357964e-05	0.0,NA,NA	1.0,1.0,0.0	-0.667
13137	gene:Solyc09g018340.2	NA	9	+	14488105	14488307	14488105	14488226	14488388	14488444	13137	2,6,0	9,10,8	2,1,3	8,16,22	230	149	3.1594223784276786e-06	4.34864912255e-05	0.126,0.28,0.0	0.139,0.039,0.081	0.049
6223	gene:Solyc12g096610.1	NA	12	+	65448570	65448608	65448570	65448583	65449818	65449962	6223	14,8,0	1,0,0	1,5,9	2,0,0	174	149	3.203187824480308e-06	4.40518943009e-05	0.923,1.0,NA	0.3,1.0,1.0	0.195
15098	gene:Solyc01g080530.2	NA	1	+	79772113	79772264	79772113	79772171	79773025	79773201	15098	4,0,4	357,177,178	1,6,10	159,241,241	242	149	3.2133679777596875e-06	4.41548543667e-05	0.007,0.0,0.014	0.004,0.015,0.025	-0.008
3620	gene:Solyc01g109960.2	NA	1	-	96785283	96785377	96785287	96785377	96782506	96782590	3620	1,3,0	54,48,39	0,9,7	34,47,48	153	149	3.24144766209962e-06	4.45033932369e-05	0.018,0.057,0.0	0.0,0.157,0.124	-0.069
481	gene:Solyc07g045480.2	NA	7	+	58611075	58613527	58611075	58611209	58614293	58615110	481	186,111,105	3,1,0	117,185,216	0,0,2	2467	149	3.2880956660761763e-06	4.51060688318e-05	0.789,0.87,1.0	1.0,1.0,0.867	-0.069
13226	gene:Solyc11g073120.1	NA	11	+	56213650	56213883	56213650	56213781	56213965	56214095	13226	293,144,24	10,1,0	100,269,88	0,5,2	251	149	3.383474965726534e-06	4.63756731715e-05	0.946,0.988,1.0	1.0,0.97,0.963	0.0
14682	gene:Solyc03g026240.2	NA	3	-	3678483	3678706	3678585	3678706	3678244	3678357	14682	2,3,0	33,15,13	3,1,7	26,50,33	251	149	3.479843308982594e-06	4.76567012232e-05	0.035,0.106,0.0	0.064,0.012,0.112	-0.016
2810	gene:Solyc05g008790.2	NA	5	+	3030021	3030163	3030021	3030137	3031213	3031315	2810	46,26,42	0,0,0	30,32,57	2,3,9	175	149	3.49264185674863e-06	4.77920517176e-05	1.0,1.0,1.0	0.927,0.901,0.844	0.109
655	gene:Solyc12g049310.1	NA	12	-	37082679	37082924	37082862	37082924	37081692	37081752	655	174,39,50	2,2,0	49,93,103	0,2,8	332	149	3.59934242893109e-06	4.92110262197e-05	0.975,0.897,1.0	1.0,0.954,0.852	0.022
12281	gene:Solyc05g048810.2	NA	5	-	59499301	59499378	59499305	59499378	59499097	59499217	12281	151,64,55	2,1,1	99,155,168	6,7,9	153	149	3.713515784079856e-06	5.0729720207e-05	0.987,0.984,0.982	0.941,0.956,0.948	0.036
6137	gene:Solyc08g075650.2	NA	8	-	59799564	59799625	59799568	59799625	59798856	59798928	6137	0,7,0	0,0,2	7,0,6	0,0,0	153	149	3.732786029782547e-06	5.09505090643e-05	NA,1.0,0.0	1.0,NA,1.0	-0.5
745	gene:Solyc09g011930.2	NA	9	-	5201915	5202067	5201952	5202067	5201255	5201350	745	106,87,38	1,2,0	47,92,85	8,0,2	186	149	3.7393378156276162e-06	5.09974748848e-05	0.988,0.972,1.0	0.825,1.0,0.971	0.055
6884	gene:Solyc05g052020.2	NA	5	+	62366679	62366798	62366679	62366780	62366900	62367145	6884	22,14,6	37,28,15	7,22,28	26,36,24	167	149	3.7515270588760647e-06	5.11211829394e-05	0.347,0.308,0.263	0.194,0.353,0.51	-0.046
15422	gene:Solyc01g103690.2	NA	1	-	92247393	92247476	92247421	92247476	92247099	92247283	15422	44,30,17	5,3,5	22,48,43	0,2,9	177	149	3.801495196235641e-06	5.17590620863e-05	0.881,0.894,0.741	1.0,0.953,0.801	-0.079
12673	gene:Solyc09g009770.2	NA	9	-	3252849	3253085	3253022	3253085	3252525	3252591	12673	3,2,0	6,1,4	2,0,0	0,1,0	322	149	3.882238292092158e-06	5.27707564861e-05	0.188,0.481,0.0	1.0,0.0,NA	-0.277
14940	gene:Solyc09g065160.2	NA	9	-	63080455	63080574	63080505	63080574	63079935	63080127	14940	13,7,1	0,0,0	7,11,23	4,5,1	199	149	3.8820819616989595e-06	5.27707564861e-05	1.0,1.0,1.0	0.567,0.622,0.945	0.289
5208	gene:Solyc09g075070.2	NA	9	-	66887645	66887749	66887661	66887749	66887299	66887558	5208	9,2,3	295,122,103	6,14,8	98,155,173	165	149	3.904320656623047e-06	5.30269498956e-05	0.027,0.015,0.026	0.052,0.075,0.04	-0.033
4038	gene:Solyc07g065820.2	NA	7	+	67431996	67432216	67431996	67432077	67432322	67432435	4038	14,2,5	385,146,184	4,2,2	148,224,224	288	149	4.138797472086648e-06	5.61649892052e-05	0.018,0.007,0.014	0.014,0.005,0.005	0.005
12565	gene:Solyc04g058150.2	MTA	4	+	55246203	55246246	55246203	55246228	55246369	55246676	12565	0,0,2	0,0,0	0,0,0	0,0,5	167	149	4.148310517485672e-06	5.6247522178e-05	NA,NA,1.0	NA,NA,0.0	1.0
10457	gene:Solyc07g017530.2	NA	7	-	7472831	7472987	7472836	7472987	7471524	7471642	10457	4,7,3	2,0,0	4,3,1	5,0,7	154	149	4.259930967028998e-06	5.7713263093e-05	0.659,1.0,1.0	0.436,1.0,0.121	0.367
1603	gene:Solyc01g008340.2	NA	1	+	2466124	2466274	2466124	2466266	2470091	2470217	1603	0,0,0	0,4,0	0,2,0	0,0,0	157	149	4.2858323514413125e-06	5.80162260423e-05	NA,0.0,NA	NA,1.0,NA	-1.0
13171	gene:Solyc06g074690.2	NA	6	-	46223544	46223730	46223548	46223730	46223386	46223452	13171	0,0,0	0,0,6	0,2,2	0,0,0	153	149	4.343127796810646e-06	5.8743311859e-05	NA,NA,0.0	NA,1.0,1.0	-1.0
5524	gene:Solyc01g068200.2	NA	1	-	77297473	77297665	77297477	77297665	77297131	77297269	5524	2,0,0	0,0,0	0,2,1	4,0,0	153	149	4.399796752914392e-06	5.94607322098e-05	1.0,NA,NA	0.0,1.0,1.0	0.333
12745	gene:Solyc06g048470.2	NA	6	-	31118017	31118138	31118026	31118138	31117902	31117936	12745	2,1,2	24,21,12	1,4,8	10,22,25	158	149	4.431467181410181e-06	5.98394081589e-05	0.073,0.043,0.136	0.086,0.146,0.232	-0.071
7460	gene:Solyc03g116640.2	NA	3	+	65969627	65969797	65969627	65969634	65971604	65971674	7460	3,2,0	37,17,34	2,10,4	12,21,23	312	149	4.481582664247074e-06	6.0466324786e-05	0.037,0.053,0.0	0.074,0.185,0.077	-0.082
2495	gene:Solyc06g071990.2	NA	6	+	44352613	44352794	44352613	44352773	44353209	44353259	2495	305,257,158	27,0,0	125,259,268	0,0,0	170	149	4.522072647644651e-06	6.09624481191e-05	0.908,1.0,1.0	1.0,1.0,1.0	-0.031
6507	gene:Solyc09g009690.2	NA	9	+	3084488	3084597	3084488	3084593	3085117	3085214	6507	11,7,3	429,205,133	4,2,7	164,209,239	153	149	4.564897452827995e-06	6.1489206199e-05	0.024,0.032,0.021	0.023,0.009,0.028	0.006
5104	gene:Solyc06g065700.2	NA	6	+	41136262	41136487	41136262	41136339	41136557	41136674	5104	29,9,7	167,86,71	5,16,17	90,128,123	297	149	4.5751288900325905e-06	6.15764268426e-05	0.08,0.05,0.047	0.027,0.059,0.065	0.009
3583	gene:Solyc07g052670.2	NA	7	-	61117601	61117729	61117681	61117729	61116909	61116987	3583	84,42,13	15,5,0	20,46,30	3,10,17	229	149	4.58315700633091e-06	6.16338743271e-05	0.785,0.845,1.0	0.813,0.75,0.534	0.178
13525	gene:Solyc12g010860.1	TFT8	12	-	3784084	3784182	3784152	3784182	3783277	3783584	13525	137,119,22	3,0,0	38,112,41	2,5,7	217	149	4.629364609877849e-06	6.22042410244e-05	0.969,1.0,1.0	0.929,0.939,0.801	0.1
3865	gene:Solyc04g049630.2	NA	4	-	42632334	42632551	42632371	42632551	42632115	42632217	3865	16,4,7	7,1,3	4,11,3	6,6,13	186	149	4.6520821626148335e-06	6.24582988466e-05	0.647,0.762,0.651	0.348,0.595,0.156	0.32
15934	gene:Solyc02g093140.2	NA	2	-	54057333	54057383	54057339	54057383	54056939	54057244	15934	1,0,0	0,2,0	0,4,0	0,0,0	155	149	4.684939696589228e-06	6.28479676319e-05	1.0,0.0,NA	NA,1.0,NA	-0.5
11183	gene:Solyc01g108890.2	NA	1	-	96029900	96030109	96029905	96030109	96029565	96029822	11183	11,3,1	289,117,49	6,1,1	69,128,125	154	149	4.7231190784607255e-06	6.33083328317e-05	0.036,0.024,0.019	0.078,0.008,0.008	-0.005
2066	gene:Solyc03g118570.2	NA	3	+	67449789	67449945	67449789	67449906	67450183	67450364	2066	5,1,0	0,0,0	1,2,1	2,3,6	188	149	4.8197150332283275e-06	6.45503174344e-05	1.0,1.0,NA	0.284,0.346,0.117	0.751
15391	gene:Solyc02g030230.2	NA	2	-	25329714	25329756	25329718	25329756	25328194	25328308	15391	5,2,2	3,0,2	11,4,9	4,0,2	153	149	4.92576701896537e-06	6.59168152995e-05	0.619,1.0,0.493	0.728,1.0,0.814	-0.143
5817	gene:Solyc09g097880.2	NA	9	+	71880104	71880349	71880104	71880345	71880951	71881114	5817	3,0,4	39,36,18	2,0,2	23,43,44	153	149	4.947591094781916e-06	6.61548620039e-05	0.07,0.0,0.178	0.078,0.0,0.042	0.043
12545	gene:Solyc01g098090.2	NA	1	+	88698883	88699076	88698883	88699072	88699314	88699431	12545	12,4,5	257,212,261	13,11,8	233,289,324	153	149	4.997828612909553e-06	6.67721307673e-05	0.043,0.018,0.018	0.052,0.036,0.023	-0.011
4529	gene:Solyc01g103940.2	NA	1	+	92418316	92418395	92418316	92418391	92418520	92418622	4529	24,0,1	356,252,157	1,4,4	196,260,291	153	149	5.0201150986813515e-06	6.70152661341e-05	0.062,0.0,0.006	0.005,0.015,0.013	0.012
9164	gene:Solyc02g068430.2	NA	2	-	38386689	38386745	38386731	38386745	38386445	38386559	9164	0,0,2	0,2,2	1,3,3	0,0,0	191	149	5.123902705943988e-06	6.8345107452e-05	NA,0.0,0.438	1.0,1.0,1.0	-0.781
5411	gene:Solyc03g063880.2	NA	3	-	36625627	36625700	36625640	36625700	36625156	36625234	5411	7,6,0	312,143,148	2,5,10	119,168,171	162	149	5.149910840966403e-06	6.86361694439e-05	0.02,0.037,0.0	0.015,0.027,0.051	-0.012
14018	gene:Solyc03g118890.2	NA	3	+	67674883	67674992	67674883	67674984	67675151	67675188	14018	77,29,32	85,35,26	16,37,22	45,60,55	157	149	5.1665768690170445e-06	6.88023514328e-05	0.462,0.44,0.539	0.252,0.369,0.275	0.182
13687	gene:Solyc12g099630.1	NA	12	+	66701780	66701897	66701780	66701844	66702531	66702648	13687	19,6,7	3,0,0	2,7,13	4,0,0	202	149	5.1810132774207134e-06	6.89385963123e-05	0.824,1.0,1.0	0.269,1.0,1.0	0.185
13220	gene:Solyc08g048250.2	NA	8	+	14491495	14491584	14491495	14491565	14491699	14491800	13220	1,0,0	52,25,32	0,0,4	25,39,38	168	149	5.207367836132975e-06	6.92330745643e-05	0.017,0.0,0.0	0.0,0.0,0.085	-0.023
10803	gene:Solyc12g096630.1	NA	12	+	65466261	65466366	65466261	65466342	65466443	65466469	10803	110,45,28	12,5,0	40,69,51	1,3,0	173	149	5.227370866983725e-06	6.94070474821e-05	0.888,0.886,1.0	0.972,0.952,1.0	-0.05
6624	gene:Solyc03g120540.2	NA	3	+	68909200	68909422	68909200	68909260	68909662	68909798	6624	11,4,7	12,2,0	2,6,6	5,5,2	311	149	5.228921102933738e-06	6.94070474821e-05	0.305,0.489,1.0	0.161,0.365,0.59	0.226
4376	gene:Solyc08g062190.2	NA	8	-	50667577	50667718	50667707	50667718	50667063	50667144	4376	29,11,13	497,376,526	7,13,26	520,594,632	279	149	5.3566204890524015e-06	7.10445628455e-05	0.03,0.015,0.013	0.007,0.012,0.021	0.006
1227	gene:Solyc04g051150.2	NA	4	+	49732054	49732193	49732054	49732097	49732915	49733094	1227	18,11,2	1,0,2	8,9,7	0,0,4	245	149	5.365966176952061e-06	7.11109810338e-05	0.916,1.0,0.378	1.0,1.0,0.516	-0.074
3292	gene:Solyc09g055570.2	NA	9	+	42208617	42208823	42208617	42208761	42208918	42208990	3292	12,7,1	99,103,38	10,12,8	61,116,109	211	149	5.400394599977756e-06	7.1509425426e-05	0.079,0.046,0.018	0.104,0.068,0.049	-0.026
10456	gene:Solyc07g017530.2	NA	7	-	7472738	7472987	7472836	7472987	7471524	7471642	10456	9,7,2	2,0,0	5,8,5	5,0,7	247	149	5.560455523189892e-06	7.35694490651e-05	0.731,1.0,1.0	0.376,1.0,0.301	0.351
6654	gene:Solyc02g093440.2	NA	2	+	54316236	54316381	54316236	54316378	54316862	54317051	6654	6,2,5	272,132,96	4,8,5	109,175,197	152	149	5.649907184209757e-06	7.46926842506e-05	0.021,0.015,0.049	0.035,0.043,0.024	-0.006
6381	gene:Solyc01g067720.2	NA	1	-	76662976	76663123	76663044	76663123	76662395	76662457	6381	2,1,0	0,1,0	0,0,0	4,0,2	217	149	5.6865843626198855e-06	7.51169842518e-05	1.0,0.407,NA	0.0,NA,0.0	0.704
3789	gene:Solyc06g007660.1	NA	6	-	1667990	1668200	1668169	1668200	1667106	1667396	3789	11,5,6	99,64,58	6,2,10	111,95,176	328	149	5.818198795789273e-06	7.67936657483e-05	0.048,0.034,0.045	0.024,0.009,0.025	0.023
16851	gene:Solyc12g042840.1	NA	12	-	39611345	39611566	39611408	39611566	39610854	39610960	16851	9,7,1	34,15,1	2,1,0	8,21,15	212	149	5.966641403313426e-06	7.86895836883e-05	0.157,0.247,0.413	0.149,0.032,0.0	0.212
10320	gene:Solyc02g005350.2	NA	2	-	8038670	8038786	8038704	8038786	8037966	8038335	10320	36,21,15	677,360,255	13,13,16	292,409,396	183	149	6.009642373546641e-06	7.91372982968e-05	0.041,0.045,0.046	0.035,0.025,0.032	0.013
1105	gene:Solyc07g008320.2	NA	7	-	3080802	3080937	3080894	3080937	3080252	3080360	1105	745,236,207	9,5,4	171,366,306	4,0,4	241	149	6.010244395750388e-06	7.91372982968e-05	0.981,0.967,0.97	0.964,1.0,0.979	-0.008
2230	gene:Solyc01g065710.2	NA	1	-	72298732	72298861	72298755	72298861	72298073	72298224	2230	4,0,1	32,8,7	0,2,0	9,15,26	172	149	6.038115108931557e-06	7.94404662767e-05	0.098,0.0,0.11	0.0,0.104,0.0	0.035
3965	gene:Solyc12g014090.1	NA	12	-	4907891	4908070	4908029	4908070	4907344	4907478	3965	12,6,4	4,0,2	6,14,3	0,4,0	287	149	6.137580027153161e-06	8.06843218806e-05	0.609,1.0,0.509	1.0,0.645,1.0	-0.176
4037	gene:Solyc07g065820.2	NA	7	+	67431996	67432216	67431996	67432097	67432322	67432435	4037	8,0,2	3,1,0	4,2,2	0,0,6	268	149	6.2683139444032634e-06	8.23369154572e-05	0.597,0.0,1.0	1.0,1.0,0.156	-0.186
11592	gene:Solyc04g056650.2	NA	4	-	54636663	54636801	54636753	54636801	54636509	54636585	11592	8,2,0	0,0,0	0,0,3	0,3,0	239	149	6.286644124842097e-06	8.24455657108e-05	1.0,1.0,NA	NA,0.0,1.0	0.5
7567	gene:Solyc09g031680.1	NA	9	-	28218444	28218516	28218509	28218516	28218270	28218369	7567	83,27,55	5,4,6	40,50,75	0,3,0	214	149	6.285183597269132e-06	8.24455657108e-05	0.92,0.825,0.865	1.0,0.921,1.0	-0.104
16481	gene:Solyc05g052210.2	NA	5	-	62493664	62493809	62493775	62493809	62492972	62493018	16481	33,9,15	4,1,1	16,26,26	0,0,2	260	149	6.39498034753998e-06	8.37992908371e-05	0.825,0.838,0.896	1.0,1.0,0.882	-0.108
13505	gene:Solyc12g042110.1	NA	12	-	40737441	40737658	40737594	40737658	40737228	40737358	13505	2,0,0	3,2,1	0,5,1	6,8,0	302	149	6.452803534312997e-06	8.44894635287e-05	0.248,0.0,0.0	0.0,0.236,1.0	-0.329
2939	gene:Solyc03g005250.2	NA	3	-	144792	144933	144846	144933	144102	144470	2939	0,3,2	37,21,28	0,2,1	14,22,25	203	149	6.462449582785296e-06	8.45482330492e-05	0.0,0.095,0.05	0.0,0.063,0.029	0.018
5446	gene:Solyc10g051390.1	NA	10	+	52082526	52082725	52082526	52082701	52082821	52082910	5446	253,177,357	0,0,0	278,318,449	0,32,0	173	149	6.4914895784429064e-06	8.48604375274e-05	1.0,1.0,1.0	1.0,0.895,1.0	0.035
13553	gene:Solyc03g026260.2	NA	3	-	3703336	3703438	3703363	3703438	3702977	3703085	13553	7,6,4	13,3,8	2,5,6	1,6,5	176	149	6.519732802033882e-06	8.50939329807e-05	0.313,0.629,0.297	0.629,0.414,0.504	-0.103
1415	gene:Solyc02g093300.2	NA	2	-	54205627	54205823	54205730	54205823	54205067	54205190	1415	3,1,0	32,31,9	0,0,1	8,29,22	252	149	6.515969024871138e-06	8.50939329807e-05	0.053,0.019,0.0	0.0,0.0,0.026	0.015
10268	gene:Solyc06g064880.2	NA	6	+	40444470	40444580	40444470	40444570	40444960	40445035	10268	5,1,3	46,13,16	13,6,6	7,15,26	159	149	6.568977147902097e-06	8.56684505852e-05	0.092,0.067,0.149	0.635,0.273,0.178	-0.259
6694	gene:Solyc05g005490.2	NA	5	-	358544	358785	358668	358785	358327	358381	6694	200,36,31	3729,1620,1413	39,54,50	1505,2176,2261	273	149	6.577420077534208e-06	8.57103714873e-05	0.028,0.012,0.012	0.014,0.013,0.012	0.004
8599	gene:Solyc02g005200.2	NA	2	-	7266060	7266215	7266071	7266215	7263947	7264401	8599	4,1,7	20,7,0	6,5,3	11,16,18	160	149	6.893129922972076e-06	8.97530411654e-05	0.157,0.117,1.0	0.337,0.225,0.134	0.193
10886	gene:Solyc09g030360.1	NA	9	-	32210269	32210382	32210316	32210382	32209148	32209152	10886	49,31,17	1,1,2	19,34,22	0,0,6	196	149	7.01007863196367e-06	9.12033484236e-05	0.974,0.959,0.866	1.0,1.0,0.736	0.021
6470	gene:Solyc06g084000.2	NA	6	-	49273018	49273126	49273074	49273126	49272655	49272934	6470	190,80,74	1,0,2	67,128,124	8,0,9	205	149	7.589206905175008e-06	9.86596897673e-05	0.993,1.0,0.964	0.859,1.0,0.909	0.063
9390	gene:Solyc09g009670.2	NA	9	+	3069475	3069670	3069475	3069654	3069828	3069905	9390	23,2,7	8,1,2	5,9,7	8,2,11	165	149	7.609271223754438e-06	9.88421419739e-05	0.722,0.644,0.76	0.361,0.803,0.365	0.199
11713	gene:Solyc01g108670.2	NA	1	-	95897226	95897320	95897254	95897320	95897027	95897147	11713	2,2,2	91,33,53	2,0,0	32,55,47	177	149	7.721262134016107e-06	0.000100217458561	0.018,0.049,0.031	0.05,0.0,0.0	0.016
12876	gene:Solyc01g090650.1	NA	1	-	84292060	84292162	84292131	84292162	84290450	84290540	12876	14,8,4	0,0,4	4,14,14	0,0,2	220	149	7.953149567416014e-06	0.000103145554477	1.0,1.0,0.404	1.0,1.0,0.826	-0.141
3802	gene:Solyc11g007670.1	NA	11	+	1898694	1898770	1898694	1898766	1899056	1899126	3802	3,0,1	19,17,12	0,0,1	16,26,22	153	149	8.0631408064119e-06	0.000104489381217	0.133,0.0,0.075	0.0,0.0,0.042	0.055
11302	gene:Solyc12g056210.1	NA	12	-	62169703	62169872	62169747	62169872	62169602	62169621	11302	27,9,16	1215,560,852	7,16,13	933,852,997	193	149	8.085353873130517e-06	0.000104694475547	0.017,0.012,0.014	0.006,0.014,0.01	0.004
14388	gene:Solyc01g081450.2	NA	1	-	80661601	80661825	80661757	80661825	80660170	80660484	14388	5,2,0	0,0,0	0,0,0	0,4,1	305	149	8.131054095902537e-06	0.000105203133223	1.0,1.0,NA	NA,0.0,0.0	1.0
2249	gene:Solyc06g050130.2	NA	6	-	32489015	32489084	32489019	32489084	32488861	32488944	2249	1,2,4	148,100,141	5,10,8	211,259,220	153	149	8.347677955477258e-06	0.000107920729278	0.007,0.019,0.027	0.023,0.036,0.034	-0.013
14232	gene:Solyc12g008360.1	NA	12	-	1794158	1794250	1794163	1794250	1792843	1792947	14232	6,2,3	245,123,123	7,2,5	115,151,185	154	149	8.547066940392668e-06	0.000110411401382	0.023,0.015,0.023	0.056,0.013,0.025	-0.011
571	gene:Solyc12g010930.1	NA	12	+	3819129	3819200	3819129	3819186	3819466	3819662	571	3,0,0	4,0,3	0,1,2	0,1,0	163	149	8.604502366539773e-06	0.000111065832516	0.407,NA,0.0	NA,0.478,1.0	-0.535
3876	gene:Solyc02g077200.2	NA	2	-	42199808	42199997	42199983	42199997	42199358	42199447	3876	11,7,0	2,4,0	5,20,24	0,0,0	324	149	8.68777493830348e-06	0.000112052474086	0.717,0.446,NA	1.0,1.0,1.0	-0.418
3809	gene:Solyc01g103410.2	NA	1	-	92020719	92020902	92020742	92020902	92019572	92019658	3809	3,1,0	3,1,6	0,3,6	4,8,9	172	149	8.707838656311227e-06	0.000112222955262	0.464,0.464,0.0	0.0,0.245,0.366	0.106
3807	gene:Solyc06g008350.2	NA	6	+	2224064	2224196	2224064	2224145	2224624	2224717	3807	2,3,0	49,24,23	0,2,0	23,36,67	200	149	8.722372187953033e-06	0.00011232195387	0.03,0.085,0.0	0.0,0.04,0.0	0.025
4885	gene:Solyc05g015710.2	NA	5	-	11757546	11757682	11757572	11757682	11755996	11756260	4885	8,3,2	37,20,6	2,1,0	9,21,25	175	149	8.890043617014146e-06	0.000114391275521	0.155,0.113,0.221	0.159,0.039,0.0	0.097
13898	gene:Solyc04g076380.2	NA	4	-	61284922	61285021	61284944	61285021	61284783	61284841	13898	26,30,27	576,525,358	38,53,54	519,795,930	171	149	9.152995405788569e-06	0.000117682395049	0.038,0.047,0.062	0.06,0.055,0.048	-0.005
11706	gene:Solyc12g088290.1	NA	12	+	63737594	63737724	63737594	63737719	63738098	63738359	11706	3,0,0	0,0,0	0,0,0	2,0,0	154	149	9.172814920060335e-06	0.000117844792308	1.0,NA,NA	0.0,NA,NA	1.0
13584	gene:Solyc11g013400.1	NA	11	+	6414938	6415027	6414938	6414986	6415105	6415189	13584	9,5,1	282,156,59	2,1,1	105,154,140	190	149	9.31509422603254e-06	0.000119578966051	0.024,0.025,0.013	0.015,0.005,0.006	0.012
3214	gene:Solyc09g007500.2	NA	9	-	1077561	1077700	1077564	1077700	1075062	1075534	3214	1029,463,370	17,14,11	378,574,716	3,8,6	152	149	9.393827428884833e-06	0.000120495315369	0.983,0.97,0.971	0.992,0.986,0.992	-0.015
3111	gene:Solyc06g050990.2	NA	6	+	34082901	34083143	34082901	34082993	34084076	34084370	3111	0,0,0	0,0,2	0,0,3	0,0,0	299	149	9.533784513241743e-06	0.00012219494099	NA,NA,0.0	NA,NA,1.0	-1.0
11888	gene:Solyc05g005860.1	NA	5	+	671283	671330	671283	671304	671853	671925	11888	3,0,0	0,2,0	0,0,0	2,0,0	175	149	9.618074730782059e-06	0.000123178983642	1.0,0.0,NA	0.0,NA,NA	0.5
3966	gene:Solyc06g060130.2	NA	6	+	38079225	38079310	38079225	38079304	38079404	38079856	3966	76,42,41	8,0,4	29,57,77	2,1,1	155	149	9.64899927754305e-06	0.000123388257093	0.901,1.0,0.908	0.933,0.982,0.987	-0.031
870	gene:Solyc01g005480.2	NA	1	+	334785	335031	334785	334970	335733	336980	870	3,2,9	43,20,25	0,2,0	33,31,41	210	149	9.649469016827197e-06	0.000123388257093	0.047,0.066,0.203	0.0,0.044,0.0	0.091
16663	gene:Solyc01g109010.2	NA	1	-	96101972	96102136	96102003	96102136	96101554	96101743	16663	2,0,0	0,0,2	1,0,6	0,0,2	180	149	9.690272444460284e-06	0.000123813434281	1.0,NA,0.0	1.0,NA,0.713	-0.357
12341	gene:Solyc09g061860.2	NA	9	+	60548433	60548512	60548433	60548497	60548636	60548694	12341	9,5,2	79,63,35	0,0,6	49,62,71	164	149	1.0222553916459838e-05	0.000130512715228	0.094,0.067,0.049	0.0,0.0,0.071	0.046
8681	gene:Solyc02g086250.2	NA	2	-	48969632	48969698	48969640	48969698	48967601	48967993	8681	4,2,2	3,0,0	0,1,6	0,0,6	157	149	1.0681516612633235e-05	0.000136266227106	0.559,1.0,1.0	NA,1.0,0.487	0.11
13145	gene:Solyc01g099220.2	NA	1	+	89526107	89526411	89526107	89526222	89527284	89527571	13145	141,119,125	11,0,1	119,127,160	1,2,0	338	149	1.0777253489129512e-05	0.000137380650426	0.85,1.0,0.982	0.981,0.966,1.0	-0.038
9518	gene:Solyc04g058100.2	NA	4	+	55214329	55214510	55214329	55214475	55214668	55214740	9518	561,233,96	23176,9916,17890	164,429,260	20349,27975,26679	184	149	1.0974912387776657e-05	0.000139791560818	0.019,0.019,0.004	0.006,0.012,0.008	0.005
2964	gene:Solyc07g062250.2	NA	7	-	65033523	65033763	65033542	65033763	65032978	65033025	2964	209,69,99	29,7,0	129,169,144	4,10,19	168	149	1.1246402279942985e-05	0.000143138410384	0.865,0.897,1.0	0.966,0.937,0.87	-0.004
15714	gene:Solyc01g104490.2	NA	1	+	92952562	92952789	92952562	92952688	92953239	92953374	15714	0,0,0	5,5,9	0,10,1	8,10,10	250	149	1.1307316256815043e-05	0.000143802044529	0.0,0.0,0.0	0.0,0.373,0.056	-0.143
16880	gene:Solyc09g065660.2	NA	9	+	63878116	63878181	63878116	63878177	63878273	63878317	16880	43,11,10	3,0,9	8,12,10	0,0,0	153	149	1.1398751209446793e-05	0.000144852502772	0.933,1.0,0.52	1.0,1.0,1.0	-0.182
7051	gene:Solyc02g021420.2	NA	2	-	22635760	22635947	22635811	22635947	22635566	22635667	7051	12,9,12	0,0,8	18,24,22	0,0,0	200	149	1.143335645881919e-05	0.000145179715282	1.0,1.0,0.528	1.0,1.0,1.0	-0.157
4221	gene:Solyc06g071570.2	NA	6	+	44061981	44062199	44061981	44062101	44062500	44063063	4221	12,1,0	0,0,2	5,6,2	2,1,0	247	149	1.160887103160406e-05	0.000147294290109	1.0,1.0,0.0	0.601,0.784,1.0	-0.128
2750	gene:Solyc01g111410.2	NA	1	+	97668633	97668799	97668633	97668718	97668888	97668982	2750	1,4,0	2,3,2	1,6,7	1,3,10	230	149	1.166988922154326e-05	0.000147953978352	0.245,0.463,0.0	0.393,0.564,0.312	-0.187
9684	gene:Solyc04g057960.2	NA	4	-	55086509	55086609	55086513	55086609	55085516	55086002	9684	14,3,9	5,5,0	8,19,16	3,3,0	153	149	1.17738025292965e-05	0.000149156062491	0.732,0.369,1.0	0.722,0.86,1.0	-0.16
7118	gene:Solyc08g075700.2	NA	8	-	59825983	59826165	59826097	59826165	59825071	59825184	7118	10,3,6	0,0,0	0,0,0	0,0,1	263	149	1.179259760248389e-05	0.000149278805017	1.0,1.0,1.0	NA,NA,0.0	1.0
6724	gene:Solyc05g018520.2	NA	5	-	22149799	22149842	22149811	22149842	22149160	22149236	6724	414,184,115	24,11,7	100,205,179	0,12,10	161	149	1.2068125854113948e-05	0.000152648755499	0.941,0.939,0.938	1.0,0.941,0.943	-0.022
14613	gene:Solyc01g068060.2	NA	1	-	77086416	77086512	77086427	77086512	77086245	77086289	14613	1,0,2	0,0,0	3,0,1	0,1,5	160	149	1.2124138612781605e-05	0.000153239016407	1.0,NA,1.0	1.0,0.0,0.157	0.614
16996	gene:Solyc09g091840.2	NA	9	-	71043354	71043458	71043358	71043458	71042596	71042650	16996	37,25,28	882,498,710	19,47,27	716,816,960	153	149	1.2239232086345507e-05	0.000154574523568	0.039,0.047,0.037	0.025,0.053,0.027	0.006
11400	gene:Solyc11g012900.1	NA	11	-	5693099	5693182	5693106	5693182	5692411	5692445	11400	10,6,5	4,3,0	1,3,0	0,2,0	156	149	1.245715089869797e-05	0.000157205600217	0.705,0.656,1.0	1.0,0.589,NA	-0.008
13988	gene:Solyc03g113140.2	NA	3	-	63405907	63406003	63405915	63406003	63405552	63405666	13988	37,22,16	19,4,6	27,21,18	6,20,7	157	149	1.2480258388039684e-05	0.000157376058273	0.649,0.839,0.717	0.81,0.499,0.709	0.062
2292	gene:Solyc03g120200.1	NA	3	-	68656651	68656739	68656659	68656739	68656457	68656573	2292	3,1,2	0,4,2	4,14,10	0,0,0	157	149	1.2536001807630194e-05	0.000157957477043	1.0,0.192,0.487	1.0,1.0,1.0	-0.44
309	gene:Solyc11g012770.1	NA	11	+	5541787	5541874	5541787	5541865	5541947	5542523	309	0,4,2	124,116,96	4,6,5	90,164,135	158	149	1.2788983981588599e-05	0.000161021362834	0.0,0.031,0.019	0.04,0.033,0.034	-0.019
4259	gene:Solyc11g072260.1	NA	11	-	55469719	55469831	55469758	55469831	55469111	55469250	4259	49,29,47	1022,509,770	37,45,49	543,745,827	188	149	1.2808068957507271e-05	0.000161137892878	0.037,0.043,0.046	0.051,0.046,0.045	-0.005
6160	gene:Solyc10g076590.1	NA	10	+	59554848	59554933	59554848	59554865	59555023	59555114	6160	8,2,0	163,108,40	0,2,3	33,87,77	217	149	1.2846096022284176e-05	0.000161492371237	0.033,0.013,0.0	0.0,0.016,0.026	0.001
6211	gene:Solyc02g085250.2	NA	2	-	48217373	48217501	48217413	48217501	48216901	48216943	6211	8,1,0	41,12,44	1,3,3	31,43,46	189	149	1.2996733021674305e-05	0.000163260876953	0.133,0.062,0.0	0.025,0.052,0.049	0.023
13683	gene:Solyc02g086790.2	NA	2	-	49400877	49401113	49401068	49401113	49400671	49400733	13683	19,2,0	0,0,0	0,0,0	1,0,0	340	149	1.3098256037531789e-05	0.000164410192361	1.0,1.0,NA	0.0,NA,NA	1.0
5782	gene:Solyc08g075080.2	NA	8	+	59237129	59237233	59237129	59237188	59237319	59237902	5782	4,0,2	0,0,1	0,2,0	1,0,0	194	149	1.321264279770708e-05	0.000165719092106	1.0,NA,0.606	0.0,1.0,NA	0.303
4275	gene:Solyc09g091850.2	NA	9	-	71061978	71062073	71062000	71062073	71060895	71061034	4275	2,1,2	31,17,21	1,6,0	12,21,25	171	149	1.3540070506288583e-05	0.000169696005971	0.053,0.049,0.077	0.068,0.199,0.0	-0.029
14202	gene:Solyc12g095850.1	NA	12	+	64969106	64969212	64969106	64969190	64969287	64969353	14202	4,0,2	40,5,8	0,4,0	7,23,17	171	149	1.3585760539938084e-05	0.000170138558083	0.08,0.0,0.179	0.0,0.132,0.0	0.042
7517	gene:Solyc04g055010.2	NA	4	-	53542760	53543115	53542878	53543115	53540403	53540482	7517	101,82,27	1,0,2	32,85,61	0,0,2	267	149	1.4039071926173588e-05	0.000175681302356	0.983,1.0,0.883	1.0,1.0,0.945	-0.026
7700	gene:Solyc05g052310.2	NA	5	+	62582972	62583048	62582972	62583036	62583202	62583282	7700	3,0,4	8,0,2	0,0,0	6,0,3	161	149	1.4344456891312568e-05	0.000179365890022	0.258,NA,0.649	0.0,NA,0.0	0.454
7572	gene:Solyc05g053280.2	NA	5	+	63417618	63417761	63417618	63417747	63418315	63418476	7572	1,0,3	154,91,45	0,1,6	45,101,94	163	149	1.4530404861274383e-05	0.00018155253574	0.006,0.0,0.057	0.0,0.009,0.055	-0.0
10700	gene:Solyc04g016070.2	NA	4	-	6741966	6742009	6741970	6742009	6741771	6741824	10700	113,32,77	222,98,124	86,96,153	124,141,264	153	149	1.4544672029780811e-05	0.000181592390392	0.331,0.241,0.377	0.403,0.399,0.361	-0.071
9564	gene:Solyc08g075340.2	NA	8	+	59473370	59473506	59473370	59473473	59474066	59474161	9564	7,0,3	6,0,0	5,5,8	0,0,0	182	149	1.4716931634158752e-05	0.000183603242221	0.489,NA,1.0	1.0,1.0,1.0	-0.256
3805	gene:Solyc04g039620.2	NA	4	-	13384880	13385196	13384984	13385196	13384660	13384756	3805	148,57,61	3,0,0	55,84,102	4,0,0	253	149	1.4856074888886968e-05	0.000185198202018	0.967,1.0,1.0	0.89,1.0,1.0	0.026
7948	gene:Solyc05g007260.2	NA	5	-	1927257	1927266	1927261	1927266	1927045	1927108	7948	1,2,4	15,4,6	1,9,7	3,2,5	153	149	1.5132836581248734e-05	0.000188505007657	0.061,0.327,0.394	0.245,0.814,0.577	-0.285
12296	gene:Solyc09g057920.2	NA	9	+	52258223	52258460	52258223	52258453	52265996	52266260	12296	1,0,3	0,0,0	0,0,1	2,4,1	156	149	1.550991096479444e-05	0.000193055406565	1.0,NA,1.0	0.0,0.0,0.489	0.837
13219	gene:Solyc12g099750.1	NA	12	-	66769655	66769872	66769818	66769872	66768593	66768680	13219	10,10,7	24,14,11	1,9,14	10,30,41	312	149	1.5553847912876523e-05	0.000193375483294	0.166,0.254,0.233	0.046,0.125,0.14	0.114
14070	gene:Solyc07g008190.2	NA	7	-	2936935	2937082	2936969	2937082	2934641	2934700	14070	2,0,4	0,4,0	1,1,0	0,0,0	183	149	1.5559218109270223e-05	0.000193375483294	1.0,0.0,1.0	1.0,1.0,NA	-0.333
7370	gene:Solyc07g023990.1	NA	7	-	23738096	23738212	23738118	23738212	23737910	23738025	7370	0,0,0	3,0,0	1,0,7	0,0,2	171	149	1.611079559346144e-05	0.000200078994063	0.0,NA,NA	1.0,NA,0.753	-0.877
9906	gene:Solyc10g083960.1	NA	10	+	63657925	63657985	63657925	63657956	63658145	63658403	9906	22,15,3	3,3,5	6,11,16	3,4,0	178	149	1.622287066123455e-05	0.000201318333648	0.86,0.807,0.334	0.626,0.697,1.0	-0.107
9811	gene:Solyc05g054810.2	NA	5	+	64628947	64629067	64628947	64628971	64629265	64629366	9811	2,0,0	0,0,0	0,2,0	2,0,0	245	149	1.6239607443427256e-05	0.000201373589123	1.0,NA,NA	0.0,1.0,NA	0.5
13698	gene:Solyc10g007060.2	NA	10	+	1446795	1446868	1446795	1446861	1446936	1447062	13698	1,1,1	2,0,1	0,3,1	0,0,2	156	149	1.626536413666003e-05	0.000201540524786	0.323,1.0,0.489	NA,1.0,0.323	-0.057
12926	gene:Solyc12g009140.1	NA	12	-	2455462	2455694	2455600	2455694	2455170	2455229	12926	17,21,18	1478,926,720	9,19,41	606,828,996	287	149	1.6435363398821537e-05	0.0002034931361	0.006,0.012,0.013	0.008,0.012,0.021	-0.003
14608	gene:Solyc11g006460.1	NA	11	-	1151429	1151598	1151444	1151598	1151180	1151326	14608	274,120,147	22,0,0	143,230,265	0,0,0	164	149	1.647585526626437e-05	0.000203840524815	0.919,1.0,1.0	1.0,1.0,1.0	-0.027
15977	gene:Solyc02g081640.2	NA	2	+	45514916	45515109	45514916	45515077	45515196	45515254	15977	8,7,3	3,0,0	0,3,5	0,2,4	181	149	1.65625081613312e-05	0.000204758066583	0.687,1.0,1.0	NA,0.553,0.507	0.366
11126	gene:Solyc09g075060.2	NA	9	-	66881485	66881573	66881502	66881573	66881303	66881394	11126	11,7,10	8,0,0	4,12,8	0,0,0	166	149	1.6589116763883386e-05	0.000204932472577	0.552,1.0,1.0	1.0,1.0,1.0	-0.149
7052	gene:Solyc02g021420.2	NA	2	-	22635806	22635947	22635811	22635947	22635566	22635667	7052	9,10,7	0,0,8	9,15,13	0,0,0	154	149	1.6634072678459134e-05	0.000205333097453	1.0,1.0,0.458	1.0,1.0,1.0	-0.181
16268	gene:Solyc01g080210.2	NA	1	-	79424293	79424443	79424326	79424443	79423992	79424155	16268	1,0,0	58,18,9	0,3,0	9,34,25	182	149	1.6718512726368115e-05	0.000206220149829	0.014,0.0,0.0	0.0,0.067,0.0	-0.018
10697	gene:Solyc05g015860.2	NA	5	+	12532241	12532397	12532241	12532311	12532552	12532631	10697	8,10,3	421,149,189	6,1,9	165,255,329	235	149	1.6734691942571246e-05	0.000206264515049	0.012,0.041,0.01	0.023,0.002,0.017	0.007
13229	gene:Solyc11g073120.1	NA	11	+	56213650	56213830	56213650	56213781	56213965	56214095	13229	215,115,10	10,1,0	59,199,60	0,5,2	198	149	1.6916534075238182e-05	0.000208349168366	0.942,0.989,1.0	1.0,0.968,0.958	0.002
3703	gene:Solyc06g073810.2	NA	6	-	45560858	45560985	45560868	45560985	45560610	45560769	3703	14,3,5	72,32,23	4,2,3	15,35,46	159	149	1.6981872055796277e-05	0.000208996868326	0.154,0.081,0.169	0.2,0.051,0.058	0.032
5811	gene:Solyc12g088810.1	NA	12	-	64041948	64042024	64041984	64042024	64041142	64041182	5811	2,3,0	25,25,6	0,4,0	7,38,34	185	149	1.705896751988178e-05	0.000209788187962	0.061,0.088,0.0	0.0,0.078,0.0	0.024
12591	gene:Solyc11g011480.1	NA	11	-	4535215	4535342	4535222	4535342	4535013	4535128	12591	9,6,4	68,32,20	5,3,0	28,32,37	156	149	1.7229629541373252e-05	0.000211728123742	0.112,0.152,0.16	0.146,0.082,0.0	0.065
608	gene:Solyc05g006200.2	NA	5	+	871840	872035	871840	871976	872378	872883	608	2,1,2	0,0,0	0,0,0	0,0,2	208	149	1.733111067572509e-05	0.000212815653414	1.0,1.0,1.0	NA,NA,0.0	1.0
3914	gene:Solyc08g083290.2	NA	8	+	65801501	65801648	65801501	65801624	65802599	65803194	3914	5,3,3	76,37,51	6,12,3	64,65,123	173	149	1.740913928277252e-05	0.000213613787622	0.054,0.065,0.048	0.075,0.137,0.021	-0.022
11812	gene:Solyc05g026470.1	NA	5	+	41463758	41463844	41463758	41463790	41464189	41464287	11812	0,0,0	2,1,2	0,0,2	0,0,0	203	149	1.7462080677991716e-05	0.000214103132801	0.0,0.0,0.0	NA,NA,1.0	-1.0
7108	gene:Solyc01g103040.2	NA	1	-	91716816	91716952	91716869	91716952	91716113	91716276	7108	4,2,2	0,0,0	0,0,0	0,2,0	202	149	1.7487585912005698e-05	0.000214255602284	1.0,1.0,1.0	NA,0.0,NA	1.0
8104	gene:Solyc07g007210.2	NA	7	+	1950539	1950653	1950539	1950614	1950907	1951661	8104	2,0,0	0,0,0	0,0,0	2,0,0	188	149	1.781600637058373e-05	0.000218116349838	1.0,NA,NA	0.0,NA,NA	1.0
10566	gene:Solyc01g102490.2	NA	1	+	91283757	91283868	91283757	91283835	91283986	91284048	10566	0,0,0	2,0,0	2,1,0	0,0,0	182	149	1.7937311122633717e-05	0.000219437568085	0.0,NA,NA	1.0,1.0,NA	-1.0
2859	gene:Solyc04g054180.2	NA	4	-	51887090	51887214	51887121	51887214	51886511	51886570	2859	3,0,0	0,0,2	0,0,2	0,0,0	180	149	1.797467664853468e-05	0.000219730704176	1.0,NA,0.0	NA,NA,1.0	-0.5
16370	gene:Solyc12g009980.1	NA	12	+	3128494	3128594	3128494	3128565	3129264	3129321	16370	0,0,0	2,0,0	2,0,0	0,0,0	178	149	1.8010387025214288e-05	0.000220003185175	0.0,NA,NA	1.0,NA,NA	-1.0
11357	gene:Solyc05g013580.2	NA	5	+	6884316	6884509	6884316	6884486	6884617	6885487	11357	1,2,0	0,0,0	0,0,0	0,2,0	172	149	1.810681074902724e-05	0.000220599717214	1.0,1.0,NA	NA,0.0,NA	1.0
1145	gene:Solyc07g052510.2	NA	7	+	61020618	61020820	61020618	61020816	61020946	61021115	1145	404,303,226	17373,7101,4298	170,307,292	3644,6756,7351	153	149	1.8177817931770293e-05	0.000220599717214	0.022,0.04,0.049	0.043,0.042,0.037	-0.004
12802	gene:Solyc02g091780.1	NA	2	+	52999323	52999466	52999323	52999444	52999587	52999672	12802	0,1,0	0,0,2	0,0,2	0,0,0	171	149	1.812121282195601e-05	0.000220599717214	NA,1.0,0.0	NA,NA,1.0	-0.5
12842	gene:Solyc01g079070.2	NA	1	+	78145495	78145715	78145495	78145695	78145784	78145917	12842	0,2,0	2,1,0	2,0,1	0,0,0	169	149	1.8148490427390037e-05	0.000220599717214	0.0,0.638,NA	1.0,NA,1.0	-0.681
1396	gene:Solyc08g007360.2	NA	8	-	1923363	1923550	1923388	1923550	1922533	1922614	1396	1,2,2	0,0,0	0,0,0	0,0,2	174	149	1.8076534546159823e-05	0.000220599717214	1.0,1.0,1.0	NA,NA,0.0	1.0
14557	gene:Solyc03g113770.2	NA	3	-	63823428	63823665	63823444	63823665	63823068	63823164	14557	2,0,0	0,0,0	0,0,0	2,0,0	165	149	1.819662196560885e-05	0.000220599717214	1.0,NA,NA	0.0,NA,NA	1.0
1496	gene:Solyc07g027020.2	NA	7	-	33218352	33218455	33218360	33218455	33217683	33218250	1496	18,12,1	61,21,15	9,4,11	25,43,28	157	149	1.819605357600264e-05	0.000220599717214	0.219,0.352,0.06	0.255,0.081,0.272	0.008
15299	gene:Solyc02g092010.2	NA	2	-	53229113	53229315	53229128	53229315	53228949	53229018	15299	0,2,2	0,0,0	0,0,0	0,0,2	164	149	1.8207248056481643e-05	0.000220599717214	NA,1.0,1.0	NA,NA,0.0	1.0
3460	gene:Solyc03g053010.2	NA	3	+	21503419	21503547	21503419	21503530	21506656	21506992	3460	0,0,0	2,1,0	2,0,0	0,0,0	166	149	1.818542114956844e-05	0.000220599717214	0.0,0.0,NA	1.0,NA,NA	-1.0
4956	gene:Solyc06g005080.2	NA	6	-	63321	63466	63342	63466	60666	60783	4956	0,0,0	0,0,2	0,0,2	0,0,0	170	149	1.8135109744567863e-05	0.000220599717214	NA,NA,0.0	NA,NA,1.0	-1.0
6286	gene:Solyc09g007670.2	NA	9	+	1219024	1219105	1219024	1219081	1219875	1220187	6286	0,0,2	0,0,0	0,0,0	0,0,2	173	149	1.8091914419950225e-05	0.000220599717214	NA,NA,1.0	NA,NA,0.0	1.0
13077	gene:Solyc09g074100.2	NA	9	-	65776195	65776260	65776198	65776260	65775760	65775911	13077	1,0,0	0,0,2	0,4,2	0,0,0	152	149	1.8285220050830912e-05	0.000220891387099	1.0,NA,0.0	NA,1.0,1.0	-0.5
1314	gene:Solyc02g084950.2	NA	2	+	47988906	47988966	47988906	47988961	47989440	47989876	1314	0,4,0	2,0,0	2,0,4	0,0,0	154	149	1.8279076301795488e-05	0.000220891387099	0.0,1.0,NA	1.0,NA,1.0	-0.5
14951	gene:Solyc09g072580.2	NA	9	+	65113995	65114055	65113995	65114052	65114186	65114550	14951	0,0,0	0,2,0	0,2,0	2,0,0	152	149	1.8285220050830912e-05	0.000220891387099	NA,0.0,NA	0.0,1.0,NA	-0.5
6385	gene:Solyc01g067720.2	NA	1	-	76663034	76663123	76663044	76663123	76662395	76662457	6385	0,0,2	0,1,0	0,0,0	4,0,2	159	149	1.825131846111681e-05	0.000220891387099	NA,0.0,1.0	0.0,NA,0.0	0.5
14196	gene:Solyc02g021340.2	NA	2	+	22492482	22492689	22492482	22492531	22497701	22497843	14196	73,54,23	6,5,0	20,69,66	0,0,0	307	149	1.8539137910123198e-05	0.000223793879058	0.855,0.84,1.0	1.0,1.0,1.0	-0.102
698	gene:Solyc09g005320.2	NA	9	+	245603	245868	245603	245843	247550	247621	698	6,1,1	0,0,4	0,4,5	0,0,0	174	149	1.902445956225374e-05	0.000229483418399	1.0,1.0,0.176	NA,1.0,1.0	-0.275
16423	gene:Solyc06g071100.2	NA	6	-	43676726	43676922	43676731	43676922	43676567	43676642	16423	0,0,0	0,1,0	0,3,0	0,0,0	154	149	1.9232049647341588e-05	0.000231816904315	NA,0.0,NA	NA,1.0,NA	-1.0
7860	gene:Solyc10g005840.2	NA	10	+	651017	651265	651017	651071	651367	651601	7860	3,0,1	0,0,0	0,0,0	0,0,2	343	149	1.9296300515448795e-05	0.000232420466091	1.0,NA,1.0	NA,NA,0.0	1.0
3687	gene:Solyc07g039340.2	NA	7	-	47178139	47178247	47178145	47178247	47177924	47178026	3687	3,3,8	53,31,20	10,10,11	34,54,21	155	149	1.9423691407091052e-05	0.000233783093419	0.052,0.085,0.278	0.22,0.151,0.335	-0.097
16410	gene:Solyc02g062920.2	NA	2	+	34864156	34864306	34864156	34864278	34864473	34864544	16410	3,8,4	1,0,2	1,8,2	0,0,2	177	149	1.9818031127135573e-05	0.000238354353828	0.716,1.0,0.627	1.0,1.0,0.457	-0.038
4900	gene:Solyc07g007410.2	NA	7	-	2138630	2139022	2138814	2139022	2137943	2138090	4900	0,0,0	2,0,0	1,1,0	0,2,0	333	149	1.9914731597233247e-05	0.000239341785244	0.0,NA,NA	1.0,0.183,NA	-0.592
5529	gene:Solyc02g094520.2	NA	2	-	55037675	55037878	55037695	55037878	55037203	55037434	5529	9,3,4	60,19,35	1,5,5	26,46,31	169	149	2.009843153317093e-05	0.000241372592032	0.117,0.122,0.092	0.033,0.087,0.124	0.029
405	gene:Solyc03g119670.2	NA	3	+	68231217	68231319	68231217	68231276	68231749	68231828	405	42,8,0	5,0,0	11,25,27	2,0,0	192	149	2.0251118871547744e-05	0.000243028251582	0.867,1.0,NA	0.81,1.0,1.0	-0.003
6131	gene:Solyc05g018810.2	NA	5	+	23877988	23878138	23877988	23878002	23879263	23879625	6131	32,16,37	56,39,43	45,35,31	86,78,96	285	149	2.070832799530362e-05	0.0002483332998	0.23,0.177,0.31	0.215,0.19,0.144	0.056
16667	gene:Solyc02g050280.2	NA	2	+	4887508	4888048	4887508	4887677	4893667	4893877	16667	382,172,172	6,0,3	161,262,258	3,0,0	520	149	2.093054787495728e-05	0.000250814672013	0.948,1.0,0.943	0.939,1.0,1.0	-0.016
10797	gene:Solyc08g079540.2	NA	8	-	63053808	63054000	63053813	63054000	63052807	63052909	10797	5,4,1	0,0,0	3,4,2	2,3,1	154	149	2.1018184845677777e-05	0.000251680864993	1.0,1.0,1.0	0.592,0.563,0.659	0.395
5174	gene:Solyc06g005190.2	NA	6	+	205435	205593	205435	205589	205689	205797	5174	9,13,5	51,69,56	6,21,18	34,81,113	153	149	2.1128254018568243e-05	0.000252814210311	0.147,0.155,0.08	0.147,0.202,0.134	-0.034
13297	gene:Solyc06g083810.2	NA	6	-	49120562	49120659	49120589	49120659	49118819	49118950	13297	148,60,67	4,0,4	41,82,71	2,0,2	176	149	2.1154369536935985e-05	0.000252916216779	0.969,1.0,0.934	0.946,1.0,0.968	-0.004
15651	gene:Solyc02g091550.1	NA	2	+	52816539	52816623	52816539	52816581	52816714	52816869	15651	19,6,9	9,1,9	4,6,4	6,1,8	191	149	2.1167635540800738e-05	0.000252916216779	0.622,0.824,0.438	0.342,0.824,0.281	0.146
10762	gene:Solyc04g071470.2	NA	4	+	58450359	58450447	58450359	58450441	58454130	58454218	10762	3,0,2	0,1,0	0,6,0	0,0,0	155	149	2.135696887427934e-05	0.00025499256428	1.0,0.0,1.0	NA,1.0,NA	-0.333
5533	gene:Solyc01g103250.2	NA	1	+	91898791	91899040	91898791	91898964	91899494	91899619	5533	8,9,1	6,0,0	0,8,1	0,0,5	225	149	2.1440190254288992e-05	0.000255799882706	0.469,1.0,1.0	NA,1.0,0.117	0.264
9487	gene:Solyc11g008350.1	NA	11	-	2554216	2554331	2554241	2554331	2553352	2553545	9487	11,0,0	0,0,0	0,1,2	1,0,0	174	149	2.1458329237215687e-05	0.00025583010268	1.0,NA,NA	0.0,1.0,1.0	0.333
1229	gene:Solyc04g009730.2	NA	4	+	3056080	3056311	3056080	3056105	3056410	3056564	1229	6,2,1	11,3,2	0,1,10	11,14,16	355	149	2.1869860156175375e-05	0.000260383438374	0.186,0.219,0.173	0.0,0.029,0.208	0.114
5329	gene:Solyc05g056060.2	NA	5	+	65454734	65454896	65454734	65454741	65455831	65456017	5329	2,1,0	1,0,0	0,0,1	0,2,0	304	149	2.1872018217618447e-05	0.000260383438374	0.495,1.0,NA	NA,0.0,1.0	0.248
5165	gene:Solyc06g082090.2	NA	6	+	48027046	48027284	48027046	48027130	48027395	48027480	5165	0,0,3	2,0,0	1,0,0	0,0,0	303	149	2.194414647439765e-05	0.000261052534945	0.0,NA,1.0	1.0,NA,NA	-0.5
9563	gene:Solyc06g053520.2	NA	6	+	36312411	36312517	36312411	36312498	36313236	36313359	9563	0,0,0	1,0,0	5,2,2	0,0,0	168	149	2.2004078678443272e-05	0.000261575679315	0.0,NA,NA	1.0,1.0,1.0	-1.0
12994	gene:Solyc04g056270.2	NA	4	-	53926350	53926573	53926381	53926573	53925875	53926122	12994	64,31,43	1,1,0	55,63,36	1,0,8	180	149	2.2160345681286718e-05	0.000263242425184	0.981,0.962,1.0	0.979,1.0,0.788	0.059
5804	gene:Solyc08g016180.2	NA	8	-	7002225	7002347	7002236	7002347	7002052	7002145	5804	0,0,0	0,0,6	0,1,1	0,0,0	160	149	2.243525618271467e-05	0.000266315101089	NA,NA,0.0	NA,1.0,1.0	-1.0
11999	gene:Solyc11g018500.1	NA	11	+	8628419	8628570	8628419	8628561	8628866	8628992	11999	3,0,0	35,2,6	2,1,1	7,27,20	158	149	2.251359027227906e-05	0.000267051581283	0.075,0.0,0.0	0.212,0.034,0.045	-0.072
15950	gene:Solyc01g068280.2	NA	1	-	77420927	77421005	77420949	77421005	77419214	77419424	15950	83,66,48	0,2,1	51,62,84	3,4,2	171	149	2.2921863510944813e-05	0.000271697836974	1.0,0.966,0.977	0.937,0.931,0.973	0.034
12320	gene:Solyc01g101040.2	NA	1	+	90901800	90901869	90901800	90901852	90902141	90902256	12320	17,10,11	1004,684,330	3,12,4	264,541,547	166	149	2.3209980494206708e-05	0.000274715675265	0.015,0.013,0.029	0.01,0.02,0.007	0.007
16582	gene:Solyc06g054440.2	NA	6	+	37215785	37215936	37215785	37215921	37216252	37216894	16582	64,17,32	3,0,3	30,49,49	2,2,5	164	149	2.3200892135283364e-05	0.000274715675265	0.951,1.0,0.906	0.932,0.957,0.899	0.023
7463	gene:Solyc03g116640.2	NA	3	+	65972268	65972397	65972268	65972366	65974387	65974454	7463	1,0,0	0,0,0	0,0,0	6,1,2	180	149	2.374513900866708e-05	0.000280847087856	1.0,NA,NA	0.0,0.0,0.0	1.0
4184	gene:Solyc02g094440.2	NA	2	+	54969057	54969283	54969057	54969089	54969531	54969680	4184	18,9,5	0,0,2	4,5,18	0,1,2	343	149	2.376320459508723e-05	0.000280858120351	1.0,1.0,0.521	1.0,0.685,0.796	0.013
2380	gene:Solyc01g087470.2	NA	1	+	82433831	82433954	82433831	82433944	82434051	82434204	2380	277,141,157	18,8,2	175,226,230	10,9,5	159	149	2.397447554271032e-05	0.000283150992487	0.935,0.943,0.987	0.943,0.959,0.977	-0.005
15288	gene:Solyc02g085420.2	NA	2	-	48330294	48330437	48330374	48330437	48328882	48328891	15288	79,72,42	334,363,251	78,116,108	268,388,481	229	149	2.426499516799331e-05	0.000286375857299	0.133,0.114,0.098	0.159,0.163,0.127	-0.035
11912	gene:Solyc02g031860.2	NA	2	-	27087961	27088051	27087963	27088051	27087718	27087861	11912	14,4,11	324,89,173	8,6,6	145,180,239	151	149	2.4386062100431968e-05	0.000287597637419	0.041,0.042,0.059	0.052,0.032,0.024	0.011
15857	gene:Solyc08g066870.2	NA	8	-	55745703	55745834	55745761	55745834	55745145	55745346	15857	0,2,3	0,0,0	0,0,0	0,0,1	207	149	2.4457979283335693e-05	0.00028823842875	NA,1.0,1.0	NA,NA,0.0	1.0
11968	gene:Solyc09g030390.2	NA	9	-	31896099	31896198	31896111	31896198	31895845	31895973	11968	2,0,0	79,103,25	0,3,6	77,109,98	161	149	2.4551956997314747e-05	0.000289138097024	0.023,0.0,0.0	0.0,0.025,0.054	-0.019
4130	gene:Solyc01g097190.2	NA	1	+	88136695	88136795	88136695	88136733	88137306	88137408	4130	0,3,0	0,0,0	0,0,11	0,1,8	211	149	2.477012236622127e-05	0.000291497929612	NA,1.0,NA	NA,0.0,0.493	0.754
15050	gene:Solyc03g031650.2	NA	3	-	4106663	4106855	4106779	4106855	4106476	4106539	15050	1,0,0	0,0,0	0,0,2	2,0,0	265	149	2.4939093133634715e-05	0.000293275863515	1.0,NA,NA	0.0,NA,1.0	0.5
13684	gene:Solyc02g086790.2	NA	2	-	49407162	49407264	49407182	49407264	49407013	49407082	13684	4,3,2	153,123,78	1,6,7	109,168,136	169	149	2.5319905783591902e-05	0.00029754065628	0.023,0.021,0.022	0.008,0.031,0.043	-0.005
4077	gene:Solyc06g060750.2	NA	6	+	38781190	38781380	38781190	38781283	38782322	38782504	4077	35,15,7	7,5,1	25,25,30	2,1,0	246	149	2.575428312839823e-05	0.00030242834049	0.752,0.645,0.809	0.883,0.938,1.0	-0.205
15018	gene:Solyc03g006870.2	NA	3	+	1385341	1385534	1385341	1385505	1385612	1385735	15018	1,1,0	0,0,0	0,0,1	4,0,0	178	149	2.58618069966254e-05	0.000303473587756	1.0,1.0,NA	0.0,NA,1.0	0.5
13660	gene:Solyc03g113220.2	NA	3	-	63434993	63435236	63435045	63435236	63434773	63434894	13660	5,6,7	490,365,437	10,30,21	474,501,707	201	149	2.589399021770905e-05	0.000303633892446	0.008,0.012,0.012	0.015,0.043,0.022	-0.016
1023	gene:Solyc02g032400.1	NA	2	-	28418702	28418877	28418737	28418877	28418443	28418606	1023	0,0,0	0,0,4	0,0,1	2,0,0	184	149	2.5995610946402492e-05	0.000304607612755	NA,NA,0.0	0.0,NA,1.0	-0.5
16861	gene:Solyc09g011210.2	NA	9	-	4554574	4554688	4554581	4554688	4553222	4553605	16861	20,4,5	47,31,46	2,10,11	21,55,49	156	149	2.6167355603190732e-05	0.000306182341473	0.289,0.11,0.094	0.083,0.148,0.177	0.028
3195	gene:Solyc02g083540.2	NA	2	-	46903300	46903532	46903379	46903532	46903043	46903129	3195	0,0,0	4,5,0	0,1,0	0,0,1	228	149	2.6163707355368842e-05	0.000306182341473	0.0,0.0,NA	NA,1.0,0.0	-0.5
12313	gene:Solyc07g056110.2	NA	7	-	63976517	63976760	63976521	63976760	63976159	63976276	12313	9,0,2	123,55,83	0,2,0	80,87,151	153	149	2.6214535604445388e-05	0.00030651560782	0.067,0.0,0.023	0.0,0.022,0.0	0.023
15130	gene:Solyc02g063070.2	NA	2	-	35121161	35121216	35121204	35121216	35119255	35119758	15130	4,0,8	0,0,1	0,0,0	0,0,3	192	149	2.6586614301763143e-05	0.000310644596043	1.0,NA,0.861	NA,NA,0.0	0.93
9785	gene:Solyc02g083320.2	NA	2	-	46770922	46771089	46770945	46771089	46770093	46770166	9785	18,7,5	585,131,268	14,19,13	348,487,426	172	149	2.6688819018727847e-05	0.000311616673913	0.026,0.044,0.016	0.034,0.033,0.026	-0.002
12218	gene:Solyc03g114170.2	NA	3	+	64182350	64182500	64182350	64182429	64182588	64182691	12218	0,0,0	0,0,4	4,0,1	0,0,0	220	149	2.6784790639662423e-05	0.000312514642673	NA,NA,0.0	1.0,NA,1.0	-1.0
3158	gene:Solyc04g014270.2	NA	4	+	4582345	4582498	4582345	4582423	4582759	4582900	3158	1,0,0	0,1,0	0,0,0	4,0,2	224	149	2.687000327728422e-05	0.000313285891696	1.0,0.0,NA	0.0,NA,0.0	0.5
15270	gene:Solyc01g094620.2	NA	1	-	86049434	86049548	86049466	86049548	86048967	86049152	15270	6,0,0	0,0,0	1,3,1	4,0,0	181	149	2.7056312051994497e-05	0.000315049824355	1.0,NA,NA	0.171,1.0,1.0	0.276
433	gene:Solyc03g093640.2	NA	3	-	55202744	55202908	55202748	55202908	55202628	55202670	433	3,0,0	208,120,39	6,3,0	74,172,142	153	149	2.705972992688312e-05	0.000315049824355	0.014,0.0,0.0	0.073,0.017,0.0	-0.025
2121	gene:Solyc09g061420.2	NA	9	-	59095920	59096061	59096008	59096061	59095611	59095806	2121	12,13,12	0,9,0	25,13,37	0,0,3	237	149	2.7109667505182466e-05	0.000315407224565	1.0,0.476,1.0	1.0,1.0,0.886	-0.137
12825	gene:Solyc05g055260.2	NA	5	-	64978592	64978747	64978613	64978747	64978461	64978484	12825	2,6,2	8,6,13	1,0,5	2,5,14	170	149	2.744454147200732e-05	0.000319076856986	0.18,0.467,0.119	0.305,0.0,0.238	0.074
16513	gene:Solyc07g045540.2	NA	7	+	58676966	58677103	58676966	58677035	58677249	58677344	16513	92,47,15	2,0,0	45,77,83	0,2,4	217	149	2.8002752080302644e-05	0.000325336013361	0.969,1.0,1.0	1.0,0.964,0.934	0.024
12356	gene:Solyc12g006030.1	NA	12	-	627909	628144	627935	628144	627756	627804	12356	2,0,2	95,70,82	1,1,5	50,63,116	175	149	2.8719249782204032e-05	0.00033342398136	0.018,0.0,0.02	0.017,0.013,0.035	-0.009
13466	gene:Solyc01g111060.2	NA	1	+	97457216	97457313	97457216	97457251	97459019	97459126	13466	1,0,0	0,0,0	0,0,0	8,1,2	211	149	2.902858472459263e-05	0.000336776779469	1.0,NA,NA	0.0,0.0,0.0	1.0
5740	gene:Solyc09g090120.2	NA	9	+	69657644	69657838	69657644	69657708	69657904	69657965	5740	17,18,0	270,136,172	2,15,7	146,217,266	279	149	2.9155134680791433e-05	0.00033800574457	0.033,0.066,0.0	0.007,0.036,0.014	0.014
16899	gene:Solyc03g118690.2	NA	3	+	67546393	67546571	67546393	67546500	67546671	67546854	16899	0,0,0	2,0,0	1,1,5	0,0,3	220	149	2.9197846184545107e-05	0.000338261690815	0.0,NA,NA	1.0,1.0,0.53	-0.843
9694	gene:Solyc01g104060.2	NA	1	-	92537377	92537501	92537399	92537501	92537122	92537156	9694	2,0,1	34,14,5	0,3,2	16,27,27	171	149	2.924804926127892e-05	0.000338604005325	0.049,0.0,0.148	0.0,0.088,0.061	0.016
1667	gene:Solyc02g094130.2	NA	2	-	54765228	54765354	54765298	54765354	54763974	54764543	1667	42,17,19	712,468,288	13,26,39	452,946,1022	219	149	2.973437650004572e-05	0.000343991273088	0.039,0.024,0.043	0.019,0.018,0.025	0.015
2530	gene:Solyc01g103540.2	NA	1	+	92132031	92132183	92132031	92132177	92132372	92132543	2530	56,25,21	15,9,3	17,38,54	19,18,38	155	149	2.9915989956130136e-05	0.000345848253421	0.782,0.728,0.871	0.462,0.67,0.577	0.224
15935	gene:Solyc02g093140.2	NA	2	-	54060756	54060958	54060893	54060958	54059916	54059965	15935	2,0,0	29,29,9	4,4,9	13,39,26	286	149	2.9991660498685244e-05	0.00034647871075	0.035,0.0,0.0	0.138,0.051,0.153	-0.102
14074	gene:Solyc07g008190.2	NA	7	-	2936873	2937082	2936935	2937082	2934641	2934700	14074	0,0,0	0,0,2	3,1,1	1,1,0	211	149	3.014956683437667e-05	0.000348057640222	NA,NA,0.0	0.679,0.414,1.0	-0.698
12325	gene:Solyc07g024000.2	NA	7	+	23796670	23796806	23796670	23796784	23796869	23796944	12325	31,37,19	1,0,0	32,47,37	0,1,8	171	149	3.0433772697698877e-05	0.000351091369341	0.964,1.0,1.0	1.0,0.976,0.801	0.062
8530	gene:Solyc02g088920.2	NA	2	-	50845871	50846016	50845964	50846016	50845217	50845404	8530	24,13,2	18,4,10	6,17,7	6,15,12	242	149	3.114734921495838e-05	0.000359070672068	0.451,0.667,0.11	0.381,0.411,0.264	0.057
9706	gene:Solyc12g044410.1	NA	12	-	38530274	38530376	38530277	38530376	38530079	38530177	9706	111,91,114	2,0,10	187,203,218	1,4,0	152	149	3.140767812005605e-05	0.000361817334801	0.982,1.0,0.918	0.995,0.98,1.0	-0.025
10449	gene:Solyc10g078340.1	NA	10	-	60161875	60162071	60161901	60162071	60161648	60161789	10449	12,0,1	462,294,79	1,8,3	107,239,164	175	149	3.1434553090626024e-05	0.000361872632595	0.022,0.0,0.011	0.008,0.028,0.015	-0.006
995	gene:Solyc02g092130.2	NA	2	+	53328445	53328490	53328445	53328478	53330693	53331094	995	3,0,2	5,0,0	0,1,0	4,0,4	161	149	3.1765063393840136e-05	0.000365420831028	0.357,NA,1.0	0.0,1.0,0.0	0.345
5118	gene:Solyc01g008960.2	NA	1	+	2981941	2982093	2981941	2982079	2982272	2982403	5118	19,9,12	846,497,498	8,7,16	657,774,844	163	149	3.214295038347622e-05	0.000369508685579	0.02,0.016,0.022	0.011,0.008,0.017	0.007
2109	gene:Solyc05g009070.2	NA	5	+	3218919	3218980	3218919	3218972	3219051	3219159	2109	48,30,52	15,5,9	41,46,43	0,10,13	157	149	3.225362094071751e-05	0.000370521098866	0.752,0.851,0.846	1.0,0.814,0.758	-0.041
7353	gene:Solyc03g114460.2	NA	3	+	64463358	64463459	64463358	64463457	64463814	64464027	7353	37,29,17	191,143,122	28,39,31	120,111,151	151	149	3.231689662961529e-05	0.000370988015721	0.16,0.167,0.121	0.187,0.257,0.168	-0.055
4468	gene:Solyc04g076230.2	NA	4	-	61171519	61171653	61171579	61171653	61170509	61170866	4468	31,5,4	293,127,136	2,9,3	152,169,176	209	149	3.236119837778117e-05	0.00037123661652	0.07,0.027,0.021	0.009,0.037,0.012	0.02
13070	gene:Solyc09g074100.2	NA	9	-	65779449	65779519	65779487	65779519	65779252	65779306	13070	0,0,0	2,2,0	0,1,0	0,0,0	187	149	3.284822485469977e-05	0.000376296960198	0.0,0.0,NA	NA,1.0,NA	-1.0
4362	gene:Solyc07g064110.2	NA	7	-	66393108	66393197	66393146	66393197	66392103	66392273	4362	1,0,0	0,0,0	0,0,0	2,0,2	187	149	3.284822485469977e-05	0.000376296960198	1.0,NA,NA	0.0,NA,0.0	1.0
13140	gene:Solyc10g006890.2	NA	10	+	1328395	1328574	1328395	1328519	1328649	1328701	13140	2,3,8	62,33,50	1,4,8	56,52,102	204	149	3.299694542472115e-05	0.00037773668041	0.023,0.062,0.105	0.013,0.053,0.054	0.023
4805	gene:Solyc10g076860.1	NA	10	+	59833366	59833530	59833366	59833495	59834109	59834168	4805	1,0,0	0,0,0	0,0,0	2,0,0	184	149	3.320106710468535e-05	0.000379543300591	1.0,NA,NA	0.0,NA,NA	1.0
8100	gene:Solyc07g007210.2	NA	7	+	1950539	1950649	1950539	1950614	1950907	1951661	8100	1,0,0	0,0,0	0,0,1	2,0,0	184	149	3.320106710468535e-05	0.000379543300591	1.0,NA,NA	0.0,NA,1.0	0.5
15595	gene:Solyc09g091480.2	NA	9	-	70751938	70751984	70751971	70751984	70749947	70750145	15595	2,0,0	0,0,2	0,0,1	0,0,0	182	149	3.3438056024315606e-05	0.000381986099238	1.0,NA,0.0	NA,NA,1.0	-0.5
671	gene:Solyc12g088940.1	NA	12	-	64126364	64126499	64126373	64126499	64125899	64126121	671	0,1,0	54,24,21	6,7,2	49,27,49	158	149	3.359950706555787e-05	0.000383563175018	0.0,0.038,0.0	0.104,0.196,0.037	-0.1
11161	gene:Solyc03g114150.2	NA	3	+	64172613	64172749	64172613	64172743	64173151	64173289	11161	26,17,29	1,0,0	37,39,53	3,5,8	155	149	3.366457951499527e-05	0.000384038588719	0.962,1.0,1.0	0.922,0.882,0.864	0.098
7627	gene:Solyc10g085340.1	NA	10	+	64550988	64551099	64550988	64551085	64551189	64551290	7627	2,1,3	1,5,1	0,0,0	4,2,3	163	149	3.371195056334557e-05	0.000384311547695	0.646,0.155,0.733	0.0,0.0,0.0	0.511
17034	gene:Solyc01g111890.2	NA	1	-	98064219	98064438	98064289	98064438	98063512	98063723	17034	45,80,27	2,2,0	50,88,63	2,12,7	219	149	3.448836684904919e-05	0.00039261652622	0.939,0.965,1.0	0.944,0.833,0.86	0.089
9499	gene:Solyc12g019220.1	NA	12	+	9701566	9701732	9701566	9701677	9701813	9702042	9499	22,14,12	0,2,0	16,20,25	0,5,7	204	149	3.4468915869387575e-05	0.00039261652622	1.0,0.836,1.0	1.0,0.745,0.723	0.123
2501	gene:Solyc07g064040.2	NA	7	+	66339919	66340165	66339919	66340082	66340263	66340825	2501	67,5,3	1219,603,356	3,2,4	410,736,624	232	149	3.4516067964269744e-05	0.000392659196487	0.034,0.005,0.005	0.005,0.002,0.004	0.011
8123	gene:Solyc03g112810.2	NA	3	+	63128108	63128231	63128108	63128210	63128988	63129244	8123	1,0,0	0,0,0	0,0,0	2,0,0	170	149	3.4887170361213594e-05	0.000396605675264	1.0,NA,NA	0.0,NA,NA	1.0
1329	gene:Solyc07g017990.2	NA	7	+	8763061	8763206	8763061	8763186	8763683	8763742	1329	0,0,0	2,0,0	1,0,0	0,1,0	169	149	3.5009835564144306e-05	0.000397724348166	0.0,NA,NA	1.0,0.0,NA	-0.5
6787	gene:Solyc07g063300.2	NA	7	+	65801212	65801436	65801212	65801422	65802242	65802353	6787	6,2,1	117,58,64	0,0,2	68,80,110	163	149	3.5110370236017924e-05	0.000398590234958	0.045,0.031,0.014	0.0,0.0,0.016	0.025
12801	gene:Solyc02g091780.1	NA	2	+	52999323	52999462	52999323	52999444	52999587	52999672	12801	0,0,0	0,0,2	0,1,1	0,0,0	167	149	3.5255937733158275e-05	0.000399965804332	NA,NA,0.0	NA,1.0,1.0	-1.0
13079	gene:Solyc02g085760.2	NA	2	+	48553811	48553995	48553811	48553977	48554203	48554374	13079	0,4,3	8,10,1	3,22,18	16,11,20	167	149	3.5467926622623695e-05	0.000402092476573	0.0,0.263,0.728	0.143,0.641,0.445	-0.079
2076	gene:Solyc03g005970.2	NA	3	-	656613	656690	656628	656690	656201	656221	2076	1,0,0	0,0,0	0,0,0	2,0,0	164	149	3.5626892846577536e-05	0.000403615517923	1.0,NA,NA	0.0,NA,NA	1.0
2724	gene:Solyc01g104470.2	NA	1	-	92935641	92935705	92935650	92935705	92935345	92935511	2724	1,0,0	0,0,0	0,2,0	2,0,0	158	149	3.637434763911772e-05	0.00041179881274	1.0,NA,NA	0.0,1.0,NA	0.5
1503	gene:Solyc09g061380.2	NA	9	-	58980994	58981114	58981002	58981114	58980795	58980909	1503	0,0,5	2,0,0	1,0,0	0,2,0	157	149	3.64995183670254e-05	0.000412361546927	0.0,NA,1.0	1.0,0.0,NA	0.0
5283	gene:Solyc03g113590.2	NA	3	-	63669169	63669251	63669177	63669251	63669012	63669083	5283	3,0,0	2,0,2	0,1,1	0,0,0	157	149	3.64995183670254e-05	0.000412361546927	0.587,NA,0.0	NA,1.0,1.0	-0.707
6278	gene:Solyc05g025650.2	NA	5	-	35398955	35399026	35398979	35399026	35398800	35398861	6278	5,1,0	88,31,27	0,3,5	38,50,45	173	149	3.649765169642505e-05	0.000412361546927	0.047,0.027,0.0	0.0,0.049,0.087	-0.021
14710	gene:Solyc05g055160.2	NA	5	-	64924340	64924476	64924349	64924476	64923994	64924204	14710	271,152,117	0,0,0	149,247,366	0,0,27	158	149	3.667812964703295e-05	0.000414094062881	1.0,1.0,1.0	1.0,1.0,0.927	0.024
16991	gene:Solyc09g091840.2	NA	9	-	71043332	71043411	71043337	71043411	71042596	71042650	16991	1,0,1	0,0,0	0,1,0	2,0,0	154	149	3.687581219575647e-05	0.000415467484072	1.0,NA,1.0	0.0,1.0,NA	0.5
2513	gene:Solyc01g103540.2	NA	1	+	92132031	92132125	92132031	92132120	92132372	92132543	2513	1,0,0	0,0,0	0,0,0	2,0,0	154	149	3.687581219575647e-05	0.000415467484072	1.0,NA,NA	0.0,NA,NA	1.0
3743	gene:Solyc02g083650.2	NA	2	-	46977770	46977881	46977775	46977881	46975995	46976109	3743	1,0,0	0,0,0	0,0,2	2,0,0	154	149	3.687581219575647e-05	0.000415467484072	1.0,NA,NA	0.0,NA,1.0	0.5
4697	gene:Solyc02g090500.2	NA	2	+	52039793	52039901	52039793	52039846	52039978	52040048	4697	0,2,0	6,2,0	0,1,0	2,6,6	204	149	3.69042322373874e-05	0.000415502114744	0.0,0.422,NA	0.0,0.109,0.0	0.175
3981	gene:Solyc01g086740.2	NA	1	+	81686984	81687109	81686984	81687105	81687391	81687485	3981	0,4,0	0,0,0	2,0,0	0,1,0	153	149	3.693904284803435e-05	0.000415608599456	NA,1.0,NA	1.0,0.0,NA	0.5
16697	gene:Solyc04g050180.2	NA	4	-	45761700	45761787	45761704	45761787	45761584	45761595	16697	0,1,0	0,0,0	0,0,3	0,2,0	153	149	3.700146032978899e-05	0.000416025335519	NA,1.0,NA	NA,0.0,1.0	0.5
12772	gene:Solyc09g010670.2	NA	9	+	3990312	3990369	3990312	3990316	3990431	3990475	12772	2,2,0	78,35,53	2,1,4	47,60,105	202	149	3.7125533474774604e-05	0.000416867184433	0.019,0.04,0.0	0.03,0.012,0.027	-0.003
16296	gene:Solyc12g027580.1	NA	12	-	24487257	24487417	24487260	24487417	24486390	24486500	16296	0,0,0	2,0,0	1,0,0	0,3,0	152	149	3.7127193879823646e-05	0.000416867184433	0.0,NA,NA	1.0,0.0,NA	-0.5
17022	gene:Solyc07g062400.2	NA	7	-	65162889	65162962	65162890	65162962	65162277	65162361	17022	0,0,0	2,0,0	1,0,1	0,0,0	150	149	3.737885856553669e-05	0.00041911876092	0.0,NA,NA	1.0,NA,1.0	-1.0
7186	gene:Solyc12g019140.1	NA	12	+	9294561	9294787	9294561	9294786	9294882	9295123	7186	0,0,1	0,0,0	0,0,0	0,0,2	150	149	3.737885856553669e-05	0.00041911876092	NA,NA,1.0	NA,NA,0.0	1.0
1371	gene:Solyc07g066520.2	NA	7	-	67927195	67927267	67927207	67927267	67926798	67927110	1371	179,83,75	3,0,5	60,149,122	1,3,7	161	149	3.7486702631858254e-05	0.00042004068096	0.982,1.0,0.933	0.982,0.979,0.942	0.004
10972	gene:Solyc04g017610.2	NA	4	+	7576589	7576711	7576589	7576675	7577906	7578059	10972	28,33,12	1,1,1	11,18,13	11,1,0	185	149	3.756207093050815e-05	0.000420597697243	0.958,0.964,0.906	0.446,0.935,1.0	0.149
12240	gene:Solyc10g024370.1	NA	10	+	13728523	13728618	13728523	13728614	13728838	13729033	12240	1,0,0	0,0,1	0,0,2	0,0,0	153	149	3.799526937701785e-05	0.000423423827938	1.0,NA,0.0	NA,NA,1.0	-0.5
12556	gene:Solyc07g008150.2	NA	7	-	2855138	2855337	2855142	2855337	2853467	2853737	12556	1,0,0	1,1,0	0,2,1	0,0,3	153	149	3.799526937701785e-05	0.000423423827938	0.493,0.0,NA	NA,1.0,0.245	-0.376
12664	gene:Solyc01g099460.1	NA	1	+	89710313	89710405	89710313	89710401	89711424	89711517	12664	0,0,0	0,1,0	0,2,0	0,0,2	153	149	3.799526937701785e-05	0.000423423827938	NA,0.0,NA	NA,1.0,0.0	-0.5
12771	gene:Solyc09g010670.2	NA	9	+	3990312	3990369	3990312	3990365	3990431	3990475	12771	0,0,0	1,0,0	2,0,1	0,0,0	153	149	3.799526937701785e-05	0.000423423827938	0.0,NA,NA	1.0,NA,1.0	-1.0
1898	gene:Solyc09g082800.2	NA	9	+	68468271	68468446	68468271	68468442	68468925	68469190	1898	0,2,0	0,0,0	0,0,0	0,1,2	153	149	3.799526937701785e-05	0.000423423827938	NA,1.0,NA	NA,0.0,0.0	1.0
2837	gene:Solyc04g081690.1	NA	4	-	65620906	65621009	65621001	65621009	65620675	65620777	2837	21,30,3	1,1,0	35,22,33	4,1,1	244	149	3.7905937797661105e-05	0.000423423827938	0.928,0.948,1.0	0.842,0.931,0.953	0.05
5517	gene:Solyc11g012740.1	NA	11	-	5502096	5502269	5502125	5502269	5501867	5502018	5517	8,4,3	4,0,0	9,7,7	2,0,0	178	149	3.788293770720414e-05	0.000423423827938	0.626,1.0,1.0	0.79,1.0,1.0	-0.055
1068	gene:Solyc07g064080.2	NA	7	+	66367146	66367366	66367146	66367361	66369411	66369466	1068	0,0,5	1,0,0	2,2,0	0,0,0	154	149	3.8113855702398586e-05	0.000424168660237	0.0,NA,1.0	1.0,1.0,NA	-0.5
11017	gene:Solyc07g064090.2	NA	7	-	66375403	66375473	66375408	66375473	66375263	66375323	11017	0,2,0	0,0,0	1,0,3	0,1,0	154	149	3.8113855702398586e-05	0.000424168660237	NA,1.0,NA	1.0,0.0,1.0	0.333
16427	gene:Solyc02g082190.2	NA	2	+	45893065	45893074	45893065	45893068	45893162	45893246	16427	0,0,0	1,0,0	2,0,0	0,0,0	155	149	3.823085800190548e-05	0.000425182127018	0.0,NA,NA	1.0,NA,NA	-1.0
5431	gene:Solyc06g071560.2	NA	6	+	44055301	44055405	44055301	44055397	44055491	44055599	5431	3,0,2	0,0,0	0,6,0	0,0,1	157	149	3.846017453917354e-05	0.000427442468624	1.0,NA,1.0	NA,1.0,0.0	0.5
10630	gene:Solyc07g032220.2	NA	7	+	36210938	36211110	36210938	36211058	36219984	36220501	10630	5,4,1	191,61,89	1,3,2	61,113,126	201	149	3.895110528117081e-05	0.000432605331216	0.019,0.046,0.008	0.012,0.019,0.012	0.01
5555	gene:Solyc05g005290.2	NA	5	-	232738	232983	232772	232983	232494	232545	5555	60,23,2	6,1,0	17,22,12	0,3,2	183	149	3.904012011389144e-05	0.0004333003988	0.891,0.949,1.0	1.0,0.857,0.83	0.051
12777	gene:Solyc01g009030.2	NA	1	+	3027094	3027215	3027094	3027200	3030789	3030927	12777	0,2,0	0,0,0	0,0,2	0,1,0	164	149	3.9215203100867555e-05	0.000434949136964	NA,1.0,NA	NA,0.0,1.0	0.5
9640	gene:Solyc10g051380.1	NA	10	+	52040563	52040805	52040563	52040674	52040947	52041176	9640	307,133,121	1190,764,1049	181,313,332	1639,2021,3405	280	149	3.9693979516342454e-05	0.000439961735099	0.121,0.085,0.058	0.056,0.076,0.049	0.028
12712	gene:Solyc07g063310.2	NA	7	+	65806347	65806456	65806347	65806428	65806532	65806649	12712	0,0,0	0,1,0	0,2,0	2,0,0	177	149	4.043529643750096e-05	0.000447875550338	NA,0.0,NA	0.0,1.0,NA	-0.5
15726	gene:Solyc02g086010.1	NA	2	+	48808792	48808923	48808792	48808894	48809000	48809144	15726	0,0,0	1,2,0	2,0,0	0,0,0	178	149	4.052004158616495e-05	0.000448511169292	0.0,0.0,NA	1.0,NA,NA	-1.0
3193	gene:Solyc04g077650.2	NA	4	+	62591169	62591269	62591169	62591238	62591346	62591384	3193	1,0,0	0,0,1	0,2,2	0,0,0	180	149	4.0685844709659514e-05	0.000449739077765	1.0,NA,0.0	NA,1.0,1.0	-0.5
9824	gene:Solyc11g011850.1	NA	11	-	4802297	4802373	4802328	4802373	4801868	4802100	9824	5,2,0	0,0,0	0,0,6	0,1,0	180	149	4.0685844709659514e-05	0.000449739077765	1.0,1.0,NA	NA,0.0,1.0	0.5
12900	gene:Solyc11g064830.1	NA	11	+	50052907	50053044	50052907	50053025	50055400	50055456	12900	333,184,163	9,2,11	141,233,263	3,5,8	168	149	4.0810867875675253e-05	0.000450817086985	0.97,0.988,0.929	0.977,0.976,0.967	-0.011
11678	gene:Solyc02g070300.2	NA	2	+	40091014	40091167	40091014	40091109	40091639	40092026	11678	39,16,9	9,0,0	7,22,9	0,0,0	207	149	4.108717708455147e-05	0.000453563699628	0.757,1.0,1.0	1.0,1.0,1.0	-0.081
879	gene:Solyc02g079350.2	NA	2	-	43945702	43945948	43945739	43945948	43945495	43945559	879	0,2,0	0,0,0	0,0,1	0,1,3	186	149	4.115467797587266e-05	0.000454003119824	NA,1.0,NA	NA,0.0,0.211	0.894
13200	gene:Solyc05g006170.2	NA	5	-	853800	853906	853831	853906	853628	853712	13200	9,2,2	44,21,17	3,10,6	18,40,17	180	149	4.162603140014224e-05	0.000458894104064	0.145,0.073,0.089	0.121,0.171,0.226	-0.07
1464	gene:Solyc06g051910.1	NA	6	+	35589549	35589662	35589549	35589615	35589818	35590172	1464	0,0,2	0,0,0	0,0,0	0,0,1	196	149	4.1846695886173615e-05	0.000461016724235	NA,NA,1.0	NA,NA,0.0	1.0
10638	gene:Solyc01g086750.2	NA	1	-	81707093	81707206	81707097	81707206	81706761	81706902	10638	1,1,3	280,171,132	3,6,3	135,204,235	153	149	4.218751132584899e-05	0.000464459283522	0.003,0.006,0.022	0.021,0.028,0.012	-0.01
14271	gene:Solyc10g007740.2	NA	10	-	1983055	1983244	1983072	1983244	1982831	1982923	14271	53,20,21	5,4,0	22,26,43	2,11,3	166	149	4.240280853502971e-05	0.000466516268668	0.905,0.818,1.0	0.908,0.68,0.928	0.069
7986	gene:Solyc08g065880.2	NA	8	+	54220815	54220942	54220815	54220882	54221033	54221084	7986	2,0,0	0,0,0	0,0,1	1,0,0	209	149	4.259570940015131e-05	0.000468324254994	1.0,NA,NA	0.0,NA,1.0	0.5
7365	gene:Solyc04g015450.2	NA	4	-	5655314	5655546	5655446	5655546	5654165	5654222	7365	3,0,1	29,22,26	1,0,1	20,29,38	281	149	4.27904932027613e-05	0.000470150506081	0.052,0.0,0.02	0.026,0.0,0.014	0.011
5182	gene:Solyc02g068720.2	NA	2	-	38652090	38652261	38652149	38652261	38651310	38651436	5182	5,9,2	0,0,0	2,6,2	6,0,0	208	149	4.349005563340525e-05	0.000477516732752	1.0,1.0,1.0	0.193,1.0,1.0	0.269
2242	gene:Solyc08g015670.2	NA	8	+	5218492	5218635	5218492	5218612	5218778	5218882	2242	23,6,5	8,0,0	5,3,6	0,0,0	172	149	4.3673093160261433e-05	0.000479205499449	0.714,1.0,1.0	1.0,1.0,1.0	-0.095
12652	gene:Solyc09g011880.2	NA	9	-	5157084	5157210	5157127	5157210	5155739	5156368	12652	324,134,198	40,14,20	194,227,273	21,15,23	192	149	4.3817552696033306e-05	0.000480147821755	0.863,0.881,0.885	0.878,0.922,0.902	-0.024
7886	gene:Solyc06g009970.2	NA	6	+	4379726	4379850	4379726	4379759	4380427	4380902	7886	0,0,0	1,0,0	2,0,0	0,0,0	240	149	4.3814506016388355e-05	0.000480147821755	0.0,NA,NA	1.0,NA,NA	-1.0
3002	gene:Solyc04g082130.2	NA	4	-	65912182	65912263	65912199	65912263	65911983	65912103	3002	108,74,57	7,2,6	37,85,72	2,12,3	166	149	4.385139940496845e-05	0.000480197722409	0.933,0.971,0.895	0.943,0.864,0.956	0.012
4129	gene:Solyc01g097190.2	NA	1	+	88136494	88136733	88136494	88136566	88137306	88137408	4129	8,3,3	330,176,102	5,15,19	135,201,164	316	149	4.390457962237116e-05	0.000480459128004	0.011,0.008,0.014	0.017,0.034,0.052	-0.023
6790	gene:Solyc08g065310.2	NA	8	-	53218816	53219058	53218969	53219058	53218237	53218431	6790	173,41,23	27,13,8	21,53,73	14,16,13	302	149	4.43213989342707e-05	0.000484696926437	0.76,0.609,0.587	0.425,0.62,0.735	0.059
9283	gene:Solyc08g081010.2	NA	8	-	64148275	64148398	64148319	64148398	64147837	64148175	9283	4,1,3	10,1,0	1,0,2	0,2,7	193	149	4.492366878697389e-05	0.000490955801617	0.236,0.436,1.0	1.0,0.0,0.181	0.164
5968	gene:Solyc03g117410.2	NA	3	+	66552652	66552756	66552652	66552727	66552873	66552969	5968	6,0,3	40,29,33	0,6,1	36,42,36	178	149	4.5226577231818005e-05	0.000493936895777	0.112,0.0,0.071	0.0,0.107,0.023	0.018
7708	gene:Solyc12g044490.1	NA	12	+	38432221	38432329	38432221	38432317	38432396	38432507	7708	0,0,0	3,0,13	0,8,5	3,6,2	161	149	4.585656599773912e-05	0.000500483812517	0.0,NA,0.0	0.0,0.552,0.698	-0.417
10226	gene:Solyc01g110410.2	NA	1	-	97120340	97120571	97120508	97120571	97119913	97119960	10226	15,10,8	456,316,283	8,2,13	276,434,571	317	149	4.5903705618341024e-05	0.000500664967533	0.015,0.015,0.013	0.013,0.002,0.011	0.006
11496	gene:Solyc03g078520.2	NA	3	+	51068117	51068261	51068117	51068257	51068490	51068832	11496	187,134,124	7,5,2	101,126,193	2,2,6	153	149	4.6832102169927176e-05	0.000510451230633	0.963,0.963,0.984	0.98,0.984,0.969	-0.008
9634	gene:Solyc03g118700.2	NA	3	-	67553850	67554086	67553984	67554086	67553662	67553728	9634	4,2,6	9,2,5	0,2,0	12,3,5	283	149	4.733794118600115e-05	0.00051562184044	0.19,0.345,0.387	0.0,0.26,0.0	0.221
5643	gene:Solyc03g082560.2	NA	3	+	52496909	52497033	52496909	52497023	52497121	52497223	5643	10,3,6	1,2,4	4,2,6	3,10,9	159	149	4.786329478261167e-05	0.000520998002239	0.904,0.584,0.584	0.555,0.158,0.385	0.325
10001	gene:Solyc10g047240.1	NA	10	-	40222698	40222795	40222722	40222795	40221974	40222342	10001	11,10,0	396,259,183	0,6,0	190,266,279	173	149	4.7995964497079395e-05	0.000522095451892	0.023,0.032,0.0	0.0,0.019,0.0	0.012
3215	gene:Solyc08g079520.2	NA	8	+	63034811	63034915	63034811	63034884	63034993	63035070	3215	145,72,101	0,0,1	101,137,188	4,6,10	180	149	4.839485115197832e-05	0.000526085407781	1.0,1.0,0.988	0.954,0.95,0.94	0.048
11535	gene:Solyc10g084760.1	NA	10	-	64171683	64171929	64171848	64171929	64170866	64170941	11535	48,22,3	0,0,2	14,19,27	3,2,3	314	149	4.9436695241293984e-05	0.000537054834387	1.0,1.0,0.416	0.689,0.818,0.81	0.033
14374	gene:Solyc08g007340.2	NA	8	+	1915256	1915296	1915256	1915292	1915410	1915568	14374	0,0,3	1,1,0	2,0,3	0,0,2	153	149	4.964499302701929e-05	0.000538960510392	0.0,0.0,1.0	1.0,NA,0.594	-0.464
2224	gene:Solyc05g017980.2	NA	5	+	19338091	19338281	19338091	19338262	19338357	19338528	2224	1,5,9	110,125,103	1,0,6	75,131,109	168	149	5.0044866278068705e-05	0.000542942086629	0.008,0.034,0.072	0.012,0.0,0.047	0.018
5332	gene:Solyc12g089330.1	NA	12	-	64463394	64463560	64463485	64463560	64463200	64463277	5332	2,0,1	10,5,0	0,2,0	0,5,2	240	149	5.046997997612887e-05	0.000547192051421	0.11,0.0,1.0	NA,0.199,0.0	0.271
5144	gene:Solyc08g083040.2	NA	8	-	65626038	65626094	65626042	65626094	65625883	65625936	5144	8,4,2	177,65,33	2,4,1	56,87,73	153	149	5.065526067114005e-05	0.000548837863967	0.042,0.057,0.056	0.034,0.043,0.013	0.022
959	gene:Solyc06g007310.2	NA	6	-	1334924	1335061	1334980	1335061	1334196	1334267	959	2,1,1	66,28,14	0,1,0	19,48,26	205	149	5.110251655558157e-05	0.000553318067302	0.022,0.025,0.049	0.0,0.015,0.0	0.027
4526	gene:Solyc08g074600.2	NA	8	-	58695410	58695655	58695437	58695655	58694215	58694535	4526	1,4,0	43,33,22	0,2,0	13,27,47	176	149	5.138485450613483e-05	0.000556007867933	0.019,0.093,0.0	0.0,0.059,0.0	0.018
11168	gene:Solyc01g006960.2	NA	1	-	1533314	1533415	1533352	1533415	1533153	1533234	11168	6,3,7	21,22,5	2,6,4	14,28,28	187	149	5.148701276809826e-05	0.000556745778567	0.185,0.098,0.527	0.102,0.146,0.102	0.153
6316	gene:Solyc09g011830.2	NA	9	+	5104289	5104468	5104289	5104457	5105260	5105615	6316	99,69,63	2,7,10	72,85,83	3,5,7	160	149	5.206460557005747e-05	0.000562620355379	0.979,0.902,0.854	0.957,0.941,0.917	-0.027
10864	gene:Solyc08g081530.2	NA	8	+	64556768	64556960	64556768	64556877	64557051	64557224	10864	73,50,24	0,0,0	27,41,42	2,0,8	232	149	5.22316144011676e-05	0.000564053264083	1.0,1.0,1.0	0.897,1.0,0.771	0.111
9383	gene:Solyc09g009370.2	NA	9	+	2797097	2797246	2797097	2797189	2797323	2797450	9383	0,3,1	0,0,0	0,2,1	0,4,0	206	149	5.272122146663391e-05	0.000568965756091	NA,1.0,1.0	NA,0.266,1.0	0.367
9896	gene:Solyc06g068220.2	NA	6	+	42262956	42263069	42262956	42263050	42263148	42263225	9896	1,4,0	15,9,10	0,0,2	4,18,16	168	149	5.323333339454948e-05	0.000574114496274	0.056,0.283,0.0	0.0,0.0,0.1	0.08
829	gene:Solyc01g079680.2	NA	1	+	78795200	78795322	78795200	78795295	78796217	78798172	829	37,20,25	144,76,64	24,39,28	42,110,122	176	149	5.333573062777311e-05	0.000574840652322	0.179,0.182,0.249	0.326,0.231,0.163	-0.037
16753	gene:Solyc06g066320.2	NA	6	-	41602163	41602362	41602265	41602362	41601715	41602091	16753	10,9,6	3,0,3	0,2,3	3,4,4	251	149	5.3823962022395545e-05	0.000579721556789	0.664,1.0,0.543	0.0,0.229,0.308	0.557
14234	gene:Solyc12g008360.1	NA	12	-	1798158	1798278	1798169	1798278	1797951	1798014	14234	382,196,222	4,4,5	189,320,344	0,5,5	160	149	5.4420439955738504e-05	0.000585761176753	0.989,0.979,0.976	1.0,0.983,0.985	-0.008
3440	gene:Solyc12g005070.1	NA	12	-	31285	31527	31381	31527	31080	31192	3440	8,10,0	84,37,57	4,0,3	53,55,69	245	149	5.494128007527781e-05	0.000590979267896	0.055,0.141,0.0	0.044,0.0,0.026	0.042
4271	gene:Solyc01g094030.2	NA	1	-	85609997	85610093	85610010	85610093	85609771	85609907	4271	6,2,4	41,29,11	0,0,8	12,36,35	162	149	5.533205783628291e-05	0.000594792409253	0.119,0.06,0.251	0.0,0.0,0.174	0.085
4608	gene:Solyc06g053620.2	NA	6	-	36453876	36453935	36453883	36453935	36453349	36453788	4608	33,5,13	23,12,9	15,1,9	5,11,12	156	149	5.538392564485037e-05	0.000594959825096	0.578,0.285,0.58	0.741,0.08,0.417	0.068
15617	gene:Solyc04g071660.2	NA	4	-	58647967	58648147	58647979	58648147	58647784	58647901	15617	3,5,5	2,2,2	10,12,8	0,0,0	161	149	5.6178245612221265e-05	0.000603097564061	0.581,0.698,0.698	1.0,1.0,1.0	-0.341
617	gene:Solyc02g093830.2	NA	2	+	54535933	54536100	54535933	54536005	54536233	54536435	617	54,13,4	155,74,24	11,19,12	23,98,90	244	149	5.642640140184569e-05	0.000605365182055	0.175,0.097,0.092	0.226,0.106,0.075	-0.014
16206	gene:Solyc05g008180.2	NA	5	+	2572571	2572809	2572571	2572635	2573404	2573488	16206	10,8,9	2,0,4	5,21,20	2,4,0	323	149	5.667303013282755e-05	0.000607613461718	0.698,1.0,0.509	0.536,0.708,1.0	-0.012
1858	gene:Solyc01g110750.2	NA	1	-	97335012	97335140	97335037	97335140	97334818	97334913	1858	2,0,3	0,0,0	7,8,9	4,0,3	174	149	5.676581853920204e-05	0.000608210498897	1.0,NA,1.0	0.6,1.0,0.72	0.227
12493	gene:Solyc02g065170.2	NA	2	+	36334796	36334929	36334796	36334893	36335029	36335375	12493	7,3,3	151,58,51	4,8,3	53,76,92	185	149	5.6912193802124956e-05	0.000609380531024	0.036,0.04,0.045	0.057,0.078,0.026	-0.013
13069	gene:Solyc09g074100.2	NA	9	-	65777391	65777494	65777396	65777494	65777132	65777216	13069	13,1,6	39,17,13	1,19,11	20,31,33	154	149	5.705469499125171e-05	0.000610507581587	0.244,0.054,0.309	0.046,0.372,0.244	-0.018
8240	gene:Solyc03g063320.2	NA	3	-	34239700	34239863	34239716	34239863	34233538	34233628	8240	18,3,8	3,2,1	0,2,2	3,0,3	165	149	5.740246593861946e-05	0.000613828195781	0.844,0.575,0.878	0.0,1.0,0.376	0.307
6039	gene:Solyc09g083120.2	NA	9	-	68801686	68801848	68801689	68801848	68801240	68801547	6039	35,23,2	6,4,0	13,9,16	0,0,0	152	149	5.7757799325203265e-05	0.000617225296179	0.851,0.849,1.0	1.0,1.0,1.0	-0.1
889	gene:Solyc06g083760.2	NA	6	+	49094713	49094896	49094713	49094857	49094994	49095027	889	29,45,12	8,9,0	15,29,26	6,8,13	188	149	5.8221057701698194e-05	0.000621770553032	0.742,0.798,1.0	0.665,0.742,0.613	0.173
9402	gene:Solyc03g119650.2	NA	3	+	68221112	68221330	68221112	68221273	68221407	68221449	9402	12,11,15	403,230,390	16,11,10	379,457,510	206	149	5.9989038473543725e-05	0.000640234575323	0.021,0.033,0.027	0.03,0.017,0.014	0.007
1468	gene:Solyc03g121120.2	NA	3	-	69337540	69337625	69337544	69337625	69336949	69337015	1468	2,0,0	19,10,10	1,7,2	10,11,26	153	149	6.024757670895142e-05	0.000642575487957	0.093,0.0,0.0	0.089,0.383,0.07	-0.15
16584	gene:Solyc12g077460.1	NA	12	+	19381298	19381374	19381298	19381330	19382301	19382329	16584	16,8,1	7,3,2	2,4,8	2,8,11	193	149	6.061591948842497e-05	0.00064608372443	0.638,0.673,0.279	0.436,0.279,0.36	0.172
360	gene:Solyc05g014970.2	NA	5	-	9179572	9179639	9179602	9179639	9177711	9177879	360	7,4,0	13,5,18	5,8,0	7,2,10	179	149	6.0790237525269926e-05	0.000647520704192	0.309,0.4,0.0	0.373,0.769,0.0	-0.144
11547	gene:Solyc03g120240.2	NA	3	+	68693857	68694031	68693857	68693986	68694106	68694376	11547	14,9,0	0,2,0	4,20,8	2,1,0	194	149	6.14540598204635e-05	0.000654166495219	1.0,0.776,NA	0.606,0.939,1.0	0.04
15093	gene:Solyc09g009960.2	NA	9	-	3414323	3414571	3414508	3414571	3414082	3414238	15093	1,0,1	3,0,2	2,5,0	0,3,0	334	149	6.236080203178076e-05	0.00066338781811	0.129,NA,0.182	1.0,0.426,NA	-0.557
5959	gene:Solyc01g096610.2	NA	1	+	87684944	87685190	87684944	87685186	87686068	87686305	5959	57,18,4	108,28,19	11,14,7	14,47,38	153	149	6.280407561286348e-05	0.000667670046382	0.339,0.385,0.17	0.433,0.225,0.152	0.028
9191	gene:Solyc12g044330.1	NA	12	-	38616464	38616674	38616468	38616674	38616019	38616388	9191	75,10,22	5732,1705,2630	38,76,77	4503,5246,6006	153	149	6.410662969945443e-05	0.00068107581378	0.013,0.006,0.008	0.008,0.014,0.012	-0.002
11613	gene:Solyc01g010920.1	NA	1	-	6444586	6444834	6444596	6444834	6444242	6444507	11613	26,23,25	2,1,0	12,29,36	1,1,5	159	149	6.458514237378476e-05	0.000685715180656	0.924,0.956,1.0	0.918,0.965,0.871	0.042
12691	gene:Solyc01g068340.2	NA	1	+	77557501	77557662	77557501	77557583	77559640	77559944	12691	3,4,3	0,2,2	1,2,0	0,0,1	228	149	6.47366046954042e-05	0.000686878421211	1.0,0.567,0.495	1.0,1.0,0.0	0.021
11911	gene:Solyc02g031860.2	NA	2	-	27089774	27090000	27089919	27090000	27088725	27088852	11911	20,7,5	288,178,83	0,0,2	123,173,203	294	149	6.488446366874208e-05	0.00068800194885	0.034,0.02,0.03	0.0,0.0,0.005	0.026
16634	gene:Solyc03g025610.1	NA	3	+	3014675	3014774	3014675	3014770	3015018	3015077	16634	1,1,2	52,26,23	0,2,4	23,37,45	153	149	6.675296704658829e-05	0.000707357070973	0.018,0.036,0.078	0.0,0.05,0.08	0.001
14863	gene:Solyc08g078580.1	NA	8	+	62357542	62357770	62357542	62357608	62357946	62358063	14863	0,0,1	0,0,0	0,0,0	0,0,1	311	149	6.706414226302606e-05	0.000710195403177	NA,NA,1.0	NA,NA,0.0	1.0
9093	gene:Solyc02g091530.2	NA	2	+	52801861	52802063	52801861	52802059	52802185	52802339	9093	20,2,4	30,11,18	1,5,1	16,18,37	153	149	6.779259772547204e-05	0.000717446129447	0.394,0.15,0.178	0.057,0.213,0.026	0.142
1469	gene:Solyc03g121120.2	NA	3	-	69338537	69338645	69338551	69338645	69338075	69338138	1469	13,4,3	4,0,0	5,5,9	1,2,7	163	149	6.876026007602232e-05	0.000727217382856	0.748,1.0,1.0	0.82,0.696,0.54	0.231
4726	gene:Solyc04g071090.2	NA	4	-	58004421	58004832	58004819	58004832	58004130	58004283	4726	112,184,244	0,12,0	318,324,206	0,0,0	547	149	6.895873922785349e-05	0.000728846300556	1.0,0.807,1.0	1.0,1.0,1.0	-0.064
904	gene:Solyc12g018990.1	NA	12	+	8930000	8930145	8930000	8930136	8931752	8931860	904	1,0,0	0,0,0	0,1,0	4,0,0	158	149	6.925138043742393e-05	0.00073146770587	1.0,NA,NA	0.0,1.0,NA	0.5
10185	gene:Solyc12g010830.1	NA	12	-	3765957	3766165	3765995	3766165	3765640	3765838	10185	2,1,1	106,56,14	4,3,4	31,69,62	187	149	7.07749851790021e-05	0.000747079415351	0.015,0.014,0.054	0.093,0.033,0.049	-0.031
14194	gene:Solyc04g081280.2	NA	4	+	65310223	65310326	65310223	65310292	65310728	65310805	14194	50,38,21	3,5,0	19,41,39	3,0,7	183	149	7.100840970451418e-05	0.000749061042655	0.931,0.861,1.0	0.838,1.0,0.819	0.045
10662	gene:Solyc02g032940.2	NA	2	-	29483691	29483843	29483789	29483843	29482576	29482945	10662	0,1,0	0,0,0	0,0,2	0,1,2	247	149	7.184064260063091e-05	0.000757352832252	NA,1.0,NA	NA,0.0,0.376	0.812
2947	gene:Solyc03g025400.2	NA	3	-	2824618	2824773	2824704	2824773	2824074	2824231	2947	30,25,33	42,31,24	11,22,22	24,37,52	235	149	7.20090243784381e-05	0.000758640062105	0.312,0.338,0.466	0.225,0.274,0.212	0.135
4896	gene:Solyc04g071320.2	NA	4	-	58247955	58248076	58247988	58248076	58246768	58247839	4896	9,1,4	222,126,145	0,6,4	115,160,191	182	149	7.212922244709286e-05	0.000759418332418	0.032,0.006,0.022	0.0,0.03,0.017	0.004
12346	gene:Solyc02g084400.2	NA	2	-	47520588	47520744	47520598	47520744	47519792	47520501	12346	0,1,0	0,0,1	0,0,0	0,4,0	159	149	7.268418708888015e-05	0.000764770140531	NA,1.0,0.0	NA,0.0,NA	0.5
13574	gene:Solyc03g110940.2	NA	3	+	61665030	61665160	61665030	61665150	61666731	61666842	13574	9,2,10	87,70,33	10,11,7	36,52,77	159	149	7.452158420694659e-05	0.000783599955038	0.088,0.026,0.221	0.207,0.165,0.079	-0.039
12242	gene:Solyc10g024370.1	NA	10	+	13728523	13728640	13728523	13728614	13728838	13729033	12242	1,0,0	0,0,1	0,2,5	0,0,0	175	149	7.477334719865216e-05	0.000785743256813	1.0,NA,0.0	NA,1.0,1.0	-0.5
5750	gene:Solyc02g079330.2	NA	2	-	43932430	43932625	43932467	43932625	43932223	43932292	5750	0,1,0	0,0,0	0,0,0	1,1,0	186	149	7.55779152619548e-05	0.000793181027458	NA,1.0,NA	0.0,0.0,NA	1.0
9369	gene:Solyc10g006930.2	NA	10	-	1361941	1361994	1361978	1361994	1361782	1361838	9369	3,1,0	0,0,0	0,0,1	0,1,0	186	149	7.55779152619548e-05	0.000793181027458	1.0,1.0,NA	NA,0.0,1.0	0.5
12799	gene:Solyc08g008350.2	NA	8	+	2778187	2778270	2778187	2778255	2778508	2778909	12799	0,1,0	0,0,1	0,0,1	0,0,0	164	149	7.63330421929802e-05	0.000793285959173	NA,1.0,0.0	NA,NA,1.0	-0.5
12804	gene:Solyc02g091780.1	NA	2	+	52999323	52999466	52999323	52999462	52999587	52999672	12804	0,1,0	0,0,0	0,0,1	0,1,0	153	149	7.649482938969241e-05	0.000793285959173	NA,1.0,NA	NA,0.0,1.0	0.5
13363	gene:Solyc08g060920.2	NA	8	+	45778313	45778524	45778313	45778517	45778672	45779445	13363	0,3,1	1,0,0	1,0,0	0,0,0	156	149	7.64680340272212e-05	0.000793285959173	0.0,1.0,1.0	1.0,NA,NA	-0.333
15490	gene:Solyc04g049160.2	NA	4	+	39934998	39935195	39934998	39935173	39935301	39935417	15490	0,0,0	2,1,0	0,1,0	0,0,0	171	149	7.614772037686795e-05	0.000793285959173	0.0,0.0,NA	NA,1.0,NA	-1.0
15702	gene:Solyc10g009040.2	NA	10	-	3068611	3068723	3068644	3068723	3065638	3065692	15702	5,0,0	0,0,1	0,1,1	0,0,0	182	149	7.575017199806012e-05	0.000793285959173	1.0,NA,0.0	NA,1.0,1.0	-0.5
16347	gene:Solyc06g053420.2	NA	6	+	36191682	36191916	36191682	36191911	36192441	36192559	16347	0,1,0	1,0,0	0,0,0	0,1,0	154	149	7.648744054252095e-05	0.000793285959173	0.0,1.0,NA	NA,0.0,NA	0.5
16422	gene:Solyc06g071100.2	NA	6	-	43676731	43676922	43676763	43676922	43676567	43676642	16422	0,1,0	0,0,3	0,0,0	0,1,0	181	149	7.57910862734749e-05	0.000793285959173	NA,1.0,0.0	NA,0.0,NA	0.5
16877	gene:Solyc11g017170.1	NA	11	+	7983853	7983992	7983853	7983985	7990627	7990735	16877	1,0,0	0,0,0	0,0,0	1,2,1	156	149	7.64680340272212e-05	0.000793285959173	1.0,NA,NA	0.0,0.0,0.0	1.0
16920	gene:Solyc02g070260.2	NA	2	+	40042067	40042300	40042067	40042295	40044029	40044161	16920	0,1,0	2,0,0	0,0,0	0,1,0	154	149	7.648744054252095e-05	0.000793285959173	0.0,1.0,NA	NA,0.0,NA	0.5
1957	gene:Solyc04g008260.2	NA	4	-	1944937	1945165	1944938	1945165	1942755	1942903	1957	1,1,0	0,0,0	0,0,0	1,0,0	150	149	7.650735688722168e-05	0.000793285959173	1.0,1.0,NA	0.0,NA,NA	1.0
2153	gene:Solyc02g067710.1	NA	2	-	37832609	37832719	37832613	37832719	37832374	37832507	2153	0,1,0	2,0,0	0,0,0	0,1,6	153	149	7.649482938969241e-05	0.000793285959173	0.0,1.0,NA	NA,0.0,0.0	0.5
3739	gene:Solyc05g005800.2	NA	5	+	622576	622812	622576	622801	622931	623113	3739	1,0,0	0,0,4	0,0,1	0,0,0	160	149	7.628822268169239e-05	0.000793285959173	1.0,NA,0.0	NA,NA,1.0	-0.5
381	gene:Solyc03g123660.2	NA	3	+	70446853	70446932	70446853	70446910	70447574	70447613	381	3,0,1	0,0,0	0,3,0	0,1,1	171	149	7.614772037686795e-05	0.000793285959173	1.0,NA,1.0	NA,0.723,0.0	0.639
4049	gene:Solyc04g024340.2	NA	4	+	31911248	31911412	31911248	31911410	31916659	31916710	4049	3,1,0	0,0,0	0,0,0	0,1,0	151	149	7.650482012237897e-05	0.000793285959173	1.0,1.0,NA	NA,0.0,NA	1.0
5752	gene:Solyc02g079330.2	NA	2	-	43932434	43932625	43932467	43932625	43932223	43932292	5752	0,1,0	0,0,0	0,0,0	1,1,0	182	149	7.575017199806012e-05	0.000793285959173	NA,1.0,NA	0.0,0.0,NA	1.0
6815	gene:Solyc02g078940.2	NA	2	+	43555192	43555232	43555192	43555229	43555323	43555348	6815	1,0,0	0,1,0	0,1,0	0,0,1	152	149	7.65006333194046e-05	0.000793285959173	1.0,0.0,NA	NA,1.0,0.0	0.0
7294	gene:Solyc04g015970.2	NA	4	+	6527997	6528065	6527997	6528045	6528766	6528850	7294	0,0,0	1,1,0	1,0,0	0,0,1	169	149	7.620652252486402e-05	0.000793285959173	0.0,0.0,NA	1.0,NA,0.0	-0.5
8524	gene:Solyc01g100480.2	NA	1	+	90488640	90488751	90488640	90488747	90492021	90493049	8524	0,0,0	1,0,0	1,2,0	0,0,0	153	149	7.649482938969241e-05	0.000793285959173	0.0,NA,NA	1.0,1.0,NA	-1.0
877	gene:Solyc02g079350.2	NA	2	-	43945706	43945948	43945739	43945948	43945495	43945559	877	0,1,0	0,0,0	0,0,0	0,1,3	182	149	7.575017199806012e-05	0.000793285959173	NA,1.0,NA	NA,0.0,0.0	1.0
15983	gene:Solyc02g081640.2	NA	2	+	45513784	45513935	45513784	45513905	45514438	45514596	15983	30,13,17	18,9,4	19,24,18	13,26,21	179	149	7.722845755234896e-05	0.000800256703322	0.581,0.546,0.78	0.549,0.435,0.416	0.169
6963	gene:Solyc06g068090.2	NA	6	+	42197586	42197746	42197586	42197603	42197942	42198045	6963	146,95,32	26,10,11	71,155,112	12,21,7	292	149	7.78577973223857e-05	0.000806268396403	0.741,0.829,0.597	0.751,0.79,0.891	-0.088
5155	gene:Solyc03g120070.2	NA	3	+	68568694	68568853	68568694	68568846	68570177	68571755	5155	27,11,10	2,2,0	22,11,23	0,1,0	156	149	7.854122301177523e-05	0.000812832240424	0.928,0.84,1.0	1.0,0.913,1.0	-0.048
10888	gene:Solyc09g030360.1	NA	9	-	32210284	32210382	32210312	32210382	32209602	32209639	10888	24,20,12	0,1,0	13,19,14	0,3,0	177	149	7.950087542130955e-05	0.000822244700809	1.0,0.944,1.0	1.0,0.842,1.0	0.034
12700	gene:Solyc02g082660.2	NA	2	+	46310626	46310708	46310626	46310703	46310794	46310992	12700	6,1,1	82,31,16	0,2,0	11,47,18	154	149	7.955196578165106e-05	0.000822254334841	0.066,0.03,0.057	0.0,0.04,0.0	0.038
7616	gene:Solyc02g067440.2	NA	2	-	37629248	37629385	37629359	37629385	37627865	37627984	7616	5,0,0	3,0,6	2,2,0	0,0,2	260	149	7.9788717733463e-05	0.000824181757911	0.489,NA,0.0	1.0,1.0,0.0	-0.422
2898	gene:Solyc11g073130.1	NA	11	+	56218386	56218517	56218386	56218504	56220377	56220445	2898	4,0,0	1,0,0	0,1,0	4,2,2	162	149	8.043412620153117e-05	0.000830325334271	0.786,NA,NA	0.0,0.315,0.0	0.681
7873	gene:Solyc09g010100.2	NA	9	-	3490350	3490439	3490353	3490439	3489213	3489343	7873	72,25,34	3468,1616,2014	21,45,48	1897,2257,2860	152	149	8.066672341442209e-05	0.000832202389511	0.02,0.015,0.016	0.011,0.019,0.016	0.002
6327	gene:Solyc11g071730.1	NA	11	+	55131102	55131200	55131102	55131190	55131459	55131518	6327	0,0,0	18,9,2	0,0,6	0,7,8	159	149	8.124118837327564e-05	0.000837601761637	0.0,0.0,0.0	NA,0.0,0.413	-0.206
12752	gene:Solyc03g115650.2	NA	3	+	65289349	65289427	65289349	65289422	65289513	65289592	12752	23,6,7	16,3,15	8,13,19	11,21,19	154	149	8.159652884059374e-05	0.00084073657906	0.582,0.659,0.311	0.413,0.375,0.492	0.091
3217	gene:Solyc06g074740.2	VPS41	6	-	46280017	46280151	46280036	46280151	46279856	46279937	3217	210,103,82	2,2,0	81,171,132	1,5,2	168	149	8.250552498806898e-05	0.000849568512016	0.989,0.979,1.0	0.986,0.968,0.983	0.01
13569	gene:Solyc10g083830.1	NA	10	-	63573537	63573716	63573570	63573716	63572217	63572406	13569	5,7,5	298,241,255	11,1,9	187,260,325	182	149	8.465959817545782e-05	0.000871202004325	0.014,0.023,0.016	0.046,0.003,0.022	-0.006
1387	gene:Solyc06g074430.2	NA	6	+	46068772	46068867	46068772	46068827	46068956	46069054	1387	5110,1651,1635	78,53,60	1206,2011,2428	30,64,71	189	149	8.49024826468584e-05	0.000873153323733	0.981,0.961,0.956	0.969,0.961,0.964	0.001
15341	gene:Solyc03g119340.2	NA	3	+	67985734	67985972	67985734	67985943	67986085	67986236	15341	45,31,20	6,4,2	18,39,55	3,6,10	178	149	8.642976874866509e-05	0.000888302946142	0.863,0.866,0.893	0.834,0.845,0.822	0.04
8602	gene:Solyc01g068270.2	NA	1	+	77412114	77412262	77412114	77412258	77412357	77412533	8602	332,164,198	5,3,4	160,183,253	2,2,4	153	149	8.718408067669796e-05	0.000895494131913	0.985,0.982,0.98	0.987,0.989,0.984	-0.004
5138	gene:Solyc12g089280.1	NA	12	+	64394050	64394153	64394050	64394119	64394601	64394678	5138	39,70,49	2,7,6	53,86,84	4,5,3	183	149	8.967669890158702e-05	0.000920519802814	0.941,0.891,0.869	0.915,0.933,0.958	-0.035
16964	gene:Solyc01g006930.2	NA	1	+	1509278	1509328	1509278	1509317	1509411	1509480	16964	79,40,29	10,2,1	31,43,31	0,8,5	160	149	8.984367152584108e-05	0.000921656637874	0.88,0.949,0.964	1.0,0.833,0.852	0.036
11318	gene:Solyc11g006780.1	NA	11	+	1363612	1363827	1363612	1363817	1363934	1364055	11318	43,16,21	771,369,348	25,40,35	321,465,627	159	149	9.031379124769093e-05	0.000925899924905	0.05,0.039,0.054	0.068,0.075,0.05	-0.017
4219	gene:Solyc12g044800.1	NA	12	+	37741365	37741514	37741365	37741484	37741619	37741778	4219	2,2,3	165,97,99	5,4,5	64,134,139	179	149	9.191909346722699e-05	0.000941768562005	0.01,0.017,0.025	0.061,0.024,0.029	-0.021
3759	gene:Solyc03g098110.2	NA	3	-	60453843	60454058	60453869	60454058	60453635	60453720	3759	13,5,1	113,50,28	1,2,3	23,81,53	175	149	9.212783148487276e-05	0.000943317639932	0.089,0.078,0.03	0.036,0.021,0.046	0.031
1524	gene:Solyc12g055780.1	NA	12	-	61761251	61761360	61761320	61761360	61761033	61761177	1524	157,87,34	4,1,3	48,102,112	2,0,2	218	149	9.329576136763988e-05	0.000954680035019	0.964,0.983,0.886	0.943,1.0,0.975	-0.028
6124	gene:Solyc05g018810.2	NA	5	+	23877988	23878227	23877988	23878002	23879263	23879625	6124	44,16,35	56,39,43	35,32,31	86,78,96	374	149	9.335472226294284e-05	0.00095468743734	0.238,0.14,0.245	0.14,0.14,0.114	0.076
3683	gene:Solyc06g068980.2	NA	6	-	42796495	42796667	42796566	42796667	42795423	42795688	3683	2,1,1	52,44,35	0,6,3	26,42,78	220	149	9.558998704698277e-05	0.000976936818991	0.025,0.015,0.019	0.0,0.088,0.025	-0.018
15650	gene:Solyc10g053970.1	NA	10	-	54295782	54295840	54295790	54295840	54295567	54295667	15650	14,22,6	204,99,116	7,12,12	85,115,188	157	149	9.60038137791172e-05	0.000980554840674	0.061,0.174,0.047	0.072,0.09,0.057	0.021
4276	gene:Solyc09g091850.2	NA	9	-	71061978	71062073	71062034	71062073	71060895	71061034	4276	15,5,19	46,45,40	18,27,28	53,82,68	205	149	9.725302597077678e-05	0.000992695426363	0.192,0.075,0.257	0.198,0.193,0.23	-0.032
16046	gene:Solyc04g008340.2	NA	4	-	1998773	1998924	1998797	1998924	1998553	1998661	16046	18,5,18	1,1,4	19,26,17	0,4,4	173	149	9.836797113662134e-05	0.00100345124508	0.939,0.812,0.795	1.0,0.848,0.785	-0.029
13493	gene:Solyc02g078950.2	NA	2	-	43563012	43563144	43563051	43563144	43562752	43562896	13493	6,0,0	2,0,12	0,0,0	2,19,12	188	149	9.901746177243265e-05	0.00100944853908	0.704,NA,0.0	0.0,0.0,0.0	0.352
3173	gene:Solyc07g049720.2	NA	7	-	60066857	60067018	60066923	60067018	60066612	60066769	3173	7,5,5	345,301,217	8,8,9	270,390,355	215	149	9.908737242131266e-05	0.0010095334345	0.014,0.011,0.016	0.02,0.014,0.017	-0.003
14254	gene:Solyc11g072940.1	NA	11	+	56101233	56101314	56101233	56101275	56101469	56101614	14254	5,5,9	191,72,86	3,10,12	70,105,147	188	149	9.950691279459417e-05	0.00101317814996	0.02,0.052,0.077	0.033,0.07,0.061	-0.005
6245	gene:Solyc05g006040.2	NA	5	-	777154	777349	777190	777349	776602	776701	6245	2,2,0	4,0,0	5,0,4	0,0,0	185	149	9.993115115498473e-05	0.0010168661458	0.287,1.0,NA	1.0,NA,1.0	-0.357
5162	gene:Solyc08g013720.2	NA	8	+	3185582	3185663	3185582	3185642	3185779	3185857	5162	0,0,2	4,5,0	0,1,2	4,3,7	170	149	0.00010041669557956226	0.00102117300908	0.0,0.0,1.0	0.0,0.226,0.2	0.191
9545	gene:Solyc12g088170.1	NA	12	+	63622873	63623497	63622873	63622923	63623670	63624116	9545	0,2,0	0,0,0	0,1,2	0,2,0	723	149	0.00010134493991535229	0.0010299737136	NA,1.0,NA	NA,0.093,1.0	0.454
11641	gene:Solyc03g120480.2	NA	3	-	68867781	68867956	68867888	68867956	68867590	68867688	11641	32,14,9	1,0,1	9,9,22	0,4,0	256	149	0.00010383904071836041	0.00105466753067	0.949,1.0,0.84	1.0,0.567,1.0	0.074
16941	gene:Solyc09g072620.2	NA	9	-	65244324	65244449	65244395	65244449	65243802	65244207	16941	61,49,27	91,29,29	19,45,27	34,59,77	220	149	0.00010653429736539615	0.00108137259239	0.312,0.534,0.387	0.275,0.341,0.192	0.142
15905	gene:Solyc02g082700.2	NA	2	-	46355852	46355916	46355873	46355916	46355724	46355770	15905	139,81,56	38,0,0	48,99,95	5,7,0	170	149	0.00010817003990732192	0.00109729669814	0.762,1.0,1.0	0.894,0.925,1.0	-0.019
9081	gene:Solyc07g056340.2	NA	7	-	64208509	64208597	64208512	64208597	64208353	64208422	9081	2,2,3	93,46,61	0,3,12	49,99,105	152	149	0.00010861116834359409	0.00110109021809	0.021,0.041,0.046	0.0,0.029,0.101	-0.007
5526	gene:Solyc03g019810.2	NA	3	-	61359108	61359184	61359130	61359184	61358301	61358465	5526	21,16,16	9,6,10	28,23,18	5,2,19	171	149	0.00010925155167502074	0.00110689782856	0.67,0.699,0.582	0.83,0.909,0.452	-0.08
54	gene:Solyc12g056440.1	NA	12	+	62363503	62363815	62363503	62363644	62364156	62364261	54	185,95,26	0,0,1	34,96,64	0,0,3	320	149	0.00010941305178951796	0.00110784938727	1.0,1.0,0.924	1.0,1.0,0.909	0.005
873	gene:Solyc06g068560.2	NA	6	-	42493836	42494008	42493879	42494008	42493430	42493526	873	109,87,88	21,21,4	116,127,168	17,21,17	192	149	0.00011301319090035825	0.00114359582619	0.801,0.763,0.945	0.841,0.824,0.885	-0.014
1399	gene:Solyc02g078500.2	NA	2	+	43166186	43166427	43166186	43166407	43166830	43166951	1399	210,92,117	11,5,0	90,114,179	6,19,18	169	149	0.00011309313142673515	0.00114369876834	0.944,0.942,1.0	0.93,0.841,0.898	0.072
4727	gene:Solyc04g071090.2	NA	4	-	58004740	58004832	58004819	58004832	58004130	58004283	4727	62,72,112	0,12,0	153,138,108	0,0,0	228	149	0.00011321367375809314	0.00114421193213	1.0,0.797,1.0	1.0,1.0,1.0	-0.068
4790	gene:Solyc06g076410.2	NA	6	-	47476238	47476372	47476257	47476372	47475734	47476084	4790	5,1,1	3,10,0	4,0,4	2,8,16	168	149	0.00011385353336540025	0.00114996979203	0.596,0.081,1.0	0.639,0.0,0.181	0.286
16131	gene:Solyc04g078980.2	NA	4	-	63604648	63604879	63604653	63604879	63603839	63604232	16131	4,0,0	83,52,28	4,2,7	21,105,97	154	149	0.00011502957423212946	0.00116113288817	0.045,0.0,0.0	0.156,0.018,0.065	-0.065
7881	gene:Solyc02g088550.2	NA	2	-	50600689	50600801	50600711	50600801	50600402	50600606	7881	9,2,1	342,184,49	2,1,0	84,231,161	171	149	0.00011583467995965358	0.00116854025143	0.022,0.009,0.017	0.02,0.004,0.0	0.008
6169	gene:Solyc09g064430.2	NA	9	+	61655149	61655290	61655149	61655261	61656033	61656103	6169	61,42,32	8,9,7	28,48,63	15,25,20	178	149	0.00011599813717061536	0.00116946953422	0.865,0.796,0.793	0.61,0.616,0.725	0.168
7271	gene:Solyc05g012200.2	NA	5	+	5464911	5465115	5464911	5465102	5465203	5465339	7271	14,8,3	41,23,1	12,28,21	18,10,28	162	149	0.00011642963054766313	0.00117309829967	0.239,0.242,0.734	0.38,0.72,0.408	-0.098
9588	gene:Solyc12g007010.1	NA	12	+	1448281	1448387	1448281	1448332	1448817	1448973	9588	5,0,3	4,9,2	1,7,4	4,6,5	204	149	0.00011924131410032652	0.0012006897187	0.477,0.0,0.523	0.154,0.46,0.369	0.006
6073	gene:Solyc04g054320.2	NA	4	-	52303789	52303894	52303815	52303894	52303628	52303703	6073	4,1,1	61,45,6	0,7,0	13,27,21	175	149	0.0001203851444628929	0.0012114632739	0.053,0.019,0.124	0.0,0.181,0.0	0.005
7775	gene:Solyc06g076330.2	NA	6	-	47421380	47421515	47421386	47421515	47420337	47421294	7775	6,0,6	82,63,37	4,3,7	36,62,58	155	149	0.00012086933539049874	0.00121558957979	0.066,0.0,0.135	0.097,0.044,0.104	-0.015
11047	gene:Solyc06g062660.2	NA	6	-	39540202	39540326	39540206	39540326	39540019	39540082	11047	19,8,2	1,0,0	5,4,1	3,1,2	153	149	0.00012239784520438017	0.00123020715907	0.949,1.0,1.0	0.619,0.796,0.327	0.402
3006	gene:Solyc10g005590.2	NA	10	-	475818	476034	475823	476034	475684	475750	3006	10,5,2	560,330,285	8,16,12	390,470,396	154	149	0.00012268057115451478	0.0012322932616	0.017,0.014,0.007	0.019,0.032,0.028	-0.014
6376	gene:Solyc09g074110.2	NA	9	+	65804817	65804902	65804817	65804889	65807927	65808143	6376	6,8,0	0,0,4	4,5,5	1,1,2	162	149	0.0001235094097698515	0.00123985900451	1.0,1.0,0.0	0.786,0.821,0.697	-0.101
1624	gene:Solyc01g107150.2	NA	1	-	94769248	94769473	94769256	94769473	94768748	94768826	1624	220,143,145	3,7,4	139,187,226	2,5,3	157	149	0.00012398429676599974	0.00124386449014	0.986,0.951,0.972	0.985,0.973,0.986	-0.012
15017	gene:Solyc03g006870.2	NA	3	+	1385341	1385534	1385341	1385410	1385612	1385735	15017	5,1,0	43,17,19	5,4,3	14,27,11	273	149	0.00012463646364068882	0.00124964253729	0.06,0.031,0.0	0.163,0.075,0.13	-0.092
11278	gene:Solyc01g097870.2	NA	1	+	88570859	88571028	88570859	88571017	88571467	88571509	11278	141,60,74	3,1,0	92,98,118	4,1,2	160	149	0.00012641021318770103	0.00126665197114	0.978,0.982,1.0	0.955,0.989,0.982	0.011
9712	gene:Solyc06g035920.2	NA	6	-	25271479	25271644	25271556	25271644	25271263	25271345	9712	38,27,7	561,421,230	7,25,23	383,544,494	226	149	0.0001271781961488994	0.0012735688268	0.043,0.041,0.02	0.012,0.029,0.03	0.011
6823	gene:Solyc01g090720.2	NA	1	+	84357697	84357874	84357697	84357745	84358355	84358646	6823	53,25,33	3,0,2	41,68,43	2,0,2	278	149	0.0001273315913363902	0.00127432648155	0.904,1.0,0.898	0.917,1.0,0.92	-0.012
5243	gene:Solyc01g088000.2	NA	1	-	82846051	82846082	82846055	82846082	82845885	82845967	5243	127,54,41	5,0,0	43,48,49	0,4,2	153	149	0.00012889034385408572	0.00128913935741	0.961,1.0,1.0	1.0,0.921,0.96	0.027
2250	gene:Solyc06g050130.2	NA	6	-	32490510	32490637	32490533	32490637	32490325	32490398	2250	4,2,0	128,61,20	2,10,7	53,86,73	172	149	0.00012956369595166375	0.00129508394374	0.026,0.028,0.0	0.032,0.092,0.077	-0.049
13953	gene:Solyc01g090940.2	NA	1	+	84632996	84633157	84632996	84633106	84634894	84635085	13953	7,2,0	3,0,2	2,2,5	2,4,2	200	149	0.00013002423358761682	0.00129889534503	0.635,1.0,0.0	0.427,0.271,0.651	0.095
9710	gene:Solyc12g044410.1	NA	12	-	38530070	38530177	38530079	38530177	38529794	38529987	9710	110,61,58	11,0,0	73,121,150	9,0,2	158	149	0.00013046754887313127	0.00130253016363	0.904,1.0,1.0	0.884,1.0,0.986	0.011
6274	gene:Solyc05g025650.2	NA	5	-	35398223	35398442	35398278	35398442	35397596	35397929	6274	111,47,36	16,11,6	44,87,64	2,11,9	204	149	0.0001310468806904082	0.00130681169665	0.835,0.757,0.814	0.941,0.852,0.839	-0.075
9970	gene:Solyc06g067950.2	NA	6	+	42119815	42119990	42119815	42119909	42120558	42120673	9970	24,24,6	102,40,14	15,13,27	44,66,90	230	149	0.00013105584269452653	0.00130681169665	0.132,0.28,0.217	0.181,0.113,0.163	0.057
8925	gene:Solyc07g062550.2	NA	7	-	65240941	65241102	65240943	65241102	65240562	65240847	8925	1,0,2	5,0,0	2,2,0	0,0,0	151	149	0.00013147452312949244	0.00131018957913	0.165,NA,1.0	1.0,1.0,NA	-0.417
1943	gene:Solyc07g008860.2	NA	7	+	3836049	3836133	3836049	3836126	3836700	3836816	1943	196,35,72	8,4,4	52,92,89	0,0,0	156	149	0.00013216784581650742	0.00131629860053	0.959,0.893,0.945	1.0,1.0,1.0	-0.068
14625	gene:Solyc01g110490.2	NA	1	+	97186463	97186692	97186463	97186685	97186787	97187041	14625	15,7,5	1,0,5	1,9,13	1,0,0	156	149	0.00013250561229433976	0.00131886126432	0.935,1.0,0.489	0.489,1.0,1.0	-0.022
9421	gene:Solyc10g085320.1	NA	10	+	64544858	64545012	64544858	64545008	64546344	64546672	9421	2,3,1	186,117,104	3,0,7	123,179,210	153	149	0.00013463043445489153	0.00133919703399	0.01,0.024,0.009	0.023,0.0,0.031	-0.004
2822	gene:Solyc12g005100.1	NA	12	-	58353	58457	58374	58457	56066	56150	2822	0,0,0	2,0,0	4,2,0	1,1,0	170	149	0.0001354179798132202	0.00134621403461	0.0,NA,NA	0.778,0.637,NA	-0.708
5527	gene:Solyc01g098830.2	NA	1	+	89232969	89233064	89232969	89233059	89234160	89234240	5527	114,30,8	31,9,8	31,63,94	8,11,17	154	149	0.00013675115770535472	0.00135864347168	0.781,0.763,0.492	0.789,0.847,0.843	-0.148
7609	gene:Solyc12g098430.1	NA	12	+	65935216	65935317	65935216	65935258	65935703	65935731	7609	1,0,0	4,0,0	2,1,0	0,0,0	208	149	0.0001380419783524478	0.00137063728112	0.152,NA,NA	1.0,1.0,NA	-0.848
9880	gene:Solyc10g044890.1	NA	10	+	28879702	28879894	28879702	28879885	28880126	28880186	9880	3,5,3	110,93,59	3,10,17	103,137,192	158	149	0.00013931501678719752	0.00138244011513	0.025,0.048,0.046	0.027,0.064,0.077	-0.016
10166	gene:Solyc07g006790.2	NA	7	+	1639343	1639417	1639343	1639395	1639528	1639569	10166	130,82,60	0,12,6	50,74,97	1,0,2	171	149	0.00013992703179954615	0.00138767321978	1.0,0.856,0.897	0.978,1.0,0.977	-0.067
16855	gene:Solyc02g081390.2	NA	2	-	45375987	45376087	45375989	45376087	45375247	45375677	16855	12,20,23	891,439,630	14,15,23	546,877,1066	151	149	0.00014010851954878624	0.00138863298728	0.013,0.043,0.035	0.025,0.017,0.021	0.009
15515	gene:Solyc02g090940.2	NA	2	-	52406456	52406610	52406491	52406610	52406221	52406270	15515	21,15,5	0,0,0	13,24,12	0,8,0	184	149	0.0001418997474051264	0.00140494000701	1.0,1.0,1.0	1.0,0.708,1.0	0.097
4358	gene:Solyc08g005070.2	NA	8	+	52777	53210	52777	52977	53349	53607	4358	969,395,154	5,2,4	225,532,279	3,6,2	382	149	0.00014192525173015053	0.00140494000701	0.987,0.987,0.938	0.967,0.972,0.982	-0.003
1478	gene:Solyc12g014100.1	NA	12	+	4921476	4921656	4921476	4921652	4921790	4921860	1478	1,0,2	62,32,12	4,6,6	40,40,51	153	149	0.00014278991303670442	0.00141264637563	0.015,0.0,0.14	0.089,0.127,0.103	-0.055
12671	gene:Solyc01g102990.2	NA	1	+	91645968	91646052	91645968	91646048	91648213	91648264	12671	18,9,11	54,19,21	11,12,12	19,34,56	153	149	0.00014291341036693118	0.00141283172248	0.245,0.316,0.338	0.361,0.256,0.173	0.036
3260	gene:Solyc07g053860.2	NA	7	+	62273458	62273634	62273458	62273626	62274333	62274400	3260	2,5,2	88,42,38	2,8,4	65,63,76	157	149	0.00014298101797032345	0.00141283172248	0.021,0.102,0.048	0.028,0.108,0.048	-0.004
5939	gene:Solyc03g119280.2	NA	3	-	67913731	67913879	67913761	67913879	67912817	67912960	5939	6,3,4	92,21,20	11,3,9	26,41,39	179	149	0.0001460283362154227	0.00144207380457	0.051,0.106,0.143	0.26,0.057,0.161	-0.059
13554	gene:Solyc03g026260.2	NA	3	-	3703294	3703438	3703363	3703438	3702977	3703085	13554	1,0,2	13,3,8	0,0,2	1,6,5	218	149	0.00014755465318323056	0.00145626937365	0.05,0.0,0.146	0.0,0.0,0.215	-0.006
1977	gene:Solyc11g022390.1	NA	11	+	13733708	13733812	13733708	13733763	13733905	13734066	1977	4,1,0	0,4,0	0,2,0	0,0,0	198	149	0.0001480588281316075	0.00146036604667	1.0,0.158,NA	NA,1.0,NA	-0.421
10747	gene:Solyc05g051680.2	NA	5	+	62076176	62076296	62076176	62076279	62076677	62076790	10747	1,0,0	27,11,10	4,3,4	13,37,12	166	149	0.00014867779900408216	0.00146558939211	0.032,0.0,0.0	0.216,0.068,0.23	-0.161
7412	gene:Solyc04g079000.2	NA	4	-	63615120	63615305	63615169	63615305	63614774	63615038	7412	125,80,33	2,1,0	26,69,75	0,2,4	198	149	0.0001492781363125043	0.00147062288977	0.979,0.984,1.0	1.0,0.963,0.934	0.022
13019	gene:Solyc10g085580.1	NA	10	+	64703701	64703825	64703701	64703822	64703891	64703960	13019	2,5,1	86,65,79	0,4,2	96,90,129	152	149	0.00015310608615861303	0.00150742827051	0.022,0.07,0.012	0.0,0.042,0.015	0.016
14807	gene:Solyc02g072160.2	NA	2	+	41474652	41474874	41474652	41474809	41475015	41475125	14807	6,3,1	1,4,0	2,3,0	2,3,5	214	149	0.0001536633959800493	0.00151200723307	0.807,0.343,1.0	0.41,0.41,0.0	0.443
6635	gene:Solyc09g063090.2	NA	9	-	61070040	61070131	61070057	61070131	61069949	61069965	6635	16,23,29	34,18,18	20,22,23	19,27,45	166	149	0.00015417588896630012	0.0015161399807	0.297,0.534,0.591	0.486,0.422,0.314	0.067
7096	gene:Solyc12g042900.1	NA	12	+	39522180	39522415	39522180	39522260	39527587	39527654	7096	27,16,17	3,1,5	21,24,22	2,2,3	304	149	0.0001550156975389106	0.00152348461017	0.815,0.887,0.625	0.837,0.855,0.782	-0.049
12463	gene:Solyc04g051860.2	SK	4	+	51170497	51170589	51170497	51170579	51171263	51171346	12463	9,3,6	186,83,52	1,10,12	33,90,83	159	149	0.00015527580202760792	0.0015251265564	0.043,0.033,0.098	0.028,0.094,0.119	-0.022
16790	gene:Solyc04g011570.2	NA	4	+	3994189	3994318	3994189	3994298	3995443	3995567	16790	3,7,2	62,19,14	1,6,6	8,30,35	169	149	0.0001554468259562896	0.00152589210653	0.041,0.245,0.112	0.099,0.15,0.131	0.006
5286	gene:Solyc01g010810.2	NA	1	-	6212244	6212367	6212313	6212367	6211408	6211495	5286	0,2,6	5,0,1	5,4,0	8,7,1	218	149	0.00015789169263371458	0.00154896380451	0.0,1.0,0.804	0.299,0.281,0.0	0.408
6279	gene:Solyc05g013720.2	NA	5	-	7019553	7019692	7019557	7019692	7019228	7019473	6279	0,6,0	91,46,42	0,4,0	35,68,52	153	149	0.00016076295804661345	0.00157618849956	0.0,0.113,0.0	0.0,0.054,0.0	0.02
9934	gene:Solyc09g064850.2	NA	9	+	62318070	62318155	62318070	62318132	62318320	62318439	9934	30,15,4	211,116,40	6,14,16	85,131,103	172	149	0.00016156485664644828	0.00158310382248	0.11,0.101,0.08	0.058,0.085,0.119	0.01
6182	gene:Solyc05g041830.2	NA	5	+	53772180	53772395	53772180	53772247	53772610	53772698	6182	1,5,2	68,48,45	0,3,0	39,58,54	297	149	0.00016412215052139198	0.00160720096386	0.007,0.05,0.022	0.0,0.025,0.0	0.018
13834	gene:Solyc03g111070.2	NA	3	+	61745069	61745211	61745069	61745094	61745466	61745598	13834	5,0,0	6,4,5	0,3,4	0,2,11	266	149	0.00016500056146552707	0.00161483833081	0.318,0.0,0.0	NA,0.457,0.169	-0.207
16780	gene:Solyc03g032160.2	NA	3	-	4660487	4660603	4660544	4660603	4660286	4660315	16780	14,15,11	466,242,199	11,9,11	222,310,294	206	149	0.00016642613432991016	0.00162781838906	0.021,0.043,0.038	0.035,0.021,0.026	0.007
96	gene:Solyc07g063390.2	NA	7	-	65864018	65864133	65864045	65864133	65863696	65863854	96	44,26,17	0,5,0	17,49,45	3,8,3	176	149	0.00016800609591835172	0.00164229214692	1.0,0.815,1.0	0.828,0.838,0.927	0.074
8808	gene:Solyc10g005890.2	NA	10	-	684088	684172	684114	684172	683822	683848	8808	17,12,18	442,233,308	19,21,12	246,296,300	175	149	0.00017032698544230195	0.00166398705146	0.032,0.042,0.047	0.062,0.057,0.033	-0.01
12769	gene:Solyc09g010670.2	NA	9	+	3991404	3991553	3991404	3991545	3991933	3992002	12769	4,2,0	52,21,10	4,6,8	10,18,22	157	149	0.00017199393611677105	0.00167927134888	0.068,0.083,0.0	0.275,0.24,0.257	-0.207
11529	gene:Solyc10g084760.1	NA	10	-	64174313	64174395	64174317	64174395	64174179	64174246	11529	192,125,129	1,1,6	110,138,154	2,6,7	153	149	0.00017335950793931213	0.00169159667479	0.995,0.992,0.954	0.982,0.957,0.955	0.016
10723	gene:Solyc03g120270.2	NA	3	+	68723869	68724084	68723869	68724014	68724524	68724567	10723	275,191,158	28,5,33	114,226,179	7,18,12	219	149	0.00017394971171759345	0.00169634599892	0.87,0.963,0.765	0.917,0.895,0.91	-0.041
5543	gene:Solyc01g103250.2	NA	1	+	91905800	91905860	91905800	91905827	91907133	91907184	5543	56,34,24	1,3,0	30,52,37	0,2,0	182	149	0.00017490464776809947	0.00170464440598	0.979,0.903,1.0	1.0,0.955,1.0	-0.024
13858	gene:Solyc12g005220.1	NA	12	+	143765	143959	143765	143935	144054	144132	13858	3,1,4	214,109,64	2,8,3	55,124,118	173	149	0.0001772679797645867	0.00172665121348	0.012,0.008,0.051	0.03,0.053,0.021	-0.011
10234	gene:Solyc01g098920.2	NA	1	+	89287858	89288084	89287858	89287991	89288167	89288317	10234	10,4,1	307,186,144	8,8,5	156,268,305	242	149	0.00018041419586893584	0.00175625291739	0.02,0.013,0.004	0.031,0.018,0.01	-0.007
7076	gene:Solyc06g084530.2	NA	6	+	49623822	49623987	49623822	49623983	49624071	49624143	7076	6,6,5	160,125,63	0,3,2	65,107,119	153	149	0.00018182264227676196	0.0017689131008	0.035,0.045,0.072	0.0,0.027,0.016	0.036
1243	gene:Solyc02g087740.2	NA	2	+	50053261	50053459	50053261	50053424	50053622	50053853	1243	10,3,1	316,107,50	1,10,6	84,136,105	184	149	0.00018309316036119836	0.00178021718731	0.025,0.022,0.016	0.01,0.056,0.044	-0.016
11451	gene:Solyc11g072540.1	NA	11	+	55731666	55731814	55731666	55731810	55731889	55732576	11451	2,1,3	205,78,37	4,7,2	114,127,183	153	149	0.0001832568492405127	0.00178075253681	0.009,0.012,0.073	0.033,0.051,0.011	-0.0
7122	gene:Solyc08g075700.2	NA	8	-	59825067	59825184	59825071	59825184	59824853	59824954	7122	42,11,8	3,0,0	22,20,5	2,7,0	153	149	0.0001846483907858921	0.00179321153445	0.932,1.0,1.0	0.915,0.736,1.0	0.094
5323	gene:Solyc09g018790.2	NA	9	-	17003696	17003779	17003715	17003779	17003490	17003592	5323	59,12,15	2,0,0	12,31,30	1,2,6	168	149	0.00018580345491024978	0.0018033605899	0.963,1.0,1.0	0.914,0.932,0.816	0.1
1330	gene:Solyc07g017990.2	NA	7	+	8750559	8750641	8750559	8750631	8751642	8751722	1330	0,5,1	30,36,15	1,0,2	28,40,41	159	149	0.0001872667710645126	0.00181648767933	0.0,0.115,0.059	0.032,0.0,0.044	0.033
10935	gene:Solyc02g069430.2	NA	2	+	39324309	39324408	39324309	39324404	39324510	39324702	10935	51,23,27	3,0,3	29,36,30	0,0,2	153	149	0.0001885222310074006	0.00182758422998	0.943,1.0,0.898	1.0,1.0,0.936	-0.032
1793	gene:Solyc03g007900.2	NA	3	+	2420529	2420663	2420529	2420647	2420745	2420843	1793	24,13,13	114,49,29	13,21,21	43,67,66	165	149	0.00018899769266481208	0.00183111062403	0.16,0.193,0.288	0.214,0.221,0.223	-0.006
6342	gene:Solyc03g019680.2	NA	3	+	61460274	61460333	61460274	61460324	61461588	61461695	6342	209,108,138	7,2,3	143,129,203	2,6,8	158	149	0.0001896873570159363	0.00183670693654	0.966,0.981,0.977	0.985,0.953,0.96	0.009
7316	gene:Solyc01g079760.2	NA	1	+	78912709	78912914	78912709	78912816	78913309	78913904	7316	265,82,56	0,0,0	69,117,95	0,0,12	247	149	0.00019053444613295224	0.00184382005635	1.0,1.0,1.0	1.0,1.0,0.827	0.058
9690	gene:Solyc12g056030.1	NA	12	+	61995729	61995749	61995729	61995743	61995833	61995892	9690	262,150,138	17,11,6	130,195,232	9,30,6	155	149	0.0001910157708708888	0.00184738733445	0.937,0.929,0.957	0.933,0.862,0.974	0.018
6571	gene:Solyc03g080150.2	NA	3	+	52050653	52050845	52050653	52050769	52051011	52051174	6571	703,219,177	9,0,0	129,223,218	5,6,2	225	149	0.00019116864746463252	0.00184777572989	0.981,1.0,1.0	0.945,0.961,0.986	0.03
5321	gene:Solyc09g018790.2	NA	9	-	17003693	17003779	17003715	17003779	17003490	17003592	5321	63,16,17	2,0,0	14,34,35	1,2,6	171	149	0.0001972484659393106	0.0019054178563	0.965,1.0,1.0	0.924,0.937,0.836	0.089
11498	gene:Solyc06g074210.2	NA	6	-	45885116	45885355	45885293	45885355	45884079	45884224	11498	8,8,5	356,182,64	9,12,14	100,231,207	326	149	0.00020033870935580938	0.00193412983655	0.01,0.02,0.034	0.04,0.023,0.03	-0.01
10885	gene:Solyc09g030360.1	NA	9	-	32210284	32210382	32210316	32210382	32209148	32209152	10885	30,20,13	1,1,2	13,21,16	0,0,6	181	149	0.0002006222891834807	0.00193572759658	0.961,0.943,0.843	1.0,1.0,0.687	0.02
12121	gene:Solyc11g042990.1	NA	11	-	33886497	33886587	33886505	33886587	33886271	33886358	12121	3,2,0	81,39,28	3,1,6	33,62,54	157	149	0.00020116366143366684	0.00193980935405	0.034,0.046,0.0	0.079,0.015,0.095	-0.036
3772	gene:Solyc08g041780.2	NA	8	+	25823933	25824171	25823933	25824087	25824260	25824397	3772	5,4,1	130,44,41	1,1,4	41,64,89	233	149	0.0002026378855619251	0.00195287645974	0.024,0.055,0.015	0.015,0.01,0.028	0.014
1518	gene:Solyc08g006610.2	NA	8	+	1212474	1212643	1212474	1212568	1213269	1213487	1518	15,5,3	3,1,0	9,8,11	4,4,0	224	149	0.00020620354363203277	0.00198607208623	0.769,0.769,1.0	0.599,0.571,1.0	0.123
10742	gene:Solyc03g120270.2	NA	3	+	68723876	68724055	68723876	68724014	68724524	68724571	10742	179,145,113	28,5,33	81,175,127	7,18,12	190	149	0.0002074082412548976	0.00199650223071	0.834,0.958,0.729	0.901,0.884,0.892	-0.052
12302	gene:Solyc06g082890.2	NA	6	-	48527200	48527305	48527203	48527305	48527083	48527087	12302	5,2,3	18,11,12	2,4,4	8,9,11	152	149	0.0002106743500448453	0.00202675153773	0.214,0.151,0.197	0.197,0.303,0.263	-0.067
2565	gene:Solyc08g066580.2	NA	8	-	55305697	55305759	55305701	55305759	55305236	55305307	2565	0,1,1	5,0,4	1,0,3	2,1,0	153	149	0.00021122131969943087	0.00203082175591	0.0,1.0,0.196	0.327,0.0,1.0	-0.044
4118	gene:Solyc03g005080.2	NA	3	-	56686	56803	56762	56803	56431	56565	4118	35,16,10	125,55,23	25,55,22	56,98,80	225	149	0.0002115745561730202	0.00203302561509	0.156,0.162,0.224	0.228,0.271,0.154	-0.037
2903	gene:Solyc01g081070.2	NA	1	+	80404034	80404251	80404034	80404191	80404609	80404771	2903	1,1,0	3,0,0	2,0,1	0,0,0	209	149	0.00021172090271707612	0.00203324004584	0.192,1.0,NA	1.0,NA,1.0	-0.404
12086	gene:Solyc07g007960.2	NA	7	-	2655936	2656035	2656007	2656035	2652964	2653115	12086	5,1,0	0,4,0	0,1,0	0,0,0	220	149	0.00021274007660834372	0.00204183142614	1.0,0.145,NA	NA,1.0,NA	-0.427
11939	gene:Solyc04g079090.2	NA	4	-	63676462	63676625	63676581	63676625	63675894	63676023	11939	5,5,1	135,30,23	6,10,4	42,54,56	268	149	0.00021695624938484576	0.00208107887429	0.02,0.085,0.024	0.074,0.093,0.038	-0.025
14036	gene:Solyc05g052480.2	NA	5	+	62697200	62697442	62697200	62697391	62697877	62697919	14036	3,4,0	119,54,43	0,2,1	31,40,61	200	149	0.0002170881797629531	0.00208112662623	0.018,0.052,0.0	0.0,0.036,0.012	0.007
6497	gene:Solyc02g064800.2	NA	2	+	35951013	35951168	35951013	35951150	35951254	35951920	6497	14,8,1	39,30,6	1,10,5	16,35,14	167	149	0.0002196965913673908	0.00210490135727	0.243,0.192,0.129	0.053,0.203,0.242	0.022
12245	gene:Solyc12g043050.1	NA	12	+	39154424	39154623	39154424	39154582	39155967	39155975	12245	10,5,4	0,0,0	0,0,5	0,2,2	190	149	0.0002205452661442177	0.00211179821723	1.0,1.0,1.0	NA,0.0,0.662	0.669
1462	gene:Solyc07g066260.2	NA	7	-	67745120	67745287	67745169	67745287	67744902	67745050	1462	4,4,0	72,40,27	1,10,7	24,35,51	198	149	0.0002236808595822173	0.00214057228904	0.04,0.07,0.0	0.03,0.177,0.094	-0.064
13001	gene:Solyc08g065430.2	NA	8	-	53439344	53439432	53439379	53439432	53439190	53439246	13001	18,10,18	167,111,110	9,18,8	102,127,132	184	149	0.00022820748016571312	0.00218166464735	0.08,0.068,0.117	0.067,0.103,0.047	0.016
6035	gene:Solyc12g017920.1	NA	12	-	7799342	7799446	7799385	7799446	7797592	7797797	6035	27,12,6	11,2,0	9,9,3	16,1,9	192	149	0.00022824100958946424	0.00218166464735	0.656,0.823,1.0	0.304,0.875,0.206	0.365
10928	gene:Solyc06g065320.2	NA	6	+	40731995	40732173	40731995	40732168	40733537	40733641	10928	2,2,0	10,1,15	1,1,3	7,10,4	154	149	0.00023141795319847082	0.00220965256801	0.162,0.659,0.0	0.121,0.088,0.421	0.064
2386	gene:Solyc01g087470.2	NA	1	+	82428204	82428436	82428204	82428389	82428588	82428693	2386	3,12,1	0,0,0	2,4,10	0,6,0	196	149	0.0002314386298590764	0.00220965256801	1.0,1.0,1.0	1.0,0.336,1.0	0.221
226	gene:Solyc02g081300.2	NA	2	-	45316113	45316333	45316241	45316333	45315740	45315996	226	16,0,0	0,0,0	1,6,0	2,0,0	277	149	0.00023242950600674977	0.00221782124096	1.0,NA,NA	0.212,1.0,NA	0.394
15444	gene:Solyc11g013070.1	NA	11	+	5926667	5926867	5926667	5926730	5926979	5927121	15444	6,2,0	6,0,1	0,0,1	1,1,1	286	149	0.00023426294902535873	0.00223401542954	0.343,1.0,0.0	0.0,0.0,0.343	0.333
14401	gene:Solyc01g007900.2	NA	1	-	2100053	2100155	2100062	2100155	2099915	2099987	14401	2,0,0	98,31,48	4,1,1	51,46,60	158	149	0.00023608156700101655	0.00225004949293	0.019,0.0,0.0	0.069,0.02,0.015	-0.028
16153	gene:Solyc03g121010.2	NA	3	+	69243045	69243101	69243045	69243083	69243205	69243517	16153	37,8,13	130,43,44	19,34,24	44,68,71	167	149	0.00023715990338350946	0.00225901353641	0.203,0.142,0.209	0.278,0.308,0.232	-0.088
14717	gene:Solyc09g065820.2	NA	9	+	64096894	64097138	64096894	64097002	64097451	64097517	14717	34,22,27	573,385,512	36,39,42	461,610,798	285	149	0.00024094979949143284	0.00229378052443	0.03,0.029,0.027	0.039,0.032,0.027	-0.004
12041	gene:Solyc05g053800.2	NA	5	+	63840634	63840842	63840634	63840790	63841028	63841230	12041	32,10,17	2,0,3	12,31,16	9,4,5	201	149	0.00024363412776926894	0.00231798854122	0.922,1.0,0.808	0.497,0.852,0.703	0.226
14029	gene:Solyc10g078550.1	NA	10	-	60342295	60342355	60342302	60342355	60342050	60342167	14029	44,29,32	12,2,3	21,31,39	4,0,4	156	149	0.0002447338428418029	0.00232710086178	0.778,0.933,0.911	0.834,1.0,0.903	-0.038
5049	gene:Solyc08g016620.2	NA	8	-	8084306	8084459	8084386	8084459	8083844	8083934	5049	71,46,24	10,4,5	37,53,54	8,12,7	229	149	0.00024502054070346636	0.0023284763616	0.822,0.882,0.757	0.751,0.742,0.834	0.045
556	gene:Solyc04g076510.2	NA	4	+	61393949	61394128	61393949	61394043	61394230	61394437	556	0,6,0	110,87,21	0,5,4	39,76,70	234	149	0.00024868259826144794	0.00236190836228	0.0,0.042,0.0	0.0,0.04,0.035	-0.011
11582	gene:Solyc05g012610.2	NA	5	+	5823267	5823342	5823267	5823339	5823456	5823548	11582	219,72,160	4,0,2	136,168,210	0,7,4	152	149	0.00025088601644635423	0.00238145597429	0.982,1.0,0.987	1.0,0.959,0.981	0.01
2795	gene:Solyc01g005100.2	NA	1	-	92278	92355	92309	92355	91808	92202	2795	9,0,0	1,0,0	0,0,3	1,0,0	180	149	0.00025466907621355815	0.00241596653146	0.882,NA,NA	0.0,NA,1.0	0.382
5718	gene:Solyc03g112910.2	NA	3	+	63201589	63201769	63201589	63201766	63201834	63201918	5718	0,0,0	11,4,0	3,2,3	0,12,6	152	149	0.00025545028274023216	0.00242197598899	0.0,0.0,NA	1.0,0.14,0.329	-0.49
5376	gene:Solyc11g064920.1	NA	11	+	50239460	50239501	50239460	50239498	50239585	50239638	5376	186,97,109	5,5,0	71,155,204	2,8,5	152	149	0.00025886014077508	0.00245288687152	0.973,0.95,1.0	0.972,0.95,0.976	0.008
479	gene:Solyc07g045480.2	NA	7	+	58611075	58611222	58611075	58611209	58614293	58615110	479	4,0,0	3,1,0	1,2,2	0,0,2	162	149	0.00026370915358954656	0.00249739119283	0.551,0.0,NA	1.0,1.0,0.479	-0.551
15044	gene:Solyc02g067110.1	NA	2	+	37337450	37337603	37337450	37337528	37338803	37338819	15044	2,0,5	6,4,0	0,1,0	4,1,8	224	149	0.0002641898870688385	0.00250049931797	0.181,0.0,1.0	0.0,0.399,0.0	0.261
6763	gene:Solyc03g121250.2	NA	3	-	69420095	69420314	69420207	69420314	69419391	69419567	6763	1,0,0	12,4,9	2,1,3	5,12,14	261	149	0.0002648281058139757	0.0025050935595	0.045,0.0,0.0	0.186,0.045,0.109	-0.098
6351	gene:Solyc06g083630.2	NA	6	-	48978913	48979128	48979069	48979128	48978054	48978243	6351	84,43,13	78,29,6	22,32,58	0,41,18	305	149	0.00026519279006417443	0.00250709654413	0.345,0.42,0.514	1.0,0.276,0.612	-0.203
11258	gene:Solyc10g017570.2	NA	10	-	5556002	5556089	5556004	5556089	5555249	5555432	11258	2,1,0	2,0,0	0,1,4	0,5,0	151	149	0.00026644362126676703	0.00251746990399	0.497,1.0,NA	NA,0.165,1.0	0.166
3708	gene:Solyc07g062950.2	NA	7	+	65586838	65586978	65586838	65586967	65587150	65587256	3708	37,13,15	154,50,54	15,27,48	49,97,89	160	149	0.0002666900488686259	0.00251834675755	0.183,0.195,0.206	0.222,0.206,0.334	-0.059
12895	gene:Solyc07g026670.2	NA	7	+	30214485	30214710	30214485	30214574	30215622	30215719	12895	0,4,2	54,32,36	1,5,6	9,29,26	285	149	0.00026692946956237727	0.00251915647354	0.0,0.061,0.028	0.055,0.083,0.108	-0.052
16803	gene:Solyc01g008080.2	NA	1	-	2220837	2220914	2220849	2220914	2220731	2220760	16803	224,57,39	6150,1687,2204	52,79,72	2511,3221,3820	161	149	0.0002702333684398982	0.00254886974041	0.033,0.03,0.016	0.019,0.022,0.017	0.007
2900	gene:Solyc11g073130.1	NA	11	+	56217925	56218074	56217925	56218001	56218161	56218215	2900	51,19,16	2,1,2	12,22,39	2,9,0	222	149	0.00027393793644525167	0.00258232581492	0.945,0.927,0.843	0.801,0.621,1.0	0.098
16661	gene:Solyc01g109010.2	NA	1	-	96101554	96102136	96102003	96102136	96101419	96101485	16661	124,73,23	8,1,0	45,70,49	7,8,1	598	149	0.0002751664287650538	0.00259241567054	0.794,0.948,1.0	0.616,0.686,0.924	0.172
16086	gene:Solyc02g083490.2	NA	2	+	46872719	46872878	46872719	46872849	46872965	46873459	16086	30,21,15	4,9,2	21,32,45	3,8,2	178	149	0.0002795587533184006	0.00263228411439	0.863,0.661,0.863	0.854,0.77,0.95	-0.062
6412	gene:Solyc09g031750.2	NA	9	-	28025558	28025660	28025575	28025660	28025161	28025227	6412	17,6,5	6,1,0	3,12,7	0,0,0	166	149	0.00028298297978808734	0.0026629965486	0.718,0.843,1.0	1.0,1.0,1.0	-0.146
3508	gene:Solyc01g111150.2	NA	1	+	97514357	97514413	97514357	97514408	97514530	97514618	3508	20,7,3	275,58,78	6,12,2	28,77,104	154	149	0.0002832439430468678	0.00266392309717	0.066,0.105,0.036	0.172,0.131,0.018	-0.038
3727	gene:Solyc09g098450.2	NA	9	+	72252251	72252373	72252251	72252352	72253519	72253624	3727	5,3,6	7,2,2	2,3,0	2,6,2	170	149	0.00028371337206267505	0.00266680808958	0.385,0.568,0.724	0.467,0.305,0.0	0.302
15708	gene:Solyc05g005200.2	NA	5	-	173950	174044	173996	174044	173411	173853	15708	23,7,5	460,143,180	0,10,19	164,267,341	195	149	0.00028652544097888756	0.00269015552919	0.037,0.036,0.021	0.0,0.028,0.041	0.008
16025	gene:Solyc07g026960.2	NA	7	+	32804500	32804669	32804500	32804644	32804793	32805228	16025	8,4,3	529,145,211	2,10,11	147,237,355	174	149	0.00028636134456906377	0.00269015552919	0.013,0.023,0.012	0.012,0.035,0.026	-0.008
11344	gene:Solyc01g112090.2	NA	1	+	98195836	98196029	98195836	98196024	98196672	98196816	11344	5,2,0	13,10,0	0,0,0	6,2,9	154	149	0.0002867742523189581	0.00269095038252	0.271,0.162,NA	0.0,0.0,0.0	0.217
14809	gene:Solyc05g053440.2	NA	5	+	63518407	63518551	63518407	63518535	63519110	63519424	14809	410,158,144	12273,4929,7750	123,195,162	6609,8817,8672	165	149	0.0002869615372509373	0.00269116732274	0.029,0.028,0.017	0.017,0.02,0.017	0.007
12237	gene:Solyc08g077800.2	NA	8	+	61710588	61710669	61710588	61710665	61710886	61711051	12237	16,6,15	34,34,15	13,23,7	37,37,43	153	149	0.00028798843811380607	0.00269771112343	0.314,0.147,0.493	0.255,0.377,0.137	0.062
3044	gene:Solyc01g105200.2	NA	1	+	93458723	93458865	93458723	93458825	93459093	93459440	3044	3,5,1	51,38,22	0,0,4	23,55,40	189	149	0.00028786526176273664	0.00269771112343	0.044,0.094,0.035	0.0,0.0,0.073	0.033
6786	gene:Solyc04g082560.2	NA	4	+	66201267	66201364	66201267	66201342	66201495	66201567	6786	2,7,0	192,151,54	3,11,0	66,158,180	171	149	0.00028822791014539704	0.00269841241063	0.009,0.039,0.0	0.038,0.057,0.0	-0.016
9752	gene:Solyc07g041870.2	NA	7	+	54419486	54419562	54419486	54419556	54419667	54419825	9752	16,5,11	255,93,107	8,15,15	73,92,137	155	149	0.0002920345460846349	0.00273248990523	0.057,0.049,0.09	0.095,0.135,0.095	-0.043
4092	gene:Solyc07g064490.2	NA	7	+	66616349	66616477	66616349	66616459	66616576	66616813	4092	9,8,9	0,0,0	0,0,4	4,0,0	167	149	0.0002936583946614323	0.00274560670267	1.0,1.0,1.0	0.0,NA,1.0	0.5
7394	gene:Solyc04g079690.2	NA	4	+	64057355	64057460	64057355	64057450	64057866	64058897	7394	0,5,0	2,1,4	0,0,0	0,1,0	159	149	0.0002937713753721147	0.00274560670267	0.0,0.824,0.0	NA,0.0,NA	0.275
11101	gene:Solyc02g070590.2	NA	2	+	40315329	40315474	40315329	40315467	40316790	40316996	11101	17,8,17	2,4,0	8,14,26	0,2,1	156	149	0.0002947315144225333	0.00275301066435	0.89,0.656,1.0	1.0,0.87,0.961	-0.095
12787	gene:Solyc08g061220.2	NA	8	-	48201617	48201702	48201622	48201702	48200713	48201205	12787	7,3,4	186,66,52	8,4,2	49,76,99	154	149	0.0002959727479207901	0.0027630303284	0.035,0.042,0.069	0.136,0.048,0.019	-0.019
14409	gene:Solyc08g080520.2	NA	8	+	63798800	63798888	63798800	63798881	63801023	63801107	14409	8,0,1	36,13,18	0,0,0	19,25,43	156	149	0.000296529369316275	0.00276665108207	0.175,0.0,0.05	0.0,0.0,0.0	0.075
6540	gene:Solyc04g082590.2	NA	4	+	66226630	66226722	66226630	66226660	66227448	66227500	6540	134,66,25	2,0,2	43,30,73	0,2,0	211	149	0.0002989871815357826	0.0027879959425	0.979,1.0,0.898	1.0,0.914,1.0	-0.012
8786	gene:Solyc06g051380.1	NA	6	+	34724311	34724411	34724311	34724403	34724492	34724590	8786	3,1,0	25,12,14	2,2,6	19,22,32	157	149	0.00030212587626825044	0.002815662018	0.102,0.073,0.0	0.091,0.079,0.151	-0.049
3696	gene:Solyc01g010150.2	NA	1	+	4939647	4939850	4939647	4939714	4940390	4940458	3696	4,6,0	5,4,0	0,7,1	0,0,2	285	149	0.0003027577501386973	0.00281994761251	0.295,0.44,NA	NA,1.0,0.207	-0.236
12135	gene:Solyc05g023740.2	NA	5	+	29173845	29174055	29173845	29174004	29174275	29174392	12135	14,10,17	136,95,47	13,19,9	79,152,96	200	149	0.0003035926340247942	0.00282611814286	0.071,0.073,0.212	0.109,0.085,0.065	0.032
10725	gene:Solyc03g120270.2	NA	3	+	68723869	68724086	68723869	68724014	68724524	68724567	10725	243,171,140	28,5,33	98,198,155	7,18,12	221	149	0.0003039594860803313	0.00282632323047	0.854,0.958,0.741	0.904,0.881,0.897	-0.043
11076	gene:Solyc01g111860.2	NA	1	-	98018378	98018458	98018382	98018458	98017543	98018293	11076	3,2,0	1,2,2	2,8,1	0,0,0	153	149	0.00030387469962398704	0.00282632323047	0.745,0.493,0.0	1.0,1.0,1.0	-0.587
9100	gene:Solyc04g008730.2	NA	4	-	2394804	2395010	2394919	2395010	2394550	2394730	9100	11,4,8	5,1,2	6,4,4	0,2,2	264	149	0.00030474259566107655	0.00283199850945	0.554,0.693,0.693	1.0,0.53,0.53	-0.04
8486	gene:Solyc01g058260.2	NA	1	-	65873191	65873299	65873237	65873299	65872753	65872816	8486	24,16,16	11,6,9	14,18,28	2,7,6	195	149	0.0003118338059456791	0.00289625585318	0.625,0.671,0.576	0.842,0.663,0.781	-0.138
14103	gene:Solyc03g116750.2	NA	3	-	66039757	66039924	66039798	66039924	66039530	66039658	14103	0,1,0	0,3,0	0,1,0	0,0,0	190	149	0.00031216964331739355	0.00289773327458	NA,0.207,NA	NA,1.0,NA	-0.793
358	gene:Solyc05g014970.2	NA	5	-	9179561	9179670	9179602	9179670	9177711	9177879	358	4,0,0	13,5,18	4,8,1	7,2,10	190	149	0.00031424604936398253	0.00291399789732	0.194,0.0,0.0	0.309,0.758,0.073	-0.315
6543	gene:Solyc04g082590.2	NA	4	+	66225592	66225663	66225592	66225656	66226362	66226435	6543	5,2,2	8,5,4	3,4,2	1,2,0	156	149	0.00031427733071851633	0.00291399789732	0.374,0.276,0.323	0.741,0.656,1.0	-0.475
15058	gene:Solyc10g076400.1	NA	10	-	59366578	59366805	59366608	59366805	59366282	59366444	15058	6,3,2	71,54,32	0,1,3	31,43,46	179	149	0.00032417697641641313	0.00300408884929	0.066,0.044,0.049	0.0,0.019,0.051	0.03
5218	gene:Solyc09g007330.2	NA	9	-	921683	921852	921735	921852	921436	921611	5218	6,2,2	0,0,0	0,3,2	0,0,4	201	149	0.0003245974529133672	0.00300628590147	1.0,1.0,1.0	NA,1.0,0.27	0.365
2680	gene:Solyc11g005790.1	NA	11	+	645679	645918	645679	645838	646524	646833	2680	37,7,0	43,13,20	4,7,10	15,16,15	229	149	0.0003278762633430022	0.00303493821851	0.359,0.259,0.0	0.148,0.222,0.303	-0.018
171	gene:Solyc10g044450.1	NA	10	+	26424394	26424653	26424394	26424614	26425851	26425893	171	126,54,61	17,12,12	50,112,105	9,2,14	188	149	0.00032917438763968755	0.00304523461432	0.855,0.781,0.801	0.815,0.978,0.856	-0.071
6467	gene:Solyc01g101000.2	NA	1	-	90864731	90864876	90864735	90864876	90864589	90864640	6467	40,8,10	1383,468,387	5,6,8	390,711,769	153	149	0.000331373126050851	0.00306384639332	0.027,0.016,0.025	0.012,0.008,0.01	0.013
15045	gene:Solyc02g090390.2	NA	2	-	51945944	51946021	51945956	51946021	51945800	51945875	15045	0,0,0	10,2,2	2,1,3	1,5,8	161	149	0.0003324278508972916	0.00307186570449	0.0,0.0,0.0	0.649,0.156,0.258	-0.354
10837	gene:Solyc12g005980.1	NA	12	-	603062	603165	603069	603165	602886	602947	10837	1,2,0	114,90,74	3,6,6	129,141,147	156	149	0.00033308013808347356	0.00307332487895	0.008,0.021,0.0	0.022,0.039,0.038	-0.023
13266	gene:Solyc12g010060.1	NA	12	-	3204637	3204693	3204638	3204693	3203973	3204048	13266	29,16,22	0,0,0	20,26,25	7,2,0	150	149	0.0003331481919052436	0.00307332487895	1.0,1.0,1.0	0.739,0.928,1.0	0.111
3477	gene:Solyc06g062830.2	NA	6	+	39643129	39643293	39643129	39643247	39643529	39643878	3477	12,0,2	27,2,17	0,4,0	15,18,16	195	149	0.0003329514966764484	0.00307332487895	0.254,0.0,0.082	0.0,0.145,0.0	0.064
6023	gene:Solyc04g008640.2	NA	4	+	2256745	2256867	2256745	2256841	2257348	2257426	6023	3,0,3	71,45,46	2,4,2	20,47,61	175	149	0.00033776628853854996	0.00311417478516	0.035,0.0,0.053	0.078,0.068,0.027	-0.028
16968	gene:Solyc04g050150.2	NA	4	-	45692511	45692636	45692522	45692636	45692178	45692262	16968	7,10,0	23,50,9	4,14,17	32,58,51	160	149	0.0003405768826517635	0.00313832312384	0.221,0.157,0.0	0.104,0.184,0.237	-0.049
8712	gene:Solyc03g082960.2	NA	3	-	52817913	52818024	52817921	52818024	52817386	52817466	8712	41,21,5	3,2,1	22,29,26	2,3,11	157	149	0.00034167436124720796	0.00314666730558	0.928,0.909,0.826	0.913,0.902,0.692	0.052
7046	gene:Solyc01g099970.2	NA	1	-	90060369	90060504	90060374	90060504	90060000	90060295	7046	5,2,2	82,35,38	1,5,4	23,58,41	154	149	0.00034247649218462756	0.00315228362514	0.056,0.052,0.048	0.04,0.077,0.086	-0.016
15675	gene:Solyc01g057210.2	NA	1	+	59830773	59830956	59830773	59830921	59831051	59831274	15675	9,0,1	151,39,57	0,2,3	49,72,57	184	149	0.0003445158986917226	0.00316749810839	0.046,0.0,0.014	0.0,0.022,0.041	-0.001
46	gene:Solyc01g007790.2	NA	1	+	1941419	1941574	1941419	1941448	1942883	1942934	46	33,15,12	54,32,17	11,10,13	24,40,50	275	149	0.0003444333953079044	0.00316749810839	0.249,0.203,0.277	0.199,0.119,0.123	0.096
14111	gene:Solyc04g079160.2	NA	4	+	63736984	63737080	63736984	63737076	63737212	63737335	14111	90,48,32	4,0,0	36,59,71	0,1,1	153	149	0.000348365146071274	0.00320109295939	0.956,1.0,1.0	1.0,0.983,0.986	-0.004
5203	gene:Solyc09g075070.2	NA	9	-	66887838	66888061	66887985	66888061	66887645	66887749	5203	7,4,1	1,0,4	5,1,8	0,0,0	296	149	0.0003502445118709417	0.00321655926224	0.779,1.0,0.112	1.0,1.0,1.0	-0.37
16936	gene:Solyc04g082970.2	NA	4	+	66429417	66429520	66429417	66429504	66430274	66430403	16936	2,6,7	88,41,18	7,6,3	34,46,37	165	149	0.00035338416285996454	0.00324357591364	0.02,0.117,0.26	0.157,0.105,0.068	0.022
5039	gene:Solyc03g043660.2	NA	3	-	7150460	7150676	7150498	7150676	7150302	7150382	5039	4,1,3	278,216,159	0,14,20	211,301,302	187	149	0.00035425905273173727	0.00324978659845	0.011,0.004,0.015	0.0,0.036,0.05	-0.019
5547	gene:Solyc04g080540.2	NA	4	+	64676104	64676232	64676104	64676203	64676341	64676466	5547	3,1,0	1,0,0	0,3,0	3,3,2	178	149	0.00035805193427538966	0.00328274348914	0.715,1.0,NA	0.0,0.456,0.0	0.705
15555	gene:Solyc11g012660.1	NA	11	+	5437013	5437159	5437013	5437133	5437245	5437270	15555	121,55,56	8,1,1	59,97,71	3,1,2	175	149	0.0003646507032621299	0.00334137449892	0.928,0.979,0.979	0.944,0.988,0.968	-0.005
6769	gene:Solyc01g090290.2	NA	1	+	83959922	83960009	83959922	83960005	83960349	83960394	6769	1,1,2	4,0,0	1,0,0	0,0,0	153	149	0.0003703923770550606	0.00339209063523	0.196,1.0,1.0	1.0,NA,NA	-0.268
2702	gene:Solyc07g055850.2	NA	7	-	63771904	63772208	63772053	63772208	63771419	63771509	2702	207,134,72	2,0,0	89,144,131	0,3,2	298	149	0.00037101397105743033	0.00339588611253	0.981,1.0,1.0	1.0,0.96,0.97	0.017
16012	gene:Solyc03g118350.2	NA	3	-	67257681	67257858	67257698	67257858	67257427	67257588	16012	35,34,25	14,4,0	21,23,35	10,2,0	166	149	0.00037581220997967086	0.0034378847981	0.692,0.884,1.0	0.653,0.912,1.0	0.004
8345	gene:Solyc01g080270.2	NA	1	-	79508200	79508394	79508299	79508394	79506507	79506631	8345	3,4,2	173,46,47	2,7,14	65,79,100	248	149	0.00037774978387985965	0.00345368221257	0.01,0.05,0.025	0.018,0.051,0.078	-0.021
2286	gene:Solyc06g005330.2	NA	6	-	352614	352825	352623	352825	352362	352492	2286	17,6,3	45,38,21	1,11,6	22,43,39	158	149	0.0003780112729034817	0.00345414648646	0.263,0.13,0.119	0.041,0.194,0.127	0.05
3604	gene:Solyc07g042910.2	NA	7	-	56453731	56453861	56453742	56453861	56445834	56445905	3604	3,1,0	85,47,23	1,2,2	33,58,40	160	149	0.0003800530852141922	0.00347086920664	0.032,0.019,0.0	0.027,0.031,0.044	-0.017
10180	gene:Solyc09g007160.2	NA	9	+	781899	782138	781899	782134	782516	782630	10180	0,2,5	9,2,3	0,2,0	2,13,3	153	149	0.0003813294052268746	0.00347864938224	0.0,0.493,0.619	0.0,0.13,0.0	0.327
9664	gene:Solyc06g084480.2	NA	6	+	49580289	49580361	49580289	49580335	49580675	49580726	9664	37,20,7	14,0,2	9,14,25	1,2,0	175	149	0.00038117413256964923	0.00347864938224	0.692,1.0,0.749	0.885,0.856,1.0	-0.1
3907	gene:Solyc01g091580.2	NA	1	-	85175629	85175780	85175659	85175780	85175337	85175561	3907	0,4,1	9,8,2	1,4,2	4,2,8	179	149	0.0003818492735821047	0.00348145447265	0.0,0.294,0.294	0.172,0.625,0.172	-0.127
12385	gene:Solyc10g079720.1	NA	10	-	61219883	61219960	61219901	61219960	61219540	61219628	12385	5,3,0	0,0,0	2,2,1	0,4,0	167	149	0.0003868568662304162	0.00352326108253	1.0,1.0,NA	1.0,0.308,1.0	0.231
755	gene:Solyc11g066610.1	NA	11	+	52378129	52378198	52378129	52378193	52378286	52378475	755	90,36,40	10,2,2	36,50,55	0,3,6	154	149	0.00038686451220404264	0.00352326108253	0.897,0.946,0.951	1.0,0.942,0.899	-0.016
2409	gene:Solyc09g091100.2	NA	9	-	70459616	70459695	70459666	70459695	70458878	70458930	2409	0,6,0	0,2,0	8,0,7	2,2,1	199	149	0.00038802646065300264	0.00353188104913	NA,0.692,NA	0.75,0.0,0.84	0.162
915	gene:Solyc01g106050.2	NA	1	-	94022816	94022899	94022840	94022899	94022130	94022696	915	1,0,0	3,0,0	1,0,0	0,0,0	173	149	0.0003973744241022098	0.00361496056288	0.223,NA,NA	1.0,NA,NA	-0.777
14006	gene:Solyc04g078070.2	NA	4	-	62917711	62917761	62917720	62917761	62914875	62915236	14006	88,29,65	4158,2336,4130	88,89,105	4285,5377,5734	158	149	0.0003976365130672126	0.00361533852397	0.02,0.012,0.015	0.019,0.015,0.017	-0.001
15390	gene:Solyc02g030230.2	NA	2	-	25329631	25329756	25329714	25329756	25328194	25328308	15390	158,114,27	2,2,2	54,158,100	10,4,8	232	149	0.00039887955993136266	0.00362463005873	0.981,0.973,0.897	0.776,0.962,0.889	0.075
11123	gene:Solyc06g068920.2	NA	6	-	42728078	42728285	42728179	42728285	42727435	42727487	11123	10,12,0	0,0,2	4,5,7	0,5,0	250	149	0.0003991999900381526	0.00362480931321	1.0,1.0,0.0	1.0,0.373,1.0	-0.124
7471	gene:Solyc09g065130.2	NA	9	+	63004350	63004549	63004350	63004463	63004626	63004777	7471	10,6,2	104,30,29	3,3,2	30,37,86	235	149	0.0003993415250205968	0.00362480931321	0.057,0.113,0.042	0.06,0.049,0.015	0.029
15900	gene:Solyc09g098580.2	NA	9	+	72370512	72370610	72370512	72370609	72372419	72372480	15900	17,13,5	5,5,1	6,27,11	2,1,0	150	149	0.00039993238129427234	0.00362816354541	0.772,0.721,0.832	0.749,0.964,1.0	-0.129
11215	gene:Solyc06g073630.2	NA	6	+	45428186	45428379	45428186	45428244	45428787	45428858	11215	26,5,2	198,95,87	11,17,13	104,102,100	284	149	0.0004015577219172042	0.00364089365895	0.064,0.027,0.012	0.053,0.08,0.064	-0.031
16027	gene:Solyc07g026960.2	NA	7	+	32804500	32804644	32804500	32804604	32804793	32805228	16027	530,145,211	83,37,39	147,237,355	58,49,64	189	149	0.0004043672544094548	0.00366434074159	0.834,0.755,0.81	0.666,0.792,0.814	0.042
11325	gene:Solyc06g051160.2	NA	6	-	34325320	34325380	34325325	34325380	34324979	34324984	11325	20,5,2	7,1,2	3,8,24	1,2,6	154	149	0.0004098338084424971	0.00371182631039	0.734,0.829,0.492	0.744,0.795,0.795	-0.093
14713	gene:Solyc03g083530.2	NA	3	+	53472451	53472543	53472451	53472539	53472639	53472826	14713	83,47,63	6683,3043,4067	51,86,117	4547,5279,6335	153	149	0.00041083729910267654	0.00371886021214	0.012,0.015,0.015	0.011,0.016,0.018	-0.001
9722	gene:Solyc03g097910.2	NA	3	-	60288801	60289040	60288931	60289040	60288249	60288631	9722	17,2,11	0,0,6	15,19,26	0,0,0	279	149	0.00041221403412590967	0.00372926305818	1.0,1.0,0.495	1.0,1.0,1.0	-0.168
13613	gene:Solyc08g078470.2	NA	8	-	62267013	62267104	62267020	62267104	62265281	62265556	13613	19,2,10	0,1,0	11,16,10	3,0,5	156	149	0.00041495096177174555	0.00374997939893	1.0,0.656,1.0	0.778,1.0,0.656	0.074
14872	gene:Solyc02g076950.2	NA	2	+	42054516	42054574	42054516	42054560	42054682	42054839	14872	5,2,0	20,3,0	0,0,0	3,8,13	163	149	0.00041496142436743327	0.00374997939893	0.186,0.379,NA	0.0,0.0,0.0	0.282
12770	gene:Solyc09g010670.2	NA	9	+	3990312	3990365	3990312	3990316	3990431	3990475	12770	3,2,0	78,35,53	0,1,3	47,60,105	198	149	0.0004173195549057022	0.00376921182566	0.028,0.041,0.0	0.0,0.012,0.021	0.012
14336	gene:Solyc07g025380.2	NA	7	-	27599052	27599218	27599089	27599218	27598905	27598955	14336	5,2,2	99,37,13	0,2,0	16,37,21	186	149	0.00041895974127536894	0.00378194220194	0.039,0.042,0.11	0.0,0.042,0.0	0.05
3836	gene:Solyc06g011530.2	NA	6	+	8020128	8020327	8020128	8020292	8020681	8020772	3836	5,0,3	24,7,3	1,4,1	13,19,12	184	149	0.0004239011907146446	0.00382444260836	0.144,0.0,0.447	0.059,0.146,0.063	0.108
3378	gene:Solyc06g009270.2	NA	6	-	3234138	3234265	3234142	3234265	3233848	3233982	3378	2,2,0	0,0,0	0,4,2	4,0,0	153	149	0.0004265741386047602	0.00384644106389	1.0,1.0,NA	0.0,1.0,1.0	0.333
8710	gene:Solyc08g066540.2	NA	8	-	55285728	55285911	55285889	55285911	55285200	55285278	8710	14,10,10	0,6,0	4,10,21	0,0,0	310	149	0.00042969284579753836	0.00387243255699	1.0,0.445,1.0	1.0,1.0,1.0	-0.185
15335	gene:Solyc05g021560.2	NA	5	-	28070884	28071122	28070892	28071122	28070297	28070519	15335	0,2,0	0,0,0	0,1,2	0,3,2	157	149	0.00043398308932794503	0.00390894768316	NA,1.0,NA	NA,0.24,0.487	0.637
3779	gene:Solyc08g014150.2	NA	8	-	3858649	3858773	3858743	3858773	3858528	3858570	3779	11,3,2	3,3,0	7,5,2	0,4,0	243	149	0.00043460233733137526	0.00391144373281	0.692,0.38,1.0	1.0,0.434,1.0	-0.121
9298	gene:Solyc08g065480.2	NA	8	-	53593657	53594106	53594032	53594106	53592765	53593102	9298	227,147,36	5,4,0	47,166,69	0,3,6	524	149	0.00043473741726257923	0.00391144373281	0.928,0.913,1.0	1.0,0.94,0.766	0.045
15774	gene:Solyc06g050310.2	NA	6	-	32921291	32921529	32921427	32921529	32920600	32921125	15774	9,3,6	66,33,51	1,2,3	53,66,51	285	149	0.0004374382605913585	0.00393358497305	0.067,0.045,0.058	0.01,0.016,0.03	0.038
12822	gene:Solyc10g008060.2	NA	10	-	2211574	2211688	2211591	2211688	2210402	2210586	12822	3,1,0	8,3,8	0,1,2	6,7,4	166	149	0.00043844995448096414	0.00393836170072	0.252,0.23,0.0	0.0,0.114,0.31	0.019
15090	gene:Solyc09g009960.2	NA	9	-	3414331	3414571	3414508	3414571	3414082	3414238	15090	3,0,0	3,0,2	2,6,0	0,3,0	326	149	0.000438384969559642	0.00393836170072	0.314,NA,0.0	1.0,0.478,NA	-0.582
16869	gene:Solyc03g117540.2	NA	3	+	66671060	66671163	66671060	66671121	66671910	66671998	16869	3,0,2	7,10,0	0,0,2	3,27,8	191	149	0.0004482347964925047	0.00402404875077	0.251,0.0,1.0	0.0,0.0,0.163	0.363
7045	gene:Solyc02g089600.2	NA	2	+	51365997	51366233	51365997	51366208	51367010	51367455	7045	14,13,1	218,83,71	4,13,1	66,120,94	174	149	0.00045270071022355634	0.00406191721001	0.052,0.118,0.012	0.049,0.085,0.009	0.013
14131	gene:Solyc02g063170.2	NA	2	+	35242054	35242186	35242054	35242146	35242311	35242546	14131	47,47,39	0,1,1	70,65,92	4,8,4	189	149	0.0004533019888438615	0.00406508725553	1.0,0.974,0.969	0.932,0.865,0.948	0.066
8824	gene:Solyc01g028930.2	NA	1	-	39936014	39936220	39936018	39936220	39935416	39935529	8824	440,236,40	15,8,0	113,196,203	2,2,8	153	149	0.0004542040194638477	0.00407094942103	0.966,0.966,1.0	0.982,0.99,0.961	-0.0
1277	gene:Solyc06g008590.2	NA	6	+	2500938	2501014	2500938	2501000	2501179	2501460	1277	0,1,0	42,6,28	1,2,9	32,29,55	163	149	0.00046225912119400136	0.00413967559538	0.0,0.132,0.0	0.028,0.059,0.13	-0.028
2323	gene:Solyc06g063230.2	NA	6	+	39936989	39937179	39936989	39937175	39938332	39938497	2323	0,0,2	3,2,0	0,0,1	0,0,3	153	149	0.0004623769911021908	0.00413967559538	0.0,0.0,1.0	NA,NA,0.245	0.088
8479	gene:Solyc11g069530.1	NA	11	-	54145726	54145803	54145731	54145803	54145274	54145421	8479	18,16,9	87,122,114	27,34,34	108,166,152	154	149	0.00046554850760201444	0.0041657951338	0.167,0.113,0.071	0.195,0.165,0.178	-0.062
13892	gene:Solyc08g082340.2	NA	8	+	65164352	65164562	65164352	65164449	65164717	65164803	13892	12,4,7	388,128,98	1,4,4	98,251,206	262	149	0.0004672163796679743	0.00417843868625	0.017,0.017,0.039	0.006,0.009,0.011	0.016
129	gene:Solyc11g007800.1	NA	11	-	2036632	2036733	2036636	2036733	2036242	2036350	129	0,0,0	18,12,6	0,3,5	18,19,14	153	149	0.0004763459540303747	0.0042577640264	0.0,0.0,0.0	0.0,0.133,0.258	-0.13
9887	gene:Solyc03g083200.2	NA	3	+	53043733	53043894	53043733	53043888	53043979	53044215	9887	1,0,0	11,7,7	2,0,1	17,15,8	155	149	0.0004793161861030827	0.00428197833176	0.08,0.0,0.0	0.102,0.0,0.107	-0.043
8972	gene:Solyc06g073520.2	NA	6	-	45317380	45317593	45317446	45317593	45317035	45317112	8972	233,64,53	34,6,8	93,143,206	5,11,17	215	149	0.0004800774752541692	0.00428644338336	0.826,0.881,0.821	0.928,0.9,0.894	-0.065
9351	gene:Solyc02g078810.2	NA	2	+	43466146	43466224	43466146	43466201	43466450	43467807	9351	6,2,2	0,1,0	0,4,3	4,0,1	172	149	0.0004817675367961724	0.00429919174235	1.0,0.634,1.0	0.0,1.0,0.722	0.304
4770	gene:Solyc08g077750.2	NA	8	-	61644109	61644185	61644121	61644185	61643673	61644019	4770	14,5,6	171,68,88	0,6,2	52,97,126	161	149	0.0004823631660832023	0.00430216506072	0.07,0.064,0.059	0.0,0.054,0.014	0.042
12827	gene:Solyc05g055260.2	NA	5	-	64978592	64978747	64978593	64978747	64978461	64978484	12827	0,1,2	0,0,0	0,0,1	0,0,3	150	149	0.0004853350499017384	0.00432631727735	NA,1.0,1.0	NA,NA,0.249	0.751
2528	gene:Solyc01g103540.2	NA	1	+	92132031	92132246	92132031	92132177	92132372	92132543	2528	1919,1152,998	15,9,3	1552,1955,2345	19,18,38	218	149	0.0004857406397831294	0.0043275795152	0.989,0.989,0.996	0.982,0.987,0.977	0.009
12492	gene:Solyc03g058190.2	NA	3	+	23138767	23138919	23138767	23138885	23138987	23139072	12492	44,53,73	0,0,2	52,88,80	0,2,3	183	149	0.0004870036139985284	0.00433647487468	1.0,1.0,0.967	1.0,0.973,0.956	0.013
4052	gene:Solyc03g044380.2	NA	3	+	8962121	8962287	8962121	8962283	8962807	8962892	4052	0,0,0	67,56,35	0,6,6	52,66,63	153	149	0.0004907635550562292	0.00436758249622	0.0,0.0,0.0	0.0,0.081,0.085	-0.055
8301	gene:Solyc09g075390.2	NA	9	-	67100933	67101099	67100940	67101099	67100706	67100838	8301	1,0,0	32,8,20	5,3,2	18,25,34	156	149	0.00049126627289187	0.00436968421678	0.029,0.0,0.0	0.21,0.103,0.053	-0.112
16893	gene:Solyc02g092800.2	NA	2	-	53767494	53767687	53767525	53767687	53766752	53767405	16893	5,3,1	306,178,157	2,6,7	200,255,345	180	149	0.0004939164086088039	0.00439087401644	0.013,0.014,0.005	0.008,0.019,0.017	-0.004
12428	gene:Solyc09g059510.2	NA	9	-	54599507	54599592	54599577	54599592	54599303	54599425	12428	66,34,17	5,0,0	14,43,15	4,2,4	219	149	0.0004954849858943989	0.00440243109689	0.9,1.0,1.0	0.704,0.936,0.718	0.181
981	gene:Solyc09g005640.2	NA	9	+	438632	438736	438632	438723	439430	439643	981	16,14,12	177,100,50	18,14,19	72,74,54	162	149	0.0004979278281719938	0.00442173937553	0.077,0.114,0.181	0.187,0.148,0.244	-0.069
3037	gene:Solyc12g056280.1	NA	12	+	62230458	62230634	62230458	62230597	62231863	62231868	3037	11,5,11	18,6,6	8,14,28	1,8,9	186	149	0.0004983814744519872	0.0044233716896	0.329,0.4,0.595	0.865,0.584,0.714	-0.28
5214	gene:Solyc01g110390.2	NA	1	+	97107352	97107512	97107352	97107504	97107662	97107689	5214	240,189,199	2713,1976,2921	203,237,247	2403,3124,3845	157	149	0.0005006135983797947	0.00444077852719	0.077,0.083,0.061	0.074,0.067,0.057	0.008
15733	gene:Solyc06g054540.2	NA	6	-	37290124	37290249	37290171	37290249	37289988	37290032	15733	15,2,6	122,46,51	8,5,15	107,132,200	196	149	0.0005076605882707962	0.00450085452868	0.085,0.032,0.082	0.054,0.028,0.054	0.021
2102	gene:Solyc11g073080.1	NA	11	+	56189023	56189189	56189023	56189185	56189271	56189288	2102	1,0,0	44,11,9	0,1,2	4,21,18	153	149	0.0005082991969227883	0.00450408039738	0.022,0.0,0.0	0.0,0.044,0.098	-0.04
3367	gene:Solyc06g005720.2	NA	6	+	768704	768916	768704	768912	769658	769875	3367	4,2,0	35,14,10	8,0,9	9,12,14	153	149	0.0005091982674790596	0.00450960950772	0.1,0.122,0.0	0.464,0.0,0.385	-0.209
10541	gene:Solyc07g005050.2	NA	7	-	101597	101645	101601	101645	101156	101521	10541	3,1,1	97,45,32	4,4,2	28,43,43	153	149	0.0005106030735749735	0.00451960917123	0.029,0.021,0.03	0.122,0.083,0.043	-0.056
15967	gene:Solyc02g031980.2	NA	2	+	27239643	27239746	27239643	27239726	27239881	27240050	15967	90,44,38	30,11,10	39,88,79	21,18,12	169	149	0.000513431825220266	0.00454219531076	0.726,0.779,0.77	0.621,0.812,0.853	-0.004
2223	gene:Solyc06g065900.2	NA	6	+	41300003	41300134	41300003	41300126	41300365	41300413	2223	13,1,0	15,5,3	0,3,1	2,6,3	157	149	0.0005139996648631346	0.00454476618452	0.451,0.16,0.0	0.0,0.322,0.24	0.016
4903	gene:Solyc09g064590.2	NA	9	+	61909579	61909749	61909579	61909730	61909825	61909906	4903	26,8,5	7,1,0	8,5,9	4,2,2	168	149	0.000515921287611166	0.00455929793413	0.767,0.876,1.0	0.639,0.689,0.8	0.172
15039	gene:Solyc03g123760.2	PDS	3	+	70503975	70504207	70503975	70504124	70504286	70504406	15039	10,3,1	73,29,26	0,2,9	36,48,60	232	149	0.0005207992893225424	0.00459992605057	0.081,0.062,0.024	0.0,0.026,0.088	0.018
10322	gene:Solyc02g005350.2	NA	2	-	8038669	8038786	8038704	8038786	8037966	8038335	10322	36,21,15	677,360,255	11,7,16	292,409,396	184	149	0.0005220714073336473	0.00460867882629	0.041,0.045,0.045	0.03,0.014,0.032	0.018
13064	gene:Solyc02g085040.2	NA	2	-	48066287	48066505	48066360	48066505	48065444	48065992	13064	10,6,7	692,200,217	5,2,5	177,343,325	222	149	0.0005235792700450456	0.00461950213878	0.01,0.02,0.021	0.019,0.004,0.01	0.006
8698	gene:Solyc01g110030.2	NA	1	-	96846424	96846637	96846497	96846637	96846098	96846146	8698	7,0,3	75,49,16	1,10,1	21,48,43	222	149	0.0005244879392490067	0.00462503000974	0.059,0.0,0.112	0.031,0.123,0.015	0.001
10279	gene:Solyc08g014120.2	NA	8	+	3780846	3781087	3780846	3780908	3781598	3781646	10279	340,155,58	893,460,664	57,156,127	539,624,772	328	149	0.0005250847323657222	0.00462780323531	0.147,0.133,0.038	0.046,0.102,0.07	0.033
2521	gene:Solyc01g103540.2	NA	1	+	92132031	92132177	92132031	92132163	92132372	92132543	2521	19,12,3	15,4,1	19,19,42	3,7,18	163	149	0.0005267168918750987	0.00463969371763	0.537,0.733,0.733	0.853,0.713,0.681	-0.081
12166	gene:Solyc11g045120.1	NA	11	+	31733019	31733141	31733019	31733128	31734024	31734670	12166	2,1,0	93,51,20	0,7,7	14,72,69	162	149	0.0005290508351674834	0.00465774991455	0.019,0.018,0.0	0.0,0.082,0.085	-0.043
7372	gene:Solyc06g043150.2	NA	6	+	29686311	29686418	29686311	29686371	29686487	29686772	7372	8,3,0	118,55,72	0,2,4	27,51,76	196	149	0.0005417571634937794	0.00476705592118	0.049,0.04,0.0	0.0,0.029,0.038	0.007
7464	gene:Solyc03g116640.2	NA	3	+	65972268	65972366	65972268	65972359	65974387	65974454	7464	0,0,0	68,46,19	6,1,2	27,30,34	156	149	0.0005420686762205646	0.00476723809511	0.0,0.0,0.0	0.175,0.031,0.053	-0.086
14349	gene:Solyc07g064850.2	NA	7	-	66840975	66841120	66841027	66841120	66840810	66840866	14349	3,3,1	54,21,18	0,1,2	31,35,23	201	149	0.0005437142579054328	0.00477914628946	0.04,0.096,0.04	0.0,0.021,0.061	0.031
2733	gene:Solyc11g065900.1	NA	11	+	51489452	51489629	51489452	51489537	51489821	51489904	2733	186,68,21	1,3,0	16,89,61	0,2,0	241	149	0.0005442196725072991	0.00478102523656	0.991,0.933,1.0	1.0,0.965,1.0	-0.014
649	gene:Solyc02g077270.2	NA	2	-	42259882	42260074	42259922	42260074	42259530	42259792	649	14,5,3	165,83,59	1,4,2	62,94,99	189	149	0.0005453316237781362	0.00478822780321	0.063,0.045,0.039	0.013,0.032,0.016	0.029
7174	gene:Solyc01g090860.2	NA	1	+	84586305	84586477	84586305	84586444	84587082	84587185	7174	23,18,10	2,0,2	12,24,28	1,0,0	182	149	0.0005506681731784098	0.00483249644696	0.904,1.0,0.804	0.908,1.0,1.0	-0.067
11756	gene:Solyc07g065430.2	NA	7	-	67192575	67192772	67192684	67192772	67192433	67192465	11756	2,0,3	1,0,2	1,1,4	0,0,0	258	149	0.0005520734480765406	0.00484140889585	0.536,NA,0.464	1.0,1.0,1.0	-0.5
681	gene:Solyc07g045070.2	NA	7	-	58184493	58184637	58184515	58184637	58180802	58181004	681	8,3,3	50,35,16	13,8,5	19,55,37	171	149	0.0005525697580755709	0.00484140889585	0.122,0.069,0.14	0.374,0.112,0.105	-0.087
9345	gene:Solyc09g014890.2	NA	9	+	7129860	7130047	7129860	7130040	7130875	7130956	9345	1,0,0	49,19,3	0,4,3	6,16,16	156	149	0.0005524755919370585	0.00484140889585	0.019,0.0,0.0	0.0,0.193,0.152	-0.109
6076	gene:Solyc04g054320.2	NA	4	-	52303789	52303894	52303815	52303894	52302155	52302348	6076	4,1,1	28,12,3	0,7,8	4,14,13	175	149	0.0005578605502970142	0.0048851538467	0.108,0.066,0.221	0.0,0.299,0.344	-0.083
5538	gene:Solyc01g103250.2	NA	1	+	91898791	91898946	91898791	91898880	91899494	91899619	5538	4,14,0	10,22,20	0,2,2	16,21,12	215	149	0.0005609120930805089	0.00490925357281	0.217,0.306,0.0	0.0,0.062,0.104	0.119
12917	gene:Solyc01g102970.2	NA	1	+	91623968	91624135	91623968	91624077	91624715	91624872	12917	19,33,39	1,4,0	43,32,46	1,0,0	207	149	0.0005637887738877541	0.00493179795643	0.932,0.856,1.0	0.969,1.0,1.0	-0.06
6851	gene:Solyc08g068040.2	NA	8	-	57132394	57132564	57132419	57132564	57128825	57129104	6851	3,2,1	12,23,10	2,9,2	5,4,12	174	149	0.0005666613708742266	0.00495428258813	0.176,0.069,0.079	0.255,0.658,0.125	-0.238
15180	gene:Solyc01g065690.2	NA	1	-	72284228	72284317	72284232	72284317	72282921	72284139	15180	3,0,0	23,8,16	5,5,7	19,32,24	153	149	0.0005730494374884366	0.00500746238206	0.113,0.0,0.0	0.204,0.132,0.221	-0.148
4869	gene:Solyc07g045330.2	NA	7	+	58431572	58431786	58431572	58431694	58432425	58432504	4869	6,3,3	149,94,24	3,4,0	34,72,78	241	149	0.0005764145866800941	0.0050341845069	0.024,0.019,0.072	0.052,0.033,0.0	0.01
749	gene:Solyc09g011930.2	NA	9	-	5201255	5201350	5201266	5201350	5201096	5201159	749	6,11,11	103,53,21	7,9,7	35,69,67	160	149	0.0005810507050662187	0.00507197242181	0.051,0.162,0.328	0.157,0.108,0.089	0.062
14199	gene:Solyc10g081170.1	NA	10	-	62303708	62303815	62303739	62303815	62302431	62302805	14199	1303,558,226	5326,3541,3605	296,582,570	3312,4497,5704	180	149	0.0005838977154089719	0.00509411136173	0.168,0.115,0.049	0.069,0.097,0.076	0.03
11489	gene:Solyc04g056600.2	NA	4	-	54576086	54576172	54576088	54576172	54575886	54575998	11489	139,51,18	6,0,6	30,79,70	0,3,1	151	149	0.0005878986500603955	0.0051262886013	0.958,1.0,0.747	1.0,0.963,0.986	-0.081
2856	gene:Solyc04g054180.2	NA	4	-	51887121	51887370	51887211	51887370	51886511	51886570	2856	3,0,2	5,0,2	1,1,0	0,0,0	239	149	0.0005895710654637524	0.00513598587423	0.272,NA,0.384	1.0,1.0,NA	-0.672
3146	gene:Solyc06g053790.2	NA	6	+	36657026	36657112	36657026	36657108	36657204	36657921	3146	3,14,2	407,362,327	7,11,29	374,462,483	153	149	0.0005896373705428356	0.00513598587423	0.007,0.036,0.006	0.018,0.023,0.055	-0.016
5606	gene:Solyc12g043000.1	NA	12	+	39282874	39283099	39282874	39283058	39283718	39283738	5606	90,27,61	200,69,125	49,59,56	102,102,125	190	149	0.000599674191392558	0.00522063676022	0.261,0.235,0.277	0.274,0.312,0.26	-0.024
13353	gene:Solyc04g074130.2	NA	4	+	60138737	60138960	60138737	60138899	60139314	60139782	13353	1,3,0	2,4,2	0,2,0	0,0,0	210	149	0.0006027856832247243	0.00524493933392	0.262,0.347,0.0	NA,1.0,NA	-0.797
9279	gene:Solyc03g119730.2	NA	3	+	68290951	68291196	68290951	68291123	68291725	68292067	9279	7,2,3	134,56,48	3,5,5	47,68,79	222	149	0.0006106475572661127	0.00531052806698	0.034,0.023,0.04	0.041,0.047,0.041	-0.011
14181	gene:Solyc05g011810.2	NA	5	+	5042652	5042753	5042652	5042749	5042916	5043001	14181	11,0,0	141,115,60	0,6,3	108,160,121	153	149	0.0006125476836244184	0.00532422808995	0.071,0.0,0.0	0.0,0.035,0.024	0.004
1802	gene:Solyc11g011420.1	NA	11	+	4487449	4487539	4487449	4487534	4487752	4487911	1802	4,2,4	67,66,48	4,4,8	58,89,94	154	149	0.0006163780004889225	0.00535468180287	0.055,0.028,0.075	0.063,0.042,0.076	-0.008
[truncated: 14,506 more rows]
