# Supplementary material for: High transcriptome plasticity drives phosphate starvation responses in tomato
Source: Stress Biol. 2022 Mar 18;2(1):18. doi: 10.1007/s44154-022-00035-4 (PMC10441952; doi:10.1007/s44154-022-00035-4)
Supplement: Supplementary file 3 — Additional file 3. [file 44154_2022_35_MOESM3_ESM.zip › rmats_1r/MXE.MATS.ReadsOnTargetAndJunctionCounts.txt]

ID	GeneID	geneSymbol	chr	strand	1stExonStart_0base	1stExonEnd	2ndExonStart_0base	2ndExonEnd	upstreamES	upstreamEE	downstreamES	downstreamEE	ID	IC_SAMPLE_1	SC_SAMPLE_1	IC_SAMPLE_2	SC_SAMPLE_2	IncFormLen	SkipFormLen	PValue	FDR	IncLevel1	IncLevel2	IncLevelDifference
1510	gene:Solyc01g107310.2	NA	1	+	94890447	94890478	94890853	94891029	94889966	94890340	94891163	94891400	1510	5,0,4	1,0,0	2,1,0	2,0,8	180	325	2.041824075559959e-145	3.39351161358e-142	0.9,NA,1.0	0.644,1.0,0.0	0.402
1259	gene:Solyc05g048770.2	NA	5	+	59430391	59430518	59434015	59434179	59426318	59426400	59435748	59435912	1259	51,11,15	47,18,27	22,21,18	73,77,71	276	313	7.881446812221499e-144	6.54948230096e-141	0.552,0.409,0.387	0.255,0.236,0.223	0.211
1472	gene:Solyc05g052800.2	NA	5	-	62985005	62985040	62985040	62985049	62983666	62983918	62985171	62985400	1472	347,144,172	37,3,0	179,210,306	2,4,6	158	184	2.2793766788634864e-100	1.26277468009e-97	0.916,0.982,1.0	0.99,0.984,0.983	-0.02
967	gene:Solyc04g009410.2	NA	4	+	2837621	2837711	2837836	2837921	2836549	2836657	2838904	2838999	967	738,254,237	1018,600,821	231,353,312	954,968,860	239	234	1.7969479778756101e-87	7.46631884807e-85	0.415,0.293,0.22	0.192,0.263,0.262	0.07
1579	gene:Solyc05g009030.2	NA	5	-	3197570	3197767	3198140	3198300	3197008	3197084	3199238	3199350	1579	4,1,0	0,2,0	0,2,0	4,8,0	309	346	1.7750140883598036e-86	5.90014682971e-84	1.0,0.359,NA	0.0,0.219,NA	0.57
1464	gene:Solyc08g078820.2	NA	8	+	62532990	62533032	62533910	62534073	62532493	62532672	62535189	62535242	1464	10,3,1	2,1,0	1,2,1	0,5,4	191	312	2.361156409854598e-83	6.5404032553e-81	0.891,0.831,1.0	1.0,0.395,0.29	0.346
1056	gene:Solyc01g028930.2	NA	1	-	39929007	39929052	39929587	39929638	39928117	39928210	39929845	39929917	1056	141,48,20	107,17,8	27,73,46	3,18,14	200	194	5.719124180197554e-75	1.35788348393e-72	0.561,0.733,0.708	0.897,0.797,0.761	-0.151
853	gene:Solyc03g117420.2	NA	3	-	66568342	66568413	66569094	66569138	66567192	66567487	66569239	66569270	853	4,3,3	179,190,55	7,10,26	143,284,238	193	220	3.4195251042841342e-71	7.10406340415e-69	0.025,0.018,0.059	0.053,0.039,0.111	-0.034
197	gene:Solyc07g022900.2	NA	7	+	23225862	23225906	23225914	23225995	23225565	23225652	23226070	23226448	197	2,2,0	142,65,36	4,3,8	61,78,73	193	230	4.4943870780444613e-69	8.29963480412e-67	0.017,0.035,0.0	0.072,0.044,0.116	-0.06
255	gene:Solyc09g090870.2	NA	9	-	70286834	70286958	70290066	70290281	70286600	70286698	70291045	70291161	255	4,3,0	43,50,7	2,8,10	17,36,27	364	273	4.838926363983451e-66	8.04229561694e-64	0.065,0.043,0.0	0.081,0.143,0.217	-0.111
159	gene:Solyc07g066670.2	NA	7	-	68037435	68037586	68038867	68039083	68037100	68037346	68039238	68039380	159	6,8,3	3,1,6	0,0,2	1,3,0	365	300	2.4783200731217777e-65	3.74451632866e-63	0.622,0.868,0.291	0.0,0.0,1.0	0.26
1580	gene:Solyc05g009030.2	NA	5	-	3197570	3197767	3198140	3198313	3197008	3197084	3199238	3199350	1580	4,2,0	0,2,0	0,4,0	4,8,0	322	346	2.3089502678503614e-60	3.19789612097e-58	1.0,0.518,NA	0.0,0.349,NA	0.585
858	gene:Solyc05g008770.2	NA	5	-	2996318	2996579	2996696	2996822	2994444	2994463	3000623	3000884	858	2,3,3	62,30,9	0,1,0	9,22,22	275	410	2.552979818802608e-57	3.26388650681e-55	0.046,0.13,0.332	0.0,0.063,0.0	0.148
862	gene:Solyc01g098520.2	NA	1	-	89017771	89017830	89017978	89018023	89016400	89016427	89018123	89018260	862	4,0,0	2,2,2	0,0,1	4,0,1	194	208	4.210737758747884e-54	4.9987472536e-52	0.682,0.0,0.0	0.0,NA,0.517	-0.031
361	gene:Solyc08g059760.2	NA	8	-	45231811	45231954	45232375	45232428	45231391	45231458	45234600	45234697	361	4,0,0	1,3,2	0,1,0	4,0,0	202	292	2.1698983730923854e-53	2.40424739739e-51	0.853,0.0,0.0	0.0,1.0,NA	-0.216
1442	gene:Solyc11g072970.1	NA	11	-	56119416	56119499	56119747	56119804	56117176	56117325	56120379	56120454	1442	30,13,14	22,4,10	17,28,29	7,3,8	206	232	4.616690929055118e-53	4.79558770256e-51	0.606,0.785,0.612	0.732,0.913,0.803	-0.148
269	gene:Solyc07g042510.2	NA	7	-	55782158	55782203	55782230	55782281	55781671	55782041	55782447	55782561	269	1,1,2	4,2,0	0,0,1	0,6,3	200	194	8.396158389683583e-53	8.20847955509e-51	0.195,0.327,1.0	NA,0.0,0.244	0.385
696	gene:Solyc04g079070.2	NA	4	-	63652099	63652331	63652467	63652591	63651691	63651958	63652721	63652793	696	15,4,14	261,87,91	9,21,11	30,103,126	273	381	1.1072819455915912e-50	1.02239032976e-48	0.074,0.06,0.177	0.295,0.222,0.109	-0.105
1155	gene:Solyc01g100820.2	NA	1	-	90748156	90748404	90749334	90749413	90746639	90746853	90750367	90750478	1155	2,5,0	196,115,85	5,3,10	84,143,111	228	397	3.2234407753898356e-50	2.81966240458e-48	0.017,0.07,0.0	0.094,0.035,0.136	-0.059
1443	gene:Solyc11g072970.1	NA	11	-	56119416	56119499	56119748	56119804	56117176	56117325	56120379	56120454	1443	28,15,14	22,4,10	16,28,28	7,3,8	205	232	3.615809203700453e-50	3.00473744828e-48	0.59,0.809,0.613	0.721,0.914,0.798	-0.14
1411	gene:Solyc01g102370.2	NA	1	+	91204708	91204790	91205736	91205851	91204332	91204417	91205942	91205999	1411	70,52,44	136,58,47	42,78,72	36,69,63	231	264	4.714596072516785e-50	3.73126603453e-48	0.37,0.506,0.517	0.571,0.564,0.566	-0.103
471	gene:Solyc06g053430.2	NA	6	+	36208329	36208388	36209475	36209657	36204382	36204590	36210137	36210552	471	309,90,88	770,239,247	105,183,204	246,353,321	208	331	8.148462787842752e-50	6.15579325154e-48	0.39,0.375,0.362	0.404,0.452,0.503	-0.077
1709	gene:Solyc09g098580.2	NA	9	+	72375442	72375899	72376585	72376647	72374381	72374453	72377350	72377419	1709	70,32,27	17,14,21	30,40,51	27,31,36	606	211	2.9634052505438052e-49	2.14138240278e-47	0.589,0.443,0.309	0.279,0.31,0.33	0.141
596	gene:Solyc10g076860.1	NA	10	+	59824243	59824437	59827751	59827886	59823607	59823656	59829374	59829530	596	11,7,2	90,47,35	0,2,7	39,100,75	343	284	6.229561577203322e-48	4.31397139221e-46	0.092,0.11,0.045	0.0,0.016,0.072	0.053
396	gene:Solyc03g083190.1	NA	3	+	53031585	53031676	53032508	53032606	53031155	53031308	53033039	53033198	396	2,2,6	2,1,2	4,4,2	2,0,0	240	247	7.236111518190395e-48	4.81056693729e-46	0.507,0.673,0.755	0.673,1.0,1.0	-0.246
851	gene:Solyc03g117420.2	NA	3	-	66568342	66568413	66569092	66569138	66567192	66567487	66569239	66569270	851	137,115,57	179,190,55	155,201,349	143,284,238	195	220	1.0793029719633316e-47	6.89923669001e-46	0.463,0.406,0.539	0.55,0.444,0.623	-0.07
810	gene:Solyc09g092180.2	NA	9	+	71324944	71325008	71325169	71325271	71324026	71324129	71325371	71325436	810	35,17,6	35,13,3	6,8,7	5,17,22	213	251	3.211599370954131e-45	1.97691783501e-43	0.541,0.606,0.702	0.586,0.357,0.273	0.211
939	gene:Solyc01g010710.2	NA	1	-	5744105	5744405	5744487	5744573	5743904	5744032	5744795	5744888	939	85,43,21	392,292,325	13,30,31	251,282,262	235	449	4.598336081314228e-45	2.72944091684e-43	0.293,0.22,0.11	0.09,0.169,0.184	0.06
770	gene:Solyc06g082580.2	NA	6	-	48353759	48353814	48354516	48354625	48353594	48353683	48355581	48355634	770	856,403,171	512,168,77	224,543,296	95,189,104	258	204	4.7741734324842897e-45	2.73609525682e-43	0.569,0.655,0.637	0.651,0.694,0.692	-0.059
1360	gene:Solyc07g007810.2	NA	7	+	2463290	2463441	2465061	2465136	2460505	2460566	2467500	2467776	1360	41,51,43	2,7,2	53,52,69	1,2,1	300	224	6.38796762860475e-45	3.53893406625e-43	0.939,0.845,0.941	0.975,0.951,0.981	-0.061
1807	gene:Solyc12g056300.1	NA	12	-	62246163	62246235	62246403	62246542	62245929	62246073	62247137	62247219	1807	43,9,2	11,5,1	9,17,13	4,16,12	288	221	7.846627715588791e-45	4.20680492365e-43	0.75,0.58,0.605	0.633,0.449,0.454	0.133
1019	gene:Solyc10g084740.1	NA	10	-	64154585	64154771	64156644	64156815	64153979	64154132	64157759	64157880	1019	10,5,4	159,101,18	9,12,17	54,157,54	320	335	1.0799451577151958e-44	5.60896516288e-43	0.062,0.049,0.189	0.149,0.074,0.248	-0.057
679	gene:Solyc07g043240.2	NA	7	-	56883257	56883464	56884021	56884193	56881878	56882133	56884352	56884745	679	126,60,19	59,17,7	27,87,58	11,14,12	321	356	4.3023714972733844e-44	2.1668307359e-42	0.703,0.797,0.751	0.731,0.873,0.843	-0.065
574	gene:Solyc05g005840.2	NA	5	+	659405	659584	659813	659972	658912	659026	660258	660410	574	386,107,83	582,165,123	70,154,128	184,225,318	328	308	4.919507328721867e-44	2.40477093539e-42	0.384,0.378,0.388	0.263,0.391,0.274	0.074
1338	gene:Solyc03g083020.2	NA	3	+	52859889	52859962	52859997	52860102	52859069	52859104	52860746	52861035	1338	18,2,11	12,3,3	6,4,10	1,0,3	222	254	6.078145830038198e-44	2.88625096272e-42	0.632,0.433,0.808	0.873,1.0,0.792	-0.264
326	gene:Solyc11g005200.1	NA	11	-	170885	170960	172595	172670	170543	170614	173676	173742	326	63,22,14	99,31,35	24,31,44	24,34,38	224	224	1.0763713384804381e-43	4.96924767932e-42	0.389,0.415,0.286	0.5,0.477,0.537	-0.141
474	gene:Solyc06g084360.2	NA	6	+	49501631	49501793	49502698	49502835	49501320	49501458	49503141	49503252	474	0,0,2	19,4,11	1,1,6	11,24,18	311	286	1.1166830161799467e-43	5.01601938619e-42	0.0,0.0,0.143	0.077,0.037,0.235	-0.069
1192	gene:Solyc09g008520.2	NA	9	-	2007607	2007629	2007629	2007660	2007321	2007488	2007773	2007833	1192	2,1,1	8,2,6	1,2,8	1,4,5	180	171	6.473547453822498e-43	2.83132522849e-41	0.192,0.322,0.137	0.487,0.322,0.603	-0.254
233	gene:Solyc06g051780.2	NA	6	+	35452648	35452807	35455267	35455398	35443583	35443653	35455561	35455672	233	3,2,0	166,51,35	5,7,1	44,81,83	308	280	2.3280833082442142e-42	9.92121655975e-41	0.016,0.034,0.0	0.094,0.073,0.011	-0.043
691	gene:Solyc04g079070.2	NA	4	-	63652099	63652145	63652721	63652793	63651691	63651958	63653555	63653684	691	229,110,138	44,16,11	124,128,135	3,13,16	221	195	2.973608574570497e-42	1.23553436273e-40	0.821,0.858,0.917	0.973,0.897,0.882	-0.052
998	gene:Solyc12g098830.1	NA	12	-	66210582	66210713	66211154	66211181	66210250	66210313	66212220	66212384	998	2,5,2	130,48,58	0,2,0	56,64,101	176	280	7.083669076074137e-42	2.87147756206e-40	0.024,0.142,0.052	0.0,0.047,0.0	0.057
503	gene:Solyc10g086480.1	NA	10	+	65286446	65286555	65286555	65286571	65286021	65286111	65287390	65287451	503	48,33,10	7,3,2	35,27,33	0,3,1	258	165	9.819549493935181e-42	3.88573601403e-40	0.814,0.876,0.762	1.0,0.852,0.955	-0.118
502	gene:Solyc10g086480.1	NA	10	+	65286321	65286555	65286555	65286571	65286021	65286111	65287390	65287451	502	12,19,4	7,3,2	9,15,12	0,3,1	383	165	2.6961242132633674e-41	1.04208335871e-39	0.425,0.732,0.463	1.0,0.683,0.838	-0.3
695	gene:Solyc04g079070.2	NA	4	-	63652099	63652331	63652549	63652601	63651691	63651958	63652721	63652793	695	173,129,128	261,87,91	93,123,150	30,103,126	201	381	3.8845004387230675e-41	1.46728175663e-39	0.557,0.738,0.727	0.855,0.694,0.693	-0.073
692	gene:Solyc04g079070.2	NA	4	-	63652099	63652145	63652549	63652793	63651691	63651958	63653555	63653684	692	277,119,150	44,16,11	131,155,151	3,13,16	393	195	9.069017715624463e-41	3.34949054297e-39	0.757,0.787,0.871	0.956,0.855,0.824	-0.073
978	gene:Solyc01g044490.2	NA	1	+	44144265	44144386	44144633	44144673	44132200	44132268	44145059	44145127	978	343,97,160	130,30,38	119,126,132	60,60,56	270	189	4.246421665379146e-40	1.5342506104e-38	0.649,0.694,0.747	0.581,0.595,0.623	0.097
827	gene:Solyc05g051880.2	NA	5	-	62285200	62285302	62285470	62285527	62284461	62284609	62285973	62286069	827	11,7,2	32,4,4	0,4,1	12,7,8	206	251	6.222001501920213e-39	2.20020563749e-37	0.295,0.681,0.379	0.0,0.41,0.132	0.271
767	gene:Solyc12g010170.1	NA	12	-	3287239	3287308	3288019	3288085	3285766	3286123	3291714	3291780	767	94,32,26	94,59,60	19,23,22	49,53,48	215	218	6.997006960708357e-39	2.42271366015e-37	0.503,0.355,0.305	0.282,0.306,0.317	0.086
1136	gene:Solyc10g083960.1	NA	10	+	63659237	63659334	63659886	63659937	63658145	63658403	63660221	63660302	1136	29,6,6	26,11,9	2,8,11	19,21,21	246	200	8.77086223958648e-37	2.97493327392e-35	0.476,0.307,0.351	0.079,0.236,0.299	0.173
486	gene:Solyc03g031990.2	NA	3	-	4482052	4482132	4482695	4482865	4481823	4481948	4483875	4483950	486	117,70,64	232,78,54	58,142,167	87,131,134	319	229	3.195088721268124e-36	1.06204749095e-34	0.266,0.392,0.46	0.324,0.438,0.472	-0.039
1175	gene:Solyc01g099770.2	NA	1	+	89915804	89915933	89916001	89916179	89915615	89915689	89916309	89916736	1175	37345,13187,15351	5641,1457,1104	19110,27675,29399	1429,2574,2834	278	327	6.859428119622778e-36	2.23536657545e-34	0.886,0.914,0.942	0.94,0.927,0.924	-0.016
1590	gene:Solyc06g070980.2	NA	6	-	43589768	43589858	43590401	43590427	43589587	43589676	43590545	43590679	1590	1976,1068,1626	7173,4786,4536	2232,2930,3551	6137,7940,11776	175	239	1.1885177823912575e-35	3.79868568141e-34	0.273,0.234,0.329	0.332,0.335,0.292	-0.041
760	gene:Solyc03g059160.1	NA	3	+	27836271	27836370	27836423	27836523	27835648	27835651	27836696	27836770	760	28,27,40	66,33,23	75,75,71	49,60,66	248	249	1.3682787389240414e-35	4.29071559263e-34	0.299,0.451,0.636	0.606,0.557,0.519	-0.099
800	gene:Solyc06g082830.2	NA	6	-	48495882	48495933	48496174	48496352	48494752	48494811	48497113	48497145	800	132,60,51	277,79,54	47,98,119	71,109,114	327	200	1.4322103565911504e-35	4.40802520862e-34	0.226,0.317,0.366	0.288,0.355,0.39	-0.041
682	gene:Solyc04g079070.2	NA	4	-	63652258	63652331	63652467	63652601	63652099	63652145	63652721	63652793	682	493,249,242	73,15,76	174,267,323	17,24,47	283	222	2.8175244858564925e-35	8.51404671908e-34	0.841,0.929,0.714	0.889,0.897,0.844	-0.049
597	gene:Solyc03g026150.2	NA	3	+	3560976	3561021	3561079	3561195	3560827	3560892	3561935	3562044	597	0,2,2	129,52,42	6,1,3	51,57,73	194	265	5.840123791107752e-35	1.73326531086e-33	0.0,0.05,0.061	0.138,0.023,0.053	-0.034
1304	gene:Solyc02g032300.2	NA	2	+	28115028	28115250	28117180	28117310	28114702	28114890	28117437	28117540	1304	19,12,12	52,32,32	13,26,27	29,36,35	371	279	1.1623137716738152e-34	3.38906226056e-33	0.216,0.22,0.22	0.252,0.352,0.367	-0.105
828	gene:Solyc02g086830.2	NA	2	+	49442126	49442164	49442194	49442289	49441230	49441402	49442576	49442775	828	175,67,93	1,1,2	95,130,122	0,8,6	187	244	8.798378990248148e-34	2.52119066927e-32	0.996,0.989,0.984	1.0,0.955,0.964	0.017
167	gene:Solyc12g008620.1	NA	12	+	2004894	2005017	2005608	2005702	2004114	2004318	2005785	2005868	167	161,56,48	141,33,55	74,88,152	43,64,81	272	243	1.2080934671486633e-33	3.40313786848e-32	0.505,0.603,0.438	0.606,0.551,0.626	-0.079
1174	gene:Solyc01g099770.2	NA	1	+	89915804	89915933	89916017	89916179	89915651	89915689	89916309	89916736	1174	37345,13187,15351	3301,892,744	19110,27675,29399	877,1587,1840	278	311	1.1102369908387902e-32	3.07535646462e-31	0.927,0.943,0.958	0.961,0.951,0.947	-0.01
1723	gene:Solyc02g077680.2	NA	2	+	42576497	42576598	42577187	42577261	42575516	42575621	42577432	42577556	1723	7,10,2	47,33,9	7,0,2	27,30,41	250	223	4.328514856565708e-32	1.17934290026e-30	0.117,0.213,0.165	0.188,0.0,0.042	0.088
694	gene:Solyc04g079070.2	NA	4	-	63652099	63652331	63652467	63652601	63651691	63651958	63652721	63652793	694	487,251,242	261,87,91	174,268,327	30,103,126	283	381	1.4188323341525903e-31	3.80338603123e-30	0.715,0.795,0.782	0.886,0.778,0.777	-0.05
1167	gene:Solyc02g091120.2	NA	2	-	52528849	52528899	52529244	52529352	52526733	52526926	52531705	52531865	1167	22,17,0	9,6,6	3,6,12	8,10,13	257	199	2.3376806014601244e-31	6.1670240629e-30	0.654,0.687,0.0	0.225,0.317,0.417	0.127
617	gene:Solyc03g093390.2	NA	3	-	54655775	54655965	54656034	54656177	54655131	54655685	54656737	54656997	617	110,58,31	1146,552,681	24,14,44	453,532,607	292	339	5.057269230483089e-31	1.31330960329e-29	0.1,0.109,0.05	0.058,0.03,0.078	0.031
1379	gene:Solyc01g087310.2	NA	1	-	82244708	82244783	82245898	82245973	82244287	82244362	82246317	82246392	1379	5,1,3	7,3,5	0,2,1	5,1,5	224	224	5.620897445244127e-31	1.43722023908e-29	0.417,0.25,0.375	0.0,0.667,0.167	0.069
174	gene:Solyc04g057870.2	NA	4	+	54967513	54967582	54967709	54967814	54966174	54966802	54968359	54968479	174	68,23,20	81,35,12	13,23,29	25,48,46	218	254	6.079937027951882e-31	1.53103868795e-29	0.494,0.434,0.66	0.377,0.358,0.423	0.143
970	gene:Solyc04g009410.2	NA	4	+	2836549	2836657	2837621	2837711	2835553	2835735	2837836	2837921	970	931,308,216	1172,502,288	184,448,380	398,674,633	257	239	7.899932388599965e-31	1.95965487013e-29	0.425,0.363,0.411	0.301,0.382,0.358	0.053
362	gene:Solyc08g059760.2	NA	8	-	45231811	45231954	45234151	45234235	45231391	45231458	45234600	45234697	362	8,2,1	1,3,2	15,5,6	4,0,0	233	292	8.399517180347926e-31	2.05294081673e-29	0.909,0.455,0.385	0.825,1.0,1.0	-0.359
1314	gene:Solyc09g055260.2	NA	9	-	38376026	38376089	38376158	38376261	38375409	38375487	38376356	38376412	1314	6,13,7	9,13,11	12,20,16	5,15,9	252	212	1.14200069648995e-30	2.75073211241e-29	0.359,0.457,0.349	0.669,0.529,0.599	-0.211
1154	gene:Solyc10g005260.2	NA	10	-	205234	205326	207735	207822	204427	204601	208224	208693	1154	0,1,0	0,0,1	0,0,4	0,8,4	236	241	2.188509850646334e-30	5.19614767396e-29	NA,1.0,0.0	NA,0.0,0.505	0.247
727	gene:Solyc11g071680.1	NA	11	-	55080501	55080712	55080838	55081018	55080122	55080387	55081131	55081229	727	120,82,80	165,97,133	58,75,102	100,177,167	329	360	5.578077945097054e-30	1.30574162602e-28	0.443,0.481,0.397	0.388,0.317,0.401	0.072
1194	gene:Solyc05g052690.2	NA	5	-	62899090	62899320	62899779	62899859	62898701	62898823	62901677	62902011	1194	160,50,55	621,230,175	69,97,96	203,303,257	229	379	5.657853104193556e-30	1.30602109155e-28	0.299,0.265,0.342	0.36,0.346,0.382	-0.061
299	gene:Solyc11g073130.1	NA	11	+	56218386	56218517	56219405	56219482	56218161	56218215	56220377	56220445	299	11,1,0	1,2,0	5,9,10	6,7,6	280	226	1.7569392609801942e-29	4.00004527637e-28	0.899,0.288,NA	0.402,0.509,0.574	0.099
1448	gene:Solyc11g072970.1	NA	11	-	56119747	56119804	56120379	56120454	56118457	56118516	56120535	56120616	1448	59,19,19	12,2,4	34,37,79	1,6,5	224	206	1.882574462200076e-29	4.22816048132e-28	0.819,0.897,0.814	0.969,0.85,0.936	-0.075
1244	gene:Solyc08g062670.2	NA	8	-	51698981	51699066	51702135	51702183	51698154	51698205	51704249	51704363	1244	56,19,20	182,104,56	15,25,24	86,128,136	197	234	2.9022827178812397e-29	6.43145850282e-28	0.268,0.178,0.298	0.172,0.188,0.173	0.07
926	gene:Solyc03g093840.1	NA	3	-	55519150	55519201	55519238	55519335	55518212	55518275	55519443	55519537	926	9,3,8	48,32,23	7,13,5	18,9,36	246	200	8.393013223862753e-29	1.8354194708e-27	0.132,0.071,0.22	0.24,0.54,0.101	-0.153
415	gene:Solyc02g022930.2	NA	2	-	24434767	24434927	24436185	24436281	24430060	24430145	24437102	24437185	415	77,25,24	6,3,0	20,38,43	7,9,9	245	309	9.585347131696944e-29	2.06894116011e-27	0.942,0.913,1.0	0.783,0.842,0.858	0.124
1525	gene:Solyc01g010080.2	NA	1	+	4807188	4807428	4807827	4807926	4805961	4806279	4808111	4808144	1525	2182,1236,700	1073,496,206	891,1633,1445	257,560,505	389	248	6.257234046833595e-28	1.33327217767e-26	0.565,0.614,0.684	0.689,0.65,0.646	-0.041
605	gene:Solyc03g093390.2	NA	3	-	54655783	54655965	54656034	54656177	54655131	54655685	54656737	54656997	605	110,58,31	1056,521,646	24,14,44	434,507,579	292	331	2.3823660511360853e-27	5.01201566707e-26	0.106,0.112,0.052	0.059,0.03,0.079	0.034
90	gene:Solyc02g037510.2	NA	2	-	30981758	30981885	30983034	30983131	30981603	30981670	30983208	30983327	90	53,25,14	133,84,79	5,28,34	104,124,179	246	276	3.5563521504226105e-27	7.3883215925e-26	0.309,0.25,0.166	0.051,0.202,0.176	0.099
1245	gene:Solyc08g062670.2	NA	8	-	51708912	51709121	51709606	51709695	51705140	51705225	51709782	51709850	1245	0,1,2	0,3,0	0,2,0	0,0,1	238	358	1.388317519764988e-26	2.84087726648e-25	NA,0.334,1.0	NA,1.0,0.0	0.167
96	gene:Solyc05g055170.2	NA	5	-	64928981	64929064	64929511	64929605	64928731	64928803	64930322	64930474	96	467,286,265	6,13,4	272,376,394	13,8,19	243	232	1.4016361964592352e-26	2.84087726648e-25	0.987,0.955,0.984	0.952,0.978,0.952	0.015
1176	gene:Solyc01g099770.2	NA	1	+	89915804	89915933	89916001	89916175	89915615	89915689	89916309	89916736	1176	37345,13187,15351	51981,12849,12619	19110,27675,29399	15749,25327,26510	278	323	3.0415804063731125e-26	6.09048992216e-25	0.455,0.544,0.586	0.585,0.559,0.563	-0.041
1119	gene:Solyc06g007700.2	NA	6	-	1686152	1686259	1687120	1687308	1685816	1686053	1687658	1687801	1119	6,2,2	10,2,1	8,12,2	2,6,2	337	256	4.926199687132794e-26	9.7468379524e-25	0.313,0.432,0.603	0.752,0.603,0.432	-0.146
413	gene:Solyc03g114520.2	NA	3	+	64498113	64498233	64499254	64499350	64497796	64497854	64499435	64499574	413	60,30,17	64,36,13	19,29,40	17,32,9	269	245	5.456510731708693e-26	1.06690833366e-24	0.461,0.431,0.544	0.504,0.452,0.802	-0.107
1177	gene:Solyc01g099770.2	NA	1	+	89915804	89915933	89916017	89916175	89915615	89915689	89916309	89916736	1177	37345,13187,15351	49641,12284,12259	19110,27675,29399	15197,24340,25516	278	307	1.2944178360160035e-25	2.50153772495e-24	0.454,0.542,0.58	0.581,0.557,0.56	-0.041
665	gene:Solyc03g019910.2	NA	3	-	61289386	61289449	61289861	61289927	61288818	61288951	61290000	61290339	665	6,7,0	95,52,33	5,6,11	32,56,65	215	212	1.4439565800788683e-25	2.75845498401e-24	0.059,0.117,0.0	0.134,0.096,0.143	-0.066
1091	gene:Solyc10g083280.1	NA	10	+	63106819	63106939	63107045	63107091	63106302	63106305	63107850	63107936	1091	1308,410,866	763,220,334	707,935,913	278,376,395	269	195	1.5895343084173076e-25	3.00205229612e-24	0.554,0.575,0.653	0.648,0.643,0.626	-0.045
1790	gene:Solyc03g122090.2	NA	3	+	70056979	70057036	70057187	70057303	70056626	70056759	70057854	70057931	1790	2,3,0	3,0,0	0,1,3	1,0,0	206	265	1.1909966313141086e-24	2.22408584409e-23	0.462,1.0,NA	0.0,1.0,1.0	0.064
1165	gene:Solyc02g091120.2	NA	2	-	52528849	52528899	52529244	52529370	52526733	52526926	52531705	52531865	1165	0,5,0	9,6,6	0,2,0	8,10,13	275	199	2.3641754852263123e-24	4.36584406272e-23	0.0,0.376,0.0	0.0,0.126,0.0	0.083
1367	gene:Solyc07g043460.2	NA	7	+	57247412	57247502	57247553	57247633	57246994	57247328	57247700	57247948	1367	236,122,60	354,223,58	47,123,70	54,107,109	239	229	5.236812298961366e-24	9.56437586909e-23	0.39,0.344,0.498	0.455,0.524,0.381	-0.043
405	gene:Solyc01g010150.2	NA	1	+	4939930	4939966	4940008	4940045	4939804	4939850	4940390	4940458	405	10,8,7	31,9,8	14,25,16	12,9,10	185	186	1.2999628061112632e-23	2.3484110693e-22	0.245,0.472,0.468	0.54,0.736,0.617	-0.236
1692	gene:Solyc06g050310.2	NA	6	-	32922821	32922909	32924051	32924106	32922317	32922401	32925115	32925220	1692	18,8,3	46,24,15	6,7,4	21,33,55	204	237	1.75719519734917e-23	3.14027786881e-22	0.313,0.279,0.189	0.249,0.198,0.078	0.085
748	gene:Solyc08g083280.2	NA	8	+	65785227	65785289	65785369	65785469	65785065	65785141	65785559	65785721	748	213,99,113	6,1,0	118,142,181	1,7,7	211	249	7.308519300928065e-23	1.29220841257e-21	0.977,0.992,1.0	0.993,0.96,0.968	0.016
1737	gene:Solyc01g103020.2	NA	1	+	91690985	91691040	91691163	91691222	91690652	91690721	91691313	91691430	1737	26,6,12	3,0,0	4,11,18	4,0,2	204	208	1.651280174897633e-22	2.88887121124e-21	0.898,1.0,1.0	0.505,1.0,0.902	0.164
1166	gene:Solyc02g091120.2	NA	2	-	52528849	52528899	52529244	52529335	52526733	52526926	52531705	52531865	1166	0,5,0	9,6,6	0,2,0	8,10,13	240	199	1.8572636031853103e-22	3.21538761301e-21	0.0,0.409,0.0	0.0,0.142,0.0	0.089
1254	gene:Solyc02g087140.2	NA	2	+	49641448	49641542	49642343	49642459	49641261	49641369	49642770	49642878	1254	65,46,58	24,7,15	63,61,72	6,10,12	243	265	2.8212749367780264e-22	4.83397829374e-21	0.747,0.878,0.808	0.92,0.869,0.867	-0.074
623	gene:Solyc03g093390.2	NA	3	-	54655790	54655965	54656034	54656177	54655131	54655685	54656737	54656997	623	110,58,31	871,450,569	24,14,44	378,433,488	292	324	3.9371738924729466e-22	6.67712551968e-21	0.123,0.125,0.057	0.066,0.035,0.091	0.038
1518	gene:Solyc04g008680.2	NA	4	+	2325384	2325440	2326354	2326472	2325219	2325312	2327238	2327450	1518	32,18,13	64,59,18	15,19,28	35,89,85	205	267	1.4527708441842508e-21	2.43889408387e-20	0.394,0.284,0.485	0.358,0.218,0.3	0.096
253	gene:Solyc07g055230.2	NA	7	+	63337617	63337660	63338538	63338734	63337416	63337524	63339084	63339614	253	365,190,213	1265,435,379	234,223,248	331,565,581	192	345	2.1062226314579117e-21	3.50054201348e-20	0.341,0.44,0.502	0.56,0.415,0.434	-0.042
1475	gene:Solyc03g110940.2	NA	3	+	61665025	61665150	61666731	61666817	61663785	61663914	61667129	61667174	1475	55,30,30	1,3,2	9,31,45	1,0,0	274	235	2.489331377327493e-21	4.0963056922e-20	0.979,0.896,0.928	0.885,1.0,1.0	-0.027
347	gene:Solyc02g081620.2	NA	2	+	45507346	45507458	45508991	45509389	45505900	45506001	45510452	45510607	347	144,78,42	797,541,409	59,94,94	649,746,705	261	547	3.025599858144853e-21	4.92994800415e-20	0.275,0.232,0.177	0.16,0.209,0.218	0.032
867	gene:Solyc05g042050.2	NA	5	-	54552943	54553076	54553781	54553956	54551641	54551701	54554311	54554465	867	125,41,37	58,24,15	38,57,69	13,23,18	324	282	6.871374123156057e-21	1.10875959152e-19	0.652,0.598,0.682	0.718,0.683,0.769	-0.079
915	gene:Solyc02g089220.2	NA	2	-	51096377	51096549	51096765	51096838	51094429	51094861	51097115	51097163	915	48,19,16	133,64,48	27,50,50	55,110,108	222	321	1.0074632890782767e-20	1.61000383312e-19	0.343,0.3,0.325	0.415,0.397,0.401	-0.082
895	gene:Solyc08g078860.2	NA	8	+	62553181	62553268	62553764	62553860	62552818	62553064	62557753	62558122	895	807,544,733	413,73,74	670,696,1063	69,125,143	236	245	3.530446686198998e-20	5.58819275473e-19	0.67,0.886,0.911	0.91,0.853,0.885	-0.06
1450	gene:Solyc11g072970.1	NA	11	-	56119747	56119804	56120379	56120454	56117176	56117325	56120535	56120616	1450	59,19,19	12,2,4	34,37,78	1,8,5	224	206	5.15827364413287e-20	8.08778377033e-19	0.819,0.897,0.814	0.969,0.81,0.935	-0.061
181	gene:Solyc03g097710.2	NA	3	+	60056506	60056587	60058438	60058822	60054342	60054585	60059452	60059703	181	83,73,21	341,121,184	39,70,55	235,233,317	230	533	1.190251239363848e-19	1.84878276619e-18	0.361,0.583,0.209	0.278,0.41,0.287	0.059
312	gene:Solyc06g009220.2	NA	6	+	3169870	3169995	3170196	3170260	3168770	3168828	3171595	3171696	312	2,8,2	46,36,10	0,3,0	17,22,24	274	213	1.3036905411944958e-19	2.00623488839e-18	0.033,0.147,0.135	0.0,0.096,0.0	0.073
77	gene:Solyc11g032100.1	NA	11	+	24907552	24907721	24913483	24913661	24900058	24900120	24917861	24917961	77	1,0,4	0,6,3	0,0,1	11,7,0	318	327	5.30001454015132e-19	8.08130657407e-18	1.0,0.0,0.578	0.0,0.0,1.0	0.193
1401	gene:Solyc02g061960.2	NA	2	+	33507072	33507099	33507099	33507217	33506402	33506988	33507318	33507409	1401	41,31,20	227,102,72	34,29,40	76,115,135	176	267	6.222484661967404e-19	9.40160864381e-18	0.215,0.316,0.296	0.404,0.277,0.31	-0.055
508	gene:Solyc06g073780.2	NA	6	-	45529402	45529510	45529519	45529549	45527290	45527383	45529650	45529819	508	35,14,7	170,168,187	9,13,19	155,177,226	179	257	2.2730509792946233e-18	3.40343308792e-17	0.228,0.107,0.051	0.077,0.095,0.108	0.035
1736	gene:Solyc01g103020.2	NA	1	+	91690985	91691040	91691163	91691232	91690652	91690721	91691313	91691430	1736	26,6,12	9,3,1	4,11,18	5,6,8	204	218	3.4376048109205527e-18	5.10115999621e-17	0.755,0.681,0.928	0.461,0.662,0.706	0.178
1109	gene:Solyc10g006190.2	NA	10	-	904328	904379	905139	905293	903486	903758	905561	905588	1109	6,4,3	9,4,3	4,2,0	3,8,5	303	200	6.0628583802554734e-18	8.91723064423e-17	0.306,0.398,0.398	0.468,0.142,0.0	0.164
1733	gene:Solyc11g070100.1	NA	11	+	54635866	54636041	54637506	54637678	54634567	54634780	54637901	54637953	1733	120,54,58	13,8,1	74,99,124	3,5,8	324	321	7.981185525964427e-18	1.16357283721e-16	0.901,0.87,0.983	0.961,0.951,0.939	-0.032
78	gene:Solyc03g121530.2	NA	3	+	69613007	69613060	69613991	69614094	69612213	69612303	69614311	69614417	78	19,14,16	25,16,21	16,38,27	12,27,21	202	252	1.77774383008904e-17	2.56922630053e-16	0.487,0.522,0.487	0.625,0.637,0.616	-0.127
376	gene:Solyc01g088460.2	NA	1	+	83265395	83265530	83265607	83265822	83264526	83264777	83266367	83266608	376	3,0,0	28,15,6	0,3,2	2,16,9	284	364	4.027669834079766e-17	5.77067867607e-16	0.121,0.0,0.0	0.0,0.194,0.222	-0.098
94	gene:Solyc05g052700.2	NA	5	+	62906641	62906717	62907645	62907708	62905341	62906441	62907854	62908171	94	0,3,0	0,0,3	0,1,4	2,0,2	225	212	4.236946230822496e-17	6.01863644071e-16	NA,1.0,0.0	0.0,1.0,0.653	-0.051
1768	gene:Solyc06g007110.2	NA	6	+	1158998	1159024	1159657	1159768	1157530	1158324	1160565	1160651	1768	49,52,35	138,49,26	46,67,74	23,55,46	175	260	4.6118958128419454e-17	6.4957380008e-16	0.345,0.612,0.667	0.748,0.644,0.705	-0.158
999	gene:Solyc12g098830.1	NA	12	-	66210582	66210713	66211154	66211289	66210250	66210313	66212220	66212384	999	116,90,74	130,48,58	38,70,75	56,64,101	284	280	1.6991540531529883e-16	2.37310423222e-15	0.468,0.649,0.557	0.401,0.519,0.423	0.11
79	gene:Solyc11g062410.1	NA	11	-	49438317	49438364	49438364	49438443	49438143	49438233	49438578	49438632	79	86,24,30	54,36,11	19,27,32	7,23,9	228	196	2.325296016561171e-16	3.22053498294e-15	0.578,0.364,0.701	0.7,0.502,0.753	-0.104
938	gene:Solyc01g112290.2	NA	1	+	98358812	98358934	98359234	98359417	98353985	98354104	98362364	98362483	938	139,113,86	236,117,73	92,130,121	96,204,218	271	332	6.303001380978373e-16	8.65751098776e-15	0.419,0.542,0.591	0.54,0.438,0.405	0.056
414	gene:Solyc02g022930.2	NA	2	-	24434788	24434927	24436185	24436281	24430060	24430145	24437102	24437185	414	77,25,24	11,1,0	20,38,43	7,6,9	245	288	6.355478224535994e-16	8.65803672884e-15	0.892,0.967,1.0	0.771,0.882,0.849	0.119
516	gene:Solyc08g006600.2	NA	8	-	1193044	1193093	1194283	1194376	1190140	1190280	1194491	1194534	516	21,5,17	15,11,7	11,18,10	14,27,9	242	198	8.01373890272772e-16	1.0828320371e-14	0.534,0.271,0.665	0.391,0.353,0.476	0.083
1260	gene:Solyc05g048770.2	NA	5	+	59430391	59430518	59434012	59434179	59426318	59426400	59435748	59435912	1260	51,11,15	45,18,26	22,21,18	73,70,71	276	316	8.331116813528997e-16	1.11663839872e-14	0.565,0.412,0.398	0.257,0.256,0.225	0.212
296	gene:Solyc11g073130.1	NA	11	+	56218386	56218504	56219405	56219482	56218161	56218215	56220377	56220445	296	9,1,0	1,2,0	9,10,12	6,7,6	267	226	9.655152647307062e-16	1.28374909599e-14	0.884,0.297,NA	0.559,0.547,0.629	0.012
599	gene:Solyc03g093390.2	NA	3	-	54655794	54655965	54656034	54656177	54655131	54655685	54656737	54656997	599	110,58,31	728,389,512	24,14,44	320,374,423	292	320	1.2208544979369916e-15	1.61036521871e-14	0.142,0.14,0.062	0.076,0.039,0.102	0.042
743	gene:Solyc08g083280.2	NA	8	+	65785227	65785289	65785377	65785465	65785065	65785141	65785559	65785721	743	213,99,113	211,44,73	118,142,181	52,97,115	211	237	1.5691518554490683e-15	2.05348849115e-14	0.531,0.716,0.635	0.718,0.622,0.639	-0.032
319	gene:Solyc04g082130.2	NA	4	-	65912199	65912253	65912253	65912263	65911983	65912103	65912351	65912420	319	5,6,7	3,0,0	9,4,4	1,2,2	159	203	2.4460449390505756e-15	3.17603647555e-14	0.68,1.0,1.0	0.92,0.719,0.719	0.107
304	gene:Solyc04g077450.2	NA	4	+	62366090	62366286	62366398	62366485	62365220	62365609	62367767	62367931	304	137,40,39	73,19,27	45,65,39	33,37,39	345	236	3.2294617748514093e-15	4.1607484262e-14	0.562,0.59,0.497	0.483,0.546,0.406	0.071
1380	gene:Solyc01g087310.2	NA	1	-	82244287	82244362	82245898	82245973	82243095	82243170	82246317	82246392	1380	4,1,3	22,21,13	0,4,1	23,24,28	224	224	3.946203189536138e-15	5.04506900078e-14	0.154,0.045,0.188	0.0,0.143,0.034	0.07
871	gene:Solyc12g099660.1	NA	12	+	66721963	66722025	66722126	66722178	66721784	66721872	66722286	66722349	871	148,84,34	113,27,46	43,75,80	37,85,57	211	201	4.911814001391694e-15	6.23162967199e-14	0.555,0.748,0.413	0.525,0.457,0.572	0.054
549	gene:Solyc05g005840.2	NA	5	+	659405	659622	659813	659972	658912	659026	660258	660410	549	495,128,95	582,165,123	77,153,161	184,225,318	366	308	4.9669529346242895e-15	6.25384528587e-14	0.417,0.395,0.394	0.26,0.364,0.299	0.094
593	gene:Solyc10g076860.1	NA	10	+	59827751	59827886	59829374	59829530	59824327	59824437	59831384	59831468	593	120,109,137	98,34,25	168,144,168	44,47,64	284	305	5.575984142690944e-15	6.96788394372e-14	0.568,0.775,0.855	0.804,0.767,0.738	-0.037
614	gene:Solyc03g093390.2	NA	3	-	54655765	54655965	54656034	54656150	54655131	54655685	54656737	54656997	614	67,27,33	3645,1947,1697	12,7,29	1191,1532,1766	265	349	1.0285968824532152e-14	1.27576717809e-13	0.024,0.018,0.025	0.013,0.006,0.021	0.009
1629	gene:Solyc05g007020.2	NA	5	-	1610742	1610838	1611530	1612207	1610233	1610313	1612488	1612548	1629	2769,1706,810	13,6,5	1117,2645,2248	12,11,16	826	245	2.3421368664173862e-14	2.88343071999e-13	0.984,0.988,0.98	0.965,0.986,0.977	0.008
1233	gene:Solyc01g066310.2	NA	1	+	73961106	73961241	73961408	73961485	73959977	73960470	73961612	73961744	1233	145,125,101	77,68,60	88,156,165	74,115,118	284	226	2.426972756068106e-14	2.96590347102e-13	0.6,0.594,0.573	0.486,0.519,0.527	0.078
377	gene:Solyc01g088460.2	NA	1	+	83265387	83265530	83265607	83265822	83264526	83264777	83266367	83266608	377	6,4,2	28,15,6	2,7,4	2,16,9	292	364	3.262480688764941e-14	3.92916152516e-13	0.211,0.249,0.294	0.555,0.353,0.357	-0.17
412	gene:Solyc10g006240.2	NA	10	-	927329	927463	927948	928036	926486	926585	928344	928391	412	81,30,11	94,82,97	41,39,27	101,121,120	237	283	3.258467469352881e-14	3.92916152516e-13	0.507,0.304,0.119	0.326,0.278,0.212	0.038
1491	gene:Solyc09g018750.2	NA	9	-	16843419	16843620	16844061	16844143	16842931	16843339	16844216	16844477	1491	2347,1620,1451	1538,1188,1935	1444,2070,2747	1926,2039,1964	231	350	3.753273686111611e-14	4.48772724196e-13	0.698,0.674,0.532	0.532,0.606,0.679	0.029
749	gene:Solyc08g083280.2	NA	8	+	65785227	65785289	65785369	65785465	65785065	65785141	65785559	65785721	749	213,99,113	231,50,75	118,142,181	55,108,127	211	245	4.1106941568274825e-14	4.87998120618e-13	0.517,0.697,0.636	0.714,0.604,0.623	-0.03
145	gene:Solyc12g040810.1	NA	12	+	42548654	42548831	42549505	42549639	42548393	42548460	42549717	42549816	145	257,86,101	330,81,55	93,150,114	54,95,117	326	283	4.753971370323844e-14	5.60361731736e-13	0.403,0.48,0.615	0.599,0.578,0.458	-0.046
584	gene:Solyc01g086860.2	NA	1	+	81782686	81782808	81785887	81786006	81778904	81779052	81787058	81787484	584	72,75,73	224,90,30	114,110,50	71,107,96	271	268	5.3379540281486564e-14	6.24766168647e-13	0.241,0.452,0.706	0.614,0.504,0.34	-0.02
416	gene:Solyc02g022930.2	NA	2	-	24434784	24434927	24436185	24436281	24430060	24430145	24437102	24437185	416	77,25,24	113,43,29	20,38,43	22,30,44	245	292	5.570287113985875e-14	6.45717765205e-13	0.448,0.409,0.497	0.52,0.602,0.538	-0.102
904	gene:Solyc06g043070.2	NA	6	-	29793972	29794157	29795104	29795311	29790103	29790582	29795396	29795477	904	7,4,0	16,13,5	2,3,2	6,19,21	356	334	5.594666557737179e-14	6.45717765205e-13	0.291,0.224,0.0	0.238,0.129,0.082	0.022
1710	gene:Solyc06g068060.2	NA	6	-	42177719	42177771	42179723	42179775	42177230	42177314	42180357	42180443	1710	61,19,13	50,24,16	4,34,10	39,38,53	201	201	1.942946610350867e-13	2.22701880442e-12	0.55,0.442,0.448	0.093,0.472,0.159	0.239
476	gene:Solyc06g084360.2	NA	6	+	49501727	49501793	49502698	49502835	49501320	49501458	49503141	49503252	476	165,63,90	19,4,11	99,118,145	11,24,18	215	286	2.319466133151555e-13	2.64037857075e-12	0.92,0.954,0.916	0.923,0.867,0.915	0.028
276	gene:Solyc04g072060.2	NA	4	-	59125841	59125855	59125930	59126173	59125382	59125463	59126436	59126463	276	309,112,87	34,10,9	74,130,158	7,9,11	392	163	4.1896717864244577e-13	4.73689422383e-12	0.791,0.823,0.801	0.815,0.857,0.857	-0.038
1108	gene:Solyc12g014380.1	NA	12	+	5264716	5264765	5265958	5266031	5262517	5262602	5266175	5266236	1108	70,26,36	133,60,30	31,58,58	28,43,53	198	222	5.413004699287255e-13	6.07865797988e-12	0.371,0.327,0.574	0.554,0.602,0.551	-0.145
952	gene:Solyc10g080130.1	NA	10	+	61518778	61518816	61519775	61519842	61518622	61518692	61520179	61520255	952	152,100,145	368,146,250	198,165,157	227,301,307	187	216	6.217634736691542e-13	6.9353751224e-12	0.323,0.442,0.401	0.502,0.388,0.371	-0.032
1320	gene:Solyc12g095880.1	NA	12	-	64987143	64987371	64987371	64987420	64986043	64986226	64988109	64988378	1320	92,29,24	524,333,324	18,51,45	310,427,454	198	377	1.7983753149815442e-12	1.992599849e-11	0.251,0.142,0.124	0.1,0.185,0.159	0.024
273	gene:Solyc07g042510.2	NA	7	-	55782158	55782361	55782447	55782561	55781671	55782041	55783087	55783484	273	234,64,55	15,7,3	37,118,90	2,17,8	263	352	1.8176012959134592e-12	2.00056513497e-11	0.954,0.924,0.961	0.961,0.903,0.938	0.012
1275	gene:Solyc12g005870.1	NA	12	+	509264	509306	509903	510081	509004	509090	510629	510713	1275	24,8,7	9,3,2	8,4,8	2,4,8	191	327	2.2509910274400504e-12	2.46128097869e-11	0.82,0.82,0.857	0.873,0.631,0.631	0.121
1131	gene:Solyc08g067190.2	NA	8	-	56174770	56175035	56175256	56175355	56174025	56174093	56176473	56176615	1131	19,4,11	52,14,27	8,22,7	14,32,22	248	414	2.3658070373598913e-12	2.5699158798e-11	0.379,0.323,0.405	0.488,0.534,0.347	-0.087
468	gene:Solyc09g074870.2	NA	9	-	66681136	66681296	66682045	66682175	66680128	66680218	66683466	66683551	468	2,4,1	7,4,1	4,1,10	0,1,2	279	309	2.5586084770910367e-12	2.76130343437e-11	0.24,0.526,0.526	1.0,0.526,0.847	-0.36
10	gene:Solyc07g063390.2	NA	7	-	65864221	65864296	65864371	65864443	65864045	65864133	65864522	65864581	10	2,0,3	239,121,89	0,3,8	107,162,207	221	224	2.7550527554197617e-12	2.95412753517e-11	0.008,0.0,0.033	0.0,0.018,0.038	-0.005
575	gene:Solyc05g005840.2	NA	5	+	659405	659476	659813	659972	658912	659026	660258	660410	575	63,26,49	582,165,123	19,28,55	184,225,318	220	308	4.063103886546517e-12	4.32876837144e-11	0.132,0.181,0.358	0.126,0.148,0.195	0.067
332	gene:Solyc09g007990.2	NA	9	-	1468061	1468243	1470694	1470943	1467913	1467968	1472117	1472231	332	4,2,0	9,10,0	2,4,1	1,6,1	398	331	4.5207072430550534e-12	4.78561492864e-11	0.27,0.143,NA	0.625,0.357,0.454	-0.272
1195	gene:Solyc05g013490.2	NA	5	+	6710408	6711423	6711503	6711557	6710230	6710297	6716180	6716255	1195	669,660,379	38,35,51	433,768,682	37,56,76	1164	203	5.138334920820215e-12	5.40500799899e-11	0.754,0.767,0.564	0.671,0.705,0.61	0.033
1060	gene:Solyc02g069010.2	NA	2	+	38961939	38962068	38964738	38964827	38961247	38961315	38965511	38965569	1060	5,1,0	51,17,12	0,3,6	18,22,21	278	238	5.357907748434704e-12	5.56552667369e-11	0.077,0.048,0.0	0.0,0.105,0.197	-0.059
295	gene:Solyc11g039950.1	NA	11	-	40563539	40563698	40567599	40567679	40563334	40563382	40569929	40570089	295	9,7,2	11,4,0	4,2,4	0,2,3	229	308	5.353186246228094e-12	5.56552667369e-11	0.524,0.702,1.0	1.0,0.574,0.642	0.003
1802	gene:Solyc12g099970.1	NA	12	+	66902654	66902732	66903211	66903275	66901201	66901408	66903427	66903606	1802	2,8,11	23,6,11	2,4,10	20,18,32	227	213	7.407275564343962e-12	7.6465167627e-11	0.075,0.556,0.484	0.086,0.173,0.227	0.21
1230	gene:Solyc05g015040.2	NA	5	+	9727157	9727274	9727899	9727991	9726972	9727025	9732686	9732773	1230	36,19,3	23,6,7	16,27,19	14,20,23	266	241	1.8569936084686892e-11	1.90513788721e-10	0.586,0.742,0.28	0.509,0.55,0.428	0.04
1369	gene:Solyc12g099810.1	NA	12	-	66805926	66806030	66806363	66806442	66804355	66804501	66807227	66807691	1369	2,2,2	1,0,0	0,0,0	0,6,13	228	253	2.7529473200813914e-11	2.80699291164e-10	0.689,1.0,1.0	NA,0.0,0.0	0.896
484	gene:Solyc03g031990.2	NA	3	-	4482052	4482132	4482695	4482873	4481823	4481948	4483875	4483950	484	314,182,90	232,78,54	119,308,281	87,131,134	327	229	2.8945079767665417e-11	2.93333674231e-10	0.487,0.62,0.539	0.489,0.622,0.595	-0.02
521	gene:Solyc01g108500.2	NA	1	-	95807251	95807456	95807753	95807856	95806892	95806975	95808000	95808478	521	3,3,0	12,0,0	1,3,12	6,11,9	252	354	4.0746660759455794e-11	4.10430001104e-10	0.26,1.0,NA	0.19,0.277,0.652	0.257
1410	gene:Solyc05g052890.2	NA	5	-	63069543	63069671	63070162	63070265	63069349	63069404	63070946	63071267	1410	236,60,48	132,18,7	67,139,59	23,40,18	252	277	5.365918348824288e-11	5.37238331069e-10	0.663,0.786,0.883	0.762,0.793,0.783	-0.002
558	gene:Solyc05g005840.2	NA	5	+	658912	659026	659405	659476	658355	658418	660258	660410	558	35,20,15	5,4,5	21,24,29	4,3,2	263	220	6.502913735270396e-11	6.47176205271e-10	0.854,0.807,0.715	0.815,0.87,0.924	-0.078
590	gene:Solyc11g007690.1	NA	11	+	1927246	1927378	1927664	1927745	1926787	1926865	1927896	1927968	590	797,438,393	417,196,120	355,662,618	128,238,236	281	230	1.0252408079266177e-10	1.01425608498e-09	0.61,0.647,0.728	0.694,0.695,0.682	-0.029
437	gene:Solyc01g103410.2	NA	1	-	92020541	92020551	92020568	92020658	92019572	92019658	92020742	92020902	437	5,3,0	194,95,95	0,4,10	95,154,178	239	159	2.5900660662826496e-10	2.54715372909e-09	0.017,0.021,0.0	0.0,0.017,0.036	-0.005
880	gene:Solyc03g083420.2	NA	3	+	53292706	53292794	53292866	53292939	53292510	53292617	53293743	53293820	880	34,10,17	4,3,2	14,19,39	1,4,1	237	222	2.809388247770303e-10	2.74659015753e-09	0.888,0.757,0.888	0.929,0.816,0.973	-0.062
93	gene:Solyc05g052700.2	NA	5	+	62906641	62906713	62907645	62907708	62905341	62906441	62907854	62908171	93	2,1,0	0,0,3	0,0,6	2,0,2	221	212	2.935546838659089e-10	2.85314552389e-09	1.0,1.0,0.0	0.0,NA,0.742	0.296
1335	gene:Solyc03g083020.2	NA	3	+	52859858	52859962	52859997	52860104	52859069	52859104	52860746	52861035	1335	6,2,2	277,71,87	2,0,1	51,69,92	253	256	3.5957019654565684e-10	3.47445155034e-09	0.021,0.028,0.023	0.038,0.0,0.011	0.008
1638	gene:Solyc05g007020.2	NA	5	-	1610461	1610526	1610742	1610838	1610233	1610313	1612488	1612548	1638	13,6,5	258,91,89	12,11,16	124,187,217	245	214	4.309846286811683e-10	4.14044192409e-09	0.042,0.054,0.047	0.078,0.049,0.061	-0.015
905	gene:Solyc06g043070.2	NA	6	-	29793972	29794157	29795104	29795158	29790103	29790582	29795396	29795477	905	17,7,15	16,13,5	4,10,9	6,19,21	203	334	4.602096072730668e-10	4.3957952143e-09	0.636,0.47,0.832	0.523,0.464,0.414	0.179
221	gene:Solyc05g054230.2	NA	5	-	64189947	64190056	64191690	64191768	64188510	64188928	64192740	64192878	221	164,157,150	207,149,79	135,186,210	114,156,140	227	258	4.928689318784587e-10	4.6808466559e-09	0.474,0.545,0.683	0.574,0.575,0.63	-0.026
184	gene:Solyc01g056520.2	NA	1	-	54533362	54533461	54537334	54537463	54532708	54532747	54537864	54538011	184	92,78,63	63,35,11	81,69,83	14,31,40	278	248	5.319773723156978e-10	5.02355904994e-09	0.566,0.665,0.836	0.838,0.665,0.649	-0.028
386	gene:Solyc09g091440.2	NA	9	-	70723809	70723878	70724368	70724426	70723398	70723707	70724528	70724596	386	210,156,176	175,39,61	156,202,217	56,86,90	207	218	6.012762975099025e-10	5.64588252238e-09	0.558,0.808,0.752	0.746,0.712,0.717	-0.019
961	gene:Solyc02g090930.2	NA	2	-	52399892	52400085	52400085	52400105	52399186	52399812	52401707	52401741	961	21,19,11	36,23,10	20,14,24	7,11,12	169	342	7.080404500877327e-10	6.61102937104e-09	0.541,0.626,0.69	0.853,0.72,0.802	-0.173
91	gene:Solyc02g037510.2	NA	2	-	30981758	30981931	30983034	30983131	30981603	30981670	30983208	30983327	91	53,25,14	174,98,100	5,28,34	128,148,231	246	322	7.261971449407629e-10	6.74267963627e-09	0.285,0.25,0.155	0.049,0.198,0.162	0.094
839	gene:Solyc01g034150.2	NA	1	-	36255080	36255272	36255432	36255498	36251783	36251820	36256428	36256568	839	6,6,1	2,2,2	6,4,10	6,4,4	215	341	7.572657263691705e-10	6.99208687348e-09	0.826,0.826,0.442	0.613,0.613,0.799	0.023
517	gene:Solyc08g006600.2	NA	8	-	1193044	1193093	1194283	1194379	1190140	1190280	1194491	1194534	517	24,9,25	15,11,7	17,24,20	14,27,9	245	198	8.40859008819742e-10	7.72103686552e-09	0.564,0.398,0.743	0.495,0.418,0.642	0.05
1178	gene:Solyc06g068760.2	NA	6	+	42615769	42615817	42615819	42615943	42615301	42615670	42616581	42616642	1178	107,60,21	4,2,2	55,87,71	0,0,2	197	273	8.505084178795922e-10	7.76673071712e-09	0.974,0.977,0.936	1.0,1.0,0.98	-0.031
552	gene:Solyc05g005840.2	NA	5	+	658912	659026	659405	659476	658355	658425	660258	660410	552	34,10,6	10,0,5	5,16,16	1,14,9	263	220	8.594431929924785e-10	7.80543490029e-09	0.74,1.0,0.501	0.807,0.489,0.598	0.116
1025	gene:Solyc02g071800.2	NA	2	+	41151719	41151791	41152064	41152130	41151377	41151449	41152971	41153052	1025	0,1,0	21,22,12	1,0,3	9,22,24	221	215	9.814363494272783e-10	8.86493050407e-09	0.0,0.042,0.0	0.098,0.0,0.108	-0.055
522	gene:Solyc01g108500.2	NA	1	-	95807251	95807456	95807753	95807798	95806892	95806975	95808000	95808478	522	2,4,5	12,0,0	2,8,8	6,11,9	194	354	1.9300004796588494e-09	1.73387070119e-08	0.233,1.0,1.0	0.378,0.57,0.619	0.222
532	gene:Solyc08g005070.2	NA	8	+	53802	53869	54244	54274	53349	53607	54466	54589	532	6,1,1	2,0,0	0,0,0	0,1,4	216	179	2.0766523585362593e-09	1.85558936553e-08	0.713,1.0,1.0	NA,0.0,0.0	0.904
1318	gene:Solyc06g066090.2	NA	6	+	41431373	41431443	41432712	41432805	41431168	41431290	41433814	41433942	1318	30,12,12	22,15,13	3,23,15	14,21,17	219	242	2.780494347437285e-09	2.47122010986e-08	0.601,0.469,0.505	0.191,0.548,0.494	0.114
420	gene:Solyc01g103410.2	NA	1	-	92019572	92019658	92020541	92020659	92016130	92016273	92020742	92020902	420	2250,1434,646	1390,1117,847	903,1993,1913	1127,1736,1450	267	235	3.0866732251235992e-09	2.72875047881e-08	0.588,0.531,0.402	0.414,0.503,0.537	0.022
873	gene:Solyc07g005560.2	NA	7	+	448171	448225	448613	448819	446869	447088	449040	449163	873	1,2,0	12,1,0	2,0,0	14,5,0	203	355	3.910161492255435e-09	3.43845947097e-08	0.127,0.778,NA	0.2,0.0,NA	0.353
942	gene:Solyc02g079250.2	NA	2	+	43855372	43855487	43855796	43856003	43854564	43854667	43856649	43856709	942	39,17,30	115,89,64	25,44,31	76,86,90	264	356	4.092851682474381e-09	3.58016815593e-08	0.314,0.205,0.387	0.307,0.408,0.317	-0.042
919	gene:Solyc03g116640.2	NA	3	+	65969703	65969797	65970935	65971149	65969627	65969634	65971604	65971674	919	0,0,0	6,11,6	0,6,4	1,3,12	243	363	4.198202487500919e-09	3.65309556766e-08	0.0,0.0,0.0	0.0,0.749,0.332	-0.36
146	gene:Solyc12g040810.1	NA	12	+	42548654	42548803	42549505	42549639	42548393	42548460	42549717	42549816	146	264,88,103	330,81,55	92,157,118	54,95,117	298	283	4.447509019823698e-09	3.84987499528e-08	0.432,0.508,0.64	0.618,0.611,0.489	-0.046
1374	gene:Solyc08g079490.2	NA	8	-	63001677	63001689	63001825	63001899	63001519	63001584	63002094	63002177	1374	0,0,2	7,7,2	0,0,1	0,2,3	223	161	6.46285336901651e-09	5.56542088047e-08	0.0,0.0,0.419	NA,0.0,0.194	0.043
1152	gene:Solyc03g006070.2	NA	3	-	757318	757399	757780	757830	757146	757225	758495	758683	1152	1,0,2	20,5,3	1,5,2	6,7,10	199	230	7.255400103706295e-09	6.21570874864e-08	0.055,0.0,0.435	0.162,0.452,0.188	-0.104
157	gene:Solyc07g066670.2	NA	7	-	68037435	68037664	68038867	68039083	68037100	68037346	68039238	68039380	157	6,8,3	12,7,7	0,0,2	6,6,6	365	378	8.690126739076859e-09	7.40666186684e-08	0.341,0.542,0.307	0.0,0.0,0.257	0.311
804	gene:Solyc01g106350.2	NA	1	+	94283772	94283776	94283780	94283829	94282908	94282980	94284089	94284170	804	0,0,0	1,0,1	2,0,1	0,0,0	153	198	9.389933585244572e-09	7.96228041769e-08	0.0,NA,0.0	1.0,NA,1.0	-1.0
430	gene:Solyc01g103410.2	NA	1	-	92019572	92019746	92020541	92020659	92016130	92016273	92020742	92020902	430	2250,1434,646	1422,1140,853	903,1993,1913	1135,1757,1476	267	323	1.560526146395355e-08	1.31654540879e-07	0.657,0.603,0.478	0.49,0.578,0.611	0.02
1080	gene:Solyc03g121450.2	NA	3	-	69559300	69559382	69559861	69559924	69559082	69559160	69561996	69562277	1080	32,5,9	63,41,18	7,11,14	21,47,47	212	231	1.590452089395463e-08	1.33501584473e-07	0.356,0.117,0.353	0.266,0.203,0.245	0.037
1005	gene:Solyc01g106030.2	NA	1	+	94010143	94010326	94011378	94011531	94009712	94009846	94011764	94011872	1005	5,7,1	11,23,23	0,2,6	11,26,17	332	302	1.7234256830436206e-08	1.43936356041e-07	0.293,0.217,0.038	0.0,0.065,0.243	0.08
925	gene:Solyc12g098430.1	NA	12	+	65935703	65935731	65936672	65936733	65935216	65935269	65937149	65937254	925	132,75,41	121,44,19	53,87,70	25,44,39	177	210	1.888384631064485e-08	1.56924762841e-07	0.564,0.669,0.719	0.716,0.701,0.68	-0.048
109	gene:Solyc10g054570.1	NA	10	+	55644484	55644557	55645445	55645578	55642557	55642843	55646614	55646747	109	1,6,0	5,0,0	0,0,1	0,8,0	222	282	1.9657147839161327e-08	1.62538207506e-07	0.203,1.0,NA	NA,0.0,1.0	0.102
5	gene:Solyc01g090200.2	NA	1	+	83832838	83832975	83834340	83834407	83832405	83832507	83835003	83835067	5	3,3,0	12,5,2	5,7,2	11,0,7	286	216	2.045248190375138e-08	1.68277351109e-07	0.159,0.312,0.0	0.256,1.0,0.177	-0.321
824	gene:Solyc09g009690.2	NA	9	+	3085317	3085425	3085678	3085814	3085117	3085214	3086008	3086462	824	343,133,102	357,131,214	110,155,196	134,181,191	257	285	2.132937021491136e-08	1.7462765171e-07	0.516,0.53,0.346	0.477,0.487,0.532	-0.035
1776	gene:Solyc11g005680.1	NA	11	-	502683	502872	504545	504622	502495	502601	504746	504749	1776	1116,207,140	6886,2684,3559	183,374,266	4016,4846,4733	226	338	3.458739741238127e-08	2.81785561271e-07	0.195,0.103,0.056	0.064,0.103,0.078	0.036
1319	gene:Solyc12g095880.1	NA	12	-	64987143	64987202	64987371	64987420	64986043	64986226	64988109	64988378	1319	92,29,24	185,140,89	18,51,45	99,166,131	198	208	3.719256875994484e-08	3.01531947703e-07	0.343,0.179,0.221	0.16,0.244,0.265	0.025
1522	gene:Solyc02g069950.2	NA	2	+	39734966	39735023	39735608	39735647	39733996	39734065	39735799	39735904	1522	204,110,127	133,66,36	126,172,208	27,48,46	206	188	4.419169511484494e-08	3.56536880004e-07	0.583,0.603,0.763	0.81,0.766,0.805	-0.144
317	gene:Solyc04g025870.2	NA	4	+	20788564	20788655	20789056	20789220	20783723	20783878	20789475	20789530	317	59,36,39	119,66,35	31,66,63	55,90,69	240	313	4.543682884495952e-08	3.64811640291e-07	0.393,0.416,0.592	0.424,0.489,0.544	-0.019
1746	gene:Solyc02g062920.2	NA	2	+	34863943	34863976	34864214	34864278	34863810	34863869	34864473	34864544	1746	3,2,3	0,1,2	0,2,2	0,0,2	182	213	5.254561519648932e-08	4.19859675272e-07	1.0,0.701,0.637	NA,1.0,0.539	0.01
290	gene:Solyc11g039950.1	NA	11	-	40563539	40563658	40567599	40567679	40563334	40563382	40569929	40570089	290	9,7,2	7,4,0	4,2,4	5,2,4	229	268	5.522820243481226e-08	4.39183121754e-07	0.601,0.672,1.0	0.484,0.539,0.539	0.237
128	gene:Solyc06g042960.1	NA	6	+	30441749	30441929	30442606	30442658	30440447	30440513	30442735	30443020	128	23,9,16	2,8,1	11,28,10	0,7,0	329	201	5.583979087271479e-08	4.41932059193e-07	0.875,0.407,0.907	1.0,0.71,1.0	-0.174
1772	gene:Solyc06g072400.1	NA	6	-	44664960	44665120	44665262	44665382	44664535	44664884	44665464	44665572	1772	14,15,37	9,4,4	42,63,65	24,17,17	269	309	6.527979197360509e-08	5.1419438038e-07	0.641,0.812,0.914	0.668,0.81,0.815	0.025
81	gene:Solyc01g107620.2	NA	1	+	95112904	95113075	95115307	95115388	95111926	95112100	95116069	95116632	81	5,1,1	7,0,0	4,0,1	0,1,0	320	230	7.28503480737421e-08	5.71119238201e-07	0.339,1.0,1.0	1.0,0.0,1.0	0.113
1149	gene:Solyc12g021290.1	NA	12	-	15380232	15380316	15380784	15380966	15379212	15379321	15382783	15382842	1149	27,19,12	6,8,0	4,6,13	3,9,16	331	233	9.904198340869107e-08	7.7280646209e-07	0.76,0.626,1.0	0.484,0.319,0.364	0.406
924	gene:Solyc12g098430.1	NA	12	+	65935703	65935731	65936658	65936733	65935216	65935269	65937149	65937254	924	132,75,41	136,49,19	53,87,70	29,52,47	177	224	1.0771786523965556e-07	8.36575196394e-07	0.551,0.66,0.732	0.698,0.679,0.653	-0.029
844	gene:Solyc02g072230.2	NA	2	+	41540516	41540616	41542470	41542532	41540217	41540313	41542932	41542989	844	27,27,18	22,8,15	29,55,53	18,20,27	249	211	1.1037226890332441e-07	8.53203306592e-07	0.51,0.741,0.504	0.577,0.7,0.625	-0.049
1471	gene:Solyc05g041530.2	NA	5	+	52102806	52102883	52102967	52103048	52101182	52101351	52103948	52104077	1471	26,11,9	65,28,13	12,29,38	25,27,36	226	230	1.7080196109796687e-07	1.31422620067e-06	0.289,0.286,0.413	0.328,0.522,0.518	-0.127
1135	gene:Solyc10g083960.1	NA	10	+	63659237	63659334	63659886	63659953	63658145	63658403	63660221	63660302	1135	29,6,6	8,2,4	2,8,11	3,10,5	246	216	2.0094383024273536e-07	1.5390260178e-06	0.761,0.725,0.568	0.369,0.413,0.659	0.204
407	gene:Solyc01g010150.2	NA	1	+	4939804	4939850	4939930	4940045	4939641	4939714	4940390	4940458	407	11,11,4	44,13,17	2,19,14	15,23,22	195	264	2.0266333780665303e-07	1.54507553869e-06	0.253,0.534,0.242	0.153,0.528,0.463	-0.038
693	gene:Solyc04g079070.2	NA	4	-	63652099	63652331	63652549	63652591	63651691	63651958	63652721	63652793	693	8,3,7	261,87,91	3,8,5	30,103,126	191	381	2.3308192861625932e-07	1.76886833498e-06	0.058,0.064,0.133	0.166,0.134,0.073	-0.039
762	gene:Solyc09g090120.2	NA	9	+	69657644	69657708	69657755	69657838	69655580	69655650	69657904	69657965	762	34,10,15	3,3,0	24,24,30	0,3,0	213	232	2.429313328355186e-07	1.83523579624e-06	0.925,0.784,1.0	1.0,0.897,1.0	-0.063
110	gene:Solyc10g054570.1	NA	10	+	55644484	55644557	55645445	55645519	55642557	55642843	55646614	55646747	110	1,6,0	2,0,0	0,0,1	0,4,0	222	223	2.7378263389643776e-07	2.05894451374e-06	0.334,1.0,NA	NA,0.0,1.0	0.167
60	gene:Solyc03g124040.2	NA	3	-	70751020	70751238	70755662	70755845	70749854	70750471	70756164	70756278	60	133,49,33	206,81,52	32,44,66	30,69,63	332	367	4.2430306609593406e-07	3.1765391705e-06	0.416,0.401,0.412	0.541,0.413,0.537	-0.087
930	gene:Solyc04g045660.2	NA	4	-	35310958	35311127	35325939	35326101	35309924	35310085	35326286	35326452	930	59,32,23	42,26,14	24,30,37	22,32,27	311	318	4.5513115758496147e-07	3.39205373949e-06	0.59,0.557,0.627	0.527,0.489,0.584	0.058
1706	gene:Solyc08g066870.2	NA	8	-	55747063	55747133	55750538	55750579	55746595	55746744	55750690	55751028	1706	81,46,4	118,95,65	22,43,23	80,119,149	190	219	4.798769202401751e-07	3.56051536357e-06	0.442,0.358,0.066	0.241,0.294,0.151	0.06
662	gene:Solyc11g010470.1	NA	11	-	3535320	3535411	3535914	3536003	3535035	3535158	3536928	3537417	662	0,0,1	3,10,6	0,0,2	4,0,2	238	240	6.415628810924174e-07	4.73901114834e-06	0.0,0.0,0.144	0.0,NA,0.502	-0.203
122	gene:Solyc03g006190.2	NA	3	-	827854	827920	828092	828150	827674	827686	831890	832088	122	1,2,0	3,2,2	0,0,1	0,3,4	207	215	6.678844511627438e-07	4.91161043289e-06	0.257,0.509,0.0	NA,0.0,0.206	0.152
534	gene:Solyc05g051800.2	NA	5	+	62178585	62178671	62178987	62179131	62177597	62177718	62179237	62179346	534	275,145,99	349,199,73	160,306,329	132,260,271	235	293	7.151086013291374e-07	5.23572905467e-06	0.496,0.476,0.628	0.602,0.595,0.602	-0.066
401	gene:Solyc07g052670.2	NA	7	-	61117582	61117681	61117681	61117729	61116909	61116987	61118926	61118989	401	28,8,2	20,7,0	6,13,19	5,9,5	197	248	8.156457569926788e-07	5.94562828124e-06	0.638,0.59,1.0	0.602,0.645,0.827	0.051
1034	gene:Solyc11g069050.1	NA	11	+	53628318	53628508	53630894	53630977	53626571	53627567	53632111	53632179	1034	403,198,171	208,72,87	86,181,212	71,65,114	339	232	8.492532952729525e-07	6.16357631766e-06	0.57,0.653,0.574	0.453,0.656,0.56	0.043
1452	gene:Solyc11g072970.1	NA	11	-	56118457	56118515	56119416	56119499	56117176	56117325	56119747	56119804	1452	95,17,50	59,17,8	48,68,96	23,34,29	232	207	8.62690201698321e-07	6.23387441401e-06	0.59,0.472,0.848	0.651,0.641,0.747	-0.043
634	gene:Solyc05g015710.2	NA	5	-	11757572	11757649	11757799	11757853	11755996	11756260	11758143	11758617	634	8,5,6	37,19,5	0,5,8	10,25,23	203	226	9.353096858532355e-07	6.72937098653e-06	0.194,0.227,0.572	0.0,0.182,0.279	0.177
1435	gene:Solyc11g072970.1	NA	11	-	56118457	56118516	56119416	56119499	56117176	56117325	56119747	56119804	1435	95,17,50	59,17,8	48,68,96	24,33,29	232	208	9.741644850300783e-07	6.97311521665e-06	0.591,0.473,0.849	0.642,0.649,0.748	-0.042
346	gene:Solyc11g069150.1	NA	11	-	53754174	53754268	53754446	53754476	53752676	53752753	53754675	53754740	346	3,0,4	10,4,0	0,0,0	10,0,3	179	243	9.775787277249645e-07	6.97311521665e-06	0.289,0.0,1.0	0.0,NA,0.0	0.43
129	gene:Solyc06g042960.1	NA	6	+	30441759	30441929	30442606	30442658	30440447	30440513	30442735	30443020	129	3,3,2	2,8,1	1,7,0	0,7,0	319	201	1.0261896079043668e-06	7.28857747153e-06	0.486,0.191,0.558	1.0,0.387,NA	-0.282
1262	gene:Solyc10g080810.1	NA	10	+	62004374	62004515	62004727	62004794	62002611	62002712	62005103	62005252	1262	148,44,32	51,33,1	35,65,43	3,36,6	290	216	1.068542142788006e-06	7.55709379282e-06	0.684,0.498,0.96	0.897,0.574,0.842	-0.057
611	gene:Solyc03g093390.2	NA	3	-	54655765	54655965	54656034	54656177	54655131	54655685	54656737	54656997	611	110,58,31	3645,1947,1697	24,14,44	1191,1532,1766	292	349	1.1488490054056694e-06	8.09062308044e-06	0.035,0.034,0.021	0.024,0.011,0.029	0.009
166	gene:Solyc03g119780.2	NA	3	-	68351554	68351712	68351878	68352031	68351391	68351460	68352756	68352810	166	1,8,4	2,1,1	8,0,1	0,4,1	302	307	1.223124736827588e-06	8.5773557494e-06	0.337,0.891,0.803	1.0,0.0,0.504	0.176
1724	gene:Solyc02g077680.2	NA	2	+	42576436	42576598	42577187	42577261	42575516	42575621	42577432	42577556	1724	82,52,53	47,33,9	55,63,57	27,30,41	311	223	1.308074609882439e-06	9.13453782195e-06	0.556,0.53,0.809	0.594,0.601,0.499	0.067
186	gene:Solyc11g072590.1	NA	11	+	55764854	55764993	55765076	55765205	55764293	55764385	55765321	55765401	186	123,135,115	8,12,3	140,238,305	7,9,7	288	278	1.3342235547534976e-06	9.2781571046e-06	0.937,0.916,0.974	0.951,0.962,0.977	-0.021
368	gene:Solyc08g059760.2	NA	8	-	45232375	45232428	45234151	45234348	45231391	45231458	45234600	45234697	368	0,0,0	4,0,0	3,2,0	0,1,0	346	202	1.350694706224228e-06	9.3535608406e-06	0.0,NA,NA	1.0,0.539,NA	-0.77
283	gene:Solyc11g039950.1	NA	11	-	40563512	40563658	40567599	40567679	40563334	40563382	40569929	40570089	283	9,7,2	16,7,0	4,2,4	10,3,8	229	295	1.3800427950005188e-06	9.51714159872e-06	0.42,0.563,1.0	0.34,0.462,0.392	0.263
1643	gene:Solyc09g075010.2	NA	9	-	66793180	66793219	66793219	66793252	66791197	66791627	66793357	66793519	1643	27,11,21	1084,520,617	16,15,33	484,852,673	182	188	2.1765014521344983e-06	1.494770832e-05	0.025,0.021,0.034	0.033,0.018,0.048	-0.006
831	gene:Solyc03g120540.2	NA	3	+	68909341	68909455	68909662	68909897	68909200	68909260	68910002	68910119	831	167,99,75	317,122,153	73,165,165	154,187,267	263	384	2.199534068311292e-06	1.50437268376e-05	0.435,0.542,0.417	0.409,0.563,0.474	-0.017
1224	gene:Solyc01g006900.2	NA	1	-	1474405	1474562	1476741	1476843	1473002	1473447	1478361	1478670	1224	3807,2054,2515	498,116,130	2223,3135,4225	97,214,173	251	306	2.2801456248512807e-06	1.55311558545e-05	0.903,0.956,0.959	0.965,0.947,0.968	-0.021
1300	gene:Solyc12g099940.1	NA	12	+	66889984	66890021	66890957	66891029	66889811	66889864	66892182	66892287	1300	31,17,8	74,26,21	11,31,18	23,35,45	186	221	2.5065448695438583e-06	1.70035819314e-05	0.332,0.437,0.312	0.362,0.513,0.322	-0.039
225	gene:Solyc09g005390.2	NA	9	+	294170	294249	294249	294314	293797	294090	296156	296596	225	129,53,22	206,61,81	24,67,81	73,149,117	228	214	2.5428362613957496e-06	1.71796498636e-05	0.37,0.449,0.203	0.236,0.297,0.394	0.032
547	gene:Solyc03g118200.2	NA	3	-	67141210	67141359	67141879	67141927	67141087	67141136	67145251	67145536	547	43,38,30	175,84,54	65,50,65	107,82,118	197	298	2.753172011016959e-06	1.85253922361e-05	0.271,0.406,0.457	0.479,0.48,0.455	-0.093
671	gene:Solyc07g064980.2	NA	7	+	66924972	66925040	66925242	66925372	66924323	66924433	66926519	66927601	671	0,0,0	6,6,4	1,6,0	5,3,4	217	279	2.959459234762814e-06	1.98331501943e-05	0.0,0.0,0.0	0.205,0.72,0.0	-0.308
1680	gene:Solyc10g009040.2	NA	10	-	3068026	3068160	3068644	3068713	3065638	3065692	3069750	3069973	1680	4,0,0	0,0,1	0,0,0	2,1,0	218	283	3.3488815781469074e-06	2.23527758349e-05	1.0,NA,0.0	0.0,0.0,NA	0.5
1181	gene:Solyc06g068760.2	NA	6	+	42615770	42615819	42615819	42615943	42615301	42615670	42616581	42616642	1181	54,9,5	4,2,2	5,17,10	0,0,2	198	273	3.5429425812976052e-06	2.35534822805e-05	0.949,0.861,0.775	1.0,1.0,0.873	-0.096
1810	gene:Solyc05g052630.2	NA	5	-	62847507	62847605	62847812	62847846	62846079	62846323	62849168	62849284	1810	5,5,4	1,1,6	1,1,6	4,3,1	183	247	3.5625994111460535e-06	2.35898016786e-05	0.871,0.871,0.474	0.252,0.31,0.89	0.255
1356	gene:Solyc07g048080.2	NA	7	+	59269085	59269178	59269553	59269630	59268712	59268860	59270536	59270790	1356	1,1,3	1,2,0	1,0,1	0,0,2	242	226	3.6040985962399648e-06	2.37698883609e-05	0.483,0.318,1.0	1.0,NA,0.318	-0.059
764	gene:Solyc09g090120.2	NA	9	+	69657626	69657708	69657755	69657838	69655580	69655650	69657904	69657965	764	30,10,13	3,3,0	24,23,25	0,3,0	231	232	3.6606924462122384e-06	2.40477108522e-05	0.909,0.77,1.0	1.0,0.885,1.0	-0.069
1365	gene:Solyc10g078960.1	NA	10	-	60600200	60600288	60600687	60600725	60599441	60599699	60601133	60601370	1365	13,0,0	2,1,2	1,13,0	4,1,0	187	237	3.80944626477486e-06	2.49263767404e-05	0.892,0.0,0.0	0.241,0.943,NA	-0.295
539	gene:Solyc10g047140.1	NA	10	-	39900550	39900593	39900593	39900622	39900382	39900454	39901575	39901719	539	31,9,3	100,68,14	3,21,10	41,74,66	178	192	4.103839840888301e-06	2.67473796688e-05	0.251,0.125,0.188	0.073,0.234,0.14	0.039
127	gene:Solyc03g006190.2	NA	3	-	827859	827920	828092	828150	827674	827701	831890	832088	127	0,0,4	0,0,0	0,0,0	1,0,2	207	210	4.452833101242354e-06	2.89086273995e-05	NA,NA,1.0	0.0,NA,0.0	1.0
1554	gene:Solyc01g111020.2	NA	1	-	97434273	97434408	97434951	97435023	97434037	97434178	97435161	97435326	1554	0,6,0	0,0,0	0,0,0	0,2,0	221	284	4.598766770729477e-06	2.97398847197e-05	NA,1.0,NA	NA,0.0,NA	1.0
1035	gene:Solyc11g069050.1	NA	11	+	53628318	53628508	53630831	53630977	53626571	53627567	53632111	53632179	1035	403,198,171	356,118,149	86,181,212	105,120,189	339	295	4.7300706923295846e-06	3.04549915867e-05	0.496,0.594,0.5	0.416,0.568,0.494	0.037
1795	gene:Solyc03g122090.2	NA	3	+	70056935	70057036	70057187	70057290	70056626	70056759	70057854	70057931	1795	6,4,2	17,3,2	0,7,3	1,4,3	250	252	4.7459944771019406e-06	3.04549915867e-05	0.262,0.573,0.502	0.0,0.638,0.502	0.066
681	gene:Solyc04g079070.2	NA	4	-	63652258	63652331	63652549	63652601	63652099	63652145	63652721	63652793	681	191,138,143	73,15,76	112,130,165	17,24,47	201	222	4.9253302277500635e-06	3.1484226302e-05	0.743,0.91,0.675	0.879,0.857,0.795	-0.068
866	gene:Solyc05g054940.2	NA	5	-	64730759	64730812	64730827	64730842	64730418	64730683	64731795	64731898	866	12,1,4	60,20,27	3,0,4	30,30,46	164	202	5.236335372403306e-06	3.33440206473e-05	0.198,0.058,0.154	0.11,0.0,0.097	0.068
340	gene:Solyc11g069150.1	NA	11	-	53753960	53754002	53754446	53754476	53752703	53752753	53754675	53754740	340	3,0,4	3,2,6	0,0,0	1,4,5	179	191	5.471507997778806e-06	3.47085736348e-05	0.516,0.0,0.416	0.0,0.0,0.0	0.311
460	gene:Solyc08g062560.2	NA	8	-	51391141	51391330	51391330	51391429	51390908	51391053	51392211	51392297	460	93,29,30	143,103,79	22,70,63	90,159,215	248	338	5.675942292305573e-06	3.58685022426e-05	0.47,0.277,0.341	0.25,0.375,0.285	0.059
334	gene:Solyc08g082530.2	NA	8	+	65290008	65290204	65290907	65291022	65289640	65289693	65291228	65291503	334	115,45,23	46,34,42	43,43,52	34,35,49	345	264	6.0785225600275786e-06	3.82670624802e-05	0.657,0.503,0.295	0.492,0.485,0.448	0.01
799	gene:Solyc06g082830.2	NA	6	-	48495882	48495933	48496174	48496345	48494752	48494811	48497113	48497145	799	1084,439,500	277,79,54	576,823,1016	71,109,114	320	200	6.336071262564927e-06	3.97379261826e-05	0.71,0.776,0.853	0.835,0.825,0.848	-0.056
325	gene:Solyc11g005200.1	NA	11	-	170869	170960	172595	172670	170543	170614	173676	173742	325	63,22,14	8,1,2	24,31,44	0,1,2	224	240	6.749043374805813e-06	4.21688349208e-05	0.894,0.959,0.882	1.0,0.971,0.959	-0.065
344	gene:Solyc11g069150.1	NA	11	-	53753960	53754021	53754446	53754476	53752703	53752753	53754675	53754740	344	3,0,4	9,3,2	0,0,0	7,9,10	179	210	7.5231527873059265e-06	4.68295128558e-05	0.281,0.0,0.701	0.0,0.0,0.0	0.327
259	gene:Solyc06g007510.2	NA	6	-	1505167	1505236	1505952	1505991	1504032	1504139	1506254	1506397	259	3,0,0	0,0,0	0,0,0	2,2,0	188	218	8.2949315505393e-06	5.14409561082e-05	1.0,NA,NA	0.0,0.0,NA	1.0
1789	gene:Solyc03g122090.2	NA	3	+	70056979	70057036	70057190	70057303	70056626	70056759	70057854	70057931	1789	2,3,0	1,0,0	0,1,3	4,0,0	206	262	8.532542882826383e-06	5.271779283e-05	0.718,1.0,NA	0.0,1.0,1.0	0.192
282	gene:Solyc11g039950.1	NA	11	-	40563512	40563658	40567599	40567679	40563334	40563382	40570426	40570638	282	2,5,0	4,4,0	0,0,0	2,1,2	229	295	9.179611909580402e-06	5.65056110879e-05	0.392,0.617,NA	0.0,0.0,0.0	0.504
1636	gene:Solyc05g007020.2	NA	5	-	1610461	1610526	1611530	1612207	1610233	1610313	1612488	1612548	1636	2769,1706,810	258,91,89	1117,2645,2248	124,187,217	826	214	1.0352445009838636e-05	6.34899026065e-05	0.735,0.829,0.702	0.7,0.786,0.729	0.017
1664	gene:Solyc04g025170.2	NA	4	+	25356695	25356800	25358412	25358595	25355996	25356150	25358785	25358934	1664	0,0,4	2,0,0	0,2,0	1,3,4	254	332	1.0572585501930777e-05	6.46016070008e-05	0.0,NA,1.0	0.0,0.466,0.0	0.345
51	gene:Solyc11g008450.1	NA	11	+	2652493	2652568	2653208	2653275	2650641	2650952	2654341	2654359	51	99,60,39	62,16,32	46,68,67	44,35,48	224	216	1.0618141692994703e-05	6.46423131639e-05	0.606,0.783,0.54	0.502,0.652,0.574	0.067
447	gene:Solyc03g113100.2	NA	3	-	63380663	63380758	63381689	63381758	63378294	63378783	63381861	63381950	447	3,1,0	0,0,0	0,0,0	0,4,0	218	244	1.095715517998578e-05	6.64627441939e-05	1.0,1.0,NA	NA,0.0,NA	1.0
1687	gene:Solyc10g009040.2	NA	10	-	3066228	3066379	3068611	3068713	3065638	3065692	3069750	3069973	1687	6,0,0	2,0,4	0,0,1	0,0,0	251	300	1.1924162302208446e-05	7.20653008955e-05	0.782,NA,0.0	NA,NA,1.0	-0.609
917	gene:Solyc02g092910.2	NA	2	+	53860043	53860079	53862042	53862083	53859288	53859434	53862620	53862722	917	38,44,24	46,20,10	43,55,43	5,9,29	185	190	1.2094128340552356e-05	7.28276858768e-05	0.459,0.693,0.711	0.898,0.863,0.604	-0.167
439	gene:Solyc03g113100.2	NA	3	-	63379620	63379665	63380663	63380758	63378294	63378783	63381861	63381950	439	0,0,0	0,1,0	0,4,0	0,0,0	244	194	1.268887902779242e-05	7.61332741668e-05	NA,0.0,NA	NA,1.0,NA	-1.0
782	gene:Solyc04g008640.2	NA	4	+	2273977	2274035	2274420	2274645	2272968	2273069	2275249	2275631	782	0,6,0	7,8,0	0,0,0	2,5,0	207	374	1.3119561862525541e-05	7.84342151637e-05	0.0,0.575,NA	0.0,0.0,NA	0.287
1743	gene:Solyc02g062920.2	NA	2	+	34863943	34863976	34864153	34864306	34863810	34863869	34864473	34864544	1743	3,2,3	1,8,3	0,2,2	7,2,5	182	302	1.3202345905755053e-05	7.86462325999e-05	0.833,0.293,0.624	0.0,0.624,0.399	0.242
1830	gene:Solyc07g005530.2	NA	7	+	422030	422248	422628	422672	421122	421674	423616	423731	1830	3,0,0	0,1,0	0,10,11	0,0,0	367	193	1.4338221464834031e-05	8.49980387423e-05	1.0,0.0,NA	NA,1.0,1.0	-0.5
948	gene:Solyc07g014650.2	NA	7	-	5034120	5034213	5035879	5036070	5031549	5031588	5038284	5038543	948	0,0,0	0,1,1	0,4,0	0,0,0	340	242	1.4370907874007232e-05	8.49980387423e-05	NA,0.0,0.0	NA,1.0,NA	-1.0
812	gene:Solyc02g087550.2	NA	2	-	49958076	49958133	49959119	49959260	49956732	49957679	49959485	49959601	812	5,0,0	0,0,0	0,0,0	1,0,0	290	206	1.4511795050724324e-05	8.55269623202e-05	1.0,NA,NA	0.0,NA,NA	1.0
1030	gene:Solyc04g049090.2	NA	4	-	39554505	39554555	39554935	39555030	39553907	39554081	39555128	39555203	1030	250,97,44	11,3,2	61,114,109	0,9,12	244	199	1.5375787849021195e-05	9.02987964844e-05	0.949,0.963,0.947	1.0,0.912,0.881	0.022
928	gene:Solyc03g093840.1	NA	3	-	55519150	55519201	55519201	55519335	55518212	55518275	55519443	55519537	928	19,4,5	48,32,23	0,3,8	18,9,36	283	200	1.6840434811165837e-05	9.85521220287e-05	0.219,0.081,0.133	0.0,0.191,0.136	0.035
215	gene:Solyc01g097010.2	NA	1	+	87992000	87992210	87994972	87995055	87989542	87989795	87995548	87995697	215	14,9,0	29,9,23	1,4,12	14,25,21	359	232	1.6991907380522492e-05	9.88797670336e-05	0.238,0.393,0.0	0.044,0.094,0.27	0.074
349	gene:Solyc09g055570.2	NA	9	+	42210176	42210390	42210967	42211042	42209936	42210008	42211949	42212018	349	21,19,13	103,105,71	17,20,23	87,146,151	363	224	1.7015411174258943e-05	9.88797670336e-05	0.112,0.1,0.102	0.108,0.078,0.086	0.014
74	gene:Solyc04g047720.2	NA	4	+	35948483	35948638	35951818	35952039	35947926	35947998	35953351	35953410	74	0,2,2	0,0,0	4,0,0	3,0,2	304	370	1.7949656683772895e-05	0.000103945398636	NA,1.0,1.0	0.619,NA,0.0	0.691
1021	gene:Solyc10g086020.1	NA	10	-	65007616	65007666	65008433	65008486	65007262	65007418	65008605	65008610	1021	0,0,0	3,0,2	0,5,2	0,4,0	202	199	1.828676058408694e-05	0.000104802055485	0.0,NA,0.0	NA,0.552,1.0	-0.776
1684	gene:Solyc10g009040.2	NA	10	-	3066228	3066379	3068026	3068160	3065638	3065692	3069750	3069973	1684	0,0,1	2,0,4	2,1,0	0,0,0	283	300	1.8258554293254745e-05	0.000104802055485	0.0,NA,0.209	1.0,1.0,NA	-0.895
1797	gene:Solyc09g011020.2	NA	9	-	4359905	4359920	4359920	4359950	4359338	4359703	4360730	4360778	1797	2,0,0	0,0,0	0,0,0	2,0,0	179	164	1.8220868793221974e-05	0.000104802055485	1.0,NA,NA	0.0,NA,NA	1.0
1813	gene:Solyc05g052630.2	NA	5	-	62847507	62847557	62847812	62847861	62846079	62846323	62849168	62849284	1813	0,0,1	0,0,6	0,0,4	0,0,0	198	199	1.979719056783772e-05	0.00011306849046	NA,NA,0.143	NA,NA,1.0	-0.857
1744	gene:Solyc02g062920.2	NA	2	+	34863943	34863976	34864214	34864306	34863810	34863869	34864473	34864544	1744	3,2,3	0,6,0	0,2,2	0,0,0	182	241	2.1452438104776128e-05	0.000122102575788	1.0,0.306,1.0	NA,1.0,1.0	-0.231
2	gene:Solyc01g103980.2	NA	1	+	92457414	92457510	92457789	92457841	92456498	92456695	92458159	92458612	2	16,1,0	56,6,17	3,1,2	10,25,20	245	201	2.3792760172458938e-05	0.00013478671766	0.19,0.12,0.0	0.198,0.032,0.076	0.001
337	gene:Solyc11g069150.1	NA	11	-	53753960	53754075	53754446	53754476	53752703	53752753	53754675	53754740	337	3,0,4	8,7,8	0,0,0	5,7,4	179	264	2.384313778097266e-05	0.00013478671766	0.356,0.0,0.424	0.0,0.0,0.0	0.26
360	gene:Solyc08g059760.2	NA	8	-	45231811	45231954	45234151	45234348	45231391	45231458	45234600	45234697	360	0,0,0	1,3,2	3,2,0	4,0,0	346	292	2.5895898864006686e-05	0.000145894860719	0.0,0.0,0.0	0.388,1.0,NA	-0.694
1249	gene:Solyc09g007030.2	NA	9	+	695386	695545	695908	696385	695170	695300	697064	697162	1249	8,22,14	94,80,55	9,37,24	51,104,99	308	626	3.121087851490015e-05	0.000175244865175	0.147,0.359,0.341	0.264,0.42,0.33	-0.056
548	gene:Solyc05g005840.2	NA	5	+	659405	659609	659813	659972	658912	659026	660258	660410	548	393,106,76	582,165,123	60,128,117	184,225,318	353	308	3.295960170849793e-05	0.00018444059946	0.371,0.359,0.35	0.221,0.332,0.243	0.095
205	gene:Solyc01g110020.2	NA	1	+	96839338	96839418	96839760	96839893	96838228	96838297	96840199	96840335	205	3,0,2	0,2,0	0,0,0	0,0,1	229	282	3.326199253723046e-05	0.000185508159721	1.0,0.0,1.0	NA,NA,0.0	0.667
1043	gene:Solyc03g082960.2	NA	3	-	52816867	52816935	52816935	52816984	52816722	52816777	52817217	52817271	1043	18,18,2	20,10,22	9,7,13	31,36,53	198	217	3.433082324650454e-05	0.000190828856976	0.497,0.664,0.091	0.241,0.176,0.212	0.208
1312	gene:Solyc06g083360.2	NA	6	+	48787286	48787345	48787723	48787816	48787112	48787148	48788989	48789295	1312	8,0,2	0,0,0	0,1,0	0,0,1	208	242	3.447753481584789e-05	0.00019100554288	1.0,NA,1.0	NA,1.0,0.0	0.5
86	gene:Solyc07g053970.2	NA	7	-	62374666	62374727	62376171	62376296	62374315	62374482	62377850	62377946	86	254,165,48	238,192,135	104,147,157	132,198,254	274	210	3.492662687506643e-05	0.000192850677297	0.45,0.397,0.214	0.376,0.363,0.321	0.0
155	gene:Solyc12g040810.1	NA	12	+	42548697	42548831	42549505	42549607	42548393	42548460	42549717	42549816	155	0,0,0	2,0,0	1,0,0	0,2,3	283	251	3.5133251000849375e-05	0.000193349215773	0.0,NA,NA	1.0,0.0,0.0	-0.333
151	gene:Solyc12g040810.1	NA	12	+	42548725	42548831	42549505	42549607	42548393	42548460	42549717	42549816	151	0,0,0	2,0,0	1,2,0	0,2,3	255	251	3.7205876940726125e-05	0.000202741532707	0.0,NA,NA	1.0,0.496,0.0	-0.499
1668	gene:Solyc11g069010.1	NA	11	-	53577572	53577651	53578467	53578540	53576777	53577017	53579145	53579690	1668	1,2,0	1,0,0	0,0,0	0,1,5	222	228	3.699806316568085e-05	0.000202741532707	0.507,1.0,NA	NA,0.0,0.0	0.754
194	gene:Solyc02g084170.1	NA	2	-	47348600	47348709	47349067	47349171	47348378	47348504	47349780	47349903	194	0,0,0	1,0,0	2,0,0	0,2,8	253	258	3.7134153592167536e-05	0.000202741532707	0.0,NA,NA	1.0,0.0,0.0	-0.333
203	gene:Solyc03g083150.2	NA	3	+	52978131	52978206	52984003	52984123	52977244	52977397	52984905	52985205	203	1,0,0	0,0,0	0,2,1	2,0,2	224	269	4.059799950115178e-05	0.000220502860036	1.0,NA,NA	0.0,1.0,0.375	0.542
1527	gene:Solyc01g010080.2	NA	1	+	4805961	4806279	4807188	4807427	4804351	4804409	4807827	4807926	1527	1753,860,540	997,561,265	630,1154,1115	341,683,522	467	388	5.202081454272999e-05	0.000281624083941	0.594,0.56,0.629	0.606,0.584,0.64	-0.016
985	gene:Solyc03g098170.2	NA	3	-	60502783	60502853	60504130	60504267	60501914	60502209	60505103	60505148	985	14,13,0	108,30,49	4,0,1	34,50,52	286	219	5.255471428567193e-05	0.000283590698516	0.09,0.249,0.0	0.083,0.0,0.015	0.08
1445	gene:Solyc11g072970.1	NA	11	-	56119748	56119813	56120379	56120447	56117176	56117325	56120535	56120616	1445	0,0,0	1,2,3	0,0,4	0,1,1	217	214	5.28775633274498e-05	0.000284409418286	0.0,0.0,0.0	NA,0.0,0.798	-0.399
1433	gene:Solyc11g072970.1	NA	11	-	56118457	56118516	56119747	56119804	56117176	56117325	56120379	56120454	1433	30,13,14	59,17,8	17,28,29	24,32,31	206	208	5.80058387284915e-05	0.000310986141828	0.339,0.436,0.639	0.417,0.469,0.486	0.014
1416	gene:Solyc11g073050.1	NA	11	+	56165829	56165875	56166077	56166268	56164983	56165056	56167161	56167234	1416	3,0,0	2,3,2	0,2,3	5,4,2	195	340	5.930321018490094e-05	0.000316919406197	0.723,0.0,0.0	0.0,0.466,0.723	-0.155
41	gene:Solyc06g084160.2	NA	6	+	49374228	49374291	49374513	49374636	49373255	49373402	49374713	49374992	41	267,156,151	29,12,12	133,294,347	16,18,25	212	272	6.483930810244039e-05	0.000345394006623	0.922,0.943,0.942	0.914,0.954,0.947	-0.003
123	gene:Solyc03g006190.2	NA	3	-	827859	827920	828092	828132	827674	827686	831890	832088	123	0,4,0	19,9,5	0,4,2	6,13,20	189	210	6.579546763541633e-05	0.000347993626398	0.0,0.331,0.0	0.0,0.255,0.1	-0.008
1528	gene:Solyc01g010080.2	NA	1	+	4805961	4806279	4807190	4807427	4804351	4804409	4807827	4807926	1528	1753,860,540	986,558,263	630,1154,1115	340,676,518	467	386	6.556238956383421e-05	0.000347993626398	0.595,0.56,0.629	0.605,0.585,0.64	-0.015
333	gene:Solyc09g007990.2	NA	9	-	1466590	1466689	1467913	1467968	1464708	1464796	1472117	1472231	333	1,1,0	1,0,3	0,1,2	0,0,0	204	248	6.595547070724445e-05	0.000347993626398	0.549,1.0,0.0	NA,1.0,1.0	-0.484
906	gene:Solyc06g065480.2	NA	6	-	40878974	40879095	40879510	40879605	40876789	40876886	40879762	40880038	906	0,1,2	6,2,2	1,0,0	0,2,7	244	270	6.813911942331929e-05	0.000358377267347	0.0,0.356,0.525	1.0,0.0,0.0	-0.04
464	gene:Solyc08g062560.2	NA	8	-	51391330	51391429	51392211	51392297	51391141	51391195	51392544	51392680	464	163,83,33	155,106,118	24,99,68	126,148,220	235	248	7.313107788747276e-05	0.000383419089744	0.526,0.452,0.228	0.167,0.414,0.246	0.126
1726	gene:Solyc02g084490.1	NA	2	+	47584301	47584346	47584673	47584806	47584082	47584178	47584886	47584937	1726	0,1,0	1,0,0	0,0,3	0,1,2	194	282	7.390244083701529e-05	0.000386244832299	0.0,1.0,NA	NA,0.0,0.686	0.157
1072	gene:Solyc11g005450.1	NA	11	-	360018	360089	360183	360216	359372	359463	360385	360447	1072	0,0,1	1,0,0	1,0,0	0,0,0	182	220	7.582675106966569e-05	0.000386403165073	0.0,NA,1.0	1.0,NA,NA	-0.5
1093	gene:Solyc06g009060.2	NA	6	-	2983663	2983717	2983986	2984033	2983500	2983534	2985269	2985368	1093	2,1,0	1,0,0	0,0,0	0,1,0	196	203	7.648473417943016e-05	0.000386403165073	0.674,1.0,NA	NA,0.0,NA	0.837
1630	gene:Solyc05g007020.2	NA	5	-	1610401	1610526	1611530	1611634	1610233	1610313	1612488	1612548	1630	2,0,0	0,0,1	0,0,1	0,4,0	253	274	7.638709953769089e-05	0.000386403165073	1.0,NA,0.0	NA,0.0,1.0	0.0
1674	gene:Solyc01g098550.2	NA	1	+	89038834	89038861	89038862	89038937	89038654	89038731	89039421	89039499	1674	0,1,0	0,0,0	0,0,0	0,1,6	176	224	7.541007136292135e-05	0.000386403165073	NA,1.0,NA	NA,0.0,0.0	1.0
1730	gene:Solyc02g084490.1	NA	2	+	47584301	47584346	47584673	47584755	47584082	47584178	47584886	47584937	1730	0,1,0	1,0,0	0,0,3	0,1,0	194	231	7.593017040331381e-05	0.000386403165073	0.0,1.0,NA	NA,0.0,1.0	0.0
738	gene:Solyc08g083280.2	NA	8	+	65785266	65785289	65785377	65785469	65785065	65785141	65785559	65785721	738	0,0,1	0,1,0	0,0,0	0,0,1	172	241	7.437998366478495e-05	0.000386403165073	NA,0.0,1.0	NA,NA,0.0	0.5
739	gene:Solyc08g083280.2	NA	8	+	65785266	65785289	65785377	65785444	65785065	65785141	65785559	65785721	739	0,0,1	2,1,0	0,0,0	0,0,1	172	216	7.552748999051656e-05	0.000386403165073	0.0,0.0,1.0	NA,NA,0.0	0.333
753	gene:Solyc08g083280.2	NA	8	+	65785233	65785289	65785377	65785405	65785065	65785141	65785559	65785721	753	1,0,0	0,1,0	0,1,0	0,0,0	205	177	7.60984465642058e-05	0.000386403165073	1.0,0.0,NA	NA,1.0,NA	-0.5
754	gene:Solyc08g083280.2	NA	8	+	65785233	65785289	65785377	65785469	65785065	65785141	65785559	65785721	754	1,0,0	0,1,0	0,1,0	0,0,1	205	241	7.601130542643547e-05	0.000386403165073	1.0,0.0,NA	NA,1.0,0.0	0.0
755	gene:Solyc08g083280.2	NA	8	+	65785233	65785289	65785377	65785444	65785065	65785141	65785559	65785721	755	1,0,0	2,1,0	0,1,0	0,0,1	205	216	7.645613964348334e-05	0.000386403165073	0.345,0.0,NA	NA,1.0,0.0	-0.328
802	gene:Solyc01g106350.2	NA	1	+	94283733	94283776	94283780	94283829	94282908	94282980	94284089	94284170	802	0,0,0	1,0,1	1,0,0	0,0,0	192	198	7.649015722555283e-05	0.000386403165073	0.0,NA,0.0	1.0,NA,NA	-1.0
1426	gene:Solyc11g072970.1	NA	11	-	56119747	56119813	56120379	56120447	56118457	56118516	56120535	56120616	1426	0,0,0	1,0,3	0,0,4	0,1,1	217	215	7.957898287096702e-05	0.00039957785357	0.0,NA,0.0	NA,0.0,0.799	-0.4
1428	gene:Solyc11g072970.1	NA	11	-	56119747	56119813	56120379	56120447	56117176	56117325	56120535	56120616	1428	0,0,0	1,0,3	0,0,4	0,1,1	217	215	7.957898287096702e-05	0.00039957785357	0.0,NA,0.0	NA,0.0,0.799	-0.4
187	gene:Solyc11g072590.1	NA	11	+	55764860	55764993	55765030	55765205	55764293	55764385	55765321	55765401	187	88,60,49	12,22,8	68,135,185	13,11,12	282	324	8.115082527460893e-05	0.000406242986766	0.894,0.758,0.876	0.857,0.934,0.947	-0.07
1002	gene:Solyc06g034150.2	NA	6	-	23713999	23714058	23714120	23714337	23713633	23713721	23715127	23715235	1002	10,1,0	7,3,9	3,5,3	1,2,3	366	208	8.311784698162108e-05	0.000414840425476	0.448,0.159,0.0	0.63,0.587,0.362	-0.324
641	gene:Solyc01g104880.2	NA	1	-	93205431	93205456	93206449	93206529	93204456	93204516	93207085	93207307	641	60,23,31	21,13,1	26,25,43	5,10,6	229	174	8.994141381285728e-05	0.000447552783703	0.685,0.573,0.959	0.798,0.655,0.845	-0.027
1686	gene:Solyc10g009040.2	NA	10	-	3066228	3066379	3068644	3068723	3065638	3065692	3069750	3069973	1686	1,1,4	2,0,4	1,1,1	0,0,0	228	300	9.336056730519283e-05	0.000463179889138	0.397,1.0,0.568	1.0,1.0,1.0	-0.345
1600	gene:Solyc09g007300.1	NA	9	-	895444	895629	896471	896598	894172	894436	898978	899131	1600	6,8,7	34,28,24	3,4,11	46,40,65	276	334	9.8225920066482e-05	0.000485867497472	0.176,0.257,0.261	0.073,0.108,0.17	0.114
450	gene:Solyc06g011530.2	NA	6	+	8021721	8021813	8022157	8022224	8020684	8020772	8022451	8022497	450	30,9,10	78,59,40	6,16,7	45,62,52	241	216	9.992721734249049e-05	0.000492816128259	0.256,0.12,0.183	0.107,0.188,0.108	0.052
1517	gene:Solyc04g008680.2	NA	4	+	2325384	2325440	2326354	2326508	2325219	2325312	2327238	2327450	1517	32,18,13	1,0,0	15,19,28	0,4,0	205	303	0.00010312851252429597	0.000507099372235	0.979,1.0,1.0	1.0,0.875,1.0	0.035
1103	gene:Solyc01g100860.2	NA	1	-	90766596	90766758	90772164	90772324	90765534	90765605	90772963	90773122	1103	112,56,60	3705,1798,2213	48,64,105	1862,2769,3408	309	311	0.00010845570256548869	0.000531720878064	0.03,0.03,0.027	0.025,0.023,0.03	0.003
1526	gene:Solyc01g010080.2	NA	1	+	4805961	4806279	4807190	4807428	4804351	4804409	4808111	4808144	1526	1752,859,540	986,560,263	628,1151,1115	340,679,519	467	387	0.00011155437887014963	0.000545304052006	0.596,0.56,0.63	0.605,0.584,0.64	-0.014
39	gene:Solyc06g084160.2	NA	6	+	49374228	49374291	49374513	49374629	49373255	49373402	49374713	49374992	39	267,156,151	26,12,12	133,294,347	15,17,24	212	265	0.00011649836247172296	0.000567801403015	0.928,0.942,0.94	0.917,0.956,0.948	-0.004
742	gene:Solyc08g083280.2	NA	8	+	65785227	65785289	65785369	65785444	65785065	65785141	65785559	65785721	742	213,99,113	8,1,0	118,142,181	1,7,6	211	224	0.00011978942015524969	0.000582134550579	0.966,0.991,1.0	0.992,0.956,0.97	0.013
1598	gene:Solyc10g074650.1	NA	10	-	58202039	58202086	58202764	58202813	58201364	58201915	58207485	58207545	1598	24,21,22	14,23,18	7,27,14	13,21,32	198	196	0.0001352398077854034	0.000655301925771	0.629,0.475,0.547	0.348,0.56,0.302	0.147
363	gene:Solyc08g059760.2	NA	8	-	45231811	45231954	45232375	45232428	45231391	45231458	45234151	45234235	363	6,2,0	1,1,4	2,2,4	4,2,4	202	292	0.00014336634802714692	0.000692659507038	0.897,0.743,0.0	0.42,0.591,0.591	0.013
907	gene:Solyc08g014420.2	NA	8	+	4454897	4455027	4456480	4456618	4454386	4454804	4462266	4462599	907	134,43,12	148,69,78	18,66,62	60,102,59	279	287	0.00014834093379542928	0.000714616324545	0.482,0.391,0.137	0.236,0.4,0.519	-0.048
860	gene:Solyc01g098520.2	NA	1	-	89017523	89017645	89017771	89017830	89016400	89016427	89017978	89018085	860	7,11,6	18,6,3	7,5,4	16,12,12	208	271	0.00014959774595297738	0.000718588016687	0.336,0.705,0.723	0.363,0.352,0.303	0.249
461	gene:Solyc08g062560.2	NA	8	-	51391141	51391195	51391330	51391429	51390908	51391053	51392211	51392297	461	93,29,30	135,101,74	22,70,63	84,144,212	248	203	0.00016029327328211	0.000767744726786	0.361,0.19,0.249	0.177,0.285,0.196	0.047
1251	gene:Solyc02g087140.2	NA	2	+	49641420	49641592	49642343	49642459	49641261	49641369	49642770	49642878	1251	69,26,21	24,7,15	60,38,43	6,10,12	321	265	0.000169430633535379	0.000809177336022	0.704,0.754,0.536	0.892,0.758,0.747	-0.134
49	gene:Solyc04g071990.2	NA	4	-	59019534	59019602	59020745	59020812	59014730	59014871	59021235	59022771	49	7,0,0	2,0,2	0,2,9	0,0,2	216	217	0.00018237931665055128	0.000868522705654	0.779,NA,0.0	NA,1.0,0.819	-0.52
559	gene:Solyc05g005840.2	NA	5	+	658912	659026	659405	659609	658355	658418	660258	660410	559	35,20,15	296,68,28	21,24,29	40,91,55	263	353	0.00018432428205523524	0.000875277019359	0.137,0.283,0.418	0.413,0.261,0.414	-0.083
821	gene:Solyc07g022770.1	NA	7	+	21539222	21539256	21539265	21539273	21539116	21539149	21539352	21539386	821	34,27,25	2,7,0	27,49,80	1,6,2	183	157	0.00019481173932889303	0.00092244191101	0.936,0.768,1.0	0.959,0.875,0.972	-0.034
1226	gene:Solyc01g006900.2	NA	1	-	1474404	1474562	1476741	1476843	1473002	1473447	1478361	1478670	1226	3807,2054,2515	3587,1022,1209	2223,3135,4225	1112,1667,1618	251	307	0.00020582513059576248	0.000971822065483	0.565,0.711,0.718	0.71,0.697,0.762	-0.058
602	gene:Solyc03g093390.2	NA	3	-	54655794	54655965	54656034	54656150	54655131	54655685	54656737	54656997	602	67,27,33	728,389,512	12,7,29	320,374,423	265	320	0.0002079215114950939	0.00097893924109	0.1,0.077,0.072	0.043,0.022,0.076	0.036
1016	gene:Solyc04g074690.2	NA	4	-	60608354	60608412	60608611	60608726	60607980	60608154	60609698	60609869	1016	1,2,0	25,5,10	0,5,4	11,8,11	264	207	0.0002102054295697204	0.00098689667781	0.03,0.239,0.0	0.0,0.329,0.222	-0.094
1683	gene:Solyc10g009040.2	NA	10	-	3066228	3066379	3068611	3068723	3065638	3065692	3069750	3069973	1683	6,1,3	2,0,4	1,1,1	0,0,0	261	300	0.0002347315469279141	0.001098940369	0.775,1.0,0.463	1.0,1.0,1.0	-0.254
1436	gene:Solyc11g072970.1	NA	11	-	56119748	56119804	56120379	56120454	56117176	56117325	56120535	56120616	1436	59,19,19	12,4,4	34,37,78	1,6,3	224	205	0.00024216392763898659	0.00113055181948	0.818,0.813,0.813	0.969,0.849,0.96	-0.111
223	gene:Solyc11g012790.1	NA	11	-	5561751	5561835	5561949	5561978	5561198	5561276	5562056	5562111	223	1,1,1	0,3,1	2,0,2	2,1,2	178	233	0.00025381649748289307	0.00118163310593	1.0,0.304,0.567	0.567,0.0,0.567	0.246
1064	gene:Solyc06g073520.2	NA	6	-	45316208	45316291	45317035	45317112	45315992	45316044	45317398	45317593	1064	658,291,266	516,127,110	418,604,723	164,263,284	226	232	0.0002553779290574199	0.00118558133546	0.567,0.702,0.713	0.723,0.702,0.723	-0.055
1492	gene:Solyc09g018750.2	NA	9	-	16843567	16843641	16844061	16844134	16842931	16843339	16844216	16844477	1492	12,8,5	1,0,2	3,12,12	4,4,2	222	223	0.00025651283639053786	0.00118753296401	0.923,1.0,0.715	0.43,0.751,0.858	0.2
1812	gene:Solyc05g052630.2	NA	5	-	62847507	62847557	62847812	62847843	62846079	62846323	62849168	62849284	1812	0,0,1	0,0,6	0,0,1	0,0,0	180	199	0.00025877106215351067	0.00119465973694	NA,NA,0.156	NA,NA,1.0	-0.844
898	gene:Solyc01g107300.2	NA	1	+	94890447	94890478	94890853	94891018	94889966	94890340	94891163	94891379	898	5,0,4	4,2,2	2,1,0	2,3,7	180	314	0.00026385125055600813	0.0012147389984	0.686,0.0,0.777	0.636,0.368,0.0	0.153
297	gene:Solyc11g073130.1	NA	11	+	56218386	56218522	56219405	56219482	56218161	56218215	56220377	56220445	297	14,2,2	1,2,0	7,18,13	6,7,6	285	226	0.0002683583588886501	0.0012320762223	0.917,0.442,1.0	0.481,0.671,0.632	0.192
1281	gene:Solyc05g005620.2	NA	5	-	437775	437841	438412	438472	437392	437646	439017	439585	1281	0,0,0	1,1,3	0,0,6	5,4,3	209	215	0.000296409303008595	0.00135546333167	0.0,0.0,0.0	0.0,0.0,0.673	-0.224
626	gene:Solyc03g093390.2	NA	3	-	54655790	54655965	54656034	54656150	54655131	54655685	54656737	54656997	626	67,27,33	871,450,569	12,7,29	378,433,488	265	324	0.0002968644119900462	0.00135546333167	0.086,0.068,0.066	0.037,0.019,0.068	0.032
394	gene:Solyc03g083190.1	NA	3	+	53031585	53031810	53032508	53032606	53031155	53031308	53033039	53033198	394	4,7,4	2,1,2	1,9,6	2,0,0	374	247	0.0003099366149439289	0.00141127302476	0.569,0.822,0.569	0.248,1.0,1.0	-0.096
1773	gene:Solyc05g026130.2	NA	5	+	39788015	39788102	39792437	39792506	39787479	39787770	39792598	39792988	1773	251,100,155	313,111,143	137,191,173	122,166,171	236	218	0.00032490863752577685	0.00147540479663	0.426,0.454,0.5	0.509,0.515,0.483	-0.042
1204	gene:Solyc06g073590.2	NA	6	+	45397767	45397829	45398290	45398349	45397220	45397387	45398593	45398887	1204	64,16,19	4,3,0	17,32,36	0,1,2	211	208	0.0003309239958205979	0.00149862583393	0.94,0.84,1.0	1.0,0.969,0.947	-0.045
701	gene:Solyc01g081050.2	NA	1	+	80379015	80379141	80380719	80380868	80378905	80378950	80380964	80381074	701	9,3,5	2,0,0	2,5,11	2,2,1	275	298	0.00034319182313780484	0.00154995872298	0.83,1.0,1.0	0.52,0.73,0.923	0.219
1794	gene:Solyc03g122090.2	NA	3	+	70056935	70057036	70057187	70057303	70056626	70056759	70057854	70057931	1794	6,4,2	3,0,0	0,7,3	1,0,0	250	265	0.0003543527636339874	0.00159602789474	0.679,1.0,1.0	0.0,1.0,1.0	0.226
1257	gene:Solyc05g048770.2	NA	5	+	59430387	59430518	59434015	59434179	59426318	59426400	59435748	59435912	1257	1,3,3	47,18,27	0,4,0	73,77,71	280	313	0.0003646668345661449	0.00163804399743	0.023,0.157,0.11	0.0,0.055,0.0	0.078
1444	gene:Solyc11g072970.1	NA	11	-	56119748	56119813	56120379	56120454	56117176	56117325	56120535	56120616	1444	59,19,19	1,2,3	34,37,78	0,1,1	224	214	0.0003662418376523236	0.0016406844587	0.983,0.901,0.858	1.0,0.972,0.987	-0.072
1198	gene:Solyc02g072310.2	NA	2	+	41597377	41597437	41598209	41598283	41597223	41597282	41598362	41598506	1198	4,0,0	17,13,5	0,5,2	16,17,17	209	223	0.000371431503866738	0.00165946010599	0.201,0.0,0.0	0.0,0.239,0.112	-0.05
4	gene:Solyc01g103980.2	NA	1	+	92457329	92457510	92457789	92457841	92456498	92456695	92458159	92458612	4	20,1,0	56,6,17	4,2,3	10,25,20	330	201	0.0003920439925399363	0.00174685553781	0.179,0.092,0.0	0.196,0.046,0.084	-0.018
1651	gene:Solyc01g107870.2	NA	1	+	95261704	95261783	95261783	95261859	95260637	95261250	95262425	95262544	1651	6,1,0	1,3,0	5,1,5	0,6,1	228	225	0.00039318953462113014	0.00174727541856	0.856,0.248,NA	1.0,0.141,0.831	-0.105
651	gene:Solyc01g050070.2	NA	1	-	48378968	48379037	48390253	48390344	48378529	48378573	48396127	48396446	651	28,7,5	0,0,0	6,12,17	1,6,0	240	218	0.00040117519504065104	0.00177800846442	1.0,1.0,1.0	0.845,0.645,1.0	0.17
1641	gene:Solyc02g063070.2	NA	2	-	35120223	35120361	35121161	35121216	35119255	35119758	35121402	35121447	1641	2,0,4	1,0,5	0,0,0	0,0,6	204	287	0.0004050004390119896	0.00179018811074	0.738,NA,0.53	NA,NA,0.0	0.634
841	gene:Solyc05g005490.2	NA	5	-	357317	357403	358327	358381	356753	356859	358668	358785	841	854,295,164	2930,1173,1450	176,331,324	1331,1870,2239	203	235	0.0004172428852623525	0.00183941027933	0.252,0.225,0.116	0.133,0.17,0.143	0.049
1258	gene:Solyc05g048770.2	NA	5	+	59430387	59430518	59434012	59434179	59426318	59426400	59435748	59435912	1258	1,3,3	45,18,26	0,4,0	73,70,71	280	316	0.0004285237333683378	0.00187917267773	0.024,0.158,0.115	0.0,0.061,0.0	0.079
1322	gene:Solyc08g080420.2	NA	8	+	63705915	63705976	63706077	63706110	63705512	63705560	63707241	63707366	1322	97,34,29	44,21,20	46,53,63	5,32,16	210	182	0.00042740378811422056	0.00187917267773	0.656,0.584,0.557	0.889,0.589,0.773	-0.151
1523	gene:Solyc01g010080.2	NA	1	+	4807190	4807428	4807827	4807926	4805961	4806279	4808111	4808144	1523	987,562,267	1073,496,206	340,680,517	257,560,505	387	248	0.0004516047948864151	0.00197517676079	0.371,0.421,0.454	0.459,0.438,0.396	-0.016
1479	gene:Solyc11g008800.1	NA	11	-	2980731	2980910	2981460	2981545	2979973	2980238	2982148	2982279	1479	29,32,33	19,16,4	23,38,55	6,16,7	234	328	0.00045799617324716586	0.0019978730707	0.681,0.737,0.92	0.843,0.769,0.917	-0.064
1796	gene:Solyc03g122090.2	NA	3	+	70056935	70057036	70057190	70057290	70056626	70056759	70057854	70057931	1796	6,4,2	15,3,2	0,7,3	4,4,2	250	249	0.0004697386764511104	0.00204373214728	0.285,0.57,0.499	0.0,0.635,0.599	0.04
608	gene:Solyc03g093390.2	NA	3	-	54655783	54655965	54656034	54656150	54655131	54655685	54656737	54656997	608	67,27,33	1056,521,646	12,7,29	434,507,579	265	331	0.00047933333422400077	0.00208003133546	0.073,0.061,0.06	0.033,0.017,0.059	0.028
1188	gene:Solyc12g088920.1	NA	12	-	64107212	64107320	64108720	64108794	64106471	64106810	64108929	64109129	1188	3,1,4	3,3,4	0,0,0	1,4,0	223	257	0.0005009817462775179	0.0021637059821	0.535,0.278,0.535	0.0,0.0,NA	0.449
1711	gene:Solyc12g027590.1	NA	12	-	24513845	24513895	24513983	24514005	24511111	24511216	24514192	24514255	1711	3,0,0	0,4,0	1,4,1	0,0,0	171	199	0.0005012194964549531	0.0021637059821	1.0,0.0,NA	1.0,1.0,1.0	-0.5
1269	gene:Solyc07g065640.2	NA	7	+	67337053	67337139	67337254	67337347	67336587	67336643	67338803	67338986	1269	4,0,0	4,1,0	0,0,0	7,0,3	235	242	0.0005044235706336058	0.00217189630672	0.507,0.0,NA	0.0,NA,0.0	0.254
1403	gene:Solyc10g081310.1	NA	10	-	62408010	62408099	62409141	62409195	62407770	62407891	62409665	62409755	1403	4,0,1	4,2,0	0,0,0	1,4,2	203	238	0.0005312624088569113	0.00228154553881	0.54,0.0,1.0	0.0,0.0,0.0	0.513
489	gene:Solyc03g031990.2	NA	3	-	4482048	4482132	4482695	4482865	4481823	4481948	4483875	4483950	489	117,70,64	23,12,3	58,142,167	8,10,13	319	233	0.0005375060823102584	0.00230241007423	0.788,0.81,0.94	0.841,0.912,0.904	-0.04
425	gene:Solyc01g103410.2	NA	1	-	92014229	92014348	92015434	92015663	92012592	92012727	92016130	92016273	425	0,0,3	0,0,0	1,0,4	0,1,4	378	268	0.0005522373818364539	0.00235943066481	NA,NA,1.0	1.0,0.0,0.415	0.528
955	gene:Solyc11g065750.1	NA	11	-	51345839	51345946	51346394	51346488	51345439	51345718	51346565	51346726	955	0,2,4	0,0,0	0,0,6	1,0,7	243	256	0.0005765331123662033	0.0024569180327	NA,1.0,1.0	0.0,NA,0.475	0.762
986	gene:Solyc03g098170.2	NA	3	-	60502783	60502853	60504130	60504264	60501914	60502209	60505103	60505148	986	334,171,116	108,30,49	136,200,225	34,50,52	283	219	0.0005837169113496346	0.00248117009377	0.705,0.815,0.647	0.756,0.756,0.77	-0.038
1414	gene:Solyc08g048250.2	NA	8	+	14487049	14487275	14487779	14487880	14486300	14486334	14488121	14488282	1414	4,3,0	4,0,0	1,1,4	0,0,0	375	250	0.0005891153470368616	0.00249772884381	0.4,1.0,NA	1.0,1.0,1.0	-0.3
1669	gene:Solyc11g033260.1	NA	11	-	26307715	26307741	26307759	26307822	26307543	26307621	26309064	26309125	1669	42,16,6	11,9,9	10,20,16	7,17,13	212	175	0.000590888979067582	0.00249887400308	0.759,0.595,0.355	0.541,0.493,0.504	0.057
801	gene:Solyc01g090500.2	NA	1	+	84173562	84173686	84174724	84174799	84171507	84171826	84175560	84175928	801	2,0,2	3,0,0	0,1,3	0,0,4	273	224	0.0006071562367929384	0.00256115143541	0.354,NA,1.0	NA,1.0,0.381	-0.013
500	gene:Solyc11g007200.1	NA	11	+	1623218	1623255	1623274	1623282	1621985	1621994	1623709	1623966	500	3,6,6	0,0,0	0,2,0	0,3,0	186	157	0.0006342816479152765	0.00266880025022	1.0,1.0,1.0	NA,0.36,NA	0.64
881	gene:Solyc03g083420.2	NA	3	+	53292706	53292794	53292866	53292947	53292510	53292617	53293743	53293820	881	34,10,17	62,22,20	14,19,39	14,42,35	237	230	0.0006470651052672044	0.00271571263877	0.347,0.306,0.452	0.493,0.305,0.52	-0.071
1814	gene:Solyc05g052630.2	NA	5	-	62847507	62847557	62847812	62847846	62846079	62846323	62849168	62849284	1814	5,5,4	0,0,6	1,1,6	0,0,0	183	199	0.0006807360117023748	0.00284983186763	1.0,1.0,0.42	1.0,1.0,1.0	-0.193
149	gene:Solyc12g040810.1	NA	12	+	42548697	42548803	42549505	42549607	42548393	42548460	42549717	42549816	149	11,4,2	2,0,0	0,8,4	0,2,3	255	251	0.0006929729463187767	0.00289170640099	0.844,1.0,1.0	NA,0.797,0.568	0.265
816	gene:Solyc01g067720.2	NA	1	-	76662607	76662659	76662898	76663123	76662395	76662457	76663242	76663454	816	10,0,2	12,10,1	2,4,4	13,18,17	374	201	0.0006942183237032672	0.00289170640099	0.309,0.0,0.518	0.076,0.107,0.112	0.177
1024	gene:Solyc02g071800.2	NA	2	+	41151557	41151791	41152064	41152130	41151377	41151449	41152971	41153052	1024	2,6,4	21,22,12	3,9,13	9,22,24	383	215	0.0006987637409185277	0.00290336334352	0.051,0.133,0.158	0.158,0.187,0.233	-0.079
301	gene:Solyc11g073130.1	NA	11	+	56218367	56218522	56219405	56219482	56218161	56218215	56220377	56220445	301	4,1,2	1,2,0	2,9,5	6,7,6	304	226	0.0007058485701189421	0.00292548709112	0.748,0.271,1.0	0.199,0.489,0.383	0.316
1573	gene:Solyc07g006270.2	NA	7	+	1062478	1062565	1063520	1063578	1061673	1061682	1063961	1064050	1573	1,2,2	6,3,10	0,4,4	5,2,5	236	207	0.0007134933565851236	0.00294981581752	0.128,0.369,0.149	0.0,0.637,0.412	-0.134
1477	gene:Solyc03g110940.2	NA	3	+	61664911	61665150	61666731	61666817	61663785	61663914	61667129	61667174	1477	17,11,1	1,3,2	4,18,6	1,0,0	388	235	0.0007563341637152822	0.00311145391113	0.911,0.69,0.232	0.708,1.0,1.0	-0.292
496	gene:Solyc11g007200.1	NA	11	+	1623215	1623255	1623274	1623282	1621985	1621994	1623709	1623966	496	2,4,0	0,0,0	0,2,0	0,3,0	189	157	0.0007549391096159873	0.00311145391113	1.0,1.0,NA	NA,0.356,NA	0.644
180	gene:Solyc03g097710.2	NA	3	+	60054342	60054585	60056506	60056587	60052535	60054156	60058438	60058822	180	198,113,84	78,31,18	83,130,147	36,48,44	392	230	0.0007582949644658229	0.00311181785418	0.598,0.681,0.732	0.575,0.614,0.662	0.053
1054	gene:Solyc04g016130.2	NA	4	-	6857533	6857698	6858132	6858346	6857257	6857376	6858545	6858727	1054	22,11,1	4,3,2	7,8,6	0,2,3	363	314	0.0007764667095779317	0.00317854106236	0.826,0.76,0.302	1.0,0.776,0.634	-0.174
556	gene:Solyc05g005840.2	NA	5	+	658912	659026	659405	659635	658355	658425	659813	659972	556	33,11,16	358,76,41	5,17,16	47,113,77	263	379	0.0007911066300959323	0.00323051405214	0.117,0.173,0.36	0.133,0.178,0.23	0.036
840	gene:Solyc05g005490.2	NA	5	-	358327	358381	358668	358785	357317	357403	359294	359343	840	3596,1304,516	1703,669,667	690,1622,1196	762,913,1269	266	203	0.0007938104553560801	0.00323361023726	0.617,0.598,0.371	0.409,0.576,0.418	0.061
620	gene:Solyc03g093390.2	NA	3	-	54655775	54655965	54656034	54656150	54655131	54655685	54656737	54656997	620	67,27,33	1146,552,681	12,7,29	453,532,607	265	339	0.0008105982486452318	0.0032939224676	0.07,0.059,0.058	0.033,0.017,0.058	0.026
571	gene:Solyc05g005840.2	NA	5	+	658912	658995	659405	659635	658355	658418	659813	659972	571	27,19,12	364,80,40	14,20,27	51,108,71	232	379	0.0008515841487435526	0.00345203135418	0.108,0.28,0.329	0.31,0.232,0.383	-0.069
1496	gene:Solyc09g018750.2	NA	9	-	16843567	16843620	16844061	16844134	16842931	16843339	16844216	16844477	1496	12,8,5	0,0,2	3,12,12	2,0,3	222	202	0.0008968910428107719	0.00362684407093	1.0,1.0,0.695	0.577,1.0,0.784	0.111
1057	gene:Solyc09g008490.2	NA	9	+	1964958	1965048	1966286	1966352	1963017	1963194	1966523	1966622	1057	18,14,25	9,9,6	15,17,24	9,18,16	239	215	0.0009307617411409132	0.00375467479072	0.643,0.583,0.789	0.6,0.459,0.574	0.127
1266	gene:Solyc01g112170.2	NA	1	-	98240130	98240186	98240502	98240531	98238824	98238901	98240839	98240871	1266	50,15,22	8,0,0	33,32,61	0,1,2	178	205	0.0009637296134837618	0.0038782533114	0.878,1.0,1.0	1.0,0.974,0.972	-0.023
825	gene:Solyc06g071800.2	NA	6	-	44217578	44217649	44219079	44219230	44215682	44215866	44221084	44221242	825	1,1,0	1,2,0	0,7,0	0,0,1	300	220	0.0009976528983069335	0.00400507033088	0.423,0.268,NA	NA,1.0,0.0	-0.154
1434	gene:Solyc11g072970.1	NA	11	-	56118457	56118516	56119748	56119804	56117176	56117325	56120379	56120454	1434	28,15,14	59,17,8	16,28,28	24,32,31	205	208	0.0010239596442546386	0.00410077332229	0.325,0.472,0.64	0.403,0.47,0.478	0.029
1607	gene:Solyc01g099860.2	NA	1	-	89994498	89994590	89994590	89994681	89993700	89994008	89995116	89995676	1607	92,32,21	126,54,30	27,67,34	33,46,55	240	241	0.0010440401687305313	0.00417114125103	0.423,0.373,0.413	0.451,0.594,0.383	-0.073
989	gene:Solyc03g112450.2	NA	3	-	62853145	62853239	62854148	62854167	62852921	62853054	62854431	62854652	989	16,5,14	5,2,0	16,25,14	0,2,5	168	243	0.001046986480976565	0.00417288137022	0.822,0.783,1.0	1.0,0.948,0.802	-0.048
572	gene:Solyc05g005840.2	NA	5	+	658912	658995	659405	659626	658355	658418	659813	659972	572	27,19,12	359,80,40	14,20,27	51,106,74	232	370	0.0010654119310726541	0.00423615940058	0.107,0.275,0.324	0.304,0.231,0.368	-0.066
1769	gene:Solyc06g074310.2	NA	6	-	45931959	45932063	45932624	45932833	45931514	45931630	45934022	45934274	1769	2,4,0	1,0,0	0,3,2	0,3,2	358	253	0.0010777462683472302	0.00427497445822	0.586,1.0,NA	NA,0.414,0.414	0.379
941	gene:Solyc02g079250.2	NA	2	+	43855372	43855487	43855794	43856003	43854564	43854667	43856649	43856709	941	39,17,30	129,93,66	25,44,31	88,95,104	264	358	0.001087427146895649	0.004303104567	0.291,0.199,0.381	0.278,0.386,0.288	-0.027
1604	gene:Solyc09g007300.1	NA	9	-	895466	895629	896471	896598	894172	894436	898978	899131	1604	6,8,7	6,1,4	3,4,11	1,4,8	276	312	0.0010928923152355955	0.00431445849863	0.531,0.9,0.664	0.772,0.531,0.609	0.061
498	gene:Solyc11g007200.1	NA	11	+	1623233	1623255	1623274	1623282	1621985	1621994	1623709	1623966	498	1,2,0	0,0,0	0,2,0	0,3,0	171	157	0.001180740453670137	0.00465021477251	1.0,1.0,NA	NA,0.38,NA	0.62
931	gene:Solyc05g016260.2	NA	5	+	15423829	15423939	15424611	15424786	15423285	15423342	15425123	15425358	931	0,6,0	13,0,0	2,10,5	1,13,3	259	324	0.0011975909590646275	0.00470542830725	0.0,1.0,NA	0.714,0.49,0.676	-0.127
569	gene:Solyc05g005840.2	NA	5	+	658912	658995	659405	659609	658355	658418	659813	659972	569	27,19,12	301,71,28	14,20,27	40,93,56	232	353	0.001266552283264403	0.00496464597827	0.12,0.289,0.395	0.347,0.247,0.423	-0.071
260	gene:Solyc06g007510.2	NA	6	-	1505167	1505236	1505940	1505991	1504032	1504139	1506254	1506397	260	1,2,0	0,0,0	0,6,0	2,2,0	200	218	0.001312166816140161	0.00513134411394	1.0,1.0,NA	0.0,0.766,NA	0.617
995	gene:Solyc03g117510.2	NA	3	+	66652939	66653032	66653086	66653219	66652761	66652839	66653488	66653523	995	0,12,6	26,23,12	0,1,6	14,35,32	242	282	0.0013486760377781114	0.00526173609105	0.0,0.378,0.368	0.0,0.032,0.179	0.178
302	gene:Solyc07g017770.2	NA	7	+	7983031	7983046	7983266	7983377	7982870	7982954	7983880	7983970	302	2,0,0	1,0,0	0,0,2	1,0,0	164	260	0.001420892993645536	0.00553050153499	0.76,NA,NA	0.0,NA,1.0	0.26
573	gene:Solyc05g005840.2	NA	5	+	658912	658995	659405	659584	658355	658418	659813	659972	573	27,19,12	328,98,32	14,20,27	44,109,77	232	328	0.0014623089157581167	0.00567840518222	0.104,0.215,0.346	0.31,0.206,0.331	-0.061
1062	gene:Solyc02g069010.2	NA	2	+	38961247	38961315	38961934	38962068	38960327	38960648	38964738	38964827	1062	41,18,9	54,14,25	8,24,11	21,30,28	217	283	0.0014775962568242585	0.00572439389007	0.498,0.626,0.319	0.332,0.511,0.339	0.087
675	gene:Solyc07g043240.2	NA	7	-	56882208	56882468	56883257	56883464	56881878	56882133	56884021	56884193	675	168,59,23	243,112,49	33,51,36	94,101,107	356	409	0.0015817066810002018	0.00611348024145	0.443,0.377,0.35	0.287,0.367,0.279	0.079
520	gene:Solyc01g108500.2	NA	1	-	95807251	95807456	95807753	95807846	95806892	95806975	95808000	95808478	520	3,2,0	12,0,0	1,4,3	6,11,9	242	354	0.0016223532001777635	0.00625603484616	0.268,1.0,NA	0.196,0.347,0.328	0.344
987	gene:Solyc03g112450.2	NA	3	-	62853145	62853239	62854148	62854213	62852921	62853054	62854431	62854652	987	34,16,8	5,2,0	5,14,15	0,2,5	214	243	0.0016484354533187761	0.00634189750791	0.885,0.901,1.0	1.0,0.888,0.773	0.042
829	gene:Solyc11g045370.1	NA	11	-	30712048	30712141	30713351	30713400	30710930	30711045	30714120	30714221	829	13,25,15	43,13,38	13,25,26	38,33,58	198	242	0.001671339499444223	0.00641516454521	0.27,0.702,0.325	0.295,0.481,0.354	0.056
625	gene:Solyc03g093390.2	NA	3	-	54655790	54655965	54656034	54656162	54655131	54655685	54656737	54656997	625	52,17,20	871,450,569	10,0,22	378,433,488	277	324	0.0017827647441712822	0.00682708526455	0.065,0.042,0.039	0.03,0.0,0.05	0.022
601	gene:Solyc03g093390.2	NA	3	-	54655794	54655965	54656034	54656162	54655131	54655685	54656737	54656997	601	52,17,20	728,389,512	10,0,22	320,374,423	277	320	0.0018070383578757498	0.00690413276044	0.076,0.048,0.043	0.035,0.0,0.057	0.025
865	gene:Solyc03g121370.2	NA	3	-	69477954	69478062	69478602	69478671	69477031	69477460	69480274	69480435	865	4,6,0	2,0,0	0,6,0	0,4,0	218	257	0.0018974099625824184	0.00723278751792	0.702,1.0,NA	NA,0.639,NA	0.212
76	gene:Solyc11g032100.1	NA	11	+	24907552	24907721	24913474	24913661	24900058	24900120	24917861	24917961	76	1,0,4	2,6,3	0,0,1	7,6,2	318	336	0.0019359483151952512	0.00736280572049	0.346,0.0,0.585	0.0,0.0,0.346	0.195
607	gene:Solyc03g093390.2	NA	3	-	54655783	54655965	54656034	54656162	54655131	54655685	54656737	54656997	607	52,17,20	1056,521,646	10,0,22	434,507,579	277	331	0.0019671341885159266	0.00746433109889	0.056,0.038,0.036	0.027,0.0,0.043	0.02
1439	gene:Solyc11g072970.1	NA	11	-	56119416	56119499	56119747	56119804	56118457	56118516	56120379	56120454	1439	30,13,14	83,16,45	17,29,29	38,56,71	206	232	0.0020690839264038484	0.0078332972339	0.289,0.478,0.259	0.335,0.368,0.315	0.003
554	gene:Solyc05g005840.2	NA	5	+	658912	659026	659405	659626	658355	658425	659813	659972	554	33,11,16	353,76,41	5,17,16	47,111,80	263	370	0.002083778818946808	0.00787100090248	0.116,0.169,0.354	0.13,0.177,0.22	0.037
1089	gene:Solyc07g064300.2	NA	7	+	66513181	66513271	66513515	66513705	66512694	66512788	66514139	66514697	1089	62,30,8	430,148,145	6,40,20	141,225,277	239	339	0.00217455773696152	0.00817673067609	0.17,0.223,0.073	0.057,0.201,0.093	0.038
1602	gene:Solyc09g007300.1	NA	9	-	899356	899394	899394	899485	898978	899131	901249	901864	1602	16,8,7	4,6,7	13,10,12	1,4,1	240	187	0.0021743443880867497	0.00817673067609	0.757,0.51,0.438	0.91,0.661,0.903	-0.256
1529	gene:Solyc01g010080.2	NA	1	+	4805961	4806279	4807190	4807428	4804351	4804409	4807827	4807926	1529	1753,860,540	2706,1271,607	630,1154,1115	787,1601,1245	467	387	0.002183363393510904	0.00819130916482	0.349,0.359,0.424	0.399,0.374,0.426	-0.022
883	gene:Solyc06g084530.2	NA	6	+	49627422	49627482	49627989	49628123	49627113	49627252	49631012	49631388	883	95,48,18	10,0,5	15,58,59	2,2,6	209	283	0.0022011494525778406	0.00823943781573	0.928,1.0,0.83	0.91,0.975,0.93	-0.019
1583	gene:Solyc08g083370.2	NA	8	+	65833303	65833369	65833435	65833556	65833109	65833217	65833627	65833709	1583	85,21,42	206,96,68	25,55,43	57,95,128	215	270	0.002311454457272663	0.00863289282694	0.341,0.216,0.437	0.355,0.421,0.297	-0.026
525	gene:Solyc01g100970.2	NA	1	+	90847489	90847600	90847700	90847777	90846757	90846921	90849784	90849889	525	340,125,72	1726,923,813	81,232,181	1129,1458,1739	260	226	0.0023620179538799218	0.00880195928105	0.146,0.105,0.071	0.059,0.122,0.083	0.019
229	gene:Solyc10g074900.1	NA	10	-	58607570	58607622	58608304	58608506	58606899	58607144	58609555	58609717	229	238,140,171	236,109,179	203,318,336	180,239,271	351	201	0.0023744391694047514	0.00882845167685	0.366,0.424,0.354	0.392,0.432,0.415	-0.032
1761	gene:Solyc02g081410.2	NA	2	+	45392766	45392848	45393047	45393144	45390785	45392036	45393293	45393357	1761	61,26,10	182,124,67	12,34,25	80,133,96	231	246	0.0024058027930651663	0.00892509875463	0.263,0.183,0.137	0.138,0.214,0.217	0.005
1	gene:Solyc01g103980.2	NA	1	+	92457411	92457510	92457789	92457841	92456498	92456695	92458159	92458612	1	75,23,14	56,6,17	37,45,43	10,25,20	248	201	0.002488585530278825	0.00921164621676	0.52,0.757,0.4	0.75,0.593,0.635	-0.1
1145	gene:Solyc03g115720.2	NA	3	-	65357691	65357777	65357798	65357882	65357500	65357605	65357996	65358148	1145	105,84,71	13,4,2	76,78,111	0,10,13	233	235	0.0024944180467389387	0.00921271731929	0.891,0.955,0.973	1.0,0.887,0.896	0.012
1220	gene:Solyc03g093300.2	NA	3	-	54481108	54481135	54481198	54481223	54480962	54481000	54481394	54481453	1220	3,1,1	13,4,5	0,2,0	8,6,1	174	176	0.0025408871341921226	0.00936353529274	0.189,0.202,0.168	0.0,0.252,0.0	0.102
1055	gene:Solyc04g016130.2	NA	4	-	6857533	6857698	6858132	6858365	6857257	6857376	6858545	6858727	1055	23,13,1	4,3,2	8,8,6	0,2,3	382	314	0.0025928990988459133	0.00953406704045	0.825,0.781,0.291	1.0,0.767,0.622	-0.164
951	gene:Solyc02g094610.1	NA	2	-	55175564	55175752	55176433	55176519	55172229	55172322	55179391	55179541	951	41,11,11	137,49,45	7,19,19	53,76,125	235	337	0.002630800376304829	0.0096520755528	0.3,0.244,0.26	0.159,0.264,0.179	0.067
1747	gene:Solyc02g062920.2	NA	2	+	34863943	34863976	34864153	34864278	34863810	34863869	34864473	34864544	1747	3,2,3	1,1,4	0,2,2	6,1,5	182	274	0.0026446157932074033	0.00968139085531	0.819,0.751,0.53	0.0,0.751,0.376	0.324
1267	gene:Solyc01g112170.2	NA	1	-	98240129	98240186	98240502	98240531	98238824	98238901	98240839	98240871	1267	50,15,22	89,15,15	33,32,61	19,38,30	178	206	0.0026598575969107377	0.00971578752981	0.394,0.536,0.629	0.668,0.494,0.702	-0.102
619	gene:Solyc03g093390.2	NA	3	-	54655775	54655965	54656034	54656162	54655131	54655685	54656737	54656997	619	52,17,20	1146,552,681	10,0,22	453,532,607	277	339	0.002751092914446075	0.0100270097013	0.053,0.036,0.035	0.026,0.0,0.042	0.019
912	gene:Solyc07g017610.2	NA	7	+	7673987	7674096	7674467	7674681	7673433	7673574	7674781	7675117	912	4,2,1	6,4,2	5,1,2	1,0,2	258	363	0.002764966392587422	0.0100555232921	0.484,0.413,0.413	0.876,1.0,0.585	-0.384
1199	gene:Solyc01g099440.2	NA	1	+	89694435	89694513	89695693	89695797	89693844	89693853	89695871	89695924	1199	0,2,5	0,4,0	3,2,4	1,0,0	227	253	0.0028497472881829347	0.0103412226921	NA,0.358,1.0	0.77,1.0,1.0	-0.244
1815	gene:Solyc05g052630.2	NA	5	-	62847507	62847557	62847812	62847932	62846079	62846323	62849168	62849284	1815	16,9,13	0,0,6	16,9,12	0,0,0	269	199	0.002961233561293265	0.0107223751174	1.0,1.0,0.616	1.0,1.0,1.0	-0.128
1594	gene:Solyc07g066660.2	NA	7	+	68034147	68034207	68034736	68034835	68033815	68033977	68035065	68035244	1594	83,19,56	95,47,74	17,30,48	48,51,80	209	248	0.002998476024964904	0.0108336242467	0.509,0.324,0.473	0.296,0.411,0.416	0.061
1461	gene:Solyc12g035520.1	NA	12	-	57450107	57450238	57450997	57451433	57449646	57449737	57451805	57451851	1461	93,53,52	120,88,56	95,111,110	53,100,134	585	280	0.0031434874020870337	0.011325328717	0.271,0.224,0.308	0.462,0.347,0.282	-0.096
404	gene:Solyc12g019690.1	NA	12	-	11001987	11002098	11004036	11004119	11001675	11001837	11004313	11004586	404	0,0,4	0,0,0	0,0,1	0,0,2	232	260	0.0031481960693435563	0.011325328717	NA,NA,1.0	NA,NA,0.359	0.641
997	gene:Solyc03g117510.2	NA	3	+	66652939	66653032	66653086	66653189	66652761	66652839	66653488	66653523	997	0,12,6	87,43,25	0,1,6	39,73,58	242	252	0.0031585229901002388	0.0113379378176	0.0,0.225,0.2	0.0,0.014,0.097	0.105
1739	gene:Solyc09g020190.2	NA	9	+	19187942	19188112	19188200	19188369	19187669	19187846	19188921	19189409	1739	15,4,1	9,4,1	0,4,9	5,5,6	319	318	0.0032461097404787444	0.0116272292859	0.624,0.499,0.499	0.0,0.444,0.599	0.193
1530	gene:Solyc01g010080.2	NA	1	+	4805961	4806279	4807188	4807428	4804351	4804409	4807827	4807926	1530	1753,860,540	2717,1274,609	630,1154,1115	788,1608,1249	467	389	0.003311437391119732	0.0118357181592	0.35,0.36,0.425	0.4,0.374,0.426	-0.022
185	gene:Solyc11g072590.1	NA	11	+	55764854	55764993	55765030	55765205	55764293	55764385	55765321	55765401	185	123,135,115	12,22,8	140,238,305	13,11,12	288	324	0.0033502113804240443	0.0119460325551	0.92,0.873,0.942	0.924,0.961,0.966	-0.039
55	gene:Solyc06g060600.1	NA	6	-	38602131	38602210	38602242	38602254	38601967	38602026	38602349	38602421	55	4,5,4	121,36,13	0,3,1	20,31,35	161	228	0.0033566770175796797	0.0119460325551	0.045,0.164,0.303	0.0,0.121,0.039	0.117
1268	gene:Solyc07g065640.2	NA	7	+	67337053	67337139	67337201	67337347	67336587	67336643	67338803	67338986	1268	4,0,0	9,2,0	0,0,0	7,2,3	235	295	0.0034129325718737606	0.0121202861847	0.358,0.0,NA	0.0,0.0,0.0	0.179
717	gene:Solyc03g063880.2	NA	3	-	36625627	36625700	36630086	36630154	36625156	36625234	36630265	36630305	717	2,1,0	1,0,0	0,0,0	1,0,0	217	222	0.003613750037563805	0.0127788352392	0.672,1.0,NA	0.0,NA,NA	0.836
761	gene:Solyc08g022070.2	NA	8	+	33072937	33072986	33072986	33073157	33072403	33072551	33073316	33073517	761	38,27,39	120,88,60	45,69,64	66,121,109	198	320	0.00360998271358512	0.0127788352392	0.339,0.331,0.512	0.524,0.48,0.487	-0.103
1157	gene:Solyc01g067070.2	NA	1	+	75408466	75408574	75409054	75409149	75408194	75408347	75409234	75409378	1157	2,0,0	1,0,0	0,0,1	2,0,0	257	244	0.003674072601586172	0.012964561919	0.655,NA,NA	0.0,NA,1.0	0.155
518	gene:Solyc08g006600.2	NA	8	-	1193044	1193093	1194283	1194387	1190140	1190280	1194491	1194534	518	35,29,27	15,11,7	25,43,31	14,27,9	253	198	0.0038490646384922475	0.0135532742144	0.646,0.674,0.751	0.583,0.555,0.729	0.068
195	gene:Solyc01g100260.2	NA	1	+	90331414	90331502	90331812	90331932	90331306	90331348	90333717	90333816	195	6,9,7	76,35,23	1,5,3	26,26,45	237	269	0.003908488093431378	0.0137279768175	0.082,0.226,0.257	0.042,0.179,0.07	0.091
996	gene:Solyc03g117510.2	NA	3	+	66652939	66653032	66653086	66653230	66652761	66652839	66653488	66653523	996	0,12,6	28,28,14	0,1,6	11,36,34	242	293	0.003915199164565479	0.0137279768175	0.0,0.342,0.342	0.0,0.033,0.176	0.158
1719	gene:Solyc03g120430.2	NA	3	-	68823696	68823811	68823845	68823887	68823587	68823619	68823966	68824018	1719	34,18,15	49,20,14	10,9,18	25,31,35	191	264	0.004029801835807523	0.0141000645287	0.49,0.554,0.597	0.356,0.286,0.415	0.195
1596	gene:Solyc09g057670.2	NA	9	-	50131268	50131359	50132180	50132241	50130352	50130457	50133260	50133310	1596	656,271,316	826,251,185	244,379,504	161,313,312	210	240	0.0040503935803082374	0.0141423406102	0.476,0.552,0.661	0.634,0.581,0.649	-0.058
1303	gene:Solyc02g032300.2	NA	2	+	28115028	28115250	28117189	28117310	28114702	28114890	28117437	28117540	1303	19,12,12	51,34,31	13,26,27	29,32,35	371	270	0.004093162162139244	0.0142491591877	0.213,0.204,0.22	0.246,0.372,0.36	-0.114
141	gene:Solyc08g083250.2	NA	8	+	65763605	65763697	65763771	65763845	65763314	65763538	65763919	65764042	141	43,17,32	1,1,2	23,39,48	0,1,2	241	223	0.004109924307544469	0.0142491591877	0.975,0.94,0.937	1.0,0.973,0.957	-0.026
458	gene:Solyc10g078300.1	NA	10	+	60135603	60135732	60136235	60136335	60135298	60135472	60136837	60136891	458	0,0,0	1,0,2	0,0,2	0,0,1	278	249	0.004115280631816492	0.0142491591877	0.0,NA,0.0	NA,NA,0.642	-0.642
903	gene:Solyc06g043070.2	NA	6	-	29793972	29794157	29795104	29795158	29791220	29791303	29795396	29795477	903	19,8,14	75,43,42	3,11,11	57,76,80	203	334	0.004105124429994266	0.0142491591877	0.294,0.234,0.354	0.08,0.192,0.184	0.142
1041	gene:Solyc01g110030.2	NA	1	-	96849235	96849332	96849687	96849754	96848997	96849154	96850549	96851072	1041	1,0,0	2,0,4	2,1,0	0,3,0	216	246	0.004276162788142638	0.014775431505	0.363,NA,0.0	1.0,0.275,NA	-0.456
220	gene:Solyc11g007700.1	NA	11	-	1940355	1940450	1941174	1941253	1939707	1939779	1941553	1941661	220	56,35,60	38,29,30	43,73,76	28,42,68	228	244	0.004285993586091562	0.0147786749794	0.612,0.564,0.682	0.622,0.65,0.545	0.014
557	gene:Solyc05g005840.2	NA	5	+	658912	659026	659405	659584	658355	658418	660258	660410	557	35,20,15	289,69,35	21,24,29	50,117,66	263	328	0.004326756987029866	0.0148883439181	0.131,0.266,0.348	0.344,0.204,0.354	-0.052
897	gene:Solyc01g090860.2	NA	1	+	84579084	84579345	84579500	84579646	84577608	84577671	84581586	84581646	897	57,32,23	5,0,2	46,36,57	0,1,2	410	295	0.0045848261565709795	0.0157437625459	0.891,1.0,0.892	1.0,0.963,0.954	-0.045
683	gene:Solyc04g079070.2	NA	4	-	63652258	63652331	63652467	63652591	63652099	63652145	63652721	63652793	683	19,3,14	73,15,76	9,20,9	17,24,47	273	222	0.004691328832310614	0.0160762649882	0.175,0.14,0.13	0.301,0.404,0.135	-0.132
1422	gene:Solyc08g008590.2	NA	8	+	2964628	2964756	2964897	2965042	2962909	2963012	2966465	2966532	1422	4,4,4	2,0,1	0,8,6	4,2,0	277	294	0.004800085633013314	0.0164151076586	0.68,1.0,0.809	0.0,0.809,1.0	0.227
1500	gene:Solyc08g074360.2	NA	8	-	58482951	58483007	58483421	58483492	58482736	58482781	58484212	58484273	1500	41,28,16	26,11,11	14,25,22	12,10,18	220	205	0.004842389068809989	0.016525771319	0.595,0.703,0.575	0.521,0.7,0.532	0.04
465	gene:Solyc01g099700.2	NA	1	+	89870150	89870214	89871076	89871136	89869514	89869610	89871267	89871360	465	5,1,6	0,2,3	3,1,6	0,2,1	213	209	0.004873679395601453	0.0165984736793	1.0,0.329,0.662	1.0,0.329,0.855	-0.064
1376	gene:Solyc06g073700.2	NA	6	-	45470410	45470456	45470722	45470754	45469655	45469748	45470909	45470956	1376	4,3,1	26,29,10	0,3,4	14,26,22	181	195	0.0049504249139067005	0.0168253705663	0.142,0.1,0.097	0.0,0.111,0.164	0.021
201	gene:Solyc08g075100.2	NA	8	+	59260782	59260898	59261147	59261197	59259323	59259393	59261284	59261416	201	35,14,11	26,19,9	7,25,9	10,27,22	265	199	0.005118714008089361	0.0173264820396	0.503,0.356,0.479	0.345,0.41,0.235	0.116
449	gene:Solyc06g011530.2	NA	6	+	8021721	8021813	8022157	8022222	8020684	8020772	8022451	8022497	449	30,9,10	0,6,0	6,16,7	0,5,1	241	214	0.005109887816878192	0.0173264820396	1.0,0.571,1.0	1.0,0.74,0.861	-0.01
1256	gene:Solyc02g087140.2	NA	2	+	49641435	49641592	49642343	49642459	49641261	49641369	49642770	49642878	1256	68,29,23	24,7,15	61,37,43	6,10,12	306	265	0.005231070171786283	0.0176708102144	0.71,0.782,0.57	0.898,0.762,0.756	-0.118
870	gene:Solyc09g092090.2	NA	9	+	71237686	71237785	71238320	71238375	71237551	71237587	71238821	71238893	870	2,0,0	2,1,0	1,0,1	0,8,7	248	204	0.005811537967603512	0.0195918379354	0.451,0.0,NA	1.0,0.0,0.105	-0.143
818	gene:Solyc07g022770.1	NA	7	+	21545914	21546067	21548387	21548463	21545197	21545272	21549012	21549058	818	0,1,0	2,0,0	0,2,13	0,2,1	302	225	0.005851932026534729	0.0196880790043	0.0,1.0,NA	NA,0.427,0.906	-0.166
495	gene:Solyc03g123960.2	NA	3	+	70660827	70660881	70661461	70661516	70658555	70658765	70661678	70662047	495	51,17,33	70,41,88	15,46,39	84,66,80	203	204	0.005881509348361968	0.019747613206	0.423,0.294,0.274	0.152,0.412,0.329	0.033
85	gene:Solyc07g053970.2	NA	7	-	62374666	62374695	62376171	62376296	62374315	62374482	62377850	62377946	85	254,165,48	171,135,93	104,147,157	84,145,171	274	178	0.005905590461476073	0.0197884906189	0.491,0.443,0.251	0.446,0.397,0.374	-0.011
97	gene:Solyc03g033650.2	NA	3	+	5240566	5240614	5240673	5240736	5238177	5238570	5241201	5241265	97	67,22,20	95,41,39	20,22,37	54,62,85	197	212	0.005965773087257016	0.019949929318	0.431,0.366,0.356	0.285,0.276,0.319	0.091
553	gene:Solyc05g005840.2	NA	5	+	658912	659026	659405	659609	658355	658425	659813	659972	553	33,11,16	295,67,29	5,17,16	36,98,62	263	353	0.006065188387178618	0.0202416528102	0.131,0.181,0.425	0.157,0.189,0.257	0.045
624	gene:Solyc03g093390.2	NA	3	-	54655790	54655965	54656034	54656120	54655131	54655685	54656737	54656997	624	49,15,19	871,450,569	10,0,22	378,433,488	235	324	0.006117245091928012	0.0203744716288	0.072,0.044,0.044	0.035,0.0,0.059	0.022
600	gene:Solyc03g093390.2	NA	3	-	54655794	54655965	54656034	54656120	54655131	54655685	54656737	54656997	600	49,15,19	728,389,512	10,0,22	320,374,423	235	320	0.006345470318710002	0.0210923433394	0.084,0.05,0.048	0.041,0.0,0.066	0.025
606	gene:Solyc03g093390.2	NA	3	-	54655783	54655965	54656034	54656120	54655131	54655685	54656737	54656997	606	49,15,19	1056,521,646	10,0,22	434,507,579	235	331	0.006362359362428743	0.0211062699808	0.061,0.039,0.04	0.031,0.0,0.051	0.019
43	gene:Solyc05g054980.2	NA	5	-	64763401	64763549	64764039	64764173	64763107	64763217	64764836	64764927	43	108,54,28	244,188,149	51,82,115	106,189,239	283	297	0.006418837527896786	0.0212089621697	0.317,0.232,0.165	0.336,0.313,0.336	-0.09
958	gene:Solyc05g044580.2	NA	5	-	57078644	57078719	57079445	57079482	57078267	57078323	57080482	57080651	958	30,12,6	9,12,17	8,13,18	17,21,37	186	224	0.006414971426980774	0.0212089621697	0.801,0.546,0.298	0.362,0.427,0.369	0.162
1599	gene:Solyc09g007300.1	NA	9	-	895444	895629	896471	896588	894172	894436	898978	899131	1599	9,0,4	34,28,24	5,5,7	46,40,65	266	334	0.006675889528567377	0.0220145404692	0.249,0.0,0.173	0.12,0.136,0.119	0.016
507	gene:Solyc10g075030.1	NA	10	+	58725432	58725633	58726630	58726713	58724643	58724756	58727626	58727708	507	2,5,0	6,0,0	0,3,5	0,2,3	350	232	0.006717924760690527	0.0221092890144	0.181,1.0,NA	NA,0.499,0.525	0.079
686	gene:Solyc04g079070.2	NA	4	-	63655678	63655752	63656246	63656392	63654573	63654696	63657109	63657258	686	340,114,79	147,81,82	110,233,226	50,78,129	295	223	0.007198331198025513	0.0236435305358	0.636,0.515,0.421	0.624,0.693,0.57	-0.105
1343	gene:Solyc11g013390.1	NA	11	-	6378756	6378821	6379311	6379371	6377811	6378144	6379449	6379689	1343	5,1,0	0,1,0	2,0,4	2,0,0	209	214	0.007263360476243363	0.0238100692535	1.0,0.506,NA	0.506,NA,1.0	0.0
371	gene:Solyc09g064870.2	NA	9	-	62357007	62357095	62359067	62359135	62356851	62356925	62362981	62363053	371	21,12,7	45,25,6	15,17,15	3,29,23	217	237	0.007467150436732606	0.0244299291847	0.338,0.344,0.56	0.845,0.39,0.416	-0.136
64	gene:Solyc02g023970.2	NA	2	-	24616509	24616688	24617299	24617398	24616055	24616154	24618053	24618145	64	1,0,0	5,0,2	4,2,0	1,2,0	248	328	0.007615373681621075	0.0248659156363	0.209,NA,0.0	0.841,0.569,NA	-0.6
84	gene:Solyc04g025540.2	NA	4	-	22112007	22112027	22112036	22112060	22105523	22105605	22112148	22112232	84	14,8,3	11,1,5	7,9,10	6,6,17	173	169	0.0076860808647236335	0.0250475811709	0.554,0.887,0.37	0.533,0.594,0.365	0.106
936	gene:Solyc01g107690.2	NA	1	+	95146227	95146414	95147532	95147599	95145988	95146137	95147689	95147764	936	8,5,10	5,3,8	0,12,4	2,13,1	336	216	0.007825642918289437	0.0254027705668	0.507,0.517,0.446	0.0,0.372,0.72	0.126
98	gene:Solyc03g062830.2	NA	3	-	32320006	32320074	32320771	32320872	32319572	32319889	32322494	32322553	98	0,2,0	7,2,0	0,1,0	0,0,0	250	217	0.007825254399595794	0.0254027705668	0.0,0.465,NA	NA,1.0,NA	-0.767
515	gene:Solyc08g006600.2	NA	8	-	1193044	1193090	1194283	1194387	1190140	1190280	1194491	1194534	515	35,29,27	5,4,1	25,43,31	8,6,3	253	195	0.008062897930115123	0.0261219032356	0.844,0.848,0.954	0.707,0.847,0.888	0.068
618	gene:Solyc03g093390.2	NA	3	-	54655775	54655965	54656034	54656120	54655131	54655685	54656737	54656997	618	49,15,19	1146,552,681	10,0,22	453,532,607	235	339	0.00839663233860044	0.0271502002855	0.058,0.038,0.039	0.031,0.0,0.05	0.018
366	gene:Solyc08g059760.2	NA	8	-	45232375	45232428	45234163	45234348	45231832	45231954	45234600	45234697	366	0,0,0	4,2,0	0,2,0	0,1,0	334	202	0.008464778446853723	0.027317401512	0.0,0.0,NA	NA,0.547,NA	-0.547
612	gene:Solyc03g093390.2	NA	3	-	54655765	54655965	54656034	54656120	54655131	54655685	54656737	54656997	612	49,15,19	3645,1947,1697	10,0,22	1191,1532,1766	235	349	0.008548144878214108	0.0275224814626	0.02,0.011,0.016	0.012,0.0,0.018	0.006
940	gene:Solyc01g010710.2	NA	1	-	5742869	5742987	5743681	5743774	5740283	5740817	5743904	5744032	940	54,27,12	119,74,51	10,18,24	41,88,72	242	267	0.008561445797932679	0.0275224814626	0.334,0.287,0.206	0.212,0.184,0.269	0.054
1722	gene:Solyc02g077680.2	NA	2	+	42576420	42576598	42577187	42577261	42575516	42575621	42577432	42577556	1722	12,15,3	47,33,9	11,5,0	27,30,41	327	223	0.008669778792643395	0.0278169350451	0.148,0.237,0.185	0.217,0.102,0.0	0.084
1647	gene:Solyc02g069580.2	NA	2	-	39431508	39431607	39431856	39431878	39431088	39431253	39432023	39432077	1647	24,7,9	2,1,0	5,11,29	0,1,3	171	248	0.00876021095300698	0.0279989819306	0.946,0.91,1.0	1.0,0.941,0.933	-0.006
728	gene:Solyc01g105430.2	NA	1	+	93606232	93606361	93608289	93608486	93605864	93605980	93608858	93608868	728	6,4,3	8,15,11	3,4,9	11,7,6	278	346	0.008750829768115559	0.0279989819306	0.483,0.249,0.253	0.253,0.416,0.651	-0.112
1310	gene:Solyc08g005120.2	NA	8	-	75816	76154	77585	77743	75244	75453	78134	78275	1310	30,5,10	46,11,13	9,15,17	19,49,56	307	487	0.0090636401832982	0.0289131861509	0.508,0.419,0.55	0.429,0.327,0.325	0.132
680	gene:Solyc04g079070.2	NA	4	-	63652258	63652331	63652549	63652591	63652099	63652145	63652721	63652793	680	12,6,7	73,15,76	3,8,6	17,24,47	191	222	0.009259768143531256	0.0294822502961	0.16,0.317,0.097	0.17,0.279,0.129	-0.001
1409	gene:Solyc01g103970.2	NA	1	+	92452512	92452623	92453139	92453191	92450983	92451180	92453535	92454073	1409	61,15,10	45,7,8	16,22,34	5,13,19	260	201	0.009447622248095542	0.0300228454614	0.512,0.624,0.491	0.712,0.567,0.58	-0.077
243	gene:Solyc01g058530.2	NA	1	-	66807465	66807530	66808309	66808441	66807334	66807378	66808524	66808584	243	52,30,23	2,0,1	31,33,43	0,3,0	281	214	0.00951017808256131	0.0301639617809	0.952,1.0,0.946	1.0,0.893,1.0	0.002
972	gene:Solyc01g044490.2	NA	1	+	44121918	44121949	44122047	44122061	44121435	44121634	44122171	44122222	972	84,29,13	27,7,4	11,41,38	2,12,10	180	163	0.009771011499670537	0.0309322306904	0.738,0.79,0.746	0.833,0.756,0.775	-0.03
256	gene:Solyc09g090870.2	NA	9	-	70283446	70283532	70283831	70283896	70282215	70282380	70284265	70284313	256	14,11,5	10,7,9	9,4,10	10,8,19	214	235	0.009811098964239099	0.0310000883623	0.606,0.633,0.379	0.497,0.354,0.366	0.134
232	gene:Solyc06g051780.2	NA	6	+	35452674	35452807	35455267	35455398	35443583	35443653	35455561	35455672	232	2,0,0	166,51,35	4,5,1	44,81,83	282	280	0.010077194917634804	0.0317804515239	0.012,0.0,0.0	0.083,0.058,0.012	-0.047
242	gene:Solyc01g058530.2	NA	1	-	66807465	66807530	66808300	66808441	66807334	66807378	66808524	66808584	242	57,29,27	2,0,1	33,39,43	0,3,0	290	214	0.01031596204497098	0.0324718350734	0.955,1.0,0.952	1.0,0.906,1.0	0.0
689	gene:Solyc04g079070.2	NA	4	-	63652099	63652145	63652549	63652601	63651691	63651958	63652721	63652793	689	173,129,128	64,27,25	93,123,150	33,24,32	201	195	0.010650309618496334	0.0334608971379	0.724,0.823,0.832	0.732,0.833,0.82	-0.002
66	gene:Solyc08g076130.2	NA	8	-	60165491	60165619	60166056	60166105	60165233	60165325	60166251	60166288	66	5,6,7	0,0,0	3,4,4	4,1,0	198	277	0.010956896159063203	0.0343591724837	1.0,1.0,1.0	0.512,0.848,1.0	0.213
1100	gene:Solyc01g100860.2	NA	1	-	90764992	90765112	90770528	90770648	90764651	90764770	90771064	90771135	1100	1506,876,1303	1805,1023,1807	1260,1588,1755	1579,1709,1759	269	269	0.011129522422455898	0.0348347763957	0.455,0.461,0.419	0.444,0.482,0.499	-0.03
1122	gene:Solyc06g007700.2	NA	6	-	1686152	1686205	1687120	1687363	1685816	1686053	1687658	1687801	1122	7,2,2	4,2,1	2,4,4	2,7,2	392	202	0.011162413969400245	0.0348720526638	0.474,0.34,0.508	0.34,0.227,0.508	0.082
217	gene:Solyc09g056350.2	NA	9	-	48789908	48790242	48797199	48797481	48789822	48789829	48798458	48798535	217	148,81,112	222,61,66	61,116,145	44,101,77	431	483	0.01130185923319544	0.0352414447384	0.428,0.598,0.655	0.608,0.563,0.678	-0.056
714	gene:Solyc03g114340.2	NA	3	+	64350486	64350636	64350825	64350893	64349786	64349849	64351253	64351365	714	178,94,131	131,55,54	133,137,121	65,86,94	299	217	0.011364915616747063	0.0353717036611	0.497,0.554,0.638	0.598,0.536,0.483	0.024
1153	gene:Solyc10g005260.2	NA	10	-	205126	205326	207735	207822	204427	204601	208224	208693	1153	0,1,0	2,0,10	0,0,4	4,6,3	236	349	0.011625680405987472	0.0361156651117	0.0,1.0,0.0	0.0,0.0,0.663	0.112
3	gene:Solyc01g103980.2	NA	1	+	92457387	92457510	92457789	92457841	92456498	92456695	92458159	92458612	3	19,2,0	56,6,17	4,1,3	10,25,20	272	201	0.012028364157871646	0.0372969052806	0.2,0.198,0.0	0.228,0.029,0.1	0.014
1716	gene:Solyc06g074250.2	NA	6	-	45902948	45903002	45903220	45903325	45902253	45902417	45903440	45903631	1716	3,0,0	2,0,0	1,4,0	0,0,0	254	203	0.01207040690576	0.0373575722111	0.545,NA,NA	1.0,1.0,NA	-0.455
1558	gene:Solyc10g005800.2	NA	10	-	636965	637058	637201	637299	636088	636243	637609	637721	1558	0,3,2	3,0,0	0,1,0	0,0,1	247	242	0.012258141058975536	0.0378680863197	0.0,1.0,1.0	NA,1.0,0.0	0.167
189	gene:Solyc01g088370.2	NA	1	+	83139657	83139782	83139954	83140147	83139498	83139582	83140236	83140769	189	636,477,348	1465,756,517	341,527,608	490,872,908	274	342	0.012348098240659832	0.0380752120148	0.351,0.441,0.457	0.465,0.43,0.455	-0.034
1644	gene:Solyc01g095970.2	NA	1	-	87087491	87087690	87087690	87087724	87086598	87086663	87087822	87087913	1644	4,0,3	14,3,4	0,2,1	3,9,5	183	348	0.012418814263648562	0.038222350567	0.352,0.0,0.588	0.0,0.297,0.276	0.122
843	gene:Solyc02g072230.2	NA	2	+	41540545	41540616	41542470	41542532	41540217	41540313	41542932	41542989	843	3,1,2	22,8,15	0,0,0	18,20,27	220	211	0.012700008741951081	0.0390155536583	0.116,0.107,0.113	0.0,0.0,0.0	0.112
1702	gene:Solyc04g009580.2	NA	4	+	2977993	2978136	2978833	2978899	2977516	2977630	2979212	2979269	1702	0,0,0	5,3,2	1,0,2	0,2,0	292	215	0.01279434712127477	0.0392328503977	0.0,0.0,0.0	1.0,0.0,1.0	-0.667
230	gene:Solyc01g106360.2	NA	1	+	94291513	94291680	94291680	94291825	94291104	94291165	94292094	94292285	230	1,1,0	2,0,1	0,2,1	0,0,0	316	294	0.012888892110230593	0.0394248559886	0.317,1.0,0.0	NA,1.0,1.0	-0.561
512	gene:Solyc08g006600.2	NA	8	-	1203006	1203066	1203140	1203209	1202364	1202478	1203933	1204035	512	17,18,19	38,29,10	17,17,21	8,21,23	218	209	0.012904405329599996	0.0394248559886	0.3,0.373,0.646	0.671,0.437,0.467	-0.085
1221	gene:Solyc09g018370.2	NA	9	+	14517861	14517915	14519481	14519516	14517640	14517662	14520166	14520315	1221	6,3,0	0,0,0	0,3,2	0,2,0	203	184	0.012931134716333422	0.0394340291716	1.0,1.0,NA	NA,0.576,1.0	0.212
1648	gene:Solyc02g069580.2	NA	2	-	39431508	39431607	39431798	39431878	39431088	39431253	39432023	39432077	1648	0,0,1	2,1,0	0,0,0	0,1,3	229	248	0.01298308121327174	0.0395199285283	0.0,0.0,1.0	NA,0.0,0.0	0.333
1646	gene:Solyc02g069580.2	NA	2	-	39431508	39431607	39431847	39431878	39431088	39431253	39432023	39432077	1646	11,18,8	2,1,0	15,13,18	0,1,3	180	248	0.013073804044558926	0.0397233314846	0.883,0.961,1.0	1.0,0.947,0.892	0.002
562	gene:Solyc05g005840.2	NA	5	+	658912	659026	659405	659635	658355	658418	659813	659972	562	34,21,25	364,80,40	21,25,29	51,108,71	263	379	0.013394101056947378	0.0406222553953	0.119,0.274,0.474	0.372,0.25,0.371	-0.042
454	gene:Solyc10g078300.1	NA	10	+	60135603	60135732	60136235	60136369	60135298	60135472	60136837	60136891	454	0,0,0	0,0,4	0,0,2	0,0,3	278	283	0.013633222304281344	0.0412721593255	NA,NA,0.0	NA,NA,0.404	-0.404
357	gene:Solyc08g059760.2	NA	8	-	45231832	45231954	45234151	45234348	45231391	45231458	45234600	45234697	357	0,0,0	9,5,2	3,2,0	6,0,9	346	271	0.013701865983335336	0.0414045477533	0.0,0.0,0.0	0.281,1.0,0.0	-0.427
563	gene:Solyc05g005840.2	NA	5	+	658912	659026	659405	659626	658355	658418	659813	659972	563	34,21,25	359,80,40	21,25,29	51,106,74	263	370	0.013881329889857387	0.0418707264554	0.118,0.27,0.468	0.367,0.249,0.355	-0.038
1001	gene:Solyc06g034150.2	NA	6	-	23713999	23714041	23714120	23714359	23713633	23713721	23715127	23715235	1001	26,6,8	6,1,6	5,10,16	1,2,10	388	191	0.013931697380721529	0.0419465236354	0.681,0.747,0.396	0.711,0.711,0.441	-0.013
1734	gene:Solyc12g009090.1	NA	12	+	2415423	2415605	2417367	2417457	2414403	2414546	2418008	2418251	1734	211,143,87	89,53,54	110,131,160	37,77,114	331	239	0.014307852735213093	0.0430011776599	0.631,0.661,0.538	0.682,0.551,0.503	0.031
1063	gene:Solyc02g069010.2	NA	2	+	38961247	38961315	38961939	38962068	38960327	38960648	38964738	38964827	1063	41,18,9	53,12,25	8,24,11	21,21,27	217	278	0.014519178224280695	0.0435575346728	0.498,0.658,0.316	0.328,0.594,0.343	0.069
700	gene:Solyc01g081050.2	NA	1	+	80379075	80379141	80380719	80380835	80378905	80378950	80380964	80381074	700	0,1,0	1,0,0	0,0,0	2,2,2	215	265	0.014686929681990944	0.0439814002369	0.0,1.0,NA	0.0,0.0,0.0	0.5
1780	gene:Solyc11g005680.1	NA	11	-	502685	502872	504545	504622	502495	502601	504746	504749	1780	1116,207,140	1846,502,614	183,374,266	647,864,982	226	336	0.014775897319971722	0.0441682398306	0.473,0.38,0.253	0.296,0.392,0.287	0.044
1253	gene:Solyc02g087140.2	NA	2	+	49641448	49641592	49642343	49642459	49641261	49641369	49642770	49642878	1253	169,82,88	24,7,15	134,121,127	6,10,12	293	265	0.014811921385225985	0.0441964332895	0.864,0.914,0.841	0.953,0.916,0.905	-0.052
443	gene:Solyc03g113100.2	NA	3	-	63379620	63379665	63380663	63380762	63378294	63378783	63381861	63381950	443	1,0,0	0,1,0	2,5,0	0,0,0	248	194	0.015198304892277392	0.0452680694103	1.0,0.0,NA	1.0,1.0,NA	-0.5
791	gene:Solyc11g011330.1	NA	11	+	4376819	4376921	4376946	4376973	4376220	4376731	4377381	4377584	791	459,203,190	101,38,92	141,217,243	58,79,93	251	176	0.015408048038432336	0.0458106902323	0.761,0.789,0.592	0.63,0.658,0.647	0.069
1235	gene:Solyc04g078510.2	NA	4	+	63234153	63234222	63234222	63234276	63231475	63231920	63234495	63234676	1235	2,1,0	5,2,4	0,0,0	2,3,0	218	203	0.015511679358645123	0.0460364483823	0.271,0.318,0.0	0.0,0.0,NA	0.196
1676	gene:Solyc01g100870.2	NA	1	-	90772164	90772177	90772227	90772325	90771064	90771135	90772963	90773125	1676	1765,658,524	69,38,60	594,1000,1297	51,63,84	247	162	0.015552883679869702	0.0460764575329	0.944,0.919,0.851	0.884,0.912,0.91	0.003
773	gene:Solyc09g005700.2	NA	9	-	490044	490129	490684	490861	488744	488804	491126	491184	773	695,308,320	236,127,254	260,386,389	194,194,228	326	234	0.015583958619562473	0.046086368729	0.679,0.635,0.475	0.49,0.588,0.55	0.054
1455	gene:Solyc01g106940.2	NA	1	+	94635932	94636017	94636608	94636692	94635405	94635623	94636933	94637284	1455	34,10,13	78,35,28	15,17,43	33,58,40	234	233	0.0165638072303459	0.0488970650388	0.303,0.221,0.316	0.312,0.226,0.517	-0.072
1205	gene:Solyc06g073590.2	NA	6	+	45397767	45397829	45398290	45398449	45397162	45397387	45398593	45398887	1205	64,16,19	897,272,174	17,32,36	181,399,398	211	308	0.016754202746884907	0.0492091034428	0.094,0.079,0.137	0.121,0.105,0.117	-0.011
1484	gene:Solyc08g007430.1	NA	8	+	1993987	1994165	1994342	1994382	1993265	1993383	1995213	1995785	1484	1705,776,516	492,264,210	436,842,683	148,211,194	327	189	0.01678027961314171	0.0492091034428	0.667,0.629,0.587	0.63,0.698,0.67	-0.038
1742	gene:Solyc02g062920.2	NA	2	+	34863943	34863976	34864156	34864278	34863810	34863869	34864473	34864544	1742	3,2,3	2,1,2	0,2,2	1,6,3	182	271	0.016733082168639717	0.0492091034428	0.691,0.749,0.691	0.0,0.332,0.498	0.434
929	gene:Solyc03g093840.1	NA	3	-	55519150	55519201	55519238	55519326	55518212	55518275	55519443	55519537	929	25,8,12	48,32,23	17,16,11	18,9,36	237	200	0.016787943232279598	0.0492091034428	0.305,0.174,0.306	0.444,0.6,0.205	-0.155
1187	gene:Solyc06g048920.2	NA	6	-	31950570	31950772	31951251	31951388	31950409	31950497	31951808	31952102	1187	8,9,9	34,22,10	4,3,9	19,32,21	286	351	0.017123021544708593	0.0501029257171	0.224,0.334,0.525	0.205,0.103,0.345	0.143
595	gene:Solyc10g076860.1	NA	10	+	59824330	59824437	59827751	59827886	59823607	59823656	59829374	59829530	595	2,0,1	90,47,35	1,2,6	39,100,75	256	284	0.01748164556610161	0.0510623812493	0.024,0.0,0.031	0.028,0.022,0.082	-0.026
1453	gene:Solyc04g074130.2	NA	4	+	60138149	60138229	60138737	60138899	60137154	60137458	60139314	60139782	1453	2,0,0	2,4,2	0,1,0	0,1,0	229	311	0.018152075912906532	0.0529276318724	0.576,0.0,0.0	NA,0.576,NA	-0.384
1237	gene:Solyc04g078510.2	NA	4	+	63234148	63234222	63234222	63234276	63231475	63231920	63234495	63234676	1237	3,1,0	5,2,4	2,2,0	2,3,0	223	203	0.01846644549051972	0.0537499691861	0.353,0.313,0.0	0.477,0.378,NA	-0.206
1572	gene:Solyc07g006270.2	NA	7	+	1062478	1062565	1063495	1063578	1061673	1061682	1063961	1064050	1572	1,2,2	10,7,10	0,4,4	9,7,13	236	232	0.018545567102090363	0.0538858960204	0.09,0.219,0.164	0.0,0.36,0.232	-0.04
1458	gene:Solyc02g066950.2	NA	2	+	37205383	37205489	37206885	37207012	37204361	37204406	37207707	37207823	1458	45,54,32	53,31,15	30,33,29	17,27,44	255	276	0.018833037661812997	0.0546256694484	0.479,0.653,0.698	0.656,0.569,0.416	0.063
254	gene:Solyc01g094680.2	NA	1	+	86128898	86129061	86129651	86129722	86128508	86128671	86129803	86129857	254	5,9,4	0,0,0	2,2,3	2,0,2	312	220	0.01908512093929554	0.055260402441	1.0,1.0,1.0	0.414,1.0,0.514	0.357
1150	gene:Solyc03g006070.2	NA	3	-	757318	757353	757780	757830	757155	757225	758495	758683	1150	1,0,2	20,2,6	1,5,2	9,11,9	199	184	0.020150034933040878	0.0582423618412	0.044,0.0,0.236	0.093,0.296,0.17	-0.093
546	gene:Solyc03g118200.2	NA	3	-	67141212	67141359	67141879	67141927	67141087	67141136	67145251	67145536	546	43,38,30	4,6,2	65,50,65	0,8,4	197	296	0.020862133754785586	0.0601959484383	0.942,0.905,0.958	1.0,0.904,0.961	-0.02
165	gene:Solyc03g119780.2	NA	3	-	68351554	68351712	68351802	68352031	68351391	68351460	68352756	68352810	165	3,10,4	2,1,1	6,6,4	0,4,1	378	307	0.023070090853131952	0.0662219188219	0.549,0.89,0.765	1.0,0.549,0.765	-0.037
1806	gene:Solyc06g069690.2	NA	6	-	43406260	43406440	43406822	43406956	43405148	43405245	43407043	43407205	1806	55,41,48	46,42,50	72,57,81	65,103,89	283	329	0.02303766735013296	0.0662219188219	0.582,0.532,0.527	0.563,0.391,0.514	0.058
188	gene:Solyc11g072590.1	NA	11	+	55764860	55764993	55765076	55765205	55764293	55764385	55765321	55765401	188	88,60,49	8,12,3	68,135,185	7,9,7	282	278	0.023000644036465095	0.0662219188219	0.916,0.831,0.942	0.905,0.937,0.963	-0.039
551	gene:Solyc05g005840.2	NA	5	+	658912	659026	659405	659609	658355	658425	660258	660410	551	34,10,6	290,64,29	5,16,16	36,96,61	263	353	0.023331074190135297	0.0668555953517	0.136,0.173,0.217	0.157,0.183,0.26	-0.025
1732	gene:Solyc11g070100.1	NA	11	+	54635866	54636041	54637506	54637734	54634567	54634780	54637901	54637953	1732	120,54,58	63,24,7	74,99,124	19,28,31	324	377	0.02356796760236396	0.0674181792687	0.689,0.724,0.906	0.819,0.804,0.823	-0.042
1147	gene:Solyc12g021290.1	NA	12	-	15380483	15380556	15380784	15380966	15379212	15379321	15382783	15382842	1147	27,19,12	1,0,0	4,6,13	4,0,0	331	222	0.02380194022187391	0.0679704890872	0.948,1.0,1.0	0.401,1.0,1.0	0.182
523	gene:Solyc11g040180.1	NA	11	-	39216926	39217016	39217340	39217439	39216385	39216467	39217526	39217649	523	106,54,18	110,83,34	23,43,27	41,69,69	248	239	0.02463020827429795	0.0702151048917	0.482,0.385,0.338	0.351,0.375,0.274	0.068
358	gene:Solyc08g059760.2	NA	8	-	45231832	45231954	45232375	45232428	45231391	45231458	45234600	45234697	358	4,0,0	9,5,2	0,1,0	6,0,9	202	271	0.025018130632109233	0.071198858066	0.374,0.0,0.0	0.0,1.0,0.0	-0.209
669	gene:Solyc07g064980.2	NA	7	+	66924964	66925040	66925242	66925372	66924323	66924433	66926519	66927601	669	43,19,14	6,6,4	8,25,32	5,3,4	225	279	0.02515246880671128	0.071458808815	0.899,0.797,0.813	0.665,0.912,0.908	0.008
1505	gene:Solyc04g079970.2	NA	4	+	64286202	64286311	64286520	64286599	64283560	64283671	64286701	64286818	1505	4438,2417,975	3234,1534,1993	2067,4419,3227	3058,3716,4135	258	228	0.025561054092034453	0.0724956858378	0.548,0.582,0.302	0.374,0.512,0.408	0.046
1076	gene:Solyc02g080820.2	NA	2	+	44944474	44944576	44944886	44944962	44942794	44942893	44945990	44946061	1076	506,255,205	328,123,84	199,294,402	62,177,138	251	225	0.025839465610174316	0.0730360405512	0.58,0.65,0.686	0.742,0.598,0.723	-0.049
560	gene:Solyc05g005840.2	NA	5	+	658912	659026	659405	659609	658355	658418	659813	659972	560	34,21,25	301,71,28	21,25,29	40,93,56	263	353	0.02582545417822719	0.0730360405512	0.132,0.284,0.545	0.413,0.265,0.41	-0.042
1582	gene:Solyc08g083370.2	NA	8	+	65833303	65833369	65833392	65833556	65833109	65833217	65833627	65833709	1582	85,21,42	220,93,65	25,55,43	59,99,134	215	313	0.02596112705091079	0.0732553364323	0.36,0.247,0.485	0.382,0.447,0.318	-0.018
937	gene:Solyc07g005120.2	NA	7	+	137452	137485	138554	138680	136846	136961	139311	139418	937	41,8,13	160,24,54	14,25,23	35,65,63	182	275	0.026594303466384007	0.0749148006121	0.279,0.335,0.267	0.377,0.368,0.356	-0.073
1503	gene:Solyc04g079970.2	NA	4	+	64286520	64286599	64286701	64286818	64286202	64286311	64286895	64287390	1503	2692,1367,854	4421,2079,3141	1586,2571,2625	4627,5717,6027	228	266	0.026907273751875016	0.0756681708555	0.415,0.434,0.241	0.286,0.344,0.337	0.041
564	gene:Solyc05g005840.2	NA	5	+	658912	659026	659405	659584	658355	658418	659813	659972	564	34,21,25	328,98,32	21,25,29	44,109,77	263	328	0.027174857194784005	0.0761778180652	0.114,0.211,0.494	0.373,0.222,0.32	-0.032
690	gene:Solyc04g079070.2	NA	4	-	63652099	63652145	63652467	63652591	63651691	63651958	63652721	63652793	690	15,4,14	64,27,25	9,21,11	33,24,32	273	195	0.027197371156575036	0.0761778180652	0.143,0.096,0.286	0.163,0.385,0.197	-0.073
711	gene:Solyc01g081050.2	NA	1	+	80380593	80380674	80380719	80380835	80378905	80378950	80380964	80381074	711	1,0,0	1,0,0	0,0,0	2,2,2	230	265	0.027226007178554203	0.0761778180652	0.535,NA,NA	0.0,0.0,0.0	0.535
1337	gene:Solyc03g083020.2	NA	3	+	52859889	52859962	52859997	52860104	52859069	52859104	52860746	52861035	1337	18,2,11	277,71,87	6,4,10	51,69,92	222	256	0.027486430609034957	0.0767772229785	0.07,0.031,0.127	0.119,0.063,0.111	-0.022
1745	gene:Solyc02g062920.2	NA	2	+	34863943	34863976	34864156	34864243	34863810	34863869	34864473	34864544	1745	3,2,3	37,29,12	0,2,2	22,40,43	182	236	0.027575703829602304	0.0768973485987	0.095,0.082,0.245	0.0,0.061,0.057	0.101
1273	gene:Solyc01g087610.2	NA	1	-	82567092	82567123	82569057	82569164	82566258	82566376	82570246	82570328	1273	31,26,11	20,9,11	10,17,29	24,16,20	256	180	0.027660920267171554	0.0770057780302	0.521,0.67,0.413	0.227,0.428,0.505	0.148
1066	gene:Solyc06g073520.2	NA	6	-	45319706	45319932	45320005	45320033	45319112	45319207	45320144	45320540	1066	0,0,0	2,0,4	3,4,0	1,4,15	177	375	0.028168319288295066	0.0782872017678	0.0,NA,0.0	0.864,0.679,0.0	-0.514
383	gene:Solyc03g033620.2	NA	3	+	5201459	5201585	5203716	5203872	5200177	5200393	5204342	5204525	383	132,87,48	148,47,19	53,93,138	28,78,44	275	305	0.02863800524252513	0.0794597073674	0.497,0.672,0.737	0.677,0.569,0.777	-0.039
1003	gene:Solyc06g034150.2	NA	6	-	23713999	23714058	23714120	23714359	23713633	23713721	23715127	23715235	1003	26,6,8	7,3,9	5,10,16	1,2,3	388	208	0.029120283861368678	0.080663186296	0.666,0.517,0.323	0.728,0.728,0.741	-0.23
1202	gene:Solyc09g010150.2	NA	9	+	3525761	3525837	3526779	3526933	3525581	3525677	3529494	3529854	1202	11,5,7	41,11,5	1,7,2	13,24,14	225	303	0.02926398311295451	0.0809263559629	0.265,0.38,0.653	0.094,0.282,0.161	0.254
570	gene:Solyc05g005840.2	NA	5	+	658912	658995	659405	659622	658355	658418	659813	659972	570	27,19,12	653,178,101	14,20,27	152,235,212	232	366	0.029419569062143457	0.0812214680752	0.061,0.144,0.158	0.127,0.118,0.167	-0.016
1248	gene:Solyc09g064790.2	NA	9	+	62203817	62204012	62206640	62206691	62203212	62203277	62207721	62207904	1248	130,143,72	8,6,17	94,194,279	13,10,11	344	200	0.029530818364923828	0.0813933998715	0.904,0.933,0.711	0.808,0.919,0.936	-0.038
353	gene:Solyc08g059760.2	NA	8	-	45232416	45232428	45234151	45234348	45231832	45231954	45234600	45234697	353	0,1,0	2,0,0	0,2,1	0,1,0	346	161	0.029691274490228115	0.0817001625873	0.0,1.0,NA	NA,0.482,1.0	-0.241
1829	gene:Solyc06g054010.2	NA	6	+	36879485	36879761	36880170	36880248	36879199	36879348	36880707	36881321	1829	63,29,29	30,14,6	28,22,63	2,10,14	425	227	0.030134503004798332	0.0827827173454	0.529,0.525,0.721	0.882,0.54,0.706	-0.118
144	gene:Solyc12g040810.1	NA	12	+	42548654	42548831	42549505	42549607	42548402	42548460	42549717	42549816	144	257,86,101	2,0,0	93,150,114	0,2,3	326	251	0.030255247947099835	0.0829772641717	0.99,1.0,1.0	1.0,0.983,0.967	0.013
589	gene:Solyc11g007690.1	NA	11	+	1926787	1926865	1927246	1927378	1926116	1926272	1927664	1927745	589	495,301,192	624,197,228	256,352,378	229,377,357	227	281	0.03035506741941583	0.0831138748782	0.495,0.654,0.51	0.581,0.536,0.567	-0.008
640	gene:Solyc11g072010.1	NA	11	-	55304221	55304262	55307069	55307123	55303663	55303717	55307943	55308059	640	32,15,15	16,4,16	18,13,19	3,10,5	203	190	0.030506163095188214	0.0833902024082	0.652,0.778,0.467	0.849,0.549,0.781	-0.094
214	gene:Solyc11g020910.1	NA	11	+	12913937	12914036	12914036	12914119	12910764	12910877	12914198	12914275	214	4,0,0	55,31,28	0,4,2	19,36,49	248	232	0.03201199196919616	0.087362776113	0.064,0.0,0.0	0.0,0.094,0.037	-0.022
1662	gene:Solyc02g088110.2	NA	2	-	50301493	50301557	50301614	50301667	50300397	50300455	50301834	50301930	1662	1,0,6	1,0,2	0,3,7	0,0,0	202	213	0.032872506281682166	0.0895641072789	0.513,NA,0.76	NA,1.0,1.0	-0.363
510	gene:Solyc10g008990.2	NA	10	+	3022074	3022183	3022361	3022557	3021636	3021651	3022625	3022700	510	78,63,45	332,104,82	42,73,52	76,154,133	258	345	0.033740363663102055	0.0916208599148	0.239,0.448,0.423	0.425,0.388,0.343	-0.015
603	gene:Solyc03g093390.2	NA	3	-	54655794	54655965	54656034	54656144	54655131	54655685	54656737	54656997	603	51,16,20	728,389,512	10,0,30	320,374,423	259	320	0.03378869160607569	0.0916208599148	0.08,0.048,0.046	0.037,0.0,0.081	0.019
613	gene:Solyc03g093390.2	NA	3	-	54655765	54655965	54656034	54656162	54655131	54655685	54656737	54656997	613	52,17,20	3645,1947,1697	10,0,22	1191,1532,1766	277	349	0.033792772038363075	0.0916208599148	0.018,0.011,0.015	0.01,0.0,0.015	0.006
1691	gene:Solyc05g051520.2	NA	5	+	61883504	61883590	61884307	61884400	61881232	61881288	61885257	61885591	1691	34,14,18	47,15,33	38,28,32	13,39,35	235	242	0.034070583149693065	0.0922236306104	0.427,0.49,0.36	0.751,0.425,0.485	-0.128
1362	gene:Solyc04g080650.2	NA	4	-	64761100	64761219	64762047	64762134	64760875	64761005	64762625	64762705	1362	14,6,7	35,7,8	1,6,7	11,10,8	236	268	0.034155685956519646	0.0923036586337	0.312,0.493,0.498	0.094,0.405,0.498	0.102
627	gene:Solyc03g093390.2	NA	3	-	54655790	54655965	54656034	54656144	54655131	54655685	54656737	54656997	627	51,16,20	871,450,569	10,0,30	378,433,488	259	324	0.034845619985247746	0.0940152928823	0.068,0.043,0.042	0.032,0.0,0.071	0.017
1163	gene:Solyc04g007120.2	NA	4	-	836424	836495	839427	839481	835493	835613	840264	840426	1163	83,41,36	63,112,66	54,61,85	163,211,78	203	220	0.03491603158886805	0.0940525842799	0.588,0.284,0.372	0.264,0.239,0.541	0.067
644	gene:Solyc07g054830.2	NA	7	-	63004730	63004896	63006146	63006229	63003911	63003986	63006604	63006653	644	71,28,24	6,2,0	23,53,57	0,1,0	232	315	0.0354909332873198	0.0954464904911	0.941,0.95,1.0	1.0,0.986,1.0	-0.032
1200	gene:Solyc09g010150.2	NA	9	+	3525761	3525837	3526787	3526933	3525581	3525677	3529494	3529854	1200	11,5,7	40,11,2	1,7,2	13,21,11	225	295	0.0357127128459032	0.0958877685782	0.265,0.373,0.821	0.092,0.304,0.192	0.29
541	gene:Solyc06g054140.2	NA	6	+	36965177	36965243	36965487	36965575	36963980	36964025	36967925	36968169	541	8,2,0	10,2,8	0,10,1	2,2,2	215	237	0.036601514474849085	0.0981156726729	0.469,0.524,0.0	0.0,0.846,0.355	-0.069
160	gene:Solyc10g049850.1	NA	10	+	46965856	46966042	46968801	46968889	46964583	46964723	46969507	46969621	160	915,437,216	340,137,125	183,451,443	130,190,199	335	237	0.037068204074915484	0.099206691099	0.656,0.693,0.55	0.499,0.627,0.612	0.054
1241	gene:Solyc09g005340.2	NA	9	+	265310	265358	265963	266038	264786	264870	266282	266378	1241	35,32,17	48,25,24	28,39,69	27,29,45	197	224	0.0376675246486463	0.100648594801	0.453,0.593,0.446	0.541,0.605,0.636	-0.097
555	gene:Solyc05g005840.2	NA	5	+	658912	659026	659405	659584	658355	658425	659813	659972	555	33,11,16	322,94,33	5,17,16	40,114,83	263	328	0.03820252822936585	0.101750964611	0.113,0.127,0.377	0.135,0.157,0.194	0.044
638	gene:Solyc11g072010.1	NA	11	-	55307069	55307123	55307943	55308059	55306238	55306326	55308633	55308708	638	52,23,19	25,9,6	10,20,18	8,8,8	265	203	0.03818937869174003	0.101750964611	0.614,0.662,0.708	0.489,0.657,0.633	0.068
335	gene:Solyc08g082530.2	NA	8	+	65290008	65290204	65290907	65290955	65289640	65289693	65291228	65291503	335	115,45,23	1,0,0	43,43,52	0,1,5	345	197	0.038596697581411626	0.102636338208	0.985,1.0,1.0	1.0,0.961,0.856	0.056
1045	gene:Solyc02g070550.2	NA	2	+	40295141	40295162	40295165	40295197	40294663	40294741	40295319	40295437	1045	0,1,0	0,0,0	0,1,4	0,1,1	170	181	0.0398224778020012	0.105558146901	NA,1.0,NA	NA,0.516,0.81	0.337
140	gene:Solyc08g083250.2	NA	8	+	65763605	65763697	65763771	65763841	65763314	65763538	65763919	65764042	140	43,17,32	48,26,10	23,39,48	10,26,26	241	219	0.03978715811475101	0.105558146901	0.449,0.373,0.744	0.676,0.577,0.627	-0.105
1111	gene:Solyc02g036340.2	NA	2	-	30518516	30518670	30518707	30518927	30518025	30518190	30520133	30520346	1111	68,24,20	0,0,0	24,62,28	2,2,2	369	303	0.039962421738056565	0.105760421861	1.0,1.0,1.0	0.908,0.962,0.92	0.07
1366	gene:Solyc01g068340.2	NA	1	+	77563063	77563193	77564246	77564387	77562693	77562751	77565056	77565215	1366	1,2,0	7,0,0	0,0,0	2,5,9	279	290	0.04024486875480058	0.106338588029	0.129,1.0,NA	0.0,0.0,0.0	0.565
1470	gene:Solyc01g110040.2	NA	1	-	96849235	96849337	96849687	96849754	96830697	96849154	96850549	96850619	1470	1,0,0	1,0,4	2,1,0	0,1,0	216	251	0.04047363817706405	0.106773312143	0.537,NA,0.0	1.0,0.537,NA	-0.5
718	gene:Solyc03g063880.2	NA	3	-	36625627	36625700	36630086	36630179	36625156	36625234	36630265	36630305	718	1,1,0	1,0,0	0,0,0	1,0,0	242	222	0.04112843766864929	0.108328785111	0.478,1.0,NA	0.0,NA,NA	0.739
1656	gene:Solyc03g115680.2	NA	3	+	65318311	65318321	65318321	65318353	65318081	65318180	65320318	65320399	1656	2,2,6	26,3,5	4,9,6	5,9,22	159	181	0.041527656448172134	0.109207223128	0.081,0.431,0.577	0.477,0.532,0.237	-0.052
1357	gene:Solyc01g096710.2	NA	1	-	87730030	87730096	87730756	87730882	87728239	87728375	87731292	87731386	1357	30,8,11	50,24,23	19,30,26	17,41,49	275	215	0.04195572638597417	0.109895340598	0.319,0.207,0.272	0.466,0.364,0.293	-0.108
1358	gene:Solyc01g096710.2	NA	1	-	87730030	87730096	87730791	87730882	87728239	87728375	87731292	87731386	1358	17,5,8	50,24,23	13,23,20	17,41,49	240	215	0.04186664356228121	0.109895340598	0.233,0.157,0.238	0.407,0.334,0.268	-0.127
1824	gene:Solyc05g052630.2	NA	5	-	62847187	62847237	62847812	62847846	62846079	62846323	62849168	62849284	1824	5,5,4	78,71,59	1,1,6	56,90,96	183	199	0.04198769030086401	0.109895340598	0.065,0.071,0.069	0.019,0.012,0.064	0.037
834	gene:Solyc03g120540.2	NA	3	+	68909360	68909455	68909662	68909798	68909200	68909260	68910002	68910119	834	0,1,0	14,2,1	1,2,0	5,7,6	244	285	0.04214634879517219	0.110137156757	0.0,0.369,0.0	0.189,0.25,0.0	-0.023
1272	gene:Solyc01g087610.2	NA	1	-	82573262	82573474	82573997	82574071	82572121	82572243	82574833	82575296	1272	22,16,2	126,103,62	2,18,10	95,129,149	223	361	0.04258893198318777	0.111119003071	0.22,0.201,0.05	0.033,0.184,0.098	0.052
1069	gene:Solyc11g005450.1	NA	11	-	359958	360089	360183	360217	359372	359463	360385	360447	1069	187,99,101	1079,408,318	96,133,146	296,576,522	183	280	0.04277025839039074	0.111290982512	0.21,0.271,0.327	0.332,0.261,0.3	-0.028
1079	gene:Solyc09g065690.2	NA	9	-	63917649	63917736	63920443	63920462	63917196	63917504	63920589	63920709	1079	2,0,2	29,6,17	3,1,2	10,21,17	168	236	0.04278877125459399	0.111290982512	0.088,0.0,0.142	0.296,0.063,0.142	-0.09
359	gene:Solyc08g059760.2	NA	8	-	45231832	45231954	45234151	45234235	45231391	45231458	45234600	45234697	359	8,2,1	9,5,2	15,5,6	6,0,9	233	271	0.043088241893407105	0.111894778167	0.508,0.318,0.368	0.744,1.0,0.437	-0.329
1068	gene:Solyc11g005450.1	NA	11	-	359940	360089	360183	360216	359372	359463	360385	360447	1068	0,0,1	0,0,2	1,0,0	0,0,1	182	298	0.04355230385654254	0.112747552974	NA,NA,0.45	1.0,NA,0.0	-0.05
875	gene:Solyc07g005560.2	NA	7	+	448171	448230	448613	448819	446869	447088	449040	449163	875	1,2,0	12,1,0	0,0,0	14,5,0	208	355	0.043507589629424845	0.112747552974	0.125,0.773,NA	0.0,0.0,NA	0.449
1532	gene:Solyc07g062430.2	NA	7	+	65176878	65176920	65178443	65178515	65176728	65176785	65178893	65178950	1532	17,5,0	68,31,23	9,19,6	31,25,54	191	221	0.04372759719819606	0.11302529789	0.224,0.157,0.0	0.251,0.468,0.114	-0.151
1280	gene:Solyc05g005620.2	NA	5	-	437775	437841	438412	438498	437392	437646	439017	439585	1280	22,23,24	1,1,3	45,51,48	5,4,3	235	215	0.04399665128993303	0.113442964798	0.953,0.955,0.88	0.892,0.921,0.936	0.013
1721	gene:Solyc03g079850.2	NA	3	-	51660827	51660976	51661815	51662055	51660124	51660208	51665942	51666017	1721	3,3,2	6,3,2	3,3,2	0,0,4	389	298	0.044025699334820985	0.113442964798	0.277,0.434,0.434	1.0,1.0,0.277	-0.377
288	gene:Solyc11g039950.1	NA	11	-	40563512	40563698	40567599	40567679	40563334	40563382	40569929	40570089	288	9,7,2	27,14,1	4,2,4	6,14,13	229	335	0.044144546887736356	0.113508138004	0.328,0.422,0.745	0.494,0.173,0.31	0.173
649	gene:Solyc01g050070.2	NA	1	-	48378968	48379037	48390253	48390349	48378529	48378573	48396127	48396446	649	72,26,52	0,0,0	28,47,57	1,6,0	245	218	0.04418758440951667	0.113508138004	1.0,1.0,1.0	0.961,0.875,1.0	0.055
1666	gene:Solyc11g039880.1	NA	11	+	41536400	41536520	41541443	41541517	41532891	41533093	41541663	41541774	1666	5,7,17	8,3,4	6,10,16	6,9,17	269	223	0.044486257393578615	0.114099012019	0.341,0.659,0.779	0.453,0.479,0.438	0.136
1087	gene:Solyc09g014890.2	NA	9	+	7128263	7128336	7128786	7128877	7128021	7128185	7129067	7129158	1087	0,1,0	0,0,0	1,6,6	2,2,4	222	240	0.04678592531374834	0.119812338785	NA,1.0,NA	0.351,0.764,0.619	0.422
1102	gene:Solyc01g100860.2	NA	1	-	90766596	90766758	90772164	90772325	90765534	90765605	90772963	90773122	1102	3367,1398,1350	3705,1798,2213	1528,2170,3011	1862,2769,3408	310	311	0.04842853840821072	0.123828047438	0.477,0.438,0.38	0.452,0.44,0.47	-0.022
1671	gene:Solyc02g078460.2	NA	2	-	43122726	43122854	43124231	43124374	43122011	43122580	43124516	43124751	1671	3,2,0	23,16,5	0,1,0	13,8,21	292	277	0.048966726937909155	0.125011828219	0.11,0.106,0.0	0.0,0.106,0.0	0.037
864	gene:Solyc01g098520.2	NA	1	-	89017978	89018085	89018123	89018260	89016400	89016427	89018329	89018374	864	6,5,1	37,10,4	8,3,2	8,16,14	286	256	0.04916303376733883	0.125320494051	0.127,0.309,0.183	0.472,0.144,0.113	-0.037
780	gene:Solyc04g008640.2	NA	4	+	2260240	2260329	2263164	2263384	2259625	2259718	2264721	2264808	780	77,57,40	156,69,64	39,48,74	81,129,125	238	369	0.04947628704057904	0.1259258638	0.434,0.562,0.492	0.427,0.366,0.479	0.072
1029	gene:Solyc04g049090.2	NA	4	-	39554505	39554555	39554935	39555030	39554174	39554215	39555128	39555203	1029	262,106,46	200,88,58	63,126,110	52,112,109	244	199	0.04975439188704748	0.126440060117	0.517,0.496,0.393	0.497,0.478,0.451	-0.007
923	gene:Solyc05g015630.2	NA	5	+	11598479	11598574	11599018	11599050	11598004	11598404	11600226	11600536	923	5,1,0	0,0,0	1,0,1	1,0,2	244	181	0.04994789233788749	0.126738010787	1.0,1.0,NA	0.426,NA,0.271	0.651
1006	gene:Solyc01g106030.2	NA	1	+	94010143	94010326	94011378	94011525	94009712	94009846	94011764	94011872	1006	5,7,1	2,0,0	0,2,6	0,3,0	332	296	0.05020822979527934	0.127051165685	0.69,1.0,1.0	NA,0.373,1.0	0.21
514	gene:Solyc08g006600.2	NA	8	-	1193044	1193090	1194283	1194379	1190140	1190280	1194491	1194534	514	24,9,25	5,4,1	17,24,20	8,6,3	245	195	0.05022419726553656	0.127051165685	0.793,0.642,0.952	0.628,0.761,0.841	0.052
621	gene:Solyc03g093390.2	NA	3	-	54655775	54655965	54656034	54656144	54655131	54655685	54656737	54656997	621	51,16,20	1146,552,681	10,0,30	453,532,607	259	339	0.050387519755020226	0.127270604609	0.055,0.037,0.037	0.028,0.0,0.061	0.013
670	gene:Solyc07g064980.2	NA	7	+	66924964	66925040	66925242	66925383	66924323	66924433	66926519	66927601	670	43,19,14	160,63,78	8,25,32	91,107,128	225	290	0.05178763733031621	0.130608578517	0.257,0.28,0.188	0.102,0.231,0.244	0.049
1144	gene:Solyc01g079650.2	NA	1	+	78779574	78779668	78779721	78779784	78779256	78779303	78780127	78780217	1144	53,39,32	49,42,27	29,54,57	58,60,66	243	212	0.05203811132188294	0.130843178543	0.486,0.448,0.508	0.304,0.44,0.43	0.089
222	gene:Solyc05g055000.2	NA	5	+	64784581	64784591	64784668	64784740	64780049	64780149	64784899	64785293	222	6,1,3	101,73,136	5,5,10	102,109,133	159	221	0.052025075414411884	0.130843178543	0.076,0.019,0.03	0.064,0.06,0.095	-0.031
1718	gene:Solyc12g095900.1	NA	12	-	65006714	65006763	65008944	65009069	65006466	65006518	65009256	65010029	1718	0,2,0	0,1,0	2,1,10	0,0,0	274	198	0.05424751869732994	0.136192410989	NA,0.591,NA	1.0,1.0,1.0	-0.409
477	gene:Solyc06g084360.2	NA	6	+	49501727	49501793	49502698	49502811	49501320	49501458	49503141	49503252	477	165,63,90	250,84,52	99,118,145	72,126,129	215	262	0.05450545132960927	0.136633574826	0.446,0.478,0.678	0.626,0.533,0.578	-0.045
1463	gene:Solyc08g078820.2	NA	8	+	62532990	62533032	62533152	62533208	62532493	62532672	62535189	62535242	1463	10,3,1	340,147,110	1,2,1	120,229,208	191	205	0.054792336961674175	0.137145879564	0.031,0.021,0.01	0.009,0.009,0.005	0.013
710	gene:Solyc01g081050.2	NA	1	+	80380593	80380674	80380719	80380868	80378905	80378950	80380964	80381074	710	1,0,0	2,0,0	0,0,0	2,2,1	230	298	0.05546579638998346	0.138555624628	0.393,NA,NA	0.0,0.0,0.0	0.393
859	gene:Solyc01g098520.2	NA	1	-	89017523	89017645	89017771	89017842	89016400	89016427	89017978	89018085	859	3,1,2	18,6,3	4,0,0	16,12,12	220	271	0.055522290013438176	0.138555624628	0.17,0.17,0.451	0.235,0.0,0.0	0.185
38	gene:Solyc06g084160.2	NA	6	+	49374228	49374291	49374513	49374630	49373255	49373402	49374713	49374992	38	267,156,151	363,184,142	133,294,347	240,204,330	212	266	0.05594384801342019	0.13939831394	0.48,0.515,0.572	0.41,0.644,0.569	-0.019
685	gene:Solyc04g079070.2	NA	4	-	63655678	63655752	63656246	63656391	63654573	63654696	63657109	63657258	685	36,11,16	147,81,82	13,33,24	50,78,129	294	223	0.05630027949991636	0.140076443905	0.157,0.093,0.129	0.165,0.243,0.124	-0.051
916	gene:Solyc02g092910.2	NA	2	+	53860043	53860079	53862042	53862134	53859288	53859434	53862620	53862722	916	38,44,24	6,0,1	43,55,43	0,1,1	185	241	0.058695546283076036	0.145817635161	0.892,1.0,0.969	1.0,0.986,0.982	-0.036
99	gene:Solyc03g062830.2	NA	3	-	32320006	32320050	32320771	32320872	32319572	32319889	32322494	32322553	99	0,2,0	5,1,0	0,1,0	0,0,0	250	193	0.058920327630193114	0.146157588838	0.0,0.607,NA	NA,1.0,NA	-0.697
310	gene:Solyc06g009220.2	NA	6	+	3177942	3178022	3178515	3178620	3175918	3175991	3178694	3178793	310	44,25,34	91,68,65	20,23,48	49,66,99	229	254	0.059779746414662244	0.148068462804	0.349,0.29,0.367	0.312,0.279,0.35	0.022
902	gene:Solyc06g043070.2	NA	6	-	29793972	29794157	29795104	29795311	29791220	29791303	29795396	29795477	902	7,4,0	75,43,42	1,3,2	57,76,80	356	334	0.05992584494068269	0.148209455791	0.081,0.08,0.0	0.016,0.036,0.023	0.029
988	gene:Solyc03g112450.2	NA	3	-	62853145	62853239	62854148	62854195	62852921	62853054	62854431	62854652	988	15,9,3	5,2,0	2,11,5	0,2,5	196	243	0.06033303506278025	0.148994805757	0.788,0.848,1.0	1.0,0.872,0.554	0.07
107	gene:Solyc11g008150.1	NA	11	-	2420393	2420552	2420624	2420676	2420007	2420151	2420778	2421126	107	20,34,21	42,31,21	23,38,29	29,59,62	201	308	0.06084529685097561	0.150036918941	0.422,0.627,0.605	0.549,0.497,0.418	0.063
956	gene:Solyc11g065750.1	NA	11	-	51348037	51348108	51348108	51348121	51346813	51347048	51348204	51348300	956	32,31,39	207,66,50	39,46,39	77,136,124	162	220	0.06159439184525472	0.151659080366	0.174,0.389,0.514	0.408,0.315,0.299	0.018
1551	gene:Solyc01g008060.2	NA	1	+	2208968	2209112	2210046	2210154	2208748	2208889	2210452	2210504	1551	228,120,130	249,132,159	98,155,158	143,190,230	293	257	0.06206244946543826	0.152585489662	0.445,0.444,0.418	0.375,0.417,0.376	0.046
1412	gene:Solyc08g048250.2	NA	8	+	14487049	14487129	14487779	14487880	14486300	14486334	14488121	14488282	1412	0,9,1	4,0,0	4,11,5	0,0,0	229	250	0.062236234582523524	0.15278673837	0.0,1.0,1.0	1.0,1.0,1.0	-0.333
1804	gene:Solyc06g069690.2	NA	6	-	43406205	43406440	43406822	43406956	43405148	43405245	43407043	43407205	1804	55,41,48	21,24,24	72,57,81	32,34,60	283	384	0.06242607254735067	0.153026744209	0.78,0.699,0.731	0.753,0.695,0.647	0.038
927	gene:Solyc03g093840.1	NA	3	-	55519150	55519201	55519201	55519326	55518212	55518275	55519443	55519537	927	31,9,7	48,32,23	7,4,14	18,9,36	274	200	0.06362938760303417	0.155746748448	0.32,0.17,0.182	0.221,0.245,0.221	-0.005
790	gene:Solyc12g035130.1	NA	12	-	60089869	60090139	60090656	60090725	60088930	60089281	60092140	60092245	790	1396,620,834	4945,2383,1549	1074,1575,1719	2294,4624,4314	218	419	0.0642266457863312	0.156977478378	0.352,0.333,0.509	0.474,0.396,0.434	-0.037
1454	gene:Solyc04g074130.2	NA	4	+	60138149	60138229	60138737	60138960	60137154	60137458	60139314	60139782	1454	2,0,0	1,3,0	0,1,0	0,3,0	229	372	0.06450890919773677	0.157204995728	0.765,0.0,NA	NA,0.351,NA	0.032
872	gene:Solyc07g005560.2	NA	7	+	448084	448230	448613	448819	446869	447088	449040	449163	872	0,3,0	12,1,0	0,0,0	14,5,0	295	355	0.06443457376545601	0.157204995728	0.0,0.783,NA	0.0,0.0,NA	0.392
46	gene:Solyc09g061290.2	NA	9	-	58606270	58606379	58606379	58606391	58605135	58605213	58606482	58606532	46	11,3,5	2,3,1	3,8,11	4,4,5	161	258	0.06489786003345135	0.157921293376	0.898,0.616,0.889	0.546,0.762,0.779	0.105
1740	gene:Solyc02g062920.2	NA	2	+	34863943	34863976	34864153	34864243	34863810	34863869	34864473	34864544	1740	3,2,3	39,31,17	0,2,2	27,31,45	182	239	0.06525862451458246	0.158567008689	0.092,0.078,0.188	0.0,0.078,0.055	0.075
1081	gene:Solyc02g084550.2	NA	2	+	47637009	47637179	47637499	47637569	47635624	47635995	47640055	47640125	1081	230,63,25	95,30,40	45,91,64	31,78,35	319	219	0.0662771248004884	0.160651890135	0.624,0.59,0.3	0.499,0.445,0.557	0.004
1321	gene:Solyc03g114170.2	NA	3	+	64182860	64182883	64183529	64183563	64182595	64182691	64185515	64186112	1321	2,4,0	16,0,15	0,4,11	6,4,17	172	183	0.06630998594039551	0.160651890135	0.117,1.0,0.0	0.0,0.515,0.408	0.065
1277	gene:Solyc12g005870.1	NA	12	+	509264	509306	509912	510081	509004	509090	510629	510713	1277	24,8,7	5,4,2	8,4,8	2,3,6	191	318	0.06665957383944898	0.16126377252	0.889,0.769,0.854	0.869,0.689,0.689	0.088
901	gene:Solyc06g043070.2	NA	6	-	29791220	29791303	29793972	29794157	29791008	29791109	29795104	29795158	901	46,29,28	33,19,8	16,37,51	12,22,20	334	232	0.06797765487908863	0.164213462804	0.492,0.515,0.709	0.481,0.539,0.639	0.019
1061	gene:Solyc02g069010.2	NA	2	+	38961934	38962068	38964738	38964827	38961247	38961315	38965511	38965569	1061	90,65,30	51,17,12	18,49,56	18,22,21	283	238	0.06829449316278031	0.164739401504	0.597,0.763,0.678	0.457,0.652,0.692	0.079
588	gene:Solyc11g018530.1	NA	11	-	8642907	8643081	8643355	8643425	8642707	8642812	8643512	8643694	588	329,162,181	775,260,212	147,175,216	207,379,422	219	323	0.06865250179999469	0.165123672926	0.385,0.479,0.557	0.512,0.405,0.43	0.025
678	gene:Solyc07g043240.2	NA	7	-	56883257	56883464	56884021	56884141	56881878	56882133	56884352	56884745	678	0,0,0	59,17,7	2,0,2	11,14,12	269	356	0.06859522212223815	0.165123672926	0.0,0.0,0.0	0.194,0.0,0.181	-0.125
943	gene:Solyc02g080590.2	NA	2	+	44788907	44788952	44788952	44789020	44788665	44788817	44790014	44790070	943	5,5,0	294,71,31	0,5,3	36,92,63	194	217	0.06903564130584239	0.165805254119	0.019,0.073,0.0	0.0,0.057,0.051	-0.005
914	gene:Solyc02g089220.2	NA	2	-	51096379	51096549	51096765	51096838	51094429	51094861	51097115	51097163	914	48,19,16	27,21,11	27,50,50	11,25,28	222	319	0.06930826552896055	0.166219822957	0.719,0.565,0.676	0.779,0.742,0.72	-0.094
1125	gene:Solyc01g095460.2	NA	1	+	86707182	86707333	86707333	86707382	86706786	86706947	86707880	86708104	1125	82,50,62	67,29,25	65,67,81	18,48,37	300	198	0.07138544856373089	0.170708799299	0.447,0.532,0.621	0.704,0.48,0.591	-0.058
275	gene:Solyc07g042510.2	NA	7	-	55782230	55782361	55782447	55782561	55781671	55782041	55783087	55783484	275	234,64,55	0,1,6	37,118,90	2,1,1	263	280	0.07137752011843404	0.170708799299	1.0,0.986,0.907	0.952,0.992,0.99	-0.014
1425	gene:Solyc11g072970.1	NA	11	-	56119747	56119813	56120379	56120454	56118457	56118516	56120535	56120616	1425	59,19,19	1,0,3	34,37,79	0,1,1	224	215	0.07155470657028007	0.170867704482	0.983,1.0,0.859	1.0,0.973,0.987	-0.039
1704	gene:Solyc03g007570.2	NA	3	-	2125249	2125296	2125433	2125460	2124893	2125164	2125586	2125777	1704	204,107,64	330,165,200	83,133,135	181,310,296	176	196	0.0728954793550969	0.173819636568	0.408,0.419,0.263	0.338,0.323,0.337	0.031
330	gene:Solyc09g007990.2	NA	9	-	1468110	1468243	1470694	1470943	1467913	1467968	1472117	1472231	330	4,2,0	4,9,2	2,4,1	2,3,1	398	282	0.07301016262169004	0.173843682346	0.415,0.136,0.0	0.415,0.486,0.415	-0.255
540	gene:Solyc06g054140.2	NA	6	+	36965177	36965243	36965487	36965596	36963980	36964025	36967925	36968169	540	8,2,0	17,6,14	0,10,1	2,6,6	215	258	0.07371423448878754	0.175269038227	0.361,0.286,0.0	0.0,0.667,0.167	-0.062
248	gene:Solyc04g049690.2	NA	4	-	43055656	43055681	43059026	43059249	43055255	43055528	43059522	43059663	248	21,22,8	8,7,2	19,15,19	6,6,8	372	174	0.07571807448415362	0.179776342561	0.551,0.595,0.652	0.597,0.539,0.526	0.045
475	gene:Solyc06g084360.2	NA	6	+	49501631	49501793	49502698	49502811	49501320	49501458	49503141	49503252	475	0,0,2	250,84,52	1,1,6	72,126,129	311	262	0.07591771982746794	0.17999322447	0.0,0.0,0.031	0.012,0.007,0.038	-0.009
267	gene:Solyc07g042510.2	NA	7	-	55782158	55782203	55782230	55782361	55781671	55782041	55782447	55782561	267	433,140,69	4,2,0	74,127,157	0,6,3	280	194	0.07612274830157692	0.180222233158	0.987,0.98,1.0	1.0,0.936,0.973	0.019
1117	gene:Solyc06g007700.2	NA	6	-	1686152	1686208	1687120	1687308	1685816	1686053	1687658	1687801	1117	6,2,2	11,4,3	8,12,2	8,21,12	337	205	0.07635688931120756	0.180519416835	0.249,0.233,0.289	0.378,0.258,0.092	0.014
506	gene:Solyc10g075030.1	NA	10	+	58725505	58725633	58726630	58726713	58724643	58724756	58727626	58727708	506	23,14,3	6,0,0	18,18,10	0,2,3	277	232	0.07754528766202519	0.183068562634	0.763,1.0,1.0	1.0,0.883,0.736	0.048
1447	gene:Solyc11g072970.1	NA	11	-	56119747	56119804	56120379	56120454	56119416	56119499	56120535	56120616	1447	70,21,29	85,24,40	37,37,82	34,68,66	224	206	0.07809876732367162	0.183852905513	0.431,0.446,0.4	0.5,0.334,0.533	-0.03
1678	gene:Solyc01g100870.2	NA	1	-	90772164	90772216	90772227	90772325	90771064	90771135	90772963	90773125	1678	1765,658,524	385,171,269	594,1000,1297	249,306,468	247	201	0.07806332497252982	0.183852905513	0.789,0.758,0.613	0.66,0.727,0.693	0.027
153	gene:Solyc12g040810.1	NA	12	+	42548725	42548803	42549505	42549607	42548393	42548460	42549717	42549816	153	10,3,0	2,0,0	0,10,4	0,2,3	227	251	0.07856508208420242	0.18468906142	0.847,1.0,NA	NA,0.847,0.596	0.202
1386	gene:Solyc04g076830.2	NA	4	-	61706851	61706924	61707702	61707761	61706603	61706711	61709090	61709236	1386	1,0,2	3,4,4	0,3,0	1,2,4	208	222	0.08028365610411954	0.187931600627	0.262,0.0,0.348	0.0,0.616,0.0	-0.002
1741	gene:Solyc02g062920.2	NA	2	+	34863943	34863976	34864214	34864243	34863810	34863869	34864473	34864544	1741	3,2,3	14,11,4	0,2,2	6,11,12	182	178	0.08014840718961232	0.187931600627	0.173,0.151,0.423	0.0,0.151,0.14	0.152
814	gene:Solyc01g067720.2	NA	1	-	76662607	76662659	76662976	76663123	76662395	76662457	76663242	76663454	814	7,1,2	12,10,1	1,3,4	13,18,17	296	201	0.08018372119415593	0.187931600627	0.284,0.064,0.576	0.05,0.102,0.138	0.211
1156	gene:Solyc01g100820.2	NA	1	-	90748156	90748404	90749334	90749424	90746643	90746853	90750367	90750478	1156	96,87,74	196,115,85	74,100,111	84,143,111	239	397	0.0804587399786097	0.188076548304	0.449,0.557,0.591	0.594,0.537,0.624	-0.053
327	gene:Solyc02g083540.2	NA	2	-	46899288	46899360	46899360	46899406	46898493	46898600	46899549	46899645	327	8,4,5	289,114,92	3,6,0	70,129,111	195	221	0.0815111032435712	0.190268895493	0.03,0.038,0.058	0.046,0.05,0.0	0.01
615	gene:Solyc03g093390.2	NA	3	-	54655765	54655965	54656034	54656144	54655131	54655685	54656737	54656997	615	51,16,20	3645,1947,1697	10,0,30	1191,1532,1766	259	349	0.08165373197335958	0.190334505666	0.019,0.011,0.016	0.011,0.0,0.022	0.004
7	gene:Solyc07g063390.2	NA	7	-	65864221	65864296	65864371	65864447	65864045	65864133	65864522	65864581	7	261,142,71	239,121,89	70,153,184	107,162,207	225	224	0.08599240710947952	0.200167199742	0.521,0.539,0.443	0.394,0.485,0.469	0.052
1234	gene:Solyc06g062660.2	NA	6	-	39540449	39540615	39541921	39541972	39540192	39540326	39543536	39543686	1234	119,81,38	163,65,46	48,81,66	45,103,43	200	315	0.08648445846485739	0.201031006949	0.535,0.662,0.565	0.627,0.553,0.707	-0.042
8	gene:Solyc07g063390.2	NA	7	-	65864221	65864296	65864362	65864447	65864045	65864133	65864522	65864581	8	255,142,70	239,121,89	74,146,177	107,162,207	234	224	0.08695512949099056	0.201842772645	0.505,0.529,0.43	0.398,0.463,0.45	0.051
1032	gene:Solyc04g049090.2	NA	4	-	39554174	39554215	39554505	39554555	39553907	39554081	39554935	39555030	1032	163,58,16	152,51,29	33,97,81	38,64,59	199	190	0.08765813565344528	0.203190824904	0.506,0.521,0.345	0.453,0.591,0.567	-0.08
1508	gene:Solyc04g079970.2	NA	4	+	64286547	64286599	64286701	64286811	64286202	64286311	64286895	64287390	1508	1,0,3	8,3,5	0,0,0	3,2,4	201	259	0.08786418580711765	0.203384786645	0.139,0.0,0.436	0.0,0.0,0.0	0.192
36	gene:Solyc06g084160.2	NA	6	+	49374228	49374291	49374505	49374630	49373255	49373402	49374713	49374992	36	267,156,151	359,183,132	133,294,347	230,202,323	212	274	0.08849949533373384	0.204570460702	0.49,0.524,0.597	0.428,0.653,0.581	-0.017
120	gene:Solyc03g006190.2	NA	3	-	827854	827920	828092	828132	827674	827686	831890	832088	120	0,4,0	3,2,2	0,4,2	0,3,4	189	215	0.08934222846245576	0.206231644034	0.0,0.695,0.0	NA,0.603,0.363	-0.251
1587	gene:Solyc01g068060.2	NA	1	-	77085575	77085615	77086245	77086289	77084624	77084743	77088435	77088488	1587	0,1,0	0,0,0	6,12,10	0,2,0	193	189	0.09030494458773823	0.207956924447	NA,1.0,NA	1.0,0.855,1.0	0.048
854	gene:Solyc03g117420.2	NA	3	-	66568342	66568412	66568808	66568901	66567192	66567487	66569092	66569138	854	21,6,0	178,189,55	3,19,8	136,284,239	242	219	0.09033989136637577	0.207956924447	0.096,0.028,0.0	0.02,0.057,0.029	0.006
838	gene:Solyc01g034150.2	NA	1	-	36255080	36255272	36255432	36255489	36251783	36251820	36256428	36256568	838	3,5,7	2,2,2	3,11,1	6,4,4	206	341	0.0907553065071329	0.208624231556	0.713,0.805,0.853	0.453,0.82,0.293	0.268
1818	gene:Solyc05g052630.2	NA	5	-	62847187	62847339	62847812	62847846	62846079	62846323	62849168	62849284	1818	5,5,4	73,62,50	1,1,6	40,70,95	183	301	0.0916463428180802	0.210381521773	0.101,0.117,0.116	0.039,0.023,0.094	0.059
345	gene:Solyc11g069150.1	NA	11	-	53753960	53754021	53754174	53754268	53752703	53752753	53754675	53754740	345	10,4,0	9,3,2	10,0,3	7,9,10	243	210	0.09242507066380011	0.211876506818	0.49,0.535,0.0	0.552,0.0,0.206	0.089
1193	gene:Solyc12g036300.1	NA	12	-	52639409	52639478	52642682	52642723	52638258	52638361	52644530	52644590	1193	2,0,0	1,0,0	1,0,4	0,0,1	190	218	0.09272146030474307	0.212263177722	0.696,NA,NA	1.0,NA,0.821	-0.215
373	gene:Solyc08g006060.2	NA	8	-	821847	821951	822137	822266	820105	820231	823575	823843	373	3,0,0	5,4,0	0,0,1	6,2,5	278	253	0.09313037474487966	0.212906028646	0.353,0.0,NA	0.0,0.0,0.154	0.125
1118	gene:Solyc06g007700.2	NA	6	-	1686152	1686208	1687120	1687363	1685816	1686053	1687658	1687801	1118	7,2,2	11,4,3	2,4,4	8,21,12	392	205	0.09394443734266752	0.214177853036	0.25,0.207,0.259	0.116,0.091,0.148	0.12
1291	gene:Solyc09g018830.2	NA	9	+	17564753	17564811	17564876	17565058	17564554	17564686	17565213	17565330	1291	14,14,12	57,48,32	15,4,19	66,60,70	207	331	0.09385608559205318	0.214177853036	0.282,0.318,0.375	0.267,0.096,0.303	0.103
1610	gene:Solyc03g111160.2	NA	3	+	61812741	61812818	61812925	61813006	61812587	61812664	61813656	61813789	1610	25,14,6	47,47,23	13,15,15	28,45,58	226	230	0.09444900149652918	0.215033206147	0.351,0.233,0.21	0.321,0.253,0.208	0.004
653	gene:Solyc01g050070.2	NA	1	-	48380414	48380564	48390253	48390349	48378529	48378573	48396127	48396446	653	72,26,52	2,0,2	28,47,57	2,0,2	245	299	0.09503522143304975	0.215877143967	0.978,1.0,0.969	0.945,1.0,0.972	0.01
910	gene:Solyc07g017610.2	NA	7	+	7673987	7674096	7674590	7674681	7673433	7673574	7674781	7675117	910	4,2,1	7,2,0	5,1,2	2,0,2	258	240	0.09507946412992899	0.215877143967	0.347,0.482,1.0	0.699,1.0,0.482	-0.117
1748	gene:Solyc02g062920.2	NA	2	+	34863943	34863976	34864156	34864306	34863810	34863869	34864473	34864544	1748	3,2,3	2,7,0	0,2,2	1,7,3	182	299	0.09636527066954578	0.218498062555	0.711,0.319,1.0	0.0,0.319,0.523	0.396
441	gene:Solyc03g113100.2	NA	3	-	63379620	63379665	63380709	63380762	63378294	63378783	63381861	63381950	441	0,1,0	0,1,0	3,6,2	0,0,0	202	194	0.09682070663127904	0.219231627277	NA,0.49,NA	1.0,1.0,1.0	-0.51
889	gene:Solyc01g034020.2	NA	1	-	35345374	35345594	35345594	35345654	35344957	35345209	35345765	35345957	889	252,158,97	524,208,259	77,136,157	260,264,319	209	369	0.09843799096660463	0.2225903959	0.459,0.573,0.398	0.343,0.476,0.465	0.049
491	gene:Solyc03g123960.2	NA	3	+	70658567	70658765	70660827	70660881	70656493	70656784	70661461	70661516	491	83,37,72	59,41,66	56,40,66	67,54,65	347	203	0.09879998148723933	0.223105392978	0.451,0.346,0.39	0.328,0.302,0.373	0.061
849	gene:Solyc03g117420.2	NA	3	-	66568342	66568413	66568841	66568901	66567192	66567487	66569092	66569138	849	16,5,0	548,496,163	3,13,6	393,803,879	209	220	0.10003819870046199	0.225594960977	0.03,0.01,0.0	0.008,0.017,0.007	0.003
1023	gene:Solyc11g069530.1	NA	11	-	54143413	54143485	54143522	54143649	54143233	54143335	54143856	54144032	1023	2,1,4	1,0,2	2,3,4	2,0,0	276	221	0.10402229098815204	0.234261582144	0.616,1.0,0.616	0.445,1.0,1.0	-0.071
6	gene:Solyc07g063390.2	NA	7	-	65864221	65864296	65864351	65864447	65864045	65864133	65864522	65864581	6	256,141,70	239,121,89	74,150,177	107,162,207	245	224	0.10500897668241163	0.236163625502	0.495,0.516,0.418	0.387,0.458,0.439	0.048
847	gene:Solyc03g117420.2	NA	3	-	66568342	66568413	66568808	66568901	66567192	66567487	66569092	66569138	847	21,6,0	548,496,163	3,19,8	393,803,879	242	220	0.10725003628846753	0.240877784205	0.034,0.011,0.0	0.007,0.021,0.008	0.003
388	gene:Solyc09g091440.2	NA	9	-	70723809	70723878	70724368	70724441	70723398	70723707	70724528	70724596	388	1,3,7	175,39,61	2,4,0	56,86,90	222	218	0.10875880664882567	0.243936756613	0.006,0.07,0.101	0.034,0.044,0.0	0.033
193	gene:Solyc11g005910.1	NA	11	+	721425	721536	723070	723179	718676	720257	723253	723442	193	1,1,0	6,0,0	0,2,0	2,2,0	260	258	0.10961373420103383	0.24459486528	0.142,1.0,NA	0.0,0.498,NA	0.322
395	gene:Solyc03g083190.1	NA	3	+	53031585	53031810	53032135	53032220	53031155	53031308	53033039	53033198	395	4,7,4	0,4,0	1,9,6	0,0,0	374	234	0.10949403870048138	0.24459486528	1.0,0.523,1.0	1.0,1.0,1.0	-0.159
492	gene:Solyc03g123960.2	NA	3	+	70658573	70658765	70660827	70660881	70656493	70656784	70661461	70661516	492	76,35,62	59,41,66	53,35,59	67,54,65	341	203	0.10939870618754122	0.24459486528	0.434,0.337,0.359	0.32,0.278,0.351	0.06
709	gene:Solyc01g081050.2	NA	1	+	80378905	80378950	80378984	80379141	80377949	80378009	80380964	80381074	709	44,34,17	2,2,2	30,38,44	0,1,6	194	306	0.10964089929811502	0.24459486528	0.972,0.964,0.931	1.0,0.984,0.92	-0.012
960	gene:Solyc03g006310.2	NA	3	+	912391	912453	913526	913594	909874	909999	914135	914330	960	41,23,43	20,2,15	30,26,25	8,13,15	211	217	0.11054513793666268	0.246281527146	0.678,0.922,0.747	0.794,0.673,0.632	0.083
776	gene:Solyc08g067090.2	NA	8	+	56004689	56004771	56004934	56004978	56004423	56004462	56006265	56006383	776	7,13,7	1,5,2	4,8,10	2,4,5	231	193	0.11187393388135507	0.248908270563	0.854,0.685,0.745	0.626,0.626,0.626	0.135
505	gene:Solyc06g076040.2	NA	6	-	47212926	47213090	47214373	47214433	47212648	47212765	47214537	47215110	505	2,0,2	13,9,6	0,1,0	6,23,13	209	313	0.11206353202291289	0.248996778372	0.187,0.0,0.333	0.0,0.061,0.0	0.153
1359	gene:Solyc02g050260.2	NA	2	+	4519847	4519896	4521431	4521555	4519647	4519713	4526458	4526740	1359	136,67,62	187,16,27	32,53,70	26,45,69	198	273	0.11273858505226485	0.250162254148	0.501,0.852,0.76	0.629,0.619,0.583	0.094
1437	gene:Solyc11g072970.1	NA	11	-	56119748	56119804	56120379	56120447	56117176	56117325	56120535	56120616	1437	0,0,0	12,4,4	0,0,4	1,6,3	217	205	0.11345197542098309	0.251409577533	0.0,0.0,0.0	0.0,0.0,0.557	-0.186
279	gene:Solyc05g052930.2	NA	5	+	63114049	63114170	63115213	63115376	63113490	63113568	63116242	63116510	279	4,0,3	105,39,29	0,0,0	36,57,49	270	312	0.11431175760483589	0.25297755145	0.042,0.0,0.107	0.0,0.0,0.0	0.05
1759	gene:Solyc08g044510.2	NA	8	+	19653227	19653297	19657232	19657291	19652748	19652935	19658863	19658939	1759	247,262,207	207,122,91	213,300,505	102,166,211	219	208	0.11555375912480859	0.255386100619	0.531,0.671,0.684	0.665,0.632,0.694	-0.035
284	gene:Solyc11g039950.1	NA	11	-	40563539	40563579	40567599	40567679	40563334	40563382	40569929	40570089	284	9,7,2	3,1,0	4,2,4	0,0,0	229	189	0.11662381993132116	0.257408749968	0.712,0.852,1.0	1.0,1.0,1.0	-0.145
1363	gene:Solyc06g071040.2	NA	6	-	43642469	43642566	43644019	43644075	43641883	43641934	43644562	43644632	1363	53,13,24	15,4,11	18,39,37	12,10,24	205	246	0.11753253156519332	0.259070381248	0.809,0.796,0.724	0.643,0.824,0.649	0.071
765	gene:Solyc12g038430.1	NA	12	-	47767610	47767769	47767991	47768081	47767427	47767532	47768229	47768604	765	23,11,3	84,38,14	10,19,21	12,60,55	239	308	0.11770796490745446	0.259113427386	0.261,0.272,0.216	0.518,0.29,0.33	-0.13
1720	gene:Solyc01g008520.2	NA	1	+	2622230	2622378	2623956	2624114	2620842	2621028	2625042	2625113	1720	12,10,2	18,16,18	10,10,21	13,20,29	297	307	0.12145412035692443	0.267006280467	0.408,0.392,0.103	0.443,0.341,0.428	-0.103
504	gene:Solyc01g094530.2	NA	1	-	85964963	85965076	85965879	85965967	85964190	85964253	85966079	85966157	504	24,3,5	84,41,29	5,7,10	18,48,53	237	262	0.1216399801105327	0.267061620797	0.24,0.075,0.16	0.235,0.139,0.173	-0.024
561	gene:Solyc05g005840.2	NA	5	+	658912	659026	659405	659622	658355	658418	659813	659972	561	34,21,25	653,178,101	21,25,29	152,235,212	263	366	0.12211119846205538	0.267742495836	0.068,0.141,0.256	0.161,0.129,0.16	0.005
1142	gene:Solyc01g079820.2	NA	1	-	78950446	78950505	78950840	78951083	78949983	78950142	78951638	78951668	1142	29,12,12	1,0,0	11,22,17	1,0,2	392	208	0.12246715778927943	0.268169191365	0.939,1.0,1.0	0.854,1.0,0.819	0.089
375	gene:Solyc08g006060.2	NA	8	-	821847	821954	822137	822266	820105	820231	823575	823843	375	3,0,0	9,2,0	0,0,1	6,2,2	278	256	0.12275618560873718	0.268448395371	0.235,0.0,NA	0.0,0.0,0.315	0.012
163	gene:Solyc06g068950.2	NA	6	+	42778626	42778680	42778858	42778933	42778381	42778543	42779017	42779335	163	245,89,133	200,52,50	93,62,117	28,57,50	203	224	0.12537386353546587	0.273385871757	0.575,0.654,0.746	0.786,0.546,0.721	-0.026
487	gene:Solyc03g031990.2	NA	3	-	4482048	4482132	4482695	4482873	4481823	4481948	4483875	4483950	487	314,182,90	23,12,3	119,308,281	8,10,13	327	233	0.1255074730148836	0.273385871757	0.907,0.915,0.955	0.914,0.956,0.939	-0.011
513	gene:Solyc08g006600.2	NA	8	-	1193044	1193090	1194283	1194376	1190140	1190280	1194491	1194534	513	21,5,17	5,4,1	11,18,10	8,6,3	242	195	0.12543829881021554	0.273385871757	0.772,0.502,0.932	0.526,0.707,0.729	0.081
22	gene:Solyc06g084160.2	NA	6	+	49374207	49374291	49374505	49374636	49373255	49373402	49374713	49374992	22	7,4,0	3,0,0	2,3,6	0,0,1	233	280	0.12970631951126643	0.282162176738	0.737,1.0,NA	1.0,1.0,0.878	-0.091
856	gene:Solyc03g117420.2	NA	3	-	66568342	66568412	66568841	66568901	66567192	66567487	66569092	66569138	856	16,5,0	178,189,55	3,13,6	136,284,239	209	219	0.1309834934326886	0.284568060242	0.086,0.027,0.0	0.023,0.046,0.026	0.006
208	gene:Solyc08g068400.2	NA	8	-	57523863	57523917	57524286	57524373	57523642	57523733	57524445	57524574	208	133,61,33	73,20,14	35,87,41	25,26,40	236	203	0.13172044649037365	0.285795537946	0.61,0.724,0.67	0.546,0.742,0.469	0.082
1083	gene:Solyc02g084550.2	NA	2	+	47637499	47637569	47640055	47640125	47637009	47637179	47640218	47640623	1083	138,58,40	68,16,22	44,77,83	26,40,43	219	219	0.13372539627065275	0.289764549882	0.67,0.784,0.645	0.629,0.658,0.659	0.051
1133	gene:Solyc07g066430.2	NA	7	+	67865889	67866000	67866376	67866439	67864528	67864582	67866587	67866842	1133	62,22,32	42,16,5	32,45,36	5,23,14	260	212	0.13407276706331817	0.289764549882	0.546,0.529,0.839	0.839,0.615,0.677	-0.072
637	gene:Solyc01g091910.2	NA	1	-	85444815	85444885	85445333	85445481	85441222	85441371	85445798	85445867	637	71,97,89	4,1,3	69,104,89	3,2,8	297	219	0.13396841903797427	0.289764549882	0.929,0.986,0.956	0.944,0.975,0.891	0.02
1124	gene:Solyc01g095460.2	NA	1	+	86707182	86707231	86707333	86707382	86706786	86706947	86707880	86708104	1124	70,45,60	67,29,25	61,54,68	18,48,37	198	198	0.13686060736975	0.295022476587	0.511,0.608,0.706	0.772,0.529,0.648	-0.041
667	gene:Solyc12g098620.1	NA	12	+	66067503	66067686	66067908	66067990	66067265	66067337	66068278	66068316	667	367,146,119	299,128,112	90,116,134	68,136,130	332	231	0.13684875283437126	0.295022476587	0.461,0.442,0.425	0.479,0.372,0.418	0.02
152	gene:Solyc12g040810.1	NA	12	+	42548725	42548803	42549505	42549639	42548393	42548460	42549717	42549816	152	10,3,0	330,81,55	0,10,4	54,95,117	227	283	0.13932399925841493	0.299943635709	0.036,0.044,0.0	0.0,0.116,0.041	-0.026
817	gene:Solyc01g067720.2	NA	1	-	76662607	76662659	76663034	76663123	76662395	76662457	76663242	76663454	817	5,0,4	12,10,1	1,3,4	13,18,17	238	201	0.13950761506726467	0.299950396173	0.26,0.0,0.772	0.061,0.123,0.166	0.227
251	gene:Solyc04g049690.2	NA	4	-	43055656	43055681	43059026	43059230	43055255	43055528	43059522	43059663	251	5,10,2	8,7,2	9,3,5	6,6,8	353	174	0.13976914236818505	0.300124437488	0.236,0.413,0.33	0.425,0.198,0.236	0.04
1663	gene:Solyc03g080010.2	NA	3	-	51903349	51903477	51904327	51904475	51901393	51901441	51904566	51904650	1663	21,15,6	8,2,6	12,14,14	5,8,10	297	277	0.14024875368550976	0.300765714355	0.71,0.875,0.483	0.691,0.62,0.566	0.064
1449	gene:Solyc11g072970.1	NA	11	-	56119747	56119804	56120379	56120447	56118457	56118516	56120535	56120616	1449	0,0,0	12,2,4	0,0,4	1,6,5	217	206	0.1413399889847138	0.302715285686	0.0,0.0,0.0	0.0,0.0,0.432	-0.144
1605	gene:Solyc03g083610.2	NA	3	+	53564049	53564112	53564229	53564284	53563894	53563969	53565356	53565474	1605	53,25,27	43,21,17	36,39,32	16,26,17	212	204	0.1417369223453184	0.30317472965	0.543,0.534,0.604	0.684,0.591,0.644	-0.079
1201	gene:Solyc09g010150.2	NA	9	+	3525761	3525837	3526779	3526937	3525581	3525677	3529494	3529854	1201	11,5,7	3,1,3	1,7,2	0,5,3	225	307	0.1420233401363334	0.303396903993	0.833,0.872,0.761	1.0,0.656,0.476	0.111
1290	gene:Solyc09g018830.2	NA	9	+	17566840	17566929	17566929	17567142	17565973	17566068	17567551	17567592	1290	17,5,4	32,17,9	6,6,15	15,20,40	238	362	0.14400065042479104	0.307226034668	0.447,0.309,0.403	0.378,0.313,0.363	0.035
991	gene:Solyc12g035670.1	NA	12	-	54493086	54493263	54493499	54493721	54488903	54489134	54493921	54494013	991	28,26,16	8,13,22	22,38,40	20,21,40	371	326	0.14454252290315203	0.30798676034	0.755,0.637,0.39	0.492,0.614,0.468	0.069
1457	gene:Solyc02g066950.2	NA	2	+	37205310	37205489	37206885	37207012	37204361	37204406	37207707	37207823	1457	6,3,3	53,31,15	5,2,0	17,27,44	328	276	0.1449073421845402	0.308368761473	0.087,0.075,0.144	0.198,0.059,0.0	0.016
1424	gene:Solyc08g008590.2	NA	8	+	2963403	2963454	2964897	2965042	2962909	2963012	2966465	2966532	1424	1,0,0	2,0,1	0,0,0	4,2,0	200	294	0.14514595295346733	0.308481552185	0.424,NA,0.0	0.0,0.0,NA	0.212
436	gene:Solyc01g103410.2	NA	1	-	92020541	92020551	92020568	92020645	92019572	92019658	92020742	92020902	436	14,7,3	194,95,95	5,14,15	95,154,178	226	159	0.14540106970556368	0.308629090486	0.048,0.049,0.022	0.036,0.06,0.056	-0.011
1028	gene:Solyc08g060860.2	NA	8	-	45629697	45629954	45633124	45633289	45629039	45629127	45633406	45633556	1028	13,7,8	383,211,260	5,13,14	172,237,335	314	406	0.1461039727611203	0.309725513685	0.042,0.041,0.038	0.036,0.066,0.051	-0.011
1578	gene:Solyc09g066210.2	NA	9	-	64643430	64643677	64644285	64644341	64641005	64641513	64644654	64645806	1578	0,6,0	14,13,12	2,2,7	2,6,29	205	396	0.14917267388266062	0.315828005087	0.0,0.471,0.0	0.659,0.392,0.318	-0.299
402	gene:Solyc09g098530.2	NA	9	+	72333347	72333423	72333942	72334052	72332316	72333189	72334143	72334303	402	6,3,1	74,29,14	3,1,2	24,50,53	225	259	0.15126895656657396	0.319858786022	0.085,0.106,0.076	0.126,0.023,0.042	0.025
1652	gene:Solyc02g085420.2	NA	2	-	48328809	48328870	48328882	48328891	48328587	48328720	48330374	48330437	1652	12,8,5	0,0,0	9,12,20	0,0,5	158	210	0.15256600712955393	0.321782619098	1.0,1.0,1.0	1.0,1.0,0.842	0.053
238	gene:Solyc09g011160.2	NA	9	+	4513036	4513225	4513595	4513686	4512609	4512653	4514127	4514171	238	19,17,16	5,4,3	14,20,21	10,3,1	338	240	0.15244190385240688	0.321782619098	0.73,0.751,0.791	0.499,0.826,0.937	0.003
1451	gene:Solyc11g072970.1	NA	11	-	56119747	56119804	56120379	56120447	56117176	56117325	56120535	56120616	1451	0,0,0	12,2,4	0,0,4	1,8,5	217	206	0.15338467078406143	0.322807842692	0.0,0.0,0.0	0.0,0.0,0.432	-0.144
594	gene:Solyc10g076860.1	NA	10	+	59824327	59824437	59827751	59827886	59823607	59823656	59829374	59829530	594	97,112,141	90,47,35	151,167,165	39,100,75	259	284	0.15344055097889403	0.322807842692	0.542,0.723,0.815	0.809,0.647,0.707	-0.028
652	gene:Solyc01g050070.2	NA	1	-	48390253	48390349	48396127	48396446	48378529	48378573	48400568	48400762	652	178,53,41	31,9,8	46,72,63	6,19,19	468	245	0.15364014653036964	0.322819119511	0.75,0.755,0.728	0.801,0.665,0.634	0.044
1373	gene:Solyc10g080950.1	NA	10	+	62137407	62137533	62137616	62137865	62137067	62137316	62137964	62138483	1373	194,106,41	465,189,256	49,102,75	191,241,263	275	398	0.1566909658317814	0.328813617692	0.376,0.448,0.188	0.271,0.38,0.292	0.023
1164	gene:Solyc02g091120.2	NA	2	-	52526733	52526795	52526891	52526926	52526478	52526640	52528849	52528899	1164	8,1,3	29,12,14	3,5,6	8,21,16	184	211	0.15822595923806834	0.331616070938	0.24,0.087,0.197	0.301,0.214,0.301	-0.097
250	gene:Solyc04g049690.2	NA	4	-	43055656	43055681	43058951	43059129	43055255	43055528	43059522	43059663	250	23,13,4	8,7,2	9,16,17	6,6,8	327	174	0.15855462279254806	0.331886376677	0.605,0.497,0.516	0.444,0.587,0.531	0.019
1705	gene:Solyc03g007570.2	NA	3	-	2125249	2125296	2125433	2125503	2124893	2125164	2125586	2125777	1705	8,0,0	330,165,200	1,5,8	181,310,296	219	196	0.16169380405853367	0.33795550916	0.021,0.0,0.0	0.005,0.014,0.024	-0.007
959	gene:Solyc11g068830.1	NA	11	+	53438182	53438522	53438971	53439055	53436154	53436609	53439660	53439743	959	4233,2369,2068	1161,523,515	2400,3806,3874	515,770,963	489	233	0.16186076130643143	0.33795550916	0.635,0.683,0.657	0.689,0.702,0.657	-0.024
820	gene:Solyc07g022770.1	NA	7	+	21544117	21544254	21545228	21545272	21540712	21540730	21549012	21549058	820	41,17,4	19,12,18	6,37,31	12,19,18	286	193	0.17110881495284236	0.35681662541	0.593,0.489,0.13	0.252,0.568,0.538	-0.049
379	gene:Solyc02g091030.2	NA	2	+	52472040	52472124	52472901	52472985	52471825	52471918	52473110	52473203	379	6,0,1	12,22,1	3,6,2	3,9,17	233	233	0.17238025723195272	0.35901752822	0.333,0.0,0.5	0.5,0.4,0.105	-0.057
1364	gene:Solyc06g071040.2	NA	6	-	43642469	43642566	43644019	43644132	43641883	43641934	43644562	43644632	1364	25,4,14	15,4,11	11,11,20	12,10,24	262	246	0.17294863869781202	0.359300796895	0.61,0.484,0.544	0.463,0.508,0.439	0.076
1821	gene:Solyc05g052630.2	NA	5	-	62847187	62847339	62847507	62847557	62846079	62846323	62849168	62849284	1821	0,0,6	73,62,50	0,0,0	40,70,95	199	301	0.17294483162151894	0.359300796895	0.0,0.0,0.154	0.0,0.0,0.0	0.051
1004	gene:Solyc12g020000.1	NA	12	-	12863484	12863553	12863973	12864068	12863184	12863328	12869026	12869164	1004	331,134,138	169,71,119	164,280,212	144,167,152	244	218	0.17373600680965032	0.360485946714	0.636,0.628,0.509	0.504,0.6,0.555	0.038
1513	gene:Solyc01g090940.2	NA	1	+	84632218	84632520	84632996	84633157	84629981	84630414	84634894	84635085	1513	167,85,78	9,0,0	82,99,114	1,2,3	451	310	0.1755992024322468	0.363897599055	0.927,1.0,1.0	0.983,0.971,0.963	0.003
1305	gene:Solyc02g032300.2	NA	2	+	28115030	28115250	28117189	28117310	28114702	28114890	28117437	28117540	1305	66,32,29	51,34,31	20,48,43	29,32,35	369	270	0.17621010109857088	0.364708826931	0.486,0.408,0.406	0.335,0.523,0.473	-0.01
719	gene:Solyc03g063880.2	NA	3	-	36625640	36625700	36630086	36630160	36625156	36625234	36630265	36630305	719	129,45,33	135,64,85	44,77,61	54,95,91	223	209	0.17964343408638442	0.371352471955	0.472,0.397,0.267	0.433,0.432,0.386	-0.038
882	gene:Solyc06g084530.2	NA	6	+	49627422	49627482	49627989	49628094	49627113	49627252	49631012	49631388	882	95,48,18	181,99,155	15,58,59	114,135,197	209	254	0.18335488066297442	0.378553803307	0.389,0.371,0.124	0.138,0.343,0.267	0.045
1222	gene:Solyc12g019740.1	NA	12	+	11253264	11253309	11253309	11253429	11252976	11253153	11253812	11254118	1222	80,33,34	221,112,111	42,65,69	122,179,166	194	269	0.189505990417325	0.390767935575	0.334,0.29,0.298	0.323,0.335,0.366	-0.034
1361	gene:Solyc07g007810.2	NA	7	+	2463290	2463441	2465061	2465141	2460398	2460566	2467500	2467776	1361	41,51,43	22,20,7	53,52,69	7,23,16	300	229	0.19380487843277922	0.399137184579	0.587,0.661,0.824	0.852,0.633,0.767	-0.06
1811	gene:Solyc05g052630.2	NA	5	-	62847507	62847605	62847812	62847932	62846079	62846323	62849168	62849284	1811	16,9,13	1,1,6	16,9,12	4,3,1	269	247	0.19472266443751216	0.400531025118	0.936,0.892,0.665	0.786,0.734,0.917	0.019
382	gene:Solyc07g052570.2	NA	7	-	61058471	61058614	61058653	61058711	61057358	61057446	61058862	61058894	382	3,0,2	38,30,29	3,1,2	16,38,48	207	292	0.20007033100618413	0.411022113884	0.1,0.0,0.089	0.209,0.036,0.056	-0.037
1524	gene:Solyc01g010080.2	NA	1	+	4808645	4808831	4808999	4809077	4808111	4808144	4809687	4809733	1524	2169,936,510	1170,541,326	590,1176,1079	363,701,616	335	227	0.20363084308951504	0.416791208393	0.557,0.54,0.515	0.524,0.532,0.543	0.004
633	gene:Solyc05g015710.2	NA	5	-	11757572	11757649	11757799	11757841	11755996	11756260	11758143	11758617	633	5,2,3	37,19,5	0,3,4	10,25,23	191	226	0.20347822181146327	0.416791208393	0.138,0.111,0.415	0.0,0.124,0.171	0.123
68	gene:Solyc08g076130.2	NA	8	-	60165233	60165325	60166251	60166288	60163678	60163818	60166383	60166644	68	25,8,12	142,53,38	7,14,18	35,56,71	186	241	0.20326993764861745	0.416791208393	0.186,0.164,0.29	0.206,0.245,0.247	-0.019
1564	gene:Solyc02g094400.2	NA	2	+	54932434	54932497	54932572	54932729	54932073	54932243	54932818	54932950	1564	666,284,171	223,73,54	23,63,58	10,27,20	212	306	0.20405675768510778	0.417149238958	0.812,0.849,0.82	0.769,0.771,0.807	0.045
20	gene:Solyc06g084160.2	NA	6	+	49374207	49374291	49374513	49374630	49373255	49373402	49374713	49374992	20	7,4,0	363,184,142	2,3,6	240,204,330	233	266	0.20833808791426758	0.425378258125	0.022,0.024,0.0	0.009,0.017,0.02	0.0
65	gene:Solyc08g076130.2	NA	8	-	60165491	60165619	60166021	60166105	60165233	60165325	60166251	60166288	65	30,20,29	0,0,0	13,32,21	4,1,0	233	277	0.2093336383677813	0.426886511616	1.0,1.0,1.0	0.794,0.974,1.0	0.077
1658	gene:Solyc04g080020.2	NA	4	+	64316901	64316957	64316957	64316966	64316468	64316506	64317687	64317756	1658	108,35,31	8,11,6	32,49,74	5,14,10	205	158	0.2098732547652799	0.427462438015	0.912,0.71,0.799	0.831,0.73,0.851	0.003
1015	gene:Solyc06g034220.2	NA	6	+	23959682	23959715	23959715	23959798	23959507	23959589	23959901	23960030	1015	31,11,21	103,61,40	21,24,22	58,80,107	182	232	0.210435545032267	0.42755975042	0.277,0.187,0.401	0.316,0.277,0.208	0.021
470	gene:Solyc03g007480.2	NA	3	+	2055177	2055236	2055289	2055508	2053632	2053951	2055819	2055919	470	145,84,72	19,17,3	66,115,121	6,11,20	208	368	0.2103297702512981	0.42755975042	0.931,0.897,0.977	0.951,0.949,0.915	-0.003
642	gene:Solyc07g054830.2	NA	7	-	63004730	63004777	63004828	63004896	63003911	63003986	63006146	63006229	642	154,68,57	5,3,0	74,96,75	0,0,0	217	196	0.21115892536562242	0.428505658068	0.965,0.953,1.0	1.0,1.0,1.0	-0.027
1014	gene:Solyc07g025160.2	NA	7	-	26166334	26166552	26166748	26166823	26162406	26162580	26166903	26166984	1014	29,10,18	6,0,2	13,16,22	2,6,3	224	367	0.21257856925620036	0.43086046598	0.888,1.0,0.936	0.914,0.814,0.923	0.058
1327	gene:Solyc11g069430.1	NA	11	-	54012213	54012329	54012457	54012509	54011292	54011547	54013650	54013963	1327	10794,5267,3080	25594,7390,7282	4510,7902,7460	9573,14429,11155	201	265	0.2135850201639011	0.431322361497	0.357,0.484,0.358	0.383,0.419,0.469	-0.024
1801	gene:Solyc12g099970.1	NA	12	+	66902654	66902732	66903211	66903336	66901201	66901408	66903427	66903606	1801	2,8,11	3,0,5	2,4,10	0,1,10	227	274	0.21334199985350638	0.431322361497	0.446,1.0,0.726	1.0,0.828,0.547	-0.068
324	gene:Solyc12g088130.1	NA	12	-	63591553	63591724	63592203	63592371	63591307	63591394	63592508	63593093	324	17,6,5	14,8,10	6,10,9	0,19,2	317	320	0.21336574380566575	0.431322361497	0.551,0.431,0.335	1.0,0.347,0.82	-0.283
1018	gene:Solyc10g084740.1	NA	10	-	64154585	64154771	64156644	64156935	64153979	64154132	64157759	64157880	1018	129,107,58	159,101,18	50,110,111	54,157,54	440	335	0.21437897150714705	0.432400304181	0.382,0.446,0.71	0.413,0.348,0.61	0.056
1642	gene:Solyc09g075010.2	NA	9	-	66793157	66793219	66793219	66793252	66791197	66791627	66793357	66793519	1642	27,11,21	4,0,0	16,15,33	0,1,0	182	211	0.2165743623990143	0.436298897342	0.887,1.0,1.0	1.0,0.946,1.0	-0.02
630	gene:Solyc05g052070.2	NA	5	-	62411120	62411276	62411383	62411455	62410919	62411023	62411611	62411659	630	433,281,252	526,272,273	241,368,383	314,348,442	221	305	0.21750612229355337	0.437589312524	0.532,0.588,0.56	0.514,0.593,0.545	0.009
778	gene:Solyc07g006640.2	NA	7	+	1507676	1507739	1510066	1510085	1506901	1506940	1512626	1512738	778	481,210,157	145,42,82	139,263,347	65,92,106	212	168	0.21774149305512516	0.437589312524	0.724,0.798,0.603	0.629,0.694,0.722	0.027
18	gene:Solyc06g084160.2	NA	6	+	49374207	49374291	49374505	49374630	49373255	49373402	49374713	49374992	18	7,4,0	359,183,132	2,3,6	230,202,323	233	274	0.220213866438152	0.442023485532	0.022,0.025,0.0	0.01,0.017,0.021	-0.0
1265	gene:Solyc01g112170.2	NA	1	-	98240358	98240395	98240502	98240531	98240129	98240186	98240839	98240871	1265	55,14,20	24,7,3	33,35,60	5,14,15	178	186	0.22199584778091003	0.445062845611	0.705,0.676,0.874	0.873,0.723,0.807	-0.049
1159	gene:Solyc11g068660.1	NA	11	+	53300238	53300400	53302544	53302622	53299276	53299945	53302851	53302930	1159	124,50,54	138,72,33	52,87,74	42,73,103	311	227	0.22272468311335947	0.44598605221	0.396,0.336,0.544	0.475,0.465,0.344	-0.003
1758	gene:Solyc02g086580.2	NA	2	+	49237515	49237533	49237677	49237760	49237106	49237156	49237852	49238045	1758	1,0,0	0,1,0	0,1,1	1,3,2	167	232	0.22410773784425086	0.448215475689	1.0,0.0,NA	0.0,0.317,0.41	0.258
933	gene:Solyc02g094540.2	NA	2	+	55079134	55079230	55079351	55079444	55078929	55079025	55079560	55079656	933	96,76,42	64,46,27	31,90,95	26,77,64	245	242	0.2248365460088809	0.449132619551	0.597,0.62,0.606	0.541,0.536,0.595	0.05
467	gene:Solyc01g099700.2	NA	1	+	89869857	89870026	89871076	89871136	89869514	89869610	89871267	89871360	467	25,25,11	0,2,3	11,21,19	0,2,1	318	209	0.22775822955444017	0.454089298057	1.0,0.891,0.707	1.0,0.873,0.926	-0.067
934	gene:Solyc02g094540.2	NA	2	+	55079351	55079444	55079560	55079656	55079134	55079230	55079897	55081414	934	56,33,29	79,18,39	38,56,58	42,78,85	242	245	0.22786430480133724	0.454089298057	0.418,0.65,0.429	0.478,0.421,0.409	0.063
1368	gene:Solyc07g043460.2	NA	7	+	57247397	57247502	57247553	57247633	57246994	57247328	57247700	57247948	1368	5,10,6	354,223,58	1,6,0	54,107,109	254	229	0.23252645592219984	0.462825113464	0.013,0.039,0.085	0.016,0.048,0.0	0.024
196	gene:Solyc01g100260.2	NA	1	+	90331421	90331502	90331812	90331932	90331306	90331348	90333717	90333816	196	23,20,8	76,35,23	15,6,13	26,26,45	230	269	0.23372893583868945	0.464662071009	0.261,0.401,0.289	0.403,0.213,0.253	0.027
1661	gene:Solyc01g103390.2	NA	1	-	92000713	92000742	92001122	92001298	91999710	92000531	92001820	92001961	1661	7429,4059,2835	1488,712,587	3174,5642,6760	662,992,1000	325	178	0.23558256181486623	0.467787595862	0.732,0.757,0.726	0.724,0.757,0.787	-0.018
139	gene:Solyc09g083000.2	NA	9	+	68697665	68697908	68698713	68698819	68697396	68697539	68698901	68699040	139	93,55,37	114,74,66	22,50,73	64,57,94	392	255	0.24053682426135659	0.477055133559	0.347,0.326,0.267	0.183,0.363,0.336	0.019
1098	gene:Solyc01g100860.2	NA	1	-	90765534	90765605	90771064	90771135	90764992	90765112	90772164	90772325	1098	949,588,716	2214,1253,1850	727,961,1019	1673,2057,2081	220	220	0.24125535507954565	0.477909892899	0.3,0.319,0.279	0.303,0.318,0.329	-0.017
318	gene:Solyc04g082130.2	NA	4	-	65912182	65912253	65912253	65912263	65911983	65912103	65912351	65912420	318	5,6,7	60,55,24	9,4,4	20,43,30	159	220	0.24356652479706603	0.48191376692	0.103,0.131,0.288	0.384,0.114,0.156	-0.044
954	gene:Solyc10g080130.1	NA	10	+	61518778	61518816	61519775	61519846	61518622	61518692	61520179	61520255	954	152,100,145	106,73,123	198,165,157	112,143,156	187	220	0.24544636861291536	0.485055724893	0.628,0.617,0.581	0.675,0.576,0.542	0.011
21	gene:Solyc06g084160.2	NA	6	+	49374207	49374291	49374513	49374629	49373255	49373402	49374713	49374992	21	7,4,0	26,12,12	2,3,6	15,17,24	233	265	0.24616560396250453	0.485899327536	0.234,0.275,0.0	0.132,0.167,0.221	-0.004
125	gene:Solyc03g006190.2	NA	3	-	827859	827920	828092	828150	827674	827686	831890	832088	125	1,2,0	19,9,5	0,0,1	6,13,20	207	210	0.24690977176854606	0.486790083843	0.051,0.184,0.0	0.0,0.0,0.048	0.062
271	gene:Solyc07g042510.2	NA	7	-	55782158	55782203	55782447	55782561	55781671	55782041	55783087	55783484	271	234,64,55	7,3,0	37,118,90	0,3,2	263	194	0.24895089598395764	0.490232688537	0.961,0.94,1.0	1.0,0.967,0.971	-0.012
974	gene:Solyc01g044490.2	NA	1	+	44144633	44144673	44145059	44145127	44144265	44144386	44145504	44145928	974	82,31,56	235,79,68	27,39,43	58,118,111	189	217	0.24930475314966621	0.490348520396	0.286,0.311,0.486	0.348,0.275,0.308	0.051
1763	gene:Solyc12g021230.1	NA	12	+	14923442	14923519	14924134	14924247	14923172	14923323	14925340	14925411	1763	30,32,12	6,2,0	5,21,18	4,1,2	226	262	0.25173368789737305	0.494540649274	0.853,0.949,1.0	0.592,0.961,0.913	0.112
1007	gene:Solyc01g106030.2	NA	1	+	94010143	94010326	94011449	94011531	94009712	94009846	94011764	94011872	1007	5,7,1	9,7,12	0,2,6	7,6,8	332	231	0.25266512984440537	0.495784469659	0.279,0.41,0.055	0.0,0.188,0.343	0.071
1581	gene:Solyc05g008420.2	NA	5	+	2780366	2780420	2781777	2781915	2780074	2780169	2782304	2782362	1581	38,21,4	140,56,39	7,33,22	68,82,119	203	287	0.2533196119114031	0.49589775618	0.277,0.346,0.127	0.127,0.363,0.207	0.018
1696	gene:Solyc06g007590.2	NA	6	-	1594830	1594888	1595520	1595576	1588187	1588254	1597400	1597766	1696	28,6,23	88,46,56	9,21,23	43,91,97	205	207	0.25314120956611885	0.49589775618	0.243,0.116,0.293	0.174,0.189,0.193	0.032
1247	gene:Solyc09g064790.2	NA	9	+	62205901	62205988	62206640	62206691	62203817	62204012	62207721	62207904	1247	36,14,7	8,6,16	13,37,29	16,10,9	236	200	0.25510735572299714	0.498809912014	0.792,0.664,0.27	0.408,0.758,0.732	-0.057
381	gene:Solyc09g031610.2	NA	9	-	29175039	29175131	29175714	29175835	29167485	29167615	29175958	29176047	381	49,40,61	40,22,10	46,62,77	14,31,24	270	241	0.25934395394281584	0.506497827794	0.522,0.619,0.845	0.746,0.641,0.741	-0.047
713	gene:Solyc03g114340.2	NA	3	+	64350467	64350636	64350825	64350893	64349786	64349849	64351253	64351365	713	20,17,14	131,55,54	21,20,17	65,86,94	318	217	0.26680695970050533	0.520461463641	0.094,0.174,0.15	0.181,0.137,0.11	-0.003
1116	gene:Solyc12g042570.1	NA	12	-	39952290	39952444	39953158	39953267	39945081	39945207	39956202	39956266	1116	38,24,7	54,24,46	7,22,22	25,46,47	258	303	0.26776674439676906	0.521110455723	0.452,0.54,0.152	0.247,0.36,0.355	0.061
894	gene:Solyc08g065350.2	NA	8	+	53260392	53260448	53262209	53262327	53260067	53260319	53262894	53262957	894	30,14,9	47,43,21	20,22,22	25,31,50	205	267	0.26758695769567187	0.521110455723	0.454,0.298,0.358	0.51,0.48,0.364	-0.081
659	gene:Solyc07g064510.2	NA	7	-	66622527	66622583	66623591	66623672	66622321	66622452	66623969	66624435	659	43,9,10	2321,778,641	18,32,21	793,1349,1365	230	205	0.27201880387852057	0.528766376662	0.016,0.01,0.014	0.02,0.021,0.014	-0.005
1700	gene:Solyc06g007590.2	NA	6	-	1594830	1594888	1595515	1595576	1588187	1588254	1597400	1597766	1700	30,7,24	88,46,56	9,23,26	43,91,97	210	207	0.2766004773075906	0.535792532966	0.252,0.13,0.297	0.171,0.199,0.209	0.033
240	gene:Solyc09g011160.2	NA	9	+	4513106	4513225	4513595	4513686	4512609	4512653	4514127	4514171	240	1,6,0	5,4,3	3,2,8	10,3,1	268	240	0.27657341733217766	0.535792532966	0.152,0.573,0.0	0.212,0.374,0.878	-0.246
830	gene:Solyc03g120540.2	NA	3	+	68909341	68909455	68909662	68909798	68909200	68909260	68910002	68910119	830	167,99,75	14,2,1	73,165,165	5,7,6	263	285	0.2760320084371958	0.535792532966	0.928,0.982,0.988	0.941,0.962,0.968	0.009
95	gene:Solyc05g052700.2	NA	5	+	62906652	62906713	62907645	62907708	62905341	62906441	62907854	62908171	95	0,0,0	0,0,3	0,0,1	2,0,2	210	212	0.2788995876210465	0.539617129949	NA,NA,0.0	0.0,NA,0.335	-0.168
268	gene:Solyc07g042510.2	NA	7	-	55782158	55782203	55782203	55782281	55781671	55782041	55782447	55782561	268	135,60,40	4,2,0	52,52,107	0,6,3	227	194	0.27935531413052217	0.539870386145	0.966,0.962,1.0	1.0,0.881,0.968	0.026
815	gene:Solyc01g067720.2	NA	1	-	76662607	76662659	76663044	76663123	76662395	76662457	76663242	76663454	815	5,1,2	12,10,1	5,3,6	13,18,17	228	201	0.28105293639625906	0.542520302312	0.269,0.081,0.638	0.253,0.128,0.237	0.123
1146	gene:Solyc04g058200.2	NA	4	-	55297418	55297505	55298213	55298245	55296624	55297103	55298732	55298871	1146	15,4,3	35,13,14	3,10,3	14,26,26	181	236	0.28393148444746097	0.547440982775	0.358,0.286,0.218	0.218,0.334,0.131	0.06
58	gene:Solyc08g068010.1	NA	8	-	57073617	57073717	57075117	57075203	57071947	57072013	57075764	57075880	58	94,48,51	63,40,69	72,63,87	73,72,68	235	249	0.2866701501767408	0.552080868591	0.613,0.56,0.439	0.511,0.481,0.575	0.015
130	gene:Solyc07g056030.2	NA	7	+	63936483	63936502	63936502	63936563	63935715	63935972	63937026	63937073	130	55,24,32	4,0,0	36,36,42	0,0,6	168	210	0.28824676896985446	0.554474687532	0.945,1.0,1.0	1.0,1.0,0.897	0.016
365	gene:Solyc08g059760.2	NA	8	-	45232375	45232428	45234151	45234348	45231832	45231954	45234600	45234697	365	0,1,0	4,2,0	0,2,1	0,1,0	346	202	0.28896412139359806	0.555195942352	0.0,0.226,NA	NA,0.539,1.0	-0.657
587	gene:Solyc11g018530.1	NA	11	-	8642907	8643081	8643370	8643425	8642707	8642812	8643512	8643694	587	206,116,127	775,260,212	96,126,153	207,379,422	204	323	0.2892898231508225	0.555195942352	0.296,0.414,0.487	0.423,0.345,0.365	0.021
1138	gene:Solyc10g083960.1	NA	10	+	63659232	63659334	63659886	63659937	63658145	63658403	63660221	63660302	1138	8,2,0	26,11,9	1,3,9	19,21,21	251	200	0.2928226161449196	0.560850238733	0.197,0.127,0.0	0.04,0.102,0.255	-0.024
348	gene:Solyc09g055570.2	NA	9	+	42210182	42210390	42210967	42211042	42209936	42210008	42211949	42212018	348	11,14,5	103,105,71	12,12,19	87,146,151	357	224	0.2929109550060437	0.560850238733	0.063,0.077,0.042	0.08,0.049,0.073	-0.007
100	gene:Solyc07g044850.2	NA	7	+	57914570	57914672	57918326	57918956	57909762	57910635	57920350	57920752	100	202,64,81	1873,1014,971	80,128,118	805,1098,1505	251	779	0.2968660500943927	0.567330644368	0.251,0.164,0.206	0.236,0.266,0.196	-0.026
1672	gene:Solyc02g078460.2	NA	2	-	43122726	43122854	43124235	43124374	43122011	43122580	43124516	43124751	1672	2,3,0	23,16,5	0,1,2	13,8,21	288	277	0.2969781351383123	0.567330644368	0.077,0.153,0.0	0.0,0.107,0.084	0.013
1714	gene:Solyc04g025880.2	NA	4	-	20518876	20518968	20518968	20518989	20517444	20518640	20519160	20519415	1714	1,0,2	41,27,23	0,0,0	8,10,9	170	241	0.29743386672161587	0.56754889379	0.033,0.0,0.11	0.0,0.0,0.0	0.048
676	gene:Solyc07g043240.2	NA	7	-	56883257	56883464	56884021	56884193	56882208	56882468	56884352	56884745	676	126,63,19	203,103,27	27,87,56	66,81,81	321	356	0.30217433731524884	0.575933197956	0.408,0.404,0.438	0.312,0.544,0.434	-0.013
53	gene:Solyc11g008450.1	NA	11	+	2653208	2653275	2654341	2654359	2650641	2650952	2654477	2654582	53	3,1,0	13,1,6	0,0,0	11,8,10	216	167	0.30624480536718385	0.58302275661	0.151,0.436,0.0	0.0,0.0,0.0	0.196
1203	gene:Solyc09g010150.2	NA	9	+	3525761	3525837	3526787	3526937	3525581	3525677	3529494	3529854	1203	11,5,7	2,1,0	1,7,2	0,2,0	225	299	0.30688710894050025	0.583577088168	0.88,0.869,1.0	1.0,0.823,1.0	-0.025
1771	gene:Solyc06g072400.1	NA	6	-	44664960	44665120	44665262	44665319	44664535	44664884	44665464	44665572	1771	4,1,4	9,4,4	13,19,14	24,17,17	206	309	0.3096273664906179	0.588115066408	0.4,0.273,0.6	0.448,0.626,0.553	-0.118
1707	gene:Solyc05g050780.2	NA	5	+	60952482	60952584	60953709	60953796	60952192	60952230	60953894	60954029	1707	57,31,34	75,19,28	30,32,57	23,43,30	251	236	0.3143890853616739	0.596477922227	0.417,0.605,0.533	0.551,0.412,0.641	-0.016
451	gene:Solyc11g006970.1	NA	11	+	1478373	1478419	1479273	1479332	1477793	1477960	1479556	1479679	451	216,86,57	1,1,6	88,107,126	1,2,4	195	208	0.31890515618475584	0.60435617968	0.996,0.989,0.91	0.989,0.983,0.971	-0.016
1826	gene:Solyc05g052630.2	NA	5	-	62847187	62847237	62847812	62847932	62846079	62846323	62849168	62849284	1826	16,9,13	78,71,59	16,9,12	56,90,96	269	199	0.3194410775211144	0.60468231303	0.132,0.086,0.14	0.174,0.069,0.085	0.01
270	gene:Solyc07g042510.2	NA	7	-	55782158	55782203	55782203	55782361	55781671	55782041	55783087	55783484	270	305,96,61	7,3,0	66,105,140	0,3,2	307	194	0.3198680231970483	0.604801654782	0.965,0.953,1.0	1.0,0.957,0.978	-0.006
536	gene:Solyc08g062190.2	NA	8	-	50677376	50677470	50678335	50678560	50677034	50677109	50679591	50679708	536	374,239,256	264,172,180	277,348,437	155,223,306	374	243	0.3226963948069708	0.609456145647	0.479,0.474,0.48	0.537,0.503,0.481	-0.029
463	gene:Solyc08g062560.2	NA	8	-	51393193	51393308	51393548	51393587	51392757	51392808	51393965	51394024	463	3,0,0	27,7,18	0,0,0	10,17,12	188	264	0.3293798323250563	0.621372623524	0.135,0.0,0.0	0.0,0.0,0.0	0.045
1713	gene:Solyc04g025880.2	NA	4	-	20518912	20518968	20518968	20518989	20517444	20518640	20519160	20519415	1713	1,0,2	31,16,14	0,0,0	6,8,3	170	205	0.33076258306489803	0.622567851703	0.037,0.0,0.147	0.0,0.0,0.0	0.061
1831	gene:Solyc02g094640.2	NA	2	+	55233896	55233979	55234493	55234595	55230717	55230886	55234668	55234757	1831	41,29,19	87,32,66	24,25,36	44,52,100	232	251	0.3306154088192625	0.622567851703	0.338,0.495,0.237	0.371,0.342,0.28	0.026
227	gene:Solyc02g067840.2	NA	2	+	37950698	37950784	37951361	37951667	37950002	37950313	37951825	37951909	227	191,90,79	1506,892,810	73,144,122	839,1179,1263	235	455	0.33189733690154977	0.623997029333	0.197,0.163,0.159	0.144,0.191,0.158	0.009
869	gene:Solyc12g062250.1	NA	12	+	31524356	31524440	31524470	31524572	31523938	31524060	31525745	31525851	869	4,8,0	11,4,14	0,3,9	2,6,12	233	251	0.3335021919380316	0.626305811301	0.281,0.683,0.0	0.0,0.35,0.447	0.056
1474	gene:Solyc03g097460.2	NA	3	-	59795820	59795890	59797425	59797668	59795659	59795732	59798619	59798737	1474	31,22,4	1,1,4	10,23,32	2,0,2	392	219	0.3355847753821047	0.629505526733	0.945,0.925,0.358	0.736,1.0,0.899	-0.136
1027	gene:Solyc08g060860.2	NA	8	-	45629697	45629954	45633124	45633277	45629039	45629127	45633406	45633556	1027	196,132,49	383,211,260	54,112,122	172,237,335	302	406	0.3397088447776422	0.63509122612	0.408,0.457,0.202	0.297,0.388,0.329	0.018
530	gene:Solyc07g053610.2	NA	7	+	62038655	62038866	62039428	62039585	62038001	62038081	62039693	62040101	530	2,5,1	0,4,0	5,4,1	0,5,3	360	306	0.3390211669597405	0.63509122612	1.0,0.515,1.0	1.0,0.405,0.221	0.296
774	gene:Solyc02g005180.2	NA	2	+	7138493	7138553	7138836	7139051	7137531	7137561	7139300	7139365	774	6,1,0	20,10,3	1,2,1	4,12,19	209	364	0.3396895113568463	0.63509122612	0.343,0.148,0.0	0.303,0.225,0.084	-0.04
1196	gene:Solyc05g013490.2	NA	5	+	6711503	6711557	6716180	6716255	6710408	6711423	6716406	6716534	1196	76,73,62	38,13,24	73,101,73	18,17,39	203	224	0.3423897621582461	0.638930038604	0.688,0.861,0.74	0.817,0.868,0.674	-0.023
759	gene:Solyc03g059160.1	NA	3	+	27836271	27836370	27836423	27836531	27835648	27835651	27836696	27836770	759	28,27,40	9,9,2	75,75,71	20,14,19	248	257	0.3425310856778528	0.638930038604	0.763,0.757,0.954	0.795,0.847,0.795	0.012
965	gene:Solyc02g090930.2	NA	2	-	52400023	52400085	52400085	52400105	52399186	52399812	52401707	52401741	965	21,19,11	0,0,0	20,14,24	0,2,1	169	211	0.34297653568946923	0.639043724569	1.0,1.0,1.0	1.0,0.897,0.968	0.045
1440	gene:Solyc11g072970.1	NA	11	-	56119416	56119499	56119748	56119813	56117176	56117325	56120379	56120454	1440	2,2,0	22,4,10	0,0,0	7,3,8	214	232	0.34635313888322283	0.644612448851	0.09,0.352,0.0	0.0,0.0,0.0	0.147
1073	gene:Solyc06g050510.2	NA	6	-	33199626	33199697	33199697	33199854	33198537	33198791	33200639	33200786	1073	14,23,9	26,42,33	6,13,56	38,55,66	306	220	0.3472000607996286	0.645465884842	0.279,0.282,0.164	0.102,0.145,0.379	0.033
1549	gene:Solyc01g008060.2	NA	1	+	2203006	2203147	2204463	2204815	2202762	2202827	2205479	2205638	1549	132,89,20	447,186,103	46,91,78	127,241,261	290	501	0.35161240266318927	0.6529383388	0.338,0.453,0.251	0.385,0.395,0.34	-0.026
1430	gene:Solyc11g072970.1	NA	11	-	56119747	56119813	56120379	56120454	56119416	56119499	56120535	56120616	1430	70,21,29	71,23,35	37,37,82	30,52,59	224	215	0.3526729281369799	0.65417679304	0.486,0.467,0.443	0.542,0.406,0.572	-0.041
1250	gene:Solyc02g086610.2	NA	2	+	49270061	49270099	49270573	49270651	49269650	49269760	49271180	49271234	1250	40,14,8	88,48,43	11,24,22	43,72,58	187	227	0.3531123184978775	0.654261620227	0.356,0.261,0.184	0.237,0.288,0.315	-0.013
1077	gene:Solyc07g042830.2	NA	7	-	56356077	56356206	56356510	56356709	56353196	56353254	56356862	56356915	1077	2,4,1	6,1,3	1,4,2	4,13,2	348	278	0.3535191485660526	0.654285996567	0.21,0.762,0.21	0.166,0.197,0.444	0.125
400	gene:Solyc07g052670.2	NA	7	-	61117601	61117681	61117681	61117729	61116909	61116987	61118926	61118989	400	28,8,2	13,5,0	6,13,19	3,8,6	197	229	0.357886529223287	0.661632270933	0.715,0.65,1.0	0.699,0.654,0.786	0.075
1486	gene:Solyc06g060810.2	NA	6	-	38842611	38842670	38842684	38842743	38842472	38842564	38843847	38843895	1486	34,14,12	3,0,0	14,30,37	0,1,0	208	208	0.3624827163518787	0.668641814181	0.919,1.0,1.0	1.0,0.968,1.0	-0.016
204	gene:Solyc03g083150.2	NA	3	+	52978131	52978206	52984003	52984115	52977244	52977397	52984905	52985205	204	1,0,0	0,2,2	0,2,1	1,0,4	224	261	0.36247095903843896	0.668641814181	1.0,0.0,0.0	0.0,1.0,0.226	-0.075
1288	gene:Solyc09g018830.2	NA	9	+	17566840	17566929	17566929	17567007	17565973	17566068	17567092	17567142	1288	64,14,8	1,0,0	18,20,42	0,2,1	238	227	0.3642508112658427	0.67115836843	0.984,1.0,1.0	1.0,0.905,0.976	0.034
455	gene:Solyc10g078300.1	NA	10	+	60135603	60135732	60136227	60136369	60135298	60135472	60136837	60136891	455	0,0,0	1,0,2	0,0,2	6,0,6	278	291	0.36537308938000457	0.672480702713	0.0,NA,0.0	0.0,NA,0.259	-0.13
900	gene:Solyc10g009210.2	NA	10	+	3204262	3204321	3205616	3206110	3202915	3202991	3206204	3206365	900	13,9,1	119,111,59	2,13,4	109,108,100	208	643	0.3693577397811565	0.679062570261	0.252,0.2,0.05	0.054,0.271,0.11	0.022
397	gene:Solyc03g083190.1	NA	3	+	53031585	53031676	53032135	53032220	53031155	53031308	53033039	53033198	397	2,2,6	0,4,0	4,4,2	0,0,0	240	234	0.37124229655244967	0.681020636722	1.0,0.328,1.0	1.0,1.0,1.0	-0.224
896	gene:Solyc01g090860.2	NA	1	+	84579084	84579345	84579500	84579620	84577608	84577671	84581586	84581646	896	57,32,23	58,44,35	46,36,57	67,61,75	410	269	0.3710817345012076	0.681020636722	0.392,0.323,0.301	0.311,0.279,0.333	0.031
635	gene:Solyc05g015710.2	NA	5	-	11757559	11757649	11757799	11757841	11755996	11756260	11758143	11758617	635	5,2,3	15,3,0	0,3,4	4,5,2	191	239	0.3726403704965634	0.682831638109	0.294,0.455,1.0	0.0,0.429,0.714	0.202
792	gene:Solyc08g083330.2	NA	8	-	65822383	65822467	65822828	65822988	65820966	65821048	65824622	65825290	792	256,122,55	193,83,139	143,257,273	191,263,314	309	233	0.373080349391814	0.682884956706	0.5,0.526,0.23	0.361,0.424,0.396	0.025
1208	gene:Solyc05g056590.2	NA	5	+	65859170	65859273	65862982	65863030	65859031	65859084	65863153	65863220	1208	34,10,6	0,1,2	6,18,19	0,0,0	252	197	0.37740251770413535	0.689278004862	1.0,0.887,0.701	1.0,1.0,1.0	-0.137
732	gene:Solyc09g074230.2	NA	9	-	66006320	66006380	66006478	66006568	66006163	66006229	66007140	66007203	732	162,48,49	164,45,46	33,95,75	35,89,63	239	209	0.3771079237217341	0.689278004862	0.463,0.483,0.482	0.452,0.483,0.51	-0.006
724	gene:Solyc03g119760.2	NA	3	-	68313492	68313538	68314553	68314703	68313156	68313403	68315120	68315190	724	1,3,0	36,17,16	0,0,0	15,33,23	299	195	0.379032270218404	0.691494657632	0.018,0.103,0.0	0.0,0.0,0.0	0.04
890	gene:Solyc09g082160.2	NA	9	-	67981577	67981612	67983901	67984007	67980098	67980207	67984389	67984562	890	47,17,10	39,12,2	6,21,15	9,12,7	255	184	0.3796446064049044	0.691852341935	0.465,0.505,0.783	0.325,0.558,0.607	0.088
1431	gene:Solyc11g072970.1	NA	11	-	56118457	56118516	56119748	56119813	56117176	56117325	56120379	56120454	1431	2,2,0	59,17,8	0,0,0	24,32,31	214	208	0.38139415752588	0.692761846785	0.032,0.103,0.0	0.0,0.0,0.0	0.045
1616	gene:Solyc01g087190.2	NA	1	-	82124699	82124788	82125300	82125423	82124515	82124607	82125812	82126274	1616	12,2,2	5,5,0	0,7,4	2,7,2	272	238	0.38090162555311036	0.692761846785	0.677,0.259,1.0	0.0,0.467,0.636	0.278
351	gene:Solyc09g055570.2	NA	9	+	42215527	42215579	42215865	42215988	42214821	42215105	42216057	42216116	351	57,15,14	1,3,0	9,23,28	0,0,0	201	272	0.3813572971904233	0.692761846785	0.987,0.871,1.0	1.0,1.0,1.0	-0.047
1052	gene:Solyc04g016130.2	NA	4	-	6857533	6857586	6858132	6858346	6857257	6857376	6858545	6858727	1052	22,11,1	2,5,2	7,8,6	0,1,4	363	202	0.38302536166997647	0.694965230454	0.86,0.55,0.218	1.0,0.817,0.455	-0.215
1141	gene:Solyc01g079820.2	NA	1	-	78950446	78950508	78950840	78951083	78949983	78950142	78951638	78951668	1141	29,12,12	3,0,3	11,22,17	0,0,5	392	211	0.38644296626381147	0.700401537547	0.839,1.0,0.683	1.0,1.0,0.647	-0.042
758	gene:Solyc03g059160.1	NA	3	+	27836271	27836370	27836423	27836591	27835648	27835651	27836696	27836770	758	28,27,40	21,13,0	75,75,71	23,15,22	248	317	0.38695533217980105	0.700566189633	0.63,0.726,1.0	0.807,0.865,0.805	-0.04
1574	gene:Solyc09g066210.2	NA	9	-	64643049	64643116	64644285	64644341	64641005	64641513	64644654	64645806	1574	0,6,0	0,1,0	2,2,7	0,0,0	205	216	0.38797090217128516	0.701640521663	NA,0.863,NA	1.0,1.0,1.0	-0.137
1627	gene:Solyc05g007020.2	NA	5	-	1610655	1610838	1611530	1612207	1610233	1610313	1612488	1612548	1627	2769,1706,810	146,61,82	1117,2645,2248	109,142,108	826	332	0.3926084333988652	0.708762022191	0.884,0.918,0.799	0.805,0.882,0.893	0.007
632	gene:Solyc05g015710.2	NA	5	-	11757546	11757649	11757799	11757853	11755996	11756260	11758143	11758617	632	8,5,6	15,4,0	0,5,8	4,5,2	203	252	0.3927616260155029	0.708762022191	0.398,0.608,1.0	0.0,0.554,0.832	0.207
1459	gene:Solyc12g098540.1	NA	12	-	66010231	66010421	66011250	66011301	66009861	66010001	66011690	66011782	1459	299,212,104	717,282,274	71,100,128	165,202,181	200	339	0.39695472273611154	0.715551788707	0.414,0.56,0.391	0.422,0.456,0.545	-0.019
462	gene:Solyc08g062560.2	NA	8	-	51393193	51393227	51393548	51393587	51392757	51392808	51393965	51394024	462	3,0,0	16,7,2	0,0,0	4,10,5	188	183	0.39765570504580094	0.716038766832	0.154,0.0,0.0	0.0,0.0,0.0	0.051
977	gene:Solyc01g044490.2	NA	1	+	44121924	44121949	44122047	44122061	44121435	44121634	44122171	44122222	977	0,0,4	27,7,4	0,0,0	2,12,10	174	163	0.3981741854235993	0.716196424431	0.0,0.0,0.484	0.0,0.0,0.0	0.161
1413	gene:Solyc08g048250.2	NA	8	+	14487049	14487129	14487129	14487275	14486300	14486334	14488121	14488282	1413	0,9,1	0,0,0	4,11,5	0,2,0	229	295	0.3997086807918653	0.718179272947	NA,1.0,1.0	1.0,0.876,1.0	0.041
992	gene:Solyc03g117510.2	NA	3	+	66652932	66653032	66653086	66653219	66652761	66652839	66653488	66653523	992	2,13,4	26,23,12	0,7,12	14,35,32	249	282	0.402199984029605	0.721875133323	0.08,0.39,0.274	0.0,0.185,0.298	0.087
1236	gene:Solyc04g078510.2	NA	4	+	63234153	63234222	63234222	63234382	63231475	63231920	63234495	63234676	1236	2,1,0	6,7,17	0,0,0	6,14,15	218	309	0.40287287042948194	0.722302816239	0.321,0.168,0.0	0.0,0.0,0.0	0.163
350	gene:Solyc09g055570.2	NA	9	+	42215527	42215579	42215865	42215984	42214856	42215105	42216057	42216116	350	57,15,14	19,4,9	9,23,28	6,10,13	201	268	0.40481308989901865	0.724999305401	0.8,0.833,0.675	0.667,0.754,0.742	0.048
23	gene:Solyc06g084160.2	NA	6	+	49374207	49374291	49374513	49374636	49373255	49373402	49374713	49374992	23	7,4,0	29,12,12	2,3,6	16,18,25	233	272	0.4053260894013513	0.725136663708	0.22,0.28,0.0	0.127,0.163,0.219	-0.003
1603	gene:Solyc09g007300.1	NA	9	-	895466	895629	896471	896588	894172	894436	898978	899131	1603	9,0,4	6,1,4	5,5,7	1,4,8	266	312	0.4060105973863921	0.725580228878	0.638,0.0,0.54	0.854,0.595,0.506	-0.259
775	gene:Solyc06g065230.2	NA	6	+	40678297	40678377	40678615	40678645	40677926	40678017	40678954	40679087	775	12,9,3	0,0,0	6,8,3	0,1,2	229	179	0.40649819852700597	0.725671327553	1.0,1.0,1.0	1.0,0.862,0.54	0.199
1053	gene:Solyc04g016130.2	NA	4	-	6857533	6857586	6858132	6858365	6857257	6857376	6858545	6858727	1053	23,13,1	2,5,2	8,8,6	0,1,4	382	202	0.40927646724524513	0.729064832328	0.859,0.579,0.209	1.0,0.809,0.442	-0.201
148	gene:Solyc12g040810.1	NA	12	+	42548697	42548803	42549505	42549639	42548393	42548460	42549717	42549816	148	11,4,2	330,81,55	0,8,4	54,95,117	255	283	0.4090075379582553	0.729064832328	0.036,0.052,0.039	0.0,0.085,0.037	0.002
980	gene:Solyc08g066680.2	NA	8	-	55507244	55507319	55507639	55507745	55506276	55507127	55507940	55507957	980	66,47,25	0,0,0	26,73,56	0,4,0	255	224	0.4140050895252869	0.736698564016	1.0,1.0,1.0	1.0,0.941,1.0	0.02
263	gene:Solyc11g065900.1	NA	11	+	51489452	51489537	51489569	51489629	51488422	51488602	51489821	51489904	263	2,2,0	84,31,10	0,1,0	8,42,34	234	209	0.42267940476148036	0.751329594346	0.021,0.054,0.0	0.0,0.021,0.0	0.018
1803	gene:Solyc06g069690.2	NA	6	-	43406205	43406440	43406822	43406981	43405148	43405245	43407043	43407205	1803	1,2,2	21,24,24	1,1,3	32,34,60	308	384	0.4256230899114186	0.755753819907	0.056,0.094,0.094	0.038,0.035,0.059	0.037
1485	gene:Solyc06g060810.2	NA	6	-	38842611	38842670	38842719	38842743	38842472	38842564	38843847	38843895	1485	7,7,4	3,0,0	7,14,14	0,1,0	173	208	0.42703612286217996	0.756646094027	0.737,1.0,1.0	1.0,0.944,1.0	-0.069
1832	gene:Solyc02g094640.2	NA	2	+	55233896	55233979	55234515	55234595	55230717	55230886	55234668	55234757	1832	41,29,19	71,30,52	24,25,36	37,46,80	232	229	0.426669750061069	0.756646094027	0.363,0.488,0.265	0.39,0.349,0.308	0.023
863	gene:Solyc01g098520.2	NA	1	-	89017978	89018085	89018123	89018260	89017771	89017830	89018329	89018374	863	6,6,1	26,14,6	8,2,4	16,15,13	286	256	0.427500948427894	0.75666302054	0.171,0.277,0.13	0.309,0.107,0.216	-0.018
162	gene:Solyc02g083290.2	NA	2	-	46736670	46736770	46736770	46736778	46736089	46736163	46736854	46737015	162	5,3,1	124,54,26	3,3,3	28,57,47	157	249	0.4280298935363227	0.756793279848	0.06,0.081,0.057	0.145,0.077,0.092	-0.039
1377	gene:Solyc05g014160.2	NA	5	-	7896658	7896725	7896725	7896783	7896354	7896520	7897131	7897370	1377	38,10,7	0,0,0	12,9,19	0,0,4	207	216	0.43033316751463957	0.76005709289	1.0,1.0,1.0	1.0,1.0,0.832	0.056
981	gene:Solyc08g066680.2	NA	8	-	55507244	55507319	55507639	55507724	55506276	55507127	55507940	55507957	981	48,39,15	0,0,0	16,62,68	0,4,0	234	224	0.43208120596517274	0.762334357021	1.0,1.0,1.0	1.0,0.937,1.0	0.021
131	gene:Solyc07g056030.2	NA	7	+	63936483	63936502	63936502	63936569	63935715	63935972	63937026	63937073	131	55,24,32	4,0,0	36,36,42	0,0,0	168	216	0.4337243832525617	0.764421977694	0.946,1.0,1.0	1.0,1.0,1.0	-0.018
1819	gene:Solyc05g052630.2	NA	5	-	62847187	62847339	62847507	62847605	62846079	62846323	62849168	62849284	1819	1,1,6	73,62,50	4,3,1	40,70,95	247	301	0.434524086861272	0.765020161402	0.016,0.019,0.128	0.109,0.05,0.013	-0.003
1817	gene:Solyc05g052630.2	NA	5	-	62847187	62847339	62847812	62847861	62846079	62846323	62849168	62849284	1817	0,0,1	73,62,50	0,0,4	40,70,95	198	301	0.4375728917213477	0.769572641313	0.0,0.0,0.03	0.0,0.0,0.06	-0.01
1110	gene:Solyc09g098520.2	NA	9	+	72325021	72325099	72326024	72326069	72319666	72319723	72327710	72327770	1110	150,73,42	63,37,19	58,109,78	26,42,36	227	194	0.4412758096457935	0.774490020983	0.67,0.628,0.654	0.656,0.689,0.649	-0.014
1341	gene:Solyc10g045540.1	NA	10	+	34550560	34550728	34557468	34557591	34549919	34550002	34561244	34561427	1341	4,6,2	104,45,28	1,3,9	23,49,60	317	272	0.4417668711745948	0.774490020983	0.032,0.103,0.058	0.036,0.05,0.114	-0.002
1654	gene:Solyc02g078440.2	NA	2	+	43117608	43117694	43117694	43117772	43117185	43117269	43118042	43118133	1654	159,70,46	1,1,0	30,82,62	0,0,4	235	227	0.44157129459787026	0.774490020983	0.994,0.985,1.0	1.0,1.0,0.937	0.014
631	gene:Solyc05g015710.2	NA	5	-	11757546	11757649	11757799	11757841	11755996	11756260	11758143	11758617	631	5,2,3	15,4,0	0,3,4	4,5,2	191	252	0.44267982401780803	0.77527277926	0.305,0.397,1.0	0.0,0.442,0.725	0.178
1770	gene:Solyc06g072400.1	NA	6	-	44664960	44665120	44665262	44665372	44664535	44664884	44665464	44665572	1770	5,4,10	9,4,4	22,32,26	24,17,17	259	309	0.44371570617676426	0.776268951227	0.399,0.544,0.749	0.522,0.692,0.646	-0.056
1488	gene:Solyc08g021910.1	NA	8	-	34259874	34260021	34260081	34260098	34259441	34259786	34262689	34263172	1488	5,10,6	86,47,50	7,13,8	31,80,85	166	296	0.4443002532443777	0.776474259613	0.094,0.275,0.176	0.287,0.225,0.144	-0.037
1695	gene:Solyc06g050310.2	NA	6	-	32922821	32922909	32924051	32924204	32922317	32922401	32925115	32925220	1695	5,0,0	46,24,15	0,0,0	21,33,55	302	237	0.448742276040905	0.782591461469	0.079,0.0,0.0	0.0,0.0,0.0	0.026
592	gene:Solyc10g076860.1	NA	10	+	59824334	59824437	59827751	59827886	59823607	59823656	59829374	59829530	592	1,0,0	90,47,35	0,0,4	39,100,75	252	284	0.4485857404498106	0.782591461469	0.012,0.0,0.0	0.0,0.0,0.057	-0.015
338	gene:Solyc11g069150.1	NA	11	-	53753960	53754075	53754174	53754268	53752703	53752753	53754675	53754740	338	10,4,0	8,7,8	10,0,3	5,7,4	243	264	0.4537476764914249	0.790491235145	0.576,0.383,0.0	0.685,0.0,0.449	-0.058
1569	gene:Solyc07g006270.2	NA	7	+	1062478	1062565	1063511	1063578	1061673	1061682	1063961	1064050	1569	1,2,2	5,3,10	0,4,4	8,4,7	236	216	0.4550870913087791	0.791994498173	0.155,0.379,0.155	0.0,0.478,0.343	-0.044
1378	gene:Solyc05g014160.2	NA	5	-	7896658	7896725	7896725	7896850	7896398	7896520	7897131	7897370	1378	139,50,38	0,0,0	42,59,91	0,0,4	274	216	0.45647785142486796	0.793583879778	1.0,1.0,1.0	1.0,1.0,0.947	0.018
1494	gene:Solyc09g018750.2	NA	9	-	16843417	16843641	16844061	16844134	16842931	16843339	16844216	16844477	1494	12,8,5	30,6,22	3,12,12	13,20,14	222	373	0.45930145407805323	0.797658324637	0.402,0.691,0.276	0.279,0.502,0.59	-0.001
672	gene:Solyc07g064980.2	NA	7	+	66924972	66925040	66925242	66925383	66924323	66924433	66926519	66927601	672	0,0,0	160,63,78	1,6,0	91,107,128	217	290	0.4604906746149009	0.798888832161	0.0,0.0,0.0	0.014,0.07,0.0	-0.028
1328	gene:Solyc06g082890.2	NA	6	-	48523137	48523196	48523196	48523277	48522778	48523016	48523887	48523987	1328	119,42,34	1,1,0	33,60,80	0,2,2	230	208	0.4645679398931637	0.805121914601	0.991,0.974,1.0	1.0,0.964,0.973	0.009
1339	gene:Solyc10g045540.1	NA	10	+	34550557	34550704	34557468	34557591	34549919	34550002	34561244	34561427	1339	228,102,72	104,45,28	65,151,101	23,49,60	296	272	0.46869316719104415	0.811425045699	0.668,0.676,0.703	0.722,0.739,0.607	-0.007
156	gene:Solyc07g066670.2	NA	7	-	68037435	68037664	68038979	68039083	68037100	68037346	68039238	68039380	156	1,0,2	12,7,7	0,0,0	6,6,6	253	378	0.4712642781194968	0.815027294729	0.111,0.0,0.299	0.0,0.0,0.0	0.137
1121	gene:Solyc06g007700.2	NA	6	-	1686152	1686205	1687120	1687308	1685816	1686053	1687658	1687801	1121	6,2,2	4,2,1	8,12,2	2,7,2	337	202	0.47494826460606265	0.820544714943	0.473,0.375,0.545	0.706,0.507,0.375	-0.065
550	gene:Solyc05g005840.2	NA	5	+	658912	659026	659405	659584	658355	658425	660258	660410	550	34,10,6	283,65,36	5,16,16	46,122,72	263	328	0.47546677843874596	0.820587524159	0.13,0.161,0.172	0.119,0.141,0.217	-0.005
161	gene:Solyc10g049850.1	NA	10	+	46965856	46966042	46968801	46968936	46964583	46964723	46969507	46969621	161	915,437,216	10,9,1	183,451,443	2,8,8	335	284	0.478908451787312	0.823916865021	0.987,0.976,0.995	0.987,0.98,0.979	0.004
1693	gene:Solyc06g050310.2	NA	6	-	32922821	32922909	32924051	32924157	32922317	32922401	32925115	32925220	1693	3,0,0	46,24,15	0,1,0	21,33,55	255	237	0.47924156869650214	0.823916865021	0.057,0.0,0.0	0.0,0.027,0.0	0.01
794	gene:Solyc08g083330.2	NA	8	-	65822383	65822467	65822828	65822929	65820966	65821048	65824622	65825290	794	5,1,4	193,83,139	6,5,1	191,263,314	250	233	0.47937882579730484	0.823916865021	0.024,0.011,0.026	0.028,0.017,0.003	0.004
805	gene:Solyc01g106350.2	NA	1	+	94283772	94283776	94283780	94283824	94282908	94282980	94284089	94284170	805	0,0,0	10,2,8	2,0,1	2,1,4	153	193	0.4792270663848719	0.823916865021	0.0,0.0,0.0	0.558,0.0,0.24	-0.266
389	gene:Solyc02g067420.2	NA	2	-	37605871	37606081	37606130	37606175	37604941	37605337	37607132	37607222	389	261,96,126	13,1,3	129,148,159	3,3,6	194	359	0.487063504686995	0.83625986032	0.974,0.994,0.987	0.988,0.989,0.98	-0.001
1123	gene:Solyc01g095460.2	NA	1	+	86707164	86707333	86707333	86707382	86706786	86706947	86707880	86708104	1123	4,0,1	67,29,25	0,1,1	18,48,37	318	198	0.4909114484397147	0.841996725807	0.036,0.0,0.024	0.0,0.013,0.017	0.01
1329	gene:Solyc06g082890.2	NA	6	-	48523113	48523196	48523196	48523277	48522778	48523016	48523887	48523987	1329	119,42,34	0,1,4	33,60,80	0,0,0	230	232	0.49568347536047097	0.84930508871	1.0,0.977,0.896	1.0,1.0,1.0	-0.042
1255	gene:Solyc02g087140.2	NA	2	+	49641435	49641542	49642343	49642459	49641261	49641369	49642770	49642878	1255	2,2,2	24,7,15	1,3,0	6,10,12	256	265	0.4980517218836602	0.852197019241	0.079,0.228,0.121	0.147,0.237,0.0	0.015
531	gene:Solyc07g053610.2	NA	7	+	62038662	62038866	62039428	62039585	62038001	62038081	62039693	62040101	531	2,5,1	0,4,0	5,5,1	0,5,3	353	306	0.498396812697134	0.852197019241	1.0,0.52,1.0	1.0,0.464,0.224	0.277
1787	gene:Solyc01g057340.2	NA	1	-	60510700	60510795	60510851	60510931	60510006	60510190	60511061	60511111	1787	1,0,0	6,3,1	0,0,2	0,2,5	229	244	0.5035832823419417	0.859354843899	0.151,0.0,0.0	NA,0.0,0.299	-0.099
289	gene:Solyc11g039950.1	NA	11	-	40563512	40563654	40567599	40567679	40563334	40563382	40569929	40570089	289	9,7,2	5,2,0	4,2,4	2,2,2	229	291	0.5038003955272443	0.859354843899	0.696,0.816,1.0	0.718,0.56,0.718	0.172
456	gene:Solyc10g078300.1	NA	10	+	60135603	60135732	60136235	60136418	60135298	60135472	60136837	60136891	456	0,0,0	3,5,7	0,0,2	0,2,10	278	332	0.5041341593270078	0.859354843899	0.0,0.0,0.0	NA,0.0,0.193	-0.097
1065	gene:Solyc06g073520.2	NA	6	-	45319706	45319932	45320005	45320060	45319112	45319207	45320144	45320540	1065	3,0,0	2,0,4	5,3,4	1,4,15	204	375	0.5073975914891282	0.862829856235	0.734,NA,0.0	0.902,0.58,0.329	-0.237
1113	gene:Solyc05g050360.2	NA	5	+	60472259	60472371	60472371	60472463	60471548	60471844	60472647	60472884	1113	4,8,2	13,3,16	6,12,0	8,15,21	261	241	0.5070867550237925	0.862829856235	0.221,0.711,0.103	0.409,0.425,0.0	0.067
1606	gene:Solyc01g044480.2	NA	1	+	44133384	44144386	44144633	44144673	44132200	44132268	44145059	44145077	1606	48,26,12	130,30,38	12,38,15	60,60,56	11151	189	0.5077302042105796	0.862829856235	0.006,0.014,0.005	0.003,0.011,0.005	0.002
845	gene:Solyc10g076990.1	NA	10	+	59919668	59919916	59919916	59919986	59919495	59919557	59920107	59920195	845	9,2,6	6,4,5	2,7,3	2,0,11	397	219	0.5093904205336912	0.864766985625	0.453,0.216,0.398	0.356,1.0,0.131	-0.14
280	gene:Solyc05g052930.2	NA	5	+	63114049	63114170	63115210	63115376	63113490	63113568	63116242	63116510	280	4,0,3	179,75,39	0,0,0	65,110,88	270	315	0.5125857348954572	0.869303562649	0.025,0.0,0.082	0.0,0.0,0.0	0.036
1611	gene:Solyc02g090390.2	NA	2	-	51945956	51946021	51946939	51947081	51945800	51945875	51947634	51948136	1611	2,0,5	13,3,3	0,6,3	3,7,7	291	214	0.5132819726642395	0.869596981211	0.102,0.0,0.551	0.0,0.387,0.24	0.009
178	gene:Solyc02g091510.2	NA	2	-	52785331	52785465	52785675	52785807	52783439	52784067	52786168	52786435	178	2,0,0	6,1,8	0,0,2	0,2,6	281	283	0.5155769487392228	0.872595609781	0.251,0.0,0.0	NA,0.0,0.251	-0.042
1217	gene:Solyc04g049920.2	NA	4	+	44799628	44799686	44799686	44799836	44799508	44799551	44800660	44800847	1217	312,145,132	1105,600,562	132,192,140	452,547,714	207	299	0.5163214429273746	0.872966671562	0.29,0.259,0.253	0.297,0.336,0.221	-0.017
168	gene:Solyc01g109360.2	NA	1	+	96338016	96338134	96338321	96338360	96337696	96337844	96338638	96338928	168	4,0,0	3,1,0	0,1,0	0,2,0	267	188	0.5211795546322635	0.879831599281	0.484,0.0,NA	NA,0.26,NA	-0.018
1805	gene:Solyc06g069690.2	NA	6	-	43406260	43406440	43406822	43406981	43405148	43405245	43407043	43407205	1805	1,2,2	46,42,50	1,1,3	65,103,89	308	329	0.5224992710530302	0.879831599281	0.023,0.048,0.041	0.016,0.01,0.035	0.017
63	gene:Solyc03g124040.2	NA	3	-	70755662	70755845	70756164	70756278	70751020	70751238	70756798	70757044	63	49,20,22	99,54,26	8,17,29	17,27,47	263	332	0.5214461707927887	0.879831599281	0.385,0.319,0.516	0.373,0.443,0.438	-0.011
72	gene:Solyc02g090910.2	NA	2	-	52389657	52389711	52389997	52390024	52388861	52388938	52390164	52390219	72	2,0,2	0,0,0	4,2,1	2,0,0	176	203	0.5223600727019582	0.879831599281	1.0,NA,1.0	0.698,1.0,1.0	0.101
1421	gene:Solyc06g051760.2	NA	6	-	35366352	35366674	35370460	35371603	35365490	35365937	35372610	35372761	1421	501,253,130	276,117,80	202,390,366	125,200,203	1292	471	0.5232927071801017	0.880192800231	0.398,0.441,0.372	0.371,0.416,0.397	0.009
1712	gene:Solyc12g027590.1	NA	12	-	24513845	24513895	24513895	24514005	24511111	24511216	24514192	24514255	1712	54,36,15	0,4,0	25,65,76	0,0,0	259	199	0.5237729719783857	0.880192800231	1.0,0.874,1.0	1.0,1.0,1.0	-0.042
1130	gene:Solyc10g078480.1	NA	10	-	60295319	60295375	60296385	60296419	60295072	60295213	60297281	60297391	1130	18,8,6	25,17,11	9,13,14	15,23,11	183	205	0.5252369512793151	0.880871657948	0.446,0.345,0.379	0.402,0.388,0.588	-0.069
533	gene:Solyc08g005070.2	NA	8	+	53802	53869	54172	54274	53349	53607	54466	54589	533	6,1,1	16,3,0	0,0,0	0,7,6	216	251	0.52482294697397	0.880871657948	0.304,0.279,1.0	NA,0.0,0.0	0.528
1207	gene:Solyc05g056590.2	NA	5	+	65859170	65859273	65862982	65863037	65859031	65859084	65863153	65863220	1207	34,10,6	36,12,4	6,18,19	12,17,25	252	204	0.5260296543477789	0.881311779764	0.433,0.403,0.548	0.288,0.462,0.381	0.084
610	gene:Solyc03g093390.2	NA	3	-	54655783	54655965	54656034	54656147	54655131	54655685	54656737	54656997	610	1895,1565,1183	1056,521,646	757,1004,1350	434,507,579	262	331	0.5333694373587728	0.892708967664	0.694,0.791,0.698	0.688,0.714,0.747	0.011
628	gene:Solyc03g093390.2	NA	3	-	54655790	54655965	54656034	54656147	54655131	54655685	54656737	54656997	628	1895,1565,1183	871,450,569	757,1004,1350	378,433,488	262	324	0.5352632797608246	0.894977435576	0.729,0.811,0.72	0.712,0.741,0.774	0.011
1128	gene:Solyc07g041870.2	NA	7	+	54416083	54416209	54416276	54416533	54415669	54415880	54417070	54417178	1128	79,53,23	212,138,77	15,58,51	85,125,163	275	406	0.5400435794276846	0.901375847382	0.355,0.362,0.306	0.207,0.407,0.316	0.031
228	gene:Solyc10g074900.1	NA	10	-	58607570	58607622	58608304	58608588	58606899	58607144	58609555	58609717	228	1157,867,751	236,109,179	949,1390,1634	180,239,271	433	201	0.5401746955429372	0.901375847382	0.695,0.787,0.661	0.71,0.73,0.737	-0.011
1214	gene:Solyc04g049920.2	NA	4	+	44799632	44799686	44799686	44799832	44799508	44799551	44800660	44800847	1214	0,0,2	0,0,1	0,0,1	2,0,0	203	295	0.5458672845508428	0.909961310856	NA,NA,0.744	0.0,NA,1.0	0.244
1701	gene:Solyc06g007590.2	NA	6	-	1594830	1594888	1595520	1595592	1588187	1588254	1597400	1597766	1701	2,1,5	88,46,56	2,5,4	43,91,97	221	207	0.5478130348830001	0.912289843663	0.021,0.02,0.077	0.042,0.049,0.037	-0.003
1112	gene:Solyc02g036340.2	NA	2	-	30518516	30518670	30518707	30518832	30518025	30518190	30520133	30520346	1112	138,47,26	0,0,0	45,106,105	2,2,2	274	303	0.5566797041381838	0.926127796074	1.0,1.0,1.0	0.961,0.983,0.983	0.024
1400	gene:Solyc04g076830.2	NA	4	-	61707004	61707060	61707702	61707748	61706862	61706924	61709090	61709236	1400	31,21,34	5,6,10	36,32,52	7,2,14	195	205	0.5617153151230039	0.933570853734	0.867,0.786,0.781	0.844,0.944,0.796	-0.05
1307	gene:Solyc12g088450.1	NA	12	+	63818825	63818920	63818920	63818996	63818144	63818174	63819684	63819959	1307	63,39,24	0,0,0	19,47,42	0,0,3	244	225	0.5667050087523093	0.940922801745	1.0,1.0,1.0	1.0,1.0,0.928	0.024
643	gene:Solyc07g054830.2	NA	7	-	63004828	63004896	63006146	63006229	63003911	63003986	63006604	63006653	643	71,28,24	47,31,33	23,53,57	38,48,38	232	217	0.5697457056392417	0.945027308156	0.586,0.458,0.405	0.361,0.508,0.584	-0.001
1512	gene:Solyc01g090940.2	NA	1	+	84632218	84632520	84632996	84633106	84629981	84630414	84634894	84635085	1512	167,85,78	5,0,1	82,99,114	2,4,1	451	259	0.5715672831893348	0.946160183925	0.95,1.0,0.978	0.959,0.934,0.985	0.017
266	gene:Solyc07g042510.2	NA	7	-	55782158	55782203	55782203	55782361	55781671	55782041	55782447	55782561	266	764,237,126	4,2,0	142,244,300	0,6,3	307	194	0.5712946598451134	0.946160183925	0.992,0.987,1.0	1.0,0.963,0.984	0.011
604	gene:Solyc03g093390.2	NA	3	-	54655794	54655965	54656034	54656147	54655131	54655685	54656737	54656997	604	1895,1565,1183	728,389,512	757,1004,1350	320,374,423	262	320	0.5730937770110277	0.947743141684	0.761,0.831,0.738	0.743,0.766,0.796	0.008
1218	gene:Solyc03g123920.2	NA	3	-	70616048	70616204	70620341	70621232	70615660	70615872	70621308	70621449	1218	697,379,258	178,58,33	283,508,487	62,89,106	1040	305	0.5758458719444939	0.951347752656	0.535,0.657,0.696	0.572,0.626,0.574	0.039
1342	gene:Solyc10g045540.1	NA	10	+	34550560	34550704	34557468	34557591	34549919	34550002	34561244	34561427	1342	51,16,9	104,45,28	15,26,20	23,49,60	293	272	0.5805929177165353	0.956338383791	0.313,0.248,0.23	0.377,0.33,0.236	-0.051
1465	gene:Solyc08g078820.2	NA	8	+	62532964	62533208	62533910	62534073	62532493	62532672	62535189	62535242	1465	355,163,117	2,1,0	118,234,198	0,5,4	393	312	0.5803403836796195	0.956338383791	0.993,0.992,1.0	1.0,0.974,0.975	0.012
712	gene:Solyc03g114340.2	NA	3	+	64350493	64350636	64350825	64350893	64349786	64349849	64351253	64351365	712	3,1,1	131,55,54	0,1,5	65,86,94	292	217	0.5800149007043149	0.956338383791	0.017,0.013,0.014	0.0,0.009,0.038	-0.001
1398	gene:Solyc04g076830.2	NA	4	-	61707004	61707060	61707702	61707759	61706862	61706924	61709090	61709236	1398	32,22,41	5,6,10	40,34,58	7,2,14	206	205	0.5836291429352544	0.960387757979	0.864,0.785,0.803	0.85,0.944,0.805	-0.049
481	gene:Solyc03g031990.2	NA	3	-	4482046	4482132	4482695	4482865	4481823	4481948	4483875	4483950	481	117,70,64	2,0,2	58,142,167	0,0,0	319	235	0.5868090169649874	0.964665268245	0.977,1.0,0.959	1.0,1.0,1.0	-0.021
1293	gene:Solyc01g090880.2	NA	1	-	84591373	84591442	84592195	84592308	84590069	84590510	84592491	84592551	1293	116,37,34	27,12,21	29,43,55	10,15,15	262	218	0.5878134417923676	0.965361601046	0.781,0.72,0.574	0.707,0.705,0.753	-0.03
744	gene:Solyc08g083280.2	NA	8	+	65785227	65785289	65785369	65785405	65785065	65785141	65785559	65785721	744	213,99,113	5,2,0	118,142,181	1,5,3	211	185	0.5905858610149155	0.968870782273	0.974,0.977,1.0	0.99,0.961,0.981	0.006
785	gene:Solyc01g006800.2	NA	1	+	1367270	1367327	1367578	1367630	1367103	1367118	1367858	1367895	785	3,4,0	1,1,1	0,1,3	0,0,0	206	201	0.5911161090404482	0.968870782273	0.745,0.796,0.0	NA,1.0,1.0	-0.486
433	gene:Solyc01g103410.2	NA	1	-	92019572	92019746	92020541	92020645	92016130	92016273	92020742	92020902	433	16,5,11	1422,1140,853	5,20,8	1135,1757,1476	253	323	0.5929891463916932	0.970983213106	0.014,0.006,0.016	0.006,0.014,0.007	0.003
133	gene:Solyc04g051580.2	NA	4	-	50874520	50874648	50875011	50875063	50874071	50874133	50875490	50875580	133	46,17,25	1,0,0	12,20,23	0,4,0	201	277	0.600352146277626	0.982072113301	0.984,1.0,1.0	1.0,0.873,1.0	0.037
1182	gene:Solyc08g076420.2	NA	8	-	60434181	60435425	60435829	60435948	60433487	60433729	60437335	60437672	1182	475,370,191	6489,4181,3521	235,501,419	3682,5844,5785	268	1393	0.6010909594375576	0.982313839317	0.276,0.315,0.22	0.249,0.308,0.274	-0.007
591	gene:Solyc11g007690.1	NA	11	+	1927253	1927378	1927664	1927745	1926787	1926865	1927896	1927968	591	14,0,0	417,196,120	0,0,2	128,238,236	274	230	0.602248306425506	0.983238394184	0.027,0.0,0.0	0.0,0.0,0.007	0.007
274	gene:Solyc07g042510.2	NA	7	-	55782203	55782361	55782447	55782561	55781671	55782041	55783087	55783484	274	234,64,55	305,96,61	37,118,90	66,105,140	263	307	0.604273317236381	0.985576303481	0.472,0.438,0.513	0.396,0.567,0.429	0.01
1571	gene:Solyc07g006270.2	NA	7	+	1062478	1062565	1063447	1063578	1061673	1061682	1063961	1064050	1571	1,2,2	12,5,19	0,4,4	12,18,16	236	280	0.6080125606464643	0.990702819406	0.09,0.322,0.111	0.0,0.209,0.229	0.028
1074	gene:Solyc06g050510.2	NA	6	-	33199626	33199697	33199697	33199816	33198537	33198791	33200639	33200786	1074	5,9,6	26,42,33	2,15,13	38,55,66	268	220	0.6088680006008852	0.991124992163	0.136,0.15,0.13	0.041,0.183,0.139	0.018
1614	gene:Solyc01g087190.2	NA	1	-	82124699	82124843	82125300	82125423	82124515	82124607	82125812	82126274	1614	12,2,2	6,7,0	0,7,4	2,8,2	272	293	0.6147194696967315	0.999670996708	0.683,0.235,1.0	0.0,0.485,0.683	0.25
1000	gene:Solyc06g034150.2	NA	6	-	23713999	23714041	23714120	23714337	23713633	23713721	23715127	23715235	1000	10,1,0	6,1,6	3,5,3	1,2,10	366	191	0.7002215316981479	1.0	0.465,0.343,0.0	0.61,0.566,0.135	-0.168
1008	gene:Solyc01g106030.2	NA	1	+	94010143	94010326	94011449	94011525	94009712	94009846	94011764	94011872	1008	5,7,1	0,0,0	0,2,6	0,1,0	332	225	1	1.0	1.0,1.0,1.0	NA,0.575,1.0	0.213
1009	gene:Solyc07g025160.2	NA	7	-	26163375	26163450	26166334	26166552	26162406	26162580	26166748	26166823	1009	9,0,2	1,0,0	2,5,3	0,0,0	367	224	1	1.0	0.846,NA,1.0	1.0,1.0,1.0	-0.077
1010	gene:Solyc07g025160.2	NA	7	-	26163375	26163450	26163703	26163808	26162406	26162580	26166748	26166823	1010	5,0,2	1,0,0	1,0,0	0,0,0	254	224	0.6837619918140965	1.0	0.815,NA,1.0	1.0,NA,NA	-0.093
1011	gene:Solyc07g025160.2	NA	7	-	26163375	26163450	26166334	26166549	26162406	26162580	26166748	26166823	1011	8,0,2	1,0,0	2,4,2	0,0,0	364	224	1	1.0	0.831,NA,1.0	1.0,1.0,1.0	-0.085
1012	gene:Solyc07g025160.2	NA	7	-	26163703	26163808	26166334	26166552	26162406	26162580	26166748	26166823	1012	9,0,2	5,0,2	2,5,3	1,0,0	367	254	1	1.0	0.555,NA,0.409	0.581,1.0,1.0	-0.378
1013	gene:Solyc07g025160.2	NA	7	-	26163703	26163808	26166334	26166549	26162406	26162580	26166748	26166823	1013	8,0,2	5,0,2	2,4,2	1,0,0	364	254	1	1.0	0.528,NA,0.411	0.583,1.0,1.0	-0.392
1017	gene:Solyc10g084740.1	NA	10	-	64154585	64154771	64156644	64156838	64153979	64154132	64157759	64157880	1017	18,10,10	159,101,18	6,23,7	54,157,54	343	335	0.8538235568472653	1.0	0.1,0.088,0.352	0.098,0.125,0.112	0.068
101	gene:Solyc07g044850.2	NA	7	+	57914511	57914672	57918326	57918956	57909762	57910635	57920350	57920752	101	5,0,2	1873,1014,971	0,2,0	805,1098,1505	310	779	1	1.0	0.007,0.0,0.005	0.0,0.005,0.0	0.002
1020	gene:Solyc10g084740.1	NA	10	-	64154585	64154771	64156644	64156795	64153979	64154132	64157759	64157880	1020	2,0,5	159,101,18	0,5,1	54,157,54	300	335	0.6679029951598698	1.0	0.014,0.0,0.237	0.0,0.034,0.02	0.066
1026	gene:Solyc08g060860.2	NA	8	-	45629697	45629954	45633124	45633195	45629039	45629127	45633406	45633556	1026	2,0,0	383,211,260	0,0,2	172,237,335	220	406	1	1.0	0.01,0.0,0.0	0.0,0.0,0.011	-0.0
102	gene:Solyc07g044850.2	NA	7	+	57914609	57914672	57918326	57918956	57909762	57910635	57920350	57920752	102	0,0,0	1873,1014,971	0,2,0	805,1098,1505	212	779	1	1.0	0.0,0.0,0.0	0.0,0.007,0.0	-0.002
1031	gene:Solyc04g049090.2	NA	4	-	39554174	39554215	39554935	39555030	39553907	39554081	39555128	39555203	1031	250,97,44	137,43,27	61,114,109	36,52,59	244	190	0.65367444239141	1.0	0.587,0.637,0.559	0.569,0.631,0.59	-0.002
1036	gene:Solyc02g092640.2	NA	2	+	53665438	53665504	53665694	53665777	53665161	53665252	53665965	53666029	1036	236,106,46	337,147,134	66,146,113	133,173,231	215	232	0.9523019897268623	1.0	0.43,0.438,0.27	0.349,0.477,0.345	-0.011
1037	gene:Solyc06g005570.2	NA	6	-	612104	612186	615273	615326	609691	609808	615550	615688	1037	0,0,0	1,0,0	0,0,1	0,0,2	202	231	1	1.0	0.0,NA,NA	NA,NA,0.364	-0.364
1038	gene:Solyc06g005570.2	NA	6	-	612104	612186	613877	614919	609691	609808	615550	615688	1038	456,291,156	1,0,0	170,401,323	0,0,2	1191	231	1	1.0	0.989,1.0,1.0	1.0,1.0,0.969	0.007
1039	gene:Solyc06g005570.2	NA	6	-	613877	614919	615273	615326	609691	609808	615550	615688	1039	0,0,0	456,291,156	0,0,1	170,401,323	202	1191	1	1.0	0.0,0.0,0.0	0.0,0.0,0.018	-0.006
1040	gene:Solyc02g068530.2	NA	2	+	38485641	38485716	38485752	38485888	38485419	38485529	38486644	38486684	1040	739,338,253	1,1,0	203,367,408	0,0,0	224	285	1	1.0	0.999,0.998,1.0	1.0,1.0,1.0	-0.001
1042	gene:Solyc03g082960.2	NA	3	-	52816867	52816935	52816935	52816977	52816722	52816777	52817217	52817271	1042	0,0,0	20,10,22	1,0,0	31,36,53	191	217	1	1.0	0.0,0.0,0.0	0.035,0.0,0.0	-0.012
1050	gene:Solyc02g070550.2	NA	2	+	40295011	40295162	40295165	40295197	40294656	40294741	40295319	40295437	1050	338,141,113	0,0,0	130,246,237	0,1,1	300	181	1	1.0	1.0,1.0,1.0	1.0,0.993,0.993	0.005
1051	gene:Solyc06g019200.2	NA	6	-	18152775	18153002	18153053	18153111	18152504	18152555	18153190	18153300	1051	0,2,0	1,0,4	4,0,0	0,2,1	207	376	1	1.0	0.0,1.0,0.0	1.0,0.0,0.0	0.0
1058	gene:Solyc01g095750.2	NA	1	-	86947244	86947388	86947820	86947887	86947026	86947102	86948201	86948289	1058	27,11,3	0,2,0	9,20,12	0,0,0	216	293	1	1.0	1.0,0.882,1.0	1.0,1.0,1.0	-0.039
1059	gene:Solyc11g005170.1	NA	11	+	148658	148756	149001	149033	147567	148130	149818	149897	1059	119,155,150	1,0,0	158,232,253	0,0,0	247	181	1	1.0	0.989,1.0,1.0	1.0,1.0,1.0	-0.004
105	gene:Solyc11g012550.1	NA	11	+	5361093	5361192	5363539	5363595	5360151	5360248	5364108	5365080	105	41,23,27	5,1,0	23,30,33	0,1,1	248	205	1	1.0	0.871,0.95,1.0	1.0,0.961,0.965	-0.035
1067	gene:Solyc11g005450.1	NA	11	-	359940	360089	360183	360217	359372	359463	360385	360447	1067	187,99,101	0,0,2	96,133,146	0,0,1	183	298	1	1.0	1.0,1.0,0.988	1.0,1.0,0.996	-0.003
106	gene:Solyc11g012550.1	NA	11	+	5361093	5361132	5363539	5363595	5360151	5360248	5364108	5365080	106	3,3,0	5,1,0	2,3,2	0,1,1	188	205	1	1.0	0.395,0.766,NA	1.0,0.766,0.686	-0.237
1070	gene:Solyc11g005450.1	NA	11	-	359958	360089	360183	360216	359372	359463	360385	360447	1070	0,0,1	1079,408,318	1,0,0	296,576,522	182	280	1	1.0	0.0,0.0,0.005	0.005,0.0,0.0	0.0
1071	gene:Solyc11g005450.1	NA	11	-	360018	360089	360183	360217	359372	359463	360385	360447	1071	187,99,101	1,0,0	96,133,146	0,0,0	183	220	1	1.0	0.996,1.0,1.0	1.0,1.0,1.0	-0.001
1075	gene:Solyc10g080410.1	NA	10	-	61688215	61688284	61688499	61688595	61687980	61688040	61689271	61689351	1075	84,84,41	101,52,37	46,95,99	63,97,69	245	218	0.639190017308588	1.0	0.425,0.59,0.496	0.394,0.466,0.561	0.03
1078	gene:Solyc04g009190.2	NA	4	+	2694045	2694103	2694154	2694226	2693308	2693411	2694573	2694779	1078	1,2,0	105,34,32	0,0,1	36,44,46	207	221	1	1.0	0.01,0.059,0.0	0.0,0.0,0.023	0.015
1082	gene:Solyc02g084550.2	NA	2	+	47637485	47637569	47640055	47640125	47637009	47637179	47640218	47640623	1082	3,0,0	68,16,22	0,0,1	26,40,43	233	219	0.840885728799172	1.0	0.04,0.0,0.0	0.0,0.0,0.021	0.006
1084	gene:Solyc06g050930.2	NA	6	+	33883523	33883661	33884139	33884249	33882570	33883157	33884409	33884521	1084	73,20,16	84,40,34	35,33,38	50,71,44	287	259	0.8457361778652718	1.0	0.44,0.311,0.298	0.387,0.295,0.438	-0.024
1088	gene:Solyc01g108620.2	NA	1	+	95876144	95876178	95876217	95876384	95875982	95876018	95876548	95876607	1088	29,20,13	23,2,3	4,12,21	2,8,8	183	316	0.9391388645706304	1.0	0.685,0.945,0.882	0.775,0.721,0.819	0.066
108	gene:Solyc11g008150.1	NA	11	-	2420393	2420552	2420624	2420673	2420007	2420151	2420778	2421126	108	1,1,0	42,31,21	0,0,3	29,59,62	198	308	1	1.0	0.036,0.048,0.0	0.0,0.0,0.07	0.005
1090	gene:Solyc10g083280.1	NA	10	+	63106777	63106939	63107045	63107091	63106302	63106305	63107850	63107936	1090	1,0,2	763,220,334	0,4,0	278,376,395	311	195	1	1.0	0.001,0.0,0.004	0.0,0.007,0.0	-0.001
1092	gene:Solyc06g009060.2	NA	6	-	2983663	2983717	2983986	2984071	2983500	2983534	2985269	2985368	1092	24,14,13	1,0,0	15,17,14	0,1,0	234	203	1	1.0	0.954,1.0,1.0	1.0,0.936,1.0	0.006
1094	gene:Solyc01g100860.2	NA	1	-	90766659	90766758	90772164	90772325	90765534	90765605	90772963	90773122	1094	3367,1398,1350	0,0,0	1528,2170,3011	0,0,1	310	248	1	1.0	1.0,1.0,1.0	1.0,1.0,1.0	0.0
1095	gene:Solyc01g100860.2	NA	1	-	90766659	90766758	90772164	90772324	90765534	90765605	90772963	90773122	1095	112,56,60	0,0,0	48,64,105	0,0,1	309	248	1	1.0	1.0,1.0,1.0	1.0,1.0,0.988	0.004
1097	gene:Solyc01g100860.2	NA	1	-	90766659	90766758	90772164	90772216	90765534	90765605	90772963	90773122	1097	2,1,0	0,0,0	2,1,2	0,0,1	201	248	1	1.0	1.0,1.0,NA	1.0,1.0,0.712	0.096
1099	gene:Solyc01g100860.2	NA	1	-	90764992	90765112	90770528	90770647	90764651	90764770	90771064	90771135	1099	0,1,0	1805,1023,1807	2,1,0	1579,1709,1759	268	269	1	1.0	0.0,0.001,0.0	0.001,0.001,0.0	-0.0
1101	gene:Solyc01g100860.2	NA	1	-	90764992	90765112	90770528	90770643	90764651	90764770	90771064	90771135	1101	0,1,0	1805,1023,1807	2,2,0	1579,1709,1759	264	269	1	1.0	0.0,0.001,0.0	0.001,0.001,0.0	-0.0
1105	gene:Solyc01g100860.2	NA	1	-	90766596	90766758	90772164	90772216	90765534	90765605	90772963	90773122	1105	2,1,0	3705,1798,2213	2,1,2	1862,2769,3408	201	311	1	1.0	0.001,0.001,0.0	0.002,0.001,0.001	-0.001
1106	gene:Solyc01g011010.2	NA	1	+	6870113	6870351	6870650	6870708	6867316	6867382	6873042	6873274	1106	3,1,1	0,0,0	0,6,0	0,0,2	387	207	0.6428871178793341	1.0	1.0,1.0,1.0	NA,1.0,0.0	0.5
1107	gene:Solyc12g014380.1	NA	12	+	5264723	5264765	5265958	5266031	5262517	5262602	5266175	5266236	1107	0,0,0	133,60,30	1,0,0	28,43,53	191	222	1	1.0	0.0,0.0,0.0	0.04,0.0,0.0	-0.013
1115	gene:Solyc12g042570.1	NA	12	-	39952307	39952444	39953158	39953267	39945081	39945207	39956202	39956266	1115	38,24,7	0,0,0	7,22,22	0,0,4	258	286	0.6680759433750879	1.0	1.0,1.0,1.0	1.0,1.0,0.859	0.047
1120	gene:Solyc06g007700.2	NA	6	-	1686152	1686259	1687120	1687363	1685816	1686053	1687658	1687801	1120	7,2,2	10,2,1	2,4,4	2,6,2	392	256	0.7636477151528779	1.0	0.314,0.395,0.566	0.395,0.303,0.566	0.004
1126	gene:Solyc02g089280.2	NA	2	-	51154344	51154450	51154641	51154834	51153922	51153997	51154994	51155102	1126	5,0,0	1,0,0	2,0,0	0,0,0	342	255	0.7268872749059638	1.0	0.788,NA,NA	1.0,NA,NA	-0.212
1129	gene:Solyc11g005340.1	NA	11	-	269984	270040	270576	270621	269716	269789	270724	270823	1129	22,5,5	6,2,0	1,9,3	2,0,2	194	205	0.7973743863112744	1.0	0.795,0.725,1.0	0.346,1.0,0.613	0.187
1137	gene:Solyc10g083960.1	NA	10	+	63659232	63659334	63659886	63659953	63658145	63658403	63660221	63660302	1137	8,2,0	8,2,4	1,3,9	3,10,5	251	216	0.7444534503449682	1.0	0.463,0.463,0.0	0.223,0.205,0.608	-0.037
113	gene:Solyc08g076890.2	NA	8	+	60822541	60822607	60822634	60822646	60822030	60822250	60822706	60822826	113	0,0,1	0,0,0	0,0,0	1,0,0	215	161	1	1.0	NA,NA,1.0	0.0,NA,NA	1.0
1148	gene:Solyc12g021290.1	NA	12	-	15380232	15380316	15380483	15380556	15379212	15379321	15382783	15382842	1148	1,0,0	6,8,0	4,0,0	3,9,16	222	233	1	1.0	0.149,0.0,NA	0.583,0.0,0.0	-0.12
114	gene:Solyc08g076890.2	NA	8	+	60822541	60822559	60822634	60822646	60822030	60822250	60822706	60822826	114	0,0,3	0,0,0	0,0,0	1,0,0	167	161	1	1.0	NA,NA,1.0	0.0,NA,NA	1.0
1151	gene:Solyc03g006070.2	NA	3	-	753969	754014	754068	754152	753750	753852	754946	755042	1151	611,255,292	0,0,0	279,392,359	1,0,0	233	194	1	1.0	1.0,1.0,1.0	0.996,1.0,1.0	0.001
1158	gene:Solyc11g068660.1	NA	11	+	53300241	53300400	53302544	53302622	53299276	53299945	53302851	53302930	1158	4,3,7	138,72,33	0,5,7	42,73,103	308	227	0.7911691450615339	1.0	0.021,0.03,0.135	0.0,0.048,0.048	0.03
1160	gene:Solyc02g068420.2	NA	2	-	38376160	38376312	38377948	38378026	38375899	38376069	38378916	38379096	1160	0,1,0	27,8,11	0,4,0	25,12,19	227	301	1	1.0	0.0,0.142,0.0	0.0,0.307,0.0	-0.055
1161	gene:Solyc02g068420.2	NA	2	-	38376160	38376281	38377948	38378026	38375899	38376069	38378916	38379096	1161	0,1,0	6,4,3	0,4,0	7,6,12	227	270	1	1.0	0.0,0.229,0.0	0.0,0.442,0.0	-0.071
1162	gene:Solyc02g068420.2	NA	2	-	38376160	38376284	38377948	38378026	38375899	38376069	38378916	38379096	1162	0,1,0	9,5,3	0,4,0	7,8,12	227	273	1	1.0	0.0,0.194,0.0	0.0,0.376,0.0	-0.061
1168	gene:Solyc02g091120.2	NA	2	-	52526891	52526926	52528849	52528899	52526478	52526640	52529244	52529352	1168	9,14,8	0,1,0	4,13,9	0,0,0	199	184	1	1.0	1.0,0.928,1.0	1.0,1.0,1.0	-0.024
1169	gene:Solyc02g091120.2	NA	2	-	52526733	52526926	52528849	52528899	52526478	52526640	52529244	52529352	1169	9,14,8	25,10,13	4,13,9	8,21,12	199	342	0.9045087367512481	1.0	0.382,0.706,0.514	0.462,0.515,0.563	0.021
1170	gene:Solyc10g076940.1	NA	10	-	59896256	59896301	59896301	59896359	59896073	59896162	59896790	59896898	1170	0,0,0	42,17,17	1,0,0	10,12,9	207	194	1	1.0	0.0,0.0,0.0	0.086,0.0,0.0	-0.029
1171	gene:Solyc01g099770.2	NA	1	+	89915776	89915933	89916017	89916179	89915651	89915689	89916309	89916736	1171	4,1,0	3301,892,744	2,0,4	877,1587,1840	306	311	1	1.0	0.001,0.001,0.0	0.002,0.0,0.002	-0.001
1172	gene:Solyc01g099770.2	NA	1	+	89915817	89915933	89916017	89916179	89915651	89915689	89916309	89916736	1172	11,4,4	3301,892,744	10,11,12	877,1587,1840	265	311	1	1.0	0.004,0.005,0.006	0.013,0.008,0.008	-0.005
1173	gene:Solyc01g099770.2	NA	1	+	89915774	89915933	89916017	89916179	89915651	89915689	89916309	89916736	1173	4,0,0	3301,892,744	2,3,4	877,1587,1840	308	311	1	1.0	0.001,0.0,0.0	0.002,0.002,0.002	-0.002
1180	gene:Solyc06g068760.2	NA	6	+	42615769	42615819	42615819	42615943	42615301	42615670	42616581	42616642	1180	355,122,37	4,2,2	104,197,148	0,0,2	199	273	1	1.0	0.992,0.988,0.962	1.0,1.0,0.99	-0.016
1183	gene:Solyc08g076420.2	NA	8	-	60434181	60435425	60435829	60435946	60433487	60433729	60437335	60437672	1183	0,2,0	6489,4181,3521	0,1,0	3682,5844,5785	266	1393	1	1.0	0.0,0.002,0.0	0.0,0.001,0.0	0.0
1184	gene:Solyc08g076420.2	NA	8	-	60435829	60435948	60437335	60437479	60434181	60435425	60437669	60437672	1184	1,0,0	347,209,94	2,0,0	118,264,213	293	268	1	1.0	0.003,0.0,0.0	0.015,0.0,0.0	-0.004
1185	gene:Solyc11g069140.1	NA	11	+	53742347	53742559	53744085	53744158	53741958	53741997	53744248	53744307	1185	6,3,0	1,0,0	0,6,10	0,0,0	361	222	1	1.0	0.787,1.0,NA	NA,1.0,1.0	-0.107
1186	gene:Solyc11g069140.1	NA	11	+	53742342	53742559	53744085	53744158	53741958	53741997	53744248	53744307	1186	4,3,0	1,0,0	0,5,9	0,0,0	366	222	1	1.0	0.708,1.0,NA	NA,1.0,1.0	-0.146
1191	gene:Solyc09g008520.2	NA	9	-	2007607	2007629	2007629	2007655	2007321	2007488	2007773	2007833	1191	1,0,0	8,2,6	0,1,0	1,4,5	175	171	1	1.0	0.109,0.0,0.0	0.0,0.196,0.0	-0.029
119	gene:Solyc08g076890.2	NA	8	+	60822541	60822634	60822634	60822646	60822030	60822250	60822706	60822826	119	2,0,2	0,0,0	0,0,6	1,0,0	242	161	1	1.0	1.0,NA,1.0	0.0,NA,1.0	0.5
11	gene:Solyc07g063390.2	NA	7	-	65864221	65864296	65864362	65864443	65864045	65864133	65864522	65864581	11	0,1,0	239,121,89	0,0,0	107,162,207	230	224	1	1.0	0.0,0.008,0.0	0.0,0.0,0.0	0.003
1206	gene:Solyc05g056590.2	NA	5	+	65858042	65858144	65858308	65858402	65850116	65850140	65858739	65858782	1206	43,22,17	37,24,44	24,25,34	15,44,43	251	243	0.7495043767754307	1.0	0.529,0.47,0.272	0.608,0.355,0.434	-0.042
1209	gene:Solyc01g090450.2	NA	1	+	84135355	84135435	84135487	84135574	84131206	84131281	84135692	84136055	1209	0,0,0	10,0,0	1,0,0	3,2,4	229	236	0.8523241708652829	1.0	0.0,NA,NA	0.256,0.0,0.0	-0.085
1210	gene:Solyc01g090450.2	NA	1	+	84134429	84134498	84135355	84135574	84131206	84131281	84135692	84136055	1210	0,0,0	14,3,2	0,0,2	4,5,2	218	368	1	1.0	0.0,0.0,0.0	0.0,0.0,0.628	-0.209
1212	gene:Solyc01g090450.2	NA	1	+	84134429	84134498	84135487	84135574	84131206	84131281	84135692	84136055	1212	0,0,0	10,0,0	0,0,2	3,2,4	218	236	1	1.0	0.0,NA,NA	0.0,0.0,0.351	-0.117
1213	gene:Solyc11g005550.1	NA	11	+	404039	404080	405551	405776	403707	403916	406304	406407	1213	2,0,0	3,2,0	0,0,0	0,2,0	190	374	1	1.0	0.568,0.0,NA	NA,0.0,NA	0.284
1215	gene:Solyc04g049920.2	NA	4	+	44799632	44799686	44799686	44799836	44799508	44799551	44800660	44800847	1215	0,0,2	1105,600,562	0,0,1	452,547,714	203	299	1	1.0	0.0,0.0,0.005	0.0,0.0,0.002	0.001
1216	gene:Solyc04g049920.2	NA	4	+	44799628	44799686	44799686	44799832	44799508	44799551	44800660	44800847	1216	312,145,132	0,0,1	132,192,140	2,0,0	207	295	1	1.0	1.0,1.0,0.995	0.989,1.0,1.0	0.002
1219	gene:Solyc03g093300.2	NA	3	-	54481108	54481135	54481198	54481316	54480962	54481000	54481394	54481453	1219	0,0,0	13,4,5	0,2,0	8,6,1	267	176	1	1.0	0.0,0.0,0.0	0.0,0.18,0.0	-0.06
121	gene:Solyc03g006190.2	NA	3	-	827854	827920	828092	828129	827674	827686	831890	832088	121	0,0,0	3,2,2	0,0,1	0,3,4	186	215	1	1.0	0.0,0.0,0.0	NA,0.0,0.224	-0.112
1225	gene:Solyc01g006900.2	NA	1	-	1474405	1474562	1476741	1476842	1473002	1473447	1478361	1478670	1225	1,0,0	498,116,130	0,0,0	97,214,173	250	306	1	1.0	0.002,0.0,0.0	0.0,0.0,0.0	0.001
1227	gene:Solyc01g006900.2	NA	1	-	1474404	1474562	1476741	1476842	1473002	1473447	1478361	1478670	1227	1,0,0	3587,1022,1209	0,0,0	1112,1667,1618	250	307	1	1.0	0.0,0.0,0.0	0.0,0.0,0.0	0.0
1228	gene:Solyc04g017610.2	NA	4	+	7578053	7578059	7578059	7578127	7577906	7577977	7583296	7583454	1228	0,0,0	3,1,1	1,0,0	3,3,0	155	217	1	1.0	0.0,0.0,0.0	0.318,0.0,NA	-0.159
1229	gene:Solyc04g017610.2	NA	4	+	7578053	7578059	7578059	7578127	7577906	7577977	7579674	7579783	1229	0,0,0	8,5,3	1,0,0	1,2,1	155	217	1	1.0	0.0,0.0,0.0	0.583,0.0,0.0	-0.194
1231	gene:Solyc01g066310.2	NA	1	+	73961107	73961241	73961408	73961485	73959977	73960470	73961612	73961744	1231	0,2,0	77,68,60	0,0,4	74,115,118	283	226	1	1.0	0.0,0.023,0.0	0.0,0.0,0.026	-0.001
1232	gene:Solyc01g066310.2	NA	1	+	73961121	73961241	73961408	73961485	73959977	73960470	73961612	73961744	1232	0,2,0	77,68,60	0,0,3	74,115,118	269	226	1	1.0	0.0,0.024,0.0	0.0,0.0,0.021	0.001
1238	gene:Solyc04g078510.2	NA	4	+	63234148	63234222	63234222	63234382	63231475	63231920	63234495	63234676	1238	3,1,0	6,7,17	2,2,0	6,14,15	223	309	1	1.0	0.409,0.165,0.0	0.316,0.165,0.0	0.031
1242	gene:Solyc09g005340.2	NA	9	+	265238	265358	265963	266038	264786	264870	266282	266378	1242	0,0,0	48,25,24	1,0,0	27,29,45	269	224	1	1.0	0.0,0.0,0.0	0.03,0.0,0.0	-0.01
1243	gene:Solyc08g007400.2	NA	8	+	1973095	1973181	1973246	1973282	1972959	1972997	1973406	1973525	1243	4,0,1	1,0,0	6,1,3	0,0,0	235	185	1	1.0	0.759,NA,1.0	1.0,1.0,1.0	-0.121
1246	gene:Solyc09g064790.2	NA	9	+	62203803	62204012	62206640	62206691	62203212	62203277	62207721	62207904	1246	13,33,10	8,6,17	15,26,24	13,10,11	358	200	0.7927015579687348	1.0	0.476,0.754,0.247	0.392,0.592,0.549	-0.019
124	gene:Solyc03g006190.2	NA	3	-	827859	827920	828092	828129	827674	827686	831890	832088	124	0,0,0	19,9,5	0,0,1	6,13,20	186	210	1	1.0	0.0,0.0,0.0	0.0,0.0,0.053	-0.018
1252	gene:Solyc02g087140.2	NA	2	+	49641420	49641542	49642343	49642459	49641261	49641369	49642770	49642878	1252	2,0,0	24,7,15	0,2,0	6,10,12	271	265	1	1.0	0.075,0.0,0.0	0.0,0.164,0.0	-0.03
1261	gene:Solyc01g095120.2	NA	1	+	86511347	86511438	86511578	86511806	86510830	86510938	86512178	86512304	1261	2,1,0	1,1,0	0,0,1	0,0,6	240	377	1	1.0	0.759,0.611,NA	NA,NA,0.207	0.478
1263	gene:Solyc02g079060.2	NA	2	-	43689430	43689484	43689793	43689860	43689215	43689334	43690978	43691039	1263	2,0,0	14,14,4	0,0,1	5,10,8	216	203	1	1.0	0.118,0.0,0.0	0.0,0.0,0.105	0.004
1264	gene:Solyc02g079060.2	NA	2	-	43689430	43689484	43689765	43689860	43689215	43689334	43690978	43691039	1264	0,0,0	14,14,4	0,1,0	5,10,8	244	203	1	1.0	0.0,0.0,0.0	0.0,0.077,0.0	-0.026
1270	gene:Solyc01g090230.2	NA	1	-	83884025	83884097	83888663	83888740	83878091	83878131	83888859	83888926	1270	0,2,0	165,101,53	2,0,0	47,99,117	226	221	1	1.0	0.0,0.019,0.0	0.04,0.0,0.0	-0.007
1271	gene:Solyc01g090230.2	NA	1	-	83883997	83884097	83888663	83888740	83878091	83878131	83888859	83888926	1271	0,2,0	443,248,143	2,0,0	146,264,301	226	249	1	1.0	0.0,0.009,0.0	0.015,0.0,0.0	-0.002
1274	gene:Solyc12g005870.1	NA	12	+	509264	509306	509912	509986	509004	509090	510629	510713	1274	24,8,7	0,2,0	8,4,8	0,0,0	191	223	1	1.0	1.0,0.824,1.0	1.0,1.0,1.0	-0.059
1276	gene:Solyc12g005870.1	NA	12	+	509264	509306	509903	509986	509004	509090	510629	510713	1276	24,8,7	1,0,0	8,4,8	0,0,0	191	232	1	1.0	0.967,1.0,1.0	1.0,1.0,1.0	-0.011
1278	gene:Solyc05g005620.2	NA	5	-	437775	437841	438138	438178	437392	437646	438412	438472	1278	0,0,0	2,1,3	0,0,1	5,4,2	189	215	1	1.0	0.0,0.0,0.0	0.0,0.0,0.363	-0.121
1279	gene:Solyc05g005620.2	NA	5	-	437775	437841	438138	438178	437392	437646	439017	439585	1279	0,0,0	1,1,3	0,0,1	5,4,3	189	215	1	1.0	0.0,0.0,0.0	0.0,0.0,0.275	-0.092
1282	gene:Solyc05g005620.2	NA	5	-	438138	438178	438412	438498	437501	437646	439017	439585	1282	22,23,24	0,0,0	45,51,48	0,0,1	235	189	1	1.0	1.0,1.0,1.0	1.0,1.0,0.975	0.008
1284	gene:Solyc06g060540.2	NA	6	+	38556515	38556622	38557017	38557108	38554507	38554519	38557230	38557334	1284	1,0,1	4,1,2	1,0,2	0,1,1	256	240	1	1.0	0.19,0.0,0.319	1.0,0.0,0.652	-0.381
1285	gene:Solyc06g060540.2	NA	6	+	38556515	38556639	38557017	38557108	38554507	38554519	38557230	38557334	1285	10,7,7	4,1,2	8,9,2	0,1,1	273	240	1	1.0	0.687,0.86,0.755	1.0,0.888,0.637	-0.074
1287	gene:Solyc12g035360.1	NA	12	-	58903187	58903237	58904188	58904267	58902711	58902882	58909555	58909693	1287	61,28,36	15,5,9	30,41,51	10,9,10	228	199	0.9310482275815803	1.0	0.78,0.83,0.777	0.724,0.799,0.817	0.016
1289	gene:Solyc09g018830.2	NA	9	+	17566840	17566929	17566929	17567007	17565973	17566068	17567551	17567592	1289	17,5,4	1,1,0	6,6,15	2,1,0	238	227	1	1.0	0.942,0.827,1.0	0.741,0.851,1.0	0.059
1292	gene:Solyc01g090880.2	NA	1	-	84591373	84591442	84592195	84592367	84590069	84590510	84592491	84592551	1292	4,4,0	27,12,21	1,0,1	10,15,15	321	218	1	1.0	0.091,0.185,0.0	0.064,0.0,0.043	0.056
1294	gene:Solyc01g090880.2	NA	1	-	84591373	84591442	84592195	84592270	84590069	84590510	84592491	84592551	1294	0,0,0	27,12,21	1,0,0	10,15,15	224	218	1	1.0	0.0,0.0,0.0	0.089,0.0,0.0	-0.03
1295	gene:Solyc01g090880.2	NA	1	-	84591373	84591442	84592195	84592313	84590069	84590510	84592491	84592551	1295	1,0,0	27,12,21	0,0,0	10,15,15	267	218	1	1.0	0.029,0.0,0.0	0.0,0.0,0.0	0.01
1296	gene:Solyc01g090880.2	NA	1	-	84592195	84592308	84592491	84592551	84591373	84591442	84592625	84592934	1296	46,9,10	130,61,69	14,18,31	93,96,79	209	262	0.7762824840407717	1.0	0.307,0.156,0.154	0.159,0.19,0.33	-0.021
1298	gene:Solyc03g093200.2	NA	3	+	54390839	54390887	54393005	54393156	54390537	54390548	54393759	54393874	1298	1,0,0	2,4,0	2,0,0	0,2,4	197	300	1	1.0	0.432,0.0,NA	1.0,0.0,0.0	-0.117
12	gene:Solyc07g063390.2	NA	7	-	65864219	65864296	65864351	65864447	65864045	65864133	65864522	65864581	12	256,141,70	2,1,2	74,150,177	0,0,1	245	226	1	1.0	0.992,0.992,0.97	1.0,1.0,0.994	-0.013
1306	gene:Solyc02g032300.2	NA	2	+	28115030	28115250	28117180	28117310	28114702	28114890	28117437	28117540	1306	66,32,29	52,32,32	20,48,43	29,36,35	369	279	0.8243185816386814	1.0	0.49,0.431,0.407	0.343,0.502,0.482	0.0
1308	gene:Solyc08g005310.2	NA	8	+	239962	240113	240706	240761	238404	238584	240832	240954	1308	86,88,35	1,0,0	39,91,87	0,0,0	300	204	1	1.0	0.983,1.0,1.0	1.0,1.0,1.0	-0.006
1309	gene:Solyc04g076570.2	NA	4	-	61474661	61474707	61474707	61474833	61474187	61474582	61475496	61475620	1309	68,25,20	0,2,0	30,40,28	0,0,0	275	195	1	1.0	1.0,0.899,1.0	1.0,1.0,1.0	-0.034
1311	gene:Solyc06g083360.2	NA	6	+	48787286	48787345	48787723	48787818	48787112	48787148	48788989	48789295	1311	8,0,2	722,275,232	0,1,0	199,422,474	208	244	1	1.0	0.013,0.0,0.01	0.0,0.003,0.0	0.007
1315	gene:Solyc04g026200.2	NA	4	-	18389225	18389337	18393737	18393860	18388073	18388181	18397687	18397782	1315	31,15,4	28,10,2	13,18,13	10,20,6	272	261	0.9645875058646421	1.0	0.515,0.59,0.657	0.555,0.463,0.675	0.023
1316	gene:Solyc01g067490.2	NA	1	-	76204056	76204107	76204308	76204377	76203726	76203864	76205035	76205215	1316	33,25,22	35,16,20	13,27,41	22,22,32	218	200	0.6494454496053388	1.0	0.464,0.589,0.502	0.352,0.53,0.54	0.044
1317	gene:Solyc01g067490.2	NA	1	-	76204059	76204107	76204308	76204377	76203726	76203864	76205035	76205215	1317	33,25,22	1,0,1	13,27,41	0,0,0	218	197	1	1.0	0.968,1.0,0.952	1.0,1.0,1.0	-0.027
1323	gene:Solyc08g080420.2	NA	8	+	63708597	63708613	63708630	63708766	63708465	63708522	63709979	63710037	1323	30,5,0	310,79,45	1,12,6	62,93,67	165	285	0.8342095419434415	1.0	0.143,0.099,0.0	0.027,0.182,0.134	-0.034
1324	gene:Solyc11g069430.1	NA	11	-	54012209	54012329	54012457	54012508	54011292	54011547	54013650	54013963	1324	1,0,0	33,7,0	1,0,0	1,23,9	200	269	1	1.0	0.039,0.0,NA	0.574,0.0,0.0	-0.172
1325	gene:Solyc11g069430.1	NA	11	-	54012209	54012329	54012457	54012509	54011292	54011547	54013650	54013963	1325	10794,5267,3080	33,7,0	4510,7902,7460	1,23,9	201	269	1	1.0	0.998,0.999,1.0	1.0,0.998,0.999	0.0
1326	gene:Solyc11g069430.1	NA	11	-	54012213	54012329	54012457	54012508	54011292	54011547	54013650	54013963	1326	1,0,0	25594,7390,7282	1,0,0	9573,14429,11155	200	265	1	1.0	0.0,0.0,0.0	0.0,0.0,0.0	0.0
132	gene:Solyc07g056030.2	NA	7	+	63936483	63936502	63936502	63936586	63935715	63935972	63937026	63937073	132	55,24,32	174,56,115	36,36,42	89,95,169	168	233	0.916852011060663	1.0	0.305,0.373,0.278	0.359,0.345,0.256	-0.001
1330	gene:Solyc05g050390.2	NA	5	-	60506582	60506654	60507382	60507535	60506059	60506209	60508172	60508258	1330	1,0,0	223,120,82	1,0,0	78,116,147	302	221	1	1.0	0.003,0.0,0.0	0.009,0.0,0.0	-0.002
1331	gene:Solyc06g059960.2	NA	6	-	37883003	37883099	37883739	37883747	37882784	37882916	37884462	37884542	1331	0,0,2	0,0,0	0,0,1	0,4,0	157	245	1	1.0	NA,NA,1.0	NA,0.0,1.0	0.5
1333	gene:Solyc11g045510.1	NA	11	-	30396614	30396689	30400686	30400778	30396327	30396419	30401272	30401345	1333	24,10,7	29,21,6	14,22,16	9,33,36	241	224	0.7887836527607357	1.0	0.435,0.307,0.52	0.591,0.383,0.292	-0.001
1336	gene:Solyc03g083020.2	NA	3	+	52859858	52859962	52859997	52860102	52859069	52859104	52860746	52861035	1336	6,2,2	12,3,3	2,0,1	1,0,3	253	254	0.7754328018029949	1.0	0.334,0.401,0.401	0.668,NA,0.251	-0.081
1340	gene:Solyc10g045540.1	NA	10	+	34550557	34550728	34557468	34557591	34549919	34550002	34561244	34561427	1340	178,92,64	104,45,28	51,128,87	23,49,60	320	272	0.7266494298599954	1.0	0.593,0.635,0.66	0.653,0.689,0.552	-0.002
1344	gene:Solyc01g098090.2	NA	1	+	88690091	88690148	88690225	88690318	88687379	88687396	88691363	88691522	1344	0,1,0	0,0,0	0,4,2	2,0,2	206	242	1	1.0	NA,1.0,NA	0.0,1.0,0.54	0.487
1345	gene:Solyc01g098090.2	NA	1	+	88690091	88690148	88690225	88690249	88687379	88687396	88691363	88691522	1345	0,1,0	0,0,0	0,4,2	0,0,1	206	173	1	1.0	NA,1.0,NA	NA,1.0,0.627	0.186
1346	gene:Solyc01g098090.2	NA	1	+	88690096	88690148	88690225	88690318	88687379	88687396	88691363	88691522	1346	0,2,0	0,0,0	0,2,3	2,0,2	201	242	1	1.0	NA,1.0,NA	0.0,1.0,0.644	0.452
1347	gene:Solyc01g098090.2	NA	1	+	88690096	88690148	88690225	88690249	88687379	88687396	88691363	88691522	1347	0,2,0	0,0,0	0,2,3	0,0,1	201	173	1	1.0	NA,1.0,NA	NA,1.0,0.721	0.139
134	gene:Solyc04g051580.2	NA	4	-	50874515	50874648	50875011	50875063	50874071	50874133	50875490	50875580	134	46,17,25	2,0,0	12,20,23	0,0,0	201	282	1	1.0	0.97,1.0,1.0	1.0,1.0,1.0	-0.01
135	gene:Solyc09g005640.2	NA	9	+	438632	438723	439430	439643	437988	438168	440983	441073	135	86,41,16	277,93,41	18,38,20	54,81,83	240	362	0.8206974005607681	1.0	0.319,0.399,0.371	0.335,0.414,0.267	0.024
136	gene:Solyc09g005640.2	NA	9	+	438632	438736	439430	439643	437988	438168	440983	441073	136	87,42,18	277,93,41	18,38,23	54,81,83	253	362	0.8635902614725921	1.0	0.31,0.393,0.386	0.323,0.402,0.284	0.027
1370	gene:Solyc01g080240.2	NA	1	+	79462931	79463007	79463007	79463081	79462747	79462807	79463166	79463322	1370	167,99,53	185,106,30	63,96,107	62,115,61	225	223	1	1.0	0.472,0.481,0.636	0.502,0.453,0.635	-0.0
1372	gene:Solyc01g080240.2	NA	1	+	79462941	79463007	79463007	79463081	79462747	79462807	79463166	79463322	1372	0,0,0	185,106,30	0,0,1	62,115,61	215	223	1	1.0	0.0,0.0,0.0	0.0,0.0,0.017	-0.006
1375	gene:Solyc08g079490.2	NA	8	-	63001677	63001774	63001825	63001899	63001519	63001584	63002094	63002177	1375	0,0,2	43,9,6	0,0,1	5,18,16	223	246	1	1.0	0.0,0.0,0.269	0.0,0.0,0.064	0.068
137	gene:Solyc03g097630.2	NA	3	+	59965814	59965858	59965858	59965997	59964088	59964574	59968631	59968928	137	34,10,9	173,54,26	13,10,13	39,77,70	193	288	0.6856829258648807	1.0	0.227,0.217,0.341	0.332,0.162,0.217	0.025
1381	gene:Solyc04g076830.2	NA	4	-	61706862	61707060	61707702	61707759	61706603	61706711	61709090	61709236	1381	0,0,2	143,81,144	0,2,0	126,160,163	206	347	1	1.0	0.0,0.0,0.023	0.0,0.021,0.0	0.001
1382	gene:Solyc04g076830.2	NA	4	-	61706862	61707060	61707702	61707761	61706603	61706711	61709090	61709236	1382	1,0,2	143,81,144	0,3,0	126,160,163	208	347	1	1.0	0.012,0.0,0.023	0.0,0.03,0.0	0.002
1383	gene:Solyc04g076830.2	NA	4	-	61706862	61707060	61707702	61707728	61706603	61706711	61709090	61709236	1383	0,0,1	143,81,144	0,2,0	126,160,163	175	347	1	1.0	0.0,0.0,0.014	0.0,0.024,0.0	-0.003
1384	gene:Solyc04g076830.2	NA	4	-	61706862	61707060	61707702	61707748	61706603	61706711	61709090	61709236	1384	0,0,2	143,81,144	0,2,0	126,160,163	195	347	1	1.0	0.0,0.0,0.024	0.0,0.022,0.0	0.001
1385	gene:Solyc04g076830.2	NA	4	-	61706851	61706924	61707702	61707759	61706603	61706711	61709090	61709236	1385	0,0,2	3,4,4	0,2,0	1,2,4	206	222	1	1.0	0.0,0.0,0.35	0.0,0.519,0.0	-0.056
1387	gene:Solyc04g076830.2	NA	4	-	61706851	61706924	61707702	61707728	61706603	61706711	61709090	61709236	1387	0,0,1	3,4,4	0,2,0	1,2,4	175	222	1	1.0	0.0,0.0,0.241	0.0,0.559,0.0	-0.106
1388	gene:Solyc04g076830.2	NA	4	-	61706851	61706924	61707702	61707748	61706603	61706711	61709090	61709236	1388	0,0,2	3,4,4	0,2,0	1,2,4	195	222	1	1.0	0.0,0.0,0.363	0.0,0.532,0.0	-0.056
1389	gene:Solyc04g076830.2	NA	4	-	61706862	61706924	61707702	61707759	61706603	61706711	61709090	61709236	1389	0,0,2	311,201,333	0,2,0	270,315,354	206	211	1	1.0	0.0,0.0,0.006	0.0,0.006,0.0	0.0
138	gene:Solyc09g083000.2	NA	9	+	68697675	68697908	68698713	68698819	68697396	68697539	68698901	68699040	138	198,95,70	114,74,66	56,127,121	64,57,94	382	255	0.9751894348487771	1.0	0.537,0.461,0.415	0.369,0.598,0.462	-0.005
1390	gene:Solyc04g076830.2	NA	4	-	61706862	61706924	61707702	61707761	61706603	61706711	61709090	61709236	1390	1,0,2	311,201,333	0,3,0	270,315,354	208	211	1	1.0	0.003,0.0,0.006	0.0,0.01,0.0	-0.0
1391	gene:Solyc04g076830.2	NA	4	-	61706862	61706924	61707702	61707728	61706603	61706711	61709090	61709236	1391	0,0,1	311,201,333	0,2,0	270,315,354	175	211	1	1.0	0.0,0.0,0.004	0.0,0.008,0.0	-0.001
1392	gene:Solyc04g076830.2	NA	4	-	61706862	61706924	61707702	61707748	61706603	61706711	61709090	61709236	1392	0,0,2	311,201,333	0,2,0	270,315,354	195	211	1	1.0	0.0,0.0,0.006	0.0,0.007,0.0	-0.0
1393	gene:Solyc04g076830.2	NA	4	-	61706851	61707060	61707702	61707759	61706603	61706711	61709090	61709236	1393	0,0,2	1,0,1	0,2,0	0,2,0	206	358	1	1.0	0.0,NA,0.777	NA,0.635,NA	-0.246
1394	gene:Solyc04g076830.2	NA	4	-	61706851	61707060	61707702	61707761	61706603	61706711	61709090	61709236	1394	1,0,2	1,0,1	0,3,0	0,2,0	208	358	1	1.0	0.633,NA,0.775	NA,0.721,NA	-0.017
1395	gene:Solyc04g076830.2	NA	4	-	61706851	61707060	61707702	61707728	61706603	61706711	61709090	61709236	1395	0,0,1	1,0,1	0,2,0	0,2,0	175	358	1	1.0	0.0,NA,0.672	NA,0.672,NA	-0.336
1396	gene:Solyc04g076830.2	NA	4	-	61706851	61707060	61707702	61707748	61706603	61706711	61709090	61709236	1396	0,0,2	1,0,1	0,2,0	0,2,0	195	358	1	1.0	0.0,NA,0.786	NA,0.647,NA	-0.254
1397	gene:Solyc04g076830.2	NA	4	-	61707004	61707060	61707702	61707761	61706862	61706924	61709090	61709236	1397	106,52,91	5,6,10	86,98,127	7,2,14	208	205	0.900093233539943	1.0	0.954,0.895,0.9	0.924,0.98,0.899	-0.018
1399	gene:Solyc04g076830.2	NA	4	-	61707004	61707060	61707702	61707728	61706862	61706924	61709090	61709236	1399	28,20,29	5,6,10	35,23,33	7,2,14	175	205	0.6185757734414528	1.0	0.868,0.796,0.773	0.854,0.931,0.734	-0.027
13	gene:Solyc07g063390.2	NA	7	-	65864219	65864296	65864371	65864447	65864045	65864133	65864522	65864581	13	261,142,71	2,1,2	70,153,184	0,0,1	225	226	1	1.0	0.992,0.993,0.973	1.0,1.0,0.995	-0.012
1402	gene:Solyc02g061960.2	NA	2	+	33507075	33507099	33507099	33507217	33506402	33506988	33507318	33507409	1402	1,0,0	227,102,72	0,0,0	76,115,135	173	267	1	1.0	0.007,0.0,0.0	0.0,0.0,0.0	0.002
1404	gene:Solyc04g082400.2	NA	4	-	66075032	66075152	66075650	66075859	66074495	66074712	66076388	66076522	1404	0,0,0	61,65,24	0,0,1	39,80,47	358	269	1	1.0	0.0,0.0,0.0	0.0,0.0,0.016	-0.005
1405	gene:Solyc04g082400.2	NA	4	-	66075032	66075152	66075650	66075719	66074495	66074712	66076388	66076522	1405	0,0,0	61,65,24	0,0,2	39,80,47	218	269	1	1.0	0.0,0.0,0.0	0.0,0.0,0.05	-0.017
1406	gene:Solyc11g020590.1	NA	11	+	11621146	11621182	11623668	11623799	11620585	11620661	11623883	11623954	1406	0,1,0	187,87,69	0,1,1	83,130,164	185	280	1	1.0	0.0,0.017,0.0	0.0,0.012,0.009	-0.001
1407	gene:Solyc11g020590.1	NA	11	+	11621146	11621182	11623672	11623799	11620585	11620661	11623883	11623954	1407	0,1,0	93,54,21	0,1,1	44,72,66	185	276	1	1.0	0.0,0.027,0.0	0.0,0.02,0.022	-0.005
1408	gene:Solyc11g020590.1	NA	11	+	11621146	11621182	11623710	11623799	11620585	11620661	11623883	11623954	1408	0,1,0	70,36,16	0,1,1	32,61,48	185	238	1	1.0	0.0,0.035,0.0	0.0,0.021,0.026	-0.004
1415	gene:Solyc08g048250.2	NA	8	+	14487129	14487275	14487779	14487880	14486300	14486334	14488121	14488282	1415	0,0,0	4,0,0	0,2,0	0,0,0	295	250	1	1.0	0.0,NA,NA	NA,1.0,NA	-1.0
1417	gene:Solyc11g073050.1	NA	11	+	56165829	56165875	56166995	56167071	56164983	56165056	56167161	56167234	1417	3,0,0	2,0,0	0,2,3	0,0,0	195	225	1	1.0	0.634,NA,NA	NA,1.0,1.0	-0.366
1418	gene:Solyc11g073050.1	NA	11	+	56166077	56166268	56166995	56167071	56164983	56165056	56167161	56167234	1418	2,3,2	2,0,0	5,4,2	0,0,0	340	225	1	1.0	0.398,1.0,1.0	1.0,1.0,1.0	-0.201
1419	gene:Solyc11g073050.1	NA	11	+	56165806	56165875	56166077	56166268	56164983	56165056	56167161	56167234	1419	2,2,0	2,3,2	0,1,1	5,4,2	218	340	1	1.0	0.609,0.51,0.0	0.0,0.281,0.438	0.133
1420	gene:Solyc11g073050.1	NA	11	+	56165806	56165875	56166995	56167071	56164983	56165056	56167161	56167234	1420	2,2,0	2,0,0	0,1,1	0,0,0	218	225	1	1.0	0.508,1.0,NA	NA,1.0,1.0	-0.246
1423	gene:Solyc08g008590.2	NA	8	+	2963403	2963454	2964628	2964756	2962909	2963012	2966465	2966532	1423	1,0,0	4,4,4	0,0,0	0,8,6	200	277	1	1.0	0.257,0.0,0.0	NA,0.0,0.0	0.086
1427	gene:Solyc11g072970.1	NA	11	-	56119747	56119813	56120379	56120454	56117176	56117325	56120535	56120616	1427	59,19,19	1,0,3	34,37,78	0,1,1	224	215	0.7176752965937148	1.0	0.983,1.0,0.859	1.0,0.973,0.987	-0.039
1429	gene:Solyc11g072970.1	NA	11	-	56119747	56119813	56120379	56120447	56119416	56119499	56120535	56120616	1429	3,0,1	71,23,35	1,0,2	30,52,59	217	215	1	1.0	0.04,0.0,0.028	0.032,0.0,0.032	0.001
142	gene:Solyc07g047720.2	NA	7	+	58936162	58936278	58936359	58936455	58935712	58935814	58936791	58937199	142	6,0,2	10,6,1	0,0,1	1,2,5	265	245	1	1.0	0.357,0.0,0.649	0.0,0.0,0.156	0.283
1432	gene:Solyc11g072970.1	NA	11	-	56118457	56118516	56119747	56119813	56117176	56117325	56120379	56120454	1432	2,0,0	59,17,8	0,0,0	24,32,31	215	208	1	1.0	0.032,0.0,0.0	0.0,0.0,0.0	0.011
1438	gene:Solyc11g072970.1	NA	11	-	56119416	56119499	56119747	56119813	56118457	56118516	56120379	56120454	1438	2,0,0	83,16,45	0,0,0	38,56,71	215	232	1	1.0	0.025,0.0,0.0	0.0,0.0,0.0	0.008
143	gene:Solyc07g047720.2	NA	7	+	58936162	58936278	58936359	58936427	58935712	58935814	58936791	58937199	143	6,0,2	7,6,0	0,0,1	5,5,4	265	217	1	1.0	0.412,0.0,1.0	0.0,0.0,0.17	0.414
1441	gene:Solyc11g072970.1	NA	11	-	56119416	56119499	56119747	56119813	56117176	56117325	56120379	56120454	1441	2,0,0	22,4,10	0,0,0	7,3,8	215	232	1	1.0	0.089,0.0,0.0	0.0,0.0,0.0	0.03
1446	gene:Solyc11g072970.1	NA	11	-	56119747	56119804	56120379	56120447	56119416	56119499	56120535	56120616	1446	3,0,1	85,24,40	1,0,2	34,68,66	217	206	0.8498028222911868	1.0	0.032,0.0,0.023	0.027,0.0,0.028	0.0
1456	gene:Solyc11g005570.1	NA	11	+	428775	428848	430432	430648	428159	428220	430920	430991	1456	0,0,0	3,0,0	0,0,2	2,2,0	222	365	1	1.0	0.0,NA,NA	0.0,0.0,1.0	-0.333
1460	gene:Solyc01g007140.2	NA	1	+	1686093	1686263	1686291	1686362	1685238	1685361	1688699	1688849	1460	38,31,21	0,0,1	15,42,47	0,0,0	319	220	1	1.0	1.0,1.0,0.935	1.0,1.0,1.0	-0.022
1462	gene:Solyc08g078820.2	NA	8	+	62533152	62533208	62533910	62534073	62532493	62532672	62535189	62535242	1462	340,147,110	2,1,0	120,229,208	0,5,4	205	312	1	1.0	0.996,0.996,1.0	1.0,0.986,0.988	0.006
1466	gene:Solyc08g078820.2	NA	8	+	62532964	62533032	62533152	62533208	62532493	62532672	62535189	62535242	1466	0,0,0	340,147,110	0,0,1	120,229,208	217	205	1	1.0	0.0,0.0,0.0	0.0,0.0,0.005	-0.002
1467	gene:Solyc08g078820.2	NA	8	+	62532964	62533032	62533910	62534073	62532493	62532672	62535189	62535242	1467	0,0,0	2,1,0	0,0,1	0,5,4	217	312	1	1.0	0.0,0.0,NA	NA,0.0,0.264	-0.132
1468	gene:Solyc12g096280.1	NA	12	-	65272025	65272184	65272660	65272718	65271085	65271150	65272816	65272879	1468	0,1,0	37,8,3	0,0,0	11,9,10	207	308	1	1.0	0.0,0.157,0.0	0.0,0.0,0.0	0.052
1469	gene:Solyc12g096280.1	NA	12	-	65272144	65272184	65272660	65272718	65271085	65271150	65272816	65272879	1469	0,1,0	71,30,17	0,0,0	28,45,55	207	189	1	1.0	0.0,0.03,0.0	0.0,0.0,0.0	0.01
1476	gene:Solyc03g110940.2	NA	3	+	61665025	61665150	61666742	61666817	61663785	61663914	61667129	61667174	1476	55,30,30	0,2,0	9,31,45	1,0,0	274	224	1	1.0	1.0,0.925,1.0	0.88,1.0,1.0	0.015
1478	gene:Solyc03g110940.2	NA	3	+	61664911	61665150	61666742	61666817	61663785	61663914	61667129	61667174	1478	17,11,1	0,2,0	4,18,6	1,0,0	388	224	1	1.0	1.0,0.76,1.0	0.698,1.0,1.0	0.021
147	gene:Solyc12g040810.1	NA	12	+	42548654	42548803	42549505	42549607	42548393	42548460	42549717	42549816	147	264,88,103	2,0,0	92,157,118	0,2,3	298	251	0.9680224944551092	1.0	0.991,1.0,1.0	1.0,0.985,0.971	0.012
1480	gene:Solyc09g055760.2	NA	9	-	44421468	44421549	44421549	44421558	44421286	44421391	44421910	44421951	1480	17,18,12	178,67,38	7,14,12	44,72,79	158	230	0.8507490054883915	1.0	0.122,0.281,0.315	0.188,0.221,0.181	0.043
1482	gene:Solyc09g055760.2	NA	9	-	44421468	44421515	44421549	44421558	44421286	44421391	44421910	44421951	1482	17,18,12	118,38,26	7,14,12	27,50,61	158	196	0.6233229568076271	1.0	0.152,0.37,0.364	0.243,0.258,0.196	0.063
1487	gene:Solyc05g056090.2	NA	5	+	65466941	65467116	65467185	65467238	65466679	65466752	65468689	65469557	1487	0,0,0	1,0,0	0,0,3	0,0,3	324	202	1	1.0	0.0,NA,NA	NA,NA,0.384	-0.384
1490	gene:Solyc09g018750.2	NA	9	-	16843419	16843620	16844061	16844134	16842931	16843339	16844216	16844477	1490	12,8,5	1538,1188,1935	3,12,12	1926,2039,1964	222	350	1	1.0	0.012,0.011,0.004	0.002,0.009,0.01	0.002
1493	gene:Solyc09g018750.2	NA	9	-	16843567	16843641	16844061	16844143	16842931	16843339	16844216	16844477	1493	2347,1620,1451	1,0,2	1444,2070,2747	4,4,2	231	223	1	1.0	1.0,1.0,0.999	0.997,0.998,0.999	0.002
1495	gene:Solyc09g018750.2	NA	9	-	16843417	16843641	16844061	16844143	16842931	16843339	16844216	16844477	1495	2347,1620,1451	30,6,22	1444,2070,2747	13,20,14	231	373	1	1.0	0.992,0.998,0.991	0.994,0.994,0.997	-0.001
1497	gene:Solyc09g018750.2	NA	9	-	16843567	16843620	16844061	16844143	16842931	16843339	16844216	16844477	1497	2347,1620,1451	0,0,2	1444,2070,2747	2,0,3	231	202	1	1.0	1.0,1.0,0.998	0.998,1.0,0.999	0.0
1498	gene:Solyc09g018750.2	NA	9	-	16843417	16843620	16844061	16844134	16842931	16843339	16844216	16844477	1498	12,8,5	18,4,13	3,12,12	10,14,11	222	352	0.9805348662159544	1.0	0.514,0.76,0.379	0.322,0.576,0.634	0.04
1499	gene:Solyc09g018750.2	NA	9	-	16843417	16843620	16844061	16844143	16842931	16843339	16844216	16844477	1499	2347,1620,1451	18,4,13	1444,2070,2747	10,14,11	231	352	1	1.0	0.995,0.998,0.994	0.995,0.996,0.997	-0.0
14	gene:Solyc07g063390.2	NA	7	-	65864219	65864296	65864362	65864447	65864045	65864133	65864522	65864581	14	255,142,70	2,1,2	74,146,177	0,0,1	234	226	1	1.0	0.992,0.993,0.971	1.0,1.0,0.994	-0.013
1501	gene:Solyc04g079970.2	NA	4	+	64286521	64286599	64286701	64286818	64286202	64286311	64286895	64287390	1501	0,0,3	4421,2079,3141	0,0,1	4627,5717,6027	227	266	1	1.0	0.0,0.0,0.001	0.0,0.0,0.0	0.0
1502	gene:Solyc04g079970.2	NA	4	+	64286521	64286599	64286701	64286811	64286202	64286311	64286895	64287390	1502	0,0,3	8,3,5	0,0,1	3,2,4	227	259	1	1.0	0.0,0.0,0.406	0.0,0.0,0.222	0.061
1504	gene:Solyc04g079970.2	NA	4	+	64286520	64286599	64286701	64286811	64286202	64286311	64286895	64287390	1504	2692,1367,854	8,3,5	1586,2571,2625	3,2,4	228	259	1	1.0	0.997,0.998,0.995	0.998,0.999,0.999	-0.002
1506	gene:Solyc04g079970.2	NA	4	+	64286202	64286311	64286520	64286603	64283560	64283671	64286701	64286811	1506	4438,2417,975	1,0,0	2067,4419,3227	0,0,0	258	232	1	1.0	1.0,1.0,1.0	1.0,1.0,1.0	0.0
1507	gene:Solyc04g079970.2	NA	4	+	64286547	64286599	64286701	64286818	64286202	64286311	64286895	64287390	1507	1,0,3	4421,2079,3141	0,0,0	4627,5717,6027	201	266	1	1.0	0.0,0.0,0.001	0.0,0.0,0.0	0.0
1509	gene:Solyc07g065850.2	NA	7	+	67448798	67449041	67449772	67449835	67447087	67447553	67449930	67450198	1509	3,4,1	1,0,0	3,2,5	0,0,0	392	212	1	1.0	0.619,1.0,1.0	1.0,1.0,1.0	-0.127
150	gene:Solyc12g040810.1	NA	12	+	42548725	42548831	42549505	42549639	42548393	42548460	42549717	42549816	150	0,0,0	330,81,55	1,2,0	54,95,117	255	283	1	1.0	0.0,0.0,0.0	0.02,0.023,0.0	-0.014
1511	gene:Solyc09g009870.2	NA	9	+	3357528	3357578	3358009	3358136	3356179	3356211	3358250	3358847	1511	1,0,0	2,3,6	0,0,0	3,2,2	199	276	1	1.0	0.409,0.0,0.0	0.0,0.0,0.0	0.136
1514	gene:Solyc01g090940.2	NA	1	+	84632218	84632520	84632996	84633064	84629981	84630414	84634894	84635085	1514	167,85,78	1,1,0	82,99,114	1,0,0	451	217	1	1.0	0.988,0.976,1.0	0.975,1.0,1.0	-0.004
1515	gene:Solyc01g100360.2	NA	1	-	90417214	90417270	90417270	90417316	90416684	90417062	90417575	90417647	1515	1,0,0	4,0,0	0,0,3	0,0,2	195	205	1	1.0	0.208,NA,NA	NA,NA,0.612	-0.404
1516	gene:Solyc01g100360.2	NA	1	-	90417214	90417270	90417270	90417495	90416684	90417062	90417575	90417647	1516	3,2,4	4,0,0	1,5,4	0,0,2	374	205	1	1.0	0.291,1.0,1.0	1.0,1.0,0.523	-0.077
1520	gene:Solyc09g020140.2	NA	9	-	18643278	18643355	18643427	18643564	18643105	18643196	18643736	18643791	1520	6,1,0	2,0,0	0,0,1	0,0,0	286	226	1	1.0	0.703,1.0,NA	NA,NA,1.0	-0.149
1521	gene:Solyc09g020140.2	NA	9	-	18643278	18643360	18643427	18643564	18643105	18643196	18643736	18643791	1521	6,1,0	3,0,0	0,0,1	0,0,0	286	231	1	1.0	0.618,1.0,NA	NA,NA,1.0	-0.191
1533	gene:Solyc07g062430.2	NA	7	+	65176875	65176920	65178443	65178515	65176728	65176785	65178893	65178950	1533	0,3,0	68,31,23	0,0,0	31,25,54	194	221	0.6674319350621509	1.0	0.0,0.099,0.0	0.0,0.0,0.0	0.033
1534	gene:Solyc06g005470.2	NA	6	+	483395	483402	483706	483798	483131	483203	483897	484366	1534	1,0,0	18,17,15	0,0,0	32,12,30	156	241	1	1.0	0.079,0.0,0.0	0.0,0.0,0.0	0.026
1535	gene:Solyc06g005470.2	NA	6	+	483395	483402	483721	483798	483131	483203	483897	484366	1535	1,0,0	16,15,15	0,0,0	28,12,29	156	226	1	1.0	0.083,0.0,0.0	0.0,0.0,0.0	0.028
1536	gene:Solyc06g005470.2	NA	6	+	483395	483402	483713	483798	483131	483203	483897	484366	1536	1,0,0	128,99,94	0,0,0	197,251,317	156	234	1	1.0	0.012,0.0,0.0	0.0,0.0,0.0	0.004
1540	gene:Solyc06g005470.2	NA	6	+	483131	483203	483713	483798	482822	482884	483897	484366	1540	91193,79612,100102	18,16,13	139107,164200,190827	29,12,32	221	234	1	1.0	1.0,1.0,1.0	1.0,1.0,1.0	0.0
1541	gene:Solyc06g005470.2	NA	6	+	483131	483202	483713	483798	482822	482884	483897	484366	1541	31875,20230,15306	18,16,13	20635,34376,49950	29,12,32	220	234	1	1.0	0.999,0.999,0.999	0.999,1.0,0.999	-0.0
1542	gene:Solyc06g005470.2	NA	6	+	483131	483200	483713	483798	482822	482884	483897	484366	1542	31401,19747,14667	18,16,13	19784,33348,48542	29,12,32	218	234	1	1.0	0.999,0.999,0.999	0.999,1.0,0.999	-0.0
154	gene:Solyc12g040810.1	NA	12	+	42548697	42548831	42549505	42549639	42548393	42548460	42549717	42549816	154	0,0,0	330,81,55	1,0,0	54,95,117	283	283	1	1.0	0.0,0.0,0.0	0.018,0.0,0.0	-0.006
1550	gene:Solyc01g008060.2	NA	1	+	2208976	2209112	2210046	2210154	2208748	2208889	2210452	2210504	1550	0,1,0	249,132,159	4,3,1	143,190,230	285	257	0.9221797694929876	1.0	0.0,0.007,0.0	0.025,0.014,0.004	-0.012
1552	gene:Solyc01g008060.2	NA	1	+	2208987	2209112	2210046	2210154	2208748	2208889	2210452	2210504	1552	0,0,0	249,132,159	4,0,1	143,190,230	274	257	1	1.0	0.0,0.0,0.0	0.026,0.0,0.004	-0.01
1553	gene:Solyc06g007250.2	NA	6	+	1308815	1308864	1309026	1309092	1308475	1308613	1309808	1309928	1553	39,19,8	90,51,38	12,15,29	30,60,66	198	215	0.9041855902792685	1.0	0.32,0.288,0.186	0.303,0.214,0.323	-0.015
1556	gene:Solyc01g110820.2	NA	1	-	97355320	97355402	97355847	97356031	97354991	97355174	97356169	97356241	1556	40,29,29	21,19,10	17,23,36	7,19,12	333	231	0.6447157422349765	1.0	0.569,0.514,0.668	0.628,0.456,0.675	-0.003
1557	gene:Solyc09g057910.2	NA	9	+	52236702	52236913	52238653	52238866	52233185	52233388	52239209	52239340	1557	1,0,1	1,2,2	3,1,6	1,1,6	360	362	1	1.0	0.501,0.0,0.335	0.751,0.501,0.501	-0.306
1559	gene:Solyc03g112570.2	NA	3	+	62952342	62952473	62957153	62957397	62951397	62951400	62957618	62957703	1559	2,0,0	202,91,23	0,0,0	69,116,70	280	393	1	1.0	0.014,0.0,0.0	0.0,0.0,0.0	0.005
1560	gene:Solyc03g112570.2	NA	3	+	62952342	62952473	62957153	62957298	62951397	62951400	62957618	62957703	1560	2,0,0	2,0,0	0,0,0	0,1,2	280	294	1	1.0	0.512,NA,NA	NA,0.0,0.0	0.512
1561	gene:Solyc03g112570.2	NA	3	+	62952342	62952473	62957169	62957298	62951397	62951400	62957618	62957703	1561	2,0,0	102,44,24	0,0,0	20,61,69	280	278	1	1.0	0.019,0.0,0.0	0.0,0.0,0.0	0.006
1562	gene:Solyc03g112570.2	NA	3	+	62952342	62952473	62957169	62957397	62951397	62951400	62957618	62957703	1562	2,0,0	317,140,48	0,0,0	93,183,140	280	377	1	1.0	0.008,0.0,0.0	0.0,0.0,0.0	0.003
1563	gene:Solyc01g068100.2	NA	1	-	77197482	77197619	77197878	77197977	77196261	77196891	77198736	77198887	1563	2,0,0	3,0,0	0,0,2	0,0,0	248	286	1	1.0	0.435,NA,NA	NA,NA,1.0	-0.565
1565	gene:Solyc05g007810.2	NA	5	-	2252113	2252141	2252358	2252408	2250598	2251197	2252536	2252564	1565	4,3,0	0,5,1	0,1,0	3,5,7	199	177	1	1.0	1.0,0.348,0.0	0.0,0.151,0.0	0.399
1566	gene:Solyc05g007810.2	NA	5	-	2251949	2252141	2252358	2252408	2250598	2251197	2252536	2252564	1566	4,3,0	1,0,0	0,1,0	1,1,3	199	341	1	1.0	0.873,1.0,NA	0.0,0.631,0.0	0.726
1567	gene:Solyc04g055200.2	NA	4	-	53824787	53824878	53825069	53825125	53824562	53824643	53825381	53825516	1567	2,0,0	0,0,0	0,0,0	0,2,2	205	240	1	1.0	1.0,NA,NA	NA,0.0,0.0	1.0
1568	gene:Solyc07g006270.2	NA	7	+	1062478	1062565	1063396	1063578	1061673	1061682	1063961	1064050	1568	1,2,2	14,5,24	0,4,4	13,20,23	236	331	0.6956942101379557	1.0	0.091,0.359,0.105	0.0,0.219,0.196	0.047
1570	gene:Solyc07g006270.2	NA	7	+	1062478	1062565	1063445	1063578	1061673	1061682	1063961	1064050	1570	1,2,2	15,5,22	0,4,4	14,27,17	236	282	0.8558421550821859	1.0	0.074,0.323,0.098	0.0,0.15,0.219	0.042
1575	gene:Solyc09g066210.2	NA	9	-	64643049	64643116	64643430	64643677	64641005	64641513	64644654	64645806	1575	14,13,12	0,1,0	2,6,29	0,0,0	396	216	1	1.0	1.0,0.876,1.0	1.0,1.0,1.0	-0.041
1576	gene:Solyc09g066210.2	NA	9	-	64643064	64643116	64644285	64644341	64641005	64641513	64644654	64645806	1576	0,6,0	0,0,0	2,2,7	0,0,2	205	201	1	1.0	NA,1.0,NA	1.0,1.0,0.774	0.075
1577	gene:Solyc09g066210.2	NA	9	-	64643064	64643116	64643430	64643677	64641005	64641513	64644654	64645806	1577	14,13,12	0,0,0	2,6,29	0,0,2	396	201	0.6869011877478265	1.0	1.0,1.0,1.0	1.0,1.0,0.88	0.04
1584	gene:Solyc08g083370.2	NA	8	+	65833306	65833369	65833392	65833556	65833109	65833217	65833627	65833709	1584	1,0,0	220,93,65	0,0,1	59,99,134	212	313	1	1.0	0.007,0.0,0.0	0.0,0.0,0.011	-0.001
1585	gene:Solyc08g083370.2	NA	8	+	65833306	65833369	65833435	65833556	65833109	65833217	65833627	65833709	1585	1,0,0	206,96,68	0,0,1	57,95,128	212	270	1	1.0	0.006,0.0,0.0	0.0,0.0,0.01	-0.001
1586	gene:Solyc07g052600.2	NA	7	-	61069735	61069801	61070753	61070855	61069451	61069553	61070930	61070987	1586	149,67,90	184,83,67	81,106,91	80,105,117	251	215	0.6865270933607843	1.0	0.41,0.409,0.535	0.464,0.464,0.4	0.009
1588	gene:Solyc09g075990.2	NA	9	-	67670241	67670290	67670290	67670319	67669675	67669893	67670571	67670725	1588	0,0,0	3,2,2	0,1,0	1,4,0	178	198	1	1.0	0.0,0.0,0.0	0.0,0.218,NA	-0.109
1589	gene:Solyc06g070980.2	NA	6	-	43591838	43591948	43592154	43592247	43590545	43590679	43592684	43592791	1589	0,0,0	2,0,2	2,0,0	0,0,4	242	259	0.8434494952648067	1.0	0.0,NA,0.0	1.0,NA,0.0	-0.5
158	gene:Solyc07g066670.2	NA	7	-	68037435	68037586	68038979	68039083	68037100	68037346	68039238	68039380	158	1,0,2	3,1,6	0,0,0	1,3,0	253	300	1	1.0	0.283,0.0,0.283	0.0,0.0,NA	0.189
1591	gene:Solyc04g072880.2	NA	4	+	59836893	59837033	59837033	59837122	59835848	59835926	59837233	59837322	1591	25,8,19	12,7,6	18,16,9	4,9,6	289	238	0.7988355592366728	1.0	0.632,0.485,0.723	0.787,0.594,0.553	-0.031
1592	gene:Solyc04g072880.2	NA	4	+	59836893	59837033	59837033	59837118	59835848	59835926	59837233	59837322	1592	25,8,19	46,30,23	18,16,9	19,42,33	289	234	0.6308844793997879	1.0	0.306,0.178,0.401	0.434,0.236,0.181	0.011
1593	gene:Solyc07g066660.2	NA	7	+	68034085	68034207	68034736	68034835	68033815	68033977	68035065	68035244	1593	3,0,0	95,47,74	0,0,0	48,51,80	271	248	1	1.0	0.028,0.0,0.0	0.0,0.0,0.0	0.009
1595	gene:Solyc09g057670.2	NA	9	-	50131268	50131359	50132180	50132240	50130352	50130457	50133260	50133310	1595	1,0,0	826,251,185	0,0,1	161,313,312	209	240	1	1.0	0.001,0.0,0.0	0.0,0.0,0.004	-0.001
1597	gene:Solyc09g007200.2	NA	9	+	820319	820413	820413	820618	818409	818497	821408	821516	1597	0,1,0	8,9,8	1,0,0	0,13,6	243	354	1	1.0	0.0,0.139,0.0	1.0,0.0,0.0	-0.287
15	gene:Solyc07g063390.2	NA	7	-	65864219	65864296	65864351	65864443	65864045	65864133	65864522	65864581	15	1,0,0	2,1,2	0,0,0	0,0,1	241	226	1	1.0	0.319,0.0,0.0	NA,NA,0.0	0.106
1601	gene:Solyc09g007300.1	NA	9	-	899356	899394	899394	899454	898978	899131	901249	901864	1601	0,0,0	4,6,7	0,0,2	1,4,1	209	187	1	1.0	0.0,0.0,0.0	0.0,0.0,0.642	-0.214
1608	gene:Solyc01g009380.2	NA	1	+	3576927	3577027	3577184	3577341	3575911	3576015	3577498	3577565	1608	7,4,1	18,5,0	4,13,3	12,18,11	249	306	0.8259535192592986	1.0	0.323,0.496,1.0	0.291,0.47,0.251	0.269
1609	gene:Solyc02g092780.1	NA	2	+	53736493	53736588	53738427	53738536	53735569	53736258	53740037	53740082	1609	6,2,6	0,0,0	4,2,6	1,0,0	244	258	1	1.0	1.0,1.0,1.0	0.809,1.0,1.0	0.064
1612	gene:Solyc02g090390.2	NA	2	-	51945944	51946021	51946939	51947081	51945800	51945875	51947634	51948136	1612	2,0,5	3,1,1	0,6,3	4,3,2	291	226	0.6229922866916343	1.0	0.341,0.0,0.795	0.0,0.608,0.538	-0.003
1613	gene:Solyc01g087190.2	NA	1	-	82125300	82125423	82125606	82125713	82124515	82124607	82125812	82126274	1613	1,0,0	12,2,2	0,0,0	0,7,4	256	272	1	1.0	0.081,0.0,0.0	NA,0.0,0.0	0.027
1615	gene:Solyc01g087190.2	NA	1	-	82124699	82124843	82125606	82125713	82124515	82124607	82125812	82126274	1615	1,0,0	6,7,0	0,0,0	2,8,2	256	293	1	1.0	0.16,0.0,NA	0.0,0.0,0.0	0.08
1617	gene:Solyc01g087190.2	NA	1	-	82124699	82124788	82125606	82125713	82124515	82124607	82125812	82126274	1617	1,0,0	5,5,0	0,0,0	2,7,2	256	238	1	1.0	0.157,0.0,NA	0.0,0.0,0.0	0.079
1618	gene:Solyc09g009960.2	NA	9	-	3414331	3414576	3415552	3415728	3414082	3414238	3416154	3416264	1618	37,15,16	2,0,0	4,32,12	0,3,0	325	394	0.7310642336483717	1.0	0.957,1.0,1.0	1.0,0.928,1.0	0.01
1619	gene:Solyc09g009960.2	NA	9	-	3414329	3414576	3415552	3415728	3414082	3414238	3416154	3416264	1619	37,15,16	2,0,0	4,32,12	0,3,0	325	396	0.7144688729824652	1.0	0.958,1.0,1.0	1.0,0.929,1.0	0.01
1620	gene:Solyc09g009960.2	NA	9	-	3414508	3414576	3415552	3415728	3414082	3414238	3416154	3416264	1620	37,15,16	0,0,2	4,32,12	0,1,0	325	217	1	1.0	1.0,1.0,0.842	1.0,0.955,1.0	-0.038
1624	gene:Solyc05g007020.2	NA	5	-	1610630	1610838	1611530	1611634	1610233	1610313	1612488	1612548	1624	2,0,0	218,83,104	0,0,1	150,179,142	253	357	1	1.0	0.013,0.0,0.0	0.0,0.0,0.01	0.001
1625	gene:Solyc05g007020.2	NA	5	-	1610630	1610838	1611530	1612207	1610233	1610313	1612488	1612548	1625	2769,1706,810	218,83,104	1117,2645,2248	150,179,142	826	357	0.6975101267994988	1.0	0.846,0.899,0.771	0.763,0.865,0.872	0.005
1626	gene:Solyc05g007020.2	NA	5	-	1610655	1610838	1611530	1611634	1610233	1610313	1612488	1612548	1626	2,0,0	146,61,82	0,0,1	109,142,108	253	332	1	1.0	0.018,0.0,0.0	0.0,0.0,0.012	0.002
1628	gene:Solyc05g007020.2	NA	5	-	1610742	1610838	1611530	1611634	1610233	1610313	1612488	1612548	1628	2,0,0	13,6,5	0,0,1	12,11,16	253	245	1	1.0	0.13,0.0,0.0	0.0,0.0,0.057	0.024
1631	gene:Solyc05g007020.2	NA	5	-	1610401	1610526	1611530	1612207	1610233	1610313	1612488	1612548	1631	2769,1706,810	0,0,1	1117,2645,2248	0,4,0	826	274	1	1.0	1.0,1.0,0.996	1.0,0.995,1.0	0.0
1632	gene:Solyc05g007020.2	NA	5	-	1610401	1610526	1610655	1610838	1610233	1610313	1612488	1612548	1632	146,61,82	0,0,1	109,142,108	0,4,0	332	274	1	1.0	1.0,1.0,0.985	1.0,0.967,1.0	0.006
1633	gene:Solyc05g007020.2	NA	5	-	1610401	1610526	1610742	1610838	1610233	1610313	1612488	1612548	1633	13,6,5	0,0,1	12,11,16	0,4,0	245	274	1	1.0	1.0,1.0,0.848	1.0,0.755,1.0	0.031
1635	gene:Solyc05g007020.2	NA	5	-	1610461	1610526	1611530	1611634	1610233	1610313	1612488	1612548	1635	2,0,0	258,91,89	0,0,1	124,187,217	253	214	1	1.0	0.007,0.0,0.0	0.0,0.0,0.004	0.001
1637	gene:Solyc05g007020.2	NA	5	-	1610461	1610526	1610655	1610838	1610233	1610313	1612488	1612548	1637	146,61,82	258,91,89	109,142,108	124,187,217	332	214	0.635335307097047	1.0	0.267,0.302,0.373	0.362,0.329,0.243	0.003
1640	gene:Solyc02g063070.2	NA	2	-	35120223	35120361	35121204	35121216	35119255	35119758	35121402	35121447	1640	0,0,1	1,0,5	0,0,1	0,0,6	161	287	0.8890782180372994	1.0	0.0,NA,0.263	NA,NA,0.229	-0.098
1645	gene:Solyc01g095970.2	NA	1	-	87086598	87086663	87087822	87087913	87085291	87085486	87088748	87088810	1645	99,72,39	107,55,43	33,55,88	46,59,66	240	214	0.9273149139102025	1.0	0.452,0.539,0.447	0.39,0.454,0.543	0.017
1649	gene:Solyc08g082420.2	NA	8	+	65233507	65233590	65233654	65233681	65233321	65233384	65234529	65234593	1649	299,81,54	3,0,0	76,127,116	0,1,0	232	176	1	1.0	0.987,1.0,1.0	1.0,0.99,1.0	-0.001
164	gene:Solyc06g068950.2	NA	6	+	42778634	42778680	42778858	42778933	42778381	42778543	42779017	42779335	164	0,2,0	200,52,50	0,1,0	28,57,50	195	224	1	1.0	0.0,0.042,0.0	0.0,0.02,0.0	0.007
1655	gene:Solyc02g078440.2	NA	2	+	43118888	43118969	43119220	43119295	43118042	43118133	43119390	43119789	1655	0,0,0	38,18,4	0,0,2	6,12,19	230	224	1	1.0	0.0,0.0,0.0	0.0,0.0,0.093	-0.031
1659	gene:Solyc04g080020.2	NA	4	+	64316905	64316957	64316957	64316966	64316468	64316506	64317687	64317756	1659	0,0,0	8,11,6	1,0,0	5,14,10	201	158	1	1.0	0.0,0.0,0.0	0.136,0.0,0.0	-0.045
1665	gene:Solyc08g007200.2	NA	8	-	1773066	1773142	1773416	1773490	1771873	1771944	1774316	1774340	1665	0,1,0	36,14,13	0,0,0	13,33,29	223	225	1	1.0	0.0,0.067,0.0	0.0,0.0,0.0	0.022
1667	gene:Solyc11g044880.1	NA	11	-	32112365	32112412	32112412	32112431	32112107	32112161	32113594	32113647	1667	5,1,2	20,37,6	1,5,5	27,29,29	168	196	0.7485685342842827	1.0	0.226,0.031,0.28	0.041,0.167,0.167	0.054
1670	gene:Solyc02g078460.2	NA	2	-	43122726	43122854	43124231	43124369	43122011	43122580	43124516	43124751	1670	2,0,0	23,16,5	0,0,0	13,8,21	287	277	1	1.0	0.077,0.0,0.0	0.0,0.0,0.0	0.026
1673	gene:Solyc02g078460.2	NA	2	-	43122726	43122854	43124235	43124369	43122011	43122580	43124516	43124751	1673	1,1,0	23,16,5	0,0,2	13,8,21	283	277	1	1.0	0.041,0.058,0.0	0.0,0.0,0.085	0.005
1675	gene:Solyc01g100870.2	NA	1	-	90772164	90772177	90772227	90772324	90771064	90771135	90772963	90773125	1675	0,1,0	69,38,60	2,1,0	51,63,84	246	162	1	1.0	0.0,0.017,0.0	0.025,0.01,0.0	-0.006
1677	gene:Solyc01g100870.2	NA	1	-	90772164	90772216	90772227	90772324	90771064	90771135	90772963	90773125	1677	0,1,0	385,171,269	2,1,0	249,306,468	246	201	1	1.0	0.0,0.005,0.0	0.007,0.003,0.0	-0.002
1679	gene:Solyc10g009040.2	NA	10	-	3068026	3068160	3068611	3068723	3065638	3065692	3069750	3069973	1679	6,1,3	0,0,1	1,1,1	2,1,0	261	283	1	1.0	1.0,1.0,0.765	0.352,0.52,1.0	0.298
1681	gene:Solyc10g009040.2	NA	10	-	3068026	3068160	3068644	3068723	3065638	3065692	3069750	3069973	1681	1,1,4	0,0,1	1,1,1	2,1,0	228	283	1	1.0	1.0,1.0,0.832	0.383,0.554,1.0	0.298
1682	gene:Solyc10g009040.2	NA	10	-	3068026	3068160	3068611	3068713	3065638	3065692	3069750	3069973	1682	6,0,0	0,0,1	0,0,1	2,1,0	251	283	1	1.0	1.0,NA,0.0	0.0,0.0,1.0	0.167
1689	gene:Solyc08g023470.2	NA	8	-	27662812	27662901	27663987	27664063	27662293	27662426	27664225	27664311	1689	2,1,0	2,0,1	0,1,2	1,0,1	225	238	1	1.0	0.514,1.0,0.0	0.0,1.0,0.679	-0.055
1690	gene:Solyc08g023470.2	NA	8	-	27662812	27662901	27663983	27664063	27662293	27662426	27664225	27664311	1690	1,1,0	2,0,1	0,3,2	1,0,1	229	238	1	1.0	0.342,1.0,0.0	0.0,1.0,0.675	-0.111
1694	gene:Solyc06g050310.2	NA	6	-	32922821	32922909	32924051	32924102	32922317	32922401	32925115	32925220	1694	1,0,0	46,24,15	0,0,1	21,33,55	200	237	1	1.0	0.025,0.0,0.0	0.0,0.0,0.021	0.001
1697	gene:Solyc06g007590.2	NA	6	-	1594830	1594888	1595515	1595665	1588187	1588254	1597400	1597766	1697	2,0,0	88,46,56	2,0,0	43,91,97	299	207	1	1.0	0.015,0.0,0.0	0.031,0.0,0.0	-0.005
1698	gene:Solyc06g007590.2	NA	6	-	1594830	1594888	1595515	1595592	1588187	1588254	1597400	1597766	1698	2,1,5	88,46,56	2,5,2	43,91,97	226	207	1	1.0	0.02,0.02,0.076	0.041,0.048,0.019	0.003
1699	gene:Solyc06g007590.2	NA	6	-	1594830	1594888	1595520	1595665	1588187	1588254	1597400	1597766	1699	2,0,0	88,46,56	2,0,2	43,91,97	294	207	1	1.0	0.016,0.0,0.0	0.032,0.0,0.014	-0.01
169	gene:Solyc06g009420.2	NA	6	+	3340012	3340127	3340398	3340415	3339828	3339882	3340491	3340806	169	32,26,9	1,0,0	5,21,16	0,0,0	264	166	1	1.0	0.953,1.0,1.0	1.0,1.0,1.0	-0.016
16	gene:Solyc07g063390.2	NA	7	-	65864219	65864296	65864371	65864443	65864045	65864133	65864522	65864581	16	2,0,3	2,1,2	0,3,8	0,0,1	221	226	1	1.0	0.506,0.0,0.605	NA,1.0,0.891	-0.575
1703	gene:Solyc04g009580.2	NA	4	+	2977993	2978136	2978833	2978895	2977516	2977630	2979212	2979269	1703	0,0,0	18,4,4	1,0,2	0,3,0	292	211	0.9348054091726568	1.0	0.0,0.0,0.0	1.0,0.0,1.0	-0.667
1708	gene:Solyc05g050780.2	NA	5	+	60952473	60952584	60953709	60953796	60952192	60952230	60953894	60954029	1708	3,2,0	75,19,28	0,0,0	23,43,30	260	236	0.6433103158961808	1.0	0.035,0.087,0.0	0.0,0.0,0.0	0.041
170	gene:Solyc03g005920.2	NA	3	-	622944	623030	623985	624227	622681	622802	626661	627172	170	1,0,0	69,28,31	0,0,2	38,53,59	391	235	1	1.0	0.009,0.0,0.0	0.0,0.0,0.02	-0.004
1717	gene:Solyc12g095900.1	NA	12	-	65006714	65006763	65009000	65009069	65006466	65006518	65009256	65010029	1717	1,2,0	0,1,0	2,1,4	0,0,0	218	198	1	1.0	1.0,0.645,NA	1.0,1.0,1.0	-0.177
171	gene:Solyc05g012650.2	NA	5	-	5847794	5847857	5850803	5850869	5847460	5847696	5851115	5851353	171	6,7,3	0,3,0	9,4,5	0,2,0	215	212	1	1.0	1.0,0.697,1.0	1.0,0.664,1.0	0.011
1725	gene:Solyc02g084490.1	NA	2	+	47584301	47584346	47584673	47584763	47584082	47584178	47584886	47584937	1725	0,1,0	1,1,0	0,0,3	2,2,2	194	239	1	1.0	0.0,0.552,NA	0.0,0.0,0.649	0.06
1727	gene:Solyc02g084490.1	NA	2	+	47584301	47584346	47584626	47584763	47584082	47584178	47584886	47584937	1727	0,1,0	1,1,0	0,0,3	4,2,4	194	286	1	1.0	0.0,0.596,NA	0.0,0.0,0.525	0.123
1728	gene:Solyc02g084490.1	NA	2	+	47584301	47584346	47584626	47584755	47584082	47584178	47584886	47584937	1728	0,1,0	1,1,0	0,0,3	2,0,1	194	278	1	1.0	0.0,0.589,NA	0.0,NA,0.811	-0.111
1729	gene:Solyc02g084490.1	NA	2	+	47584301	47584346	47584626	47584806	47584082	47584178	47584886	47584937	1729	0,1,0	7,7,1	0,0,3	8,5,12	194	329	1	1.0	0.0,0.195,0.0	0.0,0.0,0.298	-0.034
1731	gene:Solyc05g006240.2	NA	5	-	900581	900704	900928	900979	900238	900328	901584	901689	1731	267,224,138	1,1,0	131,225,230	2,1,1	200	272	1	1.0	0.997,0.997,1.0	0.989,0.997,0.997	0.004
1735	gene:Solyc01g088640.2	NA	1	-	83409088	83409322	83409945	83410001	83408401	83409010	83410519	83410711	1735	0,0,0	144,110,72	0,0,2	47,100,94	205	383	1	1.0	0.0,0.0,0.0	0.0,0.0,0.038	-0.013
1738	gene:Solyc03g124030.2	NA	3	-	70739909	70740120	70742109	70742278	70739225	70739297	70742900	70742963	1738	12,8,2	6,2,7	0,9,11	4,2,5	318	360	0.7120477151955094	1.0	0.694,0.819,0.244	0.0,0.836,0.714	0.069
175	gene:Solyc04g057870.2	NA	4	+	54967517	54967582	54967709	54967814	54966174	54966802	54968359	54968479	175	2,0,0	81,35,12	0,0,0	25,48,46	214	254	1	1.0	0.028,0.0,0.0	0.0,0.0,0.0	0.009
1760	gene:Solyc12g006060.1	NA	12	+	653463	653494	654871	654950	652946	653232	655810	655963	1760	0,0,0	103,34,36	0,1,0	33,52,50	180	228	1	1.0	0.0,0.0,0.0	0.0,0.024,0.0	-0.008
1762	gene:Solyc10g006710.2	NA	10	+	1175857	1175955	1176490	1176571	1175053	1175583	1176662	1177420	1762	0,1,0	2,4,5	2,2,1	4,4,8	247	230	1	1.0	0.0,0.189,0.0	0.318,0.318,0.104	-0.184
1764	gene:Solyc12g021230.1	NA	12	+	14923442	14923519	14924134	14924245	14923172	14923323	14925340	14925411	1764	30,32,12	51,23,29	5,21,18	12,32,15	226	260	0.9414189634391419	1.0	0.404,0.615,0.323	0.324,0.43,0.58	0.003
1765	gene:Solyc12g021230.1	NA	12	+	14924134	14924245	14925340	14925411	14923442	14923519	14925615	14925757	1765	67,43,25	56,42,37	26,57,45	34,36,51	260	220	0.7517383625248948	1.0	0.503,0.464,0.364	0.393,0.573,0.427	-0.021
1766	gene:Solyc12g021230.1	NA	12	+	14924134	14924247	14925340	14925411	14923442	14923519	14925615	14925757	1766	67,42,24	56,42,37	26,57,46	34,36,51	262	220	0.6606441708135489	1.0	0.501,0.456,0.353	0.391,0.571,0.431	-0.028
1767	gene:Solyc06g007110.2	NA	6	+	1158998	1159024	1159657	1159772	1157530	1158324	1160565	1160651	1767	49,52,35	1,2,0	46,67,74	0,2,0	175	264	1	1.0	0.987,0.975,1.0	1.0,0.981,1.0	-0.006
176	gene:Solyc02g091510.2	NA	2	-	52785361	52785465	52785675	52785807	52783439	52784067	52786168	52786435	176	2,0,0	5,1,4	0,0,2	0,2,6	281	253	0.7799341324701855	1.0	0.265,0.0,0.0	NA,0.0,0.231	-0.027
1774	gene:Solyc11g005680.1	NA	11	-	502683	502872	504545	504603	502495	502601	504746	504749	1774	1,0,0	6886,2684,3559	0,0,0	4016,4846,4733	207	338	1	1.0	0.0,0.0,0.0	0.0,0.0,0.0	0.0
1775	gene:Solyc11g005680.1	NA	11	-	502683	502872	504545	504640	502495	502601	504746	504749	1775	1,0,0	6886,2684,3559	0,0,0	4016,4846,4733	244	338	1	1.0	0.0,0.0,0.0	0.0,0.0,0.0	0.0
1777	gene:Solyc11g005680.1	NA	11	-	502683	502872	504545	504595	502495	502601	504746	504749	1777	1,0,0	6886,2684,3559	0,0,0	4016,4846,4733	199	338	1	1.0	0.0,0.0,0.0	0.0,0.0,0.0	0.0
1778	gene:Solyc11g005680.1	NA	11	-	502685	502872	504545	504603	502495	502601	504746	504749	1778	1,0,0	1846,502,614	0,0,0	647,864,982	207	336	1	1.0	0.001,0.0,0.0	0.0,0.0,0.0	0.0
1779	gene:Solyc11g005680.1	NA	11	-	502685	502872	504545	504640	502495	502601	504746	504749	1779	1,0,0	1846,502,614	0,0,0	647,864,982	244	336	1	1.0	0.001,0.0,0.0	0.0,0.0,0.0	0.0
177	gene:Solyc02g091510.2	NA	2	-	52785361	52785465	52785675	52785796	52783439	52784067	52786168	52786435	177	2,0,0	5,1,4	0,0,1	0,2,6	270	253	1	1.0	0.273,0.0,0.0	NA,0.0,0.135	0.024
1781	gene:Solyc11g005680.1	NA	11	-	502685	502872	504545	504595	502495	502601	504746	504749	1781	1,0,0	1846,502,614	0,0,0	647,864,982	199	336	1	1.0	0.001,0.0,0.0	0.0,0.0,0.0	0.0
1784	gene:Solyc01g057340.2	NA	1	-	60510699	60510795	60510851	60510931	60510006	60510190	60511061	60511111	1784	1,0,0	2,4,1	0,0,2	0,2,2	229	245	0.6457867801442878	1.0	0.349,0.0,0.0	NA,0.0,0.517	-0.142
1785	gene:Solyc01g057340.2	NA	1	-	60510721	60510795	60510851	60510931	60510006	60510190	60511061	60511111	1785	1,0,0	1,3,1	0,0,2	0,2,1	229	223	0.7005109298818555	1.0	0.493,0.0,0.0	NA,0.0,0.661	-0.166
1786	gene:Solyc01g057340.2	NA	1	-	60511061	60511111	60511127	60511166	60510721	60510795	60511253	60511326	1786	1,0,0	7,1,0	0,0,0	0,1,2	188	199	1	1.0	0.131,0.0,NA	NA,0.0,0.0	0.066
1788	gene:Solyc01g109010.2	NA	1	-	96100279	96100380	96101067	96101118	96099637	96100139	96101419	96101485	1788	1,0,0	12,8,7	2,0,0	3,17,1	200	250	1	1.0	0.094,0.0,0.0	0.455,0.0,0.0	-0.12
1791	gene:Solyc03g122090.2	NA	3	+	70056979	70057036	70057187	70057290	70056626	70056759	70057854	70057931	1791	2,3,0	17,3,2	0,1,3	1,4,3	206	252	0.7184825520920557	1.0	0.126,0.55,0.0	0.0,0.234,0.55	-0.036
1792	gene:Solyc03g122090.2	NA	3	+	70056979	70057036	70057190	70057290	70056626	70056759	70057854	70057931	1792	2,3,0	15,3,2	0,1,3	4,4,2	206	249	0.9054058338850303	1.0	0.139,0.547,0.0	0.0,0.232,0.645	-0.064
1793	gene:Solyc03g122090.2	NA	3	+	70056935	70057036	70057190	70057303	70056626	70056759	70057854	70057931	1793	6,4,2	1,0,0	0,7,3	4,0,0	250	262	1	1.0	0.863,1.0,1.0	0.0,1.0,1.0	0.288
1799	gene:Solyc09g011020.2	NA	9	-	4359910	4359920	4359920	4359950	4359338	4359703	4360730	4360778	1799	2,0,0	2,0,1	0,0,0	0,1,0	179	159	1	1.0	0.47,NA,0.0	NA,0.0,NA	0.235
179	gene:Solyc02g091510.2	NA	2	-	52785331	52785465	52785675	52785796	52783439	52784067	52786168	52786435	179	2,0,0	6,1,8	0,0,1	0,2,6	270	283	1	1.0	0.259,0.0,0.0	NA,0.0,0.149	0.012
17	gene:Solyc07g063390.2	NA	7	-	65864219	65864296	65864362	65864443	65864045	65864133	65864522	65864581	17	0,1,0	2,1,2	0,0,0	0,0,1	230	226	1	1.0	0.0,0.496,0.0	NA,NA,0.0	0.165
1808	gene:Solyc05g052630.2	NA	5	-	62847507	62847605	62847812	62847843	62846079	62846323	62849168	62849284	1808	0,0,1	1,1,6	0,0,1	4,3,1	180	247	1	1.0	0.0,0.0,0.186	0.0,0.0,0.578	-0.131
1809	gene:Solyc05g052630.2	NA	5	-	62847507	62847605	62847812	62847861	62846079	62846323	62849168	62849284	1809	0,0,1	1,1,6	0,0,4	4,3,1	198	247	1	1.0	0.0,0.0,0.172	0.0,0.0,0.833	-0.22
1816	gene:Solyc05g052630.2	NA	5	-	62847187	62847339	62847812	62847843	62846079	62846323	62849168	62849284	1816	0,0,1	73,62,50	0,0,1	40,70,95	180	301	1	1.0	0.0,0.0,0.032	0.0,0.0,0.017	0.005
1820	gene:Solyc05g052630.2	NA	5	-	62847187	62847339	62847812	62847932	62846079	62846323	62849168	62849284	1820	16,9,13	73,62,50	16,9,12	40,70,95	269	301	0.6457710131749945	1.0	0.197,0.14,0.225	0.309,0.126,0.124	0.001
1822	gene:Solyc05g052630.2	NA	5	-	62847187	62847237	62847812	62847843	62846079	62846323	62849168	62849284	1822	0,0,1	78,71,59	0,0,1	56,90,96	180	199	1	1.0	0.0,0.0,0.018	0.0,0.0,0.011	0.002
1823	gene:Solyc05g052630.2	NA	5	-	62847187	62847237	62847812	62847861	62846079	62846323	62849168	62849284	1823	0,0,1	78,71,59	0,0,4	56,90,96	198	199	1	1.0	0.0,0.0,0.017	0.0,0.0,0.04	-0.008
1825	gene:Solyc05g052630.2	NA	5	-	62847187	62847237	62847507	62847605	62846079	62846323	62849168	62849284	1825	1,1,6	78,71,59	4,3,1	56,90,96	247	199	0.6622352885653742	1.0	0.01,0.011,0.076	0.054,0.026,0.008	0.003
1827	gene:Solyc05g052630.2	NA	5	-	62847187	62847237	62847507	62847557	62846079	62846323	62849168	62849284	1827	0,0,6	78,71,59	0,0,0	56,90,96	199	199	0.9708111848004995	1.0	0.0,0.0,0.092	0.0,0.0,0.0	0.031
1828	gene:Solyc01g103420.2	NA	1	+	92026984	92027052	92027854	92027958	92025818	92025979	92028316	92028423	1828	2,0,0	0,0,0	0,0,0	0,0,2	217	253	1	1.0	1.0,NA,NA	NA,NA,0.0	1.0
182	gene:Solyc02g036290.2	NA	2	-	30486990	30487056	30488310	30488383	30485095	30485164	30488645	30488772	182	61,33,34	1,2,3	23,40,31	1,0,1	222	215	1	1.0	0.983,0.941,0.916	0.957,1.0,0.968	-0.028
1835	gene:Solyc06g071880.2	NA	6	-	44284073	44284304	44285005	44285046	44283874	44283977	44285147	44285184	1835	11,8,9	4030,1512,1398	0,5,6	1293,1819,1665	190	380	1	1.0	0.005,0.01,0.013	0.0,0.005,0.007	0.005
183	gene:Solyc05g042120.2	NA	5	+	54971545	54971631	54978088	54978152	54971380	54971446	54979215	54979428	183	44,17,9	35,15,21	19,15,27	17,25,27	235	213	0.7038687699598039	1.0	0.533,0.507,0.28	0.503,0.352,0.475	-0.003
190	gene:Solyc01g088370.2	NA	1	+	83139736	83139782	83139954	83140147	83139498	83139582	83140236	83140769	190	0,0,1	1465,756,517	0,0,1	490,872,908	195	342	1	1.0	0.0,0.0,0.003	0.0,0.0,0.002	0.0
191	gene:Solyc01g088370.2	NA	1	+	83139647	83139782	83139954	83140147	83139498	83139582	83140236	83140769	191	0,2,1	1465,756,517	0,4,0	490,872,908	284	342	1	1.0	0.0,0.003,0.002	0.0,0.005,0.0	0.0
192	gene:Solyc03g093520.2	NA	3	+	54879771	54879850	54880243	54880388	54879224	54879273	54882237	54882392	192	5,2,10	2,0,0	4,7,5	0,1,0	228	294	1	1.0	0.763,1.0,1.0	1.0,0.9,1.0	-0.046
199	gene:Solyc11g006340.1	NA	11	+	1066050	1066237	1066237	1066355	1065816	1065933	1066437	1066532	199	58,24,23	68,16,18	30,36,45	32,41,42	336	267	0.6850323394748266	1.0	0.404,0.544,0.504	0.427,0.411,0.46	0.051
19	gene:Solyc06g084160.2	NA	6	+	49374207	49374291	49374505	49374629	49373255	49373402	49374713	49374992	19	7,4,0	2,0,0	2,3,6	0,0,0	233	273	0.6379250232387716	1.0	0.804,1.0,NA	1.0,1.0,1.0	-0.098
200	gene:Solyc11g006340.1	NA	11	+	1066050	1066237	1066237	1066315	1065816	1065933	1066437	1066532	200	58,24,23	2,0,0	30,36,45	0,0,1	336	227	1	1.0	0.951,1.0,1.0	1.0,1.0,0.968	-0.006
202	gene:Solyc03g115810.2	NA	3	+	65406262	65406344	65406704	65406769	65404817	65404909	65406982	65407285	202	110,59,81	75,48,50	58,120,130	60,69,71	231	214	0.7506626443322064	1.0	0.576,0.532,0.6	0.472,0.617,0.629	-0.003
206	gene:Solyc07g005320.2	NA	7	-	248245	248303	248719	248757	247286	248158	250442	252045	206	0,0,0	2,0,0	0,1,0	0,0,0	187	207	1	1.0	0.0,NA,NA	NA,1.0,NA	-1.0
209	gene:Solyc08g065860.2	NA	8	-	54201279	54201366	54201671	54201786	54199730	54200596	54203492	54204450	209	0,0,2	1,0,0	3,5,0	0,1,1	264	236	1	1.0	0.0,NA,1.0	1.0,0.817,0.0	-0.106
218	gene:Solyc07g017520.2	NA	7	-	7470635	7470685	7470685	7470778	7470059	7470148	7470888	7470993	218	106,49,33	1,0,2	41,80,67	1,0,0	242	199	1	1.0	0.989,1.0,0.931	0.971,1.0,1.0	-0.017
219	gene:Solyc11g007700.1	NA	11	-	1940355	1940450	1941174	1941228	1939538	1939779	1941553	1941661	219	0,0,1	38,29,30	0,0,0	28,42,68	203	244	1	1.0	0.0,0.0,0.039	0.0,0.0,0.0	0.013
224	gene:Solyc07g040990.2	NA	7	+	51485482	51485550	51485949	51486762	51485206	51485227	51486913	51487249	224	2,0,2	728,375,211	0,2,0	267,621,529	217	962	1	1.0	0.012,0.0,0.04	0.0,0.014,0.0	0.013
226	gene:Solyc07g014590.2	NA	7	-	4927484	4927591	4928232	4928340	4927306	4927390	4928428	4928587	226	11,3,2	0,4,0	0,2,0	0,2,0	257	256	0.7840966949638735	1.0	1.0,0.428,1.0	NA,0.499,NA	0.31
231	gene:Solyc04g077560.2	NA	4	-	62529357	62529396	62529831	62529876	62529093	62529280	62530844	62531150	231	0,0,2	2,0,0	0,0,1	0,0,0	194	188	1	1.0	0.0,NA,1.0	NA,NA,1.0	-0.5
234	gene:Solyc09g011160.2	NA	9	+	4513046	4513225	4513595	4513686	4512609	4512653	4514127	4514171	234	5,13,5	5,4,3	3,6,12	10,3,1	328	240	0.6530994941093966	1.0	0.423,0.704,0.549	0.18,0.594,0.898	0.001
236	gene:Solyc09g011160.2	NA	9	+	4513118	4513225	4513595	4513686	4512609	4512653	4514127	4514171	236	1,7,0	5,4,3	3,1,4	10,3,1	256	240	0.8399565883741084	1.0	0.158,0.621,0.0	0.22,0.238,0.789	-0.156
244	gene:Solyc04g049690.2	NA	4	-	43055656	43055758	43059026	43059249	43055255	43055528	43059522	43059663	244	21,22,8	30,10,8	19,15,19	14,14,21	372	251	0.8980305795338097	1.0	0.321,0.597,0.403	0.478,0.42,0.379	0.015
245	gene:Solyc04g049690.2	NA	4	-	43055656	43055758	43059026	43059129	43055255	43055528	43059522	43059663	245	1,0,0	30,10,8	0,0,0	14,14,21	252	251	1	1.0	0.032,0.0,0.0	0.0,0.0,0.0	0.011
246	gene:Solyc04g049690.2	NA	4	-	43055656	43055758	43058951	43059129	43055255	43055528	43059522	43059663	246	23,13,4	30,10,8	9,16,17	14,14,21	327	251	0.8373740487540726	1.0	0.37,0.499,0.277	0.33,0.467,0.383	-0.011
247	gene:Solyc04g049690.2	NA	4	-	43055656	43055758	43059026	43059230	43055255	43055528	43059522	43059663	247	5,10,2	30,10,8	9,3,5	14,14,21	353	251	0.8070668443760778	1.0	0.106,0.416,0.151	0.314,0.132,0.145	0.027
249	gene:Solyc04g049690.2	NA	4	-	43055656	43055681	43059026	43059129	43055255	43055528	43059522	43059663	249	1,0,0	8,7,2	0,0,0	6,6,8	252	174	1	1.0	0.079,0.0,0.0	0.0,0.0,0.0	0.026
24	gene:Solyc06g084160.2	NA	6	+	49374240	49374291	49374505	49374630	49373255	49373402	49374713	49374992	24	0,1,0	359,183,132	0,1,1	230,202,323	200	274	1	1.0	0.0,0.007,0.0	0.0,0.007,0.004	-0.001
252	gene:Solyc07g055230.2	NA	7	+	63337617	63337660	63338538	63338607	63337411	63337524	63339084	63339614	252	365,190,213	0,0,2	234,223,248	0,0,0	192	218	1	1.0	1.0,1.0,0.992	1.0,1.0,1.0	-0.003
257	gene:Solyc09g090870.2	NA	9	-	70283363	70283532	70283831	70283896	70282215	70282380	70284265	70284313	257	14,11,5	1,0,0	9,4,10	0,2,0	214	318	1	1.0	0.954,1.0,1.0	1.0,0.748,1.0	0.069
258	gene:Solyc01g009610.2	NA	1	-	3845155	3845274	3846254	3846309	3843463	3843598	3846727	3846800	258	1,0,0	347,163,120	0,0,8	189,209,229	204	268	0.6736111579484874	1.0	0.004,0.0,0.0	0.0,0.0,0.044	-0.013
25	gene:Solyc06g084160.2	NA	6	+	49374240	49374291	49374505	49374629	49373255	49373402	49374713	49374992	25	0,1,0	2,0,0	0,1,1	0,0,0	200	273	1	1.0	0.0,1.0,NA	NA,1.0,1.0	-0.5
264	gene:Solyc11g065900.1	NA	11	+	51489492	51489537	51489569	51489629	51488422	51488602	51489821	51489904	264	1,2,0	84,31,10	0,0,0	8,42,34	194	209	0.8732161590823161	1.0	0.013,0.065,0.0	0.0,0.0,0.0	0.026
265	gene:Solyc11g065900.1	NA	11	+	51489506	51489537	51489569	51489629	51488422	51488602	51489821	51489904	265	41,18,4	84,31,10	12,22,5	8,42,34	180	209	0.7512164837087204	1.0	0.362,0.403,0.317	0.635,0.378,0.146	-0.026
26	gene:Solyc06g084160.2	NA	6	+	49374240	49374291	49374513	49374630	49373255	49373402	49374713	49374992	26	0,1,0	363,184,142	0,1,1	240,204,330	200	266	1	1.0	0.0,0.007,0.0	0.0,0.006,0.004	-0.001
272	gene:Solyc07g042510.2	NA	7	-	55782158	55782203	55782230	55782361	55781671	55782041	55783087	55783484	272	0,1,6	7,3,0	2,1,1	0,3,2	280	194	0.9333249383784948	1.0	0.0,0.188,1.0	1.0,0.188,0.257	-0.086
277	gene:Solyc10g085930.1	NA	10	-	64943388	64943471	64943509	64943567	64942936	64943134	64944337	64944446	277	20,13,2	0,0,1	11,8,10	0,1,0	207	232	1	1.0	1.0,1.0,0.692	1.0,0.9,1.0	-0.069
278	gene:Solyc12g005100.1	NA	12	-	54982	55066	56066	56150	53541	53703	58374	58457	278	33,12,13	0,1,0	9,14,32	0,0,0	233	233	1	1.0	1.0,0.923,1.0	1.0,1.0,1.0	-0.026
27	gene:Solyc06g084160.2	NA	6	+	49374240	49374291	49374513	49374629	49373255	49373402	49374713	49374992	27	0,1,0	26,12,12	0,1,1	15,17,24	200	265	1	1.0	0.0,0.099,0.0	0.0,0.072,0.052	-0.008
281	gene:Solyc11g039950.1	NA	11	-	40563512	40563658	40569929	40570089	40563334	40563382	40570426	40570638	281	297,105,60	4,4,0	79,146,127	2,1,2	309	295	0.7202703813662987	1.0	0.986,0.962,1.0	0.974,0.993,0.984	-0.001
285	gene:Solyc11g039950.1	NA	11	-	40567599	40567679	40569929	40570089	40563334	40563382	40570426	40570638	285	297,105,60	2,5,0	79,146,127	0,0,0	309	229	0.6731062902997484	1.0	0.991,0.94,1.0	1.0,1.0,1.0	-0.023
286	gene:Solyc11g039950.1	NA	11	-	40567599	40567679	40569652	40569791	40563512	40563698	40569929	40570089	286	0,0,0	7,2,2	0,1,1	2,4,4	288	229	1	1.0	0.0,0.0,0.0	0.0,0.166,0.166	-0.111
287	gene:Solyc11g039950.1	NA	11	-	40567599	40567679	40569652	40569797	40563512	40563698	40569929	40570089	287	197,72,56	7,2,2	60,118,144	2,4,4	294	229	0.7349532799852496	1.0	0.956,0.966,0.956	0.959,0.958,0.966	-0.002
28	gene:Solyc06g084160.2	NA	6	+	49374240	49374291	49374505	49374636	49373255	49373402	49374713	49374992	28	0,1,0	3,0,0	0,1,1	0,0,1	200	280	1	1.0	0.0,1.0,NA	NA,1.0,0.583	-0.291
291	gene:Solyc11g039950.1	NA	11	-	40563539	40563658	40569929	40570089	40563334	40563382	40570426	40570638	291	297,105,60	1,2,0	79,146,127	0,0,0	309	268	1	1.0	0.996,0.979,1.0	1.0,1.0,1.0	-0.008
293	gene:Solyc11g039950.1	NA	11	-	40563512	40563579	40567599	40567679	40563334	40563382	40569929	40570089	293	9,7,2	2,3,0	4,2,4	0,0,1	229	216	1	1.0	0.809,0.688,1.0	1.0,1.0,0.79	-0.098
294	gene:Solyc11g039950.1	NA	11	-	40563539	40563654	40567599	40567679	40563334	40563382	40569929	40570089	294	9,7,2	1,0,0	4,2,4	0,0,0	229	264	1	1.0	0.912,1.0,1.0	1.0,1.0,1.0	-0.029
298	gene:Solyc11g073130.1	NA	11	+	56218367	56218517	56219405	56219482	56218161	56218215	56220377	56220445	298	1,0,0	1,2,0	0,0,1	6,7,6	299	226	1	1.0	0.43,0.0,NA	0.0,0.0,0.112	0.178
29	gene:Solyc06g084160.2	NA	6	+	49374240	49374291	49374513	49374636	49373255	49373402	49374713	49374992	29	0,1,0	29,12,12	0,1,1	16,18,25	200	272	1	1.0	0.0,0.102,0.0	0.0,0.07,0.052	-0.007
300	gene:Solyc11g073130.1	NA	11	+	56218367	56218504	56219405	56219482	56218161	56218215	56220377	56220445	300	1,0,0	1,2,0	2,2,3	6,7,6	286	226	1	1.0	0.441,0.0,NA	0.208,0.184,0.283	-0.005
306	gene:Solyc08g066180.2	NA	8	-	54579074	54579274	54580366	54580478	54578430	54578619	54581029	54581080	306	0,1,0	2,0,3	0,0,0	0,2,2	261	349	1	1.0	0.0,1.0,0.0	NA,0.0,0.0	0.333
307	gene:Solyc08g066180.2	NA	8	-	54579084	54579274	54580366	54580478	54578430	54578619	54581029	54581080	307	0,1,0	3,0,5	0,0,0	0,3,3	261	339	1	1.0	0.0,1.0,0.0	NA,0.0,0.0	0.333
308	gene:Solyc06g009220.2	NA	6	+	3169951	3169995	3170196	3170260	3168770	3168828	3171153	3171253	308	0,4,0	123,119,51	0,2,0	62,56,94	193	213	1	1.0	0.0,0.036,0.0	0.0,0.038,0.0	-0.001
30	gene:Solyc06g084160.2	NA	6	+	49374244	49374291	49374505	49374630	49373255	49373402	49374713	49374992	30	0,1,0	359,183,132	0,0,0	230,202,323	196	274	1	1.0	0.0,0.008,0.0	0.0,0.0,0.0	0.003
311	gene:Solyc06g009220.2	NA	6	+	3177942	3178022	3178515	3178610	3175918	3175991	3178694	3178793	311	44,25,34	0,0,0	20,23,48	0,0,1	229	244	1	1.0	1.0,1.0,1.0	1.0,1.0,0.981	0.006
313	gene:Solyc06g009220.2	NA	6	+	3169870	3169995	3170196	3170260	3168770	3168828	3171153	3171253	313	2,9,2	123,119,51	3,6,0	62,56,94	274	213	1	1.0	0.012,0.056,0.03	0.036,0.077,0.0	-0.005
314	gene:Solyc11g043150.1	NA	11	+	33461703	33461784	33464405	33464452	33461141	33461286	33466037	33466120	314	0,0,0	18,11,12	0,0,1	42,30,33	230	196	1	1.0	0.0,0.0,0.0	0.0,0.0,0.025	-0.008
315	gene:Solyc09g031930.2	NA	9	-	27487994	27487999	27488893	27489058	27487643	27487760	27490817	27490969	315	2,0,0	1,0,0	0,1,2	0,0,0	314	154	1	1.0	0.495,NA,NA	NA,1.0,1.0	-0.505
316	gene:Solyc09g031930.2	NA	9	-	27487994	27487999	27488893	27489063	27487643	27487760	27490817	27490969	316	1,0,2	1,0,0	0,4,4	0,0,0	319	154	1	1.0	0.326,NA,1.0	NA,1.0,1.0	-0.337
321	gene:Solyc09g008630.2	NA	9	-	2097834	2097959	2098256	2098327	2097273	2097341	2098756	2098893	321	0,0,0	80,41,18	0,1,0	7,22,33	220	274	1	1.0	0.0,0.0,0.0	0.0,0.054,0.0	-0.018
322	gene:Solyc09g008630.2	NA	9	-	2097834	2097950	2098256	2098327	2097278	2097341	2098756	2098893	322	0,0,0	61,32,17	0,1,0	11,41,25	220	265	1	1.0	0.0,0.0,0.0	0.0,0.029,0.0	-0.01
323	gene:Solyc09g008630.2	NA	9	-	2097834	2097935	2098256	2098327	2097278	2097341	2098756	2098893	323	0,0,0	34,14,12	0,1,0	7,14,19	220	250	1	1.0	0.0,0.0,0.0	0.0,0.075,0.0	-0.025
328	gene:Solyc09g007990.2	NA	9	-	1465617	1465702	1466359	1466403	1464708	1464796	1466590	1466689	328	58,47,20	1,1,0	18,71,43	0,2,0	193	234	1	1.0	0.986,0.983,1.0	1.0,0.977,1.0	-0.003
329	gene:Solyc09g007990.2	NA	9	-	1468110	1468243	1470871	1470943	1467913	1467968	1472117	1472231	329	1,0,0	4,9,2	0,2,0	2,3,1	221	282	1	1.0	0.242,0.0,0.0	0.0,0.46,0.0	-0.073
32	gene:Solyc06g084160.2	NA	6	+	49374244	49374291	49374513	49374630	49373255	49373402	49374713	49374992	32	0,1,0	363,184,142	0,0,0	240,204,330	196	266	1	1.0	0.0,0.007,0.0	0.0,0.0,0.0	0.002
331	gene:Solyc09g007990.2	NA	9	-	1468061	1468243	1470871	1470943	1467913	1467968	1472117	1472231	331	1,0,0	9,10,0	0,2,0	1,6,1	221	331	1	1.0	0.143,0.0,NA	0.0,0.333,0.0	-0.04
336	gene:Solyc11g069150.1	NA	11	-	53753960	53754075	53754174	53754232	53752703	53752753	53754675	53754740	336	1,0,0	8,7,8	0,2,0	5,7,4	207	264	1	1.0	0.137,0.0,0.0	0.0,0.267,0.0	-0.043
339	gene:Solyc11g069150.1	NA	11	-	53753960	53754002	53754174	53754232	53752703	53752753	53754675	53754740	339	1,0,0	3,2,6	0,2,0	1,4,5	207	191	1	1.0	0.235,0.0,0.0	0.0,0.316,0.0	-0.027
33	gene:Solyc06g084160.2	NA	6	+	49374244	49374291	49374513	49374629	49373255	49373402	49374713	49374992	33	0,1,0	26,12,12	0,0,0	15,17,24	196	265	1	1.0	0.0,0.101,0.0	0.0,0.0,0.0	0.034
341	gene:Solyc11g069150.1	NA	11	-	53753960	53754002	53754174	53754268	53752703	53752753	53754675	53754740	341	10,4,0	3,2,6	10,0,3	1,4,5	243	191	0.9684232362770097	1.0	0.724,0.611,0.0	0.887,0.0,0.32	0.043
342	gene:Solyc11g069150.1	NA	11	-	53754174	53754232	53754446	53754476	53752703	53752753	53754675	53754740	342	3,0,4	1,0,0	0,0,0	0,2,0	179	207	1	1.0	0.776,NA,1.0	NA,0.0,NA	0.888
343	gene:Solyc11g069150.1	NA	11	-	53753960	53754021	53754174	53754232	53752703	53752753	53754675	53754740	343	1,0,0	9,3,2	0,2,0	7,9,10	207	210	1	1.0	0.101,0.0,0.0	0.0,0.184,0.0	-0.028
34	gene:Solyc06g084160.2	NA	6	+	49374244	49374291	49374505	49374636	49373255	49373402	49374713	49374992	34	0,1,0	3,0,0	0,0,0	0,0,1	196	280	1	1.0	0.0,1.0,NA	NA,NA,0.0	0.5
352	gene:Solyc08g059760.2	NA	8	-	45232416	45232428	45234163	45234235	45231832	45231954	45234600	45234697	352	8,3,1	2,0,0	11,5,6	0,1,0	221	161	1	1.0	0.745,1.0,1.0	1.0,0.785,1.0	-0.013
354	gene:Solyc08g059760.2	NA	8	-	45232416	45232428	45234163	45234348	45231832	45231954	45234600	45234697	354	0,0,0	2,0,0	0,2,0	0,1,0	334	161	1	1.0	0.0,NA,NA	NA,0.491,NA	-0.491
355	gene:Solyc08g059760.2	NA	8	-	45232416	45232428	45234151	45234235	45231832	45231954	45234600	45234697	355	9,3,3	2,0,0	11,7,10	0,1,0	233	161	1	1.0	0.757,1.0,1.0	1.0,0.829,1.0	-0.024
356	gene:Solyc08g059760.2	NA	8	-	45231832	45231954	45232375	45232428	45231391	45231458	45234151	45234235	356	6,2,0	10,4,4	2,2,4	6,2,12	202	271	0.6391953267993404	1.0	0.446,0.401,0.0	0.309,0.573,0.309	-0.115
35	gene:Solyc06g084160.2	NA	6	+	49374244	49374291	49374513	49374636	49373255	49373402	49374713	49374992	35	0,1,0	29,12,12	0,0,0	16,18,25	196	272	1	1.0	0.0,0.104,0.0	0.0,0.0,0.0	0.035
364	gene:Solyc08g059760.2	NA	8	-	45232375	45232428	45234163	45234235	45231832	45231954	45234600	45234697	364	8,3,1	4,2,0	11,5,6	0,1,0	221	202	1	1.0	0.646,0.578,1.0	1.0,0.82,1.0	-0.199
367	gene:Solyc08g059760.2	NA	8	-	45232375	45232428	45234151	45234235	45231832	45231954	45234600	45234697	367	9,3,3	4,2,0	11,7,10	0,1,0	233	202	1	1.0	0.661,0.565,1.0	1.0,0.859,1.0	-0.211
369	gene:Solyc08g059760.2	NA	8	-	45232375	45232428	45234151	45234235	45231391	45231458	45234600	45234697	369	8,2,1	4,0,0	15,5,6	0,1,0	233	202	1	1.0	0.634,1.0,1.0	1.0,0.813,1.0	-0.06
370	gene:Solyc09g064870.2	NA	9	-	62357007	62357095	62359067	62359145	62356851	62356925	62362981	62363053	370	1,0,1	45,25,6	0,2,0	3,29,23	227	237	1	1.0	0.023,0.0,0.148	0.0,0.067,0.0	0.035
372	gene:Solyc08g006060.2	NA	8	-	812377	812494	815596	815709	811664	811818	816192	816301	372	6,2,0	0,0,0	0,3,0	0,0,6	262	266	1	1.0	1.0,1.0,NA	NA,1.0,0.0	0.5
374	gene:Solyc08g006060.2	NA	8	-	812437	812494	815596	815709	811664	811818	816192	816301	374	6,2,0	0,0,0	0,3,0	0,0,4	262	206	1	1.0	1.0,1.0,NA	NA,1.0,0.0	0.5
378	gene:Solyc02g091030.2	NA	2	+	52472028	52472124	52472901	52472985	52471825	52471918	52473110	52473203	378	0,1,0	12,22,1	0,0,0	3,9,17	245	233	1	1.0	0.0,0.041,0.0	0.0,0.0,0.0	0.014
37	gene:Solyc06g084160.2	NA	6	+	49374228	49374291	49374505	49374629	49373255	49373402	49374713	49374992	37	267,156,151	2,0,0	133,294,347	0,0,0	212	273	1	1.0	0.994,1.0,1.0	1.0,1.0,1.0	-0.002
380	gene:Solyc09g074900.2	NA	9	-	66706405	66706512	66706512	66706547	66706167	66706305	66706652	66706889	380	106,43,46	2,0,0	48,70,61	0,0,0	184	256	1	1.0	0.987,1.0,1.0	1.0,1.0,1.0	-0.004
384	gene:Solyc01g100270.2	NA	1	+	90339173	90339265	90340845	90340900	90338188	90338285	90344758	90344938	384	23,8,4	45,22,9	3,2,0	0,2,4	241	204	0.7341937138493833	1.0	0.302,0.235,0.273	1.0,0.458,0.0	-0.216
385	gene:Solyc09g091440.2	NA	9	-	70723809	70723878	70724368	70724408	70723398	70723707	70724528	70724596	385	0,0,0	175,39,61	0,0,1	56,86,90	189	218	1	1.0	0.0,0.0,0.0	0.0,0.0,0.013	-0.004
387	gene:Solyc09g091440.2	NA	9	-	70723809	70723878	70724368	70724422	70723398	70723707	70724528	70724596	387	0,0,0	175,39,61	0,0,1	56,86,90	203	218	1	1.0	0.0,0.0,0.0	0.0,0.0,0.012	-0.004
390	gene:Solyc02g067420.2	NA	2	-	37605871	37606081	37606130	37606219	37604941	37605337	37607132	37607222	390	1088,464,436	13,1,3	505,692,882	3,3,6	238	359	1	1.0	0.992,0.999,0.995	0.996,0.997,0.996	-0.001
391	gene:Solyc02g067420.2	NA	2	-	37606034	37606081	37606130	37606175	37604941	37605337	37607132	37607222	391	261,96,126	1,0,1	129,148,159	0,5,0	194	196	1	1.0	0.996,1.0,0.992	1.0,0.968,1.0	0.007
392	gene:Solyc02g067420.2	NA	2	-	37606034	37606081	37606130	37606219	37604941	37605337	37607132	37607222	392	1088,464,436	1,0,1	505,692,882	0,5,0	238	196	1	1.0	0.999,1.0,0.997	1.0,0.991,1.0	0.002
393	gene:Solyc03g083190.1	NA	3	+	53032135	53032220	53032508	53032606	53031155	53031308	53033039	53033198	393	0,4,0	2,1,2	0,0,0	2,0,0	234	247	1	1.0	0.0,0.809,0.0	0.0,NA,NA	0.27
398	gene:Solyc02g091950.2	NA	2	+	53166204	53166334	53166554	53166704	53165985	53166098	53166830	53166986	398	0,2,0	180,107,124	0,1,0	135,148,213	279	299	1	1.0	0.0,0.02,0.0	0.0,0.007,0.0	0.004
399	gene:Solyc02g091950.2	NA	2	+	53166210	53166334	53166554	53166704	53165985	53166098	53166830	53166986	399	126,119,85	180,107,124	96,129,193	135,148,213	273	299	0.7678819721767134	1.0	0.434,0.549,0.429	0.438,0.488,0.498	-0.004
403	gene:Solyc09g098530.2	NA	9	+	72333367	72333423	72333942	72334052	72332316	72333189	72334143	72334303	403	38,30,18	74,29,14	20,41,45	24,50,53	205	259	0.6318040733875545	1.0	0.393,0.567,0.619	0.513,0.509,0.518	0.013
40	gene:Solyc06g084160.2	NA	6	+	49374228	49374291	49374505	49374636	49373255	49373402	49374713	49374992	40	267,156,151	3,0,0	133,294,347	0,0,1	212	280	1	1.0	0.992,1.0,1.0	1.0,1.0,0.998	-0.002
418	gene:Solyc07g008760.2	NA	7	-	3742229	3742389	3742461	3742628	3740867	3740957	3742766	3742825	418	0,2,2	2,2,1	7,10,3	0,0,2	316	309	1	1.0	0.0,0.494,0.662	1.0,1.0,0.595	-0.48
419	gene:Solyc07g008760.2	NA	7	-	3742229	3742389	3742461	3742644	3740867	3740957	3742766	3742825	419	0,5,0	2,2,1	6,2,2	0,0,2	332	309	1	1.0	0.0,0.699,0.0	1.0,1.0,0.482	-0.594
421	gene:Solyc01g103410.2	NA	1	-	92019572	92019658	92020541	92020551	92016130	92016273	92020742	92020902	421	1,1,2	1390,1117,847	0,2,0	1127,1736,1450	159	235	1	1.0	0.001,0.001,0.003	0.0,0.002,0.0	0.001
422	gene:Solyc01g103410.2	NA	1	-	92019572	92019658	92020541	92020671	92016130	92016273	92020742	92020902	422	9,5,8	1390,1117,847	1,10,1	1127,1736,1450	279	235	1	1.0	0.005,0.004,0.008	0.001,0.005,0.001	0.003
423	gene:Solyc01g103410.2	NA	1	-	92019572	92019658	92020541	92020645	92016130	92016273	92020742	92020902	423	16,5,11	1390,1117,847	5,20,8	1127,1736,1450	253	235	1	1.0	0.011,0.004,0.012	0.004,0.011,0.005	0.002
424	gene:Solyc01g103410.2	NA	1	-	92019572	92019658	92020541	92020658	92016130	92016273	92020742	92020902	424	6,2,8	1390,1117,847	0,8,1	1127,1736,1450	266	235	1	1.0	0.004,0.002,0.008	0.0,0.004,0.001	0.003
426	gene:Solyc01g103410.2	NA	1	-	92016130	92016263	92019572	92019746	92012592	92012727	92020742	92020902	426	2,1,0	1638,758,583	0,0,1	834,1323,1015	323	282	1	1.0	0.001,0.001,0.0	0.0,0.0,0.001	0.0
427	gene:Solyc01g103410.2	NA	1	-	92016130	92016273	92019572	92019746	92012592	92012727	92020742	92020902	427	2,1,0	1703,785,619	0,0,1	874,1383,1058	323	292	1	1.0	0.001,0.001,0.0	0.0,0.0,0.001	0.0
428	gene:Solyc01g103410.2	NA	1	-	92016130	92016273	92019572	92019658	92012592	92012727	92020541	92020659	428	1229,780,266	1707,785,626	382,998,1046	870,1389,1056	235	292	1	1.0	0.472,0.553,0.346	0.353,0.472,0.552	-0.002
429	gene:Solyc01g103410.2	NA	1	-	92016130	92016273	92019572	92019647	92012592	92012727	92020541	92020659	429	3,1,0	1707,785,626	0,0,1	870,1389,1056	224	292	1	1.0	0.002,0.002,0.0	0.0,0.0,0.001	0.001
42	gene:Solyc05g054980.2	NA	5	-	64763401	64763549	64764039	64764106	64763107	64763217	64764836	64764927	42	0,2,0	244,188,149	0,0,1	106,189,239	216	297	1	1.0	0.0,0.014,0.0	0.0,0.0,0.006	0.003
431	gene:Solyc01g103410.2	NA	1	-	92019572	92019746	92020541	92020551	92016130	92016273	92020742	92020902	431	1,1,2	1422,1140,853	0,2,0	1135,1757,1476	159	323	1	1.0	0.001,0.002,0.005	0.0,0.002,0.0	0.002
432	gene:Solyc01g103410.2	NA	1	-	92019572	92019746	92020541	92020671	92016130	92016273	92020742	92020902	432	9,5,8	1422,1140,853	1,10,1	1135,1757,1476	279	323	1	1.0	0.007,0.005,0.011	0.001,0.007,0.001	0.005
434	gene:Solyc01g103410.2	NA	1	-	92019572	92019746	92020541	92020658	92016130	92016273	92020742	92020902	434	6,2,8	1422,1140,853	0,8,1	1135,1757,1476	266	323	1	1.0	0.005,0.002,0.011	0.0,0.005,0.001	0.004
435	gene:Solyc01g103410.2	NA	1	-	92020541	92020551	92020568	92020659	92019572	92019658	92020742	92020902	435	2135,1382,608	194,95,95	874,1921,1834	95,154,178	240	159	0.704741303220612	1.0	0.879,0.906,0.809	0.859,0.892,0.872	-0.01
438	gene:Solyc01g103410.2	NA	1	-	92020541	92020551	92020568	92020671	92019572	92019658	92020742	92020902	438	8,5,0	194,95,95	1,4,11	95,154,178	252	159	1	1.0	0.025,0.032,0.0	0.007,0.016,0.038	-0.001
445	gene:Solyc03g113100.2	NA	3	-	63380663	63380762	63381689	63381758	63378294	63378783	63381861	63381950	445	3,1,0	1,0,0	0,0,0	2,5,0	218	248	1	1.0	0.773,1.0,NA	0.0,0.0,NA	0.887
446	gene:Solyc03g113100.2	NA	3	-	63380709	63380762	63381689	63381758	63378294	63378783	63381861	63381950	446	3,1,0	0,1,0	0,0,0	3,6,2	218	202	1	1.0	1.0,0.481,NA	0.0,0.0,0.0	0.74
44	gene:Solyc05g054980.2	NA	5	-	64763401	64763549	64764039	64764062	64763107	64763217	64764836	64764927	44	0,1,0	244,188,149	0,0,1	106,189,239	172	297	1	1.0	0.0,0.009,0.0	0.0,0.0,0.007	0.001
452	gene:Solyc11g006970.1	NA	11	+	1478373	1478425	1479273	1479332	1477793	1477960	1479556	1479679	452	1160,463,375	1,1,6	359,572,535	1,2,4	201	208	1	1.0	0.999,0.998,0.985	0.997,0.997,0.993	-0.002
453	gene:Solyc10g078300.1	NA	10	+	60135603	60135732	60136227	60136418	60135298	60135472	60136837	60136891	453	0,0,0	4,6,8	0,0,2	6,4,14	278	340	1	1.0	0.0,0.0,0.0	0.0,0.0,0.149	-0.05
457	gene:Solyc10g078300.1	NA	10	+	60135603	60135732	60136227	60136335	60135298	60135472	60136837	60136891	457	0,0,0	2,0,0	0,0,2	6,0,3	278	257	1	1.0	0.0,NA,NA	0.0,NA,0.381	-0.191
459	gene:Solyc08g062610.2	NA	8	+	51569942	51570053	51570131	51570215	51569771	51569871	51570729	51570788	459	27,15,4	52,25,22	10,30,34	41,57,64	260	233	0.9000903744532697	1.0	0.318,0.35,0.14	0.179,0.32,0.323	-0.005
45	gene:Solyc09g061290.2	NA	9	-	58606270	58606379	58606379	58606419	58605135	58605213	58606482	58606532	45	0,0,1	2,3,1	0,0,0	4,4,5	189	258	1	1.0	0.0,0.0,0.577	0.0,0.0,0.0	0.192
466	gene:Solyc01g099700.2	NA	1	+	89869857	89870026	89870150	89870214	89869514	89869610	89871267	89871360	466	25,25,11	5,1,6	11,21,19	3,1,6	318	213	0.6977217586839929	1.0	0.77,0.944,0.551	0.711,0.934,0.68	-0.02
469	gene:Solyc09g074870.2	NA	9	-	66681136	66681296	66682045	66682153	66680128	66680218	66683466	66683551	469	7,0,2	7,4,1	0,0,4	0,1,2	257	309	1	1.0	0.546,0.0,0.706	NA,0.0,0.706	0.064
472	gene:Solyc06g084360.2	NA	6	+	49501742	49501793	49502698	49502835	49501320	49501458	49503141	49503252	472	0,0,1	19,4,11	0,0,4	11,24,18	200	286	1	1.0	0.0,0.0,0.115	0.0,0.0,0.241	-0.042
473	gene:Solyc06g084360.2	NA	6	+	49501742	49501793	49502698	49502811	49501320	49501458	49503141	49503252	473	0,0,1	250,84,52	0,0,4	72,126,129	200	262	1	1.0	0.0,0.0,0.025	0.0,0.0,0.039	-0.005
478	gene:Solyc10g083610.1	NA	10	-	63395011	63395079	63395079	63395220	63393359	63393770	63396243	63396347	478	81,46,51	29,11,15	56,64,102	29,23,16	290	217	0.910240814984274	1.0	0.676,0.758,0.718	0.591,0.676,0.827	0.019
479	gene:Solyc03g031990.2	NA	3	-	4482046	4482132	4482695	4482873	4481823	4481948	4483875	4483950	479	314,182,90	2,0,2	119,308,281	0,0,0	327	235	1	1.0	0.991,1.0,0.97	1.0,1.0,1.0	-0.013
47	gene:Solyc09g061290.2	NA	9	-	58606142	58606379	58606379	58606419	58605135	58605213	58606482	58606532	47	0,0,1	301,235,152	0,0,0	229,294,361	189	386	1	1.0	0.0,0.0,0.013	0.0,0.0,0.0	0.004
480	gene:Solyc03g031990.2	NA	3	-	4482046	4482132	4482695	4482718	4481823	4481948	4483875	4483950	480	0,0,0	2,0,2	0,1,0	0,0,0	172	235	1	1.0	0.0,NA,0.0	NA,1.0,NA	-1.0
483	gene:Solyc03g031990.2	NA	3	-	4482052	4482132	4482695	4482865	4481823	4481901	4483875	4483950	483	117,70,66	19,1,0	58,140,167	6,12,12	319	229	0.6442350894580721	1.0	0.816,0.98,1.0	0.874,0.893,0.909	0.04
485	gene:Solyc03g031990.2	NA	3	-	4482052	4482132	4482695	4482718	4481823	4481948	4483875	4483950	485	0,0,0	232,78,54	0,1,0	87,131,134	172	229	1	1.0	0.0,0.0,0.0	0.0,0.01,0.0	-0.003
488	gene:Solyc03g031990.2	NA	3	-	4482048	4482132	4482695	4482718	4481823	4481948	4483875	4483950	488	0,0,0	23,12,3	0,1,0	8,10,13	172	233	1	1.0	0.0,0.0,0.0	0.0,0.119,0.0	-0.04
48	gene:Solyc09g061290.2	NA	9	-	58606142	58606379	58606379	58606391	58605135	58605213	58606482	58606532	48	11,3,5	301,235,152	3,8,11	229,294,361	161	386	0.7318685810953524	1.0	0.081,0.03,0.073	0.03,0.061,0.068	0.008
490	gene:Solyc03g031990.2	NA	3	-	4482947	4483042	4483260	4483380	4482695	4482873	4483875	4483950	490	3,0,0	7,1,0	0,0,1	0,0,5	269	244	1	1.0	0.28,0.0,NA	NA,NA,0.154	-0.014
493	gene:Solyc03g123960.2	NA	3	+	70658555	70658765	70660827	70660881	70656493	70656784	70661461	70661516	493	196,121,136	59,41,66	181,158,182	67,54,65	359	203	0.8339283032025936	1.0	0.653,0.625,0.538	0.604,0.623,0.613	-0.008
497	gene:Solyc11g007200.1	NA	11	+	1623215	1623255	1623274	1623294	1621985	1621994	1623709	1623966	497	2,4,0	932,505,281	0,2,0	340,649,535	189	169	1	1.0	0.002,0.007,0.0	0.0,0.003,0.0	0.002
499	gene:Solyc11g007200.1	NA	11	+	1623233	1623255	1623274	1623294	1621985	1621994	1623709	1623966	499	1,2,0	932,505,281	0,2,0	340,649,535	171	169	1	1.0	0.001,0.004,0.0	0.0,0.003,0.0	0.001
501	gene:Solyc11g007200.1	NA	11	+	1623218	1623255	1623274	1623294	1621985	1621994	1623709	1623966	501	3,6,6	932,505,281	0,2,0	340,649,535	186	169	1	1.0	0.003,0.011,0.019	0.0,0.003,0.0	0.01
509	gene:Solyc09g091850.2	NA	9	-	71058756	71058818	71058818	71058927	71056692	71057872	71059918	71059991	509	0,0,0	133,134,66	1,1,4	90,164,199	258	211	1	1.0	0.0,0.0,0.0	0.009,0.005,0.016	-0.01
50	gene:Solyc11g008450.1	NA	11	+	2652493	2652568	2653208	2653281	2650641	2650952	2654341	2654359	50	99,60,39	3,0,0	46,68,67	0,0,0	224	222	1	1.0	0.97,1.0,1.0	1.0,1.0,1.0	-0.01
519	gene:Solyc01g108500.2	NA	1	-	95808713	95808811	95809481	95809730	95808000	95808478	95810163	95810655	519	4,7,11	2,0,4	13,12,7	0,1,0	398	247	1	1.0	0.554,1.0,0.631	1.0,0.882,1.0	-0.232
524	gene:Solyc11g040180.1	NA	11	-	39216923	39217016	39217340	39217439	39216385	39216467	39217526	39217649	524	106,54,18	1,0,0	23,43,27	0,0,0	248	242	1	1.0	0.99,1.0,1.0	1.0,1.0,1.0	-0.003
526	gene:Solyc01g100970.2	NA	1	+	90847503	90847600	90847700	90847777	90846757	90846921	90849784	90849889	526	9,5,5	1726,923,813	0,5,6	1129,1458,1739	246	226	1	1.0	0.005,0.005,0.006	0.0,0.003,0.003	0.003
527	gene:Solyc01g100970.2	NA	1	+	90850740	90850826	90851392	90851609	90849997	90850045	90851705	90852225	527	2,0,0	125,38,10	0,1,0	10,60,21	235	366	1	1.0	0.024,0.0,0.0	0.0,0.025,0.0	-0.0
528	gene:Solyc01g100970.2	NA	1	+	90847561	90847600	90847700	90847777	90846757	90846921	90849784	90849889	528	3,0,3	1726,923,813	0,0,0	1129,1458,1739	188	226	1	1.0	0.002,0.0,0.004	0.0,0.0,0.0	0.002
529	gene:Solyc01g100970.2	NA	1	+	90847490	90847600	90847700	90847777	90846757	90846921	90849784	90849889	529	9,3,5	1726,923,813	1,4,7	1129,1458,1739	259	226	1	1.0	0.005,0.003,0.005	0.001,0.002,0.004	0.002
52	gene:Solyc11g008450.1	NA	11	+	2653208	2653275	2654341	2654359	2652493	2652568	2654477	2654582	52	57,27,14	15,1,6	28,43,43	9,8,10	216	167	0.6188740468497683	1.0	0.746,0.954,0.643	0.706,0.806,0.769	0.021
535	gene:Solyc03g083250.2	NA	3	+	53104939	53105044	53105044	53105147	53104190	53104290	53105263	53105357	535	371,187,144	3,1,0	158,271,283	0,4,0	254	252	1	1.0	0.992,0.995,1.0	1.0,0.985,1.0	0.001
538	gene:Solyc10g047140.1	NA	10	-	39900550	39900593	39900593	39900604	39900382	39900454	39901575	39901719	538	1,0,0	100,68,14	0,0,0	41,74,66	160	192	1	1.0	0.012,0.0,0.0	0.0,0.0,0.0	0.004
542	gene:Solyc08g076510.2	NA	8	-	60502264	60502408	60502408	60502466	60500469	60501190	60503825	60504136	542	7,0,0	1,6,0	2,7,1	0,1,7	207	293	1	1.0	0.908,0.0,NA	1.0,0.908,0.168	-0.238
544	gene:Solyc10g079070.1	NA	10	+	60704238	60704312	60704312	60704407	60704065	60704134	60704928	60705000	544	0,0,0	4,2,2	1,0,0	3,2,0	223	244	1	1.0	0.0,0.0,0.0	0.267,0.0,NA	-0.134
576	gene:Solyc05g005840.2	NA	5	+	658954	659026	659405	659584	658355	658425	660258	660410	576	1,0,0	283,65,36	0,0,0	46,122,72	221	328	1	1.0	0.005,0.0,0.0	0.0,0.0,0.0	0.002
577	gene:Solyc05g005840.2	NA	5	+	658954	659026	659405	659609	658355	658425	660258	660410	577	1,0,0	290,64,29	0,0,0	36,96,61	221	353	1	1.0	0.005,0.0,0.0	0.0,0.0,0.0	0.002
578	gene:Solyc05g005840.2	NA	5	+	658954	659026	659405	659476	658355	658425	660258	660410	578	1,0,0	10,0,5	0,0,0	1,14,9	221	220	1	1.0	0.091,NA,0.0	0.0,0.0,0.0	0.045
579	gene:Solyc05g005840.2	NA	5	+	658954	659026	659405	659609	658355	658425	659813	659972	579	0,1,0	295,67,29	0,1,0	36,98,62	221	353	1	1.0	0.0,0.023,0.0	0.0,0.016,0.0	0.002
580	gene:Solyc05g005840.2	NA	5	+	658954	659026	659405	659626	658355	658425	659813	659972	580	0,1,0	353,76,41	0,1,0	47,111,80	221	370	1	1.0	0.0,0.022,0.0	0.0,0.015,0.0	0.002
581	gene:Solyc05g005840.2	NA	5	+	658954	659026	659405	659584	658355	658425	659813	659972	581	0,1,0	322,94,33	0,1,0	40,114,83	221	328	1	1.0	0.0,0.016,0.0	0.0,0.013,0.0	0.001
582	gene:Solyc05g005840.2	NA	5	+	658954	659026	659405	659635	658355	658425	659813	659972	582	0,1,0	358,76,41	0,1,0	47,113,77	221	379	1	1.0	0.0,0.022,0.0	0.0,0.015,0.0	0.002
583	gene:Solyc01g086860.2	NA	1	+	81782700	81782808	81785887	81786006	81778904	81779052	81787058	81787484	583	0,2,2	224,90,30	1,1,0	71,107,96	257	268	1	1.0	0.0,0.023,0.065	0.014,0.01,0.0	0.021
585	gene:Solyc01g086860.2	NA	1	+	81782724	81782808	81785887	81786006	81778904	81779052	81787058	81787484	585	0,0,4	224,90,30	0,0,0	71,107,96	233	268	1	1.0	0.0,0.0,0.133	0.0,0.0,0.0	0.044
598	gene:Solyc05g015950.2	NA	5	-	13088703	13088924	13089269	13089325	13088508	13088601	13089438	13089624	598	1,1,0	784,693,221	3,1,4	285,568,546	205	370	1	1.0	0.002,0.003,0.0	0.019,0.003,0.013	-0.01
609	gene:Solyc03g093390.2	NA	3	-	54655783	54655965	54656034	54656144	54655131	54655685	54656737	54656997	609	51,16,20	1056,521,646	10,0,30	434,507,579	259	331	1	1.0	0.058,0.038,0.038	0.029,0.0,0.062	0.014
616	gene:Solyc03g093390.2	NA	3	-	54655765	54655965	54656034	54656147	54655131	54655685	54656737	54656997	616	1895,1565,1183	3645,1947,1697	757,1004,1350	1191,1532,1766	262	349	0.6579817927450342	1.0	0.409,0.517,0.481	0.458,0.466,0.505	-0.007
61	gene:Solyc03g124040.2	NA	3	-	70755662	70755845	70756164	70756248	70751020	70751238	70756798	70757044	61	1,1,0	99,54,26	0,0,0	17,27,47	233	332	1	1.0	0.014,0.026,0.0	0.0,0.0,0.0	0.013
622	gene:Solyc03g093390.2	NA	3	-	54655775	54655965	54656034	54656147	54655131	54655685	54656737	54656997	622	1895,1565,1183	1146,552,681	757,1004,1350	453,532,607	262	339	0.6706701361284018	1.0	0.681,0.786,0.692	0.684,0.709,0.742	0.008
629	gene:Solyc05g052070.2	NA	5	-	62411177	62411276	62411383	62411455	62410919	62411023	62411611	62411659	629	433,281,252	1,1,0	241,368,383	0,0,1	221	248	1	1.0	0.998,0.997,1.0	1.0,1.0,0.998	-0.001
62	gene:Solyc03g124040.2	NA	3	-	70755662	70755845	70756164	70756266	70751020	70751238	70756798	70757044	62	1,1,1	99,54,26	0,0,1	17,27,47	251	332	1	1.0	0.013,0.024,0.048	0.0,0.0,0.027	0.019
636	gene:Solyc05g015710.2	NA	5	-	11757559	11757649	11757799	11757853	11755996	11756260	11758143	11758617	636	8,5,6	15,3,0	0,5,8	4,5,2	203	239	0.7647941379890544	1.0	0.386,0.662,1.0	0.0,0.541,0.825	0.227
639	gene:Solyc11g072010.1	NA	11	-	55307069	55307123	55307943	55308059	55304221	55304262	55308633	55308708	639	52,22,19	0,0,1	10,20,19	0,2,0	265	203	1	1.0	1.0,1.0,0.936	1.0,0.885,1.0	0.017
645	gene:Solyc06g005080.2	NA	6	-	60899	61005	63342	63466	60666	60783	63718	63880	645	0,0,2	3,4,0	0,0,0	4,2,0	273	255	1	1.0	0.0,0.0,1.0	0.0,0.0,NA	0.333
646	gene:Solyc06g005080.2	NA	6	-	60899	61005	63321	63466	60666	60783	63718	63880	646	0,0,0	3,4,0	0,0,2	4,2,0	294	255	1	1.0	0.0,0.0,NA	0.0,0.0,1.0	-0.333
647	gene:Solyc06g005080.2	NA	6	-	84412	84520	85544	85604	80495	80638	86119	86176	647	52,26,14	179,92,55	26,48,38	103,173,144	209	257	0.7561956538896709	1.0	0.263,0.258,0.238	0.237,0.254,0.245	0.008
650	gene:Solyc01g050070.2	NA	1	-	48378968	48379037	48380414	48380564	48378529	48378573	48396127	48396446	650	2,0,2	0,0,0	2,0,2	1,6,0	299	218	1	1.0	1.0,NA,1.0	0.593,0.0,1.0	0.469
654	gene:Solyc01g050070.2	NA	1	-	48380414	48380564	48390253	48390344	48378529	48378573	48396127	48396446	654	28,7,5	2,0,2	6,12,17	2,0,2	240	299	1	1.0	0.946,1.0,0.757	0.789,1.0,0.914	-0.0
655	gene:Solyc08g082700.2	NA	8	+	65404376	65404455	65404519	65404566	65402516	65402677	65405105	65405208	655	1610,956,866	0,0,2	992,1300,1763	0,0,0	228	196	1	1.0	1.0,1.0,0.997	1.0,1.0,1.0	-0.001
656	gene:Solyc07g064510.2	NA	7	-	66622523	66622583	66623591	66623675	66622321	66622452	66623969	66624435	656	9,4,1	849,296,319	4,5,5	399,585,645	233	209	1	1.0	0.009,0.012,0.003	0.009,0.008,0.007	-0.0
657	gene:Solyc07g064510.2	NA	7	-	66622523	66622583	66623591	66623672	66622321	66622452	66623969	66624435	657	43,9,10	849,296,319	18,32,21	399,585,645	230	209	0.7737287180331307	1.0	0.044,0.027,0.028	0.039,0.047,0.029	-0.005
658	gene:Solyc07g064510.2	NA	7	-	66622527	66622583	66623591	66623675	66622321	66622452	66623969	66624435	658	9,4,1	2321,778,641	4,5,5	793,1349,1365	233	205	1	1.0	0.003,0.005,0.001	0.004,0.003,0.003	-0.0
660	gene:Solyc12g038400.1	NA	12	-	48113850	48114084	48114359	48114454	48111503	48111629	48115001	48115222	660	154,68,98	624,257,274	70,102,98	219,325,411	244	383	0.6904042634652271	1.0	0.279,0.293,0.36	0.334,0.33,0.272	-0.001
661	gene:Solyc11g068650.1	NA	11	+	53289379	53289623	53291593	53291690	53289013	53289243	53293940	53294090	661	6,0,0	235,105,98	2,0,2	96,149,173	393	246	1	1.0	0.016,0.0,0.0	0.013,0.0,0.007	-0.001
663	gene:Solyc10g076690.1	NA	10	-	59637496	59637719	59638303	59638336	59632975	59633096	59638408	59638502	663	63,34,4	385,137,53	9,41,12	84,133,134	182	372	1	1.0	0.251,0.337,0.134	0.18,0.387,0.155	0.0
664	gene:Solyc03g019910.2	NA	3	-	61289386	61289449	61289861	61289908	61288818	61288951	61290000	61290339	664	76,42,40	95,52,33	27,57,58	32,56,65	196	212	0.8008872506361611	1.0	0.464,0.466,0.567	0.477,0.524,0.491	0.002
666	gene:Solyc03g006280.2	NA	3	-	896039	896042	896043	896091	895547	895793	896184	896388	666	1,1,1	0,1,0	4,1,2	0,2,0	197	152	1	1.0	1.0,0.436,1.0	1.0,0.278,1.0	0.053
673	gene:Solyc01g100590.2	NA	1	-	90572113	90572205	90574909	90574977	90571498	90571565	90575047	90575472	673	1028,605,472	7,1,0	535,815,991	0,4,2	217	241	1	1.0	0.994,0.999,1.0	1.0,0.996,0.998	-0.0
674	gene:Solyc01g100590.2	NA	1	-	90572113	90572205	90574909	90574958	90571498	90571565	90575047	90575472	674	226,123,139	7,1,0	122,216,241	0,4,2	198	241	0.9368002673327899	1.0	0.975,0.993,1.0	1.0,0.985,0.993	-0.003
677	gene:Solyc07g043240.2	NA	7	-	56883257	56883464	56884021	56884141	56882208	56882468	56884352	56884745	677	0,2,0	203,103,27	2,0,0	66,81,81	269	356	1	1.0	0.0,0.025,0.0	0.039,0.0,0.0	-0.005
67	gene:Solyc08g076130.2	NA	8	-	60165233	60165325	60166251	60166285	60163678	60163818	60166383	60166644	67	3,0,0	142,53,38	0,0,0	35,56,71	183	241	1	1.0	0.027,0.0,0.0	0.0,0.0,0.0	0.009
684	gene:Solyc04g079070.2	NA	4	-	63655678	63655752	63656246	63656266	63654573	63654696	63657109	63657258	684	7,0,2	147,81,82	2,3,3	50,78,129	169	223	0.7941966666835907	1.0	0.059,0.0,0.031	0.05,0.048,0.03	-0.013
687	gene:Solyc04g079070.2	NA	4	-	63652099	63652145	63652549	63652591	63651691	63651958	63652721	63652793	687	8,3,7	64,27,25	3,8,5	33,24,32	191	195	0.7485721542646969	1.0	0.113,0.102,0.222	0.085,0.254,0.138	-0.013
688	gene:Solyc04g079070.2	NA	4	-	63652099	63652145	63652467	63652601	63651691	63651958	63652721	63652793	688	487,251,242	64,27,25	174,268,327	33,24,32	283	195	0.7191457865241493	1.0	0.84,0.865,0.87	0.784,0.885,0.876	0.01
697	gene:Solyc01g081050.2	NA	1	+	80379075	80379141	80380719	80380868	80378905	80378950	80380964	80381074	697	0,1,0	2,0,0	0,0,0	2,2,1	215	298	1	1.0	0.0,1.0,NA	0.0,0.0,0.0	0.5
698	gene:Solyc01g081050.2	NA	1	+	80379075	80379141	80380593	80380835	80378905	80378950	80380964	80381074	698	0,1,0	38,29,15	0,0,0	32,35,38	215	391	1	1.0	0.0,0.059,0.0	0.0,0.0,0.0	0.02
69	gene:Solyc07g022760.2	NA	7	-	21396369	21396585	21398962	21399036	21395258	21395311	21399243	21399313	69	3,1,0	0,1,0	1,2,3	3,0,0	223	365	1	1.0	1.0,0.621,NA	0.353,1.0,1.0	0.026
702	gene:Solyc01g081050.2	NA	1	+	80379015	80379141	80380593	80380835	80378905	80378950	80380964	80381074	702	9,3,5	38,29,15	2,5,11	32,35,38	275	391	0.7769424153477739	1.0	0.252,0.128,0.322	0.082,0.169,0.292	0.053
703	gene:Solyc01g081050.2	NA	1	+	80379015	80379141	80380593	80380674	80378905	80378950	80380964	80381074	703	9,3,5	1,0,0	2,5,11	0,0,0	275	230	1	1.0	0.883,1.0,1.0	1.0,1.0,1.0	-0.039
704	gene:Solyc01g081050.2	NA	1	+	80379015	80379141	80380719	80380835	80378905	80378950	80380964	80381074	704	9,3,5	1,0,0	2,5,11	2,2,2	275	265	1	1.0	0.897,1.0,1.0	0.491,0.707,0.841	0.286
705	gene:Solyc01g081050.2	NA	1	+	80379072	80379141	80380719	80380868	80378905	80378950	80380964	80381074	705	0,0,0	2,0,0	0,2,0	2,2,1	218	298	1	1.0	0.0,NA,NA	0.0,0.578,0.0	-0.193
706	gene:Solyc01g081050.2	NA	1	+	80379072	80379141	80380593	80380835	80378905	80378950	80380964	80381074	706	0,0,0	38,29,15	0,2,0	32,35,38	218	391	1	1.0	0.0,0.0,0.0	0.0,0.093,0.0	-0.031
707	gene:Solyc01g081050.2	NA	1	+	80379072	80379141	80380593	80380674	80378905	80378950	80380964	80381074	707	0,0,0	1,0,0	0,2,0	0,0,0	218	230	1	1.0	0.0,NA,NA	NA,1.0,NA	-1.0
708	gene:Solyc01g081050.2	NA	1	+	80379072	80379141	80380719	80380835	80378905	80378950	80380964	80381074	708	0,0,0	1,0,0	0,2,0	2,2,2	218	265	1	1.0	0.0,NA,NA	0.0,0.549,0.0	-0.183
70	gene:Solyc03g123660.2	NA	3	+	70447066	70447223	70447247	70447302	70446853	70446910	70447574	70447613	70	5,1,2	381,137,49	1,2,2	71,177,131	306	204	1	1.0	0.009,0.005,0.026	0.009,0.007,0.01	0.005
715	gene:Solyc03g114340.2	NA	3	+	64350511	64350636	64350825	64350893	64349786	64349849	64351253	64351365	715	0,0,0	131,55,54	2,0,3	65,86,94	274	217	0.942386051445004	1.0	0.0,0.0,0.0	0.024,0.0,0.025	-0.016
716	gene:Solyc03g063880.2	NA	3	-	36625627	36625700	36630086	36630160	36625156	36625234	36630265	36630305	716	129,45,33	1,0,0	44,77,61	1,0,0	223	222	1	1.0	0.992,1.0,1.0	0.978,1.0,1.0	0.005
720	gene:Solyc03g063880.2	NA	3	-	36625640	36625700	36630086	36630154	36625156	36625234	36630265	36630305	720	2,1,0	135,64,85	0,0,0	54,95,91	217	209	1	1.0	0.014,0.015,0.0	0.0,0.0,0.0	0.01
721	gene:Solyc03g063880.2	NA	3	-	36625640	36625700	36630086	36630179	36625156	36625234	36630265	36630305	721	1,1,0	135,64,85	0,0,0	54,95,91	242	209	1	1.0	0.006,0.013,0.0	0.0,0.0,0.0	0.006
722	gene:Solyc07g019530.2	NA	7	+	11874203	11874277	11874277	11874390	11873908	11874126	11877294	11877405	722	132,86,84	2,1,0	87,102,90	4,0,0	223	262	1	1.0	0.987,0.99,1.0	0.962,1.0,1.0	0.005
723	gene:Solyc07g019530.2	NA	7	+	11874199	11874277	11874277	11874390	11873908	11874126	11877294	11877405	723	337,221,173	2,1,0	154,269,229	4,0,0	227	262	1	1.0	0.995,0.996,1.0	0.978,1.0,1.0	0.004
725	gene:Solyc03g119760.2	NA	3	-	68313492	68313535	68314553	68314703	68313156	68313403	68315120	68315190	725	1,3,0	123,51,30	0,0,0	53,63,82	299	192	1	1.0	0.005,0.036,0.0	0.0,0.0,0.0	0.014
730	gene:Solyc09g074230.2	NA	9	-	66006342	66006380	66006478	66006568	66006163	66006229	66007140	66007203	730	162,48,49	0,2,0	33,95,75	0,0,0	239	187	1	1.0	1.0,0.949,1.0	1.0,1.0,1.0	-0.017
733	gene:Solyc09g074230.2	NA	9	-	66006320	66006380	66006478	66006512	66006163	66006229	66007140	66007203	733	0,0,2	164,45,46	0,0,0	35,89,63	183	209	1	1.0	0.0,0.0,0.047	0.0,0.0,0.0	0.016
734	gene:Solyc08g083280.2	NA	8	+	65785266	65785289	65785369	65785444	65785065	65785141	65785559	65785721	734	0,0,1	8,1,0	0,0,0	1,7,6	172	224	1	1.0	0.0,0.0,1.0	0.0,0.0,0.0	0.333
735	gene:Solyc08g083280.2	NA	8	+	65785266	65785289	65785377	65785465	65785065	65785141	65785559	65785721	735	0,0,1	211,44,73	0,0,0	52,97,115	172	237	1	1.0	0.0,0.0,0.019	0.0,0.0,0.0	0.006
736	gene:Solyc08g083280.2	NA	8	+	65785266	65785289	65785369	65785405	65785065	65785141	65785559	65785721	736	0,0,1	5,2,0	0,0,0	1,5,3	172	185	1	1.0	0.0,0.0,1.0	0.0,0.0,0.0	0.333
740	gene:Solyc08g083280.2	NA	8	+	65785266	65785289	65785369	65785469	65785065	65785141	65785559	65785721	740	0,0,1	6,1,0	0,0,0	1,7,7	172	249	1	1.0	0.0,0.0,1.0	0.0,0.0,0.0	0.333
741	gene:Solyc08g083280.2	NA	8	+	65785266	65785289	65785369	65785465	65785065	65785141	65785559	65785721	741	0,0,1	231,50,75	0,0,0	55,108,127	172	245	1	1.0	0.0,0.0,0.019	0.0,0.0,0.0	0.006
745	gene:Solyc08g083280.2	NA	8	+	65785227	65785289	65785377	65785405	65785065	65785141	65785559	65785721	745	213,99,113	0,1,0	118,142,181	0,0,0	211	177	1	1.0	1.0,0.988,1.0	1.0,1.0,1.0	-0.004
746	gene:Solyc08g083280.2	NA	8	+	65785227	65785289	65785377	65785469	65785065	65785141	65785559	65785721	746	213,99,113	0,1,0	118,142,181	0,0,1	211	241	1	1.0	1.0,0.991,1.0	1.0,1.0,0.995	-0.001
747	gene:Solyc08g083280.2	NA	8	+	65785227	65785289	65785377	65785444	65785065	65785141	65785559	65785721	747	213,99,113	2,1,0	118,142,181	0,0,1	211	216	1	1.0	0.991,0.99,1.0	1.0,1.0,0.995	-0.005
750	gene:Solyc08g083280.2	NA	8	+	65785233	65785289	65785369	65785444	65785065	65785141	65785559	65785721	750	1,0,0	8,1,0	0,1,0	1,7,6	205	224	1	1.0	0.12,0.0,NA	0.0,0.135,0.0	0.015
751	gene:Solyc08g083280.2	NA	8	+	65785233	65785289	65785377	65785465	65785065	65785141	65785559	65785721	751	1,0,0	211,44,73	0,1,0	52,97,115	205	237	1	1.0	0.005,0.0,0.0	0.0,0.012,0.0	-0.002
752	gene:Solyc08g083280.2	NA	8	+	65785233	65785289	65785369	65785405	65785065	65785141	65785559	65785721	752	1,0,0	5,2,0	0,1,0	1,5,3	205	185	1	1.0	0.153,0.0,NA	0.0,0.153,0.0	0.026
756	gene:Solyc08g083280.2	NA	8	+	65785233	65785289	65785369	65785469	65785065	65785141	65785559	65785721	756	1,0,0	6,1,0	0,1,0	1,7,7	205	249	1	1.0	0.168,0.0,NA	0.0,0.148,0.0	0.035
757	gene:Solyc08g083280.2	NA	8	+	65785233	65785289	65785369	65785465	65785065	65785141	65785559	65785721	757	1,0,0	231,50,75	0,1,0	55,108,127	205	245	1	1.0	0.005,0.0,0.0	0.0,0.011,0.0	-0.002
763	gene:Solyc09g090120.2	NA	9	+	69657680	69657708	69657755	69657838	69655580	69655650	69657904	69657965	763	291,148,179	3,3,0	151,229,269	0,3,0	177	232	1	1.0	0.992,0.985,1.0	1.0,0.99,1.0	-0.004
766	gene:Solyc08g075080.2	NA	8	+	59237129	59237188	59237188	59237233	59236801	59236963	59237319	59237902	766	0,0,2	0,0,2	3,0,0	0,2,0	208	194	1	1.0	NA,NA,0.483	1.0,0.0,NA	-0.017
768	gene:Solyc12g010170.1	NA	12	-	3287239	3287308	3288019	3288081	3285766	3286123	3291714	3291780	768	3,3,2	94,59,60	2,0,1	49,53,48	211	218	1	1.0	0.032,0.05,0.033	0.04,0.0,0.021	0.018
769	gene:Solyc06g082580.2	NA	6	-	48353774	48353814	48354516	48354625	48353594	48353683	48355581	48355634	769	856,403,171	0,0,0	224,543,296	0,2,0	258	189	1	1.0	1.0,1.0,1.0	1.0,0.995,1.0	0.002
771	gene:Solyc01g104140.2	NA	1	+	92615382	92615577	92615793	92615868	92614004	92614162	92616356	92616525	771	6,3,1	1,0,0	0,2,1	2,0,0	344	224	1	1.0	0.796,1.0,1.0	0.0,1.0,1.0	0.265
772	gene:Solyc01g104140.2	NA	1	+	92615382	92615577	92615793	92615881	92614004	92614162	92616356	92616525	772	6,3,1	1,0,0	0,2,1	0,0,2	344	237	0.6177380583825596	1.0	0.805,1.0,1.0	NA,1.0,0.256	0.307
781	gene:Solyc04g008640.2	NA	4	+	2260242	2260329	2263164	2263384	2259625	2259718	2264721	2264808	781	0,0,0	156,69,64	0,0,2	81,129,125	236	369	1	1.0	0.0,0.0,0.0	0.0,0.0,0.024	-0.008
787	gene:Solyc08g074750.2	NA	8	-	58890014	58890054	58890761	58890842	58886839	58887148	58891282	58891524	787	0,0,0	2,0,4	0,2,0	0,0,0	230	189	1	1.0	0.0,NA,0.0	NA,1.0,NA	-1.0
788	gene:Solyc12g035130.1	NA	12	-	60089869	60090139	60090656	60090903	60088930	60089281	60092140	60092245	788	3,4,0	4945,2383,1549	2,7,1	2294,4624,4314	396	419	1	1.0	0.001,0.002,0.0	0.001,0.002,0.0	0.0
789	gene:Solyc12g035130.1	NA	12	-	60089869	60090139	60090656	60090723	60088930	60089281	60092140	60092245	789	0,1,0	4945,2383,1549	0,2,1	2294,4624,4314	216	419	1	1.0	0.0,0.001,0.0	0.0,0.001,0.0	0.0
793	gene:Solyc08g083330.2	NA	8	-	65822383	65822467	65822828	65822944	65820966	65821048	65824622	65825290	793	1,0,0	193,83,139	0,1,0	191,263,314	265	233	1	1.0	0.005,0.0,0.0	0.0,0.003,0.0	0.001
795	gene:Solyc10g007340.2	NA	10	+	1735220	1735304	1736302	1736367	1734984	1735137	1737226	1737379	795	59,23,24	0,0,0	46,43,54	0,1,2	233	214	1	1.0	1.0,1.0,1.0	1.0,0.975,0.961	0.021
796	gene:Solyc10g007340.2	NA	10	+	1735220	1735299	1736302	1736367	1734984	1735137	1737226	1737379	796	23,5,5	0,0,0	11,12,9	0,1,2	228	214	0.6796616981656118	1.0	1.0,1.0,1.0	1.0,0.918,0.809	0.091
797	gene:Solyc10g007340.2	NA	10	+	1734984	1735137	1736302	1736367	1732867	1733862	1737226	1737379	797	125,72,58	2,0,0	59,81,87	0,0,1	302	214	1	1.0	0.978,1.0,1.0	1.0,1.0,0.984	-0.002
798	gene:Solyc02g032200.2	NA	2	+	28004336	28004493	28005270	28005441	28003793	28004262	28005524	28005956	798	64,64,38	24,20,16	60,84,98	16,27,42	306	320	0.9296479411767085	1.0	0.736,0.77,0.713	0.797,0.765,0.709	-0.017
803	gene:Solyc01g106350.2	NA	1	+	94283733	94283776	94283780	94283824	94282908	94282980	94284089	94284170	803	0,0,0	10,2,8	1,0,0	2,1,4	192	193	1	1.0	0.0,0.0,0.0	0.334,0.0,0.0	-0.111
806	gene:Solyc02g076780.2	NA	2	+	41887392	41887479	41889043	41889149	41885101	41885197	41890263	41890552	806	24,15,22	42,35,42	19,18,22	27,40,48	236	255	0.8025375188755051	1.0	0.382,0.317,0.361	0.432,0.327,0.331	-0.01
807	gene:Solyc02g076780.2	NA	2	+	41887392	41887474	41889043	41889149	41885101	41885197	41890263	41890552	807	19,17,22	42,35,42	19,18,19	27,40,48	231	255	0.6985543986852705	1.0	0.333,0.349,0.366	0.437,0.332,0.304	-0.008
813	gene:Solyc02g087550.2	NA	2	-	49958345	49958453	49959119	49959260	49956732	49957679	49959485	49959601	813	5,0,0	0,0,0	0,0,0	0,0,4	290	257	1	1.0	1.0,NA,NA	NA,NA,0.0	1.0
819	gene:Solyc07g022770.1	NA	7	+	21544222	21544254	21545228	21545272	21540712	21540730	21549012	21549058	819	0,2,0	19,12,18	0,0,0	12,19,18	181	193	1	1.0	0.0,0.151,0.0	0.0,0.0,0.0	0.05
822	gene:Solyc08g076100.2	NA	8	-	60142635	60142780	60144973	60145078	60141121	60141176	60146463	60146633	822	1,0,0	2,2,0	0,0,0	0,0,2	254	294	1	1.0	0.367,0.0,NA	NA,NA,0.0	0.183
823	gene:Solyc01g086710.2	NA	1	+	81662920	81663070	81663179	81663271	81661809	81661855	81663488	81663669	823	6,1,0	1,4,0	0,0,0	0,0,1	299	241	1	1.0	0.829,0.168,NA	NA,NA,0.0	0.498
826	gene:Solyc06g009160.2	NA	6	-	3103938	3104020	3104320	3104388	3102937	3102993	3104763	3104817	826	11,14,4	30,6,10	11,19,19	32,27,20	217	231	0.9028078595348284	1.0	0.281,0.713,0.299	0.268,0.428,0.503	0.031
82	gene:Solyc01g107620.2	NA	1	+	95112908	95113075	95115307	95115388	95111926	95112100	95116069	95116632	82	2,0,0	7,0,0	0,0,5	0,1,0	316	230	1	1.0	0.172,NA,NA	NA,0.0,1.0	-0.328
832	gene:Solyc03g120540.2	NA	3	+	68909345	68909455	68909662	68909798	68909200	68909260	68910002	68910119	832	0,0,0	14,2,1	1,0,1	5,7,6	259	285	1	1.0	0.0,0.0,0.0	0.18,0.0,0.155	-0.112
833	gene:Solyc03g120540.2	NA	3	+	68909345	68909455	68909662	68909897	68909200	68909260	68910002	68910119	833	0,0,0	317,122,153	1,0,1	154,187,267	259	384	1	1.0	0.0,0.0,0.0	0.01,0.0,0.006	-0.005
835	gene:Solyc03g120540.2	NA	3	+	68909360	68909455	68909662	68909897	68909200	68909260	68910002	68910119	835	0,1,0	317,122,153	1,2,0	154,187,267	244	384	1	1.0	0.0,0.013,0.0	0.01,0.017,0.0	-0.005
836	gene:Solyc01g034150.2	NA	1	-	36255080	36255155	36255432	36255489	36251783	36251820	36256428	36256568	836	3,5,7	1,0,0	3,11,1	6,0,4	206	224	1	1.0	0.765,1.0,1.0	0.352,1.0,0.214	0.4
837	gene:Solyc01g034150.2	NA	1	-	36255080	36255155	36255432	36255498	36251783	36251820	36256428	36256568	837	6,6,1	1,0,0	6,4,10	6,0,4	215	224	1	1.0	0.862,1.0,1.0	0.51,1.0,0.723	0.21
842	gene:Solyc02g072230.2	NA	2	+	41540553	41540616	41542470	41542532	41540217	41540313	41542932	41542989	842	1,0,2	22,8,15	0,0,2	18,20,27	212	211	1	1.0	0.043,0.0,0.117	0.0,0.0,0.069	0.03
846	gene:Solyc10g076990.1	NA	10	+	59919668	59919916	59919916	59919931	59919495	59919557	59920107	59920195	846	9,2,6	0,1,0	2,7,3	0,0,0	397	164	1	1.0	1.0,0.452,1.0	1.0,1.0,1.0	-0.183
848	gene:Solyc03g117420.2	NA	3	-	66568342	66568413	66568808	66568898	66567192	66567487	66569092	66569138	848	7,0,0	548,496,163	0,0,0	393,803,879	239	220	1	1.0	0.012,0.0,0.0	0.0,0.0,0.0	0.004
852	gene:Solyc03g117420.2	NA	3	-	66568342	66568413	66569099	66569138	66567192	66567487	66569239	66569270	852	2,1,0	179,190,55	2,3,3	143,284,238	188	220	0.7128729208245381	1.0	0.013,0.006,0.0	0.016,0.012,0.015	-0.008
855	gene:Solyc03g117420.2	NA	3	-	66568342	66568412	66568808	66568898	66567192	66567487	66569092	66569138	855	7,0,0	178,189,55	0,0,0	136,284,239	239	219	0.7422948738967625	1.0	0.035,0.0,0.0	0.0,0.0,0.0	0.012
868	gene:Solyc06g065180.2	NA	6	+	40639523	40639593	40639833	40639917	40639053	40639182	40641970	40642450	868	0,0,2	0,0,2	2,0,0	0,2,0	219	233	1	1.0	NA,NA,0.515	1.0,0.0,NA	0.015
874	gene:Solyc07g005560.2	NA	7	+	448084	448225	448613	448819	446869	447088	449040	449163	874	0,2,0	12,1,0	0,0,0	14,5,0	290	355	0.8667220549923569	1.0	0.0,0.71,NA	0.0,0.0,NA	0.355
876	gene:Solyc07g008450.2	NA	7	-	3345152	3345255	3348244	3348332	3343933	3344024	3353154	3353308	876	29,26,14	53,52,23	29,30,38	38,46,98	237	252	0.9373658507566036	1.0	0.368,0.347,0.393	0.448,0.409,0.292	-0.014
878	gene:Solyc07g008450.2	NA	7	-	3339172	3339206	3340102	3340139	3338629	3338878	3342068	3342242	878	2,0,0	0,0,0	0,0,2	0,1,0	186	183	1	1.0	1.0,NA,NA	NA,0.0,1.0	0.5
879	gene:Solyc01g008440.2	NA	1	+	2524349	2524449	2524674	2524728	2523674	2524200	2525970	2526094	879	2,0,0	0,0,0	4,1,0	0,2,0	249	203	1	1.0	1.0,NA,NA	1.0,0.29,NA	0.355
87	gene:Solyc07g053970.2	NA	7	-	62376171	62376296	62377850	62377946	62374666	62374727	62380755	62380863	87	211,148,66	302,181,83	98,179,160	118,207,225	245	274	0.6992436608264443	1.0	0.439,0.478,0.471	0.482,0.492,0.443	-0.01
884	gene:Solyc06g084530.2	NA	6	+	49627388	49627482	49627989	49628094	49627113	49627252	49631012	49631388	884	0,2,0	181,99,155	0,0,0	114,135,197	243	254	1	1.0	0.0,0.021,0.0	0.0,0.0,0.0	0.007
885	gene:Solyc06g084530.2	NA	6	+	49627388	49627482	49627989	49628123	49627113	49627252	49631012	49631388	885	0,2,0	10,0,5	0,0,0	2,2,6	243	283	1	1.0	0.0,1.0,0.0	0.0,0.0,0.0	0.333
886	gene:Solyc09g015930.2	NA	9	+	11389483	11389520	11390631	11390725	11385606	11385705	11390812	11390908	886	4,1,0	9,10,9	2,3,0	7,14,12	186	243	0.749802193107213	1.0	0.367,0.116,0.0	0.272,0.219,0.0	-0.003
887	gene:Solyc09g015930.2	NA	9	+	11389483	11389520	11390642	11390725	11385606	11385705	11390812	11390908	887	4,1,0	8,8,5	2,3,0	6,13,8	186	232	0.7778983060779112	1.0	0.384,0.135,0.0	0.294,0.224,0.0	0.0
888	gene:Solyc10g012430.2	NA	10	-	5096039	5096145	5097146	5097339	5095596	5095908	5097513	5097597	888	18,11,6	0,0,0	1,2,2	0,2,0	342	255	1	1.0	1.0,1.0,1.0	1.0,0.427,1.0	0.191
88	gene:Solyc07g053970.2	NA	7	-	62376171	62376296	62377850	62377946	62374315	62374482	62380755	62380863	88	209,139,66	3,4,0	97,181,165	3,2,2	245	274	0.8500729566367293	1.0	0.987,0.975,1.0	0.973,0.99,0.989	0.003
891	gene:Solyc09g082160.2	NA	9	-	67981577	67981612	67983901	67983988	67980098	67980207	67984389	67984562	891	2,0,0	39,12,2	0,0,0	9,12,7	236	184	1	1.0	0.038,0.0,0.0	0.0,0.0,0.0	0.013
892	gene:Solyc09g082160.2	NA	9	-	67981577	67981622	67983901	67983988	67980094	67980207	67984389	67984562	892	2,0,0	49,19,9	0,0,0	11,21,14	236	194	1	1.0	0.032,0.0,0.0	0.0,0.0,0.0	0.011
893	gene:Solyc09g082160.2	NA	9	-	67981577	67981622	67983901	67984007	67980098	67980207	67984389	67984562	893	47,17,10	49,19,9	6,21,15	11,21,14	255	194	0.9424659342807014	1.0	0.422,0.405,0.458	0.293,0.432,0.449	0.037
899	gene:Solyc10g009210.2	NA	10	+	3204267	3204321	3205616	3206110	3202915	3202991	3206204	3206365	899	1,0,0	119,111,59	0,0,0	109,108,100	203	643	1	1.0	0.026,0.0,0.0	0.0,0.0,0.0	0.009
908	gene:Solyc03g121210.2	NA	3	-	69373943	69374013	69375521	69375696	69373298	69373408	69376150	69376424	908	86,45,39	44,23,26	24,71,58	18,30,32	324	219	0.8401729429528936	1.0	0.569,0.569,0.503	0.474,0.615,0.551	0.0
911	gene:Solyc07g017610.2	NA	7	+	7673987	7674096	7674632	7674681	7673433	7673574	7674781	7675117	911	4,2,1	9,0,0	5,1,2	1,0,1	258	198	1	1.0	0.254,1.0,1.0	0.793,1.0,0.606	-0.048
913	gene:Solyc11g065180.1	NA	11	+	50514903	50515033	50515874	50515906	50513828	50513969	50515987	50516068	913	4,0,0	0,0,0	0,4,0	0,0,4	279	181	1	1.0	1.0,NA,NA	NA,1.0,0.0	0.5
920	gene:Solyc09g065130.2	NA	9	+	63004350	63004463	63004463	63004549	63003590	63003660	63004626	63004777	920	183,80,69	2,0,0	79,100,164	0,0,0	262	235	1	1.0	0.988,1.0,1.0	1.0,1.0,1.0	-0.004
921	gene:Solyc10g086000.1	NA	10	-	64994193	64994355	64994607	64994741	64992846	64993030	64994860	64995022	921	28,30,16	32,24,28	24,48,47	27,47,59	283	311	0.7786044853815254	1.0	0.49,0.579,0.386	0.494,0.529,0.467	-0.012
922	gene:Solyc10g086000.1	NA	10	-	64994193	64994355	64994607	64994753	64992846	64993030	64994860	64995022	922	0,0,0	32,24,28	0,0,2	27,47,59	295	311	1	1.0	0.0,0.0,0.0	0.0,0.0,0.035	-0.012
92	gene:Solyc05g052700.2	NA	5	+	62906652	62906717	62907645	62907708	62905341	62906441	62907854	62908171	92	1,1,0	0,0,3	0,1,0	2,0,2	214	212	1	1.0	1.0,1.0,0.0	0.0,1.0,0.0	0.333
932	gene:Solyc02g094540.2	NA	2	+	55079124	55079230	55079351	55079444	55078929	55079025	55079560	55079656	932	1,0,0	64,46,27	0,3,0	26,77,64	255	242	1	1.0	0.015,0.0,0.0	0.0,0.036,0.0	-0.007
935	gene:Solyc01g107690.2	NA	1	+	95146227	95146414	95147532	95147610	95145988	95146137	95147689	95147764	935	8,5,10	0,1,0	0,12,4	0,0,0	336	227	1	1.0	1.0,0.772,1.0	NA,1.0,1.0	-0.076
944	gene:Solyc02g080590.2	NA	2	+	44788907	44788952	44788956	44789014	44788665	44788817	44790014	44790070	944	5,5,0	193,80,51	0,5,3	56,74,130	194	207	0.775437704758908	1.0	0.027,0.063,0.0	0.0,0.067,0.024	-0.0
946	gene:Solyc02g080590.2	NA	2	+	44788907	44788952	44788952	44789014	44788665	44788817	44790014	44790070	946	5,5,0	824,253,124	0,5,3	154,276,327	194	211	1	1.0	0.007,0.021,0.0	0.0,0.019,0.01	-0.0
949	gene:Solyc07g014650.2	NA	7	-	5034120	5034213	5035879	5036078	5031549	5031588	5038284	5038543	949	231,136,169	0,1,1	189,245,260	0,0,0	348	242	1	1.0	1.0,0.99,0.992	1.0,1.0,1.0	-0.006
950	gene:Solyc02g094610.1	NA	2	-	55175564	55175752	55176433	55176465	55172229	55172322	55179391	55179541	950	2,0,0	137,49,45	1,1,0	53,76,125	181	337	1	1.0	0.026,0.0,0.0	0.034,0.024,0.0	-0.011
953	gene:Solyc10g080130.1	NA	10	+	61518778	61518816	61519775	61519849	61518622	61518692	61520179	61520255	953	152,100,145	140,90,135	198,165,157	123,171,177	187	223	0.8996466303325956	1.0	0.564,0.57,0.562	0.657,0.535,0.514	-0.003
957	gene:Solyc05g044580.2	NA	5	-	57078644	57078719	57079417	57079482	57078267	57078323	57080482	57080651	957	0,0,0	9,12,17	0,0,2	17,21,37	214	224	1	1.0	0.0,0.0,0.0	0.0,0.0,0.054	-0.018
962	gene:Solyc02g090930.2	NA	2	-	52400026	52400085	52400085	52400105	52399186	52399812	52401707	52401741	962	21,19,11	0,0,0	20,14,24	0,1,1	169	208	1	1.0	1.0,1.0,1.0	1.0,0.945,0.967	0.029
963	gene:Solyc02g090930.2	NA	2	-	52399983	52400085	52400085	52400105	52399186	52399812	52401707	52401741	963	21,19,11	1,0,1	20,14,24	3,2,2	169	251	1	1.0	0.969,1.0,0.942	0.908,0.912,0.947	0.048
964	gene:Solyc02g090930.2	NA	2	-	52399940	52400085	52400085	52400105	52399186	52399812	52401707	52401741	964	21,19,11	1,0,1	20,14,24	2,4,2	169	294	1	1.0	0.973,1.0,0.95	0.946,0.859,0.954	0.055
966	gene:Solyc02g090530.2	NA	2	+	52062741	52062889	52063005	52063030	52062382	52062510	52063157	52063296	966	3,14,3	0,0,0	10,2,4	0,0,2	297	174	1	1.0	1.0,1.0,1.0	1.0,1.0,0.54	0.153
968	gene:Solyc04g009410.2	NA	4	+	2837621	2837711	2837836	2837925	2836549	2836657	2838904	2838999	968	738,254,237	2,0,0	231,353,312	4,0,2	239	238	1	1.0	0.997,1.0,1.0	0.983,1.0,0.994	0.007
969	gene:Solyc04g009410.2	NA	4	+	2837621	2837711	2837836	2837905	2836549	2836657	2838904	2838999	969	738,254,237	1,0,0	231,353,312	0,0,0	239	218	1	1.0	0.999,1.0,1.0	1.0,1.0,1.0	-0.0
973	gene:Solyc01g044490.2	NA	1	+	44144633	44144673	44145059	44145127	44132200	44132268	44145504	44145928	973	1,0,0	219,80,62	0,0,0	58,116,110	189	217	1	1.0	0.005,0.0,0.0	0.0,0.0,0.0	0.002
975	gene:Solyc01g044490.2	NA	1	+	44144610	44144673	44145059	44145127	44144265	44144386	44145504	44145928	975	1,0,0	235,79,68	0,0,0	58,118,111	212	217	1	1.0	0.004,0.0,0.0	0.0,0.0,0.0	0.001
979	gene:Solyc08g066680.2	NA	8	-	55507244	55507319	55507639	55507788	55506276	55507127	55507940	55507957	979	104,69,45	0,0,0	39,125,101	0,4,0	298	224	0.7092917528326081	1.0	1.0,1.0,1.0	1.0,0.959,1.0	0.014
982	gene:Solyc12g014400.1	NA	12	+	5306712	5306768	5309211	5309318	5306607	5306650	5309587	5309683	982	1,0,0	986,456,492	0,0,0	503,655,806	205	256	1	1.0	0.001,0.0,0.0	0.0,0.0,0.0	0.0
983	gene:Solyc10g083360.1	NA	10	+	63202041	63202145	63202173	63202264	63201793	63201908	63203161	63203227	983	1,1,0	14,6,3	0,7,0	9,12,2	253	240	1	1.0	0.063,0.137,0.0	0.0,0.356,0.0	-0.052
984	gene:Solyc10g083360.1	NA	10	+	63202041	63202145	63202189	63202264	63201793	63201908	63203161	63203227	984	1,1,0	8,8,2	0,7,0	2,7,1	253	224	1	1.0	0.1,0.1,0.0	0.0,0.47,0.0	-0.09
990	gene:Solyc12g035670.1	NA	12	-	54493071	54493263	54493499	54493721	54488903	54489134	54493921	54494013	990	28,26,16	3,2,1	22,38,40	1,5,0	371	341	0.6899844432508584	1.0	0.896,0.923,0.936	0.953,0.875,1.0	-0.024
993	gene:Solyc03g117510.2	NA	3	+	66652932	66653032	66653086	66653230	66652761	66652839	66653488	66653523	993	2,13,4	28,28,14	0,7,12	11,36,34	249	293	0.6666410889185819	1.0	0.078,0.353,0.252	0.0,0.186,0.293	0.068
994	gene:Solyc03g117510.2	NA	3	+	66652932	66653032	66653086	66653189	66652761	66652839	66653488	66653523	994	2,13,4	87,43,25	0,7,12	39,73,58	249	252	0.7228158063784169	1.0	0.023,0.234,0.139	0.0,0.088,0.173	0.045
9	gene:Solyc07g063390.2	NA	7	-	65864221	65864296	65864351	65864443	65864045	65864133	65864522	65864581	9	1,0,0	239,121,89	0,0,0	107,162,207	241	224	1	1.0	0.004,0.0,0.0	0.0,0.0,0.0	0.001
