# Supplementary material for: High transcriptome plasticity drives phosphate starvation responses in tomato
Source: Stress Biol. 2022 Mar 18;2(1):18. doi: 10.1007/s44154-022-00035-4 (PMC10441952; doi:10.1007/s44154-022-00035-4)
Supplement: Supplementary file 3 — Additional file 3. [file 44154_2022_35_MOESM3_ESM.zip › rmats_1r/RI.MATS.ReadsOnTargetAndJunctionCounts.txt]

ID	GeneID	geneSymbol	chr	strand	riExonStart_0base	riExonEnd	upstreamES	upstreamEE	downstreamES	downstreamEE	ID	IC_SAMPLE_1	SC_SAMPLE_1	IC_SAMPLE_2	SC_SAMPLE_2	IncFormLen	SkipFormLen	PValue	FDR	IncLevel1	IncLevel2	IncLevelDifference
1660	gene:Solyc08g065310.2	NA	8	-	53218816	53219058	53218816	53218874	53218969	53219058	1660	238,52,36	33,10,15	29,68,92	26,38,29	244	149	1.1754789169505847e-141	4.486803026e-138	0.815,0.761,0.594	0.405,0.522,0.66	0.194
1019	gene:Solyc02g094440.2	NA	2	+	54969057	54969231	54969057	54969089	54969225	54969231	1019	84,34,34	1190,270,278	20,71,73	207,362,287	285	149	2.1204643029185423e-135	4.04690612212e-132	0.036,0.062,0.06	0.048,0.093,0.117	-0.033
1396	gene:Solyc08g083280.2	NA	8	+	65783773	65783952	65783773	65783807	65783887	65783952	1396	5,8,0	0,1,0	3,1,2	2,5,0	229	149	6.14797856703364e-121	7.82227806346e-118	1.0,0.839,NA	0.494,0.115,1.0	0.383
2618	gene:Solyc12g096470.1	NA	12	-	65378077	65378256	65378077	65378131	65378190	65378256	2618	59,36,43	17,6,10	52,63,52	0,5,4	208	149	2.9693119227795552e-118	2.83346590231e-115	0.713,0.811,0.755	1.0,0.9,0.903	-0.175
2587	gene:Solyc05g015860.2	NA	5	+	12530269	12530511	12530269	12530320	12530429	12530511	2587	7,24,5	151,63,52	1,5,4	62,78,109	258	149	2.71403898640293e-92	2.07189736222e-89	0.026,0.18,0.053	0.009,0.036,0.021	0.064
3275	gene:Solyc01g111760.2	NA	1	+	97941679	97941920	97941679	97941765	97941864	97941920	3275	45,20,11	1,0,4	9,7,5	2,3,6	248	149	4.3521312671748175e-91	2.76868084113e-88	0.964,1.0,0.623	0.73,0.584,0.334	0.313
608	gene:Solyc06g071990.2	NA	6	+	44353223	44353422	44353223	44353267	44353350	44353422	608	24,10,5	32,10,7	2,8,2	11,34,11	232	149	1.1512343272593551e-88	6.2775163245e-86	0.325,0.391,0.314	0.105,0.131,0.105	0.23
562	gene:Solyc11g069230.1	NA	11	+	53867195	53867433	53867195	53867273	53867364	53867433	562	7,2,6	18,6,6	0,0,3	4,9,20	240	149	2.1216215904910462e-88	1.01227870136e-85	0.194,0.171,0.383	0.0,0.0,0.085	0.221
809	gene:Solyc08g068590.2	NA	8	-	57729068	57729294	57729068	57729111	57729180	57729294	809	2,0,1	24,28,18	0,12,4	26,23,28	218	149	3.0010711037546004e-83	1.27278760034e-80	0.054,0.0,0.037	0.0,0.263,0.089	-0.087
3053	gene:Solyc08g079490.2	NA	8	-	63002094	63002330	63002094	63002177	63002255	63002330	3053	120,63,19	17,8,4	30,80,41	13,19,22	227	149	1.1428955012914285e-79	4.36243212843e-77	0.822,0.838,0.757	0.602,0.734,0.55	0.177
2963	gene:Solyc02g086900.2	NA	2	+	49497494	49497735	49497494	49497574	49497679	49497735	2963	2,0,3	55,21,25	6,7,8	24,30,49	254	149	5.5691991823613136e-77	1.93251211628e-74	0.021,0.0,0.066	0.128,0.12,0.087	-0.083
3255	gene:Solyc08g016010.2	NA	8	-	6579636	6579879	6579636	6579654	6579750	6579879	3255	46,36,33	16,10,14	11,35,32	11,19,36	245	149	5.921615901028685e-76	1.88356732452e-73	0.636,0.686,0.589	0.378,0.528,0.351	0.218
623	gene:Solyc01g107750.2	NA	1	-	95193839	95194053	95193839	95193896	95193988	95194053	623	6,0,3	109,39,24	4,15,8	20,80,52	241	149	8.594591438949243e-74	2.52350427096e-71	0.033,0.0,0.072	0.11,0.104,0.087	-0.065
3815	gene:Solyc05g008180.2	NA	5	+	2572571	2572809	2572571	2572635	2572710	2572809	3815	6,5,2	131,103,102	10,18,8	75,120,140	224	149	9.49534593254874e-72	2.58883824461e-69	0.03,0.031,0.013	0.081,0.091,0.037	-0.045
3970	gene:Solyc02g071880.2	NA	2	-	41253428	41253627	41253428	41253474	41253582	41253627	3970	6,2,2	5,0,0	1,2,4	1,0,0	257	149	1.1160190444766858e-71	2.83989646185e-69	0.41,1.0,1.0	0.367,1.0,1.0	0.014
4038	gene:Solyc01g006930.2	NA	1	+	1509278	1509480	1509278	1509317	1509411	1509480	4038	6,2,2	10,2,1	0,0,1	0,8,5	243	149	2.2512898527855027e-65	5.37073335505e-63	0.269,0.38,0.551	NA,0.0,0.109	0.346
2844	gene:Solyc05g005860.1	NA	5	+	671748	671925	671748	671769	671853	671925	2844	3,2,5	10,2,6	14,12,13	3,6,8	233	149	4.805978718956769e-65	1.07908357472e-62	0.161,0.39,0.348	0.749,0.561,0.51	-0.307
1957	gene:Solyc08g014340.2	NA	8	-	4164432	4164665	4164432	4164513	4164589	4164665	1957	8,2,3	0,0,2	3,5,3	0,0,5	225	149	5.891611773712712e-64	1.24934900779e-61	1.0,1.0,0.498	1.0,1.0,0.284	0.071
1284	gene:Solyc04g079070.2	NA	4	-	63652099	63652331	63652099	63652145	63652258	63652331	1284	216,79,94	379,244,486	24,86,110	257,301,368	262	149	7.434010292740819e-64	1.46032879944e-61	0.245,0.155,0.099	0.05,0.14,0.145	0.055
1829	gene:Solyc09g031680.1	NA	9	-	28218270	28218516	28218270	28218369	28218509	28218516	1829	26,11,29	5,4,6	12,17,17	0,3,0	289	149	7.651709716731832e-64	1.46032879944e-61	0.728,0.586,0.714	1.0,0.745,1.0	-0.239
2548	gene:Solyc09g047900.1	NA	9	+	33689354	33689517	33689354	33689409	33689480	33689517	2548	3,0,0	28,10,2	2,6,6	8,21,23	220	149	1.4455941003077913e-63	2.62753937185e-61	0.068,0.0,0.0	0.145,0.162,0.15	-0.13
3161	gene:Solyc08g048250.2	NA	8	+	14489310	14489541	14489310	14489357	14489463	14489541	3161	16,5,2	32,17,24	6,10,5	2,7,9	255	149	1.4315760075172067e-61	2.48378437304e-59	0.226,0.147,0.046	0.637,0.455,0.245	-0.306
136	gene:Solyc08g029200.2	NA	8	-	37869760	37869949	37869760	37869833	37869918	37869949	136	5,1,0	62,38,20	7,7,5	25,52,35	234	149	1.1010798108511794e-60	1.82731375566e-58	0.049,0.016,0.0	0.151,0.079,0.083	-0.083
1890	gene:Solyc01g095210.2	NA	1	-	86555881	86556119	86555881	86555946	86556017	86556119	1890	2,2,1	2,0,2	2,1,2	0,1,0	220	149	2.733892789847562e-60	4.34802865785e-58	0.404,1.0,0.253	1.0,0.404,1.0	-0.249
901	gene:Solyc12g099440.1	NA	12	+	66592591	66592802	66592591	66592645	66592734	66592802	901	14,8,4	173,59,32	1,6,4	70,117,120	238	149	9.284935782416475e-57	1.41762399526e-54	0.048,0.078,0.073	0.009,0.031,0.02	0.046
1541	gene:Solyc01g091950.2	NA	1	+	85491890	85492133	85491890	85491991	85492085	85492133	1541	41,7,12	416,163,184	13,9,16	222,345,405	243	149	6.76973163285157e-56	9.93848678561e-54	0.057,0.026,0.038	0.035,0.016,0.024	0.015
2454	gene:Solyc09g065860.2	NA	9	-	64126663	64126875	64126663	64126741	64126832	64126875	2454	1,0,0	2,1,0	6,0,0	6,1,1	240	149	2.0515641128904904e-54	2.90030378478e-52	0.237,0.0,NA	0.383,0.0,0.0	-0.009
773	gene:Solyc06g051080.2	NA	6	+	34205834	34206072	34205834	34205886	34205966	34206072	773	0,2,3	127,84,76	2,3,11	67,74,101	229	149	2.5200605914440408e-54	3.43538259912e-52	0.0,0.015,0.025	0.019,0.026,0.066	-0.024
3860	gene:Solyc06g053420.2	NA	6	+	36191682	36191916	36191682	36191729	36191849	36191916	3860	5,5,6	1,5,0	1,0,13	0,1,1	269	149	8.900532538947397e-53	1.17149423107e-50	0.735,0.356,1.0	1.0,0.0,0.878	0.071
3589	gene:Solyc08g082420.2	NA	8	+	65234557	65234780	65234557	65234593	65234686	65234780	3589	8,9,5	226,73,49	0,3,3	68,106,95	242	149	2.1364591805367708e-52	2.7182882307e-50	0.021,0.071,0.059	0.0,0.017,0.019	0.038
3374	gene:Solyc04g082820.2	NA	4	-	66352717	66352964	66352717	66352769	66352873	66352964	3374	14,7,6	280,151,208	0,3,7	194,235,295	253	149	9.218691525160451e-52	1.13508856618e-49	0.029,0.027,0.017	0.0,0.007,0.014	0.017
581	gene:Solyc12g088340.1	NA	12	+	63770665	63770884	63770665	63770711	63770830	63770884	581	15,13,7	153,75,72	15,24,24	77,82,118	268	149	1.331594342632043e-51	1.58834237682e-49	0.052,0.088,0.051	0.098,0.14,0.102	-0.05
1563	gene:Solyc02g093000.2	NA	2	-	53960442	53960675	53960442	53960503	53960588	53960675	1563	5,3,5	83,41,23	4,7,9	16,27,31	234	149	3.195170474495226e-51	3.69574718217e-49	0.037,0.045,0.122	0.137,0.142,0.156	-0.077
681	gene:Solyc01g005100.2	NA	1	-	97068	97289	97068	97106	97226	97289	681	17,17,4	41,32,25	7,16,5	35,60,72	269	149	3.7659687950761624e-51	4.22785379141e-49	0.187,0.227,0.081	0.1,0.129,0.037	0.076
2434	gene:Solyc03g098650.2	NA	3	+	60949439	60949658	60949439	60949500	60949573	60949658	2434	16,3,1	19,0,4	7,8,5	2,0,3	222	149	1.4648822745252136e-50	1.59755875482e-48	0.361,1.0,0.144	0.701,1.0,0.528	-0.241
3558	gene:Solyc09g074400.2	NA	9	-	66200492	66200729	66200492	66200582	66200664	66200729	3558	9,5,7	6,5,1	9,18,8	2,3,0	231	149	4.403076808768708e-50	4.66848449419e-48	0.492,0.392,0.819	0.744,0.795,1.0	-0.279
3529	gene:Solyc03g112600.2	NA	3	+	62995220	62995441	62995220	62995290	62995382	62995441	3529	5,1,2	34,11,4	0,2,0	6,40,21	241	149	8.715142962184748e-50	8.99072991531e-48	0.083,0.053,0.236	0.0,0.03,0.0	0.114
3528	gene:Solyc02g088400.2	NA	2	-	50490694	50490905	50490694	50490781	50490882	50490905	3528	22,6,5	7,3,1	1,4,6	2,9,3	250	149	1.2118569284669141e-49	1.21727839367e-47	0.652,0.544,0.749	0.23,0.209,0.544	0.321
3837	gene:Solyc03g117650.2	NA	3	+	66734785	66734978	66734785	66734828	66734923	66734978	3837	1,1,0	143,38,27	2,6,3	48,47,45	244	149	2.309590177892343e-49	2.26043736129e-47	0.004,0.016,0.0	0.025,0.072,0.039	-0.039
1055	gene:Solyc12g006790.1	NA	12	-	1200457	1200666	1200457	1200485	1200571	1200666	1055	10,3,5	62,21,18	2,3,1	21,44,38	235	149	7.607410102880536e-49	7.25937109067e-47	0.093,0.083,0.15	0.057,0.041,0.016	0.071
2385	gene:Solyc03g115150.2	NA	3	-	64941502	64941725	64941502	64941560	64941691	64941725	2385	53,26,34	1,1,1	41,33,26	0,8,2	280	149	1.0337769488999026e-47	9.62421125354e-46	0.966,0.933,0.948	1.0,0.687,0.874	0.095
1729	gene:Solyc02g086370.2	NA	2	+	49034004	49034200	49034004	49034020	49034140	49034200	1729	12,6,0	6,0,2	6,12,9	0,3,0	269	149	2.6550580574685605e-47	2.41294204889e-45	0.526,1.0,0.0	1.0,0.689,1.0	-0.388
2799	gene:Solyc05g055010.2	NA	5	-	64786667	64786898	64786667	64786717	64786801	64786898	2799	37,11,6	6,1,5	6,9,27	1,2,0	233	149	5.280842480176061e-46	4.68766877833e-44	0.798,0.876,0.434	0.793,0.742,1.0	-0.142
586	gene:Solyc02g093400.1	NA	2	-	54278609	54278807	54278609	54278668	54278745	54278807	586	5,1,0	7,1,0	6,12,7	0,4,9	226	149	7.601331095083583e-46	6.59415472499e-44	0.32,0.397,NA	1.0,0.664,0.339	-0.309
2003	gene:Solyc07g025160.2	NA	7	-	26157523	26157741	26157523	26157616	26157687	26157741	2003	1,1,5	0,1,0	0,2,1	0,1,1	220	149	4.1969251328922904e-45	3.55992516272e-43	1.0,0.404,1.0	NA,0.575,0.404	0.312
1633	gene:Solyc04g077780.2	NA	4	-	62681203	62681395	62681203	62681247	62681323	62681395	1633	42,22,15	1363,710,446	12,21,22	717,1196,1042	225	149	4.420183665248704e-45	3.66779153266e-43	0.02,0.02,0.022	0.011,0.011,0.014	0.009
3653	gene:Solyc01g066900.2	NA	1	+	75154793	75154958	75154793	75154829	75154904	75154958	3653	7,1,3	172,69,42	5,13,4	63,86,67	224	149	1.0453605748465956e-44	8.48966237062e-43	0.026,0.01,0.045	0.05,0.091,0.038	-0.033
2853	gene:Solyc04g076570.2	NA	4	-	61476615	61476859	61476615	61476666	61476807	61476859	2853	6,1,3	3,8,3	0,2,1	5,8,3	290	149	3.0509763735119805e-43	2.42153378436e-41	0.507,0.06,0.339	0.0,0.114,0.146	0.215
3698	gene:Solyc10g006290.2	NA	10	+	948953	949187	948953	949046	949137	949187	3698	14,9,8	420,136,140	5,2,2	107,172,177	240	149	3.108597208113128e-43	2.42153378436e-41	0.02,0.039,0.034	0.028,0.007,0.007	0.017
2519	gene:Solyc09g008520.2	NA	9	-	2007950	2008187	2007950	2008032	2008114	2008187	2519	2,2,0	30,24,26	1,4,7	13,36,25	231	149	1.7263062229938258e-42	1.31786217063e-40	0.041,0.051,0.0	0.047,0.067,0.153	-0.058
408	gene:Solyc06g084060.2	NA	6	+	49323754	49323958	49323754	49323764	49323859	49323958	408	4,1,0	6,1,0	1,0,0	0,3,2	244	149	2.0267433237725298e-42	1.51687828762e-40	0.289,0.379,NA	1.0,0.0,0.0	0.001
939	gene:Solyc01g067360.2	NA	1	-	75816537	75816768	75816537	75816578	75816670	75816768	939	5,3,0	120,93,59	6,7,8	59,97,127	241	149	4.140268186014152e-42	3.03911608962e-40	0.025,0.02,0.0	0.059,0.043,0.037	-0.031
2131	gene:Solyc04g016130.2	NA	4	-	6862647	6862881	6862647	6862710	6862841	6862881	2131	11,1,0	83,42,9	2,1,1	56,65,65	280	149	4.665124346244799e-42	3.35976974144e-40	0.066,0.013,0.0	0.019,0.008,0.008	0.015
1027	gene:Solyc06g075540.2	NA	6	+	46908978	46909212	46908978	46909054	46909144	46909212	1027	9,3,4	159,70,83	7,22,12	77,110,91	239	149	1.1858511943343445e-41	8.38221112736e-40	0.034,0.026,0.029	0.054,0.111,0.076	-0.051
2818	gene:Solyc02g071860.2	NA	2	-	41210420	41210598	41210420	41210442	41210532	41210598	2818	8,10,8	103,61,28	4,3,2	20,84,53	239	149	2.2129251215627835e-41	1.53577003436e-39	0.046,0.093,0.151	0.111,0.022,0.023	0.045
744	gene:Solyc02g084020.2	NA	2	-	47240810	47241056	47240810	47240944	47241017	47241056	744	29,14,17	414,190,355	23,28,49	256,357,385	222	149	1.150981997434499e-40	7.84517550751e-39	0.045,0.047,0.031	0.057,0.05,0.079	-0.021
1308	gene:Solyc01g079510.2	NA	1	+	78575458	78575643	78575458	78575496	78575583	78575643	1308	1,3,0	43,46,23	3,7,6	29,64,79	236	149	1.7484833920186783e-40	1.17087036971e-38	0.014,0.04,0.0	0.061,0.065,0.046	-0.039
724	gene:Solyc10g079710.1	NA	10	+	61215118	61215362	61215118	61215208	61215285	61215362	724	88,32,48	51,12,5	68,60,106	2,15,21	226	149	9.974684019132163e-40	6.56437394845e-38	0.532,0.637,0.864	0.957,0.725,0.769	-0.139
1322	gene:Solyc07g019530.2	NA	7	+	11870961	11871154	11870961	11870996	11871090	11871154	1322	21,14,14	168,117,94	7,10,8	78,121,161	243	149	1.5618341585705428e-38	1.0104272853e-36	0.071,0.068,0.084	0.052,0.048,0.03	0.031
137	gene:Solyc08g029200.2	NA	8	-	37870057	37870300	37870057	37870105	37870205	37870300	137	6,7,2	3,0,0	0,4,3	4,0,0	249	149	1.6415146297318004e-38	1.04427689028e-36	0.545,1.0,1.0	0.0,1.0,1.0	0.182
1206	gene:Solyc11g010350.1	NA	11	+	3427366	3427557	3427366	3427473	3427545	3427557	1206	2,0,0	8,4,2	7,0,0	5,2,14	221	149	1.683310286994377e-38	1.05331071565e-36	0.144,0.0,0.0	0.486,0.0,0.0	-0.114
1146	gene:Solyc09g057900.1	NA	9	-	52095956	52096178	52095956	52096008	52096085	52096178	1146	9,6,0	1,3,0	0,7,0	1,0,5	226	149	5.705498519773404e-38	3.51256255645e-36	0.856,0.569,NA	0.0,1.0,0.0	0.379
42	gene:Solyc01g107860.2	NA	1	-	95255653	95255884	95255653	95255741	95255860	95255884	42	0,1,1	1,0,0	2,0,0	1,2,2	268	149	1.567997117558242e-36	9.50007142495e-35	0.0,1.0,1.0	0.527,0.0,0.0	0.491
2028	gene:Solyc11g069530.1	NA	11	-	54149459	54149649	54149459	54149514	54149587	54149649	2028	4,1,2	3,0,0	1,3,2	3,0,1	222	149	4.123819110322352e-36	2.45947149127e-34	0.472,1.0,1.0	0.183,1.0,0.573	0.239
2347	gene:Solyc08g081580.2	NA	8	+	64593749	64593954	64593749	64593770	64593867	64593954	2347	97,98,28	98,76,45	46,104,101	30,84,58	246	149	6.266514925650836e-36	3.67989038019e-34	0.375,0.439,0.274	0.482,0.429,0.513	-0.112
3940	gene:Solyc07g043510.2	NA	7	+	57370711	57370902	57370711	57370755	57370853	57370902	3940	59,28,23	2,1,12	21,58,64	0,0,7	247	149	1.4435041995043072e-35	8.3482659538e-34	0.947,0.944,0.536	1.0,1.0,0.847	-0.14
4006	gene:Solyc01g099930.2	NA	1	-	90042485	90042704	90042485	90042542	90042642	90042704	4006	43,17,2	1,1,0	29,25,8	0,1,5	249	149	1.6167057013030222e-35	9.21039651026e-34	0.963,0.91,1.0	1.0,0.937,0.489	0.149
3206	gene:Solyc07g064910.2	NA	7	+	66885015	66885235	66885015	66885052	66885170	66885235	3206	5,0,0	89,43,40	1,5,5	34,47,41	267	149	1.9388300161723554e-35	1.08831090761e-33	0.03,0.0,0.0	0.016,0.056,0.064	-0.035
815	gene:Solyc01g088460.2	NA	1	+	83265387	83266608	83265387	83265530	83266367	83266608	815	149,62,23	2,0,0	36,82,53	0,3,2	986	149	3.0920785896340146e-35	1.7105020256e-33	0.918,1.0,1.0	1.0,0.805,0.8	0.104
3569	gene:Solyc09g075010.2	NA	9	-	66793357	66793519	66793357	66793385	66793475	66793519	3569	13,13,10	1040,710,845	19,19,33	698,977,1159	239	149	4.319727661134285e-35	2.35548578322e-33	0.008,0.011,0.007	0.017,0.012,0.017	-0.007
3636	gene:Solyc03g005010.2	NA	3	-	27137	27321	27137	27195	27276	27321	3636	8,2,3	48,28,30	0,4,4	72,55,64	230	149	4.328474690956931e-34	2.32701237963e-32	0.097,0.044,0.061	0.0,0.045,0.039	0.039
3964	gene:Solyc01g100380.2	NA	1	-	90428942	90429160	90428942	90428991	90429077	90429160	3964	550,194,125	16,0,0	113,194,174	2,0,0	235	149	8.437110630081409e-34	4.47284045486e-32	0.956,1.0,1.0	0.973,1.0,1.0	-0.006
2078	gene:Solyc02g086250.2	NA	2	-	48969632	48969811	48969632	48969698	48969777	48969811	2078	7,0,3	31,14,11	2,0,1	9,16,20	228	149	1.4835434485440834e-32	7.75710320972e-31	0.129,0.0,0.151	0.127,0.0,0.032	0.04
2462	gene:Solyc01g099770.2	NA	1	+	89915651	89915900	89915651	89915689	89915817	89915900	2462	4590,1055,1577	45,16,16	1807,2332,2738	36,30,43	277	149	1.9868706112488493e-32	1.02484934096e-30	0.982,0.973,0.981	0.964,0.977,0.972	0.008
466	gene:Solyc02g089100.2	NA	2	+	50997192	50997370	50997192	50997224	50997322	50997370	466	25,12,7	258,139,124	8,8,5	108,186,155	247	149	8.958539021264311e-32	4.55929912589e-30	0.055,0.05,0.033	0.043,0.025,0.019	0.017
1362	gene:Solyc12g056530.1	NA	12	-	62483131	62483337	62483131	62483201	62483269	62483337	1362	11,9,2	6,0,5	6,10,6	0,0,2	217	149	9.848999226230087e-32	4.94653026928e-30	0.557,1.0,0.215	1.0,1.0,0.673	-0.3
2082	gene:Solyc01g110030.2	NA	1	-	96850549	96851072	96850549	96850644	96850962	96851072	2082	12,8,0	5,0,0	2,7,2	0,11,15	467	149	1.0017521974656949e-31	4.96582875029e-30	0.434,1.0,NA	1.0,0.169,0.041	0.314
2370	gene:Solyc10g078480.1	NA	10	-	60292090	60292335	60292090	60292199	60292282	60292335	2370	20,17,15	3,2,0	6,23,22	0,0,2	232	149	3.6211692063217437e-31	1.77205164879e-29	0.811,0.845,1.0	1.0,1.0,0.876	-0.073
3163	gene:Solyc04g015680.2	NA	4	+	5974150	5974398	5974150	5974224	5974311	5974398	3163	29,12,7	602,319,313	1,13,15	371,481,637	236	149	4.278764191682762e-31	2.06734720502e-29	0.03,0.023,0.014	0.002,0.017,0.015	0.011
3826	gene:Solyc09g010940.2	NA	9	-	4280290	4280522	4280290	4280356	4280467	4280522	3826	45,34,13	542,332,168	7,26,25	150,377,463	260	149	4.6693566694230125e-31	2.2278668009e-29	0.045,0.055,0.042	0.026,0.038,0.03	0.016
2653	gene:Solyc02g069090.2	NA	2	-	39056861	39057076	39056861	39056942	39057032	39057076	2653	26,14,6	797,513,244	6,12,7	253,708,532	239	149	7.2158335262275965e-31	3.40035019378e-29	0.02,0.017,0.015	0.015,0.01,0.008	0.006
2227	gene:Solyc02g091090.2	NA	2	-	52499169	52499405	52499169	52499226	52499316	52499405	2227	16,5,21	3,3,0	4,18,17	0,0,2	239	149	1.0377827013747128e-30	4.83075191603e-29	0.769,0.51,1.0	1.0,1.0,0.841	-0.187
409	gene:Solyc03g007900.2	NA	3	+	2422208	2422377	2422208	2422231	2422322	2422377	409	19,6,9	126,61,93	30,16,19	102,94,135	240	149	1.9243875818301597e-30	8.84986433716e-29	0.086,0.058,0.057	0.154,0.096,0.08	-0.043
2529	gene:Solyc11g017040.1	NA	11	+	7825830	7826063	7825830	7825912	7826007	7826063	2529	4,7,0	130,81,41	6,1,18	72,103,94	244	149	6.1883547982501735e-30	2.81201788868e-28	0.018,0.05,0.0	0.048,0.006,0.105	-0.03
3331	gene:Solyc12g017860.1	NA	12	-	7601111	7601333	7601111	7601180	7601276	7601333	3331	1,1,1	4,2,0	0,5,3	3,0,0	245	149	1.7194929612820708e-29	7.7215348626e-28	0.132,0.233,1.0	0.0,1.0,1.0	-0.212
1493	gene:Solyc02g094510.2	NA	2	-	55031895	55032255	55031895	55032075	55032144	55032255	1493	443,208,210	9,2,6	219,335,378	2,6,0	218	149	2.363713082835471e-29	1.04910381828e-27	0.971,0.986,0.96	0.987,0.974,1.0	-0.015
3208	gene:Solyc08g078820.2	NA	8	+	62532964	62533208	62532964	62533032	62533152	62533208	3208	50,34,10	1178,611,494	8,26,10	499,998,1034	269	149	9.483033803235038e-29	4.16054483068e-27	0.023,0.03,0.011	0.009,0.014,0.005	0.012
3900	gene:Solyc02g078300.2	NA	2	-	43046100	43046310	43046100	43046138	43046226	43046310	3900	18,12,1	138,93,66	7,7,4	98,101,127	237	149	1.250698776825643e-28	5.42490594448e-27	0.076,0.075,0.009	0.043,0.042,0.019	0.019
525	gene:Solyc05g054230.2	NA	5	-	64191348	64191568	64191348	64191405	64191524	64191568	525	16,7,10	314,126,77	8,13,23	92,145,160	268	149	1.304878184381133e-28	5.59631464021e-27	0.028,0.03,0.067	0.046,0.047,0.074	-0.014
1983	gene:Solyc07g021700.2	NA	7	+	21209273	21209470	21209273	21209307	21209392	21209470	1983	17,8,9	66,29,18	4,4,4	12,28,38	234	149	2.569406805546675e-28	1.0897139752e-26	0.141,0.149,0.241	0.175,0.083,0.063	0.07
2851	gene:Solyc06g068860.2	NA	6	+	42689748	42689967	42689748	42689821	42689907	42689967	2851	7,3,6	187,100,116	0,1,5	78,198,173	235	149	5.823653507469808e-28	2.44273466352e-26	0.023,0.019,0.032	0.0,0.003,0.018	0.018
2240	gene:Solyc08g081010.2	NA	8	-	64141926	64142161	64141926	64141996	64142077	64142161	2240	23,14,21	697,292,385	18,21,24	255,321,383	230	149	8.146078777144198e-28	3.37973724917e-26	0.021,0.03,0.034	0.044,0.041,0.039	-0.013
1368	gene:Solyc01g103250.2	NA	1	+	91906938	91907184	91906938	91906950	91907133	91907184	1368	3,7,0	2,0,0	2,6,2	2,4,0	332	149	1.0159453206898029e-27	4.16974547212e-26	0.402,1.0,NA	0.31,0.402,1.0	0.13
31	gene:Solyc09g061290.2	NA	9	-	58606379	58606532	58606379	58606391	58606482	58606532	31	6,5,3	155,58,72	2,3,1	83,109,104	240	149	3.824181184526673e-27	1.55286165759e-25	0.023,0.051,0.025	0.015,0.017,0.006	0.02
159	gene:Solyc12g044230.1	NA	12	-	38747347	38747518	38747347	38747375	38747466	38747518	159	14,8,0	233,120,62	3,4,3	88,194,173	240	149	5.874108557985282e-27	2.36015498588e-25	0.036,0.04,0.0	0.021,0.013,0.011	0.01
219	gene:Solyc02g005520.2	NA	2	-	9239964	9240131	9239964	9240011	9240088	9240131	219	99,84,43	40,36,39	56,96,159	34,22,24	226	149	8.136404267966409e-27	3.23506823863e-25	0.62,0.606,0.421	0.521,0.742,0.814	-0.143
1366	gene:Solyc01g098830.2	NA	1	+	89234365	89234598	89234365	89234384	89234485	89234598	1366	36,10,4	106,23,19	20,27,17	21,43,42	250	149	1.0163027696624542e-26	3.99920378536e-25	0.168,0.206,0.111	0.362,0.272,0.194	-0.114
2430	gene:Solyc04g007120.2	NA	4	-	833433	833651	833433	833531	833630	833651	2430	36,15,26	3,0,2	30,33,34	1,7,5	248	149	1.153547136840634e-26	4.4929483891e-25	0.878,1.0,0.886	0.947,0.739,0.803	0.092
1545	gene:Solyc12g005860.1	NA	12	-	493828	494040	493828	493912	494000	494040	1545	38,10,25	635,454,622	14,26,23	603,742,864	237	149	3.397222919055883e-26	1.3098181699e-24	0.036,0.014,0.025	0.014,0.022,0.016	0.008
3199	gene:Solyc10g083630.1	NA	10	-	63410920	63411133	63410920	63410989	63411057	63411133	3199	1,2,4	124,89,101	1,5,9	79,89,134	217	149	1.1380315054123733e-25	4.34386625616e-24	0.006,0.015,0.026	0.009,0.037,0.044	-0.014
2417	gene:Solyc11g007580.1	NA	11	-	1817210	1817406	1817210	1817247	1817362	1817406	2417	12,15,13	33,24,13	9,6,1	12,10,39	264	149	3.0327136835543987e-25	1.14612555744e-23	0.17,0.261,0.361	0.297,0.253,0.014	0.076
643	gene:Solyc03g119220.2	NA	3	-	67875818	67876043	67875818	67875878	67875980	67876043	643	6,4,1	35,18,29	1,2,2	13,42,37	251	149	3.1326605916757187e-25	1.17229073318e-23	0.092,0.117,0.02	0.044,0.027,0.031	0.042
1387	gene:Solyc06g009650.2	NA	6	+	3597960	3598135	3597960	3598034	3598112	3598135	1387	3,2,3	75,67,69	6,3,8	51,83,81	227	149	8.1344911528445325e-25	3.01450026509e-23	0.026,0.019,0.028	0.072,0.023,0.061	-0.028
1765	gene:Solyc04g015970.2	NA	4	+	6527997	6528208	6527997	6528045	6528123	6528208	1765	113,104,123	1,8,3	164,175,276	2,2,3	227	149	1.2368375408122821e-24	4.53943162815e-23	0.987,0.895,0.964	0.982,0.983,0.984	-0.034
3682	gene:Solyc09g007940.2	NA	9	+	1441954	1442185	1441954	1441995	1442083	1442185	3682	28,9,11	867,742,744	12,26,20	556,666,650	237	149	1.2833969232073705e-24	4.66545338655e-23	0.02,0.008,0.009	0.013,0.024,0.019	-0.006
1905	gene:Solyc02g079250.2	NA	2	+	43859109	43859267	43859109	43859147	43859216	43859267	1905	13,10,7	93,39,43	19,21,28	58,84,106	218	149	3.496852117850179e-24	1.25919665414e-22	0.087,0.149,0.1	0.183,0.146,0.153	-0.049
1547	gene:Solyc06g083630.2	NA	6	-	48978913	48979128	48978913	48978963	48979069	48979128	1547	110,66,17	1,0,0	26,58,55	2,1,3	255	149	4.8182770105613205e-24	1.71881900461e-22	0.985,1.0,1.0	0.884,0.971,0.915	0.072
1879	gene:Solyc11g066480.1	NA	11	-	52220591	52220804	52220591	52220648	52220753	52220804	1879	2,3,0	129,88,82	3,8,2	80,100,100	254	149	5.871020284115511e-24	2.07497078004e-22	0.009,0.02,0.0	0.022,0.045,0.012	-0.017
1908	gene:Solyc04g008660.2	NA	4	+	2295894	2296121	2295894	2295998	2296079	2296121	1908	1,3,0	63,58,34	4,7,3	54,80,62	230	149	6.89119887982562e-24	2.4131840481e-22	0.01,0.032,0.0	0.046,0.054,0.03	-0.029
3584	gene:Solyc03g019950.2	NA	3	+	61269737	61269972	61269737	61269827	61269905	61269972	3584	9,2,12	157,72,68	3,2,11	109,126,149	227	149	2.267540644674356e-23	7.86836603702e-22	0.036,0.018,0.104	0.018,0.01,0.046	0.028
3248	gene:Solyc11g013400.1	NA	11	+	6419037	6419283	6419037	6419120	6419230	6419283	3248	12,10,7	233,157,183	14,23,11	173,213,215	259	149	4.4191333380352596e-23	1.51962450012e-21	0.029,0.035,0.022	0.044,0.058,0.029	-0.015
3502	gene:Solyc02g090020.2	NA	2	+	51697077	51697265	51697077	51697130	51697223	51697265	3502	9,4,3	5,0,1	4,0,2	1,0,9	242	149	5.2618119734518625e-23	1.79324431274e-21	0.526,1.0,0.649	0.711,NA,0.12	0.309
920	gene:Solyc02g064700.2	NA	2	-	35795750	35795964	35795750	35795819	35795906	35795964	920	36,12,9	564,175,139	7,17,5	141,288,255	236	149	7.262044553791478e-23	2.45302867804e-21	0.039,0.041,0.039	0.03,0.036,0.012	0.014
732	gene:Solyc11g069520.1	NA	11	-	54132794	54133022	54132794	54132863	54132977	54133022	732	8,21,0	194,136,90	3,0,8	110,109,136	263	149	1.5441183067436708e-22	5.17008734811e-21	0.023,0.08,0.0	0.015,0.0,0.032	0.019
917	gene:Solyc06g011530.2	NA	6	+	8021988	8022222	8021988	8022071	8022157	8022222	917	214,117,57	3,8,0	70,186,152	0,5,0	235	149	1.6426476184880731e-22	5.45216170415e-21	0.978,0.903,1.0	1.0,0.959,1.0	-0.026
213	gene:Solyc01g103930.2	NA	1	-	92410416	92410613	92410416	92410515	92410595	92410613	213	36,18,13	490,370,247	8,24,21	319,472,566	229	149	1.71426371861394e-22	5.64081432237e-21	0.046,0.031,0.033	0.016,0.032,0.024	0.013
2404	gene:Solyc08g007240.2	NA	8	+	1827044	1827216	1827044	1827076	1827181	1827216	2404	13,2,2	96,35,17	0,4,1	26,49,33	254	149	2.4905762397346577e-22	8.12523889493e-21	0.074,0.032,0.065	0.0,0.046,0.017	0.036
3632	gene:Solyc11g011490.1	NA	11	+	4541718	4541937	4541718	4541794	4541890	4541937	3632	11,0,0	122,52,43	1,0,0	41,82,67	245	149	2.944432784310737e-22	9.52449147264e-21	0.052,0.0,0.0	0.015,0.0,0.0	0.012
253	gene:Solyc09g047910.2	NA	9	-	33696437	33696597	33696437	33696455	33696563	33696597	253	33,16,12	3,2,9	21,44,20	1,3,5	257	149	4.325869510516279e-22	1.38754990938e-20	0.864,0.823,0.436	0.924,0.895,0.699	-0.132
1286	gene:Solyc04g079070.2	NA	4	-	63652549	63652793	63652549	63652591	63652721	63652793	1286	128,57,30	18,5,15	28,66,43	9,24,11	279	149	9.607750740665984e-22	3.05606538143e-20	0.792,0.859,0.516	0.624,0.595,0.676	0.091
2307	gene:Solyc03g032030.2	NA	3	-	4539275	4539625	4539275	4539357	4539534	4539625	2307	82,24,16	2,0,0	42,29,38	0,2,5	326	149	1.128999453391818e-21	3.56148009388e-20	0.949,1.0,1.0	1.0,0.869,0.776	0.101
1651	gene:Solyc06g072580.2	NA	6	-	44767558	44767795	44767558	44767639	44767735	44767795	1651	61,32,16	1005,457,303	15,32,32	343,631,778	245	149	1.4156220072140828e-21	4.42904032913e-20	0.036,0.041,0.031	0.026,0.03,0.024	0.009
3884	gene:Solyc02g082190.2	NA	2	+	45893065	45893246	45893065	45893076	45893162	45893246	3884	12,1,1	200,91,67	2,1,0	68,110,84	235	149	2.006525917308143e-21	6.22675563119e-20	0.037,0.007,0.009	0.018,0.006,0.0	0.01
1223	gene:Solyc12g089280.1	NA	12	+	64405682	64405913	64405682	64405732	64405872	64405913	1223	7,8,5	77,38,59	5,4,14	18,44,44	289	149	3.5509234385890344e-21	1.09305441654e-19	0.045,0.098,0.042	0.125,0.045,0.141	-0.042
1263	gene:Solyc06g068570.2	NA	6	+	42500824	42501069	42500824	42500833	42501014	42501069	1263	6,2,0	17,8,1	2,0,1	1,11,9	330	149	4.150478504451673e-21	1.26739011612e-19	0.137,0.101,0.0	0.475,0.0,0.048	-0.095
2863	gene:Solyc09g098250.2	NA	9	+	72111415	72111625	72111415	72111467	72111553	72111625	2863	3,1,1	45,35,12	2,4,4	18,27,35	235	149	5.1597219052460134e-21	1.5630681359e-19	0.041,0.018,0.05	0.066,0.086,0.068	-0.037
203	gene:Solyc07g066030.2	NA	7	-	67576496	67576667	67576496	67576539	67576632	67576667	203	2,0,2	80,77,37	1,2,9	46,97,114	242	149	7.433726192142705e-21	2.23421518704e-19	0.015,0.0,0.032	0.013,0.013,0.046	-0.008
990	gene:Solyc01g111840.2	NA	1	+	98010704	98010908	98010704	98010752	98010837	98010908	990	63,15,6	27,6,0	16,21,9	0,4,3	234	149	8.046960394876398e-21	2.3996287365e-19	0.598,0.614,1.0	1.0,0.77,0.656	-0.071
993	gene:Solyc07g044830.2	NA	7	+	57877496	57877656	57877496	57877539	57877618	57877656	993	23,14,3	3,5,1	4,10,10	0,17,5	228	149	8.233775960120117e-21	2.43630409611e-19	0.834,0.647,0.662	1.0,0.278,0.567	0.099
2200	gene:Solyc04g008730.2	NA	4	-	2395884	2396101	2395884	2395943	2396026	2396101	2200	18,6,12	110,54,48	3,5,15	45,73,102	232	149	1.7169678229130637e-20	5.04128167697e-19	0.095,0.067,0.138	0.041,0.042,0.086	0.044
1324	gene:Solyc07g019530.2	NA	7	+	11873560	11873795	11873560	11873646	11873732	11873795	1324	9,17,10	189,183,96	1,8,11	99,149,166	235	149	2.2691093639688132e-20	6.61159575746e-19	0.029,0.056,0.062	0.006,0.033,0.04	0.023
3365	gene:Solyc11g066390.1	NA	11	+	52164646	52164881	52164646	52164742	52164846	52164881	3365	30,12,15	887,647,590	8,17,16	608,802,851	253	149	5.419912809424998e-20	1.56725812073e-18	0.02,0.011,0.015	0.008,0.012,0.011	0.005
3816	gene:Solyc05g008180.2	NA	5	+	2572571	2572809	2572571	2572635	2572715	2572809	3816	13,5,5	2,0,0	10,23,13	0,3,3	229	149	5.684217915691178e-20	1.63132780332e-18	0.809,1.0,1.0	1.0,0.833,0.738	0.079
3272	gene:Solyc02g086790.2	NA	2	-	49400877	49401113	49400877	49400895	49401078	49401113	3272	27,3,0	10,6,2	4,1,0	5,1,2	332	149	6.701913144697357e-20	1.90904496069e-18	0.548,0.183,0.0	0.264,0.31,0.0	0.052
2660	gene:Solyc10g006220.2	NA	10	-	911416	911643	911416	911472	911585	911643	2660	19,10,3	3,0,4	1,7,8	1,6,2	262	149	1.0750077555587206e-18	3.03948489109e-17	0.783,1.0,0.299	0.363,0.399,0.695	0.208
89	gene:Solyc06g060420.2	NA	6	-	38433403	38433627	38433403	38433479	38433596	38433627	89	31,9,4	5,1,2	5,1,18	1,2,0	266	149	1.2528778985229362e-18	3.5163492196e-17	0.776,0.834,0.528	0.737,0.219,1.0	0.061
645	gene:Solyc06g062980.2	NA	6	+	39752165	39752329	39752165	39752207	39752311	39752329	645	5,6,1	11,12,2	8,11,13	0,4,3	253	149	1.5615514939307968e-18	4.35068762944e-17	0.211,0.227,0.227	1.0,0.618,0.718	-0.557
2964	gene:Solyc02g086900.2	NA	2	+	49498554	49498792	49498554	49498638	49498776	49498792	2964	4,0,2	47,9,13	1,4,4	4,17,21	287	149	1.7971360871523024e-18	4.97077423526e-17	0.042,0.0,0.074	0.115,0.109,0.09	-0.066
1899	gene:Solyc11g067280.1	NA	11	-	53016742	53016948	53016742	53016785	53016874	53016948	1899	10,5,2	257,133,94	0,2,3	66,97,113	238	149	2.534183114940145e-18	6.95897622282e-17	0.024,0.023,0.013	0.0,0.013,0.016	0.01
2055	gene:Solyc12g009100.1	NA	12	-	2421435	2421670	2421435	2421520	2421611	2421670	2055	23,3,7	2,0,2	5,4,7	0,2,0	240	149	3.0052294067689056e-18	8.19354331831e-17	0.877,1.0,0.685	1.0,0.554,1.0	0.003
1065	gene:Solyc09g009660.2	NA	9	+	3066417	3066653	3066417	3066500	3066602	3066653	1065	22,3,10	153,43,30	2,5,11	16,24,18	251	149	3.726698087520561e-18	1.00885153192e-16	0.079,0.04,0.165	0.069,0.11,0.266	-0.054
2160	gene:Solyc06g005380.2	NA	6	+	393454	393662	393454	393522	393611	393662	2160	1,3,3	33,20,12	0,1,2	15,16,21	238	149	7.779201722479171e-18	2.09107133625e-16	0.019,0.086,0.135	0.0,0.038,0.056	0.049
3548	gene:Solyc02g090390.2	NA	2	-	51945297	51945519	51945297	51945386	51945483	51945519	3548	53,21,21	16,4,9	19,53,34	12,14,24	246	149	9.078799221634094e-18	2.42334102301e-16	0.667,0.761,0.586	0.49,0.696,0.462	0.122
1209	gene:Solyc01g108660.2	NA	1	-	95891856	95892066	95891856	95891916	95892005	95892066	1209	5,2,3	236,106,76	4,7,5	84,137,137	238	149	1.5876110643678657e-17	4.20827182826e-16	0.013,0.012,0.024	0.029,0.031,0.022	-0.011
827	gene:Solyc06g043060.1	NA	6	-	29805535	29805754	29805535	29805648	29805737	29805754	827	2,1,2	3,2,1	4,5,7	0,0,8	238	149	1.60256830891242e-17	4.21862292077e-16	0.294,0.238,0.556	1.0,1.0,0.354	-0.422
721	gene:Solyc01g095480.2	NA	1	-	86723430	86723628	86723430	86723467	86723552	86723628	721	12,6,8	382,164,240	9,3,6	266,294,338	234	149	2.1222964959349423e-17	5.54849707191e-16	0.02,0.023,0.021	0.021,0.006,0.011	0.009
2970	gene:Solyc03g083020.2	NA	3	+	52859858	52860104	52859858	52859962	52860048	52860104	2970	43,10,9	797,317,532	13,27,30	364,467,543	235	149	2.739779872731937e-17	7.11410868994e-16	0.033,0.02,0.011	0.022,0.035,0.034	-0.009
3623	gene:Solyc01g100920.2	NA	1	+	90822222	90822469	90822222	90822293	90822413	90822469	3623	139,68,25	11,5,0	32,103,73	2,4,2	269	149	3.130113105988941e-17	8.07273089565e-16	0.875,0.883,1.0	0.899,0.934,0.953	-0.009
2709	gene:Solyc02g086610.2	NA	2	+	49272164	49272408	49272164	49272232	49272373	49272408	2709	10,3,4	237,64,82	0,4,3	59,98,123	290	149	3.3976386596337464e-17	8.70388373411e-16	0.021,0.024,0.024	0.0,0.021,0.012	0.012
933	gene:Solyc01g010130.2	NA	1	+	4871554	4871762	4871554	4871620	4871699	4871762	933	5,2,0	57,14,10	0,1,2	16,24,27	228	149	3.499426383455496e-17	8.90487367043e-16	0.054,0.085,0.0	0.0,0.027,0.046	0.022
2070	gene:Solyc08g029170.2	NA	8	+	38017311	38017547	38017311	38017372	38017466	38017547	2070	12,5,3	207,72,34	1,3,3	26,81,71	243	149	3.7092576235943226e-17	9.37631546309e-16	0.034,0.041,0.051	0.023,0.022,0.025	0.019
1216	gene:Solyc01g102660.2	NA	1	+	91406730	91406959	91406730	91406805	91406887	91406959	1216	54,33,10	1772,823,385	16,30,32	662,1140,1378	231	149	4.9856235217729947e-17	1.25198190675e-15	0.019,0.025,0.016	0.015,0.017,0.015	0.004
1554	gene:Solyc05g051380.2	NA	5	+	61668420	61668585	61668420	61668429	61668522	61668585	1554	4,0,1	90,34,1	1,5,3	63,0,65	242	149	8.676533280345851e-17	2.16459657066e-15	0.027,0.0,0.381	0.01,1.0,0.028	-0.21
1742	gene:Solyc01g034020.2	NA	1	-	35345374	35345594	35345374	35345482	35345564	35345594	1742	36,20,22	649,323,480	24,26,45	350,429,551	231	149	1.2711100403415445e-16	3.15053702856e-15	0.035,0.038,0.029	0.042,0.038,0.05	-0.009
3215	gene:Solyc03g058970.2	NA	3	-	27240334	27240544	27240334	27240440	27240519	27240544	3215	9,3,5	188,123,146	6,2,3	133,200,203	228	149	2.1108900578984481e-16	5.19823700064e-15	0.03,0.016,0.022	0.029,0.006,0.01	0.008
334	gene:Solyc01g102650.2	NA	1	+	91401401	91401646	91401401	91401521	91401616	91401646	334	49,22,9	17,11,7	13,42,29	1,11,11	244	149	2.977879320929191e-16	7.28625985127e-15	0.638,0.55,0.44	0.888,0.7,0.617	-0.192
3259	gene:Solyc12g027870.1	NA	12	-	27698933	27699134	27698933	27699007	27699100	27699134	3259	18,8,15	6,2,0	9,12,16	0,0,3	242	149	3.2893785501126786e-16	7.99717065336e-15	0.649,0.711,1.0	1.0,1.0,0.767	-0.136
1399	gene:Solyc08g083280.2	NA	8	+	65785233	65785405	65785233	65785289	65785377	65785405	1399	80,25,17	4,1,0	16,39,20	2,0,0	237	149	3.70018613420778e-16	8.93899397106e-15	0.926,0.94,1.0	0.834,1.0,1.0	0.011
2957	gene:Solyc11g012910.1	NA	11	+	5703084	5703279	5703084	5703122	5703207	5703279	2957	3,3,0	105,58,72	0,2,7	35,61,56	234	149	3.857099515493261e-16	9.25946468594e-15	0.018,0.032,0.0	0.0,0.02,0.074	-0.015
2206	gene:Solyc05g018700.2	NA	5	-	22832261	22832494	22832261	22832292	22832424	22832494	2206	5,0,1	0,2,0	0,3,3	3,1,4	281	149	4.730057523192796e-16	1.12841434788e-14	1.0,0.0,1.0	0.0,0.614,0.285	0.367
2578	gene:Solyc09g064920.2	NA	9	-	62445802	62446044	62445802	62445868	62445949	62446044	2578	1,1,0	6,1,0	4,2,2	1,9,2	230	149	5.909308237099848e-16	1.4009832013e-14	0.097,0.393,NA	0.722,0.126,0.393	-0.169
3167	gene:Solyc12g010060.1	NA	12	-	3203777	3204014	3203777	3203882	3203973	3204014	3167	260,109,166	6011,2075,3308	127,178,175	3164,4389,4291	240	149	6.933571311768339e-16	1.63366924056e-14	0.026,0.032,0.03	0.024,0.025,0.025	0.005
2834	gene:Solyc12g096050.1	NA	12	-	65128135	65128358	65128135	65128188	65128298	65128358	2834	1,0,1	0,2,8	2,1,4	0,0,0	259	149	8.049855331362756e-16	1.88504894477e-14	1.0,0.0,0.067	1.0,1.0,1.0	-0.644
3478	gene:Solyc07g066660.2	NA	7	+	68030674	68030855	68030674	68030707	68030797	68030855	3478	21,11,4	115,62,59	3,12,11	52,124,85	239	149	1.0172648739523805e-15	2.36762196578e-14	0.102,0.1,0.041	0.035,0.057,0.075	0.025
171	gene:Solyc03g033390.2	NA	3	+	4963939	4964150	4963939	4963954	4964040	4964150	171	10,1,4	168,86,81	1,4,1	64,114,99	235	149	1.1666524356396361e-15	2.69885596778e-14	0.036,0.007,0.03	0.01,0.022,0.006	0.012
2502	gene:Solyc07g052720.2	NA	7	+	61176695	61176881	61176695	61176743	61176819	61176881	2502	7,7,1	79,24,6	2,0,4	37,67,64	225	149	1.2014663255106962e-15	2.76264877378e-14	0.055,0.162,0.099	0.035,0.0,0.04	0.08
2410	gene:Solyc05g012480.2	NA	5	-	5718595	5718838	5718595	5718632	5718737	5718838	2410	15,5,6	4,0,0	0,14,2	2,0,0	254	149	1.2159224746001566e-15	2.77914735662e-14	0.687,1.0,1.0	0.0,1.0,1.0	0.229
3031	gene:Solyc01g009030.2	NA	1	+	3036622	3036854	3036622	3036651	3036751	3036854	3031	2,1,2	130,74,33	3,4,2	47,73,53	249	149	1.4958145888294765e-15	3.39852636045e-14	0.009,0.008,0.035	0.037,0.032,0.022	-0.013
3246	gene:Solyc06g051570.2	NA	6	-	35094127	35094343	35094127	35094183	35094261	35094343	3246	13,3,1	41,44,52	7,12,12	47,56,57	227	149	2.093355592564351e-15	4.72801082652e-14	0.172,0.043,0.012	0.089,0.123,0.121	-0.035
2804	gene:Solyc01g079230.2	NA	1	+	78325808	78325994	78325808	78325924	78325981	78325994	2804	7,2,0	0,2,0	2,6,1	4,0,0	206	149	2.3658520913482777e-15	5.31203378393e-14	1.0,0.42,NA	0.266,1.0,1.0	-0.045
2074	gene:Solyc02g068530.2	NA	2	+	38486855	38487088	38486855	38486938	38487042	38487088	2074	24,5,7	502,260,192	3,8,8	191,264,305	253	149	3.539418203433039e-15	7.90056098392e-14	0.027,0.011,0.021	0.009,0.018,0.015	0.006
1674	gene:Solyc05g008770.2	NA	5	-	2994286	2994491	2994286	2994334	2994444	2994491	1674	11,9,6	64,31,14	5,3,2	18,24,23	259	149	4.1689989029811755e-15	9.23383494665e-14	0.09,0.143,0.198	0.138,0.067,0.048	0.059
3913	gene:Solyc08g061500.1	NA	8	-	48819376	48819619	48819376	48819457	48819539	48819619	3913	4,4,2	132,41,31	0,3,2	44,69,74	231	149	4.185102032407009e-15	9.23383494665e-14	0.019,0.059,0.04	0.0,0.027,0.017	0.025
1261	gene:Solyc01g088000.2	NA	1	-	82846065	82846257	82846065	82846082	82846204	82846257	1261	12,4,1	158,62,74	7,9,19	46,78,61	271	149	4.834297588117975e-15	1.06048930424e-13	0.04,0.034,0.007	0.077,0.06,0.146	-0.067
3189	gene:Solyc10g080390.1	NA	10	-	61661571	61661770	61661571	61661609	61661689	61661770	3189	17,11,3	120,59,65	10,15,2	94,130,104	229	149	5.408453001389955e-15	1.17966086322e-13	0.084,0.108,0.029	0.065,0.07,0.012	0.025
3581	gene:Solyc02g081040.2	NA	2	-	45106481	45106757	45106481	45106640	45106749	45106757	3581	1,5,1	23,16,0	0,1,3	0,20,18	258	149	5.75142584870126e-15	1.24734048094e-13	0.024,0.153,1.0	NA,0.028,0.088	0.334
3918	gene:Solyc09g018670.2	NA	9	+	16609592	16609820	16609592	16609604	16609746	16609820	3918	121,56,37	19,4,0	19,68,56	10,7,7	291	149	8.906560906436091e-15	1.9206973435e-13	0.765,0.878,1.0	0.493,0.833,0.804	0.171
3158	gene:Solyc02g063050.2	NA	2	+	35084099	35084345	35084099	35084155	35084240	35084345	3158	5,4,4	96,80,91	2,3,4	76,119,153	234	149	9.997376861844308e-15	2.14381952144e-13	0.032,0.031,0.027	0.016,0.016,0.016	0.014
395	gene:Solyc02g067570.2	NA	2	+	37725110	37725289	37725110	37725186	37725275	37725289	395	12,16,1	0,3,2	7,11,23	9,1,3	238	149	1.3366135294320207e-14	2.85019767701e-13	1.0,0.77,0.238	0.327,0.873,0.828	-0.007
2035	gene:Solyc02g071800.2	NA	2	+	41151377	41151604	41151377	41151449	41151557	41151604	2035	6,4,9	1,2,0	1,9,11	2,5,2	257	149	1.4158972159524473e-14	3.00248870738e-13	0.777,0.537,1.0	0.225,0.511,0.761	0.272
1264	gene:Solyc03g121950.2	NA	3	-	69948424	69948631	69948424	69948458	69948571	69948631	1264	8,6,13	373,278,300	16,17,26	427,556,533	262	149	2.3827306414998956e-14	5.02479715945e-13	0.012,0.012,0.024	0.021,0.017,0.027	-0.006
982	gene:Solyc05g008400.2	NA	5	+	2771864	2772108	2771864	2771950	2772028	2772108	982	10,3,1	103,61,37	4,3,3	72,86,112	227	149	2.6344369030153805e-14	5.52508003231e-13	0.06,0.031,0.017	0.035,0.022,0.017	0.011
1534	gene:Solyc08g006570.2	NA	8	+	1177189	1177419	1177189	1177234	1177355	1177419	1534	10,5,8	3,0,1	6,7,1	4,2,0	270	149	3.458831714364395e-14	7.21440472881e-13	0.648,1.0,0.815	0.453,0.659,1.0	0.117
1559	gene:Solyc08g076100.2	NA	8	-	60147206	60147455	60147206	60147304	60147398	60147455	1559	13,2,4	188,87,111	1,5,5	118,130,126	243	149	3.955312802496697e-14	8.20512443866e-13	0.041,0.014,0.022	0.005,0.023,0.024	0.008
1673	gene:Solyc05g008770.2	NA	5	-	2993980	2994135	2993980	2994032	2994114	2994135	1673	7,1,1	119,44,28	0,0,1	32,46,61	231	149	4.155022283186578e-14	8.57282165131e-13	0.037,0.014,0.023	0.0,0.0,0.01	0.021
3806	gene:Solyc05g016410.2	NA	5	+	16194520	16194730	16194520	16194574	16194645	16194730	3806	21,6,4	414,196,182	9,6,5	180,298,310	220	149	5.272835182073974e-14	1.08206515538e-12	0.033,0.02,0.015	0.033,0.013,0.011	0.004
1627	gene:Solyc09g059620.2	NA	9	-	54929943	54930189	54929943	54930013	54930124	54930189	1627	11,5,15	294,126,127	8,6,4	167,218,202	260	149	6.300634881401138e-14	1.27922996502e-12	0.021,0.022,0.063	0.027,0.016,0.011	0.017
2073	gene:Solyc06g005160.2	NA	6	+	184584	184832	184584	184683	184773	184832	2073	459,68,63	6105,1497,1434	40,102,87	1070,1885,1648	239	149	6.299732273125039e-14	1.27922996502e-12	0.045,0.028,0.027	0.023,0.033,0.032	0.004
381	gene:Solyc03g113760.2	NA	3	+	63818933	63819129	63818933	63819001	63819094	63819129	381	20,9,4	151,86,43	8,5,3	30,70,106	242	149	6.472393349868437e-14	1.30714949293e-12	0.075,0.061,0.054	0.141,0.042,0.017	-0.003
3153	gene:Solyc01g102370.2	NA	1	+	91205966	91206135	91205966	91205999	91206088	91206135	3153	12,3,6	193,86,55	3,6,0	49,82,91	238	149	6.66825311508904e-14	1.33795169728e-12	0.037,0.021,0.064	0.037,0.044,0.0	0.014
4034	gene:Solyc10g085100.1	NA	10	-	64408795	64409032	64408795	64408873	64408970	64409032	4034	4,3,6	75,52,39	0,1,2	10,16,26	246	149	6.695016352629577e-14	1.33795169728e-12	0.031,0.034,0.085	0.0,0.036,0.045	0.023
3196	gene:Solyc05g015500.2	NA	5	+	10763508	10763749	10763508	10763541	10763639	10763749	3196	103,48,36	1134,694,734	47,79,82	1155,1293,1422	247	149	6.921610838176657e-14	1.37603065465e-12	0.052,0.04,0.029	0.024,0.036,0.034	0.009
563	gene:Solyc11g069230.1	NA	11	+	53867195	53867433	53867195	53867277	53867364	53867433	563	6,1,6	0,1,5	0,0,3	1,1,1	236	149	7.017881116937668e-14	1.38794052971e-12	1.0,0.387,0.431	0.0,0.0,0.654	0.388
2505	gene:Solyc04g076700.2	NA	4	+	61594215	61594385	61594215	61594266	61594343	61594385	2505	23,46,22	65,36,32	38,40,43	25,59,50	226	149	7.197010724402706e-14	1.41603040902e-12	0.189,0.457,0.312	0.501,0.309,0.362	-0.071
1698	gene:Solyc11g013100.1	NA	11	+	5954869	5955094	5954869	5954878	5954961	5955094	1698	72,30,64	1,1,8	51,65,68	0,2,3	232	149	1.0458246393320285e-13	2.04713469145e-12	0.979,0.951,0.837	1.0,0.954,0.936	-0.041
368	gene:Solyc05g013740.2	NA	5	+	7058946	7059163	7058946	7059048	7059121	7059163	368	2,1,0	2,3,4	5,2,5	3,0,1	222	149	1.128170099528826e-13	2.19705370913e-12	0.402,0.183,0.0	0.528,1.0,0.77	-0.571
926	gene:Solyc02g064960.2	NA	2	+	36075539	36075761	36075539	36075584	36075664	36075761	926	2,5,0	9,9,2	1,2,0	6,7,6	229	149	1.2727198993418374e-13	2.46597556131e-12	0.126,0.266,0.0	0.098,0.157,0.0	0.046
27	gene:Solyc02g081840.2	NA	2	+	45635663	45635895	45635663	45635768	45635855	45635895	27	6,1,3	71,72,25	1,3,1	42,49,57	236	149	1.3375521547261011e-13	2.5785033205e-12	0.051,0.009,0.07	0.015,0.037,0.011	0.022
1927	gene:Solyc07g014650.2	NA	7	-	5035879	5036078	5035879	5035896	5035994	5036078	1927	11,2,3	426,190,233	3,11,13	204,359,374	247	149	1.3656123864311964e-13	2.6193680799e-12	0.015,0.006,0.008	0.009,0.018,0.021	-0.006
3725	gene:Solyc07g045380.2	NA	7	+	58495720	58495938	58495720	58495804	58495880	58495938	3725	4,1,1	36,14,19	0,1,0	23,42,30	225	149	2.620011869238533e-13	5.00029265244e-12	0.069,0.045,0.034	0.0,0.016,0.0	0.044
943	gene:Solyc01g091580.2	NA	1	-	85174426	85174645	85174426	85174487	85174576	85174645	943	2,0,0	37,15,20	0,5,2	13,15,25	238	149	2.7744475270927757e-13	5.26868965717e-12	0.033,0.0,0.0	0.0,0.173,0.048	-0.063
1530	gene:Solyc02g082840.2	NA	2	-	46487826	46488075	46487826	46487907	46487995	46488075	1530	7,7,4	128,107,45	8,3,3	89,141,135	237	149	3.6045075098789783e-13	6.81109166594e-12	0.033,0.04,0.053	0.053,0.013,0.014	0.015
3340	gene:Solyc07g062430.2	NA	7	+	65176741	65176920	65176741	65176785	65176875	65176920	3340	34,22,7	0,4,0	20,21,24	0,2,0	239	149	3.728247587786449e-13	7.01020741014e-12	1.0,0.774,1.0	1.0,0.867,1.0	-0.031
3933	gene:Solyc11g005680.1	NA	11	-	504522	504749	504522	504603	504746	504749	3933	279,84,51	10,2,2	75,136,127	1,15,5	292	149	4.099836205100061e-13	7.67111509552e-12	0.934,0.955,0.929	0.975,0.822,0.928	0.031
3108	gene:Solyc02g082430.2	NA	2	-	46118700	46118922	46118700	46118772	46118847	46118922	3108	8,2,3	236,66,70	3,8,6	62,111,115	224	149	4.650789663164984e-13	8.65954348502e-12	0.022,0.02,0.028	0.031,0.046,0.034	-0.014
1519	gene:Solyc10g083710.1	NA	10	+	63476165	63476401	63476165	63476235	63476322	63476401	1519	11,0,0	19,13,1	0,6,2	17,24,21	236	149	5.878555644606528e-13	1.08924499493e-11	0.268,0.0,0.0	0.0,0.136,0.057	0.025
1491	gene:Solyc01g006800.2	NA	1	+	1367861	1368082	1367861	1367895	1367974	1368082	1491	27,19,8	360,315,79	22,17,22	143,334,172	228	149	6.987393028135033e-13	1.28844826997e-11	0.047,0.038,0.062	0.091,0.032,0.077	-0.018
2866	gene:Solyc02g069850.2	NA	2	+	39673404	39673566	39673404	39673407	39673488	39673566	2866	161,61,151	7078,4817,6939	124,115,141	6913,8617,8324	230	149	8.476346848745245e-13	1.55549115008e-11	0.015,0.008,0.014	0.011,0.009,0.011	0.002
419	gene:Solyc10g085550.1	NA	10	+	64675870	64676091	64675870	64675915	64676010	64676091	419	23,9,3	718,328,349	5,3,8	293,326,386	244	149	9.722316955603374e-13	1.77560209663e-11	0.019,0.016,0.005	0.01,0.006,0.012	0.004
3959	gene:Solyc01g100380.2	NA	1	-	90428365	90428586	90428365	90428443	90428580	90428586	3959	330,113,121	11479,4956,4020	85,100,125	3344,4937,5029	286	149	1.0515349596757728e-12	1.91128997194e-11	0.015,0.012,0.015	0.013,0.01,0.013	0.002
3748	gene:Solyc02g082700.2	NA	2	-	46355355	46355604	46355355	46355439	46355530	46355604	3748	496,235,232	6190,5045,5234	235,306,309	5309,6141,5780	240	149	1.5324404222428755e-12	2.77219198659e-11	0.047,0.028,0.027	0.027,0.03,0.032	0.004
1732	gene:Solyc12g042900.1	NA	12	+	39522182	39522415	39522182	39522260	39522366	39522415	1732	42,21,20	1567,742,667	23,31,26	515,786,936	255	149	1.6596426923217118e-12	2.98813969651e-11	0.015,0.016,0.017	0.025,0.023,0.016	-0.005
842	gene:Solyc07g052570.2	NA	7	-	61058471	61058711	61058471	61058574	61058653	61058711	842	5,6,0	1,0,0	0,5,3	2,0,4	228	149	1.7075786769002186e-12	3.06001305621e-11	0.766,1.0,NA	0.0,1.0,0.329	0.44
1980	gene:Solyc02g082650.2	NA	2	+	46299906	46300068	46299906	46299933	46300051	46300068	1980	64,23,7	32,9,0	5,17,11	0,11,13	267	149	1.977841626524322e-12	3.52776705067e-11	0.527,0.588,1.0	1.0,0.463,0.321	0.11
1604	gene:Solyc05g052920.2	NA	5	-	63099546	63099751	63099546	63099584	63099669	63099751	1604	13,4,4	21,15,14	7,7,9	14,8,11	234	149	2.080666420380193e-12	3.69390871004e-11	0.283,0.145,0.154	0.241,0.358,0.343	-0.12
841	gene:Solyc07g052570.2	NA	7	-	61058653	61058894	61058653	61058711	61058862	61058894	841	24,7,11	4,1,5	13,11,7	5,7,6	300	149	2.180971474664044e-12	3.85405931426e-11	0.749,0.777,0.522	0.564,0.438,0.367	0.226
2631	gene:Solyc01g028810.2	NA	1	+	41412369	41412602	41412369	41412440	41412530	41412602	2631	59,39,26	1468,1293,1094	34,36,42	1122,1487,1755	239	149	2.6983124585656643e-12	4.74629431076e-11	0.024,0.018,0.015	0.019,0.015,0.015	0.003
805	gene:Solyc08g082730.2	NA	8	+	65428870	65429088	65428870	65428894	65429045	65429088	805	72,28,37	3,0,0	44,57,78	4,0,2	300	149	2.912728385335637e-12	5.09994690221e-11	0.923,1.0,1.0	0.845,1.0,0.951	0.042
1081	gene:Solyc03g097680.2	NA	3	+	60013744	60013944	60013744	60013817	60013896	60013944	1081	84,45,3	359,147,176	0,40,4	86,169,230	228	149	3.168498435408126e-12	5.52244681642e-11	0.133,0.167,0.011	0.0,0.134,0.011	0.055
3819	gene:Solyc02g084490.1	NA	2	+	47583619	47583850	47583619	47583693	47583778	47583850	3819	16,7,0	311,138,94	1,4,10	117,253,183	234	149	4.032588341057177e-12	6.99654077173e-11	0.032,0.031,0.0	0.005,0.01,0.034	0.005
682	gene:Solyc04g049910.2	NA	4	+	44726882	44727072	44726882	44726888	44726983	44727072	682	4,1,11	162,0,0	2,2,5	0,0,0	244	149	4.539101203062e-12	7.83970556203e-11	0.015,1.0,1.0	1.0,1.0,1.0	-0.328
3828	gene:Solyc06g073960.2	NA	6	-	45716035	45716261	45716035	45716114	45716206	45716261	3828	0,2,3	77,56,40	0,5,5	49,74,80	241	149	4.726119334147108e-12	8.12594481912e-11	0.0,0.022,0.044	0.0,0.04,0.037	-0.004
4003	gene:Solyc01g099930.2	NA	1	-	90042484	90042712	90042484	90042548	90042642	90042712	4003	35,14,1	200,117,71	22,15,7	156,206,115	243	149	5.156586224712116e-12	8.82631821512e-11	0.097,0.068,0.009	0.08,0.043,0.036	0.005
3677	gene:Solyc04g071660.2	NA	4	-	58648987	58649196	58648987	58649101	58649172	58649196	3677	2,0,3	14,19,5	0,3,0	4,22,18	220	149	5.312216797340493e-12	9.05211228368e-11	0.088,0.0,0.289	0.0,0.085,0.0	0.097
221	gene:Solyc04g009620.2	CS2	4	-	3004348	3004559	3004348	3004407	3004490	3004559	221	7,2,6	74,51,31	2,2,2	45,77,52	232	149	5.585581481529596e-12	9.47562867333e-11	0.057,0.025,0.111	0.028,0.016,0.024	0.042
329	gene:Solyc03g007760.2	NA	3	-	2286419	2286637	2286419	2286459	2286548	2286637	329	3,4,0	206,134,48	5,7,11	98,176,159	238	149	7.752052583958381e-12	1.30927365987e-10	0.009,0.018,0.0	0.031,0.024,0.042	-0.023
2815	gene:Solyc09g018830.2	NA	9	+	17564554	17564801	17564554	17564686	17564753	17564801	2815	6,2,0	20,24,16	1,1,2	20,13,24	216	149	9.430422497792457e-12	1.58572346582e-10	0.171,0.054,0.0	0.033,0.05,0.054	0.029
380	gene:Solyc03g113760.2	NA	3	+	63819243	63819453	63819243	63819321	63819395	63819453	380	3,4,4	175,73,40	6,4,4	44,68,99	223	149	1.2175478923136123e-11	2.03832469516e-10	0.011,0.035,0.063	0.084,0.038,0.026	-0.013
3334	gene:Solyc07g041200.2	NA	7	-	51986543	51986787	51986543	51986660	51986744	51986787	3334	6,4,16	162,83,141	7,6,4	93,110,174	233	149	1.4135363989042597e-11	2.35609975311e-10	0.023,0.03,0.068	0.046,0.034,0.014	0.009
4045	gene:Solyc02g094640.2	NA	2	+	55237605	55237820	55237605	55237674	55237751	55237820	4045	4,4,4	10,6,3	2,6,3	11,17,6	226	149	1.5848493857052012e-11	2.63016091532e-10	0.209,0.305,0.468	0.107,0.189,0.248	0.146
1966	gene:Solyc01g044490.2	NA	1	+	44121867	44122061	44121867	44121949	44122047	44122061	1966	17,9,3	434,211,106	2,7,19	81,178,224	247	149	1.634810174526262e-11	2.70132919315e-10	0.023,0.025,0.017	0.015,0.023,0.049	-0.007
2869	gene:Solyc02g069850.2	NA	2	+	39673488	39673713	39673488	39673563	39673658	39673713	2869	203,65,100	34,0,30	91,109,120	17,0,24	244	149	1.933736083036303e-11	3.18149596075e-10	0.785,1.0,0.671	0.766,1.0,0.753	-0.021
2122	gene:Solyc10g006270.2	NA	10	-	938905	939109	938905	938957	939053	939109	2122	64,28,13	897,399,557	18,21,40	497,713,903	245	149	1.9653657810785126e-11	3.21965716154e-10	0.042,0.041,0.014	0.022,0.018,0.026	0.01
3942	gene:Solyc07g053850.2	NA	7	-	62257113	62257356	62257113	62257173	62257258	62257356	3942	20,21,5	184,100,84	7,10,2	74,121,132	234	149	2.0605286665511325e-11	3.36112731634e-10	0.065,0.118,0.037	0.057,0.05,0.01	0.034
3680	gene:Solyc04g007280.2	NA	4	+	995893	996111	995893	995978	996061	996111	3680	5,4,1	126,80,51	3,4,7	36,74,90	232	149	3.197736636952269e-11	5.19394074181e-10	0.025,0.031,0.012	0.051,0.034,0.048	-0.022
2759	gene:Solyc06g084230.2	NA	6	-	49413909	49414141	49413909	49413967	49414068	49414141	2759	39,19,5	0,2,0	8,15,26	0,4,0	250	149	3.3820319564067923e-11	5.47000677017e-10	1.0,0.85,1.0	1.0,0.691,1.0	0.053
786	gene:Solyc03g123790.2	NA	3	-	70521860	70522059	70521860	70521889	70521982	70522059	786	6,2,1	233,160,73	6,3,4	95,134,146	242	149	4.126447520469705e-11	6.64584396018e-10	0.016,0.008,0.008	0.037,0.014,0.017	-0.012
3605	gene:Solyc02g092010.2	NA	2	-	53226890	53227102	53226890	53226947	53227050	53227102	3605	22,12,7	249,119,139	1,6,7	188,185,201	252	149	4.481660181637267e-11	7.18760374509e-10	0.05,0.056,0.029	0.003,0.019,0.02	0.031
1818	gene:Solyc04g008290.2	NA	4	+	1979290	1979503	1979290	1979351	1979432	1979503	1818	46,46,19	490,344,294	27,39,41	336,468,542	230	149	5.064977158732871e-11	8.08912879284e-10	0.057,0.08,0.04	0.049,0.051,0.047	0.01
833	gene:Solyc01g005830.2	NA	1	+	565442	565714	565442	565561	565645	565714	833	98,47,4	7,5,0	12,45,26	0,0,5	233	149	5.1033433752310946e-11	8.11644235969e-10	0.9,0.857,1.0	1.0,1.0,0.769	-0.004
1045	gene:Solyc01g058270.2	NA	1	+	65884858	65885104	65884858	65884941	65885015	65885104	1045	3,2,6	51,26,13	0,2,4	20,25,32	223	149	6.08291141976085e-11	9.63422111586e-10	0.038,0.049,0.236	0.0,0.051,0.077	0.065
3728	gene:Solyc08g078370.2	NA	8	-	62198914	62199156	62198914	62199004	62199095	62199156	3728	18,10,3	19,11,5	10,8,9	5,5,9	240	149	6.708795640611822e-11	1.05816003968e-09	0.37,0.361,0.271	0.554,0.498,0.383	-0.144
2077	gene:Solyc08g079570.2	NA	8	-	63069111	63069332	63069111	63069144	63069237	63069332	2077	18,6,4	232,70,127	19,10,5	95,135,144	242	149	6.74432268964031e-11	1.05938599615e-09	0.046,0.05,0.019	0.11,0.044,0.021	-0.02
1229	gene:Solyc04g077920.2	NA	4	+	62781999	62782230	62781999	62782050	62782140	62782230	1229	242,55,26	269,97,43	28,54,50	71,59,83	239	149	7.595356487608236e-11	1.18817523415e-09	0.359,0.261,0.274	0.197,0.363,0.273	0.02
2930	gene:Solyc09g057920.2	NA	9	+	52258223	52258453	52258223	52258264	52258393	52258453	2930	6,1,0	1,0,0	2,3,7	2,0,3	278	149	7.640481048651477e-11	1.19035576174e-09	0.763,1.0,NA	0.349,1.0,0.556	0.246
266	gene:Solyc08g005990.2	NA	8	-	756472	756671	756472	756538	756632	756671	266	13,8,2	247,84,33	1,0,1	31,75,59	243	149	8.666950398625016e-11	1.34478657201e-09	0.031,0.055,0.036	0.019,0.0,0.01	0.031
1388	gene:Solyc06g008520.2	NA	6	+	2409591	2409779	2409591	2409641	2409719	2409779	1388	8,3,4	349,91,64	0,4,19	84,180,184	227	149	1.0032596033966865e-10	1.55038133853e-09	0.015,0.021,0.039	0.0,0.014,0.063	-0.001
2489	gene:Solyc03g083410.2	NA	3	+	53287033	53287265	53287033	53287090	53287176	53287265	2489	1,2,0	103,60,55	0,2,25	72,66,47	235	149	1.0648425285405512e-10	1.63891287558e-09	0.006,0.021,0.0	0.0,0.019,0.252	-0.081
3475	gene:Solyc08g006460.2	NA	8	+	1063260	1063483	1063260	1063304	1063384	1063483	3475	7,7,7	314,209,209	7,20,21	307,446,502	229	149	1.193687277090757e-10	1.82984109906e-09	0.014,0.021,0.021	0.015,0.028,0.026	-0.004
1132	gene:Solyc12g019750.1	NA	12	-	11308294	11308443	11308294	11308308	11308398	11308443	1132	6,4,2	387,186,143	8,2,11	191,244,344	239	149	1.1995074799390562e-10	1.83140802037e-09	0.01,0.013,0.009	0.025,0.005,0.02	-0.006
2092	gene:Solyc02g090860.2	NA	2	-	52333319	52333544	52333319	52333331	52333479	52333544	2092	56,41,20	19,9,0	33,60,30	6,8,4	297	149	1.2504885351110143e-10	1.90163933806e-09	0.597,0.696,1.0	0.734,0.79,0.79	-0.007
476	gene:Solyc12g098640.1	NA	12	-	66084404	66084612	66084404	66084451	66084528	66084612	476	10,3,1	0,3,0	2,11,5	0,2,0	226	149	1.3050556769548434e-10	1.9767450472e-09	1.0,0.397,1.0	1.0,0.784,1.0	-0.129
2460	gene:Solyc01g110410.2	NA	1	-	97118132	97118283	97118132	97118169	97118258	97118283	2460	28,5,4	893,417,274	6,6,10	296,575,634	238	149	1.4934135545755978e-10	2.25310653669e-09	0.019,0.007,0.009	0.013,0.006,0.01	0.002
264	gene:Solyc08g083250.2	NA	8	+	65763605	65763845	65763605	65763697	65763771	65763845	264	25,23,15	64,51,21	4,17,29	38,45,57	223	149	1.6599112118565273e-10	2.49444137624e-09	0.207,0.232,0.323	0.066,0.202,0.254	0.08
1015	gene:Solyc04g015050.2	NA	4	+	5253847	5254077	5253847	5253894	5253969	5254077	1015	14,4,1	396,200,104	4,9,8	131,196,183	224	149	1.8720281036440384e-10	2.80216912612e-09	0.023,0.013,0.006	0.02,0.03,0.028	-0.012
687	gene:Solyc03g118480.2	NA	3	+	67337997	67338223	67337997	67338077	67338167	67338223	687	13,2,0	167,81,154	3,3,3	110,132,139	239	149	1.9252593704754945e-10	2.87059180356e-09	0.046,0.015,0.0	0.017,0.014,0.013	0.006
3048	gene:Solyc12g013580.1	NA	12	+	4422853	4423064	4422853	4422917	4423014	4423064	3048	8,0,2	30,6,8	0,10,10	19,17,22	246	149	1.985161714233247e-10	2.94838998569e-09	0.139,0.0,0.132	0.0,0.263,0.216	-0.069
3831	gene:Solyc10g054080.1	NA	10	-	54560615	54560857	54560615	54560669	54560750	54560857	3831	8,0,3	8,13,7	0,2,1	4,1,0	230	149	2.3459734104909713e-10	3.4707676387e-09	0.393,0.0,0.217	0.0,0.564,1.0	-0.318
3542	gene:Solyc10g080770.1	NA	10	+	61973653	61973871	61973653	61973731	61973847	61973871	3542	76,19,25	3,2,3	19,36,35	0,0,1	265	149	2.4596696863749966e-10	3.6249263293e-09	0.934,0.842,0.824	1.0,1.0,0.952	-0.117
6	gene:Solyc02g070860.2	NA	2	+	40466762	40466985	40466762	40466830	40466909	40466985	6	4,3,1	75,20,14	2,5,3	15,32,26	228	149	2.601416811447358e-10	3.81907998819e-09	0.034,0.089,0.045	0.08,0.093,0.07	-0.025
1459	gene:Solyc03g119280.2	NA	3	-	67917409	67917626	67917409	67917498	67917593	67917626	1459	1,0,3	5,4,0	0,0,2	1,2,9	244	149	2.8479265786516556e-10	4.16495622633e-09	0.109,0.0,1.0	0.0,0.0,0.119	0.33
2990	gene:Solyc11g044280.1	NA	11	+	33135757	33135994	33135757	33135876	33135940	33135994	2990	6,4,1	130,53,28	2,3,0	41,48,51	213	149	4.0790260499543425e-10	5.94261161553e-09	0.031,0.05,0.024	0.033,0.042,0.0	0.01
4011	gene:Solyc03g034250.2	NA	3	-	5936184	5936432	5936184	5936249	5936351	5936432	4011	24,21,4	174,46,27	7,20,16	28,68,58	251	149	4.6253655115636073e-10	6.71293542116e-09	0.076,0.213,0.081	0.129,0.149,0.141	-0.016
3595	gene:Solyc07g006350.2	NA	7	-	1169481	1169673	1169481	1169528	1169620	1169673	3595	10,3,7	136,100,112	7,12,9	100,124,122	241	149	5.891141600103967e-10	8.51760889682e-09	0.043,0.018,0.037	0.041,0.056,0.044	-0.014
2358	gene:Solyc11g005340.1	NA	11	-	270576	270816	270576	270621	270724	270816	2358	16,7,3	83,12,11	4,2,1	10,23,12	252	149	6.028935542335589e-10	8.68394225098e-09	0.102,0.256,0.139	0.191,0.049,0.047	0.07
3703	gene:Solyc02g080060.1	NA	2	-	44379088	44379420	44379088	44379232	44379330	44379420	3703	73,55,39	2,0,1	11,53,54	5,0,1	247	149	6.322183638892351e-10	9.07209584573e-09	0.957,1.0,0.959	0.57,1.0,0.97	0.125
2855	gene:Solyc10g080150.1	NA	10	-	61528338	61528547	61528338	61528428	61528499	61528547	2855	0,2,0	4,1,0	0,1,0	2,3,0	220	149	8.121611567833436e-10	1.16105585597e-08	0.0,0.575,NA	0.0,0.184,NA	0.195
2187	gene:Solyc10g076870.1	NA	10	-	59852569	59852817	59852569	59852649	59852755	59852817	2187	6,4,2	0,0,0	1,2,2	0,8,0	255	149	1.0644533184688712e-09	1.51605161067e-08	1.0,1.0,1.0	1.0,0.127,1.0	0.291
439	gene:Solyc01g098500.2	NA	1	+	89008538	89008768	89008538	89008614	89008699	89008768	439	29,21,11	164,104,76	10,22,10	76,92,139	234	149	1.1042932184655012e-09	1.56694692003e-08	0.101,0.114,0.084	0.077,0.132,0.044	0.015
3045	gene:Solyc06g034160.2	NA	6	+	23727789	23728022	23727789	23727863	23727970	23728022	3045	19,22,38	377,290,390	39,34,31	349,400,398	256	149	1.3079911401662394e-09	1.84911191926e-08	0.028,0.042,0.054	0.061,0.047,0.043	-0.009
1311	gene:Solyc03g063880.2	NA	3	-	36633795	36634134	36633795	36633861	36633966	36634134	1311	306,190,126	14,5,0	109,235,214	8,11,5	254	149	1.3759465866569468e-09	1.93800299678e-08	0.928,0.957,1.0	0.889,0.926,0.962	0.036
1714	gene:Solyc06g068710.2	NA	6	-	42594619	42594850	42594619	42594648	42594751	42594850	1714	20,10,16	444,240,222	11,5,4	223,286,407	252	149	1.3951716802432673e-09	1.95785672922e-08	0.026,0.024,0.041	0.028,0.01,0.006	0.016
3280	gene:Solyc08g063070.2	NA	8	+	52631381	52631619	52631381	52631440	52631525	52631619	3280	45,30,48	6,8,0	41,24,39	3,0,5	234	149	1.6159344467212552e-09	2.25934863851e-08	0.827,0.705,1.0	0.897,1.0,0.832	-0.066
2400	gene:Solyc01g096070.2	NA	1	+	87181584	87181820	87181584	87181676	87181763	87181820	2400	8,0,4	121,96,89	0,5,3	82,150,97	236	149	1.7515589914012216e-09	2.44003674094e-08	0.04,0.0,0.028	0.0,0.021,0.019	0.009
2273	gene:Solyc09g074420.2	NA	9	+	66230547	66230761	66230547	66230651	66230726	66230761	2273	2,3,0	11,10,5	0,2,0	11,11,14	224	149	1.9548936110902313e-09	2.71339233219e-08	0.108,0.166,0.0	0.0,0.108,0.0	0.055
1217	gene:Solyc01g102660.2	NA	1	+	91407698	91407932	91407698	91407775	91407880	91407932	1217	57,25,11	7,5,0	19,36,32	0,3,0	254	149	2.3388175512878425e-09	3.23451688162e-08	0.827,0.746,1.0	1.0,0.876,1.0	-0.101
1282	gene:Solyc04g049710.2	NA	4	-	43144919	43145099	43144919	43145018	43145078	43145099	1282	9,5,2	0,2,0	0,4,2	0,0,3	209	149	2.3598872929858837e-09	3.25187357304e-08	1.0,0.641,1.0	NA,1.0,0.322	0.219
2611	gene:Solyc02g093480.2	NA	2	-	54336253	54336455	54336253	54336289	54336365	54336455	2611	13,4,4	239,183,251	7,4,5	213,270,275	225	149	2.4710835547643548e-09	3.39285105343e-08	0.035,0.014,0.01	0.021,0.01,0.012	0.005
1685	gene:Solyc01g100740.2	NA	1	+	90702934	90703182	90702934	90702999	90703097	90703182	1685	2,2,0	0,0,0	0,0,1	1,2,0	247	149	2.84087106980292e-09	3.88659672883e-08	1.0,1.0,NA	0.0,0.0,1.0	0.667
1155	gene:Solyc07g043270.2	NA	7	-	56936359	56936578	56936359	56936432	56936496	56936578	1155	3,1,3	0,0,0	0,0,0	2,1,0	213	149	2.9414484840620105e-09	4.00982459417e-08	1.0,1.0,1.0	0.0,0.0,NA	1.0
3082	gene:Solyc10g049280.1	NA	10	-	44854407	44854640	44854407	44854472	44854569	44854640	3082	9,2,5	135,40,41	2,6,1	23,84,70	246	149	3.022894468639645e-09	4.10618796683e-08	0.039,0.029,0.069	0.05,0.041,0.009	0.012
3781	gene:Solyc02g081640.2	NA	2	+	45513653	45513833	45513653	45513686	45513784	45513833	3781	1,3,1	0,0,0	1,2,2	2,4,2	247	149	3.3234251457462296e-09	4.49840914231e-08	1.0,1.0,1.0	0.232,0.232,0.376	0.72
1291	gene:Solyc01g081050.2	NA	1	+	80378905	80379141	80378905	80378950	80379015	80379141	1291	5,2,2	9,3,5	10,6,9	2,5,11	214	149	3.412364737321152e-09	4.60247215631e-08	0.279,0.317,0.218	0.777,0.455,0.363	-0.26
1486	gene:Solyc10g080100.1	NA	10	-	61489245	61489481	61489245	61489314	61489388	61489481	1486	8,7,6	93,73,83	2,6,3	82,102,128	223	149	3.5929455656195675e-09	4.82179346676e-08	0.054,0.06,0.046	0.016,0.038,0.015	0.03
3100	gene:Solyc02g070510.2	NA	2	+	40237581	40237816	40237581	40237622	40237762	40237816	3100	209,73,87	11,7,3	89,119,127	0,1,5	289	149	3.600238768736577e-09	4.82179346676e-08	0.907,0.843,0.937	1.0,0.984,0.929	-0.075
121	gene:Solyc02g090910.2	NA	2	-	52393046	52393255	52393046	52393136	52393218	52393255	121	10,3,6	508,359,350	11,8,15	283,463,627	231	149	3.6639552444817e-09	4.88997103783e-08	0.013,0.005,0.011	0.024,0.011,0.015	-0.007
273	gene:Solyc07g064080.2	NA	7	+	66369229	66369466	66369229	66369247	66369398	66369466	273	2,1,0	31,11,18	1,3,3	7,31,9	300	149	4.310434861040396e-09	5.73272817582e-08	0.031,0.043,0.0	0.066,0.046,0.142	-0.06
755	gene:Solyc12g062480.1	NA	12	-	33327638	33327869	33327638	33327716	33327796	33327869	755	4,0,0	11,11,6	2,0,1	13,30,29	229	149	4.488926405086704e-09	5.94938614174e-08	0.191,0.0,0.0	0.091,0.0,0.022	0.026
1675	gene:Solyc10g017850.2	NA	10	+	6148523	6148728	6148523	6148604	6148690	6148728	1675	10,4,2	511,199,86	3,8,7	110,266,213	235	149	4.847379987300562e-09	6.40223163029e-08	0.012,0.013,0.015	0.017,0.019,0.02	-0.005
1041	gene:Solyc01g094030.2	NA	1	-	85599846	85600034	85599846	85599864	85599953	85600034	1041	11,15,10	207,115,146	10,16,18	111,125,153	238	149	5.441729425961079e-09	7.16244179962e-08	0.032,0.075,0.041	0.053,0.074,0.069	-0.016
1576	gene:Solyc02g014720.2	NA	2	+	17970447	17970648	17970447	17970478	17970576	17970648	1576	23,19,30	4,0,0	34,32,49	5,3,2	247	149	6.085466946110696e-09	7.9822087056e-08	0.776,1.0,1.0	0.804,0.865,0.937	0.057
3151	gene:Solyc09g059270.2	NA	9	+	54161048	54161431	54161048	54161287	54161362	54161431	3151	1776,709,545	0,58,0	632,1320,1384	0,0,0	224	149	6.169395070846588e-09	8.06458252925e-08	1.0,0.89,1.0	1.0,1.0,1.0	-0.037
961	gene:Solyc12g014090.1	NA	12	-	4907891	4908070	4907891	4907943	4908029	4908070	961	13,8,2	8,3,2	4,18,4	0,0,0	235	149	6.912441141361776e-09	9.0050470432e-08	0.507,0.628,0.388	1.0,1.0,1.0	-0.492
1443	gene:Solyc02g005180.2	NA	2	+	7140216	7140400	7140216	7140269	7140358	7140400	1443	9,16,1	11,2,0	2,2,10	0,4,8	238	149	7.454201493527156e-09	9.67778472816e-08	0.339,0.834,1.0	1.0,0.238,0.439	0.165
1711	gene:Solyc03g083420.2	NA	3	+	53292706	53292939	53292706	53292794	53292866	53292939	1711	24,9,4	39,29,14	23,17,11	14,35,37	221	149	7.8961164129338e-09	1.02167716434e-07	0.293,0.173,0.162	0.526,0.247,0.167	-0.104
3591	gene:Solyc01g067100.2	NA	1	-	75467872	75468089	75467872	75467919	75468015	75468089	3591	0,2,0	2,2,2	0,5,0	0,2,8	245	149	9.220937772233286e-09	1.18906484718e-07	0.0,0.378,0.0	NA,0.603,0.0	-0.175
2215	gene:Solyc10g086190.1	NA	10	+	65107187	65107430	65107187	65107277	65107359	65107430	2215	115,35,35	1402,624,224	16,38,55	206,508,365	231	149	9.659680470494424e-09	1.24144782343e-07	0.05,0.035,0.092	0.048,0.046,0.089	-0.002
2858	gene:Solyc02g084770.2	NA	2	-	47868201	47868381	47868201	47868230	47868360	47868381	2858	3,4,2	95,37,52	6,4,6	63,89,74	279	149	1.0080934285333183e-08	1.29123913312e-07	0.017,0.055,0.02	0.048,0.023,0.042	-0.007
3230	gene:Solyc12g010860.1	TFT8	12	-	3781556	3781700	3781556	3781559	3781649	3781700	3230	10,9,7	611,202,403	7,15,9	313,357,383	239	149	1.2051779645706102e-08	1.53851648521e-07	0.01,0.027,0.011	0.014,0.026,0.014	-0.002
1644	gene:Solyc06g072580.2	NA	6	-	44764199	44764349	44764199	44764263	44764344	44764349	1644	28,3,7	795,292,405	16,23,43	399,473,606	230	149	1.2272015273126406e-08	1.56140940992e-07	0.022,0.007,0.011	0.025,0.031,0.044	-0.02
3380	gene:Solyc11g072940.1	NA	11	+	56101099	56101314	56101099	56101152	56101233	56101314	3380	5,0,3	209,99,87	0,12,29	82,117,130	230	149	1.5295779421210707e-08	1.93966744355e-07	0.015,0.0,0.022	0.0,0.062,0.126	-0.05
3203	gene:Solyc07g064910.2	NA	7	+	66885015	66885235	66885015	66885052	66885167	66885235	3203	5,0,0	2,5,0	1,4,5	0,0,0	264	149	1.7033571462993752e-08	2.15288550577e-07	0.585,0.0,NA	1.0,1.0,1.0	-0.708
831	gene:Solyc08g081430.2	NA	8	+	64503039	64503230	64503039	64503094	64503181	64503230	831	4,2,0	127,43,37	4,4,2	16,54,36	236	149	1.7718372436680778e-08	2.23204711521e-07	0.019,0.029,0.0	0.136,0.045,0.034	-0.056
2452	gene:Solyc06g084550.2	NA	6	-	49635561	49635687	49635561	49635595	49635674	49635687	2452	21,8,1	235,87,55	0,7,6	93,151,133	228	149	1.8239615797859098e-08	2.29015175988e-07	0.055,0.057,0.012	0.0,0.029,0.029	0.022
3729	gene:Solyc08g078370.2	NA	8	-	62198914	62199156	62198914	62199000	62199095	62199156	3729	18,10,3	0,0,2	10,8,9	0,1,2	244	149	1.9035039681751425e-08	2.3821884087e-07	1.0,1.0,0.478	1.0,0.83,0.733	-0.028
2793	gene:Solyc01g090230.2	NA	1	-	83891454	83891677	83891454	83891556	83891663	83891677	2793	12,2,2	0,3,4	3,2,10	0,0,2	256	149	2.0154804864465796e-08	2.51408137803e-07	1.0,0.28,0.225	1.0,1.0,0.744	-0.413
900	gene:Solyc01g109930.2	NA	1	+	96763307	96763525	96763307	96763402	96763483	96763525	900	6,1,0	181,65,77	5,1,3	53,75,105	230	149	2.093386466051437e-08	2.6027544433e-07	0.021,0.01,0.0	0.058,0.009,0.018	-0.018
3371	gene:Solyc11g070020.1	NA	11	-	54587552	54587787	54587552	54587615	54587716	54587787	3371	1,1,0	89,19,38	2,1,3	17,26,53	250	149	2.1288392782903128e-08	2.6382401056e-07	0.007,0.03,0.0	0.066,0.022,0.033	-0.028
2234	gene:Solyc07g063880.2	NA	7	-	66233064	66233264	66233064	66233167	66233239	66233264	2234	15,10,11	242,146,163	20,17,21	164,177,273	221	149	2.204317444509169e-08	2.72021456046e-07	0.04,0.044,0.044	0.076,0.061,0.049	-0.019
243	gene:Solyc07g018100.2	NA	7	-	9177935	9178166	9177935	9178003	9178077	9178166	243	2,4,0	51,49,9	0,2,0	12,40,28	223	149	2.2092389671008362e-08	2.72021456046e-07	0.026,0.052,0.0	0.0,0.032,0.0	0.015
3644	gene:Solyc10g085130.1	NA	10	-	64422490	64422695	64422490	64422557	64422638	64422695	3644	6,6,7	42,20,20	4,7,7	36,41,39	230	149	2.3053001015153477e-08	2.82936671623e-07	0.085,0.163,0.185	0.067,0.1,0.104	0.054
3416	gene:Solyc01g081330.2	NA	1	-	80565157	80565393	80565157	80565277	80565372	80565393	3416	1,3,0	27,18,0	0,2,5	8,27,24	244	149	2.3619919902644958e-08	2.8896549445e-07	0.022,0.092,NA	0.0,0.043,0.113	0.005
3142	gene:Solyc05g006170.2	NA	5	-	851886	852106	851886	851911	852046	852106	3142	20,4,1	125,63,39	1,2,3	64,75,84	284	149	2.4045754480176182e-08	2.93235287063e-07	0.077,0.032,0.013	0.008,0.014,0.018	0.027
3736	gene:Solyc08g066870.2	NA	8	-	55745145	55745346	55745145	55745205	55745284	55745346	3736	19,11,9	372,250,188	10,7,14	173,280,394	228	149	2.4403240322399805e-08	2.96647032836e-07	0.032,0.028,0.03	0.036,0.016,0.023	0.005
326	gene:Solyc03g007760.2	NA	3	-	2285304	2285547	2285304	2285405	2285483	2285547	326	17,41,6	299,210,160	10,16,22	145,273,297	227	149	2.4815497051280864e-08	3.00700800777e-07	0.036,0.114,0.024	0.043,0.037,0.046	0.016
2904	gene:Solyc12g095880.1	NA	12	-	64987268	64987420	64987268	64987298	64987371	64987420	2904	27,13,3	377,171,114	5,9,13	122,220,197	222	149	2.503914125968843e-08	3.02450639836e-07	0.046,0.049,0.017	0.027,0.027,0.042	0.005
2521	gene:Solyc09g008520.2	NA	9	-	2007629	2007833	2007629	2007660	2007773	2007833	2521	10,1,2	24,16,8	7,7,8	15,20,21	262	149	2.6458846918417495e-08	3.18591226144e-07	0.192,0.034,0.124	0.21,0.166,0.178	-0.068
129	gene:Solyc11g007960.1	NA	11	+	2182038	2182275	2182038	2182102	2182208	2182275	129	4,3,0	235,79,47	3,2,5	49,100,108	255	149	2.695075647851021e-08	3.23493828549e-07	0.01,0.022,0.0	0.035,0.012,0.026	-0.014
3564	gene:Solyc09g075010.2	NA	9	-	66793219	66793385	66793219	66793282	66793357	66793385	3564	649,506,633	43,0,0	561,834,867	0,0,2	224	149	3.255486165455055e-08	3.89535758418e-07	0.909,1.0,1.0	1.0,1.0,0.997	-0.029
3546	gene:Solyc10g080460.1	NA	10	-	61727711	61727950	61727711	61727800	61727875	61727950	3546	24,13,7	153,83,62	17,31,34	58,122,108	224	149	3.302114192021668e-08	3.93880308467e-07	0.094,0.094,0.07	0.163,0.145,0.173	-0.074
1190	gene:Solyc08g065360.2	NA	8	+	53282362	53282568	53282362	53282424	53282511	53282568	1190	10,5,5	5,3,2	2,11,17	0,0,0	236	149	3.5444212516511795e-08	4.21465916435e-07	0.558,0.513,0.612	1.0,1.0,1.0	-0.439
2384	gene:Solyc03g115150.2	NA	3	-	64941502	64941725	64941502	64941560	64941648	64941725	2384	9,7,13	12,9,2	14,11,11	5,5,9	237	149	3.77602175366073e-08	4.47611025892e-07	0.32,0.328,0.803	0.638,0.58,0.435	-0.067
998	gene:Solyc07g043310.2	NA	7	+	56994206	56994426	56994206	56994245	56994334	56994426	998	15,5,6	370,161,109	2,9,5	110,193,223	238	149	4.8592375176781076e-08	5.7423249551e-07	0.025,0.019,0.033	0.011,0.028,0.014	0.008
1799	gene:Solyc03g116640.2	NA	3	+	65969627	65969797	65969627	65969634	65969703	65969797	1799	4,2,1	0,0,0	2,10,4	0,5,4	218	149	5.388680369432022e-08	6.34833116362e-07	1.0,1.0,1.0	1.0,0.578,0.406	0.339
3515	gene:Solyc07g043260.2	NA	7	-	56921996	56922178	56921996	56922038	56922115	56922178	3515	39,16,9	106,25,40	13,12,44	34,40,69	226	149	6.034932004089972e-08	7.08779552603e-07	0.195,0.297,0.129	0.201,0.165,0.296	-0.014
3234	gene:Solyc05g052800.2	NA	5	-	62985523	62985745	62985523	62985557	62985650	62985745	3234	143,130,233	5038,3745,7076	226,296,304	7074,7663,8473	242	149	6.099870615375844e-08	7.14208777267e-07	0.017,0.021,0.02	0.019,0.023,0.022	-0.002
3168	gene:Solyc12g010060.1	NA	12	-	3203777	3204014	3203777	3203875	3203973	3204014	3168	360,131,225	15,3,6	181,232,259	7,11,12	247	149	6.23018621853396e-08	7.27236109974e-07	0.935,0.963,0.958	0.94,0.927,0.929	0.02
2736	gene:Solyc01g106570.2	NA	1	-	94398386	94398786	94398386	94398464	94398594	94398786	2736	160,71,2	3,5,4	22,74,11	0,22,4	279	149	6.310264598303478e-08	7.34337804016e-07	0.966,0.883,0.211	1.0,0.642,0.595	-0.059
431	gene:Solyc12g095890.1	NA	12	+	65000599	65000828	65000599	65000697	65000765	65000828	431	83,59,62	24,17,26	87,101,74	24,43,43	217	149	6.611872707742309e-08	7.67097815363e-07	0.704,0.704,0.621	0.713,0.617,0.542	0.052
692	gene:Solyc02g082820.2	NA	2	+	46471785	46472022	46471785	46471840	46471930	46472022	692	4,3,1	86,31,11	0,3,1	18,38,25	239	149	7.390108440039263e-08	8.54789209565e-07	0.028,0.057,0.054	0.0,0.047,0.024	0.023
2591	gene:Solyc04g016070.2	NA	4	-	6741970	6742192	6741970	6742012	6742151	6742192	2591	6,1,4	207,82,151	5,6,9	163,154,276	288	149	7.649172168833378e-08	8.82081273971e-07	0.015,0.006,0.014	0.016,0.02,0.017	-0.006
178	gene:Solyc01g111520.2	NA	1	-	97748731	97748977	97748731	97748792	97748878	97748977	178	10,9,17	598,288,220	12,25,17	192,418,464	235	149	8.147573719843414e-08	9.36725568935e-07	0.01,0.019,0.047	0.038,0.037,0.023	-0.007
2942	gene:Solyc09g014760.2	NA	9	-	6844341	6844522	6844341	6844407	6844502	6844522	2942	8,2,2	237,73,62	2,3,1	74,137,122	244	149	9.693183605737555e-08	1.11107753223e-06	0.02,0.016,0.019	0.016,0.013,0.005	0.007
1874	gene:Solyc09g014610.2	NA	9	-	6260401	6260815	6260401	6260564	6260691	6260815	1874	52,61,25	10,4,8	49,49,88	5,11,5	276	149	9.85357863897156e-08	1.12608112769e-06	0.737,0.892,0.628	0.841,0.706,0.905	-0.065
953	gene:Solyc09g065950.2	NA	9	-	64227927	64228173	64227927	64228005	64228086	64228173	953	13,4,4	2,1,0	4,10,5	0,0,5	230	149	1.165113966764722e-07	1.32753433168e-06	0.808,0.722,1.0	1.0,1.0,0.393	0.046
3779	gene:Solyc09g007280.2	NA	9	+	876593	876770	876593	876662	876752	876770	3779	9,4,0	150,114,112	1,1,4	104,171,135	239	149	1.1859921449246558e-07	1.34730119559e-06	0.036,0.021,0.0	0.006,0.004,0.018	0.01
1886	gene:Solyc04g049010.2	NA	4	-	39180339	39180577	39180339	39180410	39180503	39180577	1886	6,4,4	4,2,0	0,0,0	0,2,2	242	149	1.2247817411793795e-07	1.38723795433e-06	0.48,0.552,1.0	NA,0.0,0.0	0.677
2222	gene:Solyc05g013660.2	NA	5	-	6959818	6960056	6959818	6959891	6960002	6960056	2222	18,11,16	305,91,135	10,7,13	98,133,210	260	149	1.3173857497268415e-07	1.48771047536e-06	0.033,0.065,0.064	0.055,0.029,0.034	0.015
201	gene:Solyc09g066470.2	NA	9	-	64890993	64891193	64890993	64891080	64891169	64891193	201	58,29,2	28,5,7	19,30,28	3,14,6	238	149	1.3732589881496383e-07	1.5462329079e-06	0.565,0.784,0.152	0.799,0.573,0.745	-0.205
791	gene:Solyc05g056230.2	NA	5	-	65588344	65588550	65588344	65588360	65588463	65588550	791	98,53,38	0,0,0	30,52,42	0,5,9	252	149	1.434811254150622e-07	1.61078663444e-06	1.0,1.0,1.0	1.0,0.86,0.734	0.135
4018	gene:Solyc09g065660.2	NA	9	+	63878116	63878330	63878116	63878181	63878273	63878330	4018	63,15,3	43,9,10	3,11,12	8,12,10	241	149	1.4422411976603602e-07	1.61437966319e-06	0.475,0.507,0.156	0.188,0.362,0.426	0.054
369	gene:Solyc06g068030.2	NA	6	-	42164036	42164280	42164036	42164095	42164193	42164280	369	4,5,0	5,3,9	2,2,2	1,6,19	247	149	1.8397613047578052e-07	2.05332423984e-06	0.326,0.501,0.0	0.547,0.167,0.06	0.018
2712	gene:Solyc04g081200.2	NA	4	+	65199475	65199711	65199475	65199591	65199686	65199711	2712	12,10,4	2,0,2	3,9,19	0,3,0	244	149	1.8755405471545204e-07	2.08151944421e-06	0.786,1.0,0.55	1.0,0.647,1.0	-0.104
760	gene:Solyc03g097900.2	NA	3	-	60284764	60285005	60284764	60284862	60284950	60285005	760	6,3,9	6,0,2	2,5,4	0,0,0	237	149	1.8759305444269337e-07	2.08151944421e-06	0.386,1.0,0.739	1.0,1.0,1.0	-0.292
2716	gene:Solyc01g102700.2	NA	1	+	91436092	91436337	91436092	91436183	91436268	91436337	2716	2,1,5	198,154,109	5,12,5	137,218,200	234	149	1.8918894946317105e-07	2.09314266696e-06	0.006,0.004,0.028	0.023,0.034,0.016	-0.012
2948	gene:Solyc03g093510.2	NA	3	+	54860530	54860766	54860530	54860574	54860645	54860766	2948	14,12,18	304,274,385	12,8,21	353,385,400	220	149	2.02184476495746e-07	2.23045707163e-06	0.03,0.029,0.031	0.023,0.014,0.034	0.006
2887	gene:Solyc02g062620.2	NA	2	-	34362386	34362622	34362386	34362420	34362495	34362622	2887	19,12,7	703,355,418	5,10,13	498,596,598	224	149	2.0861993416853578e-07	2.29481927585e-06	0.018,0.022,0.011	0.007,0.011,0.014	0.006
3314	gene:Solyc05g056550.2	NA	5	+	65813686	65813931	65813686	65813765	65813865	65813931	3314	168,94,71	21,5,0	74,76,99	1,5,4	249	149	2.1046259481497877e-07	2.30843598968e-06	0.827,0.918,1.0	0.978,0.901,0.937	-0.024
2566	gene:Solyc12g019620.1	NA	12	+	10934190	10934428	10934190	10934286	10934374	10934428	2566	0,1,0	14,36,0	0,2,0	14,20,22	237	149	2.3219831837726894e-07	2.53954435887e-06	0.0,0.017,NA	0.0,0.059,0.0	-0.011
421	gene:Solyc10g085550.1	NA	10	+	64673550	64673787	64673550	64673633	64673706	64673787	421	11,26,2	475,255,161	0,5,5	166,230,232	222	149	2.3314240129317876e-07	2.54258441639e-06	0.015,0.064,0.008	0.0,0.014,0.014	0.02
2094	gene:Solyc02g090860.2	NA	2	-	52333102	52333326	52333102	52333141	52333293	52333326	2094	9,11,1	235,98,49	4,10,9	54,118,123	301	149	2.39349876298889e-07	2.60284466619e-06	0.019,0.053,0.01	0.035,0.04,0.035	-0.009
1963	gene:Solyc03g121640.2	NA	3	+	69740617	69740837	69740617	69740678	69740787	69740837	1963	75,38,36	2,2,7	25,47,81	4,7,5	258	149	2.6363790560246756e-07	2.85882353888e-06	0.956,0.916,0.748	0.783,0.795,0.903	0.046
751	gene:Solyc02g089290.2	NA	2	-	51156836	51157084	51156836	51156897	51157012	51157084	751	7,3,3	213,83,89	3,0,1	96,132,137	264	149	2.930463120020902e-07	3.16871890343e-06	0.018,0.02,0.019	0.017,0.0,0.004	0.012
951	gene:Solyc03g079950.2	NA	3	+	51868095	51868247	51868095	51868108	51868220	51868247	951	13,16,5	153,48,59	3,4,3	65,87,105	261	149	2.986279556788481e-07	3.2199517142e-06	0.046,0.16,0.046	0.026,0.026,0.016	0.061
3715	gene:Solyc04g074040.2	NA	4	+	60063377	60063554	60063377	60063442	60063511	60063554	3715	34,22,22	1477,795,422	33,66,38	693,1185,1371	218	149	3.206904905653326e-07	3.4481002887e-06	0.015,0.019,0.034	0.032,0.037,0.019	-0.007
2219	gene:Solyc03g118340.2	NA	3	-	67247232	67247436	67247232	67247309	67247404	67247436	2219	8,7,4	0,8,0	7,14,11	0,0,0	244	149	3.232180980650561e-07	3.46551539414e-06	1.0,0.348,1.0	1.0,1.0,1.0	-0.217
1347	gene:Solyc08g075890.2	NA	8	+	59980030	59980265	59980030	59980093	59980176	59980265	1347	11,1,6	3,2,0	18,14,2	1,2,0	232	149	3.3509388433515376e-07	3.58278251122e-06	0.702,0.243,1.0	0.92,0.818,1.0	-0.264
2443	gene:Solyc07g006790.2	NA	7	+	1641353	1641601	1641353	1641409	1641505	1641601	2443	20,18,6	664,447,255	7,13,7	242,449,438	245	149	3.4170041059585374e-07	3.64321359565e-06	0.018,0.024,0.014	0.017,0.017,0.01	0.004
2107	gene:Solyc02g070550.2	NA	2	+	40295165	40295405	40295165	40295207	40295302	40295405	2107	35,25,14	1646,792,475	29,39,44	714,1232,1149	244	149	3.6036671023374247e-07	3.83153128959e-06	0.013,0.019,0.018	0.024,0.019,0.023	-0.005
1560	gene:Solyc08g076100.2	NA	8	-	60146735	60146971	60146735	60146792	60146881	60146971	1560	1,5,0	171,124,103	10,2,5	123,156,148	238	149	3.744724474009305e-07	3.96327117455e-06	0.004,0.025,0.0	0.048,0.008,0.021	-0.016
3764	gene:Solyc08g076010.2	NA	8	-	60068399	60068626	60068399	60068463	60068552	60068626	3764	7,4,2	77,30,34	3,1,0	25,39,55	238	149	3.748338732025454e-07	3.96327117455e-06	0.054,0.077,0.036	0.07,0.016,0.0	0.027
3058	gene:Solyc06g073870.2	NA	6	-	45613826	45614017	45613826	45613911	45613995	45614017	3058	20,2,7	2,0,0	5,4,9	0,1,4	233	149	3.9647382295239135e-07	4.18049884588e-06	0.865,1.0,1.0	1.0,0.719,0.59	0.185
1102	gene:Solyc01g110280.2	NA	1	-	96997040	96997249	96997040	96997077	96997180	96997249	1102	1,5,4	38,26,24	0,1,0	28,39,28	252	149	4.1610773482610136e-07	4.37543587832e-06	0.015,0.102,0.09	0.0,0.015,0.0	0.064
3370	gene:Solyc02g085840.2	NA	2	-	48627353	48627599	48627353	48627473	48627557	48627599	3370	13,1,1	535,180,203	10,6,4	221,293,297	233	149	4.495720260910615e-07	4.71433083404e-06	0.015,0.004,0.003	0.028,0.013,0.009	-0.009
3186	gene:Solyc02g094420.2	NA	2	+	54948683	54948904	54948683	54948765	54948841	54948904	3186	8,6,2	178,72,52	3,0,7	60,96,103	225	149	4.541456026339609e-07	4.74924319248e-06	0.029,0.052,0.025	0.032,0.0,0.043	0.01
2367	gene:Solyc07g045170.2	NA	7	+	58273240	58273486	58273240	58273305	58273413	58273486	2367	1,1,1	38,25,25	3,1,2	20,39,30	257	149	4.63625358152246e-07	4.83513112587e-06	0.015,0.023,0.023	0.08,0.015,0.037	-0.024
3039	gene:Solyc08g008350.2	NA	8	+	2776057	2776290	2776057	2776102	2776205	2776290	3039	14,3,1	3,4,4	0,6,2	0,9,0	252	149	4.905001432595327e-07	5.10146879243e-06	0.734,0.307,0.129	NA,0.283,1.0	-0.252
1701	gene:Solyc07g008450.2	NA	7	-	3335889	3336124	3335889	3335954	3336046	3336124	1701	3,6,2	83,45,46	1,5,3	53,78,89	241	149	5.876553721395276e-07	6.09532759635e-06	0.022,0.076,0.026	0.012,0.038,0.02	0.018
1625	gene:Solyc12g062870.1	NA	12	+	35516770	35516974	35516770	35516834	35516917	35516974	1625	25,9,7	794,267,205	6,22,13	246,386,355	232	149	6.80869449757139e-07	7.04303167947e-06	0.02,0.021,0.021	0.015,0.035,0.023	-0.004
3387	gene:Solyc10g005800.2	NA	10	-	634087	634298	634087	634144	634256	634298	3387	16,28,12	0,0,0	17,24,17	11,0,0	261	149	6.967345985688604e-07	7.18766476415e-06	1.0,1.0,1.0	0.469,1.0,1.0	0.177
325	gene:Solyc06g007130.2	NA	6	-	1182707	1182889	1182707	1182786	1182863	1182889	325	20,7,8	667,212,145	7,2,3	174,270,295	226	149	7.538195585862323e-07	7.75560446125e-06	0.019,0.021,0.035	0.026,0.005,0.007	0.012
3597	gene:Solyc08g016080.2	NA	8	+	6695329	6695518	6695329	6695378	6695452	6695518	3597	4,1,2	2,1,0	6,3,2	8,2,1	223	149	7.566333843346347e-07	7.76362803227e-06	0.572,0.401,1.0	0.334,0.501,0.572	0.189
3909	gene:Solyc08g006110.2	NA	8	-	850325	850515	850325	850341	850454	850515	3909	24,10,6	716,451,249	8,11,12	321,511,573	262	149	7.958162631697392e-07	8.14378197458e-06	0.019,0.012,0.014	0.014,0.012,0.012	0.002
154	gene:Solyc11g068990.1	NA	11	+	53567074	53567306	53567074	53567139	53567213	53567306	154	39,15,12	65,25,21	16,24,15	11,32,30	223	149	8.045688743490546e-07	8.21133527644e-06	0.286,0.286,0.276	0.493,0.334,0.25	-0.076
1160	gene:Solyc03g026150.2	NA	3	+	3560827	3561021	3560827	3560892	3560976	3561021	1160	5,0,1	0,2,2	0,2,0	6,0,2	233	149	8.138957626305988e-07	8.28437366923e-06	1.0,0.0,0.242	0.0,1.0,0.0	0.081
575	gene:Solyc01g079210.2	NA	1	+	78303650	78303850	78303650	78303678	78303761	78303850	575	14,3,3	105,72,61	12,8,12	57,71,66	232	149	8.623584565241348e-07	8.75431443764e-06	0.079,0.026,0.031	0.119,0.067,0.105	-0.052
3235	gene:Solyc05g052800.2	NA	5	-	62985523	62985745	62985523	62985557	62985655	62985745	3235	143,130,233	2,0,14	226,296,304	12,19,21	247	149	8.68909542522432e-07	8.79742101806e-06	0.977,1.0,0.909	0.919,0.904,0.897	0.055
853	gene:Solyc09g092530.2	NA	9	-	71584594	71584780	71584594	71584622	71584702	71584780	853	8,1,1	294,132,96	7,5,1	78,120,138	229	149	9.116161724282317e-07	9.20539399513e-06	0.017,0.005,0.007	0.055,0.026,0.005	-0.019
1568	gene:Solyc10g083800.1	NA	10	+	63558205	63558403	63558205	63558265	63558342	63558403	1568	2,5,1	1,0,0	2,8,18	0,1,6	226	149	9.679985822884332e-07	9.74894614405e-06	0.569,1.0,1.0	1.0,0.841,0.664	0.021
3403	gene:Solyc09g059600.2	NA	9	+	54907259	54907496	54907259	54907332	54907438	54907496	3403	12,2,0	124,42,34	6,6,3	23,55,63	255	149	1.0070981651342681e-06	1.01160360429e-05	0.054,0.027,0.0	0.132,0.06,0.027	-0.046
340	gene:Solyc08g048450.2	NA	8	+	12868865	12869083	12868865	12868963	12869036	12869083	340	6,4,5	2,0,0	1,3,3	0,2,4	222	149	1.0284125789593587e-06	1.03030205089e-05	0.668,1.0,1.0	1.0,0.502,0.335	0.277
723	gene:Solyc03g025400.2	NA	3	-	2823555	2823768	2823555	2823612	2823689	2823768	723	15,6,2	13,7,2	0,5,3	4,6,1	226	149	1.1360096579747988e-06	1.13511750379e-05	0.432,0.361,0.397	0.0,0.355,0.664	0.057
2651	gene:Solyc02g092200.2	NA	2	+	53361545	53361785	53361545	53361629	53361709	53361785	2651	7,0,0	36,14,20	0,3,2	8,19,13	229	149	1.1567902109002695e-06	1.15286376893e-05	0.112,0.0,0.0	0.0,0.093,0.091	-0.024
3886	gene:Solyc02g082190.2	NA	2	+	45892829	45893068	45892829	45892880	45893011	45893068	3886	24,6,3	0,8,0	9,14,23	0,0,0	280	149	1.323938952822588e-06	1.31600911014e-05	1.0,0.285,1.0	1.0,1.0,1.0	-0.238
3577	gene:Solyc11g066350.1	NA	11	+	52094975	52095134	52094975	52094982	52095068	52095134	3577	13,8,0	100,57,32	1,4,7	26,49,64	235	149	1.3317683660594415e-06	1.32035320864e-05	0.076,0.082,0.0	0.024,0.049,0.065	0.007
2352	gene:Solyc08g081580.2	NA	8	+	64593742	64593954	64593742	64593770	64593870	64593954	2352	99,101,31	7,2,0	49,107,109	6,10,7	249	149	1.4114133160468233e-06	1.39569031797e-05	0.894,0.968,1.0	0.83,0.865,0.903	0.088
3378	gene:Solyc05g009160.2	NA	5	+	3294328	3294567	3294328	3294418	3294505	3294567	3378	15,6,4	1,1,2	1,4,1	2,0,0	236	149	1.519039299088571e-06	1.49823591851e-05	0.904,0.791,0.558	0.24,1.0,1.0	0.004
3662	gene:Solyc03g121820.2	NA	3	+	69863320	69863536	69863320	69863384	69863507	69863536	3662	27,15,19	7,8,6	23,38,46	14,11,28	272	149	1.5927125852851105e-06	1.5658735042e-05	0.679,0.507,0.634	0.474,0.654,0.474	0.073
386	gene:Solyc09g074720.1	NA	9	+	66544023	66544223	66544023	66544067	66544137	66544223	386	0,1,0	23,13,4	0,2,2	8,31,20	219	149	1.595820783689228e-06	1.5658735042e-05	0.0,0.05,0.0	0.0,0.042,0.064	-0.019
489	gene:Solyc05g007190.2	NA	5	-	1807526	1807734	1807526	1807611	1807694	1807734	489	16,2,1	80,30,16	0,1,2	26,57,50	232	149	1.7016073070056587e-06	1.66539361304e-05	0.114,0.041,0.039	0.0,0.011,0.025	0.053
2491	gene:Solyc06g068760.2	NA	6	+	42616604	42616770	42616604	42616642	42616734	42616770	2491	11,5,1	279,77,54	9,5,13	78,139,134	241	149	1.7620883652724535e-06	1.72017680057e-05	0.024,0.039,0.011	0.067,0.022,0.057	-0.024
1753	gene:Solyc05g052640.2	NA	5	-	62860039	62860268	62860039	62860114	62860205	62860268	1753	0,3,2	176,119,54	0,6,8	70,107,127	240	149	1.7988246153907461e-06	1.75155958085e-05	0.0,0.015,0.022	0.0,0.034,0.038	-0.012
276	gene:Solyc07g065030.2	NA	7	+	66968224	66968431	66968224	66968269	66968359	66968431	276	33,20,24	3,3,0	17,33,34	0,1,3	239	149	1.8210275705535003e-06	1.76866723583e-05	0.873,0.806,1.0	1.0,0.954,0.876	-0.05
1913	gene:Solyc06g062530.2	NA	6	-	39444771	39445005	39444771	39444840	39444930	39445005	1913	12,5,2	187,49,34	5,0,6	43,79,88	239	149	2.1639075323107293e-06	2.09635407381e-05	0.038,0.06,0.035	0.068,0.0,0.041	0.008
3310	gene:Solyc07g056520.2	NA	7	-	64319609	64319849	64319609	64319702	64319780	64319849	3310	0,0,1	45,21,35	2,0,4	31,37,28	227	149	2.2798400185588074e-06	2.20307578502e-05	0.0,0.0,0.018	0.041,0.0,0.086	-0.036
2908	gene:Solyc07g054500.2	NA	7	-	62813168	62813379	62813168	62813240	62813321	62813379	2908	3,14,1	65,51,44	5,2,4	35,77,74	230	149	2.372591576563604e-06	2.28691465852e-05	0.029,0.151,0.015	0.085,0.017,0.034	0.02
1934	gene:Solyc01g090170.2	NA	1	+	83807665	83807876	83807665	83807705	83807807	83807876	1934	40,19,17	541,198,229	14,13,16	180,320,338	251	149	2.39507782818478e-06	2.3027738212e-05	0.042,0.054,0.042	0.044,0.024,0.027	0.014
1280	gene:Solyc04g049710.2	NA	4	-	43144919	43145099	43144919	43144998	43145078	43145099	1280	14,5,2	3,0,10	2,7,7	0,2,0	229	149	2.4027585431639714e-06	2.30435411037e-05	0.752,1.0,0.115	1.0,0.695,1.0	-0.276
2288	gene:Solyc01g090700.2	NA	1	-	84342122	84342357	84342122	84342207	84342295	84342357	2288	43,11,2	4,3,0	3,15,5	1,5,0	237	149	2.7852709585361534e-06	2.66018258434e-05	0.871,0.697,1.0	0.654,0.654,1.0	0.087
4022	gene:Solyc09g065660.2	NA	9	+	63878116	63878330	63878116	63878177	63878273	63878330	4022	63,17,3	3,0,9	3,11,12	0,0,0	245	149	2.787720811469239e-06	2.66018258434e-05	0.927,1.0,0.169	1.0,1.0,1.0	-0.301
1281	gene:Solyc04g049710.2	NA	4	-	43144919	43145099	43144919	43145002	43145078	43145099	1281	12,5,2	193,86,76	1,5,5	115,110,113	225	149	2.842048205872176e-06	2.70526134709e-05	0.04,0.037,0.017	0.006,0.029,0.028	0.01
3129	gene:Solyc07g006320.2	NA	7	+	1143104	1143324	1143104	1143164	1143255	1143324	3129	6,4,4	87,66,67	0,2,1	58,73,101	240	149	2.946308682618203e-06	2.79752742327e-05	0.041,0.036,0.036	0.0,0.017,0.006	0.03
195	gene:Solyc10g074990.1	NA	10	-	58694659	58694906	58694659	58694755	58694832	58694906	195	18,1,7	142,57,49	0,0,2	50,75,77	226	149	3.1776582255761214e-06	3.00970755509e-05	0.077,0.011,0.086	0.0,0.0,0.017	0.052
2368	gene:Solyc01g100230.2	NA	1	-	90282396	90282639	90282396	90282487	90282568	90282639	2368	12,2,2	2,2,0	0,1,3	0,3,0	230	149	3.2734096640345397e-06	3.09272393258e-05	0.795,0.393,1.0	NA,0.178,1.0	0.14
2656	gene:Solyc02g067090.2	NA	2	+	37326453	37326671	37326453	37326546	37326629	37326671	2656	14,6,6	151,127,83	5,1,8	97,159,154	232	149	3.312513537064627e-06	3.12194177061e-05	0.056,0.029,0.044	0.032,0.004,0.032	0.02
114	gene:Solyc02g083870.2	NA	2	+	47132738	47132941	47132738	47132813	47132904	47132941	114	77,29,43	659,419,720	33,43,61	512,640,850	240	149	3.419910573625609e-06	3.21522134471e-05	0.068,0.041,0.036	0.038,0.04,0.043	0.008
3118	gene:Solyc10g006390.2	NA	10	-	1004232	1004478	1004232	1004275	1004363	1004478	3118	11,7,6	177,113,136	12,4,2	162,143,173	237	149	3.4844559843274268e-06	3.26785466638e-05	0.038,0.037,0.027	0.044,0.017,0.007	0.011
758	gene:Solyc03g083540.2	NA	3	+	53487622	53487867	53487622	53487682	53487774	53487867	758	21,2,6	3,0,0	1,8,11	0,2,6	241	149	3.801867925167733e-06	3.55679653685e-05	0.812,1.0,1.0	1.0,0.712,0.531	0.19
3413	gene:Solyc01g106740.2	NA	1	-	94480501	94480718	94480501	94480571	94480646	94480718	3413	19,6,5	2,6,9	10,2,16	2,4,19	224	149	3.819624256691228e-06	3.56467134176e-05	0.863,0.399,0.27	0.769,0.25,0.359	0.051
1582	gene:Solyc08g077990.2	NA	8	-	61873621	61873845	61873621	61873711	61873791	61873845	1582	8,2,3	24,13,3	0,0,2	8,15,5	229	149	3.885911802004417e-06	3.60997373911e-05	0.178,0.091,0.394	0.0,0.0,0.207	0.152
2025	gene:Solyc01g104950.2	NA	1	-	93272405	93272609	93272405	93272503	93272578	93272609	2025	55,29,26	727,471,547	12,24,48	429,527,575	224	149	3.887082019323608e-06	3.60997373911e-05	0.048,0.039,0.031	0.018,0.029,0.053	0.006
892	gene:Solyc03g117790.1	NA	3	-	66814067	66814230	66814067	66814116	66814192	66814230	892	3,5,2	38,20,19	1,2,0	14,13,19	225	149	4.128022870029036e-06	3.82443283857e-05	0.05,0.142,0.065	0.045,0.092,0.0	0.04
3537	gene:Solyc04g064700.2	NA	4	+	55848525	55848703	55848525	55848535	55848608	55848703	3537	32,14,19	305,239,304	35,31,37	338,345,380	222	149	4.772460073655514e-06	4.41077000028e-05	0.066,0.038,0.04	0.065,0.057,0.061	-0.013
3385	gene:Solyc10g005800.2	NA	10	-	634087	634298	634087	634165	634256	634298	3385	16,28,12	1097,823,826	17,24,17	1009,1275,1303	240	149	5.039833214169134e-06	4.64662883538e-05	0.009,0.021,0.009	0.01,0.012,0.008	0.003
1240	gene:Solyc06g005190.2	NA	6	+	204147	204360	204147	204219	204353	204360	1240	12,14,25	3,7,0	23,22,22	1,0,0	283	149	5.128464886958042e-06	4.71695192133e-05	0.678,0.513,1.0	0.924,1.0,1.0	-0.244
2150	gene:Solyc09g008490.2	NA	9	+	1981607	1981800	1981607	1981631	1981708	1981800	2150	10,4,4	0,5,2	2,5,7	0,0,0	226	149	5.1785036091173246e-06	4.75152602788e-05	1.0,0.345,0.569	1.0,1.0,1.0	-0.362
1337	gene:Solyc06g060720.2	NA	6	-	38737622	38737804	38737622	38737651	38737733	38737804	1337	152,74,65	0,4,0	49,98,129	0,6,0	231	149	5.631324492520574e-06	5.15462004507e-05	1.0,0.923,1.0	1.0,0.913,1.0	0.003
863	gene:Solyc09g091440.2	NA	9	-	70724373	70724596	70724373	70724422	70724528	70724596	863	5,1,4	1,0,0	0,0,0	0,0,2	255	149	6.181452193121247e-06	5.64464187109e-05	0.745,1.0,1.0	NA,NA,0.0	0.915
3021	gene:Solyc03g115650.2	NA	3	+	65289349	65289588	65289349	65289422	65289518	65289588	3021	253,60,136	2,0,2	169,199,229	10,4,4	245	149	6.451242650478198e-06	5.87694348374e-05	0.987,1.0,0.976	0.911,0.968,0.972	0.037
3695	gene:Solyc03g095250.2	NA	3	-	56233578	56233766	56233578	56233610	56233725	56233766	3695	7,0,2	11,19,7	2,1,0	13,22,19	264	149	6.560164262203303e-06	5.96193975925e-05	0.264,0.0,0.139	0.08,0.025,0.0	0.099
135	gene:Solyc08g029200.2	NA	8	-	37869624	37869833	37869624	37869637	37869760	37869833	135	2,2,0	80,42,42	1,5,2	49,72,65	272	149	6.867752172633723e-06	6.22665321685e-05	0.014,0.025,0.0	0.011,0.037,0.017	-0.009
2875	gene:Solyc10g086690.1	NA	10	+	65458450	65458642	65458450	65458483	65458566	65458642	2875	1,2,0	26,22,8	1,2,2	5,13,18	232	149	7.252694055530251e-06	6.56007895971e-05	0.024,0.055,0.0	0.114,0.09,0.067	-0.064
836	gene:Solyc01g005830.2	NA	1	+	565442	565714	565442	565561	565657	565714	836	101,48,9	54,29,5	14,47,31	15,27,20	245	149	7.366886148575404e-06	6.64761334022e-05	0.532,0.502,0.523	0.362,0.514,0.485	0.065
3433	gene:Solyc04g078090.2	NA	4	+	62938406	62938655	62938406	62938498	62938617	62938655	3433	2,2,10	226,124,132	1,4,10	92,112,152	268	149	8.075467357005123e-06	7.26982521266e-05	0.005,0.009,0.04	0.006,0.019,0.035	-0.002
3923	gene:Solyc02g022830.2	NA	2	+	24110573	24110788	24110573	24110632	24110722	24110788	3923	0,0,0	0,4,0	0,2,0	0,0,0	239	149	8.81533656696397e-06	7.91720933555e-05	NA,0.0,NA	NA,1.0,NA	-1.0
1971	gene:Solyc04g081410.2	NA	4	+	65400262	65400468	65400262	65400323	65400417	65400468	1971	95,31,22	3,1,5	16,36,56	2,2,1	243	149	9.029367399596902e-06	8.07145090498e-05	0.951,0.95,0.73	0.831,0.917,0.972	-0.03
3424	gene:Solyc02g066830.2	NA	2	+	36988982	36989212	36988982	36989065	36989146	36989212	3424	6,0,0	31,15,8	1,4,2	8,14,6	230	149	9.01374432124787e-06	8.07145090498e-05	0.111,0.0,0.0	0.075,0.156,0.178	-0.099
3541	gene:Solyc10g080770.1	NA	10	+	61973653	61973871	61973653	61973731	61973822	61973871	3541	26,9,6	246,161,139	8,15,13	229,218,248	240	149	9.270779024124042e-06	8.26788867642e-05	0.062,0.034,0.026	0.021,0.041,0.032	0.009
1315	gene:Solyc01g103370.2	NA	1	+	91990358	91990517	91990358	91990386	91990469	91990517	1315	133,66,64	1407,1217,991	64,76,102	1039,1309,1814	232	149	9.671830284686022e-06	8.60544899689e-05	0.057,0.034,0.04	0.038,0.036,0.035	0.007
3895	gene:Solyc02g086580.2	NA	2	+	49237515	49237760	49237515	49237533	49237677	49237760	3895	0,1,0	1,0,3	0,11,0	3,3,1	293	149	9.940477002232365e-06	8.80343404119e-05	0.0,1.0,0.0	0.0,0.651,0.0	0.116
499	gene:Solyc05g015370.2	NA	5	+	10443349	10443578	10443349	10443411	10443508	10443578	499	3,0,0	0,0,0	0,0,0	2,0,0	246	149	9.932412338291431e-06	8.80343404119e-05	1.0,NA,NA	0.0,NA,NA	1.0
3243	gene:Solyc02g065790.2	NA	2	+	36930921	36931099	36930921	36930988	36931063	36931099	3243	2,3,0	0,0,0	0,0,0	0,2,0	224	149	9.977912758727985e-06	8.8161326389e-05	1.0,1.0,NA	NA,0.0,NA	1.0
989	gene:Solyc01g111840.2	NA	1	+	98010503	98010752	98010503	98010545	98010704	98010752	989	68,39,12	19,6,0	14,29,34	1,2,0	308	149	1.0278495939701758e-05	9.06074341844e-05	0.634,0.759,1.0	0.871,0.875,1.0	-0.118
1279	gene:Solyc09g060110.2	NA	9	-	57609294	57609536	57609294	57609370	57609467	57609536	1279	4,6,0	86,76,21	4,2,6	26,64,59	246	149	1.0511999383255918e-05	9.24523079398e-05	0.027,0.046,0.0	0.085,0.019,0.058	-0.03
2449	gene:Solyc07g053650.2	NA	7	+	62100973	62101177	62100973	62101012	62101099	62101177	2449	16,4,7	333,295,209	2,13,6	188,316,327	236	149	1.0962892215060665e-05	9.61962289308e-05	0.029,0.008,0.021	0.007,0.025,0.011	0.005
2788	gene:Solyc08g060970.2	NA	8	-	46146950	46147144	46146950	46146977	46147061	46147144	2788	10,4,11	227,103,103	5,10,17	118,144,173	233	149	1.1287929531563412e-05	9.88211628944e-05	0.027,0.024,0.064	0.026,0.043,0.059	-0.004
2563	gene:Solyc12g008750.1	NA	12	+	2111975	2112150	2111975	2112040	2112112	2112150	2563	23,21,8	5,1,0	23,23,22	2,1,1	221	149	1.145075810848277e-05	0.000100017262472	0.756,0.934,1.0	0.886,0.939,0.937	-0.024
1798	gene:Solyc02g062640.2	NA	2	+	34388886	34389063	34388886	34388946	34389031	34389063	1798	42,18,7	33,18,7	7,25,19	19,18,18	234	149	1.1482443931923202e-05	0.00010006504221	0.448,0.389,0.389	0.19,0.469,0.402	0.055
3496	gene:Solyc02g083730.2	NA	2	-	47027973	47028185	47027973	47028041	47028116	47028185	3496	9,3,2	230,90,72	8,14,9	70,129,129	224	149	1.1552866692064527e-05	0.000100449412673	0.025,0.022,0.018	0.071,0.067,0.044	-0.039
2194	gene:Solyc02g081460.2	NA	2	-	45417176	45417422	45417176	45417236	45417347	45417422	2194	0,0,2	0,0,0	0,1,0	0,0,4	260	149	1.1933173343778178e-05	0.000103520278757	NA,NA,1.0	NA,1.0,0.0	0.5
1076	gene:Solyc10g047140.1	NA	10	-	39900382	39900604	39900382	39900454	39900550	39900604	1076	13,6,9	223,143,48	7,11,2	82,157,129	245	149	1.3009776713539904e-05	0.000112356630906	0.034,0.025,0.102	0.049,0.041,0.009	0.021
1467	gene:Solyc12g043160.1	NA	12	-	38979650	38979850	38979650	38979728	38979809	38979850	1467	488,136,139	17789,5882,3700	146,288,256	4854,9858,7478	230	149	1.3010644710591424e-05	0.000112356630906	0.017,0.015,0.024	0.019,0.019,0.022	-0.001
2632	gene:Solyc06g083670.2	NA	6	-	49014125	49014355	49014125	49014187	49014260	49014355	2632	5,1,0	10,6,5	0,0,2	6,13,6	222	149	1.3391791888350704e-05	0.000115387064645	0.251,0.101,0.0	0.0,0.0,0.183	0.056
3140	gene:Solyc12g015870.1	NA	12	+	5861371	5861581	5861371	5861456	5861540	5861581	3140	62,39,29	3,0,0	23,54,36	0,1,0	233	149	1.4928434332357689e-05	0.000128337463618	0.93,1.0,1.0	1.0,0.972,1.0	-0.014
2037	gene:Solyc02g071800.2	NA	2	+	41151557	41151791	41151557	41151604	41151719	41151791	2037	13,15,8	0,3,4	8,24,26	8,6,1	264	149	1.5023533562403878e-05	0.000128864781141	1.0,0.738,0.53	0.361,0.693,0.936	0.093
360	gene:Solyc10g074910.1	NA	10	-	58630204	58630427	58630204	58630265	58630351	58630427	360	0,0,2	0,0,0	0,1,0	0,0,2	235	149	1.654964352964644e-05	0.000141319886695	NA,NA,1.0	NA,1.0,0.0	0.5
456	gene:Solyc12g056660.1	NA	12	-	62660975	62661191	62660975	62661057	62661144	62661191	456	4,0,0	0,0,2	0,3,2	0,0,0	236	149	1.651898637628314e-05	0.000141319886695	1.0,NA,0.0	NA,1.0,1.0	-0.5
2961	gene:Solyc02g086900.2	NA	2	+	49494988	49495222	49494988	49495042	49495115	49495222	2961	2,2,0	0,0,0	0,0,0	2,0,0	222	149	1.6938785446120937e-05	0.000144319964393	1.0,1.0,NA	0.0,NA,NA	1.0
3846	gene:Solyc12g016210.1	NA	12	-	6354902	6355106	6354902	6354975	6355058	6355106	3846	4,1,0	1,1,0	0,0,2	8,1,1	232	149	1.7072901518172643e-05	0.000145138675044	0.72,0.391,NA	0.0,0.0,0.562	0.368
3641	gene:Solyc11g013070.1	NA	11	+	5926667	5926867	5926667	5926730	5926838	5926867	3641	11,4,0	1,0,0	0,0,2	0,1,0	257	149	1.743652272736472e-05	0.000147900460556	0.864,1.0,NA	NA,0.0,1.0	0.432
239	gene:Solyc01g087720.2	NA	1	+	82653029	82653256	82653029	82653124	82653201	82653256	239	2,2,0	125,68,43	0,8,3	70,92,84	226	149	1.789415112489979e-05	0.000151445620496	0.01,0.019,0.0	0.0,0.054,0.023	-0.016
1171	gene:Solyc06g009110.2	NA	6	-	3053790	3053976	3053790	3053803	3053894	3053976	1171	22,13,13	103,32,50	16,20,18	65,50,55	240	149	1.7956077707374476e-05	0.000151633514622	0.117,0.201,0.139	0.133,0.199,0.169	-0.015
2109	gene:Solyc02g070550.2	NA	2	+	40294483	40294667	40294483	40294563	40294656	40294667	2109	40,18,9	1086,378,344	15,36,24	378,675,673	242	149	1.9142713006139215e-05	0.000161297429458	0.022,0.028,0.016	0.024,0.032,0.021	-0.004
862	gene:Solyc09g091440.2	NA	9	-	70724373	70724596	70724373	70724441	70724528	70724596	862	4,1,4	5,4,8	0,0,0	4,7,1	236	149	1.9835847841858646e-05	0.000166769672274	0.336,0.136,0.24	0.0,0.0,0.0	0.237
2378	gene:Solyc01g094060.2	NA	1	+	85645281	85645529	85645281	85645349	85645445	85645529	2378	7,1,3	103,48,24	4,0,3	33,65,53	245	149	2.03456449969893e-05	0.000170679839458	0.04,0.013,0.071	0.069,0.0,0.033	0.007
2507	gene:Solyc01g066480.2	NA	1	-	74485475	74485712	74485475	74485526	74485656	74485712	2507	31,5,8	212,120,197	16,14,4	181,219,215	279	149	2.054411396470371e-05	0.000171966848691	0.072,0.022,0.021	0.045,0.033,0.01	0.009
551	gene:Solyc08g075930.2	NA	8	-	60008268	60008514	60008268	60008317	60008418	60008514	551	4,4,0	9,0,3	0,0,0	2,4,0	250	149	2.0624007437287166e-05	0.000172257847676	0.209,1.0,0.0	0.0,0.0,NA	0.403
3772	gene:Solyc11g011960.1	NA	11	-	4915105	4915352	4915105	4915152	4915300	4915352	3772	124,28,25	1508,608,548	21,25,36	335,622,718	297	149	2.1801805612207586e-05	0.000181697580834	0.04,0.023,0.022	0.03,0.02,0.025	0.003
3052	gene:Solyc08g079490.2	NA	8	-	63002094	63002330	63002094	63002177	63002260	63002330	3052	122,64,20	393,202,113	31,81,44	162,283,298	232	149	2.201571574336834e-05	0.000183080581683	0.166,0.169,0.102	0.109,0.155,0.087	0.029
4019	gene:Solyc09g065660.2	NA	9	+	63878278	63878476	63878278	63878330	63878415	63878476	4019	45,20,10	9,1,0	6,10,8	0,0,0	234	149	2.2109455521499886e-05	0.000183460416795	0.761,0.927,1.0	1.0,1.0,1.0	-0.104
1255	gene:Solyc09g075070.2	NA	9	-	66887838	66888061	66887838	66887931	66888029	66888061	1255	14,6,2	427,127,133	3,7,4	109,196,253	247	149	2.2227516728030785e-05	0.000184039981238	0.019,0.028,0.009	0.016,0.021,0.009	0.003
2366	gene:Solyc11g006370.1	NA	11	+	1083731	1083949	1083731	1083827	1083942	1083949	2366	16,8,12	18,15,13	9,12,7	16,13,19	264	149	2.3573523077764547e-05	0.000194762202571	0.334,0.231,0.343	0.241,0.343,0.172	0.051
1639	gene:Solyc02g069650.1	NA	2	-	39503080	39503259	39503080	39503135	39503241	39503259	1639	0,1,0	0,0,0	0,0,0	0,2,0	255	149	2.5815269400630675e-05	0.000212363972634	NA,1.0,NA	NA,0.0,NA	1.0
3518	gene:Solyc04g016360.2	NA	4	+	7164143	7164390	7164143	7164238	7164324	7164390	3518	8,4,3	370,142,98	7,6,5	95,175,232	235	149	2.5789086065752222e-05	0.000212363972634	0.014,0.018,0.019	0.045,0.021,0.013	-0.009
3511	gene:Solyc05g007990.2	NA	5	-	2423798	2424001	2423798	2423867	2423936	2424001	3511	4,0,0	12,9,13	0,4,3	9,32,13	218	149	2.596093207871313e-05	0.000213102962891	0.186,0.0,0.0	0.0,0.079,0.136	-0.01
685	gene:Solyc08g007490.2	NA	8	-	2052079	2052317	2052079	2052162	2052243	2052317	685	0,1,0	2,0,0	0,0,0	0,5,4	230	149	2.6249341446461544e-05	0.000215008017814	0.0,1.0,NA	NA,0.0,0.0	0.5
1485	gene:Solyc04g008640.2	NA	4	+	2258976	2259191	2258976	2258992	2259095	2259191	1485	17,8,6	1,4,0	6,10,17	2,5,2	252	149	2.6453157119708248e-05	0.000216213491918	0.91,0.542,1.0	0.639,0.542,0.834	0.146
131	gene:Solyc11g062410.1	NA	11	-	49438143	49438364	49438143	49438233	49438317	49438364	131	15,6,8	205,71,33	3,12,6	19,72,32	233	149	2.662044514375765e-05	0.000217115895542	0.045,0.051,0.134	0.092,0.096,0.107	-0.022
330	gene:Solyc06g082380.2	NA	6	-	48216293	48216502	48216293	48216376	48216482	48216502	330	188,55,90	2,0,0	94,102,149	4,4,3	255	149	2.6798758340506774e-05	0.000218104180353	0.982,1.0,1.0	0.932,0.937,0.967	0.049
3253	gene:Solyc06g082490.2	NA	6	-	48287966	48288197	48287966	48288047	48288147	48288197	3253	38,13,10	18,5,2	7,17,19	6,20,20	249	149	2.686632084737201e-05	0.000218188822712	0.558,0.609,0.749	0.411,0.337,0.362	0.269
2172	gene:Solyc08g008550.2	NA	8	-	2933211	2933408	2933211	2933254	2933353	2933408	2172	3,0,0	0,0,0	0,1,0	1,0,2	248	149	2.719634908346949e-05	0.00022040013684	1.0,NA,NA	0.0,1.0,0.0	0.667
1904	gene:Solyc01g105460.2	NA	1	+	93633849	93634078	93633849	93633888	93633977	93634078	1904	1,0,0	0,0,0	0,0,0	2,0,0	238	149	2.7395554293101087e-05	0.000221544132917	1.0,NA,NA	0.0,NA,NA	1.0
1458	gene:Solyc11g069470.1	NA	11	+	54068193	54068403	54068193	54068232	54068317	54068403	1458	1,0,0	0,0,0	0,0,2	2,0,0	234	149	2.7784454624718412e-05	0.00022421408732	1.0,NA,NA	0.0,NA,1.0	0.5
4024	gene:Solyc01g100610.2	NA	1	-	90593911	90594119	90593911	90594001	90594085	90594119	4024	0,1,0	0,0,0	1,0,0	0,2,0	233	149	2.7882710856726244e-05	0.000224532293967	NA,1.0,NA	1.0,0.0,NA	0.5
1932	gene:Solyc10g080130.1	NA	10	+	61518622	61518826	61518622	61518692	61518778	61518826	1932	7,2,13	346,166,258	6,5,9	346,289,287	235	149	2.8521723787431086e-05	0.000229194567782	0.013,0.008,0.031	0.011,0.011,0.019	0.004
2644	gene:Solyc07g008000.2	NA	7	+	2703877	2704082	2703877	2703943	2704007	2704082	2644	0,0,0	2,2,0	0,1,0	0,0,0	213	149	2.9935164906884762e-05	0.000240047320272	0.0,0.0,NA	NA,1.0,NA	-1.0
1034	gene:Solyc02g071510.2	NA	2	-	40914325	40914566	40914325	40914424	40914506	40914566	1034	15,4,5	118,55,46	9,20,17	73,99,61	231	149	3.182430153019052e-05	0.000254661129855	0.076,0.045,0.066	0.074,0.115,0.152	-0.051
557	gene:Solyc08g075530.2	NA	8	+	59693052	59693248	59693052	59693077	59693179	59693248	557	14,13,6	70,67,36	7,14,6	51,84,84	251	149	3.201600822991232e-05	0.000255659212162	0.106,0.103,0.09	0.075,0.09,0.041	0.031
958	gene:Solyc11g007170.1	NA	11	-	1603853	1604071	1603853	1603928	1604006	1604071	958	19,11,9	581,307,378	12,14,11	381,549,548	227	149	3.225018833911509e-05	0.000256991584322	0.021,0.023,0.015	0.02,0.016,0.013	0.003
113	gene:Solyc01g009280.2	NA	1	-	3318344	3318572	3318344	3318411	3318511	3318572	113	2,2,1	34,28,9	1,1,0	31,38,43	249	149	3.3693595581854245e-05	0.000267934279867	0.034,0.041,0.062	0.019,0.016,0.0	0.034
1581	gene:Solyc06g072490.2	NA	6	+	44709988	44710227	44709988	44709999	44710081	44710227	1581	129,45,36	1940,837,807	27,67,59	712,1260,1185	231	149	3.488041078689746e-05	0.000276795276452	0.041,0.034,0.028	0.024,0.033,0.031	0.005
2771	gene:Solyc10g084760.1	NA	10	-	64171848	64172067	64171848	64171929	64171998	64172067	2771	35,38,11	16,24,19	24,21,40	18,23,44	218	149	3.562370722247338e-05	0.000281729010516	0.599,0.52,0.284	0.477,0.384,0.383	0.053
3126	gene:Solyc02g067970.2	NA	2	-	38038222	38038445	38038222	38038288	38038396	38038445	3126	3,3,0	3,1,1	2,4,5	0,0,0	257	149	3.5723563293108816e-05	0.000281729010516	0.367,0.635,0.0	1.0,1.0,1.0	-0.666
373	gene:Solyc01g056520.2	NA	1	-	54551769	54552002	54551769	54551826	54551897	54552002	373	0,2,0	43,34,17	0,4,0	33,29,34	220	149	3.5654104184013916e-05	0.000281729010516	0.0,0.038,0.0	0.0,0.085,0.0	-0.016
3313	gene:Solyc12g005090.1	NA	12	-	42341	42535	42341	42398	42488	42535	3313	7,3,2	54,7,14	4,3,6	15,17,24	239	149	3.669430822111991e-05	0.000288787988619	0.075,0.211,0.082	0.143,0.099,0.135	-0.003
1706	gene:Solyc04g080510.2	NA	4	-	64665364	64665599	64665364	64665425	64665515	64665599	1706	7,4,7	55,30,40	3,5,13	27,26,57	239	149	3.76521825826032e-05	0.000295716833164	0.074,0.077,0.098	0.065,0.107,0.124	-0.016
742	gene:Solyc10g050840.1	NA	10	+	50920950	50921198	50920950	50921031	50921142	50921198	742	10,0,15	200,140,78	7,13,3	106,213,168	260	149	3.830579602469358e-05	0.000300232491635	0.028,0.0,0.099	0.036,0.034,0.01	0.016
2052	gene:Solyc04g049090.2	NA	4	-	39553985	39554215	39553985	39554081	39554177	39554215	2052	36,16,4	0,0,0	14,19,20	0,0,8	245	149	3.839974204224191e-05	0.000300352080687	1.0,1.0,1.0	1.0,1.0,0.603	0.132
3078	gene:Solyc08g065430.2	NA	8	-	53439379	53439627	53439379	53439436	53439522	53439627	3078	11,7,8	171,125,132	0,3,0	124,160,150	235	149	3.8869228127223516e-05	0.00030340254348	0.039,0.034,0.037	0.0,0.012,0.0	0.033
3956	gene:Solyc01g100380.2	NA	1	-	90428783	90428999	90428783	90428851	90428942	90428999	3956	241,78,76	10981,3887,2863	38,75,76	2560,4287,3749	240	149	3.9200743812899075e-05	0.000305365794151	0.013,0.012,0.016	0.009,0.011,0.012	0.003
1752	gene:Solyc05g052640.2	NA	5	-	62852347	62852572	62852347	62852429	62852503	62852572	1752	12,1,2	205,88,107	5,6,7	92,121,141	223	149	4.004764124129382e-05	0.000311327589853	0.038,0.008,0.012	0.035,0.032,0.032	-0.014
1341	gene:Solyc06g065710.2	NA	6	-	41141835	41142007	41141835	41141873	41141945	41142007	1341	33,19,10	453,322,167	28,40,38	217,413,293	221	149	4.1375521070051564e-05	0.000320996674643	0.047,0.038,0.039	0.08,0.061,0.08	-0.032
1548	gene:Solyc06g083630.2	NA	6	-	48978913	48979128	48978913	48978987	48979069	48979128	1548	86,61,13	49,17,4	19,51,48	11,14,17	231	149	4.1520156654540565e-05	0.00032146539138	0.531,0.698,0.677	0.527,0.701,0.646	0.011
3308	gene:Solyc03g097290.2	NA	3	+	59623101	59623329	59623101	59623159	59623253	59623329	3308	15,5,7	488,217,163	11,9,15	214,371,339	243	149	4.162711078685929e-05	0.000321641056424	0.018,0.014,0.026	0.031,0.015,0.026	-0.005
2363	gene:Solyc04g049490.2	NA	4	+	42103091	42103297	42103091	42103147	42103241	42103297	2363	9,1,0	10,0,0	0,0,2	1,1,1	243	149	4.194898575882168e-05	0.000323473290185	0.356,1.0,NA	0.0,0.0,0.551	0.494
1433	gene:Solyc03g007590.2	NA	3	-	2140742	2140925	2140742	2140761	2140857	2140925	1433	0,2,0	0,0,0	0,0,0	0,1,0	245	149	4.394849828018804e-05	0.000337528003894	NA,1.0,NA	NA,0.0,NA	1.0
3037	gene:Solyc08g061220.2	NA	8	-	48209704	48209866	48209704	48209732	48209827	48209866	3037	2,1,0	0,0,0	0,0,1	1,0,0	244	149	4.392291962698204e-05	0.000337528003894	1.0,1.0,NA	0.0,NA,1.0	0.5
274	gene:Solyc07g064080.2	NA	7	+	66366102	66366312	66366102	66366141	66366245	66366312	274	0,0,0	4,1,0	0,2,0	0,0,0	253	149	4.4132184614605494e-05	0.000337580257864	0.0,0.0,NA	NA,1.0,NA	-1.0
3257	gene:Solyc06g009680.2	NA	6	-	3628259	3628481	3628259	3628335	3628436	3628481	3257	0,0,0	0,1,0	0,2,0	0,0,0	250	149	4.4067570493555835e-05	0.000337580257864	NA,0.0,NA	NA,1.0,NA	-1.0
2080	gene:Solyc01g110030.2	NA	1	-	96850549	96851072	96850549	96850619	96850962	96851072	2080	12,8,0	35,26,13	2,7,2	4,28,28	492	149	4.507776836523314e-05	0.0003441236837	0.094,0.085,0.0	0.132,0.07,0.021	-0.015
186	gene:Solyc02g072300.2	NA	2	+	41588699	41588902	41588699	41588766	41588845	41588902	186	15,19,16	415,153,199	11,21,25	181,235,302	228	149	4.687827618854031e-05	0.00035715445152	0.023,0.075,0.05	0.038,0.055,0.051	0.001
4031	gene:Solyc01g086690.2	NA	1	-	81647599	81647770	81647599	81647627	81647720	81647770	4031	2,2,5	13,7,4	0,0,0	2,2,8	242	149	4.727349152293482e-05	0.000359448042118	0.087,0.15,0.435	0.0,0.0,0.0	0.224
2140	gene:Solyc05g009220.2	NA	5	+	3364769	3365016	3364769	3364825	3364908	3365016	2140	7,3,3	4,3,8	10,4,12	5,3,8	232	149	4.8260295790182084e-05	0.000366221767458	0.529,0.391,0.194	0.562,0.461,0.491	-0.133
435	gene:Solyc01g098500.2	NA	1	+	89009285	89009463	89009285	89009340	89009428	89009463	435	65,19,12	170,32,36	13,46,14	28,53,68	237	149	5.0272323075472526e-05	0.000380733049958	0.194,0.272,0.173	0.226,0.353,0.115	-0.018
1506	gene:Solyc05g018810.2	NA	5	+	23877988	23878138	23877988	23878002	23878101	23878138	1506	52,17,36	579,383,556	37,31,31	562,636,755	248	149	5.5551310397376446e-05	0.000419879904528	0.051,0.026,0.037	0.038,0.028,0.024	0.008
2304	gene:Solyc03g032030.2	NA	3	-	4539275	4539625	4539275	4539442	4539534	4539625	2304	57,14,13	7,5,0	23,15,26	0,2,1	241	149	5.6116719647853525e-05	0.000423315254735	0.834,0.634,1.0	1.0,0.823,0.941	-0.099
447	gene:Solyc01g098500.2	NA	1	+	89009395	89009608	89009395	89009472	89009558	89009608	447	81,18,19	15,1,0	31,40,34	2,2,2	235	149	5.654693902262419e-05	0.000425719262819	0.774,0.919,1.0	0.908,0.927,0.915	-0.019
3016	gene:Solyc02g082660.2	NA	2	+	46311707	46311865	46311707	46311742	46311831	46311865	3016	26,12,14	3,0,0	5,21,25	0,2,7	238	149	5.8676298266414366e-05	0.000440880768667	0.844,1.0,1.0	1.0,0.868,0.691	0.095
1988	gene:Solyc03g058380.2	NA	3	-	24063425	24063645	24063425	24063516	24063613	24063645	1988	3,2,3	2,1,2	4,4,0	0,0,2	246	149	5.93789903063172e-05	0.00044528409823	0.476,0.548,0.476	1.0,1.0,0.0	-0.167
3822	gene:Solyc06g008860.2	NA	6	-	2805057	2805201	2805057	2805092	2805164	2805201	3822	20,4,7	11,3,5	1,3,1	5,1,2	221	149	6.502292863494967e-05	0.000486651997254	0.551,0.473,0.486	0.119,0.669,0.252	0.157
3408	gene:Solyc01g097650.2	NA	1	+	88425710	88425950	88425710	88425730	88425860	88425950	3408	5,3,2	51,15,7	0,2,0	6,19,17	279	149	6.533733091530476e-05	0.000488048125448	0.05,0.097,0.132	0.0,0.053,0.0	0.075
3383	gene:Solyc10g081730.1	NA	10	-	62751244	62751492	62751244	62751325	62751448	62751492	3383	10,11,11	247,175,112	2,2,2	139,171,198	272	149	6.90905647668093e-05	0.000515075558037	0.022,0.033,0.051	0.008,0.006,0.006	0.029
1406	gene:Solyc09g090120.2	NA	9	+	69657755	69657965	69657755	69657838	69657904	69657965	1406	32,9,6	1,2,0	15,22,9	0,2,0	215	149	7.038618019144294e-05	0.000523711598033	0.957,0.757,1.0	1.0,0.884,1.0	-0.057
1710	gene:Solyc03g083420.2	NA	3	+	53295652	53295880	53295652	53295715	53295804	53295880	1710	5,1,4	6,0,0	3,1,2	1,0,0	238	149	7.069150228010067e-05	0.000524960047088	0.343,1.0,1.0	0.653,1.0,1.0	-0.103
143	gene:Solyc03g121310.2	NA	3	-	69450635	69450839	69450635	69450705	69450794	69450839	143	42,9,5	71,37,16	2,7,16	25,51,61	238	149	7.133695070277013e-05	0.000528724545306	0.27,0.132,0.164	0.048,0.079,0.141	0.099
3033	gene:Solyc01g009030.2	NA	1	+	3036622	3036854	3036622	3036655	3036751	3036854	3033	2,0,1	0,0,0	0,3,0	0,0,1	245	149	7.198350970735364e-05	0.000532482667738	1.0,NA,1.0	NA,1.0,0.0	0.5
1017	gene:Solyc12g098740.1	NA	12	+	66147396	66147617	66147396	66147474	66147565	66147617	1017	2,0,1	0,0,0	0,4,0	0,0,1	240	149	7.233711172529985e-05	0.000533518267581	1.0,NA,1.0	NA,1.0,0.0	0.5
1021	gene:Solyc07g056260.2	NA	7	-	64108480	64108713	64108480	64108563	64108647	64108713	1021	1,1,0	0,0,0	0,0,0	0,1,2	233	149	7.282237815286587e-05	0.000533518267581	1.0,1.0,NA	NA,0.0,0.0	1.0
1077	gene:Solyc02g092340.2	NA	2	+	53444176	53444371	53444176	53444213	53444299	53444371	1077	0,0,0	4,0,1	0,0,1	0,0,0	235	149	7.268500370892351e-05	0.000533518267581	0.0,NA,0.0	NA,NA,1.0	-1.0
1182	gene:Solyc07g054830.2	NA	7	-	63006407	63006649	63006407	63006536	63006604	63006649	1182	9,0,3	1,4,0	6,6,11	2,0,0	217	149	7.241752060483543e-05	0.000533518267581	0.861,0.0,1.0	0.673,1.0,1.0	-0.271
3466	gene:Solyc10g005850.2	NA	10	-	663729	663955	663729	663755	663841	663955	3466	1,0,0	0,0,0	0,0,0	1,1,0	235	149	7.268500370892351e-05	0.000533518267581	1.0,NA,NA	0.0,0.0,NA	1.0
570	gene:Solyc01g106360.2	NA	1	+	94290951	94291165	94290951	94291032	94291104	94291165	570	1,9,0	78,46,32	0,10,3	43,49,59	221	149	7.704634089512896e-05	0.000563382918001	0.009,0.117,0.0	0.0,0.121,0.033	-0.009
3765	gene:Solyc02g093140.2	NA	2	-	54060756	54060958	54060756	54060791	54060893	54060958	3765	4,2,0	0,0,0	0,5,8	4,0,1	251	149	8.011999086239145e-05	0.000584738059506	1.0,1.0,NA	0.0,1.0,0.826	0.391
3492	gene:Solyc12g056860.1	NA	12	-	62921783	62921985	62921783	62921841	62921922	62921985	3492	8,4,9	237,129,105	3,7,4	119,228,210	230	149	8.033295709430907e-05	0.000585173467994	0.021,0.02,0.053	0.016,0.02,0.012	0.015
3450	gene:Solyc08g083370.2	NA	8	+	65832659	65832874	65832659	65832766	65832848	65832874	3450	5,5,6	1,0,2	3,1,2	2,2,2	231	149	8.182834052899227e-05	0.000594931001522	0.763,1.0,0.659	0.492,0.244,0.392	0.431
1677	gene:Solyc01g108260.2	NA	1	-	95626227	95626471	95626227	95626350	95626426	95626471	1677	23,9,5	713,256,178	5,3,6	237,298,421	225	149	8.273548657148216e-05	0.000600382798942	0.021,0.023,0.018	0.014,0.007,0.009	0.011
1414	gene:Solyc03g123740.2	NA	3	-	70482007	70482227	70482007	70482072	70482168	70482227	1414	19,22,21	7,1,0	17,38,25	0,0,0	245	149	8.409271795344891e-05	0.000607920273538	0.623,0.93,1.0	1.0,1.0,1.0	-0.149
2931	gene:Solyc07g040980.2	NA	7	+	51443069	51443290	51443069	51443156	51443239	51443290	2931	6,7,6	60,47,45	1,1,2	33,69,72	232	149	8.395760546012181e-05	0.000607920273538	0.06,0.087,0.079	0.019,0.009,0.018	0.06
843	gene:Solyc07g052570.2	NA	7	-	61058471	61058711	61058471	61058570	61058653	61058711	843	6,6,0	0,0,0	0,5,3	3,1,3	232	149	8.436990042844427e-05	0.000608771096286	1.0,1.0,NA	0.0,0.763,0.391	0.615
479	gene:Solyc12g005040.1	NA	12	+	20468	20694	20468	20477	20562	20694	479	12,4,0	53,19,38	8,13,2	23,40,42	234	149	8.528380303576511e-05	0.000614204294693	0.126,0.118,0.0	0.181,0.171,0.029	-0.046
240	gene:Solyc01g087720.2	NA	1	+	82653605	82653823	82653605	82653669	82653774	82653823	240	5,3,0	5,0,0	0,2,0	0,6,0	254	149	8.597885908668639e-05	0.000618043889141	0.37,1.0,NA	NA,0.164,NA	0.521
1358	gene:Solyc08g075890.2	NA	8	+	59982080	59982300	59982080	59982149	59982239	59982300	1358	41,21,12	621,427,541	9,17,11	522,667,635	239	149	8.7856224952951e-05	0.000630351899709	0.04,0.03,0.014	0.011,0.016,0.011	0.015
1139	gene:Solyc07g006650.2	NA	7	-	1520525	1520772	1520525	1520604	1520695	1520772	1139	30,9,12	0,0,0	10,13,20	1,2,4	240	149	9.775732994685015e-05	0.000700074537349	1.0,1.0,1.0	0.861,0.801,0.756	0.194
3834	gene:Solyc06g011280.2	NA	6	-	6259882	6260077	6259882	6259933	6260016	6260077	3834	71,20,23	2704,1347,973	21,25,36	909,1544,1737	232	149	9.894654132565062e-05	0.000707263948015	0.017,0.009,0.015	0.015,0.01,0.013	0.001
1411	gene:Solyc04g015290.2	NA	4	+	5496255	5496494	5496255	5496310	5496424	5496494	1411	12,4,5	168,42,25	5,8,9	33,61,39	263	149	9.944942670790915e-05	0.000709529835036	0.039,0.051,0.102	0.079,0.069,0.116	-0.024
1580	gene:Solyc12g014230.1	NA	12	-	5064196	5064424	5064196	5064262	5064368	5064424	1580	6,2,0	283,143,85	0,8,5	67,137,141	255	149	0.00010319120154107716	0.000734852269183	0.012,0.008,0.0	0.0,0.033,0.02	-0.011
1658	gene:Solyc08g065310.2	NA	8	-	53218816	53219058	53218816	53218870	53218969	53219058	1658	243,53,42	11,4,4	32,75,95	6,12,9	248	149	0.0001039515585490105	0.00073888845248	0.93,0.888,0.863	0.762,0.79,0.864	0.088
2090	gene:Solyc02g085810.2	NA	2	+	48606919	48607162	48606919	48606925	48607094	48607162	2090	8,2,6	0,0,0	3,11,9	0,0,6	318	149	0.00010472051515453421	0.000742970643764	1.0,1.0,1.0	1.0,1.0,0.413	0.196
3981	gene:Solyc06g007710.2	NA	6	+	1698395	1698601	1698395	1698463	1698550	1698601	3981	32,13,21	616,279,361	16,34,26	310,384,454	236	149	0.00010922342188609714	0.000773480150908	0.032,0.029,0.035	0.032,0.053,0.035	-0.008
2702	gene:Solyc08g062670.2	NA	8	-	51704259	51704500	51704259	51704363	51704445	51704500	2702	2,4,3	158,80,76	5,2,6	67,113,140	231	149	0.00011329732469260636	0.000800844237688	0.008,0.031,0.025	0.046,0.011,0.027	-0.007
45	gene:Solyc06g060600.1	NA	6	-	38601969	38602210	38601969	38602026	38602131	38602210	45	34,14,16	177,48,24	4,24,22	35,67,51	254	149	0.00011371118185793708	0.000802283883829	0.101,0.146,0.281	0.063,0.174,0.202	0.03
3719	gene:Solyc04g009580.2	NA	4	+	2977130	2977356	2977130	2977212	2977315	2977356	3719	17,13,0	6,0,0	1,10,8	0,0,3	252	149	0.00011455472546602207	0.000805785365082	0.626,1.0,NA	1.0,1.0,0.612	-0.058
909	gene:Solyc03g113100.2	NA	3	-	63381888	63382127	63381888	63381941	63382037	63382127	909	3,2,1	6,7,4	1,5,10	2,5,0	245	149	0.00011462967074650915	0.000805785365082	0.233,0.148,0.132	0.233,0.378,1.0	-0.366
1636	gene:Solyc10g084650.1	NA	10	-	64088702	64088904	64088702	64088758	64088847	64088904	1636	5,8,2	5,0,2	1,0,2	2,2,0	238	149	0.00011987787098246277	0.00083949454543	0.385,1.0,0.385	0.238,0.0,1.0	0.177
621	gene:Solyc07g055230.2	NA	7	+	63337413	63337660	63337413	63337524	63337617	63337660	621	17,10,14	1008,485,551	19,20,8	555,625,765	242	149	0.00011983009786479809	0.00083949454543	0.01,0.013,0.015	0.021,0.019,0.006	-0.003
828	gene:Solyc04g081880.2	NA	4	-	65744710	65744956	65744710	65744789	65744882	65744956	828	355,243,260	5002,2481,3306	369,455,494	4211,4893,5725	242	149	0.00012008488912879146	0.00083949454543	0.042,0.057,0.046	0.051,0.054,0.05	-0.003
64	gene:Solyc02g069100.2	NA	2	-	39064406	39064649	39064406	39064437	39064535	39064649	64	26,6,15	945,532,684	6,17,9	683,756,1004	247	149	0.00012229664319844555	0.000853393577858	0.016,0.007,0.013	0.005,0.013,0.005	0.004
1826	gene:Solyc09g031680.1	NA	9	-	28218509	28218734	28218509	28218572	28218655	28218734	1826	6,1,3	52,19,55	0,3,3	28,27,39	232	149	0.00012347239784165078	0.000860025807594	0.069,0.033,0.034	0.0,0.067,0.047	0.007
4042	gene:Solyc12g010870.1	NA	12	+	3787026	3787234	3787026	3787076	3787159	3787234	4042	2,1,0	47,19,11	0,5,4	20,22,27	232	149	0.00014079459200389287	0.000978894276282	0.027,0.033,0.0	0.0,0.127,0.087	-0.051
3693	gene:Solyc03g118800.2	NA	3	+	67618143	67618346	67618143	67618199	67618283	67618346	3693	12,13,12	378,133,162	2,7,11	135,198,223	233	149	0.00014324474275448688	0.000994118514716	0.02,0.059,0.045	0.009,0.022,0.031	0.021
167	gene:Solyc08g007370.2	NA	8	+	1936490	1936705	1936490	1936553	1936654	1936705	167	14,1,2	8,2,2	1,3,3	4,3,12	250	149	0.00014855403816247913	0.00102909394495	0.511,0.23,0.373	0.13,0.373,0.13	0.16
1684	gene:Solyc01g096600.2	NA	1	-	87668177	87668399	87668177	87668294	87668385	87668399	1684	2,2,1	2,0,0	0,2,3	0,0,4	240	149	0.00015390616058190128	0.00106423879518	0.383,1.0,1.0	NA,1.0,0.318	0.135
3867	gene:Solyc12g009980.1	NA	12	+	3127418	3127661	3127418	3127515	3127626	3127661	3867	10,3,2	0,0,0	5,8,15	1,2,3	260	149	0.0001700180793087873	0.00117352442807	1.0,1.0,1.0	0.741,0.696,0.741	0.274
1626	gene:Solyc12g062870.1	NA	12	+	35518476	35518704	35518476	35518560	35518642	35518704	1626	16,14,8	6,2,0	3,7,23	1,0,0	231	149	0.00017085427332088376	0.00117520939066	0.632,0.819,1.0	0.659,1.0,1.0	-0.069
58	gene:Solyc09g009020.2	PGH1	9	+	2374221	2374408	2374221	2374273	2374354	2374408	58	401,105,188	9837,2860,5156	95,116,140	3512,3979,3738	230	149	0.00017087797008548874	0.00117520939066	0.026,0.023,0.023	0.017,0.019,0.024	0.004
3743	gene:Solyc02g082700.2	NA	2	-	46355726	46355924	46355726	46355770	46355873	46355924	3743	295,149,98	38,0,0	129,179,196	5,7,0	252	149	0.00017136829415589252	0.00117646183236	0.821,1.0,1.0	0.938,0.938,1.0	-0.018
3091	gene:Solyc04g076830.2	NA	4	-	61706851	61707060	61706851	61706924	61707004	61707060	3091	11,1,5	7,9,13	1,4,4	7,5,14	229	149	0.00017331503764486455	0.00118769030286	0.506,0.067,0.2	0.085,0.342,0.157	0.063
1941	gene:Solyc04g077490.2	NA	4	-	62431016	62431204	62431016	62431105	62431196	62431204	1941	0,2,0	65,48,24	4,6,4	0,85,78	240	149	0.0001778762790114106	0.00121676300535	0.0,0.025,0.0	1.0,0.042,0.031	-0.349
1578	gene:Solyc02g064800.2	NA	2	+	35953342	35953588	35953342	35953440	35953525	35953588	1578	0,2,2	0,0,0	0,0,2	8,0,6	234	149	0.00017874159302368528	0.00121989273953	NA,1.0,1.0	0.0,NA,0.175	0.912
3278	gene:Solyc10g007060.2	NA	10	+	1444230	1444449	1444230	1444300	1444410	1444449	3278	2,1,0	0,0,0	0,2,2	3,0,0	259	149	0.00017897299820184625	0.00121989273953	1.0,1.0,NA	0.0,1.0,1.0	0.333
2186	gene:Solyc10g076870.1	NA	10	-	59852569	59852817	59852569	59852649	59852759	59852817	2186	11,5,3	200,55,73	2,3,3	57,115,104	259	149	0.00018743374739546234	0.00127528451659	0.031,0.05,0.023	0.02,0.015,0.016	0.018
972	gene:Solyc03g032130.2	NA	3	-	4635531	4635773	4635531	4635604	4635695	4635773	972	248,74,98	7303,4234,5087	125,139,134	5445,6390,6342	240	149	0.00019778410385337092	0.00134331303276	0.021,0.011,0.012	0.014,0.013,0.013	0.001
1782	gene:Solyc07g032110.2	NA	7	-	35524179	35524382	35524179	35524249	35524337	35524382	1782	9,6,1	120,72,49	8,3,17	65,114,89	237	149	0.00020268578136682652	0.00137415919623	0.045,0.05,0.013	0.072,0.016,0.107	-0.029
2808	gene:Solyc08g077420.2	NA	8	+	61288268	61288461	61288268	61288318	61288389	61288461	2808	6,1,1	180,79,78	1,4,5	70,115,123	220	149	0.00020698396312794046	0.00140081167954	0.022,0.009,0.009	0.01,0.023,0.027	-0.007
609	gene:Solyc06g071990.2	NA	6	+	44353209	44353422	44353209	44353259	44353350	44353422	609	24,10,5	266,131,64	2,8,2	88,143,158	240	149	0.00020737391942841603	0.00140096681497	0.053,0.045,0.046	0.014,0.034,0.008	0.029
1619	gene:Solyc11g008740.1	NA	11	-	2914826	2915053	2914826	2914941	2915021	2915053	1619	8,5,3	1,0,0	0,4,3	0,2,2	229	149	0.00021351988477650902	0.0014399388696	0.839,1.0,1.0	NA,0.565,0.494	0.417
263	gene:Solyc09g047910.2	NA	9	-	33696249	33696455	33696249	33696336	33696437	33696455	263	13,4,1	50,31,27	5,5,5	48,56,53	250	149	0.00021634179369496614	0.00145639616673	0.134,0.071,0.022	0.058,0.051,0.053	0.022
3111	gene:Solyc09g009290.2	NA	9	+	2670524	2670771	2670524	2670595	2670672	2670771	3111	2,0,3	58,52,65	1,4,2	40,64,74	226	149	0.00021696708297778272	0.00145803407698	0.022,0.0,0.03	0.016,0.04,0.018	-0.007
452	gene:Solyc01g098500.2	NA	1	+	89010025	89010260	89010025	89010063	89010145	89010260	452	22,10,3	228,31,57	3,5,4	42,34,44	231	149	0.00022263667586286157	0.0014935047307	0.059,0.172,0.033	0.044,0.087,0.055	0.026
2049	gene:Solyc08g060860.2	NA	8	-	45633124	45633289	45633124	45633195	45633277	45633289	2049	20,12,15	1,4,2	9,22,33	4,0,2	231	149	0.00022593673225170696	0.00151298334562	0.928,0.659,0.829	0.592,1.0,0.914	-0.03
2770	gene:Solyc10g084760.1	NA	10	-	64174179	64174395	64174179	64174246	64174317	64174395	2770	17,10,8	1,1,6	5,6,23	2,6,7	220	149	0.00022794456651334036	0.00152375553482	0.92,0.871,0.475	0.629,0.404,0.69	0.181
707	gene:Solyc06g053560.2	NA	6	-	36371675	36371906	36371675	36371749	36371828	36371906	707	2,2,0	7,3,0	0,3,0	1,3,3	228	149	0.00023284313037458653	0.00155378012	0.157,0.303,NA	0.0,0.395,0.0	0.098
639	gene:Solyc12g037970.1	NA	12	-	49639569	49639771	49639569	49639617	49639711	49639771	639	8,1,1	16,6,1	2,2,3	0,7,2	243	149	0.00024225626852980057	0.00161377343277	0.235,0.093,0.38	1.0,0.149,0.479	-0.307
1109	gene:Solyc01g088720.2	NA	1	+	83482275	83482509	83482275	83482361	83482443	83482509	1109	2,2,0	7,5,11	1,1,5	9,11,14	231	149	0.00024352278038654873	0.001619384064	0.156,0.205,0.0	0.067,0.055,0.187	0.017
2603	gene:Solyc09g011760.2	NA	9	-	5055332	5055547	5055332	5055394	5055506	5055547	2603	30,12,0	5,2,0	5,11,4	0,0,2	261	149	0.0002481326291231544	0.00164716912237	0.774,0.774,NA	1.0,1.0,0.533	-0.07
208	gene:Solyc02g080370.2	NA	2	+	44610852	44611079	44610852	44610889	44611015	44611079	208	13,1,1	351,109,68	0,8,6	58,170,131	275	149	0.0002511394758517571	0.00166423503355	0.02,0.005,0.008	0.0,0.025,0.024	-0.005
2825	gene:Solyc12g087810.1	NA	12	-	63309911	63310148	63309911	63310011	63310082	63310148	2825	8,6,5	117,68,41	5,6,5	96,88,57	220	149	0.00025493123155273886	0.0016864341609	0.044,0.056,0.076	0.034,0.044,0.056	0.014
859	gene:Solyc03g117110.2	NA	3	-	66362326	66362518	66362326	66362353	66362451	66362518	859	1,0,2	0,0,0	0,2,2	0,0,4	247	149	0.00028243404797275763	0.00186513972511	1.0,NA,1.0	NA,1.0,0.232	0.384
1866	gene:Solyc11g045310.1	NA	11	-	31046010	31046207	31046010	31046075	31046192	31046207	1866	1,4,0	30,24,9	0,0,1	25,41,21	266	149	0.0002925050509849765	0.00192549320547	0.018,0.085,0.0	0.0,0.0,0.026	0.026
3505	gene:Solyc06g053300.2	NA	6	-	36028586	36028831	36028586	36028631	36028723	36028831	3505	3,5,0	79,22,27	2,1,3	27,49,57	241	149	0.00029258214806740745	0.00192549320547	0.023,0.123,0.0	0.044,0.012,0.032	0.019
686	gene:Solyc08g007490.2	NA	8	-	2052079	2052317	2052079	2052162	2052285	2052317	686	15,9,11	265,202,112	3,8,5	98,171,154	272	149	0.0003082715509649643	0.0020252538899	0.03,0.024,0.051	0.016,0.025,0.017	0.016
2923	gene:Solyc01g100650.2	NA	1	+	90622992	90623237	90622992	90623073	90623158	90623237	2923	0,1,0	8,8,2	0,0,3	6,9,20	234	149	0.0003119633575173351	0.00204598648736	0.0,0.074,0.0	0.0,0.0,0.087	-0.004
2727	gene:Solyc11g012900.1	NA	11	-	5683482	5683671	5683482	5683533	5683632	5683671	2727	21,12,15	494,226,201	12,22,21	254,344,299	248	149	0.0003232819250600493	0.0021165816603	0.025,0.031,0.043	0.028,0.037,0.04	-0.002
821	gene:Solyc04g049350.2	CS1	4	-	41533759	41534005	41533759	41533818	41533936	41534005	821	40,19,29	549,292,293	21,44,31	231,409,455	267	149	0.00033243979038551097	0.00217281280805	0.039,0.035,0.052	0.048,0.057,0.037	-0.005
4008	gene:Solyc10g080340.1	NA	10	-	61619369	61619567	61619369	61619426	61619521	61619567	4008	19,0,2	53,20,39	0,1,6	17,13,34	244	149	0.00034858900010032817	0.00227446874083	0.18,0.0,0.03	0.0,0.045,0.097	0.023
3679	gene:Solyc12g055830.1	NA	12	-	61826983	61827183	61826983	61827026	61827109	61827183	3679	88,31,61	1852,768,1399	30,56,47	911,1216,1302	232	149	0.00035254155244803236	0.0022924209637	0.03,0.025,0.027	0.021,0.029,0.023	0.003
640	gene:Solyc12g037970.1	NA	12	-	49639569	49639771	49639569	49639617	49639703	49639771	640	6,1,0	63,22,21	0,1,3	26,29,32	235	149	0.00035221216302689236	0.0022924209637	0.057,0.028,0.0	0.0,0.021,0.056	0.003
1703	gene:Solyc03g118250.2	NA	3	-	67168361	67168596	67168361	67168430	67168502	67168596	1703	11,6,2	14,11,19	8,4,3	4,13,31	221	149	0.0003568502257993315	0.002316492027	0.346,0.269,0.066	0.574,0.172,0.061	-0.042
76	gene:Solyc03g019730.2	NA	3	+	61417004	61417223	61417004	61417100	61417171	61417223	76	42,23,18	321,270,268	12,19,21	275,306,513	220	149	0.0003594284175151283	0.0023292670113	0.081,0.055,0.044	0.029,0.04,0.027	0.028
2038	gene:Solyc02g071800.2	NA	2	+	41151557	41151791	41151557	41151626	41151719	41151791	2038	6,11,8	67,75,55	6,24,19	52,89,116	242	149	0.0003619227970465715	0.00234145646835	0.052,0.083,0.082	0.066,0.142,0.092	-0.028
1569	gene:Solyc10g083800.1	NA	10	+	63558205	63558403	63558205	63558265	63558337	63558403	1569	1,4,1	38,16,5	2,4,17	8,32,22	221	149	0.0003725102401340995	0.00240587408899	0.017,0.144,0.119	0.144,0.078,0.343	-0.095
1317	gene:Solyc03g114280.2	NA	3	+	64297922	64298104	64297922	64297957	64298077	64298104	1317	9,5,2	3,2,0	6,8,4	0,0,4	269	149	0.0003784578129686557	0.00244015789206	0.624,0.581,1.0	1.0,1.0,0.356	-0.05
1181	gene:Solyc09g089660.2	NA	9	-	69425305	69425467	69425305	69425373	69425423	69425467	1181	5,0,0	1,0,0	0,0,0	1,0,0	199	149	0.00039838584928449897	0.00256431498604	0.789,NA,NA	0.0,NA,NA	0.789
3737	gene:Solyc10g081580.1	NA	10	+	62619767	62620008	62619767	62619856	62619943	62620008	3737	30,14,5	6,0,1	8,13,8	0,0,0	236	149	0.00041015722176066064	0.00263563992502	0.759,1.0,0.759	1.0,1.0,1.0	-0.161
3560	gene:Solyc09g009960.2	NA	9	-	3414331	3414576	3414331	3414413	3414508	3414576	3560	1,0,2	55,39,45	4,6,3	63,31,41	244	149	0.0004213271110764389	0.00270286652601	0.011,0.0,0.026	0.037,0.106,0.043	-0.05
3722	gene:Solyc04g080440.2	NA	4	-	64616602	64616823	64616602	64616673	64616769	64616823	3722	1,1,1	2,0,12	3,2,6	4,2,8	245	149	0.00043381014459590244	0.00277827738578	0.233,1.0,0.048	0.313,0.378,0.313	0.092
3428	gene:Solyc05g007810.2	NA	5	-	2251949	2252141	2251949	2252001	2252113	2252141	3428	3,3,0	0,1,0	2,5,0	0,10,0	261	149	0.0004375602094856889	0.00279760020035	1.0,0.631,NA	1.0,0.222,NA	0.205
430	gene:Solyc12g095890.1	NA	12	+	65000599	65000828	65000599	65000697	65000785	65000828	430	96,71,69	4,4,3	93,123,87	2,2,0	237	149	0.00043969101745717446	0.00280652276527	0.938,0.918,0.935	0.967,0.975,1.0	-0.05
2596	gene:Solyc08g075730.2	NA	8	-	59851848	59852028	59851848	59851923	59852016	59852028	2596	21,7,13	0,0,0	4,11,14	4,2,0	242	149	0.0004457487360234408	0.00284043894057	1.0,1.0,1.0	0.381,0.772,1.0	0.282
2809	gene:Solyc12g008940.1	NA	12	-	2247442	2247638	2247442	2247463	2247555	2247638	2809	149,86,151	890,638,1112	142,179,156	954,1049,970	241	149	0.00045337584902974495	0.00288422602624	0.094,0.077,0.077	0.084,0.095,0.09	-0.007
2547	gene:Solyc02g072310.2	NA	2	+	41597223	41597437	41597223	41597295	41597377	41597437	2547	18,7,2	37,17,3	2,2,6	5,18,17	231	149	0.0004544407365785135	0.00288619016892	0.239,0.21,0.301	0.205,0.067,0.185	0.098
1792	gene:Solyc12g098860.1	NA	12	-	66238758	66239003	66238758	66238822	66238934	66239003	1792	12,3,3	86,34,26	1,0,4	33,76,64	261	149	0.00046652648191288756	0.00295802588283	0.074,0.048,0.062	0.017,0.0,0.034	0.044
3501	gene:Solyc02g090020.2	NA	2	+	51697077	51697265	51697077	51697104	51697189	51697265	3501	6,2,0	18,2,11	0,0,1	17,18,26	234	149	0.00047190957034940097	0.00298719540634	0.175,0.389,0.0	0.0,0.0,0.024	0.18
3761	gene:Solyc12g008790.1	NA	12	+	2134018	2134264	2134018	2134109	2134195	2134264	3761	3,0,0	44,14,5	0,4,2	6,27,31	235	149	0.0004755200123770297	0.00300506603848	0.041,0.0,0.0	0.0,0.086,0.039	-0.028
2274	gene:Solyc11g072820.1	NA	11	-	56014127	56014353	56014127	56014183	56014276	56014353	2274	12,2,6	70,56,26	6,14,6	42,57,63	242	149	0.0004791392717479506	0.00302293322357	0.095,0.022,0.124	0.081,0.131,0.055	-0.009
1614	gene:Solyc12g011340.1	NA	12	+	4188389	4188567	4188389	4188428	4188498	4188567	1614	15,4,4	453,169,131	1,4,3	85,151,202	219	149	0.0004859266278594848	0.00305659726841	0.022,0.016,0.02	0.008,0.018,0.01	0.007
3873	gene:Solyc11g012410.1	IMP3	11	+	5245807	5246027	5245807	5245908	5245985	5246027	3873	33,14,6	487,202,246	2,2,1	68,104,71	226	149	0.000486076641845568	0.00305659726841	0.043,0.044,0.016	0.019,0.013,0.009	0.021
3211	gene:Solyc01g008770.2	NA	1	+	2811509	2811750	2811509	2811570	2811641	2811750	3211	2,0,0	4,0,0	1,0,0	0,0,2	220	149	0.000493336085501395	0.00309714447098	0.253,NA,NA	1.0,NA,0.0	-0.247
1680	gene:Solyc01g009110.2	NA	1	-	3125250	3125502	3125250	3125330	3125487	3125502	1680	28,9,3	0,0,6	20,32,37	0,0,0	306	149	0.0005034411095319695	0.00315539362083	1.0,1.0,0.196	1.0,1.0,1.0	-0.268
1722	gene:Solyc03g007620.2	NA	3	+	2164101	2164342	2164101	2164143	2164224	2164342	1722	4,4,3	53,32,17	0,2,0	24,22,35	230	149	0.0005184962712527045	0.00324442666782	0.047,0.075,0.103	0.0,0.056,0.0	0.056
2650	gene:Solyc03g118640.2	NA	3	+	67510203	67510403	67510203	67510245	67510354	67510403	2650	8,9,4	97,82,32	2,8,9	39,101,104	258	149	0.0005335985182110832	0.00333346242882	0.045,0.06,0.067	0.029,0.044,0.048	0.017
1584	gene:Solyc03g025470.2	NA	3	-	2879737	2879970	2879737	2879788	2879886	2879970	1584	6,8,2	37,19,9	0,7,0	3,25,8	247	149	0.000560294349478724	0.0034945155751	0.089,0.203,0.118	0.0,0.144,0.0	0.089
867	gene:Solyc03g083190.1	NA	3	+	53033295	53033543	53033295	53033352	53033444	53033543	867	4,0,0	0,2,0	2,2,0	2,3,0	241	149	0.0005673092594267121	0.00353249501343	1.0,0.0,NA	0.382,0.292,NA	0.163
4023	gene:Solyc01g100610.2	NA	1	-	90593482	90593719	90593482	90593557	90593651	90593719	4023	5,1,0	72,16,25	2,0,0	13,46,32	243	149	0.0005851830015211657	0.00363785589056	0.041,0.037,0.0	0.086,0.0,0.0	-0.003
1917	gene:Solyc12g056780.1	NA	12	-	62860562	62860785	62860562	62860657	62860736	62860785	1917	31,12,6	7,0,0	11,4,10	0,0,0	228	149	0.0005902083116019391	0.00365953474989	0.743,1.0,1.0	1.0,1.0,1.0	-0.086
3057	gene:Solyc06g073870.2	NA	6	-	45613852	45614029	45613852	45613895	45613995	45614029	3057	38,9,13	917,294,298	8,7,16	258,386,427	249	149	0.0005905877406161789	0.00365953474989	0.024,0.018,0.025	0.018,0.011,0.022	0.005
2581	gene:Solyc06g073840.2	NA	6	+	45596917	45597131	45596917	45596988	45597102	45597131	2581	10,4,14	196,136,138	3,7,9	146,214,227	263	149	0.000601684303165169	0.00372225119154	0.028,0.016,0.054	0.012,0.018,0.022	0.015
2838	gene:Solyc03g115630.2	NA	3	+	65279198	65279423	65279198	65279280	65279362	65279423	2838	5,1,3	228,108,82	5,4,7	103,150,211	231	149	0.0006112452197219245	0.00376918094294	0.014,0.006,0.023	0.03,0.017,0.021	-0.008
3321	gene:Solyc09g090230.1	NA	9	+	69775944	69776168	69775944	69776074	69776150	69776168	3321	7,4,0	34,20,19	0,1,0	13,14,29	225	149	0.0006110037742806974	0.00376918094294	0.12,0.117,0.0	0.0,0.045,0.0	0.064
509	gene:Solyc05g009070.2	NA	5	+	3218919	3219159	3218919	3218972	3219051	3219159	509	21,6,10	15,5,9	12,11,12	0,10,13	228	149	0.0006568762780182524	0.00404402702128	0.478,0.44,0.421	1.0,0.418,0.376	-0.152
2223	gene:Solyc02g066910.2	NA	2	+	37177232	37177444	37177232	37177274	37177349	37177444	2223	5,1,0	106,53,79	1,6,5	48,61,90	224	149	0.0006592651656630344	0.00405219828879	0.03,0.012,0.0	0.014,0.061,0.036	-0.023
1586	gene:Solyc03g031600.2	NA	3	-	4087152	4087381	4087152	4087223	4087324	4087381	1586	13,6,6	0,0,0	2,8,2	2,1,2	250	149	0.0006749671028953596	0.00414204088706	1.0,1.0,1.0	0.373,0.827,0.373	0.476
461	gene:Solyc01g097450.2	NA	1	+	88310138	88310330	88310138	88310149	88310283	88310330	461	62,68,42	886,527,455	35,58,78	365,541,744	283	149	0.0006948068201624656	0.00425694644071	0.036,0.064,0.046	0.048,0.053,0.052	-0.002
1072	gene:Solyc11g069180.1	NA	11	+	53815486	53815665	53815486	53815520	53815610	53815665	1072	26,4,10	198,59,65	6,16,15	82,127,146	239	149	0.0007041367742559529	0.00430413523826	0.076,0.041,0.088	0.044,0.073,0.06	0.009
2135	gene:Solyc12g044220.1	NA	12	+	38781890	38782079	38781890	38781936	38782031	38782079	2135	49,38,20	51,48,16	33,65,41	17,42,37	244	149	0.0007047640880047305	0.00430413523826	0.37,0.326,0.433	0.542,0.486,0.404	-0.101
3089	gene:Solyc11g066410.1	NA	11	-	52190933	52191174	52190933	52190981	52191056	52191174	3089	2,2,0	83,54,26	6,7,2	13,62,65	224	149	0.0007082087727586688	0.00431826339556	0.016,0.024,0.0	0.235,0.07,0.02	-0.095
282	gene:Solyc07g008320.2	NA	7	-	3080894	3081073	3080894	3080937	3081027	3081073	282	14,1,5	408,153,144	6,2,6	130,249,232	239	149	0.0007150298052229387	0.00435290074408	0.021,0.004,0.021	0.028,0.005,0.016	-0.001
3104	gene:Solyc11g020590.1	NA	11	+	11623710	11623954	11623710	11623799	11623883	11623954	3104	37,17,18	110,58,23	8,27,13	42,80,71	233	149	0.0007215928094073982	0.00438585948011	0.177,0.158,0.334	0.109,0.178,0.105	0.092
2130	gene:Solyc06g019200.2	NA	6	-	18153091	18153300	18153091	18153111	18153190	18153300	2130	4,0,0	0,2,0	0,0,0	6,2,0	228	149	0.0007280066954236703	0.00441780851579	1.0,0.0,NA	0.0,0.0,NA	0.5
1365	gene:Solyc12g056530.1	NA	12	-	62483131	62483337	62483131	62483193	62483277	62483337	1365	41,15,15	0,3,4	17,33,24	0,0,0	233	149	0.0007810197599064234	0.00473198797391	1.0,0.762,0.706	1.0,1.0,1.0	-0.177
992	gene:Solyc01g111840.2	NA	1	+	98010503	98010752	98010503	98010545	98010686	98010752	992	66,36,12	4,4,0	11,27,34	0,0,0	290	149	0.0007843327042345845	0.00474452921088	0.894,0.822,1.0	1.0,1.0,1.0	-0.095
2466	gene:Solyc01g099770.2	NA	1	+	89915651	89915900	89915651	89915693	89915804	89915900	2466	388,97,121	10,0,5	138,180,206	0,0,0	260	149	0.0007965504777536854	0.00481081198352	0.957,1.0,0.933	1.0,1.0,1.0	-0.037
1278	gene:Solyc01g010810.2	NA	1	-	6210192	6210385	6210192	6210269	6210341	6210385	1278	4,0,1	171,95,143	4,4,3	77,105,124	221	149	0.000820694197642135	0.00494879897694	0.016,0.0,0.005	0.034,0.025,0.016	-0.018
3007	gene:Solyc05g006760.2	NA	5	+	1385244	1385492	1385244	1385334	1385458	1385492	3007	14,0,0	1,1,0	0,8,2	0,2,0	273	149	0.000824670700828776	0.00496493385657	0.884,0.0,NA	NA,0.686,1.0	-0.401
61	gene:Solyc01g091070.2	NA	1	+	84795525	84795727	84795525	84795587	84795675	84795727	61	30,11,21	356,208,245	8,10,16	234,279,346	237	149	0.0008492651598428698	0.0051049529372	0.05,0.032,0.051	0.021,0.022,0.028	0.021
1637	gene:Solyc10g084650.1	NA	10	-	64088702	64088904	64088702	64088771	64088847	64088904	1637	4,5,2	51,12,16	1,0,2	29,34,42	225	149	0.0008654377733781555	0.00519252989536	0.049,0.216,0.076	0.022,0.0,0.031	0.096
2305	gene:Solyc03g032030.2	NA	3	-	4539142	4539357	4539142	4539186	4539275	4539357	2305	6,1,0	36,15,2	0,0,2	23,21,23	238	149	0.0008665552903699493	0.00519252989536	0.094,0.04,0.0	0.0,0.0,0.052	0.027
725	gene:Solyc10g079710.1	NA	10	+	61215118	61215362	61215118	61215208	61215282	61215362	725	81,32,47	21,3,3	64,59,103	4,11,13	223	149	0.0008693534257279203	0.0052011317022	0.72,0.877,0.913	0.914,0.782,0.841	-0.009
3992	gene:Solyc05g054590.2	NA	5	+	64472439	64472686	64472439	64472531	64472621	64472686	3992	14,7,9	649,334,330	16,16,18	281,370,411	239	149	0.0008713531577353006	0.005204937407	0.013,0.013,0.017	0.034,0.026,0.027	-0.015
3939	gene:Solyc07g043510.2	NA	7	+	57370711	57370902	57370711	57370776	57370853	57370902	3939	30,7,10	253,181,113	8,28,38	88,192,181	226	149	0.0008834020643874535	0.00526866512464	0.073,0.025,0.055	0.057,0.088,0.122	-0.038
3489	gene:Solyc10g085200.1	NA	10	+	64472515	64472741	64472515	64472594	64472681	64472741	3489	2,3,1	91,77,84	6,5,3	87,84,92	236	149	0.0009039474881546194	0.00538278870871	0.014,0.024,0.007	0.042,0.036,0.02	-0.018
2525	gene:Solyc10g078340.1	NA	10	-	60157905	60158153	60157905	60157944	60158039	60158153	2525	51,24,7	28,3,4	14,25,26	3,9,4	244	149	0.0009068627269105554	0.0053917368047	0.527,0.83,0.517	0.74,0.629,0.799	-0.098
1850	gene:Solyc11g044330.1	NA	11	-	32954322	32954526	32954322	32954327	32954419	32954526	1850	11,12,6	18,18,12	13,11,10	16,13,17	241	149	0.0009090058551255642	0.00539607363766	0.274,0.292,0.236	0.334,0.343,0.267	-0.047
782	gene:Solyc11g011380.1	NA	11	+	4459379	4459622	4459379	4459433	4459585	4459622	782	452,329,235	7862,4378,4524	271,326,398	4170,4936,6101	301	149	0.0009247527778281265	0.00548102694561	0.028,0.036,0.025	0.031,0.032,0.031	-0.002
2946	gene:Solyc12g006030.1	NA	12	-	627935	628144	627935	628024	628099	628144	2946	9,6,3	79,72,66	3,5,7	51,72,103	224	149	0.0009289314386911978	0.00549725783176	0.07,0.053,0.029	0.038,0.044,0.043	0.009
3866	gene:Solyc12g009980.1	NA	12	+	3127418	3127661	3127418	3127515	3127621	3127661	3866	3,0,1	200,71,84	4,3,13	98,99,132	255	149	0.00093492174274031	0.00552414286693	0.009,0.0,0.007	0.023,0.017,0.054	-0.026
3252	gene:Solyc06g082490.2	NA	6	-	48288147	48288341	48288147	48288197	48288276	48288341	3252	155,74,13	1,1,0	26,93,90	0,2,5	228	149	0.0009379298956269501	0.00553335148626	0.99,0.98,1.0	1.0,0.968,0.922	0.027
3494	gene:Solyc12g056860.1	NA	12	-	62921922	62922149	62921922	62922000	62922085	62922149	3494	8,3,0	235,145,109	7,6,7	137,248,253	234	149	0.0009411595900032633	0.00554383665902	0.021,0.013,0.0	0.032,0.015,0.017	-0.01
2015	gene:Solyc12g014350.1	NA	12	-	5161916	5162164	5161916	5161986	5162095	5162164	2015	1,2,0	36,29,17	2,3,4	21,44,65	258	149	0.0009619013633846515	0.00565728428974	0.016,0.038,0.0	0.052,0.038,0.034	-0.023
1986	gene:Solyc02g093120.2	NA	2	+	54046411	54046595	54046411	54046496	54046585	54046595	1986	15,7,11	181,91,94	10,15,9	112,157,183	238	149	0.000984728560403769	0.0057737464133	0.049,0.046,0.068	0.053,0.056,0.03	0.008
247	gene:Solyc02g062680.2	NA	2	-	34405355	34405598	34405355	34405426	34405532	34405598	247	10,6,2	115,19,17	2,4,2	27,44,41	255	149	0.0009843483461090216	0.0057737464133	0.048,0.156,0.064	0.041,0.05,0.028	0.05
2784	gene:Solyc06g084590.2	NA	6	+	49667198	49667376	49667198	49667219	49667313	49667376	2784	23,12,3	157,56,37	4,5,4	51,92,77	243	149	0.0010064080778313083	0.00589180925319	0.082,0.116,0.047	0.046,0.032,0.031	0.045
2095	gene:Solyc02g090860.2	NA	2	-	52332252	52332481	52332252	52332337	52332405	52332481	2095	32,15,0	396,219,103	15,10,7	110,218,251	217	149	0.001029793026453318	0.00601947929858	0.053,0.045,0.0	0.086,0.031,0.019	-0.013
2436	gene:Solyc05g008460.2	NA	5	-	2807941	2808190	2807941	2808030	2808116	2808190	2436	80,48,79	2532,1878,1818	95,85,80	1694,1996,2412	235	149	0.0010369671090190143	0.00605214595585	0.02,0.016,0.027	0.034,0.026,0.021	-0.006
1203	gene:Solyc01g009420.2	NA	1	+	3625686	3625910	3625686	3625737	3625817	3625910	1203	68,18,15	1076,581,447	14,34,16	577,825,667	229	149	0.0010586357195632363	0.00615977521581	0.039,0.02,0.021	0.016,0.026,0.015	0.008
3830	gene:Solyc10g054080.1	NA	10	-	54560424	54560669	54560424	54560472	54560615	54560669	3830	8,10,3	175,128,76	3,3,5	99,116,116	292	149	0.0010580988784135647	0.00615977521581	0.023,0.038,0.02	0.015,0.013,0.022	0.01
651	gene:Solyc06g071200.2	NA	6	+	43791942	43792135	43791942	43791959	43792035	43792135	651	5,0,1	54,23,14	4,0,0	17,31,26	225	149	0.0010981149507907388	0.00637976372476	0.058,0.0,0.045	0.135,0.0,0.0	-0.011
3430	gene:Solyc02g080880.2	NA	2	-	44977842	44978032	44977842	44977876	44977967	44978032	3430	10,2,8	0,0,0	4,1,8	0,4,1	240	149	0.0011209084747546654	0.00650229125857	1.0,1.0,1.0	1.0,0.134,0.832	0.345
465	gene:Solyc03g063040.2	NA	3	+	33036270	33036476	33036270	33036328	33036413	33036476	465	1,0,2	59,18,21	1,6,2	20,28,20	234	149	0.0011358487342632533	0.00657895996765	0.011,0.0,0.057	0.031,0.12,0.06	-0.048
104	gene:Solyc05g026380.1	NA	5	-	41082951	41083181	41082951	41082993	41083112	41083181	104	0,0,4	86,45,59	2,6,7	50,42,74	268	149	0.001145492942261883	0.00661474517491	0.0,0.0,0.036	0.022,0.074,0.05	-0.037
448	gene:Solyc01g098500.2	NA	1	+	89009395	89009608	89009395	89009472	89009545	89009608	448	70,14,17	208,81,63	26,39,28	38,81,86	222	149	0.0011444878655835025	0.00661474517491	0.184,0.104,0.153	0.315,0.244,0.179	-0.099
605	gene:Solyc01g096900.2	NA	1	+	87904857	87905105	87904857	87904912	87905011	87905105	605	1,1,0	2,0,0	2,0,0	0,0,0	248	149	0.0011483355918440199	0.00662114343515	0.231,1.0,NA	1.0,NA,NA	-0.384
1585	gene:Solyc03g031600.2	NA	3	-	4086975	4087219	4086975	4087061	4087152	4087219	1585	19,8,10	623,225,279	16,16,15	313,458,478	240	149	0.0011530457572232738	0.00663827398993	0.019,0.022,0.022	0.031,0.021,0.019	-0.003
1756	gene:Solyc07g009350.2	NA	7	-	4389865	4390044	4389865	4389928	4390021	4390044	1756	4,2,2	163,34,33	0,4,7	45,82,78	242	149	0.0011685111456149532	0.00671717928134	0.015,0.035,0.036	0.0,0.029,0.052	0.002
3038	gene:Solyc08g061220.2	NA	8	-	48201617	48201842	48201617	48201702	48201782	48201842	3038	11,2,4	168,62,26	1,1,0	30,80,59	229	149	0.0011890967468182803	0.0068252365152	0.041,0.021,0.091	0.021,0.008,0.0	0.041
641	gene:Solyc01g109860.2	NA	1	+	96700429	96700620	96700429	96700487	96700570	96700620	641	11,9,5	203,99,50	2,9,9	49,83,84	232	149	0.0012104713447037038	0.00693749117528	0.034,0.055,0.06	0.026,0.065,0.064	-0.002
3266	gene:Solyc02g086790.2	NA	2	-	49407162	49407392	49407162	49407259	49407347	49407392	3266	1,1,1	0,0,0	4,4,4	2,0,3	237	149	0.0012161507552548587	0.00695959135353	1.0,1.0,1.0	0.557,1.0,0.456	0.329
122	gene:Solyc02g084300.1	NA	2	+	47443566	47443814	47443566	47443655	47443765	47443814	122	0,0,0	1,4,0	0,6,0	0,6,0	259	149	0.0013012822172356316	0.0074245055653	0.0,0.0,NA	NA,0.365,NA	-0.365
1287	gene:Solyc04g079070.2	NA	4	-	63653870	63654100	63653870	63653926	63654001	63654100	1287	16,9,12	636,321,248	8,11,6	216,384,330	224	149	0.001300722195944987	0.0074245055653	0.016,0.018,0.031	0.024,0.019,0.012	0.003
644	gene:Solyc06g062980.2	NA	6	+	39752165	39752329	39752165	39752234	39752311	39752329	644	5,6,1	35,15,5	8,11,12	4,12,29	226	149	0.0013482068698219716	0.00768075465987	0.086,0.209,0.116	0.569,0.377,0.214	-0.25
1853	gene:Solyc11g044330.1	NA	11	-	32954322	32954526	32954322	32954327	32954417	32954526	1853	11,7,6	6,8,4	13,11,10	9,4,4	239	149	0.0014007604664437226	0.00796826035829	0.533,0.353,0.483	0.474,0.632,0.609	-0.115
1210	gene:Solyc06g065700.2	NA	6	+	41133012	41133221	41133012	41133093	41133181	41133221	1210	0,1,0	0,2,0	0,1,0	0,0,0	237	149	0.001410605110325703	0.00801232099124	NA,0.239,NA	NA,1.0,NA	-0.761
1652	gene:Solyc06g072580.2	NA	6	-	44767886	44768098	44767886	44767968	44768056	44768098	1652	40,13,6	191,98,44	6,21,19	66,138,173	237	149	0.0014339238377924094	0.00813267056293	0.116,0.077,0.079	0.054,0.087,0.065	0.022
3329	gene:Solyc01g100360.2	NA	1	-	90417270	90417495	90417270	90417316	90417429	90417495	3329	10,0,6	2,0,2	1,9,8	0,0,0	262	149	0.0014551547277219775	0.00824083916278	0.74,NA,0.63	1.0,1.0,1.0	-0.315
2162	gene:Solyc04g082660.2	NA	4	+	66269364	66269572	66269364	66269402	66269485	66269572	2162	1,0,0	2,0,0	1,3,0	0,4,7	232	149	0.0014783684020209138	0.0083598995415	0.243,NA,NA	1.0,0.325,0.0	-0.199
1423	gene:Solyc02g093270.2	NA	2	-	54179150	54179395	54179150	54179295	54179386	54179395	1423	22,14,11	645,340,274	2,19,16	195,413,521	240	149	0.0015120685767520323	0.00853781916784	0.021,0.025,0.024	0.006,0.028,0.019	0.006
2265	gene:Solyc01g108620.2	NA	1	+	95875982	95876178	95875982	95876046	95876144	95876178	2265	23,1,4	18,5,2	4,9,0	5,5,20	247	149	0.0015157224217838643	0.00854580869121	0.435,0.108,0.547	0.326,0.521,0.0	0.081
3299	gene:Solyc01g079390.2	NA	1	+	78478495	78478697	78478495	78478550	78478649	78478697	3299	11,0,1	157,73,42	5,4,5	51,95,102	248	149	0.001520353191882295	0.00854666882683	0.04,0.0,0.014	0.056,0.025,0.029	-0.019
396	gene:Solyc11g005660.1	NA	11	-	491649	491898	491649	491708	491810	491898	396	0,1,0	10,13,4	6,0,0	6,12,26	251	149	0.001518210734735958	0.00854666882683	0.0,0.044,0.0	0.372,0.0,0.0	-0.109
1630	gene:Solyc07g040720.2	NA	7	+	49457177	49457391	49457177	49457264	49457331	49457391	1630	6,0,1	0,0,2	0,0,2	0,1,0	216	149	0.001544947826178264	0.00867215566547	1.0,NA,0.256	NA,0.0,1.0	0.128
2499	gene:Solyc08g083020.2	NA	8	-	65618687	65618919	65618687	65618699	65618799	65618919	2499	9,0,1	93,36,23	0,2,3	23,52,53	249	149	0.0016341147788013777	0.00915920133728	0.055,0.0,0.025	0.0,0.022,0.033	0.008
4033	gene:Solyc04g082970.2	NA	4	+	66429272	66429520	66429272	66429326	66429417	66429520	4033	2,2,0	95,46,37	2,1,2	39,52,63	240	149	0.001643971415293542	0.00920093679205	0.013,0.026,0.0	0.031,0.012,0.019	-0.008
2882	gene:Solyc09g090160.2	NA	9	+	69701063	69701310	69701063	69701100	69701218	69701310	2882	11,5,3	210,121,71	4,5,5	96,189,155	267	149	0.001655309617368859	0.00925082988213	0.028,0.023,0.023	0.023,0.015,0.018	0.006
3817	gene:Solyc02g084490.1	NA	2	+	47583971	47584178	47583971	47583977	47584082	47584178	3817	59,32,12	303,186,127	23,53,51	149,285,265	254	149	0.0016750252602906323	0.00934732663528	0.103,0.092,0.053	0.083,0.098,0.101	-0.011
1762	gene:Solyc04g015970.2	NA	4	+	6525467	6525688	6525467	6525522	6525625	6525688	1762	2,6,3	39,37,40	2,3,2	45,61,84	252	149	0.0017347655989546692	0.00966656976819	0.029,0.087,0.042	0.026,0.028,0.014	0.03
2154	gene:Solyc11g005170.1	NA	11	+	150452	150607	150452	150469	150551	150607	2154	64,41,40	2,0,7	33,29,55	1,0,0	231	149	0.00174738954248216	0.00972271994702	0.954,1.0,0.787	0.955,1.0,1.0	-0.071
1872	gene:Solyc05g018600.2	NA	5	-	22404138	22404341	22404138	22404201	22404286	22404341	1872	3,7,2	69,22,16	1,7,2	15,24,20	234	149	0.0017600263686128816	0.00977877823726	0.027,0.168,0.074	0.041,0.157,0.06	0.004
887	gene:Solyc01g010150.2	NA	1	+	4939804	4939966	4939804	4939850	4939930	4939966	887	9,10,1	44,23,13	6,3,1	27,65,44	229	149	0.0017788264005408475	0.00986886681812	0.117,0.221,0.048	0.126,0.029,0.015	0.072
2954	gene:Solyc10g083380.1	NA	10	+	63210069	63210294	63210069	63210149	63210228	63210294	2954	2,0,4	8,4,1	0,1,0	9,8,2	228	149	0.0017879967702369602	0.00990534640348	0.14,0.0,0.723	0.0,0.076,0.0	0.262
1257	gene:Solyc09g075070.2	NA	9	-	66888025	66888229	66888025	66888105	66888173	66888229	1257	51,40,15	318,160,146	22,28,17	128,225,238	217	149	0.0018282238872684806	0.0101135225764	0.099,0.147,0.066	0.106,0.079,0.047	0.027
1342	gene:Solyc06g065710.2	NA	6	-	41141835	41142007	41141835	41141870	41141945	41142007	1342	57,35,20	0,0,3	50,59,46	0,7,5	224	149	0.0018371775649955052	0.0101483455363	1.0,1.0,0.816	1.0,0.849,0.86	0.036
1448	gene:Solyc03g118390.2	NA	3	-	67280470	67280639	67280470	67280511	67280581	67280639	1448	23,8,12	4,2,1	7,15,22	6,6,10	219	149	0.001841589228181083	0.0101580145722	0.796,0.731,0.891	0.443,0.63,0.599	0.249
3169	gene:Solyc12g010060.1	NA	12	-	3203777	3204014	3203777	3203899	3203973	3204014	3169	52,17,20	63,19,19	24,41,34	25,41,24	223	149	0.0018460575579315503	0.0101679678191	0.355,0.374,0.413	0.391,0.401,0.486	-0.045
1195	gene:Solyc07g053660.2	NA	7	+	62110119	62110303	62110119	62110183	62110268	62110303	1195	4,2,1	226,95,112	6,7,2	96,158,145	234	149	0.0018976343253128479	0.0104369887892	0.011,0.013,0.006	0.038,0.027,0.009	-0.015
2087	gene:Solyc03g082960.2	NA	3	-	52816722	52816935	52816722	52816777	52816867	52816935	2087	0,1,3	36,20,30	4,7,1	36,44,77	239	149	0.0019353704950945821	0.0106292218414	0.0,0.03,0.059	0.065,0.09,0.008	-0.025
1987	gene:Solyc03g058380.2	NA	3	-	24063425	24063645	24063425	24063516	24063621	24063645	1987	7,5,8	195,132,98	6,8,3	102,174,161	254	149	0.0019494443985114335	0.0106911340074	0.021,0.022,0.046	0.033,0.026,0.011	0.006
1755	gene:Solyc03g005730.2	NA	3	-	514305	514537	514305	514401	514478	514537	1755	11,5,8	594,246,327	4,5,9	227,416,493	226	149	0.0019752432895479314	0.0108170783877	0.012,0.013,0.016	0.011,0.008,0.012	0.003
3473	gene:Solyc09g065820.2	NA	9	+	64096894	64097138	64096894	64097002	64097137	64097138	3473	49,33,35	0,0,2	41,46,46	0,0,4	284	149	0.0019981118121350787	0.0109266372305	1.0,1.0,0.902	1.0,1.0,0.858	0.015
3362	gene:Solyc11g066390.1	NA	11	+	52164259	52164458	52164259	52164321	52164430	52164458	3362	26,8,8	806,261,239	13,6,10	211,397,436	258	149	0.002057670297387345	0.0112362339415	0.018,0.017,0.019	0.034,0.009,0.013	-0.001
3046	gene:Solyc04g076790.2	NA	4	+	61670452	61670690	61670452	61670539	61670645	61670690	3046	11,14,4	368,247,244	11,7,16	193,284,357	255	149	0.0020778607852060256	0.0113302780245	0.017,0.032,0.009	0.032,0.014,0.026	-0.005
1449	gene:Solyc03g118390.2	NA	3	-	67284438	67284617	67284438	67284491	67284567	67284617	1449	13,7,6	319,210,127	2,5,6	153,289,287	225	149	0.002086252492418353	0.0113598085072	0.026,0.022,0.03	0.009,0.011,0.014	0.015
654	gene:Solyc08g007750.2	NA	8	-	2251357	2251533	2251357	2251397	2251478	2251533	654	2,3,1	107,38,56	0,3,0	48,73,50	230	149	0.002091813330344017	0.0113738625099	0.012,0.049,0.011	0.0,0.026,0.0	0.015
2537	gene:Solyc01g102680.2	NA	1	+	91419340	91419538	91419340	91419419	91419491	91419538	2537	6,2,0	0,0,0	5,1,7	2,1,6	221	149	0.0021063111087965625	0.01143640043	1.0,1.0,NA	0.628,0.403,0.44	0.51
2798	gene:Solyc11g071920.1	NA	11	+	55242456	55242705	55242456	55242556	55242655	55242705	2798	4,0,0	3,0,0	0,2,2	1,0,1	248	149	0.002114229545119195	0.0114630883149	0.445,NA,NA	0.0,1.0,0.546	-0.07
3377	gene:Solyc05g009160.2	NA	5	+	3294328	3294567	3294328	3294418	3294501	3294567	3377	11,6,4	287,85,36	1,4,1	55,118,91	232	149	0.002135108486473097	0.0115598710537	0.024,0.043,0.067	0.012,0.021,0.007	0.031
417	gene:Solyc04g053120.2	NA	4	-	51717589	51717838	51717589	51717645	51717749	51717838	417	10,0,4	128,85,81	0,9,3	81,116,120	253	149	0.002150426543119856	0.0116263146106	0.044,0.0,0.028	0.0,0.044,0.015	0.004
3226	gene:Solyc12g042110.1	NA	12	-	40737441	40737658	40737441	40737516	40737594	40737658	3226	0,0,0	10,1,1	0,4,1	2,2,0	227	149	0.002165485402453561	0.0116911708362	0.0,0.0,0.0	0.0,0.568,1.0	-0.523
1856	gene:Solyc10g049970.1	NA	10	+	47293133	47293373	47293133	47293211	47293300	47293373	1856	49,23,12	955,452,424	20,25,26	454,574,726	238	149	0.002241243758973888	0.0120830895876	0.031,0.031,0.017	0.027,0.027,0.022	0.001
4020	gene:Solyc09g065660.2	NA	9	+	63878278	63878476	63878278	63878302	63878415	63878476	4020	53,20,19	5,2,0	6,11,8	0,0,0	262	149	0.0022519787598890588	0.0121238405169	0.858,0.85,1.0	1.0,1.0,1.0	-0.097
905	gene:Solyc09g074950.2	NA	9	+	66757975	66758224	66757975	66758064	66758140	66758224	905	16,12,24	285,198,215	10,15,24	178,256,311	225	149	0.0023043737169731724	0.0123884429263	0.036,0.039,0.069	0.036,0.037,0.049	0.007
367	gene:Solyc05g013740.2	NA	5	+	7058946	7059163	7058946	7059036	7059121	7059163	367	3,3,0	94,83,42	5,5,5	66,118,66	234	149	0.0023276391907562756	0.0124959195374	0.02,0.022,0.0	0.046,0.026,0.046	-0.025
2261	gene:Solyc10g006930.2	NA	10	-	1367131	1367374	1367131	1367197	1367299	1367374	2261	14,6,9	194,120,77	6,4,8	78,166,181	251	149	0.0023620084772569055	0.0126626212889	0.041,0.029,0.065	0.044,0.014,0.026	0.017
3535	gene:Solyc01g104920.2	NA	1	-	93248872	93249120	93248872	93248942	93249064	93249120	3535	18,35,17	333,255,248	23,14,23	232,267,352	271	149	0.002367662373757676	0.0126751294259	0.029,0.07,0.036	0.052,0.028,0.035	0.007
635	gene:Solyc04g007370.2	NA	4	-	1066975	1067209	1066975	1067037	1067119	1067209	635	36,13,8	4,2,0	6,14,21	0,0,0	231	149	0.0023926183130102436	0.0127907900571	0.853,0.807,1.0	1.0,1.0,1.0	-0.113
3555	gene:Solyc08g008380.2	NA	8	+	2809781	2809992	2809781	2809812	2809907	2809992	3555	3,0,0	109,57,49	3,1,1	41,47,67	244	149	0.0024337233133104224	0.0129923383034	0.017,0.0,0.0	0.043,0.013,0.009	-0.016
1398	gene:Solyc08g083280.2	NA	8	+	65785266	65785444	65785266	65785289	65785369	65785444	1398	66,21,15	630,320,255	14,34,16	348,463,456	229	149	0.002467026593026424	0.0131517325497	0.064,0.041,0.037	0.026,0.046,0.022	0.016
436	gene:Solyc01g098500.2	NA	1	+	89009558	89009745	89009558	89009608	89009685	89009745	436	11,5,5	272,84,76	0,4,1	68,105,103	226	149	0.002593837959577178	0.0138084790679	0.026,0.038,0.042	0.0,0.025,0.006	0.025
1579	gene:Solyc12g014230.1	NA	12	-	5064196	5064424	5064196	5064260	5064368	5064424	1579	9,2,1	0,0,0	0,8,7	0,4,0	257	149	0.0026123967816897922	0.0138879087963	1.0,1.0,1.0	NA,0.537,1.0	0.232
3064	gene:Solyc07g026670.2	NA	7	+	30215627	30215857	30215627	30215719	30215803	30215857	3064	8,0,0	85,43,19	4,2,2	22,37,34	233	149	0.0026387793392067182	0.0140086519301	0.057,0.0,0.0	0.104,0.033,0.036	-0.039
1516	gene:Solyc12g010740.1	NA	12	+	3662881	3663091	3662881	3662942	3663019	3663091	1516	2,1,0	26,20,10	2,2,0	15,15,15	226	149	0.002674046500972922	0.0141394072149	0.048,0.032,0.0	0.081,0.081,0.0	-0.027
1947	gene:Solyc03g006310.2	NA	3	+	912391	914330	912391	912453	914135	914330	1947	180,51,44	2,0,4	32,73,79	5,3,1	1831	149	0.0026745224021928198	0.0141394072149	0.88,1.0,0.472	0.342,0.664,0.865	0.16
322	gene:Solyc01g103850.2	NA	1	+	92370255	92370483	92370255	92370342	92370419	92370483	322	5,5,0	137,56,70	2,0,5	71,70,80	226	149	0.002674144444001264	0.0141394072149	0.023,0.056,0.0	0.018,0.0,0.04	0.007
1352	gene:Solyc08g075890.2	NA	8	+	59982405	59982613	59982405	59982501	59982581	59982613	1352	102,48,40	648,325,353	34,58,59	373,434,442	229	149	0.002717606935780949	0.0143473107522	0.093,0.088,0.069	0.056,0.08,0.08	0.011
68	gene:Solyc10g039430.1	NA	10	-	21865473	21865708	21865473	21865553	21865673	21865708	68	2,2,4	187,87,69	7,2,1	57,81,82	269	149	0.0027354043089868074	0.0144213235461	0.006,0.013,0.031	0.064,0.013,0.007	-0.011
3250	gene:Solyc11g017300.1	NA	11	-	8163273	8163519	8163273	8163363	8163457	8163519	3250	11,5,5	276,84,113	2,2,4	124,147,169	243	149	0.002745891958431559	0.0144367349936	0.024,0.035,0.026	0.01,0.008,0.014	0.018
807	gene:Solyc06g048890.2	NA	6	+	31907317	31907565	31907317	31907390	31907485	31907565	807	0,2,1	7,10,0	1,0,0	0,1,0	244	149	0.002744920086750569	0.0144367349936	0.0,0.109,1.0	1.0,0.0,NA	-0.13
617	gene:Solyc09g011420.2	NA	9	+	4751657	4751890	4751657	4751660	4751781	4751890	617	93,28,13	1179,757,739	22,29,32	747,939,1140	270	149	0.002876474752440527	0.0151024816094	0.042,0.02,0.01	0.016,0.017,0.015	0.008
308	gene:Solyc04g009730.2	NA	4	+	3056080	3056311	3056080	3056105	3056225	3056311	308	8,2,2	0,0,2	0,2,3	0,0,4	269	149	0.0029005604558346018	0.0152080209614	1.0,1.0,0.356	NA,1.0,0.293	0.139
1205	gene:Solyc11g010350.1	NA	11	+	3427366	3427557	3427366	3427469	3427545	3427557	1205	2,0,0	2,0,1	7,0,0	0,0,0	225	149	0.002922139775713647	0.0153001474951	0.398,NA,0.0	1.0,NA,NA	-0.801
2504	gene:Solyc04g076700.2	NA	4	+	61594343	61594558	61594343	61594385	61594474	61594558	2504	21,27,2	51,24,35	19,34,28	19,59,40	238	149	0.0029539527607379	0.0154455310791	0.205,0.413,0.035	0.385,0.265,0.305	-0.101
2883	gene:Solyc07g008370.2	NA	7	+	3148527	3148768	3148527	3148607	3148713	3148768	2883	44,31,32	2292,1000,1206	15,32,39	951,1293,1642	255	149	0.0029672631592318837	0.0154939035278	0.011,0.018,0.015	0.009,0.014,0.014	0.002
1439	gene:Solyc02g005180.2	NA	2	+	7140216	7140400	7140216	7140269	7140346	7140400	1439	7,12,0	112,48,48	1,1,8	62,68,57	226	149	0.003022718569862804	0.015761908171	0.04,0.142,0.0	0.011,0.01,0.085	0.025
3050	gene:Solyc08g079490.2	NA	8	-	63001353	63001584	63001353	63001434	63001519	63001584	3050	49,28,13	494,226,146	16,18,41	124,248,268	234	149	0.003081528025732734	0.0160466473045	0.059,0.073,0.054	0.076,0.044,0.089	-0.008
318	gene:Solyc06g083090.2	NA	6	-	48638243	48638455	48638243	48638299	48638386	48638455	318	1,1,0	77,43,4	2,0,2	17,58,40	236	149	0.0031479007472415585	0.0163699416243	0.008,0.014,0.0	0.069,0.0,0.031	-0.026
1481	gene:Solyc04g008640.2	NA	4	+	2265828	2266051	2265828	2265915	2265988	2266051	1481	10,13,5	0,10,0	2,10,13	0,8,3	222	149	0.0032322724521142896	0.016785828503	1.0,0.466,1.0	1.0,0.456,0.744	0.089
2859	gene:Solyc04g082300.2	NA	4	-	66014750	66014968	66014750	66014809	66014882	66014968	2859	1,3,6	164,107,68	0,3,5	77,129,131	222	149	0.0032955423416147892	0.0170911482581	0.004,0.018,0.056	0.0,0.015,0.025	0.013
1617	gene:Solyc01g034150.2	NA	1	-	36250680	36250928	36250680	36250786	36250881	36250928	1617	41,4,1	49,22,22	20,21,20	21,12,28	244	149	0.0033173614959739104	0.0171809617777	0.338,0.1,0.027	0.368,0.517,0.304	-0.241
101	gene:Solyc02g030210.2	NA	2	+	25316137	25316378	25316137	25316201	25316289	25316378	101	1,2,1	69,75,0	10,0,0	0,82,75	237	149	0.003379538615651621	0.0174792667967	0.009,0.016,1.0	1.0,0.0,0.0	0.008
2817	gene:Solyc02g071860.2	NA	2	-	41212317	41212558	41212317	41212386	41212486	41212558	2817	12,5,1	107,69,31	0,11,6	34,74,39	249	149	0.003389264161225066	0.0175058475012	0.063,0.042,0.019	0.0,0.082,0.084	-0.014
300	gene:Solyc07g066670.2	NA	7	-	68042369	68042559	68042369	68042413	68042483	68042559	300	17,10,12	33,18,1	10,21,19	8,13,18	219	149	0.003454086983913577	0.0178149884784	0.26,0.274,0.891	0.46,0.524,0.418	0.008
38	gene:Solyc03g063600.2	NA	3	+	35188637	35188867	35188637	35188661	35188761	35188867	38	72,22,26	424,228,161	35,54,36	97,199,245	249	149	0.0034584507368410123	0.0178149884784	0.092,0.055,0.088	0.178,0.14,0.081	-0.055
1855	gene:Solyc12g044490.1	NA	12	+	38433553	38433797	38433553	38433644	38433742	38433797	1855	2,2,0	33,24,2	0,1,2	5,30,20	247	149	0.003473471171144363	0.017868247251	0.035,0.048,0.0	0.0,0.02,0.057	0.002
3042	gene:Solyc07g042620.2	NA	7	+	56091907	56092138	56091907	56091914	56092057	56092138	3042	132,35,32	733,310,173	16,45,42	221,400,309	292	149	0.0035703567994220904	0.0183419271916	0.084,0.054,0.086	0.036,0.054,0.065	0.023
3670	gene:Solyc03g113550.2	NA	3	+	63659915	63660238	63659915	63659951	63660118	63660238	3670	20,11,6	10,7,13	6,7,10	10,8,12	316	149	0.003588930291394979	0.0184125630675	0.485,0.426,0.179	0.221,0.292,0.282	0.098
619	gene:Solyc11g072190.1	NA	11	-	55420630	55420879	55420630	55420710	55420793	55420879	619	20,5,1	18,1,5	5,12,9	12,4,22	232	149	0.0036202147781601497	0.0185481339708	0.416,0.763,0.114	0.211,0.658,0.208	0.072
1425	gene:Solyc01g005810.2	NA	1	+	530555	530802	530555	530629	530718	530802	1425	16,12,10	383,283,260	6,13,12	269,385,592	238	149	0.0037144508477883484	0.019005440866	0.025,0.026,0.024	0.014,0.021,0.013	0.009
2845	gene:Solyc09g090360.2	NA	9	-	69865586	69865820	69865586	69865691	69865791	69865820	2845	99,33,20	1011,321,255	27,44,44	281,424,395	249	149	0.003736321052238434	0.0190917502763	0.055,0.058,0.045	0.054,0.058,0.062	-0.005
2174	gene:Solyc12g017570.1	NA	12	+	6866760	6866985	6866760	6866812	6866904	6866985	2174	38,9,14	1034,492,423	7,8,19	373,647,773	241	149	0.003742098400141143	0.0190957080125	0.022,0.011,0.02	0.011,0.008,0.015	0.006
1444	gene:Solyc06g074960.2	NA	6	-	46465970	46466208	46465970	46466018	46466100	46466208	1444	10,1,0	67,18,30	0,1,1	7,39,27	231	149	0.0037662479463111864	0.0191932822578	0.088,0.035,0.0	0.0,0.016,0.023	0.028
1561	gene:Solyc03g113020.2	NA	3	+	63324837	63325064	63324837	63324913	63324997	63325064	1561	28,0,2	2,3,7	3,9,21	3,3,8	233	149	0.0037762210264526788	0.019218447544	0.9,0.0,0.154	0.39,0.657,0.627	-0.207
3207	gene:Solyc01g087260.2	NA	1	-	82204990	82205197	82204990	82205102	82205171	82205197	3207	2,0,0	0,1,0	0,3,2	0,2,0	218	149	0.003783247776137389	0.0192285709208	1.0,0.0,NA	NA,0.506,1.0	-0.253
2469	gene:Solyc07g041730.2	NA	7	+	54075898	54076044	54075898	54075924	54076000	54076044	2469	16,7,0	129,90,75	2,4,3	67,116,122	225	149	0.0038102843469794033	0.0193402331814	0.076,0.049,0.0	0.019,0.022,0.016	0.023
1122	gene:Solyc08g074610.1	NA	8	-	58705105	58705299	58705105	58705183	58705250	58705299	1122	4,2,3	26,12,9	0,3,9	21,13,24	216	149	0.00385007282996695	0.0195162390332	0.096,0.103,0.187	0.0,0.137,0.206	0.014
2428	gene:Solyc02g068420.2	NA	2	-	38370835	38371050	38370835	38370915	38371005	38371050	2428	21,12,16	1019,572,442	10,16,19	528,785,905	239	149	0.003907360368354773	0.0197803640929	0.013,0.013,0.022	0.012,0.013,0.013	0.003
3418	gene:Solyc04g015010.2	NA	4	+	5220866	5221111	5220866	5220947	5221045	5221111	3418	1,4,1	95,72,32	0,3,0	27,67,30	247	149	0.003982740483356202	0.020135258841	0.006,0.032,0.019	0.0,0.026,0.0	0.01
3971	gene:Solyc09g092450.2	NA	9	-	71536966	71537176	71536966	71537042	71537122	71537176	3971	26,16,13	131,46,28	16,22,9	31,88,83	229	149	0.003993954125049816	0.020165241925	0.114,0.185,0.232	0.251,0.14,0.066	0.025
93	gene:Solyc01g080280.2	NA	1	+	79530584	79530827	79530584	79530624	79530725	79530827	93	53,33,20	718,356,263	26,32,50	260,459,443	250	149	0.0040547885670085245	0.0204453473716	0.042,0.052,0.043	0.056,0.04,0.063	-0.007
1721	gene:Solyc06g049060.2	NA	6	-	32341687	32341868	32341687	32341700	32341786	32341868	1721	257,57,48	5,3,3	56,101,98	0,0,0	235	149	0.004105189571153874	0.0206721749249	0.97,0.923,0.91	1.0,1.0,1.0	-0.066
1600	gene:Solyc02g069640.2	NA	2	-	39480143	39480350	39480143	39480228	39480328	39480350	1600	65,26,15	1,0,0	20,55,74	2,0,6	249	149	0.004190199158423284	0.0210573241767	0.975,1.0,1.0	0.857,1.0,0.881	0.079
2057	gene:Solyc02g090480.2	NA	2	+	52015593	52015838	52015593	52015631	52015773	52015838	2057	4,0,1	72,25,19	2,0,0	17,26,23	291	149	0.004192707983826971	0.0210573241767	0.028,0.0,0.026	0.057,0.0,0.0	-0.001
36	gene:Solyc12g009120.1	NA	12	+	2443531	2443762	2443531	2443578	2443702	2443762	36	11,2,13	0,0,0	11,2,7	5,0,0	273	149	0.004211927361310141	0.0211260535324	1.0,1.0,1.0	0.546,1.0,1.0	0.151
2422	gene:Solyc01g100820.2	NA	1	-	90749181	90749424	90749181	90749235	90749334	90749424	2422	3,1,2	2,0,0	0,0,0	2,0,0	248	149	0.00429583257703116	0.0215186259141	0.474,1.0,1.0	0.0,NA,NA	0.825
659	gene:Solyc01g080510.2	NA	1	+	79760762	79760992	79760762	79760805	79760895	79760992	659	36,14,10	1,2,1	12,18,21	1,2,10	239	149	0.004334156403667437	0.0216821428477	0.957,0.814,0.862	0.882,0.849,0.567	0.112
1573	gene:Solyc03g120730.2	NA	3	-	69021725	69021943	69021725	69021753	69021847	69021943	1573	17,8,1	102,50,43	16,9,13	44,76,130	243	149	0.00434604103843924	0.021713139586	0.093,0.089,0.014	0.182,0.068,0.058	-0.037
2040	gene:Solyc12g015920.1	NA	12	+	5929200	5929359	5929200	5929206	5929308	5929359	2040	15,11,11	115,143,59	6,22,13	99,163,151	251	149	0.004389943005946349	0.021903807129	0.072,0.044,0.1	0.035,0.074,0.049	0.019
3868	gene:Solyc12g005780.1	NA	12	+	429729	429904	429729	429777	429874	429904	3868	0,3,0	231,91,72	2,3,10	76,151,186	246	149	0.004427968900250477	0.022064696204	0.0,0.02,0.0	0.016,0.012,0.032	-0.013
363	gene:Solyc07g055050.2	NA	7	+	63183779	63183992	63183779	63183829	63183910	63183992	363	0,0,1	0,0,0	0,1,2	0,0,2	230	149	0.0044423606451813565	0.0221075496514	NA,NA,1.0	NA,1.0,0.393	0.303
1543	gene:Solyc03g019680.2	NA	3	+	61460079	61460324	61460079	61460185	61460274	61460324	1543	3,3,4	159,63,92	0,3,6	95,97,174	238	149	0.004519443076019535	0.0224618674755	0.012,0.029,0.026	0.0,0.019,0.021	0.009
1231	gene:Solyc08g083040.2	NA	8	-	65626676	65626900	65626676	65626696	65626781	65626900	1231	60,40,45	14,10,5	40,58,51	6,8,8	234	149	0.00463626921799517	0.0229840296024	0.732,0.718,0.851	0.809,0.822,0.802	-0.044
4029	gene:Solyc02g070260.2	NA	2	+	40032319	40032547	40032319	40032424	40032499	40032547	4029	3,4,3	116,191,60	5,7,3	108,166,200	224	149	0.004636547758407917	0.0229840296024	0.017,0.014,0.032	0.03,0.027,0.01	-0.001
3445	gene:Solyc07g007820.2	NA	7	+	2489795	2490006	2489795	2489851	2489940	2490006	3445	19,5,11	247,135,96	5,9,7	76,157,173	238	149	0.004706825243540901	0.023302142613	0.046,0.023,0.067	0.04,0.035,0.025	0.012
1092	gene:Solyc03g025210.2	NA	3	+	2677560	2677809	2677560	2677689	2677782	2677809	1092	0,9,0	33,9,14	2,3,11	8,10,14	242	149	0.0047974834140953005	0.0237201997301	0.0,0.381,0.0	0.133,0.156,0.326	-0.078
1002	gene:Solyc03g005080.2	NA	3	-	58783	59031	58783	58820	58965	59031	1002	1,1,1	149,69,75	6,10,5	74,164,148	294	149	0.004819159033185407	0.023770378017	0.003,0.007,0.007	0.039,0.03,0.017	-0.023
1346	gene:Solyc06g065710.2	NA	6	-	41144673	41144869	41144673	41144725	41144816	41144869	1346	20,12,22	0,0,6	10,22,31	0,0,0	240	149	0.004820087132612435	0.023770378017	1.0,1.0,0.695	1.0,1.0,1.0	-0.102
3228	gene:Solyc10g084400.1	NA	10	-	63957686	63957933	63957686	63957794	63957877	63957933	3228	7,4,2	136,63,49	3,1,1	36,99,81	232	149	0.004904924591208075	0.0241575447286	0.032,0.039,0.026	0.051,0.006,0.008	0.011
1252	gene:Solyc12g098620.1	NA	12	+	66067758	66067990	66067758	66067830	66067908	66067990	1252	114,35,6	7,0,1	7,33,11	0,0,0	227	149	0.005036319266765734	0.0247695788107	0.914,1.0,0.798	1.0,1.0,1.0	-0.096
2089	gene:Solyc02g085810.2	NA	2	+	48600362	48600603	48600362	48600440	48600546	48600603	2089	1,11,4	40,56,38	3,8,5	56,52,73	255	149	0.005042169959623747	0.0247695788107	0.014,0.103,0.058	0.03,0.082,0.038	0.008
716	gene:Solyc07g017770.2	NA	7	+	7982870	7983046	7982870	7982954	7983031	7983046	716	11,4,6	5,0,0	4,2,9	0,0,2	226	149	0.005060968361186168	0.0248299694533	0.592,1.0,1.0	1.0,1.0,0.748	-0.052
825	gene:Solyc02g085240.2	NA	2	+	48208335	48208520	48208335	48208374	48208455	48208520	825	9,11,0	52,44,68	0,4,4	31,68,81	230	149	0.00509415879473654	0.0249607241585	0.101,0.139,0.0	0.0,0.037,0.031	0.057
1336	gene:Solyc01g101240.2	NA	1	+	91059596	91059839	91059596	91059691	91059781	91059839	1336	55,23,20	848,691,428	23,36,31	687,1036,1254	239	149	0.005120412848130076	0.0249931148866	0.039,0.02,0.028	0.02,0.021,0.015	0.01
1372	gene:Solyc09g074230.2	NA	9	-	66004082	66004305	66004082	66004197	66004267	66004305	1372	37,10,24	543,149,147	8,16,12	88,162,223	219	149	0.005114523667107306	0.0249931148866	0.044,0.044,0.1	0.058,0.063,0.035	0.011
1931	gene:Solyc09g005130.2	NA	9	+	85280	85522	85280	85347	85440	85522	1931	1,3,0	3,0,0	2,5,10	0,0,0	242	149	0.005108423460056491	0.0249931148866	0.17,1.0,NA	1.0,1.0,1.0	-0.415
1537	gene:Solyc04g005510.2	NA	4	+	343916	344142	343916	343973	344063	344142	1537	31,19,24	1050,423,471	12,25,25	376,475,531	239	149	0.005128690265355124	0.0249942593151	0.018,0.027,0.031	0.02,0.032,0.029	-0.002
997	gene:Solyc07g043310.2	NA	7	+	56994554	56994744	56994554	56994584	56994669	56994744	997	17,6,0	318,152,112	3,5,6	113,156,148	234	149	0.0051337435952406784	0.0249942593151	0.033,0.025,0.0	0.017,0.02,0.025	-0.001
2936	gene:Solyc09g061860.2	NA	9	+	60541849	60542081	60541849	60541868	60541974	60542081	2936	19,26,9	9,9,6	12,26,15	0,4,8	255	149	0.00520700174837373	0.0253186314313	0.552,0.628,0.467	1.0,0.792,0.523	-0.223
944	gene:Solyc01g091580.2	NA	1	-	85175337	85175586	85175337	85175420	85175503	85175586	944	0,1,0	53,21,16	2,6,0	6,25,35	232	149	0.005279504451130038	0.0256385095292	0.0,0.03,0.0	0.176,0.134,0.0	-0.093
2396	gene:Solyc01g079650.2	NA	1	+	78776700	78776945	78776700	78776757	78776888	78776945	2396	5,6,3	110,48,59	1,6,3	34,68,78	280	149	0.005453727556073483	0.0264509251354	0.024,0.062,0.026	0.015,0.045,0.02	0.011
257	gene:Solyc09g047910.2	NA	9	-	33696097	33696299	33696097	33696151	33696249	33696299	257	23,5,0	16,11,3	6,11,6	16,19,15	247	149	0.005713838470190168	0.0276422324977	0.464,0.215,0.0	0.184,0.259,0.194	0.014
3135	gene:Solyc06g008940.2	NA	6	+	2868556	2868797	2868556	2868649	2868723	2868797	3135	9,4,4	147,81,63	0,1,3	53,100,74	223	149	0.005713521495477778	0.0276422324977	0.039,0.032,0.041	0.0,0.007,0.026	0.026
2235	gene:Solyc03g007040.2	NA	3	+	1579086	1579312	1579086	1579164	1579266	1579312	2235	0,4,0	35,14,19	0,4,1	13,18,32	251	149	0.005748087603140076	0.0277727220015	0.0,0.145,0.0	0.0,0.117,0.018	0.003
3006	gene:Solyc05g006760.2	NA	5	+	1385244	1385492	1385244	1385334	1385469	1385492	3006	18,0,0	97,51,24	0,8,2	24,82,73	284	149	0.0058595854396073024	0.0282756480695	0.089,0.0,0.0	0.0,0.049,0.014	0.009
1977	gene:Solyc01g103950.2	NA	1	-	92428293	92428509	92428293	92428369	92428443	92428509	1977	10,4,0	28,10,15	5,3,2	13,23,19	223	149	0.005884850606519532	0.02834551833	0.193,0.211,0.0	0.204,0.08,0.066	0.018
3344	gene:Solyc03g118890.2	NA	3	+	67677993	67678243	67677993	67678083	67678195	67678243	3344	160,66,19	63,26,35	45,78,32	14,46,37	261	149	0.005888916959828718	0.02834551833	0.592,0.592,0.237	0.647,0.492,0.331	-0.016
3149	gene:Solyc05g006170.2	NA	5	-	851669	851911	851669	851763	851836	851911	3149	44,22,8	88,47,55	22,31,17	56,66,91	222	149	0.005947038567132549	0.0285892269657	0.251,0.239,0.089	0.209,0.24,0.111	0.006
2290	gene:Solyc09g065810.2	NA	9	+	64085464	64085650	64085464	64085471	64085585	64085650	2290	20,3,4	125,50,0	6,3,10	36,59,80	263	149	0.005959769103118842	0.0286143882599	0.083,0.033,1.0	0.086,0.028,0.066	0.312
2501	gene:Solyc06g073130.2	NA	6	-	45056317	45056561	45056317	45056421	45056506	45056561	2501	8,1,3	105,43,39	0,0,0	28,54,58	234	149	0.006104340314329472	0.0292716921857	0.046,0.015,0.047	0.0,0.0,0.0	0.036
2553	gene:Solyc10g078950.1	NA	10	-	60590201	60590434	60590201	60590293	60590373	60590434	2553	20,5,3	385,215,236	3,4,12	266,271,310	229	149	0.006129531060311099	0.0293556086038	0.033,0.015,0.008	0.007,0.01,0.025	0.005
2605	gene:Solyc02g081970.2	NA	2	-	45719733	45719974	45719733	45719805	45719910	45719974	2605	145,151,134	3,4,2	174,207,257	14,4,10	254	149	0.006196833001372857	0.0296407413111	0.966,0.957,0.975	0.879,0.968,0.938	0.038
1063	gene:Solyc10g062340.1	NA	10	-	26114531	26114704	26114531	26114554	26114651	26114704	1063	19,5,9	256,130,148	5,7,5	155,195,248	246	149	0.006291071188252058	0.0300162734069	0.043,0.023,0.036	0.019,0.021,0.012	0.017
3845	gene:Solyc12g016210.1	NA	12	-	6355062	6355255	6355062	6355106	6355188	6355255	3845	15,2,4	52,22,5	3,7,4	12,21,38	231	149	0.0062901485285940745	0.0300162734069	0.157,0.055,0.34	0.139,0.177,0.064	0.057
3521	gene:Solyc01g008090.2	NA	1	-	2225291	2225504	2225291	2225320	2225427	2225504	3521	19,4,0	1,0,0	1,4,4	0,3,0	256	149	0.006387136756314281	0.0304365805229	0.917,1.0,NA	1.0,0.437,1.0	0.146
1678	gene:Solyc01g098520.2	NA	1	-	89018195	89018374	89018195	89018260	89018329	89018374	1678	7,2,4	9,5,3	0,1,3	10,3,2	218	149	0.00642662064643142	0.0305484570454	0.347,0.215,0.477	0.0,0.186,0.506	0.116
2642	gene:Solyc06g005250.2	NA	6	+	270867	271063	270867	270881	270971	271063	2642	14,3,3	79,26,31	3,5,0	27,48,49	239	149	0.006419197080970399	0.0305484570454	0.099,0.067,0.057	0.065,0.061,0.0	0.032
1495	gene:Solyc06g084510.2	NA	6	-	49596935	49597146	49596935	49596992	49597101	49597146	1495	0,0,4	4,0,0	2,0,0	1,7,0	258	149	0.006583949289046069	0.0312573811397	0.0,NA,1.0	0.536,0.0,NA	0.232
1329	gene:Solyc07g019530.2	NA	7	+	11873560	11873795	11873560	11873646	11873740	11873795	1329	13,33,21	5,0,0	10,17,17	3,6,3	243	149	0.006599697446624872	0.0312641614092	0.615,1.0,1.0	0.671,0.635,0.777	0.177
3631	gene:Solyc04g076560.2	NA	4	+	61471707	61471948	61471707	61471734	61471821	61471948	3631	13,6,0	4,0,0	2,4,7	0,0,0	236	149	0.0066017589981158765	0.0312641614092	0.672,1.0,NA	1.0,1.0,1.0	-0.164
962	gene:Solyc05g007850.1	NA	5	+	2292318	2293408	2292318	2292371	2293284	2293408	962	318,283,96	9,1,0	109,236,151	0,0,3	1062	149	0.006617821839511791	0.0313013952434	0.832,0.975,1.0	1.0,1.0,0.876	-0.023
1592	gene:Solyc04g077030.2	NA	4	-	61995788	61996026	61995788	61995834	61995942	61996026	1592	26,8,12	0,0,0	14,27,45	0,4,2	257	149	0.006677651047955443	0.0315452896659	1.0,1.0,1.0	1.0,0.796,0.929	0.092
2468	gene:Solyc03g119330.2	NA	3	-	67972497	67972733	67972497	67972576	67972670	67972733	2468	5,6,0	221,103,79	1,7,0	99,115,138	243	149	0.006747022207036738	0.0317943009435	0.014,0.034,0.0	0.006,0.036,0.0	0.002
2600	gene:Solyc03g063280.2	NA	3	+	33956965	33957193	33956965	33957034	33957113	33957193	2600	44,16,35	8,0,5	25,31,45	2,4,0	228	149	0.0067397686492161385	0.0317943009435	0.782,1.0,0.821	0.891,0.835,1.0	-0.041
3051	gene:Solyc08g079490.2	NA	8	-	63001519	63001689	63001519	63001584	63001677	63001689	3051	97,54,24	43,13,7	24,58,63	4,23,19	242	149	0.006790308255177564	0.0319588244266	0.581,0.719,0.679	0.787,0.608,0.671	-0.029
2862	gene:Solyc09g008410.2	NA	9	-	1864089	1864275	1864089	1864113	1864218	1864275	2862	0,1,0	0,0,0	0,3,1	0,2,1	254	149	0.006888626388274726	0.0323816341429	NA,1.0,NA	NA,0.468,0.37	0.581
3125	gene:Solyc02g067970.2	NA	2	-	38038222	38038445	38038222	38038297	38038396	38038445	3125	3,3,0	16,13,5	2,4,5	5,4,9	248	149	0.006930290808965935	0.0325374169961	0.101,0.122,0.0	0.194,0.375,0.25	-0.199
2684	gene:Solyc06g083190.2	NA	6	-	48716966	48717206	48716966	48717047	48717136	48717206	2684	44,10,14	1097,568,446	9,16,14	439,738,783	238	149	0.00720924335047296	0.0338055059813	0.024,0.011,0.019	0.013,0.013,0.011	0.006
1512	gene:Solyc12g042080.1	NA	12	+	40756093	40756262	40756093	40756133	40756230	40756262	1512	56,11,9	38,12,11	23,25,44	36,40,45	246	149	0.007309143142306607	0.0342319010726	0.472,0.357,0.331	0.279,0.275,0.372	0.078
2561	gene:Solyc08g061800.2	NA	8	+	49532143	49532351	49532143	49532155	49532323	49532351	2561	4,7,1	4,0,4	2,3,2	2,13,10	317	149	0.007357476326483123	0.0344160381595	0.32,1.0,0.105	0.32,0.098,0.086	0.307
1623	gene:Solyc09g075790.2	NA	9	+	67406375	67406578	67406375	67406447	67406528	67406578	1623	0,3,2	2,4,2	0,0,0	2,3,5	230	149	0.007374147670068636	0.0344518012933	0.0,0.327,0.393	0.0,0.0,0.0	0.24
1958	gene:Solyc02g090530.2	NA	2	+	52063778	52064004	52063778	52063843	52063961	52064004	1958	112,65,57	0,1,0	49,71,89	2,5,1	267	149	0.0074287740988058714	0.0346645852508	1.0,0.973,1.0	0.932,0.888,0.98	0.058
1470	gene:Solyc04g007640.2	NA	4	+	1319859	1320097	1319859	1319976	1320056	1320097	1470	4,5,10	148,95,115	1,5,4	90,155,178	229	149	0.007489976185717277	0.0349074958497	0.017,0.033,0.054	0.007,0.021,0.014	0.021
2432	gene:Solyc03g098650.2	NA	3	+	60949439	60949658	60949439	60949500	60949565	60949658	2432	15,3,1	3,7,0	7,8,5	0,5,3	214	149	0.007701424074186248	0.0358491898673	0.777,0.23,1.0	1.0,0.527,0.537	-0.019
1743	gene:Solyc07g018350.2	NA	7	+	10376678	10376859	10376678	10376710	10376811	10376859	1743	11,0,2	57,22,36	0,7,5	40,53,40	250	149	0.0077605996235670695	0.0360367503201	0.103,0.0,0.032	0.0,0.073,0.069	-0.002
315	gene:Solyc01g111780.2	NA	1	+	97959857	97960057	97959857	97959903	97959997	97960057	315	18,10,12	203,126,162	5,14,11	172,183,246	243	149	0.00775608785471646	0.0360367503201	0.052,0.046,0.043	0.018,0.045,0.027	0.017
2241	gene:Solyc05g014480.2	NA	5	+	8349978	8350207	8349978	8350062	8350141	8350207	2241	4,3,3	19,14,14	4,0,2	5,16,11	228	149	0.007786870083164	0.0361148032897	0.121,0.123,0.123	0.343,0.0,0.106	-0.027
1797	gene:Solyc04g072230.2	NA	4	-	59224377	59224624	59224377	59224419	59224534	59224624	1797	3,3,0	7,7,0	0,1,7	2,6,0	264	149	0.007937203130172094	0.0367673596455	0.195,0.195,NA	0.0,0.086,1.0	-0.167
1919	gene:Solyc12g056780.1	NA	12	-	62860562	62860785	62860562	62860660	62860736	62860785	1919	30,11,5	565,192,265	11,4,7	202,246,305	225	149	0.007979356672518628	0.0369178235382	0.034,0.037,0.012	0.035,0.011,0.015	0.007
1525	gene:Solyc12g100120.1	NA	12	+	66970065	66970303	66970065	66970161	66970233	66970303	1525	10,5,10	141,93,117	1,3,4	68,89,113	221	149	0.008062801177230952	0.0372587313481	0.046,0.035,0.054	0.01,0.022,0.023	0.027
907	gene:Solyc11g007670.1	NA	11	+	1904130	1904325	1904130	1904185	1904261	1904325	907	0,2,0	39,32,16	5,2,1	27,28,33	225	149	0.008079220133174397	0.0372894597924	0.0,0.04,0.0	0.109,0.045,0.02	-0.045
1564	gene:Solyc02g070220.2	NA	2	-	39982953	39983192	39982953	39983039	39983140	39983192	1564	3,7,1	13,7,9	1,2,4	5,14,11	250	149	0.008138905040980533	0.0375195658713	0.121,0.373,0.062	0.107,0.078,0.178	0.064
3144	gene:Solyc05g006170.2	NA	5	-	851669	851911	851669	851759	851836	851911	3144	47,22,8	0,5,0	22,32,18	2,1,6	226	149	0.008216239721326008	0.0378303824081	1.0,0.744,1.0	0.879,0.955,0.664	0.082
1517	gene:Solyc12g010740.1	NA	12	+	3663341	3663560	3663341	3663397	3663494	3663560	1517	2,1,0	37,40,5	2,2,1	14,17,16	246	149	0.008329475170763838	0.0383055502733	0.032,0.015,0.0	0.08,0.067,0.036	-0.045
1450	gene:Solyc06g060380.2	NA	6	+	38397943	38398109	38397943	38397987	38398060	38398109	1450	3,2,0	41,16,8	0,1,3	13,29,24	222	149	0.008480378834452592	0.0389525944779	0.047,0.077,0.0	0.0,0.023,0.077	0.008
3460	gene:Solyc12g056940.1	NA	12	-	63012734	63012926	63012734	63012823	63012906	63012926	3460	16,29,27	0,0,0	29,53,49	0,1,6	232	149	0.008549697619271587	0.0392085852308	1.0,1.0,1.0	1.0,0.971,0.84	0.063
3635	gene:Solyc01g067740.2	NA	1	+	76684781	76685020	76684781	76684883	76684970	76685020	3635	285,107,240	6012,2847,5266	195,193,247	4383,5181,5698	236	149	0.008556654832915766	0.0392085852308	0.029,0.023,0.028	0.027,0.023,0.027	0.001
1939	gene:Solyc10g079890.1	NA	10	-	61354042	61354284	61354042	61354147	61354246	61354284	1939	34,13,23	413,102,197	10,17,18	167,230,298	248	149	0.00865705787869914	0.0396210910348	0.047,0.071,0.066	0.035,0.043,0.035	0.024
3701	gene:Solyc02g080060.1	NA	2	-	44379088	44379420	44379088	44379232	44379310	44379420	3701	70,48,33	0,0,10	10,49,45	0,2,2	227	149	0.008674220220760342	0.0396520941109	1.0,1.0,0.684	1.0,0.941,0.937	-0.065
705	gene:Solyc06g053560.2	NA	6	-	36372345	36372541	36372345	36372391	36372479	36372541	705	5,0,1	164,91,94	2,3,9	41,112,92	237	149	0.008723998884812258	0.0398319422767	0.019,0.0,0.007	0.03,0.017,0.058	-0.026
636	gene:Solyc04g007370.2	NA	4	-	1066975	1067209	1066975	1067041	1067119	1067209	636	32,12,8	195,91,100	6,14,21	87,143,112	227	149	0.009079770696094723	0.0414067918124	0.097,0.08,0.05	0.043,0.06,0.11	0.005
1212	gene:Solyc06g065700.2	NA	6	+	41132771	41132988	41132771	41132882	41132974	41132988	1212	49,23,25	155,149,98	42,65,76	136,189,187	241	149	0.009194076011597233	0.0418780288022	0.163,0.087,0.136	0.16,0.175,0.201	-0.05
2593	gene:Solyc03g120270.2	NA	3	+	68724326	68724571	68724326	68724443	68724524	68724571	2593	52,15,0	7,5,0	5,12,10	1,4,0	230	149	0.009598015569417952	0.0436658229183	0.828,0.66,NA	0.764,0.66,1.0	-0.064
1500	gene:Solyc06g064620.2	NA	6	-	40269426	40269653	40269426	40269435	40269595	40269653	1500	49,46,35	97,68,36	32,57,79	66,124,143	309	149	0.009791244079152816	0.0444762649975	0.196,0.246,0.319	0.189,0.181,0.21	0.06
2063	gene:Solyc09g009030.2	NA	9	-	2380505	2380652	2380505	2380541	2380623	2380652	2063	125,132,111	1711,1122,879	125,147,184	882,1384,1349	231	149	0.009799460011227714	0.0444762649975	0.045,0.071,0.075	0.084,0.064,0.081	-0.013
3127	gene:Solyc03g082390.2	NA	3	+	52338783	52339028	52338783	52338891	52338983	52339028	3127	22,9,14	245,134,214	19,6,17	164,178,287	241	149	0.009857350905524831	0.0446599263508	0.053,0.04,0.039	0.067,0.02,0.035	0.003
3394	gene:Solyc01g005560.2	NA	1	+	396785	397011	396785	396863	396958	397011	3394	59,46,35	2474,1866,1220	18,42,28	1238,2000,1801	244	149	0.00986332667374706	0.0446599263508	0.014,0.015,0.017	0.009,0.013,0.009	0.005
3138	gene:Solyc12g015870.1	NA	12	+	5861347	5861581	5861347	5861460	5861529	5861581	3138	36,15,13	13,2,0	13,30,16	2,2,2	218	149	0.01002985749077228	0.0453601493392	0.654,0.837,1.0	0.816,0.911,0.845	-0.027
394	gene:Solyc02g067570.2	NA	2	+	37725110	37725289	37725110	37725186	37725260	37725289	394	6,9,0	63,90,32	4,4,16	68,95,100	223	149	0.01008166641142222	0.0455404978608	0.06,0.063,0.0	0.038,0.027,0.097	-0.013
150	gene:Solyc05g009710.2	NA	5	-	3910446	3910662	3910446	3910549	3910621	3910662	150	9,9,2	0,0,1	4,5,20	1,4,0	221	149	0.010255668448400009	0.0462717334132	1.0,1.0,0.574	0.729,0.457,1.0	0.129
1916	gene:Solyc12g056780.1	NA	12	-	62860736	62860921	62860736	62860788	62860883	62860921	1916	21,10,11	686,334,398	5,8,18	328,368,468	244	149	0.010409674790167677	0.0469111318466	0.018,0.018,0.017	0.009,0.013,0.023	0.003
2582	gene:Solyc04g015940.2	NA	4	+	6485959	6486193	6485959	6486015	6486122	6486193	2582	4,0,1	0,0,0	0,2,4	0,1,2	256	149	0.010545466638727248	0.0474670355661	1.0,NA,1.0	NA,0.538,0.538	0.462
3998	gene:Solyc01g099930.2	NA	1	-	90041965	90042170	90041965	90042015	90042109	90042170	3998	93,39,30	0,1,0	28,48,68	0,2,5	243	149	0.010745311784323539	0.0483096055133	1.0,0.96,1.0	1.0,0.936,0.893	0.044
1606	gene:Solyc05g052920.2	NA	5	-	63099546	63099751	63099546	63099584	63099694	63099751	1606	20,5,10	192,127,131	7,15,15	105,149,161	259	149	0.010758359628759314	0.04831136318	0.057,0.022,0.042	0.037,0.055,0.051	-0.007
2014	gene:Solyc12g014350.1	NA	12	-	5161916	5162164	5161916	5161986	5162091	5162164	2014	0,1,0	4,1,2	2,1,2	5,7,9	254	149	0.010873607454243681	0.0487715154558	0.0,0.37,0.0	0.19,0.077,0.115	-0.004
3005	gene:Solyc05g006760.2	NA	5	+	1387521	1387762	1387521	1387616	1387698	1387762	3005	0,0,0	117,53,39	6,3,1	30,52,55	231	149	0.011167608604655899	0.0500314108497	0.0,0.0,0.0	0.114,0.036,0.012	-0.054
726	gene:Solyc05g052780.2	NA	5	+	62964090	62964337	62964090	62964122	62964247	62964337	726	41,10,15	1697,509,541	10,26,15	523,725,599	274	149	0.011190020832085168	0.0500730474983	0.013,0.011,0.015	0.01,0.019,0.013	-0.001
107	gene:Solyc05g026380.1	NA	5	-	41083112	41083343	41083112	41083191	41083280	41083343	107	0,2,1	0,0,0	0,4,0	0,2,0	238	149	0.011359683610474779	0.0507133477675	NA,1.0,1.0	NA,0.556,NA	0.444
460	gene:Solyc01g097450.2	NA	1	+	88309967	88310149	88309967	88309984	88310091	88310149	460	15,9,2	910,427,382	6,12,14	335,444,614	256	149	0.01134952161726538	0.0507133477675	0.01,0.012,0.003	0.01,0.015,0.013	-0.004
1175	gene:Solyc01g104880.2	NA	1	-	93202399	93202629	93202399	93202450	93202544	93202629	1175	12,5,2	238,128,42	2,8,8	69,123,126	243	149	0.011383147850723242	0.0507573334746	0.03,0.023,0.028	0.017,0.038,0.037	-0.004
852	gene:Solyc04g078150.2	NA	4	-	62967442	62967674	62967442	62967475	62967570	62967674	852	20,7,8	4,0,1	9,18,26	0,0,0	244	149	0.011396131723273731	0.0507573334746	0.753,1.0,0.83	1.0,1.0,1.0	-0.139
1787	gene:Solyc03g116120.1	NA	3	-	65629270	65629627	65629270	65629502	65629579	65629627	1787	283,86,71	3,8,12	130,271,261	16,15,34	226	149	0.011678662525454445	0.0518342498368	0.984,0.876,0.796	0.843,0.923,0.835	0.018
3497	gene:Solyc02g083730.2	NA	2	-	47027837	47028037	47027837	47027891	47027970	47028037	3497	21,3,6	246,118,106	3,3,6	105,136,165	228	149	0.011668063479265614	0.0518342498368	0.053,0.016,0.036	0.018,0.014,0.023	0.017
3702	gene:Solyc02g080060.1	NA	2	-	44379088	44379420	44379088	44379232	44379352	44379420	3702	84,56,48	82,21,31	12,70,61	18,54,43	269	149	0.01166686184566654	0.0518342498368	0.362,0.596,0.462	0.27,0.418,0.44	0.097
3774	gene:Solyc11g011960.1	NA	11	-	4916385	4916598	4916385	4916463	4916542	4916598	3774	97,61,40	1206,866,812	29,51,47	706,825,853	228	149	0.01181391629003992	0.0523736567701	0.05,0.044,0.031	0.026,0.039,0.035	0.008
2678	gene:Solyc06g068920.2	NA	6	-	42733591	42733826	42733591	42733655	42733733	42733826	2678	14,3,0	131,88,71	2,6,2	142,143,157	227	149	0.011957410644337996	0.0529483021223	0.066,0.022,0.0	0.009,0.027,0.008	0.015
1643	gene:Solyc06g036000.2	NA	6	+	25366491	25366721	25366491	25366543	25366628	25366721	1643	4,5,0	151,101,98	5,6,7	43,107,134	234	149	0.012048412181376396	0.0532894429853	0.017,0.031,0.0	0.069,0.034,0.032	-0.029
1029	gene:Solyc01g088020.2	NA	1	+	82874294	82874521	82874294	82874392	82874463	82874521	1029	8,9,7	227,209,214	4,4,12	229,250,299	220	149	0.012075918692879209	0.053349284318	0.023,0.028,0.022	0.012,0.011,0.026	0.008
1100	gene:Solyc03g082600.2	NA	3	-	52527553	52527752	52527553	52527594	52527656	52527752	1100	102,30,12	7,2,0	18,42,50	0,4,5	211	149	0.012202194638956287	0.0538448288288	0.911,0.914,1.0	1.0,0.881,0.876	0.023
3049	gene:Solyc10g005660.2	NA	10	+	539046	539261	539046	539079	539182	539261	3049	3,5,5	139,34,58	0,0,0	35,61,72	252	149	0.012290237533331996	0.0541082314472	0.013,0.08,0.048	0.0,0.0,0.0	0.047
3691	gene:Solyc12g089180.1	NA	12	-	64299470	64299681	64299470	64299536	64299641	64299681	3691	3,1,1	123,32,10	5,1,2	18,27,23	254	149	0.012279287731655774	0.0541082314472	0.014,0.018,0.055	0.14,0.021,0.049	-0.041
2701	gene:Solyc06g073630.2	NA	6	+	45428186	45428379	45428186	45428244	45428328	45428379	2701	27,9,21	7,2,2	4,16,25	2,4,0	233	149	0.012545794695672087	0.0551696985638	0.712,0.742,0.87	0.561,0.719,1.0	0.015
3028	gene:Solyc08g068050.2	NA	8	+	57147493	57147655	57147493	57147531	57147633	57147655	3028	8,6,0	26,19,24	1,4,3	18,47,35	251	149	0.012660103446452006	0.05560830248	0.154,0.158,0.0	0.032,0.048,0.048	0.061
1407	gene:Solyc02g091440.1	NA	2	-	52734470	52734713	52734470	52734536	52734632	52734713	1407	11,3,0	83,18,15	1,1,1	9,39,13	245	149	0.012718168672977391	0.0557991377296	0.075,0.092,0.0	0.063,0.015,0.045	0.015
3025	gene:Solyc06g067940.2	NA	6	+	42112091	42112328	42112091	42112148	42112248	42112328	3025	41,22,59	1527,536,786	34,48,22	594,802,676	249	149	0.01287321059597779	0.0564145176175	0.016,0.024,0.043	0.033,0.035,0.019	-0.001
1225	gene:Solyc02g085030.2	NA	2	-	48056765	48057010	48056765	48056831	48056912	48057010	1225	4,0,0	170,93,88	2,3,3	94,121,113	230	149	0.013075853514326923	0.0572368496149	0.015,0.0,0.0	0.014,0.016,0.017	-0.011
1463	gene:Solyc01g096610.2	NA	1	+	87683702	87683895	87683702	87683787	87683863	87683895	1463	12,5,3	117,63,36	8,7,5	39,76,68	225	149	0.013140816604515413	0.0574553230005	0.064,0.05,0.052	0.12,0.057,0.046	-0.019
2032	gene:Solyc12g094430.1	NA	12	+	64642194	64642364	64642194	64642228	64642334	64642364	2032	20,17,12	10,2,5	11,20,14	2,3,2	255	149	0.013246930697631568	0.0577903254928	0.539,0.832,0.584	0.763,0.796,0.804	-0.136
2332	gene:Solyc01g095460.2	NA	1	+	86707164	86707382	86707164	86707231	86707338	86707382	2332	43,18,20	0,0,0	23,30,44	0,4,2	256	149	0.013247716742512503	0.0577903254928	1.0,1.0,1.0	1.0,0.814,0.928	0.086
3008	gene:Solyc09g009770.2	NA	9	-	3252849	3253085	3252849	3252907	3253022	3253085	3008	5,2,0	2,0,0	2,0,0	0,0,1	264	149	0.013315678283574018	0.0580204840279	0.585,1.0,NA	1.0,NA,0.0	0.292
800	gene:Solyc08g082730.2	NA	8	+	65428686	65428893	65428686	65428761	65428842	65428893	800	7,5,7	4,0,1	5,10,9	3,8,5	230	149	0.013422449706296998	0.0584190313899	0.531,1.0,0.819	0.519,0.447,0.538	0.282
3664	gene:Solyc03g121820.2	NA	3	+	69863320	69863561	69863320	69863384	69863494	69863561	3664	8,11,2	457,412,336	6,17,22	318,489,521	259	149	0.013541741396576185	0.0588711012651	0.01,0.015,0.003	0.011,0.02,0.024	-0.009
1645	gene:Solyc06g072580.2	NA	6	-	44764197	44764349	44764197	44764259	44764344	44764349	1645	30,6,9	8,5,2	16,25,43	4,9,3	234	149	0.01355993175166672	0.0588831166054	0.705,0.433,0.741	0.718,0.639,0.901	-0.126
2728	gene:Solyc11g012900.1	NA	11	-	5683482	5683671	5683482	5683526	5683632	5683671	2728	48,28,34	1,4,2	38,38,39	9,8,2	255	149	0.013712672022932321	0.0594787148995	0.966,0.804,0.909	0.712,0.735,0.919	0.104
3782	gene:Solyc02g067860.2	NA	2	+	37962479	37962710	37962479	37962495	37962568	37962710	3782	19,16,13	29,8,9	11,13,28	12,9,17	222	149	0.01379472188157839	0.0597666894688	0.305,0.573,0.492	0.381,0.492,0.525	-0.009
1009	gene:Solyc01g097190.2	NA	1	+	88136494	88136733	88136494	88136566	88136695	88136733	1009	14,7,3	0,0,0	6,14,21	0,1,4	278	149	0.014276087036908325	0.0617220091849	1.0,1.0,1.0	1.0,0.882,0.738	0.127
2225	gene:Solyc04g009190.2	NA	4	+	2694045	2694226	2694045	2694057	2694154	2694226	2225	9,5,0	0,2,0	0,3,1	0,0,0	246	149	0.01427836890497256	0.0617220091849	1.0,0.602,NA	NA,1.0,1.0	-0.199
620	gene:Solyc08g066580.2	NA	8	-	55311703	55311928	55311703	55311741	55311824	55311928	620	6,2,2	151,71,64	2,4,4	60,87,74	232	149	0.014317843418490824	0.0618226338556	0.025,0.018,0.02	0.021,0.029,0.034	-0.007
3823	gene:Solyc09g010940.2	NA	9	-	4279767	4279981	4279767	4279854	4279943	4279981	3823	15,10,0	309,147,70	6,6,11	69,166,127	238	149	0.014393059984400122	0.062077186396	0.029,0.041,0.0	0.052,0.022,0.051	-0.018
292	gene:Solyc06g050720.2	NA	6	+	33491823	33492033	33491823	33491880	33491959	33492033	292	87,59,12	270,194,130	38,101,31	111,216,257	228	149	0.014453956420133331	0.0622694713946	0.174,0.166,0.057	0.183,0.234,0.073	-0.031
2823	gene:Solyc02g089930.2	NA	2	-	51603604	51603839	51603604	51603663	51603775	51603839	2823	64,28,22	251,71,67	10,43,39	55,75,135	261	149	0.014542534365962078	0.0625804438274	0.127,0.184,0.158	0.094,0.247,0.142	-0.005
2896	gene:Solyc08g015650.2	NA	8	+	5198961	5199159	5198961	5198968	5199059	5199159	2896	9,5,9	163,113,95	5,11,3	103,110,137	240	149	0.014903100424334903	0.0640598359456	0.033,0.027,0.056	0.029,0.058,0.013	0.005
1546	gene:Solyc06g083630.2	NA	6	-	48978913	48979128	48978913	48979005	48979069	48979128	1546	81,57,13	5,2,0	15,51,42	1,3,7	213	149	0.014924080705273545	0.0640778583262	0.919,0.952,1.0	0.913,0.922,0.808	0.076
2148	gene:Solyc09g008490.2	NA	9	+	1981607	1981800	1981607	1981631	1981706	1981800	2148	9,4,2	109,40,53	2,4,7	62,61,104	224	149	0.014951386667712376	0.0641229695625	0.052,0.062,0.024	0.021,0.042,0.043	0.011
1191	gene:Solyc08g065360.2	NA	8	+	53282182	53282424	53282182	53282251	53282362	53282424	1191	0,5,4	59,14,23	1,5,7	17,32,22	260	149	0.01497418828542049	0.0641486831487	0.0,0.17,0.091	0.033,0.082,0.154	-0.003
3265	gene:Solyc02g086790.2	NA	2	-	49407013	49407259	49407013	49407082	49407162	49407259	3265	0,0,4	0,0,0	0,0,1	0,1,1	229	149	0.015149509029272786	0.0648269909919	NA,NA,1.0	NA,0.0,0.394	0.803
277	gene:Solyc12g009960.1	NA	12	+	3114267	3114498	3114267	3114312	3114426	3114498	277	1,0,1	0,0,0	0,2,1	0,0,1	263	149	0.015261271364584135	0.0652321083971	1.0,NA,1.0	NA,1.0,0.362	0.319
348	gene:Solyc01g090910.2	NA	1	+	84617152	84617351	84617152	84617223	84617327	84617351	348	40,24,22	1,0,0	19,20,35	3,0,0	253	149	0.015441365796525013	0.0658971686136	0.959,1.0,1.0	0.789,1.0,1.0	0.057
3510	gene:Solyc05g007990.2	NA	5	-	2422118	2422361	2422118	2422185	2422302	2422361	3510	3,1,9	33,20,31	1,7,3	55,48,77	266	149	0.015451392692987911	0.0658971686136	0.048,0.027,0.14	0.01,0.076,0.021	0.036
2560	gene:Solyc08g061800.2	NA	8	+	49532143	49532363	49532143	49532176	49532323	49532363	2560	3,7,1	3,0,1	1,3,2	0,0,0	296	149	0.015540806677620565	0.0662045302327	0.335,1.0,0.335	1.0,1.0,1.0	-0.443
188	gene:Solyc12g008540.1	NA	12	+	1949313	1949532	1949313	1949381	1949493	1949532	188	15,2,2	6,20,14	4,11,11	26,21,23	261	149	0.015578922500063229	0.0662929177065	0.588,0.054,0.075	0.081,0.23,0.214	0.064
1834	gene:Solyc11g073220.1	NA	11	+	56256389	56256636	56256389	56256433	56256520	56256636	1834	1,4,2	37,10,10	0,1,0	9,20,20	236	149	0.015656600634880124	0.0665492701819	0.017,0.202,0.112	0.0,0.031,0.0	0.1
3304	gene:Solyc12g098420.1	NA	12	+	65930174	65930405	65930174	65930242	65930329	65930405	3304	19,7,0	390,283,112	1,5,1	126,271,146	236	149	0.016043492152515257	0.0681179194062	0.03,0.015,0.0	0.005,0.012,0.004	0.008
1475	gene:Solyc01g056810.2	NA	1	-	56750563	56750749	56750563	56750641	56750729	56750749	1475	4,6,3	102,91,61	0,1,4	92,107,107	237	149	0.01624980036564117	0.0688407191961	0.024,0.04,0.03	0.0,0.006,0.023	0.022
2597	gene:Solyc06g036120.2	NA	6	+	25573430	25573613	25573430	25573496	25573574	25573613	2597	6,9,0	0,0,0	0,6,0	0,2,0	227	149	0.01623558984374034	0.0688407191961	1.0,1.0,NA	NA,0.663,NA	0.337
1321	gene:Solyc07g019530.2	NA	7	+	11873736	11873980	11873736	11873795	11873905	11873980	1321	8,5,7	254,233,140	1,8,4	108,184,222	259	149	0.01644542249197431	0.0695922146916	0.018,0.012,0.028	0.005,0.024,0.01	0.006
2159	gene:Solyc12g005770.1	NA	12	-	419566	419806	419566	419638	419735	419806	2159	7,1,2	224,82,58	1,3,3	74,114,116	246	149	0.016478461227463468	0.0696548023314	0.019,0.007,0.02	0.008,0.016,0.015	0.002
2898	gene:Solyc04g026200.2	NA	4	-	18397535	18397782	18397535	18397588	18397687	18397782	2898	0,0,1	0,6,0	1,0,1	0,0,1	248	149	0.016807925667262042	0.0709688631327	NA,0.0,1.0	1.0,NA,0.375	-0.188
3453	gene:Solyc08g062770.2	NA	8	+	51886714	51886898	51886714	51886767	51886847	51886898	3453	8,0,0	45,42,22	0,0,2	16,28,27	229	149	0.01692049558538777	0.0712864587742	0.104,0.0,0.0	0.0,0.0,0.046	0.019
520	gene:Solyc02g078790.2	NA	2	+	43431159	43431352	43431159	43431199	43431297	43431352	520	0,0,1	0,0,0	0,1,1	0,0,1	247	149	0.016919076034020653	0.0712864587742	NA,NA,1.0	NA,1.0,0.376	0.312
2885	gene:Solyc07g008370.2	NA	7	+	3147526	3147756	3147526	3147618	3147698	3147756	2885	41,25,15	2152,740,825	16,26,24	670,970,1053	229	149	0.017165711163490527	0.0721499386466	0.012,0.022,0.012	0.015,0.017,0.015	-0.0
3086	gene:Solyc11g006130.1	NA	11	-	893126	893335	893126	893178	893261	893335	3086	5,2,1	56,17,11	1,1,0	35,44,44	232	149	0.017182157251694627	0.0721499386466	0.054,0.07,0.055	0.018,0.014,0.0	0.049
826	gene:Solyc06g043060.1	NA	6	-	29805535	29805754	29805535	29805653	29805737	29805754	826	2,1,2	47,72,76	4,5,7	70,96,122	233	149	0.017172779003780496	0.0721499386466	0.026,0.009,0.017	0.035,0.032,0.035	-0.017
4037	gene:Solyc01g006930.2	NA	1	+	1509278	1509480	1509278	1509328	1509411	1509480	4037	6,2,2	79,40,29	0,0,1	31,43,31	232	149	0.017279145762321046	0.0724774718404	0.047,0.031,0.042	0.0,0.0,0.02	0.033
587	gene:Solyc02g093400.1	NA	2	-	54279890	54280113	54279890	54279958	54280056	54280113	587	8,2,0	7,5,0	2,11,8	9,4,6	247	149	0.017375719480754327	0.072802548033	0.408,0.194,NA	0.118,0.624,0.446	-0.095
146	gene:Solyc02g091960.2	NA	2	+	53174105	53174340	53174105	53174191	53174274	53174340	146	5,3,2	97,130,50	1,12,3	70,135,130	232	149	0.01745551689574841	0.0730566973586	0.032,0.015,0.025	0.009,0.054,0.015	-0.002
255	gene:Solyc09g047910.2	NA	9	-	33695984	33696151	33695984	33696023	33696097	33696151	255	35,11,9	120,46,28	7,11,9	49,53,39	223	149	0.018410623814606043	0.0768855044862	0.163,0.138,0.177	0.087,0.122,0.134	0.045
775	gene:Solyc04g082490.2	NA	4	-	66127190	66127434	66127190	66127301	66127390	66127434	775	3,3,1	207,60,65	1,3,3	55,76,122	238	149	0.01839353438069379	0.0768855044862	0.009,0.03,0.01	0.011,0.024,0.015	-0.0
2296	gene:Solyc12g014380.1	NA	12	+	5260857	5261056	5260857	5260939	5261010	5261056	2296	6,2,4	256,164,169	8,12,4	145,232,258	220	149	0.018450096334334008	0.0769661395718	0.016,0.008,0.016	0.036,0.034,0.01	-0.013
1845	gene:Solyc07g019440.2	NA	7	-	11196278	11196500	11196278	11196331	11196422	11196500	1845	1,0,0	0,1,0	6,1,3	0,0,0	240	149	0.018770704502117878	0.0780476896346	1.0,0.0,NA	1.0,1.0,1.0	-0.5
223	gene:Solyc04g009620.2	CS2	4	-	3004348	3004559	3004348	3004407	3004502	3004559	223	16,5,8	2,0,0	3,8,6	1,0,4	244	149	0.01876873126300465	0.0780476896346	0.83,1.0,1.0	0.647,1.0,0.478	0.235
3384	gene:Solyc06g006100.2	NA	6	+	1135455	1135669	1135455	1135534	1135612	1135669	3384	8,2,0	215,113,49	0,3,2	57,80,69	227	149	0.0187521145085947	0.0780476896346	0.024,0.011,0.0	0.0,0.024,0.019	-0.003
2616	gene:Solyc02g070330.2	NA	2	+	40104291	40104458	40104291	40104309	40104380	40104458	2616	2,0,0	0,0,0	1,0,0	1,0,0	220	149	0.01882077356777147	0.0781707211188	1.0,NA,NA	0.404,NA,NA	0.596
771	gene:Solyc08g081410.2	NA	8	+	64479118	64479348	64479118	64479192	64479282	64479348	771	14,5,4	0,1,4	5,12,13	2,3,2	239	149	0.018847770887746612	0.0781977624767	1.0,0.757,0.384	0.609,0.714,0.802	0.005
2479	gene:Solyc12g035500.1	NA	12	-	57594920	57595145	57594920	57594970	57595045	57595145	2479	92,55,51	9,6,7	71,72,79	4,3,4	224	149	0.018873713816333845	0.0782203752844	0.872,0.859,0.829	0.922,0.941,0.929	-0.077
1107	gene:Solyc01g088720.2	NA	1	+	83482275	83482509	83482275	83482361	83482440	83482509	1107	1,1,0	0,0,0	0,1,2	0,1,1	228	149	0.019252592750801167	0.0797040634814	1.0,1.0,NA	NA,0.395,0.567	0.519
1501	gene:Solyc03g098280.2	NA	3	+	60634725	60634956	60634725	60634779	60634861	60634956	1501	90,35,41	784,276,516	40,44,50	477,560,599	231	149	0.019472211122279297	0.0803518160581	0.069,0.076,0.049	0.051,0.048,0.051	0.015
32	gene:Solyc07g066310.2	PSBR	7	+	67786857	67787036	67786857	67786907	67786983	67787036	32	10,9,5	412,563,403	24,27,32	1016,1415,1556	225	149	0.01945353796276219	0.0803518160581	0.016,0.01,0.008	0.015,0.012,0.013	-0.002
658	gene:Solyc02g062430.2	NA	2	+	34035640	34035886	34035640	34035721	34035822	34035886	658	1,0,0	0,1,0	2,1,0	0,0,0	250	149	0.019463071478044488	0.0803518160581	1.0,0.0,NA	1.0,1.0,NA	-0.5
1136	gene:Solyc04g071090.2	NA	4	-	58004421	58004832	58004421	58004599	58004819	58004832	1136	113,188,248	0,0,0	323,337,218	0,12,0	369	149	0.019691163385013477	0.0811675708862	1.0,1.0,1.0	1.0,0.919,1.0	0.027
2661	gene:Solyc10g006220.2	NA	10	-	911416	911643	911416	911512	911585	911643	2661	11,7,0	6,2,4	0,3,3	0,2,7	222	149	0.019794177190882823	0.0815041794365	0.552,0.701,0.0	NA,0.502,0.223	0.055
1993	gene:Solyc01g080270.2	NA	1	-	79504975	79505210	79504975	79505013	79505158	79505210	1993	5,0,2	6,8,0	2,0,2	1,1,5	294	149	0.01984862606475839	0.0815967362303	0.297,0.0,1.0	0.503,0.0,0.169	0.208
683	gene:Solyc08g007490.2	NA	8	-	2052243	2052482	2052243	2052318	2052404	2052482	683	9,4,3	271,207,109	1,6,1	101,178,145	235	149	0.01985940999684551	0.0815967362303	0.021,0.012,0.017	0.006,0.021,0.004	0.006
432	gene:Solyc02g038750.2	NA	2	-	31514011	31514213	31514011	31514085	31514176	31514213	432	6,3,3	174,57,85	0,0,4	55,94,111	240	149	0.019947728079815787	0.0818714818072	0.021,0.032,0.021	0.0,0.0,0.022	0.017
2899	gene:Solyc04g026200.2	NA	4	-	18397535	18397782	18397535	18397577	18397687	18397782	2899	0,0,1	1,0,0	1,0,1	0,0,0	259	149	0.020078134451603682	0.0823181946313	0.0,NA,1.0	1.0,NA,1.0	-0.5
1232	gene:Solyc08g083040.2	NA	8	-	65625480	65625726	65625480	65625563	65625661	65625726	1232	10,6,5	249,135,42	5,0,3	88,143,128	247	149	0.020243532805647647	0.0829072582824	0.024,0.026,0.067	0.033,0.0,0.014	0.023
2861	gene:Solyc09g008410.2	NA	9	-	1864066	1864275	1864066	1864105	1864218	1864275	2861	0,1,0	1,0,1	0,3,1	0,0,0	262	149	0.020281473794585603	0.0829736178713	0.0,1.0,0.0	NA,1.0,1.0	-0.667
88	gene:Solyc06g060420.2	NA	6	-	38432974	38433166	38432974	38433028	38433109	38433166	88	93,44,27	575,195,189	23,63,52	143,261,339	230	149	0.02046178833799945	0.0836216767518	0.095,0.128,0.085	0.094,0.135,0.09	-0.004
3676	gene:Solyc04g071660.2	NA	4	-	58648271	58648499	58648271	58648286	58648382	58648499	3676	1,2,2	0,2,0	0,0,0	0,2,0	245	149	0.020665706202900817	0.0843647064989	1.0,0.378,1.0	NA,0.0,NA	0.793
3726	gene:Solyc03g117730.2	NA	3	-	66780537	66780771	66780537	66780634	66780710	66780771	3726	4,2,5	153,75,103	2,1,4	58,132,120	225	149	0.020725113044803185	0.084516833859	0.017,0.017,0.031	0.022,0.005,0.022	0.005
1523	gene:Solyc02g085570.2	NA	2	+	48403770	48403951	48403770	48403844	48403921	48403951	1523	16,26,7	170,108,116	8,13,19	101,166,164	226	149	0.020768089884344608	0.0846017066046	0.058,0.137,0.038	0.05,0.049,0.071	0.021
1663	gene:Solyc12g070280.1	NA	12	+	29996260	29996487	29996260	29996325	29996395	29996487	1663	1,0,2	56,32,27	1,5,3	21,50,41	219	149	0.020924740722876343	0.085148971577	0.012,0.0,0.048	0.031,0.064,0.047	-0.027
1801	gene:Solyc09g075890.2	NA	9	-	67531133	67531369	67531133	67531221	67531338	67531369	1801	131,25,22	2134,802,383	25,43,49	396,878,840	266	149	0.021067496509249294	0.0856385880467	0.033,0.017,0.031	0.034,0.027,0.032	-0.004
1377	gene:Solyc10g084310.1	NA	10	+	63912795	63913035	63912795	63912802	63912894	63913035	1377	72,29,24	2793,1078,1562	22,30,31	1449,2021,2297	241	149	0.02119113688952476	0.0860495420291	0.016,0.016,0.009	0.009,0.009,0.008	0.005
1640	gene:Solyc10g012160.2	NA	10	-	4510358	4510582	4510358	4510437	4510522	4510582	1640	7,1,4	64,25,60	1,5,0	39,75,49	234	149	0.021333127387907037	0.0863505272955	0.065,0.025,0.041	0.016,0.041,0.0	0.025
2972	gene:Solyc01g006630.2	NA	1	-	1224760	1224969	1224760	1224846	1224918	1224969	2972	16,4,6	185,79,45	5,3,10	54,95,87	221	149	0.021317160962599422	0.0863505272955	0.055,0.033,0.082	0.059,0.021,0.072	0.006
352	gene:Solyc01g005550.2	NA	1	+	383792	383981	383792	383803	383932	383981	352	31,11,14	5,0,0	14,16,13	5,0,0	278	149	0.02131499593590933	0.0863505272955	0.769,1.0,1.0	0.6,1.0,1.0	0.056
511	gene:Solyc03g111340.2	NA	3	+	61948449	61948636	61948449	61948465	61948553	61948636	511	11,3,8	296,112,185	6,2,7	124,144,181	237	149	0.021361374433277153	0.0863732692922	0.023,0.017,0.026	0.03,0.009,0.024	0.001
607	gene:Solyc01g058530.2	NA	1	-	66807334	66807530	66807334	66807378	66807465	66807530	607	2,1,0	6,0,3	0,6,0	0,2,0	236	149	0.021647859600104853	0.0874390265541	0.174,1.0,0.0	NA,0.654,NA	-0.263
2198	gene:Solyc08g079820.2	NA	8	+	63272478	63272724	63272478	63272536	63272618	63272724	2198	13,2,3	11,10,0	3,6,0	4,0,3	231	149	0.02181199077780468	0.0880088465104	0.433,0.114,1.0	0.326,1.0,0.0	0.074
1046	gene:Solyc01g058270.2	NA	1	+	65884444	65884684	65884444	65884486	65884562	65884684	1046	10,2,6	26,4,9	2,0,2	0,1,16	225	149	0.022278709157821146	0.0897970779888	0.203,0.249,0.306	1.0,0.0,0.076	-0.106
1024	gene:Solyc01g099750.2	NA	1	+	89903523	89903757	89903523	89903590	89903675	89903757	1024	4,4,2	149,61,27	0,5,10	43,76,71	234	149	0.02231044513737618	0.0898301361702	0.017,0.04,0.045	0.0,0.04,0.082	-0.007
1357	gene:Solyc08g075890.2	NA	8	+	59979770	59979944	59979770	59979778	59979861	59979944	1357	53,29,6	539,501,261	24,60,30	274,400,511	232	149	0.022533487274869486	0.090632582643	0.059,0.036,0.015	0.053,0.088,0.036	-0.022
2601	gene:Solyc03g063280.2	NA	3	+	33956965	33957193	33956965	33957034	33957107	33957193	2601	6,8,8	343,195,256	8,12,21	291,313,440	222	149	0.022620830556969156	0.0906971746176	0.012,0.027,0.021	0.018,0.025,0.031	-0.005
3638	gene:Solyc04g056280.2	NA	4	+	53970486	53970730	53970486	53970516	53970609	53970730	3638	11,1,1	134,103,55	1,5,0	59,113,104	242	149	0.022607610404739045	0.0906971746176	0.048,0.006,0.011	0.01,0.027,0.0	0.009
3789	gene:Solyc04g008340.2	NA	4	-	1997490	1997720	1997490	1997535	1997622	1997720	3789	13,3,6	258,101,75	0,4,5	76,147,163	236	149	0.022589596811691266	0.0906971746176	0.031,0.018,0.048	0.0,0.017,0.019	0.02
3029	gene:Solyc12g056520.1	NA	12	-	62465210	62465437	62465210	62465267	62465351	62465437	3029	3,2,1	25,9,6	0,6,4	12,17,10	233	149	0.022875389620823618	0.0916215762672	0.071,0.124,0.096	0.0,0.184,0.204	-0.032
2977	gene:Solyc10g045540.1	NA	10	+	34562671	34562907	34562671	34562766	34562877	34562907	2977	19,10,23	0,3,0	11,25,22	0,1,0	260	149	0.02296572952986307	0.0918869912112	1.0,0.656,1.0	1.0,0.935,1.0	-0.093
3760	gene:Solyc12g008790.1	NA	12	+	2137793	2138034	2137793	2137867	2137953	2138034	3760	4,0,3	56,24,34	4,3,4	23,45,49	235	149	0.023017489153513534	0.0919976503654	0.043,0.0,0.053	0.099,0.041,0.049	-0.031
2251	gene:Solyc08g067430.2	NA	8	+	56478141	56478349	56478141	56478184	56478263	56478349	2251	6,2,0	56,23,17	1,2,1	24,41,67	228	149	0.02308636846136676	0.0921764313986	0.065,0.054,0.0	0.027,0.031,0.01	0.017
2212	gene:Solyc06g060150.2	NA	6	+	38112201	38112426	38112201	38112243	38112329	38112426	2212	2,5,5	177,62,114	0,4,3	132,106,150	235	149	0.023181680496797464	0.0924602658895	0.007,0.049,0.027	0.0,0.023,0.013	0.016
2895	gene:Solyc10g005880.2	NA	10	+	680216	680439	680216	680300	680394	680439	2895	4,0,2	37,9,33	0,4,1	28,31,53	243	149	0.023229737449607823	0.0925552273958	0.062,0.0,0.036	0.0,0.073,0.011	0.005
2891	gene:Solyc01g104030.2	NA	1	-	92497124	92497315	92497124	92497182	92497276	92497315	2891	5,0,4	63,37,21	0,1,0	28,46,38	243	149	0.02327991177501369	0.0926584183996	0.046,0.0,0.105	0.0,0.013,0.0	0.046
2165	gene:Solyc11g005450.1	NA	11	-	360771	360981	360771	360854	360949	360981	2165	13,14,23	1074,486,388	19,24,15	470,682,834	244	149	0.023645596662872137	0.0940158775648	0.007,0.017,0.035	0.024,0.021,0.011	0.001
3315	gene:Solyc05g056550.2	NA	5	+	65813715	65813931	65813715	65813765	65813838	65813931	3315	55,40,23	778,307,379	24,29,34	285,457,398	222	149	0.02370954828933832	0.0941720560046	0.045,0.08,0.039	0.053,0.041,0.054	0.005
302	gene:Solyc10g044910.1	NA	10	+	28909340	28909549	28909340	28909453	28909523	28909549	302	27,12,17	404,293,301	19,14,24	349,438,429	219	149	0.024179547353993584	0.0958393896679	0.043,0.027,0.037	0.036,0.021,0.037	0.004
3277	gene:Solyc10g007060.2	NA	10	+	1445084	1445321	1445084	1445161	1445231	1445321	3277	14,8,0	304,200,82	1,6,1	102,186,192	219	149	0.024175144880519795	0.0958393896679	0.03,0.026,0.0	0.007,0.021,0.004	0.008
1997	gene:Solyc04g051670.2	NA	4	+	50973808	50974001	50973808	50973851	50973945	50974001	1997	10,2,2	90,39,27	0,2,5	27,60,62	243	149	0.024207618607670452	0.0958511205658	0.064,0.03,0.043	0.0,0.02,0.047	0.023
1010	gene:Solyc06g084410.2	NA	6	+	49536426	49536666	49536426	49536497	49536590	49536666	1010	6,1,0	7,0,1	1,3,1	0,10,4	242	149	0.024399090479852805	0.0965091485612	0.345,1.0,0.0	1.0,0.156,0.133	0.019
2391	gene:Solyc10g038130.1	NA	10	-	19762641	19762848	19762641	19762719	19762803	19762848	2391	4,1,3	240,62,122	3,4,1	70,104,114	233	149	0.024805804373685323	0.0979149485981	0.011,0.01,0.015	0.027,0.024,0.006	-0.007
3061	gene:Solyc02g088720.2	NA	2	+	50706604	50706822	50706604	50706649	50706741	50706822	3061	2,1,4	90,38,15	7,0,7	20,59,35	241	149	0.024799238261232908	0.0979149485981	0.014,0.016,0.142	0.178,0.0,0.11	-0.039
437	gene:Solyc01g098500.2	NA	1	+	89009255	89009463	89009255	89009340	89009437	89009463	437	81,33,14	3,1,2	18,55,22	1,0,0	246	149	0.024933372994973876	0.0983168230597	0.942,0.952,0.809	0.916,1.0,1.0	-0.071
1669	gene:Solyc02g078880.2	NA	2	-	43522664	43522908	43522664	43522778	43522898	43522908	1669	16,11,4	108,36,53	9,4,6	48,87,85	269	149	0.025746171786687064	0.10141706678	0.076,0.145,0.04	0.094,0.025,0.038	0.035
743	gene:Solyc02g084020.2	NA	2	-	47240887	47241056	47240887	47240937	47241017	47241056	743	35,17,23	1,12,3	30,29,54	4,2,9	229	149	0.025943544103526044	0.102089183343	0.958,0.48,0.833	0.83,0.904,0.796	-0.086
1473	gene:Solyc01g056810.2	NA	1	-	56750729	56750929	56750729	56750755	56750843	56750929	1473	4,3,0	114,95,63	6,3,2	82,114,104	237	149	0.02607714032392676	0.102403749605	0.022,0.019,0.0	0.044,0.016,0.012	-0.01
75	gene:Solyc12g008630.1	NA	12	-	2008255	2008474	2008255	2008303	2008403	2008474	75	57,36,18	1473,868,845	17,25,30	693,846,976	249	149	0.026071231335101638	0.102403749605	0.023,0.024,0.013	0.014,0.017,0.018	0.004
1851	gene:Solyc11g044330.1	NA	11	-	32954322	32954526	32954322	32954327	32954415	32954526	1851	11,7,6	24,6,11	13,11,10	5,3,19	237	149	0.026386186046526414	0.103510865508	0.224,0.423,0.255	0.62,0.697,0.249	-0.221
1507	gene:Solyc05g018810.2	NA	5	+	23876684	23876884	23876684	23876744	23876822	23876884	1507	39,10,5	787,389,267	6,20,16	257,552,441	227	149	0.026473100347769247	0.103745199207	0.032,0.017,0.012	0.015,0.023,0.023	0.0
1759	gene:Solyc11g005020.1	NA	11	-	41888	42109	41888	41971	42044	42109	1759	5,3,1	32,25,20	0,2,8	12,30,28	222	149	0.026621405271788884	0.104186371237	0.095,0.075,0.032	0.0,0.043,0.161	-0.001
2317	gene:Solyc09g098520.2	NA	9	+	72329884	72330130	72329884	72329970	72330050	72330130	2317	43,16,10	378,224,104	12,22,29	90,173,146	229	149	0.02664026678745903	0.104186371237	0.069,0.044,0.059	0.08,0.076,0.114	-0.033
206	gene:Solyc03g063340.2	NA	3	+	34375741	34375974	34375741	34375843	34375913	34375974	206	12,7,7	4,0,0	10,13,7	0,0,2	219	149	0.02690703403406829	0.105121953847	0.671,1.0,1.0	1.0,1.0,0.704	-0.011
3849	gene:Solyc12g016210.1	NA	12	-	6354902	6355067	6354902	6354975	6355062	6355067	3849	5,1,0	52,22,11	0,0,2	13,27,46	236	149	0.027010039643897775	0.105416483968	0.057,0.028,0.0	0.0,0.0,0.027	0.019
614	gene:Solyc12g010110.1	NA	12	+	3244666	3244896	3244666	3244695	3244779	3244896	614	4,8,5	60,38,25	2,3,1	19,38,37	233	149	0.027112970223051754	0.105710119858	0.041,0.119,0.113	0.063,0.048,0.017	0.048
1306	gene:Solyc09g008130.2	NA	9	-	1601902	1602106	1601902	1601952	1602051	1602106	1306	7,1,0	67,21,18	0,2,0	21,23,35	248	149	0.027196888197256956	0.105929104336	0.059,0.028,0.0	0.0,0.05,0.0	0.012
3607	gene:Solyc02g092010.2	NA	2	-	53227714	53227916	53227714	53227765	53227880	53227916	3607	28,18,5	1,0,4	18,18,15	0,0,0	264	149	0.02734534911430733	0.106398774281	0.94,1.0,0.414	1.0,1.0,1.0	-0.215
1461	gene:Solyc02g071890.2	NA	2	+	41266904	41267112	41266904	41266972	41267049	41267112	1461	5,3,5	124,61,85	1,2,0	65,76,71	226	149	0.02747432579015531	0.106791753097	0.026,0.031,0.037	0.01,0.017,0.0	0.022
756	gene:Solyc08g065980.2	NA	8	+	54424384	54424596	54424384	54424460	54424540	54424596	756	3,1,1	0,0,0	3,4,3	2,0,2	229	149	0.027861839654179436	0.108187835158	1.0,1.0,1.0	0.494,1.0,0.494	0.337
2008	gene:Solyc12g014350.1	NA	12	-	5163929	5164134	5163929	5164001	5164093	5164134	2008	4,3,0	52,36,12	0,10,6	8,49,40	241	149	0.0279895309399257	0.108573210973	0.045,0.049,0.0	0.0,0.112,0.085	-0.034
156	gene:Solyc11g068990.1	NA	11	+	53566894	53567141	53566894	53566995	53567064	53567141	156	8,1,2	90,33,20	1,7,3	23,50,41	218	149	0.028165167813035078	0.109107660047	0.057,0.02,0.064	0.029,0.087,0.048	-0.008
1846	gene:Solyc08g060840.1	NA	8	-	45606489	45606710	45606489	45606558	45606647	45606710	1846	4,0,1	89,37,56	4,4,2	59,90,79	238	149	0.028213062736822957	0.109107660047	0.027,0.0,0.011	0.041,0.027,0.016	-0.015
2697	gene:Solyc07g065890.2	NA	7	+	67489364	67489594	67489364	67489448	67489549	67489594	2697	9,2,2	249,113,89	2,2,3	85,105,116	250	149	0.02819566374040674	0.109107660047	0.021,0.01,0.013	0.014,0.011,0.015	0.001
745	gene:Solyc02g084020.2	NA	2	-	47240887	47241056	47240887	47240947	47241017	47241056	745	29,10,16	0,0,0	22,26,45	0,6,0	219	149	0.02893339907577481	0.111780146025	1.0,1.0,1.0	1.0,0.747,1.0	0.084
1952	gene:Solyc04g080430.2	NA	4	+	64604515	64604758	64604515	64604608	64604693	64604758	1952	3,1,2	1,3,1	0,0,3	4,1,2	234	149	0.02906709540338092	0.112183117447	0.656,0.175,0.56	0.0,0.0,0.489	0.301
2364	gene:Solyc04g049490.2	NA	4	+	42104547	42104761	42104547	42104608	42104695	42104761	2364	4,4,3	250,198,115	4,2,9	128,221,232	236	149	0.029329532932856995	0.113081643641	0.01,0.013,0.016	0.019,0.006,0.024	-0.003
3622	gene:Solyc01g080680.2	NA	1	+	79926784	79926991	79926784	79926825	79926931	79926991	3622	18,8,4	141,82,37	3,8,5	22,93,49	255	149	0.029763697730788977	0.11463979237	0.069,0.054,0.059	0.074,0.048,0.056	0.001
2730	gene:Solyc01g073740.2	NA	1	+	81114682	81114908	81114682	81114733	81114900	81114908	2730	170,68,29	0,0,0	19,64,52	0,4,2	316	149	0.029995407053211125	0.115415795083	1.0,1.0,1.0	1.0,0.883,0.925	0.064
2132	gene:Solyc09g031780.2	NA	9	+	27855468	27855593	27855468	27855502	27855581	27855593	2132	163,73,78	1,0,8	71,131,158	0,0,0	228	149	0.030177436205648427	0.115989763037	0.991,1.0,0.864	1.0,1.0,1.0	-0.048
538	gene:Solyc12g010230.1	NA	12	+	3346238	3346441	3346238	3346276	3346363	3346441	538	6,2,0	60,23,20	0,0,0	11,9,30	236	149	0.030205350919361926	0.115989763037	0.059,0.052,0.0	0.0,0.0,0.0	0.037
1412	gene:Solyc04g015290.2	NA	4	+	5496255	5496494	5496255	5496310	5496399	5496494	1412	8,0,0	2,0,0	2,8,4	0,0,0	238	149	0.030302940855030876	0.116247563059	0.715,NA,NA	1.0,1.0,1.0	-0.285
3043	gene:Solyc07g042620.2	NA	7	+	56091907	56092138	56091907	56091972	56092057	56092138	3043	132,35,32	1,0,0	16,45,42	2,2,2	234	149	0.030401682079136082	0.116509257526	0.988,1.0,1.0	0.836,0.935,0.93	0.096
2763	gene:Solyc12g015770.1	NA	12	-	5756761	5756986	5756761	5756783	5756864	5756986	2763	10,7,1	97,54,39	1,4,2	38,69,50	230	149	0.0306077615583939	0.117181369978	0.063,0.077,0.016	0.017,0.036,0.025	0.026
1778	gene:Solyc10g081190.1	NA	10	+	62317691	62317915	62317691	62317763	62317844	62317915	1778	122,31,44	4185,1529,1521	33,45,63	1556,2278,2667	230	149	0.031030277115479968	0.118679927605	0.019,0.013,0.018	0.014,0.013,0.015	0.003
1667	gene:Solyc02g078880.2	NA	2	-	43522664	43522908	43522664	43522778	43522869	43522908	1667	13,9,4	0,0,0	7,2,6	2,0,2	240	149	0.031227864194189502	0.119316073703	1.0,1.0,1.0	0.685,1.0,0.651	0.221
1359	gene:Solyc12g056530.1	NA	12	-	62483277	62483474	62483277	62483344	62483430	62483474	1359	26,24,16	270,101,126	19,50,22	141,205,224	235	149	0.03145780115464161	0.120074427007	0.058,0.131,0.075	0.079,0.134,0.059	-0.003
4002	gene:Solyc01g099930.2	NA	1	-	90041965	90042170	90041965	90042022	90042110	90042170	4002	74,33,26	4,0,0	27,41,56	2,0,1	237	149	0.03152741382981764	0.12021991867	0.921,1.0,1.0	0.895,1.0,0.972	0.018
2943	gene:Solyc09g014760.2	NA	9	-	6843048	6843294	6843048	6843111	6843196	6843294	2943	12,2,1	2,0,0	1,4,4	0,0,4	234	149	0.031702822917998294	0.1207681388	0.793,1.0,1.0	1.0,1.0,0.389	0.135
3813	gene:Solyc07g045310.2	NA	7	+	58410177	58410411	58410177	58410249	58410320	58410411	3813	2,0,0	3,0,0	0,0,0	1,4,2	220	149	0.031895730438770066	0.121381857512	0.311,NA,NA	0.0,0.0,0.0	0.311
2758	gene:Solyc06g084230.2	NA	6	-	49413909	49414141	49413909	49413963	49414068	49414141	2758	40,19,5	0,0,0	8,18,27	1,0,4	254	149	0.03199032038850836	0.12162057064	1.0,1.0,1.0	0.824,1.0,0.798	0.126
3441	gene:Solyc02g089890.2	NA	2	-	51577277	51577427	51577277	51577301	51577384	51577427	3441	1,0,0	52,17,8	2,1,2	9,8,0	232	149	0.03249131598520841	0.123402341408	0.012,0.0,0.0	0.125,0.074,1.0	-0.396
1774	gene:Solyc10g083340.1	NA	10	+	63176173	63176406	63176173	63176246	63176336	63176406	1774	1,0,1	48,31,17	4,3,2	38,31,58	239	149	0.03268759155324737	0.124024390615	0.013,0.0,0.035	0.062,0.057,0.021	-0.031
3495	gene:Solyc02g083730.2	NA	2	-	47027970	47028185	47027970	47028037	47028116	47028185	3495	33,21,10	0,2,0	19,21,21	0,2,3	228	149	0.0327652082218996	0.124195431761	1.0,0.873,1.0	1.0,0.873,0.821	0.06
1025	gene:Solyc01g099750.2	NA	1	+	89904226	89904436	89904226	89904292	89904380	89904436	1025	106,50,28	7,0,0	35,71,84	0,3,0	237	149	0.032883172311162535	0.124518917373	0.905,1.0,1.0	1.0,0.937,1.0	-0.011
908	gene:Solyc04g039620.2	NA	4	-	13384660	13384880	13384660	13384756	13384848	13384880	908	0,2,0	1,3,0	0,0,2	0,2,4	241	149	0.03303073915182695	0.124953747614	0.0,0.292,NA	NA,0.0,0.236	0.028
506	gene:Solyc07g017520.2	NA	7	-	7471572	7471971	7471572	7471642	7471936	7471971	506	103,60,40	8,2,0	48,64,67	0,4,2	443	149	0.03318598201773061	0.125416726101	0.812,0.91,1.0	1.0,0.843,0.918	-0.013
3732	gene:Solyc02g014310.2	NA	2	-	15737836	15738074	15737836	15737931	15738029	15738074	3732	33,16,8	1449,815,456	17,16,13	485,884,621	247	149	0.0337362352020244	0.127370138245	0.014,0.012,0.01	0.021,0.011,0.012	-0.003
293	gene:Solyc06g050720.2	NA	6	+	33491823	33492033	33491823	33491880	33491952	33492033	293	77,59,10	7,0,0	37,94,26	0,0,0	221	149	0.034111546782628475	0.1286598558	0.881,1.0,1.0	1.0,1.0,1.0	-0.04
1522	gene:Solyc02g085570.2	NA	2	+	48403921	48404111	48403921	48403966	48404052	48404111	1522	15,9,7	210,148,151	4,11,9	132,202,180	235	149	0.0349416738918796	0.131660779117	0.043,0.037,0.029	0.019,0.033,0.031	0.009
3166	gene:Solyc12g098910.1	NA	12	+	66277559	66277775	66277559	66277615	66277700	66277775	3166	17,2,0	67,33,14	1,6,0	29,23,21	234	149	0.03505789539665125	0.131968428727	0.139,0.037,0.0	0.021,0.142,0.0	0.004
2166	gene:Solyc11g005450.1	NA	11	-	360018	360216	360018	360089	360183	360216	2166	43,8,19	1339,777,576	17,24,10	771,911,959	243	149	0.03534433298669416	0.132784762805	0.019,0.006,0.02	0.013,0.016,0.006	0.003
2407	gene:Solyc08g007240.2	NA	8	+	1826831	1827074	1826831	1826909	1827025	1827074	2407	9,2,2	109,36,22	2,6,7	31,47,43	265	149	0.03531827428310044	0.132784762805	0.044,0.03,0.049	0.035,0.067,0.084	-0.021
281	gene:Solyc12g088910.1	NA	12	+	64100166	64100410	64100166	64100196	64100304	64100410	281	6,1,0	61,9,0	0,1,1	6,23,0	257	149	0.035434024773935556	0.132990828478	0.054,0.061,NA	0.0,0.025,1.0	-0.284
1370	gene:Solyc09g074230.2	NA	9	-	66005542	66005748	66005542	66005607	66005697	66005748	1370	19,4,7	661,485,299	1,12,9	288,386,498	239	149	0.03549924812532726	0.13310474469	0.018,0.005,0.014	0.002,0.019,0.011	0.002
3124	gene:Solyc11g011500.1	NA	11	+	4554535	4554781	4554535	4554601	4554705	4554781	3124	16,9,1	531,321,375	12,13,20	437,572,670	253	149	0.03594318530589093	0.134637034654	0.017,0.016,0.002	0.016,0.013,0.017	-0.004
1810	gene:Solyc04g071520.2	NA	4	-	58500467	58500693	58500467	58500543	58500635	58500693	1810	40,5,3	38,44,16	8,15,4	36,22,28	241	149	0.03677309561648722	0.137610692126	0.394,0.066,0.104	0.121,0.297,0.081	0.022
2320	gene:Solyc05g050120.2	NA	5	+	60107622	60107868	60107622	60107712	60107793	60107868	2320	189,135,134	2142,991,1086	107,106,106	849,1043,1239	230	149	0.03690662879388749	0.137975124492	0.054,0.081,0.074	0.075,0.062,0.053	0.006
1618	gene:Solyc01g034150.2	NA	1	-	36255080	36255272	36255080	36255155	36255236	36255272	1618	4,10,2	0,0,0	0,11,0	0,2,0	230	149	0.03724746498770893	0.139113085967	1.0,1.0,1.0	NA,0.781,NA	0.219
2137	gene:Solyc12g044220.1	NA	12	+	38782031	38782393	38782031	38782079	38782175	38782393	2137	142,111,69	0,3,1	93,109,122	0,0,1	245	149	0.03750486779681546	0.139937517478	1.0,0.957,0.977	1.0,1.0,0.987	-0.018
3753	gene:Solyc02g082700.2	NA	2	-	46355870	46356100	46355870	46355928	46356014	46356100	3753	195,109,80	5181,2807,2342	84,138,117	2221,3530,3915	235	149	0.03769561714456026	0.140511885391	0.023,0.024,0.021	0.023,0.024,0.019	0.001
1835	gene:Solyc12g096120.1	NA	12	-	65173795	65174025	65173795	65173853	65173936	65174025	1835	9,0,0	2,0,0	1,3,1	0,0,0	232	149	0.037938984921938194	0.141281078485	0.743,NA,NA	1.0,1.0,1.0	-0.257
1426	gene:Solyc10g084850.1	NA	10	-	64236161	64236342	64236161	64236224	64236292	64236342	1426	41,13,2	218,103,79	19,22,33	91,129,177	217	149	0.03802052069975717	0.141399811161	0.114,0.08,0.017	0.125,0.105,0.113	-0.044
337	gene:Solyc07g063550.2	NA	7	+	66001229	66001464	66001229	66001279	66001373	66001464	337	1,16,2	273,255,164	4,1,2	177,248,332	243	149	0.038044958360646614	0.141399811161	0.002,0.037,0.007	0.014,0.002,0.004	0.009
3875	gene:Solyc06g051420.2	NA	6	-	34798450	34798688	34798450	34798517	34798604	34798688	3875	2,0,2	1,0,0	4,0,0	0,0,0	236	149	0.03867419546528976	0.143598642112	0.558,NA,1.0	1.0,NA,NA	-0.221
4007	gene:Solyc01g099930.2	NA	1	-	90042485	90042704	90042485	90042564	90042642	90042704	4007	24,12,0	37,13,9	21,14,7	9,19,24	227	149	0.0394115111380002	0.146194108857	0.299,0.377,0.0	0.605,0.326,0.161	-0.139
936	gene:Solyc01g067360.2	NA	1	-	75815317	75815563	75815317	75815420	75815495	75815563	936	6,2,7	179,57,64	5,12,7	71,99,110	224	149	0.039623230938385046	0.14683676941	0.022,0.023,0.068	0.045,0.075,0.041	-0.016
3132	gene:Solyc09g091650.2	NA	9	+	70891261	70891497	70891261	70891327	70891409	70891497	3132	4,5,0	69,43,34	0,1,0	14,40,26	231	149	0.03967235494009798	0.146876216107	0.036,0.07,0.0	0.0,0.016,0.0	0.03
112	gene:Solyc04g045630.2	NA	4	-	34501195	34501441	34501195	34501226	34501314	34501441	112	14,6,2	29,33,6	1,9,6	25,21,13	237	149	0.04004406960689875	0.148108734195	0.233,0.103,0.173	0.025,0.212,0.225	0.016
507	gene:Solyc07g017520.2	NA	7	-	7471572	7471971	7471572	7471610	7471936	7471971	507	126,70,60	2,2,0	58,77,85	1,0,0	475	149	0.04089946873143964	0.151126110501	0.952,0.917,1.0	0.948,1.0,1.0	-0.026
3479	gene:Solyc07g066660.2	NA	7	+	68030345	68030563	68030345	68030403	68030482	68030563	3479	6,1,3	98,54,39	1,11,2	26,108,79	228	149	0.040948873479476566	0.151162330823	0.038,0.012,0.048	0.025,0.062,0.016	-0.002
3807	gene:Solyc05g016410.2	NA	5	+	16193567	16193740	16193567	16193580	16193669	16193740	3807	20,8,3	489,302,230	8,10,10	241,408,408	238	149	0.04114087798568537	0.15172437804	0.025,0.016,0.008	0.02,0.015,0.015	-0.0
2710	gene:Solyc04g005520.2	NA	4	-	345679	345917	345679	345783	345866	345917	2710	13,2,3	191,106,49	2,10,4	97,156,100	232	149	0.0413426832565338	0.152321449797	0.042,0.012,0.038	0.013,0.04,0.025	0.005
2218	gene:Solyc03g118340.2	NA	3	-	67247232	67247436	67247232	67247322	67247404	67247436	2218	3,1,2	100,69,46	2,4,6	52,53,72	231	149	0.04173869841774807	0.153632219731	0.019,0.009,0.027	0.024,0.046,0.051	-0.022
1593	gene:Solyc04g077030.2	NA	4	-	61995788	61996026	61995788	61995796	61995942	61996026	1593	30,9,12	3,2,0	17,29,48	2,1,1	295	149	0.041915299141190174	0.154133619289	0.835,0.694,1.0	0.811,0.936,0.96	-0.059
2907	gene:Solyc07g054500.2	NA	7	-	62812632	62812850	62812632	62812704	62812789	62812850	2907	0,3,0	61,25,28	0,5,0	25,57,46	234	149	0.042137696158782996	0.154802296668	0.0,0.071,0.0	0.0,0.053,0.0	0.006
2487	gene:Solyc03g083410.2	NA	3	+	53287033	53287265	53287033	53287086	53287176	53287265	2487	1,2,0	0,1,0	0,2,25	0,0,0	239	149	0.04240142389740605	0.155621379823	1.0,0.555,NA	NA,1.0,1.0	-0.222
1479	gene:Solyc04g076810.2	NA	4	-	61680572	61680786	61680572	61680651	61680729	61680786	1479	9,2,3	465,179,82	1,7,10	94,171,167	227	149	0.04253705373473603	0.155969197027	0.013,0.007,0.023	0.007,0.026,0.038	-0.009
973	gene:Solyc01g086740.2	NA	1	+	81687412	81687640	81687412	81687485	81687562	81687640	973	11,6,6	191,96,34	5,14,13	27,131,97	226	149	0.0427894327617196	0.156744016172	0.037,0.04,0.104	0.109,0.066,0.081	-0.025
1869	gene:Solyc11g045310.1	NA	11	-	31046192	31046362	31046192	31046207	31046305	31046362	1869	4,1,0	0,0,0	0,2,1	0,1,0	247	149	0.04283298427913906	0.156753116964	1.0,1.0,NA	NA,0.547,1.0	0.226
2574	gene:Solyc03g122370.2	NA	3	-	70235263	70235496	70235263	70235362	70235442	70235496	2574	0,0,1	57,15,19	0,2,5	15,35,31	229	149	0.04336768321849702	0.158557899277	0.0,0.0,0.033	0.0,0.036,0.095	-0.033
3291	gene:Solyc02g094320.2	NA	2	+	54883168	54883373	54883168	54883237	54883310	54883373	3291	8,5,4	255,144,81	1,7,0	80,159,208	222	149	0.04393118429794006	0.160464431067	0.021,0.023,0.032	0.008,0.029,0.0	0.013
2826	gene:Solyc08g029110.2	NA	8	+	38217203	38217433	38217203	38217282	38217364	38217433	2826	3,3,2	214,135,84	11,5,0	73,151,162	231	149	0.04445218852258288	0.162212240526	0.009,0.014,0.015	0.089,0.021,0.0	-0.024
2820	gene:Solyc02g071860.2	NA	2	-	41211994	41212233	41211994	41212063	41212172	41212233	2820	10,14,4	0,0,0	7,7,11	0,2,2	258	149	0.04506462221111843	0.164133266202	1.0,1.0,1.0	1.0,0.669,0.761	0.19
3454	gene:Solyc07g052600.2	NA	7	-	61070753	61070976	61070753	61070855	61070930	61070976	3454	6,3,2	227,91,126	2,4,6	127,146,137	224	149	0.04503577746458473	0.164133266202	0.017,0.021,0.01	0.01,0.018,0.028	-0.003
3556	gene:Solyc06g051210.2	NA	6	-	34401505	34401700	34401505	34401584	34401664	34401700	3556	5,4,3	147,66,54	1,0,1	72,107,77	229	149	0.045308354990612476	0.164863671115	0.022,0.038,0.035	0.009,0.0,0.008	0.026
655	gene:Solyc07g065210.2	NA	7	-	67070116	67070334	67070116	67070170	67070253	67070334	655	5,6,4	42,84,51	1,2,5	42,58,68	232	149	0.04551370021424195	0.165453136874	0.071,0.044,0.048	0.015,0.022,0.045	0.027
924	gene:Solyc09g010970.2	NA	9	-	4323580	4323817	4323580	4323634	4323723	4323817	924	11,0,0	2,0,0	2,1,7	0,0,0	238	149	0.04566069939091852	0.165829580947	0.775,NA,NA	1.0,1.0,1.0	-0.225
2714	gene:Solyc04g081200.2	NA	4	+	65199686	65199824	65199686	65199711	65199800	65199824	2714	6,5,3	306,261,209	7,11,8	204,244,356	238	149	0.04572253478569438	0.165896307298	0.012,0.012,0.009	0.021,0.027,0.014	-0.01
397	gene:Solyc11g005660.1	NA	11	-	489877	490094	489877	489958	490026	490094	397	4,3,0	22,9,2	0,3,0	3,8,4	217	149	0.04587032673608174	0.16611673354	0.111,0.186,0.0	0.0,0.205,0.0	0.031
754	gene:Solyc12g062480.1	NA	12	-	33327638	33327869	33327638	33327716	33327792	33327869	754	2,0,0	1,0,0	2,0,0	0,0,2	225	149	0.04584877416577014	0.16611673354	0.57,NA,NA	1.0,NA,0.0	0.07
1671	gene:Solyc07g005830.2	NA	7	+	664926	665149	664926	664970	665061	665149	1671	4,2,3	102,45,20	0,2,1	17,46,21	240	149	0.04600949244716916	0.166462779783	0.024,0.027,0.085	0.0,0.026,0.029	0.027
3173	gene:Solyc10g074690.1	NA	10	-	58280559	58280801	58280559	58280595	58280760	58280801	3173	69,32,34	891,252,416	42,31,48	359,454,471	314	149	0.046193514477552	0.166970307539	0.035,0.057,0.037	0.053,0.031,0.046	-0.0
3803	gene:Solyc03g120430.2	NA	3	-	68823845	68824056	68823845	68823887	68823966	68824056	3803	11,4,6	102,55,40	4,4,3	44,48,63	228	149	0.04640054564518988	0.167559964738	0.066,0.045,0.089	0.056,0.052,0.03	0.021
2876	gene:Solyc12g010410.1	NA	12	+	3459123	3459360	3459123	3459257	3459356	3459360	2876	34,14,0	88,50,20	23,21,4	27,63,57	248	149	0.046759907308882714	0.168698077692	0.188,0.144,0.0	0.339,0.167,0.04	-0.071
938	gene:Solyc01g067360.2	NA	1	-	75816851	75817045	75816851	75816929	75817025	75817045	938	9,4,3	168,124,113	1,3,5	156,166,290	245	149	0.04709357007970121	0.169741413592	0.032,0.019,0.016	0.004,0.011,0.01	0.014
983	gene:Solyc06g011560.2	NA	6	+	8116413	8116658	8116413	8116505	8116610	8116658	983	6,5,0	53,14,9	2,4,4	16,29,35	254	149	0.047681971130624216	0.171700079062	0.062,0.173,0.0	0.068,0.075,0.063	0.01
1589	gene:Solyc02g014380.2	NA	2	+	15994032	15994236	15994032	15994128	15994222	15994236	1589	2,0,0	0,2,0	8,1,2	0,0,0	243	149	0.04788569799764893	0.172271168009	1.0,0.0,NA	1.0,1.0,1.0	-0.5
12	gene:Solyc02g071150.2	NA	2	-	40646160	40646379	40646160	40646229	40646329	40646379	12	39,16,22	1633,869,933	16,43,31	903,1329,1504	249	149	0.04799074573661494	0.17248651269	0.014,0.011,0.014	0.01,0.019,0.012	-0.001
2461	gene:Solyc03g005020.2	NA	3	-	30647	30873	30647	30743	30833	30873	2461	19,2,2	42,18,10	5,4,14	4,20,16	239	149	0.048065528500880965	0.172592777317	0.22,0.065,0.111	0.438,0.111,0.353	-0.169
2790	gene:Solyc01g090230.2	NA	1	-	83877914	83878131	83877914	83877979	83878091	83878131	2790	33,21,14	3,1,0	16,19,36	3,3,0	261	149	0.04818750818434433	0.17286815671	0.863,0.923,1.0	0.753,0.783,1.0	0.083
1863	gene:Solyc05g014540.2	NA	5	+	8397921	8398094	8397921	8397956	8398052	8398094	1863	5,3,3	59,37,23	0,3,2	16,28,45	245	149	0.04836470311575526	0.173340912482	0.049,0.047,0.073	0.0,0.061,0.026	0.027
100	gene:Solyc02g030210.2	NA	2	+	25316137	25316378	25316137	25316201	25316272	25316378	100	1,2,1	1,0,0	9,0,0	0,0,0	220	149	0.04857893257628154	0.173944115634	0.404,1.0,1.0	1.0,NA,NA	-0.199
3333	gene:Solyc01g102540.2	NA	1	-	91324493	91324730	91324493	91324566	91324664	91324730	3333	6,3,1	127,46,56	1,3,1	37,75,72	247	149	0.048624147598069364	0.173944115634	0.028,0.038,0.011	0.016,0.024,0.008	0.01
228	gene:Solyc06g063000.2	NA	6	+	39771483	39771722	39771483	39771559	39771642	39771722	228	24,15,19	854,249,261	19,28,20	290,446,453	232	149	0.048705848092842924	0.174073241733	0.018,0.037,0.045	0.04,0.039,0.028	-0.002
2348	gene:Solyc08g081580.2	NA	8	+	64593884	64594108	64593884	64593954	64594041	64594108	2348	7,8,3	0,0,0	4,2,4	4,0,0	236	149	0.04910061081157562	0.1753199546	1.0,1.0,1.0	0.387,1.0,1.0	0.204
1082	gene:Solyc09g057870.2	NA	9	-	51564772	51565231	51564772	51564844	51565023	51565231	1082	16,9,14	23,12,22	10,8,17	16,27,14	328	149	0.0492832064919378	0.175524939735	0.24,0.254,0.224	0.221,0.119,0.356	0.007
1565	gene:Solyc06g076300.2	NA	6	-	47405528	47405747	47405528	47405566	47405649	47405747	1565	2,0,0	60,14,20	0,1,2	7,18,11	232	149	0.0492196886930443	0.175524939735	0.021,0.0,0.0	0.0,0.034,0.105	-0.039
3675	gene:Solyc12g019570.1	NA	12	+	10651130	10651327	10651130	10651203	10651281	10651327	3675	12,2,1	68,35,41	6,5,10	32,46,27	227	149	0.04929597469122648	0.175524939735	0.104,0.036,0.016	0.11,0.067,0.196	-0.072
2877	gene:Solyc12g010410.1	NA	12	+	3459123	3459360	3459123	3459257	3459351	3459360	2877	21,11,0	127,56,42	21,17,3	30,129,82	243	149	0.04937001446407015	0.175624739245	0.092,0.107,0.0	0.3,0.075,0.022	-0.066
2562	gene:Solyc12g008750.1	NA	12	+	2112639	2112837	2112639	2112710	2112792	2112837	2562	9,4,3	145,64,98	8,13,7	105,112,108	231	149	0.049976451892131776	0.177616496157	0.038,0.039,0.019	0.047,0.07,0.04	-0.02
877	gene:Solyc02g093460.2	NA	2	+	54327582	54327816	54327582	54327640	54327706	54327816	877	11,1,0	2,0,0	3,0,7	0,0,2	215	149	0.0504066036590322	0.178831498487	0.792,1.0,NA	1.0,NA,0.708	0.042
931	gene:Solyc05g009870.2	NA	5	-	4077498	4077724	4077498	4077579	4077664	4077724	931	6,3,2	126,55,61	9,5,6	65,99,77	234	149	0.050412023152111136	0.178831498487	0.029,0.034,0.02	0.081,0.031,0.047	-0.025
444	gene:Solyc01g098500.2	NA	1	+	89008382	89008614	89008382	89008465	89008538	89008614	444	26,8,3	103,53,16	3,9,4	23,45,58	222	149	0.05152403607962931	0.182449742537	0.145,0.092,0.112	0.08,0.118,0.044	0.036
835	gene:Solyc01g005830.2	NA	1	+	565442	565714	565442	565561	565693	565714	835	126,71,12	8,3,0	25,70,47	0,4,2	281	149	0.05152759299319487	0.182449742537	0.893,0.926,1.0	1.0,0.903,0.926	-0.003
1862	gene:Solyc06g071470.2	NA	6	+	43974485	43974680	43974485	43974559	43974652	43974680	1862	8,2,3	368,201,140	3,9,7	149,186,291	242	149	0.05199167700092061	0.18392236433	0.013,0.006,0.013	0.012,0.029,0.015	-0.008
3626	gene:Solyc04g049550.2	NA	4	-	42517358	42517593	42517358	42517409	42517511	42517593	3626	16,9,4	86,18,16	4,10,24	29,28,34	251	149	0.0521787625286653	0.184413274604	0.099,0.229,0.129	0.076,0.175,0.295	-0.03
2996	gene:Solyc07g007810.2	NA	7	+	2460398	2460566	2460398	2460414	2460505	2460566	2996	69,59,57	3,3,2	55,75,109	5,5,6	240	149	0.05297784580439511	0.187064234445	0.935,0.924,0.947	0.872,0.903,0.919	0.037
2689	gene:Solyc05g053540.2	NA	5	-	63621889	63622126	63621889	63621959	63622051	63622126	2689	1,10,4	148,90,77	2,7,6	47,113,93	241	149	0.0530776555166495	0.187070555039	0.004,0.064,0.031	0.026,0.037,0.038	-0.001
3446	gene:Solyc02g083680.1	NA	2	-	46983987	46984230	46983987	46984018	46984160	46984230	3446	23,15,1	128,163,104	11,16,19	126,156,152	291	149	0.05306457923708272	0.187070555039	0.084,0.045,0.005	0.043,0.05,0.06	-0.006
1085	gene:Solyc01g100170.2	NA	1	+	90239748	90239966	90239748	90239801	90239885	90239966	1085	7,1,5	147,107,57	2,1,1	99,143,139	233	149	0.05314013194637863	0.187117973837	0.03,0.006,0.053	0.013,0.004,0.005	0.022
3339	gene:Solyc07g062430.2	NA	7	+	65176741	65176920	65176741	65176785	65176878	65176920	3339	41,24,10	79,49,31	20,23,29	54,67,50	242	149	0.05341577234724813	0.187915210184	0.242,0.232,0.166	0.186,0.174,0.263	0.006
949	gene:Solyc06g008320.2	NA	6	-	2195810	2195996	2195810	2195874	2195963	2195996	949	13,10,12	432,172,147	9,19,17	121,234,238	238	149	0.053584485048750276	0.188335156014	0.018,0.035,0.049	0.044,0.048,0.043	-0.011
3757	gene:Solyc02g082700.2	NA	2	-	46355530	46355768	46355530	46355611	46355725	46355768	3757	385,238,203	5613,3429,3493	226,286,313	3527,4303,4273	263	149	0.05420555704792094	0.19034278864	0.037,0.038,0.032	0.035,0.036,0.04	-0.001
1159	gene:Solyc11g007690.1	NA	11	+	1927941	1928146	1927941	1927968	1928056	1928146	1159	23,5,5	681,306,191	3,5,5	213,364,367	237	149	0.05436089158686644	0.190592420662	0.021,0.01,0.016	0.009,0.009,0.008	0.007
3294	gene:Solyc02g094320.2	NA	2	+	54884222	54884447	54884222	54884306	54884392	54884447	3294	8,2,0	205,107,100	2,0,3	85,128,162	235	149	0.05438154666175953	0.190592420662	0.024,0.012,0.0	0.015,0.0,0.012	0.003
813	gene:Solyc08g059760.2	NA	8	-	45234163	45234348	45234163	45234235	45234315	45234348	813	2,2,0	0,0,0	6,3,1	3,0,0	229	149	0.05442644446455784	0.190592420662	1.0,1.0,NA	0.565,1.0,1.0	0.145
4001	gene:Solyc01g099930.2	NA	1	-	90042485	90042704	90042485	90042545	90042642	90042704	4001	38,15,1	18,18,13	25,22,8	16,19,15	246	149	0.05457561858501434	0.190939629825	0.561,0.335,0.045	0.486,0.412,0.244	-0.067
3192	gene:Solyc10g080390.1	NA	10	-	61661689	61661917	61661689	61661770	61661876	61661917	3192	6,3,3	99,47,37	2,7,3	33,101,85	255	149	0.054660296135876384	0.191060760394	0.034,0.036,0.045	0.034,0.039,0.02	0.007
2127	gene:Solyc01g100950.2	NA	1	-	90837714	90837962	90837714	90837835	90837921	90837962	2127	103,62,41	48,30,15	25,49,57	12,38,37	235	149	0.05492630939198468	0.19181493408	0.576,0.567,0.634	0.569,0.45,0.494	0.088
1192	gene:Solyc08g065360.2	NA	8	+	53282362	53282568	53282362	53282424	53282500	53282568	1192	7,5,4	40,26,50	0,6,12	28,43,45	225	149	0.05499292570054055	0.191872026873	0.104,0.113,0.05	0.0,0.085,0.15	0.011
1621	gene:Solyc09g075790.2	NA	9	+	67409823	67410031	67409823	67409856	67409942	67410031	1621	0,1,0	4,8,6	1,3,0	6,10,15	235	149	0.05575373533324118	0.194171539933	0.0,0.073,0.0	0.096,0.16,0.0	-0.061
980	gene:Solyc01g080620.2	NA	1	+	79858262	79858447	79858262	79858309	79858397	79858447	980	8,0,2	79,53,45	1,2,1	41,65,90	237	149	0.05572252092536382	0.194171539933	0.06,0.0,0.027	0.015,0.019,0.007	0.015
2394	gene:Solyc08g005970.2	NA	8	-	738204	738416	738204	738240	738332	738416	2394	21,7,11	392,182,172	4,10,19	266,321,397	241	149	0.05605474440852073	0.19504189554	0.032,0.023,0.038	0.009,0.019,0.029	0.012
183	gene:Solyc01g099720.2	NA	1	+	89883268	89883510	89883268	89883347	89883423	89883510	183	0,2,3	0,1,0	0,4,0	0,0,0	225	149	0.05661574292967435	0.196814472461	NA,0.57,1.0	NA,1.0,NA	-0.215
2151	gene:Solyc06g062860.2	NA	6	-	39662039	39662213	39662039	39662073	39662164	39662213	2151	2,4,0	189,113,67	7,6,1	61,150,123	240	149	0.05672072566922183	0.197000008989	0.007,0.022,0.0	0.067,0.024,0.005	-0.022
3734	gene:Solyc08g066870.2	NA	8	-	55743456	55743683	55743456	55743484	55743650	55743683	3734	19,6,3	418,191,134	8,17,11	196,289,227	315	149	0.05677959187161463	0.197025183795	0.021,0.015,0.01	0.019,0.027,0.022	-0.007
1376	gene:Solyc11g066790.1	NA	11	+	52594842	52595084	52594842	52594930	52595012	52595084	1376	0,1,5	32,14,11	0,0,1	11,28,13	231	149	0.05736376860916186	0.198871484815	0.0,0.044,0.227	0.0,0.0,0.047	0.075
2414	gene:Solyc11g007580.1	NA	11	-	1817362	1817571	1817362	1817431	1817504	1817571	2414	4,3,3	37,17,4	5,7,0	10,10,27	222	149	0.0575694134767871	0.199403313286	0.068,0.106,0.335	0.251,0.32,0.0	-0.021
2535	gene:Solyc06g060460.2	NA	6	-	38484232	38485088	38484232	38484418	38484992	38485088	2535	396,192,60	2,5,0	90,190,197	0,0,0	723	149	0.058441157579176076	0.202239255195	0.976,0.888,1.0	1.0,1.0,1.0	-0.045
267	gene:Solyc12g008390.1	NA	12	+	1834066	1834315	1834066	1834159	1834270	1834315	267	7,0,7	271,106,87	0,5,0	81,122,139	260	149	0.05852195420067479	0.202335415928	0.015,0.0,0.044	0.0,0.023,0.0	0.012
1577	gene:Solyc02g064800.2	NA	2	+	35953342	35953588	35953342	35953391	35953525	35953588	1577	5,4,4	72,69,65	0,2,7	73,93,97	283	149	0.05886928537419116	0.203352092555	0.035,0.03,0.031	0.0,0.011,0.037	0.016
498	gene:Solyc11g020910.1	NA	11	+	12914033	12914275	12914033	12914119	12914198	12914275	498	8,5,3	83,40,36	4,8,5	30,49,69	228	149	0.05894354115320397	0.203424499622	0.059,0.076,0.052	0.08,0.096,0.045	-0.011
569	gene:Solyc11g011930.1	NA	11	-	4861384	4861594	4861384	4861419	4861567	4861594	569	13,7,6	281,115,179	6,12,10	132,118,193	297	149	0.059155311575106	0.203970934311	0.023,0.03,0.017	0.022,0.049,0.025	-0.009
1504	gene:Solyc04g072810.2	NA	4	-	59780624	59782755	59780624	59780742	59782661	59782755	1504	151,89,53	0,3,0	93,123,107	0,2,0	2068	149	0.05953164846254484	0.205083305218	1.0,0.681,1.0	1.0,0.816,1.0	-0.045
39	gene:Solyc03g063600.2	NA	3	+	35188637	35188867	35188637	35188661	35188767	35188867	39	98,35,30	2,0,0	51,69,47	2,2,0	255	149	0.06019313513880178	0.207175109851	0.966,1.0,1.0	0.937,0.953,1.0	0.025
4016	gene:Solyc09g065660.2	NA	9	+	63878278	63878476	63878278	63878317	63878415	63878476	4016	45,20,14	22,4,3	6,10,8	3,12,2	247	149	0.06087108417912377	0.209319755236	0.552,0.751,0.738	0.547,0.335,0.707	0.151
1552	gene:Solyc07g022770.1	NA	7	+	21539116	21539256	21539116	21539149	21539222	21539256	1552	3,2,2	82,70,57	5,8,10	62,129,209	222	149	0.06104286555536563	0.209721528195	0.024,0.019,0.023	0.051,0.04,0.031	-0.019
1575	gene:Solyc03g120730.2	NA	3	-	69021556	69021752	69021556	69021645	69021725	69021752	1575	4,2,7	99,51,42	5,3,4	57,76,125	229	149	0.061102472862738434	0.209737534997	0.026,0.025,0.098	0.054,0.025,0.02	0.017
3338	gene:Solyc03g113140.2	NA	3	-	63406085	63406297	63406085	63406112	63406226	63406297	3338	2,3,0	0,1,0	0,2,3	0,0,0	263	149	0.06118505286282284	0.209832297194	1.0,0.63,NA	NA,1.0,1.0	-0.185
71	gene:Solyc02g081300.2	NA	2	-	45316104	45316326	45316104	45316128	45316241	45316326	71	10,0,0	202,64,64	1,11,0	57,75,52	262	149	0.06135968758460101	0.210242304767	0.027,0.0,0.0	0.01,0.077,0.0	-0.02
3787	gene:Solyc03g121870.2	NA	3	+	69907558	69907762	69907558	69907597	69907701	69907762	3787	2,0,1	5,6,8	0,5,0	8,9,9	253	149	0.06183924013895297	0.211695407722	0.191,0.0,0.069	0.0,0.247,0.0	0.004
1230	gene:Solyc08g083040.2	NA	8	-	65626530	65626696	65626530	65626590	65626676	65626696	1230	10,7,7	248,163,145	8,2,5	146,206,220	235	149	0.062093641976867425	0.212307339896	0.025,0.027,0.03	0.034,0.006,0.014	0.009
3182	gene:Solyc08g074410.2	NA	8	+	58529100	58529279	58529100	58529152	58529259	58529279	3182	104,58,45	4,2,0	53,51,67	0,4,4	256	149	0.062129237271023215	0.212307339896	0.938,0.944,1.0	1.0,0.881,0.907	0.031
1572	gene:Solyc03g120730.2	NA	3	-	69021556	69021752	69021556	69021630	69021725	69021752	1572	20,9,10	1,2,0	11,13,6	1,2,1	244	149	0.06219070403983213	0.212327296351	0.924,0.733,1.0	0.87,0.799,0.786	0.067
2627	gene:Solyc08g013860.2	NA	8	-	3318953	3319196	3318953	3319050	3319157	3319196	2627	7,2,8	0,2,2	11,3,5	0,0,4	256	149	0.062446457546105276	0.213009944999	1.0,0.368,0.7	1.0,1.0,0.421	-0.118
2821	gene:Solyc02g071860.2	NA	2	-	41211994	41212233	41211994	41212066	41212172	41212233	2821	9,12,1	113,54,16	7,5,10	24,66,68	255	149	0.06255167038449026	0.213178326659	0.044,0.115,0.035	0.146,0.042,0.079	-0.024
759	gene:Solyc03g083540.2	NA	3	+	53487622	53487867	53487622	53487682	53487771	53487867	759	19,2,4	233,68,52	1,4,8	62,97,124	238	149	0.06283962234024724	0.213968633785	0.049,0.018,0.046	0.01,0.025,0.039	0.013
930	gene:Solyc08g062560.2	NA	8	-	51392587	51392808	51392587	51392680	51392757	51392808	930	10,18,2	117,47,30	6,6,3	21,71,44	226	149	0.06294592691382875	0.214139574893	0.053,0.202,0.042	0.159,0.053,0.043	0.014
2117	gene:Solyc06g051380.1	NA	6	+	34723911	34724134	34723911	34723965	34724044	34724134	2117	10,3,1	1,2,0	2,7,0	0,0,0	228	149	0.0632142538217019	0.21486091437	0.867,0.495,1.0	1.0,1.0,NA	-0.213
3897	gene:Solyc10g018350.1	NA	10	-	7473492	7473706	7473492	7473553	7473648	7473706	3897	25,15,12	0,0,0	16,22,27	4,1,0	244	149	0.06334963654126613	0.215129504162	1.0,1.0,1.0	0.71,0.931,1.0	0.12
2670	gene:Solyc06g066730.2	NA	6	+	41927879	41928128	41927879	41927975	41928066	41928128	2670	257,202,209	0,4,0	186,247,252	4,0,4	240	149	0.06341495025166188	0.215159880098	1.0,0.969,1.0	0.967,1.0,0.975	0.009
3742	gene:Solyc09g098580.2	NA	9	+	72373115	72373316	72373115	72373172	72373259	72373316	3742	2,1,0	33,28,21	1,1,4	14,23,30	236	149	0.06367846803330422	0.215862089239	0.037,0.022,0.0	0.043,0.027,0.078	-0.03
3874	gene:Solyc11g012410.1	IMP3	11	+	5245807	5246027	5245807	5245908	5245996	5246027	3874	76,34,32	1,0,0	11,19,8	0,2,2	237	149	0.0637537303077206	0.215925455709	0.98,1.0,1.0	1.0,0.857,0.715	0.136
2785	gene:Solyc02g086710.2	NA	2	+	49353427	49353594	49353427	49353462	49353542	49353594	2785	1,4,0	0,0,0	2,0,1	0,2,0	229	149	0.06402852376807691	0.216663896474	1.0,1.0,NA	1.0,0.0,1.0	0.333
866	gene:Solyc10g081060.1	NA	10	+	62242668	62242913	62242668	62242764	62242868	62242913	866	9,9,3	259,117,149	0,6,7	146,225,239	253	149	0.06434555736341004	0.217543837428	0.02,0.043,0.012	0.0,0.015,0.017	0.014
642	gene:Solyc01g109860.2	NA	1	+	96701134	96701382	96701134	96701198	96701300	96701382	642	26,28,5	158,57,37	6,18,28	24,50,64	251	149	0.06470325446251193	0.218559577242	0.089,0.226,0.074	0.129,0.176,0.206	-0.041
3227	gene:Solyc10g084400.1	NA	10	-	63957877	63958125	63957877	63957954	63958037	63958125	3227	6,1,2	124,63,27	0,2,11	19,67,56	232	149	0.06498485040643796	0.219316687888	0.03,0.01,0.045	0.0,0.019,0.112	-0.015
2005	gene:Solyc07g025160.2	NA	7	-	26157523	26157741	26157523	26157613	26157687	26157741	2005	2,1,8	40,24,27	0,3,2	23,35,37	223	149	0.06530206278717055	0.220192556236	0.032,0.027,0.165	0.0,0.054,0.035	0.045
3481	gene:Solyc07g066660.2	NA	7	+	68029863	68030023	68029863	68029887	68029965	68030023	3481	14,2,2	10,12,5	0,5,13	7,21,26	227	149	0.06546598968911392	0.220550470118	0.479,0.099,0.208	0.0,0.135,0.247	0.135
321	gene:Solyc11g069360.1	NA	11	+	53967524	53967700	53967524	53967565	53967634	53967700	321	55,46,40	4,2,0	50,52,66	0,0,0	218	149	0.06555357823158507	0.220650800802	0.904,0.94,1.0	1.0,1.0,1.0	-0.052
1883	gene:Solyc04g076120.2	NA	4	+	61075741	61075963	61075741	61075855	61075917	61075963	1883	32,26,22	20,24,18	32,52,36	23,16,31	211	149	0.06576207002082571	0.221157551779	0.53,0.433,0.463	0.496,0.697,0.451	-0.073
105	gene:Solyc05g026380.1	NA	5	-	41083112	41083343	41083112	41083181	41083279	41083343	105	0,2,0	0,0,0	0,3,0	0,1,2	247	149	0.06584899211051443	0.221205715925	NA,1.0,NA	NA,0.644,0.0	0.678
3368	gene:Solyc05g006410.2	NA	5	-	1046529	1046773	1046529	1046630	1046713	1046773	3368	14,2,6	19,10,6	8,15,21	13,13,13	232	149	0.06589229735566395	0.221205715925	0.321,0.114,0.391	0.283,0.426,0.509	-0.131
3457	gene:Solyc03g113770.2	NA	3	-	63824467	63824676	63824467	63824508	63824603	63824676	3457	3,0,0	1,0,0	2,4,2	0,2,1	244	149	0.0667835341369279	0.224000658876	0.647,NA,NA	1.0,0.55,0.55	-0.053
2754	gene:Solyc04g056600.2	NA	4	-	54569893	54570098	54569893	54569922	54570027	54570098	2754	9,3,0	3,0,0	1,4,2	0,0,0	254	149	0.06697064807709083	0.224431048034	0.638,1.0,NA	1.0,1.0,1.0	-0.181
2659	gene:Solyc10g062180.1	NA	10	+	25206105	25206354	25206105	25206176	25206277	25206354	2659	6,0,2	153,89,75	3,1,0	78,98,100	250	149	0.0678941704508848	0.227326358431	0.023,0.0,0.016	0.022,0.006,0.0	0.004
1860	gene:Solyc05g007800.2	NA	5	+	2244872	2245047	2244872	2244889	2244993	2245047	1860	5,3,5	233,111,76	3,0,3	107,135,138	253	149	0.06865274730581954	0.229664799708	0.012,0.016,0.037	0.016,0.0,0.013	0.012
916	gene:Solyc06g011530.2	NA	6	+	8021988	8022222	8021988	8022041	8022157	8022222	916	228,121,57	5,3,0	72,193,161	0,6,6	265	149	0.06935639286271687	0.231815544271	0.962,0.958,1.0	1.0,0.948,0.938	0.011
174	gene:Solyc08g081250.2	NA	8	-	64306466	64306689	64306466	64306523	64306678	64306689	174	24,1,3	583,54,30	8,16,3	21,514,51	304	149	0.06987308642530025	0.233338207249	0.02,0.009,0.047	0.157,0.015,0.028	-0.041
2471	gene:Solyc07g041730.2	NA	7	+	54076010	54076229	54076010	54076044	54076120	54076229	2471	2,0,4	0,2,1	7,1,5	0,0,5	225	149	0.07063309050127442	0.235670023115	1.0,0.0,0.726	1.0,1.0,0.398	-0.224
487	gene:Solyc05g007190.2	NA	5	-	1807695	1807887	1807695	1807734	1807841	1807887	487	14,4,1	6,4,0	8,17,6	0,5,3	256	149	0.07122470205463241	0.237229221416	0.576,0.368,1.0	1.0,0.664,0.538	-0.086
772	gene:Solyc08g081410.2	NA	8	+	64479118	64479340	64479118	64479192	64479275	64479340	772	7,1,1	183,136,109	1,6,4	74,159,165	232	149	0.07117325411109841	0.237229221416	0.024,0.005,0.006	0.009,0.024,0.015	-0.004
1975	gene:Solyc09g055910.2	NA	9	-	46075728	46075935	46075728	46075784	46075864	46075935	1975	10,9,7	224,92,92	3,8,4	69,124,189	229	149	0.07174206784099268	0.238536126262	0.028,0.06,0.047	0.028,0.04,0.014	0.018
2362	gene:Solyc02g079760.2	NA	2	-	44205822	44206028	44205822	44205888	44205967	44206028	2362	18,5,4	194,80,47	4,5,1	49,67,89	228	149	0.07169252761939726	0.238536126262	0.057,0.039,0.053	0.051,0.047,0.007	0.015
3714	gene:Solyc06g008030.2	NA	6	-	1867466	1867683	1867466	1867532	1867613	1867683	3714	4,0,0	76,43,25	1,2,2	40,32,33	230	149	0.0722337384156328	0.239961862082	0.033,0.0,0.0	0.016,0.039,0.038	-0.02
1028	gene:Solyc10g009400.2	NA	10	-	3459751	3459998	3459751	3459803	3459890	3459998	1028	3,1,0	1,0,0	1,0,3	0,0,0	236	149	0.07254484343851388	0.240785797743	0.654,1.0,NA	1.0,NA,1.0	-0.173
1942	gene:Solyc04g077490.2	NA	4	-	62430695	62430918	62430695	62430746	62430848	62430918	1942	6,11,1	72,76,36	6,4,1	53,96,73	251	149	0.07311403771693321	0.242464189371	0.047,0.079,0.016	0.063,0.024,0.008	0.016
252	gene:Solyc09g047910.2	NA	9	-	33697700	33697937	33697700	33697802	33697874	33697937	252	1,1,0	56,27,30	0,1,6	18,41,41	221	149	0.07368248680800518	0.244137198044	0.012,0.024,0.0	0.0,0.016,0.09	-0.023
2522	gene:Solyc09g008520.2	NA	9	-	2007607	2007833	2007607	2007629	2007773	2007833	2522	17,1,6	2,2,0	9,18,16	0,0,0	293	149	0.07455711903923049	0.246820922266	0.812,0.203,1.0	1.0,1.0,1.0	-0.328
3482	gene:Solyc07g066660.2	NA	7	+	68030800	68031017	68030800	68030855	68030968	68031017	3482	4,1,1	134,83,63	3,7,2	80,98,80	262	149	0.07472858030313348	0.247174168992	0.017,0.007,0.009	0.021,0.039,0.014	-0.014
3890	gene:Solyc09g075530.2	NA	9	+	67232779	67232990	67232779	67232832	67232919	67232990	3890	5,4,3	4,0,0	4,1,5	0,0,0	236	149	0.07507580701793976	0.248107667002	0.441,1.0,1.0	1.0,1.0,1.0	-0.186
3855	gene:Solyc01g106330.2	NA	1	+	94266512	94266729	94266512	94266561	94266645	94266729	3855	3,0,1	20,11,6	3,0,4	14,28,15	233	149	0.07536039971443874	0.248832738503	0.088,0.0,0.096	0.121,0.0,0.146	-0.028
873	gene:Solyc11g073300.1	NA	11	-	56294447	56294632	56294447	56294479	56294575	56294632	873	10,13,2	188,42,32	2,7,20	38,71,62	245	149	0.07547197568562926	0.24898576594	0.031,0.158,0.037	0.031,0.057,0.164	-0.009
3724	gene:Solyc04g080440.2	NA	4	-	64616602	64616823	64616602	64616694	64616784	64616823	3724	38,17,15	1,0,4	31,34,28	0,0,0	239	149	0.07587598308927956	0.250102441668	0.959,1.0,0.7	1.0,1.0,1.0	-0.114
3271	gene:Solyc02g086790.2	NA	2	-	49400877	49401113	49400877	49400887	49401078	49401113	3271	27,3,0	1,2,0	4,1,3	0,2,0	340	149	0.07613226117058744	0.250730665132	0.922,0.397,NA	1.0,0.18,1.0	-0.067
767	gene:Solyc09g074320.2	NA	9	+	66108000	66108228	66108000	66108039	66108129	66108228	767	0,2,5	137,70,63	0,0,3	45,73,80	239	149	0.07737891200841153	0.254616644083	0.0,0.018,0.047	0.0,0.0,0.023	0.014
1106	gene:Solyc09g055180.2	NA	9	+	36918625	36918805	36918625	36918630	36918718	36918805	1106	4,7,1	150,78,35	2,6,2	47,125,145	237	149	0.07779795745323162	0.255775024633	0.016,0.053,0.018	0.026,0.029,0.009	0.008
2102	gene:Solyc09g007260.2	NA	9	+	858320	858563	858320	858365	858459	858563	2102	9,5,6	37,16,18	5,3,15	3,17,24	243	149	0.07823680192271251	0.256922206013	0.13,0.161,0.17	0.505,0.098,0.277	-0.14
2690	gene:Solyc03g113400.2	LHA1	3	+	63555823	63555981	63555823	63555877	63555961	63555981	2690	6,7,3	155,110,65	2,8,7	68,151,189	233	149	0.07828151050374298	0.256922206013	0.024,0.039,0.029	0.018,0.033,0.023	0.006
4032	gene:Solyc03g063240.2	NA	3	-	33818542	33818791	33818542	33818633	33818732	33818791	4032	21,17,5	233,162,248	17,7,13	218,266,344	248	149	0.07848377343171327	0.257364745008	0.051,0.059,0.012	0.045,0.016,0.022	0.013
1032	gene:Solyc11g072170.1	NA	11	+	55409321	55409566	55409321	55409366	55409437	55409566	1032	4,1,0	2,0,0	0,3,1	0,1,0	220	149	0.07859416321981316	0.257505511597	0.575,1.0,NA	NA,0.67,1.0	-0.047
1276	gene:Solyc03g113590.2	NA	3	-	63669012	63669251	63669012	63669083	63669177	63669251	1276	18,2,0	2,0,2	3,7,12	0,0,0	243	149	0.07907775071023194	0.258867731099	0.847,1.0,0.0	1.0,1.0,1.0	-0.384
218	gene:Solyc02g005520.2	NA	2	-	9239964	9240131	9239964	9240011	9240093	9240131	218	100,85,43	7,3,3	59,97,162	12,6,7	231	149	0.07986612832197933	0.261224517399	0.902,0.948,0.902	0.76,0.912,0.937	0.048
2042	gene:Solyc01g097500.2	NA	1	-	88328900	88329115	88328900	88328971	88329065	88329115	2042	9,6,11	3,0,1	9,14,26	0,0,0	243	149	0.08113214975142215	0.265138198289	0.648,1.0,0.871	1.0,1.0,1.0	-0.16
598	gene:Solyc09g011160.2	NA	9	+	4511023	4511272	4511023	4511097	4511197	4511272	598	7,3,2	3,0,0	0,10,5	0,3,0	249	149	0.08121559483955627	0.265183854151	0.583,1.0,1.0	NA,0.666,1.0	0.028
1503	gene:Solyc03g098280.2	NA	3	+	60634172	60634371	60634172	60634235	60634312	60634371	1503	18,3,4	754,310,226	7,17,9	285,401,524	226	149	0.08166511719273715	0.266423719936	0.015,0.006,0.012	0.016,0.027,0.011	-0.007
986	gene:Solyc03g044380.2	NA	3	+	8963365	8963544	8963365	8963380	8963472	8963544	986	33,8,10	36,27,9	8,18,19	12,29,30	241	149	0.08176650100333026	0.266526673211	0.362,0.155,0.407	0.292,0.277,0.281	0.025
3247	gene:Solyc11g013400.1	NA	11	+	6419037	6419283	6419037	6419120	6419235	6419283	3247	35,33,30	6,2,13	33,45,26	10,11,8	264	149	0.08306774796258294	0.270537196223	0.767,0.903,0.566	0.651,0.698,0.647	0.08
766	gene:Solyc01g094550.2	NA	1	+	85977144	85977382	85977144	85977203	85977300	85977382	766	5,4,1	52,16,17	0,2,2	5,31,28	246	149	0.08319076529696602	0.270706863716	0.055,0.132,0.034	0.0,0.038,0.041	0.047
1650	gene:Solyc06g072580.2	NA	6	-	44767558	44767795	44767558	44767632	44767735	44767795	1650	101,54,26	18,7,4	39,53,56	9,10,19	252	149	0.08337441104390737	0.271073361972	0.768,0.82,0.794	0.719,0.758,0.635	0.09
834	gene:Solyc01g005830.2	NA	1	+	565442	565714	565442	565561	565672	565714	834	121,62,11	6,3,0	17,66,45	2,5,5	260	149	0.08420777116632303	0.273549840461	0.92,0.922,1.0	0.83,0.883,0.838	0.097
1140	gene:Solyc07g006650.2	NA	7	-	1520560	1520781	1520560	1520615	1520695	1520781	1140	16,3,7	482,245,238	3,4,2	380,475,550	229	149	0.08479370589644579	0.275219026706	0.021,0.008,0.019	0.005,0.005,0.002	0.012
388	gene:Solyc04g072440.2	NA	4	+	59451618	59451843	59451618	59451690	59451767	59451843	388	5,0,1	129,65,42	0,7,1	68,74,97	226	149	0.08496349867146996	0.275416385235	0.025,0.0,0.015	0.0,0.059,0.007	-0.009
985	gene:Solyc03g112840.1	NA	3	-	63145878	63146110	63145878	63145961	63146044	63146110	985	0,0,1	19,14,9	0,4,1	8,9,15	232	149	0.08499882153708764	0.275416385235	0.0,0.0,0.067	0.0,0.222,0.041	-0.065
1246	gene:Solyc09g010420.2	NA	9	-	3788277	3788497	3788277	3788338	3788419	3788497	1246	7,1,0	172,50,70	3,2,0	70,85,63	230	149	0.08652116387861024	0.280071569861	0.026,0.013,0.0	0.027,0.015,0.0	-0.001
2276	gene:Solyc01g079310.2	NA	1	+	78389448	78389690	78389448	78389518	78389619	78389690	2276	8,1,2	48,33,30	3,2,4	22,25,42	250	149	0.08661913001551062	0.280071569861	0.09,0.018,0.038	0.075,0.046,0.054	-0.01
319	gene:Solyc01g109360.2	NA	1	+	96337260	96337463	96337260	96337302	96337376	96337463	319	169,178,75	812,455,163	109,152,194	260,521,442	223	149	0.0866556258856507	0.280071569861	0.122,0.207,0.235	0.219,0.163,0.227	-0.015
2545	gene:Solyc11g062020.1	NA	11	+	48797410	48797658	48797410	48797500	48797580	48797658	2545	18,7,2	322,188,89	4,3,6	104,201,172	229	149	0.08686653435477268	0.280515703581	0.035,0.024,0.014	0.024,0.01,0.022	0.006
43	gene:Solyc06g052080.2	NA	6	+	35759853	35760057	35759853	35759894	35759975	35760057	43	23,6,5	281,110,137	4,9,4	84,160,164	230	149	0.08695744237324896	0.280571899864	0.05,0.034,0.023	0.03,0.035,0.016	0.009
1833	gene:Solyc07g041750.2	NA	7	-	54091835	54092074	54091835	54091921	54092008	54092074	1833	3,0,1	74,46,21	4,3,0	30,51,56	236	149	0.08821178632223146	0.284378706412	0.025,0.0,0.029	0.078,0.036,0.0	-0.02
2472	gene:Solyc07g041730.2	NA	7	+	54076010	54076229	54076010	54076049	54076120	54076229	2472	2,0,4	131,80,78	7,1,5	72,109,134	220	149	0.0883880119566749	0.284706364252	0.01,0.0,0.034	0.062,0.006,0.025	-0.016
3269	gene:Solyc02g086790.2	NA	2	-	49401078	49401281	49401078	49401113	49401248	49401281	3269	12,4,10	2,0,0	7,11,2	0,0,3	284	149	0.08880516944041204	0.285808880062	0.759,1.0,1.0	1.0,1.0,0.259	0.167
251	gene:Solyc01g006880.2	NA	1	+	1454681	1454890	1454681	1454736	1454815	1454890	251	5,2,2	48,17,35	5,3,1	35,56,33	228	149	0.08946403947019393	0.287444645335	0.064,0.071,0.036	0.085,0.034,0.019	0.011
840	gene:Solyc07g052570.2	NA	7	-	61058471	61058711	61058471	61058545	61058653	61058711	840	7,6,0	2,0,2	0,6,3	5,3,0	257	149	0.08943116882937352	0.287444645335	0.67,1.0,0.0	0.0,0.537,1.0	0.044
599	gene:Solyc05g056280.2	NA	5	+	65632720	65632959	65632720	65632779	65632908	65632959	599	7,4,0	20,6,5	2,0,6	4,15,1	278	149	0.09053772463465863	0.290649701371	0.158,0.263,0.0	0.211,0.0,0.763	-0.184
3147	gene:Solyc05g006170.2	NA	5	-	851485	851732	851485	851581	851669	851732	3147	11,2,8	2,0,2	9,8,2	0,0,0	237	149	0.09084639883554772	0.291150885269	0.776,1.0,0.715	1.0,1.0,1.0	-0.17
96	gene:Solyc05g015220.2	NA	5	-	10078127	10078306	10078127	10078164	10078249	10078306	96	2,1,2	4,0,0	0,4,4	4,4,1	234	149	0.09081726138541547	0.291150885269	0.241,1.0,1.0	0.0,0.389,0.718	0.378
345	gene:Solyc06g072160.2	NA	6	+	44481747	44481982	44481747	44481838	44481920	44481982	345	7,0,0	115,42,47	3,2,3	52,70,85	231	149	0.09116966351943609	0.291941783267	0.038,0.0,0.0	0.036,0.018,0.022	-0.013
2648	gene:Solyc03g118550.2	NA	3	+	67434435	67434674	67434435	67434545	67434642	67434674	2648	7,10,6	300,163,124	7,6,11	151,222,310	246	149	0.09180444938116701	0.293482063055	0.014,0.036,0.028	0.027,0.016,0.021	0.005
2966	gene:Solyc03g120720.2	NA	3	+	69016974	69017196	69016974	69017042	69017127	69017196	2966	25,5,4	335,126,115	3,11,4	119,156,188	234	149	0.09176504529316622	0.293482063055	0.045,0.025,0.022	0.016,0.043,0.013	0.007
937	gene:Solyc01g067360.2	NA	1	-	75815328	75815563	75815328	75815398	75815495	75815563	937	41,33,25	0,0,0	29,43,47	1,1,3	246	149	0.09199153160375825	0.293834038604	1.0,1.0,1.0	0.946,0.963,0.905	0.062
4004	gene:Solyc01g099930.2	NA	1	-	90041965	90042174	90041965	90042022	90042135	90042174	4004	222,71,48	14,4,4	69,112,119	0,4,8	262	149	0.09274791915655387	0.296002347342	0.9,0.91,0.872	1.0,0.941,0.894	-0.051
1389	gene:Solyc06g008520.2	NA	6	+	2406670	2406866	2406670	2406684	2406792	2406866	1389	13,11,18	2,5,0	16,20,23	0,2,2	257	149	0.09352230629786325	0.298111840232	0.79,0.561,1.0	1.0,0.853,0.87	-0.124
2662	gene:Solyc06g062660.2	NA	6	-	39545839	39546080	39545839	39545957	39546033	39546080	2662	76,59,39	72,48,22	26,73,50	34,67,60	225	149	0.09356509944930909	0.298111840232	0.411,0.449,0.54	0.336,0.419,0.356	0.096
891	gene:Solyc06g005150.2	NA	6	-	171145	171382	171145	171231	171343	171382	891	134,44,52	2601,901,1357	47,67,45	1144,1371,1402	261	149	0.09437938531454733	0.30045547435	0.029,0.027,0.021	0.023,0.027,0.018	0.003
1948	gene:Solyc06g084520.2	NA	6	-	49603180	49603401	49603180	49603279	49603371	49603401	1948	20,8,6	246,71,122	5,16,9	107,165,207	241	149	0.09462418432625319	0.300983759644	0.048,0.065,0.03	0.028,0.057,0.026	0.011
248	gene:Solyc11g045110.1	NA	11	+	31773345	31773570	31773345	31773419	31773507	31773570	248	3,9,0	56,37,22	1,7,2	29,37,34	237	149	0.0955503658005369	0.303676724613	0.033,0.133,0.0	0.021,0.106,0.036	0.001
3004	gene:Solyc05g006760.2	NA	5	+	1390054	1390228	1390054	1390119	1390208	1390228	3004	4,3,14	0,0,0	7,5,3	0,4,0	238	149	0.09707747709938022	0.30827348593	1.0,1.0,1.0	1.0,0.439,1.0	0.187
2197	gene:Solyc12g005480.1	NA	12	-	288361	288562	288361	288416	288496	288562	2197	2,4,3	23,17,7	1,0,4	8,24,24	229	149	0.09751145059605525	0.309385094467	0.054,0.133,0.218	0.075,0.0,0.098	0.077
797	gene:Solyc07g008970.2	NA	7	-	3996899	3997130	3996899	3996996	3997076	3997130	797	6,3,1	134,49,36	1,1,1	47,94,57	229	149	0.09758963943895918	0.309385094467	0.028,0.038,0.018	0.014,0.007,0.011	0.017
2467	gene:Solyc03g119330.2	NA	3	-	67972670	67972903	67972670	67972733	67972817	67972903	2467	17,14,5	228,98,64	11,9,8	96,151,138	233	149	0.09776628098738244	0.309431089991	0.046,0.084,0.048	0.068,0.037,0.036	0.012
2475	gene:Solyc06g064880.2	NA	6	+	40445519	40445733	40445519	40445563	40445650	40445733	2475	2,0,0	60,21,30	0,1,5	37,32,28	236	149	0.09771266713924288	0.309431089991	0.021,0.0,0.0	0.0,0.019,0.101	-0.033
2698	gene:Solyc09g098370.2	NA	9	+	72203865	72204095	72203865	72203944	72204032	72204095	2698	0,0,4	18,11,6	0,1,2	3,11,18	237	149	0.09812050166047576	0.310038042084	0.0,0.0,0.295	0.0,0.054,0.065	0.059
3523	gene:Solyc06g008880.2	NA	6	+	2828635	2828880	2828635	2828727	2828802	2828880	3523	3,1,0	254,156,118	2,10,5	134,188,232	224	149	0.09805205364254675	0.310038042084	0.008,0.004,0.0	0.01,0.034,0.014	-0.015
1348	gene:Solyc08g075890.2	NA	8	+	59980030	59980265	59980030	59980099	59980176	59980265	1348	11,1,6	677,449,342	18,14,2	292,522,610	226	149	0.09827426371215409	0.310267050942	0.011,0.001,0.011	0.039,0.017,0.002	-0.012
99	gene:Solyc01g011100.2	NA	1	+	7613501	7613746	7613501	7613603	7613687	7613746	99	7,5,3	72,80,30	3,5,2	46,96,90	233	149	0.09970920918480275	0.31453723261	0.059,0.038,0.06	0.04,0.032,0.014	0.024
3103	gene:Solyc07g047610.2	NA	7	-	58831114	58831288	58831114	58831158	58831236	58831288	3103	4,0,0	20,39,23	0,3,2	30,27,43	227	149	0.10020404832060627	0.31581515685	0.116,0.0,0.0	0.0,0.068,0.03	0.006
323	gene:Solyc01g103850.2	NA	1	+	92370255	92370483	92370255	92370346	92370419	92370483	323	4,5,0	0,0,0	2,0,5	1,0,0	222	149	0.10035328173490124	0.31581515685	1.0,1.0,NA	0.573,NA,1.0	0.214
3573	gene:Solyc02g062970.2	NA	2	+	34958152	34958393	34958152	34958245	34958325	34958393	3573	15,11,5	620,288,334	6,5,13	379,625,857	229	149	0.10036462157331649	0.31581515685	0.015,0.024,0.01	0.01,0.005,0.01	0.008
695	gene:Solyc04g054180.2	NA	4	-	51887121	51887370	51887121	51887214	51887306	51887370	695	16,1,0	3,0,0	4,7,2	0,0,2	241	149	0.10044527126446223	0.31581515685	0.767,1.0,NA	1.0,1.0,0.382	0.089
1520	gene:Solyc02g085570.2	NA	2	+	48403921	48404111	48403921	48403966	48404060	48404111	1520	54,51,52	4,0,0	37,51,51	3,3,0	243	149	0.10085461478418624	0.316803584637	0.892,1.0,1.0	0.883,0.912,1.0	0.032
3618	gene:Solyc03g115680.2	NA	3	+	65324130	65324356	65324130	65324225	65324322	65324356	3618	6,1,1	139,88,56	1,2,2	83,78,81	246	149	0.10092563765214217	0.316803584637	0.025,0.007,0.011	0.007,0.015,0.015	0.002
2243	gene:Solyc12g100330.1	NA	12	+	67094285	67094519	67094285	67094351	67094432	67094519	2243	18,7,14	295,140,170	14,14,16	117,171,234	230	149	0.10139252011665302	0.317746510086	0.038,0.031,0.051	0.072,0.05,0.042	-0.015
708	gene:Solyc11g073130.1	NA	11	+	56217221	56217459	56217221	56217299	56217411	56217459	708	5,6,1	152,55,29	1,2,5	43,121,93	261	149	0.10133711185487553	0.317746510086	0.018,0.059,0.019	0.013,0.009,0.03	0.015
2134	gene:Solyc12g044220.1	NA	12	+	38781935	38782079	38781935	38781936	38782044	38782079	2134	63,44,22	0,0,0	35,74,48	2,0,4	257	149	0.10154355705177301	0.317958783648	1.0,1.0,1.0	0.91,1.0,0.874	0.072
2204	gene:Solyc08g065190.2	NA	8	+	52973990	52974235	52973990	52974005	52974094	52974235	2204	8,7,3	245,112,30	3,14,2	45,104,79	238	149	0.10175503221051041	0.318359801596	0.02,0.038,0.059	0.04,0.078,0.016	-0.006
2125	gene:Solyc01g100950.2	NA	1	-	90837714	90837962	90837714	90837809	90837896	90837962	2125	138,84,62	1,1,5	46,82,82	0,1,0	236	149	0.10219674785645001	0.319479923479	0.989,0.981,0.887	1.0,0.981,1.0	-0.041
3421	gene:Solyc12g063050.1	NA	12	+	36345013	36345236	36345013	36345073	36345172	36345236	3421	9,6,5	283,150,196	5,2,3	168,234,222	248	149	0.10229263320492435	0.319517987679	0.019,0.023,0.015	0.018,0.005,0.008	0.009
2128	gene:Solyc01g100950.2	NA	1	-	90837921	90838156	90837921	90837962	90838047	90838156	2128	40,30,15	92,36,35	9,25,27	44,48,51	234	149	0.10278927019122526	0.320806741063	0.217,0.347,0.214	0.115,0.249,0.252	0.054
2559	gene:Solyc09g010150.2	NA	9	+	3525588	3525837	3525588	3525677	3525761	3525837	2559	16,1,1	22,8,13	1,0,6	9,13,5	233	149	0.10326411446619478	0.322025428854	0.317,0.074,0.047	0.066,0.0,0.434	-0.021
117	gene:Solyc05g014760.2	NA	5	+	8919827	8920022	8919827	8919916	8919999	8920022	117	7,5,1	61,28,2	2,6,4	8,29,17	232	149	0.10380434319537456	0.323445859573	0.069,0.103,0.243	0.138,0.117,0.131	0.01
291	gene:Solyc06g050720.2	NA	6	+	33491053	33491253	33491053	33491109	33491184	33491253	291	30,20,1	168,74,29	11,18,23	57,113,90	224	149	0.10395733881656553	0.323658370524	0.106,0.152,0.022	0.114,0.096,0.145	-0.025
2328	gene:Solyc09g010370.2	NA	9	-	3754700	3754926	3754700	3754787	3754863	3754926	2328	94,31,19	2071,946,577	21,45,31	703,1160,1324	225	149	0.10546920870621226	0.328097774761	0.029,0.021,0.021	0.019,0.025,0.015	0.004
443	gene:Solyc01g098500.2	NA	1	+	89008722	89008963	89008722	89008764	89008870	89008963	443	102,49,36	147,86,82	21,63,43	83,80,108	255	149	0.10568689382022298	0.32850722615	0.288,0.25,0.204	0.129,0.315,0.189	0.036
109	gene:Solyc03g123660.2	NA	3	+	70447929	70448151	70447929	70448015	70448111	70448151	109	18,6,6	338,121,101	8,11,16	118,179,185	245	149	0.10600246803191164	0.329220032936	0.031,0.029,0.035	0.04,0.036,0.05	-0.01
1131	gene:Solyc12g019750.1	NA	12	-	11308716	11308957	11308716	11308809	11308892	11308957	1131	56,70,20	4,1,0	23,40,54	0,2,0	232	149	0.10672946473334347	0.331208428364	0.9,0.978,1.0	1.0,0.928,1.0	-0.017
1811	gene:Solyc03g033640.2	NA	3	+	5235265	5235465	5235265	5235336	5235438	5235465	1811	8,2,8	174,119,111	6,4,7	137,182,225	251	149	0.10756921746547117	0.333272486255	0.027,0.01,0.041	0.025,0.013,0.018	0.007
2178	gene:Solyc03g121670.2	NA	3	-	69770696	69770931	69770696	69770747	69770852	69770931	2178	2,2,1	77,33,29	8,0,0	39,48,46	254	149	0.10749938946170554	0.333272486255	0.015,0.034,0.02	0.107,0.0,0.0	-0.013
505	gene:Solyc07g017520.2	NA	7	-	7471401	7471642	7471401	7471407	7471572	7471642	505	3,15,1	73,46,38	6,3,2	43,49,61	314	149	0.10806053835298846	0.334523175096	0.019,0.134,0.012	0.062,0.028,0.015	0.02
3553	gene:Solyc02g090390.2	NA	2	-	51945483	51945682	51945483	51945537	51945619	51945682	3553	66,58,18	598,194,106	27,62,72	153,326,269	231	149	0.10827482297866642	0.334914910299	0.066,0.162,0.099	0.102,0.109,0.147	-0.01
82	gene:Solyc01g006830.2	NA	1	-	1401065	1401311	1401065	1401137	1401229	1401311	82	5,4,11	302,329,158	5,4,10	194,372,268	241	149	0.10838804590714872	0.334993660913	0.01,0.007,0.041	0.016,0.007,0.023	0.004
2588	gene:Solyc04g016070.2	NA	4	-	6741966	6742193	6741966	6742009	6742151	6742193	2588	8,1,4	202,101,115	8,7,9	125,168,263	291	149	0.10858396970264739	0.335327679899	0.02,0.005,0.017	0.032,0.021,0.017	-0.009
140	gene:Solyc03g121310.2	NA	3	-	69450635	69450839	69450635	69450705	69450811	69450839	140	60,11,8	782,281,188	7,15,26	216,458,376	255	149	0.10987292101061148	0.339033904202	0.043,0.022,0.024	0.019,0.019,0.039	0.004
2556	gene:Solyc09g014410.2	NA	9	-	6033539	6033718	6033539	6033564	6033658	6033718	2556	170,88,46	8,0,6	66,130,75	3,4,7	243	149	0.11059383270430777	0.340982762062	0.929,1.0,0.825	0.931,0.952,0.868	0.001
2956	gene:Solyc10g079720.1	NA	10	-	61219901	61220132	61219901	61219960	61220061	61220132	2956	4,2,2	7,3,1	1,4,2	9,8,3	250	149	0.11107439874157786	0.342188038738	0.254,0.284,0.544	0.062,0.23,0.284	0.169
3116	gene:Solyc10g006390.2	NA	10	-	1004085	1004282	1004085	1004131	1004227	1004282	3116	8,7,4	174,69,124	10,8,9	96,99,124	245	149	0.11167799037757649	0.343770071993	0.027,0.058,0.019	0.06,0.047,0.042	-0.015
2006	gene:Solyc06g034220.2	NA	6	+	23959507	23959715	23959507	23959589	23959682	23959715	2006	8,2,4	146,84,81	3,3,1	75,96,117	242	149	0.11193202832872376	0.344274417511	0.033,0.014,0.03	0.024,0.019,0.005	0.01
3989	gene:Solyc05g054590.2	NA	5	+	64473223	64473440	64473223	64473301	64473373	64473440	3989	50,21,32	580,321,379	27,22,33	317,341,419	221	149	0.11223427064679808	0.344926095861	0.055,0.042,0.054	0.054,0.042,0.05	0.002
603	gene:Solyc06g073560.2	NA	6	-	45357040	45357252	45357040	45357089	45357212	45357252	603	2,5,0	187,117,35	1,7,2	62,143,116	272	149	0.11248060831726321	0.345405053859	0.006,0.023,0.0	0.009,0.026,0.009	-0.005
678	gene:Solyc04g072060.2	NA	4	-	59125930	59126173	59125930	59125988	59126073	59126173	678	11,7,8	365,151,97	1,8,3	74,179,190	234	149	0.11305741366452765	0.346897225046	0.019,0.029,0.05	0.009,0.028,0.01	0.017
2723	gene:Solyc12g008410.1	NA	12	+	1852666	1852882	1852666	1852729	1852807	1852882	2723	1,1,2	9,5,1	1,0,0	1,10,9	227	149	0.11328763496504995	0.347324419809	0.068,0.116,0.568	0.396,0.0,0.0	0.119
2133	gene:Solyc12g044220.1	NA	12	+	38781540	38781788	38781540	38781608	38781719	38781788	2133	12,6,2	6,2,0	8,12,3	1,4,7	260	149	0.11339360962203074	0.347370311338	0.534,0.632,1.0	0.821,0.632,0.197	0.172
13	gene:Solyc10g076610.1	NA	10	-	59569975	59570211	59569975	59570046	59570142	59570211	13	3,8,1	145,138,122	5,7,8	148,223,220	245	149	0.11381229790142343	0.348373328861	0.012,0.034,0.005	0.02,0.019,0.022	-0.003
2592	gene:Solyc04g016070.2	NA	4	-	6741771	6742012	6741771	6741824	6741966	6742012	2592	18,20,13	84,17,62	16,17,26	65,74,116	291	149	0.1142974350785636	0.349577972512	0.099,0.376,0.097	0.112,0.105,0.103	0.084
2263	gene:Solyc10g006930.2	NA	10	-	1361782	1361994	1361782	1361838	1361978	1361994	2263	8,3,0	0,0,0	0,5,2	0,1,0	289	149	0.11491944175987406	0.351198966531	1.0,1.0,NA	NA,0.721,1.0	0.139
850	gene:Solyc08g074290.2	NA	8	+	58407096	58407292	58407096	58407159	58407265	58407292	850	14,10,9	643,395,509	8,13,19	515,593,549	255	149	0.1153347830788752	0.35218629361	0.013,0.015,0.01	0.009,0.013,0.02	-0.001
2688	gene:Solyc07g052470.2	NA	7	+	60966424	60966655	60966424	60966499	60966629	60966655	2688	21,11,10	223,173,185	7,9,17	149,129,209	279	149	0.1165031054271225	0.355469507127	0.048,0.033,0.028	0.024,0.036,0.042	0.002
1436	gene:Solyc02g005180.2	NA	2	+	7139630	7139866	7139630	7139701	7139781	7139866	1436	2,1,0	117,30,41	1,5,2	47,46,55	229	149	0.11678574891326889	0.356047287222	0.011,0.021,0.0	0.014,0.066,0.023	-0.024
1867	gene:Solyc11g045310.1	NA	11	-	31045879	31046089	31045879	31045895	31046010	31046089	1867	5,3,0	21,11,4	6,5,5	4,27,10	264	149	0.11718136614736777	0.356702030047	0.118,0.133,0.0	0.458,0.095,0.22	-0.174
3783	gene:Solyc02g067860.2	NA	2	+	37962280	37962495	37962280	37962372	37962479	37962495	3783	35,17,9	8,7,0	15,7,15	3,6,6	256	149	0.11718741044771182	0.356702030047	0.718,0.586,1.0	0.744,0.404,0.593	0.188
1460	gene:Solyc01g059860.2	NA	1	-	68825443	68825677	68825443	68825538	68825647	68825677	1460	13,7,4	193,85,74	9,9,3	86,105,146	258	149	0.11774440163119494	0.358111857391	0.037,0.045,0.03	0.057,0.047,0.012	-0.001
3946	gene:Solyc11g073190.1	NA	11	-	56240463	56240705	56240463	56240532	56240622	56240705	3946	6,1,1	97,48,38	0,1,4	43,70,75	239	149	0.11888526571883384	0.361293836982	0.037,0.013,0.016	0.0,0.009,0.032	0.008
3065	gene:Solyc07g026670.2	NA	7	+	30212939	30213183	30212939	30213011	30213099	30213183	3065	2,4,0	40,22,7	0,0,1	8,32,20	237	149	0.1195371791669656	0.362986008656	0.03,0.103,0.0	0.0,0.0,0.03	0.034
60	gene:Solyc01g091070.2	NA	1	+	84797466	84797713	84797466	84797542	84797624	84797713	60	16,8,12	506,224,324	6,12,8	333,370,448	231	149	0.11977356769310413	0.36341471215	0.02,0.023,0.023	0.011,0.02,0.011	0.008
1839	gene:Solyc12g098430.1	NA	12	+	65934260	65934500	65934260	65934335	65934434	65934500	1839	20,8,11	3,0,2	9,7,17	2,3,2	248	149	0.11996284099174155	0.36369989203	0.8,1.0,0.768	0.73,0.584,0.836	0.139
1381	gene:Solyc01g010720.2	NA	1	-	5750193	5750419	5750193	5750279	5750364	5750419	1381	28,11,4	52,34,42	9,9,15	38,28,39	234	149	0.12099923516754943	0.366550857646	0.255,0.171,0.057	0.131,0.17,0.197	-0.005
1095	gene:Solyc06g008040.2	NA	6	-	1889230	1889456	1889230	1889299	1889382	1889456	1095	7,7,2	256,134,111	0,1,2	141,204,238	232	149	0.12124226572180592	0.366995819397	0.017,0.032,0.011	0.0,0.003,0.005	0.017
3821	gene:Solyc02g084490.1	NA	2	+	47585305	47585548	47585305	47585394	47585476	47585548	3821	35,16,17	351,264,222	22,26,18	277,376,435	231	149	0.12172740276718687	0.368172342601	0.06,0.038,0.047	0.049,0.043,0.026	0.009
3593	gene:Solyc01g067100.2	NA	1	-	75467872	75468089	75467872	75467913	75468015	75468089	3593	0,2,0	0,0,0	0,5,0	2,1,0	251	149	0.12203522423881163	0.368811125035	NA,1.0,NA	0.0,0.748,NA	0.626
2322	gene:Solyc05g050120.2	NA	5	+	60107795	60108042	60107795	60107871	60107967	60108042	2322	60,27,28	2234,921,913	23,43,34	643,890,1211	245	149	0.12220749187682854	0.369039554188	0.016,0.018,0.018	0.021,0.029,0.017	-0.005
3452	gene:Solyc08g083370.2	NA	8	+	65833481	65833709	65833481	65833556	65833627	65833709	3452	31,20,15	238,106,72	13,33,24	59,107,151	220	149	0.1240905383566502	0.37427380234	0.081,0.113,0.124	0.13,0.173,0.097	-0.027
346	gene:Solyc09g010170.2	NA	9	-	3550916	3551043	3550916	3550968	3551042	3551043	346	4,3,6	288,14,9	6,4,1	111,199,17	223	149	0.12413692265206171	0.37427380234	0.009,0.125,0.308	0.035,0.013,0.038	0.119
2331	gene:Solyc01g095460.2	NA	1	+	86707164	86707382	86707164	86707231	86707333	86707382	2331	40,18,14	235,192,84	22,30,42	140,184,183	251	149	0.12512167657730744	0.376647822946	0.092,0.053,0.09	0.085,0.088,0.12	-0.019
865	gene:Solyc08g074280.2	NA	8	-	58382512	58382749	58382512	58382570	58382655	58382749	865	4,2,0	37,30,2	0,3,0	9,35,31	234	149	0.12507280523361602	0.376647822946	0.064,0.041,0.0	0.0,0.052,0.0	0.018
3437	gene:Solyc12g099570.1	NA	12	+	66677878	66678035	66677878	66677896	66677978	66678035	3437	110,23,82	226,75,191	46,84,56	108,220,216	231	149	0.12655931098212114	0.380675248242	0.239,0.165,0.217	0.216,0.198,0.143	0.021
3711	gene:Solyc05g012290.2	NA	5	+	5569629	5569803	5569629	5569668	5569741	5569803	3711	25,7,6	79,61,13	6,17,16	19,64,42	222	149	0.1271905925488233	0.382272828157	0.175,0.072,0.237	0.175,0.151,0.204	-0.015
2207	gene:Solyc05g018700.2	NA	5	-	22832261	22832494	22832261	22832292	22832478	22832494	2207	6,5,3	6,5,2	1,4,17	2,11,2	335	149	0.12763797190113393	0.38331560877	0.308,0.308,0.4	0.182,0.139,0.791	-0.032
1429	gene:Solyc07g065800.2	NA	7	-	67419687	67419932	67419687	67419811	67419897	67419932	1429	28,15,9	535,369,399	9,22,14	425,563,612	235	149	0.12794660319278356	0.383638793705	0.032,0.025,0.014	0.013,0.024,0.014	0.007
4013	gene:Solyc03g034250.2	NA	3	-	5936351	5936559	5936351	5936457	5936529	5936559	4013	9,2,0	220,153,72	3,1,13	110,148,152	221	149	0.1279033977300895	0.383638793705	0.027,0.009,0.0	0.018,0.005,0.055	-0.014
1877	gene:Solyc09g090510.2	NA	9	+	70018517	70018765	70018517	70018556	70018641	70018765	1877	1,0,3	9,11,2	0,1,7	12,22,19	234	149	0.12808402112367004	0.38374937883	0.066,0.0,0.489	0.0,0.028,0.19	0.112
3392	gene:Solyc01g005560.2	NA	1	+	396971	397204	396971	397012	397102	397204	3392	60,20,19	2376,1323,810	19,37,28	812,1464,1232	239	149	0.1300327461082295	0.389282346584	0.015,0.009,0.014	0.014,0.016,0.014	-0.002
1074	gene:Solyc07g008550.2	NA	7	+	3496240	3496373	3496240	3496252	3496326	3496373	1074	137,72,97	5,0,5	134,134,149	3,7,11	223	149	0.13063324308154844	0.389552413158	0.948,1.0,0.928	0.968,0.927,0.901	0.027
1262	gene:Solyc01g088000.2	NA	1	-	82846338	82846566	82846338	82846358	82846476	82846566	1262	13,8,15	196,129,147	17,14,23	127,177,211	267	149	0.1304315912953987	0.389552413158	0.036,0.033,0.054	0.07,0.042,0.057	-0.015
3999	gene:Solyc01g099930.2	NA	1	-	90041965	90042170	90041965	90042022	90042109	90042170	3999	70,32,26	939,341,373	25,41,52	390,637,720	236	149	0.13033690736314285	0.389552413158	0.045,0.056,0.042	0.039,0.039,0.044	0.007
559	gene:Solyc12g096320.1	NA	12	+	65296651	65296875	65296651	65296744	65296834	65296875	559	30,15,8	169,58,85	8,15,16	65,104,95	239	149	0.1305385582957171	0.389552413158	0.1,0.139,0.055	0.071,0.082,0.095	0.015
715	gene:Solyc07g017770.2	NA	7	+	7981730	7981936	7981730	7981780	7981861	7981936	715	9,6,1	133,46,29	4,1,3	31,54,64	230	149	0.1303469442378602	0.389552413158	0.042,0.078,0.022	0.077,0.012,0.029	0.008
738	gene:Solyc10g005590.2	NA	10	-	474605	474825	474605	474646	474764	474825	738	19,7,8	563,289,378	4,14,7	353,447,419	267	149	0.13257448886112203	0.395032649479	0.018,0.013,0.012	0.006,0.017,0.009	0.004
1508	gene:Solyc05g018810.2	NA	5	+	23877988	23878189	23877988	23878002	23878104	23878189	1508	63,21,36	12,3,7	40,35,34	8,10,13	251	149	0.13317328810823906	0.396507364048	0.757,0.806,0.753	0.748,0.675,0.608	0.095
3572	gene:Solyc02g062970.2	NA	2	+	34964352	34964600	34964352	34964434	34964533	34964600	3572	9,1,0	6,0,0	1,6,7	2,2,1	248	149	0.13337415807703343	0.396795916898	0.474,1.0,NA	0.231,0.643,0.808	0.176
761	gene:Solyc03g097900.2	NA	3	-	60284764	60285005	60284764	60284862	60284957	60285005	761	442,226,139	3603,2017,2042	185,442,304	1743,3178,3314	244	149	0.13367930606090908	0.397394011865	0.07,0.064,0.04	0.061,0.078,0.053	-0.006
3936	gene:Solyc03g119710.2	NA	3	+	68259903	68260149	68259903	68259989	68260081	68260149	3936	1,0,1	77,20,29	2,0,5	23,38,43	241	149	0.13379520158879848	0.397429015147	0.008,0.0,0.021	0.051,0.0,0.067	-0.03
1040	gene:Solyc10g081120.1	NA	10	-	62261420	62261661	62261420	62261524	62261600	62261661	1040	24,3,1	360,192,64	4,10,3	106,233,256	225	149	0.13444911133450702	0.399060853782	0.042,0.01,0.01	0.024,0.028,0.008	0.001
2195	gene:Solyc02g082710.2	NA	2	+	46363258	46363486	46363258	46363323	46363404	46363486	2195	8,3,6	172,97,59	3,3,4	54,86,82	230	149	0.13527313956276832	0.401194695968	0.029,0.02,0.062	0.035,0.022,0.031	0.008
357	gene:Solyc06g066030.2	NA	6	+	41387343	41387552	41387343	41387415	41387515	41387552	357	11,4,3	161,130,76	3,10,6	86,160,108	249	149	0.13576968987427657	0.402354740877	0.039,0.018,0.023	0.02,0.036,0.032	-0.003
3244	gene:Solyc03g097460.2	NA	3	-	59795659	59795890	59795659	59795732	59795820	59795890	3244	60,52,6	1,1,4	12,43,9	2,3,2	237	149	0.1362235589401915	0.403386597731	0.974,0.97,0.485	0.79,0.9,0.739	0.0
2252	gene:Solyc08g067430.2	NA	8	+	56478141	56478349	56478141	56478184	56478268	56478349	2252	7,2,0	16,4,0	2,3,1	4,8,8	233	149	0.1367816019266543	0.404501508055	0.219,0.242,NA	0.242,0.193,0.074	0.061
3143	gene:Solyc05g006170.2	NA	5	-	852046	852242	852046	852106	852200	852242	3143	20,6,2	3,1,0	8,13,4	0,0,0	243	149	0.13681201123880715	0.404501508055	0.803,0.786,1.0	1.0,1.0,1.0	-0.137
2833	gene:Solyc04g015830.2	NA	4	+	6179100	6179322	6179100	6179148	6179221	6179322	2833	9,3,15	292,296,241	5,9,15	261,372,425	222	149	0.13733298711325262	0.405727563321	0.02,0.007,0.04	0.013,0.016,0.023	0.005
1814	gene:Solyc01g095000.2	NA	1	-	86375883	86376123	86375883	86375950	86376022	86376123	1814	13,3,0	9,7,2	4,7,4	3,4,3	221	149	0.13747668547280625	0.40583798024	0.493,0.224,0.0	0.473,0.541,0.473	-0.257
1254	gene:Solyc09g075070.2	NA	9	-	66888025	66888229	66888025	66888061	66888173	66888229	1254	53,41,15	2,0,0	22,28,17	2,0,2	261	149	0.13808250003992004	0.407311362173	0.938,1.0,1.0	0.863,1.0,0.829	0.082
2065	gene:Solyc12g043020.1	NA	12	-	39248792	39249009	39248792	39248862	39248965	39249009	2065	15,8,12	582,382,328	5,7,8	290,394,431	252	149	0.13930317532973072	0.410594764659	0.015,0.012,0.021	0.01,0.01,0.011	0.006
536	gene:Solyc01g007760.2	NA	1	+	1919470	1919667	1919470	1919538	1919616	1919667	536	3,1,1	74,54,37	1,2,4	35,50,34	227	149	0.14005271500832744	0.412485504002	0.026,0.012,0.017	0.018,0.026,0.072	-0.02
1590	gene:Solyc04g077030.2	NA	4	-	61994901	61995083	61994901	61994955	61995029	61995083	1590	98,31,8	119,45,44	29,66,48	84,84,128	223	149	0.1404584745589477	0.41336160169	0.355,0.315,0.108	0.187,0.344,0.2	0.016
2451	gene:Solyc09g008330.2	NA	9	-	1798516	1798762	1798516	1798561	1798651	1798762	2451	2,0,0	20,5,8	1,0,2	0,8,20	239	149	0.14094033889627922	0.413822518129	0.059,0.0,0.0	1.0,0.0,0.059	-0.333
739	gene:Solyc04g014800.2	NA	4	+	5041488	5041725	5041488	5041605	5041668	5041725	739	6,4,2	126,59,77	1,8,1	65,86,124	212	149	0.14084534856121853	0.413822518129	0.032,0.045,0.018	0.011,0.061,0.006	0.006
893	gene:Solyc02g066940.2	NA	2	-	37192380	37192593	37192380	37192456	37192540	37192593	893	12,11,10	136,166,116	20,26,14	95,221,243	233	149	0.14086503727741034	0.413822518129	0.053,0.041,0.052	0.119,0.07,0.036	-0.026
2295	gene:Solyc12g014380.1	NA	12	+	5260857	5261056	5260857	5260939	5261014	5261056	2295	20,6,9	2,2,0	14,16,12	0,0,0	224	149	0.1413432576937087	0.414686560044	0.869,0.666,1.0	1.0,1.0,1.0	-0.155
2927	gene:Solyc09g074660.2	NA	9	+	66475017	66475191	66475017	66475029	66475112	66475191	2927	0,1,4	29,17,9	0,2,0	16,44,43	232	149	0.14311545986336896	0.419563525575	0.0,0.036,0.222	0.0,0.028,0.0	0.077
2377	gene:Solyc07g022780.2	NA	7	+	21561254	21561496	21561254	21561356	21561434	21561496	2377	2,1,2	94,63,82	2,0,8	51,95,89	227	149	0.14370744936840135	0.420975697804	0.014,0.01,0.016	0.025,0.0,0.056	-0.014
3891	gene:Solyc09g075530.2	NA	9	+	67232779	67232990	67232779	67232832	67232909	67232990	3891	2,4,3	83,30,47	4,1,3	28,45,39	226	149	0.14444145205003597	0.422801397604	0.016,0.081,0.04	0.086,0.014,0.048	-0.004
1490	gene:Solyc01g006800.2	NA	1	+	1367861	1368082	1367861	1367895	1367975	1368082	1490	27,24,9	3,0,1	24,17,22	0,0,0	229	149	0.1462761194126561	0.427516039662	0.854,1.0,0.854	1.0,1.0,1.0	-0.097
3694	gene:Solyc03g114380.2	NA	3	+	64384744	64384974	64384744	64384788	64384881	64384974	3694	8,0,0	69,38,34	1,0,0	34,41,44	242	149	0.14623023125757914	0.427516039662	0.067,0.0,0.0	0.018,0.0,0.0	0.016
1050	gene:Solyc06g061150.2	NA	6	+	39152912	39153140	39152912	39153002	39153091	39153140	1050	17,6,1	249,97,48	2,7,7	75,112,140	238	149	0.1470516247942717	0.428143441525	0.041,0.037,0.013	0.016,0.038,0.03	0.002
1318	gene:Solyc03g114280.2	NA	3	+	64297922	64298104	64297922	64297961	64298077	64298104	1318	6,3,2	79,40,28	6,8,1	29,49,78	265	149	0.146837230950538	0.428143441525	0.041,0.04,0.039	0.104,0.084,0.007	-0.025
1480	gene:Solyc04g008640.2	NA	4	+	2265828	2266051	2265828	2265911	2265988	2266051	1480	10,15,6	223,160,80	2,11,14	98,140,204	226	149	0.1469761846331709	0.428143441525	0.029,0.058,0.047	0.013,0.049,0.043	0.01
3105	gene:Solyc02g082430.2	NA	2	-	46118188	46118398	46118188	46118284	46118357	46118398	3105	9,5,2	284,139,117	2,2,4	136,186,245	222	149	0.14689060884779717	0.428143441525	0.021,0.024,0.011	0.01,0.007,0.011	0.009
624	gene:Solyc01g094680.2	NA	1	+	86129651	86129857	86129651	86129722	86129803	86129857	624	44,16,17	2,0,0	16,35,38	2,0,2	230	149	0.14682765994029376	0.428143441525	0.934,1.0,1.0	0.838,1.0,0.925	0.057
2965	gene:Solyc11g045510.1	NA	11	-	30396191	30396419	30396191	30396213	30396327	30396419	2965	3,3,1	0,0,0	0,10,3	0,1,1	263	149	0.14775947873480408	0.429876471289	1.0,1.0,1.0	NA,0.85,0.63	0.26
3273	gene:Solyc02g086790.2	NA	2	-	49407013	49407259	49407013	49407082	49407182	49407259	3273	4,3,6	153,123,78	1,5,7	109,168,136	249	149	0.14846095468060366	0.43158831989	0.015,0.014,0.044	0.005,0.017,0.03	0.007
3080	gene:Solyc08g065430.2	NA	8	-	53439190	53439432	53439190	53439246	53439379	53439432	3080	17,7,15	167,111,110	10,17,7	102,127,132	282	149	0.1503832826944178	0.436511779502	0.051,0.032,0.067	0.049,0.066,0.027	0.003
473	gene:Solyc08g068400.2	NA	8	-	57524753	57524958	57524753	57524834	57524916	57524958	473	39,37,22	304,205,160	35,55,45	164,269,317	231	149	0.1503393300864432	0.436511779502	0.076,0.104,0.081	0.121,0.117,0.084	-0.02
1295	gene:Solyc09g074680.2	NA	9	-	66506427	66506666	66506427	66506548	66506656	66506666	1295	35,6,9	223,117,76	15,14,16	83,140,130	257	149	0.1508165962025884	0.43718864429	0.083,0.029,0.064	0.095,0.055,0.067	-0.014
576	gene:Solyc01g079210.2	NA	1	+	78299320	78299567	78299320	78299377	78299499	78299567	576	6,6,2	68,46,45	2,10,9	35,52,65	271	149	0.1508455448072946	0.43718864429	0.046,0.067,0.024	0.03,0.096,0.071	-0.02
2708	gene:Solyc06g082800.2	NA	6	-	48471892	48472079	48471892	48471909	48472013	48472079	2708	9,6,3	2,0,0	3,3,1	0,3,0	253	149	0.15111532043444373	0.43763822314	0.726,1.0,1.0	1.0,0.371,1.0	0.118
3455	gene:Solyc09g009100.2	NA	9	-	2446729	2446917	2446729	2446765	2446859	2446917	3455	99,49,20	0,1,0	43,94,48	2,2,2	243	149	0.15390559439489251	0.44538108704	1.0,0.968,1.0	0.929,0.966,0.936	0.046
3892	gene:Solyc01g087290.2	NA	1	-	82222188	82222426	82222188	82222269	82222363	82222426	3892	12,6,3	50,21,18	3,5,5	33,23,20	243	149	0.15414206489133986	0.445727470977	0.128,0.149,0.093	0.053,0.118,0.133	0.022
1310	gene:Solyc04g049450.2	NA	4	+	41974080	41974294	41974080	41974167	41974245	41974294	1310	25,17,17	2047,875,518	5,18,18	624,1154,1018	227	149	0.15451963214680423	0.446481026423	0.008,0.013,0.021	0.005,0.01,0.011	0.005
3402	gene:Solyc01g102350.2	NA	1	-	91181801	91182014	91181801	91181879	91181969	91182014	3402	17,3,2	386,163,158	4,4,3	160,147,197	239	149	0.15476990206646676	0.446589878021	0.027,0.011,0.008	0.015,0.017,0.009	0.002
504	gene:Solyc08g067050.2	NA	8	-	55964634	55964847	55964634	55964718	55964797	55964847	504	6,3,3	163,65,73	4,6,2	49,75,112	228	149	0.1547913043284314	0.446589878021	0.023,0.029,0.026	0.051,0.05,0.012	-0.012
411	gene:Solyc05g055600.2	NA	5	+	65170768	65171001	65170768	65170826	65170940	65171001	411	13,12,7	230,87,91	6,9,5	75,130,167	263	149	0.15581235234877985	0.449196184981	0.031,0.072,0.042	0.043,0.038,0.017	0.016
1137	gene:Solyc07g053320.2	NA	7	+	61789380	61789626	61789380	61789467	61789602	61789626	1137	32,21,10	2,0,2	13,21,41	0,4,4	284	149	0.15630059616301897	0.450263679664	0.894,1.0,0.724	1.0,0.734,0.843	0.014
2313	gene:Solyc07g042180.2	NA	7	-	55196051	55196245	55196051	55196106	55196193	55196245	2313	24,1,3	555,140,119	5,6,4	143,211,289	236	149	0.15666187369205511	0.450964081359	0.027,0.004,0.016	0.022,0.018,0.009	-0.001
3101	gene:Solyc02g070510.2	NA	2	+	40237581	40237816	40237581	40237622	40237735	40237816	3101	130,50,17	790,434,353	27,66,71	341,551,791	262	149	0.15705386592074416	0.451751775599	0.086,0.061,0.027	0.043,0.064,0.049	0.006
1134	gene:Solyc12g019750.1	NA	12	-	11311029	11311216	11311029	11311113	11311195	11311216	1134	2,9,3	276,166,129	3,8,12	175,226,251	231	149	0.15762389036153193	0.452709096697	0.005,0.034,0.015	0.011,0.022,0.03	-0.003
2298	gene:Solyc08g079530.2	NA	8	-	63040993	63041237	63040993	63041097	63041165	63041237	2298	5,5,2	0,0,4	4,5,4	0,0,0	217	149	0.15760922779602235	0.452709096697	1.0,1.0,0.256	1.0,1.0,1.0	-0.248
3256	gene:Solyc08g016010.2	NA	8	-	6579636	6579879	6579636	6579664	6579750	6579879	3256	26,20,22	240,126,103	9,26,16	109,180,155	235	149	0.15785950941436006	0.453044922883	0.064,0.091,0.119	0.05,0.084,0.061	0.026
1654	gene:Solyc01g090290.2	NA	1	+	83960356	83960550	83960356	83960394	83960479	83960550	1654	9,7,5	290,145,132	2,3,6	111,144,206	234	149	0.15917568331037418	0.456479025692	0.019,0.03,0.024	0.011,0.013,0.018	0.01
344	gene:Solyc06g072160.2	NA	6	+	44481747	44481982	44481747	44481838	44481925	44481982	344	7,1,1	0,3,0	5,5,5	2,0,1	236	149	0.15974255076909333	0.457760747962	1.0,0.174,1.0	0.612,1.0,0.759	-0.066
1067	gene:Solyc04g015690.2	NA	4	+	5984570	5984788	5984570	5984634	5984744	5984788	1067	7,5,1	30,20,9	1,2,4	2,19,33	259	149	0.159862960050622	0.457762129417	0.118,0.126,0.06	0.223,0.057,0.065	-0.014
175	gene:Solyc10g085670.1	NA	10	-	64777320	64777550	64777320	64777389	64777490	64777550	175	1,0,1	47,36,16	0,0,4	18,43,31	250	149	0.16066409812751853	0.459711291269	0.013,0.0,0.036	0.0,0.0,0.071	-0.007
4049	gene:Solyc11g007780.1	NA	11	+	2020621	2020863	2020621	2020698	2020790	2020863	4049	53,26,21	735,374,394	8,18,21	194,284,384	241	149	0.16079817084153705	0.459750275732	0.043,0.041,0.032	0.025,0.038,0.033	0.007
256	gene:Solyc09g047910.2	NA	9	-	33695984	33696151	33695984	33696013	33696097	33696151	256	40,12,9	0,0,0	7,12,10	4,0,0	233	149	0.16220825597554356	0.463088192265	1.0,1.0,1.0	0.528,1.0,1.0	0.157
3994	gene:Solyc02g094500.2	NA	2	-	55018587	55018825	55018587	55018655	55018738	55018825	3994	0,5,0	110,79,47	1,4,2	91,83,126	232	149	0.16210071838296142	0.463088192265	0.0,0.039,0.0	0.007,0.03,0.01	-0.003
3316	gene:Solyc08g082340.2	NA	8	+	65162487	65162735	65162487	65162557	65162693	65162735	3316	158,107,120	6,0,1	117,134,136	1,3,5	285	149	0.16302345264022844	0.465067652263	0.932,1.0,0.984	0.984,0.959,0.934	0.013
229	gene:Solyc01g068210.2	NA	1	+	77314167	77314388	77314167	77314247	77314332	77314388	229	6,0,5	166,69,51	5,2,6	46,97,107	234	149	0.1650821918664621	0.470240228857	0.022,0.0,0.059	0.065,0.013,0.034	-0.01
2665	gene:Solyc06g062660.2	NA	6	-	39545545	39545730	39545545	39545594	39545669	39545730	2665	1,3,1	97,35,38	2,0,1	32,54,64	224	149	0.16508302506364156	0.470240228857	0.007,0.054,0.017	0.04,0.0,0.01	0.009
3287	gene:Solyc06g009840.2	NA	6	+	3880244	3880470	3880244	3880339	3880440	3880470	3287	3,0,1	14,9,0	0,2,0	13,11,10	250	149	0.16524591949857978	0.470353225001	0.113,0.0,1.0	0.0,0.098,0.0	0.338
1335	gene:Solyc01g101240.2	NA	1	+	91060814	91061060	91060814	91060928	91061000	91061060	1335	48,30,36	862,408,465	25,55,49	542,753,1131	221	149	0.1661836104185615	0.472669777174	0.036,0.047,0.05	0.03,0.047,0.028	0.009
1635	gene:Solyc05g018520.2	NA	5	-	22142668	22142881	22142668	22142720	22142820	22142881	1635	30,13,7	540,300,124	4,19,3	129,216,224	249	149	0.16717499030686545	0.475135471334	0.032,0.025,0.033	0.018,0.05,0.008	0.005
1325	gene:Solyc07g019530.2	NA	7	+	11873908	11874126	11873908	11873980	11874060	11874126	1325	7,7,1	231,199,116	1,4,2	80,188,181	229	149	0.1685561298145882	0.478334845783	0.019,0.022,0.006	0.008,0.014,0.007	0.006
2361	gene:Solyc02g093030.2	NA	2	-	53978402	53978634	53978402	53978462	53978549	53978634	2361	3,0,0	51,18,23	0,5,0	11,34,20	236	149	0.16860622828110816	0.478334845783	0.036,0.0,0.0	0.0,0.085,0.0	-0.016
977	gene:Solyc03g031990.2	NA	3	-	4480638	4480885	4480638	4480686	4480792	4480885	977	51,18,16	460,188,213	18,38,26	235,376,451	255	149	0.16867663149687967	0.478334845783	0.061,0.053,0.042	0.043,0.056,0.033	0.008
2323	gene:Solyc05g050120.2	NA	5	+	60106436	60106650	60106436	60106520	60106595	60106650	2323	226,135,130	2058,1071,1069	87,98,125	790,1050,1097	224	149	0.1695979862517507	0.48059058168	0.068,0.077,0.075	0.068,0.058,0.07	0.008
110	gene:Solyc04g045630.2	NA	4	-	34501139	34501314	34501139	34501226	34501302	34501314	110	13,6,2	20,9,2	1,9,6	0,11,9	225	149	0.17208589182485545	0.487278819804	0.301,0.306,0.398	1.0,0.351,0.306	-0.217
1505	gene:Solyc04g072810.2	NA	4	-	59780624	59782755	59780624	59780749	59782661	59782755	1505	144,89,49	88,45,30	88,122,106	32,89,57	2061	149	0.17226095668317357	0.487412951564	0.106,0.125,0.106	0.166,0.09,0.119	-0.013
854	gene:Solyc12g076330.1	NA	12	-	17826588	17826810	17826588	17826636	17826716	17826810	854	11,13,0	26,12,10	6,7,5	10,9,15	229	149	0.17264098510283388	0.488126400102	0.216,0.413,0.0	0.281,0.336,0.178	-0.055
2827	gene:Solyc02g094090.2	NA	2	-	54728838	54729087	54728838	54728899	54729013	54729087	2827	15,11,13	139,90,108	12,15,21	92,151,206	263	149	0.17301782510645192	0.488829784183	0.058,0.065,0.064	0.069,0.053,0.055	0.003
1442	gene:Solyc02g005180.2	NA	2	+	7140073	7140245	7140073	7140136	7140209	7140245	1442	8,6,0	100,37,30	3,2,4	30,49,31	222	149	0.17413492058268917	0.491258678392	0.051,0.098,0.0	0.063,0.027,0.08	-0.007
1909	gene:Solyc04g008660.2	NA	4	+	2295765	2295998	2295765	2295810	2295902	2295998	1909	3,0,0	37,20,13	2,2,1	14,33,42	241	149	0.17405816022838277	0.491258678392	0.048,0.0,0.0	0.081,0.036,0.015	-0.028
2575	gene:Solyc04g016080.1	NA	4	+	6783577	6783748	6783577	6783589	6783676	6783748	2575	1,0,0	17,8,2	0,2,2	2,5,6	236	149	0.17443013740695956	0.49172809046	0.036,0.0,0.0	0.0,0.202,0.174	-0.113
3683	gene:Solyc09g007940.2	NA	9	+	1441954	1442185	1441954	1441995	1442102	1442185	3683	113,60,76	8,0,10	50,63,77	5,7,8	256	149	0.17519206078189392	0.493511509966	0.892,1.0,0.816	0.853,0.84,0.849	0.055
1355	gene:Solyc08g075890.2	NA	8	+	59979770	59979944	59979770	59979778	59979868	59979944	1355	83,51,12	0,4,0	38,79,55	4,0,1	239	149	0.17587923918891893	0.495081899693	1.0,0.888,1.0	0.856,1.0,0.972	0.02
2945	gene:Solyc12g006030.1	NA	12	-	627909	628144	627909	628019	628099	628144	2945	22,10,20	11,3,4	11,12,32	4,8,0	229	149	0.1787570927520534	0.502811955073	0.565,0.684,0.765	0.641,0.494,1.0	-0.04
1873	gene:Solyc09g014610.2	NA	9	-	6260401	6260815	6260401	6260564	6260628	6260815	1873	39,42,7	1,1,1	27,23,58	0,1,0	213	149	0.17965375187976065	0.504046339024	0.965,0.967,0.83	1.0,0.941,1.0	-0.06
2292	gene:Solyc09g065810.2	NA	9	+	64082933	64083119	64082933	64082976	64083061	64083119	2292	8,10,3	126,60,9	1,3,7	23,69,58	234	149	0.17957581378801687	0.504046339024	0.039,0.096,0.175	0.027,0.027,0.071	0.062
2794	gene:Solyc03g120480.2	NA	3	-	68869126	68869324	68869126	68869210	68869286	68869324	2794	8,8,3	92,73,70	7,4,14	74,117,98	225	149	0.17972414655798372	0.504046339024	0.054,0.068,0.028	0.059,0.022,0.086	-0.006
3122	gene:Solyc09g097820.2	NA	9	-	71815446	71815681	71815446	71815551	71815634	71815681	3122	2,0,2	35,18,15	0,1,2	22,27,35	232	149	0.17953070609031635	0.504046339024	0.035,0.0,0.079	0.0,0.023,0.035	0.019
1083	gene:Solyc09g057870.2	NA	9	-	51564772	51565231	51564772	51564866	51565027	51565231	1083	15,10,15	0,0,4	10,12,20	0,0,0	310	149	0.18036460601541232	0.505471146227	1.0,1.0,0.643	1.0,1.0,1.0	-0.119
1802	gene:Solyc06g007150.2	NA	6	-	1212764	1212983	1212764	1212800	1212895	1212983	1802	1,1,0	49,11,15	5,0,0	17,21,8	244	149	0.18159387426133355	0.508542786541	0.012,0.053,0.0	0.152,0.0,0.0	-0.029
776	gene:Solyc03g033600.2	NA	3	-	5159437	5159643	5159437	5159504	5159577	5159643	776	13,4,14	545,332,495	6,8,11	395,456,666	222	149	0.18280681619952097	0.511564235655	0.016,0.008,0.019	0.01,0.012,0.011	0.003
1129	gene:Solyc12g019750.1	NA	12	-	11308398	11308617	11308398	11308443	11308528	11308617	1129	3,0,4	2,2,0	2,3,5	1,6,0	234	149	0.18418504914274408	0.51402963114	0.489,0.0,1.0	0.56,0.241,1.0	-0.104
2297	gene:Solyc12g014380.1	NA	12	+	5271629	5271844	5271629	5271701	5271775	5271844	2297	13,6,5	435,278,200	5,9,9	205,270,323	223	149	0.1841097548456418	0.51402963114	0.02,0.014,0.016	0.016,0.022,0.018	-0.002
3157	gene:Solyc10g007760.2	NA	10	+	1996324	1996566	1996324	1996420	1996512	1996566	3157	21,1,5	485,188,238	4,9,9	196,344,468	241	149	0.18420466062316865	0.51402963114	0.026,0.003,0.013	0.012,0.016,0.012	0.001
3270	gene:Solyc02g086790.2	NA	2	-	49401068	49401281	49401068	49401125	49401248	49401281	3270	7,3,10	298,107,133	7,11,2	133,193,149	272	149	0.18422649604386301	0.51402963114	0.013,0.015,0.04	0.028,0.03,0.007	0.001
3551	gene:Solyc02g090390.2	NA	2	-	51945800	51946021	51945800	51945875	51945956	51946021	3551	12,6,6	10,2,2	6,16,13	1,5,8	230	149	0.1848149324315104	0.515294811608	0.437,0.66,0.66	0.795,0.675,0.513	-0.075
1935	gene:Solyc08g067820.2	NA	8	+	56860210	56860455	56860210	56860250	56860325	56860455	1935	0,0,0	5,1,1	2,0,2	0,5,9	224	149	0.18517308481627592	0.515884938808	0.0,0.0,0.0	1.0,0.0,0.129	-0.376
2531	gene:Solyc06g066610.2	NA	6	-	41854219	41854441	41854219	41854298	41854386	41854441	2531	12,6,1	2,0,0	4,9,5	0,0,0	237	149	0.18529689575728195	0.515884938808	0.79,1.0,1.0	1.0,1.0,1.0	-0.07
2724	gene:Solyc08g006030.2	NA	8	-	790836	791079	790836	790898	791005	791079	2724	5,2,4	363,104,133	5,3,4	82,117,122	256	149	0.18754697136624982	0.521768797161	0.008,0.011,0.017	0.034,0.015,0.019	-0.011
279	gene:Solyc01g073960.2	NA	1	-	81308416	81308627	81308416	81308477	81308558	81308627	279	9,15,10	332,185,209	8,16,30	201,312,332	230	149	0.1878168404381661	0.522139024	0.017,0.05,0.03	0.025,0.032,0.055	-0.005
1383	gene:Solyc07g064680.2	NA	7	+	66722740	66722938	66722740	66722785	66722886	66722938	1383	29,11,16	1210,633,638	12,12,12	763,1051,1349	250	149	0.18829735962623298	0.523093902251	0.014,0.01,0.015	0.009,0.007,0.005	0.006
1428	gene:Solyc09g014770.2	NA	9	+	6874917	6875152	6874917	6875007	6875090	6875152	1428	7,2,4	0,3,2	0,5,0	0,2,2	232	149	0.18910307370271523	0.524950132599	1.0,0.3,0.562	NA,0.616,0.0	0.313
501	gene:Solyc03g118660.2	NA	3	-	67525520	67525748	67525520	67525546	67525616	67525748	501	0,14,2	162,63,72	4,4,1	59,106,99	219	149	0.19008911049195823	0.527303876997	0.0,0.131,0.019	0.044,0.025,0.007	0.025
1430	gene:Solyc09g097880.2	NA	9	+	71875980	71876198	71875980	71876001	71876125	71876198	1430	3,0,4	0,0,0	6,6,0	1,0,0	273	149	0.19046468476513115	0.527962020151	1.0,NA,1.0	0.766,1.0,NA	0.117
2	gene:Solyc01g110460.2	NA	1	-	97159870	97161306	97159870	97159962	97161143	97161306	2	42,22,11	3,2,0	13,30,20	0,1,4	1330	149	0.19071871228655263	0.528282528881	0.611,0.552,1.0	1.0,0.771,0.359	0.011
596	gene:Solyc03g111790.2	NA	3	+	62420361	62420553	62420361	62420435	62420512	62420553	596	17,7,5	39,24,7	4,6,18	13,20,20	226	149	0.19100171363297386	0.528682770803	0.223,0.161,0.32	0.169,0.165,0.372	-0.001
2388	gene:Solyc03g120940.2	NA	3	-	69183645	69183867	69183645	69183691	69183767	69183867	2388	20,14,12	561,384,227	10,18,27	249,487,585	225	149	0.19170562839338823	0.530246654766	0.023,0.024,0.034	0.026,0.024,0.03	0.0
350	gene:Solyc01g005550.2	NA	1	+	383792	383981	383792	383814	383927	383981	350	19,5,8	4,0,0	5,9,7	0,0,0	262	149	0.19351069742681767	0.534464784427	0.73,1.0,1.0	1.0,1.0,1.0	-0.09
416	gene:Solyc01g091500.2	NA	1	-	85126822	85127069	85126822	85126882	85126974	85127069	416	3,1,0	31,54,17	0,0,2	24,44,33	241	149	0.19339040035659552	0.534464784427	0.056,0.011,0.0	0.0,0.0,0.036	0.01
2268	gene:Solyc03g119650.2	NA	3	+	68210896	68211136	68210896	68210980	68211072	68211136	2268	7,9,1	253,209,111	1,5,5	175,273,283	241	149	0.19393726026640162	0.535255619983	0.017,0.026,0.006	0.004,0.011,0.011	0.008
3950	gene:Solyc01g109010.2	NA	1	-	96101419	96101644	96101419	96101485	96101554	96101644	3950	3,12,0	27,22,11	3,3,5	8,16,16	218	149	0.1954177974173257	0.538952119033	0.071,0.272,0.0	0.204,0.114,0.176	-0.05
355	gene:Solyc10g078740.1	NA	10	-	60468595	60468776	60468595	60468646	60468724	60468776	355	18,7,0	576,211,230	3,0,1	143,224,260	227	149	0.19730181790686258	0.54375526278	0.02,0.021,0.0	0.014,0.0,0.003	0.008
275	gene:Solyc07g065030.2	NA	7	+	66968036	66968269	66968036	66968105	66968224	66968269	275	36,10,11	1248,468,623	10,17,19	703,941,1134	268	149	0.197989306769919	0.54525626547	0.016,0.012,0.01	0.008,0.01,0.009	0.004
2878	gene:Solyc04g074530.2	NA	4	+	60519784	60520031	60519784	60519903	60519984	60520031	2878	4,2,2	76,59,43	3,3,6	41,66,100	230	149	0.19814865377322732	0.545301666512	0.033,0.021,0.029	0.045,0.029,0.037	-0.009
1193	gene:Solyc01g087030.2	NA	1	-	81947896	81948137	81947896	81947929	81948048	81948137	1193	9,3,3	227,95,80	10,6,12	174,274,307	268	149	0.19914121285714462	0.547638335357	0.022,0.017,0.02	0.031,0.012,0.021	-0.002
2071	gene:Solyc03g082380.2	NA	3	-	52323593	52323835	52323593	52323655	52323737	52323835	2071	149,125,52	0,2,0	97,174,136	2,4,0	231	149	0.19988039536863822	0.549275355739	1.0,0.976,1.0	0.969,0.966,1.0	0.014
133	gene:Solyc04g008810.2	NA	4	+	2432008	2432200	2432008	2432011	2432108	2432200	133	128,38,105	3282,1688,3598	62,87,91	2474,3198,2965	246	149	0.20140225512941518	0.553059286208	0.023,0.013,0.017	0.015,0.016,0.018	0.001
296	gene:Solyc07g005880.2	NA	7	-	717781	718009	717781	717843	717938	718009	296	8,1,0	79,84,37	0,0,1	46,93,82	244	149	0.20249100923211694	0.55564930427	0.058,0.007,0.0	0.0,0.0,0.007	0.019
1785	gene:Solyc06g043150.2	NA	6	+	29687273	29687499	29687273	29687362	29687436	29687499	1785	30,5,13	130,38,76	15,7,6	34,44,59	223	149	0.20307936615847383	0.556863463094	0.134,0.081,0.103	0.228,0.096,0.064	-0.023
2675	gene:Solyc09g009680.2	NA	9	+	3079065	3079235	3079065	3079103	3079199	3079235	2675	9,2,1	156,90,87	5,4,11	101,133,146	245	149	0.20384814114040964	0.558570247475	0.034,0.013,0.007	0.029,0.018,0.044	-0.012
1397	gene:Solyc08g083280.2	NA	8	+	65783904	65784153	65783904	65784015	65784103	65784153	1397	37,35,20	703,672,662	40,41,51	819,973,1354	237	149	0.20619977576661294	0.564608711694	0.032,0.032,0.019	0.03,0.026,0.023	0.001
423	gene:Solyc04g039730.2	NA	4	-	12728924	12729173	12728924	12728996	12729085	12729173	423	10,3,4	56,23,18	8,10,3	16,38,22	238	149	0.20791148418935118	0.568887552079	0.101,0.075,0.122	0.238,0.141,0.079	-0.053
1730	gene:Solyc02g086370.2	NA	2	+	49034004	49034200	49034004	49034029	49034140	49034200	1730	10,5,0	66,18,39	6,11,7	43,48,44	260	149	0.2096792015946783	0.57331340436	0.08,0.137,0.0	0.074,0.116,0.084	-0.019
2103	gene:Solyc10g081650.1	CRTISO	10	-	62685073	62685278	62685073	62685125	62685212	62685278	2103	8,2,7	95,52,38	9,3,4	54,116,119	236	149	0.21044930162689232	0.573868842288	0.05,0.024,0.104	0.095,0.016,0.021	0.015
3233	gene:Solyc05g041530.2	NA	5	+	52105138	52105372	52105138	52105215	52105319	52105372	3233	11,2,4	140,43,47	9,3,4	81,80,107	253	149	0.21034721780765894	0.573868842288	0.044,0.027,0.048	0.061,0.022,0.022	0.005
3469	gene:Solyc02g079100.2	NA	2	+	43720665	43720888	43720665	43720707	43720792	43720888	3469	29,4,3	216,94,57	3,17,9	70,121,88	234	149	0.2102765648046417	0.573868842288	0.079,0.026,0.032	0.027,0.082,0.061	-0.011
3829	gene:Solyc10g054080.1	NA	10	-	54565453	54565701	54565453	54565519	54565622	54565701	3829	0,4,7	66,57,29	3,4,7	36,60,60	252	149	0.21048372522991016	0.573868842288	0.0,0.04,0.125	0.047,0.038,0.065	0.005
1812	gene:Solyc03g033640.2	NA	3	+	5235265	5235465	5235265	5235302	5235438	5235465	1812	47,22,32	9,2,2	26,27,43	6,9,3	285	149	0.21106176976288812	0.575034100774	0.732,0.852,0.893	0.694,0.611,0.882	0.097
1250	gene:Solyc11g018670.1	NA	11	-	8894848	8895036	8894848	8894893	8894984	8895036	1250	1,1,2	2,4,3	1,1,3	4,13,9	240	149	0.21324681357161343	0.580204309225	0.237,0.134,0.293	0.134,0.046,0.171	0.104
52	gene:Solyc05g008540.2	NA	5	+	2870551	2870771	2870551	2870629	2870706	2870771	52	5,5,2	56,26,22	2,2,4	8,28,24	226	149	0.21326346498366522	0.580204309225	0.056,0.113,0.057	0.142,0.045,0.099	-0.02
2084	gene:Solyc07g049500.2	NA	7	-	59779125	59779338	59779125	59779223	59779302	59779338	2084	1,4,1	49,28,21	2,1,2	13,36,40	228	149	0.21499287133763065	0.584492727846	0.013,0.085,0.03	0.091,0.018,0.032	-0.004
2189	gene:Solyc03g097830.2	NA	3	+	60164542	60164766	60164542	60164650	60164722	60164766	2189	4,1,1	62,30,18	0,2,2	10,24,16	221	149	0.215197955102961	0.58463387518	0.042,0.022,0.036	0.0,0.053,0.078	-0.01
2612	gene:Solyc02g086800.2	NA	2	+	49419859	49420103	49419859	49419968	49420055	49420103	2612	1,0,0	15,10,9	1,1,2	10,17,23	236	149	0.21540201452144198	0.584772040845	0.04,0.0,0.0	0.059,0.036,0.052	-0.036
407	gene:Solyc01g044360.2	NA	1	+	43301619	43301846	43301619	43301708	43301821	43301846	407	21,24,20	505,377,374	11,23,24	335,482,441	262	149	0.21562346024453793	0.584957176797	0.023,0.035,0.03	0.018,0.026,0.03	0.005
1285	gene:Solyc04g079070.2	NA	4	-	63652549	63652793	63652549	63652601	63652721	63652793	1285	101,38,21	522,269,266	20,49,31	200,280,347	269	149	0.21605795857814053	0.585719622083	0.097,0.073,0.042	0.052,0.088,0.047	0.008
638	gene:Solyc06g067920.2	NA	6	-	42103832	42104039	42103832	42103918	42104012	42104039	638	11,6,4	320,166,296	4,9,5	268,328,422	243	149	0.217588832081612	0.589451080238	0.021,0.022,0.008	0.009,0.017,0.007	0.006
1959	gene:Solyc02g090530.2	NA	2	+	52063778	52064004	52063778	52063840	52063961	52064004	1959	112,66,58	103,112,68	51,71,90	80,105,119	270	149	0.2182136922357395	0.590724583875	0.375,0.245,0.32	0.26,0.272,0.294	0.038
568	gene:Solyc01g087470.2	NA	1	+	82433743	82433944	82433743	82433748	82433831	82433944	568	17,16,9	422,350,257	10,26,9	257,371,394	232	149	0.21838732630896399	0.590775637506	0.025,0.029,0.022	0.024,0.043,0.014	-0.002
995	gene:Solyc08g076450.2	NA	8	-	60458633	60458855	60458633	60458722	60458838	60458855	995	2,2,2	115,94,71	1,6,6	81,136,137	265	149	0.21895610152735848	0.591894787202	0.01,0.012,0.016	0.007,0.024,0.024	-0.006
1224	gene:Solyc12g089280.1	NA	12	+	64407264	64407502	64407264	64407336	64407426	64407502	1224	1,4,0	131,58,56	0,4,3	72,85,99	239	149	0.2197277957778056	0.593560507066	0.005,0.041,0.0	0.0,0.029,0.019	-0.001
1408	gene:Solyc04g025440.2	NA	4	-	23033078	23033213	23033078	23033111	23033192	23033213	1408	13,17,4	89,49,28	6,11,8	29,49,75	230	149	0.22103302722366552	0.596349636838	0.086,0.184,0.085	0.118,0.127,0.065	0.015
2584	gene:Solyc12g005410.1	NA	12	-	248445	248630	248445	248497	248596	248630	2584	7,4,0	182,92,79	2,10,2	97,87,109	248	149	0.22107276293588699	0.596349636838	0.023,0.025,0.0	0.012,0.065,0.011	-0.013
3814	gene:Solyc07g045310.2	NA	7	+	58410177	58410411	58410177	58410249	58410338	58410411	3814	2,1,0	23,4,1	0,0,0	18,14,10	238	149	0.2220681377419098	0.598611639662	0.052,0.135,0.0	0.0,0.0,0.0	0.062
1047	gene:Solyc11g011990.1	NA	11	-	4938299	4938521	4938299	4938347	4938432	4938521	1047	6,1,2	92,21,18	0,0,5	24,22,48	234	149	0.2230595967451601	0.600859901748	0.04,0.029,0.066	0.0,0.0,0.062	0.024
1228	gene:Solyc04g077920.2	NA	4	+	62781846	62782046	62781846	62781924	62781999	62782046	1228	21,6,3	315,79,45	0,4,9	53,71,73	224	149	0.22330997290008767	0.601110131565	0.042,0.048,0.042	0.0,0.036,0.076	0.007
3376	gene:Solyc12g095850.1	NA	12	+	64969106	64969353	64969106	64969190	64969287	64969353	3376	10,0,6	40,5,8	7,10,0	7,23,17	246	149	0.22372764841046555	0.601810030996	0.132,0.0,0.312	0.377,0.208,0.0	-0.047
2303	gene:Solyc03g032030.2	NA	3	-	4539275	4539625	4539275	4539413	4539534	4539625	2303	62,18,15	0,0,0	30,22,29	2,0,1	270	149	0.2259373139419613	0.607070768003	1.0,1.0,1.0	0.892,1.0,0.941	0.056
2345	gene:Solyc02g093930.2	NA	2	-	54618126	54618299	54618126	54618164	54618261	54618299	2345	1,0,0	13,6,2	0,2,1	4,6,0	246	149	0.2260014569905065	0.607070768003	0.045,0.0,0.0	0.0,0.168,1.0	-0.374
2161	gene:Solyc02g069010.2	NA	2	+	38965495	38965709	38965495	38965569	38965656	38965709	2161	6,0,0	85,40,23	2,0,0	28,45,50	236	149	0.22639416369612253	0.607697976672	0.043,0.0,0.0	0.043,0.0,0.0	0.0
2839	gene:Solyc04g079550.2	NA	4	-	63973243	63973465	63973243	63973327	63973410	63973465	2839	22,8,5	813,325,326	8,8,11	236,514,591	232	149	0.22685158519070583	0.608497892251	0.017,0.016,0.01	0.021,0.01,0.012	0.0
25	gene:Solyc06g083380.2	NA	6	+	48799885	48800111	48799885	48799968	48800042	48800111	25	10,2,5	264,112,110	3,4,3	64,170,126	223	149	0.2270913496675928	0.608608861983	0.025,0.012,0.029	0.03,0.015,0.016	0.002
3024	gene:Solyc03g115650.2	NA	3	+	65289349	65289592	65289349	65289427	65289513	65289592	3024	77,25,62	5,3,0	76,87,93	0,7,8	235	149	0.22728481726483418	0.608608861983	0.907,0.841,1.0	1.0,0.887,0.881	-0.007
3411	gene:Solyc08g068310.2	NA	8	+	57406821	57407063	57406821	57406869	57406981	57407063	3411	48,24,17	5,13,2	14,21,26	0,2,7	261	149	0.22737129609331588	0.608608861983	0.846,0.513,0.829	1.0,0.857,0.68	-0.116
3191	gene:Solyc10g080390.1	NA	10	-	61660577	61660784	61660577	61660635	61660710	61660784	3191	2,8,2	138,126,62	3,4,3	78,169,133	224	149	0.2296544919645167	0.614289555591	0.01,0.041,0.021	0.025,0.015,0.015	0.006
2146	gene:Solyc09g008490.2	NA	9	+	1975620	1975869	1975620	1975660	1975763	1975869	2146	5,6,18	0,0,0	11,15,16	0,0,4	252	149	0.23073661082072025	0.616751851192	1.0,1.0,1.0	1.0,1.0,0.703	0.099
119	gene:Solyc02g090910.2	NA	2	-	52390338	52390551	52390338	52390371	52390465	52390551	119	10,4,17	533,274,296	7,5,11	227,406,406	243	149	0.23138864712608057	0.618061907684	0.011,0.009,0.034	0.019,0.007,0.016	0.004
2998	gene:Solyc09g055350.2	NA	9	+	40045972	40046215	40045972	40046039	40046154	40046215	2998	9,0,0	77,64,93	0,1,5	80,83,115	264	149	0.23205752071859712	0.619415074533	0.062,0.0,0.0	0.0,0.007,0.024	0.01
2269	gene:Solyc02g083450.2	NA	2	+	46852634	46852867	46852634	46852716	46852809	46852867	2269	2,3,1	53,21,20	0,1,0	11,39,36	242	149	0.23222454983664467	0.619427747538	0.023,0.081,0.03	0.0,0.016,0.0	0.039
3083	gene:Solyc02g091170.2	NA	2	+	52562446	52562717	52562446	52562538	52562628	52562717	3083	0,0,0	7,3,6	0,4,0	5,4,5	239	149	0.23252902993009014	0.619806778801	0.0,0.0,0.0	0.0,0.384,0.0	-0.128
3417	gene:Solyc12g019000.1	NA	12	-	8937420	8937634	8937420	8937489	8937576	8937634	3417	13,14,8	98,50,71	4,14,16	64,119,111	236	149	0.233996429458976	0.623282882934	0.077,0.15,0.066	0.038,0.069,0.083	0.034
2043	gene:Solyc01g097500.2	NA	1	-	88328900	88329115	88328900	88328949	88329065	88329115	2043	9,6,11	1,0,2	9,14,26	0,0,0	265	149	0.2342098498887874	0.623416315917	0.835,1.0,0.756	1.0,1.0,1.0	-0.136
974	gene:Solyc06g084360.2	NA	6	+	49499973	49500213	49499973	49500075	49500160	49500213	974	29,4,4	246,89,67	3,13,7	54,134,116	234	149	0.23488249339128883	0.624771064303	0.07,0.028,0.037	0.034,0.058,0.037	0.002
829	gene:Solyc02g063130.2	NA	2	-	35176257	35176503	35176257	35176332	35176435	35176503	829	36,18,26	834,539,616	25,44,27	762,915,614	252	149	0.23519563645257874	0.62516834564	0.025,0.019,0.024	0.019,0.028,0.025	-0.001
1115	gene:Solyc06g071910.2	NA	6	-	44300885	44301103	44300885	44300927	44301022	44301103	1115	23,14,14	1132,767,570	14,18,16	524,742,793	244	149	0.236265745525724	0.626268299078	0.012,0.011,0.015	0.016,0.015,0.012	-0.002
1334	gene:Solyc01g101240.2	NA	1	+	91060814	91061060	91060814	91060928	91061031	91061060	1334	183,83,110	4,5,3	131,183,211	2,9,5	252	149	0.23606747605691988	0.626268299078	0.964,0.908,0.956	0.975,0.923,0.961	-0.01
1991	gene:Solyc01g080270.2	NA	1	-	79508200	79508394	79508200	79508236	79508299	79508394	1991	10,8,7	0,0,0	8,12,15	0,0,4	212	149	0.23622012019265298	0.626268299078	1.0,1.0,1.0	1.0,1.0,0.725	0.092
2056	gene:Solyc02g090480.2	NA	2	+	52012680	52012912	52012680	52012765	52012859	52012912	2056	5,1,2	60,45,38	4,6,1	23,42,49	243	149	0.2359465198321252	0.626268299078	0.049,0.013,0.031	0.096,0.081,0.012	-0.032
1875	gene:Solyc08g007910.2	NA	8	+	2419515	2419760	2419515	2419609	2419691	2419760	1875	4,0,1	93,44,36	0,1,6	34,49,41	231	149	0.2377887620667154	0.629804350007	0.027,0.0,0.018	0.0,0.013,0.086	-0.018
2053	gene:Solyc04g049090.2	NA	4	-	39553985	39554215	39553985	39554081	39554174	39554215	2053	34,13,3	496,227,146	11,16,20	136,266,242	242	149	0.23792975444339617	0.629804350007	0.04,0.034,0.012	0.047,0.036,0.048	-0.015
1026	gene:Solyc05g010160.2	NA	5	+	4346731	4346888	4346731	4346745	4346830	4346888	1026	3,0,0	71,45,21	1,2,3	33,51,27	234	149	0.2388437896775552	0.631348161495	0.026,0.0,0.0	0.019,0.024,0.066	-0.028
2980	gene:Solyc10g045540.1	NA	10	+	34562671	34562899	34562671	34562766	34562853	34562899	2980	3,1,2	108,51,73	3,0,1	69,82,137	236	149	0.23878146427131056	0.631348161495	0.017,0.012,0.017	0.027,0.0,0.005	0.005
2787	gene:Solyc10g074490.1	NA	10	-	58043723	58043945	58043723	58043814	58043901	58043945	2787	2,0,1	18,2,11	0,0,0	1,7,6	236	149	0.23912205181881108	0.631646278057	0.066,0.0,0.054	0.0,0.0,0.0	0.04
3155	gene:Solyc01g102370.2	NA	1	+	91205775	91205999	91205775	91205851	91205942	91205999	3155	6,2,1	148,66,56	0,0,2	44,82,67	240	149	0.23948122930826796	0.632157574184	0.025,0.018,0.011	0.0,0.0,0.018	0.012
1550	gene:Solyc08g048500.2	NA	8	-	12404366	12404592	12404366	12404466	12404540	12404592	1550	0,0,2	0,0,2	0,0,4	0,1,1	223	149	0.24122730847342075	0.636326631958	NA,NA,0.401	NA,0.0,0.728	0.037
3293	gene:Solyc02g094320.2	NA	2	+	54884222	54884447	54884222	54884306	54884401	54884447	3293	30,8,8	0,4,0	3,7,7	0,0,0	244	149	0.24150036879590162	0.636606980452	1.0,0.55,1.0	1.0,1.0,1.0	-0.15
2900	gene:Solyc11g045120.1	NA	11	+	31735646	31735878	31735646	31735759	31735874	31735878	2900	12,5,2	99,44,50	6,9,3	32,64,67	264	149	0.24198350030531673	0.63744031792	0.064,0.06,0.022	0.096,0.074,0.025	-0.016
2253	gene:Solyc08g067430.2	NA	8	+	56478141	56478349	56478141	56478184	56478273	56478349	2253	8,4,0	3,4,1	3,6,1	2,2,9	238	149	0.24344272183171373	0.64084197878	0.625,0.385,0.0	0.484,0.653,0.065	-0.064
168	gene:Solyc08g079260.2	NA	8	+	62868801	62869016	62868801	62868838	62868935	62869016	168	44,6,7	1372,680,677	9,24,21	667,927,924	246	149	0.24372518599655704	0.6411433735	0.019,0.005,0.006	0.008,0.015,0.014	-0.002
1320	gene:Solyc07g019530.2	NA	7	+	11873736	11873980	11873736	11873795	11873908	11873980	1320	10,7,7	0,0,0	1,10,9	4,0,0	262	149	0.2439345007284227	0.641252058733	1.0,1.0,1.0	0.124,1.0,1.0	0.292
1091	gene:Solyc01g094480.2	NA	1	+	85946978	85947210	85946978	85947040	85947132	85947210	1091	33,10,9	601,265,282	14,28,20	308,396,422	241	149	0.24626961849734927	0.646055762065	0.033,0.023,0.019	0.027,0.042,0.028	-0.007
1825	gene:Solyc09g031680.1	NA	9	-	28218509	28218734	28218509	28218516	28218655	28218734	1825	34,8,16	4,0,0	19,23,34	0,0,0	288	149	0.246107227663298	0.646055762065	0.815,1.0,1.0	1.0,1.0,1.0	-0.062
3544	gene:Solyc10g080770.1	NA	10	+	61973299	61973520	61973299	61973377	61973461	61973520	3544	2,2,2	202,125,101	1,7,5	86,169,163	233	149	0.24623553065525858	0.646055762065	0.006,0.01,0.013	0.007,0.026,0.019	-0.008
3487	gene:Solyc01g103740.2	NA	1	-	92272585	92272814	92272585	92272629	92272707	92272814	3487	5,5,5	291,128,77	2,5,3	116,185,161	227	149	0.24670206862000674	0.646745738958	0.011,0.025,0.041	0.011,0.017,0.012	0.012
2193	gene:Solyc12g099080.1	NA	12	-	66355678	66355866	66355678	66355684	66355785	66355866	2193	28,12,6	965,239,338	11,20,26	451,548,554	250	149	0.24707443743436286	0.64683342091	0.017,0.029,0.01	0.014,0.021,0.027	-0.002
475	gene:Solyc10g005510.2	NA	10	-	422712	422898	422712	422751	422848	422898	475	47,39,22	1417,906,679	13,25,33	649,865,867	246	149	0.24697948640685824	0.64683342091	0.02,0.025,0.019	0.012,0.017,0.023	0.004
3440	gene:Solyc05g007890.2	NA	5	+	2340636	2340839	2340636	2340660	2340762	2340839	3440	7,7,1	77,35,23	3,8,10	39,69,38	251	149	0.24726949067441914	0.646900374163	0.051,0.106,0.025	0.044,0.064,0.135	-0.02
2229	gene:Solyc06g074320.2	NA	6	+	45944656	45944873	45944656	45944694	45944813	45944873	2229	37,14,10	608,422,161	7,26,17	224,594,337	268	149	0.24753172925320877	0.647142883945	0.033,0.018,0.033	0.017,0.024,0.027	0.005
336	gene:Solyc08g078430.2	NA	8	-	62243945	62244164	62243945	62244017	62244105	62244164	336	10,0,2	172,154,115	2,2,6	136,261,324	237	149	0.2480047791058173	0.647935826042	0.035,0.0,0.011	0.009,0.005,0.012	0.007
1705	gene:Solyc04g080510.2	NA	4	-	64665515	64665756	64665515	64665589	64665681	64665756	1705	12,0,3	53,41,23	4,5,9	15,21,53	241	149	0.24854578107619352	0.648905093275	0.123,0.0,0.075	0.142,0.128,0.095	-0.056
1307	gene:Solyc01g079510.2	NA	1	+	78561469	78561697	78561469	78561520	78561620	78561697	1307	1,2,5	48,16,45	1,3,2	26,62,66	249	149	0.24965922429838314	0.651366547606	0.012,0.07,0.062	0.022,0.028,0.018	0.025
1434	gene:Solyc02g005180.2	NA	2	+	7139130	7139358	7139130	7139206	7139300	7139358	1434	97,55,41	26,17,17	38,58,57	16,24,12	243	149	0.24987108566495037	0.651473998622	0.696,0.665,0.597	0.593,0.597,0.744	0.008
2598	gene:Solyc02g084320.1	NA	2	+	47449272	47449519	47449272	47449345	47449439	47449519	2598	4,6,1	6,4,0	2,9,2	1,1,4	243	149	0.2506217069226668	0.652985020699	0.29,0.479,1.0	0.551,0.847,0.235	0.045
1555	gene:Solyc02g082810.2	NA	2	+	46459870	46460069	46459870	46459943	46460023	46460069	1555	0,0,0	6,8,7	0,3,0	6,11,17	229	149	0.25417859392257947	0.661800609142	0.0,0.0,0.0	0.0,0.151,0.0	-0.05
1515	gene:Solyc12g042080.1	NA	12	+	40756093	40756262	40756093	40756137	40756230	40756262	1515	50,10,9	0,0,0	23,25,41	0,3,0	242	149	0.2550681693951582	0.663664078106	1.0,1.0,1.0	1.0,0.837,1.0	0.054
3637	gene:Solyc01g060200.1	NA	1	-	69701532	69701724	69701532	69701580	69701682	69701724	3637	3,0,0	0,0,2	1,0,4	0,1,0	251	149	0.2562793549682977	0.666361238361	1.0,NA,0.0	1.0,0.0,1.0	-0.167
955	gene:Solyc09g065950.2	NA	9	-	64228086	64228319	64228086	64228135	64228249	64228319	955	15,6,3	2,0,0	5,8,7	0,0,0	263	149	0.2569162770160084	0.667562579558	0.809,1.0,1.0	1.0,1.0,1.0	-0.064
3268	gene:Solyc02g086790.2	NA	2	-	49400671	49400895	49400671	49400733	49400877	49400895	3268	33,47,29	3,0,0	27,34,39	0,0,0	293	149	0.25766786031016337	0.669060015513	0.848,1.0,1.0	1.0,1.0,1.0	-0.051
149	gene:Solyc05g009710.2	NA	5	-	3910446	3910662	3910446	3910549	3910619	3910662	149	9,9,2	27,8,12	4,5,20	11,28,21	219	149	0.2578830100721458	0.669163459854	0.185,0.434,0.102	0.198,0.108,0.393	0.007
3802	gene:Solyc03g120430.2	NA	3	-	68823556	68823775	68823556	68823619	68823696	68823775	3802	0,0,7	84,33,20	1,0,1	34,40,57	226	149	0.2595234606678827	0.672962669408	0.0,0.0,0.187	0.019,0.0,0.011	0.052
752	gene:Solyc06g062580.2	NA	6	+	39497939	39498144	39497939	39498006	39498130	39498144	752	5,2,0	53,38,29	0,2,0	9,36,36	273	149	0.2598238106279305	0.673284103983	0.049,0.028,0.0	0.0,0.029,0.0	0.016
241	gene:Solyc01g087560.2	NA	1	+	82510762	82510969	82510762	82510812	82510914	82510969	241	39,17,13	3,2,2	9,31,13	0,1,5	251	149	0.2613162617878474	0.676692110749	0.885,0.835,0.794	1.0,0.948,0.607	-0.014
2585	gene:Solyc12g005410.1	NA	12	-	248596	248738	248596	248630	248708	248738	2585	4,6,1	184,90,81	3,0,1	104,86,112	227	149	0.2650231772403022	0.685826079679	0.014,0.042,0.008	0.019,0.0,0.006	0.013
2405	gene:Solyc08g007240.2	NA	8	+	1827044	1827216	1827044	1827074	1827181	1827216	2405	13,2,2	1,0,0	0,4,1	0,1,1	256	149	0.2657145357903439	0.687149311051	0.883,1.0,1.0	NA,0.7,0.368	0.427
2224	gene:Solyc11g033270.1	NA	11	+	26346451	26346681	26346451	26346468	26346607	26346681	2224	2,2,0	50,49,13	0,6,1	13,80,64	288	149	0.26624341263330753	0.688050850387	0.02,0.021,0.0	0.0,0.037,0.008	-0.001
2672	gene:Solyc06g009400.2	NA	6	+	3329497	3329664	3329497	3329543	3329645	3329664	2672	5,3,2	470,112,72	2,4,5	66,147,125	251	149	0.26669866590781877	0.688761033674	0.006,0.016,0.016	0.018,0.016,0.023	-0.006
528	gene:Solyc02g082770.2	NA	2	+	46422238	46422453	46422238	46422267	46422353	46422453	528	11,11,2	8,9,2	2,19,8	8,14,9	235	149	0.2671937195457094	0.689572973297	0.466,0.437,0.388	0.137,0.463,0.36	0.11
2558	gene:Solyc04g063210.2	NA	4	-	55350973	55351145	55350973	55351030	55351116	55351145	2558	11,13,4	3,3,0	3,16,6	0,4,0	235	149	0.26740263704268996	0.689584379704	0.699,0.733,1.0	1.0,0.717,1.0	-0.095
2959	gene:Solyc12g005050.1	NA	12	-	23059	23261	23059	23111	23189	23261	2959	10,0,2	209,101,87	2,1,2	73,117,98	227	149	0.2677401233221421	0.689584379704	0.03,0.0,0.015	0.018,0.006,0.013	0.003
3599	gene:Solyc08g016080.2	NA	8	+	6696045	6696250	6696045	6696098	6696172	6696250	3599	2,2,1	83,26,47	0,1,3	57,82,65	223	149	0.26769365128672207	0.689584379704	0.016,0.049,0.014	0.0,0.008,0.03	0.014
441	gene:Solyc01g098500.2	NA	1	+	89008722	89008963	89008722	89008794	89008870	89008963	441	91,45,32	4,4,1	16,52,39	0,1,4	225	149	0.2683295617190258	0.690636505112	0.938,0.882,0.955	1.0,0.972,0.866	-0.021
3896	gene:Solyc03g120440.1	NA	3	-	68827580	68827821	68827580	68827614	68827734	68827821	3896	4,1,0	37,8,2	0,0,0	7,19,12	269	149	0.26928725373985735	0.692634398602	0.056,0.065,0.0	0.0,0.0,0.0	0.04
2429	gene:Solyc12g099400.1	NA	12	-	66563521	66563721	66563521	66563566	66563671	66563721	2429	7,0,1	173,69,36	1,0,1	44,96,89	254	149	0.27017182449424926	0.694441652589	0.023,0.0,0.016	0.013,0.0,0.007	0.006
3458	gene:Solyc03g113770.2	NA	3	-	63823444	63823636	63823444	63823489	63823565	63823636	3458	6,0,3	2,0,0	2,1,2	2,0,0	225	149	0.27163073099603485	0.697721736347	0.665,NA,1.0	0.398,1.0,1.0	0.033
1316	gene:Solyc03g114280.2	NA	3	+	64297819	64297957	64297819	64297848	64297922	64297957	1316	6,1,0	73,41,17	1,2,1	28,37,63	223	149	0.2719208653921986	0.697997271824	0.052,0.016,0.0	0.023,0.035,0.01	0.0
2248	gene:Solyc08g067430.2	NA	8	+	56478273	56478513	56478273	56478356	56478450	56478513	2248	54,23,2	86,59,25	15,37,30	26,50,72	243	149	0.2726477282111244	0.699392727542	0.278,0.193,0.047	0.261,0.312,0.203	-0.086
2577	gene:Solyc01g086750.2	NA	1	-	81701942	81702113	81701942	81701983	81702067	81702113	2577	10,9,9	224,118,124	7,6,11	122,184,205	233	149	0.2759983513250642	0.707512227675	0.028,0.047,0.044	0.035,0.02,0.033	0.01
2749	gene:Solyc11g008090.1	NA	11	-	2289821	2290010	2289821	2289890	2289976	2290010	2749	4,6,0	87,60,16	0,5,7	33,53,35	235	149	0.27719596180160266	0.709569865025	0.028,0.06,0.0	0.0,0.056,0.113	-0.027
3030	gene:Solyc09g010180.2	SPY	9	+	3571614	3571862	3571614	3571638	3571734	3571862	3030	30,15,4	3,0,0	19,29,18	0,0,1	245	149	0.2773417918400233	0.709569865025	0.859,1.0,1.0	1.0,1.0,0.916	-0.019
3587	gene:Solyc04g008690.2	NA	4	-	2334208	2334456	2334208	2334305	2334400	2334456	3587	5,1,0	234,104,37	4,2,2	45,97,103	244	149	0.2773587211467541	0.709569865025	0.013,0.006,0.0	0.051,0.012,0.012	-0.019
21	gene:Solyc07g063390.2	NA	7	-	65865367	65865583	65865367	65865434	65865517	65865583	21	7,14,0	613,412,60	2,9,2	111,303,131	232	149	0.27785663089006374	0.71036755533	0.007,0.021,0.0	0.011,0.019,0.01	-0.004
3366	gene:Solyc11g066390.1	NA	11	+	52164646	52164881	52164646	52164742	52164819	52164881	3366	25,7,10	4,0,0	5,15,13	0,0,0	226	149	0.2783672069088854	0.711196538669	0.805,1.0,1.0	1.0,1.0,1.0	-0.065
3087	gene:Solyc01g087310.2	NA	1	-	82263135	82263308	82263135	82263183	82263265	82263308	3087	0,3,0	11,15,12	0,0,0	24,8,11	231	149	0.2787719235587728	0.711278363786	0.0,0.114,0.0	0.0,0.0,0.0	0.038
3357	gene:Solyc07g041160.2	NA	7	-	51952188	51952422	51952188	51952246	51952333	51952422	3357	19,6,3	396,254,250	6,10,19	202,417,299	236	149	0.2787611339861782	0.711278363786	0.029,0.015,0.008	0.018,0.015,0.039	-0.007
622	gene:Solyc01g107750.2	NA	1	-	95191200	95191420	95191200	95191247	95191374	95191420	622	17,3,6	2,0,0	8,5,4	0,0,0	276	149	0.2794582573920332	0.712553218748	0.821,1.0,1.0	1.0,1.0,1.0	-0.06
3598	gene:Solyc08g016080.2	NA	8	+	6695329	6695518	6695329	6695373	6695452	6695518	3598	4,1,2	86,56,44	6,3,2	67,88,90	228	149	0.28012336225077966	0.713772278846	0.029,0.012,0.029	0.055,0.022,0.014	-0.007
1629	gene:Solyc07g040720.2	NA	7	+	49455136	49455369	49455136	49455182	49455273	49455369	1629	21,13,0	159,64,25	4,9,10	26,78,80	240	149	0.28044375136868155	0.71411194061	0.076,0.112,0.0	0.087,0.067,0.072	-0.013
3570	gene:Solyc01g095970.2	NA	1	-	87087690	87087913	87087690	87087724	87087822	87087913	3570	26,30,7	4,1,4	11,23,24	0,7,5	247	149	0.2829820825418815	0.720095072708	0.797,0.948,0.514	1.0,0.665,0.743	-0.05
2244	gene:Solyc12g100330.1	NA	12	+	67095058	67095279	67095058	67095163	67095236	67095279	2244	13,7,7	453,256,322	7,11,5	264,352,414	222	149	0.2835008801198077	0.720934616534	0.019,0.018,0.014	0.017,0.021,0.008	0.002
762	gene:Solyc03g097900.2	NA	3	-	60284764	60285005	60284764	60284862	60284953	60285005	762	10,5,9	1,1,2	4,7,5	2,0,4	240	149	0.2841341576499469	0.722063967876	0.861,0.756,0.736	0.554,1.0,0.437	0.121
2967	gene:Solyc03g120720.2	NA	3	+	69016626	69016849	69016626	69016707	69016789	69016849	2967	10,4,3	215,132,71	2,5,2	57,114,121	231	149	0.284776442652509	0.723214691686	0.029,0.019,0.027	0.022,0.028,0.011	0.005
2236	gene:Solyc03g007040.2	NA	3	+	1577511	1577751	1577511	1577596	1577694	1577751	2236	1,2,2	35,18,10	2,2,0	13,22,32	247	149	0.28510706651647844	0.723572920807	0.017,0.063,0.108	0.085,0.052,0.0	0.017
2419	gene:Solyc03g006070.2	NA	3	-	753969	754152	753969	754014	754096	754152	2419	141,65,62	0,0,0	72,100,59	6,0,0	231	149	0.2857556724087305	0.723809716253	1.0,1.0,1.0	0.886,1.0,1.0	0.038
3353	gene:Solyc09g065330.2	NA	9	+	63396566	63396798	63396566	63396631	63396723	63396798	3353	91,37,46	3437,1555,1823	24,36,67	1354,2130,2294	241	149	0.2857692539673513	0.723809716253	0.016,0.014,0.015	0.011,0.01,0.018	0.002
3961	gene:Solyc01g100380.2	NA	1	-	90428365	90428586	90428365	90428475	90428580	90428586	3961	216,87,86	12,7,2	52,53,90	3,6,5	254	149	0.28554051025413774	0.723809716253	0.913,0.879,0.962	0.91,0.838,0.913	0.031
556	gene:Solyc10g055720.1	NA	10	-	57248735	57248945	57248735	57248789	57248871	57248945	556	81,21,8	867,356,212	10,30,24	216,358,385	231	149	0.28607413351006516	0.724101437406	0.057,0.037,0.024	0.029,0.051,0.039	-0.0
1830	gene:Solyc09g031680.1	NA	9	-	28218270	28218516	28218270	28218369	28218444	28218516	1830	4,1,0	61,17,26	2,2,2	30,35,60	224	149	0.2868819498526076	0.724580828943	0.042,0.038,0.0	0.042,0.037,0.022	-0.007
2100	gene:Solyc02g090860.2	NA	2	-	52333102	52333326	52333102	52333141	52333319	52333326	2100	72,57,23	0,0,0	28,62,47	1,1,1	327	149	0.28702284866713723	0.724580828943	1.0,1.0,1.0	0.927,0.966,0.955	0.051
2992	gene:Solyc02g083310.2	NA	2	-	46764248	46764481	46764248	46764295	46764411	46764481	2992	35,24,20	0,0,0	14,24,28	0,3,0	265	149	0.28656237351505476	0.724580828943	1.0,1.0,1.0	1.0,0.818,1.0	0.061
3319	gene:Solyc08g082340.2	NA	8	+	65162487	65162731	65162487	65162557	65162642	65162731	3319	5,9,6	277,126,95	6,5,8	96,128,131	234	149	0.2868045130534631	0.724580828943	0.011,0.044,0.039	0.038,0.024,0.037	-0.002
1882	gene:Solyc04g076120.2	NA	4	+	61074191	61074423	61074191	61074275	61074385	61074423	1882	3,3,6	74,30,32	3,7,1	12,42,39	259	149	0.2877111942959827	0.724883457447	0.023,0.054,0.097	0.126,0.087,0.015	-0.018
2777	gene:Solyc02g069680.2	NA	2	+	39522514	39522732	39522514	39522612	39522696	39522732	2777	29,7,6	372,171,190	3,13,11	128,168,230	233	149	0.2877124542920467	0.724883457447	0.047,0.026,0.02	0.015,0.047,0.03	0.0
3328	gene:Solyc01g100360.2	NA	1	-	90419145	90419361	90419145	90419224	90419298	90419361	3328	17,9,11	391,137,161	5,7,9	108,201,194	223	149	0.2877022251751891	0.724883457447	0.028,0.042,0.044	0.03,0.023,0.03	0.01
3966	gene:Solyc02g071880.2	NA	2	-	41250912	41251099	41250912	41250949	41251036	41251099	3966	0,4,2	32,33,14	2,2,0	22,33,30	236	149	0.2880021897548305	0.725134800986	0.0,0.071,0.083	0.054,0.037,0.0	0.021
2101	gene:Solyc09g082490.2	NA	9	-	68201437	68201641	68201437	68201540	68201622	68201641	2101	2,0,1	70,41,11	2,3,1	23,40,42	231	149	0.2891772087107144	0.727507278976	0.018,0.0,0.055	0.053,0.046,0.015	-0.014
3477	gene:Solyc07g066660.2	NA	7	+	68029674	68029887	68029674	68029744	68029854	68029887	3477	12,3,2	13,10,5	8,9,13	3,14,30	259	149	0.2895162579943178	0.727507278976	0.347,0.147,0.187	0.605,0.27,0.2	-0.131
3889	gene:Solyc09g082200.2	NA	9	-	68012909	68013158	68012909	68013014	68013093	68013158	3889	1,0,2	60,14,23	0,2,2	25,30,21	228	149	0.28943737892350196	0.727507278976	0.011,0.0,0.054	0.0,0.042,0.059	-0.012
3260	gene:Solyc12g027870.1	NA	12	-	27698933	27699134	27698933	27699022	27699100	27699134	3260	8,2,5	100,42,51	3,8,8	57,64,81	227	149	0.2906241464321616	0.729810767718	0.05,0.03,0.06	0.033,0.076,0.061	-0.01
1827	gene:Solyc09g031680.1	NA	9	-	28218926	28219160	28218926	28219017	28219088	28219160	1827	6,5,0	60,60,46	3,3,6	69,76,159	220	149	0.2909417796459431	0.730128055824	0.063,0.053,0.0	0.029,0.026,0.025	0.012
4044	gene:Solyc02g094640.2	NA	2	+	55237461	55237674	55237461	55237520	55237605	55237674	4044	1,1,1	105,57,44	5,2,1	61,65,55	234	149	0.29117285421856665	0.730227847932	0.006,0.011,0.014	0.05,0.019,0.011	-0.016
1400	gene:Solyc03g112910.2	NA	3	+	63201211	63201460	63201211	63201308	63201396	63201460	1400	12,13,3	198,98,60	9,11,8	40,139,106	237	149	0.29138193127174733	0.73027237798	0.037,0.077,0.03	0.124,0.047,0.045	-0.024
533	gene:Solyc11g012790.1	NA	11	-	5558659	5558907	5558659	5558740	5558853	5558907	533	12,8,2	245,96,66	9,8,6	42,128,132	262	149	0.29207492127241774	0.731528854657	0.027,0.045,0.017	0.109,0.034,0.025	-0.026
522	gene:Solyc01g005080.2	NA	1	-	68503	68736	68503	68565	68656	68736	522	33,12,3	1,0,0	2,12,11	0,2,0	240	149	0.2923035293605455	0.731621358406	0.953,1.0,1.0	1.0,0.788,1.0	0.055
978	gene:Solyc12g014320.1	NA	12	-	5135179	5135403	5135179	5135302	5135383	5135403	978	9,6,3	68,18,17	4,6,7	28,24,14	230	149	0.2929585125428773	0.732780237468	0.079,0.178,0.103	0.085,0.139,0.245	-0.036
2067	gene:Solyc04g071350.2	NA	4	+	58297076	58297323	58297076	58297133	58297283	58297323	2067	7,6,2	309,134,119	3,7,4	120,153,196	299	149	0.2932722119521134	0.733084500996	0.011,0.022,0.008	0.012,0.022,0.01	-0.001
2658	gene:Solyc02g063270.2	NA	2	-	35331096	35331336	35331096	35331184	35331279	35331336	2658	2,1,0	60,26,21	2,4,0	32,52,47	244	149	0.2940385080997514	0.734518969514	0.02,0.023,0.0	0.037,0.045,0.0	-0.013
286	gene:Solyc01g103170.2	NA	1	-	91829667	91829905	91829667	91829760	91829834	91829905	286	22,11,11	185,97,122	6,20,22	130,115,148	223	149	0.2952710024119295	0.737115380122	0.074,0.07,0.057	0.03,0.104,0.09	-0.008
2500	gene:Solyc11g032200.1	NA	11	+	25814493	25814700	25814493	25814534	25814624	25814700	2500	6,4,1	194,64,43	2,6,4	65,113,93	239	149	0.2961545520389688	0.738837859564	0.019,0.038,0.014	0.019,0.032,0.026	-0.002
1328	gene:Solyc07g019530.2	NA	7	+	11873560	11873795	11873560	11873646	11873750	11873795	1328	42,62,44	2,0,2	19,35,32	0,1,4	253	149	0.2966643040111503	0.739626158335	0.925,1.0,0.928	1.0,0.954,0.825	0.025
1783	gene:Solyc06g043150.2	NA	6	+	29687459	29687656	29687459	29687499	29687587	29687656	1783	15,6,8	153,51,83	13,8,2	53,41,81	237	149	0.2983590152729504	0.742880861903	0.058,0.069,0.057	0.134,0.109,0.015	-0.025
413	gene:Solyc05g055600.2	NA	5	+	65168515	65168730	65168515	65168583	65168667	65168730	413	8,1,2	259,157,120	2,4,9	104,173,234	233	149	0.29826797315528375	0.742880861903	0.019,0.004,0.011	0.012,0.015,0.024	-0.006
3210	gene:Solyc01g008770.2	NA	1	+	2802971	2803190	2802971	2803040	2803111	2803190	3210	1,1,6	78,63,56	1,0,0	52,81,83	220	149	0.29897943420048606	0.743940352245	0.009,0.011,0.068	0.013,0.0,0.0	0.025
3264	gene:Solyc07g018340.2	NA	7	+	10347621	10347833	10347621	10347675	10347787	10347833	3264	3,0,0	16,10,8	0,0,2	5,25,29	261	149	0.30088291049635574	0.747701868076	0.097,0.0,0.0	0.0,0.0,0.038	0.02
3665	gene:Solyc03g121820.2	NA	3	+	69862043	69862222	69862043	69862051	69862126	69862222	3665	28,20,3	286,135,93	5,23,12	58,172,155	224	149	0.30078438703374377	0.747701868076	0.061,0.09,0.021	0.054,0.082,0.049	-0.004
3659	gene:Solyc08g075850.2	NA	8	-	59929096	59929336	59929096	59929158	59929232	59929336	3659	10,3,3	734,279,222	7,8,4	165,331,290	223	149	0.30349077420627063	0.753691792547	0.009,0.007,0.009	0.028,0.016,0.009	-0.009
701	gene:Solyc06g068840.2	NA	6	-	42658197	42658442	42658197	42658300	42658385	42658442	701	10,3,2	116,55,34	2,3,3	26,63,47	234	149	0.30383131035585237	0.754046886624	0.052,0.034,0.036	0.047,0.029,0.039	0.002
552	gene:Solyc12g095770.1	NA	12	+	64901569	64901777	64901569	64901659	64901743	64901777	552	13,7,4	412,208,166	12,7,13	164,313,330	233	149	0.30480058151512945	0.755960896454	0.02,0.021,0.015	0.045,0.014,0.025	-0.009
204	gene:Solyc03g063340.2	NA	3	+	34370096	34370317	34370096	34370131	34370230	34370317	204	5,1,0	196,70,27	1,7,0	47,82,64	248	149	0.30540678439652585	0.756972529897	0.015,0.009,0.0	0.013,0.049,0.0	-0.013
1403	gene:Solyc08g022070.2	NA	8	+	33077510	33077730	33077510	33077584	33077666	33077730	1403	10,5,3	257,202,201	3,6,4	179,224,284	231	149	0.30584037846399215	0.757064023734	0.024,0.016,0.01	0.011,0.017,0.009	0.004
647	gene:Solyc04g077540.2	NA	4	-	62503360	62503600	62503360	62503417	62503539	62503600	647	4,0,2	47,22,29	0,1,2	12,26,41	271	149	0.3058029247373859	0.757064023734	0.045,0.0,0.037	0.0,0.021,0.026	0.012
2786	gene:Solyc06g082650.2	NA	6	+	48409942	48410188	48409942	48410024	48410122	48410188	2786	47,10,12	1124,242,399	9,14,12	278,400,400	247	149	0.30611549126983995	0.757253940491	0.025,0.024,0.018	0.019,0.021,0.018	0.003
2022	gene:Solyc07g063650.2	NA	7	-	66063614	66063860	66063614	66063737	66063805	66063860	2022	6,0,0	177,92,34	2,4,1	38,109,45	217	149	0.30658538395782353	0.757925136378	0.023,0.0,0.0	0.035,0.025,0.015	-0.017
161	gene:Solyc01g103430.2	NA	1	+	92048294	92048464	92048294	92048326	92048413	92048464	161	12,6,2	438,171,143	5,5,7	209,320,392	236	149	0.3082763108790143	0.761612089725	0.017,0.022,0.009	0.015,0.01,0.011	0.004
3996	gene:Solyc02g094500.2	NA	2	-	55018738	55018969	55018738	55018825	55018905	55018969	3996	18,8,9	2,2,0	9,16,20	1,0,4	229	149	0.3089808188104678	0.762858852134	0.854,0.722,1.0	0.854,1.0,0.765	-0.014
954	gene:Solyc09g065950.2	NA	9	-	64228086	64228328	64228086	64228173	64228249	64228328	954	13,5,3	1,2,0	5,8,2	0,0,0	225	149	0.30932966808803974	0.763226466123	0.896,0.623,1.0	1.0,1.0,1.0	-0.16
1653	gene:Solyc06g072580.2	NA	6	-	44768056	44768305	44768056	44768098	44768175	44768305	1653	30,9,0	0,2,0	7,20,19	0,0,0	226	149	0.30981408231620466	0.763927876099	1.0,0.748,NA	1.0,1.0,1.0	-0.126
696	gene:Solyc04g054180.2	NA	4	-	51887306	51887507	51887306	51887370	51887462	51887507	696	4,4,1	269,124,82	3,2,2	63,119,87	241	149	0.31181267848582833	0.768359582815	0.009,0.02,0.007	0.029,0.01,0.014	-0.006
3531	gene:Solyc02g062520.2	NA	2	-	34213924	34214050	34213924	34213937	34214032	34214050	3531	10,10,3	33,27,25	6,7,13	13,26,36	244	149	0.31219634698697407	0.76880868158	0.156,0.184,0.068	0.22,0.141,0.181	-0.045
3434	gene:Solyc01g008330.2	NA	1	+	2460430	2460654	2460430	2460504	2460591	2460654	3434	16,12,12	410,176,366	15,11,11	180,257,249	236	149	0.3147362168517863	0.7745635975	0.024,0.041,0.02	0.05,0.026,0.027	-0.006
3799	gene:Solyc11g018740.1	NA	11	+	9347679	9347831	9347679	9347709	9347793	9347831	3799	1,1,0	0,0,0	0,3,0	2,0,0	233	149	0.31532822204620325	0.775021135577	1.0,1.0,NA	0.0,1.0,NA	0.5
846	gene:Solyc04g024710.2	NA	4	-	29415455	29415681	29415455	29415521	29415606	29415681	846	13,8,7	0,0,0	0,10,16	0,2,0	234	149	0.31531441917372616	0.775021135577	1.0,1.0,1.0	NA,0.761,1.0	0.119
3145	gene:Solyc05g006170.2	NA	5	-	851485	851732	851485	851581	851658	851732	3145	7,1,4	144,62,77	4,3,1	63,102,117	226	149	0.31670181807887987	0.777896293183	0.031,0.011,0.033	0.04,0.019,0.006	0.003
2284	gene:Solyc06g009060.2	NA	6	-	2987996	2988202	2987996	2988054	2988163	2988202	2284	27,10,15	0,0,0	19,9,31	4,0,0	258	149	0.3176158224236817	0.779138556678	1.0,1.0,1.0	0.733,1.0,1.0	0.089
3261	gene:Solyc12g027870.1	NA	12	-	27698933	27699134	27698933	27699022	27699107	27699134	3261	19,4,7	0,0,0	5,8,11	2,1,0	234	149	0.3174438952827268	0.779138556678	1.0,1.0,1.0	0.614,0.836,1.0	0.183
2982	gene:Solyc06g074510.2	NA	6	-	46101690	46101924	46101690	46101789	46101875	46101924	2982	4,6,1	11,4,0	2,4,1	3,5,7	235	149	0.31793269473180463	0.779414961973	0.187,0.487,1.0	0.297,0.337,0.083	0.319
331	gene:Solyc01g081540.2	NA	1	-	80737215	80737425	80737215	80737317	80737413	80737425	331	7,2,1	80,58,41	5,8,2	38,94,92	245	149	0.3191809894480777	0.781972937563	0.051,0.021,0.015	0.074,0.049,0.013	-0.016
519	gene:Solyc12g044740.1	NA	12	-	37888362	37888582	37888362	37888467	37888546	37888582	519	33,37,36	509,320,294	24,36,85	254,454,586	228	149	0.31948727035770724	0.782221238586	0.041,0.07,0.074	0.058,0.049,0.087	-0.003
2772	gene:Solyc10g084760.1	NA	10	-	64174179	64174395	64174179	64174246	64174313	64174395	2772	14,6,3	189,121,124	3,3,18	108,135,149	216	149	0.3197699485044947	0.782235832192	0.049,0.033,0.016	0.019,0.015,0.077	-0.004
3010	gene:Solyc08g041710.2	NA	8	+	26141953	26142132	26141953	26142013	26142095	26142132	3010	8,4,1	282,121,35	0,1,0	29,124,94	231	149	0.3199031003543142	0.782235832192	0.018,0.021,0.018	0.0,0.005,0.0	0.017
19	gene:Solyc07g063390.2	NA	7	-	65864351	65864581	65864351	65864443	65864522	65864581	19	55,31,12	0,0,0	21,35,50	0,0,3	228	149	0.32061642503405974	0.7834781654	1.0,1.0,1.0	1.0,1.0,0.916	0.028
2543	gene:Solyc11g062020.1	NA	11	+	48804617	48804850	48804617	48804703	48804809	48804850	2543	74,30,7	0,0,0	15,36,18	0,3,0	255	149	0.321524981011735	0.78469363972	1.0,1.0,1.0	1.0,0.875,1.0	0.042
2914	gene:Solyc01g101090.2	NA	1	+	90943395	90943640	90943395	90943503	90943580	90943640	2914	4,3,0	111,41,12	0,1,1	10,40,25	226	149	0.32147345480304557	0.78469363972	0.023,0.046,0.0	0.0,0.016,0.026	0.009
1326	gene:Solyc07g019530.2	NA	7	+	11870846	11870983	11870846	11870879	11870961	11870983	1326	14,15,12	144,113,85	12,7,28	64,122,120	231	149	0.3224830112395177	0.786528852333	0.059,0.079,0.083	0.108,0.036,0.131	-0.018
261	gene:Solyc09g047910.2	NA	9	-	33696249	33696455	33696249	33696299	33696437	33696455	261	41,16,17	0,3,0	19,16,23	0,0,0	287	149	0.3237557241731377	0.789128735101	1.0,0.735,1.0	1.0,1.0,1.0	-0.088
3969	gene:Solyc02g071880.2	NA	2	-	41253428	41253627	41253428	41253500	41253582	41253627	3969	0,1,0	34,18,11	0,0,3	17,13,21	231	149	0.32413957031899915	0.789560140337	0.0,0.035,0.0	0.0,0.0,0.084	-0.016
1098	gene:Solyc04g014510.2	NA	4	+	4782948	4783149	4782948	4783010	4783095	4783149	1098	216,175,218	3907,2810,2569	201,199,305	2384,3134,4409	234	149	0.3252689934711791	0.791301305341	0.034,0.038,0.051	0.051,0.039,0.042	-0.003
366	gene:Solyc10g062200.1	NA	10	-	25343947	25344192	25343947	25344042	25344122	25344192	366	1,2,2	85,38,28	0,1,0	24,55,38	229	149	0.32508195269916396	0.791301305341	0.008,0.033,0.044	0.0,0.012,0.0	0.024
3401	gene:Solyc01g109990.2	NA	1	+	96813499	96813737	96813499	96813582	96813659	96813737	3401	4,8,2	45,32,16	4,4,6	17,48,37	226	149	0.32547873814010275	0.791307225147	0.055,0.142,0.076	0.134,0.052,0.097	-0.003
196	gene:Solyc01g097110.1	NA	1	-	88056638	88056821	88056638	88056695	88056782	88056821	196	0,0,0	17,6,0	2,0,0	3,6,4	236	149	0.3261475392175602	0.79242848962	0.0,0.0,NA	0.296,0.0,0.0	-0.099
3615	gene:Solyc07g005140.2	NA	7	+	166260	167069	166260	166423	166896	167069	3615	123,84,42	8,8,3	55,102,78	7,5,3	622	149	0.32721940616995504	0.794021915671	0.786,0.716,0.77	0.653,0.83,0.862	-0.024
616	gene:Solyc04g007520.2	NA	4	+	1211487	1211722	1211487	1211542	1211692	1211722	616	29,13,8	1,0,2	5,6,20	0,0,0	299	149	0.3272116846008213	0.794021915671	0.935,1.0,0.666	1.0,1.0,1.0	-0.133
92	gene:Solyc01g080280.2	NA	1	+	79532672	79532836	79532672	79532707	79532798	79532836	92	54,17,14	1229,778,814	19,18,26	683,806,980	240	149	0.3275497996254314	0.794318669104	0.027,0.013,0.011	0.017,0.014,0.016	0.001
2420	gene:Solyc03g006070.2	NA	3	-	757146	757353	757146	757225	757318	757353	2420	6,0,0	31,9,8	2,5,2	10,14,17	242	149	0.3279310067085811	0.794378233212	0.106,0.0,0.0	0.11,0.18,0.068	-0.084
3609	gene:Solyc03g025200.2	NA	3	+	2670116	2670302	2670116	2670173	2670252	2670302	3609	4,1,1	71,30,46	0,1,4	51,34,52	228	149	0.3279905935401164	0.794378233212	0.036,0.021,0.014	0.0,0.019,0.048	0.001
1221	gene:Solyc01g102660.2	NA	1	+	91407727	91407932	91407727	91407781	91407883	91407932	1221	78,31,11	1,2,0	22,46,38	0,0,0	251	149	0.32891232590562125	0.796105483818	0.979,0.902,1.0	1.0,1.0,1.0	-0.04
1898	gene:Solyc10g005840.2	NA	10	+	651367	651601	651367	651450	651540	651601	1898	6,2,2	113,69,36	0,4,8	54,71,50	239	149	0.3292065212900903	0.796312605681	0.032,0.018,0.033	0.0,0.034,0.091	-0.014
2473	gene:Solyc06g064880.2	NA	6	+	40442816	40443045	40442816	40442879	40442951	40443045	2473	1,2,1	29,15,4	0,0,1	17,23,48	221	149	0.33009015776165535	0.797944352233	0.023,0.082,0.144	0.0,0.0,0.014	0.078
2246	gene:Solyc01g091720.2	NA	1	+	85316963	85317380	85316963	85317197	85317287	85317380	2246	79,48,39	4,0,0	33,58,104	0,0,1	239	149	0.3304327889261125	0.798267060336	0.925,1.0,1.0	1.0,1.0,0.985	-0.02
3862	gene:Solyc02g089970.2	NA	2	-	51647567	51647816	51647567	51647633	51647699	51647816	3862	10,15,8	170,131,119	4,10,16	122,159,209	215	149	0.33120421176122167	0.799624589685	0.039,0.074,0.045	0.022,0.042,0.05	0.015
56	gene:Solyc09g009020.2	PGH1	9	+	2373221	2373452	2373221	2373282	2373374	2373452	56	196,49,60	9423,3706,4333	39,82,83	2997,4034,4288	241	149	0.3333051285502814	0.804188164144	0.013,0.008,0.008	0.008,0.012,0.012	-0.001
2483	gene:Solyc11g008590.1	NA	11	+	2782391	2782616	2782391	2782487	2782574	2782616	2483	4,2,0	72,27,18	2,4,0	26,35,22	236	149	0.33486240804574785	0.806416284865	0.034,0.045,0.0	0.046,0.067,0.0	-0.011
3704	gene:Solyc06g054540.2	NA	6	-	37290124	37290371	37290124	37290249	37290338	37290371	3704	5,1,4	136,62,80	1,3,3	140,187,279	238	149	0.33444046160033347	0.806416284865	0.022,0.01,0.03	0.004,0.01,0.007	0.014
491	gene:Solyc05g007190.2	NA	5	-	1807526	1807734	1807526	1807611	1807698	1807734	491	17,2,1	4,1,4	0,2,2	0,2,2	236	149	0.33468065058319857	0.806416284865	0.729,0.558,0.136	NA,0.387,0.387	0.087
1741	gene:Solyc11g005800.1	NA	11	-	648454	648686	648454	648497	648613	648686	1741	1,2,0	55,29,37	1,0,5	24,30,62	265	149	0.33509640162795834	0.806470974158	0.01,0.037,0.0	0.023,0.0,0.043	-0.006
1808	gene:Solyc04g071520.2	NA	4	-	58500467	58500693	58500467	58500538	58500635	58500693	1808	40,5,3	17,7,13	8,15,5	7,12,11	246	149	0.33677874770099203	0.809499042805	0.588,0.302,0.123	0.409,0.431,0.216	-0.014
3697	gene:Solyc02g066980.1	NA	2	-	37240447	37240676	37240447	37240540	37240630	37240676	3697	2,2,0	14,7,13	0,0,0	9,11,9	239	149	0.33663624641602885	0.809499042805	0.082,0.151,0.0	0.0,0.0,0.0	0.078
3456	gene:Solyc03g113770.2	NA	3	-	63824467	63824676	63824467	63824508	63824587	63824676	3456	1,0,0	39,15,4	0,3,0	6,20,20	228	149	0.3370255991050594	0.809582575069	0.016,0.0,0.0	0.0,0.089,0.0	-0.024
2985	gene:Solyc08g067610.2	NA	8	+	56618322	56618565	56618322	56618393	56618474	56618565	2985	2,4,2	40,54,30	1,8,5	51,75,90	230	149	0.33885317882220667	0.81346074438	0.031,0.046,0.041	0.013,0.065,0.035	0.002
3415	gene:Solyc01g081330.2	NA	1	-	80562432	80562621	80562432	80562505	80562580	80562621	3415	0,0,2	28,15,24	3,1,1	31,35,53	224	149	0.33955285597200285	0.814628064893	0.0,0.0,0.053	0.06,0.019,0.012	-0.013
2341	gene:Solyc10g085560.1	NA	10	-	64678517	64678733	64678517	64678581	64678656	64678733	2341	9,0,2	335,88,97	3,7,1	116,135,116	224	149	0.34120259850438706	0.818071808098	0.018,0.0,0.014	0.017,0.033,0.006	-0.008
205	gene:Solyc03g063340.2	NA	3	+	34362522	34362770	34362522	34362629	34362745	34362770	205	7,1,4	214,85,50	0,3,3	76,114,115	265	149	0.3423032692679226	0.820195592464	0.018,0.007,0.043	0.0,0.015,0.014	0.013
1244	gene:Solyc06g005190.2	NA	6	+	206578	206821	206578	206622	206729	206821	1244	11,13,2	0,2,0	3,12,19	0,0,0	256	149	0.34468371711284995	0.825381272409	1.0,0.791,1.0	1.0,1.0,1.0	-0.07
3739	gene:Solyc10g081580.1	NA	10	+	62620590	62620758	62620590	62620633	62620711	62620758	3739	16,15,4	664,367,210	4,20,6	280,415,347	227	149	0.3458460595474909	0.827645397676	0.016,0.026,0.012	0.009,0.031,0.011	0.001
2725	gene:Solyc02g088620.2	NA	2	-	50654122	50654428	50654122	50654200	50654317	50654428	2725	927,368,229	26,0,0	264,463,519	0,17,0	266	149	0.34862968037390807	0.833784141596	0.952,1.0,1.0	1.0,0.938,1.0	0.005
3651	gene:Solyc07g005930.2	NA	7	+	773729	773953	773729	773744	773838	773953	3651	6,0,1	25,25,12	1,3,3	17,22,34	243	149	0.3507323391090216	0.838287625785	0.128,0.0,0.049	0.035,0.077,0.051	0.005
3283	gene:Solyc09g055760.2	NA	9	-	44421286	44421515	44421286	44421391	44421468	44421515	3283	7,4,2	290,113,68	1,2,2	69,110,126	226	149	0.35150848737772933	0.8385674352	0.016,0.023,0.019	0.009,0.012,0.01	0.009
3608	gene:Solyc01g096350.2	NA	1	-	87421894	87422116	87421894	87421973	87422066	87422116	3608	3,0,4	286,127,139	1,3,5	83,169,171	242	149	0.3511572583386958	0.8385674352	0.006,0.0,0.017	0.007,0.011,0.018	-0.004
3752	gene:Solyc02g082700.2	NA	2	-	46355726	46355928	46355726	46355770	46355870	46355928	3752	260,127,87	5794,2944,2659	123,154,177	2682,3781,3805	249	149	0.35137043514750566	0.8385674352	0.026,0.025,0.019	0.027,0.024,0.027	-0.003
3120	gene:Solyc01g098170.2	NA	1	+	88746473	88746706	88746473	88746519	88746625	88746706	3120	1,2,0	21,9,13	0,0,0	19,26,30	255	149	0.35306835145477267	0.841762584324	0.027,0.115,0.0	0.0,0.0,0.0	0.047
801	gene:Solyc08g082730.2	NA	8	+	65428686	65428893	65428686	65428761	65428870	65428893	801	71,31,29	0,0,0	34,47,50	0,0,3	258	149	0.3539983258872902	0.84345294002	1.0,1.0,1.0	1.0,1.0,0.906	0.031
470	gene:Solyc04g076880.2	NA	4	+	61820988	61821207	61820988	61821054	61821147	61821207	470	181,114,93	3546,1460,1117	131,196,192	2170,3573,2884	242	149	0.355269512029572	0.845953666511	0.03,0.046,0.049	0.036,0.033,0.039	0.006
1176	gene:Solyc03g026310.2	NA	3	+	3752458	3752699	3752458	3752521	3752642	3752699	1176	14,5,5	1,2,0	4,8,7	0,0,0	270	149	0.35598359731844287	0.846863162914	0.885,0.58,1.0	1.0,1.0,1.0	-0.178
3629	gene:Solyc03g117780.2	NA	3	-	66808785	66808954	66808785	66808830	66808901	66808954	3629	56,32,29	633,252,230	32,33,57	258,354,364	220	149	0.3560951994962892	0.846863162914	0.057,0.079,0.079	0.077,0.059,0.096	-0.006
3926	gene:Solyc02g093470.2	NA	2	-	54333629	54333853	54333629	54333673	54333757	54333853	3926	238,110,61	4,0,3	65,122,156	0,1,4	233	149	0.35686616581336383	0.848168216008	0.974,1.0,0.929	1.0,0.987,0.961	-0.015
1068	gene:Solyc04g015690.2	NA	4	+	6002866	6003099	6002866	6002915	6003012	6003099	1068	4,0,3	58,20,37	1,1,2	21,22,38	246	149	0.3580169760025379	0.848181413037	0.04,0.0,0.047	0.028,0.027,0.031	0.0
1371	gene:Solyc09g074230.2	NA	9	-	66006342	66006568	66006342	66006380	66006478	66006568	1371	65,28,22	345,210,167	16,32,28	122,205,207	247	149	0.35738317241664685	0.848181413037	0.102,0.074,0.074	0.073,0.086,0.075	0.005
1624	gene:Solyc12g062870.1	NA	12	+	35518151	35518395	35518151	35518202	35518287	35518395	1624	25,3,1	1107,369,246	5,7,3	251,481,509	234	149	0.35798397545253824	0.848181413037	0.014,0.005,0.003	0.013,0.009,0.004	-0.001
1885	gene:Solyc04g016530.2	NA	4	-	7358507	7358730	7358507	7358588	7358690	7358730	1885	5,3,0	52,14,14	0,5,0	16,24,12	251	149	0.35714528020654057	0.848181413037	0.054,0.113,0.0	0.0,0.11,0.0	0.019
2791	gene:Solyc01g090230.2	NA	1	-	83877914	83878126	83877914	83877979	83878069	83878126	2791	8,5,5	330,170,156	2,7,4	169,206,235	239	149	0.35808877216994806	0.848181413037	0.015,0.018,0.02	0.007,0.021,0.011	0.005
294	gene:Solyc04g005030.2	NA	4	-	32610	32796	32610	32672	32748	32796	294	11,10,6	588,331,237	5,14,16	334,501,532	225	149	0.35842091637172435	0.848181413037	0.012,0.02,0.016	0.01,0.018,0.02	0.0
87	gene:Solyc06g060420.2	NA	6	-	38433415	38433627	38433415	38433479	38433584	38433627	87	31,9,4	26,8,12	5,1,18	7,12,9	254	149	0.35864941070001544	0.848181413037	0.412,0.398,0.164	0.295,0.047,0.54	0.031
915	gene:Solyc06g011530.2	NA	6	+	8022157	8022497	8022157	8022224	8022451	8022497	915	29,10,9	172,107,69	5,23,20	65,150,99	376	149	0.3584466603698281	0.848181413037	0.063,0.036,0.049	0.03,0.057,0.074	-0.004
719	gene:Solyc01g095480.2	NA	1	-	86724539	86724751	86724539	86724625	86724712	86724751	719	13,2,3	315,124,119	3,8,4	182,181,216	236	149	0.35926775151253143	0.849117651717	0.025,0.01,0.016	0.01,0.027,0.012	0.001
3218	gene:Solyc06g059740.2	NA	6	+	37608040	37608275	37608040	37608081	37608179	37608275	3218	184,82,101	5024,2624,2457	74,106,89	1800,2812,3303	247	149	0.359840295246704	0.84994455876	0.022,0.019,0.024	0.024,0.022,0.016	0.001
2279	gene:Solyc10g011690.2	NA	10	+	3974403	3974645	3974403	3974501	3974585	3974645	2279	3,1,0	60,29,24	0,5,1	18,42,45	233	149	0.3615573624010203	0.853472141178	0.031,0.022,0.0	0.0,0.071,0.014	-0.011
3810	gene:Solyc01g010390.2	NA	1	+	5259934	5260099	5259934	5259955	5260067	5260099	3810	9,12,2	143,66,56	2,4,8	67,71,66	261	149	0.3624807982172027	0.854594939342	0.035,0.094,0.02	0.017,0.031,0.065	0.012
390	gene:Solyc03g093520.2	NA	3	+	54874019	54874267	54874019	54874099	54874198	54874267	390	6,3,4	88,73,38	0,3,6	49,66,69	248	149	0.3623335262097773	0.854594939342	0.039,0.024,0.059	0.0,0.027,0.05	0.015
1379	gene:Solyc01g112060.2	NA	1	-	98177469	98177711	98177469	98177565	98177640	98177711	1379	38,9,8	135,35,52	2,23,12	40,74,63	224	149	0.36301010609739826	0.855314552453	0.158,0.146,0.093	0.032,0.171,0.112	0.027
1214	gene:Solyc06g065700.2	NA	6	+	41136262	41136487	41136262	41136339	41136449	41136487	1214	42,11,10	14,0,1	6,24,23	4,5,1	259	149	0.36439621466571714	0.856726051914	0.633,1.0,0.852	0.463,0.734,0.93	0.119
1955	gene:Solyc06g054560.2	NA	6	+	37307978	37308223	37307978	37308051	37308164	37308223	1955	0,2,2	172,157,87	2,3,8	96,146,160	262	149	0.36448707978770534	0.856726051914	0.0,0.007,0.013	0.012,0.012,0.028	-0.011
2594	gene:Solyc06g009020.2	NA	6	+	2966093	2966299	2966093	2966127	2966250	2966299	2594	96,36,17	3,0,0	20,24,35	0,0,1	272	149	0.36450697100021656	0.856726051914	0.946,1.0,1.0	1.0,1.0,0.95	-0.001
516	gene:Solyc11g007700.1	NA	11	-	1936315	1936558	1936315	1936413	1936523	1936558	516	4,1,1	83,39,37	2,1,2	44,77,55	259	149	0.3643644020230318	0.856726051914	0.027,0.015,0.015	0.025,0.007,0.02	0.002
177	gene:Solyc09g005600.2	NA	9	-	407330	407576	407330	407431	407504	407576	177	12,13,9	115,70,27	5,25,11	54,80,71	222	149	0.36484612356783597	0.856919904156	0.065,0.111,0.183	0.059,0.173,0.094	0.011
2431	gene:Solyc04g007120.2	NA	4	-	833433	833651	833433	833543	833630	833651	2431	10,9,10	549,257,331	9,11,14	421,456,560	236	149	0.3650384501330074	0.856919904156	0.011,0.022,0.019	0.013,0.015,0.016	0.003
923	gene:Solyc09g010970.2	NA	9	-	4323580	4323817	4323580	4323634	4323725	4323817	923	13,0,0	240,95,61	2,3,7	48,104,82	240	149	0.36581059634790436	0.858204699607	0.033,0.0,0.0	0.025,0.018,0.05	-0.02
882	gene:Solyc11g042460.1	NA	11	-	36508437	36508651	36508437	36508477	36508595	36508651	882	2,2,0	16,18,10	0,3,0	14,19,21	267	149	0.36629246234956503	0.858807327266	0.065,0.058,0.0	0.0,0.081,0.0	0.014
1498	gene:Solyc08g080850.2	NA	8	+	64037458	64037686	64037458	64037551	64037635	64037686	1498	14,2,2	78,47,40	3,1,7	34,43,55	233	149	0.3666446059619576	0.859105255345	0.103,0.026,0.031	0.053,0.015,0.075	0.006
1693	gene:Solyc01g096740.2	NA	1	-	87754715	87754913	87754715	87754769	87754840	87754913	1693	37,12,4	148,54,40	14,12,15	27,73,63	220	149	0.36702367973968075	0.859374905286	0.145,0.131,0.063	0.26,0.1,0.139	-0.053
765	gene:Solyc04g076140.2	NA	4	+	61083714	61083888	61083714	61083747	61083840	61083888	765	0,0,0	38,15,28	2,1,0	6,29,12	242	149	0.3672099739380025	0.859374905286	0.0,0.0,0.0	0.17,0.021,0.0	-0.064
3472	gene:Solyc04g072880.2	NA	4	+	59836893	59837122	59836893	59836952	59837033	59837122	3472	15,12,14	49,25,31	2,15,28	33,35,39	230	149	0.36807257705169527	0.860865825126	0.165,0.237,0.226	0.038,0.217,0.317	0.019
1844	gene:Solyc07g019440.2	NA	7	-	11196278	11196500	11196278	11196334	11196422	11196500	1844	1,0,0	151,104,77	6,1,3	62,95,133	237	149	0.3691073774496989	0.862229412317	0.004,0.0,0.0	0.057,0.007,0.014	-0.025
3405	gene:Solyc08g082850.2	NA	8	+	65516294	65516536	65516294	65516354	65516454	65516536	3405	5,3,2	463,222,141	5,13,3	204,336,288	249	149	0.369016055224225	0.862229412317	0.006,0.008,0.008	0.014,0.023,0.006	-0.007
3503	gene:Solyc03g117390.1	NA	3	+	66550420	66550611	66550420	66550486	66550564	66550611	3503	6,0,1	11,0,4	0,0,0	0,2,3	227	149	0.3697586618177159	0.863222515081	0.264,NA,0.141	NA,0.0,0.0	0.203
3977	gene:Solyc07g005020.2	NA	7	-	48477	48715	48477	48487	48582	48715	3977	12,4,3	168,83,119	8,3,5	103,135,125	244	149	0.37123200436258696	0.866132372037	0.042,0.029,0.015	0.045,0.013,0.024	0.001
780	gene:Solyc11g011380.1	NA	11	+	4457838	4458072	4457838	4457926	4458023	4458072	780	145,96,80	6202,5248,5344	71,128,125	5239,6532,6895	246	149	0.3715914387012147	0.866441369287	0.014,0.011,0.009	0.008,0.012,0.011	0.001
1464	gene:Solyc08g067090.2	NA	8	+	56002667	56002858	56002667	56002716	56002833	56002858	1464	13,3,0	3,2,6	3,11,8	0,9,2	266	149	0.37223050807059443	0.867401617403	0.708,0.457,0.0	1.0,0.406,0.691	-0.311
823	gene:Solyc11g012150.1	NA	11	-	5083235	5083435	5083235	5083248	5083352	5083435	823	15,6,8	252,125,108	6,9,11	95,147,143	253	149	0.3736112223688701	0.870087880282	0.034,0.027,0.042	0.036,0.035,0.043	-0.004
1084	gene:Solyc09g057870.2	NA	9	-	51564772	51565231	51564772	51564844	51565027	51565231	1084	16,10,15	11,1,5	10,12,20	4,12,6	332	149	0.37400771355353324	0.870480147947	0.395,0.818,0.574	0.529,0.31,0.599	0.116
3530	gene:Solyc10g084820.1	NA	10	-	64219341	64219572	64219341	64219384	64219473	64219572	3530	4,1,1	81,66,37	1,3,1	44,49,63	238	149	0.3748494950495851	0.87190769202	0.03,0.009,0.017	0.014,0.037,0.01	-0.002
2564	gene:Solyc06g051390.2	NA	6	+	34732878	34733124	34732878	34732961	34733051	34733124	2564	0,0,0	28,17,13	1,1,2	12,21,31	239	149	0.3764906600685418	0.875191747553	0.0,0.0,0.0	0.049,0.029,0.039	-0.039
1666	gene:Solyc01g090720.2	NA	1	+	84357697	84357874	84357697	84357741	84357837	84357874	1666	58,34,34	0,0,0	49,72,47	0,2,2	245	149	0.37916995671165676	0.880347764458	1.0,1.0,1.0	1.0,0.956,0.935	0.036
666	gene:Solyc11g065900.1	NA	11	+	51489890	51490087	51489890	51489904	51489977	51490087	666	9,0,0	178,79,42	0,3,1	43,105,93	222	149	0.37911108511185354	0.880347764458	0.033,0.0,0.0	0.0,0.019,0.007	0.002
1211	gene:Solyc06g065700.2	NA	6	+	41136449	41136674	41136449	41136487	41136557	41136674	1211	59,10,24	4,0,0	17,40,18	2,0,1	219	149	0.3809035897701314	0.883298300214	0.909,1.0,1.0	0.853,1.0,0.925	0.044
2613	gene:Solyc07g017780.2	NA	7	+	8101003	8101212	8101003	8101034	8101130	8101212	2613	180,56,63	3633,1389,1629	56,91,99	1452,2018,2837	245	149	0.38088313942448715	0.883298300214	0.029,0.024,0.023	0.023,0.027,0.021	0.002
788	gene:Solyc05g056230.2	NA	5	-	65587633	65587860	65587633	65587690	65587777	65587860	788	62,75,53	1611,994,745	42,80,67	770,1071,1176	236	149	0.38135850953227934	0.883816290762	0.024,0.045,0.043	0.033,0.045,0.035	-0.0
1147	gene:Solyc08g077750.2	NA	8	-	61647657	61647873	61647657	61647681	61647776	61647873	1147	38,28,9	196,107,56	22,26,23	86,153,170	244	149	0.3824226588629672	0.885744714126	0.106,0.138,0.089	0.135,0.094,0.076	0.009
2039	gene:Solyc12g015920.1	NA	12	+	5929200	5929359	5929200	5929206	5929309	5929359	2039	15,13,13	0,0,0	6,28,15	2,0,1	252	149	0.3841408857839842	0.888960646247	1.0,1.0,1.0	0.639,1.0,0.899	0.154
3035	gene:Solyc04g050470.2	NA	4	-	47276912	47277107	47276912	47276983	47277057	47277107	3035	4,0,0	43,17,30	0,2,0	27,38,24	223	149	0.38427693641792626	0.888960646247	0.059,0.0,0.0	0.0,0.034,0.0	0.008
1256	gene:Solyc09g075070.2	NA	9	-	66888025	66888229	66888025	66888068	66888173	66888229	1256	52,41,15	0,0,0	22,28,17	0,4,0	254	149	0.3849147047174972	0.889358007207	1.0,1.0,1.0	1.0,0.804,1.0	0.065
1914	gene:Solyc02g084880.2	NA	2	+	47948240	47948423	47948240	47948278	47948363	47948423	1914	6,4,4	96,61,51	4,6,3	30,81,63	234	149	0.38480209255532094	0.889358007207	0.038,0.04,0.048	0.078,0.045,0.029	-0.009
1791	gene:Solyc07g051850.2	NA	7	+	60391987	60392212	60391987	60392025	60392147	60392212	1791	132,46,38	0,0,4	51,79,90	0,0,0	271	149	0.3854751295490799	0.889575918675	1.0,1.0,0.839	1.0,1.0,1.0	-0.054
572	gene:Solyc03g083240.2	NA	3	+	53094058	53094289	53094058	53094107	53094203	53094289	572	0,3,2	149,74,75	0,4,3	66,104,121	245	149	0.3854583760209308	0.889575918675	0.0,0.024,0.016	0.0,0.023,0.015	0.001
674	gene:Solyc02g043810.2	NA	2	-	1677937	1678179	1677937	1677988	1678097	1678179	674	1,0,0	15,15,11	1,3,0	7,27,13	258	149	0.3860449042688213	0.890352507308	0.037,0.0,0.0	0.076,0.06,0.0	-0.033
2492	gene:Solyc07g062270.2	NA	7	+	65053745	65053965	65053745	65053788	65053902	65053965	2492	6,1,0	84,29,26	0,2,0	13,60,51	263	149	0.38642070851903454	0.890681065469	0.039,0.019,0.0	0.0,0.019,0.0	0.013
1293	gene:Solyc01g081050.2	NA	1	+	80378905	80379141	80378905	80378950	80379072	80379141	1293	13,6,6	0,0,0	12,10,14	0,3,0	271	149	0.38695961399767964	0.890683250891	1.0,1.0,1.0	1.0,0.647,1.0	0.118
2176	gene:Solyc01g060280.2	NA	1	+	69909600	69909849	69909600	69909686	69909786	69909849	2176	4,1,1	98,53,7	2,3,1	20,33,30	249	149	0.3871216958941549	0.890683250891	0.024,0.011,0.079	0.056,0.052,0.02	-0.005
3709	gene:Solyc05g051520.2	NA	5	+	61880430	61880666	61880430	61880479	61880588	61880666	3709	4,3,7	29,19,24	2,4,4	25,17,29	258	149	0.38685342808965606	0.890683250891	0.074,0.084,0.144	0.044,0.12,0.074	0.021
2614	gene:Solyc11g069830.1	NA	11	-	54465176	54465401	54465176	54465242	54465319	54465401	2614	5,1,0	63,24,19	1,0,0	33,44,38	226	149	0.38833739672708645	0.892942074281	0.05,0.027,0.0	0.02,0.0,0.0	0.019
1891	gene:Solyc08g029050.2	NA	8	-	38296898	38297098	38296898	38296955	38297046	38297098	1891	0,0,0	18,28,25	1,5,0	35,23,35	240	149	0.38930342742657165	0.894624432563	0.0,0.0,0.0	0.017,0.119,0.0	-0.045
3088	gene:Solyc01g087310.2	NA	1	-	82263080	82263308	82263080	82263188	82263265	82263308	3088	0,3,0	4,6,3	0,0,0	16,6,25	226	149	0.3902673265510712	0.896299870906	0.0,0.248,0.0	0.0,0.0,0.0	0.083
48	gene:Solyc06g060600.1	NA	6	-	38602205	38602439	38602205	38602210	38602349	38602439	48	43,8,11	3,0,0	12,27,17	0,0,0	288	149	0.39100357855760504	0.897450787345	0.881,1.0,1.0	1.0,1.0,1.0	-0.04
2260	gene:Solyc02g093960.2	NA	2	-	54642684	54642861	54642684	54642743	54642816	54642861	2260	13,2,0	170,75,31	0,7,1	25,78,57	222	149	0.39182781443618164	0.897723149882	0.049,0.018,0.0	0.0,0.057,0.012	-0.001
2272	gene:Solyc09g074420.2	NA	9	+	66231409	66231618	66231409	66231460	66231546	66231618	2272	1,2,1	85,46,23	2,1,3	51,65,57	235	149	0.391644308811397	0.897723149882	0.007,0.027,0.027	0.024,0.01,0.032	-0.002
3586	gene:Solyc03g019950.2	NA	3	+	61269088	61269318	61269088	61269176	61269259	61269318	3586	15,8,4	186,72,79	9,8,8	81,158,163	232	149	0.39174827919280664	0.897723149882	0.049,0.067,0.031	0.067,0.031,0.031	0.006
2756	gene:Solyc04g056600.2	NA	4	-	54575985	54576172	54575985	54575998	54576086	54576172	2756	5,1,0	139,51,18	0,0,2	30,77,70	237	149	0.39280288406179364	0.899201585938	0.022,0.012,0.0	0.0,0.0,0.018	0.005
2919	gene:Solyc08g080420.2	NA	8	+	63708465	63708613	63708465	63708522	63708597	63708613	2919	17,1,1	330,86,35	6,2,1	49,114,52	224	149	0.39294426129004845	0.899201585938	0.033,0.008,0.019	0.075,0.012,0.013	-0.013
1536	gene:Solyc09g007670.2	NA	9	+	1220328	1220558	1220328	1220376	1220464	1220558	1536	2,3,2	80,85,70	3,3,7	109,102,137	237	149	0.3944288166238106	0.902057994639	0.015,0.022,0.018	0.017,0.018,0.031	-0.004
1892	gene:Solyc08g029050.2	NA	8	-	38295551	38295789	38295551	38295628	38295724	38295789	1892	0,0,0	24,17,1	1,2,0	7,34,8	245	149	0.3951933711417771	0.903265327933	0.0,0.0,0.0	0.08,0.035,0.0	-0.038
539	gene:Solyc12g010230.1	NA	12	+	3346238	3346441	3346238	3346276	3346376	3346441	539	42,7,7	0,0,0	8,4,9	1,0,2	249	149	0.395607244650901	0.903670169259	1.0,1.0,1.0	0.827,1.0,0.729	0.148
3318	gene:Solyc08g082340.2	NA	8	+	65164352	65164562	65164352	65164449	65164519	65164562	3318	11,4,8	2,0,0	1,4,4	0,0,0	219	149	0.39621747868141854	0.904471703025	0.789,1.0,1.0	1.0,1.0,1.0	-0.07
3439	gene:Solyc05g007890.2	NA	5	+	2340431	2340660	2340431	2340446	2340636	2340660	3439	143,81,57	4,0,0	84,109,85	0,0,0	339	149	0.3964320563692155	0.904471703025	0.94,1.0,1.0	1.0,1.0,1.0	-0.02
2329	gene:Solyc09g010370.2	NA	9	-	3754700	3754926	3754700	3754802	3754863	3754926	2329	34,18,6	0,0,4	13,19,15	0,0,0	210	149	0.3970145278773466	0.905259529814	1.0,1.0,0.516	1.0,1.0,1.0	-0.161
3963	gene:Solyc01g100380.2	NA	1	-	90428942	90429158	90428942	90429000	90429077	90429158	3963	295,112,61	11757,5145,2846	56,100,104	3004,5231,3911	226	149	0.39782987050562624	0.906577084012	0.016,0.014,0.014	0.012,0.012,0.017	0.001
2606	gene:Solyc02g081970.2	NA	2	-	45719733	45719974	45719733	45719811	45719910	45719974	2606	26,12,6	855,627,723	19,23,21	805,939,1208	248	149	0.39899142127639564	0.908139686948	0.018,0.011,0.005	0.014,0.015,0.01	-0.002
2906	gene:Solyc11g067240.1	NA	11	-	52978358	52978554	52978358	52978412	52978485	52978554	2906	15,2,4	276,187,152	11,14,2	154,233,247	222	149	0.398941054926359	0.908139686948	0.035,0.007,0.017	0.046,0.039,0.005	-0.01
2890	gene:Solyc03g111350.2	NA	3	-	61953467	61953639	61953467	61953505	61953576	61953639	2890	5,2,1	55,18,17	2,3,3	7,28,22	220	149	0.40156081822552125	0.913443172328	0.058,0.07,0.038	0.162,0.068,0.085	-0.05
3470	gene:Solyc02g079100.2	NA	2	+	43720665	43720888	43720665	43720707	43720783	43720888	3470	17,2,3	4,0,0	3,16,4	0,2,0	225	149	0.40380759431280644	0.917460468745	0.738,1.0,1.0	1.0,0.841,1.0	-0.034
3536	gene:Solyc01g104920.2	NA	1	-	93246877	93247090	93246877	93246938	93247006	93247090	3536	21,3,8	379,206,261	13,8,9	213,292,312	217	149	0.40373804677810965	0.917460468745	0.037,0.01,0.021	0.04,0.018,0.019	-0.003
3198	gene:Solyc10g083630.1	NA	10	-	63408374	63408619	63408374	63408413	63408493	63408619	3198	13,6,0	231,144,106	3,7,3	92,140,176	229	149	0.4047177819047505	0.918981423873	0.035,0.026,0.0	0.021,0.032,0.011	-0.001
2020	gene:Solyc02g081080.2	NA	2	+	45155449	45155690	45155449	45155543	45155628	45155690	2020	6,8,1	83,35,14	4,2,5	17,40,41	234	149	0.40514946621087433	0.919414692347	0.044,0.127,0.044	0.13,0.031,0.072	-0.006
3720	gene:Solyc04g009580.2	NA	4	+	2977130	2977356	2977130	2977212	2977305	2977356	3720	9,11,0	116,28,39	1,6,5	37,40,45	242	149	0.40542716275575386	0.919498205727	0.046,0.195,0.0	0.016,0.085,0.064	0.025
1233	gene:Solyc08g083040.2	NA	8	-	65626676	65626900	65626676	65626715	65626781	65626900	1233	13,11,5	182,95,71	10,5,12	70,120,116	215	149	0.40767707812975684	0.924051904526	0.047,0.074,0.047	0.09,0.028,0.067	-0.006
3600	gene:Solyc04g049130.2	NA	4	+	39763520	39763766	39763520	39763600	39763714	39763766	3600	15,10,9	0,0,3	10,9,11	0,0,0	263	149	0.4100484948379679	0.928875433114	1.0,1.0,0.63	1.0,1.0,1.0	-0.123
1631	gene:Solyc07g040720.2	NA	7	+	49457177	49457391	49457177	49457260	49457331	49457391	1631	9,1,1	187,110,87	2,1,2	97,129,157	220	149	0.4127928230230322	0.934537488422	0.032,0.006,0.008	0.014,0.005,0.009	0.006
851	gene:Solyc08g074290.2	NA	8	+	58407096	58407292	58407096	58407159	58407269	58407292	851	26,11,19	3,2,0	15,28,24	2,2,1	259	149	0.4131231756500666	0.934730978931	0.833,0.76,1.0	0.812,0.89,0.932	-0.014
1655	gene:Solyc01g090290.2	NA	1	+	83960356	83960550	83960356	83960403	83960479	83960550	1655	5,5,2	2,1,0	2,2,4	0,2,0	225	149	0.4144957639231083	0.936171793429	0.623,0.768,1.0	1.0,0.398,1.0	-0.002
2033	gene:Solyc02g071800.2	NA	2	+	41151054	41151252	41151054	41151126	41151226	41151252	2033	9,6,0	22,7,2	0,9,7	4,6,26	249	149	0.41447272489741904	0.936171793429	0.197,0.339,0.0	0.0,0.473,0.139	-0.025
2202	gene:Solyc01g080930.2	NA	1	-	80268497	80268713	80268497	80268541	80268611	80268713	2202	18,4,0	320,129,79	2,6,3	71,143,125	219	149	0.4144444183336007	0.936171793429	0.037,0.021,0.0	0.019,0.028,0.016	-0.002
3721	gene:Solyc11g072150.1	NA	11	-	55386627	55386852	55386627	55386685	55386784	55386852	3721	6,9,5	69,38,47	3,12,11	50,65,60	248	149	0.41627002619368114	0.939623116488	0.05,0.125,0.06	0.035,0.1,0.099	0.0
2062	gene:Solyc09g009030.2	NA	9	-	2380965	2381130	2380965	2380975	2381059	2381130	2062	58,35,7	3190,1724,1176	16,38,28	1270,2322,2392	233	149	0.41709018829652844	0.940917995702	0.011,0.013,0.004	0.008,0.01,0.007	0.001
1454	gene:Solyc12g041880.1	NXD1	12	-	42384277	42384471	42384277	42384334	42384418	42384471	1454	7,1,2	36,23,32	5,3,3	31,30,46	233	149	0.4194576626295413	0.94538549348	0.111,0.027,0.038	0.093,0.06,0.04	-0.006
2865	gene:Solyc02g069850.2	NA	2	+	39673488	39673713	39673488	39673563	39673656	39673713	2865	145,52,49	0,0,0	62,75,89	0,0,4	242	149	0.41956589624170415	0.94538549348	1.0,1.0,1.0	1.0,1.0,0.932	0.023
418	gene:Solyc04g053120.2	NA	4	-	51718547	51718796	51718547	51718622	51718703	51718796	418	7,8,4	116,73,39	5,8,8	40,79,88	230	149	0.42041845312151316	0.946747631602	0.038,0.066,0.062	0.075,0.062,0.056	-0.009
1166	gene:Solyc08g069030.2	NA	8	+	58121815	58122059	58121815	58121890	58121981	58122059	1166	10,1,2	443,182,86	4,7,5	149,226,241	240	149	0.42147887456450206	0.948018030715	0.014,0.003,0.014	0.016,0.019,0.013	-0.006
3180	gene:Solyc08g074410.2	NA	8	+	58529100	58529279	58529100	58529152	58529237	58529279	3180	11,10,12	2,1,0	5,9,19	0,0,0	234	149	0.4214793288247475	0.948018030715	0.778,0.864,1.0	1.0,1.0,1.0	-0.119
1945	gene:Solyc10g044740.1	NA	10	+	27670044	27670237	27670044	27670048	27670140	27670237	1945	10,2,8	46,14,4	8,4,3	3,16,16	241	149	0.4221824235587306	0.949040230108	0.118,0.081,0.553	0.622,0.134,0.104	-0.036
590	gene:Solyc12g062290.1	NA	12	-	31729833	31730055	31729833	31729884	31729963	31730055	590	12,1,3	174,42,76	7,6,2	50,76,88	228	149	0.4245495366602845	0.953799635922	0.043,0.015,0.025	0.084,0.049,0.015	-0.022
3690	gene:Solyc12g089180.1	NA	12	-	64299797	64299969	64299797	64299857	64299935	64299969	3690	1,1,0	84,33,26	2,2,0	13,21,36	227	149	0.4263575340319917	0.957298063177	0.008,0.02,0.0	0.092,0.059,0.0	-0.041
2216	gene:Solyc10g086190.1	NA	10	+	65106205	65106387	65106205	65106244	65106355	65106387	2216	70,71,36	2476,2206,1698	22,54,73	1310,1955,2708	260	149	0.4274537375401699	0.959195130036	0.016,0.018,0.012	0.01,0.016,0.015	0.002
1968	gene:Solyc05g006520.2	NA	5	-	1136748	1136960	1136748	1136814	1136907	1136960	1968	34,27,14	1342,703,441	13,18,20	465,689,705	242	149	0.42956712754232484	0.962805476118	0.015,0.023,0.019	0.017,0.016,0.017	0.002
233	gene:Solyc09g010060.2	NA	9	+	3462187	3462436	3462187	3462232	3462338	3462436	233	1,1,3	2,3,3	0,2,2	0,4,3	255	149	0.42937957977731867	0.962805476118	0.226,0.163,0.369	NA,0.226,0.28	-0.0
646	gene:Solyc05g012350.2	NA	5	+	5615746	5615987	5615746	5615838	5615921	5615987	646	0,0,2	2,0,2	0,0,0	4,0,5	232	149	0.4303520997000173	0.96399880549	0.0,NA,0.391	0.0,NA,0.0	0.196
3908	gene:Solyc08g006110.2	NA	8	-	850325	850525	850325	850327	850454	850525	3908	24,10,6	3,0,0	8,13,12	0,0,0	276	149	0.4318881136599596	0.966872099613	0.812,1.0,1.0	1.0,1.0,1.0	-0.063
1982	gene:Solyc09g075390.2	NA	9	-	67105499	67105685	67105499	67105526	67105607	67105685	1982	0,1,0	21,21,7	0,1,2	13,22,8	230	149	0.43238185310439836	0.967410042966	0.0,0.03,0.0	0.0,0.029,0.139	-0.046
2567	gene:Solyc11g065190.1	NA	11	-	50518198	50518411	50518198	50518254	50518347	50518411	2567	39,18,10	1022,391,585	10,19,15	403,477,597	242	149	0.43290250180463696	0.968007527468	0.023,0.028,0.01	0.015,0.024,0.015	0.002
2383	gene:Solyc02g083460.2	NA	2	+	46861489	46861728	46861489	46861592	46861667	46861728	2383	20,10,14	375,216,164	5,9,29	175,247,311	224	149	0.43467197008601366	0.969376867849	0.034,0.03,0.054	0.019,0.024,0.058	0.006
2641	gene:Solyc11g040370.1	NA	11	+	37787340	37787569	37787340	37787454	37787542	37787569	2641	58,43,36	3,0,0	46,70,52	0,0,0	237	149	0.43408057553130663	0.969376867849	0.924,1.0,1.0	1.0,1.0,1.0	-0.025
3107	gene:Solyc02g082430.2	NA	2	-	46118357	46118554	46118357	46118398	46118509	46118554	3107	30,7,9	248,140,109	14,13,26	126,155,225	260	149	0.4347846994386735	0.969376867849	0.065,0.028,0.045	0.06,0.046,0.062	-0.01
3389	gene:Solyc06g069280.2	NA	6	-	43041214	43041428	43041214	43041277	43041368	43041428	3389	5,1,0	38,26,36	1,0,0	35,50,42	240	149	0.43452449157424644	0.969376867849	0.076,0.023,0.0	0.017,0.0,0.0	0.027
84	gene:Solyc08g076130.2	NA	8	-	60166056	60166288	60166056	60166105	60166251	60166288	84	22,9,13	19,11,22	7,26,11	7,22,12	295	149	0.4340705524843482	0.969376867849	0.369,0.292,0.23	0.336,0.374,0.316	-0.045
3973	gene:Solyc09g059310.2	NA	9	+	54219691	54219938	54219691	54219780	54219871	54219938	3973	26,16,16	10,2,3	15,11,20	5,11,0	240	149	0.43775611302886097	0.975432039364	0.617,0.832,0.768	0.651,0.383,1.0	0.061
333	gene:Solyc01g102650.2	NA	1	+	91401401	91401646	91401401	91401521	91401613	91401646	333	48,18,8	2,0,2	13,39,28	0,3,3	241	149	0.4381833719803442	0.975814428733	0.937,1.0,0.712	1.0,0.889,0.852	-0.031
597	gene:Solyc09g011160.2	NA	9	+	4511023	4511272	4511023	4511097	4511187	4511272	597	7,2,2	12,5,4	0,8,3	8,10,10	239	149	0.4397265894023391	0.978680111807	0.267,0.2,0.238	0.0,0.333,0.158	0.071
1152	gene:Solyc07g043270.2	NA	7	-	56936359	56936578	56936359	56936426	56936509	56936578	1152	29,7,12	8,3,9	14,10,14	7,9,5	232	149	0.44087361351190113	0.978987821697	0.7,0.6,0.461	0.562,0.416,0.643	0.047
2350	gene:Solyc08g081580.2	NA	8	+	64593749	64593946	64593749	64593770	64593858	64593946	2350	70,79,19	537,419,265	33,72,67	308,572,535	237	149	0.44089076905855284	0.978987821697	0.076,0.106,0.043	0.063,0.073,0.073	0.005
2546	gene:Solyc02g072310.2	NA	2	+	41597223	41597437	41597223	41597282	41597377	41597437	2546	21,7,2	4,1,0	3,4,8	1,3,1	244	149	0.44048065355705324	0.978987821697	0.762,0.81,1.0	0.647,0.449,0.83	0.215
3775	gene:Solyc11g011960.1	NA	11	-	4916083	4916294	4916083	4916135	4916243	4916294	3775	45,26,24	1119,646,564	34,20,25	421,628,641	257	149	0.4407846353623259	0.978987821697	0.023,0.023,0.024	0.045,0.018,0.022	-0.005
3347	gene:Solyc09g014300.2	NA	9	-	5792688	5792908	5792688	5792762	5792852	5792908	3347	6,1,1	140,78,78	5,0,2	57,74,94	239	149	0.4412350043723434	0.979182564936	0.026,0.008,0.008	0.052,0.0,0.013	-0.008
3223	gene:Solyc11g007720.1	NA	11	-	1957444	1957621	1957444	1957489	1957589	1957621	3223	7,6,8	355,268,204	8,4,5	218,275,294	249	149	0.4426685896773741	0.981793147472	0.012,0.013,0.023	0.021,0.009,0.01	0.003
1133	gene:Solyc12g019750.1	NA	12	-	11308716	11308957	11308716	11308789	11308892	11308957	1133	58,71,22	364,151,185	23,41,54	109,182,257	252	149	0.4441389941717411	0.984396480705	0.086,0.218,0.066	0.111,0.118,0.111	0.01
2731	gene:Solyc01g073740.2	NA	1	+	81114682	81114908	81114682	81114733	81114828	81114908	2731	127,57,18	4,0,0	18,40,30	0,0,0	244	149	0.44435817035746716	0.984396480705	0.951,1.0,1.0	1.0,1.0,1.0	-0.016
1599	gene:Solyc02g069640.2	NA	2	-	39480143	39480350	39480143	39480228	39480324	39480350	1599	39,17,10	857,607,397	13,29,42	468,751,1117	245	149	0.4454354347223677	0.986210588362	0.027,0.017,0.015	0.017,0.023,0.022	-0.001
3184	gene:Solyc02g094420.2	NA	2	+	54948280	54948437	54948280	54948306	54948383	54948437	3184	19,3,16	124,36,22	16,8,12	24,62,50	226	149	0.44590487233634735	0.98667762186	0.092,0.052,0.324	0.305,0.078,0.137	-0.017
2098	gene:Solyc02g090860.2	NA	2	-	52333319	52333544	52333319	52333326	52333453	52333544	2098	27,9,0	2,0,0	9,16,8	0,0,0	276	149	0.4464637549365926	0.987341919231	0.879,1.0,NA	1.0,1.0,1.0	-0.06
1235	gene:Solyc12g010750.1	NA	12	+	3674971	3675163	3674971	3675020	3675098	3675163	1235	3,2,2	49,12,9	1,3,0	9,22,12	227	149	0.44734671022803496	0.988721709867	0.039,0.099,0.127	0.068,0.082,0.0	0.038
3776	gene:Solyc02g031980.2	NA	2	+	27234397	27234583	27234397	27234459	27234538	27234583	3776	4,0,2	78,25,19	0,0,2	13,53,24	228	149	0.44807481282405937	0.98975784754	0.032,0.0,0.064	0.0,0.0,0.052	0.015
2626	gene:Solyc04g049920.2	NA	4	+	44799508	44799686	44799508	44799551	44799628	44799686	2626	50,23,26	895,435,448	27,27,29	311,514,525	226	149	0.44938747315091065	0.991983341398	0.036,0.034,0.037	0.054,0.033,0.035	-0.005
625	gene:Solyc01g058190.2	NA	1	+	65538146	65538349	65538146	65538201	65538288	65538349	625	5,1,0	71,28,23	0,1,0	30,53,39	236	149	0.4496020908091307	0.991983341398	0.043,0.022,0.0	0.0,0.012,0.0	0.018
3805	gene:Solyc05g016410.2	NA	5	+	16194371	16194574	16194371	16194413	16194510	16194574	3805	19,11,9	439,273,246	11,27,10	250,364,382	246	149	0.44990657941042544	0.992081694748	0.026,0.024,0.022	0.026,0.043,0.016	-0.004
132	gene:Solyc11g062410.1	NA	11	-	49438143	49438364	49438143	49438232	49438318	49438364	132	35,11,9	0,0,0	4,17,7	0,0,3	235	149	0.4514413549786651	0.993170980953	1.0,1.0,1.0	1.0,1.0,0.597	0.134
210	gene:Solyc11g066610.1	NA	11	+	52377995	52378193	52377995	52378036	52378134	52378193	210	3,2,0	89,42,22	0,2,1	34,55,68	247	149	0.45143768132123374	0.993170980953	0.02,0.028,0.0	0.0,0.021,0.009	0.006
2720	gene:Solyc04g082830.2	NA	4	+	66365260	66365502	66365260	66365302	66365377	66365502	2720	0,3,0	20,11,4	0,1,0	8,9,8	224	149	0.45092344971762033	0.993170980953	0.0,0.154,0.0	0.0,0.069,0.0	0.028
2983	gene:Solyc08g007760.2	NA	8	-	2275279	2275455	2275279	2275319	2275400	2275455	2983	1,3,1	81,20,15	0,0,3	23,40,40	230	149	0.45097267409945285	0.993170980953	0.008,0.089,0.041	0.0,0.0,0.046	0.031
3459	gene:Solyc12g056940.1	NA	12	-	63012906	63013095	63012906	63012926	63013008	63013095	3459	1,2,0	11,23,23	0,0,0	28,36,50	231	149	0.4529611166438542	0.995940427552	0.055,0.053,0.0	0.0,0.0,0.0	0.036
600	gene:Solyc05g056280.2	NA	5	+	65632720	65632959	65632720	65632779	65632911	65632959	600	7,4,0	21,9,4	2,0,6	2,8,6	281	149	0.454649540226721	0.999077314361	0.15,0.191,0.0	0.347,0.0,0.347	-0.118
1001	gene:Solyc03g005080.2	NA	3	-	56686	56803	56686	56694	56762	56803	1001	75,25,17	1,0,0	30,83,39	0,0,0	217	149	1	1.0	0.981,1.0,1.0	1.0,1.0,1.0	-0.006
1003	gene:Solyc03g005080.2	NA	3	-	58965	59206	58965	59031	59120	59206	1003	6,8,4	144,79,122	4,7,18	121,233,222	238	149	0.6172075892391358	1.0	0.025,0.06,0.02	0.02,0.018,0.048	0.006
1004	gene:Solyc03g005080.2	NA	3	-	58783	59031	58783	58808	58965	59031	1004	10,6,3	0,1,0	8,17,7	0,0,0	306	149	1	1.0	1.0,0.745,1.0	1.0,1.0,1.0	-0.085
1005	gene:Solyc03g005080.2	NA	3	-	58579	58808	58579	58636	58783	58808	1005	18,7,8	1,0,0	9,20,24	0,0,0	296	149	1	1.0	0.901,1.0,1.0	1.0,1.0,1.0	-0.033
1006	gene:Solyc03g005080.2	NA	3	-	58579	58808	58579	58636	58769	58808	1006	3,3,5	100,46,31	3,8,3	34,96,69	282	149	0.5888018926917005	1.0	0.016,0.033,0.079	0.045,0.042,0.022	0.006
1007	gene:Solyc03g007920.2	NA	3	+	2428698	2428884	2428698	2428755	2428853	2428884	1007	9,4,5	219,100,67	0,7,9	90,126,166	247	149	0.6249335539878578	1.0	0.024,0.024,0.043	0.0,0.032,0.032	0.009
1008	gene:Solyc03g007920.2	NA	3	+	2428698	2428884	2428698	2428755	2428848	2428884	1008	2,2,0	1,0,0	0,1,3	0,0,0	242	149	1	1.0	0.552,1.0,NA	NA,1.0,1.0	-0.224
1011	gene:Solyc01g094530.2	NA	1	-	85964043	85964226	85964043	85964099	85964190	85964226	1011	0,0,1	130,54,50	0,2,1	53,78,77	240	149	1	1.0	0.0,0.0,0.012	0.0,0.016,0.008	-0.004
1012	gene:Solyc04g079060.2	NA	4	-	63649421	63649567	63649421	63649457	63649553	63649567	1012	23,7,15	2,4,0	17,54,24	1,4,3	245	149	0.5857390356384455	1.0	0.875,0.516,1.0	0.912,0.891,0.83	-0.081
1013	gene:Solyc07g054740.2	NA	7	-	62964763	62965002	62964763	62964822	62964920	62965002	1013	6,0,2	461,255,149	1,2,1	152,317,337	247	149	1	1.0	0.008,0.0,0.008	0.004,0.004,0.002	0.002
1014	gene:Solyc06g076650.2	NA	6	+	47607223	47607467	47607223	47607296	47607363	47607467	1014	8,8,1	165,102,76	1,8,5	54,75,93	216	149	0.5525257128970713	1.0	0.032,0.051,0.009	0.013,0.069,0.036	-0.009
1016	gene:Solyc04g015050.2	NA	4	+	5253847	5254077	5253847	5253894	5253988	5254077	1016	29,8,8	3,0,0	10,12,12	0,1,0	243	149	1	1.0	0.856,1.0,1.0	1.0,0.88,1.0	-0.008
1018	gene:Solyc12g098740.1	NA	12	+	66149066	66149309	66149066	66149139	66149230	66149309	1018	1,2,1	138,129,65	2,2,0	68,147,167	240	149	1	1.0	0.004,0.01,0.009	0.018,0.008,0.0	-0.001
1020	gene:Solyc07g056260.2	NA	7	-	64108480	64108713	64108480	64108568	64108647	64108713	1020	1,1,0	6,42,21	0,0,0	35,33,60	228	149	1	1.0	0.098,0.015,0.0	0.0,0.0,0.0	0.038
1022	gene:Solyc03g111230.2	NA	3	-	61856757	61856999	61856757	61856825	61856899	61856999	1022	107,87,61	0,0,0	60,81,75	0,2,0	223	149	1	1.0	1.0,1.0,1.0	1.0,0.964,1.0	0.012
1023	gene:Solyc03g111230.2	NA	3	-	61856757	61856999	61856757	61856825	61856903	61856999	1023	107,87,61	5369,2093,2153	60,81,75	1945,2703,3246	227	149	0.9586007460411036	1.0	0.013,0.027,0.018	0.02,0.019,0.015	0.001
102	gene:Solyc06g073460.2	NA	6	-	45275665	45275913	45275665	45275721	45275851	45275913	102	16,3,9	0,0,0	3,3,8	0,1,0	279	149	1	1.0	1.0,1.0,1.0	1.0,0.616,1.0	0.128
1030	gene:Solyc08g066390.2	NA	8	+	55001625	55001872	55001625	55001711	55001812	55001872	1030	0,1,0	23,9,14	0,1,0	8,7,16	250	149	1	1.0	0.0,0.062,0.0	0.0,0.078,0.0	-0.005
1031	gene:Solyc11g072170.1	NA	11	+	55409321	55409566	55409321	55409344	55409437	55409566	1031	4,2,2	1,0,0	0,4,1	0,0,0	242	149	1	1.0	0.711,1.0,1.0	NA,1.0,1.0	-0.096
1033	gene:Solyc11g072170.1	NA	11	+	55407882	55408116	55407882	55407984	55408068	55408116	1033	1,1,0	28,2,7	0,0,0	4,3,21	233	149	1	1.0	0.022,0.242,0.0	0.0,0.0,0.0	0.088
1035	gene:Solyc11g072260.1	NA	11	-	55469719	55469941	55469719	55469831	55469918	55469941	1035	11,1,1	1024,574,904	2,8,3	626,933,954	236	149	1	1.0	0.007,0.001,0.001	0.002,0.005,0.002	0.0
1036	gene:Solyc11g072260.1	NA	11	-	55469719	55469941	55469719	55469827	55469918	55469941	1036	43,20,8	0,0,0	5,19,8	0,0,2	240	149	1	1.0	1.0,1.0,1.0	1.0,1.0,0.713	0.096
1037	gene:Solyc09g091590.2	NA	9	+	70841735	70841981	70841735	70841821	70841906	70841981	1037	4,2,2	157,62,65	2,0,2	70,133,105	234	149	0.574453469815578	1.0	0.016,0.02,0.019	0.018,0.0,0.012	0.008
1038	gene:Solyc09g091590.2	NA	9	+	70841596	70841821	70841596	70841647	70841732	70841821	1038	2,0,3	156,86,69	0,6,0	69,96,140	234	149	0.9392537192907182	1.0	0.008,0.0,0.027	0.0,0.038,0.0	-0.001
1039	gene:Solyc09g055550.2	NA	9	-	42048853	42049083	42048853	42048919	42049008	42049083	1039	17,5,6	12,6,8	10,7,14	6,10,11	238	149	0.9722978235129499	1.0	0.47,0.343,0.32	0.511,0.305,0.443	-0.042
103	gene:Solyc06g073460.2	NA	6	-	45275665	45275913	45275665	45275753	45275851	45275913	103	16,3,9	1046,463,174	3,3,8	168,463,440	247	149	0.8465062463952975	1.0	0.009,0.004,0.03	0.011,0.004,0.011	0.006
1042	gene:Solyc09g091850.2	NA	9	-	71062000	71062216	71062000	71062073	71062160	71062216	1042	1,0,1	72,65,52	1,2,1	65,105,106	236	149	1	1.0	0.009,0.0,0.012	0.01,0.012,0.006	-0.002
1043	gene:Solyc09g091850.2	NA	9	-	71065088	71065305	71065088	71065153	71065242	71065305	1043	1,0,0	2,3,2	0,0,0	0,2,7	238	149	1	1.0	0.238,0.0,0.0	NA,0.0,0.0	0.079
1044	gene:Solyc10g008990.2	NA	10	+	3021129	3021370	3021129	3021244	3021335	3021370	1044	3,2,0	145,83,90	2,1,1	48,122,122	240	149	1	1.0	0.013,0.015,0.0	0.025,0.005,0.005	-0.002
1048	gene:Solyc10g085400.1	NA	10	-	64601762	64602007	64601762	64601874	64601963	64602007	1048	0,0,0	15,10,4	0,0,1	6,20,18	238	149	1	1.0	0.0,0.0,0.0	0.0,0.0,0.034	-0.011
1049	gene:Solyc10g085400.1	NA	10	-	64601571	64601809	64601571	64601643	64601762	64601809	1049	0,1,0	15,12,16	0,2,0	3,13,20	268	149	1	1.0	0.0,0.044,0.0	0.0,0.079,0.0	-0.012
1051	gene:Solyc06g061150.2	NA	6	+	39152912	39153140	39152912	39153005	39153091	39153140	1051	9,3,1	0,2,0	1,4,3	0,0,0	235	149	1	1.0	1.0,0.487,1.0	1.0,1.0,1.0	-0.171
1052	gene:Solyc01g100970.2	NA	1	+	90847489	90847777	90847489	90847600	90847685	90847777	1052	4606,1793,1170	0,0,2	1631,3109,3314	0,0,0	234	149	1	1.0	1.0,1.0,0.997	1.0,1.0,1.0	-0.001
1053	gene:Solyc01g100970.2	NA	1	+	90847489	90847777	90847489	90847600	90847668	90847777	1053	4337,1668,1089	24,9,6	1498,2931,3111	14,14,18	217	149	1	1.0	0.992,0.992,0.992	0.987,0.993,0.992	0.001
1054	gene:Solyc01g100970.2	NA	1	+	90847489	90847777	90847489	90847600	90847660	90847777	1054	4231,1642,1060	2,0,0	1455,2872,3024	0,0,0	209	149	1	1.0	0.999,1.0,1.0	1.0,1.0,1.0	-0.0
1056	gene:Solyc12g006790.1	NA	12	-	1200571	1200766	1200571	1200666	1200750	1200766	1056	12,4,5	94,31,52	4,5,7	25,52,54	233	149	0.8990816000099171	1.0	0.075,0.076,0.058	0.093,0.058,0.077	-0.006
1057	gene:Solyc10g006070.2	NA	10	+	799255	799452	799255	799259	799380	799452	1057	27,26,49	3167,2960,4396	35,56,55	4392,5023,5488	270	149	1	1.0	0.005,0.005,0.006	0.004,0.006,0.006	0.0
1058	gene:Solyc10g006070.2	NA	10	+	799255	799452	799255	799257	799379	799452	1058	21,19,27	1,0,0	15,30,37	0,0,0	271	149	1	1.0	0.92,1.0,1.0	1.0,1.0,1.0	-0.027
1059	gene:Solyc07g064110.2	NA	7	-	66391646	66392273	66391646	66391725	66392103	66392273	1059	161,109,49	1,0,0	74,132,124	0,0,0	527	149	1	1.0	0.979,1.0,1.0	1.0,1.0,1.0	-0.007
1060	gene:Solyc03g083250.2	NA	3	+	53105107	53105326	53105107	53105147	53105263	53105326	1060	5,1,4	3,2,0	0,0,0	0,5,0	265	149	0.5448355583394942	1.0	0.484,0.219,1.0	NA,0.0,NA	0.568
1061	gene:Solyc03g083250.2	NA	3	+	53104939	53105147	53104939	53105044	53105107	53105147	1061	4,5,4	0,0,0	3,1,3	0,1,0	212	149	1	1.0	1.0,1.0,1.0	1.0,0.413,1.0	0.196
1064	gene:Solyc09g009660.2	NA	9	+	3066602	3066771	3066602	3066654	3066754	3066771	1064	37,8,5	1,0,0	3,14,8	0,2,0	249	149	0.5609468850137148	1.0	0.957,1.0,1.0	1.0,0.807,1.0	0.05
1066	gene:Solyc09g009660.2	NA	9	+	3066417	3066653	3066417	3066500	3066613	3066653	1066	35,5,16	0,0,0	5,8,15	2,0,0	262	149	1	1.0	1.0,1.0,1.0	0.587,1.0,1.0	0.138
1069	gene:Solyc11g007320.1	NA	11	+	1698241	1698411	1698241	1698275	1698355	1698411	1069	1,0,0	121,85,52	0,0,1	53,90,108	229	149	1	1.0	0.005,0.0,0.0	0.0,0.0,0.006	-0.0
106	gene:Solyc05g026380.1	NA	5	-	41083112	41083343	41083112	41083191	41083279	41083343	106	0,2,0	82,56,65	0,3,0	88,92,116	237	149	1	1.0	0.0,0.022,0.0	0.0,0.02,0.0	0.001
1070	gene:Solyc11g007320.1	NA	11	+	1699443	1699641	1699443	1699500	1699591	1699641	1070	2,0,4	0,3,0	1,0,2	0,0,0	240	149	1	1.0	1.0,0.0,1.0	1.0,NA,1.0	-0.333
1071	gene:Solyc11g069180.1	NA	11	+	53815486	53815665	53815486	53815519	53815610	53815665	1071	30,4,10	0,1,0	6,16,15	0,0,0	240	149	1	1.0	1.0,0.713,1.0	1.0,1.0,1.0	-0.096
1073	gene:Solyc07g008550.2	NA	7	+	3496090	3496252	3496090	3496159	3496240	3496252	1073	2,1,0	97,49,70	2,1,1	102,100,129	230	149	1	1.0	0.013,0.013,0.0	0.013,0.006,0.005	0.001
1075	gene:Solyc10g047140.1	NA	10	-	39900382	39900604	39900382	39900454	39900593	39900604	1075	119,43,46	1,0,0	42,79,62	0,0,0	288	149	1	1.0	0.984,1.0,1.0	1.0,1.0,1.0	-0.005
1078	gene:Solyc03g116170.2	NA	3	+	65659377	65659585	65659377	65659434	65659541	65659585	1078	3,3,5	705,313,353	0,4,0	202,311,360	256	149	1	1.0	0.002,0.006,0.008	0.0,0.007,0.0	0.003
1079	gene:Solyc11g006940.1	NA	11	+	1450882	1451129	1450882	1450951	1451075	1451129	1079	0,0,2	19,3,24	0,0,0	14,8,21	273	149	1	1.0	0.0,0.0,0.044	0.0,0.0,0.0	0.015
1080	gene:Solyc04g076230.2	NA	4	-	61171601	61171825	61171601	61171653	61171764	61171825	1080	7,4,2	411,159,192	3,1,8	167,232,242	260	149	0.8832290125795373	1.0	0.01,0.014,0.006	0.01,0.002,0.019	-0.0
1086	gene:Solyc10g006600.2	NA	10	+	1133538	1133692	1133538	1133557	1133644	1133692	1086	55,47,15	172,77,63	23,44,42	46,95,148	236	149	0.9632303410682839	1.0	0.168,0.278,0.131	0.24,0.226,0.152	-0.014
1087	gene:Solyc08g077520.2	NA	8	-	61510868	61511083	61510868	61510951	61511034	61511083	1087	0,3,2	104,49,16	0,0,0	17,50,55	232	149	0.5919518545941611	1.0	0.0,0.038,0.074	0.0,0.0,0.0	0.037
1088	gene:Solyc02g087760.2	NA	2	+	50065913	50066198	50065913	50065923	50066000	50066198	1088	472,310,113	2,0,0	177,367,257	0,0,0	226	149	1	1.0	0.994,1.0,1.0	1.0,1.0,1.0	-0.002
1089	gene:Solyc09g065830.2	NA	9	-	64101626	64101855	64101626	64101678	64101777	64101855	1089	23,13,9	1022,329,347	6,15,21	343,501,536	248	149	0.6172329318222229	1.0	0.013,0.023,0.015	0.01,0.018,0.023	0.0
108	gene:Solyc03g123660.2	NA	3	+	70447929	70448151	70447929	70448015	70448120	70448151	108	29,7,9	1,0,0	9,14,22	0,0,0	254	149	1	1.0	0.944,1.0,1.0	1.0,1.0,1.0	-0.019
1090	gene:Solyc09g065830.2	NA	9	-	64101626	64101855	64101626	64101678	64101765	64101855	1090	7,2,5	1,0,0	0,3,3	0,0,0	236	149	1	1.0	0.815,1.0,1.0	NA,1.0,1.0	-0.062
1093	gene:Solyc06g008040.2	NA	6	-	1889576	1889793	1889576	1889681	1889773	1889793	1093	7,3,0	1,0,0	0,0,3	0,0,1	241	149	1	1.0	0.812,1.0,NA	NA,NA,0.65	0.256
1094	gene:Solyc06g008040.2	NA	6	-	1889773	1889972	1889773	1889793	1889870	1889972	1094	2,1,0	1,0,0	1,1,1	0,0,0	226	149	1	1.0	0.569,1.0,NA	1.0,1.0,1.0	-0.216
1096	gene:Solyc06g008040.2	NA	6	-	1893543	1893747	1893543	1893629	1893721	1893747	1096	0,0,1	61,38,41	0,2,2	69,80,100	241	149	1	1.0	0.0,0.0,0.015	0.0,0.015,0.012	-0.004
1097	gene:Solyc04g014510.2	NA	4	+	4782935	4783164	4782935	4783015	4783095	4783164	1097	53,34,36	0,0,0	36,40,57	0,0,2	229	149	1	1.0	1.0,1.0,1.0	1.0,1.0,0.949	0.017
1099	gene:Solyc11g061750.1	NA	11	+	48381065	48381280	48381065	48381157	48381271	48381280	1099	1,0,0	2,4,1	0,0,1	1,1,4	263	149	1	1.0	0.221,0.0,0.0	0.0,0.0,0.124	0.032
10	gene:Solyc02g071150.2	NA	2	-	40646329	40646557	40646329	40646379	40646491	40646557	10	55,35,33	2,0,0	50,33,49	0,1,0	261	149	1	1.0	0.94,1.0,1.0	1.0,0.95,1.0	-0.003
1101	gene:Solyc11g007090.1	NA	11	+	1561991	1562131	1561991	1561998	1562082	1562131	1101	64,11,34	1,0,0	27,18,26	0,0,0	233	149	1	1.0	0.976,1.0,1.0	1.0,1.0,1.0	-0.008
1103	gene:Solyc01g067270.2	NA	1	+	75672507	75672716	75672507	75672556	75672629	75672716	1103	2,0,0	18,6,11	0,1,1	9,14,13	222	149	1	1.0	0.069,0.0,0.0	0.0,0.046,0.049	-0.009
1104	gene:Solyc01g067270.2	NA	1	+	75670199	75670441	75670199	75670280	75670360	75670441	1104	2,0,0	9,4,2	1,1,1	13,3,4	229	149	1	1.0	0.126,0.0,0.0	0.048,0.178,0.14	-0.08
1105	gene:Solyc10g079070.1	NA	10	+	60704065	60704312	60704065	60704134	60704238	60704312	1105	17,4,1	0,0,0	6,15,8	1,0,0	253	149	1	1.0	1.0,1.0,1.0	0.779,1.0,1.0	0.074
1108	gene:Solyc01g088720.2	NA	1	+	83482275	83482509	83482275	83482361	83482436	83482509	1108	0,1,0	61,38,34	0,1,0	22,53,33	224	149	1	1.0	0.0,0.017,0.0	0.0,0.012,0.0	0.002
1110	gene:Solyc05g010050.2	NA	5	-	4248586	4248811	4248586	4248667	4248766	4248811	1110	6,1,4	55,10,9	1,2,0	14,25,52	248	149	1	1.0	0.062,0.057,0.211	0.041,0.046,0.0	0.081
1111	gene:Solyc05g010050.2	NA	5	-	4248586	4248811	4248586	4248680	4248766	4248811	1111	2,1,2	3,1,3	1,0,0	3,0,0	235	149	0.5675771314988305	1.0	0.297,0.388,0.297	0.174,NA,NA	0.153
1112	gene:Solyc08g005780.2	NA	8	-	604997	605230	604997	605023	605189	605230	1112	19,1,3	0,0,3	1,2,12	0,0,0	315	149	0.7964010348604276	1.0	1.0,1.0,0.321	1.0,1.0,1.0	-0.226
1113	gene:Solyc03g118200.2	NA	3	-	67136467	67136703	67136467	67136605	67136680	67136703	1113	3,3,3	327,147,116	5,1,2	112,180,163	224	149	1	1.0	0.006,0.013,0.017	0.029,0.004,0.008	-0.002
1114	gene:Solyc06g071910.2	NA	6	-	44300885	44301103	44300885	44300941	44301022	44301103	1114	13,8,9	1,0,0	12,10,12	0,0,0	230	149	1	1.0	0.894,1.0,1.0	1.0,1.0,1.0	-0.035
1116	gene:Solyc12g011160.1	NA	12	+	4011154	4011394	4011154	4011211	4011295	4011394	1116	2,3,0	304,127,93	1,1,0	68,129,163	233	149	1	1.0	0.004,0.015,0.0	0.009,0.005,0.0	0.002
1119	gene:Solyc08g074610.1	NA	8	-	58704961	58705178	58704961	58705027	58705105	58705178	1119	0,0,0	25,10,11	0,1,1	5,12,20	227	149	1	1.0	0.0,0.0,0.0	0.0,0.052,0.032	-0.028
111	gene:Solyc04g045630.2	NA	4	-	34501302	34501441	34501302	34501314	34501406	34501441	111	32,14,3	0,1,0	0,20,15	0,0,0	241	149	1	1.0	1.0,0.896,1.0	NA,1.0,1.0	-0.035
1120	gene:Solyc08g074610.1	NA	8	-	58707632	58707783	58707632	58707670	58707746	58707783	1120	0,1,0	30,16,22	0,0,0	24,25,40	225	149	1	1.0	0.0,0.04,0.0	0.0,0.0,0.0	0.013
1121	gene:Solyc08g074610.1	NA	8	-	58705105	58705299	58705105	58705178	58705250	58705299	1121	5,2,3	1,0,0	0,3,9	0,0,0	221	149	1	1.0	0.771,1.0,1.0	NA,1.0,1.0	-0.076
1124	gene:Solyc09g065720.2	NA	9	+	64013669	64014003	64013669	64013801	64013871	64014003	1124	265,140,42	0,0,0	50,136,125	0,1,0	219	149	1	1.0	1.0,1.0,1.0	1.0,0.989,1.0	0.004
1125	gene:Solyc09g065720.2	NA	9	+	64013669	64014003	64013669	64013801	64013879	64014003	1125	285,144,46	2,1,0	51,144,131	0,0,0	227	149	1	1.0	0.989,0.99,1.0	1.0,1.0,1.0	-0.007
1126	gene:Solyc09g065720.2	NA	9	+	64014577	64014937	64014577	64014819	64014892	64014937	1126	285,175,172	0,1,4	157,217,203	0,0,0	222	149	1	1.0	1.0,0.992,0.967	1.0,1.0,1.0	-0.014
1127	gene:Solyc09g065720.2	NA	9	+	64014892	64015100	64014892	64014937	64015019	64015100	1127	5,2,0	223,141,149	2,4,3	141,208,194	231	149	1	1.0	0.014,0.009,0.0	0.009,0.012,0.01	-0.003
1128	gene:Solyc12g019750.1	NA	12	-	11308398	11308617	11308398	11308455	11308528	11308617	1128	1,0,2	2,0,0	0,2,1	0,0,0	222	149	1	1.0	0.251,NA,1.0	NA,1.0,1.0	-0.375
1130	gene:Solyc12g019750.1	NA	12	-	11308398	11308617	11308398	11308447	11308528	11308617	1130	1,0,3	410,195,176	0,3,4	195,264,375	230	149	1	1.0	0.002,0.0,0.011	0.0,0.007,0.007	-0.0
1135	gene:Solyc12g019750.1	NA	12	-	11309155	11309398	11309155	11309167	11309274	11309398	1135	13,10,1	0,0,2	4,7,10	0,0,0	256	149	1	1.0	1.0,1.0,0.225	1.0,1.0,1.0	-0.258
1138	gene:Solyc07g019460.2	NA	7	-	11527611	11527838	11527611	11527648	11527761	11527838	1138	13,6,7	514,309,280	6,12,9	262,379,523	262	149	1	1.0	0.014,0.011,0.014	0.013,0.018,0.01	-0.001
1141	gene:Solyc07g006650.2	NA	7	-	1520560	1520781	1520560	1520578	1520695	1520781	1141	60,20,24	1,0,0	30,29,41	0,0,0	266	149	1	1.0	0.971,1.0,1.0	1.0,1.0,1.0	-0.01
1142	gene:Solyc07g006650.2	NA	7	-	1519694	1519876	1519694	1519750	1519832	1519876	1142	15,10,6	0,0,0	8,22,24	0,2,0	231	149	1	1.0	1.0,1.0,1.0	1.0,0.876,1.0	0.041
1143	gene:Solyc07g006650.2	NA	7	-	1519694	1519876	1519694	1519750	1519831	1519876	1143	15,10,6	536,282,311	8,17,23	420,553,645	230	149	0.605418836737613	1.0	0.018,0.022,0.012	0.012,0.02,0.023	-0.001
1144	gene:Solyc10g085790.1	NA	10	+	64875840	64876079	64875840	64875928	64876016	64876079	1144	42,7,13	0,0,1	8,11,22	0,0,0	237	149	1	1.0	1.0,1.0,0.891	1.0,1.0,1.0	-0.036
1145	gene:Solyc12g098370.1	NA	12	+	65902615	65902836	65902615	65902679	65902763	65902836	1145	2,1,2	212,106,76	5,2,1	71,106,118	233	149	0.6284161847120773	1.0	0.006,0.006,0.017	0.043,0.012,0.005	-0.01
1148	gene:Solyc08g077750.2	NA	8	-	61647657	61647873	61647657	61647681	61647779	61647873	1148	41,31,10	0,0,0	22,30,27	2,0,0	247	149	1	1.0	1.0,1.0,1.0	0.869,1.0,1.0	0.044
1149	gene:Solyc08g077750.2	NA	8	-	61647979	61648193	61647979	61648058	61648150	61648193	1149	14,8,0	115,112,96	5,8,8	61,89,152	241	149	0.5497200946801504	1.0	0.07,0.042,0.0	0.048,0.053,0.032	-0.007
1150	gene:Solyc07g043270.2	NA	7	-	56936074	56936265	56936074	56936122	56936202	56936265	1150	0,1,1	361,170,188	0,0,0	199,166,224	229	149	1	1.0	0.0,0.004,0.003	0.0,0.0,0.0	0.002
1151	gene:Solyc07g043270.2	NA	7	-	56936202	56936426	56936202	56936265	56936363	56936426	1151	24,10,20	3,2,0	15,11,18	0,1,0	247	149	1	1.0	0.828,0.751,1.0	1.0,0.869,1.0	-0.097
1153	gene:Solyc07g043270.2	NA	7	-	56936359	56936578	56936359	56936432	56936509	56936578	1153	4,1,3	312,143,127	1,1,4	162,215,243	226	149	1	1.0	0.008,0.005,0.015	0.004,0.003,0.011	0.003
1154	gene:Solyc07g043270.2	NA	7	-	56936202	56936426	56936202	56936271	56936359	56936426	1154	3,1,0	1,0,0	1,2,1	0,0,0	237	149	1	1.0	0.654,1.0,NA	1.0,1.0,1.0	-0.173
1156	gene:Solyc07g043270.2	NA	7	-	56936202	56936426	56936202	56936271	56936363	56936426	1156	3,2,0	310,138,121	1,2,1	169,152,179	241	149	1	1.0	0.006,0.009,0.0	0.004,0.008,0.003	0.0
1157	gene:Solyc12g055720.1	NA	12	-	61692950	61693196	61692950	61693020	61693103	61693196	1157	3,4,3	266,187,104	3,5,0	113,195,182	232	149	1	1.0	0.007,0.014,0.018	0.017,0.016,0.0	0.002
1158	gene:Solyc12g055720.1	NA	12	-	61691780	61691995	61691780	61691840	61691939	61691995	1158	12,11,4	175,179,120	8,17,13	152,197,265	248	149	0.5954337922309374	1.0	0.04,0.036,0.02	0.031,0.049,0.029	-0.004
115	gene:Solyc05g014470.2	NA	5	+	8324060	8324302	8324060	8324146	8324236	8324302	115	751,240,336	11281,3989,4251	179,194,276	2095,3133,3873	239	149	0.5953206856663695	1.0	0.04,0.036,0.047	0.051,0.037,0.043	-0.003
1161	gene:Solyc04g045600.2	NA	4	-	34265779	34265989	34265779	34265876	34265962	34265989	1161	52,23,6	155,66,42	16,23,20	36,96,74	235	149	0.7492735534440891	1.0	0.175,0.181,0.083	0.22,0.132,0.146	-0.02
1162	gene:Solyc11g040150.1	NA	11	+	39803524	39803686	39803524	39803557	39803653	39803686	1162	61,21,12	686,320,353	23,26,24	274,418,393	245	149	0.5537065885570398	1.0	0.051,0.038,0.02	0.049,0.036,0.036	-0.004
1163	gene:Solyc10g008800.2	NA	10	-	2875895	2876114	2875895	2875970	2876063	2876114	1163	1,0,0	154,80,72	1,1,1	47,88,69	242	149	1	1.0	0.004,0.0,0.0	0.013,0.007,0.009	-0.008
1164	gene:Solyc10g008800.2	NA	10	-	2875895	2876114	2875895	2875970	2876055	2876114	1164	1,0,0	2,0,0	0,1,1	3,0,0	234	149	0.6925811200380931	1.0	0.241,NA,NA	0.0,1.0,1.0	-0.426
1165	gene:Solyc05g015950.2	NA	5	-	13089269	13089624	13089269	13089325	13089438	13089624	1165	561,344,126	1,0,0	168,466,423	3,3,2	262	149	0.8823257710462478	1.0	0.997,1.0,1.0	0.97,0.989,0.992	0.015
1167	gene:Solyc08g069030.2	NA	8	+	58115086	58115312	58115086	58115166	58115238	58115312	1167	6,1,2	291,205,147	2,1,3	200,288,283	221	149	1	1.0	0.014,0.003,0.009	0.007,0.002,0.007	0.003
1168	gene:Solyc10g081600.1	NA	10	+	62635458	62635674	62635458	62635539	62635617	62635674	1168	13,5,7	207,98,154	0,15,7	132,161,148	227	149	0.8035189662109771	1.0	0.04,0.032,0.029	0.0,0.058,0.03	0.004
1169	gene:Solyc02g071530.1	NA	2	+	40925307	40925504	40925307	40925354	40925440	40925504	1169	0,2,0	1,0,1	4,0,0	0,1,1	235	149	1	1.0	0.0,1.0,0.0	1.0,0.0,0.0	0.0
116	gene:Solyc05g014470.2	NA	5	+	8324066	8324302	8324066	8324146	8324258	8324302	116	4227,1597,1796	1,0,0	1006,1203,1758	0,0,0	261	149	1	1.0	1.0,1.0,1.0	1.0,1.0,1.0	0.0
1172	gene:Solyc09g064590.2	NA	9	+	61909172	61909524	61909172	61909273	61909465	61909524	1172	441,323,159	2,0,0	170,288,339	0,0,0	341	149	1	1.0	0.99,1.0,1.0	1.0,1.0,1.0	-0.003
1173	gene:Solyc09g064590.2	NA	9	+	61909172	61909524	61909172	61909370	61909465	61909524	1173	340,212,88	1,2,0	99,206,224	2,0,0	244	149	1	1.0	0.995,0.985,1.0	0.968,1.0,1.0	0.004
1177	gene:Solyc03g026310.2	NA	3	+	3752458	3752699	3752458	3752525	3752642	3752699	1177	3,0,2	129,88,58	1,3,1	112,74,165	266	149	1	1.0	0.013,0.0,0.019	0.005,0.022,0.003	0.001
1178	gene:Solyc03g026310.2	NA	3	+	3748055	3748298	3748055	3748145	3748247	3748298	1178	1,0,2	76,53,62	0,2,6	51,60,81	251	149	0.46644703194061155	1.0	0.008,0.0,0.019	0.0,0.019,0.042	-0.011
1179	gene:Solyc12g056250.1	NA	12	-	62209117	62209351	62209117	62209197	62209312	62209351	1179	14,4,4	908,564,423	6,7,4	331,542,618	264	149	1	1.0	0.009,0.004,0.005	0.01,0.007,0.004	-0.001
1180	gene:Solyc09g089660.2	NA	9	-	69425305	69425467	69425305	69425350	69425423	69425467	1180	5,0,0	42,17,26	0,0,0	20,31,37	222	149	0.631057750961019	1.0	0.074,0.0,0.0	0.0,0.0,0.0	0.025
1183	gene:Solyc01g096730.2	NA	1	-	87744728	87744917	87744728	87744782	87744864	87744917	1183	1,1,0	11,8,0	0,0,1	3,6,0	231	149	0.7316544615905056	1.0	0.055,0.075,NA	0.0,0.0,1.0	-0.268
1184	gene:Solyc01g096730.2	NA	1	-	87744864	87745105	87744864	87744917	87745053	87745105	1184	7,3,0	1,0,0	2,3,0	0,1,0	285	149	1	1.0	0.785,1.0,NA	1.0,0.611,NA	0.087
1186	gene:Solyc08g067040.2	NA	8	+	55950028	55950277	55950028	55950113	55950194	55950277	1186	11,6,9	85,108,68	11,8,8	74,90,124	230	149	0.8599185871664972	1.0	0.077,0.035,0.079	0.088,0.054,0.04	0.003
1188	gene:Solyc10g074750.1	NA	10	-	58409787	58409939	58409787	58409808	58409924	58409939	1188	88,43,47	2,0,0	17,54,35	0,4,0	265	149	0.5605196260940104	1.0	0.961,1.0,1.0	1.0,0.884,1.0	0.026
1189	gene:Solyc08g065360.2	NA	8	+	53284875	53285083	53284875	53284944	53285032	53285083	1189	1,0,0	34,10,3	0,2,0	9,30,7	237	149	1	1.0	0.018,0.0,0.0	0.0,0.04,0.0	-0.007
118	gene:Solyc01g094290.2	NA	1	-	85823268	85823497	85823268	85823327	85823447	85823497	118	4,1,5	171,112,159	1,2,2	94,117,170	269	149	0.9480887626494138	1.0	0.013,0.005,0.017	0.006,0.009,0.006	0.005
1196	gene:Solyc11g068650.1	NA	11	+	53295076	53295322	53295076	53295168	53295258	53295322	1196	3,0,1	222,116,151	0,1,1	76,137,148	239	149	1	1.0	0.008,0.0,0.004	0.0,0.005,0.004	0.001
1197	gene:Solyc01g100850.2	NA	1	+	90762005	90762203	90762005	90762101	90762187	90762203	1197	4,5,1	0,0,1	8,5,1	0,0,0	235	149	1	1.0	1.0,1.0,0.388	1.0,1.0,1.0	-0.204
1198	gene:Solyc01g100850.2	NA	1	+	90762187	90762356	90762187	90762203	90762279	90762356	1198	80,39,19	0,1,0	22,25,35	0,0,0	225	149	1	1.0	1.0,0.963,1.0	1.0,1.0,1.0	-0.012
1199	gene:Solyc08g069060.2	NA	8	+	58145293	58145540	58145293	58145385	58145493	58145540	1199	0,6,0	50,32,8	0,2,6	20,62,70	257	149	0.9245351342200607	1.0	0.0,0.098,0.0	0.0,0.018,0.047	0.011
11	gene:Solyc02g071150.2	NA	2	-	40646160	40646379	40646160	40646241	40646329	40646379	11	39,16,22	0,0,0	16,43,31	0,0,2	237	149	1	1.0	1.0,1.0,1.0	1.0,1.0,0.907	0.031
1200	gene:Solyc03g043660.2	NA	3	-	7161744	7161945	7161744	7161798	7161879	7161945	1200	5,1,4	69,61,58	6,7,3	110,92,122	230	149	0.8052485459312416	1.0	0.045,0.011,0.043	0.034,0.047,0.016	0.001
1201	gene:Solyc08g016620.2	NA	8	-	8083373	8083934	8083373	8083493	8083844	8083934	1201	375,169,120	3,0,0	139,289,252	0,0,0	500	149	1	1.0	0.974,1.0,1.0	1.0,1.0,1.0	-0.009
1202	gene:Solyc08g016620.2	NA	8	-	8083373	8083934	8083373	8083544	8083844	8083934	1202	360,162,100	0,2,0	128,262,219	0,2,0	449	149	1	1.0	1.0,0.964,1.0	1.0,0.978,1.0	-0.005
1204	gene:Solyc01g009420.2	NA	1	+	3625686	3625910	3625686	3625737	3625819	3625910	1204	70,18,15	0,0,0	14,38,19	0,0,1	231	149	1	1.0	1.0,1.0,1.0	1.0,1.0,0.925	0.025
1208	gene:Solyc01g108660.2	NA	1	-	95891856	95892066	95891856	95891915	95892005	95892066	1208	5,2,3	1,0,0	4,7,5	0,0,0	239	149	1	1.0	0.757,1.0,1.0	1.0,1.0,1.0	-0.081
120	gene:Solyc02g090910.2	NA	2	-	52389997	52390219	52389997	52390024	52390164	52390219	120	9,5,0	2,0,2	1,6,5	2,2,1	289	149	0.4606557586667024	1.0	0.699,1.0,0.0	0.205,0.607,0.721	0.055
1213	gene:Solyc06g065700.2	NA	6	+	41133012	41133221	41133012	41133044	41133181	41133221	1213	0,1,0	178,137,105	1,2,0	148,220,251	286	149	1	1.0	0.0,0.004,0.0	0.004,0.005,0.0	-0.002
1215	gene:Solyc01g102660.2	NA	1	+	91405907	91406137	91405907	91405997	91406080	91406137	1215	12,2,2	3148,2757,2101	3,16,17	2816,3607,5655	232	149	1	1.0	0.002,0.0,0.001	0.001,0.003,0.002	-0.001
1218	gene:Solyc01g102660.2	NA	1	+	91407727	91407932	91407727	91407781	91407892	91407932	1218	238,67,46	0,0,0	54,122,99	0,1,0	260	149	1	1.0	1.0,1.0,1.0	1.0,0.986,1.0	0.005
1219	gene:Solyc01g102660.2	NA	1	+	91406720	91406959	91406720	91406805	91406902	91406959	1219	638,353,149	0,0,0	227,485,379	0,1,0	246	149	1	1.0	1.0,1.0,1.0	1.0,0.997,1.0	0.001
1220	gene:Solyc01g102660.2	NA	1	+	91407698	91407932	91407698	91407781	91407880	91407932	1220	56,25,11	1927,878,497	19,36,32	646,1355,1052	248	149	0.8684065009460946	1.0	0.017,0.017,0.013	0.017,0.016,0.018	-0.001
1222	gene:Solyc05g050800.2	NA	5	-	60986676	60986884	60986676	60986742	60986833	60986884	1222	484,191,167	0,0,4	156,305,278	0,0,0	240	149	1	1.0	1.0,1.0,0.963	1.0,1.0,1.0	-0.012
1234	gene:Solyc08g083040.2	NA	8	-	65628819	65629028	65628819	65628881	65628962	65629028	1234	6,4,1	145,128,43	0,5,6	76,121,92	230	149	0.6072976100797087	1.0	0.026,0.02,0.015	0.0,0.026,0.041	-0.002
1236	gene:Solyc12g095830.1	NA	12	+	64947768	64948004	64947768	64947842	64947951	64948004	1236	2,0,0	180,118,152	1,1,4	183,253,262	258	149	1	1.0	0.006,0.0,0.0	0.003,0.002,0.009	-0.003
1238	gene:Solyc06g082090.2	NA	6	+	48027254	48027480	48027254	48027284	48027395	48027480	1238	34,17,8	0,0,2	10,11,10	0,0,0	260	149	1	1.0	1.0,1.0,0.696	1.0,1.0,1.0	-0.101
1239	gene:Solyc06g005190.2	NA	6	+	206729	206975	206729	206852	206925	206975	1239	3,2,4	0,0,0	2,11,14	0,0,2	222	149	1	1.0	1.0,1.0,1.0	1.0,1.0,0.825	0.058
123	gene:Solyc11g032100.1	NA	11	+	24918410	24918633	24918410	24918448	24918540	24918633	123	7,4,5	197,112,98	2,7,4	62,120,143	241	149	0.8895814634893242	1.0	0.021,0.022,0.031	0.02,0.035,0.017	0.001
1241	gene:Solyc06g005190.2	NA	6	+	206412	206622	206412	206496	206576	206622	1241	0,1,2	94,58,42	2,3,0	65,90,103	229	149	1	1.0	0.0,0.011,0.03	0.02,0.021,0.0	-0.0
1242	gene:Solyc06g005190.2	NA	6	+	206412	206622	206412	206496	206578	206622	1242	0,1,3	0,0,0	3,3,0	0,0,1	231	149	1	1.0	NA,1.0,1.0	1.0,1.0,0.0	0.333
1243	gene:Solyc06g005190.2	NA	6	+	206578	206821	206578	206625	206729	206821	1243	11,13,2	82,47,39	3,11,19	77,86,95	253	149	0.529663817688157	1.0	0.073,0.14,0.029	0.022,0.07,0.105	0.015
1245	gene:Solyc09g010420.2	NA	9	-	3791054	3791301	3791054	3791145	3791220	3791301	1245	3,0,3	261,100,114	0,7,1	86,104,125	224	149	0.5857146614111635	1.0	0.008,0.0,0.017	0.0,0.043,0.005	-0.008
1247	gene:Solyc09g010420.2	NA	9	-	3791054	3791301	3791054	3791141	3791220	3791301	1247	3,0,3	0,0,0	0,7,1	1,4,5	228	149	1	1.0	1.0,NA,1.0	0.0,0.534,0.116	0.783
1248	gene:Solyc08g066820.2	NA	8	-	55670655	55670904	55670655	55670722	55670844	55670904	1248	8,1,4	283,103,64	0,1,2	91,118,133	271	149	0.6747106151597997	1.0	0.015,0.005,0.033	0.0,0.005,0.008	0.013
1249	gene:Solyc11g018670.1	NA	11	-	8894848	8895036	8894848	8894897	8894984	8895036	1249	1,1,2	118,89,99	1,1,3	65,122,120	236	149	1	1.0	0.005,0.007,0.013	0.01,0.005,0.016	-0.002
124	gene:Solyc08g074760.2	NA	8	+	58902352	58902581	58902352	58902421	58902509	58902581	124	0,0,0	307,139,73	0,1,0	90,187,163	237	149	1	1.0	0.0,0.0,0.0	0.0,0.003,0.0	-0.001
1251	gene:Solyc11g066380.1	NA	11	+	52152305	52152543	52152305	52152375	52152478	52152543	1251	3,1,1	77,26,31	1,2,1	41,41,48	252	149	0.5163156274682026	1.0	0.023,0.022,0.019	0.014,0.028,0.012	0.003
1253	gene:Solyc09g075070.2	NA	9	-	66887859	66888061	66887859	66887931	66888025	66888061	1253	11,6,0	0,2,0	3,5,4	0,1,1	243	149	0.9582137486983914	1.0	1.0,0.648,NA	1.0,0.754,0.71	0.003
1258	gene:Solyc12g038160.1	NA	12	-	48798183	48798421	48798183	48798251	48798352	48798421	1258	3,0,0	30,19,19	0,2,0	10,26,47	250	149	0.9383829550100881	1.0	0.056,0.0,0.0	0.0,0.044,0.0	0.004
1259	gene:Solyc09g007330.2	NA	9	-	921735	921976	921735	921852	921924	921976	1259	6,1,0	21,10,5	0,7,1	8,16,15	221	149	0.7681129938068474	1.0	0.162,0.063,0.0	0.0,0.228,0.043	-0.015
125	gene:Solyc03g096920.2	NA	3	-	59293445	59293634	59293445	59293547	59293623	59293634	125	3,3,1	178,138,93	1,4,1	87,171,181	225	149	1	1.0	0.011,0.014,0.007	0.008,0.015,0.004	0.002
1260	gene:Solyc03g093210.2	NA	3	+	54400604	54400849	54400604	54400715	54400798	54400849	1260	0,0,0	21,14,22	1,0,0	18,11,23	232	149	1	1.0	0.0,0.0,0.0	0.034,0.0,0.0	-0.011
1265	gene:Solyc08g041870.2	NA	8	+	25450516	25451144	25450516	25450633	25451058	25451144	1265	8,13,8	283,130,96	5,15,6	81,176,156	574	149	0.7820867088426853	1.0	0.007,0.025,0.021	0.016,0.022,0.01	0.002
1266	gene:Solyc08g041870.2	NA	8	+	25450516	25451144	25450516	25450633	25451072	25451144	1266	103,55,57	544,198,224	42,80,71	190,347,293	588	149	0.8671299783856147	1.0	0.046,0.066,0.061	0.053,0.055,0.058	0.002
1267	gene:Solyc08g041870.2	NA	8	+	25450516	25451144	25450516	25450633	25451097	25451144	1267	311,127,127	0,0,1	121,188,208	1,0,2	613	149	1	1.0	1.0,1.0,0.969	0.967,1.0,0.962	0.013
1268	gene:Solyc08g041870.2	NA	8	+	25451097	25451296	25451097	25451144	25451227	25451296	1268	1,2,1	2,0,0	3,0,2	0,0,0	232	149	0.48841385166479845	1.0	0.243,1.0,1.0	1.0,NA,1.0	-0.252
1269	gene:Solyc08g041870.2	NA	8	+	25450516	25451144	25450516	25450611	25451072	25451144	1269	103,55,57	1,1,0	42,81,72	0,0,2	610	149	1	1.0	0.962,0.931,1.0	1.0,1.0,0.898	-0.002
126	gene:Solyc04g081310.2	NA	4	-	65344855	65345104	65344855	65344947	65345024	65345104	126	10,6,2	244,77,42	0,6,5	35,108,61	226	149	0.8628795728257158	1.0	0.026,0.049,0.03	0.0,0.035,0.051	0.006
1270	gene:Solyc08g041870.2	NA	8	+	25450516	25451144	25450516	25450611	25451058	25451144	1270	8,13,8	2,0,0	5,16,7	0,0,1	596	149	1	1.0	0.5,1.0,1.0	1.0,1.0,0.636	-0.045
1271	gene:Solyc08g041870.2	NA	8	+	25451058	25451296	25451058	25451144	25451236	25451296	1271	54,18,15	1,0,0	21,39,38	0,0,0	241	149	1	1.0	0.971,1.0,1.0	1.0,1.0,1.0	-0.01
1272	gene:Solyc08g041870.2	NA	8	+	25451058	25451296	25451058	25451144	25451230	25451296	1272	7,5,1	1253,494,479	7,9,13	408,725,777	235	149	1	1.0	0.004,0.006,0.001	0.011,0.008,0.01	-0.006
1273	gene:Solyc08g041870.2	NA	8	+	25452229	25452440	25452229	25452264	25452350	25452440	1273	14,4,4	675,272,198	0,3,11	199,331,307	235	149	0.8959890783499195	1.0	0.013,0.009,0.013	0.0,0.006,0.022	0.002
1274	gene:Solyc03g113590.2	NA	3	-	63669012	63669251	63669012	63669083	63669169	63669251	1274	16,2,0	1,0,0	3,6,11	0,0,0	235	149	1	1.0	0.91,1.0,NA	1.0,1.0,1.0	-0.045
1275	gene:Solyc03g113590.2	NA	3	-	63669169	63669402	63669169	63669251	63669356	63669402	1275	56,25,6	1,0,0	8,24,13	0,0,0	254	149	1	1.0	0.97,1.0,1.0	1.0,1.0,1.0	-0.01
1277	gene:Solyc03g113590.2	NA	3	-	63669177	63669384	63669177	63669255	63669356	63669384	1277	56,25,6	2,0,0	8,24,13	0,0,0	250	149	1	1.0	0.943,1.0,1.0	1.0,1.0,1.0	-0.019
127	gene:Solyc04g081310.2	NA	4	-	65344855	65345104	65344855	65344934	65345024	65345104	127	26,6,4	0,2,0	2,7,7	0,0,0	239	149	1	1.0	1.0,0.652,1.0	1.0,1.0,1.0	-0.116
1283	gene:Solyc04g049710.2	NA	4	-	43144919	43145099	43144919	43145002	43145074	43145099	1283	10,5,2	2,1,1	1,3,4	0,2,0	221	149	1	1.0	0.771,0.771,0.574	1.0,0.503,1.0	-0.129
1288	gene:Solyc04g079070.2	NA	4	-	63654001	63654239	63654001	63654100	63654210	63654239	1288	5,2,0	567,268,137	1,1,0	124,303,219	259	149	1	1.0	0.005,0.004,0.0	0.005,0.002,0.0	0.001
128	gene:Solyc05g017890.2	NA	5	-	19091944	19092192	19091944	19092064	19092144	19092192	128	4,2,0	35,44,15	3,1,4	38,54,103	229	149	0.656957578029322	1.0	0.069,0.029,0.0	0.049,0.012,0.025	0.004
1290	gene:Solyc01g081050.2	NA	1	+	80378905	80379141	80378905	80378950	80379075	80379141	1290	13,8,6	0,1,0	13,10,14	0,1,0	274	149	1	1.0	1.0,0.813,1.0	1.0,0.845,1.0	-0.011
1292	gene:Solyc01g081050.2	NA	1	+	80380593	80380835	80380593	80380674	80380767	80380835	1292	101,65,36	0,0,0	69,91,90	0,0,2	242	149	1	1.0	1.0,1.0,1.0	1.0,1.0,0.965	0.012
1294	gene:Solyc01g081050.2	NA	1	+	80380593	80380835	80380593	80380674	80380758	80380835	1294	100,65,35	0,0,2	68,86,89	0,0,0	233	149	1	1.0	1.0,1.0,0.918	1.0,1.0,1.0	-0.027
1296	gene:Solyc09g074680.2	NA	9	-	66507557	66507782	66507557	66507617	66507705	66507782	1296	5,1,1	141,63,58	0,2,3	70,87,105	237	149	0.676134505500203	1.0	0.022,0.01,0.011	0.0,0.014,0.018	0.004
1297	gene:Solyc08g076810.2	NA	8	+	60713477	60713703	60713477	60713531	60713629	60713703	1297	2,0,0	27,14,8	0,1,0	8,21,12	247	149	1	1.0	0.043,0.0,0.0	0.0,0.028,0.0	0.005
1298	gene:Solyc08g076810.2	NA	8	+	60713294	60713531	60713294	60713358	60713455	60713531	1298	2,0,0	21,14,2	0,0,0	5,6,16	246	149	1	1.0	0.055,0.0,0.0	0.0,0.0,0.0	0.018
1299	gene:Solyc08g076810.2	NA	8	+	60713294	60713531	60713294	60713358	60713477	60713531	1299	9,10,2	1,0,0	4,7,2	0,0,0	268	149	1	1.0	0.833,1.0,1.0	1.0,1.0,1.0	-0.056
1300	gene:Solyc08g076810.2	NA	8	+	60713455	60713703	60713455	60713531	60713614	60713703	1300	1,0,0	1,10,2	0,0,0	1,1,1	232	149	1	1.0	0.391,0.0,0.0	0.0,0.0,0.0	0.13
1301	gene:Solyc09g005230.2	NA	9	-	179748	179975	179748	179808	179945	179975	1301	2,0,0	15,3,6	0,0,2	3,13,19	286	149	1	1.0	0.065,0.0,0.0	0.0,0.0,0.052	0.004
1302	gene:Solyc09g005230.2	NA	9	-	179945	180103	179945	179975	180039	180103	1302	26,4,7	0,0,0	5,18,33	0,2,0	213	149	1	1.0	1.0,1.0,1.0	1.0,0.863,1.0	0.046
1304	gene:Solyc11g064920.1	NA	11	+	50239284	50239498	50239284	50239372	50239460	50239498	1304	0,0,0	207,132,150	4,1,1	106,165,241	237	149	1	1.0	0.0,0.0,0.0	0.023,0.004,0.003	-0.01
1305	gene:Solyc03g006610.2	NA	3	+	1189728	1189935	1189728	1189783	1189873	1189935	1305	6,3,4	65,46,20	4,8,9	45,59,67	239	149	0.46044097058358546	1.0	0.054,0.039,0.111	0.053,0.078,0.077	-0.001
1309	gene:Solyc01g103010.2	NA	1	+	91679567	91679816	91679567	91679611	91679717	91679816	1309	0,3,1	191,107,64	0,0,2	65,154,101	255	149	1	1.0	0.0,0.016,0.009	0.0,0.0,0.011	0.005
130	gene:Solyc04g076020.2	NA	4	-	60950282	60950524	60950282	60950353	60950444	60950524	130	0,1,1	89,39,50	1,1,2	60,50,82	240	149	1	1.0	0.0,0.016,0.012	0.01,0.012,0.015	-0.003
1312	gene:Solyc01g103370.2	NA	1	+	91990338	91990516	91990338	91990386	91990490	91990516	1312	268,103,100	0,0,0	96,151,176	0,0,1	253	149	1	1.0	1.0,1.0,1.0	1.0,1.0,0.99	0.003
1313	gene:Solyc01g103370.2	NA	1	+	91990358	91990517	91990358	91990386	91990471	91990517	1313	159,72,69	0,0,0	70,93,119	0,1,0	234	149	1	1.0	1.0,1.0,1.0	1.0,0.983,1.0	0.006
1314	gene:Solyc01g103370.2	NA	1	+	91990358	91990517	91990358	91990386	91990477	91990517	1314	172,75,71	0,0,3	75,101,123	2,0,1	240	149	1	1.0	1.0,1.0,0.936	0.959,1.0,0.987	-0.003
1319	gene:Solyc07g019530.2	NA	7	+	11873560	11873795	11873560	11873646	11873736	11873795	1319	13,24,17	1,0,0	7,13,16	0,0,0	239	149	1	1.0	0.89,1.0,1.0	1.0,1.0,1.0	-0.037
1323	gene:Solyc07g019530.2	NA	7	+	11870961	11871154	11870961	11870996	11871107	11871154	1323	38,40,27	0,4,0	16,23,22	0,0,0	260	149	0.7409673799318903	1.0	1.0,0.851,1.0	1.0,1.0,1.0	-0.05
1327	gene:Solyc07g019530.2	NA	7	+	11870961	11871154	11870961	11870983	11871090	11871154	1327	35,28,21	0,0,0	10,21,18	0,0,1	256	149	1	1.0	1.0,1.0,1.0	1.0,1.0,0.913	0.029
1331	gene:Solyc06g069670.2	NA	6	+	43394899	43395080	43394899	43394959	43395029	43395080	1331	0,0,0	14,22,4	0,0,2	4,15,12	219	149	1	1.0	0.0,0.0,0.0	0.0,0.0,0.102	-0.034
1332	gene:Solyc11g022470.1	NA	11	+	14019298	14019545	14019298	14019341	14019488	14019545	1332	30,18,8	202,125,65	20,11,21	80,155,161	296	149	0.6874692256204292	1.0	0.07,0.068,0.058	0.112,0.034,0.062	-0.004
1338	gene:Solyc08g059800.2	NA	8	+	45505328	45505575	45505328	45505411	45505498	45505575	1338	14,5,3	78,46,33	5,7,7	30,47,45	236	149	0.7809352426301082	1.0	0.102,0.064,0.054	0.095,0.086,0.089	-0.017
1339	gene:Solyc07g055990.2	NA	7	+	63891981	63892175	63891981	63892042	63892132	63892175	1339	1009,658,597	0,1,0	463,637,725	1,0,0	239	149	1	1.0	1.0,0.998,1.0	0.997,1.0,1.0	0.0
1340	gene:Solyc06g065710.2	NA	6	-	41141835	41142007	41141835	41141863	41141945	41142007	1340	67,38,25	0,0,0	55,71,50	0,1,0	231	149	1	1.0	1.0,1.0,1.0	1.0,0.979,1.0	0.007
1343	gene:Solyc06g065710.2	NA	6	-	41141835	41142007	41141835	41141866	41141945	41142007	1343	63,38,23	0,2,0	54,70,50	0,0,0	228	149	1	1.0	1.0,0.925,1.0	1.0,1.0,1.0	-0.025
[truncated: 1,878 more rows]
