# Supplementary material for: High transcriptome plasticity drives phosphate starvation responses in tomato
Source: Stress Biol. 2022 Mar 18;2(1):18. doi: 10.1007/s44154-022-00035-4 (PMC10441952; doi:10.1007/s44154-022-00035-4)
Supplement: Supplementary file 3 — Additional file 3. [file 44154_2022_35_MOESM3_ESM.zip › rmats_1r/SE.MATS.ReadsOnTargetAndJunctionCounts.txt]

ID	GeneID	geneSymbol	chr	strand	exonStart_0base	exonEnd	upstreamES	upstreamEE	downstreamES	downstreamEE	ID	IC_SAMPLE_1	SC_SAMPLE_1	IC_SAMPLE_2	SC_SAMPLE_2	IncFormLen	SkipFormLen	PValue	FDR	IncLevel1	IncLevel2	IncLevelDifference
5771	gene:Solyc03g112050.2	NA	3	+	62587980	62588071	62586886	62586988	62588452	62588608	5771	211,166,114	182,117,116	98,154,201	189,242,390	240	149	3.7730077901336685e-237	6.16660393219e-233	0.419,0.468,0.379	0.244,0.283,0.242	0.166
11850	gene:Solyc12g008840.1	NA	12	+	2185445	2185512	2185073	2185186	2186013	2186106	11850	102,81,42	7,4,1	60,117,128	14,32,36	216	149	4.210228658978466e-213	3.44059886012e-209	0.91,0.933,0.967	0.747,0.716,0.71	0.212
5776	gene:Solyc03g112050.2	NA	3	+	62587878	62588071	62586886	62586988	62588452	62588608	5776	815,536,464	182,117,116	454,653,849	189,242,390	342	149	1.558679215425153e-188	8.49168436564e-185	0.661,0.666,0.635	0.511,0.54,0.487	0.141
11858	gene:Solyc02g089930.2	NA	2	-	51603775	51603839	51603604	51603663	51603979	51604042	11858	94,36,22	0,1,2	23,22,70	7,5,7	213	149	3.4714834651949445e-141	1.41844814388e-137	1.0,0.962,0.885	0.697,0.755,0.875	0.173
10345	gene:Solyc09g065860.2	NA	9	-	64122800	64122824	64122253	64122640	64122928	64122990	10345	10,3,7	20,8,3	14,10,17	2,0,6	173	149	5.407608890077469e-140	1.76763919399e-136	0.301,0.244,0.668	0.858,1.0,0.709	-0.451
12940	gene:Solyc02g093790.2	NA	2	-	54508944	54508980	54507025	54507653	54509103	54510185	12940	5,0,0	65,30,50	12,6,8	43,37,42	185	149	9.44610977248852e-134	2.57312030203e-130	0.058,0.0,0.0	0.184,0.116,0.133	-0.125
16541	gene:Solyc06g072400.1	NA	6	-	44665262	44665372	44664535	44664884	44665464	44665572	16541	5,4,10	166,101,70	22,32,26	105,161,197	259	149	4.0280060505573197e-129	9.40481869862e-126	0.017,0.022,0.076	0.108,0.103,0.071	-0.056
15120	gene:Solyc02g088300.2	NA	2	+	50445928	50445977	50445010	50445286	50446758	50447141	15120	118,52,60	11,1,6	71,103,140	0,3,0	198	149	1.0659319326254995e-122	2.17769893835e-119	0.89,0.975,0.883	1.0,0.963,1.0	-0.072
8255	gene:Solyc01g044490.2	NA	1	+	44144610	44144673	44144265	44144386	44145059	44145127	8255	134,30,39	16,0,6	60,61,56	0,2,1	212	149	2.459529503566628e-122	4.46650557848e-119	0.855,1.0,0.82	1.0,0.955,0.975	-0.085
2107	gene:Solyc04g040170.2	NA	4	-	11960937	11961051	11959692	11960060	11961719	11961896	2107	290,129,87	18,8,1	97,202,128	0,1,2	263	149	1.1396810143137542e-120	1.86269464979e-117	0.901,0.901,0.98	1.0,0.991,0.973	-0.061
3241	gene:Solyc06g009270.2	NA	6	-	3233684	3233743	3233105	3233193	3233848	3233986	3241	116,60,14	11,9,0	30,63,45	0,2,0	208	149	4.3282217842625296e-120	6.430950622e-117	0.883,0.827,1.0	1.0,0.958,1.0	-0.083
15396	gene:Solyc01g102820.2	NA	1	-	91521423	91521526	91521113	91521182	91522255	91522338	15396	52,15,16	5,1,6	14,24,27	0,0,1	252	149	6.701358512908267e-115	9.12725029458e-112	0.86,0.899,0.612	1.0,1.0,0.941	-0.19
16544	gene:Solyc06g072400.1	NA	6	-	44665262	44665319	44664535	44664884	44665464	44665571	16544	4,1,4	166,101,70	13,19,14	105,161,197	206	149	8.361148061141368e-114	1.05118926086e-110	0.017,0.007,0.04	0.082,0.079,0.049	-0.049
11849	gene:Solyc12g008840.1	NA	12	+	2185445	2185477	2185073	2185186	2186013	2186106	11849	37,36,9	7,4,1	32,47,46	14,32,36	181	149	2.089016117704804e-113	2.43877710198e-110	0.813,0.881,0.881	0.653,0.547,0.513	0.287
8143	gene:Solyc12g036120.1	NA	12	-	53711133	53711158	53710287	53710344	53711280	53711352	8143	4,4,3	7,3,7	0,2,0	5,5,15	174	149	5.054744594250731e-107	5.5076497099e-104	0.329,0.533,0.268	0.0,0.255,0.0	0.292
14558	gene:Solyc01g109370.2	NA	1	+	96347591	96347740	96347300	96347328	96347855	96348603	14558	4,1,1	19,5,2	5,2,14	1,5,5	298	149	1.0934739549901597e-103	1.11698364502e-100	0.095,0.091,0.2	0.714,0.167,0.583	-0.359
6625	gene:Solyc06g009160.2	NA	6	-	3099659	3099748	3099163	3099285	3101088	3101210	6625	33,9,13	2,0,0	12,24,18	6,4,2	238	149	1.9477925232065592e-103	1.87263064702e-100	0.912,1.0,1.0	0.556,0.79,0.849	0.239
15114	gene:Solyc02g088300.2	NA	2	+	50445886	50445977	50445010	50445286	50446758	50447141	15114	197,94,106	11,1,6	112,144,211	0,3,0	240	149	4.966379480385224e-102	4.50947256819e-99	0.917,0.983,0.916	1.0,0.968,1.0	-0.051
7822	gene:Solyc06g030570.2	NA	6	+	19813854	19813971	19813387	19813474	19814879	19814983	7822	172,60,81	18,5,2	84,125,135	0,2,4	266	149	2.248284417854338e-101	1.93399792239e-98	0.843,0.87,0.958	1.0,0.972,0.95	-0.084
5635	gene:Solyc06g082220.2	NA	6	+	48138406	48138890	48137245	48137477	48139163	48139314	5635	1208,705,854	70,83,109	755,956,1135	171,137,125	633	149	3.2357504004941344e-101	2.64425522728e-98	0.802,0.667,0.648	0.51,0.622,0.681	0.101
16480	gene:Solyc06g082150.2	NA	6	+	48061070	48061304	48060569	48060617	48061754	48061852	16480	2,1,6	84,43,23	6,12,16	33,58,52	383	149	7.722544155057193e-101	6.01034579382e-98	0.009,0.009,0.092	0.066,0.074,0.107	-0.046
15401	gene:Solyc01g102820.2	NA	1	-	91520010	91520057	91519064	91519155	91520128	91520319	15401	232,55,82	2,0,0	68,82,93	2,10,2	196	149	5.747285098227611e-97	4.26971034752e-94	0.989,1.0,1.0	0.963,0.862,0.972	0.064
3202	gene:Solyc08g059760.2	NA	8	-	45234151	45234235	45232375	45232428	45234600	45234697	3202	20,6,1	6,4,0	15,8,10	0,2,0	233	149	1.6216603282057848e-96	1.15236593062e-93	0.681,0.49,1.0	1.0,0.719,1.0	-0.183
3570	gene:Solyc01g010150.2	NA	1	+	4939804	4939966	4939647	4939714	4940390	4940458	3570	13,11,5	5,4,0	4,18,14	0,0,2	311	149	1.933419125498096e-96	1.31665842446e-93	0.555,0.569,1.0	1.0,1.0,0.77	-0.215
7823	gene:Solyc06g030570.2	NA	6	+	19813854	19814008	19813387	19813474	19814879	19814983	7823	97,36,59	18,5,2	45,83,74	0,2,4	303	149	1.0929941618944665e-95	7.1455586328e-93	0.726,0.78,0.936	1.0,0.953,0.901	-0.137
8345	gene:Solyc03g112450.2	NA	3	-	62854148	62854213	62852921	62853054	62854431	62854652	8345	34,16,8	78,112,84	5,14,15	99,149,157	214	149	7.652266453430951e-94	4.8103324198e-91	0.233,0.09,0.062	0.034,0.061,0.062	0.076
16378	gene:Solyc12g017350.1	NA	12	+	6593563	6593794	6593384	6593465	6593879	6594224	16378	241,141,126	9,6,11	80,123,126	13,17,16	380	149	4.7541327507950895e-93	2.87783502515e-90	0.913,0.902,0.818	0.707,0.739,0.755	0.144
14991	gene:Solyc01g091710.2	NA	1	+	85308259	85308400	85307965	85308140	85310199	85310619	14991	17,4,2	96,49,33	2,0,2	27,73,56	290	149	1.309836607408071e-92	7.64570339696e-90	0.083,0.04,0.03	0.037,0.0,0.018	0.033
3572	gene:Solyc01g010150.2	NA	1	+	4939804	4939850	4939647	4939714	4940390	4940458	3572	11,11,4	5,4,0	2,19,14	0,0,2	195	149	2.4908298527133374e-92	1.40379734872e-89	0.627,0.678,1.0	1.0,1.0,0.842	-0.179
10714	gene:Solyc04g076500.2	NA	4	+	61377760	61378210	61375934	61376262	61378338	61378494	10714	18,61,15	0,8,0	27,80,64	0,2,0	599	149	1.7698850514959087e-91	9.64233376055e-89	1.0,0.655,1.0	1.0,0.909,1.0	-0.085
7893	gene:Solyc01g107690.2	NA	1	+	95146858	95147021	95146227	95146414	95147532	95147610	7893	0,0,2	4,0,0	2,4,3	0,0,1	312	149	3.1430436911256504e-91	1.65709374477e-88	0.0,NA,1.0	1.0,1.0,0.589	-0.363
3369	gene:Solyc11g068540.1	CPA	11	-	53235269	53235393	53232170	53232262	53236521	53236610	3369	247,37,23	4,0,2	37,55,79	5,10,2	273	149	2.3213939442550793e-89	1.18565195703e-86	0.971,1.0,0.863	0.802,0.75,0.956	0.109
14105	gene:Solyc08g061850.2	NA	8	-	49622100	49622247	49621044	49621216	49622333	49622522	14105	2766,1760,846	10,13,10	899,1496,1914	29,11,22	296	149	2.799198652732691e-89	1.38636675092e-86	0.993,0.986,0.977	0.94,0.986,0.978	0.017
13407	gene:Solyc11g072970.1	NA	11	-	56119747	56119804	56119416	56119499	56120379	56120447	13407	148,49,71	13,2,10	81,103,153	3,0,5	206	149	4.819425275170546e-89	2.31672607933e-86	0.892,0.947,0.837	0.951,1.0,0.957	-0.077
16136	gene:Solyc05g006240.2	NA	5	-	900581	900704	900238	900328	900928	900979	16136	22,35,17	195,174,109	40,45,51	94,173,186	272	149	1.8003581613029167e-88	8.40715822524e-86	0.058,0.099,0.079	0.189,0.125,0.131	-0.07
3053	gene:Solyc02g036380.2	NA	2	+	30685683	30685903	30685281	30685410	30685982	30686454	3053	10,19,7	228,100,65	4,2,4	85,156,120	369	149	1.8951842330541207e-88	8.60413641807e-86	0.017,0.071,0.042	0.019,0.005,0.013	0.031
7035	gene:Solyc03g063970.2	NA	3	-	37175512	37175619	37168990	37169312	37175716	37175839	7035	15,4,2	85,18,7	2,1,0	19,23,32	256	149	2.1870190936541852e-88	9.66071353154e-86	0.093,0.115,0.143	0.058,0.025,0.0	0.089
7101	gene:Solyc06g062310.2	NA	6	+	39311601	39311718	39310728	39310799	39311852	39311911	7101	34,3,7	1,2,0	1,11,4	2,0,7	266	149	3.232504500443075e-87	1.39031719882e-84	0.95,0.457,1.0	0.219,1.0,0.242	0.315
15910	gene:Solyc12g096340.1	NA	12	+	65305364	65305429	65303796	65304038	65305541	65305700	15910	288,94,21	5,0,0	35,125,62	1,9,5	214	149	4.82002500638808e-86	2.01996124883e-83	0.976,1.0,1.0	0.961,0.906,0.896	0.071
10756	gene:Solyc06g073590.2	NA	6	+	45397482	45397680	45397162	45397387	45397767	45397829	10756	908,335,178	172,50,43	185,318,239	55,77,95	347	149	3.119844131295173e-85	1.27476831205e-82	0.694,0.742,0.64	0.591,0.639,0.519	0.109
15924	gene:Solyc09g007280.2	NA	9	+	877130	877203	876752	876824	877770	877925	15924	62,59,61	3,2,0	41,79,61	4,9,8	222	149	8.623567679123821e-83	3.43764854019e-80	0.933,0.952,1.0	0.873,0.855,0.837	0.107
3164	gene:Solyc09g055570.2	NA	9	+	42210967	42211042	42209936	42210008	42211949	42212035	3164	103,105,71	7,2,8	87,146,151	2,0,3	224	149	3.864583290796172e-82	1.50387498345e-79	0.907,0.972,0.855	0.967,1.0,0.971	-0.068
9343	gene:Solyc02g091090.2	NA	2	-	52499169	52499226	52498817	52498824	52499316	52499405	9343	4,4,0	6,0,1	0,0,2	0,3,2	206	149	5.313794233477577e-82	2.01973611516e-79	0.325,1.0,0.0	NA,0.0,0.42	0.232
15737	gene:Solyc06g007590.2	NA	6	-	1595515	1595592	1588187	1588254	1597400	1597766	15737	2,1,5	0,2,0	2,5,2	6,0,7	226	149	1.2943636869189157e-81	4.80797274977e-79	1.0,0.248,1.0	0.18,1.0,0.159	0.303
15923	gene:Solyc09g007280.2	NA	9	+	877130	877199	876752	876824	877770	877925	15923	231,126,124	3,2,0	120,214,153	4,9,8	218	149	1.938659917530725e-81	7.04121282047e-79	0.981,0.977,1.0	0.953,0.942,0.929	0.045
9230	gene:Solyc01g080930.2	NA	1	-	80272558	80272604	80271615	80271701	80272960	80273044	9230	58,17,19	3,0,0	8,20,21	0,5,5	195	149	3.222210908495912e-81	1.1448655454e-78	0.937,1.0,1.0	1.0,0.753,0.762	0.141
2511	gene:Solyc01g080510.2	NA	1	+	79760762	79760992	79760113	79760368	79761549	79761628	2511	66,32,53	6,0,3	65,42,66	0,1,0	379	149	5.213722769770642e-81	1.81304436062e-78	0.812,1.0,0.874	1.0,0.943,1.0	-0.086
8626	gene:Solyc08g060860.2	NA	8	-	45633277	45633289	45633124	45633195	45633406	45633556	8626	1,4,2	2,0,0	3,0,1	0,2,4	161	149	5.835580003788683e-80	1.98701499129e-77	0.316,1.0,1.0	1.0,0.0,0.188	0.376
2126	gene:Solyc07g014590.2	NA	7	-	4928232	4928340	4927306	4927390	4928428	4928583	2126	11,3,2	38,36,10	0,2,0	26,24,65	257	149	3.8404087284561613e-78	1.28097225016e-75	0.144,0.046,0.104	0.0,0.046,0.0	0.083
9227	gene:Solyc01g080930.2	NA	1	-	80272562	80272604	80271615	80271701	80272960	80273044	9227	50,15,17	3,0,0	8,16,21	0,5,5	191	149	8.467768611624585e-78	2.76794420377e-75	0.929,1.0,1.0	1.0,0.714,0.766	0.15
16542	gene:Solyc06g072400.1	NA	6	-	44665262	44665382	44664535	44664884	44665464	44665571	16542	14,15,37	166,101,70	42,63,65	105,161,197	269	149	1.283923110838629e-77	4.11459594579e-75	0.045,0.076,0.226	0.181,0.178,0.155	-0.056
15739	gene:Solyc06g007590.2	NA	6	-	1595520	1595592	1588187	1588254	1597400	1597766	15739	2,1,5	0,2,0	2,5,4	6,0,7	221	149	5.342714822644742e-76	1.67925636656e-73	1.0,0.252,1.0	0.183,1.0,0.278	0.264
14750	gene:Solyc11g022380.1	NA	11	+	13696714	13696721	13689552	13689775	13698501	13698689	14750	0,4,0	2,0,0	0,1,1	4,6,4	156	149	5.7091916942084905e-74	1.76058545378e-71	0.0,1.0,NA	0.0,0.137,0.193	0.39
4224	gene:Solyc12g044800.1	NA	12	+	37740304	37740514	37739701	37739821	37741173	37741265	4224	176,103,71	6,0,9	51,137,107	1,0,2	359	149	3.2128373116928895e-73	9.72418759672e-71	0.924,1.0,0.766	0.955,1.0,0.957	-0.074
16692	gene:Solyc11g012140.1	NA	11	-	5061129	5061192	5060841	5060953	5062228	5062351	16692	139,42,28	8,0,0	24,42,70	0,7,14	212	149	5.611591156778376e-73	1.66756083393e-70	0.924,1.0,1.0	1.0,0.808,0.778	0.113
11178	gene:Solyc06g062660.2	NA	6	-	39545543	39545594	39544284	39544472	39545669	39545730	11178	35,17,21	12,7,4	12,16,16	6,12,23	200	149	4.029184718539616e-72	1.17594634e-69	0.685,0.644,0.796	0.598,0.498,0.341	0.229
3149	gene:Solyc09g055570.2	NA	9	+	42210182	42210390	42209936	42210008	42211949	42212018	3149	11,14,5	7,2,8	12,12,19	2,0,3	357	149	5.526561409780231e-72	1.58466876634e-69	0.396,0.745,0.207	0.715,1.0,0.726	-0.364
14623	gene:Solyc01g068060.2	NA	1	-	77086416	77086512	77086245	77086289	77088435	77088488	14623	10,0,6	0,3,0	2,11,5	4,12,7	245	149	6.488480426627105e-72	1.82840903608e-69	1.0,0.0,1.0	0.233,0.358,0.303	0.369
2114	gene:Solyc03g120200.1	NA	3	-	68661259	68661484	68661014	68661109	68662618	68662673	2114	1,0,6	1,3,0	1,6,2	0,0,1	374	149	1.3288183265126914e-71	3.68105198789e-69	0.285,0.0,1.0	1.0,1.0,0.443	-0.386
8339	gene:Solyc03g120450.2	NA	3	-	68839121	68839240	68838354	68838483	68839553	68839601	8339	6,18,1	185,73,78	4,1,4	100,144,153	268	149	4.23628285439176e-71	1.15396344954e-68	0.018,0.121,0.007	0.022,0.004,0.014	0.035
4169	gene:Solyc07g054740.2	NA	7	-	62965631	62965768	62964920	62965002	62966425	62966496	4169	71,37,35	239,172,49	34,60,84	60,128,137	286	149	5.4573804638383186e-71	1.46222010329e-68	0.134,0.101,0.271	0.228,0.196,0.242	-0.053
3513	gene:Solyc09g098530.2	NA	9	+	72333347	72333427	72332316	72333189	72333942	72334052	3513	7,3,1	3,2,0	2,1,2	0,0,1	229	149	1.9400933117181078e-70	5.11433630431e-68	0.603,0.494,1.0	1.0,1.0,0.565	-0.156
7015	gene:Solyc05g054940.2	NA	5	-	64735068	64735205	64734640	64734769	64736697	64736918	7015	225,115,87	2,7,0	93,165,197	6,11,12	286	149	6.532385681190368e-70	1.69468748529e-67	0.983,0.895,1.0	0.89,0.887,0.895	0.069
2911	gene:Solyc08g080110.2	NA	8	+	63453976	63454103	63451614	63451702	63455060	63455730	2911	10,12,0	63,54,28	1,1,6	28,78,81	276	149	1.4188410886153292e-69	3.62336543005e-67	0.079,0.107,0.0	0.019,0.007,0.038	0.041
1858	gene:Solyc10g076350.1	NA	10	+	59299181	59299240	59298900	59299101	59299400	59299436	1858	21,2,4	376,85,55	12,5,15	47,109,76	208	149	1.7189764356525173e-69	4.32230013297e-67	0.038,0.017,0.05	0.155,0.032,0.124	-0.069
15741	gene:Solyc06g007590.2	NA	6	-	1594830	1594888	1588187	1588254	1597400	1597766	15741	88,46,56	0,2,0	43,91,97	6,0,7	207	149	2.179664523268898e-69	5.39764196489e-67	1.0,0.943,1.0	0.838,1.0,0.909	0.065
13800	gene:Solyc08g082880.2	NA	8	+	65543760	65543908	65543439	65543535	65544001	65544090	13800	7,5,7	12,5,7	1,2,3	17,22,20	297	149	7.275754068063461e-69	1.77484961923e-66	0.226,0.334,0.334	0.029,0.044,0.07	0.25
3573	gene:Solyc01g010150.2	NA	1	+	4939930	4940045	4939641	4939714	4940390	4940458	3573	44,13,17	5,4,0	15,23,22	0,0,2	264	149	7.484951689782501e-69	1.7990301532e-66	0.832,0.647,1.0	1.0,1.0,0.861	-0.127
12014	gene:Solyc02g032300.2	NA	2	+	28120884	28120954	28120530	28120596	28121449	28121488	12014	28,21,30	60,50,40	35,41,58	30,52,38	219	149	8.748422574086511e-69	2.07223505146e-66	0.241,0.222,0.338	0.443,0.349,0.509	-0.167
16691	gene:Solyc11g012140.1	NA	11	-	5061127	5061192	5060841	5060953	5062228	5062351	16691	142,44,26	8,0,0	24,42,70	0,7,14	214	149	9.199309420987291e-69	2.11765511516e-66	0.925,1.0,1.0	1.0,0.807,0.777	0.114
189	gene:Solyc10g044450.1	NA	10	+	26414449	26414518	26413107	26413214	26414770	26414881	189	2,2,0	2,1,3	0,1,8	0,0,2	218	149	9.077417213646995e-69	2.11765511516e-66	0.406,0.578,0.0	NA,1.0,0.732	-0.538
16380	gene:Solyc12g017350.1	NA	12	+	6593577	6593794	6593384	6593465	6593879	6594224	16380	140,97,97	9,6,11	68,83,99	13,17,16	366	149	5.57829310993351e-68	1.26627253595e-65	0.864,0.868,0.782	0.68,0.665,0.716	0.151
6311	gene:Solyc02g093110.2	NA	2	-	54030528	54030628	54028855	54029008	54030952	54031036	6311	34,18,6	1582,559,609	34,42,27	658,897,1162	249	149	1.4085116020060126e-67	3.15352241414e-65	0.013,0.019,0.006	0.03,0.027,0.014	-0.011
12447	gene:Solyc03g093510.2	NA	3	+	54862199	54862386	54861300	54861398	54863641	54863769	12447	11,3,5	146,35,87	11,12,14	40,66,95	336	149	5.623836318306616e-67	1.24210784846e-64	0.032,0.037,0.025	0.109,0.075,0.061	-0.05
2531	gene:Solyc02g069880.2	NA	2	-	39685165	39685235	39683433	39683531	39685335	39685722	2531	2,0,0	90,37,30	8,4,0	19,62,49	219	149	6.465902024060426e-67	1.40904936908e-64	0.015,0.0,0.0	0.223,0.042,0.0	-0.083
1200	gene:Solyc02g079300.2	NA	2	-	43908522	43908633	43907731	43907851	43909054	43909140	1200	6,0,1	20,20,13	17,1,4	9,14,18	260	149	7.321898521497293e-67	1.5745935452e-64	0.147,0.0,0.042	0.52,0.039,0.113	-0.161
14787	gene:Solyc11g005050.1	NA	11	-	51824	51856	50542	50546	51946	52067	14787	328,65,22	2,0,1	22,74,27	3,4,2	181	149	7.735220912637562e-67	1.64187598177e-64	0.993,1.0,0.948	0.858,0.938,0.917	0.076
14760	gene:Solyc02g072160.2	NA	2	+	41473092	41473170	41472504	41472561	41474652	41474809	14760	5,1,0	0,6,3	1,6,7	1,1,1	227	149	2.4411414614179695e-66	5.11513026223e-64	1.0,0.099,0.0	0.396,0.798,0.821	-0.305
6809	gene:Solyc02g021000.2	NA	2	-	21271066	21271185	21269750	21270434	21271259	21271346	6809	0,0,2	14,4,0	0,0,10	2,11,3	268	149	2.7375861296895916e-66	5.66368451945e-64	0.0,0.0,1.0	0.0,0.0,0.65	0.117
8353	gene:Solyc12g035670.1	NA	12	-	54493086	54493263	54488903	54489134	54493499	54493721	8353	9,12,27	6,7,5	21,24,47	2,0,7	326	149	2.9345897860017296e-66	5.9953669328e-64	0.407,0.439,0.712	0.828,1.0,0.754	-0.341
13387	gene:Solyc11g072970.1	NA	11	-	56119747	56119813	56119416	56119499	56120379	56120454	13387	74,23,38	13,2,10	32,50,54	3,0,5	215	149	2.9867604881491617e-64	6.02661894053e-62	0.798,0.889,0.725	0.881,1.0,0.882	-0.117
15385	gene:Solyc10g047290.1	NA	10	+	40369127	40369278	40368461	40368500	40369951	40370185	15385	37,18,11	361,294,172	6,14,15	200,311,387	300	149	3.699723211014073e-64	7.37418001961e-62	0.048,0.03,0.031	0.015,0.022,0.019	0.018
4226	gene:Solyc12g044800.1	NA	12	+	37740304	37740511	37739701	37739821	37741173	37741265	4226	348,203,221	6,0,9	217,341,267	1,0,2	356	149	1.3020676491476507e-63	2.56397513948e-61	0.96,1.0,0.911	0.989,1.0,0.982	-0.033
3961	gene:Solyc04g047750.2	NA	4	+	36993830	36993878	36993270	36993327	36995957	36996321	3961	41,6,4	0,0,2	7,3,10	4,2,0	197	149	1.503439265568237e-63	2.92526325672e-61	1.0,1.0,0.602	0.57,0.532,1.0	0.167
7859	gene:Solyc05g016260.2	NA	5	+	15423829	15423939	15423285	15423342	15425123	15425358	7859	0,6,0	64,39,6	2,10,5	16,28,37	259	149	9.96998390767733e-63	1.91705196455e-60	0.0,0.081,0.0	0.067,0.17,0.072	-0.076
15441	gene:Solyc10g079140.1	NA	10	+	60754273	60754395	60752950	60753313	60754474	60754610	15441	57,15,19	2,0,4	11,16,35	9,7,0	271	149	1.0112527691577636e-62	1.92185061152e-60	0.94,1.0,0.723	0.402,0.557,1.0	0.235
1827	gene:Solyc07g047800.2	NA	7	-	59015015	59015192	59012357	59012581	59016423	59016448	1827	929,526,158	21,19,8	180,467,423	15,28,28	326	149	2.8070245888542123e-62	5.27333446899e-60	0.953,0.927,0.9	0.846,0.884,0.873	0.059
8862	gene:Solyc01g080040.2	NA	1	+	79162340	79162432	79161803	79162024	79164433	79164740	8862	8,4,0	8,1,3	7,3,5	0,0,3	241	149	2.280192781525457e-61	4.23493986605e-59	0.382,0.712,0.0	1.0,1.0,0.507	-0.471
3155	gene:Solyc09g055570.2	NA	9	+	42210176	42210390	42209936	42210008	42211949	42212018	3155	21,19,13	7,2,8	17,20,23	2,0,3	363	149	3.459668056915215e-61	6.35334996879e-59	0.552,0.796,0.4	0.777,1.0,0.759	-0.263
16780	gene:Solyc07g045350.2	NA	7	-	58455431	58455453	58454592	58454654	58455587	58455665	16780	36,15,18	317,183,229	6,15,17	190,272,326	171	149	8.376789379605215e-61	1.52122495134e-58	0.09,0.067,0.064	0.027,0.046,0.043	0.035
12682	gene:Solyc01g096710.2	NA	1	-	87730791	87730882	87728267	87728375	87731292	87731386	12682	17,5,8	441,215,186	13,23,20	180,281,295	240	149	1.116286769045341e-60	2.00490010476e-58	0.023,0.014,0.026	0.043,0.048,0.04	-0.023
4363	gene:Solyc12g006790.1	NA	12	-	1202009	1202147	1201670	1201813	1202250	1202372	4363	185,118,60	8,0,6	48,114,133	0,2,1	287	149	1.893917529284647e-60	3.36458566289e-58	0.923,1.0,0.838	1.0,0.967,0.986	-0.064
6299	gene:Solyc02g085570.2	NA	2	+	48403439	48403561	48403090	48403161	48403770	48403844	6299	6,4,8	108,71,85	18,17,7	60,102,97	271	149	2.8314662884950266e-60	4.97607365797e-58	0.03,0.03,0.049	0.142,0.084,0.038	-0.052
11476	gene:Solyc10g018530.1	NA	10	-	8736514	8736556	8736163	8736279	8736609	8736641	11476	0,1,0	0,0,2	2,3,2	0,0,2	191	149	5.681274190856305e-60	9.87816440163e-58	NA,1.0,0.0	1.0,1.0,0.438	-0.313
9636	gene:Solyc09g074360.2	NA	9	-	66161273	66161452	66159338	66159506	66161713	66161793	9636	32,17,24	290,205,152	25,31,44	125,173,202	328	149	9.580034991263825e-60	1.64816938839e-57	0.048,0.036,0.067	0.083,0.075,0.09	-0.032
16434	gene:Solyc03g112160.2	NA	3	-	62659769	62659813	62659466	62659544	62660284	62660601	16434	10,2,0	0,0,1	2,1,0	1,2,2	193	149	1.0803139278465282e-59	1.83923446216e-57	1.0,1.0,0.0	0.607,0.279,0.0	0.371
4687	gene:Solyc11g065030.1	NA	11	+	50342176	50342288	50341814	50341944	50342572	50342671	4687	45,31,3	210,114,50	12,17,19	97,141,203	261	149	3.0842117485303666e-59	5.19673781629e-57	0.109,0.134,0.033	0.066,0.064,0.051	0.032
11347	gene:Solyc09g011470.2	NA	9	+	4795824	4796059	4795305	4795484	4796143	4796204	11347	5,2,4	6,6,0	2,1,3	18,14,12	384	149	4.885337501513382e-59	8.14754654334e-57	0.244,0.115,1.0	0.041,0.027,0.088	0.401
1798	gene:Solyc07g062180.2	NA	7	-	64988179	64988433	64987273	64987397	64989473	64989998	1798	166,80,39	8,1,6	47,88,122	0,0,4	403	149	5.787979244255156e-59	9.55542755233e-57	0.885,0.967,0.706	1.0,1.0,0.919	-0.12
825	gene:Solyc04g009620.2	CS2	4	-	3004490	3004559	3004348	3004407	3004836	3004987	825	36,29,11	2,0,0	29,31,19	2,6,3	218	149	3.67591342293343e-58	6.00791289844e-56	0.925,1.0,1.0	0.908,0.779,0.812	0.142
10241	gene:Solyc02g030080.2	NA	2	-	25048313	25048387	25047705	25048229	25051121	25051233	10241	118,36,60	3,5,2	49,116,108	1,0,1	223	149	4.3864103921418284e-58	7.09816747021e-56	0.963,0.828,0.952	0.97,1.0,0.986	-0.071
5721	gene:Solyc01g010720.2	NA	1	-	5750364	5750472	5749600	5750115	5750522	5750618	5721	3,3,0	3,0,2	0,0,2	1,2,3	257	149	5.5499953626304965e-58	8.89305139283e-56	0.367,1.0,0.0	0.0,0.0,0.279	0.363
14915	gene:Solyc04g014460.2	NA	4	+	4691973	4692095	4691347	4691542	4692392	4692539	14915	48,27,0	556,255,286	3,0,33	252,357,397	271	149	7.349628627481818e-58	1.16623621638e-55	0.045,0.055,0.0	0.007,0.0,0.044	0.016
10785	gene:Solyc05g056590.2	NA	5	+	65862982	65863030	65859170	65859273	65863153	65863220	10785	30,8,12	6,3,2	10,16,28	0,3,0	197	149	8.778881737447333e-58	1.37963502997e-55	0.791,0.669,0.819	1.0,0.801,1.0	-0.174
4688	gene:Solyc11g065030.1	NA	11	+	50342179	50342288	50341814	50341944	50342572	50342671	4688	68,46,4	210,114,50	21,30,27	97,141,203	258	149	5.233033689147553e-57	8.14559072528e-55	0.158,0.189,0.044	0.111,0.109,0.071	0.033
8545	gene:Solyc08g077370.2	NA	8	-	61250758	61251318	61249975	61250623	61251534	61251604	8545	96,54,33	24,5,6	58,108,87	31,26,38	709	149	7.147097599578434e-57	1.10200153932e-54	0.457,0.694,0.536	0.282,0.466,0.325	0.205
6285	gene:Solyc10g083710.1	NA	10	+	63475274	63475317	63474563	63474657	63475705	63475828	6285	23,13,10	2,0,0	19,25,24	0,5,4	192	149	1.4340100204785878e-56	2.19041680137e-54	0.899,1.0,1.0	1.0,0.795,0.823	0.094
14444	gene:Solyc05g007810.2	NA	5	-	2251949	2252001	2250598	2251197	2252113	2252141	14444	1,0,0	0,5,1	0,3,3	2,5,7	201	149	1.6604174459226476e-56	2.51276506816e-54	1.0,0.0,0.0	0.0,0.308,0.241	0.15
2496	gene:Solyc04g072890.2	NA	4	+	59847318	59847375	59845657	59845744	59848947	59849082	2496	35,23,18	3,5,4	22,34,40	16,12,12	206	149	1.8737222826561015e-56	2.80955201722e-54	0.894,0.769,0.765	0.499,0.672,0.707	0.183
6011	gene:Solyc02g088210.2	NA	2	+	50375479	50375722	50371973	50372393	50375829	50375995	6011	24,9,6	105,80,28	1,13,2	68,107,118	392	149	2.4715611799390643e-56	3.67229053863e-54	0.08,0.041,0.075	0.006,0.044,0.006	0.047
5514	gene:Solyc03g006610.2	NA	3	+	1191569	1191643	1191250	1191393	1191757	1191916	5514	6,0,1	14,15,7	1,0,0	13,13,19	223	149	3.070220287770253e-56	4.52069192642e-54	0.223,0.0,0.087	0.049,0.0,0.0	0.087
5440	gene:Solyc09g018790.2	NA	9	-	17003668	17003779	17003490	17003592	17004022	17004194	5440	1036,373,420	7,2,6	310,563,708	6,8,18	260	149	2.6293358847018347e-55	3.8369522946e-53	0.988,0.991,0.976	0.967,0.976,0.958	0.018
9930	gene:Solyc02g093030.2	NA	2	-	53973718	53973816	53973403	53973408	53974008	53974154	9930	6,4,1	35,21,33	5,8,16	26,26,33	247	149	2.8985671677005254e-55	4.19240546804e-53	0.094,0.103,0.018	0.104,0.157,0.226	-0.091
13759	gene:Solyc12g070270.1	NA	12	+	29964056	29964099	29963858	29963986	29964177	29964222	13759	15,15,2	11,0,0	7,19,13	0,2,1	192	149	5.129152339935029e-55	7.35358472315e-53	0.514,1.0,1.0	1.0,0.881,0.91	-0.092
3524	gene:Solyc04g009050.2	NA	4	-	2612398	2612610	2612151	2612300	2613262	2613481	3524	18,11,7	22,10,17	3,4,14	13,30,32	361	149	5.423253137622832e-55	7.70762167664e-53	0.252,0.312,0.145	0.087,0.052,0.153	0.139
6301	gene:Solyc02g085570.2	NA	2	+	48403921	48403951	48403770	48403844	48404052	48404112	6301	43,20,29	10,4,8	28,29,46	2,5,1	179	149	6.969543215763527e-55	9.81984606193e-53	0.782,0.806,0.751	0.921,0.828,0.975	-0.128
8041	gene:Solyc03g097260.2	NA	3	-	59562890	59563017	59562615	59562784	59563953	59564031	8041	1,0,4	6,5,9	4,14,6	4,8,17	276	149	1.137788950624665e-54	1.5894036418e-52	0.083,0.0,0.194	0.351,0.486,0.16	-0.24
8356	gene:Solyc12g035670.1	NA	12	-	54493086	54493255	54488903	54489134	54493499	54493721	8356	6,11,22	6,7,5	21,19,40	2,0,7	318	149	1.5248500433658758e-54	2.11204653464e-52	0.319,0.424,0.673	0.831,1.0,0.728	-0.381
3068	gene:Solyc09g007990.2	NA	9	-	1468110	1468243	1467913	1467968	1472117	1472231	3068	4,9,2	67,64,50	2,3,1	69,90,125	282	149	1.860582988437182e-54	2.55540910614e-52	0.031,0.069,0.021	0.015,0.017,0.004	0.028
10059	gene:Solyc03g111370.2	NA	3	-	61963821	61963920	61963464	61963546	61964325	61964538	10059	35,43,13	0,0,2	30,56,86	3,4,4	248	149	4.459116892409615e-54	6.07331720746e-52	1.0,1.0,0.796	0.857,0.894,0.928	0.039
11452	gene:Solyc02g071210.2	NA	2	-	40688057	40688194	40687487	40687583	40689949	40690063	11452	10,8,9	73,20,15	7,11,7	3,17,13	286	149	6.456814604480196e-54	8.72150230542e-52	0.067,0.172,0.238	0.549,0.252,0.219	-0.181
3051	gene:Solyc02g036380.2	NA	2	+	30685672	30685903	30685281	30685410	30685982	30686454	3051	18,26,8	228,100,65	10,2,11	85,156,120	380	149	6.80542676714868e-54	9.11704058051e-52	0.03,0.093,0.046	0.044,0.005,0.035	0.028
3080	gene:Solyc08g082530.2	NA	8	+	65290008	65290204	65289640	65289693	65290907	65291022	3080	201,84,47	4,2,0	79,82,83	1,3,11	345	149	1.079013050981868e-53	1.43377148823e-51	0.956,0.948,1.0	0.972,0.922,0.765	0.082
6302	gene:Solyc02g085570.2	NA	2	+	48403921	48403966	48403770	48403844	48404052	48404112	6302	254,166,188	10,4,8	166,243,226	2,5,1	194	149	1.5617537372186366e-53	2.05849218396e-51	0.951,0.97,0.948	0.985,0.974,0.994	-0.028
1670	gene:Solyc09g090460.2	NA	9	+	69967952	69968080	69967692	69967765	69968195	69968316	1670	97,62,39	2,0,0	36,66,80	0,4,5	277	149	1.8687468751374614e-53	2.44342391418e-51	0.963,1.0,1.0	1.0,0.899,0.896	0.056
8972	gene:Solyc03g119350.1	NA	3	+	67989506	67989628	67989164	67989249	67989886	67989911	8972	7,6,0	4,1,2	1,2,0	5,1,1	271	149	2.405738116703232e-53	3.12058601424e-51	0.49,0.767,0.0	0.099,0.524,0.0	0.211
3384	gene:Solyc02g032850.2	NA	2	+	29428845	29428959	29420431	29420747	29429449	29430507	3384	82,41,50	11,1,0	39,71,65	0,1,2	263	149	2.659330356885544e-53	3.42236971283e-51	0.809,0.959,1.0	1.0,0.976,0.948	-0.052
2168	gene:Solyc02g068380.2	NA	2	-	38335363	38335416	38335099	38335216	38335487	38335591	2168	75,54,40	6,6,1	44,55,65	8,2,22	202	149	7.080233876383795e-53	9.04057363091e-51	0.902,0.869,0.967	0.802,0.953,0.685	0.099
13658	gene:Solyc03g110940.2	NA	3	+	61665030	61665160	61663785	61663914	61666731	61666817	13658	10,4,9	1,3,4	7,17,13	0,2,1	279	149	1.9150804943869065e-52	2.42636244963e-50	0.842,0.416,0.546	1.0,0.819,0.874	-0.296
3971	gene:Solyc11g008550.1	NA	11	+	2731275	2731452	2729117	2729209	2731625	2731774	3971	0,1,10	2,0,0	1,3,2	4,0,0	326	149	1.9831058903322298e-52	2.49322174397e-50	0.0,1.0,1.0	0.103,1.0,1.0	-0.034
6321	gene:Solyc10g007340.2	NA	10	+	1735220	1735304	1734984	1735137	1737226	1737379	6321	59,23,24	25,15,21	46,43,54	7,14,20	233	149	2.6535171957079022e-52	3.31061717913e-50	0.601,0.495,0.422	0.808,0.663,0.633	-0.195
11835	gene:Solyc09g018830.2	NA	9	+	17567092	17567142	17566840	17566929	17567551	17567596	11835	73,24,11	1,0,2	23,32,68	3,1,8	199	149	7.458960593630235e-52	9.23554938957e-50	0.982,1.0,0.805	0.852,0.96,0.864	0.037
15761	gene:Solyc04g009580.2	NA	4	+	2978833	2978895	2977516	2977630	2979212	2979269	15761	18,4,4	144,77,36	0,3,0	42,96,82	211	149	7.713013359895806e-52	9.47830754542e-50	0.081,0.035,0.073	0.0,0.022,0.0	0.056
16317	gene:Solyc06g011570.2	NA	6	-	8118885	8118980	8117885	8117918	8119117	8119213	16317	1,1,2	43,17,7	0,3,9	10,27,11	244	149	1.0104402245413022e-51	1.23243544999e-49	0.014,0.035,0.149	0.0,0.064,0.333	-0.066
13362	gene:Solyc06g083810.2	NA	6	-	49119518	49119613	49118819	49118950	49120534	49120659	13362	9,1,2	13,1,1	0,1,3	6,8,8	244	149	1.4811521206968307e-51	1.79318150079e-49	0.297,0.379,0.55	0.0,0.071,0.186	0.323
9445	gene:Solyc03g110900.2	NA	3	-	61628153	61628302	61627979	61628050	61632051	61632109	9445	330,250,134	8,2,9	162,377,461	2,2,5	298	149	1.6316664018111984e-51	1.96087909347e-49	0.954,0.984,0.882	0.976,0.99,0.979	-0.042
16319	gene:Solyc01g006840.2	NA	1	-	1412708	1412804	1412228	1412344	1412951	1413095	16319	47,19,18	5,2,2	22,44,52	2,0,1	245	149	5.564500755858197e-51	6.63840878494e-49	0.851,0.852,0.846	0.87,1.0,0.969	-0.097
5664	gene:Solyc01g098830.2	NA	1	+	89234365	89234384	89234160	89234240	89234485	89234598	5664	11,1,0	7,0,0	0,2,4	3,4,0	168	149	6.993339351321794e-51	8.28254625783e-49	0.582,1.0,NA	0.0,0.307,1.0	0.355
3565	gene:Solyc05g050980.2	NA	5	+	61192907	61192981	61192403	61192648	61193095	61193249	3565	0,2,4	67,64,44	3,2,11	46,25,69	223	149	1.2680174161578143e-50	1.48031976069e-48	0.0,0.02,0.057	0.042,0.051,0.096	-0.037
419	gene:Solyc06g060670.2	NA	6	+	38692722	38692898	38691965	38692237	38694131	38694362	419	3,6,0	28,10,14	0,2,0	19,25,18	325	149	1.261491395367865e-50	1.48031976069e-48	0.047,0.216,0.0	0.0,0.035,0.0	0.076
6396	gene:Solyc01g106350.2	NA	1	+	94279856	94279917	94279643	94279753	94280484	94280680	6396	62,19,20	5,2,4	22,38,36	0,1,2	210	149	2.1162660542105434e-50	2.45306754539e-48	0.898,0.871,0.78	1.0,0.964,0.927	-0.114
4309	gene:Solyc08g006600.2	NA	8	-	1193044	1193093	1190140	1190280	1194283	1194376	4309	10,6,4	23,6,17	11,28,7	12,18,11	198	149	8.1847303915444065e-50	9.42050940277e-48	0.247,0.429,0.15	0.408,0.539,0.324	-0.148
15076	gene:Solyc05g007020.2	NA	5	-	1610461	1610526	1610233	1610313	1610742	1610832	15076	260,91,93	16,7,10	132,187,241	21,27,29	214	149	2.129321594691405e-49	2.43368056949e-47	0.919,0.901,0.866	0.814,0.828,0.853	0.064
6907	gene:Solyc03g117420.2	NA	3	-	66568342	66568412	66567192	66567487	66569092	66569138	6907	178,189,55	136,115,58	136,284,239	154,202,350	219	149	2.7432740293171838e-49	3.11361602328e-47	0.471,0.528,0.392	0.375,0.489,0.317	0.07
4766	gene:Solyc11g069610.1	NA	11	-	54247940	54248034	54247771	54247854	54249439	54249540	4766	9,2,0	67,25,3	2,0,0	23,21,22	243	149	9.79329142344148e-49	1.10387279327e-46	0.076,0.047,0.0	0.051,0.0,0.0	0.024
15122	gene:Solyc06g008960.2	NA	6	+	2886934	2887271	2886488	2886580	2887617	2887828	15122	66,38,32	4,2,3	39,77,105	0,0,2	486	149	1.3066602646859238e-48	1.46274351822e-46	0.835,0.853,0.766	1.0,1.0,0.942	-0.163
3767	gene:Solyc06g011530.2	NA	6	+	8021988	8022222	8021721	8021813	8022451	8022497	3767	113,71,35	2,4,2	44,89,101	0,1,1	383	149	1.463259365568457e-48	1.62690551502e-46	0.956,0.874,0.872	1.0,0.972,0.975	-0.082
4686	gene:Solyc11g065030.1	NA	11	+	50341273	50341343	50340872	50340880	50341814	50341944	4686	11,2,3	106,37,20	0,4,1	39,28,94	219	149	2.3703148587350354e-48	2.61759635481e-46	0.066,0.035,0.093	0.0,0.089,0.007	0.033
8210	gene:Solyc02g090930.2	NA	2	-	52399892	52400085	52399186	52399812	52401707	52401741	8210	36,23,10	350,226,144	7,11,12	150,224,210	342	149	2.916617297791379e-48	3.19927470571e-46	0.043,0.042,0.029	0.02,0.021,0.024	0.016
14556	gene:Solyc01g109370.2	NA	1	+	96347591	96347743	96347300	96347328	96347855	96348603	14556	2,5,6	19,5,2	6,10,6	1,5,5	301	149	3.1944647298583656e-48	3.48068876965e-46	0.05,0.331,0.598	0.748,0.497,0.373	-0.213
3383	gene:Solyc02g032850.2	NA	2	+	29428854	29428959	29420431	29420747	29429449	29430507	3383	77,39,48	11,1,0	36,69,60	0,1,2	254	149	4.3992921573494456e-48	4.76172390859e-46	0.804,0.958,1.0	1.0,0.976,0.946	-0.053
16612	gene:Solyc11g073190.1	NA	11	-	56246449	56246539	56246254	56246368	56247383	56247488	16612	4,8,0	98,34,31	0,2,0	33,58,51	239	149	9.466929014982603e-48	1.01794399882e-45	0.025,0.128,0.0	0.0,0.021,0.0	0.044
10235	gene:Solyc03g098650.2	NA	3	+	60949573	60949658	60949439	60949500	60950452	60950534	10235	11,0,2	3,2,2	1,0,0	0,0,1	234	149	1.7211346765150144e-47	1.83857680738e-45	0.7,0.0,0.389	1.0,NA,0.0	-0.137
5815	gene:Solyc08g083280.2	NA	8	+	65785369	65785469	65785065	65785141	65785559	65785721	5815	6,1,0	32,10,18	1,7,7	7,21,10	249	149	2.1237653583578167e-47	2.25394941669e-45	0.101,0.056,0.0	0.079,0.166,0.295	-0.128
3137	gene:Solyc06g048890.2	NA	6	+	31912762	31912919	31911343	31911443	31913353	31913423	3137	11,4,4	39,33,26	2,2,3	11,41,55	306	149	4.405301634145278e-47	4.64517741345e-45	0.121,0.056,0.07	0.081,0.023,0.026	0.039
2169	gene:Solyc02g068380.2	NA	2	-	38335331	38335416	38335081	38335216	38335487	38335591	2169	183,153,84	6,6,1	104,167,180	8,2,22	234	149	4.632029526915284e-47	4.85294170435e-45	0.951,0.942,0.982	0.892,0.982,0.839	0.054
8895	gene:Solyc04g016130.2	NA	4	-	6862841	6863048	6862647	6862710	6863180	6863294	8895	26,11,1	4,3,7	13,16,15	0,2,3	356	149	5.853072147526026e-47	6.09315994772e-45	0.731,0.605,0.056	1.0,0.77,0.677	-0.352
13175	gene:Solyc01g103970.2	NA	1	+	92451581	92451802	92450983	92451180	92452512	92452623	13175	8,3,3	70,20,14	11,10,11	23,30,45	370	149	1.0411112131716286e-46	1.0769570676e-44	0.044,0.057,0.079	0.161,0.118,0.09	-0.063
5459	gene:Solyc01g081050.2	NA	1	+	80370464	80370508	80368585	80368672	80372734	80372843	5459	19,22,4	13,4,1	8,28,17	15,19,17	193	149	3.5505986645647705e-46	3.64974745746e-44	0.53,0.809,0.755	0.292,0.532,0.436	0.278
16455	gene:Solyc01g087370.2	NA	1	-	82328213	82328320	82314087	82314163	82330207	82330334	16455	2,0,0	11,7,0	1,4,0	2,2,3	256	149	4.177607806019933e-46	4.26742637385e-44	0.096,0.0,NA	0.225,0.538,0.0	-0.206
9910	gene:Solyc07g025390.2	NA	7	-	27940730	27940812	27934730	27934826	27940894	27941079	9910	2,0,5	3,1,0	0,7,2	0,2,2	231	149	1.1110568724914265e-45	1.12789524994e-43	0.301,0.0,1.0	NA,0.693,0.392	-0.109
4323	gene:Solyc05g007150.2	NA	5	+	1750520	1750761	1750299	1750421	1751158	1751563	4323	15,3,8	207,66,93	2,4,0	55,81,110	390	149	1.3231260977529416e-45	1.33488721862e-43	0.027,0.017,0.032	0.014,0.019,0.0	0.014
13866	gene:Solyc08g074360.2	NA	8	-	58482951	58483016	58482736	58482781	58483421	58483492	13866	100,27,55	17,0,0	35,57,60	0,2,3	214	149	1.7953643259927093e-45	1.80021070822e-43	0.804,1.0,1.0	1.0,0.952,0.933	-0.027
7708	gene:Solyc02g069860.2	NA	2	-	39679654	39679814	39678176	39678278	39680181	39680327	7708	4,2,2	14,3,1	0,1,2	8,12,13	309	149	1.871160178812099e-45	1.86477085137e-43	0.121,0.243,0.491	0.0,0.039,0.069	0.249
6522	gene:Solyc04g045560.2	NA	4	+	34045055	34045141	34042532	34042796	34046024	34046691	6522	4,0,4	12,6,2	0,1,0	3,11,2	235	149	3.593147089275077e-45	3.55917551679e-43	0.174,0.0,0.559	0.0,0.054,0.0	0.226
13069	gene:Solyc04g009510.2	NA	4	+	2930240	2930293	2930037	2930145	2930661	2930761	13069	8,4,1	4,2,3	0,2,5	6,5,10	202	149	5.052819867011172e-45	4.97489686183e-43	0.596,0.596,0.197	0.0,0.228,0.269	0.297
10356	gene:Solyc02g005110.2	NA	2	+	6433603	6433648	6433397	6433419	6433728	6433861	10356	4,3,1	4,0,2	2,7,9	0,3,0	194	149	7.329072582512447e-45	7.17283606518e-43	0.434,1.0,0.277	1.0,0.642,1.0	-0.31
12025	gene:Solyc05g015070.2	NA	5	-	9779897	9780048	9779538	9779633	9780580	9780790	12025	14,23,18	89,76,13	25,39,25	27,59,65	300	149	8.927151383934854e-45	8.68484298923e-43	0.072,0.131,0.407	0.315,0.247,0.16	-0.037
7504	gene:Solyc02g089220.2	NA	2	-	51096379	51096552	51094429	51094861	51096765	51096838	7504	28,23,11	11,7,1	11,24,30	16,16,20	322	149	9.096066256823632e-45	8.79681105926e-43	0.541,0.603,0.836	0.241,0.41,0.41	0.306
13792	gene:Solyc02g071830.1	NA	2	-	41199800	41199861	41199259	41199374	41200373	41200535	13792	0,2,1	23,5,13	4,2,2	12,7,6	210	149	1.0772179852980145e-44	1.03565004422e-42	0.0,0.221,0.052	0.191,0.169,0.191	-0.093
14557	gene:Solyc01g109370.2	NA	1	+	96347600	96347743	96347300	96347328	96347855	96348603	14557	12,9,23	19,5,2	20,20,16	1,5,5	292	149	1.234362732972536e-44	1.17979090688e-42	0.244,0.479,0.854	0.911,0.671,0.62	-0.208
15796	gene:Solyc10g005340.2	NA	10	-	256009	256075	255729	255827	256314	256511	15796	111,42,22	6,2,6	16,56,28	0,1,2	215	149	9.137127051432597e-44	8.68239561213e-42	0.928,0.936,0.718	1.0,0.975,0.907	-0.1
535	gene:Solyc08g029200.2	NA	8	-	37859227	37859353	37857990	37858514	37866792	37866845	535	297,191,152	7,5,6	171,216,287	1,2,4	275	149	1.1872586591918396e-43	1.12165060843e-41	0.958,0.954,0.932	0.989,0.983,0.975	-0.034
9285	gene:Solyc03g118340.2	NA	3	-	67249529	67249585	67249302	67249425	67249676	67249792	9285	0,5,4	51,131,86	11,6,11	89,117,148	205	149	1.7116970410758112e-43	1.60781473789e-41	0.0,0.027,0.033	0.082,0.036,0.051	-0.036
12602	gene:Solyc10g045540.1	NA	10	+	34550560	34550704	34549919	34550002	34561244	34561427	12602	51,16,9	9,0,0	15,26,20	3,9,8	293	149	2.305144200232868e-43	2.15287296049e-41	0.742,1.0,1.0	0.718,0.595,0.56	0.29
14952	gene:Solyc09g014400.2	NA	9	+	6029159	6029199	6028036	6028341	6029351	6029453	14952	6,1,2	3,3,0	0,9,1	0,1,0	189	149	3.2142747707035282e-43	2.98489243479e-41	0.612,0.208,1.0	NA,0.876,1.0	-0.331
5167	gene:Solyc06g069020.2	NA	6	+	42824745	42824852	42823724	42823799	42825757	42825906	5167	260,170,92	110,86,72	119,199,138	72,135,134	256	149	5.01298696864237e-43	4.62894118732e-41	0.579,0.535,0.427	0.49,0.462,0.375	0.071
16419	gene:Solyc08g075520.2	NA	8	-	59675692	59675816	59675407	59675485	59676225	59676836	16419	149,94,31	117,66,17	24,68,32	18,82,42	273	149	1.3713816307432038e-42	1.2592056951e-40	0.41,0.437,0.499	0.421,0.312,0.294	0.106
9632	gene:Solyc09g074360.2	NA	9	-	66161273	66161440	66159338	66159506	66161713	66161793	9632	32,19,22	290,205,152	22,29,41	125,173,202	316	149	1.9587013574449677e-42	1.7884365914e-40	0.049,0.042,0.064	0.077,0.073,0.087	-0.027
15935	gene:Solyc07g063590.2	NA	7	+	66036992	66037062	66036742	66036843	66037546	66037750	15935	27,17,5	85,79,51	7,12,19	70,106,142	219	149	3.391436832636914e-42	3.07942464403e-40	0.178,0.128,0.063	0.064,0.072,0.083	0.05
5775	gene:Solyc03g112050.2	NA	3	+	62587878	62588071	62586886	62586988	62588435	62588608	5775	510,314,306	11,6,16	296,419,556	11,20,35	342	149	5.0874375716755545e-42	4.59387180505e-40	0.953,0.958,0.893	0.921,0.901,0.874	0.036
7783	gene:Solyc02g079270.2	NA	2	+	43872814	43872907	43872196	43872299	43873396	43873605	7783	16,4,8	4,1,0	4,17,9	15,6,3	242	149	1.7396092363502383e-41	1.56220732741e-39	0.711,0.711,1.0	0.141,0.636,0.649	0.332
1955	gene:Solyc07g065400.2	NA	7	-	67170908	67171022	67170623	67170674	67171223	67171260	1955	7,0,2	4,0,0	2,0,0	0,0,1	263	149	1.9367850942853215e-41	1.72977134322e-39	0.498,NA,1.0	1.0,NA,0.0	0.249
12728	gene:Solyc04g080650.2	NA	4	-	64761392	64761499	64761100	64761219	64762047	64762134	12728	21,5,10	4,2,0	8,11,4	0,0,2	256	149	6.714920791784392e-41	5.96284144564e-39	0.753,0.593,1.0	1.0,1.0,0.538	-0.064
7781	gene:Solyc02g079270.2	NA	2	+	43872814	43872917	43872196	43872299	43873396	43873605	7781	19,5,13	4,1,0	10,23,13	15,6,3	252	149	6.749422830659182e-41	5.96284144564e-39	0.737,0.747,1.0	0.283,0.694,0.719	0.263
9399	gene:Solyc10g077110.1	NA	10	+	59993489	59993597	59993201	59993336	59993778	59994064	9399	4,1,4	58,13,18	0,0,2	36,38,21	257	149	1.415120635772631e-40	1.24348019737e-38	0.038,0.043,0.114	0.0,0.0,0.052	0.048
12972	gene:Solyc03g005820.2	NA	3	-	556618	556645	553373	554598	557784	558003	12972	14,4,11	285,162,65	8,19,22	84,210,163	176	149	2.084219485694227e-40	1.82163012161e-38	0.04,0.02,0.125	0.075,0.071,0.103	-0.021
9511	gene:Solyc01g094820.2	NA	1	-	86228554	86228801	86227210	86228020	86230287	86231161	9511	7,2,4	23,10,9	0,3,1	4,15,20	396	149	3.73385831908918e-40	3.24607342379e-38	0.103,0.07,0.143	0.0,0.07,0.018	0.076
1098	gene:Solyc04g005030.2	NA	4	-	39877	40113	39562	39629	42427	42552	1098	215,228,294	45,48,47	372,374,517	79,97,168	385	149	7.955569232390778e-40	6.86644799252e-38	0.649,0.648,0.708	0.646,0.599,0.544	0.072
2738	gene:Solyc11g073130.1	NA	11	+	56217213	56217299	56217058	56217117	56218161	56218215	2738	32,12,3	2,0,2	5,10,8	2,1,5	235	149	7.982287803350332e-40	6.86644799252e-38	0.91,1.0,0.487	0.613,0.864,0.504	0.139
5174	gene:Solyc06g069020.2	NA	6	+	42824793	42824852	42823724	42823799	42825757	42825906	5174	205,135,76	110,86,72	95,163,109	72,135,134	208	149	8.283784458779168e-40	7.08849074316e-38	0.572,0.529,0.431	0.486,0.464,0.368	0.071
11139	gene:Solyc02g067090.2	NA	2	+	37326465	37326544	37326205	37326322	37326629	37326695	11139	3,0,0	0,1,0	0,6,2	2,1,0	228	149	9.657177151142321e-40	8.22067204991e-38	1.0,0.0,NA	0.0,0.797,1.0	-0.099
8196	gene:Solyc03g006490.2	NA	3	+	1075998	1076188	1074626	1074906	1076396	1076517	8196	679,224,193	47,22,10	276,452,505	7,20,16	339	149	1.1699856406231141e-39	9.90789912453e-38	0.864,0.817,0.895	0.945,0.909,0.933	-0.07
533	gene:Solyc08g029200.2	NA	8	-	37859228	37859353	37857990	37858514	37866792	37866845	533	139,84,60	7,5,6	81,87,114	1,2,4	274	149	1.2561387814797149e-39	1.05826454869e-37	0.915,0.901,0.845	0.978,0.959,0.939	-0.072
6465	gene:Solyc01g067720.2	NA	1	-	76662607	76662659	76662395	76662457	76663242	76663454	6465	12,10,1	320,195,176	13,18,17	165,260,356	201	149	1.3891145902998774e-39	1.16429173661e-37	0.027,0.037,0.004	0.055,0.049,0.034	-0.023
14402	gene:Solyc12g063050.1	NA	12	+	36340521	36340648	36339923	36340426	36340773	36340829	14402	111,117,53	9,1,0	52,106,111	2,1,0	276	149	2.9150390436033427e-39	2.43078561881e-37	0.869,0.984,1.0	0.933,0.983,1.0	-0.021
5559	gene:Solyc01g103370.2	NA	1	+	91990277	91990516	91990060	91990133	91991961	91992033	5559	1,1,1	2,2,0	4,10,2	0,1,8	388	149	3.3391677963196375e-39	2.77032276462e-37	0.161,0.161,1.0	1.0,0.793,0.088	-0.186
7466	gene:Solyc04g016010.2	NA	4	+	6622733	6622816	6621935	6622040	6623005	6623136	7466	6,0,0	14,12,5	1,0,0	12,12,20	232	149	5.895693483982546e-39	4.86662698496e-37	0.216,0.0,0.0	0.051,0.0,0.0	0.055
12991	gene:Solyc07g026670.2	NA	7	+	30213099	30213183	30212923	30213011	30213367	30213436	12991	56,23,10	13,2,0	11,40,29	0,3,2	233	149	7.896990340409951e-39	6.48584975496e-37	0.734,0.88,1.0	1.0,0.895,0.903	-0.061
16664	gene:Solyc09g008650.2	NA	9	-	2112164	2112244	2111255	2111399	2112333	2112469	16664	4,0,4	23,16,7	0,2,0	4,13,11	229	149	7.968727292487956e-39	6.51204394342e-37	0.102,0.0,0.271	0.0,0.091,0.0	0.094
190	gene:Solyc10g044450.1	NA	10	+	26414449	26414518	26413837	26413917	26414770	26414881	190	5,0,0	85,64,26	4,5,4	32,67,59	218	149	1.2481219545107877e-38	1.01489080719e-36	0.039,0.0,0.0	0.079,0.049,0.044	-0.044
7616	gene:Solyc12g009810.1	NA	12	-	3013155	3013226	3012596	3012696	3013904	3014084	7616	29,7,15	495,252,251	33,15,43	249,350,527	220	149	1.7292796369042035e-38	1.39917556364e-36	0.038,0.018,0.039	0.082,0.028,0.052	-0.022
13589	gene:Solyc12g042110.1	NA	12	-	40737441	40737516	40737228	40737358	40737594	40737658	13589	6,1,1	3,2,1	1,2,0	6,8,0	224	149	2.2238148928499218e-38	1.79044485757e-36	0.571,0.25,0.399	0.1,0.143,NA	0.285
12233	gene:Solyc11g005870.1	NA	11	-	692712	692730	691718	691842	693626	693808	12233	8,2,0	1,3,0	1,3,11	0,1,2	167	149	8.0156449306088e-38	6.42194611499e-36	0.877,0.373,NA	1.0,0.728,0.831	-0.228
8543	gene:Solyc08g077370.2	NA	8	-	61251144	61251318	61249975	61250623	61251534	61251604	8543	20,15,5	24,5,6	13,19,19	31,26,38	323	149	8.487673317190433e-38	6.76695281445e-36	0.278,0.581,0.278	0.162,0.252,0.187	0.179
1173	gene:Solyc03g119780.2	NA	3	-	68351878	68352031	68351391	68351460	68352756	68352810	1173	1,8,4	8,7,5	8,0,1	8,14,29	302	149	1.2657198994668877e-37	1.00421971053e-35	0.058,0.361,0.283	0.33,0.0,0.017	0.118
15843	gene:Solyc10g006490.2	NA	10	+	1076918	1077017	1075755	1075853	1078504	1078687	15843	668,253,336	7,4,2	311,423,524	5,8,15	248	149	1.4460064255196148e-37	1.14171637771e-35	0.983,0.974,0.99	0.974,0.969,0.955	0.016
1814	gene:Solyc04g076880.2	NA	4	+	61820284	61820583	61819973	61820072	61820724	61820786	1814	7502,4461,4113	320,249,213	6818,9262,10301	455,541,634	448	149	1.823962692629084e-37	1.43321376194e-35	0.886,0.856,0.865	0.833,0.851,0.844	0.026
13801	gene:Solyc08g082880.2	NA	8	+	65543760	65543913	65543439	65543535	65544001	65544090	13801	22,20,2	12,5,7	8,9,5	17,22,20	302	149	1.9270842498981704e-37	1.50699832442e-35	0.475,0.664,0.124	0.188,0.168,0.11	0.266
13568	gene:Solyc12g096280.1	NA	12	-	65271085	65271150	65270496	65270610	65272816	65272879	13568	67,20,20	2,4,4	21,38,28	2,1,0	214	149	2.322208473613658e-37	1.80734168061e-35	0.959,0.777,0.777	0.88,0.964,1.0	-0.11
7380	gene:Solyc02g077900.2	NA	2	+	42731336	42731460	42731057	42731138	42731691	42731835	7380	1,3,0	51,36,31	4,2,10	47,63,81	273	149	3.562125343022652e-37	2.75921216144e-35	0.011,0.044,0.0	0.044,0.017,0.063	-0.023
5001	gene:Solyc09g064590.2	NA	9	+	61908166	61908326	61907627	61907857	61908473	61908641	5001	34,20,32	123,88,75	21,33,24	101,141,173	309	149	4.880842444192639e-37	3.76285325037e-35	0.118,0.099,0.171	0.091,0.101,0.063	0.044
2408	gene:Solyc04g008050.2	NA	4	+	1711235	1711244	1711078	1711155	1711560	1712704	2408	0,13,0	24,21,11	0,21,13	8,16,37	158	149	5.247802788280956e-37	4.02676473106e-35	0.0,0.369,0.0	0.0,0.553,0.249	-0.144
13668	gene:Solyc02g091290.2	NA	2	+	52631927	52632161	52631792	52631852	52632700	52632817	13668	6,13,19	1,2,0	10,11,6	2,2,3	383	149	1.2542824533167733e-36	9.57943570888e-35	0.7,0.717,1.0	0.66,0.681,0.438	0.213
34	gene:Solyc01g007790.2	NA	1	+	1944095	1944146	1942883	1942934	1944240	1944300	34	83,39,32	8,2,2	54,28,62	0,2,2	200	149	1.962931446190466e-36	1.49219309565e-34	0.885,0.936,0.923	1.0,0.913,0.958	-0.042
10563	gene:Solyc03g005120.2	NA	3	-	80713	80759	79781	79871	80945	81235	10563	50,28,26	10,0,7	22,46,25	2,0,4	195	149	2.232143117257582e-36	1.68898829206e-34	0.793,1.0,0.739	0.894,1.0,0.827	-0.063
13860	gene:Solyc08g074360.2	NA	8	-	58482951	58483007	58482736	58482781	58483421	58483492	13860	25,11,11	17,0,0	12,12,18	0,2,3	205	149	3.5501783039991196e-36	2.67392231339e-34	0.517,1.0,1.0	1.0,0.813,0.813	-0.036
9461	gene:Solyc12g017410.1	NA	12	-	6666734	6666968	6663887	6663941	6668075	6668349	9461	229,115,44	6,3,2	43,123,99	2,0,1	383	149	3.646431158393395e-36	2.73381976389e-34	0.937,0.937,0.895	0.893,1.0,0.975	-0.033
11342	gene:Solyc09g064790.2	NA	9	+	62203199	62203277	62203001	62203113	62203817	62204012	11342	40,36,14	2,0,0	18,52,53	6,0,5	227	149	4.0365292209183084e-36	3.01246728706e-34	0.929,1.0,1.0	0.663,1.0,0.874	0.131
9101	gene:Solyc06g084010.2	NA	6	-	49275291	49275469	49273854	49274101	49276490	49276985	9101	6,5,1	123,55,33	4,12,5	30,61,64	327	149	4.925151257018967e-36	3.65893964294e-34	0.022,0.04,0.014	0.057,0.082,0.034	-0.032
5758	gene:Solyc11g011920.1	NA	11	-	4851049	4851158	4850605	4850658	4851686	4851901	5758	1111,484,238	4,5,5	261,566,421	7,9,6	258	149	5.680337102620016e-36	4.20087916766e-34	0.994,0.982,0.965	0.956,0.973,0.976	0.012
15799	gene:Solyc07g045380.2	NA	7	+	58496097	58496161	58495880	58495988	58496725	58496747	15799	21,5,9	4,4,0	12,18,19	0,0,3	213	149	9.871326189904735e-36	7.26743041657e-34	0.786,0.466,1.0	1.0,1.0,0.816	-0.188
3379	gene:Solyc01g100270.2	NA	1	+	90339173	90339265	90338188	90338285	90340845	90340900	3379	41,17,11	26,4,0	4,4,10	0,1,2	241	149	1.1337336883065976e-35	8.30930197385e-34	0.494,0.724,1.0	1.0,0.712,0.756	-0.083
8896	gene:Solyc04g016130.2	NA	4	-	6862841	6862881	6862647	6862710	6863180	6863303	8896	101,50,11	4,3,7	57,70,79	0,2,3	189	149	1.606072306933117e-35	1.17185918681e-33	0.952,0.929,0.553	1.0,0.965,0.954	-0.162
14348	gene:Solyc09g098440.2	NA	9	+	72247579	72247753	72246174	72246293	72248737	72249110	14348	112,43,38	1,6,0	40,58,85	0,2,0	323	149	3.2622977013716144e-35	2.36973305028e-33	0.981,0.768,1.0	1.0,0.93,1.0	-0.06
7745	gene:Solyc05g052450.2	NA	5	-	62666132	62666332	62665395	62665554	62666425	62666597	7745	240,155,79	2,5,0	41,150,125	2,4,7	349	149	5.058793120186487e-35	3.65844755559e-33	0.981,0.93,1.0	0.897,0.941,0.884	0.063
10782	gene:Solyc05g056590.2	NA	5	+	65862982	65863037	65859170	65859273	65863153	65863220	10782	103,32,29	6,3,2	37,59,75	0,3,0	204	149	5.710193113062018e-35	4.1113390414e-33	0.926,0.886,0.914	1.0,0.935,1.0	-0.07
13857	gene:Solyc03g098160.2	NA	3	+	60493304	60493459	60492960	60493132	60494290	60494651	13857	1,3,4	33,16,18	2,0,0	15,30,47	304	149	6.528305262803644e-35	4.67976408839e-33	0.015,0.084,0.098	0.061,0.0,0.0	0.045
8562	gene:Solyc11g069530.1	NA	11	-	54149912	54149987	54149731	54149785	54151315	54151471	8562	167,113,109	7,0,0	81,190,187	11,11,4	224	149	1.056184784520671e-34	7.53811533546e-33	0.941,1.0,1.0	0.83,0.92,0.969	0.074
16530	gene:Solyc12g077460.1	NA	12	+	19381298	19381374	19381033	19381113	19382301	19382329	16530	6,3,1	21,8,8	0,0,3	5,16,8	225	149	1.5719454893858172e-34	1.11703813385e-32	0.159,0.199,0.076	0.0,0.0,0.199	0.078
14045	gene:Solyc09g020140.2	NA	9	-	18641247	18641346	18640525	18640581	18642512	18642617	14045	19,6,4	2,0,0	9,5,5	5,0,0	248	149	1.9194657355223547e-34	1.3580843282e-32	0.851,1.0,1.0	0.52,1.0,1.0	0.11
10357	gene:Solyc02g005110.2	NA	2	+	6433549	6433653	6433397	6433419	6433728	6433861	10357	8,8,2	4,0,2	3,11,14	0,3,0	253	149	2.7578319571008106e-34	1.94284506495e-32	0.541,1.0,0.371	1.0,0.683,1.0	-0.257
7079	gene:Solyc02g078520.2	NA	2	-	43175005	43175165	43174722	43174899	43176599	43177081	7079	12,6,0	150,65,60	4,3,0	63,99,145	309	149	2.921403625484091e-34	2.04924553025e-32	0.037,0.043,0.0	0.03,0.014,0.0	0.012
8877	gene:Solyc02g067060.2	NA	2	-	37295717	37295792	37294903	37295452	37296092	37296395	8877	1,1,1	34,20,16	3,3,4	15,25,51	224	149	2.9354665840357655e-34	2.05031050639e-32	0.019,0.032,0.04	0.117,0.074,0.05	-0.05
9770	gene:Solyc01g095460.2	NA	1	+	86707182	86707231	86706786	86706947	86707880	86708124	9770	70,45,60	1,0,1	61,54,68	0,1,7	198	149	3.6000359785579628e-34	2.50378672483e-32	0.981,1.0,0.978	1.0,0.976,0.88	0.034
11112	gene:Solyc06g084290.2	NA	6	-	49479270	49479322	49478660	49479050	49479514	49480016	11112	9,0,2	34,15,7	0,2,0	11,26,14	201	149	3.998887932507291e-34	2.76939933767e-32	0.164,0.0,0.175	0.0,0.054,0.0	0.095
12478	gene:Solyc11g012910.1	NA	11	+	5703215	5703279	5703084	5703122	5704395	5704475	12478	25,7,7	8,7,8	8,20,13	1,5,4	213	149	4.565406320524319e-34	3.14839666256e-32	0.686,0.412,0.38	0.848,0.737,0.695	-0.267
7963	gene:Solyc10g007050.2	NA	10	-	1439446	1439480	1439173	1439356	1440715	1440888	7963	15,20,23	6,3,6	18,18,18	6,14,11	183	149	5.507247760596198e-34	3.78195199156e-32	0.671,0.844,0.757	0.71,0.511,0.571	0.16
5977	gene:Solyc02g005180.2	NA	2	+	7138305	7138395	7137531	7137561	7138493	7138553	5977	56,32,18	2,1,0	20,21,27	3,3,1	239	149	5.999228542800299e-34	4.10256867379e-32	0.946,0.952,1.0	0.806,0.814,0.944	0.111
3841	gene:Solyc08g062560.2	NA	8	-	51394693	51394934	51393965	51394024	51395677	51395931	3841	9,14,2	120,44,54	8,28,10	56,90,69	390	149	8.098516200907095e-34	5.51508953282e-32	0.028,0.108,0.014	0.052,0.106,0.052	-0.02
9754	gene:Solyc11g011070.1	NA	11	-	4156735	4156836	4155559	4155608	4157173	4157337	9754	5,5,0	68,34,37	0,0,2	28,38,45	250	149	8.451520455375588e-34	5.73160374783e-32	0.042,0.081,0.0	0.0,0.0,0.026	0.032
13225	gene:Solyc06g051410.2	NA	6	-	34765755	34765919	34764919	34765364	34765997	34766368	13225	117,57,49	3,4,0	35,47,50	2,7,3	313	149	1.0353055687123225e-33	6.99216289877e-32	0.949,0.872,1.0	0.893,0.762,0.888	0.093
13910	gene:Solyc03g025690.2	NA	3	-	3116997	3117049	3116562	3116821	3117143	3117278	13910	47,15,14	0,4,2	24,23,27	2,0,0	201	149	1.1071396097258114e-33	7.44653900467e-32	1.0,0.735,0.838	0.899,1.0,1.0	-0.109
7969	gene:Solyc12g013550.1	NA	12	+	4401914	4401994	4400298	4400369	4402685	4402691	7969	626,203,219	18,0,3	178,246,293	15,5,8	229	149	2.2964111485740812e-33	1.5382190087e-31	0.958,1.0,0.979	0.885,0.97,0.96	0.041
7379	gene:Solyc07g009350.2	NA	7	-	4391338	4391562	4391102	4391208	4392629	4392701	7379	63,28,24	0,2,0	26,44,34	0,6,3	373	149	2.4364073049746062e-33	1.62533228541e-31	1.0,0.848,1.0	1.0,0.746,0.819	0.094
3765	gene:Solyc02g085740.2	NA	2	+	48543573	48543654	48542980	48543109	48544009	48544100	3765	54,37,28	15,4,3	13,35,35	14,7,10	230	149	3.082330456464235e-33	2.04787028376e-31	0.7,0.857,0.858	0.376,0.764,0.694	0.194
2254	gene:Solyc06g051780.2	NA	6	+	35452648	35452807	35443583	35443653	35455561	35455672	2254	3,2,0	18,7,1	5,7,1	2,13,10	308	149	3.261752874547804e-33	2.15830319764e-31	0.075,0.121,0.0	0.547,0.207,0.046	-0.201
7748	gene:Solyc05g052450.2	NA	5	-	62666229	62666332	62665395	62665554	62666425	62666597	7748	60,45,44	2,5,0	9,41,50	2,4,7	252	149	3.6998380279737496e-33	2.43831261005e-31	0.947,0.842,1.0	0.727,0.858,0.809	0.132
13909	gene:Solyc03g025690.2	NA	3	-	3117015	3117049	3116562	3116821	3117143	3117278	13909	43,14,13	0,4,2	23,18,23	2,0,0	183	149	3.844747693509194e-33	2.52363679931e-31	1.0,0.74,0.841	0.904,1.0,1.0	-0.108
16407	gene:Solyc12g006060.1	NA	12	+	654871	654950	652946	653232	655810	655963	16407	103,34,36	7,3,0	33,52,50	2,1,0	228	149	4.254925089598856e-33	2.78169982658e-31	0.906,0.881,1.0	0.915,0.971,1.0	-0.033
3050	gene:Solyc07g047750.2	NA	7	-	58956316	58956444	58954696	58954978	58956896	58957030	3050	56,52,55	15,1,17	45,45,72	3,7,6	277	149	5.055202736407481e-33	3.29172245115e-31	0.668,0.965,0.635	0.89,0.776,0.866	-0.088
10353	gene:Solyc02g005110.2	NA	2	+	6433611	6433653	6433397	6433419	6433728	6433861	10353	7,2,1	4,0,2	3,8,4	0,3,0	191	149	5.455780858058693e-33	3.53846358508e-31	0.577,1.0,0.281	1.0,0.675,1.0	-0.272
7903	gene:Solyc07g005120.2	NA	7	+	138647	138880	137452	137485	139311	139418	7903	16,0,7	22,3,9	5,3,3	11,18,11	382	149	5.9713843341435795e-33	3.85756148448e-31	0.221,0.0,0.233	0.151,0.061,0.096	0.049
13664	gene:Solyc02g091290.2	NA	2	+	52631927	52632082	52631792	52631852	52632700	52632817	13664	2,9,12	1,2,0	6,9,4	2,2,3	304	149	6.402793805390475e-33	4.11997094312e-31	0.495,0.688,1.0	0.595,0.688,0.395	0.168
5035	gene:Solyc03g026310.2	NA	3	+	3746516	3746616	3745834	3745858	3746722	3746824	5035	2,2,1	26,7,2	0,1,0	8,8,13	249	149	1.4007403709833317e-32	8.97792181308e-31	0.044,0.146,0.23	0.0,0.07,0.0	0.117
5478	gene:Solyc01g080760.2	NA	1	-	79981317	79981551	79980198	79980402	79985502	79986522	5478	31,18,12	8,0,4	24,41,24	2,2,2	383	149	1.987406532230436e-32	1.26883485792e-30	0.601,1.0,0.539	0.824,0.889,0.824	-0.132
14509	gene:Solyc08g014600.2	NA	8	-	4811594	4811641	4811367	4811446	4812034	4812134	14509	32,11,5	11,7,3	8,19,12	0,5,2	196	149	3.321956803547531e-32	2.11260941623e-30	0.689,0.544,0.559	1.0,0.743,0.82	-0.257
11005	gene:Solyc10g008890.2	NA	10	-	2928658	2928794	2928396	2928531	2931280	2931466	11005	2,2,4	42,53,31	2,3,12	25,38,44	285	149	3.7127279838947445e-32	2.35197000654e-30	0.024,0.019,0.063	0.04,0.04,0.125	-0.033
13795	gene:Solyc08g082880.2	NA	8	+	65543760	65543915	65543439	65543535	65544001	65544090	13795	6,2,2	12,5,7	4,0,1	17,22,20	304	149	3.8235411155138815e-32	2.41281683367e-30	0.197,0.164,0.123	0.103,0.0,0.024	0.119
6446	gene:Solyc01g090850.2	NA	1	+	84559550	84559659	84557563	84558039	84564861	84566492	6446	18,11,17	21,22,31	14,11,17	23,47,55	258	149	5.922764330986001e-32	3.72314077791e-30	0.331,0.224,0.241	0.26,0.119,0.151	0.089
4123	gene:Solyc03g007920.2	NA	3	+	2430082	2430146	2429218	2429283	2430556	2430674	4123	383,196,120	2,2,10	152,234,289	0,0,4	213	149	7.00641623011491e-32	4.38746616341e-30	0.993,0.986,0.894	1.0,1.0,0.981	-0.036
11610	gene:Solyc10g084760.1	NA	10	-	64188283	64188376	64186775	64187891	64189156	64189216	11610	2,4,2	19,52,22	3,10,9	25,44,46	242	149	7.543944707388288e-32	4.70603940067e-30	0.061,0.045,0.053	0.069,0.123,0.108	-0.047
8364	gene:Solyc12g098830.1	NA	12	-	66210582	66210713	66210250	66210313	66211154	66211181	8364	289,106,114	3,7,4	100,137,193	0,3,2	280	149	1.1882937657536637e-31	7.38459061121e-30	0.981,0.89,0.938	1.0,0.96,0.981	-0.044
12363	gene:Solyc06g073230.2	NA	6	+	45125118	45125257	45123934	45124040	45126918	45127027	12363	99,56,91	21,9,19	80,81,123	24,29,36	288	149	1.2106500869765397e-31	7.49502462937e-30	0.709,0.763,0.712	0.633,0.591,0.639	0.107
11752	gene:Solyc02g070300.2	NA	2	+	40091014	40091167	40089994	40090013	40091639	40092026	11752	93,31,45	3,0,0	44,50,38	3,2,2	302	149	1.2456618066782473e-31	7.68267795032e-30	0.939,1.0,1.0	0.879,0.925,0.904	0.077
1816	gene:Solyc04g076880.2	NA	4	+	61820401	61820583	61819971	61820072	61820724	61820786	1816	3378,2121,2086	320,249,213	3485,4379,4864	455,541,634	331	149	1.281808506291833e-31	7.87589407024e-30	0.826,0.793,0.815	0.775,0.785,0.775	0.033
6075	gene:Solyc12g009500.1	NA	12	+	2766481	2766690	2765924	2765997	2766828	2766975	6075	495,192,181	18,8,10	184,356,417	1,4,17	358	149	1.3948770643871032e-31	8.53852836717e-30	0.92,0.909,0.883	0.987,0.974,0.911	-0.053
13210	gene:Solyc09g074310.2	NA	9	+	66091972	66092026	66091772	66091876	66092463	66092518	13210	5,3,5	2,0,0	1,0,0	0,0,1	203	149	1.4983729660583275e-31	9.13112077638e-30	0.647,1.0,1.0	1.0,NA,0.0	0.382
2693	gene:Solyc11g039950.1	NA	11	-	40569652	40569797	40563512	40563698	40569929	40570089	2693	197,72,56	7,4,0	60,118,144	0,1,3	294	149	1.5028582286143293e-31	9.13112077638e-30	0.934,0.901,1.0	1.0,0.984,0.961	-0.037
14349	gene:Solyc09g098440.2	NA	9	+	72247579	72247631	72246174	72246293	72248737	72249110	14349	84,27,31	1,6,0	32,44,71	0,2,0	201	149	1.5659007619777946e-31	9.47891927917e-30	0.984,0.769,1.0	1.0,0.942,1.0	-0.063
16316	gene:Solyc01g068370.2	NA	1	-	77581106	77581289	77579418	77579797	77581379	77582001	16316	7,4,2	22,13,5	12,2,14	5,13,19	332	149	2.0833262571043938e-31	1.2564532969e-29	0.125,0.121,0.152	0.519,0.065,0.249	-0.145
16783	gene:Solyc05g007110.2	NA	5	+	1680463	1680979	1679763	1679802	1681132	1681246	16783	230,141,37	16,3,3	53,101,91	5,12,9	665	149	2.6609895957764605e-31	1.59894168946e-29	0.763,0.913,0.734	0.704,0.653,0.694	0.12
12706	gene:Solyc10g005350.2	NA	10	+	259093	259296	258794	258895	259937	260485	12706	234,98,95	3,10,4	89,161,169	0,4,0	352	149	2.8661342163283862e-31	1.71590101215e-29	0.971,0.806,0.91	1.0,0.945,1.0	-0.086
5850	gene:Solyc05g015740.1	NA	5	+	11857058	11857213	11856820	11856895	11857998	11858004	5850	3,1,2	12,5,4	3,6,5	2,11,4	304	149	3.0462178667234244e-31	1.81705783992e-29	0.109,0.089,0.197	0.424,0.211,0.38	-0.207
13218	gene:Solyc01g107030.2	NA	1	+	94705711	94705798	94704933	94705213	94706344	94707200	13218	99,90,80	2,5,2	93,146,130	2,0,2	236	149	3.729888163899707e-31	2.21677426003e-29	0.969,0.919,0.962	0.967,1.0,0.976	-0.031
7309	gene:Solyc02g069380.2	NA	2	-	39297286	39297339	39296263	39296377	39297789	39298098	7309	2,3,0	91,43,47	3,2,8	32,72,83	202	149	4.008078798117851e-31	2.37347970567e-29	0.016,0.049,0.0	0.065,0.02,0.066	-0.029
10945	gene:Solyc05g009600.2	NA	5	+	3800600	3801014	3800022	3800144	3801306	3801553	10945	2455,1604,1081	38,33,24	1260,2128,2413	5,32,38	563	149	4.117872144771555e-31	2.42969322506e-29	0.945,0.928,0.923	0.985,0.946,0.944	-0.026
10852	gene:Solyc06g009120.2	NA	6	+	3074164	3074300	3071047	3071993	3074392	3074835	10852	9,5,4	90,33,63	0,1,8	50,59,103	285	149	5.667010587831037e-31	3.33171298732e-29	0.05,0.073,0.032	0.0,0.009,0.039	0.036
8348	gene:Solyc12g035670.1	NA	12	-	54493071	54493263	54488903	54489134	54493499	54493721	8348	4,1,6	6,7,5	2,8,7	2,0,7	341	149	8.324023924517867e-31	4.87626691836e-29	0.226,0.059,0.344	0.304,1.0,0.304	-0.326
5437	gene:Solyc04g079070.2	NA	4	-	63656246	63656391	63655678	63655752	63657109	63657258	5437	317,188,162	0,0,2	83,173,267	0,2,8	294	149	8.724812049065454e-31	5.09279743321e-29	1.0,1.0,0.976	1.0,0.978,0.944	0.018
14741	gene:Solyc01g108510.2	NA	1	-	95813737	95813850	95813469	95813649	95818198	95818457	14741	8,0,3	24,14,6	0,2,1	10,14,5	262	149	9.103700818725118e-31	5.29504933029e-29	0.159,0.0,0.221	0.0,0.075,0.102	0.068
3231	gene:Solyc05g044630.2	NA	5	+	57235177	57235295	57234584	57234674	57236038	57236337	3231	5,3,0	4,0,0	8,10,3	2,0,2	267	149	1.1291219042632775e-30	6.54410227067e-29	0.411,1.0,NA	0.691,1.0,0.456	-0.01
16140	gene:Solyc11g012420.1	NA	11	-	5263866	5263943	5262684	5263032	5264050	5264115	16140	101,20,22	2,0,0	10,43,49	4,2,0	226	149	1.1989069309333438e-30	6.92400525766e-29	0.971,1.0,1.0	0.622,0.934,1.0	0.138
5820	gene:Solyc08g083280.2	NA	8	+	65785227	65785289	65785065	65785141	65785559	65785721	5820	213,99,113	32,10,18	118,142,181	7,21,10	211	149	1.2342573813666059e-30	7.10306431023e-29	0.825,0.875,0.816	0.923,0.827,0.927	-0.054
7674	gene:Solyc12g014110.1	NA	12	+	4928377	4928559	4927922	4928108	4929011	4929157	7674	211,145,118	10,11,1	127,170,222	8,17,38	331	149	1.4939809037335766e-30	8.56758733004e-29	0.905,0.856,0.982	0.877,0.818,0.725	0.108
7856	gene:Solyc03g044080.2	NA	3	-	7931739	7931884	7931547	7931620	7935420	7935568	7856	312,134,73	44,19,11	94,143,185	27,27,60	294	149	1.7698198312589453e-30	1.01139633993e-28	0.782,0.781,0.771	0.638,0.729,0.61	0.119
14891	gene:Solyc03g121510.2	NA	3	-	69599905	69600091	69599577	69599667	69600163	69600313	14891	18,7,0	0,3,0	2,10,3	4,2,1	335	149	1.8527416982052585e-30	1.05509443608e-28	1.0,0.509,NA	0.182,0.69,0.572	0.273
2868	gene:Solyc02g069160.2	NA	2	+	39108834	39109026	39108645	39108723	39109336	39109765	2868	75,31,35	2,4,2	38,68,66	0,3,0	341	149	1.8677831874238203e-30	1.05996695886e-28	0.942,0.772,0.884	1.0,0.908,1.0	-0.103
1555	gene:Solyc07g066020.2	NA	7	+	67559302	67559517	67558238	67558332	67559655	67559789	1555	138,76,33	12,1,0	52,92,79	0,3,2	364	149	2.2227664564707557e-30	1.25705518909e-28	0.825,0.969,1.0	1.0,0.926,0.942	-0.025
16550	gene:Solyc05g026130.2	NA	5	+	39792290	39792360	39788015	39788102	39792437	39792506	16550	3,2,3	464,185,151	5,9,7	159,201,303	219	149	3.739435423678363e-30	2.10749422637e-28	0.004,0.007,0.013	0.021,0.03,0.015	-0.014
10933	gene:Solyc02g093480.2	NA	2	-	54337484	54337600	54337099	54337213	54338356	54338440	10933	76,51,7	2,6,2	12,32,35	3,0,0	265	149	3.785416565489396e-30	2.12607726276e-28	0.955,0.827,0.663	0.692,1.0,1.0	-0.082
2639	gene:Solyc12g005100.1	NA	12	-	56066	56150	53541	53703	58374	58457	2639	33,12,13	0,2,0	9,14,32	2,0,3	233	149	3.963262814948676e-30	2.21834135094e-28	1.0,0.793,1.0	0.742,1.0,0.872	0.06
4223	gene:Solyc01g006130.2	NA	1	+	786745	786849	785469	785589	787464	787630	4223	76,38,35	2,3,0	39,56,45	4,2,6	253	149	4.4984726242588514e-30	2.5093186543e-28	0.957,0.882,1.0	0.852,0.943,0.815	0.076
5531	gene:Solyc04g054890.2	NA	4	-	53361813	53361859	53360775	53361656	53362164	53362280	5531	9,6,2	112,87,58	2,3,6	105,132,154	195	149	5.045611250754519e-30	2.80494796879e-28	0.058,0.05,0.026	0.014,0.017,0.029	0.025
2688	gene:Solyc11g039950.1	NA	11	-	40563539	40563698	40563334	40563382	40569929	40570089	2688	11,4,0	45,16,11	0,2,3	5,26,23	308	149	5.220874791765205e-30	2.89254161344e-28	0.106,0.108,0.0	0.0,0.036,0.059	0.04
6447	gene:Solyc01g090850.2	NA	1	+	84559550	84559633	84557563	84558039	84564861	84566492	6447	13,9,15	21,22,31	14,4,15	23,47,55	232	149	5.240142012119879e-30	2.89340814345e-28	0.284,0.208,0.237	0.281,0.052,0.149	0.082
9480	gene:Solyc06g084610.2	NA	6	-	49672198	49672267	49671744	49671888	49673328	49673409	9480	7,0,0	3,2,4	2,7,6	4,2,0	218	149	6.19516781362543e-30	3.40921962107e-28	0.615,0.0,0.0	0.255,0.705,1.0	-0.448
5409	gene:Solyc04g079070.2	NA	4	-	63652467	63652601	63652099	63652145	63652721	63652793	5409	493,249,242	20,14,14	174,267,323	30,11,18	283	149	7.430643648239582e-30	4.07538388546e-28	0.928,0.904,0.901	0.753,0.927,0.904	0.05
12766	gene:Solyc03g121800.2	NA	3	+	69847876	69848036	69847289	69847313	69848961	69849109	12766	673,282,169	26,7,2	157,368,333	0,3,6	309	149	7.728578864497357e-30	4.22461180473e-28	0.926,0.951,0.976	1.0,0.983,0.964	-0.031
14033	gene:Solyc12g017860.1	NA	12	-	7591341	7591434	7587366	7587477	7592415	7592483	14033	182,79,78	14,10,2	104,135,122	2,3,9	242	149	8.877089774863356e-30	4.83623850935e-28	0.889,0.829,0.96	0.97,0.965,0.893	-0.05
817	gene:Solyc02g005520.2	NA	2	-	9240088	9240142	9239964	9240011	9240303	9240480	817	49,41,32	19,0,4	44,22,27	0,15,20	203	149	9.171643359527895e-30	4.9801109325e-28	0.654,1.0,0.854	1.0,0.518,0.498	0.164
5818	gene:Solyc08g083280.2	NA	8	+	65785227	65785444	65785065	65785141	65785559	65785721	5818	236,109,122	32,10,18	126,157,197	7,21,10	366	149	9.693448051815688e-30	5.24601705162e-28	0.75,0.816,0.734	0.88,0.753,0.889	-0.074
9131	gene:Solyc04g049720.2	NA	4	+	43240790	43240925	43238576	43239714	43241627	43241673	9131	5,6,0	274,156,158	4,14,4	132,156,227	284	149	1.263218183446941e-29	6.81387392418e-28	0.009,0.02,0.0	0.016,0.045,0.009	-0.014
8999	gene:Solyc11g005170.1	NA	11	+	150452	150469	150289	150348	150551	150607	8999	3,0,7	13,16,30	2,0,2	27,22,20	166	149	1.3601135095945807e-29	7.31239973711e-28	0.172,0.0,0.173	0.062,0.0,0.082	0.067
11179	gene:Solyc06g066830.2	NA	6	-	42028034	42028356	42027439	42027772	42028822	42029331	11179	6517,3107,2231	334,136,64	769,1306,1248	29,79,80	471	149	1.4668872851353373e-29	7.86059206172e-28	0.861,0.878,0.917	0.893,0.839,0.832	0.031
3711	gene:Solyc04g039620.2	NA	4	-	13380040	13380109	13377689	13377818	13384660	13384880	3711	130,80,78	15,16,15	56,73,117	24,17,22	218	149	2.367925713232362e-29	1.26475091036e-27	0.856,0.774,0.78	0.615,0.746,0.784	0.088
2296	gene:Solyc01g058530.2	NA	1	-	66807465	66807577	66807334	66807378	66808300	66808441	2296	2,0,1	3,0,1	0,2,1	2,6,0	261	149	2.496938244453619e-29	1.32931461457e-27	0.276,NA,0.363	0.0,0.16,1.0	-0.067
12930	gene:Solyc02g021060.2	NA	2	-	21418299	21418391	21412739	21412806	21418863	21418947	12930	8,4,4	63,38,29	0,4,2	31,42,37	241	149	2.887713522460204e-29	1.53236330555e-27	0.073,0.061,0.079	0.0,0.056,0.032	0.042
13908	gene:Solyc07g042850.2	NA	7	-	56393539	56393728	56393144	56393408	56394536	56394692	13908	10,4,1	20,5,2	1,1,1	4,5,2	338	149	2.908479465974823e-29	1.53838797385e-27	0.181,0.261,0.181	0.099,0.081,0.181	0.087
16359	gene:Solyc01g108970.2	NA	1	-	96081138	96081206	96079427	96079567	96081284	96081429	16359	21,20,7	0,3,0	4,8,10	2,0,6	217	149	3.681315709391379e-29	1.94088464369e-27	1.0,0.821,1.0	0.579,1.0,0.534	0.236
11825	gene:Solyc01g105880.2	NA	1	+	93897938	93898323	93897505	93897776	93898395	93898614	11825	283,125,79	5,0,3	83,229,186	0,3,0	534	149	3.731256119317893e-29	1.96088906798e-27	0.94,1.0,0.88	1.0,0.955,1.0	-0.045
5830	gene:Solyc08g083280.2	NA	8	+	65785227	65785405	65785065	65785141	65785559	65785721	5830	231,109,122	32,10,18	126,156,190	7,21,10	327	149	4.4310773254114843e-29	2.32120281431e-27	0.767,0.832,0.755	0.891,0.772,0.896	-0.068
1014	gene:Solyc06g035720.2	NA	6	-	24819121	24819205	24818746	24818979	24819653	24819781	1014	7,8,1	28,29,20	4,10,7	8,21,15	233	149	4.727018295366247e-29	2.4683190741e-27	0.138,0.15,0.031	0.242,0.233,0.23	-0.129
4900	gene:Solyc09g015120.2	NA	9	+	8044781	8044883	8044186	8044263	8045120	8045307	4900	95,31,36	2,0,3	35,63,60	2,0,10	251	149	5.429591328887542e-29	2.82615416176e-27	0.966,1.0,0.877	0.912,1.0,0.781	0.05
12321	gene:Solyc12g043050.1	NA	12	+	39154424	39154623	39153874	39153947	39155967	39155975	12321	36,16,25	23,21,12	9,17,20	13,18,28	348	149	5.914069653181205e-29	3.06855728291e-27	0.401,0.246,0.471	0.229,0.288,0.234	0.122
15797	gene:Solyc10g005340.2	NA	10	-	256009	256098	255729	255827	256314	256511	15797	134,38,20	6,2,6	24,36,19	0,1,2	238	149	6.60978303151823e-29	3.41868018567e-27	0.933,0.922,0.676	1.0,0.958,0.856	-0.094
5798	gene:Solyc08g083280.2	NA	8	+	65785227	65785469	65785065	65785141	65785559	65785721	5798	238,111,122	32,10,18	126,157,197	7,21,10	391	149	8.591743884648003e-29	4.4297622098e-27	0.739,0.809,0.721	0.873,0.74,0.882	-0.075
2043	gene:Solyc01g065710.2	NA	1	-	72298755	72298861	72298073	72298224	72299875	72299958	2043	24,3,8	3,0,2	9,11,17	0,11,3	255	149	9.075361975441341e-29	4.66439358889e-27	0.824,1.0,0.7	1.0,0.369,0.768	0.129
1842	gene:Solyc08g065860.2	NA	8	-	54201671	54201786	54199730	54200596	54203492	54204450	1842	0,0,2	75,38,15	3,5,0	14,38,40	264	149	1.086412824172341e-28	5.56624802454e-27	0.0,0.0,0.07	0.108,0.069,0.0	-0.036
10562	gene:Solyc03g005120.2	NA	3	-	80713	80846	79689	79871	80945	81235	10562	424,154,84	10,0,7	94,215,195	2,0,4	282	149	1.1256807087826383e-28	5.74941422011e-27	0.957,1.0,0.864	0.961,1.0,0.963	-0.034
2041	gene:Solyc01g065710.2	NA	1	-	72298755	72298895	72298073	72298224	72299875	72299958	2041	79,16,16	3,0,2	30,45,48	0,11,3	289	149	1.3232211803059279e-28	6.73729812178e-27	0.931,1.0,0.805	1.0,0.678,0.892	0.055
11750	gene:Solyc02g070300.2	NA	2	+	40091014	40091109	40089994	40090013	40091639	40092026	11750	46,9,32	3,0,0	32,22,24	3,2,2	244	149	1.801025801341074e-28	9.14160425376e-27	0.904,1.0,1.0	0.867,0.87,0.88	0.096
12383	gene:Solyc08g082440.2	NA	8	+	65249502	65249580	65248608	65248969	65250322	65250372	12383	2,0,0	47,7,13	6,1,0	13,37,24	227	149	1.8517797088000006e-28	9.37011998781e-27	0.027,0.0,0.0	0.233,0.017,0.0	-0.074
3895	gene:Solyc01g090550.2	NA	1	+	84209133	84209260	84207867	84208012	84209336	84209470	3895	2,6,3	39,18,17	0,4,2	33,34,44	276	149	2.461481841552916e-28	1.24168084007e-26	0.027,0.153,0.087	0.0,0.06,0.024	0.061
453	gene:Solyc01g094290.2	NA	1	-	85821404	85821640	85821121	85821188	85823268	85823327	453	42,30,9	173,117,183	22,22,10	140,143,199	385	149	2.5514059033623534e-28	1.2830824026e-26	0.086,0.09,0.019	0.057,0.056,0.019	0.021
6498	gene:Solyc09g031750.2	NA	9	-	28024226	28024370	28023612	28024112	28024873	28024958	6498	7,0,2	46,12,5	5,4,6	7,18,17	293	149	2.8784983056144917e-28	1.44313424254e-26	0.072,0.0,0.169	0.266,0.102,0.152	-0.093
3930	gene:Solyc02g092920.2	NA	2	+	53875015	53875200	53874243	53874460	53875276	53875363	3930	211,103,169	7,0,3	129,149,223	3,0,1	334	149	3.725646839104713e-28	1.86213981463e-26	0.931,1.0,0.962	0.95,1.0,0.99	-0.016
9057	gene:Solyc01g111530.2	NA	1	+	97763047	97763141	97762858	97762954	97763269	97764811	9057	0,0,4	106,59,52	0,2,11	73,71,109	243	149	4.290941742751432e-28	2.13814487328e-26	0.0,0.0,0.045	0.0,0.017,0.058	-0.01
6562	gene:Solyc03g120730.2	NA	3	-	69022036	69022185	69021725	69021943	69022438	69022598	6562	75,34,23	10,0,0	43,79,74	0,2,3	298	149	4.31899901873731e-28	2.14558419338e-26	0.789,1.0,1.0	1.0,0.952,0.925	-0.029
12036	gene:Solyc09g091190.2	NA	9	-	70511118	70511257	70510909	70510973	70511842	70512030	12036	5,2,10	119,59,69	12,19,6	62,99,145	288	149	4.510459559798654e-28	2.23390760743e-26	0.021,0.017,0.07	0.091,0.09,0.021	-0.031
5259	gene:Solyc08g077780.2	NA	8	+	61692887	61692953	61692697	61692776	61693116	61693221	5259	331,304,346	45,46,0	311,427,567	0,0,0	215	149	5.87390790882367e-28	2.900397307e-26	0.836,0.821,1.0	1.0,1.0,1.0	-0.114
4258	gene:Solyc07g065050.2	NA	7	-	66979323	66979434	66977533	66977633	66979633	66981446	4258	0,0,2	81,54,17	1,1,7	20,61,46	260	149	6.364537322687079e-28	3.1331927109e-26	0.0,0.0,0.063	0.028,0.009,0.08	-0.018
1644	gene:Solyc04g053120.2	NA	4	-	51718915	51718960	51718547	51718796	51719180	51719257	1644	21,15,1	8,3,0	5,9,13	4,6,9	194	149	8.033789111603338e-28	3.93126494731e-26	0.668,0.793,1.0	0.49,0.535,0.526	0.303
6074	gene:Solyc12g009500.1	NA	12	+	2766485	2766690	2765924	2765997	2766828	2766975	6074	375,148,120	18,8,10	132,226,320	1,4,17	354	149	8.0123306006329875e-28	3.93126494731e-26	0.898,0.886,0.835	0.982,0.96,0.888	-0.07
7896	gene:Solyc01g107690.2	NA	1	+	95151019	95151120	95148991	95149335	95152133	95152250	7896	8,5,7	0,3,1	2,0,4	3,4,7	250	149	8.88076802358411e-28	4.3327544053e-26	1.0,0.498,0.807	0.284,0.0,0.254	0.589
15793	gene:Solyc02g067990.2	NA	2	-	38052779	38052840	38052536	38052698	38053020	38053146	15793	5,3,13	81,49,43	3,4,8	62,81,115	210	149	1.136554379820693e-27	5.52852523327e-26	0.042,0.042,0.177	0.033,0.034,0.047	0.049
13184	gene:Solyc11g011500.1	NA	11	+	4550788	4550942	4549308	4549544	4552019	4552244	13184	15,8,2	289,139,47	4,7,2	79,254,154	303	149	1.2591253649847774e-27	6.10657120632e-26	0.025,0.028,0.02	0.024,0.013,0.006	0.01
11700	gene:Solyc08g008520.2	NA	8	-	2921923	2921993	2920288	2920885	2922150	2922211	11700	85,33,34	5,8,2	32,34,65	2,0,1	219	149	1.5010468629728732e-27	7.25831654687e-26	0.92,0.737,0.92	0.916,1.0,0.978	-0.106
14389	gene:Solyc01g081330.2	NA	1	-	80566294	80566371	80566104	80566196	80567590	80567684	14389	7,8,0	2,0,0	3,7,0	3,2,0	226	149	1.796899059980228e-27	8.66327971573e-26	0.698,1.0,NA	0.397,0.698,NA	0.301
16782	gene:Solyc05g007110.2	NA	5	+	1680800	1680979	1679763	1679802	1681132	1681246	16782	77,51,20	16,3,3	27,35,28	5,12,9	328	149	2.1213001870263434e-27	1.01972147814e-25	0.686,0.885,0.752	0.71,0.57,0.586	0.152
6132	gene:Solyc12g017920.1	NA	12	-	7799385	7799446	7797592	7797797	7801043	7801221	6132	19,8,0	6,7,0	18,7,10	2,2,11	210	149	3.1681813113627168e-27	1.51849722443e-25	0.692,0.448,NA	0.865,0.713,0.392	-0.087
1153	gene:Solyc04g009730.2	NA	4	+	3056225	3056311	3056080	3056105	3056410	3056564	1153	0,0,2	11,3,2	0,0,7	11,14,16	235	149	3.463522068380102e-27	1.65519896742e-25	0.0,0.0,0.388	0.0,0.0,0.217	0.057
1597	gene:Solyc12g056650.1	NA	12	-	62630198	62630271	62630052	62630099	62630967	62631036	1597	82,85,56	0,0,0	161,142,144	54,53,53	222	149	4.09533289877135e-27	1.95143209614e-25	1.0,1.0,1.0	0.667,0.643,0.646	0.348
8270	gene:Solyc08g066680.2	NA	8	-	55507639	55507724	55506276	55507127	55507940	55507957	8270	48,39,15	6,14,2	16,62,68	5,1,9	234	149	5.63198429491693e-27	2.67584742198e-25	0.836,0.639,0.827	0.671,0.975,0.828	-0.057
8697	gene:Solyc01g008030.2	NA	1	+	2194759	2194800	2194463	2194534	2195169	2195208	8697	20,2,4	627,299,121	0,6,0	139,294,320	190	149	6.101286693177483e-27	2.89041825256e-25	0.024,0.005,0.025	0.0,0.016,0.0	0.013
13075	gene:Solyc02g091170.2	NA	2	+	52562446	52562538	52561655	52561718	52562628	52562717	13075	7,3,8	0,2,0	5,5,6	2,0,2	241	149	6.368662364940181e-27	3.0083646732e-25	1.0,0.481,1.0	0.607,1.0,0.65	0.075
5148	gene:Solyc05g006630.2	NA	5	+	1288717	1288748	1287555	1287939	1288895	1290494	5148	3,3,0	31,11,2	1,0,2	15,38,29	180	149	9.147665059744468e-27	4.30862932958e-25	0.074,0.184,0.0	0.052,0.0,0.054	0.051
1864	gene:Solyc03g111000.2	NA	3	+	61704607	61704660	61704202	61704392	61704829	61704900	1864	6,5,2	12,14,2	7,15,4	10,8,6	202	149	1.0173242349490505e-26	4.77791588966e-25	0.269,0.209,0.425	0.341,0.58,0.33	-0.116
10674	gene:Solyc02g072310.2	NA	2	+	41598217	41598283	41597377	41597437	41598362	41598506	10674	20,13,4	2,0,0	16,16,15	0,4,2	215	149	1.0583276294504693e-26	4.95624835981e-25	0.874,1.0,1.0	1.0,0.735,0.839	0.1
11262	gene:Solyc12g098380.1	NA	12	+	65906692	65906760	65904913	65905541	65906892	65908442	11262	14,10,10	37,31,41	11,11,8	42,60,73	217	149	1.1811744253663833e-26	5.51574708805e-25	0.206,0.181,0.143	0.152,0.112,0.07	0.065
2044	gene:Solyc01g065710.2	NA	1	-	72298755	72298891	72298073	72298224	72299875	72299958	2044	31,6,7	3,0,2	9,17,25	0,11,3	285	149	1.185372103565072e-26	5.5195788207e-25	0.844,1.0,0.647	1.0,0.447,0.813	0.077
10950	gene:Solyc10g085600.1	NA	10	-	64725820	64725867	64724823	64724912	64725988	64726130	10950	17,7,11	0,2,0	2,20,7	1,0,8	196	149	1.9179905281628288e-26	8.90557874781e-25	1.0,0.727,1.0	0.603,1.0,0.399	0.242
9313	gene:Solyc07g045370.2	NA	7	-	58479752	58479886	58479416	58479576	58480760	58480816	9313	0,3,0	35,18,19	0,7,2	17,20,57	283	149	2.1917617975183304e-26	1.01479192121e-24	0.0,0.081,0.0	0.0,0.156,0.018	-0.031
6130	gene:Solyc06g062450.2	NA	6	+	39405459	39405521	39404898	39404977	39406018	39406658	6130	11,13,3	30,7,15	5,11,5	26,29,26	211	149	2.5983182676730886e-26	1.1996303324e-24	0.206,0.567,0.124	0.12,0.211,0.12	0.149
9793	gene:Solyc07g041010.2	NA	7	+	51528746	51528845	51528288	51528298	51530280	51530407	9793	291,80,85	28,7,10	65,101,84	11,11,19	248	149	3.804130534831328e-26	1.75140026652e-24	0.862,0.873,0.836	0.78,0.847,0.726	0.073
11000	gene:Solyc07g005000.2	NA	7	+	23258	23293	22249	22303	24249	24350	11000	75,66,63	0,0,4	64,110,117	4,5,3	184	149	4.674351644698781e-26	2.14600009216e-24	1.0,1.0,0.927	0.928,0.947,0.969	0.028
1125	gene:Solyc04g005280.2	NA	4	+	209732	209807	207850	207946	209925	210329	1125	1,2,0	81,48,25	0,8,2	49,53,78	224	149	4.738086142652397e-26	2.16916750464e-24	0.008,0.027,0.0	0.0,0.091,0.017	-0.024
14681	gene:Solyc04g072910.2	NA	4	-	59886264	59886365	59884800	59884881	59886611	59886685	14681	63,48,36	0,2,6	24,67,62	0,0,3	250	149	4.9630328154142033e-26	2.2658047021e-24	1.0,0.935,0.781	1.0,1.0,0.925	-0.07
7206	gene:Solyc01g107660.2	NA	1	-	95132403	95132613	95131896	95132224	95132743	95132925	7206	1,2,0	36,14,8	0,5,1	9,10,10	359	149	8.632376165601508e-26	3.93001548887e-24	0.011,0.056,0.0	0.0,0.172,0.04	-0.048
16284	gene:Solyc06g053420.2	NA	6	+	36196395	36196465	36193351	36193470	36198216	36198360	16284	76,55,30	1,2,4	49,69,66	0,1,2	219	149	9.036925558440374e-26	4.10276420353e-24	0.981,0.949,0.836	1.0,0.979,0.957	-0.057
7845	gene:Solyc08g007910.2	NA	8	+	2417262	2417409	2417081	2417198	2418008	2418483	7845	1,1,3	2,0,2	4,4,2	0,1,2	296	149	9.332790107113377e-26	4.22534962633e-24	0.201,1.0,0.43	1.0,0.668,0.335	-0.124
2972	gene:Solyc02g094590.2	NA	2	+	55130717	55130842	55129610	55129745	55131077	55131217	2972	32,15,17	0,4,2	14,18,19	2,0,0	274	149	1.134168916586879e-25	5.12067866649e-24	1.0,0.671,0.822	0.792,1.0,1.0	-0.1
12707	gene:Solyc10g005350.2	NA	10	+	259093	259294	258794	258895	259937	260485	12707	126,68,52	3,10,4	54,81,91	0,4,0	350	149	1.6247007657803167e-25	7.31518162973e-24	0.947,0.743,0.847	1.0,0.896,1.0	-0.12
1140	gene:Solyc11g006510.1	NA	11	-	1180335	1180419	1179610	1179650	1180668	1180732	1140	88,51,17	14,13,0	24,58,37	0,1,4	233	149	2.071392638261871e-25	9.30078057136e-24	0.801,0.715,1.0	1.0,0.974,0.855	-0.104
7317	gene:Solyc04g076710.2	NA	4	-	61596602	61596689	61595710	61595824	61603337	61603424	7317	43,8,15	130,40,33	12,24,19	70,81,113	236	149	2.3225064195447267e-25	1.03997383345e-23	0.173,0.112,0.223	0.098,0.158,0.096	0.052
607	gene:Solyc02g067030.2	NA	2	-	37273271	37273518	37271624	37271818	37273731	37273759	607	203,156,61	0,3,1	103,175,191	0,14,2	396	149	2.9232533103812857e-25	1.30540033073e-23	1.0,0.951,0.958	1.0,0.825,0.973	0.037
9151	gene:Solyc04g026220.2	NA	4	-	18281451	18281533	18281161	18281356	18287552	18287580	9151	12,13,4	1,6,2	16,19,18	4,0,2	231	149	3.315703526376005e-25	1.47661739605e-23	0.886,0.583,0.563	0.721,1.0,0.853	-0.181
5799	gene:Solyc08g083280.2	NA	8	+	65785369	65785444	65785065	65785141	65785559	65785721	5799	8,1,0	32,10,18	1,7,6	7,21,10	224	149	4.0125687366709663e-25	1.78210389761e-23	0.143,0.062,0.0	0.087,0.181,0.285	-0.116
753	gene:Solyc04g005010.2	NA	4	-	5420	5510	5194	5338	5759	5846	753	38,26,9	3,3,2	6,18,33	0,1,2	239	149	4.800277038563631e-25	2.1261714883e-23	0.888,0.844,0.737	1.0,0.918,0.911	-0.12
5706	gene:Solyc11g066790.1	NA	11	+	52591237	52591354	52590407	52590563	52591538	52591606	5706	4,1,2	5,11,3	1,1,1	1,10,8	266	149	4.820812991619113e-25	2.12949641987e-23	0.309,0.048,0.272	0.359,0.053,0.065	0.051
7386	gene:Solyc06g065480.2	NA	6	-	40876789	40876886	40876632	40876697	40879762	40880038	7386	614,353,288	10,1,12	347,554,572	2,6,3	246	149	4.985085623270894e-25	2.19612505193e-23	0.974,0.995,0.936	0.991,0.982,0.991	-0.02
380	gene:Solyc05g026380.1	NA	5	-	41072957	41073064	41067810	41067999	41073789	41073885	380	12,2,2	97,36,15	3,1,2	22,48,47	256	149	5.440466480995281e-25	2.39029527326e-23	0.067,0.031,0.072	0.074,0.012,0.024	0.02
11870	gene:Solyc03g033840.2	NA	3	-	5445648	5445759	5444879	5445554	5446071	5446657	11870	1,0,4	19,10,2	0,3,6	2,10,5	260	149	5.545743828908339e-25	2.43001708149e-23	0.029,0.0,0.534	0.0,0.147,0.407	0.003
911	gene:Solyc01g106050.2	NA	1	-	94025523	94025616	94025356	94025428	94025803	94025941	911	18,21,23	163,148,127	10,19,24	124,221,222	242	149	6.723414675742194e-25	2.93816816739e-23	0.064,0.08,0.1	0.047,0.05,0.062	0.028
5778	gene:Solyc03g112050.2	NA	3	+	62588729	62588778	62588457	62588630	62589217	62589309	5778	75,17,24	142,43,69	20,50,53	128,128,129	198	149	7.245272174767394e-25	3.15777942465e-23	0.284,0.229,0.207	0.105,0.227,0.236	0.051
16517	gene:Solyc04g010000.2	NA	4	+	3317262	3317330	3316294	3316577	3317406	3317584	16517	10,4,0	71,48,36	0,2,5	53,71,58	217	149	7.56813788319707e-25	3.28972461604e-23	0.088,0.054,0.0	0.0,0.019,0.056	0.022
428	gene:Solyc03g119670.2	NA	3	+	68230995	68231136	68229703	68229778	68231217	68231276	428	50,10,4	3,2,0	20,31,27	2,4,7	290	149	7.612651901607646e-25	3.30029662281e-23	0.895,0.72,1.0	0.837,0.799,0.665	0.105
2902	gene:Solyc02g084020.2	NA	2	-	47240810	47240937	47240092	47240403	47241017	47241056	2902	2,10,1	1,1,1	2,1,8	0,1,0	276	149	7.7767678077332265e-25	3.36252627115e-23	0.519,0.844,0.351	1.0,0.351,1.0	-0.212
7808	gene:Solyc03g097550.2	NA	3	+	59882223	59882289	59880452	59880535	59883679	59883811	7808	67,51,22	4,3,8	38,55,81	2,5,0	215	149	1.0213650882927705e-24	4.40453588471e-23	0.921,0.922,0.656	0.929,0.884,1.0	-0.105
7696	gene:Solyc12g098430.1	NA	12	+	65936658	65936733	65935703	65935731	65937149	65937254	7696	328,130,62	38,20,9	87,119,129	11,7,10	224	149	1.191945777393992e-24	5.12662152256e-23	0.852,0.812,0.821	0.84,0.919,0.896	-0.057
7888	gene:Solyc02g082070.2	NA	2	+	45802779	45802960	45801961	45802639	45803099	45804748	7888	45,18,13	2,3,0	14,34,31	3,7,3	330	149	1.9291987227396683e-24	8.27580680432e-23	0.91,0.73,1.0	0.678,0.687,0.823	0.151
10740	gene:Solyc08g061800.2	NA	8	+	49532458	49532669	49532323	49532363	49536381	49536508	10740	16,1,2	75,39,50	4,3,3	50,67,60	360	149	2.2131764963972406e-24	9.46915095736e-23	0.081,0.011,0.016	0.032,0.018,0.02	0.013
11062	gene:Solyc09g063020.2	NA	9	-	60951848	60951942	60949981	60950148	60953075	60953207	11062	221,141,75	20,4,0	83,137,228	0,6,7	243	149	2.2855139061424864e-24	9.753117306e-23	0.871,0.956,1.0	1.0,0.933,0.952	-0.019
7619	gene:Solyc12g009810.1	NA	12	-	3013155	3013368	3012596	3012696	3013904	3014084	7619	38,13,9	495,252,251	33,22,39	249,350,527	362	149	2.314650760030832e-24	9.85173229738e-23	0.031,0.021,0.015	0.052,0.025,0.03	-0.013
11463	gene:Solyc04g078860.2	NA	4	+	63521869	63522117	63519973	63520277	63524669	63524985	11463	158,91,51	0,0,3	142,204,182	2,2,6	397	149	2.7348986231151537e-24	1.16101774276e-22	1.0,1.0,0.865	0.964,0.975,0.919	0.002
6526	gene:Solyc04g045560.2	NA	4	+	34045044	34045255	34042532	34042796	34046024	34046691	6526	25,1,0	12,6,2	2,2,0	3,11,2	360	149	2.8869542012615494e-24	1.2223932504e-22	0.463,0.065,0.0	0.216,0.07,0.0	0.081
14755	gene:Solyc03g116970.1	NA	3	-	66245594	66245776	66244911	66245050	66245971	66246175	14755	12,4,2	2,1,0	10,1,3	0,0,1	331	149	3.0980622943156747e-24	1.30839095965e-22	0.73,0.643,1.0	1.0,1.0,0.575	-0.067
16484	gene:Solyc06g082150.2	NA	6	+	48066629	48066724	48065841	48065907	48066825	48067079	16484	8,8,6	117,70,66	1,4,4	69,86,85	244	149	3.552164632766602e-24	1.49630357624e-22	0.04,0.065,0.053	0.009,0.028,0.028	0.031
935	gene:Solyc01g087910.2	NA	1	-	82780191	82780246	82779106	82779205	82781589	82781790	935	33,41,22	2,4,4	42,40,41	0,8,17	204	149	4.4500994809159644e-24	1.86972817265e-22	0.923,0.882,0.801	1.0,0.785,0.638	0.061
5657	gene:Solyc03g006010.2	NA	3	+	684638	685258	683850	684126	685463	685979	5657	574,357,90	28,9,0	143,316,211	5,6,3	769	149	4.801718121925942e-24	2.01228925602e-22	0.799,0.885,1.0	0.847,0.911,0.932	-0.002
3049	gene:Solyc07g047750.2	NA	7	-	58956286	58956444	58954696	58954978	58956896	58957030	3049	70,53,57	15,1,17	47,50,73	3,7,6	307	149	5.383404951230553e-24	2.25029080621e-22	0.694,0.963,0.619	0.884,0.776,0.855	-0.08
11080	gene:Solyc11g040370.1	NA	11	+	37788690	37788772	37787340	37787454	37789602	37789875	11080	19,18,23	197,93,109	37,33,31	136,176,152	231	149	6.171354231595991e-24	2.57307687656e-22	0.059,0.111,0.12	0.149,0.108,0.116	-0.028
11457	gene:Solyc02g088620.2	NA	2	-	50654122	50654428	50652601	50652766	50654754	50654905	11457	1847,857,456	17,4,2	532,946,925	3,4,2	455	149	6.52769008665129e-24	2.71472180092e-22	0.973,0.986,0.987	0.983,0.987,0.993	-0.006
5475	gene:Solyc01g080760.2	NA	1	-	79981336	79981520	79980198	79980402	79985502	79986522	5475	6,4,0	8,0,4	5,11,5	2,2,2	333	149	7.997100683602961e-24	3.31737597901e-22	0.251,1.0,0.0	0.528,0.711,0.528	-0.172
12146	gene:Solyc09g090160.2	NA	9	+	69702499	69702602	69702334	69702437	69703826	69703912	12146	79,62,38	191,154,99	57,87,104	93,169,211	252	149	1.0313238280353673e-23	4.26733079631e-22	0.197,0.192,0.185	0.266,0.233,0.226	-0.05
7414	gene:Solyc11g065980.1	NA	11	+	51600794	51600908	51600275	51600382	51601537	51601622	7414	20,4,6	260,110,119	26,14,10	128,183,219	263	149	1.1971584475237431e-23	4.94099941069e-22	0.042,0.02,0.028	0.103,0.042,0.025	-0.027
2689	gene:Solyc11g039950.1	NA	11	-	40563539	40563698	40563334	40563382	40567599	40567679	2689	5,0,0	3,6,0	0,7,0	2,0,0	308	149	1.5452778046823094e-23	6.36171799489e-22	0.446,0.0,NA	0.0,1.0,NA	-0.277
10787	gene:Solyc02g093820.2	NA	2	+	54529777	54529872	54528575	54528660	54530490	54530587	10787	5,2,2	230,128,97	2,8,10	111,195,209	244	149	1.9946946943796824e-23	8.19127891581e-22	0.013,0.009,0.012	0.011,0.024,0.028	-0.01
6116	gene:Solyc04g008640.2	NA	4	+	2258976	2258992	2258698	2258765	2259089	2259191	6116	14,20,13	0,1,0	11,20,11	2,0,2	165	149	2.1229646683973835e-23	8.69617407025e-22	1.0,0.948,1.0	0.832,1.0,0.832	0.095
11744	gene:Solyc05g055010.2	NA	5	-	64786667	64786717	64786420	64786569	64786801	64786898	11744	15,5,8	9,6,2	2,4,3	4,3,6	199	149	3.2701549060489645e-23	1.33618529461e-21	0.555,0.384,0.75	0.272,0.5,0.272	0.215
13371	gene:Solyc06g083810.2	NA	6	-	49119558	49119613	49118819	49118950	49120534	49120664	13371	273,125,58	13,1,1	59,151,150	6,8,8	204	149	3.663451739311771e-23	1.49315349694e-21	0.939,0.989,0.977	0.878,0.932,0.932	0.054
328	gene:Solyc07g022760.2	NA	7	-	21381288	21381377	21372573	21372972	21389875	21389968	328	9,8,1	0,3,0	12,5,6	2,5,0	238	149	4.435054320440322e-23	1.80314745804e-21	1.0,0.625,1.0	0.79,0.385,1.0	0.15
14435	gene:Solyc01g094190.2	NA	1	+	85753738	85753898	85752757	85753154	85755183	85755371	14435	97,43,27	4,2,3	45,20,41	2,1,0	309	149	4.6135536891210935e-23	1.8710650495e-21	0.921,0.912,0.813	0.916,0.906,1.0	-0.059
13766	gene:Solyc09g055760.2	NA	9	-	44421468	44421558	44421286	44421391	44421910	44421951	13766	420,187,138	24,9,5	148,191,215	0,6,11	239	149	7.008602858563289e-23	2.83536151288e-21	0.916,0.928,0.945	1.0,0.952,0.924	-0.029
3551	gene:Solyc02g085860.2	NA	2	+	48638680	48638842	48637068	48637176	48641301	48641554	3551	101,41,28	0,0,1	30,40,51	4,2,0	311	149	7.556680636796685e-23	3.04954045254e-21	1.0,1.0,0.931	0.782,0.905,1.0	0.081
11346	gene:Solyc09g064790.2	NA	9	+	62203222	62203277	62203001	62203113	62203817	62204012	11346	35,37,13	2,0,0	18,53,57	6,0,5	204	149	9.674169905889654e-23	3.89444908724e-21	0.927,1.0,1.0	0.687,1.0,0.893	0.116
15615	gene:Solyc04g082420.2	NA	4	-	66082917	66083136	66082510	66082837	66083238	66084327	15615	19,5,6	143,57,53	0,10,3	56,118,99	368	149	9.86110463603344e-23	3.95994825974e-21	0.051,0.034,0.044	0.0,0.033,0.012	0.028
8787	gene:Solyc06g008250.2	NA	6	-	2127153	2127257	2125859	2126077	2128471	2128623	8787	114,79,63	1,0,9	75,122,126	0,0,5	253	149	1.14058691597143e-22	4.56905699869e-21	0.985,1.0,0.805	1.0,1.0,0.937	-0.049
8485	gene:Solyc04g049390.2	NA	4	+	41800049	41800129	41798798	41798922	41806843	41806956	8485	2,0,0	54,13,13	0,3,3	11,32,16	229	149	1.2174399931691145e-22	4.86499737124e-21	0.024,0.0,0.0	0.0,0.057,0.109	-0.047
12050	gene:Solyc08g005120.2	NA	8	-	75816	76154	75244	75453	77585	77743	12050	71,12,15	3,0,0	31,65,72	0,4,4	487	149	1.2277538038204055e-22	4.89424589503e-21	0.879,1.0,1.0	1.0,0.833,0.846	0.067
13129	gene:Solyc09g074100.2	NA	9	-	65776062	65776260	65775760	65775911	65776370	65776496	13129	11,5,1	37,25,9	12,15,11	22,41,30	347	149	1.3562418718572833e-22	5.39328884517e-21	0.113,0.079,0.046	0.19,0.136,0.136	-0.075
12334	gene:Solyc11g069430.1	NA	11	-	54012429	54012508	54012213	54012329	54013650	54013963	12334	3,2,0	40,7,0	4,5,9	2,27,11	228	149	2.0057484870765673e-22	7.95678477495e-21	0.047,0.157,NA	0.567,0.108,0.348	-0.239
4816	gene:Solyc09g057900.1	NA	9	-	52095956	52096008	52095649	52095853	52096085	52096178	4816	2,1,0	15,3,0	1,0,5	4,2,5	201	149	3.693742586481947e-22	1.46175614609e-20	0.09,0.198,NA	0.156,0.0,0.426	-0.05
4307	gene:Solyc08g006600.2	NA	8	-	1189725	1189778	1189065	1189165	1189894	1190038	4307	93,36,62	3,2,2	55,56,99	0,2,0	202	149	3.733476827932839e-22	1.47391172164e-20	0.958,0.93,0.958	1.0,0.954,1.0	-0.036
3024	gene:Solyc01g106190.2	NA	1	+	94141938	94142083	94141750	94141821	94142204	94142374	3024	25,7,5	3,3,2	2,1,4	4,0,2	294	149	4.0807604903709644e-22	1.60713131216e-20	0.809,0.542,0.559	0.202,1.0,0.503	0.068
800	gene:Solyc03g006190.2	NA	3	-	827854	828023	827674	827686	828092	828132	800	13,3,5	1,6,0	0,13,7	0,2,2	318	149	4.1395825225006676e-22	1.62637828721e-20	0.859,0.19,1.0	NA,0.753,0.621	-0.004
12595	gene:Solyc10g045540.1	NA	10	+	34550557	34550704	34549919	34550002	34557468	34557591	12595	326,161,133	9,2,4	97,223,171	2,2,2	296	149	4.914074721258451e-22	1.92603446629e-20	0.948,0.976,0.944	0.961,0.982,0.977	-0.017
661	gene:Solyc01g097860.2	NA	1	-	88556517	88556727	88556251	88556365	88557759	88557924	661	4,2,7	48,22,7	0,0,5	12,33,14	359	149	6.814306145411979e-22	2.66442630719e-20	0.033,0.036,0.293	0.0,0.0,0.129	0.078
11057	gene:Solyc09g063020.2	NA	9	-	60947145	60947198	60946059	60946700	60947478	60947630	11057	22,11,1	79,24,5	3,20,17	14,23,37	202	149	7.37859071143561e-22	2.87817867751e-20	0.17,0.253,0.129	0.136,0.391,0.253	-0.076
5021	gene:Solyc11g072010.1	NA	11	-	55307943	55308059	55304221	55304262	55308633	55308708	5021	52,22,19	2,3,0	10,20,19	1,9,5	265	149	7.511974088594694e-22	2.92323105962e-20	0.936,0.805,1.0	0.849,0.555,0.681	0.219
12393	gene:Solyc09g009910.2	NA	9	-	3387024	3387224	3386286	3386623	3387317	3387447	12393	2,3,1	35,5,0	1,7,8	9,13,19	349	149	8.190428641586154e-22	3.17967614532e-20	0.024,0.204,1.0	0.045,0.187,0.152	0.281
12603	gene:Solyc10g045540.1	NA	10	+	34550560	34550704	34549919	34550002	34557468	34557591	12603	151,73,71	9,2,4	46,98,90	2,2,2	293	149	8.505753724550446e-22	3.29426632403e-20	0.895,0.949,0.9	0.921,0.961,0.958	-0.032
3935	gene:Solyc12g014090.1	NA	12	-	4907891	4907943	4907344	4907478	4908029	4908070	3935	6,3,2	4,0,2	2,0,1	0,4,0	201	149	8.631983034098223e-22	3.335251317e-20	0.527,1.0,0.426	1.0,0.0,1.0	-0.016
8880	gene:Solyc02g075610.2	NA	2	+	41774492	41774530	41773395	41774148	41774615	41774935	8880	5,6,11	749,489,574	14,15,18	755,820,760	187	149	9.825617673388149e-22	3.78749752957e-20	0.005,0.01,0.015	0.015,0.014,0.019	-0.006
13363	gene:Solyc06g083810.2	NA	6	-	49119558	49119609	49118819	49118950	49120534	49120664	13363	266,120,55	13,1,1	60,150,147	6,8,8	200	149	1.1286787109006352e-21	4.34049996493e-20	0.938,0.989,0.976	0.882,0.933,0.932	0.052
3704	gene:Solyc01g109630.2	NA	1	-	96523472	96523881	96523071	96523287	96524352	96525149	3704	33,38,6	3,1,2	12,31,29	0,3,0	558	149	1.1477134975860452e-21	4.40334023581e-20	0.746,0.91,0.445	1.0,0.734,1.0	-0.211
15290	gene:Solyc04g049550.2	NA	4	-	42517358	42517593	42510857	42510914	42523315	42523796	15290	9,3,0	7,0,0	6,5,10	2,0,0	384	149	1.3319525279879046e-21	5.09822766216e-20	0.333,1.0,NA	0.538,1.0,1.0	-0.18
14702	gene:Solyc07g066660.2	NA	7	+	68029863	68030023	68029674	68029744	68030345	68030563	14702	48,27,10	2,0,3	15,37,29	0,0,2	309	149	1.52778080719446e-21	5.83412371794e-20	0.92,1.0,0.616	1.0,1.0,0.875	-0.113
2510	gene:Solyc01g080510.2	NA	1	+	79760762	79760831	79760113	79760368	79761549	79761628	2510	45,24,46	6,0,3	63,34,53	0,1,0	218	149	1.8543492716492037e-21	7.06468170066e-20	0.837,1.0,0.913	1.0,0.959,1.0	-0.07
7889	gene:Solyc02g082070.2	NA	2	+	45802779	45803017	45801961	45802639	45803099	45804748	7889	378,236,137	2,3,0	220,392,388	3,7,3	387	149	1.9057820894848422e-21	7.24374476059e-20	0.986,0.968,1.0	0.966,0.956,0.98	0.017
13288	gene:Solyc02g020910.2	NA	2	+	20317520	20317694	20317352	20317437	20317875	20317979	13288	5,2,0	60,38,20	2,7,6	22,62,43	323	149	1.969089502868967e-21	7.46700669023e-20	0.037,0.024,0.0	0.04,0.05,0.06	-0.03
3257	gene:Solyc01g008730.2	NA	1	-	2766936	2767122	2765226	2765603	2767253	2767499	3257	3,13,2	197,43,100	4,1,4	108,104,111	335	149	2.1471773226299823e-21	8.12348753728e-20	0.007,0.119,0.009	0.016,0.004,0.016	0.033
8215	gene:Solyc02g090930.2	NA	2	-	52399940	52400105	52399186	52399812	52401707	52401741	8215	200,122,75	350,226,144	94,155,152	150,224,210	314	149	2.4309569001892932e-21	9.17587980986e-20	0.213,0.204,0.198	0.229,0.247,0.256	-0.039
1869	gene:Solyc07g063450.1	NA	7	+	65933995	65934080	65933820	65933894	65934279	65934469	1869	18,12,7	3,4,0	6,9,11	0,2,0	234	149	2.4389014992095848e-21	9.18465578412e-20	0.793,0.656,1.0	1.0,0.741,1.0	-0.097
13067	gene:Solyc02g094150.2	NA	2	+	54777703	54777830	54777501	54777526	54778223	54778390	13067	27,11,8	2,1,7	8,7,15	0,1,2	276	149	2.45314598487919e-21	9.19592155433e-20	0.879,0.856,0.382	1.0,0.791,0.802	-0.159
908	gene:Solyc01g106050.2	NA	1	-	94028405	94028414	94027419	94027533	94028549	94028618	908	4,3,0	2,0,2	0,0,2	0,2,2	158	149	2.4517575094142635e-21	9.19592155433e-20	0.654,1.0,0.0	NA,0.0,0.485	0.309
14426	gene:Solyc10g078150.1	NA	10	+	60025148	60025260	60024554	60024639	60025356	60025689	14426	971,323,259	5,0,4	277,459,498	7,7,5	261	149	3.254557915668763e-21	1.21721955546e-19	0.991,1.0,0.974	0.958,0.974,0.983	0.017
5483	gene:Solyc01g080760.2	NA	1	-	79981317	79981557	79980198	79980402	79985502	79986522	5483	37,23,12	8,0,4	23,38,21	2,2,2	389	149	3.4811197815971344e-21	1.29898223083e-19	0.639,1.0,0.535	0.815,0.879,0.801	-0.107
7891	gene:Solyc02g082070.2	NA	2	+	45802766	45802960	45801961	45802639	45803099	45804748	7891	291,176,56	2,3,0	121,304,286	3,7,3	343	149	4.454483338111709e-21	1.65840719085e-19	0.984,0.962,1.0	0.946,0.95,0.976	0.025
13100	gene:Solyc04g076830.2	NA	4	-	61707702	61707748	61706862	61706924	61709090	61709236	13100	31,21,34	176,121,194	36,32,52	145,159,196	195	149	4.525157900030516e-21	1.68089047087e-19	0.119,0.117,0.118	0.159,0.133,0.169	-0.036
4506	gene:Solyc06g054140.2	NA	6	+	36965487	36965575	36963980	36964025	36967925	36968169	4506	10,2,8	5,2,0	2,2,2	1,2,3	237	149	4.7033101802342255e-21	1.74310434435e-19	0.557,0.386,1.0	0.557,0.386,0.295	0.235
13000	gene:Solyc02g083180.2	NA	2	-	46677794	46677912	46677397	46677574	46678012	46678145	13000	8,3,0	6,2,0	3,7,6	1,1,10	267	149	5.862730180157357e-21	2.16788375712e-19	0.427,0.456,NA	0.626,0.796,0.251	-0.116
15749	gene:Solyc06g008030.2	NA	6	-	1867003	1867112	1865969	1866344	1867317	1867383	15749	6,3,4	46,43,41	9,3,9	30,42,39	258	149	6.3667596553139646e-21	2.34894627103e-19	0.07,0.039,0.053	0.148,0.04,0.118	-0.048
4737	gene:Solyc05g005840.2	NA	5	+	658912	659026	658355	658425	659405	659584	4737	141,52,51	20,2,9	30,65,73	3,20,12	263	149	8.536086644157112e-21	3.14220270523e-19	0.8,0.936,0.762	0.85,0.648,0.775	0.075
6189	gene:Solyc08g013710.2	NA	8	-	3176905	3176981	3176465	3176534	3179498	3179541	6189	4,0,2	94,44,28	3,5,3	32,54,36	225	149	9.195639320234812e-21	3.37738267528e-19	0.027,0.0,0.045	0.058,0.058,0.052	-0.032
1808	gene:Solyc04g005060.2	NA	4	-	54929	55023	54394	54660	55211	55286	1808	56,27,40	1,5,4	15,41,45	0,2,2	243	149	1.0847655050277067e-20	3.97520345609e-19	0.972,0.768,0.86	1.0,0.926,0.932	-0.086
5838	gene:Solyc04g008450.2	NA	4	-	2073877	2074048	2073294	2073555	2074156	2074207	5838	5,1,0	3,2,2	0,0,2	2,0,3	320	149	1.1057009808975529e-20	4.04285835163e-19	0.437,0.189,0.0	0.0,NA,0.237	0.09
12343	gene:Solyc01g100650.2	NA	1	+	90628805	90628857	90627663	90627861	90628954	90629059	12343	2,6,4	8,13,9	1,3,3	3,19,19	201	149	1.1889371225567117e-20	4.33749739533e-19	0.156,0.255,0.248	0.198,0.105,0.105	0.084
2684	gene:Solyc11g039950.1	NA	11	-	40563539	40563658	40563334	40563382	40567599	40567679	2684	5,0,2	3,6,0	0,0,2	2,0,0	268	149	1.2084616856830486e-20	4.39890819394e-19	0.481,0.0,1.0	0.0,NA,1.0	-0.006
7765	gene:Solyc04g010110.2	NA	4	+	3404000	3404132	3399937	3400465	3404832	3405925	7765	27,9,16	42,34,14	7,15,14	17,31,52	281	149	1.2226756430934235e-20	4.44075793572e-19	0.254,0.123,0.377	0.179,0.204,0.125	0.082
6761	gene:Solyc09g013130.2	NA	9	+	5543355	5543485	5543146	5543277	5543737	5543855	6761	221,80,127	3,3,3	110,131,173	4,8,11	279	149	1.339727461632828e-20	4.85510102726e-19	0.975,0.934,0.958	0.936,0.897,0.894	0.047
12163	gene:Solyc02g065550.2	NA	2	-	36709345	36709391	36708247	36708849	36709584	36710245	12163	18,6,9	62,37,60	1,6,13	48,57,70	195	149	1.3651291100258514e-20	4.93621021554e-19	0.182,0.11,0.103	0.016,0.074,0.124	0.06
9065	gene:Solyc10g055650.1	NA	10	+	57154112	57154318	57153508	57153876	57155100	57155337	9065	29,17,16	755,387,439	13,24,9	460,567,691	355	149	1.3766570351966203e-20	4.96690564752e-19	0.016,0.018,0.015	0.012,0.017,0.005	0.005
16278	gene:Solyc06g053420.2	NA	6	+	36196362	36196465	36193351	36193470	36198216	36198360	16278	109,83,55	1,2,4	74,103,118	0,1,2	252	149	1.6378446278680576e-20	5.89624066033e-19	0.985,0.961,0.89	1.0,0.984,0.972	-0.04
16087	gene:Solyc03g079850.2	NA	3	-	51660827	51660976	51660124	51660208	51665942	51666017	16087	6,3,2	30,11,2	0,0,4	13,9,16	298	149	1.6774143604605463e-20	6.02541984777e-19	0.091,0.12,0.333	0.0,0.0,0.111	0.144
11702	gene:Solyc08g008520.2	NA	8	-	2921923	2921984	2920288	2920885	2922150	2922211	11702	74,32,33	5,8,2	30,30,58	2,0,1	210	149	1.7837953129998595e-20	6.39349793765e-19	0.913,0.739,0.921	0.914,1.0,0.976	-0.106
12802	gene:Solyc02g071170.2	NA	2	+	40659579	40659710	40658946	40659069	40659822	40659900	12802	338,94,61	3,2,1	62,114,134	1,8,9	280	149	2.3834948762815203e-20	8.52425388576e-19	0.984,0.962,0.97	0.971,0.883,0.888	0.058
3621	gene:Solyc03g114520.2	NA	3	+	64499254	64499350	64497798	64497854	64499435	64499574	3621	64,36,13	6,0,1	17,32,9	7,2,0	245	149	2.4507129855961107e-20	8.74551376345e-19	0.866,1.0,0.888	0.596,0.907,1.0	0.084
10341	gene:Solyc09g065860.2	NA	9	-	64126832	64126875	64126663	64126741	64128625	64128669	10341	1,0,0	62,12,11	5,1,1	37,34,45	192	149	2.4667167334601746e-20	8.78344625091e-19	0.012,0.0,0.0	0.095,0.022,0.017	-0.041
5218	gene:Solyc01g102660.2	NA	1	+	91407698	91407932	91406720	91406959	91408891	91409089	5218	31,11,4	2,0,0	5,14,9	4,0,3	383	149	2.518895077259513e-20	8.94974372668e-19	0.858,1.0,1.0	0.327,1.0,0.539	0.331
6179	gene:Solyc06g009340.2	NA	6	+	3290399	3290515	3289984	3290077	3290900	3290923	6179	18,12,2	19,10,14	10,19,21	10,16,13	265	149	2.730143946280249e-20	9.67927823384e-19	0.348,0.403,0.074	0.36,0.4,0.476	-0.137
5072	gene:Solyc10g074750.1	NA	10	-	58409787	58409808	58407150	58407213	58409924	58409939	5072	6,0,0	26,8,13	0,5,3	4,11,6	170	149	2.930572894556232e-20	1.03673773568e-18	0.168,0.0,0.0	0.0,0.285,0.305	-0.141
11406	gene:Solyc04g007610.2	NA	4	-	1291019	1291212	1289594	1289741	1291402	1291443	11406	6,2,3	187,87,58	4,13,2	70,113,121	342	149	3.6288814446636843e-20	1.28100298772e-18	0.014,0.01,0.022	0.024,0.048,0.007	-0.011
9225	gene:Solyc04g008730.2	NA	4	-	2394804	2394830	2394550	2394730	2394919	2395010	9225	34,30,29	5,1,2	32,46,32	0,2,2	175	149	3.945306226842831e-20	1.38970010714e-18	0.853,0.962,0.925	1.0,0.951,0.932	-0.048
11833	gene:Solyc09g018830.2	NA	9	+	17566665	17566740	17565973	17566068	17566840	17566929	11833	21,7,4	33,7,4	2,6,5	11,10,15	224	149	4.33759493452092e-20	1.52459465828e-18	0.297,0.399,0.399	0.108,0.285,0.181	0.174
6893	gene:Solyc08g065310.2	NA	8	-	53218816	53218874	53218237	53218431	53218969	53219068	6893	17,8,9	27,13,8	14,19,19	14,16,13	207	149	5.876040077095475e-20	2.06090126652e-18	0.312,0.307,0.447	0.419,0.461,0.513	-0.109
7764	gene:Solyc04g010110.2	NA	4	+	3403994	3404132	3399937	3400465	3404832	3405925	7764	23,11,16	42,34,14	7,13,15	17,31,52	287	149	5.894753457704776e-20	2.06303748421e-18	0.221,0.144,0.372	0.176,0.179,0.13	0.084
11465	gene:Solyc04g078860.2	NA	4	+	63521869	63523176	63519973	63520277	63524669	63524985	11465	1273,809,360	0,0,3	662,1354,1182	2,2,6	1456	149	5.979431014094322e-20	2.08820129261e-18	1.0,1.0,0.925	0.971,0.986,0.953	0.005
5002	gene:Solyc09g064590.2	NA	9	+	61908178	61908326	61907627	61907857	61908473	61908641	5002	31,18,20	123,88,75	12,18,16	101,141,173	297	149	7.004621454518507e-20	2.44101349792e-18	0.112,0.093,0.118	0.056,0.06,0.044	0.054
12747	gene:Solyc06g071040.2	NA	6	-	43644019	43644075	43641883	43641934	43644562	43644632	12747	53,13,24	31,14,16	18,39,37	14,44,39	205	149	8.613399628185296e-20	2.99526390475e-18	0.554,0.403,0.522	0.483,0.392,0.408	0.065
4399	gene:Solyc07g064110.2	NA	7	-	66390643	66390705	66390103	66390211	66391135	66391315	4399	58,31,13	1,2,2	8,26,29	2,3,3	211	149	9.022555369479656e-20	3.13088418171e-18	0.976,0.916,0.821	0.739,0.86,0.872	0.081
122	gene:Solyc05g054980.2	NA	5	-	64763623	64763869	64763401	64763549	64764031	64764173	122	10,5,3	164,104,62	3,2,1	78,99,127	395	149	1.061821900012558e-19	3.67678329106e-18	0.022,0.018,0.018	0.014,0.008,0.003	0.011
2661	gene:Solyc11g011150.1	NA	11	+	4229169	4229310	4229001	4229051	4229752	4230487	2661	2,1,0	6,4,0	0,1,2	1,14,0	290	149	1.2766819797908838e-19	4.41143557668e-18	0.146,0.114,NA	0.0,0.035,1.0	-0.215
3508	gene:Solyc07g042330.1	NA	7	+	55491330	55491552	55489585	55489940	55493404	55493486	3508	3,0,2	4,2,0	0,3,4	0,2,3	371	149	1.2888369178381628e-19	4.44404020784e-18	0.231,0.0,1.0	NA,0.376,0.349	0.048
5548	gene:Solyc03g063880.2	NA	3	-	36633795	36633861	36631509	36631631	36633966	36634134	5548	109,39,4	35,5,6	22,73,43	4,14,7	215	149	1.333838599145566e-19	4.58952801357e-18	0.683,0.844,0.316	0.792,0.783,0.81	-0.181
10340	gene:Solyc09g065860.2	NA	9	-	64122800	64122829	64122253	64122640	64122928	64122989	10340	94,46,63	20,8,3	80,68,111	2,0,6	178	149	1.4199282646347537e-19	4.87548478092e-18	0.797,0.828,0.946	0.971,1.0,0.939	-0.113
8855	gene:Solyc02g082470.2	NA	2	+	46175625	46175660	46174208	46174641	46175755	46175984	8855	7,12,0	2,2,0	4,6,17	6,1,1	184	149	1.4237496419820173e-19	4.87835726385e-18	0.739,0.829,NA	0.351,0.829,0.932	0.08
9288	gene:Solyc02g086080.2	NA	2	+	48864805	48864870	48864672	48864721	48864961	48865059	9288	3,3,2	16,4,4	0,2,0	7,6,7	214	149	1.4663510571807697e-19	5.01381625075e-18	0.115,0.343,0.258	0.0,0.188,0.0	0.176
2583	gene:Solyc06g043030.2	NA	6	-	29879819	29879927	29878478	29879485	29880316	29880517	2583	0,0,2	97,45,37	0,1,9	37,75,79	257	149	1.530615340603649e-19	5.22262570497e-18	0.0,0.0,0.03	0.0,0.008,0.062	-0.013
10940	gene:Solyc04g054820.2	NA	4	+	53290810	53290827	53290603	53290723	53291662	53291781	10940	6,6,3	0,2,0	8,14,9	2,0,2	166	149	1.8220946036585457e-19	6.20423212546e-18	1.0,0.729,1.0	0.782,1.0,0.802	0.048
10754	gene:Solyc06g073590.2	NA	6	+	45397482	45397643	45397151	45397387	45397767	45397829	10754	368,108,35	172,50,43	64,120,70	55,77,95	310	149	2.1455940395283563e-19	7.29055903993e-18	0.507,0.509,0.281	0.359,0.428,0.262	0.083
6296	gene:Solyc02g085570.2	NA	2	+	48403442	48403529	48403090	48403161	48403770	48403844	6296	64,53,52	108,71,85	48,95,75	60,102,97	236	149	2.2294086126069847e-19	7.55963783495e-18	0.272,0.32,0.279	0.336,0.37,0.328	-0.054
5260	gene:Solyc08g077780.2	NA	8	+	61692860	61692953	61692697	61692776	61693116	61693221	5260	1339,727,683	45,46,0	657,1092,1203	0,0,0	242	149	2.5885918031186146e-19	8.75940878471e-18	0.948,0.907,1.0	1.0,1.0,1.0	-0.048
8971	gene:Solyc03g061600.2	NA	3	+	30469272	30469492	30468194	30468262	30469579	30469861	8971	218,103,66	2,0,6	52,98,113	0,0,3	369	149	2.653395089909919e-19	8.96014242758e-18	0.978,1.0,0.816	1.0,1.0,0.938	-0.048
8271	gene:Solyc08g066680.2	NA	8	-	55507639	55507788	55506276	55507127	55507940	55507957	8271	104,69,45	6,14,2	39,125,101	5,1,9	298	149	3.2850345356837753e-19	1.10702277219e-17	0.897,0.711,0.918	0.796,0.984,0.849	-0.034
12087	gene:Solyc06g075590.2	NA	6	+	46987779	46987852	46987258	46987450	46987951	46988371	12087	3,0,6	90,60,31	0,0,3	38,73,58	222	149	4.0230311920086574e-19	1.35293048976e-17	0.022,0.0,0.115	0.0,0.0,0.034	0.034
3609	gene:Solyc10g006240.2	NA	10	-	927329	927463	926486	926585	927948	928036	3609	211,122,156	3,4,4	151,197,213	5,1,0	283	149	4.0602226714313675e-19	1.36263407273e-17	0.974,0.941,0.954	0.941,0.99,1.0	-0.021
7036	gene:Solyc03g063970.2	NA	3	-	37175520	37175619	37168990	37169312	37175716	37175839	7036	4,2,2	85,18,7	2,1,0	19,23,32	248	149	4.157266717473401e-19	1.39234359079e-17	0.027,0.063,0.147	0.059,0.025,0.0	0.051
10859	gene:Solyc04g048950.2	NA	4	+	38689919	38690003	38688692	38689090	38691826	38692065	10859	8,5,2	107,40,30	1,6,0	22,71,62	233	149	4.908208106630162e-19	1.64048575245e-17	0.046,0.074,0.041	0.028,0.051,0.0	0.027
5513	gene:Solyc03g006610.2	NA	3	+	1189728	1189767	1189449	1189540	1189873	1189964	5513	27,17,4	0,2,0	13,10,20	0,5,0	188	149	6.401686194113071e-19	2.13528896238e-17	1.0,0.871,1.0	1.0,0.613,1.0	0.086
414	gene:Solyc06g051990.2	NA	6	-	35664315	35664450	35664016	35664131	35666072	35666214	414	21,11,16	4,0,0	7,29,14	8,0,0	284	149	9.77421498735832e-19	3.25355946545e-17	0.734,1.0,1.0	0.315,1.0,1.0	0.14
10278	gene:Solyc02g091120.2	NA	2	-	52539169	52539251	52537549	52537652	52540024	52540142	10278	27,33,16	3,2,0	22,28,34	8,6,8	231	149	1.049394150881021e-18	3.48603617927e-17	0.853,0.914,1.0	0.639,0.751,0.733	0.215
2252	gene:Solyc06g051780.2	NA	6	+	35452674	35452807	35443583	35443653	35455561	35455672	2252	2,0,0	18,7,1	4,5,1	2,13,10	282	149	1.5612228871589144e-18	5.17578638291e-17	0.055,0.0,0.0	0.514,0.169,0.05	-0.226
5480	gene:Solyc01g080760.2	NA	1	-	79981317	79981494	79980198	79980402	79985502	79986522	5480	26,18,11	8,0,4	18,24,17	2,2,2	326	149	1.6449334922156055e-18	5.44226578882e-17	0.598,1.0,0.557	0.804,0.846,0.795	-0.097
6023	gene:Solyc01g105820.2	NA	1	+	93869866	93869986	93866098	93866216	93870890	93871310	6023	60,30,19	3,1,2	26,42,42	0,3,0	269	149	1.8153673812605156e-18	5.99401302613e-17	0.917,0.943,0.84	1.0,0.886,1.0	-0.062
1088	gene:Solyc02g084620.2	NA	2	-	47703795	47703919	47701917	47702204	47704594	47704681	1088	76,45,59	2,2,0	52,52,74	1,0,8	273	149	1.831578168722342e-18	6.03534548177e-17	0.954,0.925,1.0	0.966,1.0,0.835	0.026
10633	gene:Solyc07g042710.2	NA	7	+	56249461	56249569	56245339	56245528	56250276	56250641	10633	19,1,8	231,106,133	5,5,7	120,161,200	257	149	2.2097138640649275e-18	7.2667129566e-17	0.046,0.005,0.034	0.024,0.018,0.02	0.008
355	gene:Solyc06g068670.2	NA	6	-	42570081	42570166	42569920	42569980	42570354	42570449	355	466,204,174	8,7,4	198,274,283	12,5,11	234	149	2.253116491108055e-18	7.39456544793e-17	0.974,0.949,0.965	0.913,0.972,0.942	0.02
12360	gene:Solyc03g063200.2	NA	3	-	33517325	33517386	33515604	33515921	33519401	33519616	12360	168,58,69	10,5,0	61,94,124	8,7,21	210	149	2.3094776646716923e-18	7.56434928886e-17	0.923,0.892,1.0	0.844,0.905,0.807	0.086
8280	gene:Solyc03g063320.2	NA	3	-	34244344	34244425	34243591	34243680	34251560	34251600	8280	55,18,21	4,1,0	13,27,32	0,0,1	230	149	2.736954164338532e-18	8.94655577239e-17	0.899,0.921,1.0	1.0,1.0,0.954	-0.045
15919	gene:Solyc02g031980.2	NA	2	+	27234397	27234459	27234257	27234323	27234538	27234583	15919	21,9,2	27,17,0	2,21,7	19,35,23	211	149	3.2069996825154245e-18	1.04621163295e-16	0.355,0.272,1.0	0.069,0.298,0.177	0.361
11185	gene:Solyc09g064540.2	NA	9	-	61819120	61819162	61817222	61819006	61820931	61821229	11185	5,2,2	11,9,5	0,2,0	10,6,14	191	149	3.2274482464974643e-18	1.05078514225e-16	0.262,0.148,0.238	0.0,0.206,0.0	0.147
15131	gene:Solyc05g014110.2	NA	5	+	7799760	7799843	7799089	7799093	7800210	7800375	15131	28,30,12	26,19,18	32,29,30	9,22,10	232	149	3.2835648907885245e-18	1.06693011084e-16	0.409,0.503,0.3	0.695,0.458,0.658	-0.2
9358	gene:Solyc12g044380.1	NA	12	+	38588060	38588162	38587519	38587529	38588578	38588667	9358	18,16,10	91,57,50	27,13,27	37,90,84	251	149	3.52928831343256e-18	1.14449778164e-16	0.105,0.143,0.106	0.302,0.079,0.16	-0.062
1809	gene:Solyc04g005060.2	NA	4	-	54929	55026	54394	54660	55211	55286	1809	27,30,31	1,5,4	20,28,21	0,2,2	246	149	4.687611597322274e-18	1.51711532568e-16	0.942,0.784,0.824	1.0,0.895,0.864	-0.07
755	gene:Solyc04g005010.2	NA	4	-	5420	5516	5194	5338	5759	5846	755	45,22,10	3,3,2	6,15,33	0,1,2	245	149	6.027307781344938e-18	1.94684423673e-16	0.901,0.817,0.753	1.0,0.901,0.909	-0.113
13473	gene:Solyc01g098210.2	NA	1	-	88800844	88801074	88798737	88798891	88801153	88801345	13473	4,2,2	120,25,28	6,4,4	33,59,62	379	149	6.524965354137712e-18	2.1034326183e-16	0.013,0.03,0.027	0.067,0.026,0.025	-0.016
8444	gene:Solyc02g089000.2	NA	2	+	50906640	50906659	50906336	50906516	50907670	50907733	8444	2,2,0	5,0,6	0,0,2	10,8,2	168	149	7.689387503890197e-18	2.47392420007e-16	0.262,1.0,0.0	0.0,0.0,0.47	0.264
10521	gene:Solyc06g008730.2	NA	6	-	2647561	2647619	2646890	2647074	2648060	2648202	10521	7,2,0	37,30,34	2,1,1	24,28,41	207	149	8.083055206200022e-18	2.59547061474e-16	0.12,0.046,0.0	0.057,0.025,0.017	0.022
15309	gene:Solyc02g030230.2	NA	2	-	25329718	25329800	25328194	25328308	25329925	25330259	15309	6,2,0	18,12,14	0,2,2	15,19,21	231	149	8.496129725098818e-18	2.72275969073e-16	0.177,0.097,0.0	0.0,0.064,0.058	0.051
5418	gene:Solyc04g079070.2	NA	4	-	63652549	63652591	63652099	63652145	63652721	63652793	5418	12,6,7	20,14,14	3,8,6	30,11,18	191	149	9.902958560634673e-18	3.16739637407e-16	0.319,0.251,0.281	0.072,0.362,0.206	0.07
4483	gene:Solyc07g008550.2	NA	7	+	3494958	3495029	3494681	3494757	3495238	3495361	4483	0,7,0	81,44,6	4,4,4	27,56,28	220	149	1.0012089823122467e-17	3.19604679822e-16	0.0,0.097,0.0	0.091,0.046,0.088	-0.043
12748	gene:Solyc06g071040.2	NA	6	-	43644019	43644132	43641883	43641934	43644562	43644632	12748	25,4,14	31,14,16	11,11,20	14,44,39	262	149	1.009039976198796e-17	3.21476595926e-16	0.314,0.14,0.332	0.309,0.124,0.226	0.042
15510	gene:Solyc04g014710.2	NA	4	-	4972621	4972780	4972022	4972327	4976384	4976850	15510	733,486,531	18,8,10	541,636,771	3,13,10	308	149	1.1142598288800192e-17	3.54308611736e-16	0.952,0.967,0.963	0.989,0.959,0.974	-0.013
10302	gene:Solyc01g104770.2	NA	1	-	93139464	93139547	93139011	93139081	93139662	93139819	10302	28,22,8	186,112,117	8,25,13	157,227,278	232	149	1.249600611539274e-17	3.96572279515e-16	0.088,0.112,0.042	0.032,0.066,0.029	0.038
12263	gene:Solyc06g008720.2	NA	6	-	2636116	2636189	2635902	2636033	2637442	2637520	12263	53,64,14	5,3,2	20,94,90	2,1,0	222	149	1.4927536616389094e-17	4.72821043524e-16	0.877,0.935,0.825	0.87,0.984,1.0	-0.072
5240	gene:Solyc03g019910.2	NA	3	-	61289386	61289449	61288818	61288951	61289861	61289927	5240	260,122,85	19,11,2	90,146,166	12,24,19	212	149	1.653212988651807e-17	5.22632748289e-16	0.906,0.886,0.968	0.841,0.81,0.86	0.083
9053	gene:Solyc02g086970.2	NA	2	-	49537544	49537682	49537281	49537455	49538098	49538185	9053	9,4,8	125,50,60	2,4,6	67,97,67	287	149	2.000222767254196e-17	6.31112758842e-16	0.036,0.04,0.065	0.015,0.021,0.044	0.02
16414	gene:Solyc08g075520.2	NA	8	-	59675650	59675820	59675407	59675485	59676225	59676836	16414	14,7,4	117,66,17	0,2,4	18,82,42	319	149	2.0535464486894354e-17	6.46689078177e-16	0.053,0.047,0.099	0.0,0.011,0.043	0.048
7677	gene:Solyc02g094100.2	NA	2	+	54741882	54741966	54741673	54741809	54742222	54742292	7677	18,2,1	0,2,0	2,9,10	1,4,8	233	149	2.0829914146355382e-17	6.54700224631e-16	1.0,0.39,1.0	0.561,0.59,0.444	0.265
13663	gene:Solyc02g091290.2	NA	2	+	52631927	52632115	52631792	52631852	52632700	52632817	13663	23,21,25	1,2,0	20,20,17	2,2,3	337	149	2.218212601001529e-17	6.95863085427e-16	0.91,0.823,1.0	0.816,0.816,0.715	0.129
4789	gene:Solyc12g019750.1	NA	12	-	11309274	11309398	11308892	11308957	11310806	11310888	4789	455,236,158	45,34,9	139,257,310	8,14,29	273	149	2.2272153723894734e-17	6.97348813148e-16	0.847,0.791,0.905	0.905,0.909,0.854	-0.042
9174	gene:Solyc03g097830.2	NA	3	+	60161790	60161888	60160289	60160385	60163290	60163374	9174	61,46,20	9,10,16	25,57,53	3,5,11	247	149	2.31003347998839e-17	7.21896504721e-16	0.803,0.735,0.43	0.834,0.873,0.744	-0.161
4364	gene:Solyc12g006790.1	NA	12	-	1201992	1202147	1201670	1201813	1202250	1202372	4364	94,70,22	8,0,6	31,54,65	0,2,1	304	149	2.336165894803083e-17	7.28669759249e-16	0.852,1.0,0.642	1.0,0.93,0.97	-0.135
1087	gene:Solyc02g084620.2	NA	2	-	47703795	47703924	47701917	47702204	47704594	47704681	1087	162,125,134	2,2,0	140,139,192	1,0,8	278	149	2.4567510843961477e-17	7.64821709017e-16	0.977,0.971,1.0	0.987,1.0,0.928	0.011
11778	gene:Solyc05g005620.2	NA	5	-	438412	438498	437392	437646	439017	439585	11778	22,23,24	15,44,34	45,51,48	54,41,43	235	149	2.830592545939003e-17	8.79528604008e-16	0.482,0.249,0.309	0.346,0.441,0.414	-0.054
9315	gene:Solyc01g107940.2	NA	1	+	95324426	95324574	95323839	95323890	95324925	95325021	9315	7,2,9	12,8,10	8,8,3	22,11,31	297	149	3.033969081223792e-17	9.40933409175e-16	0.226,0.111,0.311	0.154,0.267,0.046	0.06
1654	gene:Solyc06g065730.2	NA	6	+	41205459	41205512	41204450	41204895	41205683	41205816	1654	7,6,11	160,102,174	11,1,0	99,115,146	202	149	3.5827651676037445e-17	1.10902867234e-15	0.031,0.042,0.045	0.076,0.006,0.0	0.012
10118	gene:Solyc07g043600.2	NA	7	+	57549402	57549416	57548769	57548834	57549505	57549715	10118	0,1,1	5,4,6	0,2,2	0,4,2	163	149	3.712657400548124e-17	1.14706375339e-15	0.0,0.186,0.132	NA,0.314,0.478	-0.29
15367	gene:Solyc10g078520.1	NA	10	+	60315016	60315080	60314302	60314470	60315544	60315801	15367	302,140,186	3,2,2	138,245,181	5,10,22	213	149	3.909644909803245e-17	1.20564596992e-15	0.986,0.98,0.985	0.951,0.945,0.852	0.068
7702	gene:Solyc12g098430.1	NA	12	+	65936672	65936733	65935703	65935731	65937149	65937254	7702	121,44,17	38,20,9	27,44,40	11,7,10	210	149	4.289941696586173e-17	1.32042951203e-15	0.693,0.61,0.573	0.635,0.817,0.739	-0.105
2042	gene:Solyc01g065710.2	NA	1	-	72298732	72298895	72298073	72298224	72299875	72299958	2042	51,9,10	3,0,2	21,32,23	0,11,3	312	149	4.372636768216232e-17	1.34335291992e-15	0.89,1.0,0.705	1.0,0.581,0.785	0.076
1365	gene:Solyc02g036290.2	NA	2	-	30486990	30487056	30485095	30485164	30488310	30488383	1365	1,4,3	31,16,21	1,1,1	9,20,14	215	149	4.667185756084544e-17	1.43115354592e-15	0.022,0.148,0.09	0.071,0.033,0.047	0.036
1074	gene:Solyc10g005690.2	NA	10	-	561942	562019	561562	561734	562847	563250	1074	9,4,7	19,19,11	4,20,8	11,17,17	226	149	5.457335903712535e-17	1.67031269682e-15	0.238,0.122,0.296	0.193,0.437,0.237	-0.07
1960	gene:Solyc05g054230.2	NA	5	-	64192964	64193030	64192740	64192878	64194711	64194944	1960	319,101,114	3,0,3	102,239,221	3,6,3	215	149	5.617240419865682e-17	1.71604069948e-15	0.987,1.0,0.963	0.959,0.965,0.981	0.015
10893	gene:Solyc05g010070.2	NA	5	+	4274267	4274348	4273948	4274109	4275442	4275578	10893	11,3,0	30,7,1	6,0,1	15,16,18	230	149	6.056871689737817e-17	1.84689386002e-15	0.192,0.217,0.0	0.206,0.0,0.035	0.056
2703	gene:Solyc04g007020.2	NA	4	-	740859	741040	740449	740614	741507	742225	2703	9,5,0	128,88,28	0,0,3	34,91,57	330	149	6.408160055479309e-17	1.95037184258e-15	0.031,0.025,0.0	0.0,0.0,0.023	0.011
13761	gene:Solyc09g055760.2	NA	9	-	44421468	44421549	44421286	44421391	44421910	44421951	13761	178,67,38	24,9,5	44,72,79	0,6,11	230	149	6.774213260935857e-17	2.05795058618e-15	0.828,0.828,0.831	1.0,0.886,0.823	-0.074
12477	gene:Solyc11g012910.1	NA	11	+	5703207	5703279	5703084	5703122	5704395	5704475	12477	129,65,78	8,7,8	44,81,68	1,5,4	221	149	7.537759606157963e-17	2.2856612802e-15	0.916,0.862,0.868	0.967,0.916,0.92	-0.052
3771	gene:Solyc06g011530.2	NA	6	+	8021992	8022071	8021721	8021813	8022157	8022497	3771	5,7,0	18,20,10	0,2,0	9,24,13	228	149	9.011575115031729e-17	2.72750340148e-15	0.154,0.186,0.0	0.0,0.052,0.0	0.096
5006	gene:Solyc09g064590.2	NA	9	+	61909579	61909825	61909172	61909524	61910012	61910156	5006	13,2,7	209,128,65	3,2,6	58,128,151	395	149	9.583957472269255e-17	2.8953826419e-15	0.023,0.006,0.039	0.019,0.006,0.015	0.009
14748	gene:Solyc11g022380.1	NA	11	+	13696644	13696721	13689552	13689775	13698501	13698689	14748	125,75,53	2,0,0	28,83,102	4,6,4	226	149	9.839180237933139e-17	2.9670029854e-15	0.976,1.0,1.0	0.822,0.901,0.944	0.103
12374	gene:Solyc06g082890.2	NA	6	-	48523113	48523277	48522778	48523016	48523887	48523987	12374	38,22,14	76,30,38	17,39,40	24,26,42	313	149	1.1661422457097611e-16	3.51002373184e-15	0.192,0.259,0.149	0.252,0.417,0.312	-0.127
8652	gene:Solyc02g069750.1	NA	2	-	39569692	39569778	39566824	39567200	39570807	39571007	8652	0,0,3	7,7,0	1,1,4	5,0,10	235	149	1.2553570112398112e-16	3.77160937347e-15	0.0,0.0,1.0	0.113,1.0,0.202	-0.105
2735	gene:Solyc11g073130.1	NA	11	+	56218386	56218517	56218161	56218215	56220377	56220445	2735	11,1,0	186,72,91	5,9,10	122,142,170	280	149	1.2796965694019548e-16	3.83768086795e-15	0.031,0.007,0.0	0.021,0.033,0.03	-0.015
789	gene:Solyc07g064710.2	NA	7	+	66744100	66744224	66743739	66743921	66744800	66745040	789	5,0,4	5,8,3	0,3,6	0,4,6	273	149	1.5404913535282358e-16	4.61131697474e-15	0.353,0.0,0.421	NA,0.29,0.353	-0.064
8954	gene:Solyc05g009220.2	NA	5	+	3364917	3365016	3364769	3364825	3365871	3365962	8954	5,14,6	241,146,74	5,3,3	68,131,123	248	149	1.596477307941787e-16	4.77016912633e-15	0.012,0.054,0.046	0.042,0.014,0.014	0.014
15950	gene:Solyc03g032220.2	NA	3	-	4737072	4737217	4736614	4736746	4738323	4738434	15950	173,59,41	12,2,2	50,59,72	0,1,2	294	149	1.7087270047651097e-16	5.09624711056e-15	0.88,0.937,0.912	1.0,0.968,0.948	-0.062
6005	gene:Solyc06g065230.2	NA	6	+	40678464	40678645	40678297	40678377	40678954	40679087	6005	4,4,0	10,7,3	5,4,4	5,3,1	330	149	1.7201359951370108e-16	5.12092945438e-15	0.153,0.205,0.0	0.311,0.376,0.644	-0.324
9667	gene:Solyc06g053520.2	NA	6	+	36313078	36313161	36312411	36312517	36313236	36313359	9667	7,3,3	0,0,0	0,0,0	5,2,2	232	149	1.7500287781185359e-16	5.20044915447e-15	1.0,1.0,1.0	0.0,0.0,0.0	1.0
13042	gene:Solyc05g047710.2	NA	5	-	59194127	59194210	59193538	59193764	59194300	59194381	13042	15,3,0	1,2,0	8,8,10	0,1,0	232	149	1.7825394155322454e-16	5.2874454097e-15	0.906,0.491,NA	1.0,0.837,1.0	-0.247
5943	gene:Solyc01g106040.2	NA	1	+	94018119	94018234	94017323	94017425	94018775	94018835	5943	65,19,27	0,0,2	9,41,23	2,0,5	264	149	1.8107891054463196e-16	5.36151035134e-15	1.0,1.0,0.884	0.717,1.0,0.722	0.148
13458	gene:Solyc03g116030.2	NA	3	+	65557266	65557361	65556859	65556920	65558529	65558686	13458	138,78,113	8,5,8	122,131,123	0,4,10	244	149	1.936454154693807e-16	5.72322001886e-15	0.913,0.905,0.896	1.0,0.952,0.883	-0.04
11172	gene:Solyc06g062660.2	NA	6	-	39545669	39545730	39544284	39544472	39545839	39545957	11172	4,5,3	0,0,3	5,6,10	1,1,0	210	149	2.329229137481251e-16	6.87164639404e-15	1.0,1.0,0.415	0.78,0.81,1.0	-0.058
4718	gene:Solyc03g121850.2	NA	3	+	69889829	69889966	69889228	69889376	69890726	69890837	4718	2,2,6	49,15,17	0,1,4	15,29,32	286	149	2.4483634996559552e-16	7.21009964655e-15	0.021,0.065,0.155	0.0,0.018,0.061	0.054
2709	gene:Solyc04g007020.2	NA	4	-	740696	740931	740449	740614	741507	742225	2709	21,14,3	128,88,28	3,8,0	34,91,57	384	149	3.2112037544992663e-16	9.43955290711e-15	0.06,0.058,0.04	0.033,0.033,0.0	0.031
14807	gene:Solyc03g115580.2	NA	3	-	65239354	65239528	65239078	65239178	65240422	65240522	14807	10,2,0	2,0,1	3,14,4	3,4,2	323	149	3.4176945880348825e-16	1.00285099366e-14	0.698,1.0,0.0	0.316,0.618,0.48	0.095
13896	gene:Solyc01g056690.2	NA	1	-	55923894	55923990	55922267	55922654	55928142	55928247	13896	112,50,72	4,1,5	63,75,85	0,0,5	245	149	3.6020423087490063e-16	1.05504981172e-14	0.945,0.968,0.898	1.0,1.0,0.912	-0.034
8140	gene:Solyc05g044580.2	NA	5	-	57079445	57079482	57078267	57078323	57080482	57080651	8140	30,12,6	79,31,98	8,13,18	88,83,76	186	149	3.966599303601957e-16	1.15975132412e-14	0.233,0.237,0.047	0.068,0.111,0.159	0.06
819	gene:Solyc02g005520.2	NA	2	-	9240088	9240131	9239964	9240011	9240303	9240480	819	16,15,22	19,0,4	21,13,11	0,15,20	192	149	4.652526169128125e-16	1.35616875881e-14	0.395,1.0,0.81	1.0,0.402,0.299	0.168
906	gene:Solyc08g023500.2	NA	8	-	27535215	27535251	27534848	27534910	27539454	27539513	906	24,8,2	1,0,0	5,9,11	0,1,2	185	149	4.654984542909926e-16	1.35616875881e-14	0.951,1.0,1.0	1.0,0.879,0.816	0.085
8213	gene:Solyc02g090930.2	NA	2	-	52399983	52400105	52399186	52399812	52401707	52401741	8213	171,110,70	350,226,144	90,138,140	150,224,210	271	149	4.720919639328072e-16	1.37293079333e-14	0.212,0.211,0.211	0.248,0.253,0.268	-0.045
16245	gene:Solyc03g124030.2	NA	3	-	70745161	70745255	70743793	70743883	70746502	70746540	16245	15,5,11	4,0,0	4,17,11	2,0,0	243	149	4.868271486176023e-16	1.41326872416e-14	0.697,1.0,1.0	0.551,1.0,1.0	0.049
9548	gene:Solyc01g112180.2	NA	1	+	98244871	98245092	98244397	98244491	98247426	98248135	9548	6,5,0	61,34,62	2,7,17	39,41,76	370	149	5.509875120886809e-16	1.5966914712e-14	0.038,0.056,0.0	0.02,0.064,0.083	-0.024
9954	gene:Solyc11g006370.1	NA	11	+	1083942	1084025	1083674	1083827	1084105	1084221	9954	12,2,5	223,87,77	6,6,10	52,103,111	232	149	5.595781652326638e-16	1.61871602346e-14	0.033,0.015,0.04	0.069,0.036,0.055	-0.024
16452	gene:Solyc01g087370.2	NA	1	-	82328208	82328320	82314087	82314163	82330207	82330334	16452	2,0,0	11,7,0	1,2,1	2,2,3	261	149	6.40936238372472e-16	1.85078831801e-14	0.094,0.0,NA	0.222,0.363,0.16	-0.201
12656	gene:Solyc07g008150.2	NA	7	-	2854975	2855045	2853467	2853737	2855142	2855331	12656	10,2,3	1,1,0	2,0,7	0,0,3	219	149	6.46277840575348e-16	1.8629215214e-14	0.872,0.576,1.0	1.0,NA,0.614	0.009
15450	gene:Solyc01g112140.2	NA	1	-	98227456	98227572	98226947	98227315	98227659	98227897	15450	293,132,117	26,34,21	177,195,136	10,29,19	265	149	6.926109681097277e-16	1.99296367303e-14	0.864,0.686,0.758	0.909,0.791,0.801	-0.064
238	gene:Solyc10g081240.1	NA	10	+	62352014	62352155	62351280	62351793	62352369	62352612	238	17,0,0	154,74,41	0,3,3	29,78,51	290	149	8.365986816346263e-16	2.40305252243e-14	0.054,0.0,0.0	0.0,0.019,0.029	0.002
7833	gene:Solyc05g018600.2	NA	5	-	22404138	22404341	22403560	22404062	22404440	22404525	7833	27,12,18	1,1,0	9,36,16	0,0,5	352	149	8.924527517583637e-16	2.55899083767e-14	0.92,0.836,1.0	1.0,1.0,0.575	0.06
8298	gene:Solyc01g103950.2	NA	1	-	92428293	92428373	92427765	92427900	92428443	92428519	8298	23,12,6	1,0,3	9,20,5	2,3,2	229	149	9.144761311293158e-16	2.6175477911e-14	0.937,1.0,0.565	0.745,0.813,0.619	0.108
16	gene:Solyc01g099730.2	NA	1	+	89891563	89891709	89889439	89889485	89892047	89892517	16	4,0,8	105,60,69	0,1,6	76,101,99	295	149	9.170257274325165e-16	2.62025672887e-14	0.019,0.0,0.055	0.0,0.005,0.03	0.013
7365	gene:Solyc05g018750.2	NA	5	+	23531697	23531877	23531119	23531544	23535858	23536252	7365	57,69,16	20,13,13	48,79,76	7,12,17	329	149	9.739037941538258e-16	2.77792035107e-14	0.563,0.706,0.358	0.756,0.749,0.669	-0.182
15125	gene:Solyc06g048510.2	NA	6	+	31174976	31175224	31171654	31172465	31175538	31175662	15125	379,137,179	6,0,2	157,229,229	7,3,3	397	149	1.0137595923031145e-15	2.88656564052e-14	0.96,1.0,0.971	0.894,0.966,0.966	0.035
2776	gene:Solyc11g008730.1	NA	11	+	2908824	2909059	2908105	2908163	2909256	2909469	2776	3,2,2	25,26,13	2,7,2	21,12,15	384	149	1.0767602690754691e-15	3.06062084135e-14	0.044,0.029,0.056	0.036,0.185,0.049	-0.047
5655	gene:Solyc03g006010.2	NA	3	+	684779	685007	683850	684126	685463	685979	5655	56,34,12	28,9,0	20,30,22	5,6,3	377	149	1.15287132287864e-15	3.27127237867e-14	0.441,0.599,1.0	0.613,0.664,0.743	0.007
13247	gene:Solyc06g074690.2	NA	6	-	46223544	46223730	46223386	46223452	46224424	46224742	13247	5,2,2	22,14,13	0,2,2	8,9,33	335	149	1.3960403825742159e-15	3.95439930898e-14	0.092,0.06,0.064	0.0,0.09,0.026	0.033
5479	gene:Solyc01g080760.2	NA	1	-	79981317	79981503	79980198	79980402	79985502	79986522	5479	64,27,14	8,0,4	32,46,27	2,2,2	335	149	1.5035353787181853e-15	4.25151941692e-14	0.781,1.0,0.609	0.877,0.911,0.857	-0.085
6978	gene:Solyc05g008770.2	NA	5	-	2996696	2996822	2994444	2994463	3000623	3000884	6978	2,3,3	32,21,6	0,1,0	16,10,9	275	149	1.56719129105547e-15	4.42386432833e-14	0.033,0.072,0.213	0.0,0.051,0.0	0.089
3537	gene:Solyc03g104810.2	NA	3	-	42989519	42989622	42989337	42989432	42991208	42991367	3537	10,1,2	17,11,6	0,2,0	4,9,9	252	149	1.710426187188765e-15	4.81986303507e-14	0.258,0.051,0.165	0.0,0.116,0.0	0.119
7887	gene:Solyc02g082070.2	NA	2	+	45802766	45802864	45801961	45802639	45803099	45804748	7887	124,83,23	2,3,0	62,156,157	3,7,3	247	149	1.7163417149599431e-15	4.82820808766e-14	0.974,0.943,1.0	0.926,0.931,0.969	0.03
12575	gene:Solyc07g016170.2	NA	7	+	6381518	6381741	6380933	6381017	6381981	6382112	12575	9,0,10	68,35,40	3,3,2	43,41,67	372	149	1.7519941521672998e-15	4.92003306237e-14	0.05,0.0,0.091	0.027,0.028,0.012	0.025
10492	gene:Solyc11g032200.1	NA	11	+	25814493	25814700	25814267	25814411	25816283	25816379	10492	56,14,18	3,1,0	30,25,41	2,0,0	356	149	2.25667117605335e-15	6.32642087503e-14	0.887,0.854,1.0	0.863,1.0,1.0	-0.041
5607	gene:Solyc02g068640.2	NA	2	+	38597033	38597137	38596496	38596550	38597478	38597570	5607	31,4,6	170,84,41	10,5,6	55,82,94	253	149	2.2818503599187475e-15	6.37513885171e-14	0.097,0.027,0.079	0.097,0.035,0.036	0.012
9025	gene:Solyc09g065010.2	NA	9	-	62691417	62691531	62687811	62687861	62694428	62694596	9025	42,37,7	2,1,0	21,35,26	8,0,2	263	149	2.2815764295718333e-15	6.37513885171e-14	0.922,0.954,1.0	0.598,1.0,0.88	0.133
9665	gene:Solyc07g062860.2	NA	7	+	65503638	65503728	65503318	65503419	65505048	65505370	9665	13,2,7	182,43,68	4,2,5	64,124,112	239	149	2.4319381975710994e-15	6.78286653602e-14	0.043,0.028,0.06	0.038,0.01,0.027	0.019
7235	gene:Solyc01g103040.2	NA	1	-	91716869	91716952	91716113	91716276	91717038	91717242	7235	2,0,3	95,51,19	2,4,1	23,33,32	232	149	2.5755851834967508e-15	7.17127159098e-14	0.013,0.0,0.092	0.053,0.072,0.02	-0.013
4691	gene:Solyc05g054730.2	NA	5	+	64588768	64589002	64588606	64588687	64589276	64589938	4691	210,78,93	3,5,0	46,81,95	1,0,2	383	149	3.0648281805139118e-15	8.51897139155e-14	0.965,0.859,1.0	0.947,1.0,0.949	-0.024
14042	gene:Solyc03g093460.2	NA	3	-	54748075	54748161	54746770	54747603	54748467	54749072	14042	7,2,3	113,54,50	0,6,0	80,117,101	235	149	3.613689563413117e-15	1.00275283912e-13	0.038,0.023,0.037	0.0,0.031,0.0	0.022
15012	gene:Solyc09g009960.2	NA	9	-	3413811	3413927	3413189	3413309	3414082	3414238	15012	3,3,2	37,8,14	10,8,5	14,28,20	265	149	3.66440315997144e-15	1.01510178384e-13	0.044,0.174,0.074	0.287,0.138,0.123	-0.085
4301	gene:Solyc08g006600.2	NA	8	-	1194283	1194376	1193044	1193093	1194491	1194534	4301	3,2,3	8,7,6	5,15,4	8,19,8	242	149	3.711245130964546e-15	1.02633824739e-13	0.188,0.15,0.235	0.278,0.327,0.235	-0.089
5810	gene:Solyc08g083280.2	NA	8	+	65785266	65785289	65785065	65785141	65785369	65785469	5810	75,25,29	10,4,0	29,35,37	1,7,11	172	149	4.197642764576855e-15	1.15888975244e-13	0.867,0.844,1.0	0.962,0.812,0.744	0.064
213	gene:Solyc01g058010.2	NA	1	+	64956373	64956585	64955870	64956036	64957713	64958209	213	278,145,168	2,2,0	170,176,217	3,5,0	361	149	4.663654222299747e-15	1.28537545715e-13	0.983,0.968,1.0	0.959,0.936,1.0	0.019
1911	gene:Solyc09g061420.2	NA	9	-	59088217	59088293	59087645	59087899	59089066	59089271	1911	15,6,1	26,13,20	2,11,22	18,19,20	225	149	5.182253164758644e-15	1.42590481018e-13	0.276,0.234,0.032	0.069,0.277,0.421	-0.075
4056	gene:Solyc07g044830.2	NA	7	+	57881058	57881163	57879420	57879467	57881879	57882054	4056	16,14,12	305,231,172	3,9,14	142,218,270	254	149	5.2499598505845355e-15	1.44210661845e-13	0.03,0.034,0.039	0.012,0.024,0.03	0.012
16858	gene:Solyc07g065700.2	NA	7	-	67372416	67372467	67371732	67371816	67372860	67372889	16858	12,8,8	685,387,254	8,15,15	263,506,445	200	149	5.28374538336948e-15	1.44895192191e-13	0.013,0.015,0.023	0.022,0.022,0.024	-0.006
11236	gene:Solyc11g065960.1	NA	11	+	51586853	51587052	51586038	51586254	51587538	51587689	11236	38,13,22	60,68,77	30,42,54	95,80,91	348	149	5.599942834841436e-15	1.5330898776e-13	0.213,0.076,0.109	0.119,0.184,0.203	-0.036
12662	gene:Solyc02g085290.2	NA	2	-	48234891	48235030	48234726	48234810	48235582	48235657	12662	4,4,3	3,5,0	2,4,2	2,2,10	288	149	5.683426416822131e-15	1.5533431665e-13	0.408,0.293,1.0	0.341,0.509,0.094	0.252
12750	gene:Solyc05g006760.2	NA	5	+	1387521	1387616	1386814	1386958	1387698	1387832	12750	186,99,90	20,7,11	61,119,112	10,10,32	244	149	6.657229966542943e-15	1.816456871e-13	0.85,0.896,0.833	0.788,0.879,0.681	0.077
13645	gene:Solyc04g014360.2	NA	4	-	4616065	4616155	4614411	4615114	4616494	4616761	13645	1,0,2	68,58,33	4,4,0	55,58,37	239	149	6.837010079320018e-15	1.86240154561e-13	0.009,0.0,0.036	0.043,0.041,0.0	-0.013
10222	gene:Solyc06g053770.2	NA	6	-	36627708	36627837	36626486	36626609	36628993	36629136	10222	114,88,19	17,12,10	43,90,72	2,10,13	278	149	6.996677231363873e-15	1.9027236717e-13	0.782,0.797,0.505	0.92,0.828,0.748	-0.137
8847	gene:Solyc02g070550.2	NA	2	+	40295039	40295059	40294663	40294741	40295141	40295197	8847	214,78,37	7,2,5	87,132,112	5,4,14	169	149	7.246345238791663e-15	1.96734662098e-13	0.964,0.972,0.867	0.939,0.967,0.876	0.007
3483	gene:Solyc12g008450.1	NA	12	-	1872056	1872111	1871838	1871939	1872188	1872882	3483	4,5,2	48,26,12	7,0,8	11,22,27	204	149	7.352305486406268e-15	1.99280399452e-13	0.057,0.123,0.109	0.317,0.0,0.178	-0.069
15641	gene:Solyc10g009040.2	NA	10	-	3064699	3064751	3061599	3061638	3065026	3065130	15641	7,1,0	32,32,18	3,0,0	8,25,20	201	149	8.262736875409638e-15	2.23586376642e-13	0.14,0.023,0.0	0.218,0.0,0.0	-0.018
14946	gene:Solyc11g066960.1	NA	11	-	52747112	52747196	52746358	52746427	52747479	52747559	14946	0,1,4	22,12,3	0,2,8	2,19,17	233	149	8.939999182980098e-15	2.41512969664e-13	0.0,0.051,0.46	0.0,0.063,0.231	0.072
3304	gene:Solyc04g009740.2	NA	4	-	3067907	3067941	3066743	3066882	3068062	3068311	3304	5,2,1	81,67,40	4,0,0	42,81,76	183	149	9.654908420832029e-15	2.60395747904e-13	0.048,0.024,0.02	0.072,0.0,0.0	0.007
15026	gene:Solyc09g009960.2	NA	9	-	3414329	3414413	3414082	3414238	3414508	3414576	15026	31,8,12	3,0,2	26,10,23	0,3,0	233	149	1.3119478687237681e-14	3.53253310814e-13	0.869,1.0,0.793	1.0,0.681,1.0	-0.006
13642	gene:Solyc04g007110.2	NA	4	-	825257	825341	824109	824152	825420	825514	13642	1,1,2	9,7,4	3,1,6	2,3,2	233	149	1.4276882825705253e-14	3.83785152802e-13	0.066,0.084,0.242	0.49,0.176,0.657	-0.31
13104	gene:Solyc04g076830.2	NA	4	-	61707004	61707060	61706862	61706924	61707702	61707728	13104	5,4,8	116,63,102	1,4,7	96,106,139	205	149	1.4463007435447512e-14	3.8815007147e-13	0.03,0.044,0.054	0.008,0.027,0.035	0.019
8387	gene:Solyc03g005110.2	NA	3	+	77008	77149	75629	76031	77220	77619	8387	980,312,299	33,5,8	349,536,503	4,15,9	290	149	1.5473253100610128e-14	4.14581719142e-13	0.938,0.97,0.951	0.978,0.948,0.966	-0.011
9153	gene:Solyc09g005660.2	NA	9	-	449998	450058	447929	449582	451163	451237	9153	4,7,0	3,0,1	2,1,5	0,5,2	209	149	1.6311619406297922e-14	4.3632914497e-13	0.487,1.0,0.0	1.0,0.125,0.641	-0.093
8272	gene:Solyc08g066680.2	NA	8	-	55507639	55507745	55506276	55507127	55507940	55507957	8272	66,47,25	6,14,2	26,73,56	5,1,9	255	149	1.6662598482069956e-14	4.44989394756e-13	0.865,0.662,0.88	0.752,0.977,0.784	-0.035
7913	gene:Solyc03g117370.2	NA	3	+	66536530	66536600	66536153	66536249	66536833	66537016	7913	1,6,0	71,27,27	0,9,1	20,28,36	219	149	1.7292456340349684e-14	4.610569436e-13	0.009,0.131,0.0	0.0,0.179,0.019	-0.019
5485	gene:Solyc01g080760.2	NA	1	-	79981317	79981520	79980198	79980402	79985502	79986522	5485	28,18,11	8,0,4	23,31,18	2,2,2	352	149	1.7525914290021754e-14	4.66520428593e-13	0.597,1.0,0.538	0.83,0.868,0.792	-0.118
3917	gene:Solyc09g065950.2	NA	9	-	64232692	64232699	64232102	64232386	64235451	64235608	3917	5,3,2	41,21,20	0,1,4	9,29,36	156	149	1.8567344237570512e-14	4.93438494665e-13	0.104,0.12,0.087	0.0,0.032,0.096	0.061
7586	gene:Solyc09g065130.2	NA	9	+	63001604	63001837	62999970	63000039	63001951	63002007	7586	11,1,2	71,42,21	2,3,2	19,63,38	382	149	1.926354179965408e-14	5.1110929736e-13	0.057,0.009,0.036	0.039,0.018,0.02	0.008
65	gene:Solyc01g090200.2	NA	1	+	83832838	83832975	83832405	83832507	83835003	83835067	65	3,3,0	67,52,32	5,7,2	55,75,84	286	149	1.988526124521949e-14	5.26749934833e-13	0.023,0.029,0.0	0.045,0.046,0.012	-0.017
6426	gene:Solyc06g083630.2	NA	6	-	48978913	48978987	48978054	48978243	48979069	48979128	6426	22,6,5	78,29,6	5,6,24	0,41,18	223	149	2.0015727508156322e-14	5.29347977983e-13	0.159,0.121,0.358	1.0,0.089,0.471	-0.307
11949	gene:Solyc11g066660.1	NA	11	-	52434786	52434878	52434404	52434477	52434987	52435078	11949	0,6,0	9,6,11	2,14,3	19,11,21	241	149	2.2116350280262068e-14	5.83957397384e-13	0.0,0.382,0.0	0.061,0.44,0.081	-0.067
7709	gene:Solyc02g069860.2	NA	2	-	39679654	39679817	39678176	39678278	39680181	39680327	7709	2,2,2	14,3,1	0,2,2	8,12,13	312	149	2.2465701534306566e-14	5.92224880446e-13	0.064,0.241,0.489	0.0,0.074,0.068	0.217
15340	gene:Solyc03g007320.2	NA	3	+	1881426	1881488	1881078	1881284	1882679	1882742	15340	12,9,8	170,97,93	1,4,6	80,114,145	211	149	2.326021103847526e-14	6.12181786172e-13	0.047,0.061,0.057	0.009,0.024,0.028	0.035
9885	gene:Solyc02g083320.2	NA	2	-	46770628	46770855	46770093	46770166	46770945	46771095	9885	508,340,326	585,131,268	405,538,481	348,487,426	376	149	2.4656302225318152e-14	6.4788199931e-13	0.256,0.507,0.325	0.316,0.304,0.309	0.053
7416	gene:Solyc03g006660.2	NA	3	+	1239492	1239731	1237746	1238016	1240042	1240198	7416	6,3,2	35,19,17	0,0,2	5,33,12	388	149	2.648051405772099e-14	6.94699071845e-13	0.062,0.057,0.043	0.0,0.0,0.06	0.034
8318	gene:Solyc10g085490.1	NA	10	-	64645777	64645896	64643489	64643940	64646630	64646939	8318	147,43,51	6,2,0	52,104,79	7,5,3	268	149	2.7696830540374205e-14	7.25443907615e-13	0.932,0.923,1.0	0.805,0.92,0.936	0.065
1032	gene:Solyc12g009960.1	NA	12	+	3116224	3116312	3115857	3115955	3116402	3116753	1032	533,241,183	4,3,0	258,406,467	2,8,5	237	149	2.7997076074015632e-14	7.32134738166e-13	0.988,0.981,1.0	0.988,0.97,0.983	0.009
12998	gene:Solyc11g064830.1	NA	11	+	50052907	50053025	50052187	50052259	50055400	50055505	12998	407,211,157	5,6,0	151,285,252	0,5,0	267	149	2.8310194891297436e-14	7.39140296012e-13	0.978,0.952,1.0	1.0,0.97,1.0	-0.013
3611	gene:Solyc10g006240.2	NA	10	-	929022	929089	928344	928391	929715	930022	3611	133,62,18	8,2,2	66,107,93	2,0,1	216	149	3.1721783759774635e-14	8.26891281929e-13	0.92,0.955,0.861	0.958,1.0,0.985	-0.069
4723	gene:Solyc01g104930.1	NA	1	-	93260654	93260705	93259757	93259796	93261329	93261411	4723	80,36,51	0,0,4	24,23,56	4,2,0	200	149	3.297547906966204e-14	8.58202595405e-13	1.0,1.0,0.905	0.817,0.895,1.0	0.064
9629	gene:Solyc12g014380.1	NA	12	+	5264716	5264765	5262517	5262602	5265958	5266031	9629	244,109,130	7,5,0	102,158,163	1,2,3	198	149	3.3345379795581574e-14	8.66449741461e-13	0.963,0.943,1.0	0.987,0.983,0.976	-0.013
14985	gene:Solyc03g033530.2	NA	3	-	5069587	5069736	5068060	5068659	5070200	5070401	14985	36,13,23	0,0,2	5,16,17	0,0,4	298	149	3.3702108712342473e-14	8.74328991737e-13	1.0,1.0,0.852	1.0,1.0,0.68	0.057
287	gene:Solyc08g076130.2	NA	8	-	60166056	60166105	60165233	60165325	60166251	60166288	287	5,6,7	63,23,18	3,4,4	21,41,44	198	149	3.9581521693993134e-14	1.02523041294e-12	0.056,0.164,0.226	0.097,0.068,0.064	0.072
7786	gene:Solyc10g083310.1	NA	10	-	63151932	63152046	63150468	63150627	63152321	63152451	7786	3,2,3	31,33,18	0,0,2	33,28,26	263	149	5.107483282537279e-14	1.32083396788e-12	0.052,0.033,0.086	0.0,0.0,0.042	0.043
8355	gene:Solyc12g035670.1	NA	12	-	54485887	54486071	54485705	54485806	54487485	54487748	8355	0,2,1	24,25,18	1,4,2	17,30,34	333	149	5.278530806852675e-14	1.36291165098e-12	0.0,0.035,0.024	0.026,0.056,0.026	-0.016
3738	gene:Solyc01g103410.2	NA	1	-	92020541	92020551	92016130	92016273	92020742	92020902	3738	1,1,2	2,3,6	0,2,0	4,5,2	159	149	5.46598252780106e-14	1.40908546426e-12	0.319,0.238,0.238	0.0,0.273,0.0	0.174
2240	gene:Solyc02g093400.1	NA	2	-	54278745	54278791	54278609	54278668	54278904	54278971	2240	9,2,0	0,0,2	0,6,13	0,2,2	195	149	5.78724328216079e-14	1.48955439691e-12	1.0,1.0,0.0	NA,0.696,0.832	-0.097
2066	gene:Solyc12g006450.1	NA	12	-	926523	926604	925558	925692	927108	927162	2066	7,0,0	206,113,79	2,6,5	109,163,100	230	149	5.921364110462535e-14	1.52167885254e-12	0.022,0.0,0.0	0.012,0.023,0.031	-0.015
16204	gene:Solyc12g016210.1	NA	12	-	6355188	6355306	6354902	6355067	6355387	6355473	16204	23,9,21	0,0,2	23,13,23	0,0,4	267	149	6.116780592082053e-14	1.56942954469e-12	1.0,1.0,0.854	1.0,1.0,0.762	0.031
8117	gene:Solyc06g063020.2	NA	6	-	39789580	39789679	39789365	39789493	39789898	39790010	8117	44,57,22	0,2,1	50,71,40	2,5,2	248	149	8.027531838004323e-14	2.05645737242e-12	1.0,0.945,0.93	0.938,0.895,0.923	0.04
7634	gene:Solyc03g033640.2	NA	3	+	5231627	5231709	5230321	5230640	5231989	5232484	7634	103,96,89	1,2,11	88,99,140	1,2,6	231	149	8.386829523328814e-14	2.14513836822e-12	0.985,0.969,0.839	0.983,0.97,0.938	-0.033
16689	gene:Solyc11g012140.1	NA	11	-	5061126	5061192	5060841	5060953	5062228	5062351	16689	658,368,299	8,0,0	374,479,554	0,7,14	215	149	8.538310669734292e-14	2.18047108728e-12	0.983,1.0,1.0	1.0,0.979,0.965	0.013
15911	gene:Solyc04g025880.2	NA	4	-	20518912	20518968	20517444	20518640	20519160	20519415	15911	31,16,14	73,50,53	6,8,3	27,40,20	205	149	9.027031932758643e-14	2.30168190186e-12	0.236,0.189,0.161	0.139,0.127,0.098	0.074
2375	gene:Solyc01g094680.2	NA	1	+	86128898	86129061	86128508	86128671	86129803	86129857	2375	5,9,4	111,35,28	2,2,3	15,37,51	312	149	1.039470867032834e-13	2.64627910448e-12	0.021,0.109,0.064	0.06,0.025,0.027	0.027
9142	gene:Solyc06g050510.2	NA	6	-	33200346	33200433	33199697	33199816	33200639	33200786	9142	8,1,16	6,10,7	3,6,11	2,19,14	236	149	1.2637898308399652e-13	3.21234541139e-12	0.457,0.059,0.591	0.486,0.166,0.332	0.041
8820	gene:Solyc09g007260.2	NA	9	+	858320	858365	858054	858200	858459	858563	8820	43,16,17	34,10,14	4,23,23	15,10,31	194	149	1.4992721107778482e-13	3.80498499667e-12	0.493,0.551,0.483	0.17,0.639,0.363	0.118
10998	gene:Solyc07g005000.2	NA	7	+	23253	23293	22249	22303	24249	24350	10998	31,25,29	0,0,4	20,49,42	4,5,3	189	149	1.5621594444200057e-13	3.95843937358e-12	1.0,1.0,0.851	0.798,0.885,0.917	0.084
4325	gene:Solyc01g108500.2	NA	1	-	95806892	95807053	95805765	95805862	95808000	95808478	4325	2,0,0	3,0,1	3,0,1	0,0,4	310	149	1.5750303649689197e-13	3.98487558592e-12	0.243,NA,0.0	1.0,NA,0.107	-0.432
15699	gene:Solyc05g018650.2	NA	5	-	22698433	22698535	22693145	22693249	22698910	22699054	15699	122,85,40	2,1,0	60,134,129	4,2,1	251	149	1.889596362248354e-13	4.773348214e-12	0.973,0.981,1.0	0.899,0.975,0.987	0.031
10024	gene:Solyc05g055690.1	NA	5	-	65243266	65243358	65242575	65242806	65243698	65244510	10024	2,0,2	0,2,0	0,1,0	0,2,1	241	149	2.0474739823485948e-13	5.1641843777e-12	1.0,0.0,1.0	NA,0.236,0.0	0.549
15021	gene:Solyc09g009960.2	NA	9	-	3414331	3414413	3414082	3414238	3414508	3414576	15021	32,8,10	3,0,2	22,11,22	0,3,0	231	149	2.0661109923650022e-13	5.20316148832e-12	0.873,1.0,0.763	1.0,0.703,1.0	-0.022
7849	gene:Solyc03g044080.2	NA	3	-	7931739	7931890	7931547	7931620	7935420	7935568	7849	159,71,27	44,19,11	49,80,91	27,27,60	300	149	2.0852162943237005e-13	5.24319617145e-12	0.642,0.65,0.549	0.474,0.595,0.43	0.114
2108	gene:Solyc12g049580.1	NA	12	+	36662164	36662226	36661487	36661629	36662296	36662406	2108	62,29,21	3,0,0	15,18,19	0,2,4	211	149	2.1306038870545315e-13	5.34909215515e-12	0.936,1.0,1.0	1.0,0.864,0.77	0.101
6778	gene:Solyc04g074780.2	NA	4	-	60699981	60700069	60699609	60699809	60700198	60700251	6778	104,46,40	3,1,2	42,69,43	0,3,0	237	149	2.2107054857895177e-13	5.54168258585e-12	0.956,0.967,0.926	1.0,0.935,1.0	-0.029
16943	gene:Solyc05g015610.2	NA	5	+	11525866	11526093	11525271	11525370	11526167	11527300	16943	11,14,7	132,98,71	14,2,4	54,161,110	376	149	2.2490678868792957e-13	5.62921371258e-12	0.032,0.054,0.038	0.093,0.005,0.014	0.004
6911	gene:Solyc03g117420.2	NA	3	-	66569080	66569138	66568342	66568413	66569239	66569270	6911	4,1,0	1,1,0	3,3,10	8,0,0	207	149	2.331972471221565e-13	5.82779175377e-12	0.742,0.419,NA	0.213,1.0,1.0	-0.157
284	gene:Solyc08g076130.2	NA	8	-	60166056	60166288	60165233	60165325	60166383	60166644	284	25,12,14	42,28,17	13,22,25	16,15,41	381	149	2.4003319491988765e-13	5.98946952331e-12	0.189,0.144,0.244	0.241,0.365,0.193	-0.074
5413	gene:Solyc04g079070.2	NA	4	-	63652549	63652601	63652099	63652145	63652721	63652793	5413	191,138,143	20,14,14	112,130,165	30,11,18	201	149	2.9857616613157803e-13	7.43891594399e-12	0.876,0.88,0.883	0.735,0.898,0.872	0.045
6312	gene:Solyc02g093110.2	NA	2	-	54030419	54030628	54028855	54029008	54030952	54031036	6312	44,25,10	1582,559,609	37,48,31	658,897,1162	358	149	3.163715042231834e-13	7.87028289958e-12	0.011,0.018,0.007	0.023,0.022,0.011	-0.007
4933	gene:Solyc03g093390.2	NA	3	-	54655775	54655928	54655131	54655685	54656034	54656144	4933	63,18,25	53,20,18	15,18,19	10,0,22	302	149	3.232556566293456e-13	8.02931679628e-12	0.37,0.307,0.407	0.425,1.0,0.299	-0.213
11947	gene:Solyc11g066660.1	NA	11	-	52434786	52434898	52434404	52434477	52434987	52435078	11947	0,5,0	9,6,11	0,11,3	19,11,21	261	149	3.2926613891674063e-13	8.16619996124e-12	0.0,0.322,0.0	0.0,0.363,0.075	-0.039
16215	gene:Solyc01g088640.2	NA	1	-	83409088	83409322	83408401	83409010	83410519	83410711	16215	144,110,72	15,0,11	47,100,94	6,7,22	383	149	3.608112332430278e-13	8.90819883562e-12	0.789,1.0,0.718	0.753,0.848,0.624	0.094
5667	gene:Solyc02g094520.2	NA	2	-	55036987	55037134	55036177	55036505	55037203	55037434	5667	8,6,8	68,38,75	3,8,2	54,49,64	296	149	3.608191158334343e-13	8.90819883562e-12	0.056,0.074,0.051	0.027,0.076,0.015	0.021
8459	gene:Solyc01g107510.2	NA	1	+	95036660	95036715	95035123	95035196	95036858	95036927	8459	4,0,2	36,27,30	2,0,2	31,50,77	204	149	3.599946623957563e-13	8.90819883562e-12	0.075,0.0,0.046	0.045,0.0,0.019	0.019
12520	gene:Solyc09g059510.2	NA	9	-	54599507	54599592	54599303	54599425	54599682	54599857	12520	64,37,16	173,95,64	13,39,13	65,140,101	234	149	3.6831044282826536e-13	9.0794357128e-12	0.191,0.199,0.137	0.113,0.151,0.076	0.062
13482	gene:Solyc11g010910.1	NA	11	-	3965768	3965838	3965599	3965690	3966401	3966571	13482	27,28,9	4,2,0	21,22,26	3,0,0	219	149	3.8546084901706764e-13	9.48790981376e-12	0.821,0.905,1.0	0.826,1.0,1.0	-0.033
14440	gene:Solyc05g050380.2	NA	5	+	60491564	60491712	60491052	60491450	60491794	60492347	14440	21,12,12	43,22,39	20,35,24	27,57,50	297	149	4.446507918336275e-13	1.0928379762e-11	0.197,0.215,0.134	0.271,0.236,0.194	-0.052
957	gene:Solyc03g097630.2	NA	3	+	59965814	59965997	59964088	59964574	59968631	59968928	957	341,129,53	4,5,0	80,143,141	9,0,6	332	149	4.492055045338584e-13	1.1023745895e-11	0.975,0.921,1.0	0.8,1.0,0.913	0.061
11407	gene:Solyc04g007610.2	NA	4	-	1291019	1291218	1289594	1289741	1291402	1291443	11407	9,3,4	187,87,58	5,12,6	70,113,121	348	149	4.574276683245214e-13	1.12086923705e-11	0.02,0.015,0.029	0.03,0.043,0.021	-0.01
13102	gene:Solyc04g076830.2	NA	4	-	61703967	61704055	61703808	61703883	61705322	61705485	13102	36,28,20	173,99,103	22,26,38	66,107,121	237	149	4.64720229688088e-13	1.13703404701e-11	0.116,0.151,0.109	0.173,0.133,0.165	-0.032
4501	gene:Solyc06g054140.2	NA	6	+	36965177	36965243	36963980	36964025	36967925	36968169	4501	8,2,0	5,2,0	0,10,1	1,2,3	215	149	4.91994946421087e-13	1.20196792292e-11	0.526,0.409,NA	0.0,0.776,0.188	0.146
1561	gene:Solyc04g078750.2	NA	4	+	63415044	63415128	63414402	63414956	63415484	63416058	1561	600,209,190	15,4,2	157,275,228	5,9,8	233	149	4.978258140421429e-13	1.21439777682e-11	0.962,0.971,0.984	0.953,0.951,0.948	0.022
15888	gene:Solyc02g093140.2	NA	2	-	54060756	54060791	54059916	54059965	54060893	54060958	15888	1,0,0	29,29,9	4,0,2	13,39,26	184	149	5.84209702239603e-13	1.42299901243e-11	0.027,0.0,0.0	0.199,0.0,0.059	-0.077
16652	gene:Solyc09g092450.2	NA	9	-	71537996	71538062	71537709	71537868	71538712	71538818	16652	5,1,5	135,89,96	0,4,0	75,102,96	215	149	6.1704349671593e-13	1.50073793308e-11	0.025,0.008,0.035	0.0,0.026,0.0	0.014
13114	gene:Solyc07g042550.2	NA	7	-	55981943	55982041	55980892	55981020	55982353	55982494	13114	254,215,120	887,790,134	126,249,225	142,623,272	247	149	6.547487885790391e-13	1.59007640424e-11	0.147,0.141,0.351	0.349,0.194,0.333	-0.079
2389	gene:Solyc09g090870.2	NA	9	-	70290066	70290281	70286834	70286958	70291045	70291161	2389	3,4,0	12,30,4	5,12,10	6,18,10	364	149	6.665981088501882e-13	1.61645096306e-11	0.093,0.052,0.0	0.254,0.214,0.29	-0.204
9028	gene:Solyc09g065010.2	NA	9	-	62691411	62691531	62687811	62687861	62694428	62694596	9028	37,26,6	2,1,0	15,27,24	8,0,2	269	149	7.317648519939897e-13	1.77184662829e-11	0.911,0.935,1.0	0.509,1.0,0.869	0.156
14503	gene:Solyc07g008850.2	NA	7	-	3827603	3827673	3827387	3827489	3827864	3828071	14503	3,4,3	94,25,8	3,1,0	14,23,38	219	149	7.609523653365363e-13	1.83979370696e-11	0.021,0.098,0.203	0.127,0.029,0.0	0.055
13674	gene:Solyc09g014620.2	NA	9	+	6275324	6275404	6275079	6275115	6275499	6275601	13674	670,237,139	7,0,0	169,331,314	4,4,4	229	149	7.687945828616869e-13	1.85054177648e-11	0.984,1.0,1.0	0.965,0.982,0.981	0.019
2248	gene:Solyc03g044620.2	NA	3	+	10211449	10211524	10210997	10211059	10211805	10213627	2248	0,2,0	17,17,13	3,4,11	14,24,30	224	149	7.674201774400943e-13	1.85054177648e-11	0.0,0.073,0.0	0.125,0.1,0.196	-0.116
2339	gene:Solyc08g066580.2	NA	8	-	55305701	55305895	55305236	55305307	55306126	55306273	2339	7,7,9	208,71,48	6,4,0	59,74,74	343	149	7.676748945646808e-13	1.85054177648e-11	0.014,0.041,0.075	0.042,0.023,0.0	0.022
12268	gene:Solyc12g095880.1	NA	12	-	64986669	64986862	64986043	64986226	64987143	64987193	12268	24,17,12	504,323,314	10,20,9	295,407,439	342	149	9.42099254248601e-13	2.25926153907e-11	0.02,0.022,0.016	0.015,0.021,0.009	0.004
3563	gene:Solyc07g039340.2	NA	7	-	47179991	47180081	47179333	47179423	47180211	47180301	3563	1,15,0	39,66,53	0,8,2	51,63,49	239	149	9.415574187724167e-13	2.25926153907e-11	0.016,0.124,0.0	0.0,0.073,0.025	0.014
4503	gene:Solyc06g054140.2	NA	6	+	36965177	36965257	36963980	36964025	36965487	36965575	4503	9,1,2	13,3,8	0,13,4	2,5,2	229	149	9.42741293226151e-13	2.25926153907e-11	0.311,0.178,0.14	0.0,0.628,0.565	-0.188
12256	gene:Solyc12g005950.1	NA	12	-	586329	586456	584279	584357	587115	587430	12256	7,0,1	66,51,16	10,2,5	35,58,87	276	149	9.653586927152293e-13	2.31007649689e-11	0.054,0.0,0.033	0.134,0.018,0.03	-0.032
10982	gene:Solyc09g031700.2	NA	9	+	28161277	28161340	28161034	28161181	28162563	28162701	10982	1,1,0	53,20,19	0,4,2	18,36,25	212	149	1.0080622898474473e-12	2.40873831364e-11	0.013,0.034,0.0	0.0,0.072,0.053	-0.026
845	gene:Solyc01g079680.2	NA	1	+	78795522	78795578	78795200	78795295	78796217	78798172	845	3,8,0	144,76,64	3,0,3	42,110,122	205	149	1.0154678503016892e-12	2.42289146647e-11	0.015,0.071,0.0	0.049,0.0,0.018	0.006
8898	gene:Solyc04g016130.2	NA	4	-	6858132	6858346	6857257	6857376	6858545	6858727	8898	22,11,1	135,69,30	7,8,6	40,85,88	363	149	1.1374993832516008e-12	2.71010057141e-11	0.063,0.061,0.013	0.067,0.037,0.027	0.002
3431	gene:Solyc03g083190.1	NA	3	+	53031585	53031810	53031179	53031308	53033039	53033198	3431	4,7,4	8,0,7	1,9,6	4,13,14	374	149	1.164431297106306e-12	2.77022781949e-11	0.166,1.0,0.185	0.091,0.216,0.146	0.299
16712	gene:Solyc12g099970.1	NA	12	+	66902837	66902963	66902654	66902732	66903427	66903606	16712	9,2,4	2,6,9	4,2,6	0,3,3	275	149	1.2547597538049392e-12	2.98078392677e-11	0.709,0.153,0.194	1.0,0.265,0.52	-0.243
7747	gene:Solyc05g052450.2	NA	5	-	62666132	62666265	62665395	62665554	62666425	62666597	7747	111,60,17	2,5,0	20,58,22	2,4,7	282	149	1.276604838996011e-12	3.02827713912e-11	0.967,0.864,1.0	0.841,0.885,0.624	0.16
424	gene:Solyc09g089880.2	NA	9	-	69500279	69500334	69498981	69499401	69500810	69500891	424	69,31,19	1,0,2	21,35,28	0,1,4	204	149	1.2943119702947922e-12	3.06583113659e-11	0.981,1.0,0.874	1.0,0.962,0.836	0.019
208	gene:Solyc02g068280.2	NA	2	+	38264734	38264811	38264545	38264652	38265065	38265180	208	22,6,8	2,2,0	6,14,15	1,4,2	226	149	1.3353838424536164e-12	3.15854030696e-11	0.879,0.664,1.0	0.798,0.698,0.832	0.072
12793	gene:Solyc01g090220.2	NA	1	-	83865355	83865390	83862528	83862924	83866610	83866705	12793	5,1,1	59,32,21	2,1,1	28,63,36	184	149	1.3502561293634623e-12	3.18910204889e-11	0.064,0.025,0.037	0.055,0.013,0.022	0.012
14726	gene:Solyc12g035400.1	NA	12	-	58637458	58637492	58636303	58636433	58638618	58638770	14726	14,3,2	304,118,53	3,0,2	36,68,66	183	149	1.3605416810845697e-12	3.20875804266e-11	0.036,0.02,0.03	0.064,0.0,0.024	-0.001
3679	gene:Solyc08g014150.2	NA	8	-	3862566	3862609	3861630	3861775	3862848	3862899	3679	14,7,1	11,1,2	2,0,6	4,9,6	192	149	1.378262754463835e-12	3.24586836584e-11	0.497,0.845,0.28	0.28,0.0,0.437	0.302
12596	gene:Solyc10g045540.1	NA	10	+	34550557	34550704	34549919	34550002	34561244	34561427	12596	228,102,72	9,0,0	65,151,101	3,9,8	296	149	1.3821097987084533e-12	3.25024497124e-11	0.927,1.0,1.0	0.916,0.894,0.864	0.084
4690	gene:Solyc05g054730.2	NA	5	+	64588903	64589002	64588606	64588687	64589276	64589938	4690	67,26,26	3,5,0	12,31,26	1,0,2	248	149	1.3857931789588498e-12	3.25422467197e-11	0.931,0.758,1.0	0.878,1.0,0.886	-0.025
15023	gene:Solyc09g009960.2	NA	9	-	3414323	3414413	3414082	3414238	3414508	3414576	15023	33,10,13	3,0,2	23,11,23	0,3,0	239	149	1.389024913333192e-12	3.25713388573e-11	0.873,1.0,0.802	1.0,0.696,1.0	-0.007
7861	gene:Solyc05g016260.2	NA	5	+	15423686	15423743	15423292	15423342	15423829	15423939	7861	3,0,0	0,4,0	0,2,2	2,10,4	206	149	1.7348515132242446e-12	4.06223683842e-11	1.0,0.0,NA	0.0,0.126,0.266	0.369
6780	gene:Solyc04g074780.2	NA	4	-	60699981	60700062	60699609	60699809	60700198	60700255	6780	97,41,33	3,1,2	36,60,30	0,3,0	230	149	1.829063043115053e-12	4.27671049738e-11	0.954,0.964,0.914	1.0,0.928,1.0	-0.032
13799	gene:Solyc08g082880.2	NA	8	+	65543758	65543872	65543439	65543535	65544001	65544090	13799	56,33,15	12,5,7	37,29,44	17,22,20	263	149	1.9020548204477326e-12	4.44102628363e-11	0.726,0.789,0.548	0.552,0.428,0.555	0.176
2391	gene:Solyc09g090870.2	NA	9	-	70283831	70283896	70283363	70283532	70284265	70284313	2391	35,25,26	0,0,2	16,26,29	5,2,0	214	149	1.914539054822069e-12	4.46379833267e-11	1.0,1.0,0.901	0.69,0.901,1.0	0.103
547	gene:Solyc04g025540.2	NA	4	-	22112007	22112027	22105523	22105605	22112148	22112232	547	11,1,5	18,8,6	6,6,17	5,10,18	169	149	2.1959260717160506e-12	5.11256634133e-11	0.35,0.099,0.424	0.514,0.346,0.454	-0.147
13057	gene:Solyc02g020980.2	NA	2	-	20858177	20858273	20856457	20856575	20860484	20860981	13057	0,3,4	67,40,26	5,7,6	39,92,98	245	149	2.2286088751014394e-12	5.18127787406e-11	0.0,0.044,0.086	0.072,0.044,0.036	-0.007
10366	gene:Solyc01g099770.2	NA	1	+	89916062	89916179	89915776	89915933	89916309	89916736	10366	8,4,11	4,0,0	10,11,5	2,0,0	266	149	2.433089136751621e-12	5.64863762089e-11	0.528,1.0,1.0	0.737,1.0,1.0	-0.07
201	gene:Solyc02g082360.2	NA	2	+	46054686	46054835	46054560	46054605	46055072	46055203	201	4,1,2	69,32,40	1,9,2	31,46,35	298	149	2.5462139413407666e-12	5.90288236273e-11	0.028,0.015,0.024	0.016,0.089,0.028	-0.022
9988	gene:Solyc08g083300.2	NA	8	+	65808350	65808492	65807317	65807566	65809058	65809118	9988	122,120,65	5,1,2	74,149,146	0,3,2	291	149	2.8794886752674155e-12	6.6660570692e-11	0.926,0.984,0.943	1.0,0.962,0.974	-0.028
6924	gene:Solyc07g045420.2	NA	7	-	58512616	58512740	58512485	58512540	58512874	58512968	6924	11,5,1	32,18,11	1,9,19	12,23,33	273	149	2.887076428849105e-12	6.67416932859e-11	0.158,0.132,0.047	0.044,0.176,0.239	-0.041
2507	gene:Solyc07g055850.2	NA	7	-	63770839	63770918	63770539	63770617	63771419	63771509	2507	108,42,35	5,2,0	45,45,40	1,0,0	228	149	2.902217312633483e-12	6.69969488103e-11	0.934,0.932,1.0	0.967,1.0,1.0	-0.034
13588	gene:Solyc12g042110.1	NA	12	-	40737437	40737516	40737228	40737358	40737594	40737658	13588	8,5,3	3,2,1	1,3,2	6,8,0	228	149	2.957116907763499e-12	6.8168009507e-11	0.635,0.62,0.662	0.098,0.197,1.0	0.207
8080	gene:Solyc07g014650.2	NA	7	-	5031549	5031588	5030532	5030878	5034120	5034151	8080	32,11,27	0,1,2	12,32,40	6,1,4	188	149	3.0978700370127947e-12	7.13120956126e-11	1.0,0.897,0.915	0.613,0.962,0.888	0.116
16660	gene:Solyc04g050180.2	NA	4	-	45763179	45763249	45761709	45761787	45765381	45765612	16660	12,2,1	2,3,0	0,0,1	1,3,13	219	149	3.128580883768398e-12	7.1917758037e-11	0.803,0.312,1.0	0.0,0.0,0.05	0.688
2438	gene:Solyc12g038340.1	NA	12	-	48202565	48202700	48201144	48201497	48203313	48203728	2438	135,99,71	1,1,0	110,165,117	7,0,0	284	149	3.4164850944374225e-12	7.84256072802e-11	0.986,0.981,1.0	0.892,1.0,1.0	0.025
12679	gene:Solyc01g096710.2	NA	1	-	87730242	87730319	87730030	87730096	87731292	87731386	12679	12,4,2	8,7,0	2,3,6	1,12,5	226	149	3.673448799949805e-12	8.42059567831e-11	0.497,0.274,1.0	0.569,0.142,0.442	0.206
16756	gene:Solyc09g065660.2	NA	9	+	63877038	63877088	63876344	63876833	63877190	63877936	16756	16,6,8	55,29,8	1,3,10	10,26,26	199	149	4.193818501683861e-12	9.5999677299e-11	0.179,0.134,0.428	0.07,0.08,0.224	0.122
10292	gene:Solyc01g111130.2	NA	1	-	97504146	97504241	97503415	97503540	97504335	97504538	10292	1,0,2	9,0,0	2,4,2	3,0,0	244	149	4.251275302788362e-12	9.71788021661e-11	0.064,NA,1.0	0.289,1.0,1.0	-0.231
8823	gene:Solyc11g065870.1	NA	11	+	51447270	51447341	51442315	51442652	51448288	51448372	8823	41,30,14	0,2,0	37,58,45	0,5,0	220	149	4.461895913747443e-12	1.01850875439e-10	1.0,0.91,1.0	1.0,0.887,1.0	0.008
11020	gene:Solyc03g093440.2	NA	3	+	54728601	54728723	54722733	54722792	54729275	54729380	11020	13,0,10	57,19,11	3,8,4	23,27,38	271	149	4.521866151229861e-12	1.03075844318e-10	0.111,0.0,0.333	0.067,0.14,0.055	0.061
10628	gene:Solyc06g060460.2	NA	6	-	38484232	38484418	38482654	38482779	38484992	38485088	10628	135,87,99	4,2,0	81,107,101	0,1,2	335	149	4.9430865308865235e-12	1.12520621533e-10	0.938,0.951,1.0	1.0,0.979,0.957	-0.016
6880	gene:Solyc10g076990.1	NA	10	+	59919916	59919986	59919495	59919557	59920107	59920195	6880	6,4,5	153,125,72	2,0,11	102,202,214	219	149	5.021173705836693e-12	1.13980643122e-10	0.026,0.021,0.045	0.013,0.0,0.034	0.015
8575	gene:Solyc02g071800.2	NA	2	+	41151557	41151791	41151377	41151449	41152064	41152130	8575	31,36,22	0,0,2	28,60,36	0,2,3	383	149	5.016280268420636e-12	1.13980643122e-10	1.0,1.0,0.811	1.0,0.921,0.824	0.022
14388	gene:Solyc01g081330.2	NA	1	-	80566294	80566381	80566107	80566196	80567590	80567684	14388	24,18,5	2,0,0	5,18,11	3,2,0	236	149	5.1355547273887665e-12	1.1641540425e-10	0.883,1.0,1.0	0.513,0.85,1.0	0.173
10297	gene:Solyc05g012720.2	NA	5	+	5901927	5902010	5901552	5901683	5902380	5902620	10297	6,2,5	3,0,0	3,6,4	0,1,1	232	149	5.6499967897118096e-12	1.2789965032e-10	0.562,1.0,1.0	1.0,0.794,0.72	0.016
15694	gene:Solyc10g076740.1	NA	10	-	59685650	59685747	59683409	59683623	59686076	59686153	15694	123,43,35	3,6,10	54,77,86	0,5,4	246	149	5.68138042755647e-12	1.28432201532e-10	0.961,0.813,0.679	1.0,0.903,0.929	-0.126
9400	gene:Solyc10g077110.1	NA	10	+	59993489	59993534	59993201	59993336	59993778	59994064	9400	2,2,5	58,13,18	1,7,8	36,38,21	194	149	5.972683298387783e-12	1.34830850592e-10	0.026,0.106,0.176	0.021,0.124,0.226	-0.021
10511	gene:Solyc02g080270.2	NA	2	-	44547056	44547287	44544002	44545052	44547607	44547737	10511	28,25,5	151,68,69	12,15,20	62,139,115	380	149	6.120315481817158e-12	1.37973015496e-10	0.068,0.126,0.028	0.071,0.041,0.064	0.015
12699	gene:Solyc07g007810.2	NA	7	+	2468887	2469022	2467854	2467998	2469247	2469346	12699	123,63,47	3,1,2	37,57,95	0,0,1	284	149	6.1620962267748925e-12	1.38723554725e-10	0.956,0.971,0.925	1.0,1.0,0.98	-0.043
5223	gene:Solyc01g102660.2	NA	1	+	91407880	91407932	91406887	91406959	91408891	91408953	5223	118,75,22	2,0,0	59,93,112	4,0,3	201	149	6.270146851550832e-12	1.40961870896e-10	0.978,1.0,1.0	0.916,1.0,0.965	0.032
11235	gene:Solyc11g065960.1	NA	11	+	51586853	51587081	51586038	51586254	51587538	51587689	11235	42,22,22	60,68,77	34,49,57	95,80,91	377	149	6.749657337064638e-12	1.5153351582e-10	0.217,0.113,0.101	0.124,0.195,0.198	-0.029
10949	gene:Solyc10g085600.1	NA	10	-	64725820	64725889	64724823	64724912	64725988	64726130	10949	12,6,9	0,2,0	6,11,8	1,0,8	218	149	7.126774508016732e-12	1.59780524772e-10	1.0,0.672,1.0	0.804,1.0,0.406	0.154
1454	gene:Solyc03g123890.2	NA	3	-	70581126	70581196	70580682	70580742	70581405	70581573	1454	2,0,4	13,9,23	0,0,2	8,13,26	219	149	7.172430002659279e-12	1.60583830087e-10	0.095,0.0,0.106	0.0,0.0,0.05	0.05
12574	gene:Solyc07g016170.2	NA	7	+	6381518	6381710	6380897	6381017	6381981	6382112	12574	5,0,4	68,35,40	1,2,1	43,41,67	341	149	8.007815288831647e-12	1.79042042518e-10	0.031,0.0,0.042	0.01,0.021,0.006	0.012
14238	gene:Solyc04g014960.2	NA	4	+	5181427	5181584	5180721	5180907	5182474	5182821	14238	11,9,2	72,28,8	0,2,2	37,45,35	306	149	8.70047397784773e-12	1.94263041932e-10	0.069,0.135,0.109	0.0,0.021,0.027	0.088
14456	gene:Solyc05g051040.2	NA	5	-	61229342	61229519	61228399	61228519	61231380	61232055	14456	5,0,1	135,54,36	3,21,10	54,90,102	326	149	9.82400377832931e-12	2.19049819581e-10	0.017,0.0,0.013	0.025,0.096,0.043	-0.045
15307	gene:Solyc02g030230.2	NA	2	-	25329714	25329756	25328194	25328308	25329925	25330259	15307	10,4,2	18,12,14	14,8,10	15,19,21	191	149	1.0457945918722862e-11	2.32867395226e-10	0.302,0.206,0.1	0.421,0.247,0.271	-0.11
634	gene:Solyc08g081250.2	NA	8	-	64310777	64310885	64310243	64310321	64311438	64311495	634	38,68,31	244,625,375	29,56,83	400,587,839	257	149	1.1568502793411222e-11	2.57245727422e-10	0.083,0.059,0.046	0.04,0.052,0.054	0.014
13226	gene:Solyc06g051410.2	NA	6	-	34765755	34765843	34764919	34765364	34765997	34766368	13226	44,24,17	3,4,0	17,26,23	2,7,3	237	149	1.3111603599655386e-11	2.91163110371e-10	0.902,0.79,1.0	0.842,0.7,0.828	0.107
1615	gene:Solyc12g099560.1	NA	12	-	66670661	66670776	66668808	66668952	66671388	66671442	1615	193,135,53	3,5,3	51,118,101	1,8,12	264	149	1.3536636759257728e-11	3.00193746531e-10	0.973,0.938,0.909	0.966,0.893,0.826	0.045
1536	gene:Solyc03g095260.2	NA	3	-	56245759	56245880	56243729	56243877	56246279	56246855	1536	1,10,2	187,85,70	0,3,1	95,88,127	270	149	1.3759742024507257e-11	3.04727945323e-10	0.003,0.061,0.016	0.0,0.018,0.004	0.019
12160	gene:Solyc06g060800.2	NA	6	-	38837735	38837787	38837077	38837199	38838050	38838131	12160	16,8,4	6,1,1	0,10,3	3,4,6	201	149	1.396827073862997e-11	3.08927492493e-10	0.664,0.856,0.748	0.0,0.65,0.27	0.449
2715	gene:Solyc09g005480.2	NA	9	-	333782	333811	332486	333658	333876	334110	2715	22,6,8	54,26,15	4,32,14	15,44,34	178	149	1.734401980952656e-11	3.83068459144e-10	0.254,0.162,0.309	0.182,0.378,0.256	-0.03
13803	gene:Solyc08g082880.2	NA	8	+	65543758	65543838	65543439	65543535	65544001	65544090	13803	43,21,13	12,5,7	27,27,36	17,22,20	229	149	1.7637473847814987e-11	3.89024119526e-10	0.7,0.732,0.547	0.508,0.444,0.539	0.163
2612	gene:Solyc04g049910.2	NA	4	+	44726882	44726888	44726427	44726551	44726983	44727072	2612	146,0,0	0,0,0	0,0,0	5,0,0	155	149	2.049460217935033e-11	4.51433663099e-10	1.0,NA,NA	0.0,NA,NA	1.0
2913	gene:Solyc01g097590.2	NA	1	-	88380733	88380971	88379485	88379553	88382339	88382541	2913	70,31,23	2,0,1	16,48,7	3,6,4	387	149	2.082136861551653e-11	4.58014062789e-10	0.931,1.0,0.899	0.672,0.755,0.403	0.333
7152	gene:Solyc03g083420.2	NA	3	+	53291568	53291786	53291171	53291302	53291844	53291931	7152	63,58,39	1,1,1	60,81,73	4,10,0	367	149	2.2945227606573004e-11	5.04054838712e-10	0.962,0.959,0.941	0.859,0.767,1.0	0.079
13794	gene:Solyc02g071830.1	NA	2	-	41199826	41199861	41199259	41199374	41200373	41200535	13794	0,0,1	23,5,13	2,0,1	12,7,6	184	149	2.3085439484177772e-11	5.06454258966e-10	0.0,0.0,0.059	0.119,0.0,0.119	-0.06
4794	gene:Solyc04g071090.2	NA	4	-	58004421	58004599	58004130	58004283	58004819	58004832	4794	0,0,0	0,12,0	0,12,0	0,0,0	327	149	2.6315436729355136e-11	5.7654088191e-10	NA,0.0,NA	NA,1.0,NA	-1.0
16494	gene:Solyc09g018670.2	NA	9	+	16609746	16609820	16609592	16609604	16610257	16610332	16494	155,43,7	18,2,0	31,53,62	4,29,14	223	149	2.9029821145076806e-11	6.35158496379e-10	0.852,0.935,1.0	0.838,0.55,0.747	0.217
4557	gene:Solyc02g086680.2	PDF1B	2	-	49329026	49329089	49328806	49328937	49329517	49329628	4557	196,67,42	3,2,6	32,77,88	9,3,1	212	149	2.9323994141681467e-11	6.40737112636e-10	0.979,0.959,0.831	0.714,0.947,0.984	0.041
13368	gene:Solyc06g083810.2	NA	6	-	49119518	49119609	49118819	49118950	49120534	49120664	13368	9,1,2	13,1,1	1,1,3	6,8,8	240	149	3.213114628741196e-11	7.01136788947e-10	0.301,0.383,0.554	0.094,0.072,0.189	0.294
14559	gene:Solyc01g109370.2	NA	1	+	96347600	96347706	96347300	96347328	96347855	96348603	14559	6,3,11	19,5,2	5,7,5	1,5,5	255	149	3.326792600299033e-11	7.24125444019e-10	0.156,0.26,0.763	0.745,0.45,0.369	-0.128
9898	gene:Solyc02g083320.2	NA	2	-	46770613	46770852	46770093	46770166	46770945	46771095	9898	254,213,148	585,131,268	213,269,268	348,487,426	388	149	3.327326287679969e-11	7.24125444019e-10	0.143,0.384,0.175	0.19,0.175,0.195	0.047
2413	gene:Solyc01g009610.2	NA	1	-	3846254	3846309	3845155	3845274	3846727	3846800	2413	357,158,149	13,6,4	132,173,233	10,11,6	204	149	3.3875108542383494e-11	7.36243050554e-10	0.953,0.951,0.965	0.906,0.92,0.966	0.026
5932	gene:Solyc07g056530.2	NA	7	-	64323780	64324004	64323372	64323706	64324540	64324809	5932	12,1,8	50,14,14	5,10,8	10,18,25	373	149	3.4428767678751126e-11	7.47282574956e-10	0.087,0.028,0.186	0.166,0.182,0.113	-0.053
8129	gene:Solyc08g067820.2	NA	8	+	56860325	56860455	56860210	56860250	56860542	56860682	8129	7,1,1	55,27,16	0,5,9	16,20,25	279	149	3.463889880403641e-11	7.50846368771e-10	0.064,0.019,0.032	0.0,0.118,0.161	-0.055
10463	gene:Solyc06g068760.2	NA	6	+	42617282	42617312	42616982	42617033	42617586	42617679	10463	15,6,10	342,132,208	7,6,14	256,275,317	179	149	3.5536284042521815e-11	7.6927818065e-10	0.035,0.036,0.038	0.022,0.018,0.035	0.011
3736	gene:Solyc01g103410.2	NA	1	-	92020541	92020658	92016130	92016273	92020742	92020902	3736	6,2,8	2,3,6	0,8,1	4,5,2	266	149	3.817060825511614e-11	8.25212197515e-10	0.627,0.272,0.428	0.0,0.473,0.219	0.212
9796	gene:Solyc12g015710.1	NA	12	-	5688426	5688466	5687872	5688004	5688581	5688678	9796	3,0,0	13,13,5	1,2,2	13,10,12	189	149	3.8292996696985914e-11	8.26764515212e-10	0.154,0.0,0.0	0.057,0.136,0.116	-0.052
8292	gene:Solyc10g083360.1	NA	10	+	63202189	63202264	63201793	63201908	63203161	63203227	8292	8,8,2	152,96,50	2,7,1	58,124,69	224	149	4.244498578280956e-11	9.15199007433e-10	0.034,0.053,0.026	0.022,0.036,0.01	0.015
10767	gene:Solyc07g040790.2	NA	7	-	49735892	49735953	49735001	49735055	49736524	49736570	10767	90,54,30	2,2,0	26,40,50	0,3,7	210	149	4.411198786160196e-11	9.49889762332e-10	0.97,0.95,1.0	1.0,0.904,0.835	0.06
16315	gene:Solyc01g068370.2	NA	1	-	77581131	77581289	77579418	77579797	77581379	77582001	16315	3,4,2	22,13,5	8,0,10	5,13,19	307	149	5.115536258408571e-11	1.10010953431e-09	0.062,0.13,0.163	0.437,0.0,0.203	-0.095
5670	gene:Solyc02g094520.2	NA	2	-	55037063	55037134	55036177	55036505	55037203	55037434	5670	5,4,5	68,38,75	1,5,2	54,49,64	220	149	5.180554621507924e-11	1.11262792029e-09	0.047,0.067,0.043	0.012,0.065,0.021	0.02
4494	gene:Solyc04g007880.2	NA	4	+	1561653	1561761	1560673	1560884	1562106	1562341	4494	9,1,3	84,61,53	6,12,10	55,67,84	257	149	5.208551256832902e-11	1.11717272627e-09	0.058,0.009,0.032	0.059,0.094,0.065	-0.04
2615	gene:Solyc10g085930.1	NA	10	-	64943509	64943567	64942936	64943134	64944337	64944446	2615	20,13,2	37,22,36	11,8,10	32,25,58	207	149	5.287552057192035e-11	1.13263107238e-09	0.28,0.298,0.038	0.198,0.187,0.11	0.04
13657	gene:Solyc03g110940.2	NA	3	+	61664911	61665160	61663785	61663914	61666731	61666817	13657	24,12,8	1,3,4	14,29,13	0,2,1	398	149	6.037902869604892e-11	1.2916686453e-09	0.9,0.6,0.428	1.0,0.844,0.83	-0.249
1547	gene:Solyc07g052340.2	NA	7	+	60845808	60845853	60845542	60845730	60846233	60846280	1547	2,0,3	0,0,0	0,1,0	4,2,4	194	149	6.354258802725049e-11	1.35589350825e-09	1.0,NA,1.0	0.0,0.277,0.0	0.908
16413	gene:Solyc08g075520.2	NA	8	-	59675692	59675820	59675407	59675485	59676225	59676836	16413	164,100,36	117,66,17	25,70,36	18,82,42	277	149	6.354713823535253e-11	1.35589350825e-09	0.43,0.449,0.533	0.428,0.315,0.316	0.118
15124	gene:Solyc06g048510.2	NA	6	+	31174968	31175224	31171654	31172465	31175538	31175662	15124	602,255,309	6,0,2	282,384,425	7,3,3	405	149	6.566995754254249e-11	1.39936086842e-09	0.974,1.0,0.983	0.937,0.979,0.981	0.02
8887	gene:Solyc01g100950.2	NA	1	-	90837921	90837962	90837714	90837835	90838047	90838156	8887	71,37,23	4,3,0	35,54,52	1,1,2	190	149	6.67495251841362e-11	1.42051333282e-09	0.933,0.906,1.0	0.965,0.977,0.953	-0.019
947	gene:Solyc04g051580.2	NA	4	-	50875011	50875063	50874071	50874133	50875490	50875580	947	46,17,25	5,8,4	12,20,23	2,2,3	201	149	6.789806913310738e-11	1.44307677752e-09	0.872,0.612,0.822	0.816,0.881,0.85	-0.08
13005	gene:Solyc02g083180.2	NA	2	-	46677794	46677908	46677397	46677574	46678012	46678145	13005	3,0,0	6,2,0	2,1,0	1,1,10	263	149	6.829740387275622e-11	1.44832499338e-09	0.221,0.0,NA	0.531,0.362,0.0	-0.187
4101	gene:Solyc06g066760.2	NA	6	-	41938015	41938098	41937841	41937931	41938788	41938882	4101	179,75,139	14,7,3	151,133,180	7,7,5	232	149	6.832223261729772e-11	1.44832499338e-09	0.891,0.873,0.967	0.933,0.924,0.959	-0.028
6881	gene:Solyc10g076990.1	NA	10	+	59919668	59919916	59919495	59919557	59920107	59920195	6881	9,2,6	153,125,72	2,7,3	102,202,214	397	149	7.258242146265038e-11	1.53664131656e-09	0.022,0.006,0.03	0.007,0.013,0.005	0.011
8390	gene:Solyc03g005110.2	NA	3	+	77008	77147	75629	76031	77220	77619	8390	473,123,122	33,5,8	146,243,200	4,15,9	288	149	8.003260299123843e-11	1.69217705471e-09	0.881,0.927,0.888	0.95,0.893,0.92	-0.022
9989	gene:Solyc08g083300.2	NA	8	+	65808358	65808492	65807317	65807566	65809058	65809118	9989	76,54,22	5,1,2	30,59,76	0,3,2	283	149	8.137553628825788e-11	1.71834853371e-09	0.889,0.966,0.853	1.0,0.912,0.952	-0.052
7970	gene:Solyc12g013550.1	NA	12	+	4401904	4401994	4400298	4400369	4402685	4402691	7970	2070,797,867	18,0,3	645,1059,1238	15,5,8	239	149	8.160014248471261e-11	1.72086803712e-09	0.986,1.0,0.994	0.964,0.992,0.99	0.011
8559	gene:Solyc11g069530.1	NA	11	-	54149912	54149941	54149731	54149785	54151315	54151471	8559	27,26,30	7,0,0	13,29,56	11,11,4	178	149	8.344254533722808e-11	1.75745484664e-09	0.764,1.0,1.0	0.497,0.688,0.921	0.219
8058	gene:Solyc02g070290.2	NA	2	-	40073454	40073512	40071810	40071902	40074530	40074609	8058	1,0,4	43,39,19	0,2,6	14,28,37	207	149	9.330800520546108e-11	1.96271047243e-09	0.016,0.0,0.132	0.0,0.049,0.105	-0.002
14724	gene:Solyc12g035400.1	NA	12	-	58639854	58639971	58639411	58639664	58640679	58640742	14724	385,183,82	19,1,0	43,99,78	8,7,1	266	149	9.485039738919896e-11	1.99258983924e-09	0.919,0.99,1.0	0.751,0.888,0.978	0.097
12350	gene:Solyc05g048810.2	NA	5	-	59502844	59502979	59500743	59500857	59504003	59504124	12350	136,47,24	10,4,5	65,80,99	12,14,6	284	149	9.616736806573913e-11	2.01766298288e-09	0.877,0.86,0.716	0.74,0.75,0.896	0.022
7059	gene:Solyc01g096600.2	NA	1	-	87675643	87675731	87675402	87675548	87676334	87676428	7059	4,2,1	69,67,21	0,7,7	33,86,67	237	149	9.772628468698435e-11	2.04774153452e-09	0.035,0.018,0.029	0.0,0.049,0.062	-0.01
8581	gene:Solyc02g071800.2	NA	2	+	41151719	41151791	41151377	41151449	41152064	41152130	8581	27,26,15	0,0,2	26,44,23	0,2,3	221	149	1.298636774903073e-10	2.71765934046e-09	1.0,1.0,0.835	1.0,0.937,0.838	0.02
10589	gene:Solyc03g116500.2	NA	3	+	65902141	65902166	65901894	65902058	65902291	65902499	10589	33,16,29	4,1,4	33,36,35	6,5,7	174	149	1.3456481931052598e-10	2.81243913914e-09	0.876,0.932,0.861	0.825,0.86,0.811	0.058
3385	gene:Solyc02g032850.2	NA	2	+	29428332	29428959	29420431	29420747	29429449	29430507	3385	375,169,169	11,1,0	150,257,244	0,1,2	776	149	1.6304684122925156e-10	3.40336854796e-09	0.867,0.97,1.0	1.0,0.98,0.959	-0.034
1059	gene:Solyc02g036310.2	NA	2	-	30493016	30493059	30492521	30492612	30493143	30493367	1059	0,2,2	12,6,4	6,4,8	4,4,22	192	149	1.642351109216532e-10	3.42379930217e-09	0.0,0.206,0.28	0.538,0.437,0.22	-0.236
1899	gene:Solyc03g093480.2	NA	3	-	54791321	54791458	54790931	54791007	54792430	54792593	1899	4,0,0	36,29,34	0,3,4	16,30,52	286	149	1.8329189704590865e-10	3.81620734435e-09	0.055,0.0,0.0	0.0,0.05,0.039	-0.011
16496	gene:Solyc09g018670.2	NA	9	+	16609681	16609820	16609592	16609604	16610257	16610332	16496	421,139,56	18,2,0	68,164,163	4,29,14	288	149	1.886554154018657e-10	3.92288054622e-09	0.924,0.973,1.0	0.898,0.745,0.858	0.132
10717	gene:Solyc04g063210.2	NA	4	-	55351116	55351164	55350973	55351030	55351352	55351525	10717	2,3,0	24,12,5	0,3,4	0,12,11	197	149	1.9285512244121218e-10	4.00511324165e-09	0.059,0.159,0.0	NA,0.159,0.216	-0.115
2024	gene:Solyc07g063260.2	NA	7	-	65775578	65775673	65775293	65775368	65776700	65776761	2024	91,29,47	8,0,4	49,48,60	1,5,1	244	149	1.9772978336958387e-10	4.10113652207e-09	0.874,1.0,0.878	0.968,0.854,0.973	-0.014
14019	gene:Solyc01g090940.2	NA	1	+	84632996	84633106	84632218	84632520	84634894	84635085	14019	8,1,1	39,12,29	6,6,7	35,31,29	259	149	2.0369423029654331e-10	4.21949112797e-09	0.106,0.046,0.019	0.09,0.1,0.122	-0.047
3539	gene:Solyc03g104810.2	NA	3	-	42989337	42989548	42987718	42988318	42991208	42991367	3539	24,3,2	306,137,196	7,16,22	194,253,308	360	149	2.137095047038172e-10	4.42135208213e-09	0.031,0.009,0.004	0.015,0.026,0.029	-0.009
959	gene:Solyc03g097630.2	NA	3	+	59965858	59965997	59964088	59964574	59968631	59968928	959	173,54,26	4,5,0	39,77,70	9,0,6	288	149	2.193662155696601e-10	4.53264402942e-09	0.957,0.848,1.0	0.692,1.0,0.858	0.085
8214	gene:Solyc02g090930.2	NA	2	-	52400085	52400105	52399186	52399812	52401707	52401741	8214	21,19,11	350,226,144	20,14,24	150,224,210	169	149	2.2548292217419628e-10	4.65314757578e-09	0.05,0.069,0.063	0.105,0.052,0.092	-0.022
4136	gene:Solyc11g005220.1	NA	11	+	191463	191499	191272	191381	192308	192395	4136	1258,396,329	78,16,27	315,605,719	23,47,51	185	149	2.3253544500471956e-10	4.79263469503e-09	0.929,0.952,0.908	0.917,0.912,0.919	0.014
11518	gene:Solyc01g095120.2	NA	1	+	86510830	86510938	86510616	86510685	86512178	86512304	11518	216,92,84	12,2,0	61,96,116	8,5,9	257	149	2.3984398077795873e-10	4.93704032977e-09	0.913,0.964,1.0	0.816,0.918,0.882	0.087
16662	gene:Solyc09g008650.2	NA	9	-	2105110	2105306	2104042	2104083	2106505	2106595	16662	20,7,3	5,0,0	1,5,11	0,2,4	345	149	2.6305243153272143e-10	5.40796093204e-09	0.633,1.0,1.0	1.0,0.519,0.543	0.19
1602	gene:Solyc04g076680.2	NA	4	+	61581849	61582057	61580037	61580271	61585706	61585726	1602	20,8,7	16,2,10	17,32,21	14,1,24	357	149	3.146272737936169e-10	6.46013588302e-09	0.343,0.625,0.226	0.336,0.93,0.268	-0.113
7836	gene:Solyc08g016050.2	NA	8	-	6621805	6622034	6620338	6620414	6625061	6625192	7836	6,0,0	56,52,18	4,3,3	32,49,47	378	149	3.1553666662765106e-10	6.470679146e-09	0.041,0.0,0.0	0.047,0.024,0.025	-0.018
4754	gene:Solyc06g007760.2	NA	6	+	1717854	1717889	1716295	1716538	1717966	1718205	4754	4,2,3	57,41,22	2,0,3	25,55,29	184	149	3.464494744474533e-10	7.09570201801e-09	0.054,0.038,0.099	0.061,0.0,0.077	0.018
1340	gene:Solyc03g097710.2	NA	3	+	60056140	60056320	60054342	60054585	60056506	60056587	1340	3,2,4	108,83,28	4,7,4	55,86,79	329	149	3.61284919664944e-10	7.39028876972e-09	0.012,0.011,0.061	0.032,0.036,0.022	-0.002
15280	gene:Solyc06g072370.2	NA	6	-	44644267	44644312	44643852	44644182	44644717	44644760	15280	1,0,2	31,34,11	0,0,6	25,31,36	194	149	3.643265321561074e-10	7.44319105195e-09	0.024,0.0,0.123	0.0,0.0,0.113	0.011
14948	gene:Solyc11g066960.1	NA	11	-	52747108	52747196	52746358	52746427	52747479	52747559	14948	1,3,4	22,12,3	0,1,3	2,19,17	237	149	3.7271604801296e-10	7.60508250777e-09	0.028,0.136,0.456	0.0,0.032,0.1	0.163
16255	gene:Solyc03g124030.2	NA	3	-	70739909	70740120	70739225	70739297	70742900	70742963	16255	6,2,7	108,61,58	4,2,5	87,105,76	360	149	3.8345403162438287e-10	7.81442979161e-09	0.022,0.013,0.048	0.019,0.008,0.027	0.01
10280	gene:Solyc02g091120.2	NA	2	-	52526733	52526926	52526478	52526640	52528849	52528899	10280	33,10,22	1,0,0	12,27,18	0,4,0	342	149	3.9931724358073943e-10	8.12757288802e-09	0.935,1.0,1.0	1.0,0.746,1.0	0.063
1598	gene:Solyc12g056650.1	NA	12	-	62630198	62630265	62630052	62630099	62630967	62631036	1598	5,1,0	0,0,0	7,0,2	54,53,53	216	149	4.045067677230306e-10	8.22295847222e-09	1.0,1.0,NA	0.082,0.0,0.025	0.964
6497	gene:Solyc09g031750.2	NA	9	-	28024222	28024370	28023612	28024112	28024873	28024958	6497	5,3,5	46,12,5	5,7,3	7,18,17	297	149	4.237428626951472e-10	8.60329608433e-09	0.052,0.111,0.334	0.264,0.163,0.081	-0.004
2928	gene:Solyc12g062480.1	NA	12	-	33326448	33326528	33326247	33326356	33327296	33327497	2928	2,3,0	0,0,0	0,1,4	2,8,2	229	149	4.3655661917016205e-10	8.85245829245e-09	1.0,1.0,NA	0.0,0.075,0.565	0.787
8737	gene:Solyc03g006520.2	NA	3	+	1098252	1098286	1097877	1097985	1098658	1098736	8737	40,33,19	52,55,9	17,33,41	27,60,57	183	149	4.5131248648340633e-10	9.14033615748e-09	0.385,0.328,0.632	0.339,0.309,0.369	0.109
10396	gene:Solyc02g087150.2	NA	2	+	49645842	49645902	49645232	49645286	49646859	49647247	10396	78,37,28	4,3,0	45,59,42	2,2,0	209	149	4.6088834271334736e-10	9.32272162538e-09	0.933,0.898,1.0	0.941,0.955,1.0	-0.022
989	gene:Solyc01g107360.2	NA	1	+	94928080	94928162	94927748	94927911	94928923	94928990	989	4,4,1	14,14,11	12,11,15	42,50,34	231	149	5.07283942896667e-10	1.02485151579e-08	0.156,0.156,0.055	0.156,0.124,0.222	-0.045
1564	gene:Solyc04g078750.2	NA	4	+	63415044	63415144	63414402	63414956	63415484	63416058	1564	668,256,228	15,4,2	202,331,278	5,9,8	249	149	5.096853880500174e-10	1.02843184967e-08	0.964,0.975,0.986	0.96,0.957,0.954	0.018
12386	gene:Solyc06g065100.2	NA	6	+	40607312	40607442	40606765	40607081	40607998	40608816	12386	414,278,125	12,8,4	171,324,265	3,4,2	279	149	5.38705227471486e-10	1.08564713166e-08	0.949,0.949,0.943	0.968,0.977,0.986	-0.03
11701	gene:Solyc08g008520.2	NA	8	-	2921923	2922059	2920288	2920885	2922150	2922211	11701	205,74,70	5,8,2	58,102,135	2,0,1	285	149	5.409701057437984e-10	1.08752957051e-08	0.955,0.829,0.948	0.938,1.0,0.986	-0.064
16519	gene:Solyc04g010000.2	NA	4	+	3318556	3318628	3318209	3318307	3320186	3320283	16519	2,2,0	24,9,0	2,0,0	4,23,4	221	149	5.409282107861157e-10	1.08752957051e-08	0.053,0.13,NA	0.252,0.0,0.0	0.007
1997	gene:Solyc04g080370.2	NA	4	-	64574066	64574202	64573529	64573768	64575430	64575507	1997	273,94,109	9,3,4	103,155,142	1,2,2	285	149	6.198477478894447e-10	1.24456899159e-08	0.941,0.942,0.934	0.982,0.976,0.974	-0.038
2832	gene:Solyc06g009220.2	NA	6	+	3169870	3169995	3168770	3168828	3170196	3170260	2832	7,9,2	84,76,25	0,6,2	30,34,52	274	149	6.253596996061189e-10	1.25409557428e-08	0.043,0.061,0.042	0.0,0.088,0.02	0.013
8764	gene:Solyc04g045620.2	NA	4	-	34487176	34487185	34487031	34487086	34489738	34490144	8764	7,1,0	2,0,4	4,1,4	1,0,2	158	149	6.356117048290658e-10	1.27309285585e-08	0.767,1.0,0.0	0.79,1.0,0.654	-0.226
12600	gene:Solyc10g045540.1	NA	10	+	34550557	34550728	34549919	34550002	34561244	34561427	12600	178,92,64	9,0,0	51,128,87	3,9,8	320	149	6.6816080958145e-10	1.33664874808e-08	0.902,1.0,1.0	0.888,0.869,0.835	0.103
8901	gene:Solyc01g028930.2	NA	1	-	39929007	39929052	39928117	39928210	39929845	39929917	8901	107,17,8	2,1,0	3,18,14	0,0,4	194	149	7.075855582802067e-10	1.41378708613e-08	0.976,0.929,1.0	1.0,1.0,0.729	0.059
9785	gene:Solyc06g084480.2	NA	6	+	49580444	49580573	49580289	49580361	49580675	49580726	9785	4,2,0	29,19,6	0,0,2	8,11,24	278	149	7.113765851225897e-10	1.4196262402e-08	0.069,0.053,0.0	0.0,0.0,0.043	0.026
430	gene:Solyc07g032480.2	NA	7	-	39486250	39486432	39484581	39485400	39486534	39486711	430	78,44,39	65,45,48	55,47,56	33,75,87	331	149	7.504731076064745e-10	1.49582103301e-08	0.351,0.306,0.268	0.429,0.22,0.225	0.017
1685	gene:Solyc02g038750.2	NA	2	-	31513761	31513817	31513525	31513646	31514011	31514060	1685	233,166,147	6,2,8	119,176,209	2,4,3	205	149	7.807816617454407e-10	1.5543356248e-08	0.966,0.984,0.93	0.977,0.97,0.981	-0.016
11855	gene:Solyc02g089930.2	NA	2	-	51603775	51603891	51603604	51603663	51603979	51604042	11855	412,143,143	0,1,2	122,169,209	7,5,7	265	149	8.46053775798151e-10	1.68222663159e-08	1.0,0.988,0.976	0.907,0.95,0.944	0.054
2548	gene:Solyc12g007100.1	NA	12	-	1539338	1539437	1539138	1539249	1539553	1539664	2548	117,87,87	4,6,13	61,110,158	0,5,6	248	149	9.067706710018973e-10	1.80076061323e-08	0.946,0.897,0.801	1.0,0.93,0.941	-0.076
15508	gene:Solyc04g014710.2	NA	4	-	4972621	4972845	4972022	4972327	4976384	4976850	15508	424,259,263	18,8,10	242,306,378	3,13,10	373	149	9.528531091389847e-10	1.88997951648e-08	0.904,0.928,0.913	0.97,0.904,0.938	-0.022
16528	gene:Solyc02g089240.2	NA	2	-	51108453	51108464	51107587	51107926	51108602	51108715	16528	51,30,4	97,71,10	12,21,15	15,79,39	160	149	1.0084788530856985e-09	1.99788828786e-08	0.329,0.282,0.271	0.427,0.198,0.264	-0.002
6963	gene:Solyc01g103800.2	NA	1	-	92322129	92322182	92321172	92321470	92322420	92322524	6963	2867,911,778	66,9,21	752,1411,1597	58,67,57	202	149	1.0164578225787505e-09	2.01125746395e-08	0.97,0.987,0.965	0.905,0.94,0.954	0.041
541	gene:Solyc06g072110.2	NA	6	+	44442657	44442743	44442136	44442482	44443740	44443935	541	61,28,21	1,6,2	24,33,40	4,0,0	235	149	1.0361786525587455e-09	2.04779974576e-08	0.975,0.747,0.869	0.792,1.0,1.0	-0.067
15509	gene:Solyc04g014710.2	NA	4	-	4972621	4972838	4972022	4972327	4976384	4976850	15509	420,259,262	18,8,10	239,306,375	3,13,10	366	149	1.0684346040267527e-09	2.10899700099e-08	0.905,0.929,0.914	0.97,0.906,0.939	-0.022
681	gene:Solyc01g099720.2	NA	1	+	89880538	89880662	89877310	89877426	89881872	89881937	681	3,4,3	3,0,0	0,2,5	1,1,0	273	149	1.1714290207243686e-09	2.30950976052e-08	0.353,1.0,1.0	0.0,0.522,1.0	0.277
15252	gene:Solyc07g005140.2	NA	7	+	166260	166423	164866	166078	166896	167069	15252	29,18,12	251,132,170	21,13,11	227,262,354	312	149	1.2406881148582832e-09	2.4431092228e-08	0.052,0.061,0.033	0.042,0.023,0.015	0.022
8065	gene:Solyc11g045480.1	NA	11	-	30423727	30423774	30423485	30423588	30425493	30425955	8065	57,19,41	4,0,2	54,58,55	2,1,1	196	149	1.2674142558867237e-09	2.49273388667e-08	0.915,1.0,0.94	0.954,0.978,0.977	-0.018
942	gene:Solyc11g045110.1	NA	11	+	31773662	31773752	31773493	31773570	31773889	31774729	942	0,5,4	66,25,17	0,2,3	19,33,39	239	149	1.3050031045116452e-09	2.56357821396e-08	0.0,0.111,0.128	0.0,0.036,0.046	0.052
11225	gene:Solyc04g078510.2	NA	4	+	63234222	63234382	63231475	63231920	63234495	63234676	11225	6,7,17	503,146,235	6,14,15	192,251,282	309	149	1.367300218838741e-09	2.68273166587e-08	0.006,0.023,0.034	0.015,0.026,0.025	-0.001
16635	gene:Solyc03g122090.2	NA	3	+	70057190	70057290	70056626	70056759	70057854	70057931	16635	15,3,2	465,145,98	4,4,2	134,216,207	249	149	1.4013561130544608e-09	2.74625471364e-08	0.019,0.012,0.012	0.018,0.011,0.006	0.003
16950	gene:Solyc11g007780.1	NA	11	+	2018300	2018395	2017934	2018102	2019392	2019522	16950	647,277,175	13,11,0	141,233,211	1,2,5	244	149	1.4584958585775341e-09	2.85480913923e-08	0.968,0.939,1.0	0.989,0.986,0.963	-0.01
7733	gene:Solyc01g106880.2	NA	1	+	94598285	94598392	94597552	94597667	94598604	94598771	7733	12,2,0	15,3,0	0,6,0	1,13,5	256	149	1.4649959230017498e-09	2.86410207722e-08	0.318,0.28,NA	0.0,0.212,0.0	0.228
801	gene:Solyc03g006190.2	NA	3	-	828087	828132	827859	827920	831890	832088	801	5,2,2	0,6,2	0,5,2	0,0,6	194	149	1.4681094951075915e-09	2.86676004636e-08	1.0,0.204,0.434	NA,1.0,0.204	-0.056
16303	gene:Solyc09g020190.2	NA	9	+	19187942	19188112	19187669	19187846	19188921	19189409	16303	15,4,1	293,110,127	0,4,9	121,155,244	319	149	1.5239568458297402e-09	2.97226141864e-08	0.023,0.017,0.004	0.0,0.012,0.017	0.005
1211	gene:Solyc07g042750.2	NA	7	+	56265489	56265537	56265137	56265309	56265625	56265706	1211	58,21,34	5,2,2	32,51,43	0,2,4	197	149	1.5572715270392478e-09	3.03361690559e-08	0.898,0.888,0.928	1.0,0.951,0.89	-0.042
5779	gene:Solyc03g112050.2	NA	3	+	62588729	62588761	62588428	62588630	62589217	62589309	5779	48,11,20	142,43,69	15,39,41	128,128,129	181	149	1.567670238414165e-09	3.05023837817e-08	0.218,0.174,0.193	0.088,0.201,0.207	0.03
303	gene:Solyc08g078130.2	NA	8	+	61966717	61966877	61966452	61966527	61966953	61967005	303	138,36,31	2,3,0	49,68,58	0,2,0	309	149	1.5699097153855696e-09	3.05096366091e-08	0.971,0.853,1.0	1.0,0.943,1.0	-0.04
14167	gene:Solyc07g008190.2	NA	7	-	2936969	2937082	2934641	2934700	2937774	2938079	14167	2,4,0	62,39,20	2,5,2	17,44,46	262	149	1.6287190043166745e-09	3.16149446634e-08	0.018,0.055,0.0	0.063,0.061,0.024	-0.025
11936	gene:Solyc01g103670.2	NA	1	+	92225293	92225532	92224845	92224929	92225737	92226021	11936	104,100,82	4,2,0	98,123,127	0,0,2	388	149	1.637375368366265e-09	3.1745270487e-08	0.909,0.95,1.0	1.0,1.0,0.961	-0.034
1750	gene:Solyc01g108160.2	NA	1	+	95536836	95536917	95536178	95536383	95537179	95537293	1750	3,0,3	70,17,9	0,0,4	19,37,62	230	149	1.645961744633489e-09	3.18739321733e-08	0.027,0.0,0.178	0.0,0.0,0.04	0.055
16334	gene:Solyc04g080470.2	NA	4	+	64645344	64645517	64642809	64644010	64646493	64646720	16334	38,27,10	34,9,27	6,8,25	15,20,14	322	149	1.7520447117025017e-09	3.3888069548e-08	0.341,0.581,0.146	0.156,0.156,0.452	0.101
16320	gene:Solyc01g006840.2	NA	1	-	1412708	1412861	1412228	1412344	1412951	1413095	16320	143,77,41	5,2,2	94,116,156	2,0,1	302	149	1.7753392280771118e-09	3.42980429594e-08	0.934,0.95,0.91	0.959,1.0,0.987	-0.051
3026	gene:Solyc01g106190.2	NA	1	+	94142581	94142716	94142204	94142384	94143020	94143103	3026	65,35,8	3,3,0	16,25,35	2,0,6	284	149	1.871672022250222e-09	3.6116419754e-08	0.919,0.86,1.0	0.808,1.0,0.754	0.072
4547	gene:Solyc05g051630.2	NA	5	+	62010059	62010139	62008641	62008779	62011374	62011530	4547	12,3,4	40,10,14	4,12,13	5,13,10	229	149	1.9552991616901703e-09	3.76856244088e-08	0.163,0.163,0.157	0.342,0.375,0.458	-0.231
15250	gene:Solyc05g009780.2	NA	5	-	3978511	3978637	3977639	3977801	3978837	3979075	15250	4,0,0	11,6,10	4,1,2	8,10,11	275	149	1.9991890363745595e-09	3.84861550183e-08	0.165,0.0,0.0	0.213,0.051,0.09	-0.063
15938	gene:Solyc08g016090.2	NA	8	+	6755390	6755547	6753186	6753259	6755761	6755974	15938	4,6,2	85,20,28	11,1,7	32,58,49	306	149	2.067625983125415e-09	3.97567989038e-08	0.022,0.127,0.034	0.143,0.008,0.065	-0.011
10069	gene:Solyc03g115720.2	NA	3	-	65357798	65357882	65357500	65357605	65357996	65358148	10069	105,84,71	0,3,3	76,78,111	2,4,15	233	149	2.610064623823809e-09	5.0127962646e-08	1.0,0.947,0.938	0.96,0.926,0.826	0.058
16176	gene:Solyc02g067160.2	NA	2	-	37355630	37355741	37354910	37355545	37357509	37357675	16176	5,2,0	149,62,18	0,4,3	21,53,26	260	149	2.777794088801329e-09	5.32866978725e-08	0.019,0.018,0.0	0.0,0.041,0.062	-0.022
2712	gene:Solyc02g086600.2	NA	2	-	49258607	49258728	49257623	49258307	49258847	49258991	2712	3,1,0	48,24,2	0,3,3	12,34,13	270	149	3.0823597663382974e-09	5.905989217e-08	0.033,0.022,0.0	0.0,0.046,0.113	-0.035
7892	gene:Solyc01g107690.2	NA	1	+	95151019	95151116	95148991	95149335	95152133	95152250	7892	7,3,9	0,3,1	4,1,1	3,4,7	246	149	3.356672151220031e-09	6.42405733484e-08	1.0,0.377,0.845	0.447,0.132,0.08	0.521
4061	gene:Solyc09g065640.2	NA	9	+	63817350	63817565	63816909	63817201	63817652	63817962	4061	41,29,32	333,156,206	20,38,34	228,240,327	364	149	3.433967275255643e-09	6.56429954933e-08	0.048,0.071,0.06	0.035,0.061,0.041	0.014
1371	gene:Solyc10g074910.1	NA	10	-	58625549	58625733	58624357	58624457	58630204	58630265	1371	355,156,85	10,2,0	124,240,203	0,7,14	333	149	3.5629913564087372e-09	6.80298256182e-08	0.941,0.972,1.0	1.0,0.939,0.866	0.036
4899	gene:Solyc03g077910.2	NA	3	-	48529486	48529692	48527587	48528327	48530828	48530944	4899	3,3,0	50,13,5	2,2,3	4,20,13	355	149	3.598007170245516e-09	6.86182370951e-08	0.025,0.088,0.0	0.173,0.04,0.088	-0.063
6170	gene:Solyc04g054320.2	NA	4	-	52303628	52303700	52302155	52302348	52303815	52303894	6170	367,259,77	28,12,3	125,286,258	4,14,13	221	149	3.63105041088518e-09	6.91677015332e-08	0.898,0.936,0.945	0.955,0.932,0.93	-0.013
2023	gene:Solyc07g063260.2	NA	7	-	65775578	65775663	65775293	65775368	65776700	65776761	2023	32,10,11	8,0,4	17,14,17	1,5,1	234	149	3.708407509584458e-09	7.05590364804e-08	0.718,1.0,0.637	0.915,0.641,0.915	-0.039
10748	gene:Solyc12g008750.1	NA	12	+	2112112	2112150	2111975	2112040	2112287	2112399	10748	16,14,15	1,3,0	11,15,22	3,4,6	187	149	3.791115878376701e-09	7.20488347863e-08	0.927,0.788,1.0	0.745,0.749,0.745	0.159
5562	gene:Solyc01g103370.2	NA	1	+	91990358	91990516	91990060	91990133	91991961	91992033	5562	0,0,0	2,2,0	5,3,4	0,1,8	307	149	3.798093346417036e-09	7.20976047083e-08	0.0,0.0,NA	1.0,0.593,0.195	-0.596
6104	gene:Solyc09g072710.2	NA	9	-	65329789	65329934	65329085	65329255	65331795	65332024	6104	23,19,8	7,2,2	11,11,23	2,1,3	294	149	3.810790111344837e-09	7.22547025288e-08	0.625,0.828,0.67	0.736,0.848,0.795	-0.085
6882	gene:Solyc10g076990.1	NA	10	+	59924219	59924235	59923984	59924114	59926430	59926485	6882	24,8,19	2,0,1	22,18,40	5,10,6	165	149	4.344157376730706e-09	8.22721994963e-08	0.916,1.0,0.945	0.799,0.619,0.858	0.195
11392	gene:Solyc02g087140.2	NA	2	+	49642343	49642459	49641420	49641592	49642770	49642878	11392	24,10,17	66,26,21	6,10,11	60,36,42	265	149	4.539806233960722e-09	8.58780012591e-08	0.17,0.178,0.313	0.053,0.135,0.128	0.115
10603	gene:Solyc07g017530.2	NA	7	-	7471936	7471973	7471524	7471642	7472836	7472987	10603	14,3,2	2,0,0	1,10,1	5,0,7	186	149	4.650450666413222e-09	8.78693244993e-08	0.849,1.0,1.0	0.138,1.0,0.103	0.536
2773	gene:Solyc08g078320.2	NA	8	+	62136611	62136705	62135007	62135502	62137598	62138290	2773	0,0,0	1,1,0	1,4,0	0,0,0	243	149	4.685768773715753e-09	8.8332416191e-08	0.0,0.0,NA	1.0,1.0,NA	-1.0
7964	gene:Solyc10g007050.2	NA	10	-	1439446	1439480	1439173	1439356	1440782	1440888	7964	3,3,0	0,1,1	0,5,0	0,0,1	183	149	4.680837798658368e-09	8.8332416191e-08	1.0,0.71,0.0	NA,1.0,0.0	0.07
10231	gene:Solyc03g098650.2	NA	3	+	60949565	60949658	60949439	60949500	60950452	60950534	10231	5,0,0	3,2,2	0,4,3	0,0,1	242	149	4.774547120596213e-09	8.99023020035e-08	0.506,0.0,0.0	NA,1.0,0.649	-0.656
4651	gene:Solyc10g079070.1	NA	10	+	60704312	60704407	60704065	60704134	60704928	60705000	4651	4,2,2	21,14,26	3,2,0	21,28,13	244	149	4.958780141397337e-09	9.32638695408e-08	0.104,0.08,0.045	0.08,0.042,0.0	0.036
14771	gene:Solyc06g043170.2	NA	6	+	29638647	29638760	29637541	29637612	29639716	29639841	14771	0,1,0	37,11,15	2,3,2	8,10,21	262	149	5.004978297898154e-09	9.40245578171e-08	0.0,0.049,0.0	0.124,0.146,0.051	-0.091
4407	gene:Solyc05g051800.2	NA	5	+	62178585	62178671	62177597	62177718	62178987	62179131	4407	473,253,164	11,0,0	230,460,477	6,7,9	235	149	5.275642404458882e-09	9.89955217663e-08	0.965,1.0,1.0	0.96,0.977,0.971	0.019
7069	gene:Solyc09g092090.2	NA	9	+	71238120	71238196	71237551	71237587	71238320	71238375	7069	2,1,8	0,0,0	0,2,0	0,2,4	225	149	5.295775172539074e-09	9.92593456651e-08	1.0,1.0,1.0	NA,0.398,0.0	0.801
2264	gene:Solyc09g011160.2	NA	9	+	4513595	4513686	4512609	4512653	4514127	4514171	2264	5,4,3	4,0,0	10,3,1	0,2,10	240	149	5.38328959910503e-09	1.00784060948e-07	0.437,1.0,1.0	1.0,0.482,0.058	0.299
8987	gene:Solyc05g055390.2	NA	5	+	65050856	65051053	65050502	65050567	65052041	65052139	8987	67,31,27	4,3,4	26,56,57	7,7,4	346	149	5.442728008624301e-09	1.01780259237e-07	0.878,0.817,0.744	0.615,0.775,0.86	0.063
15511	gene:Solyc04g014710.2	NA	4	-	4972621	4972756	4972022	4972327	4976384	4976850	15511	352,208,220	18,8,10	202,249,302	3,13,10	284	149	5.833430187372375e-09	1.08961809123e-07	0.911,0.932,0.92	0.972,0.909,0.941	-0.02
6424	gene:Solyc06g083630.2	NA	6	-	48978913	48978963	48978054	48978243	48979069	48979128	6424	10,2,3	78,29,6	5,2,11	0,41,18	199	149	6.0012405812509506e-09	1.11968351667e-07	0.088,0.049,0.272	1.0,0.035,0.314	-0.313
6475	gene:Solyc11g019970.1	NA	11	-	9881148	9881178	9880989	9881043	9882556	9882681	6475	9,8,0	13,5,0	3,4,7	9,4,11	179	149	6.077127602082921e-09	1.13254929907e-07	0.366,0.571,NA	0.217,0.454,0.346	0.13
6237	gene:Solyc09g010220.2	NA	9	+	3607215	3607405	3606322	3606724	3607604	3607738	6237	102,44,39	1,0,0	29,57,71	2,3,2	339	149	6.247192632487326e-09	1.16291704311e-07	0.978,1.0,1.0	0.864,0.893,0.94	0.094
4881	gene:Solyc05g015950.2	NA	5	-	13088699	13088924	13088506	13088601	13089269	13089624	4881	674,447,114	5,2,4	153,516,322	0,1,5	374	149	6.398340454654006e-09	1.18969825246e-07	0.982,0.989,0.919	1.0,0.995,0.962	-0.022
15507	gene:Solyc04g014710.2	NA	4	-	4972621	4972764	4972022	4972327	4976384	4976850	15507	379,234,236	18,8,10	218,271,329	3,13,10	292	149	6.581740437672119e-09	1.22240870129e-07	0.915,0.937,0.923	0.974,0.914,0.944	-0.019
13457	gene:Solyc03g116030.2	NA	3	+	65557266	65557334	65556859	65556920	65558529	65558686	13457	296,126,179	8,5,8	193,176,195	0,4,10	217	149	6.742669605305942e-09	1.25087618648e-07	0.962,0.945,0.939	1.0,0.968,0.931	-0.018
3918	gene:Solyc09g065950.2	NA	9	-	64232565	64232699	64232102	64232386	64235451	64235608	3918	386,238,30	41,21,20	57,249,104	9,29,36	283	149	6.7842314671921945e-09	1.25715962698e-07	0.832,0.856,0.441	0.769,0.819,0.603	-0.021
15003	gene:Solyc06g059800.2	NA	6	+	37708308	37708483	37707592	37707638	37708799	37708914	15003	34,25,18	234,136,101	7,23,29	110,184,200	324	149	6.8718264356431335e-09	1.27194939144e-07	0.063,0.078,0.076	0.028,0.054,0.063	0.024
14705	gene:Solyc07g066660.2	NA	7	+	68029854	68029887	68029674	68029744	68029965	68030023	14705	13,12,5	117,72,27	3,23,29	56,87,64	182	149	7.031394734874703e-09	1.30001261931e-07	0.083,0.12,0.132	0.042,0.178,0.271	-0.052
5909	gene:Solyc10g047050.1	NA	10	+	39251007	39251056	39250688	39250752	39253270	39253353	5909	52,32,26	0,2,2	25,47,38	1,0,0	198	149	7.255851234459389e-09	1.33999584832e-07	1.0,0.923,0.907	0.95,1.0,1.0	-0.04
13454	gene:Solyc07g042900.2	NA	7	+	56429514	56429752	56428799	56429346	56432622	56433112	13454	63,29,28	10,4,2	27,67,46	0,0,0	387	149	7.620532724687461e-09	1.40575605928e-07	0.708,0.736,0.844	1.0,1.0,1.0	-0.237
12866	gene:Solyc03g078610.2	NA	3	-	51233439	51233575	51232114	51232611	51235644	51235718	12866	96,29,15	25,3,5	27,53,55	3,11,9	285	149	7.6979069631494e-09	1.41842831348e-07	0.668,0.835,0.611	0.825,0.716,0.762	-0.063
11787	gene:Solyc06g060540.2	NA	6	+	38556515	38556639	38554507	38554519	38557230	38557334	11787	10,7,7	4,4,0	8,9,2	0,1,2	273	149	7.75259526110383e-09	1.42689658725e-07	0.577,0.489,1.0	1.0,0.831,0.353	-0.039
11681	gene:Solyc06g061120.2	NA	6	+	39133785	39133881	39132369	39132591	39134130	39134216	11681	65,18,13	5,0,2	12,29,36	0,1,0	245	149	8.070740060680093e-09	1.48378150227e-07	0.888,1.0,0.798	1.0,0.946,1.0	-0.087
12715	gene:Solyc04g076780.2	NA	4	-	61655533	61655693	61654639	61655444	61655863	61656046	12715	9,11,11	96,83,47	3,6,12	56,99,62	309	149	8.523062531704454e-09	1.56517903391e-07	0.043,0.06,0.101	0.025,0.028,0.085	0.022
11699	gene:Solyc08g008520.2	NA	8	-	2921923	2922069	2920288	2920885	2922150	2922211	11699	311,122,101	5,8,2	82,145,197	2,0,1	295	149	8.708055289260585e-09	1.59735640458e-07	0.969,0.885,0.962	0.954,1.0,0.99	-0.043
7385	gene:Solyc06g065480.2	NA	6	-	40876789	40876886	40876632	40876684	40879762	40880038	7385	237,145,101	10,2,1	118,216,235	3,11,20	246	149	9.213140687670138e-09	1.68811178699e-07	0.935,0.978,0.984	0.96,0.922,0.877	0.046
756	gene:Solyc04g005010.2	NA	4	-	5420	5513	5194	5338	5759	5846	756	110,49,25	3,3,2	22,33,74	0,1,2	242	149	9.285723304348555e-09	1.69950572997e-07	0.958,0.91,0.885	1.0,0.953,0.958	-0.053
12322	gene:Solyc12g043050.1	NA	12	+	39154424	39154582	39153874	39153947	39155967	39155975	12322	26,11,21	23,21,12	9,19,17	13,18,28	307	149	9.383829855127225e-09	1.71554043794e-07	0.354,0.203,0.459	0.252,0.339,0.228	0.066
11720	gene:Solyc03g120480.2	NA	3	-	68866010	68866088	68864884	68864975	68866387	68866453	11720	10,5,8	83,21,28	4,1,4	19,33,57	227	149	9.66637122917181e-09	1.76521979184e-07	0.073,0.135,0.158	0.121,0.02,0.044	0.06
3888	gene:Solyc02g091340.2	NA	2	-	52668879	52668944	52667989	52668053	52669694	52669768	3888	174,53,72	7,4,2	41,62,78	3,4,6	214	149	9.683718339062417e-09	1.76641397917e-07	0.945,0.902,0.962	0.905,0.915,0.901	0.029
4882	gene:Solyc05g015950.2	NA	5	-	13088701	13088924	13088506	13088601	13089269	13089624	4882	675,448,116	5,2,4	153,515,322	0,1,5	372	149	9.804150867599808e-09	1.78638842564e-07	0.982,0.989,0.921	1.0,0.995,0.963	-0.022
14343	gene:Solyc01g109990.2	NA	1	+	96814623	96814680	96813659	96813714	96814816	96814931	14343	3,4,1	52,57,28	0,3,0	26,67,43	206	149	9.8166834537732e-09	1.78668011546e-07	0.04,0.048,0.025	0.0,0.031,0.0	0.027
14143	gene:Solyc01g008060.2	NA	1	+	2203006	2203120	2202762	2202827	2204455	2204492	14143	82,48,12	2,1,2	29,45,40	0,6,8	263	149	1.007427504261463e-08	1.83152337371e-07	0.959,0.965,0.773	1.0,0.809,0.739	0.05
15448	gene:Solyc01g112140.2	NA	1	-	98227443	98227572	98226947	98227315	98227659	98227897	15448	351,162,136	26,34,21	178,217,159	10,29,19	278	149	1.0230061161356869e-08	1.8577791069e-07	0.879,0.719,0.776	0.905,0.8,0.818	-0.05
9642	gene:Solyc01g101070.2	NA	1	-	90930334	90930399	90929911	90929997	90930480	90930604	9642	2,3,1	52,41,18	1,2,0	27,45,53	214	149	1.0333183739295754e-08	1.87442347431e-07	0.026,0.048,0.037	0.025,0.03,0.0	0.019
13221	gene:Solyc09g091170.2	NA	9	-	70495226	70495298	70494643	70495123	70498690	70499021	13221	1831,910,612	41,0,0	506,934,878	0,31,14	221	149	1.0524709371296987e-08	1.90704933442e-07	0.968,1.0,1.0	1.0,0.953,0.977	0.013
11697	gene:Solyc08g008520.2	NA	8	-	2921923	2922031	2920288	2920885	2922150	2922211	11697	277,101,93	5,8,2	91,122,177	2,0,1	257	149	1.0650777057020975e-08	1.92775526268e-07	0.97,0.88,0.964	0.963,1.0,0.99	-0.046
12055	gene:Solyc10g080150.1	NA	10	-	61530067	61530134	61529423	61529501	61531043	61531126	12055	79,60,23	11,2,3	17,28,71	0,6,0	216	149	1.118052542574005e-08	2.02139941989e-07	0.832,0.954,0.841	1.0,0.763,1.0	-0.045
5699	gene:Solyc09g074230.2	NA	9	-	66006342	66006512	66006163	66006229	66007140	66007203	5699	4,5,2	1,4,0	4,0,0	1,3,0	319	149	1.1682266914571265e-08	2.10977867902e-07	0.651,0.369,1.0	0.651,0.0,NA	0.348
15916	gene:Solyc04g025880.2	NA	4	-	20518876	20518968	20517444	20518640	20519160	20519415	15916	41,27,23	73,50,53	8,10,9	27,40,20	241	149	1.1724458955867319e-08	2.11506133747e-07	0.258,0.25,0.212	0.155,0.134,0.218	0.071
1042	gene:Solyc12g040810.1	NA	12	+	42548217	42548330	42548007	42548124	42548402	42548460	1042	0,1,0	5,2,0	3,0,2	0,5,0	262	149	1.1833812081072847e-08	2.13243467093e-07	0.0,0.221,NA	1.0,0.0,1.0	-0.556
5499	gene:Solyc06g065020.2	NA	6	-	40544775	40544909	40543059	40543261	40544978	40545196	5499	18,20,12	412,226,86	9,9,13	197,380,385	283	149	1.2723011316802829e-08	2.29014203702e-07	0.022,0.045,0.068	0.023,0.012,0.017	0.028
1887	gene:Solyc03g118660.2	NA	3	-	67526236	67526325	67525616	67525716	67526410	67526595	1887	206,143,89	19,10,8	137,137,182	5,11,4	238	149	1.2835339418755493e-08	2.30781944401e-07	0.872,0.9,0.874	0.945,0.886,0.966	-0.05
3434	gene:Solyc03g083190.1	NA	3	+	53031585	53031676	53031155	53031308	53033039	53033198	3434	2,2,6	8,0,7	4,4,2	4,13,14	240	149	1.291064689130098e-08	2.31880893177e-07	0.134,1.0,0.347	0.383,0.16,0.081	0.286
13621	gene:Solyc03g025270.2	NA	3	-	2707481	2707541	2707212	2707403	2707675	2707754	13621	6,14,11	13,0,0	23,24,22	0,0,0	209	149	1.2955796292132449e-08	2.32436371678e-07	0.248,1.0,1.0	1.0,1.0,1.0	-0.251
13619	gene:Solyc03g025270.2	NA	3	-	2707481	2707519	2707212	2707403	2707675	2707754	13619	0,0,0	13,0,0	5,0,0	0,0,0	187	149	1.303183276270196e-08	2.33544160826e-07	0.0,NA,NA	1.0,NA,NA	-1.0
12438	gene:Solyc03g111330.2	NA	3	+	61941456	61941582	61940540	61940695	61942161	61942315	12438	170,108,96	3,0,4	110,152,187	0,3,0	275	149	1.3900387589698891e-08	2.48836730302e-07	0.968,1.0,0.929	1.0,0.965,1.0	-0.023
2018	gene:Solyc11g012790.1	NA	11	-	5561751	5561835	5561198	5561276	5562056	5562111	2018	0,3,1	10,5,20	2,1,2	7,7,5	233	149	1.4408817421862718e-08	2.57656139981e-07	0.0,0.277,0.031	0.154,0.084,0.204	-0.045
5953	gene:Solyc03g121610.2	NA	3	-	69704369	69704462	69704152	69704263	69704549	69704776	5953	81,94,72	4,4,2	89,136,146	13,8,7	242	149	1.5552724253814917e-08	2.7780734995e-07	0.926,0.935,0.957	0.808,0.913,0.928	0.056
13765	gene:Solyc09g055760.2	NA	9	-	44421468	44421554	44421286	44421391	44421910	44421951	13765	177,71,38	24,9,5	49,75,80	0,6,11	235	149	1.559092852711165e-08	2.78185737824e-07	0.824,0.833,0.828	1.0,0.888,0.822	-0.075
7607	gene:Solyc04g082770.2	NA	4	-	66326732	66326929	66325635	66325765	66327139	66327263	7607	4,3,1	126,71,86	7,4,8	80,93,117	346	149	1.5932651437906444e-08	2.83973015377e-07	0.013,0.018,0.005	0.036,0.018,0.029	-0.016
9394	gene:Solyc06g050930.2	NA	6	+	33885410	33885523	33884604	33884712	33886316	33886398	9394	249,151,128	13,11,1	105,155,165	2,7,2	262	149	1.628379874535001e-08	2.89915475702e-07	0.916,0.886,0.986	0.968,0.926,0.979	-0.028
15430	gene:Solyc01g067120.2	NA	1	-	75483277	75483355	75482597	75482859	75483434	75483638	15430	246,180,120	8,6,2	109,184,147	3,4,2	227	149	1.656235611605366e-08	2.94554024332e-07	0.953,0.952,0.975	0.96,0.968,0.98	-0.009
5828	gene:Solyc08g083280.2	NA	8	+	65785233	65785289	65785065	65785141	65785369	65785469	5828	187,60,70	10,4,0	79,120,102	1,7,11	205	149	1.7701779828554587e-08	3.14475966867e-07	0.931,0.916,1.0	0.983,0.926,0.871	0.022
6890	gene:Solyc07g063300.2	NA	7	+	65800908	65800971	65799981	65800675	65801212	65801422	6890	5,2,0	121,48,43	1,4,5	43,66,77	212	149	1.8870063416079336e-08	3.3486679313e-07	0.028,0.028,0.0	0.016,0.041,0.044	-0.015
10647	gene:Solyc05g052690.2	NA	5	-	62899808	62899859	62899090	62899320	62901677	62902011	10647	85,30,30	16,4,0	42,53,52	1,2,0	200	149	1.9599624590733936e-08	3.47436295348e-07	0.798,0.848,1.0	0.969,0.952,1.0	-0.092
9605	gene:Solyc01g090690.2	NA	1	+	84331307	84331355	84330461	84330612	84332061	84332157	9605	0,2,0	10,1,0	0,1,1	1,8,2	197	149	2.017171300961946e-08	3.57190116391e-07	0.0,0.602,NA	0.0,0.086,0.274	0.181
1908	gene:Solyc09g061420.2	NA	9	-	59095920	59096061	59095611	59095806	59097841	59098025	1908	6,8,8	1,0,2	12,10,27	0,7,0	290	149	2.0306399384380595e-08	3.59185921578e-07	0.755,1.0,0.673	1.0,0.423,1.0	0.002
13541	gene:Solyc08g078820.2	NA	8	+	62533910	62534073	62532493	62532672	62535189	62535242	13541	2,1,0	4,1,0	0,5,4	2,0,7	312	149	2.046392093585314e-08	3.61580890568e-07	0.193,0.323,NA	0.0,1.0,0.214	-0.147
11085	gene:Solyc11g040370.1	NA	11	+	37788647	37788730	37787340	37787454	37789602	37789875	11085	17,13,11	197,93,109	9,8,11	136,176,152	232	149	2.1978195515840497e-08	3.87499058804e-07	0.053,0.082,0.061	0.041,0.028,0.044	0.028
6033	gene:Solyc01g005090.2	NA	1	-	83829	84025	83547	83696	84106	84215	6033	36,31,11	113,56,24	33,44,32	44,91,40	345	149	2.197366477108354e-08	3.87499058804e-07	0.121,0.193,0.165	0.245,0.173,0.257	-0.065
8388	gene:Solyc03g005110.2	NA	3	+	77008	77122	75629	76031	77220	77619	8388	376,97,82	33,5,8	100,191,143	4,15,9	263	149	2.218605919447894e-08	3.90742404606e-07	0.866,0.917,0.853	0.934,0.878,0.9	-0.025
1284	gene:Solyc08g078610.2	NA	8	-	62382044	62382050	62381520	62381819	62382255	62382703	1284	3,4,6	98,40,42	7,4,0	54,82,106	155	149	2.2429903726346662e-08	3.94611783104e-07	0.029,0.088,0.121	0.111,0.045,0.0	0.027
13332	gene:Solyc12g098910.1	NA	12	+	66276312	66276548	66275825	66276005	66277024	66277132	13332	84,36,23	8,2,6	28,42,33	4,4,0	385	149	2.2973175463977328e-08	4.03735032025e-07	0.803,0.874,0.597	0.73,0.803,1.0	-0.086
3784	gene:Solyc02g064700.2	NA	2	-	35799117	35799316	35798773	35798864	35800304	35800462	3784	18,4,0	326,96,60	6,8,7	65,129,124	348	149	2.332809416694021e-08	4.09532084924e-07	0.023,0.018,0.0	0.038,0.026,0.024	-0.016
9007	gene:Solyc11g005170.1	NA	11	+	150289	150348	150025	150082	150551	150607	9007	14,17,18	642,312,223	23,18,19	236,456,442	208	149	2.336496436754466e-08	4.09739246377e-07	0.015,0.038,0.055	0.065,0.027,0.03	-0.005
16545	gene:Solyc06g072400.1	NA	6	-	44664960	44665120	44664535	44664884	44665464	44665572	16545	9,4,4	166,101,70	24,17,17	105,161,197	309	149	2.3527745294597e-08	4.12151628183e-07	0.025,0.019,0.027	0.099,0.048,0.04	-0.039
13797	gene:Solyc08g082880.2	NA	8	+	65543758	65543908	65543439	65543535	65544001	65544090	13797	75,36,22	12,5,7	40,32,48	17,22,20	299	149	2.4398507165851044e-08	4.26491124191e-07	0.757,0.782,0.61	0.54,0.42,0.545	0.215
6851	gene:Solyc03g121250.2	NA	3	-	69419391	69419567	69418757	69418824	69420207	69420314	6851	33,9,20	7,3,5	14,32,50	4,3,8	325	149	2.438632322567432e-08	4.26491124191e-07	0.684,0.579,0.647	0.616,0.83,0.741	-0.092
4793	gene:Solyc04g071090.2	NA	4	-	58004554	58004599	58004130	58004283	58004819	58004832	4793	0,2,0	0,12,0	0,11,2	0,0,0	194	149	2.5571278427633957e-08	4.46513861775e-07	NA,0.113,NA	NA,1.0,1.0	-0.887
12789	gene:Solyc09g009770.2	NA	9	-	3252849	3253085	3252525	3252591	3253289	3253404	12789	3,1,0	67,29,17	6,0,3	32,41,32	385	149	2.6815920282606813e-08	4.67747493169e-07	0.017,0.013,0.0	0.068,0.0,0.035	-0.024
13912	gene:Solyc01g108050.2	NA	1	+	95431758	95431801	95431529	95431623	95432125	95432481	13912	3,0,2	13,1,13	1,1,1	5,0,9	192	149	2.6999267618820475e-08	4.69942523921e-07	0.152,0.0,0.107	0.134,1.0,0.079	-0.318
15133	gene:Solyc05g014110.2	NA	5	+	7799743	7799843	7799089	7799093	7800210	7800375	15133	33,31,13	26,19,18	31,30,32	9,22,10	249	149	2.6986262446458426e-08	4.69942523921e-07	0.432,0.494,0.302	0.673,0.449,0.657	-0.184
484	gene:Solyc01g079410.2	NA	1	-	78486775	78486986	78485863	78486627	78491123	78491651	484	28,7,15	148,55,43	10,24,12	30,69,73	360	149	2.7091220923133598e-08	4.71041398689e-07	0.073,0.05,0.126	0.121,0.126,0.064	-0.021
9899	gene:Solyc02g083320.2	NA	2	-	46770628	46770852	46770093	46770166	46770945	46771095	9899	397,262,211	585,131,268	302,364,330	348,487,426	373	149	2.7529411048043044e-08	4.78151640987e-07	0.213,0.444,0.239	0.257,0.23,0.236	0.058
11675	gene:Solyc10g011660.2	NA	10	-	3904610	3904698	3904208	3904521	3905377	3905499	11675	70,56,15	253,220,33	22,56,60	55,241,125	237	149	2.7969310705433847e-08	4.85276448163e-07	0.148,0.138,0.222	0.201,0.127,0.232	-0.017
5085	gene:Solyc01g006680.2	NA	1	-	1262089	1262097	1261953	1262032	1262201	1262336	5085	1,1,2	10,11,5	2,0,3	5,3,2	157	149	2.9201492664868056e-08	5.06117917407e-07	0.087,0.079,0.275	0.275,0.0,0.587	-0.14
7342	gene:Solyc01g107300.2	NA	1	+	94890660	94890749	94889966	94890340	94890853	94891018	7342	4,0,2	0,0,0	6,4,1	2,0,7	238	149	3.109787531290344e-08	5.38414909019e-07	1.0,NA,1.0	0.653,1.0,0.082	0.422
8352	gene:Solyc12g035670.1	NA	12	-	54493071	54493255	54488903	54489134	54493499	54493721	8352	1,0,1	6,7,5	2,3,0	2,0,7	333	149	3.158186363341711e-08	5.46215851031e-07	0.069,0.0,0.082	0.309,1.0,0.0	-0.386
960	gene:Solyc03g097630.2	NA	3	+	59965814	59965858	59964088	59964574	59968631	59968928	960	34,10,9	4,5,0	13,10,13	9,0,6	193	149	3.185902509448694e-08	5.50426962098e-07	0.868,0.607,1.0	0.527,1.0,0.626	0.107
15016	gene:Solyc09g009960.2	NA	9	-	3414311	3414413	3414082	3414238	3414508	3414576	15016	66,48,66	3,0,2	69,41,57	0,3,0	251	149	3.324571552575216e-08	5.73778220225e-07	0.929,1.0,0.951	1.0,0.89,1.0	-0.003
6791	gene:Solyc03g044710.2	NA	3	+	10398554	10398736	10396496	10396679	10399628	10399841	6791	32,9,16	0,0,0	8,19,19	2,0,9	331	149	3.646455264334584e-08	6.28667350636e-07	1.0,1.0,1.0	0.643,1.0,0.487	0.29
2376	gene:Solyc01g094680.2	NA	1	+	86125093	86125202	86124848	86124960	86125282	86125402	2376	2,2,1	75,53,60	3,4,9	81,79,89	258	149	3.6687288777151825e-08	6.31840935483e-07	0.015,0.021,0.01	0.021,0.028,0.055	-0.019
5803	gene:Solyc08g083280.2	NA	8	+	65785369	65785405	65785065	65785141	65785559	65785721	5803	5,2,0	32,10,18	1,5,3	7,21,10	185	149	3.675047299676206e-08	6.32262874378e-07	0.112,0.139,0.0	0.103,0.161,0.195	-0.069
6354	gene:Solyc04g005510.2	NA	4	+	342835	342904	342518	342753	343703	343826	6354	13,3,0	4,0,1	7,6,0	0,2,1	218	149	3.6901432559460675e-08	6.34192443482e-07	0.69,1.0,0.0	1.0,0.672,0.0	0.006
4192	gene:Solyc06g076040.2	NA	6	-	47212926	47213090	47212648	47212765	47214537	47215110	4192	13,9,6	150,74,33	6,23,13	35,93,57	313	149	3.9259853428938866e-08	6.74015802986e-07	0.04,0.055,0.08	0.075,0.105,0.098	-0.034
7811	gene:Solyc03g097550.2	NA	3	+	59881871	59882036	59880452	59880535	59882223	59882289	7811	3,5,1	135,107,55	5,5,7	109,135,164	314	149	4.039679043507117e-08	6.92807075415e-07	0.01,0.022,0.009	0.021,0.017,0.02	-0.006
12394	gene:Solyc09g009910.2	NA	9	-	3388028	3388216	3386286	3386623	3390154	3390240	12394	42,27,40	3,0,0	29,44,36	2,2,2	337	149	4.1038334231245435e-08	7.02335638404e-07	0.861,1.0,1.0	0.865,0.907,0.888	0.067
8634	gene:Solyc09g083410.2	NA	9	-	69073385	69073467	69072371	69072446	69074317	69074576	8634	72,14,6	4,0,0	14,33,18	2,0,0	231	149	4.101588045794422e-08	7.02335638404e-07	0.921,1.0,1.0	0.819,1.0,1.0	0.034
3536	gene:Solyc03g104810.2	NA	3	-	42989337	42989413	42987718	42988318	42991208	42991367	3536	12,6,1	306,137,196	4,10,16	194,253,308	225	149	4.334965985813141e-08	7.41115942177e-07	0.025,0.028,0.003	0.013,0.026,0.033	-0.005
6328	gene:Solyc10g007340.2	NA	10	+	1734984	1735137	1732867	1733862	1737226	1737379	6328	125,72,58	4,4,1	59,81,87	2,1,10	302	149	4.41788587230016e-08	7.54502891294e-07	0.939,0.899,0.966	0.936,0.976,0.811	0.027
491	gene:Solyc11g045210.1	NA	11	-	31463393	31463620	31462877	31463037	31464277	31464328	491	11,5,11	129,47,32	2,7,1	30,65,96	376	149	4.645753841070849e-08	7.92590822322e-07	0.033,0.04,0.12	0.026,0.041,0.004	0.041
7339	gene:Solyc01g107300.2	NA	1	+	94890660	94890752	94889966	94890340	94890853	94891018	7339	20,3,3	0,0,0	8,7,4	2,0,7	241	149	4.856364150741982e-08	8.2765814056e-07	1.0,1.0,1.0	0.712,1.0,0.261	0.342
2727	gene:Solyc11g073130.1	NA	11	+	56218386	56218504	56218161	56218215	56220377	56220445	2727	9,1,0	186,72,91	9,10,12	122,142,170	267	149	5.270848050712041e-08	8.97361880634e-07	0.026,0.008,0.0	0.04,0.038,0.038	-0.027
4869	gene:Solyc10g076860.1	NA	10	+	59829374	59829530	59827751	59827886	59831384	59831468	4869	195,82,62	7,2,6	88,151,139	0,2,9	305	149	5.3199864793369323e-08	9.0478521351e-07	0.932,0.952,0.835	1.0,0.974,0.883	-0.046
5878	gene:Solyc06g048480.2	NA	6	-	31128861	31128944	31127244	31127392	31130406	31130596	5878	1,1,3	6,6,0	5,1,4	2,1,7	232	149	5.611536159919794e-08	9.53377827419e-07	0.097,0.097,1.0	0.616,0.391,0.268	-0.027
8639	gene:Solyc04g049090.2	NA	4	-	39554505	39554555	39554177	39554215	39554935	39555030	8639	508,209,109	15,9,2	133,280,262	3,12,1	199	149	5.6948116467732684e-08	9.66521303789e-07	0.962,0.946,0.976	0.971,0.946,0.995	-0.009
1492	gene:Solyc05g052130.2	NA	5	+	62443300	62443631	62442047	62442534	62443724	62443845	1492	197,140,153	3,2,1	136,208,162	0,0,2	480	149	6.04113936292774e-08	1.02423632518e-06	0.953,0.956,0.979	1.0,1.0,0.962	-0.025
131	gene:Solyc01g108600.2	NA	1	+	95860520	95860611	95859810	95859938	95860702	95860892	131	5,2,8	75,46,38	0,2,0	50,45,66	240	149	6.24704712153332e-08	1.05804910004e-06	0.04,0.026,0.116	0.0,0.027,0.0	0.052
16356	gene:Solyc09g075530.2	NA	9	+	67232357	67232526	67232175	67232247	67232596	67232674	16356	4,2,2	39,26,28	0,2,3	24,30,37	318	149	6.26878305804462e-08	1.06063136957e-06	0.046,0.035,0.032	0.0,0.03,0.037	0.015
4487	gene:Solyc10g047140.1	NA	10	-	39905768	39905987	39901575	39901719	39906153	39906225	4487	30,8,8	210,85,44	1,22,15	79,146,142	368	149	6.288612626997552e-08	1.06288608868e-06	0.055,0.037,0.069	0.005,0.058,0.041	0.019
11068	gene:Solyc01g102750.2	NA	1	+	91485142	91485346	91484829	91484862	91486766	91486995	11068	13,2,0	248,60,40	4,2,0	34,111,70	353	149	6.332419708051713e-08	1.06918458376e-06	0.022,0.014,0.0	0.047,0.008,0.0	-0.006
5444	gene:Solyc09g018790.2	NA	9	-	17003711	17003779	17003490	17003592	17004022	17004194	5444	282,89,63	7,2,6	38,124,138	6,8,18	217	149	6.37676008684639e-08	1.07556002951e-06	0.965,0.968,0.878	0.813,0.914,0.84	0.081
14439	gene:Solyc05g050380.2	NA	5	+	60491632	60491712	60491052	60491450	60491794	60492347	14439	26,16,13	43,22,39	24,41,30	27,57,50	229	149	6.443393202886584e-08	1.08567854132e-06	0.282,0.321,0.178	0.366,0.319,0.281	-0.062
7753	gene:Solyc11g044330.1	NA	11	-	32954415	32954527	32954322	32954327	32954597	32954703	7753	38,42,30	5,3,2	33,30,77	8,2,11	261	149	6.619288747249508e-08	1.11416740767e-06	0.813,0.889,0.895	0.702,0.895,0.8	0.067
15473	gene:Solyc08g007200.2	NA	8	-	1773416	1773490	1773066	1773142	1774316	1774340	15473	8,5,1	8,1,1	0,7,4	1,7,5	223	149	6.878431206894189e-08	1.1565954696e-06	0.401,0.77,0.401	0.0,0.401,0.348	0.274
2866	gene:Solyc11g069520.1	NA	11	-	54135087	54135168	54133716	54133787	54135235	54135376	2866	1,2,1	3,2,5	0,3,0	1,6,3	230	149	7.024360182031935e-08	1.17991924784e-06	0.178,0.393,0.115	0.0,0.245,0.0	0.147
11138	gene:Solyc05g015040.2	NA	5	+	9727899	9727991	9727157	9727274	9732686	9732773	11138	74,45,13	0,0,1	34,44,63	1,1,1	241	149	7.198090307385491e-08	1.20750920006e-06	1.0,1.0,0.889	0.955,0.965,0.975	-0.002
12241	gene:Solyc04g026200.2	NA	4	-	18397535	18397588	18393737	18393860	18397687	18397782	12241	0,4,0	33,15,4	0,0,1	13,20,15	202	149	7.203386380694144e-08	1.20750920006e-06	0.0,0.164,0.0	0.0,0.0,0.047	0.039
10355	gene:Solyc02g005110.2	NA	2	+	6433603	6433653	6433397	6433419	6433728	6433861	10355	29,20,26	4,0,2	24,40,51	0,3,0	199	149	7.223324943423308e-08	1.20961089012e-06	0.844,1.0,0.907	1.0,0.909,1.0	-0.053
11776	gene:Solyc05g005620.2	NA	5	-	437775	437841	437392	437646	439017	439585	11776	1,1,3	15,44,34	5,4,3	54,41,43	215	149	7.321257353892526e-08	1.22475568262e-06	0.044,0.016,0.058	0.06,0.063,0.046	-0.017
8956	gene:Solyc05g009220.2	NA	5	+	3364914	3365016	3364769	3364825	3365871	3365962	8956	3,14,4	241,146,74	5,2,4	68,131,123	251	149	7.36011788137295e-08	1.22999761404e-06	0.007,0.054,0.031	0.042,0.009,0.019	0.007
11116	gene:Solyc04g017610.2	NA	4	+	7575809	7576001	7574778	7574839	7576589	7576675	11116	3,4,0	34,28,6	11,6,3	14,11,21	341	149	7.541434676137686e-08	1.25901132121e-06	0.037,0.059,0.0	0.256,0.192,0.059	-0.137
2148	gene:Solyc08g075530.2	NA	8	+	59703002	59703111	59702703	59702897	59704160	59704316	2148	315,229,110	7,9,7	113,242,213	15,6,6	258	149	7.644864584808881e-08	1.27497619157e-06	0.963,0.936,0.901	0.813,0.959,0.953	0.025
13382	gene:Solyc04g077930.2	NA	4	-	62791044	62791484	62789088	62790653	62791823	62791921	13382	122,91,83	0,1,2	70,94,112	0,3,3	589	149	7.672935800332454e-08	1.27835334068e-06	1.0,0.958,0.913	1.0,0.888,0.904	0.026
11039	gene:Solyc09g018370.2	NA	9	+	14533541	14533600	14532547	14532596	14533890	14534030	11039	56,57,43	2,0,0	41,94,94	2,2,2	208	149	7.836168959121241e-08	1.30421940395e-06	0.953,1.0,1.0	0.936,0.971,0.971	0.025
3252	gene:Solyc04g064930.2	NA	4	+	56085598	56085707	56084690	56084759	56086072	56086155	3252	25,7,2	5,5,10	14,14,18	5,1,3	258	149	8.027837029044071e-08	1.33476061447e-06	0.743,0.447,0.104	0.618,0.89,0.776	-0.33
13333	gene:Solyc12g098910.1	NA	12	+	66276326	66276548	66275825	66276005	66277024	66277132	13333	115,63,32	8,2,6	40,54,50	4,4,0	371	149	8.265883393838672e-08	1.37294307103e-06	0.852,0.927,0.682	0.801,0.844,1.0	-0.061
375	gene:Solyc06g073460.2	NA	6	-	45277887	45277951	45276686	45276763	45278122	45278189	375	406,112,71	5,0,6	62,150,123	0,1,4	213	149	8.306906196284114e-08	1.37835609007e-06	0.983,1.0,0.892	1.0,0.991,0.956	-0.024
6210	gene:Solyc05g018810.2	NA	5	+	23877988	23878129	23877708	23877872	23879263	23879625	6210	6,0,9	0,0,0	0,4,0	0,0,4	290	149	8.868727361483026e-08	1.47008600402e-06	1.0,NA,1.0	NA,1.0,0.0	0.5
12861	gene:Solyc06g073400.2	NA	6	-	45235653	45235802	45234929	45234996	45237113	45237182	12861	93,41,62	1,2,0	42,44,63	0,1,8	298	149	8.935607644470104e-08	1.47967144216e-06	0.979,0.911,1.0	1.0,0.957,0.797	0.045
6221	gene:Solyc05g018810.2	NA	5	+	23877988	23878138	23877708	23877872	23879263	23879625	6221	6,0,9	0,0,0	0,4,0	0,0,4	299	149	8.963405596785287e-08	1.48277227808e-06	1.0,NA,1.0	NA,1.0,0.0	0.5
1880	gene:Solyc01g097010.2	NA	1	+	87992000	87992210	87989542	87989795	87995548	87995697	1880	14,9,0	287,150,145	1,4,12	129,206,262	359	149	8.987285208926238e-08	1.48521930692e-06	0.02,0.024,0.0	0.003,0.008,0.019	0.005
7249	gene:Solyc10g012430.2	NA	10	-	5097146	5097339	5095596	5095908	5097513	5097597	7249	18,11,6	132,77,77	1,2,2	108,128,119	342	149	9.491844430696311e-08	1.56701722601e-06	0.056,0.059,0.033	0.004,0.007,0.007	0.043
6035	gene:Solyc01g005090.2	NA	1	-	83829	84036	83547	83696	84106	84215	6035	35,30,11	113,56,24	34,44,34	44,91,40	356	149	1.0174215770330865e-07	1.67797560596e-06	0.115,0.183,0.161	0.244,0.168,0.262	-0.072
14060	gene:Solyc01g067700.2	NA	1	-	76602745	76602905	76602140	76602237	76604102	76604301	14060	0,1,2	6,3,2	2,0,0	1,8,7	309	149	1.018900700330848e-07	1.67872107321e-06	0.0,0.138,0.325	0.491,0.0,0.0	-0.009
2087	gene:Solyc01g103680.2	NA	1	-	92227411	92227634	92226724	92227326	92230740	92231904	2087	1198,838,701	19,21,20	695,1033,1069	16,16,18	372	149	1.0206541325630662e-07	1.67991652997e-06	0.962,0.941,0.934	0.946,0.963,0.96	-0.011
3851	gene:Solyc05g009870.2	NA	5	-	4080911	4080981	4079429	4079475	4081495	4081565	3851	70,23,33	4,0,1	36,72,80	7,2,1	219	149	1.0239545529304438e-07	1.68365324075e-06	0.923,1.0,0.957	0.778,0.961,0.982	0.053
16005	gene:Solyc11g018740.1	NA	11	+	9353393	9353479	9353005	9353123	9355975	9356085	16005	36,15,25	1,0,4	15,25,36	0,0,3	235	149	1.0305742524262237e-07	1.69283473182e-06	0.958,1.0,0.798	1.0,1.0,0.884	-0.043
4145	gene:Solyc02g088200.2	NA	2	-	50369059	50369172	50368889	50368955	50369627	50369807	4145	93,31,28	1,0,0	54,48,78	0,18,4	262	149	1.0394237883879509e-07	1.70565686721e-06	0.981,1.0,1.0	1.0,0.603,0.917	0.154
6675	gene:Solyc11g010110.1	NA	11	-	3226179	3226288	3225846	3226081	3226467	3227126	6675	6,3,2	179,57,64	2,5,0	82,95,131	258	149	1.0577368619275702e-07	1.73396702822e-06	0.019,0.029,0.018	0.014,0.029,0.0	0.008
16575	gene:Solyc03g078020.2	NA	3	+	48958553	48958615	48958391	48958466	48967372	48967531	16575	14,19,20	7,2,3	29,31,21	0,0,0	211	149	1.0633579975402107e-07	1.74143518154e-06	0.585,0.87,0.825	1.0,1.0,1.0	-0.24
10858	gene:Solyc04g048950.2	NA	4	+	38695657	38695850	38695299	38695531	38696371	38696558	10858	12,11,6	194,93,67	16,10,15	101,137,150	342	149	1.104021808917004e-07	1.80621946396e-06	0.026,0.049,0.038	0.065,0.031,0.042	-0.008
14553	gene:Solyc08g083370.2	NA	8	+	65833306	65833369	65833109	65833217	65833435	65833556	14553	64,24,22	12,14,6	19,38,49	2,10,11	212	149	1.1157116318820634e-07	1.82351909115e-06	0.789,0.546,0.72	0.87,0.728,0.758	-0.1
12832	gene:Solyc12g099810.1	NA	12	-	66805926	66806030	66804355	66804501	66807227	66807691	12832	1,0,0	67,26,22	0,6,13	17,35,28	253	149	1.1445034622634892e-07	1.86870775097e-06	0.009,0.0,0.0	0.0,0.092,0.215	-0.099
4142	gene:Solyc02g088200.2	NA	2	-	50369059	50369181	50368889	50368955	50369627	50369807	4142	69,23,27	1,0,0	45,42,63	0,18,4	271	149	1.1533996761636704e-07	1.8776060067e-06	0.974,1.0,1.0	1.0,0.562,0.896	0.172
6739	gene:Solyc01g034150.2	NA	1	-	36255080	36255272	36251783	36251820	36256428	36256568	6739	2,2,2	57,19,20	6,4,4	42,71,59	341	149	1.1530604007056536e-07	1.8776060067e-06	0.015,0.044,0.042	0.059,0.024,0.029	-0.004
6898	gene:Solyc03g117420.2	NA	3	-	66568342	66568413	66567192	66567487	66569092	66569138	6898	548,496,163	136,115,58	393,803,879	154,202,350	220	149	1.1512243443060162e-07	1.8776060067e-06	0.732,0.745,0.656	0.633,0.729,0.63	0.047
1563	gene:Solyc04g078750.2	NA	4	+	63415044	63415165	63414402	63414956	63415484	63416058	1563	900,378,340	15,4,2	304,484,414	5,9,8	270	149	1.1577475260504108e-07	1.88280851401e-06	0.971,0.981,0.989	0.971,0.967,0.966	0.012
835	gene:Solyc06g062890.2	NA	6	+	39695909	39696029	39695354	39695572	39699203	39699402	835	4,1,8	4,1,5	3,2,2	1,6,9	269	149	1.1623684545233528e-07	1.88844433606e-06	0.356,0.356,0.47	0.624,0.156,0.11	0.097
9918	gene:Solyc11g005340.1	NA	11	-	271442	271558	270959	271082	272421	272662	9918	125,46,15	4,11,1	41,51,25	0,7,0	265	149	1.190153301331015e-07	1.93166490139e-06	0.946,0.702,0.894	1.0,0.804,1.0	-0.087
16379	gene:Solyc12g017350.1	NA	12	+	6593563	6593677	6593384	6593465	6593879	6594224	16379	71,38,21	9,6,11	9,36,11	13,17,16	263	149	1.2002584655843581e-07	1.9461333692e-06	0.817,0.782,0.52	0.282,0.545,0.28	0.337
5267	gene:Solyc06g005190.2	NA	6	+	206937	206975	206713	206821	207107	207246	5267	4,8,9	45,39,29	2,4,1	43,71,82	187	149	1.2822583916681562e-07	2.07702984672e-06	0.066,0.14,0.198	0.036,0.043,0.01	0.105
15533	gene:Solyc03g121700.2	NA	3	-	69781888	69781893	69781451	69781782	69782024	69782202	15533	13,0,1	422,248,324	9,7,9	340,440,443	154	149	1.321640489772487e-07	2.13870219454e-06	0.029,0.0,0.003	0.025,0.015,0.019	-0.009
3126	gene:Solyc09g074840.2	NA	9	+	66668732	66668866	66667947	66668039	66669457	66669506	3126	151,43,30	3,1,0	37,90,87	3,5,1	283	149	1.348774089162105e-07	2.18045140586e-06	0.964,0.958,1.0	0.867,0.905,0.979	0.057
14175	gene:Solyc01g005260.2	NA	1	+	198450	198574	197671	197789	198676	199105	14175	74,28,13	14,10,3	8,39,43	6,2,1	273	149	1.3570159758828378e-07	2.19160761955e-06	0.743,0.604,0.703	0.421,0.914,0.959	-0.081
8212	gene:Solyc02g090930.2	NA	2	-	52399892	52400105	52399186	52399812	52401707	52401741	8212	235,146,84	350,226,144	99,163,162	150,224,210	362	149	1.3859782427510556e-07	2.2361725962e-06	0.217,0.21,0.194	0.214,0.23,0.241	-0.021
1751	gene:Solyc11g018550.2	NA	11	+	8671913	8671971	8671437	8671524	8672187	8672262	1751	26,5,13	28,28,20	7,13,18	12,37,40	207	149	1.4025312271609478e-07	2.26064796615e-06	0.401,0.114,0.319	0.296,0.202,0.245	0.03
6930	gene:Solyc07g045180.2	NA	7	+	58296522	58296572	58292565	58292781	58296658	58296960	6930	4,0,0	16,20,17	4,0,1	4,14,10	199	149	1.4078860252845225e-07	2.26704327067e-06	0.158,0.0,0.0	0.428,0.0,0.07	-0.113
331	gene:Solyc07g022760.2	NA	7	-	21381288	21381396	21372573	21372972	21389875	21389968	331	159,96,61	0,3,0	63,112,113	2,5,0	257	149	1.4171839254748625e-07	2.27976910216e-06	1.0,0.949,1.0	0.948,0.929,1.0	0.024
8492	gene:Solyc01g091510.2	NA	1	-	85137933	85138012	85137674	85137789	85139208	85139675	8492	0,1,6	37,31,9	0,1,3	15,30,23	228	149	1.4271739620314685e-07	2.29358222571e-06	0.0,0.021,0.303	0.0,0.021,0.079	0.075
9913	gene:Solyc02g091410.2	NA	2	-	52697870	52697983	52695000	52695171	52698168	52698274	9913	6,0,1	61,36,37	5,5,9	37,56,82	262	149	1.5131541122667196e-07	2.42937041364e-06	0.053,0.0,0.015	0.071,0.048,0.059	-0.037
4831	gene:Solyc07g043270.2	NA	7	-	56939616	56939801	56936930	56939156	56941772	56941927	4831	94,85,35	19,39,18	76,120,114	19,62,54	334	149	1.5273277626992127e-07	2.44890320221e-06	0.688,0.493,0.465	0.641,0.463,0.485	0.019
8802	gene:Solyc02g092080.1	NA	2	+	53294187	53294312	53291587	53291770	53294390	53294891	8802	10,2,0	87,35,12	0,2,3	22,26,31	274	149	1.528316976418253e-07	2.44890320221e-06	0.059,0.03,0.0	0.0,0.04,0.05	-0.0
3603	gene:Solyc02g066940.2	NA	2	-	37188369	37188600	37187768	37188009	37189758	37190275	3603	57,26,62	176,65,58	39,51,36	68,112,120	380	149	1.5348913444074326e-07	2.45702880832e-06	0.113,0.136,0.295	0.184,0.151,0.105	0.035
13041	gene:Solyc02g068360.2	NA	2	-	38320853	38320991	38319721	38320231	38321305	38321468	13041	111,45,41	9,4,2	37,69,66	2,6,11	287	149	1.554825412425761e-07	2.48650357541e-06	0.865,0.854,0.914	0.906,0.857,0.757	0.038
13911	gene:Solyc03g025690.2	NA	3	-	3116900	3117049	3116562	3116821	3117143	3117278	13911	198,64,53	0,4,2	64,96,122	2,0,0	298	149	1.5638341690016847e-07	2.49771109581e-06	1.0,0.889,0.93	0.941,1.0,1.0	-0.041
9139	gene:Solyc03g031720.2	NA	3	-	4175562	4175651	4174029	4174085	4176005	4176474	9139	34,7,11	599,313,520	29,21,27	472,537,789	238	149	1.5648899670263967e-07	2.49771109581e-06	0.034,0.014,0.013	0.037,0.024,0.021	-0.007
9509	gene:Solyc08g067740.2	NA	8	-	56724063	56724119	56719733	56719812	56724484	56724902	9509	3,8,7	23,3,5	6,6,2	0,20,29	205	149	1.6109554867331846e-07	2.56872746099e-06	0.087,0.66,0.504	1.0,0.179,0.048	0.008
8371	gene:Solyc01g098710.2	NA	1	-	89131044	89131155	89130651	89130776	89132127	89132346	8371	30,8,12	31,13,6	3,22,5	5,16,19	260	149	1.6127611463820818e-07	2.56910021213e-06	0.357,0.261,0.534	0.256,0.441,0.131	0.108
1367	gene:Solyc12g096330.1	NA	12	-	65298917	65299063	65298421	65298461	65299220	65299298	1367	78,47,38	20,7,6	85,51,74	4,5,13	295	149	1.61944095198632e-07	2.57722910606e-06	0.663,0.772,0.762	0.915,0.837,0.742	-0.099
14170	gene:Solyc07g008190.2	NA	7	-	2936935	2937082	2934652	2934700	2937774	2938079	14170	4,0,4	62,39,20	3,6,2	17,44,46	296	149	1.7240266558473788e-07	2.74100113455e-06	0.031,0.0,0.091	0.082,0.064,0.021	-0.015
12491	gene:Solyc10g045240.1	NA	10	+	32332390	32332422	32331960	32332064	32332511	32332614	12491	36,35,26	3,4,0	14,19,28	2,5,1	181	149	1.7570551686875745e-07	2.79079783062e-06	0.908,0.878,1.0	0.852,0.758,0.958	0.073
3069	gene:Solyc09g007990.2	NA	9	-	1468061	1468243	1467913	1467968	1472117	1472231	3069	9,10,0	67,64,50	1,6,1	69,90,125	331	149	1.7587878954592026e-07	2.79083780227e-06	0.057,0.066,0.0	0.006,0.029,0.004	0.028
1943	gene:Solyc11g044870.1	NA	11	-	32141860	32141963	32141601	32141724	32143030	32143159	1943	44,11,8	105,83,66	11,22,27	103,84,121	252	149	1.763663938857726e-07	2.79586066117e-06	0.199,0.073,0.067	0.059,0.134,0.117	0.01
9198	gene:Solyc05g051280.2	NA	5	+	61572345	61572524	61570863	61571606	61574366	61574425	9198	174,64,53	10,9,3	56,96,66	6,10,7	328	149	1.7736797749940925e-07	2.80901378319e-06	0.888,0.764,0.889	0.809,0.813,0.811	0.036
15453	gene:Solyc03g110910.2	NA	3	-	61645383	61645470	61645129	61645302	61645887	61646431	15453	31,17,10	3,0,0	5,20,21	0,1,0	236	149	1.8250367135642506e-07	2.88755082735e-06	0.867,1.0,1.0	1.0,0.927,1.0	-0.02
11609	gene:Solyc10g084760.1	NA	10	-	64188276	64188385	64186775	64187891	64189156	64189216	11609	5,23,23	19,52,22	20,42,26	25,44,46	258	149	1.8808372316065675e-07	2.97295974017e-06	0.132,0.203,0.376	0.316,0.355,0.246	-0.069
2915	gene:Solyc01g097590.2	NA	1	-	88380733	88380906	88379485	88379553	88382339	88382413	2915	67,32,22	2,0,1	19,47,11	3,6,4	322	149	1.9171392308820334e-07	3.0274129072e-06	0.939,1.0,0.911	0.746,0.784,0.56	0.253
1148	gene:Solyc07g048010.2	NA	7	-	59212245	59212302	59211481	59211859	59212520	59212627	1148	1,0,1	10,13,0	0,2,0	0,7,4	206	149	1.923266854327716e-07	3.03415767057e-06	0.067,0.0,1.0	NA,0.171,0.0	0.27
6031	gene:Solyc03g119280.2	NA	3	-	67914113	67914245	67913761	67913879	67914717	67914792	6031	6,0,1	86,25,21	0,4,4	24,33,23	281	149	1.9975777572196352e-07	3.14835206017e-06	0.036,0.0,0.025	0.0,0.06,0.084	-0.028
3552	gene:Solyc02g085860.2	NA	2	+	48639629	48639733	48638680	48638842	48641301	48641554	3552	23,9,4	52,20,11	8,16,13	9,17,22	253	149	2.018975621819813e-07	3.17901132592e-06	0.207,0.209,0.176	0.344,0.357,0.258	-0.122
938	gene:Solyc01g087910.2	NA	1	-	82780191	82780231	82779106	82779205	82781589	82781790	938	8,10,1	2,4,4	11,11,4	0,8,17	189	149	2.0564804259814588e-07	3.23494861234e-06	0.759,0.663,0.165	1.0,0.52,0.156	-0.03
9100	gene:Solyc06g084010.2	NA	6	-	49275307	49275460	49273854	49274101	49276490	49276985	9100	39,34,13	123,55,33	51,56,35	30,61,64	302	149	2.10439717487908e-07	3.30714109868e-06	0.135,0.234,0.163	0.456,0.312,0.212	-0.149
11956	gene:Solyc01g112240.2	NA	1	-	98296566	98296596	98294897	98294960	98297727	98297986	11956	0,1,2	0,0,0	0,1,0	0,0,4	179	149	2.172493773571481e-07	3.4108778324e-06	NA,1.0,1.0	NA,1.0,0.0	0.5
16493	gene:Solyc09g015360.2	NA	9	-	8606752	8606785	8606538	8606633	8607648	8607817	16493	4,1,5	14,24,2	2,4,0	6,15,7	182	149	2.180687299346461e-07	3.4204561632e-06	0.19,0.033,0.672	0.214,0.179,0.0	0.167
12048	gene:Solyc01g102330.2	NA	1	-	91144582	91144647	91143953	91144377	91144804	91145645	12048	26,14,34	861,369,585	4,11,10	409,503,563	214	149	2.2298462912076671e-07	3.49420975872e-06	0.021,0.026,0.039	0.007,0.015,0.012	0.017
113	gene:Solyc04g009560.2	NA	4	-	2963269	2963445	2963024	2963105	2963634	2963704	113	13,9,2	237,225,191	7,5,6	162,215,296	325	149	2.3134223818407865e-07	3.62170262536e-06	0.025,0.018,0.005	0.019,0.011,0.009	0.003
13001	gene:Solyc02g083180.2	NA	2	-	46677814	46677885	46677397	46677574	46678012	46678145	13001	117,33,39	6,2,0	63,70,57	1,1,10	220	149	2.4496159941291514e-07	3.83124629742e-06	0.93,0.918,1.0	0.977,0.979,0.794	0.033
1404	gene:Solyc02g062110.2	NA	2	-	33690068	33690107	33689854	33689964	33690204	33690385	1404	9,1,3	61,26,18	1,13,1	21,27,29	188	149	2.4684785858065287e-07	3.85594752663e-06	0.105,0.03,0.117	0.036,0.276,0.027	-0.029
15872	gene:Solyc02g087730.2	NA	2	+	50044529	50044585	50043559	50043746	50045680	50045778	15872	3,1,0	22,24,13	0,2,5	16,15,36	205	149	2.4701279126148886e-07	3.85594752663e-06	0.09,0.029,0.0	0.0,0.088,0.092	-0.02
5442	gene:Solyc09g018790.2	NA	9	-	17003693	17003779	17003490	17003592	17004022	17004194	5442	329,100,74	7,2,6	45,152,163	6,8,18	235	149	2.5063195171863747e-07	3.90871051421e-06	0.968,0.969,0.887	0.826,0.923,0.852	0.074
13903	gene:Solyc01g079390.2	NA	1	+	78473856	78474256	78473611	78473736	78476228	78476373	13903	318,226,203	0,1,0	262,273,253	4,10,8	549	149	2.519907711501921e-07	3.92615554212e-06	1.0,0.984,1.0	0.947,0.881,0.896	0.087
2672	gene:Solyc11g039950.1	NA	11	-	40563512	40563658	40563334	40563382	40567599	40567679	2672	8,2,2	3,6,0	2,1,5	2,0,0	295	149	2.5853208759407865e-07	4.02423660918e-06	0.574,0.144,1.0	0.336,1.0,1.0	-0.206
4606	gene:Solyc08g077520.2	NA	8	-	61506605	61506703	61505390	61505596	61507681	61507738	4606	193,83,78	7,9,2	71,71,141	0,0,3	247	149	2.63779716972127e-07	4.10201302968e-06	0.943,0.848,0.959	1.0,1.0,0.966	-0.072
7906	gene:Solyc07g005120.2	NA	7	+	138647	138680	137452	137485	139311	139418	7906	39,6,9	22,3,9	6,14,27	11,18,11	182	149	2.653852064133545e-07	4.12305685705e-06	0.592,0.621,0.45	0.309,0.389,0.668	0.099
12538	gene:Solyc02g070920.2	NA	2	-	40500449	40500586	40499917	40499968	40501190	40501361	12538	2,3,0	0,3,3	0,4,12	3,1,2	286	149	2.748048424333683e-07	4.26534695606e-06	1.0,0.343,0.0	0.0,0.676,0.758	-0.03
4322	gene:Solyc05g007150.2	NA	5	+	1749729	1749935	1748242	1748273	1750043	1750147	4322	11,3,8	189,88,112	2,7,4	76,103,128	355	149	2.754513413549146e-07	4.27132516424e-06	0.024,0.014,0.029	0.011,0.028,0.013	0.005
4559	gene:Solyc02g086680.2	PDF1B	2	-	49329026	49329099	49328806	49328937	49329517	49329628	4559	27,5,12	3,2,6	3,12,3	9,3,1	222	149	2.763325063324765e-07	4.28092747251e-06	0.858,0.627,0.573	0.183,0.729,0.668	0.159
4805	gene:Solyc07g007780.2	NA	7	-	2424592	2425283	2424181	2424433	2425776	2426049	4805	548,313,175	31,19,17	217,355,290	10,29,30	840	149	2.8980057687117147e-07	4.48532256476e-06	0.758,0.745,0.646	0.794,0.685,0.632	0.013
4125	gene:Solyc01g091550.2	NA	1	+	85168340	85168532	85167487	85167634	85168978	85169216	4125	154,58,53	3,4,0	84,79,92	1,0,1	341	149	2.9844379967556773e-07	4.61472607559e-06	0.957,0.864,1.0	0.973,1.0,0.976	-0.043
13080	gene:Solyc01g087310.2	NA	1	-	82245898	82245973	82244287	82244362	82246317	82246392	13080	5,1,3	1,0,0	0,2,1	0,2,4	224	149	3.0528115109973526e-07	4.71598783892e-06	0.769,1.0,1.0	NA,0.399,0.143	0.652
11801	gene:Solyc01g079230.2	NA	1	+	78322674	78322746	78321401	78321860	78323603	78324029	11801	47,73,12	3,4,4	62,71,68	0,2,8	221	149	3.094046323567443e-07	4.77517404272e-06	0.914,0.925,0.669	1.0,0.96,0.851	-0.101
14477	gene:Solyc09g057580.2	NA	9	-	49839930	49840183	49839075	49839093	49844805	49845386	14477	73,38,37	3,3,3	29,49,64	8,2,3	402	149	3.3732708436748405e-07	5.20120176123e-06	0.9,0.824,0.821	0.573,0.901,0.888	0.061
1961	gene:Solyc05g054230.2	NA	5	-	64192964	64193046	64192740	64192878	64194711	64194944	1961	101,42,66	3,0,3	71,133,122	3,6,3	231	149	3.378802043377891e-07	5.20482003741e-06	0.956,1.0,0.934	0.939,0.935,0.963	0.018
16881	gene:Solyc02g094640.2	NA	2	+	55237751	55237820	55237461	55237674	55241622	55241798	16881	3,4,0	92,57,39	3,6,1	44,69,61	218	149	3.4273592927750886e-07	5.27464786075e-06	0.022,0.046,0.0	0.045,0.056,0.011	-0.015
4937	gene:Solyc03g093390.2	NA	3	-	54655794	54655947	54655131	54655685	54656034	54656144	4937	147,65,103	53,20,18	73,67,88	10,0,22	302	149	3.4540020080027773e-07	5.31064993592e-06	0.578,0.616,0.738	0.783,1.0,0.664	-0.172
5609	gene:Solyc02g068640.2	NA	2	+	38596889	38597137	38596496	38596550	38597478	38597570	5609	8,3,1	170,84,41	6,5,3	55,82,94	397	149	3.618135497365425e-07	5.55778257227e-06	0.017,0.013,0.009	0.039,0.022,0.012	-0.011
4194	gene:Solyc10g075030.1	NA	10	+	58725505	58725633	58724643	58724756	58727626	58727708	4194	23,14,3	35,19,23	18,18,10	15,39,71	277	149	3.721882646671638e-07	5.71177934058e-06	0.261,0.284,0.066	0.392,0.199,0.07	-0.017
3574	gene:Solyc01g010150.2	NA	1	+	4939930	4940045	4939804	4939850	4940390	4940458	3574	82,35,30	2,4,0	42,88,66	0,3,1	264	149	3.789097399859928e-07	5.80947541307e-06	0.959,0.832,1.0	1.0,0.943,0.974	-0.042
6792	gene:Solyc07g017650.2	NA	7	+	7722940	7723147	7722361	7722576	7723222	7723309	6792	15,12,18	11,4,15	9,19,31	5,12,10	356	149	3.8628524887759466e-07	5.91700666135e-06	0.363,0.557,0.334	0.43,0.399,0.565	-0.047
10954	gene:Solyc06g016770.2	NA	6	+	13500266	13500420	13499546	13500041	13500759	13501048	10954	154,84,70	0,1,1	60,115,140	10,2,10	303	149	4.0358834403068896e-07	6.17626207382e-06	1.0,0.976,0.972	0.747,0.966,0.873	0.121
15406	gene:Solyc06g036050.2	NA	6	-	25431077	25431181	25430044	25430249	25431472	25431549	15406	58,24,15	0,2,0	28,35,34	0,4,0	253	149	4.064458509747847e-07	6.21417304802e-06	1.0,0.876,1.0	1.0,0.837,1.0	0.013
8839	gene:Solyc07g066070.2	NA	7	+	67601750	67601896	67599749	67599835	67602737	67602857	8839	330,206,177	81,24,28	255,372,438	30,64,74	295	149	4.1179378596991475e-07	6.29005386719e-06	0.673,0.813,0.761	0.811,0.746,0.749	-0.02
13065	gene:Solyc02g094150.2	NA	2	+	54777703	54777826	54777501	54777526	54778223	54778390	13065	41,27,24	2,1,7	31,12,29	0,1,2	272	149	4.162630641405789e-07	6.35238423932e-06	0.918,0.937,0.653	1.0,0.868,0.888	-0.083
6066	gene:Solyc10g008500.2	NA	10	-	2621446	2621693	2620986	2621071	2622209	2622383	6066	28,10,4	0,0,0	5,5,11	0,2,5	396	149	4.471172917531008e-07	6.81687035113e-06	1.0,1.0,1.0	1.0,0.485,0.453	0.354
10627	gene:Solyc06g060460.2	NA	6	-	38484232	38484315	38482654	38482779	38484992	38485088	10627	49,37,29	4,2,0	25,28,22	0,1,2	232	149	4.566383151322459e-07	6.95554205268e-06	0.887,0.922,1.0	1.0,0.947,0.876	-0.005
11595	gene:Solyc12g015770.1	NA	12	-	5757405	5757502	5757079	5757220	5759699	5759974	11595	58,33,16	1,3,0	15,31,21	0,2,0	246	149	4.879265791769132e-07	7.42520671328e-06	0.972,0.869,1.0	1.0,0.904,1.0	-0.021
13031	gene:Solyc08g082170.2	NA	8	-	65030996	65031043	65030568	65030932	65031848	65032466	13031	6,0,3	26,8,14	8,6,8	12,7,8	196	149	4.890286921965184e-07	7.43505576303e-06	0.149,0.0,0.14	0.336,0.395,0.432	-0.291
5766	gene:Solyc04g012030.2	NA	4	+	4364752	4364983	4363508	4363796	4365479	4366187	5766	161,53,40	2,2,1	59,75,70	9,0,0	380	149	4.945450817671245e-07	7.51193756171e-06	0.969,0.912,0.94	0.72,1.0,1.0	0.034
5443	gene:Solyc09g018790.2	NA	9	-	17003696	17003779	17003490	17003592	17004022	17004194	5443	325,96,72	7,2,6	43,149,158	6,8,18	232	149	5.007892983059337e-07	7.59972171914e-06	0.968,0.969,0.885	0.822,0.923,0.849	0.076
13196	gene:Solyc10g006890.2	NA	10	+	1327843	1327934	1323570	1324991	1328395	1328574	13196	14,18,11	0,0,0	8,15,8	0,3,6	240	149	5.16747362477043e-07	7.83461863852e-06	1.0,1.0,1.0	1.0,0.756,0.453	0.264
2760	gene:Solyc07g017770.2	NA	7	+	7980484	7980771	7978854	7978930	7981730	7981936	2760	316,147,95	9,5,0	103,267,251	4,0,0	436	149	5.232847522243495e-07	7.92638182609e-06	0.923,0.909,1.0	0.898,1.0,1.0	-0.022
12275	gene:Solyc11g067240.1	NA	11	-	52981769	52981833	52980626	52980732	52981934	52982403	12275	11,1,2	233,84,66	0,5,4	83,140,135	213	149	5.355204730617039e-07	8.10420982567e-06	0.032,0.008,0.021	0.0,0.024,0.02	0.006
13802	gene:Solyc08g082880.2	NA	8	+	65543758	65543913	65543439	65543535	65544001	65544090	13802	90,51,17	12,5,7	47,39,50	17,22,20	304	149	5.496493980159105e-07	8.30988187953e-06	0.786,0.833,0.543	0.575,0.465,0.551	0.19
7514	gene:Solyc01g088100.2	NA	1	+	82963583	82963687	82963242	82963402	82964076	82964156	7514	237,163,119	17,7,9	110,132,118	6,16,12	253	149	5.501280098903733e-07	8.30988187953e-06	0.891,0.932,0.886	0.915,0.829,0.853	0.037
1570	gene:Solyc06g065170.2	NA	6	+	40637381	40637459	40634299	40636060	40638032	40638763	1570	6,5,0	132,89,55	4,2,9	46,108,71	227	149	5.543755628033891e-07	8.36631043256e-06	0.029,0.036,0.0	0.054,0.012,0.077	-0.026
16578	gene:Solyc03g078020.2	NA	3	+	48958520	48958615	48958391	48958466	48967372	48967531	16578	23,28,32	7,2,3	56,32,31	0,0,0	244	149	5.694462827842672e-07	8.5700092503e-06	0.667,0.895,0.867	1.0,1.0,1.0	-0.19
361	gene:Solyc05g014970.2	NA	5	-	9179572	9179639	9177711	9177879	9179755	9179914	361	9,4,1	168,89,84	4,3,3	74,130,156	216	149	5.689724175381142e-07	8.5700092503e-06	0.036,0.03,0.008	0.036,0.016,0.013	0.003
4884	gene:Solyc05g015950.2	NA	5	-	13088699	13088915	13088508	13088601	13089269	13089624	4884	200,153,12	5,2,4	35,133,75	0,1,5	365	149	5.686335762355545e-07	8.5700092503e-06	0.942,0.969,0.55	1.0,0.982,0.86	-0.127
984	gene:Solyc08g083250.2	NA	8	+	65763771	65763845	65763605	65763697	65763919	65764042	984	38,30,20	5,0,2	24,33,37	0,2,2	223	149	5.699922240856405e-07	8.57033386426e-06	0.835,1.0,0.87	1.0,0.917,0.925	-0.046
4345	gene:Solyc11g040180.1	NA	11	-	39216926	39217016	39216385	39216467	39217340	39217439	4345	259,189,108	12,4,0	121,183,190	1,2,4	239	149	5.894548767966667e-07	8.85482583306e-06	0.931,0.967,1.0	0.987,0.983,0.967	-0.013
12037	gene:Solyc09g091190.2	NA	9	-	70511451	70511534	70511118	70511257	70511842	70512030	12037	5,0,0	0,2,6	3,2,5	8,2,0	232	149	5.927147691202179e-07	8.89562000597e-06	1.0,0.0,0.0	0.194,0.391,1.0	-0.195
14947	gene:Solyc11g066960.1	NA	11	-	52744880	52744948	52744717	52744792	52745262	52745384	14947	0,0,1	56,17,14	6,5,4	16,23,17	217	149	6.482948229087819e-07	9.71194370818e-06	0.0,0.0,0.047	0.205,0.13,0.139	-0.142
8993	gene:Solyc05g055390.2	NA	5	+	65052018	65052139	65050977	65051053	65054493	65054984	8993	38,15,13	10,4,7	16,13,47	5,1,5	270	149	6.481114788623322e-07	9.71194370818e-06	0.677,0.674,0.506	0.638,0.878,0.838	-0.166
14635	gene:Solyc09g075990.2	NA	9	-	67671790	67671851	67670825	67670903	67671984	67672028	14635	6,3,6	21,20,7	5,8,2	12,29,32	210	149	6.554321972527829e-07	9.80987530394e-06	0.169,0.096,0.378	0.228,0.164,0.042	0.07
13169	gene:Solyc01g103300.1	NA	1	+	91918454	91918669	91917962	91918072	91919898	91920027	13169	0,2,0	5,8,2	4,4,2	1,6,3	364	149	6.68762625307456e-07	9.99843905607e-06	0.0,0.093,0.0	0.621,0.214,0.214	-0.319
136	gene:Solyc07g018000.2	NA	7	+	8783896	8784012	8781127	8781292	8790318	8791044	136	23,6,2	7,2,0	4,12,8	0,0,0	265	149	6.692543029454157e-07	9.99843905607e-06	0.649,0.628,1.0	1.0,1.0,1.0	-0.241
11759	gene:Solyc12g005870.1	NA	12	+	509264	509306	509004	509090	510629	510713	11759	24,8,7	157,43,44	8,4,8	37,79,81	191	149	6.793093381006404e-07	1.01393897917e-05	0.107,0.127,0.11	0.144,0.038,0.072	0.03
5007	gene:Solyc09g064590.2	NA	9	+	61909825	61909906	61909615	61909749	61910012	61910156	5007	10,6,0	4,0,3	6,0,4	2,0,2	230	149	7.109816136584953e-07	1.06024484431e-05	0.618,1.0,0.0	0.66,NA,0.564	-0.073
1097	gene:Solyc04g005030.2	NA	4	-	39903	40104	39562	39629	42427	42552	1097	166,97,126	45,48,47	170,170,263	79,97,168	350	149	7.303434091585693e-07	1.08812513029e-05	0.611,0.462,0.533	0.478,0.427,0.4	0.1
4426	gene:Solyc10g062340.1	NA	10	-	26117195	26117435	26115997	26116219	26120590	26120849	4426	329,183,64	3,2,0	73,165,154	2,7,1	389	149	7.350369703268659e-07	1.09412060501e-05	0.977,0.972,1.0	0.933,0.9,0.983	0.044
3179	gene:Solyc09g008940.2	NA	9	+	2336479	2336641	2334615	2334747	2336897	2337481	3179	1207,417,376	27,7,4	460,583,643	2,8,6	311	149	7.789821750168803e-07	1.15847904172e-05	0.955,0.966,0.978	0.991,0.972,0.981	-0.015
2670	gene:Solyc11g039950.1	NA	11	-	40563512	40563658	40563334	40563382	40570426	40570638	2670	4,4,0	6,0,0	2,1,2	0,0,0	295	149	8.043671276546326e-07	1.19514330313e-05	0.252,1.0,NA	1.0,1.0,1.0	-0.374
1587	gene:Solyc01g100260.2	NA	1	+	90330618	90330676	90329695	90329869	90331306	90331348	1587	6,1,4	71,45,18	0,1,2	30,33,49	207	149	8.063072252847187e-07	1.19693781018e-05	0.057,0.016,0.138	0.0,0.021,0.029	0.054
7846	gene:Solyc08g007910.2	NA	8	+	2417295	2417409	2417081	2417198	2418008	2418483	7846	3,1,1	2,0,2	0,4,3	0,1,2	263	149	8.142364932021704e-07	1.20761172821e-05	0.459,1.0,0.221	NA,0.694,0.459	-0.016
10527	gene:Solyc06g065270.2	NA	6	-	40707484	40707613	40706691	40706883	40707729	40707803	10527	231,54,44	2,2,5	52,63,66	0,1,9	278	149	8.424512513405938e-07	1.24832486418e-05	0.984,0.935,0.825	1.0,0.971,0.797	-0.008
12835	gene:Solyc03g111060.2	NA	3	+	61739497	61739722	61739177	61739228	61743792	61743896	12835	18,14,4	25,20,3	2,7,4	6,14,14	374	149	8.517445939205243e-07	1.26095232274e-05	0.223,0.218,0.347	0.117,0.166,0.102	0.134
13743	gene:Solyc02g086790.2	NA	2	-	49403871	49403931	49403194	49403271	49403998	49404138	13743	118,82,60	8,8,0	78,104,119	3,8,2	209	149	8.626677819639053e-07	1.27596762248e-05	0.913,0.88,1.0	0.949,0.903,0.977	-0.012
14079	gene:Solyc05g053240.2	NA	5	+	63387223	63387351	63386442	63387066	63388647	63389087	14079	7,5,2	164,62,72	0,2,4	67,128,104	277	149	8.637937425456411e-07	1.27647784161e-05	0.022,0.042,0.015	0.0,0.008,0.02	0.017
14158	gene:Solyc06g048730.2	NA	6	-	31620818	31620908	31620149	31620260	31622717	31622967	14158	0,0,0	0,4,0	6,4,0	0,0,0	239	149	8.871074100539016e-07	1.30974557452e-05	NA,0.0,NA	1.0,1.0,NA	-1.0
2258	gene:Solyc01g098160.2	NA	1	-	88734968	88735056	88732115	88732240	88737107	88737331	2258	264,163,186	0,3,6	181,208,225	3,1,0	237	149	8.889194433902375e-07	1.31123640639e-05	1.0,0.972,0.951	0.974,0.992,1.0	-0.014
3613	gene:Solyc08g041770.2	NA	8	+	25914835	25914921	25914468	25914738	25915004	25915074	3613	273,132,115	6,5,0	101,172,195	0,1,6	235	149	9.100471724182718e-07	1.34119125212e-05	0.966,0.944,1.0	1.0,0.991,0.954	-0.012
7737	gene:Solyc08g060840.1	NA	8	-	45607126	45607183	45606839	45606908	45607273	45609394	7737	138,51,67	6,0,0	94,151,120	1,2,1	206	149	9.20374937844398e-07	1.35518990848e-05	0.943,1.0,1.0	0.986,0.982,0.989	-0.005
13484	gene:Solyc11g010910.1	NA	11	-	3965779	3965838	3965599	3965690	3966401	3966549	13484	56,35,41	4,2,0	47,55,54	3,0,0	208	149	9.252049472799274e-07	1.36107557681e-05	0.909,0.926,1.0	0.918,1.0,1.0	-0.028
4193	gene:Solyc10g075030.1	NA	10	+	58727380	58727417	58726630	58726713	58727626	58727708	4193	0,0,0	2,4,0	0,6,0	2,0,2	186	149	9.295790110530379e-07	1.36628051768e-05	0.0,0.0,NA	0.0,1.0,0.0	-0.333
6525	gene:Solyc04g045560.2	NA	4	+	34045055	34045255	34042532	34042796	34046024	34046691	6525	12,2,4	12,6,2	2,4,0	3,11,2	349	149	9.573947239636865e-07	1.40589931433e-05	0.299,0.125,0.461	0.222,0.134,0.0	0.176
9103	gene:Solyc08g078330.2	NA	8	+	62144418	62144521	62143864	62143965	62144617	62144697	9103	24,12,14	7,0,2	40,25,37	5,9,10	252	149	9.903194300856353e-07	1.45294261807e-05	0.67,1.0,0.805	0.825,0.622,0.686	0.114
4865	gene:Solyc10g076860.1	NA	10	+	59841989	59842068	59834470	59834530	59846153	59846207	4865	25,13,21	6,3,3	9,20,12	0,0,0	228	149	9.963260369597052e-07	1.46044419265e-05	0.731,0.739,0.821	1.0,1.0,1.0	-0.236
9751	gene:Solyc03g118370.2	NA	3	-	67266672	67266765	67266445	67266563	67267209	67267334	9751	214,93,65	6,0,5	57,113,126	3,7,3	242	149	1.0389771910504655e-06	1.52159885399e-05	0.956,1.0,0.889	0.921,0.909,0.963	0.017
13009	gene:Solyc02g083180.2	NA	2	-	46677814	46677908	46677392	46677574	46678012	46678145	13009	93,29,40	6,2,0	55,55,54	1,1,10	243	149	1.0674964116654491e-06	1.56196610137e-05	0.905,0.899,1.0	0.971,0.971,0.768	0.031
1560	gene:Solyc04g078750.2	NA	4	+	63415044	63415167	63414402	63414956	63415484	63416058	1560	1265,647,548	15,4,2	496,751,654	5,9,8	272	149	1.0698183347438956e-06	1.56396340457e-05	0.979,0.989,0.993	0.982,0.979,0.978	0.007
4819	gene:Solyc11g018530.1	NA	11	-	8642907	8643081	8642707	8642812	8643355	8643425	4819	1208,435,356	10,6,13	336,614,680	0,5,14	323	149	1.0958427509413037e-06	1.60057675794e-05	0.982,0.971,0.927	1.0,0.983,0.957	-0.02
6323	gene:Solyc10g007340.2	NA	10	+	1735220	1735299	1734984	1735137	1737226	1737379	6323	23,5,5	25,15,21	11,12,9	7,14,20	228	149	1.1020945312857059e-06	1.6082708053e-05	0.375,0.179,0.135	0.507,0.359,0.227	-0.135
6852	gene:Solyc03g121250.2	NA	3	-	69419391	69419567	69418757	69418824	69420095	69420314	6852	22,5,11	0,0,0	11,20,39	6,2,3	325	149	1.1039014512472157e-06	1.60947059047e-05	1.0,1.0,1.0	0.457,0.821,0.856	0.289
6065	gene:Solyc10g008500.2	NA	10	-	2621446	2621558	2620986	2621071	2622209	2622383	6065	18,10,2	0,0,0	3,3,9	0,2,5	261	149	1.1613331094812809e-06	1.6916959306e-05	1.0,1.0,1.0	1.0,0.461,0.507	0.344
12658	gene:Solyc07g008150.2	NA	7	-	2855142	2855337	2853467	2853737	2856093	2857133	12658	37,17,4	109,43,17	3,11,19	26,55,38	344	149	1.1843590534310672e-06	1.72216764851e-05	0.128,0.146,0.092	0.048,0.08,0.178	0.02
2022	gene:Solyc07g063260.2	NA	7	-	65775574	65775673	65775293	65775368	65776700	65776761	2022	39,16,25	8,0,4	23,28,31	1,5,1	248	149	1.1839344543010648e-06	1.72216764851e-05	0.745,1.0,0.79	0.933,0.771,0.949	-0.039
7705	gene:Solyc02g069860.2	NA	2	-	39678798	39678892	39678176	39678284	39679654	39679817	7705	3,2,0	3,0,2	3,4,8	0,7,0	243	149	1.1887877474952287e-06	1.72707083956e-05	0.38,1.0,0.0	1.0,0.259,1.0	-0.293
7488	gene:Solyc07g017610.2	NA	7	+	7674590	7674681	7673433	7673574	7674781	7675117	7488	7,2,0	123,92,24	2,0,2	56,136,103	240	149	1.2002629936979656e-06	1.74219346083e-05	0.034,0.013,0.0	0.022,0.0,0.012	0.004
8402	gene:Solyc01g080270.2	NA	1	-	79504975	79505013	79497775	79497820	79505158	79505205	8402	2,1,0	1,4,0	1,1,2	0,0,0	187	149	1.217481299079683e-06	1.76561795494e-05	0.614,0.166,NA	1.0,1.0,1.0	-0.61
3614	gene:Solyc08g041770.2	NA	8	+	25914827	25914921	25914468	25914738	25915004	25915074	3614	298,141,118	6,5,0	103,185,207	0,1,6	243	149	1.2430957649406778e-06	1.80116641686e-05	0.968,0.945,1.0	1.0,0.991,0.955	-0.011
6903	gene:Solyc03g117420.2	NA	3	-	66568505	66568647	66568342	66568413	66568808	66568901	6903	2,0,0	1,0,1	1,0,6	6,8,4	291	149	1.2645974998984786e-06	1.83069809906e-05	0.506,NA,0.0	0.079,0.0,0.434	0.082
15411	gene:Solyc02g088110.2	NA	2	-	50301614	50301667	50300397	50300455	50301834	50301930	15411	1,0,6	139,112,77	0,3,7	77,125,107	202	149	1.2719132689394327e-06	1.83965933341e-05	0.005,0.0,0.054	0.0,0.017,0.046	-0.001
12303	gene:Solyc11g071890.1	NA	11	-	55226015	55226097	55224636	55224703	55226555	55226567	12303	6,4,0	24,4,3	2,2,0	6,6,13	231	149	1.2735403589786647e-06	1.84038405191e-05	0.139,0.392,0.0	0.177,0.177,0.0	0.059
802	gene:Solyc03g006190.2	NA	3	-	828092	828129	827854	827920	831890	832088	802	5,7,2	0,6,2	0,2,2	0,0,6	186	149	1.3387119245133967e-06	1.93285403659e-05	1.0,0.483,0.445	NA,1.0,0.211	0.037
1525	gene:Solyc12g019010.1	NA	12	-	8974323	8974429	8973129	8973229	8979428	8979493	1525	3,0,0	0,0,0	0,0,0	4,0,0	255	149	1.3522353013543497e-06	1.95065611345e-05	1.0,NA,NA	0.0,NA,NA	1.0
12188	gene:Solyc09g055260.2	NA	9	-	38361805	38362036	38360932	38361420	38362388	38362847	12188	235,118,160	8,2,2	150,207,208	0,4,5	380	149	1.3651851770608432e-06	1.96760022345e-05	0.92,0.959,0.969	1.0,0.953,0.942	-0.016
14252	gene:Solyc04g072140.2	NA	4	+	59171059	59171177	59170106	59170237	59171804	59171928	14252	86,43,49	11,3,5	54,63,100	0,5,8	267	149	1.3702675700130421e-06	1.97318530082e-05	0.814,0.889,0.845	1.0,0.875,0.875	-0.067
12794	gene:Solyc08g041710.2	NA	8	+	26140209	26140256	26138830	26138966	26140590	26140709	12794	56,36,10	0,1,2	8,25,27	0,1,3	196	149	1.3963040803076863e-06	2.00890791272e-05	1.0,0.965,0.792	1.0,0.95,0.872	-0.022
2140	gene:Solyc08g075530.2	NA	8	+	59693381	59693493	59693179	59693248	59694797	59694935	2140	2,0,2	59,44,28	1,1,5	31,55,64	261	149	1.4429497361012907e-06	2.07419265496e-05	0.019,0.0,0.039	0.018,0.01,0.043	-0.004
9559	gene:Solyc10g007360.2	NA	10	-	1748159	1748243	1747681	1747868	1749016	1749319	9559	0,5,1	3,0,0	0,0,2	0,3,1	233	149	1.5742389677704985e-06	2.2609280922e-05	0.0,1.0,1.0	NA,0.0,0.561	0.386
15310	gene:Solyc02g030230.2	NA	2	-	25329714	25329800	25328194	25328308	25329925	25330259	15310	5,3,2	18,12,14	6,6,5	15,19,21	235	149	1.5951028595491047e-06	2.28888157476e-05	0.15,0.137,0.083	0.202,0.167,0.131	-0.043
929	gene:Solyc04g081820.2	NA	4	-	65712451	65712662	65711520	65711607	65713641	65713732	929	12,8,0	259,102,95	3,18,7	76,143,189	360	149	1.6155624215540364e-06	2.3162063349e-05	0.019,0.031,0.0	0.016,0.05,0.015	-0.01
7003	gene:Solyc01g098520.2	NA	1	-	89017523	89017645	89016400	89016427	89017978	89018085	7003	18,6,3	24,7,4	16,12,12	2,9,8	271	149	1.644022694514966e-06	2.35494363884e-05	0.292,0.32,0.292	0.815,0.423,0.452	-0.262
8100	gene:Solyc02g094610.1	NA	2	-	55177340	55177478	55176433	55176519	55179391	55179541	8100	5,1,1	61,22,13	4,7,11	9,30,30	287	149	1.7918431654733177e-06	2.56443823962e-05	0.041,0.023,0.038	0.187,0.108,0.16	-0.118
2084	gene:Solyc01g103680.2	NA	1	-	92227411	92227615	92226724	92227326	92230740	92231904	2084	1876,1140,969	19,21,20	994,1403,1569	16,16,18	353	149	1.7954725267835818e-06	2.56738433751e-05	0.977,0.958,0.953	0.963,0.974,0.974	-0.008
14742	gene:Solyc04g082410.2	NA	4	-	66081372	66081425	66081130	66081292	66081635	66081848	14742	20,6,5	115,39,38	11,13,4	35,108,87	202	149	1.8025164644212592e-06	2.57520359218e-05	0.114,0.102,0.088	0.188,0.082,0.033	0.0
135	gene:Solyc07g018000.2	NA	7	+	8783864	8784012	8781127	8781292	8790318	8791044	135	35,6,8	7,2,0	14,15,13	0,0,0	297	149	1.934518049847664e-06	2.76137668181e-05	0.715,0.601,1.0	1.0,1.0,1.0	-0.228
10702	gene:Solyc09g014410.2	NA	9	-	6033658	6033712	6033539	6033564	6034428	6034605	10702	3,0,3	2,14,1	2,4,5	0,0,4	203	149	1.951600475866288e-06	2.78332968391e-05	0.524,0.0,0.688	1.0,1.0,0.478	-0.422
14432	gene:Solyc08g080520.2	NA	8	+	63801902	63802045	63801453	63801609	63802567	63802660	14432	0,1,4	17,18,5	2,4,2	8,20,18	292	149	2.0223628441099358e-06	2.88173481466e-05	0.0,0.028,0.29	0.113,0.093,0.054	0.019
15360	gene:Solyc01g103690.2	NA	1	-	92251625	92251696	92250386	92250487	92252217	92252304	15360	2,1,2	18,8,12	0,1,1	31,17,26	220	149	2.04115995636795e-06	2.90598591698e-05	0.07,0.078,0.101	0.0,0.038,0.025	0.062
5725	gene:Solyc01g010720.2	NA	1	-	5750193	5750416	5749600	5750115	5750522	5750618	5725	35,26,16	3,0,2	13,11,29	1,2,3	372	149	2.0548064966778915e-06	2.9228683535e-05	0.824,1.0,0.762	0.839,0.688,0.795	0.088
5482	gene:Solyc01g080760.2	NA	1	-	79981336	79981557	79980198	79980402	79985502	79986522	5482	15,9,1	8,0,4	5,18,8	2,2,2	370	149	2.0657159000281978e-06	2.93583136261e-05	0.43,1.0,0.091	0.502,0.784,0.617	-0.127
2082	gene:Solyc07g040990.2	NA	7	+	51487568	51487694	51487341	51487447	51487773	51488433	2082	7,5,7	234,73,69	3,9,18	85,147,121	275	149	2.099164245611239e-06	2.98077675328e-05	0.016,0.036,0.052	0.019,0.032,0.075	-0.007
4918	gene:Solyc03g093390.2	NA	3	-	54656034	54656120	54655790	54655965	54656737	54656997	4918	1881,1142,1215	4,16,15	891,957,1238	8,3,3	235	149	2.1155548070998294e-06	3.00144338257e-05	0.997,0.978,0.981	0.986,0.995,0.996	-0.007
7701	gene:Solyc12g098430.1	NA	12	+	65937826	65937916	65937149	65937254	65938304	65938394	7701	407,213,118	15,1,2	103,200,220	1,3,1	239	149	2.1230489094560494e-06	3.00946325899e-05	0.944,0.993,0.974	0.985,0.977,0.993	-0.015
3691	gene:Solyc07g008760.2	NA	7	-	3738551	3738687	3737464	3737549	3739504	3739582	3691	9,10,3	67,52,44	1,4,5	55,99,76	285	149	2.1464039858307206e-06	3.03993299345e-05	0.066,0.091,0.034	0.009,0.021,0.033	0.043
1081	gene:Solyc05g008780.2	NA	5	-	3009486	3009798	3007703	3007997	3010673	3010982	1081	106,83,48	6,7,1	50,121,117	3,5,2	461	149	2.2115133154461717e-06	3.12943494612e-05	0.851,0.793,0.939	0.843,0.887,0.95	-0.032
3726	gene:Solyc01g103410.2	NA	1	-	92020568	92020671	92019572	92019658	92020742	92020902	3726	8,5,0	3,1,6	1,4,11	4,8,9	252	149	2.2568847455821445e-06	3.19087580292e-05	0.612,0.747,0.0	0.129,0.228,0.42	0.194
10294	gene:Solyc01g111130.2	NA	1	-	97503415	97503543	97502569	97502697	97504776	97505146	10294	70,38,9	0,2,0	21,49,47	0,3,2	277	149	2.2634211388674787e-06	3.19735134777e-05	1.0,0.911,1.0	1.0,0.898,0.927	0.029
9463	gene:Solyc12g017410.1	NA	12	-	6666734	6666982	6663887	6663941	6668075	6668349	9463	356,161,74	6,3,2	84,213,164	2,0,1	397	149	2.319092701177723e-06	3.27316503524e-05	0.957,0.953,0.933	0.94,1.0,0.984	-0.027
15471	gene:Solyc04g025170.2	NA	4	+	25350644	25350700	25349550	25349817	25350791	25350938	15471	0,0,0	0,3,0	1,4,1	2,0,0	205	149	2.360181189307446e-06	3.32828311976e-05	NA,0.0,NA	0.267,1.0,1.0	-0.756
11800	gene:Solyc01g079230.2	NA	1	+	78322659	78322746	78321401	78321860	78323603	78324029	11800	79,90,34	3,4,4	77,103,112	0,2,8	236	149	2.386642036355196e-06	3.36269633122e-05	0.943,0.934,0.843	1.0,0.97,0.898	-0.049
15494	gene:Solyc06g074380.2	NA	6	-	46003316	46003416	46002324	46002443	46003546	46004003	15494	11,2,1	102,71,53	8,5,5	49,60,98	249	149	2.4216577197562527e-06	3.40909334812e-05	0.061,0.017,0.011	0.089,0.047,0.03	-0.026
3021	gene:Solyc01g106190.2	NA	1	+	94141938	94142098	94141719	94141821	94142204	94142384	3021	39,18,7	3,3,2	1,12,8	4,0,2	309	149	2.4413766207535048e-06	3.43094234648e-05	0.862,0.743,0.628	0.108,1.0,0.659	0.155
7620	gene:Solyc12g038590.1	NA	12	-	47288838	47288926	47288642	47288763	47292998	47293318	7620	7,3,2	70,42,30	0,3,1	47,43,42	237	149	2.441315380517097e-06	3.43094234648e-05	0.059,0.043,0.04	0.0,0.042,0.015	0.028
5481	gene:Solyc01g080760.2	NA	1	-	79981336	79981551	79980198	79980402	79985502	79986522	5481	9,4,1	8,0,4	6,21,11	2,2,2	364	149	2.4927522776357936e-06	3.50013257953e-05	0.315,1.0,0.093	0.551,0.811,0.692	-0.215
4267	gene:Solyc09g055550.2	NA	9	-	42049008	42049083	42048853	42048919	42050019	42050198	4267	12,3,6	12,7,2	4,2,7	2,17,2	224	149	2.499062664059287e-06	3.50598113145e-05	0.399,0.222,0.666	0.571,0.073,0.7	-0.019
4060	gene:Solyc09g065640.2	NA	9	+	63817323	63817565	63816909	63817201	63817652	63817962	4060	41,31,30	333,156,206	20,46,35	228,240,327	391	149	2.5471867298039215e-06	3.57043052418e-05	0.045,0.07,0.053	0.032,0.068,0.039	0.01
5441	gene:Solyc09g018790.2	NA	9	-	17003715	17003779	17003490	17003592	17004022	17004194	5441	270,84,57	7,2,6	32,120,134	6,8,18	213	149	2.6205233770073088e-06	3.6700800406e-05	0.964,0.967,0.869	0.789,0.913,0.839	0.086
10726	gene:Solyc01g102490.2	NA	1	+	91285273	91285475	91283986	91284048	91286805	91286869	10726	29,13,6	5,2,2	13,14,12	0,0,0	351	149	2.6646786585345654e-06	3.72872499958e-05	0.711,0.734,0.56	1.0,1.0,1.0	-0.332
11803	gene:Solyc01g079230.2	NA	1	+	78322332	78322746	78321401	78321860	78323603	78324029	11803	307,301,153	3,4,4	290,368,413	0,2,8	563	149	2.6951444050785363e-06	3.76813003906e-05	0.964,0.952,0.91	1.0,0.98,0.932	-0.029
13786	gene:Solyc03g005340.2	NA	3	-	200476	200538	200236	200358	200649	200801	13786	80,59,45	3,0,0	45,67,66	0,3,2	211	149	2.7437599381730218e-06	3.83282157517e-05	0.95,1.0,1.0	1.0,0.94,0.959	0.017
3991	gene:Solyc03g031990.2	NA	3	-	4482695	4482865	4482046	4482132	4483875	4483950	3991	503,349,271	15,2,0	375,519,716	2,3,5	319	149	2.7731867070137356e-06	3.87062028518e-05	0.94,0.988,1.0	0.989,0.988,0.985	-0.011
10929	gene:Solyc11g008060.1	NA	11	-	2265644	2265716	2265043	2265180	2265875	2265928	10929	4,2,0	0,0,0	1,0,0	1,2,0	221	149	2.8689224514040195e-06	4.00082496124e-05	1.0,1.0,NA	0.403,0.0,NA	0.798
13246	gene:Solyc06g074690.2	NA	6	-	46223548	46223730	46223386	46223452	46224424	46224742	13246	5,2,8	22,14,13	0,0,0	8,9,33	331	149	2.893511332033078e-06	4.03167512453e-05	0.093,0.06,0.217	0.0,0.0,0.0	0.123
9387	gene:Solyc02g084550.2	NA	2	+	47637485	47637569	47637009	47637179	47640055	47640125	9387	102,33,48	5,0,2	23,78,38	0,3,0	233	149	2.9731004948097083e-06	4.13904211986e-05	0.929,1.0,0.939	1.0,0.943,1.0	-0.025
16659	gene:Solyc09g092450.2	NA	9	-	71541465	71541644	71540512	71540631	71542630	71542718	16659	17,10,9	6,0,0	6,15,15	4,0,0	328	149	2.982476514609144e-06	4.14856137487e-05	0.563,1.0,1.0	0.405,1.0,1.0	0.053
8420	gene:Solyc05g012590.2	NA	5	+	5807691	5807816	5806858	5806991	5807924	5808071	8420	174,87,110	3,0,7	96,132,174	0,2,0	274	149	3.107480543065194e-06	4.31876377516e-05	0.969,1.0,0.895	1.0,0.973,1.0	-0.036
7890	gene:Solyc02g082070.2	NA	2	+	45802766	45803017	45801961	45802639	45803099	45804748	7890	624,394,180	2,3,0	327,662,643	3,7,3	400	149	3.1193223584520805e-06	4.33153820107e-05	0.991,0.98,1.0	0.976,0.972,0.988	0.012
9823	gene:Solyc12g044410.1	NA	12	-	38527163	38527207	38525980	38526130	38527421	38527747	9823	42,16,21	2,0,0	17,23,28	4,0,0	193	149	3.1581784964275213e-06	4.38177159131e-05	0.942,1.0,1.0	0.766,1.0,1.0	0.059
8395	gene:Solyc01g080270.2	NA	1	-	79504975	79505205	79497775	79497820	79505312	79505471	8395	3,1,0	0,1,0	0,0,2	4,0,0	379	149	3.228985757299671e-06	4.47621231699e-05	1.0,0.282,NA	0.0,NA,1.0	0.141
15720	gene:Solyc06g050310.2	NA	6	-	32924051	32924102	32922821	32922909	32925115	32925220	15720	0,0,0	0,0,2	0,0,5	0,0,0	200	149	3.236535278620574e-06	4.48287564354e-05	NA,NA,0.0	NA,NA,1.0	-1.0
14396	gene:Solyc01g081450.2	NA	1	-	80661601	80661643	80660170	80660484	80661757	80661825	14396	4,2,0	0,0,0	0,0,0	0,4,1	191	149	3.4051485137409945e-06	4.71242568235e-05	1.0,1.0,NA	NA,0.0,0.0	1.0
14876	gene:Solyc03g083610.2	NA	3	+	53564233	53564284	53564049	53564112	53565356	53565474	14876	39,18,17	2,0,1	15,23,16	2,0,2	200	149	3.411146528326072e-06	4.71673255998e-05	0.936,1.0,0.927	0.848,1.0,0.856	0.053
3650	gene:Solyc05g007960.2	NA	5	-	2385693	2385818	2383514	2383582	2387892	2388318	3650	0,0,4	3,2,0	3,0,0	0,0,0	274	149	3.420512620460808e-06	4.72568539889e-05	0.0,0.0,1.0	1.0,NA,NA	-0.667
5477	gene:Solyc01g080760.2	NA	1	-	79981336	79981503	79980198	79980402	79985502	79986522	5477	42,13,3	8,0,4	14,26,14	2,2,2	316	149	3.4877433411548534e-06	4.8144997608e-05	0.712,1.0,0.261	0.767,0.86,0.767	-0.14
10723	gene:Solyc01g102490.2	NA	1	+	91285273	91285486	91283986	91284048	91286805	91286869	10723	31,15,6	5,2,2	12,14,13	0,0,0	362	149	3.5080833740078363e-06	4.83849068901e-05	0.718,0.755,0.553	1.0,1.0,1.0	-0.325
2454	gene:Solyc06g008700.2	NA	6	+	2613361	2613454	2613163	2613224	2613580	2614222	2454	4,1,4	161,45,38	0,1,8	38,52,46	242	149	3.567260036925245e-06	4.9159610492e-05	0.015,0.013,0.061	0.0,0.012,0.097	-0.007
12196	gene:Solyc12g008490.1	NA	12	-	1898959	1898972	1898652	1898827	1901499	1901586	12196	4,2,2	1,0,2	6,2,0	0,0,1	162	149	3.64931820145609e-06	5.02480679735e-05	0.786,1.0,0.479	1.0,1.0,0.0	0.088
13204	gene:Solyc06g065620.1	NA	6	+	40994537	40994564	40993489	40993551	40996279	40996388	13204	3,2,0	3,0,0	0,0,3	0,4,6	176	149	3.772874345472324e-06	5.19056046316e-05	0.458,1.0,NA	NA,0.0,0.297	0.581
5587	gene:Solyc05g008800.2	NA	5	-	3037185	3037354	3036035	3036455	3037858	3037918	5587	5,1,2	61,15,31	0,5,4	11,36,23	318	149	3.7961408478621758e-06	5.2181771251e-05	0.037,0.03,0.029	0.0,0.061,0.075	-0.013
12934	gene:Solyc06g050230.2	NA	6	-	32770531	32770634	32769987	32770193	32770720	32771155	12934	21,6,5	264,122,72	0,2,2	106,211,159	252	149	3.854406355516955e-06	5.2893717443e-05	0.045,0.028,0.039	0.0,0.006,0.007	0.033
9496	gene:Solyc10g006930.2	NA	10	-	1365501	1365545	1364498	1364636	1365647	1365715	9496	69,21,13	6,3,0	16,37,13	2,5,3	193	149	3.85345483435332e-06	5.2893717443e-05	0.899,0.844,1.0	0.861,0.851,0.77	0.087
6231	gene:Solyc08g075650.2	NA	8	-	59799564	59799625	59798856	59798928	59799922	59800046	6231	0,7,0	57,25,21	4,0,5	17,51,16	210	149	3.942402570079831e-06	5.40558956421e-05	0.0,0.166,0.0	0.143,0.0,0.181	-0.053
3365	gene:Solyc09g065650.2	NA	9	-	63845173	63845225	63843384	63843437	63848152	63848520	3365	0,3,2	21,7,3	2,3,5	1,17,22	201	149	3.9487690676558685e-06	5.4097805232e-05	0.0,0.241,0.331	0.597,0.116,0.144	-0.095
8419	gene:Solyc05g012590.2	NA	5	+	5807691	5807820	5806858	5806991	5807924	5808071	8419	191,101,127	3,0,7	108,141,198	0,2,0	278	149	4.073221432565347e-06	5.57560561925e-05	0.972,1.0,0.907	1.0,0.974,1.0	-0.032
13667	gene:Solyc02g091290.2	NA	2	+	52631911	52632082	52631792	52631852	52632700	52632817	13667	11,11,11	1,2,0	17,16,15	2,2,3	320	149	4.196323245531258e-06	5.7345072847e-05	0.837,0.719,1.0	0.798,0.788,0.7	0.09
14854	gene:Solyc08g078660.2	NA	8	+	62437696	62437791	62437275	62437515	62438540	62438648	14854	2,2,0	92,50,54	2,2,4	21,52,60	244	149	4.193610617215101e-06	5.7345072847e-05	0.013,0.024,0.0	0.055,0.023,0.039	-0.027
15791	gene:Solyc04g080440.2	NA	4	-	64617505	64617582	64616784	64616839	64618785	64618860	15791	106,54,101	6,3,11	81,124,86	4,3,9	226	149	4.211433527885626e-06	5.75034833582e-05	0.921,0.922,0.858	0.93,0.965,0.863	-0.019
5723	gene:Solyc01g010720.2	NA	1	-	5750193	5750419	5749600	5750115	5750522	5750618	5723	35,23,20	3,0,2	13,11,29	1,2,3	375	149	4.262254754087065e-06	5.81488244581e-05	0.823,1.0,0.799	0.838,0.686,0.793	0.102
4909	gene:Solyc03g093390.2	NA	3	-	54655790	54655947	54655131	54655685	54656034	54656147	4909	290,126,160	53,20,18	131,126,153	10,0,22	306	149	4.274694293746522e-06	5.82698945263e-05	0.727,0.754,0.812	0.864,1.0,0.772	-0.114
832	gene:Solyc04g009620.2	CS2	4	-	3004348	3004559	3003639	3003715	3004836	3004987	832	5,0,0	0,0,0	0,1,0	2,0,0	360	149	4.331048487778548e-06	5.89888804035e-05	1.0,NA,NA	0.0,1.0,NA	0.5
14513	gene:Solyc02g089890.2	NA	2	-	51581919	51581998	51581364	51581443	51582803	51582896	14513	33,22,22	11,5,9	9,18,26	0,9,4	228	149	4.344802190647298e-06	5.91269333921e-05	0.662,0.742,0.615	1.0,0.567,0.809	-0.119
10526	gene:Solyc06g065270.2	NA	6	-	40707479	40707613	40706716	40706883	40707729	40707803	10526	122,34,35	2,2,5	39,40,44	0,1,9	283	149	4.354519136658498e-06	5.92098675287e-05	0.97,0.9,0.787	1.0,0.955,0.72	-0.006
10703	gene:Solyc09g014410.2	NA	9	-	6033658	6033718	6033539	6033564	6034451	6034605	10703	4,0,6	7,2,6	2,3,7	2,10,0	209	149	4.595343443735205e-06	6.24324964625e-05	0.289,0.0,0.416	0.416,0.176,1.0	-0.296
6660	gene:Solyc10g086320.1	NA	10	-	65184547	65184658	65183480	65183668	65185187	65185353	6660	45,14,20	8,4,2	33,42,51	8,11,10	260	149	4.658447776503567e-06	6.32372678232e-05	0.763,0.667,0.851	0.703,0.686,0.745	0.049
4883	gene:Solyc05g015950.2	NA	5	-	13088701	13088915	13088506	13088601	13089269	13089624	4883	201,154,14	5,2,4	35,132,75	0,1,5	363	149	4.950732688616787e-06	6.71491909234e-05	0.943,0.969,0.59	1.0,0.982,0.86	-0.113
14668	gene:Solyc03g026240.2	NA	3	-	3678585	3678706	3678244	3678357	3679781	3679922	14668	31,13,13	50,39,10	26,48,34	17,41,56	270	149	4.956137677945605e-06	6.71667613668e-05	0.255,0.155,0.418	0.458,0.392,0.251	-0.091
3342	gene:Solyc12g096200.1	NA	12	-	65221053	65221110	65220474	65220662	65221394	65221497	3342	9,7,5	2,0,3	1,4,9	0,0,3	206	149	5.077514888361204e-06	6.87546837907e-05	0.765,1.0,0.547	1.0,1.0,0.685	-0.124
8654	gene:Solyc02g069750.1	NA	2	-	39569692	39569839	39566824	39567200	39570807	39571007	8654	0,0,6	7,7,0	4,4,3	5,0,10	296	149	5.190571169967875e-06	7.02273966904e-05	0.0,0.0,1.0	0.287,1.0,0.131	-0.139
16247	gene:Solyc03g124030.2	NA	3	-	70745161	70745255	70743793	70743886	70746502	70746540	16247	15,7,11	6,2,0	4,18,17	0,0,0	243	149	5.266868025104099e-06	7.12007369746e-05	0.605,0.682,1.0	1.0,1.0,1.0	-0.238
8894	gene:Solyc04g016130.2	NA	4	-	6858132	6858365	6857257	6857376	6858545	6858727	8894	23,13,1	135,69,30	8,8,6	40,85,88	382	149	5.372192162315067e-06	7.25645526454e-05	0.062,0.068,0.013	0.072,0.035,0.026	0.003
7972	gene:Solyc03g118260.1	NA	3	+	67171898	67171976	67171691	67171751	67172791	67172868	7972	0,6,0	14,2,2	0,0,0	0,8,11	227	149	5.509702567235155e-06	7.43605109487e-05	0.0,0.663,0.0	NA,0.0,0.0	0.221
3409	gene:Solyc09g091440.2	NA	9	-	70724373	70724422	70723809	70723878	70724528	70724596	3409	0,0,0	0,2,0	3,4,3	0,0,0	198	149	5.604947970813569e-06	7.55835558044e-05	NA,0.0,NA	1.0,1.0,1.0	-1.0
7511	gene:Solyc01g106340.2	NA	1	+	94274345	94274397	94273601	94273673	94274967	94275048	7511	3,0,0	0,0,2	0,2,4	0,0,0	201	149	5.651504036541409e-06	7.61485424347e-05	1.0,NA,0.0	NA,1.0,1.0	-0.5
15611	gene:Solyc01g057210.2	NA	1	+	59830010	59830240	59829383	59829930	59830366	59830547	15611	151,71,22	2,0,2	20,71,67	1,4,5	379	149	5.676420638451722e-06	7.64212676399e-05	0.967,1.0,0.812	0.887,0.875,0.84	0.059
15263	gene:Solyc02g078440.2	NA	2	+	43117694	43117772	43117185	43117269	43118042	43118133	15263	1,1,0	0,0,2	0,0,4	0,0,0	227	149	5.973651756767544e-06	8.03566784466e-05	1.0,1.0,0.0	NA,NA,1.0	-0.333
8382	gene:Solyc06g034150.2	NA	6	-	23713999	23714058	23713633	23713721	23715127	23715234	8382	7,3,9	0,0,0	1,2,3	0,0,6	208	149	5.9886898343332805e-06	8.04927192865e-05	1.0,1.0,1.0	1.0,1.0,0.264	0.245
15570	gene:Solyc04g071660.2	NA	4	-	58647418	58647547	58646964	58647144	58647617	58647689	15570	33,31,27	9,9,8	23,28,30	0,10,8	278	149	6.0387174745904344e-06	8.10984374731e-05	0.663,0.649,0.644	1.0,0.6,0.668	-0.104
3581	gene:Solyc03g007510.2	NA	3	+	2085427	2085526	2084483	2084524	2086068	2086241	3581	0,0,0	0,0,3	0,0,2	4,2,0	248	149	6.044521514887562e-06	8.11097369781e-05	NA,NA,0.0	0.0,0.0,1.0	-0.333
8696	gene:Solyc01g008030.2	NA	1	+	2194503	2194534	2194232	2194324	2195169	2195208	8696	44,8,2	13,0,0	4,6,1	0,2,0	180	149	6.092476360203007e-06	8.16861637663e-05	0.737,1.0,1.0	1.0,0.713,1.0	0.008
12258	gene:Solyc11g045120.1	NA	11	+	31733601	31733708	31733397	31733463	31734024	31734670	12258	2,0,0	1,2,0	0,4,2	0,0,0	256	149	6.186623954980222e-06	8.28125978052e-05	0.538,0.0,NA	NA,1.0,1.0	-0.731
15485	gene:Solyc04g078830.2	NA	4	+	63493534	63493720	63492837	63493251	63495297	63495588	15485	1,6,0	94,68,33	2,6,2	35,75,74	335	149	6.186167489669377e-06	8.28125978052e-05	0.005,0.038,0.0	0.025,0.034,0.012	-0.009
2944	gene:Solyc09g008630.2	NA	9	-	2097834	2097935	2097278	2097341	2098756	2098893	2944	34,14,12	1,0,1	7,14,19	0,1,5	250	149	6.300145507313024e-06	8.42631572598e-05	0.953,1.0,0.877	1.0,0.893,0.694	0.081
3332	gene:Solyc04g024710.2	NA	4	-	29414896	29415028	29411253	29411338	29415117	29415166	3332	3,2,5	77,13,30	2,5,5	25,38,33	281	149	6.3846892376353965e-06	8.53240890433e-05	0.02,0.075,0.081	0.041,0.065,0.074	-0.001
3577	gene:Solyc03g007510.2	NA	3	+	2085450	2085526	2084483	2084524	2086068	2086241	3577	0,0,0	0,0,3	0,0,2	4,2,0	225	149	6.680813751130385e-06	8.92085130298e-05	NA,NA,0.0	0.0,0.0,1.0	-0.333
1452	gene:Solyc03g123890.2	NA	3	-	70581126	70581201	70580682	70580742	70581405	70581573	1452	4,0,2	13,9,23	0,2,0	8,13,26	224	149	6.9486966069546085e-06	9.27097937503e-05	0.17,0.0,0.055	0.0,0.093,0.0	0.044
14907	gene:Solyc02g062520.2	NA	2	-	34213026	34213201	34211745	34211914	34213706	34213797	14907	12,3,11	52,7,10	10,13,7	18,37,52	324	149	6.970244087829642e-06	9.29214268935e-05	0.096,0.165,0.336	0.203,0.139,0.058	0.066
13406	gene:Solyc11g072970.1	NA	11	-	56119748	56119813	56117176	56117325	56120535	56120616	13406	1,2,3	1,0,0	0,1,1	0,2,2	214	149	6.991680561883178e-06	9.31312364331e-05	0.41,1.0,1.0	NA,0.258,0.258	0.545
9804	gene:Solyc04g076390.2	NA	4	+	61298216	61298442	61297638	61297809	61298781	61299063	9804	2,3,0	67,35,19	0,7,2	30,66,49	375	149	7.087371435546966e-06	9.43289892041e-05	0.012,0.033,0.0	0.0,0.04,0.016	-0.004
8121	gene:Solyc10g080130.1	NA	10	+	61519132	61519379	61518622	61518849	61519775	61519842	8121	83,51,20	4,0,2	12,38,45	3,4,5	396	149	7.113037280823833e-06	9.45935568086e-05	0.886,1.0,0.79	0.601,0.781,0.772	0.174
4190	gene:Solyc12g010730.1	NA	12	-	3647339	3647388	3646917	3647137	3647483	3647690	4190	0,2,0	0,0,2	0,2,2	0,4,0	198	149	7.233680511647313e-06	9.61197351889e-05	NA,1.0,0.0	NA,0.273,1.0	-0.137
12655	gene:Solyc07g008150.2	NA	7	-	2855138	2855337	2853467	2853737	2856093	2857133	12655	37,16,4	109,43,17	3,13,17	26,55,38	348	149	7.2626767513520066e-06	9.64266359253e-05	0.127,0.137,0.092	0.047,0.092,0.161	0.019
16880	gene:Solyc02g094640.2	NA	2	+	55233926	55233979	55230717	55230886	55234493	55234595	16880	32,19,20	4,2,3	18,22,46	2,1,15	202	149	7.384069864738543e-06	9.79587969718e-05	0.855,0.875,0.831	0.869,0.942,0.693	0.019
9738	gene:Solyc05g017950.2	NA	5	-	19280569	19280673	19280445	19280487	19280774	19280859	9738	125,26,7	1,0,0	18,59,33	2,6,4	253	149	7.577212484272081e-06	0.000100439546507	0.987,1.0,1.0	0.841,0.853,0.829	0.155
6513	gene:Solyc08g076100.2	NA	8	-	60148136	60148238	60147559	60147675	60148488	60148726	6513	20,10,4	208,111,55	6,18,16	51,127,115	251	149	7.690160389943547e-06	0.000101854117839	0.054,0.051,0.041	0.065,0.078,0.076	-0.024
14699	gene:Solyc08g078630.2	NA	8	-	62390237	62390246	62389778	62390131	62390736	62390755	14699	5,1,0	0,0,0	2,8,2	0,7,0	158	149	7.715809208525484e-06	0.000102111081542	1.0,1.0,NA	1.0,0.519,1.0	0.16
3641	gene:Solyc02g022930.2	NA	2	-	24436185	24436281	24434788	24434927	24437102	24437185	3641	167,106,82	6,3,0	68,91,117	7,6,9	245	149	7.778409552009293e-06	0.000102856250581	0.944,0.956,1.0	0.855,0.902,0.888	0.085
703	gene:Solyc09g005320.2	NA	9	+	247708	247834	247514	247621	247918	248015	703	18,9,4	0,0,0	0,14,7	0,0,7	275	149	8.025583839211625e-06	0.000106038918568	1.0,1.0,1.0	NA,1.0,0.351	0.325
1614	gene:Solyc12g099560.1	NA	12	-	66670673	66670776	66668808	66668952	66671388	66671442	1614	529,286,194	3,5,3	181,328,325	1,8,12	252	149	8.034006845672515e-06	0.000106064465174	0.99,0.971,0.975	0.991,0.96,0.941	0.015
14735	gene:Solyc04g080050.2	NA	4	-	64339984	64340098	64339088	64339694	64341770	64341936	14735	98,35,56	3,0,0	27,63,61	3,2,0	263	149	8.074887060649623e-06	0.000106518122776	0.949,1.0,1.0	0.836,0.947,1.0	0.055
6032	gene:Solyc01g005090.2	NA	1	-	86184	86266	85818	86098	86585	86723	6032	54,23,25	10,0,2	29,55,50	0,1,0	231	149	8.096147908322919e-06	0.000106712452753	0.777,1.0,0.89	1.0,0.973,1.0	-0.102
1247	gene:Solyc07g017990.2	NA	7	+	8750210	8750302	8749997	8750072	8750559	8750631	1247	42,28,6	0,0,0	18,27,32	0,0,10	241	149	8.23341529678741e-06	0.000108434278494	1.0,1.0,1.0	1.0,1.0,0.664	0.112
13309	gene:Solyc06g069030.2	NA	6	+	42838493	42838676	42837527	42837890	42838776	42838836	13309	42,11,6	4,9,4	5,14,13	4,5,5	332	149	8.272998836597152e-06	0.000108867868748	0.825,0.354,0.402	0.359,0.557,0.539	0.042
1085	gene:Solyc01g103170.2	NA	1	-	91829834	91829905	91829667	91829760	91830248	91830315	1085	71,42,54	6,0,0	65,54,59	2,3,12	220	149	8.416162020781921e-06	0.000110662712846	0.889,1.0,1.0	0.957,0.924,0.769	0.08
3812	gene:Solyc09g010970.2	NA	9	-	4325278	4325307	4325106	4325174	4325455	4325542	3812	52,30,18	91,39,37	14,31,22	21,112,69	178	149	8.71377896317366e-06	0.000114483925542	0.324,0.392,0.289	0.358,0.188,0.211	0.083
3254	gene:Solyc04g064930.2	NA	4	+	56085644	56085707	56084690	56084759	56086072	56086155	3254	44,21,12	5,5,10	22,20,35	5,1,3	212	149	8.738752318980804e-06	0.000114719813575	0.861,0.747,0.458	0.756,0.934,0.891	-0.172
60	gene:Solyc06g035460.2	NA	6	+	24354990	24355068	24354730	24354899	24355152	24355247	60	1015,384,197	23,4,1	303,519,450	8,23,14	227	149	8.932892619062405e-06	0.000117174315382	0.967,0.984,0.992	0.961,0.937,0.955	0.03
9278	gene:Solyc07g042830.2	NA	7	-	56341470	56341511	56341111	56341217	56342050	56342125	9278	76,50,55	21,4,6	55,74,110	20,11,18	190	149	8.944471602742431e-06	0.000117232112169	0.739,0.907,0.878	0.683,0.841,0.827	0.058
635	gene:Solyc08g081250.2	NA	8	-	64310777	64310882	64310243	64310321	64311438	64311495	635	43,54,27	244,625,375	28,58,74	400,587,839	254	149	8.982170709697688e-06	0.000117631889487	0.094,0.048,0.041	0.039,0.055,0.049	0.013
15618	gene:Solyc05g050910.2	NA	5	-	61132628	61132699	61132286	61132534	61133028	61133608	15618	96,42,15	7,3,3	26,52,46	2,6,7	220	149	9.006424971209532e-06	0.000117855091857	0.903,0.905,0.772	0.898,0.854,0.817	0.004
6917	gene:Solyc12g008900.1	NA	12	-	2210429	2210698	2209296	2209588	2210897	2211161	6917	3,0,0	6,4,0	0,2,0	0,0,0	418	149	9.117183901810334e-06	0.000119209002953	0.151,0.0,NA	NA,1.0,NA	-0.924
13971	gene:Solyc03g119140.2	NA	3	+	67844417	67844547	67844110	67844179	67845545	67845595	13971	136,50,23	161,82,110	29,50,37	67,86,160	279	149	9.224827589260278e-06	0.000120520049655	0.311,0.246,0.1	0.188,0.237,0.11	0.041
14666	gene:Solyc03g026240.2	NA	3	-	3678483	3678706	3678244	3678357	3679781	3679922	14666	2,3,0	50,39,10	1,0,7	17,41,56	372	149	9.31723934274328e-06	0.000121585880997	0.016,0.03,0.0	0.023,0.0,0.048	-0.008
3643	gene:Solyc05g005800.2	NA	5	+	620513	620594	620301	620386	620875	620970	3643	3,3,2	348,112,89	5,4,5	83,159,165	230	149	9.32128664274147e-06	0.000121585880997	0.006,0.017,0.014	0.038,0.016,0.019	-0.012
10948	gene:Solyc12g036220.1	NA	12	-	53455519	53455580	53453575	53454312	53456856	53456903	10948	62,26,23	1,1,2	14,25,29	0,1,4	210	149	9.431181556421095e-06	0.000122921237128	0.978,0.949,0.891	1.0,0.947,0.837	0.011
14799	gene:Solyc05g007990.2	NA	5	-	2422118	2422366	2420190	2420355	2423420	2423489	14799	0,0,4	0,2,0	0,5,2	0,1,1	397	149	9.648467538879795e-06	0.000125653030642	NA,0.0,1.0	NA,0.652,0.429	-0.04
7995	gene:Solyc07g006190.2	NA	7	-	1019161	1019367	1018849	1018973	1020704	1020815	7995	42,19,9	2,1,0	3,12,22	1,0,0	355	149	9.714407582863146e-06	0.000126411048992	0.898,0.889,1.0	0.557,1.0,1.0	0.077
13617	gene:Solyc05g052800.2	NA	5	-	62985523	62985557	62985171	62985400	62985650	62985745	13617	3,0,2	2,2,3	0,3,0	0,0,0	183	149	9.733943406765156e-06	0.000126512669358	0.55,0.0,0.352	NA,1.0,NA	-0.699
5512	gene:Solyc03g006610.2	NA	3	+	1188400	1188541	1187251	1187302	1189290	1189349	5512	4,8,1	27,21,8	0,0,0	11,35,27	290	149	9.73769811872475e-06	0.000126512669358	0.071,0.164,0.06	0.0,0.0,0.0	0.098
11737	gene:Solyc11g071920.1	NA	11	+	55248891	55248941	55248601	55248801	55249590	55249726	11737	3,1,0	0,1,0	0,0,0	2,0,0	199	149	9.891684828474437e-06	0.000128411196852	1.0,0.428,NA	0.0,NA,NA	0.714
1035	gene:Solyc12g040810.1	NA	12	+	42549505	42549607	42548402	42548460	42549717	42549816	1035	2,0,0	0,0,2	0,2,3	0,0,0	251	149	9.909800898813885e-06	0.000128544274516	1.0,NA,0.0	NA,1.0,1.0	-0.5
3456	gene:Solyc02g090260.1	NA	2	+	51866231	51866290	51865236	51865713	51866400	51866477	3456	6,2,0	0,0,2	0,0,3	0,0,0	208	149	9.942781783099079e-06	0.000128869806077	1.0,1.0,0.0	NA,NA,1.0	-0.333
175	gene:Solyc11g008450.1	NA	11	+	2653208	2653281	2650641	2650952	2654341	2654359	175	3,0,0	0,0,0	0,0,0	2,0,0	222	149	9.977025207656883e-06	0.000129211172737	1.0,NA,NA	0.0,NA,NA	1.0
14718	gene:Solyc12g095920.1	NA	12	-	65020106	65020154	65019221	65019581	65021747	65021906	14718	7,1,2	152,66,58	2,7,5	87,119,81	197	149	1.0110155061566653e-05	0.000130831650298	0.034,0.011,0.025	0.017,0.043,0.045	-0.012
7503	gene:Solyc02g089220.2	NA	2	-	51096379	51096549	51094429	51094861	51096765	51096838	7503	114,53,41	11,7,1	40,73,85	16,16,20	319	149	1.0357136981911917e-05	0.000133921714266	0.829,0.78,0.95	0.539,0.681,0.665	0.225
16605	gene:Solyc01g057340.2	NA	1	-	60510721	60510795	60510006	60510190	60511061	60511111	16605	1,3,1	22,8,5	0,2,1	2,16,4	223	149	1.0378014732854032e-05	0.000134085591141	0.029,0.2,0.118	0.0,0.077,0.143	0.042
12296	gene:Solyc04g074860.2	NA	4	-	60781392	60781427	60781044	60781305	60781837	60781928	12296	2,2,0	31,14,13	0,0,1	13,9,34	184	149	1.048569201175742e-05	0.00013536978692	0.05,0.104,0.0	0.0,0.0,0.023	0.044
15398	gene:Solyc01g102820.2	NA	1	-	91521423	91521577	91521113	91521182	91522255	91522338	15398	53,15,16	5,1,6	14,24,27	0,0,1	303	149	1.0521110769806559e-05	0.000135719837744	0.839,0.881,0.567	1.0,1.0,0.93	-0.214
5579	gene:Solyc01g094230.2	NA	1	+	85788397	85788530	85784772	85784892	85789370	85789570	5579	5,2,0	3,1,0	0,0,0	5,4,2	282	149	1.0536572037293106e-05	0.000135812092569	0.468,0.514,NA	0.0,0.0,0.0	0.491
13671	gene:Solyc03g096380.2	NA	3	-	58431679	58431773	58429214	58429439	58435955	58436175	13671	5,0,0	2,2,2	2,4,2	0,4,3	243	149	1.072177482047885e-05	0.000138090376411	0.605,0.0,0.0	1.0,0.38,0.29	-0.355
12553	gene:Solyc03g051900.2	NA	3	-	21177264	21177445	21174756	21174875	21178513	21178607	12553	1,3,0	21,34,3	1,0,0	15,32,34	330	149	1.0753505323392666e-05	0.000138389992918	0.021,0.038,0.0	0.029,0.0,0.0	0.01
11470	gene:Solyc04g051190.2	NA	4	-	50050733	50050820	50049827	50049923	50051886	50052048	11470	3,5,1	24,24,44	15,3,11	8,29,26	236	149	1.0857784769481244e-05	0.000139517118375	0.073,0.116,0.014	0.542,0.061,0.211	-0.204
16931	gene:Solyc08g023460.2	NA	8	-	27703079	27703198	27702487	27702595	27706292	27706582	16931	4,0,0	139,63,36	6,2,0	36,60,74	268	149	1.0858160460941512e-05	0.000139517118375	0.016,0.0,0.0	0.085,0.018,0.0	-0.029
482	gene:Solyc01g079410.2	NA	1	-	78486775	78486844	78485863	78486627	78491123	78491651	482	12,2,6	148,55,43	5,11,4	30,69,73	218	149	1.1174021065442493e-05	0.000143462843907	0.053,0.024,0.087	0.102,0.098,0.036	-0.024
8197	gene:Solyc03g006490.2	NA	3	+	1075947	1076188	1074626	1074906	1076396	1076517	8197	1486,557,329	47,22,10	533,1176,901	7,20,16	390	149	1.1277577651941983e-05	0.00014467875129	0.924,0.906,0.926	0.967,0.957,0.956	-0.041
2274	gene:Solyc09g011160.2	NA	9	+	4513106	4513225	4512609	4512653	4514127	4514171	2274	1,6,0	4,0,0	3,2,8	0,2,10	268	149	1.1296340253600131e-05	0.000144805792239	0.122,1.0,NA	1.0,0.357,0.308	0.006
13611	gene:Solyc10g006410.2	NA	10	+	1025680	1025773	1023789	1023831	1026042	1026134	13611	41,10,2	3,1,0	9,6,9	0,0,2	242	149	1.1306526173012114e-05	0.000144822777251	0.894,0.86,1.0	1.0,1.0,0.735	0.006
7171	gene:Solyc03g119290.2	NA	3	+	67932002	67932221	67931159	67931235	67932391	67932469	7171	47,36,27	59,26,20	9,45,34	28,35,50	368	149	1.1388882728307847e-05	0.000145763429375	0.244,0.359,0.353	0.115,0.342,0.216	0.094
485	gene:Solyc01g079410.2	NA	1	-	78486793	78486844	78485863	78486627	78491123	78491651	485	5,0,1	148,55,43	1,3,3	30,69,73	200	149	1.145048046979246e-05	0.000146437130515	0.025,0.0,0.017	0.024,0.031,0.03	-0.014
3591	gene:Solyc08g006230.2	NA	8	+	918677	918795	917510	917730	918889	919111	3591	4,2,6	44,14,8	0,2,4	12,13,13	267	149	1.1490365070654642e-05	0.000146832311739	0.048,0.074,0.295	0.0,0.079,0.147	0.064
12373	gene:Solyc06g082890.2	NA	6	-	48523137	48523196	48522778	48523016	48523887	48523987	12373	1,1,0	76,30,38	0,2,2	24,26,42	208	149	1.1758460310177234e-05	0.000150140840086	0.009,0.023,0.0	0.0,0.052,0.033	-0.018
15993	gene:Solyc12g095900.1	NA	12	-	65008944	65009069	65006466	65006518	65009256	65010029	15993	0,2,0	64,29,21	2,1,10	50,61,58	274	149	1.1792930128662156e-05	0.000150463427028	0.0,0.036,0.0	0.021,0.009,0.086	-0.027
7530	gene:Solyc06g071890.2	NA	6	-	44290421	44290521	44289987	44290101	44290914	44291016	7530	1,2,0	13,0,4	0,2,0	2,4,12	249	149	1.1833314254362846e-05	0.000150860911212	0.044,1.0,0.0	0.0,0.23,0.0	0.271
13742	gene:Solyc02g086790.2	NA	2	-	49403871	49403915	49403194	49403271	49403998	49404138	13742	81,62,55	8,8,0	48,68,103	3,8,2	193	149	1.1949970578360599e-05	0.000152229399168	0.887,0.857,1.0	0.925,0.868,0.975	-0.008
5068	gene:Solyc01g050070.2	NA	1	-	48380414	48380564	48378529	48378573	48390253	48390349	5068	2,3,2	44,18,25	3,0,0	16,34,34	299	149	1.2008091931042911e-05	0.000152850665515	0.022,0.077,0.038	0.085,0.0,0.0	0.017
11670	gene:Solyc04g056650.2	NA	4	-	54637999	54638234	54637114	54637205	54641877	54642388	11670	0,0,0	0,0,2	1,0,2	0,0,0	384	149	1.2027891849745432e-05	0.000152983552056	NA,NA,0.0	1.0,NA,1.0	-1.0
7467	gene:Solyc05g056260.2	NA	5	-	65613376	65613624	65612888	65613095	65613794	65613971	7467	36,19,8	143,52,51	13,16,14	48,56,99	397	149	1.2105267160474372e-05	0.000153847967707	0.086,0.121,0.056	0.092,0.097,0.05	0.008
2237	gene:Solyc02g093400.1	NA	2	-	54279890	54280113	54279393	54279431	54280949	54280992	2237	1,0,0	0,0,2	0,4,2	0,0,0	372	149	1.2353109963573663e-05	0.000156754059973	1.0,NA,0.0	NA,1.0,1.0	-0.5
6523	gene:Solyc04g045560.2	NA	4	+	34045044	34045141	34042532	34042796	34046024	34046691	6523	9,0,0	12,6,2	0,0,0	3,11,2	246	149	1.2348108222381004e-05	0.000156754059973	0.312,0.0,0.0	0.0,0.0,0.0	0.104
6668	gene:Solyc06g069490.2	NA	6	-	43259485	43259663	43258169	43258329	43259743	43259935	6668	7,3,4	182,42,26	3,6,5	15,55,75	327	149	1.2473391231044124e-05	0.000158157568875	0.017,0.032,0.066	0.084,0.047,0.029	-0.015
7134	gene:Solyc02g092000.2	NA	2	-	53223796	53223993	53223647	53223687	53224856	53225033	7134	14,3,4	0,0,2	6,4,3	2,0,2	346	149	1.2578401613736966e-05	0.000159365423236	1.0,1.0,0.463	0.564,1.0,0.392	0.169
13507	gene:Solyc01g089980.2	NA	1	-	83696580	83696657	83694590	83694700	83696818	83697193	13507	31,17,23	187,128,110	19,24,29	180,238,283	226	149	1.2592961819457962e-05	0.000159426311369	0.099,0.081,0.121	0.065,0.062,0.063	0.037
6491	gene:Solyc07g022770.1	NA	7	+	21545197	21545272	21544117	21544254	21549012	21549058	6491	72,57,68	4,0,0	72,90,69	0,0,1	224	149	1.268814480315731e-05	0.000160506995869	0.923,1.0,1.0	1.0,1.0,0.979	-0.019
12175	gene:Solyc07g005790.2	NA	7	-	645486	645678	645120	645234	645812	645936	12175	11,0,0	26,4,6	0,1,2	2,7,4	341	149	1.2796909164049402e-05	0.000161757682426	0.156,0.0,0.0	0.0,0.059,0.179	-0.027
390	gene:Solyc03g078570.2	NA	3	-	51180296	51180543	51179972	51180084	51180666	51180737	390	28,12,3	15,6,3	3,6,5	13,7,8	396	149	1.2863190626913455e-05	0.000162469851319	0.413,0.429,0.273	0.08,0.244,0.19	0.2
1266	gene:Solyc08g048450.2	NA	8	+	12869036	12869083	12868865	12868963	12869754	12869835	1266	0,1,2	125,58,53	0,2,7	91,88,125	196	149	1.2953063300117099e-05	0.00016347866145	0.0,0.013,0.028	0.0,0.017,0.041	-0.006
10733	gene:Solyc09g010150.2	NA	9	+	3526787	3526937	3525588	3525837	3529494	3529854	10733	5,0,0	0,0,0	0,2,0	1,0,0	299	149	1.3012706925954449e-05	0.0001641046929	1.0,NA,NA	0.0,1.0,NA	0.5
9005	gene:Solyc11g005170.1	NA	11	+	149001	149033	148658	148756	149818	149897	9005	3,3,0	2,9,6	0,1,5	4,8,14	181	149	1.3125096640865255e-05	0.000165394432921	0.553,0.215,0.0	0.0,0.093,0.227	0.149
4646	gene:Solyc09g007190.2	NA	9	+	809300	809346	807027	807258	809788	809848	4646	0,4,0	0,0,0	1,0,1	0,1,0	195	149	1.3290699793576515e-05	0.000167352232224	NA,1.0,NA	1.0,0.0,1.0	0.333
5602	gene:Solyc01g101240.2	NA	1	+	91060297	91060336	91059987	91060156	91060653	91060718	5602	293,159,119	14,9,12	184,249,306	27,17,10	188	149	1.3318596891325337e-05	0.000167574401533	0.943,0.933,0.887	0.844,0.921,0.96	0.013
13899	gene:Solyc09g075140.2	NA	9	-	66941861	66941952	66941750	66941783	66942074	66942302	13899	96,64,29	3,1,0	28,76,83	0,2,7	240	149	1.3741828019947136e-05	0.000172766490122	0.952,0.975,1.0	1.0,0.959,0.88	0.029
4922	gene:Solyc03g093390.2	NA	3	-	54655783	54655947	54655131	54655685	54656034	54656177	4922	475,197,237	53,20,18	187,200,244	10,0,22	313	149	1.3960790488026279e-05	0.000175384442534	0.81,0.824,0.862	0.899,1.0,0.841	-0.081
11887	gene:Solyc01g105270.2	NA	1	-	93499445	93499504	93498784	93498875	93501736	93502068	11887	6,1,0	60,13,21	0,1,0	37,46,31	208	149	1.4085687477512438e-05	0.000176735357503	0.067,0.052,0.0	0.0,0.015,0.0	0.035
8347	gene:Solyc02g082590.2	NA	2	+	46246142	46246211	46245326	46245625	46246417	46246488	8347	22,12,4	7,5,2	16,12,6	2,4,3	218	149	1.408995171478812e-05	0.000176735357503	0.682,0.621,0.578	0.845,0.672,0.578	-0.071
9436	gene:Solyc03g118500.2	NA	3	+	67345186	67345246	67344659	67344855	67345553	67345683	9436	2,5,1	51,29,48	0,1,2	40,39,59	209	149	1.4118937269468647e-05	0.000176963121727	0.027,0.109,0.015	0.0,0.018,0.024	0.036
1542	gene:Solyc02g067570.2	NA	2	+	37725260	37725290	37725110	37725186	37725459	37725635	1542	30,29,11	0,0,0	18,41,48	4,5,4	179	149	1.4137358757475345e-05	0.000177058231059	1.0,1.0,1.0	0.789,0.872,0.909	0.143
3687	gene:Solyc07g008760.2	NA	7	-	3742461	3742628	3740867	3740957	3742766	3742825	3687	0,2,2	31,16,21	7,10,3	15,26,32	316	149	1.4310274449171958e-05	0.000179086619906	0.0,0.056,0.043	0.18,0.154,0.042	-0.092
3639	gene:Solyc02g022930.2	NA	2	-	24436190	24436281	24434767	24434927	24437102	24437185	3639	62,23,23	6,3,0	18,31,40	7,6,9	240	149	1.451198722861913e-05	0.000181472011679	0.865,0.826,1.0	0.615,0.762,0.734	0.193
141	gene:Solyc04g071990.2	NA	4	-	59030689	59030754	59030521	59030603	59038827	59038883	141	5,3,4	0,0,0	0,0,0	0,0,1	214	149	1.4706201943427801e-05	0.000183760064651	1.0,1.0,1.0	NA,NA,0.0	1.0
3190	gene:Solyc08g059760.2	NA	8	-	45234163	45234348	45231832	45231954	45234600	45234697	3190	0,0,0	1,3,0	0,2,0	0,0,0	334	149	1.475019754803519e-05	0.000184169005902	0.0,0.0,NA	NA,1.0,NA	-1.0
11237	gene:Solyc08g005640.2	NA	8	+	508352	508419	507958	508057	508676	508818	11237	1,0,0	2,1,0	0,4,0	0,0,0	216	149	1.4847676341303652e-05	0.00018524459704	0.256,0.0,NA	NA,1.0,NA	-0.872
11035	gene:Solyc09g018370.2	NA	9	+	14546884	14546931	14546621	14546741	14547018	14547220	11035	37,20,29	0,8,3	19,16,27	0,0,0	196	149	1.4898821484458676e-05	0.000185740914067	1.0,0.655,0.88	1.0,1.0,1.0	-0.155
844	gene:Solyc01g079680.2	NA	1	+	78795372	78795578	78795200	78795295	78796217	78798172	844	4,15,0	144,76,64	1,9,4	42,110,122	355	149	1.5111453971444114e-05	0.000188248173559	0.012,0.077,0.0	0.01,0.033,0.014	0.011
4502	gene:Solyc06g054140.2	NA	6	+	36968365	36968479	36967925	36968169	36968874	36969415	4502	13,4,0	14,10,6	0,4,3	3,8,8	263	149	1.5226152254745391e-05	0.00018953254566	0.345,0.185,0.0	0.0,0.221,0.175	0.045
1000	gene:Solyc08g043170.2	NA	8	+	22893129	22893207	22892876	22893041	22893565	22893655	1000	827,602,311	23,10,4	366,510,688	1,2,2	227	149	1.5287844357006942e-05	0.000190155653098	0.959,0.975,0.981	0.996,0.994,0.996	-0.024
5063	gene:Solyc01g050070.2	NA	1	-	48378968	48379037	48378529	48378573	48396127	48396446	5063	0,0,0	13,4,4	1,6,0	2,0,5	218	149	1.535204014573198e-05	0.000190808930906	0.0,0.0,0.0	0.255,1.0,0.0	-0.418
507	gene:Solyc11g070060.1	NA	11	-	54611899	54612007	54611331	54611499	54615932	54616034	507	24,12,20	6,3,0	12,14,19	1,2,0	257	149	1.5491163528213223e-05	0.000192391775612	0.699,0.699,1.0	0.874,0.802,1.0	-0.093
3367	gene:Solyc09g065650.2	NA	9	-	63831445	63831560	63831090	63831165	63834303	63834391	3367	2,0,0	58,39,18	4,0,0	18,35,23	264	149	1.5667425130519246e-05	0.000194433102759	0.019,0.0,0.0	0.111,0.0,0.0	-0.031
5407	gene:Solyc04g079070.2	NA	4	-	63652467	63652601	63652258	63652331	63652721	63652793	5407	513,287,271	0,0,24	197,291,345	0,0,0	283	149	1.603770683879154e-05	0.000198877299373	1.0,1.0,0.856	1.0,1.0,1.0	-0.048
4157	gene:Solyc02g087810.2	NA	2	+	50087322	50087432	50087117	50087160	50087635	50087685	4157	16,9,4	8,5,0	1,11,13	1,8,7	259	149	1.6151098905159174e-05	0.000200131584917	0.535,0.509,1.0	0.365,0.442,0.517	0.24
13964	gene:Solyc12g099830.1	NA	12	-	66818709	66818804	66817727	66817861	66819198	66819416	13964	3,0,0	0,2,0	0,2,2	0,0,0	244	149	1.6270920467664232e-05	0.000201463578881	1.0,0.0,NA	NA,1.0,1.0	-0.5
7854	gene:Solyc03g044080.2	NA	3	-	7931739	7931803	7931547	7931620	7935420	7935568	7854	86,46,21	44,19,11	35,47,64	27,27,60	213	149	1.6297251068106385e-05	0.000201636844404	0.578,0.629,0.572	0.476,0.549,0.427	0.109
5864	gene:Solyc06g073390.2	NA	6	+	45227931	45228010	45227560	45227670	45228904	45229025	5864	5,0,2	127,90,59	5,2,6	87,122,85	228	149	1.641966104141994e-05	0.000202997685371	0.025,0.0,0.022	0.036,0.011,0.044	-0.015
6294	gene:Solyc01g099870.1	NA	1	-	90007036	90007264	90006063	90006225	90007551	90007588	6294	142,54,33	0,0,0	16,27,32	0,8,0	377	149	1.6491886577731214e-05	0.000203736503573	1.0,1.0,1.0	1.0,0.572,1.0	0.143
3817	gene:Solyc12g049540.1	NA	12	+	36704958	36705020	36704667	36704781	36705109	36705298	3817	5,1,0	100,51,64	5,2,4	74,78,116	211	149	1.656032389744228e-05	0.000204427442432	0.034,0.014,0.0	0.046,0.018,0.024	-0.013
13133	gene:Solyc04g082400.2	NA	4	-	66075032	66075152	66074495	66074712	66076388	66076522	13133	61,65,24	6,7,6	39,80,47	4,12,11	269	149	1.6658817560666256e-05	0.000205488086197	0.849,0.837,0.689	0.844,0.787,0.703	0.014
10764	gene:Solyc07g040790.2	NA	7	-	49743767	49743846	49743290	49743361	49743937	49744014	10764	0,2,0	0,0,0	0,0,1	0,2,0	228	149	1.676155905564654e-05	0.000206599488089	NA,1.0,NA	NA,0.0,1.0	0.5
10442	gene:Solyc08g077440.2	NA	8	-	61335810	61335886	61335395	61335471	61336365	61336566	10442	0,0,0	0,2,0	0,2,1	0,0,0	225	149	1.6850740416110513e-05	0.000207542201478	NA,0.0,NA	NA,1.0,1.0	-1.0
6014	gene:Solyc04g009380.1	NA	4	+	2814378	2814517	2811749	2812048	2815322	2815384	6014	1,2,2	4,0,0	4,4,2	0,0,1	288	149	1.698988862392335e-05	0.000209098448546	0.115,1.0,1.0	1.0,1.0,0.509	-0.131
10884	gene:Solyc04g071470.2	NA	4	+	58450860	58450989	58450369	58450447	58451700	58451816	10884	12,9,7	5,0,2	5,7,9	0,0,0	278	149	1.7133919851910784e-05	0.000210712404861	0.563,1.0,0.652	1.0,1.0,1.0	-0.262
3192	gene:Solyc08g059760.2	NA	8	-	45232416	45232428	45231832	45231954	45234600	45234697	3192	2,0,0	1,3,0	0,1,0	0,0,0	161	149	1.7205030596589615e-05	0.00021142783464	0.649,0.0,NA	NA,1.0,NA	-0.675
5039	gene:Solyc09g089660.2	NA	9	-	69428026	69428214	69427508	69427559	69428282	69428372	5039	10,5,1	25,24,41	7,3,2	26,35,36	337	149	1.7349843054211076e-05	0.000213047208774	0.15,0.084,0.011	0.106,0.037,0.024	0.026
447	gene:Solyc03g093640.2	NA	3	-	55206098	55206181	55205803	55205972	55208331	55208511	447	178,136,104	70,57,53	127,201,260	37,74,97	232	149	1.750802263158088e-05	0.000214828169588	0.62,0.605,0.558	0.688,0.636,0.633	-0.058
1977	gene:Solyc02g082770.2	NA	2	+	46424439	46424671	46423956	46424050	46425952	46426062	1977	7,8,7	6,0,0	7,11,10	0,0,2	381	149	1.752596341197006e-05	0.000214886981249	0.313,1.0,1.0	1.0,1.0,0.662	-0.116
4972	gene:Solyc10g017530.2	NA	10	+	5510636	5510711	5510043	5510540	5512391	5512452	4972	5,6,0	357,244,199	5,2,14	201,276,309	224	149	1.7566121297762844e-05	0.000215217905915	0.009,0.016,0.0	0.016,0.005,0.029	-0.008
2582	gene:Solyc06g043030.2	NA	6	-	29880008	29880126	29879819	29879927	29880316	29880517	2582	4,0,0	0,0,2	0,0,0	1,0,0	267	149	1.7981178460232858e-05	0.000220138112924	1.0,NA,0.0	0.0,NA,NA	0.5
2386	gene:Solyc09g090870.2	NA	9	-	70290076	70290281	70286834	70286958	70291045	70291161	2386	5,3,0	12,30,4	2,8,10	6,18,10	354	149	1.806129479150463e-05	0.000220953444665	0.149,0.04,0.0	0.123,0.158,0.296	-0.129
8651	gene:Solyc08g015750.1	NA	8	-	5527974	5528144	5527455	5527700	5528842	5529769	8651	2,2,2	4,0,0	2,0,6	0,0,0	319	149	1.8120338696768835e-05	0.000221509959357	0.189,1.0,1.0	1.0,NA,1.0	-0.27
13013	gene:Solyc02g083180.2	NA	2	-	46677814	46677912	46677392	46677574	46678012	46678145	13013	104,35,42	6,2,0	60,63,60	1,1,10	247	149	1.857285280645479e-05	0.000226871977779	0.913,0.913,1.0	0.973,0.974,0.784	0.032
1909	gene:Solyc09g061420.2	NA	9	-	59095993	59096061	59095611	59095806	59097841	59098025	1909	0,3,4	1,0,2	2,8,7	0,7,0	217	149	1.888341295785347e-05	0.000230321269689	0.0,1.0,0.579	1.0,0.44,1.0	-0.287
3289	gene:Solyc02g063130.2	NA	2	-	35177179	35177233	35176435	35176509	35177435	35177597	3289	768,448,448	86,36,68	499,687,646	55,82,50	203	149	1.8874710082748212e-05	0.000230321269689	0.868,0.901,0.829	0.869,0.86,0.905	-0.012
3428	gene:Solyc03g083190.1	NA	3	+	53033444	53033543	53033295	53033352	53033839	53034047	3428	0,2,0	27,13,2	4,1,1	4,22,8	248	149	1.9158355782531266e-05	0.000233500497323	0.0,0.085,0.0	0.375,0.027,0.07	-0.129
194	gene:Solyc03g025370.2	NA	3	-	2802545	2802633	2802176	2802415	2802832	2802879	194	0,3,8	12,14,14	0,0,0	11,14,10	237	149	1.918179052601658e-05	0.000233611910847	0.0,0.119,0.264	0.0,0.0,0.0	0.128
3283	gene:Solyc09g083370.2	NA	9	-	69025103	69025222	69023222	69023745	69025487	69025711	3283	0,0,4	1,0,0	0,0,1	0,0,5	268	149	2.0342687853122584e-05	0.000247565815541	0.0,NA,1.0	NA,NA,0.1	0.4
10423	gene:Solyc01g087240.2	NA	1	+	82182154	82182225	82180983	82181148	82183007	82183727	10423	2,0,5	38,56,20	1,1,5	63,65,77	220	149	2.0536676897791055e-05	0.000249740660132	0.034,0.0,0.145	0.011,0.01,0.042	0.039
11432	gene:Solyc05g048770.2	NA	5	+	59430387	59430518	59426318	59426400	59434015	59434179	11432	30,12,30	3,0,2	25,31,32	0,7,0	280	149	2.0703640707393863e-05	0.000251583868938	0.842,1.0,0.889	1.0,0.702,1.0	0.01
20	gene:Solyc03g096800.2	NA	3	+	59155098	59155230	59152558	59153832	59156051	59156636	20	80,44,51	88,47,19	57,86,98	24,49,41	281	149	2.0840724113861934e-05	0.000253061511825	0.325,0.332,0.587	0.557,0.482,0.559	-0.118
14356	gene:Solyc01g090670.2	NA	1	+	84322133	84322211	84321657	84321771	84323120	84323224	14356	196,162,174	7,1,0	185,188,211	4,0,1	227	149	2.092678482569299e-05	0.000253917870224	0.948,0.991,1.0	0.968,1.0,0.993	-0.007
13011	gene:Solyc02g083180.2	NA	2	-	46677814	46677909	46677397	46677574	46678012	46678145	13011	146,55,54	6,2,0	60,82,71	1,1,10	244	149	2.115339303804734e-05	0.000256477044372	0.937,0.944,1.0	0.973,0.98,0.813	0.038
15428	gene:Solyc06g018050.2	NA	6	+	16402500	16402664	16400977	16401045	16402761	16402913	15428	0,0,0	0,0,2	0,6,1	0,0,0	313	149	2.1237213735181524e-05	0.000257302462037	NA,NA,0.0	NA,1.0,1.0	-1.0
14806	gene:Solyc03g115580.2	NA	3	-	65239354	65239531	65239078	65239178	65240422	65240518	14806	20,11,29	2,0,1	16,44,29	3,4,2	326	149	2.1323825333025737e-05	0.000258160445365	0.82,1.0,0.93	0.709,0.834,0.869	0.113
5529	gene:Solyc01g079510.2	NA	1	+	78568605	78568700	78561820	78561927	78569329	78569433	5529	27,23,26	5,0,0	32,46,43	0,1,2	244	149	2.1389698276829612e-05	0.000258746211587	0.767,1.0,1.0	1.0,0.966,0.929	-0.043
9900	gene:Solyc02g083320.2	NA	2	-	46770613	46770840	46770093	46770166	46770945	46771095	9900	197,166,106	585,131,268	161,214,202	348,487,426	376	149	2.1403871638901303e-05	0.000258746211587	0.118,0.334,0.135	0.155,0.148,0.158	0.042
4050	gene:Solyc01g111840.2	NA	1	+	98010883	98010908	98010503	98010545	98011050	98011296	4050	5,0,0	4,0,1	0,2,3	0,0,0	174	149	2.1455633410915126e-05	0.000259180245727	0.517,NA,0.0	NA,1.0,1.0	-0.742
10147	gene:Solyc01g006000.2	NA	1	+	664336	664412	663323	663787	664522	664628	10147	1,0,0	35,10,8	0,2,10	16,9,21	225	149	2.1483228580599775e-05	0.000259321926087	0.019,0.0,0.0	0.0,0.128,0.24	-0.116
4750	gene:Solyc08g075960.2	NA	8	+	60038894	60039083	60037420	60037628	60039963	60040072	4750	141,64,26	4,3,0	42,79,62	1,0,3	338	149	2.1589795127338845e-05	0.000260275565701	0.94,0.904,1.0	0.949,1.0,0.901	-0.002
9587	gene:Solyc10g081750.1	NA	10	-	62764551	62764609	62763821	62764173	62765967	62766200	9587	6,6,3	262,124,100	0,3,2	98,153,189	207	149	2.159408144219196e-05	0.000260275565701	0.016,0.034,0.021	0.0,0.014,0.008	0.016
5722	gene:Solyc01g010720.2	NA	1	-	5750364	5750419	5749600	5750115	5750522	5750618	5722	2,0,4	3,0,2	0,0,0	1,2,3	204	149	2.1715675528468997e-05	0.000261548268856	0.327,NA,0.594	0.0,0.0,0.0	0.461
10060	gene:Solyc03g111370.2	NA	3	-	61963897	61963920	61963452	61963546	61964325	61964538	10060	259,168,115	0,0,2	122,254,270	3,4,4	172	149	2.2142643606230206e-05	0.000266494379308	1.0,1.0,0.98	0.972,0.982,0.983	0.014
6038	gene:Solyc01g005090.2	NA	1	-	86184	86293	85818	86098	86585	86723	6038	79,31,34	10,0,2	40,69,74	0,1,0	258	149	2.274655134042978e-05	0.000273561173737	0.82,1.0,0.908	1.0,0.976,1.0	-0.083
13095	gene:Solyc04g076830.2	NA	4	-	61704027	61704055	61703808	61703883	61705322	61705485	13095	6,9,4	173,99,103	3,9,8	66,107,121	177	149	2.2877786569659694e-05	0.000274937164481	0.028,0.071,0.032	0.037,0.066,0.053	-0.008
10569	gene:Solyc12g088920.1	NA	12	-	64108749	64108794	64107212	64107320	64108929	64109129	10569	3,0,0	0,0,0	0,0,0	1,1,0	194	149	2.336886464242163e-05	0.00028063242007	1.0,NA,NA	0.0,0.0,NA	1.0
2848	gene:Solyc11g043150.1	NA	11	+	33464405	33464452	33461141	33461286	33466037	33466120	2848	18,11,12	351,243,206	42,30,33	206,303,415	196	149	2.351145646860487e-05	0.000282137477623	0.038,0.033,0.042	0.134,0.07,0.057	-0.049
10338	gene:Solyc09g065860.2	NA	9	-	64126832	64126962	64126663	64126741	64128625	64128669	10338	3,1,0	62,12,11	6,1,0	37,34,45	279	149	2.373783804035744e-05	0.000284645065981	0.025,0.043,0.0	0.08,0.015,0.0	-0.009
4978	gene:Solyc05g015710.2	NA	5	-	11757572	11757682	11755996	11756260	11757799	11757841	4978	24,10,4	7,2,6	6,19,22	0,4,6	259	149	2.421918860135334e-05	0.000290204119135	0.664,0.742,0.277	1.0,0.732,0.678	-0.242
6477	gene:Solyc02g085300.2	NA	2	-	48239090	48239267	48238829	48238928	48239492	48239502	6477	190,67,34	8,3,1	36,96,84	5,5,15	326	149	2.443758179794112e-05	0.000292606473923	0.916,0.911,0.94	0.767,0.898,0.719	0.128
4910	gene:Solyc03g093390.2	NA	3	-	54655775	54655947	54655131	54655685	54656034	54656162	4910	565,228,272	53,20,18	206,225,272	10,0,22	321	149	2.4600189859619313e-05	0.000294337849975	0.832,0.841,0.875	0.905,1.0,0.852	-0.07
10721	gene:Solyc01g102490.2	NA	1	+	91285388	91285468	91283986	91284048	91286805	91286869	10721	37,9,4	5,2,2	7,15,8	0,0,0	229	149	2.462067222485488e-05	0.000294367422709	0.828,0.745,0.565	1.0,1.0,1.0	-0.287
11598	gene:Solyc09g009410.2	NA	9	+	2850396	2850462	2850030	2850098	2850587	2850641	11598	1,0,0	0,1,0	0,3,0	0,0,0	215	149	2.507187774399408e-05	0.000299542960415	1.0,0.0,NA	NA,1.0,NA	-0.5
11067	gene:Solyc01g102750.2	NA	1	+	91485226	91485346	91484829	91484862	91486766	91486995	11067	9,0,0	248,60,40	4,6,2	34,111,70	269	149	2.520003867844889e-05	0.000300854223638	0.02,0.0,0.0	0.061,0.029,0.016	-0.029
14695	gene:Solyc04g055250.2	NA	4	-	53880588	53880706	53879660	53879769	53880958	53881055	14695	14,4,4	108,31,27	0,1,0	28,42,22	267	149	2.5559132767147723e-05	0.000304918588282	0.067,0.067,0.076	0.0,0.013,0.0	0.066
8002	gene:Solyc04g008660.2	NA	4	+	2303846	2304289	2303442	2303530	2305493	2305938	8002	577,369,251	4,1,0	272,421,510	0,2,9	592	149	2.5737148009291293e-05	0.000306818342133	0.973,0.989,1.0	1.0,0.981,0.934	0.016
12591	gene:Solyc10g045540.1	NA	10	+	34557468	34557591	34549919	34550002	34561244	34561427	12591	104,45,28	9,0,0	23,49,60	3,9,8	272	149	2.583346571527661e-05	0.000307742101786	0.864,1.0,1.0	0.808,0.749,0.804	0.168
12499	gene:Solyc05g053930.2	NA	5	+	63955786	63955888	63955543	63955679	63956069	63956193	12499	3,1,0	3,0,2	0,0,1	0,0,0	251	149	2.6176676775061663e-05	0.00031160349979	0.372,1.0,0.0	NA,NA,1.0	-0.543
12537	gene:Solyc02g070920.2	NA	2	-	40500418	40500586	40499917	40499968	40501190	40501361	12537	5,5,1	0,3,3	0,9,12	3,1,2	317	149	2.6324092816460403e-05	0.000312902525813	1.0,0.439,0.135	0.0,0.809,0.738	0.009
5937	gene:Solyc07g042010.2	NA	7	-	54859835	54860029	54858444	54858539	54861006	54861140	5937	5,2,0	14,7,6	8,2,4	13,10,16	343	149	2.6315116467233882e-05	0.000312902525813	0.134,0.11,0.0	0.211,0.08,0.098	-0.048
7200	gene:Solyc06g084530.2	NA	6	+	49627388	49627482	49627113	49627252	49627989	49628123	7200	125,39,51	6,0,4	48,72,131	0,0,3	243	149	2.6343298415477826e-05	0.00031290324804	0.927,1.0,0.887	1.0,1.0,0.964	-0.05
10719	gene:Solyc01g102490.2	NA	1	+	91285388	91285475	91283986	91284048	91286805	91286869	10719	0,1,0	5,2,2	1,0,0	0,0,0	236	149	2.6505253776667217e-05	0.000314598306264	0.0,0.24,0.0	1.0,NA,NA	-0.92
11608	gene:Solyc10g084760.1	NA	10	-	64188283	64188385	64186775	64187891	64189156	64189216	11608	8,28,21	19,52,22	23,56,38	25,44,46	251	149	2.6712193700387386e-05	0.000316824451262	0.2,0.242,0.362	0.353,0.43,0.329	-0.103
4948	gene:Solyc05g052070.2	NA	5	-	62411177	62411272	62410919	62411023	62411383	62411455	4948	1,1,0	0,0,2	0,0,0	0,2,0	244	149	2.6824496234016463e-05	0.000317925718962	1.0,1.0,0.0	NA,0.0,NA	0.667
6448	gene:Solyc01g090850.2	NA	1	+	84559253	84559376	84557563	84558039	84559550	84559659	6448	2,0,0	22,13,17	0,0,9	14,9,21	272	149	2.694838520606963e-05	0.000319162614354	0.047,0.0,0.0	0.0,0.0,0.19	-0.048
16581	gene:Solyc01g112310.2	NA	1	+	98388560	98388596	98383231	98383698	98393407	98393616	16581	4,0,2	0,1,2	1,2,2	0,2,2	185	149	2.7067325814055172e-05	0.000320339155036	1.0,0.0,0.446	1.0,0.446,0.446	-0.149
14605	gene:Solyc11g006460.1	NA	11	-	1151492	1151591	1151180	1151326	1152749	1152899	14605	1,0,0	1,1,0	0,3,7	0,0,0	248	149	2.719634908346949e-05	0.000321633234023	0.375,0.0,NA	NA,1.0,1.0	-0.813
11665	gene:Solyc04g056650.2	NA	4	-	54637999	54638089	54637114	54637205	54641877	54642388	11665	0,0,0	0,0,2	0,0,1	0,0,0	239	149	2.729935688341385e-05	0.000322617996314	NA,NA,0.0	NA,NA,1.0	-1.0
5149	gene:Solyc11g010350.1	NA	11	+	3427366	3427469	3426535	3426705	3427545	3427557	5149	0,0,1	0,0,0	0,0,0	0,0,4	252	149	2.744699725713084e-05	0.000324128412695	NA,NA,1.0	NA,NA,0.0	1.0
14602	gene:Solyc11g006460.1	NA	11	-	1151492	1151597	1151180	1151326	1152749	1152899	14602	0,0,0	1,1,0	0,3,6	0,0,0	254	149	2.7518814248938484e-05	0.000324741877317	0.0,0.0,NA	NA,1.0,1.0	-1.0
8653	gene:Solyc02g069750.1	NA	2	-	39569692	39569774	39566824	39567200	39570807	39571007	8653	0,0,2	7,7,0	1,5,2	5,0,10	231	149	2.7739869809608962e-05	0.000327114308924	0.0,0.0,1.0	0.114,1.0,0.114	-0.076
373	gene:Solyc05g014970.2	NA	5	-	9186867	9186987	9186355	9186401	9187319	9187506	373	1,0,2	0,0,0	0,3,0	4,0,0	269	149	2.7778625459243433e-05	0.00032733515105	1.0,NA,1.0	0.0,1.0,NA	0.5
4786	gene:Solyc12g019750.1	NA	12	-	11309155	11309398	11308716	11308957	11310806	11310888	4786	220,85,66	45,34,9	64,122,140	8,14,29	392	149	2.7840107140515072e-05	0.000327823278894	0.65,0.487,0.736	0.753,0.768,0.647	-0.098
16144	gene:Solyc01g080750.2	NA	1	+	79978715	79978787	79978494	79978642	79978990	79979355	16144	133,29,32	3,0,0	14,49,16	2,3,2	221	149	2.793466199927917e-05	0.000328699867326	0.968,1.0,1.0	0.825,0.917,0.844	0.127
14719	gene:Solyc12g095920.1	NA	12	-	65021750	65021845	65019221	65019581	65023158	65023428	14719	2,0,0	6,6,0	0,1,0	0,0,1	244	149	2.7985390027381398e-05	0.000329059866624	0.169,0.0,NA	NA,1.0,0.0	-0.415
4102	gene:Solyc03g097280.2	NA	3	+	59606971	59607057	59606634	59606734	59607679	59607762	4102	49,43,26	3,2,1	21,62,41	0,3,10	235	149	2.876774084732702e-05	0.00033777295719	0.912,0.932,0.943	1.0,0.929,0.722	0.045
5617	gene:Solyc06g084390.2	NA	6	-	49524144	49524212	49523048	49523495	49524811	49525011	5617	159,59,81	2,0,0	80,93,121	5,1,11	217	149	2.875728760588576e-05	0.00033777295719	0.982,1.0,1.0	0.917,0.985,0.883	0.066
6168	gene:Solyc04g054320.2	NA	4	-	52303628	52303703	52302155	52302348	52303815	52303894	6168	444,319,86	28,12,3	139,317,286	4,14,13	224	149	2.911254024030556e-05	0.000341575992597	0.913,0.946,0.95	0.959,0.938,0.936	-0.008
16837	gene:Solyc09g018730.2	NA	9	+	16837049	16837127	16834460	16834473	16837229	16837332	16837	1,0,2	0,0,0	3,3,0	0,0,4	227	149	2.915715399856502e-05	0.000341680837823	1.0,NA,1.0	1.0,1.0,0.0	0.333
5067	gene:Solyc01g050070.2	NA	1	-	48380414	48380564	48378529	48378573	48396127	48396446	5067	2,0,2	13,4,4	2,0,2	2,0,5	299	149	2.9163287369232504e-05	0.000341680837823	0.071,0.0,0.199	0.333,NA,0.166	-0.159
15180	gene:Solyc01g094220.2	NA	1	+	85779620	85779691	85779406	85779471	85779784	85779938	15180	0,1,0	0,0,0	0,0,0	0,2,0	220	149	2.9197846184545107e-05	0.000341840686275	NA,1.0,NA	NA,0.0,NA	1.0
15532	gene:Solyc03g121700.2	NA	3	-	69781888	69781906	69781451	69781782	69782024	69782202	15532	13,0,8	422,248,324	8,2,5	340,440,443	167	149	2.945078995786373e-05	0.0003441240152	0.027,0.0,0.022	0.021,0.004,0.01	0.005
4195	gene:Solyc10g075030.1	NA	10	+	58726630	58726713	58724643	58724756	58727626	58727708	4195	6,0,0	35,19,23	0,2,3	15,39,71	232	149	2.945603874599503e-05	0.0003441240152	0.099,0.0,0.0	0.0,0.032,0.026	0.014
5592	gene:Solyc03g119760.2	NA	3	-	68314553	68314703	68313156	68313403	68315120	68315190	5592	1,3,0	0,0,0	0,0,0	0,1,0	299	149	2.9419823486985793e-05	0.0003441240152	1.0,1.0,NA	NA,0.0,NA	1.0
6010	gene:Solyc04g008990.2	NA	4	-	2577711	2577796	2576161	2576214	2577923	2577991	6010	7,0,0	3,4,0	0,6,1	0,1,0	234	149	2.948931999203209e-05	0.000344266747107	0.598,0.0,NA	NA,0.793,1.0	-0.598
1719	gene:Solyc01g098500.2	NA	1	+	89008722	89008790	89008538	89008614	89008870	89008963	1719	0,0,1	2,0,0	0,1,0	0,0,2	217	149	2.9511341782113383e-05	0.000344277922974	0.0,NA,1.0	NA,1.0,0.0	0.0
13685	gene:Solyc06g075110.2	NA	6	+	46609999	46610060	46609773	46609887	46610942	46611009	13685	0,0,0	2,0,0	1,1,2	0,0,0	210	149	3.025738820242876e-05	0.000352729495564	0.0,NA,NA	1.0,1.0,1.0	-1.0
11218	gene:Solyc04g078510.2	NA	4	+	63234148	63234382	63231475	63231920	63234495	63234676	11218	76,75,92	503,146,235	98,129,120	192,251,282	383	149	3.0367143460261197e-05	0.000353756659098	0.056,0.167,0.132	0.166,0.167,0.142	-0.04
830	gene:Solyc04g009620.2	CS2	4	-	3004348	3004407	3003639	3003715	3004836	3004987	830	1,0,0	0,0,0	0,1,1	2,0,0	208	149	3.0474267687182394e-05	0.000354751731538	1.0,NA,NA	0.0,1.0,1.0	0.333
13951	gene:Solyc03g116830.2	NA	3	-	66099363	66099474	66098941	66099040	66100029	66100430	13951	130,116,38	1,2,0	58,141,121	2,4,3	260	149	3.073070109355701e-05	0.000357482262401	0.987,0.971,1.0	0.943,0.953,0.959	0.034
10738	gene:Solyc08g061800.2	NA	8	+	49532143	49532351	49531739	49532029	49536381	49536508	10738	0,3,0	0,0,0	1,0,0	0,1,0	357	149	3.082467091712789e-05	0.000358065686901	NA,1.0,NA	1.0,0.0,NA	0.5
9915	gene:Solyc08g076120.2	NA	8	+	60154943	60154987	60151782	60151848	60155299	60155345	9915	1,1,5	79,32,67	3,0,7	54,53,21	193	149	3.080689267828805e-05	0.000358065686901	0.01,0.024,0.054	0.041,0.0,0.205	-0.053
9897	gene:Solyc02g083320.2	NA	2	-	46770615	46770852	46770093	46770166	46770945	46771095	9897	254,215,144	585,131,268	211,277,267	348,487,426	386	149	3.108957058332556e-05	0.000360886322169	0.144,0.388,0.172	0.19,0.18,0.195	0.046
7928	gene:Solyc08g007330.2	NA	8	-	1895511	1895564	1895321	1895420	1895813	1895970	7928	3,1,0	3,0,0	0,0,0	0,2,0	202	149	3.113472357379608e-05	0.000361153954642	0.425,1.0,NA	NA,0.0,NA	0.713
1501	gene:Solyc11g020770.1	NA	11	+	11982027	11982160	11981479	11981911	11985303	11985453	1501	8,4,8	3,3,0	2,13,12	1,0,0	282	149	3.117183430920669e-05	0.00036132798578	0.585,0.413,1.0	0.514,1.0,1.0	-0.172
13700	gene:Solyc06g083170.2	NA	6	+	48707181	48707281	48706957	48707029	48707541	48707756	13700	49,34,18	1,0,7	25,49,43	0,2,0	249	149	3.178737476882178e-05	0.000368201880384	0.967,1.0,0.606	1.0,0.936,1.0	-0.121
1720	gene:Solyc01g098500.2	NA	1	+	89008722	89008768	89008538	89008614	89008870	89008985	1720	0,0,1	2,0,0	0,0,0	0,0,2	195	149	3.1923532638202864e-05	0.000369517151161	0.0,NA,1.0	NA,NA,0.0	0.5
15536	gene:Solyc03g097120.2	NA	3	-	59456975	59457122	59455162	59456651	59457941	59458326	15536	8,6,6	11,4,1	5,4,6	2,3,12	296	149	3.2741123749077775e-05	0.000378712616104	0.268,0.43,0.751	0.557,0.402,0.201	0.096
4747	gene:Solyc08g075960.2	NA	8	+	60041111	60041280	60039963	60040072	60041367	60041441	4747	7,3,0	5,3,4	0,0,0	1,3,0	318	149	3.276671361818107e-05	0.000378740570987	0.396,0.319,0.0	0.0,0.0,NA	0.238
2626	gene:Solyc04g079940.2	NA	4	-	64261677	64261806	64261273	64261500	64262714	64262926	2626	24,2,6	76,16,15	4,13,8	22,42,44	278	149	3.350420226121855e-05	0.000386991294528	0.145,0.063,0.177	0.089,0.142,0.089	0.022
542	gene:Solyc06g072110.2	NA	6	+	44442657	44442752	44442136	44442482	44443740	44443935	542	192,111,75	1,6,2	61,101,148	4,0,0	244	149	3.3560153081568306e-05	0.000387363800823	0.992,0.919,0.958	0.903,1.0,1.0	-0.011
828	gene:Solyc04g009620.2	CS2	4	-	3004490	3004567	3004348	3004407	3004836	3004987	828	121,79,47	2,0,0	62,112,95	2,6,3	226	149	3.372164023524633e-05	0.000388953061401	0.976,1.0,1.0	0.953,0.925,0.954	0.048
12445	gene:Solyc03g093510.2	NA	3	+	54857609	54857677	54856652	54856908	54858200	54858271	12445	271,265,83	13,24,13	128,178,239	18,42,36	217	149	3.4271624582214444e-05	0.000395017935241	0.935,0.883,0.814	0.83,0.744,0.82	0.079
9098	gene:Solyc06g084010.2	NA	6	-	49275307	49275469	49273854	49274101	49276490	49276985	9098	24,21,4	123,55,33	32,27,24	30,61,64	311	149	3.441318969335818e-05	0.000396370100316	0.085,0.155,0.055	0.338,0.175,0.152	-0.123
5395	gene:Solyc04g049710.2	NA	4	-	43145078	43145099	43144845	43145018	43145202	43145336	5395	0,0,0	1,0,2	0,0,1	0,0,0	170	149	3.4887170361213594e-05	0.000401546417172	0.0,NA,0.0	NA,NA,1.0	-1.0
2736	gene:Solyc11g073130.1	NA	11	+	56219405	56219482	56218161	56218215	56220377	56220445	2736	1,2,0	186,72,91	6,7,6	122,142,170	226	149	3.529590693982601e-05	0.000405965026759	0.004,0.018,0.0	0.031,0.031,0.023	-0.021
10289	gene:Solyc11g020290.1	NA	11	-	10697847	10698052	10696860	10697013	10700528	10700575	10289	26,34,21	4,3,0	15,46,47	3,6,6	354	149	3.547315609093545e-05	0.0004077167814	0.732,0.827,1.0	0.678,0.763,0.767	0.117
408	gene:Solyc04g045630.2	NA	4	-	34501302	34501314	34501139	34501226	34501406	34501441	408	1,1,0	1,0,0	0,0,0	0,2,0	161	149	3.5999788212477904e-05	0.000413478944866	0.481,1.0,NA	NA,0.0,NA	0.74
7872	gene:Solyc01g079810.2	NA	1	+	78942401	78942411	78941231	78941363	78942580	78942643	7872	5,0,0	0,0,2	0,0,1	0,0,0	159	149	3.624932791137467e-05	0.000416052679342	1.0,NA,0.0	NA,NA,1.0	-0.5
12466	gene:Solyc06g059960.2	NA	6	-	37872785	37873012	37868496	37868542	37873510	37873590	12466	17,0,6	63,37,31	2,4,1	35,70,54	376	149	3.63228054073403e-05	0.000416311312467	0.097,0.0,0.071	0.022,0.022,0.007	0.039
7895	gene:Solyc01g107690.2	NA	1	+	95147532	95147610	95146227	95146414	95147689	95147764	7895	0,1,0	2,0,3	0,0,1	0,0,0	227	149	3.632229865221714e-05	0.000416311312467	0.0,1.0,0.0	NA,NA,1.0	-0.667
3718	gene:Solyc06g008350.2	NA	6	+	2224064	2224196	2221134	2221320	2224624	2224717	3718	32,20,12	4,3,3	17,20,49	0,2,0	281	149	3.6448038968502965e-05	0.000417453923547	0.809,0.779,0.68	1.0,0.841,1.0	-0.191
11370	gene:Solyc08g067240.2	NA	8	-	56265872	56265879	56265725	56265755	56266244	56266352	11370	0,1,0	6,0,0	0,0,1	0,2,1	156	149	3.6624827879297065e-05	0.000419110062273	0.0,1.0,NA	NA,0.0,0.489	0.256
3805	gene:Solyc09g010970.2	NA	9	-	4324169	4324349	4323725	4323817	4325106	4325174	3805	146,96,24	10,2,6	41,83,31	0,9,14	329	149	3.6643923090315064e-05	0.000419110062273	0.869,0.956,0.644	1.0,0.807,0.501	0.054
496	gene:Solyc05g017890.2	NA	5	-	19110566	19110629	19110086	19110146	19116703	19116745	496	2,1,0	18,7,17	0,0,2	9,47,27	212	149	3.7308672990675153e-05	0.0004264146513	0.072,0.091,0.0	0.0,0.0,0.049	0.038
15584	gene:Solyc02g050140.2	NA	2	+	4090451	4090550	4090088	4090325	4090910	4091023	15584	23,5,7	26,25,15	0,6,13	26,30,33	248	149	3.7432973879886e-05	0.00042753635576	0.347,0.107,0.219	0.0,0.107,0.191	0.125
14795	gene:Solyc10g078180.1	NA	10	+	60044865	60045017	60044601	60044777	60045253	60046341	14795	275,162,130	4,4,2	96,281,220	8,12,9	301	149	3.914556115613786e-05	0.000446472471414	0.971,0.952,0.97	0.856,0.921,0.924	0.064
7554	gene:Solyc03g051930.2	NA	3	+	21293405	21293475	21291799	21291855	21294391	21294531	7554	3,4,1	96,32,19	3,0,2	19,50,51	219	149	3.9132096055919e-05	0.000446472471414	0.021,0.078,0.035	0.097,0.0,0.026	0.004
8122	gene:Solyc10g080130.1	NA	10	+	61519132	61519379	61518623	61518826	61519775	61519842	8122	84,49,20	112,47,74	12,41,45	103,84,91	396	149	3.969419651761755e-05	0.000452414189598	0.22,0.282,0.092	0.042,0.155,0.157	0.08
10974	gene:Solyc06g051900.2	NA	6	+	35583472	35583540	35582993	35583098	35583821	35583953	10974	0,0,10	30,8,11	0,0,0	27,29,22	217	149	4.0649893737546295e-05	0.000462983876827	0.0,0.0,0.384	0.0,0.0,0.0	0.128
8795	gene:Solyc09g064310.2	NA	9	+	61479330	61479362	61478152	61479017	61479514	61479606	8795	0,0,0	0,1,0	2,2,0	0,0,0	181	149	4.076692844547858e-05	0.000463993508714	NA,0.0,NA	1.0,1.0,NA	-1.0
11136	gene:Solyc12g098710.1	NA	12	+	66127824	66127857	66125699	66126116	66128066	66128276	11136	0,1,0	1,0,2	2,0,0	0,0,0	182	149	4.0846817463335624e-05	0.000464256178457	0.0,1.0,0.0	1.0,NA,NA	-0.667
13820	gene:Solyc12g011330.2	NA	12	+	4167618	4167754	4164578	4164697	4168678	4169596	13820	3,0,0	29,8,2	0,2,1	9,10,7	285	149	4.0838681620136985e-05	0.000464256178457	0.051,0.0,0.0	0.0,0.095,0.069	-0.038
8942	gene:Solyc12g044220.1	NA	12	+	38782044	38782079	38781935	38781936	38782160	38782393	8942	2,0,0	0,0,0	0,0,1	1,0,0	184	149	4.100306191214863e-05	0.000465384752703	1.0,NA,NA	0.0,NA,1.0	0.5
8943	gene:Solyc12g044220.1	NA	12	+	38782044	38782079	38781935	38781936	38782175	38782393	8943	0,2,0	0,0,0	0,0,2	0,1,0	184	149	4.100306191214863e-05	0.000465384752703	NA,1.0,NA	NA,0.0,1.0	0.5
13606	gene:Solyc04g045650.2	NA	4	+	35298788	35298814	35298144	35298335	35305198	35305495	13606	17,6,8	7,0,0	7,2,11	0,2,2	175	149	4.108500665079685e-05	0.000465668064286	0.674,1.0,1.0	1.0,0.46,0.824	0.13
6743	gene:Solyc01g034150.2	NA	1	-	36255236	36255272	36255080	36255155	36256428	36256568	6743	0,0,0	0,1,0	0,2,0	2,0,0	185	149	4.1079442322746346e-05	0.000465668064286	NA,0.0,NA	0.0,1.0,NA	-0.5
1785	gene:Solyc11g045160.1	NA	11	-	31560632	31560707	31559370	31559429	31561008	31561110	1785	1,2,0	2,9,1	0,0,4	4,25,8	224	149	4.116009123915911e-05	0.000466058719358	0.25,0.129,0.0	0.0,0.0,0.25	0.043
2554	gene:Solyc01g111410.2	NA	1	+	97670691	97670782	97670131	97670242	97671796	97671876	2554	97,42,44	11,4,12	41,69,76	14,13,7	240	149	4.1176504573694675e-05	0.000466058719358	0.846,0.867,0.695	0.645,0.767,0.871	0.042
13969	gene:Solyc03g119140.2	NA	3	+	67841948	67842127	67841662	67841703	67842520	67842589	13969	41,10,7	314,134,121	10,16,11	107,227,247	328	149	4.189347362741805e-05	0.000473845628351	0.056,0.033,0.026	0.041,0.031,0.02	0.008
15501	gene:Solyc10g081610.1	NA	10	-	62642246	62642301	62641989	62642167	62644689	62644800	15501	3,0,1	0,1,0	0,2,0	0,0,0	204	149	4.232649474069014e-05	0.000478412330596	1.0,0.0,1.0	NA,1.0,NA	-0.333
15693	gene:Solyc10g076740.1	NA	10	-	59685650	59685788	59683409	59683623	59686076	59686153	15693	396,138,100	3,6,10	118,179,206	0,5,4	287	149	4.240828739793563e-05	0.000478674757757	0.986,0.923,0.838	1.0,0.949,0.964	-0.055
6528	gene:Solyc06g073820.1	NA	6	+	45582030	45582086	45581249	45581360	45582220	45582398	6528	5,0,0	0,1,1	0,0,2	0,0,0	205	149	4.2382163455995275e-05	0.000478674757757	1.0,0.0,0.0	NA,NA,1.0	-0.667
1271	gene:Solyc09g007410.2	NA	9	-	987668	987742	987237	987564	988119	988218	1271	2,3,2	111,48,19	5,2,2	29,73,55	223	149	4.2498599713951024e-05	0.000479363087457	0.012,0.04,0.066	0.103,0.018,0.024	-0.009
14272	gene:Solyc05g009160.2	NA	5	+	3294505	3294567	3294328	3294418	3294720	3294869	14272	0,0,1	1,0,0	2,0,0	0,0,0	211	149	4.2697141806325195e-05	0.000481270403919	0.0,NA,1.0	1.0,NA,NA	-0.5
4357	gene:Solyc01g100970.2	NA	1	+	90847561	90847600	90846757	90846921	90849784	90849889	4357	3,0,3	2,0,3	0,0,0	1,0,1	188	149	4.2968172443689115e-05	0.000483991599187	0.543,NA,0.442	0.0,NA,0.0	0.493
1801	gene:Solyc06g054520.1	NA	6	+	37274872	37274941	37273565	37273649	37275109	37275195	1801	1,0,0	0,0,1	0,2,2	0,0,0	218	149	4.3025403046707956e-05	0.000484302470658	1.0,NA,0.0	NA,1.0,1.0	-0.5
5908	gene:Solyc10g047050.1	NA	10	+	39253270	39253353	39250688	39250752	39253904	39254055	5908	0,1,0	1,0,0	2,0,0	0,0,0	232	149	4.3566973524682434e-05	0.00049006098781	0.0,1.0,NA	1.0,NA,NA	-0.5
7601	gene:Solyc07g062620.2	NA	7	+	65316122	65316333	65315919	65315992	65316424	65316540	7601	6,11,8	159,189,81	9,16,14	91,171,170	360	149	4.3698390515361626e-05	0.000491201165463	0.015,0.024,0.039	0.039,0.037,0.033	-0.01
4680	gene:Solyc01g088720.2	NA	1	+	83492261	83492359	83491894	83491975	83492439	83492558	4680	0,0,0	1,4,0	2,0,0	0,0,0	247	149	4.3997872098657395e-05	0.000494227643698	0.0,0.0,NA	1.0,NA,NA	-1.0
16309	gene:Solyc03g019850.2	NA	3	-	61331663	61331763	61331535	61331573	61331845	61331953	16309	0,0,0	1,1,0	0,2,1	0,0,0	249	149	4.404491088687067e-05	0.000494416224955	0.0,0.0,NA	NA,1.0,1.0	-1.0
3478	gene:Solyc06g082200.2	NA	6	+	48115297	48115362	48115143	48115183	48116281	48116559	3478	0,0,0	31,17,29	2,4,5	24,19,21	214	149	4.449791615683117e-05	0.000498816146548	0.0,0.0,0.0	0.055,0.128,0.142	-0.108
9936	gene:Solyc04g049490.2	NA	4	+	42102882	42103011	42102277	42102348	42103091	42103147	9936	7,2,0	3,0,0	0,0,0	0,1,0	278	149	4.449369804638846e-05	0.000498816146548	0.556,1.0,NA	NA,0.0,NA	0.778
14259	gene:Solyc04g072140.2	NA	4	+	59167704	59167848	59166145	59166212	59168166	59168277	14259	2,0,0	0,0,0	0,0,2	1,0,0	293	149	4.45808161100191e-05	0.000499402918781	1.0,NA,NA	0.0,NA,1.0	0.5
11760	gene:Solyc10g005290.2	NA	10	-	215679	215736	215502	215597	215841	215916	11760	0,0,4	59,19,27	0,0,2	33,30,38	206	149	4.4852518016031576e-05	0.000502102434558	0.0,0.0,0.097	0.0,0.0,0.037	0.02
3579	gene:Solyc03g007510.2	NA	3	+	2084307	2084394	2084087	2084186	2084473	2084524	3579	0,0,0	10,18,20	4,1,10	23,32,43	236	149	4.4960923726406614e-05	0.000502971483494	0.0,0.0,0.0	0.099,0.019,0.128	-0.082
11929	gene:Solyc07g007970.2	NA	7	+	2661354	2661581	2660219	2660560	2664054	2664159	11929	114,38,38	2,2,0	22,27,24	0,5,1	376	149	4.5338204595624336e-05	0.000506845154522	0.958,0.883,1.0	1.0,0.682,0.905	0.085
4420	gene:Solyc08g062190.2	NA	8	-	50677376	50677416	50677034	50677109	50678335	50678560	4420	133,79,90	0,0,3	79,95,145	1,10,4	189	149	4.5392344638856145e-05	0.000507103541201	1.0,1.0,0.959	0.984,0.882,0.966	0.042
14698	gene:Solyc08g078630.2	NA	8	-	62390237	62390283	62389778	62390131	62390736	62390755	14698	19,8,5	0,0,0	6,8,9	0,7,0	195	149	4.556990812262062e-05	0.00050873946609	1.0,1.0,1.0	1.0,0.466,1.0	0.178
4908	gene:Solyc03g093390.2	NA	3	-	54655794	54655950	54655131	54655685	54656034	54656150	4908	183,103,142	53,20,18	92,103,145	10,0,22	305	149	4.631469332034e-05	0.000516435173174	0.628,0.716,0.794	0.818,1.0,0.763	-0.148
9529	gene:Solyc07g064300.2	NA	7	+	66513181	66513271	66512694	66512788	66513515	66513705	9529	310,176,81	9,3,2	78,161,186	10,14,7	239	149	4.632244027617503e-05	0.000516435173174	0.956,0.973,0.962	0.829,0.878,0.943	0.08
10158	gene:Solyc07g065550.2	NA	7	+	67264608	67264699	67264365	67264458	67265675	67265795	10158	0,0,0	11,6,0	4,4,0	3,13,12	240	149	4.6525471599936924e-05	0.000518345131445	0.0,0.0,NA	0.453,0.16,0.0	-0.204
2601	gene:Solyc01g005100.2	NA	1	-	95319	95476	94008	94100	95647	95720	2601	1,3,0	32,21,16	0,2,0	19,18,37	306	149	4.833548145702852e-05	0.000538143807176	0.015,0.065,0.0	0.0,0.051,0.0	0.01
2733	gene:Solyc11g073130.1	NA	11	+	56217925	56218074	56217728	56217817	56218161	56218215	2733	13,7,2	85,34,14	0,3,3	36,65,78	298	149	4.9116531517914224e-05	0.000546467386745	0.071,0.093,0.067	0.0,0.023,0.019	0.063
5866	gene:Solyc07g045160.2	NA	7	+	58259558	58259711	58259018	58259156	58259861	58260020	5866	12,0,2	23,13,13	0,0,0	6,2,8	302	149	5.0369838716151426e-05	0.000560030370052	0.205,0.0,0.071	0.0,0.0,0.0	0.092
12375	gene:Solyc06g082890.2	NA	6	-	48523137	48523277	48522778	48523016	48523887	48523987	12375	37,19,10	76,30,38	17,35,39	24,26,42	289	149	5.10952382598887e-05	0.00056770943176	0.201,0.246,0.119	0.268,0.41,0.324	-0.145
10722	gene:Solyc01g102490.2	NA	1	+	91285269	91285475	91283986	91284048	91286805	91286869	10722	68,30,10	5,2,2	12,39,35	0,0,0	355	149	5.173059114312267e-05	0.000574378248399	0.851,0.863,0.677	1.0,1.0,1.0	-0.203
12459	gene:Solyc11g012860.1	NA	11	-	5652188	5652423	5651744	5651937	5653512	5653623	12459	8,4,1	49,15,15	2,8,0	10,39,34	384	149	5.211927524723805e-05	0.000578301041847	0.06,0.094,0.025	0.072,0.074,0.0	0.011
9735	gene:Solyc09g010370.2	NA	9	-	3754694	3754802	3753892	3754252	3754863	3754926	9735	1233,454,294	30,8,10	311,644,633	12,12,22	257	149	5.2775389903324574e-05	0.000585183834857	0.96,0.971,0.945	0.938,0.969,0.943	0.009
14140	gene:Solyc01g008060.2	NA	1	+	2203006	2203147	2202762	2202827	2204455	2204492	14140	323,194,82	2,1,2	140,241,235	0,6,8	290	149	5.325296896180356e-05	0.000590078999805	0.988,0.99,0.955	1.0,0.954,0.938	0.014
10720	gene:Solyc01g102490.2	NA	1	+	91285269	91285486	91283986	91284048	91286805	91286869	10720	70,32,10	5,2,2	11,39,36	0,0,0	366	149	5.481832288376997e-05	0.000607012648518	0.851,0.867,0.671	1.0,1.0,1.0	-0.204
3193	gene:Solyc08g059760.2	NA	8	-	45234151	45234348	45231832	45231954	45234600	45234697	3193	0,1,0	1,3,0	0,2,1	0,0,0	346	149	5.678493631836446e-05	0.000628363574264	0.0,0.126,NA	NA,1.0,1.0	-0.937
11238	gene:Solyc08g005640.2	NA	8	+	508203	508419	507958	508057	508676	508818	11238	3,0,0	2,1,0	4,2,1	0,0,0	365	149	5.702848142205987e-05	0.000630631596997	0.38,0.0,NA	1.0,1.0,1.0	-0.81
3377	gene:Solyc01g100270.2	NA	1	+	90340845	90340900	90339173	90339265	90344758	90344938	3377	45,28,18	8,1,2	1,4,12	0,0,0	204	149	5.8003255643968946e-05	0.000640977153648	0.804,0.953,0.868	1.0,1.0,1.0	-0.125
901	gene:Solyc06g083920.2	NA	6	+	49219488	49219695	49218774	49218845	49220081	49220221	901	3,5,1	36,8,9	0,2,2	20,16,22	356	149	5.9027575359216646e-05	0.000651855872751	0.034,0.207,0.044	0.0,0.05,0.037	0.066
16411	gene:Solyc12g014360.1	NA	12	+	5217596	5217782	5216387	5216559	5217882	5218041	16411	14,6,13	5,9,4	3,5,1	2,3,7	335	149	5.9195133735218705e-05	0.000653264865475	0.555,0.229,0.591	0.4,0.426,0.06	0.163
11453	gene:Solyc01g005020.2	NA	1	-	36540	36653	36146	36378	37165	37273	11453	6,10,4	111,124,62	2,23,4	87,130,133	262	149	6.033064103675752e-05	0.000665346826656	0.03,0.044,0.035	0.013,0.091,0.017	-0.004
8814	gene:Solyc02g090860.2	NA	2	-	52332076	52332320	52330947	52331019	52332405	52332481	8814	1,0,0	0,0,0	0,1,0	1,0,0	393	149	6.109491961462452e-05	0.000673321217924	1.0,NA,NA	0.0,1.0,NA	0.5
9771	gene:Solyc01g095460.2	NA	1	+	86707182	86707333	86706786	86706947	86707880	86708104	9771	82,50,62	1,0,1	65,67,81	0,1,7	300	149	6.14508851234686e-05	0.000676787915403	0.976,1.0,0.969	1.0,0.971,0.852	0.041
8566	gene:Solyc03g025450.2	NA	3	-	2869820	2869905	2868738	2868860	2870493	2870772	8566	7,0,5	19,25,13	0,1,0	8,33,20	234	149	6.155722417933062e-05	0.000677502540059	0.19,0.0,0.197	0.0,0.019,0.0	0.123
8811	gene:Solyc02g090860.2	NA	2	-	52332076	52332310	52330953	52331019	52332405	52332481	8811	1,0,0	0,0,0	0,1,0	1,0,0	383	149	6.179227670699431e-05	0.000679631877859	1.0,NA,NA	0.0,1.0,NA	0.5
9143	gene:Solyc06g050510.2	NA	6	-	33200346	33200428	33199626	33199816	33200639	33200786	9143	5,2,9	6,10,7	3,4,6	2,19,14	231	149	6.251015790672334e-05	0.000687065246017	0.35,0.114,0.453	0.492,0.12,0.217	0.029
16754	gene:Solyc09g065660.2	NA	9	+	63878278	63878330	63878116	63878181	63878415	63878476	16754	8,1,5	5,0,0	1,2,0	0,0,2	201	149	6.259652155724724e-05	0.000687552115814	0.543,1.0,1.0	1.0,1.0,0.0	0.181
16576	gene:Solyc03g078020.2	NA	3	+	48958537	48958615	48958391	48958466	48967372	48967531	16576	68,74,68	7,2,3	77,80,87	0,0,0	227	149	6.382476428706433e-05	0.000700572160851	0.864,0.96,0.937	1.0,1.0,1.0	-0.08
8124	gene:Solyc10g080130.1	NA	10	+	61518778	61518876	61518622	61518692	61519775	61519842	8124	304,133,215	218,106,173	262,230,219	165,221,211	247	149	6.412041828692977e-05	0.000703345044619	0.457,0.431,0.428	0.489,0.386,0.385	0.019
8505	gene:Solyc04g074690.2	NA	4	-	60608516	60608726	60608354	60608412	60609698	60609869	8505	8,6,2	22,6,10	6,9,6	12,8,9	359	149	6.42698871523318e-05	0.000704511760978	0.131,0.293,0.077	0.172,0.318,0.217	-0.069
12795	gene:Solyc08g041710.2	NA	8	+	26144635	26144678	26144353	26144516	26144802	26145457	12795	71,39,34	14,0,0	24,29,42	1,0,0	192	149	6.44302803556039e-05	0.000705796583198	0.797,1.0,1.0	0.949,1.0,1.0	-0.051
2124	gene:Solyc07g014590.2	NA	7	-	4927484	4927591	4927306	4927390	4928428	4928587	2124	0,4,0	38,36,10	0,2,0	26,24,65	256	149	6.47668511269928e-05	0.000709008315351	0.0,0.061,0.0	0.0,0.046,0.0	0.005
8376	gene:Solyc06g034150.2	NA	6	-	23714120	23714337	23713999	23714041	23715127	23715235	8376	38,9,3	0,0,0	11,25,17	0,0,7	366	149	6.510166358157128e-05	0.000712196512435	1.0,1.0,1.0	1.0,1.0,0.497	0.168
4172	gene:Solyc07g066340.2	NA	7	-	67813604	67813703	67812916	67813056	67813870	67813951	4172	6,0,0	18,11,7	2,0,1	12,9,11	248	149	6.571145295754469e-05	0.00071838661347	0.167,0.0,0.0	0.091,0.0,0.052	0.008
12810	gene:Solyc02g082660.2	NA	2	+	46311831	46311865	46311707	46311742	46311993	46312100	12810	22,4,1	0,0,2	8,14,16	1,3,0	183	149	6.577914420242558e-05	0.000718645944415	1.0,1.0,0.289	0.867,0.792,1.0	-0.123
15353	gene:Solyc01g060200.1	NA	1	-	69703850	69704026	69703186	69703318	69704738	69704778	15353	1,3,6	0,4,0	6,2,3	0,0,2	325	149	6.603325096210507e-05	0.000720940182849	1.0,0.256,1.0	1.0,1.0,0.407	-0.05
3542	gene:Solyc11g042460.1	NA	11	-	36510140	36510228	36509695	36509795	36510301	36510358	3542	13,5,8	1,3,1	7,13,8	2,0,0	237	149	6.611316906003402e-05	0.000721330864564	0.891,0.512,0.834	0.688,1.0,1.0	-0.15
4779	gene:Solyc09g065720.2	NA	9	+	64012844	64012869	64012197	64012278	64012975	64013014	4779	71,36,15	5,3,0	29,67,66	1,1,3	174	149	6.629654220729869e-05	0.00072284902324	0.924,0.911,1.0	0.961,0.983,0.95	-0.02
13051	gene:Solyc07g061960.2	NA	7	+	64827130	64827238	64826831	64827004	64828367	64828502	13051	606,300,256	56,38,50	273,458,494	46,74,57	257	149	6.644215025423544e-05	0.00072395366917	0.863,0.821,0.748	0.775,0.782,0.834	0.014
11114	gene:Solyc04g017610.2	NA	4	+	7582215	7582352	7579674	7579783	7583296	7583454	11114	3,1,0	30,11,13	2,0,0	13,23,23	286	149	6.660283202851271e-05	0.000724334882729	0.05,0.045,0.0	0.074,0.0,0.0	0.007
2590	gene:Solyc01g109290.2	NA	1	-	96284737	96284820	96284492	96284607	96285915	96286066	2590	75,34,15	0,0,0	14,40,30	1,0,8	232	149	6.657746838768597e-05	0.000724334882729	1.0,1.0,1.0	0.9,1.0,0.707	0.131
6626	gene:Solyc06g009160.2	NA	6	-	3105210	3105270	3105050	3105122	3106210	3106355	6626	10,12,4	59,38,33	5,10,7	32,66,74	209	149	6.661009108800888e-05	0.000724334882729	0.108,0.184,0.08	0.1,0.097,0.063	0.037
2665	gene:Solyc02g084380.2	NA	2	+	47505373	47505618	47504981	47505164	47505786	47506339	2665	7,4,0	70,32,36	2,5,7	29,45,53	394	149	6.73997772656707e-05	0.000732434813584	0.036,0.045,0.0	0.025,0.04,0.048	-0.011
5822	gene:Solyc08g083280.2	NA	8	+	65785227	65785289	65785065	65785141	65785369	65785469	5822	820,411,363	10,4,0	464,596,636	1,7,11	211	149	6.750910346963131e-05	0.000733135406716	0.983,0.986,1.0	0.997,0.984,0.976	0.004
7760	gene:Solyc11g044330.1	NA	11	-	32954421	32954527	32954322	32954327	32954597	32954703	7760	23,35,19	5,3,2	30,27,60	8,2,11	255	149	6.775044986441917e-05	0.000735267830401	0.729,0.872,0.847	0.687,0.887,0.761	0.038
14555	gene:Solyc01g109370.2	NA	1	+	96347600	96347740	96347300	96347328	96347855	96348603	14555	14,6,18	19,5,2	19,12,23	1,5,5	289	149	6.781354868039022e-05	0.000735464259875	0.275,0.382,0.823	0.907,0.553,0.703	-0.228
2544	gene:Solyc11g012400.1	NA	11	+	5235828	5235925	5235555	5235649	5236004	5236064	2544	11,0,4	547,193,123	4,0,9	78,195,169	246	149	6.801896074949008e-05	0.000737202847805	0.012,0.0,0.019	0.03,0.0,0.031	-0.01
11471	gene:Solyc04g051190.2	NA	4	-	50050734	50050820	50049827	50049923	50051886	50052048	11471	3,4,0	24,24,44	5,2,8	8,29,26	235	149	6.87960961013225e-05	0.000745131474274	0.073,0.096,0.0	0.284,0.042,0.163	-0.107
3225	gene:Solyc05g053190.2	NA	5	-	63313896	63313982	63312535	63312670	63314057	63314236	3225	1,1,2	1,2,0	1,1,0	0,0,0	235	149	6.931815970455714e-05	0.000750288743186	0.388,0.241,1.0	1.0,1.0,NA	-0.457
4424	gene:Solyc08g062190.2	NA	8	-	50677376	50677403	50677034	50677109	50678335	50678560	4424	92,70,70	0,0,3	67,83,120	1,10,4	176	149	7.045129585411719e-05	0.000762048960582	1.0,1.0,0.952	0.983,0.875,0.962	0.044
13425	gene:Solyc04g074130.2	NA	4	+	60137939	60138055	60137154	60137458	60138149	60138229	13425	7,1,0	1,0,0	0,0,0	0,1,0	265	149	7.052627393751779e-05	0.000762355437325	0.797,1.0,NA	NA,0.0,NA	0.899
4925	gene:Solyc03g093390.2	NA	3	-	54655790	54655950	54655131	54655685	54656034	54656120	4925	326,164,199	53,20,18	150,162,210	10,0,22	309	149	7.065708872635008e-05	0.000763264678218	0.748,0.798,0.842	0.879,1.0,0.822	-0.104
2592	gene:Solyc11g007610.1	NA	11	-	1863482	1863604	1862725	1862926	1864376	1864476	2592	1,0,3	85,16,3	1,2,0	5,24,9	271	149	7.206486355008415e-05	0.000777957813648	0.006,0.0,0.355	0.099,0.044,0.0	0.073
8753	gene:Solyc06g005160.2	NA	6	+	184376	184465	184049	184287	184580	184683	8753	0,0,0	0,0,1	0,0,1	0,0,0	238	149	7.247699859052233e-05	0.000781374713037	NA,NA,0.0	NA,NA,1.0	-1.0
9574	gene:Solyc06g009060.2	NA	6	-	2983811	2983900	2983663	2983717	2983986	2984071	9574	0,0,1	1,0,0	1,0,0	0,2,0	238	149	7.247699859052233e-05	0.000781374713037	0.0,NA,1.0	1.0,0.0,NA	0.0
9721	gene:Solyc02g036340.2	NA	2	-	30518707	30518927	30518025	30518190	30520133	30520346	9721	68,24,20	22,8,3	24,62,28	13,14,34	369	149	7.353855899605184e-05	0.000792296775367	0.555,0.548,0.729	0.427,0.641,0.25	0.171
13997	gene:Solyc06g063240.2	NA	6	+	39943123	39943192	39942913	39943053	39944164	39944250	13997	1,0,0	0,1,0	0,1,0	0,0,4	218	149	7.381330209693355e-05	0.000794732944316	1.0,0.0,NA	NA,1.0,0.0	0.0
8933	gene:Solyc11g069340.1	NA	11	+	53946600	53946665	53946055	53946139	53947034	53947208	8933	1,2,0	0,2,0	0,0,0	1,0,0	214	149	7.406359839284627e-05	0.00079690286513	1.0,0.41,NA	0.0,NA,NA	0.705
16736	gene:Solyc06g074330.2	NA	6	-	45954707	45954838	45954534	45954576	45954926	45955194	16736	10,11,0	0,0,6	9,12,4	0,0,0	280	149	7.416861981723296e-05	0.000797507843614	1.0,1.0,0.0	1.0,1.0,1.0	-0.333
10269	gene:Solyc02g091120.2	NA	2	-	52533366	52533422	52531705	52531865	52534543	52534591	10269	4,1,0	0,0,0	0,0,1	0,1,0	205	149	7.460009134974606e-05	0.000801093228003	1.0,1.0,NA	NA,0.0,1.0	0.5
5827	gene:Solyc08g083280.2	NA	8	+	65785233	65785289	65785065	65785141	65785377	65785405	5827	2,0,0	0,1,0	0,1,0	0,0,0	205	149	7.460009134974606e-05	0.000801093228003	1.0,0.0,NA	NA,1.0,NA	-0.5
10134	gene:Solyc03g006070.2	NA	3	-	753969	754014	753750	753852	754946	755042	10134	0,0,0	1,0,0	1,0,0	0,0,0	194	149	7.519565969213301e-05	0.000806958543669	0.0,NA,NA	1.0,NA,NA	-1.0
8807	gene:Solyc03g082960.2	NA	3	-	52816935	52816977	52816722	52816777	52817217	52817271	8807	0,0,0	1,0,0	1,0,0	0,0,0	191	149	7.534453775972972e-05	0.000808025672667	0.0,NA,NA	1.0,NA,NA	-1.0
13068	gene:Solyc03g121020.2	NA	3	+	69254073	69254090	69252437	69252557	69254429	69254535	13068	3,5,0	134,61,112	0,2,1	42,78,85	166	149	7.546366729598371e-05	0.00080824258079	0.02,0.069,0.0	0.0,0.022,0.01	0.019
8715	gene:Solyc09g009030.2	NA	9	-	2380625	2380665	2380256	2380290	2380760	2380975	8715	0,0,1	0,0,0	0,0,0	0,0,1	189	149	7.544018011630715e-05	0.00080824258079	NA,NA,1.0	NA,NA,0.0	1.0
5113	gene:Solyc12g038400.1	NA	12	-	48113850	48114084	48111503	48111629	48114359	48114454	5113	644,264,277	2,2,0	224,332,415	3,14,3	383	149	7.55761745436793e-05	0.000808836442137	0.992,0.981,1.0	0.967,0.902,0.982	0.041
9474	gene:Solyc08g006760.2	NA	8	-	1331870	1331941	1331106	1331296	1332842	1333159	9474	25,19,6	4,1,2	4,19,23	2,0,0	220	149	7.56180912619497e-05	0.000808836442137	0.809,0.928,0.67	0.575,1.0,1.0	-0.056
8361	gene:Solyc12g098830.1	NA	12	-	66211148	66211181	66210582	66210713	66212220	66212384	8361	1,0,0	0,0,0	0,0,0	1,0,2	182	149	7.575017199806012e-05	0.000809190072638	1.0,NA,NA	0.0,NA,0.0	1.0
8719	gene:Solyc09g009030.2	NA	9	-	2380631	2380665	2380256	2380290	2380760	2380975	8719	0,0,1	0,0,0	0,0,0	0,0,1	183	149	7.570837987271713e-05	0.000809190072638	NA,NA,1.0	NA,NA,0.0	1.0
13429	gene:Solyc01g106940.2	NA	1	+	94635932	94636017	94635405	94635623	94636608	94636692	13429	129,60,30	9,7,3	46,90,85	12,9,7	234	149	7.590834131776629e-05	0.000809821103458	0.901,0.845,0.864	0.709,0.864,0.885	0.051
5494	gene:Solyc09g005230.2	NA	9	-	179945	179975	179748	179808	180039	180103	5494	0,0,2	1,0,0	1,4,0	0,0,0	179	149	7.587020730350493e-05	0.000809821103458	0.0,NA,1.0	1.0,1.0,NA	-0.5
14020	gene:Solyc01g090940.2	NA	1	+	84639629	84639803	84638083	84638191	84640002	84640433	14020	5,0,2	78,47,29	2,6,6	25,51,48	323	149	7.691851215958395e-05	0.000820062728465	0.029,0.0,0.031	0.036,0.051,0.055	-0.027
16614	gene:Solyc01g087400.2	NA	1	-	82352353	82352479	82350761	82350842	82352553	82352953	16614	0,1,0	7,10,3	3,1,2	2,5,10	275	149	7.74687963761347e-05	0.000825391139486	0.0,0.051,0.0	0.448,0.098,0.098	-0.198
2675	gene:Solyc11g039950.1	NA	11	-	40567599	40567679	40563334	40563382	40569929	40570089	2675	9,7,2	45,16,11	4,2,4	5,26,23	229	149	7.79819729169523e-05	0.00083031750186	0.115,0.222,0.106	0.342,0.048,0.102	-0.016
5339	gene:Solyc04g064500.2	NA	4	+	55653607	55653700	55653006	55653149	55654503	55654602	5339	10,2,4	307,117,49	2,14,5	85,216,177	242	149	7.83982220245261e-05	0.00083420608123	0.02,0.01,0.048	0.014,0.038,0.017	0.003
14249	gene:Solyc04g072140.2	NA	4	+	59169130	59169224	59168616	59168727	59169959	59170024	14249	40,26,25	18,2,0	31,31,44	2,2,4	243	149	7.865182982478609e-05	0.000836360121442	0.577,0.889,1.0	0.905,0.905,0.871	-0.072
6039	gene:Solyc01g005090.2	NA	1	-	86184	86295	85818	86098	86585	86723	6039	112,49,37	10,0,2	56,97,102	0,1,0	260	149	7.878431749769564e-05	0.000837224242641	0.865,1.0,0.914	1.0,0.982,1.0	-0.068
2598	gene:Solyc01g005100.2	NA	1	-	95311	95481	94008	94104	95647	95720	2598	4,1,0	22,13,11	0,4,3	15,18,13	319	149	7.977972458614172e-05	0.000847251344143	0.078,0.035,0.0	0.0,0.094,0.097	-0.026
13	gene:Solyc01g099730.2	NA	1	+	89887254	89887378	89887025	89887077	89887477	89887673	13	20,6,1	6,3,5	7,10,7	4,7,7	273	149	8.069558208925727e-05	0.000856421164719	0.645,0.522,0.098	0.489,0.438,0.353	-0.005
10019	gene:Solyc09g063150.2	NA	9	+	61197584	61197786	61196660	61197034	61197920	61198435	10019	55,15,4	631,334,107	11,19,11	176,361,222	351	149	8.34400390940752e-05	0.000884973393221	0.036,0.019,0.016	0.026,0.022,0.021	0.001
994	gene:Solyc07g047720.2	NA	7	+	58936359	58936455	58935664	58935814	58936791	58937199	994	10,6,1	308,192,156	1,2,5	133,185,247	245	149	8.378345492006316e-05	0.00088803942102	0.019,0.019,0.004	0.005,0.007,0.012	0.006
16135	gene:Solyc08g008010.2	NA	8	-	2507118	2507237	2506184	2506391	2507936	2508014	16135	6,7,12	33,20,27	3,5,3	32,45,44	268	149	8.593879583821395e-05	0.000910294024096	0.092,0.163,0.198	0.05,0.058,0.037	0.103
4751	gene:Solyc08g075960.2	NA	8	+	60038894	60038938	60037420	60037628	60039963	60040072	4751	100,47,17	4,3,0	26,60,36	1,0,3	193	149	8.64467093277209e-05	0.000915080969723	0.951,0.924,1.0	0.953,1.0,0.903	0.006
1433	gene:Solyc01g056520.2	NA	1	-	54533362	54533461	54532708	54532747	54537334	54537463	1433	140,87,68	2,2,0	39,63,92	3,3,5	248	149	8.676704324278701e-05	0.000917877381722	0.977,0.963,1.0	0.886,0.927,0.917	0.07
1096	gene:Solyc04g005030.2	NA	4	-	39903	40113	39562	39629	42427	42552	1096	304,261,339	45,48,47	417,440,582	79,97,168	359	149	8.81543139456346e-05	0.000931949616512	0.737,0.693,0.75	0.687,0.653,0.59	0.083
6034	gene:Solyc01g005090.2	NA	1	-	83829	83970	83547	83696	84106	84215	6034	17,6,3	113,56,24	14,15,13	44,91,40	290	149	8.84114060155367e-05	0.000934063361291	0.072,0.052,0.06	0.141,0.078,0.143	-0.059
59	gene:Solyc06g035460.2	NA	6	+	24355036	24355068	24354730	24354899	24355152	24355247	59	323,110,72	23,4,1	82,128,135	8,23,14	181	149	8.974133427879203e-05	0.000947501529362	0.92,0.958,0.983	0.894,0.821,0.888	0.086
1084	gene:Solyc01g103170.2	NA	1	-	91829834	91829888	91829667	91829760	91830248	91830315	1084	195,122,128	6,0,0	143,137,208	2,3,12	203	149	9.080170168912443e-05	0.000958078122923	0.96,1.0,1.0	0.981,0.971,0.927	0.027
4812	gene:Solyc03g082590.2	NA	3	+	52517075	52517254	52516499	52516945	52518920	52519056	4812	99,62,33	92,61,72	26,78,74	48,81,54	328	149	9.204423608868475e-05	0.000970561932022	0.328,0.316,0.172	0.197,0.304,0.384	-0.023
16618	gene:Solyc01g109010.2	NA	1	-	96101554	96101733	96101419	96101485	96102003	96102136	16618	31,23,12	8,1,0	11,20,18	7,8,1	328	149	9.262253325461369e-05	0.000976030098977	0.638,0.913,1.0	0.417,0.532,0.891	0.237
16476	gene:Solyc10g006090.2	NA	10	+	822659	822679	820939	821032	823020	823131	16476	4,6,2	8,3,0	3,6,3	2,16,5	169	149	9.422945481239114e-05	0.000992323588566	0.306,0.638,1.0	0.569,0.248,0.346	0.26
13394	gene:Solyc11g072970.1	NA	11	-	56120379	56120447	56119748	56119813	56120535	56120616	13394	3,0,2	2,0,3	2,0,2	0,2,5	217	149	9.512302702021909e-05	0.00100108870162	0.507,NA,0.314	1.0,0.0,0.215	0.005
3939	gene:Solyc05g007850.1	NA	5	+	2292318	2292371	2291532	2292044	2293284	2293408	3939	24,15,5	2,5,1	6,13,11	4,1,7	202	149	9.560944186997885e-05	0.00100556030754	0.898,0.689,0.787	0.525,0.906,0.537	0.135
13155	gene:Solyc02g084280.2	NA	2	+	47432668	47432803	47432172	47432302	47433660	47434047	13155	1,1,0	19,10,2	2,4,6	8,10,8	284	149	9.60397049706691e-05	0.00100943597302	0.027,0.05,0.0	0.116,0.173,0.282	-0.165
13244	gene:Solyc08g068070.2	NA	8	+	57162649	57162780	57160820	57161019	57165738	57165883	13244	585,227,231	6,4,3	267,422,425	2,9,7	280	149	9.639840907418663e-05	0.00101060654131	0.981,0.968,0.976	0.986,0.961,0.97	0.003
16515	gene:Solyc04g010000.2	NA	4	+	3317252	3317330	3316294	3316577	3317406	3317584	16515	7,2,0	71,48,36	0,1,2	53,71,58	227	149	9.634837919410879e-05	0.00101060654131	0.061,0.027,0.0	0.0,0.009,0.022	0.019
4534	gene:Solyc02g082230.2	NA	2	-	45926371	45926606	45926053	45926200	45928291	45928786	4534	17,24,12	313,147,124	6,30,15	140,259,249	384	149	9.622244118856191e-05	0.00101060654131	0.021,0.06,0.036	0.016,0.043,0.023	0.012
907	gene:Solyc08g023500.2	NA	8	-	27535018	27535110	27534848	27534910	27535215	27535251	907	48,14,27	2,2,0	17,29,34	0,1,0	241	149	9.637650768111134e-05	0.00101060654131	0.937,0.812,1.0	1.0,0.947,1.0	-0.066
35	gene:Solyc01g007790.2	NA	1	+	1941066	1941153	1939737	1939842	1941227	1941299	35	44,23,6	17,9,2	4,32,14	0,13,12	236	149	9.850387106620527e-05	0.00103201747994	0.62,0.617,0.654	1.0,0.608,0.424	-0.047
3408	gene:Solyc09g091440.2	NA	9	-	70724681	70724801	70724528	70724596	70725059	70725290	3408	13,9,3	429,349,369	13,30,10	358,389,424	269	149	9.920787186106246e-05	0.00103872739122	0.017,0.014,0.004	0.02,0.041,0.013	-0.013
12995	gene:Solyc07g026670.2	NA	7	+	30213099	30213169	30212939	30213011	30213367	30213436	12995	14,8,3	13,2,0	4,3,9	0,3,2	219	149	0.00010102410764263088	0.00105706659111	0.423,0.731,1.0	1.0,0.405,0.754	-0.002
2863	gene:Solyc11g007940.1	NA	11	+	2170478	2170606	2170185	2170424	2172652	2172846	2863	33,23,14	1,0,0	15,24,20	0,1,2	277	149	0.00010140142168054107	0.00106033578755	0.947,1.0,1.0	1.0,0.928,0.843	0.059
2864	gene:Solyc11g069520.1	NA	11	-	54135087	54135145	54133716	54133787	54135235	54135376	2864	2,2,1	3,2,5	0,2,0	1,6,3	207	149	0.00010179096864375056	0.00106372863908	0.324,0.419,0.126	0.0,0.194,0.0	0.225
11303	gene:Solyc03g120050.2	NA	3	-	68549738	68549909	68549112	68549332	68551134	68551199	11303	23,24,11	10,3,2	5,20,12	1,8,6	320	149	0.00010317722699436947	0.0010775262607	0.517,0.788,0.719	0.7,0.538,0.482	0.101
822	gene:Solyc04g009620.2	CS2	4	-	3004480	3004567	3004348	3004407	3004836	3004987	822	47,30,18	2,0,0	19,35,43	2,6,3	236	149	0.00010522561863537637	0.00109821680139	0.937,1.0,1.0	0.857,0.786,0.9	0.131
6449	gene:Solyc08g042030.1	NA	8	-	24130951	24131002	24130726	24130809	24131526	24131589	6449	16,17,9	4,2,0	10,22,17	3,2,1	200	149	0.000106252825528154	0.0011082298535	0.749,0.864,1.0	0.713,0.891,0.927	0.027
11223	gene:Solyc04g078510.2	NA	4	+	63234153	63234382	63231475	63231920	63234495	63234676	11223	70,68,76	503,146,235	85,114,111	192,251,282	378	149	0.00010654428262391352	0.00111056106837	0.052,0.155,0.113	0.149,0.152,0.134	-0.038
5325	gene:Solyc05g007660.2	NA	5	-	2162518	2162590	2161884	2162041	2163206	2163278	5325	102,23,37	13,2,6	32,53,41	7,4,10	221	149	0.00010697772700182916	0.00111436836846	0.841,0.886,0.806	0.755,0.899,0.734	0.048
1431	gene:Solyc01g056520.2	NA	1	-	54542429	54542543	54541706	54541837	54550830	54550924	1431	68,23,14	2,1,0	19,25,32	0,0,1	263	149	0.00010725501740831245	0.00111654522581	0.951,0.929,1.0	1.0,1.0,0.948	-0.023
1420	gene:Solyc04g012170.2	NA	4	-	4460145	4460228	4459927	4460050	4460397	4460764	1420	11,15,7	13,13,9	6,8,7	10,15,29	232	149	0.00010777325719882119	0.00112122604434	0.352,0.426,0.333	0.278,0.255,0.134	0.148
12946	gene:Solyc08g079490.2	NA	8	-	63001677	63001689	63001519	63001584	63002094	63002177	12946	7,7,2	374,168,90	0,2,3	90,194,224	161	149	0.00010863130482157981	0.0011294338715	0.017,0.037,0.02	0.0,0.009,0.012	0.018
3449	gene:Solyc08g081640.2	NA	8	-	64629195	64629254	64627416	64628211	64629534	64629638	3449	15,8,9	0,0,7	22,15,17	0,0,0	208	149	0.00011068814413832724	0.00115008711239	1.0,1.0,0.479	1.0,1.0,1.0	-0.174
10230	gene:Solyc03g098650.2	NA	3	+	60949573	60949747	60949439	60949500	60950452	60950534	10230	22,0,4	3,2,2	2,2,4	0,0,1	323	149	0.0001126540915312447	0.00116977031257	0.772,0.0,0.48	1.0,1.0,0.649	-0.466
14511	gene:Solyc05g007890.2	NA	5	+	2340933	2341157	2340762	2340839	2341445	2341515	14511	192,94,47	2,0,4	41,132,110	0,4,6	373	149	0.00011273669614045496	0.00116988480109	0.975,1.0,0.824	1.0,0.929,0.88	-0.003
4901	gene:Solyc03g093390.2	NA	3	-	54655783	54655950	54655131	54655685	54656034	54656147	4901	511,235,276	53,20,18	206,236,301	10,0,22	316	149	0.00011437165612442975	0.00118609793636	0.82,0.847,0.878	0.907,1.0,0.866	-0.076
6685	gene:Solyc05g013770.2	NA	5	-	7080809	7080986	7080124	7080151	7081928	7082147	6685	112,44,15	7,12,5	24,81,37	7,18,35	326	149	0.00011567825735972557	0.00119888740538	0.88,0.626,0.578	0.61,0.673,0.326	0.158
1538	gene:Solyc02g067570.2	NA	2	+	37725275	37725290	37725110	37725186	37725459	37725635	1538	0,2,0	0,0,0	3,1,4	4,5,4	164	149	0.00011827141898022224	0.00122498610381	NA,1.0,NA	0.405,0.154,0.476	0.655
5225	gene:Solyc01g102660.2	NA	1	+	91407727	91407781	91406887	91406959	91407880	91407932	5225	2240,991,542	307,171,65	749,1537,1235	139,211,204	203	149	0.00011968016725991622	0.00123879205427	0.843,0.81,0.86	0.798,0.842,0.816	0.019
3299	gene:Solyc09g031610.2	NA	9	-	29175039	29175131	29167485	29167615	29175714	29175835	3299	104,52,59	2,0,2	58,88,77	0,3,0	241	149	0.00012002568860367783	0.00124158218642	0.97,1.0,0.948	1.0,0.948,1.0	-0.01
14796	gene:Solyc10g078180.1	NA	10	+	60044865	60045060	60044601	60044777	60045253	60046341	14796	180,94,86	4,4,2	64,172,140	8,12,9	344	149	0.00012108027203241581	0.00125169890329	0.951,0.911,0.949	0.776,0.861,0.871	0.101
12362	gene:Solyc06g073230.2	NA	6	+	45125118	45125255	45123934	45124040	45126918	45127027	12362	38,21,25	21,9,19	31,45,45	24,29,36	286	149	0.0001228889105243099	0.00126959314387	0.485,0.549,0.407	0.402,0.447,0.394	0.066
16698	gene:Solyc10g044510.1	NA	10	+	26655640	26655724	26655360	26655421	26656924	26656999	16698	55,24,13	7,1,0	11,19,19	0,0,2	233	149	0.00012322718341086902	0.00127228369278	0.834,0.939,1.0	1.0,1.0,0.859	-0.029
13677	gene:Solyc01g111190.2	NA	1	+	97534460	97534599	97533536	97533592	97535072	97535165	13677	16,9,2	13,2,2	6,5,7	6,3,7	288	149	0.0001237889037549919	0.00127647056339	0.389,0.7,0.341	0.341,0.463,0.341	0.095
6499	gene:Solyc09g031750.2	NA	9	-	28024226	28024321	28023612	28024112	28024873	28024958	6499	5,0,0	46,12,5	4,0,2	7,18,17	244	149	0.00012373345329550178	0.00127647056339	0.062,0.0,0.0	0.259,0.0,0.067	-0.088
6315	gene:Solyc05g026540.2	NA	5	+	41740536	41740595	41739160	41739298	41740671	41740743	6315	0,4,3	0,1,0	0,0,0	1,5,0	208	149	0.0001241071547615906	0.00127894535777	NA,0.741,1.0	0.0,0.0,NA	0.871
14717	gene:Solyc12g095920.1	NA	12	-	65021747	65021845	65019221	65019581	65023158	65023428	14717	115,47,42	6,6,0	68,96,65	0,0,1	247	149	0.00012592548137083538	0.00129686582705	0.92,0.825,1.0	1.0,1.0,0.975	-0.077
13106	gene:Solyc04g076830.2	NA	4	-	61707702	61707759	61706851	61706924	61709090	61709236	13106	32,22,41	176,121,194	40,34,58	145,159,196	206	149	0.00012744837583544415	0.00131172308228	0.116,0.116,0.133	0.166,0.134,0.176	-0.037
16335	gene:Solyc04g080470.2	NA	4	+	64645344	64645492	64642809	64644010	64646493	64646720	16335	33,25,10	34,9,27	6,8,25	15,20,14	297	149	0.00012764668343708406	0.00131293731535	0.327,0.582,0.157	0.167,0.167,0.473	0.086
9546	gene:Solyc01g112180.2	NA	1	+	98244389	98244524	98243217	98243411	98247426	98248135	9546	70,19,12	28,25,2	11,30,41	6,27,23	284	149	0.000128546489447839	0.00132136089531	0.567,0.285,0.759	0.49,0.368,0.483	0.09
14168	gene:Solyc07g008190.2	NA	7	-	2936996	2937082	2934641	2934700	2937774	2938079	14168	2,0,0	62,39,20	3,5,2	17,44,46	235	149	0.0001288680882221117	0.00132383408793	0.02,0.0,0.0	0.101,0.067,0.027	-0.058
7631	gene:Solyc09g015650.2	NA	9	+	10586832	10586887	10585145	10585234	10587048	10587349	7631	108,38,28	25,5,3	22,57,68	3,28,20	204	149	0.00013153409148441604	0.00134952491602	0.759,0.847,0.872	0.843,0.598,0.713	0.108
8784	gene:Solyc05g023770.2	NA	5	-	29325256	29325422	29324762	29324838	29325855	29326489	8784	87,69,36	3,0,0	50,69,79	5,8,2	315	149	0.000131458170871192	0.00134952491602	0.932,1.0,1.0	0.825,0.803,0.949	0.118
7374	gene:Solyc07g009350.2	NA	7	-	4396197	4396351	4396016	4396089	4396802	4396984	7374	5,5,0	61,29,12	3,2,9	17,48,42	303	149	0.0001336835048094271	0.00137071719109	0.039,0.078,0.0	0.08,0.02,0.095	-0.026
10727	gene:Solyc01g102490.2	NA	1	+	91285273	91285468	91283986	91284048	91286805	91286869	10727	93,30,18	5,2,2	24,55,35	0,0,0	344	149	0.00013377961908399587	0.00137084269236	0.89,0.867,0.796	1.0,1.0,1.0	-0.149
8378	gene:Solyc06g034150.2	NA	6	-	23714120	23714359	23713633	23713721	23715127	23715235	8378	26,6,8	0,0,0	5,10,16	0,0,6	388	149	0.00013472864577940052	0.00137883843871	1.0,1.0,1.0	1.0,1.0,0.506	0.165
9589	gene:Solyc03g096940.2	NA	3	+	59321265	59321289	59320309	59320552	59324005	59324101	9589	146,43,48	2,1,0	37,64,74	0,4,0	173	149	0.00013471269621327255	0.00137883843871	0.984,0.974,1.0	1.0,0.932,1.0	0.009
5467	gene:Solyc02g021100.2	NA	2	-	21568829	21569021	21568453	21568756	21569475	21570751	5467	93,16,16	1,0,3	27,44,73	0,0,3	341	149	0.00013519795186387945	0.00138277554772	0.976,1.0,0.7	1.0,1.0,0.914	-0.079
8466	gene:Solyc03g115390.2	NA	3	-	65120908	65120995	65120460	65120524	65121098	65121170	8466	2,0,1	34,41,26	0,8,3	53,51,75	236	149	0.0001376284446498883	0.00140675378321	0.036,0.0,0.024	0.0,0.09,0.025	-0.018
14145	gene:Solyc01g008060.2	NA	1	+	2203006	2203124	2202762	2202827	2204455	2204492	14145	86,57,13	2,1,2	33,48,54	0,6,8	267	149	0.00013775708753479258	0.00140718864917	0.96,0.97,0.784	1.0,0.817,0.79	0.036
4753	gene:Solyc06g007760.2	NA	6	+	1717691	1717889	1716295	1716538	1717966	1718205	4753	3,1,3	57,41,22	1,2,6	25,55,29	347	149	0.00013852357619212357	0.00141413449674	0.022,0.01,0.055	0.017,0.015,0.082	-0.009
8381	gene:Solyc06g034150.2	NA	6	-	23713999	23714041	23713633	23713721	23715127	23715234	8381	6,1,6	0,0,0	1,2,10	0,0,6	191	149	0.00013866983301100884	0.00141474391431	1.0,1.0,1.0	1.0,1.0,0.565	0.145
11069	gene:Solyc11g066650.1	NA	11	+	52423746	52424727	52418597	52418807	52426783	52426831	11069	1079,652,434	8,3,4	576,997,883	6,7,8	1130	149	0.00013911187745163802	0.00141836838744	0.947,0.966,0.935	0.927,0.949,0.936	0.012
10513	gene:Solyc03g119750.2	NA	3	-	68299824	68299916	68298387	68298699	68300522	68300715	10513	9,1,6	72,25,39	3,0,7	48,54,37	241	149	0.00013934259521287045	0.00141895039013	0.072,0.024,0.087	0.037,0.0,0.105	0.014
3447	gene:Solyc08g081640.2	NA	8	-	64629195	64629284	64627416	64628211	64629534	64629619	3447	21,9,10	0,0,7	25,15,18	0,0,0	238	149	0.00013928421214611504	0.00141895039013	1.0,1.0,0.472	1.0,1.0,1.0	-0.176
10552	gene:Solyc02g030450.2	NA	2	-	25872486	25872535	25869829	25870315	25872610	25872705	10552	18,7,17	5,3,0	14,19,25	0,1,0	198	149	0.00013959954060431835	0.00142000853162	0.73,0.637,1.0	1.0,0.935,1.0	-0.189
6683	gene:Solyc05g013770.2	NA	5	-	7080809	7081024	7080124	7080151	7081928	7082147	6683	125,53,25	7,12,5	32,92,58	7,18,35	364	149	0.00013962027106700025	0.00142000853162	0.88,0.644,0.672	0.652,0.677,0.404	0.154
16360	gene:Solyc01g087290.2	NA	1	-	82227366	82227498	82225751	82225879	82227997	82228345	16360	53,52,36	3,5,0	53,73,83	2,2,1	281	149	0.00014035111950510266	0.00142655391616	0.904,0.846,1.0	0.934,0.951,0.978	-0.038
14774	gene:Solyc10g038190.1	NA	10	-	20608789	20608851	20607285	20608138	20609795	20611036	14774	0,1,0	33,6,6	6,1,0	13,13,11	211	149	0.0001418689149061536	0.00144108486341	0.0,0.105,0.0	0.246,0.052,0.0	-0.064
15871	gene:Solyc02g087730.2	NA	2	+	50044348	50044585	50043559	50043746	50045680	50045778	15871	1,4,0	22,24,13	0,5,4	16,15,36	386	149	0.0001431274179555901	0.00145296553979	0.017,0.06,0.0	0.0,0.114,0.041	-0.026
16673	gene:Solyc11g069160.1	NA	11	+	53765683	53765824	53765245	53765321	53766087	53766195	16673	32,47,34	0,0,0	40,60,92	0,7,4	290	149	0.00014327165572535026	0.00145352696535	1.0,1.0,1.0	1.0,0.815,0.922	0.088
4413	gene:Solyc08g062190.2	NA	8	-	50677376	50677425	50677034	50677109	50678335	50678560	4413	170,106,114	0,0,3	100,139,195	1,10,4	198	149	0.00014454233211935293	0.00146550860804	1.0,1.0,0.966	0.987,0.913,0.973	0.031
14512	gene:Solyc05g007890.2	NA	5	+	2340933	2341125	2340762	2340839	2341445	2341515	14512	111,55,25	2,0,4	17,82,71	0,4,6	341	149	0.00014481881849072591	0.00146740159294	0.96,1.0,0.732	1.0,0.9,0.838	-0.015
2567	gene:Solyc07g042510.2	NA	7	-	55782230	55782281	55781671	55782041	55782447	55782561	2567	1,1,2	0,0,0	0,0,1	0,0,4	200	149	0.00014651825060982428	0.00148370154149	1.0,1.0,1.0	NA,NA,0.157	0.843
7577	gene:Solyc03g116640.2	NA	3	+	65969703	65969797	65969627	65969634	65971604	65971674	7577	0,0,0	37,17,34	0,6,4	12,21,23	243	149	0.0001466092464713072	0.00148370373023	0.0,0.0,0.0	0.0,0.149,0.096	-0.082
7143	gene:Solyc03g083420.2	NA	3	+	53291568	53291751	53291185	53291302	53291844	53291931	7143	111,86,65	1,1,1	96,130,123	4,10,0	332	149	0.00014742887563501975	0.00149107521249	0.98,0.975,0.967	0.915,0.854,1.0	0.051
1055	gene:Solyc12g088910.1	NA	12	+	64100304	64100410	64100166	64100196	64101115	64101374	1055	41,7,0	33,13,4	4,10,0	3,26,14	255	149	0.00014798591277603832	0.00149578340038	0.421,0.239,0.0	0.438,0.183,0.0	0.013
15731	gene:Solyc06g007590.2	NA	6	-	1595515	1595665	1588187	1588254	1597400	1597766	15731	2,0,0	0,2,0	2,0,0	6,0,7	299	149	0.00015238290752487473	0.00153927456155	1.0,0.0,NA	0.142,NA,0.0	0.429
15734	gene:Solyc06g007590.2	NA	6	-	1595520	1595665	1588187	1588254	1597400	1597766	15734	2,0,0	0,2,0	2,0,2	6,0,7	294	149	0.00015380948006106957	0.00155272522676	1.0,0.0,NA	0.145,NA,0.126	0.364
9099	gene:Solyc06g084010.2	NA	6	-	49275307	49275430	49273854	49274101	49276490	49276985	9099	15,14,1	123,55,33	24,10,16	30,61,64	272	149	0.0001541659922406715	0.00155536356616	0.063,0.122,0.016	0.305,0.082,0.12	-0.102
1984	gene:Solyc01g090280.2	NA	1	-	83950061	83950125	83949857	83949905	83950844	83950947	1984	25,24,8	2,2,0	9,30,14	0,0,3	213	149	0.00015586029480783858	0.00157148714271	0.897,0.894,1.0	1.0,1.0,0.766	0.008
1159	gene:Solyc11g013370.1	NA	11	-	6370658	6370709	6369043	6369268	6370948	6371110	1159	30,34,11	1,0,2	40,49,32	0,0,1	200	149	0.000156123537697114	0.00157317083855	0.957,1.0,0.804	1.0,1.0,0.96	-0.066
4629	gene:Solyc01g006870.2	NA	1	-	1435572	1435663	1435269	1435378	1435785	1435913	4629	1,0,0	37,28,38	6,2,10	41,71,65	240	149	0.00016087306417415123	0.00162003041335	0.017,0.0,0.0	0.083,0.017,0.087	-0.057
818	gene:Solyc02g005520.2	NA	2	-	9240097	9240131	9239964	9240011	9240303	9240480	818	0,1,0	19,0,4	0,0,2	0,15,20	183	149	0.00016145870048691715	0.0016249267246	0.0,1.0,0.0	NA,0.0,0.075	0.296
12323	gene:Solyc12g043050.1	NA	12	+	39154424	39154665	39153874	39153947	39155967	39155975	12323	36,19,26	23,21,12	9,22,26	13,18,28	390	149	0.0001616923364628522	0.0016262766444	0.374,0.257,0.453	0.209,0.318,0.262	0.098
4341	gene:Solyc11g040180.1	NA	11	-	39216926	39217090	39216385	39216467	39217340	39217439	4341	117,87,36	12,4,0	46,71,72	1,2,4	313	149	0.00016209479686564926	0.0016293218696	0.823,0.912,1.0	0.956,0.944,0.895	-0.02
7133	gene:Solyc06g072930.2	NA	6	+	44955367	44955396	44955012	44955268	44955465	44955636	7133	38,14,19	1,0,0	13,27,19	2,0,7	178	149	0.0001623741089641568	0.00163112626731	0.97,1.0,1.0	0.845,1.0,0.694	0.144
9533	gene:Solyc09g074420.2	NA	9	+	66218044	66218118	66216136	66216187	66219391	66219455	9533	42,26,26	6,2,3	54,56,61	0,2,4	223	149	0.0001632120633987867	0.00163853683304	0.824,0.897,0.853	1.0,0.949,0.911	-0.095
3201	gene:Solyc08g059760.2	NA	8	-	45232375	45232428	45231391	45231458	45234151	45234235	3201	6,2,0	0,0,0	2,2,4	4,0,0	202	149	0.00016367411274554705	0.00164216678865	1.0,1.0,NA	0.269,1.0,1.0	0.244
2706	gene:Solyc04g007020.2	NA	4	-	740699	740931	740449	740614	741507	742225	2706	26,13,3	128,88,28	3,8,0	34,91,57	381	149	0.00016390769280945138	0.00164350143023	0.074,0.055,0.04	0.033,0.033,0.0	0.034
7661	gene:Solyc05g053280.2	NA	5	+	63417131	63417275	63416660	63416939	63417618	63417747	7661	3,7,1	144,55,26	2,3,2	31,98,52	293	149	0.00016586520002618183	0.00166210964392	0.01,0.061,0.019	0.032,0.015,0.019	0.008
10102	gene:Solyc12g021290.1	NA	12	-	15380784	15380966	15379212	15379321	15382783	15382842	10102	27,19,12	134,74,47	4,6,13	63,90,85	331	149	0.00016638790515363173	0.00166632593249	0.083,0.104,0.103	0.028,0.029,0.064	0.056
16168	gene:Solyc11g070100.1	NA	11	+	54637506	54637734	54635866	54636041	54637901	54637953	16168	108,66,32	85,26,37	50,72,86	43,61,85	377	149	0.00016666046336010553	0.00166803344345	0.334,0.501,0.255	0.315,0.318,0.286	0.057
15788	gene:Solyc04g080440.2	NA	4	-	64617505	64617586	64616784	64616839	64618785	64618860	15788	182,89,141	6,3,11	123,179,149	4,3,9	230	149	0.00016902059750359752	0.00169061973415	0.952,0.951,0.893	0.952,0.975,0.915	-0.015
7506	gene:Solyc02g089220.2	NA	2	-	51096377	51096549	51094429	51094861	51096765	51096838	7506	220,96,78	11,7,1	84,158,165	16,16,20	321	149	0.00017021712469356487	0.00170154659694	0.903,0.864,0.973	0.709,0.821,0.793	0.139
3292	gene:Solyc08g080690.2	NA	8	-	63908618	63908738	63908275	63908404	63909409	63909514	3292	32,66,22	1,9,2	33,69,74	2,5,5	269	149	0.00017485023975454426	0.00174679237075	0.947,0.802,0.859	0.901,0.884,0.891	-0.023
16619	gene:Solyc01g109010.2	NA	1	-	96101554	96101743	96101419	96101485	96102003	96102136	16619	31,23,14	8,1,0	11,20,21	7,8,1	338	149	0.00017810340025397917	0.00177820523748	0.631,0.91,1.0	0.409,0.524,0.903	0.235
6544	gene:Solyc09g009820.2	NA	9	+	3310913	3311034	3308056	3308409	3316503	3316568	6544	13,1,4	37,7,11	0,1,2	10,26,4	270	149	0.00017896085540870918	0.00178567534847	0.162,0.073,0.167	0.0,0.021,0.216	0.055
8573	gene:Solyc12g094430.1	NA	12	+	64642194	64642228	64641619	64641668	64643030	64643494	8573	7,8,8	177,81,74	5,2,4	85,126,92	183	149	0.000181189637483625	0.00180681112571	0.031,0.074,0.081	0.046,0.013,0.034	0.031
53	gene:Solyc06g035460.2	NA	6	+	24354971	24355068	24354730	24354899	24355152	24355247	53	2737,1023,555	23,4,1	769,1398,1278	8,23,14	246	149	0.0001839225276886394	0.00183294499545	0.986,0.994,0.997	0.983,0.974,0.982	0.013
14519	gene:Solyc02g091810.1	NA	2	+	53026704	53027154	53026569	53026593	53029738	53030125	14519	609,419,178	11,7,10	107,256,263	2,2,2	599	149	0.00018825777445472422	0.00187500613387	0.932,0.937,0.816	0.93,0.97,0.97	-0.062
4045	gene:Solyc01g111840.2	NA	1	+	98009671	98009758	98009503	98009579	98009829	98009910	4045	200,100,98	24,10,6	94,129,148	19,13,17	236	149	0.00018874529773998282	0.00187871689785	0.84,0.863,0.912	0.757,0.862,0.846	0.05
13970	gene:Solyc03g119140.2	NA	3	+	67837573	67837781	67836977	67837415	67839820	67839924	13970	41,30,20	85,95,45	21,41,10	73,108,124	357	149	0.00018910234299857867	0.00188112519414	0.168,0.116,0.156	0.107,0.137,0.033	0.054
11984	gene:Solyc01g104160.2	NA	1	-	92628371	92628517	92627938	92628158	92630064	92630277	11984	30,8,12	181,117,47	12,24,21	60,126,101	295	149	0.00019004430255207012	0.0018870498669	0.077,0.033,0.114	0.092,0.088,0.095	-0.017
1478	gene:Solyc02g021700.2	NA	2	-	23575494	23575614	23573844	23574129	23583449	23583527	1478	557,178,99	0,2,0	149,297,225	0,2,7	269	149	0.0001898857145099789	0.0018870498669	1.0,0.98,1.0	1.0,0.988,0.947	0.015
3566	gene:Solyc05g050980.2	NA	5	+	61192872	61192981	61192403	61192648	61193095	61193249	3566	1,3,6	67,64,44	4,2,7	46,25,69	258	149	0.0001899814650477674	0.0018870498669	0.009,0.026,0.073	0.048,0.044,0.055	-0.013
3142	gene:Solyc06g048890.2	NA	6	+	31912765	31912919	31911343	31911443	31913353	31913423	3142	12,2,0	39,33,26	0,0,1	11,41,55	303	149	0.0001913434028869911	0.00189879573575	0.131,0.029,0.0	0.0,0.0,0.009	0.05
12887	gene:Solyc09g010180.2	SPY	9	+	3571357	3571511	3571062	3571280	3571614	3571840	12887	3,0,0	2,0,1	1,3,1	0,0,0	303	149	0.00019311218054465911	0.00191518536336	0.425,NA,0.0	1.0,1.0,1.0	-0.787
6243	gene:Solyc02g084700.2	NA	2	-	47809077	47809158	47808901	47808991	47811201	47811230	6243	32,49,36	1,3,0	50,50,44	2,1,3	230	149	0.0001933173877512486	0.00191605784439	0.954,0.914,1.0	0.942,0.97,0.905	0.017
11353	gene:Solyc09g007030.2	NA	9	+	695170	695300	694634	694792	695908	696385	11353	8,17,5	2,3,0	12,15,12	0,2,0	279	149	0.00019422128825058536	0.00192385014253	0.681,0.752,1.0	1.0,0.8,1.0	-0.122
9537	gene:Solyc09g074420.2	NA	9	+	66218044	66218176	66216136	66216187	66219391	66219455	9537	17,10,5	6,2,3	6,30,12	0,2,4	281	149	0.00019543154857012534	0.00193466579638	0.6,0.726,0.469	1.0,0.888,0.614	-0.236
2713	gene:Solyc02g086600.2	NA	2	-	49258605	49258728	49257623	49258307	49258847	49258991	2713	3,1,0	48,24,2	0,9,2	12,34,13	272	149	0.00019587668878086624	0.00193789866915	0.033,0.022,0.0	0.0,0.127,0.078	-0.05
9609	gene:Solyc12g021360.1	NA	12	+	16034736	16034805	16027430	16027511	16039103	16039276	9609	5,0,2	22,13,6	0,3,13	1,8,9	218	149	0.00019769799238085578	0.00195473441468	0.134,0.0,0.186	0.0,0.204,0.497	-0.127
12683	gene:Solyc01g096710.2	NA	1	-	87730791	87730882	87730242	87730319	87731292	87731386	12683	18,5,8	4,2,0	15,24,18	0,1,0	240	149	0.00019924115363809442	0.00196761173115	0.736,0.608,1.0	1.0,0.937,1.0	-0.198
15695	gene:Solyc10g076740.1	NA	10	-	59685709	59685747	59683409	59683623	59686076	59686153	15695	1,0,2	3,6,10	1,0,2	0,5,4	187	149	0.0001991440029898687	0.00196761173115	0.21,0.0,0.137	1.0,0.0,0.285	-0.313
13796	gene:Solyc08g082880.2	NA	8	+	65543758	65543915	65543439	65543535	65544001	65544090	13796	74,33,17	12,5,7	43,30,46	17,22,20	306	149	0.00019973981048870476	0.00197015537877	0.75,0.763,0.542	0.552,0.399,0.528	0.192
15014	gene:Solyc09g009960.2	NA	9	-	3413811	3414003	3413189	3413309	3414082	3414238	15014	11,10,7	37,8,14	19,24,13	14,28,20	341	149	0.00019968722766977424	0.00197015537877	0.115,0.353,0.179	0.372,0.272,0.221	-0.073
6064	gene:Solyc10g008500.2	NA	10	-	2621446	2621562	2620986	2621071	2622209	2622383	6064	38,22,6	0,0,0	17,8,25	0,2,5	265	149	0.00020035997011626076	0.00197508042918	1.0,1.0,1.0	1.0,0.692,0.738	0.19
12364	gene:Solyc06g073230.2	NA	6	+	45125173	45125257	45123934	45124040	45126918	45127027	12364	37,32,53	21,9,19	26,22,49	24,29,36	233	149	0.00020054806630060896	0.00197574297506	0.53,0.695,0.641	0.409,0.327,0.465	0.222
824	gene:Solyc04g009620.2	CS2	4	-	3004502	3004567	3004348	3004407	3004836	3004987	824	41,26,14	2,0,0	17,29,43	2,6,3	214	149	0.00020074991039598135	0.00197654008163	0.935,1.0,1.0	0.855,0.771,0.909	0.133
11118	gene:Solyc04g017610.2	NA	4	+	7576589	7576711	7574778	7574839	7577867	7577977	11118	26,23,4	2,1,4	5,6,19	0,0,0	271	149	0.0002011722272499548	0.00197950564851	0.877,0.927,0.355	1.0,1.0,1.0	-0.28
10459	gene:Solyc06g068760.2	NA	6	+	42617223	42617312	42616982	42617033	42617586	42617679	10459	29,11,14	342,132,208	12,11,31	256,275,317	238	149	0.0002024512211228286	0.00199089215285	0.05,0.05,0.04	0.029,0.024,0.058	0.01
8786	gene:Solyc05g023770.2	NA	5	-	29325256	29325426	29324762	29324838	29325855	29326489	8786	217,181,94	3,0,0	119,156,190	5,8,2	319	149	0.00020657146239568577	0.00203018880421	0.971,1.0,1.0	0.917,0.901,0.978	0.058
8379	gene:Solyc06g034150.2	NA	6	-	23714120	23714359	23713999	23714041	23715127	23715235	8379	54,14,11	0,0,0	13,30,30	0,0,7	388	149	0.00020871404278803042	0.00205001341065	1.0,1.0,1.0	1.0,1.0,0.622	0.126
4560	gene:Solyc02g086680.2	PDF1B	2	-	49329026	49329104	49328806	49328937	49329517	49329628	4560	26,6,14	3,2,6	3,12,1	9,3,1	227	149	0.00020903158399669748	0.00205189922453	0.85,0.663,0.605	0.18,0.724,0.396	0.273
16427	gene:Solyc03g112160.2	NA	3	-	62658732	62658860	62657999	62658380	62659129	62659371	16427	90,31,65	255,116,111	23,47,77	141,154,187	277	149	0.00020938075379741398	0.00205409306126	0.16,0.126,0.24	0.081,0.141,0.181	0.041
4932	gene:Solyc03g093390.2	NA	3	-	54655775	54655950	54655131	54655685	54656034	54656150	4932	601,266,311	53,20,18	225,261,329	10,0,22	324	149	0.00021328125375718793	0.00209110306623	0.839,0.859,0.888	0.912,1.0,0.873	-0.066
9097	gene:Solyc06g084010.2	NA	6	-	49275291	49275460	49273854	49274101	49276490	49276985	9097	21,18,10	123,55,33	23,41,16	30,61,64	318	149	0.00021520134008276093	0.0021086634906	0.074,0.133,0.124	0.264,0.24,0.105	-0.093
8195	gene:Solyc04g080430.2	NA	4	+	64601507	64601593	64600522	64600940	64602378	64602689	8195	6,2,2	94,87,71	0,4,7	99,143,202	235	149	0.00022118869998941773	0.00216603242219	0.039,0.014,0.018	0.0,0.017,0.021	0.011
5955	gene:Solyc03g121610.2	NA	3	-	69704354	69704462	69704152	69704263	69704549	69704776	5955	35,25,15	4,4,2	21,32,39	13,8,7	257	149	0.00022149233213554728	0.00216770699187	0.835,0.784,0.813	0.484,0.699,0.764	0.162
6248	gene:Solyc02g084700.2	NA	2	-	47809074	47809158	47808901	47808991	47811201	47811236	6248	37,55,39	1,3,0	58,53,52	2,1,3	233	149	0.0002220708479019194	0.00217206818558	0.959,0.921,1.0	0.949,0.971,0.917	0.014
13460	gene:Solyc06g034120.2	NA	6	+	23700064	23700291	23699047	23699189	23701819	23702077	13460	733,390,378	0,1,0	381,530,581	4,7,10	376	149	0.00022251501667725884	0.00217511090465	1.0,0.994,1.0	0.974,0.968,0.958	0.031
10288	gene:Solyc11g020290.1	NA	11	-	10700528	10700575	10696860	10697013	10701048	10701144	10288	4,2,0	1,3,0	3,6,6	4,6,4	196	149	0.0002265329422270429	0.00221306300524	0.753,0.336,NA	0.363,0.432,0.533	0.102
1621	gene:Solyc11g027830.1	NA	11	+	19003565	19003678	19003332	19003474	19004477	19004641	1621	9,3,1	24,11,4	0,2,6	15,12,17	262	149	0.00022684651408875144	0.00221480252465	0.176,0.134,0.124	0.0,0.087,0.167	0.06
127	gene:Solyc11g018620.1	NA	11	-	8777162	8777301	8775738	8776009	8777658	8777942	127	2,0,2	85,22,13	7,4,4	26,42,31	288	149	0.0002277156983492156	0.00222196141721	0.012,0.0,0.074	0.122,0.047,0.063	-0.049
10436	gene:Solyc06g075520.2	NA	6	+	46899096	46899247	46898659	46898800	46899902	46900198	10436	0,1,1	7,9,4	9,6,4	12,21,16	300	149	0.00023004849203900503	0.00224338457869	0.0,0.052,0.11	0.271,0.124,0.11	-0.114
4256	gene:Solyc01g073730.2	NA	1	-	81100576	81100640	81099868	81100489	81102147	81102178	4256	3,1,0	2,0,0	0,1,4	0,3,2	213	149	0.0002318270094398314	0.00225938022796	0.512,1.0,NA	NA,0.189,0.583	0.37
14888	gene:Solyc04g058070.2	NA	4	+	55192430	55192501	55191497	55191557	55193134	55193374	14888	44,35,33	5,3,2	42,33,35	1,0,0	220	149	0.0002320472451461672	0.00226017888836	0.856,0.888,0.918	0.966,1.0,1.0	-0.101
14849	gene:Solyc01g103570.2	NA	1	-	92143190	92143344	92142171	92142525	92144110	92144249	14849	10,6,3	94,50,43	0,2,1	38,86,67	303	149	0.00023434237322411124	0.00228117435853	0.05,0.056,0.033	0.0,0.011,0.007	0.04
16758	gene:Solyc09g065660.2	NA	9	+	63878278	63878297	63878116	63878181	63878415	63878476	16758	1,0,0	5,0,0	1,2,0	0,0,2	168	149	0.00023508150123581972	0.00228700717631	0.151,NA,NA	1.0,1.0,0.0	-0.516
13665	gene:Solyc02g091290.2	NA	2	+	52631911	52632115	52631792	52631852	52632700	52632817	13665	32,23,24	1,2,0	31,27,28	2,2,3	353	149	0.0002361036598782451	0.00229558490009	0.931,0.829,1.0	0.867,0.851,0.798	0.081
13917	gene:Solyc03g044260.2	NA	3	+	8606906	8606996	8606081	8606195	8607402	8607544	13917	445,187,245	10,4,3	207,297,342	0,3,10	239	149	0.00023849436269653712	0.00231745057308	0.965,0.967,0.981	1.0,0.984,0.955	-0.009
12369	gene:Solyc09g057920.2	NA	9	+	52258393	52258460	52258223	52258264	52265996	52266260	12369	1,0,3	61,26,25	0,0,2	21,37,42	216	149	0.00024180370499869697	0.00234681695635	0.011,0.0,0.076	0.0,0.0,0.032	0.018
12996	gene:Solyc01g108070.2	NA	1	+	95434707	95434760	95434030	95434040	95434986	95435187	12996	8,7,4	2,1,0	3,1,2	0,6,1	202	149	0.0002416723444007002	0.00234681695635	0.747,0.838,1.0	1.0,0.109,0.596	0.293
5856	gene:Solyc08g022070.2	NA	8	+	33072986	33073157	33072403	33072551	33073316	33073517	5856	120,88,60	14,13,13	66,121,109	14,33,28	320	149	0.00024202352531514271	0.00234755637849	0.8,0.759,0.682	0.687,0.631,0.644	0.093
11304	gene:Solyc04g071510.2	NA	4	-	58491475	58491538	58488407	58488699	58491833	58491863	11304	13,1,0	58,25,37	8,1,18	7,32,35	212	149	0.0002479775233160696	0.00240388175627	0.136,0.027,0.0	0.445,0.021,0.265	-0.189
799	gene:Solyc03g006190.2	NA	3	-	827859	828023	827674	827701	828092	828129	799	7,0,2	0,0,4	1,7,7	0,0,0	313	149	0.0002489539169668396	0.00241191631233	1.0,NA,0.192	1.0,1.0,1.0	-0.404
58	gene:Solyc06g035460.2	NA	6	+	24355000	24355068	24354730	24354899	24355152	24355247	58	865,257,167	23,4,1	232,367,367	8,23,14	217	149	0.0002518830443199932	0.00243884862344	0.963,0.978,0.991	0.952,0.916,0.947	0.039
12889	gene:Solyc09g010180.2	SPY	9	+	3571371	3571511	3571062	3571280	3571614	3571840	12889	3,0,0	2,0,1	1,1,1	0,0,0	289	149	0.0002526824686318378	0.00244514047799	0.436,NA,0.0	1.0,1.0,1.0	-0.782
13586	gene:Solyc01g110040.2	NA	1	-	96849235	96849337	96830697	96849154	96850549	96850644	13586	1,0,4	66,32,26	0,1,0	26,43,62	251	149	0.00025391015051469764	0.00245556656805	0.009,0.0,0.084	0.0,0.014,0.0	0.026
3680	gene:Solyc08g014150.2	NA	8	-	3859031	3859103	3858743	3858773	3859237	3859354	3680	1,4,0	56,28,46	0,2,0	23,47,54	221	149	0.0002545265824490949	0.00246007242079	0.012,0.088,0.0	0.0,0.028,0.0	0.024
5889	gene:Solyc12g038430.1	NA	12	-	47767991	47768081	47767610	47767769	47768229	47768604	5889	98,36,14	6,3,1	27,46,72	2,1,1	239	149	0.0002556232190655155	0.00246921152033	0.911,0.882,0.897	0.894,0.966,0.978	-0.049
1003	gene:Solyc08g043170.2	NA	8	+	22889288	22889468	22888831	22889109	22892647	22892798	1003	24,15,20	376,246,333	11,18,15	340,381,410	329	149	0.00025646687919215653	0.00247589762169	0.028,0.027,0.026	0.014,0.021,0.016	0.01
16139	gene:Solyc06g008860.2	NA	6	-	2805164	2805201	2805057	2805092	2805985	2806168	16139	8,1,3	280,120,120	5,1,1	100,144,198	186	149	0.00025838257567359726	0.00249291901819	0.022,0.007,0.02	0.039,0.006,0.004	0.0
14621	gene:Solyc01g068060.2	NA	1	-	77086427	77086512	77086245	77086289	77088435	77088488	14621	9,0,6	0,3,0	0,12,9	4,12,7	234	149	0.0002589956168698332	0.00249735950568	1.0,0.0,1.0	0.0,0.389,0.45	0.387
15308	gene:Solyc02g030230.2	NA	2	-	25329718	25329756	25328194	25328308	25329925	25330259	15308	10,3,0	18,12,14	9,5,6	15,19,21	187	149	0.00026128153854037726	0.00251791595867	0.307,0.166,0.0	0.323,0.173,0.185	-0.069
14701	gene:Solyc07g066660.2	NA	7	+	68029965	68030023	68029662	68029744	68030345	68030563	14701	154,94,34	2,0,3	70,117,85	0,0,2	207	149	0.00026284033367722016	0.00253144514651	0.982,1.0,0.891	1.0,1.0,0.968	-0.032
15433	gene:Solyc01g067120.2	NA	1	-	75483434	75483630	75482597	75482859	75484532	75484600	15433	82,57,20	16,7,1	19,46,32	4,11,16	345	149	0.0002634505789511572	0.0025358281875	0.689,0.779,0.896	0.672,0.644,0.463	0.195
3242	gene:Solyc06g009270.2	NA	6	-	3233684	3233770	3233105	3233193	3233848	3233986	3242	381,180,101	11,9,0	101,189,189	0,2,0	235	149	0.00026743854238883653	0.00257269896221	0.956,0.927,1.0	1.0,0.984,1.0	-0.034
8066	gene:Solyc01g096990.2	NA	1	+	87975185	87975232	87974158	87974329	87975482	87975656	8066	1,3,4	110,75,27	0,0,4	45,47,58	196	149	0.00026943805167893196	0.00259040912744	0.007,0.03,0.101	0.0,0.0,0.05	0.029
7284	gene:Solyc05g054100.2	NA	5	-	64075309	64075461	64075004	64075226	64075575	64075670	7284	228,121,90	3,0,0	58,73,150	2,2,4	301	149	0.0002696513447722178	0.00259093567252	0.974,1.0,1.0	0.935,0.948,0.949	0.047
13003	gene:Solyc02g083180.2	NA	2	-	46677700	46677885	46677397	46677574	46678012	46678145	13003	94,27,52	6,2,0	27,69,53	1,1,10	334	149	0.00026984398571673526	0.00259126328	0.875,0.858,1.0	0.923,0.969,0.703	0.046
1938	gene:Solyc02g086870.2	NA	2	-	49469027	49469206	49468593	49468727	49469286	49469467	1938	0,0,2	92,39,30	4,4,2	32,79,70	328	149	0.000271885608868855	0.00260816379418	0.0,0.0,0.029	0.054,0.022,0.013	-0.02
6058	gene:Solyc08g067090.2	NA	8	+	56004765	56004978	56004423	56004462	56006265	56006383	6058	6,6,4	107,101,63	4,4,5	57,122,106	362	149	0.0002719230974842172	0.00260816379418	0.023,0.024,0.025	0.028,0.013,0.019	0.004
11081	gene:Solyc11g040370.1	NA	11	+	37786391	37786436	37785890	37786306	37786625	37786811	11081	2,7,2	166,108,78	4,0,2	142,163,181	194	149	0.00027212796236882866	0.00260859789851	0.009,0.047,0.019	0.021,0.0,0.008	0.015
881	gene:Solyc09g010320.2	NA	9	-	3701573	3701670	3699934	3700084	3704139	3704206	881	6,10,0	3,0,2	3,4,10	0,0,2	246	149	0.00027321908092182805	0.0026175220742	0.548,1.0,0.0	1.0,1.0,0.752	-0.401
12956	gene:Solyc01g090650.1	NA	1	-	84290693	84290906	84290450	84290540	84292044	84292162	12956	3,0,0	17,12,8	2,0,0	17,12,32	362	149	0.0002745788272342564	0.0026290078221	0.068,0.0,0.0	0.046,0.0,0.0	0.007
2666	gene:Solyc02g084380.2	NA	2	+	47505373	47505510	47504981	47505164	47505786	47506339	2666	4,3,0	70,32,36	2,1,6	29,45,53	286	149	0.00027690857893411644	0.00264976218624	0.029,0.047,0.0	0.035,0.011,0.056	-0.009
13898	gene:Solyc01g056690.2	NA	1	-	55924145	55924235	55923894	55923990	55928142	55928247	13898	0,1,0	68,26,38	0,3,1	29,36,36	239	149	0.00027818629011578825	0.00265887527816	0.0,0.023,0.0	0.0,0.049,0.017	-0.014
2273	gene:Solyc09g011160.2	NA	9	+	4513036	4513225	4512609	4512653	4514127	4514171	2273	19,17,16	4,0,0	14,20,21	0,2,10	338	149	0.00027810809982876315	0.00265887527816	0.677,1.0,1.0	1.0,0.815,0.481	0.127
3103	gene:Solyc02g071770.2	NA	2	-	41127214	41127287	41126486	41126960	41127412	41127527	3103	0,0,0	6,2,0	0,4,4	0,1,0	222	149	0.00027989684594459754	0.00267366104624	0.0,0.0,NA	NA,0.729,1.0	-0.865
6395	gene:Solyc01g106350.2	NA	1	+	94281388	94281463	94281161	94281309	94281555	94281668	6395	24,7,15	44,32,51	20,23,33	23,49,18	224	149	0.00028052033375685866	0.0026780515975	0.266,0.127,0.164	0.366,0.238,0.549	-0.199
8645	gene:Solyc03g005000.2	NA	3	+	17215	17266	16711	16978	17442	17622	8645	22,7,4	8,5,7	9,6,17	0,3,13	200	149	0.0002810205304959275	0.00268126068326	0.672,0.511,0.299	1.0,0.598,0.493	-0.203
11594	gene:Solyc12g015770.1	NA	12	-	5757405	5757727	5757079	5757220	5759699	5759974	11594	260,184,75	1,3,0	73,160,158	0,2,0	471	149	0.000284765692472474	0.00271540868015	0.988,0.951,1.0	1.0,0.962,1.0	-0.008
3232	gene:Solyc01g088460.2	NA	1	+	83265395	83265530	83264526	83264777	83266367	83266608	3232	3,0,0	94,58,14	0,3,2	18,42,37	284	149	0.00028519106323319344	0.00271787914722	0.016,0.0,0.0	0.0,0.036,0.028	-0.016
13577	gene:Solyc02g078950.2	NA	2	-	43562101	43562189	43561878	43561997	43562267	43562373	13577	16,10,6	0,0,0	5,6,11	6,0,0	237	149	0.00028672163880067125	0.00273087323109	1.0,1.0,1.0	0.344,1.0,1.0	0.219
15807	gene:Solyc08g078370.2	NA	8	-	62198317	62198386	62197981	62198053	62198755	62198833	15807	6,2,9	38,16,10	0,2,1	11,21,20	218	149	0.0002900871774993471	0.00276131906176	0.097,0.079,0.381	0.0,0.061,0.033	0.154
3717	gene:Solyc06g008350.2	NA	6	+	2224064	2224145	2221134	2221320	2224624	2224717	3717	78,41,35	4,3,3	39,53,116	0,2,0	230	149	0.0002984501540148375	0.00283927201235	0.927,0.899,0.883	1.0,0.945,1.0	-0.079
559	gene:Solyc05g025790.2	NA	5	-	36737248	36737335	36736132	36736480	36737954	36738139	559	2,0,0	0,0,0	2,1,0	4,0,0	236	149	0.00030421414524519204	0.00289242349615	1.0,NA,NA	0.24,1.0,NA	0.38
1989	gene:Solyc01g090280.2	NA	1	-	83950071	83950159	83949857	83949905	83950844	83950942	1989	6,7,3	2,2,0	2,5,4	0,0,3	237	149	0.000305588345150272	0.0029037999495	0.654,0.688,1.0	1.0,1.0,0.456	-0.038
11441	gene:Solyc03g043950.2	NA	3	+	7749212	7749310	7748363	7748781	7750034	7750146	11441	208,73,80	17,13,2	40,120,114	19,16,19	247	149	0.00030697639255212273	0.00291529468906	0.881,0.772,0.96	0.559,0.819,0.784	0.15
6283	gene:Solyc10g083710.1	NA	10	+	63478634	63478725	63477645	63477743	63479370	63479490	6283	69,40,47	4,5,6	69,95,102	4,11,16	240	149	0.0003105590115057569	0.00294760539143	0.915,0.832,0.829	0.915,0.843,0.798	0.007
14721	gene:Solyc12g095920.1	NA	12	-	65021750	65021906	65019221	65019581	65023158	65023428	14721	175,80,36	6,6,0	64,117,95	0,0,1	305	149	0.0003136202606396464	0.00297493298891	0.934,0.867,1.0	1.0,1.0,0.979	-0.059
16004	gene:Solyc11g018740.1	NA	11	+	9353393	9353483	9353005	9353123	9355975	9356085	16004	113,100,128	1,0,4	105,114,154	0,0,3	239	149	0.00031394243658119003	0.00297626170736	0.986,1.0,0.952	1.0,1.0,0.97	-0.011
9106	gene:Solyc07g066580.2	NA	7	+	67977367	67977440	67976277	67976413	67978316	67978375	9106	177,55,56	5,1,4	53,85,71	1,5,7	222	149	0.00031425590091441977	0.00297750634466	0.96,0.974,0.904	0.973,0.919,0.872	0.025
379	gene:Solyc05g026380.1	NA	5	-	41084813	41084921	41084630	41084674	41091865	41092289	379	6,6,0	55,58,55	7,7,6	44,76,94	257	149	0.0003147518994879684	0.00298047800998	0.059,0.057,0.0	0.084,0.051,0.036	-0.018
14523	gene:Solyc08g029120.1	NA	8	-	38158952	38159090	38158683	38158838	38163768	38163867	14523	68,72,40	3,0,0	57,99,95	0,1,1	287	149	0.00031541743502678165	0.00298505069952	0.922,1.0,1.0	1.0,0.981,0.98	-0.013
6664	gene:Solyc06g065390.2	NA	6	+	40808600	40808661	40806806	40807145	40809071	40809173	6664	84,77,35	5,2,2	27,50,41	0,2,2	210	149	0.0003227783294861028	0.00305294503306	0.923,0.965,0.925	1.0,0.947,0.936	-0.023
16661	gene:Solyc09g008650.2	NA	9	-	2105110	2105188	2104042	2104083	2106505	2106595	16661	39,17,8	5,0,0	8,14,24	0,2,4	227	149	0.00032430009226149984	0.00306556431921	0.837,1.0,1.0	1.0,0.821,0.798	0.073
6682	gene:Solyc05g013770.2	NA	5	-	7080809	7080990	7080124	7080151	7081928	7082147	6682	116,47,15	7,12,5	26,88,47	7,18,35	330	149	0.00032506595281329444	0.00307102770681	0.882,0.639,0.575	0.626,0.688,0.377	0.135
11386	gene:Solyc09g058990.2	NA	9	-	52763554	52763585	52758237	52758288	52763791	52763952	11386	261,148,115	7,4,8	108,157,218	13,12,21	180	149	0.00032630767226500936	0.00308097781369	0.969,0.968,0.922	0.873,0.915,0.896	0.058
5112	gene:Solyc12g038400.1	NA	12	-	48113850	48114067	48111503	48111629	48114359	48114454	5112	856,363,363	2,2,0	279,450,552	3,14,3	366	149	0.0003327600221817672	0.00314008649107	0.994,0.987,1.0	0.974,0.929,0.987	0.03
6371	gene:Solyc02g063490.2	NA	2	-	35569443	35569647	35567723	35568038	35569760	35570176	6371	184,101,78	3,0,4	70,137,180	2,2,0	353	149	0.000335080189090405	0.00316015615147	0.963,1.0,0.892	0.937,0.967,1.0	-0.016
4276	gene:Solyc07g055980.2	NA	7	-	63882575	63882616	63879904	63880247	63882760	63882834	4276	11,4,4	4,2,0	2,9,14	0,0,0	190	149	0.000338155714514968	0.00318732237487	0.683,0.611,1.0	1.0,1.0,1.0	-0.235
644	gene:Solyc01g105490.2	NA	1	-	93648371	93648455	93647630	93647777	93648732	93648918	644	3,0,2	64,38,29	0,3,0	61,103,107	233	149	0.00033918578943848153	0.00319437945067	0.029,0.0,0.042	0.0,0.018,0.0	0.018
7129	gene:Solyc01g008440.2	NA	1	+	2524349	2524449	2523674	2524200	2525970	2526094	7129	2,0,0	43,16,24	4,1,0	27,54,47	249	149	0.0003392953209964033	0.00319437945067	0.027,0.0,0.0	0.081,0.011,0.0	-0.022
10707	gene:Solyc07g039500.2	NA	7	+	47608279	47608736	47607149	47608091	47608834	47608965	10707	65,65,48	0,1,1	30,55,64	2,2,5	606	149	0.0003468519405891526	0.0032636431301	1.0,0.941,0.922	0.787,0.871,0.759	0.149
7072	gene:Solyc12g099660.1	NA	12	+	66720475	66720580	66720030	66720400	66720668	66720770	7072	620,443,448	6,0,12	389,531,572	5,9,13	254	149	0.0003569546503006341	0.0033567703133	0.984,1.0,0.956	0.979,0.972,0.963	0.009
15356	gene:Solyc01g103690.2	NA	1	-	92249104	92249274	92247393	92247476	92249360	92249426	15356	2,0,2	28,18,14	0,3,0	10,21,25	319	149	0.00035864121912270564	0.00337069125092	0.032,0.0,0.063	0.0,0.063,0.0	0.011
4923	gene:Solyc03g093390.2	NA	3	-	54655790	54655965	54655131	54655685	54656034	54656120	4923	4123,2592,2849	53,20,18	1949,2216,2683	10,0,22	324	149	0.0003596099651658343	0.00337785360383	0.973,0.983,0.986	0.989,1.0,0.982	-0.01
4911	gene:Solyc03g093390.2	NA	3	-	54655783	54655965	54655131	54655685	54656034	54656162	4911	4308,2663,2926	53,20,18	2005,2290,2774	10,0,22	331	149	0.0003629657559123836	0.00340741660806	0.973,0.984,0.987	0.989,1.0,0.983	-0.009
326	gene:Solyc07g022760.2	NA	7	-	21398962	21399036	21395258	21395311	21399243	21399313	326	3,1,0	50,37,26	1,2,3	39,52,48	223	149	0.00036985306083107153	0.00347007946396	0.039,0.018,0.0	0.017,0.025,0.04	-0.008
12912	gene:Solyc08g008350.2	NA	8	+	2776643	2776832	2776394	2776534	2778187	2778245	12912	141,88,44	240,110,59	62,106,82	45,102,108	338	149	0.00037125944541158633	0.0034812761766	0.206,0.261,0.247	0.378,0.314,0.251	-0.076
301	gene:Solyc08g078130.2	NA	8	+	61967634	61967711	61967232	61967336	61968646	61968936	301	277,86,131	10,7,4	123,167,199	0,4,4	226	149	0.00037389268615553085	0.00350395760466	0.948,0.89,0.956	1.0,0.965,0.97	-0.047
11734	gene:Solyc01g087410.2	NA	1	-	82362771	82362844	82359489	82359582	82363622	82363672	11734	2,0,1	14,10,4	2,6,1	18,27,27	222	149	0.0003744228381506551	0.00350691510988	0.087,0.0,0.144	0.069,0.13,0.024	0.003
1543	gene:Solyc02g067570.2	NA	2	+	37725260	37725290	37725110	37725186	37725441	37725635	1543	49,76,28	9,7,3	61,67,78	1,11,3	179	149	0.0003784473330630837	0.00354146550463	0.819,0.9,0.886	0.981,0.835,0.956	-0.056
5279	gene:Solyc12g098620.1	NA	12	+	66067503	66067686	66067265	66067337	66067908	66067990	5279	609,207,175	7,5,3	118,225,177	2,11,2	332	149	0.00037854504629168613	0.00354146550463	0.975,0.949,0.963	0.964,0.902,0.975	0.015
11404	gene:Solyc04g007610.2	NA	4	-	1291019	1291099	1289594	1289741	1291402	1291443	11404	6,4,0	187,87,58	2,8,10	70,113,121	229	149	0.00037967028621102816	0.00354821739822	0.02,0.029,0.0	0.018,0.044,0.051	-0.021
13895	gene:Solyc01g056690.2	NA	1	-	55931913	55931998	55931449	55931501	55934346	55934570	13895	1,0,0	29,32,21	2,5,4	21,26,30	234	149	0.00037970094404557626	0.00354821739822	0.021,0.0,0.0	0.057,0.109,0.078	-0.074
10886	gene:Solyc04g071470.2	NA	4	+	58450891	58450989	58450369	58450447	58451700	58451774	10886	24,14,15	5,0,2	10,21,20	0,0,0	247	149	0.0003809100433871853	0.00355748214235	0.743,1.0,0.819	1.0,1.0,1.0	-0.146
4906	gene:Solyc03g093390.2	NA	3	-	54655794	54655965	54655131	54655685	54656034	54656144	4906	3980,2531,2792	53,20,18	1891,2157,2618	10,0,22	320	149	0.00038403933525395104	0.00358465956333	0.972,0.983,0.986	0.989,1.0,0.982	-0.01
333	gene:Solyc05g015220.2	NA	5	-	10078127	10078164	10077349	10077499	10078249	10078306	333	4,0,0	123,60,42	4,4,1	40,92,99	186	149	0.0003853972676071344	0.00359118183681	0.025,0.0,0.0	0.074,0.034,0.008	-0.03
6501	gene:Solyc03g113980.2	NA	3	+	64037333	64037422	64037110	64037196	64038176	64038226	6501	11,14,0	41,28,13	2,6,6	19,39,47	238	149	0.000385159418285183	0.00359118183681	0.144,0.238,0.0	0.062,0.088,0.074	0.053
9272	gene:Solyc05g017860.2	NA	5	-	18734779	18734860	18734634	18734686	18738316	18738445	9272	3,0,0	1,1,0	0,4,0	0,1,0	230	149	0.00038533916205529107	0.00359118183681	0.66,0.0,NA	NA,0.722,NA	-0.392
7172	gene:Solyc03g119290.2	NA	3	+	67931987	67932221	67931159	67931235	67932391	67932469	7172	38,31,24	59,26,20	9,36,28	28,35,50	383	149	0.0003895472373054805	0.00362778350229	0.2,0.317,0.318	0.111,0.286,0.179	0.086
14577	gene:Solyc07g065310.2	NA	7	-	67127205	67127329	67127014	67127108	67128579	67129293	14577	20,14,13	3,0,0	20,14,23	0,1,6	273	149	0.00039372032290976774	0.00366254328574	0.784,1.0,1.0	1.0,0.884,0.677	0.074
348	gene:Solyc12g087830.1	NA	12	+	63335693	63335793	63335577	63335624	63336022	63336064	348	409,174,114	28,21,10	131,193,196	16,17,19	249	149	0.0003937278850371052	0.00366254328574	0.897,0.832,0.872	0.83,0.872,0.861	0.013
132	gene:Solyc01g108600.2	NA	1	+	95857931	95857983	95857509	95857600	95858614	95859135	132	8,1,5	79,59,39	0,3,3	50,103,90	201	149	0.00039989671049452905	0.00371781105593	0.07,0.012,0.087	0.0,0.021,0.024	0.041
4870	gene:Solyc10g076860.1	NA	10	+	59841989	59842070	59834470	59834530	59846153	59846207	4870	115,53,119	6,3,3	63,93,107	0,0,0	230	149	0.0004030435612916308	0.00374493687649	0.925,0.92,0.963	1.0,1.0,1.0	-0.064
11206	gene:Solyc01g111860.2	NA	1	-	98017543	98018293	98014450	98014553	98019129	98019273	11206	331,140,110	2,1,0	116,188,227	0,0,1	899	149	0.0004059282792456712	0.00376745701078	0.965,0.959,1.0	1.0,1.0,0.974	-0.017
4867	gene:Solyc10g076860.1	NA	10	+	59839643	59839885	59834470	59834530	59841989	59842070	4867	22,4,0	74,30,73	2,7,9	35,50,62	391	149	0.00040579632108318265	0.00376745701078	0.102,0.048,0.0	0.021,0.051,0.052	0.009
3141	gene:Solyc06g048890.2	NA	6	+	31907317	31907390	31906783	31906892	31907485	31907565	3141	7,10,0	27,16,5	0,1,2	6,15,9	222	149	0.0004089911884184213	0.00379198160145	0.148,0.296,0.0	0.0,0.043,0.13	0.09
8843	gene:Solyc04g079400.2	NA	4	-	63911773	63911833	63911539	63911665	63912009	63912085	8843	48,26,9	1,0,0	22,21,19	0,6,2	209	149	0.00040903472609903036	0.00379198160145	0.972,1.0,1.0	1.0,0.714,0.871	0.129
2910	gene:Solyc08g080110.2	NA	8	+	63453976	63454144	63451614	63451702	63455060	63455730	2910	9,8,0	63,54,28	1,1,2	28,78,81	317	149	0.00041505427980415385	0.00384560495982	0.063,0.065,0.0	0.017,0.006,0.011	0.031
8793	gene:Solyc09g064310.2	NA	9	+	61479532	61479606	61478152	61479017	61479950	61480052	8793	7,0,0	31,20,23	7,6,1	16,32,41	223	149	0.00041555940033560947	0.00384810359155	0.131,0.0,0.0	0.226,0.111,0.016	-0.074
9741	gene:Solyc12g042570.1	NA	12	-	39943969	39944093	39943796	39943873	39945081	39945207	9741	102,54,53	7,0,3	64,82,73	0,0,0	273	149	0.0004220870800315837	0.00390633705325	0.888,1.0,0.906	1.0,1.0,1.0	-0.069
4916	gene:Solyc03g093390.2	NA	3	-	54655775	54655965	54655131	54655685	54656034	54656162	4916	4398,2694,2961	53,20,18	2024,2315,2802	10,0,22	339	149	0.0004226538010690178	0.00390936826524	0.973,0.983,0.986	0.989,1.0,0.982	-0.01
7670	gene:Solyc10g006320.2	NA	10	-	961568	961657	961356	961468	961831	961990	7670	2,0,4	1,4,0	0,4,3	0,1,0	238	149	0.00042617827139502027	0.00393973849982	0.556,0.0,1.0	NA,0.715,1.0	-0.339
12358	gene:Solyc05g048810.2	NA	5	-	59502705	59502766	59500743	59500857	59502844	59502979	12358	4,2,2	141,48,23	3,0,2	65,79,100	210	149	0.00042689816195438235	0.00394416255454	0.02,0.029,0.058	0.032,0.0,0.014	0.02
13416	gene:Solyc09g016940.2	NA	9	+	11831026	11831089	11830774	11830837	11831282	11831345	13416	272,189,46	0,0,0	60,169,116	1,10,2	212	149	0.0004276353127485709	0.00394874098958	1.0,1.0,1.0	0.977,0.922,0.976	0.042
13503	gene:Solyc03g094040.2	NA	3	-	55762687	55762897	55761119	55761187	55763826	55763893	13503	4,2,0	29,5,20	2,9,2	13,11,26	359	149	0.00043421109881408674	0.00400546845776	0.054,0.142,0.0	0.06,0.253,0.031	-0.049
9054	gene:Solyc02g086970.2	NA	2	-	49538774	49538928	49538404	49538634	49539281	49539513	9054	50,22,29	4,0,0	24,38,46	1,0,0	303	149	0.0004342688513924268	0.00400546845776	0.86,1.0,1.0	0.922,1.0,1.0	-0.021
9926	gene:Solyc02g093030.2	NA	2	-	53976187	53976412	53975861	53975920	53976626	53976700	9926	6,0,2	54,28,27	0,2,0	30,20,44	374	149	0.00043792721488779995	0.0040369331078	0.042,0.0,0.029	0.0,0.038,0.0	0.011
3623	gene:Solyc03g114520.2	NA	3	+	64498113	64498233	64497796	64497854	64499435	64499574	3623	60,30,17	6,0,1	19,29,40	7,2,0	269	149	0.0004399190717497254	0.00405300862947	0.847,1.0,0.904	0.601,0.889,1.0	0.087
13623	gene:Solyc06g033860.1	NA	6	+	23311675	23311789	23311506	23311614	23313604	23313826	13623	5,4,8	0,0,0	4,0,4	0,0,4	263	149	0.000440809930767067	0.00405892817378	1.0,1.0,1.0	1.0,NA,0.362	0.319
3806	gene:Solyc09g010970.2	NA	9	-	4325278	4325333	4325106	4325174	4325455	4325542	3806	122,62,32	91,39,37	32,60,44	21,112,69	204	149	0.00044159957612575587	0.00406390961272	0.495,0.537,0.387	0.527,0.281,0.318	0.098
15397	gene:Solyc01g102820.2	NA	1	-	91521423	91521501	91521113	91521182	91522255	91522338	15397	143,45,27	5,1,6	37,49,56	0,0,1	227	149	0.000444967419336512	0.00409140924029	0.949,0.967,0.747	1.0,1.0,0.974	-0.104
4417	gene:Solyc08g062190.2	NA	8	-	50677376	50677485	50677034	50677109	50678335	50678560	4417	275,175,182	0,0,3	158,225,306	1,10,4	258	149	0.00044508845014880035	0.00409140924029	1.0,1.0,0.972	0.989,0.929,0.978	0.025
9176	gene:Solyc12g040640.1	NA	12	+	43188180	43188252	43188001	43188077	43188718	43188806	9176	42,11,8	5,8,1	18,25,34	5,14,7	221	149	0.00045035959792771055	0.00413753640727	0.85,0.481,0.844	0.708,0.546,0.766	0.052
12709	gene:Solyc09g055350.2	NA	9	+	40064105	40064161	40063350	40063439	40065990	40066071	12709	208,80,41	7,2,0	29,94,85	6,1,2	205	149	0.0004533429471306368	0.00416260512804	0.956,0.967,1.0	0.778,0.986,0.969	0.063
16143	gene:Solyc01g080750.2	NA	1	+	79978715	79978793	79978494	79978642	79978990	79979355	16143	176,35,36	3,0,0	22,57,22	2,3,2	227	149	0.00045381833290431884	0.00416463045086	0.975,1.0,1.0	0.878,0.926,0.878	0.098
15211	gene:Solyc09g042750.2	NA	9	-	25450175	25450353	25448470	25448940	25452753	25453266	15211	331,219,117	4,3,2	99,211,173	0,0,2	327	149	0.00046343065087735605	0.00425045485855	0.974,0.971,0.964	1.0,1.0,0.975	-0.022
8991	gene:Solyc05g055390.2	NA	5	+	65050977	65051053	65050502	65050567	65052041	65052139	8991	17,5,4	4,3,4	6,9,13	7,7,4	225	149	0.0004643420464335524	0.00425642535441	0.738,0.525,0.398	0.362,0.46,0.683	0.052
10728	gene:Solyc01g102490.2	NA	1	+	91285269	91285468	91283986	91284048	91286805	91286869	10728	132,47,22	5,2,2	23,80,58	0,0,0	348	149	0.0004680184890115791	0.00428772095538	0.919,0.91,0.825	1.0,1.0,1.0	-0.115
12800	gene:Solyc02g071170.2	NA	2	+	40659579	40659727	40658909	40659069	40659822	40659900	12800	1038,288,143	3,2,1	183,375,301	1,8,9	297	149	0.0004697024958625001	0.00430073814699	0.994,0.986,0.986	0.989,0.959,0.944	0.025
13918	gene:Solyc03g044260.2	NA	3	+	8606906	8606963	8606081	8606195	8607402	8607544	13918	374,160,224	10,4,3	182,255,287	0,3,10	206	149	0.0004704424996702027	0.00430510202386	0.964,0.967,0.982	1.0,0.984,0.954	-0.008
1487	gene:Solyc01g110160.2	NA	1	-	96933693	96933784	96932850	96932953	96933967	96934042	1487	0,0,0	0,2,0	0,6,0	3,2,0	240	149	0.00047174571502449933	0.00431219908633	NA,0.0,NA	0.0,0.651,NA	-0.326
16595	gene:Solyc03g110920.2	NA	3	-	61652865	61652947	61652584	61652643	61653635	61653891	16595	7,11,2	174,88,91	0,2,6	71,153,158	231	149	0.00047148739329733744	0.00431219908633	0.025,0.075,0.014	0.0,0.008,0.024	0.027
7505	gene:Solyc02g089220.2	NA	2	-	51096377	51096552	51094429	51094861	51096765	51096838	7505	134,66,48	11,7,1	55,109,110	16,16,20	324	149	0.0004882718826972208	0.00446076894958	0.849,0.813,0.957	0.613,0.758,0.717	0.177
5894	gene:Solyc11g009060.1	NA	11	-	3185886	3185983	3185714	3185801	3186093	3186195	5894	2,0,0	25,22,8	2,1,0	9,17,9	246	149	0.0004973806975979162	0.00454144699527	0.046,0.0,0.0	0.119,0.034,0.0	-0.036
14369	gene:Solyc01g008700.2	NA	1	-	2749146	2749227	2748317	2748449	2750103	2750209	14369	20,14,10	1,3,0	2,12,21	0,0,2	230	149	0.0005025492121728258	0.00458607723269	0.928,0.751,1.0	1.0,1.0,0.872	-0.064
16019	gene:Solyc07g064230.2	NA	7	-	66458639	66458647	66458524	66458597	66459056	66459304	16019	3,1,0	2,3,0	0,1,1	0,0,5	157	149	0.0005086936619028529	0.00463697111553	0.587,0.24,NA	NA,1.0,0.16	-0.166
2086	gene:Solyc01g103680.2	NA	1	-	92227409	92227615	92226724	92227326	92230740	92231904	2086	912,392,324	19,21,20	372,506,629	16,16,18	355	149	0.0005084100645982369	0.00463697111553	0.953,0.887,0.872	0.907,0.93,0.936	-0.02
5823	gene:Solyc08g083280.2	NA	8	+	65785266	65785469	65785065	65785141	65785559	65785721	5823	7,3,1	32,10,18	0,1,5	7,21,10	352	149	0.0005112284039798441	0.0046574788376	0.085,0.113,0.023	0.0,0.02,0.175	0.009
8033	gene:Solyc06g062780.2	NA	6	+	39609413	39609620	39608721	39608847	39609709	39609808	8033	6,3,7	74,40,51	6,8,3	61,88,85	356	149	0.0005179387647913025	0.00471598393969	0.033,0.03,0.054	0.04,0.037,0.015	0.008
7706	gene:Solyc02g069860.2	NA	2	-	39676787	39676854	39676144	39676686	39677921	39678086	7706	0,0,1	69,42,26	0,1,4	35,30,52	216	149	0.0005249009663680714	0.0047767156984	0.0,0.0,0.026	0.0,0.022,0.05	-0.015
16757	gene:Solyc09g065660.2	NA	9	+	63878278	63878302	63878116	63878181	63878415	63878476	16757	2,0,0	5,0,0	1,2,0	0,0,2	173	149	0.0005252781588269015	0.00477748816242	0.256,NA,NA	1.0,1.0,0.0	-0.411
15635	gene:Solyc10g009040.2	NA	10	-	3068026	3068160	3065638	3065692	3069750	3069973	15635	0,0,1	40,15,20	2,1,0	3,9,15	283	149	0.0005315102339774555	0.004831481237	0.0,0.0,0.026	0.26,0.055,0.0	-0.096
9274	gene:Solyc08g074730.1	NA	8	-	58870151	58870387	58869699	58869849	58870709	58870791	9274	5,4,4	0,2,0	13,13,14	1,1,5	385	149	0.0005356988718547333	0.00486684956175	1.0,0.436,1.0	0.834,0.834,0.52	0.083
5769	gene:Solyc10g080020.1	NA	10	+	61438268	61438450	61436186	61436339	61439493	61439612	5769	78,53,25	4,1,1	44,63,51	3,1,0	331	149	0.000536328544004991	0.00486715920223	0.898,0.96,0.918	0.868,0.966,1.0	-0.019
814	gene:Solyc02g005520.2	NA	2	-	9240097	9240142	9239964	9240011	9240303	9240480	814	17,7,4	19,0,4	9,5,7	0,15,20	194	149	0.0005361795196354049	0.00486715920223	0.407,1.0,0.434	1.0,0.204,0.212	0.142
12906	gene:Solyc03g124010.2	NA	3	+	70712167	70712286	70710106	70710241	70712529	70712810	12906	13,14,4	6,0,0	12,16,26	0,0,0	268	149	0.0005568983129304231	0.00505102443204	0.546,1.0,1.0	1.0,1.0,1.0	-0.151
6406	gene:Solyc02g069570.2	NA	2	+	39424372	39424572	39423329	39423761	39425244	39425785	6406	2,0,0	25,8,22	0,3,2	37,34,26	349	149	0.0005581519206022427	0.00505958679441	0.033,0.0,0.0	0.0,0.036,0.032	-0.012
4940	gene:Solyc08g081050.2	NA	8	+	64175246	64175414	64174844	64174931	64175519	64176026	4940	3,3,0	50,32,44	0,0,4	41,47,50	317	149	0.0005688861370089132	0.005154032718	0.027,0.042,0.0	0.0,0.0,0.036	0.011
8905	gene:Solyc02g078660.2	NA	2	-	43327846	43327904	43327411	43327633	43328302	43328371	8905	3,1,0	10,29,2	0,4,4	0,8,17	207	149	0.0005756841730816829	0.00521273247914	0.178,0.024,0.0	NA,0.265,0.145	-0.138
4642	gene:Solyc01g067270.2	NA	1	+	75669574	75669850	75663994	75664180	75669960	75670037	4642	15,22,20	3,0,0	12,20,14	2,1,8	425	149	0.0005779951397751613	0.00523076000248	0.637,1.0,1.0	0.678,0.875,0.38	0.235
4874	gene:Solyc11g040150.1	NA	11	+	39799331	39799579	39798343	39798637	39799791	39799929	4874	9,8,4	304,154,91	4,4,4	91,207,207	397	149	0.0005797536614995662	0.0052437708044	0.011,0.019,0.016	0.016,0.007,0.007	0.005
15431	gene:Solyc01g067120.2	NA	1	-	75483434	75483638	75482597	75482859	75484532	75484600	15431	114,87,45	16,7,1	36,86,60	4,11,16	353	149	0.0005880093480684728	0.00531550043409	0.75,0.84,0.95	0.792,0.767,0.613	0.123
13641	gene:Solyc04g007110.2	NA	4	-	825193	825341	824109	824152	825420	825514	13641	3,1,7	9,7,4	1,1,3	2,3,2	297	149	0.0005887231792993346	0.00531901141098	0.143,0.067,0.468	0.201,0.143,0.429	-0.032
14744	gene:Solyc04g082410.2	NA	4	-	66081399	66081425	66081130	66081292	66081635	66081848	14744	97,28,24	115,39,38	25,70,51	35,108,87	175	149	0.0005894675542959905	0.00532279431349	0.418,0.379,0.35	0.378,0.356,0.333	0.027
4064	gene:Solyc06g060750.2	NA	6	+	38778289	38778417	38776286	38776873	38780780	38780861	4064	15,5,13	0,0,0	14,9,12	2,0,4	277	149	0.0005905019549711045	0.00532919047601	1.0,1.0,1.0	0.79,1.0,0.617	0.198
8763	gene:Solyc04g045620.2	NA	4	-	34487031	34487086	34486707	34486712	34489738	34490144	8763	2,2,4	52,3,15	2,1,2	10,12,32	204	149	0.0005972754316110909	0.0053873452838	0.027,0.327,0.163	0.127,0.057,0.044	0.096
13434	gene:Solyc09g019970.2	NA	9	+	17874152	17874379	17870997	17871246	17875275	17875420	13434	0,5,10	47,48,26	0,1,1	32,48,64	376	149	0.0006008417778706431	0.00541619535626	0.0,0.04,0.132	0.0,0.008,0.006	0.053
6797	gene:Solyc07g008080.2	NA	7	-	2797020	2797126	2795276	2795413	2797660	2797842	6797	5,0,2	66,17,19	4,7,2	30,24,42	255	149	0.0006014018685175622	0.00541619535626	0.042,0.0,0.058	0.072,0.146,0.027	-0.048
9	gene:Solyc07g054450.2	NA	7	+	62769766	62770003	62769415	62769567	62771033	62771346	9	394,276,504	5,4,2	393,430,565	7,7,2	386	149	0.000601468096647878	0.00541619535626	0.968,0.964,0.99	0.956,0.96,0.991	0.005
10244	gene:Solyc08g048550.2	NA	8	+	12222755	12222904	12222111	12222201	12223332	12223455	10244	6,1,0	82,35,67	2,4,7	38,76,87	298	149	0.0006051723141356157	0.00544655082722	0.035,0.014,0.0	0.026,0.026,0.039	-0.014
7031	gene:Solyc02g080780.2	NA	2	-	44910223	44910470	44909847	44910055	44910796	44910902	7031	3,1,0	32,13,21	2,2,3	18,21,15	396	149	0.000606073075736105	0.00545165566859	0.034,0.028,0.0	0.04,0.035,0.07	-0.028
13848	gene:Solyc09g018750.2	NA	9	-	16843567	16843620	16842931	16843339	16844216	16844477	13848	0,0,2	0,0,3	2,0,3	0,1,0	202	149	0.0006335162151986542	0.00569537349901	NA,NA,0.33	1.0,0.0,1.0	-0.337
15554	gene:Solyc06g082360.2	NA	6	-	48204393	48204475	48203688	48203777	48205998	48206171	15554	161,102,81	6,0,4	71,115,95	1,1,0	231	149	0.0006420119198675132	0.00576414165872	0.945,1.0,0.929	0.979,0.987,1.0	-0.031
16912	gene:Solyc02g014350.2	NA	2	+	15799391	15799457	15796939	15796991	15800034	15800189	16912	14,13,2	83,41,18	10,6,13	40,94,43	215	149	0.0006422235658668622	0.00576414165872	0.105,0.18,0.071	0.148,0.042,0.173	-0.002
5724	gene:Solyc01g010720.2	NA	1	-	5750193	5750279	5749600	5750115	5750364	5750457	5724	72,50,56	2,4,0	43,34,54	0,0,3	235	149	0.0006420598788806464	0.00576414165872	0.958,0.888,1.0	1.0,1.0,0.919	-0.024
5432	gene:Solyc04g079070.2	NA	4	-	63656246	63656392	63655678	63655752	63657109	63657258	5432	627,294,225	0,0,2	180,376,474	0,2,8	295	149	0.0006496130985240906	0.00582726480915	1.0,1.0,0.983	1.0,0.99,0.968	0.008
3349	gene:Solyc06g062830.2	NA	6	+	39641897	39641999	39641727	39641737	39642866	39642993	3349	4,1,0	37,6,12	0,0,6	8,7,22	251	149	0.0006578397546735227	0.0058978238894	0.06,0.09,0.0	0.0,0.0,0.139	0.004
1850	gene:Solyc11g005600.1	NA	11	-	451385	451521	450932	451023	452882	453008	1850	268,84,76	6,2,0	73,118,141	4,12,0	285	149	0.0006598627947582356	0.00591271793724	0.959,0.956,1.0	0.905,0.837,1.0	0.058
3576	gene:Solyc03g007510.2	NA	3	+	2085465	2085526	2084307	2084524	2086068	2086241	3576	7,11,13	0,0,3	15,22,29	4,2,0	210	149	0.0006605951681406741	0.0059160369469	1.0,1.0,0.755	0.727,0.886,1.0	0.047
12548	gene:Solyc03g034200.2	NA	3	-	5883495	5883612	5882115	5882848	5883693	5883841	12548	1,2,1	2,0,0	0,0,0	1,4,2	266	149	0.0006673762453787115	0.00597349252709	0.219,1.0,1.0	0.0,0.0,0.0	0.74
15932	gene:Solyc02g067860.2	NA	2	+	37964193	37964401	37964035	37964110	37964629	37964686	15932	14,3,2	96,43,19	0,2,5	33,85,62	357	149	0.0006688716010219561	0.00598360013525	0.057,0.028,0.042	0.0,0.01,0.033	0.028
5065	gene:Solyc01g050070.2	NA	1	-	48390253	48390349	48378529	48378573	48396127	48396446	5065	72,26,52	13,4,4	28,47,57	2,0,5	245	149	0.0006755435500902438	0.00603998018746	0.771,0.798,0.888	0.895,1.0,0.874	-0.104
1562	gene:Solyc04g078750.2	NA	4	+	63415044	63415118	63414402	63414956	63415484	63416058	1562	518,172,151	15,4,2	131,241,195	5,9,8	223	149	0.0006762759177073508	0.00604322230673	0.958,0.966,0.981	0.946,0.947,0.942	0.023
2338	gene:Solyc08g066580.2	NA	8	-	55305701	55305874	55305236	55305307	55306126	55306273	2338	7,7,8	208,71,48	6,5,0	59,74,74	322	149	0.0006776079316562885	0.00605181641256	0.015,0.044,0.072	0.045,0.03,0.0	0.019
2525	gene:Solyc09g092160.2	NA	9	-	71316492	71316538	71315482	71315588	71316617	71316706	2525	0,2,0	53,37,11	0,0,10	35,68,63	195	149	0.0006869727510801096	0.00613210411996	0.0,0.04,0.0	0.0,0.0,0.108	-0.023
16910	gene:Solyc06g071880.2	NA	6	-	44285031	44285046	44284073	44284304	44285147	44285184	16910	8,6,6	3,2,4	0,1,1	0,5,5	164	149	0.0006933533429560721	0.0061856806972	0.708,0.732,0.577	NA,0.154,0.154	0.518
5726	gene:Solyc01g010720.2	NA	1	-	5750193	5750262	5749600	5750115	5750364	5750457	5726	22,16,12	2,4,0	5,8,14	0,0,3	218	149	0.000695881164129931	0.00620190610393	0.883,0.732,1.0	1.0,1.0,0.761	-0.049
7691	gene:Solyc12g098430.1	NA	12	+	65935703	65935731	65935216	65935317	65937149	65937254	7691	6,5,1	0,0,0	4,1,1	0,0,5	177	149	0.0006959309712807639	0.00620190610393	1.0,1.0,1.0	1.0,1.0,0.144	0.285
2605	gene:Solyc01g005100.2	NA	1	-	95319	95554	94008	94100	95647	95720	2605	4,3,3	32,21,16	5,3,0	19,18,37	384	149	0.0007004904021247997	0.0062391363119	0.046,0.053,0.068	0.093,0.061,0.0	0.004
11859	gene:Solyc02g089930.2	NA	2	-	51605454	51605565	51605214	51605365	51605846	51605937	11859	16,7,2	188,144,114	1,9,12	90,165,222	260	149	0.0007136576158475244	0.0063529521097	0.047,0.027,0.01	0.006,0.03,0.03	0.006
15117	gene:Solyc02g088300.2	NA	2	+	50441518	50441582	50440464	50440617	50441668	50441878	15117	173,104,35	5,4,0	44,113,117	0,3,0	213	149	0.0007144363697057166	0.00635642244228	0.96,0.948,1.0	1.0,0.963,1.0	-0.018
7244	gene:Solyc03g025980.2	NA	3	+	3406103	3406323	3403404	3403517	3406478	3406652	7244	16,10,4	244,104,73	22,24,23	106,160,206	369	149	0.0007176110679903131	0.00638119439349	0.026,0.037,0.022	0.077,0.057,0.043	-0.031
2512	gene:Solyc01g080510.2	NA	1	+	79760762	79760800	79760113	79760368	79761549	79761628	2512	39,24,43	6,0,3	50,31,49	0,1,0	187	149	0.00072078204534383	0.00640590633448	0.838,1.0,0.919	1.0,0.961,1.0	-0.068
12579	gene:Solyc02g090110.2	NA	2	-	51731798	51731944	51731514	51731589	51734647	51735435	12579	6,5,2	64,43,45	3,2,4	50,44,64	295	149	0.0007259217594290798	0.00644807893267	0.045,0.055,0.022	0.029,0.022,0.031	0.013
11524	gene:Solyc05g006640.2	NA	5	-	1300137	1300269	1299261	1299363	1301060	1301176	11524	30,15,11	0,0,0	6,18,11	0,6,0	281	149	0.0007265247119628938	0.00644992932771	1.0,1.0,1.0	1.0,0.614,1.0	0.129
6521	gene:Solyc04g045560.2	NA	4	+	34045044	34045167	34042532	34042796	34046024	34046691	6521	7,0,0	12,6,2	0,1,2	3,11,2	272	149	0.0007324623120750758	0.00649911185046	0.242,0.0,0.0	0.0,0.047,0.354	-0.053
16375	gene:Solyc09g047870.2	NA	9	-	33638363	33638442	33636737	33636820	33638547	33638719	16375	109,42,38	17,8,3	19,84,65	4,14,15	228	149	0.000743983198843369	0.00659775442317	0.807,0.774,0.892	0.756,0.797,0.739	0.06
1585	gene:Solyc11g072420.1	NA	11	-	55593659	55593723	55592948	55593046	55593884	55593992	1585	6,5,2	33,24,11	3,6,7	4,29,19	213	149	0.000745051557061486	0.00660097175588	0.113,0.127,0.113	0.344,0.126,0.205	-0.107
954	gene:Solyc01g008930.2	NA	1	-	2951852	2951946	2951661	2951756	2953206	2953326	954	1,0,0	16,7,6	4,0,4	4,13,11	243	149	0.0007451537499757649	0.00660097175588	0.037,0.0,0.0	0.38,0.0,0.182	-0.175
11219	gene:Solyc04g078510.2	NA	4	+	63234148	63234276	63231475	63231920	63234495	63234676	11219	14,3,6	503,146,235	6,4,2	192,251,282	277	149	0.0007601063309499395	0.00672978216308	0.015,0.011,0.014	0.017,0.008,0.004	0.004
7683	gene:Solyc02g090130.2	NA	2	-	51761094	51761333	51760888	51760985	51761617	51761876	7683	83,51,29	6,0,2	45,96,80	5,2,22	388	149	0.0007637421433315231	0.00675831163541	0.842,1.0,0.848	0.776,0.949,0.583	0.127
16529	gene:Solyc12g077460.1	NA	12	+	19381298	19381330	19381033	19381113	19382301	19382329	16529	1,0,0	21,8,8	1,5,1	5,16,8	181	149	0.0007665720847238517	0.00677968298308	0.038,0.0,0.0	0.141,0.205,0.093	-0.134
13453	gene:Solyc06g068630.2	NA	6	-	42544577	42544739	42543971	42543997	42545095	42545735	13453	1,0,0	0,0,0	1,0,0	2,0,2	311	149	0.0007678050868413671	0.00678691527276	1.0,NA,NA	0.193,NA,0.0	0.903
13548	gene:Solyc09g065120.2	NA	9	-	62988568	62988710	62987299	62987416	62988961	62989045	13548	184,103,88	1,1,0	62,154,170	1,0,4	291	149	0.0007740642120611848	0.00683854350374	0.989,0.981,1.0	0.969,1.0,0.956	0.015
3200	gene:Solyc08g059760.2	NA	8	-	45232375	45232428	45231832	45231954	45234600	45234697	3200	4,2,0	1,3,0	0,1,0	0,0,0	202	149	0.0007751569660498586	0.00684449781368	0.747,0.33,NA	NA,1.0,NA	-0.462
4107	gene:Solyc06g066470.2	NA	6	-	41726015	41726168	41725843	41725906	41726628	41726736	4107	21,17,14	21,15,10	15,17,26	23,27,19	302	149	0.0007808452804999342	0.00689100176268	0.33,0.359,0.409	0.243,0.237,0.403	0.072
13020	gene:Solyc01g102970.2	NA	1	+	91614390	91614563	91613268	91613402	91614859	91614917	13020	8,14,4	27,13,8	7,9,2	32,37,33	322	149	0.0007828589113361217	0.0069050437382	0.121,0.333,0.188	0.092,0.101,0.027	0.141
6763	gene:Solyc09g013130.2	NA	9	+	5543355	5543639	5543081	5543277	5543737	5543855	6763	749,370,579	3,3,3	576,645,728	4,8,11	433	149	0.0007849491141060597	0.00691974558843	0.988,0.977,0.985	0.98,0.965,0.958	0.016
2985	gene:Solyc04g080700.2	NA	4	-	64791142	64791253	64790902	64790958	64791525	64791644	2985	0,1,0	0,0,4	0,0,4	2,0,2	260	149	0.0008005889273390908	0.00705381424713	NA,1.0,0.0	0.0,NA,0.534	0.233
12680	gene:Solyc01g096710.2	NA	1	-	87730242	87730319	87730030	87730096	87730791	87730882	12680	9,2,2	2,0,0	4,3,7	2,0,4	226	149	0.0008027670757689175	0.00706919455084	0.748,1.0,1.0	0.569,1.0,0.536	0.214
8358	gene:Solyc02g093120.2	NA	2	+	54046894	54046970	54046585	54046654	54047189	54047238	8358	170,67,65	6,5,2	79,75,131	5,9,14	225	149	0.0008032785501552874	0.00706988940427	0.949,0.899,0.956	0.913,0.847,0.861	0.061
10068	gene:Solyc03g115720.2	NA	3	-	65357691	65357882	65357500	65357605	65357996	65358148	10068	37,26,5	0,3,3	5,28,29	2,4,15	340	149	0.0008073613554023137	0.00710104345245	1.0,0.792,0.422	0.523,0.754,0.459	0.159
14092	gene:Solyc04g080140.2	NA	4	-	64409804	64410050	64408611	64408823	64411015	64411128	14092	4,6,1	21,24,17	0,2,0	26,50,66	395	149	0.000807687211093158	0.00710104345245	0.067,0.086,0.022	0.0,0.015,0.0	0.053
15151	gene:Solyc02g090670.2	NA	2	-	52205737	52205847	52205286	52205515	52206960	52207030	15151	8,0,0	83,83,49	1,8,6	58,115,138	259	149	0.0008100708529771278	0.00711817097906	0.053,0.0,0.0	0.01,0.038,0.024	-0.006
3564	gene:Solyc03g082820.2	NA	3	+	52676300	52676471	52676127	52676201	52676563	52677127	3564	50,34,14	80,39,71	8,39,32	36,69,116	320	149	0.0008113431541102389	0.00712551988758	0.225,0.289,0.084	0.094,0.208,0.114	0.061
7952	gene:Solyc08g079590.1	NA	8	+	63097899	63097993	63096982	63097208	63098118	63098342	7952	11,1,0	117,43,40	0,0,2	24,44,51	243	149	0.000813336661275556	0.00713919140273	0.055,0.014,0.0	0.0,0.0,0.023	0.015
10404	gene:Solyc08g014120.2	NA	8	+	3780846	3780902	3780539	3780605	3781598	3781656	10404	5,1,7	0,0,0	4,2,3	2,3,0	205	149	0.0008227870108689718	0.00721826672337	1.0,1.0,1.0	0.592,0.326,1.0	0.361
10391	gene:Solyc09g009710.2	NA	9	+	3117468	3117522	3117089	3117162	3117759	3117832	10391	3,4,0	5,1,4	0,4,0	4,3,1	203	149	0.0008240479668357588	0.00722545062766	0.306,0.746,0.0	0.0,0.495,0.0	0.186
9413	gene:Solyc05g009670.2	NA	5	-	3868082	3868244	3867312	3867546	3868973	3869090	9413	2,3,1	57,33,31	10,4,7	23,41,76	311	149	0.0008305471199038588	0.00727853197196	0.017,0.042,0.015	0.172,0.045,0.042	-0.062
14573	gene:Solyc03g113770.2	NA	3	-	63824462	63824508	63824300	63824391	63824587	63824676	14573	9,2,3	2,0,0	3,8,6	2,0,0	195	149	0.0008355738211700173	0.00731865944973	0.775,1.0,1.0	0.534,1.0,1.0	0.08
8876	gene:Solyc02g067060.2	NA	2	-	37296625	37296734	37296092	37296395	37296807	37297398	8876	2,0,2	39,31,11	2,3,4	21,31,23	258	149	0.0008390190650473433	0.0073448996246	0.029,0.0,0.095	0.052,0.053,0.091	-0.024
5561	gene:Solyc01g103370.2	NA	1	+	91990358	91990386	91990060	91990133	91990490	91990516	5561	0,0,0	3,0,0	5,3,4	4,0,0	177	149	0.0008407190110526334	0.007355841283	0.0,NA,NA	0.513,1.0,1.0	-0.838
13864	gene:Solyc08g074360.2	NA	8	-	58484916	58485006	58484457	58484610	58485920	58485984	13864	33,27,6	20,9,9	22,22,45	2,10,12	239	149	0.0008422742193842072	0.00736550553323	0.507,0.652,0.294	0.873,0.578,0.7	-0.233
13136	gene:Solyc04g082400.2	NA	4	-	66075821	66075859	66075650	66075719	66076388	66076522	13136	2,4,0	0,0,0	2,0,0	3,0,1	187	149	0.0008442908187381198	0.00737524807133	1.0,1.0,NA	0.347,NA,0.0	0.827
14408	gene:Solyc01g098700.2	NA	1	+	89122995	89123081	89122526	89122568	89125158	89125212	14408	382,162,188	10,8,1	121,200,208	3,13,6	235	149	0.0008439705930649659	0.00737524807133	0.96,0.928,0.992	0.962,0.907,0.956	0.018
15750	gene:Solyc06g008030.2	NA	6	-	1867003	1867118	1865969	1866344	1867317	1867383	15750	14,13,15	46,43,41	13,11,22	30,42,39	264	149	0.000848321203737117	0.0074064966634	0.147,0.146,0.171	0.197,0.129,0.241	-0.034
10105	gene:Solyc12g021290.1	NA	12	-	15380232	15380316	15379212	15379321	15382783	15382842	10105	6,8,0	134,74,47	3,9,16	63,90,85	233	149	0.0008497326977368546	0.00741485916274	0.028,0.065,0.0	0.03,0.06,0.107	-0.035
8708	gene:Solyc12g009480.1	NA	12	-	2735427	2735598	2734834	2735271	2735701	2735828	8708	43,16,19	1257,560,322	0,3,0	20,54,67	320	149	0.0008505987181373866	0.00741845541582	0.016,0.013,0.027	0.0,0.025,0.0	0.01
13149	gene:Solyc11g020590.1	NA	11	+	11624345	11624523	11624154	11624236	11626029	11626050	13149	4,2,5	93,51,54	0,3,5	34,85,62	327	149	0.0008704548339816804	0.00758758069685	0.019,0.018,0.04	0.0,0.016,0.035	0.009
1603	gene:Solyc04g076680.2	NA	4	+	61581844	61582057	61580037	61580271	61585706	61585726	1603	27,12,9	16,2,10	20,32,26	14,1,24	362	149	0.00087129565018684	0.0075908614641	0.41,0.712,0.27	0.37,0.929,0.308	-0.072
8483	gene:Solyc04g049390.2	NA	4	+	41807817	41808019	41807414	41807485	41808264	41808463	8483	11,3,7	52,23,26	2,6,26	20,40,39	351	149	0.0008783758662124898	0.00764846838432	0.082,0.052,0.103	0.041,0.06,0.221	-0.028
5588	gene:Solyc06g008490.2	NA	6	+	2387299	2387458	2386861	2387086	2388892	2389261	5588	56,34,13	4,1,0	27,35,21	0,0,2	308	149	0.0008790905520225969	0.00765061553901	0.871,0.943,1.0	1.0,1.0,0.836	-0.007
7282	gene:Solyc08g078860.2	NA	8	+	62553771	62553860	62553181	62553268	62557753	62558122	7282	366,70,63	15,12,0	60,98,123	1,4,4	238	149	0.0008876282246780311	0.00772080665468	0.939,0.785,1.0	0.974,0.939,0.951	-0.047
1849	gene:Solyc11g005600.1	NA	11	-	451385	451579	450932	451023	452882	453008	1849	597,205,150	6,2,0	166,252,270	4,12,0	343	149	0.0008904855930910031	0.0077415407093	0.977,0.978,1.0	0.947,0.901,1.0	0.036
363	gene:Solyc05g014970.2	NA	5	-	9179602	9179639	9177711	9177879	9179755	9179914	363	10,1,7	168,89,84	1,1,8	74,130,156	186	149	0.0009045585984851663	0.00785970533421	0.046,0.009,0.063	0.011,0.006,0.039	0.021
7438	gene:Solyc10g081420.1	NA	10	-	62486823	62486957	62486127	62486368	62487138	62488465	7438	23,9,9	2,2,0	7,12,5	1,4,0	283	149	0.0009067399515079361	0.0078744727776	0.858,0.703,1.0	0.787,0.612,1.0	0.054
10233	gene:Solyc03g098650.2	NA	3	+	60949565	60949747	60949439	60949500	60950452	60950534	10233	7,7,0	3,2,2	0,7,4	0,0,1	331	149	0.0009073636858512995	0.00787570476981	0.512,0.612,0.0	NA,1.0,0.643	-0.447
16714	gene:Solyc12g099970.1	NA	12	+	66902654	66902732	66901201	66901408	66903211	66903336	16714	0,2,9	6,4,4	2,4,13	9,12,17	227	149	0.0009080153115529883	0.00787717741615	0.0,0.247,0.596	0.127,0.18,0.334	0.067
14309	gene:Solyc09g066120.2	NA	9	+	64526909	64527000	64526496	64526784	64527113	64527308	14309	9,9,6	15,15,16	18,16,16	5,20,9	240	149	0.000917459305009014	0.00795488322603	0.271,0.271,0.189	0.691,0.332,0.525	-0.272
13010	gene:Solyc02g083180.2	NA	2	-	46677700	46677908	46677397	46677574	46678012	46678145	13010	84,25,51	6,2,0	20,63,50	1,1,10	357	149	0.0009185189344066253	0.00795518993544	0.854,0.839,1.0	0.893,0.963,0.676	0.054
13654	gene:Solyc03g110940.2	NA	3	+	61665025	61665160	61663785	61663914	61666731	61666842	13654	63,32,38	1,3,4	16,42,54	0,2,1	284	149	0.0009186126934506273	0.00795518993544	0.971,0.848,0.833	1.0,0.917,0.966	-0.077
9492	gene:Solyc02g093960.2	NA	2	-	54642816	54642861	54642684	54642743	54642966	54643241	9492	68,32,27	6,0,4	18,35,41	0,1,0	194	149	0.0009189548824097669	0.00795518993544	0.897,1.0,0.838	1.0,0.964,1.0	-0.076
[truncated: 14,456 more rows]
