# Supplementary material for: High transcriptome plasticity drives phosphate starvation responses in tomato
Source: Stress Biol. 2022 Mar 18;2(1):18. doi: 10.1007/s44154-022-00035-4 (PMC10441952; doi:10.1007/s44154-022-00035-4)
Supplement: Supplementary file 3 — Additional file 3. [file 44154_2022_35_MOESM3_ESM.zip › rmats_1s/A3SS.MATS.ReadsOnTargetAndJunctionCounts.txt]

ID	GeneID	geneSymbol	chr	strand	longExonStart_0base	longExonEnd	shortES	shortEE	flankingES	flankingEE	ID	IC_SAMPLE_1	SC_SAMPLE_1	IC_SAMPLE_2	SC_SAMPLE_2	IncFormLen	SkipFormLen	PValue	FDR	IncLevel1	IncLevel2	IncLevelDifference
13543	gene:Solyc02g083450.2	NA	2	+	46852634	46852867	46852646	46852867	46852451	46852525	13543	1,2,2	5,9,2	2,7,8	0,0,2	161	149	2.0607083137034668e-215	4.78908612105e-211	0.156,0.171,0.481	1.0,1.0,0.787	-0.66
721	gene:Solyc06g030580.2	NA	6	+	19830227	19830365	19830228	19830365	19829979	19830121	721	0,1,0	3,0,1	1,0,2	0,1,0	150	149	6.772927574962766e-193	7.87014184211e-189	0.0,1.0,0.0	1.0,0.0,1.0	-0.333
8818	gene:Solyc08g078220.2	NA	8	+	62056048	62056135	62056054	62056135	62055552	62055840	8818	16,5,5	115,61,52	4,0,1	107,60,129	155	149	2.0868112872399143e-147	1.61658314385e-143	0.118,0.073,0.085	0.035,0.0,0.007	0.078
17119	gene:Solyc01g020520.2	NA	1	+	31168621	31168791	31168643	31168791	31165430	31165472	17119	7,3,0	3,0,0	1,0,3	5,5,13	171	149	1.2934900642970025e-140	7.51517727357e-137	0.67,1.0,NA	0.148,0.0,0.167	0.73
5988	gene:Solyc01g111840.2	NA	1	+	98010686	98010908	98010837	98010908	98010503	98010545	5988	1,4,2	43,54,9	17,13,3	30,40,22	300	149	1.8115070904858544e-131	8.41988495658e-128	0.011,0.035,0.099	0.22,0.139,0.063	-0.092
22576	gene:Solyc06g011370.2	NA	6	+	6757075	6757316	6757078	6757316	6756786	6757005	22576	12,0,0	17,10,8	1,0,0	23,8,14	152	149	6.379692301569665e-131	2.47106748481e-127	0.409,0.0,0.0	0.041,0.0,0.0	0.123
10106	gene:Solyc04g025160.2	NA	4	+	25436453	25436554	25436494	25436554	25436101	25436212	10106	40,27,12	17,8,1	41,28,42	0,2,4	190	149	3.6820117643853234e-129	1.22242790578e-125	0.649,0.726,0.904	1.0,0.917,0.892	-0.177
13545	gene:Solyc02g083450.2	NA	2	+	46852616	46852716	46852646	46852716	46852451	46852525	13545	21,34,21	5,9,2	32,11,36	0,0,2	179	149	1.5520654462439706e-127	4.50875012134e-124	0.778,0.759,0.897	1.0,1.0,0.937	-0.168
15505	gene:Solyc11g069830.1	NA	11	-	54465319	54465401	54465319	54465388	54465510	54465585	15505	4,3,3	10,9,2	0,0,2	14,15,24	162	149	9.3236545343886e-125	2.4075747931e-121	0.269,0.235,0.58	0.0,0.0,0.071	0.338
932	gene:Solyc02g077320.2	NA	2	-	42289274	42289337	42289274	42289324	42289415	42289497	932	12,0,2	12,9,6	0,2,1	31,15,16	162	149	1.2869727563491532e-124	2.99092468576e-121	0.479,0.0,0.235	0.0,0.109,0.054	0.184
23522	gene:Solyc09g092450.2	NA	9	-	71541465	71541691	71541465	71541644	71542630	71542718	23522	37,37,20	0,1,0	35,16,36	6,1,6	196	149	7.856903133216102e-124	1.65994935287e-120	1.0,0.966,1.0	0.816,0.924,0.82	0.135
23687	gene:Solyc03g117540.2	NA	3	+	66678472	66678572	66678477	66678572	66678195	66678359	23687	0,1,0	0,0,4	2,1,2	0,1,0	154	149	1.2433436538188855e-122	2.40794220956e-119	NA,1.0,0.0	1.0,0.492,1.0	-0.331
19322	gene:Solyc12g010860.1	TFT8	12	-	3781649	3781705	3781649	3781702	3782374	3782523	19322	577,327,279	11,13,8	677,266,535	31,26,42	152	149	3.689734302828731e-122	6.5961096306e-119	0.981,0.961,0.972	0.955,0.909,0.926	0.041
6275	gene:Solyc11g072170.1	NA	11	+	55406227	55406297	55406231	55406297	55405478	55405562	6275	50,33,19	6,6,2	49,26,36	0,1,0	153	149	9.252165788340072e-119	1.53585952086e-115	0.89,0.843,0.902	1.0,0.962,1.0	-0.109
21514	gene:Solyc02g090670.2	NA	2	-	52201050	52201175	52201050	52201115	52201445	52201512	21514	11,4,5	5,5,0	2,2,0	13,2,5	209	149	5.006819941680231e-117	7.75723302964e-114	0.611,0.363,1.0	0.099,0.416,0.0	0.486
12685	gene:Solyc04g016130.2	NA	4	-	6863180	6863294	6863180	6863244	6863465	6863597	12685	31,17,9	9,1,0	47,8,33	1,0,0	199	149	9.78395404801871e-116	1.42111932547e-112	0.721,0.927,1.0	0.972,1.0,1.0	-0.108
17241	gene:Solyc05g012060.2	NA	5	+	5287947	5288092	5287977	5288092	5286125	5287694	17241	2,0,0	8,8,6	3,4,3	10,1,1	179	149	2.4938091936331466e-115	3.40918386235e-112	0.172,0.0,0.0	0.2,0.769,0.714	-0.504
6687	gene:Solyc12g013980.1	NA	12	+	4820160	4820384	4820167	4820384	4818608	4818728	6687	5,6,1	5,5,8	9,6,14	2,3,0	156	149	1.9298660623747026e-114	2.49167151609e-111	0.489,0.534,0.107	0.811,0.656,1.0	-0.446
4166	gene:Solyc04g007020.2	NA	4	-	740931	741045	740931	741040	741507	742225	4166	2,8,0	4,8,0	6,19,6	1,1,0	154	149	3.792696721270385e-113	4.63906693696e-110	0.326,0.492,NA	0.853,0.948,1.0	-0.525
5989	gene:Solyc01g111840.2	NA	1	+	98010704	98010908	98010837	98010908	98010503	98010545	5989	1,3,2	43,54,9	13,12,2	30,40,22	282	149	5.567930767274295e-112	6.46993555157e-109	0.012,0.029,0.105	0.186,0.137,0.046	-0.074
23442	gene:Solyc07g053850.2	NA	7	-	62261744	62261820	62261744	62261817	62264934	62265411	23442	0,2,0	15,23,2	2,14,0	21,22,5	152	149	1.5612960158696416e-109	1.72783425756e-106	0.0,0.079,0.0	0.085,0.384,0.0	-0.13
9602	gene:Solyc07g008080.2	NA	7	-	2791809	2791984	2791809	2791955	2794318	2794385	9602	2,0,0	0,3,2	11,2,2	4,0,0	178	149	1.5292197416292138e-107	1.61541212707e-104	1.0,0.0,0.0	0.697,1.0,1.0	-0.566
6809	gene:Solyc07g005240.2	NA	7	-	216173	216320	216173	216291	216405	216457	6809	31,24,10	5,0,0	20,20,13	21,2,2	178	149	1.1497557935874606e-105	1.16175324535e-102	0.838,1.0,1.0	0.444,0.893,0.845	0.219
15814	gene:Solyc10g006220.2	NA	10	-	911416	911643	911416	911512	911728	911835	15814	12,2,12	20,6,12	3,3,0	12,14,22	280	149	1.3377361180947078e-104	1.29537447436e-101	0.242,0.151,0.347	0.117,0.102,0.0	0.174
12238	gene:Solyc08g005920.2	NA	8	-	699489	699726	699489	699653	700393	700441	12238	76,28,25	4,4,2	63,26,45	16,24,9	222	149	9.727694985569922e-104	9.04286525859e-101	0.927,0.825,0.893	0.725,0.421,0.77	0.243
12211	gene:Solyc01g097500.2	NA	1	-	88330943	88331054	88330943	88331002	88331337	88331403	12211	4,1,2	2,4,0	0,1,0	3,0,7	201	149	1.523810747192771e-99	1.36205237557e-96	0.597,0.156,1.0	0.0,1.0,0.0	0.251
22932	gene:Solyc07g045230.2	NA	7	-	58342238	58342421	58342238	58342418	58342589	58342984	22932	6,14,3	5,18,8	4,1,4	34,13,14	152	149	1.7816608233956801e-94	1.53354805688e-91	0.541,0.433,0.269	0.103,0.07,0.219	0.284
23203	gene:Solyc06g082390.2	NA	6	+	48222323	48222569	48222333	48222569	48221796	48221915	23203	8,10,3	0,4,2	8,4,4	8,10,11	159	149	3.6723454704197693e-94	3.04804674045e-91	1.0,0.701,0.584	0.484,0.273,0.254	0.425
18067	gene:Solyc08g076140.2	NA	8	+	60168639	60168760	60168650	60168760	60168168	60168266	18067	2,0,0	22,12,8	11,0,3	19,23,13	160	149	1.7719923806346307e-93	1.42003803193e-90	0.078,0.0,0.0	0.35,0.0,0.177	-0.15
20106	gene:Solyc05g011810.2	NA	5	+	5042910	5043001	5042916	5043001	5042652	5042749	20106	3,0,0	41,61,27	4,8,8	83,50,53	155	149	5.042610781358442e-90	3.90634248529e-87	0.066,0.0,0.0	0.044,0.133,0.127	-0.079
14729	gene:Solyc06g084550.2	NA	6	-	49635519	49635706	49635519	49635595	49635803	49635855	14729	108,93,46	1,0,0	101,77,55	3,2,7	260	149	5.661312087142744e-88	4.24415783565e-85	0.984,1.0,1.0	0.951,0.957,0.818	0.086
3599	gene:Solyc04g011620.2	NA	4	-	4056104	4056238	4056104	4056234	4058324	4058441	3599	93,91,34	11,8,0	116,140,63	4,2,0	153	149	1.2775664610291742e-87	9.27832642322e-85	0.892,0.917,1.0	0.966,0.986,1.0	-0.048
23205	gene:Solyc06g082390.2	NA	6	+	48222324	48222409	48222333	48222409	48221796	48221915	23205	226,189,136	0,4,2	265,120,225	8,10,11	158	149	2.14204148012297e-87	1.50851648479e-84	1.0,0.978,0.985	0.969,0.919,0.951	0.041
7778	gene:Solyc01g097330.2	NA	1	+	88229975	88230127	88230027	88230127	88229365	88229895	7778	9,4,4	88,51,25	1,2,1	84,54,61	201	149	1.0833573737276919e-85	7.40506628395e-83	0.07,0.055,0.106	0.009,0.027,0.012	0.061
1304	gene:Solyc11g072280.1	NA	11	-	55479262	55479470	55479262	55479404	55481357	55481431	1304	0,2,0	0,7,1	5,2,5	6,2,0	215	149	1.4076954227376656e-84	9.34709760698e-82	NA,0.165,0.0	0.366,0.409,1.0	-0.509
4453	gene:Solyc12g097030.1	NA	12	+	65698650	65698798	65698689	65698798	65698223	65698265	4453	4,10,4	135,143,58	25,12,12	134,98,105	188	149	3.7861086619668678e-84	2.44414348067e-81	0.023,0.053,0.052	0.129,0.088,0.083	-0.057
12684	gene:Solyc04g016130.2	NA	4	-	6863201	6863282	6863201	6863244	6863465	6863617	12684	41,32,21	9,1,0	43,20,46	1,0,0	187	149	3.570257805306229e-83	2.20616887919e-80	0.784,0.962,1.0	0.972,1.0,1.0	-0.075
22351	gene:Solyc01g098980.2	NA	1	-	89341087	89341185	89341087	89341152	89341845	89341881	22351	2,4,2	27,6,10	16,11,14	35,1,22	182	149	3.607332934986717e-83	2.20616887919e-80	0.057,0.353,0.141	0.272,0.9,0.343	-0.321
16768	gene:Solyc07g005680.2	NA	7	+	566821	566944	566878	566944	565657	565743	16768	14,21,7	0,8,0	25,38,11	0,2,0	206	149	4.11060947524247e-83	2.44950164627e-80	1.0,0.655,1.0	1.0,0.932,1.0	-0.092
23043	gene:Solyc03g093240.2	NA	3	+	54432431	54432561	54432494	54432561	54431787	54431906	23043	37,14,17	0,2,0	33,21,23	7,0,4	212	149	1.4933550323839483e-82	8.67639273815e-80	1.0,0.831,1.0	0.768,1.0,0.802	0.087
16876	gene:Solyc12g087810.1	NA	12	-	63310082	63310166	63310082	63310148	63311277	63311346	16876	5,1,0	0,0,1	2,0,1	3,0,4	167	149	2.527270226725852e-82	1.43253073339e-79	1.0,1.0,0.0	0.373,NA,0.182	0.389
12144	gene:Solyc01g058140.2	NA	1	+	65436200	65436434	65436219	65436434	65435928	65436097	12144	50,36,22	7,16,5	47,49,39	6,1,3	168	149	1.057970305503312e-80	5.85410235712e-78	0.864,0.666,0.796	0.874,0.978,0.92	-0.149
10954	gene:Solyc02g084810.2	NA	2	-	47898443	47898527	47898443	47898510	47899508	47899601	10954	1,2,0	76,58,50	6,7,4	89,39,80	166	149	2.9057935128337394e-80	1.5704800288e-77	0.012,0.03,0.0	0.057,0.139,0.043	-0.066
22336	gene:Solyc08g078370.2	NA	8	-	62196866	62196982	62196866	62196977	62197192	62197355	22336	4,6,4	27,26,5	0,0,2	24,28,33	154	149	5.979017255420103e-80	3.15800820491e-77	0.125,0.183,0.436	0.0,0.0,0.055	0.23
21597	gene:Solyc11g008050.1	NA	11	-	2256637	2256851	2256637	2256706	2257712	2257769	21597	9,4,5	55,24,34	4,0,0	57,15,43	294	149	1.8468663415186917e-79	9.53803861709e-77	0.077,0.078,0.069	0.034,0.0,0.0	0.063
13551	gene:Solyc03g120520.1	NA	3	+	68894921	68895058	68894926	68895058	68894211	68894260	13551	1,0,0	4,2,0	2,4,3	3,0,5	154	149	5.2104353030623535e-79	2.63240253137e-76	0.195,0.0,NA	0.392,1.0,0.367	-0.489
12237	gene:Solyc08g005920.2	NA	8	-	699489	699716	699489	699653	700393	700441	12237	71,30,19	4,4,2	62,15,36	16,24,9	212	149	1.684184193254745e-78	8.32775333005e-76	0.926,0.841,0.87	0.731,0.305,0.738	0.288
941	gene:Solyc04g016480.2	NA	4	-	7307942	7308093	7307942	7308037	7308699	7308804	941	27,27,8	0,2,0	42,20,14	7,5,2	205	149	2.3536672104394922e-77	1.13956720772e-74	1.0,0.908,1.0	0.813,0.744,0.836	0.172
15269	gene:Solyc07g032220.2	NA	7	+	36210823	36211025	36210938	36211025	36210513	36210747	15269	23,25,14	6,14,4	37,22,22	2,4,2	264	149	1.3007975750714331e-76	6.16949707034e-74	0.684,0.502,0.664	0.913,0.756,0.861	-0.227
21797	gene:Solyc03g081260.2	NA	3	-	52154230	52154310	52154230	52154286	52154380	52155063	21797	77,66,40	7,0,0	81,48,56	14,6,5	173	149	1.74180929723779e-76	8.09592961356e-74	0.905,1.0,1.0	0.833,0.873,0.906	0.098
15990	gene:Solyc05g006420.2	NA	5	+	1056350	1056426	1056358	1056426	1056188	1056265	15990	2,2,0	0,0,1	5,3,4	3,2,1	157	149	1.367327243011824e-75	6.23072257404e-73	1.0,1.0,0.0	0.613,0.587,0.792	0.003
719	gene:Solyc06g062670.2	NA	6	-	39556103	39556278	39556103	39556275	39556408	39556636	719	0,2,0	12,29,6	8,4,3	50,36,13	152	149	1.9964351524427884e-75	8.92252941207e-73	0.0,0.063,0.0	0.136,0.098,0.184	-0.118
15439	gene:Solyc11g045330.1	NA	11	-	30870292	30870436	30870292	30870433	30871337	30871352	15439	1,0,0	68,49,13	0,3,8	53,34,33	152	149	3.4916503372879717e-75	1.5310557328e-72	0.014,0.0,0.0	0.0,0.08,0.192	-0.086
1135	gene:Solyc02g005520.2	NA	2	-	9239151	9239314	9239151	9239246	9239964	9240011	1135	10,3,0	2,2,2	4,1,0	6,5,8	217	149	5.308033197036611e-74	2.28442021295e-71	0.774,0.507,0.0	0.314,0.121,0.0	0.282
4370	gene:Solyc10g005590.2	NA	10	-	475684	475753	475684	475738	475823	476034	4370	39,38,32	6,22,15	57,19,62	14,0,6	164	149	1.3061528592598772e-73	5.51908953622e-71	0.855,0.611,0.66	0.787,1.0,0.904	-0.188
12227	gene:Solyc09g074690.2	NA	9	+	66521484	66521561	66521502	66521561	66520540	66520634	12227	1,0,0	4,1,0	2,2,1	0,2,1	167	149	2.4387061435716064e-73	1.01206304958e-70	0.182,0.0,NA	1.0,0.472,0.472	-0.557
15163	gene:Solyc01g102490.2	NA	1	+	91287330	91287568	91287402	91287568	91287078	91287146	15163	12,6,1	11,3,2	1,2,0	3,4,6	221	149	3.6251393378446624e-73	1.47803926687e-70	0.424,0.574,0.252	0.183,0.252,0.0	0.272
9660	gene:Solyc01g090290.2	NA	1	+	83963880	83963989	83963883	83963989	83963442	83963581	9660	66,48,46	13,0,4	88,26,89	0,3,2	152	149	9.478933696797137e-73	3.79811067437e-70	0.833,1.0,0.919	1.0,0.895,0.978	-0.04
3227	gene:Solyc11g069170.1	NA	11	-	53798102	53798167	53798102	53798158	53800259	53800453	3227	4,1,2	13,14,8	0,1,0	28,13,23	158	149	2.528011534232693e-72	9.95779458569e-70	0.225,0.063,0.191	0.0,0.068,0.0	0.137
1690	gene:Solyc06g068950.2	NA	6	+	42775732	42775852	42775736	42775852	42775414	42775433	1690	8,7,9	0,11,0	12,1,6	0,2,0	153	149	1.053138319062388e-71	4.07915575583e-69	1.0,0.383,1.0	1.0,0.327,1.0	0.019
4935	gene:Solyc01g010460.2	NA	1	+	5358641	5358794	5358645	5358794	5358228	5358392	4935	29,52,15	12,3,8	89,22,33	5,5,0	153	149	4.27119705725658e-71	1.62725605919e-68	0.702,0.944,0.646	0.945,0.811,1.0	-0.155
15732	gene:Solyc04g017610.2	NA	4	+	7583278	7583454	7583296	7583454	7579674	7579783	15732	0,0,3	20,12,6	4,3,5	13,11,8	167	149	5.092048143360078e-71	1.90869675567e-68	0.0,0.0,0.308	0.215,0.196,0.358	-0.154
17646	gene:Solyc04g005090.2	NA	4	-	73705	73789	73705	73785	74057	74128	17646	81,48,44	20,6,12	64,49,78	8,0,5	153	149	5.620567117974267e-71	2.07336475907e-68	0.798,0.886,0.781	0.886,1.0,0.938	-0.12
22520	gene:Solyc02g067860.2	NA	2	+	37965360	37965488	37965385	37965488	37965033	37965165	22520	3,1,4	95,69,21	7,0,18	52,62,56	174	149	1.7348541743882466e-70	6.29968922075e-68	0.026,0.012,0.14	0.103,0.0,0.216	-0.047
16774	gene:Solyc07g005680.2	NA	7	+	566797	566944	566878	566944	565657	565743	16774	21,35,11	0,8,0	35,57,19	0,2,0	230	149	3.068914689491109e-70	1.09725503667e-67	1.0,0.739,1.0	1.0,0.949,1.0	-0.07
22025	gene:Solyc04g014710.2	NA	4	-	4972621	4972845	4972621	4972764	4976384	4976850	22025	45,58,31	4,3,2	68,20,49	0,1,0	230	149	8.6561599332206e-69	3.048017528e-66	0.879,0.926,0.909	1.0,0.928,1.0	-0.071
14657	gene:Solyc02g091120.2	NA	2	-	52534543	52534591	52534543	52534581	52534955	52535075	14657	10,8,0	4,8,0	16,4,22	0,2,1	159	149	1.7888241278152514e-68	6.20481682544e-66	0.701,0.484,NA	1.0,0.652,0.954	-0.276
12122	gene:Solyc01g098630.2	NA	1	-	89090370	89090606	89090370	89090600	89091326	89091427	12122	41,40,24	2,1,0	64,39,41	8,4,4	155	149	2.881672632737468e-68	9.84853999777e-66	0.952,0.975,1.0	0.885,0.904,0.908	0.077
19999	gene:Solyc01g103320.2	NA	1	+	91967678	91967770	91967680	91967770	91967006	91967389	19999	10,18,9	0,1,0	19,20,11	2,5,1	151	149	1.8447251105082294e-67	6.21324805336e-65	1.0,0.947,1.0	0.904,0.798,0.916	0.11
12830	gene:Solyc11g005170.1	NA	11	+	150235	150348	150298	150348	150025	150082	12830	15,13,6	2,0,0	6,9,10	3,2,2	212	149	5.077453462287359e-67	1.68571454948e-64	0.841,1.0,1.0	0.584,0.76,0.778	0.24
16822	gene:Solyc12g008940.1	NA	12	-	2247274	2247343	2247274	2247340	2247442	2247463	16822	832,607,602	36,47,55	1141,373,1011	58,14,32	152	149	8.666205868642327e-67	2.83665668151e-64	0.958,0.927,0.915	0.951,0.963,0.969	-0.028
12023	gene:Solyc08g013990.2	NA	8	-	3508346	3508518	3508346	3508511	3508729	3508823	12023	19,66,15	0,2,0	56,63,25	3,9,0	156	149	8.709188252481859e-64	2.81113243038e-61	1.0,0.969,1.0	0.947,0.87,1.0	0.051
6029	gene:Solyc07g064490.2	NA	7	+	66616576	66616813	66616587	66616813	66616349	66616477	6029	7,5,2	20,4,0	8,8,12	4,2,3	160	149	1.7163206694221712e-63	5.46401265169e-61	0.246,0.538,1.0	0.651,0.788,0.788	-0.148
19024	gene:Solyc11g072970.1	NA	11	-	56115445	56115604	56115445	56115599	56116613	56116757	19024	26,28,11	2,2,0	28,34,25	7,11,1	154	149	5.161048403893095e-63	1.62084817441e-60	0.926,0.931,1.0	0.795,0.749,0.96	0.118
18568	gene:Solyc07g006810.2	NA	7	+	1652115	1652246	1652125	1652246	1651368	1651452	18568	26,5,8	14,8,4	21,7,15	44,7,30	159	149	6.267581634933647e-63	1.94211462928e-60	0.635,0.369,0.652	0.309,0.484,0.319	0.181
8644	gene:Solyc08g080260.2	NA	8	-	63576778	63576930	63576778	63576927	63577416	63577705	8644	5,0,0	52,46,24	19,8,3	55,36,41	152	149	8.783482232230466e-63	2.68589640891e-60	0.086,0.0,0.0	0.253,0.179,0.067	-0.138
3671	gene:Solyc01g008320.2	NA	1	+	2439458	2439523	2439468	2439523	2438851	2439379	3671	0,0,1	27,30,26	2,1,6	47,27,18	159	149	3.449370545130288e-62	1.04108274635e-59	0.0,0.0,0.035	0.038,0.034,0.238	-0.092
6203	gene:Solyc10g079290.1	NA	10	-	60846821	60846915	60846821	60846911	60847095	60847719	6203	12,27,12	1,1,0	15,17,21	7,2,0	153	149	5.003038059671088e-62	1.49064877573e-59	0.921,0.963,1.0	0.676,0.892,1.0	0.105
23393	gene:Solyc04g082380.2	NA	4	+	66063072	66063281	66063083	66063281	66062090	66062208	23393	21,10,1	78,78,48	15,4,1	152,90,89	160	149	5.536576339272597e-62	1.62873460917e-59	0.2,0.107,0.019	0.084,0.04,0.01	0.064
705	gene:Solyc08g074450.2	NA	8	-	58563961	58564148	58563961	58564120	58564819	58565088	705	11,24,4	10,11,0	14,5,32	6,1,0	177	149	9.07504463426876e-61	2.63630046626e-58	0.481,0.647,1.0	0.663,0.808,1.0	-0.114
8317	gene:Solyc11g070120.1	NA	11	+	54651486	54651603	54651511	54651603	54651327	54651413	8317	6,8,2	84,78,48	2,1,3	128,92,77	174	149	9.382529134708249e-61	2.69197502581e-58	0.058,0.081,0.034	0.013,0.009,0.032	0.04
12778	gene:Solyc02g062350.2	NA	2	-	33959258	33959407	33959258	33959399	33960840	33960967	12778	687,528,386	4,10,9	795,462,480	30,15,10	157	149	1.096149305192512e-60	3.10664754301e-58	0.994,0.98,0.976	0.962,0.967,0.979	0.014
9596	gene:Solyc09g076000.2	NA	9	+	67685785	67686023	67685974	67686023	67685584	67685659	9596	29,36,16	0,1,1	85,96,12	7,5,1	338	149	1.7040460793400267e-60	4.77132902215e-58	1.0,0.941,0.876	0.843,0.894,0.841	0.08
19472	gene:Solyc06g036580.2	NA	6	-	26688190	26688331	26688190	26688309	26688391	26688466	19472	1,2,0	7,10,9	4,0,3	5,0,15	171	149	2.153773215025016e-60	5.95877256157e-58	0.111,0.148,0.0	0.411,NA,0.148	-0.193
13435	gene:Solyc05g006540.2	NA	5	-	1163274	1163443	1163274	1163440	1163528	1163726	13435	79,52,45	0,2,0	78,42,93	8,0,15	152	149	6.49119076687374e-60	1.77476792261e-57	1.0,0.962,1.0	0.905,1.0,0.859	0.066
1762	gene:Solyc09g098090.2	NA	9	+	71989518	71989698	71989525	71989698	71988136	71988334	1762	3,1,2	18,21,2	9,15,1	15,15,16	156	149	2.2241698741631475e-59	6.01043114832e-57	0.137,0.044,0.489	0.364,0.489,0.056	-0.08
4484	gene:Solyc04g080700.2	NA	4	-	64792635	64792805	64792635	64792800	64793224	64793493	4484	30,15,6	3,5,2	13,10,8	14,3,5	154	149	2.3047671263183893e-59	6.15664230065e-57	0.906,0.744,0.744	0.473,0.763,0.608	0.183
4371	gene:Solyc10g005590.2	NA	10	-	475684	475750	475684	475738	475823	476034	4371	335,323,236	6,22,15	412,164,353	14,0,6	161	149	4.027126500218129e-59	1.06352749847e-56	0.981,0.931,0.936	0.965,1.0,0.982	-0.033
20469	gene:Solyc12g063050.1	NA	12	+	36345013	36345073	36345026	36345073	36344159	36344417	20469	12,5,5	135,108,62	2,4,4	136,124,162	162	149	9.87042599629228e-59	2.57740112532e-56	0.076,0.041,0.069	0.013,0.029,0.022	0.041
2427	gene:Solyc06g084060.2	NA	6	+	49323707	49323764	49323754	49323764	49323291	49323377	2427	0,3,1	2,4,0	1,0,2	2,0,0	196	149	2.2334805353904654e-58	5.76734307139e-56	0.0,0.363,1.0	0.275,NA,1.0	-0.183
11555	gene:Solyc02g067290.2	NA	2	-	37462968	37462985	37462968	37462982	37463858	37464005	11555	1,1,2	3,0,2	5,5,3	0,1,1	152	149	9.704029768946121e-58	2.47825991022e-55	0.246,1.0,0.495	1.0,0.831,0.746	-0.279
15442	gene:Solyc03g071550.1	NA	3	-	18182073	18182206	18182073	18182203	18182283	18182491	15442	23,12,6	0,1,0	16,5,6	1,5,0	152	149	1.1317728882206499e-57	2.85895673068e-55	1.0,0.922,1.0	0.94,0.495,1.0	0.162
12799	gene:Solyc09g008490.2	NA	9	+	1969189	1969285	1969195	1969285	1968229	1968289	12799	2,0,3	11,16,2	7,3,10	11,8,10	155	149	1.8020498222425083e-57	4.50318686763e-55	0.149,0.0,0.59	0.38,0.265,0.49	-0.132
6548	gene:Solyc11g006190.1	NA	11	-	939218	939301	939218	939270	940382	940435	6548	2,0,0	1,1,0	3,0,0	0,1,0	180	149	2.5295097235318431e-57	6.25380914626e-55	0.623,0.0,NA	1.0,0.0,NA	-0.189
15157	gene:Solyc01g102490.2	NA	1	+	91287330	91287568	91287410	91287568	91287078	91287146	15157	12,8,2	2,6,0	1,3,0	3,7,0	229	149	3.0954871796133824e-57	7.5725391636e-55	0.796,0.465,1.0	0.178,0.218,NA	0.556
6896	gene:Solyc08g074610.1	NA	8	-	58712690	58712874	58712690	58712795	58719802	58720018	6896	6,3,0	23,21,8	2,0,0	24,16,21	228	149	3.476245116711603e-57	8.41541005337e-55	0.146,0.085,0.0	0.052,0.0,0.0	0.06
9982	gene:Solyc03g095180.2	NA	3	+	56149321	56149396	56149327	56149396	56149094	56149138	9982	313,235,131	6,0,6	299,234,230	16,5,13	155	149	3.533052811339332e-57	8.46475745727e-55	0.98,1.0,0.955	0.947,0.978,0.944	0.022
21148	gene:Solyc09g007300.1	NA	9	-	896471	896598	896471	896588	898978	899131	21148	1,0,5	14,3,0	3,4,5	1,1,3	159	149	4.188539676935232e-57	9.93282266245e-55	0.063,0.0,1.0	0.738,0.789,0.61	-0.358
8460	gene:Solyc02g067360.2	NA	2	-	37558772	37558859	37558772	37558851	37558976	37559044	8460	1,1,0	65,64,48	5,3,3	80,47,39	157	149	8.390463174960289e-57	1.96964004228e-54	0.014,0.015,0.0	0.056,0.057,0.068	-0.051
8327	gene:Solyc04g008860.2	NA	4	-	2480282	2480356	2480282	2480351	2481058	2481124	8327	1,1,2	39,34,26	5,6,5	26,23,42	154	149	1.2619017879298145e-56	2.93265975515e-54	0.024,0.028,0.069	0.157,0.202,0.103	-0.114
20828	gene:Solyc02g090570.2	NA	2	+	52116033	52116153	52116040	52116153	52115799	52115928	20828	1,0,0	0,2,0	6,1,1	2,0,0	156	149	1.3124823890406063e-56	3.02000898231e-54	1.0,0.0,NA	0.741,1.0,1.0	-0.414
21442	gene:Solyc04g071880.2	NA	4	+	58896800	58896952	58896807	58896952	58895820	58896024	21442	93,79,49	2,1,1	111,60,110	8,2,7	156	149	1.7255334433488275e-56	3.93150953171e-54	0.978,0.987,0.979	0.93,0.966,0.938	0.037
17972	gene:Solyc06g073950.2	NA	6	+	45704985	45705178	45705093	45705178	45704772	45704880	17972	2,4,0	6,1,3	0,6,0	1,0,1	257	149	2.251895324881279e-56	5.0809754709e-54	0.162,0.699,0.0	0.0,1.0,0.0	-0.046
12877	gene:Solyc09g065010.2	NA	9	-	62686405	62686562	62686405	62686538	62686652	62686692	12877	9,5,0	0,0,1	10,9,6	2,0,4	173	149	3.5655967361477436e-56	7.96773732193e-54	1.0,1.0,0.0	0.812,1.0,0.564	-0.125
19213	gene:Solyc10g083630.1	NA	10	-	63410686	63410736	63410686	63410723	63410920	63410989	19213	5,7,0	73,82,29	0,1,2	80,53,86	162	149	4.685368402920588e-56	1.03702820651e-53	0.059,0.073,0.0	0.0,0.017,0.021	0.031
3194	gene:Solyc01g065710.2	NA	1	-	72298755	72298891	72298755	72298861	72299875	72299958	3194	5,4,3	2,0,0	12,2,0	2,2,2	179	149	7.606277547213788e-56	1.66764047356e-53	0.675,1.0,1.0	0.833,0.454,0.0	0.463
9183	gene:Solyc06g063030.2	NA	6	-	39795376	39795523	39795376	39795509	39795626	39795787	9183	42,56,26	0,1,0	57,54,51	0,6,4	163	149	7.942918351145952e-56	1.72517217272e-53	1.0,0.981,1.0	1.0,0.892,0.921	0.056
19547	gene:Solyc01g109890.2	NA	1	+	96736079	96736215	96736093	96736215	96735480	96735715	19547	32,57,10	0,0,1	48,55,21	0,8,1	163	149	1.5408553337490517e-55	3.31569240336e-53	1.0,1.0,0.901	1.0,0.863,0.95	0.029
10923	gene:Solyc07g019440.2	NA	7	-	11194492	11194597	11194492	11194593	11194686	11194773	10923	100,81,45	2,0,0	75,63,58	3,4,4	153	149	3.667185348541432e-55	7.81884288992e-53	0.98,1.0,1.0	0.961,0.939,0.934	0.049
18874	gene:Solyc02g063050.2	NA	2	+	35089264	35089383	35089267	35089383	35088741	35089031	18874	5,6,1	15,22,15	10,8,13	23,14,10	152	149	5.4785234538173765e-55	1.15746259152e-52	0.246,0.211,0.061	0.299,0.359,0.56	-0.233
14725	gene:Solyc06g084550.2	NA	6	-	49635519	49635595	49635519	49635585	49635803	49635855	14725	1,0,0	0,2,0	3,2,7	0,3,0	159	149	1.7989576635584317e-54	3.76646631541e-52	1.0,0.0,NA	1.0,0.385,1.0	-0.295
11556	gene:Solyc02g067290.2	NA	2	-	37462968	37462982	37462968	37462975	37463858	37464005	11556	3,1,2	1,1,0	0,1,1	0,3,0	156	149	2.3691322763014626e-54	4.91594947333e-52	0.741,0.489,1.0	NA,0.241,1.0	0.123
1797	gene:Solyc11g045190.1	NA	11	+	31495723	31495941	31495746	31495941	31495176	31495295	1797	4,1,1	7,4,5	6,3,8	5,0,3	172	149	2.59633269636611e-54	5.33971432421e-52	0.331,0.178,0.148	0.51,1.0,0.698	-0.517
18488	gene:Solyc07g065250.2	NA	7	-	67088194	67088386	67088194	67088380	67088812	67088939	18488	59,53,42	18,12,10	156,126,79	9,20,14	155	149	2.972383438339606e-54	6.05949044798e-52	0.759,0.809,0.801	0.943,0.858,0.844	-0.092
1921	gene:Solyc06g019170.2	NA	6	-	17964440	17964513	17964440	17964495	17964612	17964684	1921	2,0,0	0,0,3	8,3,6	1,0,0	167	149	4.7623377783258806e-54	9.6240634755e-52	1.0,NA,0.0	0.877,1.0,1.0	-0.459
21993	gene:Solyc01g066900.2	NA	1	+	75154790	75154829	75154793	75154829	75153895	75154200	21993	76,59,30	1,1,0	102,70,71	4,6,3	152	149	5.114197697690795e-54	1.02460305599e-51	0.987,0.983,1.0	0.962,0.92,0.959	0.043
5145	gene:Solyc08g074280.2	NA	8	-	58382655	58382754	58382655	58382749	58382827	58382956	5145	29,35,26	2,1,0	37,25,37	2,4,6	154	149	6.227488195131997e-54	1.23698141585e-51	0.933,0.971,1.0	0.947,0.858,0.856	0.081
14674	gene:Solyc01g006970.2	NA	1	+	1544331	1544435	1544335	1544435	1542886	1543032	14674	7,2,0	55,43,27	12,5,8	39,17,44	153	149	9.767904623323821e-54	1.92378053768e-51	0.11,0.043,0.0	0.231,0.223,0.15	-0.15
21206	gene:Solyc03g112600.2	NA	3	+	62995142	62995290	62995220	62995290	62994507	62994651	21206	2,8,2	19,12,6	3,1,1	36,20,11	227	149	1.0285948652081602e-53	2.00878526617e-51	0.065,0.304,0.18	0.052,0.032,0.056	0.136
20473	gene:Solyc08g013880.2	NA	8	+	3354147	3356281	3356140	3356281	3352403	3352418	20473	19,10,12	1,0,0	24,18,16	4,0,0	2142	149	1.83676434903261e-52	3.55720028929e-50	0.569,1.0,1.0	0.294,1.0,1.0	0.092
5766	gene:Solyc06g065640.2	NA	6	+	41042936	41043182	41042951	41043182	41042169	41042379	5766	160,151,68	47,31,10	205,127,198	33,15,22	164	149	2.9202943689677243e-52	5.60889596155e-50	0.756,0.816,0.861	0.849,0.885,0.891	-0.064
4848	gene:Solyc02g091030.2	NA	2	+	52467905	52468001	52467923	52468001	52467433	52467511	4848	14,5,2	13,9,13	2,2,8	22,9,34	167	149	3.786466105382629e-52	7.21290756468e-50	0.49,0.331,0.121	0.075,0.165,0.174	0.176
14921	gene:Solyc08g076420.2	NA	8	-	60429204	60429391	60429204	60429323	60430796	60430890	14921	14,33,9	227,178,104	11,17,9	275,162,222	217	149	7.822551892468371e-52	1.4780171218e-49	0.041,0.113,0.056	0.027,0.067,0.027	0.03
12890	gene:Solyc12g005770.1	NA	12	-	423547	423649	423547	423587	426706	426833	12890	0,3,1	1,0,0	0,4,0	1,3,0	211	149	8.87131752486884e-52	1.66265660708e-49	0.0,1.0,1.0	0.0,0.485,NA	0.424
21133	gene:Solyc07g043260.2	NA	7	-	56922115	56922190	56922115	56922184	56922252	56922315	21133	26,21,11	4,0,0	27,17,19	0,6,8	155	149	1.3955783799137152e-51	2.59465932394e-49	0.862,1.0,1.0	1.0,0.731,0.695	0.145
14594	gene:Solyc12g099400.1	NA	12	-	66563671	66563721	66563671	66563716	66563835	66563913	14594	3,0,0	34,37,20	5,4,3	51,35,21	154	149	3.1290948239354753e-51	5.77144156415e-49	0.079,0.0,0.0	0.087,0.1,0.121	-0.076
12011	gene:Solyc03g119570.1	NA	3	+	68133024	68133162	68133080	68133162	68132896	68132943	12011	4,5,4	4,6,2	1,0,3	9,6,1	205	149	1.1179194140833086e-50	2.04570450262e-48	0.421,0.377,0.592	0.075,0.0,0.686	0.21
328	gene:Solyc09g065630.2	NA	9	+	63800597	63800817	63800605	63800817	63800432	63800496	328	6,3,7	41,22,27	10,13,5	19,14,26	157	149	1.479341133012553e-50	2.68592874463e-48	0.122,0.115,0.197	0.333,0.468,0.154	-0.174
19596	gene:Solyc03g013280.1	NA	3	-	46324598	46324704	46324598	46324617	46325038	46325145	19596	4,2,0	2,2,0	0,4,0	1,0,5	236	149	1.891268200569699e-50	3.40721495979e-48	0.558,0.387,NA	0.0,1.0,0.0	0.139
6111	gene:Solyc08g065800.1	NA	8	-	54106795	54106977	54106795	54106954	54107070	54107235	6111	4,2,0	9,4,2	0,0,2	5,6,13	172	149	2.461244700597661e-50	4.39994821861e-48	0.278,0.302,0.0	0.0,0.0,0.118	0.154
21566	gene:Solyc06g066570.2	NA	6	+	41817627	41817793	41817722	41817793	41816661	41816811	21566	63,36,43	8,0,0	66,39,83	0,0,1	244	149	2.5153791629238023e-50	4.46239784323e-48	0.828,1.0,1.0	1.0,1.0,0.981	-0.051
2443	gene:Solyc07g022900.2	NA	7	+	23225903	23225995	23225914	23225995	23225565	23225652	2443	54,33,16	10,13,10	50,35,30	39,22,15	160	149	2.9237945956739975e-50	5.14765048511e-48	0.834,0.703,0.598	0.544,0.597,0.651	0.114
18445	gene:Solyc05g014160.2	NA	5	-	7899827	7900019	7899827	7900011	7904247	7904321	18445	14,8,7	2,2,2	17,17,8	2,0,0	157	149	4.079651419876867e-50	7.12865406e-48	0.869,0.792,0.769	0.89,1.0,1.0	-0.153
11154	gene:Solyc09g090510.2	NA	9	+	70018517	70018765	70018641	70018765	70018333	70018429	11154	6,5,2	2,0,0	5,5,4	4,2,0	273	149	5.649285790765245e-50	9.79771655055e-48	0.621,1.0,1.0	0.406,0.577,1.0	0.213
3901	gene:Solyc06g069350.1	NA	6	+	43101483	43101664	43101563	43101664	43101387	43101404	3901	8,6,4	11,2,3	2,4,3	16,6,8	229	149	9.40854057977109e-50	1.61966283758e-47	0.321,0.661,0.465	0.075,0.303,0.196	0.291
13692	gene:Solyc08g006260.1	NA	8	+	946693	946788	946708	946788	945555	945865	13692	2,6,6	10,12,0	1,2,3	9,20,8	164	149	1.3312449087328689e-49	2.27486262345e-47	0.154,0.312,1.0	0.092,0.083,0.254	0.346
23110	gene:Solyc06g073610.2	NA	6	+	45419892	45420057	45419895	45420057	45419550	45419799	23110	15,12,3	15,2,4	13,9,8	1,4,1	152	149	1.5091714835961007e-49	2.56008359699e-47	0.495,0.855,0.424	0.927,0.688,0.887	-0.243
6204	gene:Solyc10g079290.1	NA	10	-	60846546	60846660	60846546	60846652	60846821	60846915	6204	2,1,0	34,24,6	12,3,2	25,31,21	157	149	1.5553248837490453e-49	2.61925726799e-47	0.053,0.038,0.0	0.313,0.084,0.083	-0.13
22573	gene:Solyc04g008340.2	NA	4	-	1998768	1998960	1998768	1998924	1999732	2000010	22573	2,4,9	3,2,0	0,0,2	5,0,0	185	149	4.5023906927577586e-49	7.52773810789e-47	0.349,0.617,1.0	0.0,NA,1.0	0.155
17886	gene:Solyc03g044430.2	NA	3	+	9224558	9224744	9224627	9224744	9223346	9223448	17886	4,2,1	20,11,4	2,0,0	18,10,20	218	149	5.191971841113994e-49	8.61867325625e-47	0.12,0.111,0.146	0.071,0.0,0.0	0.102
15691	gene:Solyc01g008920.2	NA	1	+	2943203	2943316	2943208	2943316	2941571	2941938	15691	221,157,83	7,0,0	199,121,185	5,8,8	154	149	5.359033640647295e-49	8.83290367437e-47	0.968,1.0,1.0	0.975,0.936,0.957	0.033
11223	gene:Solyc04g076120.2	NA	4	+	61073939	61074066	61073943	61074066	61073622	61073869	11223	0,2,2	1,0,0	4,1,0	0,8,0	153	149	5.7760566023886485e-49	9.45320812954e-47	0.0,1.0,1.0	1.0,0.109,NA	0.112
11765	gene:Solyc08g069010.2	NA	8	+	58092320	58092503	58092387	58092503	58091098	58091383	11765	64,55,38	2,8,1	130,97,66	1,4,0	216	149	8.758522764508827e-49	1.42341307026e-46	0.957,0.826,0.963	0.989,0.944,1.0	-0.062
2512	gene:Solyc02g085930.2	NA	2	+	48702543	48702718	48702552	48702718	48701922	48702114	2512	16,5,3	7,9,5	2,3,2	13,5,4	158	149	1.1833957850612738e-48	1.90986930867e-46	0.683,0.344,0.361	0.127,0.361,0.32	0.193
12756	gene:Solyc07g005190.2	NA	7	-	183932	184088	183932	184079	184585	184709	12756	52,115,34	1,3,0	115,117,72	4,13,0	158	149	2.1375771445543528e-48	3.42602019582e-46	0.98,0.973,1.0	0.964,0.895,1.0	0.031
553	gene:Solyc06g051990.2	NA	6	-	35659172	35659315	35659172	35659312	35660770	35660993	553	22,26,9	1,1,5	31,24,28	0,0,2	152	149	2.67231032219776e-48	4.25373232109e-46	0.956,0.962,0.638	1.0,1.0,0.932	-0.125
2046	gene:Solyc09g061380.2	NA	9	-	58986899	58986998	58986899	58986971	58987571	58987692	2046	1,0,0	0,1,2	4,1,0	6,1,3	176	149	2.8682154331328594e-48	4.5345120181e-46	1.0,0.0,0.0	0.361,0.458,0.0	0.06
16785	gene:Solyc12g056150.1	NA	12	+	62111060	62111232	62111108	62111232	62110786	62110964	16785	8,9,4	89,91,54	18,6,25	108,65,90	197	149	3.593066946764945e-48	5.6420862056e-46	0.064,0.07,0.053	0.112,0.065,0.174	-0.055
11805	gene:Solyc01g103950.2	NA	1	-	92428293	92428373	92428293	92428369	92428443	92428519	11805	0,1,4	65,41,20	2,3,12	62,32,45	153	149	5.2028524598172355e-48	8.1150530984e-46	0.0,0.023,0.163	0.03,0.084,0.206	-0.045
12905	gene:Solyc07g066120.2	NA	7	-	67632481	67632664	67632481	67632567	67632739	67633283	12905	0,2,0	12,27,4	3,5,2	32,23,13	246	149	6.02015308842608e-48	9.2341291065e-46	0.0,0.043,0.0	0.054,0.116,0.085	-0.071
18856	gene:Solyc05g006170.2	NA	5	-	851658	851759	851658	851732	851836	851911	18856	65,28,36	6,4,8	61,22,66	2,1,4	176	149	6.005218205990643e-48	9.2341291065e-46	0.902,0.856,0.792	0.963,0.949,0.933	-0.098
2228	gene:Solyc01g110160.2	NA	1	-	96935928	96936037	96935928	96936034	96936409	96936507	2228	1,0,0	55,88,26	7,4,3	71,107,44	152	149	6.039533666900353e-48	9.2341291065e-46	0.018,0.0,0.0	0.088,0.035,0.063	-0.056
18809	gene:Solyc04g082980.1	NA	4	+	66435584	66435832	66435621	66435832	66435310	66435391	18809	21,9,12	5,0,1	24,3,13	2,9,7	186	149	8.960323649381599e-48	1.3610321674e-45	0.771,1.0,0.906	0.906,0.211,0.598	0.321
2444	gene:Solyc07g022900.2	NA	7	+	23225862	23225995	23225914	23225995	23225565	23225652	2444	64,61,17	10,13,10	76,50,39	39,22,15	201	149	1.9739461341873698e-47	2.97886416614e-45	0.826,0.777,0.558	0.591,0.628,0.658	0.095
20017	gene:Solyc07g008190.2	NA	7	-	2932872	2933135	2932872	2933121	2934641	2934700	20017	51,23,22	10,1,0	50,33,42	2,1,0	163	149	2.490359469580487e-47	3.73393252084e-45	0.823,0.955,1.0	0.958,0.968,1.0	-0.049
9545	gene:Solyc12g062870.1	NA	12	+	35516735	35516974	35516770	35516974	35516299	35516572	9545	3,1,1	6,2,6	3,6,2	3,3,0	184	149	9.740184794663272e-47	1.45103778608e-44	0.288,0.288,0.119	0.447,0.618,1.0	-0.457
6232	gene:Solyc12g044800.1	NA	12	+	37739434	37739533	37739437	37739533	37739239	37739343	6232	7,8,6	90,69,40	29,10,11	89,60,79	152	149	9.846646211710533e-47	1.4575545093e-44	0.071,0.102,0.128	0.242,0.14,0.12	-0.067
3765	gene:Solyc09g090870.2	NA	9	-	70274375	70274516	70274375	70274485	70282215	70282380	3765	6,5,0	4,10,6	5,3,0	31,13,21	180	149	1.1401086143499503e-46	1.67696988592e-44	0.554,0.293,0.0	0.118,0.16,0.0	0.19
13186	gene:Solyc12g094630.1	NA	12	+	64808378	64808517	64808403	64808517	64806587	64806648	13186	86,69,58	8,2,0	85,50,106	0,0,2	174	149	1.2084775834946033e-46	1.76635339877e-44	0.902,0.967,1.0	1.0,1.0,0.978	-0.036
4391	gene:Solyc12g056280.1	NA	12	+	62231800	62231868	62231863	62231868	62230458	62230597	4391	6,10,4	0,6,1	4,10,4	11,5,7	212	149	1.2259526873939828e-46	1.78069627844e-44	1.0,0.539,0.738	0.204,0.584,0.287	0.401
13399	gene:Solyc03g118500.2	NA	3	+	67344659	67344836	67344679	67344836	67343615	67343811	13399	9,1,0	62,54,22	3,0,0	88,49,67	169	149	1.4033743860905668e-46	2.02574041818e-44	0.113,0.016,0.0	0.029,0.0,0.0	0.033
19422	gene:Solyc06g082490.2	NA	6	-	48287966	48288072	48287966	48288047	48288147	48288341	19422	27,15,11	1,2,1	21,15,12	9,4,6	174	149	1.5561391538999823e-46	2.21869165255e-44	0.959,0.865,0.904	0.666,0.763,0.631	0.223
720	gene:Solyc03g121530.2	NA	3	+	69614296	69614417	69614311	69614417	69613007	69613060	720	0,1,1	9,3,0	0,1,4	2,2,3	164	149	1.5485330897765445e-46	2.21869165255e-44	0.0,0.232,1.0	0.0,0.312,0.548	0.124
12709	gene:Solyc09g065540.2	NA	9	+	63662668	63662790	63662681	63662790	63660596	63660935	12709	6,20,8	3,3,0	22,25,13	0,0,2	162	149	2.151174173072501e-46	3.04837120623e-44	0.648,0.86,1.0	1.0,1.0,0.857	-0.116
11134	gene:Solyc03g044080.2	NA	3	-	7931739	7931826	7931739	7931803	7935420	7935568	11134	6,9,2	2,1,2	5,6,3	6,8,2	172	149	2.63720047080034e-46	3.71445690554e-44	0.722,0.886,0.464	0.419,0.394,0.565	0.231
4572	gene:Solyc02g080630.2	NA	2	-	44819385	44819532	44819385	44819510	44819745	44819801	4572	24,23,19	287,228,187	17,10,19	406,178,305	171	149	3.2007053139146398e-46	4.48098743948e-44	0.068,0.081,0.081	0.035,0.047,0.051	0.032
407	gene:Solyc03g116980.1	NA	3	-	66248465	66248651	66248465	66248587	66251015	66251025	407	0,1,2	1,0,0	1,5,0	4,0,0	213	149	4.30914875525226e-46	5.99668365701e-44	0.0,1.0,1.0	0.149,1.0,NA	0.092
10507	gene:Solyc01g098230.2	NA	1	+	88811017	88811104	88811031	88811104	88810881	88810950	10507	3,3,1	35,46,24	9,9,6	44,45,47	163	149	4.351340841857413e-46	6.01935483124e-44	0.073,0.056,0.037	0.158,0.155,0.105	-0.084
16317	gene:Solyc03g007100.2	NA	3	-	1681211	1681379	1681211	1681370	1683595	1683673	16317	6,1,3	2,0,0	1,1,1	4,0,0	158	149	4.8195371152499886e-46	6.62757648275e-44	0.739,1.0,1.0	0.191,1.0,1.0	0.183
20664	gene:Solyc04g081360.2	NA	4	-	65372286	65372383	65372286	65372380	65372683	65372915	20664	3,1,2	92,73,52	3,7,8	97,27,96	152	149	5.428108573101446e-46	7.42054371993e-44	0.031,0.013,0.036	0.029,0.203,0.076	-0.076
1416	gene:Solyc09g091820.2	NA	9	+	71034423	71034491	71034429	71034491	71034251	71034317	1416	167,156,75	4,1,0	261,214,176	5,10,7	155	149	6.876402530862759e-46	9.34547338113e-44	0.976,0.993,1.0	0.98,0.954,0.96	0.025
23468	gene:Solyc12g011020.1	NA	12	-	3880101	3880211	3880101	3880179	3880302	3880867	23468	7,3,0	25,18,21	19,6,5	34,18,22	181	149	7.064941813748406e-46	9.54588649718e-44	0.187,0.121,0.0	0.315,0.215,0.158	-0.127
21788	gene:Solyc03g117780.2	NA	3	-	66808901	66808957	66808901	66808954	66809101	66809183	21788	266,253,188	17,11,19	329,191,295	11,4,13	152	149	8.943579279381895e-46	1.20143804886e-43	0.939,0.958,0.907	0.967,0.979,0.957	-0.033
23443	gene:Solyc07g053850.2	NA	7	-	62258970	62259031	62258970	62259028	62260345	62260455	23443	22,30,23	2,0,0	19,37,27	7,1,4	152	149	1.3455481009472728e-45	1.79715734862e-43	0.915,1.0,1.0	0.727,0.973,0.869	0.115
6808	gene:Solyc07g005240.2	NA	7	-	216173	216320	216173	216297	216405	216457	6808	31,24,10	5,0,0	19,20,13	9,3,1	172	149	6.762040966039316e-45	8.9799904029e-43	0.843,1.0,1.0	0.646,0.852,0.918	0.142
10104	gene:Solyc04g025160.2	NA	4	+	25436479	25436554	25436494	25436554	25436101	25436212	10104	209,141,74	17,8,1	184,159,187	0,2,4	164	149	9.685898779197792e-45	1.27897890698e-42	0.918,0.941,0.985	1.0,0.986,0.977	-0.04
16771	gene:Solyc07g005680.2	NA	7	+	566540	566944	566878	566944	565657	565743	16771	87,147,56	0,8,0	166,186,79	0,2,0	487	149	1.0071296113321417e-44	1.32235548968e-42	1.0,0.849,1.0	1.0,0.966,1.0	-0.039
2284	gene:Solyc12g019010.1	NA	12	-	8974323	8974429	8974323	8974412	8979428	8979493	2284	2,1,0	35,18,12	9,2,2	23,14,17	166	149	1.472565086301848e-44	1.92260744976e-42	0.049,0.047,0.0	0.26,0.114,0.096	-0.125
10465	gene:Solyc03g121210.2	NA	3	-	69372997	69373039	69372997	69373029	69373298	69373408	10465	25,40,14	0,2,0	45,30,37	1,6,2	159	149	1.5553557257594927e-44	2.01935570205e-42	1.0,0.949,1.0	0.977,0.824,0.945	0.068
1073	gene:Solyc04g005010.2	NA	4	-	4006	4131	4006	4060	5194	5338	1073	2,6,0	4,2,0	1,1,2	0,1,2	220	149	1.9643658664501813e-44	2.53621459646e-42	0.253,0.67,NA	1.0,0.404,0.404	-0.141
21753	gene:Solyc01g095230.2	NA	1	-	86575350	86575466	86575350	86575434	86575567	86575913	21753	1,0,2	36,26,27	3,3,4	26,32,32	181	149	3.7215046407523535e-44	4.77832971553e-42	0.022,0.0,0.057	0.087,0.072,0.093	-0.058
491	gene:Solyc06g073460.2	NA	6	-	45277887	45278034	45277887	45277951	45278122	45278189	491	9,6,2	3,0,0	2,4,0	9,0,0	232	149	3.8802926090331495e-44	4.95483517769e-42	0.658,1.0,1.0	0.125,1.0,NA	0.324
20714	gene:Solyc05g051230.2	NA	5	+	61492114	61492158	61492117	61492158	61490838	61490951	20714	185,117,56	7,5,3	131,103,172	2,8,27	152	149	4.639427652904034e-44	5.89181959855e-42	0.963,0.958,0.948	0.985,0.927,0.862	0.032
9679	gene:Solyc04g016050.2	NA	4	-	6725953	6726024	6725953	6726019	6726125	6726267	9679	6,11,0	11,13,5	10,17,8	8,3,10	154	149	5.393735451522797e-44	6.81252238551e-42	0.345,0.45,0.0	0.547,0.846,0.436	-0.345
18396	gene:Solyc01g108070.2	NA	1	+	95437778	95437959	95437821	95437959	95437475	95437676	18396	7,10,7	71,98,31	16,14,24	71,79,78	192	149	6.645688442945694e-44	8.34842158995e-42	0.071,0.073,0.149	0.149,0.121,0.193	-0.057
10254	gene:Solyc03g115540.1	NA	3	+	65212994	65213084	65212997	65213084	65212313	65212824	10254	0,2,0	23,24,12	3,3,3	38,20,41	152	149	7.897602295755131e-44	9.86775684695e-42	0.0,0.076,0.0	0.072,0.128,0.067	-0.064
8841	gene:Solyc07g062410.2	NA	7	-	65167395	65167563	65167395	65167548	65167787	65169037	8841	3,0,8	90,63,28	3,2,0	151,51,103	164	149	8.969744405273967e-44	1.11474256673e-41	0.029,0.0,0.206	0.018,0.034,0.0	0.061
21936	gene:Solyc03g080010.2	NA	3	-	51909646	51909822	51909646	51909697	51910048	51910132	21936	3,4,1	23,10,17	0,3,0	47,18,26	274	149	9.804269355093894e-44	1.21197457347e-41	0.066,0.179,0.031	0.0,0.083,0.0	0.064
2991	gene:Solyc05g026550.2	NA	5	-	41749344	41749450	41749344	41749424	41749535	41749832	2991	1,0,0	0,2,2	5,0,0	4,0,2	175	149	1.0723687219666547e-43	1.31861635442e-41	1.0,0.0,0.0	0.516,NA,0.0	0.075
2995	gene:Solyc11g007700.1	NA	11	-	1936099	1936250	1936099	1936155	1936315	1936413	2995	2,5,0	3,0,0	1,1,0	3,4,0	244	149	1.0843876027762356e-43	1.32637725729e-41	0.289,1.0,NA	0.169,0.132,NA	0.494
20466	gene:Solyc03g082950.2	NA	3	+	52814524	52814703	52814586	52814703	52813912	52813968	20466	1,5,0	4,1,0	16,4,0	1,1,0	211	149	1.195419964335276e-43	1.45453193566e-41	0.15,0.779,NA	0.919,0.739,NA	-0.364
14108	gene:Solyc02g083320.2	NA	2	-	46770615	46770855	46770615	46770852	46770945	46771095	14108	56,42,27	13,11,12	70,46,76	13,9,4	152	149	1.3140124368157613e-43	1.59050255373e-41	0.809,0.789,0.688	0.841,0.834,0.949	-0.113
12696	gene:Solyc10g008710.2	NA	10	-	2775630	2775887	2775630	2775821	2777617	2777891	12696	0,2,0	1,0,0	2,3,6	0,4,0	215	149	1.3846300701158379e-43	1.66729548339e-41	0.0,1.0,NA	1.0,0.342,1.0	-0.281
11130	gene:Solyc03g044080.2	NA	3	-	7931739	7931884	7931739	7931803	7935420	7935568	11130	52,69,27	2,1,2	81,60,23	6,8,2	230	149	1.5674890081546764e-43	1.87775487369e-41	0.944,0.978,0.897	0.897,0.829,0.882	0.07
20465	gene:Solyc03g082950.2	NA	3	+	52814076	52814703	52814586	52814703	52813912	52813968	20465	1,6,0	4,1,0	15,4,0	1,1,0	659	149	2.984666163526034e-43	3.55710982771e-41	0.054,0.576,NA	0.772,0.475,NA	-0.308
12876	gene:Solyc09g065010.2	NA	9	-	62686405	62686565	62686405	62686538	62686652	62686692	12876	2,0,0	0,0,1	4,2,5	2,0,4	176	149	3.990840902082079e-43	4.73199706961e-41	1.0,NA,0.0	0.629,1.0,0.514	-0.214
17279	gene:Solyc05g009660.2	NA	5	-	3854216	3854298	3854216	3854274	3854402	3854480	17279	2,1,2	137,181,87	12,4,4	240,121,196	173	149	7.731656297731027e-43	9.12099961215e-41	0.012,0.005,0.019	0.041,0.028,0.017	-0.017
15508	gene:Solyc08g076370.2	NA	8	+	60348179	60348361	60348182	60348361	60347926	60348106	15508	31,29,14	1,3,0	45,53,23	1,14,2	152	149	1.0889758930390629e-42	1.27817170476e-40	0.968,0.905,1.0	0.978,0.788,0.919	0.063
21066	gene:Solyc02g090020.2	NA	2	+	51697189	51697285	51697200	51697285	51697077	51697130	21066	12,1,4	2,3,0	16,1,13	0,1,0	160	149	1.1794203787962453e-42	1.3773733469e-40	0.848,0.237,1.0	1.0,0.482,1.0	-0.132
4890	gene:Solyc07g040740.2	NA	7	-	49470959	49471061	49470959	49471056	49473326	49473413	4890	27,27,13	8,1,4	43,21,37	3,0,3	154	149	1.3426624269402161e-42	1.5601737401e-40	0.766,0.963,0.759	0.933,1.0,0.923	-0.123
19160	gene:Solyc07g022860.2	NA	7	-	23027541	23027679	23027541	23027670	23027751	23027896	19160	0,3,0	18,45,14	3,5,2	29,33,20	158	149	1.4576126579193876e-42	1.68531931194e-40	0.0,0.059,0.0	0.089,0.125,0.086	-0.08
7548	gene:Solyc08g083040.2	NA	8	-	65626676	65626715	65626676	65626696	65626781	65626900	7548	82,76,27	8,0,4	91,49,55	0,4,0	168	149	3.849023878098051e-42	4.42828291718e-40	0.901,1.0,0.857	1.0,0.916,1.0	-0.053
17971	gene:Solyc06g073950.2	NA	6	+	45705093	45705178	45705139	45705178	45704772	45704880	17971	6,1,3	55,47,32	1,1,1	61,50,45	195	149	4.174915623640565e-42	4.77955857603e-40	0.077,0.016,0.067	0.012,0.015,0.017	0.039
2492	gene:Solyc08g006830.2	NA	8	-	1365285	1365367	1365285	1365351	1365430	1365500	2492	8,6,1	32,41,16	1,2,3	47,27,35	165	149	8.032541288274266e-42	9.10615900193e-40	0.184,0.117,0.053	0.019,0.063,0.072	0.067
4254	gene:Solyc03g025400.2	NA	3	-	2824704	2824784	2824704	2824773	2824915	2825147	4254	11,15,11	8,9,5	14,17,38	9,4,2	160	149	8.016998903363755e-42	9.10615900193e-40	0.561,0.608,0.672	0.592,0.798,0.947	-0.165
15842	gene:Solyc08g066160.2	NA	8	+	54562246	54562392	54562290	54562392	54562016	54562172	15842	197,107,66	5,8,4	209,110,181	8,0,0	193	149	1.0857402132109536e-41	1.22488361918e-39	0.968,0.912,0.927	0.953,1.0,1.0	-0.049
9955	gene:Solyc02g071280.2	NA	2	+	40769639	40769774	40769643	40769774	40769411	40769548	9955	136,114,60	10,10,4	112,89,113	15,22,10	153	149	1.1523656652815312e-41	1.29376705609e-39	0.93,0.917,0.936	0.879,0.798,0.917	0.063
4667	gene:Solyc05g056230.2	NA	5	-	65590771	65590892	65590771	65590863	65592133	65592304	4667	56,51,39	2,0,0	95,46,82	10,3,0	178	149	1.6259239660726533e-41	1.8166573544e-39	0.959,1.0,1.0	0.888,0.928,1.0	0.048
15650	gene:Solyc09g018370.2	NA	9	+	14543232	14543407	14543351	14543407	14540752	14540874	15650	95,73,69	6,6,6	89,43,99	19,4,14	268	149	1.9322368490679794e-41	2.14857341494e-39	0.898,0.871,0.865	0.723,0.857,0.797	0.086
7435	gene:Solyc02g090760.2	NA	2	+	52276443	52276645	52276461	52276645	52275706	52275851	7435	73,32,38	7,10,1	64,41,64	21,6,19	167	149	2.3224642296597775e-41	2.57019374749e-39	0.903,0.741,0.971	0.731,0.859,0.75	0.092
16583	gene:Solyc06g076470.2	NA	6	+	47513181	47513357	47513211	47513357	47512534	47512625	16583	69,64,39	170,117,64	113,94,108	191,128,125	179	149	3.787304130056291e-41	4.17141933566e-39	0.253,0.313,0.337	0.33,0.379,0.418	-0.075
23081	gene:Solyc01g104080.2	NA	1	+	92557100	92557222	92557129	92557222	92555769	92555891	23081	28,20,12	10,4,4	41,46,30	8,2,2	178	149	4.1624705444646936e-41	4.56301016289e-39	0.701,0.807,0.715	0.811,0.951,0.926	-0.155
1957	gene:Solyc08g079760.2	NA	8	+	63251439	63251502	63251443	63251502	63251359	63251368	1957	71,43,27	14,1,0	73,50,41	2,2,2	153	149	5.253121894068419e-41	5.73157524968e-39	0.832,0.977,1.0	0.973,0.961,0.952	-0.026
7806	gene:Solyc11g062430.1	NA	11	-	49472964	49473132	49472964	49473033	49473871	49474059	7806	5,8,4	107,108,66	2,4,0	119,71,86	248	149	6.823977387404812e-41	7.41071189174e-39	0.027,0.043,0.035	0.01,0.033,0.0	0.021
13295	gene:Solyc03g079910.2	NA	3	-	51792291	51792375	51792291	51792362	51792531	51792652	13295	7,1,0	6,0,0	10,7,2	1,1,0	162	149	7.456843875248359e-41	8.06032798422e-39	0.518,1.0,NA	0.902,0.866,1.0	-0.164
5396	gene:Solyc03g097780.2	NA	3	-	60111728	60111879	60111728	60111828	60112693	60112758	5396	17,13,5	2,0,0	15,4,9	3,1,1	200	149	8.347369207339299e-41	8.98115094345e-39	0.864,1.0,1.0	0.788,0.749,0.87	0.152
3498	gene:Solyc03g120760.2	NA	3	-	69035493	69035595	69035493	69035580	69036733	69037270	3498	32,13,16	23,9,19	2,1,33	20,12,24	164	149	8.591847035134058e-41	9.20159101827e-39	0.558,0.568,0.433	0.083,0.07,0.555	0.284
3114	gene:Solyc01g090280.2	NA	1	-	83950061	83950213	83950061	83950125	83950844	83950902	3114	1,2,2	0,2,0	0,1,0	4,2,0	237	149	1.093635471496953e-40	1.16587561273e-38	1.0,0.386,1.0	0.0,0.239,NA	0.676
5234	gene:Solyc09g072990.2	NA	9	+	65657232	65657334	65657263	65657334	65655138	65655586	5234	34,34,20	1,0,0	56,19,31	5,2,0	180	149	1.481900784420014e-40	1.57257416575e-38	0.966,1.0,1.0	0.903,0.887,1.0	0.059
23002	gene:Solyc09g097830.2	NA	9	+	71835165	71835262	71835182	71835262	71834859	71835062	23002	97,81,59	2,8,0	95,41,126	0,2,0	166	149	1.5116077118606446e-40	1.59680741926e-38	0.978,0.901,1.0	1.0,0.948,1.0	-0.023
22333	gene:Solyc12g044340.1	NA	12	+	38613676	38613870	38613804	38613870	38613457	38613565	22333	7,5,1	25,8,14	1,0,3	22,13,10	277	149	1.5305428324399447e-40	1.60949391067e-38	0.131,0.252,0.037	0.024,0.0,0.139	0.086
14601	gene:Solyc04g056340.2	NA	4	+	54090118	54090232	54090177	54090232	54089848	54089942	14601	15,6,1	53,34,28	1,3,3	35,30,27	208	149	1.7651821821674865e-40	1.84787540151e-38	0.169,0.112,0.025	0.02,0.067,0.074	0.048
3007	gene:Solyc06g072500.2	NA	6	+	44713642	44713749	44713646	44713749	44713460	44713535	3007	11,2,6	6,12,4	6,18,10	6,3,4	153	149	2.2187049620849463e-40	2.31222884838e-38	0.641,0.14,0.594	0.493,0.854,0.709	-0.227
20614	gene:Solyc09g074650.2	NA	9	+	66467959	66468021	66467980	66468021	66467798	66467873	20614	49,53,36	2,0,0	59,43,61	8,1,0	170	149	2.3751349181342236e-40	2.46420247756e-38	0.956,1.0,1.0	0.866,0.974,1.0	0.039
13021	gene:Solyc03g121670.2	NA	3	-	69771012	69771092	69771012	69771089	69771793	69771913	13021	0,9,0	31,12,16	0,4,0	25,36,32	152	149	4.5591784280293554e-40	4.70912474077e-38	0.0,0.424,0.0	0.0,0.098,0.0	0.109
17441	gene:Solyc11g067240.1	NA	11	-	52978693	52978923	52978693	52978892	52980626	52980732	17441	2,10,2	25,33,24	1,3,2	47,33,42	180	149	4.808584453859399e-40	4.94475675698e-38	0.062,0.201,0.065	0.017,0.07,0.038	0.068
10824	gene:Solyc06g084120.2	NA	6	-	49346856	49347068	49346856	49347062	49347168	49347235	10824	5,5,0	1,4,0	3,0,2	5,3,2	155	149	9.895797310934761e-40	1.0131203943e-37	0.828,0.546,NA	0.366,0.0,0.49	0.402
5649	gene:Solyc09g010970.2	NA	9	-	4323725	4323872	4323725	4323839	4324029	4324083	5649	4,6,2	78,92,44	2,3,0	118,112,57	182	149	4.6616872138164e-39	4.75164959864e-37	0.04,0.051,0.036	0.014,0.021,0.0	0.031
3101	gene:Solyc01g020240.2	NA	1	+	27984617	27984794	27984624	27984794	27984290	27984417	3101	73,82,55	2,10,2	125,58,84	4,0,2	156	149	4.825547739506934e-39	4.89719342647e-37	0.972,0.887,0.963	0.968,1.0,0.976	-0.041
7061	gene:Solyc10g076860.1	NA	10	+	59824330	59824437	59824334	59824437	59823607	59823656	7061	0,2,2	0,0,2	4,0,1	0,1,0	153	149	1.1004157278297034e-38	1.11189832673e-36	NA,1.0,0.493	1.0,0.0,1.0	0.08
4099	gene:Solyc05g008790.2	NA	5	+	3028255	3028299	3028272	3028299	3027946	3028178	4099	0,1,0	8,12,3	0,5,1	26,10,13	166	149	1.4822059492173193e-38	1.49118901558e-36	0.0,0.07,0.0	0.0,0.31,0.065	-0.102
22467	gene:Solyc05g013150.2	NA	5	-	6237711	6237745	6237711	6237740	6238126	6238701	22467	13,5,0	11,20,2	16,12,5	10,9,4	154	149	1.5415791742631226e-38	1.54423706939e-36	0.533,0.195,0.0	0.608,0.563,0.547	-0.33
14212	gene:Solyc03g043720.2	NA	3	+	7240871	7241013	7240920	7241013	7240737	7240763	14212	34,21,22	3,2,0	47,21,29	9,5,2	198	149	5.237140901096923e-38	5.22365470135e-36	0.895,0.888,1.0	0.797,0.76,0.916	0.103
12811	gene:Solyc06g062860.2	NA	6	-	39662390	39662535	39662390	39662509	39662843	39663077	12811	8,3,5	49,35,27	2,3,1	48,28,36	175	149	6.503315345943692e-38	6.45884823247e-36	0.122,0.068,0.136	0.034,0.084,0.023	0.062
3514	gene:Solyc09g091100.2	NA	9	-	70456915	70456977	70456915	70456955	70457054	70457090	3514	121,72,44	37,21,16	109,64,101	20,10,21	171	149	1.2575693596887586e-37	1.24365582635e-35	0.74,0.749,0.706	0.826,0.848,0.807	-0.095
21771	gene:Solyc09g060100.2	NA	9	+	57605209	57605299	57605226	57605299	57605030	57605115	21771	4,8,1	21,25,21	2,2,0	24,11,25	166	149	1.3951508837685e-37	1.37386892113e-35	0.146,0.223,0.041	0.07,0.14,0.0	0.067
3112	gene:Solyc01g090280.2	NA	1	-	83950071	83950182	83950071	83950159	83950844	83950902	3112	22,39,15	3,1,0	36,35,20	3,5,5	172	149	1.56007063445532e-37	1.52979078248e-35	0.864,0.971,1.0	0.912,0.858,0.776	0.096
16565	gene:Solyc09g090670.2	NA	9	-	70123397	70123475	70123397	70123470	70123567	70124049	16565	1,4,4	28,21,14	21,2,0	25,17,15	154	149	1.6385307860707942e-37	1.59997712052e-35	0.033,0.156,0.217	0.448,0.102,0.0	-0.048
5743	gene:Solyc01g091580.2	NA	1	-	85175503	85175572	85175503	85175561	85175659	85175825	5743	506,397,203	34,17,10	460,366,377	21,8,10	160	149	2.0160657382336357e-37	1.96039195634e-35	0.933,0.956,0.95	0.953,0.977,0.972	-0.021
16199	gene:Solyc01g006450.2	NA	1	+	1059282	1059406	1059289	1059406	1058118	1058231	16199	2,6,0	0,1,2	3,3,0	3,4,1	156	149	2.852025993202132e-37	2.75435571456e-35	1.0,0.851,0.0	0.489,0.417,0.0	0.315
17487	gene:Solyc11g071890.1	NA	11	-	55223603	55223762	55223603	55223701	55224198	55224343	17487	36,29,16	0,2,0	27,25,18	4,0,2	210	149	2.856281098148837e-37	2.75435571456e-35	1.0,0.911,1.0	0.827,1.0,0.865	0.073
18084	gene:Solyc09g011880.2	NA	9	-	5159251	5159476	5159251	5159473	5160367	5160598	18084	21,17,12	121,120,65	12,20,7	182,114,131	152	149	3.0155786409743193e-37	2.89595238084e-35	0.145,0.122,0.153	0.061,0.147,0.05	0.054
15241	gene:Solyc05g056590.2	NA	5	+	65859031	65859084	65859037	65859084	65858906	65858952	15241	7,6,4	24,17,18	15,9,14	23,18,19	155	149	4.0110842101481205e-37	3.83611510468e-35	0.219,0.253,0.176	0.385,0.325,0.415	-0.159
7952	gene:Solyc02g068640.2	NA	2	+	38596889	38597137	38597033	38597137	38596501	38596550	7952	0,1,0	5,0,0	4,0,0	2,2,3	293	149	5.766254160233984e-37	5.49212076573e-35	0.0,1.0,NA	0.504,0.0,0.0	0.332
21946	gene:Solyc01g068050.2	NA	1	+	77082662	77082749	77082700	77082749	77080698	77080756	21946	38,12,16	0,4,2	39,14,42	2,0,0	187	149	5.81364448677874e-37	5.51465705603e-35	1.0,0.705,0.864	0.94,1.0,1.0	-0.124
15160	gene:Solyc01g102490.2	NA	1	+	91287363	91287568	91287410	91287568	91287078	91287146	15160	9,5,2	2,6,0	1,3,0	3,7,0	196	149	6.498636696075106e-37	6.13936247223e-35	0.774,0.388,1.0	0.202,0.246,NA	0.497
10725	gene:Solyc09g009340.1	NA	9	-	2719653	2719829	2719653	2719789	2720694	2720711	10725	3,6,1	41,61,20	0,4,0	65,52,40	189	149	9.56411554199074e-37	8.99878725489e-35	0.055,0.072,0.038	0.0,0.057,0.0	0.036
20953	gene:Solyc06g084250.2	NA	6	+	49450619	49450757	49450662	49450757	49450463	49450538	20953	3,5,1	33,22,16	2,0,2	40,25,46	192	149	1.8998885378481562e-36	1.78037942014e-34	0.066,0.15,0.046	0.037,0.0,0.033	0.064
9586	gene:Solyc04g077780.2	NA	4	-	62680909	62681046	62680909	62680990	62681203	62681247	9586	135,67,53	5,3,0	173,88,163	20,7,1	205	149	2.1628184268205124e-36	2.0186305317e-34	0.952,0.942,1.0	0.863,0.901,0.992	0.046
6061	gene:Solyc06g066470.2	NA	6	-	41726077	41726164	41726077	41726152	41726628	41726736	6061	2,2,0	8,5,3	3,4,0	0,4,0	161	149	2.2669425928285635e-36	2.10734983429e-34	0.188,0.27,0.0	1.0,0.481,NA	-0.588
17792	gene:Solyc02g086900.2	NA	2	+	49497494	49497574	49497511	49497574	49497350	49497418	17792	4,2,0	64,58,31	9,2,4	39,27,78	166	149	3.107018923116329e-36	2.87677768021e-34	0.053,0.03,0.0	0.172,0.062,0.044	-0.065
4665	gene:Solyc05g056230.2	NA	5	-	65590771	65590892	65590771	65590879	65592133	65592304	4665	7,9,7	379,368,226	19,13,18	506,305,369	162	149	3.87481885081447e-36	3.57344405131e-34	0.017,0.022,0.028	0.033,0.038,0.043	-0.016
15229	gene:Solyc08g080000.2	NA	8	+	63372388	63372633	63372483	63372633	63372183	63372315	15229	5,3,0	16,13,10	6,7,0	6,11,2	244	149	4.364443013957757e-36	4.0090772982e-34	0.16,0.124,0.0	0.379,0.28,0.0	-0.125
17636	gene:Solyc02g069830.2	NA	2	-	39661295	39661411	39661295	39661403	39661742	39661851	17636	7,9,15	0,0,1	18,0,19	2,0,3	157	149	6.204060560005536e-36	5.67647115805e-34	1.0,1.0,0.934	0.895,NA,0.857	0.102
12416	gene:Solyc02g080990.1	NA	2	-	45055031	45055242	45055031	45055226	45055387	45055652	12416	0,3,0	52,66,46	6,2,3	92,67,48	165	149	6.914821771852774e-36	6.30197874423e-34	0.0,0.039,0.0	0.056,0.026,0.053	-0.032
11200	gene:Solyc02g094540.2	NA	2	+	55079124	55079230	55079134	55079230	55078929	55079025	11200	8,5,2	90,78,34	6,1,0	104,72,75	159	149	8.374955795310976e-36	7.60288955793e-34	0.077,0.057,0.052	0.051,0.013,0.0	0.041
15840	gene:Solyc08g066160.2	NA	8	+	54562224	54562392	54562290	54562392	54562016	54562172	15840	58,52,16	5,8,4	66,29,57	8,0,0	215	149	1.015795207082188e-35	9.18563447961e-34	0.889,0.818,0.735	0.851,1.0,1.0	-0.136
4297	gene:Solyc06g009220.2	NA	6	+	3169870	3169995	3169951	3169995	3168770	3168828	4297	2,1,0	4,2,0	4,2,2	0,2,7	230	149	1.7496313747400296e-35	1.57602454066e-33	0.245,0.245,NA	1.0,0.393,0.156	-0.271
5154	gene:Solyc11g007270.1	NA	11	-	1654870	1655114	1654870	1655082	1655200	1655366	5154	8,3,1	83,33,31	4,1,1	105,70,78	181	149	1.827534450205802e-35	1.63984172289e-33	0.074,0.07,0.026	0.03,0.012,0.01	0.039
22654	gene:Solyc08g074890.2	NA	8	+	59039880	59040027	59039958	59040027	59039774	59039795	22654	93,74,40	39,33,10	102,104,71	23,20,24	227	149	2.2727311451268215e-35	2.0314719928e-33	0.61,0.595,0.724	0.744,0.773,0.66	-0.083
11116	gene:Solyc07g017510.2	NA	7	+	7416610	7416774	7416612	7416774	7416406	7416530	11116	4,4,10	6,7,0	7,7,14	0,0,6	151	149	4.3189762893161255e-35	3.8457091557e-33	0.397,0.361,1.0	1.0,1.0,0.697	-0.313
1132	gene:Solyc02g005520.2	NA	2	-	9239151	9239296	9239151	9239246	9239964	9240011	1132	116,85,66	2,2,2	182,79,104	6,5,8	199	149	4.3539637359397675e-35	3.86206554287e-33	0.977,0.97,0.961	0.958,0.922,0.907	0.04
12563	gene:Solyc02g070550.2	NA	2	+	40294324	40294399	40294327	40294399	40294104	40294199	12563	0,2,1	89,98,44	6,4,2	139,84,76	152	149	5.822417276440898e-35	5.14498013325e-33	0.0,0.02,0.022	0.041,0.045,0.025	-0.023
12504	gene:Solyc07g014600.1	NA	7	+	4956516	4956659	4956523	4956659	4955536	4955773	12504	0,0,1	4,3,0	3,0,0	1,0,2	156	149	7.143395261946083e-35	6.28835249574e-33	0.0,0.0,1.0	0.741,NA,0.0	-0.037
3636	gene:Solyc03g111790.2	NA	3	+	62420361	62420435	62420386	62420435	62420257	62420284	3636	1,1,1	8,13,9	0,6,2	11,5,5	174	149	1.2058226214058346e-34	1.0574836876e-32	0.097,0.062,0.087	0.0,0.507,0.255	-0.172
13956	gene:Solyc04g076390.2	NA	4	+	61296430	61296498	61296434	61296498	61295674	61296139	13956	11,15,1	145,126,57	28,5,24	153,122,122	153	149	1.9942484599666346e-34	1.74234339134e-32	0.069,0.104,0.017	0.151,0.038,0.161	-0.053
13562	gene:Solyc06g069090.2	NA	6	-	42881825	42881937	42881825	42881910	42882381	42882477	13562	69,84,21	721,698,373	136,135,56	1115,821,600	176	149	4.312830562229239e-34	3.75393941072e-32	0.075,0.092,0.045	0.094,0.122,0.073	-0.026
16243	gene:Solyc06g051160.2	NA	6	-	34324979	34325217	34324979	34324984	34325325	34325380	16243	5,0,0	10,2,0	1,0,1	9,2,4	382	149	5.976628089629244e-34	5.18271779116e-32	0.163,0.0,NA	0.042,0.0,0.089	0.038
7719	gene:Solyc08g007950.2	NA	8	+	2450480	2450584	2450483	2450584	2449535	2450391	7719	1,0,1	8,0,0	1,10,2	2,3,0	152	149	8.725277767547867e-34	7.53812101553e-32	0.109,NA,1.0	0.329,0.766,1.0	-0.144
14801	gene:Solyc10g007980.2	NA	10	-	2137801	2137967	2137801	2137909	2138617	2138692	14801	38,28,9	485,417,232	23,12,24	824,563,340	207	149	1.0422449201654056e-33	8.97102664616e-32	0.053,0.046,0.027	0.02,0.015,0.048	0.014
8239	gene:Solyc11g008340.1	NA	11	+	2537300	2537474	2537317	2537474	2534618	2534831	8239	50,45,13	4,0,0	60,32,56	4,4,5	166	149	1.0975780569943788e-33	9.41244060684e-32	0.918,1.0,1.0	0.931,0.878,0.91	0.066
3262	gene:Solyc02g061810.2	NA	2	-	33323331	33323474	33323331	33323465	33323609	33323681	3262	0,1,0	1,0,0	4,3,6	2,0,2	158	149	1.4431450448571937e-33	1.2330401045e-31	0.0,1.0,NA	0.654,1.0,0.739	-0.298
1215	gene:Solyc12g056340.1	NA	12	+	62298775	62298882	62298807	62298882	62297672	62298685	1215	20,27,6	5,15,0	31,14,23	4,4,2	181	149	1.9171211431348017e-33	1.63201081928e-31	0.767,0.597,1.0	0.864,0.742,0.904	-0.049
5223	gene:Solyc09g098530.2	NA	9	+	72334118	72334303	72334143	72334303	72333942	72334052	5223	0,1,1	105,45,34	4,0,9	97,62,88	174	149	2.255221930752655e-33	1.91282327265e-31	0.0,0.019,0.025	0.034,0.0,0.081	-0.024
15185	gene:Solyc08g061800.2	NA	8	+	49532458	49532669	49532463	49532669	49532323	49532363	15185	2,1,2	4,2,2	5,3,6	1,1,2	154	149	2.8144150076587135e-33	2.37843653738e-31	0.326,0.326,0.492	0.829,0.744,0.744	-0.391
3372	gene:Solyc12g014150.1	NA	12	+	4988131	4988272	4988149	4988272	4987805	4987991	3372	3,1,0	79,28,36	1,4,6	70,32,43	167	149	2.8952088407064322e-33	2.43784976297e-31	0.033,0.031,0.0	0.013,0.1,0.111	-0.053
21303	gene:Solyc03g006870.2	NA	3	+	1386636	1386718	1386650	1386718	1386505	1386570	21303	6,3,3	130,121,66	1,3,1	195,114,165	163	149	2.93579403714371e-33	2.46309940156e-31	0.04,0.022,0.04	0.005,0.023,0.006	0.023
3195	gene:Solyc01g065710.2	NA	1	-	72298755	72298895	72298755	72298861	72299875	72299958	3195	31,26,23	2,0,0	27,23,23	2,2,2	183	149	3.4267051816700245e-33	2.86462692166e-31	0.927,1.0,1.0	0.917,0.904,0.904	0.067
21588	gene:Solyc11g008050.1	NA	11	-	2257850	2257952	2257850	2257922	2258036	2258127	21588	2,2,2	35,7,26	7,2,7	25,14,32	179	149	3.471599714408483e-33	2.89175546103e-31	0.045,0.192,0.06	0.189,0.106,0.154	-0.051
12744	gene:Solyc10g051110.1	NA	10	-	51525123	51525279	51525123	51525261	51525499	51525645	12744	258,280,130	29,47,17	405,321,232	33,34,21	167	149	3.6590193687579105e-33	3.03698607607e-31	0.888,0.842,0.872	0.916,0.894,0.908	-0.039
10079	gene:Solyc11g005580.1	NA	11	+	433331	433580	433345	433580	432321	432699	10079	6,3,7	45,26,10	3,1,2	37,9,43	163	149	5.8099365646017296e-33	4.80508632603e-31	0.109,0.095,0.39	0.069,0.092,0.041	0.131
16968	gene:Solyc04g015830.2	NA	4	+	6185260	6185466	6185263	6185466	6184679	6184974	16968	12,8,8	116,123,65	7,10,4	187,113,159	152	149	6.63871737873424e-33	5.47105644971e-31	0.092,0.06,0.108	0.035,0.08,0.024	0.04
3516	gene:Solyc03g083240.2	NA	3	+	53094021	53094107	53094034	53094107	53093448	53093955	3516	2,2,1	65,60,29	5,5,9	78,62,52	162	149	6.683882847217925e-33	5.48881404132e-31	0.028,0.03,0.031	0.056,0.069,0.137	-0.058
1993	gene:Solyc06g066030.2	NA	6	+	41387132	41387200	41387135	41387200	41386732	41387005	1993	4,10,6	236,158,91	25,7,8	232,123,161	152	149	7.262636166271779e-33	5.94308677832e-31	0.016,0.058,0.061	0.096,0.053,0.046	-0.02
18104	gene:Solyc01g099460.1	NA	1	+	89703259	89703479	89703279	89703479	89702592	89703169	18104	5,8,0	3,4,0	8,5,3	2,0,0	169	149	8.060652284479998e-33	6.57296698566e-31	0.595,0.638,NA	0.779,1.0,1.0	-0.31
9129	gene:Solyc01g091330.2	NA	1	-	84981948	84982066	84981948	84982048	84982190	84982429	9129	0,2,0	20,16,8	3,0,6	20,24,19	167	149	1.4191367133275598e-32	1.15317262999e-30	0.0,0.1,0.0	0.118,0.0,0.22	-0.079
6555	gene:Solyc11g007320.1	NA	11	+	1700007	1700103	1700011	1700103	1699443	1699500	6555	3,4,4	27,25,16	15,6,7	48,18,14	153	149	1.7114314887527658e-32	1.38584208358e-30	0.098,0.135,0.196	0.233,0.245,0.327	-0.125
14877	gene:Solyc08g077440.2	NA	8	-	61334686	61334911	61334686	61334778	61335002	61335172	14877	6,12,12	197,268,117	8,7,2	235,211,197	282	149	2.092968714167816e-32	1.68890947629e-30	0.016,0.023,0.051	0.018,0.017,0.005	0.017
19002	gene:Solyc04g049340.2	NA	4	-	41502807	41502954	41502807	41502945	41503009	41503400	19002	0,1,0	9,5,0	1,2,2	5,2,12	158	149	2.2209212793611656e-32	1.78595884195e-30	0.0,0.159,NA	0.159,0.485,0.136	-0.18
7363	gene:Solyc12g038400.1	NA	12	-	48127781	48128029	48127781	48127941	48128158	48128288	7363	67,94,63	0,6,5	116,106,74	0,3,2	237	149	2.2321364643713055e-32	1.78878798041e-30	1.0,0.908,0.888	1.0,0.957,0.959	-0.04
8183	gene:Solyc03g097130.2	NA	3	+	59465819	59466055	59465988	59466055	59465610	59465753	8183	8,5,5	8,4,2	3,1,0	0,0,2	318	149	2.412367479250889e-32	1.92657801436e-30	0.319,0.369,0.539	1.0,1.0,0.0	-0.258
20001	gene:Solyc01g103320.2	NA	1	+	91963221	91963327	91963231	91963327	91962037	91962225	20001	8,19,3	4,6,6	20,13,17	5,5,0	159	149	2.4954707530816423e-32	1.98612124321e-30	0.652,0.748,0.319	0.789,0.709,1.0	-0.26
15063	gene:Solyc06g066610.2	NA	6	-	41852228	41852440	41852228	41852434	41852754	41852866	15063	37,54,40	3,3,2	60,56,47	4,9,9	155	149	3.4380534112061334e-32	2.72697478759e-30	0.922,0.945,0.951	0.935,0.857,0.834	0.064
17326	gene:Solyc04g070990.2	NA	4	-	57848373	57848556	57848373	57848550	57848624	57848749	17326	3,4,1	19,25,10	1,2,0	24,26,7	155	149	3.6298913292335406e-32	2.86934266978e-30	0.132,0.133,0.088	0.039,0.069,0.0	0.082
15590	gene:Solyc07g005000.2	NA	7	+	23253	23293	23258	23293	22177	22303	15590	1,4,1	49,36,29	3,9,6	55,40,53	154	149	4.649695103546798e-32	3.6630140409e-30	0.019,0.097,0.032	0.05,0.179,0.099	-0.06
17394	gene:Solyc04g076290.2	NA	4	+	61211300	61211392	61211310	61211392	61211148	61211211	17394	0,3,0	41,31,20	4,0,6	43,33,44	159	149	4.767973835239157e-32	3.74350378145e-30	0.0,0.083,0.0	0.08,0.0,0.113	-0.037
21785	gene:Solyc06g084080.2	NA	6	-	49330865	49331032	49330865	49330930	49331536	49331594	21785	5,0,0	3,3,0	2,0,2	9,1,0	251	149	6.051977880041534e-32	4.73562174856e-30	0.497,0.0,NA	0.117,0.0,1.0	-0.124
5615	gene:Solyc01g105520.2	NA	1	+	93675910	93675990	93675923	93675990	93675641	93675714	5615	5,2,0	18,8,7	3,0,0	21,21,26	162	149	6.562353691695288e-32	5.11775502668e-30	0.203,0.187,0.0	0.116,0.0,0.0	0.091
5621	gene:Solyc02g068760.2	NA	2	-	38682316	38682562	38682316	38682472	38682876	38683103	5621	28,18,7	2,4,2	28,22,14	15,3,5	239	149	9.643550445097867e-32	7.49552215198e-30	0.897,0.737,0.686	0.538,0.821,0.636	0.108
13560	gene:Solyc06g069090.2	NA	6	-	42881825	42881937	42881825	42881917	42882381	42882477	13560	61,77,17	183,190,109	111,119,43	281,177,169	169	149	1.2171495819853945e-31	9.42885209511e-30	0.227,0.263,0.121	0.258,0.372,0.183	-0.067
7688	gene:Solyc03g120500.2	NA	3	-	68878253	68878395	68878253	68878390	68878916	68879134	7688	203,93,76	1,8,4	144,62,164	4,0,1	154	149	1.8540818455963129e-31	1.43152365753e-29	0.995,0.918,0.948	0.972,1.0,0.994	-0.035
9532	gene:Solyc01g034150.2	NA	1	-	36256428	36256571	36256428	36256568	36256658	36256767	9532	23,14,6	9,8,8	15,7,14	27,10,8	152	149	2.2274522433128074e-31	1.7141056336e-29	0.715,0.632,0.424	0.353,0.407,0.632	0.126
10968	gene:Solyc05g050680.2	NA	5	-	60798966	60799076	60798966	60799061	60804872	60805091	10968	92,92,41	2,4,1	117,48,110	8,3,8	164	149	2.368161312036862e-31	1.81637191062e-29	0.977,0.954,0.974	0.93,0.936,0.926	0.038
21705	gene:Solyc05g050940.2	NA	5	+	61167418	61167493	61167422	61167493	61166401	61166446	21705	30,43,30	10,5,0	36,20,64	1,2,4	153	149	2.462302979520657e-31	1.8823658304e-29	0.745,0.893,1.0	0.972,0.907,0.94	-0.06
3521	gene:Solyc01g079210.2	NA	1	+	78299745	78299838	78299748	78299838	78299499	78299567	3521	14,7,8	63,47,41	24,6,18	58,25,56	152	149	2.656039149419752e-31	2.02381474861e-29	0.179,0.127,0.161	0.289,0.19,0.24	-0.084
5622	gene:Solyc02g068760.2	NA	2	-	38682316	38682472	38682316	38682462	38682876	38683103	5622	13,14,9	84,75,42	37,14,10	87,50,62	159	149	3.4811209782453554e-31	2.64246617492e-29	0.127,0.149,0.167	0.285,0.208,0.131	-0.06
7859	gene:Solyc03g114340.2	NA	3	+	64350467	64350636	64350486	64350636	64349749	64349849	7859	14,13,8	298,217,185	3,6,5	346,189,352	168	149	3.4906932689332582e-31	2.64246617492e-29	0.04,0.05,0.037	0.008,0.027,0.012	0.027
20348	gene:Solyc03g117900.2	NA	3	+	66902588	66902717	66902612	66902717	66902461	66902530	20348	5,4,4	560,363,302	22,3,7	636,262,502	173	149	4.968036693712943e-31	3.74860950526e-29	0.008,0.009,0.011	0.029,0.01,0.012	-0.008
9289	gene:Solyc04g080340.2	NA	4	-	64556454	64556541	64556454	64556525	64556633	64556824	9289	164,123,82	0,7,0	120,112,95	5,7,3	165	149	6.891919544116055e-31	5.18343722347e-29	1.0,0.941,1.0	0.956,0.935,0.966	0.028
15953	gene:Solyc05g051710.2	NA	5	+	62113850	62114099	62113853	62114099	62112268	62112286	15953	4,5,3	5,11,13	18,22,1	14,22,6	152	149	7.441362389967445e-31	5.57862135299e-29	0.44,0.308,0.184	0.558,0.495,0.14	-0.087
17698	gene:Solyc02g084400.2	NA	2	-	47519792	47520501	47519792	47519970	47521546	47521654	17698	35,25,8	1,2,0	39,13,35	4,0,8	680	149	8.886580968165293e-31	6.61936351603e-29	0.885,0.733,1.0	0.681,1.0,0.489	0.149
4836	gene:Solyc02g091030.2	NA	2	+	52471604	52471703	52471610	52471703	52471412	52471487	4836	0,0,2	13,5,10	4,0,6	16,11,12	155	149	8.87038309754052e-31	6.61936351603e-29	0.0,0.0,0.161	0.194,0.0,0.325	-0.119
21253	gene:Solyc01g009380.2	NA	1	+	3586936	3587049	3586940	3587049	3579622	3579684	21253	36,24,10	2,6,1	37,47,43	3,0,2	153	149	1.0359610611904575e-30	7.69192813485e-29	0.946,0.796,0.907	0.923,1.0,0.954	-0.076
9994	gene:Solyc03g025790.2	NA	3	+	3180951	3181039	3180957	3181039	3180859	3180865	9994	2,0,0	50,29,16	8,0,2	35,47,28	155	149	2.507777271005869e-30	1.85607464262e-28	0.037,0.0,0.0	0.18,0.0,0.064	-0.069
7547	gene:Solyc08g083040.2	NA	8	-	65626530	65626696	65626530	65626590	65626781	65626900	7547	9,6,5	4,2,0	4,5,3	2,3,8	255	149	2.5553820299165923e-30	1.88530407541e-28	0.568,0.637,1.0	0.539,0.493,0.18	0.331
16757	gene:Solyc01g065720.2	NA	1	-	72314888	72315039	72314888	72315020	72316152	72316254	16757	1,0,2	37,17,5	1,0,9	36,19,32	168	149	2.9308711609505227e-30	2.15548879052e-28	0.023,0.0,0.262	0.024,0.0,0.2	0.02
15342	gene:Solyc04g015940.2	NA	4	+	6478889	6478960	6478903	6478960	6478727	6478821	15342	4,0,2	14,18,5	0,3,0	30,17,31	163	149	3.3283334197138356e-30	2.44007787616e-28	0.207,0.0,0.268	0.0,0.139,0.0	0.112
17434	gene:Solyc06g008720.2	NA	6	-	2629982	2630143	2629982	2630086	2630760	2630921	17434	34,37,25	6,9,0	46,34,27	3,0,4	206	149	4.1152268715052e-30	3.0074802671e-28	0.804,0.748,1.0	0.917,1.0,0.83	-0.065
4628	gene:Solyc04g079750.2	NA	4	-	64104114	64104353	64104114	64104347	64104463	64104614	4628	31,29,15	0,6,0	23,22,32	0,1,0	155	149	5.7299519645751116e-30	4.17442268516e-28	1.0,0.823,1.0	1.0,0.955,1.0	-0.044
11081	gene:Solyc01g097160.2	NA	1	+	88108368	88108638	88108441	88108638	88107449	88107896	11081	202,138,84	3,7,5	222,143,183	21,13,15	222	149	6.494223025723192e-30	4.71642947243e-28	0.978,0.93,0.919	0.876,0.881,0.891	0.06
14500	gene:Solyc01g100820.2	NA	1	-	90749181	90749424	90749181	90749413	90750367	90750478	14500	95,79,50	2,6,2	101,57,77	9,6,7	160	149	6.887940732490817e-30	4.98678325929e-28	0.978,0.925,0.959	0.913,0.898,0.911	0.047
167	gene:Solyc04g071990.2	NA	4	-	59052887	59053242	59052887	59052981	59055021	59055098	167	306,275,114	10,7,0	334,318,277	7,3,0	410	149	9.193908992132296e-30	6.63560388128e-28	0.917,0.935,1.0	0.945,0.975,1.0	-0.023
17396	gene:Solyc10g005880.2	NA	10	+	679284	679525	679445	679525	678868	678965	17396	17,0,1	59,44,36	5,2,0	66,56,58	310	149	1.1347427122720128e-29	8.16452651183e-28	0.122,0.0,0.013	0.035,0.017,0.0	0.028
8464	gene:Solyc03g007590.2	NA	3	-	2140059	2140290	2140059	2140142	2140857	2140925	8464	106,107,92	1,4,6	145,56,91	0,0,1	297	149	1.5366313195363138e-29	1.10220098352e-27	0.982,0.931,0.885	1.0,1.0,0.979	-0.06
11124	gene:Solyc03g044080.2	NA	3	-	7931739	7931890	7931739	7931884	7935420	7935568	11124	4,3,0	39,50,24	0,0,1	60,41,19	155	149	1.5650791734748032e-29	1.11915199974e-27	0.09,0.055,0.0	0.0,0.0,0.048	0.032
21515	gene:Solyc02g090670.2	NA	2	-	52201050	52201166	52201050	52201115	52201445	52201493	21515	12,8,10	5,5,0	8,0,15	13,2,5	200	149	2.0125759794035897e-29	1.43473207857e-27	0.641,0.544,1.0	0.314,0.0,0.691	0.393
20483	gene:Solyc01g098700.2	NA	1	+	89120893	89121066	89120963	89121066	89120631	89120690	20483	2,3,10	46,63,31	1,0,5	47,32,50	219	149	2.0868784635279306e-29	1.48315154411e-27	0.029,0.031,0.18	0.014,0.0,0.064	0.054
20862	gene:Solyc12g099010.1	NA	12	-	66325446	66325680	66325446	66325655	66326307	66326370	20862	5,0,7	11,9,3	3,0,4	15,11,13	174	149	2.6779516438434895e-29	1.8974267135e-27	0.28,0.0,0.666	0.146,0.0,0.209	0.197
12595	gene:Solyc06g066810.2	NA	6	-	41993277	41993452	41993277	41993436	41993803	41994001	12595	2,12,0	169,126,102	1,5,0	149,112,157	165	149	2.774386482084693e-29	1.95977938734e-27	0.011,0.079,0.0	0.006,0.039,0.0	0.015
12234	gene:Solyc08g005920.2	NA	8	-	699489	699669	699489	699653	700393	700441	12234	12,5,4	4,4,2	13,10,8	16,24,9	165	149	5.430737284108545e-29	3.82455559038e-27	0.73,0.53,0.644	0.423,0.273,0.445	0.254
539	gene:Solyc03g098250.2	NA	3	+	60605678	60605814	60605683	60605814	60605496	60605577	539	1,1,0	6,16,0	3,2,3	8,4,2	154	149	5.879931555655219e-29	4.12838698953e-27	0.139,0.057,NA	0.266,0.326,0.592	-0.297
11438	gene:Solyc03g033470.2	NA	3	+	5027590	5027723	5027598	5027723	5026686	5026802	11438	15,9,6	0,1,2	12,2,1	3,1,2	157	149	7.778654261671159e-29	5.44505798317e-27	1.0,0.895,0.74	0.792,0.655,0.322	0.289
19751	gene:Solyc03g044260.2	NA	3	+	8606906	8607544	8607402	8607544	8606081	8606195	19751	296,147,112	2,0,0	289,148,261	1,2,5	645	149	8.429901895875231e-29	5.88321081262e-27	0.972,1.0,1.0	0.985,0.945,0.923	0.04
12953	gene:Solyc04g082660.2	NA	4	+	66269697	66269850	66269700	66269850	66269485	66269572	12953	11,12,14	220,105,74	27,21,26	201,145,153	152	149	1.124901818735776e-28	7.80948194934e-27	0.047,0.101,0.156	0.116,0.124,0.143	-0.026
20727	gene:Solyc08g062770.2	NA	8	+	51886695	51886767	51886714	51886767	51886391	51886499	20727	7,11,3	13,3,2	12,14,17	4,2,2	168	149	1.1257213653308693e-28	7.80948194934e-27	0.323,0.765,0.571	0.727,0.861,0.883	-0.271
16675	gene:Solyc02g055440.2	NA	2	-	2574030	2574129	2574030	2574123	2574219	2574384	16675	6,6,6	13,8,2	0,2,7	17,8,5	155	149	1.1397561452659159e-28	7.88331333809e-27	0.307,0.419,0.743	0.0,0.194,0.574	0.234
13467	gene:Solyc01g067630.2	NA	1	-	76475056	76475205	76475056	76475100	76476191	76476516	13467	1,1,0	5,9,3	0,2,4	11,8,4	254	149	1.1700629601780603e-28	8.06892082924e-27	0.105,0.061,0.0	0.0,0.128,0.37	-0.111
17041	gene:Solyc02g067540.2	NA	2	+	37705160	37705236	37705179	37705236	37704957	37705073	17041	13,12,0	205,230,72	2,3,8	207,160,155	168	149	1.7080940214345669e-28	1.17444097805e-26	0.053,0.044,0.0	0.008,0.016,0.044	0.01
13912	gene:Solyc06g084480.2	NA	6	+	49568313	49568503	49568329	49568503	49566486	49566651	13912	2,4,1	49,67,25	7,9,5	95,58,54	165	149	2.408916335974531e-28	1.6514222905e-26	0.036,0.051,0.035	0.062,0.123,0.077	-0.047
18973	gene:Solyc04g080770.2	NA	4	-	64864353	64864503	64864353	64864468	64864729	64864814	18973	3,2,2	81,60,25	6,2,11	81,44,86	184	149	2.828244339621719e-28	1.93318818979e-26	0.029,0.026,0.061	0.057,0.036,0.094	-0.024
1778	gene:Solyc11g069360.1	NA	11	+	53967524	53967700	53967634	53967700	53965483	53965721	1778	168,85,100	8,0,2	175,70,130	3,0,1	259	149	2.9215175719285444e-28	1.99108704902e-26	0.924,1.0,0.966	0.971,1.0,0.987	-0.023
16618	gene:Solyc04g064720.2	NA	4	-	55863132	55863250	55863132	55863234	55864197	55864287	16618	2,3,0	111,88,51	5,5,3	111,66,103	165	149	2.950398086119484e-28	2.00489039536e-26	0.016,0.03,0.0	0.039,0.064,0.026	-0.028
4167	gene:Solyc02g086600.2	NA	2	-	49262490	49262628	49262490	49262617	49263030	49263150	4167	10,13,13	5,0,0	20,20,25	2,0,0	160	149	3.9236827169664514e-28	2.65849522864e-26	0.651,1.0,1.0	0.903,1.0,1.0	-0.084
15297	gene:Solyc04g051310.2	NA	4	+	50318194	50318386	50318276	50318386	50317979	50318069	15297	149,127,91	3,2,0	167,90,156	8,3,4	231	149	4.352112811655061e-28	2.93700766489e-26	0.97,0.976,1.0	0.931,0.951,0.962	0.034
6454	gene:Solyc01g109080.2	NA	1	+	96137874	96138053	96137899	96138053	96137510	96137780	6454	14,9,5	17,8,7	4,2,4	16,9,17	174	149	4.360015681523251e-28	2.93700766489e-26	0.414,0.491,0.38	0.176,0.16,0.168	0.26
838	gene:Solyc10g011790.2	NA	10	-	4026679	4026823	4026679	4026802	4027788	4028217	838	5,9,3	37,37,22	5,0,5	60,38,32	170	149	4.502125602332007e-28	3.02397106931e-26	0.106,0.176,0.107	0.068,0.0,0.12	0.067
2333	gene:Solyc03g007270.2	NA	3	+	1831186	1831314	1831191	1831314	1829885	1830159	2333	91,101,61	2,5,3	132,67,91	4,0,0	154	149	4.722179159558974e-28	3.16263526421e-26	0.978,0.951,0.952	0.97,1.0,1.0	-0.03
10955	gene:Solyc02g084810.2	NA	2	-	47907384	47907475	47907384	47907472	47907593	47907805	10955	6,5,1	17,11,4	7,7,17	12,22,4	152	149	4.787099662089981e-28	3.19690218813e-26	0.257,0.308,0.197	0.364,0.238,0.806	-0.215
12204	gene:Solyc01g095430.2	NA	1	-	86680916	86681063	86680916	86681024	86681253	86681351	12204	166,97,89	6290,3791,2503	128,87,121	6076,4284,4674	188	149	5.964958242977688e-28	3.97208107641e-26	0.02,0.02,0.027	0.016,0.016,0.02	0.005
874	gene:Solyc07g049570.2	NA	7	+	59910981	59911020	59910986	59911020	59910808	59910889	874	13,7,5	77,71,48	9,15,15	80,35,60	154	149	8.596393136637087e-28	5.70800504273e-26	0.14,0.087,0.092	0.098,0.293,0.195	-0.089
17386	gene:Solyc07g043620.2	NA	7	-	57565693	57565852	57565693	57565847	57565926	57565983	17386	17,8,4	4,5,1	8,1,9	3,6,7	154	149	1.0231803256914296e-27	6.77456147267e-26	0.804,0.608,0.795	0.721,0.139,0.554	0.264
12221	gene:Solyc09g010300.2	NA	9	-	3678634	3678782	3678634	3678779	3678945	3678995	12221	3,1,1	35,29,17	12,0,0	39,15,27	152	149	1.1225525042265998e-27	7.41139778359e-26	0.078,0.033,0.055	0.232,0.0,0.0	-0.022
20084	gene:Solyc01g006010.2	NA	1	+	674397	674564	674438	674564	673285	673610	20084	1,2,0	4,13,5	3,1,4	8,8,6	190	149	1.4088014940937046e-27	9.27494241437e-26	0.164,0.108,0.0	0.227,0.089,0.343	-0.129
8934	gene:Solyc02g069920.2	NA	2	+	39704896	39705069	39704903	39705069	39704552	39704625	8934	14,13,9	28,25,11	10,8,8	40,21,48	156	149	2.4770775401233706e-27	1.6261944077e-25	0.323,0.332,0.439	0.193,0.267,0.137	0.166
1616	gene:Solyc03g111260.2	NA	3	+	61874325	61874418	61874329	61874418	61874183	61874249	1616	121,139,73	12,12,6	146,100,124	5,6,7	153	149	3.140797949715166e-27	2.05611674229e-25	0.908,0.919,0.922	0.966,0.942,0.945	-0.035
1153	gene:Solyc06g062890.2	NA	6	+	39698197	39699402	39699203	39699402	39695354	39695572	1153	291,289,137	9,5,14	364,314,255	7,1,12	1155	149	5.044011672381369e-27	3.29277615916e-25	0.807,0.882,0.558	0.87,0.976,0.733	-0.111
19467	gene:Solyc08g016010.2	NA	8	-	6579636	6579664	6579636	6579654	6579750	6579879	19467	131,117,77	7,2,2	114,91,106	22,11,6	159	149	5.889050265208102e-27	3.83365625108e-25	0.946,0.982,0.973	0.829,0.886,0.943	0.081
16686	gene:Solyc08g008520.2	NA	8	-	2922150	2922208	2922150	2922205	2922479	2922665	16686	0,1,0	4,0,0	1,1,0	1,2,2	152	149	6.17578624440883e-27	4.009085819e-25	0.0,1.0,NA	0.495,0.329,0.0	0.225
9061	gene:Solyc09g007670.2	NA	9	+	1221495	1221603	1221524	1221603	1221344	1221432	9061	3,2,1	19,14,11	0,1,2	34,20,22	178	149	6.576699628738852e-27	4.25745123599e-25	0.117,0.107,0.071	0.0,0.04,0.071	0.061
18479	gene:Solyc01g098350.2	NA	1	-	88893259	88893337	88893259	88893295	88893439	88893809	18479	9,4,2	146,122,73	6,1,2	204,125,146	191	149	6.68058674040906e-27	4.31268988464e-25	0.046,0.025,0.021	0.022,0.006,0.011	0.018
12370	gene:Solyc09g009030.2	NA	9	-	2380505	2380665	2380505	2380652	2380760	2380975	12370	55,19,18	415,552,200	18,20,19	720,625,547	162	149	7.27691616406456e-27	4.68464076601e-25	0.109,0.031,0.076	0.022,0.029,0.031	0.045
14568	gene:Solyc03g053000.2	NA	3	+	21490424	21490636	21490440	21490636	21490238	21490322	14568	6,33,6	37,40,9	35,24,17	28,41,20	165	149	1.0180671175788513e-26	6.53587840125e-25	0.128,0.427,0.376	0.53,0.346,0.434	-0.126
14426	gene:Solyc12g021290.1	NA	12	-	15384041	15384125	15384041	15384117	15390990	15391068	14426	4,5,8	35,18,15	27,6,7	42,19,21	157	149	1.0349668004372052e-26	6.62606844137e-25	0.098,0.209,0.336	0.379,0.231,0.24	-0.069
22474	gene:Solyc01g068280.2	NA	1	-	77426073	77426160	77426073	77426157	77426249	77426336	22474	10,14,2	49,46,23	6,6,9	62,71,55	152	149	1.382063907546677e-26	8.82394648664e-25	0.167,0.23,0.079	0.087,0.077,0.138	0.058
170	gene:Solyc04g071990.2	NA	4	-	59052887	59052981	59052887	59052978	59053138	59053158	170	0,4,0	0,1,2	0,4,2	2,1,0	152	149	1.4101825019528673e-26	8.97880584805e-25	NA,0.797,0.0	0.0,0.797,1.0	-0.201
6313	gene:Solyc05g055480.2	NA	5	-	65111230	65111420	65111230	65111413	65111506	65111784	6313	5,1,1	156,147,70	8,3,4	146,94,120	156	149	1.7452803623330213e-26	1.10820534483e-24	0.03,0.006,0.013	0.05,0.03,0.031	-0.021
17435	gene:Solyc06g008720.2	NA	6	-	2629982	2630086	2629982	2630083	2630760	2630921	17435	6,9,5	6,1,4	3,0,4	7,6,5	152	149	1.8174649925109948e-26	1.1508960879e-24	0.495,0.898,0.551	0.296,0.0,0.44	0.403
23405	gene:Solyc11g005680.1	NA	11	-	504463	504640	504463	504622	504746	504749	23405	20,28,16	701,571,410	20,22,16	1134,647,551	167	149	1.9356587810620264e-26	1.22241059978e-24	0.025,0.042,0.034	0.015,0.029,0.025	0.011
18691	gene:Solyc02g093210.2	NA	2	+	54155036	54155260	54155141	54155260	54154651	54154955	18691	225,149,96	1,6,0	167,116,163	8,1,6	254	149	1.9526237894146038e-26	1.22978257089e-24	0.992,0.936,1.0	0.925,0.986,0.941	0.025
6453	gene:Solyc01g109080.2	NA	1	+	96137874	96138053	96137886	96138053	96137510	96137780	6453	4,7,0	26,20,14	3,0,3	39,23,24	161	149	2.216103095607272e-26	1.39195232275e-24	0.125,0.245,0.0	0.066,0.0,0.104	0.067
11160	gene:Solyc04g017700.2	NA	4	-	7772500	7772641	7772500	7772637	7772738	7773131	11160	1,0,5	8,0,0	6,3,8	2,3,2	153	149	2.2332305473873657e-26	1.39892932402e-24	0.109,NA,1.0	0.745,0.493,0.796	-0.123
23872	gene:Solyc12g027800.1	NA	12	-	26643227	26643377	26643227	26643372	26643956	26644010	23872	79,77,44	5,3,0	88,78,68	9,7,3	154	149	2.4903514584946378e-26	1.55580021224e-24	0.939,0.961,1.0	0.904,0.915,0.956	0.042
7205	gene:Solyc03g006380.2	NA	3	-	977224	977292	977224	977273	977585	977740	7205	4,1,0	17,17,5	1,0,0	12,10,19	168	149	3.844407822534113e-26	2.39528251463e-24	0.173,0.05,0.0	0.069,0.0,0.0	0.051
8008	gene:Solyc02g090250.2	NA	2	+	51863757	51863976	51863760	51863976	51863608	51863662	8008	2,1,1	8,13,5	4,5,4	17,11,9	152	149	4.538957165538277e-26	2.82046429217e-24	0.197,0.07,0.164	0.187,0.308,0.303	-0.122
3355	gene:Solyc06g008020.2	NA	6	+	1863670	1863770	1863681	1863770	1863039	1863126	3355	8,4,0	51,71,24	4,1,0	56,44,48	160	149	4.7342147262955537e-26	2.93395067304e-24	0.127,0.05,0.0	0.062,0.021,0.0	0.031
21433	gene:Solyc03g117010.2	NA	3	-	66271300	66271486	66271300	66271335	66271839	66271926	21433	5,3,8	56,74,40	10,10,3	59,29,33	300	149	4.87007632472003e-26	3.01012164326e-24	0.042,0.02,0.09	0.078,0.146,0.043	-0.038
4727	gene:Solyc09g055570.2	NA	9	+	42212437	42212535	42212463	42212535	42212252	42212321	4727	4,9,2	90,70,28	10,11,11	87,53,82	175	149	7.045793051587615e-26	4.34334828963e-24	0.036,0.099,0.057	0.089,0.15,0.103	-0.05
17783	gene:Solyc03g007120.2	NA	3	+	1715195	1715470	1715278	1715470	1713302	1714135	17783	64,63,36	0,3,4	126,57,81	0,0,2	232	149	7.870662005425508e-26	4.83899960334e-24	1.0,0.931,0.853	1.0,1.0,0.963	-0.06
6173	gene:Solyc12g007310.1	NA	12	-	1701338	1701391	1701338	1701380	1701469	1701610	6173	17,16,9	1035,784,480	32,11,21	900,563,813	160	149	9.785305083179461e-26	6.00027678451e-24	0.015,0.019,0.017	0.032,0.018,0.023	-0.007
5246	gene:Solyc04g009050.2	NA	4	-	2612151	2612345	2612151	2612300	2613262	2613481	5246	22,14,7	31,23,17	14,5,7	29,20,29	194	149	1.0673469959687628e-25	6.52766952271e-24	0.353,0.319,0.24	0.27,0.161,0.156	0.108
1112	gene:Solyc07g008040.2	NA	7	+	2755867	2755983	2755870	2755983	2755543	2755670	1112	7,2,2	11,8,4	12,3,11	6,6,12	152	149	1.2173937879773513e-25	7.42578258073e-24	0.384,0.197,0.329	0.662,0.329,0.473	-0.185
5675	gene:Solyc07g054070.2	NA	7	-	62461839	62462022	62461839	62461932	62462120	62462249	5675	6,8,1	24,24,6	2,5,1	24,21,23	239	149	1.397040499112852e-25	8.49927256528e-24	0.135,0.172,0.094	0.049,0.129,0.026	0.066
10977	gene:Solyc10g046930.1	NA	10	-	38121607	38121725	38121607	38121708	38121810	38121950	10977	161,169,111	2,0,2	201,117,129	8,4,0	166	149	1.5802507392264377e-25	9.58877994246e-24	0.986,1.0,0.98	0.958,0.963,1.0	0.015
21766	gene:Solyc02g068340.2	NA	2	-	38301639	38301822	38301639	38301765	38301916	38302119	21766	164,97,61	0,4,0	163,94,133	6,1,4	206	149	1.5921875492687553e-25	9.63605173047e-24	1.0,0.946,1.0	0.952,0.986,0.96	0.016
16961	gene:Solyc06g066170.2	NA	6	+	41485501	41485745	41485504	41485745	41483338	41483734	16961	8,19,2	50,51,28	11,5,10	89,69,58	152	149	1.6021133821892568e-25	9.67093896158e-24	0.136,0.268,0.065	0.108,0.066,0.145	0.05
7322	gene:Solyc02g090330.2	NA	2	+	51901093	51901343	51901101	51901343	51900328	51900491	7322	5,3,2	0,2,0	8,2,0	2,5,0	157	149	1.7342624159576526e-25	1.04415177583e-23	1.0,0.587,1.0	0.792,0.275,NA	0.329
8465	gene:Solyc03g007590.2	NA	3	-	2140059	2140290	2140059	2140224	2140857	2140925	8465	15,5,4	319,289,173	8,1,4	339,163,336	215	149	1.8036811244486953e-25	1.08314080962e-23	0.032,0.012,0.016	0.016,0.004,0.008	0.011
13070	gene:Solyc09g005720.2	NA	9	-	500134	500190	500134	500171	500285	500367	13070	0,1,1	1,2,0	9,0,0	1,0,2	168	149	1.8626132688581977e-25	1.11564774145e-23	0.0,0.307,1.0	0.889,NA,0.0	-0.009
2033	gene:Solyc10g074910.1	NA	10	-	58624103	58624229	58624103	58624215	58624357	58624476	2033	6,3,0	20,19,12	3,0,0	31,18,9	163	149	1.8753017644179955e-25	1.12036023149e-23	0.215,0.126,0.0	0.081,0.0,0.0	0.087
21314	gene:Solyc10g006460.2	NA	10	+	1066312	1066553	1066331	1066553	1066180	1066217	21314	4,1,3	106,97,64	8,2,12	106,79,102	168	149	1.9046203911549937e-25	1.13495840745e-23	0.032,0.009,0.04	0.063,0.022,0.094	-0.033
14374	gene:Solyc08g005970.2	NA	8	-	742332	742427	742332	742424	743140	743203	14374	4,1,2	42,34,32	2,0,1	40,48,38	152	149	2.0274791313071017e-25	1.20507966782e-23	0.085,0.028,0.058	0.047,0.0,0.025	0.033
10406	gene:Solyc05g012200.2	NA	5	+	5465205	5465339	5465208	5465339	5464911	5465102	10406	2,4,2	1,1,2	2,2,0	4,2,1	152	149	2.295559353891066e-25	1.36093875981e-23	0.662,0.797,0.495	0.329,0.495,0.0	0.377
1531	gene:Solyc06g066620.2	NA	6	-	41868165	41868269	41868165	41868256	41868981	41869314	1531	2,3,1	2,0,7	7,1,1	0,2,0	162	149	2.597927647368521e-25	1.53628087849e-23	0.479,1.0,0.116	1.0,0.315,1.0	-0.24
7074	gene:Solyc04g045600.2	NA	4	-	34265602	34265705	34265602	34265698	34265779	34265876	7074	45,61,23	6,4,0	89,85,46	1,2,3	156	149	3.0246402374136436e-25	1.78407713496e-23	0.878,0.936,1.0	0.988,0.976,0.936	-0.029
15619	gene:Solyc01g096620.2	NA	1	+	87689830	87690029	87690011	87690029	87689548	87689762	15619	8,7,2	2,0,0	27,12,3	3,1,0	330	149	3.039607243093211e-25	1.78836638809e-23	0.644,1.0,1.0	0.803,0.844,1.0	-0.001
8165	gene:Solyc01g094940.2	NA	1	+	86345327	86345434	86345334	86345434	86345119	86345224	8165	8,6,7	13,7,2	21,18,21	16,5,4	156	149	3.13476817680486e-25	1.83969728356e-23	0.37,0.45,0.77	0.556,0.775,0.834	-0.192
14275	gene:Solyc05g008350.2	NA	5	+	2710080	2710271	2710108	2710271	2707861	2708154	14275	102,100,34	8,6,4	120,94,84	4,0,2	177	149	3.300638228420549e-25	1.93216202591e-23	0.915,0.933,0.877	0.962,1.0,0.972	-0.07
10643	gene:Solyc03g116640.2	NA	3	+	65971575	65971674	65971604	65971674	65969627	65969634	10643	7,13,8	17,10,3	9,1,3	16,7,8	178	149	3.502677737124002e-25	2.04528217615e-23	0.256,0.521,0.691	0.32,0.107,0.239	0.267
10877	gene:Solyc02g090130.2	NA	2	-	51751738	51751864	51751738	51751857	51759689	51760012	10877	28,22,8	3,2,2	26,13,22	1,0,2	156	149	3.5597179748923213e-25	2.07337959239e-23	0.899,0.913,0.793	0.961,1.0,0.913	-0.09
4440	gene:Solyc09g008630.2	NA	9	-	2095361	2095607	2095361	2095572	2097273	2097341	4440	1,3,2	30,43,10	4,5,7	58,26,22	184	149	4.584054441750326e-25	2.66333563066e-23	0.026,0.053,0.139	0.053,0.135,0.205	-0.058
22267	gene:Solyc09g098330.2	NA	9	-	72177487	72177603	72177487	72177594	72178015	72178121	22267	0,0,1	2,0,0	1,3,2	6,2,3	158	149	4.918972158788699e-25	2.85079583467e-23	0.0,NA,1.0	0.136,0.586,0.386	0.131
13904	gene:Solyc06g084480.2	NA	6	+	49576576	49576676	49576584	49576676	49575972	49576024	13904	85,55,25	3,6,3	38,39,36	0,2,2	157	149	5.335893888712821e-25	3.07707627726e-23	0.964,0.897,0.888	1.0,0.949,0.945	-0.048
5514	gene:Solyc03g122040.2	NA	3	+	70032072	70032284	70032190	70032284	70031952	70032011	5514	3,19,10	0,2,2	11,16,17	2,0,0	267	149	5.32639589832949e-25	3.07707627726e-23	1.0,0.841,0.736	0.754,1.0,1.0	-0.059
21769	gene:Solyc09g060100.2	NA	9	+	57605226	57605299	57605230	57605299	57605030	57605115	21769	21,25,21	9,4,1	25,11,25	5,0,1	153	149	5.724153297969855e-25	3.29280501596e-23	0.694,0.859,0.953	0.83,1.0,0.961	-0.095
20941	gene:Solyc01g105300.2	NA	1	-	93517250	93517581	93517250	93517497	93517685	93518172	20941	30,19,10	11,1,2	34,3,32	4,0,3	233	149	8.950482979651366e-25	5.13603023326e-23	0.636,0.924,0.762	0.845,1.0,0.872	-0.132
9654	gene:Solyc02g072230.2	NA	2	+	41544154	41544290	41544230	41544290	41542932	41542989	9654	1,6,2	49,21,24	3,0,1	57,19,28	225	149	1.1374267160674265e-24	6.51078740921e-23	0.013,0.159,0.052	0.034,0.0,0.023	0.056
1916	gene:Solyc08g007360.2	NA	8	-	1924168	1924291	1924168	1924284	1924375	1924504	1916	60,60,47	2,2,0	65,32,49	3,0,6	156	149	1.144883283824124e-24	6.53736794007e-23	0.966,0.966,1.0	0.954,1.0,0.886	0.031
1488	gene:Solyc02g069610.2	NA	2	+	39454476	39454557	39454492	39454557	39454260	39454352	1488	180,175,74	4,9,3	222,211,146	2,5,3	165	149	1.1850988283352654e-24	6.75041587513e-23	0.976,0.946,0.957	0.99,0.974,0.978	-0.021
14937	gene:Solyc06g073130.2	NA	6	-	45054886	45055072	45054886	45055012	45055456	45055575	14937	1,4,2	8,6,4	0,2,0	7,14,5	209	149	1.527842000425414e-24	8.68142985083e-23	0.082,0.322,0.263	0.0,0.092,0.0	0.192
8344	gene:Solyc04g008720.2	NA	4	+	2386583	2386697	2386594	2386697	2385829	2386056	8344	4,1,0	47,42,23	9,3,0	54,32,35	160	149	1.5825378463151229e-24	8.97028769472e-23	0.073,0.022,0.0	0.134,0.08,0.0	-0.04
6603	gene:Solyc06g008090.2	NA	6	-	1966187	1966238	1966187	1966232	1966330	1966439	6603	12,12,2	1,10,0	8,19,17	2,0,4	155	149	1.811538498578816e-24	1.0243346644e-22	0.92,0.536,1.0	0.794,1.0,0.803	-0.047
3128	gene:Solyc01g005820.2	NA	1	+	540630	540755	540647	540755	540174	540342	3128	20,13,8	595,522,368	16,6,10	857,374,665	166	149	1.9141093669885595e-24	1.07970635167e-22	0.029,0.022,0.019	0.016,0.014,0.013	0.009
17635	gene:Solyc01g107600.2	NA	1	-	95096739	95096861	95096739	95096798	95096954	95097023	17635	3,3,0	50,31,22	4,8,2	39,24,45	212	149	2.8478939593941676e-24	1.60254371952e-22	0.04,0.064,0.0	0.067,0.19,0.03	-0.061
18876	gene:Solyc02g063050.2	NA	2	+	35089261	35089385	35089267	35089385	35088741	35089031	18876	19,26,18	15,22,15	30,43,22	23,14,10	155	149	3.332251655694033e-24	1.87056832073e-22	0.549,0.532,0.536	0.556,0.747,0.679	-0.122
18050	gene:Solyc01g079790.2	NA	1	+	78924640	78924753	78924644	78924753	78924471	78924554	18050	300,232,154	4,7,7	390,227,317	6,3,3	153	149	3.742960525230307e-24	2.09605789413e-22	0.986,0.97,0.955	0.984,0.987,0.99	-0.017
14378	gene:Solyc03g111370.2	NA	3	-	61963897	61963964	61963897	61963920	61964325	61964538	14378	3,1,2	77,63,36	9,1,5	87,64,55	193	149	4.726092064607339e-24	2.64024950917e-22	0.029,0.012,0.041	0.074,0.012,0.066	-0.023
1995	gene:Solyc06g066030.2	NA	6	+	41387074	41387200	41387135	41387200	41386732	41387005	1995	8,3,5	236,158,91	13,9,8	232,123,161	210	149	5.0708294602296916e-24	2.82604500373e-22	0.023,0.013,0.038	0.038,0.049,0.034	-0.016
6200	gene:Solyc04g064740.2	NA	4	-	55882964	55883129	55882964	55883125	55884430	55885537	6200	3,0,0	20,24,16	3,5,4	36,14,27	153	149	6.272665604390188e-24	3.48748202502e-22	0.127,0.0,0.0	0.075,0.258,0.126	-0.111
21214	gene:Solyc02g092230.2	NA	2	-	53380059	53380357	53380059	53380301	53381066	53381337	21214	30,24,20	0,0,2	27,21,22	0,1,4	205	149	7.114046449283011e-24	3.94583387784e-22	1.0,1.0,0.879	1.0,0.939,0.8	0.047
5642	gene:Solyc09g010970.2	NA	9	-	4325106	4325333	4325106	4325307	4325455	4325542	5642	17,44,17	0,4,4	34,50,15	11,9,0	175	149	7.341465693368618e-24	4.06227768366e-22	1.0,0.904,0.783	0.725,0.825,1.0	0.046
1713	gene:Solyc01g091210.2	NA	1	-	84896824	84896935	84896824	84896926	84897007	84897243	1713	83,74,48	6,7,10	92,58,69	2,4,7	158	149	8.073026367327837e-24	4.45646396144e-22	0.929,0.909,0.819	0.977,0.932,0.903	-0.052
21384	gene:Solyc08g008380.2	NA	8	+	2810805	2810912	2810815	2810912	2810304	2810469	21384	1,1,0	0,2,0	0,1,4	3,0,0	159	149	8.20983410489006e-24	4.52124513265e-22	1.0,0.319,NA	0.0,1.0,1.0	-0.007
14102	gene:Solyc04g015480.2	NA	4	+	5687217	5687326	5687230	5687326	5684849	5685282	14102	4,16,0	363,334,188	2,7,1	434,355,331	162	149	8.980922505168421e-24	4.93419950402e-22	0.01,0.042,0.0	0.004,0.018,0.003	0.009
14225	gene:Solyc07g066430.2	NA	7	+	67870714	67870940	67870733	67870940	67869882	67869902	14225	7,4,1	299,251,172	12,7,6	356,214,256	168	149	9.329811478734852e-24	5.11379289542e-22	0.02,0.014,0.005	0.029,0.028,0.02	-0.013
7632	gene:Solyc01g110690.2	NA	1	-	97302550	97302671	97302550	97302668	97302769	97302842	7632	1,10,2	8,1,6	7,0,5	23,4,13	152	149	9.597233717049247e-24	5.24799321375e-22	0.109,0.907,0.246	0.23,0.0,0.274	0.253
20658	gene:Solyc05g006940.2	NA	5	-	1537113	1537347	1537113	1537206	1538497	1538584	20658	4,2,6	67,41,21	8,4,9	46,22,45	290	149	1.0309939078489546e-23	5.62448319681e-22	0.03,0.024,0.128	0.082,0.085,0.093	-0.026
13048	gene:Solyc01g098990.2	NA	1	+	89348703	89348795	89348708	89348795	89347203	89347318	13048	393,312,200	10,4,3	438,254,416	14,8,13	154	149	1.0658281217068252e-23	5.79593655673e-22	0.974,0.987,0.985	0.968,0.968,0.969	0.014
5585	gene:Solyc06g011530.2	NA	6	+	8021992	8022224	8022157	8022224	8021721	8021813	5585	64,49,31	6,23,0	64,52,49	22,15,20	314	149	1.0674100027016962e-23	5.79593655673e-22	0.835,0.503,1.0	0.58,0.622,0.538	0.199
3803	gene:Solyc08g077430.2	NA	8	+	61323176	61323396	61323188	61323396	61322665	61322949	3803	28,37,22	3,0,0	36,29,43	8,3,0	161	149	1.0712606767985288e-23	5.80328627711e-22	0.896,1.0,1.0	0.806,0.899,1.0	0.064
23073	gene:Solyc05g018130.2	NA	5	+	20054218	20054281	20054229	20054281	20054020	20054119	23073	2,0,4	36,19,12	1,2,0	34,21,50	160	149	1.14727578717818e-23	6.20062541721e-22	0.049,0.0,0.237	0.027,0.081,0.0	0.059
10024	gene:Solyc04g080580.2	NA	4	+	64700191	64700414	64700200	64700414	64699994	64700092	10024	3,2,0	183,157,101	8,4,3	228,153,176	158	149	1.3095747521381576e-23	7.06137290944e-22	0.015,0.012,0.0	0.032,0.024,0.016	-0.015
4919	gene:Solyc01g008730.2	NA	1	-	2772896	2773094	2772896	2773018	2774539	2774729	4919	0,2,0	9,25,8	3,2,2	36,26,20	225	149	1.3576280661035935e-23	7.30353617043e-22	0.0,0.05,0.0	0.052,0.048,0.062	-0.037
14116	gene:Solyc07g025390.2	NA	7	-	27940488	27940627	27940488	27940558	27940730	27940801	14116	20,42,17	0,4,3	32,48,12	2,1,0	218	149	1.6428975782989276e-23	8.81776898838e-22	1.0,0.878,0.795	0.916,0.97,1.0	-0.071
18972	gene:Solyc04g080770.2	NA	4	-	64862692	64862765	64862692	64862761	64862952	64863066	18972	1,2,8	139,109,81	1,1,3	132,90,151	153	149	1.670228229798599e-23	8.94380277892e-22	0.007,0.018,0.088	0.007,0.011,0.019	0.025
9075	gene:Solyc02g063490.2	NA	2	-	35566669	35566753	35566669	35566725	35566843	35566933	9075	72,71,47	7,1,0	85,33,54	3,0,0	177	149	2.664954018246762e-23	1.42375934216e-21	0.896,0.984,1.0	0.96,1.0,1.0	-0.027
5421	gene:Solyc01g095670.2	NA	1	-	86869023	86869117	86869023	86869099	86869606	86869681	5421	3,0,0	0,1,1	7,2,0	0,3,0	167	149	2.926264248426249e-23	1.55977938379e-21	1.0,0.0,0.0	1.0,0.373,NA	-0.353
3387	gene:Solyc10g055720.1	NA	10	-	57252724	57252897	57252724	57252894	57253295	57253346	3387	126,84,58	12,1,2	102,109,89	7,0,1	152	149	3.2581653680677247e-23	1.73271769231e-21	0.911,0.988,0.966	0.935,1.0,0.989	-0.02
8299	gene:Solyc09g090120.2	NA	9	+	69657644	69657708	69657680	69657708	69655580	69655650	8299	3,10,10	146,141,79	4,5,7	189,144,143	185	149	3.778054784615721e-23	2.00461171677e-21	0.016,0.054,0.093	0.017,0.027,0.038	0.027
5999	gene:Solyc05g012550.2	NA	5	+	5785276	5785365	5785283	5785365	5785173	5785196	5999	1,6,0	2,0,0	4,9,6	2,7,4	156	149	4.221404988751456e-23	2.23474833573e-21	0.323,1.0,NA	0.656,0.551,0.589	0.063
7487	gene:Solyc06g065700.2	NA	6	+	41136449	41136674	41136557	41136674	41136262	41136339	7487	7,1,2	59,44,24	13,3,7	70,32,56	257	149	4.328599812735483e-23	2.28628771927e-21	0.064,0.013,0.046	0.097,0.052,0.068	-0.031
5215	gene:Solyc01g094150.2	NA	1	+	85706406	85706530	85706433	85706530	85706276	85706312	5215	0,0,3	83,65,36	3,1,5	85,53,62	176	149	4.431694359013096e-23	2.33543258284e-21	0.0,0.0,0.066	0.029,0.016,0.064	-0.014
13132	gene:Solyc01g080860.2	NA	1	-	80179717	80179847	80179717	80179836	80184083	80184513	13132	118,77,57	7,3,4	139,53,124	2,4,2	160	149	5.1148118088237387e-23	2.68932638998e-21	0.94,0.96,0.93	0.985,0.925,0.983	-0.021
7133	gene:Solyc05g050630.2	NA	5	-	60776414	60776474	60776414	60776456	60776558	60776690	7133	1,0,2	38,21,16	4,4,0	37,31,23	167	149	5.381219395522881e-23	2.82301441878e-21	0.023,0.0,0.1	0.088,0.103,0.0	-0.023
5994	gene:Solyc07g044830.2	NA	7	+	57879283	57879467	57879420	57879467	57878960	57879004	5994	2,1,2	59,58,37	7,6,3	86,49,83	286	149	5.791402557272242e-23	3.03135575295e-21	0.017,0.009,0.027	0.041,0.06,0.018	-0.022
16221	gene:Solyc04g007610.2	NA	4	-	1294708	1294889	1294708	1294884	1295678	1295771	16221	0,5,3	21,36,12	4,0,0	38,35,21	154	149	6.138346183259371e-23	3.20573405166e-21	0.0,0.118,0.195	0.092,0.0,0.0	0.074
5586	gene:Solyc06g011530.2	NA	6	+	8021988	8022224	8022157	8022224	8021721	8021813	5586	62,50,34	6,23,0	70,61,49	22,15,20	318	149	6.1862690133311e-23	3.22351775493e-21	0.829,0.505,1.0	0.599,0.656,0.534	0.182
22066	gene:Solyc03g113550.2	NA	3	+	63660061	63660238	63660118	63660238	63659256	63659724	22066	3,3,1	51,44,19	5,10,2	48,45,44	206	149	6.360914581330824e-23	3.30710637293e-21	0.041,0.047,0.037	0.07,0.138,0.032	-0.038
6289	gene:Solyc02g083710.2	NA	2	-	47010613	47010691	47010613	47010688	47011556	47011625	6289	17,8,7	284,188,143	25,10,25	372,85,313	152	149	6.50324861627966e-23	3.3735602197e-21	0.055,0.04,0.046	0.062,0.103,0.073	-0.032
1441	gene:Solyc01g111570.2	NA	1	+	97801203	97801367	97801208	97801367	97800560	97801127	1441	119,119,45	3,4,2	102,100,67	5,9,10	154	149	6.781934014390914e-23	3.51029279498e-21	0.975,0.966,0.956	0.952,0.915,0.866	0.055
17741	gene:Solyc11g012860.1	NA	11	-	5652345	5652454	5652345	5652423	5653512	5653623	17741	0,0,1	3,6,0	1,0,3	3,7,3	180	149	6.946806760711821e-23	3.5876397582e-21	0.0,0.0,1.0	0.216,0.0,0.453	0.11
22368	gene:Solyc08g066870.2	NA	8	-	55744940	55745025	55744940	55745012	55745141	55745205	22368	58,65,37	2,6,0	82,81,41	11,1,7	162	149	7.249296014788918e-23	3.73555741427e-21	0.964,0.909,1.0	0.873,0.987,0.843	0.057
1245	gene:Solyc03g058880.2	NA	3	+	26429121	26429181	26429125	26429181	26428911	26429045	1245	14,22,13	3,3,0	36,50,28	2,1,0	153	149	7.712757283873217e-23	3.96558582472e-21	0.82,0.877,1.0	0.946,0.98,1.0	-0.076
13541	gene:Solyc02g083450.2	NA	2	+	46851905	46852137	46851912	46852137	46851490	46851729	13541	0,6,0	6,6,2	1,3,0	18,9,8	156	149	7.892636879820069e-23	4.04911437278e-21	0.0,0.489,0.0	0.05,0.241,0.0	0.066
6923	gene:Solyc06g005590.2	NA	6	+	635868	635981	635912	635981	635566	635773	6923	5,3,0	10,19,0	3,0,5	18,12,8	193	149	8.046311866729927e-23	4.11886096438e-21	0.279,0.109,NA	0.114,0.0,0.325	0.048
23324	gene:Solyc01g081190.2	NA	1	+	80484160	80484280	80484207	80484280	80484007	80484051	23324	25,11,12	2,1,0	12,8,15	6,1,1	196	149	8.134129069891476e-23	4.15466284801e-21	0.905,0.893,1.0	0.603,0.859,0.919	0.139
15609	gene:Solyc01g028810.2	NA	1	+	41411142	41411251	41411152	41411251	41410926	41411064	15609	9,3,5	2,2,0	9,4,3	5,2,2	159	149	8.698753153898727e-23	4.4333119144e-21	0.808,0.584,1.0	0.628,0.652,0.584	0.176
15053	gene:Solyc11g017040.1	NA	11	+	7832517	7832592	7832520	7832592	7831726	7831826	15053	82,103,32	5,14,7	81,70,66	23,14,6	152	149	9.127733442303607e-23	4.64176203937e-21	0.941,0.878,0.818	0.775,0.831,0.915	0.039
4337	gene:Solyc04g025870.2	NA	4	+	20804892	20805074	20804898	20805074	20804567	20804816	4337	3,1,0	55,58,30	5,2,3	62,46,60	155	149	1.0635619965492723e-22	5.39676436677e-21	0.05,0.016,0.0	0.072,0.04,0.046	-0.031
8990	gene:Solyc10g083710.1	NA	10	+	63476115	63476235	63476165	63476235	63475759	63475828	8990	9,11,2	3,0,2	3,3,13	2,8,4	199	149	1.077153442296204e-22	5.45382265773e-21	0.692,1.0,0.428	0.529,0.219,0.709	0.221
5285	gene:Solyc06g082000.2	NA	6	+	47954682	47954885	47954691	47954885	47954248	47954443	5285	5,5,1	0,2,0	5,1,3	5,3,5	158	149	1.1024086872664404e-22	5.56956041132e-21	1.0,0.702,1.0	0.485,0.239,0.361	0.539
17540	gene:Solyc08g080420.2	NA	8	+	63707173	63707366	63707241	63707366	63706077	63706110	17540	0,1,0	27,28,16	3,4,0	35,30,32	217	149	1.1579503760390814e-22	5.83747651608e-21	0.0,0.024,0.0	0.056,0.084,0.0	-0.039
19591	gene:Solyc12g070270.1	NA	12	+	29975852	29976063	29975935	29976063	29972931	29973034	19591	281,176,127	5,2,2	271,221,238	12,4,5	232	149	1.2759050773434406e-22	6.41818917694e-21	0.973,0.983,0.976	0.936,0.973,0.968	0.018
17525	gene:Solyc08g066860.2	NA	8	-	55737406	55737491	55737406	55737464	55737638	55737688	17525	0,2,5	29,20,14	1,1,2	32,30,49	176	149	1.3095123132347492e-22	6.57301644915e-21	0.0,0.078,0.232	0.026,0.027,0.033	0.075
7122	gene:Solyc05g050630.2	NA	5	-	60767854	60768032	60767854	60767945	60768844	60768957	7122	1,6,2	89,99,42	9,4,5	94,82,58	236	149	1.3326827027068682e-22	6.67490215752e-21	0.007,0.037,0.029	0.057,0.03,0.052	-0.022
12636	gene:Solyc10g080080.1	NA	10	-	61476637	61476840	61476637	61476815	61477129	61477409	12636	88,88,39	0,4,4	77,86,53	2,0,1	174	149	1.358061176318196e-22	6.78738531992e-21	1.0,0.95,0.893	0.971,1.0,0.978	-0.035
15839	gene:Solyc08g066160.2	NA	8	+	54562272	54562392	54562290	54562392	54562016	54562172	15839	10,7,2	5,8,4	9,2,9	8,0,0	167	149	1.7849892644742843e-22	8.90196362798e-21	0.641,0.438,0.308	0.501,1.0,1.0	-0.371
21548	gene:Solyc07g007120.2	NA	7	+	1880267	1880476	1880282	1880476	1879268	1879389	21548	25,14,10	722,558,456	17,3,10	919,379,711	164	149	1.9882006550243583e-22	9.89417199631e-21	0.03,0.022,0.02	0.017,0.007,0.013	0.012
6628	gene:Solyc04g015350.2	NA	4	+	5559640	5559854	5559706	5559854	5559380	5559524	6628	0,2,0	33,44,33	2,4,1	39,20,37	215	149	2.0733533229280275e-22	1.02958827404e-20	0.0,0.031,0.0	0.034,0.122,0.018	-0.048
8499	gene:Solyc08g075020.2	NA	8	+	59179617	59179720	59179651	59179720	59179414	59179501	8499	3,2,3	4,3,2	1,7,9	2,5,0	183	149	2.172712481552168e-22	1.07662767743e-20	0.379,0.352,0.55	0.289,0.533,1.0	-0.18
12214	gene:Solyc01g097500.2	NA	1	-	88332987	88333191	88332987	88333029	88333307	88333466	12214	0,3,0	3,2,2	3,0,3	2,1,2	311	149	2.3575015447743647e-22	1.16570927448e-20	0.0,0.418,0.0	0.418,0.0,0.418	-0.139
23053	gene:Solyc03g019850.2	NA	3	-	61333512	61333650	61333512	61333642	61333737	61333956	23053	19,21,13	5,0,0	31,13,16	2,0,0	157	149	2.597015853362794e-22	1.28141504102e-20	0.783,1.0,1.0	0.936,1.0,1.0	-0.051
4845	gene:Solyc02g091030.2	NA	2	+	52471388	52471487	52471394	52471487	52471172	52471271	4845	3,0,0	6,4,4	0,3,4	2,9,9	155	149	3.447650633450363e-22	1.6975296763e-20	0.325,0.0,0.0	0.0,0.243,0.299	-0.072
18334	gene:Solyc08g079490.2	NA	8	-	63001179	63001258	63001179	63001250	63001400	63001434	18334	3,8,1	95,90,42	4,1,2	138,90,77	157	149	4.1742788752628977e-22	2.05095647064e-20	0.029,0.078,0.022	0.027,0.01,0.024	0.023
19735	gene:Solyc01g079390.2	NA	1	+	78473597	78473736	78473618	78473736	78473038	78473098	19735	3,5,1	62,47,15	1,2,2	58,38,80	170	149	4.847215117225373e-22	2.37656707435e-20	0.041,0.085,0.055	0.015,0.044,0.021	0.034
4940	gene:Solyc09g074900.2	NA	9	-	66703232	66703418	66703232	66703321	66703776	66703830	4940	5,6,5	16,23,7	1,4,0	15,20,10	246	149	5.291373237953401e-22	2.58887398e-20	0.159,0.136,0.302	0.039,0.108,0.0	0.15
7076	gene:Solyc04g045600.2	NA	4	-	34264971	34265061	34264971	34265049	34265130	34265249	7076	198,79,115	2,8,4	182,99,174	3,0,0	161	149	5.480985047914906e-22	2.67601034692e-20	0.989,0.901,0.964	0.983,1.0,1.0	-0.043
22987	gene:Solyc08g067420.2	NA	8	-	56469213	56469295	56469213	56469280	56469433	56469477	22987	27,26,3	0,5,0	18,14,20	0,1,0	164	149	6.566232769362631e-22	3.19914569308e-20	1.0,0.825,1.0	1.0,0.927,1.0	-0.034
7786	gene:Solyc09g005230.2	NA	9	-	176767	176946	176767	176827	177560	177653	7786	9,5,3	4,16,7	3,6,1	22,12,2	268	149	6.73630540328813e-22	3.2751409534e-20	0.556,0.148,0.192	0.07,0.218,0.218	0.13
4418	gene:Solyc06g062580.2	NA	6	+	39501548	39501713	39501602	39501713	39501346	39501456	4418	2,1,2	110,127,54	5,3,5	145,102,93	203	149	7.210579808546351e-22	3.49841074636e-20	0.013,0.006,0.026	0.025,0.021,0.038	-0.013
5169	gene:Solyc07g052670.2	NA	7	-	61116909	61116987	61116909	61116966	61118926	61118989	5169	24,27,13	2,4,0	34,26,12	8,2,4	170	149	7.513141819333379e-22	3.63761283086e-20	0.913,0.855,1.0	0.788,0.919,0.724	0.112
3833	gene:Solyc02g061760.2	NA	2	-	33281063	33281246	33281063	33281199	33281355	33281480	3833	6,6,0	31,13,18	2,0,2	23,12,7	196	149	7.661075625693549e-22	3.70152593641e-20	0.128,0.26,0.0	0.062,0.0,0.178	0.049
13773	gene:Solyc12g049280.1	NA	12	-	37104605	37104779	37104605	37104765	37104861	37104924	13773	137,122,64	5,2,3	143,80,101	1,2,1	163	149	8.821976096405368e-22	4.25358349545e-20	0.962,0.982,0.951	0.992,0.973,0.989	-0.02
5031	gene:Solyc08g074290.2	NA	8	+	58409729	58409794	58409732	58409794	58409542	58409623	5031	3,3,4	159,133,83	10,8,4	197,135,119	152	149	9.486753554145571e-22	4.56464084055e-20	0.018,0.022,0.045	0.047,0.055,0.032	-0.016
954	gene:Solyc11g012830.1	NA	11	+	5634606	5634691	5634632	5634691	5634349	5634451	954	2,4,0	73,68,26	4,1,7	44,64,42	175	149	1.0243467492036142e-21	4.9185575313e-20	0.023,0.048,0.0	0.072,0.013,0.124	-0.046
22486	gene:Solyc05g055800.2	NA	5	-	65299656	65299898	65299656	65299797	65300040	65300170	22486	29,45,18	0,1,0	64,28,32	2,3,2	250	149	1.0487855430510825e-21	5.02552082897e-20	1.0,0.964,1.0	0.95,0.848,0.905	0.087
3054	gene:Solyc07g065400.2	NA	7	-	67170623	67170674	67170623	67170646	67170726	67170831	3054	0,5,0	2,5,0	0,2,4	2,5,0	177	149	1.0847034376267978e-21	5.18693577993e-20	0.0,0.457,NA	0.0,0.252,1.0	-0.189
22959	gene:Solyc03g124030.2	NA	3	-	70743374	70743444	70743374	70743438	70743628	70743699	22959	146,136,72	0,2,2	192,116,134	2,2,8	155	149	1.0908512741144758e-21	5.20562291795e-20	1.0,0.985,0.972	0.989,0.982,0.942	0.015
17223	gene:Solyc01g079490.2	NA	1	+	78532981	78533085	78532986	78533085	78531848	78531956	17223	2,0,0	21,13,12	1,2,2	22,18,13	154	149	1.1112324551585872e-21	5.29201685612e-20	0.084,0.0,0.0	0.042,0.097,0.13	-0.062
13922	gene:Solyc06g084480.2	NA	6	+	49575965	49576024	49575972	49576024	49575738	49575805	13922	103,58,50	4,4,0	72,49,63	0,0,2	156	149	1.1146638954331022e-21	5.29750284864e-20	0.961,0.933,1.0	1.0,1.0,0.968	-0.025
20014	gene:Solyc03g071590.2	NA	3	-	18254685	18254806	18254685	18254794	18254974	18255015	20014	14,11,12	4,12,2	24,9,17	0,4,2	161	149	1.246083717842814e-21	5.90999706177e-20	0.764,0.459,0.847	1.0,0.676,0.887	-0.164
19429	gene:Solyc06g084570.2	NA	6	+	49648573	49648789	49648664	49648789	49642625	49642746	19429	10,0,0	14,13,13	4,2,2	35,26,27	240	149	1.2621191485601877e-21	5.97385926936e-20	0.307,0.0,0.0	0.066,0.046,0.044	0.05
21589	gene:Solyc11g008050.1	NA	11	-	2262770	2262891	2262770	2262884	2264117	2264178	21589	23,16,13	3,1,0	20,4,25	8,1,0	156	149	1.3941779729651495e-21	6.58550733571e-20	0.88,0.939,1.0	0.705,0.793,1.0	0.107
1860	gene:Solyc07g008340.2	NA	7	+	3121630	3121799	3121661	3121799	3121462	3121576	1860	47,33,23	14,9,12	47,26,72	13,8,8	180	149	1.4158047687258809e-21	6.66058761644e-20	0.735,0.752,0.613	0.75,0.729,0.882	-0.087
19667	gene:Solyc02g071830.1	NA	2	-	41197800	41198024	41197800	41197987	41198272	41198340	19667	0,1,0	7,0,0	3,0,4	5,2,0	186	149	1.4140143803148458e-21	6.66058761644e-20	0.0,1.0,NA	0.325,0.0,1.0	0.058
7253	gene:Solyc03g025310.2	NA	3	+	2758937	2759085	2758965	2759085	2758068	2758235	7253	3,3,1	7,26,3	3,0,0	27,6,15	177	149	1.4274216017331e-21	6.70167232814e-20	0.265,0.089,0.219	0.086,0.0,0.0	0.162
21739	gene:Solyc04g077390.2	NA	4	+	62302918	62303171	62302933	62303171	62302619	62302830	21739	5,2,5	31,20,4	5,1,8	64,37,55	164	149	1.4369800417728473e-21	6.73294680863e-20	0.128,0.083,0.532	0.066,0.024,0.117	0.179
7501	gene:Solyc08g082830.2	NA	8	-	65502345	65502571	65502345	65502550	65502676	65502736	7501	2,0,2	66,52,37	3,4,3	79,38,69	170	149	1.571679189663968e-21	7.34926043618e-20	0.026,0.0,0.045	0.032,0.084,0.037	-0.027
1556	gene:Solyc10g005690.2	NA	10	-	561562	561790	561562	561734	561942	562019	1556	1,0,0	0,1,0	1,1,0	3,4,0	205	149	1.6696684402243685e-21	7.79178605438e-20	1.0,0.0,NA	0.195,0.154,NA	0.326
17481	gene:Solyc11g071890.1	NA	11	-	55223023	55223139	55223023	55223134	55223255	55223334	17481	28,36,7	2,0,0	24,13,20	0,3,2	154	149	1.7317623509728463e-21	8.06536213158e-20	0.931,1.0,1.0	1.0,0.807,0.906	0.073
13172	gene:Solyc11g072530.1	NA	11	+	55722964	55723072	55722969	55723072	55722735	55722843	13172	47,40,27	10,10,0	54,62,39	2,4,8	154	149	1.7566220563428086e-21	8.16477931788e-20	0.82,0.795,1.0	0.963,0.937,0.825	-0.037
15162	gene:Solyc01g102490.2	NA	1	+	91287330	91287568	91287425	91287568	91287078	91287146	15162	13,9,3	15,28,18	3,5,4	21,25,10	244	149	1.7713942243975068e-21	8.21700634231e-20	0.346,0.164,0.092	0.08,0.109,0.196	0.072
23517	gene:Solyc02g071880.2	NA	2	-	41251350	41251454	41251350	41251416	41251603	41251675	23517	4,0,1	6,10,7	0,2,1	30,9,19	187	149	1.8412074916137675e-21	8.52383707273e-20	0.347,0.0,0.102	0.0,0.15,0.04	0.086
22268	gene:Solyc09g098330.2	NA	9	-	72177487	72177605	72177487	72177594	72178015	72178121	22268	0,0,1	2,0,0	1,3,1	6,2,3	160	149	1.9271922986936667e-21	8.90416481544e-20	0.0,NA,1.0	0.134,0.583,0.237	0.182
9542	gene:Solyc02g093440.2	NA	2	+	54316173	54316378	54316228	54316378	54315675	54315962	9542	15,20,2	102,83,31	11,5,10	136,77,83	204	149	2.109515033003814e-21	9.72720820774e-20	0.097,0.15,0.045	0.056,0.045,0.081	0.037
20674	gene:Solyc03g120810.2	NA	3	-	69072308	69072545	69072308	69072527	69072654	69073145	20674	7,5,0	7,8,4	10,6,4	5,4,3	167	149	2.2016679765393147e-21	1.01320324306e-19	0.472,0.358,0.0	0.641,0.572,0.543	-0.309
13559	gene:Solyc06g069090.2	NA	6	-	42881825	42881960	42881825	42881910	42882381	42882477	13559	30,24,14	721,698,373	51,47,31	1115,821,600	199	149	2.3939398557716343e-21	1.09950913534e-19	0.03,0.025,0.027	0.033,0.041,0.037	-0.01
18333	gene:Solyc08g079490.2	NA	8	-	63001179	63001289	63001179	63001258	63001400	63001434	18333	23,8,5	0,6,0	12,22,14	1,0,0	180	149	2.4859719956203775e-21	1.13952641377e-19	1.0,0.525,1.0	0.909,1.0,1.0	-0.128
19487	gene:Solyc08g007320.2	NA	8	+	1873009	1873107	1873046	1873107	1872850	1872933	19487	10,1,1	79,61,47	0,3,2	76,27,64	186	149	2.566368330521306e-21	1.17406299215e-19	0.092,0.013,0.017	0.0,0.082,0.024	0.005
18148	gene:Solyc06g075980.2	NA	6	-	47174394	47174615	47174394	47174607	47175136	47175393	18148	12,13,8	2,0,0	12,12,29	6,0,0	157	149	2.73238049072337e-21	1.2475544716e-19	0.851,1.0,1.0	0.655,1.0,1.0	0.065
5394	gene:Solyc03g097780.2	NA	3	-	60111728	60111883	60111728	60111828	60112693	60112758	5394	48,29,9	2,0,0	34,14,27	3,1,1	204	149	2.918655852444002e-21	1.32999141198e-19	0.946,1.0,1.0	0.892,0.911,0.952	0.064
3826	gene:Solyc06g008700.2	NA	6	+	2609881	2610050	2609892	2610050	2608705	2608863	3826	4,4,3	25,5,5	2,5,8	11,1,8	160	149	2.966055268819177e-21	1.3489456839e-19	0.13,0.427,0.358	0.145,0.823,0.482	-0.178
8292	gene:Solyc07g008560.2	NA	7	+	3506631	3506777	3506651	3506777	3506348	3506554	8292	9,7,4	113,61,52	14,16,16	128,80,122	169	149	3.01587734426008e-21	1.36892557579e-19	0.066,0.092,0.064	0.088,0.15,0.104	-0.04
6280	gene:Solyc02g071510.2	NA	2	-	40911965	40912104	40911965	40912087	40913470	40913537	6280	1,6,3	54,41,25	3,1,1	58,38,42	166	149	3.127461014638976e-21	1.4168069002e-19	0.016,0.116,0.097	0.044,0.023,0.021	0.047
17601	gene:Solyc04g071340.2	NA	4	+	58267830	58267972	58267924	58267972	58267264	58267690	17601	23,18,21	1,2,1	22,21,12	5,0,4	243	149	3.550948039414379e-21	1.60552592288e-19	0.934,0.847,0.928	0.73,1.0,0.648	0.11
1194	gene:Solyc11g005590.1	NA	11	+	448039	448184	448070	448184	446521	446642	1194	71,21,22	35,17,10	88,30,59	21,20,22	180	149	3.5608466461384956e-21	1.60687526323e-19	0.627,0.506,0.646	0.776,0.554,0.689	-0.08
22847	gene:Solyc10g054080.1	NA	10	-	54560615	54560669	54560615	54560666	54560750	54560870	22847	10,5,0	85,82,64	6,3,0	131,88,73	152	149	3.594293532900739e-21	1.61569403684e-19	0.103,0.056,0.0	0.043,0.032,0.0	0.028
2305	gene:Solyc02g067570.2	NA	2	+	37725441	37725635	37725459	37725635	37725275	37725290	2305	29,48,25	8,30,5	45,38,32	11,11,7	167	149	3.593291440512578e-21	1.61569403684e-19	0.764,0.588,0.817	0.785,0.755,0.803	-0.058
5318	gene:Solyc05g050980.2	NA	5	+	61193077	61193249	61193095	61193249	61192897	61192981	5318	5,3,9	22,3,4	3,6,5	7,1,1	167	149	3.633474827732313e-21	1.63015357136e-19	0.169,0.472,0.667	0.277,0.843,0.817	-0.21
10596	gene:Solyc03g117060.2	NA	3	-	66324594	66324821	66324594	66324779	66325342	66325466	10596	5,14,3	410,458,214	17,10,12	478,388,343	191	149	3.75691836693062e-21	1.68228868685e-19	0.009,0.023,0.011	0.027,0.02,0.027	-0.01
4123	gene:Solyc11g039950.1	NA	11	-	40570426	40570638	40570426	40570581	40571270	40571304	4123	213,179,122	4,3,4	259,163,214	1,0,4	206	149	3.86588681028213e-21	1.72775402829e-19	0.975,0.977,0.957	0.995,1.0,0.975	-0.02
22006	gene:Solyc06g071860.2	NA	6	+	44273956	44274025	44273959	44274025	44272364	44273334	22006	106,96,41	45,26,9	90,63,76	11,20,20	152	149	4.4255778995941435e-21	1.97409655253e-19	0.698,0.784,0.817	0.889,0.755,0.788	-0.044
17123	gene:Solyc01g079720.2	NA	1	-	78835365	78835549	78835365	78835541	78835644	78835842	17123	8,1,1	14,26,18	0,1,2	19,9,13	157	149	5.86058215295329e-21	2.60919404664e-19	0.352,0.035,0.05	0.0,0.095,0.127	0.072
22389	gene:Solyc07g019650.2	NA	7	-	12632550	12632747	12632550	12632732	12632819	12632909	22389	7,2,8	192,196,119	1,6,1	209,153,156	164	149	6.418939685413576e-21	2.85231660208e-19	0.032,0.009,0.058	0.004,0.034,0.006	0.018
16786	gene:Solyc12g056150.1	NA	12	+	62110786	62111013	62110793	62111013	62110056	62110173	16786	2,1,0	60,44,30	6,1,0	54,30,45	156	149	6.649253858518732e-21	2.94902022275e-19	0.031,0.021,0.0	0.096,0.031,0.0	-0.025
5073	gene:Solyc09g065650.2	NA	9	-	63834303	63834490	63834303	63834391	63837500	63837558	5073	1,2,0	24,27,7	2,4,1	23,10,31	248	149	7.977568822885172e-21	3.53140379893e-19	0.024,0.043,0.0	0.05,0.194,0.019	-0.065
15786	gene:Solyc01g066310.2	NA	1	+	73967545	73967703	73967550	73967703	73967029	73967106	15786	117,75,64	8,5,0	164,41,121	17,4,7	154	149	8.349415360573432e-21	3.68898123536e-19	0.934,0.936,1.0	0.903,0.908,0.944	0.038
19589	gene:Solyc08g063070.2	NA	8	+	52631381	52631619	52631525	52631619	52629494	52629656	19589	15,8,6	92,93,43	28,5,18	95,73,90	293	149	1.027198129773654e-20	4.52980731232e-19	0.077,0.042,0.066	0.13,0.034,0.092	-0.024
9417	gene:Solyc04g077030.2	NA	4	-	61995791	61996026	61995791	61996007	61996836	61996925	9417	2,4,7	13,12,9	3,2,3	23,13,12	168	149	1.0672896516851248e-20	4.69769157295e-19	0.12,0.228,0.408	0.104,0.12,0.181	0.117
18854	gene:Solyc05g006170.2	NA	5	-	851669	851763	851669	851732	851836	851911	18854	515,318,233	6,4,8	483,275,390	2,1,4	180	149	1.0755698140130937e-20	4.72518761393e-19	0.986,0.985,0.96	0.995,0.996,0.988	-0.016
5540	gene:Solyc02g065360.2	NA	2	+	36558124	36558276	36558128	36558276	36557930	36558028	5540	20,10,8	3,0,0	19,10,28	5,0,3	153	149	1.10361675286211e-20	4.83925534651e-19	0.867,1.0,1.0	0.787,1.0,0.901	0.06
2376	gene:Solyc01g100260.2	NA	1	+	90331414	90331502	90331421	90331502	90331306	90331348	2376	2,6,5	17,27,15	6,5,8	20,8,15	156	149	1.1267629129903177e-20	4.93144446288e-19	0.101,0.175,0.241	0.223,0.374,0.337	-0.139
7340	gene:Solyc11g065740.1	NA	11	+	51337175	51337345	51337279	51337345	51337049	51337107	7340	17,12,19	243,200,163	16,4,16	338,156,197	253	149	1.1754775298829979e-20	5.13498078844e-19	0.04,0.034,0.064	0.027,0.015,0.046	0.017
14579	gene:Solyc02g068420.2	NA	2	-	38375899	38376072	38375899	38376069	38378916	38379096	14579	97,80,40	101,86,55	105,78,85	146,113,132	152	149	1.2267650263096773e-20	5.34897170946e-19	0.485,0.477,0.416	0.413,0.404,0.387	0.058
10066	gene:Solyc03g119290.2	NA	3	+	67931982	67932221	67932002	67932221	67931159	67931235	10066	2,5,0	3,7,0	1,3,5	14,4,3	169	149	1.2540294948755523e-20	5.45761150953e-19	0.37,0.386,NA	0.059,0.398,0.595	0.027
1130	gene:Solyc02g005520.2	NA	2	-	9239151	9239314	9239151	9239211	9239964	9240011	1130	11,3,0	3,0,0	5,1,0	0,5,1	252	149	1.403175539812475e-20	6.09528963462e-19	0.684,1.0,NA	1.0,0.106,0.0	0.473
8547	gene:Solyc12g041880.1	NXD1	12	-	42384418	42384474	42384418	42384471	42384785	42384951	8547	21,8,10	14,4,5	23,15,18	8,4,5	152	149	1.5408056110548168e-20	6.68065716435e-19	0.595,0.662,0.662	0.738,0.786,0.779	-0.128
19850	gene:Solyc12g017860.1	NA	12	-	7593313	7593479	7593313	7593472	7593817	7593910	19850	10,8,7	43,44,20	7,5,6	58,43,37	156	149	1.7692454462933673e-20	7.6568462145e-19	0.182,0.148,0.251	0.103,0.1,0.134	0.081
16581	gene:Solyc01g007980.2	NA	1	+	2163275	2163510	2163329	2163510	2162871	2163082	16581	10,15,10	2,0,0	9,10,5	3,1,0	203	149	1.8183163059922007e-20	7.85458567867e-19	0.786,1.0,1.0	0.688,0.88,1.0	0.073
15608	gene:Solyc01g028810.2	NA	1	+	41411142	41411251	41411155	41411251	41410926	41411064	15608	112,76,52	4445,3864,2539	81,45,80	4796,2432,4606	162	149	1.9034037052184257e-20	8.20688350821e-19	0.023,0.018,0.018	0.015,0.017,0.016	0.004
6265	gene:Solyc02g080430.2	NA	2	-	44651685	44651766	44651685	44651763	44652902	44653135	6265	6,2,3	94,78,64	2,2,2	123,59,105	152	149	1.9459198821901386e-20	8.37466260409e-19	0.059,0.025,0.044	0.016,0.032,0.018	0.021
18625	gene:Solyc09g074100.2	NA	9	-	65780222	65780297	65780222	65780293	65780740	65781137	18625	61,40,37	0,0,2	50,39,40	4,2,4	153	149	2.1856827788322202e-20	9.38914376711e-19	1.0,1.0,0.947	0.924,0.95,0.907	0.055
22694	gene:Solyc10g047650.1	NA	10	+	41544406	41544488	41544425	41544488	41544228	41544285	22694	108,49,58	11,0,0	105,37,81	14,0,7	168	149	2.1967072792150412e-20	9.41909172859e-19	0.897,1.0,1.0	0.869,1.0,0.911	0.039
9114	gene:Solyc02g076780.2	NA	2	+	41896744	41896938	41896781	41896938	41896543	41896563	9114	2,4,0	35,12,21	0,3,0	41,23,25	186	149	2.334540879538989e-20	9.99166299088e-19	0.044,0.211,0.0	0.0,0.095,0.0	0.053
8071	gene:Solyc08g078960.2	NA	8	-	62620594	62620762	62620594	62620722	62621415	62621571	8071	73,50,10	6,2,4	68,50,50	2,1,4	189	149	2.422721741581734e-20	1.03500097931e-18	0.906,0.952,0.663	0.964,0.975,0.908	-0.109
21962	gene:Solyc04g050490.2	NA	4	-	47353331	47353389	47353331	47353385	47353503	47353664	21962	13,9,7	29,27,25	9,5,7	45,24,34	153	149	2.6324770828995375e-20	1.12254619095e-18	0.304,0.245,0.214	0.163,0.169,0.167	0.088
12873	gene:Solyc09g065010.2	NA	9	-	62686405	62686543	62686405	62686538	62686652	62686692	12873	30,32,26	0,0,1	38,25,39	2,0,4	154	149	2.76164121148245e-20	1.17546779771e-18	1.0,1.0,0.962	0.948,1.0,0.904	0.037
19773	gene:Solyc01g010590.2	NA	1	+	5599007	5599094	5599054	5599094	5597527	5597617	19773	10,4,6	83,69,46	3,6,3	101,42,80	196	149	2.8002362658480377e-20	1.18971646834e-18	0.084,0.042,0.09	0.022,0.098,0.028	0.023
15136	gene:Solyc05g054460.2	NA	5	+	64388845	64388981	64388849	64388981	64388636	64388740	15136	0,0,2	29,17,16	0,0,6	46,30,23	153	149	2.890891983947675e-20	1.22599141801e-18	0.0,0.0,0.109	0.0,0.0,0.203	-0.031
7220	gene:Solyc03g026310.2	NA	3	+	3745721	3745858	3745834	3745858	3745057	3745245	7220	6,1,1	40,48,26	3,1,0	66,59,49	262	149	4.4442771823609775e-20	1.88132972164e-18	0.079,0.012,0.021	0.025,0.01,0.0	0.026
22569	gene:Solyc04g008340.2	NA	4	-	1998768	1998960	1998768	1998915	1999732	2000010	22569	3,4,9	71,61,31	1,1,5	56,28,50	194	149	4.923330480330242e-20	2.08033091569e-18	0.031,0.048,0.182	0.014,0.027,0.071	0.05
410	gene:Solyc07g049310.2	NA	7	+	59566933	59567030	59566956	59567030	59566708	59566855	410	3,3,0	19,15,10	1,0,2	25,12,23	172	149	5.074236067538636e-20	2.14020410544e-18	0.12,0.148,0.0	0.033,0.0,0.07	0.055
11318	gene:Solyc01g005520.2	NA	1	+	351183	351290	351188	351290	349915	350406	11318	749,819,327	20,18,3	943,817,747	22,7,3	154	149	5.503065205669044e-20	2.31687020615e-18	0.973,0.978,0.991	0.976,0.991,0.996	-0.007
20569	gene:Solyc05g054920.2	NA	5	+	64717650	64717772	64717665	64717772	64716697	64716776	20569	98,47,44	36,13,8	87,38,107	51,22,30	164	149	5.587294809691476e-20	2.34807832509e-18	0.712,0.767,0.833	0.608,0.611,0.764	0.11
23735	gene:Solyc02g070260.2	NA	2	+	40032499	40032678	40032504	40032678	40032323	40032424	23735	100,125,40	4,1,4	106,119,98	1,3,0	154	149	6.166666429212749e-20	2.58688317355e-18	0.96,0.992,0.906	0.99,0.975,1.0	-0.036
17335	gene:Solyc02g062620.2	NA	2	-	34365468	34365548	34365468	34365538	34366733	34366815	17335	39,20,7	436,316,202	4,10,7	406,320,346	159	149	6.37863458678064e-20	2.67098140174e-18	0.077,0.056,0.031	0.009,0.028,0.019	0.036
1363	gene:Solyc05g006090.2	NA	5	+	822481	822577	822484	822577	822138	822237	1363	45,35,19	84,77,49	41,23,25	104,62,98	152	149	6.518284226201794e-20	2.72454901829e-18	0.344,0.308,0.275	0.279,0.267,0.2	0.06
4320	gene:Solyc11g069520.1	NA	11	-	54133462	54133630	54133462	54133610	54133716	54133821	4320	9,1,2	82,62,35	4,0,2	82,31,83	169	149	6.859196926403134e-20	2.86189832261e-18	0.088,0.014,0.048	0.041,0.0,0.021	0.029
22922	gene:Solyc04g074940.2	NA	4	-	60829979	60830168	60829979	60830036	60831490	60831614	22922	3,1,2	53,32,24	3,9,3	46,43,55	281	149	7.068695797819256e-20	2.9440231244e-18	0.029,0.016,0.042	0.033,0.1,0.028	-0.025
18731	gene:Solyc12g010380.1	NA	12	-	3436505	3436652	3436505	3436626	3437517	3437652	18731	199,193,110	11,10,8	239,152,225	19,23,11	175	149	7.598950075582737e-20	3.15920572015e-18	0.939,0.943,0.921	0.915,0.849,0.946	0.031
11118	gene:Solyc07g017510.2	NA	7	+	7416612	7416774	7416615	7416774	7416406	7416530	11118	7,7,0	111,139,48	0,0,7	130,88,91	152	149	9.733727297133964e-20	4.03949682831e-18	0.058,0.047,0.0	0.0,0.0,0.07	0.012
11450	gene:Solyc01g097820.2	NA	1	+	88527550	88527597	88527569	88527597	88526040	88526123	11450	19,13,0	0,2,0	21,17,5	0,6,4	168	149	1.0811142208463892e-19	4.47862646925e-18	1.0,0.852,NA	1.0,0.715,0.526	0.179
18597	gene:Solyc04g076830.2	NA	4	-	61706862	61706955	61706862	61706924	61709090	61709236	18597	3,5,6	161,124,105	7,0,1	173,80,194	180	149	1.193309036047362e-19	4.9346088964e-18	0.015,0.032,0.045	0.032,0.0,0.004	0.019
18891	gene:Solyc01g097930.2	NA	1	+	88606305	88606383	88606324	88606383	88606183	88606222	18891	2,2,2	0,2,2	2,1,0	3,2,0	168	149	1.2295786633293423e-19	5.07556094774e-18	1.0,0.47,0.47	0.372,0.307,NA	0.307
1838	gene:Solyc07g052040.1	NA	7	+	60576635	60576729	60576639	60576729	60576467	60576500	1838	0,4,0	2,2,0	3,3,0	0,2,0	153	149	1.2369845099651858e-19	5.09707801624e-18	0.0,0.661,NA	1.0,0.594,NA	-0.466
7283	gene:Solyc01g096730.2	NA	1	-	87744864	87744967	87744864	87744917	87745053	87745156	7283	2,10,10	2,1,1	7,4,7	2,0,0	199	149	1.505403059301561e-19	6.19213576959e-18	0.428,0.882,0.882	0.724,1.0,1.0	-0.177
201	gene:Solyc06g052080.2	NA	6	+	35761808	35763733	35763506	35763733	35759853	35760057	201	125,150,78	10,2,3	157,95,158	17,4,9	1847	149	1.586635244710569e-19	6.51473552775e-18	0.502,0.858,0.677	0.427,0.657,0.586	0.122
6607	gene:Solyc09g092030.2	NA	9	-	71207282	71207523	71207282	71207511	71208082	71208654	6607	0,1,0	4,0,0	3,0,0	4,6,4	161	149	2.0056420056629312e-19	8.22065612198e-18	0.0,1.0,NA	0.41,0.0,0.0	0.363
15283	gene:Solyc09g064920.2	NA	9	-	62445802	62446044	62445802	62445868	62446137	62446203	15283	3,1,0	7,3,1	3,7,7	23,7,4	325	149	2.012627683333203e-19	8.2347653804e-18	0.164,0.133,0.0	0.056,0.314,0.445	-0.173
5207	gene:Solyc02g088510.2	NA	2	+	50585278	50585425	50585372	50585425	50583582	50584350	5207	0,1,4	3,17,8	4,3,1	8,4,4	243	149	2.1549229811719716e-19	8.80147804612e-18	0.0,0.035,0.235	0.235,0.315,0.133	-0.138
15381	gene:Solyc03g113900.2	NA	3	+	63942374	63942495	63942394	63942495	63942170	63942256	15381	9,8,3	27,9,16	14,13,8	24,11,17	169	149	2.801630164937478e-19	1.14227868479e-17	0.227,0.439,0.142	0.34,0.51,0.293	-0.112
13675	gene:Solyc01g090700.2	NA	1	-	84342122	84342357	84342122	84342207	84344121	84344205	13675	2,2,4	47,64,30	4,4,7	38,52,45	299	149	3.644382929613252e-19	1.48328299972e-17	0.021,0.015,0.062	0.05,0.037,0.072	-0.02
9868	gene:Solyc10g044780.1	NA	10	-	27755350	27755517	27755350	27755491	27755592	27755837	9868	4,1,0	2,0,0	3,0,1	0,3,0	175	149	4.261541498312801e-19	1.73143748987e-17	0.63,1.0,NA	1.0,0.0,1.0	0.148
254	gene:Solyc01g091070.2	NA	1	+	84797393	84797542	84797476	84797542	84797163	84797233	254	15,6,1	214,157,114	19,7,11	240,98,186	232	149	4.514707861578411e-19	1.83109617283e-17	0.043,0.024,0.006	0.048,0.044,0.037	-0.019
7826	gene:Solyc12g042180.1	NA	12	+	40661894	40661995	40661899	40661995	40661684	40661732	7826	0,3,0	5,13,5	2,0,3	4,8,0	154	149	4.628634450183167e-19	1.87403248471e-17	0.0,0.183,0.0	0.326,0.0,1.0	-0.381
6486	gene:Solyc01g049680.2	NA	1	-	45874435	45874675	45874435	45874672	45874766	45875137	6486	132,147,61	51,33,12	123,147,95	65,43,29	152	149	4.967487720289911e-19	2.00772894991e-17	0.717,0.814,0.833	0.65,0.77,0.763	0.06
8952	gene:Solyc05g041830.2	NA	5	+	53772175	53772395	53772180	53772395	53771040	53771225	8952	64,43,28	4,0,2	63,32,40	6,2,4	154	149	6.143626072676658e-19	2.47878246405e-17	0.939,1.0,0.931	0.91,0.939,0.906	0.038
10903	gene:Solyc03g093840.1	NA	3	-	55519150	55519326	55519150	55519201	55519443	55519537	10903	4,9,1	13,1,2	7,1,3	13,7,8	274	149	7.387417942065677e-19	2.97545221791e-17	0.143,0.83,0.214	0.226,0.072,0.169	0.24
12699	gene:Solyc09g031780.2	NA	9	+	27855465	27855593	27855468	27855593	27855188	27855283	12699	69,61,45	341,303,203	127,55,95	459,181,437	152	149	7.530529071059358e-19	3.02784594483e-17	0.166,0.165,0.179	0.213,0.23,0.176	-0.036
14673	gene:Solyc08g081450.2	NA	8	+	64508795	64508847	64508800	64508847	64508616	64508698	14673	36,27,22	2,0,0	26,26,12	5,0,0	154	149	7.946654959441726e-19	3.18964181792e-17	0.946,1.0,1.0	0.834,1.0,1.0	0.037
19022	gene:Solyc11g072970.1	NA	11	-	56119747	56119813	56119747	56119804	56120535	56120616	19022	2,2,2	6,2,2	3,0,1	8,2,11	158	149	8.6518282870594055e-19	3.46669809295e-17	0.239,0.485,0.485	0.261,0.0,0.079	0.29
706	gene:Solyc08g074450.2	NA	8	-	58563961	58564194	58563961	58564120	58564819	58565088	706	84,109,48	10,11,0	154,76,104	6,1,0	223	149	9.736691527811862e-19	3.89467661112e-17	0.849,0.869,1.0	0.945,0.981,1.0	-0.069
9546	gene:Solyc12g062870.1	NA	12	+	35516762	35516834	35516770	35516834	35516299	35516572	9546	230,204,110	6,2,6	268,189,267	3,3,0	157	149	1.0037362314017946e-18	4.00804639481e-17	0.973,0.99,0.946	0.988,0.984,1.0	-0.021
18232	gene:Solyc12g056520.1	NA	12	-	62471990	62472163	62471990	62472120	62472380	62472455	18232	3,1,2	0,5,0	1,1,2	3,1,6	192	149	1.1898793450251046e-18	4.7431897047e-17	1.0,0.134,1.0	0.206,0.437,0.206	0.428
3496	gene:Solyc03g120760.2	NA	3	-	69035493	69035592	69035493	69035580	69036733	69037270	3496	5,2,1	23,9,19	0,0,4	20,12,24	161	149	1.325073578806231e-18	5.27306677593e-17	0.167,0.171,0.046	0.0,0.0,0.134	0.083
3285	gene:Solyc02g085310.2	NA	2	-	48242365	48242553	48242365	48242535	48242640	48242693	3285	15,7,6	84,65,46	6,7,10	105,55,110	167	149	1.384126929617415e-18	5.49865125544e-17	0.137,0.088,0.104	0.049,0.102,0.075	0.034
14842	gene:Solyc03g093340.2	NA	3	+	54616481	54616575	54616511	54616575	54615631	54615878	14842	72,77,49	6,1,0	77,51,44	2,0,0	179	149	1.435406981124902e-18	5.69263792514e-17	0.909,0.985,1.0	0.97,1.0,1.0	-0.025
13157	gene:Solyc06g036060.2	NA	6	+	25443479	25443656	25443570	25443656	25443165	25443372	13157	1,0,4	4,0,0	0,1,2	4,7,0	240	149	1.5933925932568682e-18	6.30842314605e-17	0.134,NA,1.0	0.0,0.081,1.0	0.207
10470	gene:Solyc08g083140.2	NA	8	+	65684580	65684712	65684590	65684712	65682540	65682669	10470	117,63,52	8,1,4	106,34,88	7,9,6	159	149	1.6817815910925341e-18	6.6470415267e-17	0.932,0.983,0.924	0.934,0.78,0.932	0.064
3986	gene:Solyc11g065900.1	NA	11	+	51489452	51489537	51489506	51489537	51488422	51488602	3986	2,1,1	41,60,14	3,9,0	96,81,18	203	149	1.7780940601394047e-18	7.01577350724e-17	0.035,0.012,0.05	0.022,0.075,0.0	0.0
16789	gene:Solyc06g060540.2	NA	6	+	38556515	38557334	38557230	38557334	38554507	38554519	16789	11,13,0	1,2,0	24,20,25	0,2,3	864	149	2.0163444851300868e-18	7.9423467516e-17	0.655,0.529,NA	1.0,0.633,0.59	-0.149
11875	gene:Solyc07g021700.2	NA	7	+	21208774	21208874	21208785	21208874	21208547	21208645	11875	3,4,1	16,29,7	11,10,11	61,33,32	160	149	2.033076096151641e-18	7.99470194155e-17	0.149,0.114,0.117	0.144,0.22,0.242	-0.075
5384	gene:Solyc10g008790.2	NA	10	-	2863417	2863607	2863417	2863595	2865534	2865652	5384	1,3,2	4,0,0	3,1,0	0,2,5	161	149	2.0682480865559986e-18	8.11927120466e-17	0.188,1.0,1.0	1.0,0.316,0.0	0.291
22905	gene:Solyc01g103020.2	NA	1	+	91692012	91692098	91692015	91692098	91691313	91691430	22905	13,11,3	211,140,129	9,4,5	230,95,211	152	149	2.162828064354495e-18	8.47624354395e-17	0.057,0.072,0.022	0.037,0.04,0.023	0.017
22288	gene:Solyc04g074040.2	NA	4	+	60066408	60066532	60066412	60066532	60066140	60066327	22288	16,13,5	0,2,0	14,10,7	2,0,2	153	149	2.200457847762624e-18	8.60919871751e-17	1.0,0.864,1.0	0.872,1.0,0.773	0.073
22812	gene:Solyc03g123840.2	NA	3	+	70544685	70544865	70544718	70544865	70544370	70544605	22812	318,216,139	3,0,3	312,176,314	3,3,9	182	149	2.2285833175792408e-18	8.70458425219e-17	0.989,1.0,0.974	0.988,0.98,0.966	0.01
7398	gene:Solyc11g010470.1	NA	11	-	3533524	3533545	3533524	3533539	3533772	3533889	7398	446,296,291	6,2,3	587,196,644	15,2,9	155	149	2.3982488439262435e-18	9.35156092833e-17	0.986,0.993,0.989	0.974,0.989,0.986	0.006
15870	gene:Solyc06g066730.2	NA	6	+	41925858	41926006	41925891	41926006	41925184	41925301	15870	2,0,3	185,146,95	3,2,9	201,104,192	182	149	2.4036743132972103e-18	9.3570169248e-17	0.009,0.0,0.025	0.012,0.015,0.037	-0.01
20744	gene:Solyc08g074520.1	NA	8	-	58620266	58620335	58620266	58620330	58621263	58621396	20744	24,20,10	2,2,2	13,19,38	8,7,0	154	149	2.452972504250117e-18	9.53295668876e-17	0.921,0.906,0.829	0.611,0.724,1.0	0.107
7799	gene:Solyc07g007630.2	NA	7	+	2285946	2286216	2286069	2286216	2285759	2285868	7799	50,127,44	3,10,5	90,104,52	5,5,1	272	149	2.4583697972248215e-18	9.53798231845e-17	0.901,0.874,0.828	0.908,0.919,0.966	-0.063
4125	gene:Solyc11g039950.1	NA	11	-	40563512	40563698	40563512	40563658	40569929	40570089	4125	7,9,3	6,0,2	4,13,6	9,2,10	189	149	2.568545506695594e-18	9.94883292927e-17	0.479,1.0,0.542	0.259,0.837,0.321	0.201
12371	gene:Solyc09g009030.2	NA	9	-	2380505	2380661	2380505	2380652	2380760	2380975	12371	49,17,17	415,552,200	18,20,19	720,625,547	158	149	2.9684731251253197e-18	1.14787546469e-16	0.1,0.028,0.074	0.023,0.029,0.032	0.039
12753	gene:Solyc10g051110.1	NA	10	-	51526917	51527099	51526917	51527094	51527201	51527250	12753	85,41,33	314,239,169	31,76,50	364,258,346	154	149	3.945172183646061e-18	1.52301995927e-16	0.208,0.142,0.159	0.076,0.222,0.123	0.029
7515	gene:Solyc01g094860.2	NA	1	-	86260237	86260371	86260237	86260317	86260846	86260911	7515	1,2,1	7,3,0	1,0,5	7,0,4	203	149	4.175104374408552e-18	1.60911153667e-16	0.095,0.329,1.0	0.095,NA,0.478	0.188
370	gene:Solyc06g060420.2	NA	6	-	38432501	38432578	38432501	38432567	38432782	38433022	370	114,110,41	0,2,0	150,133,78	7,4,0	160	149	4.2515369041784746e-18	1.63585625253e-16	1.0,0.981,1.0	0.952,0.969,1.0	0.02
14196	gene:Solyc07g045170.2	NA	7	+	58270421	58270583	58270463	58270583	58270297	58270354	14196	4,6,1	1,2,0	5,15,0	2,7,2	191	149	4.379541564877752e-18	1.68232307385e-16	0.757,0.701,1.0	0.661,0.626,0.0	0.39
21287	gene:Solyc10g079360.1	NA	10	-	60908743	60908886	60908743	60908873	60909537	60909621	21287	1,1,1	15,14,3	5,2,0	16,6,12	162	149	4.5792470027321655e-18	1.75613366903e-16	0.058,0.062,0.235	0.223,0.235,0.0	-0.034
12677	gene:Solyc06g019200.2	NA	6	-	18149508	18149716	18149508	18149712	18151008	18151157	12677	128,80,36	8,0,2	154,93,147	1,2,2	153	149	5.343772364763131e-18	2.04595172582e-16	0.94,1.0,0.946	0.993,0.978,0.986	-0.024
4091	gene:Solyc01g090680.2	NA	1	-	84326424	84326558	84326424	84326521	84326708	84326826	4091	6,8,0	57,64,22	5,3,1	93,51,64	186	149	5.379618160074113e-18	2.05628825724e-16	0.078,0.091,0.0	0.041,0.045,0.012	0.024
7874	gene:Solyc01g103010.2	NA	1	+	91681491	91681634	91681512	91681634	91681320	91681413	7874	0,8,2	68,55,29	3,0,3	77,41,85	170	149	5.4592909869997276e-18	2.08331564102e-16	0.0,0.113,0.057	0.033,0.0,0.03	0.036
20675	gene:Solyc03g120810.2	NA	3	-	69072308	69072551	69072308	69072527	69072654	69073145	20675	10,6,0	7,8,4	9,7,5	5,4,3	173	149	5.860242298794247e-18	2.23265624629e-16	0.552,0.392,0.0	0.608,0.601,0.589	-0.285
2558	gene:Solyc04g079770.2	NA	4	-	64109143	64109420	64109143	64109388	64109761	64109917	2558	56,41,31	2,2,2	73,42,46	2,1,0	181	149	6.4809074519488315e-18	2.46507838271e-16	0.958,0.944,0.927	0.968,0.972,1.0	-0.037
14397	gene:Solyc03g115720.2	NA	3	-	65357691	65357882	65357691	65357777	65357996	65358148	14397	43,33,17	2,0,0	36,33,26	0,2,4	254	149	7.401175015793914e-18	2.81051155829e-16	0.927,1.0,1.0	1.0,0.906,0.792	0.076
15592	gene:Solyc04g063240.2	NA	4	+	55386664	55386807	55386679	55386807	55385802	55385936	15592	0,2,0	53,60,27	3,7,0	93,68,64	164	149	7.868007898459337e-18	2.98291196672e-16	0.0,0.029,0.0	0.028,0.086,0.0	-0.028
15169	gene:Solyc01g102490.2	NA	1	+	91287363	91287568	91287402	91287568	91287078	91287146	15169	9,3,1	11,3,2	1,2,0	3,4,6	188	149	8.04731654961574e-18	3.04592242041e-16	0.393,0.442,0.284	0.209,0.284,0.0	0.209
14214	gene:Solyc03g043720.2	NA	3	+	7240878	7241013	7240920	7241013	7240737	7240763	14214	25,18,19	3,2,0	40,12,22	9,5,2	191	149	8.108457230399142e-18	3.06407391926e-16	0.867,0.875,1.0	0.776,0.652,0.896	0.139
9405	gene:Solyc02g093200.2	NA	2	+	54140350	54140479	54140355	54140479	54140219	54140267	9405	25,24,15	2,0,2	9,18,10	0,0,1	154	149	8.218200183237477e-18	3.1005027964e-16	0.924,1.0,0.879	1.0,1.0,0.906	-0.034
10078	gene:Solyc11g005580.1	NA	11	+	434858	435064	434871	435064	433954	434023	10078	10,6,3	27,33,18	6,18,14	33,37,27	162	149	8.474580146069041e-18	3.19204607123e-16	0.254,0.143,0.133	0.143,0.309,0.323	-0.082
23347	gene:Solyc02g094140.2	NA	2	+	54774439	54774529	54774446	54774529	54773353	54773401	23347	233,203,124	11,3,10	248,211,211	14,20,9	156	149	9.773070396861012e-18	3.67518051817e-16	0.953,0.985,0.922	0.944,0.91,0.957	0.016
3860	gene:Solyc09g056260.2	NA	9	-	48070330	48070500	48070330	48070475	48073920	48074069	3860	0,6,0	20,32,4	2,9,3	17,28,23	174	149	9.864419601847232e-18	3.70353976651e-16	0.0,0.138,0.0	0.092,0.216,0.1	-0.09
19383	gene:Solyc03g110940.2	NA	3	+	61667061	61667170	61667129	61667170	61666742	61666842	19383	61,80,37	3,1,2	88,55,99	7,1,7	217	149	1.0188909082826084e-17	3.81919753363e-16	0.933,0.982,0.927	0.896,0.974,0.907	0.022
3535	gene:Solyc06g061000.2	NA	6	+	38975148	38975303	38975208	38975303	38973421	38973637	3535	21,9,7	275,142,139	37,5,13	244,105,216	209	149	1.082569784460764e-17	4.051356166e-16	0.052,0.043,0.035	0.098,0.033,0.041	-0.014
19886	gene:Solyc09g020140.2	NA	9	-	18643105	18643295	18643105	18643196	18643736	18643791	19886	5,15,0	270,173,189	3,5,2	262,138,258	248	149	1.2287936930191416e-17	4.59118415205e-16	0.011,0.05,0.0	0.007,0.021,0.005	0.009
17697	gene:Solyc03g120340.2	NA	3	-	68765978	68766084	68765978	68766067	68766145	68766348	17697	4,0,2	29,21,13	8,1,7	43,24,27	166	149	1.2596609232919317e-17	4.69895984868e-16	0.11,0.0,0.121	0.143,0.036,0.189	-0.046
17775	gene:Solyc07g049740.2	NA	7	+	60088203	60088439	60088235	60088439	60088012	60088118	17775	1,3,0	2,4,0	3,2,3	1,1,5	181	149	1.3213840032718649e-17	4.92130837116e-16	0.292,0.382,NA	0.712,0.622,0.331	-0.218
13310	gene:Solyc06g009520.2	NA	6	-	3499970	3500187	3499970	3500178	3501619	3503631	13310	150,105,58	14,5,2	196,90,116	2,4,9	158	149	1.3919980181892217e-17	5.16773705155e-16	0.91,0.952,0.965	0.989,0.955,0.924	-0.014
4488	gene:Solyc06g050990.2	NA	6	+	34088624	34088972	34088926	34088972	34088382	34088467	4488	60,51,21	0,2,4	79,45,90	1,0,0	451	149	1.3912020520220703e-17	5.16773705155e-16	1.0,0.894,0.634	0.963,1.0,1.0	-0.145
18823	gene:Solyc06g074690.2	NA	6	-	46220158	46220295	46220158	46220238	46220550	46220807	18823	38,24,18	0,1,0	36,15,13	0,2,2	206	149	2.0157689396202616e-17	7.47152634079e-16	1.0,0.946,1.0	1.0,0.844,0.825	0.092
11626	gene:Solyc06g072470.2	NA	6	-	44697594	44697684	44697594	44697646	44698319	44698671	11626	7,3,4	9,6,5	3,4,4	18,4,12	187	149	2.0493694457411268e-17	7.5839722801e-16	0.383,0.285,0.389	0.117,0.443,0.21	0.096
19266	gene:Solyc02g077560.2	NA	2	+	42461512	42461695	42461515	42461695	42461053	42461110	19266	28,16,14	60,52,43	46,8,23	74,24,45	152	149	2.3863119140307524e-17	8.81683448046e-16	0.314,0.232,0.242	0.379,0.246,0.334	-0.057
4127	gene:Solyc02g082820.2	NA	2	+	46472784	46472919	46472796	46472919	46472562	46472694	4127	2,1,11	128,139,68	3,3,2	135,96,137	161	149	2.408734911812179e-17	8.88555545246e-16	0.014,0.007,0.13	0.02,0.028,0.013	0.03
6585	gene:Solyc10g047140.1	NA	10	-	39906304	39906441	39906304	39906437	39907314	39907402	6585	8,3,0	42,32,14	0,2,3	40,15,29	153	149	2.4640159957691005e-17	9.07507634575e-16	0.156,0.084,0.0	0.0,0.115,0.092	0.011
1526	gene:Solyc06g071460.2	NA	6	+	43965565	43965640	43965587	43965640	43965434	43965470	1526	83,101,45	3,3,0	100,96,100	2,4,8	171	149	2.7177053765170808e-17	9.99358749213e-16	0.96,0.967,1.0	0.978,0.954,0.916	0.026
18590	gene:Solyc04g076830.2	NA	4	-	61706862	61706955	61706862	61706924	61707702	61707728	18590	3,5,6	156,106,48	5,0,1	118,57,120	180	149	2.887717945193498e-17	1.06019849994e-15	0.016,0.038,0.094	0.034,0.0,0.007	0.036
16306	gene:Solyc09g082540.2	NA	9	+	68262107	68262158	68262118	68262158	68261932	68262026	16306	93,146,61	1,3,0	125,92,79	6,0,3	160	149	4.007530390299545e-17	1.46900640805e-15	0.989,0.978,1.0	0.951,1.0,0.961	0.018
2886	gene:Solyc05g051060.2	NA	5	-	61243913	61244013	61243913	61244010	61246225	61246325	2886	40,31,17	1,5,2	28,24,38	3,0,1	152	149	4.295676217557387e-17	1.57214984718e-15	0.975,0.859,0.893	0.901,1.0,0.974	-0.049
14908	gene:Solyc06g068760.2	NA	6	+	42618164	42618317	42618182	42618317	42617968	42618073	14908	4,3,2	99,88,63	3,0,1	149,84,56	167	149	4.809958760722691e-17	1.75760128301e-15	0.035,0.03,0.028	0.018,0.0,0.016	0.02
17926	gene:Solyc01g097300.2	NA	1	+	88201292	88201412	88201295	88201412	88201072	88201208	17926	4,5,3	153,204,88	2,1,5	247,229,161	152	149	5.752742952071019e-17	2.09880292317e-15	0.025,0.023,0.032	0.008,0.004,0.03	0.013
2075	gene:Solyc02g094430.2	NA	2	-	54958815	54958927	54958815	54958918	54960018	54960123	2075	44,37,42	13,11,8	67,24,51	10,2,11	158	149	5.875050984783367e-17	2.14006559383e-15	0.761,0.76,0.832	0.863,0.919,0.814	-0.081
9886	gene:Solyc12g062250.1	NA	12	+	31526653	31526806	31526704	31526806	31526453	31526574	9886	92,69,56	6,11,2	73,42,82	10,11,7	200	149	6.234864076151951e-17	2.26757810845e-15	0.92,0.824,0.954	0.845,0.74,0.897	0.072
3830	gene:Solyc06g008700.2	NA	6	+	2609844	2610052	2609892	2610052	2608705	2608863	3830	6,4,3	25,5,5	2,5,9	11,1,8	197	149	6.995059328921206e-17	2.54008091881e-15	0.154,0.377,0.312	0.121,0.791,0.46	-0.176
6826	gene:Solyc07g039190.2	NA	7	-	45556043	45556256	45556043	45556160	45556441	45556839	6826	1,12,5	78,116,57	5,4,2	113,131,67	245	149	7.03995019759325e-17	2.55239380019e-15	0.008,0.059,0.051	0.026,0.018,0.018	0.019
20849	gene:Solyc02g079100.2	NA	2	+	43720539	43720707	43720552	43720707	43719938	43720004	20849	3,2,1	24,22,17	1,1,1	38,20,20	162	149	7.118480270462643e-17	2.57684550601e-15	0.103,0.077,0.051	0.024,0.044,0.044	0.04
15431	gene:Solyc11g008360.1	NA	11	-	2573548	2573638	2573548	2573621	2573723	2573824	15431	3,8,3	210,192,110	13,1,11	201,157,196	166	149	7.320729806387767e-17	2.64593718041e-15	0.013,0.036,0.024	0.055,0.006,0.048	-0.012
22038	gene:Solyc12g009890.1	NA	12	+	3067060	3067163	3067090	3067163	3066744	3066847	22038	0,1,1	36,40,22	3,2,2	64,47,32	179	149	7.99456118696278e-17	2.88499381964e-15	0.0,0.02,0.036	0.038,0.034,0.049	-0.022
22504	gene:Solyc02g081640.2	NA	2	+	45514671	45514735	45514678	45514735	45514438	45514596	22504	11,3,6	1,1,4	12,1,3	0,1,2	156	149	8.105625213891096e-17	2.92053844916e-15	0.913,0.741,0.589	1.0,0.489,0.589	0.055
15041	gene:Solyc07g017530.2	NA	7	-	7471524	7471973	7471524	7471642	7472831	7472914	15041	34,24,10	1,1,1	38,21,24	3,2,2	480	149	9.270631833354687e-17	3.33513132828e-15	0.913,0.882,0.756	0.797,0.765,0.788	0.067
9976	gene:Solyc09g064240.2	NA	9	-	61388513	61388629	61388513	61388624	61388735	61388886	9976	29,24,12	135,132,55	46,32,32	182,92,102	154	149	1.0317100291519719e-16	3.70586415417e-15	0.172,0.15,0.174	0.196,0.252,0.233	-0.062
12489	gene:Solyc06g008250.2	NA	6	-	2128471	2128577	2128471	2128567	2129249	2129338	12489	2,3,4	20,31,12	12,11,0	47,38,11	159	149	1.1584025125158557e-16	4.15451765291e-15	0.086,0.083,0.238	0.193,0.213,0.0	0.0
12218	gene:Solyc07g006340.2	NA	7	-	1153424	1153536	1153424	1153520	1153699	1153864	12218	9,8,3	117,125,65	4,4,9	203,133,125	165	149	1.1861918850823195e-16	4.24762702763e-15	0.065,0.055,0.04	0.017,0.026,0.061	0.019
15520	gene:Solyc10g085600.1	NA	10	-	64725820	64725889	64725820	64725867	64725988	64726130	15520	4,3,0	4,3,0	2,7,6	0,3,0	171	149	1.1911126192533553e-16	4.25868573407e-15	0.466,0.466,NA	1.0,0.67,1.0	-0.424
10946	gene:Solyc09g066490.2	NA	9	-	64906188	64906336	64906188	64906324	64907180	64907770	10946	5,5,0	253,184,192	4,3,14	339,139,275	161	149	1.259093059615523e-16	4.49482683648e-15	0.018,0.025,0.0	0.011,0.02,0.045	-0.011
2797	gene:Solyc08g068400.2	NA	8	-	57522410	57522517	57522410	57522504	57523110	57523163	2797	1,1,1	129,105,64	3,0,5	86,55,64	162	149	1.2851295055272614e-16	4.58073768535e-15	0.007,0.009,0.014	0.031,0.0,0.067	-0.023
3667	gene:Solyc01g096900.2	NA	1	+	87899722	87899836	87899765	87899836	87899519	87899613	3667	2,6,0	47,85,15	2,3,0	88,92,45	192	149	1.3432295628191787e-16	4.78049847472e-15	0.032,0.052,0.0	0.017,0.025,0.0	0.014
15610	gene:Solyc01g028810.2	NA	1	+	41411152	41411251	41411155	41411251	41410926	41411064	15610	105,75,47	4445,3864,2539	77,43,79	4796,2432,4606	152	149	1.3686607217128603e-16	4.86355889489e-15	0.023,0.019,0.018	0.015,0.017,0.017	0.004
10382	gene:Solyc06g065480.2	NA	6	-	40876632	40876697	40876632	40876684	40876789	40876886	10382	127,105,84	0,9,0	200,104,155	2,3,0	162	149	1.8426586056870986e-16	6.53792152613e-15	1.0,0.915,1.0	0.989,0.97,1.0	-0.015
13768	gene:Solyc04g072010.2	NA	4	+	59080625	59080755	59080650	59080755	59079112	59079235	13768	5,5,5	26,10,15	19,15,6	41,7,14	174	149	1.952062792523385e-16	6.90501359182e-15	0.141,0.3,0.222	0.284,0.647,0.268	-0.179
3903	gene:Solyc07g061920.2	NA	7	+	64808309	64808441	64808328	64808441	64808049	64808201	3903	0,7,4	3,10,11	1,3,0	10,9,4	168	149	1.9493950260121335e-16	6.90501359182e-15	0.0,0.383,0.244	0.081,0.228,0.0	0.106
10592	gene:Solyc03g117060.2	NA	3	-	66324594	66324808	66324594	66324770	66325342	66325466	10592	30,39,10	1,0,0	57,41,21	4,2,0	187	149	2.0583847351631387e-16	7.27003970292e-15	0.96,1.0,1.0	0.919,0.942,1.0	0.033
6361	gene:Solyc10g008990.2	NA	10	+	3023300	3023438	3023393	3023438	3022922	3023039	6361	10,5,0	113,64,48	3,3,5	128,86,107	242	149	2.06988456967397e-16	7.29956257955e-15	0.052,0.046,0.0	0.014,0.021,0.028	0.012
19772	gene:Solyc01g010590.2	NA	1	+	5598997	5599094	5599007	5599094	5597527	5597617	19772	3,0,2	6,2,1	0,1,2	0,2,0	159	149	2.1437233231267055e-16	7.54850454992e-15	0.319,0.0,0.652	NA,0.319,1.0	-0.336
3829	gene:Solyc06g008700.2	NA	6	+	2609887	2610052	2609892	2610052	2608705	2608863	3829	165,119,80	25,5,5	218,129,170	11,1,8	154	149	2.1876239703049515e-16	7.69143435248e-15	0.865,0.958,0.939	0.95,0.992,0.954	-0.045
19277	gene:Solyc03g113910.2	NA	3	+	63949079	63949152	63949104	63949152	63948890	63948953	19277	86,90,42	1082,972,484	94,121,68	1576,1344,1090	174	149	2.274265247368426e-16	7.98397648774e-15	0.064,0.073,0.069	0.049,0.072,0.051	0.011
16943	gene:Solyc01g080200.2	NA	1	-	79409613	79409723	79409613	79409720	79410131	79410342	16943	4,10,3	9,2,2	6,3,5	5,9,8	152	149	2.4691036667641727e-16	8.65489731759e-15	0.303,0.831,0.595	0.541,0.246,0.38	0.187
6475	gene:Solyc08g077060.2	NA	8	-	60998828	60998945	60998828	60998942	60999378	60999534	6475	363,193,130	234,104,94	421,235,372	247,87,220	152	149	2.49920242923201e-16	8.74720850231e-15	0.603,0.645,0.575	0.626,0.726,0.624	-0.051
23510	gene:Solyc02g071880.2	NA	2	-	41244678	41244864	41244678	41244858	41244969	41245082	23510	2,2,0	0,2,0	2,1,0	3,1,0	155	149	2.607628965383723e-16	9.11297701587e-15	1.0,0.49,NA	0.391,0.49,NA	0.304
11064	gene:Solyc03g097550.2	NA	3	+	59883676	59883811	59883679	59883811	59882227	59882476	11064	9,0,3	102,57,60	2,2,2	88,58,66	152	149	2.989766712582706e-16	1.04327595196e-14	0.08,0.0,0.047	0.022,0.033,0.029	0.014
11752	gene:Solyc04g082650.2	NA	4	+	66263723	66263926	66263741	66263926	66263206	66263298	11752	28,30,15	6,2,3	24,14,41	1,2,3	167	149	3.5109099672511517e-16	1.2232915688e-14	0.806,0.93,0.817	0.955,0.862,0.924	-0.063
17024	gene:Solyc12g099940.1	NA	12	+	66892166	66892317	66892182	66892317	66890957	66891029	17024	4,0,8	38,43,17	3,2,5	74,62,40	165	149	3.5298676545933806e-16	1.22805575289e-14	0.087,0.0,0.298	0.035,0.028,0.101	0.074
10045	gene:Solyc08g079680.2	NA	8	+	63165304	63165486	63165322	63165486	63164496	63164565	10045	11,7,6	127,89,64	7,5,5	134,101,92	167	149	3.6872179369065713e-16	1.28088108899e-14	0.072,0.066,0.077	0.045,0.042,0.046	0.027
14993	gene:Solyc02g030450.2	NA	2	-	25876046	25876151	25876046	25876141	25876231	25876399	14993	22,6,1	4,0,0	28,4,21	2,0,0	159	149	3.988769223822823e-16	1.38356711585e-14	0.838,1.0,1.0	0.929,1.0,1.0	-0.03
5662	gene:Solyc02g014150.2	NA	2	+	15319835	15319915	15319875	15319915	15319103	15319339	5662	6,4,1	2,4,1	2,0,2	4,3,6	189	149	4.0150397182263964e-16	1.39060392029e-14	0.703,0.441,0.441	0.283,0.0,0.208	0.365
15285	gene:Solyc04g054490.2	NA	4	+	52613831	52614059	52613840	52614059	52613464	52613706	15285	19,18,32	0,1,8	30,12,11	0,0,4	158	149	4.193299738785803e-16	1.45018282633e-14	1.0,0.944,0.79	1.0,1.0,0.722	0.004
22908	gene:Solyc05g053950.2	NA	5	+	63966376	63966512	63966379	63966512	63965210	63965540	22908	4,2,1	35,39,17	2,0,1	53,30,34	152	149	4.218196885879042e-16	1.45662549224e-14	0.101,0.048,0.055	0.036,0.0,0.028	0.047
9887	gene:Solyc12g062250.1	NA	12	+	31526686	31526806	31526704	31526806	31526453	31526574	9887	355,323,185	6,11,2	321,188,301	10,11,7	167	149	4.3083268406046385e-16	1.48554177709e-14	0.981,0.963,0.988	0.966,0.938,0.975	0.018
669	gene:Solyc10g008020.2	NA	10	+	2188331	2188473	2188440	2188473	2188124	2188145	669	4,18,9	2,0,0	7,10,2	2,1,0	258	149	4.3218737538497014e-16	1.48800512651e-14	0.536,1.0,1.0	0.669,0.852,1.0	0.005
12280	gene:Solyc04g049090.2	NA	4	-	39557495	39557650	39557495	39557611	39557741	39557799	12280	106,108,60	1,2,5	171,106,126	0,1,0	188	149	4.504108574814827e-16	1.54518664167e-14	0.988,0.977,0.905	1.0,0.988,1.0	-0.039
15308	gene:Solyc11g030380.1	NA	11	-	21601633	21601766	21601633	21601665	21602636	21602848	15308	11,0,1	112,67,56	4,1,1	95,46,91	250	149	4.506385603389429e-16	1.54518664167e-14	0.055,0.0,0.011	0.024,0.013,0.007	0.007
7163	gene:Solyc10g039270.1	NA	10	-	21002021	21002112	21002021	21002072	21003221	21003267	7163	405,328,177	4,0,0	377,301,225	10,3,2	189	149	4.507902508835437e-16	1.54518664167e-14	0.988,1.0,1.0	0.967,0.988,0.989	0.015
7671	gene:Solyc09g065920.2	NA	9	+	64210814	64211017	64210838	64211017	64210680	64210725	7671	5,2,1	59,27,34	3,3,9	49,22,54	173	149	4.81375629945639e-16	1.64759493961e-14	0.068,0.06,0.025	0.05,0.105,0.126	-0.043
2905	gene:Solyc12g099250.1	NA	12	-	66449280	66449385	66449280	66449375	66449675	66449757	2905	11,7,6	139,92,59	6,0,11	137,77,125	159	149	5.178781390224901e-16	1.76992469866e-14	0.069,0.067,0.087	0.039,0.0,0.076	0.036
19612	gene:Solyc09g055760.2	NA	9	-	44421910	44421966	44421910	44421951	44425932	44426059	19612	5,4,2	114,116,84	5,2,0	163,135,105	164	149	5.288606333411849e-16	1.80480486327e-14	0.038,0.03,0.021	0.027,0.013,0.0	0.016
11022	gene:Solyc05g007800.2	NA	5	+	2243897	2244109	2243959	2244109	2242444	2242620	11022	1,6,1	78,87,48	8,1,6	101,61,61	211	149	5.441718645968104e-16	1.85433345062e-14	0.009,0.046,0.014	0.053,0.011,0.065	-0.02
7822	gene:Solyc12g040390.1	NA	12	-	44106304	44106445	44106304	44106442	44106868	44107264	7822	2,3,0	6,4,1	0,3,4	1,5,0	152	149	6.000131174509348e-16	2.04162589305e-14	0.246,0.424,0.0	0.0,0.37,1.0	-0.233
7430	gene:Solyc11g010350.1	NA	11	+	3426307	3426438	3426310	3426438	3425500	3425686	7430	0,3,2	6,3,1	5,2,2	3,3,2	152	149	6.08761396659147e-16	2.06836474537e-14	0.0,0.495,0.662	0.62,0.395,0.495	-0.118
17711	gene:Solyc03g111330.2	NA	3	+	61941467	61941582	61941481	61941582	61940540	61940695	17711	162,125,93	50,36,20	242,136,140	44,25,40	163	149	6.098670080851458e-16	2.06909624349e-14	0.748,0.76,0.81	0.834,0.833,0.762	-0.037
1083	gene:Solyc09g011930.2	NA	9	-	5199638	5199770	5199638	5199746	5201096	5201159	1083	46,41,22	19,19,10	51,72,53	31,13,9	173	149	7.021785968949528e-16	2.37880912417e-14	0.676,0.65,0.655	0.586,0.827,0.835	-0.089
13373	gene:Solyc01g006810.2	NA	1	+	1377562	1377673	1377588	1377673	1377092	1377457	13373	102,77,20	0,3,4	103,60,63	1,1,0	175	149	8.667651815969081e-16	2.93211394764e-14	1.0,0.956,0.81	0.989,0.981,1.0	-0.068
15811	gene:Solyc10g062180.1	NA	10	+	25206069	25206176	25206072	25206176	25205873	25205986	15811	10,12,3	109,69,50	1,4,3	90,46,89	152	149	8.68410814699754e-16	2.93341094965e-14	0.083,0.146,0.056	0.011,0.079,0.032	0.054
11659	gene:Solyc09g072830.2	NA	9	-	65526382	65526609	65526382	65526597	65526729	65527436	11659	73,49,29	32,23,19	98,35,51	20,14,23	161	149	9.124285878842936e-16	3.07762559977e-14	0.679,0.663,0.586	0.819,0.698,0.672	-0.087
9944	gene:Solyc02g078520.2	NA	2	-	43183329	43183418	43183329	43183413	43183496	43183598	9944	45,28,36	4,0,2	53,19,42	2,0,1	154	149	9.351924750639907e-16	3.14983668413e-14	0.916,1.0,0.946	0.962,1.0,0.976	-0.025
1407	gene:Solyc12g008390.1	NA	12	+	1830170	1830400	1830360	1830400	1829583	1829682	1407	9,9,6	166,153,122	8,4,5	223,71,219	339	149	9.816699752433406e-16	3.30159337549e-14	0.023,0.025,0.021	0.016,0.024,0.01	0.006
13242	gene:Solyc02g092660.2	NA	2	+	53674310	53674510	53674327	53674510	53673610	53673699	13242	2,1,2	1,7,3	1,3,0	15,5,13	166	149	9.892172682808694e-16	3.32216897613e-14	0.642,0.114,0.374	0.056,0.35,0.0	0.241
17352	gene:Solyc01g091860.2	NA	1	-	85402548	85402644	85402548	85402631	85402868	85402974	17352	2,0,0	9,7,2	5,3,0	7,5,5	162	149	1.044293681523148e-15	3.50207578046e-14	0.17,0.0,0.0	0.396,0.356,0.0	-0.194
1902	gene:Solyc08g061480.2	NA	8	+	48767825	48768048	48767861	48768048	48767071	48767635	1902	4,5,0	0,1,0	5,1,1	3,0,0	185	149	1.0601947242534616e-15	3.55027743396e-14	1.0,0.801,NA	0.573,1.0,1.0	0.043
10960	gene:Solyc08g007520.2	NA	8	-	2066989	2067133	2066989	2067129	2067343	2067468	10960	65,51,47	10,3,4	51,30,51	0,5,3	153	149	1.1569429951520542e-15	3.86868420249e-14	0.864,0.943,0.92	1.0,0.854,0.943	-0.023
11957	gene:Solyc12g020000.1	NA	12	-	12863184	12863363	12863184	12863328	12863484	12863553	11957	12,3,8	243,285,193	12,0,6	478,154,288	184	149	1.1928359659515274e-15	3.98297526562e-14	0.038,0.008,0.032	0.02,0.0,0.017	0.014
14763	gene:Solyc02g091830.2	NA	2	+	53062487	53062562	53062491	53062562	53062044	53062215	14763	4,0,6	4,1,0	1,1,1	0,0,6	153	149	1.2133675451667775e-15	4.04571904586e-14	0.493,0.0,1.0	1.0,1.0,0.14	-0.216
23631	gene:Solyc03g043760.2	NA	3	+	7316577	7316667	7316580	7316667	7316019	7316137	23631	26,35,18	46,79,21	45,50,24	68,53,39	152	149	1.2658906438235343e-15	4.21479922098e-14	0.357,0.303,0.457	0.393,0.48,0.376	-0.044
12052	gene:Solyc07g025160.2	NA	7	-	26157523	26157636	26157523	26157613	26157687	26157753	12052	1,1,1	48,37,16	3,3,1	41,30,48	172	149	1.358132651175424e-15	4.51545104625e-14	0.018,0.023,0.051	0.06,0.08,0.018	-0.022
14197	gene:Solyc07g045170.2	NA	7	+	58270430	58270583	58270463	58270583	58270297	58270354	14197	32,22,9	1,2,0	34,37,19	2,7,2	182	149	1.39195336223353e-15	4.62128516262e-14	0.963,0.9,1.0	0.933,0.812,0.886	0.077
569	gene:Solyc06g060670.2	NA	6	+	38691007	38691201	38691036	38691201	38689751	38689920	569	1,0,0	6,8,0	3,0,1	4,7,5	178	149	1.478143992708486e-15	4.90043743089e-14	0.122,0.0,NA	0.386,0.0,0.143	-0.115
15846	gene:Solyc08g066160.2	NA	8	+	54562224	54562392	54562270	54562392	54562016	54562172	15846	45,44,14	20,2,0	58,27,46	4,0,3	195	149	1.5116887089899324e-15	5.00450791979e-14	0.632,0.944,1.0	0.917,1.0,0.921	-0.087
14370	gene:Solyc10g074580.1	NA	10	-	58137307	58137550	58137307	58137542	58138469	58138634	14370	3,1,2	3,0,0	5,1,2	0,2,4	157	149	1.773314784468976e-15	5.86228102291e-14	0.487,1.0,1.0	1.0,0.322,0.322	0.281
2923	gene:Solyc11g065880.1	NA	11	-	51460745	51460819	51460745	51460816	51461516	51461997	2923	83,44,49	89,27,45	85,25,67	78,47,78	152	149	1.791259159382076e-15	5.91319074773e-14	0.478,0.615,0.516	0.516,0.343,0.457	0.098
23788	gene:Solyc01g109640.2	NA	1	+	96527586	96527634	96527591	96527634	96527262	96527478	23788	0,14,2	28,14,7	8,6,8	57,30,47	154	149	1.8809516479592425e-15	6.20047039696e-14	0.0,0.492,0.217	0.12,0.162,0.141	0.095
4843	gene:Solyc02g091030.2	NA	2	+	52471388	52471628	52471397	52471628	52471172	52471271	4843	3,1,0	3,3,2	1,3,4	4,3,1	158	149	1.9094083324166138e-15	6.28536113957e-14	0.485,0.239,0.0	0.191,0.485,0.79	-0.247
9174	gene:Solyc09g092180.2	NA	9	+	71325126	71325271	71325169	71325271	71324944	71325008	9174	1,5,3	21,46,14	3,2,1	41,53,25	192	149	1.9123129230198214e-15	6.28601871725e-14	0.036,0.078,0.143	0.054,0.028,0.03	0.048
3105	gene:Solyc06g071410.2	NA	6	-	43932435	43932606	43932435	43932514	43933180	43933302	3105	0,7,1	4,0,0	7,0,0	2,3,5	241	149	1.9744874585449152e-15	6.48122719443e-14	0.0,1.0,1.0	0.684,0.0,0.0	0.439
2863	gene:Solyc09g098070.2	NA	9	-	71977361	71977560	71977361	71977550	71978116	71978355	2863	49,29,43	1,1,0	37,28,70	3,0,12	159	149	2.0337707515055807e-15	6.66640793582e-14	0.979,0.965,1.0	0.92,1.0,0.845	0.06
20950	gene:Solyc04g082410.2	NA	4	-	66081246	66081425	66081246	66081292	66081635	66081848	20950	26,15,12	45,22,7	59,44,46	44,31,39	282	149	2.039437004223949e-15	6.67556563073e-14	0.234,0.265,0.475	0.415,0.429,0.384	-0.085
19678	gene:Solyc11g043210.1	NA	11	-	33327657	33327755	33327657	33327697	33327842	33327970	19678	3,0,0	103,84,43	6,1,4	115,72,119	207	149	2.104484181979456e-15	6.87879217851e-14	0.021,0.0,0.0	0.036,0.01,0.024	-0.016
1427	gene:Solyc04g054470.2	NA	4	+	52562639	52562741	52562651	52562741	52561838	52562558	1427	86,79,48	26,17,8	86,61,85	35,19,22	161	149	2.112782205767642e-15	6.89621607613e-14	0.754,0.811,0.847	0.695,0.748,0.781	0.063
6114	gene:Solyc10g079880.1	NA	10	-	61349348	61349528	61349348	61349491	61349809	61350029	6114	19,8,1	437,403,193	8,6,7	544,352,346	186	149	2.2130932384444965e-15	7.21350446865e-14	0.034,0.016,0.004	0.012,0.013,0.016	0.004
16254	gene:Solyc01g009820.2	NA	1	-	4262466	4262619	4262466	4262614	4262696	4262725	16254	23,27,25	2,2,2	40,37,48	0,2,1	154	149	2.2888775431559208e-15	7.45007200321e-14	0.918,0.929,0.924	1.0,0.947,0.979	-0.052
12315	gene:Solyc02g090480.2	NA	2	+	52012677	52012765	52012680	52012765	52011891	52012392	12315	55,32,25	3,2,1	70,37,58	0,0,2	152	149	2.3647806047771756e-15	7.68636381189e-14	0.947,0.94,0.961	1.0,1.0,0.966	-0.039
20991	gene:Solyc02g088350.2	NA	2	-	50475336	50475512	50475336	50475495	50475586	50475704	20991	39,25,17	17,13,5	38,23,19	25,5,23	166	149	2.4187602984008597e-15	7.85083649928e-14	0.673,0.633,0.753	0.577,0.805,0.426	0.084
9576	gene:Solyc05g007100.2	NA	5	+	1675332	1675448	1675359	1675448	1675187	1675261	9576	1,0,2	124,129,71	3,4,5	110,104,102	176	149	2.7821639343099415e-15	9.01778100884e-14	0.007,0.0,0.023	0.023,0.032,0.04	-0.022
17183	gene:Solyc07g008460.2	NA	7	+	3369248	3369396	3369309	3369396	3365161	3365318	17183	1,4,0	44,24,10	2,8,2	34,33,43	210	149	2.8597599852159808e-15	9.25638190201e-14	0.016,0.106,0.0	0.04,0.147,0.032	-0.032
9507	gene:Solyc01g104220.2	NA	1	+	92674001	92674081	92674004	92674081	92672441	92672657	9507	5,4,1	94,107,36	4,11,8	143,130,73	152	149	2.9134112757047107e-15	9.41692323329e-14	0.05,0.035,0.027	0.027,0.077,0.097	-0.03
12328	gene:Solyc05g050950.2	NA	5	+	61176689	61176788	61176712	61176788	61174035	61174147	12328	64,51,28	1,0,3	44,50,33	0,0,8	172	149	3.1111317522929593e-15	1.00420419338e-13	0.982,1.0,0.89	1.0,1.0,0.781	0.03
22789	gene:Solyc08g008010.2	NA	8	-	2504879	2505085	2504879	2505066	2505153	2505227	22789	0,5,3	43,11,13	0,2,3	47,10,38	168	149	3.340446719683491e-15	1.07672651547e-13	0.0,0.287,0.17	0.0,0.151,0.065	0.08
6832	gene:Solyc07g039190.2	NA	7	-	45556052	45556256	45556052	45556143	45556441	45556839	6832	1,12,5	2,0,0	5,4,3	1,2,1	262	149	3.3695148889252576e-15	1.08459177311e-13	0.221,1.0,1.0	0.74,0.532,0.63	0.106
1520	gene:Solyc07g008320.2	NA	7	-	3097061	3097245	3097061	3097242	3097629	3097721	1520	8,16,6	2,0,1	10,16,14	0,1,0	152	149	3.8704730069970655e-15	1.24411884762e-13	0.797,1.0,0.855	1.0,0.94,1.0	-0.096
21069	gene:Solyc02g087480.2	NA	2	+	49916999	49917248	49917119	49917248	49916701	49916864	21069	4,1,0	37,24,13	7,4,0	32,30,24	269	149	4.136159556975322e-15	1.32768436608e-13	0.056,0.023,0.0	0.108,0.069,0.0	-0.033
16244	gene:Solyc06g051160.2	NA	6	-	34324979	34325219	34324979	34324984	34325325	34325380	16244	3,0,4	10,2,0	1,0,1	9,2,4	384	149	4.363482528044007e-15	1.39872184761e-13	0.104,0.0,1.0	0.041,0.0,0.088	0.325
15934	gene:Solyc02g078490.2	NA	2	+	43162411	43162478	43162414	43162478	43161457	43161574	15934	16,9,5	4,0,0	17,14,16	0,4,5	152	149	4.844823861708764e-15	1.55087750064e-13	0.797,1.0,1.0	1.0,0.774,0.758	0.088
1913	gene:Solyc06g074430.2	NA	6	+	46068958	46069054	46068961	46069054	46068772	46068867	1913	129,79,73	2,5,0	126,62,139	5,4,5	152	149	4.956281011363709e-15	1.58437373733e-13	0.984,0.939,1.0	0.961,0.938,0.965	0.02
2981	gene:Solyc05g026550.2	NA	5	-	41748475	41748609	41748475	41748595	41749344	41749430	2981	7,7,1	56,44,35	26,8,9	51,23,48	163	149	5.044183402327563e-15	1.61025854767e-13	0.103,0.127,0.025	0.318,0.241,0.146	-0.15
19651	gene:Solyc03g005340.2	NA	3	-	202793	202969	202793	202965	203908	204060	19651	30,62,10	5,3,3	48,78,23	2,6,0	153	149	5.243525990789344e-15	1.67159868348e-13	0.854,0.953,0.764	0.959,0.927,1.0	-0.105
11403	gene:Solyc05g032660.2	NA	5	+	46228859	46228997	46228871	46228997	46227979	46228041	11403	30,19,11	666,424,314	41,21,18	556,301,564	161	149	5.362696778333864e-15	1.7072475771e-13	0.04,0.04,0.031	0.064,0.061,0.029	-0.014
4573	gene:Solyc02g080630.2	NA	2	-	44819385	44819532	44819385	44819507	44819745	44819801	4573	36,37,23	305,212,169	35,17,31	467,145,308	174	149	5.3801510645256645e-15	1.71046115923e-13	0.092,0.13,0.104	0.06,0.091,0.079	0.032
4938	gene:Solyc09g074900.2	NA	9	-	66705289	66705363	66705289	66705358	66706167	66706305	4938	0,2,1	11,13,1	0,5,1	15,15,8	154	149	5.427057923344524e-15	1.72301675053e-13	0.0,0.13,0.492	0.0,0.244,0.108	0.09
22073	gene:Solyc09g091480.2	NA	9	-	70751933	70752017	70751933	70751984	70752126	70752754	22073	37,19,16	3,3,2	41,26,41	4,0,0	182	149	5.5136754164621365e-15	1.74812846765e-13	0.91,0.838,0.868	0.894,1.0,1.0	-0.093
4287	gene:Solyc08g066180.2	NA	8	-	54585058	54585139	54585058	54585135	54585282	54585457	4287	104,165,66	1,4,2	160,132,133	8,3,4	153	149	5.5986060871845984e-15	1.77263767665e-13	0.99,0.976,0.97	0.951,0.977,0.97	0.013
5627	gene:Solyc02g068760.2	NA	2	-	38682539	38682657	38682539	38682628	38682876	38683126	5627	4,0,2	0,6,0	3,1,1	9,4,0	178	149	5.679309510947951e-15	1.7957435787e-13	1.0,0.0,1.0	0.218,0.173,1.0	0.203
13556	gene:Solyc06g069090.2	NA	6	-	42881825	42881960	42881825	42881937	42882381	42882477	13556	2,1,4	41,61,11	2,0,3	87,88,28	172	149	6.2549377338022364e-15	1.9750645779e-13	0.041,0.014,0.24	0.02,0.0,0.085	0.063
9455	gene:Solyc06g061130.2	NA	6	+	39137553	39137605	39137562	39137605	39137392	39137443	9455	41,23,30	2,3,0	42,30,26	6,7,4	158	149	6.5693209779412914e-15	2.07151993931e-13	0.951,0.878,1.0	0.868,0.802,0.86	0.1
4833	gene:Solyc02g091030.2	NA	2	+	52471825	52471918	52471828	52471918	52471610	52471703	4833	2,0,0	1,0,3	1,5,6	4,2,3	152	149	7.006220256722031e-15	2.20629483423e-13	0.662,NA,0.0	0.197,0.71,0.662	-0.192
2714	gene:Solyc03g013240.2	NA	3	-	46358739	46358897	46358739	46358889	46359896	46360187	2714	12,5,4	79,41,13	0,1,5	57,47,59	157	149	7.782774975395835e-15	2.44751949159e-13	0.126,0.104,0.226	0.0,0.02,0.074	0.121
10292	gene:Solyc01g111560.2	NA	1	+	97788973	97789169	97788978	97789169	97788641	97788800	10292	7,7,4	167,213,67	5,11,2	319,316,149	154	149	8.017302133202002e-15	2.51786623751e-13	0.039,0.031,0.055	0.015,0.033,0.013	0.021
7277	gene:Solyc03g025310.2	NA	3	+	2754466	2754542	2754482	2754542	2751954	2752076	7277	7,6,7	171,199,84	20,17,9	297,248,181	165	149	8.113923525978223e-15	2.54477169695e-13	0.036,0.027,0.07	0.057,0.058,0.043	-0.008
490	gene:Solyc06g073460.2	NA	6	-	45276686	45276763	45276686	45276754	45277887	45278034	490	155,212,92	2,1,2	338,293,193	5,5,6	158	149	8.283473112442837e-15	2.5944462956e-13	0.987,0.995,0.977	0.985,0.982,0.968	0.008
2987	gene:Solyc05g026550.2	NA	5	-	41748475	41748595	41748475	41748570	41749344	41749430	2987	56,44,35	943,788,527	51,24,48	1163,609,801	174	149	8.761346685619267e-15	2.74042660799e-13	0.048,0.046,0.054	0.036,0.033,0.049	0.01
5361	gene:Solyc02g066940.2	NA	2	-	37192540	37192593	37192540	37192575	37192683	37192711	5361	5,6,2	91,143,53	6,2,1	139,112,121	167	149	8.790208059879136e-15	2.74575853913e-13	0.047,0.036,0.033	0.037,0.016,0.007	0.019
10597	gene:Solyc03g117060.2	NA	3	-	66324594	66324821	66324594	66324770	66325342	66325466	10597	30,40,12	1,0,0	58,43,27	4,2,0	200	149	8.926822673603192e-15	2.78468938167e-13	0.957,1.0,1.0	0.915,0.941,1.0	0.034
3510	gene:Solyc09g091100.2	NA	9	-	70454606	70454697	70454606	70454686	70455503	70455531	3510	16,7,6	209,142,81	8,2,5	208,75,182	160	149	9.031289305556036e-15	2.81350085069e-13	0.067,0.044,0.065	0.035,0.024,0.025	0.031
1339	gene:Solyc01g008930.2	NA	1	-	2949298	2949358	2949298	2949342	2949551	2949656	1339	13,2,7	1,3,0	4,1,3	2,3,0	165	149	9.067059947084328e-15	2.82086309465e-13	0.922,0.376,1.0	0.644,0.231,1.0	0.141
15889	gene:Solyc08g065830.2	NA	8	-	54143187	54143276	54143187	54143220	54143395	54143459	15889	0,2,0	6,2,0	2,3,2	4,9,2	205	149	9.486960436110692e-15	2.94755294833e-13	0.0,0.421,NA	0.267,0.195,0.421	-0.084
19371	gene:Solyc04g007110.2	NA	4	-	824109	824152	824109	824147	825420	825514	19371	11,8,11	37,39,20	8,6,8	48,41,22	154	149	9.527387281244417e-15	2.954222003e-13	0.223,0.166,0.347	0.139,0.124,0.26	0.071
9807	gene:Solyc04g074670.2	NA	4	-	60586745	60586874	60586745	60586844	60587424	60587731	9807	1,6,0	20,19,8	0,2,1	25,29,25	179	149	9.53384897699293e-15	2.954222003e-13	0.04,0.208,0.0	0.0,0.054,0.032	0.054
12558	gene:Solyc10g081650.1	CRTISO	10	-	62685212	62685295	62685212	62685278	62685686	62685753	12558	139,103,59	2,4,0	155,127,99	6,4,7	166	149	1.0710165773486937e-14	3.31430429528e-13	0.984,0.959,1.0	0.959,0.966,0.927	0.03
21999	gene:Solyc05g054600.2	NA	5	-	64478912	64479108	64478912	64479080	64480004	64480154	21999	7,7,2	55,39,37	2,6,0	38,35,36	177	149	1.0760896525088991e-14	3.32557493674e-13	0.097,0.131,0.044	0.042,0.126,0.0	0.035
9108	gene:Solyc02g087130.2	NA	2	+	49633498	49633601	49633513	49633601	49632564	49632663	9108	68,67,52	14,29,19	88,34,77	40,15,34	164	149	1.1079611180169511e-14	3.41952408801e-13	0.815,0.677,0.713	0.667,0.673,0.673	0.064
22985	gene:Solyc08g067420.2	NA	8	-	56464611	56464703	56464611	56464697	56464840	56465640	22985	11,22,10	0,2,1	11,9,6	1,8,0	155	149	1.1260087736180833e-14	3.47061590171e-13	1.0,0.914,0.906	0.914,0.52,1.0	0.129
10660	gene:Solyc03g116640.2	NA	3	+	65971485	65971674	65971519	65971674	65969627	65969634	10660	3,0,0	2,4,0	3,1,0	2,1,2	183	149	1.2416198606428884e-14	3.82188682932e-13	0.55,0.0,NA	0.55,0.449,0.0	-0.058
2190	gene:Solyc11g072590.1	NA	11	+	55764843	55764993	55764860	55764993	55764293	55764385	2190	14,3,4	4,2,6	2,6,9	12,3,5	166	149	1.2799844489196751e-14	3.93476700964e-13	0.759,0.574,0.374	0.13,0.642,0.618	0.106
16307	gene:Solyc10g080780.1	NA	10	+	61984659	61984905	61984722	61984905	61983231	61983503	16307	241,125,124	3,7,4	196,97,193	4,1,3	212	149	1.3731383834758304e-14	4.21555297648e-13	0.983,0.926,0.956	0.972,0.986,0.978	-0.024
8290	gene:Solyc08g022070.2	NA	8	+	33077493	33077584	33077508	33077584	33077031	33077412	8290	6,4,7	121,78,85	4,2,6	137,77,132	164	149	1.499776796413674e-14	4.59826025708e-13	0.043,0.045,0.07	0.026,0.023,0.04	0.023
6991	gene:Solyc01g073660.2	NA	1	-	81034269	81034466	81034269	81034462	81034922	81034966	6991	25,31,13	1,0,0	45,38,44	0,3,3	153	149	1.6101118508379977e-14	4.93003944842e-13	0.961,1.0,1.0	1.0,0.925,0.935	0.034
14017	gene:Solyc05g005020.2	NA	5	-	34749	34858	34749	34848	35154	35265	14017	11,7,7	430,388,218	7,6,5	462,286,428	159	149	1.7406085254824782e-14	5.32259764898e-13	0.023,0.017,0.029	0.014,0.019,0.011	0.008
2650	gene:Solyc01g098500.2	NA	1	+	89009255	89009340	89009285	89009340	89009087	89009168	2650	92,79,50	3,5,0	83,83,50	9,9,0	179	149	1.9030521332344404e-14	5.8116861467e-13	0.962,0.929,1.0	0.885,0.885,1.0	0.04
3915	gene:Solyc02g062430.2	NA	2	+	34031333	34031677	34031454	34031677	34029694	34029822	3915	30,59,14	6,1,0	50,55,30	4,0,0	270	149	2.1931146002154354e-14	6.68871172034e-13	0.734,0.97,1.0	0.873,1.0,1.0	-0.056
22797	gene:Solyc08g008010.2	NA	8	-	2507118	2507343	2507118	2507311	2507936	2508014	22797	3,1,2	0,3,0	2,7,2	2,1,5	181	149	2.3380299740382607e-14	7.12133900349e-13	1.0,0.215,1.0	0.452,0.852,0.248	0.221
1727	gene:Solyc03g119780.2	NA	3	-	68356007	68356169	68356007	68356153	68357558	68357889	1727	0,3,2	5,11,10	7,1,2	11,11,11	165	149	2.5078899267661882e-14	7.62542263696e-13	0.0,0.198,0.153	0.365,0.076,0.141	-0.077
8610	gene:Solyc03g119280.2	NA	3	-	67912536	67912675	67912536	67912665	67912817	67912960	8610	2,3,6	164,114,62	0,1,5	134,79,124	159	149	2.5100896373818856e-14	7.62542263696e-13	0.011,0.024,0.083	0.0,0.012,0.036	0.023
19200	gene:Solyc04g081300.2	NA	4	-	65341205	65341433	65341205	65341428	65341554	65341826	19200	63,117,24	3,16,2	136,194,51	22,24,8	154	149	2.6156530266347335e-14	7.92539456832e-13	0.953,0.876,0.921	0.857,0.887,0.86	0.049
22537	gene:Solyc06g066060.2	NA	6	+	41415974	41416137	41415992	41416137	41414172	41414357	22537	17,9,5	460,432,211	12,7,8	624,407,427	167	149	2.6128161936173464e-14	7.92539456832e-13	0.032,0.018,0.021	0.017,0.015,0.016	0.008
8814	gene:Solyc01g005250.2	NA	1	-	193345	193443	193345	193427	194417	195078	8814	12,3,5	389,240,188	6,0,0	346,167,305	165	149	2.6466541807731384e-14	8.00888582828e-13	0.027,0.011,0.023	0.015,0.0,0.0	0.015
17389	gene:Solyc07g043620.2	NA	7	-	57566437	57566556	57566437	57566553	57566652	57566695	17389	2,1,2	52,56,28	8,1,5	101,60,54	152	149	2.666198281162867e-14	8.0575355077e-13	0.036,0.017,0.065	0.072,0.016,0.083	-0.018
21896	gene:Solyc01g097000.2	NA	1	+	87984091	87984296	87984099	87984296	87983639	87983822	21896	65,35,41	14,5,6	81,44,66	0,3,0	157	149	2.728284811501313e-14	8.23445961289e-13	0.815,0.869,0.866	1.0,0.933,1.0	-0.128
10784	gene:Solyc07g020790.2	NA	7	-	13488879	13488991	13488879	13488980	13489244	13489312	10784	34,24,29	6,7,0	38,26,34	2,1,2	160	149	2.9024432435163086e-14	8.74873942663e-13	0.841,0.761,1.0	0.947,0.96,0.941	-0.082
18011	gene:Solyc05g052160.2	NA	5	-	62455326	62455458	62455326	62455434	62455625	62455724	18011	7,2,2	123,100,44	1,4,2	113,112,102	173	149	3.0096171308559675e-14	9.06003913486e-13	0.047,0.017,0.038	0.008,0.03,0.017	0.016
10620	gene:Solyc08g006560.2	NA	8	+	1171371	1171419	1171374	1171419	1170544	1170689	10620	15,7,1	0,0,1	8,0,5	4,6,1	152	149	3.230033719960456e-14	9.71099400412e-13	1.0,1.0,0.495	0.662,0.0,0.831	0.334
13282	gene:Solyc04g078610.2	NA	4	-	63284221	63284274	63284221	63284259	63284348	63284662	13282	48,40,23	208,188,111	79,57,44	263,207,188	164	149	3.259459313699791e-14	9.78680031659e-13	0.173,0.162,0.158	0.214,0.2,0.175	-0.032
930	gene:Solyc04g024530.2	NA	4	-	30180750	30180878	30180750	30180849	30180947	30181078	930	3,3,6	58,69,39	9,9,5	77,45,80	178	149	3.545390160924046e-14	1.06315957858e-12	0.042,0.035,0.114	0.089,0.143,0.05	-0.03
17302	gene:Solyc06g060800.2	NA	6	-	38837077	38837199	38837077	38837191	38838050	38838131	17302	2,5,0	0,3,4	5,0,3	4,0,4	157	149	4.4380030603472253e-14	1.32911328766e-12	1.0,0.613,0.0	0.543,NA,0.416	0.058
23367	gene:Solyc02g093470.2	NA	2	-	54332500	54332631	54332500	54332622	54332784	54332925	23367	0,1,0	16,46,10	3,2,1	35,52,24	158	149	4.5335920758187004e-14	1.35599330556e-12	0.0,0.02,0.0	0.075,0.035,0.038	-0.043
22730	gene:Solyc05g016410.2	NA	5	+	16194339	16194407	16194351	16194407	16193669	16193740	22730	6,7,4	131,170,82	3,5,4	184,134,144	161	149	4.854919419791117e-14	1.45023556961e-12	0.041,0.037,0.043	0.015,0.033,0.025	0.016
4679	gene:Solyc09g074840.2	NA	9	+	66662903	66662965	66662906	66662965	66662735	66662796	4679	9,4,3	4,4,0	18,11,4	0,0,6	152	149	6.2311598218209e-14	1.85894934864e-12	0.688,0.495,1.0	1.0,1.0,0.395	-0.071
15878	gene:Solyc01g006370.2	NA	1	-	998732	998873	998732	998870	999585	999712	15878	0,3,0	88,101,46	4,1,3	76,82,86	152	149	6.440234315074117e-14	1.91885955747e-12	0.0,0.028,0.0	0.049,0.012,0.033	-0.022
969	gene:Solyc02g072300.2	NA	2	+	41587636	41587726	41587643	41587726	41586882	41586897	969	22,17,15	2,1,0	31,7,26	2,1,3	156	149	6.896500216730456e-14	2.05217240764e-12	0.913,0.942,1.0	0.937,0.87,0.892	0.052
2815	gene:Solyc03g116550.2	NA	3	+	65923644	65923743	65923672	65923743	65923106	65923189	2815	38,35,10	11,18,8	16,7,16	14,10,17	177	149	7.034390992740476e-14	2.09052745104e-12	0.744,0.621,0.513	0.49,0.371,0.442	0.192
14423	gene:Solyc12g021290.1	NA	12	-	15394731	15394952	15394731	15394949	15395020	15395124	14423	4,7,2	7,8,2	7,2,4	10,13,10	152	149	7.103040688354203e-14	2.10823327711e-12	0.359,0.462,0.495	0.407,0.131,0.282	0.165
1072	gene:Solyc04g005010.2	NA	4	-	4006	4114	4006	4060	5194	5338	1072	53,43,26	4,2,0	47,40,31	0,1,2	203	149	7.83176334728149e-14	2.3215584208e-12	0.907,0.94,1.0	1.0,0.967,0.919	-0.013
2183	gene:Solyc06g083640.2	NA	6	-	48982852	48983070	48982852	48982966	48983141	48983253	2183	0,8,2	23,19,8	1,6,1	34,24,30	253	149	8.363396419148793e-14	2.4759915004e-12	0.0,0.199,0.128	0.017,0.128,0.019	0.054
1209	gene:Solyc01g068210.2	NA	1	+	77314167	77314247	77314175	77314247	77311540	77311652	1209	3,0,1	56,33,23	0,5,3	47,31,43	157	149	8.645597773521237e-14	2.55628107197e-12	0.048,0.0,0.04	0.0,0.133,0.062	-0.036
4508	gene:Solyc01g106190.2	NA	1	+	94141719	94141821	94141750	94141821	94141175	94141417	4508	3,6,0	0,11,0	11,6,4	5,3,5	180	149	8.842969719828854e-14	2.61131659833e-12	1.0,0.311,NA	0.646,0.623,0.398	0.1
13137	gene:Solyc08g079820.2	NA	8	+	63273829	63273970	63273864	63273970	63273591	63273684	13137	15,12,7	0,4,0	26,12,13	0,2,0	184	149	9.66694791895082e-14	2.85101357407e-12	1.0,0.708,1.0	1.0,0.829,1.0	-0.04
22915	gene:Solyc02g083570.2	NA	2	-	46930856	46930982	46930856	46930979	46931073	46931481	22915	4,4,2	9,0,0	11,14,4	2,5,2	152	149	9.746197919735838e-14	2.87074321489e-12	0.303,1.0,1.0	0.844,0.733,0.662	0.021
6477	gene:Solyc08g077060.2	NA	8	-	60997579	60997683	60997579	60997675	60997788	60997902	6477	710,440,478	7,11,8	1065,265,887	30,1,19	157	149	1.0057999255741285e-13	2.95883421144e-12	0.99,0.974,0.983	0.971,0.996,0.978	0.001
4458	gene:Solyc12g097030.1	NA	12	+	65696120	65696356	65696147	65696356	65695956	65696039	4458	2,3,4	69,69,27	1,1,3	51,67,53	176	149	1.021609335488119e-13	3.00154247241e-12	0.024,0.036,0.111	0.016,0.012,0.046	0.032
18367	gene:Solyc02g088720.2	NA	2	+	50703778	50704012	50703788	50704012	50703658	50703696	18367	68,45,17	4,2,4	44,52,48	0,0,6	159	149	1.0480073718839607e-13	3.07521355083e-12	0.941,0.955,0.799	1.0,1.0,0.882	-0.062
7262	gene:Solyc03g025310.2	NA	3	+	2757507	2757705	2757561	2757705	2754642	2754784	7262	21,13,3	224,186,117	14,6,6	243,131,165	203	149	1.1170365141075804e-13	3.27363538308e-12	0.064,0.049,0.018	0.041,0.033,0.026	0.01
15443	gene:Solyc03g071550.1	NA	3	-	18183448	18183535	18183448	18183507	18184039	18184284	15443	11,4,0	2,2,0	11,7,6	2,0,0	177	149	1.1729862827556508e-13	3.43327471174e-12	0.822,0.627,NA	0.822,1.0,1.0	-0.216
18716	gene:Solyc01g103970.2	NA	1	+	92452512	92452623	92452515	92452623	92450983	92451180	18716	11,11,7	0,2,0	25,14,8	2,3,0	152	149	1.209841907967837e-13	3.53669508694e-12	1.0,0.844,1.0	0.925,0.821,1.0	0.033
16784	gene:Solyc12g056150.1	NA	12	+	62111318	62111434	62111345	62111434	62111060	62111232	16784	99,117,43	0,3,0	109,76,115	5,0,3	176	149	1.263658438287364e-13	3.68937463641e-12	1.0,0.971,1.0	0.949,1.0,0.97	0.017
16553	gene:Solyc03g083010.2	NA	3	+	52853948	52854108	52853959	52854108	52853808	52853862	16553	8,6,3	15,18,16	6,1,3	11,13,26	160	149	1.2814612978911624e-13	3.73665753613e-12	0.332,0.237,0.149	0.337,0.067,0.097	0.072
19888	gene:Solyc09g020140.2	NA	9	-	18643105	18643354	18643105	18643196	18643736	18643791	19888	21,21,10	270,173,189	15,14,10	262,138,258	307	149	1.3353042158163036e-13	3.88878069869e-12	0.036,0.056,0.025	0.027,0.047,0.018	0.008
13182	gene:Solyc12g094630.1	NA	12	+	64808306	64808517	64808403	64808517	64806587	64806648	13182	88,71,57	8,2,0	84,51,108	0,0,2	246	149	1.3394651378721928e-13	3.89601624583e-12	0.869,0.956,1.0	1.0,1.0,0.97	-0.048
22896	gene:Solyc12g016210.1	NA	12	-	6355058	6355306	6355058	6355299	6355387	6355473	22896	13,12,4	5,2,0	30,15,17	4,9,12	156	149	1.458383626896925e-13	4.23660443614e-12	0.713,0.851,1.0	0.878,0.614,0.575	0.166
6621	gene:Solyc12g026400.1	NA	12	+	23046776	23046964	23046783	23046964	23046559	23046690	6621	0,1,0	33,48,19	5,1,0	46,49,20	156	149	1.6524767563756008e-13	4.79445191238e-12	0.0,0.02,0.0	0.094,0.019,0.0	-0.031
23499	gene:Solyc01g100380.2	NA	1	-	90429077	90429283	90429077	90429158	90429397	90429454	23499	133,50,69	0,59,0	133,79,96	0,0,0	274	149	1.7205484791200505e-13	4.98572900932e-12	1.0,0.315,1.0	1.0,1.0,1.0	-0.228
12826	gene:Solyc11g005170.1	NA	11	+	149787	149897	149818	149897	147567	148130	12826	24,27,15	303,291,167	59,23,26	420,267,274	180	149	1.7713012943331016e-13	5.12640623665e-12	0.062,0.071,0.069	0.104,0.067,0.073	-0.014
22131	gene:Solyc10g053970.1	NA	10	-	54295025	54295142	54295025	54295139	54295229	54295319	22131	107,80,33	4,14,6	64,42,96	9,8,16	152	149	1.8196502992152665e-13	5.25978519325e-12	0.963,0.849,0.844	0.875,0.837,0.855	0.03
11710	gene:Solyc02g090530.2	NA	2	+	52064816	52065057	52064832	52065057	52064601	52064734	11710	8,6,0	48,67,27	6,1,1	110,62,50	165	149	1.9275207871025964e-13	5.56466870711e-12	0.131,0.075,0.0	0.047,0.014,0.018	0.042
17622	gene:Solyc03g026210.2	NA	3	-	3611134	3611189	3611134	3611179	3611309	3611375	17622	30,10,13	0,0,0	15,11,11	13,6,9	159	149	1.969820346765514e-13	5.67973013137e-12	1.0,1.0,1.0	0.52,0.632,0.534	0.438
8229	gene:Solyc03g112050.2	NA	3	+	62588863	62588987	62588872	62588987	62588729	62588778	8229	5,3,1	129,70,70	12,4,3	104,64,95	158	149	2.0601715293351926e-13	5.93288554421e-12	0.035,0.039,0.013	0.098,0.056,0.029	-0.032
11322	gene:Solyc02g088550.2	NA	2	-	50596735	50596914	50596735	50596899	50596979	50597072	11322	2,1,0	85,81,41	2,4,3	104,47,74	164	149	2.196410577030854e-13	6.31739873889e-12	0.021,0.011,0.0	0.017,0.072,0.036	-0.031
14870	gene:Solyc01g106950.2	NA	1	+	94643049	94643221	94643068	94643221	94642750	94642853	14870	0,3,0	27,41,9	2,5,0	17,26,16	168	149	2.384596956590383e-13	6.85018952672e-12	0.0,0.061,0.0	0.094,0.146,0.0	-0.06
10472	gene:Solyc08g083140.2	NA	8	+	65688420	65688433	65688423	65688433	65687069	65687123	10472	200,113,100	1,3,0	165,86,141	3,4,3	152	149	2.473299776388236e-13	7.09623293867e-12	0.995,0.974,1.0	0.982,0.955,0.979	0.018
5607	gene:Solyc11g006970.1	NA	11	+	1481175	1481289	1481204	1481289	1480405	1480500	5607	2,3,0	127,126,79	3,4,3	120,92,105	178	149	2.7830086540938746e-13	7.97498410865e-12	0.013,0.02,0.0	0.02,0.035,0.023	-0.015
7225	gene:Solyc03g026310.2	NA	3	+	3748376	3748519	3748390	3748519	3748247	3748298	7225	2,8,2	184,166,88	5,0,3	203,156,179	163	149	3.049236021828327e-13	8.72712378661e-12	0.01,0.042,0.02	0.022,0.0,0.015	0.012
4205	gene:Solyc05g026140.2	NA	5	+	39846627	39846732	39846638	39846732	39846510	39846528	4205	6,10,3	54,48,17	14,8,13	59,20,55	160	149	3.053823643913019e-13	8.72950325763e-12	0.094,0.162,0.141	0.181,0.271,0.18	-0.078
18920	gene:Solyc01g104850.2	NA	1	+	93182284	93182377	93182287	93182377	93182058	93182192	18920	3,0,4	2,0,0	7,7,1	4,1,0	152	149	3.165119582677708e-13	9.03653305914e-12	0.595,NA,1.0	0.632,0.873,1.0	-0.037
11069	gene:Solyc03g097550.2	NA	3	+	59878786	59878874	59878800	59878874	59878492	59878578	11069	98,79,59	22,22,12	123,60,128	14,26,13	163	149	3.3979014692763365e-13	9.68923069276e-12	0.803,0.766,0.818	0.889,0.678,0.9	-0.027
4822	gene:Solyc02g091030.2	NA	2	+	52472681	52472771	52472696	52472771	52472456	52472555	4822	30,12,3	3,0,0	17,11,13	5,4,4	164	149	3.448389818841724e-13	9.82114943503e-12	0.901,1.0,1.0	0.755,0.714,0.747	0.228
4807	gene:Solyc06g005720.2	NA	6	+	769655	769875	769658	769875	768704	768912	4807	0,2,2	37,45,29	1,3,4	53,46,27	152	149	3.495302842887138e-13	9.93432606425e-12	0.0,0.042,0.063	0.018,0.06,0.127	-0.033
4862	gene:Solyc02g091030.2	NA	2	+	52473543	52473636	52473546	52473636	52473331	52473421	4862	8,8,2	6,6,0	15,8,7	4,2,4	152	149	3.4966775906003617e-13	9.93432606425e-12	0.567,0.567,1.0	0.786,0.797,0.632	-0.027
17034	gene:Solyc04g076100.2	NA	4	+	61058885	61059071	61058950	61059071	61058640	61058804	17034	1,3,0	97,69,31	5,2,5	114,58,86	214	149	4.1115381510498855e-13	1.16669287705e-11	0.007,0.029,0.0	0.03,0.023,0.039	-0.019
10978	gene:Solyc04g010110.2	NA	4	+	3403994	3404132	3404000	3404132	3399937	3400465	10978	4,1,0	4,1,0	1,3,6	2,0,2	155	149	4.3526637494470966e-13	1.23360860411e-11	0.49,0.49,NA	0.325,1.0,0.743	-0.199
15912	gene:Solyc07g066630.2	NA	7	-	67994830	67995000	67994830	67994994	67995461	67995621	15912	184,102,99	1,2,0	186,144,152	7,3,1	155	149	4.551267473768738e-13	1.28832467832e-11	0.994,0.98,1.0	0.962,0.979,0.993	0.013
14368	gene:Solyc10g038130.1	NA	10	-	19763116	19763249	19763116	19763241	19763316	19763403	14368	6,6,5	167,127,68	9,4,14	150,60,169	157	149	4.591567046891897e-13	1.29815107262e-11	0.033,0.043,0.065	0.054,0.06,0.073	-0.015
15327	gene:Solyc07g017680.1	NA	7	+	7731786	7731940	7731820	7731940	7730810	7730880	15327	6,0,4	2,0,0	5,12,7	4,0,0	183	149	4.794380303836577e-13	1.35384445032e-11	0.71,NA,1.0	0.504,1.0,1.0	0.02
4795	gene:Solyc06g036300.2	NA	6	-	25807173	25807414	25807173	25807398	25808699	25808759	4795	1,2,0	22,19,2	3,3,1	16,13,11	165	149	5.068004145700189e-13	1.42937398478e-11	0.039,0.087,0.0	0.145,0.172,0.076	-0.089
14182	gene:Solyc10g007670.2	NA	10	+	1945126	1945238	1945160	1945238	1944927	1944964	14182	130,97,100	5,9,2	132,68,105	2,7,0	183	149	5.102410306256237e-13	1.43733352142e-11	0.955,0.898,0.976	0.982,0.888,1.0	-0.014
4826	gene:Solyc02g091030.2	NA	2	+	52474056	52474143	52474059	52474143	52473543	52473636	4826	0,2,0	5,15,8	2,0,2	13,14,18	152	149	5.290774438001729e-13	1.48859077408e-11	0.0,0.116,0.0	0.131,0.0,0.098	-0.038
12670	gene:Solyc06g019200.2	NA	6	-	18149260	18149421	18149260	18149392	18149508	18149712	12670	436,300,253	12,8,10	418,222,393	13,7,24	178	149	5.75482458500309e-13	1.61719617117e-11	0.968,0.969,0.955	0.964,0.964,0.932	0.011
14112	gene:Solyc02g083320.2	NA	2	-	46772650	46772732	46772650	46772670	46772809	46772924	14112	10,18,4	188,127,123	11,35,4	247,82,187	211	149	6.429375139244598e-13	1.80457340865e-11	0.036,0.091,0.022	0.03,0.232,0.015	-0.043
4782	gene:Solyc11g013090.1	NA	11	+	5944281	5944450	5944298	5944450	5943851	5943977	4782	1,3,4	10,7,10	0,2,0	12,7,0	166	149	7.180337124199491e-13	2.01291959911e-11	0.082,0.278,0.264	0.0,0.204,NA	0.106
21427	gene:Solyc05g007020.2	NA	5	-	1610233	1610335	1610233	1610313	1610461	1610526	21427	14,13,3	132,135,94	17,18,23	197,182,143	171	149	7.209583841986544e-13	2.01868347576e-11	0.085,0.077,0.027	0.07,0.079,0.123	-0.028
21251	gene:Solyc01g009380.2	NA	1	+	3586920	3587049	3586940	3587049	3579622	3579684	21251	10,6,0	2,6,1	4,5,8	3,0,2	169	149	7.535413020466745e-13	2.10737663773e-11	0.815,0.469,0.0	0.54,1.0,0.779	-0.345
858	gene:Solyc07g063730.1	NA	7	+	66110217	66110407	66110290	66110407	66109792	66110109	858	0,2,2	1,5,1	2,0,0	6,2,1	222	149	7.680373334240529e-13	2.14533505154e-11	0.0,0.212,0.573	0.183,0.0,0.0	0.201
10509	gene:Solyc07g032110.2	NA	7	-	35523942	35524094	35523942	35524087	35524179	35524382	10509	125,115,75	1,7,2	107,81,101	13,3,5	156	149	7.871351932257185e-13	2.19604104329e-11	0.992,0.94,0.973	0.887,0.963,0.951	0.035
20488	gene:Solyc01g111770.2	NA	1	-	97949381	97949489	97949381	97949450	97949760	97949937	20488	2,8,0	39,47,20	7,9,3	75,28,26	188	149	8.436146457472438e-13	2.35079189055e-11	0.039,0.119,0.0	0.069,0.203,0.084	-0.066
23803	gene:Solyc04g050150.2	NA	4	-	45662030	45662098	45662030	45662089	45662591	45662727	23803	12,3,1	10,7,5	7,5,0	12,15,4	158	149	8.462584903308511e-13	2.35533500782e-11	0.531,0.288,0.159	0.355,0.239,0.0	0.128
10777	gene:Solyc04g008290.2	NA	4	+	1979263	1979351	1979277	1979351	1979094	1979196	10777	15,9,2	257,212,113	6,6,7	236,197,225	163	149	8.641535852170068e-13	2.40226427278e-11	0.051,0.037,0.016	0.023,0.027,0.028	0.009
16996	gene:Solyc04g079550.2	NA	4	-	63973410	63973503	63973410	63973482	63973570	63973639	16996	11,5,4	248,194,106	6,7,5	343,248,213	170	149	8.729744865091094e-13	2.42388614892e-11	0.037,0.022,0.032	0.015,0.024,0.02	0.011
1176	gene:Solyc08g065490.2	NA	8	-	53602995	53603094	53602995	53603068	53603234	53603342	1176	10,11,1	146,120,64	19,6,19	155,76,148	175	149	8.943949404398064e-13	2.48039837898e-11	0.055,0.072,0.013	0.095,0.063,0.099	-0.039
7093	gene:Solyc11g044530.1	NA	11	-	32530985	32531060	32530985	32531050	32532354	32532450	7093	216,201,105	8,7,2	306,239,155	4,0,8	159	149	8.99361145039133e-13	2.49119821343e-11	0.962,0.964,0.98	0.986,1.0,0.948	-0.009
503	gene:Solyc07g008780.2	NA	7	+	3760591	3760803	3760606	3760803	3757515	3757623	503	98,130,55	0,9,0	126,100,77	3,0,2	164	149	9.47167805367313e-13	2.62049759485e-11	1.0,0.929,1.0	0.974,1.0,0.972	-0.006
6998	gene:Solyc12g098370.1	NA	12	+	65902584	65902679	65902615	65902679	65901734	65901786	6998	12,7,1	11,7,3	16,10,11	15,5,3	180	149	1.0076397360725227e-12	2.78448840265e-11	0.475,0.453,0.216	0.469,0.623,0.752	-0.233
15423	gene:Solyc09g098190.2	NA	9	+	72059480	72059592	72059487	72059592	72058240	72058399	15423	34,17,14	0,4,2	13,12,30	0,1,0	156	149	1.0733146354657382e-12	2.96245037152e-11	1.0,0.802,0.87	1.0,0.92,1.0	-0.083
12373	gene:Solyc06g083870.2	NA	6	+	49174077	49174195	49174085	49174195	49173828	49173953	12373	1,3,0	43,62,25	2,5,1	67,61,26	157	149	1.211056475708264e-12	3.33866577645e-11	0.022,0.044,0.0	0.028,0.072,0.035	-0.023
20955	gene:Solyc06g084250.2	NA	6	+	49455934	49456059	49455944	49456059	49455740	49455858	20955	47,36,16	13,2,3	51,43,42	5,2,1	159	149	1.2278336678089994e-12	3.38090692416e-11	0.772,0.944,0.833	0.905,0.953,0.975	-0.095
9243	gene:Solyc02g082810.2	NA	2	+	46461867	46461975	46461872	46461975	46461536	46461646	9243	7,4,6	0,6,0	10,7,9	2,0,2	154	149	1.2526291932083314e-12	3.44510088168e-11	1.0,0.392,1.0	0.829,1.0,0.813	-0.083
16613	gene:Solyc04g064720.2	NA	4	-	55864754	55864921	55864754	55864861	55865042	55865488	16613	46,46,26	9,4,1	58,47,30	4,3,2	209	149	1.2794104686306361e-12	3.51459802494e-11	0.785,0.891,0.949	0.912,0.918,0.914	-0.04
17885	gene:Solyc03g044430.2	NA	3	+	9221449	9221693	9221617	9221693	9220942	9221004	17885	0,0,3	16,14,9	3,3,0	16,16,13	317	149	1.3387482121098164e-12	3.67325955719e-11	0.0,0.0,0.135	0.081,0.081,0.0	-0.009
9072	gene:Solyc06g082830.2	NA	6	-	48494752	48494811	48494752	48494807	48495882	48495933	9072	190,257,95	9,2,0	300,202,146	15,6,7	153	149	1.3721411861061796e-12	3.76044353362e-11	0.954,0.992,1.0	0.951,0.97,0.953	0.024
6293	gene:Solyc01g073730.2	NA	1	-	81098917	81099109	81098917	81099093	81099187	81099355	6293	30,37,20	4,4,0	47,23,24	1,4,9	165	149	1.3820307529811809e-12	3.78308535916e-11	0.871,0.893,1.0	0.977,0.839,0.707	0.08
3435	gene:Solyc08g015620.2	NA	8	-	4870899	4871123	4870899	4871094	4872990	4873346	3435	5,6,6	131,77,48	8,12,14	161,113,83	178	149	1.414256624810331e-12	3.86674399536e-11	0.031,0.061,0.095	0.04,0.082,0.124	-0.02
18576	gene:Solyc01g087310.2	NA	1	-	82263080	82263188	82263080	82263183	82263265	82263308	18576	1,9,3	6,2,0	3,3,9	12,2,5	154	149	1.4235789718040297e-12	3.88765867271e-11	0.139,0.813,1.0	0.195,0.592,0.635	0.177
20697	gene:Solyc07g042590.2	NA	7	-	56056530	56056725	56056530	56056667	56056999	56057135	20697	0,0,1	57,89,19	3,13,3	46,54,59	207	149	1.470361299052183e-12	4.01070382511e-11	0.0,0.0,0.037	0.045,0.148,0.035	-0.064
11009	gene:Solyc05g023750.2	NA	5	+	29246607	29246701	29246629	29246701	29246381	29246527	11009	119,103,64	1,6,1	122,64,181	0,3,2	171	149	1.6790591493091015e-12	4.57459960492e-11	0.99,0.937,0.982	1.0,0.949,0.987	-0.009
19082	gene:Solyc10g079110.1	NA	10	-	60720638	60720797	60720638	60720793	60721004	60721082	19082	75,58,41	5,3,6	91,40,54	0,1,3	153	149	1.6903610751275646e-12	4.59999899133e-11	0.936,0.95,0.869	1.0,0.975,0.946	-0.055
783	gene:Solyc03g121310.2	NA	3	-	69451072	69451304	69451072	69451280	69451620	69451780	783	46,34,17	5,2,1	51,24,39	2,1,0	173	149	1.7397033448721958e-12	4.72873751285e-11	0.888,0.936,0.936	0.956,0.954,1.0	-0.05
15826	gene:Solyc06g062660.2	NA	6	-	39546955	39547103	39546955	39547050	39547667	39547748	15826	6,12,2	17,15,3	22,12,12	12,18,4	202	149	1.7490674264513884e-12	4.74863633069e-11	0.207,0.371,0.33	0.575,0.33,0.689	-0.229
20233	gene:Solyc02g080420.2	NA	2	+	44646890	44647102	44647026	44647102	44646182	44646651	20233	5,2,7	22,12,7	5,3,0	9,12,20	285	149	1.8149936266183678e-12	4.92187303181e-11	0.106,0.08,0.343	0.225,0.116,0.0	0.063
14442	gene:Solyc01g096070.2	NA	1	+	87183341	87183414	87183349	87183414	87183142	87183256	14442	125,91,46	8,0,0	104,95,115	2,0,0	157	149	2.1509118391829252e-12	5.82601295368e-11	0.937,1.0,1.0	0.98,1.0,1.0	-0.014
13112	gene:Solyc08g006120.2	NA	8	-	861353	861447	861353	861405	863387	863449	13112	0,0,0	5,4,0	4,4,6	0,0,0	191	149	2.1712056685281433e-12	5.87413501008e-11	0.0,0.0,NA	1.0,1.0,1.0	-1.0
22355	gene:Solyc01g098980.2	NA	1	-	89341087	89341212	89341087	89341152	89341845	89341881	22355	31,22,6	27,6,10	44,33,33	35,1,22	209	149	2.219529177517954e-12	5.99789047506e-11	0.45,0.723,0.3	0.473,0.959,0.517	-0.159
17016	gene:Solyc08g015990.2	NA	8	-	6520925	6521132	6520925	6521009	6522379	6522470	17016	3,3,1	68,103,33	3,5,6	108,95,52	272	149	2.290305796175129e-12	6.18196361244e-11	0.024,0.016,0.016	0.015,0.028,0.059	-0.015
16319	gene:Solyc03g007100.2	NA	3	-	1692583	1692677	1692583	1692671	1694515	1694568	16319	5,2,0	2,1,0	2,2,1	3,2,0	155	149	2.354334793724428e-12	6.34741770373e-11	0.706,0.658,NA	0.391,0.49,1.0	0.055
4655	gene:Solyc03g123790.2	NA	3	-	70517563	70517574	70517563	70517568	70518155	70518249	4655	43,24,16	1,0,0	50,27,61	0,0,6	155	149	2.404508064137634e-12	6.47517582973e-11	0.976,1.0,1.0	1.0,1.0,0.907	0.023
5059	gene:Solyc04g072770.2	NA	4	+	59739396	59739578	59739410	59739578	59738671	59738810	5059	3,8,8	103,67,33	17,6,6	74,40,92	163	149	2.470159749596175e-12	6.64427228942e-11	0.026,0.098,0.181	0.174,0.121,0.056	-0.015
21723	gene:Solyc07g005140.2	NA	7	+	166260	167069	166896	167069	164866	166078	21723	7,10,2	35,13,20	10,17,12	39,11,24	785	149	2.4799662707194133e-12	6.65524435699e-11	0.037,0.127,0.019	0.046,0.227,0.087	-0.059
2497	gene:Solyc05g055600.2	NA	5	+	65166869	65166917	65166872	65166917	65166664	65166772	2497	83,68,38	40,36,26	126,52,121	20,17,29	152	149	2.479750577158606e-12	6.65524435699e-11	0.67,0.649,0.589	0.861,0.75,0.804	-0.169
21008	gene:Solyc06g043170.2	NA	6	+	29641800	29641908	29641805	29641908	29640452	29640497	21008	8,1,0	9,14,7	2,1,1	13,8,7	154	149	2.5104770208684904e-12	6.72935247578e-11	0.462,0.065,0.0	0.13,0.108,0.121	0.056
984	gene:Solyc01g008070.2	NA	1	+	2215444	2215553	2215503	2215553	2214435	2214560	984	49,72,36	2,3,0	59,55,77	2,2,6	208	149	2.5644136453677264e-12	6.86601072792e-11	0.946,0.945,1.0	0.955,0.952,0.902	0.027
515	gene:Solyc03g117950.2	NA	3	-	66928694	66928927	66928694	66928924	66928998	66929156	515	9,14,6	19,16,8	27,17,5	17,20,9	152	149	2.6046902814771066e-12	6.96582303125e-11	0.317,0.462,0.424	0.609,0.455,0.353	-0.071
1538	gene:Solyc06g066620.2	NA	6	-	41868165	41868289	41868165	41868256	41868981	41869314	1538	4,4,2	2,0,7	3,4,3	0,2,0	182	149	2.6993421476479823e-12	7.21065649556e-11	0.621,1.0,0.19	1.0,0.621,1.0	-0.27
1654	gene:Solyc03g032120.2	NA	3	-	4624092	4624245	4624092	4624231	4624338	4624502	1654	48,37,39	5,6,2	77,45,62	3,5,2	163	149	2.790425330782493e-12	7.44540581945e-11	0.898,0.849,0.947	0.959,0.892,0.966	-0.041
23706	gene:Solyc04g007730.2	NA	4	-	1408562	1408666	1408562	1408618	1408780	1409056	23706	2,3,3	74,61,56	2,0,0	85,39,42	197	149	3.029948573896049e-12	8.07522991483e-11	0.02,0.036,0.039	0.017,0.0,0.0	0.026
11816	gene:Solyc01g088170.2	NA	1	+	83037330	83037549	83037372	83037549	83036776	83036986	11816	99,83,48	11,5,2	104,58,80	9,1,2	191	149	3.0457955754906866e-12	8.10816599936e-11	0.875,0.928,0.949	0.9,0.978,0.969	-0.032
11625	gene:Solyc06g072470.2	NA	6	-	44697594	44697646	44697594	44697614	44698319	44698671	11625	21,11,11	0,0,2	23,8,14	0,0,4	181	149	3.0549226704400195e-12	8.12315822209e-11	1.0,1.0,0.819	1.0,1.0,0.742	0.026
22607	gene:Solyc10g045420.1	NA	10	+	33368222	33368333	33368243	33368333	33367464	33367633	22607	2,0,0	16,8,4	3,0,1	16,12,13	170	149	3.1307840252785886e-12	8.31536237114e-11	0.099,0.0,0.0	0.141,0.0,0.063	-0.035
8107	gene:Solyc04g076530.2	NA	4	+	61424230	61424408	61424339	61424408	61423964	61424024	8107	11,9,10	104,37,45	5,2,1	81,24,67	258	149	3.1426982360809233e-12	8.33747796878e-11	0.058,0.123,0.114	0.034,0.046,0.009	0.069
6982	gene:Solyc09g018030.2	NA	9	-	12636813	12636900	12636813	12636897	12637039	12637229	6982	3,6,5	7,3,4	10,0,2	6,9,7	152	149	3.289823652652818e-12	8.71784511832e-11	0.296,0.662,0.551	0.62,0.0,0.219	0.223
22446	gene:Solyc02g064630.2	NA	2	+	35721068	35721297	35721082	35721297	35720717	35720867	22446	8,2,0	160,103,121	15,3,12	164,83,188	163	149	3.4996600544681062e-12	9.26333709178e-11	0.044,0.017,0.0	0.077,0.032,0.055	-0.034
5355	gene:Solyc11g007900.1	NA	11	+	2131717	2131921	2131784	2131921	2131536	2131641	5355	4,8,4	130,196,70	1,6,6	229,191,126	216	149	3.507239656752774e-12	9.27283840989e-11	0.021,0.027,0.038	0.003,0.021,0.032	0.01
6308	gene:Solyc07g044860.2	NA	7	-	57922414	57922607	57922414	57922463	57922677	57922778	6308	59,56,14	4,2,2	42,43,18	0,4,0	293	149	3.556374702055635e-12	9.39206228134e-11	0.882,0.934,0.781	1.0,0.845,1.0	-0.083
19566	gene:Solyc11g012020.1	NA	11	+	4965778	4965847	4965785	4965847	4965643	4965686	19566	1,3,1	72,68,35	4,2,3	62,76,41	156	149	3.5787933771588657e-12	9.44054007777e-11	0.013,0.04,0.027	0.058,0.025,0.065	-0.023
20566	gene:Solyc05g054920.2	NA	5	+	64717660	64717772	64717665	64717772	64716697	64716776	20566	739,514,395	36,13,8	956,555,882	51,22,30	154	149	3.6611202738058345e-12	9.64676135638e-11	0.952,0.975,0.979	0.948,0.961,0.966	0.01
7572	gene:Solyc06g005190.2	NA	6	+	207096	207246	207107	207246	206729	206821	7572	1,3,3	27,25,8	2,2,1	18,31,45	160	149	3.695335484165989e-12	9.72588863556e-11	0.033,0.101,0.259	0.094,0.057,0.02	0.074
20792	gene:Solyc07g006160.2	NA	7	+	999152	999253	999156	999253	998405	998473	20792	30,22,20	5,3,4	44,24,25	9,2,20	153	149	3.757067827688048e-12	9.87717831623e-11	0.854,0.877,0.83	0.826,0.921,0.549	0.088
15383	gene:Solyc07g064630.2	NA	7	+	66695790	66695961	66695883	66695961	66695222	66695392	15383	0,0,8	10,13,6	0,0,4	5,4,9	242	149	3.913024030619212e-12	1.02755568894e-10	0.0,0.0,0.451	0.0,0.0,0.215	0.079
3584	gene:Solyc02g093400.1	NA	2	-	54277329	54277399	54277329	54277386	54277477	54277566	3584	9,7,2	6,2,6	3,1,0	10,8,12	162	149	4.1122245216214145e-12	1.07864670296e-10	0.58,0.763,0.235	0.216,0.103,0.0	0.42
17395	gene:Solyc10g005880.2	NA	10	+	679284	679525	679440	679525	678868	678965	17395	17,0,0	2,3,1	5,2,0	6,6,12	305	149	4.14209484528658e-12	1.08525686814e-10	0.806,0.0,0.0	0.289,0.14,0.0	0.126
15134	gene:Solyc05g054460.2	NA	5	+	64388845	64388981	64388859	64388981	64388636	64388740	15134	0,2,2	2,1,2	1,0,7	3,0,8	163	149	4.316721012784841e-12	1.12973644524e-10	0.0,0.646,0.478	0.234,NA,0.444	0.036
987	gene:Solyc10g074990.1	NA	10	-	58693957	58694198	58693957	58693993	58694327	58694417	987	2,0,2	12,18,9	1,5,1	16,15,4	354	149	4.39847106682832e-12	1.14983653086e-10	0.066,0.0,0.086	0.026,0.123,0.095	-0.031
11257	gene:Solyc01g095210.2	NA	1	-	86556031	86556170	86556031	86556119	86556967	86557099	11257	40,36,20	0,1,0	31,36,21	4,3,0	200	149	4.713126647348211e-12	1.23070857623e-10	1.0,0.964,1.0	0.852,0.899,1.0	0.071
15925	gene:Solyc05g056150.2	NA	5	-	65550638	65550790	65550638	65550746	65550991	65551123	15925	170,109,24	10,10,2	101,88,106	17,6,20	193	149	4.862502655179667e-12	1.26828913251e-10	0.929,0.894,0.903	0.821,0.919,0.804	0.061
14408	gene:Solyc01g091620.2	NA	1	-	85199813	85199898	85199813	85199873	85199974	85200067	14408	5,5,8	163,136,85	11,7,12	183,101,156	174	149	4.896156064899513e-12	1.27420679673e-10	0.026,0.031,0.075	0.049,0.056,0.062	-0.012
15931	gene:Solyc11g065960.1	NA	11	+	51587518	51587689	51587538	51587689	51586038	51586254	15931	3,2,1	66,62,52	9,2,0	73,50,61	169	149	4.895415673086178e-12	1.27420679673e-10	0.039,0.028,0.017	0.098,0.034,0.0	-0.016
2380	gene:Solyc12g056650.1	NA	12	-	62630052	62630192	62630052	62630099	62630967	62631052	2380	6,3,5	52,0,0	6,5,7	0,0,0	242	149	4.988902690063069e-12	1.29689148229e-10	0.066,1.0,1.0	1.0,1.0,1.0	-0.311
23209	gene:Solyc05g023680.2	NA	5	+	28964140	28964358	28964163	28964358	28963859	28964001	23209	76,80,52	0,7,0	110,78,80	8,4,8	172	149	5.117697221171224e-12	1.32888584827e-10	1.0,0.908,1.0	0.923,0.944,0.897	0.048
23296	gene:Solyc11g066110.1	NA	11	+	51796051	51796178	51796057	51796178	51795832	51795982	23296	894,711,480	26,16,1	1138,559,896	19,16,33	155	149	5.1988989077403415e-12	1.3484644042e-10	0.971,0.977,0.998	0.983,0.971,0.963	0.01
10365	gene:Solyc02g077900.2	NA	2	+	42730414	42730601	42730490	42730601	42730284	42730331	10365	47,55,15	5,1,0	42,38,50	2,0,1	225	149	5.716089735897903e-12	1.48095792043e-10	0.862,0.973,1.0	0.933,1.0,0.971	-0.023
10473	gene:Solyc08g083140.2	NA	8	+	65682540	65682669	65682544	65682669	65681855	65682341	10473	97,86,51	5,3,4	87,35,59	10,2,7	153	149	5.811948476676479e-12	1.50411673272e-10	0.95,0.965,0.925	0.894,0.945,0.891	0.037
17420	gene:Solyc03g059180.2	NA	3	-	27864867	27864954	27864867	27864951	27865046	27865212	17420	19,16,4	72,56,40	25,17,19	79,52,65	152	149	6.064946007145928e-12	1.56784588661e-10	0.206,0.219,0.089	0.237,0.243,0.223	-0.063
19531	gene:Solyc11g008800.1	NA	11	-	2980776	2980910	2980776	2980897	2981460	2981545	19531	2,0,1	20,18,14	5,0,3	35,19,44	162	149	6.2733974927625086e-12	1.61993064146e-10	0.084,0.0,0.062	0.116,0.0,0.059	-0.01
16668	gene:Solyc02g055440.2	NA	2	-	2573951	2574132	2573951	2574123	2574219	2574384	16668	13,7,7	13,8,2	6,2,13	17,8,5	158	149	6.89008602445738e-12	1.77719865936e-10	0.485,0.452,0.767	0.25,0.191,0.71	0.184
21701	gene:Solyc03g025190.2	NA	3	+	2666227	2666379	2666262	2666379	2666016	2666135	21701	1,1,1	4,0,0	4,0,0	1,3,0	184	149	6.969724900955637e-12	1.79574730264e-10	0.168,1.0,1.0	0.764,0.0,NA	0.341
13055	gene:Solyc03g097830.2	NA	3	+	60160283	60160385	60160289	60160385	60160142	60160200	13055	50,78,46	4,0,0	74,60,43	4,3,2	155	149	7.364549660265556e-12	1.8953724707e-10	0.923,1.0,1.0	0.947,0.951,0.954	0.024
6306	gene:Solyc07g044860.2	NA	7	-	57922414	57922587	57922414	57922463	57922677	57922778	6306	56,46,10	4,2,2	38,36,14	0,4,0	273	149	8.125390709296869e-12	2.0888725673e-10	0.884,0.926,0.732	1.0,0.831,1.0	-0.096
15767	gene:Solyc02g067090.2	NA	2	+	37326762	37326906	37326776	37326906	37326456	37326695	15767	4,0,1	100,75,52	8,3,2	138,100,91	163	149	8.237861965248e-12	2.11544654224e-10	0.035,0.0,0.017	0.05,0.027,0.02	-0.015
14356	gene:Solyc03g013630.2	NA	3	-	43749636	43749795	43749636	43749792	43749916	43749972	14356	3,7,0	6,3,1	1,0,2	8,7,5	152	149	8.277764176936461e-12	2.12100594787e-10	0.329,0.696,0.0	0.109,0.0,0.282	0.211
2154	gene:Solyc03g123890.2	NA	3	-	70573830	70573986	70573830	70573938	70574103	70574238	2154	2,2,1	6,13,0	0,1,1	8,8,6	197	149	8.271986570569748e-12	2.12100594787e-10	0.201,0.104,1.0	0.0,0.086,0.112	0.369
5289	gene:Solyc01g091770.2	NA	1	+	85349165	85349294	85349193	85349294	85347682	85348267	5289	0,3,0	57,67,34	3,2,3	74,57,83	177	149	9.573557698463133e-12	2.45032467965e-10	0.0,0.036,0.0	0.033,0.029,0.03	-0.019
2062	gene:Solyc07g055050.2	NA	7	+	63183962	63183992	63183968	63183992	63183779	63183829	2062	329,290,159	0,0,44	421,155,291	0,0,0	155	149	1.0271501204755372e-11	2.6260691749e-10	1.0,1.0,0.776	1.0,1.0,1.0	-0.075
7636	gene:Solyc08g021960.2	NA	8	+	34112035	34112106	34112038	34112106	34106374	34106592	7636	49,23,8	0,3,1	26,17,33	9,0,0	152	149	1.0307271302274549e-11	2.6323185172e-10	1.0,0.883,0.887	0.739,1.0,1.0	0.01
20552	gene:Solyc07g049350.2	NA	7	+	59631005	59631153	59631009	59631153	59630636	59630933	20552	88,77,23	7,0,2	81,83,119	4,10,6	153	149	1.1777472321802305e-11	3.00448360877e-10	0.924,1.0,0.918	0.952,0.89,0.951	0.016
18587	gene:Solyc04g076830.2	NA	4	-	61703808	61704055	61703808	61703883	61705322	61705485	18587	51,38,18	128,74,56	31,35,23	117,48,113	321	149	1.1918733263566363e-11	3.03718597637e-10	0.156,0.192,0.13	0.11,0.253,0.086	0.01
20768	gene:Solyc01g014490.2	NA	1	-	13977136	13977231	13977136	13977227	13977303	13977433	20768	32,48,26	3,0,3	34,29,45	1,2,0	153	149	1.2611297056764549e-11	3.21014834172e-10	0.912,1.0,0.894	0.971,0.934,1.0	-0.033
8999	gene:Solyc02g085570.2	NA	2	+	48403921	48404115	48404052	48404115	48403770	48403844	8999	117,56,61	7,4,5	140,73,153	4,3,8	280	149	1.2658153355476669e-11	3.21855015297e-10	0.899,0.882,0.867	0.949,0.928,0.911	-0.047
14701	gene:Solyc11g020210.1	NA	11	+	10488709	10488757	10488735	10488757	10488352	10488375	14701	14,23,5	24,37,12	9,10,12	46,43,7	175	149	1.2772566745412125e-11	3.24409236244e-10	0.332,0.346,0.262	0.143,0.165,0.593	0.013
7194	gene:Solyc04g049580.2	NA	4	+	42574735	42574812	42574738	42574812	42562640	42562746	7194	26,21,20	11,4,2	27,7,18	0,3,2	152	149	1.3014809364790527e-11	3.30201058556e-10	0.699,0.837,0.907	1.0,0.696,0.898	-0.05
7107	gene:Solyc01g005240.2	NA	1	+	190532	190687	190570	190687	190241	190358	7107	8,1,4	58,38,21	21,3,5	56,43,28	187	149	1.5365513294817412e-11	3.89416062128e-10	0.099,0.021,0.132	0.23,0.053,0.125	-0.052
6753	gene:Solyc08g082710.2	NA	8	+	65411952	65412036	65411958	65412036	65411624	65411724	6753	61,43,15	5,0,0	18,16,46	6,1,0	155	149	1.5730725454082344e-11	3.98237537639e-10	0.921,1.0,1.0	0.743,0.939,1.0	0.08
8459	gene:Solyc02g067360.2	NA	2	-	37560980	37561110	37560980	37561056	37561271	37561338	8459	26,9,7	136,93,44	11,16,7	152,98,103	203	149	1.7261994191870926e-11	4.36527470097e-10	0.123,0.066,0.105	0.05,0.107,0.048	0.03
16962	gene:Solyc06g066170.2	NA	6	+	41485501	41485745	41485538	41485745	41483338	41483734	16962	17,27,5	0,2,0	16,11,11	0,4,0	186	149	1.7604390016593938e-11	4.44702199984e-10	1.0,0.915,1.0	1.0,0.688,1.0	0.076
15848	gene:Solyc08g066160.2	NA	8	+	54562246	54562392	54562270	54562392	54562016	54562172	15848	184,99,64	20,2,0	201,108,170	4,0,3	173	149	1.933634420775371e-11	4.87922518337e-10	0.888,0.977,1.0	0.977,1.0,0.98	-0.031
22531	gene:Solyc11g069290.1	NA	11	-	53915934	53916073	53915934	53916029	53916234	53916322	22531	0,0,0	1,6,0	1,6,2	0,0,3	193	149	1.9890808269519558e-11	5.01369180243e-10	0.0,0.0,NA	1.0,1.0,0.34	-0.78
18276	gene:Solyc06g083580.2	NA	6	+	48947112	48947283	48947121	48947283	48944166	48944249	18276	768,577,484	13,9,5	876,395,862	10,4,29	158	149	2.02857632227306e-11	5.10770462943e-10	0.982,0.984,0.989	0.988,0.989,0.966	0.004
6087	gene:Solyc01g097190.2	NA	1	+	88125313	88125376	88125355	88125376	88125139	88125212	6087	143,164,96	4,3,0	196,146,169	9,3,2	191	149	2.043544069339723e-11	5.13982296228e-10	0.965,0.977,1.0	0.944,0.974,0.985	0.013
22744	gene:Solyc01g097730.2	NA	1	+	88456776	88456862	88456780	88456862	88456435	88456537	22744	30,10,12	1,0,0	17,4,14	3,1,4	153	149	2.090730067154258e-11	5.25281802818e-10	0.967,1.0,1.0	0.847,0.796,0.773	0.184
12788	gene:Solyc11g008460.1	NA	11	+	2659924	2660047	2659946	2660047	2659726	2659840	12788	16,15,8	122,110,48	21,10,29	133,82,107	171	149	2.1021240954532494e-11	5.27574125036e-10	0.103,0.106,0.127	0.121,0.096,0.191	-0.024
3376	gene:Solyc04g045470.2	NA	4	+	33543162	33543353	33543234	33543353	33542917	33543081	3376	61,57,16	1,0,0	73,37,53	7,4,3	221	149	2.2422295856519926e-11	5.62129617805e-10	0.976,1.0,1.0	0.875,0.862,0.923	0.105
318	gene:Solyc12g008630.1	NA	12	-	2013726	2013975	2013726	2013960	2015289	2015328	318	14,8,4	647,522,304	9,4,7	680,431,622	164	149	2.4164988138394487e-11	6.05166297776e-10	0.019,0.014,0.012	0.012,0.008,0.01	0.005
17669	gene:Solyc06g062360.2	NA	6	-	39329505	39329561	39329505	39329532	39329654	39329729	17669	4,0,4	0,2,0	0,0,2	4,3,0	178	149	2.535973386832582e-11	6.34402814962e-10	1.0,0.0,1.0	0.0,0.0,1.0	0.333
15113	gene:Solyc04g080800.2	NA	4	-	64883376	64883505	64883376	64883500	64883582	64883653	15113	11,13,9	1,3,1	19,18,18	11,14,5	154	149	2.6575536450374733e-11	6.64102652803e-10	0.914,0.807,0.897	0.626,0.554,0.777	0.22
3651	gene:Solyc01g096870.2	NA	1	+	87868559	87868656	87868574	87868656	87867677	87867788	3651	34,26,31	6,3,7	52,28,33	6,1,5	164	149	2.680509100447784e-11	6.69119564924e-10	0.837,0.887,0.801	0.887,0.962,0.857	-0.06
21386	gene:Solyc08g008380.2	NA	8	+	2808374	2808490	2808380	2808490	2808201	2808265	21386	8,8,0	6,0,0	4,3,0	0,2,0	155	149	2.7068262607961993e-11	6.74963973186e-10	0.562,1.0,NA	1.0,0.59,NA	-0.014
16129	gene:Solyc10g086580.1	NA	10	-	65365084	65365123	65365084	65365096	65365191	65365291	16129	5,5,8	0,0,0	1,4,4	5,0,9	176	149	2.8105178845536024e-11	7.00068977889e-10	1.0,1.0,1.0	0.145,1.0,0.273	0.527
8923	gene:Solyc10g076590.1	NA	10	+	59557961	59558069	59557969	59558069	59557749	59557848	8923	15,10,4	41,24,22	16,17,3	28,32,14	157	149	2.8333741836392996e-11	7.05006595586e-10	0.258,0.283,0.147	0.352,0.335,0.169	-0.056
866	gene:Solyc01g103430.2	NA	1	+	92045234	92045477	92045238	92045477	92043522	92043731	866	131,153,79	3,2,0	160,156,132	7,5,2	153	149	2.8468852369842374e-11	7.07610833235e-10	0.977,0.987,1.0	0.957,0.968,0.985	0.018
21288	gene:Solyc10g079360.1	NA	10	-	60907926	60908053	60907926	60907978	60908282	60908371	21288	5,5,0	1,0,0	12,2,0	0,2,1	224	149	2.924359442096063e-11	7.26090955495e-10	0.769,1.0,NA	1.0,0.399,0.0	0.418
12779	gene:Solyc08g078210.2	NA	8	+	62044876	62044984	62044906	62044984	62044666	62044800	12779	5,2,5	126,71,42	10,8,4	123,83,88	179	149	3.066007897074806e-11	7.59968419666e-10	0.032,0.023,0.09	0.063,0.074,0.036	-0.009
8688	gene:Solyc07g045080.2	NA	7	+	58194690	58194871	58194700	58194871	58194319	58194601	8688	115,98,64	3,5,3	138,131,119	0,3,1	159	149	3.067342416726234e-11	7.59968419666e-10	0.973,0.948,0.952	1.0,0.976,0.991	-0.031
1732	gene:Solyc01g111780.2	NA	1	+	97967840	97967968	97967843	97967968	97967627	97967699	1732	29,37,27	239,138,109	47,9,41	231,95,294	152	149	3.114722768793558e-11	7.70885592617e-10	0.106,0.208,0.195	0.166,0.085,0.12	0.046
1785	gene:Solyc03g124060.2	NA	3	-	70774326	70774411	70774326	70774408	70774773	70774908	1785	0,3,3	73,72,39	5,3,2	75,48,54	152	149	3.1818225475126924e-11	7.86654851108e-10	0.0,0.039,0.07	0.061,0.058,0.035	-0.015
3309	gene:Solyc01g081520.2	NA	1	-	80715307	80715375	80715307	80715354	80715470	80715528	3309	5,11,5	76,82,39	4,5,5	87,40,74	170	149	3.20179687716701e-11	7.90751959887e-10	0.055,0.105,0.101	0.039,0.099,0.056	0.022
31	gene:Solyc01g103980.2	NA	1	+	92457772	92457841	92457789	92457841	92457387	92457510	31	5,1,0	66,31,33	2,0,0	41,41,33	166	149	3.295494288945949e-11	8.13028527337e-10	0.064,0.028,0.0	0.042,0.0,0.0	0.017
7622	gene:Solyc01g098610.2	NA	1	-	89078372	89078570	89078372	89078552	89078630	89078770	7622	6,7,2	245,242,138	8,3,11	208,165,234	167	149	3.438081227106791e-11	8.47306550562e-10	0.021,0.025,0.013	0.033,0.016,0.04	-0.01
19430	gene:Solyc06g084570.2	NA	6	+	49648573	49648789	49648631	49648789	49642625	49642746	19430	6,0,0	3,0,6	1,2,2	8,1,5	207	149	3.49815447961996e-11	8.61198200279e-10	0.59,NA,0.0	0.083,0.59,0.224	-0.004
16850	gene:Solyc01g105880.2	NA	1	+	93898785	93898933	93898794	93898933	93898395	93898614	16850	3,2,4	62,27,35	2,4,8	43,26,47	158	149	3.513605244360223e-11	8.64086623057e-10	0.044,0.065,0.097	0.042,0.127,0.138	-0.034
23580	gene:Solyc02g083260.2	NA	2	-	46715477	46715698	46715477	46715660	46716223	46716592	23580	3,3,0	10,17,6	3,2,5	21,14,2	187	149	3.617861433094678e-11	8.88785409145e-10	0.193,0.123,0.0	0.102,0.102,0.666	-0.185
20702	gene:Solyc04g081750.2	NA	4	+	65680117	65680275	65680169	65680275	65679763	65679829	20702	7,5,8	124,85,94	13,4,12	146,48,110	201	149	3.675523319631061e-11	9.01997486254e-10	0.04,0.042,0.059	0.062,0.058,0.075	-0.018
3970	gene:Solyc11g006020.1	NA	11	-	824045	824154	824045	824133	824218	824447	3970	22,32,9	369,405,197	48,42,12	573,424,254	170	149	3.948445205963085e-11	9.67952179183e-10	0.05,0.065,0.039	0.068,0.08,0.04	-0.011
11743	gene:Solyc01g105120.2	NA	1	-	93387304	93387434	93387304	93387313	93387780	93387993	11743	5,0,1	1,7,1	0,4,4	1,1,3	270	149	3.989417763175439e-11	9.76965951699e-10	0.734,0.0,0.356	0.0,0.688,0.424	-0.007
23311	gene:Solyc06g082150.2	NA	6	+	48054800	48055010	48054803	48055010	48054034	48054244	23311	37,20,7	22,8,6	37,27,38	8,12,11	152	149	4.034215268577905e-11	9.86896450966e-10	0.622,0.71,0.534	0.819,0.688,0.772	-0.138
5391	gene:Solyc09g098450.2	NA	9	+	72253502	72253624	72253519	72253624	72252251	72252352	5391	15,14,5	2,6,0	24,20,27	1,4,2	166	149	4.1058318892823394e-11	1.00335996958e-09	0.871,0.677,1.0	0.956,0.818,0.924	-0.05
22406	gene:Solyc10g084810.1	NA	10	-	64216384	64216561	64216384	64216525	64216655	64216674	22406	18,5,4	8,10,18	7,3,7	11,9,17	185	149	4.110159720667714e-11	1.00336252005e-09	0.644,0.287,0.152	0.339,0.212,0.249	0.094
10797	gene:Solyc08g082410.2	NA	8	+	65227836	65227923	65227839	65227923	65226362	65227758	10797	0,1,0	52,23,22	12,1,3	48,21,34	152	149	4.1472328926876465e-11	1.01135039272e-09	0.0,0.041,0.0	0.197,0.045,0.08	-0.094
10735	gene:Solyc12g009810.1	NA	12	-	3013155	3013368	3013155	3013226	3013904	3014084	10735	5,8,1	5,3,0	7,2,2	1,4,8	291	149	4.406649500596316e-11	1.07348568547e-09	0.339,0.577,1.0	0.782,0.204,0.113	0.272
23828	gene:Solyc02g094640.2	NA	2	+	55234515	55234757	55234668	55234757	55233896	55233979	23828	4,3,0	11,2,0	2,8,5	6,2,9	302	149	4.7003910304588246e-11	1.14384384867e-09	0.152,0.425,NA	0.141,0.664,0.215	-0.052
8252	gene:Solyc01g111730.2	NA	1	+	97921362	97921599	97921412	97921599	97918694	97919062	8252	226,153,121	6,1,4	211,137,202	8,1,12	199	149	4.861826819761176e-11	1.18189179175e-09	0.966,0.991,0.958	0.952,0.99,0.926	0.016
3788	gene:Solyc08g076220.2	NA	8	+	60242893	60243037	60242900	60243037	60239725	60240446	3788	150,99,72	6262,4801,2981	164,68,108	7619,4154,5679	156	149	4.9402834026347854e-11	1.19970936549e-09	0.022,0.019,0.023	0.02,0.015,0.018	0.004
9643	gene:Solyc02g083350.2	NA	2	-	46790363	46790611	46790363	46790435	46790701	46793781	9643	5,1,4	237,165,111	10,4,7	253,98,215	325	149	4.976108653691453e-11	1.20714786129e-09	0.01,0.003,0.016	0.018,0.018,0.015	-0.007
4787	gene:Solyc02g063120.1	NA	2	-	35167401	35167454	35167401	35167449	35169173	35169249	4787	13,10,0	18,9,0	8,3,0	5,2,7	154	149	5.0046072412150694e-11	1.21279533145e-09	0.411,0.518,NA	0.608,0.592,0.0	0.065
1452	gene:Solyc05g056350.2	NA	5	+	65691726	65691851	65691738	65691851	65691298	65691393	1452	3,3,1	14,12,7	6,3,7	23,12,13	161	149	5.15992033901423e-11	1.2491307154e-09	0.165,0.188,0.117	0.194,0.188,0.333	-0.082
17887	gene:Solyc03g044430.2	NA	3	+	9224550	9224744	9224627	9224744	9223346	9223448	17887	2,2,3	20,11,4	2,0,0	18,10,20	226	149	5.240845773524381e-11	1.26740120475e-09	0.062,0.107,0.331	0.068,0.0,0.0	0.144
11742	gene:Solyc01g105120.2	NA	1	-	93387106	93387321	93387106	93387313	93387780	93387993	11742	0,0,0	1,7,1	4,4,8	1,1,3	157	149	5.269636961389027e-11	1.27303911624e-09	0.0,0.0,0.0	0.792,0.792,0.717	-0.767
13269	gene:Solyc05g008060.2	NA	5	+	2483782	2483959	2483797	2483959	2482149	2483642	13269	372,360,169	42,38,4	397,300,351	51,34,35	164	149	5.3210045083763065e-11	1.2841136529e-09	0.889,0.896,0.975	0.876,0.889,0.901	0.031
4835	gene:Solyc02g091030.2	NA	2	+	52471604	52471703	52471613	52471703	52471412	52471487	4835	0,0,3	7,9,5	5,1,6	6,7,5	158	149	5.409114891151977e-11	1.30402313351e-09	0.0,0.0,0.361	0.44,0.119,0.531	-0.243
19346	gene:Solyc05g041530.2	NA	5	+	52105138	52105215	52105145	52105215	52104975	52105046	19346	21,16,15	269,165,123	30,15,22	220,112,220	156	149	5.693233996985799e-11	1.37109593876e-09	0.069,0.085,0.104	0.115,0.113,0.087	-0.019
13782	gene:Solyc10g081660.1	NA	10	+	62693450	62693690	62693643	62693690	62692108	62692295	13782	15,3,5	116,75,40	8,2,6	89,54,100	342	149	6.047731657760376e-11	1.45496152926e-09	0.053,0.017,0.052	0.038,0.016,0.025	0.014
14643	gene:Solyc02g065080.2	NA	2	-	36255976	36256101	36255976	36256080	36256526	36256577	14643	1,4,8	8,7,3	1,0,2	8,3,8	170	149	6.088668378658039e-11	1.46329527528e-09	0.099,0.334,0.7	0.099,0.0,0.18	0.285
10889	gene:Solyc11g051160.1	NA	11	+	17717736	17717902	17717777	17717902	17716422	17717673	10889	4,4,5	486,446,301	20,19,17	690,481,636	190	149	6.620473147379139e-11	1.58946070191e-09	0.006,0.007,0.013	0.022,0.03,0.021	-0.016
6854	gene:Solyc01g088720.2	NA	1	+	83482440	83482513	83482443	83482513	83482275	83482361	6854	1,0,1	3,3,4	2,0,2	3,1,4	152	149	6.759469532553031e-11	1.62115657313e-09	0.246,0.0,0.197	0.395,0.0,0.329	-0.094
13905	gene:Solyc06g084480.2	NA	6	+	49568317	49568503	49568329	49568503	49566486	49566651	13905	2,5,1	49,67,25	11,11,9	95,58,54	161	149	6.766617767832665e-11	1.62119790644e-09	0.036,0.065,0.036	0.097,0.149,0.134	-0.081
16461	gene:Solyc03g083090.2	NA	3	-	52911394	52911460	52911394	52911445	52912732	52912824	16461	0,0,3	4,0,0	2,1,0	4,0,3	164	149	6.954076729213306e-11	1.66439488349e-09	0.0,NA,1.0	0.312,1.0,0.0	0.063
5998	gene:Solyc08g075750.2	NA	8	+	59874835	59874896	59874839	59874896	59872165	59872661	5998	612,376,283	15,4,8	636,276,550	6,7,8	153	149	7.043433646755373e-11	1.68404730402e-09	0.975,0.989,0.972	0.99,0.975,0.985	-0.005
21516	gene:Solyc02g090670.2	NA	2	-	52201050	52201232	52201050	52201166	52201445	52201493	21516	713,498,458	12,8,10	815,252,733	8,0,15	215	149	7.43424866576433e-11	1.77566227125e-09	0.976,0.977,0.969	0.986,1.0,0.971	-0.012
23576	gene:Solyc06g073880.2	NA	6	+	45619086	45619505	45619400	45619505	45618618	45618992	23576	8,16,6	2,11,7	17,13,14	24,18,10	463	149	7.535705759352971e-11	1.79804724689e-09	0.563,0.319,0.216	0.186,0.189,0.311	0.137
155	gene:Solyc05g016330.2	NA	5	+	15581696	15581785	15581703	15581785	15581329	15581416	155	174,134,125	6,5,8	248,119,175	2,0,13	156	149	7.649349296251677e-11	1.82329105277e-09	0.965,0.962,0.937	0.992,1.0,0.928	-0.019
5937	gene:Solyc03g044380.2	NA	3	+	8963017	8963190	8963046	8963190	8962807	8962892	5937	0,3,0	26,25,15	1,5,0	30,22,36	178	149	7.931412185115823e-11	1.88858626211e-09	0.0,0.091,0.0	0.027,0.16,0.0	-0.032
9704	gene:Solyc04g082560.2	NA	4	+	66207160	66207314	66207165	66207314	66207000	66207079	9704	31,27,24	2,3,0	41,25,24	3,1,5	154	149	8.134794289142832e-11	1.93503192712e-09	0.937,0.897,1.0	0.93,0.96,0.823	0.04
12673	gene:Solyc06g019200.2	NA	6	-	18152318	18152432	18152318	18152403	18152504	18152570	12673	29,34,13	7,0,0	36,36,23	2,1,0	178	149	8.372955925262031e-11	1.98964719533e-09	0.776,1.0,1.0	0.938,0.968,1.0	-0.043
17717	gene:Solyc12g006030.1	NA	12	-	627935	628024	627935	628019	628099	628247	17717	178,86,79	1,2,10	158,70,139	11,6,4	154	149	8.873393684647384e-11	2.10641133025e-09	0.994,0.977,0.884	0.933,0.919,0.971	0.011
22697	gene:Solyc06g067960.2	NA	6	-	42124782	42124909	42124782	42124896	42125380	42125486	22697	13,13,13	0,0,2	22,12,12	6,3,4	162	149	9.128699195052576e-11	2.16480580911e-09	1.0,1.0,0.857	0.771,0.786,0.734	0.189
5400	gene:Solyc02g022930.2	NA	2	-	24440938	24441117	24440938	24441053	24441648	24441737	5400	4,2,0	28,29,17	3,2,7	42,23,28	213	149	9.732884731842242e-11	2.3057313065e-09	0.091,0.046,0.0	0.048,0.057,0.149	-0.039
4617	gene:Solyc06g074740.2	VPS41	6	-	46281858	46281934	46281858	46281921	46282004	46282156	4617	1,0,0	59,35,44	0,7,2	58,53,42	162	149	1.0262410123734333e-10	2.42870072582e-09	0.015,0.0,0.0	0.0,0.108,0.042	-0.045
22171	gene:Solyc01g109350.2	NA	1	-	96320290	96320322	96320290	96320319	96320417	96320456	22171	96,52,38	6,2,0	94,36,59	2,5,6	152	149	1.0554430490508246e-10	2.49526922278e-09	0.94,0.962,1.0	0.979,0.876,0.906	0.047
10749	gene:Solyc04g055010.2	NA	4	-	53538967	53539100	53538967	53539051	53539302	53539395	10749	106,67,46	1,0,1	95,91,91	0,4,3	198	149	1.0983069117848317e-10	2.5939687632e-09	0.988,1.0,0.972	1.0,0.945,0.958	0.019
8454	gene:Solyc03g095230.2	NA	3	+	56211202	56211289	56211224	56211289	56210055	56210190	8454	16,6,9	1,0,2	20,20,8	2,2,2	171	149	1.1007243918949341e-10	2.59703907286e-09	0.933,1.0,0.797	0.897,0.897,0.777	0.053
4837	gene:Solyc02g091030.2	NA	2	+	52471610	52471703	52471613	52471703	52471412	52471487	4837	13,5,11	7,9,5	17,12,12	6,7,5	152	149	1.175223810303054e-10	2.77000013706e-09	0.645,0.353,0.683	0.735,0.627,0.702	-0.128
19868	gene:Solyc01g102540.2	NA	1	-	91321508	91321707	91321508	91321682	91322295	91322436	19868	13,1,3	48,51,40	11,11,10	81,46,60	174	149	1.1869167107397282e-10	2.7947258721e-09	0.188,0.017,0.06	0.104,0.17,0.125	-0.045
16396	gene:Solyc02g072450.2	NA	2	+	41659017	41659152	41659021	41659152	41656299	41656567	16396	2,2,2	51,58,17	9,1,7	59,26,33	153	149	1.2040056261401428e-10	2.83209420562e-09	0.037,0.032,0.103	0.129,0.036,0.171	-0.055
3468	gene:Solyc01g087470.2	NA	1	+	82428583	82428693	82428588	82428693	82428204	82428396	3468	16,21,20	57,55,9	34,31,25	49,44,38	154	149	1.227457253817563e-10	2.88433838005e-09	0.214,0.27,0.683	0.402,0.405,0.389	-0.01
10113	gene:Solyc06g084530.2	NA	6	+	49627950	49628123	49627989	49628123	49627422	49627482	10113	11,2,6	95,88,34	4,3,5	74,65,86	188	149	1.2631212505657324e-10	2.9651452387e-09	0.084,0.018,0.123	0.041,0.035,0.044	0.035
6593	gene:Solyc04g007880.2	NA	4	+	1562470	1562625	1562474	1562625	1562106	1562341	6593	4,1,1	7,5,6	2,1,0	14,6,4	153	149	1.3369610536801817e-10	3.13531532669e-09	0.358,0.163,0.14	0.122,0.14,0.0	0.133
11931	gene:Solyc06g034150.2	NA	6	-	23714120	23714359	23714120	23714337	23715127	23715235	11931	36,18,17	10,4,2	42,23,38	10,0,2	171	149	1.3596905851967008e-10	3.18540415322e-09	0.758,0.797,0.881	0.785,1.0,0.943	-0.097
13151	gene:Solyc01g087690.1	NA	1	-	82616432	82616663	82616432	82616659	82617216	82617627	13151	54,53,18	6,2,0	44,33,39	4,0,0	153	149	1.3697860846350864e-10	3.20582362607e-09	0.898,0.963,1.0	0.915,1.0,1.0	-0.018
3043	gene:Solyc12g006990.1	NA	12	-	1421498	1421541	1421498	1421517	1421612	1421757	3043	201,146,109	5,3,5	249,122,215	4,1,5	173	149	1.430596354211587e-10	3.34477457464e-09	0.972,0.977,0.949	0.982,0.991,0.974	-0.016
8662	gene:Solyc08g008040.2	NA	8	+	2535285	2535588	2535422	2535588	2534286	2534407	8662	181,159,85	7,3,1	226,150,159	2,6,12	286	149	1.4581595318123538e-10	3.40579171048e-09	0.931,0.965,0.978	0.983,0.929,0.873	0.03
14184	gene:Solyc10g007670.2	NA	10	+	1945151	1945238	1945160	1945238	1944927	1944964	14184	35,37,18	5,9,2	30,21,29	2,7,0	158	149	1.5429253814624478e-10	3.59759612088e-09	0.868,0.795,0.895	0.934,0.739,1.0	-0.038
21583	gene:Solyc03g113060.2	NA	3	-	63357476	63357713	63357476	63357635	63358242	63358367	21583	6,10,0	30,25,9	4,9,4	56,51,42	227	149	1.5433749279340466e-10	3.59759612088e-09	0.116,0.208,0.0	0.045,0.104,0.059	0.039
20690	gene:Solyc08g076440.2	NA	8	+	60450891	60450956	60450937	60450956	60450703	60450809	20690	6,3,8	31,27,11	8,3,19	33,16,32	195	149	1.621295455576655e-10	3.7754415218e-09	0.129,0.078,0.357	0.156,0.125,0.312	-0.01
20803	gene:Solyc06g070980.2	NA	6	-	43589587	43589676	43589587	43589638	43590401	43590427	20803	1,1,0	2,1,6	3,0,1	0,0,0	187	149	1.701802610096462e-10	3.95894821408e-09	0.285,0.443,0.0	1.0,NA,1.0	-0.757
11910	gene:Solyc01g098710.2	NA	1	-	89133729	89133902	89133729	89133886	89133991	89134419	11910	0,4,0	0,1,2	8,3,0	2,1,6	165	149	1.724774444428656e-10	4.00437143741e-09	NA,0.783,0.0	0.783,0.73,0.0	-0.113
19873	gene:Solyc07g041200.2	NA	7	-	51982076	51982299	51982076	51982200	51982928	51983190	19873	49,62,26	16,13,13	101,67,44	23,16,9	248	149	1.7233508148274443e-10	4.00437143741e-09	0.648,0.741,0.546	0.725,0.716,0.746	-0.084
12686	gene:Solyc04g016130.2	NA	4	-	6863180	6863294	6863180	6863282	6863465	6863597	12686	31,17,9	41,32,21	47,8,32	43,20,45	161	149	1.7326610140441856e-10	4.01866686291e-09	0.412,0.33,0.284	0.503,0.27,0.397	-0.048
3003	gene:Solyc02g086870.2	NA	2	-	49475635	49475702	49475635	49475689	49475770	49475853	3003	0,0,3	47,23,30	0,2,4	44,27,28	162	149	1.7389637510244613e-10	4.02926396548e-09	0.0,0.0,0.084	0.0,0.064,0.116	-0.032
11007	gene:Solyc05g023750.2	NA	5	+	29246616	29246701	29246629	29246701	29246381	29246527	11007	72,30,28	1,6,1	62,35,51	0,3,2	162	149	1.7869024519137525e-10	4.13621643252e-09	0.985,0.821,0.963	1.0,0.915,0.959	-0.035
22095	gene:Solyc04g071660.2	NA	4	-	58648576	58648768	58648576	58648748	58648818	58648890	22095	4,0,1	82,50,63	0,4,4	70,31,77	169	149	1.8271358386586378e-10	4.22513799905e-09	0.041,0.0,0.014	0.0,0.102,0.044	-0.03
20687	gene:Solyc01g097740.2	NA	1	+	88462271	88462383	88462301	88462383	88462100	88462160	20687	4,6,1	163,103,72	4,1,3	177,112,143	179	149	1.8551865442121666e-10	4.28573909418e-09	0.02,0.046,0.011	0.018,0.007,0.017	0.012
2118	gene:Solyc06g068030.2	NA	6	-	42165067	42165192	42165067	42165170	42165318	42165443	2118	5,0,3	32,34,4	7,7,3	44,9,48	171	149	1.8617403052850446e-10	4.296608212e-09	0.12,0.0,0.395	0.122,0.404,0.052	-0.021
14797	gene:Solyc01g099770.2	NA	1	+	89916001	89916175	89916017	89916175	89915804	89915933	14797	404,250,132	16851,10204,7674	453,382,282	17100,9900,15232	165	149	1.96260607980249e-10	4.52489735066e-09	0.021,0.022,0.015	0.023,0.034,0.016	-0.005
4820	gene:Solyc02g091030.2	NA	2	+	52472678	52472771	52472681	52472771	52472456	52472555	4820	8,15,7	23,8,2	16,12,19	13,7,12	152	149	1.9833504085584678e-10	4.56819261595e-09	0.254,0.648,0.774	0.547,0.627,0.608	-0.035
15554	gene:Solyc06g051900.2	NA	6	+	35582993	35583098	35582998	35583098	35582695	35582887	15554	5,1,1	26,20,16	11,0,9	25,11,25	154	149	2.07990449414545e-10	4.78583964791e-09	0.157,0.046,0.057	0.299,0.0,0.258	-0.099
21868	gene:Solyc10g006840.2	NA	10	+	1281455	1281611	1281466	1281611	1279623	1279703	21868	3,11,1	47,37,17	6,0,5	54,35,31	160	149	2.151001451282522e-10	4.94453746071e-09	0.056,0.217,0.052	0.094,0.0,0.131	0.033
22717	gene:Solyc03g120430.2	NA	3	-	68823588	68823775	68823588	68823619	68823845	68824056	22717	632,527,284	9,5,9	747,414,486	14,6,16	305	149	2.18523169031035e-10	5.01825933625e-09	0.972,0.981,0.939	0.963,0.971,0.937	0.007
23873	gene:Solyc08g080780.2	NA	8	-	63979906	63980136	63979906	63980129	63980207	63980272	23873	4,1,0	4,8,3	4,4,1	0,0,2	156	149	2.1988389849881957e-10	5.04452300209e-09	0.489,0.107,0.0	1.0,1.0,0.323	-0.576
4867	gene:Solyc02g091030.2	NA	2	+	52473322	52473421	52473328	52473421	52473128	52473203	4867	3,11,1	4,6,10	7,5,6	21,19,5	155	149	2.2162531557377518e-10	5.0794598954e-09	0.419,0.638,0.088	0.243,0.202,0.536	0.055
8674	gene:Solyc03g114780.2	NA	3	+	64675348	64675456	64675380	64675456	64673813	64674035	8674	3,9,10	4,0,0	7,4,11	5,0,4	181	149	2.2327881669934098e-10	5.11231497546e-09	0.382,1.0,1.0	0.535,1.0,0.694	0.051
18540	gene:Solyc08g065430.2	NA	8	-	53440244	53440344	53440244	53440333	53440444	53440542	18540	1,4,0	22,22,17	5,2,3	37,24,19	160	149	2.3554400808171364e-10	5.38783735022e-09	0.041,0.145,0.0	0.112,0.072,0.128	-0.042
3365	gene:Solyc02g081160.2	NA	2	-	45226130	45226314	45226130	45226301	45226414	45226546	3365	5,1,4	238,260,136	6,6,5	292,197,221	162	149	2.4535490592836307e-10	5.60673354354e-09	0.019,0.004,0.026	0.019,0.027,0.02	-0.006
16181	gene:Solyc04g051350.2	NA	4	+	50408784	50408900	50408812	50408900	50408629	50408691	16181	7,1,0	116,51,68	4,0,0	63,52,94	177	149	2.476399436428833e-10	5.6533912478e-09	0.048,0.016,0.0	0.051,0.0,0.0	0.004
2755	gene:Solyc10g079250.1	NA	10	-	60823293	60823499	60823293	60823496	60824558	60824607	2755	53,34,17	3,1,3	60,28,43	1,1,0	152	149	2.594081400276339e-10	5.91623667737e-09	0.945,0.971,0.847	0.983,0.965,1.0	-0.062
5296	gene:Solyc01g097770.2	NA	1	-	88482385	88482489	88482385	88482485	88482930	88483011	5296	171,203,106	4,2,0	211,195,166	5,4,3	153	149	2.6131412580064923e-10	5.95386302314e-09	0.977,0.99,1.0	0.976,0.979,0.982	0.01
22534	gene:Solyc03g118350.2	NA	3	-	67258257	67258478	67258257	67258457	67259500	67259634	22534	4,4,3	7,3,1	3,1,3	2,4,7	170	149	2.6340514473193615e-10	5.99562738841e-09	0.334,0.539,0.724	0.568,0.18,0.273	0.192
9059	gene:Solyc10g074980.1	NA	10	+	58692769	58692882	58692775	58692882	58692443	58692572	9059	148,100,49	339,218,135	124,65,110	369,206,245	155	149	2.811598538027969e-10	6.39349804538e-09	0.296,0.306,0.259	0.244,0.233,0.301	0.028
14	gene:Solyc06g075390.2	NA	6	-	46793463	46793562	46793463	46793543	46794255	46794554	14	0,7,0	94,58,34	0,2,1	127,38,82	168	149	2.856354166746759e-10	6.48892188027e-09	0.0,0.097,0.0	0.0,0.045,0.011	0.014
18211	gene:Solyc05g006850.2	NA	5	-	1477857	1477980	1477857	1477936	1478215	1478448	18211	257,181,108	2,4,4	213,158,161	2,2,0	193	149	2.9088106942239755e-10	6.60163677088e-09	0.99,0.972,0.954	0.988,0.984,1.0	-0.019
8679	gene:Solyc12g013710.1	NA	12	-	4544983	4545138	4544983	4545108	4545479	4545838	8679	400,228,224	26,11,0	600,227,465	0,0,0	179	149	2.996866047681517e-10	6.79484555591e-09	0.928,0.945,1.0	1.0,1.0,1.0	-0.042
23681	gene:Solyc02g070360.2	NA	2	+	40114286	40114409	40114339	40114409	40113495	40113498	23681	0,0,2	43,39,12	3,5,5	56,45,32	202	149	3.159364727609857e-10	7.15629983135e-09	0.0,0.0,0.109	0.038,0.076,0.103	-0.036
982	gene:Solyc02g078020.2	NA	2	-	42830547	42830759	42830547	42830754	42830919	42831042	982	26,14,24	2,2,0	30,20,31	0,2,8	154	149	3.2850564688061386e-10	7.43375972104e-09	0.926,0.871,1.0	1.0,0.906,0.789	0.034
9449	gene:Solyc02g069780.2	NA	2	+	39612866	39613096	39612871	39613096	39610334	39610457	9449	1,0,3	0,0,0	0,1,0	4,0,2	154	149	3.3386942250008057e-10	7.54778733356e-09	1.0,NA,1.0	0.0,1.0,0.0	0.667
4322	gene:Solyc11g069520.1	NA	11	-	54133716	54133821	54133716	54133787	54135235	54135376	4322	59,50,22	5,1,0	49,13,52	8,1,0	183	149	3.4820056349404685e-10	7.86412157007e-09	0.906,0.976,1.0	0.833,0.914,1.0	0.045
19167	gene:Solyc01g090750.2	NA	1	+	84402490	84402540	84402493	84402540	84402102	84402376	19167	4,3,0	0,0,0	0,0,1	1,2,1	152	149	3.663979570532386e-10	8.26707623487e-09	1.0,1.0,NA	0.0,0.0,0.495	0.835
4090	gene:Solyc11g042940.1	NA	11	-	33972278	33972439	33972278	33972418	33972818	33973067	4090	1,3,1	21,34,5	7,1,3	44,25,17	170	149	3.6738412087114007e-10	8.28128706988e-09	0.04,0.072,0.149	0.122,0.034,0.134	-0.01
16289	gene:Solyc12g008410.1	NA	12	+	1852666	1852882	1852807	1852882	1851589	1851730	16289	2,6,4	14,43,9	13,11,0	34,28,29	290	149	3.696251602753227e-10	8.32372938449e-09	0.068,0.067,0.186	0.164,0.168,0.0	-0.004
4213	gene:Solyc07g017770.2	NA	7	+	7985677	7985824	7985722	7985824	7983880	7983970	4213	0,3,0	47,49,24	9,0,2	43,54,31	194	149	3.7298094647762464e-10	8.39116863131e-09	0.0,0.045,0.0	0.138,0.0,0.047	-0.047
12775	gene:Solyc02g086550.2	NA	2	-	49217286	49217387	49217286	49217383	49217866	49217983	12775	50,53,23	5,9,11	69,38,64	4,4,6	153	149	3.7439005425618066e-10	8.41472423686e-09	0.907,0.852,0.671	0.944,0.902,0.912	-0.109
11433	gene:Solyc09g011910.2	NA	9	-	5173464	5173604	5173464	5173536	5173722	5174165	11433	37,20,16	10,3,1	19,14,43	6,0,3	217	149	3.755535494967705e-10	8.4327193143e-09	0.718,0.821,0.917	0.685,1.0,0.908	-0.046
19026	gene:Solyc11g072970.1	NA	11	-	56119747	56119813	56119747	56119804	56120379	56120454	19026	1,2,4	27,11,15	3,0,1	27,19,42	158	149	3.898381269651026e-10	8.74501744273e-09	0.034,0.146,0.201	0.095,0.0,0.022	0.088
4404	gene:Solyc07g052420.2	NA	7	-	60933324	60933483	60933324	60933468	60935971	60936034	4404	23,15,12	1,0,0	22,5,25	3,0,1	164	149	4.3588184418911257e-10	9.76846100189e-09	0.954,1.0,1.0	0.869,1.0,0.958	0.042
16481	gene:Solyc11g065320.1	NA	11	-	50710951	50711000	50710951	50710965	50711077	50711284	16481	53,25,12	22,15,7	36,34,26	29,18,17	184	149	4.632837190653336e-10	1.03725564847e-08	0.661,0.574,0.581	0.501,0.605,0.553	0.052
19209	gene:Solyc03g117430.2	NA	3	+	66602270	66602362	66602282	66602362	66602144	66602195	19209	646,538,281	15,3,4	654,545,620	22,5,10	161	149	4.782640740429099e-10	1.06976487784e-08	0.976,0.994,0.985	0.965,0.99,0.983	0.006
22055	gene:Solyc03g121700.2	NA	3	-	69781888	69781906	69781888	69781893	69782024	69782202	22055	6,6,0	5,1,0	14,1,21	10,4,3	162	149	4.827366987705684e-10	1.07873085379e-08	0.525,0.847,NA	0.563,0.187,0.866	0.147
17617	gene:Solyc03g026210.2	NA	3	-	3611121	3611223	3611121	3611179	3611309	3611375	17617	85,62,44	0,0,0	80,60,73	13,6,9	193	149	4.96553674459701e-10	1.10854057584e-08	1.0,1.0,1.0	0.826,0.885,0.862	0.142
22212	gene:Solyc03g120010.2	NA	3	-	68516737	68516880	68516737	68516877	68516976	68517114	22212	3,8,0	197,173,108	1,3,1	262,194,269	152	149	5.056520120876386e-10	1.12776897897e-08	0.015,0.043,0.0	0.004,0.015,0.004	0.012
22948	gene:Solyc03g124030.2	NA	3	-	70747384	70747434	70747384	70747417	70747506	70747752	22948	5,2,0	4,4,1	4,3,2	0,3,3	166	149	5.257369400456199e-10	1.17144069863e-08	0.529,0.31,0.0	1.0,0.473,0.374	-0.336
5502	gene:Solyc11g007670.1	NA	11	+	1904122	1904325	1904130	1904325	1903727	1904017	5502	0,3,0	3,2,0	2,1,3	1,1,2	157	149	5.314961254218548e-10	1.18313888456e-08	0.0,0.587,NA	0.655,0.487,0.587	-0.283
17623	gene:Solyc03g026210.2	NA	3	-	3611134	3611229	3611134	3611179	3611309	3611375	17623	74,50,34	0,0,0	72,59,59	13,6,9	199	149	5.412951582351536e-10	1.20379899305e-08	1.0,1.0,1.0	0.806,0.88,0.831	0.161
8830	gene:Solyc06g084510.2	NA	6	-	49594138	49594246	49594138	49594230	49594325	49594408	8830	10,5,2	246,140,103	13,4,13	207,72,161	165	149	5.544363557891691e-10	1.23184521114e-08	0.035,0.031,0.017	0.054,0.048,0.068	-0.029
19808	gene:Solyc11g044750.1	NA	11	+	32360869	32360928	32360888	32360928	32360018	32360111	19808	22,16,7	190,201,74	36,23,14	196,164,119	168	149	5.667259280307831e-10	1.25794752316e-08	0.093,0.066,0.077	0.14,0.111,0.094	-0.036
11426	gene:Solyc05g009330.2	NA	5	-	3478319	3478470	3478319	3478422	3482222	3482473	11426	2,3,5	0,0,2	8,0,5	4,0,0	197	149	5.77792056991809e-10	1.28128696608e-08	1.0,1.0,0.654	0.602,NA,1.0	0.084
10288	gene:Solyc02g069380.2	NA	2	-	39296263	39296377	39296263	39296367	39297789	39298098	10288	30,26,20	10,2,2	41,25,28	0,3,6	159	149	5.843577797521454e-10	1.29461151587e-08	0.738,0.924,0.904	1.0,0.886,0.814	-0.045
11791	gene:Solyc12g055940.1	NA	12	-	61935313	61935483	61935313	61935468	61936582	61937126	11791	85,66,36	16,0,7	109,74,75	4,1,0	164	149	5.871292280786175e-10	1.29951269148e-08	0.828,1.0,0.824	0.961,0.985,1.0	-0.098
19182	gene:Solyc03g034220.2	RBCS-2A	3	+	5923742	5923859	5923761	5923859	5923507	5923642	19182	8437,3774,5001	443,0,0	9993,2246,9336	0,0,0	168	149	6.508110569846888e-10	1.43909124304e-08	0.944,1.0,1.0	1.0,1.0,1.0	-0.019
2253	gene:Solyc09g007830.2	NA	9	-	1357535	1357652	1357535	1357606	1359085	1359185	2253	7,2,3	92,39,37	3,1,1	127,49,102	195	149	6.518922913010532e-10	1.44011186786e-08	0.055,0.038,0.058	0.018,0.015,0.007	0.037
23730	gene:Solyc07g045350.2	NA	7	-	58454592	58454685	58454592	58454654	58455431	58455453	23730	2,0,0	2,5,0	1,3,0	6,6,0	180	149	6.56062538448764e-10	1.44794809056e-08	0.453,0.0,NA	0.121,0.293,NA	0.02
11474	gene:Solyc10g054130.1	NA	10	+	54666102	54666175	54666105	54666175	54665697	54665773	11474	9,2,1	1,2,0	6,1,2	5,7,3	152	149	6.594048063643911e-10	1.45394380455e-08	0.898,0.495,1.0	0.541,0.123,0.395	0.445
5193	gene:Solyc12g008450.1	NA	12	-	1873844	1874002	1873844	1873997	1874529	1874812	5193	15,19,7	2,3,8	13,10,18	19,9,15	154	149	6.922193042567362e-10	1.52485086549e-08	0.879,0.86,0.458	0.398,0.518,0.537	0.248
19959	gene:Solyc03g118890.2	NA	3	+	67675907	67675972	67675916	67675972	67675314	67675359	19959	3,2,1	15,19,12	8,2,1	16,16,16	158	149	6.931449547057301e-10	1.52544401017e-08	0.159,0.09,0.073	0.32,0.105,0.056	-0.053
9216	gene:Solyc01g104840.2	NA	1	-	93172625	93172757	93172625	93172738	93174050	93174240	9216	34,43,6	248,184,106	44,34,21	370,228,213	168	149	7.113712872478677e-10	1.56407461832e-08	0.108,0.172,0.048	0.095,0.117,0.08	0.012
14289	gene:Solyc10g083960.1	NA	10	+	63659886	63659953	63659890	63659953	63659237	63659334	14289	72,45,20	2,1,2	53,61,64	2,2,6	153	149	7.131644531592517e-10	1.56505589154e-08	0.972,0.978,0.907	0.963,0.967,0.912	0.005
2387	gene:Solyc12g056650.1	NA	12	-	62630052	62630177	62630052	62630099	62630967	62631052	2387	22,11,9	52,0,0	6,11,11	0,0,0	227	149	7.128197840917178e-10	1.56505589154e-08	0.217,1.0,1.0	1.0,1.0,1.0	-0.261
2316	gene:Solyc07g052340.2	NA	7	+	60846169	60846280	60846233	60846280	60845527	60845730	2316	8,1,2	2,0,0	0,7,9	3,0,0	213	149	7.325415299562868e-10	1.60606275058e-08	0.737,1.0,1.0	0.0,1.0,1.0	0.246
22251	gene:Solyc06g050310.2	NA	6	-	32922821	32922909	32922821	32922895	32924051	32924106	22251	3,4,2	195,184,87	3,11,3	218,186,159	163	149	7.510947544122982e-10	1.64518775613e-08	0.014,0.019,0.021	0.012,0.051,0.017	-0.009
445	gene:Solyc01g011100.2	NA	1	+	7612486	7612710	7612567	7612710	7611635	7611721	445	5,0,3	54,33,13	0,5,1	56,40,47	230	149	7.800747741057471e-10	1.70705628533e-08	0.057,0.0,0.13	0.0,0.075,0.014	0.033
7935	gene:Solyc10g051390.1	NA	10	+	52082785	52082910	52082821	52082910	52082526	52082686	7935	32,16,4	0,17,0	46,43,35	0,0,0	185	149	7.941468545569671e-10	1.73621570084e-08	1.0,0.431,1.0	1.0,1.0,1.0	-0.19
15639	gene:Solyc03g093300.2	NA	3	-	54481108	54481316	54481108	54481223	54481394	54481453	15639	0,2,1	39,28,11	2,5,2	19,15,27	242	149	8.299816919741028e-10	1.81285474826e-08	0.0,0.042,0.053	0.061,0.17,0.044	-0.06
1020	gene:Solyc01g095010.2	NA	1	-	86377762	86377909	86377762	86377885	86378046	86378161	1020	3,4,1	58,47,31	2,1,2	60,49,39	173	149	8.38095788669305e-10	1.82885879142e-08	0.043,0.068,0.027	0.028,0.017,0.042	0.017
13847	gene:Solyc05g017950.2	NA	5	-	19280192	19280387	19280192	19280369	19280445	19280673	13847	12,11,8	202,242,88	14,8,8	303,273,149	167	149	8.729205829520278e-10	1.90306513582e-08	0.05,0.039,0.075	0.04,0.025,0.046	0.018
10895	gene:Solyc02g069860.2	NA	2	-	39679956	39680080	39679956	39680050	39680181	39680327	10895	2,2,1	0,0,0	0,0,0	0,5,2	179	149	8.753986359032664e-10	1.90667894081e-08	1.0,1.0,1.0	NA,0.0,0.0	1.0
16427	gene:Solyc01g095120.2	NA	1	+	86508471	86508618	86508481	86508618	86506983	86507319	16427	0,3,5	106,72,78	2,0,1	97,57,135	159	149	9.427065133725226e-10	2.05135761899e-08	0.0,0.038,0.057	0.019,0.0,0.007	0.023
8628	gene:Solyc08g067090.2	NA	8	+	56001463	56001533	56001478	56001533	56001297	56001372	8628	0,1,2	123,111,65	4,1,5	154,109,127	164	149	9.486722668475443e-10	2.06240818349e-08	0.0,0.008,0.027	0.023,0.008,0.035	-0.01
20082	gene:Solyc08g078490.2	NA	8	+	62276571	62276683	62276584	62276683	62276234	62276244	20082	1,0,0	18,29,11	4,1,0	30,25,15	162	149	9.511833683659367e-10	2.06593471783e-08	0.049,0.0,0.0	0.109,0.035,0.0	-0.032
8554	gene:Solyc12g041880.1	NXD1	12	-	42386919	42386994	42386919	42386983	42387049	42387133	8554	5,14,1	83,111,33	10,2,5	120,109,64	160	149	1.0388761321670175e-09	2.2542933064e-08	0.053,0.105,0.027	0.072,0.017,0.068	0.009
9840	gene:Solyc01g098520.2	NA	1	-	89017771	89017842	89017771	89017830	89017978	89017997	9840	4,3,0	4,1,0	3,2,0	4,4,3	161	149	1.0456714130448467e-09	2.26692198127e-08	0.481,0.735,NA	0.41,0.316,0.0	0.366
15250	gene:Solyc01g080400.2	NA	1	+	79651707	79651910	79651716	79651910	79651255	79651387	15250	15,7,12	19,12,3	9,8,9	9,9,21	158	149	1.0591073706187887e-09	2.29391009256e-08	0.427,0.355,0.79	0.485,0.456,0.288	0.114
7350	gene:Solyc07g066000.2	NA	7	+	67554223	67554446	67554315	67554446	67553123	67554087	7350	14,12,4	120,114,48	33,17,8	144,139,141	241	149	1.1361165924614501e-09	2.4584124403e-08	0.067,0.061,0.049	0.124,0.07,0.034	-0.017
21151	gene:Solyc01g091480.2	NA	1	-	85108805	85108936	85108805	85108933	85109040	85109151	21151	0,5,2	4,11,0	3,0,0	3,1,1	152	149	1.2366969952307925e-09	2.67356634132e-08	0.0,0.308,1.0	0.495,0.0,0.0	0.271
9341	gene:Solyc07g062940.2	NA	7	-	65564211	65564291	65564211	65564289	65566157	65566226	9341	33,49,23	4,1,0	45,41,26	3,0,0	151	149	1.2479407113034952e-09	2.69536636902e-08	0.891,0.98,1.0	0.937,1.0,1.0	-0.022
18318	gene:Solyc03g118750.2	NA	3	+	67581789	67581927	67581844	67581927	67580725	67580841	18318	153,115,55	18,19,8	172,117,176	12,6,7	204	149	1.2636458720961674e-09	2.72675302391e-08	0.861,0.816,0.834	0.913,0.934,0.948	-0.095
963	gene:Solyc07g064960.1	NA	7	-	66909862	66909921	66909862	66909910	66910368	66910525	963	0,0,4	1,3,5	3,6,0	3,4,5	160	149	1.2748193061858267e-09	2.748311751e-08	0.0,0.0,0.427	0.482,0.583,0.0	-0.213
13333	gene:Solyc04g007690.2	NA	4	-	1375643	1375920	1375643	1375886	1376024	1377203	13333	11,7,6	4,5,0	29,15,8	1,5,0	183	149	1.284998822732423e-09	2.76768977204e-08	0.691,0.533,1.0	0.959,0.71,1.0	-0.148
8773	gene:Solyc09g083120.2	NA	9	-	68800322	68800391	68800322	68800386	68800543	68800756	8773	29,36,10	15,9,6	41,21,24	6,5,5	154	149	1.4143963749976153e-09	3.04357145879e-08	0.652,0.795,0.617	0.869,0.803,0.823	-0.144
17262	gene:Solyc10g044710.1	NA	10	-	27520482	27520576	27520482	27520536	27520631	27520859	17262	49,43,21	5,0,0	45,22,47	7,1,0	189	149	1.4597106019746498e-09	3.13817524421e-08	0.885,1.0,1.0	0.835,0.945,1.0	0.035
10128	gene:Solyc12g040790.1	NA	12	+	42658262	42658365	42658283	42658365	42658166	42658192	10128	466,341,234	1648,1087,801	554,268,467	1966,1121,1720	170	149	1.4665320656561814e-09	3.14992654398e-08	0.199,0.216,0.204	0.198,0.173,0.192	0.019
18779	gene:Solyc03g062910.2	NA	3	+	32476829	32481622	32481568	32481622	32473887	32473906	18779	16,21,0	13,29,6	18,21,19	30,19,7	4888	149	1.4748838720580504e-09	3.1649400911e-08	0.036,0.022,0.0	0.018,0.033,0.076	-0.023
5259	gene:Solyc04g009160.2	NA	4	-	2660330	2660363	2660330	2660342	2663750	2664128	5259	0,0,0	6,0,0	14,0,3	0,0,0	170	149	1.5380972129556672e-09	3.29754420933e-08	0.0,NA,NA	1.0,NA,1.0	-1.0
22978	gene:Solyc04g045530.2	NA	4	+	33725098	33725329	33725259	33725329	33724849	33724957	22978	4,8,4	42,27,23	5,7,5	77,28,56	310	149	1.545964517554416e-09	3.31135625696e-08	0.044,0.125,0.077	0.03,0.107,0.041	0.023
22044	gene:Solyc03g121820.2	NA	3	+	69863494	69863550	69863507	69863550	69863161	69863384	22044	253,299,136	6,15,15	340,247,257	16,10,7	162	149	1.5828931889090187e-09	3.38733312249e-08	0.975,0.948,0.893	0.951,0.958,0.971	-0.021
2575	gene:Solyc03g115810.2	NA	3	+	65399798	65400021	65399936	65400021	65398512	65399367	2575	8,2,2	8,1,1	6,7,10	0,2,0	287	149	1.638613082454445e-09	3.50334572551e-08	0.342,0.509,0.509	1.0,0.645,1.0	-0.428
1265	gene:Solyc06g083920.2	NA	6	+	49218381	49218582	49218389	49218582	49217883	49218234	1265	10,1,0	7,2,5	14,6,6	0,7,14	157	149	1.7369187621197013e-09	3.7091374405e-08	0.576,0.322,0.0	1.0,0.449,0.289	-0.28
23411	gene:Solyc03g119710.2	NA	3	+	68252934	68253025	68252938	68253025	68252315	68252397	23411	18,33,16	72,53,31	29,14,20	57,62,69	153	149	1.7380596698399615e-09	3.7091374405e-08	0.196,0.377,0.335	0.331,0.18,0.22	0.059
12323	gene:Solyc04g074500.2	NA	4	-	60494104	60494231	60494104	60494203	60494360	60494465	12323	0,8,2	29,33,21	9,3,2	39,19,10	177	149	1.8345668369113016e-09	3.91149846696e-08	0.0,0.169,0.074	0.163,0.117,0.144	-0.06
85	gene:Solyc01g090200.2	NA	1	+	83829001	83829146	83829089	83829146	83828797	83828872	85	0,0,0	0,3,1	0,1,2	5,0,0	237	149	1.8402675591789713e-09	3.92005665218e-08	NA,0.0,0.0	0.0,1.0,1.0	-0.667
2853	gene:Solyc01g049900.2	NA	1	-	47154074	47154310	47154074	47154286	47157738	47157842	2853	1,0,1	2,0,0	1,0,0	2,0,2	173	149	1.8454435296887135e-09	3.9274823837e-08	0.301,NA,1.0	0.301,NA,0.0	0.5
17383	gene:Solyc08g079500.2	NA	8	-	63006817	63006987	63006817	63006984	63007104	63007492	17383	47,61,53	81,68,54	54,33,25	103,63,72	152	149	1.9114158553994677e-09	4.06416326436e-08	0.363,0.468,0.49	0.339,0.339,0.254	0.13
17310	gene:Solyc01g098540.2	NA	1	+	89027141	89027263	89027168	89027263	89026360	89026630	17310	11,4,2	2,0,2	0,1,4	0,0,1	176	149	1.953184016061737e-09	4.14917701401e-08	0.823,1.0,0.458	NA,1.0,0.772	-0.126
20079	gene:Solyc03g097240.2	NA	3	-	59545375	59545482	59545375	59545451	59545606	59545684	20079	14,19,5	22,26,10	16,13,34	17,12,10	180	149	1.9587600201364704e-09	4.15722217972e-08	0.345,0.377,0.293	0.438,0.473,0.738	-0.211
21223	gene:Solyc07g066010.2	NA	7	+	67555182	67555404	67555277	67555404	67554685	67554819	21223	254,221,109	7,1,4	278,220,255	9,3,10	244	149	1.9799125176410564e-09	4.19828165237e-08	0.957,0.993,0.943	0.95,0.978,0.94	0.008
9468	gene:Solyc01g098080.2	NA	1	-	88679168	88679275	88679168	88679241	88679363	88679525	9468	31,20,14	11,3,2	34,23,16	6,3,2	183	149	2.038435844130627e-09	4.31843655584e-08	0.696,0.844,0.851	0.822,0.862,0.867	-0.053
20802	gene:Solyc06g070980.2	NA	6	-	43589587	43589667	43589587	43589638	43590401	43590427	20802	5,2,0	2,1,6	1,1,4	0,0,0	178	149	2.059484129119858e-09	4.35905383978e-08	0.677,0.626,0.0	1.0,1.0,1.0	-0.566
18875	gene:Solyc02g063050.2	NA	2	+	35089261	35089383	35089264	35089383	35088741	35089031	18875	18,25,18	4,5,1	30,40,22	10,5,13	152	149	2.215969787042062e-09	4.68599980445e-08	0.815,0.831,0.946	0.746,0.887,0.624	0.112
12139	gene:Solyc04g082160.2	NA	4	+	65938439	65938559	65938454	65938559	65937404	65937501	12139	0,0,4	86,87,49	5,3,1	84,84,83	164	149	2.315248544486213e-09	4.89148874308e-08	0.0,0.0,0.069	0.051,0.031,0.011	-0.008
15935	gene:Solyc02g078490.2	NA	2	+	43160216	43160412	43160271	43160412	43158361	43158445	15935	22,21,14	0,0,4	30,18,16	0,0,2	204	149	2.4700125398793284e-09	5.2137231087e-08	1.0,1.0,0.719	1.0,1.0,0.854	-0.045
16875	gene:Solyc12g087810.1	NA	12	-	63309424	63309481	63309424	63309466	63309911	63310011	16875	2,2,0	54,36,33	5,0,7	50,50,56	164	149	2.516787257499135e-09	5.30763483342e-08	0.033,0.048,0.0	0.083,0.0,0.102	-0.035
1152	gene:Solyc06g062890.2	NA	6	+	39698197	39699402	39699200	39699402	39695354	39695572	1152	291,289,136	42,43,19	362,313,255	29,23,40	1152	149	2.536903255465864e-09	5.3452068592e-08	0.473,0.465,0.481	0.618,0.638,0.452	-0.096
15823	gene:Solyc06g062660.2	NA	6	-	39545839	39545992	39545839	39545957	39546033	39546080	15823	10,7,1	14,29,16	7,4,0	17,24,15	184	149	2.5625720036004235e-09	5.3943997612e-08	0.366,0.164,0.048	0.25,0.119,0.0	0.07
15314	gene:Solyc02g071330.2	NA	2	+	40815551	40815701	40815555	40815701	40815147	40815217	15314	6,0,2	74,93,32	0,3,2	96,59,57	153	149	2.606408456752795e-09	5.48171335158e-08	0.073,0.0,0.057	0.0,0.047,0.033	0.017
4381	gene:Solyc10g050840.1	NA	10	+	50925944	50926058	50925948	50926058	50925657	50925762	4381	117,60,37	3,0,0	95,55,62	5,6,4	153	149	2.6246754019399088e-09	5.515140718e-08	0.974,1.0,1.0	0.949,0.899,0.938	0.063
5806	gene:Solyc09g065950.2	NA	9	-	64227950	64228173	64227950	64228005	64228249	64228328	5806	5,4,0	174,127,89	7,13,3	137,88,122	317	149	2.8726880762028014e-09	6.03082844543e-08	0.013,0.015,0.0	0.023,0.065,0.011	-0.024
23863	gene:Solyc05g010180.2	NA	5	-	4380753	4380989	4380753	4380977	4382070	4382261	23863	23,23,3	36,32,26	25,11,14	101,48,67	161	149	2.920219322398284e-09	6.12508096142e-08	0.372,0.399,0.096	0.186,0.175,0.162	0.115
7356	gene:Solyc04g082500.2	NA	4	-	66153905	66154045	66153905	66154042	66154135	66154271	7356	6,4,2	0,6,1	7,3,0	0,3,0	152	149	2.9469026583338387e-09	6.17547500268e-08	1.0,0.395,0.662	1.0,0.495,NA	-0.062
22363	gene:Solyc06g054380.2	NA	6	+	37169759	37169961	37169892	37169961	37168259	37168503	22363	3,2,0	35,32,20	6,3,0	50,27,19	282	149	3.057928515141337e-09	6.40236564792e-08	0.043,0.032,0.0	0.06,0.055,0.0	-0.013
21658	gene:Solyc04g049130.2	NA	4	+	39757188	39757305	39757197	39757305	39750350	39750918	21658	7,9,3	52,56,15	1,5,1	72,43,74	158	149	3.11246675653826e-09	6.51068653663e-08	0.113,0.132,0.159	0.013,0.099,0.013	0.093
15626	gene:Solyc09g005360.2	NA	9	+	278245	278466	278248	278466	277767	277800	15626	0,0,1	4,1,0	2,3,1	0,0,0	152	149	3.1248268463503332e-09	6.53066330119e-08	0.0,0.0,1.0	1.0,1.0,1.0	-0.667
22132	gene:Solyc09g064780.2	NA	9	+	62175575	62175690	62175580	62175690	62174088	62174299	22132	16,4,6	4,0,0	1,3,2	4,1,6	154	149	3.1816977575113066e-09	6.64354500311e-08	0.795,1.0,1.0	0.195,0.744,0.244	0.537
19500	gene:Solyc04g007970.2	NA	4	-	1623122	1623257	1623122	1623245	1623329	1623455	19500	3,5,0	3,0,0	6,2,7	1,0,3	161	149	3.195833392779581e-09	6.66707074041e-08	0.481,1.0,NA	0.847,1.0,0.683	-0.103
14878	gene:Solyc08g077440.2	NA	8	-	61335700	61335905	61335700	61335886	61336365	61336566	14878	367,386,199	3,2,4	485,356,441	6,4,9	168	149	3.285878699391579e-09	6.84877318151e-08	0.991,0.994,0.978	0.986,0.987,0.978	0.004
20363	gene:Solyc01g006330.2	NA	1	+	912245	912349	912288	912349	911811	912003	20363	131,138,65	0,0,0	178,106,132	7,14,10	192	149	3.3068752124150762e-09	6.88636020937e-08	1.0,1.0,1.0	0.952,0.855,0.911	0.094
656	gene:Solyc01g079860.2	NA	1	+	78996441	78996567	78996452	78996567	78996219	78996329	656	1,0,1	81,57,28	3,3,1	75,68,56	160	149	3.3317934492884303e-09	6.93203936987e-08	0.011,0.0,0.032	0.036,0.039,0.016	-0.016
6848	gene:Solyc01g088720.2	NA	1	+	83491141	83491295	83491231	83491295	83489937	83490086	6848	3,5,0	44,39,31	2,3,1	70,43,49	239	149	3.3431963999226457e-09	6.94954242703e-08	0.041,0.074,0.0	0.018,0.042,0.013	0.014
17759	gene:Solyc10g079720.1	NA	10	-	61221826	61221983	61221826	61221958	61222842	61222905	17759	116,111,91	1,6,5	206,161,168	5,0,3	174	149	3.3756098610616812e-09	7.01064997061e-08	0.99,0.941,0.94	0.972,1.0,0.98	-0.027
16058	gene:Solyc01g103340.2	NA	1	+	91969672	91969790	91969680	91969790	91967715	91968580	16058	3,6,1	13,21,5	7,7,5	16,24,10	157	149	3.386869477155061e-09	7.0277541651e-08	0.18,0.213,0.16	0.293,0.217,0.322	-0.093
11461	gene:Solyc08g065880.2	NA	8	+	54226054	54226187	54226057	54226187	54225196	54225413	11461	4,1,4	136,104,42	4,10,2	130,84,100	152	149	3.5390594635337313e-09	7.33699749621e-08	0.028,0.009,0.085	0.029,0.105,0.019	-0.01
18792	gene:Solyc02g014450.1	NA	2	+	16622507	16622628	16622624	16622628	16622348	16622413	18792	21,17,10	2,1,1	30,13,27	3,0,0	266	149	3.6041609379426018e-09	7.46530304793e-08	0.855,0.905,0.849	0.849,1.0,1.0	-0.08
13906	gene:Solyc06g084480.2	NA	6	+	49568317	49568503	49568393	49568503	49566486	49566651	13906	12,25,20	32,20,21	33,33,30	23,16,21	225	149	3.844716334264811e-09	7.95647440858e-08	0.199,0.453,0.387	0.487,0.577,0.486	-0.17
23362	gene:Solyc02g022830.2	NA	2	+	24099560	24099709	24099566	24099709	24099023	24099300	23362	16,38,10	13,5,2	20,24,22	8,1,5	155	149	3.9006404870790435e-09	8.06502534873e-08	0.542,0.88,0.828	0.706,0.958,0.809	-0.074
9932	gene:Solyc04g050540.2	NA	4	-	47553541	47553756	47553541	47553713	47556022	47556468	9932	3,4,0	62,37,30	0,0,3	74,38,80	192	149	3.908779638601789e-09	8.07467011565e-08	0.036,0.077,0.0	0.0,0.0,0.028	0.028
3771	gene:Solyc01g058190.2	NA	1	+	65538126	65538349	65538146	65538349	65537587	65537978	3771	1,4,0	168,138,83	3,6,3	232,156,134	169	149	4.0266884592107994e-09	8.31085610942e-08	0.005,0.025,0.0	0.011,0.033,0.019	-0.011
9436	gene:Solyc09g064930.2	NA	9	+	62487517	62487632	62487533	62487632	62486382	62486541	9436	23,5,10	411,257,197	14,2,10	344,137,305	165	149	4.326005958513657e-09	8.9207079393e-08	0.048,0.017,0.044	0.035,0.013,0.029	0.011
7279	gene:Solyc02g091730.1	NA	2	+	52975961	52976133	52976015	52976133	52975294	52975500	7279	0,4,4	10,8,4	13,10,4	19,20,14	203	149	4.430353796566757e-09	9.12778565888e-08	0.0,0.268,0.423	0.334,0.268,0.173	-0.028
17679	gene:Solyc09g061860.2	NA	9	+	60548845	60549023	60548882	60549023	60548636	60548694	17679	39,29,25	6,1,1	43,26,32	0,2,3	186	149	4.437736984997546e-09	9.13489880703e-08	0.839,0.959,0.952	1.0,0.912,0.895	-0.019
14900	gene:Solyc06g068760.2	NA	6	+	42617223	42617312	42617291	42617312	42616982	42617033	14900	16,3,2	20,4,7	10,6,5	22,11,29	217	149	4.510356768085666e-09	9.27616737082e-08	0.355,0.34,0.164	0.238,0.272,0.106	0.081
17163	gene:Solyc09g008410.2	NA	9	-	1862561	1862726	1862561	1862712	1862806	1862944	17163	4,2,1	95,48,33	8,5,10	96,64,91	163	149	4.6923145704196335e-09	9.64185593427e-08	0.037,0.037,0.027	0.071,0.067,0.091	-0.043
12601	gene:Solyc02g067060.2	NA	2	-	37298358	37298517	37298358	37298514	37298687	37298743	12601	1,2,1	18,12,11	3,3,2	25,5,20	152	149	4.8806343491105005e-09	1.00199595648e-07	0.052,0.14,0.082	0.105,0.37,0.089	-0.097
9473	gene:Solyc06g050840.2	NA	6	+	33674973	33675108	33674978	33675108	33674248	33674468	9473	504,558,287	4,9,1	1036,605,670	15,4,14	154	149	4.934582628823614e-09	1.01217740771e-07	0.992,0.984,0.996	0.985,0.993,0.979	0.005
17723	gene:Solyc03g093510.2	NA	3	+	54860515	54860574	54860521	54860574	54860370	54860426	17723	10,1,4	149,107,101	8,1,5	250,78,214	155	149	4.9406697109590785e-09	1.01253231113e-07	0.061,0.009,0.037	0.03,0.012,0.022	0.014
3027	gene:Solyc11g044870.1	NA	11	-	32140232	32140347	32140232	32140303	32141601	32141724	3027	4,1,0	0,3,0	3,2,3	2,0,0	193	149	5.197153716180279e-09	1.06415728955e-07	1.0,0.205,NA	0.537,1.0,1.0	-0.243
12003	gene:Solyc09g090550.2	NA	9	+	70044122	70044258	70044125	70044258	70043954	70044032	12003	4,0,1	31,35,19	7,0,3	42,27,32	152	149	5.221630570095024e-09	1.06822794409e-07	0.112,0.0,0.049	0.14,0.0,0.084	-0.021
22245	gene:Solyc04g071120.2	NA	4	-	58027655	58027751	58027655	58027741	58028268	58028444	22245	34,25,12	5,4,4	24,29,20	5,4,11	159	149	5.303804916069336e-09	1.08408466358e-07	0.864,0.854,0.738	0.818,0.872,0.63	0.045
3662	gene:Solyc01g096900.2	NA	1	+	87905011	87905114	87905014	87905114	87904857	87904912	3662	39,36,16	184,116,64	24,7,25	131,75,125	152	149	5.434099672028724e-09	1.10974056571e-07	0.172,0.233,0.197	0.152,0.084,0.164	0.067
6292	gene:Solyc05g013160.2	NA	5	+	6245642	6245676	6245647	6245676	6244911	6245438	6292	15,15,10	158,168,74	11,13,14	192,210,105	154	149	5.439616270682009e-09	1.10989185365e-07	0.084,0.08,0.116	0.053,0.057,0.114	0.019
6598	gene:Solyc03g116170.2	NA	3	+	65657624	65657750	65657627	65657750	65656138	65656249	6598	0,1,2	117,165,60	5,4,2	231,179,90	152	149	5.629072883058461e-09	1.14754082283e-07	0.0,0.006,0.032	0.021,0.021,0.021	-0.008
17495	gene:Solyc02g080980.2	NA	2	-	45049288	45049397	45049288	45049384	45049466	45049544	17495	175,131,89	5,8,0	171,123,149	2,0,7	162	149	5.654674286696556e-09	1.15174960931e-07	0.97,0.938,1.0	0.987,1.0,0.951	-0.01
20909	gene:Solyc07g066660.2	NA	7	+	68029854	68029990	68029965	68029990	68029674	68029744	20909	12,26,11	59,56,31	37,14,20	70,50,45	260	149	5.6917150574752386e-09	1.15827896616e-07	0.104,0.21,0.169	0.232,0.138,0.203	-0.03
1301	gene:Solyc10g009170.1	NA	10	+	3170605	3170707	3170653	3170707	3170246	3170313	1301	0,0,0	7,3,4	6,5,2	8,3,0	197	149	5.698901328572222e-09	1.15872674432e-07	0.0,0.0,0.0	0.362,0.558,1.0	-0.64
11395	gene:Solyc05g032660.2	NA	5	+	46228859	46228997	46228871	46228997	46226216	46226285	11395	8,2,2	0,2,0	4,4,1	7,1,0	161	149	5.713465906035953e-09	1.16067261937e-07	1.0,0.481,1.0	0.346,0.787,1.0	0.116
4993	gene:Solyc07g047700.2	NA	7	+	58928033	58928117	58928046	58928117	58927858	58927957	4993	12,20,7	304,302,155	10,11,10	332,208,266	162	149	5.8698644550121566e-09	1.1914030562e-07	0.035,0.057,0.04	0.027,0.046,0.033	0.009
3630	gene:Solyc01g111990.2	NA	1	+	98127409	98127501	98127422	98127501	98126307	98126486	3630	4,5,3	54,68,11	7,10,12	66,56,47	162	149	5.894539616326994e-09	1.19536737071e-07	0.064,0.063,0.201	0.089,0.141,0.19	-0.031
11864	gene:Solyc03g098170.2	NA	3	-	60504130	60504267	60504130	60504264	60505103	60505148	11864	0,0,4	70,84,40	3,0,5	114,91,62	152	149	6.289859449954799e-09	1.27442313528e-07	0.0,0.0,0.089	0.025,0.0,0.073	-0.003
14741	gene:Solyc05g052910.2	NA	5	-	63085571	63085726	63085571	63085723	63086557	63086733	14741	1,3,1	0,0,0	6,1,2	4,6,0	152	149	6.539393862788289e-09	1.32382851369e-07	1.0,1.0,1.0	0.595,0.14,1.0	0.422
11624	gene:Solyc06g072470.2	NA	6	-	44697594	44697684	44697594	44697614	44698319	44698671	11624	19,8,10	0,0,2	8,8,6	0,0,4	219	149	6.646927923728991e-09	1.34442650085e-07	1.0,1.0,0.773	1.0,1.0,0.505	0.089
3994	gene:Solyc11g012400.1	NA	11	+	5235828	5236064	5236004	5236064	5235555	5235649	3994	4,8,4	118,99,68	10,13,15	134,94,95	325	149	6.6624102620132495e-09	1.34638621295e-07	0.015,0.036,0.026	0.033,0.06,0.068	-0.028
17666	gene:Solyc02g086670.2	NA	2	-	49326274	49326475	49326274	49326398	49327193	49327350	17666	115,133,71	12,0,4	140,144,126	5,0,5	226	149	6.672213232428512e-09	1.3471957908e-07	0.863,1.0,0.921	0.949,1.0,0.943	-0.036
16615	gene:Solyc04g064720.2	NA	4	-	55864754	55864928	55864754	55864861	55865042	55865488	16615	85,121,66	9,4,1	137,126,67	4,3,2	216	149	6.68811028761841e-09	1.3472581361e-07	0.867,0.954,0.979	0.959,0.967,0.959	-0.028
2373	gene:Solyc01g100260.2	NA	1	+	90331306	90331348	90331310	90331348	90329695	90329869	2373	23,46,21	2,1,4	44,16,32	0,0,3	153	149	6.682220476275973e-09	1.3472581361e-07	0.918,0.978,0.836	1.0,1.0,0.912	-0.06
2878	gene:Solyc03g111000.2	NA	3	+	61704796	61704900	61704829	61704900	61704602	61704660	2878	15,19,2	15,12,8	15,16,5	27,11,14	182	149	6.689913464094352e-09	1.3472581361e-07	0.45,0.565,0.17	0.313,0.544,0.226	0.034
12650	gene:Solyc06g019200.2	NA	6	-	18152501	18152570	18152501	18152555	18152775	18152853	12650	21,15,23	135,102,58	29,26,27	115,102,109	164	149	6.818840761768077e-09	1.37203341388e-07	0.124,0.118,0.265	0.186,0.188,0.184	-0.017
2386	gene:Solyc12g056650.1	NA	12	-	62630052	62630265	62630052	62630099	62630967	62631052	2386	1388,833,680	52,0,0	1046,513,1010	0,0,0	315	149	6.8398854527580355e-09	1.37507731767e-07	0.927,1.0,1.0	1.0,1.0,1.0	-0.024
1932	gene:Solyc02g087710.2	NA	2	-	50034971	50035157	50034971	50035150	50035984	50036081	1932	361,254,233	10,2,5	389,208,380	6,2,0	156	149	6.909175590823897e-09	1.38780674789e-07	0.972,0.992,0.978	0.984,0.99,1.0	-0.011
6665	gene:Solyc04g015760.2	NA	4	-	6046943	6047177	6046943	6047068	6047533	6047664	6665	4,4,0	57,55,28	3,3,8	77,43,49	258	149	7.214259016504436e-09	1.44783574735e-07	0.039,0.04,0.0	0.022,0.039,0.086	-0.023
11093	gene:Solyc11g072320.1	NA	11	+	55518531	55518675	55518566	55518675	55517153	55517290	11093	4,0,2	6,24,17	5,0,0	29,33,36	184	149	7.587454968759378e-09	1.52141892557e-07	0.351,0.0,0.087	0.123,0.0,0.0	0.105
19674	gene:Solyc08g082880.2	NA	8	+	65540997	65541092	65541002	65541092	65540823	65540897	19674	67,47,28	0,3,0	46,41,44	4,4,3	154	149	7.747653122034766e-09	1.55220222893e-07	1.0,0.938,1.0	0.918,0.908,0.934	0.059
14973	gene:Solyc06g048920.2	NA	6	-	31949604	31949752	31949604	31949741	31950409	31950497	14973	54,50,14	9,2,0	56,29,46	2,2,3	160	149	7.814007766194307e-09	1.56414763554e-07	0.848,0.959,1.0	0.963,0.931,0.935	-0.007
15172	gene:Solyc01g102490.2	NA	1	+	91281985	91282113	91281999	91282113	91280955	91281060	15172	2,1,0	3,13,0	4,1,0	10,4,7	163	149	7.88807102425417e-09	1.57761420485e-07	0.379,0.066,NA	0.268,0.186,0.0	0.071
7652	gene:Solyc05g012620.2	NA	5	+	5827134	5827307	5827139	5827307	5826863	5826982	7652	198,149,71	8,8,7	221,106,190	5,3,12	154	149	7.916834637498396e-09	1.582005477e-07	0.96,0.947,0.908	0.977,0.972,0.939	-0.024
1066	gene:Solyc11g012550.1	NA	11	+	5360151	5360248	5360164	5360248	5357145	5357205	1066	3,2,5	21,30,7	2,1,0	40,33,28	162	149	8.09338409785973e-09	1.61589558792e-07	0.116,0.058,0.396	0.044,0.027,0.0	0.166
23535	gene:Solyc09g059310.2	NA	9	+	54219691	54219938	54219871	54219938	54216876	54216942	23535	4,9,1	219,178,89	11,5,9	243,206,184	329	149	8.173922091691514e-09	1.63057467306e-07	0.008,0.022,0.005	0.02,0.011,0.022	-0.006
7750	gene:Solyc02g021100.2	NA	2	-	21568829	21569026	21568829	21569021	21569475	21570751	7750	19,15,10	0,2,1	36,8,26	3,1,2	154	149	8.223006820267703e-09	1.63895950689e-07	1.0,0.879,0.906	0.921,0.886,0.926	0.017
19461	gene:Solyc07g063510.2	NA	7	+	65978561	65978747	65978636	65978747	65977477	65977560	19461	20,11,6	42,28,24	28,9,17	22,29,44	224	149	8.297094143914476e-09	1.65230906516e-07	0.241,0.207,0.143	0.458,0.171,0.204	-0.081
3893	gene:Solyc06g007510.2	NA	6	-	1504032	1504139	1504032	1504134	1506254	1506397	3893	3558,2534,1348	59,43,22	3552,2929,2691	56,47,75	154	149	8.433987959692806e-09	1.67813253582e-07	0.983,0.983,0.983	0.984,0.984,0.972	0.003
5650	gene:Solyc09g010970.2	NA	9	-	4323725	4323872	4323725	4323817	4324029	4324083	5650	8,11,7	1,5,7	11,11,2	6,9,4	204	149	8.587786264345844e-09	1.7072724789e-07	0.854,0.616,0.422	0.572,0.472,0.268	0.193
8441	gene:Solyc12g088810.1	NA	12	-	64040912	64041007	64040912	64040998	64041142	64041182	8441	11,28,2	3,0,0	15,28,13	2,2,1	158	149	8.608755110958872e-09	1.70997836563e-07	0.776,1.0,1.0	0.876,0.93,0.925	0.015
7372	gene:Solyc02g087600.2	NA	2	+	49978669	49978863	49978688	49978863	49978000	49978555	7372	12,10,2	33,20,16	4,3,8	16,19,29	168	149	8.726943841994484e-09	1.73197416642e-07	0.244,0.307,0.1	0.181,0.123,0.197	0.05
22364	gene:Solyc06g054380.2	NA	6	+	37169746	37169961	37169892	37169961	37168259	37168503	22364	3,2,0	35,32,20	7,2,0	50,27,19	295	149	8.752129794907361e-09	1.7354905839e-07	0.041,0.031,0.0	0.066,0.036,0.0	-0.01
780	gene:Solyc04g080810.2	NA	4	-	64889684	64889791	64889684	64889788	64889896	64890054	780	7,3,4	130,96,74	7,8,8	135,67,156	152	149	9.043935434033836e-09	1.79182488906e-07	0.05,0.03,0.05	0.048,0.105,0.048	-0.024
10517	gene:Solyc04g015450.2	NA	4	-	5656611	5656790	5656611	5656720	5657733	5658109	10517	253,220,161	4,7,2	282,214,246	9,3,15	219	149	9.18353277253357e-09	1.8179327226e-07	0.977,0.955,0.982	0.955,0.98,0.918	0.02
16975	gene:Solyc07g007970.2	NA	7	+	2665450	2665591	2665498	2665591	2665034	2665190	16975	0,0,0	2,1,0	1,1,0	0,0,0	197	149	9.227934775429395e-09	1.82516769516e-07	0.0,0.0,NA	1.0,1.0,NA	-1.0
8068	gene:Solyc06g005950.2	NA	6	-	932889	933008	932889	932998	933088	933213	8068	12,5,5	172,99,77	2,7,7	118,106,136	159	149	9.627462589679747e-09	1.90256998796e-07	0.061,0.045,0.057	0.016,0.058,0.046	0.014
8287	gene:Solyc08g022070.2	NA	8	+	33072937	33073157	33072986	33073157	33072403	33072551	8287	198,150,110	2,9,2	256,127,254	5,0,6	198	149	9.778383453866701e-09	1.93075302861e-07	0.987,0.926,0.976	0.975,1.0,0.97	-0.019
15997	gene:Solyc09g005340.2	NA	9	+	266464	266545	266471	266545	266282	266378	15997	42,43,39	2,0,2	38,23,44	2,2,2	156	149	1.0570415935223627e-08	2.08536898416e-07	0.953,1.0,0.949	0.948,0.917,0.955	0.027
10539	gene:Solyc01g088100.2	NA	1	+	82963583	82963687	82963586	82963687	82963242	82963402	10539	8,13,1	180,171,88	20,7,12	206,139,126	152	149	1.0650706506627528e-08	2.09942679571e-07	0.042,0.069,0.011	0.087,0.047,0.085	-0.032
10333	gene:Solyc02g080620.2	NA	2	+	44808600	44808692	44808612	44808692	44808451	44808532	10333	3,5,1	0,0,0	4,5,7	7,0,5	161	149	1.1750892564198827e-08	2.31432833214e-07	1.0,1.0,1.0	0.346,1.0,0.564	0.363
1326	gene:Solyc11g045110.1	NA	11	+	31773208	31773419	31773365	31773419	31772854	31773031	1326	1,8,1	8,13,5	1,4,1	7,8,13	306	149	1.2166975773510905e-08	2.3942465451e-07	0.057,0.231,0.089	0.065,0.196,0.036	0.027
23368	gene:Solyc02g093470.2	NA	2	-	54333629	54333673	54333629	54333649	54333757	54333853	23368	11,13,7	0,5,0	13,13,9	5,0,4	173	149	1.220853876162e-08	2.40039290034e-07	1.0,0.691,1.0	0.691,1.0,0.66	0.113
20365	gene:Solyc01g006330.2	NA	1	+	912260	912349	912288	912349	911811	912003	20365	151,154,77	0,0,0	193,133,151	7,14,10	177	149	1.2305298683457371e-08	2.41737228574e-07	1.0,1.0,1.0	0.959,0.889,0.927	0.075
22706	gene:Solyc09g031580.2	NA	9	-	29718695	29718828	29718695	29718794	29718905	29719113	22706	49,54,20	8,2,2	48,28,33	5,7,4	183	149	1.2407313503909382e-08	2.43535444114e-07	0.833,0.956,0.891	0.887,0.765,0.87	0.053
6423	gene:Solyc01g111040.2	NA	1	+	97450110	97450407	97450180	97450407	97448582	97449016	6423	176,104,54	9,4,4	198,103,154	6,0,9	219	149	1.2891331777498283e-08	2.52822405493e-07	0.93,0.946,0.902	0.957,1.0,0.921	-0.033
6495	gene:Solyc03g007680.2	NA	3	+	2206329	2206566	2206339	2206566	2206117	2206184	6495	103,60,52	5,4,4	180,60,113	8,3,2	159	149	1.2974559388105393e-08	2.54240101332e-07	0.951,0.934,0.924	0.955,0.949,0.981	-0.025
18892	gene:Solyc08g048250.2	NA	8	+	14488118	14488300	14488121	14488300	14486300	14486334	18892	10,5,3	21,14,8	12,9,10	33,10,10	152	149	1.4082355942680838e-08	2.75715208179e-07	0.318,0.259,0.269	0.263,0.469,0.495	-0.127
16936	gene:Solyc01g107500.2	NA	1	+	95028784	95028900	95028850	95028900	95028497	95028688	16936	4,1,6	4,5,3	2,8,3	8,6,13	215	149	1.4206463985252439e-08	2.77910962136e-07	0.409,0.122,0.581	0.148,0.48,0.138	0.115
21877	gene:Solyc03g118170.2	NA	3	-	67113839	67114030	67113839	67113899	67114256	67114348	21877	22,23,11	227,221,129	28,23,5	284,222,222	280	149	1.4336668891902057e-08	2.80222190957e-07	0.049,0.052,0.043	0.05,0.052,0.012	0.01
22168	gene:Solyc01g109350.2	NA	1	-	96324494	96324651	96324494	96324556	96324981	96325171	22168	0,0,4	164,133,89	7,7,6	164,81,172	244	149	1.4672232986976146e-08	2.8654007951e-07	0.0,0.0,0.027	0.025,0.05,0.021	-0.023
18418	gene:Solyc01g102970.2	NA	1	+	91622773	91622884	91622809	91622884	91622171	91622295	18418	3,1,0	49,37,33	4,2,2	83,40,52	185	149	1.4822797268898467e-08	2.89237454684e-07	0.047,0.021,0.0	0.037,0.039,0.03	-0.013
4266	gene:Solyc07g062250.2	NA	7	-	65031418	65031591	65031418	65031479	65032935	65033025	4266	10,2,0	0,1,0	2,3,2	0,2,0	261	149	1.5980080135189553e-08	3.11557938206e-07	1.0,0.533,NA	1.0,0.461,1.0	-0.054
18183	gene:Solyc09g083350.2	NA	9	+	69015113	69015251	69015120	69015251	69014564	69015042	18183	1,1,1	80,78,47	3,6,1	95,111,102	156	149	1.7358133324573783e-08	3.38141675158e-07	0.012,0.012,0.02	0.029,0.049,0.009	-0.014
4673	gene:Solyc07g008970.2	NA	7	-	3992721	3992806	3992721	3992803	3992919	3992981	4673	15,14,0	78,64,45	19,12,25	82,52,108	152	149	1.749182710647181e-08	3.40460688404e-07	0.159,0.177,0.0	0.185,0.184,0.185	-0.073
15039	gene:Solyc07g017530.2	NA	7	-	7475685	7475769	7475685	7475753	7480899	7481340	15039	40,52,29	2,0,0	35,41,25	4,3,3	165	149	1.794794102578078e-08	3.49046150158e-07	0.948,1.0,1.0	0.888,0.925,0.883	0.084
6267	gene:Solyc02g080430.2	NA	2	-	44652902	44653132	44652902	44653127	44653203	44653267	6267	7,8,7	69,41,45	6,5,6	77,35,59	154	149	1.8970138430257044e-08	3.6861707117e-07	0.089,0.159,0.131	0.07,0.121,0.09	0.033
5487	gene:Solyc09g074950.2	NA	9	+	66746236	66746471	66746287	66746471	66745932	66746022	5487	6,13,4	28,32,12	13,7,5	46,46,23	200	149	1.9251746201538928e-08	3.73776592919e-07	0.138,0.232,0.199	0.174,0.102,0.139	0.051
12715	gene:Solyc09g065540.2	NA	9	+	63668176	63668269	63668180	63668269	63664670	63664730	12715	41,38,12	4,2,0	45,27,45	1,1,2	153	149	1.9295398604595312e-08	3.74311405318e-07	0.909,0.949,1.0	0.978,0.963,0.956	-0.013
20484	gene:Solyc01g098700.2	NA	1	+	89118298	89118373	89118301	89118373	89118005	89118122	20484	4,2,0	72,49,21	2,0,1	79,46,41	152	149	1.9406635381608254e-08	3.76155301308e-07	0.052,0.038,0.0	0.024,0.0,0.023	0.014
16782	gene:Solyc05g005620.2	NA	5	-	438138	438181	438138	438178	438412	438472	16782	0,0,0	1,0,2	8,0,0	0,1,2	152	149	2.1476499311636878e-08	4.15928203335e-07	0.0,NA,0.0	1.0,0.0,0.0	-0.333
23724	gene:Solyc12g017420.1	NA	12	+	6680773	6680936	6680784	6680936	6680609	6680689	23724	4,1,2	0,0,0	1,1,1	7,0,0	160	149	2.1772376658512072e-08	4.21307271893e-07	1.0,1.0,1.0	0.117,1.0,1.0	0.294
19242	gene:Solyc08g013940.2	NA	8	+	3430966	3431130	3431009	3431130	3429701	3430827	19242	15,10,5	3,2,0	15,2,6	2,1,0	192	149	2.2420429848727598e-08	4.33486513881e-07	0.795,0.795,1.0	0.853,0.608,1.0	0.043
7766	gene:Solyc01g080760.2	NA	1	-	79981336	79981557	79981336	79981551	79985502	79986522	7766	8,13,1	0,2,0	12,7,2	0,4,2	155	149	2.367521848953287e-08	4.57366648127e-07	1.0,0.862,1.0	1.0,0.627,0.49	0.248
16476	gene:Solyc11g065320.1	NA	11	-	50710951	50710985	50710951	50710965	50711077	50711238	16476	175,153,86	22,15,7	189,137,158	29,18,17	169	149	2.3949911727072565e-08	4.62288993802e-07	0.875,0.9,0.915	0.852,0.87,0.891	0.026
15642	gene:Solyc09g018370.2	NA	9	+	14520415	14520550	14520422	14520550	14520166	14520315	15642	6,1,0	41,21,20	4,0,0	32,21,22	156	149	2.4416913537562086e-08	4.70912091795e-07	0.123,0.044,0.0	0.107,0.0,0.0	0.02
1636	gene:Solyc07g066670.2	NA	7	-	68042483	68042573	68042483	68042559	68042647	68042724	1636	9,25,0	0,5,0	13,12,13	2,0,6	163	149	2.4749759725639192e-08	4.76935668345e-07	1.0,0.82,NA	0.856,1.0,0.664	0.07
2022	gene:Solyc03g043870.2	NA	3	-	7540494	7540566	7540494	7540556	7540635	7540829	2022	10,9,9	0,6,0	13,13,6	1,3,0	159	149	2.5790938863883294e-08	4.96587754098e-07	1.0,0.584,1.0	0.924,0.802,1.0	-0.047
11811	gene:Solyc11g042430.1	NA	11	+	36615869	36615944	36615891	36615944	36615637	36615722	11811	32,48,27	1,9,3	76,77,42	7,3,4	171	149	2.8323270102334542e-08	5.44894699651e-07	0.965,0.823,0.887	0.904,0.957,0.901	-0.029
2574	gene:Solyc03g115810.2	NA	3	+	65399936	65400021	65399941	65400021	65398512	65399367	2574	10,4,1	30,38,19	0,2,1	65,33,53	154	149	2.836359362324923e-08	5.45219119772e-07	0.244,0.092,0.048	0.0,0.055,0.018	0.104
13553	gene:Solyc03g120520.1	NA	3	+	68894879	68895058	68894921	68895058	68894211	68894260	13553	0,2,3	1,0,0	3,1,3	2,4,2	191	149	2.8715482105028907e-08	5.51527110844e-07	0.0,1.0,1.0	0.539,0.163,0.539	0.253
14696	gene:Solyc11g020210.1	NA	11	+	10488645	10488757	10488666	10488757	10488352	10488375	14696	6,13,8	2,0,3	24,12,15	11,2,6	170	149	2.9011661981969964e-08	5.56755594105e-07	0.724,1.0,0.7	0.657,0.84,0.687	0.08
19658	gene:Solyc02g071830.1	NA	2	-	41199259	41199374	41199259	41199369	41200373	41200535	19658	9,8,5	4,11,8	21,10,11	2,1,7	154	149	2.9181856332067382e-08	5.59559687423e-07	0.685,0.413,0.377	0.91,0.906,0.603	-0.315
14502	gene:Solyc01g100820.2	NA	1	-	90749334	90749413	90749334	90749408	90750367	90750478	14502	2,6,2	0,0,2	9,6,7	2,1,0	154	149	2.9275677003317265e-08	5.60895905653e-07	1.0,1.0,0.492	0.813,0.853,1.0	-0.058
3403	gene:Solyc08g075530.2	NA	8	+	59697717	59697905	59697734	59697905	59697521	59697664	3403	2,0,0	1,1,0	2,6,2	1,2,1	166	149	2.9395459805064556e-08	5.6272692411e-07	0.642,0.0,NA	0.642,0.729,0.642	-0.35
2616	gene:Solyc02g067670.2	NA	2	+	37804090	37804217	37804099	37804217	37803812	37803982	2616	6,6,2	17,18,12	4,6,0	27,16,25	158	149	2.9605746359507774e-08	5.66286045593e-07	0.25,0.239,0.136	0.123,0.261,0.0	0.08
2468	gene:Solyc11g027830.1	NA	11	+	19003089	19003249	19003114	19003249	19002354	19002429	2468	4,7,1	56,40,25	7,13,4	83,57,33	174	149	3.10599755678034e-08	5.93613348845e-07	0.058,0.13,0.033	0.067,0.163,0.094	-0.034
2975	gene:Solyc12g019110.1	NA	12	+	9141614	9141739	9141628	9141739	9140820	9140946	2975	4,0,0	92,67,57	10,5,0	132,73,103	163	149	3.1680003131273855e-08	6.04965713041e-07	0.038,0.0,0.0	0.065,0.059,0.0	-0.029
21185	gene:Solyc09g075190.2	NA	9	-	66970029	66970166	66970029	66970126	66970740	66971032	21185	37,8,6	1,0,1	28,8,31	4,4,0	189	149	3.273402849546905e-08	6.24580313822e-07	0.967,1.0,0.825	0.847,0.612,1.0	0.111
3414	gene:Solyc01g008850.2	NA	1	+	2881785	2881905	2881797	2881905	2881584	2881707	3414	56,23,15	336,271,135	35,31,39	427,252,344	161	149	3.3332729432965114e-08	6.35482060724e-07	0.134,0.073,0.093	0.071,0.102,0.095	0.011
23027	gene:Solyc06g076630.2	NA	6	-	47592989	47593178	47592989	47593142	47593247	47594316	23027	411,361,150	1,6,0	538,332,374	7,6,4	185	149	3.3858866295680894e-08	6.44983649764e-07	0.997,0.98,1.0	0.984,0.978,0.987	0.009
18180	gene:Solyc09g082380.2	NA	9	+	68144702	68144878	68144709	68144878	68144157	68144235	18180	2,2,1	5,5,1	1,0,4	10,2,25	156	149	3.390570683319797e-08	6.45346950699e-07	0.276,0.276,0.489	0.087,0.0,0.133	0.274
1309	gene:Solyc11g072280.1	NA	11	-	55477280	55477446	55477280	55477435	55477529	55477689	1309	2,0,4	33,32,12	4,4,2	32,21,33	160	149	3.46521529243159e-08	6.59014757742e-07	0.053,0.0,0.237	0.104,0.151,0.053	-0.006
19972	gene:Solyc02g093150.2	NA	2	+	54079919	54079960	54079922	54079960	54079715	54079833	19972	69,74,28	2,2,1	78,62,73	7,7,4	152	149	3.6698623746309585e-08	6.97363872334e-07	0.971,0.973,0.965	0.916,0.897,0.947	0.05
8589	gene:Solyc06g068480.2	NA	6	-	42443333	42443394	42443333	42443390	42443485	42443588	8589	255,225,124	28,17,2	323,224,213	17,13,7	153	149	3.744288585659953e-08	7.10925381787e-07	0.899,0.928,0.984	0.949,0.944,0.967	-0.016
13632	gene:Solyc10g011690.2	NA	10	+	3974183	3974501	3974403	3974501	3973907	3974081	13632	80,60,42	2,0,2	74,61,69	0,1,0	369	149	3.9009757225994315e-08	7.40070822802e-07	0.942,1.0,0.895	1.0,0.961,1.0	-0.041
14837	gene:Solyc08g068490.2	NA	8	-	57635616	57635718	57635616	57635713	57635938	57636372	14837	69,160,54	3,6,0	156,157,103	7,10,1	154	149	3.93616087990627e-08	7.46136858475e-07	0.957,0.963,1.0	0.956,0.938,0.99	0.012
22085	gene:Solyc01g106370.2	NA	1	+	94300998	94301136	94301014	94301136	94299543	94300127	22085	14,7,8	6,2,0	34,18,16	9,0,0	165	149	3.9954771574697004e-08	7.5676356267e-07	0.678,0.76,1.0	0.773,1.0,1.0	-0.112
14166	gene:Solyc11g006370.1	NA	11	+	1083921	1084025	1083942	1084025	1083674	1083827	14166	2,1,0	7,0,2	0,1,2	17,4,14	170	149	4.000237250424925e-08	7.57048157165e-07	0.2,1.0,0.0	0.0,0.18,0.111	0.303
2034	gene:Solyc10g074910.1	NA	10	-	58624353	58624476	58624353	58624457	58630204	58630265	2034	6,2,1	4,4,0	2,3,1	3,7,0	168	149	4.009527389370523e-08	7.5818890585e-07	0.571,0.307,1.0	0.372,0.275,1.0	0.077
20350	gene:Solyc03g117900.2	NA	3	+	66902588	66902717	66902621	66902717	66902461	66902530	20350	118,88,59	5,0,4	155,77,119	4,0,3	182	149	4.02528245579044e-08	7.60549303029e-07	0.951,1.0,0.924	0.969,1.0,0.97	-0.021
11117	gene:Solyc07g017510.2	NA	7	+	7416610	7416774	7416615	7416774	7416406	7416530	11117	5,4,10	111,139,48	7,7,15	130,88,91	154	149	4.066609184963402e-08	7.67733529314e-07	0.042,0.027,0.168	0.05,0.071,0.138	-0.007
2637	gene:Solyc01g098500.2	NA	1	+	89009545	89009608	89009558	89009608	89009285	89009472	2637	86,87,32	4,0,0	118,108,56	3,9,2	162	149	4.330323811094438e-08	8.16856537093e-07	0.952,1.0,1.0	0.973,0.917,0.963	0.033
18793	gene:Solyc02g014450.1	NA	2	+	16622515	16622628	16622624	16622628	16622348	16622413	18793	13,8,7	2,1,1	14,9,6	3,0,0	258	149	4.3351960511036395e-08	8.17112378164e-07	0.79,0.822,0.802	0.729,1.0,1.0	-0.105
8412	gene:Solyc10g009570.2	NA	10	-	3695895	3696032	3695895	3695978	3696178	3696259	8412	453,385,256	9,8,5	566,306,453	9,4,1	203	149	4.358230178228625e-08	8.20788244263e-07	0.974,0.972,0.974	0.979,0.983,0.997	-0.013
10986	gene:Solyc06g060610.2	NA	6	-	38611485	38611594	38611485	38611564	38612556	38613319	10986	3,0,0	3,0,4	2,0,2	0,0,0	179	149	4.4384729085768895e-08	8.35223565954e-07	0.454,NA,0.0	1.0,NA,1.0	-0.773
9728	gene:Solyc01g090720.2	NA	1	+	84354903	84355145	84354921	84355145	84354707	84354809	9728	5,7,3	0,0,0	15,0,11	7,3,4	167	149	4.5477780489575536e-08	8.55100015031e-07	1.0,1.0,1.0	0.657,0.0,0.71	0.544
7997	gene:Solyc08g075890.2	NA	8	+	59982387	59982501	59982405	59982501	59982239	59982303	7997	239,207,176	27,24,12	337,122,326	18,10,16	167	149	4.5571163586909097e-08	8.5616317038e-07	0.888,0.885,0.929	0.944,0.916,0.948	-0.035
23474	gene:Solyc01g109010.2	NA	1	-	96101419	96101644	96101419	96101485	96102003	96102136	23474	0,0,2	1,0,0	4,5,0	3,1,6	308	149	4.654299495408227e-08	8.7371502644e-07	0.0,NA,1.0	0.392,0.708,0.0	0.133
10041	gene:Solyc08g079680.2	NA	8	+	63165300	63165486	63165322	63165486	63164496	63164565	10041	15,7,11	127,89,64	9,1,5	134,101,92	171	149	4.7133768286329716e-08	8.84091020964e-07	0.093,0.064,0.13	0.055,0.009,0.045	0.059
12843	gene:Solyc01g094790.2	NA	1	+	86198454	86198555	86198474	86198555	86198279	86198339	12843	23,11,14	596,309,286	45,21,25	649,335,591	169	149	4.7401551204153326e-08	8.88396814504e-07	0.033,0.03,0.041	0.058,0.052,0.036	-0.014
5219	gene:Solyc06g065500.2	NA	6	-	40889553	40889695	40889553	40889643	40891004	40892194	5219	4,0,0	93,44,32	8,2,6	81,46,64	201	149	4.8498596692218744e-08	9.08225130642e-07	0.031,0.0,0.0	0.068,0.031,0.065	-0.044
3625	gene:Solyc01g111990.2	NA	1	+	98125208	98125431	98125255	98125431	98125012	98125129	3625	22,44,8	6,5,6	20,15,4	5,10,0	196	149	4.8594363755563955e-08	9.09285840322e-07	0.736,0.87,0.503	0.753,0.533,1.0	-0.059
10981	gene:Solyc05g052310.2	NA	5	+	62581990	62582049	62581999	62582049	62580052	62580285	10981	4,5,1	190,203,131	5,2,11	263,211,205	158	149	5.0529234677931155e-08	9.4473001924e-07	0.019,0.023,0.007	0.018,0.009,0.048	-0.009
13729	gene:Solyc09g018710.2	NA	9	-	16678299	16678375	16678299	16678368	16678451	16678564	13729	16,7,12	0,0,0	19,12,8	2,4,9	156	149	5.159273215260483e-08	9.63838500986e-07	1.0,1.0,1.0	0.901,0.741,0.459	0.3
14089	gene:Solyc03g078000.2	NA	3	+	48842922	48843022	48842941	48843022	48842735	48842798	14089	4,7,5	122,73,49	9,16,10	147,118,110	168	149	5.177403626043228e-08	9.66448676861e-07	0.028,0.078,0.083	0.052,0.107,0.075	-0.015
9119	gene:Solyc06g083630.2	NA	6	-	48978913	48979005	48978913	48978963	48979069	48979128	9119	6,12,4	1,1,0	21,20,10	0,0,6	191	149	5.3022324825976536e-08	9.88955721473e-07	0.824,0.903,1.0	1.0,1.0,0.565	0.054
18105	gene:Solyc08g005400.2	NA	8	+	301535	301605	301546	301605	299608	299857	18105	2,0,2	48,57,30	10,3,3	68,75,35	160	149	5.3351433658059964e-08	9.94296165368e-07	0.037,0.0,0.058	0.12,0.036,0.074	-0.045
11745	gene:Solyc01g105120.2	NA	1	-	93387304	93387434	93387304	93387321	93387780	93387993	11745	5,0,1	0,0,0	0,4,4	4,4,8	262	149	5.4534822050410194e-08	1.01553626959e-06	1.0,NA,1.0	0.0,0.363,0.221	0.805
13584	gene:Solyc09g074420.2	NA	9	+	66225134	66225204	66225153	66225204	66224860	66224927	13584	36,28,11	0,2,1	28,19,22	0,1,0	168	149	5.4684952951812724e-08	1.01751665861e-06	1.0,0.925,0.907	1.0,0.944,1.0	-0.037
115	gene:Solyc08g066640.2	NA	8	+	55408572	55408700	55408575	55408700	55407780	55408058	115	14,24,16	17,24,11	16,18,10	10,8,4	152	149	5.5453736964545855e-08	1.03099587764e-06	0.447,0.495,0.588	0.611,0.688,0.71	-0.16
2483	gene:Solyc10g074590.1	NA	10	-	58144718	58144847	58144718	58144840	58146298	58146432	2483	93,131,55	0,4,0	112,135,59	8,10,0	156	149	5.617267681767856e-08	1.04352758533e-06	1.0,0.969,1.0	0.93,0.928,1.0	0.037
13669	gene:Solyc10g006350.2	NA	10	-	978989	979198	978989	979181	982471	983342	13669	4,4,2	29,32,7	3,0,2	45,32,16	166	149	5.749140668444964e-08	1.06717275667e-06	0.11,0.101,0.204	0.056,0.0,0.101	0.086
17363	gene:Solyc11g073280.1	NA	11	+	56287995	56288160	56288010	56288160	56287748	56287925	17363	9,3,1	402,297,230	5,4,11	458,187,388	164	149	5.7554553495523024e-08	1.06749227712e-06	0.02,0.009,0.004	0.01,0.019,0.025	-0.007
12668	gene:Solyc06g019200.2	NA	6	-	18149260	18149416	18149260	18149392	18149508	18149712	12668	71,48,30	12,8,10	68,35,62	13,7,24	173	149	5.839158951266457e-08	1.08215354089e-06	0.836,0.838,0.721	0.818,0.812,0.69	0.025
21094	gene:Solyc09g007200.2	NA	9	+	826076	826291	826083	826291	824315	824413	21094	11,1,4	52,39,32	2,3,1	72,41,54	156	149	5.8549923796076514e-08	1.08422329006e-06	0.168,0.024,0.107	0.026,0.065,0.017	0.064
19556	gene:Solyc02g086790.2	NA	2	-	49400671	49400895	49400671	49400887	49401078	49401125	19556	3,0,2	0,0,0	2,0,2	12,0,0	157	149	5.968284611830155e-08	1.10432272595e-06	1.0,NA,1.0	0.137,NA,1.0	0.431
17968	gene:Solyc04g072670.2	NA	4	-	59632155	59632353	59632155	59632348	59632654	59633755	17968	38,16,4	5,9,0	42,27,27	0,0,0	154	149	6.008882611858941e-08	1.11095013444e-06	0.88,0.632,1.0	1.0,1.0,1.0	-0.163
2696	gene:Solyc12g056660.1	NA	12	-	62662153	62662230	62662153	62662226	62662550	62662635	2696	4,1,10	48,42,13	2,1,2	31,28,26	153	149	6.117321217110308e-08	1.13009972246e-06	0.075,0.023,0.428	0.059,0.034,0.07	0.121
19840	gene:Solyc06g063240.2	NA	6	+	39943123	39943194	39943126	39943194	39942913	39943022	19840	392,373,175	25,47,10	369,332,354	32,44,32	152	149	6.389353647193973e-08	1.17941682892e-06	0.939,0.886,0.945	0.919,0.881,0.916	0.018
5466	gene:Solyc05g013040.2	NA	5	+	6155782	6155924	6155785	6155924	6151972	6155637	5466	2,4,0	0,3,0	5,1,0	6,0,2	152	149	6.59967381420496e-08	1.21727317018e-06	1.0,0.567,NA	0.45,1.0,0.0	0.3
2026	gene:Solyc03g043870.2	NA	3	-	7538709	7538781	7538709	7538767	7538863	7538921	2026	19,14,15	0,0,0	21,1,10	1,3,8	163	149	6.608008578054529e-08	1.21784392826e-06	1.0,1.0,1.0	0.95,0.234,0.533	0.428
15351	gene:Solyc09g091050.2	NA	9	+	70396137	70396238	70396158	70396238	70396004	70396050	15351	0,3,2	79,52,26	6,1,2	86,48,53	170	149	7.130802792687553e-08	1.31315259035e-06	0.0,0.048,0.063	0.058,0.018,0.032	0.001
20940	gene:Solyc01g105300.2	NA	1	-	93517039	93517154	93517039	93517149	93517250	93517497	20940	8,9,9	0,0,0	16,5,6	13,0,0	154	149	7.174978315077027e-08	1.32024145718e-06	1.0,1.0,1.0	0.544,1.0,1.0	0.152
44	gene:Solyc07g006060.2	NA	7	+	905551	905677	905570	905677	903888	903985	44	0,8,0	44,28,34	0,1,0	69,37,64	168	149	7.217900944443805e-08	1.3270887496e-06	0.0,0.202,0.0	0.0,0.023,0.0	0.06
7585	gene:Solyc02g068720.2	NA	2	-	38644363	38644525	38644363	38644488	38644585	38644711	7585	3,1,3	2,0,0	6,3,0	0,6,0	186	149	7.309337566683737e-08	1.34283798458e-06	0.546,1.0,1.0	1.0,0.286,NA	0.206
9998	gene:Solyc07g008450.2	NA	7	-	3336232	3336290	3336232	3336285	3336656	3336751	9998	22,32,13	4,0,2	29,18,45	2,0,0	154	149	7.336501154779024e-08	1.34676371909e-06	0.842,1.0,0.863	0.933,1.0,1.0	-0.076
7776	gene:Solyc01g094580.2	NA	1	-	86001121	86001286	86001121	86001207	86002998	86003193	7776	46,26,15	2,0,0	42,30,20	0,1,8	228	149	7.356536115329235e-08	1.34937568524e-06	0.938,1.0,1.0	1.0,0.951,0.62	0.122
7621	gene:Solyc01g098610.2	NA	1	-	89082088	89082258	89082088	89082251	89082475	89082944	7621	73,64,31	6,0,0	70,53,41	2,0,0	156	149	7.545234331505301e-08	1.38289626076e-06	0.921,1.0,1.0	0.971,1.0,1.0	-0.017
20896	gene:Solyc12g042500.1	NA	12	+	40058584	40058767	40058610	40058767	40058052	40058134	20896	75,50,33	8,0,1	81,80,51	7,0,0	175	149	7.577649253278347e-08	1.38774285773e-06	0.889,1.0,0.966	0.908,1.0,1.0	-0.018
2977	gene:Solyc12g096590.1	NA	12	-	65443816	65443898	65443816	65443895	65444761	65444857	2977	4,1,1	142,82,67	5,2,3	156,72,104	152	149	7.635452817392671e-08	1.39722774391e-06	0.027,0.012,0.014	0.03,0.027,0.027	-0.01
17638	gene:Solyc02g069830.2	NA	2	-	39661295	39661414	39661295	39661403	39661742	39661902	17638	25,23,19	0,0,1	35,14,26	2,0,3	160	149	7.671432695348936e-08	1.40270728434e-06	1.0,1.0,0.947	0.942,1.0,0.89	0.038
15841	gene:Solyc08g066160.2	NA	8	+	54562270	54562392	54562290	54562392	54562016	54562172	15841	33,10,2	5,8,4	12,2,14	8,0,0	169	149	7.837134129570994e-08	1.43187890858e-06	0.853,0.524,0.306	0.569,1.0,1.0	-0.295
19896	gene:Solyc09g020140.2	NA	9	-	18643105	18643295	18643105	18643245	18643736	18643791	19896	5,15,0	3,0,0	3,5,2	1,1,0	199	149	7.905248964858758e-08	1.44318920615e-06	0.555,1.0,NA	0.692,0.789,1.0	-0.049
21045	gene:Solyc01g094880.2	NA	1	+	86289689	86289825	86289692	86289825	86289435	86289566	21045	9,3,1	52,42,9	6,4,2	57,61,34	152	149	8.235218899910962e-08	1.5022487224e-06	0.145,0.065,0.098	0.094,0.06,0.055	0.033
23546	gene:Solyc08g006640.2	NA	8	-	1233322	1233509	1233322	1233470	1233820	1234455	23546	23,11,4	0,0,0	24,14,14	0,3,13	188	149	8.426519659145333e-08	1.53593974022e-06	1.0,1.0,1.0	1.0,0.787,0.46	0.251
8487	gene:Solyc03g113860.1	NA	3	-	63914102	63914251	63914102	63914181	63915178	63915300	8487	5,2,0	14,4,13	3,1,0	14,5,11	219	149	8.490939318893786e-08	1.54646888535e-06	0.195,0.254,0.0	0.127,0.12,0.0	0.067
18683	gene:Solyc01g095300.2	NA	1	+	86619959	86620131	86619969	86620131	86618845	86618896	18683	44,35,22	0,2,0	61,19,55	7,0,3	159	149	8.63422200718788e-08	1.57133374665e-06	1.0,0.943,1.0	0.891,1.0,0.945	0.036
1597	gene:Solyc06g050720.2	NA	6	+	33491949	33492119	33491959	33492119	33491823	33491880	1597	0,0,1	33,53,22	4,1,4	55,59,30	159	149	8.673871330856334e-08	1.57731431713e-06	0.0,0.0,0.041	0.064,0.016,0.111	-0.05
20656	gene:Solyc05g006940.2	NA	5	-	1539917	1540046	1539917	1540002	1540723	1540876	20656	48,47,20	6,4,5	44,30,41	4,3,2	193	149	8.844243458631974e-08	1.60703845175e-06	0.861,0.901,0.755	0.895,0.885,0.941	-0.068
13667	gene:Solyc11g011390.1	NA	11	+	4463608	4463733	4463628	4463733	4463353	4463523	13667	4,3,1	12,20,1	5,0,3	20,36,8	169	149	8.959783832414336e-08	1.62676075207e-06	0.227,0.117,0.469	0.181,0.0,0.248	0.128
1832	gene:Solyc01g081540.2	NA	1	-	80733032	80733134	80733032	80733094	80733252	80733392	1832	37,42,28	1,6,8	68,45,58	0,0,0	189	149	8.981172800329148e-08	1.62894130413e-06	0.967,0.847,0.734	1.0,1.0,1.0	-0.151
23030	gene:Solyc12g099890.1	NA	12	-	66841145	66841284	66841145	66841210	66841364	66841489	23030	57,67,39	1,2,0	66,45,64	1,0,4	223	149	8.985812185407956e-08	1.62894130413e-06	0.974,0.957,1.0	0.978,1.0,0.914	0.013
11671	gene:Solyc07g014730.2	NA	7	+	5198632	5198779	5198758	5198779	5197541	5197782	11671	5,3,3	2,4,2	13,4,6	4,0,3	275	149	9.06140972413611e-08	1.64136525323e-06	0.575,0.289,0.448	0.638,1.0,0.52	-0.282
16512	gene:Solyc10g005490.2	NA	10	-	388291	388345	388291	388334	389250	389369	16512	68,45,34	3,2,0	61,44,39	2,0,6	160	149	9.151820186678458e-08	1.65645094345e-06	0.955,0.954,1.0	0.966,1.0,0.858	0.028
11640	gene:Solyc10g044740.1	NA	10	+	27667821	27667994	27667837	27667994	27667303	27667731	11640	17,6,3	26,15,6	6,6,17	7,8,22	165	149	9.492490028640658e-08	1.71362918512e-06	0.371,0.265,0.311	0.436,0.404,0.411	-0.101
14662	gene:Solyc05g024490.2	NA	5	-	32234729	32234816	32234729	32234757	32235550	32235762	14662	7,11,2	3,0,6	12,4,7	2,1,0	208	149	9.48960136256456e-08	1.71362918512e-06	0.626,1.0,0.193	0.811,0.741,1.0	-0.244
22102	gene:Solyc01g068290.2	NA	1	-	77444734	77444895	77444734	77444886	77445706	77445910	22102	1,2,9	56,14,22	2,1,3	31,9,26	158	149	9.497221989801139e-08	1.71362918512e-06	0.017,0.119,0.278	0.057,0.095,0.098	0.055
346	gene:Solyc08g076130.2	NA	8	-	60162237	60162296	60162237	60162291	60163678	60163811	346	6,3,0	25,21,6	8,8,5	35,34,18	154	149	9.483360780307904e-08	1.71362918512e-06	0.188,0.121,0.0	0.181,0.185,0.212	-0.09
17951	gene:Solyc02g093690.2	NA	2	-	54443474	54443649	54443474	54443642	54443807	54444326	17951	55,42,26	3,0,2	51,27,38	5,1,7	156	149	9.539649443786686e-08	1.71994920926e-06	0.946,1.0,0.925	0.907,0.963,0.838	0.054
22276	gene:Solyc06g007590.2	NA	6	-	1584912	1584971	1584912	1584966	1585109	1585165	22276	9,2,1	73,82,37	13,7,3	69,58,70	154	149	9.670573506719028e-08	1.74220254493e-06	0.107,0.023,0.025	0.154,0.105,0.04	-0.048
512	gene:Solyc01g111680.2	NA	1	-	97876114	97876267	97876114	97876252	97876705	97878437	512	5,1,3	77,45,17	1,3,2	49,41,68	164	149	9.981592438100871e-08	1.79684127236e-06	0.056,0.02,0.138	0.018,0.062,0.026	0.036
8598	gene:Solyc01g107180.2	NA	1	+	94806843	94806913	94806848	94806913	94805956	94806036	8598	6,2,3	0,0,0	8,10,12	0,10,7	154	149	1.0008475913654518e-07	1.80028622472e-06	1.0,1.0,1.0	1.0,0.492,0.624	0.295
13378	gene:Solyc09g092110.2	NA	9	+	71262066	71262221	71262070	71262221	71261707	71261928	13378	13,2,1	0,2,0	17,3,9	0,3,2	153	149	1.030787315516201e-07	1.85270666764e-06	1.0,0.493,1.0	1.0,0.493,0.814	0.062
5666	gene:Solyc02g080890.2	NA	2	-	44992945	44993113	44992945	44993110	44993231	44993333	5666	0,2,0	3,1,0	2,3,5	6,5,5	152	149	1.0649402303608489e-07	1.91261290213e-06	0.0,0.662,NA	0.246,0.37,0.495	-0.039
9418	gene:Solyc04g077030.2	NA	4	-	61995654	61995834	61995654	61995710	61995942	61996007	9418	5,3,3	32,25,33	9,4,7	44,27,46	273	149	1.10247056475497e-07	1.97848771621e-06	0.079,0.061,0.047	0.1,0.075,0.077	-0.022
14040	gene:Solyc08g081580.2	NA	8	+	64593858	64593946	64593867	64593946	64593578	64593770	14040	237,313,150	43,52,35	416,303,202	63,42,41	158	149	1.1239656164052334e-07	2.01550624423e-06	0.839,0.85,0.802	0.862,0.872,0.823	-0.022
11052	gene:Solyc06g066550.2	NA	6	+	41806338	41806473	41806354	41806473	41805365	41805702	11052	3,1,0	18,20,9	0,1,2	32,27,28	165	149	1.1303046068309795e-07	2.02531064478e-06	0.131,0.043,0.0	0.0,0.032,0.061	0.027
7577	gene:Solyc06g005190.2	NA	6	+	206925	206975	206937	206975	206707	206821	7577	0,0,0	8,0,4	1,1,5	0,2,2	161	149	1.1364988441203798e-07	2.03484076559e-06	0.0,NA,0.0	1.0,0.316,0.698	-0.671
7574	gene:Solyc06g005190.2	NA	6	+	206713	206852	206729	206852	206576	206625	7574	4,5,2	24,29,10	5,1,1	25,31,25	165	149	1.1425369581377997e-07	2.04407689816e-06	0.131,0.135,0.153	0.153,0.028,0.035	0.068
15866	gene:Solyc01g111950.2	NA	1	+	98104108	98104345	98104115	98104345	98102877	98103670	15866	3,11,4	1,4,2	6,9,21	2,3,0	156	149	1.1576273386835156e-07	2.06948148854e-06	0.741,0.724,0.656	0.741,0.741,1.0	-0.12
17573	gene:Solyc04g082110.2	NA	4	-	65897527	65897770	65897527	65897644	65898253	65898592	17573	3,5,6	48,31,21	2,2,5	28,23,47	275	149	1.1731113437632272e-07	2.09555016365e-06	0.033,0.08,0.134	0.037,0.045,0.054	0.037
6122	gene:Solyc04g079060.2	NA	4	-	63649421	63649556	63649421	63649553	63650177	63650369	6122	0,1,0	26,20,6	1,3,2	11,13,8	152	149	1.1796899246071222e-07	2.10568309123e-06	0.0,0.047,0.0	0.082,0.184,0.197	-0.139
17002	gene:Solyc11g066660.1	NA	11	-	52429061	52429157	52429061	52429135	52429263	52429307	17002	145,128,55	8,8,5	162,134,114	12,4,2	171	149	1.1897726101196899e-07	2.12205030385e-06	0.94,0.933,0.906	0.922,0.967,0.98	-0.03
16877	gene:Solyc12g087810.1	NA	12	-	63310082	63310166	63310082	63310138	63311277	63311346	16877	10,2,2	72,83,23	7,0,4	89,63,58	177	149	1.1967318458473942e-07	2.13282577435e-06	0.105,0.02,0.068	0.062,0.0,0.055	0.025
22740	gene:Solyc02g088940.2	NA	2	+	50860479	50860560	50860500	50860560	50860284	50860333	22740	66,52,31	4,6,2	60,50,68	1,7,1	170	149	1.1994780710503552e-07	2.13608202078e-06	0.935,0.884,0.931	0.981,0.862,0.983	-0.025
7162	gene:Solyc10g039270.1	NA	10	-	21002021	21002100	21002021	21002072	21003221	21003267	7162	0,4,2	4,0,0	2,0,1	10,3,2	177	149	1.2016491905254086e-07	2.13830989187e-06	0.0,1.0,1.0	0.144,0.0,0.296	0.52
17090	gene:Solyc01g111630.2	NA	1	+	97850028	97850188	97850066	97850188	97849200	97849334	17090	113,96,38	3138,2654,1493	137,100,76	3315,2273,2683	187	149	1.2292370149066887e-07	2.18572824992e-06	0.028,0.028,0.02	0.032,0.034,0.022	-0.004
17139	gene:Solyc10g080150.1	NA	10	-	61529238	61529340	61529238	61529323	61529427	61529501	17139	1,0,0	49,18,14	2,1,2	31,15,20	166	149	1.2334819354789075e-07	2.19159940218e-06	0.018,0.0,0.0	0.055,0.056,0.082	-0.058
8785	gene:Solyc02g088990.1	NA	2	+	50901966	50902064	50901969	50902064	50901763	50901874	8785	0,0,0	3,1,2	6,0,0	1,0,1	152	149	1.2360799578738606e-07	2.19453767922e-06	0.0,0.0,0.0	0.855,NA,0.0	-0.427
8283	gene:Solyc05g015740.1	NA	5	+	11857985	11858004	11857998	11858004	11856820	11856895	8283	3,5,0	0,4,0	7,11,1	8,7,0	162	149	1.244178809901658e-07	2.20723019405e-06	1.0,0.535,NA	0.446,0.591,1.0	0.089
11746	gene:Solyc01g105120.2	NA	1	-	93387304	93387407	93387304	93387321	93387780	93387993	11746	10,15,1	0,0,0	18,23,13	4,4,8	235	149	1.2722836666200822e-07	2.25536784228e-06	1.0,1.0,1.0	0.74,0.785,0.507	0.323
14418	gene:Solyc12g021290.1	NA	12	-	15391162	15391257	15391162	15391247	15391398	15391501	14418	67,38,46	11,6,1	100,30,110	4,1,5	159	149	1.281115062234874e-07	2.26929222914e-06	0.851,0.856,0.977	0.959,0.966,0.954	-0.065
846	gene:Solyc01g006700.2	NA	1	-	1278277	1278490	1278277	1278474	1278895	1278983	846	5,0,0	86,67,46	2,2,4	87,35,93	165	149	1.2904169997363464e-07	2.28402826153e-06	0.05,0.0,0.0	0.02,0.049,0.037	-0.019
16475	gene:Solyc11g065320.1	NA	11	-	50711483	50711631	50711483	50711586	50711710	50711974	16475	255,249,106	20,12,15	329,178,225	20,12,13	194	149	1.321190370374302e-07	2.33671721518e-06	0.907,0.941,0.844	0.927,0.919,0.93	-0.028
12676	gene:Solyc06g019200.2	NA	6	-	18152775	18152861	18152775	18152853	18152925	18152967	12676	21,28,12	131,90,39	14,19,13	116,94,101	157	149	1.356199558630378e-07	2.39681199563e-06	0.132,0.228,0.226	0.103,0.161,0.109	0.071
21659	gene:Solyc04g049130.2	NA	4	+	39757126	39757305	39757188	39757305	39750350	39750918	21659	0,2,0	6,5,3	1,0,0	0,4,0	211	149	1.357297262807812e-07	2.39692920879e-06	0.0,0.22,0.0	1.0,0.0,NA	-0.427
8157	gene:Solyc01g067480.2	NA	1	+	76183582	76183725	76183598	76183725	76181972	76182112	8157	1,0,0	66,35,26	2,1,2	48,19,31	165	149	1.378030189499711e-07	2.43169488261e-06	0.013,0.0,0.0	0.036,0.045,0.055	-0.041
1188	gene:Solyc06g063000.2	NA	6	+	39772453	39772537	39772490	39772537	39772190	39772276	1188	119,95,46	3,0,0	108,98,92	1,3,3	186	149	1.3971748449753436e-07	2.46360723803e-06	0.969,1.0,1.0	0.989,0.963,0.961	0.019
7996	gene:Solyc08g075890.2	NA	8	+	59981147	59981216	59981163	59981216	59980979	59981082	7996	4,1,2	180,115,77	4,4,4	171,105,174	165	149	1.4046586173745376e-07	2.47492541833e-06	0.02,0.008,0.023	0.021,0.033,0.02	-0.008
4738	gene:Solyc12g055910.1	NA	12	+	61902115	61902199	61902118	61902199	61901579	61902007	4738	7,13,10	6,0,1	19,4,14	2,3,11	152	149	1.4780557227735586e-07	2.60227386343e-06	0.534,1.0,0.907	0.903,0.567,0.555	0.139
15956	gene:Solyc08g065890.2	NA	8	-	54228536	54228731	54228536	54228688	54229420	54229572	15956	53,34,22	3,3,1	44,19,38	4,3,3	192	149	1.532867013453517e-07	2.69673197522e-06	0.932,0.898,0.945	0.895,0.831,0.908	0.047
22553	gene:Solyc01g095900.2	NA	1	+	87045946	87046158	87046053	87046158	87045693	87045795	22553	5,5,7	137,103,90	7,6,13	137,93,147	256	149	1.5541692180800786e-07	2.73214013829e-06	0.021,0.027,0.043	0.029,0.036,0.049	-0.008
9233	gene:Solyc09g031750.2	NA	9	-	28028103	28028271	28028103	28028260	28028349	28029028	9233	7,6,4	10,9,0	11,15,8	0,5,0	160	149	1.5694241189941176e-07	2.75687199739e-06	0.395,0.383,1.0	1.0,0.736,1.0	-0.319
17950	gene:Solyc02g093900.2	NA	2	-	54603748	54603969	54603748	54603900	54604638	54604713	17950	589,543,265	30,22,13	705,531,487	35,9,22	218	149	1.5774116808117644e-07	2.76881023127e-06	0.931,0.944,0.933	0.932,0.976,0.938	-0.013
6720	gene:Solyc01g102480.2	NA	1	-	91273751	91273947	91273751	91273940	91274028	91274168	6720	27,40,14	23,13,5	30,40,25	14,14,8	156	149	1.5906393261539127e-07	2.78992135395e-06	0.529,0.746,0.728	0.672,0.732,0.749	-0.05
15994	gene:Solyc03g062890.2	NA	3	-	32411161	32411193	32411161	32411184	32411285	32411381	15994	867,580,377	220,143,86	699,319,911	194,66,161	158	149	1.6565023065554288e-07	2.90325140304e-06	0.788,0.793,0.805	0.773,0.82,0.842	-0.016
18083	gene:Solyc06g064550.2	NA	6	+	40225673	40225869	40225674	40225869	40224835	40224944	18083	3,4,4	101,98,58	4,3,3	144,102,135	150	149	1.668739018460529e-07	2.92249395547e-06	0.029,0.039,0.064	0.027,0.028,0.022	0.018
18821	gene:Solyc08g068070.2	NA	8	+	57165738	57165883	57165747	57165883	57162649	57162780	18821	102,81,54	0,1,2	106,50,100	0,1,6	158	149	1.7143925925903484e-07	3.00018703703e-06	1.0,0.987,0.962	1.0,0.979,0.94	0.01
6755	gene:Solyc11g069810.1	NA	11	-	54439950	54440042	54439950	54440025	54442634	54442705	6755	2,3,0	38,23,16	5,3,6	21,31,35	166	149	1.8046429409605783e-07	3.15574882979e-06	0.045,0.105,0.0	0.176,0.08,0.133	-0.08
15310	gene:Solyc02g032940.2	NA	2	-	29479426	29479494	29479426	29479491	29479606	29479720	15310	8,2,2	86,66,60	0,1,3	88,36,96	152	149	1.8062718185885924e-07	3.15622233564e-06	0.084,0.029,0.032	0.0,0.027,0.03	0.029
1195	gene:Solyc01g049910.2	NA	1	-	47170711	47170753	47170711	47170746	47170845	47170943	1195	3,1,2	2,2,10	1,0,2	0,0,0	156	149	1.8187460951675248e-07	3.17563179953e-06	0.589,0.323,0.16	1.0,NA,1.0	-0.643
3811	gene:Solyc12g038340.1	NA	12	-	48202565	48202800	48202565	48202700	48203313	48203728	3811	0,3,3	35,32,32	3,0,1	73,34,42	249	149	1.8474520915371345e-07	3.22333232788e-06	0.0,0.053,0.053	0.024,0.0,0.014	0.023
5072	gene:Solyc09g065650.2	NA	9	-	63834303	63834490	63834303	63834389	63837500	63837558	5072	1,2,0	2,4,0	2,4,1	0,0,0	250	149	1.86574446903726e-07	3.25280581098e-06	0.23,0.23,NA	1.0,1.0,1.0	-0.77
14630	gene:Solyc12g014560.1	NA	12	-	5565982	5566220	5565982	5566212	5566353	5566453	14630	1,3,0	31,27,16	2,3,2	28,15,19	157	149	1.8971681023117798e-07	3.30511144661e-06	0.03,0.095,0.0	0.063,0.16,0.091	-0.063
10959	gene:Solyc08g007520.2	NA	8	-	2066989	2067154	2066989	2067129	2067343	2067468	10959	12,16,10	10,3,4	11,5,10	0,5,3	174	149	1.9149600843621192e-07	3.33360841652e-06	0.507,0.82,0.682	1.0,0.461,0.741	-0.064
18486	gene:Solyc07g065250.2	NA	7	-	67088194	67088395	67088194	67088380	67088812	67088939	18486	1,2,2	18,12,10	7,1,4	9,20,14	164	149	1.9192307764321758e-07	3.338542159e-06	0.048,0.132,0.154	0.414,0.043,0.206	-0.11
1530	gene:Solyc06g066620.2	NA	6	-	41868165	41868269	41868165	41868251	41868981	41869314	1530	2,3,1	0,3,4	7,2,1	0,0,0	167	149	1.9666044444988446e-07	3.41839097159e-06	1.0,0.472,0.182	1.0,1.0,1.0	-0.449
3122	gene:Solyc12g008980.1	NA	12	+	2290136	2290327	2290161	2290327	2289428	2289537	3122	3,4,0	271,147,153	6,1,7	250,164,252	174	149	1.9898236605175285e-07	3.45616605908e-06	0.009,0.023,0.0	0.02,0.005,0.023	-0.005
6875	gene:Solyc08g005780.2	NA	8	-	608296	608503	608296	608500	608707	608788	6875	2,2,2	15,17,4	1,3,8	14,25,8	152	149	2.0159188837120733e-07	3.49887638965e-06	0.116,0.103,0.329	0.065,0.105,0.495	-0.039
5194	gene:Solyc07g056220.2	NA	7	-	64070509	64070628	64070509	64070615	64072782	64072922	5194	13,8,4	51,44,31	30,20,11	51,21,49	162	149	2.0420387878408646e-07	3.54156577832e-06	0.19,0.143,0.106	0.351,0.467,0.171	-0.183
8066	gene:Solyc06g005950.2	NA	6	-	932889	932998	932889	932993	933088	933213	8066	201,133,90	3,6,4	141,131,169	6,2,1	154	149	2.0710230782315871e-07	3.58915558077e-06	0.985,0.955,0.956	0.958,0.984,0.994	-0.013
10170	gene:Solyc03g082490.2	NA	3	-	52409960	52410107	52409960	52410089	52410230	52410443	10170	24,21,13	8,3,0	15,16,25	7,3,6	167	149	2.1047260177142283e-07	3.6448459502e-06	0.728,0.862,1.0	0.657,0.826,0.788	0.106
15892	gene:Solyc01g111860.2	NA	1	-	98014450	98014553	98014450	98014550	98017543	98018293	15892	1,11,0	13,7,3	0,0,0	6,6,2	152	149	2.1236788552394972e-07	3.67492900936e-06	0.07,0.606,0.0	0.0,0.0,0.0	0.225
20026	gene:Solyc10g044630.1	NA	10	+	27205456	27205614	27205523	27205614	27199424	27199481	20026	3,0,1	44,50,8	4,8,2	31,56,22	216	149	2.130059428822467e-07	3.68322776234e-06	0.045,0.0,0.079	0.082,0.09,0.059	-0.036
3294	gene:Solyc03g082850.2	NA	3	-	52702872	52703022	52702872	52703004	52703589	52704035	3294	0,17,3	26,23,18	6,6,3	36,20,18	167	149	2.1336186789552627e-07	3.68663926386e-06	0.0,0.397,0.129	0.129,0.211,0.129	0.019
11514	gene:Solyc01g090170.2	NA	1	+	83807780	83807879	83807807	83807879	83807657	83807705	11514	13,5,7	255,177,149	17,7,13	248,171,252	176	149	2.1671406683436464e-07	3.74177928175e-06	0.041,0.023,0.038	0.055,0.033,0.042	-0.009
5297	gene:Solyc01g081460.2	NA	1	-	80674055	80674131	80674055	80674121	80674280	80674337	5297	24,29,16	5,8,0	36,15,27	3,3,2	159	149	2.188498773670244e-07	3.77585089088e-06	0.818,0.773,1.0	0.918,0.824,0.927	-0.026
910	gene:Solyc08g081250.2	NA	8	-	64303772	64303869	64303772	64303844	64304039	64304156	910	23,18,10	1091,576,566	27,21,17	1074,379,917	174	149	2.2309002378699406e-07	3.84615144867e-06	0.018,0.026,0.015	0.021,0.045,0.016	-0.008
10871	gene:Solyc10g084150.1	NA	10	-	63805443	63805582	63805443	63805514	63806723	63806823	10871	2,2,1	87,57,37	7,6,7	77,63,86	217	149	2.2699147483236556e-07	3.91051287999e-06	0.016,0.024,0.018	0.059,0.061,0.053	-0.038
11261	gene:Solyc01g095210.2	NA	1	-	86554420	86554567	86554420	86554564	86554684	86554768	11261	43,44,18	11,15,2	73,46,23	13,5,9	152	149	2.3028904644014364e-07	3.96438328835e-06	0.793,0.742,0.898	0.846,0.9,0.715	-0.009
362	gene:Solyc02g089340.2	NA	2	+	51187550	51187617	51187553	51187617	51187304	51187438	362	9,4,5	0,0,0	10,4,7	5,1,5	152	149	2.355746401867632e-07	4.05237204881e-06	1.0,1.0,1.0	0.662,0.797,0.578	0.321
1344	gene:Solyc01g008930.2	NA	1	-	2949298	2949374	2949298	2949342	2949551	2949656	1344	14,6,9	1,3,0	7,2,8	2,3,0	181	149	2.4271081580496635e-07	4.17204094623e-06	0.92,0.622,1.0	0.742,0.354,1.0	0.149
16710	gene:Solyc01g087610.2	NA	1	-	82572477	82572610	82572477	82572570	82573262	82573474	16710	0,0,0	6,0,1	4,0,0	0,0,0	189	149	2.447877695888745e-07	4.20463249464e-06	0.0,NA,0.0	1.0,NA,NA	-1.0
20165	gene:Solyc03g071690.2	HB2	3	-	18328993	18329097	18328993	18329089	18329842	18329957	20165	7,14,10	0,5,2	26,10,14	0,3,2	157	149	2.4686623465351624e-07	4.23720184147e-06	1.0,0.727,0.826	1.0,0.76,0.869	-0.025
19399	gene:Solyc11g013400.1	NA	11	+	6419230	6419293	6419235	6419293	6419037	6419120	19399	178,135,92	2,10,7	235,57,162	4,2,3	154	149	2.514359914449853e-07	4.31245198611e-06	0.989,0.929,0.927	0.983,0.965,0.981	-0.028
4262	gene:Solyc04g074800.2	NA	4	-	60710130	60710301	60710130	60710220	60710495	60710548	4262	22,21,11	74,66,55	28,15,36	98,79,58	230	149	2.563654738931865e-07	4.39375635197e-06	0.161,0.171,0.115	0.156,0.11,0.287	-0.035
1234	gene:Solyc03g059270.2	NA	3	+	28243877	28243976	28243902	28243976	28242568	28243135	1234	1,3,0	8,28,25	0,0,1	40,12,29	174	149	2.570063769169479e-07	4.40149462015e-06	0.097,0.084,0.0	0.0,0.0,0.029	0.051
7596	gene:Solyc08g066820.2	NA	8	-	55670844	55670950	55670844	55670904	55671600	55671685	7596	99,93,38	11,7,1	91,97,80	22,8,10	195	149	2.601062938931098e-07	4.45130358621e-06	0.873,0.91,0.967	0.76,0.903,0.859	0.076
22010	gene:Solyc10g081610.1	NA	10	-	62659935	62660022	62659935	62660019	62660718	62660748	22010	37,29,29	9,6,1	56,19,77	4,1,12	152	149	2.619843790418244e-07	4.48014493667e-06	0.801,0.826,0.966	0.932,0.949,0.863	-0.05
6078	gene:Solyc09g010350.2	NA	9	+	3737423	3737492	3737426	3737492	3735968	3737344	6078	23,30,12	1,4,0	28,36,19	4,1,4	152	149	2.634196947141713e-07	4.50137772438e-06	0.958,0.88,1.0	0.873,0.972,0.823	0.057
9189	gene:Solyc11g019970.1	NA	11	-	9881034	9881178	9881034	9881043	9882556	9882681	9189	19,11,1	2,0,1	10,9,8	2,0,2	284	149	2.724251788223211e-07	4.65184508143e-06	0.833,1.0,0.344	0.724,1.0,0.677	-0.075
2438	gene:Solyc07g022900.2	NA	7	+	23225547	23225652	23225565	23225652	23225236	23225481	2438	588,555,247	15,18,7	760,636,555	38,14,17	167	149	2.769073812241445e-07	4.72491008785e-06	0.972,0.965,0.969	0.947,0.976,0.967	0.005
7545	gene:Solyc02g088120.2	NA	2	+	50310239	50310304	50310242	50310304	50309851	50310109	7545	4,0,0	2,0,5	0,0,3	2,1,8	152	149	2.7720557861896507e-07	4.7265279876e-06	0.662,NA,0.0	0.0,0.0,0.269	0.241
19251	gene:Solyc09g065120.2	NA	9	-	62987299	62987488	62987299	62987416	62988568	62988710	19251	2,2,8	124,106,44	4,1,13	114,71,105	221	149	2.882975296063973e-07	4.91204881822e-06	0.011,0.013,0.109	0.023,0.009,0.077	0.008
13471	gene:Solyc01g067630.2	NA	1	-	76475056	76475191	76475056	76475100	76476191	76476516	13471	4,3,1	5,9,3	1,8,8	11,8,4	240	149	2.9794176095955906e-07	5.07264946864e-06	0.332,0.171,0.171	0.053,0.383,0.554	-0.105
14906	gene:Solyc06g068760.2	NA	6	+	42618182	42618278	42618185	42618278	42617968	42618073	14906	100,92,65	131,78,108	150,87,61	197,102,198	152	149	2.9820416184878214e-07	5.07340023526e-06	0.428,0.536,0.371	0.427,0.455,0.232	0.074
9572	gene:Solyc02g093630.2	NA	2	+	54421924	54422066	54421957	54422066	54421440	54421690	9572	8,5,1	63,132,50	1,7,2	139,152,63	182	149	2.996489297241487e-07	5.09425100716e-06	0.094,0.03,0.016	0.006,0.036,0.025	0.024
21434	gene:Solyc03g117010.2	NA	3	-	66276223	66276335	66276223	66276316	66276474	66276567	21434	0,12,0	24,53,18	1,0,0	56,45,10	168	149	3.0143290453511356e-07	5.12083384605e-06	0.0,0.167,0.0	0.016,0.0,0.0	0.05
3478	gene:Solyc11g065720.1	NA	11	+	51288234	51288523	51288354	51288523	51287986	51288151	3478	0,6,4	0,0,0	7,0,0	0,0,8	269	149	3.055987781871611e-07	5.18781271371e-06	NA,1.0,1.0	1.0,NA,0.0	0.5
21522	gene:Solyc01g099140.2	NA	1	-	89455285	89455494	89455285	89455491	89456645	89456802	21522	27,22,12	1,0,2	25,13,14	7,1,4	152	149	3.0760109758928356e-07	5.21799234159e-06	0.964,1.0,0.855	0.778,0.927,0.774	0.113
18571	gene:Solyc04g056450.2	NA	4	+	54218180	54218304	54218210	54218304	54218046	54218089	18571	2,2,0	0,0,4	0,0,6	0,0,0	179	149	3.1301896715371503e-07	5.30602538049e-06	1.0,1.0,0.0	NA,NA,1.0	-0.333
4880	gene:Solyc02g091030.2	NA	2	+	52472040	52472124	52472055	52472124	52471843	52471918	4880	17,7,9	0,0,0	16,12,17	6,4,4	164	149	3.1622714598707887e-07	5.35650063611e-06	1.0,1.0,1.0	0.708,0.732,0.794	0.255
19248	gene:Solyc01g008770.2	NA	1	+	2812375	2812545	2812380	2812545	2812176	2812290	19248	47,49,23	3,2,0	89,40,79	1,1,2	154	149	3.167355791864881e-07	5.36120528791e-06	0.938,0.96,1.0	0.989,0.975,0.975	-0.014
6032	gene:Solyc01g107880.2	NA	1	-	95269580	95269770	95269580	95269738	95270817	95271171	6032	7,4,3	8,7,5	4,0,3	8,0,8	181	149	3.227789109334092e-07	5.45952102627e-06	0.419,0.32,0.331	0.292,NA,0.236	0.093
13842	gene:Solyc07g008950.2	NA	7	-	3975952	3976104	3975952	3976081	3976239	3976318	13842	2,2,0	7,2,0	6,1,3	8,1,4	172	149	3.30746289092238e-07	5.58615098728e-06	0.198,0.464,NA	0.394,0.464,0.394	-0.086
23076	gene:Solyc05g018130.2	NA	5	+	20052211	20052322	20052215	20052322	20050623	20050631	23076	4,5,6	0,0,0	12,8,3	3,7,2	153	149	3.306810581312119e-07	5.58615098728e-06	1.0,1.0,1.0	0.796,0.527,0.594	0.361
17153	gene:Solyc09g030390.2	NA	9	-	31890315	31890482	31890315	31890357	31890627	31891527	17153	0,1,1	2,1,0	8,2,6	0,2,4	274	149	3.441867721462029e-07	5.80893288648e-06	0.0,0.352,1.0	1.0,0.352,0.449	-0.15
11617	gene:Solyc01g109330.2	NA	1	-	96303770	96303941	96303770	96303893	96304056	96304332	11617	3,1,1	2,0,0	0,4,0	8,2,3	197	149	3.607728873232298e-07	6.08444259898e-06	0.532,1.0,1.0	0.0,0.602,0.0	0.643
5520	gene:Solyc03g113100.2	NA	3	-	63383192	63383356	63383192	63383322	63383794	63384001	5520	6,13,5	0,0,0	9,7,4	3,0,6	183	149	3.6330327208924105e-07	6.12267443318e-06	1.0,1.0,1.0	0.71,1.0,0.352	0.313
5733	gene:Solyc02g091340.2	NA	2	-	52673211	52673317	52673211	52673311	52673401	52673628	5733	94,89,40	53,54,34	143,98,108	72,26,33	155	149	3.655175491527939e-07	6.15552742196e-06	0.63,0.613,0.531	0.656,0.784,0.759	-0.142
10857	gene:Solyc04g080170.2	NA	4	-	64430521	64430754	64430521	64430742	64431371	64431460	10857	0,1,3	0,0,0	0,1,0	0,0,4	161	149	3.690399778664403e-07	6.2103469121e-06	NA,1.0,1.0	NA,1.0,0.0	0.5
4558	gene:Solyc06g036180.2	NA	6	+	25663824	25664078	25663839	25664078	25663661	25663723	4558	22,13,15	2,0,0	23,9,24	0,1,4	164	149	3.7409490781003677e-07	6.29085792873e-06	0.909,1.0,1.0	1.0,0.891,0.845	0.058
22209	gene:Solyc04g078520.2	NA	4	+	63237921	63237998	63237939	63237998	63237804	63237846	22209	10,4,1	88,97,40	7,6,1	169,195,111	167	149	3.861010621792707e-07	6.48806123286e-06	0.092,0.035,0.022	0.036,0.027,0.008	0.026
15023	gene:Solyc12g056130.1	NA	12	-	62094647	62094797	62094647	62094791	62095690	62095886	15023	39,18,15	0,4,2	30,11,33	10,0,0	155	149	4.054846552968642e-07	6.80886083027e-06	1.0,0.812,0.878	0.743,1.0,1.0	-0.018
9696	gene:Solyc04g082560.2	NA	4	+	66201666	66201774	66201675	66201774	66201495	66201567	9696	6,3,2	87,108,58	5,1,1	97,66,66	158	149	4.087217796663085e-07	6.85826293101e-06	0.061,0.026,0.031	0.046,0.014,0.014	0.015
16608	gene:Solyc10g019170.1	NA	10	+	12162441	12162475	12162447	12162475	12162003	12162104	16608	6,6,1	1,2,0	7,1,2	5,0,2	155	149	4.187088308889249e-07	7.02077433612e-06	0.852,0.743,1.0	0.574,1.0,0.49	0.177
12972	gene:Solyc01g005440.2	NA	1	+	310666	310908	310723	310908	310219	310362	12972	13,9,0	450,357,210	5,3,10	473,213,528	206	149	4.221740122210808e-07	7.07377364385e-06	0.02,0.018,0.0	0.008,0.01,0.014	0.002
6771	gene:Solyc01g102950.2	NA	1	+	91607239	91607386	91607244	91607386	91606802	91606886	6771	65,48,17	0,0,6	72,40,50	7,4,0	154	149	4.2422556558799967e-07	7.10302748146e-06	1.0,1.0,0.733	0.909,0.906,1.0	-0.027
1503	gene:Solyc12g040810.1	NA	12	+	42548217	42548460	42548393	42548460	42548007	42548124	1503	9,2,3	142,90,69	6,1,5	165,71,154	325	149	4.262220612531631e-07	7.1313180011e-06	0.028,0.01,0.02	0.016,0.006,0.015	0.007
15894	gene:Solyc01g111860.2	NA	1	-	98014450	98015039	98014450	98014550	98017543	98018293	15894	145,92,99	13,7,3	182,92,198	6,6,2	638	149	4.27765275446924e-07	7.15198920963e-06	0.723,0.754,0.885	0.876,0.782,0.959	-0.085
21666	gene:Solyc01g109180.2	NA	1	-	96217875	96218010	96217875	96217995	96218066	96218249	21666	13,15,6	105,131,69	15,11,7	159,107,121	164	149	4.355003699033796e-07	7.27608094648e-06	0.101,0.094,0.073	0.079,0.085,0.05	0.018
19007	gene:Solyc11g065340.1	NA	11	-	50766875	50767023	50766875	50766938	50767089	50767202	19007	5,4,1	7,8,0	12,4,9	12,6,7	234	149	4.4305693568176596e-07	7.3970137825e-06	0.313,0.241,1.0	0.389,0.298,0.45	0.139
14705	gene:Solyc12g010830.1	NA	12	-	3766834	3767002	3766834	3766999	3767087	3767483	14705	4,6,0	22,6,6	4,1,17	9,9,10	152	149	4.5191441871712796e-07	7.53406821448e-06	0.151,0.495,0.0	0.303,0.098,0.625	-0.127
23555	gene:Solyc11g069160.1	NA	11	+	53762595	53762768	53762603	53762768	53761914	53761987	23555	1,0,1	0,1,0	2,1,1	4,1,1	157	149	4.51608441067054e-07	7.53406821448e-06	1.0,0.0,1.0	0.322,0.487,0.487	0.235
15268	gene:Solyc07g032220.2	NA	7	+	36210834	36211025	36210938	36211025	36210513	36210747	15268	8,7,4	6,14,4	5,1,6	2,4,2	253	149	4.6627278654518365e-07	7.76787065184e-06	0.44,0.227,0.371	0.596,0.128,0.639	-0.108
13624	gene:Solyc10g083280.1	NA	10	+	63106777	63106939	63106819	63106939	63106302	63106305	13624	14,7,5	943,583,595	30,1,13	1277,302,977	191	149	4.680127884143078e-07	7.79127306787e-06	0.011,0.009,0.007	0.018,0.003,0.01	-0.001
11932	gene:Solyc06g034150.2	NA	6	-	23713999	23714058	23713999	23714041	23715127	23715235	11932	0,0,0	1,2,0	2,5,1	2,1,0	166	149	4.825497133728585e-07	8.02752708574e-06	0.0,0.0,NA	0.473,0.818,1.0	-0.764
11571	gene:Solyc03g111610.2	NA	3	-	62250525	62250648	62250525	62250594	62250771	62250842	11571	3,0,0	0,0,0	0,4,0	12,0,0	203	149	4.852568423777085e-07	8.06678756571e-06	1.0,NA,NA	0.0,1.0,NA	0.5
11398	gene:Solyc05g032660.2	NA	5	+	46232273	46232467	46232289	46232467	46228880	46228958	11398	78,79,46	3,2,0	99,47,81	5,2,3	165	149	4.884280095603018e-07	8.11370045903e-06	0.959,0.973,1.0	0.947,0.955,0.961	0.023
17777	gene:Solyc07g049740.2	NA	7	+	60088203	60088439	60088218	60088439	60088012	60088118	17777	0,0,0	8,5,2	3,2,3	3,2,3	164	149	5.007452557387478e-07	8.31237124526e-06	0.0,0.0,0.0	0.476,0.476,0.476	-0.476
9103	gene:Solyc08g077300.2	NA	8	-	61205102	61205328	61205102	61205294	61206554	61206762	9103	7,10,5	26,19,10	14,8,10	30,12,13	183	149	5.130131527133054e-07	8.50993980661e-06	0.18,0.3,0.289	0.275,0.352,0.385	-0.081
631	gene:Solyc01g080580.2	NA	1	-	79821390	79821567	79821390	79821477	79821656	79821992	631	45,39,14	2,1,2	26,42,32	8,4,7	239	149	5.253374320324315e-07	8.70816114154e-06	0.933,0.96,0.814	0.67,0.867,0.74	0.143
12260	gene:Solyc05g014310.2	NA	5	-	8116106	8116122	8116106	8116119	8116198	8116332	12260	13,10,6	443,349,249	31,10,9	684,261,495	152	149	5.433945058854133e-07	9.00106081025e-06	0.028,0.027,0.023	0.043,0.036,0.018	-0.006
19379	gene:Solyc02g070030.2	NA	2	-	39819551	39819707	39819551	39819703	39819875	39820792	19379	0,1,4	41,28,28	0,0,2	50,19,38	153	149	5.469654683433611e-07	9.05375889195e-06	0.0,0.034,0.122	0.0,0.0,0.049	0.036
16202	gene:Solyc11g071700.1	NA	11	+	55100113	55100180	55100116	55100180	55099759	55099780	16202	40,17,20	46,10,3	40,16,9	41,25,12	152	149	5.750561671998862e-07	9.51196108593e-06	0.46,0.625,0.867	0.489,0.386,0.424	0.218
19290	gene:Solyc02g078950.2	NA	2	-	43560324	43560551	43560324	43560434	43560674	43560781	19290	13,6,5	28,20,44	5,2,5	41,43,71	266	149	6.049470126704195e-07	9.99926641142e-06	0.206,0.144,0.06	0.064,0.025,0.038	0.094
19664	gene:Solyc02g071830.1	NA	2	-	41197800	41198024	41197800	41197965	41198272	41198340	19664	0,1,0	4,0,1	3,0,4	3,0,0	208	149	6.102042392239138e-07	1.00789953941e-05	0.0,1.0,0.0	0.417,NA,1.0	-0.375
13717	gene:Solyc08g079530.2	NA	8	-	63042392	63042636	63042392	63042631	63042719	63043060	13717	27,34,26	0,1,0	33,22,20	0,3,0	154	149	6.107547790762686e-07	1.00809240524e-05	1.0,0.97,1.0	1.0,0.876,1.0	0.031
20860	gene:Solyc07g066600.2	NA	7	-	67984621	67984839	67984621	67984835	67984901	67985084	20860	73,69,31	179,148,94	83,35,71	231,138,161	153	149	6.516816556040524e-07	1.07488159519e-05	0.284,0.312,0.243	0.259,0.198,0.3	0.027
4510	gene:Solyc01g106190.2	NA	1	+	94141938	94142098	94141943	94142098	94141719	94141821	4510	2,3,0	0,7,0	5,6,5	0,0,2	154	149	6.759597792718698e-07	1.11413512555e-05	1.0,0.293,NA	1.0,1.0,0.708	-0.256
2782	gene:Solyc04g005060.2	NA	4	-	54929	55035	54929	55023	55211	55286	2782	3,2,0	35,20,16	12,5,7	51,32,45	161	149	7.216370306992907e-07	1.1885786388e-05	0.073,0.085,0.0	0.179,0.126,0.126	-0.091
22758	gene:Solyc07g045310.2	NA	7	+	58407464	58407635	58407471	58407635	58405478	58405875	22758	2,7,2	126,113,38	5,6,5	102,102,86	156	149	7.445519464056744e-07	1.22545235372e-05	0.015,0.056,0.048	0.045,0.053,0.053	-0.011
4177	gene:Solyc06g082520.2	NA	6	-	48311763	48311897	48311763	48311884	48311988	48312333	4177	16,12,4	0,0,0	24,22,7	8,0,6	162	149	7.707260115558663e-07	1.26742079348e-05	1.0,1.0,1.0	0.734,1.0,0.518	0.249
8581	gene:Solyc07g006120.2	NA	7	+	977392	977512	977396	977512	977077	977190	8581	22,17,9	2,0,0	25,8,18	3,1,0	153	149	7.711415671151726e-07	1.26742079348e-05	0.915,1.0,1.0	0.89,0.886,1.0	0.046
20447	gene:Solyc02g083560.2	NA	2	+	46923362	46923496	46923439	46923496	46923153	46923241	20447	3,7,3	30,26,20	4,13,6	46,23,32	226	149	7.730362002253415e-07	1.26963684051e-05	0.062,0.151,0.09	0.054,0.271,0.11	-0.044
1637	gene:Solyc07g066670.2	NA	7	-	68042369	68042416	68042369	68042413	68042483	68042573	1637	5,6,0	14,13,0	6,4,0	8,7,16	152	149	7.94880191430332e-07	1.30459150062e-05	0.259,0.311,NA	0.424,0.359,0.0	0.024
17621	gene:Solyc03g026210.2	NA	3	-	3611134	3611230	3611134	3611179	3611309	3611375	17621	316,231,158	0,0,0	309,205,268	13,6,9	200	149	7.977963626378419e-07	1.30845359687e-05	1.0,1.0,1.0	0.947,0.962,0.957	0.045
18501	gene:Solyc07g061960.2	NA	7	+	64829466	64829520	64829476	64829520	64829319	64829384	18501	256,165,131	7,4,7	269,115,195	9,4,12	159	149	8.074018077495206e-07	1.32310428245e-05	0.972,0.975,0.946	0.966,0.964,0.938	0.008
20231	gene:Solyc02g082030.2	NA	2	+	45760251	45760423	45760296	45760423	45758626	45758956	20231	6,9,10	21,4,8	2,8,7	14,6,11	194	149	8.078678901881939e-07	1.32310428245e-05	0.18,0.633,0.49	0.099,0.506,0.328	0.123
13139	gene:Solyc08g079820.2	NA	8	+	63273864	63273970	63273867	63273970	63273591	63273684	13139	2,4,2	5,4,1	0,2,1	2,2,7	152	149	8.133735042062146e-07	1.33118311533e-05	0.282,0.495,0.662	0.0,0.495,0.123	0.274
2168	gene:Solyc10g009350.2	NA	10	-	3415869	3416069	3415869	3416056	3416178	3416383	2168	1,2,0	0,0,0	0,3,1	6,0,2	162	149	8.374939134237839e-07	1.3696944791e-05	1.0,1.0,NA	0.0,1.0,0.315	0.562
2241	gene:Solyc10g006470.2	NA	10	-	1067773	1067843	1067773	1067827	1067922	1068128	2241	17,23,14	467,474,203	17,24,13	715,664,370	165	149	8.582206258485071e-07	1.4026052985e-05	0.032,0.042,0.059	0.021,0.032,0.031	0.016
8067	gene:Solyc06g005950.2	NA	6	-	932889	933008	932889	932993	933088	933213	8067	41,39,18	3,6,4	25,32,40	6,2,1	164	149	8.591803550802356e-07	1.40318703107e-05	0.925,0.855,0.803	0.791,0.936,0.973	-0.039
11978	gene:Solyc01g096360.2	NA	1	+	87442291	87442386	87442303	87442386	87442099	87442220	11978	3,2,2	0,0,0	0,9,7	4,0,4	161	149	8.732061340417744e-07	1.42509203337e-05	1.0,1.0,1.0	0.0,1.0,0.618	0.461
20349	gene:Solyc03g117900.2	NA	3	+	66902621	66902717	66902624	66902717	66902461	66902530	20349	21,12,16	0,0,0	7,4,14	5,4,0	152	149	8.918758204987281e-07	1.45453993462e-05	1.0,1.0,1.0	0.578,0.495,1.0	0.309
16067	gene:Solyc09g098370.2	NA	9	+	72207741	72207985	72207761	72207985	72207520	72207661	16067	6,5,1	13,7,15	0,3,0	16,18,10	169	149	9.032434536435663e-07	1.47204613343e-05	0.289,0.386,0.056	0.0,0.128,0.0	0.201
13896	gene:Solyc06g007700.2	NA	6	-	1687120	1687363	1687120	1687308	1687658	1687801	13896	2,0,0	2,1,0	0,3,2	3,0,0	204	149	9.075337200255595e-07	1.47800165756e-05	0.422,0.0,NA	0.0,1.0,1.0	-0.456
14434	gene:Solyc02g021360.2	NA	2	-	22515499	22515638	22515499	22515616	22515701	22515814	14434	3,3,0	28,14,13	2,1,0	34,21,30	171	149	9.284811492983918e-07	1.5110575567e-05	0.085,0.157,0.0	0.049,0.04,0.0	0.051
4612	gene:Solyc08g079520.2	NA	8	+	63037772	63037960	63037840	63037960	63037383	63037479	4612	2,1,1	80,54,46	5,3,10	67,44,55	217	149	9.35302897242015e-07	1.52109442491e-05	0.017,0.013,0.015	0.049,0.045,0.111	-0.053
4256	gene:Solyc10g079710.1	NA	10	+	61215282	61215362	61215285	61215362	61215118	61215208	4256	0,0,2	1,1,0	3,2,0	2,0,0	152	149	9.377488280441764e-07	1.52400578767e-05	0.0,0.0,1.0	0.595,1.0,NA	-0.464
16183	gene:Solyc04g081200.2	NA	4	+	65196661	65196729	65196665	65196729	65196503	65196569	16183	3,4,2	186,102,94	2,2,3	175,80,217	153	149	9.390117142106455e-07	1.52499177067e-05	0.015,0.037,0.02	0.011,0.024,0.013	0.008
15325	gene:Solyc07g017680.1	NA	7	+	7731811	7731940	7731820	7731940	7730810	7730880	15325	14,16,12	2,0,0	22,30,20	4,0,0	158	149	9.491129056570196e-07	1.54032010667e-05	0.868,1.0,1.0	0.838,1.0,1.0	0.01
11697	gene:Solyc08g014340.2	NA	8	-	4165622	4165684	4165622	4165672	4165789	4165838	11697	5,9,4	89,75,41	9,3,2	125,81,71	161	149	9.632895460476216e-07	1.56223650036e-05	0.049,0.1,0.083	0.062,0.033,0.025	0.037
4143	gene:Solyc02g078400.2	NA	2	-	43095670	43095877	43095670	43095859	43096135	43096212	4143	2,2,0	0,0,0	3,0,1	5,1,0	167	149	9.685247822866428e-07	1.56963151606e-05	1.0,1.0,NA	0.349,0.0,1.0	0.55
20947	gene:Solyc04g082410.2	NA	4	-	66080443	66080511	66080443	66080491	66080595	66080801	20947	3,0,1	47,75,15	6,6,4	97,83,64	169	149	9.97786868246689e-07	1.61592800126e-05	0.053,0.0,0.056	0.052,0.06,0.052	-0.018
11951	gene:Solyc12g020000.1	NA	12	-	12869026	12869164	12869026	12869122	12869248	12870055	11951	172,129,58	0,4,0	253,149,158	12,2,4	191	149	1.004889917522224e-06	1.62629816735e-05	1.0,0.962,1.0	0.943,0.983,0.969	0.022
11985	gene:Solyc11g065610.1	NA	11	-	51129280	51129492	51129280	51129422	51132321	51132344	11985	0,3,0	5,0,0	2,0,2	3,5,2	219	149	1.01303049900192e-06	1.63833185782e-05	0.0,1.0,NA	0.312,0.0,0.405	0.261
5879	gene:Solyc10g083610.1	NA	10	-	63388010	63388140	63388010	63388119	63388212	63388307	5879	0,1,0	51,7,19	2,0,2	40,18,32	170	149	1.028174708500474e-06	1.66166760957e-05	0.0,0.111,0.0	0.042,0.0,0.052	0.006
18009	gene:Solyc12g094720.1	NA	12	+	64856531	64856642	64856532	64856642	64855516	64855643	18009	2,7,1	0,1,0	0,3,2	4,1,2	150	149	1.0300386930092809e-06	1.66352322624e-05	1.0,0.874,1.0	0.0,0.749,0.498	0.542
3912	gene:Solyc02g062430.2	NA	2	+	34034840	34034959	34034857	34034959	34034232	34034303	3912	8,13,10	2,0,0	9,4,9	0,0,7	166	149	1.0334433570901787e-06	1.6678627513e-05	0.782,1.0,1.0	1.0,1.0,0.536	0.082
5322	gene:Solyc05g050980.2	NA	5	+	61192872	61192981	61192907	61192981	61192403	61192648	5322	0,2,0	4,3,0	4,0,0	0,0,2	184	149	1.0450523888268603e-06	1.68542800252e-05	0.0,0.351,NA	1.0,NA,0.0	-0.325
5954	gene:Solyc02g081920.2	NA	2	-	45685054	45685255	45685054	45685252	45685348	45685454	5954	150,138,64	207,231,142	189,93,122	200,153,185	152	149	1.0583180705365414e-06	1.70563883213e-05	0.415,0.369,0.306	0.481,0.373,0.393	-0.052
6109	gene:Solyc08g065800.1	NA	8	-	54106795	54106977	54106795	54106953	54107070	54107235	6109	4,2,0	0,0,0	0,0,2	4,0,0	173	149	1.0667206374140696e-06	1.71798943961e-05	1.0,1.0,NA	0.0,NA,1.0	0.5
19113	gene:Solyc04g077430.2	NA	4	+	62343874	62343933	62343891	62343933	62341000	62341293	19113	6,4,1	11,22,8	4,4,3	29,24,14	166	149	1.067999867804846e-06	1.718858513e-05	0.329,0.14,0.101	0.11,0.13,0.161	0.056
5382	gene:Solyc10g008790.2	NA	10	-	2863413	2863615	2863413	2863595	2865534	2865652	5382	2,8,0	4,0,0	3,2,0	0,2,5	169	149	1.0793581057448562e-06	1.73593649671e-05	0.306,1.0,NA	1.0,0.469,0.0	0.163
15006	gene:Solyc01g102440.2	NA	1	-	91255665	91255902	91255665	91255754	91256061	91256297	15006	13,2,8	10,3,2	7,5,4	6,1,9	297	149	1.0809344742579474e-06	1.73726951464e-05	0.395,0.251,0.667	0.369,0.715,0.182	0.016
19960	gene:Solyc03g118890.2	NA	3	+	67675916	67675972	67675919	67675972	67675314	67675359	19960	15,19,13	45,47,26	16,16,16	68,43,42	152	149	1.0828295593093502e-06	1.73911257487e-05	0.246,0.284,0.329	0.187,0.267,0.272	0.044
13241	gene:Solyc12g055820.1	NA	12	-	61817895	61817999	61817895	61817994	61819202	61819283	13241	11,6,1	18,15,4	6,5,5	17,26,20	154	149	1.0848965249249431e-06	1.74002727669e-05	0.372,0.279,0.195	0.255,0.157,0.195	0.08
5321	gene:Solyc05g050980.2	NA	5	+	61192897	61192981	61192907	61192981	61192403	61192648	5321	0,0,0	4,3,0	4,0,1	0,0,2	159	149	1.084722127333646e-06	1.74002727669e-05	0.0,0.0,NA	1.0,NA,0.319	-0.659
6777	gene:Solyc01g006870.2	NA	1	-	1432823	1432975	1432823	1432926	1433530	1433670	6777	1,2,0	6,12,7	1,7,0	12,21,18	198	149	1.0952725949516456e-06	1.75545759356e-05	0.111,0.111,0.0	0.059,0.201,0.0	-0.013
1536	gene:Solyc06g066620.2	NA	6	-	41868165	41868289	41868165	41868251	41868981	41869314	1536	4,4,2	0,3,4	3,5,3	0,0,0	187	149	1.0992131542260082e-06	1.76055918017e-05	1.0,0.515,0.285	1.0,1.0,1.0	-0.4
5522	gene:Solyc09g007290.2	NA	9	+	888060	888138	888072	888138	887719	887849	5522	21,17,18	0,0,0	48,28,26	18,0,0	161	149	1.1200430099622164e-06	1.79268591953e-05	1.0,1.0,1.0	0.712,1.0,1.0	0.096
21030	gene:Solyc08g061650.2	NA	8	-	49276079	49276235	49276079	49276230	49276663	49276739	21030	8,10,6	0,0,0	21,7,10	1,1,10	154	149	1.1298194199528307e-06	1.8070890103e-05	1.0,1.0,1.0	0.953,0.871,0.492	0.228
13497	gene:Solyc10g006930.2	NA	10	-	1365501	1365572	1365501	1365545	1365647	1365715	13497	73,72,26	5,4,2	102,46,61	5,10,3	176	149	1.167962127509224e-06	1.86552851157e-05	0.925,0.938,0.917	0.945,0.796,0.945	0.031
20178	gene:Solyc03g071720.2	NA	3	+	18492656	18492793	18492669	18492793	18492519	18492587	20178	26,33,11	0,4,0	27,21,16	7,2,2	162	149	1.1678417618598643e-06	1.86552851157e-05	1.0,0.884,1.0	0.78,0.906,0.88	0.106
18641	gene:Solyc04g082400.2	NA	4	-	66071828	66071904	66071828	66071891	66072086	66072203	18641	4,2,0	142,97,83	5,2,3	157,46,185	162	149	1.1833666886283193e-06	1.88883529146e-05	0.025,0.019,0.0	0.028,0.038,0.015	-0.012
2710	gene:Solyc05g052170.2	NA	5	+	62459836	62459905	62459846	62459905	62458479	62458950	2710	31,31,11	61,41,31	35,28,34	52,34,61	159	149	1.215243182296813e-06	1.9383837719e-05	0.323,0.415,0.25	0.387,0.436,0.343	-0.059
22347	gene:Solyc02g014310.2	NA	2	-	15738029	15738074	15738029	15738071	15738296	15738416	22347	15,27,9	462,602,265	34,15,29	681,485,450	152	149	1.2227791753978017e-06	1.9490663948e-05	0.031,0.042,0.032	0.047,0.029,0.059	-0.01
1227	gene:Solyc09g010320.2	NA	9	-	3699726	3699853	3699726	3699825	3699934	3700084	1227	15,9,12	8,0,2	23,8,15	0,0,0	177	149	1.2344841611466365e-06	1.9663750449e-05	0.612,1.0,0.835	1.0,1.0,1.0	-0.184
13971	gene:Solyc09g065870.2	NA	9	+	64147564	64147691	64147567	64147691	64147349	64147477	13971	81,39,51	4,2,0	56,24,57	0,0,2	152	149	1.2420785540754614e-06	1.97711682169e-05	0.952,0.95,1.0	1.0,1.0,0.965	-0.021
2385	gene:Solyc12g056650.1	NA	12	-	62630052	62630271	62630052	62630099	62630967	62631052	2385	1875,1222,888	52,0,0	1497,745,1431	0,0,0	321	149	1.253381217444022e-06	1.99374260735e-05	0.944,1.0,1.0	1.0,1.0,1.0	-0.019
1433	gene:Solyc12g044820.1	NA	12	+	37719026	37719116	37719049	37719116	37718649	37718944	1433	0,7,1	68,68,23	2,0,0	56,76,69	172	149	1.2708713087632987e-06	2.0201812049e-05	0.0,0.082,0.036	0.03,0.0,0.0	0.029
16549	gene:Solyc01g088430.2	NA	1	+	83236579	83236783	83236591	83236783	83236393	83236501	16549	7,2,0	2,1,4	3,2,7	0,0,0	161	149	1.2801145182925897e-06	2.03209435827e-05	0.764,0.649,0.0	1.0,1.0,1.0	-0.529
5174	gene:Solyc01g095570.2	NA	1	-	86776923	86777036	86776923	86777033	86778790	86778828	5174	57,51,45	3,1,0	71,33,67	4,0,11	152	149	1.2796837919344906e-06	2.03209435827e-05	0.949,0.98,1.0	0.946,1.0,0.857	0.042
20366	gene:Solyc01g006330.2	NA	1	+	912265	912349	912288	912349	911811	912003	20366	280,263,114	0,0,0	363,224,257	7,14,10	172	149	1.3087210344141078e-06	2.0760871563e-05	1.0,1.0,1.0	0.978,0.933,0.957	0.044
10666	gene:Solyc03g116640.2	NA	3	+	65971519	65971674	65971527	65971674	65969627	65969634	10666	2,4,3	1,0,0	3,1,3	7,1,2	157	149	1.345164530087756e-06	2.13244363433e-05	0.655,1.0,1.0	0.289,0.487,0.587	0.431
9511	gene:Solyc12g011340.1	NA	12	+	4187839	4187955	4187842	4187955	4187691	4187764	9511	6,10,1	259,180,100	9,2,10	191,124,178	152	149	1.3531207902470486e-06	2.14359421713e-05	0.022,0.052,0.01	0.044,0.016,0.052	-0.009
17696	gene:Solyc03g120340.2	NA	3	-	68764238	68764323	68764238	68764320	68764422	68765357	17696	0,2,1	30,28,15	2,6,1	26,34,18	152	149	1.3562243542827445e-06	2.14704727476e-05	0.0,0.065,0.061	0.07,0.147,0.052	-0.048
14953	gene:Solyc11g069140.1	NA	11	+	53748940	53748992	53748952	53748992	53744248	53744307	14953	14,11,1	0,0,0	9,11,23	2,10,0	161	149	1.399649369976895e-06	2.21428532051e-05	1.0,1.0,1.0	0.806,0.504,1.0	0.23
8063	gene:Solyc06g005950.2	NA	6	-	932889	933007	932889	932993	933088	933213	8063	41,37,18	3,6,4	27,31,36	6,2,1	163	149	1.4029060429074995e-06	2.21792764879e-05	0.926,0.849,0.804	0.804,0.934,0.971	-0.043
12992	gene:Solyc07g066580.2	NA	7	+	67975348	67975540	67975363	67975540	67975159	67975258	12992	54,50,15	20,23,3	52,38,17	26,23,27	164	149	1.439116104895946e-06	2.27362734723e-05	0.71,0.664,0.82	0.645,0.6,0.364	0.195
4408	gene:Solyc04g079040.2	NA	4	-	63636476	63636542	63636476	63636514	63637361	63637438	4408	0,5,0	13,3,0	2,0,0	2,4,5	177	149	1.4478272422470986e-06	2.28583594496e-05	0.0,0.584,NA	0.457,0.0,0.0	0.14
169	gene:Solyc04g071990.2	NA	4	-	59052887	59052981	59052887	59052978	59055021	59055098	169	10,7,0	0,0,0	7,3,0	1,7,0	152	149	1.4681735950851463e-06	2.31622718213e-05	1.0,1.0,NA	0.873,0.296,NA	0.415
9008	gene:Solyc12g100120.1	NA	12	+	66970403	66970507	66970431	66970507	66970065	66970303	9008	3,3,4	0,0,0	13,2,7	5,0,4	177	149	1.4690700802293421e-06	2.31622718213e-05	1.0,1.0,1.0	0.686,1.0,0.596	0.239
20021	gene:Solyc01g109130.2	NA	1	+	96178061	96178308	96178083	96178308	96175755	96175874	20021	10,9,3	7,0,2	6,4,6	0,0,0	171	149	1.4878787390679677e-06	2.34429165396e-05	0.555,1.0,0.567	1.0,1.0,1.0	-0.293
19716	gene:Solyc03g112620.2	NA	3	-	63000694	63000892	63000694	63000852	63001078	63001311	19716	1,6,3	0,0,0	4,2,4	6,1,0	189	149	1.5007277535792397e-06	2.36293448463e-05	1.0,1.0,1.0	0.345,0.612,1.0	0.348
19292	gene:Solyc02g078950.2	NA	2	-	43560324	43560563	43560324	43560434	43560674	43560781	19292	14,6,3	28,20,44	5,2,5	41,43,71	278	149	1.510938161362475e-06	2.37740032973e-05	0.211,0.139,0.035	0.061,0.024,0.036	0.088
11157	gene:Solyc03g071560.2	NA	3	+	18195251	18195365	18195258	18195365	18195123	18195162	11157	2,6,1	0,4,0	6,4,9	2,2,3	156	149	1.5197223983965874e-06	2.38960409599e-05	1.0,0.589,1.0	0.741,0.656,0.741	0.15
19494	gene:Solyc01g103080.2	NA	1	-	91753212	91753427	91753212	91753413	91753649	91753939	19494	0,2,0	39,33,12	0,4,1	56,34,39	163	149	1.5212315749689275e-06	2.39035982436e-05	0.0,0.052,0.0	0.0,0.097,0.023	-0.023
21474	gene:Solyc02g064750.2	NA	2	+	35852796	35852984	35852888	35852984	35851324	35851427	21474	3,3,0	17,17,8	5,3,2	25,14,11	241	149	1.5246876557490893e-06	2.39417169727e-05	0.098,0.098,0.0	0.11,0.117,0.101	-0.044
5670	gene:Solyc04g049630.2	NA	4	-	42631525	42631648	42631525	42631605	42631736	42631822	5670	57,32,50	5,0,0	78,45,45	0,1,0	192	149	1.5257879130935541e-06	2.3942816408e-05	0.898,1.0,1.0	1.0,0.972,1.0	-0.025
21687	gene:Solyc02g092010.2	NA	2	-	53229736	53229821	53229736	53229799	53229909	53229974	21687	0,6,4	43,39,20	0,2,0	47,42,35	171	149	1.5902031207843988e-06	2.49367884798e-05	0.0,0.118,0.148	0.0,0.04,0.0	0.075
8293	gene:Solyc10g024410.1	NA	10	-	14083897	14083936	14083897	14083932	14084632	14084778	8293	406,224,170	10,0,4	411,97,399	4,5,0	153	149	1.6003672421158749e-06	2.5079254691e-05	0.975,1.0,0.976	0.99,0.95,1.0	0.004
2505	gene:Solyc08g006420.2	NA	8	+	1017201	1017447	1017212	1017447	1016559	1017093	2505	7,2,0	0,0,0	6,1,3	7,1,0	160	149	1.6251285264789019e-06	2.54491426001e-05	1.0,1.0,NA	0.444,0.482,1.0	0.358
5053	gene:Solyc11g007040.1	NA	11	-	1523765	1524019	1523765	1523980	1525415	1525575	5053	6,6,2	58,50,24	8,17,10	54,38,44	188	149	1.6261607900639883e-06	2.54491426001e-05	0.076,0.087,0.062	0.105,0.262,0.153	-0.098
3304	gene:Solyc02g083280.2	NA	2	+	46728116	46728221	46728122	46728221	46727835	46728015	3304	143,130,91	44,28,24	188,160,153	37,23,15	155	149	1.6489969928275545e-06	2.57891588919e-05	0.758,0.817,0.785	0.83,0.87,0.907	-0.082
1501	gene:Solyc12g040810.1	NA	12	+	42548217	42548460	42548402	42548460	42548007	42548124	1501	13,2,4	3,0,7	6,2,9	1,0,2	334	149	1.6519589830360385e-06	2.58181081142e-05	0.659,1.0,0.203	0.728,1.0,0.667	-0.178
18556	gene:Solyc01g010480.2	NA	1	-	5366898	5366955	5366898	5366951	5367041	5367097	18556	4,0,2	0,2,1	0,1,0	3,2,7	153	149	1.6816022470340839e-06	2.62637340195e-05	1.0,0.0,0.661	0.0,0.327,0.0	0.445
12008	gene:Solyc03g082670.2	NA	3	-	52574280	52574440	52574280	52574433	52574861	52575072	12008	127,117,90	20,26,4	142,125,89	33,37,33	156	149	1.72089357177269e-06	2.68351339862e-05	0.858,0.811,0.956	0.804,0.763,0.72	0.113
3302	gene:Solyc02g083280.2	NA	2	+	46728119	46728221	46728122	46728221	46727835	46728015	3302	968,687,506	44,28,24	1254,665,1101	37,23,15	152	149	1.721651668392239e-06	2.68351339862e-05	0.956,0.96,0.954	0.971,0.966,0.986	-0.018
4671	gene:Solyc07g053860.2	NA	7	+	62276930	62277058	62276945	62277058	62276244	62276272	4671	40,22,28	58,39,17	34,19,34	40,30,19	164	149	1.7199597372816728e-06	2.68351339862e-05	0.385,0.339,0.599	0.436,0.365,0.619	-0.032
8788	gene:Solyc12g049230.1	NA	12	-	37241591	37241721	37241591	37241715	37243703	37243836	8788	32,31,22	6,22,6	75,29,44	11,6,4	155	149	1.7281657534927498e-06	2.69186140155e-05	0.837,0.575,0.779	0.868,0.823,0.914	-0.138
1955	gene:Solyc03g123640.2	NA	3	+	70436246	70436506	70436259	70436506	70434545	70434641	1955	5,7,1	63,57,24	5,1,4	90,21,52	162	149	1.7605664576160235e-06	2.74049326691e-05	0.068,0.101,0.037	0.049,0.042,0.066	0.016
3899	gene:Solyc06g069350.1	NA	6	+	43101494	43101664	43101563	43101664	43101387	43101404	3899	16,14,1	11,2,3	7,12,8	16,6,8	218	149	1.8018736040730888e-06	2.80291449522e-05	0.499,0.827,0.186	0.23,0.578,0.406	0.099
15963	gene:Solyc08g065890.2	NA	8	-	54228536	54228721	54228536	54228688	54229420	54229572	15963	45,29,22	3,3,1	40,16,38	4,3,3	182	149	1.8099683887551489e-06	2.81362310065e-05	0.925,0.888,0.947	0.891,0.814,0.912	0.048
6225	gene:Solyc05g010160.2	NA	5	+	4344572	4344682	4344595	4344682	4343554	4343630	6225	4,2,0	4,0,2	7,1,1	3,0,2	172	149	1.8485911675288363e-06	2.87174189394e-05	0.464,1.0,0.0	0.669,1.0,0.302	-0.169
20848	gene:Solyc02g079100.2	NA	2	+	43720557	43720707	43720665	43720707	43719938	43720004	20848	51,40,13	5,9,0	56,34,33	1,4,2	257	149	1.882237934829018e-06	2.92205808987e-05	0.855,0.72,1.0	0.97,0.831,0.905	-0.044
2879	gene:Solyc03g111000.2	NA	3	+	61703481	61703581	61703489	61703581	61702006	61702122	2879	45,38,48	0,2,4	64,38,68	0,0,3	157	149	1.8973058134621463e-06	2.94348378537e-05	1.0,0.947,0.919	1.0,1.0,0.956	-0.03
10613	gene:Solyc04g072230.2	NA	4	-	59224534	59224663	59224534	59224620	59224835	59224880	10613	0,0,0	2,0,0	6,3,8	0,0,0	192	149	1.968609485014429e-06	3.05206700679e-05	0.0,NA,NA	1.0,1.0,1.0	-1.0
2684	gene:Solyc11g018550.2	NA	11	+	8672405	8672619	8672514	8672619	8672191	8672303	2684	4,8,1	3,1,0	3,4,3	0,0,1	258	149	1.9812120252759562e-06	3.06955783116e-05	0.435,0.822,1.0	1.0,1.0,0.634	-0.126
23527	gene:Solyc09g008650.2	NA	9	-	2111255	2111419	2111255	2111392	2112333	2112469	23527	3,0,0	0,0,0	0,3,1	4,0,0	176	149	1.991198089529697e-06	3.08297425721e-05	1.0,NA,NA	0.0,1.0,1.0	0.333
1060	gene:Solyc08g014450.2	NA	8	-	4510444	4510570	4510444	4510563	4510672	4510735	1060	3,4,0	2,11,6	1,2,0	8,11,8	156	149	2.0402779327607823e-06	3.15686146187e-05	0.589,0.258,0.0	0.107,0.148,0.0	0.197
22897	gene:Solyc12g016210.1	NA	12	-	6355188	6355306	6355188	6355255	6355387	6355473	22897	16,19,4	6,2,2	42,21,31	4,4,2	200	149	2.041830663985797e-06	3.15716198477e-05	0.665,0.876,0.598	0.887,0.796,0.92	-0.155
10967	gene:Solyc02g087050.2	NA	2	+	49586079	49586196	49586096	49586196	49585944	49586004	10967	13,40,21	1,4,0	25,19,11	0,3,0	166	149	2.045807546105426e-06	3.15910746654e-05	0.921,0.9,1.0	1.0,0.85,1.0	-0.01
22860	gene:Solyc05g053720.2	NA	5	-	63758490	63758579	63758490	63758566	63760570	63760641	22860	16,2,18	1,5,0	14,9,30	1,0,0	162	149	2.0454465434734007e-06	3.15910746654e-05	0.936,0.269,1.0	0.928,1.0,1.0	-0.241
5237	gene:Solyc06g051720.2	NA	6	-	35265836	35265903	35265836	35265878	35266326	35266467	5237	5,0,2	0,0,0	7,5,4	8,0,3	174	149	2.0651746343803303e-06	3.18689631494e-05	1.0,NA,1.0	0.428,1.0,0.533	0.346
2551	gene:Solyc05g007200.2	NA	5	-	1813390	1813515	1813390	1813508	1814979	1815097	2551	32,19,10	48,28,22	27,19,16	23,25,32	156	149	2.1385491593695766e-06	3.29793513363e-05	0.389,0.393,0.303	0.529,0.421,0.323	-0.063
8625	gene:Solyc05g043340.2	NA	5	+	56009711	56009870	56009732	56009870	56006886	56007528	8625	1,2,2	44,39,27	2,0,1	39,28,41	170	149	2.200971652838367e-06	3.39194835623e-05	0.02,0.043,0.061	0.043,0.0,0.021	0.02
757	gene:Solyc03g114740.2	NA	3	-	64648801	64648877	64648801	64648874	64649532	64649738	757	0,0,0	0,3,0	0,4,0	2,0,0	152	149	2.224591369799451e-06	3.42607709968e-05	NA,0.0,NA	0.0,1.0,NA	-0.5
13113	gene:Solyc08g006120.2	NA	8	-	861353	861447	861353	861435	863387	863449	13113	0,0,0	3,0,0	4,4,6	0,0,0	161	149	2.2756706020198104e-06	3.50242283384e-05	0.0,NA,NA	1.0,1.0,1.0	-1.0
12300	gene:Solyc06g069390.2	NA	6	-	43155324	43155510	43155324	43155505	43156234	43156569	12300	4,5,2	352,234,167	3,8,10	338,97,275	154	149	2.27811685705738e-06	3.50386735659e-05	0.011,0.02,0.011	0.009,0.074,0.034	-0.025
17038	gene:Solyc11g018820.1	NA	11	-	9644128	9644263	9644128	9644246	9646317	9646441	17038	0,0,0	0,3,0	0,4,0	6,0,8	166	149	2.298229959582354e-06	3.53246456751e-05	NA,0.0,NA	0.0,1.0,0.0	-0.333
18400	gene:Solyc12g009250.1	NA	12	+	2531462	2531646	2531489	2531646	2531324	2531402	18400	0,4,0	0,0,0	11,0,0	0,3,0	176	149	2.3320591903066705e-06	3.58209223944e-05	NA,1.0,NA	1.0,0.0,NA	0.5
13446	gene:Solyc06g006000.2	NA	6	-	1007706	1007837	1007706	1007789	1008569	1008662	13446	330,272,132	6,4,2	402,304,241	8,0,2	197	149	2.3746085016628367e-06	3.64503973439e-05	0.977,0.981,0.98	0.974,1.0,0.989	-0.008
19431	gene:Solyc06g084570.2	NA	6	+	49648631	49648789	49648664	49648789	49642625	49642746	19431	7,0,6	14,13,13	11,1,5	35,26,27	182	149	2.429778264622429e-06	3.72726381979e-05	0.29,0.0,0.274	0.205,0.031,0.132	0.065
16657	gene:Solyc06g061120.2	NA	6	+	39132369	39132591	39132377	39132591	39130395	39130496	16657	10,17,12	0,2,0	17,10,19	10,4,4	157	149	2.5060590965302273e-06	3.84113041767e-05	1.0,0.89,1.0	0.617,0.703,0.818	0.251
4073	gene:Solyc08g081930.2	NA	8	+	64842435	64842640	64842476	64842640	64842322	64842379	4073	12,24,6	49,41,31	16,35,16	70,42,47	190	149	2.507312755422944e-06	3.84113041767e-05	0.161,0.315,0.132	0.152,0.395,0.211	-0.05
5796	gene:Solyc09g074870.2	NA	9	-	66681136	66681296	66681136	66681285	66683466	66683551	5796	5,0,0	0,0,0	0,2,0	2,2,0	160	149	2.5170897434999135e-06	3.85356822391e-05	1.0,NA,NA	0.0,0.482,NA	0.759
13777	gene:Solyc12g049280.1	NA	12	-	37105185	37105274	37105185	37105253	37105344	37105440	13777	2,2,6	0,0,0	5,4,1	5,2,0	170	149	2.565138400428136e-06	3.92454354351e-05	1.0,1.0,1.0	0.467,0.637,1.0	0.299
19969	gene:Solyc06g009380.2	NA	6	-	3296683	3296746	3296683	3296728	3296818	3296910	19969	2,2,1	79,52,31	5,5,2	98,63,74	167	149	2.577439123060493e-06	3.94076876447e-05	0.022,0.033,0.028	0.044,0.066,0.024	-0.017
2114	gene:Solyc01g010520.2	NA	1	+	5542201	5542366	5542206	5542366	5541520	5541703	2114	10,7,3	56,68,53	8,8,16	125,42,61	154	149	2.5875596324549724e-06	3.9536414108e-05	0.147,0.091,0.052	0.058,0.156,0.202	-0.042
15119	gene:Solyc03g121300.2	NA	3	+	69445373	69445589	69445376	69445589	69445247	69445256	15119	11,7,5	118,112,44	9,10,7	178,128,116	152	149	2.601261614853626e-06	3.97196582978e-05	0.084,0.058,0.1	0.047,0.071,0.056	0.023
1306	gene:Solyc11g072280.1	NA	11	-	55479262	55479470	55479262	55479350	55481357	55481431	1306	2,2,2	12,26,11	6,4,10	28,32,4	269	149	2.6100557412145954e-06	3.98277711266e-05	0.085,0.041,0.091	0.106,0.065,0.581	-0.178
11739	gene:Solyc01g105120.2	NA	1	-	93387304	93387413	93387304	93387321	93387780	93387993	11739	31,60,19	0,0,0	41,101,38	4,4,8	241	149	2.62159181856877e-06	3.99775550286e-05	1.0,1.0,1.0	0.864,0.94,0.746	0.15
7765	gene:Solyc01g080760.2	NA	1	-	79981336	79981557	79981336	79981503	79986680	79987251	7765	6,8,3	0,4,0	9,1,0	1,1,0	203	149	2.62656678617038e-06	4.00271554824e-05	1.0,0.595,1.0	0.869,0.423,NA	0.219
12147	gene:Solyc01g058140.2	NA	1	+	65433873	65434072	65433999	65434072	65433397	65433564	12147	37,37,24	0,2,0	55,26,38	4,2,6	275	149	2.628497188285202e-06	4.00303241519e-05	1.0,0.909,1.0	0.882,0.876,0.774	0.126
23317	gene:Solyc03g005410.2	NA	3	-	286145	286279	286145	286257	288083	288140	23317	0,0,0	2,0,0	6,0,0	0,0,0	171	149	2.695805030976133e-06	4.10284930713e-05	0.0,NA,NA	1.0,NA,NA	-1.0
21987	gene:Solyc06g060270.2	NA	6	+	38251741	38251975	38251751	38251975	38249180	38249395	21987	2,5,1	18,3,1	3,4,4	11,1,7	159	149	2.7299186614219e-06	4.15204906358e-05	0.094,0.61,0.484	0.204,0.789,0.349	-0.051
21931	gene:Solyc03g080010.2	NA	3	-	51908042	51908125	51908042	51908102	51908316	51908373	21931	31,16,17	7,2,4	29,19,42	0,2,3	172	149	2.7703497563642496e-06	4.21078668005e-05	0.793,0.874,0.786	1.0,0.892,0.924	-0.121
13889	gene:Solyc08g048240.2	NA	8	-	14596883	14597089	14596883	14597075	14600953	14601097	13889	2,1,1	0,3,0	6,0,3	8,0,1	163	149	2.7724162455037676e-06	4.21117343435e-05	1.0,0.234,1.0	0.407,NA,0.733	0.175
20493	gene:Solyc01g099900.2	NA	1	+	90026526	90026735	90026552	90026735	90026329	90026458	20493	72,38,33	3581,2242,1369	53,19,75	3396,2164,2765	175	149	2.8088898535704676e-06	4.26378838648e-05	0.017,0.014,0.02	0.013,0.007,0.023	0.003
10133	gene:Solyc02g086370.2	NA	2	+	49032845	49033083	49032848	49033083	49032081	49032162	10133	13,8,8	26,18,17	22,5,11	24,8,19	152	149	2.8872356351639312e-06	4.37985353533e-05	0.329,0.303,0.316	0.473,0.38,0.362	-0.089
327	gene:Solyc09g065630.2	NA	9	+	63800578	63800817	63800605	63800817	63800432	63800496	327	9,4,1	41,22,27	12,1,1	19,14,26	176	149	2.9047242622294104e-06	4.40350892722e-05	0.157,0.133,0.03	0.348,0.057,0.032	-0.039
7769	gene:Solyc01g080760.2	NA	1	-	79981336	79981551	79981336	79981503	79985502	79986522	7769	6,9,3	23,23,15	7,5,2	48,28,27	197	149	2.937552843134087e-06	4.44965916972e-05	0.165,0.228,0.131	0.099,0.119,0.053	0.084
7853	gene:Solyc08g006960.2	NA	8	-	1539063	1539125	1539063	1539092	1539342	1539457	7853	0,1,3	2,0,0	5,0,0	0,0,0	182	149	2.938996052290737e-06	4.44965916972e-05	0.0,1.0,1.0	1.0,NA,NA	-0.333
13779	gene:Solyc12g049280.1	NA	12	-	37105185	37105256	37105185	37105253	37105344	37105440	13779	2,0,0	0,0,0	0,0,0	5,2,0	152	149	2.944634238265661e-06	4.45529294904e-05	1.0,NA,NA	0.0,0.0,NA	1.0
9246	gene:Solyc10g009530.2	NA	10	+	3665070	3665267	3665160	3665267	3664561	3664682	9246	4,8,12	2,1,2	12,12,15	4,0,0	239	149	2.9651953038851965e-06	4.48348333522e-05	0.555,0.833,0.789	0.652,1.0,1.0	-0.158
15972	gene:Solyc06g068920.2	NA	6	-	42731929	42732127	42731929	42732088	42733338	42733431	15972	17,5,13	1,0,0	20,7,15	6,1,6	188	149	2.997016754589669e-06	4.52865210511e-05	0.931,1.0,1.0	0.725,0.847,0.665	0.231
22103	gene:Solyc01g068290.2	NA	1	-	77435163	77435322	77435163	77435247	77436692	77436835	22103	31,16,12	8,0,2	32,29,21	0,0,0	224	149	3.0456414383353796e-06	4.59913625906e-05	0.72,1.0,0.8	1.0,1.0,1.0	-0.16
237	gene:Solyc05g008540.2	NA	5	+	2868381	2868479	2868415	2868479	2868238	2868282	237	9,7,0	28,15,15	0,0,1	22,17,8	183	149	3.113346018189077e-06	4.6983221729e-05	0.207,0.275,0.0	0.0,0.0,0.092	0.13
11460	gene:Solyc05g050720.2	NA	5	-	60846771	60846933	60846771	60846847	60848281	60848322	11460	21,11,7	160,114,40	17,17,10	113,50,125	235	149	3.1237016847872638e-06	4.71089079523e-05	0.077,0.058,0.1	0.087,0.177,0.048	-0.026
7601	gene:Solyc10g011870.2	NA	10	-	4142705	4142868	4142705	4142847	4142933	4143114	7601	0,2,3	109,89,72	1,3,4	135,92,69	170	149	3.1281283836188354e-06	4.71450736935e-05	0.0,0.019,0.035	0.006,0.028,0.048	-0.009
13967	gene:Solyc01g104060.2	NA	1	-	92537915	92537971	92537915	92537967	92538178	92538397	13967	2,0,0	0,0,0	0,1,2	8,0,0	153	149	3.131911181156731e-06	4.71714943941e-05	1.0,NA,NA	0.0,1.0,1.0	0.333
909	gene:Solyc08g081250.2	NA	8	-	64303772	64303851	64303772	64303844	64304039	64304156	909	22,18,10	1091,576,566	27,17,19	1074,379,917	156	149	3.1685958085166224e-06	4.76931130764e-05	0.019,0.029,0.017	0.023,0.041,0.019	-0.006
805	gene:Solyc12g094500.1	NA	12	+	64727782	64727919	64727788	64727919	64727068	64727126	805	33,46,9	1,2,0	55,33,25	2,3,8	155	149	3.2215430080562825e-06	4.84586792927e-05	0.969,0.957,1.0	0.964,0.914,0.75	0.099
15666	gene:Solyc12g019740.1	NA	12	+	11253300	11253429	11253309	11253429	11252976	11253153	15666	2,7,0	2,1,4	4,2,2	0,4,0	158	149	3.2398246223380886e-06	4.8702150209e-05	0.485,0.868,0.0	1.0,0.32,1.0	-0.322
6046	gene:Solyc11g072390.1	NA	11	+	55571399	55571474	55571405	55571474	55571090	55571255	6046	27,40,30	0,7,6	45,50,42	15,5,4	155	149	3.3988466327739854e-06	5.10595964743e-05	1.0,0.846,0.828	0.743,0.906,0.91	0.038
6846	gene:Solyc01g088720.2	NA	1	+	83492429	83492558	83492439	83492558	83491921	83491975	6846	51,33,19	1,3,0	77,28,54	0,0,1	159	149	3.4160793859492434e-06	5.12538866372e-05	0.98,0.912,1.0	1.0,1.0,0.981	-0.03
8510	gene:Solyc04g049080.2	NA	4	+	39515200	39515445	39515248	39515445	39514953	39515062	8510	7,7,10	0,0,0	7,10,8	6,2,0	197	149	3.417936131054288e-06	5.12538866372e-05	1.0,1.0,1.0	0.469,0.791,1.0	0.247
9238	gene:Solyc09g031750.2	NA	9	-	28024222	28024359	28024222	28024321	28024873	28024958	9238	3,4,2	1,3,2	18,5,5	3,3,4	187	149	3.4183960536826176e-06	5.12538866372e-05	0.705,0.515,0.443	0.827,0.57,0.499	-0.078
9403	gene:Solyc02g093200.2	NA	2	+	54137777	54137915	54137833	54137915	54137334	54137555	9403	13,13,16	24,7,3	18,14,3	1,3,11	205	149	3.4295528220662857e-06	5.13880126272e-05	0.282,0.574,0.795	0.929,0.772,0.165	-0.072
12923	gene:Solyc11g007830.1	NA	11	+	2048509	2048596	2048527	2048596	2048362	2048388	12923	4,8,1	142,211,68	5,2,5	246,200,139	167	149	3.4541240877069764e-06	5.17228374989e-05	0.025,0.033,0.013	0.018,0.009,0.031	0.004
11762	gene:Solyc08g069010.2	NA	8	+	58094898	58095060	58094914	58095060	58094679	58094782	11762	259,211,166	1,6,6	322,78,273	6,2,0	165	149	3.463346760994786e-06	5.18275458632e-05	0.996,0.969,0.962	0.98,0.972,1.0	-0.008
5775	gene:Solyc12g014440.1	NA	12	-	5415640	5415811	5415640	5415711	5417001	5417129	5775	25,34,15	26,19,18	33,31,37	22,28,20	249	149	3.4735257353206216e-06	5.19464209066e-05	0.365,0.517,0.333	0.473,0.398,0.525	-0.06
15938	gene:Solyc02g078490.2	NA	2	+	43160248	43160412	43160271	43160412	43158361	43158445	15938	8,12,10	0,0,4	13,4,9	0,0,2	172	149	3.5401365935306707e-06	5.29085366133e-05	1.0,1.0,0.684	1.0,1.0,0.796	-0.037
4716	gene:Solyc08g082730.2	NA	8	+	65428842	65428894	65428861	65428894	65428686	65428761	4716	7,8,2	78,78,36	0,2,4	107,66,95	168	149	3.5610287400338143e-06	5.31865732123e-05	0.074,0.083,0.047	0.0,0.026,0.036	0.047
4310	gene:Solyc01g095470.2	NA	1	+	86717889	86717946	86717901	86717946	86717405	86717480	4310	212,160,98	8,5,0	189,154,184	3,2,1	161	149	3.6433633436408285e-06	5.43813513849e-05	0.961,0.967,1.0	0.983,0.986,0.994	-0.012
15552	gene:Solyc07g055290.2	NA	7	-	63375185	63375315	63375185	63375283	63378438	63378793	15552	0,0,2	4,0,0	2,0,0	0,2,0	181	149	3.646506488937934e-06	5.43933317092e-05	0.0,NA,1.0	1.0,0.0,NA	0.0
15522	gene:Solyc02g070330.2	NA	2	+	40104984	40105099	40105001	40105099	40104552	40104733	15522	17,13,8	228,202,145	10,11,17	293,198,236	166	149	3.6915210823576416e-06	5.50294739923e-05	0.063,0.055,0.047	0.03,0.047,0.061	0.009
21748	gene:Solyc03g115680.2	NA	3	+	65316573	65316700	65316581	65316700	65316018	65316494	21748	59,41,21	2,0,2	46,29,63	9,0,6	157	149	3.7267156372814683e-06	5.55185073144e-05	0.966,1.0,0.909	0.829,1.0,0.909	0.046
1208	gene:Solyc01g068210.2	NA	1	+	77311028	77311233	77311146	77311233	77310888	77310952	1208	12,9,0	52,53,27	0,2,0	52,38,32	267	149	3.750536851796335e-06	5.58375890043e-05	0.114,0.087,0.0	0.0,0.029,0.0	0.057
15135	gene:Solyc05g054460.2	NA	5	+	64388849	64388981	64388859	64388981	64388636	64388740	15135	29,19,16	2,1,2	47,30,24	3,0,8	159	149	3.777283448298468e-06	5.61997870285e-05	0.931,0.947,0.882	0.936,1.0,0.738	0.029
18764	gene:Solyc06g065620.1	NA	6	+	41001482	41001788	41001628	41001788	41000545	41000671	18764	8,2,2	0,0,0	11,8,4	0,1,6	295	149	3.8052737709044636e-06	5.65800143543e-05	1.0,1.0,1.0	1.0,0.802,0.252	0.315
18946	gene:Solyc08g081390.2	NA	8	-	64451358	64451579	64451358	64451572	64451802	64451911	18946	4,2,1	67,59,25	9,3,7	56,57,44	156	149	3.840915362188869e-06	5.70734482208e-05	0.054,0.031,0.037	0.133,0.048,0.132	-0.064
19910	gene:Solyc01g067700.2	NA	1	-	76589307	76589421	76589307	76589415	76594858	76594953	19910	8,4,9	4,0,0	9,5,12	5,2,0	155	149	3.857769072904116e-06	5.72872544756e-05	0.658,1.0,1.0	0.634,0.706,1.0	0.106
13027	gene:Solyc03g031720.2	NA	3	-	4175562	4175651	4175562	4175648	4176005	4176474	13027	4,4,3	18,11,4	1,0,0	14,16,21	152	149	3.890785059346137e-06	5.77406416215e-05	0.179,0.263,0.424	0.065,0.0,0.0	0.267
6120	gene:Solyc04g079060.2	NA	4	-	63649421	63649567	63649421	63649553	63650177	63650369	6120	140,183,51	26,20,6	189,164,155	11,13,8	163	149	3.931249970454919e-06	5.83039242587e-05	0.831,0.893,0.886	0.94,0.92,0.947	-0.066
9117	gene:Solyc06g083630.2	NA	6	-	48978913	48979005	48978913	48978987	48979069	48979128	9117	6,4,2	4,10,8	12,11,7	16,13,5	167	149	3.9819663037544594e-06	5.90184291449e-05	0.572,0.263,0.182	0.401,0.43,0.555	-0.123
11021	gene:Solyc05g007800.2	NA	5	+	2243897	2244109	2243945	2244109	2242444	2242620	11021	0,1,0	3,0,1	4,0,4	7,0,0	197	149	3.9856420115085396e-06	5.90352583476e-05	0.0,1.0,0.0	0.302,NA,1.0	-0.318
13834	gene:Solyc02g067120.2	NA	2	-	37342897	37343009	37342897	37343004	37343084	37343234	13834	106,136,68	4,3,5	178,135,88	5,4,0	154	149	4.035108900083768e-06	5.97298922535e-05	0.962,0.978,0.929	0.972,0.97,1.0	-0.024
2862	gene:Solyc05g025680.1	NA	5	-	35768939	35769055	35768939	35769039	35769248	35769344	2862	0,0,0	0,1,4	0,0,2	0,0,0	165	149	4.063807119244252e-06	6.01164083076e-05	NA,0.0,0.0	NA,NA,1.0	-1.0
15768	gene:Solyc02g067090.2	NA	2	+	37326620	37326699	37326629	37326699	37326453	37326546	15768	4,3,0	94,58,59	0,0,2	126,75,90	158	149	4.103529690711025e-06	6.06654134937e-05	0.039,0.047,0.0	0.0,0.0,0.021	0.022
5803	gene:Solyc09g065950.2	NA	9	-	64226788	64226863	64226788	64226856	64227927	64228135	5803	171,116,85	6,3,4	144,70,151	6,0,12	156	149	4.122582714282884e-06	6.09083421996e-05	0.965,0.974,0.953	0.958,1.0,0.923	0.004
20568	gene:Solyc05g054920.2	NA	5	+	64717665	64717772	64717685	64717772	64716697	64716776	20568	231,118,125	11,10,0	292,97,282	0,0,0	169	149	4.159301589965564e-06	6.13899711391e-05	0.949,0.912,1.0	1.0,1.0,1.0	-0.046
5323	gene:Solyc03g007510.2	NA	3	+	2084473	2084524	2084483	2084524	2084087	2084186	5323	12,12,8	9,0,0	18,10,14	0,0,0	159	149	4.160464911536699e-06	6.13899711391e-05	0.555,1.0,1.0	1.0,1.0,1.0	-0.148
20847	gene:Solyc02g079100.2	NA	2	+	43720539	43720707	43720665	43720707	43719938	43720004	20847	57,41,15	5,9,0	58,35,33	1,4,2	275	149	4.1643378722134974e-06	6.1408129537e-05	0.861,0.712,1.0	0.969,0.826,0.899	-0.04
6865	gene:Solyc11g065030.1	NA	11	+	50342179	50342288	50342190	50342288	50341814	50341944	6865	2,5,0	0,0,0	0,0,1	4,0,0	160	149	4.201609839097143e-06	6.19184607867e-05	1.0,1.0,NA	0.0,NA,1.0	0.5
23693	gene:Solyc03g117540.2	NA	3	+	66674086	66674184	66674099	66674184	66673077	66673196	23693	1,2,7	0,4,4	11,1,0	3,4,0	162	149	4.215887557344545e-06	6.20894973591e-05	1.0,0.315,0.617	0.771,0.187,NA	0.165
17089	gene:Solyc01g111630.2	NA	1	+	97850026	97850188	97850066	97850188	97849200	97849334	17089	124,97,42	3138,2654,1493	145,106,77	3315,2273,2683	189	149	4.233677156796052e-06	6.23120057783e-05	0.03,0.028,0.022	0.033,0.035,0.022	-0.003
10651	gene:Solyc03g116640.2	NA	3	+	65971519	65971674	65971524	65971674	65969627	65969634	10651	2,4,2	3,3,7	2,1,3	13,5,15	154	149	4.282707831530073e-06	6.29937531676e-05	0.392,0.563,0.217	0.13,0.162,0.162	0.239
3917	gene:Solyc04g064470.1	NA	4	-	55606141	55606373	55606141	55606189	55606702	55606804	3917	1,1,6	0,0,0	1,2,0	4,0,0	333	149	4.296330824505115e-06	6.31541608865e-05	1.0,1.0,1.0	0.101,1.0,NA	0.45
21866	gene:Solyc10g006840.2	NA	10	+	1281449	1281611	1281455	1281611	1279623	1279703	21866	1,0,0	0,4,0	0,2,1	0,0,1	155	149	4.342585122898501e-06	6.37937283541e-05	1.0,0.0,NA	NA,1.0,0.49	-0.245
7280	gene:Solyc02g091730.1	NA	2	+	52975969	52976133	52976015	52976133	52975294	52975500	7280	0,0,0	10,8,4	8,5,2	19,20,14	195	149	4.361837702757846e-06	6.40360759394e-05	0.0,0.0,0.0	0.243,0.16,0.098	-0.167
308	gene:Solyc07g063820.2	NA	7	-	66152250	66152451	66152250	66152448	66152535	66152696	308	0,2,3	0,0,0	1,0,0	0,4,0	152	149	4.428567319905747e-06	6.49746871936e-05	NA,1.0,1.0	1.0,0.0,NA	0.5
1534	gene:Solyc06g066620.2	NA	6	-	41868165	41868256	41868165	41868251	41868981	41869314	1534	2,0,7	0,3,4	0,3,0	0,0,0	154	149	4.432076016809011e-06	6.49851398301e-05	1.0,0.0,0.629	NA,1.0,NA	-0.457
123	gene:Solyc05g054980.2	NA	5	-	64766774	64766883	64766774	64766880	64766992	64767235	123	0,0,0	31,36,17	1,7,8	41,49,36	152	149	4.445650313093914e-06	6.51430726837e-05	0.0,0.0,0.0	0.023,0.123,0.179	-0.108
22625	gene:Solyc11g021360.1	NA	11	-	13597313	13597383	13597313	13597330	13598305	13598342	22625	2,5,0	4,0,2	4,1,1	0,0,0	202	149	4.502319031800773e-06	6.59318804657e-05	0.269,1.0,0.0	1.0,1.0,1.0	-0.577
9249	gene:Solyc04g081070.2	NA	4	-	65117340	65117501	65117340	65117480	65117787	65118757	9249	11,0,0	105,110,108	7,2,0	163,117,127	170	149	4.586171199303468e-06	6.71175180553e-05	0.084,0.0,0.0	0.036,0.015,0.0	0.011
21391	gene:Solyc06g009660.2	NA	6	+	3611704	3611865	3611707	3611865	3609213	3609345	21391	4,0,0	0,0,0	0,0,0	2,0,0	152	149	4.601545542123352e-06	6.73001374443e-05	1.0,NA,NA	0.0,NA,NA	1.0
4079	gene:Solyc01g005100.2	NA	1	-	94008	94104	94008	94100	95647	95720	4079	17,9,9	26,21,12	23,24,16	25,19,28	153	149	4.6319437407867245e-06	6.77021210918e-05	0.389,0.294,0.422	0.473,0.552,0.358	-0.093
19662	gene:Solyc02g071830.1	NA	2	-	41197800	41197968	41197800	41197965	41198272	41198340	19662	7,3,2	4,0,1	0,5,2	3,0,0	152	149	4.732905640332376e-06	6.91343350605e-05	0.632,1.0,0.662	0.0,1.0,1.0	0.098
16343	gene:Solyc07g055150.2	NA	7	-	63283306	63283555	63283306	63283513	63284222	63284370	16343	6,8,0	23,19,18	0,1,0	32,14,18	191	149	4.778477678117262e-06	6.97561691203e-05	0.169,0.247,0.0	0.0,0.053,0.0	0.121
19386	gene:Solyc03g110940.2	NA	3	+	61665025	61665150	61665030	61665150	61663785	61663914	19386	47,46,23	4,2,2	69,41,64	13,2,5	154	149	4.805975850651642e-06	7.01135459944e-05	0.919,0.957,0.918	0.837,0.952,0.925	0.027
1533	gene:Solyc06g066620.2	NA	6	-	41868165	41868289	41868165	41868269	41868981	41869314	1533	4,2,1	2,1,0	2,3,2	6,0,0	169	149	4.81846613626769e-06	7.02516643707e-05	0.638,0.638,1.0	0.227,1.0,1.0	0.016
755	gene:Solyc03g114740.2	NA	3	-	64648801	64648877	64648801	64648867	64649532	64649738	755	0,0,1	2,4,0	2,5,0	2,4,0	159	149	4.861313896180568e-06	7.08319341362e-05	0.0,0.0,1.0	0.484,0.539,NA	-0.178
21938	gene:Solyc03g080010.2	NA	3	-	51901136	51901288	51901136	51901267	51901393	51901441	21938	4,0,4	57,71,32	2,3,2	94,60,78	170	149	4.87796239290322e-06	7.10299787037e-05	0.058,0.0,0.099	0.018,0.042,0.022	0.025
4626	gene:Solyc04g079750.2	NA	4	-	64103633	64103784	64103633	64103780	64104114	64104351	4626	18,14,2	1,0,0	12,14,13	0,4,0	153	149	4.8884060590425055e-06	7.11374807841e-05	0.946,1.0,1.0	1.0,0.773,1.0	0.058
10448	gene:Solyc10g005310.2	NA	10	-	224743	224866	224743	224857	224945	225015	10448	7,5,0	21,25,16	7,3,14	26,15,36	158	149	4.946122602777823e-06	7.18989879658e-05	0.239,0.159,0.0	0.202,0.159,0.268	-0.077
5578	gene:Solyc06g011530.2	NA	6	+	8021721	8021813	8021765	8021813	8020681	8020772	5578	17,39,7	2,6,0	39,33,31	3,0,2	193	149	4.946922622950999e-06	7.18989879658e-05	0.868,0.834,1.0	0.909,1.0,0.923	-0.043
13384	gene:Solyc08g065480.2	NA	8	-	53587702	53587899	53587702	53587895	53588095	53588196	13384	7,0,0	6,1,0	1,3,0	0,0,0	153	149	4.9709412570430676e-06	7.21831353821e-05	0.532,0.0,NA	1.0,1.0,NA	-0.734
57	gene:Solyc02g084630.2	NA	2	-	47716597	47716800	47716597	47716774	47716852	47716919	57	0,1,0	37,53,18	12,6,0	63,35,32	175	149	4.972685014921442e-06	7.21831353821e-05	0.0,0.016,0.0	0.14,0.127,0.0	-0.084
21282	gene:Solyc04g064700.2	NA	4	+	55846731	55846884	55846745	55846884	55846276	55846637	21282	103,63,25	0,1,0	89,56,64	6,0,2	163	149	4.987829838381155e-06	7.2357781176e-05	1.0,0.983,1.0	0.931,1.0,0.967	0.028
16065	gene:Solyc04g071510.2	NA	4	-	58491475	58491678	58491475	58491538	58491833	58491863	16065	0,2,0	0,0,0	1,0,0	3,3,0	289	149	5.055721522002754e-06	7.32969233758e-05	NA,1.0,NA	0.147,0.0,NA	0.926
13761	gene:Solyc07g062860.2	NA	7	+	65503303	65503419	65503318	65503419	65502366	65502481	13761	0,0,2	52,37,21	2,0,3	78,55,23	164	149	5.105114259033696e-06	7.39668674439e-05	0.0,0.0,0.08	0.023,0.0,0.106	-0.016
9731	gene:Solyc01g090720.2	NA	1	+	84354707	84354780	84354718	84354780	84354073	84354177	9731	8,1,1	47,28,11	1,1,2	67,35,45	160	149	5.110040885182925e-06	7.3992118487e-05	0.137,0.032,0.078	0.014,0.026,0.04	0.056
8998	gene:Solyc02g085570.2	NA	2	+	48403439	48403561	48403442	48403561	48403090	48403161	8998	16,9,3	2,3,5	12,3,11	10,2,2	152	149	5.134563181076996e-06	7.43009018233e-05	0.887,0.746,0.37	0.541,0.595,0.844	0.008
3624	gene:Solyc01g111990.2	NA	1	+	98125192	98125431	98125208	98125431	98125012	98125129	3624	2,0,0	3,12,4	0,1,0	6,5,0	165	149	5.169624349687324e-06	7.47617111927e-05	0.376,0.0,0.0	0.0,0.153,NA	0.049
13997	gene:Solyc10g054880.1	NA	10	+	56042145	56042391	56042256	56042391	56041420	56041484	13997	72,69,47	0,0,2	75,53,54	10,1,2	260	149	5.189644539341309e-06	7.50045641134e-05	1.0,1.0,0.931	0.811,0.968,0.939	0.071
2589	gene:Solyc04g039730.2	NA	4	-	12728924	12729000	12728924	12728996	12729085	12729173	2589	1,2,0	20,15,2	0,1,0	18,19,18	153	149	5.210825006742106e-06	7.52638739321e-05	0.046,0.115,0.0	0.0,0.049,0.0	0.037
931	gene:Solyc04g024530.2	NA	4	-	30180947	30181078	30180947	30181073	30181224	30181335	931	5,4,0	12,47,7	0,0,2	60,42,22	154	149	5.21982446784209e-06	7.53470314489e-05	0.287,0.076,0.0	0.0,0.0,0.081	0.094
2169	gene:Solyc10g009350.2	NA	10	-	3415869	3416090	3415869	3416056	3416178	3416383	2169	17,16,6	0,0,0	8,11,6	6,0,2	183	149	5.307194402222973e-06	7.6560644263e-05	1.0,1.0,1.0	0.521,1.0,0.71	0.256
5817	gene:Solyc03g122270.2	NA	3	-	70148410	70148563	70148410	70148556	70149379	70149937	5817	43,15,19	4,5,3	44,18,30	0,0,0	156	149	5.31570186540931e-06	7.66358010869e-05	0.911,0.741,0.858	1.0,1.0,1.0	-0.163
9777	gene:Solyc11g007010.1	NA	11	+	1503517	1503761	1503582	1503761	1502180	1502446	9777	35,17,5	13,0,6	49,6,27	4,6,4	214	149	5.323097008717234e-06	7.66948384889e-05	0.652,1.0,0.367	0.895,0.41,0.825	-0.037
7400	gene:Solyc02g093280.2	NA	2	+	54191794	54191963	54191804	54191963	54191536	54191687	7400	0,0,2	2,0,0	1,0,0	4,0,2	159	149	5.349622599599715e-06	7.70292622148e-05	0.0,NA,1.0	0.19,NA,0.0	0.405
4818	gene:Solyc02g091030.2	NA	2	+	52472678	52472771	52472696	52472771	52472456	52472555	4818	15,19,8	3,0,0	20,16,20	5,4,4	167	149	5.3744404205041365e-06	7.73386968251e-05	0.817,1.0,1.0	0.781,0.781,0.817	0.146
23387	gene:Solyc11g068800.1	NA	11	-	53421252	53421475	53421252	53421424	53421609	53421686	23387	59,34,47	9,1,3	53,56,73	0,0,0	200	149	5.378446006761718e-06	7.73484438101e-05	0.83,0.962,0.921	1.0,1.0,1.0	-0.096
184	gene:Solyc01g079630.2	NA	1	+	78753746	78753899	78753769	78753899	78751063	78751148	184	0,0,1	6,2,0	2,3,1	5,2,0	172	149	5.561060682808673e-06	7.99252011555e-05	0.0,0.0,1.0	0.257,0.565,1.0	-0.274
14554	gene:Solyc06g073350.2	NA	6	-	45201528	45201686	45201528	45201681	45201758	45201897	14554	0,1,0	4,2,3	5,0,6	5,5,0	154	149	5.5985426391208445e-06	8.04141723938e-05	0.0,0.326,0.0	0.492,0.0,1.0	-0.389
8757	gene:Solyc10g005930.1	NA	10	-	723351	723597	723351	723581	724897	725047	8757	208,155,108	0,3,2	215,111,219	6,0,4	165	149	5.62080011710657e-06	8.06839992104e-05	1.0,0.979,0.98	0.97,1.0,0.98	0.003
221	gene:Solyc01g005400.2	NA	1	+	282694	282861	282717	282861	282485	282611	221	0,1,1	43,44,24	7,0,3	75,30,74	172	149	5.676421759307644e-06	8.14321244977e-05	0.0,0.019,0.035	0.075,0.0,0.034	-0.018
16533	gene:Solyc06g082070.2	NA	6	+	48008772	48008944	48008807	48008944	48008356	48008694	16533	57,62,24	0,0,0	82,68,63	8,2,7	184	149	5.709826066565598e-06	8.18182912773e-05	1.0,1.0,1.0	0.892,0.965,0.879	0.088
222	gene:Solyc02g082360.2	NA	2	+	46054686	46054835	46054742	46054835	46054560	46054605	222	4,0,0	0,2,0	0,0,2	2,0,0	205	149	5.7103816029157506e-06	8.18182912773e-05	1.0,0.0,NA	0.0,NA,1.0	0.0
14934	gene:Solyc06g073130.2	NA	6	-	45056506	45056643	45056506	45056584	45057213	45057262	14934	0,0,0	0,2,0	0,4,0	0,0,0	208	149	5.7522023018627254e-06	8.23667168794e-05	NA,0.0,NA	NA,1.0,NA	-1.0
20622	gene:Solyc11g072730.1	NA	11	-	55928995	55929100	55928995	55929093	55929218	55929332	20622	0,1,0	10,16,16	0,2,1	32,28,18	156	149	5.768161787777392e-06	8.25443842044e-05	0.0,0.056,0.0	0.0,0.064,0.05	-0.019
3438	gene:Solyc08g015620.2	NA	8	-	4869634	4869784	4869634	4869753	4869877	4869994	3438	187,174,110	0,2,7	221,106,171	1,2,3	180	149	5.800685508476626e-06	8.29587269028e-05	1.0,0.986,0.929	0.995,0.978,0.979	-0.012
469	gene:Solyc06g068670.2	NA	6	-	42570531	42570660	42570531	42570657	42570763	42570818	469	127,94,52	684,742,417	159,85,82	980,801,656	152	149	5.8482953402069e-06	8.35881818613e-05	0.154,0.11,0.109	0.137,0.094,0.109	0.011
2979	gene:Solyc05g026550.2	NA	5	-	41748475	41748609	41748475	41748547	41749344	41749430	2979	9,7,1	1,0,6	26,12,9	0,0,0	211	149	5.949271532307634e-06	8.49791459194e-05	0.864,1.0,0.105	1.0,1.0,1.0	-0.344
17522	gene:Solyc08g077800.2	NA	8	+	61709732	61709946	61709833	61709946	61708923	61709228	17522	0,0,0	0,0,3	0,0,2	0,0,0	250	149	5.991942323464054e-06	8.54843503476e-05	NA,NA,0.0	NA,NA,1.0	-1.0
6713	gene:Solyc03g059260.2	NA	3	-	28188272	28188439	28188272	28188403	28188787	28188869	6713	0,1,0	27,8,6	4,4,1	20,19,21	185	149	5.991996846657036e-06	8.54843503476e-05	0.0,0.091,0.0	0.139,0.145,0.037	-0.077
12549	gene:Solyc07g066070.2	NA	7	+	67601747	67601896	67601750	67601896	67599749	67599835	12549	2,0,0	49,34,29	2,2,4	68,44,48	152	149	6.022667150910934e-06	8.58691929983e-05	0.038,0.0,0.0	0.028,0.043,0.076	-0.036
22083	gene:Solyc12g019570.1	NA	12	+	10650698	10650784	10650712	10650784	10650359	10650512	22083	1,2,0	38,13,16	0,8,4	29,29,21	163	149	6.0364470731436436e-06	8.60128939178e-05	0.023,0.123,0.0	0.0,0.201,0.148	-0.068
2801	gene:Solyc07g047800.2	NA	7	-	59015015	59015192	59015015	59015134	59016423	59016448	2801	79,129,41	6,3,4	139,240,106	16,14,8	207	149	6.239018543001366e-06	8.88448473893e-05	0.905,0.969,0.881	0.862,0.925,0.905	0.021
5819	gene:Solyc03g122270.2	NA	3	-	70145867	70146030	70145867	70145968	70146337	70146415	5819	1,0,0	46,31,18	10,6,1	40,37,28	211	149	6.246379239523445e-06	8.8895195056e-05	0.015,0.0,0.0	0.15,0.103,0.025	-0.088
16211	gene:Solyc11g071700.1	NA	11	+	55101459	55101604	55101468	55101604	55100116	55100180	16211	13,2,8	29,21,13	18,9,15	33,29,11	158	149	6.3140517685626024e-06	8.98032821918e-05	0.297,0.082,0.367	0.34,0.226,0.563	-0.128
18962	gene:Solyc02g079070.2	NA	2	+	43701130	43701263	43701151	43701263	43700355	43700714	18962	4,5,0	0,0,0	2,4,0	1,5,0	170	149	6.336016311464017e-06	9.00605621275e-05	1.0,1.0,NA	0.637,0.412,NA	0.476
15499	gene:Solyc02g086800.2	NA	2	+	49420383	49420517	49420391	49420517	49420055	49420265	15499	2,0,0	12,20,3	4,0,0	6,6,15	157	149	6.3890369719289585e-06	9.07586914594e-05	0.137,0.0,0.0	0.388,0.0,0.0	-0.084
1069	gene:Solyc04g005010.2	NA	4	-	5420	5516	5420	5513	5759	5846	1069	1,0,1	57,38,31	10,1,0	72,40,43	152	149	6.52559590226542e-06	9.2641935717e-05	0.017,0.0,0.031	0.12,0.024,0.0	-0.032
3269	gene:Solyc06g007350.2	NA	6	+	1387343	1387426	1387348	1387426	1387131	1387255	3269	316,273,197	33,13,10	353,253,297	31,20,24	154	149	6.543342773024625e-06	9.28371709677e-05	0.903,0.953,0.95	0.917,0.924,0.923	0.014
13915	gene:Solyc06g084480.2	NA	6	+	49568313	49568503	49568393	49568503	49566486	49566651	13915	12,24,20	32,20,21	29,31,26	23,16,21	229	149	6.557110034171726e-06	9.29757395937e-05	0.196,0.438,0.383	0.451,0.558,0.446	-0.146
5749	gene:Solyc01g091580.2	NA	1	-	85177368	85177481	85177368	85177442	85177671	85177776	5749	25,29,14	198,260,106	29,16,27	250,286,179	188	149	6.576560965315329e-06	9.31946809963e-05	0.091,0.081,0.095	0.084,0.042,0.107	0.011
10053	gene:Solyc11g007910.1	NA	11	-	2134731	2134973	2134731	2134897	2135639	2135946	10053	2,1,2	49,41,30	3,1,4	43,26,69	225	149	6.68890447989913e-06	9.47289092705e-05	0.026,0.016,0.042	0.044,0.025,0.037	-0.007
10538	gene:Solyc01g106340.2	NA	1	+	94271863	94272054	94271934	94272054	94271455	94271516	10538	0,0,0	0,3,0	2,2,3	0,0,0	220	149	6.8265349162693436e-06	9.66191665372e-05	NA,0.0,NA	1.0,1.0,1.0	-1.0
5579	gene:Solyc06g011530.2	NA	6	+	8020681	8020772	8020684	8020772	8020128	8020292	5579	15,12,6	14,9,4	9,6,8	25,18,15	152	149	6.857221614336123e-06	9.69944189392e-05	0.512,0.567,0.595	0.261,0.246,0.343	0.275
6496	gene:Solyc05g054550.2	NA	5	+	64449053	64449199	64449101	64449199	64448006	64448076	6496	1,2,0	49,65,16	0,3,6	76,70,8	197	149	6.870134757537604e-06	9.71179633608e-05	0.015,0.023,0.0	0.0,0.031,0.362	-0.118
9988	gene:Solyc01g080350.2	NA	1	-	79569501	79569620	79569501	79569615	79569726	79569891	9988	33,27,13	4,0,0	44,21,22	0,1,0	154	149	6.899822309340864e-06	9.74783407107e-05	0.889,1.0,1.0	1.0,0.953,1.0	-0.021
17962	gene:Solyc04g015270.2	NA	4	+	5473977	5474213	5473980	5474213	5473719	5473846	17962	148,126,65	141,120,80	125,75,135	207,88,129	152	149	7.004128796328356e-06	9.88918306359e-05	0.507,0.507,0.443	0.372,0.455,0.506	0.041
12985	gene:Solyc06g084010.2	NA	6	-	49275307	49275475	49275307	49275460	49276490	49276985	12985	5,5,3	9,12,6	1,2,0	15,6,10	164	149	7.0982925375516105e-06	0.000100160484865	0.335,0.275,0.312	0.057,0.232,0.0	0.211
16249	gene:Solyc02g090690.1	NA	2	-	52225436	52225615	52225436	52225611	52225693	52225800	16249	0,0,0	6,0,1	1,3,4	0,2,3	153	149	7.154957158052055e-06	0.000100898789049	0.0,NA,0.0	1.0,0.594,0.565	-0.72
21097	gene:Solyc09g007200.2	NA	9	+	821403	821512	821408	821512	820514	820618	21097	7,12,7	36,19,7	2,2,2	24,7,25	154	149	7.232657117470212e-06	0.00010193265701	0.158,0.379,0.492	0.075,0.217,0.072	0.222
15893	gene:Solyc01g111860.2	NA	1	-	98014450	98015039	98014450	98014553	98017543	98018293	15893	144,92,99	0,11,0	182,92,198	0,0,0	635	149	7.260443031048739e-06	0.000102262240025	1.0,0.662,1.0	1.0,1.0,1.0	-0.113
3377	gene:Solyc04g045470.2	NA	4	+	33527142	33527219	33527151	33527219	33524896	33524969	3377	28,29,9	3,0,2	25,21,38	1,0,2	158	149	7.281366792833711e-06	0.000102494829961	0.898,1.0,0.809	0.959,1.0,0.947	-0.066
15942	gene:Solyc03g119450.2	NA	3	+	68064823	68064881	68064851	68064881	68064326	68064668	15942	0,0,1	2,1,0	2,2,4	1,0,0	177	149	7.358178740400495e-06	0.000103513361941	0.0,0.0,1.0	0.627,1.0,1.0	-0.542
17427	gene:Solyc03g059180.2	NA	3	-	27861960	27862044	27861960	27862039	27862384	27862477	17427	787,577,340	18,9,9	757,499,731	12,3,7	154	149	7.389524581849698e-06	0.000103891440582	0.977,0.984,0.973	0.984,0.994,0.99	-0.011
2325	gene:Solyc06g011540.2	NA	6	+	8024277	8024437	8024322	8024437	8024162	8024179	2325	33,75,19	0,4,0	64,94,19	12,2,0	194	149	7.42361807697392e-06	0.000104307668748	1.0,0.935,1.0	0.804,0.973,1.0	0.053
13463	gene:Solyc01g067630.2	NA	1	-	76475056	76475205	76475056	76475154	76476191	76476516	13463	1,0,0	0,3,0	0,2,2	0,0,0	200	149	7.432353447994648e-06	0.000104367307632	1.0,0.0,NA	NA,1.0,1.0	-0.5
10614	gene:Solyc04g072230.2	NA	4	-	59224534	59224663	59224534	59224639	59224835	59224880	10614	0,0,0	12,24,10	3,2,8	31,19,18	173	149	7.437122309239901e-06	0.000104371209219	0.0,0.0,0.0	0.077,0.083,0.277	-0.146
15372	gene:Solyc11g012880.1	NA	11	+	5665273	5665495	5665300	5665495	5664176	5664287	15372	0,1,1	0,0,0	7,4,3	0,0,6	176	149	7.47971499662579e-06	0.000104905598384	NA,1.0,1.0	1.0,1.0,0.297	0.234
15252	gene:Solyc01g080400.2	NA	1	+	79651707	79651910	79651720	79651910	79651255	79651387	15252	15,7,12	21,18,15	10,12,9	29,14,22	162	149	7.6020822684199344e-06	0.000106557534329	0.396,0.263,0.424	0.241,0.441,0.273	0.043
16579	gene:Solyc01g007980.2	NA	1	+	2163312	2163510	2163329	2163510	2162871	2163082	16579	1,0,3	2,0,0	3,2,1	3,1,0	166	149	7.686232276501143e-06	0.000107672114591	0.31,NA,1.0	0.473,0.642,1.0	-0.05
3721	gene:Solyc05g009690.2	NA	5	+	3890539	3890618	3890556	3890618	3890421	3890466	3721	12,3,6	279,191,112	6,0,1	290,165,184	166	149	7.715402354360724e-06	0.000108015632961	0.037,0.014,0.046	0.018,0.0,0.005	0.025
19463	gene:Solyc07g063510.2	NA	7	+	65978528	65978747	65978636	65978747	65977477	65977560	19463	38,20,12	42,28,24	51,13,33	22,29,44	257	149	7.786704405177769e-06	0.000108948230209	0.344,0.293,0.225	0.573,0.206,0.303	-0.073
8948	gene:Solyc09g064630.2	NA	9	+	61955470	61955646	61955473	61955646	61954571	61955386	8948	6,10,5	357,346,160	16,4,8	358,312,227	152	149	7.828726332068314e-06	0.000109470276749	0.016,0.028,0.03	0.042,0.012,0.033	-0.004
12828	gene:Solyc11g005170.1	NA	11	+	150289	150469	150298	150469	150025	150082	12828	10,18,23	2,0,0	21,10,19	3,2,2	158	149	7.890223968311249e-06	0.000110263863514	0.825,1.0,1.0	0.868,0.825,0.9	0.077
23326	gene:Solyc09g015360.2	NA	9	-	8606538	8606781	8606538	8606685	8607648	8607817	23326	0,0,0	2,2,1	2,4,0	1,1,0	245	149	7.945365909182905e-06	0.000110967730607	0.0,0.0,0.0	0.549,0.709,NA	-0.629
8997	gene:Solyc02g085570.2	NA	2	+	48403090	48403161	48403096	48403161	48402327	48402435	8997	159,106,88	5,2,0	187,73,207	4,2,6	155	149	7.98520515064042e-06	0.000111457157778	0.968,0.981,1.0	0.978,0.972,0.971	0.009
22778	gene:Solyc02g084490.1	NA	2	+	47585016	47585103	47585020	47585103	47584886	47584937	22778	160,149,97	17,6,3	182,132,162	12,5,6	153	149	8.072940595867016e-06	0.00011261412932	0.902,0.96,0.969	0.937,0.963,0.963	-0.011
1219	gene:Solyc12g056340.1	NA	12	+	62299283	62299516	62299298	62299516	62299142	62299198	1219	2,0,0	5,1,0	3,0,2	2,3,5	164	149	8.158285339625973e-06	0.000113736383499	0.267,0.0,NA	0.577,0.0,0.267	-0.148
20322	gene:Solyc01g005560.2	NA	1	+	398446	398610	398467	398610	398245	398280	20322	23,18,16	1486,953,830	33,6,23	1877,757,1648	170	149	8.178760136227663e-06	0.000113953468565	0.013,0.016,0.017	0.015,0.007,0.012	0.004
13108	gene:Solyc04g071750.2	NA	4	+	58712134	58712222	58712138	58712222	58711661	58712031	13108	77,42,37	11,3,2	85,36,70	11,0,3	153	149	8.241124057755352e-06	0.000114753578851	0.872,0.932,0.947	0.883,1.0,0.958	-0.03
3278	gene:Solyc04g005130.2	NA	4	-	90895	91081	90895	91078	91772	92094	3278	3,8,2	49,37,30	9,3,9	56,26,62	152	149	8.36244073059205e-06	0.000116373127293	0.057,0.175,0.061	0.136,0.102,0.125	-0.023
7825	gene:Solyc11g044480.1	NA	11	+	32606220	32606352	32606223	32606352	32604982	32605097	7825	0,1,2	56,46,34	3,2,1	82,48,74	152	149	8.522383368906976e-06	0.000118527941049	0.0,0.021,0.055	0.035,0.039,0.013	-0.004
16878	gene:Solyc12g087810.1	NA	12	-	63310082	63310148	63310082	63310138	63311277	63311346	16878	5,1,3	72,83,23	8,0,7	89,63,58	159	149	8.598850269228799e-06	0.00011951990446	0.061,0.011,0.109	0.078,0.0,0.102	0.0
18894	gene:Solyc01g096830.2	NA	1	-	87825284	87825345	87825284	87825340	87825486	87825594	18894	2,1,1	0,2,0	5,1,3	3,0,1	154	149	8.611437878672284e-06	0.00011962332116	1.0,0.326,1.0	0.617,1.0,0.744	-0.012
1855	gene:Solyc02g085790.2	NA	2	+	48570273	48570484	48570279	48570484	48569044	48569131	1855	3,4,1	103,105,59	1,2,1	134,95,132	155	149	8.72664585752533e-06	0.000121151284187	0.027,0.035,0.016	0.007,0.02,0.007	0.015
17375	gene:Solyc11g042990.1	NA	11	-	33877610	33877669	33877610	33877661	33880286	33880415	17375	2,0,0	0,0,0	0,0,0	3,1,0	157	149	8.79103593819356e-06	0.000121972343405	1.0,NA,NA	0.0,0.0,NA	1.0
6703	gene:Solyc03g005050.2	NA	3	+	45172	45309	45175	45309	44286	44719	6703	0,3,0	3,0,0	2,0,0	0,0,6	152	149	8.943148224473737e-06	0.000124008809509	0.0,1.0,NA	1.0,NA,0.0	0.0
23862	gene:Solyc05g010180.2	NA	5	-	4380022	4380256	4380022	4380076	4380327	4380438	23862	3,0,4	27,48,17	2,0,4	60,31,42	329	149	9.010041054158035e-06	0.000124861868872	0.048,0.0,0.096	0.015,0.0,0.041	0.029
14404	gene:Solyc11g010300.1	NA	11	+	3383449	3383679	3383457	3383679	3382973	3383352	14404	4,1,0	184,153,81	7,1,2	177,140,154	157	149	9.038852278131679e-06	0.000125186488048	0.02,0.006,0.0	0.036,0.007,0.012	-0.01
14255	gene:Solyc07g063240.2	NA	7	-	65763079	65763162	65763079	65763159	65763496	65764132	14255	0,0,1	2,0,0	3,2,0	0,0,0	152	149	9.118408762145756e-06	0.00012621311473	0.0,NA,1.0	1.0,1.0,NA	-0.5
8511	gene:Solyc04g049080.2	NA	4	+	39515243	39515445	39515248	39515445	39514953	39515062	8511	0,3,3	0,0,0	0,0,0	6,2,0	154	149	9.172814920060335e-06	0.000126890606394	NA,1.0,1.0	0.0,0.0,NA	1.0
12010	gene:Solyc03g119570.1	NA	3	+	68133024	68133162	68133030	68133162	68132896	68132943	12010	3,1,4	0,0,0	0,0,0	2,0,0	155	149	9.199176692055584e-06	0.000127028441072	1.0,1.0,1.0	0.0,NA,NA	1.0
12994	gene:Solyc07g066580.2	NA	7	+	67975360	67975540	67975363	67975540	67975159	67975258	12994	249,209,100	20,23,3	245,185,145	26,23,27	152	149	9.189703646604365e-06	0.000127028441072	0.924,0.899,0.97	0.902,0.887,0.84	0.055
20980	gene:Solyc02g088350.2	NA	2	-	50475336	50475437	50475336	50475431	50475586	50475704	20980	0,0,0	0,0,2	0,3,3	0,0,0	155	149	9.199176692055584e-06	0.000127028441072	NA,NA,0.0	NA,1.0,1.0	-1.0
568	gene:Solyc06g060670.2	NA	6	+	38694514	38694591	38694517	38694591	38694131	38694362	568	1,6,4	24,20,8	0,0,3	23,15,22	152	149	9.286705991010577e-06	0.000128160954413	0.039,0.227,0.329	0.0,0.0,0.118	0.159
11763	gene:Solyc08g069010.2	NA	8	+	58094679	58094801	58094684	58094801	58092613	58092746	11763	23,32,11	118,85,66	30,12,19	133,90,102	154	149	9.404417623370385e-06	0.000129708406865	0.159,0.267,0.139	0.179,0.114,0.153	0.04
6925	gene:Solyc06g072710.2	NA	6	+	44847054	44847132	44847062	44847132	44846925	44846979	6925	167,163,80	3,0,0	225,112,152	2,5,4	157	149	9.457412404281309e-06	0.000130361959831	0.981,1.0,1.0	0.991,0.955,0.973	0.021
936	gene:Solyc02g077320.2	NA	2	-	42288645	42288720	42288645	42288701	42288794	42288865	936	0,1,1	2,0,0	3,0,0	0,0,0	168	149	9.493711673578352e-06	0.000130784741727	0.0,1.0,1.0	1.0,NA,NA	-0.333
16320	gene:Solyc03g007100.2	NA	3	-	1692583	1692715	1692583	1692671	1694515	1694568	16320	68,31,33	2,1,0	53,63,67	3,2,0	193	149	9.738960664406916e-06	0.000134083794929	0.963,0.96,1.0	0.932,0.961,1.0	0.01
19634	gene:Solyc06g060810.2	NA	6	-	38843678	38843771	38843678	38843731	38843847	38843907	19634	3,0,0	0,0,0	0,0,1	2,0,0	189	149	9.803981558474312e-06	0.000134899071296	1.0,NA,NA	0.0,NA,1.0	0.5
10500	gene:Solyc03g114460.2	NA	3	+	64460281	64460358	64460284	64460358	64457764	64457890	10500	34,40,12	20,14,11	28,18,29	14,22,20	152	149	9.976812286203395e-06	0.000137195927533	0.625,0.737,0.517	0.662,0.445,0.587	0.062
5035	gene:Solyc02g091560.2	NA	2	+	52824879	52824957	52824889	52824957	52824070	52824195	5035	227,143,89	5,5,2	197,117,178	5,7,5	159	149	1.0122165980105896e-05	0.000139112440791	0.977,0.964,0.977	0.974,0.94,0.971	0.011
12116	gene:Solyc07g063650.2	NA	7	-	66063999	66064198	66063999	66064188	66064601	66064682	12116	42,59,41	6,0,1	67,68,75	0,3,3	159	149	1.026834196475169e-05	0.000141023254802	0.868,1.0,0.975	1.0,0.955,0.959	-0.024
19665	gene:Solyc02g071830.1	NA	2	-	41197800	41197987	41197800	41197968	41198272	41198340	19665	7,0,0	7,3,2	5,2,0	0,5,2	168	149	1.0273337796016456e-05	0.000141023254802	0.47,0.0,0.0	1.0,0.262,0.0	-0.264
1490	gene:Solyc12g009960.1	NA	12	+	3115204	3115396	3115210	3115396	3114806	3114908	1490	196,208,133	13,27,6	221,147,205	20,18,20	155	149	1.0300064974211051e-05	0.000141306676506	0.935,0.881,0.955	0.914,0.887,0.908	0.021
11247	gene:Solyc03g117970.2	NA	3	+	66951664	66951746	66951667	66951746	66951539	66951600	11247	2,2,1	4,3,1	2,0,6	0,0,0	152	149	1.0370443418126141e-05	0.000142188262559	0.329,0.395,0.495	1.0,NA,1.0	-0.594
10820	gene:Solyc05g050850.2	NA	5	-	61068380	61068391	61068380	61068383	61070046	61072249	10820	31,25,21	2474,1461,1242	32,11,21	2330,935,1729	157	149	1.0494347478323053e-05	0.000143802261436	0.012,0.016,0.016	0.013,0.011,0.011	0.003
12228	gene:Solyc09g074690.2	NA	9	+	66521489	66521561	66521502	66521561	66520540	66520634	12228	15,11,2	4,1,0	9,19,5	0,2,1	162	149	1.0597113213275042e-05	0.00014512487394	0.775,0.91,1.0	1.0,0.897,0.821	-0.011
4172	gene:Solyc06g053560.2	NA	6	-	36368076	36368210	36368076	36368171	36371534	36371598	4172	68,42,16	4,3,0	54,50,47	16,5,5	188	149	1.0816576422786108e-05	0.000148043130781	0.931,0.917,1.0	0.728,0.888,0.882	0.117
7742	gene:Solyc01g081050.2	NA	1	+	80361504	80361708	80361521	80361708	80359964	80360161	7742	2,5,0	0,0,0	6,4,8	6,1,0	166	149	1.0834635985806877e-05	0.000148203025492	1.0,1.0,NA	0.473,0.782,1.0	0.248
4929	gene:Solyc01g098110.2	NA	1	+	88718916	88719009	88718920	88719009	88717622	88717736	4929	81,78,42	3,4,2	77,47,82	2,0,3	153	149	1.0970384129861671e-05	0.000149971604222	0.963,0.95,0.953	0.974,1.0,0.964	-0.024
745	gene:Solyc11g062410.1	NA	11	-	49436776	49436914	49436776	49436890	49437705	49437813	745	9,16,8	303,355,188	4,13,3	306,239,216	173	149	1.1013944407080596e-05	0.000150478582023	0.025,0.037,0.035	0.011,0.045,0.012	0.01
23699	gene:Solyc11g017170.1	NA	11	+	7981436	7981605	7981455	7981605	7977424	7977589	23699	2,0,0	1,0,3	3,0,7	0,2,0	168	149	1.1288601300072267e-05	0.000154140478386	0.639,NA,0.0	1.0,0.0,1.0	-0.347
2302	gene:Solyc02g082690.2	NA	2	+	46348905	46349030	46348908	46349030	46348671	46348735	2302	5,3,0	3,11,2	6,9,3	3,8,6	152	149	1.1317107172544699e-05	0.000154438972807	0.62,0.211,0.0	0.662,0.524,0.329	-0.228
13945	gene:Solyc12g015710.1	NA	12	-	5689088	5689174	5689088	5689167	5689378	5689450	13945	123,83,41	10,2,1	107,79,102	6,2,2	156	149	1.1493431919330537e-05	0.000156753144252	0.922,0.975,0.975	0.945,0.974,0.98	-0.009
557	gene:Solyc07g066480.2	FLACCA	7	-	67898386	67898538	67898386	67898477	67899445	67899510	557	16,7,7	4,2,2	7,22,8	0,0,0	210	149	1.1587357384499718e-05	0.000157941457839	0.739,0.713,0.713	1.0,1.0,1.0	-0.278
748	gene:Solyc08g062700.2	NA	8	-	51790266	51790462	51790266	51790459	51793929	51793969	748	4,1,2	38,34,18	3,7,2	45,28,44	152	149	1.1693809441443588e-05	0.000159299021934	0.094,0.028,0.098	0.061,0.197,0.043	-0.027
781	gene:Solyc02g069770.2	NA	2	+	39589726	39589851	39589754	39589851	39589300	39589637	781	4,0,0	0,0,0	0,1,0	1,0,0	177	149	1.1832987042595677e-05	0.000161100538295	1.0,NA,NA	0.0,1.0,NA	0.5
7428	gene:Solyc11g010350.1	NA	11	+	3426282	3426438	3426310	3426438	3425500	3425686	7428	13,14,21	6,3,1	21,35,22	3,3,2	177	149	1.197806392291893e-05	0.000162980214033	0.646,0.797,0.946	0.855,0.908,0.903	-0.092
23816	gene:Solyc07g005530.2	NA	7	+	424882	424954	424912	424954	424468	424579	23816	0,0,0	0,0,1	0,1,4	0,0,0	179	149	1.200034459769507e-05	0.000163187834085	NA,NA,0.0	NA,1.0,1.0	-1.0
17106	gene:Solyc09g015350.2	NA	9	-	8597709	8597932	8597709	8597890	8598558	8598993	17106	2,2,0	14,7,4	3,5,0	11,12,16	191	149	1.2050804545048465e-05	0.000163778185747	0.1,0.182,0.0	0.175,0.245,0.0	-0.046
21845	gene:Solyc01g067740.2	NA	1	+	76684586	76684698	76684609	76684698	76683502	76683580	21845	377,202,183	2308,1266,1289	411,142,300	3390,1003,2718	172	149	1.2161517033675147e-05	0.000165186239546	0.124,0.121,0.11	0.095,0.109,0.087	0.021
16676	gene:Solyc02g055440.2	NA	2	-	2573934	2574123	2573934	2574120	2574219	2574384	16676	32,17,6	412,399,198	26,14,14	515,351,332	152	149	1.2284556884693896e-05	0.000166662639813	0.071,0.04,0.029	0.047,0.038,0.04	0.005
19722	gene:Solyc01g065580.2	NA	1	-	71936870	71936984	71936870	71936971	71937062	71937213	19722	154,82,58	0,2,0	125,83,119	2,0,7	162	149	1.2280953798886122e-05	0.000166662639813	1.0,0.974,1.0	0.983,1.0,0.94	0.017
12687	gene:Solyc04g016130.2	NA	4	-	6862841	6863048	6862841	6862913	6863180	6863282	12687	0,0,0	1,0,0	5,0,1	0,3,0	284	149	1.2352232073281192e-05	0.000167483006641	0.0,NA,NA	1.0,0.0,1.0	-0.667
9230	gene:Solyc09g031750.2	NA	9	-	28028103	28028263	28028103	28028260	28028349	28029028	9230	5,5,4	10,9,0	10,10,6	0,5,0	152	149	1.2389487073334884e-05	0.000167890192177	0.329,0.353,1.0	1.0,0.662,1.0	-0.327
23399	gene:Solyc11g005680.1	NA	11	-	504461	504620	504461	504603	504746	504749	23399	35,41,14	1,0,0	50,26,38	5,2,8	166	149	1.2553567933395308e-05	0.000170014521429	0.969,1.0,1.0	0.9,0.921,0.81	0.113
22407	gene:Solyc09g090370.2	NA	9	+	69897127	69897217	69897139	69897217	69896252	69896462	22407	0,1,0	34,28,26	2,0,1	27,24,23	161	149	1.2585298500340428e-05	0.000170344983779	0.0,0.032,0.0	0.064,0.0,0.039	-0.024
18373	gene:Solyc03g063750.2	NA	3	+	35968149	35968335	35968165	35968335	35967958	35968057	18373	12,42,17	4,2,1	36,41,16	0,2,0	165	149	1.275166393742135e-05	0.000172496315428	0.73,0.95,0.939	1.0,0.949,1.0	-0.11
13110	gene:Solyc08g006120.2	NA	8	-	861353	861442	861353	861405	863387	863449	13110	12,23,0	5,4,0	18,23,12	0,0,0	186	149	1.2870224115283014e-05	0.000173998841442	0.658,0.822,NA	1.0,1.0,1.0	-0.26
1207	gene:Solyc01g068210.2	NA	1	+	77317917	77318071	77317997	77318071	77317474	77317549	1207	3,4,2	36,55,24	0,1,0	63,37,27	229	149	1.3039648255239903e-05	0.000176186875263	0.051,0.045,0.051	0.0,0.017,0.0	0.043
15324	gene:Solyc07g017680.1	NA	7	+	7731786	7731940	7731811	7731940	7730810	7730880	15324	5,0,1	13,16,9	2,6,4	19,24,17	174	149	1.3498147239147299e-05	0.000182275968529	0.248,0.0,0.087	0.083,0.176,0.168	-0.031
18756	gene:Solyc10g049800.1	NA	10	-	46830441	46830688	46830441	46830684	46831312	46832167	18756	7,2,0	4,11,8	11,2,0	6,7,8	153	149	1.354489376631001e-05	0.000182801005301	0.63,0.15,0.0	0.641,0.218,0.0	-0.026
702	gene:Solyc08g074450.2	NA	8	-	58563961	58564198	58563961	58564120	58564819	58565088	702	293,275,113	10,11,0	339,202,223	6,1,0	227	149	1.3611153753666803e-05	0.000183588632174	0.951,0.943,1.0	0.974,0.993,1.0	-0.024
17655	gene:Solyc01g091230.2	NA	1	+	84907516	84907693	84907524	84907693	84906315	84906867	17655	10,1,1	0,0,0	4,3,6	1,1,5	157	149	1.3656988699092065e-05	0.00018399328543	1.0,1.0,1.0	0.792,0.74,0.532	0.312
2157	gene:Solyc03g123890.2	NA	3	-	70580105	70580270	70580105	70580236	70580682	70580742	2157	26,27,31	0,4,0	51,43,46	1,7,0	183	149	1.3653225958874017e-05	0.00018399328543	1.0,0.846,1.0	0.976,0.833,1.0	0.012
10858	gene:Solyc04g080170.2	NA	4	-	64430521	64430754	64430521	64430577	64431371	64431460	10858	0,1,2	0,0,0	0,0,0	0,0,2	326	149	1.3684498172032394e-05	0.000184257090103	NA,1.0,1.0	NA,NA,0.0	1.0
18842	gene:Solyc12g013900.1	NA	12	-	4705710	4705866	4705710	4705839	4705960	4706230	18842	18,15,12	325,298,143	20,10,9	466,287,374	176	149	1.3719910936124197e-05	0.000184626942765	0.045,0.041,0.066	0.035,0.029,0.02	0.023
13809	gene:Solyc08g075450.2	NA	8	+	59609172	59609352	59609200	59609352	59604932	59605088	13809	0,1,0	56,46,36	9,8,4	104,50,68	177	149	1.3755322927052125e-05	0.000184889360801	0.0,0.018,0.0	0.068,0.119,0.047	-0.072
15419	gene:Solyc04g071470.2	NA	4	+	58449844	58449920	58449851	58449920	58449703	58449769	15419	24,21,19	0,0,0	19,13,20	6,2,2	156	149	1.375108928932186e-05	0.000184889360801	1.0,1.0,1.0	0.752,0.861,0.905	0.161
12145	gene:Solyc01g058140.2	NA	1	+	65433850	65434072	65433999	65434072	65433397	65433564	12145	83,71,50	0,2,0	128,67,108	4,2,6	298	149	1.3781916359081886e-05	0.000185057325858	1.0,0.947,1.0	0.941,0.944,0.9	0.054
14646	gene:Solyc02g065080.2	NA	2	-	36255976	36256101	36255976	36256087	36256526	36256577	14646	1,4,8	58,50,45	1,0,2	41,33,37	163	149	1.3783744882128584e-05	0.000185057325858	0.016,0.068,0.14	0.022,0.0,0.047	0.052
17158	gene:Solyc08g061560.2	NA	8	-	48991039	48991282	48991039	48991111	48991364	48991436	17158	1,0,5	0,0,0	0,1,0	0,0,1	320	149	1.3867324937441811e-05	0.000186071958168	1.0,NA,1.0	NA,1.0,0.0	0.5
4943	gene:Solyc09g074900.2	NA	9	-	66703232	66703453	66703232	66703284	66703776	66703830	4943	0,2,0	0,0,0	2,0,0	0,2,0	318	149	1.3928567955320816e-05	0.000186785873792	NA,1.0,NA	1.0,0.0,NA	0.5
5724	gene:Solyc01g067360.2	NA	1	-	75815162	75815398	75815162	75815232	75815495	75815578	5724	0,0,2	0,0,0	0,0,0	0,0,2	315	149	1.4020920341170949e-05	0.000187915910455	NA,NA,1.0	NA,NA,0.0	1.0
50	gene:Solyc12g056440.1	NA	12	+	62371703	62371882	62371706	62371882	62366269	62366574	50	18,14,9	9,5,10	23,14,16	10,5,8	152	149	1.4061820291196373e-05	0.000188355448742	0.662,0.733,0.469	0.693,0.733,0.662	-0.075
23398	gene:Solyc11g005680.1	NA	11	-	504461	504640	504461	504603	504746	504749	23398	68,83,34	1,0,0	95,64,68	5,2,8	186	149	1.4141692037119393e-05	0.000189316199852	0.982,1.0,1.0	0.938,0.962,0.872	0.07
14650	gene:Solyc10g085570.1	NA	10	+	64687102	64687273	64687136	64687273	64686734	64687036	14650	1,1,4	0,0,0	1,1,0	4,0,0	183	149	1.41967191008716e-05	0.000189943438057	1.0,1.0,1.0	0.169,1.0,NA	0.415
13995	gene:Solyc10g054880.1	NA	10	+	56042233	56042391	56042256	56042391	56041420	56041484	13995	58,48,35	0,0,2	60,37,34	10,1,2	172	149	1.4602915715440046e-05	0.000195265685401	1.0,1.0,0.938	0.839,0.97,0.936	0.064
11664	gene:Solyc09g066090.2	NA	9	-	64444317	64444566	64444317	64444547	64444643	64444830	11664	2,0,3	4,0,0	0,4,0	4,6,12	168	149	1.4922200514877965e-05	0.000199305712624	0.307,NA,1.0	0.0,0.372,0.0	0.529
16148	gene:Solyc05g054260.2	NA	5	-	64216033	64216172	64216033	64216104	64216654	64216736	16148	0,0,0	0,0,1	0,0,4	4,0,0	217	149	1.491787491109942e-05	0.000199305712624	NA,NA,0.0	0.0,NA,1.0	-0.5
17545	gene:Solyc01g079800.2	NA	1	-	78931643	78931757	78931643	78931753	78932515	78932609	17545	55,25,42	0,1,0	41,14,59	6,2,6	153	149	1.4936657402948978e-05	0.000199384214845	1.0,0.961,1.0	0.869,0.872,0.905	0.105
2848	gene:Solyc12g096950.1	NA	12	-	65660423	65660501	65660423	65660496	65660591	65661064	2848	1,0,2	4,2,2	0,0,1	7,1,2	154	149	1.4969373663070014e-05	0.000199706224988	0.195,0.0,0.492	0.0,0.0,0.326	0.12
23830	gene:Solyc02g094640.2	NA	2	+	55242418	55242529	55242430	55242529	55242272	55242343	23830	37,27,20	761,489,398	27,17,29	676,329,664	161	149	1.5069019424081383e-05	0.000200920258988	0.043,0.049,0.044	0.036,0.046,0.039	0.005
23128	gene:Solyc01g068470.2	NA	1	-	77712364	77712472	77712364	77712457	77714053	77714206	23128	21,11,19	34,46,18	25,12,10	55,15,41	164	149	1.5088116507047013e-05	0.000201059534188	0.359,0.178,0.49	0.292,0.421,0.181	0.044
8219	gene:Solyc08g077250.2	NA	8	-	61178988	61179147	61178988	61179140	61179324	61179396	8219	52,45,27	7,0,6	63,30,48	0,0,0	156	149	1.545149989512374e-05	0.000205783872529	0.876,1.0,0.811	1.0,1.0,1.0	-0.104
23754	gene:Solyc03g063240.2	NA	3	-	33818987	33819121	33818987	33819083	33819493	33819592	23754	7,8,1	248,184,124	6,4,4	287,137,252	187	149	1.5519768148720533e-05	0.000206574691739	0.022,0.033,0.006	0.016,0.023,0.012	0.003
10625	gene:Solyc10g085690.1	NA	10	+	64791093	64791125	64791099	64791125	64790828	64790918	10625	2,3,3	2,0,0	1,2,5	0,0,6	155	149	1.556369659156121e-05	0.000207040817852	0.49,1.0,1.0	1.0,1.0,0.445	0.015
22487	gene:Solyc11g011960.1	NA	11	-	4915105	4915176	4915105	4915152	4915300	4915358	22487	15,11,5	424,415,212	14,7,6	465,332,355	173	149	1.5867426771217946e-05	0.000210960525265	0.03,0.022,0.02	0.025,0.018,0.014	0.005
18016	gene:Solyc01g006740.2	NA	1	-	1338241	1338436	1338241	1338413	1338507	1338661	18016	1,1,3	0,0,0	0,0,0	3,0,0	172	149	1.600571713792412e-05	0.000212677453565	1.0,1.0,1.0	0.0,NA,NA	1.0
16942	gene:Solyc01g080200.2	NA	1	-	79409613	79409728	79409613	79409720	79410131	79410342	16942	14,7,9	9,2,2	5,3,6	5,9,8	157	149	1.6244345667262096e-05	0.000215724910461	0.596,0.769,0.81	0.487,0.24,0.416	0.344
17586	gene:Solyc05g048810.2	NA	5	-	59502844	59502990	59502844	59502979	59503085	59503261	17586	0,0,0	39,18,5	3,1,6	22,9,18	160	149	1.6732628184048397e-05	0.000222082398057	0.0,0.0,0.0	0.113,0.094,0.237	-0.148
4363	gene:Solyc09g008260.2	NA	9	+	1735591	1735790	1735736	1735790	1735395	1735459	4363	2,0,1	0,1,1	2,1,2	0,2,0	294	149	1.6772274472359437e-05	0.000222481540375	1.0,0.0,0.336	1.0,0.202,1.0	-0.289
13856	gene:Solyc05g008930.2	NA	5	+	3145595	3145808	3145775	3145808	3141968	3143120	13856	7,1,5	12,12,5	4,4,3	17,8,12	329	149	1.6972571714545564e-05	0.000225010020905	0.209,0.036,0.312	0.096,0.185,0.102	0.058
8500	gene:Solyc08g075020.2	NA	8	+	59179595	59179720	59179617	59179720	59179414	59179501	8500	23,5,6	0,0,0	10,7,20	1,3,5	171	149	1.7238498983302167e-05	0.000228405197475	1.0,1.0,1.0	0.897,0.67,0.777	0.219
15298	gene:Solyc04g051310.2	NA	4	+	50316449	50316571	50316500	50316571	50313123	50313824	15298	7,11,1	40,32,20	20,12,12	38,23,43	200	149	1.7254487362228944e-05	0.000228486772819	0.115,0.204,0.036	0.282,0.28,0.172	-0.126
5353	gene:Solyc03g117790.1	NA	3	-	66814903	66815001	66814903	66814998	66815137	66815244	5353	1,6,0	1,4,10	0,4,1	11,7,10	152	149	1.727689535939642e-05	0.000228653216488	0.495,0.595,0.0	0.0,0.359,0.089	0.214
23112	gene:Solyc09g007630.2	NA	9	+	1205863	1206076	1205867	1206076	1205351	1205445	23112	112,121,70	8,8,3	99,76,44	2,0,0	153	149	1.7356312058755848e-05	0.00022957353002	0.932,0.936,0.958	0.98,1.0,1.0	-0.051
14938	gene:Solyc11g010180.1	NA	11	-	3266664	3266864	3266664	3266718	3269119	3269250	14938	0,5,1	0,0,0	14,3,5	0,1,4	295	149	1.7369791647521272e-05	0.000229621136455	NA,1.0,1.0	1.0,0.602,0.387	0.337
11065	gene:Solyc03g097550.2	NA	3	+	59883653	59883811	59883676	59883811	59882227	59882476	11065	2,1,0	9,0,3	3,4,1	2,2,2	172	149	1.7413266874055147e-05	0.000230064992696	0.161,1.0,0.0	0.565,0.634,0.302	-0.113
20889	gene:Solyc09g065820.2	NA	9	+	64097083	64097186	64097137	64097186	64096894	64097002	20889	0,2,0	0,0,0	0,0,1	0,2,2	203	149	1.7462080677991716e-05	0.000230578838043	NA,1.0,NA	NA,0.0,0.268	0.866
12983	gene:Solyc06g084010.2	NA	6	-	49275307	49275469	49275307	49275460	49276490	49276985	12983	19,11,8	9,12,6	5,3,7	15,6,10	158	149	1.752492072389031e-05	0.000231276015876	0.666,0.464,0.557	0.239,0.32,0.398	0.243
23304	gene:Solyc01g100190.2	NA	1	+	90250661	90250816	90250740	90250816	90249768	90249814	23304	4,2,1	27,19,18	2,5,6	46,25,24	228	149	1.7534782270836858e-05	0.000231276015876	0.088,0.064,0.035	0.028,0.116,0.14	-0.032
12075	gene:Solyc10g086020.1	NA	10	-	65007036	65007161	65007036	65007115	65007262	65007418	12075	1,0,0	0,2,0	0,2,2	0,0,0	195	149	1.7658931804903557e-05	0.000232781381251	1.0,0.0,NA	NA,1.0,1.0	-0.5
6466	gene:Solyc12g056740.1	NA	12	-	62821039	62821179	62821039	62821134	62821249	62821438	6466	0,0,0	0,0,2	0,0,2	0,1,0	194	149	1.7682302173366432e-05	0.000232957314348	NA,NA,0.0	NA,0.0,1.0	-0.5
19246	gene:Solyc01g008770.2	NA	1	+	2802951	2803040	2802969	2803040	2800636	2800713	19246	2,4,3	85,63,51	4,0,3	82,65,96	167	149	1.7903653277475875e-05	0.000235728969525	0.021,0.054,0.05	0.042,0.0,0.027	0.019
2649	gene:Solyc01g098500.2	NA	1	+	89009285	89009472	89009395	89009472	89009087	89009168	2649	11,19,4	4,0,8	33,24,8	6,2,2	259	149	1.7912967305532186e-05	0.000235728969525	0.613,1.0,0.223	0.76,0.873,0.697	-0.165
11757	gene:Solyc08g066680.2	NA	8	-	55507639	55507745	55507639	55507724	55507940	55507957	11757	10,3,4	3,3,0	6,3,6	2,11,4	170	149	1.7943784685952626e-05	0.000236000880646	0.745,0.467,1.0	0.724,0.193,0.568	0.242
1395	gene:Solyc08g043170.2	NA	8	+	22889288	22889468	22889293	22889468	22888863	22889109	1395	3,0,0	0,3,0	0,1,1	0,0,3	154	149	1.8019168179133266e-05	0.000236858296653	1.0,0.0,NA	NA,1.0,0.244	-0.122
10211	gene:Solyc01g034020.2	NA	1	-	35354196	35354378	35354196	35354351	35354558	35354615	10211	0,0,0	2,0,0	2,0,0	0,0,0	176	149	1.804436597559683e-05	0.000237055435428	0.0,NA,NA	1.0,NA,NA	-1.0
1119	gene:Solyc03g006190.2	NA	3	-	827674	827701	827674	827686	828092	828150	1119	0,0,2	0,2,0	2,0,0	0,0,2	164	149	1.8207248056481643e-05	0.000237177058961	NA,0.0,1.0	1.0,NA,0.0	0.0
11207	gene:Solyc11g010530.1	NA	11	+	3584718	3584912	3584721	3584912	3583950	3584041	11207	0,0,2	0,2,0	0,0,0	3,0,2	152	149	1.8285220050830912e-05	0.000237177058961	NA,0.0,1.0	0.0,NA,0.0	0.5
13167	gene:Solyc08g066260.2	NA	8	+	54764468	54764686	54764474	54764686	54764201	54764338	13167	0,0,0	0,0,2	0,0,2	0,0,0	155	149	1.827491261452974e-05	0.000237177058961	NA,NA,0.0	NA,NA,1.0	-1.0
16193	gene:Solyc12g056210.1	NA	12	-	62173084	62173181	62173084	62173174	62173288	62173310	16193	2,0,0	0,0,0	0,0,0	2,0,0	156	149	1.8270040692828304e-05	0.000237177058961	1.0,NA,NA	0.0,NA,NA	1.0
16645	gene:Solyc03g083360.2	NA	3	-	53186903	53186959	53186903	53186953	53187269	53187974	16645	0,0,0	2,0,0	2,0,0	0,0,0	155	149	1.827491261452974e-05	0.000237177058961	0.0,NA,NA	1.0,NA,NA	-1.0
17480	gene:Solyc11g071890.1	NA	11	-	55223023	55223134	55223023	55223118	55223255	55223334	17480	2,0,0	0,0,0	0,3,2	2,0,0	165	149	1.819662196560885e-05	0.000237177058961	1.0,NA,NA	0.0,1.0,1.0	0.333
18743	gene:Solyc03g082390.2	NA	3	+	52338752	52338891	52338777	52338891	52337883	52338485	18743	0,2,0	0,0,2	0,0,2	1,0,0	174	149	1.8076534546159823e-05	0.000237177058961	NA,1.0,0.0	0.0,NA,1.0	0.0
1963	gene:Solyc01g060100.2	NA	1	-	69503859	69503894	69503859	69503889	69504045	69504138	1963	0,0,0	2,0,0	2,0,0	0,2,0	154	149	1.8279076301795488e-05	0.000237177058961	0.0,NA,NA	1.0,0.0,NA	-0.5
21653	gene:Solyc01g094620.2	NA	1	-	86048967	86049170	86048967	86049161	86049434	86049548	21653	3,0,0	4,2,0	0,2,2	0,0,0	158	149	1.8258229567164832e-05	0.000237177058961	0.414,0.0,NA	NA,1.0,1.0	-0.793
22964	gene:Solyc03g124030.2	NA	3	-	70742900	70742980	70742900	70742960	70743374	70743438	22964	9,5,4	3,5,3	14,0,4	2,3,2	169	149	1.8208154432841192e-05	0.000237177058961	0.726,0.469,0.54	0.861,0.0,0.638	0.079
23320	gene:Solyc03g005410.2	NA	3	-	286145	286257	286145	286245	288083	288140	23320	2,0,0	0,1,0	0,0,0	2,0,0	161	149	1.8235553607836813e-05	0.000237177058961	1.0,0.0,NA	0.0,NA,NA	0.5
23572	gene:Solyc02g069550.1	NA	2	-	39402360	39402498	39402360	39402486	39402983	39403505	23572	0,2,0	0,0,1	0,0,0	2,2,0	161	149	1.8235553607836813e-05	0.000237177058961	NA,1.0,0.0	0.0,0.0,NA	0.5
2706	gene:Solyc01g097450.2	NA	1	+	88309180	88309306	88309186	88309306	88308799	88308923	2706	2,0,3	0,0,0	0,1,0	2,0,0	155	149	1.827491261452974e-05	0.000237177058961	1.0,NA,1.0	0.0,1.0,NA	0.5
3462	gene:Solyc10g078920.1	NA	10	+	60571410	60571428	60571411	60571428	60571241	60571305	3462	2,0,0	0,0,0	0,1,0	2,0,0	150	149	1.8288351534327074e-05	0.000237177058961	1.0,NA,NA	0.0,1.0,NA	0.5
3517	gene:Solyc03g083240.2	NA	3	+	53089765	53089876	53089784	53089876	53089549	53089591	3517	0,0,1	0,2,0	1,2,0	2,0,0	168	149	1.8161343582704677e-05	0.000237177058961	NA,0.0,1.0	0.307,1.0,NA	-0.153
5501	gene:Solyc02g092540.2	NA	2	+	53600790	53600914	53600801	53600914	53600558	53600659	5501	0,3,0	2,0,0	2,0,0	0,0,0	160	149	1.824375532373137e-05	0.000237177058961	0.0,1.0,NA	1.0,NA,NA	-0.5
630	gene:Solyc01g080580.2	NA	1	-	79819621	79819870	79819621	79819863	79819960	79820066	630	0,0,2	0,0,0	0,0,0	0,0,2	156	149	1.8270040692828304e-05	0.000237177058961	NA,NA,1.0	NA,NA,0.0	1.0
6532	gene:Solyc02g085330.1	NA	2	-	48249738	48249815	48249738	48249809	48249913	48250020	6532	0,0,0	2,0,0	2,0,6	0,0,0	155	149	1.827491261452974e-05	0.000237177058961	0.0,NA,NA	1.0,NA,1.0	-1.0
7137	gene:Solyc07g009520.1	NA	7	+	4664778	4664950	4664787	4664950	4664559	4664609	7137	0,0,0	2,4,0	2,0,0	0,0,2	158	149	1.8258229567164832e-05	0.000237177058961	0.0,0.0,NA	1.0,NA,0.0	-0.5
8179	gene:Solyc12g008990.1	NA	12	+	2292641	2292763	2292644	2292763	2291561	2291763	8179	14,2,2	0,0,0	0,0,0	0,0,2	152	149	1.8285220050830912e-05	0.000237177058961	1.0,1.0,1.0	NA,NA,0.0	1.0
9610	gene:Solyc05g018520.2	NA	5	-	22138072	22138150	22138072	22138132	22140215	22140329	9610	2,0,0	0,0,0	0,0,1	2,0,0	167	149	1.817365772135919e-05	0.000237177058961	1.0,NA,NA	0.0,NA,1.0	0.5
9682	gene:Solyc04g073960.2	NA	4	+	59991149	59991378	59991153	59991378	59990626	59990998	9682	0,2,0	0,0,0	0,0,1	0,2,0	153	149	1.8282517087551012e-05	0.000237177058961	NA,1.0,NA	NA,0.0,1.0	0.5
9691	gene:Solyc10g076990.1	NA	10	+	59919916	59919986	59919931	59919986	59919495	59919557	9691	2,0,0	0,0,0	0,1,0	2,0,0	164	149	1.8207248056481643e-05	0.000237177058961	1.0,NA,NA	0.0,1.0,NA	0.5
10059	gene:Solyc06g054580.2	NA	6	+	37319378	37319614	37319392	37319614	37319158	37319216	10059	15,5,2	0,0,0	4,15,10	8,0,0	163	149	1.872049757418947e-05	0.000242646047755	1.0,1.0,1.0	0.314,1.0,1.0	0.229
12819	gene:Solyc05g050020.2	NA	5	-	59923686	59923858	59923686	59923842	59924110	59924768	12819	1,1,2	24,21,13	1,4,5	14,17,20	165	149	1.8878390496154297e-05	0.000244556184577	0.036,0.041,0.122	0.061,0.175,0.184	-0.074
18120	gene:Solyc01g090220.2	NA	1	-	83867792	83867925	83867792	83867922	83868502	83868640	18120	0,0,0	1,0,0	3,1,1	0,1,0	152	149	1.8991898851148285e-05	0.000245752633241	0.0,NA,NA	1.0,0.495,1.0	-0.832
5997	gene:Solyc07g044830.2	NA	7	+	57877496	57877539	57877499	57877539	57877118	57877345	5997	0,3,0	0,0,0	1,0,0	0,1,0	152	149	1.8991898851148285e-05	0.000245752633241	NA,1.0,NA	1.0,0.0,NA	0.5
4398	gene:Solyc03g005090.2	NA	3	-	61643	61802	61643	61764	62738	63574	4398	16,12,8	1,4,4	26,20,15	1,0,0	187	149	1.9168906308453582e-05	0.000247905054317	0.927,0.705,0.614	0.954,1.0,1.0	-0.236
7288	gene:Solyc06g005080.2	NA	6	-	95152	95315	95152	95284	96414	96654	7288	8,3,0	7,5,5	8,10,9	17,8,7	180	149	1.9275094291053783e-05	0.000249139705964	0.486,0.332,0.0	0.28,0.509,0.516	-0.162
16365	gene:Solyc10g018530.1	NA	10	-	8742768	8742913	8742768	8742855	8743058	8743135	16365	2,9,8	23,8,9	7,4,3	12,24,8	207	149	1.9309312178188737e-05	0.000249443254598	0.059,0.447,0.39	0.296,0.107,0.213	0.093
9522	gene:Solyc10g005110.2	NA	10	-	98958	99028	98958	99022	99165	99260	9522	0,3,0	0,0,0	0,0,0	0,1,0	155	149	1.9350897761395636e-05	0.000249841591097	NA,1.0,NA	NA,0.0,NA	1.0
11969	gene:Solyc05g012590.2	NA	5	+	5807924	5808071	5807928	5808071	5807691	5807820	11969	7,7,6	120,88,78	10,10,11	152,48,127	153	149	1.9475557874669216e-05	0.000251311474185	0.054,0.072,0.07	0.06,0.169,0.078	-0.037
3627	gene:Solyc01g111990.2	NA	1	+	98125192	98125431	98125255	98125431	98125012	98125129	3627	21,32,4	6,5,6	14,11,4	5,10,0	212	149	1.9517615599483715e-05	0.000251714420939	0.711,0.818,0.319	0.663,0.436,1.0	-0.084
6731	gene:Solyc12g099270.1	NA	12	-	66471763	66471891	66471763	66471862	66472230	66472300	6731	16,3,3	67,34,26	23,1,6	43,59,36	178	149	1.975514851440083e-05	0.00025463652328	0.167,0.069,0.088	0.309,0.014,0.122	-0.04
22783	gene:Solyc02g084490.1	NA	2	+	47585277	47585394	47585280	47585394	47585016	47585103	22783	5,10,5	73,71,30	10,8,8	65,56,56	152	149	1.9998790734171294e-05	0.000257634089059	0.063,0.121,0.14	0.131,0.123,0.123	-0.018
2087	gene:Solyc02g090890.2	NA	2	-	52374015	52374130	52374015	52374119	52374557	52375308	2087	16,17,13	259,204,144	27,21,38	323,217,309	160	149	2.0196038785756356e-05	0.000260030992455	0.054,0.072,0.078	0.072,0.083,0.103	-0.018
18255	gene:Solyc08g061220.2	NA	8	-	48209704	48209727	48209704	48209712	48209827	48209866	18255	0,0,0	1,0,0	3,0,0	0,0,0	164	149	2.0383931857165912e-05	0.000262304859557	0.0,NA,NA	1.0,NA,NA	-1.0
20565	gene:Solyc05g054920.2	NA	5	+	64717650	64717772	64717660	64717772	64716697	64716776	20565	37,21,24	678,488,375	42,14,49	911,531,824	159	149	2.0672090850964228e-05	0.000265865739555	0.049,0.039,0.057	0.041,0.024,0.053	0.009
8339	gene:Solyc11g009060.1	NA	11	-	3183467	3183673	3183467	3183548	3183780	3183845	8339	16,21,11	0,0,2	18,16,15	4,1,0	274	149	2.0940762003838886e-05	0.000269172184164	1.0,1.0,0.749	0.71,0.897,1.0	0.047
8126	gene:Solyc11g040260.1	NA	11	-	38087790	38087927	38087790	38087919	38088007	38088112	8126	0,2,2	45,42,13	1,2,2	26,22,23	157	149	2.0970598117575434e-05	0.000269406688918	0.0,0.043,0.127	0.035,0.079,0.076	-0.007
19955	gene:Solyc03g118890.2	NA	3	+	67675900	67675972	67675907	67675972	67675314	67675359	19955	3,0,0	3,0,1	0,4,2	5,2,0	156	149	2.0999150643274544e-05	0.000269624453563	0.489,NA,0.0	0.0,0.656,1.0	-0.308
6750	gene:Solyc11g013180.1	NA	11	-	6064085	6064195	6064085	6064174	6064272	6064403	6750	3,0,0	0,1,0	0,0,0	1,0,0	170	149	2.1036435501231377e-05	0.000269954037023	1.0,0.0,NA	0.0,NA,NA	0.5
3373	gene:Solyc12g014150.1	NA	12	+	4987805	4987991	4987814	4987991	4986729	4986962	3373	29,25,15	33,27,21	31,15,15	32,23,48	158	149	2.1153333499605697e-05	0.00027130434356	0.453,0.466,0.402	0.477,0.381,0.228	0.078
20567	gene:Solyc05g054920.2	NA	5	+	64717650	64717772	64717685	64717772	64716697	64716776	20567	293,152,161	11,10,0	328,113,359	0,0,0	184	149	2.140879597439275e-05	0.000274429353803	0.956,0.925,1.0	1.0,1.0,1.0	-0.04
12037	gene:Solyc01g107290.2	NA	1	+	94884615	94884813	94884654	94884813	94882663	94882947	12037	14,16,10	0,0,0	43,21,28	12,0,0	188	149	2.1760229726456653e-05	0.000278780451402	1.0,1.0,1.0	0.74,1.0,1.0	0.087
20357	gene:Solyc12g095750.1	NA	12	+	64885936	64886061	64885977	64886061	64885335	64885470	20357	8,15,12	4,5,2	7,15,9	0,2,0	190	149	2.1826975764838152e-05	0.000279481496846	0.611,0.702,0.825	1.0,0.855,1.0	-0.239
1154	gene:Solyc06g062890.2	NA	6	+	39699200	39699402	39699203	39699402	39695354	39695572	1154	42,43,20	9,5,14	31,24,40	7,1,12	152	149	2.184248814941687e-05	0.000279526114864	0.821,0.894,0.583	0.813,0.959,0.766	-0.08
14384	gene:Solyc06g060880.2	NA	6	-	38895164	38895299	38895164	38895280	38895728	38895982	14384	2,0,0	0,0,1	0,0,5	0,0,0	168	149	2.2004078678443272e-05	0.000281439069063	1.0,NA,0.0	NA,NA,1.0	-0.5
1063	gene:Solyc03g063340.2	NA	3	+	34375907	34375975	34375913	34375975	34375741	34375843	1063	117,110,69	4,4,8	132,69,129	2,0,2	155	149	2.204414850131262e-05	0.000281796485792	0.966,0.964,0.892	0.984,1.0,0.984	-0.049
20440	gene:Solyc02g070670.2	NA	2	+	40346127	40346345	40346143	40346345	40345539	40345600	20440	5,7,0	209,242,58	7,1,11	221,215,201	165	149	2.216464016321453e-05	0.000283180999117	0.021,0.025,0.0	0.028,0.004,0.047	-0.011
6390	gene:Solyc01g095980.2	NA	1	+	87096636	87096699	87096670	87096699	87095751	87096568	6390	3,0,1	0,0,0	0,1,0	1,1,0	183	149	2.235360995300079e-05	0.000285438404015	1.0,NA,1.0	0.0,0.449,NA	0.775
15315	gene:Solyc02g071330.2	NA	2	+	40815541	40815701	40815551	40815701	40815147	40815217	15315	0,0,0	6,0,1	1,0,0	0,3,0	159	149	2.2370329277272824e-05	0.000285495031523	0.0,NA,0.0	1.0,0.0,NA	-0.5
4438	gene:Solyc09g008630.2	NA	9	-	2095359	2095607	2095359	2095599	2097273	2097341	4438	0,0,0	0,0,1	0,2,5	0,0,0	157	149	2.2393963368198478e-05	0.0002856397962	NA,NA,0.0	NA,1.0,1.0	-1.0
12235	gene:Solyc08g005920.2	NA	8	-	699489	699716	699489	699669	700393	700441	12235	59,26,17	0,1,2	54,12,32	5,7,4	196	149	2.2416966954142482e-05	0.000285776364243	1.0,0.952,0.866	0.891,0.566,0.859	0.167
11214	gene:Solyc01g107690.2	NA	1	+	95150911	95151120	95150918	95151120	95148991	95149335	11214	0,1,0	0,0,1	1,0,5	0,0,0	156	149	2.2432560825662336e-05	0.000285818373678	NA,1.0,0.0	1.0,NA,1.0	-0.5
2694	gene:Solyc02g093080.2	NA	2	-	54016140	54016202	54016140	54016199	54016378	54016446	2694	48,31,19	201,143,105	33,23,45	197,127,213	152	149	2.250509765808817e-05	0.00028658546278	0.19,0.175,0.151	0.141,0.151,0.172	0.017
17321	gene:Solyc09g055260.2	NA	9	-	38376026	38376235	38376026	38376089	38376356	38376412	17321	0,2,1	0,0,0	0,0,0	0,0,2	295	149	2.2532976464479082e-05	0.000286783336821	NA,1.0,1.0	NA,NA,0.0	1.0
21852	gene:Solyc01g060200.1	NA	1	-	69701532	69701724	69701532	69701580	69702339	69702408	21852	1,0,0	0,0,0	0,3,1	2,0,0	293	149	2.2683518066761812e-05	0.000288541302612	1.0,NA,NA	0.0,1.0,1.0	0.333
5671	gene:Solyc04g049630.2	NA	4	-	42631525	42631661	42631525	42631648	42631736	42631822	5671	4,1,2	44,29,37	0,2,0	65,36,35	162	149	2.275494532942345e-05	0.000289291536901	0.077,0.031,0.047	0.0,0.049,0.0	0.035
12004	gene:Solyc09g090550.2	NA	9	+	70044113	70044258	70044122	70044258	70043954	70044032	12004	0,0,5	4,0,0	0,3,0	7,0,3	158	149	2.3251980140865532e-05	0.000295448889269	0.0,NA,1.0	0.0,1.0,0.0	0.167
3264	gene:Solyc02g061810.2	NA	2	-	33323331	33323474	33323331	33323469	33323609	33323681	3264	0,1,0	20,28,28	4,3,6	32,11,36	154	149	2.3329347719361883e-05	0.000296269967758	0.0,0.033,0.0	0.108,0.209,0.139	-0.141
18692	gene:Solyc02g093210.2	NA	2	+	54153785	54153968	54153845	54153968	54153334	54153650	18692	6,4,1	248,166,139	9,4,2	228,122,214	209	149	2.3355064933451552e-05	0.000296434576217	0.017,0.017,0.005	0.027,0.023,0.007	-0.006
11285	gene:Solyc08g079590.1	NA	8	+	63096982	63097208	63096997	63097208	63095958	63096288	11285	0,0,0	8,0,0	1,1,0	0,4,6	164	149	2.3639517836972885e-05	0.000299554195491	0.0,NA,NA	1.0,0.185,0.0	-0.395
14707	gene:Solyc01g068020.2	NA	1	-	77065015	77065184	77065015	77065111	77065862	77065962	14707	5,7,7	27,13,7	5,7,8	30,17,21	222	149	2.363347903915973e-05	0.000299554195491	0.111,0.265,0.402	0.101,0.217,0.204	0.085
8881	gene:Solyc04g074090.2	NA	4	-	60102561	60102706	60102561	60102685	60102759	60102899	8881	0,0,0	0,5,0	0,1,0	0,0,0	170	149	2.363371308335728e-05	0.000299554195491	NA,0.0,NA	NA,1.0,NA	-1.0
14249	gene:Solyc08g083300.2	NA	8	+	65810057	65810206	65810065	65810206	65809578	65809977	14249	3,0,2	46,22,38	4,0,3	46,18,32	157	149	2.4071290122165794e-05	0.000304859281983	0.058,0.0,0.048	0.076,0.0,0.082	-0.017
12570	gene:Solyc12g088050.1	NA	12	-	63543526	63543682	63543526	63543651	63543912	63544083	12570	13,30,3	1,0,0	23,21,25	2,1,0	180	149	2.4125308588947097e-05	0.000305376999786	0.915,1.0,1.0	0.905,0.946,1.0	0.021
8908	gene:Solyc02g084700.2	NA	2	-	47802815	47802924	47802815	47802905	47803181	47803331	8908	0,0,0	13,30,6	10,0,3	29,36,23	168	149	2.4268411454649078e-05	0.000307021166144	0.0,0.0,0.0	0.234,0.0,0.104	-0.113
8444	gene:Solyc09g097880.2	NA	9	+	71878810	71878904	71878815	71878904	71877703	71877807	8444	17,16,10	10,9,3	18,10,12	5,3,7	154	149	2.4330423008117486e-05	0.000307638210396	0.622,0.632,0.763	0.777,0.763,0.624	-0.049
3885	gene:Solyc08g007750.2	NA	8	-	2251478	2251540	2251478	2251533	2252397	2252454	3885	38,30,16	6,2,0	50,20,47	7,0,0	156	149	2.437084391359041e-05	0.000307959269729	0.858,0.935,1.0	0.872,1.0,1.0	-0.026
9234	gene:Solyc09g031750.2	NA	9	-	28028103	28028267	28028103	28028260	28028349	28029028	9234	59,74,27	10,9,0	85,106,51	0,5,0	156	149	2.4382317396808707e-05	0.000307959269729	0.849,0.887,1.0	1.0,0.953,1.0	-0.072
22571	gene:Solyc04g008340.2	NA	4	-	1998768	1998924	1998768	1998915	1999732	2000010	22571	4,2,0	71,61,31	6,1,3	56,28,50	158	149	2.4400909804007966e-05	0.000308026694104	0.05,0.03,0.0	0.092,0.033,0.054	-0.033
10590	gene:Solyc03g117060.2	NA	3	-	66324594	66324821	66324594	66324808	66325342	66325466	10590	0,3,2	0,2,0	2,4,8	1,2,2	162	149	2.443733617082894e-05	0.000308319051363	NA,0.58,1.0	0.648,0.648,0.786	0.096
22090	gene:Solyc04g071660.2	NA	4	-	58649172	58649250	58649172	58649244	58649317	58650421	22090	12,2,4	24,15,12	8,7,8	42,22,30	155	149	2.4524975177378648e-05	0.000309256876355	0.325,0.114,0.243	0.155,0.234,0.204	0.03
113	gene:Solyc08g066640.2	NA	8	+	55407412	55407656	55407499	55407656	55407128	55407190	113	0,1,0	14,44,12	4,10,0	24,30,18	236	149	2.4589590476362685e-05	0.000309760294736	0.0,0.014,0.0	0.095,0.174,0.0	-0.085
16170	gene:Solyc06g063170.2	NA	6	+	39899395	39899494	39899404	39899494	39899080	39899154	16170	2,1,0	6,2,0	6,0,2	0,0,6	158	149	2.4591555240439427e-05	0.000309760294736	0.239,0.32,NA	1.0,NA,0.239	-0.34
18546	gene:Solyc04g009510.2	NA	4	+	2932288	2932442	2932293	2932442	2932085	2932213	18546	108,69,73	5,3,3	133,56,65	2,2,4	154	149	2.4683763633011067e-05	0.000310753340645	0.954,0.957,0.959	0.985,0.964,0.94	-0.006
23330	gene:Solyc09g015360.2	NA	9	-	8606538	8606781	8606538	8606633	8607648	8607817	23330	1,10,0	41,87,19	3,16,5	90,92,36	297	149	2.5240652227557494e-05	0.000317592180708	0.012,0.055,0.0	0.016,0.08,0.065	-0.031
16385	gene:Solyc11g031970.1	NA	11	+	24278506	24278657	24278509	24278657	24278337	24278423	16385	20,15,0	52,62,41	5,10,10	52,53,34	152	149	2.5324313551715357e-05	0.000318472427999	0.274,0.192,0.0	0.086,0.156,0.224	0.0
19497	gene:Solyc12g095840.1	NA	12	-	64956193	64956315	64956193	64956295	64957554	64957620	19497	2,1,4	26,25,13	0,3,0	39,24,33	169	149	2.5511792789319165e-05	0.000320656605962	0.064,0.034,0.213	0.0,0.099,0.0	0.071
23305	gene:Solyc01g100190.2	NA	1	+	90254931	90255054	90254934	90255054	90254602	90254845	23305	6,5,1	9,17,8	11,0,0	23,6,14	152	149	2.5557089171231325e-05	0.000321052298562	0.395,0.224,0.109	0.319,0.0,0.0	0.136
14854	gene:Solyc03g114980.2	NA	3	+	64837960	64838041	64837983	64838041	64837866	64837875	14854	0,0,0	4,0,0	1,0,1	0,0,5	172	149	2.572800098504613e-05	0.000322850293138	0.0,NA,NA	1.0,NA,0.148	-0.574
21905	gene:Solyc01g102820.2	NA	1	-	91520128	91520319	91520128	91520212	91521113	91521182	21905	0,0,0	2,0,0	1,0,0	0,0,0	256	149	2.5725903349104357e-05	0.000322850293138	0.0,NA,NA	1.0,NA,NA	-1.0
15456	gene:Solyc08g006930.2	NA	8	-	1497890	1498008	1497890	1497983	1499892	1499977	15456	0,0,1	0,0,0	0,3,0	0,0,4	174	149	2.5772584558039808e-05	0.000323235221332	NA,NA,1.0	NA,1.0,0.0	0.5
13568	gene:Solyc12g094410.1	NA	12	+	64635181	64635267	64635213	64635267	64634927	64635008	13568	0,0,1	2,0,0	0,2,0	0,0,4	181	149	2.5928727871004026e-05	0.000325018142245	0.0,NA,1.0	NA,1.0,0.0	0.0
23756	gene:Solyc03g063240.2	NA	3	-	33818987	33819121	33818987	33819088	33819493	33819592	23756	0,0,0	2,2,4	0,0,1	0,0,0	182	149	2.5951028160181143e-05	0.000325122315063	0.0,0.0,0.0	NA,NA,1.0	-1.0
18605	gene:Solyc10g017490.1	NA	10	+	5467226	5467347	5467242	5467347	5466930	5467025	18605	1,1,4	4,0,0	4,3,0	0,0,0	165	149	2.6005305292010004e-05	0.000325626775316	0.184,1.0,1.0	1.0,1.0,NA	-0.272
15307	gene:Solyc11g030380.1	NA	11	-	21601633	21601766	21601633	21601662	21602636	21602848	15307	11,0,1	1,0,4	4,1,1	0,0,0	253	149	2.613716346713199e-05	0.000327101604187	0.866,NA,0.128	1.0,1.0,1.0	-0.503
8033	gene:Solyc03g019810.2	NA	3	-	61358301	61358413	61358301	61358366	61359108	61359184	8033	1,1,0	0,0,0	0,0,1	4,0,0	196	149	2.626211101345605e-05	0.000328488406864	1.0,1.0,NA	0.0,NA,1.0	0.5
4921	gene:Solyc01g008730.2	NA	1	-	2772896	2773094	2772896	2773029	2774539	2774729	4921	0,0,0	0,4,0	0,1,0	0,0,0	214	149	2.665584085772554e-05	0.000333233857737	NA,0.0,NA	NA,1.0,NA	-1.0
2005	gene:Solyc09g009190.2	NA	9	+	2543097	2543255	2543102	2543255	2539817	2540121	2005	218,257,127	6,12,7	217,207,188	6,7,7	154	149	2.668531213631382e-05	0.000333422932284	0.972,0.954,0.946	0.972,0.966,0.963	-0.01
12115	gene:Solyc04g009020.2	NA	4	+	2592010	2592316	2592104	2592316	2591288	2591432	12115	110,120,48	9,10,8	129,82,112	9,4,10	243	149	2.6758652839861354e-05	0.000334159641052	0.882,0.88,0.786	0.898,0.926,0.873	-0.05
4016	gene:Solyc10g007130.2	NA	10	-	1531483	1531645	1531483	1531568	1534854	1535042	4016	0,0,1	0,0,0	2,2,0	0,0,4	226	149	2.69123702838784e-05	0.000335898756927	NA,NA,1.0	1.0,1.0,0.0	0.333
12836	gene:Solyc03g025530.2	NA	3	-	2918118	2918216	2918118	2918205	2918588	2919038	12836	2,8,8	130,113,76	10,13,14	202,99,164	160	149	2.7291601387284938e-05	0.000340449176726	0.014,0.062,0.089	0.044,0.109,0.074	-0.021
20108	gene:Solyc09g082180.2	NA	9	-	67989382	67989527	67989382	67989488	67989615	67990260	20108	7,6,2	0,2,0	6,9,4	1,2,0	188	149	2.7372203468626162e-05	0.000341271463847	1.0,0.704,1.0	0.826,0.781,1.0	0.032
23307	gene:Solyc06g082150.2	NA	6	+	48066608	48066724	48066629	48066724	48065841	48065907	23307	3,0,0	6,7,3	4,9,1	2,3,3	170	149	2.74814001676171e-05	0.000342399703002	0.305,0.0,0.0	0.637,0.724,0.226	-0.427
542	gene:Solyc04g045630.2	NA	4	-	34501195	34501314	34501195	34501226	34501406	34501441	542	0,1,0	0,0,0	0,0,0	0,2,2	237	149	2.7492162039635643e-05	0.000342399703002	NA,1.0,NA	NA,0.0,0.0	1.0
6530	gene:Solyc11g066370.1	NA	11	-	52133248	52133365	52133248	52133280	52134659	52134890	6530	0,0,0	0,2,0	2,1,2	0,0,2	234	149	2.7784454624718412e-05	0.00034585470031	NA,0.0,NA	1.0,1.0,0.389	-0.796
1212	gene:Solyc01g005480.2	NA	1	+	334785	335031	334875	335031	333095	333352	1212	10,12,4	9,10,0	7,10,7	4,5,15	239	149	2.7918815344377554e-05	0.000347341150216	0.409,0.428,1.0	0.522,0.555,0.225	0.178
18306	gene:Solyc02g068700.2	NA	2	-	38635460	38635545	38635460	38635541	38636403	38636499	18306	1,5,2	387,265,174	12,8,5	511,261,339	153	149	2.8086608937559053e-05	0.000349241729111	0.003,0.018,0.011	0.022,0.029,0.014	-0.011
22089	gene:Solyc09g005260.2	NA	9	-	192776	192839	192776	192830	192933	193050	22089	6,2,8	418,305,139	10,9,6	420,348,302	158	149	2.82109308862591e-05	0.000350600018073	0.013,0.006,0.051	0.022,0.024,0.018	0.002
21635	gene:Solyc05g013360.2	NA	5	-	6443174	6443386	6443174	6443371	6443479	6443583	21635	0,0,0	5,5,1	0,1,4	0,5,0	164	149	2.8408147136567287e-05	0.000352862287255	0.0,0.0,0.0	NA,0.154,1.0	-0.577
10356	gene:Solyc07g009350.2	NA	7	-	4406480	4406607	4406480	4406604	4406816	4406913	10356	0,6,0	1,4,0	2,3,0	3,4,0	152	149	2.842878614080704e-05	0.000352930015979	0.0,0.595,NA	0.395,0.424,NA	-0.112
10936	gene:Solyc01g105160.2	NA	1	-	93435911	93436129	93435911	93436115	93436903	93437152	10936	1,3,2	82,59,47	0,2,2	67,54,55	163	149	2.895005510136786e-05	0.000359209439699	0.011,0.044,0.037	0.0,0.033,0.032	0.009
18361	gene:Solyc04g050920.2	NA	4	+	48982135	48982238	48982154	48982238	48981895	48982076	18361	1,0,2	40,49,11	16,2,4	56,34,42	168	149	2.8969099361204733e-05	0.000359253932313	0.022,0.0,0.139	0.202,0.05,0.078	-0.056
6432	gene:Solyc01g060090.1	NA	1	-	69487094	69487203	69487094	69487138	69487290	69487375	6432	0,1,0	0,0,0	0,0,0	0,2,0	214	149	2.9828585717258464e-05	0.000369715377104	NA,1.0,NA	NA,0.0,NA	1.0
11369	gene:Solyc02g080860.1	NA	2	-	44967026	44967204	44967026	44967201	44968154	44968191	11369	3,0,4	0,1,0	0,0,1	0,0,5	152	149	3.0050971455830287e-05	0.000372273228483	1.0,0.0,1.0	NA,NA,0.164	0.503
7955	gene:Solyc07g042800.2	NA	7	+	56299334	56299398	56299370	56299398	56298411	56298497	7955	1,0,0	4,0,0	5,1,1	0,2,0	185	149	3.0224718826603707e-05	0.0003742261404	0.168,NA,NA	1.0,0.287,1.0	-0.594
13946	gene:Solyc12g015710.1	NA	12	-	5689088	5689178	5689088	5689174	5689378	5689450	13946	17,19,8	123,83,41	3,3,11	107,79,102	153	149	3.0422155532103663e-05	0.000376470124902	0.119,0.182,0.16	0.027,0.036,0.095	0.101
8777	gene:Solyc09g083120.2	NA	9	-	68799626	68799799	68799626	68799778	68800014	68800153	8777	2,1,1	26,18,7	4,3,1	35,5,16	170	149	3.061583953734698e-05	0.000378665306465	0.063,0.046,0.111	0.091,0.345,0.052	-0.089
3691	gene:Solyc09g090290.2	NA	9	+	69817691	69817897	69817759	69817897	69815826	69815885	3691	0,1,0	14,10,1	4,1,0	6,17,9	217	149	3.071324437340687e-05	0.000379667978318	0.0,0.064,0.0	0.314,0.039,0.0	-0.096
3000	gene:Solyc11g007700.1	NA	11	-	1939538	1939779	1939538	1939775	1940355	1940450	3000	45,37,29	0,0,1	38,50,32	0,3,1	153	149	3.116488478121756e-05	0.000385046210694	1.0,1.0,0.966	1.0,0.942,0.969	0.018
13138	gene:Solyc08g079820.2	NA	8	+	63273824	63273970	63273864	63273970	63273591	63273684	13138	89,61,33	0,4,0	108,64,83	0,2,0	189	149	3.169120042718728e-05	0.000391340859685	1.0,0.923,1.0	1.0,0.962,1.0	-0.013
19650	gene:Solyc05g056090.2	NA	5	+	65466941	65467116	65466988	65467116	65466679	65466752	19650	3,0,0	0,0,2	0,0,1	0,0,0	196	149	3.180966292412028e-05	0.000392595096313	1.0,NA,0.0	NA,NA,1.0	-0.5
20457	gene:Solyc09g025270.2	NA	9	+	72443400	72443517	72443409	72443517	72441023	72441486	20457	41,57,17	0,2,1	45,64,70	2,1,0	158	149	3.1841799062044175e-05	0.000392783126434	1.0,0.964,0.941	0.955,0.984,1.0	-0.011
7929	gene:Solyc06g069670.2	NA	6	+	43395029	43395080	43395036	43395080	43394878	43394959	7929	0,0,0	0,1,0	0,4,0	0,0,0	156	149	3.189664030819112e-05	0.000393250886346	NA,0.0,NA	NA,1.0,NA	-1.0
6362	gene:Solyc10g008990.2	NA	10	+	3022625	3022700	3022641	3022700	3022361	3022557	6362	50,40,28	2,1,2	61,41,37	1,2,0	165	149	3.204061721592263e-05	0.000394816513308	0.958,0.973,0.927	0.982,0.949,1.0	-0.024
5157	gene:Solyc03g007400.1	NA	3	+	1944504	1944607	1944583	1944607	1942350	1942400	5157	13,11,12	0,5,2	24,10,25	1,3,2	228	149	3.2149346485194655e-05	0.000395946376426	1.0,0.59,0.797	0.94,0.685,0.891	-0.043
21951	gene:Solyc05g015380.2	NA	5	+	10447159	10447309	10447180	10447309	10446889	10447056	21951	1,2,0	1,0,1	0,0,0	2,1,0	170	149	3.2339757483651206e-05	0.000398080489364	0.467,1.0,0.0	0.0,0.0,NA	0.489
2709	gene:Solyc01g095870.1	NA	1	-	87006678	87006883	87006678	87006843	87006963	87007008	2709	0,0,0	2,0,0	1,0,0	0,2,0	189	149	3.261480492716262e-05	0.000401253608527	0.0,NA,NA	1.0,0.0,NA	-0.5
9549	gene:Solyc08g080050.2	NA	8	+	63391665	63391730	63391703	63391730	63391368	63391469	9549	0,0,0	2,0,0	1,3,0	0,0,0	187	149	3.284822485469977e-05	0.000403911505621	0.0,NA,NA	1.0,1.0,NA	-1.0
[truncated: 21,350 more rows]
