# Supplementary material for: High transcriptome plasticity drives phosphate starvation responses in tomato
Source: Stress Biol. 2022 Mar 18;2(1):18. doi: 10.1007/s44154-022-00035-4 (PMC10441952; doi:10.1007/s44154-022-00035-4)
Supplement: Supplementary file 3 — Additional file 3. [file 44154_2022_35_MOESM3_ESM.zip › rmats_1s/A5SS.MATS.ReadsOnTargetAndJunctionCounts.txt]

ID	GeneID	geneSymbol	chr	strand	longExonStart_0base	longExonEnd	shortES	shortEE	flankingES	flankingEE	ID	IC_SAMPLE_1	SC_SAMPLE_1	IC_SAMPLE_2	SC_SAMPLE_2	IncFormLen	SkipFormLen	PValue	FDR	IncLevel1	IncLevel2	IncLevelDifference
4855	gene:Solyc06g009340.2	NA	6	+	3290900	3290927	3290900	3290923	3291036	3291178	4855	135,100,47	26,0,3	146,72,102	3,0,0	153	149	1.3912334728236574e-183	1.82028987584e-179	0.835,1.0,0.938	0.979,1.0,1.0	-0.069
1576	gene:Solyc03g096080.2	NA	3	+	57933727	57933888	57933727	57933732	57934781	57934890	1576	2,2,1	18,7,0	18,8,5	8,2,2	305	149	2.890872159981941e-135	1.89120856706e-131	0.051,0.122,1.0	0.524,0.661,0.55	-0.187
5805	gene:Solyc03g007140.2	NA	3	+	1732387	1732551	1732387	1732507	1733057	1733932	5805	14,9,6	2,8,1	23,19,21	0,2,0	193	149	7.068675710371588e-133	3.08288509982e-129	0.844,0.465,0.822	1.0,0.88,1.0	-0.25
12163	gene:Solyc02g033060.2	NA	2	-	29730922	29731151	29730956	29731151	29730230	29730314	12163	86,165,42	8,12,2	138,180,56	2,0,2	183	149	1.4194901840945965e-129	4.64315239217e-126	0.897,0.918,0.945	0.983,1.0,0.958	-0.06
12268	gene:Solyc04g077500.2	NA	4	-	62449930	62450069	62449941	62450069	62449421	62449534	12268	0,1,5	212,130,90	15,12,7	200,144,179	160	149	2.708927153011085e-118	7.088720574e-115	0.0,0.007,0.049	0.065,0.072,0.035	-0.039
3657	gene:Solyc08g076510.2	NA	8	-	60502264	60502466	60502408	60502466	60500469	60501190	3657	4,1,2	0,1,0	1,7,3	3,4,3	293	149	4.788678433904827e-113	1.04425114382e-109	1.0,0.337,1.0	0.145,0.471,0.337	0.461
4256	gene:Solyc06g005990.2	NA	6	+	1006105	1006232	1006105	1006214	1006386	1006865	4256	53,21,25	0,2,1	51,21,38	0,15,5	167	149	4.0939894062520635e-109	7.65225105591e-106	1.0,0.904,0.957	1.0,0.555,0.871	0.145
12248	gene:Solyc11g044320.1	NA	11	+	32995754	32995904	32995754	32995830	32996074	32996292	12248	135,108,56	0,0,2	143,74,97	10,6,2	223	149	9.283736693644926e-109	1.51835513625e-105	1.0,1.0,0.949	0.905,0.892,0.97	0.061
4700	gene:Solyc03g118390.2	NA	3	-	67283941	67284055	67283944	67284055	67283773	67283834	4700	3,2,0	151,117,92	17,4,6	147,103,164	152	149	1.740080038237341e-104	2.52968969114e-101	0.019,0.016,0.0	0.102,0.037,0.035	-0.046
2034	gene:Solyc05g013560.2	NA	5	+	6839792	6839968	6839792	6839927	6840362	6840648	2034	405,216,150	44,18,30	494,231,382	22,10,30	190	149	1.1216836391201027e-102	1.46761087342e-99	0.878,0.904,0.797	0.946,0.948,0.909	-0.075
6308	gene:Solyc11g017440.1	NA	11	-	8384014	8384076	8384018	8384076	8383386	8383568	6308	26,56,15	1118,862,645	87,110,21	1577,768,938	153	149	2.9637580128729135e-102	3.52525544004e-99	0.022,0.06,0.022	0.051,0.122,0.021	-0.03
601	gene:Solyc03g114960.2	NA	3	+	64819007	64819190	64819007	64819115	64819995	64820145	601	108,77,48	15,7,2	128,55,92	0,2,4	224	149	1.0317637699391028e-101	1.12496643049e-98	0.827,0.88,0.941	1.0,0.948,0.939	-0.08
339	gene:Solyc03g098250.2	NA	3	+	60605897	60605992	60605897	60605988	60606075	60606175	339	28,29,9	1,1,2	28,16,25	5,2,16	153	149	5.1589123345347956e-101	5.192246845e-98	0.965,0.966,0.814	0.845,0.886,0.603	0.137
8476	gene:Solyc06g073130.2	NA	6	-	45054177	45054321	45054227	45054321	45053879	45054034	8476	5,12,0	0,0,2	4,1,4	3,0,7	199	149	4.829073752049371e-100	4.51311435513e-97	1.0,1.0,0.0	0.5,1.0,0.3	0.067
12264	gene:Solyc04g077500.2	NA	4	-	62449898	62450069	62449941	62450069	62449421	62449534	12264	0,1,3	212,130,90	11,10,7	200,144,179	192	149	4.719205497854924e-99	4.11640564893e-96	0.0,0.006,0.025	0.041,0.051,0.029	-0.03
11684	gene:Solyc02g089890.2	NA	2	-	51580619	51580811	51580673	51580811	51580101	51580372	11684	0,2,0	24,13,15	3,10,2	33,8,25	203	149	7.181808433323004e-96	5.87292384635e-93	0.0,0.101,0.0	0.063,0.478,0.055	-0.165
2035	gene:Solyc05g013560.2	NA	5	+	6839792	6839972	6839792	6839927	6840362	6840648	2035	1261,685,512	44,18,30	1504,679,1185	22,10,30	194	149	2.005969779943776e-93	1.54388874122e-90	0.957,0.967,0.929	0.981,0.981,0.968	-0.026
10338	gene:Solyc10g008060.2	NA	10	-	2211574	2211688	2211591	2211688	2210402	2210586	10338	6,4,6	15,11,5	2,1,0	19,8,8	166	149	1.4606888393431543e-92	1.06175848744e-89	0.264,0.246,0.519	0.086,0.101,0.0	0.281
10441	gene:Solyc04g007220.2	NA	4	-	914729	914905	914733	914905	914427	914491	10441	2,7,3	6,0,1	1,5,8	1,0,0	153	149	1.0445008871113959e-91	7.19276295103e-89	0.245,1.0,0.745	0.493,1.0,1.0	-0.168
8731	gene:Solyc03g120270.2	NA	3	+	68723869	68724055	68723869	68724014	68724524	68724571	8731	85,80,35	24,9,16	149,63,92	14,1,13	190	149	6.058090236138915e-91	3.96320263248e-88	0.735,0.875,0.632	0.893,0.98,0.847	-0.159
3755	gene:Solyc01g102950.2	NA	1	+	91606224	91606396	91606224	91606289	91606802	91606886	3755	2,1,6	3,4,1	9,10,12	1,0,2	256	149	3.075232248683746e-90	1.91601613056e-87	0.28,0.127,0.777	0.84,1.0,0.777	-0.478
10018	gene:Solyc11g012910.1	NA	11	+	5703084	5703279	5703084	5703122	5704395	5704475	10018	39,31,19	12,7,3	48,38,41	3,2,2	306	149	2.539081815112502e-89	1.51006120313e-86	0.613,0.683,0.755	0.886,0.902,0.909	-0.215
1730	gene:Solyc09g061420.2	NA	9	-	59095993	59096061	59096008	59096061	59095611	59095806	1730	16,7,0	7,6,3	3,3,5	20,11,16	164	149	3.9631534741317437e-88	2.25451739372e-85	0.675,0.515,0.0	0.12,0.199,0.221	0.217
3664	gene:Solyc09g092030.2	NA	9	-	71204534	71204677	71204565	71204677	71203752	71203980	3664	60,32,33	0,2,0	52,31,47	3,7,3	180	149	1.1857049061598861e-85	6.46406791341e-83	1.0,0.93,1.0	0.935,0.786,0.928	0.094
268	gene:Solyc07g049310.2	NA	7	+	59565834	59566014	59565834	59566003	59566708	59566855	268	1,5,1	16,18,5	10,8,7	7,15,9	160	149	1.399641147996513e-81	7.32516191215e-79	0.055,0.206,0.157	0.571,0.332,0.42	-0.302
8726	gene:Solyc03g120270.2	NA	3	+	68723876	68724090	68723876	68724014	68724524	68724567	8726	274,194,105	24,9,16	393,164,239	14,1,13	225	149	5.383202385906253e-81	2.70899307758e-78	0.883,0.935,0.813	0.949,0.991,0.924	-0.078
8724	gene:Solyc03g120270.2	NA	3	+	68723869	68724084	68723869	68724014	68724524	68724567	8724	117,111,55	24,9,16	203,86,112	14,1,13	219	149	5.599978487547666e-81	2.71370809374e-78	0.768,0.894,0.7	0.908,0.983,0.854	-0.128
656	gene:Solyc09g090310.1	NA	9	+	69833220	69833418	69833220	69833302	69833525	69833581	656	2,2,2	12,2,0	13,3,0	0,1,2	265	149	8.250219751751361e-81	3.85520982971e-78	0.086,0.36,1.0	1.0,0.628,0.0	-0.061
5025	gene:Solyc05g025650.2	NA	5	-	35398240	35398442	35398285	35398442	35397596	35397929	5025	6,5,3	6,7,1	17,10,9	2,0,4	194	149	9.210357738136945e-78	4.15545933261e-75	0.434,0.354,0.697	0.867,1.0,0.633	-0.338
654	gene:Solyc09g090310.1	NA	9	+	69833220	69833423	69833220	69833302	69833525	69833581	654	2,3,9	12,2,0	12,6,4	0,1,2	270	149	1.168949930939161e-77	5.0981802988e-75	0.084,0.453,1.0	1.0,0.768,0.525	-0.252
11451	gene:Solyc11g020060.1	NA	11	-	10033896	10034028	10033908	10034028	10033363	10033435	11451	7,3,2	2,0,2	1,2,0	4,0,4	161	149	1.6546897432928706e-77	6.96002632153e-75	0.764,1.0,0.481	0.188,1.0,0.0	0.352
9919	gene:Solyc01g100650.2	NA	1	+	90634681	90634762	90634681	90634735	90635724	90635761	9919	6,4,0	3,0,0	0,1,0	3,0,0	176	149	1.7022381709635705e-77	6.96002632153e-75	0.629,1.0,NA	0.0,1.0,NA	0.315
4792	gene:Solyc01g056810.2	NA	1	-	56751786	56751870	56751796	56751870	56750986	56751029	4792	2,0,0	28,34,13	10,0,0	28,24,15	159	149	1.174738812175047e-75	4.65766139954e-73	0.063,0.0,0.0	0.251,0.0,0.0	-0.063
785	gene:Solyc01g087910.2	NA	1	-	82777797	82777887	82777844	82777887	82777175	82777315	785	18,15,6	2,0,0	18,3,19	2,2,5	196	149	2.677576860799907e-75	1.03039457784e-72	0.872,1.0,1.0	0.872,0.533,0.743	0.241
10045	gene:Solyc02g086980.2	NA	2	+	49545153	49545367	49545153	49545161	49546023	49546703	10045	12,9,6	4,8,2	13,10,6	0,3,0	355	149	7.363462528062677e-75	2.75267267763e-72	0.557,0.321,0.557	1.0,0.583,1.0	-0.383
9617	gene:Solyc11g040050.1	NA	11	+	40024446	40024582	40024446	40024566	40024707	40025072	9617	17,10,6	40,39,21	2,7,5	53,35,43	165	149	2.5575321318792305e-74	9.2952084482e-72	0.277,0.188,0.205	0.033,0.153,0.095	0.13
10784	gene:Solyc02g094570.2	NA	2	-	55102437	55102625	55102492	55102625	55101903	55102345	10784	0,1,0	14,28,13	4,6,0	38,13,13	204	149	8.797570991997858e-73	3.11101132052e-70	0.0,0.025,0.0	0.071,0.252,0.0	-0.099
11310	gene:Solyc04g014450.1	NA	4	-	4678118	4678242	4678125	4678242	4677827	4677947	11310	1,0,0	0,9,1	1,3,1	4,5,1	156	149	4.309624776801748e-70	1.48387185736e-67	1.0,0.0,0.0	0.193,0.364,0.489	-0.015
7921	gene:Solyc01g095460.2	NA	1	+	86707880	86708124	86707880	86708104	86708254	86708332	7921	2,0,0	50,49,30	0,6,7	71,35,43	169	149	5.166679053042164e-70	1.73335458282e-67	0.034,0.0,0.0	0.0,0.131,0.126	-0.074
10934	gene:Solyc10g006410.2	NA	10	+	1026216	1026382	1026216	1026363	1026621	1026769	10934	1,1,6	21,19,7	0,0,1	25,10,20	168	149	2.0409202927197403e-69	6.59229848586e-67	0.041,0.045,0.432	0.0,0.0,0.042	0.159
6995	gene:Solyc06g069390.2	NA	6	-	43153429	43153487	43153434	43153487	43152809	43152865	6995	2,1,6	37,15,38	4,2,19	30,23,13	154	149	2.0657615249178783e-69	6.59229848586e-67	0.05,0.061,0.133	0.114,0.078,0.586	-0.178
2487	gene:Solyc02g024020.2	NA	2	-	24802223	24802376	24802334	24802376	24801409	24801486	2487	33,19,17	6,4,6	41,26,21	3,2,0	260	149	1.5634700533198316e-68	4.87058147087e-66	0.759,0.731,0.619	0.887,0.882,1.0	-0.22
1379	gene:Solyc04g078750.2	NA	4	+	63415044	63415239	63415044	63415165	63415484	63416058	1379	91,49,44	12,12,8	168,141,110	7,15,6	223	149	7.292067177159845e-68	2.21882341735e-65	0.835,0.732,0.786	0.941,0.863,0.925	-0.125
8872	gene:Solyc09g030360.1	NA	9	-	32209582	32209639	32209602	32209639	32209148	32209152	8872	2,6,0	0,11,1	2,0,0	11,2,3	169	149	1.9209473905623427e-67	5.71219901321e-65	1.0,0.325,0.0	0.138,0.0,0.0	0.396
11924	gene:Solyc04g082410.2	NA	4	-	66081371	66081425	66081399	66081425	66081246	66081292	11924	1,2,0	18,8,7	7,9,2	19,12,20	177	149	2.5325637397909416e-67	7.36356977143e-65	0.045,0.174,0.0	0.237,0.387,0.078	-0.161
651	gene:Solyc09g011930.2	NA	9	-	5201230	5201350	5201266	5201350	5201096	5201159	651	1,1,0	40,46,18	6,7,1	85,40,25	185	149	2.983861272077547e-67	8.48713932258e-65	0.02,0.017,0.0	0.054,0.124,0.031	-0.057
6345	gene:Solyc06g074540.2	NA	6	+	46122902	46123090	46122902	46123011	46123220	46123300	6345	4,5,2	178,114,92	18,17,9	262,158,175	228	149	3.457149485524454e-67	9.62411571672e-65	0.014,0.028,0.014	0.043,0.066,0.033	-0.029
11185	gene:Solyc12g077420.1	NA	12	+	19343944	19344119	19343944	19344115	19345331	19345427	11185	57,54,30	4,1,3	51,29,47	8,8,8	153	149	1.674886721751793e-66	4.56546205571e-64	0.933,0.981,0.907	0.861,0.779,0.851	0.11
6075	gene:Solyc12g013880.1	NA	12	-	4670109	4670288	4670218	4670288	4669322	4669450	6075	4,3,4	14,8,8	0,1,2	6,12,22	258	149	1.5658682319825856e-63	4.18118774434e-61	0.142,0.178,0.224	0.0,0.046,0.05	0.149
6162	gene:Solyc03g093840.1	NA	3	-	55519150	55519326	55519201	55519326	55518212	55518275	6162	23,5,14	8,7,1	36,10,19	2,0,4	200	149	4.913287282330011e-63	1.28570901604e-60	0.682,0.347,0.913	0.931,1.0,0.78	-0.256
12615	gene:Solyc08g067850.2	NA	8	-	56889851	56890064	56889915	56890064	56888459	56888732	12615	38,45,16	2,1,0	43,23,41	13,0,0	213	149	1.1748777577043271e-62	3.01413736898e-60	0.93,0.969,1.0	0.698,1.0,1.0	0.067
11181	gene:Solyc03g123900.2	NA	3	-	70597736	70597815	70597749	70597815	70597463	70597635	11181	0,0,1	66,71,31	6,7,0	96,66,65	162	149	1.3665711410435709e-62	3.43850323258e-60	0.0,0.0,0.029	0.054,0.089,0.0	-0.038
373	gene:Solyc03g093640.2	NA	3	-	55192792	55192976	55192815	55192976	55191652	55191701	373	174,106,95	15,14,16	152,123,127	4,4,8	172	149	1.99792810187722e-62	4.93224363867e-60	0.909,0.868,0.837	0.971,0.964,0.932	-0.084
6062	gene:Solyc07g032710.2	NA	7	-	40939891	40940041	40939896	40940041	40938348	40939055	6062	0,8,1	7,14,7	0,2,0	20,0,12	154	149	6.904052906423701e-61	1.67282644866e-58	0.0,0.356,0.121	0.0,1.0,0.0	-0.174
11072	gene:Solyc01g007880.2	NA	1	-	2051937	2052006	2051941	2052006	2050478	2050613	11072	0,2,0	23,9,10	2,6,0	10,15,11	153	149	8.246123234333679e-61	1.96167775269e-58	0.0,0.178,0.0	0.163,0.28,0.0	-0.088
3602	gene:Solyc09g009660.2	NA	9	+	3065651	3065846	3065651	3065830	3066048	3066125	3602	39,27,35	0,0,4	41,37,28	4,5,6	165	149	1.4033106494920093e-59	3.27873509606e-57	1.0,1.0,0.888	0.902,0.87,0.808	0.103
3238	gene:Solyc06g084360.2	NA	6	+	49499644	49499804	49499644	49499730	49499967	49500075	3238	0,3,0	36,52,10	4,10,1	59,47,34	223	149	6.351745391528737e-59	1.45800415268e-56	0.0,0.037,0.0	0.043,0.124,0.019	-0.05
9861	gene:Solyc12g095880.1	NA	12	-	64994399	64994512	64994410	64994512	64993329	64993376	9861	0,2,1	68,52,40	2,8,4	83,42,73	160	149	3.638723429120765e-58	8.20845816321e-56	0.0,0.035,0.023	0.022,0.151,0.049	-0.055
8901	gene:Solyc09g018370.2	NA	9	+	14543232	14543407	14543232	14543401	14543493	14543707	8901	2,4,8	43,27,20	13,7,11	26,14,31	155	149	6.019896586988945e-58	1.33498859227e-55	0.043,0.125,0.278	0.325,0.325,0.254	-0.153
6004	gene:Solyc04g079690.2	NA	4	+	64057355	64057460	64057355	64057450	64057866	64058897	6004	4,0,2	0,1,1	2,2,0	5,0,0	159	149	8.888319445789782e-57	1.93824619381e-54	1.0,0.0,0.652	0.273,1.0,NA	-0.086
5518	gene:Solyc08g068040.2	NA	8	-	57132394	57132564	57132419	57132564	57128825	57129104	5518	3,3,0	3,5,0	0,2,1	14,11,4	174	149	1.0149570368663452e-56	2.17699965088e-54	0.461,0.339,NA	0.0,0.135,0.176	0.296
11966	gene:Solyc12g056860.1	NA	12	-	62921625	62921825	62921783	62921825	62921244	62921516	11966	8,5,3	28,22,16	2,2,2	53,28,12	307	149	1.0342453720649807e-56	2.1825913626e-54	0.122,0.099,0.083	0.018,0.034,0.075	0.059
11074	gene:Solyc02g064640.2	NA	2	-	35729027	35729230	35729104	35729230	35728694	35728943	11074	4,6,1	90,40,37	12,9,11	73,35,78	226	149	2.6073680685498774e-56	5.41504822364e-54	0.028,0.09,0.018	0.098,0.145,0.085	-0.064
6047	gene:Solyc02g062640.2	NA	2	+	34384732	34384854	34384732	34384830	34384971	34385043	6047	3,2,3	27,12,5	8,8,12	19,13,17	173	149	9.312005363955702e-56	1.90372309659e-53	0.087,0.126,0.341	0.266,0.346,0.378	-0.145
13156	gene:Solyc03g117850.2	NA	3	-	66876606	66876851	66876841	66876851	66875899	66875966	13156	15,0,1	105,152,4	0,0,8	3,0,1	384	149	7.532197692553786e-55	1.51617345553e-52	0.053,0.0,0.088	0.0,NA,0.756	-0.331
12349	gene:Solyc12g042060.1	NA	12	-	40792084	40792284	40792097	40792284	40791477	40791693	12349	0,7,0	2,1,0	0,1,0	2,0,4	162	149	3.3337915152016845e-54	6.60898911892e-52	0.0,0.866,NA	0.0,1.0,0.0	0.1
1014	gene:Solyc07g056630.2	NA	7	+	64443776	64444007	64443776	64443879	64447670	64447737	1014	5,1,6	91,70,72	13,9,11	107,57,95	277	149	4.9419051441936445e-54	9.65072938905e-52	0.029,0.008,0.043	0.061,0.078,0.059	-0.039
2739	gene:Solyc01g010460.2	NA	1	+	5358645	5358794	5358645	5358741	5358861	5359109	2739	54,63,35	0,2,1	76,34,39	2,5,4	202	149	5.389244012381474e-54	1.03695395085e-51	1.0,0.959,0.963	0.966,0.834,0.878	0.081
1000	gene:Solyc04g009730.2	NA	4	+	3056080	3056311	3056080	3056105	3056410	3056564	1000	1,11,4	13,12,7	1,7,0	36,15,15	355	149	9.307491648984886e-54	1.76491624254e-51	0.031,0.278,0.193	0.012,0.164,0.0	0.109
10657	gene:Solyc08g005580.2	NA	8	+	438568	438669	438568	438620	438824	439617	10657	0,4,0	2,2,0	0,1,2	5,7,1	198	149	1.801473619673407e-53	3.36721154854e-51	0.0,0.601,NA	0.0,0.097,0.601	0.068
4206	gene:Solyc03g093210.2	NA	3	+	54400798	54400943	54400798	54400849	54401896	54401998	4206	14,21,10	2,3,4	26,9,27	0,0,3	243	149	4.590991654821286e-53	8.46035701573e-51	0.811,0.811,0.605	1.0,1.0,0.847	-0.207
10170	gene:Solyc11g011480.1	NA	11	-	4531294	4531407	4531304	4531407	4531049	4531121	10170	0,1,3	0,1,0	0,1,3	1,4,0	159	149	1.4764761161835693e-52	2.68308520891e-50	NA,0.484,1.0	0.0,0.19,1.0	0.345
2048	gene:Solyc01g111990.2	NA	1	+	98128398	98128598	98128398	98128548	98128773	98128884	2048	4,1,13	105,152,43	2,4,0	116,116,74	199	149	1.6584066118018309e-52	2.97240987792e-50	0.028,0.005,0.185	0.013,0.025,0.0	0.06
10976	gene:Solyc03g110940.2	NA	3	+	61665030	61665160	61665030	61665150	61666731	61666967	10976	12,5,3	54,59,33	0,5,4	80,51,69	159	149	3.402698477243795e-52	6.01633876706e-50	0.172,0.074,0.079	0.0,0.084,0.052	0.063
3298	gene:Solyc03g120870.2	NA	3	-	69107156	69107462	69107242	69107462	69106289	69106425	3298	4,0,0	0,0,1	8,2,1	8,2,0	235	149	3.992413762695112e-52	6.96489888948e-50	1.0,NA,0.0	0.388,0.388,1.0	-0.092
1274	gene:Solyc03g111030.2	NA	3	+	61716216	61716317	61716216	61716315	61716402	61716477	1274	1,1,3	72,88,29	8,6,2	75,65,41	151	149	4.302509038537653e-52	7.40710898161e-50	0.014,0.011,0.093	0.095,0.083,0.046	-0.035
5802	gene:Solyc02g071250.2	NA	2	-	40728976	40729100	40729003	40729100	40728173	40728695	5802	49,44,36	6,2,2	61,40,50	3,0,0	176	149	1.1853701687643915e-51	2.01420562183e-49	0.874,0.949,0.938	0.945,1.0,1.0	-0.061
655	gene:Solyc09g090310.1	NA	9	+	69833220	69833446	69833220	69833302	69833525	69833581	655	6,4,5	12,2,0	12,3,2	0,1,2	293	149	1.6591247758118493e-51	2.78307545727e-49	0.203,0.504,1.0	1.0,0.604,0.337	-0.078
7111	gene:Solyc08g066540.2	NA	8	-	55285728	55285905	55285868	55285905	55285200	55285278	7111	26,22,3	184,118,81	14,10,5	190,85,173	289	149	1.75782914781847e-51	2.91132108482e-49	0.068,0.088,0.019	0.037,0.057,0.015	0.022
7149	gene:Solyc11g040170.1	NA	11	-	39243658	39243753	39243669	39243753	39243463	39243562	7149	2,0,0	34,46,10	8,2,1	60,44,29	160	149	2.231548428299252e-51	3.64969745448e-49	0.052,0.0,0.0	0.11,0.041,0.031	-0.043
13332	gene:Solyc06g082150.2	NA	6	+	48057932	48058041	48057932	48058010	48058874	48058966	13332	0,0,1	35,31,19	4,3,3	58,45,28	180	149	2.287530784671502e-51	3.6500064374e-49	0.0,0.0,0.042	0.054,0.052,0.081	-0.048
6935	gene:Solyc04g007410.2	NA	4	-	1091592	1091745	1091596	1091745	1091222	1091513	6935	6,11,10	199,150,81	8,3,2	227,144,146	153	149	2.2840698739034564e-51	3.6500064374e-49	0.029,0.067,0.107	0.033,0.02,0.013	0.046
4711	gene:Solyc12g041880.1	NXD1	12	-	42386972	42387133	42387049	42387133	42386685	42386732	4711	7,4,1	2,1,0	10,2,1	4,0,11	226	149	1.672371330518469e-50	2.63630198657e-48	0.698,0.725,1.0	0.622,1.0,0.057	0.248
4754	gene:Solyc02g071890.2	NA	2	+	41269426	41269528	41269426	41269517	41270442	41271108	4754	13,2,1	217,189,77	17,10,10	206,150,142	160	149	1.9011426107173817e-50	2.96125594269e-48	0.053,0.01,0.012	0.071,0.058,0.062	-0.039
10419	gene:Solyc08g082170.2	NA	8	-	65036118	65036288	65036287	65036288	65034659	65035016	10419	278,267,140	14,9,4	343,322,203	10,2,2	318	149	4.609704905300935e-50	7.09569164482e-48	0.903,0.933,0.943	0.941,0.987,0.979	-0.043
2112	gene:Solyc08g066580.2	NA	8	-	55311699	55311928	55311703	55311928	55311436	55311593	2112	8,0,6	79,39,37	2,0,3	73,55,67	153	149	4.7091013405223675e-50	7.16440487667e-48	0.09,0.0,0.136	0.026,0.0,0.042	0.053
4570	gene:Solyc06g069270.1	NA	6	-	43037622	43037844	43037672	43037844	43037481	43037546	4570	1,5,2	2,2,2	13,3,6	0,2,1	199	149	4.914586637832182e-50	7.39108638729e-48	0.272,0.652,0.428	1.0,0.529,0.818	-0.332
1221	gene:Solyc07g055050.2	NA	7	+	63186379	63186418	63186379	63186413	63186551	63186759	1221	3,6,0	2,5,0	2,2,0	15,4,3	154	149	5.822295342106288e-50	8.65669457456e-48	0.592,0.537,NA	0.114,0.326,0.0	0.418
12670	gene:Solyc01g098550.2	NA	1	+	89037328	89037448	89037328	89037431	89037601	89037710	12670	1,2,0	1,1,0	0,3,0	1,0,0	166	149	1.149603083727587e-49	1.69004570197e-47	0.473,0.642,NA	0.0,1.0,NA	0.057
1087	gene:Solyc09g009180.2	NA	9	-	2533204	2533288	2533211	2533288	2532901	2533119	1087	0,1,2	1,1,0	2,0,2	0,0,6	156	149	3.0647736314037415e-49	4.45549979925e-47	0.0,0.489,1.0	1.0,NA,0.241	-0.124
6859	gene:Solyc04g079320.2	NA	4	+	63843313	63843416	63843313	63843406	63843535	63843787	6859	98,110,47	13,12,0	130,88,90	19,17,23	159	149	7.720895447987434e-49	1.11011204441e-46	0.876,0.896,1.0	0.865,0.829,0.786	0.097
5457	gene:Solyc09g075460.2	NA	9	+	67167055	67167155	67167055	67167151	67168229	67168547	5457	65,47,52	358,267,166	167,105,115	533,335,413	153	149	1.444017645515125e-48	2.05364422543e-46	0.15,0.146,0.234	0.234,0.234,0.213	-0.05
12625	gene:Solyc10g050230.1	NA	10	+	48183950	48184115	48183950	48184111	48185279	48185521	12625	12,7,5	9,14,9	11,1,1	13,15,23	153	149	5.79827839229323e-48	8.15749188008e-46	0.565,0.327,0.351	0.452,0.061,0.041	0.23
2494	gene:Solyc03g059150.2	NA	3	+	27835063	27835293	27835063	27835267	27835402	27835623	2494	1,1,4	18,16,13	6,4,10	10,9,14	175	149	1.4101949610417572e-47	1.95628748716e-45	0.045,0.051,0.208	0.338,0.275,0.378	-0.229
7347	gene:Solyc04g014670.2	NA	4	+	4936171	4936297	4936171	4936253	4936383	4936485	7347	152,114,76	0,3,0	153,59,156	6,0,7	193	149	1.4204166254973217e-47	1.95628748716e-45	1.0,0.967,1.0	0.952,1.0,0.945	0.023
1913	gene:Solyc08g075530.2	NA	8	+	59697730	59697905	59697730	59697817	59697983	59698169	1913	3,1,0	65,24,24	2,4,8	42,37,44	237	149	2.3614425691766118e-47	3.21844943491e-45	0.028,0.026,0.0	0.029,0.064,0.103	-0.047
9916	gene:Solyc01g100650.2	NA	1	+	90629157	90629243	90629157	90629198	90630989	90631083	9916	8,5,0	121,98,36	0,0,3	131,97,126	194	149	2.8172525709423813e-47	3.80009614827e-45	0.048,0.038,0.0	0.0,0.0,0.018	0.023
7779	gene:Solyc01g090690.2	NA	1	+	84334329	84334404	84334329	84334399	84334506	84334575	7779	164,133,69	5,8,4	236,180,165	1,5,3	154	149	4.12827710099871e-47	5.5116711826e-45	0.969,0.941,0.943	0.996,0.972,0.982	-0.032
1768	gene:Solyc07g065400.2	NA	7	-	67171141	67171260	67171223	67171260	67170908	67171022	1768	5,5,1	10,14,1	2,1,1	18,9,9	231	149	8.999064940675127e-47	1.1893309665e-44	0.244,0.187,0.392	0.067,0.067,0.067	0.207
2733	gene:Solyc01g098110.2	NA	1	+	88715220	88715367	88715220	88715314	88715882	88716252	2733	2,0,0	2,0,1	0,0,2	1,0,0	202	149	2.3645863083207936e-46	3.09382472581e-44	0.425,NA,0.0	0.0,NA,1.0	-0.287
2582	gene:Solyc07g047750.2	NA	7	-	58955762	58957030	58956896	58957030	58954696	58954978	2582	78,87,30	4,2,0	93,63,76	5,6,10	1283	149	2.764814575093466e-46	3.58166672282e-44	0.694,0.835,1.0	0.684,0.549,0.469	0.276
10594	gene:Solyc09g074310.2	NA	9	+	66090240	66090343	66090240	66090297	66090456	66090565	10594	20,9,10	14,10,10	11,8,9	39,10,11	195	149	3.198844205148952e-46	4.10330172355e-44	0.522,0.407,0.433	0.177,0.379,0.385	0.14
5492	gene:Solyc03g121030.1	NA	3	-	69258159	69258302	69258218	69258302	69257499	69257579	5492	5,4,5	40,33,26	1,1,3	45,23,47	208	149	3.336628670465096e-46	4.23849024508e-44	0.082,0.08,0.121	0.016,0.03,0.044	0.064
4493	gene:Solyc04g078990.2	NA	4	-	63612354	63612556	63612359	63612556	63611157	63611782	4493	2,0,0	2,3,0	1,8,0	3,0,0	154	149	4.2295650160698464e-46	5.32111814137e-44	0.492,0.0,NA	0.244,1.0,NA	-0.376
4673	gene:Solyc09g055590.2	NA	9	-	42260640	42260820	42260664	42260820	42260107	42260568	4673	52,38,25	0,8,3	86,32,35	2,1,0	173	149	4.446938024815905e-46	5.54130829683e-44	1.0,0.804,0.878	0.974,0.965,1.0	-0.086
4911	gene:Solyc09g064430.2	NA	9	+	61655149	61655348	61655149	61655261	61656033	61656103	4911	18,13,6	6,4,0	29,11,10	16,4,18	236	149	9.105398025941607e-46	1.12391535633e-43	0.654,0.672,1.0	0.534,0.635,0.26	0.299
11271	gene:Solyc08g015630.2	NA	8	+	4895570	4895656	4895570	4895622	4896665	4896779	11271	4,2,1	0,4,0	1,1,0	0,1,0	183	149	1.723204014697993e-45	2.10714031106e-43	1.0,0.289,1.0	1.0,0.449,NA	0.038
13262	gene:Solyc01g087290.2	NA	1	-	82227366	82227498	82227371	82227498	82225751	82225879	13262	10,11,6	109,75,39	4,5,5	133,65,80	154	149	1.8192645197294253e-45	2.20400527557e-43	0.082,0.124,0.13	0.028,0.069,0.057	0.061
11868	gene:Solyc04g072880.2	NA	4	+	59836893	59837122	59836893	59837033	59837233	59837322	11868	4,8,5	5,6,0	2,3,0	0,0,2	238	149	6.441674109277974e-45	7.73237284824e-43	0.334,0.455,1.0	1.0,1.0,0.0	-0.07
1116	gene:Solyc02g078500.2	NA	2	+	43166186	43166427	43166186	43166407	43166830	43166951	1116	31,15,13	3,4,4	17,15,15	3,0,0	169	149	7.244737418660753e-45	8.61728585325e-43	0.901,0.768,0.741	0.833,1.0,1.0	-0.141
9183	gene:Solyc11g065070.1	NA	11	+	50372220	50372448	50372220	50372384	50372773	50372910	9183	10,0,3	43,18,33	4,0,2	53,27,68	213	149	6.3568859916371165e-44	7.49310777609e-42	0.14,0.0,0.06	0.05,0.0,0.02	0.043
5732	gene:Solyc06g084530.2	NA	6	+	49623809	49623987	49623809	49623983	49624071	49624143	5732	4,5,0	48,55,14	0,0,2	34,30,34	153	149	1.0180029699766098e-43	1.18924561243e-41	0.075,0.081,0.0	0.0,0.0,0.054	0.034
1435	gene:Solyc06g008740.2	NA	6	+	2663095	2663238	2663095	2663210	2663824	2663887	1435	46,34,24	0,0,1	39,21,37	0,1,6	177	149	1.368841304055002e-43	1.58494863914e-41	1.0,1.0,0.953	1.0,0.946,0.838	0.056
7821	gene:Solyc09g005910.2	NA	9	-	637945	638022	637949	638022	636165	637713	7821	0,3,0	6,47,3	7,3,14	20,34,13	153	149	2.4030213295336845e-43	2.757993954e-41	0.0,0.059,0.0	0.254,0.079,0.512	-0.262
2698	gene:Solyc09g074920.2	NA	9	-	66716905	66716971	66716913	66716971	66715637	66715830	2698	0,3,0	2,0,0	1,0,4	3,2,2	157	149	1.5336497371209118e-42	1.7448933183e-40	0.0,1.0,NA	0.24,0.0,0.655	0.202
8102	gene:Solyc05g053220.2	NA	5	+	63356630	63356769	63356630	63356746	63356838	63357336	8102	7,5,4	303,293,235	13,10,17	465,231,329	172	149	1.592210090213633e-42	1.79590317417e-40	0.02,0.015,0.015	0.024,0.036,0.043	-0.018
9101	gene:Solyc01g006960.2	NA	1	-	1530622	1530742	1530627	1530742	1530422	1530551	9101	33,32,19	2,1,1	35,16,28	1,5,6	154	149	4.9435119838231105e-42	5.52828297405e-40	0.941,0.969,0.948	0.971,0.756,0.819	0.104
13603	gene:Solyc06g069690.2	NA	6	-	43406818	43406956	43406822	43406956	43406205	43406440	13603	0,3,0	30,6,6	3,4,2	17,3,19	153	149	8.537648259909257e-42	9.46666015531e-40	0.0,0.327,0.0	0.147,0.565,0.093	-0.159
12018	gene:Solyc02g076950.2	NA	2	+	42049739	42049931	42049739	42049916	42051866	42051983	12018	0,2,0	8,0,0	8,0,0	2,2,2	164	149	1.434562756949673e-41	1.57729572369e-39	0.0,1.0,NA	0.784,0.0,0.0	0.239
2458	gene:Solyc09g008260.2	NA	9	+	1732201	1732365	1732201	1732335	1732485	1732632	2458	1,0,0	0,1,2	2,3,0	0,4,0	179	149	2.1363614388309036e-41	2.32934608881e-39	1.0,0.0,0.0	1.0,0.384,NA	-0.359
5149	gene:Solyc09g031750.2	NA	9	-	28025563	28025684	28025575	28025684	28025161	28025227	5149	9,9,2	0,1,3	7,2,6	3,1,7	161	149	2.3851351573786603e-41	2.5790998677e-39	1.0,0.893,0.382	0.683,0.649,0.442	0.167
12014	gene:Solyc03g115580.2	NA	3	-	65239354	65239528	65239427	65239528	65239078	65239178	12014	1,5,0	20,11,0	1,0,1	8,14,11	222	149	3.3817136288676033e-41	3.62674927214e-39	0.032,0.234,NA	0.077,0.0,0.058	0.088
6773	gene:Solyc12g098830.1	NA	12	-	66211148	66211181	66211154	66211181	66210250	66210313	6773	2,3,1	5,0,3	2,0,1	12,9,5	155	149	5.583435144492607e-41	5.93932239273e-39	0.278,1.0,0.243	0.138,0.0,0.161	0.407
6671	gene:Solyc02g090930.2	NA	2	-	52399940	52400105	52400023	52400105	52399186	52399812	6671	15,23,6	0,2,0	16,18,20	1,3,2	232	149	1.3424501197217874e-40	1.41650140052e-38	1.0,0.881,1.0	0.911,0.794,0.865	0.104
5022	gene:Solyc05g025650.2	NA	5	-	35398223	35398442	35398285	35398442	35397596	35397929	5022	36,34,14	6,7,1	49,34,24	2,0,4	211	149	1.6382654394013464e-40	1.71480520073e-38	0.809,0.774,0.908	0.945,1.0,0.809	-0.088
10479	gene:Solyc09g090330.2	NA	9	-	69841551	69841716	69841589	69841716	69841026	69841470	10479	21,12,7	393,316,154	6,10,7	399,273,306	187	149	1.793045381157528e-40	1.86192109262e-38	0.041,0.029,0.035	0.012,0.028,0.018	0.016
3557	gene:Solyc08g077680.2	NA	8	-	61588591	61588684	61588611	61588684	61588174	61588245	3557	84,81,55	5,11,0	80,81,107	3,0,4	169	149	4.22941201720736e-40	4.35729345143e-38	0.937,0.867,1.0	0.959,1.0,0.959	-0.038
6251	gene:Solyc07g055920.2	NA	7	+	63849170	63849385	63849170	63849360	63850949	63851220	6251	7,7,4	6,0,2	9,3,10	0,2,0	174	149	4.568981224133297e-40	4.67035549504e-38	0.5,1.0,0.631	1.0,0.562,1.0	-0.144
3236	gene:Solyc06g084360.2	NA	6	+	49499644	49499800	49499644	49499730	49499967	49500075	3236	2,5,0	36,52,10	16,17,0	59,47,34	219	149	7.228733000470698e-40	7.33184050993e-38	0.036,0.061,0.0	0.156,0.197,0.0	-0.085
7417	gene:Solyc11g005450.1	NA	11	-	359922	360089	359958	360089	359372	359463	7417	9,3,5	187,204,99	23,9,15	312,187,204	185	149	8.104638416930824e-40	8.15700684978e-38	0.037,0.012,0.039	0.056,0.037,0.056	-0.02
11413	gene:Solyc02g021620.2	NA	2	+	23290990	23291130	23290990	23291123	23291551	23291630	11413	6,1,7	8,7,11	3,4,2	27,6,23	156	149	9.335906376923247e-40	9.32450374318e-38	0.417,0.12,0.378	0.096,0.389,0.077	0.118
12311	gene:Solyc08g082420.2	NA	8	+	65233511	65233681	65233511	65233590	65234529	65234593	12311	3,6,5	77,73,35	3,1,0	95,86,51	240	149	1.3803319590829717e-39	1.36820176914e-37	0.024,0.049,0.081	0.019,0.007,0.0	0.043
1622	gene:Solyc12g088480.1	NA	12	+	63833684	63833917	63833684	63833808	63834577	63834717	1622	43,71,19	1,0,0	84,71,40	8,0,0	258	149	2.10329525319545e-39	2.06913647314e-37	0.961,1.0,1.0	0.858,1.0,1.0	0.034
13740	gene:Solyc02g014350.2	NA	2	+	15788892	15789085	15788892	15788971	15789529	15790140	13740	15,24,16	7,9,6	21,19,19	5,1,3	263	149	3.386709298797352e-39	3.30684361683e-37	0.548,0.602,0.602	0.704,0.915,0.782	-0.216
3997	gene:Solyc07g054830.2	NA	7	-	63006407	63006649	63006604	63006649	63006146	63006229	3997	2,2,0	15,25,8	2,2,8	27,10,10	346	149	4.451835364099542e-39	4.31465288177e-37	0.054,0.033,0.0	0.031,0.079,0.256	-0.093
175	gene:Solyc04g015560.2	NA	4	+	5817556	5817755	5817556	5817664	5817849	5818089	175	0,2,0	0,4,2	0,7,0	5,3,1	240	149	5.441656421379317e-39	5.2351935748e-37	NA,0.237,0.0	0.0,0.592,0.0	-0.079
6165	gene:Solyc02g093610.2	NA	2	-	54408363	54408649	54408480	54408649	54407573	54408073	6165	131,95,50	0,4,0	122,135,105	6,0,8	266	149	7.972722841126351e-39	7.61424128856e-37	1.0,0.93,1.0	0.919,1.0,0.88	0.044
2247	gene:Solyc02g078670.2	NA	2	-	43333121	43333197	43333158	43333197	43331358	43333043	2247	0,2,1	1,0,0	0,0,3	1,0,1	186	149	8.662532691893045e-39	8.21308534353e-37	0.0,1.0,1.0	0.0,NA,0.706	0.314
2601	gene:Solyc05g010320.2	NA	5	+	4467039	4467267	4467039	4467263	4467432	4467913	2601	3,2,0	140,99,78	8,6,4	92,48,75	153	149	9.439203807551863e-39	8.88507500849e-37	0.02,0.019,0.0	0.078,0.109,0.049	-0.066
658	gene:Solyc09g090310.1	NA	9	+	69833220	69833423	69833220	69833418	69833525	69833581	658	2,1,7	2,0,0	4,3,4	5,0,0	154	149	9.913501170149436e-39	9.26487495073e-37	0.492,1.0,1.0	0.436,1.0,1.0	0.019
3456	gene:Solyc11g072170.1	NA	11	+	55408068	55408121	55408068	55408116	55408760	55408915	3456	21,11,5	1,0,2	16,10,9	2,1,6	154	149	1.0022720506875648e-38	9.30051596539e-37	0.953,1.0,0.708	0.886,0.906,0.592	0.092
3157	gene:Solyc05g054740.2	NA	5	+	64596480	64596588	64596480	64596544	64596855	64596963	3157	12,25,17	4,7,3	57,48,24	4,3,4	193	149	1.0179098794185159e-38	9.37910764952e-37	0.698,0.734,0.814	0.917,0.925,0.822	-0.139
9452	gene:Solyc05g009360.2	NA	5	-	3503409	3503476	3503412	3503476	3502363	3503002	9452	2,2,5	132,73,49	10,6,12	137,83,133	152	149	1.4079518012799571e-38	1.28822666909e-36	0.015,0.026,0.091	0.067,0.066,0.081	-0.027
6228	gene:Solyc05g052310.2	NA	5	+	62582972	62583048	62582972	62583036	62583202	62583282	6228	0,2,2	15,8,7	7,1,0	4,5,4	161	149	1.6434785894224706e-38	1.49328290722e-36	0.0,0.188,0.209	0.618,0.156,0.0	-0.126
2463	gene:Solyc01g009120.2	NA	1	-	3136733	3136826	3136767	3136826	3136169	3136241	2463	1,1,6	1,4,2	0,5,0	1,1,0	183	149	2.436290681133176e-38	2.19837429462e-36	0.449,0.169,0.71	0.0,0.803,NA	0.041
10902	gene:Solyc08g006220.2	NA	8	+	914807	915033	914807	914989	915516	915803	10902	23,27,17	2,4,0	20,22,44	4,6,9	193	149	3.444324934096562e-38	3.08668133135e-36	0.899,0.839,1.0	0.794,0.739,0.791	0.138
1578	gene:Solyc03g096080.2	NA	3	+	57933713	57933757	57933713	57933732	57934781	57934890	1578	402,264,193	18,7,0	397,185,354	8,2,2	174	149	6.313835427072324e-38	5.61974304271e-36	0.95,0.97,1.0	0.977,0.988,0.993	-0.013
1531	gene:Solyc01g098500.2	NA	1	+	89008870	89009009	89008870	89008963	89009087	89009168	1531	7,8,9	115,84,56	7,3,1	92,102,71	195	149	8.349230951151096e-38	7.3811714706e-36	0.044,0.068,0.109	0.055,0.022,0.011	0.044
8554	gene:Solyc11g017040.1	NA	11	+	7825451	7825741	7825451	7825663	7825830	7826063	8554	91,94,39	15,2,2	117,86,88	7,1,2	227	149	1.4880648906554758e-37	1.30670074022e-35	0.799,0.969,0.928	0.916,0.983,0.967	-0.057
2198	gene:Solyc05g046300.2	NA	5	+	58518411	58518647	58518411	58518643	58519249	58519422	2198	124,114,48	5,9,3	120,106,78	0,5,2	153	149	1.5643516012393919e-37	1.36453175671e-35	0.96,0.925,0.94	1.0,0.954,0.974	-0.034
2976	gene:Solyc12g044400.1	NA	12	+	38566359	38566587	38566359	38566580	38566691	38566819	2976	12,10,7	48,25,20	8,2,8	42,28,56	156	149	1.888367129285661e-37	1.63625135891e-35	0.193,0.276,0.251	0.154,0.064,0.12	0.127
9313	gene:Solyc06g048940.2	NA	6	+	32008266	32008423	32008266	32008412	32008526	32009011	9313	28,21,12	2,0,0	42,24,26	7,1,0	160	149	3.0756681622075427e-37	2.64750277857e-35	0.929,1.0,1.0	0.848,0.957,1.0	0.041
12617	gene:Solyc08g067850.2	NA	8	-	56889867	56890064	56889915	56890064	56888459	56888732	12617	189,158,106	2,1,0	215,84,172	13,0,0	197	149	3.3243788222073892e-37	2.84288709214e-35	0.986,0.992,1.0	0.926,1.0,1.0	0.017
6015	gene:Solyc06g071890.2	NA	6	-	44290417	44290521	44290421	44290521	44289987	44290101	6015	2,0,0	3,2,0	2,4,4	3,0,2	153	149	5.400772035479628e-37	4.58855203326e-35	0.394,0.0,NA	0.394,1.0,0.661	-0.488
12487	gene:Solyc10g006840.2	NA	10	+	1279252	1279316	1279252	1279307	1279623	1279703	12487	62,31,16	2,2,2	47,19,33	1,5,9	158	149	7.769998863367806e-37	6.55888162118e-35	0.967,0.936,0.883	0.978,0.782,0.776	0.083
5	gene:Solyc04g071540.2	NA	4	+	58526942	58527061	58526942	58527054	58528082	58528257	5	4,0,0	33,25,20	1,7,7	56,26,51	156	149	3.587289610280513e-36	3.00872418339e-34	0.104,0.0,0.0	0.017,0.205,0.116	-0.078
1455	gene:Solyc03g007900.2	NA	3	+	2418537	2418623	2418537	2418602	2419362	2419426	1455	6,1,0	32,5,6	0,1,2	46,13,17	170	149	8.265484949078163e-36	6.88825510024e-34	0.141,0.149,0.0	0.0,0.063,0.093	0.045
10245	gene:Solyc02g071170.2	NA	2	+	40661776	40661877	40661776	40661868	40662025	40662190	10245	2,4,2	5,0,0	3,0,1	3,2,4	158	149	1.8435766582258392e-35	1.52666816432e-33	0.274,1.0,1.0	0.485,0.0,0.191	0.533
12756	gene:Solyc06g082600.2	NA	6	-	48370900	48371012	48370911	48371012	48369896	48370024	12756	12,15,4	1069,739,397	18,19,16	897,566,728	160	149	3.4158846218546684e-35	2.81090782342e-33	0.01,0.019,0.009	0.018,0.03,0.02	-0.01
2275	gene:Solyc03g096900.2	NA	3	-	59266381	59266474	59266395	59266474	59265942	59266146	2275	99,44,43	3,1,4	87,55,81	8,5,9	163	149	3.5952002034262044e-35	2.93997496635e-33	0.968,0.976,0.908	0.909,0.91,0.892	0.047
8525	gene:Solyc08g077550.2	NA	8	+	61534022	61534115	61534022	61534107	61534199	61534274	8525	110,81,54	6,2,2	118,75,124	3,0,0	157	149	6.288349463603882e-35	5.11035803614e-33	0.946,0.975,0.962	0.974,1.0,1.0	-0.03
3086	gene:Solyc06g011530.2	NA	6	+	8020684	8020821	8020684	8020772	8021721	8021813	3086	5,7,3	13,24,6	1,6,0	17,19,20	198	149	7.400419958234513e-35	5.97698115639e-33	0.224,0.18,0.273	0.042,0.192,0.0	0.148
162	gene:Solyc09g009020.2	PGH1	9	+	2373374	2373456	2373374	2373452	2373559	2373754	162	66,40,34	1723,1241,906	36,27,42	1683,843,1689	153	149	8.148609930254673e-35	6.54088419187e-33	0.036,0.03,0.035	0.02,0.03,0.024	0.009
12132	gene:Solyc09g011010.2	NA	9	+	4359072	4359175	4359072	4359157	4359284	4359595	12132	3,4,2	0,3,5	8,18,4	2,0,0	167	149	1.147982275359888e-34	9.15865859196e-33	1.0,0.543,0.263	0.781,1.0,1.0	-0.325
12083	gene:Solyc09g065160.2	NA	9	-	63072526	63072647	63072560	63072647	63071998	63072439	12083	2,0,0	89,68,33	10,1,2	129,86,93	183	149	1.3546339583975678e-34	1.0741836795e-32	0.018,0.0,0.0	0.059,0.009,0.017	-0.022
630	gene:Solyc03g062830.2	NA	3	-	32325896	32326044	32325950	32326044	32323195	32323276	630	185,229,133	18,38,24	243,194,185	7,18,29	203	149	1.4466183252054861e-34	1.14021410645e-32	0.883,0.816,0.803	0.962,0.888,0.824	-0.057
8336	gene:Solyc01g104770.2	NA	1	-	93139457	93139547	93139460	93139547	93139011	93139081	8336	2,0,0	0,1,0	9,7,0	1,4,0	152	149	2.246067420144027e-34	1.75973330091e-32	1.0,0.0,NA	0.898,0.632,NA	-0.265
7137	gene:Solyc04g014570.2	NA	4	-	4836010	4836258	4836014	4836258	4835343	4835929	7137	3,4,1	218,198,103	12,1,9	266,178,193	153	149	2.386807860138985e-34	1.85886869298e-32	0.013,0.019,0.009	0.042,0.005,0.043	-0.016
12516	gene:Solyc02g087310.2	NA	2	+	49755436	49755509	49755436	49755479	49755597	49755659	12516	13,23,5	1,0,0	27,26,29	1,5,0	179	149	3.536789613409633e-34	2.73818670425e-32	0.915,1.0,1.0	0.957,0.812,1.0	0.049
10711	gene:Solyc10g005740.1	NA	10	-	594924	595101	595026	595101	594547	594568	10711	2,1,1	14,21,13	4,2,3	15,6,11	251	149	9.192699569314394e-34	7.07513418617e-32	0.078,0.027,0.044	0.137,0.165,0.139	-0.097
3001	gene:Solyc06g074460.2	NA	6	-	46078145	46078219	46078161	46078219	46077617	46077834	3001	4,1,0	11,18,5	4,4,5	15,8,9	165	149	1.259639381992839e-33	9.63808285029e-32	0.247,0.048,0.0	0.194,0.311,0.334	-0.181
2942	gene:Solyc01g081460.2	NA	1	-	80674255	80674337	80674280	80674337	80674055	80674131	2942	0,2,0	24,29,16	2,3,2	36,15,27	174	149	2.8025380523463033e-33	2.13188417889e-31	0.0,0.056,0.0	0.045,0.146,0.06	-0.065
6125	gene:Solyc09g031680.1	NA	9	-	28218270	28218369	28218290	28218369	28218072	28218116	6125	6,1,0	0,1,0	4,2,2	1,1,0	169	149	4.1886815309983016e-33	3.1679022631e-31	1.0,0.469,NA	0.779,0.638,1.0	-0.071
3391	gene:Solyc02g092150.2	NA	2	+	53341376	53341460	53341376	53341454	53341623	53342280	3391	3,3,1	9,4,6	2,2,0	21,16,24	155	149	8.024120889758172e-33	6.033769984e-31	0.243,0.419,0.138	0.084,0.107,0.0	0.203
4168	gene:Solyc06g005190.2	NA	6	+	206707	206925	206707	206821	207113	207246	4168	3,3,3	0,5,4	1,2,1	9,5,1	253	149	1.0522333220996652e-32	7.8670975922e-31	1.0,0.261,0.306	0.061,0.191,0.371	0.315
7358	gene:Solyc12g005770.1	NA	12	-	422665	422884	422668	422884	422342	422373	7358	71,65,36	10,5,2	94,46,99	5,2,1	152	149	1.0848383268235706e-32	8.06478674327e-31	0.874,0.927,0.946	0.949,0.958,0.99	-0.05
124	gene:Solyc04g071990.2	NA	4	-	59045003	59045097	59045042	59045097	59044775	59044918	124	9,7,5	259,179,114	3,3,5	230,172,237	188	149	1.2225298641328043e-32	9.03705126684e-31	0.027,0.03,0.034	0.01,0.014,0.016	0.017
4120	gene:Solyc06g005110.2	NA	6	+	128904	129001	128904	128996	129158	129284	4120	2,0,5	0,0,2	4,4,1	4,8,2	154	149	1.4292335954163484e-32	1.05056698665e-30	1.0,NA,0.708	0.492,0.326,0.326	0.473
6735	gene:Solyc01g103950.2	NA	1	-	92426441	92426522	92426457	92426522	92426190	92426318	6735	3,3,1	73,54,31	8,6,5	78,48,63	165	149	2.745546682879924e-32	2.00685658094e-30	0.036,0.048,0.028	0.085,0.101,0.067	-0.047
1937	gene:Solyc02g068380.2	NA	2	-	38333367	38333481	38333371	38333481	38333186	38333292	1937	26,14,7	83,51,44	17,6,5	84,84,81	153	149	2.8320518149258635e-32	2.05858699703e-30	0.234,0.211,0.134	0.165,0.065,0.057	0.097
5145	gene:Solyc09g031750.2	NA	9	-	28028103	28028263	28028111	28028263	28027804	28028020	5145	4,3,2	72,54,32	2,1,0	69,48,37	157	149	4.079087224075557e-32	2.94866172596e-30	0.05,0.05,0.056	0.027,0.019,0.0	0.037
8115	gene:Solyc06g068220.2	NA	6	+	42265005	42265077	42265005	42265070	42265917	42265988	8115	272,217,131	9,7,4	367,231,233	17,18,19	156	149	5.124594220217067e-32	3.68407641634e-30	0.967,0.967,0.969	0.954,0.925,0.921	0.034
9699	gene:Solyc08g061560.2	NA	8	-	48993505	48993577	48993510	48993577	48993355	48993427	9699	37,52,18	1,2,4	93,50,76	0,0,2	154	149	5.707195430641823e-32	4.08048879861e-30	0.973,0.962,0.813	1.0,1.0,0.974	-0.075
5146	gene:Solyc09g031750.2	NA	9	-	28028111	28028271	28028116	28028271	28027804	28028020	5146	83,60,36	2,5,2	80,59,43	0,3,0	154	149	7.046810364939957e-32	5.01089493559e-30	0.976,0.921,0.946	1.0,0.95,1.0	-0.036
2046	gene:Solyc01g098160.2	NA	1	-	88732115	88732240	88732125	88732240	88730992	88731613	2046	1,3,2	188,169,109	5,5,5	185,81,184	159	149	8.304265682779866e-32	5.87313579424e-30	0.005,0.016,0.017	0.025,0.055,0.025	-0.022
11250	gene:Solyc10g051200.1	NA	10	-	51721542	51721762	51721553	51721762	51721348	51721460	11250	213,161,112	4,5,0	238,152,198	8,4,11	160	149	9.390464712396939e-32	6.60563657511e-30	0.98,0.968,1.0	0.965,0.973,0.944	0.022
696	gene:Solyc01g079680.2	NA	1	+	78795200	78795344	78795200	78795322	78796217	78798172	696	5,11,9	30,23,9	32,19,20	31,22,41	171	149	1.1417961071912014e-31	7.98890923342e-30	0.127,0.294,0.466	0.474,0.429,0.298	-0.105
7967	gene:Solyc10g005230.2	NA	10	+	184302	184355	184302	184323	184487	184625	7967	1,3,0	0,2,0	0,1,2	1,0,0	181	149	2.4364969436374176e-31	1.69569819205e-29	1.0,0.553,NA	0.0,1.0,1.0	0.11
12228	gene:Solyc05g007020.2	NA	5	-	1610655	1610838	1610742	1610838	1610233	1610313	12228	100,70,51	14,5,2	146,75,100	11,2,1	236	149	4.774196584592018e-31	3.30505757211e-29	0.819,0.898,0.942	0.893,0.959,0.984	-0.059
1342	gene:Solyc02g062810.2	NA	2	+	34591914	34592033	34591914	34592008	34592109	34592176	1342	1,0,1	57,55,22	5,0,4	43,37,90	174	149	6.163687865330868e-31	4.24451010684e-29	0.015,0.0,0.037	0.091,0.0,0.037	-0.025
680	gene:Solyc03g006190.2	NA	3	-	828087	828129	828092	828129	827854	827920	680	8,2,4	44,16,11	0,0,3	24,16,30	154	149	8.19712037929893e-31	5.61524204412e-29	0.15,0.108,0.26	0.0,0.0,0.088	0.143
7626	gene:Solyc10g077110.1	NA	10	+	59993450	59993597	59993450	59993538	59993778	59994064	7626	3,9,4	37,35,25	11,16,8	46,29,34	208	149	1.0151422989008127e-30	6.91777179105e-29	0.055,0.156,0.103	0.146,0.283,0.144	-0.086
5788	gene:Solyc07g008180.2	NA	7	+	2919899	2919956	2919899	2919948	2920050	2920126	5788	7,8,4	301,151,89	12,10,10	203,138,138	157	149	1.0578432184919062e-30	7.17140967396e-29	0.022,0.048,0.041	0.053,0.064,0.064	-0.023
8665	gene:Solyc05g007160.2	NA	5	-	1756101	1756157	1756105	1756157	1755829	1756009	8665	42,31,39	2,1,4	64,32,69	0,0,2	153	149	1.0878984278205518e-30	7.33714589155e-29	0.953,0.968,0.905	1.0,1.0,0.971	-0.048
3863	gene:Solyc11g065240.1	NA	11	+	50616526	50616693	50616526	50616650	50617110	50617212	3863	2,2,2	72,74,50	7,7,1	87,63,52	192	149	1.1087324904370308e-30	7.43931072045e-29	0.021,0.021,0.03	0.059,0.079,0.015	-0.027
7851	gene:Solyc01g109280.2	NA	1	-	96274428	96274664	96274497	96274664	96272560	96273083	7851	3,4,5	24,26,24	4,3,0	48,22,52	218	149	1.3215824012152555e-30	8.82223680485e-29	0.079,0.095,0.125	0.054,0.085,0.0	0.053
3865	gene:Solyc07g053320.2	NA	7	+	61789380	61789626	61789380	61789467	61790260	61790504	3865	10,7,2	9,10,4	5,5,5	8,18,21	308	149	2.1313631518789866e-30	1.41557134412e-28	0.35,0.253,0.195	0.232,0.118,0.103	0.115
11810	gene:Solyc09g075990.2	NA	9	-	67669692	67669913	67669713	67669913	67669317	67669377	11810	9,7,2	21,19,12	13,6,10	14,8,17	170	149	2.188240279142211e-30	1.44600685921e-28	0.273,0.244,0.127	0.449,0.397,0.34	-0.181
5144	gene:Solyc09g031750.2	NA	9	-	28028103	28028263	28028116	28028263	28027804	28028020	5144	15,9,6	2,5,2	13,12,6	0,3,0	162	149	2.6783884788060107e-30	1.76100677672e-28	0.873,0.623,0.734	1.0,0.786,1.0	-0.185
12528	gene:Solyc03g080010.2	NA	3	-	51904317	51904475	51904327	51904475	51901393	51901441	12528	0,1,2	3,0,7	6,2,0	5,1,5	159	149	4.08829225800063e-30	2.67456079518e-28	0.0,1.0,0.211	0.529,0.652,0.0	0.01
3197	gene:Solyc03g112900.2	NA	3	+	63187137	63187284	63187137	63187198	63187924	63188415	3197	3,1,0	2,7,0	0,1,1	3,0,4	235	149	4.591830365234524e-30	2.98903027357e-28	0.487,0.083,NA	0.0,1.0,0.137	-0.094
10493	gene:Solyc01g010480.2	NA	1	-	5367538	5367740	5367563	5367740	5367184	5367432	10493	186,190,101	14,9,6	240,237,154	10,4,6	174	149	4.656356659211877e-30	3.01602824402e-28	0.919,0.948,0.935	0.954,0.981,0.956	-0.03
5139	gene:Solyc07g022770.1	NA	7	+	21549988	21550048	21549988	21550041	21550159	21550240	5139	29,19,15	2,0,0	17,15,26	6,0,0	156	149	5.528636895174763e-30	3.56338350426e-28	0.933,1.0,1.0	0.73,1.0,1.0	0.068
5771	gene:Solyc08g075700.2	NA	8	-	59825993	59826165	59826051	59826165	59825067	59825184	5771	1,0,3	1,0,2	3,0,0	10,1,6	207	149	6.180685753421416e-30	3.96412217636e-28	0.419,NA,0.519	0.178,0.0,0.0	0.41
8156	gene:Solyc10g038130.1	NA	10	-	19764718	19764801	19764727	19764801	19763316	19763403	8156	23,29,17	121,101,55	10,14,19	136,140,143	158	149	7.494567845237446e-30	4.78336222864e-28	0.152,0.213,0.226	0.065,0.086,0.111	0.11
3790	gene:Solyc01g088720.2	NA	1	+	83482440	83482513	83482440	83482509	83483236	83483297	3790	27,24,24	1,2,0	33,22,32	5,0,5	153	149	8.810613718234213e-30	5.59602281016e-28	0.963,0.921,1.0	0.865,1.0,0.862	0.052
8198	gene:Solyc12g021290.1	NA	12	-	15394731	15394872	15394749	15394872	15394594	15394653	8198	13,5,5	2,2,3	5,3,11	7,3,6	167	149	9.022953836926903e-30	5.70320425132e-28	0.853,0.69,0.598	0.389,0.472,0.621	0.22
6403	gene:Solyc10g005840.2	NA	10	+	651540	651596	651540	651592	653547	653643	6403	2,0,2	23,55,29	5,6,2	75,55,22	153	149	1.0112749800548892e-29	6.36130857646e-28	0.078,0.0,0.063	0.061,0.096,0.081	-0.032
137	gene:Solyc10g044450.1	NA	10	+	26424394	26424653	26424394	26424614	26425851	26425893	137	54,43,39	12,9,11	72,41,56	10,5,1	188	149	1.1042744426039177e-29	6.91307502729e-28	0.781,0.791,0.738	0.851,0.867,0.978	-0.129
3753	gene:Solyc01g102950.2	NA	1	+	91606224	91606330	91606224	91606289	91606802	91606886	3753	63,75,35	3,4,1	76,61,51	1,0,2	190	149	1.2103282669914117e-29	7.54092145015e-28	0.943,0.936,0.965	0.983,1.0,0.952	-0.03
5411	gene:Solyc07g017650.2	NA	7	+	7722361	7722576	7722361	7722449	7722946	7722984	5411	31,31,7	1,0,2	33,29,15	4,0,4	276	149	1.3951626677093548e-29	8.65133096887e-28	0.944,1.0,0.654	0.817,1.0,0.669	0.037
10841	gene:Solyc03g034220.2	RBCS-2A	3	+	5923742	5923859	5923742	5923812	5924228	5924574	10841	1,5,5	3,3,12	9,19,1	10,4,3	196	149	2.3156508299253474e-29	1.42914978579e-27	0.202,0.559,0.241	0.406,0.783,0.202	-0.13
168	gene:Solyc01g091070.2	NA	1	+	84795056	84795112	84795056	84795108	84795198	84795240	168	11,19,6	138,100,70	39,5,27	144,104,128	153	149	5.959146548272968e-29	3.66053865904e-27	0.072,0.156,0.077	0.209,0.045,0.17	-0.04
4766	gene:Solyc08g067090.2	NA	8	+	56004765	56004978	56004765	56004771	56006265	56006383	4766	4,6,2	6,11,2	13,14,5	12,4,5	356	149	6.35317176849173e-29	3.88434109434e-27	0.218,0.186,0.295	0.312,0.594,0.295	-0.167
10226	gene:Solyc08g005400.2	NA	8	+	302657	302749	302657	302744	302847	302935	10226	14,7,3	100,55,66	5,4,9	154,63,122	154	149	6.417261115760777e-29	3.90527648552e-27	0.119,0.11,0.042	0.03,0.058,0.067	0.039
772	gene:Solyc07g018100.2	NA	7	-	9177850	9178003	9177932	9178003	9176287	9176395	772	1,2,0	29,27,9	4,2,3	40,29,16	231	149	9.55206380664625e-29	5.78607420584e-27	0.022,0.046,0.0	0.061,0.043,0.108	-0.048
1587	gene:Solyc08g007040.2	NA	8	+	1604527	1604721	1604527	1604693	1605397	1605659	1587	405,288,200	12,5,3	371,174,316	1,3,5	177	149	1.0577762275365756e-28	6.37785445211e-27	0.966,0.98,0.982	0.997,0.98,0.982	-0.01
5451	gene:Solyc01g090290.2	NA	1	+	83960349	83960403	83960349	83960394	83960479	83960550	5451	4,7,1	130,86,57	2,4,0	131,83,143	158	149	1.1873506895444808e-28	7.12628276239e-27	0.028,0.071,0.016	0.014,0.043,0.0	0.019
659	gene:Solyc09g090310.1	NA	9	+	69833220	69833446	69833220	69833418	69833525	69833581	659	6,2,3	2,0,0	4,0,2	5,0,0	177	149	1.1967706949231345e-28	7.15002181387e-27	0.716,1.0,1.0	0.402,NA,1.0	0.204
12229	gene:Solyc05g007020.2	NA	5	-	1610630	1610838	1610742	1610838	1610233	1610313	12229	104,76,49	14,5,2	153,64,103	11,2,1	261	149	1.7003905786873005e-28	1.01126865143e-26	0.809,0.897,0.933	0.888,0.948,0.983	-0.06
8807	gene:Solyc08g076360.2	NA	8	-	60332068	60332175	60332072	60332175	60331310	60331577	8807	17,17,9	384,247,239	13,3,11	418,159,346	153	149	1.859398853027081e-28	1.10083142955e-26	0.041,0.063,0.035	0.029,0.018,0.03	0.021
7110	gene:Solyc08g066540.2	NA	8	-	55285695	55285905	55285868	55285905	55285200	55285278	7110	28,17,6	184,118,81	14,10,5	190,85,173	322	149	1.8870492092133612e-28	1.1121690024e-26	0.066,0.062,0.033	0.033,0.052,0.013	0.021
1791	gene:Solyc01g090280.2	NA	1	-	83952866	83953019	83952870	83953019	83952601	83952690	1791	3,2,2	71,47,43	13,2,7	106,71,69	153	149	2.3343913536067795e-28	1.36964916908e-26	0.04,0.04,0.043	0.107,0.027,0.09	-0.034
5643	gene:Solyc03g025790.2	NA	3	+	3180859	3180865	3180859	3180861	3180957	3181039	5643	50,29,16	0,0,3	35,47,28	3,2,5	153	149	2.8887613632194555e-28	1.68734614627e-26	1.0,1.0,0.839	0.919,0.958,0.845	0.039
7754	gene:Solyc02g062570.2	NA	2	+	34298080	34298322	34298080	34298314	34299299	34299525	7754	10,3,0	45,21,9	12,9,12	45,26,27	157	149	3.113917086080656e-28	1.81077738463e-26	0.174,0.119,0.0	0.202,0.247,0.297	-0.151
11405	gene:Solyc12g095850.1	NA	12	+	64967405	64967541	64967405	64967528	64968582	64968654	11405	39,42,15	121,88,49	26,33,16	129,77,97	162	149	3.2746958075508877e-28	1.89584601531e-26	0.229,0.305,0.22	0.156,0.283,0.132	0.061
10921	gene:Solyc12g042110.1	NA	12	-	40737437	40737516	40737441	40737516	40737228	40737358	10921	5,2,2	0,3,0	0,8,2	0,1,0	153	149	3.8686733461701078e-28	2.22985559741e-26	1.0,0.394,1.0	NA,0.886,1.0	-0.145
7476	gene:Solyc05g052200.2	NA	5	+	62476261	62476413	62476261	62476403	62477556	62477629	7476	86,53,30	0,7,2	86,33,67	1,0,0	159	149	4.4829295683232735e-28	2.57257238912e-26	1.0,0.876,0.934	0.988,1.0,1.0	-0.059
2040	gene:Solyc05g053470.2	NA	5	+	63563515	63563605	63563515	63563602	63563683	63563773	2040	20,19,4	236,284,108	9,8,12	296,221,208	152	149	5.542108164122651e-28	3.16650407072e-26	0.077,0.062,0.035	0.029,0.034,0.054	0.019
7440	gene:Solyc12g038970.1	NA	12	+	46294662	46294906	46294662	46294895	46295642	46295801	7440	0,2,2	113,82,29	8,1,1	89,47,74	160	149	6.821306177895492e-28	3.88043347963e-26	0.0,0.022,0.06	0.077,0.019,0.012	-0.009
3401	gene:Solyc07g056260.2	NA	7	-	64100587	64100717	64100622	64100717	64100440	64100517	3401	6,0,1	49,31,13	2,0,0	39,23,17	184	149	1.0123010254424947e-27	5.73374312419e-26	0.09,0.0,0.059	0.04,0.0,0.0	0.036
10118	gene:Solyc02g093700.2	NA	2	+	54449160	54449254	54449160	54449250	54449333	54449458	10118	3,0,0	0,2,2	2,0,0	1,6,0	153	149	1.3606046086009209e-27	7.67334081851e-26	1.0,0.0,0.0	0.661,0.0,NA	0.003
9977	gene:Solyc06g062360.2	NA	6	-	39329902	39330052	39329912	39330052	39329644	39329729	9977	5,0,0	48,53,32	3,4,5	52,41,40	159	149	1.3947856643714655e-27	7.83235005693e-26	0.089,0.0,0.0	0.051,0.084,0.105	-0.05
12170	gene:Solyc03g114640.2	NA	3	+	64569627	64569727	64569627	64569715	64569804	64569948	12170	4,4,0	102,79,71	7,3,6	107,48,70	161	149	1.4205849743540693e-27	7.90933353381e-26	0.035,0.045,0.0	0.057,0.055,0.073	-0.035
6676	gene:Solyc02g090530.2	NA	2	+	52063778	52063843	52063778	52063840	52063961	52064013	6676	1,0,2	46,53,36	2,0,6	36,46,54	152	149	1.4176220538948505e-27	7.90933353381e-26	0.021,0.0,0.052	0.052,0.0,0.098	-0.026
9161	gene:Solyc05g054260.2	NA	5	-	64215602	64215765	64215636	64215765	64214564	64214894	9161	66,77,28	0,7,6	102,107,75	0,0,2	183	149	1.4465992503934249e-27	8.02004431871e-26	1.0,0.9,0.792	1.0,1.0,0.968	-0.092
7703	gene:Solyc05g016030.2	NA	5	+	13614010	13614101	13614010	13614079	13614184	13614256	7703	8,2,9	74,47,24	1,1,8	139,47,73	171	149	1.6199520204365967e-27	8.9432287913e-26	0.086,0.036,0.246	0.006,0.018,0.087	0.086
1058	gene:Solyc10g007680.2	NA	10	-	1946805	1947045	1946828	1947045	1946308	1946621	1058	3,1,3	12,3,0	12,5,2	5,2,5	172	149	1.703487694640501e-27	9.36488781373e-26	0.178,0.224,1.0	0.675,0.684,0.257	-0.071
3652	gene:Solyc04g071570.2	NA	4	+	58545990	58546177	58545990	58546089	58547166	58548030	3652	4,2,5	8,13,5	1,0,6	17,20,23	237	149	2.2790592306402025e-27	1.24766573112e-25	0.239,0.088,0.386	0.036,0.0,0.141	0.179
7166	gene:Solyc12g088050.1	NA	12	-	63542865	63543038	63542910	63543038	63542632	63542786	7166	4,1,0	10,5,2	1,4,2	3,3,1	194	149	2.5390299413184126e-27	1.38419448968e-25	0.235,0.133,0.0	0.204,0.506,0.606	-0.316
522	gene:Solyc04g081740.2	NA	4	+	65669660	65669834	65669660	65669795	65670063	65670142	522	5,1,0	146,98,70	10,6,6	134,86,147	188	149	2.7880757648023485e-27	1.51365905837e-25	0.026,0.008,0.0	0.056,0.052,0.031	-0.035
3590	gene:Solyc03g083250.2	NA	3	+	53104939	53105147	53104939	53105044	53105263	53105357	3590	7,1,7	279,266,116	11,7,12	268,183,260	252	149	3.1074127464404513e-27	1.68005737084e-25	0.015,0.002,0.034	0.024,0.022,0.027	-0.007
7909	gene:Solyc11g011590.1	NA	11	-	4650296	4650450	4650423	4650450	4650111	4650186	7909	2,2,7	5,0,3	3,0,0	3,0,6	276	149	3.323045367778139e-27	1.78924796675e-25	0.178,1.0,0.557	0.351,NA,0.0	0.403
8904	gene:Solyc06g065320.2	NA	6	+	40731995	40732284	40731995	40732168	40733537	40733641	8904	87,57,48	1,1,2	104,50,62	8,3,0	265	149	4.574387319837552e-27	2.45292146282e-25	0.98,0.97,0.931	0.88,0.904,1.0	0.032
7825	gene:Solyc02g090850.2	NA	2	+	52325343	52325490	52325343	52325474	52325625	52325764	7825	3,6,1	136,179,78	13,6,7	245,180,117	165	149	5.490580064469472e-27	2.93219385974e-25	0.02,0.029,0.011	0.046,0.029,0.051	-0.022
5004	gene:Solyc03g059010.2	NA	3	-	27269106	27269308	27269171	27269308	27268958	27269020	5004	4,3,4	41,45,19	10,8,6	45,30,39	214	149	1.0776487769544963e-26	5.73168967385e-25	0.064,0.044,0.128	0.134,0.157,0.097	-0.051
11971	gene:Solyc10g008760.2	NA	10	-	2831433	2831554	2831437	2831554	2830966	2831356	11971	4,0,0	210,131,86	9,0,4	211,81,153	153	149	1.26019881893164e-26	6.67548232668e-25	0.018,0.0,0.0	0.04,0.0,0.025	-0.016
9669	gene:Solyc01g020520.2	NA	1	+	31172720	31172880	31172720	31172848	31172947	31173049	9669	1,0,2	0,5,1	2,1,0	2,4,0	181	149	1.690230987899687e-26	8.91733155068e-25	1.0,0.0,0.622	0.452,0.171,NA	0.229
617	gene:Solyc10g054420.1	NA	10	+	55362031	55362164	55362031	55362091	55362273	55362345	617	7,3,5	2,2,0	16,2,7	0,0,2	222	149	1.8929359294585175e-26	9.94665610483e-25	0.701,0.502,1.0	1.0,1.0,0.701	-0.166
828	gene:Solyc01g107360.2	NA	1	+	94931681	94932320	94931681	94931772	94932778	94933219	828	29,23,21	2,0,2	30,30,38	0,2,0	697	149	2.4266388795285703e-26	1.27000572399e-24	0.756,1.0,0.692	1.0,0.762,1.0	-0.105
1430	gene:Solyc05g013790.2	NA	5	-	7110483	7110655	7110487	7110655	7110262	7110418	1430	8,5,0	22,17,10	1,2,4	27,25,13	153	149	2.755903551598318e-26	1.43658334937e-24	0.262,0.223,0.0	0.035,0.072,0.231	0.049
273	gene:Solyc06g009790.2	NA	6	-	3813940	3814061	3813944	3814061	3812197	3812515	273	18,19,13	67,30,22	28,32,21	50,30,30	153	149	2.8943526680457245e-26	1.50276628209e-24	0.207,0.381,0.365	0.353,0.51,0.405	-0.105
10616	gene:Solyc06g074690.2	NA	6	-	46225985	46226209	46225990	46226209	46224424	46224742	10616	21,28,22	0,4,0	33,16,22	2,7,0	154	149	3.0095860689537864e-26	1.55641992594e-24	1.0,0.871,1.0	0.941,0.689,1.0	0.08
715	gene:Solyc03g114370.2	NA	3	-	64375765	64375864	64375777	64375864	64375040	64375082	715	3,2,2	131,120,49	5,8,3	106,114,97	161	149	3.1877046249233315e-26	1.64204438238e-24	0.021,0.015,0.036	0.042,0.061,0.028	-0.02
11306	gene:Solyc09g014300.2	NA	9	-	5792678	5792762	5792688	5792762	5792439	5792527	11306	138,99,74	13,4,4	79,47,67	2,2,2	159	149	3.6818363003623967e-26	1.88914298643e-24	0.909,0.959,0.945	0.974,0.957,0.969	-0.029
7244	gene:Solyc05g009220.2	NA	5	+	3364769	3365016	3364769	3364825	3365871	3365962	7244	4,8,6	124,98,43	19,11,8	129,91,99	340	149	6.463064793058538e-26	3.30323202158e-24	0.014,0.035,0.058	0.061,0.05,0.034	-0.013
8871	gene:Solyc09g030360.1	NA	9	-	32210312	32210382	32210316	32210382	32209148	32209152	8871	3,0,0	0,0,2	1,4,1	6,1,1	153	149	6.819129533544101e-26	3.47165333918e-24	1.0,NA,0.0	0.14,0.796,0.493	0.024
7617	gene:Solyc06g074120.2	NA	6	+	45842056	45842221	45842056	45842217	45842436	45843397	7617	18,11,3	19,18,3	14,24,10	9,7,9	153	149	9.527778228154287e-26	4.83183916036e-24	0.48,0.373,0.493	0.602,0.77,0.52	-0.182
7618	gene:Solyc04g071310.2	NA	4	+	58237140	58237244	58237140	58237239	58237363	58237426	7618	99,92,86	0,4,0	180,62,117	7,0,5	154	149	1.0175711102435085e-25	5.14050208742e-24	1.0,0.957,1.0	0.961,1.0,0.958	0.013
10222	gene:Solyc01g099460.1	NA	1	+	89710313	89710405	89710313	89710401	89710496	89710589	10222	7,4,6	17,5,4	5,3,6	21,11,18	153	149	1.0332287601064127e-25	5.1995250374e-24	0.286,0.438,0.594	0.188,0.21,0.245	0.225
1559	gene:Solyc12g056660.1	NA	12	-	62662529	62662637	62662550	62662637	62662153	62662226	1559	5,5,1	48,42,13	1,1,2	31,28,26	170	149	1.0658382554150865e-25	5.3430757601e-24	0.084,0.094,0.063	0.027,0.03,0.063	0.04
6922	gene:Solyc02g071800.2	NA	2	+	41151557	41151626	41151557	41151604	41151719	41151791	6922	46,32,13	0,0,6	36,17,41	0,0,2	171	149	1.204644573201052e-25	6.01586625792e-24	1.0,1.0,0.654	1.0,1.0,0.947	-0.098
3087	gene:Solyc06g011530.2	NA	6	+	8020128	8020327	8020128	8020292	8020684	8020772	3087	0,2,0	14,9,4	3,1,2	25,18,15	184	149	1.2165863539850608e-25	6.05240146598e-24	0.0,0.153,0.0	0.089,0.043,0.097	-0.025
3372	gene:Solyc07g066340.2	NA	7	-	67814290	67814494	67814414	67814494	67813870	67813951	3372	0,6,6	2,1,0	9,1,0	2,0,5	273	149	1.309596492759668e-25	6.4904395876e-24	0.0,0.766,1.0	0.711,1.0,0.0	0.018
9043	gene:Solyc06g068920.2	NA	6	-	42728078	42728285	42728196	42728285	42727435	42727487	9043	3,5,3	73,47,26	3,1,2	77,44,81	267	149	1.6700433254911263e-25	8.24560259273e-24	0.022,0.056,0.06	0.021,0.013,0.014	0.03
9862	gene:Solyc11g067240.1	NA	11	-	52980548	52980732	52980626	52980732	52978693	52978892	9862	6,2,0	25,33,24	3,1,0	47,33,42	227	149	1.823687295644698e-25	8.97034758504e-24	0.136,0.038,0.0	0.04,0.02,0.0	0.038
1350	gene:Solyc02g094130.2	NA	2	-	54762686	54762816	54762705	54762816	54762291	54762617	1350	21,9,3	749,516,342	10,5,4	728,353,682	168	149	2.82438508910748e-25	1.38405447588e-23	0.024,0.015,0.008	0.012,0.012,0.005	0.006
7459	gene:Solyc03g019940.2	NA	3	-	61277218	61277293	61277225	61277293	61277041	61277125	7459	266,242,136	29,12,13	340,236,276	22,6,9	156	149	3.068712191046786e-25	1.49817277267e-23	0.898,0.951,0.909	0.937,0.974,0.967	-0.04
5322	gene:Solyc05g052920.2	NA	5	-	63102453	63102519	63102467	63102519	63101447	63101561	5322	88,76,36	2,6,0	127,83,63	0,2,0	163	149	3.151036117935608e-25	1.53264522554e-23	0.976,0.921,1.0	1.0,0.974,1.0	-0.026
953	gene:Solyc02g067470.2	NA	2	-	37664833	37665037	37664843	37665037	37663676	37663797	953	4,0,0	45,17,7	2,5,3	37,21,21	159	149	3.5212383736204677e-25	1.70636603261e-23	0.077,0.0,0.0	0.048,0.182,0.118	-0.09
2469	gene:Solyc10g050840.1	NA	10	+	50920615	50920767	50920615	50920763	50920948	50921031	2469	3,6,0	84,81,39	10,5,11	125,85,70	153	149	4.957707683212927e-25	2.3936032224e-23	0.034,0.067,0.0	0.072,0.054,0.133	-0.053
3319	gene:Solyc10g086480.1	NA	10	+	65286446	65286571	65286446	65286555	65287390	65287451	3319	30,33,10	12,9,5	25,20,8	17,12,6	165	149	6.5948543747426915e-25	3.17231892056e-23	0.693,0.768,0.644	0.57,0.601,0.546	0.129
8656	gene:Solyc01g086750.2	NA	1	-	81715940	81716079	81715995	81716079	81715275	81715495	8656	10,7,5	32,49,19	14,5,6	103,68,65	204	149	8.16706610377519e-25	3.9142085312e-23	0.186,0.094,0.161	0.09,0.051,0.063	0.079
10534	gene:Solyc02g085760.2	NA	2	+	48553858	48554068	48553858	48553977	48554203	48554374	10534	37,21,12	273,223,118	37,11,22	421,228,278	240	149	8.519648900484334e-25	4.06828781803e-23	0.078,0.055,0.059	0.052,0.029,0.047	0.021
9240	gene:Solyc01g005020.2	NA	1	-	41231	41464	41306	41464	41007	41109	9240	0,2,0	16,32,18	2,5,0	27,30,28	224	149	1.0627016578950187e-24	5.05614126978e-23	0.0,0.04,0.0	0.047,0.1,0.0	-0.036
4446	gene:Solyc01g103250.2	NA	1	+	91898791	91899031	91898791	91898880	91899494	91899619	4446	13,10,2	10,9,6	38,22,7	12,13,9	300	149	1.2412189477552186e-24	5.88409735958e-23	0.392,0.356,0.142	0.611,0.457,0.279	-0.152
1233	gene:Solyc08g006610.2	NA	8	+	1212474	1212643	1212474	1212618	1213269	1213487	1233	6,1,0	23,11,4	3,0,0	28,11,13	174	149	1.2603498873609544e-24	5.95321946795e-23	0.183,0.072,0.0	0.084,0.0,0.0	0.057
13361	gene:Solyc12g077460.1	NA	12	+	19381298	19381374	19381298	19381330	19382301	19382329	13361	2,4,1	13,0,3	2,8,5	1,7,3	193	149	1.4424382293693358e-24	6.78879920614e-23	0.106,1.0,0.205	0.607,0.469,0.563	-0.109
123	gene:Solyc04g071990.2	NA	4	-	59014730	59014871	59014802	59014871	59014187	59014406	123	62,55,53	559,368,373	55,25,61	634,203,599	221	149	1.4516399442889349e-24	6.80761900755e-23	0.07,0.092,0.087	0.055,0.077,0.064	0.018
3604	gene:Solyc09g009660.2	NA	9	+	3066602	3066771	3066602	3066654	3067030	3067099	3604	2,4,0	41,28,22	6,6,2	55,21,23	266	149	1.5637873626734062e-24	7.2813501257e-23	0.027,0.074,0.0	0.058,0.138,0.046	-0.047
3851	gene:Solyc03g097010.2	NA	3	+	59372608	59372810	59372608	59372746	59373009	59373034	3851	98,39,35	2,0,0	89,35,65	5,1,1	213	149	1.5612023612544743e-24	7.2813501257e-23	0.972,1.0,1.0	0.926,0.961,0.978	0.036
10485	gene:Solyc04g009510.2	NA	4	+	2932288	2932491	2932288	2932442	2932589	2932697	10485	2,4,3	46,40,25	16,4,7	73,52,53	198	149	2.024296118558342e-24	9.39215972171e-23	0.032,0.07,0.083	0.142,0.055,0.09	-0.034
4962	gene:Solyc02g085250.2	NA	2	-	48217373	48217501	48217413	48217501	48216901	48216943	4962	10,3,10	119,77,82	16,3,25	121,38,112	189	149	2.2637134485718684e-24	1.04658751806e-22	0.062,0.03,0.088	0.094,0.059,0.15	-0.041
443	gene:Solyc07g064590.2	NA	7	+	66670470	66670538	66670470	66670533	66671134	66671253	443	2,2,0	118,97,57	7,4,0	130,100,80	154	149	2.483291607466729e-24	1.14406293634e-22	0.016,0.02,0.0	0.05,0.037,0.0	-0.017
5479	gene:Solyc05g055330.2	NA	5	+	65010663	65010769	65010663	65010754	65010869	65011770	5479	0,0,1	6,0,0	1,0,1	2,10,5	164	149	3.0156295689431145e-24	1.38443850105e-22	0.0,NA,1.0	0.312,0.0,0.154	0.345
1663	gene:Solyc05g007190.2	NA	5	-	1805370	1805514	1805396	1805514	1804972	1805206	1663	23,9,15	6,5,2	23,18,23	2,2,2	175	149	3.312573583109283e-24	1.51544450215e-22	0.765,0.605,0.865	0.907,0.885,0.907	-0.155
11749	gene:Solyc01g088680.2	NA	1	+	83436004	83436119	83436004	83436101	83436206	83436315	11749	2,0,0	1,2,0	2,2,0	0,2,2	167	149	5.314001307409455e-24	2.42259209429e-22	0.641,0.0,NA	1.0,0.472,0.0	-0.17
2460	gene:Solyc10g005590.2	NA	10	-	474541	474646	474605	474646	474075	474391	2460	10,8,2	433,409,269	17,7,11	540,208,404	213	149	6.951460844843579e-24	3.15808728104e-22	0.016,0.013,0.005	0.022,0.023,0.019	-0.01
9316	gene:Solyc03g083090.2	NA	3	-	52909593	52909656	52909597	52909656	52909420	52909510	9316	378,285,206	11,6,2	528,271,399	1,3,8	153	149	8.674342855210922e-24	3.92716615632e-22	0.971,0.979,0.99	0.998,0.989,0.98	-0.009
5335	gene:Solyc11g045370.1	NA	11	-	30705036	30705231	30705062	30705231	30702886	30702897	5335	5,2,0	50,28,26	8,2,5	60,11,34	175	149	8.784740869168154e-24	3.96343274249e-22	0.078,0.057,0.0	0.102,0.134,0.111	-0.071
5150	gene:Solyc09g031750.2	NA	9	-	28025558	28025660	28025575	28025660	28025161	28025227	5150	51,57,14	0,1,3	65,41,49	3,1,7	166	149	8.867418467941224e-24	3.98698636545e-22	1.0,0.981,0.807	0.951,0.974,0.863	0.0
5820	gene:Solyc05g054100.2	NA	5	-	64075309	64075461	64075399	64075461	64075167	64075226	5820	18,12,8	334,222,172	12,8,5	357,142,355	239	149	1.2821874372070928e-23	5.74525357138e-22	0.033,0.033,0.028	0.021,0.034,0.009	0.01
3720	gene:Solyc10g006600.2	NA	10	+	1134192	1134473	1134192	1134369	1134939	1135307	3720	30,21,9	8,5,2	29,14,18	21,6,3	253	149	1.4092607859470218e-23	6.29309492264e-22	0.688,0.712,0.726	0.449,0.579,0.779	0.106
7353	gene:Solyc09g065010.2	NA	9	-	62691411	62691531	62691417	62691531	62687811	62687861	7353	9,9,11	24,26,14	19,16,10	21,14,21	155	149	1.5914939798461366e-23	7.0826895348e-22	0.265,0.25,0.43	0.465,0.523,0.314	-0.119
12237	gene:Solyc05g007020.2	NA	5	-	1612350	1612548	1612488	1612548	1611530	1612207	12237	0,9,0	19,22,7	19,7,4	35,44,7	287	149	1.6376231332682172e-23	7.26327494091e-22	0.0,0.175,0.0	0.22,0.076,0.229	-0.117
2278	gene:Solyc01g108920.2	NA	1	+	96051206	96051341	96051206	96051328	96051421	96051561	2278	4,1,6	5,6,1	2,1,2	7,7,1	162	149	1.9090173664457387e-23	8.43837271033e-22	0.424,0.133,0.847	0.208,0.116,0.648	0.144
2765	gene:Solyc09g031610.2	NA	9	-	29177531	29177622	29177585	29177622	29177322	29177450	2765	76,78,31	0,2,2	59,43,59	0,2,7	203	149	2.651955564347463e-23	1.16828911124e-21	1.0,0.966,0.919	1.0,0.94,0.861	0.028
4729	gene:Solyc10g084840.1	NA	10	-	64233940	64234043	64233979	64234043	64233159	64233833	4729	14,5,0	127,91,61	12,0,0	141,71,137	188	149	3.15467601676945e-23	1.38509332226e-21	0.08,0.042,0.0	0.063,0.0,0.0	0.02
8136	gene:Solyc01g098400.2	NA	1	-	88923201	88923270	88923214	88923270	88922953	88923025	8136	91,84,29	3,4,1	97,73,65	0,2,0	162	149	3.440789251303291e-23	1.505661758e-21	0.965,0.951,0.964	1.0,0.971,1.0	-0.03
3584	gene:Solyc08g005070.2	NA	8	+	52777	53210	52777	52977	53349	53607	3584	149,241,86	0,1,2	273,188,126	2,4,6	382	149	3.5311869533174967e-23	1.54006833657e-21	1.0,0.989,0.944	0.982,0.948,0.891	0.037
1093	gene:Solyc08g048450.2	NA	8	+	12868865	12869083	12868865	12868963	12870173	12870407	1093	0,1,0	3,0,2	6,1,2	3,3,2	269	149	3.5655771708151043e-23	1.54990072103e-21	0.0,1.0,0.0	0.526,0.156,0.356	-0.013
9072	gene:Solyc05g008190.2	NA	5	-	2581116	2581304	2581119	2581304	2580081	2580147	9072	10,15,3	51,63,24	7,11,4	79,68,50	152	149	4.1874454354105003e-23	1.81418993632e-21	0.161,0.189,0.109	0.08,0.137,0.073	0.056
13023	gene:Solyc03g121010.2	NA	3	+	69243045	69243101	69243045	69243083	69243205	69243517	13023	5,7,7	60,17,24	21,2,7	39,12,33	167	149	4.2997885825496203e-23	1.85671398726e-21	0.069,0.269,0.206	0.325,0.129,0.159	-0.023
8711	gene:Solyc09g091970.2	NA	9	-	71167095	71167168	71167123	71167168	71166949	71167028	8711	4,4,2	88,94,32	1,3,1	96,92,68	177	149	4.8684970837785887e-23	2.09537552119e-21	0.037,0.035,0.05	0.009,0.027,0.012	0.025
4128	gene:Solyc08g083040.2	NA	8	-	65626676	65626900	65626781	65626900	65626530	65626590	4128	110,95,46	4,2,0	111,57,86	2,3,8	254	149	5.968814486161843e-23	2.56052356515e-21	0.942,0.965,1.0	0.97,0.918,0.863	0.052
3852	gene:Solyc03g097010.2	NA	3	+	59372608	59372891	59372608	59372746	59373009	59373034	3852	137,62,56	2,0,0	127,49,102	5,1,1	294	149	6.531844916011783e-23	2.79289734906e-21	0.972,1.0,1.0	0.928,0.961,0.981	0.034
10975	gene:Solyc08g075390.2	NA	8	-	59530266	59530437	59530417	59530437	59529570	59529636	10975	3,1,1	147,63,46	6,3,6	122,65,115	300	149	6.58493249824979e-23	2.80642530316e-21	0.01,0.008,0.011	0.024,0.022,0.025	-0.014
1384	gene:Solyc04g078750.2	NA	4	+	63415044	63415165	63415044	63415128	63415484	63416058	1384	14,12,8	6,2,3	19,22,8	16,9,6	186	149	8.750636675485889e-23	3.7173159176e-21	0.651,0.828,0.681	0.488,0.662,0.516	0.165
1819	gene:Solyc08g076470.2	NA	8	+	60483203	60483428	60483203	60483309	60484482	60484602	1819	4,3,0	16,3,8	4,6,2	5,4,9	268	149	1.0075792500084235e-22	4.26639705732e-21	0.122,0.357,0.0	0.308,0.455,0.11	-0.131
9361	gene:Solyc05g018730.2	NA	5	-	22899845	22900055	22899856	22900055	22899102	22899126	9361	3,1,0	12,11,5	0,2,5	19,5,0	160	149	1.7836334154527677e-22	7.52808374445e-21	0.189,0.078,0.0	0.0,0.271,1.0	-0.335
4881	gene:Solyc05g018810.2	NA	5	+	23875157	23875200	23875157	23875192	23875276	23875372	4881	15,14,9	22,15,0	31,13,12	9,2,14	157	149	1.9793169534344524e-22	8.32713280345e-21	0.393,0.47,1.0	0.766,0.861,0.449	-0.071
5755	gene:Solyc03g082490.2	NA	3	-	52408326	52408389	52408356	52408389	52407473	52407735	5755	70,51,42	345,287,208	87,44,73	379,123,323	179	149	2.15111845014454e-22	9.02090826977e-21	0.144,0.129,0.144	0.16,0.229,0.158	-0.043
5774	gene:Solyc08g075700.2	NA	8	-	59824806	59824954	59824824	59824954	59824499	59824658	5774	155,115,102	2112,1625,1065	171,83,135	2783,1498,1817	167	149	2.3578253773235765e-22	9.85616205652e-21	0.061,0.059,0.079	0.052,0.047,0.062	0.013
10204	gene:Solyc05g006760.2	NA	5	+	1387905	1388020	1387905	1388010	1388557	1388664	10204	5,4,0	17,24,7	0,2,4	23,34,39	159	149	2.5333451393012747e-22	1.05561426123e-20	0.216,0.135,0.0	0.0,0.052,0.088	0.07
1888	gene:Solyc02g088220.2	NA	2	-	50379457	50379578	50379528	50379578	50379085	50379344	1888	51,39,19	2,7,0	67,37,65	2,1,2	220	149	2.695015755250336e-22	1.11941543307e-20	0.945,0.791,1.0	0.958,0.962,0.957	-0.047
3033	gene:Solyc01g109930.2	NA	1	+	96763483	96763533	96763483	96763525	96764347	96764472	3033	127,97,96	0,4,3	155,69,112	8,3,4	157	149	2.7803584356508005e-22	1.15120917e-20	1.0,0.958,0.968	0.948,0.956,0.964	0.019
244	gene:Solyc04g081660.1	NA	4	-	65609218	65609268	65609224	65609268	65608851	65608884	244	6,3,1	44,30,36	0,0,2	39,14,39	155	149	3.11744197187554e-22	1.28670696404e-20	0.116,0.088,0.026	0.0,0.0,0.047	0.061
7988	gene:Solyc01g111210.2	NA	1	+	97542920	97543065	97542920	97543054	97543223	97543504	7988	3,6,1	121,100,42	1,3,0	109,47,97	160	149	3.3359646846887314e-22	1.37257113001e-20	0.023,0.053,0.022	0.008,0.056,0.0	0.011
9501	gene:Solyc12g056150.1	NA	12	+	62108407	62108704	62108407	62108538	62109377	62109547	9501	86,175,42	0,6,0	206,193,60	4,10,2	315	149	3.461487413191728e-22	1.41975239229e-20	1.0,0.932,1.0	0.961,0.901,0.934	0.045
1978	gene:Solyc04g009530.2	NA	4	-	2947906	2947979	2947907	2947979	2947054	2947141	1978	1,4,0	6,1,0	1,2,1	14,4,7	150	149	4.328885015194197e-22	1.76997286059e-20	0.142,0.799,NA	0.066,0.332,0.124	0.296
4693	gene:Solyc02g092260.2	NA	2	+	53398766	53398941	53398766	53398918	53399758	53400179	4693	2,5,0	11,12,4	1,0,2	17,11,6	172	149	4.629358632949623e-22	1.88693234746e-20	0.136,0.265,0.0	0.048,0.0,0.224	0.043
8498	gene:Solyc06g065270.2	NA	6	-	40707479	40707613	40707484	40707613	40706736	40706883	8498	3,7,2	204,151,54	0,4,2	235,197,93	154	149	7.222874349833792e-22	2.93490956501e-20	0.014,0.043,0.035	0.0,0.019,0.02	0.018
12697	gene:Solyc06g074130.2	NA	6	+	45849365	45849427	45849365	45849409	45849831	45849891	12697	22,8,4	16,4,4	13,11,5	21,15,8	167	149	7.870717638796563e-22	3.18824983238e-20	0.551,0.641,0.472	0.356,0.396,0.358	0.185
4988	gene:Solyc02g085570.2	NA	2	+	48403439	48403561	48403439	48403529	48403770	48403844	4988	4,6,0	69,39,33	12,3,9	80,29,59	181	149	1.9298957940798747e-21	7.79344338572e-20	0.046,0.112,0.0	0.11,0.078,0.112	-0.047
1908	gene:Solyc12g013840.1	NA	12	+	4633730	4633898	4633730	4633877	4634005	4634317	1908	4,2,5	3,1,4	3,2,4	5,5,7	170	149	2.468295521523674e-21	9.93697803188e-20	0.539,0.637,0.523	0.345,0.26,0.334	0.253
10668	gene:Solyc08g048250.2	NA	8	+	14487049	14487275	14487049	14487129	14488121	14488282	10668	0,1,6	9,5,0	1,0,2	8,4,0	295	149	2.8151666746701182e-21	1.12986628133e-19	0.0,0.092,1.0	0.059,0.0,1.0	0.011
6275	gene:Solyc02g085940.2	NA	2	-	48715960	48716063	48715979	48716063	48715765	48715876	6275	49849,25178,31776	0,2527,0	61171,11940,52689	0,0,0	168	149	3.183258549952538e-21	1.27369280941e-19	1.0,0.898,1.0	1.0,1.0,1.0	-0.034
3201	gene:Solyc11g065690.1	NA	11	+	51225311	51225513	51225311	51225449	51227128	51227357	3201	62,62,24	2,5,0	90,35,71	0,0,1	213	149	3.70527638584037e-21	1.47804378757e-19	0.956,0.897,1.0	1.0,1.0,0.98	-0.042
2302	gene:Solyc01g080220.2	NA	1	+	79433337	79433512	79433337	79433457	79433642	79433664	2302	87,94,18	1,6,0	115,100,70	1,2,0	204	149	3.785222624747971e-21	1.50534507058e-19	0.985,0.92,1.0	0.988,0.973,1.0	-0.019
13734	gene:Solyc06g071880.2	NA	6	-	44285031	44285184	44285147	44285184	44284073	44284304	13734	0,3,7	3,3,5	12,2,1	3,1,2	265	149	4.207675702335622e-21	1.66827966331e-19	0.0,0.36,0.44	0.692,0.529,0.219	-0.213
11501	gene:Solyc10g054110.1	NA	10	-	54604713	54604841	54604730	54604841	54604527	54604543	11501	5,4,0	48,54,32	1,1,3	99,44,47	166	149	5.268344461958886e-21	2.08250812508e-19	0.086,0.062,0.0	0.009,0.02,0.054	0.022
2027	gene:Solyc02g093400.1	NA	2	-	54281662	54281752	54281690	54281752	54281521	54281586	2027	6,1,0	4,0,0	1,2,0	4,2,3	177	149	6.0368659254281e-21	2.37910704121e-19	0.558,1.0,NA	0.174,0.457,0.0	0.569
1901	gene:Solyc07g014590.2	NA	7	-	4939082	4939280	4939098	4939280	4938851	4938944	1901	1,4,1	21,14,13	11,0,6	34,17,22	165	149	7.484449384640257e-21	2.94073680927e-19	0.041,0.205,0.065	0.226,0.0,0.198	-0.038
7953	gene:Solyc04g057960.2	NA	4	-	55086509	55086609	55086513	55086609	55085516	55086002	7953	12,11,3	3,1,3	12,9,11	6,3,9	153	149	7.641099895773707e-21	2.99329793522e-19	0.796,0.915,0.493	0.661,0.745,0.543	0.085
4761	gene:Solyc02g081330.2	NA	2	+	45335357	45335521	45335357	45335475	45335628	45336338	4761	8,6,1	5,16,5	21,22,10	29,18,3	195	149	8.795827372783135e-21	3.4353613536e-19	0.55,0.223,0.133	0.356,0.483,0.718	-0.217
8148	gene:Solyc09g064850.2	NA	9	+	62318070	62318155	62318070	62318132	62318320	62318439	8148	9,13,3	72,116,61	23,13,20	123,118,65	172	149	8.937599295748092e-21	3.48034372576e-19	0.098,0.088,0.041	0.139,0.087,0.21	-0.07
3230	gene:Solyc06g084360.2	NA	6	+	49502698	49502835	49502698	49502811	49503141	49503252	3230	18,12,9	288,151,87	27,16,14	211,133,167	173	149	1.2527767812091969e-20	4.85276983742e-19	0.051,0.064,0.082	0.099,0.094,0.067	-0.021
6918	gene:Solyc12g094430.1	NA	12	+	64642194	64642407	64642194	64642371	64643030	64643494	6918	16,5,0	0,2,2	7,4,6	1,2,6	185	149	1.253619844885225e-20	4.85276983742e-19	1.0,0.668,0.0	0.849,0.617,0.446	-0.081
10067	gene:Solyc07g016170.2	NA	7	+	6378509	6378593	6378509	6378576	6380897	6381017	10067	72,41,33	1,2,2	43,36,64	8,0,3	166	149	1.3642888813026713e-20	5.26559165869e-19	0.985,0.948,0.937	0.828,1.0,0.95	0.031
1664	gene:Solyc05g007190.2	NA	5	-	1807694	1807734	1807698	1807734	1807526	1807611	1664	17,23,7	0,2,0	20,16,24	2,1,2	153	149	1.4103926262936372e-20	5.42752268307e-19	1.0,0.918,1.0	0.907,0.94,0.921	0.05
8425	gene:Solyc12g010330.1	NA	12	-	3394468	3394683	3394606	3394683	3392766	3394050	8425	0,3,0	35,25,18	4,0,5	53,32,30	287	149	1.4191937250177024e-20	5.4453755713e-19	0.0,0.059,0.0	0.038,0.0,0.08	-0.02
1090	gene:Solyc07g066520.2	NA	7	-	67927201	67927267	67927207	67927267	67926798	67927110	1090	6,7,1	0,9,0	17,10,8	0,6,1	155	149	1.5038794652027984e-20	5.7534382815e-19	1.0,0.428,1.0	1.0,0.616,0.885	-0.024
288	gene:Solyc06g049070.2	NA	6	+	32350323	32350562	32350323	32350456	32351130	32351292	288	6,6,2	29,33,11	6,3,2	61,34,31	255	149	1.69801257150495e-20	6.47720014157e-19	0.108,0.096,0.096	0.054,0.049,0.036	0.054
11784	gene:Solyc11g006460.1	NA	11	-	1151429	1151598	1151492	1151598	1151184	1151326	11784	459,411,242	0,0,0	706,358,500	0,170,0	212	149	1.7269080009514684e-20	6.56827450129e-19	1.0,1.0,1.0	1.0,0.597,1.0	0.134
1840	gene:Solyc07g063570.2	NA	7	-	66017415	66017631	66017419	66017631	66016846	66017002	1840	12,5,6	133,108,70	24,4,17	160,72,156	153	149	1.8198560579921888e-20	6.90173816312e-19	0.081,0.043,0.077	0.127,0.051,0.096	-0.024
6813	gene:Solyc09g090550.2	NA	9	+	70042218	70042429	70042218	70042285	70042524	70042726	6813	0,3,3	44,36,23	6,5,4	46,16,19	293	149	1.9622305486036265e-20	7.42018049073e-19	0.0,0.041,0.062	0.062,0.137,0.097	-0.064
2319	gene:Solyc05g052930.2	NA	5	+	63113490	63113568	63113490	63113565	63115210	63115376	2319	13,30,16	9,4,3	44,32,16	6,4,2	152	149	2.037060410119914e-20	7.68095054928e-19	0.586,0.88,0.839	0.878,0.887,0.887	-0.116
8170	gene:Solyc03g034160.2	NA	3	-	5862292	5862364	5862329	5862364	5854429	5854507	8170	4,10,1	3,1,1	2,4,7	2,0,0	186	149	3.871390580660153e-20	1.45555386084e-18	0.516,0.889,0.445	0.445,1.0,1.0	-0.198
13466	gene:Solyc02g071880.2	NA	2	-	41250710	41250758	41250714	41250758	41249766	41250155	13466	2,2,0	13,23,15	8,4,11	13,17,9	153	149	3.982172526349749e-20	1.4929153391e-18	0.13,0.078,0.0	0.375,0.186,0.543	-0.299
4409	gene:Solyc11g065100.1	NA	11	-	50417047	50417295	50417089	50417295	50416784	50416906	4409	2,0,0	2,3,0	4,0,4	0,3,5	191	149	4.277477299413948e-20	1.59904322816e-18	0.438,0.0,NA	1.0,0.0,0.384	-0.242
13502	gene:Solyc09g008650.2	NA	9	-	2109941	2110126	2110063	2110126	2109114	2109189	13502	7,13,3	29,19,16	15,12,17	29,13,32	271	149	4.5714529333700243e-20	1.70407094531e-18	0.117,0.273,0.093	0.221,0.337,0.226	-0.1
6740	gene:Solyc11g042430.1	NA	11	+	36615869	36615944	36615869	36615940	36617866	36617981	6740	1,1,1	34,59,23	6,1,3	65,80,20	153	149	4.6256737410700105e-20	1.71938395535e-18	0.028,0.016,0.041	0.082,0.012,0.127	-0.045
489	gene:Solyc08g081890.2	NA	8	-	64806859	64807010	64806946	64807010	64806539	64806779	489	10,8,1	65,64,35	5,3,2	63,38,65	236	149	4.751582659111484e-20	1.76118151592e-18	0.089,0.073,0.018	0.048,0.047,0.019	0.022
5385	gene:Solyc05g014390.2	NA	5	+	8244284	8244361	8244284	8244348	8244445	8244685	5385	3,4,0	38,62,40	0,0,2	43,40,74	162	149	5.130278928308403e-20	1.8961742796e-18	0.068,0.056,0.0	0.0,0.0,0.024	0.033
2254	gene:Solyc11g006020.1	NA	11	-	824034	824154	824045	824154	823777	823843	2254	1,2,0	47,31,13	5,5,0	53,29,36	160	149	5.828760463777297e-20	2.14826765938e-18	0.019,0.057,0.0	0.081,0.138,0.0	-0.048
5309	gene:Solyc03g081320.2	NA	3	+	52193824	52194016	52193824	52193980	52194087	52194171	5309	69,50,36	8,5,5	41,34,35	1,5,1	185	149	5.908386143316504e-20	2.17149787357e-18	0.874,0.89,0.853	0.971,0.846,0.966	-0.055
1659	gene:Solyc08g081180.2	NA	8	+	64255837	64255934	64255837	64255930	64256014	64256157	1659	1,4,2	166,99,56	6,3,5	114,79,128	153	149	6.305401178327432e-20	2.31092070076e-18	0.006,0.038,0.034	0.049,0.036,0.037	-0.015
1354	gene:Solyc02g094130.2	NA	2	-	54765111	54765354	54765228	54765354	54763974	54764543	1354	2,8,7	33,46,17	11,15,6	27,53,26	266	149	8.0635566965413e-20	2.9388182679e-18	0.033,0.089,0.187	0.186,0.137,0.114	-0.043
3799	gene:Solyc05g013340.2	NA	5	-	6436134	6436315	6436138	6436315	6435966	6436070	3799	3,6,0	228,203,99	8,9,2	236,173,205	153	149	8.055040205351848e-20	2.9388182679e-18	0.013,0.028,0.0	0.032,0.048,0.009	-0.016
10220	gene:Solyc11g067150.1	NA	11	-	52889460	52889608	52889476	52889608	52888842	52888926	10220	1,2,3	35,44,50	9,3,1	68,21,48	165	149	9.11801826819783e-20	3.31389308392e-18	0.025,0.039,0.051	0.107,0.114,0.018	-0.041
9804	gene:Solyc03g111350.2	NA	3	-	61953463	61953505	61953467	61953505	61953225	61953289	9804	3,0,0	17,11,8	6,3,2	18,10,11	153	149	1.1679096218095298e-19	4.23294445755e-18	0.147,0.0,0.0	0.245,0.226,0.15	-0.158
6459	gene:Solyc08g006780.2	NA	8	+	1345937	1346005	1345937	1345993	1346079	1346293	6459	76,57,64	6,4,4	99,31,67	15,4,9	161	149	1.1793576359071693e-19	4.26262853818e-18	0.921,0.93,0.937	0.859,0.878,0.873	0.059
4094	gene:Solyc01g006100.2	NA	1	-	758292	758370	758296	758370	758099	758187	4094	1,3,1	190,180,79	3,2,7	159,134,149	153	149	1.6410141566727458e-19	5.91488408427e-18	0.005,0.016,0.012	0.018,0.014,0.044	-0.014
5959	gene:Solyc04g016010.2	NA	4	+	6616117	6616246	6616117	6616223	6619404	6619584	5959	3,2,6	6,1,2	1,3,6	11,3,7	172	149	1.6472250320584915e-19	5.92095942842e-18	0.302,0.634,0.722	0.073,0.464,0.426	0.232
11786	gene:Solyc11g006460.1	NA	11	-	1151426	1151598	1151492	1151598	1151184	1151326	11786	1924,1623,932	0,0,0	2491,1732,1996	0,170,0	215	149	1.7012977663374412e-19	6.0985698561e-18	1.0,1.0,1.0	1.0,0.876,1.0	0.041
1013	gene:Solyc03g119780.2	NA	3	-	68348611	68348667	68348624	68348667	68346784	68346871	1013	10,4,3	17,14,7	6,8,14	25,1,10	162	149	2.069673091855091e-19	7.39879856116e-18	0.351,0.208,0.283	0.181,0.88,0.563	-0.261
5055	gene:Solyc09g011830.2	NA	9	+	5104289	5104468	5104289	5104457	5105260	5105615	5055	387,392,172	6,21,6	388,304,336	7,8,7	160	149	2.279966102834525e-19	8.12835871648e-18	0.984,0.946,0.964	0.981,0.973,0.978	-0.013
5370	gene:Solyc04g009550.2	NA	4	+	2958609	2958706	2958609	2958698	2958802	2958925	5370	2,0,0	82,33,36	0,4,4	78,40,82	157	149	2.8455434003431165e-19	1.0117143981e-17	0.023,0.0,0.0	0.0,0.087,0.044	-0.036
7977	gene:Solyc06g035920.2	NA	6	-	25271239	25271345	25271263	25271345	25270355	25270791	7977	11,29,12	417,461,236	36,26,28	620,373,405	173	149	3.2384878538462365e-19	1.14830284769e-17	0.022,0.051,0.042	0.048,0.057,0.056	-0.015
406	gene:Solyc10g008020.2	NA	10	+	2186928	2187166	2186928	2187162	2187336	2187489	406	2,11,1	45,88,23	3,1,1	101,87,42	153	149	3.498774604178347e-19	1.23724234922e-17	0.041,0.109,0.041	0.028,0.011,0.023	0.043
7804	gene:Solyc08g079530.2	NA	8	-	63042392	63042636	63042395	63042636	63042038	63042196	7804	6,3,0	32,13,9	10,6,3	29,17,13	152	149	3.7128919010487406e-19	1.3094198823e-17	0.155,0.184,0.0	0.253,0.257,0.184	-0.118
3386	gene:Solyc12g007310.1	NA	12	-	1705253	1705392	1705259	1705392	1703926	1704131	3386	203,372,94	9,6,3	307,380,172	4,3,2	155	149	4.060461005246643e-19	1.4281470912e-17	0.956,0.983,0.968	0.987,0.992,0.988	-0.02
6491	gene:Solyc12g056780.1	NA	12	-	62860879	62860924	62860883	62860924	62860736	62860788	6491	7,3,1	393,306,237	13,3,6	434,216,400	153	149	5.363093160822575e-19	1.88125230338e-17	0.017,0.009,0.004	0.028,0.013,0.014	-0.008
12931	gene:Solyc07g026960.2	NA	7	+	32804500	32804644	32804500	32804604	32804793	32805228	12931	156,90,68	21,16,16	161,77,151	22,8,15	189	149	5.91537825676975e-19	2.06943339871e-17	0.854,0.816,0.77	0.852,0.884,0.888	-0.061
4989	gene:Solyc11g071830.1	NA	11	-	55183016	55183194	55183055	55183194	55182583	55182860	4989	2,1,1	48,25,19	6,1,3	61,18,39	188	149	6.388796991402182e-19	2.22909386228e-17	0.032,0.031,0.04	0.072,0.042,0.057	-0.023
5475	gene:Solyc12g070280.1	NA	12	+	29996395	29996487	29996395	29996456	29996908	29996989	5475	4,4,2	259,248,136	8,5,9	353,201,273	180	149	8.022239219265676e-19	2.79156856236e-17	0.013,0.013,0.012	0.018,0.02,0.027	-0.009
10514	gene:Solyc10g017490.1	NA	10	+	5466738	5466842	5466738	5466816	5466930	5467025	10514	0,3,1	8,0,4	1,4,0	3,0,0	175	149	8.294573021342668e-19	2.87867887032e-17	0.0,1.0,0.176	0.221,1.0,NA	-0.219
8636	gene:Solyc12g006480.1	NA	12	-	983430	983554	983480	983554	982612	982810	8636	28,21,6	2,3,0	45,20,24	0,2,0	199	149	9.19848191615637e-19	3.18394014262e-17	0.913,0.84,1.0	1.0,0.882,1.0	-0.043
3178	gene:Solyc05g055890.2	NA	5	+	65348067	65348181	65348067	65348160	65348261	65348352	3178	190,108,89	7,1,2	224,104,182	4,0,0	170	149	9.73565895216603e-19	3.36098579763e-17	0.96,0.99,0.975	0.98,1.0,1.0	-0.018
8990	gene:Solyc02g070560.2	NA	2	+	40300791	40300898	40300791	40300856	40301552	40301746	8990	12,2,4	0,18,0	6,17,10	2,2,4	191	149	1.0437721247123877e-18	3.59387223151e-17	1.0,0.08,1.0	0.701,0.869,0.661	-0.05
9021	gene:Solyc06g069380.2	NA	6	-	43131280	43131393	43131325	43131393	43131110	43131199	9021	10,12,2	11,11,4	10,5,4	28,14,41	194	149	1.183600327947413e-18	4.06462642805e-17	0.411,0.456,0.277	0.215,0.215,0.07	0.215
9623	gene:Solyc01g104160.2	NA	1	-	92628262	92628384	92628371	92628384	92627938	92628158	9623	32,37,7	0,4,0	39,25,25	6,2,3	258	149	1.2344483416505613e-18	4.22814714716e-17	1.0,0.842,1.0	0.79,0.878,0.828	0.115
4162	gene:Solyc06g005190.2	NA	6	+	205435	205593	205435	205589	205689	205797	4162	3,3,6	27,40,22	2,0,4	28,40,21	153	149	1.254830737194557e-18	4.28673769333e-17	0.098,0.068,0.21	0.065,0.0,0.156	0.052
11216	gene:Solyc02g084390.2	NA	2	-	47511160	47511254	47511164	47511254	47510853	47510954	11216	2,0,0	14,11,5	0,2,3	17,22,26	153	149	1.2791817641947712e-18	4.35854536529e-17	0.122,0.0,0.0	0.0,0.081,0.101	-0.02
11427	gene:Solyc04g072140.2	NA	4	+	59168616	59168727	59168616	59168704	59169959	59170020	11427	0,4,3	1,0,0	9,4,3	4,0,0	172	149	1.2922609199989374e-18	4.39167321487e-17	0.0,1.0,1.0	0.661,1.0,1.0	-0.22
5883	gene:Solyc07g016180.2	NA	7	-	6391757	6391848	6391791	6391848	6391448	6391604	5883	1,0,0	16,29,11	1,1,3	26,20,24	183	149	1.3989947552631088e-18	4.74208481292e-17	0.048,0.0,0.0	0.03,0.039,0.092	-0.038
10322	gene:Solyc02g091780.1	NA	2	+	52999587	52999676	52999587	52999672	53000360	53000505	10322	11,8,4	2,0,0	11,13,9	2,1,1	153	149	1.8100334236188762e-18	6.11950318207e-17	0.843,1.0,1.0	0.843,0.927,0.898	0.058
7493	gene:Solyc04g008730.2	NA	4	-	2394804	2395010	2394919	2395010	2394550	2394730	7493	24,7,16	12,12,5	34,18,21	11,9,3	264	149	1.840547252954209e-18	6.20662893238e-17	0.53,0.248,0.644	0.636,0.53,0.798	-0.181
6387	gene:Solyc01g095210.2	NA	1	-	86556017	86556170	86556031	86556170	86555881	86555946	6387	8,3,0	24,33,6	2,4,2	44,52,16	163	149	2.013403300813163e-18	6.77207423852e-17	0.234,0.077,0.0	0.04,0.066,0.103	0.034
7674	gene:Solyc08g067430.2	NA	8	+	56478667	56478907	56478667	56478898	56478996	56479074	7674	1,6,7	128,84,42	6,1,2	157,54,108	158	149	2.214685791326101e-18	7.42998689582e-17	0.007,0.063,0.136	0.035,0.017,0.017	0.046
875	gene:Solyc12g088990.1	NA	12	-	64163332	64163481	64163336	64163481	64162534	64162652	875	74,81,56	3,2,1	88,71,105	9,2,3	153	149	2.2491240675873506e-18	7.52622488499e-17	0.96,0.975,0.982	0.905,0.972,0.971	0.023
2503	gene:Solyc03g097900.2	NA	3	-	60284953	60285005	60284957	60285005	60284756	60284862	2503	154,164,68	2084,1581,1024	281,206,121	2796,1444,1999	153	149	2.36668096666055e-18	7.89940147137e-17	0.067,0.092,0.061	0.089,0.122,0.056	-0.016
7965	gene:Solyc04g014560.2	NA	4	+	4828287	4828364	4828287	4828359	4831357	4832573	7965	5,6,2	38,44,20	12,10,5	48,42,34	154	149	2.3911648324566956e-18	7.9608144193e-17	0.113,0.117,0.088	0.195,0.187,0.125	-0.063
7161	gene:Solyc12g088050.1	NA	12	-	63545933	63546095	63546053	63546095	63545624	63545746	7161	3,6,0	19,57,6	15,10,0	51,44,22	269	149	2.41698246942921e-18	8.02634482995e-17	0.08,0.055,0.0	0.14,0.112,0.0	-0.039
8553	gene:Solyc12g036300.1	NA	12	-	52644530	52644590	52644553	52644590	52638258	52638361	8553	26,32,4	8,5,1	23,24,24	4,2,2	172	149	2.9888165983218227e-18	9.90017123353e-17	0.738,0.847,0.776	0.833,0.912,0.912	-0.099
816	gene:Solyc02g080810.2	NA	2	-	44941205	44941354	44941246	44941354	44939920	44940491	816	28,20,6	165,212,86	25,24,9	268,310,145	190	149	3.0909847659620297e-18	1.0212738555e-16	0.117,0.069,0.052	0.068,0.057,0.046	0.022
11142	gene:Solyc07g042850.2	NA	7	-	56393539	56393745	56393629	56393745	56393144	56393408	11142	5,0,0	1,0,2	2,0,7	0,0,2	239	149	3.2455057835575444e-18	1.06962714539e-16	0.757,NA,0.0	1.0,NA,0.686	-0.464
2066	gene:Solyc01g096900.2	NA	1	+	87892104	87892222	87892104	87892203	87892342	87892429	2066	2,5,1	75,75,42	0,2,1	68,58,64	168	149	3.570161355730247e-18	1.17366812006e-16	0.023,0.056,0.021	0.0,0.03,0.014	0.019
8293	gene:Solyc08g048550.2	NA	8	+	12223332	12223455	12223332	12223392	12223937	12224025	8293	151,115,89	17,9,16	154,83,143	12,4,12	212	149	3.891600796914647e-18	1.27613295305e-16	0.862,0.9,0.796	0.9,0.936,0.893	-0.057
10379	gene:Solyc06g073700.2	NA	6	-	45470722	45470956	45470909	45470956	45469655	45469748	10379	0,5,4	126,118,43	16,4,0	139,126,95	336	149	3.9466840689785184e-18	1.29096035896e-16	0.0,0.018,0.04	0.049,0.014,0.0	-0.002
7564	gene:Solyc03g121980.2	NA	3	-	69996706	69996914	69996715	69996914	69995790	69995875	7564	3,4,0	155,229,55	7,7,1	236,176,94	158	149	4.303417270514362e-18	1.40413744557e-16	0.018,0.016,0.0	0.027,0.036,0.01	-0.013
10750	gene:Solyc01g109660.2	NA	1	+	96560712	96560894	96560712	96560882	96561203	96561995	10750	1681,2238,801	33632,24724,17115	3557,3075,1190	48660,25782,32444	161	149	4.35975840862456e-18	1.41898206514e-16	0.044,0.077,0.042	0.063,0.099,0.033	-0.011
4032	gene:Solyc03g095240.2	NA	3	+	56216398	56216588	56216398	56216533	56217270	56217390	4032	4,3,5	5,8,3	3,6,0	5,18,5	204	149	4.9133738776803266e-18	1.59520059096e-16	0.369,0.215,0.549	0.305,0.196,0.0	0.211
9815	gene:Solyc08g079500.2	NA	8	-	63006287	63006516	63006440	63006516	63004923	63005489	9815	14,9,4	4,0,3	26,18,15	2,1,2	302	149	5.0106654065913705e-18	1.62276104406e-16	0.633,1.0,0.397	0.865,0.899,0.787	-0.174
10817	gene:Solyc05g012700.2	NA	5	-	5893551	5893749	5893582	5893749	5892664	5892976	10817	2,20,5	3,0,0	6,10,6	2,2,1	180	149	5.1583529806013865e-18	1.66646642958e-16	0.356,1.0,1.0	0.713,0.805,0.832	0.002
1740	gene:Solyc12g019110.1	NA	12	+	9149782	9149953	9149782	9149949	9150141	9150270	1740	2,3,1	64,114,33	9,5,0	113,89,57	153	149	5.5679458664710755e-18	1.79435969746e-16	0.03,0.025,0.029	0.072,0.052,0.0	-0.013
6280	gene:Solyc02g085940.2	NA	2	-	48715936	48716063	48715979	48716063	48715765	48715876	6280	69496,35577,43751	0,2527,0	84747,17187,72945	0,0,0	192	149	6.47619433459736e-18	2.08192940231e-16	1.0,0.916,1.0	1.0,1.0,1.0	-0.028
10718	gene:Solyc01g105020.2	NA	1	-	93321597	93321775	93321697	93321775	93321327	93321497	10718	6,6,3	212,105,87	7,14,7	211,103,153	249	149	6.861883079648219e-18	2.20051172093e-16	0.017,0.033,0.02	0.019,0.075,0.027	-0.017
6289	gene:Solyc02g085940.2	NA	2	-	48715957	48716063	48715979	48716063	48715765	48715876	6289	61973,31724,39243	0,2527,0	75996,15075,65836	0,0,0	171	149	6.880977180120047e-18	2.20123974143e-16	1.0,0.916,1.0	1.0,1.0,1.0	-0.028
9814	gene:Solyc08g079500.2	NA	8	-	63006305	63006516	63006440	63006516	63004923	63005489	9814	10,9,3	4,0,3	24,16,15	2,1,2	284	149	7.00111510426596e-18	2.23420951279e-16	0.567,1.0,0.344	0.863,0.894,0.797	-0.214
9321	gene:Solyc11g066770.1	NA	11	+	52560965	52561181	52560965	52561052	52561269	52561395	9321	4,0,2	96,59,51	3,4,6	81,44,105	278	149	7.994442793401586e-18	2.54499487856e-16	0.022,0.0,0.021	0.019,0.046,0.03	-0.017
13629	gene:Solyc09g011210.2	NA	9	-	4555153	4555371	4555299	4555371	4554574	4554688	13629	180,184,68	4,2,2	256,148,142	0,2,1	295	149	9.105743592906946e-18	2.87776688815e-16	0.958,0.979,0.945	1.0,0.974,0.986	-0.026
2419	gene:Solyc07g062250.2	NA	7	-	65030617	65030808	65030732	65030808	65030413	65030543	2419	6,8,2	0,0,2	9,8,3	0,2,3	264	149	9.072458051848173e-18	2.87776688815e-16	1.0,1.0,0.361	1.0,0.693,0.361	0.102
8002	gene:Solyc07g041870.2	NA	7	+	54414844	54415076	54414844	54415057	54415391	54415516	8002	11,5,2	2,0,0	9,2,4	4,0,2	168	149	9.098666392141243e-18	2.87776688815e-16	0.83,1.0,1.0	0.666,1.0,0.639	0.175
5293	gene:Solyc02g086830.2	NA	2	+	49441230	49441443	49441230	49441402	49442126	49442164	5293	2,3,0	165,127,71	9,6,5	224,105,205	190	149	9.304660584206097e-18	2.93354648395e-16	0.009,0.018,0.0	0.031,0.043,0.019	-0.022
7235	gene:Solyc11g069340.1	NA	11	+	53947319	53947454	53947319	53947449	53948550	53948646	7235	42,42,31	2,2,0	36,31,41	5,3,2	154	149	1.2040329124279804e-17	3.78691505438e-16	0.953,0.953,1.0	0.874,0.909,0.952	0.057
11872	gene:Solyc05g055160.2	NA	5	-	64924311	64924475	64924331	64924475	64923944	64924221	11872	40,24,13	729,563,336	45,33,52	845,514,778	169	149	1.4152712349539008e-17	4.44062562066e-16	0.046,0.036,0.033	0.045,0.054,0.056	-0.013
3964	gene:Solyc10g017530.2	NA	10	+	5510636	5510884	5510636	5510816	5512391	5512452	3964	2,2,3	0,3,0	2,3,0	3,1,2	217	149	1.4834984476859284e-17	4.64356308362e-16	1.0,0.314,1.0	0.314,0.673,0.0	0.442
2914	gene:Solyc03g096830.2	NA	3	-	59195945	59199556	59199490	59199556	59195609	59195810	2914	232,242,145	1,2,5	251,207,281	13,5,0	3694	149	1.6991104513054126e-17	5.30576638303e-16	0.903,0.83,0.539	0.438,0.625,1.0	0.07
11133	gene:Solyc06g083180.2	NA	6	-	48713985	48714059	48713987	48714059	48712620	48712954	11133	0,4,0	0,2,4	0,2,0	0,0,10	151	149	1.7821586447964882e-17	5.55184850203e-16	NA,0.664,0.0	NA,1.0,0.0	-0.168
11371	gene:Solyc03g097240.2	NA	3	-	59545544	59545684	59545606	59545684	59545375	59545451	11371	2,2,2	22,26,10	6,2,5	17,12,10	211	149	1.8855746950170215e-17	5.86006159373e-16	0.06,0.052,0.124	0.2,0.105,0.261	-0.11
10132	gene:Solyc01g098090.2	NA	1	+	88687379	88687396	88687379	88687385	88691363	88691522	10132	64,61,54	6,0,1	90,75,105	2,1,0	160	149	2.0810477777047164e-17	6.45223438945e-16	0.909,1.0,0.981	0.977,0.986,1.0	-0.024
12030	gene:Solyc01g067560.2	NA	1	-	76362961	76363045	76362967	76363045	76359562	76359816	12030	2,4,0	22,24,18	0,1,0	24,26,41	155	149	2.1198207904634674e-17	6.5569114001e-16	0.08,0.138,0.0	0.0,0.036,0.0	0.061
2705	gene:Solyc03g094080.2	NA	3	-	55804339	55804470	55804367	55804470	55795933	55796001	2705	11,7,5	469,278,286	5,3,9	607,184,560	177	149	2.2784658108893312e-17	7.03100157304e-16	0.019,0.021,0.015	0.007,0.014,0.013	0.007
11476	gene:Solyc01g010870.2	NA	1	-	6312799	6313029	6312818	6313029	6312331	6312626	11476	4,0,0	36,36,17	0,3,7	52,22,46	168	149	2.6017166078667273e-17	8.00961414055e-16	0.09,0.0,0.0	0.0,0.108,0.119	-0.046
10090	gene:Solyc02g065170.2	NA	2	+	36334744	36334929	36334744	36334893	36335029	36335375	10090	21,11,12	249,194,114	33,17,26	284,181,228	185	149	2.6322168375205543e-17	8.08448946059e-16	0.064,0.044,0.078	0.086,0.07,0.084	-0.018
1594	gene:Solyc01g102640.2	NA	1	+	91394988	91395161	91394988	91395123	91396192	91396238	1594	2,2,1	2,0,1	8,0,12	2,0,2	187	149	3.115437994306072e-17	9.54622733431e-16	0.443,1.0,0.443	0.761,NA,0.827	-0.165
1971	gene:Solyc01g106360.2	NA	1	+	94296734	94296867	94296734	94296803	94297192	94297257	1971	9,0,4	53,41,30	5,1,4	71,52,84	213	149	3.1750435340274054e-17	9.70613775683e-16	0.106,0.0,0.085	0.047,0.013,0.032	0.033
2901	gene:Solyc06g034330.2	NA	6	+	24073117	24073301	24073117	24073275	24073398	24073536	2901	2,0,0	53,35,21	2,2,3	52,34,45	175	149	3.8268400285629927e-17	1.16714160685e-15	0.031,0.0,0.0	0.032,0.048,0.054	-0.034
6163	gene:Solyc03g093840.1	NA	3	-	55519201	55519326	55519238	55519326	55518212	55518275	6163	9,7,1	0,3,0	4,0,4	8,2,2	186	149	4.614849983907179e-17	1.40420226022e-15	1.0,0.651,1.0	0.286,0.0,0.616	0.583
2935	gene:Solyc01g097770.2	NA	1	-	88484786	88484851	88484791	88484851	88484461	88484551	2935	50,43,31	220,231,130	71,74,43	283,161,255	154	149	4.7144390714303885e-17	1.43117681695e-15	0.18,0.153,0.187	0.195,0.308,0.14	-0.041
10494	gene:Solyc01g010480.2	NA	1	-	5367356	5367390	5367367	5367390	5367184	5367263	10494	16,14,5	98,112,47	18,15,7	189,183,84	160	149	4.845113107970086e-17	1.4674412015e-15	0.132,0.104,0.09	0.081,0.071,0.072	0.034
13164	gene:Solyc12g056230.1	NA	12	-	62195970	62196167	62196105	62196167	62195489	62195608	13164	76,28,29	970,721,507	50,20,42	1234,711,1022	284	149	5.989848519623349e-17	1.80995792219e-15	0.039,0.02,0.029	0.021,0.015,0.021	0.01
1607	gene:Solyc09g019980.2	NA	9	+	17885036	17885275	17885036	17885265	17885350	17885756	1607	3,6,0	46,25,19	2,4,0	60,64,28	159	149	6.126223620909194e-17	1.84690114876e-15	0.058,0.184,0.0	0.03,0.055,0.0	0.052
2374	gene:Solyc05g026140.2	NA	5	+	39844097	39844208	39844097	39844197	39845994	39846083	2374	54,59,28	1,7,3	47,71,59	9,6,8	160	149	6.169838337617782e-17	1.85577390366e-15	0.981,0.887,0.897	0.829,0.917,0.873	0.049
3754	gene:Solyc01g102950.2	NA	1	+	91606224	91606396	91606224	91606330	91606802	91606886	3754	2,1,6	63,75,35	9,10,12	76,61,51	215	149	6.249791425649761e-17	1.87551080306e-15	0.022,0.009,0.106	0.076,0.102,0.14	-0.06
6287	gene:Solyc02g085940.2	NA	2	-	48715952	48716063	48715979	48716063	48715765	48715876	6287	68671,35037,43182	0,2527,0	83870,16958,72305	0,0,0	176	149	7.47106947684649e-17	2.23687581316e-15	1.0,0.921,1.0	1.0,1.0,1.0	-0.026
2801	gene:Solyc02g091560.2	NA	2	+	52828249	52828394	52828249	52828368	52828739	52828941	2801	2331,1990,1297	2074,1808,1017	2568,1254,2142	2518,1545,1783	175	149	7.740972709897363e-17	2.31239467891e-15	0.489,0.484,0.521	0.465,0.409,0.506	0.038
5734	gene:Solyc01g107660.2	NA	1	-	95134033	95134253	95134036	95134253	95133869	95133950	5734	1164,691,449	42,13,8	1285,641,830	40,24,33	152	149	8.503693107386787e-17	2.53444921679e-15	0.964,0.981,0.982	0.969,0.963,0.961	0.011
4937	gene:Solyc05g041830.2	NA	5	+	53772180	53772395	53772180	53772247	53772610	53772698	4937	2,0,0	43,30,18	0,4,4	58,23,31	297	149	9.014670821429109e-17	2.68063529608e-15	0.023,0.0,0.0	0.0,0.08,0.061	-0.039
2948	gene:Solyc07g039340.2	NA	7	-	47178139	47178247	47178145	47178247	47177924	47178026	2948	5,3,3	23,22,9	3,0,3	30,12,18	155	149	9.482571396499529e-17	2.81337787192e-15	0.173,0.116,0.243	0.088,0.0,0.138	0.102
4099	gene:Solyc01g100020.2	NA	1	+	90105051	90105258	90105051	90105162	90105399	90105546	4099	4,3,0	9,6,2	2,1,0	2,4,7	245	149	9.890144271728381e-17	2.92766171157e-15	0.213,0.233,0.0	0.378,0.132,0.0	-0.021
2502	gene:Solyc03g097900.2	NA	3	-	60284950	60285005	60284957	60285005	60284756	60284862	2502	156,165,68	2084,1581,1024	281,206,120	2796,1444,1999	156	149	1.127085750773059e-16	3.3288464928e-15	0.067,0.091,0.06	0.088,0.12,0.054	-0.015
13360	gene:Solyc07g061970.2	NA	7	+	64833781	64833854	64833781	64833832	64834323	64834441	13360	87,47,25	2,0,0	134,58,103	6,0,3	171	149	1.1996304945545368e-16	3.53512734026e-15	0.974,1.0,1.0	0.951,1.0,0.968	0.018
2962	gene:Solyc07g062950.2	NA	7	+	65586838	65586978	65586838	65586967	65587150	65587256	2962	6,3,7	19,16,17	11,11,7	23,12,20	160	149	1.20837582694622e-16	3.55289647635e-15	0.227,0.149,0.277	0.308,0.461,0.246	-0.121
4163	gene:Solyc06g005190.2	NA	6	+	206729	206975	206729	206821	207107	207246	4163	5,3,7	27,25,8	1,3,8	18,31,45	303	149	1.2340681888508977e-16	3.62030228317e-15	0.083,0.056,0.301	0.027,0.045,0.08	0.096
4167	gene:Solyc06g005190.2	NA	6	+	206707	206852	206707	206821	206937	206975	4167	0,3,1	8,0,4	1,1,3	0,2,2	180	149	1.322398067831327e-16	3.87075085448e-15	0.0,1.0,0.171	1.0,0.293,0.554	-0.225
11922	gene:Solyc04g082410.2	NA	4	-	66081372	66081425	66081399	66081425	66081246	66081292	11922	2,3,1	18,8,7	6,13,2	19,12,20	176	149	1.4948364058339323e-16	4.36572311025e-15	0.086,0.241,0.108	0.211,0.478,0.078	-0.111
9557	gene:Solyc06g072050.2	NA	6	-	44404545	44404654	44404568	44404654	44404371	44404461	9557	4,1,0	155,80,45	9,1,3	172,78,164	172	149	1.779513281801583e-16	5.18555718911e-15	0.022,0.011,0.0	0.043,0.011,0.016	-0.012
12976	gene:Solyc02g083490.2	NA	2	+	46872719	46872882	46872719	46872849	46872965	46873459	12976	115,118,60	0,9,2	162,72,156	4,0,3	182	149	1.832848763396263e-16	5.32910960451e-15	1.0,0.915,0.961	0.971,1.0,0.977	-0.024
3667	gene:Solyc04g076230.2	NA	4	-	61176669	61176771	61176673	61176771	61174902	61175106	3667	4,1,2	82,90,62	8,3,4	121,82,82	153	149	1.8548885974689855e-16	5.38123335017e-15	0.045,0.011,0.03	0.06,0.034,0.045	-0.018
4889	gene:Solyc05g018810.2	NA	5	+	23877984	23878189	23877984	23878002	23879263	23879625	4889	19,18,13	20,16,13	33,15,29	18,15,16	336	149	2.1988197724908792e-16	6.36490219099e-15	0.296,0.333,0.307	0.448,0.307,0.446	-0.088
10266	gene:Solyc01g099260.2	NA	1	+	89543246	89543297	89543246	89543284	89543444	89543476	10266	3,0,0	97,98,66	6,4,4	130,93,84	162	149	3.214067665322676e-16	9.28319234726e-15	0.028,0.0,0.0	0.041,0.038,0.042	-0.031
5895	gene:Solyc03g111770.2	NA	3	-	62401375	62401447	62401410	62401447	62401074	62401311	5895	2,0,0	70,66,54	6,2,1	110,55,76	184	149	4.804899210879619e-16	1.38474231884e-14	0.023,0.0,0.0	0.042,0.029,0.011	-0.02
2240	gene:Solyc06g008500.2	NA	6	-	2396662	2396758	2396666	2396758	2395995	2396077	2240	11,6,0	28,25,9	0,8,7	29,42,32	153	149	4.943695784642704e-16	1.42161133288e-14	0.277,0.189,0.0	0.0,0.156,0.176	0.045
6710	gene:Solyc08g069010.2	NA	8	+	58092613	58092746	58092613	58092674	58094684	58094801	6710	158,110,80	6,4,4	175,118,121	5,4,0	221	149	5.62286191674842e-16	1.61336678331e-14	0.947,0.949,0.931	0.959,0.952,1.0	-0.028
3920	gene:Solyc10g009130.2	NA	10	-	3137575	3137758	3137634	3137758	3137256	3137381	3920	73,30,24	2,0,0	89,32,53	6,0,0	208	149	6.199476317325041e-16	1.77492227868e-14	0.963,1.0,1.0	0.914,1.0,1.0	0.016
13435	gene:Solyc01g087400.2	NA	1	-	82352353	82352479	82352382	82352479	82350761	82350842	13435	2,0,1	14,5,3	0,1,0	11,11,11	178	149	6.274874664296008e-16	1.79258646523e-14	0.107,0.0,0.218	0.0,0.071,0.0	0.085
1106	gene:Solyc06g071820.2	NA	6	-	44241292	44241538	44241307	44241538	44240776	44241093	1106	0,4,5	358,249,140	5,5,9	329,265,271	164	149	6.632989883115278e-16	1.88665303545e-14	0.0,0.014,0.031	0.014,0.017,0.029	-0.005
395	gene:Solyc01g080580.2	NA	1	-	79822683	79822928	79822748	79822928	79822500	79822611	395	9,8,8	22,10,13	8,2,7	18,14,21	214	149	6.63160438592699e-16	1.88665303545e-14	0.222,0.358,0.3	0.236,0.09,0.188	0.122
1668	gene:Solyc09g009060.1	NA	9	+	2408913	2409035	2408913	2408996	2409445	2409458	1668	0,5,0	6,30,4	0,2,0	6,22,3	188	149	6.757188240272204e-16	1.91781021553e-14	0.0,0.117,0.0	0.0,0.067,0.0	0.017
9917	gene:Solyc01g100650.2	NA	1	+	90629157	90629402	90629157	90629198	90630989	90631083	9917	9,4,2	121,98,36	2,4,5	131,97,126	353	149	6.886756258674061e-16	1.95035322269e-14	0.03,0.017,0.023	0.006,0.017,0.016	0.01
6449	gene:Solyc01g096540.2	NA	1	-	87628973	87629113	87629071	87629113	87628769	87628831	6449	2,0,0	6,8,4	5,0,2	3,19,2	247	149	6.902636194308241e-16	1.95062833621e-14	0.167,0.0,0.0	0.501,0.0,0.376	-0.237
8253	gene:Solyc01g103110.2	NA	1	+	91775450	91775533	91775450	91775508	91775640	91775839	8253	56,62,22	6,5,2	60,68,40	8,0,0	174	149	8.301145528452272e-16	2.34077991582e-14	0.889,0.914,0.904	0.865,1.0,1.0	-0.053
12967	gene:Solyc08g081920.2	NA	8	+	64835521	64835654	64835521	64835572	64836221	64836427	12967	2,0,1	84,44,27	4,0,6	107,62,65	231	149	9.182579391872483e-16	2.58376061856e-14	0.015,0.0,0.023	0.024,0.0,0.056	-0.014
1752	gene:Solyc04g050730.2	NA	4	-	48059628	48059870	48059813	48059870	48058744	48058997	1752	201,327,96	1,8,0	396,416,163	2,4,0	334	149	1.2544160148226316e-15	3.522055609e-14	0.989,0.948,1.0	0.989,0.979,1.0	-0.01
5985	gene:Solyc04g015450.2	NA	4	-	5656551	5656720	5656613	5656720	5655446	5655533	5985	4,17,7	130,112,55	12,5,10	168,118,168	211	149	1.3411865555050069e-15	3.75761989127e-14	0.021,0.097,0.082	0.048,0.029,0.04	0.028
7246	gene:Solyc10g051110.1	NA	10	-	51525123	51525261	51525151	51525261	51524312	51524486	7246	18,20,6	420,472,237	13,15,4	588,384,439	177	149	1.3988833359138782e-15	3.91089520664e-14	0.035,0.034,0.021	0.018,0.032,0.008	0.011
4885	gene:Solyc05g018810.2	NA	5	+	23877988	23878129	23877988	23878002	23879263	23879625	4885	16,12,10	20,16,13	27,12,20	18,15,16	276	149	1.8147526419116187e-15	5.06273423599e-14	0.302,0.288,0.293	0.447,0.302,0.403	-0.09
11562	gene:Solyc01g008700.2	NA	1	-	2749146	2749227	2749182	2749227	2748317	2748449	11562	15,12,12	25,19,15	17,11,20	19,8,13	185	149	2.15853607773521e-15	5.99623907454e-14	0.326,0.337,0.392	0.419,0.525,0.553	-0.147
13229	gene:Solyc02g062920.2	NA	2	+	34864153	34864306	34864153	34864243	34864473	34864544	13229	2,4,4	25,17,15	2,1,1	21,8,14	212	149	2.15494117369021e-15	5.99623907454e-14	0.053,0.142,0.158	0.063,0.081,0.048	0.054
11450	gene:Solyc11g020060.1	NA	11	-	10033900	10034028	10033908	10034028	10033363	10033435	11450	34,20,19	2,0,2	20,22,23	4,0,4	157	149	2.391883938065172e-15	6.63038335713e-14	0.942,1.0,0.9	0.826,1.0,0.845	0.057
349	gene:Solyc07g066480.2	FLACCA	7	-	67899984	67900075	67900007	67900075	67899709	67899814	349	18,5,16	0,0,4	7,10,16	0,0,2	172	149	2.437956066036179e-15	6.74380912643e-14	1.0,1.0,0.776	1.0,1.0,0.874	-0.033
4594	gene:Solyc03g059160.1	NA	3	+	27836423	27836531	27836423	27836523	27836696	27836770	4594	0,0,3	18,32,4	2,2,1	18,14,18	157	149	3.0299333302157496e-15	8.3636387537e-14	0.0,0.0,0.416	0.095,0.119,0.05	0.051
12407	gene:Solyc03g121990.2	NA	3	-	70003008	70003079	70003012	70003079	70000874	70001696	12407	0,2,6	55,45,24	0,0,2	65,38,77	153	149	3.632988114645818e-15	1.00071613667e-13	0.0,0.041,0.196	0.0,0.0,0.025	0.071
4015	gene:Solyc10g074750.1	NA	10	-	58409787	58409939	58409924	58409939	58407150	58407213	4015	21,26,17	18,9,12	36,22,34	13,4,14	286	149	3.7998513221820565e-15	1.04448014074e-13	0.378,0.601,0.425	0.591,0.741,0.559	-0.162
10923	gene:Solyc02g079340.2	NA	2	-	43940211	43940341	43940287	43940341	43939809	43939920	10923	60,44,41	8,0,0	55,25,70	4,0,0	225	149	4.222021852092924e-15	1.15809085771e-13	0.832,1.0,1.0	0.901,1.0,1.0	-0.023
12148	gene:Solyc03g006870.2	NA	3	+	1385341	1385505	1385341	1385410	1385612	1385735	12148	5,9,6	107,96,36	22,11,11	134,119,106	244	149	4.391429425309131e-15	1.20203896654e-13	0.028,0.054,0.092	0.091,0.053,0.06	-0.01
10173	gene:Solyc08g079810.2	NA	8	+	63268692	63268843	63268692	63268820	63269298	63269446	10173	11,26,19	5,0,2	23,26,30	0,2,0	172	149	5.860926674783598e-15	1.60092619234e-13	0.656,1.0,0.892	1.0,0.918,1.0	-0.123
8628	gene:Solyc12g008750.1	NA	12	+	2112792	2112952	2112792	2112837	2113184	2113244	8628	1,4,0	169,110,66	6,1,7	141,67,105	264	149	6.316048396186627e-15	1.72164952533e-13	0.003,0.02,0.0	0.023,0.008,0.036	-0.015
6950	gene:Solyc01g097500.2	NA	1	-	88332993	88333191	88333137	88333191	88332033	88332178	6950	0,1,2	10,25,7	8,3,2	10,16,15	293	149	6.674407837009155e-15	1.81554994053e-13	0.0,0.02,0.127	0.289,0.087,0.063	-0.097
10531	gene:Solyc02g085760.2	NA	2	+	48553811	48554058	48553811	48553977	48554203	48554374	10531	37,20,13	273,223,118	43,15,21	421,228,278	230	149	6.692951081766699e-15	1.81681684552e-13	0.081,0.055,0.067	0.062,0.041,0.047	0.018
4953	gene:Solyc03g115840.2	NA	3	-	65431088	65431230	65431093	65431230	65429177	65429248	4953	0,5,0	71,64,33	4,0,5	45,50,55	154	149	6.8577982418879026e-15	1.85771081153e-13	0.0,0.07,0.0	0.079,0.0,0.081	-0.03
9778	gene:Solyc06g060800.2	NA	6	-	38836402	38836482	38836414	38836482	38835929	38835986	9778	0,1,2	27,17,6	0,2,5	29,13,25	161	149	7.543639069215741e-15	2.03927631367e-13	0.0,0.052,0.236	0.0,0.125,0.156	0.002
4734	gene:Solyc05g053130.2	NA	5	+	63242935	63243017	63242935	63242976	63243136	63243197	4734	33,25,10	3,0,8	33,15,17	2,0,2	190	149	8.469332819825462e-15	2.28479898174e-13	0.896,1.0,0.495	0.928,1.0,0.87	-0.136
5636	gene:Solyc01g079100.2	NA	1	+	78166960	78167202	78166960	78167071	78167772	78167946	5636	3,3,0	23,15,1	5,4,3	19,15,8	280	149	8.905797806391928e-15	2.39760202672e-13	0.065,0.096,0.0	0.123,0.124,0.166	-0.084
2406	gene:Solyc03g025400.2	NA	3	-	2824618	2824773	2824704	2824773	2824074	2824231	2406	9,9,3	28,28,11	8,13,16	17,32,27	235	149	1.1247105973224275e-14	3.02170707502e-13	0.169,0.169,0.147	0.23,0.205,0.273	-0.074
4119	gene:Solyc06g005110.2	NA	6	+	128904	129060	128904	129001	129158	129284	4119	163,120,95	2,0,3	160,67,118	4,4,1	208	149	1.263432814920304e-14	3.38744978492e-13	0.983,1.0,0.958	0.966,0.923,0.988	0.021
1728	gene:Solyc09g061420.2	NA	9	-	59095920	59096061	59096008	59096061	59095611	59095806	1728	72,54,37	7,6,3	64,37,69	20,11,16	237	149	1.4005299779514217e-14	3.7473485136e-13	0.866,0.85,0.886	0.668,0.679,0.731	0.175
1612	gene:Solyc02g071870.2	NA	2	-	41229880	41229952	41229906	41229952	41229696	41229765	1612	0,4,3	2,2,0	0,6,14	1,0,0	175	149	1.6823426045617614e-14	4.49219808941e-13	0.0,0.63,1.0	0.0,1.0,1.0	-0.123
5036	gene:Solyc04g005510.2	NA	4	+	342518	342753	342518	342727	342835	342892	5036	34,48,19	2,4,0	70,46,26	0,0,2	175	149	1.7370208207524767e-14	4.62875364943e-13	0.935,0.911,1.0	1.0,1.0,0.917	-0.024
7986	gene:Solyc02g093930.2	NA	2	-	54615245	54615311	54615289	54615311	54615016	54615149	7986	2,0,0	4,9,2	3,1,0	9,8,10	193	149	1.8994502950983506e-14	5.05130237014e-13	0.279,0.0,0.0	0.205,0.088,0.0	-0.005
1352	gene:Solyc02g094130.2	NA	2	-	54765228	54765354	54765298	54765354	54763974	54764543	1352	33,46,17	236,176,99	27,53,26	260,288,178	219	149	1.926726575173987e-14	5.11344635083e-13	0.087,0.151,0.105	0.066,0.111,0.09	0.025
9933	gene:Solyc05g048810.2	NA	5	-	59500743	59500857	59500756	59500857	59499461	59499631	9933	18,27,12	4,4,6	29,22,28	4,6,0	162	149	2.0819029077623387e-14	5.51409264072e-13	0.805,0.861,0.648	0.87,0.771,1.0	-0.109
3798	gene:Solyc05g010050.2	NA	5	-	4246535	4246601	4246560	4246601	4246285	4246429	3798	10,24,6	2,2,0	16,25,18	0,0,2	174	149	2.630227820481664e-14	6.95230319256e-13	0.811,0.911,1.0	1.0,1.0,0.885	-0.054
12466	gene:Solyc06g010220.1	NA	6	-	5423689	5423771	5423716	5423771	5422937	5423077	12466	10,6,16	9,6,2	10,8,9	2,7,18	176	149	2.8603084854113276e-14	7.54521698047e-13	0.485,0.458,0.871	0.809,0.492,0.297	0.072
9573	gene:Solyc05g026470.1	NA	5	+	41463758	41463844	41463758	41463790	41464189	41464287	9573	1,2,0	2,2,0	2,0,0	5,4,1	203	149	3.1345353228216845e-14	8.25196381565e-13	0.268,0.423,NA	0.227,0.0,0.0	0.27
7655	gene:Solyc03g118500.2	NA	3	+	67344679	67344861	67344679	67344855	67345553	67345683	7655	2,0,0	85,59,37	5,2,1	68,40,75	155	149	3.237591518261488e-14	8.50615410139e-13	0.022,0.0,0.0	0.066,0.046,0.013	-0.034
4669	gene:Solyc11g071690.1	NA	11	-	55095322	55095449	55095332	55095449	55095068	55095227	4669	18,16,6	25,17,9	8,23,6	23,19,30	159	149	3.447928364572996e-14	9.04062018478e-13	0.403,0.469,0.385	0.246,0.531,0.158	0.107
4364	gene:Solyc10g051390.1	NA	10	+	52082526	52082686	52082526	52082683	52082821	52082910	4364	86,67,69	0,0,40	180,56,100	0,0,0	152	149	3.685513689098614e-14	9.64425222163e-13	1.0,1.0,0.628	1.0,1.0,1.0	-0.124
3515	gene:Solyc10g008990.2	NA	10	+	3021636	3021676	3021636	3021651	3022074	3022220	3515	8,18,5	54,65,26	14,15,15	60,37,45	174	149	3.754696474875862e-14	9.8056783787e-13	0.113,0.192,0.141	0.167,0.258,0.222	-0.067
11376	gene:Solyc11g066390.1	NA	11	+	52164819	52164881	52164819	52164878	52164995	52165043	11376	15,10,9	1019,910,652	38,36,28	2771,1175,2157	152	149	3.921826505413154e-14	1.02217486049e-12	0.014,0.011,0.013	0.013,0.029,0.013	-0.006
13683	gene:Solyc08g008630.2	NA	8	+	3022412	3022497	3022412	3022493	3022579	3022675	13683	16,7,5	430,396,201	29,8,12	457,223,407	153	149	4.1427051820442914e-14	1.077597507e-12	0.035,0.017,0.024	0.058,0.034,0.028	-0.015
76	gene:Solyc06g084160.2	NA	6	+	49374513	49374636	49374513	49374630	49374713	49374992	76	6,3,3	233,162,162	16,4,4	295,192,219	155	149	4.3026675275631244e-14	1.11698614942e-12	0.024,0.017,0.017	0.05,0.02,0.017	-0.01
4442	gene:Solyc01g103250.2	NA	1	+	91898791	91899040	91898791	91899031	91899494	91899619	4442	2,4,0	11,8,2	2,1,1	21,17,4	158	149	4.328456571789171e-14	1.12145595614e-12	0.146,0.32,0.0	0.082,0.053,0.191	0.047
1803	gene:Solyc09g008600.2	NA	9	+	2071735	2071963	2071735	2071914	2072486	2072649	1803	28,30,16	2,1,4	26,28,42	3,2,11	198	149	5.0115044138136494e-14	1.29586015317e-12	0.913,0.958,0.751	0.867,0.913,0.742	0.033
10312	gene:Solyc10g074720.1	NA	10	+	58355678	58355761	58355678	58355740	58355823	58355935	10312	4,1,1	94,87,48	11,3,1	132,139,76	170	149	5.85346522655052e-14	1.51058656852e-12	0.036,0.01,0.018	0.068,0.019,0.011	-0.011
1321	gene:Solyc01g110160.2	NA	1	-	96934969	96935073	96934974	96935073	96934817	96934883	1321	7,15,4	70,122,44	5,8,4	133,81,71	154	149	6.350187894293126e-14	1.63554839388e-12	0.088,0.106,0.081	0.035,0.087,0.052	0.034
8264	gene:Solyc01g104170.2	NA	1	-	92634607	92634827	92634661	92634827	92634157	92634250	8264	287,250,134	3888,2615,2359	253,153,236	4582,1782,4170	203	149	6.576191322742819e-14	1.69043000524e-12	0.051,0.066,0.04	0.039,0.059,0.04	0.006
13707	gene:Solyc04g050150.2	NA	4	-	45692511	45692636	45692522	45692636	45692178	45692262	13707	10,5,3	14,35,12	7,2,1	29,25,26	160	149	7.774570276839255e-14	1.9945583824e-12	0.399,0.117,0.189	0.184,0.069,0.035	0.139
8783	gene:Solyc03g063280.2	NA	3	+	33957113	33957193	33957113	33957171	33958064	33958415	8783	4,9,3	179,128,132	4,5,4	287,90,255	171	149	8.01095938489194e-14	2.05118185111e-12	0.019,0.058,0.019	0.012,0.046,0.013	0.008
8383	gene:Solyc06g050320.2	NA	6	-	32942815	32942912	32942822	32942912	32941701	32941746	8383	1,4,1	202,157,113	6,6,3	296,164,218	156	149	8.404697502474893e-14	2.14779418208e-12	0.005,0.024,0.008	0.019,0.034,0.013	-0.01
4531	gene:Solyc03g097130.2	NA	3	+	59465610	59465858	59465610	59465753	59465988	59466055	4531	86,74,57	8,4,2	91,67,59	0,0,2	254	149	8.837756546861738e-14	2.25405860934e-12	0.863,0.916,0.944	1.0,1.0,0.945	-0.074
1412	gene:Solyc04g011380.2	NA	4	-	3853906	3854039	3853913	3854039	3850973	3852946	1412	1,1,1	32,30,25	1,1,5	52,29,45	156	149	9.404219655204769e-14	2.39386789822e-12	0.029,0.031,0.037	0.018,0.032,0.096	-0.016
11608	gene:Solyc02g094400.2	NA	2	+	54933030	54933231	54933030	54933227	54933302	54933814	11608	15,13,5	999,647,560	6,2,9	281,147,200	153	149	9.505775062042354e-14	2.41502060023e-12	0.014,0.019,0.009	0.02,0.013,0.042	-0.011
4588	gene:Solyc03g112910.2	NA	3	+	63201589	63201766	63201589	63201736	63201834	63202042	4588	39,25,3	108,88,61	31,21,5	116,97,86	179	149	9.897042196627931e-14	2.50955232753e-12	0.231,0.191,0.039	0.182,0.153,0.046	0.027
12994	gene:Solyc11g018740.1	NA	11	+	9347679	9347831	9347679	9347709	9348878	9348944	12994	4,2,0	21,23,5	3,0,0	15,21,12	271	149	1.0217581990827262e-13	2.58581900905e-12	0.095,0.046,0.0	0.099,0.0,0.0	0.014
10796	gene:Solyc08g061610.2	NA	8	-	49183345	49183458	49183378	49183458	49182805	49183260	10796	3,1,1	172,138,107	10,3,2	227,112,238	182	149	1.4843096313460415e-13	3.74917127732e-12	0.014,0.006,0.008	0.035,0.021,0.007	-0.012
3871	gene:Solyc04g071710.2	NA	4	-	58682900	58683106	58682996	58683106	58682644	58682812	3871	3,0,0	68,49,36	6,2,3	101,96,79	245	149	1.488898825077454e-13	3.7535168068e-12	0.026,0.0,0.0	0.035,0.013,0.023	-0.015
2551	gene:Solyc01g106190.2	NA	1	+	94142204	94142384	94142204	94142374	94142581	94142716	2551	10,9,6	0,2,0	11,17,10	0,4,0	159	149	1.6312683227583409e-13	4.10452206442e-12	1.0,0.808,1.0	1.0,0.799,1.0	0.003
4664	gene:Solyc12g088810.1	NA	12	-	64042115	64042341	64042231	64042341	64041984	64042024	4664	4,10,0	4,20,2	8,15,4	10,17,2	265	149	1.921371969163508e-13	4.82518826191e-12	0.36,0.219,0.0	0.31,0.332,0.529	-0.197
13160	gene:Solyc03g117850.2	NA	3	-	66874554	66874656	66874566	66874656	66873239	66873294	13160	1,11,0	20,11,3	2,4,1	15,10,13	161	149	1.9772061296219476e-13	4.95589367816e-12	0.044,0.481,0.0	0.11,0.27,0.066	0.026
9548	gene:Solyc02g071860.2	NA	2	-	41211721	41211902	41211830	41211902	41211475	41211544	9548	5,8,1	39,46,29	5,1,4	69,66,39	258	149	2.234670436141096e-13	5.59052160353e-12	0.069,0.091,0.02	0.04,0.009,0.056	0.025
11678	gene:Solyc03g078290.2	NA	3	+	50321353	50321531	50321353	50321514	50322783	50322972	11678	97,68,57	1329,1056,860	137,27,77	2018,599,1510	166	149	2.3378844275721314e-13	5.83757249053e-12	0.061,0.055,0.056	0.057,0.039,0.044	0.011
2474	gene:Solyc02g084020.2	NA	2	-	47240937	47241084	47241017	47241084	47240092	47240403	2474	18,19,22	3,3,1	29,13,25	0,0,4	229	149	2.6503647318195227e-13	6.60521374307e-12	0.796,0.805,0.935	1.0,1.0,0.803	-0.089
1456	gene:Solyc03g007900.2	NA	3	+	2420529	2420663	2420529	2420647	2420745	2420843	1456	13,4,10	14,17,21	17,5,7	39,21,29	165	149	2.693417697588274e-13	6.6997485086e-12	0.456,0.175,0.301	0.282,0.177,0.179	0.098
3250	gene:Solyc04g005330.2	NA	4	-	244803	244965	244841	244965	244656	244715	3250	3,1,2	206,170,78	3,3,9	205,189,202	187	149	2.71279546101112e-13	6.73514531535e-12	0.011,0.005,0.02	0.012,0.012,0.034	-0.007
1521	gene:Solyc01g098500.2	NA	1	+	89006908	89007101	89006908	89007075	89007416	89007479	1521	5,0,0	41,42,9	1,5,4	37,44,27	175	149	2.791839342559704e-13	6.91826249206e-12	0.094,0.0,0.0	0.022,0.088,0.112	-0.043
8725	gene:Solyc03g120270.2	NA	3	+	68723869	68724090	68723869	68724084	68724524	68724567	8725	172,102,62	15,19,12	214,86,137	24,8,10	155	149	3.096030219307621e-13	7.65755375981e-12	0.917,0.838,0.832	0.896,0.912,0.929	-0.05
12572	gene:Solyc08g061810.2	NA	8	+	49551696	49551923	49551696	49551765	49552046	49552157	12572	6,0,2	0,0,2	5,2,0	1,1,2	307	149	3.379444593298665e-13	8.34276472806e-12	1.0,NA,0.327	0.708,0.493,0.0	0.263
4883	gene:Solyc05g018810.2	NA	5	+	23875157	23875201	23875157	23875192	23875276	23875372	4883	774,638,339	22,15,0	960,550,788	9,2,14	158	149	3.977622544882626e-13	9.80098180362e-12	0.971,0.976,1.0	0.99,0.996,0.982	-0.007
2486	gene:Solyc02g024020.2	NA	2	-	24802182	24802376	24802334	24802376	24801409	24801486	2486	4,0,0	6,4,6	6,0,0	3,2,0	301	149	4.220147435198501e-13	1.0379024256e-11	0.248,0.0,0.0	0.497,0.0,NA	-0.166
8382	gene:Solyc06g050320.2	NA	6	-	32942691	32942912	32942822	32942912	32941701	32941746	8382	1,5,5	202,157,113	14,6,4	296,164,218	280	149	4.762811770311012e-13	1.16916752726e-11	0.003,0.017,0.023	0.025,0.019,0.01	-0.004
227	gene:Solyc06g073660.2	NA	6	+	45448718	45448871	45448718	45448778	45448968	45449250	227	1,2,3	22,17,11	2,0,0	29,19,22	242	149	5.202035721744819e-13	1.27459616823e-11	0.027,0.068,0.144	0.041,0.0,0.0	0.066
12640	gene:Solyc02g050140.2	NA	2	+	4082958	4083037	4082958	4083006	4084720	4084863	12640	1,1,0	7,1,0	0,1,0	2,0,4	180	149	5.521323838473253e-13	1.35029908603e-11	0.106,0.453,NA	0.0,1.0,0.0	-0.054
5288	gene:Solyc07g049180.2	NA	7	-	59443958	59447380	59447165	59447380	59441701	59441735	5288	65,110,55	3,9,3	150,113,96	8,2,4	3356	149	5.781306463118203e-13	1.41124279409e-11	0.49,0.352,0.449	0.454,0.715,0.516	-0.131
9626	gene:Solyc11g018820.1	NA	11	-	9646293	9646441	9646317	9646441	9644128	9644246	9626	10,6,9	0,3,0	7,3,2	6,0,8	173	149	6.375405281491848e-13	1.55336690322e-11	1.0,0.633,1.0	0.501,1.0,0.177	0.318
8159	gene:Solyc10g074580.1	NA	10	-	58138419	58138634	58138507	58138634	58137296	58137497	8159	70,34,32	4,5,3	62,29,48	2,3,2	237	149	6.775285517431002e-13	1.64772928829e-11	0.917,0.81,0.87	0.951,0.859,0.938	-0.05
3405	gene:Solyc10g083190.1	NA	10	+	63054046	63054189	63054046	63054169	63054408	63055794	3405	2,1,0	29,25,21	1,1,6	39,38,25	169	149	6.952370608027105e-13	1.68765894314e-11	0.057,0.034,0.0	0.022,0.023,0.175	-0.043
9817	gene:Solyc05g023740.2	NA	5	+	29173845	29174055	29173845	29174004	29174275	29174392	9817	19,8,11	38,45,21	5,2,6	71,53,28	200	149	7.019345510581075e-13	1.70076141964e-11	0.271,0.117,0.281	0.05,0.027,0.138	0.151
2281	gene:Solyc04g072060.2	NA	4	-	59125377	59125463	59125382	59125463	59125089	59125232	2281	0,3,1	119,111,40	2,7,1	149,123,102	154	149	7.418325138691967e-13	1.79411027938e-11	0.0,0.025,0.024	0.013,0.052,0.009	-0.008
12588	gene:Solyc01g108300.2	NA	1	+	95662099	95662344	95662099	95662341	95662449	95662849	12588	26,22,16	43,63,19	52,39,30	64,36,33	152	149	7.829601559905521e-13	1.89008315147e-11	0.372,0.255,0.452	0.443,0.515,0.471	-0.117
30	gene:Solyc01g007790.2	NA	1	+	1941419	1941574	1941419	1941448	1942883	1942934	30	6,13,7	33,29,17	27,18,29	26,45,31	275	149	7.923501682001092e-13	1.90922828743e-11	0.09,0.195,0.182	0.36,0.178,0.336	-0.136
3702	gene:Solyc09g018060.2	NA	9	-	12714818	12715748	12715540	12715748	12714167	12714300	3702	96,140,94	2,3,0	163,169,114	1,2,0	871	149	8.281746700326252e-13	1.99188187182e-11	0.891,0.889,1.0	0.965,0.935,1.0	-0.04
5254	gene:Solyc11g008570.1	NA	11	+	2758332	2758591	2758332	2758530	2760037	2760279	5254	10,10,2	0,2,0	14,33,9	0,5,2	210	149	9.710439524245418e-13	2.33121817863e-11	1.0,0.78,1.0	1.0,0.824,0.761	0.065
1029	gene:Solyc06g008590.2	NA	6	+	2500794	2501014	2500794	2501000	2501179	2501460	1029	3,4,2	44,17,23	3,4,3	85,44,85	163	149	1.0181610968105826e-12	2.43985710452e-11	0.059,0.177,0.074	0.031,0.077,0.031	0.057
3437	gene:Solyc06g075540.2	NA	6	+	46909144	46909265	46909144	46909212	46909383	46909579	3437	10,1,0	120,85,57	6,0,1	128,89,105	202	149	1.1043148473223581e-12	2.64147266222e-11	0.058,0.009,0.0	0.033,0.0,0.007	0.009
5553	gene:Solyc05g052020.2	NA	5	+	62366679	62366798	62366679	62366780	62366900	62367145	5553	4,7,1	4,4,0	4,4,2	8,8,5	167	149	1.1354143980910828e-12	2.71090547165e-11	0.472,0.61,1.0	0.308,0.308,0.263	0.401
9070	gene:Solyc09g098590.2	NA	9	+	72382085	72382191	72382085	72382181	72382264	72382438	9070	10,2,0	35,31,27	0,3,2	45,17,31	159	149	1.1642470991756143e-12	2.77468288627e-11	0.211,0.057,0.0	0.0,0.142,0.057	0.023
11730	gene:Solyc09g009100.2	NA	9	-	2446846	2446917	2446859	2446917	2445340	2446609	11730	2,5,1	40,58,19	3,0,2	61,37,46	162	149	1.2106251385527982e-12	2.87996714779e-11	0.044,0.073,0.046	0.043,0.0,0.038	0.027
9716	gene:Solyc06g075590.2	NA	6	+	46987258	46987450	46987258	46987345	46987951	46988371	9716	102,99,48	51,48,25	138,87,121	30,20,40	254	149	1.2490267809487685e-12	2.96592856659e-11	0.54,0.547,0.53	0.73,0.718,0.64	-0.157
12813	gene:Solyc10g006490.2	NA	10	+	1075755	1075931	1075755	1075853	1078504	1078634	12813	12,7,14	4,8,4	24,12,14	8,1,5	227	149	1.2932186959879853e-12	3.06530315549e-11	0.663,0.365,0.697	0.663,0.887,0.648	-0.158
4093	gene:Solyc01g006100.2	NA	1	-	764545	764851	764616	764851	762144	762185	4093	83,103,33	3,0,0	145,144,89	8,0,0	220	149	1.3613896379752808e-12	3.2210528071e-11	0.949,1.0,1.0	0.925,1.0,1.0	0.008
8864	gene:Solyc04g063240.2	NA	4	+	55385266	55385416	55385266	55385413	55385802	55385936	8864	20,10,4	414,279,200	10,4,5	405,313,306	152	149	1.3747256434977047e-12	3.24673471472e-11	0.045,0.034,0.019	0.024,0.012,0.016	0.015
4920	gene:Solyc02g069920.2	NA	2	+	39705167	39705395	39705167	39705291	39705727	39705825	4920	21,35,12	19,8,2	15,29,39	22,9,21	253	149	1.3840784767446491e-12	3.26293383599e-11	0.394,0.72,0.779	0.287,0.655,0.522	0.143
7012	gene:Solyc08g076530.2	NA	8	-	60517241	60517478	60517402	60517478	60515230	60515314	7012	30,21,10	76,55,41	22,17,25	102,74,71	310	149	1.4541131516528195e-12	3.42187346695e-11	0.159,0.155,0.105	0.094,0.099,0.145	0.027
5024	gene:Solyc05g025650.2	NA	5	-	35398278	35398442	35398285	35398442	35397596	35397929	5024	4,3,4	6,7,1	5,4,1	2,0,4	156	149	1.5371505478656942e-12	3.61078595481e-11	0.389,0.29,0.793	0.705,1.0,0.193	-0.142
8012	gene:Solyc09g060090.2	NA	9	-	57570915	57571013	57570935	57571013	57570745	57570847	8012	0,4,1	10,8,7	2,0,1	20,11,10	169	149	1.7779082128774608e-12	4.1688442755e-11	0.0,0.306,0.112	0.081,0.0,0.081	0.085
1726	gene:Solyc09g061420.2	NA	9	-	59097841	59098025	59097957	59098025	59095611	59095806	1726	30,21,5	16,28,24	44,14,34	29,12,41	265	149	1.841010100753912e-12	4.30908339146e-11	0.513,0.297,0.105	0.46,0.396,0.318	-0.086
12027	gene:Solyc02g062000.2	NA	2	-	33582143	33582311	33582179	33582311	33581985	33582051	12027	2,0,0	43,29,16	4,2,0	53,28,22	185	149	2.038940291941295e-12	4.76383835353e-11	0.036,0.0,0.0	0.057,0.054,0.0	-0.025
10627	gene:Solyc12g015870.1	NA	12	+	5861793	5861905	5861793	5861830	5865827	5865940	10627	88,62,33	0,2,0	101,47,97	1,6,6	224	149	2.1244165569785334e-12	4.95469986301e-11	1.0,0.954,1.0	0.985,0.839,0.915	0.072
12269	gene:Solyc02g064750.2	NA	2	+	35854116	35854236	35854116	35854222	35854608	35854863	12269	90,17,39	3,0,0	69,23,59	5,2,2	163	149	2.1627289822921987e-12	5.0350793602e-11	0.965,1.0,1.0	0.927,0.913,0.964	0.054
1280	gene:Solyc03g123890.2	NA	3	-	70581104	70581201	70581126	70581201	70580682	70580742	1280	0,0,1	2,0,4	2,1,0	0,1,4	171	149	2.3363274029315436e-12	5.42957508703e-11	0.0,NA,0.179	1.0,0.466,0.0	-0.399
12422	gene:Solyc09g075090.1	NA	9	-	66901660	66901777	66901662	66901777	66901530	66901577	12422	1,4,1	188,144,119	9,1,6	222,112,228	151	149	2.372159515002188e-12	5.50307359828e-11	0.005,0.027,0.008	0.038,0.009,0.025	-0.011
13531	gene:Solyc11g069840.1	NA	11	+	54474692	54474792	54474692	54474770	54474902	54474968	13531	2,3,0	2,1,0	11,10,16	3,0,0	171	149	2.387037325394462e-12	5.52778696734e-11	0.466,0.723,NA	0.762,1.0,1.0	-0.326
4208	gene:Solyc09g007090.2	NA	9	-	732818	732936	732875	732936	732670	732709	4208	1,2,3	51,59,31	5,3,5	87,57,49	206	149	2.5877741876267295e-12	5.98205609027e-11	0.014,0.024,0.065	0.04,0.037,0.069	-0.014
6205	gene:Solyc02g084810.2	NA	2	-	47903345	47903391	47903349	47903391	47901239	47901333	6205	29,19,20	2,0,2	43,12,46	0,1,0	153	149	2.598221197348076e-12	5.99561307691e-11	0.934,1.0,0.907	1.0,0.921,1.0	-0.027
8597	gene:Solyc07g005050.2	NA	7	-	101597	101645	101601	101645	101156	101521	8597	1,1,1	20,18,12	4,2,0	25,9,23	153	149	2.923587964091381e-12	6.73454664123e-11	0.046,0.051,0.075	0.135,0.178,0.0	-0.047
13151	gene:Solyc02g083570.2	NA	2	-	46930856	46930979	46930860	46930979	46930686	46930791	13151	6,5,4	352,301,125	11,7,12	439,377,268	153	149	2.9338936680128638e-12	6.74640856806e-11	0.016,0.016,0.03	0.024,0.018,0.042	-0.007
4806	gene:Solyc02g071190.2	NA	2	+	40678486	40678575	40678486	40678570	40679454	40679493	4806	4,12,4	91,90,40	7,2,6	91,69,103	154	149	3.0849814131018563e-12	7.08138540509e-11	0.041,0.114,0.088	0.069,0.027,0.053	0.031
11873	gene:Solyc03g083530.2	NA	3	+	53472451	53472543	53472451	53472539	53472639	53472826	11873	75,36,25	3367,2102,1858	48,23,60	3918,1511,3429	153	149	3.1897987449629306e-12	7.30916405939e-11	0.021,0.016,0.013	0.012,0.015,0.017	0.002
6712	gene:Solyc08g069010.2	NA	8	+	58092613	58092719	58092613	58092674	58094684	58094801	6712	31,15,8	6,4,4	26,19,17	5,4,0	194	149	3.3527042757891736e-12	7.66901796231e-11	0.799,0.742,0.606	0.8,0.785,1.0	-0.146
11915	gene:Solyc06g051520.2	NA	6	+	35007993	35008169	35007993	35008147	35008248	35008769	11915	5,2,1	95,77,58	8,4,4	141,74,82	171	149	3.4365769531716897e-12	7.84715058557e-11	0.044,0.022,0.015	0.047,0.045,0.041	-0.017
2203	gene:Solyc06g062980.2	NA	6	+	39752165	39752234	39752165	39752207	39752311	39752329	2203	35,23,14	3,5,2	26,40,20	9,3,7	176	149	3.5190030397580516e-12	8.02136511711e-11	0.908,0.796,0.856	0.71,0.919,0.708	0.074
1349	gene:Solyc12g019010.1	NA	12	-	8974313	8974412	8974323	8974412	8973895	8974091	1349	53,33,13	112,65,47	38,20,26	101,57,89	159	149	3.664319367263025e-12	8.33807906109e-11	0.307,0.322,0.206	0.261,0.247,0.215	0.037
6445	gene:Solyc02g079250.2	NA	2	+	43855372	43855487	43855372	43855475	43855794	43856003	6445	6,0,2	25,26,9	4,0,1	26,33,20	161	149	4.505606779120291e-12	1.02346109545e-10	0.182,0.0,0.171	0.125,0.0,0.044	0.061
10433	gene:Solyc02g089150.2	NA	2	+	51022349	51022553	51022349	51022487	51022612	51022711	10433	0,0,2	5,5,0	0,0,2	19,2,10	215	149	4.814852954708287e-12	1.08992276919e-10	0.0,0.0,1.0	0.0,0.0,0.122	0.293
11152	gene:Solyc03g111070.2	NA	3	+	61745069	61745243	61745069	61745094	61745466	61745598	11152	1,10,4	4,2,0	2,3,0	4,3,0	298	149	4.813743467471747e-12	1.08992276919e-10	0.111,0.714,1.0	0.2,0.333,NA	0.342
6456	gene:Solyc08g006780.2	NA	8	+	1345927	1346000	1345927	1345993	1346070	1346293	6456	72,53,57	1624,1077,1047	91,30,64	2156,731,1646	156	149	5.242306138176029e-12	1.18463443026e-10	0.041,0.045,0.049	0.039,0.038,0.036	0.007
10631	gene:Solyc06g071600.2	NA	6	+	44097279	44097500	44097279	44097442	44098385	44098542	10631	70,57,7	2,2,2	53,36,31	2,0,8	207	149	5.471245321601154e-12	1.2342374791e-10	0.962,0.954,0.716	0.95,1.0,0.736	-0.018
4274	gene:Solyc05g056060.2	NA	5	+	65454734	65454974	65454734	65454741	65455831	65456017	4274	2,1,0	2,2,4	9,3,0	6,1,0	382	149	5.569376860435551e-12	1.25421216595e-10	0.281,0.163,0.0	0.369,0.539,NA	-0.306
679	gene:Solyc03g006190.2	NA	3	-	827854	828023	827859	828023	827674	827686	679	3,0,2	37,27,12	4,5,6	21,18,26	154	149	5.612607690150316e-12	1.26177592814e-10	0.073,0.0,0.139	0.156,0.212,0.183	-0.113
5950	gene:Solyc04g076050.2	NA	4	+	61023892	61024134	61023892	61024098	61024240	61024356	5950	18,32,5	14,8,4	34,27,7	7,14,0	185	149	5.821410856491633e-12	1.30647237815e-10	0.509,0.763,0.502	0.796,0.608,1.0	-0.21
10216	gene:Solyc11g017230.1	NA	11	-	8036457	8036703	8036461	8036703	8034998	8035221	10216	5,1,4	24,14,24	2,7,7	30,10,18	153	149	6.027047565483415e-12	1.35030634155e-10	0.169,0.065,0.14	0.061,0.405,0.275	-0.122
7520	gene:Solyc05g017860.2	NA	5	-	18738934	18739079	18738958	18739079	18738578	18738740	7520	6,2,1	53,28,17	3,4,7	35,18,38	173	149	6.1714480418009304e-12	1.3802944646e-10	0.089,0.058,0.048	0.069,0.161,0.137	-0.057
10354	gene:Solyc01g094640.2	NA	1	-	86080401	86080625	86080413	86080625	86080209	86080274	10354	2,0,1	7,8,3	5,1,2	19,10,8	161	149	6.531315296817464e-12	1.45828889665e-10	0.209,0.0,0.236	0.196,0.085,0.188	-0.008
5122	gene:Solyc02g087550.2	NA	2	-	49959480	49959601	49959485	49959601	49956732	49957679	5122	2,1,4	41,46,25	0,0,4	32,33,47	154	149	6.833950632421024e-12	1.52326081899e-10	0.045,0.021,0.134	0.0,0.0,0.076	0.041
12186	gene:Solyc04g026350.2	NA	4	-	16923090	16923198	16923095	16923198	16918969	16919399	12186	11,12,14	291,286,157	13,12,7	311,269,304	154	149	8.262782870422068e-12	1.83860971219e-10	0.035,0.039,0.079	0.039,0.041,0.022	0.017
5648	gene:Solyc06g053860.2	NA	6	-	36748950	36749043	36748973	36749043	36745498	36745585	5648	9,5,1	2,0,6	8,6,0	4,0,0	172	149	8.335177119989272e-12	1.85156973579e-10	0.796,1.0,0.126	0.634,1.0,NA	-0.176
13093	gene:Solyc02g031740.2	NA	2	+	26833912	26834063	26833912	26833978	26834214	26834848	13093	42,38,16	415,364,151	52,86,30	447,452,307	234	149	8.633966276647795e-12	1.91469177566e-10	0.061,0.062,0.063	0.069,0.108,0.059	-0.017
10579	gene:Solyc11g072630.1	NA	11	+	55863228	55863381	55863228	55863358	55863632	55863770	10579	1,1,1	33,42,11	1,1,5	55,59,25	172	149	9.091174781066683e-12	2.01267226456e-10	0.026,0.02,0.073	0.016,0.014,0.148	-0.02
8232	gene:Solyc03g006070.2	NA	3	-	756933	756993	756937	756993	756582	756855	8232	2,9,3	186,132,77	5,0,5	172,112,192	153	149	9.916216384137828e-12	2.19161782382e-10	0.01,0.062,0.037	0.028,0.0,0.025	0.019
6562	gene:Solyc11g072640.1	NA	11	-	55867701	55867881	55867802	55867881	55867279	55867398	6562	0,5,0	49,39,26	12,0,4	60,37,48	250	149	9.945349186072024e-12	2.19434989461e-10	0.0,0.071,0.0	0.107,0.0,0.047	-0.028
7759	gene:Solyc10g083280.1	NA	10	+	63107832	63107995	63107832	63107936	63108720	63108850	7759	32,17,22	1307,746,579	24,9,30	1296,533,1156	208	149	1.0535002524423508e-11	2.32053826649e-10	0.017,0.016,0.026	0.013,0.012,0.018	0.005
9401	gene:Solyc04g008950.2	NA	4	+	2554941	2555084	2554941	2555016	2555455	2555730	9401	1,1,4	31,29,15	10,6,1	72,33,36	217	149	1.3130867807734766e-11	2.88746679658e-10	0.022,0.023,0.155	0.087,0.111,0.019	-0.006
8180	gene:Solyc06g067950.2	NA	6	+	42119815	42119990	42119815	42119909	42120558	42120673	8180	8,7,6	33,38,23	5,5,4	59,45,39	230	149	1.6163317409770736e-11	3.54833632533e-10	0.136,0.107,0.145	0.052,0.067,0.062	0.069
9845	gene:Solyc03g059180.2	NA	3	-	27862804	27863000	27862885	27863000	27862603	27862681	9845	18,5,8	253,138,104	9,14,7	287,139,280	230	149	1.6320955280419288e-11	3.57694101992e-10	0.044,0.023,0.047	0.02,0.061,0.016	0.006
4943	gene:Solyc12g042080.1	NA	12	+	40756093	40756150	40756093	40756133	40756230	40756331	4943	13,14,13	8,4,3	15,8,16	5,5,22	166	149	1.6564120872817194e-11	3.6241631689e-10	0.593,0.759,0.795	0.729,0.59,0.395	0.144
6174	gene:Solyc01g009500.2	NA	1	+	3739771	3739945	3739771	3739911	3740073	3740175	6174	0,2,0	14,33,5	0,5,0	23,26,0	183	149	1.9907384156360573e-11	4.34838421205e-10	0.0,0.047,0.0	0.0,0.135,NA	-0.052
4127	gene:Solyc08g083040.2	NA	8	-	65626038	65626094	65626042	65626094	65625883	65625936	4127	2,0,1	20,32,9	1,4,2	37,30,34	153	149	2.007703603602347e-11	4.37813232492e-10	0.089,0.0,0.098	0.026,0.115,0.054	-0.003
5264	gene:Solyc04g082590.2	NA	4	+	66225339	66225419	66225339	66225388	66226362	66226435	5264	52,72,30	5,7,2	53,52,59	3,4,2	180	149	2.072013734539479e-11	4.51085319513e-10	0.896,0.895,0.925	0.936,0.915,0.961	-0.032
343	gene:Solyc04g045630.2	NA	4	-	34501139	34501314	34501195	34501314	34499331	34499524	343	0,3,0	22,36,14	2,5,0	42,52,29	205	149	2.22718433953826e-11	4.84061127882e-10	0.0,0.057,0.0	0.033,0.065,0.0	-0.014
11548	gene:Solyc01g006230.2	NA	1	+	854537	854672	854537	854588	854777	855157	11548	12,15,9	53,43,12	12,12,10	67,46,33	233	149	2.4342137351682532e-11	5.27305505148e-10	0.126,0.182,0.324	0.103,0.143,0.162	0.075
5756	gene:Solyc03g082490.2	NA	3	-	52408317	52408389	52408356	52408389	52407473	52407735	5756	26,13,16	345,287,208	32,26,15	379,123,323	188	149	2.433765368734246e-11	5.27305505148e-10	0.056,0.035,0.057	0.063,0.143,0.035	-0.031
10862	gene:Solyc07g064910.2	NA	7	+	66886818	66887049	66886818	66886914	66887408	66887535	10862	5,9,7	38,30,23	10,5,2	61,43,41	284	149	2.493925978060917e-11	5.39347561933e-10	0.065,0.136,0.138	0.079,0.057,0.025	0.059
2904	gene:Solyc06g035940.2	NA	6	+	25291774	25291837	25291774	25291833	25292638	25292766	2904	26,23,8	6,14,4	25,24,31	2,8,2	153	149	2.5758196046763156e-11	5.56139005076e-10	0.808,0.615,0.661	0.924,0.745,0.938	-0.174
9676	gene:Solyc04g079090.2	NA	4	-	63676383	63676625	63676581	63676625	63675894	63676023	9676	0,0,4	9,7,0	7,6,1	22,12,14	347	149	3.0994039931894485e-11	6.68082402749e-10	0.0,0.0,1.0	0.12,0.177,0.03	0.224
4340	gene:Solyc03g114280.2	NA	3	+	64298234	64298348	64298234	64298308	64298661	64298800	4340	4,1,0	35,20,16	2,0,1	35,25,44	189	149	3.289429290943178e-11	7.07876527018e-10	0.083,0.038,0.0	0.043,0.0,0.018	0.02
5677	gene:Solyc04g082330.2	NA	4	-	66041891	66042107	66042029	66042107	66041098	66041191	5677	2,3,2	42,15,13	5,0,0	35,23,45	287	149	3.753161846344966e-11	8.06344328367e-10	0.024,0.094,0.074	0.069,0.0,0.0	0.041
5142	gene:Solyc11g069260.1	NA	11	-	53889013	53889152	53889026	53889152	53888817	53888940	5142	1,1,2	46,33,23	5,3,0	47,40,33	162	149	3.9542750339269806e-11	8.48159582687e-10	0.02,0.027,0.074	0.089,0.065,0.0	-0.011
2102	gene:Solyc12g010110.1	NA	12	+	3239321	3240702	3239321	3239513	3240798	3240925	2102	55,41,33	0,3,0	54,38,53	1,0,1	1338	149	3.964780945834347e-11	8.49021176682e-10	1.0,0.603,1.0	0.857,1.0,0.855	-0.036
9871	gene:Solyc12g098160.1	NA	12	-	65790237	65790488	65790270	65790488	65790098	65790155	9871	62,68,26	8,6,3	87,40,45	17,3,10	182	149	4.414053401348261e-11	9.43684227177e-10	0.864,0.903,0.876	0.807,0.916,0.787	0.044
6862	gene:Solyc04g079320.2	NA	4	+	63843313	63843426	63843313	63843394	63843535	63843787	6862	1,0,0	0,1,6	5,2,2	0,1,0	181	149	4.5350183533681944e-11	9.67963786876e-10	1.0,0.0,0.0	1.0,0.622,1.0	-0.541
11811	gene:Solyc09g075990.2	NA	9	-	67671790	67672028	67671984	67672028	67670825	67670903	11811	3,6,6	7,5,1	17,8,0	18,12,12	343	149	4.6082190877323443e-11	9.8198596977e-10	0.157,0.343,0.723	0.291,0.225,0.0	0.236
7314	gene:Solyc06g062860.2	NA	6	-	39669230	39669462	39669296	39669462	39666125	39666314	7314	41,29,10	14,8,2	50,46,33	5,7,11	215	149	4.6748235010068496e-11	9.94559198165e-10	0.67,0.715,0.776	0.874,0.82,0.675	-0.069
7332	gene:Solyc03g025530.2	NA	3	-	2914636	2914811	2914717	2914811	2914234	2914310	7332	12,1,0	103,50,65	2,3,4	100,68,136	230	149	5.301934001756794e-11	1.12614455323e-09	0.07,0.013,0.0	0.013,0.028,0.019	0.008
5262	gene:Solyc04g082590.2	NA	4	+	66226630	66226722	66226630	66226688	66227448	66227500	5262	4,4,0	60,50,24	0,1,4	70,50,41	183	149	5.6004395054676074e-11	1.1876199431e-09	0.051,0.061,0.0	0.0,0.016,0.074	0.007
8358	gene:Solyc12g010830.1	NA	12	-	3765957	3766165	3765995	3766165	3765640	3765838	8358	3,0,0	21,28,8	0,2,4	27,13,16	187	149	6.569448076034784e-11	1.39085208134e-09	0.102,0.0,0.0	0.0,0.109,0.166	-0.058
4552	gene:Solyc12g010450.1	NA	12	-	3473371	3473572	3473397	3473572	3472363	3472575	4552	16,12,14	1,0,2	25,21,18	4,0,4	175	149	6.958548512718398e-11	1.47085054508e-09	0.932,1.0,0.856	0.842,1.0,0.793	0.051
8371	gene:Solyc11g039650.1	NA	11	-	43309327	43309480	43309416	43309480	43307955	43308121	8371	40,21,3	149,109,89	6,14,10	275,104,165	238	149	7.419604552504742e-11	1.56577590266e-09	0.144,0.108,0.021	0.013,0.078,0.037	0.048
782	gene:Solyc06g007310.2	NA	6	-	1334924	1335061	1334980	1335061	1334196	1334267	782	2,1,0	14,39,6	5,2,0	43,30,26	205	149	7.610018289981584e-11	1.60337325775e-09	0.094,0.018,0.0	0.078,0.046,0.0	-0.004
621	gene:Solyc10g054420.1	NA	10	+	55362045	55362164	55362045	55362072	55362273	55362345	621	7,3,5	2,1,0	16,2,7	4,1,1	241	149	8.238430142602865e-11	1.73298424414e-09	0.684,0.65,1.0	0.712,0.553,0.812	0.086
533	gene:Solyc08g007370.2	NA	8	+	1942959	1943047	1942959	1943042	1943143	1943332	533	22,7,0	31,27,9	9,4,4	36,14,12	154	149	8.515231034011189e-11	1.78833519822e-09	0.407,0.201,0.0	0.195,0.217,0.244	-0.016
9109	gene:Solyc09g074050.2	NA	9	+	65753882	65753970	65753882	65753896	65754190	65754301	9109	2,1,0	10,9,2	1,2,2	4,9,9	223	149	8.680470370075401e-11	1.82011657567e-09	0.118,0.069,0.0	0.143,0.129,0.129	-0.071
11545	gene:Solyc07g026810.2	NA	7	-	31743068	31743244	31743085	31743244	31742870	31742957	11545	1,4,2	38,49,28	7,3,4	45,64,42	166	149	8.901565905726154e-11	1.86348941297e-09	0.023,0.068,0.06	0.123,0.04,0.079	-0.03
10306	gene:Solyc09g010670.2	NA	9	+	3991416	3991553	3991416	3991545	3991933	3992002	10306	4,5,0	13,11,4	2,2,1	40,4,19	157	149	9.08875092914604e-11	1.89963605682e-09	0.226,0.301,0.0	0.045,0.322,0.048	0.037
5117	gene:Solyc08g042030.1	NA	8	-	24130523	24130640	24130525	24130640	24129279	24129322	5117	0,2,1	14,30,7	1,0,0	9,33,22	151	149	1.1349314336134391e-10	2.36833219735e-09	0.0,0.062,0.124	0.099,0.0,0.0	0.029
5640	gene:Solyc06g068090.2	NA	6	+	42197586	42197817	42197586	42197603	42197942	42198045	5640	30,43,17	0,10,12	99,46,23	5,7,12	363	149	1.1778572811157286e-10	2.45399437359e-09	1.0,0.638,0.368	0.89,0.73,0.44	-0.018
12605	gene:Solyc01g008310.2	NA	1	-	2409626	2409707	2409634	2409707	2409380	2409542	12605	107,121,87	5,3,5	130,95,140	7,9,6	157	149	1.19350208277752e-10	2.48263612894e-09	0.953,0.975,0.943	0.946,0.909,0.957	0.02
2696	gene:Solyc09g074920.2	NA	9	-	66716905	66717012	66716939	66717012	66715637	66715830	2696	2,3,0	9,6,0	2,0,5	5,4,5	183	149	1.3657245759442643e-10	2.83637148439e-09	0.153,0.289,NA	0.246,0.0,0.449	-0.011
9037	gene:Solyc01g097340.2	NA	1	+	88238628	88238746	88238628	88238683	88239504	88239915	9037	3,6,2	123,127,72	5,12,3	162,115,118	212	149	1.382468978950835e-10	2.86659653258e-09	0.017,0.032,0.019	0.021,0.068,0.018	-0.013
5601	gene:Solyc12g056410.1	NA	12	+	62342546	62342773	62342546	62342644	62343355	62343776	5601	1,11,6	2,0,1	24,4,9	1,6,0	278	149	1.490643343841869e-10	3.08600909981e-09	0.211,1.0,0.763	0.928,0.263,1.0	-0.072
2998	gene:Solyc05g005800.2	NA	5	+	622576	622812	622576	622798	622931	623003	2998	6,5,0	214,112,97	2,1,4	207,103,147	163	149	1.5108277288380305e-10	3.122854661e-09	0.025,0.039,0.0	0.009,0.009,0.024	0.007
5792	gene:Solyc06g059840.2	NA	6	-	37731402	37731549	37731411	37731549	37731144	37731327	5792	2,1,0	29,28,15	3,2,1	40,40,22	158	149	1.545710484563351e-10	3.18991734701e-09	0.061,0.033,0.0	0.066,0.045,0.041	-0.019
7090	gene:Solyc07g039510.2	NA	7	-	47623059	47623232	47623092	47623232	47621489	47621572	7090	4,3,1	0,4,10	2,5,8	4,5,4	182	149	1.593429293923221e-10	3.28321714672e-09	1.0,0.38,0.076	0.29,0.45,0.621	0.032
2345	gene:Solyc09g083130.2	NA	9	-	68810274	68810472	68810333	68810472	68809408	68809582	2345	21,15,17	18,30,9	46,20,27	37,23,12	208	149	1.7771311570478996e-10	3.6539551386e-09	0.455,0.264,0.575	0.471,0.384,0.617	-0.059
6911	gene:Solyc02g062780.2	NA	2	-	34564232	34564330	34564279	34564330	34563805	34564152	6911	1,5,0	0,0,0	0,0,0	2,3,0	196	149	1.778943307311105e-10	3.6539551386e-09	1.0,1.0,NA	0.0,0.0,NA	1.0
1716	gene:Solyc05g009070.2	NA	5	+	3218916	3218980	3218916	3218972	3219051	3219159	1716	30,27,11	2,0,2	45,35,30	1,8,1	157	149	1.8314210197905383e-10	3.7558483735e-09	0.934,1.0,0.839	0.977,0.806,0.966	0.008
7607	gene:Solyc02g090180.2	NA	2	+	51807899	51808028	51807899	51808024	51808132	51808542	7607	2,0,0	22,9,12	4,0,0	21,13,13	153	149	1.8384767364153974e-10	3.76441778079e-09	0.081,0.0,0.0	0.156,0.0,0.0	-0.025
135	gene:Solyc08g068010.1	NA	8	-	57089946	57090041	57089950	57090041	57089735	57089813	135	0,1,3	26,33,12	0,0,2	23,29,32	153	149	1.9065717529637297e-10	3.89774762747e-09	0.0,0.029,0.196	0.0,0.0,0.057	0.056
3511	gene:Solyc10g008990.2	NA	10	+	3021636	3021674	3021636	3021651	3022074	3022220	3511	1,7,0	54,65,26	6,2,5	60,37,45	172	149	1.9115630556356135e-10	3.90185507331e-09	0.016,0.085,0.0	0.08,0.045,0.088	-0.037
2933	gene:Solyc01g068030.2	NA	1	-	77067729	77067813	77067764	77067813	77067502	77067550	2933	3,4,1	169,126,71	7,7,8	192,87,164	184	149	1.943615953533963e-10	3.96110142306e-09	0.014,0.025,0.011	0.029,0.061,0.038	-0.026
5417	gene:Solyc07g008080.2	NA	7	-	2791809	2791984	2791847	2791984	2791596	2791711	5417	2,0,3	14,8,9	1,0,8	13,9,8	187	149	1.9546272864455918e-10	3.97734734306e-09	0.102,0.0,0.21	0.058,0.0,0.443	-0.063
11857	gene:Solyc06g073260.2	NA	6	-	45142514	45142567	45142521	45142567	45142247	45142308	11857	46,45,17	3213,2109,1799	60,48,50	4031,1591,3361	156	149	1.9739202202117127e-10	4.01036834802e-09	0.013,0.02,0.009	0.014,0.028,0.014	-0.005
8213	gene:Solyc08g006680.2	NA	8	+	1254638	1254898	1254638	1254869	1255009	1255105	8213	4,7,6	0,1,0	0,10,6	0,0,3	178	149	2.0106293499741818e-10	4.07861618838e-09	1.0,0.854,1.0	NA,1.0,0.626	0.138
616	gene:Solyc10g054420.1	NA	10	+	55361877	55362091	55361877	55362072	55362273	55362345	616	33,40,8	2,1,0	41,43,29	4,1,1	168	149	2.022249049056518e-10	4.09583692846e-09	0.936,0.973,1.0	0.901,0.974,0.963	0.024
10131	gene:Solyc01g098090.2	NA	1	+	88698883	88699076	88698883	88699072	88699314	88699431	10131	6,10,2	153,106,95	4,5,4	162,86,150	153	149	2.3562383431482777e-10	4.76491846704e-09	0.037,0.084,0.02	0.023,0.054,0.025	0.013
12041	gene:Solyc03g094000.2	NA	3	-	55715263	55715421	55715283	55715421	55714725	55715097	12041	4,0,0	14,11,13	1,0,0	37,25,19	169	149	2.54527313738179e-10	5.13925211875e-09	0.201,0.0,0.0	0.023,0.0,0.0	0.059
12250	gene:Solyc02g062970.2	NA	2	+	34966254	34966418	34966254	34966390	34966501	34966606	12250	2,0,6	0,0,0	0,0,0	1,2,2	177	149	2.6263164777231096e-10	5.29471876649e-09	1.0,NA,1.0	0.0,0.0,0.0	1.0
3620	gene:Solyc06g071550.2	NA	6	+	44051981	44052104	44051981	44052072	44052220	44052280	3620	3,1,4	79,51,24	2,0,3	69,38,61	181	149	2.6326549381647603e-10	5.29933187861e-09	0.03,0.016,0.121	0.023,0.0,0.039	0.035
11937	gene:Solyc02g082540.2	NA	2	-	46206557	46206709	46206634	46206709	46206396	46206468	11937	2,0,3	36,59,9	6,3,4	73,85,35	226	149	2.9983493146107117e-10	6.02617548884e-09	0.035,0.0,0.18	0.051,0.023,0.07	0.024
5521	gene:Solyc11g007010.1	NA	11	+	1501737	1501865	1501737	1501861	1502180	1502446	5521	27,24,14	7,0,0	27,6,27	7,0,4	153	149	3.218210028838496e-10	6.45813803947e-09	0.79,1.0,1.0	0.79,1.0,0.868	0.044
2234	gene:Solyc01g080510.2	NA	1	+	79760750	79760831	79760750	79760800	79761549	79761628	2234	17,3,6	1,0,0	11,13,19	1,2,6	180	149	3.249808986728626e-10	6.51156214125e-09	0.934,1.0,1.0	0.901,0.843,0.724	0.155
9097	gene:Solyc01g006960.2	NA	1	-	1533314	1533415	1533352	1533415	1533153	1533234	9097	1,0,0	9,21,6	3,4,0	11,6,7	187	149	3.329027987409371e-10	6.66009207756e-09	0.081,0.0,0.0	0.179,0.347,0.0	-0.148
9326	gene:Solyc08g007220.2	NA	8	-	1788981	1789131	1788998	1789131	1788157	1788316	9326	34,34,16	2347,2221,1399	25,8,28	3181,1640,2377	166	149	3.4141386893229133e-10	6.81993749788e-09	0.013,0.014,0.01	0.007,0.004,0.01	0.005
10309	gene:Solyc04g050470.2	NA	4	-	47276545	47276677	47276549	47276677	47274778	47275061	10309	6,5,6	97,72,43	6,3,6	151,58,87	153	149	3.5155179022628457e-10	7.01174332823e-09	0.057,0.063,0.12	0.037,0.048,0.063	0.031
11469	gene:Solyc08g081770.2	NA	8	-	64739002	64739228	64739166	64739228	64738847	64738916	11469	12,7,6	209,131,87	13,23,7	207,165,176	313	149	3.5996949508645094e-10	7.16870757034e-09	0.027,0.025,0.032	0.029,0.062,0.019	-0.009
7502	gene:Solyc01g080930.2	NA	1	-	80275678	80275804	80275735	80275804	80274343	80274407	7502	4,2,1	189,104,78	2,5,5	170,98,126	206	149	3.8088706815374377e-10	7.57374832785e-09	0.015,0.014,0.009	0.008,0.036,0.028	-0.011
6118	gene:Solyc08g081270.2	NA	8	-	64330546	64330675	64330553	64330675	64326226	64326554	6118	81,38,34	2,2,0	100,64,76	5,4,0	156	149	3.815975689757281e-10	7.57636205232e-09	0.975,0.948,1.0	0.95,0.939,1.0	0.011
13573	gene:Solyc01g099710.2	NA	1	+	89875144	89875317	89875144	89875250	89875393	89876070	13573	15,11,11	110,65,53	8,7,14	115,43,88	216	149	4.0519100196831016e-10	8.03260465114e-09	0.086,0.105,0.125	0.046,0.101,0.099	0.023
2677	gene:Solyc08g059760.2	NA	8	-	45236408	45236541	45236420	45236541	45235403	45235519	2677	40,27,15	92,67,62	30,19,43	133,110,147	161	149	4.1427880875478243e-10	8.20033878025e-09	0.287,0.272,0.183	0.173,0.138,0.213	0.073
4592	gene:Solyc03g059160.1	NA	3	+	27836423	27836591	27836423	27836531	27836696	27836770	4592	4,2,0	0,0,0	0,0,0	2,2,0	209	149	4.1526173691438483e-10	8.20737849817e-09	1.0,1.0,NA	0.0,0.0,NA	1.0
5323	gene:Solyc05g052920.2	NA	5	-	63097672	63097837	63097770	63097837	63097283	63097583	5323	219,176,118	7,6,0	262,116,204	8,2,11	247	149	4.18735112311002e-10	8.26354481067e-09	0.95,0.947,1.0	0.952,0.972,0.918	0.018
9484	gene:Solyc05g055010.2	NA	5	-	64786667	64786898	64786801	64786898	64786420	64786569	9484	12,6,5	5,0,4	8,4,10	5,5,5	283	149	4.627969354692165e-10	9.11932997542e-09	0.558,1.0,0.397	0.457,0.296,0.513	0.23
12908	gene:Solyc06g060390.2	NA	6	+	38405712	38405853	38405712	38405847	38407943	38407991	12908	1,1,1	23,10,6	1,2,3	20,20,12	155	149	4.680818624190195e-10	9.20959862841e-09	0.04,0.088,0.138	0.046,0.088,0.194	-0.021
13315	gene:Solyc08g006110.2	NA	8	-	850325	850534	850454	850534	849295	849846	13315	0,0,0	1,0,2	4,0,4	0,0,0	278	149	4.830672955880722e-10	9.49016891212e-09	0.0,NA,0.0	1.0,NA,1.0	-1.0
8169	gene:Solyc03g034160.2	NA	3	-	5862329	5862820	5862742	5862820	5854429	5854507	8169	3,1,3	5,0,1	2,0,1	5,0,2	562	149	5.05042577906259e-10	9.90701212792e-09	0.137,1.0,0.443	0.096,NA,0.117	0.42
3460	gene:Solyc11g072170.1	NA	11	+	55403662	55403737	55403662	55403723	55404085	55404135	3460	23,31,16	3,0,0	29,22,20	0,2,3	163	149	5.310234586227321e-10	1.04010642704e-08	0.875,1.0,1.0	1.0,0.91,0.859	0.035
9834	gene:Solyc01g067490.2	NA	1	-	76190312	76190417	76190356	76190417	76189645	76190060	9834	4,3,1	93,76,35	1,1,2	71,43,42	193	149	5.591897031168286e-10	1.09363797841e-08	0.032,0.03,0.022	0.011,0.018,0.035	0.007
11151	gene:Solyc05g005000.2	NA	5	-	3739	3843	3770	3843	2448	2886	11151	15,21,23	7,1,0	32,17,27	1,2,2	180	149	6.287186878910212e-10	1.22673207771e-08	0.639,0.946,1.0	0.964,0.876,0.918	-0.058
2656	gene:Solyc08g082730.2	NA	8	+	65429008	65429089	65429008	65429080	65429576	65429636	2656	122,88,81	3,0,0	110,59,121	3,7,5	158	149	6.291174137450507e-10	1.22673207771e-08	0.975,1.0,1.0	0.972,0.888,0.958	0.052
1523	gene:Solyc01g098500.2	NA	1	+	89006908	89007101	89006908	89007056	89007416	89007479	1523	10,5,0	81,66,59	6,10,9	80,64,56	194	149	6.356438005295342e-10	1.23761361401e-08	0.087,0.055,0.0	0.054,0.107,0.11	-0.043
8903	gene:Solyc09g018370.2	NA	9	+	14520166	14520315	14520166	14520310	14520422	14520550	8903	41,21,20	4,0,4	33,21,22	0,0,2	154	149	6.464653165106817e-10	1.25681310568e-08	0.908,1.0,0.829	1.0,1.0,0.914	-0.059
7442	gene:Solyc08g008320.2	NA	8	-	2751719	2751877	2751818	2751877	2750647	2750723	7442	4,4,3	7,16,10	11,0,4	8,8,9	248	149	6.628692229547886e-10	1.28679242035e-08	0.256,0.131,0.153	0.452,0.0,0.211	-0.041
8469	gene:Solyc06g068760.2	NA	6	+	42615769	42615943	42615769	42615819	42616581	42616642	8469	4,5,1	92,89,49	4,0,3	149,115,77	273	149	6.640573491774505e-10	1.28718908987e-08	0.023,0.03,0.011	0.014,0.0,0.021	0.01
234	gene:Solyc02g069620.2	NA	2	-	39458236	39458307	39458240	39458307	39457825	39458123	234	0,5,3	127,111,35	5,6,6	161,126,116	153	149	7.348934078117721e-10	1.42238836506e-08	0.0,0.042,0.077	0.029,0.044,0.048	-0.001
6215	gene:Solyc11g044330.1	NA	11	-	32954415	32954527	32954417	32954527	32954322	32954327	6215	13,3,5	10,0,2	14,9,20	9,0,4	151	149	7.593105472177027e-10	1.46747698668e-08	0.562,1.0,0.712	0.606,1.0,0.831	-0.054
1189	gene:Solyc02g036290.2	NA	2	-	30488239	30488383	30488310	30488383	30485095	30485164	1189	4,2,0	2,6,1	3,2,0	8,8,6	220	149	8.094978977492653e-10	1.5621637897e-08	0.575,0.184,0.0	0.203,0.145,0.0	0.137
10318	gene:Solyc02g078780.2	NA	2	+	43425243	43425389	43425243	43425385	43425615	43425754	10318	5,4,1	119,69,76	8,3,4	114,37,107	153	149	8.548592840627056e-10	1.64727229347e-08	0.039,0.053,0.013	0.064,0.073,0.035	-0.022
8574	gene:Solyc02g088770.2	NA	2	-	50735564	50735652	50735580	50735652	50735384	50735405	8574	3,1,3	29,14,16	0,0,3	33,12,15	165	149	8.956715362492441e-10	1.72337740887e-08	0.085,0.061,0.145	0.0,0.0,0.153	0.046
5465	gene:Solyc08g065310.2	NA	8	-	53219679	53219888	53219683	53219888	53219537	53219576	5465	5,0,0	34,28,13	5,1,3	18,25,41	153	149	9.221055148308145e-10	1.7716341492e-08	0.125,0.0,0.0	0.213,0.037,0.067	-0.064
12599	gene:Solyc03g121820.2	NA	3	+	69863494	69863550	69863494	69863536	69863657	69863784	12599	40,69,24	4,3,0	79,52,40	4,0,0	163	149	9.320146874500098e-10	1.78804694584e-08	0.901,0.955,1.0	0.948,1.0,1.0	-0.031
10329	gene:Solyc04g051780.2	NA	4	-	51077650	51077748	51077655	51077748	51077141	51077458	10329	19,24,9	1,0,0	24,24,7	1,0,2	154	149	9.404322905877247e-10	1.80142607249e-08	0.948,1.0,1.0	0.959,1.0,0.772	0.072
10804	gene:Solyc10g007200.2	NA	10	+	1632869	1633022	1632869	1633003	1633095	1633178	10804	17,17,10	1,1,2	21,17,24	3,2,4	168	149	9.417421534577305e-10	1.80142607249e-08	0.938,0.938,0.816	0.861,0.883,0.842	0.035
7683	gene:Solyc11g071620.1	NA	11	+	55045982	55046223	55045982	55046201	55046275	55047238	7683	5,0,4	231,127,126	5,6,5	247,97,242	171	149	9.792202098950882e-10	1.87038207683e-08	0.019,0.0,0.027	0.017,0.051,0.018	-0.013
6842	gene:Solyc03g115390.2	NA	3	-	65114939	65115055	65114964	65115055	65114791	65114858	6842	28,15,7	2,4,4	21,16,17	1,1,2	174	149	9.911475434574535e-10	1.89040444003e-08	0.923,0.763,0.6	0.947,0.932,0.879	-0.157
4306	gene:Solyc01g080660.2	NA	1	-	79899164	79899227	79899168	79899227	79899008	79899048	4306	2,2,0	40,23,16	0,0,2	42,16,25	153	149	1.0125470109319425e-09	1.92840831019e-08	0.046,0.078,0.0	0.0,0.0,0.072	0.017
10759	gene:Solyc11g072970.1	NA	11	-	56116606	56116757	56116613	56116757	56115445	56115604	10759	2,5,4	26,28,11	4,0,1	28,34,24	156	149	1.0353722201502485e-09	1.96901310006e-08	0.068,0.146,0.258	0.12,0.0,0.038	0.105
9192	gene:Solyc01g006450.2	NA	1	+	1060659	1060723	1060659	1060707	1061404	1061479	9192	1,4,4	178,164,82	12,5,2	237,195,190	165	149	1.0398541852768505e-09	1.9746664964e-08	0.005,0.022,0.042	0.044,0.023,0.009	-0.002
1040	gene:Solyc03g124060.2	NA	3	-	70775800	70775947	70775881	70775947	70775566	70775711	1040	5,1,3	0,0,0	6,1,1	3,1,5	230	149	1.0987475154515645e-09	2.08348007133e-08	1.0,1.0,1.0	0.564,0.393,0.115	0.643
1724	gene:Solyc09g061420.2	NA	9	-	59094590	59094808	59094594	59094808	59093717	59093864	1724	9,11,0	15,13,3	4,6,3	30,20,18	153	149	1.1504860395490465e-09	2.17843116374e-08	0.369,0.452,0.0	0.115,0.226,0.14	0.113
13318	gene:Solyc12g021230.1	NA	12	+	14913488	14913672	14913488	14913602	14914010	14914067	13318	3,5,3	242,188,121	12,2,6	292,163,232	219	149	1.2469095413547355e-09	2.35759601721e-08	0.008,0.018,0.017	0.027,0.008,0.017	-0.003
7280	gene:Solyc10g051110.1	NA	10	-	51524296	51524486	51524312	51524486	51524057	51524231	7280	13,8,1	283,240,151	8,4,6	353,174,300	165	149	1.2627192624575006e-09	2.38404312121e-08	0.04,0.029,0.006	0.02,0.02,0.018	0.006
10356	gene:Solyc12g013580.1	NA	12	+	4421782	4421841	4421782	4421836	4422542	4422701	10356	90,81,36	430,352,196	66,47,62	385,204,398	154	149	1.337036231999641e-09	2.52071787601e-08	0.168,0.182,0.151	0.142,0.182,0.131	0.015
10665	gene:Solyc02g020910.2	NA	2	+	20317548	20317732	20317548	20317694	20317875	20317979	10665	2,1,0	0,0,0	0,0,0	2,4,0	187	149	1.3895640805013772e-09	2.61597934234e-08	1.0,1.0,NA	0.0,0.0,NA	1.0
2243	gene:Solyc08g075990.2	NA	8	-	60060016	60060116	60060076	60060116	60059843	60059944	2243	30,35,9	111,110,57	34,27,20	159,154,78	209	149	1.4112734790394562e-09	2.65303192525e-08	0.162,0.185,0.101	0.132,0.111,0.155	0.017
11998	gene:Solyc06g063410.2	NA	6	-	40082484	40082568	40082488	40082568	40081572	40081623	11998	12,1,1	35,40,15	9,0,3	46,41,40	153	149	1.4201664346653744e-09	2.66591931581e-08	0.25,0.024,0.061	0.16,0.0,0.068	0.036
3578	gene:Solyc08g077060.2	NA	8	-	60998824	60998864	60998828	60998864	60997761	60997902	3578	11,6,2	746,403,383	16,6,13	907,291,922	153	149	1.454643902954173e-09	2.72282701377e-08	0.014,0.014,0.005	0.017,0.02,0.014	-0.006
4130	gene:Solyc04g050560.2	NA	4	+	47585563	47585712	47585563	47585644	47591812	47592382	4130	4,7,4	16,47,17	13,5,10	34,23,13	217	149	1.4532826610363978e-09	2.72282701377e-08	0.147,0.093,0.139	0.208,0.13,0.346	-0.102
12691	gene:Solyc10g009040.2	NA	10	-	3068613	3068713	3068644	3068713	3065638	3065692	12691	1,2,4	0,2,0	0,5,0	1,0,2	180	149	1.5189041125543624e-09	2.83904877267e-08	1.0,0.453,1.0	0.0,1.0,0.0	0.484
1382	gene:Solyc04g078750.2	NA	4	+	63415044	63415239	63415044	63415167	63415484	63416058	1382	91,48,44	172,138,97	168,140,110	143,114,151	221	149	1.5327103535142395e-09	2.8607677982e-08	0.263,0.19,0.234	0.442,0.453,0.329	-0.179
12486	gene:Solyc10g006840.2	NA	10	+	1279252	1279312	1279252	1279307	1279623	1279703	12486	7,5,3	2,2,2	3,0,2	1,5,9	154	149	1.5834309979789836e-09	2.95122666347e-08	0.772,0.708,0.592	0.744,0.0,0.177	0.384
5195	gene:Solyc10g083800.1	NA	10	+	63557614	63557711	63557614	63557707	63557793	63557886	5195	5,4,0	38,29,19	1,2,0	37,34,25	153	149	1.6017160545375428e-09	2.98106015044e-08	0.114,0.118,0.0	0.026,0.054,0.0	0.051
12037	gene:Solyc06g066650.2	NA	6	-	41881839	41881926	41881888	41881926	41881628	41881745	12037	1,6,0	0,1,2	2,9,0	2,0,0	198	149	1.7412937242200742e-09	3.23623396132e-08	1.0,0.819,0.0	0.429,1.0,NA	-0.108
1804	gene:Solyc05g055000.2	NA	5	+	64784581	64784740	64784581	64784591	64784899	64785293	1804	529,354,357	2,1,4	504,188,502	5,4,10	298	149	1.755630334687803e-09	3.25825068072e-08	0.992,0.994,0.978	0.981,0.959,0.962	0.021
11993	gene:Solyc05g012460.2	NA	5	-	5701624	5701725	5701635	5701725	5701272	5701446	11993	0,3,2	28,32,13	2,5,4	47,30,37	160	149	1.8746468765026126e-09	3.47420392807e-08	0.0,0.08,0.125	0.038,0.134,0.091	-0.019
6226	gene:Solyc12g099820.1	NA	12	-	66809531	66809654	66809560	66809654	66809261	66809338	6226	4,0,5	123,101,72	1,4,1	145,97,144	178	149	1.880650154912847e-09	3.48039980578e-08	0.027,0.0,0.055	0.006,0.033,0.006	0.012
8043	gene:Solyc02g083320.2	NA	2	-	46770613	46770852	46770615	46770852	46770093	46770166	8043	3,0,0	0,4,3	1,5,0	2,1,0	151	149	1.922592985075858e-09	3.55299528485e-08	1.0,0.0,0.0	0.33,0.831,NA	-0.247
3339	gene:Solyc01g091550.2	NA	1	+	85168340	85168532	85168340	85168528	85168978	85169216	3339	2,2,0	127,62,49	7,1,5	100,60,107	153	149	1.961103434199704e-09	3.61905181002e-08	0.015,0.03,0.0	0.064,0.016,0.044	-0.026
7346	gene:Solyc04g074640.2	NA	4	-	60570288	60570427	60570292	60570427	60569640	60570018	7346	67,20,13	970,594,447	35,20,4	1028,524,944	153	149	1.975133511347621e-09	3.63980941725e-08	0.063,0.032,0.028	0.032,0.036,0.004	0.017
3009	gene:Solyc01g095670.2	NA	1	-	86869586	86869681	86869606	86869681	86869023	86869104	3009	7,3,0	207,190,83	1,6,9	209,132,179	169	149	2.028767602864291e-09	3.73338893332e-08	0.029,0.014,0.0	0.004,0.039,0.042	-0.014
8586	gene:Solyc02g072310.2	NA	2	+	41597223	41597295	41597223	41597282	41597377	41597437	8586	7,0,3	0,1,0	6,7,5	1,0,2	162	149	2.19158044721748e-09	4.027336878e-08	1.0,0.0,1.0	0.847,1.0,0.697	-0.181
6428	gene:Solyc03g120350.2	NA	3	+	68775924	68776061	68775924	68776040	68777021	68777127	6428	2,0,0	63,73,42	5,1,2	105,42,100	170	149	2.1957207853095463e-09	4.0292862209e-08	0.027,0.0,0.0	0.04,0.02,0.017	-0.017
4084	gene:Solyc11g010350.1	NA	11	+	3426585	3426709	3426585	3426705	3426788	3426944	4084	0,6,0	0,0,1	0,0,0	6,4,2	153	149	2.3958433583534543e-09	4.39036617657e-08	NA,1.0,0.0	0.0,0.0,0.0	0.5
2108	gene:Solyc08g076610.2	NA	8	+	60556960	60557058	60556960	60557031	60557125	60557603	2108	3,0,1	33,25,16	1,1,0	44,16,27	176	149	2.516717072077212e-09	4.6054162477e-08	0.071,0.0,0.05	0.019,0.05,0.0	0.017
10332	gene:Solyc04g076790.2	NA	4	+	61670645	61670722	61670645	61670696	61670825	61670912	10332	6,4,4	210,122,118	13,5,9	215,111,172	175	149	2.656932855180235e-09	4.85521082083e-08	0.024,0.027,0.028	0.049,0.037,0.043	-0.017
4688	gene:Solyc01g087650.2	NA	1	+	82591342	82591515	82591342	82591495	82592996	82593164	4688	5,2,0	73,56,42	1,1,2	69,32,63	169	149	2.7452275459045797e-09	5.00956167512e-08	0.057,0.031,0.0	0.013,0.027,0.027	0.007
5226	gene:Solyc09g009690.2	NA	9	+	3084488	3084617	3084488	3084593	3085117	3085214	5226	3,11,2	91,66,43	4,1,4	78,61,51	173	149	2.9366002213567414e-09	5.35131995769e-08	0.028,0.126,0.039	0.042,0.014,0.063	0.025
1698	gene:Solyc09g056350.2	NA	9	-	48789663	48789744	48789676	48789744	48784531	48785068	1698	10,5,1	73,30,26	4,1,6	64,34,53	162	149	3.498515088703789e-09	6.36642161622e-08	0.112,0.133,0.034	0.054,0.026,0.094	0.035
1137	gene:Solyc03g123640.2	NA	3	+	70439715	70439901	70439715	70439767	70440185	70440334	1137	42,50,26	4,0,0	64,47,27	4,2,1	283	149	3.5140032796657568e-09	6.38572484877e-08	0.847,1.0,1.0	0.894,0.925,0.934	0.031
12334	gene:Solyc08g016080.2	NA	8	+	6695283	6695378	6695283	6695373	6695452	6695518	12334	4,4,0	154,110,66	5,2,11	240,106,186	154	149	3.62282971558745e-09	6.57435561702e-08	0.025,0.034,0.0	0.02,0.018,0.054	-0.011
5310	gene:Solyc03g081320.2	NA	3	+	52193824	52194001	52193824	52193980	52194087	52194171	5310	274,210,186	8,5,5	250,171,247	1,5,1	170	149	3.707135563611499e-09	6.71802793827e-08	0.968,0.974,0.97	0.995,0.968,0.995	-0.015
3148	gene:Solyc03g123910.2	NA	3	-	70610101	70610313	70610106	70610313	70609244	70609637	3148	4,0,6	258,322,155	8,1,9	457,238,219	154	149	3.863337876623406e-09	6.9914125557e-08	0.015,0.0,0.036	0.017,0.004,0.038	-0.003
10158	gene:Solyc01g006740.2	NA	1	-	1338507	1338661	1338532	1338661	1338241	1338436	10158	3,0,6	5,8,1	1,0,2	0,1,3	174	149	4.087830023693685e-09	7.38745414779e-08	0.339,0.0,0.837	1.0,0.0,0.363	-0.062
12701	gene:Solyc07g048110.2	NA	7	-	59302068	59302268	59302132	59302268	59301222	59301324	12701	6,0,0	8,11,18	4,0,0	21,10,27	213	149	4.4090853596144955e-09	7.95703073727e-08	0.344,0.0,0.0	0.118,0.0,0.0	0.075
1346	gene:Solyc12g019010.1	NA	12	-	8975813	8975904	8975818	8975904	8974313	8974412	1346	105,62,26	6,2,2	94,62,52	8,4,4	154	149	4.596984197139368e-09	8.2847026495e-08	0.944,0.968,0.926	0.919,0.937,0.926	0.019
2697	gene:Solyc09g074920.2	NA	9	-	66716913	66717012	66716939	66717012	66715637	66715830	2697	4,0,0	9,6,0	4,2,3	5,4,5	175	149	4.606643522111906e-09	8.29069103759e-08	0.275,0.0,NA	0.405,0.299,0.338	-0.21
3986	gene:Solyc03g026310.2	NA	3	+	3746722	3746955	3746722	3746824	3747227	3747318	3986	4,1,0	53,36,26	2,3,4	57,43,38	280	149	4.620776310495688e-09	8.30470291848e-08	0.039,0.015,0.0	0.018,0.036,0.053	-0.018
7621	gene:Solyc10g038000.1	NA	10	+	18504926	18505014	18504926	18504976	18505100	18505888	7621	96,52,34	10,9,12	69,61,92	2,0,3	187	149	4.803253569959492e-09	8.62081889017e-08	0.884,0.822,0.693	0.965,1.0,0.961	-0.176
1050	gene:Solyc03g007760.2	NA	3	-	2286108	2286237	2286143	2286237	2285483	2285526	1050	9,2,1	115,137,47	1,4,2	114,93,101	184	149	4.947914780807064e-09	8.86828999892e-08	0.06,0.012,0.017	0.007,0.034,0.016	0.011
4617	gene:Solyc06g048480.2	NA	6	-	31130009	31130596	31130406	31130596	31127244	31127392	4617	132,163,50	5,5,2	161,132,127	12,3,6	546	149	5.01290166107215e-09	8.9724767898e-08	0.878,0.899,0.872	0.785,0.923,0.852	0.03
6582	gene:Solyc05g009140.2	NA	5	-	3260573	3260753	3260596	3260753	3259550	3259626	6582	25,18,21	0,2,0	26,4,25	2,0,2	172	149	5.444612752353304e-09	9.73187339505e-08	1.0,0.886,1.0	0.918,1.0,0.915	0.018
11928	gene:Solyc06g084250.2	NA	6	+	49451114	49451222	49451114	49451212	49452700	49452829	11928	75,32,18	5,0,1	57,41,32	0,6,4	159	149	5.468418240229629e-09	9.7484172414e-08	0.934,1.0,0.944	1.0,0.865,0.882	0.044
1450	gene:Solyc03g119630.2	NA	3	+	68192250	68192340	68192250	68192262	68192477	68192559	1450	0,2,6	2,19,4	8,4,6	19,13,5	227	149	5.468769684491629e-09	9.7484172414e-08	0.0,0.065,0.496	0.217,0.168,0.441	-0.088
9523	gene:Solyc03g114070.2	NA	3	-	64116904	64117014	64116940	64117014	64116761	64116825	9523	204,117,92	5,3,11	264,142,178	13,5,0	185	149	5.743233397322442e-09	1.02237368395e-07	0.97,0.969,0.871	0.942,0.958,1.0	-0.03
9964	gene:Solyc04g005090.2	NA	4	-	75507	75618	75544	75618	74317	74502	9964	2,1,1	27,33,9	2,3,2	34,18,24	186	149	5.926525601080746e-09	1.05356876311e-07	0.056,0.024,0.082	0.045,0.118,0.063	-0.021
12415	gene:Solyc03g119340.2	NA	3	+	67985734	67985972	67985734	67985965	67986085	67986236	12415	4,2,3	8,2,0	1,2,6	0,0,0	156	149	6.14051660543271e-09	1.09012916235e-07	0.323,0.489,1.0	1.0,1.0,1.0	-0.396
1117	gene:Solyc06g049050.2	NA	6	+	32332397	32332644	32332397	32332632	32333116	32333429	1117	14,14,16	247,145,64	8,11,14	86,92,65	161	149	6.213223820571845e-09	1.10154228277e-07	0.05,0.082,0.188	0.079,0.1,0.166	-0.008
7420	gene:Solyc08g008550.2	NA	8	-	2937445	2937518	2937449	2937518	2937272	2937344	7420	1,0,0	47,29,16	6,0,0	63,31,47	153	149	6.446316385594808e-09	1.14132075222e-07	0.02,0.0,0.0	0.085,0.0,0.0	-0.022
10362	gene:Solyc01g079070.2	NA	1	+	78145495	78145688	78145495	78145664	78145784	78145914	10362	2,3,2	30,29,5	0,0,2	29,19,37	173	149	6.601077903771775e-09	1.16714193639e-07	0.054,0.082,0.256	0.0,0.0,0.044	0.116
7485	gene:Solyc04g050240.2	NA	4	-	46323479	46323693	46323563	46323693	46323272	46323318	7485	78,65,48	162,124,64	91,70,71	174,97,83	233	149	6.61221017410364e-09	1.16753249552e-07	0.235,0.251,0.324	0.251,0.316,0.354	-0.037
776	gene:Solyc09g009430.2	NA	9	-	2862540	2862695	2862563	2862695	2862255	2862463	776	41,20,12	99,75,26	32,46,23	65,76,57	172	149	6.635062281528078e-09	1.1699886104e-07	0.264,0.188,0.286	0.299,0.344,0.259	-0.055
11122	gene:Solyc04g081920.2	NA	4	+	65778990	65779193	65778990	65779189	65779370	65779447	11122	40,33,16	2,4,6	45,20,42	7,0,0	153	149	7.767428867929209e-09	1.36782017911e-07	0.951,0.889,0.722	0.862,1.0,1.0	-0.1
1800	gene:Solyc01g005820.2	NA	1	+	539204	539444	539204	539277	539585	539801	1800	15,46,15	23,7,0	54,62,28	14,4,6	316	149	7.83264639862218e-09	1.3774508801e-07	0.235,0.756,1.0	0.645,0.88,0.688	-0.074
3119	gene:Solyc08g062560.2	NA	8	-	51393841	51394024	51393965	51394024	51392757	51392808	3119	8,7,9	12,21,17	13,6,11	18,9,16	273	149	7.890054093120081e-09	1.38568413093e-07	0.267,0.154,0.224	0.283,0.267,0.273	-0.059
9601	gene:Solyc11g066660.1	NA	11	-	52433522	52433576	52433533	52433576	52431239	52431320	9601	0,2,2	46,58,25	7,4,0	82,37,26	160	149	8.317426219766556e-09	1.45878290428e-07	0.0,0.031,0.069	0.074,0.091,0.0	-0.022
5665	gene:Solyc02g092000.2	NA	2	-	53223460	53223687	53223647	53223687	53223335	53223371	5665	1,8,2	61,74,52	5,8,6	94,57,80	336	149	8.550541240991174e-09	1.49766106556e-07	0.007,0.046,0.017	0.023,0.059,0.032	-0.015
7369	gene:Solyc01g098460.2	NA	1	+	88981768	88981876	88981768	88981835	88981955	88982084	7369	32,14,19	0,1,0	26,9,33	2,0,6	190	149	8.791070720931738e-09	1.53773221006e-07	1.0,0.917,1.0	0.911,1.0,0.812	0.065
1317	gene:Solyc01g107150.2	NA	1	-	94769248	94769473	94769256	94769473	94768745	94768826	1317	101,86,33	2,0,0	172,96,121	6,1,2	157	149	8.869561876986999e-09	1.54939048863e-07	0.98,1.0,1.0	0.965,0.989,0.983	0.014
11880	gene:Solyc04g055250.2	NA	4	-	53883546	53883645	53883551	53883645	53881215	53881485	11880	11,22,13	176,124,88	30,11,6	267,162,153	154	149	9.00544004385952e-09	1.57102903378e-07	0.057,0.147,0.125	0.098,0.062,0.037	0.044
9459	gene:Solyc02g094120.2	NA	2	-	54755036	54755163	54755044	54755163	54754812	54754908	9459	20,16,10	547,463,278	25,9,11	633,417,576	157	149	9.040553053557995e-09	1.57505454265e-07	0.034,0.032,0.033	0.036,0.02,0.018	0.008
4088	gene:Solyc12g088900.1	NA	12	-	64094247	64094329	64094252	64094329	64093048	64093105	4088	2,0,1	5,2,2	3,5,4	2,1,0	154	149	9.792165565245819e-09	1.70373263638e-07	0.279,0.0,0.326	0.592,0.829,1.0	-0.605
6325	gene:Solyc06g076330.2	NA	6	-	47421380	47421515	47421386	47421515	47420337	47421294	6325	0,0,0	5,11,3	7,0,10	12,6,6	155	149	1.0277980235874805e-08	1.78588437458e-07	0.0,0.0,0.0	0.359,0.0,0.616	-0.325
12768	gene:Solyc04g009580.2	NA	4	+	2979212	2979269	2979212	2979255	2979357	2979443	12768	56,62,38	0,1,0	74,62,46	1,5,3	163	149	1.0395455964926552e-08	1.80390113853e-07	1.0,0.983,1.0	0.985,0.919,0.933	0.049
1611	gene:Solyc02g071870.2	NA	2	-	41220545	41220775	41220550	41220775	41220324	41220475	1611	2,3,2	17,9,7	1,3,1	18,19,6	154	149	1.0460843461786929e-08	1.81284338879e-07	0.102,0.244,0.217	0.051,0.133,0.139	0.08
9616	gene:Solyc09g066420.2	NA	9	-	64843770	64843975	64843928	64843975	64843534	64843638	9616	7,9,14	2,3,0	3,18,6	7,16,2	307	149	1.0740316876368539e-08	1.85881357157e-07	0.629,0.593,1.0	0.172,0.353,0.593	0.368
9733	gene:Solyc07g064760.1	NA	7	-	66773372	66773606	66773376	66773606	66773092	66773213	9733	3,6,0	11,10,11	2,1,5	18,19,18	153	149	1.1286553201253862e-08	1.95076964445e-07	0.21,0.369,0.0	0.098,0.049,0.213	0.073
10060	gene:Solyc04g051860.2	SK	4	+	51170491	51170589	51170491	51170579	51171263	51171346	10060	3,5,1	32,56,16	0,1,6	52,50,40	159	149	1.135504952609669e-08	1.96001936675e-07	0.081,0.077,0.055	0.0,0.018,0.123	0.024
13651	gene:Solyc04g080380.2	NA	4	+	64582421	64582461	64582421	64582457	64583172	64583698	13651	6,4,3	74,72,40	14,2,10	112,64,92	153	149	1.1824144945455822e-08	2.03830187703e-07	0.073,0.051,0.068	0.109,0.03,0.096	-0.014
4247	gene:Solyc06g084380.2	NA	6	+	49520591	49520782	49520591	49520709	49521163	49521274	4247	0,5,1	4,2,2	20,5,3	13,10,3	222	149	1.2246172341176008e-08	2.10827524884e-07	0.0,0.627,0.251	0.508,0.251,0.402	-0.094
5965	gene:Solyc05g056260.2	NA	5	-	65613376	65613624	65613392	65613624	65612888	65613095	5965	2,3,0	0,2,0	3,1,7	1,2,1	165	149	1.2267080307058455e-08	2.10909958919e-07	1.0,0.575,NA	0.73,0.311,0.863	0.153
7556	gene:Solyc09g075800.2	NA	9	+	67428144	67428191	67428144	67428186	67428973	67429405	7556	39,17,29	50,36,19	46,16,40	52,24,23	154	149	1.2437452984036615e-08	2.1355857591e-07	0.43,0.314,0.596	0.461,0.392,0.627	-0.047
6486	gene:Solyc01g098600.2	NA	1	+	89076044	89076107	89076044	89076068	89076628	89077189	6486	0,6,0	44,40,12	1,3,0	66,31,35	188	149	1.2565775707093247e-08	2.15479173462e-07	0.0,0.106,0.0	0.012,0.071,0.0	0.008
530	gene:Solyc06g051230.2	NA	6	+	34434643	34434774	34434643	34434742	34434848	34435747	530	0,0,6	7,4,3	0,1,2	17,5,4	181	149	1.2717668814682223e-08	2.17798401533e-07	0.0,0.0,0.622	0.0,0.141,0.292	0.063
5654	gene:Solyc11g064950.1	NA	11	-	50266384	50266616	50266564	50266616	50265074	50265346	5654	6,7,0	79,86,19	4,6,10	70,69,58	329	149	1.2839222029389742e-08	2.19592654944e-07	0.033,0.036,0.0	0.025,0.038,0.072	-0.022
12348	gene:Solyc12g042060.1	NA	12	-	40792084	40792284	40792233	40792284	40791477	40791693	12348	384,496,208	0,0,0	476,410,331	0,0,34	298	149	1.323487006408323e-08	2.26064020781e-07	1.0,1.0,1.0	1.0,1.0,0.83	0.057
4521	gene:Solyc01g094940.2	NA	1	+	86346017	86346227	86346017	86346218	86346316	86346620	4521	190,110,95	3,2,8	295,116,236	3,0,10	158	149	1.376313077775504e-08	2.34780708078e-07	0.984,0.981,0.918	0.989,1.0,0.957	-0.021
3692	gene:Solyc08g067250.2	NA	8	+	56295176	56295356	56295176	56295351	56295444	56295558	3692	35,17,14	7,7,3	32,12,24	10,7,8	154	149	1.4842886257400597e-08	2.52870213271e-07	0.829,0.701,0.819	0.756,0.624,0.744	0.075
8346	gene:Solyc11g071640.1	NA	11	+	55058836	55058931	55058836	55058927	55059007	55059153	8346	11,16,2	659,468,272	14,19,8	607,401,530	153	149	1.5262326301981966e-08	2.59677863895e-07	0.016,0.032,0.007	0.022,0.044,0.014	-0.008
9333	gene:Solyc10g018850.1	NA	10	-	10819257	10819394	10819266	10819394	10818364	10818422	9333	3,7,5	0,0,0	5,1,6	7,0,3	158	149	1.54489394317327e-08	2.62511588993e-07	1.0,1.0,1.0	0.402,1.0,0.654	0.315
12484	gene:Solyc01g103690.2	NA	1	-	92247393	92247476	92247421	92247476	92247099	92247283	12484	39,34,22	6,2,0	25,21,23	7,1,2	177	149	1.601237270474185e-08	2.71732664681e-07	0.845,0.935,1.0	0.75,0.946,0.906	0.059
2140	gene:Solyc01g058190.2	NA	1	+	65538288	65538408	65538288	65538349	65539178	65539254	2140	0,3,0	0,0,2	4,6,1	1,1,0	208	149	1.6287378045630347e-08	2.76041521177e-07	NA,1.0,0.0	0.741,0.811,1.0	-0.351
12888	gene:Solyc02g031980.2	NA	2	+	27239643	27239746	27239643	27239726	27239881	27240050	12888	7,18,9	5,0,2	7,6,7	0,6,2	169	149	1.6380159546659208e-08	2.77254860942e-07	0.552,1.0,0.799	1.0,0.469,0.755	0.042
4666	gene:Solyc09g097880.2	NA	9	+	71880110	71880349	71880110	71880337	71880951	71881098	4666	2,0,3	0,0,0	1,1,2	2,1,12	161	149	1.8752259545526853e-08	3.16995560586e-07	1.0,NA,1.0	0.316,0.481,0.134	0.69
8099	gene:Solyc10g044890.1	NA	10	+	28879702	28879894	28879702	28879885	28880126	28880186	8099	2,0,0	63,31,54	8,1,11	51,40,76	158	149	1.8862934961680905e-08	3.18455020695e-07	0.029,0.0,0.0	0.129,0.023,0.12	-0.081
9219	gene:Solyc01g087390.2	NA	1	-	82340959	82341071	82340964	82341071	82339564	82339880	9219	2,1,0	15,4,4	0,0,7	18,10,8	154	149	1.9949151700618515e-08	3.36359150581e-07	0.114,0.195,0.0	0.0,0.0,0.458	-0.05
270	gene:Solyc07g008350.2	NA	7	+	3134255	3134364	3134255	3134342	3135394	3135603	270	3,5,1	158,71,54	3,1,2	138,73,95	171	149	2.006267009318077e-08	3.37837806305e-07	0.016,0.058,0.016	0.019,0.012,0.018	0.014
669	gene:Solyc12g010790.1	NA	12	-	3713408	3713629	3713418	3713629	3711265	3711698	669	278,198,161	3,7,5	401,175,429	20,1,10	159	149	2.0262305758508532e-08	3.40760936432e-07	0.989,0.964,0.968	0.949,0.994,0.976	0.001
7974	gene:Solyc12g044410.1	NA	12	-	38529781	38529987	38529794	38529987	38529044	38529230	7974	4,1,1	112,120,55	9,0,4	184,122,145	162	149	2.042647298901981e-08	3.43080837726e-07	0.032,0.008,0.016	0.043,0.0,0.025	-0.004
9458	gene:Solyc02g094120.2	NA	2	-	54755036	54755163	54755049	54755163	54754812	54754908	9458	51,31,33	1,2,1	72,32,40	3,4,1	162	149	2.0513077414601658e-08	3.44093724221e-07	0.979,0.934,0.968	0.957,0.88,0.974	0.023
12347	gene:Solyc12g042060.1	NA	12	-	40792097	40792284	40792233	40792284	40791477	40791693	12347	386,490,208	0,0,0	478,409,335	0,0,34	285	149	2.174820095052071e-08	3.6434502079e-07	1.0,1.0,1.0	1.0,1.0,0.837	0.054
12865	gene:Solyc01g057320.1	NA	1	-	60492617	60492701	60492622	60492701	60492407	60492527	12865	20,25,3	1,0,0	15,13,7	3,2,0	154	149	2.2564123537126878e-08	3.77530680767e-07	0.951,1.0,1.0	0.829,0.863,1.0	0.086
6783	gene:Solyc05g051750.2	NA	5	-	62131755	62131982	62131937	62131982	62130811	62131149	6783	140,203,121	4,2,0	304,144,145	2,2,7	331	149	2.304585526633156e-08	3.85098301794e-07	0.94,0.979,1.0	0.986,0.97,0.903	0.02
9746	gene:Solyc06g074220.2	NA	6	-	45889251	45889469	45889381	45889469	45889053	45889119	9746	2,2,1	123,53,54	21,1,12	73,22,92	279	149	2.309801861558352e-08	3.85477647406e-07	0.009,0.02,0.01	0.133,0.024,0.065	-0.061
12062	gene:Solyc03g083610.2	NA	3	+	53563894	53564089	53563894	53563969	53564229	53564284	12062	6,4,0	4,2,1	6,0,0	0,0,2	269	149	2.339697183489937e-08	3.89969400621e-07	0.454,0.526,0.0	1.0,NA,0.0	-0.173
3118	gene:Solyc08g062560.2	NA	8	-	51390886	51391053	51390908	51391053	51390401	51390463	3118	3,3,2	83,52,41	0,1,1	70,45,93	171	149	2.3816540802126996e-08	3.96457531622e-07	0.031,0.048,0.041	0.0,0.019,0.009	0.031
13728	gene:Solyc09g091840.2	NA	9	-	71043354	71043458	71043358	71043458	71042596	71042650	13728	15,1,5	176,146,122	7,3,5	263,138,277	153	149	2.4217317798203883e-08	4.02616754856e-07	0.077,0.007,0.038	0.025,0.021,0.017	0.02
1378	gene:Solyc04g078750.2	NA	4	+	63415044	63415230	63415044	63415167	63415484	63416058	1378	221,196,119	172,138,97	359,267,259	143,114,151	212	149	2.4604392666103046e-08	4.08532834573e-07	0.475,0.5,0.463	0.638,0.622,0.547	-0.123
5437	gene:Solyc06g072580.2	NA	6	-	44768056	44768305	44768175	44768305	44767886	44767968	5437	25,26,11	120,108,31	33,43,39	157,100,95	268	149	2.5125284412841767e-08	4.16653005396e-07	0.104,0.118,0.165	0.105,0.193,0.186	-0.032
6354	gene:Solyc12g094580.1	NA	12	-	64762546	64762757	64762563	64762757	64762132	64762159	6354	2,1,0	5,3,0	2,3,2	2,4,0	166	149	2.5834892832007107e-08	4.27878149132e-07	0.264,0.23,NA	0.473,0.402,1.0	-0.378
8442	gene:Solyc04g078700.2	NA	4	+	63393021	63393171	63393021	63393151	63393251	63393461	8442	3,7,0	57,57,26	3,0,2	112,83,92	169	149	2.612940202491184e-08	4.32208718197e-07	0.044,0.098,0.0	0.023,0.0,0.019	0.033
13359	gene:Solyc06g054440.2	NA	6	+	37215785	37215936	37215785	37215921	37216252	37216894	13359	41,15,15	3,2,2	21,7,28	4,0,0	164	149	2.6305857076407955e-08	4.34578073217e-07	0.925,0.872,0.872	0.827,1.0,1.0	-0.053
8967	gene:Solyc01g066310.2	NA	1	+	73964780	73964923	73964780	73964841	73966729	73966814	8967	164,111,52	2,2,4	184,113,128	14,4,3	231	149	2.675758628980665e-08	4.41483302668e-07	0.981,0.973,0.893	0.894,0.948,0.965	0.013
4919	gene:Solyc02g069920.2	NA	2	+	39705167	39705291	39705167	39705266	39705727	39705825	4919	22,18,5	9,13,13	25,10,28	20,9,41	174	149	2.7882098110581673e-08	4.59457646951e-07	0.677,0.542,0.248	0.517,0.488,0.369	0.031
7736	gene:Solyc09g074420.2	NA	9	+	66230547	66230774	66230547	66230651	66231049	66231137	7736	31,28,23	250,169,172	29,21,31	315,141,261	272	149	2.812957447508598e-08	4.62952644569e-07	0.064,0.083,0.068	0.048,0.075,0.061	0.01
1171	gene:Solyc09g009190.2	NA	9	+	2551394	2551641	2551394	2551551	2552377	2552481	1171	16,2,0	4,3,6	7,2,0	2,5,0	239	149	2.8662782313322222e-08	4.71135482145e-07	0.714,0.294,0.0	0.686,0.2,NA	-0.107
4341	gene:Solyc07g019530.2	NA	7	+	11877505	11877591	11877505	11877583	11877706	11877826	4341	8,2,4	248,214,132	17,5,10	294,125,238	157	149	2.9092406024031258e-08	4.77597290362e-07	0.03,0.009,0.028	0.052,0.037,0.038	-0.02
1057	gene:Solyc08g079020.2	NA	8	-	62665278	62665339	62665280	62665339	62664668	62664912	1057	3,1,1	157,84,70	8,3,1	132,73,133	151	149	2.9354467322633608e-08	4.81295551942e-07	0.019,0.012,0.014	0.056,0.039,0.007	-0.019
12898	gene:Solyc05g007500.2	NA	5	+	2059896	2060000	2059896	2059946	2060094	2060187	12898	1,5,0	102,82,50	5,0,5	123,66,68	203	149	3.216403745899889e-08	5.26701209153e-07	0.007,0.043,0.0	0.029,0.0,0.051	-0.01
4767	gene:Solyc03g117410.2	NA	3	+	66552652	66552756	66552652	66552727	66552873	66552969	4767	0,0,2	17,8,8	2,2,3	16,9,17	178	149	3.5161201329980916e-08	5.75061447752e-07	0.0,0.0,0.173	0.095,0.157,0.129	-0.069
5956	gene:Solyc06g063250.2	NA	6	-	39952820	39952880	39952825	39952880	39951114	39951247	5956	5,3,0	27,39,17	2,1,1	36,27,23	154	149	3.521379204871049e-08	5.75202565749e-07	0.152,0.069,0.0	0.051,0.035,0.04	0.032
1197	gene:Solyc12g014100.1	NA	12	+	4921476	4921656	4921476	4921652	4921790	4921860	1197	1,2,6	23,10,6	3,0,0	8,5,7	153	149	3.558333250897521e-08	5.8051411789e-07	0.041,0.163,0.493	0.268,0.0,0.0	0.143
12028	gene:Solyc02g062000.2	NA	2	-	33582167	33582311	33582179	33582311	33581985	33582051	12028	12,0,0	43,29,16	8,1,0	53,28,22	161	149	3.6864368751935364e-08	6.00664259963e-07	0.205,0.0,0.0	0.123,0.032,0.0	0.017
5778	gene:Solyc01g007100.2	NA	1	-	1656814	1657040	1657010	1657040	1656606	1656694	5778	11,6,6	70,54,35	2,8,4	74,53,34	345	149	3.838968057640206e-08	6.24739528186e-07	0.064,0.046,0.069	0.012,0.061,0.048	0.019
8003	gene:Solyc07g041870.2	NA	7	+	54414844	54415087	54414844	54415057	54415391	54415516	8003	56,51,30	2,0,0	70,41,44	4,0,2	179	149	3.9708514876457594e-08	6.45399016949e-07	0.959,1.0,1.0	0.936,1.0,0.948	0.025
6042	gene:Solyc04g072230.2	NA	4	-	59229627	59229784	59229693	59229784	59228892	59228934	6042	0,2,0	30,26,14	6,2,2	43,21,18	215	149	4.155003734053891e-08	6.74492169434e-07	0.0,0.051,0.0	0.088,0.062,0.071	-0.057
7812	gene:Solyc09g074360.2	NA	9	-	66161256	66161452	66161273	66161452	66159338	66159506	7812	6,4,1	16,10,3	12,1,11	3,4,3	166	149	5.056405889188807e-08	8.19801916408e-07	0.252,0.264,0.23	0.782,0.183,0.767	-0.329
4821	gene:Solyc12g017920.1	NA	12	-	7799342	7799446	7799385	7799446	7797592	7797797	4821	11,4,1	0,0,0	24,12,8	5,13,4	192	149	5.179640273840129e-08	8.38742739393e-07	1.0,1.0,1.0	0.788,0.417,0.608	0.396
6571	gene:Solyc03g025500.2	NA	3	-	2895208	2895333	2895213	2895333	2894926	2894984	6571	6,3,2	5,8,1	2,5,3	15,10,8	154	149	5.5621481132814194e-08	8.99569170756e-07	0.537,0.266,0.659	0.114,0.326,0.266	0.252
12814	gene:Solyc01g112020.2	NA	1	-	98148498	98148715	98148613	98148715	98147388	98147465	12814	1,1,0	2,0,0	0,4,0	1,2,0	264	149	5.96301990804867e-08	9.63211758974e-07	0.22,1.0,NA	0.0,0.53,NA	0.345
5090	gene:Solyc04g049360.2	ADCS	4	-	41630439	41630624	41630559	41630624	41629187	41629554	5090	20,38,9	11,18,6	26,35,22	11,8,13	269	149	6.316623688785493e-08	1.01907157021e-06	0.502,0.539,0.454	0.567,0.708,0.484	-0.088
13604	gene:Solyc04g076430.2	NA	4	+	61326886	61327121	61326886	61327076	61327386	61327570	13604	1,2,2	26,20,6	4,4,2	16,19,24	194	149	6.543698419144702e-08	1.05440578961e-06	0.029,0.071,0.204	0.161,0.139,0.06	-0.019
2049	gene:Solyc01g111990.2	NA	1	+	98126307	98126521	98126307	98126486	98127422	98127501	2049	0,4,2	54,68,11	4,0,0	66,56,47	184	149	7.130180023391201e-08	1.14749416268e-06	0.0,0.045,0.128	0.047,0.0,0.0	0.042
9612	gene:Solyc01g112240.2	NA	1	-	98285984	98286074	98285992	98286074	98281720	98281783	9612	62,53,47	4,5,0	54,56,72	0,1,1	157	149	7.23396801593502e-08	1.16276704571e-06	0.936,0.91,1.0	1.0,0.982,0.986	-0.041
9079	gene:Solyc03g096850.2	NA	3	+	59232286	59232372	59232286	59232368	59232466	59232535	9079	125,76,72	1808,1116,915	99,6,111	1595,796,1533	153	149	7.386883500067709e-08	1.18588937073e-06	0.063,0.062,0.071	0.057,0.007,0.066	0.022
6191	gene:Solyc01g106880.2	NA	1	+	94596996	94597047	94596996	94597043	94597131	94597240	6191	2,0,2	7,5,4	0,3,0	11,5,3	153	149	7.597312112082473e-08	1.21817685876e-06	0.218,0.0,0.327	0.0,0.369,0.0	0.059
1836	gene:Solyc03g112760.2	NA	3	+	63105593	63105830	63105593	63105729	63106219	63106356	1836	3,3,4	142,68,76	8,10,11	144,61,128	250	149	7.820899002557934e-08	1.25249256486e-06	0.012,0.026,0.03	0.032,0.089,0.049	-0.034
2839	gene:Solyc10g083870.1	NA	10	-	63600033	63600152	63600071	63600152	63599867	63599954	2839	3,1,1	44,34,30	6,1,2	59,14,62	187	149	8.001665519323019e-08	1.2798752036e-06	0.052,0.023,0.026	0.075,0.054,0.025	-0.018
3361	gene:Solyc02g092560.2	NA	2	-	53614977	53615174	53614982	53615174	53614364	53614895	3361	187,238,86	0,12,1	307,230,145	5,12,6	154	149	8.333679169341097e-08	1.33135358061e-06	1.0,0.95,0.988	0.983,0.949,0.959	0.016
4586	gene:Solyc09g091020.2	NA	9	-	70374602	70374767	70374605	70374767	70374391	70374508	4586	1,0,2	17,34,16	2,5,1	45,33,14	152	149	8.372708602191362e-08	1.33595755306e-06	0.055,0.0,0.109	0.042,0.129,0.065	-0.024
9011	gene:Solyc08g065830.2	NA	8	-	54144400	54144562	54144446	54144562	54144055	54144155	9011	0,1,0	8,0,2	1,0,4	3,2,10	195	149	8.529069916631223e-08	1.35924909609e-06	0.0,1.0,0.0	0.203,0.0,0.234	0.188
10809	gene:Solyc09g098550.2	NA	9	+	72345917	72346010	72345917	72345983	72346100	72346168	10809	5,10,4	81,51,33	5,2,2	89,54,70	176	149	9.429204978637717e-08	1.50087248103e-06	0.05,0.142,0.093	0.045,0.03,0.024	0.062
3601	gene:Solyc09g009660.2	NA	9	+	3065651	3065879	3065651	3065846	3066048	3066125	3601	0,3,0	31,21,26	1,4,0	34,32,17	182	149	9.905319939741237e-08	1.57283017101e-06	0.0,0.105,0.0	0.024,0.093,0.0	-0.004
8284	gene:Solyc02g070250.2	NA	2	-	40010249	40010340	40010253	40010340	40007330	40007476	8284	21,12,6	1,0,0	12,9,15	1,0,9	153	149	9.900953292403099e-08	1.57283017101e-06	0.953,1.0,1.0	0.921,1.0,0.619	0.138
1955	gene:Solyc01g087470.2	NA	1	+	82433831	82433954	82433831	82433944	82434051	82434204	1955	73,55,45	4,0,3	108,65,80	9,2,5	159	149	1.0768611954841018e-07	1.70783659172e-06	0.945,1.0,0.934	0.918,0.968,0.937	0.019
13341	gene:Solyc01g081190.2	NA	1	+	80484007	80484134	80484007	80484051	80484207	80484280	13341	156,170,74	2,1,0	235,129,125	6,1,1	232	149	1.1119946431569392e-07	1.76142105461e-06	0.98,0.991,1.0	0.962,0.988,0.988	0.011
9281	gene:Solyc04g005490.2	NA	4	+	329318	329454	329318	329389	329597	329691	9281	3,1,0	30,46,19	5,1,1	39,38,35	214	149	1.1745868765077979e-07	1.85831858431e-06	0.065,0.015,0.0	0.082,0.018,0.02	-0.013
677	gene:Solyc01g096180.2	NA	1	-	87276840	87277051	87276936	87277051	87276627	87276757	677	1,3,0	37,55,13	2,0,5	41,38,48	245	149	1.3264069436854764e-07	2.09597928154e-06	0.016,0.032,0.0	0.029,0.0,0.06	-0.014
10790	gene:Solyc08g060920.2	NA	8	+	45778313	45778552	45778313	45778440	45778672	45779445	10790	60,42,14	168,180,76	8,5,4	50,34,24	261	149	1.4307199692443856e-07	2.25808686099e-06	0.169,0.118,0.095	0.084,0.077,0.087	0.045
9926	gene:Solyc02g093170.2	NA	2	-	54109428	54109527	54109484	54109527	54109277	54109335	9926	2,6,8	198,122,102	11,7,9	214,139,185	205	149	1.504341575039138e-07	2.37142230937e-06	0.007,0.035,0.054	0.036,0.035,0.034	-0.003
11708	gene:Solyc04g081750.2	NA	4	+	65680117	65680280	65680117	65680275	65680560	65680653	11708	272,159,197	2,1,4	262,91,221	10,3,6	154	149	1.621105070543121e-07	2.55241140108e-06	0.992,0.994,0.979	0.962,0.967,0.973	0.021
10021	gene:Solyc12g096600.1	NA	12	+	65446483	65446732	65446483	65446709	65447177	65447366	10021	8,4,1	0,0,0	1,0,2	1,5,0	172	149	1.6377184384337583e-07	2.57546971736e-06	1.0,1.0,1.0	0.464,0.0,1.0	0.512
10593	gene:Solyc09g074310.2	NA	9	+	66090456	66090565	66090456	66090560	66090678	66090780	10593	15,15,6	4,4,0	39,31,26	3,1,5	154	149	1.848037506055039e-07	2.90272781863e-06	0.784,0.784,1.0	0.926,0.968,0.834	-0.053
3454	gene:Solyc08g066390.2	NA	8	+	55001812	55001872	55001812	55001858	55001948	55002113	3454	2,0,0	11,7,7	4,3,0	13,15,12	163	149	1.9045093097033463e-07	2.98784170362e-06	0.143,0.0,0.0	0.22,0.155,0.0	-0.077
1731	gene:Solyc09g061420.2	NA	9	-	59097777	59098025	59097841	59098025	59095920	59096061	1731	29,10,6	30,16,20	23,20,32	12,7,25	213	149	1.9845314514444475e-07	3.10965383362e-06	0.403,0.304,0.173	0.573,0.667,0.472	-0.277
10020	gene:Solyc12g005050.1	NA	12	-	25227	25385	25299	25385	24783	24877	10020	5,0,0	1,2,3	1,4,1	0,0,0	221	149	2.0202177757164567e-07	3.1617858107e-06	0.771,0.0,0.0	1.0,1.0,1.0	-0.743
4808	gene:Solyc04g008640.2	NA	4	+	2256546	2256624	2256546	2256621	2256745	2256867	4808	2,2,1	94,111,83	1,2,5	133,63,108	152	149	2.0522269167817484e-07	3.20804503933e-06	0.02,0.017,0.012	0.007,0.03,0.043	-0.01
1970	gene:Solyc01g106360.2	NA	1	+	94292364	94292541	94292364	94292494	94292624	94292702	1970	4,2,3	35,32,16	2,3,1	28,31,26	196	149	2.12491542745437e-07	3.31770804926e-06	0.08,0.045,0.125	0.052,0.069,0.028	0.034
2235	gene:Solyc01g080510.2	NA	1	+	79760750	79760992	79760750	79760805	79761549	79761628	2235	44,13,16	279,214,105	22,16,20	294,94,205	336	149	2.144350012545984e-07	3.34406144984e-06	0.065,0.026,0.063	0.032,0.07,0.041	0.004
2588	gene:Solyc02g083540.2	NA	2	-	46903379	46903532	46903481	46903532	46903043	46903129	2588	4,2,0	62,52,43	2,3,7	107,53,74	251	149	2.154016102875681e-07	3.34716706532e-06	0.037,0.022,0.0	0.011,0.033,0.053	-0.013
5731	gene:Solyc06g084530.2	NA	6	+	49627950	49628123	49627950	49628094	49631012	49631388	5731	7,1,3	129,75,50	2,0,0	94,46,104	178	149	2.153156379318307e-07	3.34716706532e-06	0.043,0.011,0.048	0.017,0.0,0.0	0.028
8534	gene:Solyc09g008520.2	NA	9	-	2007607	2007655	2007629	2007655	2007321	2007488	8534	18,17,12	10,0,0	27,12,13	0,1,0	171	149	2.1498611533386718e-07	3.34716706532e-06	0.611,1.0,1.0	1.0,0.913,1.0	-0.101
11669	gene:Solyc03g123530.2	NA	3	+	70363983	70364340	70363983	70364153	70364721	70364944	11669	116,105,84	2,2,1	118,72,100	0,0,2	336	149	2.2933928507910762e-07	3.55951981729e-06	0.963,0.959,0.974	1.0,1.0,0.957	-0.02
10287	gene:Solyc06g048470.2	NA	6	-	31118632	31118783	31118709	31118783	31118229	31118415	10287	0,1,2	20,35,27	3,0,7	55,30,43	226	149	2.3047582295234505e-07	3.572921407e-06	0.0,0.018,0.047	0.035,0.0,0.097	-0.022
1846	gene:Solyc04g008560.2	NA	4	-	2179683	2179828	2179754	2179828	2179370	2179606	1846	4,3,0	29,8,3	5,3,4	13,16,8	220	149	2.3533128113596093e-07	3.64387512708e-06	0.085,0.203,0.0	0.207,0.113,0.253	-0.095
8048	gene:Solyc02g083320.2	NA	2	-	46772809	46772924	46772831	46772924	46772650	46772732	8048	3,5,2	8,0,0	1,5,1	0,0,0	171	149	2.3654923324609474e-07	3.65840445365e-06	0.246,1.0,1.0	1.0,1.0,1.0	-0.251
4498	gene:Solyc12g043000.1	NA	12	+	39282874	39283104	39282874	39283058	39283718	39283738	4498	69,40,51	117,83,78	100,37,70	154,31,131	195	149	2.3720027877610623e-07	3.66414220485e-06	0.311,0.269,0.333	0.332,0.477,0.29	-0.062
983	gene:Solyc12g019100.1	NA	12	+	9115156	9115316	9115156	9115283	9118009	9118079	983	5,0,2	189,183,139	11,5,7	225,87,217	182	149	2.3917798262485296e-07	3.69033576022e-06	0.021,0.0,0.012	0.038,0.045,0.026	-0.025
8639	gene:Solyc07g040790.2	NA	7	-	49743767	49744014	49743909	49744014	49743290	49743361	8639	3,4,1	14,36,17	2,1,0	30,23,31	291	149	2.4397713729680626e-07	3.75994919245e-06	0.099,0.054,0.029	0.033,0.022,0.0	0.042
11126	gene:Solyc11g067040.1	NA	11	-	52801057	52801228	52801119	52801228	52800883	52800959	11126	0,2,2	0,5,4	0,2,0	7,0,3	211	149	2.458039695248805e-07	3.77919992628e-06	NA,0.22,0.261	0.0,1.0,0.0	-0.093
2147	gene:Solyc04g008050.2	NA	4	+	1711078	1711244	1711078	1711155	1711560	1712704	2147	0,12,9	42,20,20	41,17,0	29,21,39	238	149	2.456965982284615e-07	3.77919992628e-06	0.0,0.273,0.22	0.47,0.336,0.0	-0.104
6772	gene:Solyc03g117510.2	NA	3	+	66653086	66653230	66653086	66653189	66653488	66653523	6772	4,2,7	45,50,25	5,1,4	67,37,34	190	149	2.531675358317822e-07	3.88784511599e-06	0.065,0.03,0.18	0.055,0.021,0.084	0.038
1848	gene:Solyc06g050130.2	NA	6	-	32490510	32490637	32490533	32490637	32490325	32490398	1848	6,0,0	22,23,11	0,4,2	29,20,10	172	149	2.5999195294250555e-07	3.98796566506e-06	0.191,0.0,0.0	0.0,0.148,0.148	-0.035
9426	gene:Solyc06g084590.2	NA	6	+	49667198	49667405	49667198	49667376	49668275	49668397	9426	26,24,11	3,0,2	36,30,14	0,2,1	178	149	2.676897098261347e-07	4.10123204141e-06	0.879,1.0,0.822	1.0,0.926,0.921	-0.049
4230	gene:Solyc03g121950.2	NA	3	-	69946683	69946845	69946698	69946845	69945787	69945880	4230	7,2,1	127,80,96	6,0,1	144,47,140	164	149	2.7189906845765206e-07	4.16085077392e-06	0.048,0.022,0.009	0.036,0.0,0.006	0.012
2160	gene:Solyc07g007430.2	NA	7	-	2147869	2148008	2147879	2148008	2147673	2147773	2160	43,26,24	6,4,0	69,28,39	0,2,3	159	149	2.826092240971058e-07	4.31969519636e-06	0.87,0.859,1.0	1.0,0.929,0.924	-0.041
9031	gene:Solyc01g079090.2	NA	1	+	78159720	78159870	78159720	78159867	78160071	78160175	9031	16,7,6	891,514,505	16,3,4	855,406,805	152	149	2.8748220539249594e-07	4.38905154651e-06	0.017,0.013,0.012	0.018,0.007,0.005	0.004
8307	gene:Solyc09g020130.2	NA	9	+	18614189	18614261	18614189	18614259	18614341	18614396	8307	118,130,47	1401,1116,682	127,74,93	1629,788,1253	151	149	2.933730420290964e-07	4.47376792763e-06	0.077,0.103,0.064	0.071,0.085,0.068	0.007
10504	gene:Solyc04g056450.2	NA	4	+	54218046	54218120	54218046	54218089	54218210	54218304	10504	0,2,0	0,0,4	4,0,6	0,0,0	180	149	3.1388293302271806e-07	4.78095959915e-06	NA,1.0,0.0	1.0,NA,1.0	-0.5
8986	gene:Solyc06g062660.2	NA	6	-	39545545	39545730	39545669	39545730	39544284	39544472	8986	19,28,12	11,3,5	27,26,33	6,2,8	273	149	3.2206128111173953e-07	4.89982535124e-06	0.485,0.836,0.567	0.711,0.876,0.692	-0.13
9583	gene:Solyc03g115670.1	NA	3	+	65313662	65313889	65313662	65313884	65313975	65314354	9583	3,1,1	26,40,13	0,3,1	45,40,46	154	149	3.273734334185385e-07	4.97485946905e-06	0.1,0.024,0.069	0.0,0.068,0.021	0.035
5186	gene:Solyc01g101000.2	NA	1	-	90868562	90868703	90868691	90868703	90867304	90867466	5186	941,1023,370	17,13,8	1246,1238,727	15,8,6	278	149	3.566682616850872e-07	5.41374424117e-06	0.967,0.977,0.961	0.978,0.988,0.985	-0.015
12295	gene:Solyc02g090670.2	NA	2	-	52202485	52202652	52202572	52202652	52202197	52202284	12295	2,1,0	13,6,11	4,0,8	13,9,14	236	149	3.652526094476653e-07	5.53761893628e-06	0.089,0.095,0.0	0.163,0.0,0.265	-0.081
4118	gene:Solyc06g005110.2	NA	6	+	128904	129060	128904	128996	129158	129284	4118	163,120,97	0,0,2	160,67,118	4,8,2	213	149	3.6608995846225703e-07	5.54389006542e-06	1.0,1.0,0.971	0.965,0.854,0.976	0.059
7558	gene:Solyc05g012110.2	NA	5	-	5319818	5320016	5319938	5320016	5318690	5318901	7558	10,20,6	74,164,52	35,44,6	200,294,75	269	149	3.791213029504263e-07	5.73459321133e-06	0.07,0.063,0.06	0.088,0.077,0.042	-0.005
3576	gene:Solyc05g013050.2	NA	5	+	6156616	6156748	6156616	6156741	6156890	6157022	3576	4,4,3	2,0,2	5,6,0	4,0,2	156	149	3.804294902545044e-07	5.74773608602e-06	0.656,1.0,0.589	0.544,1.0,0.0	0.234
6609	gene:Solyc07g007210.2	NA	7	+	1950539	1950657	1950539	1950633	1950907	1951661	6609	51,39,33	53,42,36	90,28,68	54,37,59	173	149	3.8969257062196597e-07	5.88089687891e-06	0.453,0.444,0.441	0.589,0.395,0.498	-0.048
773	gene:Solyc07g018100.2	NA	7	-	9177914	9178003	9177932	9178003	9176287	9176395	773	1,0,0	29,27,9	3,3,9	40,29,16	167	149	3.9039233749543703e-07	5.88466975091e-06	0.03,0.0,0.0	0.063,0.084,0.334	-0.15
2067	gene:Solyc01g058530.2	NA	1	-	66808300	66808441	66808309	66808441	66807334	66807378	2067	2,0,1	0,0,0	0,2,1	4,0,0	158	149	4.06212244336762e-07	6.11608861324e-06	1.0,NA,1.0	0.0,1.0,1.0	0.333
5177	gene:Solyc02g070220.2	NA	2	-	39983497	39983567	39983501	39983567	39983305	39983418	5177	3,2,2	4,5,2	2,0,2	3,2,4	153	149	4.1667554790491403e-07	6.26641709056e-06	0.422,0.28,0.493	0.394,0.0,0.327	0.158
10277	gene:Solyc06g073400.2	NA	6	-	45238861	45239025	45238897	45239025	45238443	45238507	10277	1,5,0	24,25,16	1,3,0	32,28,18	185	149	4.1815757127786784e-07	6.28148526131e-06	0.032,0.139,0.0	0.025,0.079,0.0	0.022
4667	gene:Solyc09g097880.2	NA	9	+	71880104	71880345	71880104	71880337	71880951	71881098	4667	10,30,20	0,0,0	29,13,27	2,1,12	157	149	4.4342659908801084e-07	6.65343305329e-06	1.0,1.0,1.0	0.932,0.925,0.681	0.154
7475	gene:Solyc03g025830.2	NA	3	-	3227139	3227253	3227144	3227253	3224069	3226064	7475	0,1,0	16,29,10	2,4,4	29,33,36	154	149	4.524692391787702e-07	6.78133737161e-06	0.0,0.032,0.0	0.063,0.105,0.097	-0.078
8950	gene:Solyc12g098710.1	NA	12	+	66127787	66127934	66127787	66127857	66128066	66128276	8950	124,96,50	0,4,0	135,84,128	2,3,2	226	149	4.554391012443615e-07	6.81803798705e-06	1.0,0.941,1.0	0.978,0.949,0.977	0.012
5944	gene:Solyc08g083140.2	NA	8	+	65687255	65687441	65687255	65687304	65688420	65688433	5944	1,9,0	2,0,0	1,8,0	3,0,2	286	149	4.604261501360127e-07	6.88481799815e-06	0.207,1.0,NA	0.148,1.0,0.0	0.221
10520	gene:Solyc08g065220.2	NA	8	+	53089400	53089481	53089400	53089478	53089569	53089717	10520	63,40,23	3509,2115,1810	42,17,33	2796,1094,2507	152	149	4.6266328764349114e-07	6.91037266613e-06	0.017,0.018,0.012	0.015,0.015,0.013	0.001
5348	gene:Solyc09g063090.2	NA	9	-	61070040	61070131	61070057	61070131	61069949	61069965	5348	22,10,12	16,11,12	20,11,14	29,21,21	166	149	4.7048218678394096e-07	7.01914359394e-06	0.552,0.449,0.473	0.382,0.32,0.374	0.133
11050	gene:Solyc02g086790.2	NA	2	-	49400877	49401125	49401078	49401125	49400671	49400733	11050	2,3,0	98,81,44	8,7,1	149,65,91	350	149	4.790917194161847e-07	7.13944881189e-06	0.009,0.016,0.0	0.022,0.044,0.005	-0.015
7752	gene:Solyc02g062570.2	NA	2	+	34298080	34298322	34298080	34298318	34299299	34299525	7752	6,1,0	0,0,2	6,4,9	1,2,0	153	149	4.89726049366072e-07	7.28961960171e-06	1.0,1.0,0.0	0.854,0.661,1.0	-0.172
6000	gene:Solyc01g088100.2	NA	1	+	82963583	82963802	82963583	82963687	82964076	82964156	6000	267,234,188	135,141,67	340,188,289	156,90,110	264	149	4.950893489957067e-07	7.36107845711e-06	0.527,0.484,0.613	0.552,0.541,0.597	-0.022
10024	gene:Solyc07g049740.2	NA	7	+	60088012	60088137	60088012	60088118	60088218	60088439	10024	10,0,0	8,5,2	0,2,2	3,2,3	168	149	5.038819219105748e-07	7.483304275e-06	0.526,0.0,0.0	0.0,0.47,0.372	-0.105
12755	gene:Solyc09g075160.2	NA	9	+	66950442	66950606	66950442	66950602	66950690	66950950	12755	10,14,13	1009,861,696	27,18,26	1462,463,1114	153	149	5.181569363149724e-07	7.68658203486e-06	0.01,0.016,0.018	0.018,0.036,0.022	-0.011
1190	gene:Solyc03g121120.2	NA	3	-	69337540	69337625	69337544	69337625	69336949	69337015	1190	15,6,3	30,12,8	5,4,8	20,14,16	153	149	5.299567341324985e-07	7.85272243419e-06	0.327,0.327,0.268	0.196,0.218,0.327	0.06
6479	gene:Solyc08g075120.2	NA	8	-	59271867	59271946	59271871	59271946	59271507	59271777	6479	11,8,1	35,41,36	10,4,1	42,36,38	153	149	5.4337684178895e-07	8.04246900222e-06	0.234,0.16,0.026	0.188,0.098,0.025	0.036
11524	gene:Solyc01g109990.2	NA	1	+	96816980	96817208	96816980	96817194	96817288	96817359	11524	0,2,2	12,28,41	5,0,2	37,29,31	163	149	5.468559503617379e-07	8.08481723676e-06	0.0,0.061,0.043	0.11,0.0,0.056	-0.021
13129	gene:Solyc01g079640.2	NA	1	-	78760558	78760791	78760627	78760791	78760035	78760133	13129	1,9,3	5,0,0	10,6,3	0,2,2	218	149	5.554724915550399e-07	8.20293688432e-06	0.12,1.0,1.0	1.0,0.672,0.506	-0.019
8836	gene:Solyc02g082210.2	NA	2	-	45906599	45906770	45906607	45906770	45905988	45906189	8836	7,18,4	0,2,1	18,12,0	6,5,2	157	149	5.658152505568356e-07	8.34625336898e-06	1.0,0.895,0.792	0.74,0.695,0.0	0.417
4598	gene:Solyc09g090120.2	NA	9	+	69657644	69657838	69657644	69657708	69657904	69657965	4598	7,11,6	142,139,92	12,3,3	195,136,155	279	149	5.866273209929625e-07	8.64350435571e-06	0.026,0.041,0.034	0.032,0.012,0.01	0.016
12866	gene:Solyc05g008030.1	NA	5	+	2451199	2451310	2451199	2451291	2453088	2453637	12866	24,6,1	0,0,2	15,15,10	3,2,1	168	149	5.873299560107814e-07	8.64412277215e-06	1.0,1.0,0.307	0.816,0.869,0.899	-0.092
11313	gene:Solyc06g048730.2	NA	6	-	31620818	31620908	31620832	31620908	31620149	31620260	11313	117,52,31	0,4,2	44,114,71	4,0,0	163	149	5.929609406331328e-07	8.71719207555e-06	1.0,0.922,0.934	0.91,1.0,1.0	-0.018
13677	gene:Solyc03g063240.2	NA	3	-	33819474	33819592	33819493	33819592	33818987	33819088	13677	8,4,2	2,2,4	7,4,4	0,0,0	168	149	6.302359584590295e-07	9.2444027808e-06	0.78,0.639,0.307	1.0,1.0,1.0	-0.425
5058	gene:Solyc01g106350.2	NA	1	+	94286805	94286914	94286805	94286909	94286993	94287135	5058	0,2,0	4,2,0	3,1,1	10,0,1	154	149	6.296009122433387e-07	9.2444027808e-06	0.0,0.492,NA	0.225,1.0,0.492	-0.326
12461	gene:Solyc02g030230.2	NA	2	-	25329631	25329756	25329714	25329756	25328194	25328308	12461	19,31,15	0,0,0	26,38,12	6,7,0	232	149	6.514412757766161e-07	9.54474541127e-06	1.0,1.0,1.0	0.736,0.777,1.0	0.162
9628	gene:Solyc11g018820.1	NA	11	-	9646317	9646448	9646351	9646448	9644128	9644246	9628	1,5,1	2,0,0	7,1,8	0,0,6	183	149	6.67060113385945e-07	9.7626560666e-06	0.289,1.0,1.0	1.0,1.0,0.521	-0.077
11561	gene:Solyc01g008700.2	NA	1	-	2749174	2749227	2749182	2749227	2748317	2748449	11561	135,80,68	25,19,15	116,59,109	19,8,13	157	149	6.798913278764081e-07	9.93932752395e-06	0.837,0.8,0.811	0.853,0.875,0.888	-0.056
7823	gene:Solyc02g090850.2	NA	2	+	52321695	52321848	52321695	52321844	52321989	52322065	7823	66,68,28	82,90,38	48,61,29	94,123,92	153	149	7.05427880350966e-07	1.03011365921e-05	0.439,0.424,0.418	0.332,0.326,0.235	0.129
3506	gene:Solyc09g091850.2	NA	9	-	71061896	71062073	71062034	71062073	71060895	71061034	3506	5,9,12	14,22,13	12,2,14	36,16,26	287	149	7.162768193384481e-07	1.04478995588e-05	0.156,0.175,0.324	0.148,0.061,0.218	0.076
823	gene:Solyc07g043580.2	NA	7	+	57504908	57505037	57504908	57505012	57505259	57505568	823	14,19,7	39,36,24	25,41,22	87,29,42	174	149	7.547176374093797e-07	1.0996353639e-05	0.235,0.311,0.2	0.197,0.548,0.31	-0.103
13295	gene:Solyc01g087870.2	NA	1	-	82737505	82737678	82737525	82737678	82735711	82735820	13295	0,2,6	4,3,0	18,4,8	1,2,0	169	149	7.910147279014889e-07	1.15123878753e-05	0.0,0.37,1.0	0.941,0.638,1.0	-0.403
6095	gene:Solyc03g033640.2	NA	3	+	5235265	5235336	5235265	5235302	5235438	5235574	6095	72,51,52	4,0,0	54,49,68	4,1,1	183	149	7.948933637309024e-07	1.1555983079e-05	0.936,1.0,1.0	0.917,0.976,0.982	0.02
3239	gene:Solyc06g084360.2	NA	6	+	49499644	49499888	49499644	49499730	49499967	49500075	3239	87,74,23	36,52,10	76,80,34	59,47,34	307	149	8.635175800123465e-07	1.25396936924e-05	0.54,0.409,0.527	0.385,0.452,0.327	0.104
5784	gene:Solyc01g034020.2	NA	1	-	35352382	35352530	35352458	35352530	35351851	35351923	5784	3,0,0	98,78,37	9,1,7	84,64,57	225	149	9.202608352002153e-07	1.33488833345e-05	0.02,0.0,0.0	0.066,0.01,0.075	-0.044
5555	gene:Solyc02g085580.2	NA	2	+	48411766	48411892	48411766	48411855	48412012	48412105	5555	0,5,2	6,0,0	14,10,0	0,0,0	186	149	9.229841502568681e-07	1.33735599357e-05	0.0,1.0,1.0	1.0,1.0,NA	-0.333
10825	gene:Solyc02g066950.2	NA	2	+	37202453	37202684	37202453	37202485	37203421	37203554	10825	1,3,0	58,52,32	11,10,1	70,57,55	348	149	9.322990103998314e-07	1.34935843496e-05	0.007,0.024,0.0	0.063,0.07,0.008	-0.037
6547	gene:Solyc06g009210.2	NA	6	+	3150990	3151137	3150990	3151111	3152296	3152419	6547	2,0,0	2,1,0	3,3,0	6,2,0	175	149	9.449276480618336e-07	1.36612523174e-05	0.46,0.0,NA	0.299,0.561,NA	-0.2
911	gene:Solyc10g005690.2	NA	10	-	561539	561734	561562	561734	560294	560749	911	9,14,2	0,2,0	6,10,6	0,1,8	172	149	9.98554903054598e-07	1.44206317346e-05	1.0,0.858,1.0	1.0,0.897,0.394	0.189
3356	gene:Solyc11g012320.1	NA	11	+	5177868	5177946	5177868	5177937	5178317	5178689	3356	2435,2059,1114	190,129,84	3604,2368,2243	309,170,177	158	149	1.0404772767463501e-06	1.50094869779e-05	0.924,0.938,0.926	0.917,0.929,0.923	0.006
154	gene:Solyc02g068280.2	NA	2	+	38264545	38264652	38264545	38264640	38264734	38264892	154	8,9,15	8,6,5	27,16,13	10,6,7	161	149	1.0451825915669757e-06	1.50607588415e-05	0.481,0.581,0.735	0.714,0.712,0.632	-0.087
698	gene:Solyc01g079680.2	NA	1	+	78795200	78795344	78795200	78795295	78796217	78798172	698	8,17,17	123,76,42	39,19,23	106,100,86	198	149	1.078354451519796e-06	1.55216607741e-05	0.047,0.144,0.233	0.217,0.125,0.168	-0.029
4794	gene:Solyc11g045100.1	NA	11	-	31781117	31781286	31781123	31781286	31780953	31781040	4794	4,1,0	0,0,0	0,0,0	4,0,0	155	149	1.0873985713810494e-06	1.56298771758e-05	1.0,1.0,NA	0.0,NA,NA	1.0
990	gene:Solyc10g081250.1	NA	10	+	62357973	62358084	62357973	62358080	62358196	62358351	990	0,0,0	4,0,0	4,0,0	0,0,0	153	149	1.0882618547170974e-06	1.56298771758e-05	0.0,NA,NA	1.0,NA,NA	-1.0
12376	gene:Solyc02g092010.2	NA	2	-	53228020	53228169	53228024	53228169	53227885	53227941	12376	14,8,8	65,43,27	5,2,2	53,28,56	153	149	1.0976655092964226e-06	1.57476486005e-05	0.173,0.153,0.224	0.084,0.065,0.034	0.122
4918	gene:Solyc02g069920.2	NA	2	+	39705167	39705395	39705167	39705266	39705727	39705825	4918	24,45,15	9,13,13	18,30,46	20,9,41	278	149	1.1223250769624422e-06	1.60837911358e-05	0.588,0.65,0.382	0.325,0.641,0.376	0.093
3187	gene:Solyc09g065950.2	NA	9	-	64228086	64228328	64228249	64228328	64227927	64228005	3187	0,4,4	174,127,89	7,5,3	137,88,122	312	149	1.1672621165453347e-06	1.67094721366e-05	0.0,0.015,0.021	0.024,0.026,0.012	-0.009
1023	gene:Solyc04g082340.2	NA	4	-	66048762	66048887	66048831	66048887	66048443	66048569	1023	2,1,3	35,52,20	1,2,0	26,29,45	218	149	1.1725306064791871e-06	1.67665469455e-05	0.038,0.013,0.093	0.026,0.045,0.0	0.024
1776	gene:Solyc01g098000.2	NA	1	+	88640306	88640472	88640306	88640468	88640608	88640840	1776	5,5,2	167,162,101	1,1,7	211,127,138	153	149	1.1898238871952574e-06	1.69952573581e-05	0.028,0.029,0.019	0.005,0.008,0.047	0.005
4573	gene:Solyc01g088380.1	NA	1	-	83159763	83159842	83159779	83159842	83159454	83159640	4573	1,2,0	5,3,3	0,0,8	5,7,10	165	149	1.1994849280385333e-06	1.71145701183e-05	0.153,0.376,0.0	0.0,0.0,0.419	0.037
31	gene:Solyc01g007790.2	NA	1	+	1939494	1939562	1939494	1939497	1939737	1939842	31	15,21,0	4,16,10	15,12,12	26,20,5	214	149	1.2251285983697804e-06	1.74614189336e-05	0.723,0.477,0.0	0.287,0.295,0.626	-0.003
8890	gene:Solyc01g028810.2	NA	1	+	41413083	41413175	41413083	41413159	41413328	41413421	8890	4,3,0	0,0,0	1,0,4	15,0,0	165	149	1.2741298735093197e-06	1.8140060136e-05	1.0,1.0,NA	0.057,NA,1.0	0.472
7873	gene:Solyc02g067120.2	NA	2	-	37342815	37343004	37342897	37343004	37342435	37342741	7873	150,132,84	21,16,8	149,83,123	18,4,8	231	149	1.3177599159304992e-06	1.87408377609e-05	0.822,0.842,0.871	0.842,0.93,0.908	-0.048
13482	gene:Solyc09g008650.2	NA	9	-	2110046	2110126	2110068	2110126	2109114	2109189	13482	6,9,8	457,362,306	12,2,7	614,245,519	171	149	1.3274389668560446e-06	1.88579928799e-05	0.011,0.021,0.022	0.017,0.007,0.012	0.006
7040	gene:Solyc03g113640.2	NA	3	-	63720990	63721185	63720998	63721185	63720794	63720849	7040	24,14,12	2,0,0	20,15,28	3,0,1	157	149	1.3535224536132068e-06	1.92076874003e-05	0.919,1.0,1.0	0.864,1.0,0.964	0.03
3371	gene:Solyc07g066340.2	NA	7	-	67814290	67814494	67814419	67814494	67813870	67813951	3371	0,8,6	10,1,10	10,1,0	16,15,10	278	149	1.3903690622880175e-06	1.97091969783e-05	0.0,0.811,0.243	0.251,0.034,0.0	0.256
287	gene:Solyc12g098440.1	NA	12	+	65939910	65940040	65939910	65939916	65942902	65943613	287	7,2,2	49,67,31	12,18,4	89,76,42	273	149	1.4261860556161438e-06	2.01950415061e-05	0.072,0.016,0.034	0.069,0.114,0.049	-0.037
5630	gene:Solyc01g104860.2	NA	1	+	93185613	93185771	93185613	93185765	93185862	93186025	5630	5,2,0	4,3,0	16,5,6	0,0,0	155	149	1.4461820702355097e-06	2.04560499535e-05	0.546,0.391,NA	1.0,1.0,1.0	-0.531
1344	gene:Solyc12g019010.1	NA	12	-	8979588	8979717	8979659	8979717	8979428	8979493	1344	393,250,169	0,10,1	480,196,311	10,2,6	220	149	1.4807548888687194e-06	2.09224589265e-05	1.0,0.944,0.991	0.97,0.985,0.972	0.003
1063	gene:Solyc12g036170.1	NA	12	+	53572819	53572959	53572819	53572955	53573159	53573231	1063	2,10,2	26,12,18	4,0,0	32,14,22	153	149	1.5210075515475163e-06	2.14680289153e-05	0.07,0.448,0.098	0.109,0.0,0.0	0.169
9904	gene:Solyc07g064720.2	NA	7	+	66751512	66751682	66751512	66751637	66752768	66753005	9904	0,0,1	0,5,0	0,2,0	16,7,6	194	149	1.5547193032215554e-06	2.19202019002e-05	NA,0.0,1.0	0.0,0.18,0.0	0.44
4782	gene:Solyc03g114780.2	NA	3	+	64672343	64672482	64672343	64672475	64672605	64672685	4782	6,2,0	2,1,0	7,2,3	3,0,7	156	149	1.5735809566348677e-06	2.21622532149e-05	0.741,0.656,NA	0.69,1.0,0.29	0.038
10413	gene:Solyc01g103100.2	NA	1	+	91767526	91767624	91767526	91767618	91767712	91767863	10413	35,55,25	338,359,118	94,44,32	416,365,227	155	149	1.6210702954350636e-06	2.28065416618e-05	0.091,0.128,0.169	0.178,0.104,0.119	-0.004
4728	gene:Solyc10g084840.1	NA	10	-	64233916	64234043	64233940	64234043	64233159	64233833	4728	2,0,0	14,5,0	1,2,1	12,0,0	173	149	1.6432812431196574e-06	2.30941909613e-05	0.11,0.0,NA	0.067,1.0,1.0	-0.634
1862	gene:Solyc12g014130.1	NA	12	+	4941175	4941365	4941175	4941275	4941878	4942106	1862	0,0,1	0,2,0	2,9,0	0,0,0	239	149	1.7810726269560251e-06	2.50038135741e-05	NA,0.0,1.0	1.0,1.0,NA	-0.5
10358	gene:Solyc12g013580.1	NA	12	+	4419157	4419308	4419157	4419247	4419669	4419765	10358	7,7,3	181,170,82	6,3,5	247,172,183	210	149	1.7935033663106942e-06	2.51513376686e-05	0.027,0.028,0.025	0.017,0.012,0.019	0.011
10434	gene:Solyc02g068360.2	NA	2	-	38322542	38322690	38322562	38322690	38321305	38321391	10434	20,4,6	17,20,10	23,9,4	18,19,5	169	149	1.8428291427537166e-06	2.58153924023e-05	0.509,0.15,0.346	0.53,0.295,0.414	-0.078
8267	gene:Solyc01g104170.2	NA	1	-	92635228	92635405	92635256	92635405	92634607	92634827	8267	73,55,30	2764,2141,1367	105,76,76	3029,1710,2726	177	149	1.867528013065993e-06	2.61334080459e-05	0.022,0.021,0.018	0.028,0.036,0.023	-0.009
1547	gene:Solyc11g018550.2	NA	11	+	8672191	8672303	8672191	8672262	8672514	8672619	1547	3,1,0	0,0,0	0,0,1	4,0,0	190	149	1.8716685039528676e-06	2.61633661386e-05	1.0,1.0,NA	0.0,NA,1.0	0.5
1092	gene:Solyc08g048450.2	NA	8	+	12868865	12869083	12868865	12868963	12869754	12869835	1092	4,1,2	68,44,42	6,2,2	66,45,38	269	149	1.883082541379883e-06	2.629482601e-05	0.032,0.012,0.026	0.048,0.024,0.028	-0.01
11102	gene:Solyc01g100420.2	NA	1	+	90453377	90453515	90453377	90453495	90453858	90454163	11102	24,14,20	6,4,2	29,13,15	0,0,0	169	149	1.8934347296349486e-06	2.64111940326e-05	0.779,0.755,0.898	1.0,1.0,1.0	-0.189
13638	gene:Solyc03g117540.2	NA	3	+	66678195	66678359	66678195	66678327	66678472	66678572	13638	0,0,0	4,0,0	3,1,1	0,0,0	181	149	1.948737828147923e-06	2.71247720675e-05	0.0,NA,NA	1.0,1.0,1.0	-1.0
6309	gene:Solyc06g030570.2	NA	6	+	19813854	19814008	19813854	19813976	19814879	19814983	6309	0,0,0	4,0,0	3,0,0	0,0,0	181	149	1.948737828147923e-06	2.71247720675e-05	0.0,NA,NA	1.0,NA,NA	-1.0
2848	gene:Solyc02g076790.2	NA	2	-	41905589	41905804	41905678	41905804	41903990	41904470	2848	2,8,0	73,49,26	2,4,3	108,52,83	238	149	1.9508480717719198e-06	2.71252881733e-05	0.017,0.093,0.0	0.011,0.046,0.022	0.01
436	gene:Solyc03g113670.2	NA	3	+	63742429	63742597	63742429	63742588	63743701	63744009	436	19,9,5	30,25,21	12,12,19	51,29,53	158	149	1.953996217071984e-06	2.71402192189e-05	0.374,0.253,0.183	0.182,0.281,0.253	0.031
6992	gene:Solyc03g005000.2	NA	3	+	17215	17293	17215	17266	17442	17622	6992	5,2,4	133,94,50	4,4,1	149,73,122	176	149	1.980756235487912e-06	2.74827302069e-05	0.031,0.018,0.063	0.022,0.044,0.007	0.013
12840	gene:Solyc11g008960.1	NA	11	-	3117252	3117394	3117347	3117394	3116214	3116358	12840	1,5,0	1,0,0	2,3,0	0,2,0	244	149	2.013988962316945e-06	2.79142283718e-05	0.379,1.0,NA	1.0,0.478,NA	-0.049
12166	gene:Solyc03g123760.2	PDS	3	+	70506451	70506494	70506451	70506489	70507115	70507303	12166	274,237,176	6,4,8	330,198,272	11,6,10	154	149	2.016206523582838e-06	2.79153927561e-05	0.978,0.983,0.955	0.967,0.97,0.963	0.005
8641	gene:Solyc03g122370.2	NA	3	-	70240126	70240298	70240208	70240298	70239925	70240030	8641	2,0,0	25,35,27	1,2,2	33,23,36	231	149	2.023343230698403e-06	2.79845907299e-05	0.049,0.0,0.0	0.019,0.053,0.035	-0.019
5201	gene:Solyc03g120730.2	NA	3	-	69021124	69021218	69021167	69021218	69020672	69020894	5201	6,4,3	15,11,4	5,6,4	20,7,29	192	149	2.0483810723711793e-06	2.83009693251e-05	0.237,0.22,0.368	0.162,0.399,0.097	0.056
1037	gene:Solyc11g069360.1	NA	11	+	53964775	53964871	53964775	53964848	53965483	53965721	1037	16,17,6	21,30,18	25,23,15	36,33,20	172	149	2.0592471882006657e-06	2.83911382618e-05	0.398,0.329,0.224	0.376,0.376,0.394	-0.065
388	gene:Solyc02g090910.2	NA	2	-	52388857	52388938	52388861	52388938	52388603	52388745	388	13,8,6	284,149,143	21,11,10	342,95,297	153	149	2.0576022161609972e-06	2.83911382618e-05	0.043,0.05,0.039	0.056,0.101,0.032	-0.019
11498	gene:Solyc10g054110.1	NA	10	-	54604689	54604841	54604804	54604841	54604527	54604543	11498	28,31,10	0,0,0	28,11,27	1,5,4	264	149	2.148072830899053e-06	2.95846157047e-05	1.0,1.0,1.0	0.94,0.554,0.792	0.238
12266	gene:Solyc04g077500.2	NA	4	-	62449925	62450069	62449941	62450069	62449421	62449534	12266	0,1,5	212,130,90	11,13,13	200,144,179	165	149	2.190036285761241e-06	3.01308462281e-05	0.0,0.007,0.048	0.047,0.075,0.062	-0.043
11502	gene:Solyc10g054110.1	NA	10	-	54604713	54604841	54604804	54604841	54604527	54604543	11502	30,31,10	0,0,0	28,9,25	1,5,4	240	149	2.2170952268200217e-06	3.04710860795e-05	1.0,1.0,1.0	0.946,0.528,0.795	0.244
307	gene:Solyc06g068670.2	NA	6	-	42569878	42569980	42569882	42569980	42569588	42569644	307	0,4,0	0,0,0	1,0,1	0,3,1	153	149	2.2309662666946646e-06	3.06295515566e-05	NA,1.0,NA	1.0,0.0,0.493	0.502
5067	gene:Solyc02g089230.2	NA	2	+	51101396	51101540	51101396	51101516	51101616	51101856	5067	0,3,2	87,118,58	1,4,3	110,123,55	173	149	2.2442103053489823e-06	3.07790855715e-05	0.0,0.021,0.029	0.008,0.027,0.045	-0.01
12601	gene:Solyc03g121820.2	NA	3	+	69863494	69863561	69863494	69863536	69863657	69863784	12601	56,83,35	4,3,0	92,64,54	4,0,0	174	149	2.256970236530876e-06	3.09216739003e-05	0.923,0.96,1.0	0.952,1.0,1.0	-0.023
8603	gene:Solyc09g014410.2	NA	9	-	6034428	6034605	6034451	6034605	6033539	6033564	8603	2,2,1	0,2,0	2,0,2	5,0,2	172	149	2.263467279843327e-06	3.09782488384e-05	1.0,0.464,1.0	0.257,NA,0.464	0.461
2701	gene:Solyc03g094080.2	NA	3	-	55804339	55804470	55804350	55804470	55795933	55796001	2701	4,0,0	0,0,0	0,0,0	3,0,0	160	149	2.270675938700067e-06	3.10444346729e-05	1.0,NA,NA	0.0,NA,NA	1.0
6098	gene:Solyc03g033640.2	NA	3	+	5233446	5233591	5233446	5233517	5234017	5234183	6098	0,0,0	3,0,0	4,0,1	0,0,0	223	149	2.3381944510519792e-06	3.19341713962e-05	0.0,NA,NA	1.0,NA,1.0	-1.0
11689	gene:Solyc09g074860.2	NA	9	-	66674676	66674764	66674679	66674764	66673559	66673649	11689	46,23,28	1327,876,668	58,27,40	1501,531,1204	152	149	2.3457111149137746e-06	3.20034246377e-05	0.033,0.025,0.039	0.036,0.047,0.032	-0.006
1689	gene:Solyc02g068050.2	NA	2	-	38097175	38097244	38097194	38097244	38096542	38096574	1689	3,2,3	317,157,138	6,3,5	312,128,274	168	149	2.3597655838064537e-06	3.2161638436e-05	0.008,0.011,0.019	0.017,0.02,0.016	-0.005
2635	gene:Solyc09g074840.2	NA	9	+	66663569	66663625	66663569	66663619	66664264	66664480	2635	7,2,0	0,0,1	11,11,9	2,1,0	155	149	2.413695303768494e-06	3.28307651992e-05	1.0,1.0,0.0	0.841,0.914,1.0	-0.252
640	gene:Solyc03g096660.1	NA	3	+	58978514	58978658	58978514	58978621	58978751	58978940	640	4,8,0	1,0,0	2,2,0	8,1,2	186	149	2.4138792511182167e-06	3.28307651992e-05	0.762,1.0,NA	0.167,0.616,0.0	0.62
13290	gene:Solyc05g052210.2	NA	5	-	62493664	62493809	62493775	62493809	62492846	62493018	13290	0,0,0	2,0,0	6,4,1	0,0,0	260	149	2.504188374260914e-06	3.39883824573e-05	0.0,NA,NA	1.0,1.0,1.0	-1.0
8345	gene:Solyc07g006790.2	NA	7	+	1639343	1639426	1639343	1639417	1639528	1639569	8345	255,221,97	15,19,6	239,178,193	8,13,11	158	149	2.5026010798291603e-06	3.39883824573e-05	0.941,0.916,0.938	0.966,0.928,0.943	-0.014
11184	gene:Solyc08g044260.2	NA	8	+	22407085	22407312	22407085	22407251	22407480	22407713	11184	16,15,15	3,1,1	27,23,11	1,12,2	210	149	2.5208498759592985e-06	3.41790671265e-05	0.791,0.914,0.914	0.95,0.576,0.796	0.099
9353	gene:Solyc06g084230.2	NA	6	-	49414234	49414382	49414255	49414382	49414068	49414143	9353	0,1,4	4,2,0	3,4,2	0,0,0	170	149	2.676601523291458e-06	3.62532653527e-05	0.0,0.305,1.0	1.0,1.0,1.0	-0.565
2641	gene:Solyc02g083810.2	NA	2	-	47071128	47071333	47071191	47071333	47070672	47070751	2641	2,2,2	0,0,0	5,2,0	0,6,0	212	149	2.7408878265791613e-06	3.70856011613e-05	1.0,1.0,1.0	1.0,0.19,NA	0.405
4704	gene:Solyc04g025290.2	NA	4	-	24330164	24330351	24330222	24330351	24329325	24329705	4704	565,490,308	6,10,4	600,321,471	15,15,6	207	149	2.7515255070386574e-06	3.71910741055e-05	0.985,0.972,0.982	0.966,0.939,0.983	0.017
2360	gene:Solyc01g074010.2	NA	1	-	81332290	81332516	81332333	81332516	81332100	81332200	2360	51,47,23	58,36,18	35,22,37	44,21,39	192	149	2.826867187932733e-06	3.81700002961e-05	0.406,0.503,0.498	0.382,0.448,0.424	0.051
13041	gene:Solyc04g011350.2	NA	4	-	3836528	3836646	3836547	3836646	3834198	3835852	13041	0,0,0	0,2,0	0,6,0	0,0,0	168	149	2.8453561014940343e-06	3.83800404453e-05	NA,0.0,NA	NA,1.0,NA	-1.0
5899	gene:Solyc11g005020.1	NA	11	-	28347	28574	28368	28574	28148	28190	5899	4,1,0	4,2,0	6,1,0	0,5,12	170	149	3.0067129003110794e-06	4.05147596166e-05	0.467,0.305,NA	1.0,0.149,0.0	0.003
11280	gene:Solyc08g076430.2	NA	8	+	60441400	60441648	60441400	60441602	60442245	60442328	11280	4,0,0	0,2,1	0,1,4	0,2,0	195	149	3.0877249972689525e-06	4.15635739344e-05	1.0,0.0,0.0	NA,0.276,1.0	-0.305
13015	gene:Solyc10g006440.2	NA	10	+	1048829	1049025	1048829	1049011	1049145	1049223	13015	0,0,6	3,3,2	2,0,0	2,4,3	163	149	3.2042053665743103e-06	4.30871767896e-05	0.0,0.0,0.733	0.478,0.0,0.0	0.085
13485	gene:Solyc09g008650.2	NA	9	-	2110034	2110126	2110042	2110126	2109114	2109189	13485	15,12,8	3,4,0	23,10,34	1,0,6	157	149	3.311519801202213e-06	4.44845226683e-05	0.826,0.74,1.0	0.956,1.0,0.843	-0.078
5626	gene:Solyc02g005210.2	NA	2	-	7332052	7332183	7332123	7332183	7331269	7331422	5626	559,485,288	7,4,2	660,591,460	2,7,13	220	149	3.378800241160783e-06	4.53417665183e-05	0.982,0.988,0.99	0.996,0.983,0.96	0.007
1761	gene:Solyc03g121260.2	NA	3	-	69424220	69424330	69424224	69424330	69423783	69423892	1761	130,106,61	1,2,1	90,79,123	13,1,0	153	149	3.4632558976719575e-06	4.64275001692e-05	0.992,0.981,0.983	0.871,0.987,1.0	0.033
796	gene:Solyc04g051580.2	NA	4	-	50880543	50880606	50880586	50880606	50880398	50880469	796	0,0,0	0,10,0	0,2,1	0,0,0	192	149	3.4813317534611988e-06	4.6622051855e-05	NA,0.0,NA	NA,1.0,1.0	-1.0
7802	gene:Solyc12g014380.1	NA	12	+	5270174	5270422	5270174	5270347	5271458	5271532	7802	10,7,2	4,8,13	3,2,5	10,4,6	224	149	3.5168128479216016e-06	4.70319485581e-05	0.624,0.368,0.093	0.166,0.25,0.357	0.104
9745	gene:Solyc06g074220.2	NA	6	-	45889250	45889469	45889381	45889469	45889053	45889119	9745	2,2,1	123,53,54	11,1,14	73,22,92	280	149	3.5191285263180493e-06	4.70319485581e-05	0.009,0.02,0.01	0.074,0.024,0.075	-0.045
10896	gene:Solyc03g113910.2	NA	3	+	63949104	63949174	63949104	63949167	63949411	63949454	10896	0,1,2	12,9,6	5,1,1	24,12,12	156	149	3.5296836781033873e-06	4.71248788207e-05	0.0,0.096,0.241	0.166,0.074,0.074	0.008
2293	gene:Solyc01g005100.2	NA	1	-	92278	92350	92309	92350	91808	92202	2293	0,2,0	0,0,0	0,0,1	0,4,0	180	149	3.6714790454376645e-06	4.89680242921e-05	NA,1.0,NA	NA,0.0,1.0	0.5
12708	gene:Solyc08g023470.2	NA	8	-	27664217	27664311	27664229	27664311	27662293	27662426	12708	2,1,1	5,0,0	3,0,1	0,0,0	161	149	3.7472854418820024e-06	4.99281901442e-05	0.27,1.0,1.0	1.0,NA,1.0	-0.243
12309	gene:Solyc07g032490.2	NA	7	-	39521819	39522061	39521824	39522061	39521492	39521710	12309	2,0,1	0,0,0	4,1,1	6,2,0	154	149	3.846007180159464e-06	5.11914119483e-05	1.0,NA,1.0	0.392,0.326,1.0	0.427
1650	gene:Solyc02g077280.2	NA	2	-	42267853	42267968	42267858	42267968	42267288	42267414	1650	10,8,0	345,213,168	9,3,11	280,144,285	154	149	3.873977399621299e-06	5.15113011145e-05	0.027,0.035,0.0	0.03,0.02,0.036	-0.008
13719	gene:Solyc02g094640.2	NA	2	+	55237605	55237820	55237605	55237714	55241622	55241798	13719	2,5,3	2,0,0	0,0,0	0,2,0	255	149	3.88848145255054e-06	5.165166632e-05	0.369,1.0,1.0	NA,0.0,NA	0.79
29	gene:Solyc01g007790.2	NA	1	+	1941066	1941153	1941066	1941140	1941227	1941299	29	0,0,0	26,25,18	14,0,0	15,27,39	162	149	3.904173687699047e-06	5.1807513722e-05	0.0,0.0,0.0	0.462,0.0,0.0	-0.154
12529	gene:Solyc03g080010.2	NA	3	-	51904317	51904475	51904327	51904475	51903349	51903477	12529	0,2,2	29,26,11	6,1,0	27,28,19	159	149	3.956188623606444e-06	5.23914695863e-05	0.0,0.067,0.146	0.172,0.032,0.0	0.003
292	gene:Solyc04g080900.2	NA	4	+	64945679	64945771	64945679	64945766	64946400	64946452	292	39,28,11	2,8,7	48,12,28	3,3,3	154	149	3.954169683419687e-06	5.23914695863e-05	0.95,0.772,0.603	0.939,0.795,0.9	-0.103
5932	gene:Solyc03g082570.2	NA	3	-	52499684	52499791	52499688	52499791	52498833	52498900	5932	20,14,9	1306,864,715	13,9,19	1596,801,1176	153	149	4.0412719254170505e-06	5.34641070497e-05	0.015,0.016,0.012	0.008,0.011,0.015	0.003
571	gene:Solyc05g016230.2	NA	5	+	15164121	15164222	15164121	15164167	15165402	15165589	571	77,109,48	2,7,3	94,104,80	1,3,0	204	149	4.1434192844821685e-06	5.47600989072e-05	0.966,0.919,0.921	0.986,0.962,1.0	-0.047
7140	gene:Solyc06g053310.2	NA	6	+	36056237	36056474	36056237	36056299	36059401	36059475	7140	0,0,0	2,0,0	5,0,0	0,0,0	324	149	4.267432377236455e-06	5.63421647061e-05	0.0,NA,NA	1.0,NA,NA	-1.0
1089	gene:Solyc07g066520.2	NA	7	-	67927195	67927267	67927207	67927267	67926798	67927110	1089	60,33,16	0,9,0	41,36,45	0,6,1	161	149	4.393718126087805e-06	5.79510160905e-05	1.0,0.772,1.0	1.0,0.847,0.977	-0.017
10727	gene:Solyc06g083810.2	NA	6	-	49119518	49119614	49119558	49119614	49118819	49118950	10727	18,7,9	282,236,119	13,15,8	357,216,290	189	149	4.408258606795888e-06	5.80842453286e-05	0.048,0.023,0.056	0.028,0.052,0.021	0.009
1471	gene:Solyc03g063350.2	NA	3	-	34394563	34394653	34394564	34394653	34391039	34391174	1471	0,0,0	4,0,0	2,0,0	0,0,0	150	149	4.486421991799641e-06	5.9054673381e-05	0.0,NA,NA	1.0,NA,NA	-1.0
5628	gene:Solyc01g104860.2	NA	1	+	93185613	93185765	93185613	93185762	93185862	93186025	5628	4,3,0	0,0,0	0,0,1	2,0,0	152	149	4.601545542123352e-06	6.05091677117e-05	1.0,1.0,NA	0.0,NA,1.0	0.5
11420	gene:Solyc01g111020.2	NA	1	-	97435429	97435603	97435434	97435603	97435161	97435326	11420	612,503,287	13,11,9	648,427,611	14,17,27	154	149	4.611677893101086e-06	6.05815196319e-05	0.979,0.978,0.969	0.978,0.96,0.956	0.011
4496	gene:Solyc12g043000.1	NA	12	+	39279538	39279634	39279538	39279630	39279712	39279829	4496	7,3,4	233,133,104	5,0,8	228,112,292	153	149	4.619008438706023e-06	6.06169572839e-05	0.028,0.021,0.036	0.021,0.0,0.026	0.013
561	gene:Solyc10g085670.1	NA	10	-	64777681	64777753	64777686	64777753	64777490	64777562	561	20,10,9	2,0,0	6,10,16	2,2,8	154	149	4.821994302428007e-06	6.32174082695e-05	0.906,1.0,1.0	0.744,0.829,0.659	0.225
3441	gene:Solyc09g010190.2	NA	9	-	3582005	3582253	3582168	3582253	3581546	3581848	3441	7,2,11	166,100,66	3,3,1	184,86,162	312	149	4.9192405852905005e-06	6.44277715895e-05	0.02,0.009,0.074	0.008,0.016,0.003	0.025
12654	gene:Solyc08g081590.1	NA	8	-	64598764	64598902	64598783	64598902	64598573	64598662	12654	2,0,0	0,0,2	0,0,4	0,0,0	168	149	5.016126251119962e-06	6.56309958697e-05	1.0,NA,0.0	NA,NA,1.0	-0.5
13540	gene:Solyc11g069160.1	NA	11	+	53763209	53763352	53763209	53763332	53764109	53764178	13540	0,0,4	0,0,0	0,0,0	1,0,2	169	149	5.039607780993782e-06	6.58723558507e-05	NA,NA,1.0	0.0,NA,0.0	1.0
8218	gene:Solyc08g007240.2	NA	8	+	1827025	1827097	1827025	1827074	1827181	1827216	8218	0,2,1	2,0,0	4,0,0	0,0,0	172	149	5.108382113141909e-06	6.67046622439e-05	0.0,1.0,1.0	1.0,NA,NA	-0.333
1686	gene:Solyc12g099250.1	NA	12	-	66449970	66450081	66450012	66450081	66449841	66449891	1686	7,3,1	106,95,55	9,2,5	93,72,112	191	149	5.480731070421439e-06	7.1495399128e-05	0.049,0.024,0.014	0.07,0.021,0.034	-0.013
9976	gene:Solyc06g062360.2	NA	6	-	39329505	39329729	39329654	39329729	39329038	39329196	9976	2,2,0	105,78,53	11,8,3	63,57,63	298	149	5.535944968118342e-06	7.21437290467e-05	0.009,0.013,0.0	0.08,0.066,0.023	-0.049
6946	gene:Solyc01g097500.2	NA	1	-	88332993	88333191	88333180	88333191	88332033	88332178	6946	0,1,2	0,2,0	8,3,4	0,3,0	336	149	5.545093898641811e-06	7.21910533033e-05	NA,0.181,1.0	1.0,0.307,1.0	-0.178
13640	gene:Solyc03g117540.2	NA	3	+	66671060	66671163	66671060	66671121	66671910	66671998	13640	0,0,0	6,3,2	4,4,0	7,3,4	191	149	5.565604694016455e-06	7.22749067907e-05	0.0,0.0,0.0	0.308,0.51,0.0	-0.273
514	gene:Solyc02g037510.2	NA	2	-	30980765	30980955	30980795	30980955	30977205	30977305	514	40,19,15	1,0,4	42,28,29	2,1,0	179	149	5.56810654578368e-06	7.22749067907e-05	0.971,1.0,0.757	0.946,0.959,1.0	-0.059
8462	gene:Solyc02g005350.2	NA	2	-	8038670	8038786	8038704	8038786	8037966	8038335	8462	18,15,9	231,226,151	9,13,9	353,252,240	183	149	5.567576418333774e-06	7.22749067907e-05	0.06,0.051,0.046	0.02,0.04,0.03	0.022
12745	gene:Solyc01g094370.2	NA	1	-	85882031	85882119	85882042	85882119	85881615	85881697	12745	549,665,261	2,12,7	865,689,421	13,4,0	160	149	5.628256079541581e-06	7.29832532653e-05	0.996,0.981,0.972	0.984,0.994,1.0	-0.01
6097	gene:Solyc03g033640.2	NA	3	+	5233446	5233591	5233446	5233537	5234017	5234183	6097	0,0,0	2,0,0	4,0,1	0,0,2	203	149	5.681393811012374e-06	7.35993629934e-05	0.0,NA,NA	1.0,NA,0.268	-0.634
12762	gene:Solyc10g005900.2	NA	10	+	693358	693384	693358	693380	693477	693559	12762	18,31,17	0,0,0	30,7,22	6,4,1	153	149	5.69873464889231e-06	7.37509833295e-05	1.0,1.0,1.0	0.83,0.63,0.955	0.195
8893	gene:Solyc04g009720.1	NA	4	+	3054231	3054351	3054231	3054340	3054752	3054893	8893	39,23,23	3,2,0	30,9,31	5,6,10	160	149	5.936260965223922e-06	7.67490498705e-05	0.924,0.915,1.0	0.848,0.583,0.743	0.222
11231	gene:Solyc01g090940.2	NA	1	+	84632996	84633195	84632996	84633157	84634894	84635085	11231	0,0,0	0,5,0	1,2,0	0,0,1	187	149	6.036927219892086e-06	7.79735002419e-05	NA,0.0,NA	1.0,1.0,0.0	-0.667
1535	gene:Solyc04g014640.1	NA	4	-	4908673	4909402	4909243	4909402	4908376	4908515	1535	2,0,0	0,0,0	0,0,0	2,0,0	719	149	6.16161208465528e-06	7.95054561298e-05	1.0,NA,NA	0.0,NA,NA	1.0
2819	gene:Solyc08g081130.2	NA	8	+	64216327	64216554	64216327	64216391	64217697	64217746	2819	0,0,0	0,7,0	1,2,3	2,0,8	312	149	6.253657713442866e-06	8.06136527317e-05	NA,0.0,NA	0.193,1.0,0.152	-0.448
5477	gene:Solyc07g045420.2	NA	7	-	58515308	58515429	58515313	58515429	58514977	58515065	5477	10,44,10	1,4,2	52,60,37	4,4,0	154	149	6.635048848773536e-06	8.54458456076e-05	0.906,0.914,0.829	0.926,0.936,1.0	-0.071
1296	gene:Solyc06g073540.2	NA	6	+	45339642	45339842	45339642	45339708	45340084	45340148	1296	3,4,0	57,66,42	3,5,9	91,66,61	283	149	6.7159562173771e-06	8.64027248261e-05	0.027,0.031,0.0	0.017,0.038,0.072	-0.023
5099	gene:Solyc01g112010.2	NA	1	-	98140393	98140458	98140398	98140458	98139827	98140176	5099	2,0,0	5,2,1	1,9,2	3,10,5	154	149	6.994628358052283e-06	8.98995259693e-05	0.279,0.0,0.0	0.244,0.465,0.279	-0.236
3934	gene:Solyc09g056170.2	NA	9	+	47212865	47212952	47212865	47212925	47213031	47213202	3934	45,33,12	2,0,0	46,43,56	0,7,2	176	149	7.059378380159919e-06	9.06426955113e-05	0.95,1.0,1.0	1.0,0.839,0.96	0.05
4229	gene:Solyc03g121950.2	NA	3	-	69948408	69948458	69948424	69948458	69946973	69947290	4229	5,6,4	66,90,51	2,2,0	96,40,86	165	149	7.076092150983203e-06	9.07682251995e-05	0.064,0.057,0.066	0.018,0.043,0.0	0.042
8675	gene:Solyc02g032940.2	NA	2	-	29483599	29483843	29483691	29483843	29482576	29482945	8675	0,0,0	2,1,0	1,12,0	2,6,0	241	149	7.33915928317862e-06	9.40504995701e-05	0.0,0.0,NA	0.236,0.553,NA	-0.395
8393	gene:Solyc01g110410.2	NA	1	-	97118132	97118169	97118136	97118169	97117898	97118020	8393	9,7,6	242,236,81	3,5,10	260,264,244	153	149	7.400992140445051e-06	9.47500794184e-05	0.035,0.028,0.067	0.011,0.018,0.038	0.021
9678	gene:Solyc01g106440.2	NA	1	+	94336907	94337075	94336907	94337071	94337217	94337356	9678	0,2,0	32,16,8	5,3,8	38,12,12	153	149	7.52520887670247e-06	9.62461710096e-05	0.0,0.109,0.0	0.114,0.196,0.394	-0.198
266	gene:Solyc03g116980.1	NA	3	-	66248422	66248587	66248465	66248587	66248233	66248242	266	2,0,1	0,0,4	0,1,0	3,2,0	192	149	7.68306028392829e-06	9.81691022997e-05	1.0,NA,0.162	0.0,0.28,NA	0.441
3140	gene:Solyc05g052950.2	NA	5	-	63125717	63125837	63125754	63125837	63125393	63125610	3140	1,0,0	0,3,0	0,2,0	0,0,0	186	149	7.87319651876148e-06	0.000100500393416	1.0,0.0,NA	NA,1.0,NA	-0.5
10955	gene:Solyc09g073000.2	NA	9	-	65664407	65664514	65664439	65664514	65662828	65662933	10955	3,3,2	264,207,150	8,4,4	316,183,291	181	149	8.276980898690892e-06	0.00010555167454	0.009,0.012,0.011	0.02,0.018,0.011	-0.006
922	gene:Solyc10g085720.1	NA	10	+	64807701	64807929	64807701	64807925	64808311	64809241	922	18,18,13	0,0,0	40,26,23	12,0,2	153	149	8.377205293630929e-06	0.00010672575858	1.0,1.0,1.0	0.764,1.0,0.918	0.106
2959	gene:Solyc06g073810.2	NA	6	-	45562572	45562658	45562604	45562658	45560868	45560988	2959	3,3,0	15,32,16	1,1,0	26,44,14	181	149	8.557009946993102e-06	0.000108910426213	0.141,0.072,0.0	0.031,0.018,0.0	0.055
6734	gene:Solyc01g103950.2	NA	1	-	92428293	92428509	92428443	92428509	92427765	92427900	6734	89,74,35	9,2,4	99,61,58	13,2,7	299	149	8.60791079340767e-06	0.000109451802547	0.831,0.949,0.813	0.791,0.938,0.805	0.02
13070	gene:Solyc08g078230.2	NA	8	+	62063932	62064111	62063932	62064022	62064836	62065108	13070	0,0,0	0,4,0	0,2,0	5,0,0	238	149	8.627859833492436e-06	0.000109492646034	NA,0.0,NA	0.0,1.0,NA	-0.5
8721	gene:Solyc03g120270.2	NA	3	+	68722582	68722671	68722582	68722629	68723252	68723441	8721	32,35,33	11,0,0	63,48,48	0,0,0	191	149	8.623579609912478e-06	0.000109492646034	0.694,1.0,1.0	1.0,1.0,1.0	-0.102
69	gene:Solyc01g090200.2	NA	1	+	83831157	83831391	83831157	83831238	83831465	83831552	69	0,0,0	0,0,1	0,0,6	0,0,0	302	149	8.833608695953477e-06	0.000111995093196	NA,NA,0.0	NA,NA,1.0	-1.0
8779	gene:Solyc03g071550.1	NA	3	-	18184732	18184862	18184744	18184862	18184546	18184635	8779	9,11,4	0,0,0	21,5,2	0,2,6	161	149	8.96838772613897e-06	0.000113593789941	1.0,1.0,1.0	1.0,0.698,0.236	0.355
6717	gene:Solyc09g055910.2	NA	9	-	46075868	46075935	46075869	46075935	46075728	46075784	6717	2,0,0	0,0,0	0,0,3	3,2,0	150	149	9.002898201894138e-06	0.000113920619027	1.0,NA,NA	0.0,0.0,1.0	0.667
2308	gene:Solyc03g098630.2	NA	3	-	60939045	60939072	60939050	60939072	60937536	60937686	2308	0,0,2	2,0,0	3,2,0	0,0,0	154	149	9.172814920060335e-06	0.000115958560787	0.0,NA,1.0	1.0,1.0,NA	-0.5
6319	gene:Solyc08g007910.2	NA	8	+	2417081	2417210	2417081	2417198	2418008	2418483	6319	0,1,0	2,0,0	3,0,0	0,0,2	161	149	9.34594443318925e-06	0.000118033143787	0.0,1.0,NA	1.0,NA,0.0	0.0
11426	gene:Solyc04g072140.2	NA	4	+	59168616	59168727	59168616	59168704	59169130	59169224	11426	2,4,5	8,15,9	4,12,6	8,8,2	172	149	9.429448150618802e-06	0.000118972902221	0.178,0.188,0.325	0.302,0.565,0.722	-0.299
9885	gene:Solyc01g101090.2	NA	1	+	90940079	90940153	90940079	90940131	90940226	90940286	9885	0,0,0	0,2,0	0,3,0	0,0,0	171	149	9.54976465056277e-06	0.000120374875422	NA,0.0,NA	NA,1.0,NA	-1.0
830	gene:Solyc07g047720.2	NA	7	+	58936359	58936455	58936359	58936427	58936791	58937199	830	3,6,0	0,0,0	0,0,3	2,0,0	177	149	9.649572691301798e-06	0.000121515889406	1.0,1.0,NA	0.0,NA,1.0	0.5
11845	gene:Solyc02g090570.2	NA	2	+	52115799	52115960	52115799	52115928	52116040	52116153	11845	3,2,0	0,2,0	0,0,0	2,0,0	181	149	9.70746576510845e-06	0.000122127386606	1.0,0.452,NA	0.0,NA,NA	0.726
10200	gene:Solyc08g076140.2	NA	8	+	60168887	60169071	60168887	60169003	60169953	60170340	10200	0,0,0	2,0,0	3,0,0	0,0,0	217	149	9.970610588057233e-06	0.000125197187077	0.0,NA,NA	1.0,NA,NA	-1.0
8716	gene:Solyc03g120270.2	NA	3	+	68724524	68724571	68724524	68724567	68725030	68725307	8716	190,103,73	13,11,10	217,79,131	33,12,20	153	149	9.970531321879954e-06	0.000125197187077	0.934,0.901,0.877	0.865,0.865,0.864	0.039
6462	gene:Solyc05g032660.2	NA	5	+	46228007	46228041	46228007	46228037	46228871	46228958	6462	667,424,314	7,6,4	556,301,564	16,15,10	153	149	1.0066955420736116e-05	0.000126285757167	0.989,0.986,0.987	0.971,0.951,0.982	0.019
6399	gene:Solyc10g005840.2	NA	10	+	651367	651601	651367	651596	653547	653643	6399	3,2,0	0,0,0	3,2,0	4,2,2	154	149	1.019051814162108e-05	0.000127713351882	1.0,1.0,NA	0.421,0.492,0.0	0.696
688	gene:Solyc09g008000.2	NA	9	-	1484092	1484316	1484239	1484316	1483499	1483775	688	0,2,0	1,3,0	3,0,0	0,3,0	296	149	1.0350842586648447e-05	0.000129598492252	0.0,0.251,NA	1.0,0.0,NA	-0.374
9205	gene:Solyc12g044280.1	NA	12	+	38715178	38715344	38715178	38715300	38716223	38716350	9205	648,294,355	5757,3243,2516	975,246,813	5721,2983,5144	193	149	1.0545877193339841e-05	0.000131914203822	0.08,0.065,0.098	0.116,0.06,0.109	-0.014
12880	gene:Solyc05g055800.2	NA	5	-	65297770	65297877	65297794	65297877	65297234	65297325	12880	4,7,0	72,41,16	8,0,7	46,46,37	173	149	1.0735078736719747e-05	0.000134152598081	0.046,0.128,0.0	0.13,0.0,0.14	-0.032
5688	gene:Solyc12g038550.1	NA	12	-	47329956	47330050	47329977	47330050	47324061	47324170	5688	2,2,0	0,0,0	0,1,0	2,1,0	170	149	1.0828922607209903e-05	0.000135196205527	1.0,1.0,NA	0.0,0.467,NA	0.766
8061	gene:Solyc05g054410.2	NA	5	-	64342795	64342877	64342822	64342877	64341590	64341737	8061	0,0,0	0,1,0	0,4,0	0,0,0	176	149	1.1748820793609696e-05	0.000146296507751	NA,0.0,NA	NA,1.0,NA	-1.0
8834	gene:Solyc02g082210.2	NA	2	-	45906563	45906770	45906607	45906770	45905988	45906189	8834	5,1,3	0,2,1	2,1,2	6,5,2	193	149	1.1751576707885069e-05	0.000146296507751	1.0,0.279,0.698	0.205,0.134,0.436	0.401
9198	gene:Solyc12g044300.1	NA	12	-	38689505	38689583	38689513	38689583	38689239	38689344	9198	146,114,79	3,4,1	196,118,171	0,3,2	157	149	1.1734274274902103e-05	0.000146296507751	0.979,0.964,0.987	1.0,0.974,0.988	-0.011
4205	gene:Solyc03g093210.2	NA	3	+	54400604	54400849	54400604	54400715	54401896	54401998	4205	2,3,4	4,0,0	0,0,3	3,0,0	283	149	1.2382657756117594e-05	0.000154006363195	0.208,1.0,1.0	0.0,NA,1.0	0.236
12406	gene:Solyc03g006820.2	NA	3	-	1326469	1326576	1326504	1326576	1325261	1325509	12406	0,4,0	0,0,0	1,0,0	1,1,0	184	149	1.2412952264981142e-05	0.000154236531277	NA,1.0,NA	0.447,0.0,NA	0.776
3083	gene:Solyc06g011530.2	NA	6	+	8021992	8022071	8021992	8022041	8022157	8022497	3083	8,9,1	4,0,2	6,4,6	2,4,2	179	149	1.2494149018088143e-05	0.000155098145875	0.625,1.0,0.294	0.714,0.454,0.714	0.012
10174	gene:Solyc09g055350.2	NA	9	+	40039478	40039719	40039478	40039715	40039802	40040018	10174	2,3,0	29,27,18	0,0,4	63,39,12	153	149	1.2574337987724658e-05	0.000155945628655	0.063,0.098,0.0	0.0,0.0,0.245	-0.028
13077	gene:Solyc02g084490.1	NA	2	+	47583971	47584188	47583971	47584178	47584886	47584937	13077	6,3,1	203,162,96	6,2,0	215,154,216	159	149	1.2715157071276227e-05	0.000157542722652	0.027,0.017,0.01	0.025,0.012,0.0	0.006
2351	gene:Solyc04g007020.2	NA	4	-	740830	741040	740931	741040	740449	740614	2351	3,7,4	0,2,0	5,10,5	6,0,0	250	149	1.2777293620185662e-05	0.000158162828502	1.0,0.676,1.0	0.332,1.0,1.0	0.115
377	gene:Solyc06g084350.2	NA	6	-	49496963	49497184	49497069	49497184	49496362	49496427	377	21,15,4	386,256,118	13,10,14	375,249,253	255	149	1.3279805687318884e-05	0.00016422776712	0.031,0.033,0.019	0.02,0.023,0.031	0.003
1374	gene:Solyc04g078750.2	NA	4	+	63415044	63415239	63415044	63415230	63415484	63416058	1374	6,3,3	136,151,78	10,19,1	201,146,150	158	149	1.3454653498914427e-05	0.000166232942757	0.04,0.018,0.035	0.045,0.109,0.006	-0.022
500	gene:Solyc08g005290.2	NA	8	-	224061	224148	224101	224148	222810	222865	500	3,2,0	0,0,0	6,1,0	5,1,0	189	149	1.3743604997017896e-05	0.000169642762058	1.0,1.0,NA	0.486,0.441,NA	0.536
11395	gene:Solyc04g081340.2	NA	4	+	65359414	65359621	65359414	65359620	65360591	65361278	11395	71,68,48	0,0,6	96,57,122	0,1,4	150	149	1.3757039665100396e-05	0.000169648545691	1.0,1.0,0.888	1.0,0.983,0.968	-0.021
8552	gene:Solyc01g094570.2	NA	1	+	85994122	85994195	85994122	85994181	85995371	85995500	8552	4,3,1	22,19,18	2,2,4	25,9,2	163	149	1.3771696098746911e-05	0.000169669370768	0.143,0.126,0.048	0.068,0.169,0.646	-0.189
4005	gene:Solyc09g009650.2	NA	9	-	3059695	3059804	3059698	3059804	3059339	3059598	4005	178,130,71	9,3,1	245,117,158	4,4,4	152	149	1.3817137585923938e-05	0.000170069076363	0.951,0.977,0.986	0.984,0.966,0.975	-0.004
8997	gene:Solyc10g037900.1	NA	10	-	17942462	17942602	17942506	17942602	17941935	17942373	8997	0,1,0	3,0,0	1,0,0	0,0,0	193	149	1.3971431381340346e-05	0.000171806586648	0.0,1.0,NA	1.0,NA,NA	-0.5
1216	gene:Solyc05g042120.2	NA	5	+	54980327	54980399	54980327	54980392	54980490	54980614	1216	3,1,2	2,0,4	2,2,4	0,0,0	156	149	1.4913623524973784e-05	0.00018322051662	0.589,1.0,0.323	1.0,1.0,1.0	-0.363
4936	gene:Solyc05g041830.2	NA	5	+	53772180	53772395	53772180	53772258	53772610	53772698	4936	2,0,0	0,0,0	0,4,4	2,0,0	286	149	1.4932508375519494e-05	0.000183280431131	1.0,NA,NA	0.0,1.0,1.0	0.333
169	gene:Solyc01g091070.2	NA	1	+	84792695	84792913	84792695	84792740	84794086	84794186	169	0,3,1	83,53,25	2,7,1	89,72,70	322	149	1.5272641505132163e-05	0.000187279514014	0.0,0.026,0.018	0.01,0.043,0.007	-0.005
4072	gene:Solyc04g039630.1	NA	4	-	13368917	13369154	13368937	13369154	13368658	13368745	4072	0,0,0	3,0,1	1,0,0	0,2,0	169	149	1.6323293002857528e-05	0.000199788555332	0.0,NA,0.0	1.0,0.0,NA	-0.5
6353	gene:Solyc02g065420.2	NA	2	+	36581443	36581806	36581443	36581638	36584034	36584167	6353	16,9,6	0,0,0	15,10,7	6,1,0	317	149	1.6321535898445555e-05	0.000199788555332	1.0,1.0,1.0	0.54,0.825,1.0	0.212
4663	gene:Solyc12g088810.1	NA	12	-	64036906	64037042	64036938	64037042	64036426	64036521	4663	12,16,7	0,0,4	8,7,16	1,1,2	181	149	1.6376488551180018e-05	0.000200252314209	1.0,1.0,0.59	0.868,0.852,0.868	0.001
8734	gene:Solyc02g063150.2	RBCS-1	2	+	35225412	35225558	35225412	35225547	35225644	35226113	8734	2738,1743,1565	94540,49855,45003	2526,1262,2629	90468,38573,84721	160	149	1.6654492120674195e-05	0.00020346160122	0.026,0.032,0.031	0.025,0.03,0.028	0.002
9674	gene:Solyc06g075130.2	NA	6	+	46619771	46619923	46619771	46619848	46620065	46620212	9674	2,0,0	0,0,0	0,1,0	2,0,0	224	149	1.6880220508141804e-05	0.000206026870456	1.0,NA,NA	0.0,1.0,NA	0.5
8490	gene:Solyc06g008730.2	NA	6	-	2646192	2646388	2646196	2646388	2645568	2645853	8490	2,3,0	29,35,30	8,3,6	29,14,33	153	149	1.6930349481303308e-05	0.000206446125455	0.063,0.077,0.0	0.212,0.173,0.15	-0.132
9309	gene:Solyc08g077810.1	NA	8	+	61724200	61724329	61724200	61724315	61725203	61725775	9309	1,0,0	0,0,6	0,0,0	3,0,0	163	149	1.6979778562699433e-05	0.000206856073291	1.0,NA,0.0	0.0,NA,NA	0.5
7202	gene:Solyc10g080080.1	NA	10	-	61476423	61476529	61476428	61476529	61475022	61475288	7202	348,273,168	21,7,4	371,192,317	14,5,9	154	149	1.71719243729192e-05	0.000209002286972	0.941,0.974,0.976	0.962,0.974,0.971	-0.005
11992	gene:Solyc09g065210.2	NA	9	-	63187915	63187991	63187920	63187991	63187686	63187794	11992	116,75,54	7,0,4	109,61,81	5,7,3	154	149	1.7413857405691e-05	0.000211749916632	0.941,1.0,0.929	0.955,0.894,0.963	0.019
8922	gene:Solyc09g064320.2	NA	9	+	61490729	61490884	61490729	61490874	61490962	61491365	8922	0,0,0	0,3,0	0,1,0	2,0,6	159	149	1.743353592211844e-05	0.000211792371407	NA,0.0,NA	0.0,1.0,0.0	-0.333
10925	gene:Solyc03g121680.1	NA	3	+	69778420	69778547	69778420	69778520	69778747	69778930	10925	0,2,0	0,0,0	2,0,0	1,2,2	176	149	1.804436597559683e-05	0.000217927861088	NA,1.0,NA	0.629,0.0,0.0	0.79
11747	gene:Solyc01g088680.2	NA	1	+	83436004	83436119	83436004	83436106	83436206	83436315	11747	0,0,0	2,0,0	2,0,0	0,0,0	162	149	1.822672653044579e-05	0.000217927861088	0.0,NA,NA	1.0,NA,NA	-1.0
11851	gene:Solyc01g090420.2	NA	1	-	84103172	84103289	84103188	84103289	84102927	84103059	11851	0,0,2	0,1,0	0,0,0	0,0,2	165	149	1.819662196560885e-05	0.000217927861088	NA,0.0,1.0	NA,NA,0.0	0.5
12233	gene:Solyc05g007020.2	NA	5	-	1610655	1610832	1610742	1610832	1610461	1610526	12233	98,72,45	0,4,0	149,73,92	0,2,0	236	149	1.8160385332969104e-05	0.000217927861088	1.0,0.919,1.0	1.0,0.958,1.0	-0.013
13748	gene:Solyc07g062400.2	NA	7	-	65162889	65162962	65162890	65162962	65162277	65162361	13748	0,0,2	0,0,0	2,1,0	0,0,2	150	149	1.8288351534327074e-05	0.000217927861088	NA,NA,1.0	1.0,1.0,0.0	0.333
1915	gene:Solyc08g075530.2	NA	8	+	59693381	59693506	59693381	59693493	59694797	59694935	1915	0,0,0	0,2,0	0,2,0	0,0,0	162	149	1.822672653044579e-05	0.000217927861088	NA,0.0,NA	NA,1.0,NA	-1.0
2280	gene:Solyc02g043810.2	NA	2	-	1678261	1678393	1678265	1678393	1678097	1678190	2280	0,0,0	2,0,0	2,0,0	0,0,0	153	149	1.8282517087551012e-05	0.000217927861088	0.0,NA,NA	1.0,NA,NA	-1.0
2578	gene:Solyc02g080630.2	NA	2	-	44819617	44819801	44819641	44819801	44819385	44819507	2578	0,0,0	0,2,0	2,2,0	0,0,3	173	149	1.8091914419950225e-05	0.000217927861088	NA,0.0,NA	1.0,1.0,0.0	-0.667
279	gene:Solyc07g022760.2	NA	7	-	21398958	21399036	21398962	21399036	21395258	21395311	279	0,0,0	0,2,0	0,2,0	0,0,0	153	149	1.8282517087551012e-05	0.000217927861088	NA,0.0,NA	NA,1.0,NA	-1.0
3968	gene:Solyc04g071320.2	NA	4	-	58250632	58250762	58250639	58250762	58247944	58248060	3968	0,0,0	2,0,0	2,0,0	0,0,0	156	149	1.8270040692828304e-05	0.000217927861088	0.0,NA,NA	1.0,NA,NA	-1.0
3987	gene:Solyc03g026310.2	NA	3	+	3746496	3746629	3746496	3746616	3746722	3746824	3987	0,0,0	2,0,0	2,2,0	0,0,0	162	149	1.822672653044579e-05	0.000217927861088	0.0,NA,NA	1.0,1.0,NA	-1.0
4334	gene:Solyc01g103370.2	NA	1	+	91990060	91990133	91990060	91990132	91990358	91990386	4334	2,3,0	0,0,0	0,0,3	2,0,0	150	149	1.8288351534327074e-05	0.000217927861088	1.0,1.0,NA	0.0,NA,1.0	0.5
459	gene:Solyc04g077120.2	NA	4	+	62073290	62073360	62073290	62073354	62073996	62074117	459	2,0,0	0,4,0	0,0,0	2,0,0	155	149	1.827491261452974e-05	0.000217927861088	1.0,0.0,NA	0.0,NA,NA	0.5
4812	gene:Solyc04g008640.2	NA	4	+	2256745	2256872	2256745	2256867	2257348	2257426	4812	2,0,0	0,0,0	0,2,0	2,1,0	154	149	1.8279076301795488e-05	0.000217927861088	1.0,NA,NA	0.0,0.659,NA	0.67
5174	gene:Solyc03g025710.2	NA	3	-	3120578	3120774	3120606	3120774	3119896	3120336	5174	4,3,0	6,10,0	7,0,2	17,13,2	177	149	1.8008954786393812e-05	0.000217927861088	0.359,0.202,NA	0.257,0.0,0.457	0.042
5617	gene:Solyc01g096740.2	NA	1	-	87755038	87755145	87755042	87755145	87754840	87754943	5617	0,0,0	4,3,0	0,1,0	0,0,2	153	149	1.8138775234359063e-05	0.000217927861088	0.0,0.0,NA	NA,1.0,0.0	-0.5
6065	gene:Solyc02g071820.2	NA	2	-	41178044	41178174	41178061	41178174	41177781	41177959	6065	0,0,0	2,0,0	2,0,0	0,0,0	166	149	1.818542114956844e-05	0.000217927861088	0.0,NA,NA	1.0,NA,NA	-1.0
6522	gene:Solyc01g006310.2	NA	1	+	900242	900431	900242	900410	900930	901096	6522	2,0,0	0,0,0	0,2,0	2,2,0	170	149	1.8135109744567863e-05	0.000217927861088	1.0,NA,NA	0.0,0.467,NA	0.766
678	gene:Solyc03g006190.2	NA	3	-	828087	828150	828092	828150	827674	827686	678	0,0,2	0,2,0	0,0,0	0,0,2	154	149	1.8279076301795488e-05	0.000217927861088	NA,0.0,1.0	NA,NA,0.0	0.5
8679	gene:Solyc01g099290.2	NA	1	-	89569815	89570017	89569820	89570017	89569574	89569699	8679	0,0,2	0,0,0	0,1,0	0,0,2	154	149	1.8279076301795488e-05	0.000217927861088	NA,NA,1.0	NA,1.0,0.0	0.5
8897	gene:Solyc09g018370.2	NA	9	+	14520166	14520322	14520166	14520315	14520631	14520689	8897	2,0,0	0,0,0	0,0,0	2,0,0	156	149	1.8270040692828304e-05	0.000217927861088	1.0,NA,NA	0.0,NA,NA	1.0
2596	gene:Solyc09g007990.2	NA	9	-	1468061	1468243	1468110	1468243	1467913	1467968	2596	0,7,0	2,0,6	0,0,0	0,1,0	198	149	1.8572724330346625e-05	0.000221115127514	0.0,1.0,0.0	NA,0.0,NA	0.333
3990	gene:Solyc03g026310.2	NA	3	+	3751724	3751873	3751724	3751846	3751977	3752067	3990	172,144,83	11,8,3	196,132,158	7,3,4	176	149	1.933995760811366e-05	0.000229831067525	0.93,0.938,0.959	0.96,0.974,0.971	-0.026
8868	gene:Solyc09g030360.1	NA	9	-	32210284	32210382	32210316	32210382	32209148	32209152	8868	14,5,15	0,0,2	10,13,12	6,1,1	181	149	1.9322720536081106e-05	0.000229831067525	1.0,1.0,0.861	0.578,0.915,0.908	0.153
13029	gene:Solyc05g018300.2	NA	5	-	20364774	20365022	20364921	20365022	20363481	20363645	13029	0,0,2	0,1,0	0,4,0	1,0,0	296	149	1.938396669062751e-05	0.000230145027387	NA,0.0,1.0	0.0,1.0,NA	0.0
11351	gene:Solyc12g009490.1	NA	12	-	2749984	2750274	2750175	2750274	2748973	2748992	11351	0,2,0	2,0,0	1,0,0	0,0,0	340	149	1.9478965509945193e-05	0.000230853971678	0.0,1.0,NA	1.0,NA,NA	-0.5
12020	gene:Solyc03g115410.2	NA	3	+	65138398	65138531	65138398	65138524	65139080	65139337	12020	1,0,0	0,1,0	0,3,0	0,0,0	156	149	1.946892898448667e-05	0.000230853971678	1.0,0.0,NA	NA,1.0,NA	-0.5
10543	gene:Solyc04g079900.2	NA	4	-	64209892	64210003	64209903	64210003	64208933	64209003	10543	2,0,2	97,41,45	2,1,7	75,43,100	160	149	1.9527493721326803e-05	0.000231010603843	0.019,0.0,0.04	0.024,0.021,0.061	-0.016
7783	gene:Solyc01g103610.2	NA	1	-	92181832	92181952	92181862	92181952	92181493	92181727	7783	0,0,0	1,0,0	7,2,2	0,0,0	179	149	1.9515540643954565e-05	0.000231010603843	0.0,NA,NA	1.0,1.0,1.0	-1.0
8381	gene:Solyc05g052910.2	NA	5	-	63086557	63086733	63086595	63086733	63085571	63085723	8381	0,0,0	0,1,0	4,6,0	0,0,0	187	149	1.9839968057786115e-05	0.000234495159953	NA,0.0,NA	1.0,1.0,NA	-1.0
1177	gene:Solyc09g009190.2	NA	9	+	2551394	2551641	2551394	2551515	2552377	2552481	1177	29,13,13	0,8,0	38,11,12	0,0,0	275	149	2.0040022886468062e-05	0.000236513365057	1.0,0.468,1.0	1.0,1.0,1.0	-0.177
5349	gene:Solyc12g099020.1	NA	12	-	66329771	66329862	66329783	66329862	66329556	66329699	5349	0,1,0	1,0,0	3,0,0	0,0,0	161	149	2.0046875714502057e-05	0.000236513365057	0.0,1.0,NA	1.0,NA,NA	-0.5
2702	gene:Solyc03g094080.2	NA	3	-	55804350	55804470	55804364	55804470	55795933	55796001	2702	0,0,0	1,0,0	3,0,0	0,0,0	163	149	2.027238502602482e-05	0.000238958455568	0.0,NA,NA	1.0,NA,NA	-1.0
10319	gene:Solyc02g091780.1	NA	2	+	52999323	52999466	52999323	52999440	52999587	52999676	10319	0,8,1	21,9,9	0,4,2	9,11,10	175	149	2.066552118609086e-05	0.000243373248604	0.0,0.431,0.086	0.0,0.236,0.146	0.045
9524	gene:Solyc03g114070.2	NA	3	-	64111889	64111987	64111892	64111987	64110441	64110708	9524	10,7,0	150,79,77	9,5,11	159,71,124	152	149	2.1186078820029635e-05	0.00024927936626	0.061,0.08,0.0	0.053,0.065,0.08	-0.019
4982	gene:Solyc12g096610.1	NA	12	+	65448570	65448608	65448570	65448583	65449818	65449962	4982	1,3,0	0,0,0	0,0,3	0,1,0	174	149	2.1455633410915126e-05	0.000252224175695	1.0,1.0,NA	NA,0.0,1.0	0.5
12926	gene:Solyc06g066060.2	NA	6	+	41410998	41411152	41410998	41411148	41411647	41411748	12926	35,23,25	494,421,231	44,28,36	518,412,362	153	149	2.1495973986874213e-05	0.00025247156521	0.065,0.051,0.095	0.076,0.062,0.088	-0.005
5940	gene:Solyc03g121210.2	NA	3	-	69375521	69375696	69375539	69375696	69375076	69375160	5940	0,0,0	1,0,0	5,0,1	0,0,0	167	149	2.203705246040299e-05	0.000258594434432	0.0,NA,NA	1.0,NA,1.0	-1.0
569	gene:Solyc02g077320.2	NA	2	-	42293385	42293624	42293557	42293624	42290977	42291071	569	2,5,2	26,19,15	1,2,0	16,16,13	321	149	2.2066726124209983e-05	0.000258710613449	0.034,0.109,0.058	0.028,0.055,0.0	0.039
11439	gene:Solyc05g009160.2	NA	5	+	3294328	3294567	3294328	3294418	3294720	3294869	11439	0,0,0	2,0,0	1,0,2	0,0,0	298	149	2.2309683481033708e-05	0.000261324886899	0.0,NA,NA	1.0,NA,1.0	-1.0
2762	gene:Solyc03g025820.1	NA	3	+	3216640	3216848	3216640	3216843	3217577	3218084	2762	0,0,0	1,0,0	5,0,0	0,0,0	154	149	2.2511461431846632e-05	0.000263452559369	0.0,NA,NA	1.0,NA,NA	-1.0
2533	gene:Solyc06g060140.2	NA	6	-	38095697	38095767	38095701	38095767	38093746	38093825	2533	5,0,0	0,0,0	0,0,0	1,0,2	153	149	2.2551784551986668e-05	0.000263688605074	1.0,NA,NA	0.0,NA,0.0	1.0
12573	gene:Solyc06g074380.2	NA	6	-	46003316	46003416	46003317	46003416	46002324	46002443	12573	1,5,0	0,0,0	0,0,2	0,1,0	150	149	2.2676369737662363e-05	0.000264908590757	1.0,1.0,NA	NA,0.0,1.0	0.5
5246	gene:Solyc11g006580.1	NA	11	-	1214120	1214163	1214129	1214163	1211618	1211720	5246	4,3,3	141,129,70	1,2,3	145,119,122	158	149	2.2741754271393013e-05	0.000265435426304	0.026,0.021,0.039	0.006,0.016,0.023	0.014
11158	gene:Solyc03g044260.2	NA	3	+	8606906	8606984	8606906	8606963	8607402	8607544	11158	13,4,12	2,0,6	9,7,13	0,0,0	170	149	2.290395199487797e-05	0.000267090292247	0.851,1.0,0.637	1.0,1.0,1.0	-0.171
8931	gene:Solyc04g017610.2	NA	4	+	7570870	7571009	7570870	7571004	7574778	7574839	8931	0,0,0	0,5,0	2,1,2	0,0,6	154	149	2.2935291556759434e-05	0.000267217591032	NA,0.0,NA	1.0,1.0,0.244	-0.748
8288	gene:Solyc02g070250.2	NA	2	-	40007319	40007476	40007330	40007476	40006148	40006595	8288	4,0,0	80,68,51	2,3,3	98,45,98	160	149	2.2959752897638028e-05	0.000267264596897	0.044,0.0,0.0	0.019,0.058,0.028	-0.02
2645	gene:Solyc02g083810.2	NA	2	-	47071474	47071710	47071475	47071710	47071128	47071333	2645	49,18,20	8,5,0	66,26,39	5,0,0	150	149	2.306385042603756e-05	0.000268237705755	0.859,0.781,1.0	0.929,1.0,1.0	-0.096
8777	gene:Solyc11g045330.1	NA	11	-	30877840	30877924	30877890	30877924	30876434	30877289	8777	8,8,1	26,35,19	14,22,9	33,30,34	199	149	2.3549021029001336e-05	0.000273637114692	0.187,0.146,0.038	0.241,0.354,0.165	-0.13
4561	gene:Solyc09g090820.2	NA	9	-	70236737	70236809	70236741	70236809	70236465	70236601	4561	10,9,0	85,64,38	6,8,0	78,35,67	153	149	2.412034626908139e-05	0.000280027161122	0.103,0.12,0.0	0.07,0.182,0.0	-0.01
7875	gene:Solyc02g067120.2	NA	2	-	37342811	37343004	37342897	37343004	37342435	37342741	7875	585,471,331	21,16,8	576,287,550	18,4,8	235	149	2.4370165236432676e-05	0.000282676632937	0.946,0.949,0.963	0.953,0.978,0.978	-0.017
10535	gene:Solyc02g085760.2	NA	2	+	48553858	48554068	48553858	48553995	48554203	48554374	10535	26,11,4	124,97,52	19,2,11	114,91,105	222	149	2.4877167656898397e-05	0.000288301914635	0.123,0.071,0.049	0.101,0.015,0.066	0.02
8379	gene:Solyc05g052910.2	NA	5	-	63086557	63086733	63086671	63086733	63085571	63085723	8379	0,0,0	12,7,9	4,6,0	14,10,3	263	149	2.508585257217002e-05	0.000290463092968	0.0,0.0,0.0	0.139,0.254,0.0	-0.131
12262	gene:Solyc06g008960.2	NA	6	+	2890097	2890263	2890097	2890259	2890883	2891541	12262	10,4,0	16,5,2	3,1,2	8,6,13	153	149	2.5266151903949866e-05	0.000292292070302	0.378,0.438,0.0	0.268,0.14,0.13	0.093
5981	gene:Solyc08g066950.2	NA	8	+	55826520	55826699	55826520	55826685	55826846	55826997	5981	0,5,3	14,5,3	1,0,0	29,12,11	163	149	2.5804096891270478e-05	0.000298251593397	0.0,0.478,0.478	0.031,0.0,0.0	0.308
5029	gene:Solyc08g006570.2	NA	8	+	1177323	1177431	1177323	1177419	1177933	1177987	5029	12,4,2	4,0,2	7,0,0	0,4,10	161	149	2.593910679967288e-05	0.000299547461048	0.735,1.0,0.481	1.0,0.0,0.0	0.405
8199	gene:Solyc12g021290.1	NA	12	-	15394737	15394872	15394749	15394872	15394594	15394653	8199	64,44,25	2,2,3	40,29,55	7,3,6	161	149	2.6197911022076652e-05	0.000302269371969	0.967,0.953,0.885	0.841,0.899,0.895	0.057
10166	gene:Solyc11g011480.1	NA	11	-	4530139	4530215	4530158	4530215	4529929	4530001	10166	4,0,2	0,0,0	2,0,0	0,0,4	168	149	2.629004148224233e-05	0.000303065112558	1.0,NA,1.0	1.0,NA,0.0	0.5
253	gene:Solyc01g080280.2	NA	1	+	79528932	79529095	79528932	79529024	79530150	79530376	253	0,0,0	4,0,0	1,0,0	0,0,0	220	149	2.6784790639662423e-05	0.000308496655572	0.0,NA,NA	1.0,NA,NA	-1.0
7052	gene:Solyc01g100530.2	NA	1	-	90537859	90538021	90537871	90538021	90537609	90537688	7052	3,2,13	147,132,69	3,3,5	210,93,127	161	149	2.6962461991259563e-05	0.000310269879238	0.019,0.014,0.148	0.013,0.029,0.035	0.035
9771	gene:Solyc03g118980.2	NA	3	-	67722830	67723047	67722941	67723047	67721125	67721190	9771	0,1,0	4,0,0	0,0,0	0,4,0	260	149	2.7604924964774087e-05	0.000317383864885	0.0,1.0,NA	NA,0.0,NA	0.5
3263	gene:Solyc05g051490.2	NA	5	-	61843306	61843417	61843310	61843417	61841459	61842331	3263	0,5,0	30,22,22	1,6,1	36,38,19	153	149	2.7681492135949758e-05	0.000317984761288	0.0,0.181,0.0	0.026,0.133,0.049	-0.009
4955	gene:Solyc03g063730.2	NA	3	+	35736181	35736400	35736181	35736268	35736489	35736728	4955	1,0,0	0,0,0	0,0,6	4,0,0	281	149	2.800349250836304e-05	0.000321401487701	1.0,NA,NA	0.0,NA,1.0	0.5
1957	gene:Solyc01g087470.2	NA	1	+	82428204	82428436	82428204	82428396	82428551	82428693	1957	1,2,0	0,2,0	3,2,1	0,3,4	189	149	2.8229151390140113e-05	0.00032370746432	1.0,0.441,NA	1.0,0.345,0.165	0.217
11245	gene:Solyc01g100360.2	NA	1	-	90417270	90417495	90417429	90417495	90416684	90417062	11245	0,0,0	0,4,0	4,1,0	0,0,0	308	149	2.8480461473722332e-05	0.00032630329065	NA,0.0,NA	1.0,1.0,NA	-1.0
2490	gene:Solyc04g079040.2	NA	4	-	63636340	63636542	63636476	63636542	63635793	63635880	2490	3,0,0	0,0,0	0,4,0	1,0,0	285	149	2.891799601229195e-05	0.000330699410904	1.0,NA,NA	0.0,1.0,NA	0.5
329	gene:Solyc03g123660.2	NA	3	+	70447929	70448151	70447929	70448015	70449715	70449796	329	0,3,0	0,0,0	0,0,0	0,1,0	285	149	2.891799601229195e-05	0.000330699410904	NA,1.0,NA	NA,0.0,NA	1.0
8481	gene:Solyc11g010180.1	NA	11	-	3266655	3266864	3266664	3266864	3264921	3265325	8481	0,5,6	4,5,0	6,4,11	13,8,6	158	149	2.8939989719093005e-05	0.000330699410904	0.0,0.485,1.0	0.303,0.32,0.634	0.076
1815	gene:Solyc06g065900.2	NA	6	+	41300003	41300134	41300003	41300107	41300365	41300413	1815	5,9,0	0,0,0	15,17,6	3,8,1	176	149	2.9086038451444254e-05	0.000332078295898	1.0,1.0,NA	0.809,0.643,0.836	0.237
611	gene:Solyc09g005320.2	NA	9	+	250924	250997	250924	250993	251082	251434	611	0,8,0	0,0,0	6,1,0	2,4,0	153	149	2.9118628338420704e-05	0.000332160534595	NA,1.0,NA	0.745,0.196,NA	0.529
2011	gene:Solyc04g016550.2	NA	4	-	7378122	7378231	7378174	7378231	7377960	7378021	2011	57,40,18	13,15,6	47,50,40	22,15,13	201	149	2.955581901184775e-05	0.000336806012155	0.765,0.664,0.69	0.613,0.712,0.695	0.033
7569	gene:Solyc07g052980.2	NA	7	+	61402053	61402235	61402053	61402232	61402326	61402920	7569	10,3,7	0,0,0	15,5,8	8,0,0	152	149	2.9577354629053006e-05	0.000336806012155	1.0,1.0,1.0	0.648,1.0,1.0	0.117
4382	gene:Solyc01g108040.1	NA	1	+	95418231	95418400	95418231	95418241	95418828	95418951	4382	0,3,2	0,0,0	3,0,0	0,1,0	308	149	2.970495883979237e-05	0.0003379649404	NA,1.0,1.0	1.0,0.0,NA	0.5
7222	gene:Solyc01g028930.2	NA	1	-	39929469	39929638	39929561	39929638	39929007	39929052	7222	0,6,0	0,0,0	0,0,0	0,1,0	241	149	3.0122856116333774e-05	0.000342421763185	NA,1.0,NA	NA,0.0,NA	1.0
810	gene:Solyc01g103050.2	NA	1	+	91734927	91735019	91734927	91735013	91735489	91735608	810	8,11,0	106,101,54	11,13,14	104,112,101	155	149	3.017084881979307e-05	0.000342669605866	0.068,0.095,0.0	0.092,0.1,0.118	-0.049
2955	gene:Solyc06g005150.2	NA	6	-	173119	173338	173242	173338	172287	172416	2955	1,0,0	0,0,0	0,1,0	3,3,3	272	149	3.069114164600771e-05	0.000347993466781	1.0,NA,NA	0.0,0.154,0.0	0.949
985	gene:Solyc06g068950.2	NA	6	+	42776030	42776213	42776030	42776156	42776334	42776472	985	1,0,0	0,0,0	0,1,0	2,0,0	206	149	3.069278971763504e-05	0.000347993466781	1.0,NA,NA	0.0,1.0,NA	0.5
614	gene:Solyc03g033650.2	NA	3	+	5245073	5245139	5245073	5245120	5245230	5245367	614	86,59,45	2,1,3	73,38,63	3,3,6	168	149	3.082773470636847e-05	0.000349220849262	0.974,0.981,0.93	0.956,0.918,0.903	0.036
6507	gene:Solyc02g085140.2	NA	2	-	48118413	48118526	48118436	48118526	48118188	48118296	6507	1,0,4	4,0,0	6,3,0	0,0,0	172	149	3.0888129801175735e-05	0.000349602327265	0.178,NA,1.0	1.0,1.0,NA	-0.411
11014	gene:Solyc01g010940.2	NA	1	+	6501756	6501844	6501756	6501795	6503519	6503596	11014	0,1,0	0,0,0	3,0,0	2,2,1	198	149	3.1583097532598106e-05	0.000357159246427	NA,1.0,NA	0.53,0.0,0.0	0.823
3024	gene:Solyc12g100290.1	NA	12	+	67061696	67061824	67061696	67061777	67061916	67062084	3024	1,0,0	0,0,0	0,1,0	2,0,0	196	149	3.180966292412028e-05	0.000359410733764	1.0,NA,NA	0.0,1.0,NA	0.5
3662	gene:Solyc09g092030.2	NA	9	-	71205411	71205646	71205453	71205646	71204565	71204677	3662	0,1,1	0,0,0	1,0,0	4,2,0	191	149	3.2382865803971705e-05	0.000365571541138	NA,1.0,1.0	0.163,0.0,NA	0.918
7592	gene:Solyc02g091090.2	NA	2	-	52499169	52499405	52499316	52499405	52498817	52498824	7592	2,8,5	0,1,2	5,0,3	7,6,0	296	149	3.251151738831136e-05	0.000366707494404	1.0,0.801,0.557	0.264,0.0,1.0	0.365
13288	gene:Solyc05g052210.2	NA	5	-	62493735	62493809	62493775	62493809	62492846	62493018	13288	0,0,0	2,0,0	1,2,4	0,0,0	189	149	3.261480492716262e-05	0.000367555648292	0.0,NA,NA	1.0,1.0,1.0	-1.0
11021	gene:Solyc03g083430.2	NA	3	-	53301867	53302038	53301904	53302038	53301159	53301231	11021	0,0,0	0,2,0	0,1,0	0,0,0	186	149	3.296548117521799e-05	0.00037118791368	NA,0.0,NA	NA,1.0,NA	-1.0
11339	gene:Solyc09g065330.2	NA	9	+	63396566	63396626	63396566	63396620	63396723	63396780	11339	3,2,3	0,0,0	1,1,0	3,1,0	155	149	3.30665933423881e-05	0.000371790146192	1.0,1.0,1.0	0.243,0.49,NA	0.633
2426	gene:Solyc08g066180.2	NA	8	-	54579074	54579274	54579084	54579274	54578430	54578619	2426	0,1,0	2,2,0	8,0,0	1,1,0	159	149	3.310421280293228e-05	0.000371790146192	0.0,0.319,NA	0.882,0.0,NA	-0.281
9381	gene:Solyc03g120240.2	NA	3	+	68696438	68696661	68696438	68696527	68697771	68698353	9381	2,1,0	0,0,0	2,2,0	0,4,0	283	149	3.309139987012734e-05	0.000371790146192	1.0,1.0,NA	1.0,0.208,NA	0.396
267	gene:Solyc07g053310.2	NA	7	+	61782732	61782817	61782732	61782805	61782989	61783021	267	1,1,2	40,42,20	3,5,3	36,46,44	161	149	3.361406217605553e-05	0.000377192443835	0.023,0.022,0.085	0.072,0.091,0.059	-0.031
442	gene:Solyc07g064590.2	NA	7	+	66670470	66670674	66670470	66670538	66671134	66671253	442	8,10,5	0,0,0	5,4,8	4,2,0	285	149	3.384561617021357e-05	0.000379465331595	1.0,1.0,1.0	0.395,0.511,1.0	0.365
7548	gene:Solyc11g033270.1	NA	11	+	26349830	26349930	26349830	26349902	26350018	26350109	7548	0,1,0	0,0,0	0,0,0	0,2,2	177	149	3.4036419282339226e-05	0.00038127783381	NA,1.0,NA	NA,0.0,0.0	1.0
1935	gene:Solyc02g068380.2	NA	2	-	38333590	38333725	38333613	38333725	38333367	38333481	1935	1,1,0	0,0,2	0,0,0	2,0,0	172	149	3.464265113174573e-05	0.000387405510605	1.0,1.0,0.0	0.0,NA,NA	0.667
8627	gene:Solyc06g082230.2	NA	6	+	48142942	48143185	48142942	48143162	48143377	48143567	8627	0,0,0	2,0,0	1,0,0	0,0,0	172	149	3.464265113174573e-05	0.000387405510605	0.0,NA,NA	1.0,NA,NA	-1.0
2817	gene:Solyc08g081130.2	NA	8	+	64218068	64218266	64218068	64218113	64218424	64218815	2817	2,0,0	59,45,41	3,8,4	54,48,67	302	149	3.4861417948712074e-05	0.000389519037097	0.016,0.0,0.0	0.027,0.076,0.029	-0.039
8870	gene:Solyc09g030360.1	NA	9	-	32210269	32210382	32210316	32210382	32209148	32209152	8870	24,23,15	0,0,2	19,16,14	6,1,1	196	149	3.498861956460504e-05	0.000390606739235	1.0,1.0,0.851	0.707,0.924,0.914	0.102
13584	gene:Solyc11g008990.1	NA	11	-	3139874	3140026	3139951	3140026	3139665	3139748	13584	3,1,3	0,0,0	1,0,2	4,0,0	226	149	3.5083006488792294e-05	0.000391326561722	1.0,1.0,1.0	0.142,NA,1.0	0.429
5656	gene:Solyc11g064950.1	NA	11	-	50266412	50266616	50266564	50266616	50265074	50265346	5656	5,5,0	79,86,19	4,3,7	70,69,58	301	149	3.5223159798974296e-05	0.000392555215341	0.03,0.028,0.0	0.028,0.021,0.056	-0.016
9081	gene:Solyc04g081440.2	NA	4	-	65419351	65419467	65419369	65419467	65418244	65418720	9081	0,0,0	2,0,0	1,0,0	0,1,8	167	149	3.5255937733158275e-05	0.000392586118554	0.0,NA,NA	1.0,0.0,0.0	-0.333
8743	gene:Solyc05g051680.2	NA	5	+	62076176	62076296	62076176	62076279	62076682	62076790	8743	0,1,0	0,0,0	1,0,0	0,2,0	166	149	3.537935801441789e-05	0.000393625442399	NA,1.0,NA	1.0,0.0,NA	0.5
4284	gene:Solyc08g076810.2	NA	8	+	60718725	60718835	60718725	60718830	60720105	60720235	4284	7,3,0	27,14,10	0,0,0	9,15,14	154	149	3.5833545978312895e-05	0.000398339945268	0.201,0.172,0.0	0.0,0.0,0.0	0.124
3125	gene:Solyc08g066200.2	NA	8	+	54640804	54640913	54640804	54640900	54641462	54641539	3125	16,1,1	135,107,85	4,8,12	175,72,106	162	149	3.623823649821298e-05	0.00040249667771	0.098,0.009,0.011	0.021,0.093,0.094	-0.03
12361	gene:Solyc01g094620.2	NA	1	-	86049425	86049548	86049434	86049548	86048967	86049161	12361	0,0,0	4,2,0	0,1,0	0,0,0	158	149	3.637434763911772e-05	0.000403665788389	0.0,0.0,NA	NA,1.0,NA	-1.0
12025	gene:Solyc11g069190.1	NA	11	-	53818416	53818484	53818422	53818484	53817627	53817811	12025	1,0,0	0,0,0	0,1,0	2,0,0	155	149	3.67502635232146e-05	0.000407146865316	1.0,NA,NA	0.0,1.0,NA	0.5
2172	gene:Solyc07g042680.2	NA	7	+	56221174	56221242	56221174	56221236	56225080	56225679	2172	0,0,0	0,2,0	0,1,0	0,0,0	155	149	3.67502635232146e-05	0.000407146865316	NA,0.0,NA	NA,1.0,NA	-1.0
1933	gene:Solyc11g069230.1	NA	11	+	53867187	53867277	53867187	53867273	53867364	53867433	1933	0,0,0	4,1,2	0,4,0	0,0,0	153	149	3.693904284803435e-05	0.000408892078362	0.0,0.0,0.0	NA,1.0,NA	-1.0
3793	gene:Solyc03g116810.2	NA	3	+	66080894	66081007	66080894	66080974	66081110	66081438	3793	0,1,0	0,18,0	0,2,0	0,0,0	182	149	3.7107910467246445e-05	0.00041041411712	NA,0.044,NA	NA,1.0,NA	-0.956
11731	gene:Solyc03g113770.2	NA	3	-	63823427	63823665	63823428	63823665	63823068	63823164	11731	0,1,0	2,0,0	1,0,0	0,0,0	150	149	3.737885856553669e-05	0.000412713067908	0.0,1.0,NA	1.0,NA,NA	-0.5
6595	gene:Solyc07g008720.2	NA	7	+	3694315	3694382	3694315	3694381	3694914	3695063	6595	0,0,0	2,0,0	1,0,0	0,0,0	150	149	3.737885856553669e-05	0.000412713067908	0.0,NA,NA	1.0,NA,NA	-1.0
12002	gene:Solyc09g007200.2	NA	9	+	821403	821514	821403	821512	822128	822293	12002	0,0,0	1,2,0	2,0,0	0,0,2	151	149	3.775327991954975e-05	0.000416144831059	0.0,0.0,NA	1.0,NA,0.0	-0.5
8111	gene:Solyc06g068220.2	NA	6	+	42264000	42264140	42264000	42264138	42265005	42265070	8111	0,2,0	0,0,0	0,0,0	4,1,0	151	149	3.775327991954975e-05	0.000416144831059	NA,1.0,NA	0.0,0.0,NA	1.0
980	gene:Solyc12g019100.1	NA	12	+	9119831	9119923	9119831	9119915	9120249	9120303	980	46,35,10	1,3,0	50,35,20	3,0,3	157	149	3.785566105867033e-05	0.000416922112198	0.978,0.917,1.0	0.941,1.0,0.864	0.03
10255	gene:Solyc01g099490.1	NA	1	+	89727352	89727431	89727352	89727427	89727523	89727596	10255	2,0,0	0,0,0	0,0,0	1,1,0	153	149	3.799526937701785e-05	0.00041705545682	1.0,NA,NA	0.0,0.0,NA	1.0
79	gene:Solyc07g049450.2	NA	7	-	59724548	59724637	59724552	59724637	59724321	59724471	79	0,4,0	0,0,1	0,0,2	0,0,0	153	149	3.799526937701785e-05	0.00041705545682	NA,1.0,0.0	NA,NA,1.0	-0.5
8717	gene:Solyc03g120270.2	NA	3	+	68723529	68723672	68723529	68723668	68723869	68724090	8717	0,0,2	0,0,0	0,0,0	0,0,1	153	149	3.799526937701785e-05	0.00041705545682	NA,NA,1.0	NA,NA,0.0	1.0
8831	gene:Solyc12g038530.1	NA	12	-	47348396	47348493	47348400	47348493	47348238	47348322	8831	0,2,0	0,0,0	0,0,0	0,1,0	153	149	3.799526937701785e-05	0.00041705545682	NA,1.0,NA	NA,0.0,NA	1.0
104	gene:Solyc04g064770.1	NA	4	-	55914904	55915069	55914909	55915069	55912414	55914629	104	0,2,0	0,0,0	0,0,0	0,1,0	154	149	3.8113855702398586e-05	0.000417656355117	NA,1.0,NA	NA,0.0,NA	1.0
4801	gene:Solyc02g067740.2	NA	2	-	37861164	37861341	37861169	37861341	37860474	37860551	4801	2,0,0	0,0,0	0,0,0	1,0,0	154	149	3.8113855702398586e-05	0.000417656355117	1.0,NA,NA	0.0,NA,NA	1.0
8863	gene:Solyc04g063240.2	NA	4	+	55384675	55384827	55384675	55384723	55385266	55385416	8863	735,536,351	6,1,2	753,470,684	12,0,7	253	149	3.84380022155399e-05	0.000420855917145	0.986,0.997,0.99	0.974,1.0,0.983	0.005
1022	gene:Solyc04g082340.2	NA	4	-	66048752	66048887	66048762	66048887	66048443	66048569	1022	2,1,0	0,0,0	0,0,2	1,0,0	159	149	3.8683345814181336e-05	0.000423188040663	1.0,1.0,NA	0.0,NA,1.0	0.5
6877	gene:Solyc02g062560.2	NA	2	-	34285494	34285596	34285506	34285596	34284653	34285307	6877	2,0,0	0,1,0	0,0,0	1,0,0	161	149	3.890049670134732e-05	0.000425208102624	1.0,0.0,NA	0.0,NA,NA	0.5
12178	gene:Solyc09g090900.2	NA	9	+	70312287	70312350	70312287	70312335	70312468	70312627	12178	0,0,1	1,0,1	2,0,0	0,6,0	164	149	3.9215203100867555e-05	0.000428290248223	0.0,NA,0.476	1.0,0.0,NA	-0.262
13720	gene:Solyc02g094640.2	NA	2	+	55237605	55237714	55237605	55237695	55241622	55241798	13720	2,0,0	0,1,0	0,2,0	0,0,0	168	149	3.961487057007435e-05	0.000432294384102	1.0,0.0,NA	NA,1.0,NA	-0.5
3046	gene:Solyc01g109850.2	NA	1	-	96689559	96689664	96689580	96689664	96689319	96689442	3046	0,0,0	0,1,0	0,2,0	0,0,0	170	149	3.9806421680393665e-05	0.000434022684389	NA,0.0,NA	NA,1.0,NA	-1.0
4705	gene:Solyc04g025290.2	NA	4	-	24330170	24330351	24330222	24330351	24329325	24329705	4705	73,90,35	6,10,4	107,58,50	15,15,6	201	149	4.0088568694730406e-05	0.000436735081434	0.9,0.87,0.866	0.841,0.741,0.861	0.064
13202	gene:Solyc12g009980.1	NA	12	+	3128518	3128594	3128518	3128565	3129264	3129321	13202	0,0,0	0,0,1	0,2,2	0,0,0	178	149	4.052004158616495e-05	0.00044070176568	NA,NA,0.0	NA,1.0,1.0	-1.0
209	gene:Solyc03g019730.2	NA	3	+	61417549	61417620	61417549	61417591	61418485	61418681	209	0,0,0	0,1,0	2,2,0	0,0,2	178	149	4.052004158616495e-05	0.00044070176568	NA,0.0,NA	1.0,1.0,0.0	-0.667
2260	gene:Solyc11g065900.1	NA	11	+	51490303	51490401	51490303	51490369	51490505	51490581	2260	0,1,0	0,0,1	2,0,2	0,0,0	181	149	4.076692844547858e-05	0.000443018680881	NA,1.0,0.0	1.0,NA,1.0	-0.5
6991	gene:Solyc11g006220.1	NA	11	-	959586	959700	959619	959700	959410	959493	6991	0,0,0	1,0,0	2,0,0	0,0,4	182	149	4.0846817463335624e-05	0.000443518472772	0.0,NA,NA	1.0,NA,0.0	-0.5
10037	gene:Solyc03g081310.2	NA	3	-	52184242	52184331	52184248	52184331	52183858	52184144	10037	26,10,10	20,8,6	14,14,8	32,21,12	155	149	4.10217557692654e-05	0.000445048633901	0.555,0.546,0.616	0.296,0.391,0.391	0.213
13659	gene:Solyc06g053160.2	NA	6	-	35890390	35890516	35890426	35890516	35889202	35889503	13659	0,0,2	0,0,0	0,1,0	0,0,1	185	149	4.1079442322746346e-05	0.000445305238899	NA,NA,1.0	NA,1.0,0.0	0.5
12861	gene:Solyc05g054960.2	NA	5	+	64746942	64747169	64746942	64747131	64748613	64749011	12861	0,0,0	0,1,0	1,2,0	0,0,0	187	149	4.122878106025552e-05	0.000446554115391	NA,0.0,NA	1.0,1.0,NA	-1.0
7216	gene:Solyc04g016130.2	NA	4	-	6866189	6866407	6866299	6866407	6863692	6863785	7216	0,2,2	21,16,12	4,2,0	18,13,12	259	149	4.259799151363874e-05	0.000461002581443	0.0,0.067,0.087	0.113,0.081,0.0	-0.013
3060	gene:Solyc06g008350.2	NA	6	+	2224071	2224196	2224071	2224145	2224624	2224717	3060	8,0,0	20,26,12	2,1,0	19,11,29	200	149	4.2830234723463466e-05	0.000462750446839	0.23,0.0,0.0	0.073,0.063,0.0	0.031
771	gene:Solyc07g018100.2	NA	7	-	9177850	9178003	9177914	9178003	9176287	9176395	771	0,2,0	0,0,0	4,0,0	3,1,6	213	149	4.279511562663286e-05	0.000462750446839	NA,1.0,NA	0.483,0.0,0.0	0.839
11454	gene:Solyc11g020060.1	NA	11	-	10033896	10034028	10033900	10034028	10033363	10033435	11454	5,3,1	32,20,18	1,2,0	20,22,23	153	149	4.2930572073999646e-05	0.000463069748571	0.132,0.127,0.051	0.046,0.081,0.0	0.061
6379	gene:Solyc08g007330.2	NA	8	-	1899070	1899211	1899071	1899211	1898631	1898825	6379	0,4,0	0,0,0	0,0,0	0,1,0	150	149	4.290619539986272e-05	0.000463069748571	NA,1.0,NA	NA,0.0,NA	1.0
2424	gene:Solyc04g049670.2	NA	4	-	42852246	42852685	42852616	42852685	42851367	42852166	2424	1584,1326,994	18,0,0	2096,1044,1803	16,0,0	519	149	4.366227820964742e-05	0.000470574339452	0.962,1.0,1.0	0.974,1.0,1.0	-0.004
10848	gene:Solyc03g120880.2	NA	3	-	69110342	69110452	69110430	69110452	69109728	69109840	10848	2,0,0	0,0,0	0,1,0	1,0,0	237	149	4.3726601958971114e-05	0.00047087972019	1.0,NA,NA	0.0,1.0,NA	0.5
10786	gene:Solyc02g094570.2	NA	2	-	55103103	55103216	55103144	55103216	55102750	55102937	10786	10,0,0	19,21,10	0,0,0	13,6,15	190	149	4.394940359022766e-05	0.000472889799815	0.292,0.0,0.0	0.0,0.0,0.0	0.097
13268	gene:Solyc10g011770.2	NA	10	+	4014534	4014781	4014534	4014560	4015252	4015360	13268	2,0,0	0,0,0	0,0,4	1,0,2	370	149	4.4014040397756615e-05	0.000473196141795	1.0,NA,NA	0.0,NA,0.446	0.777
13391	gene:Solyc03g115950.2	NA	3	+	65526869	65526944	65526869	65526940	65527028	65527423	13391	0,5,6	92,94,47	8,0,2	173,129,132	153	149	4.405274877008273e-05	0.000473223452305	0.0,0.049,0.111	0.043,0.0,0.015	0.034
2441	gene:Solyc05g052780.2	NA	5	+	62964087	62964336	62964087	62964122	62965631	62966110	2441	0,0,2	1,0,0	2,0,0	0,0,0	363	149	4.4116280414063825e-05	0.000473517155814	0.0,NA,1.0	1.0,NA,NA	-0.5
10026	gene:Solyc01g110330.1	NA	1	+	97058873	97059108	97058873	97058942	97059229	97059579	10026	0,0,0	1,0,0	2,0,0	0,0,0	315	149	4.456851148872731e-05	0.000476416996992	0.0,NA,NA	1.0,NA,NA	-1.0
1211	gene:Solyc05g042120.2	NA	5	+	54971380	54971615	54971380	54971446	54978088	54978152	1211	0,0,2	0,0,0	3,0,0	0,0,1	318	149	4.455572081262578e-05	0.000476416996992	NA,NA,1.0	1.0,NA,0.0	0.5
344	gene:Solyc04g045630.2	NA	4	-	34499631	34499791	34499768	34499791	34499331	34499524	344	2,0,0	0,0,0	0,0,3	1,1,0	286	149	4.4550854311367314e-05	0.000476416996992	1.0,NA,NA	0.0,0.0,1.0	0.667
4380	gene:Solyc01g108040.1	NA	1	+	95418231	95418369	95418231	95418241	95418828	95418951	4380	0,2,2	0,0,0	0,0,0	0,1,0	277	149	4.448473140841919e-05	0.000476416996992	NA,1.0,1.0	NA,0.0,NA	1.0
4862	gene:Solyc07g062410.2	NA	7	-	65167218	65167305	65167253	65167305	65166340	65166445	4862	65,58,31	0,4,0	97,63,74	0,2,0	184	149	4.450990749489572e-05	0.000476416996992	1.0,0.922,1.0	1.0,0.962,1.0	-0.013
3677	gene:Solyc05g051630.2	NA	5	+	62005954	62006029	62005954	62006018	62007362	62007434	3677	34,17,6	10,8,11	12,12,28	9,7,5	160	149	4.517674309646413e-05	0.000482524495244	0.76,0.664,0.337	0.554,0.615,0.839	-0.082
11382	gene:Solyc01g103480.2	NA	1	-	92080467	92080634	92080500	92080634	92079907	92079967	11382	55,128,69	16,10,0	190,185,75	39,17,10	182	149	4.557688991390547e-05	0.000486401327597	0.738,0.913,1.0	0.8,0.899,0.86	0.031
3902	gene:Solyc06g076410.2	NA	6	-	47478454	47478610	47478464	47478610	47478103	47478223	3902	7,2,1	111,98,40	10,7,9	107,106,96	159	149	4.639732698530352e-05	0.000494753566647	0.056,0.019,0.023	0.081,0.058,0.081	-0.041
11203	gene:Solyc12g099830.1	NA	12	-	66814721	66814926	66814812	66814926	66814375	66814621	11203	7,7,6	70,59,21	4,5,10	85,47,57	240	149	4.6692027167400206e-05	0.000497490621709	0.058,0.069,0.151	0.028,0.062,0.098	0.03
9119	gene:Solyc04g071510.2	NA	4	-	58491625	58491863	58491833	58491863	58491475	58491538	9119	0,3,0	0,0,0	0,1,0	3,3,0	357	149	4.679654446259552e-05	0.000498198525426	NA,1.0,NA	0.0,0.122,NA	0.939
691	gene:Solyc09g008000.2	NA	9	-	1482423	1482630	1482500	1482630	1482008	1482043	691	1,0,1	0,1,0	3,1,0	3,0,1	226	149	4.7263576819035276e-05	0.000502761495203	1.0,0.0,1.0	0.397,1.0,0.0	0.201
13479	gene:Solyc09g008650.2	NA	9	-	2109941	2110126	2110068	2110126	2109114	2109189	13479	10,19,8	457,362,306	20,14,19	614,245,519	276	149	4.744685533824946e-05	0.000504301100931	0.012,0.028,0.014	0.017,0.03,0.019	-0.004
1814	gene:Solyc06g065900.2	NA	6	+	41300003	41300126	41300003	41300107	41300365	41300413	1814	6,8,0	0,0,0	19,17,7	3,8,1	168	149	4.803036595245629e-05	0.000510088724125	1.0,1.0,NA	0.849,0.653,0.861	0.212
4848	gene:Solyc05g008810.2	NA	5	-	3047735	3047831	3047764	3047831	3046426	3046500	4848	13,6,4	0,0,0	0,5,7	0,4,2	178	149	4.846712816415219e-05	0.000514309736334	1.0,1.0,1.0	NA,0.511,0.746	0.371
5874	gene:Solyc03g005730.2	NA	3	-	511042	511205	511046	511205	509259	509658	5874	23,5,7	689,533,511	26,7,21	837,326,700	153	149	4.8687498545322595e-05	0.000516229522664	0.031,0.009,0.013	0.029,0.02,0.028	-0.008
10888	gene:Solyc01g108280.2	NA	1	-	95634742	95634984	95634750	95634984	95634584	95634659	10888	204,108,107	4,3,1	177,149,155	5,5,2	157	149	4.872902318954979e-05	0.000516251448917	0.98,0.972,0.99	0.971,0.966,0.987	0.006
13075	gene:Solyc02g084490.1	NA	2	+	47582122	47582317	47582122	47582309	47582434	47582487	13075	0,2,0	114,101,51	13,0,6	128,79,115	157	149	4.879071179944389e-05	0.000516486790602	0.0,0.018,0.0	0.088,0.0,0.047	-0.039
7768	gene:Solyc10g078420.1	NA	10	-	60238835	60238963	60238840	60238963	60238342	60238405	7768	1,1,0	20,11,4	3,15,0	43,9,7	154	149	4.987700117573731e-05	0.000527559161991	0.046,0.081,0.0	0.063,0.617,0.0	-0.184
6613	gene:Solyc07g007210.2	NA	7	+	1950539	1950662	1950539	1950657	1950907	1951661	6613	53,36,28	51,38,33	38,27,39	90,28,68	154	149	5.0019700107604e-05	0.000528641160103	0.501,0.478,0.451	0.29,0.483,0.357	0.1
12744	gene:Solyc10g084950.1	NA	10	-	64299761	64299979	64299764	64299979	64299091	64299636	12744	20,25,19	2,0,4	32,19,44	6,4,4	152	149	5.025838503235276e-05	0.000530735036129	0.907,1.0,0.823	0.839,0.823,0.915	0.051
8677	gene:Solyc02g071330.2	NA	2	+	40815555	40815705	40815555	40815701	40816621	40816723	8677	1,3,1	97,70,22	2,3,3	105,57,72	153	149	5.0532668738946614e-05	0.0005332011595	0.01,0.04,0.042	0.018,0.049,0.039	-0.005
11621	gene:Solyc06g068230.2	NA	6	+	42292460	42292587	42292460	42292528	42292684	42294675	11621	1,1,4	2,0,4	6,2,2	10,6,5	208	149	5.083813061979017e-05	0.000535992023392	0.264,1.0,0.417	0.301,0.193,0.223	0.321
6223	gene:Solyc11g044330.1	NA	11	-	32954421	32954527	32954443	32954527	32954322	32954327	6223	17,11,8	4,0,4	16,22,7	0,0,0	171	149	5.131483992770547e-05	0.000540582419979	0.787,1.0,0.635	1.0,1.0,1.0	-0.193
2013	gene:Solyc04g016550.2	NA	4	-	7376092	7376255	7376096	7376255	7373177	7373392	2013	6,6,5	2,3,0	1,3,7	6,3,2	153	149	5.163302040932187e-05	0.000543496732933	0.745,0.661,1.0	0.14,0.493,0.773	0.333
5187	gene:Solyc01g101000.2	NA	1	-	90868600	90868703	90868691	90868703	90867304	90867466	5187	0,0,0	17,13,8	1,5,3	15,8,6	240	149	5.182722814645873e-05	0.000545102454235	0.0,0.0,0.0	0.04,0.28,0.237	-0.186
2161	gene:Solyc07g007430.2	NA	7	-	2147281	2147457	2147404	2147457	2147090	2147168	2161	1,1,5	39,22,21	5,17,1	33,14,25	272	149	5.226025724821908e-05	0.000549215426374	0.014,0.024,0.115	0.077,0.399,0.021	-0.115
2665	gene:Solyc06g050220.2	NA	6	-	32734402	32734634	32734422	32734634	32733718	32733769	2665	8,13,1	47,19,11	1,11,5	44,51,18	169	149	5.282419760364472e-05	0.00055469646986	0.13,0.376,0.074	0.02,0.16,0.197	0.068
9519	gene:Solyc03g114070.2	NA	3	-	64118101	64118342	64118221	64118342	64117867	64118000	9519	74,100,24	14,10,1	128,123,52	20,21,23	269	149	5.395313540685199e-05	0.00056609689147	0.745,0.847,0.93	0.78,0.764,0.556	0.141
10785	gene:Solyc02g094570.2	NA	2	-	55103550	55103734	55103555	55103734	55103144	55103216	10785	13,31,10	2,0,0	19,14,20	0,1,4	154	149	5.447319744359967e-05	0.00057109560525	0.863,1.0,1.0	1.0,0.931,0.829	0.034
9522	gene:Solyc03g114070.2	NA	3	-	64118112	64118342	64118221	64118342	64117867	64118000	9522	153,207,59	14,10,1	264,274,118	20,21,23	258	149	5.4867953325425486e-05	0.000574773659976	0.863,0.923,0.971	0.884,0.883,0.748	0.081
13177	gene:Solyc03g124030.2	NA	3	-	70738607	70738699	70738611	70738699	70735987	70736089	13177	10,5,3	249,183,156	1,5,3	266,175,224	153	149	5.563120623341609e-05	0.000582302961886	0.038,0.026,0.018	0.004,0.027,0.013	0.013
6214	gene:Solyc11g044330.1	NA	11	-	32954597	32954815	32954644	32954815	32954415	32954527	6214	41,29,15	18,0,2	31,35,28	1,1,2	196	149	5.923467070216774e-05	0.000619525524754	0.634,1.0,0.851	0.959,0.964,0.914	-0.117
7882	gene:Solyc05g050360.2	NA	5	+	60472259	60472463	60472259	60472371	60472647	60472884	7882	4,3,6	3,8,4	2,1,5	2,0,0	241	149	5.963716687153199e-05	0.000623236973919	0.452,0.188,0.481	0.382,1.0,1.0	-0.42
5801	gene:Solyc07g018350.2	NA	7	+	10392938	10393022	10392938	10392990	10393598	10394223	5801	5,0,0	0,0,0	0,0,0	1,6,3	181	149	6.227804369253658e-05	0.000650315980585	1.0,NA,NA	0.0,0.0,0.0	1.0
10120	gene:Solyc03g096810.2	NA	3	-	59166891	59167007	59166916	59167007	59166693	59166801	10120	7,6,0	250,176,142	2,2,7	277,140,246	174	149	6.2911109616161e-05	0.000656402678005	0.023,0.028,0.0	0.006,0.012,0.024	0.003
5100	gene:Solyc06g061030.2	NA	6	+	39069040	39069130	39069040	39069072	39069365	39069561	5100	2,0,0	9,14,7	3,2,0	13,8,8	207	149	6.439069767348951e-05	0.000671305090327	0.138,0.0,0.0	0.142,0.153,0.0	-0.052
10154	gene:Solyc02g083310.2	NA	2	-	46764387	46764481	46764397	46764481	46764248	46764295	10154	6,6,5	123,93,47	0,1,1	110,90,109	159	149	6.484660027390287e-05	0.000675519839159	0.044,0.057,0.091	0.0,0.01,0.009	0.058
4253	gene:Solyc01g057770.2	NA	1	+	63677911	63678030	63677911	63678007	63678116	63678254	4253	3,1,2	150,125,91	10,14,1	356,225,308	172	149	6.61596311571572e-05	0.00068864965319	0.017,0.007,0.019	0.024,0.051,0.003	-0.012
7306	gene:Solyc11g008460.1	NA	11	+	2659220	2659446	2659220	2659273	2659726	2659840	7306	0,0,0	0,0,1	0,1,1	0,0,0	322	149	6.623691766386531e-05	0.00068890606575	NA,NA,0.0	NA,1.0,1.0	-1.0
13328	gene:Solyc06g082150.2	NA	6	+	48065679	48065906	48065679	48065743	48066825	48067079	13328	2,1,0	0,0,0	0,0,0	0,1,0	312	149	6.698876237630276e-05	0.000696172332749	1.0,1.0,NA	NA,0.0,NA	1.0
5241	gene:Solyc07g053490.2	NA	7	-	61936429	61936564	61936449	61936564	61934296	61934383	5241	46,59,44	24,23,13	99,70,63	25,17,19	169	149	6.732124778090727e-05	0.000699072385687	0.628,0.693,0.749	0.777,0.784,0.745	-0.079
11964	gene:Solyc05g052240.2	NA	5	+	62511941	62512173	62511941	62512019	62513164	62513320	11964	0,0,0	2,1,0	0,1,0	0,0,0	303	149	6.766805762238874e-05	0.000702116467828	0.0,0.0,NA	NA,1.0,NA	-1.0
5896	gene:Solyc11g005020.1	NA	11	-	30565	30635	30580	30635	30298	30488	5896	25,36,16	4,8,1	35,33,23	18,5,9	164	149	6.849421224384827e-05	0.00071012541442	0.85,0.803,0.936	0.639,0.857,0.699	0.131
12291	gene:Solyc02g090670.2	NA	2	-	52202826	52202916	52202844	52202916	52202572	52202652	12291	5,3,9	386,202,220	10,6,13	399,197,449	167	149	6.884632853969451e-05	0.000712998291017	0.011,0.013,0.035	0.022,0.026,0.025	-0.005
2383	gene:Solyc08g066620.2	NA	8	+	55376968	55377105	55376968	55377056	55377173	55377438	2383	6,0,0	6,2,5	5,1,3	4,2,7	198	149	6.893479349862862e-05	0.000712998291017	0.429,0.0,0.0	0.485,0.273,0.244	-0.191
3811	gene:Solyc05g054730.2	NA	5	+	64584527	64584712	64584527	64584628	64586154	64586264	3811	90,47,35	6,0,0	78,58,78	4,0,0	233	149	6.89069111001394e-05	0.000712998291017	0.906,1.0,1.0	0.926,1.0,1.0	-0.007
2414	gene:Solyc04g074800.2	NA	4	-	60710494	60710548	60710495	60710548	60710130	60710220	2414	7,7,3	74,66,55	17,19,15	98,79,58	150	149	6.966677698078792e-05	0.000720000086901	0.086,0.095,0.051	0.147,0.193,0.204	-0.104
318	gene:Solyc05g014970.2	NA	5	-	9185259	9185402	9185276	9185402	9184622	9184733	318	39,32,24	1,0,2	48,35,43	2,1,2	166	149	6.996556855240408e-05	0.000722517363015	0.972,1.0,0.915	0.956,0.969,0.951	0.004
1426	gene:Solyc10g086340.1	NA	10	+	65201689	65201801	65201689	65201800	65201894	65201981	1426	13,17,5	8,0,0	21,24,5	0,0,0	150	149	7.01234934885866e-05	0.000723577120508	0.617,1.0,1.0	1.0,1.0,1.0	-0.128
6998	gene:Solyc04g081430.2	NA	4	+	65413647	65413735	65413647	65413721	65414084	65414400	6998	5,2,3	76,46,50	2,3,3	79,22,96	163	149	7.150331776050241e-05	0.000737233577288	0.057,0.038,0.052	0.023,0.111,0.028	-0.005
11437	gene:Solyc08g076410.2	NA	8	+	60426362	60426429	60426362	60426425	60426510	60426629	11437	175,204,96	4,5,8	202,182,148	18,5,16	153	149	7.258442036426812e-05	0.000747202640477	0.977,0.975,0.921	0.916,0.973,0.9	0.028
7362	gene:Solyc07g062550.2	NA	7	-	65240943	65241102	65240951	65241102	65240562	65240847	7362	7,4,4	75,33,22	4,1,2	59,44,49	157	149	7.253545308742611e-05	0.000747202640477	0.081,0.103,0.147	0.06,0.021,0.037	0.071
2823	gene:Solyc02g078920.2	NA	2	-	43545910	43545972	43545924	43545972	43545772	43545846	2823	50,54,26	4,0,3	53,35,41	0,4,1	163	149	7.370278075914164e-05	0.000757523317716	0.92,1.0,0.888	1.0,0.889,0.974	-0.018
6982	gene:Solyc01g081480.2	NA	1	+	80685615	80685738	80685615	80685721	80686217	80686386	6982	69,39,13	0,5,3	74,26,19	0,2,0	166	149	7.369386445452657e-05	0.000757523317716	1.0,0.875,0.795	1.0,0.921,1.0	-0.084
11141	gene:Solyc01g079390.2	NA	1	+	78473026	78473154	78473026	78473098	78473611	78473736	11141	0,1,0	0,0,0	0,0,0	0,1,0	205	149	7.460009134974606e-05	0.000766144109278	NA,1.0,NA	NA,0.0,NA	1.0
5153	gene:Solyc03g113980.2	NA	3	+	64037333	64037476	64037333	64037422	64038176	64038226	5153	0,1,0	0,0,0	0,0,0	3,1,1	203	149	7.471369811189825e-05	0.000766709040075	NA,1.0,NA	0.0,0.0,0.0	1.0
11513	gene:Solyc02g005050.2	NA	2	+	6093845	6093929	6093845	6093925	6094021	6094084	11513	0,1,0	0,0,0	0,0,0	0,1,0	153	149	7.649482938969241e-05	0.000771203588222	NA,1.0,NA	NA,0.0,NA	1.0
11664	gene:Solyc11g010440.1	NA	11	+	3496875	3496982	3496875	3496977	3497250	3497472	11664	1,0,0	0,0,0	0,0,0	1,0,0	154	149	7.648744054252095e-05	0.000771203588222	1.0,NA,NA	0.0,NA,NA	1.0
12107	gene:Solyc03g044660.2	NA	3	-	10309713	10309819	10309717	10309819	10308410	10309578	12107	0,0,0	0,1,0	0,1,0	0,0,0	153	149	7.649482938969241e-05	0.000771203588222	NA,0.0,NA	NA,1.0,NA	-1.0
12179	gene:Solyc04g063360.2	NA	4	+	55481146	55481278	55481146	55481273	55482532	55482597	12179	1,1,0	0,0,0	0,0,0	0,1,0	154	149	7.648744054252095e-05	0.000771203588222	1.0,1.0,NA	NA,0.0,NA	1.0
12698	gene:Solyc05g005200.2	NA	5	-	173950	174044	173967	174044	173411	173853	12698	0,0,0	0,0,1	0,0,1	0,0,0	166	149	7.628606636071942e-05	0.000771203588222	NA,NA,0.0	NA,NA,1.0	-1.0
13051	gene:Solyc02g088940.2	NA	2	+	50859741	50859972	50859741	50859967	50860085	50860162	13051	0,0,0	0,1,1	2,0,1	0,0,0	154	149	7.648744054252095e-05	0.000771203588222	NA,0.0,0.0	1.0,NA,1.0	-1.0
1556	gene:Solyc12g099490.1	NA	12	+	66622080	66622290	66622080	66622247	66623287	66623441	1556	0,1,0	0,0,0	0,0,0	0,1,0	192	149	7.529561841685404e-05	0.000771203588222	NA,1.0,NA	NA,0.0,NA	1.0
1643	gene:Solyc12g013890.1	NA	12	+	4686887	4686958	4686887	4686947	4687430	4687539	1643	0,1,0	0,0,0	0,0,0	0,1,0	160	149	7.641155279732942e-05	0.000771203588222	NA,1.0,NA	NA,0.0,NA	1.0
229	gene:Solyc06g073660.2	NA	6	+	45448718	45448871	45448718	45448868	45448968	45449250	229	1,1,2	0,0,0	0,0,0	1,0,0	152	149	7.65006333194046e-05	0.000771203588222	1.0,1.0,1.0	0.0,NA,NA	1.0
2331	gene:Solyc02g070870.2	NA	2	-	40471605	40471762	40471608	40471762	40471289	40471511	2331	0,0,0	1,0,0	1,0,0	0,0,0	152	149	7.65006333194046e-05	0.000771203588222	0.0,NA,NA	1.0,NA,NA	-1.0
2621	gene:Solyc04g005810.2	NA	4	+	523130	523277	523130	523273	523359	523482	2621	6,0,0	0,1,0	0,1,4	0,0,0	153	149	7.649482938969241e-05	0.000771203588222	1.0,0.0,NA	NA,1.0,1.0	-0.5
3097	gene:Solyc09g010970.2	NA	9	-	4324168	4324349	4324169	4324349	4324029	4324083	3097	0,2,0	0,0,1	5,0,1	1,0,0	150	149	7.650735688722168e-05	0.000771203588222	NA,1.0,0.0	0.832,NA,1.0	-0.416
3276	gene:Solyc04g024340.2	NA	4	+	31911260	31911412	31911260	31911410	31916659	31916710	3276	3,0,0	0,1,0	0,1,0	0,0,0	151	149	7.650482012237897e-05	0.000771203588222	1.0,0.0,NA	NA,1.0,NA	-0.5
3638	gene:Solyc10g047140.1	NA	10	-	39905761	39905987	39905768	39905987	39901575	39901719	3638	0,1,0	0,0,0	0,0,0	1,1,1	156	149	7.64680340272212e-05	0.000771203588222	NA,1.0,NA	0.0,0.0,0.0	1.0
3950	gene:Solyc08g074780.2	NA	8	-	58926628	58926718	58926632	58926718	58926444	58926514	3950	0,1,0	0,0,0	0,0,0	0,1,0	153	149	7.649482938969241e-05	0.000771203588222	NA,1.0,NA	NA,0.0,NA	1.0
5713	gene:Solyc02g021420.2	NA	2	-	22635760	22635947	22635784	22635947	22635566	22635667	5713	0,1,0	0,0,0	0,0,1	0,1,0	173	149	7.608451472951332e-05	0.000771203588222	NA,1.0,NA	NA,0.0,1.0	0.5
5858	gene:Solyc01g107300.2	NA	1	+	94890660	94890752	94890660	94890749	94890853	94891018	5858	4,0,0	0,1,0	0,1,3	0,0,0	152	149	7.65006333194046e-05	0.000771203588222	1.0,0.0,NA	NA,1.0,1.0	-0.5
6533	gene:Solyc06g074970.1	NA	6	-	46473299	46473382	46473319	46473382	46471958	46472245	6533	0,1,0	1,0,0	1,0,0	0,0,0	169	149	7.620652252486402e-05	0.000771203588222	0.0,1.0,NA	1.0,NA,NA	-0.5
707	gene:Solyc07g056030.2	NA	7	+	63936502	63936569	63936502	63936563	63937026	63937073	707	0,1,0	2,0,0	0,0,0	0,1,0	155	149	7.647849844848977e-05	0.000771203588222	0.0,1.0,NA	NA,0.0,NA	0.5
7843	gene:Solyc03g059420.2	NA	3	+	29687102	29687263	29687102	29687252	29687340	29687445	7843	1,0,0	1,1,0	0,1,1	0,0,0	160	149	7.641155279732942e-05	0.000771203588222	0.482,0.0,NA	NA,1.0,1.0	-0.759
8520	gene:Solyc11g065040.1	NA	11	-	50349690	50349770	50349691	50349770	50349563	50349621	8520	0,0,0	0,1,0	0,1,0	2,0,0	150	149	7.650735688722168e-05	0.000771203588222	NA,0.0,NA	0.0,1.0,NA	-0.5
8528	gene:Solyc09g066080.1	NA	9	-	64438893	64439111	64438919	64439111	64438568	64438734	8528	0,1,0	0,0,0	3,0,2	0,1,0	175	149	7.601708193049037e-05	0.000771203588222	NA,1.0,NA	1.0,0.0,1.0	0.333
9760	gene:Solyc05g053800.2	NA	5	+	63833981	63834085	63833981	63834081	63834166	63834281	9760	1,2,0	0,0,0	0,0,4	1,0,0	153	149	7.649482938969241e-05	0.000771203588222	1.0,1.0,NA	0.0,NA,1.0	0.5
12449	gene:Solyc05g006470.2	NA	5	+	1104604	1104697	1104604	1104693	1104773	1104859	12449	21,12,14	18,30,15	29,21,38	19,16,11	153	149	7.79777875389493e-05	0.000785420609823	0.532,0.28,0.476	0.598,0.561,0.771	-0.214
11266	gene:Solyc09g055920.2	NA	9	-	46175810	46175900	46175843	46175900	46175478	46175694	11266	5,1,0	2,0,0	0,1,0	2,2,0	182	149	8.227373793937615e-05	0.000828053528614	0.672,1.0,NA	0.0,0.29,NA	0.691
3705	gene:Solyc03g007470.2	NA	3	-	2046015	2046150	2046022	2046150	2044748	2044853	3705	11,7,0	270,215,123	10,6,4	404,272,250	156	149	8.247635733419735e-05	0.00082945477276	0.037,0.03,0.0	0.023,0.021,0.015	0.003
1229	gene:Solyc08g006610.2	NA	8	+	1212474	1212643	1212474	1212568	1213269	1213487	1229	6,1,0	0,1,0	3,0,0	5,0,2	224	149	8.445481020312699e-05	0.000848699490551	1.0,0.399,NA	0.285,NA,0.0	0.557
7920	gene:Solyc11g011070.1	NA	11	-	4157173	4157337	4157180	4157337	4155559	4155608	7920	9,17,12	0,1,0	31,11,8	1,1,1	156	149	8.539985542610339e-05	0.000857537765461	1.0,0.942,1.0	0.967,0.913,0.884	0.059
1278	gene:Solyc03g123890.2	NA	3	-	70581126	70581201	70581196	70581201	70580682	70580742	1278	4,7,6	0,0,0	0,7,5	0,0,5	219	149	8.554815552385535e-05	0.000858368149443	1.0,1.0,1.0	NA,1.0,0.405	0.297
3271	gene:Solyc04g024340.2	NA	4	+	31911260	31911410	31911260	31911333	31916659	31916710	3271	0,2,0	1,2,0	1,1,0	0,0,0	226	149	8.607296436689359e-05	0.000862972157683	0.0,0.397,NA	1.0,1.0,NA	-0.801
9504	gene:Solyc06g060540.2	NA	6	+	38556515	38556639	38556515	38556622	38557230	38557334	9504	7,2,0	0,0,0	1,2,2	3,1,0	166	149	8.682131444273254e-05	0.000869808635658	1.0,1.0,NA	0.23,0.642,1.0	0.376
6722	gene:Solyc09g055910.2	NA	9	-	46075607	46075784	46075621	46075784	46074144	46074319	6722	6,3,2	72,66,52	9,4,10	110,43,81	163	149	8.880048745202524e-05	0.000888956065664	0.071,0.04,0.034	0.07,0.078,0.101	-0.035
1818	gene:Solyc08g076470.2	NA	8	+	60476992	60477054	60476992	60477032	60477644	60477742	1818	6,0,0	2,0,4	0,0,0	4,3,0	171	149	8.988367592134168e-05	0.00089911163284	0.723,NA,0.0	0.0,0.0,NA	0.361
9672	gene:Solyc01g079720.2	NA	1	-	78830006	78830129	78830025	78830129	78826744	78826860	9672	5,1,4	97,73,49	1,0,2	121,77,94	168	149	9.099060178863618e-05	0.000909488948665	0.044,0.012,0.068	0.007,0.0,0.019	0.033
12317	gene:Solyc12g009830.1	NA	12	-	3026397	3026459	3026407	3026459	3024210	3024251	12317	1,1,1	20,18,10	4,1,0	14,11,12	159	149	9.211441074211298e-05	0.000920019045916	0.045,0.049,0.086	0.211,0.079,0.0	-0.037
4857	gene:Solyc11g062240.1	NA	11	+	49146202	49146362	49146202	49146347	49146449	49148482	4857	40,46,19	4,6,3	62,64,47	5,12,9	164	149	9.338352437838372e-05	0.000931983244063	0.901,0.874,0.852	0.918,0.829,0.826	0.018
4860	gene:Solyc07g062410.2	NA	7	-	65167117	65167308	65167218	65167308	65166340	65166445	4860	5,7,0	36,41,20	5,0,9	72,53,55	250	149	9.519790048526067e-05	0.000949366867339	0.076,0.092,0.0	0.04,0.0,0.089	0.013
8447	gene:Solyc02g068870.1	NA	2	-	38759782	38759809	38759806	38759809	38759602	38759704	8447	0,4,4	11,10,9	0,0,0	6,9,24	173	149	9.537952901249795e-05	0.0009504537377	0.0,0.256,0.277	0.0,0.0,0.0	0.178
9299	gene:Solyc11g007070.1	NA	11	+	1541324	1541429	1541324	1541400	1541655	1541751	9299	0,0,0	25,37,26	3,2,9	48,51,44	178	149	9.613566448212187e-05	0.000957259538877	0.0,0.0,0.0	0.05,0.032,0.146	-0.076
13028	gene:Solyc03g123700.2	NA	3	+	70458132	70458195	70458132	70458185	70460496	70460815	13028	1,5,2	4,0,0	5,3,3	5,0,2	159	149	9.877866333807236e-05	0.000982141713512	0.19,1.0,1.0	0.484,1.0,0.584	0.041
7624	gene:Solyc10g077110.1	NA	10	+	59993450	59993597	59993450	59993534	59993778	59994064	7624	9,20,6	11,15,11	16,19,9	14,12,11	212	149	9.878466027072573e-05	0.000982141713512	0.365,0.484,0.277	0.445,0.527,0.365	-0.07
9638	gene:Solyc02g032300.2	NA	2	+	28120530	28120779	28120530	28120596	28120884	28120954	9638	10,15,2	4,0,2	7,7,14	0,0,0	332	149	0.00010121341389224671	0.00100552491068	0.529,1.0,0.31	1.0,1.0,1.0	-0.387
3960	gene:Solyc09g059670.2	NA	9	-	55065148	55065385	55065282	55065385	55063867	55063968	3960	6,2,5	4,0,0	1,2,0	5,2,1	283	149	0.00010140543241276545	0.00100666819248	0.441,1.0,1.0	0.095,0.345,0.0	0.667
9820	gene:Solyc07g043620.2	NA	7	-	57565693	57565847	57565697	57565847	57565450	57565535	9820	1,0,0	84,62,43	3,0,10	68,45,39	153	149	0.0001030547475711453	0.00102226559304	0.011,0.0,0.0	0.041,0.0,0.2	-0.077
2237	gene:Solyc01g080510.2	NA	1	+	79760750	79760992	79760750	79760800	79761549	79761628	2237	56,16,19	1,0,0	30,24,35	1,2,6	341	149	0.0001032603193055565	0.00102275398773	0.961,1.0,1.0	0.929,0.84,0.718	0.158
5109	gene:Solyc04g076540.2	NA	4	-	61430104	61430259	61430157	61430259	61429848	61430031	5109	3,6,0	16,17,7	0,0,1	28,33,31	202	149	0.00010318921971116123	0.00102275398773	0.122,0.207,0.0	0.0,0.0,0.023	0.102
567	gene:Solyc04g024530.2	NA	4	-	30182366	30182566	30182473	30182566	30182092	30182212	567	4,4,2	114,111,71	2,1,5	132,77,142	256	149	0.00010376221993048845	0.00102617149325	0.02,0.021,0.016	0.009,0.008,0.02	0.007
7696	gene:Solyc05g013800.1	NA	5	-	7110833	7110985	7110900	7110985	7110483	7110655	7696	4,11,3	0,0,0	4,9,1	0,6,0	216	149	0.00010371722364782306	0.00102617149325	1.0,1.0,1.0	1.0,0.509,1.0	0.164
2484	gene:Solyc12g056280.1	NA	12	+	62230458	62230634	62230458	62230597	62231863	62231868	2484	4,14,4	0,6,1	17,4,6	11,5,7	186	149	0.00010398137263103479	0.00102756214464	1.0,0.651,0.762	0.553,0.391,0.407	0.354
11579	gene:Solyc01g106740.2	NA	1	-	94480501	94480713	94480646	94480713	94479680	94479779	11579	12,2,2	173,126,93	9,3,2	191,129,152	294	149	0.00010418545636967358	0.0010288018952	0.034,0.008,0.011	0.023,0.012,0.007	0.004
11481	gene:Solyc10g007740.2	NA	10	-	1983055	1983244	1983072	1983244	1982831	1982923	11481	11,12,16	2,2,0	14,17,6	0,1,2	166	149	0.00010478019695462788	0.00103389449242	0.832,0.843,1.0	1.0,0.938,0.729	0.003
10288	gene:Solyc06g048470.2	NA	6	-	31118017	31118138	31118026	31118138	31117902	31117936	10288	7,1,0	27,20,11	5,1,0	27,19,16	158	149	0.00010497967255149606	0.00103508216704	0.196,0.045,0.0	0.149,0.047,0.0	0.015
13434	gene:Solyc11g073190.1	NA	11	-	56240869	56240969	56240880	56240969	56240622	56240709	13434	1,2,0	21,12,5	2,3,0	18,22,14	160	149	0.00010572431057915361	0.00104163921658	0.042,0.134,0.0	0.094,0.113,0.0	-0.01
10595	gene:Solyc09g074310.2	NA	9	+	66089165	66089271	66089165	66089265	66089400	66089509	10595	0,1,0	26,15,9	1,5,3	19,15,11	155	149	0.0001062339132407473	0.00104587247618	0.0,0.06,0.0	0.048,0.243,0.208	-0.146
8018	gene:Solyc07g056540.2	NA	7	+	64333318	64333400	64333318	64333354	64333483	64333606	8018	2,1,2	2,0,2	1,0,1	0,0,0	195	149	0.00010649928067014987	0.00104769668292	0.433,1.0,0.433	1.0,NA,1.0	-0.378
12371	gene:Solyc03g007170.2	NA	3	-	1745126	1745364	1745150	1745364	1744866	1744954	12371	1,7,4	88,86,47	5,2,0	127,78,92	173	149	0.00010848945754674361	0.00106588743929	0.01,0.066,0.068	0.033,0.022,0.0	0.03
6704	gene:Solyc01g105120.2	NA	1	-	93387098	93387321	93387304	93387321	93383299	93383877	6704	1,10,2	176,151,87	7,8,6	223,122,203	355	149	0.0001085232585690611	0.00106588743929	0.002,0.027,0.01	0.013,0.027,0.012	-0.004
6829	gene:Solyc09g091030.2	NA	9	+	70383694	70383905	70383694	70383902	70383984	70384095	6829	31,27,30	5,0,2	54,41,25	4,1,0	152	149	0.0001085927817618914	0.00106588743929	0.859,1.0,0.936	0.93,0.976,1.0	-0.037
11214	gene:Solyc06g072080.2	NA	6	-	44426191	44426302	44426226	44426302	44425900	44425951	11214	16,22,1	6,0,1	19,9,7	1,0,0	184	149	0.00011319968851748227	0.00111027340672	0.683,1.0,0.447	0.939,1.0,1.0	-0.27
1174	gene:Solyc09g009190.2	NA	9	+	2551394	2551551	2551394	2551515	2552377	2552481	1174	17,14,19	0,8,0	33,14,12	0,0,0	185	149	0.00011348146044279113	0.00111220331718	1.0,0.585,1.0	1.0,1.0,1.0	-0.138
2286	gene:Solyc08g081930.2	NA	8	+	64841853	64842041	64841853	64841935	64842322	64842387	2286	4,1,1	68,54,27	2,5,4	88,88,55	255	149	0.0001136676649525951	0.00111319440737	0.033,0.011,0.021	0.013,0.032,0.041	-0.007
4961	gene:Solyc02g085250.2	NA	2	-	48217360	48217501	48217373	48217501	48216901	48216943	4961	1,0,4	3,0,5	0,0,0	12,1,9	162	149	0.00011423543051732695	0.00111791800515	0.235,NA,0.424	0.0,0.0,0.0	0.33
4674	gene:Solyc03g095230.2	NA	3	+	56209835	56209964	56209835	56209945	56210055	56210190	4674	19,23,13	6,1,0	28,24,28	1,0,0	168	149	0.00011449765125027915	0.00111964668831	0.737,0.953,1.0	0.961,1.0,1.0	-0.09
7872	gene:Solyc02g036340.2	NA	2	-	30517439	30517595	30517450	30517595	30517075	30517323	7872	2,2,0	48,39,21	3,3,2	69,37,60	160	149	0.00011462241678608427	0.00112002964991	0.037,0.046,0.0	0.039,0.07,0.03	-0.019
13221	gene:Solyc06g011570.2	NA	6	-	8118796	8118980	8118885	8118980	8117885	8117918	13221	2,5,0	0,0,4	1,4,1	0,2,0	238	149	0.00011793675667990064	0.00115155561522	1.0,1.0,0.0	1.0,0.556,1.0	-0.185
5071	gene:Solyc02g087130.2	NA	2	+	49633498	49633606	49633498	49633601	49633686	49633826	5071	77,58,60	5,4,1	126,51,110	3,0,4	154	149	0.00011852988690078184	0.00115648399717	0.937,0.933,0.983	0.976,1.0,0.964	-0.029
12135	gene:Solyc03g095820.2	NA	3	-	57463804	57463912	57463840	57463912	57463116	57463223	12135	10,3,5	8,2,2	5,5,14	1,0,4	185	149	0.0001195318820030516	0.00116539131455	0.502,0.547,0.668	0.801,1.0,0.738	-0.274
752	gene:Solyc06g083760.2	NA	6	+	49094713	49094896	49094713	49094857	49094994	49095027	752	20,23,1	2,11,2	2,20,6	2,2,0	188	149	0.00011976333194836281	0.00116677843277	0.888,0.624,0.284	0.442,0.888,1.0	-0.178
13480	gene:Solyc09g008650.2	NA	9	-	2110063	2110126	2110068	2110126	2109114	2109189	13480	32,25,21	457,362,306	34,15,34	614,245,519	154	149	0.00012095221111428491	0.00117748417427	0.063,0.063,0.062	0.051,0.056,0.06	0.007
10991	gene:Solyc08g077210.2	NA	8	-	61112888	61112974	61112893	61112974	61112676	61112781	10991	99,99,27	6,7,3	381,246,288	24,12,8	154	149	0.0001222726464082178	0.00118945375881	0.941,0.932,0.897	0.939,0.952,0.972	-0.031
4448	gene:Solyc01g103250.2	NA	1	+	91898791	91898977	91898791	91898880	91899494	91899619	4448	0,1,0	10,9,6	7,2,2	12,13,9	246	149	0.00012417267539167925	0.00120703958754	0.0,0.063,0.0	0.261,0.085,0.119	-0.134
9362	gene:Solyc01g088430.2	NA	1	+	83237050	83237228	83237050	83237224	83237312	83237719	9362	5,2,1	69,47,38	5,0,0	46,24,46	153	149	0.0001266042818273264	0.00122976274939	0.066,0.04,0.025	0.096,0.0,0.0	0.012
13595	gene:Solyc04g070980.2	NA	4	+	57835426	57835533	57835426	57835529	57837831	57837912	13595	2,0,0	0,0,0	1,0,0	4,0,0	153	149	0.0001279391924121209	0.00124180741359	1.0,NA,NA	0.196,NA,NA	0.804
7247	gene:Solyc10g051110.1	NA	10	-	51525734	51525801	51525740	51525801	51525499	51525652	7247	0,4,0	0,1,0	8,0,0	0,2,1	155	149	0.00012891426851879224	0.00125034417294	NA,0.794,NA	1.0,0.0,0.0	0.461
13652	gene:Solyc11g062070.1	NA	11	-	48931571	48931682	48931588	48931682	48924981	48925066	13652	16,8,7	92,127,49	13,7,5	176,140,132	166	149	0.00012944759186847392	0.00125458688297	0.135,0.054,0.114	0.062,0.043,0.033	0.055
8623	gene:Solyc04g005830.2	NA	4	+	531568	531659	531568	531646	531914	532132	8623	3,5,7	28,15,7	8,2,3	19,15,24	162	149	0.00012978287081386391	0.00125690531586	0.09,0.235,0.479	0.279,0.109,0.103	0.104
1729	gene:Solyc09g061420.2	NA	9	-	59095920	59096061	59095993	59096061	59095611	59095806	1729	68,53,37	12,6,0	63,34,67	2,0,3	222	149	0.0001308351901431185	0.00126615948804	0.792,0.856,1.0	0.955,1.0,0.937	-0.081
12977	gene:Solyc02g083490.2	NA	2	+	46872719	46872878	46872719	46872849	46872965	46873459	12977	10,8,6	0,9,2	9,7,6	4,0,3	178	149	0.00013125822691231154	0.00126921346856	1.0,0.427,0.715	0.653,1.0,0.626	-0.046
3266	gene:Solyc06g011560.2	NA	6	+	8116262	8116328	8116262	8116305	8116416	8116505	3266	107,70,55	2,1,2	99,58,77	2,4,1	172	149	0.00013134477502555286	0.00126921346856	0.979,0.984,0.96	0.977,0.926,0.985	0.012
6143	gene:Solyc12g096120.1	NA	12	-	65173762	65173853	65173795	65173853	65172872	65172905	6143	95,56,29	6,0,0	82,38,62	4,0,0	182	149	0.00013314235899763497	0.00128563440969	0.928,1.0,1.0	0.944,1.0,1.0	-0.005
11724	gene:Solyc07g052600.2	NA	7	-	61070762	61070987	61070930	61070987	61069735	61069801	11724	3,1,0	2,1,0	3,2,2	0,0,0	317	149	0.0001339226236481119	0.00129221505001	0.414,0.32,NA	1.0,1.0,1.0	-0.633
11207	gene:Solyc03g119140.2	NA	3	+	67844417	67844547	67844417	67844508	67845545	67845595	11207	13,13,10	5,11,7	15,10,3	4,7,2	188	149	0.00013783874289285259	0.00132902145321	0.673,0.484,0.531	0.748,0.531,0.543	-0.045
665	gene:Solyc06g084270.2	NA	6	+	49469614	49469676	49469614	49469665	49469776	49470253	665	8,3,1	0,0,0	3,3,7	4,1,1	160	149	0.00013867016356232078	0.00133605332846	1.0,1.0,1.0	0.411,0.736,0.867	0.329
11660	gene:Solyc01g097470.2	NA	1	-	88317635	88317811	88317665	88317811	88317164	88317338	11660	16,10,19	0,0,0	14,12,24	8,0,0	179	149	0.00013912105201891242	0.00133941121752	1.0,1.0,1.0	0.593,1.0,1.0	0.136
7104	gene:Solyc05g023770.2	NA	5	-	29323930	29323986	29323936	29323986	29323765	29323831	7104	0,1,1	67,58,17	3,0,13	57,70,49	155	149	0.00014321275359368478	0.00137779093237	0.0,0.016,0.054	0.048,0.0,0.203	-0.06
9121	gene:Solyc09g098370.2	NA	9	+	72204908	72205007	72204908	72204983	72205081	72205197	9121	3,3,0	6,4,3	6,4,2	9,7,2	173	149	0.00014368919617109614	0.00138135888516	0.301,0.392,0.0	0.365,0.33,0.463	-0.155
6447	gene:Solyc10g006820.2	NA	10	-	1263863	1263971	1263943	1263971	1263604	1263773	6447	0,4,0	30,35,17	2,1,0	54,44,37	229	149	0.00014484474410907192	0.00139144539789	0.0,0.069,0.0	0.024,0.015,0.0	0.01
6914	gene:Solyc01g058260.2	NA	1	-	65873233	65873299	65873237	65873299	65872753	65872816	6914	0,2,0	7,8,0	1,1,1	11,0,19	153	149	0.0001467206571104272	0.00140843219195	0.0,0.196,NA	0.081,1.0,0.049	-0.279
10528	gene:Solyc09g074100.2	NA	9	-	65776062	65776260	65776195	65776260	65775760	65775911	10528	20,8,18	0,0,0	37,16,21	1,4,3	282	149	0.00014860087105514246	0.00142543533496	1.0,1.0,1.0	0.951,0.679,0.787	0.194
8634	gene:Solyc08g081140.2	NA	8	+	64222002	64222269	64222002	64222224	64222621	64222718	8634	69,50,22	4,3,0	43,31,24	0,0,1	194	149	0.000149780498879362	0.00143569820318	0.93,0.928,1.0	1.0,1.0,0.949	-0.03
12638	gene:Solyc04g007280.2	NA	4	+	995968	996153	995968	996107	996732	996871	12638	4,2,3	61,69,33	4,0,3	63,55,58	195	149	0.00015239942811305445	0.00145973215039	0.048,0.022,0.065	0.046,0.0,0.038	0.017
5762	gene:Solyc03g111850.2	NA	3	-	62463064	62463442	62463205	62463442	62462241	62462490	5762	986,872,461	2,4,9	1028,747,793	6,3,12	290	149	0.00015306460725365693	0.00146503095926	0.996,0.991,0.963	0.989,0.992,0.971	-0.001
3875	gene:Solyc03g098470.2	NA	3	-	60756355	60756438	60756364	60756438	60756225	60756271	3875	14,31,9	0,0,0	18,38,8	3,5,1	158	149	0.00015664893177364984	0.00149824168372	1.0,1.0,1.0	0.85,0.878,0.883	0.13
10426	gene:Solyc08g065440.2	NA	8	-	53469745	53469901	53469848	53469901	53469442	53469609	10426	5,6,4	8,19,9	5,2,1	14,14,11	252	149	0.00015699712820646443	0.0015004751099	0.27,0.157,0.208	0.174,0.078,0.051	0.111
1241	gene:Solyc05g013740.2	NA	5	+	7059121	7059187	7059121	7059163	7059262	7059437	1241	40,72,25	8,10,8	79,85,29	11,11,7	173	149	0.00015801803025370517	0.00150912985974	0.812,0.861,0.729	0.861,0.869,0.781	-0.036
4141	gene:Solyc03g120070.2	NA	3	+	68568694	68568853	68568694	68568846	68570177	68571755	4141	13,10,3	0,0,2	13,8,17	3,1,0	156	149	0.00016138501206322837	0.00154016155933	1.0,1.0,0.589	0.805,0.884,1.0	-0.033
6858	gene:Solyc04g079320.2	NA	4	+	63843313	63843406	63843313	63843394	63843535	63843787	6858	13,12,0	0,1,6	19,17,23	0,1,0	161	149	0.00016154345445136483	0.00154054996942	1.0,0.917,0.0	1.0,0.94,1.0	-0.341
5997	gene:Solyc08g082450.2	NA	8	+	65257411	65257498	65257411	65257494	65258828	65260129	5997	3,0,1	73,49,34	5,0,7	57,42,46	153	149	0.0001618381586032148	0.0015421892994	0.038,0.0,0.028	0.079,0.0,0.129	-0.047
7112	gene:Solyc08g066540.2	NA	8	-	55282464	55282533	55282494	55282533	55281552	55281847	7112	5,9,8	134,140,91	3,3,11	162,50,139	179	149	0.0001619510927369589	0.0015421892994	0.03,0.051,0.068	0.015,0.048,0.062	0.008
2808	gene:Solyc09g092530.2	NA	9	-	71584594	71584780	71584702	71584780	71584086	71584415	2808	1,0,2	0,0,0	5,2,1	0,0,4	257	149	0.00016213497205602026	0.00154281743591	1.0,NA,1.0	1.0,1.0,0.127	0.291
13331	gene:Solyc06g082150.2	NA	6	+	48054034	48054270	48054034	48054244	48054800	48055010	13331	0,1,0	37,18,7	6,1,2	36,24,38	175	149	0.00016416468517776802	0.00156099617795	0.0,0.045,0.0	0.124,0.034,0.043	-0.052
5525	gene:Solyc01g056790.2	NA	1	+	56546873	56547220	56546873	56547069	56548858	56549224	5525	35,16,6	5,1,2	20,19,13	3,0,2	300	149	0.00016498151302640196	0.00156762390446	0.777,0.888,0.598	0.768,1.0,0.764	-0.09
8327	gene:Solyc11g020290.1	NA	11	-	10700508	10700575	10700528	10700575	10696860	10697013	8327	0,0,0	7,0,3	1,2,4	6,1,2	169	149	0.0001664744452704836	0.00158066156888	0.0,NA,0.0	0.128,0.638,0.638	-0.468
6216	gene:Solyc11g044330.1	NA	11	-	32954417	32954527	32954443	32954527	32954322	32954327	6216	28,11,10	4,0,4	25,23,12	0,0,0	175	149	0.00016687074386370716	0.00158212812515	0.856,1.0,0.68	1.0,1.0,1.0	-0.155
9949	gene:Solyc01g079880.2	NA	1	-	79027618	79027767	79027646	79027767	79027357	79027467	9949	29,18,11	1121,827,473	31,15,20	977,616,787	177	149	0.00016686829030296334	0.00158212812515	0.021,0.018,0.019	0.026,0.02,0.021	-0.003
1372	gene:Solyc01g091700.2	NA	1	+	85298784	85298992	85298784	85298903	85299688	85300242	1372	8,16,15	43,38,30	9,9,12	45,22,37	238	149	0.00016800488814300727	0.001591727702	0.104,0.209,0.238	0.111,0.204,0.169	0.022
6853	gene:Solyc12g014350.1	NA	12	-	5162091	5162164	5162095	5162164	5161920	5161986	6853	1,1,0	19,23,6	2,4,7	36,16,12	153	149	0.00016977525051779528	0.00160733674224	0.049,0.041,0.0	0.051,0.196,0.362	-0.173
3513	gene:Solyc10g008990.2	NA	10	+	3021636	3021655	3021636	3021651	3022074	3022220	3513	1,3,0	54,65,26	2,1,7	60,37,45	153	149	0.00017096498683810522	0.00161743014302	0.018,0.043,0.0	0.031,0.026,0.132	-0.043
1028	gene:Solyc01g065490.2	NA	1	+	71738432	71738667	71738432	71738630	71739220	71739388	1028	0,1,2	10,13,15	0,0,4	20,10,3	186	149	0.00017206703403849238	0.0016266799663	0.0,0.058,0.097	0.0,0.0,0.516	-0.12
6112	gene:Solyc01g087330.2	NA	1	-	82292787	82292987	82292947	82292987	82292239	82292317	6112	0,1,0	32,29,18	3,1,9	29,22,24	309	149	0.00017497042334913327	0.0016529335878	0.0,0.016,0.0	0.048,0.021,0.153	-0.069
5089	gene:Solyc04g049360.2	ADCS	4	-	41630418	41630624	41630439	41630624	41629187	41629554	5089	0,5,0	15,34,7	1,3,1	22,31,17	170	149	0.00017644787519570525	0.00166568831101	0.0,0.114,0.0	0.038,0.078,0.049	-0.017
6415	gene:Solyc09g010100.2	NA	9	-	3490350	3490439	3490353	3490439	3489213	3489343	6415	23,7,13	2363,1374,1015	40,14,16	2088,1087,2065	152	149	0.0001774430009122198	0.00167387471084	0.009,0.005,0.012	0.018,0.012,0.008	-0.004
2255	gene:Solyc11g006020.1	NA	11	-	824034	824154	824077	824154	823777	823843	2255	16,15,6	620,477,284	21,27,14	804,467,441	192	149	0.0001779246630157655	0.0016772091433	0.02,0.024,0.016	0.02,0.043,0.024	-0.009
6550	gene:Solyc10g080130.1	NA	10	+	61518778	61518876	61518778	61518826	61519775	61519849	6550	2,2,0	0,0,0	2,0,1	8,0,0	199	149	0.00017844297831557732	0.00168088403764	1.0,1.0,NA	0.158,NA,1.0	0.421
4527	gene:Solyc02g078640.2	NA	2	-	43287122	43287219	43287143	43287219	43286925	43287050	4527	2,2,0	53,52,33	0,0,2	62,51,48	170	149	0.00017906373952612158	0.00168551796256	0.032,0.033,0.0	0.0,0.0,0.035	0.01
13226	gene:Solyc11g006540.1	NA	11	-	1194251	1194459	1194349	1194459	1193540	1193797	13226	2,0,0	31,24,24	4,0,0	23,26,29	247	149	0.00018087834895000237	0.00170137477905	0.037,0.0,0.0	0.095,0.0,0.0	-0.019
6701	gene:Solyc11g013770.1	NA	11	+	7150744	7150815	7150744	7150810	7151516	7151573	6701	59,26,34	4,1,2	48,38,36	0,6,4	154	149	0.00018113239863155092	0.00170254044806	0.935,0.962,0.943	1.0,0.86,0.897	0.028
12318	gene:Solyc05g012380.2	NA	5	-	5641086	5641152	5641118	5641152	5639429	5639967	12318	10,6,5	449,384,308	4,6,9	541,299,487	181	149	0.0001864081382890668	0.00175087155878	0.018,0.013,0.013	0.006,0.016,0.015	0.002
12078	gene:Solyc09g059970.2	NA	9	+	56958677	56958761	56958677	56958749	56961789	56961817	12078	2,0,0	2,10,2	0,1,4	0,0,8	161	149	0.00018887994613877868	0.00177281579288	0.481,0.0,0.0	NA,1.0,0.316	-0.498
10353	gene:Solyc01g094640.2	NA	1	-	86081019	86081264	86081208	86081264	86080401	86080625	10353	0,2,0	0,0,0	3,2,4	3,3,1	338	149	0.00018968568407438412	0.00177910214368	NA,1.0,NA	0.306,0.227,0.638	0.61
6219	gene:Solyc11g044330.1	NA	11	-	32954415	32954527	32954443	32954527	32954322	32954327	6219	31,14,13	4,0,4	30,32,28	0,0,0	177	149	0.00019652857500849369	0.00184196266147	0.867,1.0,0.732	1.0,1.0,1.0	-0.134
527	gene:Solyc07g049570.2	NA	7	+	59910562	59910695	59910562	59910691	59910808	59910889	527	58,65,31	1,1,2	66,34,50	3,3,2	153	149	0.00019808061227552523	0.001855180194	0.983,0.984,0.938	0.955,0.917,0.961	0.024
13739	gene:Solyc02g014350.2	NA	2	+	15788892	15788971	15788892	15788929	15789529	15790140	13739	7,9,7	24,23,3	5,1,3	29,22,26	191	149	0.00019961489595877945	0.00186821266003	0.185,0.234,0.645	0.119,0.034,0.083	0.276
8298	gene:Solyc08g048550.2	NA	8	+	12221938	12222001	12221938	12221996	12222111	12222201	8298	142,97,97	8,11,5	166,84,148	3,5,6	154	149	0.00020079806428856666	0.00187794272563	0.945,0.895,0.949	0.982,0.942,0.96	-0.032
12408	gene:Solyc03g121990.2	NA	3	-	69999780	70000065	69999859	70000065	69999603	69999660	12408	77,46,40	5,1,4	121,45,60	0,0,0	228	149	0.00020097919934176063	0.00187829417442	0.91,0.968,0.867	1.0,1.0,1.0	-0.085
10028	gene:Solyc10g045240.1	NA	10	+	32331960	32332178	32331960	32332064	32332511	32332614	10028	55,60,26	2,1,0	102,84,43	2,0,0	263	149	0.00020563283688759283	0.00191964231718	0.94,0.971,1.0	0.967,1.0,1.0	-0.019
9251	gene:Solyc04g078860.2	NA	4	+	63526122	63526309	63526122	63526291	63526440	63526820	9251	5,2,6	14,6,12	2,4,12	10,0,3	167	149	0.0002056969220949053	0.00191964231718	0.242,0.229,0.308	0.151,1.0,0.781	-0.384
2666	gene:Solyc02g092710.2	NA	2	+	53703014	53703138	53703014	53703120	53703235	53703393	2666	0,1,0	6,3,0	4,0,0	2,0,0	167	149	0.00020622111489378503	0.00192316255686	0.0,0.229,NA	0.641,NA,NA	-0.526
8674	gene:Solyc02g032940.2	NA	2	-	29483599	29483843	29483793	29483843	29482576	29482945	8674	0,0,0	16,22,8	1,12,0	27,21,23	343	149	0.0002085622115527654	0.00194360966948	0.0,0.0,0.0	0.016,0.199,0.0	-0.072
10214	gene:Solyc10g078750.1	NA	10	+	60475650	60475727	60475650	60475723	60477988	60478736	10214	0,0,1	15,23,11	4,2,4	27,21,12	153	149	0.00021046162388536227	0.00195991451026	0.0,0.0,0.081	0.126,0.085,0.245	-0.125
7650	gene:Solyc03g083960.2	NA	3	-	53898733	53898914	53898877	53898914	53898433	53898482	7650	1,2,0	16,22,5	2,2,2	29,29,14	293	149	0.00021148940425834922	0.0019680848971	0.031,0.044,0.0	0.034,0.034,0.068	-0.02
4849	gene:Solyc05g008810.2	NA	5	-	3047758	3047831	3047764	3047831	3046426	3046500	4849	1,1,0	0,0,0	3,0,6	0,4,2	155	149	0.0002131871894270854	0.00198247419081	1.0,1.0,NA	1.0,0.0,0.743	0.419
9213	gene:Solyc04g058090.2	NA	4	-	55206114	55206198	55206118	55206198	55204603	55204992	9213	62,58,36	29,8,8	109,41,61	15,12,20	153	149	0.0002149849839281515	0.00199777239326	0.676,0.876,0.814	0.876,0.769,0.748	-0.009
9349	gene:Solyc06g084230.2	NA	6	-	49414234	49414382	49414306	49414382	49414068	49414143	9349	0,1,4	0,0,4	3,4,2	0,0,0	221	149	0.00021665211834677193	0.00201183556881	NA,1.0,0.403	1.0,1.0,1.0	-0.298
9973	gene:Solyc06g053740.2	NA	6	+	36591283	36591469	36591283	36591345	36591609	36591802	9973	5,8,2	31,27,12	0,12,0	39,16,21	273	149	0.00021848575492394807	0.00202742384215	0.081,0.139,0.083	0.0,0.29,0.0	0.004
7679	gene:Solyc01g094460.2	NA	1	-	85931877	85931980	85931912	85931980	85930759	85930944	7679	3,3,4	157,108,90	1,3,5	175,119,162	184	149	0.00022309181435125618	0.00206869829835	0.015,0.022,0.035	0.005,0.02,0.024	0.008
9886	gene:Solyc01g101090.2	NA	1	+	90939382	90939586	90939382	90939472	90940226	90940286	9886	11,8,3	75,40,32	4,9,4	78,58,66	263	149	0.00022507038730989828	0.00208556724332	0.077,0.102,0.05	0.028,0.081,0.033	0.029
1240	gene:Solyc05g013740.2	NA	5	+	7058967	7059048	7058967	7059036	7059121	7059163	1240	4,2,3	40,89,23	2,2,1	78,68,35	161	149	0.00022597366605105732	0.00209097556337	0.085,0.02,0.108	0.023,0.026,0.026	0.046
8616	gene:Solyc04g063210.2	NA	4	-	55351352	55351525	55351390	55351525	55350973	55351030	8616	61,49,22	0,0,0	118,63,35	6,3,4	187	149	0.00022590840498438997	0.00209097556337	1.0,1.0,1.0	0.94,0.944,0.875	0.08
7009	gene:Solyc11g020300.1	NA	11	-	10733048	10733133	10733063	10733133	10731929	10732008	7009	7,0,3	416,424,207	4,10,6	448,283,354	164	149	0.00022697855102449054	0.00209878965484	0.015,0.0,0.013	0.008,0.031,0.015	-0.009
1388	gene:Solyc04g078750.2	NA	4	+	63415044	63415167	63415044	63415128	63415484	63416058	1388	174,139,97	6,2,3	155,122,153	16,9,6	188	149	0.00022757328629095412	0.00210280287982	0.958,0.982,0.962	0.885,0.915,0.953	0.05
12481	gene:Solyc02g086160.2	NA	2	+	48911382	48911571	48911382	48911517	48911861	48912136	12481	124,85,36	190,196,78	144,113,101	330,222,207	203	149	0.00023004455265021945	0.00212413756307	0.324,0.241,0.253	0.243,0.272,0.264	0.013
10370	gene:Solyc10g085430.1	NA	10	+	64617139	64617342	64617139	64617336	64618505	64618703	10370	12,10,5	337,240,157	7,8,5	399,195,251	155	149	0.00023185390822355159	0.00213933465106	0.033,0.039,0.03	0.017,0.038,0.019	0.009
8508	gene:Solyc01g066480.2	NA	1	-	74485627	74485719	74485631	74485719	74485475	74485526	8508	0,1,0	0,0,0	1,1,0	0,6,0	153	149	0.00023216410446245527	0.00214068720422	NA,1.0,NA	1.0,0.14,NA	0.43
1515	gene:Solyc02g082800.2	NA	2	-	46446789	46446884	46446858	46446884	46444618	46444687	1515	14,7,11	285,200,125	9,6,16	320,178,354	218	149	0.0002334640270908276	0.00215115727497	0.032,0.023,0.057	0.019,0.023,0.03	0.013
12369	gene:Solyc09g018500.1	NA	9	+	15102428	15102506	15102428	15102483	15103321	15103453	12369	3,2,0	0,6,0	0,2,4	0,0,0	172	149	0.00023471033151156224	0.00216111891449	1.0,0.224,NA	NA,1.0,1.0	-0.388
6913	gene:Solyc01g058260.2	NA	1	-	65873191	65873299	65873237	65873299	65872753	65872816	6913	17,24,12	7,8,0	22,16,22	11,0,19	195	149	0.0002356871409586048	0.00216858688629	0.65,0.696,1.0	0.604,1.0,0.469	0.091
13174	gene:Solyc03g124030.2	NA	3	-	70734622	70734752	70734636	70734752	70733482	70733539	13174	16,7,6	332,218,148	24,13,12	327,207,231	163	149	0.0002361394195180323	0.00217122147925	0.042,0.029,0.036	0.063,0.054,0.045	-0.018
3160	gene:Solyc08g083290.2	NA	8	+	65801501	65801648	65801501	65801624	65802599	65803194	3160	0,0,3	52,41,30	4,8,5	80,29,68	173	149	0.00023973542469890314	0.00220273756795	0.0,0.0,0.079	0.041,0.192,0.06	-0.071
2162	gene:Solyc07g007430.2	NA	7	-	2148129	2148349	2148185	2148349	2147869	2148008	2162	1,0,4	51,33,22	1,0,3	41,36,66	205	149	0.00024034685583793324	0.00220680579774	0.014,0.0,0.117	0.017,0.0,0.032	0.027
6477	gene:Solyc04g079840.2	NA	4	+	64163675	64163882	64163675	64163734	64164263	64164806	6477	0,0,0	22,24,24	0,2,10	35,14,27	297	149	0.0002425537012647829	0.0022255067513	0.0,0.0,0.0	0.0,0.067,0.157	-0.075
8549	gene:Solyc03g119010.2	NA	3	-	67737586	67737724	67737590	67737724	67737487	67737508	8549	30,23,13	189,154,64	31,28,14	238,128,155	153	149	0.0002467074064848139	0.00226203202975	0.134,0.127,0.165	0.113,0.176,0.081	0.019
12203	gene:Solyc09g009960.2	NA	9	-	3414329	3414571	3414331	3414571	3414082	3414238	12203	1,5,1	0,0,1	1,1,2	1,0,2	151	149	0.00024870500766549985	0.00227875092458	1.0,1.0,0.497	0.497,1.0,0.497	0.168
8185	gene:Solyc11g062310.1	NA	11	-	49247481	49247615	49247516	49247615	49247209	49247394	8185	1,0,2	33,27,15	0,0,1	22,20,33	184	149	0.0002510830161247212	0.00229892944925	0.024,0.0,0.097	0.0,0.0,0.024	0.032
5489	gene:Solyc01g090720.2	NA	1	+	84357697	84357874	84357697	84357741	84358355	84358646	5489	43,32,33	9,1,2	53,18,33	14,0,9	282	149	0.0002514768025251991	0.00230092481415	0.716,0.944,0.897	0.667,1.0,0.66	0.077
1383	gene:Solyc04g078750.2	NA	4	+	63415044	63415165	63415044	63415144	63415484	63416058	1383	14,12,8	12,10,4	18,18,7	13,16,13	170	149	0.00025177070688109463	0.00230200414314	0.506,0.513,0.637	0.548,0.496,0.321	0.097
6220	gene:Solyc11g044330.1	NA	11	-	32954415	32954527	32954419	32954527	32954322	32954327	6220	14,3,5	25,11,9	14,10,21	27,7,13	153	149	0.0002531664713634568	0.00231314951908	0.353,0.21,0.351	0.336,0.582,0.611	-0.205
4297	gene:Solyc09g005230.2	NA	9	-	178668	178806	178705	178806	178329	178388	4297	1,1,6	17,7,2	0,8,6	8,4,2	186	149	0.0002540440578651457	0.00231954811801	0.045,0.103,0.706	0.0,0.616,0.706	-0.156
6576	gene:Solyc07g017410.2	NA	7	+	6911253	6911445	6911253	6911440	6911535	6911651	6576	18,12,3	85,40,33	22,28,27	77,62,50	154	149	0.00026218248629515504	0.00239218664622	0.17,0.225,0.081	0.217,0.304,0.343	-0.129
12867	gene:Solyc05g013150.2	NA	5	-	6237093	6237317	6237105	6237317	6236671	6236797	12867	3,0,1	10,13,9	0,2,0	22,11,15	161	149	0.0002639294706099037	0.00240644821844	0.217,0.0,0.093	0.0,0.144,0.0	0.055
6572	gene:Solyc01g109910.2	NA	1	+	96753454	96753625	96753454	96753609	96754762	96755193	6572	0,0,0	12,10,5	2,5,1	13,18,9	165	149	0.0002643777484372048	0.00240885686668	0.0,0.0,0.0	0.122,0.201,0.091	-0.138
10430	gene:Solyc01g010830.2	NA	1	-	6232411	6232495	6232419	6232495	6232247	6232320	10430	2,1,0	73,55,39	3,2,1	61,33,40	157	149	0.0002669191031317917	0.00243031979497	0.025,0.017,0.0	0.045,0.054,0.023	-0.027
7770	gene:Solyc04g077990.2	NA	4	+	62858941	62859181	62858941	62859094	62859291	62859952	7770	32,20,2	0,0,7	30,20,16	0,0,0	236	149	0.00026817204099468937	0.00244002989178	1.0,1.0,0.153	1.0,1.0,1.0	-0.282
8977	gene:Solyc02g063270.2	NA	2	-	35331083	35331184	35331096	35331184	35330945	35331005	8977	8,3,1	8,8,2	3,7,1	22,10,14	162	149	0.0002720548797531388	0.00247363867039	0.479,0.256,0.315	0.111,0.392,0.062	0.162
12063	gene:Solyc03g083610.2	NA	3	+	53563894	53564100	53563894	53563969	53564229	53564284	12063	6,5,0	4,2,1	5,0,0	0,0,2	280	149	0.00027388054351548495	0.00248850904955	0.444,0.571,0.0	1.0,NA,0.0	-0.162
8969	gene:Solyc07g064090.2	NA	7	-	66375403	66375473	66375409	66375473	66375263	66375323	8969	0,1,0	82,59,33	0,1,4	84,38,59	155	149	0.0002748254561547362	0.00249536174069	0.0,0.016,0.0	0.0,0.025,0.061	-0.023
9957	gene:Solyc03g026210.2	NA	3	-	3609246	3609433	3609340	3609433	3608979	3609081	9957	25,18,18	138,119,61	32,25,21	147,114,92	243	149	0.00027793612620948433	0.00252185594683	0.1,0.085,0.153	0.118,0.119,0.123	-0.007
11859	gene:Solyc02g079100.2	NA	2	+	43719519	43719679	43719519	43719650	43719777	43719847	11859	0,5,1	38,38,17	0,4,4	15,23,30	178	149	0.00028217228437632394	0.00255851848148	0.0,0.099,0.047	0.0,0.127,0.1	-0.027
1529	gene:Solyc01g098500.2	NA	1	+	89008870	89009009	89008870	89008983	89009087	89009168	1529	2,3,4	2,0,0	3,2,0	1,1,0	175	149	0.0002827183010213875	0.00256169407934	0.46,1.0,1.0	0.719,0.63,NA	0.145
4482	gene:Solyc02g062950.2	NA	2	-	34896397	34896487	34896400	34896487	34896184	34896274	4482	2,0,0	89,76,42	0,3,2	75,46,69	152	149	0.00028307255937913014	0.00256312897364	0.022,0.0,0.0	0.0,0.06,0.028	-0.022
12147	gene:Solyc03g006870.2	NA	3	+	1385341	1385494	1385341	1385410	1385612	1385735	12147	5,6,6	107,96,36	21,11,10	134,119,106	233	149	0.0002838398328895471	0.0025682990135	0.029,0.038,0.096	0.091,0.056,0.057	-0.014
8281	gene:Solyc05g006440.2	NA	5	-	1070395	1070559	1070400	1070559	1069477	1069892	8281	20,8,14	1147,921,790	20,18,15	1443,589,1123	154	149	0.0002851391613843205	0.00257827283176	0.017,0.008,0.017	0.013,0.029,0.013	-0.004
6186	gene:Solyc07g019440.2	NA	7	-	11193721	11193786	11193729	11193786	11193229	11193647	6186	24,15,9	1,0,0	34,15,21	2,1,0	157	149	0.0002866935955193031	0.00259053798603	0.958,1.0,1.0	0.942,0.934,1.0	0.027
2342	gene:Solyc09g083130.2	NA	9	-	68809979	68810135	68810084	68810135	68809408	68809582	2342	1,0,0	86,70,37	6,7,5	89,88,57	254	149	0.0002876743241746132	0.00259760583678	0.007,0.0,0.0	0.038,0.045,0.049	-0.042
8027	gene:Solyc04g015480.2	NA	4	+	5687217	5687337	5687217	5687328	5688033	5688112	8027	6,1,0	3,1,5	7,5,4	2,1,2	158	149	0.0002884613049186957	0.00260291566452	0.654,0.485,0.0	0.767,0.825,0.654	-0.369
6364	gene:Solyc01g107690.2	NA	1	+	95150918	95151120	95150918	95151116	95152133	95152250	6364	0,0,2	6,4,1	3,1,1	1,5,7	153	149	0.00029548424266717557	0.00266444922885	0.0,0.0,0.661	0.745,0.163,0.122	-0.123
759	gene:Solyc06g083920.2	NA	6	+	49219478	49219695	49219478	49219605	49220081	49220221	759	0,0,2	0,0,4	9,1,2	0,0,0	239	149	0.00029798733012861264	0.0026833215605	NA,NA,0.238	1.0,1.0,1.0	-0.762
9570	gene:Solyc02g094090.2	NA	2	-	54719377	54719448	54719389	54719448	54718876	54718977	9570	0,2,0	56,60,19	1,3,0	75,43,34	161	149	0.0002979782026171726	0.0026833215605	0.0,0.03,0.0	0.012,0.061,0.0	-0.014
6955	gene:Solyc01g097500.2	NA	1	-	88331313	88331403	88331328	88331403	88330073	88330120	6955	0,0,0	3,2,0	4,0,0	2,0,2	164	149	0.00029826750959372796	0.00268399731467	0.0,0.0,NA	0.645,NA,0.0	-0.323
13468	gene:Solyc09g092450.2	NA	9	-	71541465	71541691	71541479	71541691	71540512	71540631	13468	6,2,4	13,12,7	2,1,1	19,14,19	163	149	0.0003028680999573391	0.00272352317515	0.297,0.132,0.343	0.088,0.061,0.046	0.192
1986	gene:Solyc09g091100.2	NA	9	-	70461285	70461404	70461287	70461404	70460223	70460335	1986	3,0,2	0,0,0	4,4,0	2,0,2	151	149	0.0003072815064305239	0.00276131265806	1.0,NA,1.0	0.664,1.0,0.0	0.445
4912	gene:Solyc09g064430.2	NA	9	+	61655149	61655290	61655149	61655261	61656033	61656103	4912	82,51,19	6,4,0	73,39,86	16,4,18	178	149	0.0003085434688978116	0.00277074999798	0.92,0.914,1.0	0.792,0.891,0.8	0.117
11968	gene:Solyc01g094880.2	NA	1	+	86288759	86288835	86288759	86288819	86289307	86289349	11968	0,2,0	79,39,12	2,0,2	55,32,43	165	149	0.000309820194559023	0.00278030687628	0.0,0.044,0.0	0.032,0.0,0.04	-0.009
9899	gene:Solyc12g043050.1	NA	12	+	39154404	39154623	39154404	39154582	39155967	39155975	9899	2,1,1	0,0,4	0,1,0	0,3,0	190	149	0.00031216964331739355	0.00279947060532	1.0,1.0,0.164	NA,0.207,NA	0.514
12677	gene:Solyc11g066050.1	NA	11	-	51727274	51727371	51727320	51727371	51726222	51727131	12677	0,6,2	5,11,2	1,5,0	12,19,1	195	149	0.0003152910285582589	0.0028255259025	0.0,0.294,0.433	0.06,0.167,0.0	0.167
8431	gene:Solyc12g035500.1	NA	12	-	57592179	57592356	57592192	57592356	57590805	57590887	8431	6,0,0	28,17,11	3,0,0	16,22,11	162	149	0.00031578147311423253	0.00282798411651	0.165,0.0,0.0	0.147,0.0,0.0	0.006
10342	gene:Solyc05g055260.2	NA	5	-	64978593	64978747	64978613	64978747	64978461	64978484	10342	0,0,2	0,3,5	0,0,2	0,0,0	169	149	0.0003161208894533237	0.00282908735814	NA,0.0,0.261	NA,NA,1.0	-0.869
6889	gene:Solyc02g085230.2	NA	2	-	48195098	48195278	48195135	48195278	48194899	48194986	6889	1,0,8	29,21,12	0,0,0	41,10,50	186	149	0.0003195417203559101	0.00285774700556	0.027,0.0,0.348	0.0,0.0,0.0	0.125
210	gene:Solyc03g019730.2	NA	3	+	61416753	61416912	61416753	61416857	61417004	61417024	210	4,2,2	165,174,105	2,4,6	210,147,156	204	149	0.0003198956392209355	0.00285895802156	0.017,0.008,0.014	0.007,0.019,0.027	-0.005
5512	gene:Solyc12g008970.1	NA	12	-	2278022	2278120	2278039	2278120	2277206	2277280	5512	1,0,0	51,32,20	0,8,2	36,33,13	166	149	0.0003210928065227151	0.00286769848501	0.017,0.0,0.0	0.0,0.179,0.121	-0.094
9794	gene:Solyc10g054330.1	NA	10	+	55254839	55254991	55254839	55254970	55255769	55255868	9794	2,1,3	47,15,11	4,3,4	35,18,26	170	149	0.00032326809823292216	0.00288515675121	0.036,0.055,0.193	0.091,0.127,0.119	-0.018
7980	gene:Solyc03g097910.2	NA	3	-	60288805	60289040	60288930	60289040	60288249	60288631	7980	14,9,3	370,240,240	10,9,3	423,171,440	274	149	0.0003250134822728909	0.00289875692029	0.02,0.02,0.007	0.013,0.028,0.004	0.001
7874	gene:Solyc02g067120.2	NA	2	-	37342835	37343004	37342897	37343004	37342435	37342741	7874	95,83,61	21,16,8	118,67,86	18,4,8	211	149	0.0003349309844146696	0.00298517506818	0.762,0.786,0.843	0.822,0.922,0.884	-0.079
7201	gene:Solyc10g080080.1	NA	10	-	61471948	61472083	61471952	61472083	61471190	61471251	7201	6,6,1	257,197,131	4,1,4	253,161,206	153	149	0.0003432305888583696	0.00305706536734	0.022,0.029,0.007	0.015,0.006,0.019	0.006
3164	gene:Solyc12g014440.1	NA	12	-	5415426	5415517	5415439	5415517	5415122	5415348	3164	8,5,2	70,58,34	5,5,8	65,36,53	162	149	0.0003457126640113594	0.00307707788838	0.095,0.073,0.051	0.066,0.113,0.122	-0.027
693	gene:Solyc10g039190.1	NA	10	+	20782725	20782923	20782725	20782907	20782995	20783227	693	1,1,0	68,44,30	4,0,1	56,66,70	165	149	0.00034613079953407376	0.00307870522169	0.013,0.02,0.0	0.061,0.0,0.013	-0.014
9368	gene:Solyc06g083210.2	NA	6	+	48729163	48729229	48729163	48729216	48730131	48730198	9368	0,2,1	37,25,29	4,2,2	53,25,33	162	149	0.00034863135386795736	0.00309884010463	0.0,0.069,0.031	0.065,0.069,0.053	-0.029
10978	gene:Solyc03g110940.2	NA	3	+	61662545	61662665	61662545	61662648	61663171	61663366	10978	22,21,15	0,0,0	17,12,27	0,6,2	166	149	0.00035436500350939616	0.00314766578813	1.0,1.0,1.0	1.0,0.642,0.924	0.145
6632	gene:Solyc12g010840.1	NA	12	+	3776872	3777040	3776872	3776996	3777526	3777682	6632	1764,1235,1014	31,9,18	1961,904,1953	27,8,25	193	149	0.0003585451754198752	0.00318263573622	0.978,0.991,0.978	0.982,0.989,0.984	-0.003
8812	gene:Solyc02g093480.2	NA	2	-	54339910	54340025	54339954	54340025	54339505	54339658	8812	2,0,0	0,0,0	2,4,2	4,0,0	193	149	0.00035996012378307867	0.00319302932853	1.0,NA,NA	0.279,1.0,1.0	0.24
8158	gene:Solyc10g074580.1	NA	10	-	58138469	58138634	58138507	58138634	58137296	58137497	8158	275,171,110	4,5,3	217,126,210	2,3,2	187	149	0.00036165833846495853	0.00320591985127	0.982,0.965,0.967	0.989,0.971,0.988	-0.011
7908	gene:Solyc03g118700.2	NA	3	-	67553850	67554098	67553984	67554098	67553662	67553728	7908	0,2,0	5,8,2	4,1,3	3,4,15	283	149	0.00036349518771976993	0.00322002101295	0.0,0.116,0.0	0.412,0.116,0.095	-0.169
12988	gene:Solyc02g081320.2	NA	2	-	45329561	45329721	45329589	45329721	45329298	45329439	12988	9,6,2	1,7,3	14,9,9	3,6,5	177	149	0.00036739323930578714	0.00325234989383	0.883,0.419,0.359	0.797,0.558,0.602	-0.099
12488	gene:Solyc10g006840.2	NA	10	+	1279252	1279316	1279252	1279312	1279623	1279703	12488	59,29,13	4,3,0	45,19,31	1,0,0	153	149	0.00036865581834536187	0.00326132030239	0.935,0.904,1.0	0.978,1.0,1.0	-0.046
9517	gene:Solyc03g114070.2	NA	3	-	64118101	64118342	64118146	64118342	64117867	64118000	9517	50,75,18	0,1,0	86,85,38	0,10,3	194	149	0.00036926805736661354	0.00326452923148	1.0,0.983,1.0	1.0,0.867,0.907	0.07
3320	gene:Solyc03g059170.2	NA	3	-	27847344	27847403	27847349	27847403	27842499	27842956	3320	537,376,219	11,10,6	555,372,495	20,7,13	154	149	0.0003710806721710682	0.00327833863247	0.979,0.973,0.972	0.964,0.981,0.974	0.002
6741	gene:Solyc04g072510.2	NA	4	+	59515260	59516455	59515260	59515505	59518303	59518600	6741	202,231,57	10,7,10	296,273,137	13,14,20	1099	149	0.0003718055463785137	0.0032825261598	0.733,0.817,0.436	0.755,0.726,0.482	0.008
1340	gene:Solyc08g077770.2	NA	8	-	61675691	61675849	61675789	61675849	61675413	61675522	1340	3,0,2	25,51,11	11,12,0	47,56,21	247	149	0.0003750924244420615	0.00330931172043	0.068,0.0,0.099	0.124,0.114,0.0	-0.024
11024	gene:Solyc03g062680.2	NA	3	-	31923147	31923244	31923158	31923244	31920511	31920564	11024	129,95,71	5,3,3	161,87,122	5,1,4	160	149	0.00037645437164117435	0.00331239340858	0.96,0.967,0.957	0.968,0.988,0.966	-0.013
11159	gene:Solyc03g044260.2	NA	3	+	8606906	8606996	8606906	8606963	8607402	8607544	11159	30,10,19	2,0,6	21,8,24	0,0,0	182	149	0.00037615623775330196	0.00331239340858	0.925,1.0,0.722	1.0,1.0,1.0	-0.118
12112	gene:Solyc10g084820.1	NA	10	-	64219288	64219384	64219341	64219384	64218950	64219064	12112	31,36,37	0,7,2	39,26,49	0,0,0	202	149	0.00037639362579262105	0.00331239340858	1.0,0.791,0.932	1.0,1.0,1.0	-0.092
5232	gene:Solyc06g072490.2	NA	6	+	44711876	44712069	44711876	44712066	44712169	44712370	5232	0,1,1	0,0,0	0,0,1	0,0,4	152	149	0.00037612490746955364	0.00331239340858	NA,1.0,1.0	NA,NA,0.197	0.803
12543	gene:Solyc03g110910.2	NA	3	-	61645383	61645470	61645400	61645470	61645129	61645302	12543	2,1,0	80,59,28	0,2,3	69,27,65	166	149	0.0003801809189889087	0.00334293490864	0.022,0.015,0.0	0.0,0.062,0.04	-0.022
10162	gene:Solyc01g006740.2	NA	1	-	1338532	1338661	1338559	1338661	1338241	1338436	10162	8,10,1	7,4,2	6,3,8	3,7,6	176	149	0.00038045425511275635	0.00334309165473	0.492,0.679,0.297	0.629,0.266,0.53	0.014
3235	gene:Solyc06g084360.2	NA	6	+	49499644	49499888	49499644	49499800	49499967	49500075	3235	87,73,23	2,4,0	72,71,34	12,8,0	237	149	0.0003835184202751627	0.00336775504086	0.965,0.92,1.0	0.79,0.848,1.0	0.082
418	gene:Solyc05g017890.2	NA	5	-	19091605	19091849	19091789	19091849	19091003	19091131	418	6,2,0	18,27,8	0,0,2	16,22,25	333	149	0.00038693103445790135	0.00339544309514	0.13,0.032,0.0	0.0,0.0,0.035	0.042
10454	gene:Solyc05g055550.2	NA	5	-	65149483	65149567	65149493	65149567	65149038	65149080	10454	30,17,9	305,229,117	30,25,31	277,208,212	159	149	0.0003889630802564151	0.00341098722659	0.084,0.065,0.067	0.092,0.101,0.121	-0.033
10149	gene:Solyc05g052160.2	NA	5	-	62455050	62455231	62455110	62455231	62454702	62454967	10149	3,1,1	71,50,30	8,0,0	81,39,60	209	149	0.0003924091692952454	0.00343890259281	0.029,0.014,0.023	0.066,0.0,0.0	0.0
11558	gene:Solyc07g064850.2	NA	7	-	66840975	66841115	66841027	66841115	66840814	66840866	11558	6,0,0	40,35,9	3,0,1	34,30,23	201	149	0.00039701814588794686	0.00347696480642	0.1,0.0,0.0	0.061,0.0,0.031	0.003
3807	gene:Solyc05g054730.2	NA	5	+	64584527	64584707	64584527	64584628	64586154	64586264	3807	83,45,34	6,0,0	71,57,69	4,0,0	228	149	0.0003994767281778137	0.00349615619497	0.9,1.0,1.0	0.921,1.0,1.0	-0.007
5933	gene:Solyc10g005310.2	NA	10	-	225104	225195	225118	225195	224945	225015	5933	7,0,1	22,23,11	0,2,4	24,18,39	163	149	0.000409315173363791	0.00357986612854	0.225,0.0,0.077	0.0,0.092,0.086	0.041
12390	gene:Solyc05g050940.2	NA	5	+	61169391	61169501	61169391	61169485	61170283	61170360	12390	1,2,0	0,0,0	2,2,1	0,4,4	165	149	0.0004100817632510269	0.00358178223657	1.0,1.0,NA	1.0,0.311,0.184	0.502
536	gene:Solyc05g006200.2	NA	5	+	870566	870806	870566	870671	871591	871653	536	0,0,0	20,18,6	5,2,3	34,16,2	284	149	0.00041001786726604624	0.00358178223657	0.0,0.0,0.0	0.072,0.062,0.44	-0.191
3837	gene:Solyc02g081380.2	NA	2	-	45373166	45373407	45373329	45373407	45372999	45373077	3837	0,11,1	0,0,4	15,25,4	0,0,0	312	149	0.0004135130061178004	0.00360934234293	NA,1.0,0.107	1.0,1.0,1.0	-0.447
6655	gene:Solyc09g066090.2	NA	9	-	64446005	64446106	64446060	64446106	64444643	64444830	6655	7,4,6	1,1,1	14,5,12	4,0,1	204	149	0.000416071892573404	0.00362925642829	0.836,0.745,0.814	0.719,1.0,0.898	-0.074
2874	gene:Solyc06g082160.2	NA	6	-	48072935	48073064	48072996	48073064	48071806	48071918	2874	1,3,2	8,22,7	3,10,4	8,11,5	210	149	0.00042643308774588064	0.00371715557633	0.081,0.088,0.169	0.21,0.392,0.362	-0.209
1833	gene:Solyc03g112760.2	NA	3	+	63108305	63108475	63108305	63108419	63109139	63109436	1833	111,106,56	5,0,0	121,95,128	9,9,4	205	149	0.0004301355707618844	0.00374693329417	0.942,1.0,1.0	0.907,0.885,0.959	0.064
3682	gene:Solyc09g057870.2	NA	9	-	51565023	51565231	51565027	51565231	51563806	51564255	3682	61,61,21	37,32,18	65,55,58	45,42,37	153	149	0.0004343055007680902	0.00378074063343	0.616,0.65,0.532	0.584,0.56,0.604	0.017
4406	gene:Solyc04g081330.2	NA	4	-	65354605	65354744	65354620	65354744	65354396	65354530	4406	0,0,0	0,2,0	6,5,2	5,2,0	164	149	0.0004361838800802411	0.003794567744	NA,0.0,NA	0.522,0.694,1.0	-0.739
5048	gene:Solyc03g117590.2	NA	3	-	66702880	66703043	66702984	66703043	66702242	66702647	5048	16,22,11	547,448,301	42,46,17	890,496,694	253	149	0.0004426258450988187	0.00384805086862	0.017,0.028,0.021	0.027,0.052,0.014	-0.009
8279	gene:Solyc01g105480.2	NA	1	-	93643357	93643559	93643411	93643559	93642988	93643209	8279	64,54,38	2,0,0	92,37,60	0,0,8	203	149	0.0004430897550024119	0.00384952613177	0.959,1.0,1.0	1.0,1.0,0.846	0.038
8274	gene:Solyc07g055870.2	NA	7	+	63790579	63790669	63790579	63790663	63790774	63790895	8274	1,0,0	3,0,0	2,0,2	0,0,0	155	149	0.0004478788059883589	0.00388855096055	0.243,NA,NA	1.0,NA,1.0	-0.757
13506	gene:Solyc09g008650.2	NA	9	-	2110052	2110126	2110063	2110126	2109114	2109189	13506	2,2,3	29,19,16	6,0,11	29,13,32	160	149	0.00044853020506273816	0.00389162413995	0.06,0.089,0.149	0.162,0.0,0.242	-0.035
2972	gene:Solyc08g006230.2	NA	8	+	918661	918801	918661	918795	918889	919111	2972	2,3,0	2,2,2	3,2,0	2,0,2	155	149	0.0004557023875872078	0.00395123263035	0.49,0.59,0.0	0.59,1.0,0.0	-0.17
2241	gene:Solyc12g007180.1	NA	12	-	1620811	1620943	1620848	1620943	1618317	1618740	2241	8,0,0	16,18,8	0,0,0	18,22,25	186	149	0.0004631441583174665	0.00401309812412	0.286,0.0,0.0	0.0,0.0,0.0	0.095
4578	gene:Solyc01g088380.1	NA	1	-	83149583	83149751	83149654	83149751	83147036	83147106	4578	26,21,11	0,0,0	21,10,19	6,1,0	220	149	0.00047048192119575664	0.00407398110981	1.0,1.0,1.0	0.703,0.871,1.0	0.142
7877	gene:Solyc02g067120.2	NA	2	-	37342811	37343004	37342815	37343004	37342435	37342741	7877	450,351,252	15,12,5	432,206,430	5,2,3	153	149	0.0004752318989227895	0.0041123903211	0.967,0.966,0.98	0.988,0.99,0.993	-0.019
7651	gene:Solyc06g062790.2	NA	6	+	39614580	39614676	39614580	39614651	39615974	39616036	7651	1,2,1	35,64,17	2,1,1	70,73,27	174	149	0.0004769843424529474	0.00412482692442	0.024,0.026,0.048	0.024,0.012,0.031	0.01
13205	gene:Solyc11g071870.1	NA	11	+	55213320	55213448	55213320	55213373	55213802	55213931	13205	0,1,0	17,27,3	2,3,4	13,20,11	224	149	0.00048400917502805946	0.00418281112686	0.0,0.024,0.0	0.093,0.091,0.195	-0.118
12674	gene:Solyc02g087360.2	NA	2	-	49792485	49792547	49792492	49792547	49791427	49791628	12674	1,0,0	29,48,18	2,1,7	25,26,42	156	149	0.0004861996938754061	0.0041989681813	0.032,0.0,0.0	0.071,0.035,0.137	-0.07
635	gene:Solyc12g056640.1	NA	12	+	62624253	62624454	62624253	62624450	62625467	62625629	635	56,47,32	0,0,1	54,26,68	5,1,5	153	149	0.0004938225982513338	0.00426198870417	1.0,1.0,0.969	0.913,0.962,0.93	0.055
6084	gene:Solyc12g005390.1	NA	12	+	235246	235324	235246	235291	235407	235527	6084	222,127,114	2,2,5	211,116,183	6,1,0	182	149	0.0004972508191828693	0.00428874734225	0.989,0.981,0.949	0.966,0.99,1.0	-0.012
6692	gene:Solyc04g009410.2	NA	4	+	2837836	2837925	2837836	2837921	2838904	2838999	6692	17,35,7	826,668,442	26,23,11	1047,547,932	153	149	0.0005000745916395298	0.00431026084125	0.02,0.049,0.015	0.024,0.039,0.011	0.003
5468	gene:Solyc03g117420.2	NA	3	-	66569094	66569270	66569239	66569270	66567192	66567487	5468	1,0,0	12,3,4	2,5,0	5,1,6	294	149	0.0005039336655175214	0.00434066364689	0.041,0.0,0.0	0.169,0.717,0.0	-0.282
9629	gene:Solyc05g005860.1	NA	5	+	666281	666395	666281	666364	666972	667201	9629	87,63,19	2,1,8	72,55,70	8,8,7	180	149	0.0005117490793853337	0.00440508220702	0.973,0.981,0.663	0.882,0.851,0.892	-0.003
8028	gene:Solyc04g015480.2	NA	4	+	5687217	5687451	5687217	5687337	5688033	5688112	8028	0,2,0	6,1,0	1,0,0	7,5,4	263	149	0.000517211949592986	0.00444917892733	0.0,0.531,NA	0.075,0.0,0.0	0.241
13178	gene:Solyc03g124030.2	NA	3	-	70735972	70736089	70735987	70736089	70734693	70734753	13178	408,270,188	18,12,11	369,225,252	13,5,12	164	149	0.000521345859541057	0.00448179318412	0.954,0.953,0.939	0.963,0.976,0.95	-0.014
6846	gene:Solyc07g025160.2	NA	7	-	26160738	26160946	26160866	26160946	26159948	26160030	6846	1,0,0	43,22,45	0,0,5	48,27,47	277	149	0.0005231224891517212	0.00449411336051	0.012,0.0,0.0	0.0,0.0,0.054	-0.014
13145	gene:Solyc01g103020.2	NA	1	+	91690985	91691232	91690985	91691040	91691313	91691427	13145	14,16,5	2,1,0	8,26,8	3,4,7	341	149	0.000524175717731738	0.00450020675249	0.754,0.875,1.0	0.538,0.74,0.333	0.339
4383	gene:Solyc12g021180.1	NA	12	+	14643057	14643148	14643057	14643122	14643242	14643377	4383	7,2,4	34,36,14	27,9,8	32,27,43	175	149	0.0005260946233699344	0.00451371937847	0.149,0.045,0.196	0.418,0.221,0.137	-0.129
10187	gene:Solyc08g076030.2	NA	8	-	60095747	60095888	60095753	60095888	60095539	60095649	10187	61,49,40	2,0,0	83,39,76	4,2,5	155	149	0.0005269305789321553	0.0045179290267	0.967,1.0,1.0	0.952,0.949,0.936	0.043
9259	gene:Solyc10g018530.1	NA	10	-	8740894	8740997	8740935	8740997	8739129	8739183	9259	2,4,2	24,14,10	0,0,0	19,16,19	190	149	0.0005347988681177814	0.00458238925373	0.061,0.183,0.136	0.0,0.0,0.0	0.127
590	gene:Solyc05g052700.2	NA	5	+	62906652	62906717	62906652	62906713	62907854	62908171	590	1,0,0	3,0,0	1,0,2	0,1,1	153	149	0.0005429357137345839	0.00464906471106	0.245,NA,NA	1.0,0.0,0.661	-0.309
8625	gene:Solyc08g061800.2	NA	8	+	49532143	49532176	49532143	49532155	49532323	49532351	8625	1,3,2	10,5,3	0,0,0	5,2,8	170	149	0.0005514063344286786	0.00471850914301	0.081,0.345,0.369	0.0,0.0,0.0	0.265
9763	gene:Solyc12g038630.1	NA	12	+	47236635	47236881	47236635	47236656	47236992	47236996	9763	0,4,0	0,0,3	3,1,1	0,0,0	374	149	0.0005538757571437769	0.00473654274933	NA,1.0,0.0	1.0,1.0,1.0	-0.5
1771	gene:Solyc05g054230.2	NA	5	-	64191348	64191405	64191370	64191405	64189947	64190056	1771	4,2,6	37,38,22	2,0,1	48,38,35	171	149	0.0005640882776900179	0.00482072568602	0.086,0.044,0.192	0.035,0.0,0.024	0.088
11933	gene:Solyc06g059990.2	NA	6	-	37925802	37926241	37926120	37926241	37925412	37925468	11933	2,6,0	2,0,0	1,8,0	0,1,0	467	149	0.0005648168707858164	0.00482380152569	0.242,1.0,NA	1.0,0.719,NA	-0.238
6014	gene:Solyc07g005940.2	NA	7	-	782373	782498	782385	782498	781676	781802	6014	9,7,5	594,386,276	10,3,7	599,316,590	161	149	0.0005656160788386916	0.00482747604405	0.014,0.017,0.016	0.015,0.009,0.011	0.004
1910	gene:Solyc11g066980.1	NA	11	+	52759869	52759976	52759869	52759920	52764224	52764284	1910	22,13,4	4,5,0	33,20,20	18,8,10	205	149	0.0005668424925063378	0.00483478955147	0.8,0.654,1.0	0.571,0.645,0.592	0.215
12917	gene:Solyc11g069290.1	NA	11	-	53913449	53913641	53913518	53913641	53912679	53912777	12917	328,210,155	3,4,1	338,212,303	5,7,0	218	149	0.0005675795881654193	0.00483792269157	0.987,0.973,0.991	0.979,0.954,1.0	0.006
689	gene:Solyc09g008000.2	NA	9	-	1482483	1482630	1482500	1482630	1482008	1482043	689	1,0,3	0,1,0	3,0,3	3,0,1	166	149	0.0005783317668278179	0.0049263625242	1.0,0.0,1.0	0.473,NA,0.729	0.066
10788	gene:Solyc08g060920.2	NA	8	+	45778313	45778517	45778313	45778440	45778672	45779445	10788	52,35,9	168,180,76	5,4,2	50,34,24	226	149	0.0005836963391247002	0.00496882426878	0.169,0.114,0.072	0.062,0.072,0.052	0.056
1345	gene:Solyc12g019010.1	NA	12	-	8973881	8974091	8973895	8974091	8973129	8973229	1345	11,5,7	116,65,48	6,2,2	103,39,79	163	149	0.0005936284098213027	0.00505008720033	0.08,0.066,0.118	0.051,0.045,0.023	0.048
12478	gene:Solyc03g005010.2	NA	3	-	21975	22124	21999	22124	21721	21872	12478	4,6,3	168,171,110	9,3,8	256,103,218	173	149	0.0006052749505547044	0.00514582030738	0.02,0.029,0.023	0.029,0.024,0.031	-0.004
3631	gene:Solyc11g044900.1	NA	11	-	32071212	32071371	32071352	32071371	32069767	32069956	3631	2,4,1	82,61,51	5,4,11	63,42,76	289	149	0.0006093213962427716	0.0051768578886	0.012,0.033,0.01	0.039,0.047,0.069	-0.033
2045	gene:Solyc06g051780.2	NA	6	+	35452648	35455398	35452648	35452807	35455561	35455672	2045	60,53,20	4,2,1	45,51,26	0,0,2	2740	149	0.0006108501606559229	0.00518647858665	0.449,0.59,0.521	1.0,1.0,0.414	-0.285
3154	gene:Solyc01g091580.2	NA	1	-	85175629	85175780	85175659	85175780	85175337	85175561	3154	4,3,5	34,17,10	7,13,6	21,8,10	179	149	0.0006140200850498574	0.00521001218728	0.089,0.128,0.294	0.217,0.575,0.333	-0.205
10324	gene:Solyc01g096890.2	NA	1	-	87883973	87884156	87884062	87884156	87883310	87883421	10324	4,4,0	19,10,8	0,0,0	10,15,13	238	149	0.0006168096523545698	0.00523029001387	0.116,0.2,0.0	0.0,0.0,0.0	0.105
6727	gene:Solyc03g118290.2	ARF2A	3	+	67216152	67216276	67216152	67216268	67216531	67216627	6727	3,1,2	213,173,122	1,5,4	183,91,223	157	149	0.0006183997700710238	0.00524037732617	0.013,0.005,0.015	0.005,0.05,0.017	-0.013
7321	gene:Solyc05g055390.2	NA	5	+	65050502	65051053	65050502	65050567	65054493	65054984	7321	20,38,5	0,0,0	41,41,10	4,0,2	635	149	0.0006314393132468084	0.00534741228124	1.0,1.0,1.0	0.706,1.0,0.54	0.251
2356	gene:Solyc12g056110.1	NA	12	+	62077165	62077256	62077165	62077252	62077975	62078078	2356	4,3,1	0,0,0	9,1,6	0,0,6	153	149	0.0006322338389588104	0.00535067758663	1.0,1.0,1.0	1.0,1.0,0.493	0.169
8948	gene:Solyc02g092200.2	NA	2	+	53361709	53361785	53361709	53361767	53361854	53362097	8948	7,5,2	21,19,15	7,4,5	49,21,27	167	149	0.0006335858747345193	0.00535865390112	0.229,0.19,0.106	0.113,0.145,0.142	0.042
1279	gene:Solyc03g123890.2	NA	3	-	70581104	70581201	70581196	70581201	70580682	70580742	1279	2,7,3	0,0,0	2,7,1	0,0,5	241	149	0.0006383191447518558	0.00539519876611	1.0,1.0,1.0	1.0,1.0,0.11	0.297
8255	gene:Solyc09g010280.2	NA	9	-	3657207	3657280	3657217	3657280	3656909	3657130	8255	82,84,35	9,1,0	105,81,68	0,0,2	159	149	0.0006399940936239503	0.00540586360295	0.895,0.987,1.0	1.0,1.0,0.97	-0.029
1517	gene:Solyc04g074990.2	NA	4	+	60885468	60885542	60885468	60885537	60885837	60886298	1517	16,11,3	1,0,0	7,3,5	0,0,6	154	149	0.0006404864321861715	0.00540653192176	0.939,1.0,1.0	1.0,1.0,0.446	0.164
5204	gene:Solyc02g014720.2	NA	2	+	17973180	17973272	17973180	17973271	17977542	17977936	5204	39,35,25	0,2,0	54,39,32	1,3,2	150	149	0.0006426460487879054	0.00542126428262	1.0,0.946,1.0	0.982,0.928,0.941	0.032
11808	gene:Solyc01g110490.2	NA	1	+	97186463	97186695	97186463	97186692	97186787	97187041	11808	85,82,39	1,4,0	136,61,87	0,7,1	152	149	0.0006456481991983431	0.00544308056592	0.988,0.953,1.0	1.0,0.895,0.988	0.019
4355	gene:Solyc06g048410.2	NA	6	+	31009583	31009661	31009583	31009657	31009766	31009810	4355	23,70,24	2247,1885,1201	55,63,26	2229,1375,1755	153	149	0.0006572146774409031	0.00553702307768	0.01,0.035,0.019	0.023,0.043,0.014	-0.005
3586	gene:Solyc07g064110.2	NA	7	-	66389854	66389972	66389858	66389972	66388429	66388525	3586	7,2,2	10,15,11	2,4,13	10,7,12	153	149	0.0006631885197757955	0.00558375713819	0.405,0.115,0.15	0.163,0.358,0.513	-0.121
3721	gene:Solyc10g006600.2	NA	10	+	1133538	1133738	1133538	1133557	1134011	1134091	3721	9,3,13	1,2,0	6,8,11	1,1,0	330	149	0.0006636375145370729	0.00558394420592	0.803,0.404,1.0	0.73,0.783,1.0	-0.102
10424	gene:Solyc08g065440.2	NA	8	-	53469745	53469901	53469777	53469901	53469442	53469609	10424	4,4,1	3,0,0	5,0,0	4,0,1	181	149	0.0006647183740697411	0.00558944422001	0.523,1.0,1.0	0.507,NA,0.0	0.588
6032	gene:Solyc03g083580.2	NA	3	-	53541888	53541947	53541892	53541947	53540711	53540934	6032	3,0,1	2,1,0	1,3,0	2,7,2	153	149	0.0006681114246977461	0.00561436729656	0.594,0.0,1.0	0.327,0.294,0.0	0.324
13163	gene:Solyc03g117850.2	NA	3	-	66872791	66872930	66872866	66872930	66871769	66871876	13163	32,10,6	332,205,160	9,8,7	314,151,248	224	149	0.000671823141399557	0.00564193451994	0.06,0.031,0.024	0.019,0.034,0.018	0.015
6551	gene:Solyc10g080130.1	NA	10	+	61518622	61518826	61518622	61518692	61519775	61519849	6551	0,2,0	1,5,1	8,0,0	7,2,4	283	149	0.0006804991767783902	0.00571112971711	0.0,0.174,0.0	0.376,0.0,0.0	-0.067
8140	gene:Solyc05g055690.1	NA	5	-	65239295	65239427	65239299	65239427	65238404	65238524	8140	4,0,2	11,5,1	0,0,0	12,4,2	153	149	0.0006856142658913869	0.005750369907	0.262,0.0,0.661	0.0,0.0,0.0	0.308
6073	gene:Solyc03g111090.2	NA	3	-	61748132	61748217	61748142	61748217	61747942	61748058	6073	6,6,3	82,63,35	2,3,3	100,58,59	159	149	0.0006896243081529926	0.00578029753227	0.064,0.082,0.074	0.018,0.046,0.045	0.037
10850	gene:Solyc01g104370.2	NA	1	-	92765415	92765508	92765419	92765508	92765114	92765330	10850	362,260,167	3931,2743,1847	545,318,265	4907,2636,3627	153	149	0.0006940113766182698	0.00581334497546	0.082,0.085,0.081	0.098,0.105,0.066	-0.007
5222	gene:Solyc01g081400.2	NA	1	+	80609281	80609461	80609281	80609456	80609799	80610360	5222	38,31,24	2,0,0	42,34,45	4,0,0	154	149	0.0006994828121225333	0.00585542745605	0.948,1.0,1.0	0.91,1.0,1.0	0.013
3794	gene:Solyc03g116810.2	NA	3	+	66080894	66081009	66080894	66080974	66081110	66081438	3794	256,221,147	0,18,0	265,259,299	0,0,0	184	149	0.0007033518768319444	0.00588405112306	1.0,0.909,1.0	1.0,1.0,1.0	-0.03
6222	gene:Solyc11g044330.1	NA	11	-	32954419	32954527	32954443	32954527	32954322	32954327	6222	42,22,17	4,0,4	43,29,20	0,0,0	173	149	0.0007126764532888178	0.00595824838008	0.9,1.0,0.785	1.0,1.0,1.0	-0.105
9461	gene:Solyc02g094120.2	NA	2	-	54757579	54757708	54757592	54757708	54757439	54757502	9461	12,8,2	154,175,57	15,7,5	238,232,130	162	149	0.0007132244924708025	0.00595902251564	0.067,0.04,0.031	0.055,0.027,0.034	0.007
13338	gene:Solyc01g081190.2	NA	1	+	80483422	80483686	80483422	80483583	80484007	80484095	13338	350,266,138	21,16,11	432,246,196	11,9,7	252	149	0.0007183149414989886	0.0059977234809	0.908,0.908,0.881	0.959,0.942,0.943	-0.049
12146	gene:Solyc01g091900.2	NA	1	+	85433574	85433649	85433574	85433632	85433973	85434193	12146	5,10,5	19,28,27	16,10,0	16,8,36	166	149	0.0007235180161529611	0.00603731487458	0.191,0.243,0.143	0.473,0.529,0.0	-0.142
5466	gene:Solyc03g117420.2	NA	3	-	66569080	66569270	66569094	66569270	66567192	66567487	5466	0,0,0	1,0,0	4,1,0	2,4,0	163	149	0.0007246352477100991	0.00604278367179	0.0,NA,NA	0.646,0.186,NA	-0.416
6945	gene:Solyc01g097500.2	NA	1	-	88332987	88333191	88333180	88333191	88332033	88332178	6945	2,4,2	0,2,0	10,3,6	0,3,0	342	149	0.0007300464661874924	0.00608403055006	1.0,0.466,1.0	1.0,0.303,1.0	0.054
4951	gene:Solyc03g115840.2	NA	3	-	65436193	65436280	65436222	65436280	65434876	65434912	4951	0,0,0	2,1,1	0,4,0	0,2,0	178	149	0.0007324347457718086	0.00609657202498	0.0,0.0,0.0	NA,0.626,NA	-0.626
6840	gene:Solyc03g115390.2	NA	3	-	65124044	65124227	65124098	65124227	65123898	65123976	6840	14,12,4	19,34,15	3,12,13	34,18,27	203	149	0.0007324832790639872	0.00609657202498	0.351,0.206,0.164	0.061,0.329,0.261	0.023
12386	gene:Solyc05g050940.2	NA	5	+	61169391	61169488	61169391	61169485	61170283	61170360	12386	0,1,0	0,0,0	0,2,1	0,4,4	152	149	0.0007344539214693013	0.00610908779943	NA,1.0,NA	NA,0.329,0.197	0.737
1347	gene:Solyc12g019010.1	NA	12	-	8974180	8974429	8974313	8974429	8973895	8974091	1347	0,4,0	47,32,13	3,0,2	32,20,26	282	149	0.0007396893458117945	0.00614872642986	0.0,0.062,0.0	0.047,0.0,0.039	-0.008
745	gene:Solyc03g058880.2	NA	3	+	26427409	26427589	26427409	26427464	26427766	26427834	745	1,0,3	40,23,14	2,5,1	28,26,23	274	149	0.0007414775921108633	0.00615967797789	0.013,0.0,0.104	0.037,0.095,0.023	-0.013
765	gene:Solyc01g106050.2	NA	1	-	94025296	94025428	94025314	94025428	94025084	94025180	765	5,4,5	119,78,64	5,3,3	117,66,76	167	149	0.00074321841038863	0.00617022187914	0.036,0.044,0.065	0.037,0.039,0.034	0.012
7755	gene:Solyc11g010600.1	NA	11	+	3665228	3665295	3665228	3665291	3665393	3665475	7755	15,7,4	479,396,241	31,14,27	637,339,483	153	149	0.0007493690222475607	0.00621733943379	0.03,0.017,0.016	0.045,0.039,0.052	-0.024
9992	gene:Solyc07g065480.2	NA	7	-	67215100	67215335	67215105	67215335	67212591	67212692	9992	331,262,201	2,4,1	444,191,370	19,2,5	154	149	0.0007512914058373962	0.00622933888085	0.994,0.984,0.995	0.958,0.989,0.986	0.013
7088	gene:Solyc07g039510.2	NA	7	-	47623055	47623232	47623059	47623232	47621489	47621572	7088	2,1,0	2,1,0	0,0,0	1,4,7	153	149	0.0007563786395077376	0.00626754789064	0.493,0.493,NA	0.0,0.0,0.0	0.493
13592	gene:Solyc04g070980.2	NA	4	+	57831688	57831804	57831688	57831802	57831942	57832065	13592	12,6,2	242,161,93	3,7,7	225,179,237	151	149	0.0007579140679541515	0.00627629599058	0.047,0.035,0.021	0.013,0.037,0.028	0.008
236	gene:Solyc02g069620.2	NA	2	-	39458219	39458307	39458236	39458307	39457825	39458123	236	1,2,1	0,0,0	0,0,2	0,0,4	166	149	0.0007624047914501244	0.00630949038035	1.0,1.0,1.0	NA,NA,0.31	0.69
10977	gene:Solyc03g110940.2	NA	3	+	61666731	61666967	61666731	61666842	61667061	61667170	10977	1,2,1	38,38,22	0,3,1	51,37,40	274	149	0.0007676852840478165	0.00634885143005	0.014,0.028,0.024	0.0,0.042,0.013	0.004
2517	gene:Solyc06g060080.2	NA	6	+	37990324	37990535	37990324	37990523	37990625	37990668	2517	23,11,8	731,404,295	8,15,12	669,402,643	161	149	0.000768131444035747	0.00634885143005	0.028,0.025,0.024	0.011,0.033,0.017	0.005
3553	gene:Solyc04g009350.2	NA	4	-	2793071	2793145	2793077	2793145	2792703	2792948	3553	3,10,4	63,73,16	15,6,6	72,73,57	155	149	0.0007688069304690868	0.00635042290294	0.044,0.116,0.194	0.167,0.073,0.092	0.007
8353	gene:Solyc09g007160.2	NA	9	+	781899	782138	781899	782085	782516	782630	8353	4,2,2	11,17,7	9,4,4	13,10,12	202	149	0.0007760490697522882	0.00640619938715	0.211,0.08,0.174	0.338,0.228,0.197	-0.099
4390	gene:Solyc08g059800.2	NA	8	+	45505498	45505575	45505498	45505570	45505671	45505782	4390	2,6,2	20,54,17	5,1,3	45,39,29	154	149	0.0007827992826344948	0.0064578472976	0.088,0.097,0.102	0.097,0.024,0.091	0.025
3059	gene:Solyc04g039620.2	NA	4	-	13384984	13385196	13385132	13385196	13384660	13384756	3059	38,35,17	0,0,0	35,37,20	4,1,2	297	149	0.0007840130321506776	0.00646378482209	1.0,1.0,1.0	0.814,0.949,0.834	0.134
8784	gene:Solyc09g011760.2	NA	9	-	5055332	5055389	5055336	5055389	5054095	5054134	8784	10,14,3	727,549,284	40,20,13	740,569,691	153	149	0.0007877981552302674	0.00649090117319	0.013,0.024,0.01	0.05,0.033,0.018	-0.018
650	gene:Solyc09g011930.2	NA	9	-	5202407	5202549	5202416	5202549	5201915	5202067	650	0,4,1	85,70,37	7,3,2	90,54,52	158	149	0.0008053375194338217	0.00663123732176	0.0,0.051,0.025	0.068,0.05,0.035	-0.026
7704	gene:Solyc01g067630.2	NA	1	-	76474103	76474232	76474135	76474232	76473885	76473898	7704	8,4,3	162,103,84	8,1,4	144,90,155	181	149	0.000810428238518384	0.00666895790741	0.039,0.031,0.029	0.044,0.009,0.021	0.008
1855	gene:Solyc06g007350.2	NA	6	+	1386617	1386734	1386617	1386715	1387131	1387255	1855	25,17,9	198,125,86	13,17,12	213,109,204	168	149	0.0008139944751061368	0.00669409409949	0.101,0.108,0.085	0.051,0.122,0.05	0.024
5701	gene:Solyc07g065040.2	NA	7	+	66971229	66971338	66971229	66971301	66971638	66971742	5701	29,31,18	8,0,0	42,27,36	0,0,0	186	149	0.0008263455453561108	0.00679139768558	0.744,1.0,1.0	1.0,1.0,1.0	-0.085
5855	gene:Solyc12g008570.1	NA	12	+	1963154	1963387	1963154	1963359	1963533	1963603	5855	24,23,13	473,274,268	38,30,14	544,222,419	177	149	0.0008322793372318786	0.00683587121679	0.041,0.066,0.039	0.056,0.102,0.027	-0.013
3395	gene:Solyc02g094440.2	NA	2	+	54969225	54969283	54969225	54969231	54969531	54969680	3395	10,12,11	151,86,65	9,0,12	226,144,124	201	149	0.0008456733226058558	0.00694152431178	0.047,0.094,0.111	0.029,0.0,0.067	0.052
1062	gene:Solyc12g036170.1	NA	12	+	53572819	53572955	53572819	53572951	53573033	53573089	1062	1508,1159,785	136,126,38	1390,931,1102	93,64,78	153	149	0.0008480328124405347	0.00695652747208	0.915,0.9,0.953	0.936,0.934,0.932	-0.011
9358	gene:Solyc09g090240.1	NA	9	+	69779403	69779480	69779403	69779456	69779575	69779606	9358	0,1,1	7,8,3	4,0,0	7,10,15	173	149	0.0008584572858900135	0.00703762852668	0.0,0.097,0.223	0.33,0.0,0.0	-0.003
10799	gene:Solyc10g080390.1	NA	10	-	61660556	61660628	61660583	61660628	61658946	61660284	10799	4,0,2	131,171,61	3,4,2	135,111,97	176	149	0.0008674220593779617	0.00710666889474	0.025,0.0,0.027	0.018,0.03,0.017	-0.004
6024	gene:Solyc07g005450.2	NA	7	-	364219	364419	364331	364419	363983	364127	6024	2,34,6	2,1,3	18,21,3	0,0,0	261	149	0.000870237561650024	0.00712527425321	0.363,0.951,0.533	1.0,1.0,1.0	-0.384
6029	gene:Solyc03g083580.2	NA	3	-	53535338	53535459	53535342	53535459	53532996	53533119	6029	3,0,0	5,4,0	3,1,0	9,4,9	153	149	0.0008849538632577991	0.00724123598928	0.369,0.0,NA	0.245,0.196,0.0	0.038
6615	gene:Solyc11g005010.1	NA	11	-	24784	24959	24808	24959	24528	24712	6615	2,2,12	84,84,54	2,2,2	133,74,86	173	149	0.0008860798411786886	0.00724139203122	0.02,0.02,0.161	0.013,0.023,0.02	0.048
7097	gene:Solyc03g032190.2	NA	3	+	4693381	4693602	4693381	4693591	4693696	4693795	7097	9,2,2	0,0,0	9,2,8	0,0,6	160	149	0.0008860248853498169	0.00724139203122	1.0,1.0,1.0	1.0,1.0,0.554	0.149
5023	gene:Solyc05g025650.2	NA	5	-	35398240	35398442	35398278	35398442	35397596	35397929	5023	4,2,2	2,0,3	12,6,8	0,0,0	187	149	0.000892450849530498	0.00728890568992	0.614,1.0,0.347	1.0,1.0,1.0	-0.346
4891	gene:Solyc05g018810.2	NA	5	+	23877988	23878138	23877988	23878002	23879263	23879625	4891	18,13,10	20,16,13	28,12,18	18,15,16	285	149	0.0009070769058480425	0.00740373938622	0.32,0.298,0.287	0.449,0.295,0.37	-0.07
9546	gene:Solyc09g018830.2	NA	9	+	17566840	17567007	17566840	17566929	17567092	17567142	9546	7,9,2	26,25,7	14,10,6	35,31,16	227	149	0.0009097220633704366	0.00742070042216	0.15,0.191,0.158	0.208,0.175,0.198	-0.027
420	gene:Solyc07g045480.2	NA	7	+	58611075	58613527	58611075	58611209	58614293	58615110	420	155,146,64	2,1,0	180,122,194	1,1,2	2467	149	0.0009152429068665061	0.00746108298657	0.824,0.898,1.0	0.916,0.881,0.854	0.024
10940	gene:Solyc05g041530.2	NA	5	+	52105785	52105918	52105785	52105874	52105996	52106287	10940	21,4,9	327,206,130	11,6,7	344,120,275	193	149	0.0009168761816326207	0.00746509518387	0.047,0.015,0.051	0.024,0.037,0.019	0.011
4593	gene:Solyc03g059160.1	NA	3	+	27836423	27836591	27836423	27836523	27836696	27836770	4593	4,2,3	18,32,4	0,0,1	18,14,18	217	149	0.0009168729814351181	0.00746509518387	0.132,0.041,0.34	0.0,0.0,0.037	0.159
9355	gene:Solyc06g082070.2	NA	6	+	48009912	48010075	48009912	48010071	48010822	48011354	9355	1,0,3	73,67,49	0,0,4	104,53,81	153	149	0.0009208238413099201	0.00749257409185	0.013,0.0,0.056	0.0,0.0,0.046	0.008
3603	gene:Solyc09g009660.2	NA	9	+	3065651	3065879	3065651	3065830	3066048	3066125	3603	8,9,9	0,0,4	8,9,11	4,5,6	198	149	0.0009277617803955758	0.00754433507439	1.0,1.0,0.629	0.601,0.575,0.58	0.291
146	gene:Solyc03g078150.2	NA	3	+	50135685	50135831	50135685	50135800	50137391	50137435	146	3,4,0	0,0,0	6,3,6	3,1,0	180	149	0.0009377722651188619	0.00762100143902	1.0,1.0,NA	0.623,0.713,1.0	0.221
3014	gene:Solyc01g100140.2	NA	1	-	90233573	90233771	90233601	90233771	90231422	90233166	3014	4,3,2	128,66,67	4,10,7	119,100,105	177	149	0.0009395019782698512	0.00763031898428	0.026,0.037,0.025	0.028,0.078,0.053	-0.024
11624	gene:Solyc06g068230.2	NA	6	+	42292224	42292315	42292224	42292295	42292448	42292587	11624	11,3,2	0,0,2	7,3,7	5,0,2	169	149	0.0009532521541957881	0.00773719056172	1.0,1.0,0.469	0.552,1.0,0.755	0.054
13045	gene:Solyc03g120430.2	NA	3	-	68823369	68823508	68823439	68823508	68823119	68823194	13045	14,15,4	818,489,391	24,13,11	875,357,665	219	149	0.0009622961686291232	0.00780091887878	0.012,0.02,0.007	0.018,0.024,0.011	-0.005
7126	gene:Solyc02g090860.2	NA	2	-	52332247	52332337	52332252	52332337	52332076	52332173	7126	0,2,0	147,102,50	2,5,4	156,86,71	154	149	0.0009619837991956491	0.00780091887878	0.0,0.019,0.0	0.012,0.053,0.052	-0.033
13289	gene:Solyc05g052210.2	NA	5	-	62493247	62493809	62493735	62493809	62492846	62493018	13289	10,4,10	0,0,0	21,12,6	0,1,4	637	149	0.0009694423932230529	0.00785398406993	1.0,1.0,1.0	1.0,0.737,0.26	0.334
7167	gene:Solyc12g088050.1	NA	12	-	63542881	63543023	63542910	63543023	63542632	63542786	7167	45,33,16	10,5,2	24,22,49	3,3,1	178	149	0.0009720165977373768	0.00786996606732	0.79,0.847,0.87	0.87,0.86,0.976	-0.066
10421	gene:Solyc06g074400.2	NA	6	-	46026440	46026629	46026456	46026629	46025992	46026113	10421	0,2,0	41,48,27	3,0,2	41,22,34	165	149	0.0009856241905798714	0.0079747760983	0.0,0.036,0.0	0.062,0.0,0.05	-0.025
3214	gene:Solyc01g105230.2	NA	1	+	93468434	93468527	93468434	93468523	93468941	93468984	3214	3,3,2	50,61,29	4,0,2	57,42,35	153	149	0.0009861806578298255	0.0079747760983	0.055,0.046,0.063	0.064,0.0,0.053	0.016
6662	gene:Solyc08g068180.2	NA	8	+	57296414	57296536	57296414	57296535	57298260	57298362	6662	8,4,6	1,2,0	8,2,10	2,0,2	150	149	0.0009982495121159624	0.00806738518624	0.888,0.665,1.0	0.799,1.0,0.832	-0.026
5817	gene:Solyc03g115540.1	NA	3	+	65213291	65213357	65213291	65213352	65213488	65213899	5817	23,27,16	6,0,0	40,19,32	0,2,5	154	149	0.0010035018042884407	0.00810482568352	0.788,1.0,1.0	1.0,0.902,0.861	0.008
12329	gene:Solyc10g008630.2	NA	10	+	2705201	2705348	2705201	2705228	2705608	2705885	12329	4,0,0	0,0,0	8,7,2	4,0,0	269	149	0.0010204068848931021	0.0082362761764	1.0,NA,NA	0.526,1.0,1.0	0.158
2804	gene:Solyc08g075710.2	NA	8	+	59843288	59843445	59843288	59843342	59843628	59845338	2804	5,7,0	5,8,0	8,11,2	16,13,2	252	149	0.0010241753132461634	0.00826159666986	0.372,0.341,NA	0.228,0.333,0.372	0.046
570	gene:Solyc02g077270.2	NA	2	-	42259882	42260074	42259922	42260074	42259530	42259792	570	1,4,0	29,21,19	1,3,0	35,18,32	189	149	0.001025898633990893	0.00827039909251	0.026,0.131,0.0	0.022,0.116,0.0	0.006
13550	gene:Solyc10g045310.1	NA	10	-	32668066	32668126	32668070	32668126	32667773	32667895	13550	393,335,248	24,28,8	395,214,338	24,9,33	153	149	0.001027106645926252	0.00827503901188	0.941,0.921,0.968	0.941,0.959,0.909	0.007
7218	gene:Solyc04g016130.2	NA	4	-	6862557	6862710	6862647	6862710	6858545	6858727	7218	41,52,26	2,3,0	62,49,42	0,2,0	239	149	0.0010444318820023322	0.00840944415023	0.927,0.915,1.0	1.0,0.939,1.0	-0.032
13044	gene:Solyc03g120430.2	NA	3	-	68823309	68823508	68823369	68823508	68823119	68823194	13044	12,7,1	0,0,0	4,0,8	2,0,2	209	149	0.0010531288109033668	0.00846904570489	1.0,1.0,1.0	0.588,NA,0.74	0.336
13146	gene:Solyc01g103020.2	NA	1	+	91690985	91691222	91690985	91691040	91691313	91691427	13146	14,13,2	2,1,0	7,24,7	3,4,7	331	149	0.0010529629250747275	0.00846904570489	0.759,0.854,1.0	0.512,0.73,0.31	0.354
12939	gene:Solyc03g121870.2	NA	3	+	69907544	69907762	69907544	69907752	69908068	69908131	12939	1,3,2	35,48,30	6,1,2	49,50,34	159	149	0.0010586381311028443	0.00850812119616	0.026,0.055,0.059	0.103,0.018,0.052	-0.011
1187	gene:Solyc05g052760.2	NA	5	+	62955113	62955340	62955113	62955338	62955438	62955662	1187	12,7,8	359,308,188	13,6,9	489,260,327	151	149	0.0010605584760348054	0.00851832234527	0.032,0.022,0.04	0.026,0.022,0.026	0.007
4037	gene:Solyc07g064510.2	NA	7	-	66621882	66622058	66621905	66622058	66621522	66621794	4037	21,10,7	712,475,254	21,4,12	659,470,523	172	149	0.0010686018248853848	0.00857766029252	0.025,0.018,0.023	0.027,0.007,0.019	0.004
9110	gene:Solyc09g074050.2	NA	9	+	65753674	65753896	65753674	65753792	65754190	65754301	9110	14,21,4	84,112,47	14,24,17	80,72,88	253	149	0.0010946257111800486	0.00878116664934	0.089,0.099,0.048	0.093,0.164,0.102	-0.041
3275	gene:Solyc04g024340.2	NA	4	+	31911260	31911417	31911260	31911414	31916659	31916710	3275	63,48,18	0,0,0	39,16,23	4,0,4	152	149	0.0011047494434835744	0.00885694958244	1.0,1.0,1.0	0.905,1.0,0.849	0.082
7660	gene:Solyc11g068610.1	NA	11	+	53257831	53258062	53257831	53258039	53259701	53259745	7660	2,3,2	20,23,21	6,2,3	26,20,16	172	149	0.0011087366703698004	0.0088834725016	0.08,0.102,0.076	0.167,0.08,0.14	-0.043
8618	gene:Solyc01g102490.2	NA	1	+	91282229	91282405	91282229	91282283	91282502	91282619	8618	1,1,2	11,8,2	4,1,0	11,2,7	271	149	0.0011178957797083843	0.0089513759986	0.048,0.064,0.355	0.167,0.216,0.0	0.028
3612	gene:Solyc02g077850.2	NA	2	-	42698147	42698299	42698151	42698299	42696562	42696639	3612	5,2,1	1,4,0	2,1,5	1,0,0	153	149	0.0011299311709615071	0.0090422137253	0.83,0.327,1.0	0.661,1.0,1.0	-0.168
10958	gene:Solyc10g074890.1	NA	10	-	58594140	58594234	58594162	58594234	58593970	58594054	10958	3,0,0	11,15,0	1,3,2	16,7,12	171	149	0.0011427716795781918	0.00913937937384	0.192,0.0,NA	0.052,0.272,0.127	-0.054
3007	gene:Solyc01g095670.2	NA	1	-	86868295	86868415	86868334	86868415	86867928	86868032	3007	128,87,88	16,11,8	183,55,123	26,8,14	188	149	0.0011520675152447558	0.00920809491109	0.864,0.862,0.897	0.848,0.845,0.874	0.019
8984	gene:Solyc05g051030.2	NA	5	+	61222632	61222755	61222632	61222699	61222864	61222920	8984	71,76,42	2,2,0	95,103,85	1,0,3	205	149	0.0011551127857099164	0.00922679834446	0.963,0.965,1.0	0.986,1.0,0.954	-0.004
13746	gene:Solyc05g010180.2	NA	5	-	4380191	4380438	4380327	4380438	4380022	4380076	13746	4,5,4	27,48,17	2,1,1	60,31,42	285	149	0.0012035287795100155	0.0096076696468	0.072,0.052,0.11	0.017,0.017,0.012	0.063
7807	gene:Solyc04g058100.2	NA	4	+	55214668	55214744	55214668	55214740	55214823	55215114	7807	5,4,1	392,243,265	12,7,15	632,203,528	153	149	0.0012047732072905384	0.00961173941719	0.012,0.016,0.004	0.018,0.032,0.027	-0.015
4250	gene:Solyc04g049710.2	NA	4	-	43149345	43149554	43149349	43149554	43146890	43147023	4250	0,2,0	2,1,2	0,0,5	0,0,4	153	149	0.0012133512717037087	0.00967427668432	0.0,0.661,0.0	NA,NA,0.549	-0.329
2536	gene:Solyc06g060140.2	NA	6	-	38095691	38095767	38095707	38095767	38093746	38093825	2536	5,2,0	25,9,2	0,1,1	39,36,31	165	149	0.001228098525724254	0.00978589592605	0.153,0.167,0.0	0.0,0.024,0.028	0.089
12998	gene:Solyc03g121660.2	NA	3	-	69762307	69762472	69762320	69762472	69761764	69762051	12998	23,25,14	16,34,5	35,21,28	84,43,18	162	149	0.0012397304611524026	0.00987257051352	0.569,0.403,0.72	0.277,0.31,0.589	0.172
13642	gene:Solyc06g060770.2	NA	6	-	38794317	38794416	38794337	38794416	38794122	38794209	13642	19,16,9	3,5,0	21,13,27	2,0,0	169	149	0.0012421818350074807	0.00988607489613	0.848,0.738,1.0	0.903,1.0,1.0	-0.106
9376	gene:Solyc10g084760.1	NA	10	-	64171848	64172067	64171998	64172067	64170866	64170941	9376	4,12,1	133,99,67	7,9,6	125,58,133	299	149	0.0012506119242413443	0.00994711636278	0.015,0.057,0.007	0.027,0.072,0.022	-0.014
3639	gene:Solyc10g047140.1	NA	10	-	39905757	39905987	39905768	39905987	39901575	39901719	3639	1,2,0	0,0,0	1,0,0	1,1,1	160	149	0.0012517482882406959	0.00995010607736	1.0,1.0,NA	0.482,0.0,0.0	0.839
7208	gene:Solyc06g019200.2	NA	6	-	18152775	18153002	18152925	18153002	18152501	18152555	7208	144,132,67	0,2,0	162,164,129	10,0,0	299	149	0.001297534412137739	0.0103077961435	1.0,0.97,1.0	0.89,1.0,1.0	0.027
9134	gene:Solyc09g011470.2	NA	9	+	4795907	4796059	4795907	4795934	4796143	4796204	9134	15,20,4	4,0,2	13,24,4	0,1,0	274	149	0.0013024125689247749	0.0103402706625	0.671,1.0,0.521	1.0,0.929,1.0	-0.246
11484	gene:Solyc06g062590.2	NA	6	-	39506475	39506591	39506481	39506591	39506249	39506358	11484	2,1,0	80,63,22	4,0,0	62,47,59	155	149	0.0013044949324663034	0.0103505225569	0.023,0.015,0.0	0.058,0.0,0.0	-0.007
1498	gene:Solyc09g090460.2	NA	9	+	69974597	69974756	69974597	69974729	69974833	69975034	1498	80,48,40	10,6,2	86,35,59	13,2,14	176	149	0.0013065482745679364	0.0103605318936	0.871,0.871,0.944	0.848,0.937,0.781	0.04
7374	gene:Solyc02g086970.2	NA	2	-	49539375	49539513	49539380	49539513	49538404	49538634	7374	4,2,1	0,3,0	0,1,6	0,3,0	154	149	0.0013149526430944656	0.0104208603163	1.0,0.392,1.0	NA,0.244,1.0	0.175
11252	gene:Solyc01g102540.2	NA	1	-	91324426	91324566	91324430	91324566	91324230	91324338	11252	0,1,1	30,49,21	0,2,1	49,28,30	153	149	0.0013229735483166532	0.0104780786357	0.0,0.019,0.044	0.0,0.065,0.031	-0.011
13103	gene:Solyc08g068810.2	NA	8	+	57914296	57914522	57914296	57914415	57914717	57915689	13103	13,4,4	4,7,0	12,6,4	3,1,2	256	149	0.0013512039900890694	0.0106951923813	0.654,0.25,1.0	0.7,0.777,0.538	-0.037
3066	gene:Solyc02g065360.2	NA	2	+	36555684	36555831	36555684	36555782	36556077	36556222	3066	29,12,18	0,0,0	21,27,21	0,5,2	198	149	0.0013563301860346822	0.0107292769976	1.0,1.0,1.0	1.0,0.803,0.888	0.103
8939	gene:Solyc09g010550.2	NA	9	-	3919084	3919331	3919245	3919331	3918413	3918558	8939	2,1,2	8,7,4	2,7,5	8,4,8	310	149	0.0013795237164145526	0.0109061560759	0.107,0.064,0.194	0.107,0.457,0.231	-0.143
3563	gene:Solyc12g098530.1	NA	12	-	66006251	66006371	66006270	66006371	66005853	66005898	3563	0,3,5	44,26,17	1,4,4	25,24,22	168	149	0.0013849463442192529	0.0109424142317	0.0,0.093,0.207	0.034,0.129,0.139	-0.001
11242	gene:Solyc04g057890.2	NA	4	-	55014850	55014935	55014909	55014935	55013468	55013712	11242	0,4,0	31,37,6	2,2,11	39,25,15	208	149	0.0013872896871778924	0.0109543139813	0.0,0.072,0.0	0.035,0.054,0.344	-0.12
8104	gene:Solyc08g083300.2	NA	8	+	65811393	65811542	65811393	65811530	65811981	65812545	8104	46,33,46	17,15,1	80,50,67	17,1,4	161	149	0.0013956519772291619	0.0110136975091	0.715,0.671,0.977	0.813,0.979,0.939	-0.123
12360	gene:Solyc06g071120.2	NA	6	+	43710504	43710650	43710504	43710633	43710765	43710957	12360	5,3,0	67,53,27	6,5,3	66,42,61	166	149	0.0013989432478902027	0.0110330159466	0.063,0.048,0.0	0.075,0.097,0.042	-0.034
6512	gene:Solyc10g054130.1	NA	10	+	54666391	54666551	54666391	54666535	54666626	54666731	6512	0,0,0	3,0,2	4,0,0	1,4,4	165	149	0.0014166633972712112	0.0111660384879	0.0,NA,0.0	0.783,0.0,0.0	-0.261
12460	gene:Solyc11g066900.1	NA	11	-	52703992	52704280	52704063	52704280	52702736	52702971	12460	192,107,112	6,5,3	212,98,194	10,8,3	220	149	0.0014352290733735812	0.0112987588424	0.956,0.935,0.962	0.935,0.892,0.978	0.016
4040	gene:Solyc08g066520.2	NA	8	-	55253683	55253853	55253734	55253853	55247116	55247122	4040	77,73,30	25,12,13	77,53,70	43,14,26	200	149	0.0014346022383353253	0.0112987588424	0.696,0.819,0.632	0.572,0.738,0.667	0.057
11336	gene:Solyc07g008190.2	NA	7	-	2936935	2937082	2936969	2937082	2934652	2934700	11336	1,0,0	0,0,2	2,0,1	0,2,0	183	149	0.0014371372969643962	0.0113069779877	1.0,NA,0.0	1.0,0.0,1.0	-0.167
4831	gene:Solyc02g088990.1	NA	2	+	50901763	50901874	50901763	50901869	50901966	50902064	4831	1,0,0	2,0,0	8,0,1	0,0,0	154	149	0.0014462044725186444	0.0113714779558	0.326,NA,NA	1.0,NA,1.0	-0.674
2920	gene:Solyc04g051410.2	NA	4	+	50536083	50536322	50536083	50536314	50537022	50537091	2920	0,3,0	2,2,0	0,2,0	2,1,0	157	149	0.0014477593797430658	0.0113768671018	0.0,0.587,NA	0.0,0.655,NA	-0.034
9671	gene:Solyc04g076570.2	NA	4	-	61474661	61474833	61474707	61474833	61474187	61474582	9671	6,0,0	49,76,49	6,1,5	75,36,66	195	149	0.0014539994537146608	0.0114190449294	0.086,0.0,0.0	0.058,0.021,0.055	-0.016
9222	gene:Solyc03g043950.2	NA	3	+	7743832	7744387	7743832	7744079	7744980	7745068	9222	78,89,26	0,6,12	88,82,95	1,4,2	457	149	0.001458385206554689	0.011446617902	1.0,0.829,0.414	0.966,0.87,0.939	-0.177
2598	gene:Solyc09g007500.2	NA	9	-	1077561	1077700	1077564	1077700	1075062	1075534	2598	278,290,154	4,9,5	435,287,293	8,12,9	152	149	0.0014654708155520688	0.0114953358218	0.986,0.969,0.968	0.982,0.959,0.97	0.004
3809	gene:Solyc05g054730.2	NA	5	+	64584527	64584714	64584527	64584628	64586154	64586264	3809	267,141,119	6,0,0	236,140,234	4,0,0	235	149	0.0014680507089445446	0.0115086731431	0.966,1.0,1.0	0.974,1.0,1.0	-0.003
7118	gene:Solyc02g085810.2	NA	2	+	48596521	48596745	48596521	48596660	48596811	48596898	7118	3,1,0	13,14,11	7,1,4	17,8,9	234	149	0.0014953026929607962	0.0117152936735	0.128,0.044,0.0	0.208,0.074,0.221	-0.11
12521	gene:Solyc03g098460.2	NA	3	-	60751175	60751393	60751275	60751393	60749637	60749774	12521	7,1,0	41,25,11	2,2,2	38,32,35	249	149	0.0015027165408756562	0.0117663334655	0.093,0.023,0.0	0.031,0.036,0.033	0.005
5813	gene:Solyc04g005350.2	NA	4	-	256586	256670	256594	256670	256244	256508	5813	139,120,48	4,4,1	181,100,152	8,5,2	157	149	0.0015068085235774686	0.0117913174178	0.971,0.966,0.979	0.956,0.95,0.986	0.008
13199	gene:Solyc12g009980.1	NA	12	+	3127414	3127519	3127414	3127515	3127626	3127661	13199	2,0,0	3,0,3	1,0,0	0,2,0	153	149	0.001517184810742107	0.0118654190459	0.394,NA,0.0	1.0,0.0,NA	-0.303
1847	gene:Solyc06g050130.2	NA	6	-	32490221	32490398	32490325	32490398	32489738	32489797	1847	0,1,2	46,54,20	0,1,3	31,38,26	253	149	0.0015280908714228546	0.0119435728564	0.0,0.011,0.056	0.0,0.015,0.064	-0.004
6726	gene:Solyc03g118290.2	ARF2A	3	+	67222160	67222355	67222160	67222351	67222448	67222534	6726	15,32,17	270,251,152	32,23,26	257,235,269	153	149	0.0015300362422896805	0.0119516383248	0.051,0.11,0.098	0.108,0.087,0.086	-0.007
6002	gene:Solyc06g083510.2	NA	6	-	48911820	48911950	48911887	48911950	48910959	48911079	6002	52,71,31	3,2,0	110,82,53	2,0,0	216	149	0.0015331430940816887	0.0119687614815	0.923,0.961,1.0	0.974,1.0,1.0	-0.03
9742	gene:Solyc06g074220.2	NA	6	-	45889346	45889527	45889381	45889527	45889053	45889119	9742	2,2,1	123,53,54	8,3,4	73,22,92	184	149	0.0015344686546725577	0.0119719665341	0.013,0.03,0.015	0.082,0.099,0.034	-0.052
6906	gene:Solyc11g069530.1	NA	11	-	54146023	54146123	54146027	54146123	54145884	54145949	6906	1,1,5	34,30,16	0,2,0	37,25,38	153	149	0.001549957611142239	0.0120856051157	0.028,0.031,0.233	0.0,0.072,0.0	0.073
11668	gene:Solyc03g098020.2	NA	3	+	60374373	60374527	60374373	60374440	60374945	60375010	11668	0,2,4	7,5,3	0,0,0	5,6,3	236	149	0.00161700628851545	0.012600899511	0.0,0.202,0.457	0.0,0.0,0.0	0.22
10893	gene:Solyc03g113910.2	NA	3	+	63949104	63949167	63949104	63949152	63949411	63949454	10893	12,9,6	65,79,33	24,13,12	112,119,53	164	149	0.001623471433140706	0.0126437501376	0.144,0.094,0.142	0.163,0.09,0.171	-0.015
3903	gene:Solyc06g076410.2	NA	6	-	47476195	47476356	47476257	47476356	47475734	47476084	3903	0,0,1	8,0,1	2,6,6	12,2,2	211	149	0.001624952395236572	0.0126477555855	0.0,NA,0.414	0.105,0.679,0.679	-0.281
9468	gene:Solyc01g096530.2	NA	1	+	87606068	87606174	87606068	87606166	87606289	87606389	9468	0,0,0	53,47,16	9,1,1	57,41,68	157	149	0.001632284638078767	0.0126972724165	0.0,0.0,0.0	0.13,0.023,0.014	-0.056
4516	gene:Solyc01g028860.2	NA	1	+	41113218	41113301	41113218	41113289	41113458	41114043	4516	17,10,9	573,436,373	15,9,17	566,240,559	161	149	0.0016477793652086845	0.0128101872932	0.027,0.021,0.022	0.024,0.034,0.027	-0.005
10632	gene:Solyc01g088610.2	NA	1	-	83373324	83373369	83373339	83373369	83371857	83372143	10632	28,34,15	1316,1214,592	31,13,26	1409,1149,1022	164	149	0.0016504556369376399	0.0128233738442	0.019,0.025,0.023	0.02,0.01,0.023	0.005
1536	gene:Solyc03g111870.2	NA	3	-	62471681	62471892	62471715	62471892	62470263	62470508	1536	21,30,7	0,0,0	40,28,18	0,8,0	183	149	0.00165712452678522	0.0128675473641	1.0,1.0,1.0	1.0,0.74,1.0	0.087
7699	gene:Solyc06g084610.2	NA	6	-	49673692	49673796	49673716	49673796	49673521	49673613	7699	114,60,39	0,9,6	87,33,88	3,2,0	173	149	0.001688079658675928	0.0130999483672	1.0,0.852,0.848	0.962,0.934,1.0	-0.065
912	gene:Solyc10g005690.2	NA	10	-	561942	562019	561967	562019	561562	561734	912	0,1,0	2,0,0	3,4,0	0,0,0	174	149	0.0016890563203474163	0.0130999483672	0.0,1.0,NA	1.0,1.0,NA	-0.5
3144	gene:Solyc11g010560.1	NA	11	-	3624026	3624147	3624052	3624147	3623129	3623288	3144	3,1,2	68,50,35	5,0,4	80,40,61	175	149	0.0016941247610873426	0.0131314741553	0.036,0.017,0.046	0.051,0.0,0.053	-0.002
7956	gene:Solyc12g056030.1	NA	12	+	61995729	61995749	61995729	61995743	61995833	61995892	7956	122,99,56	8,7,0	128,72,98	3,3,2	155	149	0.0016973475551223002	0.0131486651339	0.936,0.931,1.0	0.976,0.958,0.979	-0.015
6378	gene:Solyc08g007330.2	NA	8	-	1895790	1895970	1895813	1895970	1895511	1895564	6378	4,0,0	3,4,2	0,0,0	1,0,3	172	149	0.001742838483883767	0.0134930761675	0.536,0.0,0.0	0.0,NA,0.0	0.179
12560	gene:Solyc07g005930.2	NA	7	+	767242	767316	767242	767312	768249	768367	12560	0,0,0	0,5,3	0,0,4	5,2,4	153	149	0.0017545797196003676	0.0135759438505	NA,0.0,0.0	0.0,0.0,0.493	-0.164
12325	gene:Solyc10g075150.1	NA	10	-	58874527	58874859	58874651	58874859	58873650	58873660	12325	9,1,3	0,0,2	0,0,3	1,0,0	273	149	0.001757449436178124	0.0135901113611	1.0,1.0,0.45	0.0,NA,1.0	0.317
10859	gene:Solyc11g064790.1	NA	11	-	49957571	49957736	49957584	49957736	49957382	49957468	10859	10,6,4	118,79,55	11,1,5	113,74,101	162	149	0.0017723455295120714	0.013697205498	0.072,0.065,0.063	0.082,0.012,0.044	0.021
1024	gene:Solyc04g082340.2	NA	4	-	66048752	66048887	66048831	66048887	66048443	66048569	1024	4,2,3	35,52,20	0,2,2	26,29,45	228	149	0.0017855366804418653	0.0137910046794	0.069,0.025,0.089	0.0,0.043,0.028	0.037
1032	gene:Solyc12g021340.1	NA	12	-	15684108	15684260	15684187	15684260	15683523	15683615	1032	5,6,4	25,11,4	8,6,9	6,21,23	228	149	0.001788446562570381	0.01380533028	0.116,0.263,0.395	0.466,0.157,0.204	-0.018
9032	gene:Solyc04g049620.2	NA	4	+	42581121	42581301	42581121	42581283	42581560	42581628	9032	9,3,4	2,0,0	0,3,1	1,0,3	167	149	0.0018115912026636836	0.0139757425092	0.801,1.0,1.0	0.0,1.0,0.229	0.524
11118	gene:Solyc05g018510.2	NA	5	+	22102688	22102819	22102688	22102800	22102906	22102998	11118	2,1,0	79,83,26	7,7,1	108,48,75	168	149	0.0018126793809907797	0.0139758968891	0.022,0.011,0.0	0.054,0.115,0.012	-0.049
452	gene:Solyc07g049360.2	NA	7	-	59634956	59635166	59635016	59635166	59634522	59634876	452	61,27,18	933,457,384	29,25,18	908,518,661	209	149	0.0018141162446206314	0.0139787378944	0.045,0.04,0.032	0.022,0.033,0.019	0.014
4959	gene:Solyc02g085250.2	NA	2	-	48217334	48217501	48217373	48217501	48216901	48216943	4959	2,0,2	3,0,5	0,1,0	12,1,9	188	149	0.0018209802491871182	0.0140233699708	0.346,NA,0.241	0.0,0.442,0.0	0.146
12088	gene:Solyc03g117760.2	NA	3	-	66797352	66797537	66797369	66797537	66796851	66797251	12088	76,59,31	4,0,0	54,75,77	2,1,0	166	149	0.0018494181759839998	0.0142339925968	0.945,1.0,1.0	0.96,0.985,1.0	0.0
5780	gene:Solyc03g025980.2	NA	3	+	3402974	3403088	3402974	3402979	3403401	3403517	5780	6,9,0	95,87,44	0,0,0	137,83,96	258	149	0.0018753471279073714	0.0144250686782	0.035,0.056,0.0	0.0,0.0,0.0	0.03
9942	gene:Solyc01g099980.2	NA	1	-	90068126	90068301	90068135	90068301	90067183	90068044	9942	1,5,0	8,12,6	0,1,0	24,17,16	158	149	0.001880225406535719	0.0144540947233	0.105,0.282,0.0	0.0,0.053,0.0	0.111
7989	gene:Solyc01g111210.2	NA	1	+	97547169	97547368	97547169	97547322	97547532	97548060	7989	38,40,37	6,2,0	70,32,32	0,0,0	195	149	0.0018887530881013799	0.0145111247239	0.829,0.939,1.0	1.0,1.0,1.0	-0.077
11848	gene:Solyc03g097060.2	NA	3	-	59412076	59412183	59412090	59412183	59411831	59411970	11848	90,36,30	0,2,0	65,29,59	2,0,2	163	149	0.0019183968941956224	0.0147302259176	1.0,0.943,1.0	0.967,1.0,0.964	0.004
9895	gene:Solyc08g077800.2	NA	8	+	61710588	61710669	61710588	61710665	61710886	61711051	9895	12,5,7	19,8,8	9,9,4	4,10,11	153	149	0.0019216303314351238	0.0147463995639	0.381,0.378,0.46	0.687,0.467,0.262	-0.066
6593	gene:Solyc03g111610.2	NA	3	-	62249854	62249934	62249868	62249934	62249257	62249353	6593	16,13,17	1005,646,495	28,41,25	1033,594,812	163	149	0.0019293690022493132	0.0147971066972	0.014,0.018,0.03	0.024,0.059,0.027	-0.016
13243	gene:Solyc06g071100.2	NA	6	-	43676726	43676922	43676763	43676922	43676567	43676642	13243	1,1,1	2,1,0	3,5,1	0,1,2	186	149	0.0019336488739958595	0.0148212430389	0.286,0.445,1.0	1.0,0.8,0.286	-0.118
11162	gene:Solyc03g097290.2	NA	3	+	59617875	59617930	59617875	59617908	59619250	59619301	11162	4,2,0	0,0,0	1,0,0	2,0,0	171	149	0.00196447523596757	0.0150487084235	1.0,1.0,NA	0.303,NA,NA	0.697
8141	gene:Solyc01g100570.2	NA	1	-	90562587	90562728	90562686	90562728	90562053	90562268	8141	0,3,0	3,1,0	0,0,0	0,1,0	248	149	0.0019774769622665136	0.0151394432851	0.0,0.643,NA	NA,0.0,NA	0.322
4703	gene:Solyc04g025290.2	NA	4	-	24330164	24330351	24330170	24330351	24329325	24329705	4703	497,409,275	5,9,2	521,264,426	28,1,5	155	149	0.0020192051419198327	0.01544987139	0.99,0.978,0.992	0.947,0.996,0.988	0.01
10829	gene:Solyc12g098540.1	NA	12	-	66011690	66011782	66011720	66011782	66011086	66011301	10829	0,1,0	0,2,0	8,3,0	0,0,0	179	149	0.0020277630377740397	0.0155018486878	NA,0.294,NA	1.0,1.0,NA	-0.706
3706	gene:Solyc03g007470.2	NA	3	-	2045946	2046150	2046022	2046150	2044748	2044853	3706	30,10,13	270,215,123	45,38,53	404,272,250	225	149	0.002030436803694263	0.0155018486878	0.069,0.03,0.065	0.069,0.085,0.123	-0.038
6372	gene:Solyc06g060060.2	NA	6	+	37973878	37974018	37973878	37974000	37974114	37974194	6372	4,2,6	25,49,27	5,10,12	32,27,20	167	149	0.002030737438922881	0.0155018486878	0.125,0.035,0.165	0.122,0.248,0.349	-0.131
894	gene:Solyc06g071460.2	NA	6	+	43969374	43969465	43969374	43969461	43969579	43969997	894	76,41,33	3,0,0	63,32,41	5,4,2	153	149	0.0020289955841395913	0.0155018486878	0.961,1.0,1.0	0.925,0.886,0.952	0.066
9974	gene:Solyc06g062360.2	NA	6	-	39329505	39329729	39329644	39329729	39329038	39329196	9974	2,2,0	0,0,0	11,8,3	2,2,0	288	149	0.0020423114497991886	0.0155811096263	1.0,1.0,NA	0.74,0.674,1.0	0.195
1031	gene:Solyc12g021340.1	NA	12	-	15684088	15684260	15684187	15684260	15683523	15683611	1031	5,7,7	394,315,201	9,6,15	465,298,379	248	149	0.0020618899127523077	0.015721309801	0.008,0.013,0.02	0.011,0.012,0.023	-0.002
2151	gene:Solyc02g081250.1	NA	2	+	45280416	45280513	45280416	45280506	45280604	45280679	2151	3,0,0	3,0,0	0,0,2	6,1,3	156	149	0.00207794339196025	0.0158344853468	0.489,NA,NA	0.0,0.0,0.389	0.359
174	gene:Solyc04g015560.2	NA	4	+	5817556	5817663	5817556	5817637	5817849	5818089	174	0,3,0	0,0,0	3,1,0	2,2,0	175	149	0.0021215239206961414	0.0161571705346	NA,1.0,NA	0.561,0.299,NA	0.57
5727	gene:Solyc07g064640.2	NA	7	-	66703784	66703983	66703788	66703983	66702951	66703008	5727	3,4,3	16,33,8	7,8,3	32,45,10	153	149	0.0021491302213684114	0.0163578940177	0.154,0.106,0.268	0.176,0.148,0.226	-0.007
8794	gene:Solyc03g083290.2	NA	3	+	53126734	53126975	53126734	53126876	53127422	53127488	8794	175,136,102	0,0,1	225,85,233	11,2,1	248	149	0.0021583889623494616	0.0164188146415	1.0,1.0,0.984	0.925,0.962,0.993	0.035
10167	gene:Solyc11g011480.1	NA	11	-	4535215	4535342	4535222	4535342	4535013	4535128	10167	5,2,0	14,23,11	1,0,0	29,15,17	156	149	0.0021746050995803934	0.0165229576788	0.254,0.077,0.0	0.032,0.0,0.0	0.1
6654	gene:Solyc09g066090.2	NA	9	-	64446021	64446106	64446060	64446106	64444643	64444830	6654	0,0,0	1,1,1	0,0,4	4,0,1	188	149	0.0021736211538340025	0.0165229576788	0.0,0.0,0.0	0.0,NA,0.76	-0.38
13158	gene:Solyc03g117850.2	NA	3	-	66876586	66876657	66876606	66876657	66875903	66875966	13158	0,0,1	3,0,0	0,0,6	0,0,4	169	149	0.0021823236843821563	0.0165719808975	0.0,NA,1.0	NA,NA,0.569	-0.069
9496	gene:Solyc02g092530.2	NA	2	-	53597249	53597363	53597255	53597363	53595366	53595723	9496	10,9,4	65,41,34	8,0,13	58,31,64	155	149	0.002190027321835378	0.0166208338045	0.129,0.174,0.102	0.117,0.0,0.163	0.042
10805	gene:Solyc09g064860.2	NA	9	-	62347879	62348023	62347906	62348023	62346942	62347122	10805	1,4,3	85,92,51	2,5,3	101,70,55	176	149	0.0021945107705516422	0.0166328928491	0.01,0.036,0.047	0.016,0.057,0.044	-0.008
11480	gene:Solyc09g066120.2	NA	9	+	64526909	64527000	64526909	64526967	64527113	64527308	11480	15,2,13	0,0,0	7,4,18	0,0,6	182	149	0.0021954019087240375	0.0166328928491	1.0,1.0,1.0	1.0,1.0,0.711	0.096
12279	gene:Solyc08g077340.2	NA	8	+	61232968	61233136	61232968	61233120	61234323	61234828	12279	13,7,7	2,1,0	18,8,8	5,0,0	165	149	0.0021954299870334906	0.0166328928491	0.854,0.863,1.0	0.765,1.0,1.0	-0.016
2556	gene:Solyc06g053790.2	NA	6	+	36657026	36657112	36657026	36657108	36657204	36657921	2556	2,5,3	302,207,198	10,2,11	369,205,317	153	149	0.0022171045920173376	0.0167873822234	0.006,0.023,0.015	0.026,0.009,0.033	-0.008
1907	gene:Solyc12g013840.1	NA	12	+	4633730	4633923	4633730	4633877	4634005	4634317	1907	20,15,18	3,1,4	19,20,39	5,5,7	195	149	0.0022372037271762087	0.0169297707151	0.836,0.92,0.775	0.744,0.753,0.81	0.075
10126	gene:Solyc06g073950.2	NA	6	+	45701843	45701908	45701843	45701904	45703456	45703682	10126	2,2,0	74,63,38	0,1,2	83,58,69	153	149	0.0022540579141977473	0.0170474530343	0.026,0.03,0.0	0.0,0.017,0.027	0.004
11174	gene:Solyc04g082600.2	NA	4	-	66231402	66231597	66231431	66231597	66230131	66230337	11174	41,21,12	1,7,0	61,32,37	2,4,2	178	149	0.0022558166689430554	0.0170508984959	0.972,0.715,1.0	0.962,0.87,0.939	-0.028
6785	gene:Solyc05g051750.2	NA	5	-	62131767	62131986	62131937	62131986	62130811	62131149	6785	2,8,3	4,2,0	9,3,5	2,2,7	319	149	0.0022735366242138738	0.0171749152374	0.189,0.651,1.0	0.678,0.412,0.25	0.167
12884	gene:Solyc07g006200.2	NA	7	-	1028685	1028914	1028872	1028914	1027966	1028037	12884	2,10,0	136,140,46	3,4,3	137,106,104	336	149	0.0022793041555972428	0.0172085490893	0.006,0.031,0.0	0.01,0.016,0.013	-0.001
12829	gene:Solyc09g098580.2	NA	9	+	72370512	72370610	72370512	72370609	72372419	72372480	12829	56,66,24	14,4,2	83,52,42	4,3,4	150	149	0.0022907152947263002	0.0172847283254	0.799,0.942,0.923	0.954,0.945,0.913	-0.049
11500	gene:Solyc10g054110.1	NA	10	-	54604730	54604841	54604804	54604841	54604527	54604543	11500	73,81,42	0,0,0	126,52,69	1,5,4	223	149	0.002312845898903405	0.01743161045	1.0,1.0,1.0	0.988,0.874,0.92	0.073
3697	gene:Solyc09g098230.2	NA	9	-	72080217	72080414	72080353	72080414	72079519	72079612	3697	4,0,0	45,20,21	4,0,0	49,34,53	285	149	0.002312029407898567	0.01743161045	0.044,0.0,0.0	0.041,0.0,0.0	0.001
9207	gene:Solyc06g051160.2	NA	6	-	34325320	34325380	34325325	34325380	34324979	34324984	9207	8,3,5	10,2,0	8,10,13	9,2,4	154	149	0.0023191802281183945	0.0174692884886	0.436,0.592,1.0	0.462,0.829,0.759	-0.007
8452	gene:Solyc05g005210.2	NA	5	-	183825	183983	183829	183983	183668	183749	8452	4,0,0	0,9,0	0,0,1	6,3,0	153	149	0.0023347695862345813	0.017576596816	1.0,0.0,NA	0.0,0.0,1.0	0.167
12547	gene:Solyc11g017400.1	NA	11	+	8329804	8329883	8329804	8329853	8330166	8330327	12547	0,0,0	24,22,11	8,0,0	21,8,34	179	149	0.0023364667442263725	0.0175792587012	0.0,0.0,0.0	0.241,0.0,0.0	-0.08
6953	gene:Solyc01g097500.2	NA	1	-	88328900	88329115	88329065	88329115	88327458	88327532	6953	11,16,10	78,72,67	20,6,23	96,58,90	314	149	0.002340082395849134	0.0175963437168	0.063,0.095,0.066	0.09,0.047,0.108	-0.007
4287	gene:Solyc01g080760.2	NA	1	-	79981261	79981503	79981317	79981503	79980198	79980402	4287	79,30,10	9,7,4	44,32,22	16,8,15	205	149	0.002347066786845257	0.0176387259271	0.864,0.757,0.645	0.667,0.744,0.516	0.113
2627	gene:Solyc05g056230.2	NA	5	-	65589151	65589222	65589172	65589222	65589033	65589081	2627	0,5,1	59,159,56	1,4,0	203,157,59	170	149	0.0023641627605701836	0.0177570066356	0.0,0.027,0.015	0.004,0.022,0.0	0.005
11546	gene:Solyc06g060780.2	NA	6	-	38804517	38804634	38804524	38804634	38804166	38804420	11546	7,1,1	7,9,2	1,5,2	6,3,2	156	149	0.0023676213481830344	0.0177727812505	0.489,0.096,0.323	0.137,0.614,0.489	-0.111
6147	gene:Solyc10g084150.1	NA	10	-	63807675	63807883	63807793	63807883	63807489	63807520	6147	13,21,11	147,118,89	12,7,12	191,93,152	267	149	0.002391950143842105	0.017945112203	0.047,0.09,0.065	0.034,0.04,0.042	0.029
13259	gene:Solyc09g082200.2	NA	9	-	68012851	68013014	68012909	68013014	68011162	68011311	13259	37,44,20	0,1,0	38,39,35	6,1,1	207	149	0.0024306083631254797	0.0182246875777	1.0,0.969,1.0	0.82,0.966,0.962	0.074
10040	gene:Solyc10g076800.1	NA	10	-	59762007	59762111	59762042	59762111	59761731	59761925	10040	9,15,8	15,11,5	26,5,15	19,17,18	184	149	0.0024387308202942436	0.0182751168687	0.327,0.525,0.564	0.526,0.192,0.403	0.098
5366	gene:Solyc01g034150.2	NA	1	-	36263411	36263523	36263452	36263523	36263167	36263335	5366	8,9,2	3,0,1	19,10,17	0,2,2	190	149	0.002461476222583883	0.0184350056647	0.677,1.0,0.611	1.0,0.797,0.87	-0.126
13192	gene:Solyc02g089970.2	NA	2	-	51647526	51647633	51647529	51647633	51647296	51647434	13192	5,0,0	62,64,33	3,1,0	84,39,76	152	149	0.002496937099183231	0.0186898884472	0.073,0.0,0.0	0.034,0.025,0.0	0.005
10564	gene:Solyc08g016060.1	NA	8	-	6630208	6630350	6630223	6630350	6626947	6627141	10564	1,0,0	20,23,10	3,0,1	41,20,56	164	149	0.002508335990909829	0.0187644757605	0.043,0.0,0.0	0.062,0.0,0.016	-0.012
13100	gene:Solyc07g007560.2	NA	7	-	2233224	2233324	2233279	2233324	2232963	2233016	13100	22,22,12	2,1,0	12,20,28	3,1,0	204	149	0.0025112829879109042	0.0187650637429	0.889,0.941,1.0	0.745,0.936,1.0	0.05
4655	gene:Solyc10g085980.1	NA	10	+	64973720	64973828	64973720	64973801	64973935	64973992	4655	13,0,3	70,47,32	2,0,6	115,47,104	176	149	0.0025101816975637457	0.0187650637429	0.136,0.0,0.074	0.015,0.0,0.047	0.049
7580	gene:Solyc12g096150.1	NA	12	+	65184543	65184648	65184543	65184643	65184751	65184885	7580	0,0,1	0,2,0	1,3,1	0,0,0	154	149	0.002515792251856764	0.018788028438	NA,0.0,1.0	1.0,1.0,1.0	-0.5
2077	gene:Solyc01g103540.2	NA	1	+	92132031	92132163	92132031	92132079	92132372	92132543	2077	0,1,2	0,3,0	0,1,1	0,0,0	233	149	0.0025328365058433664	0.0189045252952	NA,0.176,1.0	NA,1.0,1.0	-0.412
6365	gene:Solyc04g076120.2	NA	4	+	61075741	61075963	61075741	61075855	61076056	61076143	6365	6,4,7	0,5,0	11,4,11	0,0,0	257	149	0.002538277697625421	0.0189343360295	1.0,0.317,1.0	1.0,1.0,1.0	-0.228
475	gene:Solyc03g121310.2	NA	3	-	69451068	69451280	69451072	69451280	69450794	69450842	475	4,12,2	325,335,130	11,0,6	417,247,269	153	149	0.002540645962105097	0.0189412032867	0.012,0.034,0.015	0.025,0.0,0.021	0.005
5739	gene:Solyc02g086370.2	NA	2	+	49033840	49034029	49033840	49034020	49034140	49034200	5739	22,11,18	1,1,1	26,14,37	1,0,0	158	149	0.0025466442056004475	0.0189751097871	0.954,0.912,0.944	0.961,1.0,1.0	-0.05
8084	gene:Solyc02g067820.2	NA	2	-	37939008	37939192	37939013	37939192	37938782	37938874	8084	140,81,79	6,4,0	145,84,106	3,0,0	154	149	0.0025519221384567637	0.0190036136936	0.958,0.951,1.0	0.979,1.0,1.0	-0.023
4772	gene:Solyc06g009830.2	NA	6	+	3870748	3871015	3870748	3870781	3873656	3873755	4772	27,25,17	5,5,4	17,8,23	4,5,10	383	149	0.0025649850897957135	0.0190900255489	0.678,0.66,0.623	0.623,0.384,0.472	0.161
7010	gene:Solyc11g020300.1	NA	11	-	10736138	10736333	10736275	10736333	10735008	10735315	7010	3,1,2	0,2,0	1,3,0	1,0,0	286	149	0.002577819626775265	0.0191746401346	1.0,0.207,1.0	0.343,1.0,NA	0.064
2732	gene:Solyc01g098110.2	NA	1	+	88715220	88715351	88715220	88715314	88715882	88716252	2732	56,44,26	2,0,1	57,35,55	1,0,0	186	149	0.0025849521983730976	0.0192167696384	0.957,1.0,0.954	0.979,1.0,1.0	-0.023
6198	gene:Solyc03g058930.2	NA	3	-	26853547	26853693	26853682	26853693	26853320	26853493	6198	9,9,5	15,15,4	29,18,25	9,19,13	284	149	0.0025907294785757966	0.0192487816568	0.239,0.239,0.396	0.628,0.332,0.502	-0.196
5725	gene:Solyc03g033460.2	NA	3	+	5016866	5016944	5016866	5016900	5017483	5018078	5725	2,3,2	18,20,0	0,0,1	26,20,30	193	149	0.0025925369069633793	0.0192512785986	0.079,0.104,1.0	0.0,0.0,0.025	0.386
7133	gene:Solyc11g065640.1	NA	11	+	51165065	51165155	51165065	51165133	51165325	51165372	7133	0,0,1	60,38,54	3,0,8	81,24,60	171	149	0.0026034237870090713	0.01932115532	0.0,0.0,0.016	0.031,0.0,0.104	-0.04
12530	gene:Solyc03g080010.2	NA	3	-	51909977	51910132	51910048	51910132	51909646	51909697	12530	6,7,1	23,10,17	4,5,3	47,18,26	220	149	0.0026091316131411713	0.0193449599844	0.15,0.322,0.038	0.054,0.158,0.072	0.075
5115	gene:Solyc08g042030.1	NA	8	-	24130405	24130640	24130525	24130640	24129279	24129322	5115	6,10,5	14,30,7	6,1,2	9,33,22	269	149	0.0026095883806478383	0.0193449599844	0.192,0.156,0.283	0.27,0.017,0.048	0.099
4839	gene:Solyc02g094510.2	NA	2	-	55033359	55033594	55033370	55033594	55033222	55033269	4839	2,0,1	118,102,58	7,7,4	185,108,121	160	149	0.0026500459515797613	0.0196337492811	0.016,0.0,0.016	0.034,0.057,0.03	-0.03
10048	gene:Solyc11g045510.1	NA	11	-	30396191	30396419	30396327	30396419	30394073	30394203	10048	1,2,2	40,33,20	2,2,5	39,31,37	285	149	0.0026598341123943883	0.0196951157479	0.013,0.031,0.05	0.026,0.033,0.066	-0.01
8847	gene:Solyc08g081530.2	NA	8	+	64556768	64556960	64556768	64556877	64557051	64557226	8847	26,41,14	0,4,0	44,55,35	5,2,2	232	149	0.0027038821094620778	0.0200099510861	1.0,0.868,1.0	0.85,0.946,0.918	0.051
7773	gene:Solyc11g011390.1	NA	11	+	4462630	4462734	4462630	4462714	4463353	4463523	7773	1,2,0	24,13,7	3,3,2	20,17,3	169	149	0.0027072103876200344	0.0200232564792	0.035,0.119,0.0	0.117,0.135,0.37	-0.156
8451	gene:Solyc08g077440.2	NA	8	-	61335700	61335886	61335792	61335886	61335395	61335471	8451	12,15,2	173,172,86	17,21,19	161,135,140	241	149	0.0027499261309078434	0.0203277025406	0.041,0.051,0.014	0.061,0.088,0.077	-0.04
10998	gene:Solyc08g016010.2	NA	8	-	6579551	6579654	6579636	6579654	6579383	6579476	10998	13,8,11	8,3,3	9,9,12	11,3,2	234	149	0.002804908376541165	0.020711785354	0.509,0.629,0.7	0.343,0.656,0.793	0.015
3120	gene:Solyc08g062560.2	NA	8	-	51393835	51394024	51393965	51394024	51392757	51392808	3120	8,6,10	12,21,17	13,6,11	18,9,16	279	149	0.0028050507220529234	0.020711785354	0.263,0.132,0.239	0.278,0.263,0.269	-0.059
2482	gene:Solyc12g056280.1	NA	12	+	62230458	62230656	62230458	62230597	62231863	62231868	2482	4,12,4	0,6,1	17,5,7	11,5,7	208	149	0.002820414639363348	0.0208134828773	1.0,0.589,0.741	0.525,0.417,0.417	0.324
9284	gene:Solyc04g005490.2	NA	4	+	331645	331729	331645	331717	331835	331927	9284	6,3,0	0,4,0	2,5,1	0,0,0	161	149	0.002829099061612965	0.0208658016472	1.0,0.41,NA	1.0,1.0,1.0	-0.295
1695	gene:Solyc03g118660.2	NA	3	-	67527561	67527652	67527567	67527652	67527368	67527464	1695	0,2,0	13,26,5	6,1,0	17,18,14	155	149	0.002836677686489359	0.020909910338	0.0,0.069,0.0	0.253,0.051,0.0	-0.078
3282	gene:Solyc10g083790.1	NA	10	+	63541931	63542158	63541931	63542154	63542237	63542435	3282	20,13,10	214,156,100	28,0,18	234,115,218	153	149	0.0028539745212925955	0.0210255645476	0.083,0.075,0.089	0.104,0.0,0.074	0.023
9568	gene:Solyc02g094090.2	NA	2	-	54716912	54717072	54716922	54717072	54716704	54716839	9568	6,10,1	104,98,59	4,2,3	128,94,118	159	149	0.0028807826618441313	0.0212111200605	0.051,0.087,0.016	0.028,0.02,0.023	0.028
4629	gene:Solyc11g009060.1	NA	11	-	3185726	3185801	3185729	3185801	3185517	3185615	4629	166,117,70	0,5,2	164,103,149	6,11,1	152	149	0.0028844054453659902	0.0212258497453	1.0,0.958,0.972	0.964,0.902,0.993	0.024
10540	gene:Solyc07g062120.2	NA	7	-	64927522	64927739	64927643	64927739	64927264	64927423	10540	38,45,35	0,0,0	66,46,48	1,7,0	270	149	0.0028863191367529493	0.0212279930215	1.0,1.0,1.0	0.973,0.784,1.0	0.081
3817	gene:Solyc03g118200.2	NA	3	-	67141210	67141359	67141212	67141359	67141087	67141136	3817	30,16,12	2,1,4	50,18,18	1,0,0	151	149	0.002890206722377291	0.0212446431211	0.937,0.94,0.747	0.98,1.0,1.0	-0.119
13130	gene:Solyc01g079640.2	NA	1	-	78760553	78760791	78760627	78760791	78760035	78760133	13130	18,20,8	5,0,0	33,20,19	0,2,2	223	149	0.0029106741266310752	0.0213830770763	0.706,1.0,1.0	1.0,0.87,0.864	-0.009
13293	gene:Solyc01g066610.2	NA	1	-	74705417	74705524	74705439	74705524	74704072	74705016	13293	0,2,0	6,14,6	4,3,0	11,7,18	171	149	0.0029420611068592304	0.021601530596	0.0,0.111,0.0	0.241,0.272,0.0	-0.134
5879	gene:Solyc02g077900.2	NA	2	+	42732526	42732737	42732526	42732649	42732804	42732908	5879	1,0,0	48,42,18	5,2,3	40,19,41	237	149	0.002954051746216292	0.0216774049621	0.013,0.0,0.0	0.073,0.062,0.044	-0.055
7672	gene:Solyc08g067430.2	NA	8	+	56478273	56478356	56478273	56478349	56478450	56478513	7672	93,110,42	1,0,3	109,90,105	0,7,7	156	149	0.002969010019639598	0.0217749591351	0.989,1.0,0.93	1.0,0.925,0.935	0.02
10140	gene:Solyc02g085290.2	NA	2	-	48233915	48234007	48233922	48234007	48232424	48232466	10140	121,81,46	2,0,0	120,117,74	8,4,1	156	149	0.002979585139093882	0.0218402756078	0.983,1.0,1.0	0.935,0.965,0.986	0.032
10046	gene:Solyc02g092330.2	NA	2	-	53426544	53426785	53426623	53426785	53426006	53426304	10046	6,3,4	183,114,85	12,9,14	233,75,188	228	149	0.002986454342651104	0.0218594965615	0.021,0.017,0.03	0.033,0.073,0.046	-0.028
10076	gene:Solyc04g008650.2	NA	4	+	2283319	2283541	2283319	2283437	2285359	2286296	10076	0,5,0	4,0,0	7,3,0	0,6,3	253	149	0.0029839582011694774	0.0218594965615	0.0,1.0,NA	1.0,0.227,0.0	0.091
2337	gene:Solyc03g114950.2	NA	3	+	64811857	64811929	64811857	64811894	64812469	64812538	2337	83,86,41	4,0,6	97,53,84	0,1,0	184	149	0.0029880412560398164	0.0218594965615	0.944,1.0,0.847	1.0,0.977,1.0	-0.062
9540	gene:Solyc07g065430.2	NA	7	-	67192539	67192732	67192684	67192732	67192433	67192465	9540	0,11,0	0,0,0	3,3,3	1,2,0	294	149	0.0029888901978404963	0.0218594965615	NA,1.0,NA	0.603,0.432,1.0	0.322
13684	gene:Solyc08g008630.2	NA	8	+	3021868	3021961	3021868	3021942	3022579	3022675	13684	56,41,18	2,0,0	42,24,44	0,7,0	168	149	0.003035378188233003	0.0221870883882	0.961,1.0,1.0	1.0,0.753,1.0	0.069
11049	gene:Solyc09g007270.2	NA	9	+	865196	865324	865196	865235	865416	865566	11049	17,15,6	0,0,0	12,32,6	0,1,5	238	149	0.0030587597137365645	0.0223455120572	1.0,1.0,1.0	1.0,0.952,0.429	0.206
4371	gene:Solyc01g101240.2	NA	1	+	91059384	91059488	91059384	91059445	91059596	91059691	4371	30,19,17	237,223,145	25,20,25	261,201,260	192	149	0.0030638144008288126	0.0223699484489	0.089,0.062,0.083	0.069,0.072,0.069	0.008
8347	gene:Solyc11g071640.1	NA	11	+	55059627	55059740	55059627	55059736	55059841	55060024	8347	2,1,1	0,0,1	1,6,2	2,0,2	153	149	0.00307605375376616	0.02243910171	1.0,1.0,0.493	0.327,1.0,0.493	0.224
8557	gene:Solyc08g007790.2	NA	8	-	2295893	2296084	2295925	2296084	2295674	2295748	8557	5,4,1	37,24,12	9,3,6	66,19,24	181	149	0.003076715719029003	0.02243910171	0.1,0.121,0.064	0.101,0.115,0.171	-0.034
1088	gene:Solyc09g009180.2	NA	9	-	2533211	2533288	2533216	2533288	2532901	2533119	1088	1,1,0	0,2,0	0,2,6	0,0,0	154	149	0.0031058728992327343	0.0226265261768	1.0,0.326,NA	NA,1.0,1.0	-0.337
1403	gene:Solyc02g062740.2	NA	2	+	34515970	34516061	34515970	34516056	34517516	34518271	1403	2,0,0	0,0,0	1,0,0	2,0,0	154	149	0.0031058728992327343	0.0226265261768	1.0,NA,NA	0.326,NA,NA	0.674
9675	gene:Solyc06g075130.2	NA	6	+	46619771	46619848	46619771	46619843	46620065	46620212	9675	0,0,0	1,3,0	2,0,0	0,1,1	154	149	0.0031112092165720994	0.0226527887533	0.0,0.0,NA	1.0,0.0,0.0	-0.333
2893	gene:Solyc06g034330.2	NA	6	+	24073642	24073704	24073642	24073673	24073803	24074034	2893	11,5,5	0,0,0	16,16,17	4,2,0	180	149	0.003113613035236634	0.0226576823988	1.0,1.0,1.0	0.768,0.869,1.0	0.121
2264	gene:Solyc11g008010.1	NA	11	-	2215630	2215762	2215669	2215762	2215282	2215541	2264	14,84,7	0,0,2	78,101,10	2,4,0	188	149	0.0031323522611855685	0.0227813768679	1.0,1.0,0.735	0.969,0.952,1.0	-0.062
1917	gene:Solyc12g013970.1	NA	12	+	4810920	4811108	4810920	4811040	4811178	4811268	1917	2,2,2	18,22,5	3,2,0	25,6,20	217	149	0.0031820734950996302	0.0231172957301	0.071,0.059,0.215	0.076,0.186,0.0	0.028
509	gene:Solyc12g010930.1	NA	12	+	3819129	3819200	3819129	3819151	3819466	3819662	509	0,0,0	6,0,0	2,4,2	1,0,0	198	149	0.0031804440494879204	0.0231172957301	0.0,NA,NA	0.601,1.0,1.0	-0.867
4880	gene:Solyc04g072810.2	NA	4	-	59780624	59782755	59782661	59782755	59780375	59780552	4880	188,165,116	1,4,1	224,222,153	3,4,2	2186	149	0.003197091212953805	0.0232135080079	0.928,0.738,0.888	0.836,0.791,0.839	0.029
6885	gene:Solyc01g098630.2	NA	1	-	89091882	89092050	89092003	89092050	89091326	89091427	6885	1,2,0	0,0,2	2,0,0	2,0,0	270	149	0.003204099764117177	0.0232514926865	1.0,1.0,0.0	0.356,NA,NA	0.311
6592	gene:Solyc03g111610.2	NA	3	-	62249844	62249934	62249868	62249934	62249257	62249353	6592	15,14,17	1005,646,495	33,37,20	1033,594,812	173	149	0.0032271285262758763	0.023405626185	0.013,0.018,0.029	0.027,0.051,0.021	-0.013
10192	gene:Solyc12g026430.1	NA	12	+	23186352	23186468	23186352	23186464	23187447	23187545	10192	5,3,0	39,32,11	0,2,0	64,42,36	153	149	0.0032985086595014907	0.023910076067	0.111,0.084,0.0	0.0,0.044,0.0	0.05
1945	gene:Solyc10g078920.1	NA	10	+	60571411	60571459	60571411	60571428	60571592	60571691	1945	11,9,1	669,571,335	8,12,14	717,526,571	180	149	0.0033548354229967613	0.0243049095651	0.013,0.013,0.002	0.009,0.019,0.02	-0.007
13425	gene:Solyc11g072090.1	NA	11	+	55365751	55365808	55365751	55365801	55365926	55366014	13425	0,0,0	50,30,24	8,1,2	71,38,91	156	149	0.003366957587541468	0.0243792324712	0.0,0.0,0.0	0.097,0.025,0.021	-0.048
4511	gene:Solyc10g081710.1	NA	10	+	62725841	62725963	62725841	62725943	62726053	62726100	4511	8,19,15	34,22,33	21,8,12	80,13,23	169	149	0.003370245603870271	0.0243895428546	0.172,0.432,0.286	0.188,0.352,0.315	0.012
7034	gene:Solyc12g009480.1	NA	12	-	2736205	2736403	2736243	2736403	2735701	2735828	7034	3,8,3	0,4,0	2,1,0	0,0,0	187	149	0.003379178244009091	0.0244406678522	1.0,0.614,1.0	1.0,1.0,NA	-0.129
3573	gene:Solyc06g063320.2	NA	6	+	40016980	40017205	40016980	40017089	40017337	40017693	3573	16,8,8	161,120,84	19,6,40	154,84,153	265	149	0.003393559554645934	0.0245311233221	0.053,0.036,0.051	0.065,0.039,0.128	-0.031
573	gene:Solyc05g016230.2	NA	5	+	15164121	15164206	15164121	15164167	15165402	15165589	573	0,4,0	2,7,3	1,2,0	1,3,0	188	149	0.0034041051182437648	0.0245937666301	0.0,0.312,0.0	0.442,0.346,NA	-0.29
9227	gene:Solyc12g008410.1	NA	12	+	1851332	1851491	1851332	1851420	1851589	1851730	9227	2,2,0	21,19,19	5,2,0	21,19,17	220	149	0.003440594377504108	0.0248436737501	0.061,0.067,0.0	0.139,0.067,0.0	-0.026
4689	gene:Solyc01g087650.2	NA	1	+	82592996	82593164	82592996	82593145	82593874	82593952	4689	17,3,10	92,72,54	15,1,11	95,64,71	168	149	0.003447141854589066	0.0248772222975	0.141,0.036,0.141	0.123,0.014,0.121	0.02
11208	gene:Solyc03g119140.2	NA	3	+	67842524	67842589	67842524	67842584	67843487	67843588	11208	72,49,20	1,3,0	39,46,56	0,3,0	154	149	0.0034548912138488443	0.0249194027795	0.986,0.94,1.0	1.0,0.937,1.0	-0.004
904	gene:Solyc11g016990.1	NA	11	+	7670948	7671051	7670948	7671034	7671182	7671231	904	3,1,1	46,43,42	2,0,0	62,19,61	166	149	0.003507424732366027	0.0252843775197	0.055,0.02,0.021	0.028,0.0,0.0	0.023
1038	gene:Solyc11g069360.1	NA	11	+	53964775	53964992	53964775	53964848	53965483	53965721	1038	1,2,0	21,30,18	9,2,0	36,33,20	293	149	0.00352407101750507	0.0253903883222	0.024,0.033,0.0	0.113,0.03,0.0	-0.029
3839	gene:Solyc02g081380.2	NA	2	-	45373166	45373407	45373171	45373407	45372999	45373077	3839	0,1,0	97,141,40	6,8,1	164,177,52	154	149	0.003534048342461937	0.0254482600511	0.0,0.007,0.0	0.034,0.042,0.018	-0.029
10156	gene:Solyc02g083310.2	NA	2	-	46765076	46765144	46765081	46765144	46764563	46764673	10156	143,104,58	3,1,2	156,106,105	10,7,0	154	149	0.0035437351573733918	0.0254861574224	0.979,0.99,0.966	0.938,0.936,1.0	0.02
1173	gene:Solyc09g009190.2	NA	9	+	2551394	2551551	2551394	2551465	2552377	2552481	1173	174,122,90	2,0,0	173,124,124	0,4,2	235	149	0.0035413615552598574	0.0254861574224	0.982,1.0,1.0	1.0,0.952,0.975	0.018
92	gene:Solyc04g051820.2	NA	4	+	51131563	51131599	51131563	51131581	51132919	51133150	92	5,26,2	220,284,96	21,40,4	476,418,182	167	149	0.0035451548844962163	0.0254861574224	0.02,0.076,0.018	0.038,0.079,0.019	-0.007
10394	gene:Solyc11g064830.1	NA	11	+	50052907	50053044	50052907	50053025	50055400	50055456	10394	117,81,55	1,0,0	102,57,88	8,2,1	168	149	0.00356233021460387	0.0255955675606	0.99,1.0,1.0	0.919,0.962,0.987	0.041
6649	gene:Solyc04g080430.2	NA	4	+	64604515	64604758	64604515	64604608	64605077	64605161	6649	4,1,1	51,64,21	0,2,2	66,37,53	299	149	0.0035890167641707215	0.0257731588048	0.038,0.008,0.023	0.0,0.026,0.018	0.008
4628	gene:Solyc11g009060.1	NA	11	-	3185714	3185801	3185729	3185801	3185517	3185615	4628	6,1,3	0,5,2	9,7,3	6,11,1	164	149	0.003599293298690778	0.0258327775755	1.0,0.154,0.577	0.577,0.366,0.732	0.019
6154	gene:Solyc12g098430.1	NA	12	+	65934260	65934335	65934260	65934311	65934434	65934500	6154	0,5,2	0,0,0	8,1,12	0,4,0	173	149	0.003638385407730253	0.0260990321682	NA,1.0,1.0	1.0,0.177,1.0	0.274
822	gene:Solyc07g043580.2	NA	7	+	57504399	57504524	57504399	57504518	57504611	57504677	822	3,0,0	108,111,39	7,8,2	240,124,107	155	149	0.0036403802829825626	0.0260990332178	0.026,0.0,0.0	0.027,0.058,0.018	-0.026
7183	gene:Solyc08g063090.2	NA	8	+	52670755	52670908	52670755	52670894	52671139	52671517	7183	2,1,0	2,2,0	4,5,0	11,24,6	163	149	0.003659291895424725	0.026220249266	0.478,0.314,NA	0.249,0.16,0.0	0.26
2128	gene:Solyc05g009390.2	NA	5	-	3545013	3545116	3545017	3545116	3544525	3544925	2128	3,0,1	78,40,21	5,0,1	60,22,60	153	149	0.003663188506556678	0.0262338031854	0.036,0.0,0.044	0.075,0.0,0.016	-0.004
9560	gene:Solyc05g008270.2	NA	5	-	2656475	2656610	2656540	2656610	2654406	2654510	9560	66,41,53	4,1,0	58,44,77	3,1,0	214	149	0.0036761938105694305	0.0263125381934	0.92,0.966,1.0	0.931,0.968,1.0	-0.004
12747	gene:Solyc06g007590.2	NA	6	-	1595515	1595592	1595520	1595592	1594830	1594888	12747	4,2,2	52,29,26	10,5,11	53,34,48	154	149	0.0037108673177360238	0.0265461935403	0.069,0.063,0.069	0.154,0.125,0.181	-0.086
11764	gene:Solyc03g006350.2	NA	3	+	943897	944125	943897	944099	944242	944463	11764	3,1,1	15,14,9	0,3,2	24,24,19	175	149	0.0037191926721175253	0.0265912114328	0.146,0.057,0.086	0.0,0.096,0.082	0.037
12133	gene:Solyc09g011010.2	NA	9	+	4359072	4359195	4359072	4359175	4359284	4359595	12133	246,294,100	3,4,2	475,365,192	8,18,4	169	149	0.00373480397380102	0.0266882442344	0.986,0.985,0.978	0.981,0.947,0.977	0.015
8712	gene:Solyc09g091970.2	NA	9	-	71167526	71167594	71167534	71167594	71167288	71167407	8712	5,9,4	88,78,34	13,14,6	128,81,60	157	149	0.0037646178375204203	0.0268866046867	0.051,0.099,0.1	0.088,0.141,0.087	-0.022
2276	gene:Solyc01g108920.2	NA	1	+	96051206	96051341	96051206	96051339	96051421	96051561	2276	3,0,3	16,10,11	0,1,0	24,11,30	151	149	0.00380818127964561	0.0271828935422	0.156,0.0,0.212	0.0,0.082,0.0	0.095
7531	gene:Solyc08g066360.2	NA	8	-	54954022	54954256	54954207	54954256	54953586	54953811	7531	0,3,2	0,2,0	2,2,0	0,0,0	334	149	0.003826050114985205	0.0272955505477	NA,0.401,1.0	1.0,1.0,NA	-0.299
5676	gene:Solyc08g079680.2	NA	8	+	63164496	63164565	63164496	63164564	63165300	63165486	5676	2,0,4	1,0,0	0,0,0	1,1,0	150	149	0.003838162562218079	0.0273670403074	0.665,NA,1.0	0.0,0.0,NA	0.833
9261	gene:Solyc11g012900.1	NA	11	-	5693099	5693182	5693106	5693182	5692411	5692445	9261	4,0,1	2,2,0	0,1,0	1,2,0	156	149	0.003853084096872597	0.0274584707644	0.656,0.0,1.0	0.0,0.323,NA	0.391
12675	gene:Solyc01g057210.2	NA	1	+	59830366	59830547	59830366	59830512	59830773	59830921	12675	224,97,80	8,6,2	167,104,194	0,2,4	184	149	0.003930748316968076	0.0279932631022	0.958,0.929,0.97	1.0,0.977,0.975	-0.032
1538	gene:Solyc08g007110.2	NA	8	+	1678491	1678594	1678491	1678590	1678665	1678743	1538	9,4,3	151,116,60	2,3,1	116,87,130	153	149	0.003934546839267983	0.0279932631022	0.055,0.032,0.046	0.017,0.032,0.007	0.026
6770	gene:Solyc12g035670.1	NA	12	-	54493071	54493263	54493086	54493263	54488903	54489134	6770	0,0,0	15,14,1	2,4,0	19,9,6	164	149	0.0039339863848318925	0.0279932631022	0.0,0.0,0.0	0.087,0.288,0.0	-0.125
10962	gene:Solyc04g007110.2	NA	4	-	825183	825341	825193	825341	824109	824152	10962	1,1,4	1,0,0	5,1,2	0,0,4	159	149	0.0039465398811079555	0.0280633303285	0.484,1.0,1.0	1.0,1.0,0.319	0.055
5823	gene:Solyc05g054100.2	NA	5	-	64075309	64075461	64075374	64075461	64075167	64075226	5823	12,9,6	0,3,1	7,7,2	2,4,0	214	149	0.003962575443530576	0.0281620516584	1.0,0.676,0.807	0.709,0.549,1.0	0.075
3065	gene:Solyc06g054120.1	NA	6	+	36944478	36944641	36944478	36944583	36946454	36946603	3065	2,3,0	0,1,0	5,2,8	4,0,0	207	149	0.004015276973053383	0.0285211096175	1.0,0.683,NA	0.474,1.0,1.0	0.017
6414	gene:Solyc09g010100.2	NA	9	-	3491025	3491149	3491029	3491149	3490884	3490930	6414	56,30,37	3067,1667,1659	61,15,58	3622,1306,2988	153	149	0.004056585595546522	0.0287988963278	0.017,0.017,0.021	0.016,0.011,0.019	0.003
9684	gene:Solyc12g008710.1	NA	12	+	2084384	2084468	2084384	2084458	2084547	2084664	9684	18,7,12	0,0,0	16,16,9	2,2,2	159	149	0.004064749457598263	0.0288412049367	1.0,1.0,1.0	0.882,0.882,0.808	0.143
4456	gene:Solyc01g091880.2	NA	1	+	85421511	85421643	85421511	85421636	85422735	85422886	4456	5,1,0	77,90,47	3,1,1	88,73,93	156	149	0.004078932271931436	0.028926151678	0.058,0.011,0.0	0.032,0.013,0.01	0.005
347	gene:Solyc01g009280.2	NA	1	-	3318126	3318246	3318163	3318246	3317950	3318045	347	2,2,0	55,51,48	2,2,2	53,28,71	186	149	0.004082801761625931	0.0289379080439	0.028,0.03,0.0	0.029,0.054,0.022	-0.016
8857	gene:Solyc08g013860.2	NA	8	-	3313229	3313419	3313290	3313419	3312575	3312636	8857	2,2,0	94,101,42	4,7,7	124,98,96	210	149	0.004107624013530674	0.0290980793682	0.015,0.014,0.0	0.022,0.048,0.049	-0.03
7148	gene:Solyc11g040170.1	NA	11	-	39244317	39244469	39244354	39244469	39243658	39243753	7148	53,25,8	1,4,0	50,35,30	5,5,1	186	149	0.004112208972601045	0.0291147955614	0.977,0.834,1.0	0.889,0.849,0.96	0.038
8116	gene:Solyc06g068220.2	NA	6	+	42265005	42265081	42265005	42265077	42265917	42265988	8116	7,4,4	272,217,131	10,6,7	366,231,233	153	149	0.0041342060882277884	0.0292547065756	0.024,0.018,0.029	0.026,0.025,0.028	-0.003
2169	gene:Solyc08g077430.2	NA	8	+	61317296	61317390	61317296	61317371	61320353	61320462	2169	51,24,14	0,3,4	45,16,32	0,1,0	168	149	0.004139084085515254	0.029273392527	1.0,0.876,0.756	1.0,0.934,1.0	-0.101
7008	gene:Solyc11g020300.1	NA	11	-	10732994	10733133	10733048	10733133	10731929	10732008	7008	1,2,1	0,0,1	0,1,1	0,1,1	203	149	0.004236653552790081	0.0299472582846	1.0,1.0,0.423	NA,0.423,0.423	0.385
5983	gene:Solyc04g015450.2	NA	4	-	5656611	5656720	5656613	5656720	5655446	5655533	5983	3,10,4	130,112,55	6,1,7	168,118,168	151	149	0.00423967518851227	0.0299524352951	0.022,0.081,0.067	0.034,0.008,0.039	0.03
7309	gene:Solyc09g008490.2	NA	9	+	1973815	1973898	1973815	1973896	1973974	1974075	7309	1,0,0	25,26,10	4,0,5	45,30,34	151	149	0.004285659479005372	0.0302609652581	0.038,0.0,0.0	0.081,0.0,0.127	-0.057
11190	gene:Solyc08g082340.2	NA	8	+	65164352	65164562	65164352	65164449	65164717	65164803	11190	2,3,0	108,101,42	8,2,2	120,61,51	262	149	0.004298983987590646	0.0303386766417	0.01,0.017,0.0	0.037,0.018,0.022	-0.017
5977	gene:Solyc03g114460.2	NA	3	+	64454014	64454265	64454014	64454260	64456331	64456536	5977	97,78,65	0,0,0	103,53,135	7,0,5	154	149	0.004302251746153259	0.0303453702677	1.0,1.0,1.0	0.934,1.0,0.963	0.034
8130	gene:Solyc10g083960.1	NA	10	+	63656231	63656363	63656231	63656349	63656459	63656542	8130	0,1,0	21,17,16	1,1,1	39,28,18	163	149	0.004341049135560684	0.0306025252638	0.0,0.051,0.0	0.023,0.032,0.048	-0.017
75	gene:Solyc06g084160.2	NA	6	+	49375149	49375263	49375149	49375260	49375554	49375627	75	317,214,157	9,3,7	339,172,314	0,0,0	152	149	0.0043470865889637025	0.030628584238	0.972,0.986,0.956	1.0,1.0,1.0	-0.029
12525	gene:Solyc06g018050.2	NA	6	+	16402761	16402913	16402761	16402888	16403023	16403247	12525	1,1,0	1,1,0	0,1,0	7,0,0	174	149	0.004371151153761383	0.0307815617308	0.461,0.461,NA	0.0,1.0,NA	-0.039
10813	gene:Solyc01g095040.2	NA	1	-	86415029	86415180	86415049	86415180	86412563	86413352	10813	3,10,7	114,95,53	3,1,7	126,52,127	169	149	0.004382073180076943	0.0308418749264	0.023,0.085,0.104	0.021,0.017,0.046	0.043
7897	gene:Solyc10g081810.1	NA	10	+	62791982	62792180	62791982	62792073	62792428	62792530	7897	24,18,14	95,60,31	39,30,15	82,30,46	256	149	0.004402630285012573	0.030969900349	0.128,0.149,0.208	0.217,0.368,0.16	-0.087
6150	gene:Solyc03g118850.2	NA	3	-	67647018	67647247	67647023	67647247	67646783	67646886	6150	0,1,0	0,0,0	0,4,1	1,3,2	154	149	0.004419084437370995	0.0310689418477	NA,1.0,NA	0.0,0.563,0.326	0.704
1259	gene:Solyc06g068030.2	NA	6	-	42164193	42164321	42164198	42164321	42164036	42164095	1259	2,0,0	81,52,50	4,0,6	54,63,72	154	149	0.004457814972873675	0.0313244098309	0.023,0.0,0.0	0.067,0.0,0.075	-0.04
10988	gene:Solyc03g096380.2	NA	3	-	58428676	58428866	58428714	58428866	58428421	58428546	10988	52,47,12	2,2,0	58,35,15	4,2,0	187	149	0.004461924541244705	0.0313364577014	0.954,0.949,1.0	0.92,0.933,1.0	0.017
13233	gene:Solyc06g036640.2	NA	6	-	27001311	27001419	27001316	27001419	27001111	27001240	13233	3,5,9	107,60,66	8,4,6	119,52,136	154	149	0.0044658847462905275	0.031347444217	0.026,0.075,0.117	0.061,0.069,0.041	0.016
13169	gene:Solyc01g106330.2	NA	1	+	94265306	94265446	94265306	94265378	94265836	94265888	13169	5,4,2	20,10,7	0,0,4	13,14,18	217	149	0.004494659805437848	0.0315325087905	0.147,0.215,0.164	0.0,0.0,0.132	0.131
6232	gene:Solyc12g044490.1	NA	12	+	38432221	38432322	38432221	38432317	38432396	38432507	6232	0,0,0	5,0,3	4,0,0	1,4,10	154	149	0.004501869804239186	0.0315661653369	0.0,NA,0.0	0.795,0.0,0.0	-0.265
8471	gene:Solyc07g062270.2	NA	7	+	65052841	65053062	65052841	65052902	65053698	65053788	8471	2,1,1	12,15,8	0,2,0	32,22,14	309	149	0.0045409585828121695	0.0318231934106	0.074,0.031,0.057	0.0,0.042,0.0	0.04
10733	gene:Solyc02g094250.2	NA	2	+	54842110	54842282	54842110	54842218	54843202	54843682	10733	0,0,1	3,3,4	0,4,0	2,4,0	213	149	0.004690728500726169	0.0328551882781	0.0,0.0,0.149	0.0,0.412,NA	-0.156
9641	gene:Solyc02g093190.2	NA	2	+	54133841	54134004	54133841	54134000	54135323	54135408	9641	1,0,0	28,38,9	0,3,0	26,6,14	153	149	0.004767409380045846	0.0333744164412	0.034,0.0,0.0	0.0,0.327,0.0	-0.098
6860	gene:Solyc04g079320.2	NA	4	+	63843313	63843426	63843313	63843406	63843535	63843787	6860	1,0,0	13,12,0	5,2,2	19,17,23	169	149	0.00477548264478855	0.0334130561093	0.064,0.0,NA	0.188,0.094,0.071	-0.086
11752	gene:Solyc12g005630.1	NA	12	-	336357	336443	336419	336443	335994	336248	11752	18,26,16	3,0,0	20,11,24	5,0,0	211	149	0.0047920483514640655	0.0335110425604	0.809,1.0,1.0	0.739,1.0,1.0	0.023
5114	gene:Solyc08g042030.1	NA	8	-	24130435	24130640	24130523	24130640	24129279	24129322	5114	0,4,0	0,2,1	3,1,1	1,0,0	237	149	0.0047955962635362346	0.0335179388419	NA,0.557,0.0	0.654,1.0,1.0	-0.606
12113	gene:Solyc10g084820.1	NA	10	-	64219650	64219728	64219656	64219728	64219341	64219572	12113	13,26,4	0,0,0	16,16,8	2,0,4	155	149	0.004834266598600481	0.0337701784176	1.0,1.0,1.0	0.885,1.0,0.658	0.152
5501	gene:Solyc10g044840.1	NA	10	-	28281891	28282001	28281946	28282001	28281227	28281311	5501	5,2,3	191,112,92	14,5,8	173,104,188	204	149	0.0048523669363328085	0.0338785320144	0.019,0.013,0.023	0.056,0.034,0.03	-0.022
12171	gene:Solyc03g114640.2	NA	3	+	64563705	64563814	64563705	64563809	64565055	64565123	12171	2,1,0	38,37,20	2,1,5	29,48,34	154	149	0.00485797872567515	0.0338996232783	0.048,0.025,0.0	0.063,0.02,0.125	-0.045
6106	gene:Solyc07g020790.2	NA	7	-	13488707	13488781	13488713	13488781	13488502	13488635	6106	0,3,3	18,9,10	0,0,0	19,22,13	155	149	0.004898420322696369	0.0341636095427	0.0,0.243,0.224	0.0,0.0,0.0	0.156
2967	gene:Solyc07g062950.2	NA	7	+	65586086	65586284	65586086	65586137	65586838	65586978	2967	0,0,3	55,61,23	6,7,4	119,59,64	296	149	0.005051056216142881	0.0352093870709	0.0,0.0,0.062	0.025,0.056,0.031	-0.017
1095	gene:Solyc07g017290.2	NA	7	-	6666658	6666857	6666787	6666857	6666014	6666279	1095	0,9,5	23,13,8	8,4,12	22,7,13	278	149	0.005105676818563243	0.0355522487994	0.0,0.271,0.251	0.163,0.234,0.331	-0.069
12651	gene:Solyc02g093220.2	NA	2	-	54158079	54158172	54158128	54158172	54157511	54157954	12651	2,0,0	31,32,32	0,2,2	55,17,33	198	149	0.005103843892180335	0.0355522487994	0.046,0.0,0.0	0.0,0.081,0.044	-0.026
3308	gene:Solyc08g076450.2	NA	8	-	60458390	60458450	60458394	60458450	60457327	60457474	3308	28,8,7	183,155,91	14,15,3	233,158,272	153	149	0.005172598209962598	0.0359990824357	0.13,0.048,0.07	0.055,0.085,0.011	0.032
13105	gene:Solyc10g012410.2	NA	10	-	5084522	5084683	5084602	5084683	5083893	5083983	13105	2,2,2	82,73,42	4,2,6	101,103,79	229	149	0.005209517587455958	0.0362367507253	0.016,0.018,0.03	0.025,0.012,0.047	-0.007
11629	gene:Solyc05g053100.2	NA	5	+	63223419	63223590	63223419	63223533	63223732	63223840	11629	5,15,13	653,506,330	10,9,11	653,361,538	206	149	0.005218006364853758	0.0362765118373	0.006,0.021,0.028	0.011,0.018,0.015	0.004
2547	gene:Solyc01g087380.2	NA	1	-	82330187	82330334	82330207	82330334	82325821	82326024	2547	0,0,0	1,3,2	0,2,1	1,1,0	169	149	0.005243796849721458	0.0364364513976	0.0,0.0,0.0	0.0,0.638,1.0	-0.546
13165	gene:Solyc07g045230.2	NA	7	-	58343165	58343274	58343168	58343274	58342589	58342984	13165	0,0,3	36,44,21	0,0,2	41,25,52	152	149	0.0052500381936888005	0.0364604563303	0.0,0.0,0.123	0.0,0.0,0.036	0.029
12881	gene:Solyc05g049990.2	NA	5	+	59846284	59846364	59846284	59846290	59846853	59846929	12881	0,7,0	15,28,7	4,3,4	24,57,6	223	149	0.005256857426708717	0.0364884469873	0.0,0.143,0.0	0.1,0.034,0.308	-0.1
3270	gene:Solyc04g024340.2	NA	4	+	31911260	31911412	31911260	31911333	31916659	31916710	3270	3,1,0	1,2,0	1,2,0	0,0,0	228	149	0.005298165008799912	0.0367556685976	0.662,0.246,NA	1.0,1.0,NA	-0.546
4179	gene:Solyc11g018670.1	NA	11	-	8907057	8907256	8907081	8907256	8902716	8903158	4179	20,29,10	21,24,9	37,26,29	23,19,22	173	149	0.005330559027252127	0.0369608024974	0.451,0.51,0.489	0.581,0.541,0.532	-0.068
12331	gene:Solyc07g006350.2	NA	7	-	1171492	1171585	1171513	1171585	1171180	1171356	12331	2,0,3	34,47,25	0,1,1	39,33,47	170	149	0.005388679127259407	0.0373440030196	0.049,0.0,0.095	0.0,0.026,0.018	0.033
2532	gene:Solyc06g060140.2	NA	6	-	38095697	38095767	38095707	38095767	38093746	38093825	2532	5,1,0	25,9,2	0,0,1	39,36,31	159	149	0.005426838339682607	0.037588540411	0.158,0.094,0.0	0.0,0.0,0.029	0.074
2476	gene:Solyc02g084020.2	NA	2	-	47240887	47241031	47241017	47241031	47240092	47240403	2476	226,154,135	3,3,1	300,97,227	0,0,4	279	149	0.005504500243941431	0.0381062863448	0.976,0.965,0.986	1.0,1.0,0.968	-0.014
3872	gene:Solyc04g071710.2	NA	4	-	58681774	58681875	58681777	58681875	58680230	58680357	3872	2,4,2	73,77,28	10,7,1	74,56,65	152	149	0.005522355118197256	0.0382096744402	0.026,0.048,0.065	0.117,0.109,0.015	-0.034
9203	gene:Solyc05g032680.2	NA	5	+	45978980	45979079	45978980	45979039	45979152	45979257	9203	16,1,7	0,3,0	15,1,10	2,0,5	189	149	0.005667487037379455	0.0391931291739	1.0,0.208,1.0	0.855,1.0,0.612	-0.086
10929	gene:Solyc12g010860.1	TFT8	12	-	3784084	3784182	3784152	3784182	3783277	3783584	10929	14,61,15	3,0,1	73,98,15	4,0,0	217	149	0.0056779057037960766	0.0392237160657	0.762,1.0,0.912	0.926,1.0,1.0	-0.084
5799	gene:Solyc07g018350.2	NA	7	+	10392938	10393066	10392938	10392990	10393598	10394223	5799	162,112,72	0,0,0	142,64,95	1,6,3	225	149	0.005677401049013252	0.0392237160657	1.0,1.0,1.0	0.989,0.876,0.954	0.06
743	gene:Solyc08g042080.2	NA	8	+	23920898	23921065	23920898	23921061	23921252	23921640	743	103,97,51	4,3,0	132,76,103	2,2,6	153	149	0.005742460935063684	0.0396487381923	0.962,0.969,1.0	0.985,0.974,0.944	0.009
7753	gene:Solyc02g062570.2	NA	2	+	34298080	34298318	34298080	34298314	34299299	34299525	7753	4,2,2	45,21,9	7,7,3	45,26,27	153	149	0.005802214412445328	0.0400401758293	0.08,0.085,0.178	0.132,0.208,0.098	-0.032
11961	gene:Solyc02g088540.2	NA	2	+	50594190	50594256	50594190	50594252	50594590	50594729	11961	41,27,21	108,69,72	28,18,36	133,56,102	153	149	0.00584289951528872	0.04029623775	0.27,0.276,0.221	0.17,0.238,0.256	0.034
8195	gene:Solyc12g021290.1	NA	12	-	15395020	15395124	15395029	15395124	15394797	15394949	8195	8,8,3	6,8,2	10,15,11	11,2,11	158	149	0.0058454799181847095	0.04029623775	0.557,0.485,0.586	0.462,0.876,0.485	-0.065
9569	gene:Solyc02g094090.2	NA	2	-	54725282	54725489	54725408	54725489	54724517	54724661	9569	6,6,2	100,121,29	5,10,4	110,102,75	275	149	0.005856273052575762	0.0403493821063	0.031,0.026,0.036	0.024,0.05,0.028	-0.003
12362	gene:Solyc04g049130.2	NA	4	+	39763674	39763766	39763674	39763740	39765729	39765816	12362	12,6,13	126,106,63	14,11,15	108,90,115	175	149	0.005871843038648565	0.0404353654304	0.075,0.046,0.149	0.099,0.094,0.1	-0.008
9643	gene:Solyc01g056830.2	NA	1	-	56768088	56768208	56768111	56768208	56767867	56767924	9643	17,17,15	3,3,0	28,22,17	0,0,0	172	149	0.005913093469226112	0.0406980089171	0.831,0.831,1.0	1.0,1.0,1.0	-0.113
10981	gene:Solyc11g013400.1	NA	11	+	6414938	6415027	6414938	6414986	6415105	6415189	10981	1,1,0	100,107,57	9,4,2	112,121,105	190	149	0.005916386716095339	0.0406992659271	0.008,0.007,0.0	0.059,0.025,0.015	-0.028
11903	gene:Solyc10g007410.2	NA	10	-	1775640	1775777	1775706	1775777	1774799	1774889	11903	6,5,0	22,16,16	10,6,4	30,23,32	215	149	0.005920396373548427	0.0407054472683	0.159,0.178,0.0	0.188,0.153,0.08	-0.028
12346	gene:Solyc12g042060.1	NA	12	-	40792084	40792284	40792201	40792284	40791477	40791693	12346	32,54,23	1669,1716,909	37,26,35	1692,1400,1533	266	149	0.005932315407452902	0.040765974155	0.011,0.017,0.014	0.012,0.01,0.013	0.002
10669	gene:Solyc08g048250.2	NA	8	+	14488121	14488300	14488121	14488282	14488419	14488544	10669	3,2,1	83,34,17	3,0,2	75,29,51	167	149	0.005940435439950923	0.0408003450374	0.031,0.05,0.05	0.034,0.0,0.034	0.021
11308	gene:Solyc01g008060.2	NA	1	+	2210452	2210510	2210452	2210504	2210596	2210943	11308	4,4,1	167,99,108	5,4,5	196,109,213	155	149	0.005953927533323991	0.0408501247226	0.023,0.037,0.009	0.024,0.034,0.022	-0.004
1884	gene:Solyc03g120200.1	NA	3	-	68656651	68656739	68656679	68656739	68656457	68656573	1884	7,4,7	16,20,13	11,7,15	12,11,21	177	149	0.0059509721614512305	0.0408501247226	0.269,0.144,0.312	0.436,0.349,0.376	-0.145
[truncated: 11,177 more rows]
