# Supplementary material for: High transcriptome plasticity drives phosphate starvation responses in tomato
Source: Stress Biol. 2022 Mar 18;2(1):18. doi: 10.1007/s44154-022-00035-4 (PMC10441952; doi:10.1007/s44154-022-00035-4)
Supplement: Supplementary file 3 — Additional file 3. [file 44154_2022_35_MOESM3_ESM.zip › rmats_1s/MXE.MATS.ReadsOnTargetAndJunctionCounts.txt]

ID	GeneID	geneSymbol	chr	strand	1stExonStart_0base	1stExonEnd	2ndExonStart_0base	2ndExonEnd	upstreamES	upstreamEE	downstreamES	downstreamEE	ID	IC_SAMPLE_1	SC_SAMPLE_1	IC_SAMPLE_2	SC_SAMPLE_2	IncFormLen	SkipFormLen	PValue	FDR	IncLevel1	IncLevel2	IncLevelDifference
895	gene:Solyc02g065080.2	NA	2	-	36248879	36249011	36255976	36256101	36248380	36248456	36256526	36256577	895	6,4,8	40,43,19	1,0,2	49,34,47	274	281	2.6007603825116426e-127	3.15472234399e-124	0.133,0.087,0.302	0.021,0.0,0.042	0.153
1166	gene:Solyc12g099430.1	NA	12	+	66585109	66585387	66585945	66586178	66584034	66584239	66587071	66587327	1166	73,52,34	55,87,19	132,106,74	35,91,33	427	382	8.116981160703239e-95	4.92294907397e-92	0.543,0.348,0.616	0.771,0.51,0.667	-0.147
890	gene:Solyc03g006070.2	NA	3	-	757318	757353	757780	757830	757155	757225	758495	758683	890	4,6,0	3,4,1	2,2,0	6,8,10	199	184	2.8312881876959353e-72	1.14478419056e-69	0.552,0.581,0.0	0.236,0.188,0.0	0.236
663	gene:Solyc03g093840.1	NA	3	-	55519150	55519201	55519201	55519326	55518212	55518275	55519443	55519537	663	12,15,2	26,4,13	6,0,7	37,10,20	274	200	1.3685130281028048e-64	4.15001575772e-62	0.252,0.732,0.101	0.106,0.0,0.203	0.259
715	gene:Solyc01g080700.2	NA	1	+	79951540	79951618	79951814	79951876	79950437	79950548	79951991	79952168	715	6,2,3	6,7,4	20,4,11	4,4,4	227	211	5.641894854608445e-64	1.36872369173e-61	0.482,0.21,0.411	0.823,0.482,0.719	-0.307
1010	gene:Solyc10g084760.1	NA	10	-	64171277	64171411	64171848	64171929	64170866	64170941	64171998	64172067	1010	14,6,6	1,0,0	4,7,6	4,2,0	230	283	2.072943556647376e-62	4.19080089036e-60	0.945,1.0,1.0	0.552,0.812,1.0	0.194
193	gene:Solyc04g009530.2	NA	4	-	2947249	2947310	2947907	2947982	2947054	2947141	2948770	2949090	193	68,77,16	125,96,80	109,95,52	125,100,75	224	210	3.377597865449663e-62	5.85289458684e-60	0.338,0.429,0.158	0.45,0.471,0.394	-0.13
176	gene:Solyc04g050730.2	NA	4	-	48058744	48058997	48059627	48059870	48057651	48058162	48060464	48060592	176	246,449,113	1292,836,608	489,559,215	1275,681,1152	392	402	2.999463187277822e-59	4.54793605771e-57	0.163,0.355,0.16	0.282,0.457,0.161	-0.074
850	gene:Solyc02g067120.2	NA	2	-	37342815	37343025	37343084	37343234	37342435	37342741	37344482	37344569	850	91,117,54	89,90,53	122,107,82	75,37,63	299	359	6.082294028857173e-57	8.19758073e-55	0.551,0.61,0.55	0.661,0.776,0.61	-0.112
1125	gene:Solyc01g103970.2	NA	1	+	92452512	92452623	92453139	92453191	92450983	92451180	92453535	92454073	1125	7,9,7	10,3,3	20,13,8	5,0,2	260	201	1.0394905178086432e-56	1.2609019981e-54	0.351,0.699,0.643	0.756,1.0,0.756	-0.273
683	gene:Solyc01g112290.2	NA	1	+	98358812	98358934	98359234	98359448	98353985	98354104	98362364	98362483	683	326,384,172	46,73,21	395,294,293	124,114,56	271	363	1.1638871501754978e-55	1.28345010288e-53	0.905,0.876,0.916	0.81,0.776,0.875	0.079
23	gene:Solyc03g025890.1	NA	3	+	3293327	3293490	3294370	3294527	3291785	3292748	3294620	3294815	23	0,2,0	0,2,2	0,0,2	2,1,0	312	306	4.479619093081659e-55	4.52814829992e-53	NA,0.495,0.0	0.0,0.0,1.0	-0.086
113	gene:Solyc07g055050.2	NA	7	+	63183909	63183924	63183968	63184205	63183779	63183829	63184308	63184389	113	38,73,23	32,32,37	56,59,22	15,10,28	164	386	2.709722283620082e-54	2.52837933079e-52	0.736,0.843,0.594	0.898,0.933,0.649	-0.102
370	gene:Solyc01g103410.2	NA	1	-	92019572	92019658	92020541	92020659	92016130	92016273	92020742	92020902	370	552,607,235	604,649,362	822,941,446	723,598,624	267	235	9.173056325818091e-51	7.94779808801e-49	0.446,0.452,0.364	0.5,0.581,0.386	-0.068
774	gene:Solyc03g082960.2	NA	3	-	52816867	52816935	52816935	52816984	52816617	52816777	52817217	52817271	774	51,81,30	351,266,225	105,110,40	406,175,325	198	217	4.399198862730913e-50	3.55748548033e-48	0.137,0.25,0.127	0.221,0.408,0.119	-0.078
932	gene:Solyc04g071470.2	NA	4	+	58450860	58450989	58451700	58451802	58450369	58450447	58454130	58454218	932	2,1,4	0,1,0	3,1,0	1,2,0	278	251	6.960118872963364e-43	5.27664012057e-41	1.0,0.474,1.0	0.73,0.311,NA	0.304
588	gene:Solyc01g067720.2	NA	1	-	76662607	76662659	76663044	76663123	76662395	76662457	76663242	76663454	588	3,3,0	1,4,0	0,2,3	4,5,6	228	201	1.0936955959562309e-42	7.80383975232e-41	0.726,0.398,NA	0.0,0.261,0.306	0.373
668	gene:Solyc11g017440.1	NA	11	-	8384018	8384076	8384460	8384487	8383386	8383568	8384581	8384626	668	20,30,1	444,252,254	12,15,4	549,164,370	176	207	1.7193322381027825e-41	1.15863889157e-39	0.05,0.123,0.005	0.025,0.097,0.013	0.014
614	gene:Solyc03g117420.2	NA	3	-	66568342	66568413	66569092	66569138	66567192	66567487	66569239	66569270	614	49,62,26	24,38,12	28,75,40	42,52,39	195	220	6.1730301256630375e-40	3.94099239075e-38	0.697,0.648,0.71	0.429,0.619,0.536	0.157
192	gene:Solyc04g009530.2	NA	4	-	2947249	2947310	2947906	2947982	2947054	2947141	2948770	2949090	192	67,80,16	125,96,80	95,92,46	125,100,75	225	210	2.0476568849122385e-38	1.2419039007e-36	0.333,0.438,0.157	0.415,0.462,0.364	-0.104
323	gene:Solyc01g088460.2	NA	1	+	83265392	83265530	83265708	83265822	83264526	83264777	83266367	83266608	323	2,2,0	2,0,0	1,0,5	0,1,0	287	263	8.102276448323928e-38	4.68002920563e-36	0.478,1.0,NA	1.0,0.0,1.0	0.072
248	gene:Solyc11g073130.1	NA	11	+	56218367	56218522	56219405	56219482	56218161	56218215	56220377	56220445	248	19,7,7	15,13,23	17,9,22	15,6,14	304	226	2.963982513848819e-37	1.63423217695e-35	0.485,0.286,0.185	0.457,0.527,0.539	-0.189
1133	gene:Solyc01g105020.2	NA	1	-	93321327	93321497	93321697	93321775	93320477	93320621	93322081	93322154	1133	13,4,6	142,113,56	26,6,22	152,118,131	227	319	1.054041309290957e-36	5.55892220943e-35	0.114,0.047,0.131	0.194,0.067,0.191	-0.053
1001	gene:Solyc06g082070.2	NA	6	+	48008772	48008944	48009263	48009442	48008356	48008694	48009912	48010071	1001	52,58,22	194,191,108	77,59,55	204,129,170	321	328	6.452860956068097e-36	3.26138347488e-34	0.215,0.237,0.172	0.278,0.318,0.248	-0.073
727	gene:Solyc03g112450.2	NA	3	-	62853145	62853239	62854148	62854195	62852921	62853054	62854431	62854652	727	2,10,0	0,0,2	7,7,4	2,0,4	196	243	1.2163460694920202e-35	5.90171112918e-34	1.0,1.0,0.0	0.813,1.0,0.554	-0.122
112	gene:Solyc05g042120.2	NA	5	+	54971545	54971631	54978088	54978152	54971380	54971446	54979215	54979428	112	22,15,4	23,21,20	26,17,15	18,13,18	235	213	5.711163770734164e-31	2.66447755919e-29	0.464,0.393,0.153	0.567,0.542,0.43	-0.176
116	gene:Solyc07g055050.2	NA	7	+	63183909	63183924	63183962	63184205	63183779	63183829	63184308	63184389	116	38,73,23	36,33,37	56,59,22	17,11,29	164	392	1.2121416919663028e-30	5.4456587865e-29	0.716,0.841,0.598	0.887,0.928,0.645	-0.102
98	gene:Solyc06g009420.2	NA	6	+	3340012	3340127	3340398	3340415	3339828	3339882	3340491	3340806	98	7,8,7	2,0,0	4,6,7	0,2,4	264	166	1.8850373770539474e-30	8.16625120845e-29	0.688,1.0,1.0	1.0,0.654,0.524	0.17
209	gene:Solyc09g090870.2	NA	9	-	70289419	70289499	70290066	70290277	70286834	70286958	70291045	70291161	209	4,3,1	0,0,3	3,2,0	3,1,2	360	229	2.222836181942143e-30	9.2975872024e-29	1.0,1.0,0.175	0.389,0.56,0.0	0.409
849	gene:Solyc02g067120.2	NA	2	-	37342897	37343025	37343084	37343234	37342435	37342741	37344482	37344569	849	91,117,54	19,12,8	122,107,82	14,4,8	299	277	8.412023937403484e-30	3.40126167869e-28	0.816,0.9,0.862	0.89,0.961,0.905	-0.059
392	gene:Solyc09g074870.2	NA	9	-	66681136	66681296	66682045	66682175	66680130	66680218	66683466	66683551	392	10,5,0	5,4,0	6,4,0	0,2,2	279	309	1.2368209813484733e-29	4.83956080766e-28	0.689,0.581,NA	1.0,0.689,0.0	0.072
857	gene:Solyc06g007700.2	NA	6	-	1686152	1686208	1687120	1687308	1685816	1686053	1687658	1687801	857	2,1,4	3,3,1	3,3,0	7,11,14	337	205	1.332093918681608e-29	5.0494685105e-28	0.289,0.169,0.709	0.207,0.142,0.0	0.273
24	gene:Solyc03g025890.1	NA	3	+	3293158	3293397	3294370	3294527	3291785	3292748	3294620	3294815	24	1,0,0	0,2,2	2,1,3	2,1,0	388	306	1.3034939941852658e-25	4.79132792408e-24	1.0,0.0,0.0	0.441,0.441,1.0	-0.294
135	gene:Solyc12g019010.1	NA	12	-	8973881	8974091	8974323	8974412	8973129	8973229	8975813	8975904	135	50,34,10	60,27,24	49,32,24	28,16,29	238	359	2.612570056917708e-25	9.32072787953e-24	0.557,0.655,0.386	0.725,0.751,0.555	-0.144
765	gene:Solyc08g060860.2	NA	8	-	45629697	45629954	45633124	45633277	45629039	45629127	45633406	45633556	765	48,63,23	176,121,122	95,92,24	222,101,145	302	406	2.841120364571281e-25	9.84651143493e-24	0.268,0.412,0.202	0.365,0.55,0.182	-0.072
1127	gene:Solyc03g062910.2	NA	3	+	32475025	32475243	32481568	32481622	32473887	32473906	32482633	32482698	1127	4,2,2	14,31,8	2,0,0	39,20,9	367	203	1.1260255806147024e-24	3.7940806369e-23	0.136,0.034,0.121	0.028,0.0,0.0	0.088
1171	gene:Solyc09g055930.2	NA	9	-	46193991	46194192	46194192	46194288	46193301	46193667	46195071	46195210	1171	14,6,8	13,13,12	29,5,10	8,12,9	245	350	2.5619094477314306e-24	8.39890854081e-23	0.606,0.397,0.488	0.838,0.373,0.613	-0.111
1067	gene:Solyc12g015970.1	NA	12	+	6002121	6002174	6002650	6002834	6001915	6002003	6003566	6003943	1067	100,76,70	9,10,6	163,74,115	7,10,2	202	333	3.0755058562955316e-24	9.81733843075e-23	0.948,0.926,0.951	0.975,0.924,0.99	-0.021
564	gene:Solyc04g008640.2	NA	4	+	2259625	2259632	2259666	2259718	2259343	2259448	2260240	2260329	564	4,2,0	44,29,23	2,0,0	53,29,41	156	201	3.521999189390485e-24	1.09543205557e-22	0.105,0.082,0.0	0.046,0.0,0.0	0.047
1135	gene:Solyc11g072970.1	NA	11	-	56119747	56119804	56120379	56120454	56119416	56119499	56120535	56120616	1135	25,11,7	16,10,9	18,13,19	21,18,34	224	206	6.056792261115545e-24	1.79192414945e-22	0.59,0.503,0.417	0.441,0.399,0.339	0.11
5	gene:Solyc06g084160.2	NA	6	+	49374207	49374291	49374513	49374636	49373255	49373402	49374713	49374992	5	1,3,2	11,3,3	7,3,2	2,6,4	233	272	5.978571169490554e-24	1.79192414945e-22	0.096,0.539,0.438	0.803,0.369,0.369	-0.156
1071	gene:Solyc12g015970.1	NA	12	+	6002079	6002174	6002650	6002834	6001915	6002003	6003566	6003943	1071	130,109,86	9,10,6	199,107,151	7,10,2	244	333	1.932255973625782e-23	5.58053927621e-22	0.952,0.937,0.951	0.975,0.936,0.99	-0.02
728	gene:Solyc03g112450.2	NA	3	-	62853145	62853239	62854148	62854167	62852921	62853054	62854431	62854652	728	11,19,7	0,0,2	25,18,16	2,0,4	168	243	2.4076393975172565e-23	6.79178276555e-22	1.0,1.0,0.835	0.948,1.0,0.853	0.011
583	gene:Solyc02g076780.2	NA	2	+	41887392	41887479	41889043	41889149	41885101	41885197	41890263	41890552	583	27,26,12	57,68,41	27,15,38	58,32,43	236	255	2.4686352859379293e-23	6.80557864055e-22	0.339,0.292,0.24	0.335,0.336,0.488	-0.096
784	gene:Solyc06g019200.2	NA	6	-	18152504	18152555	18152775	18152853	18152318	18152429	18152925	18152967	784	87,67,33	97,123,34	87,69,82	134,171,122	227	200	5.285481899441883e-23	1.42473100978e-21	0.441,0.324,0.461	0.364,0.262,0.372	0.076
340	gene:Solyc02g091030.2	NA	2	+	52471388	52471487	52472898	52472985	52471172	52471271	52473110	52473203	340	2,0,0	15,12,7	0,3,5	27,25,9	248	236	7.303332472330216e-22	1.92585701933e-20	0.113,0.0,0.0	0.0,0.102,0.346	-0.112
1107	gene:Solyc08g066530.2	NA	8	-	55260348	55260495	55261967	55262080	55255606	55255982	55262676	55262886	1107	4,1,0	4,0,0	2,0,0	2,3,0	262	296	1.731892741789773e-21	4.46975722509e-20	0.53,1.0,NA	0.53,0.0,NA	0.5
608	gene:Solyc02g072230.2	NA	2	+	41540545	41540616	41542470	41542532	41540217	41540313	41542932	41542989	608	8,0,0	18,11,7	4,0,0	17,10,10	220	211	1.993590290265341e-21	5.03796879602e-20	0.299,0.0,0.0	0.184,0.0,0.0	0.038
1170	gene:Solyc09g055930.2	NA	9	-	46194040	46194192	46194192	46194288	46193301	46193667	46195071	46195210	1170	14,6,8	2,4,0	29,5,10	1,2,0	245	301	2.3975079178513905e-21	5.93505531501e-20	0.896,0.648,1.0	0.973,0.754,1.0	-0.061
936	gene:Solyc04g071470.2	NA	4	+	58450891	58450989	58451700	58451774	58450369	58450447	58454130	58454218	936	18,16,12	37,35,25	22,8,10	63,39,33	247	223	2.5854083163796486e-21	6.27220057554e-20	0.305,0.292,0.302	0.24,0.156,0.215	0.096
684	gene:Solyc01g112290.2	NA	1	+	98358812	98358934	98359234	98359417	98353985	98354104	98362364	98362483	684	326,384,172	379,395,233	395,294,293	549,419,400	271	332	8.860098043538451e-21	2.10731351506e-19	0.513,0.544,0.475	0.468,0.462,0.473	0.043
100	gene:Solyc12g036170.1	NA	12	+	53572819	53572955	53573033	53573089	53572682	53572739	53573159	53573231	100	1503,1277,1037	982,780,585	2139,987,1396	915,529,870	285	205	6.932388972366809e-20	1.61711304298e-18	0.524,0.541,0.56	0.627,0.573,0.536	-0.037
730	gene:Solyc12g035670.1	NA	12	-	54493071	54493263	54493499	54493721	54488903	54489134	54493921	54494013	730	22,24,9	1,4,0	27,14,18	2,7,1	371	341	7.461719223506158e-20	1.7077481921e-18	0.953,0.847,1.0	0.925,0.648,0.943	0.095
709	gene:Solyc05g044580.2	NA	5	-	57078644	57078719	57079445	57079482	57078267	57078323	57080482	57080651	709	1,2,3	2,2,3	15,5,7	7,1,2	186	224	9.499420177980727e-20	2.13385123628e-18	0.376,0.546,0.546	0.721,0.858,0.808	-0.306
9	gene:Solyc06g084160.2	NA	6	+	49374228	49374291	49374513	49374636	49373255	49373402	49374713	49374992	9	160,136,86	11,3,3	204,172,150	2,6,4	212	272	1.9071804943259462e-19	4.20619989021e-18	0.949,0.983,0.974	0.992,0.974,0.98	-0.013
1148	gene:Solyc05g041530.2	NA	5	+	52102806	52102883	52102967	52103048	52101182	52101351	52103948	52104077	1148	119,94,58	155,118,47	111,84,111	183,164,106	226	230	2.925758641988113e-19	6.33740220131e-18	0.439,0.448,0.557	0.382,0.343,0.516	0.068
99	gene:Solyc12g036170.1	NA	12	+	53572819	53572959	53573033	53573089	53572682	53572739	53573159	53573231	99	1479,1274,1021	982,780,585	2113,973,1374	915,529,870	289	205	3.139593892115194e-19	6.6812761248e-18	0.517,0.537,0.553	0.621,0.566,0.528	-0.036
701	gene:Solyc01g111510.2	NA	1	-	97738618	97738662	97738663	97738668	97737822	97737888	97739413	97739538	701	18,15,10	302,221,122	30,19,20	284,182,259	154	193	4.0747068976163933e-19	8.52175770139e-18	0.07,0.078,0.093	0.117,0.116,0.088	-0.027
596	gene:Solyc06g082970.2	NA	6	+	48567349	48567411	48567681	48567761	48566885	48567230	48567841	48567982	596	129,121,63	262,231,145	203,146,89	295,196,227	211	229	5.623412163564842e-19	1.156135416e-17	0.348,0.362,0.32	0.428,0.447,0.299	-0.048
490	gene:Solyc12g038400.1	NA	12	-	48113850	48114084	48114359	48114454	48111503	48111629	48115001	48115222	490	33,24,19	201,109,69	45,29,48	204,94,150	244	383	5.945745074956233e-19	1.20203146265e-17	0.205,0.257,0.302	0.257,0.326,0.334	-0.051
444	gene:Solyc06g054140.2	NA	6	+	36965177	36965243	36965487	36965596	36963980	36964025	36967925	36968169	444	4,3,0	10,6,10	8,3,6	14,5,11	215	258	9.562974731645403e-19	1.9016210409e-17	0.324,0.375,0.0	0.407,0.419,0.396	-0.174
345	gene:Solyc09g091440.2	NA	9	-	70723809	70723878	70724368	70724426	70723398	70723707	70724528	70724596	345	113,127,67	69,38,27	174,70,107	53,25,36	207	218	2.122155849842588e-18	4.15189523526e-17	0.633,0.779,0.723	0.776,0.747,0.758	-0.049
1327	gene:Solyc02g071270.1	NA	2	-	40756481	40756543	40756577	40756598	40756206	40756358	40756781	40756940	1327	8,6,7	5,18,12	4,4,5	18,6,18	170	211	4.109174758795155e-18	7.91179203558e-17	0.665,0.293,0.42	0.216,0.453,0.256	0.151
467	gene:Solyc05g015710.2	NA	5	-	11757572	11757649	11757799	11757853	11755996	11756260	11758143	11758617	467	1,0,4	2,1,0	2,2,2	4,4,2	203	226	4.598128321134955e-18	8.71489008365e-17	0.358,0.0,1.0	0.358,0.358,0.527	0.038
587	gene:Solyc01g067720.2	NA	1	-	76662607	76662659	76662894	76663123	76662395	76662457	76663242	76663454	587	4,3,0	1,4,0	0,4,1	4,5,6	378	201	1.0931772773493877e-17	2.04003698065e-16	0.68,0.285,NA	0.0,0.298,0.081	0.356
570	gene:Solyc02g094510.2	NA	2	-	55027507	55027621	55031895	55032075	55025395	55025498	55032966	55033143	570	60,47,41	4,1,2	48,41,54	3,0,0	329	263	1.8297079694341595e-17	3.36278146504e-16	0.923,0.974,0.942	0.927,1.0,1.0	-0.029
334	gene:Solyc02g091030.2	NA	2	+	52472678	52472696	52472696	52472916	52472456	52472555	52473346	52473421	334	1,1,0	2,0,0	3,0,1	3,3,4	167	369	7.223806913480691e-17	1.30783250538e-15	0.525,1.0,NA	0.688,0.0,0.356	0.414
1073	gene:Solyc12g015970.1	NA	12	+	6002094	6002174	6002650	6002834	6001915	6002003	6003566	6003943	1073	130,97,82	9,10,6	190,102,149	7,10,2	229	333	7.911494948594864e-17	1.41127108421e-15	0.955,0.934,0.952	0.975,0.937,0.991	-0.021
638	gene:Solyc09g015930.2	NA	9	+	11389483	11389520	11390642	11390725	11385606	11385705	11390812	11390908	638	0,3,1	2,6,1	8,0,2	2,5,2	186	232	9.101945874864158e-17	1.60009570235e-15	0.0,0.384,0.555	0.833,0.0,0.555	-0.15
318	gene:Solyc01g088460.2	NA	1	+	83265387	83265530	83265607	83265822	83264526	83264777	83266367	83266608	318	15,7,3	31,32,28	14,12,9	45,19,16	292	364	1.4220675070707498e-16	2.46423983725e-15	0.376,0.214,0.118	0.279,0.441,0.412	-0.141
315	gene:Solyc08g059760.2	NA	8	-	45232375	45232428	45234151	45234393	45231391	45231458	45234600	45234697	315	9,6,2	4,0,3	7,6,8	1,0,3	391	202	1.7649863338667365e-16	3.01539214504e-15	0.538,1.0,0.256	0.783,1.0,0.579	-0.189
256	gene:Solyc04g049670.2	NA	4	-	42855460	42855622	42855842	42856020	42852812	42852996	42856086	42856249	256	27,39,13	549,470,335	34,59,23	688,331,570	327	311	3.8057528633738456e-16	6.41163642121e-15	0.045,0.073,0.036	0.045,0.145,0.037	-0.024
87	gene:Solyc08g083250.2	NA	8	+	65763605	65763697	65763771	65763841	65763314	65763538	65763919	65764042	87	32,26,8	7,25,5	32,11,19	18,21,14	241	219	7.194379141393685e-16	1.19544957514e-14	0.806,0.486,0.592	0.618,0.322,0.552	0.131
1336	gene:Solyc06g054010.2	NA	6	+	36879485	36879761	36880170	36880248	36879199	36879348	36880707	36881321	1336	13,31,18	1,18,8	56,32,29	17,4,9	425	227	9.234341091114564e-16	1.51368320858e-14	0.874,0.479,0.546	0.638,0.81,0.632	-0.06
110	gene:Solyc12g089230.1	NA	12	+	64334323	64334464	64335173	64335293	64333367	64333589	64335996	64336092	110	17,16,8	11,15,3	22,15,20	21,28,15	290	269	1.0444977447923443e-15	1.68930101924e-14	0.589,0.497,0.712	0.493,0.332,0.553	0.14
522	gene:Solyc07g019530.2	NA	7	+	11874199	11874277	11877294	11877405	11874060	11874126	11877505	11877583	522	48,39,19	142,107,67	68,46,28	138,83,106	227	260	2.151220105561634e-15	3.43346051059e-14	0.279,0.295,0.245	0.361,0.388,0.232	-0.054
624	gene:Solyc05g054940.2	NA	5	-	64734640	64734769	64735068	64735205	64733328	64733387	64736697	64736918	624	61,57,27	106,106,69	102,58,76	108,42,102	286	278	2.579510920668847e-15	4.0635672036e-14	0.359,0.343,0.276	0.479,0.573,0.42	-0.165
958	gene:Solyc09g097910.2	NA	9	+	71900094	71900178	71900182	71900254	71899610	71899672	71900366	71900487	958	53,53,27	77,65,29	50,43,48	97,70,69	233	221	2.7698426197149396e-15	4.30746038168e-14	0.395,0.436,0.469	0.328,0.368,0.398	0.069
204	gene:Solyc09g011160.2	NA	9	+	4513036	4513225	4513595	4513686	4512609	4512653	4514127	4514171	204	15,4,9	6,3,0	10,7,27	1,1,4	338	240	1.156575590892676e-14	1.77585593893e-13	0.64,0.486,1.0	0.877,0.833,0.827	-0.137
402	gene:Solyc06g011560.2	NA	6	+	8114818	8115056	8115306	8115340	8113882	8114042	8115559	8115763	402	69,83,42	18,11,7	60,57,52	23,9,18	387	183	1.2213815842734463e-14	1.85191982715e-13	0.644,0.781,0.739	0.552,0.75,0.577	0.095
852	gene:Solyc02g067120.2	NA	2	-	37342811	37343025	37343084	37343234	37342435	37342741	37344482	37344569	852	91,117,54	524,429,300	122,107,82	502,241,490	299	363	1.3583642168880147e-14	2.03419233961e-13	0.174,0.249,0.179	0.228,0.35,0.169	-0.048
31	gene:Solyc08g076130.2	NA	8	-	60165233	60165325	60166251	60166288	60163715	60163818	60166383	60166644	31	0,3,4	27,31,19	12,3,2	48,43,29	186	241	1.5489083168954436e-14	2.26364552819e-13	0.0,0.111,0.214	0.245,0.083,0.082	-0.028
832	gene:Solyc08g008210.2	NA	8	-	2665444	2665522	2665670	2665750	2664903	2665096	2665856	2665957	832	1,0,3	8,0,0	6,4,2	3,4,2	229	227	1.5429936395256626e-14	2.26364552819e-13	0.11,NA,1.0	0.665,0.498,0.498	0.001
1295	gene:Solyc01g103020.2	NA	1	+	91690985	91691040	91691163	91691232	91690652	91690721	91691313	91691430	1295	11,5,0	3,2,3	10,5,9	1,1,3	204	218	2.3385585132007982e-14	3.37698985299e-13	0.797,0.728,0.0	0.914,0.842,0.762	-0.331
1137	gene:Solyc11g072970.1	NA	11	-	56119747	56119813	56120379	56120454	56119416	56119499	56120535	56120616	1137	25,11,7	12,10,9	18,13,19	16,16,25	224	215	4.172497826782811e-14	5.95439983987e-13	0.667,0.514,0.427	0.519,0.438,0.422	0.076
1310	gene:Solyc01g091320.2	NA	1	-	84962165	84962313	84962420	84962746	84962003	84962036	84963636	84964184	1310	175,219,62	147,132,83	191,196,111	188,123,174	475	297	1.2706405837799925e-13	1.79219421875e-12	0.427,0.509,0.318	0.388,0.499,0.285	0.027
74	gene:Solyc03g006190.2	NA	3	-	827859	827920	828087	828132	827674	827686	831890	832088	74	1,0,2	13,10,3	1,4,0	7,8,7	194	210	1.8159773895939786e-13	2.53193169377e-12	0.077,0.0,0.419	0.134,0.351,0.0	0.004
429	gene:Solyc08g006600.2	NA	8	-	1193044	1193090	1194283	1194379	1190140	1190280	1194491	1194534	429	11,8,6	12,6,8	12,8,4	7,2,5	245	195	2.0737946514150452e-13	2.85853740019e-12	0.422,0.515,0.374	0.577,0.761,0.389	-0.139
1077	gene:Solyc03g083020.2	NA	3	+	52859858	52859962	52859997	52860102	52859069	52859104	52860746	52861035	1077	1,1,1	0,1,0	1,1,8	0,2,2	253	254	2.2731938469800876e-13	3.07761313218e-12	1.0,0.501,1.0	1.0,0.334,0.801	0.122
640	gene:Solyc10g009210.2	NA	10	+	3204262	3204321	3205616	3206110	3202915	3202991	3206204	3206365	640	8,9,7	153,135,78	18,11,8	128,143,116	208	643	2.283472233274371e-13	3.07761313218e-12	0.139,0.171,0.217	0.303,0.192,0.176	-0.048
294	gene:Solyc08g082530.2	NA	8	+	65290008	65290204	65290907	65291022	65289640	65289693	65291228	65291503	294	179,196,84	211,154,121	194,159,183	171,97,230	345	264	4.4900248721425537e-13	5.98505513177e-12	0.394,0.493,0.347	0.465,0.556,0.378	-0.055
833	gene:Solyc02g084550.2	NA	2	+	47637009	47637179	47637499	47637569	47635624	47635995	47640055	47640125	833	37,40,8	30,18,17	58,56,25	27,20,30	319	219	4.699772873033062e-13	6.19654836412e-12	0.458,0.604,0.244	0.596,0.658,0.364	-0.104
670	gene:Solyc02g070800.2	NA	2	-	40405883	40405946	40406478	40406493	40405664	40405724	40406680	40406746	670	224,361,134	1976,1306,927	423,414,173	1737,835,1776	164	212	5.081658621221397e-13	6.62801280381e-12	0.128,0.263,0.157	0.239,0.391,0.112	-0.065
311	gene:Solyc08g059760.2	NA	8	-	45232375	45232428	45234163	45234235	45231832	45231954	45234600	45234697	311	16,15,7	4,3,2	35,13,23	3,2,2	221	202	6.525860941589618e-13	8.42113757675e-12	0.785,0.82,0.762	0.914,0.856,0.913	-0.105
669	gene:Solyc05g016260.2	NA	5	+	15423829	15423939	15424611	15424786	15423285	15423342	15425123	15425358	669	0,2,0	6,6,2	1,2,0	6,0,0	259	324	1.4403630278859642e-12	1.83911616087e-11	0.0,0.294,0.0	0.173,1.0,NA	-0.489
198	gene:Solyc03g112640.2	NA	3	+	63020757	63020910	63021259	63021382	63020045	63020192	63021947	63022325	198	115,101,57	51,54,28	137,89,88	48,80,61	302	272	1.510828486609466e-12	1.88931438583e-11	0.67,0.628,0.647	0.72,0.5,0.565	0.053
854	gene:Solyc02g067120.2	NA	2	-	37342897	37343009	37343084	37343234	37342435	37342741	37344482	37344569	854	91,117,54	21,11,8	122,107,82	14,5,10	299	261	1.498429081042538e-12	1.88931438583e-11	0.791,0.903,0.855	0.884,0.949,0.877	-0.054
704	gene:Solyc08g077840.2	NA	8	-	61744181	61744248	61744445	61744485	61743452	61743538	61745195	61745272	704	6,5,8	11,8,9	19,13,6	12,13,9	189	216	1.8661806664260294e-12	2.3098746412e-11	0.384,0.417,0.504	0.644,0.533,0.432	-0.101
574	gene:Solyc02g085250.2	NA	2	-	48215279	48215395	48216540	48216609	48214448	48214561	48216736	48216811	574	22,17,8	160,165,119	25,25,27	152,57,100	218	265	3.1553164885780743e-12	3.8660594956e-11	0.143,0.111,0.076	0.167,0.348,0.247	-0.144
235	gene:Solyc11g073130.1	NA	11	+	56218386	56218434	56219408	56219482	56218161	56218215	56220377	56220445	235	6,6,2	6,6,14	7,2,5	5,1,8	197	223	4.765095534016237e-12	5.78006088276e-11	0.531,0.531,0.139	0.613,0.694,0.414	-0.173
888	gene:Solyc12g021290.1	NA	12	-	15380232	15380316	15380784	15380966	15379212	15379321	15382783	15382842	888	4,7,12	2,2,0	2,5,7	4,2,0	331	233	5.12004284285474e-12	6.14912076078e-11	0.585,0.711,1.0	0.26,0.638,1.0	0.133
443	gene:Solyc06g054140.2	NA	6	+	36965177	36965243	36965487	36965575	36963980	36964025	36967925	36968169	443	4,3,0	4,2,4	8,3,6	8,4,0	215	237	8.03395423980655e-12	9.55410440479e-11	0.524,0.623,0.0	0.524,0.453,1.0	-0.277
820	gene:Solyc01g098460.2	NA	1	+	88981768	88981876	88981955	88982084	88980680	88980888	88982202	88982272	820	22,14,24	21,14,8	26,8,37	31,26,15	257	278	8.715776946874233e-12	1.02643081908e-10	0.531,0.52,0.764	0.476,0.25,0.727	0.121
140	gene:Solyc12g019010.1	NA	12	-	8973895	8974091	8974323	8974412	8973129	8973229	8975813	8975904	140	50,34,10	165,87,65	49,32,24	125,53,106	238	345	1.0217305952291515e-11	1.19169155001e-10	0.305,0.362,0.182	0.362,0.467,0.247	-0.076
768	gene:Solyc07g062190.2	NA	7	+	64992788	64992974	64994026	64994197	64990760	64991045	64994580	64994916	768	2426,2024,1242	3151,2156,1562	2758,1828,2253	3164,1621,2747	335	320	1.2026098858800676e-11	1.38930075388e-10	0.424,0.473,0.432	0.454,0.519,0.439	-0.028
8	gene:Solyc06g084160.2	NA	6	+	49374228	49374291	49374513	49374630	49373255	49373402	49374713	49374992	8	160,136,86	207,128,141	204,172,150	237,146,181	212	266	1.2552082102769043e-11	1.43638448968e-10	0.492,0.571,0.434	0.519,0.596,0.51	-0.043
181	gene:Solyc09g005390.2	NA	9	+	294170	294249	294249	294314	293797	294090	296156	296596	181	41,43,18	83,53,40	31,35,19	100,38,53	228	214	4.203693738199366e-11	4.76549579854e-10	0.317,0.432,0.297	0.225,0.464,0.252	0.035
898	gene:Solyc11g020290.1	NA	11	-	10697847	10698052	10700528	10700575	10696860	10697013	10701048	10701144	898	7,0,3	24,34,15	6,1,2	50,35,37	196	354	4.2800048895923825e-11	4.80707956581e-10	0.345,0.0,0.265	0.178,0.049,0.089	0.098
515	gene:Solyc03g114340.2	NA	3	+	64350467	64350636	64350825	64350893	64349786	64349849	64351253	64351365	515	31,32,18	130,150,89	25,21,23	157,121,124	318	217	4.9457810623489305e-11	5.50388296205e-10	0.14,0.127,0.121	0.098,0.106,0.112	0.024
128	gene:Solyc12g019010.1	NA	12	-	8974323	8974412	8975813	8975904	8973129	8973229	8979428	8979493	128	220,138,96	22,15,7	273,103,175	19,9,11	240	238	6.054808652710042e-11	6.67680263249e-10	0.908,0.901,0.932	0.934,0.919,0.94	-0.017
372	gene:Solyc06g011530.2	NA	6	+	8021721	8021813	8022157	8022224	8020684	8020772	8022451	8022497	372	5,7,4	42,25,11	6,11,12	42,30,24	241	216	6.360029609928725e-11	6.95019451968e-10	0.096,0.201,0.246	0.114,0.247,0.309	-0.042
661	gene:Solyc02g069860.2	NA	2	-	39678798	39678892	39679654	39679817	39678176	39678284	39680181	39680327	661	6,0,0	2,2,2	0,8,3	0,0,0	312	243	6.702739445981193e-11	7.25930620355e-10	0.7,0.0,0.0	NA,1.0,1.0	-0.767
496	gene:Solyc06g065700.2	NA	6	+	41136449	41136674	41137725	41137991	41136262	41136339	41138103	41138199	496	5,2,1	187,145,93	4,4,6	233,92,158	374	415	8.98809293729811e-11	9.64828029464e-10	0.029,0.015,0.012	0.019,0.046,0.04	-0.016
1290	gene:Solyc04g082680.2	NA	4	+	66279190	66279265	66280860	66281013	66277543	66277838	66281643	66281742	1290	343,289,190	213,234,101	392,242,339	302,257,174	224	302	1.2360112910152636e-10	1.31515938246e-09	0.685,0.625,0.717	0.636,0.559,0.724	0.036
851	gene:Solyc02g067120.2	NA	2	-	37342811	37343009	37343084	37343234	37342435	37342741	37344482	37344569	851	91,117,54	520,417,293	122,107,82	493,238,490	299	347	1.4374094877973802e-10	1.5161545293e-09	0.169,0.246,0.176	0.223,0.343,0.163	-0.046
1006	gene:Solyc06g082070.2	NA	6	+	48008816	48008944	48009263	48009429	48008356	48008694	48009912	48010071	1006	2,2,0	14,13,5	1,0,0	18,10,7	277	315	1.6773792122390294e-10	1.75401809004e-09	0.14,0.149,0.0	0.059,0.0,0.0	0.077
1167	gene:Solyc01g100360.2	NA	1	-	90417214	90417270	90417429	90417495	90416684	90417062	90417575	90417647	1167	1,4,2	3,0,0	2,0,0	1,0,3	215	205	2.0352165448906888e-10	2.11001510167e-09	0.241,1.0,1.0	0.656,NA,0.0	0.419
1180	gene:Solyc03g025600.2	NA	3	+	2999379	2999509	3000697	3000777	2996354	2996437	3001996	3002083	1180	26,18,11	29,17,9	13,18,13	37,23,23	279	229	2.273135854298791e-10	2.33670660277e-09	0.424,0.465,0.501	0.224,0.391,0.317	0.153
1238	gene:Solyc06g051210.2	NA	6	-	34399517	34399586	34401039	34401138	34399068	34399447	34401385	34401431	1238	21,38,7	28,30,6	41,20,30	19,24,14	248	218	3.4298814413960507e-10	3.49617326757e-09	0.397,0.527,0.506	0.655,0.423,0.653	-0.1
809	gene:Solyc03g059310.2	NA	3	+	28645880	28645967	28646328	28646545	28644616	28644686	28648861	28648939	809	4,0,4	0,0,0	0,0,0	1,1,2	236	366	7.763714789439392e-10	7.84782169966e-09	1.0,NA,1.0	0.0,0.0,0.0	1.0
722	gene:Solyc02g090930.2	NA	2	-	52399940	52400085	52400085	52400105	52399186	52399812	52401707	52401741	722	6,7,2	0,1,0	3,5,5	0,4,0	169	294	7.934096137901821e-10	7.95376745064e-09	1.0,0.924,1.0	1.0,0.685,1.0	0.08
162	gene:Solyc09g008320.2	NA	9	+	1784384	1784485	1785229	1785447	1783995	1784287	1786122	1786766	162	76,210,43	555,599,235	176,252,82	673,644,434	250	367	1.3153366411133217e-09	1.3077896276e-08	0.167,0.34,0.212	0.277,0.365,0.217	-0.047
42	gene:Solyc06g068670.2	NA	6	-	42569869	42569980	42570039	42570166	42569588	42569644	42570354	42570449	42	622,537,304	14,9,8	645,431,545	11,4,10	276	260	1.4648199926706242e-09	1.4445745131e-08	0.977,0.983,0.973	0.982,0.99,0.981	-0.007
18	gene:Solyc04g071990.2	NA	4	-	59039720	59039951	59041556	59041699	59038827	59038883	59044378	59044650	18	0,2,0	1,3,0	4,0,2	1,4,2	292	380	2.0779986732224663e-09	2.03275192792e-08	0.0,0.465,NA	0.839,0.0,0.565	-0.235
1287	gene:Solyc03g120430.2	NA	3	-	68823696	68823811	68823845	68823887	68823587	68823619	68823966	68824018	1287	224,207,129	407,313,238	235,185,145	528,241,351	191	264	2.3145588359314933e-09	2.22822211745e-08	0.432,0.478,0.428	0.381,0.515,0.363	0.026
221	gene:Solyc11g039950.1	NA	11	-	40563512	40563658	40567599	40567679	40563334	40563382	40569929	40570089	221	1,0,0	6,0,5	0,0,3	9,2,9	229	295	2.297887609211368e-09	2.22822211745e-08	0.177,NA,0.0	0.0,0.0,0.3	-0.011
1161	gene:Solyc12g070270.1	NA	12	+	29964056	29964099	29964177	29964222	29963858	29963986	29964321	29964444	1161	9,9,3	12,8,2	6,14,12	16,18,17	192	194	3.574537250091086e-09	3.41410526328e-08	0.431,0.532,0.602	0.275,0.44,0.416	0.145
1289	gene:Solyc02g077680.2	NA	2	+	42576436	42576598	42577187	42577261	42575516	42575621	42577432	42577556	1289	115,90,65	74,58,22	132,85,138	68,61,37	311	223	4.041581202849274e-09	3.83002968676e-08	0.527,0.527,0.679	0.582,0.5,0.728	-0.026
660	gene:Solyc12g098430.1	NA	12	+	65935535	65935731	65936658	65936733	65935216	65935269	65937149	65937254	660	5,8,0	25,31,12	6,4,11	36,27,12	345	224	4.830849987887456e-09	4.54249692659e-08	0.115,0.144,0.0	0.098,0.088,0.373	-0.1
1277	gene:Solyc04g080440.2	NA	4	-	64617505	64617586	64617966	64618050	64616769	64616839	64618785	64618860	1277	185,174,140	138,87,57	300,136,174	178,86,137	233	230	5.468719593186556e-09	5.10273605118e-08	0.57,0.664,0.708	0.625,0.61,0.556	0.05
1153	gene:Solyc07g009150.2	NA	7	+	4195928	4196039	4200899	4201053	4195360	4195485	4202690	4202835	1153	67,91,53	93,113,23	83,88,51	102,106,67	260	303	6.502035053547273e-09	5.9914733859e-08	0.456,0.484,0.729	0.487,0.492,0.47	0.073
848	gene:Solyc02g067120.2	NA	2	-	37342835	37343009	37343084	37343234	37342435	37342741	37344482	37344569	848	91,117,54	30,29,23	122,107,82	35,18,26	299	323	6.519987526292521e-09	5.9914733859e-08	0.766,0.813,0.717	0.79,0.865,0.773	-0.044
733	gene:Solyc03g117510.2	NA	3	+	66652932	66653032	66653086	66653230	66652761	66652839	66653488	66653523	733	7,9,2	32,37,24	10,6,10	41,25,28	249	293	6.636990759865809e-09	6.05313518174e-08	0.205,0.223,0.089	0.223,0.22,0.296	-0.074
825	gene:Solyc06g050510.2	NA	6	-	33199626	33199697	33199697	33199816	33198537	33198791	33200639	33200786	825	15,6,3	30,40,24	7,8,12	71,33,53	268	220	8.491899099393185e-09	7.68706985639e-08	0.291,0.11,0.093	0.075,0.166,0.157	0.032
919	gene:Solyc05g052690.2	NA	5	-	62899090	62899320	62899779	62899859	62898701	62898823	62901677	62902011	919	121,50,27	319,196,116	123,65,73	281,212,238	229	379	9.424836173353423e-09	8.46838983576e-08	0.386,0.297,0.278	0.42,0.337,0.337	-0.044
1188	gene:Solyc03g112570.2	NA	3	+	62952342	62952473	62957072	62957250	62951397	62951400	62957618	62957703	1188	1,0,2	0,0,0	0,1,0	1,0,1	280	327	1.0129477049727882e-08	9.03459975097e-08	1.0,NA,1.0	0.0,1.0,0.0	0.667
48	gene:Solyc05g017890.2	NA	5	-	19069718	19070014	19075132	19076293	19068775	19069111	19080876	19081263	48	368,399,213	142,121,78	563,336,443	173,91,141	1310	445	1.1706944321158887e-08	1.03653455924e-07	0.468,0.528,0.481	0.525,0.556,0.516	-0.04
929	gene:Solyc04g048950.2	NA	4	+	38694042	38694220	38695462	38695531	38691826	38692065	38696371	38696558	929	28,21,12	15,7,2	15,14,33	11,7,16	327	218	1.3138745883851162e-08	1.15487672153e-07	0.554,0.667,0.8	0.476,0.571,0.579	0.132
1218	gene:Solyc04g072880.2	NA	4	+	59836893	59837033	59837033	59837118	59835848	59835926	59837233	59837322	1218	21,24,2	28,24,18	12,14,13	40,39,24	289	234	1.404956943534695e-08	1.22605235432e-07	0.378,0.447,0.083	0.195,0.225,0.305	0.061
806	gene:Solyc10g051110.1	NA	10	-	51523802	51523976	51524057	51524223	51523033	51523216	51524312	51524486	806	32,20,6	50,77,30	29,23,37	84,39,72	315	323	1.5173301230253075e-08	1.31465817088e-07	0.396,0.21,0.17	0.261,0.377,0.345	-0.069
637	gene:Solyc09g015930.2	NA	9	+	11389483	11389520	11390631	11390725	11385606	11385705	11390812	11390908	637	0,3,1	2,5,1	8,0,2	4,5,2	186	243	1.702933307766115e-08	1.46500574633e-07	0.0,0.439,0.566	0.723,0.0,0.566	-0.095
847	gene:Solyc02g067120.2	NA	2	-	37342815	37343009	37343084	37343234	37342435	37342741	37344482	37344569	847	91,117,54	85,78,46	122,107,82	66,34,63	299	343	2.1175441362645597e-08	1.80885988541e-07	0.551,0.632,0.574	0.68,0.783,0.599	-0.102
662	gene:Solyc02g069860.2	NA	2	-	39678798	39678892	39679654	39679814	39678176	39678284	39680181	39680327	662	5,0,1	2,2,2	0,11,2	0,0,0	309	243	2.442375091968997e-08	2.07174894165e-07	0.663,0.0,0.282	NA,1.0,1.0	-0.685
241	gene:Solyc11g073130.1	NA	11	+	56218367	56218504	56219405	56219482	56218161	56218215	56220377	56220445	241	19,4,6	15,13,23	26,11,20	15,6,14	286	226	2.477232992668943e-08	2.08672473619e-07	0.5,0.196,0.171	0.578,0.592,0.53	-0.278
303	gene:Solyc08g059760.2	NA	8	-	45231811	45231954	45232375	45232428	45231391	45231458	45234600	45234697	303	4,0,3	18,13,1	1,0,3	11,4,7	202	292	2.6876853187924175e-08	2.24838778738e-07	0.243,0.0,0.813	0.116,0.0,0.383	0.186
707	gene:Solyc10g080130.1	NA	10	+	61518778	61518816	61519775	61519842	61518622	61518692	61520179	61520255	707	6,3,3	3,5,2	7,1,2	9,5,6	187	216	5.802108481007554e-08	4.82051889552e-07	0.698,0.409,0.634	0.473,0.188,0.278	0.267
630	gene:Solyc05g026490.2	NA	5	-	41506306	41506513	41507751	41507968	41505398	41505598	41511424	41511688	630	1,2,6	57,40,24	3,1,1	41,22,43	366	356	6.793532686890048e-08	5.60581982939e-07	0.017,0.046,0.196	0.066,0.042,0.022	0.043
1159	gene:Solyc08g063070.2	NA	8	+	52628275	52628397	52629154	52629393	52627545	52627628	52629491	52629656	1159	96,66,62	1,5,3	114,70,102	8,3,5	271	388	8.765020588528389e-08	7.18376349587e-07	0.993,0.95,0.967	0.953,0.971,0.967	0.006
896	gene:Solyc02g065080.2	NA	2	-	36248879	36249011	36255976	36256087	36248380	36248456	36256526	36256577	896	52,42,26	40,43,19	28,26,33	49,34,47	260	281	1.0691101459241644e-07	8.70356112085e-07	0.584,0.514,0.597	0.382,0.452,0.431	0.143
616	gene:Solyc12g070280.1	NA	12	+	29995748	29995823	29996260	29996487	29995307	29995382	29996908	29996989	616	176,133,77	1,4,3	177,149,168	12,0,3	224	376	1.2279053915131357e-07	9.92966159937e-07	0.997,0.982,0.977	0.961,1.0,0.989	0.002
949	gene:Solyc05g015040.2	NA	5	+	9727157	9727274	9727899	9727991	9726972	9727025	9732686	9732773	949	9,6,9	19,14,4	32,22,8	12,21,34	266	241	1.4142059136985983e-07	1.136047532e-06	0.3,0.28,0.671	0.707,0.487,0.176	-0.04
1292	gene:Solyc02g084490.1	NA	2	+	47584301	47584346	47584626	47584763	47584082	47584178	47584886	47584937	1292	0,0,2	0,2,0	0,1,4	1,1,2	194	286	1.8709864152288924e-07	1.49309639584e-06	NA,0.0,1.0	0.0,0.596,0.747	0.052
492	gene:Solyc10g076690.1	NA	10	-	59637496	59637719	59638303	59638336	59632975	59633096	59638408	59638502	492	2,14,1	82,72,26	21,29,4	81,85,61	182	372	2.0609589819414768e-07	1.6339498334e-06	0.047,0.284,0.073	0.346,0.411,0.118	-0.157
712	gene:Solyc07g008720.2	NA	7	+	3695153	3695210	3695469	3695508	3694914	3695063	3695596	3696017	712	1093,1053,567	414,292,215	1407,851,1034	469,214,354	206	188	2.1692581139798136e-07	1.70864291705e-06	0.707,0.767,0.706	0.732,0.784,0.727	-0.021
1124	gene:Solyc01g103970.2	NA	1	+	92452515	92452623	92453139	92453191	92450983	92451180	92453535	92454073	1124	0,0,0	10,3,3	2,6,0	5,0,2	257	201	3.0529505389369537e-07	2.38918000241e-06	0.0,0.0,0.0	0.238,1.0,0.0	-0.413
1284	gene:Solyc04g008340.2	NA	4	-	2003451	2003563	2004112	2004198	2002940	2003024	2004341	2005002	1284	3,1,2	1,0,0	0,2,0	0,6,1	235	261	3.324778885791872e-07	2.58522871055e-06	0.769,1.0,1.0	NA,0.27,0.0	0.788
236	gene:Solyc11g073130.1	NA	11	+	56220548	56220598	56220707	56220796	56220377	56220445	56221278	56221383	236	169,149,139	154,139,66	226,51,227	207,119,119	199	238	4.952393494968669e-07	3.82627599325e-06	0.568,0.562,0.716	0.566,0.339,0.695	0.082
531	gene:Solyc06g082940.2	NA	6	+	48561030	48561119	48561139	48561256	48560629	48560831	48561413	48561884	531	12172,6818,4602	5143,3238,2232	9967,5766,9507	5557,3039,4486	238	266	5.277711639054246e-07	4.05181279631e-06	0.726,0.702,0.697	0.667,0.68,0.703	0.025
288	gene:Solyc09g007990.2	NA	9	-	1468061	1468243	1471917	1471977	1467913	1467968	1472117	1472231	288	0,0,0	1,5,0	0,4,0	0,0,0	209	331	5.42421166481506e-07	4.13809355309e-06	0.0,0.0,NA	NA,1.0,NA	-1.0
1263	gene:Solyc01g068290.2	NA	1	-	77442325	77442417	77444734	77444886	77441739	77441853	77445706	77445910	1263	56,17,23	25,16,8	31,9,29	19,20,7	301	241	5.475538185115809e-07	4.15114238659e-06	0.642,0.46,0.697	0.566,0.265,0.768	0.067
504	gene:Solyc01g080760.2	NA	1	-	79981261	79981503	79985502	79986522	79980198	79980402	79986680	79987251	504	285,288,106	91,70,22	427,289,222	72,50,48	1169	391	5.631628035195085e-07	4.24295950726e-06	0.512,0.579,0.617	0.665,0.659,0.607	-0.074
1261	gene:Solyc02g078460.2	NA	2	-	43122726	43122854	43124235	43124369	43122011	43122580	43124516	43124751	1261	3,0,0	0,0,0	0,0,0	8,5,3	283	277	5.690239487260131e-07	4.26065462842e-06	1.0,NA,NA	0.0,0.0,0.0	1.0
242	gene:Solyc11g073130.1	NA	11	+	56218367	56218504	56219408	56219482	56218161	56218215	56220377	56220445	242	19,4,6	6,6,14	26,11,20	5,1,8	286	223	6.724180268239136e-07	5.00394519348e-06	0.712,0.342,0.25	0.802,0.896,0.661	-0.352
191	gene:Solyc04g009530.2	NA	4	-	2947249	2947310	2947907	2947979	2947054	2947141	2948770	2949090	191	14,10,4	125,96,80	32,16,13	125,100,75	221	210	8.175923529692199e-07	6.03390589471e-06	0.096,0.09,0.045	0.196,0.132,0.141	-0.079
954	gene:Solyc10g037900.1	NA	10	-	17942506	17942602	17942963	17943177	17941935	17942373	17943468	17943843	954	5,3,0	7,0,0	2,1,0	0,0,0	363	245	8.207703813911722e-07	6.03390589471e-06	0.325,1.0,NA	1.0,1.0,NA	-0.338
220	gene:Solyc07g043420.2	NA	7	+	57180113	57180328	57180400	57180666	57179844	57180032	57180746	57181056	220	1283,1084,642	2914,2825,1665	1680,1179,1264	3576,2445,2504	364	415	1.0289443454852972e-06	7.51873187394e-06	0.334,0.304,0.305	0.349,0.355,0.365	-0.042
472	gene:Solyc03g026310.2	NA	3	+	3745961	3746171	3746516	3746629	3745707	3745858	3746722	3746824	472	8,5,6	2,0,0	6,0,1	2,1,0	359	262	1.0716556447431724e-06	7.78394189864e-06	0.745,1.0,1.0	0.686,0.0,1.0	0.353
963	gene:Solyc10g086580.1	NA	10	-	65365061	65365084	65365084	65365096	65364719	65364967	65365191	65365297	963	0,0,0	4,0,0	4,0,5	0,1,0	161	172	1.0845730982500202e-06	7.83087600106e-06	0.0,NA,NA	1.0,0.0,1.0	-0.667
860	gene:Solyc06g084480.2	NA	6	+	49569787	49569851	49570969	49571014	49569496	49569570	49571177	49571285	860	73,48,11	56,33,23	41,23,50	49,36,55	213	194	1.1959002211029273e-06	8.5835915278e-06	0.543,0.57,0.303	0.432,0.368,0.453	0.054
924	gene:Solyc05g056590.2	NA	5	+	65859037	65859273	65862982	65863037	65858906	65858952	65863153	65863220	924	17,12,14	32,24,19	10,12,12	14,21,9	385	204	1.4974536902742693e-06	1.06847725077e-05	0.22,0.209,0.281	0.275,0.232,0.414	-0.07
1108	gene:Solyc12g096860.1	NA	12	+	65617007	65617185	65618547	65618969	65616181	65616622	65619755	65619884	1108	9,9,2	13,27,2	13,9,5	28,39,12	327	571	1.5237638804290488e-06	1.08089215612e-05	0.547,0.368,0.636	0.448,0.287,0.421	0.132
649	gene:Solyc06g043150.2	NA	6	+	29687260	29687362	29687436	29687499	29686997	29687192	29687587	29687656	649	87,53,70	63,33,23	93,24,80	48,17,65	251	212	1.5977567705534552e-06	1.12679009458e-05	0.538,0.576,0.72	0.621,0.544,0.51	0.053
622	gene:Solyc01g098520.2	NA	1	-	89017978	89018085	89018123	89018260	89016400	89016427	89018329	89018374	622	3,6,1	6,4,3	7,2,4	11,13,10	286	256	1.7897489776090365e-06	1.25489335829e-05	0.309,0.573,0.23	0.363,0.121,0.264	0.121
877	gene:Solyc06g068220.2	NA	6	+	42263148	42263225	42264000	42264128	42262956	42263050	42265005	42265077	877	293,219,207	252,254,90	410,173,331	315,284,191	226	277	2.0646627213951676e-06	1.43933096612e-05	0.588,0.514,0.738	0.615,0.427,0.68	0.039
1190	gene:Solyc03g112570.2	NA	3	+	62952342	62952473	62957169	62957250	62951397	62951400	62957618	62957703	1190	1,0,2	13,28,9	0,1,0	20,19,20	280	230	2.1487426612704207e-06	1.4893856275e-05	0.059,0.0,0.154	0.0,0.041,0.0	0.057
1158	gene:Solyc08g063070.2	NA	8	+	52628275	52628397	52629154	52629399	52627545	52627628	52629491	52629656	1158	96,66,62	2,6,4	114,70,102	8,5,7	271	394	2.292457991346387e-06	1.5799724679e-05	0.986,0.941,0.958	0.954,0.953,0.955	0.008
277	gene:Solyc04g079040.2	NA	4	-	63637361	63637438	63638170	63638316	63636476	63636514	63639420	63639769	277	70,49,17	10,0,0	81,55,43	2,4,2	295	226	2.344168224993606e-06	1.60648364798e-05	0.843,1.0,1.0	0.969,0.913,0.943	0.006
1274	gene:Solyc06g050310.2	NA	6	-	32922821	32922895	32924051	32924106	32922317	32922401	32925115	32925220	1274	22,43,7	84,93,41	39,51,22	116,76,100	204	223	2.4016337708318443e-06	1.63661896855e-05	0.223,0.336,0.157	0.269,0.423,0.194	-0.057
875	gene:Solyc06g068220.2	NA	6	+	42264000	42264128	42265005	42265070	42263148	42263225	42265917	42265988	875	129,153,39	5,4,1	183,172,79	5,9,4	277	214	3.09170763418726e-06	2.09510690518e-05	0.952,0.967,0.968	0.966,0.937,0.938	0.015
734	gene:Solyc03g117510.2	NA	3	+	66652932	66653032	66653086	66653189	66652761	66652839	66653488	66653523	734	7,9,2	73,86,39	10,6,10	105,60,58	249	252	3.2457728584125558e-06	2.18729026514e-05	0.088,0.096,0.049	0.088,0.092,0.149	-0.032
54	gene:Solyc07g053970.2	NA	7	-	62374666	62374727	62376171	62376296	62374315	62374482	62377850	62377946	54	50,63,14	66,58,68	71,70,28	78,45,100	274	210	3.352559876312429e-06	2.24677079004e-05	0.367,0.454,0.136	0.411,0.544,0.177	-0.058
539	gene:Solyc08g083280.2	NA	8	+	65785227	65785289	65785369	65785465	65785065	65785141	65785559	65785721	539	49,45,25	26,34,19	43,28,38	46,32,56	211	245	3.552196263246362e-06	2.36748025677e-05	0.686,0.606,0.604	0.52,0.504,0.441	0.144
62	gene:Solyc12g096170.1	NA	12	-	65196879	65196909	65197210	65197279	65195793	65195826	65197390	65197492	62	20,14,8	6,5,4	25,32,8	8,10,18	218	179	3.839908788788815e-06	2.54525101683e-05	0.732,0.697,0.622	0.72,0.724,0.267	0.113
1029	gene:Solyc01g090880.2	NA	1	-	84591373	84591442	84592195	84592308	84590069	84590510	84592491	84592551	1029	128,92,58	22,25,15	105,122,73	52,9,31	262	218	4.122663707211321e-06	2.71782123742e-05	0.829,0.754,0.763	0.627,0.919,0.662	0.046
3	gene:Solyc01g090200.2	NA	1	+	83832838	83832975	83834340	83834407	83832405	83832507	83835003	83835067	3	5,8,2	11,13,1	1,1,0	18,7,5	286	216	4.713636408959453e-06	3.09061673733e-05	0.256,0.317,0.602	0.04,0.097,0.0	0.346
173	gene:Solyc12g019110.1	NA	12	+	9135339	9135545	9139168	9139395	9132231	9132321	9140834	9140946	173	0,2,2	0,0,4	2,0,0	6,4,0	355	376	4.760768491782928e-06	3.10473773147e-05	NA,1.0,0.346	0.261,0.0,NA	0.542
1000	gene:Solyc06g082070.2	NA	6	+	48008772	48008944	48009263	48009429	48008356	48008694	48009912	48010071	1000	52,58,22	14,13,5	77,59,55	18,10,7	321	315	5.852185858360753e-06	3.79609703005e-05	0.785,0.814,0.812	0.808,0.853,0.885	-0.045
1212	gene:Solyc07g052600.2	NA	7	-	61069735	61069801	61070753	61070855	61069451	61069553	61070930	61070987	1212	87,39,38	107,56,31	92,33,70	63,54,42	251	215	5.948732018467312e-06	3.83819783957e-05	0.411,0.374,0.512	0.556,0.344,0.588	-0.064
1008	gene:Solyc06g082070.2	NA	6	+	48008807	48008944	48009263	48009429	48008356	48008694	48009912	48010071	1008	2,0,0	14,13,5	8,2,6	18,10,7	286	315	6.528793812242736e-06	4.19017295992e-05	0.136,0.0,0.0	0.329,0.181,0.486	-0.287
793	gene:Solyc06g019200.2	NA	6	-	18149790	18149823	18150403	18150474	18149508	18149716	18151008	18151162	793	2,0,0	0,0,0	0,0,0	3,0,0	220	182	8.06091008004237e-06	5.14625469847e-05	1.0,NA,NA	0.0,NA,NA	1.0
916	gene:Solyc12g036300.1	NA	12	-	52639409	52639478	52642682	52642723	52638258	52638361	52644530	52644590	916	0,0,2	0,2,0	1,3,0	2,0,0	190	218	8.352842977213663e-06	5.30471127296e-05	NA,0.0,1.0	0.365,1.0,NA	-0.182
149	gene:Solyc08g083360.2	NA	8	+	65831197	65831257	65831334	65831401	65831068	65831125	65831467	65831740	149	3,0,0	0,0,0	0,1,0	2,0,0	209	216	8.88302849959516e-06	5.61203831771e-05	1.0,NA,NA	0.0,1.0,NA	0.5
455	gene:Solyc12g019750.1	NA	12	-	11307224	11307263	11308101	11308182	11306378	11306486	11308294	11308308	455	0,0,0	2,0,0	3,1,0	0,0,0	230	188	9.724691885063341e-06	6.11194365626e-05	0.0,NA,NA	1.0,1.0,NA	-1.0
1250	gene:Solyc05g009780.2	NA	5	-	3975966	3976085	3976354	3976413	3974974	3975022	3976552	3976650	1250	2,0,0	0,0,0	0,0,0	3,2,2	208	268	9.833774068635298e-06	6.14864327075e-05	1.0,NA,NA	0.0,0.0,0.0	1.0
869	gene:Solyc06g068220.2	NA	6	+	42265005	42265070	42265917	42265988	42264000	42264128	42266441	42266517	869	65,87,10	266,175,148	64,93,28	346,186,264	214	220	9.915913846746933e-06	6.16820692108e-05	0.201,0.338,0.065	0.16,0.34,0.098	0.002
251	gene:Solyc03g025400.2	NA	3	-	2825263	2825334	2826097	2826189	2824915	2825147	2826337	2826501	251	0,2,0	0,0,1	1,0,4	0,0,0	241	220	1.0645988457012442e-05	6.58856326447e-05	NA,1.0,0.0	1.0,NA,1.0	-0.5
1330	gene:Solyc05g052630.2	NA	5	-	62847507	62847557	62847812	62847846	62846079	62846323	62849168	62849284	1330	2,14,5	0,2,0	5,2,7	4,2,3	183	199	1.4227643583522673e-05	8.76047292732e-05	1.0,0.884,1.0	0.576,0.521,0.717	0.357
1335	gene:Solyc05g052630.2	NA	5	-	62847187	62847237	62847507	62847557	62846079	62846323	62849168	62849284	1335	0,2,0	69,80,53	4,2,3	76,59,36	199	199	1.4323787135096472e-05	8.77512817923e-05	0.0,0.024,0.0	0.05,0.033,0.077	-0.045
1213	gene:Solyc01g068060.2	NA	1	-	77085575	77085615	77086245	77086289	77084624	77084743	77088435	77088488	1213	9,4,1	4,0,0	14,4,2	2,0,0	193	189	1.4520226667995088e-05	8.85077133079e-05	0.688,1.0,1.0	0.873,1.0,1.0	-0.062
300	gene:Solyc11g069150.1	NA	11	-	53753960	53754021	53754446	53754476	53752703	53752753	53754675	53754740	300	0,2,0	6,3,0	0,1,2	3,4,12	179	210	1.463682830761198e-05	8.87723636857e-05	0.0,0.439,NA	0.0,0.227,0.164	0.089
836	gene:Solyc01g079310.2	NA	1	+	78389614	78389690	78390411	78390464	78389363	78389518	78392160	78392261	836	0,0,0	13,7,2	5,3,2	17,6,11	225	202	1.621040583695171e-05	9.78269765185e-05	0.0,0.0,0.0	0.209,0.31,0.14	-0.22
1187	gene:Solyc03g112570.2	NA	3	+	62952342	62952473	62957153	62957250	62951397	62951400	62957618	62957703	1187	1,0,2	0,0,0	0,1,0	0,0,2	280	246	1.81406119540284e-05	0.000108933476734	1.0,NA,1.0	NA,1.0,0.0	0.5
453	gene:Solyc12g019750.1	NA	12	-	11306618	11306670	11307224	11307263	11306378	11306486	11308294	11308308	453	2,0,0	0,0,0	0,0,0	2,3,0	188	201	1.8249093638249672e-05	0.000109045076765	1.0,NA,NA	0.0,0.0,NA	1.0
1222	gene:Solyc11g069270.1	NA	11	+	53900655	53900755	53901112	53901250	53900474	53900560	53901367	53901480	1222	0,0,0	0,3,0	2,1,0	0,0,0	249	287	2.1220217797372314e-05	0.000126177079354	NA,0.0,NA	1.0,1.0,NA	-1.0
389	gene:Solyc09g074870.2	NA	9	-	66681136	66681178	66682045	66682175	66680128	66680218	66683466	66683551	389	10,5,0	2,4,0	6,4,0	0,0,2	279	191	2.2467808147434955e-05	0.000132943664794	0.774,0.461,NA	1.0,1.0,0.0	-0.049
309	gene:Solyc08g059760.2	NA	8	-	45231832	45231954	45234151	45234235	45231391	45231458	45234600	45234697	309	18,20,7	115,69,44	43,20,26	147,54,104	233	271	2.3149643820432444e-05	0.000136313193952	0.154,0.252,0.156	0.254,0.301,0.225	-0.073
486	gene:Solyc01g050070.2	NA	1	-	48378968	48379037	48380414	48380552	48378529	48378573	48390253	48390349	486	2,3,0	2,0,6	0,0,0	0,1,0	287	218	2.355799750873397e-05	0.000138047589266	0.432,1.0,0.0	NA,0.0,NA	0.477
485	gene:Solyc01g050070.2	NA	1	-	48378968	48379037	48380414	48380564	48378529	48378573	48390253	48390349	485	4,3,0	2,0,6	0,0,0	0,1,0	299	218	2.4246350502115228e-05	0.000141398188265	0.593,1.0,0.0	NA,0.0,NA	0.531
1149	gene:Solyc04g007110.2	NA	4	-	824109	824152	825420	825514	823896	824032	825743	826214	1149	36,26,12	27,14,18	47,35,17	43,32,21	243	192	2.4495486898778608e-05	0.000142167586642	0.513,0.595,0.345	0.463,0.464,0.39	0.045
164	gene:Solyc01g098500.2	NA	1	+	89009255	89009340	89009395	89009472	89009087	89009168	89009545	89009608	164	55,42,33	36,38,18	41,49,25	70,51,28	234	226	2.8254505390533843e-05	0.000163203404946	0.596,0.516,0.639	0.361,0.481,0.463	0.149
229	gene:Solyc11g073130.1	NA	11	+	56217411	56217459	56217925	56218045	56217058	56217117	56218161	56218215	229	0,0,0	0,0,1	1,0,2	0,0,0	197	269	3.097301426736463e-05	0.000178058134153	NA,NA,0.0	1.0,NA,1.0	-1.0
259	gene:Solyc04g049670.2	NA	4	-	42855460	42855622	42855842	42855976	42852812	42852996	42856086	42856249	259	187,235,102	549,470,335	213,213,213	688,331,570	283	311	3.254276803376698e-05	0.000186199894457	0.272,0.355,0.251	0.254,0.414,0.291	-0.027
1203	gene:Solyc05g053100.2	NA	5	+	63217930	63218117	63218501	63218584	63216914	63217286	63218723	63218870	1203	18,19,13	0,0,0	40,22,34	4,1,6	336	232	3.312491822514355e-05	0.000188640966231	1.0,1.0,1.0	0.873,0.938,0.796	0.131
1126	gene:Solyc03g062910.2	NA	3	+	32475025	32475243	32476829	32481622	32473887	32473906	32482633	32482698	1126	4,2,2	18,23,2	2,0,0	26,23,21	367	4942	3.342782062742879e-05	0.000188756578925	0.75,0.539,0.931	0.509,0.0,0.0	0.57
999	gene:Solyc05g048770.2	NA	5	+	59430391	59430518	59434040	59434179	59426318	59426400	59435748	59435912	999	11,20,2	27,37,14	12,10,4	21,8,18	276	288	3.34564422661625e-05	0.000188756578925	0.298,0.361,0.13	0.374,0.566,0.188	-0.113
1205	gene:Solyc04g055200.2	NA	4	-	53824787	53824878	53825069	53825125	53824562	53824643	53825381	53825516	1205	2,0,0	0,2,3	0,0,0	1,0,0	205	240	3.434599266521971e-05	0.000191989350705	1.0,0.0,0.0	0.0,NA,NA	0.333
137	gene:Solyc12g019010.1	NA	12	-	8973895	8974091	8974323	8974429	8973129	8973229	8979428	8979493	137	0,2,0	164,90,69	12,0,1	128,55,111	255	345	3.43304586325624e-05	0.000191989350705	0.0,0.029,0.0	0.113,0.0,0.012	-0.032
1264	gene:Solyc01g068290.2	NA	1	-	77442325	77442417	77444734	77444895	77441739	77441853	77445706	77445910	1264	1,5,10	25,16,8	2,1,6	19,20,7	310	241	3.540683706310582e-05	0.00019701143742	0.03,0.195,0.493	0.076,0.037,0.4	0.068
101	gene:Solyc03g111600.2	NA	3	-	62244813	62244916	62244967	62245089	62242915	62243008	62245347	62245714	101	0,0,0	0,0,2	0,4,1	0,1,0	271	252	3.6095263349341573e-05	0.000199016156558	NA,NA,0.0	NA,0.788,1.0	-0.894
401	gene:Solyc06g011560.2	NA	6	+	8114815	8115056	8115306	8115340	8113882	8114042	8115559	8115763	401	63,81,42	18,11,7	62,54,46	23,9,18	390	183	3.605711145987005e-05	0.000199016156558	0.622,0.776,0.738	0.558,0.738,0.545	0.098
456	gene:Solyc11g007690.1	NA	11	+	1927246	1927378	1927664	1927745	1926787	1926865	1927896	1927968	456	453,416,284	167,149,73	672,367,595	278,134,184	281	230	4.103566158515259e-05	0.000225231934402	0.689,0.696,0.761	0.664,0.692,0.726	0.021
224	gene:Solyc11g073130.1	NA	11	+	56217221	56217459	56217925	56218045	56217058	56217117	56218161	56218215	224	0,0,0	0,0,1	1,1,2	0,0,0	387	269	4.2859828239007045e-05	0.000233352966211	NA,NA,0.0	1.0,1.0,1.0	-1.0
716	gene:Solyc01g080700.2	NA	1	+	79948522	79948724	79949150	79949244	79946667	79946902	79950101	79950281	716	0,0,0	0,0,1	1,5,2	1,2,0	351	243	4.2900009451889886e-05	0.000233352966211	NA,NA,0.0	0.409,0.634,1.0	-0.681
1197	gene:Solyc05g053100.2	NA	5	+	63217930	63218026	63218501	63218584	63216914	63217286	63218723	63218870	1197	13,18,11	0,0,0	30,15,29	4,1,6	245	232	4.434307566345925e-05	0.000240125673124	1.0,1.0,1.0	0.877,0.934,0.821	0.123
1012	gene:Solyc02g069680.2	NA	2	+	39520942	39520993	39521875	39521980	39520727	39520762	39522069	39522141	1012	50,62,40	149,91,81	72,66,69	190,67,139	200	254	4.496561996688329e-05	0.000242414653421	0.299,0.464,0.385	0.325,0.556,0.387	-0.04
1201	gene:Solyc05g053100.2	NA	5	+	63217930	63218032	63218501	63218584	63216914	63217286	63218723	63218870	1201	13,17,11	0,0,0	32,15,29	4,1,6	251	232	4.691059332142316e-05	0.000251781193358	1.0,1.0,1.0	0.881,0.933,0.817	0.123
289	gene:Solyc09g007990.2	NA	9	-	1468061	1468243	1471866	1471977	1467913	1467968	1472117	1472231	289	0,0,0	1,5,0	0,1,0	0,0,0	260	331	4.8373632030826986e-05	0.000258489936799	0.0,0.0,NA	NA,1.0,NA	-1.0
155	gene:Solyc08g016310.2	NA	8	-	7200730	7201379	7201837	7201941	7199448	7200598	7202117	7202264	155	6,0,0	16,37,0	0,0,0	23,26,18	253	798	4.960136214060135e-05	0.000263887948581	0.542,0.0,NA	0.0,0.0,0.0	0.271
995	gene:Solyc01g006450.2	NA	1	+	1061768	1061820	1061925	1062173	1061553	1061665	1062756	1062855	995	63,67,32	104,78,84	97,51,81	129,50,103	201	397	5.070938815158462e-05	0.00026860475034	0.545,0.629,0.429	0.598,0.668,0.608	-0.09
322	gene:Solyc01g088460.2	NA	1	+	83265392	83265530	83265607	83265822	83264526	83264777	83266367	83266608	322	2,2,0	31,32,28	1,0,5	45,19,16	287	364	5.430764278180793e-05	0.000286413785628	0.076,0.073,0.0	0.027,0.0,0.284	-0.054
647	gene:Solyc08g078540.2	NA	8	-	62325907	62326236	62327586	62327689	62324819	62325557	62328348	62328530	647	23,32,17	106,112,70	49,34,24	169,64,107	252	478	6.675441002633331e-05	0.000350532897671	0.292,0.351,0.315	0.355,0.502,0.298	-0.066
579	gene:Solyc02g076780.2	NA	2	+	41887392	41887474	41889043	41889149	41885101	41885197	41890263	41890552	579	25,18,10	57,68,41	23,14,32	58,32,43	231	255	6.821653581224483e-05	0.000356666629053	0.326,0.226,0.212	0.304,0.326,0.451	-0.106
655	gene:Solyc01g014850.2	NA	1	-	15592926	15593002	15595711	15596131	15586444	15587471	15597181	15597388	655	112,52,30	10,1,0	114,51,95	1,2,1	569	225	7.407879505268588e-05	0.000385654842914	0.816,0.954,1.0	0.978,0.91,0.974	-0.031
344	gene:Solyc08g006630.2	NA	8	-	1223870	1223920	1224274	1224385	1222648	1222774	1224466	1224562	344	0,1,0	0,0,0	0,0,0	0,1,0	260	199	7.516138555854843e-05	0.000386927018628	NA,1.0,NA	NA,0.0,NA	1.0
45	gene:Solyc04g045630.2	NA	4	-	34499631	34499704	34499768	34499791	34499331	34499524	34501195	34501441	45	0,0,0	1,0,0	1,1,0	0,0,2	172	222	7.528011244544182e-05	0.000386927018628	0.0,NA,NA	1.0,1.0,0.0	-0.667
487	gene:Solyc02g084290.1	NA	2	+	47441120	47441219	47441626	47441668	47440620	47440856	47442242	47442341	487	0,1,0	0,0,0	0,0,0	0,1,0	248	191	7.52226220536331e-05	0.000386927018628	NA,1.0,NA	NA,0.0,NA	1.0
348	gene:Solyc03g083190.1	NA	3	+	53031585	53031676	53032135	53032220	53031179	53031308	53033039	53033198	348	0,1,0	0,0,0	0,0,4	0,1,2	240	234	7.649598874852096e-05	0.000389909621338	NA,1.0,NA	NA,0.0,0.661	0.669
934	gene:Solyc04g071470.2	NA	4	+	58450891	58450989	58451700	58451802	58450369	58450441	58454130	58454218	934	0,0,5	0,1,0	2,1,0	0,0,0	247	251	7.650328926490383e-05	0.000389909621338	NA,0.0,1.0	1.0,1.0,NA	-0.5
1242	gene:Solyc04g008110.2	NA	4	-	1765722	1766426	1766723	1766822	1764261	1764753	1767021	1767251	1242	32,31,19	272,231,146	32,31,30	374,233,243	248	853	8.231195144377658e-05	0.000416018321255	0.288,0.316,0.309	0.227,0.314,0.298	0.025
382	gene:Solyc08g062560.2	NA	8	-	51391141	51391195	51391330	51391429	51390908	51391053	51392211	51392297	382	19,25,8	70,54,33	23,25,16	74,42,48	248	203	8.211079173974152e-05	0.000416018321255	0.182,0.275,0.166	0.203,0.328,0.214	-0.041
781	gene:Solyc06g019200.2	NA	6	-	18152504	18152570	18152775	18152861	18152318	18152403	18153053	18153111	781	0,0,1	8,1,0	0,4,0	1,1,0	235	215	8.26990509404324e-05	0.000416240451414	0.0,0.0,1.0	0.0,0.785,NA	-0.059
1118	gene:Solyc04g076830.2	NA	4	-	61707004	61707060	61707702	61707761	61706862	61706924	61709090	61709236	1118	150,102,38	5,4,1	108,48,114	2,3,1	208	205	9.106514155726536e-05	0.0004564546145	0.967,0.962,0.974	0.982,0.94,0.991	-0.003
433	gene:Solyc01g108500.2	NA	1	-	95807251	95807456	95807753	95807798	95806892	95806975	95808000	95808478	433	5,3,0	4,1,0	0,0,0	0,3,0	194	354	9.469241396725805e-05	0.000472682708404	0.695,0.846,NA	NA,0.0,NA	0.77
361	gene:Solyc12g044400.1	NA	12	+	38565759	38565882	38566176	38566233	38560529	38560608	38566359	38566567	361	148,104,109	77,30,42	203,151,167	84,45,61	272	206	0.00010563905238669466	0.000525164633381	0.593,0.724,0.663	0.647,0.718,0.675	-0.02
134	gene:Solyc12g019010.1	NA	12	-	8973881	8974091	8974323	8974429	8973129	8973229	8975813	8975904	134	0,2,1	60,27,24	4,0,0	28,16,29	255	359	0.00010728081919616323	0.000531149525245	0.0,0.094,0.055	0.167,0.0,0.0	-0.006
819	gene:Solyc04g074640.2	NA	4	-	60572787	60572853	60572933	60572968	60572673	60572714	60573060	60573145	819	120,153,43	269,283,121	145,138,116	479,428,245	184	215	0.00010997162487279094	0.00054225845923	0.343,0.387,0.293	0.261,0.274,0.356	0.044
998	gene:Solyc05g048770.2	NA	5	+	59430391	59430518	59434015	59434179	59426318	59426400	59435748	59435912	998	11,20,2	31,47,16	12,10,4	24,12,22	276	313	0.0001131154963133336	0.000555502417118	0.287,0.325,0.124	0.362,0.486,0.171	-0.094
879	gene:Solyc06g068220.2	NA	6	+	42263154	42263225	42264000	42264138	42262956	42263050	42265005	42265077	879	2,2,1	0,0,0	0,1,1	2,2,0	220	287	0.000114197230276823	0.00055855338841	1.0,1.0,1.0	0.0,0.395,1.0	0.535
106	gene:Solyc05g015210.2	NA	5	+	10038027	10038542	10047943	10048219	10037525	10037823	10050307	10050504	106	83,59,48	22,10,14	83,68,74	44,38,15	664	425	0.00011466817790413102	0.000558604416858	0.707,0.791,0.687	0.547,0.534,0.759	0.115
1199	gene:Solyc05g053100.2	NA	5	+	63217930	63218162	63218501	63218584	63216914	63217286	63218723	63218870	1199	28,42,20	0,0,0	55,29,70	4,1,6	381	232	0.0001243132868199921	0.000603168067651	1.0,1.0,1.0	0.893,0.946,0.877	0.095
1271	gene:Solyc06g050310.2	NA	6	-	32922821	32922909	32924051	32924106	32922317	32922401	32925115	32925220	1271	22,43,7	83,95,43	39,51,22	118,85,103	204	237	0.00014542041834047587	0.00070276879461	0.235,0.345,0.159	0.277,0.411,0.199	-0.049
987	gene:Solyc10g086580.1	NA	10	-	65365038	65365084	65365084	65365124	65364494	65364967	65365191	65365297	987	4515,3028,2513	7651,6291,3858	5084,2603,4485	7925,4941,6869	189	195	0.00015903934187611103	0.000765534609904	0.378,0.332,0.402	0.398,0.352,0.403	-0.014
870	gene:Solyc06g068220.2	NA	6	+	42263166	42263225	42264000	42264138	42262956	42263050	42265005	42265077	870	2,1,1	0,0,0	0,1,1	2,2,0	208	287	0.00016172807251333367	0.000772347054955	1.0,1.0,1.0	0.0,0.408,1.0	0.531
915	gene:Solyc09g008520.2	NA	9	-	2007607	2007629	2007629	2007660	2007321	2007488	2007773	2007833	915	11,1,0	2,4,2	0,4,1	5,1,4	180	171	0.00016126023935127194	0.000772347054955	0.839,0.192,0.0	0.0,0.792,0.192	0.016
1251	gene:Solyc05g009780.2	NA	5	-	3975132	3975173	3975966	3976085	3974974	3975022	3976552	3976650	1251	0,0,0	3,0,2	3,2,2	6,0,0	268	190	0.0001811476750302483	0.000861694626713	0.0,NA,0.0	0.262,1.0,1.0	-0.754
645	gene:Solyc08g015660.2	NA	8	+	5209637	5209684	5213447	5213507	5208378	5208457	5214366	5214445	645	41,20,16	0,3,1	30,10,30	9,5,4	196	209	0.00020864512095198498	0.000988619264511	1.0,0.877,0.945	0.78,0.681,0.889	0.157
208	gene:Solyc04g049690.2	NA	4	-	43055656	43055758	43059026	43059249	43055255	43055528	43059522	43059663	208	13,9,10	8,1,6	14,13,8	10,6,8	372	251	0.00022298402871257175	0.00105244990984	0.523,0.859,0.529	0.486,0.594,0.403	0.143
163	gene:Solyc01g098500.2	NA	1	+	89009255	89009340	89009381	89009472	89009087	89009168	89009545	89009608	163	55,42,33	33,38,10	41,49,25	64,50,27	234	240	0.00023046050814752757	0.00108352169141	0.631,0.531,0.772	0.397,0.501,0.487	0.183
441	gene:Solyc10g062340.1	NA	10	-	26117530	26117620	26117700	26118242	26117195	26117435	26120590	26120849	441	509,470,319	64,54,46	709,395,653	75,66,58	691	239	0.00026585269893723135	0.00124509391433	0.733,0.751,0.706	0.766,0.674,0.796	-0.015
1165	gene:Solyc01g056690.2	NA	1	-	55934690	55934758	55935825	55935992	55934346	55934570	55937142	55937260	1165	51,30,10	17,4,0	42,34,22	17,12,4	316	217	0.00026937342130685014	0.00125569793581	0.673,0.837,1.0	0.629,0.661,0.791	0.143
1227	gene:Solyc03g083610.2	NA	3	+	53564049	53564112	53564229	53564284	53563894	53563969	53565356	53565474	1227	53,52,21	28,32,8	55,17,46	36,16,22	212	204	0.0002701872722561545	0.00125569793581	0.646,0.61,0.716	0.595,0.506,0.668	0.068
313	gene:Solyc08g059760.2	NA	8	-	45232375	45232428	45234151	45234393	45231832	45231954	45234600	45234697	313	25,21,8	4,3,2	21,10,37	3,2,2	391	202	0.0002743323326197385	0.00127009587583	0.764,0.783,0.674	0.783,0.721,0.905	-0.063
1183	gene:Solyc03g025600.2	NA	3	+	2999373	2999509	3000697	3000754	2996354	2996437	3001996	3002083	1183	3,0,2	4,0,0	11,2,3	0,0,0	285	206	0.00029528948907562013	0.00136192452566	0.352,NA,1.0	1.0,1.0,1.0	-0.324
1018	gene:Solyc08g061820.2	NA	8	-	49557574	49557773	49557856	49558017	49555530	49555991	49558179	49558332	1018	100,79,44	86,77,44	78,59,50	95,72,89	310	348	0.00034486848283731003	0.00158456617304	0.566,0.535,0.529	0.48,0.479,0.387	0.095
179	gene:Solyc07g040990.2	NA	7	+	51485482	51485550	51485949	51486762	51485206	51485227	51486913	51487249	179	0,4,0	137,105,59	1,2,0	195,152,141	217	962	0.00034953494355267336	0.00159994674162	0.0,0.144,0.0	0.022,0.055,0.0	0.022
659	gene:Solyc12g098430.1	NA	12	+	65933662	65933719	65934260	65934311	65933542	65933545	65934434	65934500	659	0,2,0	0,0,0	0,2,0	0,4,0	206	200	0.00036018995277228486	0.00164252034854	NA,1.0,NA	NA,0.327,NA	0.673
1163	gene:Solyc11g043210.1	NA	11	-	33321759	33321915	33325216	33325306	33320854	33321127	33325624	33325724	1163	0,0,1	5,0,0	2,0,0	4,2,4	239	305	0.0004026759106116055	0.00182938531675	0.0,NA,1.0	0.39,0.0,0.0	0.37
1057	gene:Solyc01g101040.2	NA	1	+	90901340	90901421	90901800	90901852	90901018	90901180	90902141	90902256	1057	151,133,86	61,84,40	204,143,188	76,82,36	230	201	0.00041482655026816434	0.00187291788625	0.684,0.58,0.653	0.701,0.604,0.82	-0.069
1325	gene:Solyc12g099970.1	NA	12	+	66902654	66902732	66903211	66903275	66901201	66901408	66903427	66903606	1325	0,4,2	3,8,1	14,3,3	11,4,13	227	213	0.0004153461759291216	0.00187291788625	0.0,0.319,0.652	0.544,0.413,0.178	-0.055
1120	gene:Solyc04g076830.2	NA	4	-	61707004	61707060	61707702	61707748	61706862	61706924	61709090	61709236	1120	65,42,18	5,4,1	27,18,47	2,3,1	195	205	0.00043260467561183303	0.00194351656117	0.932,0.917,0.95	0.934,0.863,0.98	0.007
89	gene:Solyc12g040810.1	NA	12	+	42548654	42548803	42549505	42549639	42548393	42548460	42549717	42549816	89	71,34,29	50,51,30	70,46,63	72,30,34	298	283	0.0004665773067322945	0.00208840691168	0.574,0.388,0.479	0.48,0.593,0.638	-0.09
962	gene:Solyc07g018290.2	NA	7	-	10026688	10026777	10026893	10026902	10026262	10026336	10027419	10027502	962	2,4,0	12,10,5	0,0,0	20,10,28	158	238	0.00046933211293200455	0.00209301416539	0.201,0.376,0.0	0.0,0.0,0.0	0.192
2	gene:Solyc01g103980.2	NA	1	+	92457387	92457510	92457789	92457841	92456498	92456695	92458159	92458612	2	1,1,6	22,10,3	4,1,6	19,5,11	272	201	0.0004835822390287045	0.00214866394118	0.032,0.069,0.596	0.135,0.129,0.287	0.049
1011	gene:Solyc10g084760.1	NA	10	-	64171277	64171411	64171683	64171929	64170866	64170941	64171998	64172067	1011	18,14,9	1,0,0	4,12,6	4,2,0	395	283	0.0005222157008428123	0.00231185271942	0.928,1.0,1.0	0.417,0.811,1.0	0.233
171	gene:Solyc01g097010.2	NA	1	+	87992000	87992210	87994972	87995055	87989542	87989795	87995548	87995697	171	1,0,4	19,15,2	5,6,0	30,2,14	359	232	0.0005260393023422111	0.00232031154088	0.033,0.0,0.564	0.097,0.66,0.0	-0.053
374	gene:Solyc08g062610.2	NA	8	+	51570131	51570177	51570729	51570788	51569942	51570053	51570861	51571404	374	47,45,20	155,120,83	58,37,34	165,63,148	195	208	0.0005439790075082602	0.00239074831923	0.244,0.286,0.204	0.273,0.385,0.197	-0.04
465	gene:Solyc05g052070.2	NA	5	-	62411120	62411276	62411383	62411455	62410919	62411023	62411611	62411659	465	137,127,89	172,162,100	161,138,153	181,107,198	221	305	0.0005531223635120222	0.00242215677596	0.524,0.52,0.551	0.551,0.64,0.516	-0.037
585	gene:Solyc09g092180.2	NA	9	+	71324944	71325008	71325169	71325271	71324026	71324129	71325371	71325436	585	11,16,2	15,27,12	11,14,15	18,34,8	213	251	0.0005892127991720905	0.00257091771725	0.464,0.411,0.164	0.419,0.327,0.688	-0.132
813	gene:Solyc04g074640.2	NA	4	-	60572787	60572853	60573060	60573145	60572673	60572714	60573979	60574075	813	225,172,114	269,283,119	284,216,246	479,426,244	234	215	0.0006029611962959224	0.00262147645558	0.435,0.358,0.468	0.353,0.318,0.481	0.036
1262	gene:Solyc02g078460.2	NA	2	-	43122726	43122854	43124235	43124374	43122011	43122580	43124516	43124751	1262	2,0,0	0,0,0	4,0,0	8,5,3	288	277	0.0006188133228829885	0.00268078771663	1.0,NA,NA	0.325,0.0,0.0	0.892
1339	gene:Solyc02g094640.2	NA	2	+	55233896	55233979	55234515	55234595	55230717	55230886	55234668	55234757	1339	151,135,49	267,197,129	138,118,121	198,141,303	232	229	0.0006220435584959544	0.00268519158881	0.358,0.403,0.273	0.408,0.452,0.283	-0.036
376	gene:Solyc08g062610.2	NA	8	+	51570131	51570215	51570729	51570788	51569942	51570053	51570861	51571404	376	85,68,35	155,120,83	96,62,67	165,63,148	233	208	0.0006350086435750585	0.00273143788885	0.329,0.336,0.273	0.342,0.468,0.288	-0.053
762	gene:Solyc08g060860.2	NA	8	-	45633124	45633195	45633238	45633277	45629697	45629954	45633406	45633556	762	10,20,6	67,53,21	40,38,3	54,25,48	188	220	0.0006554137421484446	0.00280924688772	0.149,0.306,0.251	0.464,0.64,0.068	-0.155
1025	gene:Solyc12g035360.1	NA	12	-	58915705	58915815	58918199	58918291	58915017	58915117	58919273	58919342	1025	2,0,0	0,0,0	4,0,3	8,0,2	241	259	0.0006660464408751079	0.0028447687774	1.0,NA,NA	0.35,NA,0.617	0.516
1304	gene:Solyc02g062920.2	NA	2	+	34863943	34863976	34864153	34864278	34863810	34863869	34864473	34864544	1304	2,1,3	0,1,0	0,1,2	2,0,3	182	274	0.0007132758558715635	0.00303580215148	1.0,0.601,1.0	0.0,1.0,0.501	0.367
944	gene:Solyc09g018370.2	NA	9	+	14517861	14517915	14519481	14519516	14517640	14517662	14520166	14520315	944	0,0,0	0,1,0	0,3,2	1,1,0	203	184	0.0007413978636800574	0.00314446017008	NA,0.0,NA	0.0,0.731,1.0	-0.577
1075	gene:Solyc04g016290.2	NA	4	+	7076089	7076272	7076612	7076759	7075268	7075600	7076861	7077035	1075	5,11,2	0,6,0	6,4,2	13,0,0	332	296	0.0007458656108293796	0.00315238671058	1.0,0.62,1.0	0.292,1.0,1.0	0.109
468	gene:Solyc05g015710.2	NA	5	-	11757559	11757649	11757799	11757841	11755996	11756260	11758143	11758617	468	0,0,2	0,0,4	0,1,1	0,0,0	191	239	0.0007519594477147323	0.00316710697944	NA,NA,0.385	NA,1.0,1.0	-0.615
228	gene:Solyc11g073130.1	NA	11	+	56218386	56218504	56219408	56219482	56218161	56218215	56220377	56220445	228	42,10,18	6,6,14	40,30,24	5,1,8	267	223	0.0009104171546531939	0.00382123186365	0.854,0.582,0.518	0.87,0.962,0.715	-0.198
1094	gene:Solyc02g085290.2	NA	2	-	48232424	48232466	48233721	48233801	48232271	48232352	48233915	48234007	1094	37,11,10	140,117,76	13,13,16	149,120,108	229	191	0.0010125215053196402	0.00423513305501	0.181,0.073,0.099	0.068,0.083,0.11	0.031
195	gene:Solyc07g020960.2	NA	7	+	15041441	15041507	15042058	15042124	15041215	15041281	15042254	15042311	195	53,50,24	27,23,23	59,52,53	32,33,18	215	215	0.0010280716500751918	0.00428539832145	0.663,0.685,0.511	0.648,0.612,0.746	-0.049
1121	gene:Solyc08g065220.2	NA	8	+	53086857	53086900	53086923	53086983	53086579	53086775	53087693	53087879	1121	855,709,492	1431,947,905	880,355,651	1162,438,1129	192	209	0.0011103966249996853	0.00461270926755	0.394,0.449,0.372	0.452,0.469,0.386	-0.031
1270	gene:Solyc08g023470.2	NA	8	-	27662812	27662901	27663987	27664063	27662293	27662426	27664225	27664311	1270	0,0,2	2,1,1	1,5,6	6,1,4	225	238	0.0011195008667158883	0.00463465717176	0.0,0.0,0.679	0.15,0.841,0.613	-0.308
747	gene:Solyc11g006680.1	NA	11	-	1289677	1289831	1290049	1290136	1289262	1289322	1290847	1290988	747	93,68,31	63,48,36	67,38,80	63,47,57	236	303	0.0011786942193873938	0.00486311594598	0.655,0.645,0.525	0.577,0.509,0.643	0.032
230	gene:Solyc11g073130.1	NA	11	+	56217411	56217459	56217925	56218001	56217058	56217117	56218161	56218215	230	0,0,0	1,2,1	1,0,2	1,0,3	197	225	0.0012153305061992608	0.00499727425091	0.0,0.0,0.0	0.533,NA,0.432	-0.483
1078	gene:Solyc03g083020.2	NA	3	+	52859889	52859962	52859997	52860104	52859069	52859104	52860746	52861035	1078	15,6,2	129,66,46	5,3,10	125,87,73	222	256	0.0013264458929058487	0.00543573941924	0.118,0.095,0.048	0.044,0.038,0.136	0.014
190	gene:Solyc04g009530.2	NA	4	-	2947249	2947310	2947906	2947979	2947054	2947141	2948770	2949090	190	9,11,4	125,96,80	28,14,10	125,100,75	222	210	0.0013322157958899974	0.00544100256032	0.064,0.098,0.045	0.175,0.117,0.112	-0.066
1041	gene:Solyc04g076570.2	NA	4	-	61474661	61474833	61475496	61475620	61474187	61474582	61476615	61476666	1041	16,19,9	3,0,2	10,33,7	4,0,3	273	321	0.0013830388473557306	0.00562961785853	0.862,1.0,0.841	0.746,1.0,0.733	0.075
304	gene:Solyc08g059760.2	NA	8	-	45231811	45231954	45234151	45234235	45231391	45231458	45234600	45234697	304	18,20,7	18,13,1	43,20,26	11,4,7	233	292	0.001460807479017775	0.00592628585969	0.556,0.658,0.898	0.83,0.862,0.823	-0.134
378	gene:Solyc08g062560.2	NA	8	-	51393193	51393333	51393548	51393587	51392757	51392808	51393965	51394024	378	0,1,2	0,5,1	0,0,0	4,0,1	188	289	0.001520522698932009	0.00614798011268	NA,0.235,0.755	0.0,NA,0.0	0.495
249	gene:Solyc11g073130.1	NA	11	+	56218367	56218522	56219408	56219482	56218161	56218215	56220377	56220445	249	19,7,7	6,6,14	17,9,22	5,1,8	304	223	0.0015939041230224648	0.0064232747549	0.699,0.461,0.268	0.714,0.868,0.669	-0.274
202	gene:Solyc01g098160.2	NA	1	-	88732125	88732240	88734968	88735069	88730992	88731613	88737107	88737335	202	58,54,31	151,142,95	83,53,76	169,73,157	250	264	0.0017092987143145625	0.00686549450485	0.289,0.287,0.256	0.342,0.434,0.338	-0.094
469	gene:Solyc05g015710.2	NA	5	-	11757559	11757649	11757799	11757853	11755996	11756260	11758143	11758617	469	1,0,4	0,0,4	2,2,2	0,0,0	203	239	0.0018882900629290655	0.00755939223212	1.0,NA,0.541	1.0,1.0,1.0	-0.23
533	gene:Solyc10g044480.1	NA	10	+	26514983	26515078	26515415	26515789	26513695	26513830	26516658	26516932	533	3,1,0	248,216,108	7,3,7	288,209,231	244	523	0.0019270224189840528	0.00768907300733	0.025,0.01,0.0	0.05,0.03,0.061	-0.035
611	gene:Solyc03g117420.2	NA	3	-	66568342	66568412	66568808	66568901	66567192	66567487	66569092	66569138	611	4,1,0	24,36,12	1,2,2	42,53,39	242	219	0.0019708706065330686	0.00783824933024	0.131,0.025,0.0	0.021,0.033,0.044	0.019
14	gene:Solyc07g066310.2	PSBR	7	+	67786620	67786695	67786851	67786906	67785817	67786024	67786983	67787036	14	0,0,0	0,1,1	0,0,3	2,0,2	224	204	0.002004478262640199	0.00794585664243	NA,0.0,0.0	0.0,NA,0.577	-0.288
381	gene:Solyc08g062560.2	NA	8	-	51393193	51393292	51393548	51393587	51392757	51392808	51393965	51394024	381	0,1,2	1,4,1	0,0,0	0,0,1	188	248	0.002119258965087097	0.00837348900538	0.0,0.248,0.725	NA,NA,0.0	0.324
299	gene:Solyc11g069150.1	NA	11	-	53753960	53754002	53754446	53754476	53752703	53752753	53754675	53754740	299	0,2,0	1,6,0	0,1,2	1,1,5	179	191	0.002185456915085407	0.00860701051298	0.0,0.262,NA	0.0,0.516,0.299	-0.141
1009	gene:Solyc06g082070.2	NA	6	+	48008807	48008944	48009263	48009442	48008356	48008694	48009912	48010071	1009	2,0,0	194,191,108	8,2,6	204,129,170	286	328	0.0022098716230668095	0.00867499766595	0.012,0.0,0.0	0.043,0.017,0.039	-0.029
1331	gene:Solyc05g052630.2	NA	5	-	62847507	62847557	62847812	62847932	62846079	62846323	62849168	62849284	1331	5,11,10	0,2,0	16,7,17	4,2,3	269	199	0.0022749845128246277	0.00890179423889	1.0,0.803,1.0	0.747,0.721,0.807	0.176
133	gene:Solyc12g019010.1	NA	12	-	8973881	8974091	8975813	8975904	8973129	8973229	8979428	8979493	133	220,138,96	59,30,28	273,103,175	31,18,34	240	359	0.0024043103368811976	0.00937758340398	0.848,0.873,0.837	0.929,0.895,0.885	-0.05
955	gene:Solyc10g037900.1	NA	10	-	17942506	17942602	17943029	17943177	17941935	17942373	17943468	17943843	955	7,0,0	7,0,0	1,0,0	0,0,0	297	245	0.0024173670800785945	0.00939828932095	0.452,NA,NA	1.0,NA,NA	-0.548
672	gene:Solyc02g094540.2	NA	2	+	55077905	55077993	55078019	55078069	55077476	55077563	55078139	55078266	672	66,60,34	32,46,27	60,45,59	26,45,50	237	199	0.0024587148451985764	0.00952850194002	0.634,0.523,0.514	0.66,0.456,0.498	0.019
909	gene:Solyc08g076420.2	NA	8	-	60434181	60435425	60435829	60435948	60433487	60433729	60437335	60437672	909	78,129,60	2086,1918,1030	163,161,113	2580,1645,2289	268	1393	0.002512275024751753	0.00970506243638	0.163,0.259,0.232	0.247,0.337,0.204	-0.045
498	gene:Solyc06g065700.2	NA	6	+	41136562	41136674	41137725	41137991	41136262	41136339	41138103	41138199	498	0,1,2	187,145,93	4,2,0	233,92,158	261	415	0.002564185434658183	0.00987414899124	0.0,0.011,0.033	0.027,0.033,0.0	-0.005
316	gene:Solyc08g059760.2	NA	8	-	45232375	45232428	45234151	45234235	45231391	45231458	45234600	45234697	316	18,20,7	4,0,3	43,20,26	1,0,3	233	202	0.002585017791195807	0.00992286892633	0.796,1.0,0.669	0.974,1.0,0.883	-0.131
1016	gene:Solyc02g031770.2	NA	2	+	26914067	26914175	26914347	26914450	26912526	26912585	26915045	26915546	1016	1,1,2	0,2,0	1,0,0	0,0,2	257	252	0.002624012077810839	0.0100407780769	1.0,0.329,1.0	1.0,NA,0.0	0.276
1245	gene:Solyc10g008630.2	NA	10	+	2708547	2708563	2708563	2708669	2708078	2708342	2709372	2709492	1245	2,4,1	67,54,24	7,7,10	106,52,61	165	255	0.002662862447020294	0.0101573966926	0.044,0.103,0.06	0.093,0.172,0.202	-0.087
1099	gene:Solyc12g094720.1	NA	12	+	64855719	64855786	64856726	64856792	64855516	64855643	64857254	64857335	1099	133,176,64	41,69,37	196,151,106	99,54,82	216	215	0.0028409678286136926	0.0108028024329	0.764,0.717,0.633	0.663,0.736,0.563	0.051
1103	gene:Solyc04g080650.2	NA	4	-	64761100	64761219	64762047	64762134	64760875	64761005	64762625	64762705	1103	2,5,0	12,8,2	4,1,4	7,7,7	236	268	0.0028931698821873216	0.0109669220847	0.159,0.415,0.0	0.394,0.14,0.394	-0.118
1145	gene:Solyc08g006220.2	NA	8	+	912848	912937	913252	913556	912608	912755	914581	914706	1145	4,11,1	36,42,11	14,18,1	61,45,32	238	453	0.003101937442837881	0.0117216514584	0.175,0.333,0.148	0.304,0.432,0.056	-0.045
1141	gene:Solyc05g014050.2	NA	5	-	7618941	7619046	7620140	7620215	7618329	7618440	7620376	7620487	1141	51,51,29	52,35,27	59,68,56	52,41,50	224	254	0.003247198564784149	0.0122324591897	0.527,0.623,0.549	0.563,0.653,0.559	-0.025
233	gene:Solyc11g073130.1	NA	11	+	56218386	56218522	56219408	56219482	56218161	56218215	56220377	56220445	233	44,13,20	6,6,14	37,25,23	5,1,8	285	223	0.0032850662935288225	0.0123367969475	0.852,0.629,0.528	0.853,0.951,0.692	-0.162
1193	gene:Solyc06g068230.2	NA	6	+	42290311	42290397	42290861	42291039	42290109	42290211	42291244	42291428	1193	1,2,0	0,3,0	0,0,0	4,1,1	235	327	0.0034119628780759515	0.0127737992935	1.0,0.481,NA	0.0,0.0,0.0	0.74
800	gene:Solyc01g028930.2	NA	1	-	39929007	39929052	39929587	39929638	39928117	39928210	39929845	39929917	800	38,35,14	9,4,5	43,22,28	11,9,9	200	194	0.0034840161853748708	0.0130034204088	0.804,0.895,0.731	0.791,0.703,0.751	0.062
38	gene:Solyc06g063100.2	NA	6	+	39860972	39861000	39861735	39861827	39860627	39860667	39862014	39862585	38	6,2,8	18,26,8	8,16,4	31,17,16	177	241	0.0034962624275571034	0.0130090991553	0.312,0.095,0.577	0.26,0.562,0.254	-0.031
1334	gene:Solyc05g052630.2	NA	5	-	62847187	62847237	62847812	62847932	62846079	62846323	62849168	62849284	1334	5,11,10	69,80,53	16,7,17	76,59,36	269	199	0.003573157565332133	0.0132545569625	0.051,0.092,0.122	0.135,0.081,0.259	-0.07
575	gene:Solyc10g083710.1	NA	10	+	63474563	63474661	63475274	63475317	63473386	63473585	63475705	63475828	575	8,7,2	2,1,2	9,2,0	3,7,4	247	192	0.003621749584478054	0.0133938483109	0.757,0.845,0.437	0.7,0.182,0.0	0.386
803	gene:Solyc10g051110.1	NA	10	-	51523802	51523976	51524057	51524231	51523568	51523721	51524312	51524486	803	331,309,170	493,423,254	440,230,375	540,288,467	323	323	0.0036990813165496614	0.0136382542157	0.402,0.422,0.401	0.449,0.444,0.445	-0.038
658	gene:Solyc12g098430.1	NA	12	+	65933662	65933719	65934260	65934335	65933542	65933545	65934434	65934500	658	0,2,0	0,5,2	0,2,0	8,1,11	206	224	0.0037472028833017545	0.0137738093862	NA,0.303,0.0	0.0,0.685,0.0	-0.077
274	gene:Solyc06g082120.2	NA	6	+	48044499	48044600	48044762	48044819	48043758	48043884	48045593	48046113	274	0,4,0	0,1,1	1,2,5	0,0,2	250	206	0.003766650318709198	0.0138034647631	NA,0.767,0.0	1.0,1.0,0.673	-0.508
984	gene:Solyc10g086580.1	NA	10	-	65364495	65364688	65364719	65364966	65364150	65364401	65365038	65365124	984	17048,13741,10875	3215,1894,1313	19538,7041,16243	2962,1726,2619	396	342	0.003937552540222581	0.0143862988894	0.821,0.862,0.877	0.851,0.779,0.843	0.029
1298	gene:Solyc12g096220.1	NA	12	+	65241061	65241104	65241932	65242011	65240808	65240978	65242090	65242306	1298	1661,1405,839	1704,1007,755	1886,1150,1513	2000,740,1736	192	228	0.003996604463957548	0.0145582018462	0.537,0.624,0.569	0.528,0.649,0.509	0.015
612	gene:Solyc03g117420.2	NA	3	-	66568342	66568413	66569080	66569138	66567192	66567487	66569239	66569270	612	1,1,0	24,38,12	4,5,2	42,52,39	207	220	0.004235019500767901	0.0153804750133	0.042,0.027,0.0	0.092,0.093,0.052	-0.056
910	gene:Solyc06g065270.2	NA	6	-	40706736	40706883	40707484	40707613	40706271	40706346	40707729	40707858	910	210,178,109	263,217,146	252,168,214	295,119,216	278	296	0.0043807709809101205	0.0158623140294	0.46,0.466,0.443	0.476,0.601,0.513	-0.074
741	gene:Solyc01g106030.2	NA	1	+	94010143	94010326	94011449	94011531	94009664	94009846	94011764	94011872	741	4,4,1	11,5,9	4,5,4	7,0,2	332	231	0.004766967097336372	0.0172093187175	0.202,0.358,0.072	0.284,1.0,0.582	-0.411
438	gene:Solyc07g053610.2	NA	7	+	62038655	62038866	62039396	62039585	62038001	62038081	62039693	62040101	438	0,0,2	0,1,2	4,0,8	3,0,0	360	338	0.0048273653399309256	0.0173756503185	NA,0.0,0.484	0.556,NA,1.0	-0.536
643	gene:Solyc06g043070.2	NA	6	-	29793972	29794157	29795104	29795158	29791220	29791303	29795396	29795477	643	7,10,0	71,40,32	13,10,7	68,45,80	203	334	0.005116041704038376	0.0183602325059	0.14,0.291,0.0	0.239,0.268,0.126	-0.067
1022	gene:Solyc06g060540.2	NA	6	+	38556515	38556622	38557017	38557108	38554507	38554519	38557230	38557334	1022	1,1,0	4,0,1	5,1,0	3,0,4	256	240	0.0051745104780368196	0.0185152838049	0.19,1.0,0.0	0.61,1.0,0.0	-0.14
1182	gene:Solyc03g025600.2	NA	3	+	2999373	2999509	3000697	3000777	2996354	2996437	3001996	3002083	1182	3,0,2	29,17,9	11,2,3	37,23,23	285	229	0.005272280887807612	0.0188096374027	0.077,0.0,0.152	0.193,0.065,0.095	-0.041
1219	gene:Solyc07g066660.2	NA	7	+	68034147	68034207	68034736	68034835	68033815	68033977	68035065	68035244	1219	38,17,20	102,49,36	60,25,50	81,42,73	209	248	0.005634597522888644	0.0200433043849	0.307,0.292,0.397	0.468,0.414,0.448	-0.111
1084	gene:Solyc10g045540.1	NA	10	+	34550557	34550704	34557468	34557591	34549919	34550002	34561244	34561427	1084	45,43,25	32,39,21	90,74,38	32,32,36	296	272	0.005915738291197526	0.0209361730292	0.564,0.503,0.522	0.721,0.68,0.492	-0.101
501	gene:Solyc07g043240.2	NA	7	-	56882208	56882468	56883257	56883464	56881878	56882133	56884021	56884193	501	31,49,19	54,63,36	37,33,28	77,72,86	356	409	0.005920121474857421	0.0209361730292	0.397,0.472,0.377	0.356,0.345,0.272	0.091
1020	gene:Solyc06g060540.2	NA	6	+	38556515	38556639	38557017	38557108	38554507	38554519	38557230	38557334	1020	9,4,0	4,0,1	3,2,2	3,0,4	273	240	0.005950227469759986	0.0209814707001	0.664,1.0,0.0	0.468,1.0,0.305	-0.036
795	gene:Solyc06g019200.2	NA	6	-	18152925	18153002	18153053	18153111	18152504	18152555	18153190	18153300	795	56,74,24	0,3,0	88,61,42	9,3,0	207	226	0.006017925331654651	0.0211586766009	1.0,0.964,1.0	0.914,0.957,1.0	0.031
536	gene:Solyc08g068230.2	NA	8	-	57334849	57335743	57336270	57336383	57332132	57333262	57337181	57337366	536	3,10,8	586,633,270	8,22,11	626,456,549	262	1043	0.0062480995344248455	0.0219044645528	0.02,0.059,0.106	0.048,0.161,0.074	-0.033
1338	gene:Solyc02g094640.2	NA	2	+	55233896	55233979	55234493	55234595	55230717	55230886	55234668	55234757	1338	151,135,49	309,222,148	138,118,121	244,160,344	232	251	0.00665159245855902	0.0232518203234	0.346,0.397,0.264	0.38,0.444,0.276	-0.031
1303	gene:Solyc02g062920.2	NA	2	+	34863943	34863976	34864156	34864243	34863810	34863869	34864473	34864544	1303	2,1,3	20,11,11	0,1,2	16,4,6	182	236	0.006824056994247826	0.023786152684	0.115,0.105,0.261	0.0,0.245,0.302	-0.022
1085	gene:Solyc10g045540.1	NA	10	+	34550560	34550704	34557468	34557591	34549919	34550002	34561244	34561427	1085	6,21,3	32,39,21	10,3,2	32,32,36	293	272	0.006964170695268551	0.0240670628301	0.148,0.333,0.117	0.225,0.08,0.049	0.081
206	gene:Solyc09g011160.2	NA	9	+	4513101	4513225	4513595	4513686	4512609	4512653	4514127	4514171	206	4,3,1	6,3,0	3,5,16	1,1,4	273	240	0.006952009461610076	0.0240670628301	0.37,0.468,1.0	0.725,0.815,0.779	-0.16
216	gene:Solyc08g075990.2	NA	8	-	60060016	60060076	60060076	60060116	60059843	60059944	60060224	60060272	216	131,128,58	10,9,1	182,166,97	7,5,3	189	209	0.0069542794622258685	0.0240670628301	0.935,0.94,0.985	0.966,0.973,0.973	-0.017
1228	gene:Solyc01g044480.2	NA	1	+	44133384	44144386	44144633	44144673	44132200	44132268	44145059	44145077	1228	24,13,16	46,32,17	33,23,21	43,29,26	11151	189	0.007155012655183738	0.0246101413304	0.009,0.007,0.016	0.013,0.013,0.014	-0.003
801	gene:Solyc03g034170.2	NA	3	+	5870277	5870361	5871370	5871424	5869289	5869376	5872059	5872140	801	337,298,279	125,97,30	461,223,498	144,132,80	233	203	0.0071618960343158245	0.0246101413304	0.701,0.728,0.89	0.736,0.595,0.844	0.048
718	gene:Solyc03g006310.2	NA	3	+	912391	912453	913920	913967	909874	909999	914135	914330	718	27,29,20	4,6,3	48,19,21	5,5,2	211	196	0.007238684578606269	0.0248037412256	0.862,0.818,0.861	0.899,0.779,0.907	-0.015
1104	gene:Solyc06g071040.2	NA	6	-	43642469	43642566	43644019	43644075	43641883	43641934	43644562	43644632	1104	31,27,10	7,4,3	16,10,29	11,7,8	205	246	0.007419734569490396	0.0253525015008	0.842,0.89,0.8	0.636,0.632,0.813	0.15
1119	gene:Solyc04g076830.2	NA	4	-	61707004	61707060	61707702	61707728	61706862	61706924	61709090	61709236	1119	43,31,20	5,4,1	28,22,29	2,3,1	175	205	0.007769382401474561	0.0264726428455	0.91,0.901,0.959	0.943,0.896,0.971	-0.013
572	gene:Solyc02g069920.2	NA	2	+	39704552	39704625	39704678	39704832	39703614	39703816	39704903	39705069	572	58,57,27	2,6,2	67,45,79	1,6,3	222	303	0.008083641722380859	0.0274662672528	0.975,0.928,0.949	0.989,0.911,0.973	-0.007
635	gene:Solyc03g083420.2	NA	3	+	53292706	53292794	53292866	53292947	53292510	53292617	53293743	53293820	635	27,19,16	26,17,2	32,33,18	38,18,33	237	230	0.008202775465716827	0.0277932029048	0.502,0.52,0.886	0.45,0.64,0.346	0.157
1300	gene:Solyc02g062920.2	NA	2	+	34863943	34863976	34864153	34864243	34863810	34863869	34864473	34864544	1300	2,1,3	17,9,11	0,1,2	14,4,10	182	239	0.008737028492737425	0.0295209347122	0.134,0.127,0.264	0.0,0.247,0.208	0.023
979	gene:Solyc10g086580.1	NA	10	-	65364494	65364688	65364719	65364966	65364150	65364401	65365038	65365124	979	17048,13741,10875	21952,14356,10164	19538,7041,16243	22083,12252,19090	396	343	0.008900188654830542	0.0299886912175	0.402,0.453,0.481	0.434,0.332,0.424	0.049
147	gene:Solyc07g022900.2	NA	7	+	23225159	23225222	23225236	23225292	23224808	23225079	23225368	23225481	147	475,339,223	226,216,79	576,320,422	252,247,221	212	205	0.009195035894665908	0.03088113617	0.67,0.603,0.732	0.688,0.556,0.649	0.037
511	gene:Solyc09g005230.2	NA	9	-	176060	176066	176067	176121	175866	175985	176503	176617	511	6,6,3	3,0,0	9,8,9	2,5,2	203	155	0.009215969739124313	0.03088113617	0.604,1.0,1.0	0.775,0.55,0.775	0.168
394	gene:Solyc03g007480.2	NA	3	+	2055177	2055236	2055289	2055508	2053632	2053951	2055819	2055919	394	31,17,5	2,2,2	42,32,40	14,4,13	208	368	0.00964471944173265	0.0321402326451	0.965,0.938,0.816	0.841,0.934,0.845	0.033
753	gene:Solyc10g080700.1	NA	10	-	61916176	61916184	61916184	61916250	61916002	61916072	61916332	61916458	753	59,46,26	6,1,2	66,37,28	3,5,11	215	157	0.009642847143267021	0.0321402326451	0.878,0.971,0.905	0.941,0.844,0.65	0.106
399	gene:Solyc06g084360.2	NA	6	+	49501727	49501793	49502698	49502835	49501301	49501458	49503141	49503252	399	208,119,93	18,11,9	185,87,186	26,15,18	215	286	0.010946187709508502	0.0362779390482	0.939,0.935,0.932	0.904,0.885,0.932	0.028
633	gene:Solyc12g062250.1	NA	12	+	31524356	31524440	31524470	31524572	31523938	31524060	31525745	31525851	633	50,24,22	61,79,40	63,36,40	80,29,73	233	251	0.010921223973639937	0.0362779390482	0.469,0.247,0.372	0.459,0.572,0.371	-0.105
1024	gene:Solyc12g035360.1	NA	12	-	58915705	58915815	58918199	58918300	58915017	58915117	58919273	58919342	1024	86,45,34	0,0,0	95,45,74	8,0,2	250	259	0.011325115698487648	0.0374315131942	1.0,1.0,1.0	0.925,1.0,0.975	0.033
558	gene:Solyc12g009500.1	NA	12	+	2765924	2765997	2766481	2766690	2765412	2765625	2766828	2766975	558	32,11,12	73,74,51	19,9,20	46,102,64	222	358	0.011381238680260412	0.0375147894542	0.414,0.193,0.275	0.4,0.125,0.335	0.007
1297	gene:Solyc03g124030.2	NA	3	-	70739909	70740120	70742109	70742278	70739225	70739297	70742900	70742963	1297	37,29,16	10,3,1	33,27,30	10,17,6	318	360	0.011477897715111884	0.0376288916985	0.807,0.916,0.948	0.789,0.643,0.85	0.13
227	gene:Solyc11g073130.1	NA	11	+	56218386	56218504	56219405	56219482	56218161	56218215	56220377	56220445	227	42,10,18	15,13,23	40,30,24	15,6,14	267	226	0.011476916663300191	0.0376288916985	0.703,0.394,0.398	0.693,0.809,0.592	-0.2
129	gene:Solyc12g019010.1	NA	12	-	8974180	8974412	8975813	8975904	8973895	8974091	8979428	8979493	129	221,138,96	26,15,7	270,103,175	17,9,13	240	381	0.01151131201118036	0.0376367155514	0.931,0.936,0.956	0.962,0.948,0.955	-0.014
104	gene:Solyc10g083120.1	NA	10	-	62986586	62986712	62986935	62987075	62985901	62986042	62990378	62990412	104	270,202,127	401,223,134	301,208,192	339,273,315	289	275	0.011666390224700576	0.0380412132865	0.391,0.463,0.474	0.458,0.42,0.367	0.028
1150	gene:Solyc08g016010.2	NA	8	-	6577093	6577238	6577238	6577311	6576765	6576955	6577813	6577905	1150	79,59,52	101,68,38	90,52,51	103,97,80	222	294	0.011796370007209215	0.0380558915304	0.509,0.535,0.644	0.536,0.415,0.458	0.093
463	gene:Solyc12g014280.1	NA	12	+	5095691	5096064	5097114	5097516	5095093	5095179	5098825	5099206	463	69,124,43	71,102,33	108,127,56	114,129,100	522	551	0.011734534850956371	0.0380558915304	0.506,0.562,0.579	0.5,0.51,0.372	0.088
619	gene:Solyc10g044840.1	NA	10	-	28280625	28280664	28281227	28281311	28279666	28279713	28281946	28282001	619	111,60,44	12,13,14	99,45,101	29,31,17	233	188	0.011796385173465786	0.0380558915304	0.882,0.788,0.717	0.734,0.539,0.827	0.096
946	gene:Solyc01g008920.2	NA	1	+	2944974	2945084	2945811	2945951	2944564	2944662	2947299	2947566	946	264,166,127	36,10,20	232,116,216	41,21,40	259	289	0.011721520897684096	0.0380558915304	0.891,0.949,0.876	0.863,0.86,0.858	0.045
901	gene:Solyc09g042770.2	NA	9	+	25723299	25723402	25723739	25723979	25722092	25722791	25724603	25724891	901	84,77,76	364,272,200	124,74,112	358,200,349	252	389	0.01187633180237858	0.0382121763297	0.263,0.304,0.37	0.348,0.364,0.331	-0.035
516	gene:Solyc03g114340.2	NA	3	+	64350486	64350636	64350825	64350893	64349786	64349849	64351253	64351365	516	315,236,195	130,150,89	368,204,370	157,121,124	299	217	0.011938342341427353	0.0383100774078	0.637,0.533,0.614	0.63,0.55,0.684	-0.027
63	gene:Solyc03g006190.2	NA	3	-	827854	827920	828087	828150	827674	827686	831890	832088	63	0,1,0	0,0,1	0,0,0	2,1,4	212	215	0.012181875156245527	0.0389884289301	NA,1.0,0.0	0.0,0.0,0.0	0.5
342	gene:Solyc11g042950.1	NA	11	-	33964093	33964247	33967825	33967881	33963207	33963277	33970381	33970392	342	0,2,0	0,4,0	0,0,1	6,3,2	205	303	0.012258233881851948	0.0391295728913	NA,0.425,NA	0.0,0.0,0.425	0.283
324	gene:Solyc01g088460.2	NA	1	+	83265392	83265530	83265708	83265935	83264526	83264777	83266367	83266608	324	2,2,0	34,9,10	1,0,5	39,18,30	287	376	0.01268297164308631	0.0403791196931	0.072,0.225,0.0	0.033,0.0,0.179	0.028
943	gene:Solyc02g069130.2	NA	2	+	39086250	39086373	39087772	39087889	39085774	39086059	39088570	39088772	943	117,86,36	57,57,28	91,57,80	82,66,57	272	266	0.012791754124029608	0.0406188422839	0.667,0.596,0.557	0.52,0.458,0.579	0.088
694	gene:Solyc05g032660.2	NA	5	+	46227979	46228041	46228859	46228958	46226216	46226285	46232276	46232344	694	187,155,91	102,88,45	184,124,180	113,78,90	211	248	0.013026096440404308	0.0412549738439	0.683,0.674,0.704	0.657,0.651,0.702	0.017
368	gene:Solyc02g022930.2	NA	2	-	24434784	24434927	24436185	24436281	24430060	24430145	24437102	24437185	368	14,16,12	24,13,7	14,25,18	30,23,15	245	292	0.013233803641192272	0.0418036557728	0.41,0.595,0.671	0.357,0.564,0.589	0.055
933	gene:Solyc04g071470.2	NA	4	+	58450860	58450989	58451700	58451774	58450369	58450447	58454130	58454218	933	2,1,4	37,35,25	3,1,0	63,39,33	278	223	0.01326996113482351	0.0418089944326	0.042,0.022,0.114	0.037,0.02,0.0	0.04
1093	gene:Solyc02g085290.2	NA	2	-	48235582	48235657	48235950	48236022	48234726	48234810	48236157	48236246	1093	38,30,17	74,63,24	37,11,22	88,56,69	221	224	0.01365324703660142	0.042905151957	0.342,0.326,0.418	0.299,0.166,0.244	0.126
1252	gene:Solyc05g009780.2	NA	5	-	3975132	3975173	3976354	3976413	3974974	3975022	3976552	3976650	1252	2,0,0	3,0,2	0,0,0	6,0,0	208	190	0.01373752688360663	0.0430584498962	0.378,NA,0.0	0.0,NA,NA	0.189
123	gene:Solyc03g123890.2	NA	3	-	70581126	70581196	70581196	70581201	70580682	70580742	70581405	70581573	123	0,0,0	4,0,2	0,0,2	0,1,4	154	219	0.01380854057591926	0.0431694838108	0.0,NA,0.0	NA,0.0,0.416	-0.208
388	gene:Solyc09g074870.2	NA	9	-	66681136	66681285	66682045	66682153	66680128	66680218	66683466	66683551	388	4,0,4	0,4,0	6,0,2	2,2,2	257	298	0.013938450485068298	0.0434636000987	1.0,0.0,1.0	0.777,0.0,0.537	0.229
1048	gene:Solyc10g044710.1	NA	10	-	27518982	27519063	27519969	27520041	27518270	27518332	27520154	27520287	1048	104,60,30	63,46,30	85,84,78	59,44,46	221	230	0.014144132351454345	0.0438914267081	0.632,0.576,0.51	0.6,0.665,0.638	-0.062
434	gene:Solyc01g108500.2	NA	1	-	95807251	95807456	95807753	95807814	95806892	95806975	95808000	95808478	434	0,1,0	4,1,0	0,0,0	0,3,0	210	354	0.014184203849606641	0.0438914267081	0.0,0.628,NA	NA,0.0,NA	0.314
752	gene:Solyc10g080700.1	NA	10	-	61916176	61916184	61916188	61916250	61916002	61916072	61916332	61916458	752	49,35,19	6,1,2	54,29,20	3,5,11	211	157	0.014177092037382908	0.0438914267081	0.859,0.963,0.876	0.931,0.812,0.575	0.127
893	gene:Solyc10g050540.1	NA	10	-	50004033	50004143	50007772	50007835	49996850	49996951	50007959	50008013	893	9,9,5	43,36,37	13,7,5	76,56,70	212	259	0.014286693266659012	0.0440960787085	0.204,0.234,0.142	0.173,0.132,0.08	0.065
1015	gene:Solyc02g079060.2	NA	2	-	43689430	43689484	43690065	43690249	43689215	43689334	43690978	43691039	1015	1,1,1	0,0,0	1,8,0	2,1,1	333	203	0.014359784091686648	0.0442091830031	1.0,1.0,1.0	0.234,0.83,0.0	0.645
320	gene:Solyc01g088460.2	NA	1	+	83265387	83265530	83265708	83265935	83264526	83264777	83266367	83266608	320	15,7,3	34,9,10	14,12,9	39,18,30	292	376	0.014427796399697726	0.0443061190705	0.362,0.5,0.279	0.316,0.462,0.279	0.028
199	gene:Solyc06g051780.2	NA	6	+	35452676	35452807	35455267	35455398	35443583	35443653	35455561	35455672	199	3,0,3	59,60,22	0,0,2	38,55,43	280	280	0.014961622166561538	0.0458294133536	0.048,0.0,0.12	0.0,0.0,0.044	0.041
1017	gene:Solyc02g031770.2	NA	2	+	26914067	26914175	26914401	26914450	26912526	26912585	26915045	26915546	1017	1,1,2	0,2,0	1,0,0	0,0,1	257	198	0.015416060375655183	0.0469841237077	1.0,0.278,1.0	1.0,NA,0.0	0.259
500	gene:Solyc03g006280.2	NA	3	-	896039	896042	896043	896091	895547	895793	896184	896388	500	2,1,0	0,0,0	1,0,1	0,1,0	197	152	0.015394719936980281	0.0469841237077	1.0,1.0,NA	1.0,0.0,1.0	0.333
53	gene:Solyc07g053970.2	NA	7	-	62374666	62374695	62376171	62376296	62374315	62374482	62377850	62377946	53	50,63,14	41,38,48	71,70,28	54,32,73	274	178	0.01547047618995151	0.0470317985424	0.442,0.519,0.159	0.461,0.587,0.199	-0.042
641	gene:Solyc06g043070.2	NA	6	-	29791220	29791303	29793972	29794157	29791008	29791109	29795104	29795158	641	36,22,13	21,18,10	36,37,23	12,17,17	334	232	0.016161747829059134	0.04900892208	0.544,0.459,0.475	0.676,0.602,0.484	-0.095
783	gene:Solyc06g019200.2	NA	6	-	18152504	18152555	18152775	18152861	18152318	18152429	18152925	18152967	783	8,8,3	97,123,34	7,6,1	134,171,122	235	200	0.01620163046504046	0.04900892208	0.066,0.052,0.07	0.043,0.029,0.007	0.036
740	gene:Solyc01g106030.2	NA	1	+	94010143	94010326	94011378	94011531	94009664	94009846	94011764	94011872	740	4,4,1	12,12,8	4,5,4	16,0,2	332	302	0.01674206818710446	0.0505177331118	0.233,0.233,0.102	0.185,1.0,0.645	-0.421
1291	gene:Solyc02g084490.1	NA	2	+	47584301	47584346	47584626	47584755	47584082	47584178	47584886	47584937	1291	0,0,2	0,3,0	0,1,4	0,0,0	194	278	0.01688104459975334	0.0507919595659	NA,0.0,1.0	NA,1.0,1.0	-0.5
138	gene:Solyc12g019010.1	NA	12	-	8973895	8974091	8975813	8975904	8973129	8973229	8979428	8979493	138	220,138,96	164,90,69	273,103,175	128,55,111	240	345	0.016930014875457918	0.0507919595659	0.659,0.688,0.667	0.754,0.729,0.694	-0.054
321	gene:Solyc01g088460.2	NA	1	+	83265392	83265530	83265708	83265950	83264526	83264777	83266367	83266608	321	2,2,0	37,20,17	1,0,5	49,26,44	287	391	0.01695856852777632	0.0507919595659	0.069,0.12,0.0	0.027,0.0,0.134	0.009
602	gene:Solyc01g034150.2	NA	1	-	36255080	36255155	36255249	36255498	36251783	36251820	36256428	36256568	602	2,2,0	3,0,2	6,0,2	5,2,0	398	224	0.017058230573643744	0.0509646149897	0.273,1.0,0.0	0.403,0.0,1.0	-0.043
341	gene:Solyc02g091030.2	NA	2	+	52471397	52471487	52472898	52472985	52471172	52471271	52473110	52473203	341	1,0,0	15,12,7	3,2,1	27,25,9	239	236	0.017424362630637492	0.0518033134092	0.062,0.0,0.0	0.099,0.073,0.099	-0.07
613	gene:Solyc03g117420.2	NA	3	-	66568342	66568413	66569094	66569138	66567192	66567487	66569239	66569270	613	2,1,0	24,38,12	2,8,2	42,52,39	193	220	0.017391184943580162	0.0518033134092	0.087,0.029,0.0	0.051,0.149,0.055	-0.046
77	gene:Solyc01g011340.2	NA	1	+	8679193	8679253	8680070	8680127	8677841	8678458	8680396	8680511	77	0,0,0	1,0,0	2,0,0	3,0,4	209	206	0.018005948263175017	0.0532712566908	0.0,NA,NA	0.397,NA,0.0	-0.199
797	gene:Solyc06g019200.2	NA	6	-	18149790	18149890	18150403	18150474	18149508	18149716	18151008	18151162	797	2,0,0	6,1,0	0,0,0	15,0,2	220	249	0.017979390154971287	0.0532712566908	0.274,0.0,NA	0.0,NA,0.0	0.137
312	gene:Solyc08g059760.2	NA	8	-	45232375	45232428	45234163	45234393	45231832	45231954	45234600	45234697	312	7,3,2	4,3,2	3,4,8	3,2,2	379	202	0.01811806897988326	0.0534725490817	0.483,0.348,0.348	0.348,0.516,0.681	-0.122
557	gene:Solyc12g009500.1	NA	12	+	2765924	2765997	2766485	2766690	2765412	2765625	2766828	2766975	557	32,11,12	72,74,51	19,9,20	46,100,63	222	354	0.018939482111605337	0.055761145149	0.415,0.192,0.273	0.397,0.126,0.336	0.007
356	gene:Solyc01g010150.2	NA	1	+	4939804	4939850	4939930	4940045	4939641	4939714	4940390	4940458	356	5,4,4	13,12,3	11,9,7	14,3,5	195	264	0.01912195465654617	0.0561620605288	0.342,0.311,0.644	0.515,0.802,0.655	-0.225
1045	gene:Solyc09g030390.2	NA	9	-	31896111	31896198	31896265	31896433	31895845	31895973	31896495	31896618	1045	40,62,27	16,26,11	67,75,40	32,31,19	317	236	0.019257643612190043	0.0564239654628	0.65,0.64,0.646	0.609,0.643,0.61	0.025
690	gene:Solyc05g032660.2	NA	5	+	46233856	46234057	46234348	46234372	46232556	46232624	46234451	46234509	690	4,3,3	0,4,0	1,5,2	0,0,0	350	173	0.019592130128296477	0.0572580281297	1.0,0.27,1.0	1.0,1.0,1.0	-0.243
804	gene:Solyc10g051110.1	NA	10	-	51523802	51523976	51524057	51524223	51523568	51523721	51524312	51524486	804	32,39,9	493,423,254	34,36,39	540,288,467	315	323	0.019636718633118663	0.0572580281297	0.062,0.086,0.035	0.061,0.114,0.079	-0.024
308	gene:Solyc08g059760.2	NA	8	-	45231832	45231954	45232375	45232428	45231391	45231458	45234600	45234697	308	4,0,3	115,69,44	1,0,3	147,54,104	202	271	0.021629481871344378	0.0629174136929	0.045,0.0,0.084	0.009,0.0,0.037	0.028
1265	gene:Solyc10g009040.2	NA	10	-	3068026	3068160	3068644	3068713	3065638	3065692	3069750	3069973	1265	0,3,0	0,0,0	3,3,1	0,2,0	218	283	0.02228176572503227	0.0645054458818	NA,1.0,NA	1.0,0.661,1.0	0.113
651	gene:Solyc02g092910.2	NA	2	+	53860043	53860079	53862042	53862083	53859288	53859434	53862620	53862722	651	33,36,30	15,8,11	61,21,29	17,13,12	185	190	0.02228057669328006	0.0645054458818	0.693,0.822,0.737	0.787,0.624,0.713	0.043
573	gene:Solyc12g035130.1	NA	12	-	60089869	60090139	60090656	60090725	60088930	60089281	60092140	60092245	573	336,174,182	720,765,358	406,173,397	1042,787,782	218	419	0.022628225082673207	0.0653524691078	0.473,0.304,0.494	0.428,0.297,0.494	0.017
738	gene:Solyc12g098830.1	NA	12	-	66210582	66210713	66211154	66211289	66210250	66210313	66212220	66212384	738	152,137,76	199,134,79	211,167,186	182,105,204	284	280	0.023884634875475205	0.0688172496531	0.43,0.502,0.487	0.533,0.611,0.473	-0.066
858	gene:Solyc06g007700.2	NA	6	-	1686152	1686208	1687120	1687363	1685816	1686053	1687658	1687801	858	2,0,4	3,3,1	0,6,2	7,11,14	392	205	0.02514093473101498	0.072265293433	0.259,0.0,0.677	0.0,0.222,0.07	0.215
652	gene:Solyc10g049710.1	NA	10	+	46429057	46429169	46430044	46430086	46428716	46428779	46430414	46430597	652	884,696,420	280,212,114	992,539,888	347,230,204	261	191	0.0254059602870544	0.0728544440383	0.698,0.706,0.729	0.677,0.632,0.761	0.021
1049	gene:Solyc10g044710.1	NA	10	-	27518982	27519063	27519969	27520054	27518270	27518332	27520154	27520287	1049	0,0,0	63,46,30	7,0,1	59,44,46	234	230	0.025776310996575763	0.0737421349973	0.0,0.0,0.0	0.104,0.0,0.021	-0.042
1178	gene:Solyc11g066390.1	NA	11	+	52165476	52165612	52166528	52166606	52165242	52165291	52167925	52167951	1178	0,0,0	3,1,2	0,0,5	7,4,5	285	227	0.025865653323398404	0.073823617603	0.0,0.0,0.0	0.0,0.0,0.443	-0.148
1026	gene:Solyc12g008840.1	NA	12	+	2185445	2185512	2186013	2186106	2185073	2185186	2186706	2186850	1026	1,4,2	3,6,0	5,8,3	12,15,11	216	242	0.02643753800722614	0.0752787173774	0.272,0.428,1.0	0.318,0.374,0.234	0.258
231	gene:Solyc11g073130.1	NA	11	+	56217411	56217459	56217925	56218074	56217058	56217117	56218161	56218215	231	0,0,0	7,0,1	1,0,2	9,4,0	197	298	0.026793091285966547	0.0761124583838	0.0,NA,0.0	0.144,0.0,1.0	-0.381
55	gene:Solyc12g007210.1	NA	12	-	1634776	1634841	1634947	1635011	1634637	1634703	1635189	1635299	55	17,10,6	5,11,2	13,11,4	9,7,17	213	214	0.02687912129832956	0.0761784442404	0.774,0.477,0.751	0.592,0.612,0.191	0.202
1065	gene:Solyc06g075080.2	NA	6	-	46580777	46580873	46581446	46581551	46579919	46580012	46581722	46581863	1065	73,52,38	174,157,107	66,63,71	184,106,189	254	245	0.02718708861039513	0.0768716514788	0.288,0.242,0.255	0.257,0.364,0.266	-0.034
1100	gene:Solyc07g007810.2	NA	7	+	2468887	2469022	2469247	2469346	2467854	2467998	2472729	2472786	1100	6,13,7	16,27,14	13,9,21	26,16,19	284	248	0.02799588455517258	0.0789744371289	0.247,0.296,0.304	0.304,0.329,0.491	-0.092
543	gene:Solyc09g090120.2	NA	9	+	69657644	69657708	69657755	69657838	69655580	69655650	69657904	69657965	543	19,13,21	0,3,0	23,10,25	4,2,2	213	232	0.028165976591375128	0.0792699062769	1.0,0.825,1.0	0.862,0.845,0.932	0.062
1266	gene:Solyc10g009040.2	NA	10	-	3068026	3068160	3068644	3068723	3065638	3065692	3069750	3069973	1266	0,4,0	0,0,0	1,4,2	0,2,0	228	283	0.028238242413388605	0.0792893241839	NA,1.0,NA	1.0,0.713,1.0	0.096
1112	gene:Solyc07g026670.2	NA	7	+	30215803	30215857	30215976	30216067	30215622	30215719	30219976	30220165	1112	2,3,2	17,20,7	5,11,2	17,27,18	203	240	0.028356247680564755	0.0794367862275	0.122,0.151,0.252	0.258,0.325,0.116	-0.058
1260	gene:Solyc05g054600.2	NA	5	-	64477641	64477735	64478279	64478404	64476880	64476979	64478912	64479080	1260	64,39,14	87,68,51	48,33,17	62,36,60	274	243	0.028519595740603948	0.0797102986944	0.395,0.337,0.196	0.407,0.448,0.201	-0.043
305	gene:Solyc08g059760.2	NA	8	-	45231811	45231954	45232375	45232428	45231391	45231458	45234151	45234235	305	9,2,7	50,37,12	2,6,7	52,28,74	202	292	0.02944342149613017	0.082103150057	0.206,0.072,0.457	0.053,0.237,0.12	0.108
639	gene:Solyc09g082160.2	NA	9	-	67981577	67981622	67983901	67984007	67980098	67980207	67984389	67984562	639	9,17,6	11,8,6	22,20,13	12,9,9	255	194	0.031275509320260464	0.0870119101043	0.384,0.618,0.432	0.582,0.628,0.524	-0.1
786	gene:Solyc06g019200.2	NA	6	-	18152504	18152555	18152775	18153002	18152318	18152429	18153190	18153300	786	7,17,5	97,121,34	26,39,12	124,172,123	376	200	0.03418910625109577	0.0949001965276	0.037,0.07,0.073	0.1,0.108,0.049	-0.026
737	gene:Solyc12g098830.1	NA	12	-	66210582	66210713	66211148	66211289	66210250	66210313	66212220	66212384	737	150,140,74	199,134,79	201,158,182	182,105,204	290	280	0.03432996859640716	0.0950736344919	0.421,0.502,0.475	0.516,0.592,0.463	-0.058
397	gene:Solyc06g084360.2	NA	6	+	49501742	49501793	49502698	49502835	49501320	49501458	49503141	49503252	397	0,1,2	18,11,9	0,1,0	26,15,18	200	286	0.034455268122592475	0.0952032807123	0.0,0.115,0.241	0.0,0.087,0.0	0.09
1302	gene:Solyc02g062920.2	NA	2	+	34863943	34863976	34864153	34864306	34863810	34863869	34864473	34864544	1302	2,1,3	1,0,3	0,1,2	2,0,4	182	302	0.034992488940569055	0.0964679297384	0.768,1.0,0.624	0.0,1.0,0.453	0.313
57	gene:Solyc05g052700.2	NA	5	+	62906652	62906717	62907645	62907708	62905341	62906441	62907854	62908171	57	1,0,0	1,0,0	1,0,0	0,0,0	214	212	0.036019037002218646	0.0990727707113	0.498,NA,NA	1.0,NA,NA	-0.502
379	gene:Solyc08g062560.2	NA	8	-	51391141	51391330	51391330	51391429	51390908	51391053	51392211	51392297	379	19,25,8	73,56,32	23,25,16	80,47,55	248	338	0.036138428683556004	0.0991762760026	0.262,0.378,0.254	0.282,0.42,0.284	-0.031
130	gene:Solyc12g019010.1	NA	12	-	8974313	8974412	8975813	8975904	8973895	8974091	8979428	8979493	130	221,138,96	56,37,18	270,103,175	37,23,32	240	248	0.03686811459953648	0.100945646401	0.803,0.794,0.846	0.883,0.822,0.85	-0.037
609	gene:Solyc02g072230.2	NA	2	+	41540516	41540616	41542470	41542532	41540217	41540313	41542932	41542989	609	36,13,10	18,11,7	45,11,31	17,10,10	249	211	0.03694960181550446	0.100945646401	0.629,0.5,0.548	0.692,0.482,0.724	-0.074
918	gene:Solyc11g008620.1	NA	11	-	2810710	2810782	2811321	2811393	2809956	2810016	2811467	2811560	918	300,532,144	389,277,106	494,652,245	388,235,290	221	221	0.037472286062980836	0.102143557291	0.435,0.658,0.576	0.56,0.735,0.458	-0.028
449	gene:Solyc10g079070.1	NA	10	+	60704238	60704312	60704350	60704407	60704072	60704134	60704928	60705000	449	0,1,0	13,3,0	2,0,0	8,0,3	223	206	0.03781295106857163	0.102841053018	0.0,0.235,NA	0.188,NA,0.0	0.023
994	gene:Solyc01g006450.2	NA	1	+	1061768	1061820	1061925	1061978	1061553	1061665	1062115	1062173	994	75,85,38	62,32,28	129,85,96	64,27,66	201	202	0.03826111155587712	0.103827132701	0.549,0.727,0.577	0.669,0.76,0.594	-0.057
926	gene:Solyc07g056020.2	NA	7	-	63919495	63919726	63920528	63920594	63918277	63918553	63920821	63920977	926	420,334,215	291,427,164	400,225,430	424,404,223	215	380	0.03856871531834618	0.10442824036	0.718,0.58,0.699	0.625,0.496,0.773	0.034
430	gene:Solyc08g006600.2	NA	8	-	1193044	1193090	1194283	1194387	1190140	1190280	1194491	1194534	430	29,17,14	12,6,8	18,18,11	7,2,5	253	195	0.03920090146279904	0.105668207721	0.651,0.686,0.574	0.665,0.874,0.629	-0.086
598	gene:Solyc06g082970.2	NA	6	+	48567342	48567411	48567681	48567761	48566885	48567230	48567841	48567982	598	2,11,3	262,231,145	8,2,1	295,196,227	218	229	0.03914145488356063	0.105668207721	0.008,0.048,0.021	0.028,0.011,0.005	0.011
853	gene:Solyc02g067120.2	NA	2	-	37342835	37343025	37343084	37343234	37342435	37342741	37344482	37344569	853	91,117,54	34,41,30	122,107,82	44,21,26	299	339	0.03948307005190447	0.106192824774	0.752,0.764,0.671	0.759,0.852,0.781	-0.068
1089	gene:Solyc02g085290.2	NA	2	-	48234649	48234806	48235582	48235657	48234111	48234181	48235950	48236022	1089	139,113,77	2,5,3	217,74,129	0,3,2	224	306	0.04011341790155529	0.107422427137	0.99,0.969,0.972	1.0,0.971,0.989	-0.01
947	gene:Solyc01g008920.2	NA	1	+	2945016	2945084	2945811	2945951	2944564	2944662	2947299	2947566	947	1,4,2	36,10,20	0,1,3	41,21,40	217	289	0.04011736149468499	0.107422427137	0.036,0.348,0.118	0.0,0.06,0.091	0.117
891	gene:Solyc08g048550.2	NA	8	+	12221491	12221635	12221938	12222001	12220537	12220892	12222111	12222201	891	209,250,121	58,45,40	346,170,200	58,30,50	293	212	0.04048666549114835	0.108172522557	0.723,0.801,0.686	0.812,0.804,0.743	-0.05
886	gene:Solyc01g079820.2	NA	1	-	78950446	78950508	78950840	78951083	78949983	78950142	78951638	78951668	886	3,13,5	4,0,0	4,7,0	0,0,3	392	211	0.0407012565763162	0.108506866433	0.288,1.0,1.0	1.0,1.0,0.0	0.096
625	gene:Solyc05g054940.2	NA	5	-	64734653	64734769	64735068	64735205	64733328	64733387	64736697	64736918	625	61,57,27	4,0,0	102,58,76	4,1,3	286	265	0.042012302745100726	0.111756410592	0.934,1.0,1.0	0.959,0.982,0.959	0.011
789	gene:Solyc06g019200.2	NA	6	-	18151008	18151162	18151639	18151724	18149508	18149716	18151838	18151896	789	14,1,2	125,84,36	10,5,0	162,89,146	234	303	0.04265922464802771	0.113228970455	0.127,0.015,0.067	0.074,0.068,0.0	0.022
713	gene:Solyc02g087750.2	NA	2	+	50057685	50057711	50058128	50058218	50057453	50057587	50060733	50060822	713	180,162,94	346,275,129	218,134,192	308,216,244	175	239	0.044345592975781285	0.117448044279	0.415,0.446,0.499	0.492,0.459,0.518	-0.036
1081	gene:Solyc03g083020.2	NA	3	+	52859874	52859962	52859997	52860102	52859069	52859104	52860746	52861035	1081	1,1,1	0,1,0	1,0,8	0,2,2	237	254	0.0460711053425882	0.12175218035	1.0,0.517,1.0	1.0,0.0,0.811	0.235
1237	gene:Solyc01g087190.2	NA	1	-	82124699	82124788	82125300	82125423	82124515	82124607	82125812	82126274	1237	0,1,0	4,2,2	2,1,0	6,7,3	272	238	0.04736537234251167	0.124900427503	0.0,0.304,0.0	0.226,0.111,0.0	-0.011
1076	gene:Solyc03g083020.2	NA	3	+	52859858	52859962	52859997	52860104	52859069	52859104	52860746	52861035	1076	1,1,1	129,66,46	1,1,8	125,87,73	253	256	0.04806518397683737	0.126470863696	0.008,0.015,0.022	0.008,0.011,0.1	-0.025
837	gene:Solyc01g100860.2	NA	1	-	90766596	90766758	90772164	90772325	90765534	90765605	90772963	90773122	837	1432,881,529	1555,922,723	1472,938,1155	1693,1032,1537	310	311	0.04863340362276855	0.127689001287	0.48,0.489,0.423	0.466,0.477,0.43	0.006
937	gene:Solyc11g008360.1	NA	11	-	2571284	2571340	2571746	2571803	2570462	2570523	2572653	2572804	937	87,62,47	232,126,115	109,44,113	218,108,195	206	205	0.04895292562343397	0.128250321342	0.272,0.329,0.289	0.332,0.288,0.366	-0.032
1333	gene:Solyc05g052630.2	NA	5	-	62847187	62847237	62847507	62847605	62846079	62846323	62849168	62849284	1333	4,2,8	69,80,53	11,4,5	76,59,36	247	199	0.049241081044366086	0.128727222644	0.045,0.02,0.108	0.104,0.052,0.101	-0.028
157	gene:Solyc11g007990.1	NA	11	+	2202241	2202316	2202668	2202770	2201699	2201790	2202949	2203072	157	225,228,131	531,466,224	349,319,227	622,393,529	224	251	0.05023039432407743	0.131031114656	0.322,0.354,0.396	0.386,0.476,0.325	-0.038
759	gene:Solyc01g097500.2	NA	1	-	88332993	88333029	88333137	88333191	88332033	88332178	88333307	88333466	759	4,14,3	1,1,2	2,8,7	0,0,0	203	185	0.0525782047367649	0.136861292587	0.785,0.927,0.578	1.0,1.0,1.0	-0.237
1321	gene:Solyc01g087370.2	NA	1	-	82325821	82326024	82328213	82328315	82314087	82314163	82330207	82330334	1321	2,0,0	7,12,4	2,2,0	14,3,6	251	352	0.05274451502907688	0.137000207131	0.286,0.0,0.0	0.167,0.483,0.0	-0.121
1254	gene:Solyc01g096520.2	NA	1	+	87601177	87601201	87601363	87601451	87600468	87600732	87602984	87603077	1254	91,87,33	88,79,55	110,78,78	132,90,81	173	237	0.053055961550255645	0.137221495438	0.586,0.601,0.451	0.533,0.543,0.569	-0.002
687	gene:Solyc05g032660.2	NA	5	+	46234451	46234509	46236362	46236458	46232556	46232624	46238628	46238679	687	106,113,52	21,6,6	134,96,72	6,3,12	207	245	0.05300072100063823	0.137221495438	0.857,0.957,0.911	0.964,0.974,0.877	-0.03
125	gene:Solyc12g019010.1	NA	12	-	8974323	8974429	8975813	8975904	8973129	8973229	8979428	8979493	125	220,138,96	0,2,0	273,103,175	12,0,1	240	255	0.053824850631175813	0.138913923012	1.0,0.987,1.0	0.96,1.0,0.995	0.011
4	gene:Solyc06g084160.2	NA	6	+	49374207	49374291	49374513	49374630	49373255	49373402	49374713	49374992	4	1,3,2	207,128,141	7,3,2	237,146,181	233	266	0.05428672953407271	0.139600019815	0.005,0.026,0.016	0.033,0.023,0.012	-0.007
720	gene:Solyc07g014730.2	NA	7	+	5198758	5198779	5198804	5198884	5198625	5198668	5200748	5201173	720	25,14,11	63,71,37	16,13,19	91,51,67	170	229	0.054320865088813765	0.139600019815	0.348,0.21,0.286	0.191,0.256,0.276	0.04
1033	gene:Solyc01g090880.2	NA	1	-	84592195	84592308	84592491	84592551	84591373	84591442	84592625	84592934	1033	49,59,29	230,179,125	55,30,44	275,146,231	209	262	0.05630886617185932	0.144403075405	0.211,0.292,0.225	0.2,0.205,0.193	0.043
628	gene:Solyc05g026490.2	NA	5	-	41507751	41507809	41507895	41507968	41505982	41506499	41511424	41511688	628	3,2,5	5,7,4	2,2,1	2,2,5	222	207	0.056711025916326416	0.145127583199	0.359,0.21,0.538	0.483,0.483,0.157	-0.005
1267	gene:Solyc10g009040.2	NA	10	-	3068026	3068160	3068613	3068723	3065638	3065692	3069750	3069973	1267	0,4,0	0,0,0	1,8,1	0,2,0	259	283	0.05729210520674205	0.146305944454	NA,1.0,NA	1.0,0.814,1.0	0.062
1168	gene:Solyc01g100360.2	NA	1	-	90417214	90417270	90417270	90417495	90416684	90417062	90417575	90417647	1168	1,0,2	3,0,0	5,0,0	1,0,3	374	205	0.05790874566499507	0.147569975823	0.154,NA,1.0	0.733,NA,0.0	0.21
1328	gene:Solyc05g052630.2	NA	5	-	62847507	62847605	62847812	62847846	62846079	62846323	62849168	62849284	1328	2,14,5	4,2,8	5,2,7	11,4,5	183	247	0.058220623050899305	0.148053701804	0.403,0.904,0.458	0.38,0.403,0.654	0.109
232	gene:Solyc11g073130.1	NA	11	+	56218386	56218522	56219405	56219482	56218161	56218215	56220377	56220445	232	44,13,20	15,13,23	37,25,23	15,6,14	285	226	0.05881059143490689	0.149241103369	0.699,0.442,0.408	0.662,0.768,0.566	-0.149
897	gene:Solyc02g065080.2	NA	2	-	36248879	36249011	36255976	36256114	36248380	36248456	36256526	36256577	897	5,1,0	40,43,19	0,0,1	49,34,47	287	281	0.059259991628676525	0.150067577966	0.109,0.022,0.0	0.0,0.0,0.02	0.037
826	gene:Solyc07g045370.2	NA	7	-	58477182	58477263	58479416	58479576	58476177	58476477	58480760	58480816	826	8,19,6	15,7,0	21,14,10	8,2,5	309	230	0.059471482288531975	0.1502893917	0.284,0.669,1.0	0.661,0.839,0.598	-0.048
364	gene:Solyc03g114520.2	NA	3	+	64498113	64498233	64499254	64499350	64497796	64497854	64499435	64499574	364	52,34,24	20,40,10	58,24,48	17,37,20	269	245	0.060315191652689705	0.151789061151	0.703,0.436,0.686	0.757,0.371,0.686	0.004
892	gene:Solyc08g048550.2	NA	8	+	12221491	12221635	12221938	12221996	12220537	12220892	12222111	12222201	892	209,250,121	4,3,5	346,170,200	1,5,2	293	207	0.06022982477693808	0.151789061151	0.974,0.983,0.945	0.996,0.96,0.986	-0.013
211	gene:Solyc01g009610.2	NA	1	-	3845155	3845274	3846254	3846309	3843463	3843598	3846727	3846800	211	2,1,0	186,112,68	2,3,1	150,86,188	204	268	0.06204574357283991	0.155820883962	0.014,0.012,0.0	0.017,0.044,0.007	-0.014
1063	gene:Solyc06g075080.2	NA	6	-	46580777	46580877	46581446	46581551	46579919	46580012	46581722	46581863	1063	73,52,38	176,157,110	66,63,71	190,108,191	254	249	0.06301535946777834	0.157928989741	0.289,0.245,0.253	0.254,0.364,0.267	-0.033
685	gene:Solyc12g013550.1	NA	12	+	4400298	4400369	4401904	4401994	4397933	4398060	4402685	4402691	685	480,338,244	201,127,91	593,201,514	195,84,129	220	239	0.0642854182006647	0.160779819129	0.722,0.743,0.744	0.768,0.722,0.812	-0.031
225	gene:Solyc11g073130.1	NA	11	+	56217221	56217459	56217925	56218001	56217058	56217117	56218161	56218215	225	0,0,0	1,2,1	1,1,2	1,0,3	387	225	0.0656124738260838	0.163761174385	0.0,0.0,0.0	0.368,1.0,0.279	-0.549
788	gene:Solyc06g019200.2	NA	6	-	18151008	18151162	18151639	18151733	18149508	18149716	18151838	18151896	788	76,95,15	125,84,36	111,119,49	162,89,146	243	303	0.06648864844509259	0.165607249618	0.431,0.585,0.342	0.461,0.625,0.295	-0.008
739	gene:Solyc11g012160.1	NA	11	+	5095078	5095137	5095259	5095384	5094526	5094605	5095541	5095616	739	33,32,27	82,61,48	32,22,37	94,68,76	208	274	0.0670558334103144	0.166677717063	0.346,0.409,0.426	0.31,0.299,0.391	0.06
807	gene:Solyc10g051110.1	NA	10	-	51523804	51523976	51524057	51524231	51523568	51523721	51524312	51524486	807	331,309,170	47,67,33	440,230,375	84,35,62	323	321	0.067411277583983	0.167218567913	0.875,0.821,0.837	0.839,0.867,0.857	-0.01
56	gene:Solyc12g007210.1	NA	12	-	1634776	1634841	1634947	1635031	1634637	1634703	1635189	1635299	56	4,4,2	5,11,2	5,1,2	9,7,17	233	214	0.07056260426559596	0.174678446886	0.424,0.25,0.479	0.338,0.116,0.098	0.2
617	gene:Solyc10g044840.1	NA	10	-	28282518	28282588	28283176	28283337	28281946	28282001	28283436	28283561	617	82,78,61	127,85,64	107,78,117	121,72,128	310	219	0.07214525060920801	0.178232564132	0.313,0.393,0.402	0.385,0.434,0.392	-0.034
519	gene:Solyc07g019530.2	NA	7	+	11874203	11874277	11877294	11877405	11874060	11874126	11877505	11877583	519	2,1,2	142,107,67	1,1,0	138,83,106	223	260	0.07249205051718435	0.178725319669	0.016,0.011,0.034	0.008,0.014,0.0	0.013
262	gene:Solyc06g009220.2	NA	6	+	3169951	3169995	3170196	3170260	3168770	3168828	3171153	3171253	262	4,4,1	178,174,114	1,1,6	191,142,153	193	213	0.07305850944299261	0.179756535404	0.024,0.025,0.01	0.006,0.008,0.041	0.001
903	gene:Solyc09g042770.2	NA	9	+	25723295	25723402	25723739	25723979	25722092	25722791	25724603	25724891	903	3,10,4	364,272,200	10,2,11	358,200,349	256	389	0.07359229308764932	0.180703343148	0.012,0.053,0.029	0.041,0.015,0.046	-0.003
59	gene:Solyc05g052700.2	NA	5	+	62906641	62906717	62907645	62907708	62905341	62906441	62907854	62908171	59	2,0,0	1,0,0	1,0,4	0,0,0	225	212	0.07466729024333263	0.182972571849	0.653,NA,NA	1.0,NA,1.0	-0.347
314	gene:Solyc08g059760.2	NA	8	-	45232375	45232428	45234151	45234235	45231832	45231954	45234600	45234697	314	59,53,20	4,3,2	85,46,104	3,2,2	233	202	0.07563245429218945	0.184964046485	0.927,0.939,0.897	0.961,0.952,0.978	-0.043
1083	gene:Solyc07g016170.2	NA	7	+	6374049	6374071	6374095	6374107	6373070	6373137	6374317	6374385	1083	4,2,0	1,3,2	5,3,2	10,4,1	171	161	0.07592455318849749	0.185304794804	0.79,0.386,0.0	0.32,0.414,0.653	-0.07
154	gene:Solyc07g055950.2	NA	7	-	63870959	63871008	63871113	63871245	63869902	63870512	63871639	63871877	154	1491,1404,850	613,456,292	1667,1013,1490	728,297,773	281	198	0.07703765384983166	0.187267884008	0.632,0.684,0.672	0.617,0.706,0.576	0.03
706	gene:Solyc02g080590.2	NA	2	+	44788907	44788952	44788956	44789014	44788665	44788817	44790014	44790070	706	1,0,0	50,35,28	2,5,0	77,38,48	194	207	0.07693605961448768	0.187267884008	0.021,0.0,0.0	0.027,0.123,0.0	-0.043
1098	gene:Solyc12g094720.1	NA	12	+	64855719	64855786	64856532	64856642	64855516	64855643	64856726	64856792	1098	133,176,67	87,111,52	198,154,106	128,80,111	216	259	0.0779641948382181	0.189141136678	0.647,0.655,0.607	0.65,0.698,0.534	0.009
1080	gene:Solyc03g083020.2	NA	3	+	52859874	52859962	52859997	52860104	52859069	52859104	52860746	52861035	1080	1,1,1	129,66,46	1,0,8	125,87,73	237	256	0.08002995866382243	0.193366269508	0.008,0.016,0.023	0.009,0.0,0.106	-0.023
507	gene:Solyc01g080760.2	NA	1	-	79981336	79981551	79985502	79986522	79980198	79980402	79986680	79987251	507	285,288,106	10,27,10	427,289,222	25,11,15	1169	364	0.08030038152418809	0.193366269508	0.899,0.769,0.767	0.842,0.891,0.822	-0.04
508	gene:Solyc01g080760.2	NA	1	-	79981336	79981557	79985502	79986522	79980198	79980402	79986680	79987251	508	285,288,106	10,26,10	427,289,222	27,11,15	1169	370	0.08034344586296858	0.193366269508	0.9,0.778,0.77	0.833,0.893,0.824	-0.034
604	gene:Solyc01g034150.2	NA	1	-	36255080	36255155	36255432	36255498	36251783	36251820	36256428	36256568	604	0,2,2	3,0,2	13,2,5	5,2,0	215	224	0.08002488588087854	0.193366269508	0.0,1.0,0.51	0.73,0.51,1.0	-0.243
413	gene:Solyc01g014270.2	NA	1	+	11951633	11951679	11952262	11952304	11950645	11950871	11953634	11953710	413	0,0,0	1,0,0	1,0,0	2,2,3	195	191	0.08172197843084918	0.195906639993	0.0,NA,NA	0.329,0.0,0.0	-0.11
796	gene:Solyc06g019200.2	NA	6	-	18152775	18152861	18152925	18152967	18152504	18152555	18153053	18153111	796	50,51,25	89,73,48	65,64,42	80,72,91	191	235	0.08162900203785102	0.195906639993	0.409,0.462,0.391	0.5,0.522,0.362	-0.041
1144	gene:Solyc08g078820.2	NA	8	+	62532990	62533032	62533152	62533208	62532493	62532672	62535189	62535242	1144	4,2,1	49,35,24	7,8,1	62,53,24	191	205	0.08409074544210364	0.200617219998	0.081,0.058,0.043	0.108,0.139,0.043	-0.036
115	gene:Solyc07g055050.2	NA	7	+	63183909	63183924	63183962	63184170	63183779	63183829	63184308	63184389	115	38,73,23	2090,1840,1349	56,59,22	2361,1227,1665	164	357	0.08391610707986046	0.200617219998	0.038,0.079,0.036	0.049,0.095,0.028	-0.006
495	gene:Solyc06g065700.2	NA	6	+	41136497	41136674	41137725	41137991	41136262	41136339	41138103	41138199	495	2,4,2	187,145,93	4,3,8	233,92,158	326	415	0.0841831533214212	0.200617219998	0.013,0.034,0.027	0.021,0.04,0.061	-0.016
185	gene:Solyc10g078920.1	NA	10	+	60571239	60571306	60571410	60571428	60571028	60571103	60571592	60571691	185	329,346,127	16,5,5	340,274,225	6,5,5	216	167	0.0844929681946873	0.200960726314	0.941,0.982,0.952	0.978,0.977,0.972	-0.017
118	gene:Solyc07g055050.2	NA	7	+	63183909	63183924	63183968	63184170	63183779	63183829	63184308	63184389	118	38,73,23	2086,1839,1349	56,59,22	2359,1226,1664	164	351	0.08489840308555327	0.201529868773	0.038,0.078,0.035	0.048,0.093,0.028	-0.006
471	gene:Solyc03g026310.2	NA	3	+	3745961	3746171	3746516	3746616	3745707	3745858	3746722	3746824	471	8,5,6	3,0,0	6,0,1	0,0,0	359	249	0.08533741895995244	0.202176346091	0.649,1.0,1.0	1.0,NA,1.0	-0.117
951	gene:Solyc01g066310.2	NA	1	+	73961106	73961241	73961612	73961744	73959977	73960470	73962079	73962265	951	78,44,33	105,67,51	98,47,53	96,88,84	284	281	0.08680678878385978	0.205256598041	0.424,0.394,0.39	0.502,0.346,0.384	-0.008
291	gene:Solyc06g074740.2	VPS41	6	-	46280017	46280031	46280036	46280137	46279856	46279937	46280240	46280318	291	47,36,28	7,7,2	93,51,65	11,4,3	250	163	0.08785305885019484	0.207326382073	0.814,0.77,0.901	0.846,0.893,0.934	-0.063
247	gene:Solyc11g073130.1	NA	11	+	56217213	56217299	56217925	56218074	56217058	56217117	56218161	56218215	247	20,16,4	7,0,1	32,47,4	9,4,0	235	298	0.08942906669017349	0.210635840573	0.784,1.0,0.835	0.818,0.937,1.0	-0.045
197	gene:Solyc08g083320.2	NA	8	-	65818223	65818322	65818387	65818468	65818067	65818157	65818539	65818884	197	256,167,108	128,160,69	284,128,238	153,165,128	230	248	0.09180099947992643	0.21542944234	0.683,0.53,0.628	0.667,0.455,0.667	0.017
306	gene:Solyc08g059760.2	NA	8	-	45231832	45231954	45232375	45232428	45231391	45231458	45234151	45234235	306	9,2,7	151,99,57	2,6,7	187,80,176	202	271	0.09181947377573284	0.21542944234	0.074,0.026,0.141	0.014,0.091,0.051	0.028
226	gene:Solyc11g073130.1	NA	11	+	56217221	56217459	56217925	56218074	56217058	56217117	56218161	56218215	226	0,0,0	7,0,1	1,1,2	9,4,0	387	298	0.09376258328956263	0.219563732684	0.0,NA,0.0	0.079,0.161,1.0	-0.413
446	gene:Solyc09g075770.1	NA	9	+	67393803	67393897	67394346	67394435	67393582	67393662	67394531	67394620	446	5,4,4	0,5,1	4,2,3	1,3,2	243	238	0.0948487624488383	0.221679284876	1.0,0.439,0.797	0.797,0.395,0.595	0.15
49	gene:Solyc03g121530.2	NA	3	+	69613007	69613060	69613991	69614094	69612213	69612303	69614311	69614417	49	132,120,68	194,179,90	131,86,134	172,94,151	202	252	0.09601688885873445	0.223977858049	0.459,0.455,0.485	0.487,0.533,0.525	-0.049
1322	gene:Solyc08g061500.1	NA	8	-	48819682	48819732	48819732	48819739	48819539	48819596	48819822	48819922	1322	0,0,3	19,11,8	0,0,2	25,9,10	156	199	0.0964285142129986	0.224506310442	0.0,0.0,0.324	0.0,0.0,0.203	0.04
653	gene:Solyc10g086000.1	NA	10	-	64994193	64994355	64994607	64994741	64992846	64993030	64994860	64995022	653	54,56,35	78,60,25	68,28,77	97,55,75	283	311	0.10113843634195402	0.235020925829	0.432,0.506,0.606	0.435,0.359,0.53	0.073
1315	gene:Solyc01g087370.2	NA	1	-	82322628	82322704	82323262	82323407	82314087	82314163	82325567	82325694	1315	0,2,2	6,8,2	0,0,4	7,2,3	294	225	0.10695003084431927	0.248050453947	0.0,0.161,0.434	0.0,0.0,0.505	0.03
1164	gene:Solyc08g074360.2	NA	8	-	58482951	58483016	58483421	58483492	58482736	58482781	58484212	58484273	1164	12,27,11	9,7,2	30,19,25	17,11,9	220	214	0.10832977461812031	0.250771024068	0.565,0.79,0.843	0.632,0.627,0.73	0.07
432	gene:Solyc08g006600.2	NA	8	-	1193044	1193093	1194283	1194387	1190140	1190280	1194491	1194534	432	29,17,14	12,11,6	18,18,11	11,10,14	253	198	0.10973005301071266	0.253528674861	0.654,0.547,0.646	0.562,0.585,0.381	0.106
1240	gene:Solyc06g009660.2	NA	6	+	3609877	3609951	3611704	3611865	3609213	3609345	3612041	3612636	1240	1,0,0	5,2,0	4,0,6	4,0,0	223	310	0.11435555888685604	0.263213079563	0.218,0.0,NA	0.582,NA,1.0	-0.682
766	gene:Solyc08g060860.2	NA	8	-	45629697	45629954	45633124	45633289	45629039	45629127	45633406	45633556	766	4,4,2	176,121,122	3,7,9	222,101,145	314	406	0.11430434666074606	0.263213079563	0.029,0.041,0.021	0.017,0.082,0.074	-0.027
770	gene:Solyc02g086250.2	NA	2	-	48969566	48969608	48969632	48969698	48967601	48967993	48969777	48969811	770	9,11,16	6,9,8	21,1,11	15,2,7	215	191	0.11542987346783126	0.265182644918	0.571,0.521,0.64	0.554,0.308,0.583	0.096
1053	gene:Solyc03g114170.2	NA	3	+	64182860	64182883	64183529	64183563	64182595	64182691	64185515	64186112	1053	1,3,4	16,16,5	0,0,6	15,12,6	172	183	0.11780501836725668	0.270127575198	0.062,0.166,0.46	0.0,0.0,0.515	0.058
1110	gene:Solyc10g080950.1	NA	10	+	62137407	62137533	62137616	62137865	62137067	62137316	62137964	62138483	1110	87,95,34	389,229,133	122,70,73	366,172,270	275	398	0.11972692204267062	0.274016521581	0.245,0.375,0.27	0.325,0.371,0.281	-0.029
29	gene:Solyc03g124040.2	NA	3	-	70751020	70751238	70755662	70755845	70749854	70750471	70756164	70756278	29	78,51,25	71,89,44	80,62,50	83,86,75	332	367	0.12014843363850324	0.274463371005	0.548,0.388,0.386	0.516,0.443,0.424	-0.02
1138	gene:Solyc11g072970.1	NA	11	-	56118457	56118515	56119416	56119499	56117176	56117325	56119747	56119804	1138	36,15,17	7,11,7	32,24,49	9,9,5	232	207	0.12045531806159276	0.274647181971	0.821,0.549,0.684	0.76,0.704,0.897	-0.102
422	gene:Solyc02g092560.2	NA	2	-	53614977	53615583	53615888	53615958	53614364	53614895	53616048	53616217	422	78,93,51	849,1022,397	85,114,57	1176,1060,762	219	755	0.12233056167015803	0.27839957093	0.241,0.239,0.307	0.199,0.27,0.205	0.038
1198	gene:Solyc05g053100.2	NA	5	+	63217930	63218162	63218413	63218584	63216914	63217286	63218723	63218870	1198	28,42,20	3,8,0	55,29,70	4,8,18	381	320	0.1267443685325443	0.287366203794	0.887,0.815,1.0	0.92,0.753,0.766	0.088
351	gene:Solyc02g091950.2	NA	2	+	53166210	53166334	53166554	53166704	53165985	53166098	53166830	53166986	351	93,55,46	100,69,60	84,54,59	132,61,106	273	299	0.12656463157084522	0.287366203794	0.505,0.466,0.456	0.411,0.492,0.379	0.048
525	gene:Solyc01g106060.2	NA	1	-	94043068	94043236	94043317	94043460	94042527	94042810	94045384	94045866	525	2,0,0	123,58,78	2,2,4	115,48,86	292	317	0.12992344236451409	0.294024506694	0.017,0.0,0.0	0.019,0.043,0.048	-0.031
549	gene:Solyc09g005700.2	NA	9	-	490044	490129	490684	490861	488744	488804	491126	491184	549	580,424,293	386,250,214	593,281,504	475,100,324	326	234	0.13655465687787463	0.308455863674	0.519,0.549,0.496	0.473,0.669,0.528	-0.035
664	gene:Solyc03g093840.1	NA	3	-	55519150	55519201	55519238	55519326	55518212	55518275	55519443	55519537	664	4,11,1	26,4,13	9,2,4	37,10,20	237	200	0.13682760457773588	0.308497926306	0.115,0.699,0.061	0.17,0.144,0.144	0.139
749	gene:Solyc11g006680.1	NA	11	-	1289677	1289831	1290049	1290128	1289262	1289322	1290847	1290988	749	11,9,6	63,48,36	2,6,12	63,47,57	228	303	0.13875564412568347	0.312264557188	0.188,0.199,0.181	0.04,0.145,0.219	0.055
589	gene:Solyc07g022770.1	NA	7	+	21539222	21539256	21539265	21539273	21539116	21539149	21539352	21539386	589	37,17,11	1,2,0	29,19,41	0,0,2	183	157	0.14136587950693277	0.317549651559	0.969,0.879,1.0	1.0,1.0,0.946	-0.033
831	gene:Solyc03g121450.2	NA	3	-	69559300	69559382	69559861	69559924	69559082	69559160	69561996	69562277	831	16,8,5	42,32,14	18,14,8	32,23,25	212	231	0.14256675932431384	0.319655229317	0.293,0.214,0.28	0.38,0.399,0.259	-0.084
981	gene:Solyc10g086580.1	NA	10	-	65364495	65364688	65364719	65364967	65364150	65364401	65365038	65365124	981	45588,36954,25488	3215,1894,1313	49153,24518,44043	2962,1726,2619	397	342	0.14485917726226868	0.324195907784	0.924,0.944,0.944	0.935,0.924,0.935	0.006
657	gene:Solyc12g098430.1	NA	12	+	65935703	65935731	65936658	65936733	65935216	65935269	65937149	65937254	657	37,28,37	25,31,12	53,67,36	36,27,12	177	224	0.14865993289619303	0.332089316028	0.652,0.533,0.796	0.651,0.758,0.792	-0.073
386	gene:Solyc01g099700.2	NA	1	+	89869857	89870026	89870150	89870214	89869514	89869610	89871267	89871360	386	11,15,1	0,1,3	11,2,15	2,1,2	318	213	0.14924013801830424	0.332772587162	1.0,0.909,0.183	0.787,0.573,0.834	-0.034
302	gene:Solyc08g059760.2	NA	8	-	45231811	45231954	45234151	45234393	45231391	45231458	45234600	45234697	302	9,6,2	18,13,1	7,6,8	11,4,7	391	292	0.14953916531169895	0.33282753674	0.272,0.256,0.599	0.322,0.528,0.46	-0.061
805	gene:Solyc10g051110.1	NA	10	-	51523802	51523976	51524057	51524231	51523033	51523216	51524312	51524486	805	331,290,167	50,77,30	435,217,373	84,39,72	323	323	0.15110630886187687	0.335699546977	0.869,0.79,0.848	0.838,0.848,0.838	-0.006
237	gene:Solyc11g073130.1	NA	11	+	56220548	56220598	56220761	56220796	56220377	56220445	56221278	56221383	237	169,149,139	3,2,0	226,51,227	7,2,0	199	184	0.15294032252273668	0.33915285415	0.981,0.986,1.0	0.968,0.959,1.0	0.013
1196	gene:Solyc05g053100.2	NA	5	+	63217930	63218026	63218413	63218584	63216914	63217286	63218723	63218870	1196	13,18,11	3,8,0	30,15,29	4,8,18	245	320	0.15727902221298304	0.347503559097	0.85,0.746,1.0	0.907,0.71,0.678	0.1
391	gene:Solyc09g074870.2	NA	9	-	66681136	66681296	66682045	66682153	66680130	66680218	66683466	66683551	391	4,0,4	5,4,0	6,0,2	0,2,2	257	309	0.15711148407086714	0.347503559097	0.49,0.0,1.0	1.0,0.0,0.546	-0.019
65	gene:Solyc03g006190.2	NA	3	-	827854	827920	828092	828132	827674	827686	831890	832088	65	1,0,0	0,0,1	1,4,2	2,1,4	189	215	0.15852160154828654	0.349612186687	1.0,NA,0.0	0.363,0.82,0.363	-0.015
620	gene:Solyc10g044840.1	NA	10	-	28283176	28283327	28283327	28283337	28282518	28282598	28283436	28283558	620	4,1,1	23,11,4	5,0,1	12,16,17	159	300	0.16003841792778006	0.352316880121	0.247,0.146,0.321	0.44,0.0,0.1	0.058
654	gene:Solyc01g014850.2	NA	1	-	15592926	15593002	15596070	15596131	15586444	15587471	15597181	15597388	654	216,117,81	10,1,0	217,124,216	1,2,1	210	225	0.16269468024994854	0.356869163008	0.959,0.992,1.0	0.996,0.985,0.996	-0.009
86	gene:Solyc01g008930.2	NA	1	-	2951661	2951756	2953206	2953326	2950910	2951004	2955492	2955890	86	27,21,14	47,48,31	26,25,21	37,33,37	269	244	0.1625778364356433	0.356869163008	0.343,0.284,0.291	0.389,0.407,0.34	-0.073
265	gene:Solyc06g009220.2	NA	6	+	3170196	3170260	3171153	3171332	3168770	3168828	3171595	3171696	265	44,59,32	0,0,0	58,48,45	4,2,2	213	328	0.16582305687398907	0.363074671459	1.0,1.0,1.0	0.957,0.974,0.972	0.032
1087	gene:Solyc02g085290.2	NA	2	-	48234649	48234810	48235582	48235657	48234111	48234181	48235950	48236022	1087	139,113,77	2,6,3	217,74,129	1,1,4	224	310	0.16633449437082543	0.363538273283	0.99,0.963,0.973	0.997,0.99,0.978	-0.013
177	gene:Solyc06g071410.2	NA	6	-	43931909	43932106	43933180	43933302	43931635	43931810	43934025	43934561	177	110,98,51	118,89,78	151,111,154	161,112,144	271	346	0.16801551402168213	0.366551831849	0.543,0.584,0.455	0.545,0.559,0.577	-0.033
393	gene:Solyc03g079950.2	NA	3	+	51868061	51868108	51868220	51868247	51867632	51867750	51868698	51868774	393	11,11,15	15,8,10	23,5,8	19,13,8	196	176	0.16848580178996836	0.366619041393	0.397,0.553,0.574	0.521,0.257,0.473	0.091
499	gene:Solyc03g019910.2	NA	3	-	61289386	61289449	61289861	61289908	61288818	61288951	61290000	61290339	499	20,7,11	24,19,12	15,12,27	27,9,21	196	212	0.16895304545663542	0.366619041393	0.474,0.285,0.498	0.375,0.591,0.582	-0.097
708	gene:Solyc10g080130.1	NA	10	+	61518778	61518816	61519775	61519849	61518622	61518692	61520179	61520255	708	6,3,3	1,5,1	7,1,2	3,2,5	187	223	0.16879051984118304	0.366619041393	0.877,0.417,0.782	0.736,0.374,0.323	0.214
16	gene:Solyc07g066310.2	PSBR	7	+	67786636	67786695	67786851	67786907	67785817	67786024	67786983	67787036	16	40670,23482,17802	8634,4284,5538	40806,18931,34977	11414,2384,9881	208	205	0.1712857019133215	0.371017065037	0.823,0.844,0.76	0.779,0.887,0.777	-0.005
390	gene:Solyc09g074870.2	NA	9	-	66681136	66681178	66682045	66682153	66680128	66680218	66683466	66683551	390	4,0,4	2,4,0	6,0,2	0,0,2	257	191	0.17246365219028503	0.372239163891	0.598,0.0,1.0	1.0,NA,0.426	-0.18
862	gene:Solyc09g072900.2	NA	9	+	65589566	65589588	65591353	65591480	65587843	65588044	65591663	65591754	862	91,85,24	106,165,66	100,41,73	176,165,101	171	276	0.17221485524402042	0.372239163891	0.581,0.454,0.37	0.478,0.286,0.538	0.034
844	gene:Solyc10g006190.2	NA	10	-	904328	904508	905139	905293	903486	903758	905561	905588	844	3,11,0	20,27,6	2,8,0	12,5,13	303	329	0.17438567478270917	0.37571904709	0.14,0.307,0.0	0.153,0.635,0.0	-0.114
835	gene:Solyc01g079310.2	NA	1	+	78389619	78389690	78390411	78390464	78389363	78389518	78392160	78392261	835	12,9,9	13,7,2	16,1,13	17,6,11	220	202	0.1784119571180085	0.383712241107	0.459,0.541,0.805	0.464,0.133,0.52	0.229
47	gene:Solyc03g093640.2	NA	3	-	55198151	55198205	55198350	55198403	55198010	55198070	55199155	55199220	47	34,30,15	40,22,15	45,39,42	61,36,38	202	203	0.18371847028914298	0.394425671612	0.461,0.578,0.501	0.426,0.521,0.526	0.022
541	gene:Solyc03g059160.1	NA	3	+	27836271	27836370	27836423	27836531	27835648	27835651	27836696	27836770	541	22,7,9	5,2,3	15,12,12	6,7,4	248	257	0.18874531057974828	0.404501875854	0.82,0.784,0.757	0.722,0.64,0.757	0.081
213	gene:Solyc06g007510.2	NA	6	-	1502684	1502789	1503194	1503322	1501285	1501777	1504032	1504139	213	1610,1095,683	1886,1123,916	1621,1132,1159	2027,945,1636	277	254	0.1948753492843252	0.416902643178	0.439,0.472,0.406	0.423,0.523,0.394	-0.008
1314	gene:Solyc01g087370.2	NA	1	-	82322601	82322699	82325821	82326024	82314087	82314163	82328213	82328315	1314	8,14,5	8,6,2	14,4,6	9,3,4	352	247	0.1978845255431758	0.422594946274	0.412,0.621,0.637	0.522,0.483,0.513	0.051
1200	gene:Solyc05g053100.2	NA	5	+	63217930	63218032	63218413	63218584	63216914	63217286	63218723	63218870	1200	13,17,11	3,8,0	32,15,29	4,8,18	251	320	0.19978084841886168	0.42589484909	0.847,0.73,1.0	0.911,0.705,0.673	0.096
894	gene:Solyc02g065080.2	NA	2	-	36248879	36249011	36255976	36256080	36248380	36248456	36256526	36256577	894	13,6,2	40,43,19	8,1,9	49,34,47	253	281	0.2004093929090567	0.426485251928	0.265,0.134,0.105	0.153,0.032,0.175	0.048
769	gene:Solyc12g043020.1	NA	12	-	39248965	39249009	39249037	39249077	39248792	39248862	39249149	39249344	769	51,30,8	79,125,46	46,49,27	101,89,84	189	193	0.2050978898740469	0.43569831947	0.397,0.197,0.151	0.317,0.36,0.247	-0.06
114	gene:Solyc07g055050.2	NA	7	+	63183909	63183924	63184074	63184170	63183779	63183829	63184308	63184389	114	38,73,23	2026,1778,1292	56,59,22	2317,1205,1610	164	245	0.20792027078226086	0.440166150834	0.027,0.058,0.026	0.035,0.068,0.02	-0.004
285	gene:Solyc02g083540.2	NA	2	-	46899288	46899360	46899360	46899406	46898493	46898600	46899549	46899659	285	5,3,0	131,73,40	10,0,4	116,73,91	195	221	0.20792679672553505	0.440166150834	0.041,0.045,0.0	0.089,0.0,0.047	-0.017
677	gene:Solyc01g107690.2	NA	1	+	95151014	95151120	95151400	95151465	95148991	95149335	95152133	95152250	677	0,1,2	1,0,0	3,1,0	1,0,0	255	214	0.20892326605700343	0.441505090117	0.0,1.0,1.0	0.716,1.0,NA	-0.191
976	gene:Solyc10g086580.1	NA	10	-	65364494	65364688	65364719	65364967	65364150	65364401	65365038	65365124	976	45588,36954,25488	21952,14356,10164	49153,24518,44043	22083,12252,19090	397	343	0.21030563459080764	0.443653451754	0.642,0.69,0.684	0.658,0.634,0.666	0.019
729	gene:Solyc12g035670.1	NA	12	-	54493086	54493263	54493499	54493721	54488903	54489134	54493921	54494013	729	22,24,9	16,18,1	27,14,18	19,12,7	371	326	0.21077876898276432	0.443879595097	0.547,0.54,0.888	0.555,0.506,0.693	0.074
744	gene:Solyc06g034220.2	NA	6	+	23959682	23959715	23959715	23959798	23959507	23959589	23959901	23960030	744	25,14,14	43,60,18	16,14,26	65,46,57	182	232	0.21254416798739928	0.446821621783	0.426,0.229,0.498	0.239,0.28,0.368	0.089
494	gene:Solyc06g065700.2	NA	6	+	41136557	41136674	41137725	41137991	41136262	41136339	41138103	41138199	494	46,34,21	187,145,93	56,29,42	233,92,158	266	415	0.21550808612623135	0.452268699777	0.277,0.268,0.261	0.273,0.33,0.293	-0.03
1202	gene:Solyc05g053100.2	NA	5	+	63217930	63218117	63218413	63218584	63216914	63217286	63218723	63218870	1202	18,19,13	3,8,0	40,22,34	4,8,18	336	320	0.21646253419030595	0.453487139849	0.851,0.693,1.0	0.905,0.724,0.643	0.091
1179	gene:Solyc01g111020.2	NA	1	-	97431675	97431784	97432097	97432197	97431460	97431552	97434037	97434178	1179	163,135,75	204,139,71	204,71,159	234,81,199	249	258	0.21853263148687085	0.45662203259	0.453,0.502,0.523	0.475,0.476,0.453	0.025
420	gene:Solyc04g079060.2	NA	4	-	63648534	63648637	63648719	63648842	63647655	63647693	63648989	63649066	420	44,30,23	96,102,30	53,44,31	92,84,68	272	252	0.21871178972373334	0.45662203259	0.298,0.214,0.415	0.348,0.327,0.297	-0.015
673	gene:Solyc02g094540.2	NA	2	+	55079134	55079230	55079351	55079444	55078929	55079025	55079560	55079656	673	73,64,27	58,38,25	71,53,58	50,40,37	245	242	0.22205900772313644	0.4628137051	0.554,0.625,0.516	0.584,0.567,0.608	-0.021
743	gene:Solyc04g049390.2	NA	4	+	41800049	41800129	41801743	41801915	41798798	41798922	41806843	41806956	743	4,4,1	0,5,2	3,3,5	8,0,0	229	321	0.23082348130358832	0.480255373621	1.0,0.529,0.412	0.345,1.0,1.0	-0.135
568	gene:Solyc02g094510.2	NA	2	-	55027532	55027621	55031895	55032075	55025395	55025498	55032966	55033143	568	60,47,41	82,52,34	48,41,54	81,37,76	329	238	0.23186610159419907	0.480775352536	0.346,0.395,0.466	0.3,0.445,0.339	0.041
841	gene:Solyc12g021360.1	NA	12	+	16034733	16034805	16036937	16036977	16027430	16027511	16039103	16039276	841	41,34,19	3,0,0	33,20,20	0,1,0	221	189	0.23186391803618928	0.480775352536	0.921,1.0,1.0	1.0,0.945,1.0	-0.008
771	gene:Solyc02g086250.2	NA	2	-	48969566	48969608	48969640	48969698	48967601	48967993	48969777	48969811	771	12,8,12	6,9,8	21,1,11	15,2,7	207	191	0.2400954042190293	0.496989292351	0.649,0.451,0.581	0.564,0.316,0.592	0.07
1095	gene:Solyc07g048080.2	NA	7	+	59269085	59269178	59269575	59269630	59268712	59268860	59270536	59270790	1095	0,3,3	0,1,0	9,0,1	1,1,0	242	204	0.24088180907707327	0.497767690648	NA,0.717,1.0	0.884,0.0,1.0	0.231
1211	gene:Solyc05g008420.2	NA	5	+	2780366	2780420	2781777	2781915	2780074	2780169	2782304	2782362	1211	12,6,4	46,45,5	19,9,7	41,39,31	203	287	0.24203695238357112	0.498456406182	0.269,0.159,0.531	0.396,0.246,0.242	0.025
282	gene:Solyc02g094590.2	NA	2	+	55129610	55129745	55130717	55130842	55128556	55128802	55131077	55131217	282	46,47,26	48,22,25	55,54,51	53,31,28	284	274	0.24196366478651826	0.498456406182	0.48,0.673,0.501	0.5,0.627,0.637	-0.037
1278	gene:Solyc09g098580.2	NA	9	+	72375442	72375899	72376585	72376647	72374381	72374453	72377350	72377419	1278	212,189,112	99,72,64	197,152,168	109,44,97	606	211	0.24445795054407035	0.502588972898	0.427,0.478,0.379	0.386,0.546,0.376	-0.008
900	gene:Solyc11g020290.1	NA	11	-	10697847	10698052	10700508	10700575	10696860	10697013	10701048	10701144	900	0,0,0	24,34,15	1,0,4	50,35,37	216	354	0.24999357036729533	0.513100170652	0.0,0.0,0.0	0.032,0.0,0.151	-0.061
80	gene:Solyc07g056030.2	NA	7	+	63936483	63936502	63936502	63936586	63935715	63935972	63937026	63937073	80	28,24,6	95,53,50	22,11,18	79,60,87	168	233	0.2529043337750908	0.51732370467	0.29,0.386,0.143	0.279,0.203,0.223	0.038
822	gene:Solyc02g069010.2	NA	2	+	38961247	38961315	38961934	38962068	38960327	38960648	38964738	38964827	822	92,73,27	107,116,45	85,71,64	136,101,101	217	283	0.25270647025222864	0.51732370467	0.529,0.451,0.439	0.449,0.478,0.452	0.013
396	gene:Solyc02g092920.2	NA	2	+	53874243	53874460	53875015	53875200	53872760	53872928	53875276	53875363	396	208,187,95	128,85,67	181,129,184	140,62,111	366	334	0.25391686776375155	0.518520472386	0.597,0.668,0.564	0.541,0.655,0.602	0.01
560	gene:Solyc12g009500.1	NA	12	+	2765924	2765997	2766481	2766571	2765412	2765625	2766828	2766975	560	32,11,12	0,0,0	19,9,20	0,2,1	222	239	0.2548502354610245	0.519551824562	1.0,1.0,1.0	1.0,0.829,0.956	0.072
268	gene:Solyc06g009220.2	NA	6	+	3170196	3170260	3171210	3171253	3168770	3168828	3171595	3171696	268	44,59,32	64,50,33	58,48,45	55,23,63	213	192	0.25564017856619503	0.520287813089	0.383,0.515,0.466	0.487,0.653,0.392	-0.056
884	gene:Solyc05g008350.2	NA	5	+	2714298	2714519	2715529	2715742	2713846	2713978	2715847	2715932	884	274,157,94	159,143,73	288,144,273	188,174,171	370	362	0.26265632553962065	0.533671897621	0.628,0.518,0.557	0.6,0.447,0.61	0.015
355	gene:Solyc06g068980.2	NA	6	-	42791098	42791148	42792078	42792147	42790739	42790916	42792240	42792339	355	37,18,17	21,8,12	31,24,22	15,11,9	218	199	0.2639891538074277	0.535483016001	0.617,0.673,0.564	0.654,0.666,0.691	-0.052
834	gene:Solyc08g062290.2	NA	8	+	50846131	50846242	50847500	50847543	50844402	50844541	50849346	50850329	834	2,0,0	2,0,0	2,4,0	8,0,2	260	192	0.2664259346934673	0.538624431305	0.425,NA,NA	0.156,1.0,0.0	0.04
882	gene:Solyc05g008350.2	NA	5	+	2714358	2714519	2715529	2715742	2713846	2713978	2715847	2715932	882	27,8,5	159,143,73	9,11,25	188,174,171	310	362	0.26621432670336975	0.538624431305	0.165,0.061,0.074	0.053,0.069,0.146	0.011
1131	gene:Solyc06g051760.2	NA	6	-	35366352	35366674	35370460	35371603	35365490	35365937	35372610	35372761	1131	299,260,115	165,115,66	300,261,266	174,99,146	1292	471	0.2677189058954202	0.540337825044	0.398,0.452,0.388	0.386,0.49,0.399	-0.012
935	gene:Solyc04g071470.2	NA	4	+	58450891	58450989	58451700	58451802	58450369	58450447	58454130	58454218	935	18,16,12	0,1,0	22,8,10	1,2,0	247	251	0.27226679055274516	0.548604014851	1.0,0.942,1.0	0.957,0.803,1.0	0.061
1106	gene:Solyc10g078960.1	NA	10	-	60600200	60600288	60600687	60600725	60599441	60599699	60601133	60601370	1106	10,0,2	7,1,0	1,0,0	2,0,0	187	237	0.2782377567144731	0.559705470804	0.644,0.0,1.0	0.388,NA,NA	0.16
234	gene:Solyc11g073130.1	NA	11	+	56218386	56218434	56219405	56219482	56218161	56218215	56220377	56220445	234	6,6,2	15,13,23	7,2,5	15,6,14	197	226	0.28634493210957845	0.575060269286	0.315,0.346,0.091	0.349,0.277,0.291	-0.055
405	gene:Solyc03g123960.2	NA	3	+	70660827	70660881	70661461	70661516	70658555	70658765	70661678	70662047	405	19,13,8	39,36,26	17,11,16	31,18,46	203	204	0.29054968260137615	0.582540107431	0.329,0.266,0.236	0.355,0.38,0.259	-0.054
778	gene:Solyc06g019200.2	NA	6	-	18152501	18152555	18152775	18152861	18152318	18152429	18153053	18153111	778	0,1,3	28,34,10	0,1,0	31,20,18	235	203	0.2911731822289346	0.582826848257	0.0,0.025,0.206	0.0,0.041,0.0	0.063
742	gene:Solyc04g049390.2	NA	4	+	41800049	41800123	41801743	41801915	41798798	41798922	41806843	41806956	742	6,5,2	0,5,2	4,5,5	8,0,0	223	321	0.2928734631170223	0.585264432885	1.0,0.59,0.59	0.419,1.0,1.0	-0.08
563	gene:Solyc11g045100.1	NA	11	-	31780200	31780394	31780953	31781040	31779568	31779702	31781237	31781286	563	83,55,27	18,2,4	83,107,68	16,11,5	236	343	0.29698562726861005	0.592505864929	0.87,0.976,0.907	0.883,0.934,0.952	-0.005
550	gene:Solyc08g005860.2	NA	8	+	652068	652141	652248	652329	651498	651633	652631	652811	550	0,2,0	0,1,0	0,2,0	0,0,1	222	230	0.2982944594764596	0.593165867779	NA,0.674,NA	NA,1.0,0.0	0.174
94	gene:Solyc10g018540.1	NA	10	-	8759246	8759310	8759829	8759902	8756321	8756476	8759978	8760059	94	6,15,6	14,7,1	13,5,9	9,4,13	222	213	0.2980105707128394	0.593165867779	0.291,0.673,0.852	0.581,0.545,0.399	0.097
1296	gene:Solyc01g103020.2	NA	1	+	91690985	91691040	91691163	91691222	91690652	91690721	91691313	91691430	1296	11,5,0	1,1,0	10,5,9	0,0,2	204	208	0.30180463353760933	0.598458256627	0.918,0.836,NA	1.0,1.0,0.821	-0.063
88	gene:Solyc08g083250.2	NA	8	+	65763605	65763697	65763771	65763845	65763314	65763538	65763919	65764042	88	32,26,8	0,2,1	32,11,19	0,0,0	241	223	0.30194266533884895	0.598458256627	1.0,0.923,0.881	1.0,1.0,1.0	-0.065
1226	gene:Solyc01g080810.2	NA	1	+	80103631	80103725	80103913	80103987	80102352	80102484	80104075	80104204	1226	0,0,2	0,0,2	0,0,6	13,3,2	243	223	0.30550578808317674	0.604532660595	NA,NA,0.479	0.0,0.0,0.734	0.234
1157	gene:Solyc12g100140.1	NA	12	+	66982858	66983023	66983160	66983226	66982311	66982667	66983440	66983509	1157	143,108,70	131,120,86	145,92,127	181,54,130	314	215	0.308550785507539	0.608572524912	0.428,0.381,0.358	0.354,0.538,0.401	-0.042
1230	gene:Solyc01g099860.2	NA	1	-	89994498	89994590	89994590	89994681	89993700	89994008	89995116	89995676	1230	39,22,12	31,28,24	29,17,18	27,36,23	240	241	0.30811700278480125	0.608572524912	0.558,0.441,0.334	0.519,0.322,0.44	0.017
127	gene:Solyc12g019010.1	NA	12	-	8974323	8974412	8975813	8975904	8973895	8974091	8979428	8979493	127	221,138,96	91,58,38	270,103,175	78,44,71	240	238	0.3144028731435293	0.61910825507	0.707,0.702,0.715	0.774,0.699,0.71	-0.02
450	gene:Solyc08g074610.1	NA	8	-	58720084	58720231	58726345	58726566	58719802	58720018	58730191	58730405	450	15,17,17	23,14,14	23,25,4	41,10,20	370	296	0.31612075684821994	0.621482136235	0.343,0.493,0.493	0.31,0.667,0.138	0.071
607	gene:Solyc02g072230.2	NA	2	+	41540553	41540616	41542470	41542532	41540217	41540313	41542932	41542989	607	0,0,0	18,11,7	4,0,0	17,10,10	212	211	0.3167062083178086	0.621625616002	0.0,0.0,0.0	0.19,0.0,0.0	-0.063
271	gene:Solyc10g050840.1	NA	10	+	50921873	50921947	50921965	50922054	50921719	50921785	50923075	50923177	271	23,26,16	0,2,1	31,17,19	0,0,0	223	238	0.3238013989022724	0.63452519688	1.0,0.933,0.945	1.0,1.0,1.0	-0.041
569	gene:Solyc02g094510.2	NA	2	-	55027507	55027621	55031895	55032255	55025395	55025498	55032966	55033143	569	292,226,142	4,1,2	281,184,269	3,0,0	509	263	0.3251615885882833	0.636162914448	0.974,0.992,0.973	0.98,1.0,1.0	-0.014
273	gene:Solyc02g084020.2	NA	2	-	47240887	47240937	47240937	47240944	47240092	47240403	47241017	47241084	273	16,7,3	45,24,11	15,6,16	40,21,28	156	199	0.32658810590255205	0.637924915394	0.312,0.271,0.258	0.324,0.267,0.422	-0.057
400	gene:Solyc06g084360.2	NA	6	+	49501727	49501793	49502698	49502811	49501320	49501458	49503141	49503252	400	208,119,93	232,125,67	185,87,186	180,111,134	215	262	0.32778498490950203	0.639233419124	0.522,0.537,0.628	0.556,0.489,0.628	0.005
1027	gene:Solyc01g104410.2	NA	1	-	92780726	92780766	92780932	92780992	92779769	92779991	92781463	92781679	1027	0,4,4	6,4,1	1,3,3	5,3,7	209	189	0.3294876944082693	0.641431755997	0.0,0.475,0.783	0.153,0.475,0.279	0.117
1288	gene:Solyc02g077680.2	NA	2	+	42576497	42576598	42577187	42577261	42575516	42575621	42577432	42577556	1288	3,0,6	74,58,22	9,3,2	68,61,37	250	223	0.3299698398535729	0.641431755997	0.035,0.0,0.196	0.106,0.042,0.046	0.012
554	gene:Solyc08g067090.2	NA	8	+	56004689	56004771	56004934	56004978	56004423	56004462	56006265	56006383	554	6,14,3	2,2,3	16,5,4	1,7,3	231	193	0.33473602376413336	0.649655674921	0.715,0.854,0.455	0.93,0.374,0.527	0.064
961	gene:Solyc05g053540.2	NA	5	-	63622521	63622676	63623352	63623400	63622235	63622430	63623876	63623948	961	38,31,17	88,78,49	38,35,56	107,62,123	197	304	0.3357234527659366	0.650531227165	0.4,0.38,0.349	0.354,0.466,0.413	-0.035
732	gene:Solyc03g117510.2	NA	3	+	66652939	66653032	66653086	66653189	66652761	66652839	66653488	66653523	732	5,4,2	73,86,39	8,2,2	105,60,58	242	252	0.33656227933390875	0.651116498935	0.067,0.046,0.051	0.074,0.034,0.035	0.007
650	gene:Solyc06g043150.2	NA	6	+	29687273	29687362	29687436	29687499	29686997	29687192	29687587	29687656	650	3,4,0	63,33,23	3,0,5	48,17,65	238	212	0.3429637029164119	0.662444222353	0.041,0.097,0.0	0.053,0.0,0.064	0.007
1318	gene:Solyc01g087370.2	NA	1	-	82322601	82322704	82323262	82323407	82314087	82314163	82325567	82325694	1318	0,2,2	8,7,2	0,0,4	11,3,6	294	252	0.343853832454012	0.6631076292	0.0,0.197,0.462	0.0,0.0,0.364	0.098
702	gene:Solyc05g009330.2	NA	5	-	3478319	3478422	3478422	3478525	3477307	3477790	3482222	3482473	702	339,178,165	93,44,41	374,102,318	103,30,56	252	252	0.3492922203895865	0.672526132274	0.785,0.802,0.801	0.784,0.773,0.85	-0.006
81	gene:Solyc01g006880.2	NA	1	+	1446554	1446686	1446770	1446902	1446356	1446470	1446986	1447286	81	4,6,2	5,8,0	6,2,0	5,7,1	281	281	0.35492790610592384	0.682294057221	0.444,0.429,1.0	0.545,0.222,0.0	0.369
338	gene:Solyc02g091030.2	NA	2	+	52472681	52472696	52472696	52472916	52472456	52472555	52473346	52473421	338	2,0,0	2,0,0	1,0,0	3,3,4	164	369	0.35985866918336085	0.690678110316	0.692,NA,NA	0.429,0.0,0.0	0.549
1181	gene:Solyc03g025600.2	NA	3	+	2999379	2999509	3000697	3000754	2996354	2996437	3001996	3002083	1181	26,18,11	4,0,0	13,18,13	0,0,0	279	206	0.3617461395602066	0.691020578404	0.828,1.0,1.0	1.0,1.0,1.0	-0.057
586	gene:Solyc02g087550.2	NA	2	-	49958345	49958453	49959119	49959260	49956732	49957679	49959485	49959601	586	0,3,2	0,1,0	2,2,0	0,2,0	290	257	0.3613319392485742	0.691020578404	NA,0.727,1.0	1.0,0.47,NA	0.128
945	gene:Solyc01g102750.2	NA	1	+	91485142	91485162	91485226	91485346	91484829	91484862	91486766	91486995	945	0,1,0	0,4,0	0,0,0	1,5,0	169	269	0.3615946107585184	0.691020578404	NA,0.285,NA	0.0,0.0,NA	0.285
366	gene:Solyc02g022930.2	NA	2	-	24434788	24434927	24436185	24436281	24430060	24430145	24437102	24437185	366	14,16,12	2,1,1	14,25,18	1,2,0	245	288	0.3648016962391427	0.694988802414	0.892,0.95,0.934	0.943,0.936,1.0	-0.034
553	gene:Solyc04g008990.2	NA	4	-	2576797	2576877	2577923	2577991	2576161	2576214	2578072	2578353	553	0,3,0	0,1,0	0,2,0	0,2,0	217	229	0.3649693875827048	0.694988802414	NA,0.76,NA	NA,0.513,NA	0.247
1090	gene:Solyc02g085290.2	NA	2	-	48234726	48234806	48235582	48235657	48234111	48234181	48235950	48236022	1090	139,113,77	60,56,18	217,74,129	85,39,39	224	229	0.3667663298713544	0.697067825608	0.703,0.674,0.814	0.723,0.66,0.772	0.012
883	gene:Solyc05g008350.2	NA	5	+	2714358	2714519	2715529	2715673	2713846	2713978	2715847	2715932	883	27,8,5	0,3,0	9,11,25	0,0,0	310	293	0.3672105033500722	0.697067825608	1.0,0.716,1.0	1.0,1.0,1.0	-0.095
582	gene:Solyc02g076780.2	NA	2	+	41885101	41885197	41887392	41887479	41881614	41881868	41889043	41889149	582	23,19,6	36,37,27	14,12,18	29,23,34	245	236	0.36932285465714754	0.699982222967	0.381,0.331,0.176	0.317,0.334,0.338	-0.034
775	gene:Solyc03g082960.2	NA	3	-	52816867	52816935	52816935	52816977	52816617	52816777	52817217	52817271	775	7,4,4	351,266,225	4,6,5	406,175,325	191	217	0.3705526020441918	0.701217326489	0.022,0.017,0.02	0.011,0.037,0.017	-0.002
581	gene:Solyc02g076780.2	NA	2	+	41885101	41885197	41887392	41887474	41881625	41881868	41889043	41889149	581	23,19,6	3,3,2	14,12,18	2,6,3	245	231	0.3721875686121803	0.703214206739	0.878,0.857,0.739	0.868,0.653,0.85	0.034
276	gene:Solyc04g079040.2	NA	4	-	63635793	63635880	63636292	63636394	63635560	63635701	63636476	63636514	276	28,30,10	5,29,8	39,26,25	20,15,7	251	236	0.3731361847429273	0.703910096568	0.84,0.493,0.54	0.647,0.62,0.771	-0.055
1241	gene:Solyc01g080110.2	NA	1	-	79262128	79262159	79265512	79265605	79260141	79260734	79266787	79266904	1241	46,38,28	25,14,4	55,37,44	14,19,8	242	180	0.3754199286564638	0.70711859233	0.578,0.669,0.839	0.745,0.592,0.804	-0.018
1	gene:Solyc01g103980.2	NA	1	+	92457411	92457510	92457789	92457841	92456498	92456695	92458159	92458612	1	39,27,14	22,10,3	28,21,21	19,5,11	248	201	0.377812372451668	0.710521562456	0.59,0.686,0.791	0.544,0.773,0.607	0.048
126	gene:Solyc12g019010.1	NA	12	-	8974323	8974429	8975813	8975904	8973895	8974091	8979428	8979493	126	221,138,96	68,45,30	270,103,175	66,33,56	240	255	0.38036723220075763	0.714218966965	0.775,0.765,0.773	0.813,0.768,0.769	-0.012
246	gene:Solyc11g073130.1	NA	11	+	56217213	56217299	56217925	56218001	56217058	56217117	56218161	56218215	246	20,16,4	1,2,1	32,47,4	1,0,3	235	225	0.38298305942345856	0.718019244329	0.95,0.885,0.793	0.968,1.0,0.561	0.033
1282	gene:Solyc06g068060.2	NA	6	-	42179058	42179144	42180357	42180432	42177719	42177771	42180551	42180635	1282	0,0,0	26,23,5	3,0,0	33,26,25	224	235	0.383990945301681	0.718797865202	0.0,0.0,0.0	0.087,0.0,0.0	-0.029
385	gene:Solyc08g062560.2	NA	8	-	51393193	51393308	51393548	51393587	51392757	51392808	51393965	51394024	385	0,1,2	7,4,3	0,0,0	7,3,11	188	264	0.38609294013399076	0.721619008294	0.0,0.26,0.484	0.0,0.0,0.0	0.248
577	gene:Solyc02g063490.2	NA	2	-	35567723	35568038	35569473	35569647	35566843	35566933	35569760	35570176	577	51,40,21	247,214,124	46,33,32	221,155,152	323	464	0.3891600245961524	0.726232476669	0.229,0.212,0.196	0.23,0.234,0.232	-0.02
927	gene:Solyc07g056020.2	NA	7	-	63919542	63919726	63920528	63920594	63918277	63918553	63920821	63920977	927	420,334,215	41,45,34	400,225,430	63,44,36	215	333	0.39061340083196205	0.727824969599	0.941,0.92,0.907	0.908,0.888,0.949	0.008
417	gene:Solyc01g014270.2	NA	1	+	11952243	11952304	11953655	11953710	11950645	11950871	11954726	11955158	417	0,2,2	53,38,24	0,0,0	67,39,45	210	204	0.39212373594258954	0.72951854555	0.0,0.049,0.075	0.0,0.0,0.0	0.041
644	gene:Solyc08g015660.2	NA	8	+	5209631	5209684	5213447	5213507	5208378	5208457	5214366	5214445	644	0,0,0	0,3,1	0,0,2	9,5,4	202	209	0.3951741343438582	0.734067725818	NA,0.0,0.0	0.0,0.0,0.341	-0.114
97	gene:Solyc11g069360.1	NA	11	+	53965483	53965721	53967524	53967565	53964775	53964871	53967634	53967700	97	58,36,26	0,0,0	72,49,46	3,0,1	387	190	0.39591544880609775	0.734320243734	1.0,1.0,1.0	0.922,1.0,0.958	0.04
1217	gene:Solyc04g072880.2	NA	4	+	59836893	59837033	59837033	59837122	59835848	59835926	59837233	59837322	1217	21,24,2	5,6,8	12,14,13	10,6,6	289	238	0.4060650319791176	0.751995242429	0.776,0.767,0.171	0.497,0.658,0.641	-0.027
416	gene:Solyc01g014270.2	NA	1	+	11952243	11952304	11953574	11953710	11950645	11950871	11954726	11955158	416	0,2,2	78,64,33	0,0,0	93,71,66	210	285	0.406972824619384	0.752527494304	0.0,0.041,0.076	0.0,0.0,0.0	0.039
1283	gene:Solyc06g068060.2	NA	6	-	42179251	42179335	42180551	42180635	42179058	42179144	42181033	42181085	1283	6,12,9	18,20,9	12,16,4	39,20,11	233	233	0.40894845274022085	0.755029639534	0.25,0.375,0.5	0.235,0.444,0.267	0.06
510	gene:Solyc01g080760.2	NA	1	-	79981317	79981551	79985502	79986522	79980198	79980402	79986680	79987251	510	285,288,106	27,52,19	427,289,222	50,26,41	1169	383	0.410471581196047	0.756690012144	0.776,0.645,0.646	0.737,0.785,0.64	-0.032
343	gene:Solyc09g074900.2	NA	9	-	66706405	66706512	66706512	66706547	66706167	66706305	66706652	66706889	343	27,32,8	0,0,0	20,18,26	4,0,0	184	256	0.41240395014049036	0.756801802603	1.0,1.0,1.0	0.874,1.0,1.0	0.042
606	gene:Solyc05g018520.2	NA	5	-	22136838	22136939	22137790	22137943	22136505	22136569	22140215	22140329	606	71,46,28	0,2,2	54,46,57	1,0,0	302	250	0.41227668048715393	0.756801802603	1.0,0.95,0.921	0.978,1.0,1.0	-0.036
717	gene:Solyc03g006310.2	NA	3	+	913526	913594	913920	913967	909874	909999	914135	914330	717	10,6,5	4,6,3	10,3,12	5,5,2	217	196	0.4112298831699981	0.756801802603	0.693,0.475,0.601	0.644,0.351,0.844	-0.023
1186	gene:Solyc03g112570.2	NA	3	+	62952342	62952473	62957153	62957397	62951397	62951400	62957618	62957703	1186	1,0,2	29,69,21	0,1,0	81,75,44	280	393	0.413596096886961	0.757842999281	0.046,0.0,0.118	0.0,0.018,0.0	0.049
618	gene:Solyc10g044840.1	NA	10	-	28282518	28282588	28283176	28283327	28281946	28282001	28283436	28283558	618	6,3,0	127,85,64	4,4,5	121,72,128	300	219	0.4145772760206107	0.758495076641	0.033,0.025,0.0	0.024,0.039,0.028	-0.011
290	gene:Solyc06g074740.2	VPS41	6	-	46280017	46280031	46280036	46280151	46279856	46279937	46280240	46280318	290	0,3,11	7,7,2	1,5,7	11,4,3	264	163	0.4184272090571465	0.764385850281	0.0,0.209,0.773	0.053,0.436,0.59	-0.032
692	gene:Solyc05g032660.2	NA	5	+	46227979	46228041	46228871	46228958	46226216	46226285	46232276	46232344	692	187,155,91	94,88,44	184,124,180	114,75,89	211	236	0.42026214176258136	0.766583425501	0.69,0.663,0.698	0.644,0.649,0.693	0.022
1316	gene:Solyc01g087370.2	NA	1	-	82322628	82322704	82323262	82323480	82314087	82314163	82325567	82325694	1316	2,2,2	6,8,2	2,2,3	7,2,3	367	225	0.4212063330803407	0.767152075115	0.17,0.133,0.38	0.149,0.38,0.38	-0.075
689	gene:Solyc05g032660.2	NA	5	+	46236362	46236413	46238628	46238679	46234451	46234509	46238771	46238813	689	25,43,23	214,139,84	56,30,29	193,103,190	200	200	0.42407651591570594	0.771221609904	0.105,0.236,0.215	0.225,0.226,0.132	-0.009
481	gene:Solyc03g026310.2	NA	3	+	3745999	3746171	3746516	3746629	3745707	3745858	3746722	3746824	481	8,6,6	2,0,0	12,2,7	2,1,0	321	262	0.42539742476771913	0.772465682999	0.766,1.0,1.0	0.83,0.62,1.0	0.105
279	gene:Solyc12g097030.1	NA	12	+	65698077	65698153	65698223	65698265	65697479	65697598	65698689	65698798	279	68,83,48	47,71,19	105,51,48	42,38,38	225	191	0.43021105682235294	0.780038881802	0.551,0.498,0.682	0.68,0.533,0.517	0.0
387	gene:Solyc09g074870.2	NA	9	-	66681136	66681285	66682045	66682175	66680128	66680218	66683466	66683551	387	10,5,0	0,4,0	6,4,0	2,2,2	279	298	0.43391551583820265	0.785581374197	1.0,0.572,NA	0.762,0.681,0.0	0.305
1332	gene:Solyc05g052630.2	NA	5	-	62847187	62847237	62847812	62847846	62846079	62846323	62849168	62849284	1332	2,14,5	69,80,53	5,2,7	76,59,36	183	199	0.43568877063041433	0.787616212779	0.031,0.16,0.093	0.067,0.036,0.175	0.002
200	gene:Solyc06g051780.2	NA	6	+	35452676	35452807	35453683	35453864	35443583	35443653	35455267	35455398	200	23,4,7	0,3,0	12,7,0	0,1,2	280	330	0.4374286301495962	0.789584714838	1.0,0.611,1.0	1.0,0.892,0.0	0.24
1169	gene:Solyc02g069950.2	NA	2	+	39734966	39735023	39735608	39735647	39733996	39734065	39735799	39735904	1169	76,55,41	25,35,11	87,50,68	45,37,10	206	188	0.4390499538208591	0.791116916682	0.735,0.589,0.773	0.638,0.552,0.861	0.015
725	gene:Solyc02g082760.2	NA	2	-	46403664	46403687	46403734	46403754	46403468	46403536	46404183	46404960	725	188,126,79	359,238,172	167,71,147	278,140,288	169	172	0.43958186466927873	0.791116916682	0.348,0.35,0.319	0.379,0.34,0.342	-0.015
475	gene:Solyc03g026310.2	NA	3	+	3745961	3746171	3746544	3746616	3745834	3745858	3746722	3746824	475	8,5,6	2,0,0	6,0,1	0,0,0	359	221	0.4453669597529013	0.800340921749	0.711,1.0,1.0	1.0,NA,1.0	-0.096
855	gene:Solyc05g017950.2	NA	5	-	19280445	19280487	19280569	19280687	19280192	19280369	19280774	19280859	855	387,461,173	85,94,32	500,352,295	79,91,43	267	191	0.44757548817947546	0.803119921837	0.765,0.778,0.795	0.819,0.735,0.831	-0.016
1140	gene:Solyc05g014050.2	NA	5	-	7618329	7618440	7618941	7619046	7617711	7617815	7619732	7619806	1140	64,32,37	76,62,39	50,42,78	109,62,87	254	260	0.45472278827016055	0.812339826468	0.463,0.346,0.493	0.32,0.409,0.479	0.031
219	gene:Solyc11g012400.1	NA	11	+	5235555	5235649	5236004	5236064	5235249	5235324	5236604	5236673	219	72,52,26	54,80,28	72,64,55	84,65,82	243	209	0.45425366942356626	0.812339826468	0.534,0.359,0.444	0.424,0.459,0.366	0.029
473	gene:Solyc03g026310.2	NA	3	+	3745961	3746171	3746496	3746616	3745707	3745858	3746722	3746824	473	8,5,6	2,0,0	6,0,1	0,0,0	359	269	0.4542590415896888	0.812339826468	0.75,1.0,1.0	1.0,NA,1.0	-0.083
1223	gene:Solyc09g007200.2	NA	9	+	820319	820413	820413	820618	818409	818497	821408	821516	1223	3,0,0	81,56,28	0,0,3	60,35,51	243	354	0.4569672719194676	0.815148971821	0.051,0.0,0.0	0.0,0.0,0.079	-0.009
11	gene:Solyc02g081840.2	NA	2	+	45635855	45635895	45635919	45636012	45635663	45635768	45636255	45636384	11	4,8,3	0,0,0	5,8,2	0,1,2	189	242	0.46018439132282907	0.817282088835	1.0,1.0,1.0	1.0,0.911,0.561	0.176
153	gene:Solyc08g083360.2	NA	8	+	65831194	65831257	65831334	65831397	65831068	65831125	65831467	65831740	153	1557,1485,1074	467,305,238	1852,897,1556	434,213,324	212	212	0.46014745201965446	0.817282088835	0.769,0.83,0.819	0.81,0.808,0.828	-0.009
478	gene:Solyc03g026310.2	NA	3	+	3745999	3746171	3746516	3746616	3745834	3745858	3746722	3746824	478	8,6,6	3,0,0	12,2,7	0,0,0	321	249	0.45895000845546363	0.817282088835	0.674,1.0,1.0	1.0,1.0,1.0	-0.109
923	gene:Solyc09g010150.2	NA	9	+	3525761	3525837	3526779	3526933	3525581	3525677	3529494	3529854	923	7,2,0	21,7,3	5,4,6	24,17,11	225	303	0.46197450586651245	0.819261806456	0.31,0.278,0.0	0.219,0.241,0.423	-0.098
761	gene:Solyc01g097440.2	NA	1	+	88292124	88292295	88293927	88294026	88291560	88291614	88294525	88294612	761	117,85,78	90,92,41	169,90,136	107,67,106	320	248	0.4640928810642784	0.821817028804	0.502,0.417,0.596	0.55,0.51,0.499	-0.015
830	gene:Solyc05g008060.2	NA	5	+	2484787	2484945	2485105	2485182	2484220	2484306	2485280	2485589	830	154,129,49	239,235,112	219,147,144	319,298,235	307	226	0.47519722399189845	0.840253983531	0.322,0.288,0.244	0.336,0.266,0.311	-0.02
1210	gene:Solyc05g008420.2	NA	5	+	2780074	2780169	2780366	2780420	2779497	2779587	2781777	2781915	1210	20,23,7	13,11,5	29,25,24	19,10,9	244	203	0.48988501202763624	0.863248574987	0.561,0.635,0.538	0.559,0.675,0.689	-0.063
122	gene:Solyc10g049210.1	NA	10	+	44597387	44597470	44598070	44598173	44595749	44595895	44598248	44598286	122	0,0,0	49,24,12	1,1,1	43,31,28	232	252	0.4893301647741414	0.863248574987	0.0,0.0,0.0	0.025,0.034,0.037	-0.032
600	gene:Solyc03g123880.2	NA	3	+	70570591	70570669	70570678	70570696	70570474	70570516	70570771	70570921	600	329,378,168	23,15,15	397,297,267	24,24,8	227	167	0.4903365772184708	0.863248574987	0.913,0.949,0.892	0.924,0.901,0.961	-0.011
808	gene:Solyc10g051110.1	NA	10	-	51523804	51523976	51524057	51524223	51523568	51523721	51524312	51524486	808	32,39,9	47,67,33	34,36,39	84,35,62	315	321	0.49304195150146723	0.866753459669	0.41,0.372,0.217	0.292,0.512,0.391	-0.065
187	gene:Solyc04g009530.2	NA	4	-	2947254	2947310	2947907	2947979	2947054	2947141	2948770	2949090	187	14,10,4	0,2,1	32,16,13	0,0,0	221	205	0.49529443812704144	0.869453188782	1.0,0.823,0.788	1.0,1.0,1.0	-0.13
1046	gene:Solyc09g030390.2	NA	9	-	31896070	31896198	31896265	31896429	31895845	31895973	31896495	31896618	1046	2,11,2	0,3,0	4,12,4	2,1,0	313	277	0.498445256112932	0.871201866952	1.0,0.764,1.0	0.639,0.914,1.0	0.07
186	gene:Solyc04g009530.2	NA	4	-	2947254	2947310	2947906	2947979	2947054	2947141	2948770	2949090	186	9,11,4	0,2,1	28,14,10	0,0,0	222	205	0.4972632452621786	0.871201866952	1.0,0.835,0.787	1.0,1.0,1.0	-0.126
838	gene:Solyc01g100860.2	NA	1	-	90765534	90765605	90771064	90771135	90764992	90765112	90772164	90772325	838	566,371,262	1184,791,647	529,334,486	1400,665,1188	220	220	0.4978317512731437	0.871201866952	0.323,0.319,0.288	0.274,0.334,0.29	0.011
431	gene:Solyc08g006600.2	NA	8	-	1193044	1193093	1194283	1194379	1190140	1190280	1194491	1194534	431	11,8,6	12,11,6	12,8,4	11,10,14	245	198	0.500691965152842	0.873093468548	0.426,0.37,0.447	0.469,0.393,0.188	0.064
634	gene:Solyc09g092090.2	NA	9	+	71237686	71237785	71238320	71238375	71237551	71237587	71238821	71238893	634	3,0,0	8,2,1	0,0,0	6,2,2	248	204	0.500967068515481	0.873093468548	0.236,0.0,0.0	0.0,0.0,0.0	0.079
509	gene:Solyc01g080760.2	NA	1	-	79981317	79981557	79985502	79986522	79980198	79980402	79986680	79987251	509	285,288,106	27,51,19	427,289,222	52,26,41	1169	389	0.5017779201923122	0.87325196154	0.778,0.653,0.65	0.732,0.787,0.643	-0.027
96	gene:Solyc12g008620.1	NA	12	+	2004894	2005017	2005608	2005702	2004114	2004318	2005785	2005868	96	39,27,25	30,14,12	39,21,41	26,21,25	272	243	0.5026172220747768	0.8734594418	0.537,0.633,0.65	0.573,0.472,0.594	0.06
365	gene:Solyc03g114520.2	NA	3	+	64498102	64498233	64499254	64499350	64497796	64497854	64499435	64499574	365	3,0,0	20,40,10	1,3,0	17,37,20	280	245	0.5047587062871498	0.874674729609	0.116,0.0,0.0	0.049,0.066,0.0	0.0
751	gene:Solyc01g058140.2	NA	1	+	65433873	65433999	65433999	65434072	65433397	65433564	65435928	65436097	751	0,2,1	22,33,21	0,0,1	50,26,38	275	222	0.5047406452117098	0.874674729609	0.0,0.047,0.037	0.0,0.0,0.021	0.021
1060	gene:Solyc10g086210.1	NA	10	-	65116486	65116512	65116766	65116811	65116049	65116185	65117618	65117734	1060	36,24,23	4,8,2	36,18,32	8,3,0	194	175	0.50600602750255	0.875585322911	0.89,0.73,0.912	0.802,0.844,1.0	-0.038
873	gene:Solyc06g068220.2	NA	6	+	42264000	42264128	42265005	42265081	42263148	42263225	42265917	42265988	873	129,153,39	5,4,2	183,172,79	5,7,5	277	225	0.507733864898585	0.877323615558	0.954,0.969,0.941	0.967,0.952,0.928	0.006
109	gene:Solyc09g009190.2	NA	9	+	2546583	2546626	2547905	2547965	2543459	2543749	2548296	2548377	109	1,5,1	35,31,8	2,0,8	33,44,25	192	209	0.5148383344175433	0.888334138903	0.03,0.149,0.12	0.062,0.0,0.258	-0.007
621	gene:Solyc05g008770.2	NA	5	-	2996318	2996579	2996696	2996822	2994444	2994463	3000623	3000884	621	2,0,1	10,37,11	0,0,0	22,28,14	275	410	0.5201228607191488	0.896177599506	0.23,0.0,0.119	0.0,0.0,0.0	0.116
1156	gene:Solyc07g009150.2	NA	7	+	4195931	4196039	4200899	4201053	4195360	4195485	4202690	4202835	1156	0,0,0	93,113,23	5,0,0	102,106,67	257	303	0.5247852390725274	0.900374108904	0.0,0.0,0.0	0.055,0.0,0.0	-0.018
459	gene:Solyc02g014830.2	NA	2	-	18630322	18630404	18630433	18630459	18630046	18630139	18630530	18630800	459	14,11,7	60,35,14	26,12,17	75,36,48	175	231	0.5235300442642885	0.900374108904	0.235,0.293,0.398	0.314,0.306,0.319	-0.004
85	gene:Solyc01g008930.2	NA	1	-	2951657	2951756	2953206	2953326	2950910	2951004	2955492	2955890	85	27,21,14	2,1,0	26,25,21	0,1,2	269	248	0.524471639384793	0.900374108904	0.926,0.951,1.0	1.0,0.958,0.906	0.004
117	gene:Solyc07g055050.2	NA	7	+	63183909	63183924	63184074	63184205	63183779	63183829	63184308	63184389	117	38,73,23	0,2,1	56,59,22	2,3,0	164	280	0.5272118040016973	0.903259771545	1.0,0.984,0.975	0.98,0.971,1.0	0.003
1139	gene:Solyc05g014050.2	NA	5	-	7618329	7618440	7618941	7619033	7617711	7617815	7619732	7619806	1139	1,0,0	76,62,39	1,0,4	109,62,87	241	260	0.5312203162720317	0.907774922732	0.014,0.0,0.0	0.01,0.0,0.047	-0.014
842	gene:Solyc03g059420.2	NA	3	+	29689195	29689288	29689387	29689513	29688631	29688992	29689895	29690411	842	15,9,19	47,55,15	35,6,12	75,43,44	242	275	0.5313439366364321	0.907774922732	0.266,0.157,0.59	0.347,0.137,0.237	0.097
353	gene:Solyc07g042330.1	NA	7	+	55490099	55490155	55491298	55491552	55489585	55489940	55493404	55493486	353	0,0,0	2,14,3	0,3,0	13,8,3	205	403	0.5342184623382238	0.911402243061	0.0,0.0,0.0	0.0,0.424,0.0	-0.141
310	gene:Solyc08g059760.2	NA	8	-	45231832	45231954	45234151	45234393	45231391	45231485	45234600	45234697	310	11,3,2	6,6,0	2,4,8	7,3,4	391	271	0.5423329123775609	0.923946380216	0.56,0.257,1.0	0.165,0.48,0.581	0.197
166	gene:Solyc01g098500.2	NA	1	+	89009285	89009340	89009395	89009472	89009087	89009168	89009545	89009608	166	1,5,0	36,38,18	6,4,0	70,51,28	204	226	0.5437789981313002	0.925110693876	0.03,0.127,0.0	0.087,0.08,0.0	-0.003
1206	gene:Solyc07g006270.2	NA	7	+	1062478	1062565	1063396	1063578	1061673	1061682	1063961	1064050	1206	2,0,0	3,0,12	0,0,0	9,4,13	236	331	0.5453865356451688	0.926546033246	0.483,NA,0.0	0.0,0.0,0.0	0.241
1059	gene:Solyc12g005050.1	NA	12	-	26480	26813	27166	27292	26156	26256	27363	27411	1059	40,21,13	88,80,70	36,24,32	100,85,102	275	482	0.5493582757938662	0.93068657617	0.443,0.315,0.246	0.387,0.331,0.355	-0.023
362	gene:Solyc12g044400.1	NA	12	+	38565764	38565882	38566176	38566233	38560529	38560608	38566359	38566567	362	1,0,0	77,30,42	0,3,2	84,45,61	267	206	0.5493156140869703	0.93068657617	0.01,0.0,0.0	0.0,0.049,0.025	-0.021
1184	gene:Solyc11g020060.1	NA	11	-	10030888	10031013	10031080	10031207	10030270	10030483	10033363	10033435	1184	27,36,18	0,0,0	41,26,32	3,0,0	276	274	0.5504051957818783	0.93115969663	1.0,1.0,1.0	0.931,1.0,1.0	0.023
627	gene:Solyc05g026490.2	NA	5	-	41506306	41506499	41507751	41507968	41505398	41505598	41511424	41511688	627	1,2,6	229,131,90	3,1,1	163,109,183	366	342	0.5593236752657753	0.944929830219	0.004,0.014,0.059	0.017,0.008,0.005	0.016
1004	gene:Solyc06g082070.2	NA	6	+	48008840	48008944	48009263	48009429	48008356	48008694	48009912	48010071	1004	1,2,0	14,13,5	0,0,0	18,10,7	253	315	0.5620320391956275	0.948184789352	0.082,0.161,0.0	0.0,0.0,0.0	0.081
447	gene:Solyc01g102950.2	NA	1	+	91608341	91608426	91608784	91608852	91608230	91608264	91608916	91609030	447	26,35,17	21,19,14	32,34,32	37,28,14	234	217	0.5656005628163858	0.950240280743	0.534,0.631,0.53	0.445,0.53,0.679	0.014
735	gene:Solyc12g098830.1	NA	12	-	66210582	66210713	66211154	66211181	66210250	66210313	66212220	66212384	735	2,0,0	199,134,79	1,5,0	182,105,204	176	280	0.5648214425910831	0.950240280743	0.016,0.0,0.0	0.009,0.07,0.0	-0.021
750	gene:Solyc01g058140.2	NA	1	+	65433850	65433999	65433999	65434072	65433397	65433564	65435928	65436097	750	45,33,26	22,33,21	66,36,70	50,26,38	298	222	0.5655060158393854	0.950240280743	0.604,0.427,0.48	0.496,0.508,0.578	-0.024
1233	gene:Solyc03g114640.2	NA	3	+	64562948	64563086	64563459	64563630	64561607	64561791	64563705	64563809	1233	13,30,16	52,70,8	23,29,27	58,64,63	287	320	0.5682651463140729	0.953396434964	0.218,0.323,0.69	0.307,0.336,0.323	0.088
165	gene:Solyc01g098500.2	NA	1	+	89009285	89009340	89009381	89009472	89009087	89009168	89009545	89009608	165	1,5,0	33,38,10	6,4,0	64,50,27	204	240	0.5713315038937354	0.957217008595	0.034,0.134,0.0	0.099,0.086,0.0	-0.006
1042	gene:Solyc04g076570.2	NA	4	-	61474707	61474833	61475496	61475620	61474187	61474582	61476615	61476666	1042	16,19,9	44,67,49	10,33,7	70,31,57	273	275	0.5739889390728969	0.960342873235	0.268,0.222,0.156	0.126,0.517,0.11	-0.036
331	gene:Solyc02g091030.2	NA	2	+	52471394	52471487	52472898	52472985	52471172	52471271	52473110	52473203	331	2,1,3	15,12,7	1,3,4	27,25,9	242	236	0.5762033751718058	0.961375963611	0.115,0.075,0.295	0.035,0.105,0.302	0.014
418	gene:Solyc03g097280.2	NA	3	+	59606971	59607057	59607679	59607762	59606634	59606734	59608222	59608350	418	6,3,0	24,26,11	2,5,7	42,29,21	235	232	0.5777766508426081	0.961375963611	0.198,0.102,0.0	0.045,0.145,0.248	-0.046
724	gene:Solyc01g044490.2	NA	1	+	44144265	44144386	44144633	44144673	44132200	44132268	44145059	44145127	724	134,84,71	46,32,17	113,85,82	43,29,26	270	189	0.5770501017178218	0.961375963611	0.671,0.648,0.745	0.648,0.672,0.688	0.019
887	gene:Solyc03g115720.2	NA	3	-	65357691	65357777	65357798	65357882	65357500	65357605	65357996	65358148	887	126,84,67	2,3,4	99,68,90	4,4,2	233	235	0.5763982915931515	0.961375963611	0.985,0.966,0.944	0.961,0.945,0.978	0.004
767	gene:Solyc04g049090.2	NA	4	-	39554505	39554555	39554935	39555030	39554174	39554215	39555128	39555203	767	65,54,31	45,38,35	83,63,60	66,63,51	244	199	0.579841529081327	0.963490102432	0.541,0.537,0.419	0.506,0.449,0.49	0.017
1034	gene:Solyc01g090880.2	NA	1	-	84590625	84590677	84591373	84591442	84590069	84590510	84592195	84592308	1034	194,195,141	24,10,4	271,146,236	17,11,19	218	201	0.581207426056717	0.964438587971	0.882,0.947,0.97	0.936,0.924,0.92	0.006
745	gene:Solyc06g034220.2	NA	6	+	23958840	23958911	23959507	23959715	23958600	23958759	23959901	23960030	745	34,59,22	0,0,0	73,45,42	0,0,5	220	357	0.5868582137968499	0.97166299037	1.0,1.0,1.0	1.0,1.0,0.932	0.023
957	gene:Solyc10g037900.1	NA	10	-	17942462	17942602	17943029	17943177	17941935	17942373	17943468	17943843	957	7,0,0	4,0,0	1,0,0	1,0,0	297	289	0.587163208525604	0.97166299037	0.63,NA,NA	0.493,NA,NA	0.137
352	gene:Solyc07g042330.1	NA	7	+	55490099	55490155	55491330	55491552	55489585	55489940	55493404	55493486	352	0,0,0	1,1,1	0,3,0	4,1,3	205	371	0.5923166792692378	0.978855765604	0.0,0.0,0.0	0.0,0.844,0.0	-0.281
776	gene:Solyc06g019200.2	NA	6	-	18152775	18153002	18153053	18153111	18152504	18152555	18153190	18153300	776	56,74,24	101,91,53	88,61,42	111,115,105	207	376	0.5937782738128841	0.979936117191	0.502,0.596,0.451	0.59,0.491,0.421	0.016
905	gene:Solyc06g068760.2	NA	6	+	42616581	42616642	42616684	42616770	42615778	42615819	42616982	42617033	905	38,29,22	161,104,83	51,40,27	190,83,159	210	235	0.5996937363693442	0.988353943228	0.209,0.238,0.229	0.231,0.35,0.16	-0.022
457	gene:Solyc11g007690.1	NA	11	+	1927253	1927378	1927664	1927745	1926787	1926865	1927896	1927968	457	0,2,0	167,149,73	6,3,3	278,134,184	274	230	0.6049531568602842	0.995669171332	0.0,0.011,0.0	0.018,0.018,0.014	-0.013
605	gene:Solyc01g034150.2	NA	1	-	36255080	36255155	36255249	36255489	36251783	36251820	36256428	36256568	605	2,1,0	3,0,2	2,0,1	5,2,0	389	224	0.6058236110575668	0.995750731996	0.277,1.0,0.0	0.187,0.0,1.0	0.03
731	gene:Solyc03g117510.2	NA	3	+	66652939	66653032	66653086	66653230	66652761	66652839	66653488	66653523	731	5,4,2	32,37,24	8,2,2	41,25,28	242	293	0.6079909805187449	0.997960838118	0.159,0.116,0.092	0.191,0.088,0.08	0.003
421	gene:Solyc04g079060.2	NA	4	-	63648534	63648637	63648719	63648778	63647655	63647693	63648989	63649066	421	3,1,0	96,102,30	0,1,0	92,84,68	208	252	0.6099989671091886	0.999903712302	0.036,0.012,0.0	0.0,0.014,0.0	0.011
1005	gene:Solyc06g082070.2	NA	6	+	48008840	48008944	48009263	48009442	48008356	48008694	48009912	48010071	1005	1,2,0	194,191,108	0,0,0	204,129,170	253	328	1	1.0	0.007,0.013,0.0	0.0,0.0,0.0	0.007
1007	gene:Solyc06g082070.2	NA	6	+	48008816	48008944	48009263	48009442	48008356	48008694	48009912	48010071	1007	2,2,0	194,191,108	1,0,0	204,129,170	277	328	1	1.0	0.012,0.012,0.0	0.006,0.0,0.0	0.006
1013	gene:Solyc02g069680.2	NA	2	+	39520951	39520993	39521875	39521980	39520727	39520762	39522069	39522141	1013	0,2,0	149,91,81	0,0,0	190,67,139	191	254	1	1.0	0.0,0.028,0.0	0.0,0.0,0.0	0.009
1019	gene:Solyc12g005870.1	NA	12	+	509264	509306	509903	509986	509004	509090	510629	510713	1019	8,9,3	0,1,0	9,8,2	2,1,0	191	232	1	1.0	1.0,0.916,1.0	0.845,0.907,1.0	0.055
1021	gene:Solyc06g060540.2	NA	6	+	38556515	38556639	38557017	38557132	38554507	38554519	38557230	38557334	1021	9,4,0	2,0,0	3,2,2	0,0,0	273	264	0.6128791003797657	1.0	0.813,1.0,NA	1.0,1.0,1.0	-0.094
1023	gene:Solyc06g060540.2	NA	6	+	38556515	38556622	38557017	38557132	38554507	38554519	38557230	38557334	1023	1,1,0	2,0,0	5,1,0	0,0,0	256	264	0.836162608274905	1.0	0.34,1.0,NA	1.0,1.0,NA	-0.33
1028	gene:Solyc01g090880.2	NA	1	-	84591373	84591442	84592195	84592367	84590069	84590510	84592491	84592530	1028	2,1,0	22,25,15	1,2,1	52,9,31	321	218	1	1.0	0.058,0.026,0.0	0.013,0.131,0.021	-0.027
102	gene:Solyc08g048450.2	NA	8	+	12869036	12869083	12869754	12869835	12868865	12868963	12870173	12870407	102	1,0,0	89,77,56	1,0,0	92,62,61	196	230	1	1.0	0.013,0.0,0.0	0.013,0.0,0.0	0.0
1030	gene:Solyc01g090880.2	NA	1	-	84591373	84591442	84592195	84592367	84590625	84590677	84592491	84592530	1030	2,0,0	141,84,91	1,2,1	154,66,115	321	218	1	1.0	0.01,0.0,0.0	0.004,0.02,0.006	-0.007
1031	gene:Solyc01g090880.2	NA	1	-	84591373	84591442	84592195	84592308	84590625	84590677	84592491	84592551	1031	130,91,58	141,84,91	105,121,73	154,66,115	262	218	0.632957415244984	1.0	0.434,0.474,0.347	0.362,0.604,0.346	-0.019
1035	gene:Solyc07g007970.2	NA	7	+	2661354	2661581	2662286	2662347	2660219	2660560	2664054	2664165	1035	62,41,33	1,0,1	86,50,60	2,1,1	376	210	1	1.0	0.972,1.0,0.949	0.96,0.965,0.971	0.008
1036	gene:Solyc12g099940.1	NA	12	+	66889984	66890021	66890957	66891029	66889811	66889864	66892182	66892287	1036	10,7,5	16,20,9	10,11,11	26,24,12	186	221	0.848789206942721	1.0	0.426,0.294,0.398	0.314,0.353,0.521	-0.023
1037	gene:Solyc01g111630.2	NA	1	+	97850855	97850925	97851003	97851111	97850649	97850741	97851268	97851346	1037	1,1,0	935,622,431	1,4,0	988,477,832	219	257	1	1.0	0.001,0.002,0.0	0.001,0.01,0.0	-0.003
1038	gene:Solyc01g111630.2	NA	1	+	97850850	97850925	97851003	97851111	97850649	97850741	97851268	97851346	1038	1036,815,550	935,622,431	1143,700,977	988,477,832	224	257	0.6582339540276662	1.0	0.56,0.601,0.594	0.57,0.627,0.574	-0.005
1039	gene:Solyc09g091190.2	NA	9	-	70511118	70511257	70511451	70511534	70510909	70510973	70511842	70512030	1039	0,0,1	4,2,6	0,0,2	1,0,6	232	288	1	1.0	0.0,0.0,0.171	0.0,NA,0.293	-0.089
103	gene:Solyc10g083120.1	NA	10	-	62986586	62986712	62986935	62987059	62985901	62986042	62990378	62990412	103	0,0,0	401,223,134	2,0,3	339,273,315	273	275	1	1.0	0.0,0.0,0.0	0.006,0.0,0.01	-0.005
1040	gene:Solyc04g076570.2	NA	4	-	61474661	61474707	61474707	61474833	61474187	61474582	61475496	61475620	1040	76,101,59	6,0,0	102,69,85	2,1,3	275	195	0.8724715533952745	1.0	0.9,1.0,1.0	0.973,0.98,0.953	-0.002
1043	gene:Solyc03g114290.2	NA	3	+	64306914	64306981	64307430	64307465	64306296	64306432	64307558	64308022	1043	1,0,0	0,1,0	2,0,0	0,0,4	216	184	1	1.0	1.0,0.0,NA	1.0,NA,0.0	0.0
1044	gene:Solyc09g030390.2	NA	9	-	31896111	31896198	31896265	31896429	31895845	31895973	31896495	31896618	1044	2,11,2	16,26,11	4,12,4	32,31,19	313	236	0.6185989677626879	1.0	0.086,0.242,0.121	0.086,0.226,0.137	-0.0
1047	gene:Solyc09g030390.2	NA	9	-	31896070	31896198	31896265	31896433	31895845	31895973	31896495	31896618	1047	40,62,27	0,3,0	67,75,40	2,1,0	317	277	0.716211748632138	1.0	1.0,0.948,1.0	0.967,0.985,1.0	-0.001
1052	gene:Solyc05g025510.2	NA	5	-	32952871	32953010	32953548	32953612	32951115	32952004	32954253	32954416	1052	2,0,2	3,1,0	0,0,0	2,2,0	213	288	0.8319376318416439	1.0	0.474,0.0,1.0	0.0,0.0,NA	0.491
1054	gene:Solyc03g114170.2	NA	3	+	64182864	64182883	64183529	64183563	64182595	64182691	64185515	64186112	1054	0,0,2	16,16,5	0,0,0	15,12,6	168	183	1	1.0	0.0,0.0,0.303	0.0,0.0,0.0	0.101
1056	gene:Solyc01g101040.2	NA	1	+	90901340	90901421	90901800	90901869	90901018	90901180	90902141	90902256	1056	151,133,86	0,0,0	204,143,188	2,0,0	230	218	1	1.0	1.0,1.0,1.0	0.99,1.0,1.0	0.003
1058	gene:Solyc12g005050.1	NA	12	-	26480	26813	27166	27276	26156	26256	27363	27411	1058	0,0,2	88,80,70	0,1,0	100,85,102	259	482	1	1.0	0.0,0.0,0.05	0.0,0.021,0.0	0.01
1061	gene:Solyc01g068400.2	NA	1	+	77622028	77622118	77623422	77623457	77621134	77621291	77623552	77623724	1061	0,0,2	0,0,0	0,1,0	2,0,0	239	184	1	1.0	NA,NA,1.0	0.0,1.0,NA	0.5
1066	gene:Solyc12g015970.1	NA	12	+	6002121	6002174	6002650	6002768	6001915	6002003	6003566	6003943	1066	100,76,70	2,2,0	163,74,115	1,0,0	202	267	1	1.0	0.985,0.98,1.0	0.995,1.0,1.0	-0.01
1068	gene:Solyc12g015970.1	NA	12	+	6002117	6002174	6002650	6002768	6001915	6002003	6003566	6003943	1068	585,643,275	2,2,0	712,759,526	1,0,0	206	267	1	1.0	0.997,0.998,1.0	0.999,1.0,1.0	-0.001
1069	gene:Solyc12g015970.1	NA	12	+	6002117	6002174	6002650	6002834	6001915	6002003	6003566	6003943	1069	585,643,275	9,10,6	712,759,526	7,10,2	206	333	1	1.0	0.991,0.99,0.987	0.994,0.992,0.998	-0.005
1070	gene:Solyc12g015970.1	NA	12	+	6002079	6002174	6002650	6002768	6001915	6002003	6003566	6003943	1070	130,109,86	2,2,0	199,107,151	1,0,0	244	267	1	1.0	0.986,0.984,1.0	0.995,1.0,1.0	-0.008
1072	gene:Solyc12g015970.1	NA	12	+	6002094	6002174	6002650	6002768	6001915	6002003	6003566	6003943	1072	130,97,82	2,2,0	190,102,149	1,0,0	229	267	1	1.0	0.987,0.983,1.0	0.996,1.0,1.0	-0.009
1074	gene:Solyc11g045510.1	NA	11	-	30396614	30396689	30400686	30400778	30396327	30396419	30401272	30401345	1074	19,8,6	17,10,15	13,20,6	26,14,17	241	224	0.7299949139313755	1.0	0.51,0.426,0.271	0.317,0.57,0.247	0.024
1079	gene:Solyc03g083020.2	NA	3	+	52859889	52859962	52859997	52860102	52859069	52859104	52860746	52861035	1079	15,6,2	0,1,0	5,3,10	0,2,2	222	254	1	1.0	1.0,0.873,1.0	1.0,0.632,0.851	0.13
107	gene:Solyc02g091510.2	NA	2	-	52785361	52785465	52785675	52785807	52783439	52784067	52786168	52786435	107	0,2,0	3,3,0	1,0,0	4,4,6	281	253	1	1.0	0.0,0.375,NA	0.184,0.0,0.0	0.126
1082	gene:Solyc07g016170.2	NA	7	+	6374049	6374071	6374095	6374228	6373070	6373137	6374317	6374385	1082	4,2,0	0,0,0	5,3,2	1,0,0	171	282	1	1.0	1.0,1.0,NA	0.892,1.0,1.0	0.036
1088	gene:Solyc02g085290.2	NA	2	-	48234884	48235030	48235582	48235657	48234726	48234810	48235950	48236022	1088	218,185,116	0,0,3	310,121,205	0,0,0	224	295	1	1.0	1.0,1.0,0.981	1.0,1.0,1.0	-0.006
108	gene:Solyc02g091510.2	NA	2	-	52785331	52785465	52785675	52785807	52783439	52784067	52786168	52786435	108	0,2,0	4,5,2	1,0,0	0,4,6	281	283	1	1.0	0.0,0.287,0.0	1.0,0.0,0.0	-0.238
1091	gene:Solyc02g085290.2	NA	2	-	48234891	48235030	48235582	48235657	48234726	48234810	48235950	48236022	1091	218,185,116	0,0,1	310,121,205	0,0,2	224	288	1	1.0	1.0,1.0,0.993	1.0,1.0,0.992	0.0
1092	gene:Solyc02g085290.2	NA	2	-	48234726	48234810	48235582	48235657	48234111	48234181	48235950	48236022	1092	139,113,77	60,56,18	217,74,129	86,38,42	224	233	0.704573056294602	1.0	0.707,0.677,0.817	0.724,0.669,0.762	0.015
1096	gene:Solyc01g096710.2	NA	1	-	87730030	87730096	87730242	87730319	87728267	87728375	87731292	87731386	1096	0,0,0	12,19,13	4,0,0	24,16,23	226	215	0.7795127508125557	1.0	0.0,0.0,0.0	0.137,0.0,0.0	-0.046
1097	gene:Solyc12g094720.1	NA	12	+	64855719	64855786	64856531	64856642	64855516	64855643	64856726	64856792	1097	133,176,67	89,117,53	198,154,106	124,82,111	216	260	0.8177086945154707	1.0	0.643,0.644,0.603	0.658,0.693,0.535	0.001
10	gene:Solyc02g081840.2	NA	2	+	45635855	45635895	45635919	45635933	45635663	45635768	45636255	45636384	10	4,8,3	0,2,0	5,8,2	0,0,2	189	163	0.9419535946671102	1.0	1.0,0.775,1.0	1.0,1.0,0.463	0.104
1101	gene:Solyc07g007810.2	NA	7	+	2468903	2469022	2469247	2469346	2467854	2467998	2472729	2472786	1101	0,0,1	16,27,14	0,1,0	26,16,19	268	248	1	1.0	0.0,0.0,0.062	0.0,0.055,0.0	0.002
1102	gene:Solyc09g055350.2	NA	9	+	40066321	40066414	40066456	40066511	40066160	40066226	40071792	40071857	1102	112,87,62	0,1,0	147,79,91	0,0,1	242	204	1	1.0	1.0,0.987,1.0	1.0,1.0,0.987	0.0
1105	gene:Solyc01g090220.2	NA	1	-	83863750	83863812	83865355	83865390	83862528	83862924	83866610	83866705	1105	2,0,0	0,0,0	1,0,1	0,0,2	184	211	1	1.0	1.0,NA,NA	1.0,NA,0.364	0.318
1111	gene:Solyc06g073700.2	NA	6	-	45470410	45470456	45470722	45470754	45469655	45469748	45470909	45470956	1111	0,1,0	11,8,4	0,0,0	14,4,5	181	195	1	1.0	0.0,0.119,0.0	0.0,0.0,0.0	0.04
1113	gene:Solyc11g066410.1	NA	11	-	52191803	52191836	52192751	52192769	52191290	52191336	52192879	52193007	1113	0,2,0	0,0,0	0,0,0	1,0,0	167	182	1	1.0	NA,1.0,NA	0.0,NA,NA	1.0
1114	gene:Solyc11g066410.1	NA	11	-	52191803	52191836	52192040	52192105	52191290	52191336	52192879	52193007	1114	0,1,0	0,0,0	0,0,0	1,0,0	214	182	1	1.0	NA,1.0,NA	0.0,NA,NA	1.0
1117	gene:Solyc11g066410.1	NA	11	-	52192040	52192105	52192751	52192787	52191290	52191336	52192879	52193007	1117	0,0,0	0,1,0	2,0,0	0,0,0	185	214	1	1.0	NA,0.0,NA	1.0,NA,NA	-1.0
111	gene:Solyc09g061380.2	NA	9	-	58984138	58984264	58984465	58984509	58982311	58982405	58985115	58985257	111	0,1,0	0,0,1	0,0,0	1,0,0	193	275	1	1.0	NA,1.0,0.0	0.0,NA,NA	0.5
1122	gene:Solyc04g082400.2	NA	4	-	66075032	66075152	66075650	66075859	66074495	66074712	66076388	66076522	1122	0,0,0	28,77,23	0,0,2	48,53,32	358	269	1	1.0	0.0,0.0,0.0	0.0,0.0,0.045	-0.015
1128	gene:Solyc02g014450.1	NA	2	+	16622507	16622624	16622624	16622628	16622348	16622413	16622714	16622750	1128	6,5,1	0,0,0	6,4,16	1,0,0	266	153	1	1.0	1.0,1.0,1.0	0.775,1.0,1.0	0.075
1130	gene:Solyc01g111470.2	NA	1	-	97693238	97693343	97693631	97693725	97692333	97692360	97693803	97696033	1130	0,0,0	12,3,8	1,0,0	24,2,14	243	254	1	1.0	0.0,0.0,0.0	0.042,0.0,0.0	-0.014
1132	gene:Solyc08g008590.2	NA	8	+	2963403	2963454	2964628	2964756	2962909	2963012	2966465	2966532	1132	0,1,0	1,5,2	0,0,0	6,0,1	200	277	1	1.0	0.0,0.217,0.0	0.0,NA,0.0	0.072
1134	gene:Solyc01g105020.2	NA	1	-	93321327	93321497	93321697	93321785	93320477	93320621	93322081	93322154	1134	91,67,49	142,113,56	117,60,96	152,118,131	237	319	0.942100269758029	1.0	0.463,0.444,0.541	0.509,0.406,0.497	0.012
1136	gene:Solyc11g072970.1	NA	11	-	56118457	56118516	56118818	56118904	56117176	56117325	56119416	56119499	1136	0,0,0	35,25,34	0,0,2	42,32,40	235	208	1	1.0	0.0,0.0,0.0	0.0,0.0,0.042	-0.014
1142	gene:Solyc05g014050.2	NA	5	-	7618941	7619046	7620140	7620226	7618329	7618440	7620376	7620487	1142	1,0,0	52,35,27	0,2,0	52,41,50	235	254	1	1.0	0.02,0.0,0.0	0.0,0.05,0.0	-0.01
1143	gene:Solyc10g054870.1	NA	10	-	56034585	56034657	56036167	56036291	56034288	56034421	56037348	56037418	1143	362,303,151	170,165,87	321,372,305	203,161,163	273	221	0.8085886134389717	1.0	0.633,0.598,0.584	0.561,0.652,0.602	0.0
1151	gene:Solyc07g009150.2	NA	7	+	4195939	4196039	4200217	4200453	4195360	4195485	4200899	4201053	1151	3,4,2	0,0,0	2,1,0	0,1,0	249	385	1	1.0	1.0,1.0,1.0	1.0,0.607,NA	0.197
1152	gene:Solyc07g009150.2	NA	7	+	4195939	4196039	4200899	4201053	4195360	4195485	4202690	4202835	1152	0,0,0	93,113,23	1,1,0	102,106,67	249	303	1	1.0	0.0,0.0,0.0	0.012,0.011,0.0	-0.008
1154	gene:Solyc07g009150.2	NA	7	+	4195928	4196039	4200217	4200453	4195360	4195485	4200899	4201053	1154	70,96,55	0,0,0	84,88,51	0,1,0	260	385	1	1.0	1.0,1.0,1.0	1.0,0.992,1.0	0.003
1155	gene:Solyc07g009150.2	NA	7	+	4195931	4196039	4200217	4200453	4195360	4195485	4200899	4201053	1155	3,5,2	0,0,0	6,0,0	0,1,0	257	385	1	1.0	1.0,1.0,1.0	1.0,0.0,NA	0.5
1160	gene:Solyc08g063070.2	NA	8	+	52628275	52628397	52629154	52629191	52627545	52627628	52629491	52629656	1160	96,66,62	0,0,0	114,70,102	0,0,1	271	186	1	1.0	1.0,1.0,1.0	1.0,1.0,0.986	0.005
1162	gene:Solyc06g060810.2	NA	6	-	38842611	38842670	38842719	38842743	38842472	38842564	38843847	38843895	1162	4,6,0	1,0,0	3,1,7	2,1,0	173	208	1	1.0	0.828,1.0,NA	0.643,0.546,1.0	0.184
1172	gene:Solyc01g067700.2	NA	1	-	76598321	76598379	76601541	76601588	76596494	76596608	76601854	76601941	1172	7,2,2	2,4,5	7,1,7	2,7,7	196	207	0.7061160317063906	1.0	0.787,0.346,0.297	0.787,0.131,0.514	-0.001
1175	gene:Solyc03g118890.2	NA	3	+	67677476	67677617	67677845	67677919	67677212	67677296	67677993	67678243	1175	2,2,7	0,1,0	4,4,7	1,0,0	290	223	1	1.0	1.0,0.606,1.0	0.755,1.0,1.0	-0.05
1176	gene:Solyc03g118890.2	NA	3	+	67677476	67677531	67677845	67677919	67677212	67677296	67677993	67678243	1176	0,2,0	0,1,0	3,0,2	1,0,0	204	223	1	1.0	NA,0.686,NA	0.766,NA,1.0	-0.197
1177	gene:Solyc12g036410.1	NA	12	-	52195222	52195391	52195742	52196230	52194067	52194307	52196318	52196429	1177	70,98,37	32,20,20	120,75,89	30,37,40	637	318	0.6213291309183648	1.0	0.522,0.71,0.48	0.666,0.503,0.526	0.006
1189	gene:Solyc03g112570.2	NA	3	+	62952342	62952473	62957169	62957397	62951397	62951400	62957618	62957703	1189	1,0,2	44,112,35	0,1,0	110,109,74	280	377	1	1.0	0.03,0.0,0.071	0.0,0.012,0.0	0.03
1191	gene:Solyc08g075160.2	NA	8	+	59305198	59305295	59305519	59305595	59304988	59305114	59306033	59306130	1191	219,145,113	140,64,62	286,121,213	142,59,137	246	225	0.9476138781224285	1.0	0.589,0.675,0.625	0.648,0.652,0.587	0.001
1192	gene:Solyc06g068230.2	NA	6	+	42290311	42290397	42290861	42290995	42290109	42290211	42291244	42291428	1192	1,2,0	198,169,89	0,0,0	187,181,195	235	283	1	1.0	0.006,0.014,0.0	0.0,0.0,0.0	0.007
1194	gene:Solyc06g068230.2	NA	6	+	42290292	42290397	42290861	42290995	42290109	42290211	42291244	42291428	1194	157,141,80	198,169,89	172,131,196	187,181,195	254	283	0.6283548078504062	1.0	0.469,0.482,0.5	0.506,0.446,0.528	-0.01
1195	gene:Solyc06g068230.2	NA	6	+	42290292	42290397	42290861	42291039	42290109	42290211	42291244	42291428	1195	157,141,80	0,3,0	172,131,196	4,1,1	254	327	1	1.0	1.0,0.984,1.0	0.982,0.994,0.996	0.004
119	gene:Solyc07g055050.2	NA	7	+	63185002	63185098	63185579	63185648	63184487	63184579	63186036	63186220	119	1258,861,520	304,231,141	1057,768,885	344,184,191	245	218	0.8528149560052468	1.0	0.786,0.768,0.766	0.732,0.788,0.805	-0.002
1204	gene:Solyc05g007810.2	NA	5	-	2252113	2252141	2252358	2252408	2250598	2251197	2252536	2252564	1204	0,2,0	4,2,1	4,0,0	0,0,1	199	177	1	1.0	0.0,0.471,0.0	1.0,NA,0.0	-0.343
1207	gene:Solyc07g006270.2	NA	7	+	1062478	1062565	1063495	1063578	1061673	1061682	1063961	1064050	1207	2,0,0	5,2,6	0,0,0	4,2,6	236	232	1	1.0	0.282,0.0,0.0	0.0,0.0,0.0	0.094
1208	gene:Solyc09g066210.2	NA	9	-	64643430	64643677	64644285	64644341	64641005	64641513	64644654	64645806	1208	3,0,0	6,2,3	2,0,0	7,4,1	205	396	0.6205552838532485	1.0	0.491,0.0,0.0	0.356,0.0,0.0	0.045
120	gene:Solyc01g056520.2	NA	1	-	54532708	54532747	54533362	54533461	54532018	54532492	54537334	54537463	120	19,20,7	5,14,7	24,13,33	10,11,16	248	188	0.8336673993211035	1.0	0.742,0.52,0.431	0.645,0.473,0.61	-0.012
1215	gene:Solyc06g070980.2	NA	6	-	43589768	43589858	43590401	43590427	43589587	43589676	43590545	43590679	1215	1261,636,555	3407,2225,1454	1383,482,1220	3270,2098,3075	175	239	0.929985848295007	1.0	0.336,0.281,0.343	0.366,0.239,0.351	0.001
1216	gene:Solyc06g070980.2	NA	6	-	43589768	43589858	43590401	43590439	43589587	43589667	43590545	43590679	1216	0,0,0	19,14,7	1,0,1	25,17,29	187	239	1	1.0	0.0,0.0,0.0	0.049,0.0,0.042	-0.03
121	gene:Solyc10g049210.1	NA	10	+	44597224	44597470	44598070	44598173	44595749	44595895	44598248	44598286	121	0,0,2	49,24,12	1,2,1	43,31,28	395	252	0.7801093689894183	1.0	0.0,0.0,0.096	0.015,0.04,0.022	0.006
1220	gene:Solyc11g022380.1	NA	11	+	13689552	13689775	13696644	13696721	13688126	13688292	13698501	13698689	1220	47,38,25	21,5,2	46,42,39	10,15,7	372	226	0.8363921208390936	1.0	0.576,0.822,0.884	0.736,0.63,0.772	0.048
1221	gene:Solyc11g069270.1	NA	11	+	53900655	53900710	53901112	53901250	53900474	53900560	53901367	53901480	1221	0,0,0	0,3,0	2,0,0	0,0,0	204	287	1	1.0	NA,0.0,NA	1.0,NA,NA	-1.0
1224	gene:Solyc09g007200.2	NA	9	+	820319	820413	820514	820618	818409	818497	821408	821516	1224	3,0,0	29,14,7	0,0,3	19,6,23	243	253	0.9915195637394996	1.0	0.097,0.0,0.0	0.0,0.0,0.12	-0.008
1225	gene:Solyc09g007200.2	NA	9	+	820319	820413	820481	820618	818409	818497	821408	821516	1225	3,0,0	36,19,7	0,0,3	24,7,23	243	286	0.9161578339210812	1.0	0.089,0.0,0.0	0.0,0.0,0.133	-0.015
1229	gene:Solyc01g099860.2	NA	1	-	89994498	89994590	89994590	89994671	89993700	89994008	89995116	89995676	1229	0,0,0	31,28,24	0,1,0	27,36,23	230	241	1	1.0	0.0,0.0,0.0	0.0,0.028,0.0	-0.009
1231	gene:Solyc03g112600.2	NA	3	+	62995142	62995184	62995220	62995290	62994533	62994651	62995382	62995463	1231	0,0,0	26,17,6	0,0,1	38,36,17	191	219	1	1.0	0.0,0.0,0.0	0.0,0.0,0.063	-0.021
1232	gene:Solyc01g009380.2	NA	1	+	3576927	3577027	3577184	3577341	3575911	3576015	3577498	3577565	1232	6,5,2	13,5,4	9,5,4	8,11,13	249	306	0.8285808267295062	1.0	0.362,0.551,0.381	0.58,0.358,0.274	0.027
1235	gene:Solyc01g087190.2	NA	1	-	82124699	82124843	82125300	82125423	82124515	82124607	82125812	82126274	1235	0,1,0	3,2,0	2,1,0	11,9,6	272	293	1	1.0	0.0,0.35,NA	0.164,0.107,0.0	0.085
1239	gene:Solyc06g009660.2	NA	6	+	3609877	3609951	3611707	3611865	3609213	3609345	3612041	3612636	1239	1,0,0	1,2,0	4,0,6	6,0,0	223	307	0.6901522159922098	1.0	0.579,0.0,NA	0.479,NA,1.0	-0.45
1246	gene:Solyc03g113730.2	NA	3	+	63791778	63791862	63791999	63792041	63791564	63791696	63792142	63792567	1246	521,515,213	0,0,0	617,536,387	0,2,0	233	191	1	1.0	1.0,1.0,1.0	1.0,0.995,1.0	0.002
1247	gene:Solyc03g113730.2	NA	3	+	63791778	63791835	63791999	63792041	63791564	63791696	63792142	63792567	1247	101,138,44	0,0,0	127,114,70	0,2,0	206	191	1	1.0	1.0,1.0,1.0	1.0,0.981,1.0	0.006
1248	gene:Solyc03g113730.2	NA	3	+	63791778	63791867	63791999	63792041	63791564	63791696	63792142	63792567	1248	2106,1797,921	0,0,0	2463,1649,1813	0,2,0	238	191	1	1.0	1.0,1.0,1.0	1.0,0.998,1.0	0.001
1249	gene:Solyc02g092010.2	NA	2	-	53230808	53230957	53231175	53231197	53229909	53229974	53232114	53232662	1249	0,0,4	2,2,0	0,0,0	0,1,0	171	298	1	1.0	0.0,0.0,1.0	NA,0.0,NA	0.333
124	gene:Solyc03g123890.2	NA	3	-	70581104	70581196	70581196	70581201	70580682	70580742	70581405	70581573	124	0,0,0	3,0,0	0,0,2	2,1,0	154	241	1	1.0	0.0,NA,NA	0.0,0.0,1.0	-0.333
1253	gene:Solyc01g096520.2	NA	1	+	87601177	87601201	87601363	87601434	87600468	87600732	87602984	87603077	1253	91,87,33	0,2,0	110,78,78	1,1,3	173	220	1	1.0	1.0,0.982,1.0	0.993,0.99,0.971	0.009
1255	gene:Solyc03g080010.2	NA	3	-	51901701	51901769	51903349	51903490	51901393	51901441	51904327	51904475	1255	46,52,14	2,0,0	68,37,55	1,0,0	290	217	1	1.0	0.945,1.0,1.0	0.981,1.0,1.0	-0.012
1256	gene:Solyc03g080010.2	NA	3	-	51901701	51901769	51903349	51903477	51901393	51901441	51904327	51904475	1256	73,76,25	2,0,0	92,61,73	1,0,0	277	217	1	1.0	0.966,1.0,1.0	0.986,1.0,1.0	-0.007
1257	gene:Solyc03g080010.2	NA	3	-	51901701	51901769	51903349	51903400	51901393	51901441	51904327	51904475	1257	23,22,6	2,0,0	36,13,21	1,0,0	200	217	1	1.0	0.926,1.0,1.0	0.975,1.0,1.0	-0.016
1258	gene:Solyc03g080010.2	NA	3	-	51901701	51901769	51903349	51903485	51901393	51901441	51904327	51904475	1258	46,50,14	2,0,0	67,37,55	1,0,0	285	217	1	1.0	0.946,1.0,1.0	0.981,1.0,1.0	-0.012
1259	gene:Solyc05g054600.2	NA	5	-	64477641	64477735	64478279	64478415	64476880	64476979	64478912	64479080	1259	0,0,0	87,68,51	3,0,0	62,36,60	285	243	1	1.0	0.0,0.0,0.0	0.04,0.0,0.0	-0.013
1268	gene:Solyc10g009040.2	NA	10	-	3068026	3068160	3068613	3068713	3065638	3065692	3069750	3069973	1268	1,2,4	0,0,0	3,8,0	0,2,0	249	283	0.6302294491302292	1.0	1.0,1.0,1.0	1.0,0.82,NA	0.09
1269	gene:Solyc08g023470.2	NA	8	-	27664396	27664448	27664614	27664691	27664217	27664311	27665686	27665758	1269	0,0,0	0,0,1	0,1,0	1,1,0	226	201	1	1.0	NA,NA,0.0	0.0,0.471,NA	-0.235
1272	gene:Solyc06g050310.2	NA	6	-	32922821	32922909	32924051	32924197	32922317	32922401	32925115	32925220	1272	0,0,0	83,95,43	1,1,1	118,85,103	295	237	1	1.0	0.0,0.0,0.0	0.007,0.009,0.008	-0.008
1273	gene:Solyc06g050310.2	NA	6	-	32922821	32922909	32924051	32924102	32922317	32922401	32925115	32925220	1273	0,0,0	83,95,43	1,0,1	118,85,103	200	237	1	1.0	0.0,0.0,0.0	0.01,0.0,0.011	-0.007
1275	gene:Solyc06g050310.2	NA	6	-	32922821	32922895	32924051	32924197	32922317	32922401	32925115	32925220	1275	0,0,0	84,93,41	1,1,1	116,76,100	295	223	1	1.0	0.0,0.0,0.0	0.006,0.01,0.008	-0.008
1276	gene:Solyc06g050310.2	NA	6	-	32922821	32922895	32924051	32924102	32922317	32922401	32925115	32925220	1276	0,0,0	84,93,41	1,0,1	116,76,100	200	223	1	1.0	0.0,0.0,0.0	0.01,0.0,0.011	-0.007
1279	gene:Solyc01g067500.2	NA	1	+	76230887	76231020	76231588	76231675	76228270	76228372	76231824	76232417	1279	77,62,52	0,2,0	63,100,79	0,2,2	282	236	0.684517663654181	1.0	1.0,0.963,1.0	1.0,0.977,0.971	0.005
1280	gene:Solyc01g067500.2	NA	1	+	76230887	76231080	76231588	76231675	76228270	76228372	76231824	76232417	1280	274,248,140	0,2,0	252,227,247	0,2,2	342	236	1	1.0	1.0,0.988,1.0	1.0,0.987,0.988	0.004
1281	gene:Solyc06g068060.2	NA	6	-	42179058	42179144	42180357	42180443	42177719	42177771	42180551	42180635	1281	5,22,2	26,23,5	28,13,2	33,26,25	235	235	0.8703601321752914	1.0	0.161,0.489,0.286	0.459,0.333,0.074	0.023
1285	gene:Solyc04g076300.2	NA	4	-	61216130	61216188	61216456	61216590	61214966	61216038	61216661	61216718	1285	1,2,0	0,0,0	2,2,2	0,0,3	283	207	1	1.0	1.0,1.0,NA	1.0,1.0,0.328	0.224
1286	gene:Solyc04g076300.2	NA	4	-	61216130	61216188	61216456	61216506	61214966	61216038	61216661	61216718	1286	2,0,0	0,0,0	0,0,0	0,0,3	199	207	1	1.0	1.0,NA,NA	NA,NA,0.0	1.0
1299	gene:Solyc06g011570.2	NA	6	-	8118796	8118885	8118885	8118980	8117885	8117918	8119117	8119213	1299	2,4,4	0,1,0	3,4,2	0,0,0	244	238	1	1.0	1.0,0.796,1.0	1.0,1.0,1.0	-0.068
12	gene:Solyc07g066310.2	PSBR	7	+	67786620	67786695	67786851	67786911	67785817	67786024	67786983	67787036	12	0,0,0	0,1,0	0,0,3	2,0,4	224	209	1	1.0	NA,0.0,NA	0.0,NA,0.412	-0.206
1301	gene:Solyc02g062920.2	NA	2	+	34863943	34863976	34864156	34864278	34863810	34863869	34864473	34864544	1301	2,1,3	3,3,0	0,1,2	4,0,0	182	271	0.7308244009851482	1.0	0.498,0.332,1.0	0.0,1.0,1.0	-0.057
1305	gene:Solyc02g062920.2	NA	2	+	34863943	34863976	34864156	34864306	34863810	34863869	34864473	34864544	1305	2,1,3	4,2,3	0,1,2	4,0,1	182	299	0.8518607675749614	1.0	0.451,0.451,0.622	0.0,1.0,0.767	-0.081
1306	gene:Solyc02g086580.2	NA	2	+	49237515	49237533	49237677	49237760	49237106	49237156	49237852	49238045	1306	0,0,0	3,4,0	0,0,2	3,2,4	167	232	1	1.0	0.0,0.0,NA	0.0,0.0,0.41	-0.137
1309	gene:Solyc02g078300.2	NA	2	-	43045021	43045096	43045259	43045319	43043863	43044187	43046100	43046138	1309	19,11,12	54,37,20	20,6,21	44,33,46	209	224	0.6413362725969028	1.0	0.274,0.242,0.391	0.328,0.163,0.329	0.029
1311	gene:Solyc12g006060.1	NA	12	+	654871	654950	655810	655963	652946	653232	656964	656982	1311	6,8,6	1,1,0	6,4,2	2,3,2	228	302	1	1.0	0.888,0.914,1.0	0.799,0.638,0.57	0.265
1312	gene:Solyc01g087370.2	NA	1	-	82322601	82322699	82323262	82323407	82314087	82314163	82325567	82325694	1312	0,2,2	9,16,5	0,0,4	21,5,13	294	247	0.6481417248069532	1.0	0.0,0.095,0.252	0.0,0.0,0.205	0.047
1313	gene:Solyc01g087370.2	NA	1	-	82322601	82322699	82323262	82323480	82314087	82314163	82325567	82325694	1313	2,2,2	9,16,5	2,2,3	21,5,13	367	247	0.9736769961917313	1.0	0.13,0.078,0.212	0.06,0.212,0.134	0.005
1317	gene:Solyc01g087370.2	NA	1	-	82322628	82322699	82325821	82326024	82314087	82314163	82328213	82328315	1317	8,14,5	6,4,1	14,4,6	5,1,3	352	220	0.9473539961251309	1.0	0.455,0.686,0.758	0.636,0.714,0.556	-0.002
1319	gene:Solyc01g087370.2	NA	1	-	82322601	82322704	82323262	82323480	82314087	82314163	82325567	82325694	1319	2,2,2	8,7,2	2,2,3	11,3,6	367	252	0.8248037486545281	1.0	0.147,0.164,0.407	0.111,0.314,0.256	0.012
131	gene:Solyc12g019010.1	NA	12	-	8974180	8974429	8975813	8975904	8973895	8974091	8979428	8979493	131	221,138,96	0,2,0	270,103,175	10,0,3	240	398	0.8163835440161866	1.0	1.0,0.991,1.0	0.978,1.0,0.99	0.008
1320	gene:Solyc01g087370.2	NA	1	-	82325821	82326024	82328213	82328320	82314087	82314163	82330207	82330334	1320	1,1,0	7,12,4	3,0,1	14,3,6	256	352	1	1.0	0.164,0.103,0.0	0.228,0.0,0.186	-0.049
1323	gene:Solyc10g045310.1	NA	10	-	32667624	32667635	32667635	32667678	32667185	32667288	32667773	32667895	1323	1,0,0	24,14,8	0,0,2	17,10,20	192	160	1	1.0	0.034,0.0,0.0	0.0,0.0,0.077	-0.014
1324	gene:Solyc10g045310.1	NA	10	-	32667624	32667635	32667635	32667696	32667185	32667288	32667773	32667895	1324	149,147,119	24,14,8	177,91,139	17,10,20	210	160	0.6612428411993134	1.0	0.825,0.889,0.919	0.888,0.874,0.841	0.01
1326	gene:Solyc12g099970.1	NA	12	+	66902657	66902732	66903211	66903275	66901201	66901408	66903427	66903606	1326	0,0,1	3,8,1	1,0,0	11,4,13	224	213	1	1.0	0.0,0.0,0.487	0.08,0.0,0.0	0.136
1329	gene:Solyc05g052630.2	NA	5	-	62847507	62847605	62847812	62847932	62846079	62846323	62849168	62849284	1329	5,11,10	4,2,8	16,7,17	11,4,5	269	247	0.96968397928174	1.0	0.534,0.835,0.534	0.572,0.616,0.757	-0.014
132	gene:Solyc12g019010.1	NA	12	-	8973881	8974091	8974323	8974429	8973129	8973229	8979428	8979493	132	0,2,0	59,30,28	12,0,1	31,18,34	255	359	1	1.0	0.0,0.086,0.0	0.353,0.0,0.04	-0.102
1337	gene:Solyc02g094640.2	NA	2	+	55237461	55237674	55241659	55241798	55237266	55237343	55241937	55241994	1337	0,1,0	513,360,284	1,0,1	543,291,521	362	288	1	1.0	0.0,0.002,0.0	0.001,0.0,0.002	-0.0
136	gene:Solyc12g019010.1	NA	12	-	8974313	8974429	8975813	8975904	8973895	8974091	8979428	8979493	136	221,138,96	24,20,7	270,103,175	28,13,22	240	265	0.8524254795463273	1.0	0.91,0.884,0.938	0.914,0.897,0.898	0.008
139	gene:Solyc12g019010.1	NA	12	-	8973895	8974091	8974323	8974429	8973129	8973229	8975813	8975904	139	0,2,1	165,87,65	4,0,0	125,53,106	255	345	0.9206231463180733	1.0	0.0,0.03,0.02	0.041,0.0,0.0	0.003
13	gene:Solyc07g066310.2	PSBR	7	+	67786620	67786695	67786851	67786907	67785817	67786024	67786983	67787036	13	0,0,0	8634,4284,5538	0,0,3	11414,2384,9881	224	205	1	1.0	0.0,0.0,0.0	0.0,0.0,0.0	0.0
141	gene:Solyc02g081880.2	NA	2	-	45660056	45660273	45660544	45660721	45659813	45659916	45661151	45661301	141	332,337,164	2,3,0	487,324,328	2,1,4	326	366	1	1.0	0.995,0.992,1.0	0.996,0.997,0.989	0.002
142	gene:Solyc01g056340.2	DET1	1	+	53602895	53602964	53603005	53603049	53599249	53599384	53603131	53603188	142	26,18,19	0,1,0	22,12,24	0,1,0	218	193	1	1.0	1.0,0.941,1.0	1.0,0.914,1.0	0.009
144	gene:Solyc03g111560.2	NA	3	+	62183616	62183738	62184568	62184637	62181917	62181945	62186808	62186906	144	0,2,1	0,0,3	1,0,0	0,0,0	271	218	1	1.0	NA,1.0,0.211	1.0,NA,NA	-0.394
145	gene:Solyc07g022900.2	NA	7	+	23225191	23225222	23225236	23225292	23224808	23225079	23225368	23225481	145	0,3,0	226,216,79	0,0,0	252,247,221	180	205	1	1.0	0.0,0.016,0.0	0.0,0.0,0.0	0.005
150	gene:Solyc08g083360.2	NA	8	+	65831197	65831257	65831334	65831397	65831068	65831125	65831467	65831740	150	3,0,0	467,305,238	0,1,0	434,213,324	209	212	1	1.0	0.006,0.0,0.0	0.0,0.005,0.0	0.0
152	gene:Solyc08g083360.2	NA	8	+	65831194	65831257	65831334	65831401	65831068	65831125	65831467	65831740	152	1557,1485,1074	0,0,0	1852,897,1556	2,0,0	212	216	1	1.0	1.0,1.0,1.0	0.999,1.0,1.0	0.0
156	gene:Solyc11g007990.1	NA	11	+	2202245	2202316	2202668	2202770	2201699	2201790	2202949	2203072	156	3,2,0	531,466,224	6,0,1	622,393,529	220	251	1	1.0	0.006,0.005,0.0	0.011,0.0,0.002	-0.001
159	gene:Solyc08g006480.2	NA	8	-	1069990	1070014	1070282	1070362	1068747	1068835	1070471	1070724	159	48,36,36	21,4,10	57,39,47	19,7,18	229	173	0.6944114968463996	1.0	0.633,0.872,0.731	0.694,0.808,0.664	0.023
15	gene:Solyc07g066310.2	PSBR	7	+	67786636	67786695	67786851	67786911	67785817	67786024	67786983	67787036	15	40670,23482,17802	0,1,0	40806,18931,34977	2,0,4	208	209	1	1.0	1.0,1.0,1.0	1.0,1.0,1.0	0.0
160	gene:Solyc02g030130.2	NA	2	-	25172732	25172854	25175229	25175325	25167140	25167460	25175451	25175734	160	0,0,2	0,1,0	0,0,0	0,1,0	245	271	1	1.0	NA,0.0,1.0	NA,0.0,NA	0.5
161	gene:Solyc09g008320.2	NA	9	+	1784388	1784485	1785229	1785447	1783995	1784287	1786122	1786766	161	1,3,1	555,599,235	5,5,2	673,644,434	246	367	1	1.0	0.003,0.007,0.006	0.011,0.011,0.007	-0.004
170	gene:Solyc03g111000.2	NA	3	+	61704829	61704900	61705018	61705081	61704286	61704392	61705160	61705478	170	2,2,1	26,8,5	2,1,3	14,7,17	220	212	0.6680480291518425	1.0	0.069,0.194,0.162	0.121,0.121,0.145	0.013
172	gene:Solyc07g017520.2	NA	7	-	7470635	7470685	7470685	7470778	7470059	7470148	7470888	7470993	172	44,25,19	0,1,0	44,28,35	0,0,0	242	199	1	1.0	1.0,0.954,1.0	1.0,1.0,1.0	-0.015
175	gene:Solyc04g050730.2	NA	4	-	48058744	48058997	48059627	48059694	48057651	48058162	48059813	48059870	175	2,2,2	1291,841,606	1,2,0	1272,681,1150	216	402	1	1.0	0.003,0.004,0.006	0.001,0.005,0.0	0.002
178	gene:Solyc07g040990.2	NA	7	+	51485482	51485530	51485949	51486762	51485206	51485227	51486913	51487249	178	0,0,0	137,105,59	0,2,0	195,152,141	197	962	1	1.0	0.0,0.0,0.0	0.0,0.06,0.0	-0.02
17	gene:Solyc07g066310.2	PSBR	7	+	67786636	67786695	67786851	67786906	67785817	67786024	67786983	67787036	17	40670,23482,17802	0,1,1	40806,18931,34977	2,0,2	208	204	1	1.0	1.0,1.0,1.0	1.0,1.0,1.0	0.0
180	gene:Solyc12g049580.1	NA	12	+	36661487	36661629	36662164	36662226	36660925	36661078	36662296	36662406	180	26,47,9	2,0,0	37,39,16	2,1,0	291	211	1	1.0	0.904,1.0,1.0	0.931,0.966,1.0	0.002
182	gene:Solyc07g014590.2	NA	7	-	4927484	4927591	4928232	4928340	4927302	4927390	4928428	4928587	182	13,10,5	1,0,0	9,4,2	0,1,1	257	256	1	1.0	0.928,1.0,1.0	1.0,0.799,0.666	0.154
188	gene:Solyc04g009530.2	NA	4	-	2947254	2947310	2947906	2947982	2947054	2947141	2948770	2949090	188	67,80,16	0,2,1	95,92,46	0,0,0	225	205	1	1.0	1.0,0.973,0.936	1.0,1.0,1.0	-0.03
189	gene:Solyc04g009530.2	NA	4	-	2947254	2947310	2947907	2947982	2947054	2947141	2948770	2949090	189	68,77,16	0,2,1	109,95,52	0,0,0	224	205	1	1.0	1.0,0.972,0.936	1.0,1.0,1.0	-0.031
194	gene:Solyc07g020960.2	NA	7	+	15041441	15041507	15042058	15042093	15041215	15041281	15042254	15042311	194	53,50,24	2,0,0	59,52,53	0,0,0	215	184	1	1.0	0.958,1.0,1.0	1.0,1.0,1.0	-0.014
196	gene:Solyc08g083320.2	NA	8	-	65818224	65818322	65818387	65818468	65818067	65818157	65818539	65818884	196	256,167,108	0,2,1	284,128,238	0,0,0	230	247	1	1.0	1.0,0.989,0.991	1.0,1.0,1.0	-0.007
19	gene:Solyc04g071990.2	NA	4	-	59015264	59015317	59020745	59020812	59014730	59014871	59021235	59022771	19	7,6,3	0,0,0	4,0,0	0,0,2	216	202	0.8557612322399868	1.0	1.0,1.0,1.0	1.0,NA,0.0	0.5
201	gene:Solyc06g051780.2	NA	6	+	35452648	35452807	35455267	35455398	35443583	35443653	35455561	35455672	201	10,2,1	59,60,22	4,1,6	38,55,43	308	280	0.9772140443468578	1.0	0.134,0.029,0.04	0.087,0.016,0.113	-0.004
203	gene:Solyc01g098160.2	NA	1	-	88732115	88732240	88734968	88735069	88730992	88731613	88737107	88737335	203	58,54,31	1,0,2	83,53,76	0,0,3	250	274	1	1.0	0.985,1.0,0.944	1.0,1.0,0.965	-0.012
20	gene:Solyc04g071990.2	NA	4	-	59015264	59015317	59019534	59019602	59014730	59014871	59021235	59022771	20	0,5,0	0,0,0	0,0,0	0,0,2	217	202	1	1.0	NA,1.0,NA	NA,NA,0.0	1.0
210	gene:Solyc09g090870.2	NA	9	-	70283446	70283532	70283831	70283896	70274375	70274485	70284265	70284313	210	21,12,5	0,0,0	15,3,12	0,1,0	214	235	1	1.0	1.0,1.0,1.0	1.0,0.767,1.0	0.078
212	gene:Solyc06g007510.2	NA	6	-	1502684	1502789	1503194	1503316	1501285	1501777	1504032	1504139	212	0,2,0	1886,1123,916	1,1,0	2027,945,1636	271	254	1	1.0	0.0,0.002,0.0	0.0,0.001,0.0	0.0
218	gene:Solyc09g092160.2	NA	9	-	71310956	71310963	71311026	71311072	71310395	71310493	71312144	71312377	218	12,12,2	1,0,1	2,5,11	2,2,3	195	156	1	1.0	0.906,1.0,0.615	0.444,0.667,0.746	0.221
21	gene:Solyc04g071990.2	NA	4	-	59019534	59019602	59020745	59020812	59014730	59014871	59021235	59022771	21	7,6,3	0,5,0	4,0,0	0,0,0	216	217	1	1.0	1.0,0.547,1.0	1.0,NA,NA	-0.151
222	gene:Solyc11g039950.1	NA	11	-	40563512	40563698	40567599	40567679	40563334	40563382	40569929	40570089	222	1,0,0	6,9,6	0,0,3	2,13,6	229	335	1	1.0	0.196,0.0,0.0	0.0,0.0,0.422	-0.075
223	gene:Solyc11g039950.1	NA	11	-	40563512	40563654	40567599	40567679	40563334	40563382	40569929	40570089	223	1,0,0	0,1,3	0,0,3	0,1,0	229	291	1	1.0	1.0,0.0,0.0	NA,0.0,1.0	-0.167
22	gene:Solyc11g008450.1	NA	11	+	2653208	2653275	2654341	2654359	2652493	2652568	2654477	2654582	22	23,10,6	6,3,4	28,7,14	8,2,4	216	167	0.6855907263977521	1.0	0.748,0.72,0.537	0.73,0.73,0.73	-0.062
243	gene:Solyc11g073130.1	NA	11	+	56218367	56218434	56219405	56219482	56218161	56218215	56220377	56220445	243	1,0,2	15,13,23	0,1,1	15,6,14	216	226	1	1.0	0.065,0.0,0.083	0.0,0.148,0.07	-0.023
244	gene:Solyc11g073130.1	NA	11	+	56218367	56218434	56219408	56219482	56218161	56218215	56220377	56220445	244	1,0,2	6,6,14	0,1,1	5,1,8	216	223	1	1.0	0.147,0.0,0.129	0.0,0.508,0.114	-0.115
245	gene:Solyc11g073130.1	NA	11	+	56217213	56217299	56217925	56218045	56217058	56217117	56218161	56218215	245	20,16,4	0,0,1	32,47,4	0,0,0	235	269	1	1.0	1.0,1.0,0.821	1.0,1.0,1.0	-0.06
250	gene:Solyc04g007840.2	NA	4	-	1517029	1517084	1517198	1517430	1515530	1515852	1517596	1517843	250	31,53,16	0,0,0	53,45,40	2,0,0	381	204	1	1.0	1.0,1.0,1.0	0.934,1.0,1.0	0.022
252	gene:Solyc03g025400.2	NA	3	-	2825263	2825334	2826097	2826161	2824915	2825147	2826337	2826501	252	2,2,0	0,0,1	3,2,8	0,0,0	213	220	1	1.0	1.0,1.0,0.0	1.0,1.0,1.0	-0.333
253	gene:Solyc04g049670.2	NA	4	-	42854471	42854521	42854835	42854919	42852812	42852996	42855460	42855622	253	6,0,1	0,0,0	2,2,2	0,2,0	233	199	1	1.0	1.0,NA,1.0	1.0,0.461,1.0	0.18
254	gene:Solyc04g049670.2	NA	4	-	42853506	42853549	42854471	42854521	42852812	42852996	42855460	42855622	254	0,0,0	1,0,0	0,2,0	3,0,0	199	192	1	1.0	0.0,NA,NA	0.0,1.0,NA	-0.5
255	gene:Solyc04g049670.2	NA	4	-	42853506	42853549	42854835	42854919	42852812	42852996	42855460	42855622	255	6,0,1	1,0,0	2,2,2	3,0,0	233	192	1	1.0	0.832,NA,1.0	0.355,1.0,1.0	0.131
257	gene:Solyc04g049670.2	NA	4	-	42855460	42855622	42855842	42855946	42852812	42852996	42856086	42856249	257	1,0,0	549,470,335	1,1,0	688,331,570	253	311	1	1.0	0.002,0.0,0.0	0.002,0.004,0.0	-0.001
258	gene:Solyc04g049670.2	NA	4	-	42855460	42855622	42855842	42855990	42852812	42852996	42856086	42856249	258	2,0,0	549,470,335	1,0,0	688,331,570	297	311	1	1.0	0.004,0.0,0.0	0.002,0.0,0.0	0.001
25	gene:Solyc03g025890.1	NA	3	+	3293327	3293397	3294370	3294527	3291785	3292748	3294620	3294815	25	1,0,0	0,2,2	0,0,3	2,1,0	219	306	1	1.0	1.0,0.0,0.0	0.0,0.0,1.0	0.0
260	gene:Solyc04g049670.2	NA	4	-	42853506	42853557	42854471	42854521	42852812	42852996	42855460	42855622	260	0,0,0	1,0,0	0,2,0	0,0,1	199	200	1	1.0	0.0,NA,NA	NA,1.0,0.0	-0.5
261	gene:Solyc04g049670.2	NA	4	-	42853506	42853557	42854835	42854919	42852812	42852996	42855460	42855622	261	6,0,1	1,0,0	2,2,2	0,0,1	233	200	1	1.0	0.837,NA,1.0	1.0,1.0,0.632	0.041
263	gene:Solyc06g009220.2	NA	6	+	3169870	3169995	3170196	3170260	3168770	3168828	3171153	3171253	263	1,3,1	178,174,114	5,2,1	191,142,153	274	213	0.8431739700547861	1.0	0.004,0.013,0.007	0.02,0.011,0.005	-0.004
264	gene:Solyc06g009220.2	NA	6	+	3170196	3170260	3171153	3171221	3168770	3168828	3171595	3171696	264	44,59,32	0,0,1	58,48,45	0,1,0	213	217	1	1.0	1.0,1.0,0.97	1.0,0.98,1.0	-0.003
266	gene:Solyc06g009220.2	NA	6	+	3170196	3170260	3171210	3171332	3168770	3168828	3171595	3171696	266	44,59,32	0,0,0	58,48,45	2,1,0	213	271	1	1.0	1.0,1.0,1.0	0.974,0.984,1.0	0.014
267	gene:Solyc06g009220.2	NA	6	+	3170196	3170260	3171153	3171253	3168770	3168828	3171595	3171696	267	44,59,32	128,114,78	58,48,45	134,67,151	213	249	0.7432200205007491	1.0	0.287,0.377,0.324	0.336,0.456,0.258	-0.021
269	gene:Solyc06g009220.2	NA	6	+	3170196	3170260	3171210	3171221	3168770	3168828	3171595	3171696	269	44,59,32	0,0,1	58,48,45	0,0,0	213	160	1	1.0	1.0,1.0,0.96	1.0,1.0,1.0	-0.013
26	gene:Solyc11g031960.1	NA	11	-	24139436	24139474	24139549	24139561	24138822	24139071	24139874	24140118	26	0,1,1	14,18,9	0,2,0	16,23,17	161	187	1	1.0	0.0,0.061,0.114	0.0,0.092,0.0	0.028
270	gene:Solyc02g069160.2	NA	2	+	39108990	39109026	39109336	39109765	39108645	39108723	39110256	39110556	270	17,24,2	242,245,138	26,8,14	289,180,276	185	578	0.8220385611766372	1.0	0.18,0.234,0.043	0.219,0.122,0.137	-0.007
272	gene:Solyc10g050840.1	NA	10	+	50921873	50921947	50921965	50922096	50921719	50921785	50923075	50923177	272	23,26,16	151,183,118	31,17,19	185,104,173	223	280	0.8139329767800495	1.0	0.161,0.151,0.145	0.174,0.17,0.121	-0.003
275	gene:Solyc07g052420.2	NA	7	-	60935272	60935392	60935816	60935906	60933324	60933525	60935971	60936034	275	2,1,6	0,2,0	0,0,2	0,0,0	239	269	1	1.0	1.0,0.36,1.0	NA,NA,1.0	-0.213
27	gene:Solyc03g124040.2	NA	3	-	70751020	70751234	70755662	70755845	70749854	70750471	70756164	70756278	27	78,51,25	71,83,41	80,62,50	85,84,73	332	363	0.7048024077058144	1.0	0.546,0.402,0.4	0.507,0.447,0.428	-0.011
280	gene:Solyc12g097030.1	NA	12	+	65698077	65698153	65698186	65698265	65697479	65697598	65698689	65698798	280	68,83,48	50,78,20	105,51,48	51,42,42	225	228	0.6434290425109803	1.0	0.58,0.519,0.709	0.676,0.552,0.537	0.014
281	gene:Solyc02g094590.2	NA	2	+	55129610	55129745	55130717	55130845	55128556	55128802	55131077	55131217	281	46,47,26	0,0,0	55,54,51	1,0,2	284	277	1	1.0	1.0,1.0,1.0	0.982,1.0,0.961	0.019
283	gene:Solyc11g005200.1	NA	11	-	170398	170450	170450	170472	170207	170297	170543	170614	283	0,0,1	51,42,21	0,0,0	69,58,66	171	201	1	1.0	0.0,0.0,0.053	0.0,0.0,0.0	0.018
284	gene:Solyc02g083540.2	NA	2	-	46899288	46899360	46899360	46899453	46898493	46898600	46899549	46899659	284	1,1,0	131,73,40	2,0,1	116,73,91	242	221	1	1.0	0.007,0.012,0.0	0.016,0.0,0.01	-0.002
286	gene:Solyc09g007990.2	NA	9	-	1468110	1468243	1471917	1471977	1467913	1467968	1472117	1472231	286	0,0,0	3,0,6	0,4,0	0,1,0	209	282	1	1.0	0.0,NA,0.0	NA,0.844,NA	-0.844
287	gene:Solyc09g007990.2	NA	9	-	1468110	1468243	1471866	1471977	1467913	1467968	1472117	1472231	287	0,0,0	3,0,6	0,1,0	0,1,0	260	282	1	1.0	0.0,NA,0.0	NA,0.52,NA	-0.52
28	gene:Solyc03g124040.2	NA	3	-	70751020	70751234	70755662	70755755	70749854	70750471	70756164	70756278	28	0,0,0	71,83,41	0,1,0	85,84,73	242	363	1	1.0	0.0,0.0,0.0	0.0,0.018,0.0	-0.006
295	gene:Solyc08g082530.2	NA	8	+	65290008	65290204	65290907	65291001	65289640	65289693	65291228	65291503	295	179,196,84	0,0,0	194,159,183	0,0,4	345	243	1	1.0	1.0,1.0,1.0	1.0,1.0,0.97	0.01
297	gene:Solyc11g069150.1	NA	11	-	53753960	53754075	53754446	53754476	53752703	53752753	53754675	53754740	297	0,2,0	3,1,0	0,1,2	3,2,10	179	264	1	1.0	0.0,0.747,NA	0.0,0.424,0.228	0.156
298	gene:Solyc11g069150.1	NA	11	-	53753960	53754068	53754446	53754476	53752703	53752753	53754675	53754740	298	0,2,0	2,1,0	0,1,2	4,2,6	179	257	1	1.0	0.0,0.742,NA	0.0,0.418,0.324	0.124
301	gene:Solyc12g055910.1	NA	12	+	61897316	61897366	61898701	61898771	61896302	61896393	61899365	61899475	301	11,5,7	7,12,6	8,5,8	7,3,11	199	219	0.7414521899424963	1.0	0.634,0.314,0.562	0.557,0.647,0.445	-0.046
307	gene:Solyc08g059760.2	NA	8	-	45231832	45231954	45234151	45234393	45231391	45231458	45234600	45234697	307	9,6,2	115,69,44	7,6,8	147,54,104	391	271	1	1.0	0.051,0.057,0.031	0.032,0.072,0.051	-0.005
30	gene:Solyc03g124040.2	NA	3	-	70751020	70751238	70755662	70755755	70749854	70750471	70756164	70756278	30	0,0,0	71,89,44	0,1,0	83,86,75	242	367	1	1.0	0.0,0.0,0.0	0.0,0.017,0.0	-0.006
317	gene:Solyc01g088460.2	NA	1	+	83265387	83265530	83265708	83265950	83264526	83264777	83266367	83266608	317	15,7,3	37,20,17	14,12,9	49,26,44	292	391	0.8354481531779979	1.0	0.352,0.319,0.191	0.277,0.382,0.215	-0.004
319	gene:Solyc01g088460.2	NA	1	+	83265387	83265530	83265708	83265822	83264526	83264777	83266367	83266608	319	15,7,3	2,0,0	14,12,9	0,1,0	292	263	1	1.0	0.871,1.0,1.0	1.0,0.915,1.0	-0.015
327	gene:Solyc02g091030.2	NA	2	+	52472456	52472555	52472678	52472771	52472249	52472342	52472898	52472985	327	3,5,1	9,6,3	3,5,3	11,9,3	248	242	0.7974283819854326	1.0	0.245,0.448,0.245	0.21,0.352,0.494	-0.039
328	gene:Solyc02g091030.2	NA	2	+	52471412	52471487	52472898	52472985	52471172	52471271	52473110	52473203	328	0,1,2	15,12,7	1,0,2	27,25,9	224	236	1	1.0	0.0,0.081,0.231	0.038,0.0,0.19	0.028
32	gene:Solyc08g076130.2	NA	8	-	60165233	60165325	60166251	60166285	60163715	60163818	60166383	60166644	32	0,0,0	27,31,19	0,0,1	48,43,29	183	241	1	1.0	0.0,0.0,0.0	0.0,0.0,0.043	-0.014
330	gene:Solyc02g091030.2	NA	2	+	52472480	52472555	52472678	52472771	52472249	52472342	52472898	52472985	330	0,0,0	9,6,3	1,0,0	11,9,3	224	242	1	1.0	0.0,0.0,0.0	0.089,0.0,0.0	-0.03
33	gene:Solyc08g076130.2	NA	8	-	60165491	60165543	60166251	60166288	60165233	60165325	60166383	60166644	33	18,14,9	0,2,0	34,14,12	0,0,0	186	201	1	1.0	1.0,0.883,1.0	1.0,1.0,1.0	-0.039
346	gene:Solyc09g091440.2	NA	9	-	70723809	70723878	70724368	70724441	70723398	70723707	70724528	70724596	346	0,1,0	69,38,27	1,0,1	53,25,36	222	218	1	1.0	0.0,0.025,0.0	0.018,0.0,0.027	-0.007
347	gene:Solyc03g083190.1	NA	3	+	53031585	53031676	53032508	53032606	53031179	53031308	53033039	53033198	347	0,1,0	0,0,0	0,0,4	4,0,0	240	247	1	1.0	NA,1.0,NA	0.0,NA,1.0	0.5
34	gene:Solyc08g076130.2	NA	8	-	60165491	60165543	60166251	60166285	60165233	60165325	60166383	60166644	34	1,1,3	0,2,0	4,4,7	0,0,0	183	201	1	1.0	1.0,0.354,1.0	1.0,1.0,1.0	-0.215
350	gene:Solyc02g091950.2	NA	2	+	53166204	53166334	53166554	53166704	53165985	53166098	53166830	53166986	350	0,1,1	100,69,60	4,0,0	132,61,106	279	299	1	1.0	0.0,0.015,0.018	0.031,0.0,0.0	0.001
354	gene:Solyc01g097770.2	NA	1	-	88486247	88486354	88487540	88487611	88486110	88486160	88488300	88488514	354	47,57,27	57,119,30	86,58,52	119,133,53	220	256	0.8579665548128173	1.0	0.49,0.358,0.512	0.457,0.337,0.533	0.011
358	gene:Solyc11g068820.1	NA	11	-	53430646	53430748	53431428	53431695	53430389	53430575	53432941	53433007	358	2849,2007,1190	1992,1592,970	3206,1866,2297	2394,1566,1608	416	251	0.9249470303321209	1.0	0.463,0.432,0.425	0.447,0.418,0.463	-0.003
35	gene:Solyc01g109450.2	NA	1	-	96394113	96394196	96394969	96395052	96392940	96393505	96395341	96395456	35	0,0,1	45,42,26	0,1,0	63,31,49	232	232	1	1.0	0.0,0.0,0.037	0.0,0.031,0.0	0.002
363	gene:Solyc10g006240.2	NA	10	-	927329	927463	927948	928036	926486	926585	928344	928391	363	60,38,19	127,109,76	75,41,46	183,89,185	237	283	0.6808605401288095	1.0	0.361,0.294,0.23	0.329,0.355,0.229	-0.009
367	gene:Solyc02g022930.2	NA	2	-	24434767	24434927	24436185	24436281	24430060	24430145	24437102	24437185	367	14,16,12	2,0,0	14,25,18	1,1,1	245	309	1	1.0	0.898,1.0,1.0	0.946,0.969,0.958	0.008
369	gene:Solyc01g103410.2	NA	1	-	92019572	92019658	92020541	92020645	92016130	92016273	92020742	92020902	369	8,4,1	604,649,362	4,10,8	723,598,624	253	235	0.6422660036775081	1.0	0.012,0.006,0.003	0.005,0.015,0.012	-0.004
36	gene:Solyc01g080280.2	NA	1	+	79532282	79532357	79532397	79532536	79532061	79532190	79532653	79532707	36	12582,9873,6920	0,1,0	13772,7246,11904	0,0,5	224	288	1	1.0	1.0,1.0,1.0	1.0,1.0,1.0	0.0
371	gene:Solyc01g103410.2	NA	1	-	92019572	92019658	92020541	92020671	92016130	92016273	92020742	92020902	371	4,1,0	604,649,362	1,5,4	723,598,624	279	235	1	1.0	0.006,0.001,0.0	0.001,0.007,0.005	-0.002
373	gene:Solyc08g062610.2	NA	8	+	51570160	51570215	51570729	51570788	51569942	51570053	51570861	51571404	373	0,0,0	155,120,83	0,0,1	165,63,148	204	208	1	1.0	0.0,0.0,0.0	0.0,0.0,0.007	-0.002
377	gene:Solyc08g062610.2	NA	8	+	51570131	51570160	51570160	51570215	51569942	51570053	51570729	51570788	377	27,25,15	110,66,48	39,21,16	116,56,79	178	204	0.9580127286683289	1.0	0.22,0.303,0.264	0.278,0.301,0.188	0.007
37	gene:Solyc01g095650.2	NA	1	-	86862074	86862196	86862403	86862625	86860769	86860844	86862890	86863090	37	0,2,0	29,10,5	0,1,0	22,16,21	371	271	1	1.0	0.0,0.127,0.0	0.0,0.044,0.0	0.028
380	gene:Solyc08g062560.2	NA	8	-	51391141	51391330	51391330	51391428	51390908	51391053	51392211	51392297	380	0,1,0	73,56,32	0,1,2	80,47,55	247	338	1	1.0	0.0,0.024,0.0	0.0,0.028,0.047	-0.017
383	gene:Solyc08g062560.2	NA	8	-	51391141	51391195	51391330	51391428	51390908	51391053	51392211	51392297	383	0,1,0	70,54,33	0,1,2	74,42,48	247	203	1	1.0	0.0,0.015,0.0	0.0,0.019,0.033	-0.012
384	gene:Solyc08g062560.2	NA	8	-	51393193	51393227	51393548	51393587	51392757	51392808	51393965	51394024	384	0,1,2	7,5,0	0,0,0	8,2,3	188	183	0.7010448751533135	1.0	0.0,0.163,1.0	0.0,0.0,0.0	0.388
395	gene:Solyc02g092920.2	NA	2	+	53874300	53874460	53875015	53875200	53872760	53872928	53875276	53875363	395	23,18,10	128,85,67	23,15,20	140,62,111	309	334	0.8146261665607686	1.0	0.163,0.186,0.139	0.151,0.207,0.163	-0.011
398	gene:Solyc06g084360.2	NA	6	+	49501742	49501793	49502698	49502811	49501320	49501458	49503141	49503252	398	0,1,2	232,125,67	0,1,0	180,111,134	200	262	1	1.0	0.0,0.01,0.038	0.0,0.012,0.0	0.012
39	gene:Solyc06g063100.2	NA	6	+	39860972	39861000	39861735	39861820	39860627	39860667	39862014	39862585	39	6,2,8	1,0,2	8,16,4	3,2,0	177	234	0.8048986503042017	1.0	0.888,1.0,0.841	0.779,0.914,1.0	0.012
403	gene:Solyc06g011560.2	NA	6	+	8115013	8115056	8115306	8115340	8113882	8114042	8115559	8115763	403	0,0,0	18,11,7	1,0,0	23,9,18	192	183	1	1.0	0.0,0.0,0.0	0.04,0.0,0.0	-0.013
409	gene:Solyc01g014270.2	NA	1	+	11952262	11952304	11953634	11953710	11950645	11950871	11954726	11955158	409	0,1,1	107,89,48	0,0,0	123,98,93	191	225	1	1.0	0.0,0.013,0.024	0.0,0.0,0.0	0.012
40	gene:Solyc06g068670.2	NA	6	-	42569884	42569980	42570039	42570166	42569588	42569644	42570354	42570449	40	622,537,304	4,0,2	645,431,545	4,1,3	276	245	1	1.0	0.993,1.0,0.993	0.993,0.997,0.994	0.001
410	gene:Solyc01g014270.2	NA	1	+	11952262	11952304	11953574	11953710	11950645	11950871	11954726	11955158	410	0,1,1	78,64,33	0,0,0	93,71,66	191	285	1	1.0	0.0,0.023,0.043	0.0,0.0,0.0	0.022
411	gene:Solyc01g014270.2	NA	1	+	11952262	11952304	11953655	11953710	11950645	11950871	11954726	11955158	411	0,1,1	53,38,24	0,0,0	67,39,45	191	204	1	1.0	0.0,0.027,0.043	0.0,0.0,0.0	0.023
412	gene:Solyc01g014270.2	NA	1	+	11951633	11951679	11952243	11952304	11950645	11950871	11953634	11953710	412	0,0,0	1,1,2	1,0,0	4,3,7	195	210	1	1.0	0.0,0.0,0.0	0.212,0.0,0.0	-0.071
414	gene:Solyc01g014270.2	NA	1	+	11951633	11951679	11952266	11952304	11950645	11950871	11953634	11953710	414	0,0,0	1,1,0	1,0,0	1,4,3	195	187	1	1.0	0.0,0.0,NA	0.49,0.0,0.0	-0.163
415	gene:Solyc01g014270.2	NA	1	+	11952243	11952304	11953634	11953710	11950645	11950871	11954726	11955158	415	0,2,2	107,89,48	0,0,0	123,98,93	210	225	1	1.0	0.0,0.024,0.043	0.0,0.0,0.0	0.022
419	gene:Solyc04g079060.2	NA	4	-	63648534	63648637	63648719	63648811	63647655	63647693	63648989	63649066	419	11,7,3	96,102,30	9,6,8	92,84,68	241	252	0.8807298694100671	1.0	0.107,0.067,0.095	0.093,0.069,0.11	-0.001
41	gene:Solyc06g068670.2	NA	6	-	42569878	42569980	42570039	42570166	42569588	42569644	42570354	42570449	41	622,537,304	2,4,2	645,431,545	3,1,3	276	251	1	1.0	0.996,0.992,0.993	0.995,0.997,0.994	-0.002
426	gene:Solyc07g066340.2	NA	7	-	67811982	67812234	67812916	67813056	67811408	67811583	67813870	67813951	426	11,7,12	53,29,18	19,4,19	53,19,52	289	401	0.7105314075093437	1.0	0.224,0.251,0.481	0.332,0.226,0.336	0.021
427	gene:Solyc06g076040.2	NA	6	-	47212926	47213090	47214373	47214433	47212648	47212765	47214537	47215110	427	1,0,0	2,2,0	4,0,0	8,10,2	209	313	1	1.0	0.428,0.0,NA	0.428,0.0,0.0	0.071
428	gene:Solyc01g099750.2	NA	1	+	89903431	89903497	89903523	89903590	89903228	89903320	89903675	89903766	428	0,0,0	44,48,23	0,1,0	66,48,49	215	216	1	1.0	0.0,0.0,0.0	0.0,0.021,0.0	-0.007
435	gene:Solyc11g040180.1	NA	11	-	39216926	39217016	39217340	39217439	39216385	39216467	39217526	39217649	435	18,26,11	24,49,24	25,40,15	57,52,28	248	239	0.8761222510629203	1.0	0.42,0.338,0.306	0.297,0.426,0.34	0.0
436	gene:Solyc01g100970.2	NA	1	+	90847489	90847600	90847700	90847777	90846757	90846921	90849784	90849889	436	31,48,21	446,358,205	67,35,15	527,310,394	260	226	0.6979067499588658	1.0	0.057,0.104,0.082	0.1,0.089,0.032	0.007
437	gene:Solyc01g100970.2	NA	1	+	90847503	90847600	90847700	90847777	90846757	90846921	90849784	90849889	437	3,8,4	446,358,205	2,1,2	527,310,394	246	226	0.969069416573932	1.0	0.006,0.02,0.018	0.003,0.003,0.005	0.011
439	gene:Solyc03g083250.2	NA	3	+	53104939	53105044	53105044	53105147	53104190	53104290	53105263	53105357	439	409,375,174	2,0,0	364,243,391	2,1,5	254	252	1	1.0	0.995,1.0,1.0	0.994,0.996,0.987	0.006
43	gene:Solyc06g068670.2	NA	6	-	42569920	42569980	42570039	42570166	42569588	42569644	42570354	42570449	43	622,537,304	631,431,292	645,431,545	679,308,534	276	209	0.6811083743027622	1.0	0.427,0.485,0.441	0.418,0.514,0.436	-0.005
440	gene:Solyc08g062190.2	NA	8	-	50677376	50677470	50678335	50678560	50677034	50677109	50679591	50679708	440	346,226,208	270,144,155	349,178,286	252,98,250	374	243	0.9799807653452381	1.0	0.454,0.505,0.466	0.474,0.541,0.426	-0.005
442	gene:Solyc10g006230.2	CAB7	10	+	921591	921629	922080	922150	921043	921228	922500	923015	442	13840,10608,6392	1,0,0	16530,9537,13082	0,2,1	187	219	1	1.0	1.0,1.0,1.0	1.0,1.0,1.0	0.0
445	gene:Solyc01g097810.2	NA	1	-	88521507	88521580	88521851	88521986	88521285	88521359	88522142	88522267	445	224,226,125	107,79,31	228,222,169	76,92,65	284	222	0.7642944717387972	1.0	0.621,0.691,0.759	0.701,0.654,0.67	0.015
448	gene:Solyc10g079070.1	NA	10	+	60704238	60704312	60704312	60704407	60704072	60704134	60704928	60705000	448	0,1,0	16,14,5	2,0,0	16,4,9	223	244	1	1.0	0.0,0.072,0.0	0.12,0.0,0.0	-0.016
44	gene:Solyc06g068670.2	NA	6	-	42569882	42569980	42570039	42570166	42569588	42569644	42570354	42570449	44	622,537,304	2,0,2	645,431,545	2,3,4	276	247	1	1.0	0.996,1.0,0.993	0.997,0.992,0.992	0.003
451	gene:Solyc06g050550.2	NA	6	+	33255269	33255374	33256880	33256985	33254637	33254898	33257158	33257245	451	0,0,0	0,1,4	0,0,1	0,2,0	254	254	1	1.0	NA,0.0,0.0	NA,0.0,1.0	-0.5
460	gene:Solyc03g026150.2	NA	3	+	3560976	3561021	3561070	3561195	3560832	3560892	3561935	3562044	460	0,0,2	141,125,53	2,1,0	156,103,108	194	274	1	1.0	0.0,0.0,0.051	0.018,0.014,0.0	0.006
461	gene:Solyc03g026150.2	NA	3	+	3560976	3561021	3561079	3561195	3560832	3560892	3561935	3562044	461	0,0,2	57,63,20	2,1,0	71,36,41	194	265	1	1.0	0.0,0.0,0.12	0.037,0.037,0.0	0.015
462	gene:Solyc08g069030.2	NA	8	+	58121981	58121991	58121991	58122059	58121815	58121890	58123130	58123711	462	41,32,14	291,184,106	47,30,23	269,171,181	159	217	0.6244927856010034	1.0	0.161,0.192,0.153	0.193,0.193,0.148	-0.009
464	gene:Solyc05g052070.2	NA	5	-	62411177	62411276	62411383	62411455	62410919	62411023	62411611	62411659	464	137,127,89	0,0,0	161,138,153	0,0,2	221	248	1	1.0	1.0,1.0,1.0	1.0,1.0,0.988	0.004
466	gene:Solyc05g015710.2	NA	5	-	11757572	11757649	11757799	11757841	11755996	11756260	11758143	11758617	466	0,0,2	2,1,0	0,1,1	4,4,2	191	226	1	1.0	0.0,0.0,1.0	0.0,0.228,0.372	0.133
46	gene:Solyc03g093640.2	NA	3	-	55198147	55198205	55198350	55198403	55198010	55198070	55199155	55199220	46	34,30,15	0,0,0	45,39,42	1,1,0	202	207	1	1.0	1.0,1.0,1.0	0.979,0.976,1.0	0.015
470	gene:Solyc03g026310.2	NA	3	+	3745961	3746171	3746496	3746629	3745707	3745858	3746722	3746824	470	8,5,6	1,0,0	6,0,1	2,1,0	359	282	1	1.0	0.863,1.0,1.0	0.702,0.0,1.0	0.387
474	gene:Solyc03g026310.2	NA	3	+	3745961	3746171	3746544	3746629	3745834	3745858	3746722	3746824	474	8,5,6	0,0,0	6,0,1	1,1,0	359	234	1	1.0	1.0,1.0,1.0	0.796,0.0,1.0	0.401
476	gene:Solyc03g026310.2	NA	3	+	3745999	3746171	3746544	3746629	3745834	3745858	3746722	3746824	476	8,6,6	0,0,0	12,2,7	1,1,0	321	234	1	1.0	1.0,1.0,1.0	0.897,0.593,1.0	0.17
477	gene:Solyc03g026310.2	NA	3	+	3745999	3746171	3746496	3746616	3745834	3745858	3746722	3746824	477	8,6,6	2,0,0	12,2,7	0,0,0	321	269	1	1.0	0.77,1.0,1.0	1.0,1.0,1.0	-0.077
479	gene:Solyc03g026310.2	NA	3	+	3745999	3746171	3746544	3746616	3745834	3745858	3746722	3746824	479	8,6,6	2,0,0	12,2,7	0,0,0	321	221	1	1.0	0.734,1.0,1.0	1.0,1.0,1.0	-0.089
480	gene:Solyc03g026310.2	NA	3	+	3745999	3746171	3746496	3746629	3745707	3745858	3746722	3746824	480	8,6,6	1,0,0	12,2,7	2,1,0	321	282	1	1.0	0.875,1.0,1.0	0.841,0.637,1.0	0.132
482	gene:Solyc07g054830.2	NA	7	-	63004730	63004777	63004828	63004896	63003911	63003986	63006146	63006229	482	20,12,8	1,0,0	30,20,15	1,0,0	217	196	1	1.0	0.948,1.0,1.0	0.964,1.0,1.0	-0.005
488	gene:Solyc07g064510.2	NA	7	-	66622527	66622583	66623591	66623675	66622321	66622452	66623969	66624435	488	3,2,2	634,461,323	8,2,1	846,495,529	233	205	1	1.0	0.004,0.004,0.005	0.008,0.004,0.002	-0.0
489	gene:Solyc07g064510.2	NA	7	-	66622527	66622583	66623591	66623672	66622321	66622452	66623969	66624435	489	26,9,8	634,461,323	20,19,15	846,495,529	230	205	0.6171986484092096	1.0	0.035,0.017,0.022	0.021,0.033,0.025	-0.002
491	gene:Solyc12g038400.1	NA	12	-	48113850	48114084	48114359	48114597	48111503	48111629	48115001	48115222	491	6,1,1	201,109,69	4,2,4	204,94,150	387	383	0.7571317505220021	1.0	0.029,0.009,0.014	0.019,0.021,0.026	-0.005
493	gene:Solyc06g065700.2	NA	6	+	41124693	41124775	41126767	41126846	41123329	41123520	41126923	41127021	493	24,39,10	16,7,7	39,40,27	17,13,15	231	228	0.7548499977324785	1.0	0.597,0.846,0.585	0.694,0.752,0.64	-0.019
497	gene:Solyc06g065700.2	NA	6	+	41136586	41136674	41137725	41137991	41136262	41136339	41138103	41138199	497	0,1,0	187,145,93	0,2,0	233,92,158	237	415	1	1.0	0.0,0.012,0.0	0.0,0.037,0.0	-0.008
502	gene:Solyc01g081050.2	NA	1	+	80377129	80377194	80377949	80378009	80376429	80376494	80378905	80378950	502	0,0,0	30,22,8	0,2,0	44,14,17	214	209	1	1.0	0.0,0.0,0.0	0.0,0.122,0.0	-0.041
503	gene:Solyc01g081050.2	NA	1	+	80378905	80378950	80378984	80379131	80377949	80378009	80380942	80381074	503	6,9,1	0,2,1	19,8,2	1,1,0	194	296	1	1.0	1.0,0.873,0.604	0.967,0.924,1.0	-0.138
505	gene:Solyc01g080760.2	NA	1	-	79981336	79981503	79985502	79986522	79980198	79980402	79986680	79987251	505	285,288,106	4,22,7	427,289,222	19,11,15	1169	316	0.839026833466979	1.0	0.951,0.78,0.804	0.859,0.877,0.8	-0.0
506	gene:Solyc01g080760.2	NA	1	-	79981317	79981503	79985502	79986522	79980198	79980402	79986680	79987251	506	285,288,106	21,47,16	427,289,222	44,26,41	1169	335	0.8636093445166401	1.0	0.795,0.637,0.655	0.736,0.761,0.608	-0.006
50	gene:Solyc03g121530.2	NA	3	+	69613007	69613060	69613991	69614182	69612213	69612303	69614311	69614417	50	132,120,68	0,3,2	131,86,134	5,1,0	202	340	1	1.0	1.0,0.985,0.983	0.978,0.993,1.0	-0.001
512	gene:Solyc11g062430.1	NA	11	-	49472964	49473033	49473033	49473083	49472727	49472818	49473871	49474059	512	0,0,0	144,162,83	1,0,0	156,108,105	199	218	1	1.0	0.0,0.0,0.0	0.007,0.0,0.0	-0.002
513	gene:Solyc11g062430.1	NA	11	-	49472964	49473033	49473033	49473132	49472727	49472818	49473871	49474059	513	4,0,0	144,162,83	0,0,0	156,108,105	248	218	1	1.0	0.024,0.0,0.0	0.0,0.0,0.0	0.008
514	gene:Solyc03g114340.2	NA	3	+	64350493	64350636	64350825	64350893	64349786	64349849	64351253	64351365	514	3,2,0	130,150,89	0,3,0	157,121,124	292	217	1	1.0	0.017,0.01,0.0	0.0,0.018,0.0	0.003
517	gene:Solyc03g114340.2	NA	3	+	64350511	64350636	64350825	64350893	64349786	64349849	64351253	64351365	517	3,2,0	130,150,89	1,0,0	157,121,124	274	217	1	1.0	0.018,0.01,0.0	0.005,0.0,0.0	0.008
518	gene:Solyc07g019530.2	NA	7	+	11874203	11874277	11877294	11877404	11874060	11874126	11877505	11877583	518	2,1,2	0,1,0	1,1,0	0,0,0	223	259	1	1.0	1.0,0.537,1.0	1.0,1.0,NA	-0.154
51	gene:Solyc03g121530.2	NA	3	+	69613007	69613060	69613991	69614114	69612213	69612303	69614311	69614417	51	132,120,68	0,3,0	131,86,134	3,1,0	202	272	1	1.0	1.0,0.982,1.0	0.983,0.991,1.0	0.003
520	gene:Solyc07g019530.2	NA	7	+	11874203	11874277	11874277	11874390	11874060	11874126	11877294	11877405	520	108,78,56	0,2,0	141,51,100	4,0,0	223	262	1	1.0	1.0,0.979,1.0	0.976,1.0,1.0	0.001
521	gene:Solyc07g019530.2	NA	7	+	11874199	11874277	11877294	11877404	11874060	11874126	11877505	11877583	521	48,39,19	0,1,0	68,46,28	0,0,0	227	259	1	1.0	1.0,0.978,1.0	1.0,1.0,1.0	-0.007
523	gene:Solyc07g019530.2	NA	7	+	11874199	11874277	11874277	11874390	11874060	11874126	11877294	11877405	523	229,163,116	0,2,0	274,143,175	4,0,0	227	262	1	1.0	1.0,0.989,1.0	0.988,1.0,1.0	0.0
524	gene:Solyc01g106060.2	NA	1	-	94043068	94043236	94043317	94043467	94042527	94042810	94045384	94045866	524	42,22,18	123,58,78	32,16,27	115,48,86	299	317	0.7891438722586039	1.0	0.266,0.287,0.197	0.228,0.261,0.25	0.004
526	gene:Solyc02g094520.2	NA	2	-	55038186	55038234	55038599	55038685	55037975	55038081	55039137	55039297	526	0,2,4	0,1,0	0,2,4	0,0,0	235	197	1	1.0	NA,0.626,1.0	NA,1.0,1.0	-0.187
527	gene:Solyc02g094520.2	NA	2	-	55038186	55038234	55038517	55038685	55037975	55038081	55039137	55039297	527	2,4,8	0,1,0	2,0,7	0,0,0	317	197	1	1.0	1.0,0.713,1.0	1.0,NA,1.0	-0.096
528	gene:Solyc06g082940.2	NA	6	+	48561031	48561119	48561139	48561252	48560629	48560831	48561413	48561884	528	4,0,0	2,0,0	0,1,0	0,0,2	237	262	1	1.0	0.689,NA,NA	NA,1.0,0.0	0.189
529	gene:Solyc06g082940.2	NA	6	+	48561031	48561119	48561139	48561256	48560629	48560831	48561413	48561884	529	4,0,0	5143,3238,2232	0,1,0	5557,3039,4486	237	266	1	1.0	0.001,0.0,0.0	0.0,0.0,0.0	0.0
530	gene:Solyc06g082940.2	NA	6	+	48561030	48561119	48561139	48561252	48560629	48560831	48561413	48561884	530	12172,6818,4602	2,0,0	9967,5766,9507	0,0,2	238	262	1	1.0	1.0,1.0,1.0	1.0,1.0,1.0	0.0
532	gene:Solyc02g062950.2	NA	2	-	34897262	34897334	34899445	34899516	34896777	34896916	34899847	34899997	532	12,15,0	0,0,0	13,5,7	0,1,1	220	221	1	1.0	1.0,1.0,NA	1.0,0.834,0.875	0.097
534	gene:Solyc12g017260.1	NA	12	-	6456674	6456731	6457824	6457970	6454726	6454790	6458681	6458751	534	48,45,12	45,44,28	42,43,18	49,24,44	295	206	0.8056186199015287	1.0	0.427,0.417,0.23	0.374,0.556,0.222	-0.026
535	gene:Solyc12g017260.1	NA	12	-	6456674	6456731	6457824	6457967	6454726	6454790	6458681	6458751	535	2,1,0	45,44,28	0,0,0	49,24,44	292	206	1	1.0	0.03,0.016,0.0	0.0,0.0,0.0	0.015
537	gene:Solyc08g068230.2	NA	8	-	57334849	57335743	57336270	57336400	57332132	57333262	57337181	57337366	537	3,0,0	586,633,270	0,0,0	626,456,549	279	1043	1	1.0	0.019,0.0,0.0	0.0,0.0,0.0	0.006
538	gene:Solyc08g083280.2	NA	8	+	65785266	65785289	65785369	65785465	65785065	65785141	65785559	65785721	538	0,0,0	26,34,19	1,0,0	46,32,56	172	245	1	1.0	0.0,0.0,0.0	0.03,0.0,0.0	-0.01
540	gene:Solyc03g059160.1	NA	3	+	27836271	27836370	27836423	27836591	27835648	27835651	27836696	27836770	540	22,7,9	9,4,3	15,12,12	4,7,4	248	317	0.6182225836802377	1.0	0.758,0.691,0.793	0.827,0.687,0.793	-0.022
542	gene:Solyc03g059160.1	NA	3	+	27836271	27836370	27836423	27836523	27835648	27835651	27836696	27836770	542	22,7,9	21,24,5	15,12,12	21,18,21	248	249	0.6132189923783564	1.0	0.513,0.227,0.644	0.418,0.401,0.365	0.067
544	gene:Solyc09g090120.2	NA	9	+	69657680	69657708	69657755	69657838	69655580	69655650	69657904	69657965	544	162,151,90	0,3,0	208,148,158	4,2,2	177	232	1	1.0	1.0,0.985,1.0	0.986,0.99,0.99	0.006
545	gene:Solyc11g009060.1	NA	11	-	3183632	3183645	3183645	3183673	3183467	3183548	3183780	3183845	545	2,0,0	53,46,16	0,0,0	77,67,66	177	162	1	1.0	0.033,0.0,0.0	0.0,0.0,0.0	0.011
546	gene:Solyc07g022790.2	NA	7	+	21623932	21623986	21624616	21624662	21622570	21622719	21624764	21625035	546	1,0,0	23,11,14	1,0,1	20,17,23	203	195	1	1.0	0.04,0.0,0.0	0.046,0.0,0.04	-0.015
547	gene:Solyc07g022790.2	NA	7	+	21623925	21623986	21624616	21624662	21622570	21622719	21624764	21625035	547	1,0,0	23,11,14	1,0,0	20,17,23	210	195	1	1.0	0.039,0.0,0.0	0.044,0.0,0.0	-0.002
548	gene:Solyc02g088520.2	NA	2	+	50587924	50588095	50588600	50588732	50587022	50587208	50590536	50591384	548	4,3,2	0,2,0	1,4,3	0,0,0	320	281	1	1.0	1.0,0.568,1.0	1.0,1.0,1.0	-0.144
551	gene:Solyc06g065230.2	NA	6	+	40678297	40678377	40678615	40678645	40677926	40678017	40678954	40679087	551	1,0,2	2,0,0	1,0,4	0,0,0	229	179	0.735268323988833	1.0	0.281,NA,1.0	1.0,NA,1.0	-0.359
552	gene:Solyc06g065230.2	NA	6	+	40678316	40678377	40678615	40678645	40677926	40678017	40678954	40679087	552	2,0,1	2,0,0	0,0,1	0,0,0	210	179	1	1.0	0.46,NA,1.0	NA,NA,1.0	-0.27
556	gene:Solyc08g067090.2	NA	8	+	56004699	56004771	56004934	56004978	56004423	56004462	56006265	56006383	556	3,8,0	2,2,3	9,3,3	1,7,3	221	193	0.8509928547252924	1.0	0.567,0.777,0.0	0.887,0.272,0.466	-0.094
559	gene:Solyc12g009500.1	NA	12	+	2765924	2765997	2766485	2766571	2765412	2765625	2766828	2766975	559	32,11,12	0,0,0	19,9,20	0,1,1	222	235	1	1.0	1.0,1.0,1.0	1.0,0.905,0.955	0.047
561	gene:Solyc08g008040.2	NA	8	+	2535285	2535292	2535317	2535355	2534286	2534407	2535422	2535588	561	3,0,1	0,2,0	3,0,4	0,0,0	156	187	1	1.0	1.0,0.0,1.0	1.0,NA,1.0	-0.333
562	gene:Solyc03g019650.2	NA	3	+	61481378	61481569	61481956	61482017	61480166	61480673	61482151	61483077	562	0,0,2	0,0,0	2,2,3	0,3,0	340	210	1	1.0	NA,NA,1.0	1.0,0.292,1.0	0.236
565	gene:Solyc04g008640.2	NA	4	+	2273977	2274035	2274427	2274645	2272968	2273069	2275249	2275631	565	0,0,0	2,8,4	0,1,1	7,0,4	207	367	1	1.0	0.0,0.0,0.0	0.0,1.0,0.307	-0.436
566	gene:Solyc04g008640.2	NA	4	+	2273977	2274035	2274420	2274645	2272968	2273069	2275249	2275631	566	0,0,0	2,8,4	0,1,1	2,0,8	207	374	1	1.0	0.0,0.0,0.0	0.0,1.0,0.184	-0.395
567	gene:Solyc02g094510.2	NA	2	-	55027532	55027621	55031895	55032255	55025395	55025498	55032966	55033143	567	292,226,142	82,52,34	281,184,269	81,37,76	509	238	0.6112443957243698	1.0	0.625,0.67,0.661	0.619,0.699,0.623	0.005
571	gene:Solyc06g084510.2	NA	6	-	49596397	49596450	49596450	49596494	49596288	49596329	49596608	49596686	571	281,166,109	0,0,0	244,99,231	2,0,2	193	202	1	1.0	1.0,1.0,1.0	0.992,1.0,0.992	0.005
576	gene:Solyc10g007340.2	NA	10	+	1735220	1735304	1736302	1736367	1734984	1735137	1737226	1737379	576	10,21,4	0,2,0	19,15,15	0,0,0	233	214	1	1.0	1.0,0.906,1.0	1.0,1.0,1.0	-0.031
580	gene:Solyc02g076780.2	NA	2	+	41887392	41887474	41889043	41889196	41885101	41885197	41890263	41890552	580	25,18,10	0,1,1	23,14,32	1,0,0	231	302	1	1.0	1.0,0.959,0.929	0.968,1.0,1.0	-0.027
584	gene:Solyc02g076780.2	NA	2	+	41887392	41887479	41889043	41889196	41885101	41885197	41890263	41890552	584	27,26,12	0,1,1	27,15,38	1,0,0	236	302	1	1.0	1.0,0.971,0.939	0.972,1.0,1.0	-0.021
58	gene:Solyc05g052700.2	NA	5	+	62906641	62906713	62907645	62907708	62905341	62906441	62907854	62908171	58	3,0,0	1,0,0	0,1,3	0,0,0	221	212	1	1.0	0.742,NA,NA	NA,1.0,1.0	-0.258
591	gene:Solyc02g086830.2	NA	2	+	49442126	49442164	49442194	49442289	49441230	49441402	49442576	49442775	591	194,154,95	4,0,0	263,134,229	1,1,1	187	244	1	1.0	0.984,1.0,1.0	0.997,0.994,0.997	-0.001
592	gene:Solyc02g069780.2	NA	2	+	39611628	39611793	39611897	39611934	39610334	39610457	39612863	39612946	592	2,1,0	2,0,0	3,2,0	0,1,0	314	186	1	1.0	0.372,1.0,NA	1.0,0.542,NA	-0.085
593	gene:Solyc02g069780.2	NA	2	+	39611628	39611793	39611866	39611934	39610334	39610457	39612863	39612946	593	2,1,0	1,0,0	3,2,0	1,6,0	314	217	1	1.0	0.58,1.0,NA	0.675,0.187,NA	0.359
594	gene:Solyc06g082970.2	NA	6	+	48567358	48567411	48567681	48567761	48566885	48567230	48567841	48567982	594	0,6,0	262,231,145	0,0,0	295,196,227	202	229	1	1.0	0.0,0.029,0.0	0.0,0.0,0.0	0.01
603	gene:Solyc01g034150.2	NA	1	-	36255080	36255155	36255432	36255489	36251783	36251820	36256428	36256568	603	0,1,0	3,0,2	0,0,2	5,2,0	206	224	1	1.0	0.0,1.0,0.0	0.0,0.0,1.0	0.0
60	gene:Solyc05g052700.2	NA	5	+	62906652	62906713	62907645	62907708	62905341	62906441	62907854	62908171	60	3,0,0	1,0,0	0,1,1	0,0,0	210	212	1	1.0	0.752,NA,NA	NA,1.0,1.0	-0.248
615	gene:Solyc03g117420.2	NA	3	-	66568342	66568413	66568808	66568901	66567192	66567487	66569092	66569138	615	4,1,0	131,107,36	1,2,2	127,125,101	242	220	0.8386914927150392	1.0	0.027,0.008,0.0	0.007,0.014,0.018	-0.001
623	gene:Solyc01g098520.2	NA	1	-	89017978	89018085	89018123	89018242	89016400	89016427	89018329	89018374	623	0,1,0	6,4,3	4,0,0	11,13,10	268	256	1	1.0	0.0,0.193,0.0	0.258,0.0,0.0	-0.022
626	gene:Solyc05g026490.2	NA	5	-	41506306	41506499	41507751	41507809	41505398	41505598	41511424	41511688	626	0,1,1	229,131,90	0,0,0	163,109,183	207	342	1	1.0	0.0,0.012,0.018	0.0,0.0,0.0	0.01
629	gene:Solyc05g026490.2	NA	5	-	41506306	41506513	41507751	41507809	41505398	41505598	41511424	41511688	629	0,1,1	57,40,24	0,0,0	41,22,43	207	356	1	1.0	0.0,0.041,0.067	0.0,0.0,0.0	0.036
631	gene:Solyc05g026490.2	NA	5	-	41505982	41506499	41507751	41507809	41505398	41505598	41511424	41511688	631	0,1,1	709,479,310	0,0,0	649,369,576	207	666	1	1.0	0.0,0.007,0.01	0.0,0.0,0.0	0.006
632	gene:Solyc05g026490.2	NA	5	-	41505982	41506499	41507751	41507968	41505398	41505598	41511424	41511688	632	1,2,6	709,479,310	3,1,1	649,369,576	366	666	0.9888277223767646	1.0	0.003,0.008,0.034	0.008,0.005,0.003	0.01
642	gene:Solyc06g043070.2	NA	6	-	29793972	29794157	29795104	29795190	29791220	29791303	29795396	29795477	642	0,0,0	71,40,32	0,0,3	68,45,80	235	334	1	1.0	0.0,0.0,0.0	0.0,0.0,0.051	-0.017
648	gene:Solyc05g056260.2	NA	5	-	65611894	65611977	65612044	65612121	65611383	65611563	65612682	65612800	648	593,358,286	0,0,0	504,345,464	6,0,0	226	232	1	1.0	1.0,1.0,1.0	0.989,1.0,1.0	0.004
656	gene:Solyc11g043200.1	NA	11	-	33339270	33339307	33340466	33340578	33338655	33338724	33341468	33341570	656	4,4,1	2,0,0	5,1,5	0,0,0	261	186	1	1.0	0.588,1.0,1.0	1.0,1.0,1.0	-0.137
665	gene:Solyc03g097550.2	NA	3	+	59882419	59882476	59883088	59883158	59882227	59882289	59883679	59883811	665	136,81,71	0,0,0	118,88,96	0,2,0	206	219	1	1.0	1.0,1.0,1.0	1.0,0.979,1.0	0.007
666	gene:Solyc03g078080.2	NA	3	+	50044237	50044291	50045584	50045731	50043990	50044138	50046515	50046742	666	206,149,116	0,2,0	227,95,217	0,0,1	203	296	1	1.0	1.0,0.991,1.0	1.0,1.0,0.997	-0.002
667	gene:Solyc11g017440.1	NA	11	-	8384014	8384076	8384460	8384487	8383386	8383568	8384581	8384626	667	20,30,1	2,0,0	12,15,4	0,1,0	176	211	1	1.0	0.923,1.0,1.0	1.0,0.947,1.0	-0.008
66	gene:Solyc03g006190.2	NA	3	-	827854	827920	828092	828129	827674	827686	831890	832088	66	0,0,0	0,0,1	0,0,1	2,1,4	186	215	0.6326261602569867	1.0	NA,NA,0.0	0.0,0.0,0.224	-0.075
671	gene:Solyc02g094540.2	NA	2	+	55079124	55079230	55079351	55079444	55078929	55079025	55079560	55079656	671	0,0,0	58,38,25	1,0,0	50,40,37	255	242	1	1.0	0.0,0.0,0.0	0.019,0.0,0.0	-0.006
674	gene:Solyc01g107690.2	NA	1	+	95150911	95151116	95151400	95151465	95148991	95149335	95152133	95152250	674	10,9,5	1,0,0	3,7,14	1,0,0	354	214	1	1.0	0.858,1.0,1.0	0.645,1.0,1.0	0.071
675	gene:Solyc01g107690.2	NA	1	+	95151014	95151116	95151400	95151465	95148991	95149335	95152133	95152250	675	5,3,0	1,0,0	0,4,5	1,0,0	251	214	1	1.0	0.81,1.0,NA	0.0,1.0,1.0	0.238
676	gene:Solyc01g107690.2	NA	1	+	95151019	95151116	95151400	95151465	95148991	95149335	95152133	95152250	676	7,5,2	1,0,0	3,4,7	1,0,0	246	214	1	1.0	0.859,1.0,1.0	0.723,1.0,1.0	0.045
678	gene:Solyc01g107690.2	NA	1	+	95151019	95151120	95151400	95151465	95148991	95149335	95152133	95152250	678	2,1,4	1,0,0	5,1,1	1,0,0	250	214	1	1.0	0.631,1.0,1.0	0.811,1.0,1.0	-0.06
679	gene:Solyc01g107690.2	NA	1	+	95150918	95151116	95151400	95151465	95148991	95149335	95152133	95152250	679	10,8,6	1,0,0	2,7,9	1,0,0	347	214	1	1.0	0.86,1.0,1.0	0.552,1.0,1.0	0.103
67	gene:Solyc03g006190.2	NA	3	-	827854	827920	828092	828150	827674	827686	831890	832088	67	0,3,0	0,0,1	0,0,1	2,1,4	207	215	1	1.0	NA,1.0,0.0	0.0,0.0,0.206	0.431
680	gene:Solyc01g107690.2	NA	1	+	95150911	95151120	95151400	95151465	95148991	95149335	95152133	95152250	680	4,7,6	1,0,0	6,4,9	1,0,0	358	214	1	1.0	0.705,1.0,1.0	0.782,1.0,1.0	-0.026
681	gene:Solyc01g107690.2	NA	1	+	95150918	95151120	95151400	95151465	95148991	95149335	95152133	95152250	681	4,6,7	1,0,0	5,4,4	1,0,0	351	214	1	1.0	0.709,1.0,1.0	0.753,1.0,1.0	-0.015
682	gene:Solyc06g060060.2	NA	6	+	37975634	37975653	37975653	37975755	37974744	37974819	37978343	37978753	682	1,0,0	141,109,96	0,0,0	150,61,135	168	251	1	1.0	0.01,0.0,0.0	0.0,0.0,0.0	0.003
686	gene:Solyc12g013550.1	NA	12	+	4400280	4400369	4401904	4401994	4397933	4398060	4402685	4402691	686	0,0,0	201,127,91	5,0,2	195,84,129	238	239	0.6185003219939955	1.0	0.0,0.0,0.0	0.025,0.0,0.015	-0.013
688	gene:Solyc05g032660.2	NA	5	+	46234451	46234509	46236362	46236413	46232538	46232624	46238628	46238679	688	106,113,52	220,201,105	134,96,72	247,150,207	207	200	0.767262052126471	1.0	0.318,0.352,0.324	0.344,0.382,0.252	0.005
68	gene:Solyc03g006190.2	NA	3	-	827854	827920	828087	828132	827674	827686	831890	832088	68	1,0,2	0,0,1	1,4,0	2,1,4	194	215	1	1.0	1.0,NA,0.689	0.357,0.816,0.0	0.454
691	gene:Solyc05g032660.2	NA	5	+	46227979	46228041	46228859	46228997	46226216	46226285	46232276	46232344	691	187,155,91	1,0,0	184,124,180	0,1,0	211	287	1	1.0	0.996,1.0,1.0	1.0,0.994,1.0	0.001
693	gene:Solyc05g032660.2	NA	5	+	46227979	46228041	46228871	46228997	46226216	46226285	46232276	46232344	693	187,155,91	1,1,0	184,124,180	1,1,0	211	275	1	1.0	0.996,0.995,1.0	0.996,0.994,1.0	0.0
695	gene:Solyc05g032660.2	NA	5	+	46234348	46234509	46236362	46236458	46232556	46232624	46238628	46238679	695	0,0,0	21,6,6	1,0,0	6,3,12	310	245	1	1.0	0.0,0.0,0.0	0.116,0.0,0.0	-0.039
696	gene:Solyc05g032660.2	NA	5	+	46228007	46228041	46228859	46228997	46226216	46226285	46232276	46232344	696	0,1,0	1,0,0	1,0,0	0,1,0	183	287	1	1.0	0.0,1.0,NA	1.0,0.0,NA	0.0
697	gene:Solyc05g032660.2	NA	5	+	46228007	46228041	46228871	46228958	46226216	46226285	46232276	46232344	697	0,1,0	94,88,44	1,0,0	114,75,89	183	236	1	1.0	0.0,0.014,0.0	0.011,0.0,0.0	0.001
698	gene:Solyc05g032660.2	NA	5	+	46228007	46228041	46228871	46228997	46226216	46226285	46232276	46232344	698	0,1,0	1,1,0	1,0,0	1,1,0	183	275	1	1.0	0.0,0.6,NA	0.6,0.0,NA	0.0
699	gene:Solyc05g032660.2	NA	5	+	46228007	46228041	46228859	46228958	46226216	46226285	46232276	46232344	699	0,1,0	102,88,45	1,0,0	113,78,90	183	248	1	1.0	0.0,0.015,0.0	0.012,0.0,0.0	0.001
69	gene:Solyc03g006190.2	NA	3	-	827859	827920	828087	828150	827674	827686	831890	832088	69	0,1,0	13,10,3	0,0,0	7,8,7	212	210	1	1.0	0.0,0.09,0.0	0.0,0.0,0.0	0.03
6	gene:Solyc06g084160.2	NA	6	+	49374240	49374291	49374513	49374630	49373255	49373402	49374713	49374992	6	1,0,0	207,128,141	2,0,1	237,146,181	200	266	1	1.0	0.006,0.0,0.0	0.011,0.0,0.007	-0.004
703	gene:Solyc05g009330.2	NA	5	-	3478319	3478422	3478422	3478470	3477307	3477790	3482222	3482473	703	0,0,0	93,44,41	2,0,0	103,30,56	197	252	1	1.0	0.0,0.0,0.0	0.024,0.0,0.0	-0.008
705	gene:Solyc02g080590.2	NA	2	+	44788907	44788952	44788952	44789014	44788665	44788817	44790014	44790070	705	1,0,0	116,122,68	2,5,0	235,177,133	194	211	0.9920209731984457	1.0	0.009,0.0,0.0	0.009,0.03,0.0	-0.01
711	gene:Solyc07g008720.2	NA	7	+	3695153	3695210	3695469	3695514	3694915	3695063	3695596	3696017	711	1093,1053,567	0,0,0	1407,851,1034	2,0,1	206	194	1	1.0	1.0,1.0,1.0	0.998,1.0,0.999	0.001
714	gene:Solyc02g087750.2	NA	2	+	50057685	50057711	50058128	50058231	50057453	50057587	50060733	50060822	714	180,162,94	0,0,0	218,134,192	0,0,2	175	252	1	1.0	1.0,1.0,1.0	1.0,1.0,0.993	0.002
719	gene:Solyc03g006310.2	NA	3	+	912391	912453	913526	913594	909874	909999	914135	914330	719	27,29,20	10,6,5	48,19,21	10,3,12	211	217	0.9845833136412551	1.0	0.735,0.833,0.804	0.832,0.867,0.643	0.01
71	gene:Solyc03g006190.2	NA	3	-	827859	827920	828092	828132	827674	827686	831890	832088	71	1,0,0	13,10,3	1,4,2	7,8,7	189	210	1	1.0	0.079,0.0,0.0	0.137,0.357,0.241	-0.219
723	gene:Solyc02g090930.2	NA	2	-	52400023	52400085	52400085	52400105	52399186	52399812	52401707	52401741	723	6,7,2	0,1,0	3,5,5	1,2,0	169	211	1	1.0	1.0,0.897,1.0	0.789,0.757,1.0	0.117
726	gene:Solyc02g082760.2	NA	2	-	46403664	46403734	46403734	46403754	46403468	46403536	46404183	46404960	726	188,126,79	965,626,448	167,71,147	849,346,832	169	219	0.8840967257290793	1.0	0.202,0.207,0.186	0.203,0.21,0.186	-0.001
72	gene:Solyc03g006190.2	NA	3	-	827859	827920	828092	828129	827674	827686	831890	832088	72	0,0,0	13,10,3	0,0,1	7,8,7	186	210	1	1.0	0.0,0.0,0.0	0.0,0.0,0.139	-0.046
73	gene:Solyc03g006190.2	NA	3	-	827859	827920	828092	828150	827674	827686	831890	832088	73	0,3,0	13,10,3	0,0,1	7,8,7	207	210	1	1.0	0.0,0.233,0.0	0.0,0.0,0.127	0.035
746	gene:Solyc11g006680.1	NA	11	-	1289677	1289831	1290049	1290139	1289262	1289322	1290847	1290968	746	0,0,0	63,48,36	0,0,1	63,47,57	239	303	1	1.0	0.0,0.0,0.0	0.0,0.0,0.022	-0.007
748	gene:Solyc11g006680.1	NA	11	-	1289677	1289831	1290049	1290134	1289262	1289322	1290847	1290988	748	1,0,0	63,48,36	0,0,2	63,47,57	234	303	1	1.0	0.02,0.0,0.0	0.0,0.0,0.043	-0.008
756	gene:Solyc01g097500.2	NA	1	-	88332987	88333029	88333137	88333191	88332033	88332178	88333307	88333466	756	4,14,3	3,3,0	2,8,7	2,0,2	203	191	0.7469986621153327	1.0	0.556,0.814,1.0	0.485,1.0,0.767	0.039
760	gene:Solyc01g097440.2	NA	1	+	88292124	88292295	88293927	88294040	88291560	88291614	88294525	88294612	760	117,85,78	0,0,0	169,90,136	0,1,0	320	262	1	1.0	1.0,1.0,1.0	1.0,0.987,1.0	0.004
763	gene:Solyc08g060860.2	NA	8	-	45633124	45633195	45633238	45633289	45629697	45629954	45633406	45633556	763	0,1,0	67,53,21	0,0,0	54,25,48	200	220	1	1.0	0.0,0.02,0.0	0.0,0.0,0.0	0.007
764	gene:Solyc08g060860.2	NA	8	-	45629697	45629954	45633124	45633195	45629039	45629127	45633406	45633556	764	0,0,0	176,121,122	1,0,0	222,101,145	220	406	1	1.0	0.0,0.0,0.0	0.008,0.0,0.0	-0.003
773	gene:Solyc03g082960.2	NA	3	-	52816867	52816935	52816935	52816946	52816617	52816777	52817217	52817271	773	1,0,1	351,266,225	0,2,1	406,175,325	160	217	1	1.0	0.004,0.0,0.006	0.0,0.015,0.004	-0.003
779	gene:Solyc06g019200.2	NA	6	-	18152501	18152555	18152775	18152861	18152318	18152429	18152925	18152967	779	8,8,3	0,2,0	7,6,1	2,0,0	235	203	1	1.0	1.0,0.776,1.0	0.751,1.0,1.0	0.008
780	gene:Solyc06g019200.2	NA	6	-	18152501	18152555	18152775	18152853	18152318	18152429	18152925	18152967	780	87,67,33	0,2,0	87,69,82	2,0,0	227	203	1	1.0	1.0,0.968,1.0	0.975,1.0,1.0	-0.002
782	gene:Solyc06g019200.2	NA	6	-	18152504	18152570	18152775	18152861	18152318	18152429	18153053	18153111	782	0,1,3	115,130,42	0,1,0	137,182,140	235	215	1	1.0	0.0,0.007,0.061	0.0,0.005,0.0	0.021
785	gene:Solyc06g019200.2	NA	6	-	18152504	18152555	18152775	18152861	18152318	18152429	18153053	18153111	785	0,1,3	149,176,53	0,1,0	196,210,161	235	200	1	1.0	0.0,0.005,0.046	0.0,0.004,0.0	0.016
787	gene:Solyc06g019200.2	NA	6	-	18151008	18151162	18151639	18151724	18149508	18149712	18151838	18151896	787	0,2,0	15,8,4	0,0,2	16,8,5	234	303	1	1.0	0.0,0.245,0.0	0.0,0.0,0.341	-0.032
78	gene:Solyc07g056030.2	NA	7	+	63936483	63936502	63936502	63936563	63935715	63935972	63937026	63937073	78	28,24,6	0,0,0	22,11,18	1,0,1	168	210	1	1.0	1.0,1.0,1.0	0.965,1.0,0.957	0.026
790	gene:Solyc06g019200.2	NA	6	-	18152501	18152570	18152775	18152861	18152318	18152429	18153053	18153111	790	0,1,3	8,1,0	0,1,0	1,0,0	235	218	1	1.0	0.0,0.481,1.0	0.0,1.0,NA	-0.006
791	gene:Solyc06g019200.2	NA	6	-	18152504	18152558	18152775	18152861	18152318	18152403	18153053	18153111	791	0,0,1	2,0,0	0,4,0	0,1,0	235	203	1	1.0	0.0,NA,1.0	NA,0.776,NA	-0.276
792	gene:Solyc06g019200.2	NA	6	-	18152504	18152558	18152775	18152861	18152318	18152429	18153053	18153111	792	0,1,3	106,124,40	0,1,0	133,173,130	235	203	1	1.0	0.0,0.007,0.061	0.0,0.005,0.0	0.021
794	gene:Solyc06g019200.2	NA	6	-	18152501	18152558	18152775	18152861	18152318	18152429	18153053	18153111	794	0,1,3	2,0,0	0,1,0	0,0,0	235	206	1	1.0	0.0,1.0,1.0	NA,1.0,NA	-0.333
798	gene:Solyc06g019200.2	NA	6	-	18149790	18149890	18151008	18151157	18149508	18149716	18151639	18151733	798	124,90,38	0,1,0	153,90,147	7,0,0	298	249	0.7179144163634305	1.0	1.0,0.987,1.0	0.948,1.0,1.0	0.013
799	gene:Solyc06g019200.2	NA	6	-	18149790	18149890	18151008	18151162	18149508	18149716	18151639	18151733	799	241,201,92	0,1,0	283,224,246	7,0,0	303	249	0.9896095085258142	1.0	1.0,0.994,1.0	0.971,1.0,1.0	0.008
79	gene:Solyc07g056030.2	NA	7	+	63936483	63936502	63936502	63936569	63935715	63935972	63937026	63937073	79	28,24,6	0,0,0	22,11,18	1,0,1	168	216	1	1.0	1.0,1.0,1.0	0.966,1.0,0.959	0.025
7	gene:Solyc06g084160.2	NA	6	+	49374240	49374291	49374513	49374636	49373255	49373402	49374713	49374992	7	1,0,0	11,3,3	2,0,1	2,6,4	200	272	1	1.0	0.11,0.0,0.0	0.576,0.0,0.254	-0.24
802	gene:Solyc03g034170.2	NA	3	+	5870282	5870361	5871370	5871424	5869289	5869376	5872059	5872140	802	0,4,0	125,97,30	0,0,5	144,132,80	228	203	1	1.0	0.0,0.035,0.0	0.0,0.0,0.053	-0.006
810	gene:Solyc11g005170.1	NA	11	+	148658	148746	149001	149085	147567	148130	149818	149897	810	77,110,41	0,2,0	138,68,113	0,2,2	237	233	1	1.0	1.0,0.982,1.0	1.0,0.971,0.982	0.01
811	gene:Solyc11g005170.1	NA	11	+	148658	148756	149001	149085	147567	148130	149818	149897	811	96,125,47	0,2,0	146,73,127	0,2,2	247	233	1	1.0	1.0,0.983,1.0	1.0,0.972,0.984	0.009
812	gene:Solyc04g074640.2	NA	4	-	60572787	60572853	60573060	60573135	60572673	60572714	60573979	60574075	812	0,0,0	269,283,119	0,0,1	479,426,244	224	215	1	1.0	0.0,0.0,0.0	0.0,0.0,0.004	-0.001
814	gene:Solyc04g074640.2	NA	4	-	60572787	60572853	60572933	60573135	60572673	60572714	60573979	60574075	814	0,0,1	269,283,119	1,1,1	479,426,244	351	215	1	1.0	0.0,0.0,0.005	0.001,0.001,0.003	0.0
815	gene:Solyc04g074640.2	NA	4	-	60572787	60572853	60572933	60573161	60572673	60572714	60573979	60574075	815	4,3,2	269,283,119	7,3,2	479,426,244	377	215	1	1.0	0.008,0.006,0.009	0.008,0.004,0.005	0.002
816	gene:Solyc04g074640.2	NA	4	-	60572787	60572853	60572933	60573080	60572673	60572714	60573979	60574075	816	2,1,0	269,283,119	1,2,0	479,426,244	296	215	1	1.0	0.005,0.003,0.0	0.002,0.003,0.0	0.001
817	gene:Solyc04g074640.2	NA	4	-	60572787	60572853	60573060	60573080	60572673	60572714	60573979	60574075	817	0,0,0	269,283,119	0,1,0	479,426,244	169	215	1	1.0	0.0,0.0,0.0	0.0,0.003,0.0	-0.001
818	gene:Solyc04g074640.2	NA	4	-	60572787	60572853	60573060	60573161	60572673	60572714	60573979	60574075	818	4,2,0	269,283,119	5,0,1	479,426,244	250	215	1	1.0	0.013,0.006,0.0	0.009,0.0,0.004	0.002
821	gene:Solyc01g098460.2	NA	1	+	88981777	88981876	88981955	88982084	88980680	88980888	88982202	88982272	821	0,3,1	21,14,8	0,0,4	31,26,15	248	278	0.7398203940590213	1.0	0.0,0.194,0.123	0.0,0.0,0.23	0.029
823	gene:Solyc06g054650.2	NA	6	-	37418739	37418947	37418968	37419072	37417842	37418118	37419440	37419724	823	0,2,0	1,6,0	0,0,0	0,0,2	253	357	1	1.0	0.0,0.32,NA	NA,NA,0.0	0.16
824	gene:Solyc06g050510.2	NA	6	-	33199626	33199697	33199697	33199854	33198537	33198791	33200639	33200786	824	18,10,5	30,40,24	18,18,17	71,33,53	306	220	0.7197807070068757	1.0	0.301,0.152,0.13	0.154,0.282,0.187	-0.013
827	gene:Solyc09g065690.2	NA	9	-	63917649	63917731	63920443	63920462	63917196	63917504	63920589	63920709	827	0,1,0	4,11,4	6,2,1	4,12,3	168	231	1	1.0	0.0,0.111,0.0	0.673,0.186,0.314	-0.354
828	gene:Solyc09g065690.2	NA	9	-	63917649	63917736	63920443	63920462	63917196	63917504	63920589	63920709	828	0,1,0	5,11,5	6,2,1	4,12,3	168	236	1	1.0	0.0,0.113,0.0	0.678,0.19,0.319	-0.358
829	gene:Solyc05g008060.2	NA	5	+	2484835	2484945	2485105	2485182	2484220	2484306	2485280	2485589	829	0,0,0	239,235,112	1,0,0	319,298,235	259	226	1	1.0	0.0,0.0,0.0	0.003,0.0,0.0	-0.001
82	gene:Solyc04g051580.2	NA	4	-	50878825	50878933	50880398	50880468	50877478	50877720	50880540	50880606	82	0,0,0	139,177,83	2,0,0	194,174,159	219	257	1	1.0	0.0,0.0,0.0	0.012,0.0,0.0	-0.004
839	gene:Solyc01g100860.2	NA	1	-	90764992	90765112	90770528	90770648	90764651	90764770	90771064	90771135	839	819,649,585	1087,719,663	1250,383,942	1418,381,1294	269	269	0.8727579480755876	1.0	0.43,0.474,0.469	0.469,0.501,0.421	-0.006
83	gene:Solyc04g051580.2	NA	4	-	50878825	50878933	50880398	50880443	50877478	50877720	50880540	50880606	83	0,0,0	139,177,83	1,0,0	194,174,159	194	257	1	1.0	0.0,0.0,0.0	0.007,0.0,0.0	-0.002
840	gene:Solyc12g021360.1	NA	12	+	16034736	16034805	16036937	16036977	16027430	16027511	16039103	16039276	840	156,107,73	3,0,0	167,69,97	0,1,0	218	189	1	1.0	0.978,1.0,1.0	1.0,0.984,1.0	-0.002
843	gene:Solyc10g006190.2	NA	10	-	904328	904508	905206	905293	903486	903758	905561	905588	843	0,0,0	20,27,6	0,2,0	12,5,13	236	329	1	1.0	0.0,0.0,0.0	0.0,0.358,0.0	-0.119
845	gene:Solyc10g006190.2	NA	10	-	904328	904379	905206	905293	903486	903758	905561	905588	845	0,0,0	5,5,7	0,2,0	3,3,6	236	200	1	1.0	0.0,0.0,0.0	0.0,0.361,0.0	-0.12
846	gene:Solyc10g006190.2	NA	10	-	904328	904379	905139	905293	903486	903758	905561	905588	846	3,11,0	5,5,7	2,8,0	3,3,6	303	200	0.7134361301514759	1.0	0.284,0.592,0.0	0.306,0.638,0.0	-0.023
84	gene:Solyc04g051580.2	NA	4	-	50878825	50878933	50880398	50880469	50877637	50877720	50880540	50880606	84	0,0,0	139,177,83	4,0,0	194,174,159	220	257	1	1.0	0.0,0.0,0.0	0.024,0.0,0.0	-0.008
856	gene:Solyc05g017950.2	NA	5	-	19280445	19280487	19280569	19280673	19280192	19280369	19280774	19280859	856	0,0,0	85,94,32	0,4,0	79,91,43	253	191	1	1.0	0.0,0.0,0.0	0.0,0.032,0.0	-0.011
859	gene:Solyc06g084480.2	NA	6	+	49569773	49569851	49570969	49571014	49569496	49569570	49571177	49571285	859	2,0,1	56,33,23	3,0,0	49,36,55	227	194	1	1.0	0.03,0.0,0.036	0.05,0.0,0.0	0.005
861	gene:Solyc02g093930.2	NA	2	-	54617408	54617467	54618126	54618299	54616779	54617336	54618441	54618727	861	1,0,0	1,0,2	0,0,0	4,1,3	322	208	1	1.0	0.392,NA,0.0	0.0,0.0,0.0	0.196
864	gene:Solyc03g078000.2	NA	3	+	48842941	48843022	48843143	48843242	48842735	48842798	48844491	48844629	864	103,56,42	102,56,40	105,84,93	121,75,73	230	248	0.6654913551701909	1.0	0.521,0.519,0.531	0.483,0.547,0.579	-0.013
865	gene:Solyc07g066430.2	NA	7	+	67865893	67866000	67866032	67866172	67864528	67864582	67866376	67866439	865	294,399,134	0,1,0	396,348,255	2,0,2	256	289	1	1.0	1.0,0.998,1.0	0.996,1.0,0.993	0.003
866	gene:Solyc07g066430.2	NA	7	+	67865889	67866000	67866032	67866172	67864528	67864582	67866376	67866439	866	677,741,323	0,1,0	919,677,615	2,0,2	260	289	1	1.0	1.0,0.999,1.0	0.998,1.0,0.997	0.001
867	gene:Solyc07g066430.2	NA	7	+	67864528	67864582	67865889	67865937	67864213	67864402	67866032	67866172	867	34,39,23	1,0,0	51,28,32	0,0,0	203	197	1	1.0	0.971,1.0,1.0	1.0,1.0,1.0	-0.01
868	gene:Solyc07g066430.2	NA	7	+	67865989	67866000	67866032	67866172	67864528	67864582	67866376	67866439	868	20,28,6	0,1,0	25,15,10	2,0,2	160	289	0.7879798096690064	1.0	1.0,0.981,1.0	0.958,1.0,0.9	0.041
871	gene:Solyc06g068220.2	NA	6	+	42263166	42263225	42264000	42264128	42262956	42263050	42265005	42265077	871	2,1,1	252,254,90	0,1,1	315,284,191	208	277	1	1.0	0.01,0.005,0.015	0.0,0.005,0.007	0.006
872	gene:Solyc06g068220.2	NA	6	+	42263166	42263225	42264000	42264140	42262956	42263050	42265005	42265077	872	2,1,1	0,2,0	0,1,1	0,1,0	208	289	1	1.0	1.0,0.41,1.0	NA,0.581,1.0	0.013
874	gene:Solyc06g068220.2	NA	6	+	42264000	42264128	42265005	42265077	42263148	42263225	42265917	42265988	874	129,153,39	103,68,58	183,172,79	142,73,99	277	221	0.6757746781542676	1.0	0.5,0.642,0.349	0.507,0.653,0.389	-0.019
876	gene:Solyc06g068220.2	NA	6	+	42263148	42263225	42264000	42264138	42262956	42263050	42265005	42265077	876	293,219,207	0,0,0	410,173,331	2,2,0	226	287	1	1.0	1.0,1.0,1.0	0.996,0.991,1.0	0.004
878	gene:Solyc06g068220.2	NA	6	+	42263148	42263225	42264000	42264140	42262956	42263050	42265005	42265077	878	293,219,207	0,2,0	410,173,331	0,1,0	226	289	1	1.0	1.0,0.993,1.0	1.0,0.996,1.0	-0.001
880	gene:Solyc06g068220.2	NA	6	+	42263154	42263225	42264000	42264128	42262956	42263050	42265005	42265077	880	2,2,1	252,254,90	0,1,1	315,284,191	220	277	1	1.0	0.01,0.01,0.014	0.0,0.004,0.007	0.008
881	gene:Solyc06g068220.2	NA	6	+	42263154	42263225	42264000	42264140	42262956	42263050	42265005	42265077	881	2,2,1	0,2,0	0,1,1	0,1,0	220	289	1	1.0	1.0,0.568,1.0	NA,0.568,1.0	0.072
885	gene:Solyc05g008350.2	NA	5	+	2714298	2714519	2715529	2715673	2713846	2713978	2715847	2715932	885	274,157,94	0,3,0	288,144,273	0,0,0	370	293	1	1.0	1.0,0.976,1.0	1.0,1.0,1.0	-0.008
889	gene:Solyc02g021360.2	NA	2	-	22526386	22526456	22527269	22527342	22526178	22526235	22527506	22528034	889	2,0,0	0,0,0	0,0,0	0,1,2	222	219	1	1.0	1.0,NA,NA	NA,0.0,0.0	1.0
902	gene:Solyc09g042770.2	NA	9	+	25723299	25723402	25723739	25723875	25722092	25722791	25724603	25724891	902	84,77,76	1,0,0	124,74,112	0,0,3	252	285	1	1.0	0.99,1.0,1.0	1.0,1.0,0.977	0.004
904	gene:Solyc09g042770.2	NA	9	+	25723295	25723402	25723739	25723875	25722092	25722791	25724603	25724891	904	3,10,4	1,0,0	10,2,11	0,0,3	256	285	1	1.0	0.77,1.0,1.0	1.0,1.0,0.803	-0.011
906	gene:Solyc06g068760.2	NA	6	+	42616581	42616642	42616734	42616770	42615301	42615670	42616982	42617033	906	2,0,0	149,100,79	0,0,0	181,74,147	210	185	1	1.0	0.012,0.0,0.0	0.0,0.0,0.0	0.004
907	gene:Solyc06g068760.2	NA	6	+	42615769	42615819	42615819	42615943	42615301	42615670	42616581	42616642	907	199,194,84	2,1,0	270,218,167	1,1,2	199	273	1	1.0	0.993,0.996,1.0	0.997,0.997,0.991	0.001
908	gene:Solyc06g068760.2	NA	6	+	42615778	42615819	42615819	42615943	42615301	42615670	42616581	42616642	908	15,12,2	2,1,0	22,27,11	1,1,2	190	273	0.7728780129778613	1.0	0.915,0.945,1.0	0.969,0.975,0.888	0.009
90	gene:Solyc12g040810.1	NA	12	+	42548643	42548803	42549505	42549639	42548393	42548460	42549717	42549816	90	0,7,4	50,51,30	3,5,2	72,30,34	309	283	1	1.0	0.0,0.112,0.109	0.037,0.132,0.051	0.0
914	gene:Solyc09g008520.2	NA	9	-	2007607	2007629	2007629	2007655	2007321	2007488	2007773	2007833	914	1,0,0	2,4,2	0,0,0	5,1,4	175	171	1	1.0	0.328,0.0,0.0	0.0,0.0,0.0	0.109
917	gene:Solyc11g008620.1	NA	11	-	2810710	2810782	2811321	2811390	2809956	2810016	2811467	2811560	917	1,0,0	389,277,106	1,8,0	388,235,290	218	221	0.8795462806692922	1.0	0.003,0.0,0.0	0.003,0.033,0.0	-0.011
91	gene:Solyc07g005880.2	NA	7	-	719080	719104	719490	719596	718390	718954	720809	720875	91	42,43,24	0,2,0	68,50,36	0,0,0	255	173	1	1.0	1.0,0.936,1.0	1.0,1.0,1.0	-0.021
920	gene:Solyc11g006820.1	NA	11	-	1390874	1391034	1392272	1392308	1390564	1390683	1392691	1392714	920	0,0,0	14,19,6	0,0,1	17,23,20	185	309	1	1.0	0.0,0.0,0.0	0.0,0.0,0.077	-0.026
921	gene:Solyc11g006820.1	NA	11	-	1390874	1390997	1392272	1392308	1390564	1390683	1392691	1392714	921	0,0,0	6,4,2	0,0,1	6,6,6	185	272	1	1.0	0.0,0.0,0.0	0.0,0.0,0.197	-0.066
922	gene:Solyc11g006820.1	NA	11	-	1390874	1391053	1392272	1392308	1390564	1390683	1392691	1392714	922	0,0,0	12,7,5	0,0,1	12,13,13	185	328	1	1.0	0.0,0.0,0.0	0.0,0.0,0.12	-0.04
925	gene:Solyc05g056590.2	NA	5	+	65859037	65859273	65862982	65863030	65858906	65858952	65863153	65863220	925	17,12,14	2,0,0	10,12,12	0,0,1	385	197	1	1.0	0.813,1.0,1.0	1.0,1.0,0.86	-0.016
92	gene:Solyc07g005880.2	NA	7	-	719080	719104	719490	719622	718390	718954	720809	720875	92	58,67,40	0,2,0	84,59,60	0,0,0	281	173	1	1.0	1.0,0.954,1.0	1.0,1.0,1.0	-0.015
930	gene:Solyc04g048950.2	NA	4	+	38694085	38694220	38695462	38695531	38691826	38692065	38696371	38696558	930	0,1,0	15,7,2	0,1,0	11,7,16	284	218	1	1.0	0.0,0.099,0.0	0.0,0.099,0.0	0.0
931	gene:Solyc01g090450.2	NA	1	+	84131793	84131863	84135487	84135574	84131180	84131281	84135692	84136055	931	0,0,0	4,0,1	0,0,1	3,1,8	219	236	1	1.0	0.0,NA,0.0	0.0,0.0,0.119	-0.04
93	gene:Solyc07g005880.2	NA	7	-	719080	719104	719490	719607	718390	718954	720809	720875	93	146,173,104	0,2,0	178,152,151	0,0,0	266	173	1	1.0	1.0,0.983,1.0	1.0,1.0,1.0	-0.006
940	gene:Solyc11g005550.1	NA	11	+	405551	405776	406304	406407	403707	403916	406874	406982	940	2,2,0	64,52,30	0,2,0	63,41,79	374	252	1	1.0	0.021,0.025,0.0	0.0,0.032,0.0	0.005
941	gene:Solyc02g068240.2	NA	2	-	38235825	38235869	38235869	38235932	38235582	38235738	38237577	38237663	941	4,2,4	12,8,2	3,7,1	12,11,1	212	193	0.8218171740413927	1.0	0.233,0.185,0.645	0.185,0.367,0.477	0.011
942	gene:Solyc02g069130.2	NA	2	+	39086223	39086373	39087772	39087889	39085774	39086059	39088570	39088772	942	1,0,0	57,57,28	0,2,0	82,66,57	299	266	1	1.0	0.015,0.0,0.0	0.0,0.026,0.0	-0.004
950	gene:Solyc01g066310.2	NA	1	+	73961106	73961241	73961612	73961740	73959977	73960470	73962079	73962265	950	78,44,33	0,2,0	98,47,53	2,0,0	284	277	1	1.0	1.0,0.955,1.0	0.98,1.0,1.0	-0.008
952	gene:Solyc03g044370.2	NA	3	-	8901425	8901668	8901945	8902005	8900289	8900402	8902225	8902346	952	0,0,0	2,2,0	0,1,1	2,5,0	209	392	1	1.0	0.0,0.0,NA	0.0,0.273,1.0	-0.424
953	gene:Solyc05g018620.2	NA	5	-	22632273	22632355	22633408	22633555	22631606	22631762	22634974	22635138	953	0,2,0	80,58,31	0,0,0	87,51,62	296	231	1	1.0	0.0,0.026,0.0	0.0,0.0,0.0	0.009
956	gene:Solyc10g037900.1	NA	10	-	17942462	17942602	17942963	17943177	17941935	17942373	17943468	17943843	956	5,3,0	4,0,0	2,1,0	1,0,0	363	289	1	1.0	0.499,1.0,NA	0.614,1.0,NA	-0.057
95	gene:Solyc10g018540.1	NA	10	-	8759233	8759310	8759829	8759902	8756321	8756476	8759978	8760059	95	6,15,6	1,0,0	13,5,9	0,0,2	222	226	1	1.0	0.859,1.0,1.0	1.0,1.0,0.821	0.013
965	gene:Solyc10g086580.1	NA	10	-	65365061	65365084	65365084	65365124	65364494	65364967	65365191	65365297	965	4515,3028,2513	4,0,0	5084,2603,4485	0,1,0	189	172	1	1.0	0.999,1.0,1.0	1.0,1.0,1.0	-0.0
966	gene:Solyc10g086580.1	NA	10	-	65364671	65364688	65364719	65364967	65364150	65364401	65365038	65365124	966	45588,36954,25488	0,0,0	49153,24518,44043	2,1,0	397	166	1	1.0	1.0,1.0,1.0	1.0,1.0,1.0	0.0
969	gene:Solyc10g086580.1	NA	10	-	65364671	65364688	65364719	65364966	65364150	65364401	65365038	65365124	969	17048,13741,10875	0,0,0	19538,7041,16243	2,1,0	396	166	1	1.0	1.0,1.0,1.0	1.0,1.0,1.0	0.0
970	gene:Solyc10g086580.1	NA	10	-	65364671	65364688	65364895	65364967	65364150	65364401	65365038	65365124	970	13405,10865,6742	0,0,0	13949,8191,13690	2,1,0	221	166	1	1.0	1.0,1.0,1.0	1.0,1.0,1.0	0.0
971	gene:Solyc10g086580.1	NA	10	-	65364569	65364688	65364719	65364967	65364150	65364401	65365038	65365124	971	45588,36954,25488	0,0,0	49153,24518,44043	0,4,0	397	268	1	1.0	1.0,1.0,1.0	1.0,1.0,1.0	0.0
974	gene:Solyc10g086580.1	NA	10	-	65364569	65364688	65364719	65364966	65364150	65364401	65365038	65365124	974	17048,13741,10875	0,0,0	19538,7041,16243	0,4,0	396	268	1	1.0	1.0,1.0,1.0	1.0,0.999,1.0	0.0
975	gene:Solyc10g086580.1	NA	10	-	65364569	65364688	65364895	65364967	65364150	65364401	65365038	65365124	975	13405,10865,6742	0,0,0	13949,8191,13690	0,4,0	221	268	1	1.0	1.0,1.0,1.0	1.0,1.0,1.0	0.0
977	gene:Solyc10g086580.1	NA	10	-	65364494	65364688	65364895	65364966	65364150	65364401	65365038	65365124	977	0,0,0	21952,14356,10164	1,1,0	22083,12252,19090	220	343	1	1.0	0.0,0.0,0.0	0.0,0.0,0.0	0.0
978	gene:Solyc10g086580.1	NA	10	-	65364494	65364688	65364895	65364978	65364150	65364401	65365038	65365124	978	0,0,0	21952,14356,10164	0,2,0	22083,12252,19090	232	343	1	1.0	0.0,0.0,0.0	0.0,0.0,0.0	0.0
980	gene:Solyc10g086580.1	NA	10	-	65364494	65364688	65364895	65364967	65364150	65364401	65365038	65365124	980	13405,10865,6742	21952,14356,10164	13949,8191,13690	22083,12252,19090	221	343	1	1.0	0.487,0.54,0.507	0.495,0.509,0.527	0.001
982	gene:Solyc10g086580.1	NA	10	-	65364495	65364688	65364895	65364966	65364150	65364401	65365038	65365124	982	0,0,0	3215,1894,1313	1,1,0	2962,1726,2619	220	342	1	1.0	0.0,0.0,0.0	0.001,0.001,0.0	-0.001
983	gene:Solyc10g086580.1	NA	10	-	65364495	65364688	65364895	65364978	65364150	65364401	65365038	65365124	983	0,0,0	3215,1894,1313	0,2,0	2962,1726,2619	232	342	1	1.0	0.0,0.0,0.0	0.0,0.002,0.0	-0.001
985	gene:Solyc10g086580.1	NA	10	-	65364495	65364688	65364895	65364967	65364150	65364401	65365038	65365124	985	13405,10865,6742	3215,1894,1313	13949,8191,13690	2962,1726,2619	221	342	0.8561275821273587	1.0	0.866,0.899,0.888	0.879,0.88,0.89	0.001
988	gene:Solyc10g086580.1	NA	10	-	65365038	65365084	65365084	65365096	65364494	65364967	65365191	65365297	988	0,0,0	7651,6291,3858	4,0,5	7925,4941,6869	161	195	1	1.0	0.0,0.0,0.0	0.001,0.0,0.001	-0.001
992	gene:Solyc07g062930.2	NA	7	-	65556585	65556726	65557046	65557121	65555746	65555812	65557632	65558067	992	8,13,0	18,17,3	11,8,12	14,13,24	224	290	0.6426003610163891	1.0	0.365,0.497,0.0	0.504,0.443,0.393	-0.159
993	gene:Solyc02g086610.2	NA	2	+	49270061	49270099	49270573	49270651	49269650	49269760	49271180	49271234	993	21,15,6	57,34,31	26,7,19	76,33,41	187	227	0.6782548369620653	1.0	0.309,0.349,0.19	0.293,0.205,0.36	-0.003
996	gene:Solyc05g048770.2	NA	5	+	59430387	59430518	59434015	59434179	59426318	59426400	59435748	59435912	996	0,2,0	31,47,16	2,0,0	24,12,22	280	313	1	1.0	0.0,0.045,0.0	0.085,0.0,0.0	-0.013
997	gene:Solyc05g048770.2	NA	5	+	59430387	59430518	59434040	59434179	59426318	59426400	59435748	59435912	997	0,2,0	27,37,14	2,0,0	21,8,18	280	288	1	1.0	0.0,0.053,0.0	0.089,0.0,0.0	-0.012
