# Supplementary material for: High transcriptome plasticity drives phosphate starvation responses in tomato
Source: Stress Biol. 2022 Mar 18;2(1):18. doi: 10.1007/s44154-022-00035-4 (PMC10441952; doi:10.1007/s44154-022-00035-4)
Supplement: Supplementary file 3 — Additional file 3. [file 44154_2022_35_MOESM3_ESM.zip › rmats_1s/RI.MATS.ReadsOnTargetAndJunctionCounts.txt]

ID	GeneID	geneSymbol	chr	strand	riExonStart_0base	riExonEnd	upstreamES	upstreamEE	downstreamES	downstreamEE	ID	IC_SAMPLE_1	SC_SAMPLE_1	IC_SAMPLE_2	SC_SAMPLE_2	IncFormLen	SkipFormLen	PValue	FDR	IncLevel1	IncLevel2	IncLevelDifference
2406	gene:Solyc12g008940.1	NA	12	-	2247274	2247460	2247274	2247340	2247442	2247460	2406	5,3,2	36,47,55	12,21,40	58,14,32	251	149	0.0	0.0	0.076,0.037,0.021	0.109,0.471,0.426	-0.291
1933	gene:Solyc11g069070.1	NA	11	+	53659048	53659284	53659048	53659052	53659151	53659284	1933	7,1,2	0,1,0	0,5,2	1,4,2	248	149	4.369271043351795e-116	7.0454495574e-113	1.0,0.375,1.0	0.0,0.429,0.375	0.524
1134	gene:Solyc09g074230.2	NA	9	-	66004082	66004305	66004082	66004197	66004267	66004305	1134	7,6,4	108,66,51	17,25,18	109,70,84	219	149	4.2662152733612863e-107	4.58618141886e-104	0.042,0.058,0.051	0.096,0.195,0.127	-0.089
2457	gene:Solyc08g061560.2	NA	8	-	48993338	48993577	48993338	48993427	48993510	48993577	2457	1,2,3	1,2,4	10,4,1	0,0,2	232	149	1.166314145528423e-105	9.40340779832e-103	0.391,0.391,0.325	1.0,1.0,0.243	-0.379
1887	gene:Solyc03g121450.2	NA	3	-	69557548	69557766	69557548	69557579	69557667	69557766	1887	18,8,8	6,0,5	6,1,6	11,11,4	237	149	5.345104118123648e-102	3.44759215619e-99	0.654,1.0,0.501	0.255,0.054,0.485	0.454
1549	gene:Solyc12g098430.1	NA	12	+	65934260	65934500	65934260	65934335	65934434	65934500	1549	5,10,4	0,5,2	2,2,4	8,1,12	248	149	5.783751223249009e-85	3.1087662825e-82	1.0,0.546,0.546	0.131,0.546,0.167	0.416
1683	gene:Solyc12g008430.1	NA	12	+	1865189	1865432	1865189	1865270	1865354	1865432	1683	4,0,0	3,4,1	5,3,4	3,0,0	233	149	3.3785912202328735e-82	1.55656524075e-79	0.46,0.0,0.0	0.516,1.0,1.0	-0.685
2097	gene:Solyc07g041730.2	NA	7	+	54076028	54076229	54076028	54076049	54076135	54076229	2097	19,11,17	15,17,5	57,25,24	15,4,8	235	149	6.007286888595622e-79	2.42168752697e-76	0.445,0.291,0.683	0.707,0.798,0.655	-0.247
2707	gene:Solyc02g094420.2	NA	2	+	54948540	54948765	54948540	54948603	54948683	54948765	2707	42,27,12	2,0,0	40,34,42	9,3,0	229	149	2.8757457756661874e-77	1.03047556961e-74	0.932,1.0,1.0	0.743,0.881,1.0	0.103
270	gene:Solyc01g005550.2	NA	1	+	383792	383981	383792	383803	383927	383981	270	8,9,4	459,296,191	13,22,16	365,211,369	273	149	7.000774594971577e-77	2.25774980688e-74	0.009,0.016,0.011	0.019,0.054,0.023	-0.02
3075	gene:Solyc08g016080.2	NA	8	+	6695329	6695518	6695329	6695378	6695452	6695518	3075	6,6,2	4,4,0	0,0,5	5,2,11	223	149	1.6954745868293583e-68	4.72353245233e-66	0.501,0.501,1.0	0.0,0.0,0.233	0.59
481	gene:Solyc08g076470.2	NA	8	+	60486349	60486592	60486349	60486408	60486491	60486592	481	214,153,107	4,1,0	235,127,178	14,2,6	232	149	1.7575934706328945e-68	4.72353245233e-66	0.972,0.99,1.0	0.915,0.976,0.95	0.04
1496	gene:Solyc12g098860.1	NA	12	-	66235243	66235473	66235243	66235280	66235384	66235473	1496	4,0,2	53,41,21	8,6,5	46,16,33	253	149	8.36470162527874e-68	2.07508944166e-65	0.043,0.0,0.053	0.093,0.181,0.082	-0.087
768	gene:Solyc05g047520.2	NA	5	+	59006928	59007141	59006928	59006972	59007072	59007141	768	16,8,2	0,0,1	14,11,5	0,2,4	249	149	1.621412622098345e-65	3.73503979019e-63	1.0,1.0,0.545	1.0,0.767,0.428	0.117
60	gene:Solyc04g049800.2	NA	4	+	43567688	43567872	43567688	43567761	43567841	43567872	60	30,27,10	118,98,57	16,17,3	135,87,85	229	149	9.428954645632928e-65	2.02722524881e-62	0.142,0.152,0.102	0.072,0.113,0.022	0.063
2688	gene:Solyc05g006170.2	NA	5	-	853469	853712	853469	853535	853628	853712	2688	8,11,5	153,175,76	30,15,12	181,151,101	242	149	2.5933267902788195e-64	5.22717431166e-62	0.031,0.037,0.039	0.093,0.058,0.068	-0.037
1100	gene:Solyc03g114280.2	NA	3	+	64297922	64298104	64297922	64297961	64298077	64298104	1100	0,2,0	39,24,13	1,6,3	21,14,26	265	149	8.82833495135922e-64	1.67478707165e-61	0.0,0.045,0.0	0.026,0.194,0.061	-0.079
1723	gene:Solyc02g071800.2	NA	2	+	41151557	41151791	41151557	41151604	41151719	41151791	1723	6,4,4	0,0,6	4,5,6	0,0,2	264	149	5.100120860872033e-63	9.1377165424e-61	1.0,1.0,0.273	1.0,1.0,0.629	-0.119
2501	gene:Solyc10g052660.1	RPS25	10	-	53214754	53214956	53214754	53214782	53214881	53214956	2501	4,12,2	0,4,0	7,4,3	13,0,7	248	149	1.0451644910635487e-62	1.77402920194e-60	1.0,0.643,1.0	0.244,1.0,0.205	0.398
2402	gene:Solyc06g060540.2	NA	6	+	38556515	38557334	38556515	38556639	38557230	38557334	2402	8,11,0	7,2,0	22,20,24	1,2,2	740	149	3.4891049855321146e-62	5.62618178917e-60	0.187,0.525,NA	0.816,0.668,0.707	-0.374
2587	gene:Solyc06g074110.2	NA	6	-	45813437	45813635	45813437	45813497	45813584	45813635	2587	1,0,0	16,23,22	4,4,2	25,31,22	236	149	8.841698529383826e-62	1.35783227416e-59	0.038,0.0,0.0	0.092,0.075,0.054	-0.061
3364	gene:Solyc01g109010.2	NA	1	-	96101419	96101644	96101419	96101485	96101554	96101644	3364	0,0,2	2,4,4	4,5,0	2,8,8	218	149	4.5012306862638134e-60	6.59839498327e-58	0.0,0.0,0.255	0.578,0.299,0.0	-0.207
144	gene:Solyc08g081250.2	NA	8	-	64306943	64307116	64306943	64306966	64307068	64307116	144	2,5,8	38,35,555	4,7,2	46,30,35	251	149	9.162988708448708e-59	1.28481037325e-56	0.03,0.078,0.008	0.049,0.122,0.033	-0.029
2694	gene:Solyc08g048250.2	NA	8	+	14489310	14489541	14489310	14489357	14489463	14489541	2694	11,4,2	32,5,3	2,3,3	37,13,21	255	149	3.2937223334282005e-57	4.42593938554e-55	0.167,0.319,0.28	0.031,0.119,0.077	0.18
5	gene:Solyc02g070860.2	NA	2	+	40466762	40466985	40466762	40466830	40466909	40466985	5	4,5,3	25,17,13	0,2,1	20,13,20	228	149	2.255093827160753e-56	2.90907103704e-54	0.095,0.161,0.131	0.0,0.091,0.032	0.088
1047	gene:Solyc08g083040.2	NA	8	-	65626676	65626900	65626676	65626696	65626781	65626900	1047	29,27,12	8,0,4	36,18,31	0,4,0	234	149	3.809871808905813e-53	4.72570637835e-51	0.698,1.0,0.656	1.0,0.741,1.0	-0.129
2686	gene:Solyc05g006170.2	NA	5	-	851669	851911	851669	851732	851836	851911	2686	85,50,48	6,4,8	100,38,81	2,1,4	253	149	3.222074441449833e-51	3.84858891618e-49	0.893,0.88,0.779	0.967,0.957,0.923	-0.098
2387	gene:Solyc02g055440.2	NA	2	-	2573790	2574034	2573790	2573865	2573930	2574034	2387	10,9,7	5,5,0	9,3,2	7,1,13	214	149	8.023958360170776e-51	9.24188061127e-49	0.582,0.556,1.0	0.472,0.676,0.097	0.298
401	gene:Solyc02g093080.2	NA	2	-	54017844	54018089	54017844	54017960	54018044	54018089	401	0,2,0	13,7,6	4,1,4	10,22,8	233	149	1.2388142935629966e-50	1.37764692991e-48	0.0,0.154,0.0	0.204,0.028,0.242	-0.107
2116	gene:Solyc04g076700.2	NA	4	+	61594343	61594558	61594343	61594385	61594474	61594558	2116	2,1,1	0,1,0	1,6,0	2,4,0	238	149	5.170453553369043e-49	5.55823756987e-47	1.0,0.385,1.0	0.238,0.484,NA	0.434
1900	gene:Solyc07g006240.2	NA	7	+	1051299	1051532	1051299	1051343	1051453	1051532	1900	2,1,0	34,17,13	6,4,1	20,29,19	259	149	5.769371112578969e-48	6.00200704454e-46	0.033,0.033,0.0	0.147,0.074,0.029	-0.061
216	gene:Solyc05g026360.2	NA	5	+	40930655	40930849	40930655	40930689	40930771	40930849	216	0,2,1	19,3,5	6,6,3	34,9,6	231	149	1.138078768847506e-47	1.14697000923e-45	0.0,0.301,0.114	0.102,0.301,0.244	-0.077
113	gene:Solyc08g029200.2	NA	8	-	37869624	37869833	37869624	37869637	37869760	37869833	113	5,1,2	16,17,11	2,1,0	32,31,22	272	149	2.0784500261804227e-47	2.03121252559e-45	0.146,0.031,0.091	0.033,0.017,0.0	0.073
355	gene:Solyc01g091500.2	NA	1	-	85126974	85127189	85126974	85127069	85127142	85127189	355	7,7,0	0,4,0	21,10,4	0,1,2	222	149	2.285278978870057e-47	2.16765432555e-45	1.0,0.54,NA	1.0,0.87,0.573	-0.044
2932	gene:Solyc09g074650.2	NA	9	+	66467798	66468040	66467798	66467873	66467980	66468040	2932	56,56,34	2,0,0	63,51,66	8,1,0	256	149	3.1138404762816905e-46	2.86918158172e-44	0.942,1.0,1.0	0.821,0.967,1.0	0.051
1325	gene:Solyc03g120730.2	NA	3	-	69021725	69021943	69021725	69021753	69021847	69021943	1325	11,5,2	19,28,10	9,1,0	33,20,41	243	149	7.553033259487674e-45	6.76625896162e-43	0.262,0.099,0.109	0.143,0.03,0.0	0.099
3269	gene:Solyc12g016210.1	NA	12	-	6354735	6354974	6354735	6354790	6354864	6354974	3269	4,6,8	25,15,10	11,15,14	18,15,13	223	149	5.040711645743657e-44	4.39359325879e-42	0.097,0.211,0.348	0.29,0.401,0.418	-0.151
2172	gene:Solyc09g064920.2	NA	9	-	62445802	62446044	62445802	62445868	62445949	62446044	2172	2,1,0	1,3,3	4,8,10	11,5,3	230	149	1.4855749504226405e-43	1.26078400398e-41	0.564,0.178,0.0	0.191,0.509,0.683	-0.214
3368	gene:Solyc01g100380.2	NA	1	-	90428185	90428434	90428185	90428266	90428365	90428434	3368	90,55,43	2880,2581,1588	93,65,75	2732,1584,1954	248	149	1.7388225933186573e-43	1.43787252909e-41	0.018,0.013,0.016	0.02,0.024,0.023	-0.007
3445	gene:Solyc06g084460.2	NA	6	-	49558481	49558724	49558481	49558581	49558678	49558724	3445	5,10,4	5,0,4	8,5,7	0,3,0	246	149	5.038183623388991e-42	4.06203554636e-40	0.377,1.0,0.377	1.0,0.502,1.0	-0.249
953	gene:Solyc01g102950.2	NA	1	+	91608784	91609022	91608784	91608852	91608916	91609022	953	0,1,2	49,54,33	4,4,3	64,55,25	213	149	1.0223074574995661e-41	8.04132085472e-40	0.0,0.013,0.041	0.042,0.048,0.077	-0.038
2013	gene:Solyc06g060260.2	NA	6	+	38227186	38227415	38227186	38227249	38227327	38227415	2013	8,1,7	303,235,143	14,15,8	297,208,259	227	149	1.7441925733973965e-41	1.339290726e-39	0.017,0.003,0.031	0.03,0.045,0.02	-0.015
2432	gene:Solyc04g009810.2	NA	4	-	3120562	3120741	3120562	3120595	3120691	3120741	2432	1,4,5	42,35,11	1,1,0	39,16,48	245	149	6.000419173087801e-41	4.50031437982e-39	0.014,0.065,0.217	0.015,0.037,0.0	0.081
2215	gene:Solyc07g005000.2	NA	7	+	33224	33417	33224	33252	33321	33417	2215	2,0,1	45,41,49	7,1,2	56,35,33	218	149	1.3099136577602933e-39	9.60107169608e-38	0.029,0.0,0.014	0.079,0.019,0.04	-0.032
539	gene:Solyc12g088340.1	NA	12	+	63770665	63770884	63770665	63770711	63770830	63770884	539	7,9,1	79,62,37	4,0,5	120,44,96	268	149	4.681682256272798e-39	3.355205617e-37	0.047,0.075,0.015	0.018,0.0,0.028	0.03
1268	gene:Solyc12g042080.1	NA	12	+	40758098	40758314	40758098	40758149	40758224	40758314	1268	8,16,4	2241,1455,1264	306,114,12	2429,945,2420	224	149	6.853454216885891e-39	4.80486735858e-37	0.002,0.007,0.002	0.077,0.074,0.003	-0.048
392	gene:Solyc06g065490.2	NA	6	-	40881330	40881647	40881330	40881392	40881509	40881647	392	301,352,152	17,4,4	401,255,234	7,1,4	266	149	1.4266734344354488e-38	9.78940814054e-37	0.908,0.98,0.955	0.97,0.993,0.97	-0.03
354	gene:Solyc01g091500.2	NA	1	-	85126974	85127189	85126974	85127073	85127142	85127189	354	7,4,0	24,34,6	18,7,4	35,22,14	218	149	2.8072058814951256e-38	1.88609145163e-36	0.166,0.074,0.0	0.26,0.179,0.163	-0.121
1049	gene:Solyc08g083040.2	NA	8	-	65626676	65626900	65626676	65626715	65626781	65626900	1049	1,3,1	54,52,16	4,6,4	59,37,28	215	149	1.8584700152584606e-37	1.22317669372e-35	0.013,0.038,0.042	0.045,0.101,0.09	-0.048
3141	gene:Solyc03g121820.2	NA	3	+	69863320	69863561	69863320	69863384	69863494	69863561	3141	7,6,4	245,296,133	18,6,16	324,242,249	259	149	2.7678832556157654e-37	1.78528469987e-35	0.016,0.012,0.017	0.031,0.014,0.036	-0.012
1522	gene:Solyc03g033640.2	NA	3	+	5235265	5235465	5235265	5235336	5235438	5235465	1522	1,1,2	64,45,47	8,3,1	51,44,63	251	149	1.5905327157585773e-36	1.00577804085e-34	0.009,0.013,0.025	0.085,0.039,0.009	-0.029
87	gene:Solyc02g087770.2	NA	2	+	50075652	50075900	50075652	50075776	50075865	50075900	87	6,2,2	133,113,52	10,6,9	142,72,124	238	149	2.1921550470396643e-36	1.35955769744e-34	0.027,0.011,0.024	0.042,0.05,0.043	-0.024
2600	gene:Solyc02g078780.2	NA	2	+	43421410	43421653	43421410	43421474	43421581	43421653	2600	4,1,0	92,54,53	8,2,6	90,51,114	256	149	2.885551584161546e-35	1.75583091678e-33	0.025,0.011,0.0	0.049,0.022,0.03	-0.022
843	gene:Solyc12g014320.1	NA	12	-	5135383	5135531	5135383	5135419	5135490	5135531	843	6,5,2	58,25,14	15,11,8	53,8,35	220	149	4.4197539465562475e-35	2.63957527364e-33	0.065,0.119,0.088	0.161,0.482,0.134	-0.168
511	gene:Solyc10g078920.1	NA	10	+	60571065	60571305	60571065	60571103	60571239	60571305	511	21,13,16	913,852,407	30,40,16	901,747,699	285	149	5.149663090452902e-35	3.01957517577e-33	0.012,0.008,0.02	0.017,0.027,0.012	-0.005
2788	gene:Solyc08g063070.2	NA	8	+	52631381	52631619	52631381	52631440	52631525	52631619	2788	16,8,8	0,2,2	28,4,19	5,3,8	234	149	6.868477510829045e-35	3.95550713793e-33	1.0,0.718,0.718	0.781,0.459,0.602	0.198
9	gene:Solyc02g071150.2	NA	2	-	40646165	40646379	40646165	40646229	40646329	40646379	9	16,15,8	999,708,508	33,18,23	1206,555,838	249	149	2.0294984518450183e-34	1.14826886091e-32	0.009,0.013,0.009	0.016,0.019,0.016	-0.007
1279	gene:Solyc02g085570.2	NA	2	+	48403921	48404115	48403921	48403966	48404052	48404115	1279	2,5,7	178,90,65	11,9,17	182,83,186	235	149	3.111534285677159e-34	1.73012035712e-32	0.007,0.034,0.064	0.037,0.064,0.055	-0.017
2528	gene:Solyc03g093510.2	NA	3	+	54860530	54860766	54860530	54860574	54860645	54860766	2528	7,0,2	214,141,165	16,4,10	403,122,313	220	149	5.038614643354452e-34	2.75415800421e-32	0.022,0.0,0.008	0.026,0.022,0.021	-0.013
203	gene:Solyc09g047910.2	NA	9	-	33695984	33696151	33695984	33696023	33696097	33696151	203	7,3,7	0,4,0	0,5,0	0,2,8	223	149	2.4578785414888627e-33	1.31563033963e-31	1.0,0.334,1.0	NA,0.626,0.0	0.465
3174	gene:Solyc05g051520.2	NA	5	+	61880230	61880451	61880230	61880329	61880430	61880451	3174	1,0,2	0,1,0	2,1,0	2,0,0	250	149	2.4884790920148053e-33	1.31563033963e-31	1.0,0.0,1.0	0.373,1.0,NA	-0.02
1809	gene:Solyc06g019200.2	NA	6	-	18153091	18153300	18153091	18153111	18153190	18153300	1809	14,11,7	168,194,85	22,30,16	216,212,147	228	149	9.869239296738573e-33	5.13359624709e-31	0.052,0.036,0.051	0.062,0.085,0.066	-0.025
2046	gene:Solyc08g007240.2	NA	8	+	1826831	1827074	1826831	1826909	1827025	1827074	2046	13,22,3	108,125,45	8,4,12	117,130,83	265	149	2.016828554028471e-32	1.03242414075e-30	0.063,0.09,0.036	0.037,0.017,0.075	0.02
2873	gene:Solyc04g072140.2	NA	4	+	59165503	59165683	59165503	59165563	59165642	59165683	2873	1,2,0	0,1,2	0,0,4	2,0,4	228	149	3.0997146797413905e-32	1.56196560034e-30	1.0,0.567,0.0	0.0,NA,0.395	0.325
2463	gene:Solyc03g031560.2	NA	3	+	4062129	4062322	4062129	4062181	4062251	4062322	2463	0,1,8	21,8,11	1,0,3	30,20,16	219	149	3.4726025206721194e-32	1.7229450968e-30	0.0,0.078,0.331	0.022,0.0,0.113	0.091
1597	gene:Solyc01g095210.2	NA	1	-	86555881	86556119	86555881	86555946	86556031	86556119	1597	10,3,1	24,33,6	2,5,2	44,52,16	234	149	5.427229216896052e-32	2.65194154917e-30	0.21,0.055,0.096	0.028,0.058,0.074	0.067
1532	gene:Solyc09g031680.1	NA	9	-	28218509	28218734	28218509	28218572	28218655	28218734	1532	6,1,1	45,23,19	2,0,0	26,11,25	232	149	2.253182074669289e-31	1.08455405833e-29	0.079,0.027,0.033	0.047,0.0,0.0	0.031
1329	gene:Solyc02g064800.2	NA	2	+	35953342	35953588	35953342	35953391	35953525	35953588	1329	6,3,0	204,127,99	15,3,8	229,109,253	283	149	1.0675698026039506e-30	5.06310678441e-29	0.015,0.012,0.0	0.033,0.014,0.016	-0.012
1828	gene:Solyc08g078750.2	NA	8	-	62489447	62489663	62489447	62489513	62489610	62489663	1828	1,1,0	20,13,1	4,3,0	17,21,17	246	149	2.1266548461772128e-30	9.92677664798e-29	0.029,0.045,0.0	0.125,0.08,0.0	-0.044
2483	gene:Solyc08g079500.2	NA	8	-	63006305	63006516	63006305	63006371	63006440	63006516	2483	15,9,4	188,160,71	31,17,15	183,120,137	218	149	2.1563671953609915e-30	9.92677664798e-29	0.052,0.037,0.037	0.104,0.088,0.07	-0.045
2606	gene:Solyc08g079490.2	NA	8	-	63001519	63001689	63001519	63001584	63001677	63001689	2606	7,7,11	2,2,0	10,12,4	5,8,4	242	149	2.1854298976958988e-30	9.92677664798e-29	0.683,0.683,1.0	0.552,0.48,0.381	0.318
2094	gene:Solyc03g115820.2	NA	3	-	65410985	65411219	65410985	65411039	65411109	65411219	2094	42,33,20	1728,1247,780	49,18,21	2252,1361,1401	219	149	1.1972589390391625e-29	5.36272233111e-28	0.016,0.018,0.017	0.015,0.009,0.01	0.006
673	gene:Solyc01g087300.2	NA	1	-	82232534	82232771	82232534	82232615	82232708	82232771	673	2,4,5	50,35,12	0,0,4	46,16,24	242	149	1.353582390697125e-29	5.97986741096e-28	0.024,0.066,0.204	0.0,0.0,0.093	0.067
1371	gene:Solyc12g062870.1	NA	12	+	35516770	35516974	35516770	35516834	35516917	35516974	1371	2,6,2	165,131,87	9,9,10	220,146,196	232	149	9.425583562072982e-29	4.10777121455e-27	0.008,0.029,0.015	0.026,0.038,0.032	-0.015
2744	gene:Solyc12g010860.1	TFT8	12	-	3781556	3781702	3781556	3781559	3781649	3781702	2744	7,12,0	369,225,193	17,15,13	491,203,410	239	149	1.5233056788180798e-28	6.55021441892e-27	0.012,0.032,0.0	0.021,0.044,0.019	-0.013
2776	gene:Solyc02g086790.2	NA	2	-	49400877	49401125	49400877	49400895	49401078	49401125	2776	3,3,0	3,0,2	6,11,1	2,0,2	332	149	1.8347971239023635e-28	7.78581674288e-27	0.31,1.0,0.0	0.574,1.0,0.183	-0.149
804	gene:Solyc08g062610.2	NA	8	+	51569942	51570160	51569942	51570053	51570131	51570160	804	7,5,10	152,126,62	18,7,22	182,108,132	227	149	4.2628483730969085e-28	1.78541376665e-26	0.029,0.025,0.096	0.061,0.041,0.099	-0.017
1528	gene:Solyc01g060240.2	NA	1	+	69832949	69833147	69832949	69833022	69833130	69833147	1528	39,17,12	7,6,2	41,24,21	5,1,2	257	149	1.7052145562720458e-27	7.05040633843e-26	0.764,0.622,0.777	0.826,0.933,0.859	-0.152
2400	gene:Solyc02g070300.2	NA	2	+	40089800	40090013	40089800	40089873	40089954	40090013	2400	1,1,2	40,22,26	4,1,7	60,12,47	230	149	9.309123421094509e-27	3.8002434219e-25	0.016,0.029,0.047	0.041,0.051,0.088	-0.029
1802	gene:Solyc01g100950.2	NA	1	-	90837921	90838151	90837921	90837962	90838047	90838151	1802	7,7,2	15,17,16	6,8,15	22,12,9	234	149	1.303687892627734e-26	5.25549181716e-25	0.229,0.208,0.074	0.148,0.298,0.515	-0.15
1935	gene:Solyc09g065810.2	NA	9	+	64082933	64083119	64082933	64082976	64083061	64083119	1935	3,1,1	40,41,7	5,4,5	36,42,35	234	149	4.0696585702956595e-26	1.62032702336e-24	0.046,0.015,0.083	0.081,0.057,0.083	-0.026
760	gene:Solyc11g073300.1	NA	11	-	56294424	56294587	56294424	56294479	56294575	56294587	760	2,5,2	22,23,8	3,1,1	40,29,17	245	149	4.2092900407430344e-26	1.65548297334e-24	0.052,0.117,0.132	0.044,0.021,0.035	0.067
2071	gene:Solyc02g091120.2	NA	2	-	52526733	52526926	52526733	52526795	52526891	52526926	2071	3,0,0	18,10,19	6,3,0	19,17,17	245	149	4.392378017777002e-26	1.70667700088e-24	0.092,0.0,0.0	0.161,0.097,0.0	-0.055
2343	gene:Solyc01g106570.2	NA	1	-	94398386	94398786	94398386	94398464	94398594	94398786	2343	15,68,18	3,17,7	78,101,8	21,41,17	279	149	9.235833842145778e-26	3.54590049297e-24	0.728,0.681,0.579	0.665,0.568,0.201	0.185
1293	gene:Solyc02g089230.2	NA	2	+	51101616	51101856	51101616	51101660	51101745	51101856	1293	6,11,1	123,144,57	13,11,8	120,144,63	234	149	1.4868810534660761e-25	5.64140164403e-24	0.03,0.046,0.011	0.065,0.046,0.075	-0.033
414	gene:Solyc11g012870.1	NA	11	-	5656620	5656822	5656620	5656652	5656754	5656822	414	35,16,9	538,373,312	19,4,12	510,127,480	251	149	1.6319366014209726e-25	6.11976225533e-24	0.037,0.025,0.017	0.022,0.018,0.015	0.008
1236	gene:Solyc04g008640.2	NA	4	+	2265828	2266051	2265828	2265915	2265988	2266051	1236	1,3,2	0,0,2	1,1,7	0,0,4	222	149	1.771083080773386e-25	6.56522176494e-24	1.0,1.0,0.402	1.0,1.0,0.54	-0.046
3184	gene:Solyc08g078370.2	NA	8	-	62198914	62199156	62198914	62199004	62199095	62199156	3184	2,5,2	6,4,1	3,1,1	6,7,7	240	149	2.1840752709167356e-25	8.00413948717e-24	0.171,0.437,0.554	0.237,0.081,0.081	0.254
2891	gene:Solyc09g014320.2	NA	9	-	5844210	5844446	5844210	5844260	5844397	5844446	2891	4,0,2	2,2,2	0,2,1	8,1,0	286	149	2.40112122393545e-25	8.7006920755e-24	0.51,0.0,0.343	0.0,0.51,1.0	-0.219
2	gene:Solyc01g110460.2	NA	1	-	97159870	97161306	97159870	97159962	97161143	97161306	2	33,31,15	6,8,2	34,36,24	4,0,2	1330	149	7.083221950630581e-25	2.53815453231e-23	0.381,0.303,0.457	0.488,1.0,0.573	-0.307
2698	gene:Solyc10g074690.1	NA	10	-	58280559	58280801	58280559	58280595	58280760	58280801	2698	8,5,8	208,106,104	34,8,13	211,106,186	314	149	7.1752828720744655e-25	2.54288871016e-23	0.018,0.022,0.035	0.071,0.035,0.032	-0.021
1087	gene:Solyc09g008130.2	NA	9	-	1601902	1602106	1601902	1601952	1602051	1602106	1087	6,0,1	28,26,19	2,1,0	40,22,40	248	149	1.0206048708935476e-24	3.57766381373e-23	0.114,0.0,0.031	0.029,0.027,0.0	0.03
3087	gene:Solyc02g092010.2	NA	2	-	53226893	53227105	53226893	53226947	53227050	53227105	3087	4,6,2	84,92,59	2,4,0	137,59,126	252	149	2.8456131753882396e-24	9.86785214046e-23	0.027,0.037,0.02	0.009,0.039,0.0	0.012
2626	gene:Solyc02g020980.2	NA	2	-	20853217	20853461	20853217	20853259	20853359	20853461	2626	2,1,0	31,84,28	6,4,1	74,96,33	249	149	6.759558599196426e-24	2.31910388111e-22	0.037,0.007,0.0	0.046,0.024,0.018	-0.015
2288	gene:Solyc06g073630.2	NA	6	+	45428186	45428379	45428186	45428244	45428328	45428379	2288	6,14,1	2,0,4	11,4,10	1,0,2	233	149	9.915910755521405e-24	3.36619075648e-22	0.657,1.0,0.138	0.876,1.0,0.762	-0.281
1820	gene:Solyc08g079240.2	NA	8	-	62856858	62857077	62856858	62856919	62856997	62857077	1820	45,37,18	706,741,329	29,36,18	883,760,421	227	149	1.0377025997478596e-23	3.48603217103e-22	0.04,0.032,0.035	0.021,0.03,0.027	0.01
395	gene:Solyc11g018550.2	NA	11	+	8669290	8669530	8669290	8669362	8669442	8669530	395	9,1,0	286,238,166	9,8,9	359,242,280	229	149	2.5716544408589677e-23	8.55008821832e-22	0.02,0.003,0.0	0.016,0.021,0.02	-0.011
235	gene:Solyc02g083290.2	NA	2	-	46736770	46737015	46736770	46736778	46736854	46737015	235	1,3,0	41,50,33	7,3,4	59,91,29	225	149	2.720394879213574e-23	8.95231988313e-22	0.016,0.038,0.0	0.073,0.021,0.084	-0.041
2491	gene:Solyc04g074860.2	NA	4	-	60783104	60783343	60783104	60783161	60783244	60783343	2491	0,3,0	15,4,0	5,0,0	0,6,6	232	149	2.860196147308303e-23	9.31730563138e-22	0.0,0.325,NA	1.0,0.0,0.0	-0.171
2996	gene:Solyc09g005030.1	NA	9	+	22222	22460	22222	22294	22389	22460	2996	1,6,0	12,12,10	4,6,2	14,2,8	244	149	4.3851655168508897e-23	1.41421587918e-21	0.048,0.234,0.0	0.149,0.647,0.132	-0.215
1442	gene:Solyc06g072630.2	NA	6	+	44791380	44791606	44791380	44791426	44791528	44791606	1442	1,4,0	0,3,0	3,0,2	4,5,0	251	149	5.205632973410872e-23	1.66219468705e-21	1.0,0.442,NA	0.308,0.0,1.0	0.285
2704	gene:Solyc02g094420.2	NA	2	+	54948280	54948434	54948280	54948306	54948383	54948434	2704	44,39,32	350,323,153	55,29,41	532,337,330	226	149	1.5223435542907828e-22	4.81329212018e-21	0.077,0.074,0.121	0.064,0.054,0.076	0.026
675	gene:Solyc12g097030.1	NA	12	+	65696986	65697201	65696986	65697034	65697132	65697201	675	10,13,2	3,1,2	9,8,10	0,3,0	247	149	1.5819359794008168e-22	4.95314906172e-21	0.668,0.887,0.376	1.0,0.617,1.0	-0.229
2449	gene:Solyc08g061560.2	NA	8	-	48992780	48992935	48992780	48992791	48992866	48992935	2449	0,5,1	49,64,29	6,4,4	66,64,34	224	149	1.824830220725196e-22	5.65872832869e-21	0.0,0.049,0.022	0.057,0.04,0.073	-0.033
2325	gene:Solyc01g006450.2	NA	1	+	1061925	1062173	1061925	1061978	1062115	1062173	2325	30,11,16	200,159,97	18,12,18	228,133,220	286	149	2.6597820002027718e-22	8.16933042919e-21	0.072,0.035,0.079	0.04,0.045,0.041	0.02
42	gene:Solyc04g074750.2	NA	4	-	60679350	60679569	60679350	60679449	60679545	60679569	42	2,5,0	15,6,0	8,4,3	7,6,2	245	149	2.747950055288648e-22	8.36050842293e-21	0.075,0.336,NA	0.41,0.288,0.477	-0.186
3106	gene:Solyc10g080720.1	NA	10	-	61930950	61931123	61930950	61930990	61931071	61931123	3106	11,2,9	59,52,25	9,0,5	78,45,36	230	149	1.2072370227250426e-21	3.63863495167e-20	0.108,0.024,0.189	0.07,0.0,0.083	0.056
3050	gene:Solyc09g009960.2	NA	9	-	3414331	3414571	3414331	3414413	3414508	3414571	3050	1,6,4	28,47,15	0,3,4	54,28,57	244	149	1.420412237510457e-21	4.24150876479e-20	0.021,0.072,0.14	0.0,0.061,0.041	0.044
89	gene:Solyc03g123660.2	NA	3	+	70447929	70448151	70447929	70448015	70448111	70448151	89	7,8,2	86,57,46	5,4,2	114,58,76	245	149	1.4848387608886062e-21	4.39321559988e-20	0.047,0.079,0.026	0.026,0.04,0.016	0.023
2566	gene:Solyc02g083310.2	NA	2	-	46764248	46764481	46764248	46764295	46764397	46764481	2566	15,2,3	123,93,47	1,6,5	110,90,109	251	149	1.5416811978858472e-21	4.51992896653e-20	0.068,0.013,0.037	0.005,0.038,0.027	0.016
1172	gene:Solyc01g005810.2	NA	1	+	530555	530802	530555	530629	530718	530802	1172	3,5,4	201,183,116	16,9,3	235,213,227	238	149	2.2124412638813376e-21	6.42803880722e-20	0.009,0.017,0.021	0.041,0.026,0.008	-0.009
1978	gene:Solyc01g104060.2	NA	1	-	92536494	92536709	92536494	92536560	92536647	92536709	1978	13,9,5	139,87,51	9,2,8	122,85,132	236	149	5.2491165624488936e-21	1.51146436731e-19	0.056,0.061,0.058	0.045,0.015,0.037	0.026
3103	gene:Solyc04g049550.2	NA	4	-	42517358	42517593	42517358	42517427	42517511	42517593	3103	2,1,2	8,0,0	4,2,1	2,1,1	233	149	3.079693601710268e-20	8.78939103143e-19	0.138,1.0,1.0	0.561,0.561,0.39	0.209
1259	gene:Solyc05g018810.2	NA	5	+	23876684	23876884	23876684	23876744	23876822	23876884	1259	6,6,2	259,254,97	14,11,5	340,223,223	227	149	3.171494791303176e-20	8.97199184382e-19	0.015,0.015,0.013	0.026,0.031,0.015	-0.01
1888	gene:Solyc02g091090.2	NA	2	-	52499169	52499405	52499169	52499226	52499316	52499405	1888	3,7,6	0,3,0	3,1,2	2,0,2	239	149	8.494282574271163e-20	2.38209228713e-18	1.0,0.593,1.0	0.483,1.0,0.384	0.242
2527	gene:Solyc12g006030.1	NA	12	-	627935	628144	627935	628024	628099	628144	2527	8,3,1	156,77,69	5,7,10	138,64,113	224	149	9.911055831144281e-20	2.75544440133e-18	0.033,0.025,0.01	0.024,0.068,0.056	-0.027
2672	gene:Solyc12g015870.1	NA	12	+	5861371	5861582	5861371	5861456	5861529	5861582	2672	34,16,8	203,140,88	11,14,27	233,146,195	222	149	1.0888657249990223e-19	3.00136065224e-18	0.101,0.071,0.058	0.031,0.06,0.085	0.018
2795	gene:Solyc02g064640.2	NA	2	-	35729596	35729808	35729596	35729629	35729742	35729808	2795	11,2,5	106,108,46	19,11,10	130,153,87	262	149	1.2603081963761248e-19	3.44448638416e-18	0.056,0.01,0.058	0.077,0.039,0.061	-0.018
885	gene:Solyc04g079060.2	NA	4	-	63649421	63649567	63649421	63649457	63649553	63649567	885	177,217,84	36,37,10	290,200,197	17,31,37	245	149	1.3399208120549258e-19	3.63129799906e-18	0.749,0.781,0.836	0.912,0.797,0.764	-0.036
588	gene:Solyc06g062980.2	NA	6	+	39752165	39752329	39752165	39752234	39752311	39752329	588	6,8,5	35,23,14	10,18,10	26,40,20	226	149	1.588223306640589e-19	4.2683501366e-18	0.102,0.187,0.191	0.202,0.229,0.248	-0.066
3424	gene:Solyc09g065660.2	NA	9	+	63878116	63878330	63878116	63878181	63878273	63878330	3424	0,1,2	2,0,2	3,9,2	0,1,4	241	149	2.0336874095959565e-19	5.42036520326e-18	0.0,1.0,0.382	1.0,0.848,0.236	-0.234
718	gene:Solyc02g091030.2	NA	2	+	52472456	52472696	52472456	52472555	52472681	52472696	718	1,1,0	23,8,2	0,0,5	13,7,12	275	149	2.785817041482245e-19	7.3641475072e-18	0.023,0.063,0.0	0.0,0.0,0.184	-0.033
2321	gene:Solyc12g056210.1	NA	12	-	62173291	62173489	62173291	62173310	62173416	62173489	2321	17,11,8	396,259,223	7,7,16	529,195,442	255	149	3.3164969417942356e-19	8.69569320105e-18	0.024,0.024,0.021	0.008,0.021,0.021	0.006
920	gene:Solyc06g061150.2	NA	6	+	39152912	39153140	39152912	39153002	39153091	39153140	920	4,1,0	52,80,13	3,5,4	66,66,54	238	149	7.479000009350447e-19	1.94514314759e-17	0.046,0.008,0.0	0.028,0.045,0.044	-0.021
2756	gene:Solyc06g051570.2	NA	6	-	35094127	35094339	35094127	35094183	35094261	35094339	2756	2,5,2	36,16,19	7,7,7	35,10,40	227	149	8.065806512398863e-19	2.0809780802e-17	0.035,0.17,0.065	0.116,0.315,0.103	-0.088
390	gene:Solyc01g098500.2	NA	1	+	89007810	89008059	89007810	89007893	89007999	89008059	390	5,6,0	71,91,35	7,9,5	85,100,32	255	149	1.532049042804932e-18	3.92131600242e-17	0.04,0.037,0.0	0.046,0.05,0.084	-0.034
1622	gene:Solyc02g084880.2	NA	2	+	47948257	47948423	47948257	47948278	47948363	47948423	1622	0,0,1	21,10,5	2,1,6	11,20,12	234	149	5.5298267763606285e-18	1.40422766565e-16	0.0,0.0,0.113	0.104,0.031,0.241	-0.088
3232	gene:Solyc03g120430.2	NA	3	-	68823556	68823775	68823556	68823619	68823696	68823775	3232	13,7,12	692,483,352	21,9,22	796,354,548	226	149	6.3406042452389454e-18	1.59753505398e-16	0.012,0.009,0.022	0.017,0.016,0.026	-0.005
2711	gene:Solyc02g094420.2	NA	2	+	54948390	54948603	54948390	54948438	54948540	54948603	2711	75,50,29	0,0,1	69,46,40	1,2,2	251	149	6.4686581598627285e-18	1.60472481274e-16	1.0,1.0,0.945	0.976,0.932,0.922	0.038
715	gene:Solyc01g088460.2	NA	1	+	83265387	83266608	83265387	83265530	83266367	83266608	715	167,133,77	0,2,0	180,192,97	2,0,3	986	149	6.426609620886703e-18	1.60472481274e-16	1.0,0.909,1.0	0.932,1.0,0.83	0.049
1135	gene:Solyc09g074230.2	NA	9	-	66006342	66006568	66006342	66006380	66006478	66006568	1135	14,17,5	100,94,77	24,11,21	113,103,76	247	149	1.0343213347081394e-17	2.54632542323e-16	0.078,0.098,0.038	0.114,0.061,0.143	-0.035
1119	gene:Solyc08g075890.2	NA	8	+	59982405	59982613	59982405	59982501	59982581	59982613	1119	17,31,28	259,168,149	18,18,21	289,129,241	229	149	1.2578990981411525e-17	3.07327620569e-16	0.041,0.107,0.109	0.039,0.083,0.054	0.027
3210	gene:Solyc12g008790.1	NA	12	+	2134018	2134264	2134018	2134109	2134195	2134264	3210	0,2,0	20,38,5	2,1,3	20,26,22	235	149	1.2829945783662755e-17	3.11102068814e-16	0.0,0.032,0.0	0.06,0.024,0.08	-0.044
3198	gene:Solyc09g098580.2	NA	9	+	72373115	72373316	72373115	72373172	72373259	72373316	3198	6,1,7	85,91,78	3,2,3	111,84,86	236	149	1.6150943257765137e-17	3.88707403032e-16	0.043,0.007,0.054	0.017,0.015,0.022	0.017
886	gene:Solyc04g079060.2	NA	4	-	63644432	63644674	63644432	63644478	63644592	63644674	886	41,36,11	287,152,172	34,26,23	364,118,317	263	149	1.631862712120691e-17	3.89833870118e-16	0.075,0.118,0.035	0.05,0.111,0.039	0.009
264	gene:Solyc08g048450.2	NA	8	+	12868865	12869083	12868865	12868963	12869036	12869083	264	1,5,0	4,0,0	5,2,2	2,0,0	222	149	1.933663667874343e-17	4.5853421536e-16	0.144,1.0,NA	0.627,1.0,1.0	-0.304
413	gene:Solyc08g075010.2	NA	8	-	59151948	59152177	59151948	59152033	59152107	59152177	413	2,0,0	0,2,0	2,2,7	0,2,0	223	149	2.0675268470158314e-17	4.86698838075e-16	1.0,0.0,NA	1.0,0.401,1.0	-0.3
662	gene:Solyc10g050840.1	NA	10	+	50921719	50921947	50921719	50921785	50921873	50921947	662	6,1,1	72,82,59	10,2,3	95,43,75	237	149	2.9798659893371736e-17	6.96381725769e-16	0.05,0.008,0.011	0.062,0.028,0.025	-0.015
154	gene:Solyc10g074990.1	NA	10	-	58694659	58694906	58694659	58694755	58694832	58694906	154	0,1,4	12,32,13	10,2,8	25,9,16	226	149	3.584362594607428e-17	8.31623695511e-16	0.0,0.02,0.169	0.209,0.128,0.248	-0.132
1907	gene:Solyc08g067430.2	NA	8	+	56478141	56478349	56478141	56478184	56478268	56478349	1907	2,9,1	5,8,2	6,3,7	2,3,4	233	149	4.6871124885793524e-17	1.07970984112e-15	0.204,0.418,0.242	0.657,0.39,0.528	-0.237
283	gene:Solyc07g055050.2	NA	7	+	63183962	63184170	63183962	63183985	63184074	63184170	283	103,98,76	3458,3246,2147	68,46,76	3975,1951,2904	238	149	1.1638357388180604e-16	2.66196472176e-15	0.018,0.019,0.022	0.011,0.015,0.016	0.006
441	gene:Solyc07g017520.2	NA	7	-	7471401	7471642	7471401	7471407	7471572	7471642	441	2,0,0	25,20,9	3,6,2	19,23,10	314	149	1.4665994787353267e-16	3.33083332318e-15	0.037,0.0,0.0	0.07,0.11,0.087	-0.077
3228	gene:Solyc04g007600.2	NA	4	+	1286954	1287160	1286954	1286992	1287070	1287160	3228	5,3,0	21,12,18	3,1,0	15,12,29	227	149	1.725546953429623e-16	3.89153071665e-15	0.135,0.141,0.0	0.116,0.052,0.0	0.036
2964	gene:Solyc04g072880.2	NA	4	+	59836893	59837122	59836893	59836952	59837033	59837122	2964	8,14,8	39,28,9	10,5,1	36,21,27	230	149	4.0221808667134255e-16	9.00800923274e-15	0.117,0.245,0.365	0.153,0.134,0.023	0.139
2479	gene:Solyc05g008870.2	NA	5	+	3094402	3094643	3094402	3094477	3094589	3094643	2479	4,5,2	96,80,56	3,2,1	111,60,102	261	149	4.405478739344525e-16	9.79839236854e-15	0.023,0.034,0.02	0.015,0.019,0.006	0.012
1806	gene:Solyc06g019200.2	NA	6	-	18152318	18152529	18152318	18152403	18152504	18152529	1806	44,54,25	7,0,0	56,64,33	2,1,0	250	149	4.757517004721981e-16	1.05088988632e-14	0.789,1.0,1.0	0.943,0.974,1.0	-0.043
221	gene:Solyc07g008320.2	NA	7	-	3080894	3081073	3080894	3080937	3081027	3081073	221	8,2,1	103,83,39	5,1,1	121,66,108	239	149	9.554881760589927e-16	2.09622405972e-14	0.046,0.015,0.016	0.025,0.009,0.006	0.012
2604	gene:Solyc04g076790.2	NA	4	+	61670452	61670690	61670452	61670539	61670645	61670690	2604	9,4,4	244,174,115	9,11,9	275,134,182	255	149	1.2985311163358798e-15	2.82956949337e-14	0.021,0.013,0.02	0.019,0.046,0.028	-0.013
205	gene:Solyc08g083250.2	NA	8	+	65763811	65764042	65763811	65763845	65763919	65764042	205	1,3,0	0,0,1	2,5,3	1,3,0	223	149	1.549245804695056e-15	3.35323336922e-14	1.0,1.0,0.0	0.572,0.527,1.0	-0.033
3217	gene:Solyc11g011960.1	NA	11	-	4914948	4915176	4914948	4915014	4915105	4915176	3217	18,18,8	426,403,212	15,15,5	488,351,357	240	149	2.485092807423889e-15	5.34294953596e-14	0.026,0.027,0.023	0.019,0.026,0.009	0.007
334	gene:Solyc07g022900.2	NA	7	+	23225417	23225652	23225417	23225481	23225565	23225652	334	80,107,38	15,18,7	121,95,60	38,14,17	233	149	2.6535489584883193e-15	5.66734794114e-14	0.773,0.792,0.776	0.671,0.813,0.693	0.055
978	gene:Solyc12g019750.1	NA	12	-	11308294	11308443	11308294	11308308	11308398	11308443	978	8,11,4	239,171,113	7,5,5	292,185,208	239	149	2.887611907138115e-15	6.12667657929e-14	0.02,0.039,0.022	0.015,0.017,0.015	0.011
882	gene:Solyc06g084410.2	NA	6	+	49534061	49534265	49534061	49534119	49534196	49534265	882	17,22,6	90,73,36	30,26,24	101,75,84	226	149	3.419367957621596e-15	7.20749128322e-14	0.111,0.166,0.099	0.164,0.186,0.159	-0.044
2553	gene:Solyc07g017490.2	NA	7	+	7379495	7379731	7379495	7379542	7379641	7379731	2553	2,16,0	84,46,27	4,6,1	81,44,61	248	149	3.974745307033253e-15	8.32373611375e-14	0.014,0.173,0.0	0.029,0.076,0.01	0.024
1698	gene:Solyc01g107510.2	NA	1	+	95034951	95035192	95034951	95035035	95035123	95035192	1698	1,1,2	29,28,11	4,2,4	52,19,30	237	149	4.734856563789271e-15	9.85155639885e-14	0.021,0.022,0.103	0.046,0.062,0.077	-0.013
867	gene:Solyc11g010450.1	NA	11	+	3503341	3503555	3503341	3503399	3503480	3503555	867	5,1,3	49,30,26	9,1,7	47,24,40	230	149	5.940507784705041e-15	1.22808574395e-13	0.062,0.021,0.07	0.11,0.026,0.102	-0.028
1932	gene:Solyc11g069070.1	NA	11	+	53659048	53659284	53659048	53659057	53659151	53659284	1932	7,1,2	51,92,33	0,5,2	91,110,55	243	149	1.0971675078726483e-14	2.25373580439e-13	0.078,0.007,0.036	0.0,0.027,0.022	0.024
1353	gene:Solyc05g013770.2	NA	5	-	7078618	7078859	7078618	7078682	7078809	7078859	1353	13,9,5	0,0,2	25,5,8	0,0,4	276	149	2.1105881973494593e-14	4.30800439016e-13	1.0,1.0,0.574	1.0,1.0,0.519	0.018
405	gene:Solyc03g096080.2	NA	3	+	57934807	57935030	57934807	57934890	57934974	57935030	405	9,2,1	298,202,143	13,4,5	325,171,239	233	149	2.163788535045819e-14	4.38881636825e-13	0.019,0.006,0.004	0.025,0.015,0.013	-0.008
1626	gene:Solyc02g079110.2	NA	2	+	43728137	43728361	43728137	43728165	43728250	43728361	1626	1,0,0	12,3,7	0,1,2	20,5,6	234	149	4.93146908109621e-14	9.93999236658e-13	0.05,0.0,0.0	0.0,0.113,0.175	-0.079
1662	gene:Solyc03g121640.2	NA	3	+	69740436	69740678	69740436	69740534	69740609	69740678	1662	1,0,4	90,101,44	6,7,4	101,68,97	224	149	8.069644775966065e-14	1.61643505606e-12	0.007,0.0,0.057	0.038,0.064,0.027	-0.022
2026	gene:Solyc01g111880.2	NA	1	-	98043270	98043493	98043270	98043324	98043419	98043493	2026	6,2,2	88,63,54	4,5,7	97,47,51	244	149	9.440749816432361e-14	1.87940852827e-12	0.04,0.019,0.022	0.025,0.061,0.077	-0.027
1569	gene:Solyc03g078080.2	NA	3	+	50044065	50044291	50044065	50044138	50044237	50044291	1569	17,15,18	528,382,300	17,2,7	528,214,502	248	149	1.1821043056905833e-13	2.33882600359e-12	0.019,0.023,0.035	0.019,0.006,0.008	0.015
2419	gene:Solyc08g029110.2	NA	8	+	38217203	38217433	38217203	38217282	38217364	38217433	2419	3,1,2	70,89,35	2,6,2	70,61,38	231	149	1.5979365572553254e-13	3.14228377875e-12	0.027,0.007,0.036	0.018,0.06,0.033	-0.014
2738	gene:Solyc03g058970.2	NA	3	-	27240699	27240943	27240699	27240735	27240852	27240943	2738	2,0,1	53,25,44	6,0,1	45,24,38	266	149	1.9437560637899372e-13	3.79915957923e-12	0.021,0.0,0.013	0.069,0.0,0.015	-0.017
333	gene:Solyc07g022900.2	NA	7	+	23225236	23225481	23225236	23225292	23225391	23225481	333	164,112,74	3,5,5	197,140,150	6,3,1	248	149	2.0054157757958859e-13	3.89606378129e-12	0.97,0.931,0.899	0.952,0.966,0.989	-0.036
2760	gene:Solyc08g016010.2	NA	8	-	6579636	6579879	6579636	6579654	6579750	6579879	2760	22,25,7	7,2,2	17,12,9	22,11,6	245	149	2.382785023795563e-13	4.60148604895e-12	0.657,0.884,0.68	0.32,0.399,0.477	0.342
173	gene:Solyc02g005520.2	NA	2	-	9239964	9240131	9239964	9240011	9240093	9240131	173	60,29,28	5,3,5	54,43,39	4,7,13	231	149	2.4277629631095676e-13	4.66043783097e-12	0.886,0.862,0.783	0.897,0.798,0.659	0.059
101	gene:Solyc02g090910.2	NA	2	-	52389997	52390219	52389997	52390024	52390164	52390219	101	2,3,7	6,0,2	6,11,7	0,4,2	289	149	3.4327336351521434e-13	6.55063075347e-12	0.147,1.0,0.643	1.0,0.586,0.643	-0.146
827	gene:Solyc01g067390.2	NA	1	+	75874881	75875067	75874881	75874889	75874990	75875067	827	9,6,2	113,173,71	6,3,3	153,143,127	250	149	3.897205845686047e-13	7.39322873667e-12	0.045,0.02,0.017	0.023,0.012,0.014	0.011
3077	gene:Solyc08g016080.2	NA	8	+	6696045	6696250	6696045	6696098	6696172	6696250	3077	0,6,7	168,84,88	6,0,3	195,75,168	223	149	4.863674821874978e-13	9.1727200588e-12	0.0,0.046,0.05	0.02,0.0,0.012	0.021
999	gene:Solyc03g026150.2	NA	3	+	3560827	3561021	3560827	3560892	3560976	3561021	999	1,0,0	2,0,1	0,1,2	2,1,0	233	149	5.720854186241312e-13	1.07266015992e-11	0.242,NA,0.0	0.0,0.39,1.0	-0.342
2448	gene:Solyc08g061560.2	NA	8	-	48990239	48990439	48990239	48990266	48990364	48990439	2448	9,7,8	82,101,38	6,12,0	105,100,53	247	149	6.417677951021032e-13	1.19635904e-11	0.062,0.04,0.113	0.033,0.068,0.0	0.038
2812	gene:Solyc12g098420.1	NA	12	+	65930990	65931237	65930990	65931070	65931156	65931237	2812	5,8,1	209,247,132	9,4,11	305,218,147	235	149	9.467734490201058e-13	1.75479561672e-11	0.015,0.02,0.005	0.018,0.012,0.045	-0.012
1099	gene:Solyc03g114280.2	NA	3	+	64297922	64298104	64297922	64297957	64298077	64298104	1099	0,2,0	2,0,2	2,6,3	0,0,6	269	149	2.684877743771939e-12	4.94784612781e-11	0.0,1.0,0.0	1.0,1.0,0.217	-0.406
260	gene:Solyc12g036170.1	NA	12	+	53572725	53572955	53572725	53572739	53572819	53572955	260	56,43,29	1543,1321,1035	67,36,76	2147,1014,1408	229	149	2.9539408818198957e-12	5.41276099083e-11	0.023,0.021,0.018	0.02,0.023,0.034	-0.005
2024	gene:Solyc03g118830.2	NA	3	-	67630061	67630303	67630061	67630178	67630248	67630303	2024	10,12,3	56,48,30	10,7,4	87,49,39	219	149	3.3419097884080364e-12	6.08907291956e-11	0.108,0.145,0.064	0.073,0.089,0.065	0.03
995	gene:Solyc11g007690.1	NA	11	+	1927941	1928146	1927941	1927968	1928056	1928146	995	4,8,4	273,242,109	18,6,10	421,217,294	237	149	3.374285458070483e-12	6.11352281027e-11	0.009,0.02,0.023	0.026,0.017,0.021	-0.004
2703	gene:Solyc11g040120.1	NA	11	-	39826801	39827050	39826801	39826877	39826965	39827050	2703	9,3,3	256,161,123	7,8,11	258,139,243	237	149	3.685680271009413e-12	6.64040160559e-11	0.022,0.012,0.015	0.017,0.035,0.028	-0.01
2229	gene:Solyc05g041460.1	NA	5	+	51813589	51813824	51813589	51813694	51813801	51813824	2229	4,6,2	2,3,0	2,1,13	0,1,0	256	149	4.289755996909741e-12	7.6858128278e-11	0.538,0.538,1.0	1.0,0.368,1.0	-0.097
98	gene:Solyc05g014470.2	NA	5	+	8324066	8324302	8324066	8324146	8324236	8324302	98	117,89,67	1735,1272,772	85,58,108	1532,1075,1410	239	149	4.382304015635518e-12	7.80824886764e-11	0.04,0.042,0.051	0.033,0.033,0.046	0.007
282	gene:Solyc07g055050.2	NA	7	+	63183968	63184170	63183968	63183992	63184074	63184170	282	99,91,71	0,4,0	61,41,70	3,0,3	231	149	4.834605178009651e-12	8.56681412037e-11	1.0,0.936,1.0	0.929,1.0,0.938	0.023
2266	gene:Solyc06g009400.2	NA	6	+	3329497	3329664	3329497	3329543	3329645	3329664	2266	4,7,10	289,174,99	8,5,4	396,226,213	251	149	4.970340519456184e-12	8.75920665314e-11	0.008,0.023,0.057	0.012,0.013,0.011	0.017
1241	gene:Solyc10g080100.1	NA	10	-	61487151	61487397	61487151	61487302	61487386	61487397	1241	1,3,0	0,0,0	1,0,0	0,26,0	233	149	5.776839678766477e-12	1.01251673718e-10	1.0,1.0,NA	1.0,0.0,NA	0.5
1451	gene:Solyc12g040790.1	NA	12	+	42658166	42658365	42658166	42658192	42658283	42658365	1451	476,368,237	1648,1087,801	564,282,469	1966,1121,1720	240	149	6.64278710448056e-12	1.15799937362e-10	0.152,0.174,0.155	0.151,0.135,0.145	0.017
2700	gene:Solyc04g080770.2	NA	4	-	64862309	64862551	64862309	64862403	64862487	64862551	2700	8,1,3	144,79,77	1,4,3	136,91,130	233	149	7.007649321678586e-12	1.2150359711e-10	0.034,0.008,0.024	0.005,0.027,0.015	0.006
1604	gene:Solyc10g005840.2	NA	10	+	651367	651601	651367	651450	651540	651601	1604	0,2,2	42,55,25	5,7,3	86,63,24	239	149	7.104896180019882e-12	1.22530963532e-10	0.0,0.022,0.048	0.035,0.065,0.072	-0.034
2188	gene:Solyc03g113900.2	NA	3	+	63939011	63939183	63939011	63939040	63939121	63939183	2188	5,4,3	24,26,14	9,2,8	23,20,19	230	149	9.873881726234387e-12	1.69379088123e-10	0.119,0.091,0.122	0.202,0.061,0.214	-0.048
1032	gene:Solyc08g065360.2	NA	8	+	53282362	53282568	53282362	53282424	53282511	53282568	1032	4,3,1	4,2,0	12,5,4	3,2,0	236	149	1.012851931539993e-11	1.72827908953e-10	0.387,0.486,1.0	0.716,0.612,1.0	-0.152
2260	gene:Solyc06g066730.2	NA	6	+	41927879	41928128	41927879	41927975	41928063	41928128	2260	130,135,94	8,2,4	215,91,151	3,3,2	237	149	1.0324601626954908e-11	1.75246527615e-10	0.911,0.977,0.937	0.978,0.95,0.979	-0.027
574	gene:Solyc04g008050.2	NA	4	+	1711078	1711244	1711078	1711155	1711235	1711244	574	9,4,2	0,15,8	2,11,4	46,17,0	229	149	1.0831921939540396e-11	1.82895017042e-10	1.0,0.148,0.14	0.028,0.296,1.0	-0.012
2710	gene:Solyc02g094420.2	NA	2	+	54948385	54948603	54948385	54948438	54948530	54948603	2710	31,24,13	409,298,112	26,21,15	383,300,277	241	149	1.1837200442736087e-11	1.98827976187e-10	0.045,0.047,0.067	0.04,0.041,0.032	0.015
1783	gene:Solyc04g014570.2	NA	4	-	4836010	4836258	4836010	4836055	4836169	4836258	1783	0,3,1	4,4,0	4,3,1	0,0,0	263	149	1.2192352776124247e-11	2.03732319705e-10	0.0,0.298,1.0	1.0,1.0,1.0	-0.567
2875	gene:Solyc03g071720.2	NA	3	+	18492778	18492986	18492778	18492793	18492870	18492986	2875	4,9,3	72,73,23	15,10,3	69,91,39	226	149	1.4129787560359966e-11	2.34889509702e-10	0.035,0.075,0.079	0.125,0.068,0.048	-0.017
79	gene:Solyc01g080280.2	NA	1	+	79533226	79533459	79533226	79533310	79533398	79533459	79	257,168,132	8353,5990,3935	236,122,186	8723,4302,7453	237	149	1.5382133355788608e-11	2.54396820884e-10	0.019,0.017,0.021	0.017,0.018,0.015	0.002
1940	gene:Solyc08g081310.2	NA	8	-	64375784	64376010	64375784	64375853	64375939	64376010	1940	33,17,16	523,340,316	24,14,29	687,271,612	235	149	1.5805423920207883e-11	2.60063735422e-10	0.038,0.031,0.031	0.022,0.032,0.029	0.006
1621	gene:Solyc05g007260.2	NA	5	-	1925895	1926138	1925895	1925937	1926025	1926138	1621	9,5,1	210,111,115	8,4,13	203,82,215	237	149	3.135675264057239e-11	5.13327549573e-10	0.026,0.028,0.005	0.024,0.03,0.037	-0.011
515	gene:Solyc03g082740.2	NA	3	+	52634366	52634765	52634366	52634504	52634606	52634765	515	1,16,8	17,22,10	23,12,2	16,19,11	251	149	3.443168668875428e-11	5.60819139249e-10	0.034,0.302,0.322	0.46,0.273,0.097	-0.057
2998	gene:Solyc02g090020.2	NA	2	+	51697077	51697265	51697077	51697130	51697220	51697265	2998	50,7,13	4,3,2	38,14,36	10,2,6	239	149	4.033098900429283e-11	6.53605223813e-10	0.886,0.593,0.802	0.703,0.814,0.789	-0.008
3095	gene:Solyc03g115680.2	NA	3	+	65324156	65324389	65324156	65324225	65324322	65324389	3095	3,5,4	64,61,45	5,1,2	78,62,51	246	149	4.547965712177179e-11	7.33359471089e-10	0.028,0.047,0.051	0.037,0.01,0.023	0.019
1450	gene:Solyc11g009020.1	NA	11	-	3160363	3160524	3160363	3160397	3160469	3160524	1450	0,17,7	424,314,248	9,1,7	462,230,389	221	149	5.94685620299164e-11	9.54159763913e-10	0.0,0.035,0.019	0.013,0.003,0.012	0.009
1285	gene:Solyc05g025650.2	NA	5	-	35398800	35399035	35398800	35398861	35398979	35399035	1285	7,4,1	24,21,18	5,0,0	22,24,14	267	149	6.742693594332237e-11	1.07649439811e-09	0.14,0.096,0.03	0.113,0.0,0.0	0.051
80	gene:Solyc01g080280.2	NA	1	+	79530584	79530813	79530584	79530624	79530725	79530813	80	304,309,169	3904,3521,2142	391,324,293	4548,2815,3725	250	149	8.549389945747594e-11	1.3582158904e-09	0.044,0.05,0.045	0.049,0.064,0.045	-0.006
1199	gene:Solyc11g013290.1	NA	11	-	6227750	6227943	6227750	6227802	6227889	6227943	1199	1,2,0	44,37,14	3,0,8	36,30,45	236	149	8.770098456280368e-11	1.38644938831e-09	0.014,0.033,0.0	0.05,0.0,0.101	-0.035
2307	gene:Solyc10g086580.1	NA	10	-	65365191	65365385	65365191	65365297	65365374	65365385	2307	291,188,173	14358,9613,7918	286,187,201	15800,8240,14000	226	149	9.231561486205999e-11	1.45228223381e-09	0.013,0.013,0.014	0.012,0.015,0.009	0.001
3019	gene:Solyc04g016360.2	NA	4	+	7164143	7164390	7164143	7164238	7164324	7164390	3019	11,12,2	182,211,88	3,4,6	211,123,110	235	149	1.1899234661756642e-10	1.86286562059e-09	0.037,0.035,0.014	0.009,0.02,0.033	0.008
3031	gene:Solyc02g062520.2	NA	2	-	34207838	34208085	34207838	34207891	34208000	34208085	3031	2,0,2	22,7,5	3,0,6	14,11,18	258	149	1.3343401270906035e-10	2.07226597906e-09	0.05,0.0,0.188	0.11,0.0,0.161	-0.011
482	gene:Solyc01g079840.2	NA	1	-	78967141	78967380	78967141	78967198	78967307	78967380	482	7,3,2	67,52,26	6,1,2	78,57,52	258	149	1.3365312361073596e-10	2.07226597906e-09	0.057,0.032,0.043	0.043,0.01,0.022	0.019
2477	gene:Solyc07g064700.2	NA	7	-	66737935	66738148	66737935	66738018	66738102	66738148	2477	2,0,4	23,36,12	0,0,2	23,23,22	233	149	1.6418666480553287e-10	2.53350236363e-09	0.053,0.0,0.176	0.0,0.0,0.055	0.058
2473	gene:Solyc07g008370.2	NA	7	+	3148527	3148768	3148527	3148607	3148713	3148768	2473	27,23,20	1548,973,634	34,8,12	1526,802,1290	255	149	1.9691488363028265e-10	3.02404999861e-09	0.01,0.014,0.018	0.013,0.006,0.005	0.006
705	gene:Solyc09g009940.2	NA	9	-	3406648	3406885	3406648	3406744	3406817	3406885	705	12,15,8	460,449,225	10,13,10	597,442,445	222	149	2.1127553735856886e-10	3.22921141223e-09	0.017,0.022,0.023	0.011,0.019,0.015	0.006
1973	gene:Solyc12g015710.1	NA	12	-	5689378	5689617	5689378	5689450	5689560	5689617	1973	10,7,3	0,2,0	15,18,24	4,0,2	259	149	2.761024854566578e-10	4.2001439415e-09	1.0,0.668,1.0	0.683,1.0,0.873	0.037
1499	gene:Solyc07g055700.2	NA	7	-	63639200	63639403	63639200	63639209	63639353	63639403	1499	0,2,0	0,3,1	0,4,0	1,1,4	293	149	3.4728312084108475e-10	5.25815992823e-09	NA,0.253,0.0	0.0,0.67,0.0	-0.097
1210	gene:Solyc01g057310.2	NA	1	-	60475873	60476092	60475873	60475942	60476027	60476092	1210	7,2,1	80,49,39	5,1,1	88,57,62	234	149	3.7207778250401717e-10	5.60724695596e-09	0.053,0.025,0.016	0.035,0.011,0.01	0.013
1409	gene:Solyc01g098520.2	NA	1	-	89018195	89018374	89018195	89018260	89018329	89018374	1409	2,0,0	4,5,0	1,2,4	3,2,4	218	149	4.034859890655884e-10	6.05228983598e-09	0.255,0.0,NA	0.186,0.406,0.406	-0.205
1674	gene:Solyc09g055910.2	NA	9	-	46075728	46075935	46075728	46075784	46075864	46075935	1674	3,2,5	99,79,47	5,0,8	74,40,56	229	149	6.14929866535681e-10	9.18124453508e-09	0.019,0.016,0.065	0.042,0.0,0.085	-0.009
2284	gene:Solyc07g018290.2	NA	7	-	10026688	10026902	10026688	10026777	10026893	10026902	2284	8,4,2	27,21,1	0,2,2	29,34,29	265	149	6.449403305143225e-10	9.58494270004e-09	0.143,0.097,0.529	0.0,0.032,0.037	0.233
2193	gene:Solyc11g008360.1	NA	11	-	2573588	2573824	2573588	2573621	2573723	2573824	2193	7,12,5	210,192,110	14,8,14	201,157,196	251	149	7.002722422388254e-10	1.03595320239e-08	0.019,0.036,0.026	0.04,0.029,0.041	-0.01
2847	gene:Solyc09g014300.2	NA	9	-	5792688	5792908	5792688	5792762	5792852	5792908	2847	6,3,2	109,84,57	3,1,1	68,44,51	239	149	7.57527666618178e-10	1.11553731728e-08	0.033,0.022,0.021	0.027,0.014,0.012	0.008
1504	gene:Solyc03g116640.2	NA	3	+	65969627	65969797	65969627	65969634	65969703	65969797	1504	0,0,2	3,0,0	0,0,1	3,0,6	218	149	8.210664559642315e-10	1.20360878204e-08	0.0,NA,1.0	0.0,NA,0.102	0.449
2222	gene:Solyc06g083670.2	NA	6	-	49014125	49014355	49014125	49014160	49014260	49014355	2222	4,3,3	0,2,2	1,5,4	6,0,2	249	149	9.43454005757964e-10	1.37675980478e-08	1.0,0.473,0.473	0.091,1.0,0.545	0.103
1003	gene:Solyc02g005290.2	NA	2	-	7633882	7634066	7633882	7633931	7634011	7634066	1003	4,2,1	50,33,44	6,3,4	61,37,59	229	149	9.621150092699646e-10	1.39766707428e-08	0.049,0.038,0.015	0.06,0.05,0.042	-0.017
2588	gene:Solyc06g048470.2	NA	6	-	31117731	31117926	31117731	31117769	31117902	31117926	2588	8,8,2	20,11,6	8,1,8	22,17,20	282	149	9.674544436522373e-10	1.39912133667e-08	0.174,0.278,0.15	0.161,0.03,0.174	0.079
3433	gene:Solyc04g056610.2	NA	4	-	54583098	54583310	54583098	54583143	54583225	54583310	3433	11,7,5	155,78,78	11,0,9	187,65,147	231	149	1.2189780032247494e-09	1.75500181268e-08	0.044,0.055,0.04	0.037,0.0,0.038	0.021
2779	gene:Solyc02g086790.2	NA	2	-	49407013	49407259	49407013	49407082	49407182	49407259	2779	1,5,0	90,86,39	3,5,3	114,47,101	249	149	1.4336989728841123e-09	2.0549685278e-08	0.007,0.034,0.0	0.016,0.06,0.017	-0.017
667	gene:Solyc07g052420.2	NA	7	-	60935816	60936034	60935816	60935906	60935971	60936034	667	0,0,0	1,0,4	8,0,0	0,0,1	214	149	1.6491900627609538e-09	2.35337962496e-08	0.0,NA,0.0	1.0,NA,0.0	-0.5
632	gene:Solyc06g053560.2	NA	6	-	36371675	36371880	36371675	36371749	36371828	36371880	632	2,0,0	7,5,2	1,3,1	9,4,2	228	149	1.8474242338122784e-09	2.62464456125e-08	0.157,0.0,0.0	0.068,0.329,0.246	-0.162
2227	gene:Solyc01g008920.2	NA	1	+	2943428	2943666	2943428	2943482	2943585	2943666	2227	1,1,5	115,83,33	5,4,5	80,68,97	252	149	1.8589207131222156e-09	2.62939442975e-08	0.005,0.007,0.082	0.036,0.034,0.03	-0.002
67	gene:Solyc03g019730.2	NA	3	+	61417004	61417223	61417004	61417024	61417171	61417223	67	17,5,6	7,2,3	12,22,14	0,0,0	296	149	1.9157937074474388e-09	2.69800642206e-08	0.55,0.557,0.502	1.0,1.0,1.0	-0.464
891	gene:Solyc02g094440.2	NA	2	+	54969020	54969231	54969020	54969089	54969225	54969231	891	29,35,31	147,86,67	23,22,13	224,128,138	285	149	2.1404121971271355e-09	3.00123014597e-08	0.093,0.175,0.195	0.051,0.082,0.047	0.094
66	gene:Solyc03g019730.2	NA	3	+	61417004	61417223	61417004	61417100	61417171	61417223	66	17,5,5	305,247,140	12,22,14	302,211,303	220	149	2.3882052320673804e-09	3.33418262918e-08	0.036,0.014,0.024	0.026,0.066,0.03	-0.016
172	gene:Solyc02g005520.2	NA	2	-	9239964	9240131	9239964	9240011	9240088	9240131	172	58,29,28	47,48,39	54,42,39	110,35,65	226	149	2.6060876648122324e-09	3.61784108019e-08	0.449,0.285,0.321	0.245,0.442,0.283	0.028
2512	gene:Solyc03g026210.2	NA	3	-	3611134	3611329	3611134	3611179	3611309	3611329	2512	169,121,86	0,0,0	166,130,141	13,6,9	279	149	2.6138200672384005e-09	3.61784108019e-08	1.0,1.0,1.0	0.872,0.92,0.893	0.105
3072	gene:Solyc03g113060.2	NA	3	-	63358329	63358574	63358329	63358367	63358454	63358574	3072	5,5,4	16,12,12	8,4,6	36,37,17	236	149	2.7706845596321282e-09	3.81857166872e-08	0.165,0.208,0.174	0.123,0.064,0.182	0.059
1799	gene:Solyc03g112520.2	NA	3	-	62908660	62908891	62908660	62908714	62908807	62908891	1799	4,5,2	0,0,0	5,5,0	1,0,8	242	149	3.124277682063465e-09	4.28757256368e-08	1.0,1.0,1.0	0.755,1.0,0.0	0.415
1751	gene:Solyc09g009030.2	NA	9	-	2380505	2380661	2380505	2380541	2380623	2380661	1751	57,72,51	581,646,317	71,48,87	775,600,656	231	149	3.3220601400896356e-09	4.53967964059e-08	0.06,0.067,0.094	0.056,0.049,0.079	0.012
2909	gene:Solyc01g106740.2	NA	1	-	94480501	94480718	94480501	94480571	94480646	94480718	2909	8,6,4	6,7,0	11,2,4	15,5,1	224	149	3.4653558668841352e-09	4.71551589481e-08	0.47,0.363,1.0	0.328,0.21,0.727	0.189
3025	gene:Solyc03g083610.2	NA	3	+	53563894	53564089	53563894	53563969	53564049	53564089	3025	7,4,0	109,88,28	6,2,0	124,68,87	229	149	3.5215813077422796e-09	4.77189063759e-08	0.04,0.029,0.0	0.031,0.019,0.0	0.006
1354	gene:Solyc05g013770.2	NA	5	-	7078618	7078859	7078618	7078682	7078794	7078859	1354	6,1,0	160,99,80	11,4,2	162,78,168	261	149	4.212318014762172e-09	5.68398560569e-08	0.021,0.006,0.0	0.037,0.028,0.007	-0.015
1897	gene:Solyc12g100330.1	NA	12	+	67095271	67095455	67095271	67095280	67095385	67095455	1897	36,19,18	465,316,260	23,9,19	505,214,487	254	149	4.429460338791824e-09	5.92738987245e-08	0.043,0.034,0.039	0.026,0.024,0.022	0.015
259	gene:Solyc03g007760.2	NA	3	-	2283868	2284113	2283868	2283938	2284025	2284113	259	20,10,6	181,182,84	20,25,17	218,125,170	236	149	4.423110134213571e-09	5.92738987245e-08	0.065,0.034,0.043	0.055,0.112,0.059	-0.028
1966	gene:Solyc01g095460.2	NA	1	+	86707164	86707382	86707164	86707231	86707333	86707382	1966	2,1,1	47,42,21	7,6,7	62,32,24	251	149	4.745556726469396e-09	6.32414067887e-08	0.025,0.014,0.027	0.063,0.1,0.148	-0.082
273	gene:Solyc08g079760.2	NA	8	+	63251333	63251502	63251333	63251368	63251439	63251502	273	5,4,2	64,43,25	4,4,0	69,49,39	220	149	4.816458006426335e-09	6.39221278631e-08	0.05,0.059,0.051	0.038,0.052,0.0	0.023
597	gene:Solyc01g080510.2	NA	1	+	79760750	79760992	79760750	79760805	79760895	79760992	597	49,16,19	0,1,0	30,20,25	2,0,11	239	149	5.017750252243787e-09	6.63206744405e-08	1.0,0.909,1.0	0.903,1.0,0.586	0.14
2282	gene:Solyc08g007400.2	NA	8	+	1972944	1973181	1972944	1972997	1973095	1973181	2282	2,14,4	1,0,0	8,6,6	0,3,1	247	149	5.5686591144932025e-09	7.33017373234e-08	0.547,1.0,1.0	1.0,0.547,0.784	0.072
3302	gene:Solyc09g075530.2	NA	9	+	67232779	67232990	67232779	67232832	67232909	67232990	3302	1,2,2	30,14,16	2,1,0	39,29,35	226	149	6.06274937446918e-09	7.94811655799e-08	0.022,0.086,0.076	0.033,0.022,0.0	0.043
1507	gene:Solyc02g071820.2	NA	2	-	41174593	41174820	41174593	41174665	41174754	41174820	1507	0,6,0	5,9,4	5,1,6	8,9,5	238	149	6.31736213546631e-09	8.248377687e-08	0.0,0.294,0.0	0.281,0.065,0.429	-0.16
2525	gene:Solyc09g014760.2	NA	9	-	6844341	6844522	6844341	6844407	6844502	6844522	2525	13,5,7	354,226,133	8,6,7	351,199,298	244	149	6.615431137097484e-09	8.60272799078e-08	0.022,0.013,0.031	0.014,0.018,0.014	0.007
16	gene:Solyc01g090200.2	NA	1	+	83831357	83831552	83831357	83831391	83831465	83831552	16	1,1,3	0,0,0	1,0,1	0,0,6	223	149	6.719852447604311e-09	8.70342335081e-08	1.0,1.0,1.0	1.0,NA,0.1	0.45
2503	gene:Solyc04g082110.2	NA	4	-	65897527	65897770	65897527	65897644	65897717	65897770	2503	1,5,6	6,1,2	2,1,3	0,0,0	222	149	7.69599697146117e-09	9.92783609318e-08	0.101,0.77,0.668	1.0,1.0,1.0	-0.487
2883	gene:Solyc10g081730.1	NA	10	-	62750897	62751087	62750897	62750969	62751056	62751087	2883	2,12,5	113,119,55	7,5,5	198,92,98	236	149	7.792471163364924e-09	1.00122388454e-07	0.011,0.06,0.054	0.022,0.033,0.031	0.013
1225	gene:Solyc01g100520.2	NA	1	-	90528063	90528261	90528063	90528152	90528247	90528261	1225	34,31,13	903,791,435	50,33,27	1001,707,792	244	149	9.129045538316907e-09	1.16830047068e-07	0.022,0.023,0.018	0.03,0.028,0.02	-0.005
152	gene:Solyc02g072300.2	NA	2	+	41588681	41588902	41588681	41588766	41588845	41588902	152	25,11,9	216,127,97	12,11,16	240,130,154	228	149	9.16808631603786e-09	1.16865922408e-07	0.07,0.054,0.057	0.032,0.052,0.064	0.011
591	gene:Solyc06g071200.2	NA	6	+	43791942	43792135	43791942	43791959	43792035	43792135	591	3,2,2	20,15,8	2,2,0	20,9,7	225	149	9.970304706666108e-09	1.2659146724e-07	0.09,0.081,0.142	0.062,0.128,0.0	0.041
2052	gene:Solyc11g007580.1	NA	11	-	1817362	1817571	1817362	1817431	1817504	1817571	2052	7,8,0	13,3,7	1,6,4	13,8,21	222	149	1.146289697254607e-08	1.449719323e-07	0.265,0.642,0.0	0.049,0.335,0.113	0.137
464	gene:Solyc02g082770.2	NA	2	+	46422238	46422453	46422238	46422267	46422353	46422453	464	3,4,0	4,3,6	4,8,0	4,1,2	235	149	1.3515964839834049e-08	1.70269478939e-07	0.322,0.458,0.0	0.388,0.835,0.0	-0.148
1298	gene:Solyc06g083630.2	NA	6	-	48978913	48979128	48978913	48978963	48979069	48979128	1298	10,19,5	1,1,0	33,30,7	0,0,6	255	149	1.3906302448304689e-08	1.74505157182e-07	0.854,0.917,1.0	1.0,1.0,0.405	0.122
3265	gene:Solyc11g005090.1	NA	11	-	70514	70683	70514	70548	70621	70683	3265	13,10,1	50,56,22	27,19,15	79,62,27	222	149	1.7380258766524435e-08	2.17253234582e-07	0.149,0.107,0.03	0.187,0.171,0.272	-0.115
595	gene:Solyc02g062430.2	NA	2	+	34031333	34031677	34031333	34031340	34031454	34031677	595	9,28,5	0,7,0	18,24,11	6,3,4	263	149	1.7715093856496367e-08	2.20583697634e-07	1.0,0.694,1.0	0.63,0.819,0.609	0.212
2225	gene:Solyc09g009080.2	NA	9	+	2418233	2418462	2418233	2418338	2418423	2418462	2225	7,12,2	151,118,49	19,14,14	151,92,136	234	149	2.006143169948648e-08	2.48838912426e-07	0.029,0.061,0.025	0.074,0.088,0.062	-0.036
3250	gene:Solyc02g084490.1	NA	2	+	47585305	47585548	47585305	47585394	47585476	47585548	3250	7,7,7	201,166,137	16,10,14	228,133,222	231	149	2.069546282520899e-08	2.55719799277e-07	0.022,0.026,0.032	0.043,0.046,0.039	-0.016
2025	gene:Solyc02g083460.2	NA	2	+	46861489	46861728	46861489	46861592	46861667	46861728	2025	1,4,1	22,16,19	2,0,3	35,33,35	224	149	2.1546750982590592e-08	2.65222411904e-07	0.029,0.143,0.034	0.037,0.0,0.054	0.038
1618	gene:Solyc04g008660.2	NA	4	+	2295894	2296121	2295894	2295994	2296079	2296121	1618	4,1,0	0,0,0	0,2,1	4,1,0	234	149	2.19739901098205e-08	2.69452920548e-07	1.0,1.0,NA	0.0,0.56,1.0	0.48
2748	gene:Solyc05g041530.2	NA	5	+	52105138	52105372	52105138	52105215	52105322	52105372	2748	84,72,45	0,0,0	68,58,94	0,22,0	256	149	2.363398611332973e-08	2.88710625816e-07	1.0,1.0,1.0	1.0,0.605,1.0	0.132
274	gene:Solyc08g079760.2	NA	8	+	63251359	63251502	63251359	63251368	63251443	63251502	274	12,4,4	14,1,0	8,5,2	2,2,2	224	149	2.4092089646723655e-08	2.93196185323e-07	0.363,0.727,1.0	0.727,0.624,0.399	0.113
1052	gene:Solyc06g005190.2	NA	6	+	206729	206975	206729	206821	206925	206975	1052	7,6,3	0,0,0	1,2,3	1,1,5	253	149	2.505213531064902e-08	3.03733595402e-07	1.0,1.0,1.0	0.371,0.541,0.261	0.609
2859	gene:Solyc11g066390.1	NA	11	+	52164646	52164876	52164646	52164747	52164846	52164876	2859	5,3,7	4,3,4	15,4,14	2,1,6	248	149	2.9571874668004793e-08	3.57188373799e-07	0.429,0.375,0.513	0.818,0.706,0.584	-0.264
12	gene:Solyc01g090200.2	NA	1	+	83847453	83847689	83847453	83847529	83847616	83847689	12	4,2,1	0,0,0	2,0,0	4,0,2	236	149	3.2299178918328346e-08	3.88674820939e-07	1.0,1.0,1.0	0.24,NA,0.0	0.88
3411	gene:Solyc01g099930.2	NA	1	-	90041965	90042187	90041965	90042022	90042109	90042187	3411	22,23,6	197,224,113	36,28,22	284,199,200	236	149	3.7503730777743187e-08	4.49626512112e-07	0.066,0.061,0.032	0.074,0.082,0.065	-0.021
407	gene:Solyc02g089100.2	NA	2	+	50997192	50997370	50997192	50997224	50997322	50997370	407	6,8,7	142,177,86	12,6,14	219,124,123	247	149	3.904887835282134e-08	4.66417158103e-07	0.025,0.027,0.047	0.032,0.028,0.064	-0.008
2391	gene:Solyc02g055440.2	NA	2	-	2573785	2574034	2573785	2573846	2573934	2574034	2391	38,22,19	0,2,0	44,18,16	8,4,8	237	149	4.331458336111766e-08	5.15459525238e-07	1.0,0.874,1.0	0.776,0.739,0.557	0.267
1433	gene:Solyc07g008450.2	NA	7	-	3335889	3336124	3335889	3335954	3336046	3336124	1433	5,1,2	51,21,20	4,0,2	36,20,64	241	149	4.463741207029948e-08	5.27310087644e-07	0.057,0.029,0.058	0.064,0.0,0.019	0.02
2955	gene:Solyc03g113770.2	NA	3	-	63823427	63823636	63823427	63823489	63823565	63823636	2955	2,4,1	4,3,0	4,4,1	0,0,0	225	149	4.450797027688646e-08	5.27310087644e-07	0.249,0.469,1.0	1.0,1.0,1.0	-0.427
3270	gene:Solyc12g016210.1	NA	12	-	6355062	6355289	6355062	6355106	6355188	6355289	3270	2,3,1	23,20,4	2,10,3	37,17,28	231	149	4.5474149134107595e-08	5.35234054589e-07	0.053,0.088,0.139	0.034,0.275,0.065	-0.031
307	gene:Solyc06g073540.2	NA	6	+	45336697	45336924	45336697	45336750	45336826	45336924	307	9,0,3	112,94,54	2,4,3	121,70,118	225	149	4.657614820960225e-08	5.4621119264e-07	0.051,0.0,0.035	0.011,0.036,0.017	0.007
817	gene:Solyc01g091580.2	NA	1	-	85177214	85177430	85177214	85177265	85177368	85177430	817	4,8,2	0,0,0	5,6,5	9,0,0	252	149	5.304567260409307e-08	6.19827152711e-07	1.0,1.0,1.0	0.247,1.0,1.0	0.251
400	gene:Solyc02g093080.2	NA	2	-	54015608	54015738	54015608	54015655	54015732	54015738	400	4,4,5	319,203,122	7,8,10	269,145,214	226	149	5.589940612816417e-08	6.50814385427e-07	0.008,0.013,0.026	0.017,0.035,0.03	-0.012
1482	gene:Solyc03g045090.2	NA	3	-	11510572	11510821	11510572	11510612	11510718	11510821	1482	7,8,10	177,87,90	8,7,7	192,119,118	255	149	5.818048412905647e-08	6.7493547236e-07	0.023,0.051,0.061	0.024,0.033,0.034	0.015
895	gene:Solyc01g099750.2	NA	1	+	89902486	89902717	89902486	89902511	89902601	89902717	895	6,1,0	39,55,40	2,0,2	51,56,69	239	149	6.023077729264458e-08	6.96215974082e-07	0.088,0.011,0.0	0.024,0.0,0.018	0.019
2757	gene:Solyc11g017300.1	NA	11	-	8163273	8163519	8163273	8163363	8163457	8163519	2757	0,4,3	119,68,46	3,5,4	116,66,90	243	149	7.565004594961687e-08	8.71326422098e-07	0.0,0.035,0.038	0.016,0.044,0.027	-0.005
1265	gene:Solyc12g095860.1	NA	12	-	64975642	64975885	64975642	64975696	64975799	64975885	1265	11,5,5	123,106,58	5,3,5	93,54,97	252	149	7.693902586085912e-08	8.83019069044e-07	0.05,0.027,0.048	0.031,0.032,0.03	0.011
775	gene:Solyc02g066940.2	NA	2	-	37192380	37192593	37192380	37192456	37192540	37192593	775	2,10,8	100,136,52	13,9,14	159,103,113	233	149	8.283667607701497e-08	9.47334327477e-07	0.013,0.045,0.09	0.05,0.053,0.073	-0.009
1939	gene:Solyc08g079530.2	NA	8	-	63040993	63041237	63040993	63041097	63041165	63041237	1939	2,2,10	0,0,0	2,9,3	9,0,0	217	149	8.708590360054365e-08	9.92410032197e-07	1.0,1.0,1.0	0.132,1.0,1.0	0.289
991	gene:Solyc08g077750.2	NA	8	-	61647657	61647873	61647657	61647681	61647776	61647873	991	6,12,4	34,40,30	7,9,4	57,45,34	244	149	8.854740166482743e-08	1.0055118675e-06	0.097,0.155,0.075	0.07,0.109,0.067	0.027
384	gene:Solyc01g098500.2	NA	1	+	89008605	89008790	89008605	89008614	89008699	89008790	384	8,11,3	95,88,52	24,26,2	110,113,101	234	149	9.043705411247643e-08	1.02336666496e-06	0.051,0.074,0.035	0.122,0.128,0.012	-0.034
204	gene:Solyc08g083250.2	NA	8	+	65763605	65763845	65763605	65763697	65763771	65763845	204	10,10,10	17,23,3	13,16,8	32,32,22	223	149	1.0911868047658787e-07	1.23044665922e-06	0.282,0.225,0.69	0.213,0.25,0.195	0.18
1766	gene:Solyc05g023770.2	NA	5	-	29323765	29323986	29323765	29323831	29323936	29323986	1766	0,2,2	67,58,17	3,0,15	57,70,49	254	149	1.116009791440145e-07	1.25405281442e-06	0.0,0.02,0.065	0.03,0.0,0.152	-0.032
932	gene:Solyc01g006110.2	NA	1	-	767933	768141	767933	768005	768102	768141	932	0,3,8	99,93,47	10,5,3	118,85,75	246	149	1.2059175426972007e-07	1.350376415e-06	0.0,0.019,0.093	0.049,0.034,0.024	0.002
1035	gene:Solyc12g038400.1	NA	12	-	48114359	48114597	48114359	48114454	48114557	48114597	1035	14,7,0	0,1,2	5,9,8	0,1,3	252	149	1.3105886377850291e-07	1.46250808196e-06	1.0,0.805,0.0	1.0,0.842,0.612	-0.216
1653	gene:Solyc06g054560.2	NA	6	+	37307865	37308051	37307865	37307907	37307999	37308051	1653	7,7,6	132,126,105	7,5,5	159,126,150	241	149	1.8639171529998105e-07	2.07280442015e-06	0.032,0.033,0.034	0.026,0.024,0.02	0.01
1905	gene:Solyc08g067430.2	NA	8	+	56478268	56478513	56478268	56478349	56478450	56478513	1905	14,7,12	1,0,3	12,21,7	0,7,7	250	149	2.0028906806003728e-07	2.21969843469e-06	0.893,1.0,0.704	1.0,0.641,0.373	0.194
3386	gene:Solyc09g008650.2	NA	9	-	2110464	2110637	2110464	2110493	2110581	2110637	3386	4,6,4	264,240,116	17,3,5	339,190,293	237	149	2.1000256485185467e-07	2.31937764263e-06	0.009,0.015,0.021	0.031,0.01,0.011	-0.002
1885	gene:Solyc05g012270.2	NA	5	+	5557466	5557678	5557466	5557533	5557638	5557678	1885	6,5,0	107,123,32	4,4,0	119,117,62	254	149	2.1798253629751377e-07	2.39929583467e-06	0.032,0.023,0.0	0.019,0.02,0.0	0.005
2585	gene:Solyc01g099260.2	NA	1	+	89543246	89543476	89543246	89543297	89543444	89543476	2585	11,13,7	2,0,0	15,27,7	6,4,4	296	149	2.2681811758874382e-07	2.48805588171e-06	0.735,1.0,1.0	0.557,0.773,0.468	0.312
2568	gene:Solyc02g083310.2	NA	2	-	46765081	46765307	46765081	46765148	46765241	46765307	2568	1,3,1	95,84,31	2,6,3	77,97,53	242	149	2.393081601592759e-07	2.60732708282e-06	0.006,0.022,0.019	0.016,0.037,0.034	-0.013
2959	gene:Solyc01g067510.2	NA	1	+	76239690	76239935	76239690	76239815	76239894	76239935	2959	134,129,60	28,12,10	139,146,105	25,11,12	228	149	2.386880733578404e-07	2.60732708282e-06	0.758,0.875,0.797	0.784,0.897,0.851	-0.034
1394	gene:Solyc02g078880.2	NA	2	-	43522664	43522908	43522664	43522778	43522898	43522908	1394	2,4,7	39,31,20	2,3,6	49,30,38	269	149	2.9195228599726546e-07	3.17018896411e-06	0.028,0.067,0.162	0.022,0.052,0.08	0.034
520	gene:Solyc09g091100.2	NA	9	-	70454283	70454523	70454283	70454341	70454426	70454523	520	9,7,0	143,88,68	7,4,3	171,94,126	234	149	3.0783811263971127e-07	3.33146950759e-06	0.039,0.048,0.0	0.025,0.026,0.015	0.007
2988	gene:Solyc10g085200.1	NA	10	+	64472515	64472741	64472515	64472594	64472681	64472741	2988	3,1,1	124,123,55	5,4,5	153,83,136	236	149	3.7022872557606386e-07	3.99326969894e-06	0.015,0.005,0.011	0.02,0.03,0.023	-0.014
3076	gene:Solyc08g016080.2	NA	8	+	6695329	6695518	6695329	6695373	6695452	6695518	3076	6,6,2	154,110,66	0,0,5	240,106,186	228	149	3.8314066168145346e-07	4.11876211308e-06	0.025,0.034,0.019	0.0,0.0,0.017	0.02
2037	gene:Solyc03g115720.2	NA	3	-	65352510	65352702	65352510	65352547	65352662	65352702	2037	1,1,3	76,51,24	2,2,4	56,41,63	264	149	4.0487828434306315e-07	4.33798161796e-06	0.007,0.011,0.066	0.02,0.027,0.035	0.001
2563	gene:Solyc02g083310.2	NA	2	-	46764248	46764481	46764248	46764295	46764387	46764481	2563	10,2,0	1,6,2	1,6,4	0,1,0	241	149	4.967775558929103e-07	5.30499211177e-06	0.861,0.171,0.0	1.0,0.788,1.0	-0.585
2149	gene:Solyc09g047900.1	NA	9	+	33689382	33689536	33689382	33689409	33689480	33689536	2149	13,11,2	119,127,46	15,13,14	159,134,85	220	149	5.142630576751193e-07	5.4735919505e-06	0.069,0.055,0.029	0.06,0.062,0.1	-0.023
1558	gene:Solyc07g019440.2	NA	7	-	11196422	11196659	11196422	11196506	11196584	11196659	1558	0,0,2	57,60,19	5,1,6	50,47,52	227	149	5.174999840661804e-07	5.48992581781e-06	0.0,0.0,0.065	0.062,0.014,0.07	-0.027
3342	gene:Solyc02g093470.2	NA	2	-	54333629	54333853	54333629	54333649	54333757	54333853	3342	45,56,45	0,5,0	61,83,67	5,0,4	257	149	5.233757762675591e-07	5.53405533922e-06	1.0,0.867,1.0	0.876,1.0,0.907	0.028
284	gene:Solyc07g055050.2	NA	7	+	63183779	63183992	63183779	63183829	63183909	63183992	284	36,40,18	1731,1821,943	35,26,20	1958,1337,1312	229	149	5.401368606057891e-07	5.69261887403e-06	0.013,0.014,0.012	0.011,0.012,0.01	0.002
3350	gene:Solyc11g005680.1	NA	11	-	504522	504749	504522	504622	504746	504749	3350	20,27,12	701,571,410	21,24,16	1134,647,551	273	149	5.651185191639565e-07	5.93650561662e-06	0.015,0.025,0.016	0.01,0.02,0.016	0.003
142	gene:Solyc08g081250.2	NA	8	-	64306466	64306689	64306466	64306523	64306678	64306689	142	19,12,20	93,48,560	17,8,9	77,60,77	304	149	6.385183494452618e-07	6.6652306634e-06	0.091,0.109,0.017	0.098,0.061,0.054	0.001
3191	gene:Solyc08g066870.2	NA	8	-	55745145	55745346	55745145	55745205	55745284	55745346	3191	3,4,2	93,88,40	3,8,3	102,82,60	228	149	6.401006990981396e-07	6.6652306634e-06	0.021,0.029,0.032	0.019,0.06,0.032	-0.01
88	gene:Solyc02g030210.2	NA	2	+	25316137	25316378	25316137	25316201	25316289	25316378	88	5,0,0	53,0,32	4,1,2	59,0,0	237	149	6.406888389628358e-07	6.6652306634e-06	0.056,NA,0.0	0.041,1.0,1.0	-0.652
352	gene:Solyc01g091500.2	NA	1	-	85126822	85127069	85126822	85126882	85126974	85127069	352	0,1,2	32,54,13	5,3,1	53,49,29	241	149	6.732672396587099e-07	6.98162973601e-06	0.0,0.011,0.087	0.055,0.036,0.021	-0.005
1098	gene:Solyc03g114280.2	NA	3	+	64297819	64297957	64297819	64297848	64297922	64297957	1098	1,4,0	22,21,8	1,1,1	17,12,19	223	149	7.080411041908742e-07	7.31869410582e-06	0.029,0.113,0.0	0.038,0.053,0.034	0.006
1982	gene:Solyc03g113500.2	NA	3	+	63625987	63626203	63625987	63626018	63626121	63626203	1982	2,11,4	38,26,34	8,2,9	55,34,74	252	149	7.12380520477626e-07	7.34002293463e-06	0.03,0.2,0.065	0.079,0.034,0.067	0.038
1716	gene:Solyc12g094430.1	NA	12	+	64642194	64642407	64642194	64642228	64642334	64642407	1716	32,13,6	0,2,2	13,12,14	4,3,10	255	149	7.454699480780931e-07	7.65649867055e-06	1.0,0.792,0.637	0.655,0.7,0.45	0.208
2981	gene:Solyc04g082410.2	NA	4	-	66080270	66080511	66080270	66080329	66080443	66080511	2981	4,4,2	45,65,21	4,6,2	124,118,61	263	149	7.68617244355047e-07	7.86917654935e-06	0.048,0.034,0.051	0.018,0.028,0.018	0.023
779	gene:Solyc11g072600.1	NA	11	-	55775988	55776129	55775988	55776019	55776112	55776129	779	15,22,10	88,55,25	19,15,6	96,91,50	242	149	8.130408813177671e-07	8.29764823497e-06	0.095,0.198,0.198	0.109,0.092,0.069	0.074
434	gene:Solyc02g068050.2	NA	2	-	38097418	38097638	38097418	38097479	38097553	38097638	434	19,26,8	319,225,125	21,4,6	367,182,322	223	149	8.484908449566093e-07	8.63212294948e-06	0.038,0.072,0.041	0.037,0.014,0.012	0.029
499	gene:Solyc10g055720.1	NA	10	-	57248735	57248945	57248735	57248789	57248871	57248945	499	3,13,1	165,132,65	11,8,7	174,141,111	231	149	8.832832375505595e-07	8.95782528648e-06	0.012,0.06,0.01	0.039,0.035,0.039	-0.01
1191	gene:Solyc02g005180.2	NA	2	+	7139130	7139358	7139130	7139206	7139300	7139358	1191	11,11,16	7,11,7	5,6,20	18,15,8	243	149	9.760350800182972e-07	9.86743928859e-06	0.491,0.38,0.584	0.146,0.197,0.605	0.169
2777	gene:Solyc02g086790.2	NA	2	-	49400877	49401125	49400877	49400887	49401078	49401125	2777	3,3,0	0,0,0	6,11,1	12,0,0	340	149	1.0756358164715937e-06	1.08403922129e-05	1.0,1.0,NA	0.18,1.0,1.0	0.273
2171	gene:Solyc01g086750.2	NA	1	-	81701942	81702113	81701942	81701983	81702067	81702113	2171	9,2,4	122,86,66	5,9,12	137,80,156	233	149	1.2020366116155514e-06	1.20765360513e-05	0.045,0.015,0.037	0.023,0.067,0.047	-0.013
1791	gene:Solyc08g006040.2	NA	8	-	799922	800161	799922	800031	800124	800161	1791	43,27,34	681,589,275	47,23,40	760,645,552	242	149	1.3080585428261254e-06	1.31008968963e-05	0.037,0.027,0.071	0.037,0.021,0.043	0.011
2785	gene:Solyc01g111760.2	NA	1	+	97941679	97941920	97941679	97941765	97941864	97941920	2785	2,10,2	0,0,0	14,19,4	2,5,3	248	149	1.437093072593597e-06	1.43486847031e-05	1.0,1.0,1.0	0.808,0.695,0.445	0.351
3057	gene:Solyc02g062970.2	NA	2	+	34964360	34964600	34964360	34964434	34964533	34964600	3057	0,4,2	0,0,0	1,2,1	0,3,2	248	149	1.444769966379058e-06	1.43808121653e-05	NA,1.0,1.0	1.0,0.286,0.231	0.494
233	gene:Solyc07g066670.2	NA	7	-	68042369	68042559	68042369	68042413	68042483	68042559	233	8,21,2	14,13,0	0,10,2	8,7,16	219	149	1.485639468873264e-06	1.47421147296e-05	0.28,0.524,1.0	0.0,0.493,0.078	0.411
674	gene:Solyc12g097030.1	NA	12	+	65699236	65699480	65699236	65699334	65699420	65699480	674	20,14,7	233,185,148	17,3,6	214,97,196	235	149	1.5614281273538817e-06	1.54466432844e-05	0.052,0.046,0.029	0.048,0.019,0.019	0.014
3068	gene:Solyc03g019950.2	NA	3	+	61269737	61269972	61269737	61269827	61269905	61269972	3068	2,2,1	92,53,30	10,6,12	146,36,84	227	149	1.6355227457069475e-06	1.61301555196e-05	0.014,0.024,0.021	0.043,0.099,0.086	-0.056
2158	gene:Solyc12g008750.1	NA	12	+	2112639	2112837	2112639	2112710	2112792	2112837	2158	10,10,3	109,67,41	7,9,2	106,42,80	231	149	1.7601558275838849e-06	1.7306410195e-05	0.056,0.088,0.045	0.041,0.121,0.016	0.004
2200	gene:Solyc03g122150.2	NA	3	+	70086293	70086484	70086293	70086353	70086437	70086484	2200	2,0,0	2,2,2	2,0,2	0,0,0	233	149	1.7845509595233985e-06	1.7492938737e-05	0.39,0.0,0.0	1.0,NA,1.0	-0.87
1582	gene:Solyc12g006470.1	NA	12	+	959315	959531	959315	959389	959502	959531	1582	15,26,9	653,797,260	25,59,13	842,935,466	262	149	1.8282019471189375e-06	1.78665190287e-05	0.013,0.018,0.019	0.017,0.035,0.016	-0.006
2560	gene:Solyc02g085290.2	NA	2	-	48233922	48234165	48233922	48234007	48234111	48234165	2560	23,39,21	191,141,79	27,55,30	198,161,111	253	149	1.9781809400679306e-06	1.92738173164e-05	0.066,0.14,0.135	0.074,0.167,0.137	-0.012
1931	gene:Solyc01g090690.2	NA	1	+	84336538	84336764	84336538	84336626	84336718	84336764	1931	13,7,5	233,169,119	20,5,11	253,152,183	241	149	2.068926422639126e-06	2.00972521476e-05	0.033,0.025,0.025	0.047,0.02,0.036	-0.007
2630	gene:Solyc01g010480.2	NA	1	-	5367184	5367390	5367184	5367263	5367367	5367390	2630	48,90,26	98,112,47	85,74,44	189,183,84	253	149	2.082848103641906e-06	2.01717271299e-05	0.224,0.321,0.246	0.209,0.192,0.236	0.051
3000	gene:Solyc02g090020.2	NA	2	+	51697077	51697265	51697077	51697104	51697189	51697265	3000	21,3,1	122,94,60	14,4,7	141,82,153	234	149	2.6249723383436973e-06	2.53459155424e-05	0.099,0.02,0.011	0.059,0.03,0.028	0.004
2129	gene:Solyc12g044370.1	NA	12	-	38594083	38594278	38594083	38594127	38594257	38594278	2129	11,9,9	3,1,0	16,2,11	11,4,2	279	149	2.6963157093517207e-06	2.59570691423e-05	0.662,0.828,1.0	0.437,0.211,0.746	0.365
1105	gene:Solyc06g048410.2	NA	6	+	31007951	31008123	31007951	31008006	31008081	31008123	1105	52,80,14	3188,3489,1478	59,73,39	3236,3016,2027	224	149	3.07419386027426e-06	2.95067714267e-05	0.011,0.015,0.006	0.012,0.016,0.013	-0.003
1676	gene:Solyc12g055940.1	NA	12	-	61930189	61930438	61930189	61930279	61930384	61930438	1676	7,6,8	110,105,47	4,0,1	165,89,81	254	149	3.1948592355650452e-06	3.05739496579e-05	0.036,0.032,0.091	0.014,0.0,0.007	0.046
855	gene:Solyc01g111840.2	NA	1	+	98010235	98010401	98010235	98010258	98010347	98010401	855	0,4,1	63,57,22	3,9,0	48,44,38	238	149	3.2418067492908134e-06	3.09314401375e-05	0.0,0.042,0.028	0.038,0.114,0.0	-0.027
3245	gene:Solyc05g008180.2	NA	5	+	2572571	2572809	2572571	2572635	2572715	2572809	3245	29,13,12	0,0,0	10,7,12	4,0,4	229	149	3.268542555010652e-06	3.10945420056e-05	1.0,1.0,1.0	0.619,1.0,0.661	0.24
2946	gene:Solyc02g083680.1	NA	2	-	46983987	46984230	46983987	46984018	46984160	46984230	2946	0,0,0	17,17,10	6,3,10	29,38,14	291	149	3.5883839341168475e-06	3.40368770221e-05	0.0,0.0,0.0	0.096,0.039,0.268	-0.134
2059	gene:Solyc01g100820.2	NA	1	-	90749181	90749413	90749181	90749235	90749334	90749413	2059	0,1,2	3,0,0	4,1,0	0,0,0	248	149	3.706966579359951e-06	3.50585548928e-05	0.0,1.0,1.0	1.0,1.0,NA	-0.333
339	gene:Solyc08g083360.2	NA	8	+	65831197	65831397	65831197	65831257	65831334	65831397	339	158,130,85	1637,1227,853	125,73,100	1591,809,1364	226	149	3.7599853782328935e-06	3.54560024702e-05	0.06,0.065,0.062	0.049,0.056,0.046	0.012
763	gene:Solyc03g104810.2	NA	3	-	42989337	42989548	42989337	42989432	42989519	42989548	763	1,3,0	0,0,0	0,1,0	3,0,0	236	149	4.537779676759536e-06	4.26657127042e-05	1.0,1.0,NA	0.0,1.0,NA	0.5
2476	gene:Solyc09g055260.2	NA	9	-	38376026	38376235	38376026	38376089	38376158	38376235	2476	5,1,1	25,12,13	5,0,1	44,8,25	218	149	4.9403695576780894e-06	4.62320146259e-05	0.12,0.054,0.05	0.072,0.0,0.027	0.042
919	gene:Solyc01g108490.2	NA	1	-	95797961	95798184	95797961	95798070	95798169	95798184	919	12,8,8	231,107,104	21,7,10	172,85,224	248	149	4.945750401844885e-06	4.62320146259e-05	0.03,0.043,0.044	0.068,0.047,0.026	-0.008
386	gene:Solyc01g098500.2	NA	1	+	89009437	89009608	89009437	89009472	89009558	89009608	386	37,46,19	4,0,0	33,23,30	3,9,2	235	149	5.23377169738314e-06	4.87829876418e-05	0.854,1.0,1.0	0.875,0.618,0.905	0.152
2155	gene:Solyc08g061800.2	NA	8	+	49532143	49532363	49532143	49532176	49532323	49532363	2155	8,3,2	1,3,2	6,8,3	0,0,0	296	149	5.717048701622105e-06	5.31339540713e-05	0.801,0.335,0.335	1.0,1.0,1.0	-0.51
552	gene:Solyc06g068050.2	NA	6	+	42172088	42172284	42172088	42172151	42172244	42172284	552	4,1,0	0,0,0	0,0,2	2,0,0	242	149	6.100779843129968e-06	5.65373994083e-05	1.0,1.0,NA	0.0,NA,1.0	0.5
1579	gene:Solyc09g090510.2	NA	9	+	70018517	70018765	70018517	70018556	70018641	70018765	1579	4,3,0	85,72,39	9,12,3	114,94,74	234	149	7.427734596705264e-06	6.86373755713e-05	0.029,0.026,0.0	0.048,0.075,0.025	-0.031
3037	gene:Solyc03g006870.2	NA	3	+	1389500	1389717	1389500	1389559	1389639	1389717	3037	15,7,2	230,189,103	13,5,5	296,140,243	229	149	7.54446260380094e-06	6.95168339922e-05	0.041,0.024,0.012	0.028,0.023,0.013	0.004
1083	gene:Solyc09g005230.2	NA	9	-	175864	176066	175864	175985	176060	176066	1083	14,9,0	22,32,12	14,9,8	17,25,18	224	149	7.573471760910847e-06	6.95853174614e-05	0.297,0.158,0.0	0.354,0.193,0.228	-0.107
2069	gene:Solyc09g020130.2	NA	9	+	18614189	18614396	18614189	18614259	18614341	18614396	2069	125,146,61	1401,1116,682	146,86,107	1629,788,1253	231	149	7.759776981579932e-06	7.10945476295e-05	0.054,0.078,0.055	0.055,0.066,0.052	0.005
2434	gene:Solyc06g068860.2	NA	6	+	42689748	42689967	42689748	42689821	42689907	42689967	2434	5,8,2	95,118,74	0,2,4	140,78,90	235	149	8.252479272999976e-06	7.53944636131e-05	0.032,0.041,0.017	0.0,0.016,0.027	0.016
124	gene:Solyc05g009710.2	NA	5	-	3910446	3910662	3910446	3910484	3910619	3910662	124	1,6,2	7,24,3	2,1,0	13,6,8	284	149	8.38691062487993e-06	7.64061773029e-05	0.07,0.116,0.259	0.075,0.08,0.0	0.097
756	gene:Solyc10g081060.1	NA	10	+	62242668	62242913	62242668	62242764	62242868	62242913	756	6,0,3	112,73,36	1,4,3	142,59,115	253	149	8.974415057746601e-06	8.15281367922e-05	0.031,0.0,0.047	0.004,0.038,0.015	0.007
2218	gene:Solyc01g028810.2	NA	1	+	41412369	41412602	41412369	41412440	41412530	41412602	2218	163,159,83	5761,5370,3121	189,134,150	6239,3891,5021	239	149	9.208707661528015e-06	8.34215792372e-05	0.017,0.018,0.016	0.019,0.021,0.018	-0.002
3135	gene:Solyc08g075850.2	NA	8	-	59929096	59929336	59929096	59929158	59929232	59929336	3135	3,5,5	226,223,117	6,6,8	262,214,197	223	149	9.3549441491616e-06	8.45089492466e-05	0.009,0.015,0.028	0.015,0.018,0.026	-0.002
1218	gene:Solyc08g067090.2	NA	8	+	56002667	56002858	56002667	56002716	56002833	56002858	1218	6,2,4	0,2,2	7,4,3	1,3,3	266	149	9.75818130609936e-06	8.79054042239e-05	1.0,0.359,0.528	0.797,0.428,0.359	0.101
2415	gene:Solyc02g071860.2	NA	2	-	41211994	41212184	41211994	41212081	41212172	41212184	2415	0,5,1	0,0,0	0,0,0	0,1,0	240	149	1.0171384437178592e-05	9.13724646515e-05	NA,1.0,1.0	NA,0.0,NA	1.0
1539	gene:Solyc05g053280.2	NA	5	+	63417131	63417275	63417131	63417155	63417256	63417275	1539	0,0,2	0,0,0	6,2,0	0,0,4	250	149	1.0382039079640216e-05	9.30057667551e-05	NA,NA,1.0	1.0,1.0,0.0	0.333
10	gene:Solyc01g090200.2	NA	1	+	83829128	83829322	83829128	83829146	83829251	83829322	10	0,0,0	0,4,0	0,2,1	3,0,0	254	149	1.0995404021239806e-05	9.82276398019e-05	NA,0.0,NA	0.0,1.0,1.0	-0.667
946	gene:Solyc01g110000.2	NA	1	+	96827289	96827531	96827289	96827360	96827464	96827531	946	5,11,4	59,71,32	12,17,7	95,88,56	253	149	1.1129689741698426e-05	9.91526226988e-05	0.048,0.084,0.069	0.069,0.102,0.069	-0.013
2664	gene:Solyc09g091650.2	NA	9	+	70891261	70891497	70891261	70891327	70891409	70891497	2664	2,0,0	32,27,13	1,2,2	35,21,2	231	149	1.1174921410174112e-05	9.9281326578e-05	0.039,0.0,0.0	0.018,0.058,0.392	-0.143
829	gene:Solyc05g007850.1	NA	5	+	2292318	2293408	2292318	2292371	2293284	2293408	829	48,36,18	2,0,0	41,31,29	0,4,1	1062	149	1.1334831343822874e-05	0.00010042536012	0.771,1.0,1.0	1.0,0.521,0.803	0.149
2927	gene:Solyc04g008820.2	NA	4	+	2436760	2436993	2436760	2436807	2436894	2436993	2927	29,28,22	222,256,135	30,20,20	299,195,231	236	149	1.1567376407788227e-05	0.000102204901137	0.076,0.065,0.093	0.06,0.061,0.052	0.02
96	gene:Solyc02g077910.2	NA	2	+	42740408	42740629	42740408	42740507	42740583	42740629	96	4,0,0	8,8,2	3,6,3	4,4,4	225	149	1.1722064400441247e-05	0.000103288682217	0.249,0.0,0.0	0.332,0.498,0.332	-0.304
1630	gene:Solyc09g005130.2	NA	9	+	85280	85522	85280	85347	85440	85522	1630	0,0,0	0,1,4	0,1,4	2,2,0	242	149	1.2342113655499293e-05	0.000108455903376	NA,0.0,0.0	0.0,0.235,1.0	-0.412
3081	gene:Solyc05g014560.2	NA	5	-	8404566	8404802	8404566	8404647	8404764	8404802	3081	0,0,2	0,0,0	0,0,0	0,0,4	266	149	1.2961662854065104e-05	0.000113590659523	NA,NA,1.0	NA,NA,0.0	1.0
2947	gene:Solyc02g083680.1	NA	2	-	46983987	46984230	46983987	46984018	46984128	46984230	2947	0,0,0	1,0,0	6,3,10	0,0,0	259	149	1.3368530204987063e-05	0.000116838780247	0.0,NA,NA	1.0,1.0,1.0	-1.0
2992	gene:Solyc12g056860.1	NA	12	-	62921783	62921985	62921783	62921841	62921922	62921985	2992	3,4,0	38,37,21	1,1,2	49,30,25	230	149	1.3568210779717754e-05	0.000118263458823	0.049,0.065,0.0	0.013,0.021,0.049	0.01
889	gene:Solyc06g076650.2	NA	6	+	47607223	47607467	47607223	47607296	47607363	47607467	889	5,2,0	66,73,25	1,2,2	68,52,75	216	149	1.3724447969648262e-05	0.000119302815909	0.05,0.019,0.0	0.01,0.026,0.018	0.005
2447	gene:Solyc08g061560.2	NA	8	-	48990894	48991111	48990894	48990957	48991039	48991111	2447	9,4,5	131,99,73	4,11,0	161,78,102	231	149	1.3923735894241316e-05	0.000120709807148	0.042,0.025,0.042	0.016,0.083,0.0	0.003
3404	gene:Solyc05g054590.2	NA	5	+	64472439	64472686	64472439	64472531	64472621	64472686	3404	2,3,2	155,139,114	8,3,3	199,110,204	239	149	1.4351893850717429e-05	0.000124088090264	0.008,0.013,0.011	0.024,0.017,0.009	-0.006
553	gene:Solyc06g071990.2	NA	6	+	44353223	44353458	44353223	44353270	44353350	44353458	553	0,3,0	1,0,0	4,0,0	0,0,0	229	149	1.573234166520346e-05	0.000135659898049	0.0,1.0,NA	1.0,NA,NA	-0.5
3090	gene:Solyc10g084930.1	NA	10	+	64282772	64282991	64282772	64282831	64282941	64282991	3090	2,0,0	0,0,0	0,0,0	2,0,0	259	149	1.579633141051886e-05	0.00013584845013	1.0,NA,NA	0.0,NA,NA	1.0
39	gene:Solyc06g052080.2	NA	6	+	35761808	35763733	35761808	35761930	35763506	35763733	39	22,41,10	0,0,0	41,26,32	0,0,6	1725	149	1.6084152081115944e-05	0.000137955825696	1.0,1.0,1.0	1.0,1.0,0.315	0.228
84	gene:Solyc05g015220.2	NA	5	-	10078127	10078306	10078127	10078164	10078249	10078306	84	0,0,0	2,0,0	2,1,0	0,1,0	234	149	1.658021182298249e-05	0.000141833377	0.0,NA,NA	1.0,0.389,NA	-0.695
2080	gene:Solyc07g053650.2	NA	7	+	62100973	62101181	62100973	62101012	62101099	62101181	2080	6,5,3	202,188,121	6,2,3	264,188,257	236	149	1.6760855244451006e-05	0.000142999360221	0.018,0.017,0.015	0.014,0.007,0.007	0.007
1384	gene:Solyc01g090290.2	NA	1	+	83960356	83960550	83960356	83960403	83960479	83960550	1384	0,0,0	2,0,0	2,5,2	0,0,0	225	149	1.6850740416110513e-05	0.000143386907235	0.0,NA,NA	1.0,1.0,1.0	-1.0
3348	gene:Solyc11g005680.1	NA	11	-	504522	504749	504522	504603	504746	504749	3348	68,82,30	1,0,0	96,66,68	5,2,8	292	149	1.6944154068627057e-05	0.000143802360188	0.972,1.0,1.0	0.907,0.944,0.813	0.103
1250	gene:Solyc06g084510.2	NA	6	-	49596288	49596450	49596288	49596329	49596397	49596450	1250	2,8,0	0,0,0	0,0,0	2,0,2	217	149	1.70826898571035e-05	0.000144597571625	1.0,1.0,NA	0.0,NA,0.0	1.0
1315	gene:Solyc02g070220.2	NA	2	-	39982953	39983192	39982953	39983039	39983140	39983192	1315	8,14,5	90,84,41	6,14,13	96,46,70	250	149	1.7997848580540072e-05	0.000151945187624	0.05,0.09,0.068	0.036,0.154,0.1	-0.027
118	gene:Solyc12g094500.1	NA	12	+	64729382	64729620	64729382	64729459	64729551	64729620	118	5,3,2	2,4,0	6,5,9	2,0,0	241	149	1.8386025823968682e-05	0.000154817058178	0.607,0.317,1.0	0.65,1.0,1.0	-0.242
2643	gene:Solyc04g076830.2	NA	4	-	61703808	61704055	61703808	61703883	61703967	61704055	2643	27,33,6	1,0,0	14,18,18	1,0,2	233	149	1.9482080040105868e-05	0.000163619031587	0.945,1.0,1.0	0.9,1.0,0.852	0.064
2112	gene:Solyc07g062270.2	NA	7	+	65053745	65053965	65053745	65053788	65053902	65053965	2112	1,2,0	30,22,10	3,0,3	55,34,36	263	149	1.965257066336524e-05	0.000164622182829	0.019,0.049,0.0	0.03,0.0,0.045	-0.002
244	gene:Solyc01g111780.2	NA	1	+	97969712	97969930	97969712	97969781	97969919	97969930	244	73,40,32	2,0,0	64,29,53	1,1,2	287	149	1.988909841505374e-05	0.000166171871473	0.95,1.0,1.0	0.971,0.938,0.932	0.036
2464	gene:Solyc10g044960.1	NA	10	+	29060386	29060548	29060386	29060455	29060536	29060548	2464	42,21,15	109,104,69	35,19,52	120,45,162	230	149	2.0004359148441252e-05	0.000166702992904	0.2,0.116,0.123	0.159,0.215,0.172	-0.036
93	gene:Solyc04g045630.2	NA	4	-	34501195	34501441	34501195	34501226	34501406	34501441	93	0,1,0	0,0,0	2,0,0	0,2,2	329	149	2.01698841035208e-05	0.000167649165551	NA,1.0,NA	1.0,0.0,0.0	0.667
3177	gene:Solyc06g008030.2	NA	6	-	1867466	1867683	1867466	1867532	1867613	1867683	3177	10,4,4	141,171,83	8,3,4	213,116,111	230	149	2.059878339484747e-05	0.000170773975446	0.044,0.015,0.03	0.024,0.016,0.023	0.009
2971	gene:Solyc07g066660.2	NA	7	+	68030674	68030855	68030674	68030707	68030797	68030855	2971	7,14,12	71,81,38	16,10,3	89,68,53	239	149	2.0748831371283213e-05	0.000171576874801	0.058,0.097,0.164	0.101,0.084,0.034	0.033
362	gene:Solyc11g007990.1	NA	11	+	2203365	2203559	2203365	2203398	2203490	2203559	362	29,31,15	818,648,326	57,26,39	912,799,642	241	149	2.1445008301917753e-05	0.000176880183564	0.021,0.029,0.028	0.037,0.02,0.036	-0.005
3408	gene:Solyc02g094500.2	NA	2	-	55018755	55018973	55018755	55018825	55018902	55018973	3408	7,4,5	71,50,21	6,3,6	77,42,65	226	149	2.1624364111890207e-05	0.000177904526176	0.061,0.05,0.136	0.049,0.045,0.057	0.032
2287	gene:Solyc04g071510.2	NA	4	-	58491625	58491863	58491625	58491678	58491833	58491863	2287	0,0,0	0,2,0	0,1,0	0,0,0	304	149	2.1872018217618447e-05	0.000179484118961	NA,0.0,NA	NA,1.0,NA	-1.0
4	gene:Solyc11g020870.1	NA	11	-	12822017	12822243	12822017	12822059	12822171	12822243	4	6,1,0	0,0,0	2,9,0	5,0,0	261	149	2.2681409485325837e-05	0.000185653669011	1.0,1.0,NA	0.186,1.0,NA	0.407
494	gene:Solyc12g095770.1	NA	12	+	64901569	64901777	64901569	64901659	64901743	64901777	494	26,12,15	416,389,215	15,19,16	593,335,384	233	149	2.538176003572451e-05	0.000207230825608	0.038,0.019,0.043	0.016,0.035,0.026	0.008
2867	gene:Solyc10g007550.2	NA	10	-	1857805	1858021	1857805	1857880	1857960	1858021	2867	1,1,2	69,47,36	3,2,3	82,80,45	229	149	2.576783869907611e-05	0.000209851716678	0.009,0.014,0.035	0.023,0.016,0.042	-0.008
865	gene:Solyc03g115520.2	NA	3	-	65196889	65197136	65196889	65196978	65197081	65197136	865	2,0,0	0,0,2	0,0,1	0,0,0	252	149	2.6085731094834285e-05	0.000211905498189	1.0,NA,0.0	NA,NA,1.0	-0.5
2771	gene:Solyc07g018340.2	NA	7	+	10347621	10347833	10347621	10347675	10347787	10347833	2771	1,3,0	31,19,8	4,4,1	36,24,20	261	149	2.6213879138749122e-05	0.000212411457845	0.018,0.083,0.0	0.06,0.087,0.028	-0.025
331	gene:Solyc07g022900.2	NA	7	+	23225417	23225652	23225417	23225481	23225547	23225652	331	38,50,22	546,498,231	66,38,30	705,579,525	215	149	2.628741972129074e-05	0.000212435252762	0.046,0.065,0.062	0.061,0.044,0.038	0.01
3431	gene:Solyc02g070260.2	NA	2	+	40032499	40032678	40032499	40032547	40032614	40032678	3431	7,3,0	0,0,0	2,7,1	4,1,0	216	149	2.634855848211911e-05	0.000212435252762	1.0,1.0,NA	0.256,0.828,1.0	0.305
725	gene:Solyc09g074900.2	NA	9	-	66703232	66703453	66703232	66703321	66703418	66703453	725	1,1,0	0,0,0	0,0,0	2,0,0	246	149	2.6637394349023365e-05	0.000214228420887	1.0,1.0,NA	0.0,NA,NA	1.0
1740	gene:Solyc05g014310.2	NA	5	-	8116106	8116319	8116106	8116119	8116198	8116319	1740	125,86,54	443,349,249	125,44,115	684,261,495	228	149	2.708402924388839e-05	0.000216932785166	0.156,0.139,0.124	0.107,0.099,0.132	0.027
787	gene:Solyc04g039620.2	NA	4	-	13384660	13384880	13384660	13384756	13384848	13384880	787	0,1,0	0,0,0	0,0,0	1,2,0	241	149	2.7108189898273276e-05	0.000216932785166	NA,1.0,NA	0.0,0.0,NA	1.0
3023	gene:Solyc06g008880.2	NA	6	+	2827475	2827707	2827475	2827535	2827629	2827707	3023	0,1,0	0,0,0	0,0,0	1,4,0	243	149	2.726550438913169e-05	0.000217651613007	NA,1.0,NA	0.0,0.0,NA	1.0
935	gene:Solyc11g007320.1	NA	11	+	1698241	1698411	1698241	1698270	1698355	1698411	935	0,0,0	0,2,0	0,1,1	0,0,0	234	149	2.7784454624718412e-05	0.000221246583123	NA,0.0,NA	NA,1.0,1.0	-1.0
1188	gene:Solyc03g113860.1	NA	3	-	63913947	63914178	63913947	63914015	63914094	63914178	1188	1,0,0	0,0,0	0,0,0	2,0,0	228	149	2.8380208210924572e-05	0.000225433919902	1.0,NA,NA	0.0,NA,NA	1.0
687	gene:Solyc08g079520.2	NA	8	+	63034653	63034884	63034653	63034737	63034811	63034884	687	0,0,1	0,0,0	0,0,0	0,0,2	223	149	2.8888104360426986e-05	0.000228904512438	NA,NA,1.0	NA,NA,0.0	1.0
2433	gene:Solyc04g009810.2	NA	4	-	3119650	3119887	3119650	3119694	3119814	3119887	2433	1,1,0	39,32,19	4,0,0	29,21,18	269	149	3.0045311871974915e-05	0.000237490516635	0.014,0.017,0.0	0.071,0.0,0.0	-0.013
1289	gene:Solyc09g007670.2	NA	9	+	1220328	1220558	1220328	1220376	1220464	1220558	1289	8,4,1	30,25,25	7,0,2	25,29,46	237	149	3.0559917450528014e-05	0.000239897148339	0.144,0.091,0.025	0.15,0.0,0.027	0.028
2083	gene:Solyc09g065860.2	NA	9	-	64126663	64126875	64126663	64126741	64126832	64126875	2083	1,1,1	0,4,0	0,0,0	3,0,0	240	149	3.0721712329938124e-05	0.000239897148339	1.0,0.134,1.0	0.0,NA,NA	0.711
217	gene:Solyc07g064080.2	NA	7	+	66366102	66366312	66366102	66366141	66366245	66366312	217	0,0,0	3,3,3	0,1,0	0,0,0	253	149	3.071292040116018e-05	0.000239897148339	0.0,0.0,0.0	NA,1.0,NA	-1.0
2596	gene:Solyc08g061220.2	NA	8	-	48209704	48209866	48209704	48209727	48209827	48209866	2596	1,0,0	0,0,0	0,0,0	3,0,0	249	149	3.071612694502032e-05	0.000239897148339	1.0,NA,NA	0.0,NA,NA	1.0
665	gene:Solyc01g097590.2	NA	1	-	88382339	88382541	88382339	88382407	88382514	88382541	665	0,0,0	0,3,0	0,1,0	0,0,0	256	149	3.0710210428326445e-05	0.000239897148339	NA,0.0,NA	NA,1.0,NA	-1.0
813	gene:Solyc01g067360.2	NA	1	-	75816537	75816768	75816537	75816578	75816670	75816768	813	5,4,0	57,56,23	3,0,0	61,59,52	241	149	3.152654522761225e-05	0.000245587218259	0.051,0.042,0.0	0.03,0.0,0.0	0.021
391	gene:Solyc01g098500.2	NA	1	+	89008722	89008963	89008722	89008764	89008891	89008963	391	81,53,25	3,0,0	67,85,53	0,0,1	276	149	3.423091018873185e-05	0.000266011290021	0.936,1.0,1.0	1.0,1.0,0.966	-0.01
1484	gene:Solyc08g083140.2	NA	8	+	65687255	65687441	65687255	65687304	65687399	65687441	1484	0,3,0	0,7,0	4,18,1	0,1,2	244	149	3.437158371712318e-05	0.00026640427453	NA,0.207,NA	1.0,0.917,0.234	-0.51
540	gene:Solyc02g093400.1	NA	2	-	54279951	54280117	54279951	54279958	54280056	54280117	540	1,7,0	3,10,4	4,5,7	0,3,3	247	149	3.444669224150276e-05	0.00026640427453	0.167,0.297,0.0	1.0,0.501,0.585	-0.541
13	gene:Solyc01g090200.2	NA	1	+	83831157	83831391	83831157	83831241	83831357	83831391	13	0,0,1	0,0,0	0,0,0	0,0,8	265	149	3.561158550517022e-05	0.000274754457546	NA,NA,1.0	NA,NA,0.0	1.0
1814	gene:Solyc12g044220.1	NA	12	+	38782031	38782393	38782031	38782079	38782160	38782393	1814	39,56,17	0,0,1	48,47,50	8,1,3	230	149	3.645843995700795e-05	0.000280616870791	1.0,1.0,0.917	0.795,0.968,0.915	0.08
1283	gene:Solyc06g072300.2	NA	6	-	44571685	44571876	44571685	44571759	44571841	44571876	1283	3,9,1	433,274,210	8,6,8	434,150,378	231	149	4.043025243563003e-05	0.000309642867918	0.004,0.021,0.003	0.012,0.025,0.013	-0.007
184	gene:Solyc01g068210.2	NA	1	+	77314167	77314388	77314167	77314247	77314332	77314388	184	0,0,1	53,40,34	5,3,3	57,32,56	234	149	4.039566726429409e-05	0.000309642867918	0.0,0.0,0.018	0.053,0.056,0.033	-0.041
2982	gene:Solyc04g082410.2	NA	4	-	66081246	66081425	66081246	66081292	66081399	66081425	2982	12,7,5	18,8,7	55,40,33	19,12,20	256	149	4.051760938338468e-05	0.000309642867918	0.28,0.337,0.294	0.628,0.66,0.49	-0.289
3022	gene:Solyc01g008090.2	NA	1	-	2225291	2225504	2225291	2225320	2225427	2225504	3022	0,13,0	0,0,0	7,5,1	1,5,0	256	149	4.1022406053042266e-05	0.000312759478773	NA,1.0,NA	0.803,0.368,1.0	0.276
2190	gene:Solyc06g071290.2	NA	6	-	43858997	43859224	43858997	43859067	43859171	43859224	2190	3,6,5	145,93,46	6,3,1	119,69,133	253	149	4.217404819985958e-05	0.000320781380765	0.012,0.037,0.06	0.029,0.025,0.004	0.017
3158	gene:Solyc04g071660.2	NA	4	-	58648229	58648411	58648229	58648286	58648382	58648411	3158	0,0,1	5,2,1	2,6,0	3,2,3	245	149	4.257183558349429e-05	0.00032304510531	0.0,0.0,0.378	0.288,0.646,0.0	-0.185
3118	gene:Solyc04g056280.2	NA	4	+	53970486	53970730	53970486	53970535	53970609	53970730	3118	2,0,1	0,0,0	0,0,0	1,0,0	223	149	4.323565485679168e-05	0.000327312175852	1.0,NA,1.0	0.0,NA,NA	1.0
3128	gene:Solyc06g018050.2	NA	6	+	16403444	16403678	16403444	16403528	16403613	16403678	3128	0,0,0	0,1,0	0,2,1	3,0,0	234	149	4.3632836358923996e-05	0.000329545426833	NA,0.0,NA	0.0,1.0,1.0	-0.667
2398	gene:Solyc11g071920.1	NA	11	+	55242456	55242705	55242456	55242556	55242655	55242705	2398	0,0,0	1,0,2	2,2,0	0,0,0	248	149	4.402168018465654e-05	0.000331293881691	0.0,NA,0.0	1.0,1.0,NA	-1.0
2474	gene:Solyc06g060800.2	NA	6	-	38829155	38829389	38829155	38829235	38829338	38829389	2474	0,0,0	1,0,0	2,0,0	0,0,0	252	149	4.411120123652231e-05	0.000331293881691	0.0,NA,NA	1.0,NA,NA	-1.0
3349	gene:Solyc11g005680.1	NA	11	-	504522	504749	504522	504640	504746	504749	3349	0,0,0	0,1,4	1,2,0	0,0,0	255	149	4.417251755885324e-05	0.000331293881691	NA,0.0,0.0	1.0,1.0,NA	-1.0
1854	gene:Solyc03g019940.2	NA	3	-	61277041	61277280	61277041	61277107	61277218	61277280	1854	7,5,2	0,6,0	12,7,9	0,0,0	260	149	4.4835056694089554e-05	0.000335482732804	1.0,0.323,1.0	1.0,1.0,1.0	-0.226
3336	gene:Solyc09g018670.2	NA	9	+	16609592	16609820	16609592	16609604	16609681	16609820	3336	5,13,1	35,32,18	14,11,5	56,35,18	226	149	4.588044813119427e-05	0.000342510289868	0.086,0.211,0.035	0.142,0.172,0.155	-0.046
1666	gene:Solyc01g105120.2	NA	1	-	93387106	93387321	93387106	93387223	93387304	93387321	1666	1,10,2	5,0,0	7,5,6	0,1,2	230	149	4.8419087362471266e-05	0.000359860713585	0.115,1.0,1.0	1.0,0.764,0.66	-0.103
2846	gene:Solyc09g014300.2	NA	9	-	5792688	5792908	5792688	5792762	5792848	5792908	2846	6,3,2	2,3,0	3,1,0	0,0,0	235	149	4.842776734756865e-05	0.000359860713585	0.655,0.388,1.0	1.0,1.0,NA	-0.319
560	gene:Solyc11g072190.1	NA	11	-	55420630	55420879	55420630	55420710	55420793	55420879	560	6,6,1	3,2,7	9,16,1	0,4,13	232	149	4.901230462150877e-05	0.000363367085987	0.562,0.658,0.084	1.0,0.72,0.047	-0.154
1786	gene:Solyc02g070550.2	NA	2	+	40295165	40295405	40295165	40295207	40295302	40295405	1786	2,5,4	184,238,115	14,2,2	258,216,217	244	149	4.9306575866079186e-05	0.000364710337542	0.007,0.013,0.021	0.032,0.006,0.006	-0.001
1029	gene:Solyc10g005050.2	NA	10	+	51447	51688	51447	51534	51638	51688	1029	981,610,464	3674,2513,1720	1067,455,855	4213,2188,3221	253	149	5.156885486319911e-05	0.000380571068498	0.136,0.125,0.137	0.13,0.109,0.135	0.008
1388	gene:Solyc07g025170.2	NA	7	-	26188308	26188511	26188308	26188360	26188430	26188511	1388	2,0,0	22,30,15	0,2,1	35,10,21	219	149	5.441178001147337e-05	0.000400634681591	0.058,0.0,0.0	0.0,0.12,0.031	-0.031
1730	gene:Solyc01g097500.2	NA	1	-	88328900	88329115	88328900	88328971	88329065	88329115	1730	9,14,8	0,4,3	18,4,22	2,1,0	243	149	5.5971622413951274e-05	0.000411181053041	1.0,0.682,0.621	0.847,0.71,1.0	-0.085
3086	gene:Solyc06g076970.2	NA	6	-	47834765	47834913	47834765	47834789	47834874	47834913	3086	30,31,23	741,720,294	38,43,39	844,813,542	234	149	5.6149809945614653e-05	0.00041155258426	0.025,0.027,0.047	0.028,0.033,0.044	-0.002
1366	gene:Solyc03g123880.2	NA	3	+	70570474	70570669	70570474	70570516	70570591	70570669	1366	25,20,7	642,671,312	24,22,29	802,640,530	224	149	6.0094729472953957e-05	0.000439468259751	0.025,0.019,0.015	0.02,0.022,0.035	-0.006
2534	gene:Solyc02g086900.2	NA	2	+	49497494	49497735	49497494	49497574	49497679	49497735	2534	2,5,2	49,42,24	5,7,5	48,34,55	254	149	6.192151948975669e-05	0.000451802941978	0.023,0.065,0.047	0.058,0.108,0.051	-0.027
2531	gene:Solyc11g012910.1	NA	11	+	5701334	5701518	5701334	5701394	5701464	5701518	2531	1,0,3	2,0,2	1,1,1	0,0,0	219	149	6.316944826160071e-05	0.000459867879557	0.254,NA,0.505	1.0,1.0,1.0	-0.621
3375	gene:Solyc01g100380.2	NA	1	-	90429077	90429283	90429077	90429164	90429256	90429283	3375	137,127,63	2448,2865,1401	165,98,92	2944,1974,1735	241	149	6.674530434902672e-05	0.000484805420103	0.033,0.027,0.027	0.033,0.03,0.032	-0.003
2228	gene:Solyc06g005250.2	NA	6	+	270867	271063	270867	270881	270971	271063	2228	0,1,0	23,24,13	8,2,4	31,18,27	239	149	6.693980208111388e-05	0.000485125531936	0.0,0.025,0.0	0.139,0.065,0.085	-0.088
1980	gene:Solyc06g035920.2	NA	6	-	25271556	25271774	25271556	25271644	25271735	25271774	1980	2,9,4	265,225,137	16,5,11	385,245,225	240	149	7.043264432637849e-05	0.000509294345185	0.005,0.024,0.018	0.025,0.013,0.029	-0.007
1418	gene:Solyc01g100740.2	NA	1	+	90702934	90703182	90702934	90702999	90703097	90703182	1418	1,0,0	0,0,0	0,0,0	1,0,0	247	149	7.184064260063091e-05	0.000516004615561	1.0,NA,NA	0.0,NA,NA	1.0
666	gene:Solyc01g097590.2	NA	1	-	88382339	88382541	88382339	88382413	88382514	88382541	666	0,0,0	0,1,0	0,1,0	0,0,0	250	149	7.162495786917196e-05	0.000516004615561	NA,0.0,NA	NA,1.0,NA	-1.0
773	gene:Solyc07g005590.2	NA	7	+	481458	481662	481458	481517	481616	481662	773	0,0,0	0,1,0	0,1,0	0,0,0	248	149	7.176892667051739e-05	0.000516004615561	NA,0.0,NA	NA,1.0,NA	-1.0
2333	gene:Solyc12g008410.1	NA	12	+	1852666	1852882	1852666	1852718	1852807	1852882	2333	0,0,0	0,1,0	0,1,0	0,0,0	238	149	7.247699859052233e-05	0.00051826678593	NA,0.0,NA	NA,1.0,NA	-1.0
3285	gene:Solyc06g064560.2	NA	6	-	40230639	40230847	40230639	40230717	40230806	40230847	3285	0,0,0	0,1,0	0,1,1	7,0,1	238	149	7.247699859052233e-05	0.00051826678593	NA,0.0,NA	0.0,1.0,0.385	-0.462
128	gene:Solyc01g103430.2	NA	1	+	92046255	92046479	92046255	92046339	92046419	92046479	128	0,0,0	0,1,0	0,1,0	0,0,0	229	149	7.309376200793746e-05	0.000520369497739	NA,0.0,NA	NA,1.0,NA	-1.0
2233	gene:Solyc04g017610.2	NA	4	+	7577908	7578122	7577908	7577977	7578059	7578122	2233	1,0,0	0,0,0	0,0,0	1,2,0	231	149	7.295865044034612e-05	0.000520369497739	1.0,NA,NA	0.0,0.0,NA	1.0
95	gene:Solyc02g077910.2	NA	2	+	42740408	42740629	42740408	42740507	42740575	42740629	95	3,0,0	21,24,9	3,2,0	16,24,8	217	149	7.607003971503434e-05	0.000540365370222	0.089,0.0,0.0	0.114,0.054,0.0	-0.026
389	gene:Solyc01g098500.2	NA	1	+	89008288	89008465	89008288	89008305	89008399	89008465	389	6,8,0	68,74,6	10,11,3	61,75,46	243	149	7.947069222488326e-05	0.000563281280055	0.051,0.062,0.0	0.091,0.083,0.038	-0.033
2048	gene:Solyc08g007240.2	NA	8	+	1827006	1827216	1827006	1827097	1827181	1827216	2048	6,14,5	0,1,1	5,7,12	4,0,0	233	149	7.968612924417726e-05	0.000563569664062	1.0,0.9,0.762	0.444,1.0,1.0	0.073
2749	gene:Solyc05g052800.2	NA	5	-	62985523	62985745	62985523	62985557	62985650	62985745	2749	167,102,87	4238,3023,2850	154,56,201	5982,1816,5096	242	149	8.116192357200555e-05	0.000572750992385	0.024,0.02,0.018	0.016,0.019,0.024	0.001
2892	gene:Solyc06g069280.2	NA	6	-	43041214	43041428	43041214	43041277	43041368	43041428	2892	6,3,0	42,31,32	10,4,1	48,29,65	240	149	8.73565436227709e-05	0.000615119766776	0.081,0.057,0.0	0.115,0.079,0.009	-0.022
3010	gene:Solyc07g043260.2	NA	7	-	56921996	56922178	56921996	56922038	56922115	56922178	3010	25,13,6	41,29,11	20,11,19	49,47,44	226	149	8.805367469991912e-05	0.000618677779754	0.287,0.228,0.264	0.212,0.134,0.222	0.07
1580	gene:Solyc11g066480.1	NA	11	-	52220591	52220804	52220591	52220648	52220753	52220804	1580	4,0,4	72,71,37	3,0,2	64,49,57	254	149	8.86943867122913e-05	0.000621824776407	0.032,0.0,0.06	0.027,0.0,0.02	0.015
1660	gene:Solyc08g014340.2	NA	8	-	4164432	4164665	4164432	4164513	4164589	4164665	1660	7,11,4	0,0,0	19,24,8	6,2,0	225	149	9.003284409888392e-05	0.00062983931067	1.0,1.0,1.0	0.677,0.888,1.0	0.145
635	gene:Solyc03g006460.2	NA	3	-	1050229	1050429	1050229	1050274	1050395	1050429	635	9,8,0	59,43,27	4,1,1	49,55,60	270	149	9.378377916700128e-05	0.000654659497432	0.078,0.093,0.0	0.043,0.01,0.009	0.036
1908	gene:Solyc08g067430.2	NA	8	+	56478141	56478349	56478141	56478184	56478273	56478349	1908	3,13,1	0,0,6	6,4,10	0,0,0	238	149	9.462007762612651e-05	0.000659070735085	1.0,1.0,0.094	1.0,1.0,1.0	-0.302
3165	gene:Solyc03g095250.2	NA	3	-	56233578	56233766	56233578	56233610	56233725	56233766	3165	1,0,0	18,15,8	7,2,3	28,17,30	264	149	9.65342737123077e-05	0.000670954811901	0.03,0.0,0.0	0.124,0.062,0.053	-0.07
1463	gene:Solyc02g063030.2	NA	2	-	35050694	35050911	35050694	35050792	35050866	35050911	1463	2,2,1	2,4,0	0,0,2	9,6,0	223	149	9.707267602346706e-05	0.000673245978872	0.401,0.25,1.0	0.0,0.0,1.0	0.217
3107	gene:Solyc04g076560.2	NA	4	+	61468868	61469063	61468868	61468903	61468996	61469063	3107	3,3,1	61,55,56	3,2,1	97,48,113	242	149	0.00010320784536235502	0.000714260303205	0.029,0.032,0.011	0.019,0.025,0.005	0.008
966	gene:Solyc08g005780.2	NA	8	-	604997	605230	604997	605023	605189	605230	966	5,11,8	3,0,0	5,7,3	5,0,4	315	149	0.00011043531683624559	0.000762642177295	0.441,1.0,1.0	0.321,1.0,0.262	0.286
1526	gene:Solyc01g060240.2	NA	1	+	69832949	69833147	69832949	69833022	69833099	69833147	1526	9,7,3	124,104,46	16,6,9	114,92,99	226	149	0.0001107650158753515	0.000763284564526	0.046,0.042,0.041	0.085,0.041,0.057	-0.018
422	gene:Solyc05g007190.2	NA	5	-	1807698	1807940	1807698	1807734	1807841	1807940	422	0,2,1	1,1,2	5,5,5	0,2,3	256	149	0.00011321358489309112	0.000778494267122	0.0,0.538,0.225	1.0,0.593,0.492	-0.441
2104	gene:Solyc12g035500.1	NA	12	-	57594920	57595145	57594920	57594970	57595045	57595145	2104	33,40,16	9,0,0	18,7,30	0,0,0	224	149	0.00011535841015755842	0.000791555048422	0.709,1.0,1.0	1.0,1.0,1.0	-0.097
1321	gene:Solyc10g083800.1	NA	10	+	63558205	63558403	63558205	63558265	63558337	63558403	1321	2,1,0	18,15,7	5,0,0	11,11,22	221	149	0.00012342073558167379	0.000845078285034	0.07,0.043,0.0	0.235,0.0,0.0	-0.041
3208	gene:Solyc02g082700.2	NA	2	-	46355530	46355760	46355530	46355611	46355725	46355760	3208	281,298,145	4249,3658,2365	415,266,270	5772,2858,4248	263	149	0.00012406232181468786	0.000847671584433	0.036,0.044,0.034	0.039,0.05,0.035	-0.003
2774	gene:Solyc02g086790.2	NA	2	-	49400671	49400895	49400671	49400733	49400877	49400895	2774	24,11,15	0,0,0	40,17,21	8,0,0	293	149	0.00012548531610777496	0.000855581700735	1.0,1.0,1.0	0.718,1.0,1.0	0.094
1257	gene:Solyc05g018810.2	NA	5	+	23877988	23878138	23877988	23878002	23878101	23878138	1257	19,20,10	400,327,226	30,17,21	479,178,466	248	149	0.00012853068560113505	0.000874496753299	0.028,0.035,0.026	0.036,0.054,0.026	-0.009
1076	gene:Solyc01g081050.2	NA	1	+	80378905	80379131	80378905	80378950	80379015	80379131	1076	4,0,1	9,2,4	5,0,1	3,5,6	214	149	0.0001310718090766247	0.000888039042588	0.236,0.0,0.148	0.537,0.0,0.104	-0.086
2044	gene:Solyc08g007240.2	NA	8	+	1826831	1827074	1826831	1826909	1827006	1827074	2044	10,19,3	0,0,0	6,4,8	0,6,0	246	149	0.0001308916719867984	0.000888039042588	1.0,1.0,1.0	1.0,0.288,1.0	0.237
188	gene:Solyc03g007800.2	NA	3	-	2349075	2349319	2349075	2349186	2349269	2349319	188	2,1,4	0,2,2	0,0,0	0,1,3	232	149	0.00013309485590923392	0.000899855157877	1.0,0.243,0.562	NA,0.0,0.0	0.602
330	gene:Solyc06g084060.2	NA	6	+	49323754	49323958	49323754	49323764	49323859	49323958	330	0,0,0	2,7,2	2,0,1	0,0,1	244	149	0.00014571826082107687	0.000983140985665	0.0,0.0,0.0	1.0,NA,0.379	-0.69
933	gene:Solyc01g006110.2	NA	1	-	767933	768141	767933	768005	768107	768141	933	1,3,8	0,0,0	12,6,3	2,0,4	251	149	0.00014710391948274872	0.000988354459025	1.0,1.0,1.0	0.781,1.0,0.308	0.304
983	gene:Solyc10g008460.2	NA	10	+	2584765	2585006	2584765	2584877	2584968	2585006	983	0,5,0	0,0,0	3,3,5	0,4,0	240	149	0.00014700771649007004	0.000988354459025	NA,1.0,NA	1.0,0.318,1.0	0.227
1964	gene:Solyc05g017950.2	NA	5	-	19280445	19280673	19280445	19280487	19280569	19280673	1964	11,19,9	233,272,119	15,19,11	380,303,193	231	149	0.0001476494204267719	0.000989957132799	0.03,0.043,0.047	0.025,0.039,0.035	0.007
1111	gene:Solyc06g048410.2	NA	6	+	31009583	31009810	31009583	31009657	31009766	31009810	1111	198,199,140	2247,1885,1201	259,146,188	2229,1375,1755	258	149	0.00014880293837491246	0.00099562132004	0.048,0.057,0.063	0.063,0.058,0.058	-0.004
1729	gene:Solyc10g080700.1	NA	10	-	61916002	61916184	61916002	61916072	61916176	61916184	1729	7,2,3	169,136,64	9,11,4	155,108,144	253	149	0.00014967805817824232	0.000999403183488	0.024,0.009,0.027	0.033,0.057,0.016	-0.015
2140	gene:Solyc11g008620.1	NA	11	-	2809784	2810012	2809784	2809837	2809956	2810012	2140	23,15,14	915,625,322	26,19,9	929,595,736	268	149	0.00016455244688801484	0.00109644967193	0.014,0.013,0.024	0.015,0.017,0.007	0.004
1603	gene:Solyc08g029050.2	NA	8	-	38297783	38297986	38297783	38297840	38297929	38297986	1603	0,1,0	0,5,0	0,1,0	2,0,2	238	149	0.00016705096600254293	0.00110886718965	NA,0.111,NA	0.0,1.0,0.0	-0.222
3236	gene:Solyc05g016410.2	NA	5	+	16194520	16194730	16194520	16194574	16194645	16194730	3236	2,5,4	152,164,66	6,4,6	181,102,156	220	149	0.00016710370671921062	0.00110886718965	0.009,0.02,0.039	0.022,0.026,0.025	-0.002
2357	gene:Solyc04g056600.2	NA	4	-	54575985	54576172	54575985	54575998	54576088	54576172	2357	0,1,0	0,3,0	1,1,0	0,0,0	239	149	0.00017119213304007003	0.00113366453605	NA,0.172,NA	1.0,1.0,NA	-0.828
2459	gene:Solyc09g008410.2	NA	9	-	1864066	1864275	1864066	1864113	1864218	1864275	2459	0,1,1	0,0,0	0,0,1	0,0,4	254	149	0.00017499741375475204	0.00115648905606	NA,1.0,1.0	NA,NA,0.128	0.872
1411	gene:Solyc01g009110.2	NA	1	-	3125250	3125502	3125250	3125330	3125487	3125502	1411	31,24,22	0,3,0	46,29,21	0,2,0	306	149	0.000190903493900575	0.00125902611008	1.0,0.796,1.0	1.0,0.876,1.0	-0.027
2915	gene:Solyc06g068230.2	NA	6	+	42289211	42289456	42289211	42289270	42289361	42289456	2915	16,17,18	13,12,8	17,15,26	19,12,20	240	149	0.00019468548341514748	0.00128134833472	0.433,0.468,0.583	0.357,0.437,0.447	0.081
557	gene:Solyc09g011420.2	NA	9	+	4751657	4751901	4751657	4751660	4751781	4751901	557	27,25,8	856,645,507	33,19,15	1180,531,936	270	149	0.0002185003954405689	0.00143516043848	0.017,0.021,0.009	0.015,0.019,0.009	0.001
564	gene:Solyc08g066580.2	NA	8	-	55305701	55305868	55305701	55305759	55305860	55305868	564	10,8,4	0,0,6	17,4,12	0,0,0	250	149	0.00022538296803575216	0.00147735786975	1.0,1.0,0.284	1.0,1.0,1.0	-0.239
876	gene:Solyc03g007920.2	NA	3	+	2428698	2428884	2428698	2428755	2428853	2428884	876	2,0,0	53,43,16	1,2,2	37,39,48	247	149	0.00023950475661558957	0.00156674004074	0.022,0.0,0.0	0.016,0.03,0.025	-0.016
2274	gene:Solyc09g020110.2	NA	9	+	18418452	18418677	18418452	18418567	18418673	18418677	2274	40,23,13	66,53,25	42,17,23	149,41,42	255	149	0.00025018513489323877	0.00163329364379	0.262,0.202,0.233	0.141,0.195,0.242	0.04
2163	gene:Solyc11g065190.1	NA	11	-	50518063	50518252	50518063	50518107	50518194	50518252	2163	3,11,11	375,228,179	34,29,10	450,222,348	236	149	0.0002600607817065944	0.00169433539597	0.005,0.03,0.037	0.046,0.076,0.018	-0.023
1262	gene:Solyc02g084700.2	NA	2	-	47808901	47809080	47808901	47808991	47809079	47809080	1262	4,2,0	60,46,21	5,3,1	51,40,61	237	149	0.0002788101217362802	0.00181282790847	0.04,0.027,0.0	0.058,0.045,0.01	-0.015
1292	gene:Solyc11g071730.1	NA	11	+	55134465	55134649	55134465	55134522	55134633	55134649	1292	4,2,2	2,2,0	6,0,4	1,0,0	260	149	0.00028323435855930583	0.00183788894639	0.534,0.364,1.0	0.775,NA,1.0	-0.255
417	gene:Solyc12g013890.1	NA	12	+	4683179	4683391	4683179	4683246	4683340	4683391	417	2,1,1	0,0,0	0,1,1	0,0,3	243	149	0.0002860926954183731	0.00185270872033	1.0,1.0,1.0	NA,1.0,0.17	0.415
1544	gene:Solyc12g096120.1	NA	12	-	65173795	65174025	65173795	65173853	65173936	65174025	1544	1,1,1	0,0,0	2,0,0	1,0,2	232	149	0.00028773487219425486	0.00185301415004	1.0,1.0,1.0	0.562,NA,0.0	0.719
3127	gene:Solyc02g087310.2	NA	2	+	49755298	49755479	49755298	49755366	49755436	49755479	3127	0,1,0	11,28,6	3,5,3	20,22,16	219	149	0.00028786359354127284	0.00185301415004	0.0,0.024,0.0	0.093,0.134,0.113	-0.105
849	gene:Solyc06g011560.2	NA	6	+	8116413	8116658	8116413	8116505	8116610	8116658	849	9,8,3	127,63,34	14,16,3	122,48,75	254	149	0.00028782667000744973	0.00185301415004	0.04,0.069,0.049	0.063,0.164,0.023	-0.031
745	gene:Solyc08g074290.2	NA	8	+	58409549	58409794	58409549	58409623	58409732	58409794	745	3,4,4	159,133,83	11,9,4	197,135,119	258	149	0.0002923018071990831	0.00187783531517	0.011,0.017,0.027	0.031,0.037,0.019	-0.011
1981	gene:Solyc10g054880.1	NA	10	+	56042745	56042971	56042745	56042793	56042882	56042971	1981	9,7,5	113,102,52	7,4,5	166,107,125	238	149	0.00029854088098227956	0.00191410405799	0.047,0.041,0.057	0.026,0.023,0.024	0.024
1640	gene:Solyc01g108210.2	NA	1	+	95572363	95572601	95572363	95572446	95572522	95572601	1640	3,4,2	6,10,7	2,3,0	21,8,11	225	149	0.00030522484238489685	0.00195307562836	0.249,0.209,0.159	0.059,0.199,0.0	0.12
1271	gene:Solyc06g053140.2	NA	6	+	35873853	35874086	35873853	35873903	35874071	35874086	1271	210,227,104	2185,1809,1131	250,175,183	2706,1644,1944	317	149	0.00030685230456801695	0.00195960135095	0.043,0.056,0.041	0.042,0.048,0.042	0.003
1101	gene:Solyc07g019530.2	NA	7	+	11873560	11873795	11873560	11873646	11873732	11873795	1101	17,12,7	125,130,72	8,17,7	159,144,107	235	149	0.00031877789040048	0.00203173655443	0.079,0.055,0.058	0.031,0.07,0.04	0.017
2275	gene:Solyc05g006420.2	NA	5	+	1056188	1056426	1056188	1056265	1056358	1056426	2275	7,10,3	0,0,1	11,7,5	3,2,1	242	149	0.00033297760638778263	0.0021180528217	1.0,1.0,0.649	0.693,0.683,0.755	0.173
541	gene:Solyc02g093400.1	NA	2	-	54278609	54278771	54278609	54278668	54278745	54278771	541	6,3,0	6,10,3	6,8,0	3,1,1	226	149	0.0003400600837492176	0.00215884600412	0.397,0.165,0.0	0.569,0.841,0.0	-0.283
2418	gene:Solyc12g087810.1	NA	12	-	63309911	63310148	63309911	63310011	63310082	63310148	2418	5,3,0	73,64,20	8,7,4	76,55,59	220	149	0.0003441410212317185	0.00218046128384	0.044,0.031,0.0	0.067,0.079,0.044	-0.038
226	gene:Solyc08g067840.2	NA	8	+	56873119	56873329	56873119	56873196	56873253	56873329	226	1,29,11	4,0,0	38,18,8	2,0,0	206	149	0.00034665653354321296	0.00219209278564	0.153,1.0,1.0	0.932,1.0,1.0	-0.26
419	gene:Solyc02g077280.2	NA	2	-	42265067	42265311	42265067	42265106	42265230	42265311	419	6,11,7	0,0,0	6,12,9	0,6,0	273	149	0.0003497149649296268	0.00220710520919	1.0,1.0,1.0	1.0,0.522,1.0	0.159
535	gene:Solyc08g083320.2	NA	8	-	65817746	65817975	65817746	65817808	65817915	65817975	535	60,53,22	2,3,2	74,43,50	0,3,1	256	149	0.00036254038886779946	0.00228209602998	0.946,0.911,0.865	1.0,0.893,0.967	-0.046
669	gene:Solyc02g089290.2	NA	2	-	51156836	51157084	51156836	51156897	51157012	51157084	669	3,0,0	67,38,14	1,2,2	51,36,38	264	149	0.00036301248476826846	0.00228209602998	0.025,0.0,0.0	0.011,0.03,0.029	-0.015
1335	gene:Solyc03g025470.2	NA	3	-	2879525	2879767	2879525	2879616	2879737	2879767	1335	6,3,4	46,92,20	6,1,1	88,78,33	270	149	0.0003750325583542716	0.00235307393131	0.067,0.018,0.099	0.036,0.007,0.016	0.042
847	gene:Solyc01g080620.2	NA	1	+	79858262	79858447	79858262	79858309	79858397	79858447	847	1,0,0	40,22,10	0,3,1	54,11,39	237	149	0.00039781906423419283	0.00249119705273	0.015,0.0,0.0	0.0,0.146,0.016	-0.049
43	gene:Solyc03g025890.1	NA	3	+	3293158	3293397	3293158	3293215	3293327	3293397	43	0,1,0	1,0,1	5,2,2	0,0,0	261	149	0.0004107028145124361	0.0025668925907	0.0,1.0,0.0	1.0,1.0,1.0	-0.667
1775	gene:Solyc03g082960.2	NA	3	-	52816473	52816636	52816473	52816520	52816617	52816636	1775	145,95,79	2,1,0	117,59,142	2,0,6	246	149	0.00041614780045294726	0.00259589295254	0.978,0.983,1.0	0.973,1.0,0.935	0.018
1037	gene:Solyc01g006100.2	NA	1	-	757594	757808	757594	757638	757717	757808	1037	0,3,1	78,58,31	10,1,2	105,68,79	228	149	0.00042279700644487316	0.00263227865982	0.0,0.033,0.021	0.059,0.01,0.016	-0.01
257	gene:Solyc06g007130.2	NA	6	-	1182707	1182944	1182707	1182786	1182863	1182944	257	9,5,1	233,144,98	11,8,5	233,130,180	226	149	0.00043200971814865655	0.00268445345092	0.025,0.022,0.007	0.03,0.039,0.018	-0.011
471	gene:Solyc11g012790.1	NA	11	-	5561023	5561247	5561023	5561077	5561198	5561247	471	4,5,0	62,67,37	10,4,2	61,35,39	270	149	0.0004357140821184667	0.00270226522083	0.034,0.04,0.0	0.083,0.059,0.028	-0.032
2586	gene:Solyc01g099260.2	NA	1	+	89543249	89543476	89543249	89543284	89543444	89543476	2586	12,13,7	97,98,66	15,27,7	130,93,84	309	149	0.00043776933724055754	0.00270837543992	0.056,0.06,0.049	0.053,0.123,0.039	-0.017
3199	gene:Solyc02g082700.2	NA	2	-	46355879	46356116	46355879	46355928	46356014	46356116	3199	108,107,53	3131,2745,1540	147,133,105	4254,2737,2963	235	149	0.00043837890841481506	0.00270837543992	0.021,0.024,0.021	0.021,0.03,0.022	-0.002
2507	gene:Solyc02g093170.2	NA	2	-	54108655	54108895	54108655	54108747	54108832	54108895	2507	15,13,4	9,11,3	16,19,9	21,20,8	234	149	0.0004394795625196784	0.00270998391802	0.515,0.429,0.459	0.327,0.377,0.417	0.094
793	gene:Solyc06g011530.2	NA	6	+	8022157	8022497	8022157	8022224	8022451	8022497	793	9,8,3	76,52,29	10,17,5	75,71,64	376	149	0.00045413241619031094	0.00279499435537	0.045,0.057,0.039	0.05,0.087,0.03	-0.009
2678	gene:Solyc05g006170.2	NA	5	-	851886	852106	851886	851911	852046	852106	2678	15,11,5	356,297,157	19,7,3	407,252,251	284	149	0.0004615201992289984	0.00283505265241	0.022,0.019,0.016	0.024,0.014,0.006	0.004
1585	gene:Solyc02g094540.2	NA	2	+	55078019	55078266	55078019	55078069	55078139	55078266	1585	15,6,0	70,80,38	8,1,6	66,96,96	219	149	0.0004658985610414941	0.00285650733718	0.127,0.049,0.0	0.076,0.007,0.041	0.017
741	gene:Solyc08g081430.2	NA	8	+	64503039	64503230	64503039	64503094	64503181	64503230	741	2,1,1	45,22,16	9,7,1	33,17,27	236	149	0.00046712683617896054	0.00285860350413	0.027,0.028,0.038	0.147,0.206,0.023	-0.094
1038	gene:Solyc01g006100.2	NA	1	-	758292	758532	758292	758383	758463	758532	1038	7,6,2	155,113,61	8,6,10	142,90,119	229	149	0.0005083460153270517	0.00310495435498	0.029,0.033,0.021	0.035,0.042,0.052	-0.015
3396	gene:Solyc02g062370.2	NA	2	+	33981886	33982118	33981886	33981958	33982037	33982118	3396	2,0,1	0,0,0	4,1,3	0,0,4	228	149	0.0005138715927007754	0.00313277105191	1.0,NA,1.0	1.0,1.0,0.329	0.224
2874	gene:Solyc04g072140.2	NA	4	+	59165553	59165755	59165553	59165563	59165670	59165755	2874	1,3,0	15,34,13	3,0,4	30,31,39	256	149	0.0005355217277717847	0.00325859919257	0.037,0.049,0.0	0.055,0.0,0.056	-0.008
2207	gene:Solyc11g069830.1	NA	11	-	54465176	54465401	54465176	54465242	54465319	54465401	2207	0,2,0	22,24,4	2,0,1	11,15,22	226	149	0.0005371504742851396	0.00326235457546	0.0,0.052,0.0	0.107,0.0,0.029	-0.028
2963	gene:Solyc02g079100.2	NA	2	+	43720665	43720888	43720665	43720707	43720792	43720888	2963	10,4,2	70,74,21	15,3,3	69,63,36	234	149	0.0005397366519157412	0.00327189981659	0.083,0.033,0.057	0.122,0.029,0.05	-0.009
3273	gene:Solyc12g016210.1	NA	12	-	6354902	6355106	6354902	6354975	6355058	6355106	3273	2,1,0	2,0,0	0,2,0	0,3,0	232	149	0.0005476529374855034	0.00330745453818	0.391,1.0,NA	NA,0.3,NA	0.396
873	gene:Solyc03g005080.2	NA	3	-	58965	59206	58965	59031	59120	59206	873	5,6,2	134,106,90	19,7,10	150,69,101	238	149	0.0005476165478313501	0.00330745453818	0.023,0.034,0.014	0.073,0.06,0.058	-0.04
957	gene:Solyc03g082600.2	NA	3	-	52527553	52527752	52527553	52527594	52527656	52527752	957	20,19,10	2,0,0	27,21,13	1,1,4	211	149	0.0005771765047581625	0.00347924154737	0.876,1.0,1.0	0.95,0.937,0.697	0.097
2157	gene:Solyc12g008750.1	NA	12	+	2111975	2112150	2111975	2112040	2112112	2112150	2157	24,13,8	3,8,1	22,11,21	3,4,3	221	149	0.0005822944769450906	0.00350354419431	0.844,0.523,0.844	0.832,0.65,0.825	-0.032
211	gene:Solyc09g091820.2	NA	9	+	71034251	71034491	71034251	71034317	71034429	71034491	211	7,8,8	4,1,0	12,17,14	5,10,7	261	149	0.0005844777942104088	0.00351013200434	0.5,0.82,1.0	0.578,0.493,0.533	0.239
2811	gene:Solyc12g098420.1	NA	12	+	65930990	65931237	65930990	65931070	65931176	65931237	2811	15,32,16	7,0,0	40,14,23	0,0,0	255	149	0.0006037292984634623	0.00361900927053	0.556,1.0,1.0	1.0,1.0,1.0	-0.148
2255	gene:Solyc06g062660.2	NA	6	-	39545839	39546080	39545839	39545957	39546033	39546080	2255	23,33,16	14,29,16	35,28,18	17,24,15	225	149	0.0006240332273760353	0.00373377951445	0.521,0.43,0.398	0.577,0.436,0.443	-0.036
1220	gene:Solyc12g043160.1	NA	12	-	38979650	38979850	38979650	38979728	38979809	38979850	1220	109,93,39	2547,2342,1165	112,58,78	3741,2645,1796	230	149	0.0006297315822472271	0.00376089694953	0.027,0.025,0.021	0.019,0.014,0.027	0.004
470	gene:Solyc11g012790.1	NA	11	-	5561599	5561847	5561599	5561653	5561751	5561847	470	1,4,3	42,54,13	1,1,4	60,41,39	247	149	0.0006333821534866357	0.00377570692236	0.014,0.043,0.122	0.01,0.014,0.058	0.032
1296	gene:Solyc03g019680.2	NA	3	+	61460079	61460324	61460079	61460185	61460274	61460324	1296	2,2,1	53,30,39	4,3,0	61,20,51	238	149	0.000658850025890171	0.00392027921309	0.023,0.04,0.016	0.039,0.086,0.0	-0.015
2872	gene:Solyc12g095850.1	NA	12	+	64969106	64969353	64969106	64969190	64969287	64969353	2872	20,8,9	114,58,44	9,24,13	78,68,63	246	149	0.0006651848408208667	0.00395068344686	0.096,0.077,0.11	0.065,0.176,0.111	-0.023
2235	gene:Solyc04g015100.2	NA	4	+	5280720	5280903	5280720	5280807	5280890	5280903	2235	8,3,3	0,1,2	0,0,4	1,0,0	232	149	0.0006762685220824203	0.00400912864654	1.0,0.658,0.491	0.0,NA,1.0	0.216
1177	gene:Solyc10g084850.1	NA	10	-	64236161	64236342	64236161	64236224	64236292	64236342	1177	6,17,12	136,121,74	31,12,36	140,94,118	217	149	0.0006892629228008589	0.00407866591933	0.029,0.088,0.1	0.132,0.081,0.173	-0.056
1607	gene:Solyc01g005520.2	NA	1	+	351770	352006	351770	351891	351962	352006	1607	47,23,18	3,4,2	55,18,32	0,0,2	220	149	0.000714179396309981	0.00421836731337	0.914,0.796,0.859	1.0,1.0,0.916	-0.116
2411	gene:Solyc07g065430.2	NA	7	-	67192539	67192732	67192539	67192589	67192684	67192732	2411	0,13,0	8,5,6	4,6,5	4,1,0	244	149	0.0007457545817737949	0.0043968163185	0.0,0.614,0.0	0.379,0.786,1.0	-0.517
2522	gene:Solyc09g014760.2	NA	9	-	6846804	6847007	6846804	6846893	6846972	6847007	2522	47,33,18	911,922,513	38,11,32	1250,942,919	228	149	0.0007808306064550791	0.00459521661646	0.033,0.023,0.022	0.019,0.008,0.022	0.01
1352	gene:Solyc05g054430.2	NA	5	+	64365045	64365250	64365045	64365137	64365219	64365250	1352	0,0,1	30,14,5	1,2,0	16,28,12	231	149	0.0007924470689572384	0.00465508524114	0.0,0.0,0.114	0.039,0.044,0.0	0.01
1483	gene:Solyc08g083140.2	NA	8	+	65687069	65687304	65687069	65687123	65687255	65687304	1483	3,3,3	1,2,0	9,9,1	3,1,2	281	149	0.0008015862204249948	0.00470021011067	0.614,0.443,1.0	0.614,0.827,0.21	0.135
2315	gene:Solyc06g082800.2	NA	6	-	48471892	48472079	48471892	48471909	48472013	48472079	2315	1,3,1	0,0,0	4,0,0	5,0,0	253	149	0.0008081284498629383	0.00472997141707	1.0,1.0,1.0	0.32,NA,NA	0.68
2824	gene:Solyc12g005090.1	NA	12	-	42341	42535	42341	42398	42488	42535	2824	0,0,0	17,15,10	7,0,2	26,15,12	239	149	0.0008233857722020686	0.00481054187564	0.0,0.0,0.0	0.144,0.0,0.094	-0.079
209	gene:Solyc08g043170.2	NA	8	+	22894202	22894433	22894202	22894225	22894336	22894433	209	14,8,3	210,118,97	4,4,6	223,93,200	260	149	0.0008304854452278498	0.0048432469455	0.037,0.037,0.017	0.01,0.024,0.017	0.013
2247	gene:Solyc03g044370.2	NA	3	-	8909627	8909855	8909627	8909703	8909838	8909855	2247	0,1,0	0,2,0	0,2,0	0,0,0	284	149	0.0008537211808220804	0.00496976680172	NA,0.208,NA	NA,1.0,NA	-0.792
2881	gene:Solyc11g072940.1	NA	11	+	56101099	56101257	56101099	56101152	56101233	56101257	2881	5,1,3	74,82,22	1,2,1	101,90,48	230	149	0.0008623820026297288	0.00501113866393	0.042,0.008,0.081	0.006,0.014,0.013	0.033
2401	gene:Solyc06g060540.2	NA	6	+	38556515	38557334	38556515	38556622	38557230	38557334	2401	8,11,0	0,0,0	22,20,24	3,1,0	757	149	0.0009237904301154369	0.00535831679339	1.0,1.0,NA	0.591,0.797,1.0	0.204
2815	gene:Solyc03g044260.2	NA	3	+	8606906	8607544	8606906	8606963	8607402	8607544	2815	166,68,53	2,0,6	142,76,127	0,0,0	588	149	0.0009318379395141131	0.00539529148103	0.955,1.0,0.691	1.0,1.0,1.0	-0.118
1879	gene:Solyc03g118340.2	NA	3	-	67249583	67249792	67249583	67249585	67249676	67249792	1879	24,14,7	1,0,0	20,16,14	3,0,2	240	149	0.0009478165434223476	0.00547797195795	0.937,1.0,1.0	0.805,1.0,0.813	0.106
2201	gene:Solyc08g076360.2	NA	8	-	60332115	60332357	60332115	60332175	60332259	60332357	2201	5,1,0	0,0,0	1,0,0	2,0,0	233	149	0.0009523088332753158	0.00549408942274	1.0,1.0,NA	0.242,NA,NA	0.758
1148	gene:Solyc03g097130.2	NA	3	+	59465831	59466060	59465831	59465858	59465993	59466060	1148	11,5,10	2,2,5	11,2,0	1,6,1	284	149	0.0009633308181486246	0.00554775337237	0.743,0.567,0.512	0.852,0.149,0.0	0.274
2642	gene:Solyc04g076830.2	NA	4	-	61702142	61702388	61702142	61702260	61702350	61702388	2642	3,3,1	0,0,2	4,2,2	0,2,2	239	149	0.0009652961476121077	0.0055491623459	1.0,1.0,0.238	1.0,0.384,0.384	0.157
2962	gene:Solyc10g085810.1	NA	10	+	64892772	64892943	64892772	64892807	64892896	64892943	2962	1,3,0	24,31,29	3,5,1	77,51,65	238	149	0.001014210256808882	0.00581997878685	0.025,0.057,0.0	0.024,0.058,0.01	-0.003
1462	gene:Solyc02g063030.2	NA	2	-	35050694	35050911	35050694	35050787	35050866	35050911	1462	4,3,4	79,111,53	5,4,3	157,144,74	228	149	0.0010164664640918426	0.00582256544706	0.032,0.017,0.047	0.02,0.018,0.026	0.011
1869	gene:Solyc01g080930.2	NA	1	-	80272964	80273208	80272964	80273044	80273128	80273208	1869	2,3,1	60,64,33	5,5,0	86,48,58	233	149	0.0010190900843396744	0.00582724383333	0.021,0.029,0.019	0.036,0.062,0.0	-0.01
1498	gene:Solyc07g055700.2	NA	7	-	63639200	63639403	63639200	63639213	63639353	63639403	1498	0,2,0	21,21,9	0,4,0	26,32,11	289	149	0.0010352803046649354	0.00590934333194	0.0,0.047,0.0	0.0,0.061,0.0	-0.005
2277	gene:Solyc05g006420.2	NA	5	+	1056188	1056426	1056188	1056265	1056349	1056426	2277	5,8,3	119,78,41	8,3,1	116,120,104	233	149	0.0010547426346565578	0.00600979681408	0.026,0.062,0.045	0.042,0.016,0.006	0.023
926	gene:Solyc03g083250.2	NA	3	+	53105107	53105326	53105107	53105147	53105263	53105326	926	4,2,0	4,1,0	2,4,2	0,1,5	265	149	0.001117123644439963	0.00635401014695	0.36,0.529,NA	1.0,0.692,0.184	-0.181
2010	gene:Solyc06g069890.2	NA	6	+	43515268	43515496	43515268	43515346	43515434	43515496	2010	17,32,25	194,229,123	43,35,32	318,207,191	237	149	0.0011680503087965878	0.00663197578498	0.052,0.081,0.113	0.078,0.096,0.095	-0.008
1782	gene:Solyc09g007260.2	NA	9	+	858320	858533	858320	858365	858459	858533	1782	7,5,4	8,23,4	2,6,2	10,7,9	243	149	0.0011754244053408898	0.00666211547843	0.349,0.118,0.38	0.109,0.345,0.12	0.091
1171	gene:Solyc11g009060.1	NA	11	-	3183467	3183673	3183467	3183548	3183632	3183673	1171	20,32,12	63,48,21	31,26,22	75,72,65	233	149	0.0011808912403575714	0.0066813583336	0.169,0.299,0.268	0.209,0.188,0.178	0.054
3318	gene:Solyc08g078520.2	NA	8	+	62300833	62301063	62300833	62300933	62301022	62301063	3318	0,0,1	59,66,34	5,3,4	80,19,36	238	149	0.0011885098151424294	0.0067126867843	0.0,0.0,0.018	0.038,0.09,0.065	-0.058
3114	gene:Solyc01g060200.1	NA	1	-	69701532	69701724	69701532	69701580	69701682	69701724	3114	1,1,0	0,0,0	0,1,2	0,2,1	251	149	0.0012424659768462004	0.00700516219463	1.0,1.0,NA	NA,0.229,0.543	0.614
336	gene:Solyc07g022900.2	NA	7	+	23225236	23225481	23225236	23225292	23225402	23225481	336	238,177,113	4,1,4	297,213,232	10,7,5	259	149	0.001265592341248923	0.00712309825572	0.972,0.99,0.942	0.945,0.946,0.964	0.016
1592	gene:Solyc04g049010.2	NA	4	-	39180339	39180577	39180339	39180410	39180503	39180577	1592	1,3,0	2,0,0	1,0,2	0,0,0	242	149	0.0013470997768351577	0.00756863550574	0.235,1.0,NA	1.0,NA,1.0	-0.383
948	gene:Solyc01g100170.2	NA	1	+	90239748	90239966	90239748	90239801	90239885	90239966	948	0,0,2	68,76,69	5,3,3	87,59,76	233	149	0.0013629892079720359	0.00764459164471	0.0,0.0,0.018	0.035,0.031,0.025	-0.024
1133	gene:Solyc01g103250.2	NA	1	+	91906938	91907184	91906938	91906950	91907133	91907184	1133	2,1,0	0,2,0	2,2,0	0,12,0	332	149	0.0013832996364602833	0.00774503702706	1.0,0.183,NA	1.0,0.07,NA	0.056
1545	gene:Solyc12g096120.1	NA	12	-	65173795	65174025	65173795	65173858	65173936	65174025	1545	1,1,1	2,0,0	2,0,0	0,0,0	227	149	0.0013895885195301914	0.00776676425561	0.247,1.0,1.0	1.0,NA,NA	-0.251
1697	gene:Solyc01g107510.2	NA	1	+	95031854	95032088	95031854	95031935	95032037	95032088	1697	1,1,1	28,14,16	1,0,0	44,10,31	251	149	0.0014026995591069657	0.00782648110401	0.021,0.041,0.036	0.013,0.0,0.0	0.028
751	gene:Solyc09g091440.2	NA	9	-	70724373	70724596	70724373	70724441	70724528	70724596	751	0,1,0	0,2,0	2,1,0	2,0,2	236	149	0.0014238056543618735	0.00793052372248	NA,0.24,NA	0.387,1.0,0.0	-0.222
1613	gene:Solyc05g032660.2	NA	5	+	46238628	46238810	46238628	46238679	46238749	46238810	1613	0,0,0	1,3,0	4,0,0	2,1,4	219	149	0.0014499706056931873	0.00804973771924	0.0,0.0,NA	0.576,0.0,0.0	-0.192
984	gene:Solyc10g008460.2	NA	10	+	2584968	2585200	2584968	2585006	2585083	2585200	984	1,6,0	0,0,0	3,7,8	0,4,0	226	149	0.0014502008108141418	0.00804973771924	1.0,1.0,NA	1.0,0.536,1.0	0.155
380	gene:Solyc01g098500.2	NA	1	+	89008722	89008963	89008722	89008794	89008870	89008963	380	52,36,11	4,0,0	39,57,36	2,1,0	225	149	0.0014593727484879377	0.00808673043621	0.896,1.0,1.0	0.928,0.974,1.0	-0.002
2866	gene:Solyc05g006410.2	NA	5	-	1046529	1046773	1046529	1046630	1046713	1046773	2866	8,2,4	6,9,4	9,6,5	1,6,6	232	149	0.001511191864127244	0.0083595090254	0.461,0.125,0.391	0.853,0.391,0.349	-0.205
1567	gene:Solyc04g079430.2	NA	4	-	63934681	63934865	63934681	63934741	63934833	63934865	1567	0,3,0	19,23,8	0,4,0	51,42,29	241	149	0.0015345062241365623	0.00847394276171	0.0,0.075,0.0	0.0,0.056,0.0	0.006
844	gene:Solyc12g014320.1	NA	12	-	5135383	5135531	5135383	5135403	5135490	5135531	844	7,5,2	0,3,2	15,12,8	0,0,0	236	149	0.0015832253043467045	0.00872803693422	1.0,0.513,0.387	1.0,1.0,1.0	-0.367
1898	gene:Solyc12g100330.1	NA	12	+	67090660	67090885	67090660	67090698	67090791	67090885	1898	1,6,4	148,98,65	9,3,6	155,114,161	242	149	0.0016653066790381608	0.00913369734677	0.004,0.036,0.037	0.035,0.016,0.022	0.001
2017	gene:Solyc07g063240.2	NA	7	-	65758190	65758434	65758190	65758258	65758333	65758434	2017	4,2,0	59,40,17	7,8,2	64,57,40	224	149	0.001664650643416301	0.00913369734677	0.043,0.032,0.0	0.068,0.085,0.032	-0.037
516	gene:Solyc04g009530.2	NA	4	-	2947054	2947259	2947054	2947141	2947254	2947259	516	8,3,5	0,2,3	12,10,3	0,0,0	262	149	0.0016604849549652968	0.00913369734677	1.0,0.46,0.487	1.0,1.0,1.0	-0.351
2516	gene:Solyc06g062360.2	NA	6	-	39329505	39329729	39329505	39329532	39329654	39329729	2516	8,3,10	0,2,0	10,11,7	4,3,0	271	149	0.001708168429323816	0.00935287467669	1.0,0.452,1.0	0.579,0.668,1.0	0.068
2413	gene:Solyc02g071860.2	NA	2	-	41212317	41212558	41212317	41212386	41212486	41212558	2413	1,2,2	17,44,7	4,6,2	39,33,22	249	149	0.0017352165270753254	0.00948486999969	0.034,0.026,0.146	0.058,0.098,0.052	-0.001
729	gene:Solyc06g043060.1	NA	6	-	29805535	29805754	29805535	29805653	29805737	29805754	729	5,1,0	60,42,39	6,0,0	105,51,76	233	149	0.0017512492566152914	0.00955630939524	0.051,0.015,0.0	0.035,0.0,0.0	0.01
2281	gene:Solyc05g053540.2	NA	5	-	63621889	63622126	63621889	63621959	63622051	63622126	2281	1,3,0	94,72,50	4,3,5	85,63,94	241	149	0.0017571396388155653	0.00957225563375	0.007,0.025,0.0	0.028,0.029,0.032	-0.019
1124	gene:Solyc12g056530.1	NA	12	-	62483277	62483478	62483277	62483344	62483430	62483478	1124	15,13,19	148,85,60	14,14,10	192,100,172	235	149	0.0017899574295950067	0.00971820321624	0.06,0.088,0.167	0.044,0.082,0.036	0.051
199	gene:Solyc01g006880.2	NA	1	+	1454681	1454890	1454681	1454736	1454815	1454890	199	1,2,0	30,22,8	7,2,3	34,7,36	228	149	0.0017875018439455796	0.00971820321624	0.021,0.056,0.0	0.119,0.157,0.052	-0.084
692	gene:Solyc01g073750.2	NA	1	+	81142353	81142578	81142353	81142412	81142509	81142578	692	2,6,3	68,49,40	1,9,1	92,78,58	246	149	0.001810745157967397	0.0098145430831	0.018,0.069,0.043	0.007,0.065,0.01	0.016
2806	gene:Solyc09g018750.2	NA	9	-	16843417	16843620	16843417	16843480	16843567	16843620	2806	134,118,88	1559,1060,878	150,75,142	1751,707,1610	236	149	0.0018229817852926876	0.00986428902277	0.051,0.066,0.06	0.051,0.063,0.053	0.003
2650	gene:Solyc10g006390.2	NA	10	-	1004085	1004282	1004085	1004131	1004232	1004282	2650	17,10,8	6,0,0	12,6,15	5,0,4	250	149	0.001844243792492335	0.00996262350216	0.628,1.0,1.0	0.589,1.0,0.691	0.116
1429	gene:Solyc08g076970.2	NA	8	-	60912828	60913073	60912828	60912858	60912934	60913073	1429	0,8,0	39,85,27	3,9,5	69,76,41	225	149	0.0018836697792720305	0.0101585870203	0.0,0.059,0.0	0.028,0.073,0.075	-0.039
2894	gene:Solyc10g008980.2	NA	10	+	3005136	3005365	3005136	3005186	3005270	3005365	2894	85,34,28	3101,2421,1624	52,31,39	3466,1826,2933	233	149	0.0019102998014112111	0.0102850031044	0.017,0.009,0.011	0.01,0.011,0.008	0.003
1297	gene:Solyc06g083630.2	NA	6	-	48978913	48979128	48978913	48979005	48979069	48979128	1297	6,11,3	2,4,2	21,15,3	9,5,6	213	149	0.0019197035019866244	0.0103184063232	0.677,0.658,0.512	0.62,0.677,0.259	0.097
3266	gene:Solyc11g005090.1	NA	11	-	70287	70525	70287	70437	70514	70525	3266	4,4,2	70,77,25	6,12,12	89,72,36	226	149	0.001933171134421474	0.0103735056714	0.036,0.033,0.05	0.043,0.099,0.18	-0.068
625	gene:Solyc09g064450.2	NA	9	+	61737052	61737293	61737052	61737120	61737228	61737293	625	26,17,10	0,2,4	13,8,24	0,0,0	257	149	0.0019377288970208123	0.0103806905198	1.0,0.831,0.592	1.0,1.0,1.0	-0.192
755	gene:Solyc02g067420.2	NA	2	-	37606130	37606374	37606130	37606219	37606310	37606374	755	5,0,0	3,0,0	5,1,4	0,0,0	240	149	0.001952068923310207	0.0104401696147	0.509,NA,NA	1.0,1.0,1.0	-0.491
428	gene:Solyc07g063450.1	NA	7	+	65933820	65934029	65933820	65933894	65933995	65934029	428	2,0,0	10,2,3	3,0,3	2,6,0	250	149	0.001969107764193646	0.0105138618204	0.107,0.0,0.0	0.472,0.0,1.0	-0.455
1590	gene:Solyc04g076120.2	NA	4	+	61075741	61075963	61075741	61075855	61075917	61075963	1590	16,6,8	0,1,4	13,5,17	8,0,4	211	149	0.0019849083932838717	0.0105807100303	1.0,0.809,0.585	0.534,1.0,0.75	0.037
2601	gene:Solyc07g042620.2	NA	7	+	56091907	56092144	56091907	56091914	56092057	56092144	2601	27,18,18	260,244,106	38,34,14	324,239,174	292	149	0.0020490756258026007	0.0109047341472	0.05,0.036,0.08	0.056,0.068,0.039	0.001
459	gene:Solyc09g065270.2	NA	9	+	63339531	63339729	63339531	63339619	63339713	63339729	459	5,22,6	595,773,228	21,26,11	1007,1042,469	243	149	0.002106239194352654	0.0111904800688	0.005,0.017,0.016	0.013,0.015,0.014	-0.001
194	gene:Solyc06g007310.2	NA	6	-	1335161	1335395	1335161	1335205	1335323	1335395	194	5,1,0	76,108,55	8,10,1	99,132,75	267	149	0.002142094464084844	0.0113535666176	0.035,0.005,0.0	0.043,0.041,0.007	-0.017
2571	gene:Solyc01g079790.2	NA	1	+	78924520	78924753	78924520	78924554	78924640	78924753	2571	18,28,22	292,220,147	20,9,31	382,217,304	235	149	0.0021439758356989014	0.0113535666176	0.038,0.075,0.087	0.032,0.026,0.061	0.027
155	gene:Solyc10g054420.1	NA	10	+	55361716	55361951	55361716	55361809	55361877	55361951	155	24,21,9	485,450,175	62,37,27	719,508,449	217	149	0.0022026499269887003	0.0116451574009	0.033,0.031,0.034	0.056,0.048,0.04	-0.015
345	gene:Solyc08g006830.2	NA	8	-	1365285	1365474	1365285	1365351	1365430	1365474	345	8,9,2	32,41,16	4,4,5	47,27,35	228	149	0.0022123616810541826	0.0116773591185	0.14,0.125,0.076	0.053,0.088,0.085	0.038
771	gene:Solyc01g097770.2	NA	1	-	88491828	88492016	88491828	88491844	88491946	88492016	771	77,107,32	0,0,1	109,124,69	4,0,0	251	149	0.002269924394118169	0.0119616113906	1.0,1.0,0.95	0.942,1.0,1.0	0.003
1768	gene:Solyc05g023770.2	NA	5	-	29323765	29323986	29323765	29323831	29323930	29323986	1768	0,1,1	0,0,0	0,0,5	0,0,3	248	149	0.0022907917157076805	0.0120518813755	NA,1.0,1.0	NA,NA,0.5	0.5
3312	gene:Solyc02g078300.2	NA	2	-	43046100	43046310	43046100	43046138	43046226	43046310	3312	5,4,2	60,55,39	10,9,0	83,50,63	237	149	0.002344554505681043	0.0123146388938	0.05,0.044,0.031	0.07,0.102,0.0	-0.016
638	gene:Solyc05g026140.2	NA	5	+	39844007	39844197	39844007	39844019	39844097	39844197	638	24,29,2	10,14,4	21,24,12	13,12,13	227	149	0.0024180248842341824	0.0126798865881	0.612,0.576,0.247	0.515,0.568,0.377	-0.008
1282	gene:Solyc01g068330.2	NA	1	-	77545217	77545410	77545217	77545254	77545344	77545410	1282	10,8,2	85,49,35	5,7,3	103,38,67	239	149	0.002477002558023509	0.0129680734572	0.068,0.092,0.034	0.029,0.103,0.027	0.012
626	gene:Solyc02g078400.2	NA	2	-	43095670	43095859	43095670	43095756	43095828	43095859	626	2,5,2	24,30,7	1,4,1	28,29,16	221	149	0.002527381186985814	0.0132103797861	0.053,0.101,0.162	0.024,0.085,0.04	0.056
836	gene:Solyc01g086740.2	NA	1	+	81687412	81687640	81687412	81687485	81687562	81687640	836	5,12,3	49,64,48	10,11,5	66,59,52	226	149	0.002638138825217796	0.0137669865879	0.063,0.11,0.04	0.091,0.109,0.06	-0.016
1154	gene:Solyc04g082290.2	NA	4	-	66006868	66007080	66006868	66006943	66007050	66007080	1154	6,5,7	134,85,89	4,5,12	134,54,110	256	149	0.0026448064915109266	0.0137794845479	0.025,0.033,0.044	0.017,0.051,0.06	-0.009
388	gene:Solyc01g098500.2	NA	1	+	89009285	89009472	89009285	89009340	89009437	89009472	388	36,50,15	2,0,0	51,44,26	0,1,4	246	149	0.002650460179074945	0.013786667867	0.916,1.0,1.0	1.0,0.964,0.797	0.052
2145	gene:Solyc03g117210.2	NA	3	-	66409104	66409329	66409104	66409124	66409260	66409329	2145	2,0,0	2,0,0	2,0,1	0,0,0	285	149	0.0026692107831120353	0.0138618434389	0.343,NA,NA	1.0,NA,1.0	-0.657
3267	gene:Solyc11g005090.1	NA	11	-	70287	70525	70287	70422	70514	70525	3267	14,10,4	0,0,0	17,23,21	3,2,1	241	149	0.002688773570420327	0.0139409883675	1.0,1.0,1.0	0.778,0.877,0.928	0.139
682	gene:Solyc09g090660.2	NA	9	+	70119006	70119235	70119006	70119050	70119157	70119235	682	5,3,1	104,90,57	4,1,1	149,84,112	256	149	0.002724498832945752	0.014103545323	0.027,0.019,0.01	0.015,0.007,0.005	0.01
1226	gene:Solyc01g100520.2	NA	1	-	90528063	90528261	90528063	90528169	90528247	90528261	1226	32,31,13	0,1,0	50,33,27	3,5,0	227	149	0.002770732397656403	0.0143198909975	1.0,0.953,1.0	0.916,0.812,1.0	0.075
433	gene:Solyc02g068050.2	NA	2	-	38097418	38097638	38097418	38097463	38097553	38097638	433	25,36,12	0,0,0	35,7,9	2,4,0	239	149	0.0028197312046996112	0.0145498130162	1.0,1.0,1.0	0.916,0.522,1.0	0.187
115	gene:Solyc03g121310.2	NA	3	-	69451068	69451304	69451068	69451127	69451225	69451304	115	4,6,3	4,1,0	6,4,3	7,0,2	247	149	0.0029836066855411752	0.0153708171899	0.376,0.784,1.0	0.341,1.0,0.475	0.115
70	gene:Solyc08g076130.2	NA	8	-	60161554	60161763	60161554	60161630	60161726	60161763	70	0,2,1	0,2,0	3,4,0	0,0,0	245	149	0.0031255079170991323	0.0160761770856	NA,0.378,1.0	1.0,1.0,NA	-0.311
819	gene:Solyc06g008320.2	NA	6	-	2195810	2195987	2195810	2195874	2195963	2195987	819	6,3,4	118,120,52	5,8,4	121,93,101	238	149	0.0031332298146634725	0.0160902327266	0.031,0.015,0.046	0.025,0.051,0.024	-0.003
2370	gene:Solyc09g090670.2	NA	9	-	70121844	70122090	70121844	70121917	70122012	70122090	2370	2,2,0	2,0,0	4,0,0	0,0,0	244	149	0.003150257843200431	0.0161519579401	0.379,1.0,NA	1.0,NA,NA	-0.31
1818	gene:Solyc05g009220.2	NA	5	+	3364769	3365016	3364769	3364825	3364917	3365016	1818	3,7,6	0,5,0	18,8,2	0,0,0	241	149	0.003164616145890974	0.0161998207468	1.0,0.464,1.0	1.0,1.0,1.0	-0.179
1290	gene:Solyc04g005510.2	NA	4	+	343916	344142	343916	343973	344063	344142	1290	28,17,10	516,313,196	19,11,21	444,251,382	239	149	0.0031716412411883547	0.0162100523024	0.033,0.033,0.031	0.026,0.027,0.033	0.004
1084	gene:Solyc09g005230.2	NA	9	-	176767	176946	176767	176827	176923	176946	1084	11,5,5	1,2,1	4,9,1	0,0,1	245	149	0.0032225324145179883	0.0164440934127	0.87,0.603,0.753	1.0,1.0,0.378	-0.051
2794	gene:Solyc01g009010.2	NA	1	+	3017376	3017573	3017376	3017460	3017555	3017573	2794	30,17,11	2,4,0	21,24,22	1,0,0	244	149	0.003248125092110555	0.0165485046162	0.902,0.722,1.0	0.928,1.0,1.0	-0.101
2911	gene:Solyc01g081330.2	NA	1	-	80562448	80562621	80562448	80562505	80562580	80562621	2911	2,2,0	23,11,26	0,0,3	16,11,30	224	149	0.0032840879000046565	0.0167053367153	0.055,0.108,0.0	0.0,0.0,0.062	0.034
1430	gene:Solyc03g095180.2	NA	3	+	56151028	56151240	56151028	56151088	56151216	56151240	1430	5,5,4	178,179,79	7,6,8	227,153,163	277	149	0.003328252449282383	0.0169033293684	0.015,0.015,0.027	0.016,0.021,0.026	-0.002
795	gene:Solyc06g011530.2	NA	6	+	8021988	8022224	8021988	8022071	8022157	8022224	795	68,54,34	6,2,0	70,66,56	0,0,0	235	149	0.0033844595714549847	0.0171617643364	0.878,0.945,1.0	1.0,1.0,1.0	-0.059
1515	gene:Solyc07g053150.2	NA	7	-	61602322	61602539	61602322	61602391	61602491	61602539	1515	3,2,0	0,2,0	0,2,4	0,0,0	249	149	0.0035124863933176814	0.0177697553785	1.0,0.374,NA	NA,1.0,1.0	-0.313
2023	gene:Solyc10g083960.1	NA	10	+	63664087	63664307	63664087	63664137	63664229	63664307	2023	3,1,5	43,39,17	13,2,9	60,41,42	241	149	0.003515381064025808	0.0177697553785	0.041,0.016,0.154	0.118,0.029,0.117	-0.018
2074	gene:Solyc01g095710.2	NA	1	+	86897784	86898005	86897784	86897853	86897927	86898005	2074	0,0,0	6,16,0	0,5,0	8,8,4	223	149	0.0037730274838690403	0.0190422748599	0.0,0.0,NA	0.0,0.295,0.0	-0.098
2331	gene:Solyc06g051160.2	NA	6	-	34324979	34325217	34324979	34324984	34325113	34325217	2331	3,0,0	56,26,25	5,0,2	79,28,50	278	149	0.003961842107992265	0.0199639699973	0.028,0.0,0.0	0.033,0.0,0.021	-0.009
112	gene:Solyc08g029200.2	NA	8	-	37869760	37869949	37869760	37869833	37869918	37869949	112	0,1,0	15,20,12	6,2,0	28,22,14	234	149	0.004026372318724903	0.0202145548403	0.0,0.031,0.0	0.12,0.055,0.0	-0.048
1811	gene:Solyc06g019200.2	NA	6	-	18152775	18153002	18152775	18152861	18152925	18153002	1811	25,39,19	8,12,1	55,80,32	10,8,2	213	149	0.0040303748100288216	0.0202145548403	0.686,0.695,0.93	0.794,0.875,0.918	-0.092
3257	gene:Solyc03g117650.2	NA	3	+	66734785	66734978	66734785	66734828	66734923	66734978	3257	0,3,0	24,26,11	0,0,1	24,41,27	244	149	0.0040226684439490365	0.0202145548403	0.0,0.066,0.0	0.0,0.0,0.022	0.015
3442	gene:Solyc02g094640.2	NA	2	+	55237461	55237674	55237461	55237520	55237605	55237674	3442	11,7,5	385,271,103	6,6,16	270,184,261	234	149	0.004050407702599765	0.0202834857778	0.018,0.016,0.03	0.014,0.02,0.038	-0.003
1859	gene:Solyc03g019940.2	NA	3	-	61277041	61277280	61277041	61277125	61277225	61277280	1859	11,8,4	29,12,13	15,9,15	22,6,9	249	149	0.004109091297360884	0.020518781641	0.185,0.285,0.155	0.29,0.473,0.499	-0.212
3034	gene:Solyc04g064700.2	NA	4	+	55848474	55848703	55848474	55848535	55848608	55848703	3034	17,16,15	187,135,157	17,13,17	234,75,232	222	149	0.0041101187411207805	0.020518781641	0.058,0.074,0.06	0.046,0.104,0.047	-0.002
63	gene:Solyc02g090580.2	NA	2	-	52126175	52126385	52126175	52126235	52126320	52126385	63	6,4,6	128,85,71	18,7,9	153,95,138	234	149	0.004118581526446935	0.0205292510399	0.029,0.029,0.051	0.07,0.045,0.04	-0.015
1503	gene:Solyc02g062640.2	NA	2	+	34388886	34389063	34388886	34388946	34389031	34389063	1503	13,17,8	11,11,2	6,9,7	3,12,9	234	149	0.0042018374750457345	0.0209119226189	0.429,0.496,0.718	0.56,0.323,0.331	0.143
2844	gene:Solyc02g093150.2	NA	2	+	54079715	54079960	54079715	54079833	54079922	54079960	2844	5,3,2	2,2,1	5,1,6	7,7,4	238	149	0.004220311726939216	0.0209715028034	0.61,0.484,0.556	0.309,0.082,0.484	0.258
3209	gene:Solyc12g008790.1	NA	12	+	2139157	2139363	2139157	2139219	2139358	2139363	3209	0,2,4	0,8,4	6,2,2	3,4,0	288	149	0.004302325823617307	0.0213461550479	NA,0.115,0.341	0.509,0.206,1.0	-0.344
1377	gene:Solyc05g018520.2	NA	5	-	22142668	22142881	22142668	22142720	22142820	22142881	1377	10,21,6	140,174,64	20,10,3	207,198,96	249	149	0.0043798312640966185	0.0216973207784	0.041,0.067,0.053	0.055,0.029,0.018	0.02
1263	gene:Solyc02g084700.2	NA	2	-	47808901	47809080	47808901	47808991	47809074	47809080	1263	2,1,0	3,1,1	4,2,0	7,6,7	232	149	0.004389926229909935	0.0217139756004	0.3,0.391,0.0	0.268,0.176,0.0	0.082
1636	gene:Solyc04g077490.2	NA	4	-	62430533	62430707	62430533	62430610	62430695	62430707	1636	3,5,0	80,90,26	11,9,1	112,119,61	234	149	0.004414683946853456	0.0218029949902	0.023,0.034,0.0	0.059,0.046,0.01	-0.019
1525	gene:Solyc04g008290.2	NA	4	+	1979290	1979507	1979290	1979351	1979432	1979507	1525	18,24,7	235,218,113	17,28,20	245,188,201	230	149	0.004435328930990359	0.0218714614716	0.047,0.067,0.039	0.043,0.088,0.061	-0.013
2417	gene:Solyc12g087810.1	NA	12	-	63309256	63309481	63309256	63309298	63309424	63309481	2417	2,0,1	55,46,33	7,5,2	50,47,63	275	149	0.004510867003060976	0.0222099940227	0.019,0.0,0.016	0.071,0.054,0.017	-0.036
1066	gene:Solyc09g065920.2	NA	9	+	64210838	64211017	64210838	64210883	64210983	64211017	1066	2,3,4	44,18,28	9,2,4	52,20,22	249	149	0.0045649767502503975	0.0224421494201	0.026,0.091,0.079	0.094,0.056,0.098	-0.017
2407	gene:Solyc12g008940.1	NA	12	-	2247274	2247460	2247274	2247343	2247442	2247460	2407	5,3,1	832,607,601	10,21,37	1139,373,1008	248	149	0.0045728365556570935	0.0224465721339	0.004,0.003,0.001	0.005,0.033,0.022	-0.017
2393	gene:Solyc08g060970.2	NA	8	-	46146950	46147144	46146950	46146977	46147061	46147144	2393	2,6,0	36,20,12	2,2,0	39,39,21	233	149	0.004592410703993301	0.0225083959276	0.034,0.161,0.0	0.032,0.032,0.0	0.044
3182	gene:Solyc04g080440.2	NA	4	-	64616602	64616823	64616602	64616673	64616769	64616823	3182	0,1,1	4,0,4	3,2,0	4,0,6	245	149	0.004695341751435827	0.0229779622889	0.0,1.0,0.132	0.313,1.0,0.0	-0.06
1960	gene:Solyc05g050120.2	NA	5	+	60107622	60107870	60107622	60107712	60107793	60107870	1960	54,48,47	605,364,276	71,36,46	675,307,573	230	149	0.004728903841530918	0.0231071437711	0.055,0.079,0.099	0.064,0.071,0.049	0.016
3235	gene:Solyc05g016410.2	NA	5	+	16194371	16194574	16194371	16194413	16194510	16194574	3235	5,2,3	210,191,103	9,2,5	240,135,199	246	149	0.004767206462833513	0.023259063302	0.014,0.006,0.017	0.022,0.009,0.015	-0.003
1383	gene:Solyc01g090290.2	NA	1	+	83960356	83960550	83960356	83960394	83960479	83960550	1383	2,7,1	130,86,57	4,9,2	131,83,143	234	149	0.0047834483691921136	0.023303052856	0.01,0.049,0.011	0.019,0.065,0.009	-0.008
853	gene:Solyc01g111840.2	NA	1	+	98010503	98010752	98010503	98010545	98010704	98010752	853	14,21,3	0,0,1	27,12,4	1,2,1	308	149	0.004940712690162336	0.0240328784702	1.0,1.0,0.592	0.929,0.744,0.659	0.087
160	gene:Solyc10g054420.1	NA	10	+	55362501	55362705	55362501	55362528	55362601	55362705	160	62,38,27	710,705,437	65,55,44	917,671,597	222	149	0.005152149118529737	0.024911065828	0.055,0.035,0.04	0.045,0.052,0.047	-0.005
181	gene:Solyc06g063000.2	NA	6	+	39771483	39771676	39771483	39771559	39771642	39771676	181	14,9,4	206,150,105	12,7,7	215,132,180	232	149	0.00513106508897045	0.024911065828	0.042,0.037,0.024	0.035,0.033,0.024	0.004
2613	gene:Solyc02g088720.2	NA	2	+	50711669	50711905	50711669	50711734	50711842	50711905	2613	2,3,9	37,47,22	4,9,0	75,50,51	257	149	0.005139105441054811	0.024911065828	0.03,0.036,0.192	0.03,0.094,0.0	0.045
3423	gene:Solyc09g065660.2	NA	9	+	63878116	63878330	63878116	63878181	63878278	63878330	3423	0,1,2	4,0,1	3,10,2	0,6,0	246	149	0.005151891728131407	0.024911065828	0.0,1.0,0.548	1.0,0.502,1.0	-0.318
2965	gene:Solyc04g072880.2	NA	4	+	59833947	59834186	59833947	59834034	59834112	59834186	2965	7,16,3	37,29,12	6,4,5	39,23,37	227	149	0.005168122863001624	0.0249508925646	0.11,0.266,0.141	0.092,0.102,0.081	0.081
1102	gene:Solyc07g019530.2	NA	7	+	11873560	11873795	11873560	11873646	11873750	11873795	1102	54,43,25	2,0,4	28,46,39	0,0,7	253	149	0.005416535269059945	0.0261111005123	0.941,1.0,0.786	1.0,1.0,0.766	-0.013
2453	gene:Solyc08g061560.2	NA	8	-	48992780	48992935	48992780	48992810	48992866	48992935	2453	0,5,1	0,0,0	3,0,2	0,0,2	205	149	0.005577093185067659	0.0268449634654	NA,1.0,1.0	1.0,NA,0.421	0.289
2462	gene:Solyc03g031560.2	NA	3	+	4062129	4062322	4062129	4062181	4062255	4062322	2462	0,1,8	0,0,0	1,0,3	2,0,2	223	149	0.005647201675363115	0.0271419156528	NA,1.0,1.0	0.25,NA,0.501	0.625
694	gene:Solyc03g123790.2	NA	3	-	70521860	70522030	70521860	70521889	70521982	70522030	694	4,2,0	29,42,10	0,1,3	35,51,10	242	149	0.005679927973620874	0.0272585829091	0.078,0.028,0.0	0.0,0.012,0.156	-0.021
536	gene:Solyc08g083320.2	NA	8	-	65817746	65817975	65817746	65817847	65817915	65817975	536	21,12,9	170,140,70	20,6,21	211,140,173	217	149	0.005695646295631939	0.0272934016395	0.078,0.056,0.081	0.061,0.029,0.077	0.016
2902	gene:Solyc01g006330.2	NA	1	+	912862	913072	912862	912916	913023	913072	2902	8,12,12	318,212,134	7,2,13	298,172,287	256	149	0.005713608095208388	0.0272983497882	0.014,0.032,0.05	0.013,0.007,0.026	0.017
857	gene:Solyc01g111840.2	NA	1	+	98010390	98010545	98010390	98010401	98010503	98010545	857	2,1,0	65,58,20	5,0,1	57,51,41	251	149	0.0057105760149015585	0.0272983497882	0.018,0.01,0.0	0.049,0.0,0.014	-0.012
1673	gene:Solyc09g055910.2	NA	9	-	46075728	46075935	46075728	46075784	46075869	46075935	1673	10,6,5	0,0,0	8,1,15	3,2,0	234	149	0.005850315978557992	0.0279101612882	1.0,1.0,1.0	0.629,0.241,1.0	0.377
2765	gene:Solyc12g027870.1	NA	12	-	27702337	27702572	27702337	27702380	27702479	27702572	2765	7,1,1	37,41,13	1,0,0	48,43,33	248	149	0.006450320124021917	0.0307271527326	0.102,0.014,0.044	0.012,0.0,0.0	0.049
1654	gene:Solyc08g014340.2	NA	8	-	4164589	4164821	4164589	4164665	4164761	4164821	1654	32,19,25	0,0,0	59,31,39	2,3,2	245	149	0.0065269635084839826	0.0310463972196	1.0,1.0,1.0	0.947,0.863,0.922	0.089
3370	gene:Solyc01g100380.2	NA	1	-	90428942	90429163	90428942	90428999	90429077	90429163	3370	54,62,28	3,0,0	63,57,42	4,0,0	227	149	0.006608872273825658	0.0313897099898	0.922,1.0,1.0	0.912,1.0,1.0	0.003
3139	gene:Solyc03g121820.2	NA	3	+	69863320	69863536	69863320	69863384	69863507	69863536	3139	15,9,7	6,15,15	34,11,24	16,10,7	272	149	0.006742606498046472	0.0319778028768	0.578,0.247,0.204	0.538,0.376,0.653	-0.179
278	gene:Solyc06g066030.2	NA	6	+	41387343	41387552	41387343	41387415	41387518	41387552	278	6,16,2	13,12,4	25,10,8	20,18,7	252	149	0.006793157554395792	0.0321702395197	0.214,0.441,0.228	0.425,0.247,0.403	-0.064
1755	gene:Solyc03g053100.2	NA	3	+	22052213	22052441	22052213	22052273	22052398	22052441	1755	3,1,2	0,0,4	3,2,3	0,0,0	274	149	0.006823447901349226	0.0322663042256	1.0,1.0,0.214	1.0,1.0,1.0	-0.262
2621	gene:Solyc07g061960.2	NA	7	+	64829319	64829520	64829319	64829384	64829476	64829520	2621	40,27,18	7,4,7	45,26,27	9,4,12	241	149	0.006852715056678457	0.0323572563072	0.779,0.807,0.614	0.756,0.801,0.582	0.02
285	gene:Solyc07g055050.2	NA	7	+	63183779	63183992	63183779	63183829	63183968	63183992	285	1931,1783,1149	0,0,44	2204,1040,1622	0,0,0	288	149	0.006878466350163067	0.0324313654668	1.0,1.0,0.931	1.0,1.0,1.0	-0.023
656	gene:Solyc11g069520.1	NA	11	-	54132794	54133022	54132794	54132863	54132977	54133022	656	6,4,1	79,97,44	5,9,8	91,58,98	263	149	0.0069929111330619955	0.032922829787	0.041,0.023,0.013	0.03,0.081,0.044	-0.026
3099	gene:Solyc09g075090.1	NA	9	-	66901530	66901776	66901530	66901577	66901662	66901776	3099	4,1,4	188,144,119	14,4,9	222,112,228	234	149	0.007157758987186353	0.0336008336735	0.013,0.004,0.021	0.039,0.022,0.025	-0.016
580	gene:Solyc09g011300.2	NA	9	+	4643747	4643933	4643747	4643786	4643871	4643933	580	5,5,8	242,217,95	4,2,2	252,191,187	234	149	0.007153353337281709	0.0336008336735	0.013,0.014,0.051	0.01,0.007,0.007	0.018
1158	gene:Solyc03g112910.2	NA	3	+	63201211	63201460	63201211	63201308	63201396	63201460	1158	2,3,0	47,44,24	9,7,5	85,59,39	237	149	0.007217586404945437	0.0338324362732	0.026,0.041,0.0	0.062,0.069,0.075	-0.046
746	gene:Solyc02g091560.2	NA	2	+	52822632	52822857	52822632	52822680	52822770	52822857	746	248,188,121	5298,3838,2687	303,170,249	6008,2765,4610	239	149	0.00731103889198077	0.0342207553362	0.028,0.03,0.027	0.03,0.037,0.033	-0.005
2684	gene:Solyc05g006170.2	NA	5	-	851485	851732	851485	851581	851658	851732	2684	12,10,6	438,261,225	11,16,8	431,212,387	226	149	0.007619722585514613	0.0356139207801	0.018,0.025,0.017	0.017,0.047,0.013	-0.006
1342	gene:Solyc04g077030.2	NA	4	-	61995654	61995834	61995654	61995710	61995791	61995834	1342	14,6,6	0,0,0	15,9,11	2,1,2	230	149	0.007659963217651358	0.0357007433396	1.0,1.0,1.0	0.829,0.854,0.781	0.179
1868	gene:Solyc04g008730.2	NA	4	-	2395884	2396112	2395884	2395943	2396026	2396112	1868	32,14,11	275,158,125	23,17,21	283,174,220	232	149	0.007660438570855082	0.0357007433396	0.07,0.054,0.053	0.05,0.059,0.058	0.003
1566	gene:Solyc06g071470.2	NA	6	+	43974485	43974680	43974485	43974559	43974652	43974680	1566	1,2,4	184,159,70	5,7,4	171,142,161	242	149	0.007746987436279904	0.0360519978095	0.003,0.008,0.034	0.018,0.029,0.015	-0.006
1276	gene:Solyc10g083710.1	NA	10	+	63476165	63476401	63476165	63476235	63476322	63476401	1276	0,0,0	3,9,0	0,4,0	3,4,10	236	149	0.0077753600761832665	0.0361318966076	0.0,0.0,NA	0.0,0.387,0.0	-0.129
1581	gene:Solyc12g006470.1	NA	12	+	962029	962248	962029	962035	962132	962248	1581	37,29,20	881,531,352	64,24,56	848,488,695	246	149	0.007873637137710467	0.0364834479441	0.025,0.032,0.033	0.044,0.029,0.047	-0.01
1937	gene:Solyc12g014380.1	NA	12	+	5260700	5260943	5260700	5260777	5260857	5260943	1937	8,11,2	238,189,123	10,7,15	251,198,211	229	149	0.007862948108047059	0.0364834479441	0.021,0.036,0.01	0.025,0.022,0.044	-0.008
1699	gene:Solyc07g025160.2	NA	7	-	26167837	26168061	26167837	26167901	26167986	26168061	1699	1,2,0	20,25,15	0,1,1	64,11,42	234	149	0.00789155933606072	0.0365140299265	0.031,0.048,0.0	0.0,0.055,0.015	0.003
2367	gene:Solyc10g084760.1	NA	10	-	64171848	64172067	64171848	64171929	64171998	64172067	2367	4,12,3	14,7,9	5,10,6	4,10,6	218	149	0.007923342460003558	0.0366085665237	0.163,0.54,0.186	0.461,0.406,0.406	-0.128
2223	gene:Solyc03g093300.2	NA	3	-	54480962	54481135	54480962	54481000	54481108	54481135	2223	2,2,2	47,32,9	0,1,4	39,18,36	257	149	0.007974367745260239	0.0367916108419	0.024,0.035,0.114	0.0,0.031,0.061	0.027
821	gene:Solyc09g065950.2	NA	9	-	64227927	64228173	64227927	64228005	64228086	64228173	821	5,2,0	0,2,2	6,15,3	0,0,0	230	149	0.008009141999302517	0.0368992613539	1.0,0.393,0.0	1.0,1.0,1.0	-0.536
512	gene:Solyc01g087470.2	NA	1	+	82433743	82433944	82433743	82433748	82433831	82433944	512	1,7,1	109,120,61	2,8,2	125,85,115	232	149	0.00802515343775849	0.0369202850739	0.006,0.036,0.01	0.01,0.057,0.011	-0.009
1288	gene:Solyc08g006570.2	NA	8	+	1177189	1177419	1177189	1177234	1177355	1177419	1288	6,4,0	2,0,2	3,0,3	2,0,6	270	149	0.008085879386986294	0.037146668124	0.623,1.0,0.0	0.453,NA,0.216	0.207
2481	gene:Solyc03g111350.2	NA	3	-	61953463	61953635	61953463	61953505	61953576	61953635	2481	0,0,1	21,18,7	3,4,0	25,13,14	220	149	0.008141182726963297	0.0373475310021	0.0,0.0,0.088	0.075,0.172,0.0	-0.053
1211	gene:Solyc06g068480.2	NA	6	-	42443333	42443568	42443333	42443390	42443485	42443568	1211	16,6,1	28,17,2	4,3,1	17,13,7	244	149	0.008642630911588522	0.0395915975708	0.259,0.177,0.234	0.126,0.124,0.08	0.113
3147	gene:Solyc12g094620.1	NA	12	+	64803257	64803478	64803257	64803347	64803434	64803478	3147	189,83,66	6715,3595,3801	140,57,139	8700,2403,7551	236	149	0.008699435168257332	0.0397952885356	0.017,0.014,0.011	0.01,0.015,0.011	0.002
3246	gene:Solyc05g008180.2	NA	5	+	2572571	2572809	2572571	2572635	2572710	2572809	3246	21,9,7	142,106,69	6,6,9	124,114,96	224	149	0.008904826001190361	0.0406771442689	0.09,0.053,0.063	0.031,0.034,0.059	0.027
2985	gene:Solyc06g084250.2	NA	6	+	49450515	49450757	49450515	49450538	49450662	49450757	2985	2,6,2	33,22,16	2,1,3	40,25,46	273	149	0.008940747279145629	0.0407834653115	0.032,0.13,0.064	0.027,0.021,0.034	0.048
1212	gene:Solyc06g068480.2	NA	6	-	42443333	42443568	42443333	42443394	42443485	42443568	1212	16,6,1	255,225,124	4,3,1	323,224,213	240	149	0.009818686820957684	0.0447249505616	0.037,0.016,0.005	0.008,0.008,0.003	0.013
253	gene:Solyc02g081490.2	NA	2	+	45434582	45434735	45434582	45434612	45434699	45434735	253	3,1,0	8,13,6	6,6,0	13,2,12	236	149	0.009905613296486438	0.0450572678155	0.191,0.046,0.0	0.226,0.654,0.0	-0.214
772	gene:Solyc06g005150.2	NA	6	-	170762	170998	170762	170865	170979	170998	772	33,18,9	607,455,261	19,18,23	532,328,347	263	149	0.009936541217254577	0.0451342893319	0.03,0.022,0.019	0.02,0.03,0.036	-0.005
2250	gene:Solyc02g063270.2	NA	2	-	35331096	35331336	35331096	35331184	35331279	35331336	2250	2,1,1	95,83,46	8,4,5	119,69,117	244	149	0.010006208604829318	0.0453868111822	0.013,0.007,0.013	0.039,0.034,0.025	-0.022
2412	gene:Solyc09g018830.2	NA	9	+	17564554	17564801	17564554	17564686	17564753	17564801	2412	1,5,0	31,8,16	2,0,0	41,25,22	216	149	0.010163856153814321	0.0460371293484	0.022,0.301,0.0	0.033,0.0,0.0	0.097
2646	gene:Solyc11g020590.1	NA	11	+	11623743	11623954	11623743	11623799	11623883	11623954	2646	8,6,7	96,63,34	13,23,2	91,60,53	233	149	0.010213070286929105	0.04619516364	0.051,0.057,0.116	0.084,0.197,0.024	-0.027
72	gene:Solyc02g089340.2	NA	2	+	51194305	51194521	51194305	51194338	51194417	51194521	72	0,3,0	20,18,12	1,2,1	25,23,23	228	149	0.010372048318327387	0.0468485375723	0.0,0.098,0.0	0.025,0.054,0.028	-0.003
1419	gene:Solyc08g006840.2	NA	8	+	1373839	1374083	1373839	1373893	1374015	1374083	1419	143,163,61	1,0,0	198,174,114	6,5,0	271	149	0.010408770461894224	0.0469478192244	0.987,1.0,1.0	0.948,0.95,1.0	0.03
1707	gene:Solyc01g081300.2	NA	1	+	80538240	80538483	80538240	80538332	80538402	80538483	1707	6,0,0	0,3,0	6,2,0	0,0,0	219	149	0.010423143740974429	0.0469478192244	1.0,0.0,NA	1.0,1.0,NA	-0.5
1197	gene:Solyc03g118390.2	NA	3	-	67280470	67280639	67280470	67280511	67280581	67280639	1197	8,10,0	0,5,0	12,5,7	2,2,2	219	149	0.010461779522348525	0.0470561212825	1.0,0.576,NA	0.803,0.63,0.704	0.076
647	gene:Solyc03g025400.2	NA	3	-	2823555	2823768	2823555	2823612	2823689	2823768	647	4,2,2	8,8,4	8,5,1	4,3,2	226	149	0.010589930208978438	0.0475661907019	0.248,0.142,0.248	0.569,0.524,0.248	-0.234
2782	gene:Solyc06g050980.2	NA	6	+	34061885	34062096	34061885	34061947	34062032	34062096	2782	97,48,39	1917,1198,957	38,19,30	1084,527,937	234	149	0.010698996148497996	0.0478750291239	0.031,0.025,0.025	0.022,0.022,0.02	0.006
387	gene:Solyc01g098500.2	NA	1	+	89009395	89009608	89009395	89009472	89009545	89009608	387	29,42,16	78,83,29	29,18,26	114,103,52	222	149	0.010692760049592404	0.0478750291239	0.2,0.254,0.27	0.146,0.105,0.251	0.074
802	gene:Solyc08g062610.2	NA	8	+	51569771	51569993	51569771	51569871	51569942	51569993	802	3,8,4	126,137,56	6,4,2	184,140,153	220	149	0.01070322356538523	0.0478750291239	0.016,0.038,0.046	0.022,0.019,0.009	0.017
2723	gene:Solyc10g083630.1	NA	10	-	63410519	63410736	63410519	63410602	63410686	63410736	2723	5,10,2	77,97,23	9,5,9	87,61,86	233	149	0.010741872094309563	0.0479813538839	0.04,0.062,0.053	0.062,0.05,0.063	-0.007
1436	gene:Solyc06g072930.2	NA	6	+	44955360	44955492	44955360	44955396	44955465	44955492	1436	16,21,12	79,97,38	7,16,15	106,73,79	218	149	0.010889720350667388	0.0485744787426	0.122,0.129,0.178	0.043,0.13,0.115	0.047
547	gene:Solyc03g111790.2	NA	3	+	62420361	62420553	62420361	62420435	62420512	62420553	547	7,7,2	13,11,11	3,8,0	15,11,9	226	149	0.011018931098610872	0.0490829458467	0.262,0.296,0.107	0.116,0.324,0.0	0.075
3195	gene:Solyc01g112020.2	NA	1	-	98150527	98150704	98150527	98150554	98150638	98150704	3195	8,2,2	90,60,40	1,1,2	104,67,87	233	149	0.011182605444951702	0.0497433138758	0.054,0.021,0.031	0.006,0.009,0.014	0.026
2053	gene:Solyc11g007580.1	NA	11	-	1817210	1817415	1817210	1817247	1817362	1817415	2053	15,8,0	5,1,8	11,20,6	18,5,22	264	149	0.011236299615790158	0.049913314409	0.629,0.819,0.0	0.256,0.693,0.133	0.122
2436	gene:Solyc01g111630.2	NA	1	+	97850499	97850738	97850499	97850572	97850649	97850738	2436	138,85,71	1321,1138,618	116,79,110	1415,1130,1013	226	149	0.011389856093470306	0.0505258403046	0.064,0.047,0.07	0.051,0.044,0.067	0.006
361	gene:Solyc11g007990.1	NA	11	+	2203512	2203759	2203512	2203559	2203705	2203759	361	22,24,11	622,512,257	20,21,3	711,615,482	295	149	0.01163440755161463	0.0515397862005	0.018,0.023,0.021	0.014,0.017,0.003	0.009
234	gene:Solyc12g089220.1	NA	12	-	64329005	64329206	64329005	64329074	64329149	64329206	234	3,3,3	166,119,75	10,5,7	200,95,128	224	149	0.011809295717094615	0.0522427691188	0.012,0.016,0.026	0.032,0.034,0.035	-0.016
1780	gene:Solyc02g090860.2	NA	2	-	52333319	52333544	52333319	52333331	52333453	52333544	1780	10,8,1	87,80,43	6,3,3	115,132,78	271	149	0.012275075957314155	0.0541547468705	0.059,0.052,0.013	0.028,0.012,0.021	0.021
3005	gene:Solyc11g069270.1	NA	11	+	53900474	53900710	53900474	53900560	53900655	53900710	3005	1,2,1	0,0,0	4,1,1	3,1,0	244	149	0.012263636829551068	0.0541547468705	1.0,1.0,1.0	0.449,0.379,1.0	0.391
1930	gene:Solyc01g090700.2	NA	1	-	84342122	84342357	84342122	84342207	84342295	84342357	1930	4,3,5	0,0,0	4,4,7	2,1,1	237	149	0.012549930232500289	0.0552917008194	1.0,1.0,1.0	0.557,0.715,0.815	0.304
2206	gene:Solyc07g017780.2	NA	7	+	8101001	8101211	8101001	8101034	8101130	8101211	2206	17,10,8	422,269,216	13,8,23	356,184,323	245	149	0.01267426607943334	0.0557633125596	0.024,0.022,0.022	0.022,0.026,0.042	-0.007
1447	gene:Solyc04g025160.2	NA	4	+	25436638	25436859	25436638	25436720	25436793	25436859	1447	9,9,2	95,86,43	5,12,2	114,84,105	222	149	0.012783615092711293	0.056167791109	0.06,0.066,0.03	0.029,0.087,0.013	0.009
3221	gene:Solyc02g067860.2	NA	2	+	37962280	37962495	37962280	37962372	37962479	37962495	3221	11,18,9	8,14,8	25,19,8	25,18,5	256	149	0.012883964335640711	0.0565316802482	0.445,0.428,0.396	0.368,0.381,0.482	0.013
36	gene:Solyc03g058350.2	NA	3	+	23957323	23957553	23957323	23957362	23957442	23957553	36	7,14,10	163,150,125	14,5,2	223,78,201	229	149	0.013523340061002198	0.0592564832836	0.027,0.057,0.049	0.039,0.04,0.006	0.016
1147	gene:Solyc03g097130.2	NA	3	+	59465831	59466055	59465831	59465858	59465988	59466055	1147	8,5,5	48,43,34	10,2,0	58,34,28	279	149	0.013598397257771845	0.0595045198865	0.082,0.058,0.073	0.084,0.03,0.0	0.033
2651	gene:Solyc10g006390.2	NA	10	-	1004085	1004282	1004085	1004131	1004227	1004282	2651	9,7,6	138,78,64	5,1,6	129,70,136	245	149	0.013689506590659458	0.0598220308332	0.038,0.052,0.054	0.023,0.009,0.026	0.029
3157	gene:Solyc12g019570.1	NA	12	+	10651130	10651327	10651130	10651203	10651281	10651327	3157	6,1,2	76,50,37	6,3,5	41,19,47	227	149	0.01376353450957254	0.0600641390979	0.049,0.013,0.034	0.088,0.094,0.065	-0.05
3004	gene:Solyc06g053300.2	NA	6	-	36028586	36028831	36028586	36028631	36028723	36028831	3004	5,3,0	64,28,12	1,1,1	60,22,52	241	149	0.01411994546956564	0.061536248837	0.046,0.062,0.0	0.01,0.027,0.012	0.02
2538	gene:Solyc11g045510.1	NA	11	-	30396191	30396419	30396191	30396213	30396327	30396419	2538	0,2,2	0,1,0	3,0,1	0,0,1	263	149	0.014185970925079719	0.0617405617185	NA,0.531,1.0	1.0,NA,0.362	0.085
3398	gene:Solyc06g007710.2	NA	6	+	1701620	1701868	1701620	1701684	1701784	1701868	3398	0,2,1	2,1,0	3,4,4	0,0,0	249	149	0.014457903988723342	0.0628392727273	0.0,0.545,1.0	1.0,1.0,1.0	-0.485
1103	gene:Solyc07g019530.2	NA	7	+	11873750	11873980	11873750	11873795	11873905	11873980	1103	3,5,1	179,168,104	8,8,3	173,169,150	259	149	0.014478171263307379	0.0628426680002	0.01,0.017,0.006	0.026,0.027,0.011	-0.01
3109	gene:Solyc06g071960.2	NA	6	-	44326755	44326963	44326755	44326804	44326926	44326963	3109	3,4,5	0,0,0	2,1,4	0,0,4	271	149	0.014651416252642734	0.0635091631919	1.0,1.0,1.0	1.0,1.0,0.355	0.215
1094	gene:Solyc03g063880.2	NA	3	-	36633795	36634134	36633795	36633861	36633966	36634134	1094	61,82,42	1,10,1	137,87,56	1,3,3	254	149	0.01500023493824129	0.0649339029206	0.973,0.828,0.961	0.988,0.944,0.916	-0.029
839	gene:Solyc06g084360.2	NA	6	+	49499973	49500213	49499973	49500075	49500160	49500213	839	12,19,5	195,164,68	10,15,4	169,140,161	234	149	0.015082800484493045	0.0652037956602	0.038,0.069,0.045	0.036,0.064,0.016	0.012
1548	gene:Solyc12g098430.1	NA	12	+	65934260	65934500	65934260	65934311	65934434	65934500	1548	5,10,4	0,0,0	2,2,4	0,4,0	272	149	0.015118073718728177	0.0652687921592	1.0,1.0,1.0	1.0,0.215,1.0	0.262
3040	gene:Solyc03g006870.2	NA	3	+	1384902	1385114	1384902	1384970	1385045	1385114	3040	12,10,5	243,189,123	7,6,15	312,168,252	224	149	0.015165449955163245	0.0653857969324	0.032,0.034,0.026	0.015,0.023,0.038	0.005
335	gene:Solyc07g022900.2	NA	7	+	23225236	23225481	23225236	23225292	23225368	23225481	335	23,25,9	644,496,212	58,34,19	711,588,560	225	149	0.015377427273058953	0.0662112188994	0.023,0.032,0.027	0.051,0.037,0.022	-0.009
544	gene:Solyc08g005470.2	NA	8	-	348573	348804	348573	348661	348772	348804	544	3,9,1	82,79,50	2,3,1	113,117,103	260	149	0.01599646471938216	0.0687847982933	0.021,0.061,0.011	0.01,0.014,0.006	0.021
120	gene:Solyc05g009710.2	NA	5	-	3910446	3910662	3910446	3910549	3910619	3910662	120	1,6,2	13,4,7	2,1,0	18,4,6	219	149	0.016040929281594268	0.068884150377	0.05,0.505,0.163	0.07,0.145,0.0	0.168
2930	gene:Solyc09g074650.2	NA	9	+	66467798	66468021	66467798	66467873	66467963	66468021	2930	13,7,1	216,225,138	6,10,11	239,187,232	239	149	0.01657163289179916	0.0710685054203	0.036,0.019,0.004	0.015,0.032,0.029	-0.006
2530	gene:Solyc10g083380.1	NA	10	+	63210069	63210294	63210069	63210149	63210228	63210294	2530	0,1,2	10,5,9	4,2,0	29,28,10	228	149	0.016632034706820908	0.0712328179675	0.0,0.116,0.127	0.083,0.045,0.0	0.038
2645	gene:Solyc07g047610.2	NA	7	-	58831111	58831297	58831111	58831158	58831236	58831297	2645	3,3,0	39,49,13	2,1,0	47,38,61	227	149	0.016697061404289608	0.0713994975646	0.048,0.039,0.0	0.027,0.017,0.0	0.014
2920	gene:Solyc05g053100.2	NA	5	+	63223026	63223251	63223026	63223047	63223127	63223251	2920	9,5,3	2,1,1	6,14,13	0,0,2	229	149	0.016715231212797582	0.0713994975646	0.745,0.765,0.661	1.0,1.0,0.809	-0.213
3061	gene:Solyc11g066350.1	NA	11	+	52096205	52096436	52096205	52096247	52096345	52096436	3061	4,1,0	82,80,57	0,3,4	122,71,73	247	149	0.016760920462639807	0.0714999583228	0.029,0.007,0.0	0.0,0.025,0.032	-0.007
2035	gene:Solyc03g115720.2	NA	3	-	65352814	65352955	65352814	65352853	65352927	65352955	2035	1,1,3	0,0,0	0,0,1	0,0,1	223	149	0.017038399454150994	0.0725224890505	1.0,1.0,1.0	NA,NA,0.401	0.599
3098	gene:Solyc09g075090.1	NA	9	-	66901530	66901776	66901530	66901577	66901660	66901776	3098	3,1,3	0,4,0	5,3,3	0,0,0	232	149	0.017045595876059205	0.0725224890505	1.0,0.138,1.0	1.0,1.0,1.0	-0.287
3397	gene:Solyc06g007710.2	NA	6	+	1701620	1701868	1701620	1701710	1701784	1701868	3397	0,2,1	144,109,70	3,4,4	176,108,137	223	149	0.01721825493589092	0.0731605693916	0.0,0.012,0.009	0.011,0.024,0.019	-0.011
444	gene:Solyc09g089630.2	NA	9	-	69389073	69389310	69389073	69389133	69389260	69389310	444	5,0,1	15,8,9	1,0,0	16,3,12	276	149	0.01730778540163467	0.0734442209477	0.153,0.0,0.057	0.033,0.0,0.0	0.059
2731	gene:Solyc11g067160.1	NA	11	+	52896914	52897131	52896914	52896979	52897057	52897131	2731	32,9,9	454,300,196	22,6,21	420,223,438	227	149	0.01743568604919452	0.0738897339141	0.044,0.019,0.029	0.033,0.017,0.031	0.004
2095	gene:Solyc07g041730.2	NA	7	+	54076028	54076229	54076028	54076049	54076120	54076229	2095	6,4,6	216,133,112	18,15,13	361,169,274	220	149	0.017513341261931728	0.0740242799079	0.018,0.02,0.035	0.033,0.057,0.031	-0.016
2887	gene:Solyc09g057910.2	NA	9	+	52228345	52228578	52228345	52228434	52228507	52228578	2887	2,0,0	0,1,0	4,3,0	2,1,0	222	149	0.017507818361002233	0.0740242799079	1.0,0.0,NA	0.573,0.668,NA	-0.121
1880	gene:Solyc06g063420.2	NA	6	-	40088640	40088877	40088640	40088670	40088762	40088877	1880	1,2,0	0,0,0	1,0,0	1,0,0	241	149	0.017609105087841064	0.0743316281522	1.0,1.0,NA	0.382,NA,NA	0.618
644	gene:Solyc01g095480.2	NA	1	-	86724539	86724751	86724539	86724625	86724712	86724751	644	7,4,3	141,85,56	1,1,2	133,80,98	236	149	0.017632690164477854	0.0743338899091	0.03,0.029,0.033	0.005,0.008,0.013	0.022
2353	gene:Solyc03g096890.1	NA	3	-	59260439	59260601	59260439	59260445	59260528	59260601	2353	2,2,3	12,17,17	3,0,0	23,23,29	232	149	0.017724167578219964	0.0746219849083	0.097,0.07,0.102	0.077,0.0,0.0	0.064
1852	gene:Solyc03g121670.2	NA	3	-	69770852	69771092	69770852	69770916	69771012	69771092	1852	3,8,1	62,34,14	2,1,4	49,46,44	245	149	0.017913576850422268	0.0753211021416	0.029,0.125,0.042	0.024,0.013,0.052	0.036
730	gene:Solyc06g043060.1	NA	6	-	29805535	29805754	29805535	29805648	29805737	29805754	730	5,1,0	0,0,0	6,0,0	2,0,2	238	149	0.01799873005300166	0.0755806047148	1.0,1.0,NA	0.653,NA,0.0	0.673
962	gene:Solyc07g039190.2	NA	7	-	45558418	45558649	45558418	45558546	45558611	45558649	962	2,18,6	88,70,67	25,21,20	140,109,128	214	149	0.01813887791565649	0.0760700666814	0.016,0.152,0.059	0.111,0.118,0.098	-0.033
2258	gene:Solyc06g062660.2	NA	6	-	39545545	39545730	39545545	39545594	39545669	39545730	2258	1,4,1	9,16,10	0,0,4	25,20,33	224	149	0.018173939161571756	0.0761181218131	0.069,0.143,0.062	0.0,0.0,0.075	0.066
1299	gene:Solyc06g083630.2	NA	6	-	48978913	48979128	48978913	48978987	48979069	48979128	1299	10,11,3	4,10,8	24,21,4	16,13,5	231	149	0.018581609336756566	0.077623950921	0.617,0.415,0.195	0.492,0.51,0.34	-0.038
1715	gene:Solyc11g069530.1	NA	11	-	54149446	54149653	54149446	54149514	54149587	54149653	1715	2,2,0	0,0,0	1,0,2	1,0,0	222	149	0.01855908623684878	0.077623950921	1.0,1.0,NA	0.402,NA,1.0	0.299
737	gene:Solyc04g081880.2	NA	4	-	65744537	65744784	65744537	65744612	65744710	65744784	737	184,118,99	1,1,8	199,97,163	0,0,0	247	149	0.01879357955324863	0.0784078836471	0.991,0.986,0.882	1.0,1.0,1.0	-0.047
1598	gene:Solyc01g095210.2	NA	1	-	86555881	86556119	86555881	86555946	86556017	86556119	1598	2,0,1	0,0,0	1,1,0	1,0,0	220	149	0.01882077356777147	0.0784198898657	1.0,NA,1.0	0.404,1.0,NA	0.298
968	gene:Solyc08g074610.1	NA	8	-	58704961	58705178	58704961	58705027	58705109	58705178	968	1,0,0	0,2,0	1,0,1	1,0,0	231	149	0.018854005828505188	0.078456991996	1.0,0.0,NA	0.392,NA,1.0	-0.196
3092	gene:Solyc07g005140.2	NA	7	+	166260	167069	166260	166423	166896	167069	3092	7,10,2	4,4,2	8,16,12	3,3,1	622	149	0.01888405485384039	0.0784807692057	0.295,0.375,0.193	0.39,0.561,0.742	-0.277
1255	gene:Solyc04g072810.2	NA	4	-	59780624	59782755	59780624	59780716	59782661	59782755	1255	98,105,63	2,0,2	119,152,89	1,1,0	2094	149	0.01902900959345983	0.0789814104748	0.777,1.0,0.691	0.894,0.915,1.0	-0.114
214	gene:Solyc05g026360.2	NA	5	+	40930284	40930502	40930284	40930382	40930467	40930502	214	2,2,0	11,3,3	4,7,3	15,6,3	234	149	0.019139433764725485	0.0793376271096	0.104,0.298,0.0	0.145,0.426,0.389	-0.186
519	gene:Solyc09g091100.2	NA	9	-	70454283	70454523	70454283	70454341	70454431	70454523	519	12,14,8	0,0,5	9,6,13	0,0,0	239	149	0.01931709725327389	0.0799712947905	1.0,1.0,0.499	1.0,1.0,1.0	-0.167
2376	gene:Solyc02g069680.2	NA	2	+	39522514	39522732	39522514	39522612	39522696	39522732	2376	12,7,2	296,225,132	8,22,10	319,127,269	233	149	0.019495663657425503	0.0806070708913	0.025,0.02,0.01	0.016,0.1,0.023	-0.028
1998	gene:Solyc04g015480.2	NA	4	+	5687230	5687451	5687230	5687337	5687408	5687451	1998	33,29,36	2,4,0	26,32,39	0,1,0	220	149	0.019597005108686685	0.0808545601396	0.918,0.831,1.0	1.0,0.956,1.0	-0.069
985	gene:Solyc07g019460.2	NA	7	-	11527761	11527947	11527761	11527845	11527925	11527947	985	6,8,2	91,131,57	15,11,7	157,145,102	229	149	0.01960566388501256	0.0808545601396	0.041,0.038,0.022	0.059,0.047,0.043	-0.016
1072	gene:Solyc04g079070.2	NA	4	-	63652549	63652793	63652549	63652601	63652721	63652793	1072	2,2,0	9,5,0	0,0,0	10,8,4	269	149	0.019765752836367844	0.0814106678126	0.11,0.181,NA	0.0,0.0,0.0	0.145
1728	gene:Solyc02g092700.2	NA	2	-	53695366	53695596	53695366	53695470	53695562	53695596	1728	75,68,22	0,1,0	95,84,54	2,2,4	241	149	0.01979351433645231	0.0814210251723	1.0,0.977,1.0	0.967,0.963,0.893	0.051
424	gene:Solyc05g007190.2	NA	5	-	1807526	1807734	1807526	1807611	1807698	1807734	424	2,0,0	0,2,0	2,0,0	2,1,2	236	149	0.01998003824339741	0.082083596605	1.0,0.0,NA	0.387,0.0,0.0	0.371
1968	gene:Solyc06g084480.2	NA	6	+	49580289	49580505	49580289	49580361	49580444	49580505	1968	29,37,8	0,4,0	30,29,24	2,1,2	232	149	0.020111881013629172	0.0825201224796	1.0,0.856,1.0	0.906,0.949,0.885	0.039
970	gene:Solyc08g074610.1	NA	8	-	58705109	58705303	58705109	58705178	58705250	58705303	970	1,0,0	1,0,0	1,2,0	0,0,0	221	149	0.020231904742842612	0.0829071064748	0.403,NA,NA	1.0,1.0,NA	-0.597
637	gene:Solyc05g026140.2	NA	5	+	39846510	39846732	39846510	39846528	39846627	39846732	637	4,1,0	6,9,2	1,0,0	8,5,10	248	149	0.020299060633497526	0.0830767392678	0.286,0.063,0.0	0.07,0.0,0.0	0.093
1572	gene:Solyc05g018600.2	NA	5	-	22404711	22404946	22404711	22404775	22404847	22404946	1572	2,1,0	26,28,12	5,1,3	48,15,24	221	149	0.020586410075705507	0.0841459727429	0.049,0.024,0.0	0.066,0.043,0.078	-0.038
1351	gene:Solyc02g062360.2	NA	2	+	33979276	33979472	33979276	33979336	33979421	33979472	1351	0,0,1	24,35,17	4,3,0	21,24,20	234	149	0.020744568555554146	0.0846851058122	0.0,0.0,0.036	0.108,0.074,0.0	-0.049
1855	gene:Solyc03g019940.2	NA	3	-	61277041	61277280	61277041	61277125	61277218	61277280	1855	7,5,2	262,239,134	12,7,9	337,234,270	242	149	0.02113349688408527	0.0860882244307	0.016,0.013,0.009	0.021,0.018,0.02	-0.007
2187	gene:Solyc09g091970.2	NA	9	-	71166553	71166796	71166553	71166656	71166741	71166796	2187	3,5,2	118,62,56	12,5,4	125,98,95	234	149	0.021141666278784534	0.0860882244307	0.016,0.049,0.022	0.058,0.031,0.026	-0.009
3415	gene:Solyc01g099930.2	NA	1	-	90042485	90042704	90042485	90042548	90042642	90042704	3415	7,11,7	50,61,29	9,9,5	81,73,59	243	149	0.021269356642720106	0.0864989598648	0.079,0.1,0.129	0.064,0.07,0.049	0.042
1985	gene:Solyc02g093930.2	NA	2	-	54618126	54618299	54618126	54618164	54618261	54618299	1985	2,0,0	3,2,0	0,0,0	7,0,5	246	149	0.0214055500441416	0.0869110695919	0.288,0.0,NA	0.0,NA,0.0	0.144
78	gene:Solyc06g060420.2	NA	6	-	38433403	38433627	38433403	38433479	38433596	38433627	78	4,8,2	1,3,0	6,4,3	2,0,0	266	149	0.021424589248231568	0.0869110695919	0.691,0.599,1.0	0.627,1.0,1.0	-0.112
127	gene:Solyc02g037510.2	NA	2	-	30981603	30981780	30981603	30981670	30981758	30981780	127	3,6,11	91,52,13	2,3,2	40,20,50	237	149	0.021951413735205483	0.0886023896071	0.02,0.068,0.347	0.03,0.086,0.025	0.098
1798	gene:Solyc10g006270.2	NA	10	-	938904	939105	938904	938957	939053	939105	1798	16,11,7	349,231,175	11,17,7	422,219,461	245	149	0.021928019056449755	0.0886023896071	0.027,0.028,0.024	0.016,0.045,0.009	0.003
3036	gene:Solyc03g006870.2	NA	3	+	1389314	1389559	1389314	1389434	1389500	1389559	3036	5,7,1	0,3,0	7,11,6	2,0,2	215	149	0.021948525810416616	0.0886023896071	1.0,0.618,1.0	0.708,1.0,0.675	0.078
677	gene:Solyc08g081410.2	NA	8	+	64479282	64479467	64479282	64479345	64479413	64479467	677	4,0,1	67,49,28	3,4,3	75,48,83	217	149	0.02193994073454125	0.0886023896071	0.039,0.0,0.024	0.027,0.054,0.024	-0.014
254	gene:Solyc02g081490.2	NA	2	+	45434582	45434735	45434582	45434612	45434702	45434735	254	5,1,0	5,11,9	7,6,0	9,7,17	239	149	0.022231040576375042	0.0896188823235	0.384,0.054,0.0	0.327,0.348,0.0	-0.079
2603	gene:Solyc06g034160.2	NA	6	+	23727789	23728022	23727789	23727863	23727970	23728022	2603	25,15,14	252,216,163	41,10,20	280,100,260	256	149	0.022378126552345397	0.0900991986658	0.055,0.039,0.048	0.079,0.055,0.043	-0.012
2264	gene:Solyc07g026930.1	NA	7	+	32622656	32622875	32622656	32622722	32622804	32622875	2264	2,1,4	13,15,2	0,1,2	20,4,9	231	149	0.022485177272046332	0.090417327559	0.09,0.041,0.563	0.0,0.139,0.125	0.143
1817	gene:Solyc05g009220.2	NA	5	+	3364769	3365016	3364769	3364825	3364908	3365016	1817	3,7,6	8,4,9	16,7,2	6,3,3	232	149	0.022697051515386535	0.0911556552143	0.194,0.529,0.3	0.631,0.6,0.3	-0.169
3358	gene:Solyc02g081650.2	NA	2	+	45525977	45526212	45525977	45526045	45526164	45526212	3358	0,0,1	35,38,17	0,3,4	71,38,22	268	149	0.022875540370562022	0.091758230964	0.0,0.0,0.032	0.0,0.042,0.092	-0.034
1837	gene:Solyc12g005770.1	NA	12	-	419566	419806	419566	419638	419735	419806	1837	0,12,1	48,36,32	7,2,0	77,62,47	246	149	0.02303066315030249	0.0922657001984	0.0,0.168,0.019	0.052,0.019,0.0	0.039
2254	gene:Solyc10g006220.2	NA	10	-	911416	911643	911416	911512	911585	911643	2254	2,2,3	10,0,6	0,1,0	3,2,0	222	149	0.02341011926015903	0.0936695218536	0.118,1.0,0.251	0.0,0.251,NA	0.331
764	gene:Solyc11g042460.1	NA	11	-	36508437	36508651	36508437	36508497	36508595	36508651	764	0,1,2	0,0,2	0,0,0	2,0,1	247	149	0.02351011455264822	0.0939530600152	NA,1.0,0.376	0.0,NA,0.0	0.688
1988	gene:Solyc08g081580.2	NA	8	+	64593578	64593770	64593578	64593649	64593742	64593770	1988	9,14,4	268,388,202	14,2,7	523,359,252	242	149	0.02380719809268427	0.0950225418922	0.02,0.022,0.012	0.016,0.003,0.017	0.006
3337	gene:Solyc09g018670.2	NA	9	+	16610597	16610839	16610597	16610719	16610799	16610839	3337	0,0,0	12,39,15	3,4,0	27,27,12	229	149	0.02388027480360883	0.0951623074188	0.0,0.0,0.0	0.067,0.088,0.0	-0.052
551	gene:Solyc05g056280.2	NA	5	+	65632720	65632959	65632720	65632779	65632911	65632959	551	1,4,0	4,4,5	4,4,1	4,2,0	281	149	0.023901230700529894	0.0951623074188	0.117,0.347,0.0	0.347,0.515,1.0	-0.466
2653	gene:Solyc10g006390.2	NA	10	-	1004232	1004478	1004232	1004275	1004363	1004478	2653	4,3,1	200,105,93	4,3,10	190,92,169	237	149	0.024015298101877993	0.0954985652017	0.012,0.018,0.007	0.013,0.02,0.036	-0.011
224	gene:Solyc01g103170.2	NA	1	-	91829667	91829905	91829667	91829760	91829834	91829905	224	4,1,0	21,20,25	4,4,3	26,22,29	223	149	0.02405754800231984	0.0955487589994	0.113,0.032,0.0	0.093,0.108,0.065	-0.04
2195	gene:Solyc03g063280.2	NA	3	+	33956965	33957193	33956965	33957034	33957113	33957193	2195	28,25,21	6,2,2	41,21,40	0,1,6	228	149	0.024215854778831113	0.096059202536	0.753,0.891,0.873	1.0,0.932,0.813	-0.076
2114	gene:Solyc08g083020.2	NA	8	-	65618687	65618919	65618687	65618699	65618799	65618919	2114	2,1,0	60,24,21	1,6,1	70,38,43	249	149	0.024342762931310262	0.0964439931861	0.02,0.024,0.0	0.008,0.086,0.014	-0.021
22	gene:Solyc02g081840.2	NA	2	+	45635663	45635895	45635663	45635768	45635855	45635895	22	0,0,0	27,33,15	0,7,1	34,36,26	236	149	0.024834231855669294	0.0982704266681	0.0,0.0,0.0	0.0,0.109,0.024	-0.044
3056	gene:Solyc09g075010.2	NA	9	-	66793475	66793709	66793475	66793513	66793604	66793709	3056	29,21,20	1349,975,818	19,16,16	1593,894,1319	240	149	0.024985325264062306	0.0987471494811	0.013,0.013,0.015	0.007,0.011,0.007	0.005
2313	gene:Solyc06g082800.2	NA	6	-	48469378	48469604	48469378	48469458	48469535	48469604	2313	5,0,2	82,54,39	5,4,3	80,51,49	226	149	0.0258695269874218	0.102116553898	0.039,0.0,0.033	0.04,0.049,0.039	-0.019
3009	gene:Solyc05g007990.2	NA	5	-	2423798	2424001	2423798	2423867	2423936	2424001	3009	3,1,0	1,4,1	0,3,2	3,12,4	218	149	0.025916599615812032	0.102177302886	0.672,0.146,0.0	0.0,0.146,0.255	0.139
1823	gene:Solyc09g008490.2	NA	9	+	1981607	1981800	1981607	1981631	1981706	1981800	1823	3,4,0	20,31,20	1,0,1	36,22,58	224	149	0.02603276079023761	0.102509955493	0.091,0.079,0.0	0.018,0.0,0.011	0.047
3149	gene:Solyc12g094620.1	NA	12	+	64803436	64803679	64803436	64803502	64803592	64803679	3149	232,131,100	6973,3567,4025	213,52,190	8596,2079,7683	239	149	0.02625606278901359	0.103263173774	0.02,0.022,0.015	0.015,0.015,0.015	0.004
1254	gene:Solyc04g072810.2	NA	4	-	59780624	59782755	59780624	59780749	59782661	59782755	1254	77,94,58	97,96,39	107,141,75	119,135,54	2061	149	0.026613343845875034	0.104488291403	0.054,0.066,0.097	0.061,0.07,0.091	-0.002
2416	gene:Solyc02g071860.2	NA	2	-	41211994	41212184	41211994	41212066	41212172	41212184	2416	3,6,2	21,34,12	3,3,0	38,38,13	255	149	0.02663236450636373	0.104488291403	0.077,0.093,0.089	0.044,0.044,0.0	0.057
1200	gene:Solyc12g041880.1	NXD1	12	-	42386972	42387133	42386972	42386994	42387049	42387133	1200	5,6,0	4,14,1	10,4,3	10,2,3	204	149	0.027060974720538047	0.106040879069	0.477,0.238,0.0	0.422,0.594,0.422	-0.241
789	gene:Solyc11g007590.1	NA	11	+	1851507	1851741	1851507	1851620	1851700	1851741	789	5,10,1	95,119,56	7,0,0	100,100,73	229	149	0.027142850363219742	0.106232636434	0.033,0.052,0.011	0.044,0.0,0.0	0.017
990	gene:Solyc09g057900.1	NA	9	-	52095956	52096178	52095956	52096008	52096085	52096178	990	0,4,2	0,3,0	0,4,2	1,0,0	226	149	0.02737874267125624	0.107025994079	NA,0.468,1.0	0.0,1.0,1.0	0.067
1206	gene:Solyc12g041880.1	NXD1	12	-	42387063	42387280	42387063	42387133	42387212	42387280	1206	10,4,2	159,215,59	13,17,1	172,153,124	228	149	0.027420046227763888	0.107057686543	0.039,0.012,0.022	0.047,0.068,0.005	-0.016
605	gene:Solyc11g006020.1	NA	11	-	823631	823809	823631	823673	823777	823809	605	16,14,15	976,639,457	24,27,25	1151,550,806	253	149	0.027754960661145443	0.108234278274	0.01,0.013,0.019	0.012,0.028,0.018	-0.005
1801	gene:Solyc03g112520.2	NA	3	-	62914364	62914569	62914364	62914426	62914500	62914569	1801	4,1,0	103,65,54	6,8,2	132,95,90	223	149	0.02779943379639434	0.108276780185	0.025,0.01,0.0	0.029,0.053,0.015	-0.021
3205	gene:Solyc02g082700.2	NA	2	-	46355725	46355924	46355725	46355770	46355873	46355924	3205	168,139,68	0,0,4	174,139,148	0,0,6	252	149	0.028143775829177767	0.109485738298	1.0,1.0,0.91	1.0,1.0,0.936	-0.009
1213	gene:Solyc03g119280.2	NA	3	-	67917398	67917626	67917398	67917498	67917593	67917626	1213	8,2,0	8,3,3	1,0,4	4,5,5	244	149	0.028420821954486142	0.110430302173	0.379,0.289,0.0	0.132,0.0,0.328	0.069
277	gene:Solyc06g066030.2	NA	6	+	41387343	41387552	41387343	41387415	41387515	41387552	277	5,14,2	144,133,93	25,9,8	196,102,123	249	149	0.028462850581203337	0.110460521209	0.02,0.059,0.013	0.071,0.05,0.037	-0.022
1071	gene:Solyc04g079070.2	NA	4	-	63652099	63652331	63652099	63652145	63652258	63652331	1071	2,0,0	2,11,9	3,0,0	22,8,8	262	149	0.02928721415303192	0.113523155822	0.363,0.0,0.0	0.072,0.0,0.0	0.097
2735	gene:Solyc01g008770.2	NA	1	+	2805415	2805642	2805415	2805471	2805574	2805642	2735	1,2,2	60,79,52	1,2,5	101,75,81	252	149	0.029509250782333674	0.114109512917	0.01,0.015,0.022	0.006,0.016,0.035	-0.003
2826	gene:Solyc04g076380.2	NA	4	-	61284922	61285156	61284922	61285021	61285096	61285156	2826	41,43,16	398,331,185	48,29,49	417,283,383	224	149	0.0294922875702148	0.114109512917	0.064,0.08,0.054	0.071,0.064,0.078	-0.005
2877	gene:Solyc05g009160.2	NA	5	+	3294328	3294567	3294328	3294418	3294501	3294567	2877	1,0,1	58,59,26	1,1,5	58,63,71	232	149	0.02968191644916834	0.114639737184	0.011,0.0,0.024	0.011,0.01,0.043	-0.01
1891	gene:Solyc03g007040.2	NA	3	+	1577511	1577751	1577511	1577596	1577694	1577751	1891	2,3,3	4,10,8	0,0,5	8,19,19	247	149	0.030616975643754783	0.118109744559	0.232,0.153,0.184	0.0,0.0,0.137	0.144
478	gene:Solyc01g007760.2	NA	1	+	1919470	1919667	1919470	1919538	1919616	1919667	478	4,3,1	40,49,14	0,1,1	62,23,33	227	149	0.030986734257420812	0.11939333092	0.062,0.039,0.045	0.0,0.028,0.02	0.033
1735	gene:Solyc01g080540.2	NA	1	+	79789291	79789526	79789291	79789319	79789454	79789526	1735	105,101,49	0,0,2	116,104,88	6,0,2	284	149	0.031101040865863586	0.119690759895	1.0,1.0,0.928	0.91,1.0,0.958	0.02
2758	gene:Solyc02g091290.2	NA	2	+	52628134	52628376	52628134	52628151	52628241	52628376	2758	8,0,0	2,0,0	1,0,0	0,0,0	239	149	0.031253696541434554	0.120134888374	0.714,NA,NA	1.0,NA,NA	-0.286
1726	gene:Solyc02g071800.2	NA	2	+	41151557	41151791	41151557	41151626	41151710	41151791	1726	3,4,4	2,2,0	3,3,3	0,0,0	233	149	0.03184192611386815	0.122250252044	0.49,0.561,1.0	1.0,1.0,1.0	-0.316
2950	gene:Solyc08g062770.2	NA	8	+	51882045	51882252	51882045	51882115	51882225	51882252	2950	3,0,4	30,18,10	0,0,0	18,38,20	259	149	0.032378456291144136	0.124162332389	0.054,0.0,0.187	0.0,0.0,0.0	0.08
2236	gene:Solyc03g118640.2	NA	3	+	67510203	67510403	67510203	67510245	67510354	67510403	2236	3,2,5	24,34,8	4,5,1	31,31,21	258	149	0.03264611536398835	0.125040049939	0.067,0.033,0.265	0.069,0.085,0.027	0.061
1929	gene:Solyc01g090700.2	NA	1	-	84339104	84339318	84339104	84339146	84339230	84339318	1929	22,19,16	139,113,69	14,15,14	131,76,147	233	149	0.03280866228835555	0.125513565694	0.092,0.097,0.129	0.064,0.112,0.057	0.028
2511	gene:Solyc04g071340.2	NA	4	+	58268295	58268515	58268295	58268370	58268455	58268515	2511	10,9,7	197,156,93	16,15,18	207,110,201	234	149	0.03286294728125336	0.125572280784	0.031,0.035,0.046	0.047,0.08,0.054	-0.023
2191	gene:Solyc06g071290.2	NA	6	-	43858997	43859224	43858997	43859063	43859171	43859224	2191	16,9,12	3,1,0	12,4,6	0,0,0	257	149	0.03319989342941701	0.126709652438	0.756,0.839,1.0	1.0,1.0,1.0	-0.135
316	gene:Solyc02g081880.2	NA	2	-	45660056	45660273	45660056	45660101	45660184	45660273	316	41,32,16	348,242,148	46,30,26	380,203,348	232	149	0.03385447589695553	0.129055182941	0.07,0.078,0.065	0.072,0.087,0.046	0.003
2834	gene:Solyc12g017860.1	NA	12	-	7601111	7601333	7601111	7601180	7601276	7601333	2834	1,4,0	0,0,0	2,8,2	2,1,0	245	149	0.03415638940681633	0.130052368166	1.0,1.0,NA	0.378,0.83,1.0	0.264
1718	gene:Solyc02g071800.2	NA	2	+	41153615	41153809	41153615	41153671	41153759	41153809	1718	0,0,4	18,22,13	0,1,2	44,23,27	237	149	0.03425790655312242	0.13019255033	0.0,0.0,0.162	0.0,0.027,0.044	0.03
628	gene:Solyc06g068840.2	NA	6	-	42658197	42658442	42658197	42658300	42658385	42658442	628	3,1,0	36,36,18	4,4,2	40,22,27	234	149	0.03427394580783353	0.13019255033	0.05,0.017,0.0	0.06,0.104,0.045	-0.047
2526	gene:Solyc12g006030.1	NA	12	-	627909	628148	627909	628019	628099	628148	2526	30,12,11	1,2,10	25,13,36	11,6,4	229	149	0.03505466468333997	0.133001521887	0.951,0.796,0.417	0.597,0.585,0.854	0.043
1658	gene:Solyc08g014340.2	NA	8	-	4165622	4165838	4165622	4165684	4165789	4165838	1658	220,144,109	5,9,4	218,158,199	9,3,2	254	149	0.03513130337892163	0.133135667917	0.963,0.904,0.941	0.934,0.969,0.983	-0.026
1894	gene:Solyc05g014480.2	NA	5	+	8349978	8350207	8349978	8350062	8350141	8350207	1894	3,0,0	7,4,1	2,0,0	12,2,2	228	149	0.03611173634337939	0.1366905513	0.219,0.0,0.0	0.098,0.0,0.0	0.04
360	gene:Solyc11g007990.1	NA	11	+	2201548	2201762	2201548	2201619	2201737	2201762	360	219,204,98	3,2,0	279,235,175	1,0,4	267	149	0.036891329105160194	0.139477768305	0.976,0.983,1.0	0.994,1.0,0.961	0.001
3240	gene:Solyc07g045310.2	NA	7	+	58410177	58410411	58410177	58410249	58410338	58410411	3240	6,4,5	63,49,28	2,4,6	93,52,53	238	149	0.03693925594632057	0.139495433755	0.056,0.049,0.101	0.013,0.046,0.066	0.027
2924	gene:Solyc09g011170.2	NA	9	-	4517691	4517879	4517691	4517751	4517844	4517879	2924	2,3,2	115,48,39	4,1,1	97,68,148	242	149	0.037202394506547797	0.140324821384	0.011,0.037,0.031	0.025,0.009,0.004	0.014
794	gene:Solyc06g011530.2	NA	6	+	8021988	8022224	8021988	8022041	8022157	8022224	794	70,61,35	4,0,2	76,70,62	2,4,2	265	149	0.03780025664447397	0.142413350092	0.908,1.0,0.908	0.955,0.908,0.946	0.002
3382	gene:Solyc02g071880.2	NA	2	-	41253428	41253627	41253428	41253474	41253582	41253627	3382	2,0,0	1,0,0	2,1,2	0,0,0	257	149	0.03850627571492301	0.144904013046	0.537,NA,NA	1.0,1.0,1.0	-0.463
1256	gene:Solyc05g018810.2	NA	5	+	23877988	23878138	23877988	23878002	23878104	23878138	1256	22,23,12	7,5,12	36,18,23	18,3,0	251	149	0.038596595009122894	0.145074614108	0.651,0.732,0.372	0.543,0.781,1.0	-0.19
1867	gene:Solyc04g008730.2	NA	4	-	2394804	2395010	2394804	2394830	2394919	2395010	1867	38,8,22	557,293,251	45,25,34	594,291,562	238	149	0.03887487084014824	0.145780765651	0.041,0.017,0.052	0.045,0.051,0.036	-0.007
3410	gene:Solyc01g099930.2	NA	1	-	90042485	90042704	90042485	90042545	90042642	90042704	3410	8,11,8	9,6,0	10,10,5	13,4,1	246	149	0.03885286155140278	0.145780765651	0.35,0.526,1.0	0.318,0.602,0.752	0.068
3385	gene:Solyc09g008650.2	NA	9	-	2110410	2110637	2110410	2110488	2110581	2110637	3385	13,14,12	2,0,2	29,4,13	0,0,0	242	149	0.03934274243895036	0.147363930738	0.8,1.0,0.787	1.0,1.0,1.0	-0.138
1589	gene:Solyc01g107690.2	NA	1	+	95147516	95147764	95147516	95147599	95147708	95147764	1589	1,0,0	0,0,0	2,0,2	1,0,0	258	149	0.040366590679405165	0.151023497611	1.0,NA,NA	0.536,NA,1.0	0.232
454	gene:Solyc05g054230.2	NA	5	-	64191348	64191575	64191348	64191405	64191524	64191575	454	1,7,2	41,42,26	1,4,3	40,38,32	268	149	0.04044753876301759	0.151150999433	0.013,0.085,0.041	0.014,0.055,0.05	0.007
2871	gene:Solyc12g095850.1	NA	12	+	64969106	64969353	64969106	64969212	64969287	64969353	2871	19,8,9	3,0,0	9,23,12	2,1,0	224	149	0.04077914877529708	0.152213836574	0.808,1.0,1.0	0.75,0.939,1.0	0.04
366	gene:Solyc10g085550.1	NA	10	+	64673550	64673787	64673550	64673633	64673706	64673787	366	30,35,7	313,245,149	9,31,27	402,285,291	222	149	0.040987323853619084	0.152814010899	0.06,0.087,0.031	0.015,0.068,0.059	0.012
1765	gene:Solyc02g086250.2	NA	2	-	48969632	48969811	48969632	48969698	48969777	48969811	1765	16,2,9	24,15,21	7,5,8	26,3,31	228	149	0.04145025262059468	0.154240806613	0.303,0.08,0.219	0.15,0.521,0.144	-0.071
1843	gene:Solyc02g069010.2	NA	2	+	38965495	38965709	38965495	38965569	38965656	38965709	1843	3,4,2	254,193,105	8,8,5	226,159,204	236	149	0.04147000859879437	0.154240806613	0.007,0.013,0.012	0.022,0.031,0.015	-0.012
302	gene:Solyc06g062440.2	NA	6	-	39394119	39394340	39394119	39394168	39394296	39394340	302	0,6,0	7,11,0	1,3,0	7,9,0	277	149	0.04151349461695428	0.154240806613	0.0,0.227,NA	0.071,0.152,NA	0.002
3300	gene:Solyc04g080470.2	NA	4	+	64645344	64646720	64645344	64645492	64646493	64646720	3300	19,20,10	0,0,0	28,29,13	0,0,4	1150	149	0.042029342687593535	0.155977710204	1.0,1.0,1.0	1.0,1.0,0.296	0.235
2543	gene:Solyc03g044430.2	NA	3	+	9220819	9221004	9220819	9220858	9220942	9221004	2543	1,3,1	37,26,11	1,2,0	27,16,23	233	149	0.04298964519779045	0.159358167544	0.017,0.069,0.055	0.023,0.074,0.0	0.015
341	gene:Solyc08g083360.2	NA	8	+	65831194	65831401	65831194	65831257	65831364	65831401	341	369,239,178	11,9,3	342,161,235	4,8,3	256	149	0.043084008370770484	0.159524600454	0.951,0.939,0.972	0.98,0.921,0.979	-0.006
1355	gene:Solyc05g052920.2	NA	5	-	63099546	63099751	63099546	63099584	63099669	63099751	1355	11,19,0	24,8,7	6,13,15	26,10,26	234	149	0.04329448727449083	0.160120093418	0.226,0.602,0.0	0.128,0.453,0.269	-0.007
2767	gene:Solyc07g009150.2	NA	7	+	4200217	4200453	4200217	4200326	4200429	4200453	2767	2,1,0	97,61,47	3,6,2	83,48,70	252	149	0.04347481254071187	0.160602829833	0.012,0.01,0.0	0.021,0.069,0.017	-0.028
435	gene:Solyc07g009320.2	NA	7	-	4368328	4368536	4368328	4368376	4368459	4368536	435	2,1,0	53,42,27	3,1,1	81,51,51	232	149	0.043626719229097076	0.160979598986	0.024,0.015,0.0	0.023,0.012,0.012	-0.003
349	gene:Solyc05g055600.2	NA	5	+	65168515	65168730	65168515	65168583	65168667	65168730	349	5,4,4	154,173,76	2,6,2	159,128,112	233	149	0.044107651319775835	0.162568200579	0.02,0.015,0.033	0.008,0.029,0.011	0.007
2028	gene:Solyc03g120940.2	NA	3	-	69183645	69183867	69183645	69183691	69183767	69183867	2028	9,8,0	318,282,152	6,14,11	325,253,242	225	149	0.04435686841710447	0.163300114892	0.018,0.018,0.0	0.012,0.035,0.029	-0.013
2099	gene:Solyc07g041730.2	NA	7	+	54075898	54076044	54075898	54075924	54076000	54076044	2099	10,13,8	205,149,106	43,25,7	322,164,251	225	149	0.04481341229184195	0.164792764699	0.031,0.055,0.048	0.081,0.092,0.018	-0.019
1599	gene:Solyc01g112290.2	NA	1	+	98363630	98363874	98363630	98363706	98363810	98363874	1599	4,6,4	516,259,201	16,7,9	437,239,385	253	149	0.044875126952607994	0.164831759023	0.005,0.013,0.012	0.021,0.017,0.014	-0.007
2100	gene:Solyc07g041730.2	NA	7	+	54076028	54076229	54076028	54076044	54076120	54076229	2100	6,5,6	5,4,10	19,17,13	22,8,4	225	149	0.04529958721769019	0.166201557198	0.443,0.453,0.284	0.364,0.585,0.683	-0.151
1709	gene:Solyc01g098630.2	NA	1	-	89091882	89092050	89091882	89091918	89092009	89092050	1709	0,5,0	2,0,0	1,1,0	2,0,0	240	149	0.04544033691565215	0.166528507447	0.0,1.0,NA	0.237,1.0,NA	-0.119
1194	gene:Solyc02g005180.2	NA	2	+	7138836	7139051	7138836	7138902	7138985	7139051	1194	4,6,1	8,0,7	2,3,2	9,6,5	232	149	0.04566695324539854	0.167169039973	0.243,1.0,0.084	0.125,0.243,0.204	0.252
1402	gene:Solyc10g017850.2	NA	10	+	6148523	6148728	6148523	6148604	6148690	6148728	1402	7,16,6	292,359,162	11,8,2	396,357,256	235	149	0.045756748129224104	0.167307837547	0.015,0.027,0.023	0.017,0.014,0.005	0.01
1906	gene:Solyc08g067430.2	NA	8	+	56478141	56478349	56478141	56478184	56478263	56478349	1906	2,9,0	106,51,34	4,0,7	70,68,77	228	149	0.04598656861303568	0.16795018583	0.012,0.103,0.0	0.036,0.0,0.056	0.008
61	gene:Solyc02g069100.2	NA	2	-	39065448	39065622	39065448	39065523	39065617	39065622	61	14,11,3	199,175,56	8,4,8	195,214,157	243	149	0.046036578069308075	0.16795018583	0.041,0.037,0.032	0.025,0.011,0.03	0.015
3402	gene:Solyc01g008080.2	NA	1	-	2220731	2220914	2220731	2220760	2220849	2220914	3402	170,100,70	2092,1232,839	139,88,133	2193,1105,2000	238	149	0.04648343607795999	0.169388792487	0.048,0.048,0.05	0.038,0.047,0.04	0.007
2674	gene:Solyc12g015870.1	NA	12	+	5861371	5861582	5861371	5861456	5861540	5861582	2674	49,31,16	0,0,0	31,16,36	0,1,4	233	149	0.04680838666369319	0.17038041421	1.0,1.0,1.0	1.0,0.911,0.852	0.079
636	gene:Solyc05g026140.2	NA	5	+	39846510	39846732	39846510	39846528	39846638	39846732	636	4,2,1	54,48,17	7,3,3	59,20,55	259	149	0.046917507637680864	0.170585075684	0.041,0.023,0.033	0.064,0.079,0.03	-0.025
453	gene:Solyc01g005080.2	NA	1	-	68346	68565	68346	68421	68503	68565	453	3,2,3	79,80,41	6,4,4	84,59,81	231	149	0.04706042749467048	0.17091202553	0.024,0.016,0.045	0.044,0.042,0.031	-0.011
2178	gene:Solyc12g005410.1	NA	12	-	248459	248630	248459	248497	248596	248630	2178	1,2,0	124,66,69	3,5,2	148,63,122	248	149	0.04711678822998915	0.170924231768	0.005,0.018,0.0	0.012,0.046,0.01	-0.015
862	gene:Solyc03g115520.2	NA	3	-	65196889	65197136	65196889	65196988	65197102	65197136	862	5,3,5	0,4,0	5,1,8	0,0,0	263	149	0.04759900871888465	0.172479554066	1.0,0.298,1.0	1.0,1.0,1.0	-0.234
2763	gene:Solyc10g054820.1	NA	10	-	55973804	55974020	55973804	55973892	55973970	55974020	2763	0,2,0	0,1,0	0,1,0	0,0,0	227	149	0.04792757062243135	0.173280734593	NA,0.568,NA	NA,1.0,NA	-0.432
3044	gene:Solyc02g090390.2	NA	2	-	51945800	51946021	51945800	51945875	51945944	51946021	3044	4,3,6	1,3,0	8,5,7	0,0,0	218	149	0.04789736321142531	0.173280734593	0.732,0.406,1.0	1.0,1.0,1.0	-0.287
3091	gene:Solyc05g009780.2	NA	5	-	3974974	3975173	3974974	3975022	3975132	3975173	3091	10,7,7	2,0,2	0,4,9	6,0,0	259	149	0.048517402523028295	0.175216823221	0.742,1.0,0.668	0.0,1.0,1.0	0.137
1090	gene:Solyc01g079510.2	NA	1	+	78561469	78561698	78561469	78561520	78561620	78561698	1090	1,4,1	36,17,14	1,7,1	61,8,36	249	149	0.048802181644847814	0.175851436653	0.016,0.123,0.041	0.01,0.344,0.016	-0.063
871	gene:Solyc03g005080.2	NA	3	-	58783	59031	58783	58820	58965	59031	871	0,2,1	96,84,54	6,4,3	117,53,72	294	149	0.04875734076586796	0.175851436653	0.0,0.012,0.009	0.025,0.037,0.021	-0.021
1844	gene:Solyc03g111050.2	NA	3	+	61724132	61724323	61724132	61724183	61724293	61724323	1844	6,3,8	123,115,63	3,3,3	126,92,105	259	149	0.04891795167570877	0.176071868476	0.027,0.015,0.068	0.014,0.018,0.016	0.021
1153	gene:Solyc06g008520.2	NA	6	+	2409591	2409779	2409591	2409641	2409719	2409779	1153	2,8,3	66,46,28	1,2,4	58,52,46	227	149	0.04910488624170531	0.176404864183	0.02,0.102,0.066	0.011,0.025,0.054	0.033
612	gene:Solyc01g080220.2	NA	1	+	79434484	79434705	79434484	79434530	79434612	79434705	612	22,14,12	198,142,96	21,21,15	200,121,160	231	149	0.049119866057786996	0.176404864183	0.067,0.06,0.075	0.063,0.101,0.057	-0.006
854	gene:Solyc01g111840.2	NA	1	+	98010704	98010908	98010704	98010752	98010837	98010908	854	2,7,3	3,5,0	22,16,1	8,8,3	234	149	0.04951495141200325	0.177625938046	0.298,0.471,1.0	0.637,0.56,0.175	0.132
206	gene:Solyc08g083250.2	NA	8	+	65763811	65764042	65763811	65763841	65763919	65764042	206	1,3,0	13,38,5	2,6,3	37,40,21	227	149	0.04963097220756377	0.177844317077	0.048,0.049,0.0	0.034,0.09,0.086	-0.038
100	gene:Solyc02g090910.2	NA	2	-	52390325	52390550	52390325	52390371	52390465	52390550	100	11,7,5	326,200,164	5,4,4	258,180,268	243	149	0.0502606565717262	0.17983862501	0.02,0.021,0.018	0.012,0.013,0.009	0.008
2979	gene:Solyc04g082410.2	NA	4	-	66081246	66081425	66081246	66081292	66081372	66081425	2979	11,6,5	1,2,1	49,32,31	0,5,0	229	149	0.050299051088099324	0.17983862501	0.877,0.661,0.765	1.0,0.806,1.0	-0.168
976	gene:Solyc12g019750.1	NA	12	-	11308398	11308617	11308398	11308447	11308528	11308617	976	10,4,3	240,191,143	5,5,0	297,166,227	230	149	0.05056041592547112	0.18057291402	0.026,0.013,0.013	0.011,0.019,0.0	0.007
1203	gene:Solyc12g041880.1	NXD1	12	-	42384277	42384471	42384277	42384288	42384418	42384471	1203	274,178,126	13,16,9	276,116,216	12,7,5	279	149	0.05093835790643902	0.181721464876	0.918,0.856,0.882	0.925,0.898,0.958	-0.042
3029	gene:Solyc02g062520.2	NA	2	-	34213924	34214060	34213924	34213937	34214032	34214060	3029	1,6,2	12,3,8	1,6,1	9,11,5	244	149	0.05199399198861066	0.185282457639	0.048,0.55,0.132	0.064,0.25,0.109	0.102
1082	gene:Solyc09g005230.2	NA	9	-	175866	176066	175866	175966	176060	176066	1082	17,15,3	2,3,0	24,19,12	2,0,1	243	149	0.052720574608564795	0.187664297034	0.839,0.754,1.0	0.88,1.0,0.88	-0.056
1237	gene:Solyc04g008640.2	NA	4	+	2254507	2254755	2254507	2254575	2254653	2254755	1237	7,14,3	60,49,24	7,14,8	56,31,59	227	149	0.053859776652682656	0.191508026136	0.071,0.158,0.076	0.076,0.229,0.082	-0.027
3102	gene:Solyc04g049550.2	NA	4	-	42517358	42517593	42517358	42517409	42517511	42517593	3102	2,2,3	28,25,19	7,2,2	32,19,26	251	149	0.054081506976823145	0.191873333334	0.041,0.045,0.086	0.115,0.059,0.044	-0.015
447	gene:Solyc09g061420.2	NA	9	-	59095611	59095806	59095611	59095718	59095786	59095806	447	121,96,58	4,0,0	136,85,122	5,4,0	217	149	0.0540569491063507	0.191873333334	0.954,1.0,1.0	0.949,0.936,1.0	0.023
2715	gene:Solyc10g080390.1	NA	10	-	61661571	61661770	61661571	61661609	61661689	61661770	2715	12,15,1	79,60,33	15,11,11	56,45,75	229	149	0.054262645254698844	0.192304429611	0.09,0.14,0.019	0.148,0.137,0.087	-0.041
2722	gene:Solyc10g083630.1	NA	10	-	63408374	63408598	63408374	63408413	63408493	63408598	2722	2,3,1	119,90,59	3,3,3	129,72,142	229	149	0.05474541598800517	0.193802378223	0.011,0.021,0.011	0.015,0.026,0.014	-0.004
708	gene:Solyc08g082730.2	NA	8	+	65428842	65429080	65428842	65428894	65429008	65429080	708	4,8,0	112,81,55	4,0,2	107,66,129	263	149	0.05569256050768762	0.196939153111	0.02,0.053,0.0	0.021,0.0,0.009	0.014
220	gene:Solyc12g040810.1	NA	12	+	42548217	42548460	42548217	42548330	42548393	42548460	220	11,2,3	0,0,0	3,2,5	4,0,0	212	149	0.05596474581585026	0.197684890751	1.0,1.0,1.0	0.345,1.0,1.0	0.218
1310	gene:Solyc02g093000.2	NA	2	-	53960442	53960675	53960442	53960503	53960588	53960675	1310	0,8,5	26,27,13	9,1,6	26,17,20	234	149	0.05729733194870767	0.202170564042	0.0,0.159,0.197	0.181,0.036,0.16	-0.007
2170	gene:Solyc07g032220.2	NA	7	+	36210834	36211025	36210834	36210863	36210938	36211025	2170	8,21,6	33,30,22	8,9,14	55,43,36	224	149	0.0574286469467983	0.202412444157	0.139,0.318,0.154	0.088,0.122,0.206	0.065
2314	gene:Solyc06g082800.2	NA	6	-	48472598	48472817	48472598	48472698	48472811	48472817	2314	6,6,2	90,90,53	7,0,1	121,92,60	262	149	0.058223825548748526	0.204991088859	0.037,0.037,0.021	0.032,0.0,0.009	0.018
445	gene:Solyc03g117000.2	NA	3	+	66261395	66261624	66261395	66261494	66261581	66261624	445	2,6,2	34,45,13	9,5,7	58,28,35	236	149	0.05869084241369373	0.206185149002	0.036,0.078,0.089	0.089,0.101,0.112	-0.033
473	gene:Solyc11g012790.1	NA	11	-	5558659	5558907	5558659	5558740	5558853	5558907	473	4,3,2	30,37,18	6,1,2	47,37,23	262	149	0.05867758068289626	0.206185149002	0.07,0.044,0.059	0.068,0.015,0.047	0.014
1759	gene:Solyc12g043020.1	NA	12	-	39248792	39249009	39248792	39248862	39248965	39249009	1759	8,9,10	425,397,195	14,21,15	452,345,404	252	149	0.058765365954339094	0.206222312517	0.011,0.013,0.029	0.018,0.035,0.021	-0.007
1062	gene:Solyc01g088000.2	NA	1	-	82846065	82846257	82846065	82846082	82846204	82846257	1062	7,3,3	31,49,16	4,7,4	56,35,45	271	149	0.0598144889989805	0.209675790241	0.11,0.033,0.093	0.038,0.099,0.047	0.017
3223	gene:Solyc02g067860.2	NA	2	+	37962479	37962710	37962479	37962495	37962568	37962710	3223	4,2,3	13,21,8	6,7,4	37,14,9	222	149	0.06022557106188123	0.210887585966	0.171,0.06,0.201	0.098,0.251,0.23	-0.049
3138	gene:Solyc03g121820.2	NA	3	+	69863955	69864131	69863955	69863991	69864067	69864131	3138	1,6,0	214,151,120	4,4,11	275,96,211	225	149	0.06029593076296274	0.210904963894	0.003,0.026,0.0	0.01,0.027,0.033	-0.014
2492	gene:Solyc11g071890.1	NA	11	-	55224500	55224694	55224500	55224536	55224636	55224694	2492	3,3,0	53,38,25	0,0,3	47,35,69	249	149	0.060702335064702566	0.212096457837	0.033,0.045,0.0	0.0,0.0,0.025	0.018
492	gene:Solyc04g015180.2	NA	4	+	5369324	5369495	5369324	5369345	5369426	5369495	492	0,3,2	40,38,20	2,0,0	57,50,25	230	149	0.06089573194688694	0.212541921568	0.0,0.049,0.061	0.022,0.0,0.0	0.029
2241	gene:Solyc02g069090.2	NA	2	-	39054799	39055035	39054799	39054835	39054922	39055035	2241	19,8,7	610,369,373	10,5,6	732,232,619	236	149	0.06226597626057911	0.2170894848	0.019,0.014,0.012	0.009,0.013,0.006	0.006
1778	gene:Solyc02g085810.2	NA	2	+	48600359	48600603	48600359	48600440	48600546	48600603	1778	2,3,4	42,31,27	5,2,2	45,28,51	255	149	0.06253001806618992	0.217774630954	0.027,0.054,0.08	0.061,0.04,0.022	0.013
1772	gene:Solyc03g082960.2	NA	3	-	52816617	52816777	52816617	52816640	52816722	52816777	1772	17,12,6	534,355,313	8,13,5	585,222,491	231	149	0.0638001015301499	0.221958282022	0.02,0.021,0.012	0.009,0.036,0.007	0.0
617	gene:Solyc04g081690.1	NA	4	-	65620541	65620763	65620541	65620585	65620665	65620763	617	4,2,0	0,0,0	0,2,1	2,0,0	229	149	0.06406660365051572	0.222645255143	1.0,1.0,NA	0.0,1.0,1.0	0.333
1185	gene:Solyc07g065800.2	NA	7	-	67419726	67419939	67419726	67419811	67419897	67419939	1185	8,5,11	324,345,238	16,7,7	486,177,354	235	149	0.06443524715598425	0.223685330547	0.015,0.009,0.028	0.02,0.024,0.012	-0.001
1331	gene:Solyc06g072490.2	NA	6	+	44709988	44710227	44709988	44709999	44710081	44710227	1331	26,28,14	822,785,505	66,24,27	1178,726,739	231	149	0.06501750544230106	0.225463930163	0.02,0.022,0.018	0.035,0.021,0.023	-0.006
1305	gene:Solyc07g022770.1	NA	7	+	21539116	21539256	21539116	21539149	21539222	21539256	1305	1,2,0	92,43,40	5,2,3	95,54,92	222	149	0.06534461875702662	0.226354882375	0.007,0.03,0.0	0.034,0.024,0.021	-0.014
1005	gene:Solyc11g040150.1	NA	11	+	39803524	39803686	39803524	39803557	39803653	39803686	1005	15,16,8	197,155,88	18,6,12	201,96,205	245	149	0.06573683932704627	0.227469213337	0.044,0.059,0.052	0.052,0.037,0.034	0.011
1400	gene:Solyc05g008770.2	NA	5	-	2993980	2994135	2993980	2994032	2994114	2994135	1400	2,1,1	42,34,36	2,2,3	55,46,29	231	149	0.06665991028969122	0.230416088622	0.03,0.019,0.018	0.023,0.027,0.063	-0.015
81	gene:Solyc01g080280.2	NA	1	+	79532672	79532836	79532672	79532707	79532798	79532836	81	284,225,123	8688,6649,4899	258,164,201	9931,4599,8333	240	149	0.06680232559092643	0.230661134937	0.02,0.021,0.015	0.016,0.022,0.015	0.001
2383	gene:Solyc06g082650.2	NA	6	+	48409942	48410188	48409942	48410024	48410122	48410188	2383	15,2,7	506,182,203	15,13,8	576,191,507	247	149	0.06718797699791701	0.231744626544	0.018,0.007,0.02	0.015,0.039,0.009	-0.006
186	gene:Solyc01g068210.2	NA	1	+	77314499	77314739	77314499	77314553	77314646	77314739	186	2,2,0	0,0,0	3,0,6	1,0,0	242	149	0.06741784152476918	0.232289037305	1.0,1.0,NA	0.649,NA,1.0	0.175
2489	gene:Solyc12g095880.1	NA	12	-	64993171	64993387	64993171	64993211	64993329	64993387	2489	2,0,0	68,64,43	3,2,6	95,41,74	267	149	0.06873932193243304	0.236589448487	0.016,0.0,0.0	0.017,0.027,0.043	-0.024
1554	gene:Solyc10g076890.1	NA	10	+	59865015	59865150	59865015	59865017	59865096	59865150	1554	0,3,0	0,0,0	3,3,2	1,1,0	228	149	0.06894400482975309	0.237040954772	NA,1.0,NA	0.662,0.662,1.0	0.225
2066	gene:Solyc09g020130.2	NA	9	+	18614084	18614237	18614084	18614086	18614189	18614237	2066	6,7,4	0,0,0	2,6,5	0,0,4	252	149	0.07059858773636754	0.242471187912	1.0,1.0,1.0	1.0,1.0,0.425	0.192
2793	gene:Solyc01g009010.2	NA	1	+	3017376	3017573	3017376	3017460	3017546	3017573	2793	10,7,7	154,97,60	12,15,8	124,72,104	235	149	0.07121547111583548	0.244329674839	0.04,0.044,0.069	0.058,0.117,0.047	-0.023
2833	gene:Solyc01g100360.2	NA	1	-	90417429	90417647	90417429	90417495	90417575	90417647	2833	4,0,2	1,4,2	7,0,2	3,1,0	229	149	0.0714305616458778	0.244807185237	0.722,0.0,0.394	0.603,0.0,1.0	-0.162
2019	gene:Solyc06g068220.2	NA	6	+	42261843	42262077	42261843	42261909	42261991	42262077	2019	72,41,9	459,333,273	88,24,60	499,288,383	231	149	0.07153269963050973	0.244896981219	0.092,0.074,0.021	0.102,0.051,0.092	-0.019
1150	gene:Solyc06g009650.2	NA	6	+	3597430	3597645	3597430	3597470	3597577	3597645	1150	3,2,4	75,37,38	0,3,1	42,35,76	256	149	0.07224896119322323	0.247086850316	0.023,0.031,0.058	0.0,0.048,0.008	0.019
2895	gene:Solyc10g008980.2	NA	10	+	3005970	3006148	3005970	3005995	3006071	3006148	2895	91,55,37	4397,3030,2122	101,50,107	4557,2508,4001	225	149	0.07237285513022547	0.247118799675	0.014,0.012,0.011	0.014,0.013,0.017	-0.002
289	gene:Solyc05g013740.2	NA	5	+	7058967	7059163	7058967	7059048	7059121	7059163	289	2,1,2	4,0,2	0,4,2	1,2,0	222	149	0.07241155525361052	0.247118799675	0.251,1.0,0.402	0.0,0.573,1.0	0.027
1145	gene:Solyc02g078640.2	NA	2	-	43286137	43286381	43286137	43286219	43286316	43286381	1145	3,3,1	112,71,55	2,6,8	104,64,116	246	149	0.07258712306120002	0.247456101345	0.016,0.025,0.011	0.012,0.054,0.04	-0.018
2840	gene:Solyc03g118890.2	NA	3	+	67677993	67678243	67677993	67678083	67678195	67678243	2840	23,53,28	34,25,17	93,101,28	41,14,49	261	149	0.07309036745316741	0.248908590324	0.279,0.548,0.485	0.564,0.805,0.246	-0.101
2316	gene:Solyc02g086610.2	NA	2	+	49272164	49272408	49272164	49272232	49272373	49272408	2316	5,3,5	109,45,50	2,3,3	84,58,90	290	149	0.07376271426154933	0.250933284276	0.023,0.033,0.049	0.012,0.026,0.017	0.017
1128	gene:Solyc12g056530.1	NA	12	-	62483131	62483337	62483131	62483193	62483269	62483337	1128	15,10,12	159,105,98	16,10,23	206,122,206	225	149	0.07431768153385528	0.2525548187	0.059,0.059,0.075	0.049,0.051,0.069	0.008
1821	gene:Solyc08g079240.2	NA	8	-	62856858	62857077	62856858	62856919	62857012	62857077	1821	133,116,51	0,0,3	123,96,50	1,2,2	242	149	0.07443537899328921	0.252688523425	1.0,1.0,0.913	0.987,0.967,0.939	0.007
1612	gene:Solyc05g032660.2	NA	5	+	46232273	46232467	46232273	46232344	46232418	46232467	1612	11,3,3	231,231,113	5,7,5	254,211,198	223	149	0.07497282177350888	0.254245373522	0.031,0.009,0.017	0.013,0.022,0.017	0.002
1396	gene:Solyc10g044840.1	NA	10	-	28283327	28283558	28283327	28283337	28283436	28283558	1396	5,17,0	77,74,58	9,7,4	97,70,109	248	149	0.07533435053940613	0.255203025724	0.038,0.121,0.0	0.053,0.057,0.022	0.009
2747	gene:Solyc05g041530.2	NA	5	+	52105138	52105372	52105138	52105215	52105319	52105372	2747	39,21,15	504,327,239	30,28,33	425,223,429	253	149	0.07565440252736137	0.256018308658	0.044,0.036,0.036	0.04,0.069,0.043	-0.012
1057	gene:Solyc11g066380.1	NA	11	+	52152305	52152543	52152305	52152375	52152478	52152543	1057	1,0,0	38,22,26	3,3,2	49,22,47	252	149	0.07595366852207638	0.256761615287	0.015,0.0,0.0	0.035,0.075,0.025	-0.04
215	gene:Solyc05g026360.2	NA	5	+	40930933	40931179	40930933	40931009	40931123	40931179	215	1,0,0	24,14,3	2,2,2	21,15,16	263	149	0.07633222027435882	0.257771110351	0.023,0.0,0.0	0.051,0.07,0.066	-0.055
714	gene:Solyc08g059760.2	NA	8	-	45234163	45234393	45234163	45234235	45234315	45234393	714	13,3,2	2,2,0	6,5,13	0,0,0	229	149	0.07746898518835385	0.261336273256	0.809,0.494,1.0	1.0,1.0,1.0	-0.232
1746	gene:Solyc02g090480.2	NA	2	+	52012680	52012912	52012680	52012765	52012859	52012912	1746	3,0,1	40,40,29	3,1,6	55,27,51	243	149	0.07778662261052748	0.262133602841	0.044,0.0,0.021	0.032,0.022,0.067	-0.019
3252	gene:Solyc07g053470.2	NA	7	+	61925882	61926073	61925882	61925933	61926008	61926073	3252	4,1,2	113,74,64	5,2,6	120,82,105	224	149	0.0779458985413403	0.262396161582	0.023,0.009,0.02	0.027,0.016,0.037	-0.009
1324	gene:Solyc03g120730.2	NA	3	-	69021571	69021753	69021571	69021645	69021725	69021753	1324	3,2,1	26,30,10	1,2,1	40,16,39	229	149	0.07838808935189419	0.26360958098	0.07,0.042,0.061	0.016,0.075,0.016	0.022
364	gene:Solyc10g085550.1	NA	10	+	64675536	64675772	64675536	64675608	64675712	64675772	364	21,14,18	837,534,354	24,8,20	980,382,766	253	149	0.0787227421700455	0.264459211977	0.015,0.015,0.029	0.014,0.012,0.015	0.006
1923	gene:Solyc10g011690.2	NA	10	+	3974403	3974645	3974403	3974501	3974585	3974645	1923	0,4,1	12,27,8	3,0,9	26,18,22	233	149	0.07906072124166548	0.265318237257	0.0,0.087,0.074	0.069,0.0,0.207	-0.038
2904	gene:Solyc09g059600.2	NA	9	+	54907259	54907496	54907259	54907332	54907438	54907496	2904	7,1,2	41,37,36	6,1,0	37,14,49	255	149	0.07935190460642275	0.266018599122	0.091,0.016,0.031	0.087,0.04,0.0	0.004
1917	gene:Solyc09g074420.2	NA	9	+	66231409	66231618	66231409	66231460	66231546	66231618	1917	22,5,11	302,214,190	8,7,10	292,238,215	235	149	0.07990741541552157	0.267602715177	0.044,0.015,0.035	0.017,0.018,0.029	0.01
1611	gene:Solyc05g032660.2	NA	5	+	46234348	46234509	46234348	46234372	46234451	46234509	1611	6,4,3	0,4,0	7,2,6	0,0,0	228	149	0.08002007911823714	0.26770202817	1.0,0.395,1.0	1.0,1.0,1.0	-0.202
2435	gene:Solyc06g068860.2	NA	6	+	42692551	42692760	42692551	42692604	42692712	42692760	2435	6,6,2	134,125,62	4,1,3	181,107,118	257	149	0.08060740563294617	0.269387443696	0.025,0.027,0.018	0.013,0.005,0.015	0.012
2912	gene:Solyc12g063050.1	NA	12	+	36345013	36345236	36345013	36345073	36345172	36345236	2912	4,3,0	162,121,70	2,8,4	134,148,175	248	149	0.08132928731436954	0.271518583425	0.015,0.015,0.0	0.009,0.031,0.014	-0.008
2234	gene:Solyc04g015100.2	NA	4	+	5280545	5280792	5280545	5280564	5280720	5280792	2234	16,11,2	83,55,26	9,8,6	90,62,59	305	149	0.08260342716597013	0.275487127829	0.086,0.089,0.036	0.047,0.059,0.047	0.019
2922	gene:Solyc05g053100.2	NA	5	+	63222636	63222848	63222636	63222746	63222826	63222848	2922	17,11,7	460,339,241	14,5,10	520,265,398	229	149	0.08359604578642718	0.278509553369	0.023,0.021,0.019	0.017,0.012,0.016	0.006
1804	gene:Solyc06g019200.2	NA	6	-	18152775	18153002	18152775	18152853	18152925	18153002	1804	38,55,30	131,90,39	59,91,43	116,94,101	221	149	0.0845938895262991	0.281543130776	0.164,0.292,0.342	0.255,0.395,0.223	-0.025
1912	gene:Solyc09g009670.2	NA	9	+	3070004	3070234	3070004	3070098	3070195	3070234	1912	3,0,0	16,7,1	3,0,5	16,11,12	246	149	0.0852075969109113	0.283293299008	0.102,0.0,0.0	0.102,0.0,0.202	-0.067
137	gene:Solyc05g006200.2	NA	5	+	870566	870806	870566	870671	870786	870806	137	1,0,0	0,0,0	4,3,2	1,0,0	264	149	0.08669424533451028	0.287939177347	1.0,NA,NA	0.693,1.0,1.0	0.102
1760	gene:Solyc02g069110.2	NA	2	-	39071691	39071920	39071691	39071772	39071863	39071920	1760	0,4,3	42,49,29	1,2,0	88,52,31	240	149	0.08736705689275112	0.289875265925	0.0,0.048,0.06	0.007,0.023,0.0	0.026
138	gene:Solyc08g077310.2	NA	8	+	61212366	61212573	61212366	61212386	61212488	61212573	138	0,2,0	0,0,0	0,4,0	0,1,0	251	149	0.08817596715562208	0.291871827715	NA,1.0,NA	NA,0.704,NA	0.296
2125	gene:Solyc09g008520.2	NA	9	-	2007950	2008187	2007950	2008032	2008114	2008187	2125	0,4,0	17,15,7	1,3,0	26,21,19	231	149	0.08824032000688344	0.291871827715	0.0,0.147,0.0	0.024,0.084,0.0	0.013
992	gene:Solyc08g077750.2	NA	8	-	61647979	61648193	61647979	61648058	61648150	61648193	992	3,8,3	29,46,21	2,2,5	41,42,40	241	149	0.0880642846785825	0.291871827715	0.06,0.097,0.081	0.029,0.029,0.072	0.036
74	gene:Solyc06g060420.2	NA	6	-	38432974	38433132	38432974	38433028	38433109	38433132	74	46,45,15	231,131,114	52,43,40	283,160,209	230	149	0.08883649299672004	0.293542715076	0.114,0.182,0.079	0.106,0.148,0.11	0.004
376	gene:Solyc01g098500.2	NA	1	+	89010025	89010260	89010025	89010063	89010145	89010260	376	5,8,1	65,55,31	16,5,6	71,50,59	231	149	0.0891421266226785	0.29425113445	0.047,0.086,0.02	0.127,0.061,0.062	-0.032
2558	gene:Solyc04g015270.2	NA	4	+	5473220	5473462	5473220	5473332	5473428	5473462	2558	1,3,0	144,171,73	4,11,2	137,188,175	245	149	0.08923574408039055	0.294258972044	0.004,0.011,0.0	0.017,0.034,0.007	-0.014
443	gene:Solyc07g017520.2	NA	7	-	7471572	7471971	7471572	7471642	7471936	7471971	443	38,30,18	0,0,0	42,30,28	0,3,1	443	149	0.09001354194836841	0.296520605499	1.0,1.0,1.0	1.0,0.771,0.904	0.108
3070	gene:Solyc03g019950.2	NA	3	+	61269088	61269318	61269088	61269176	61269259	61269318	3070	6,4,1	95,61,36	3,9,11	105,58,108	232	149	0.09041807835568273	0.297549288466	0.039,0.04,0.018	0.018,0.091,0.061	-0.024
598	gene:Solyc08g075990.2	NA	8	-	60060076	60060309	60060076	60060116	60060224	60060309	598	28,20,10	125,108,55	40,14,17	161,142,89	257	149	0.09070116383480721	0.298176608937	0.115,0.097,0.095	0.126,0.054,0.1	0.009
1794	gene:Solyc06g051380.1	NA	6	+	34723911	34724134	34723911	34723965	34724044	34724134	1794	0,1,0	0,2,0	1,4,0	0,1,0	228	149	0.09096446171141406	0.298737667026	NA,0.246,NA	1.0,0.723,NA	-0.615
1919	gene:Solyc11g072820.1	NA	11	-	56014127	56014353	56014127	56014183	56014276	56014353	1919	9,26,9	91,105,60	12,14,14	120,81,82	242	149	0.09142673872204053	0.299950388991	0.057,0.132,0.085	0.058,0.096,0.095	0.008
301	gene:Solyc06g062440.2	NA	6	-	39394119	39394340	39394119	39394190	39394296	39394340	301	0,6,0	0,0,0	1,3,0	0,1,0	255	149	0.09189659887760133	0.30118549937	NA,1.0,NA	1.0,0.637,NA	0.181
3176	gene:Solyc04g071120.2	NA	4	-	58026668	58026887	58026668	58026719	58026806	58026887	3176	6,1,2	39,43,17	10,4,8	86,41,59	236	149	0.0924317014509098	0.302631712872	0.089,0.014,0.069	0.068,0.058,0.079	-0.011
2796	gene:Solyc06g009840.2	NA	6	+	3880244	3880470	3880244	3880339	3880440	3880470	2796	0,1,0	8,0,0	1,1,0	3,3,5	250	149	0.09383847585922689	0.306926049337	0.0,1.0,NA	0.166,0.166,0.0	0.389
2296	gene:Solyc10g086580.1	NA	10	-	65365061	65365297	65365061	65365084	65365191	65365297	2296	440,297,232	65,0,0	473,259,425	0,171,0	256	149	0.09412651182566358	0.307556231649	0.798,1.0,1.0	1.0,0.469,1.0	0.11
1464	gene:Solyc08g005010.2	NA	8	-	15478	15667	15478	15541	15622	15667	1464	10,6,2	268,194,120	0,1,2	359,181,262	230	149	0.09440166981526016	0.308143102383	0.024,0.02,0.011	0.0,0.004,0.005	0.015
955	gene:Solyc04g014510.2	NA	4	+	4782948	4783149	4782948	4783010	4783095	4783149	955	59,40,44	1185,736,516	75,55,82	1115,739,1142	234	149	0.09527684010035836	0.310685348153	0.031,0.033,0.052	0.041,0.045,0.044	-0.005
1689	gene:Solyc02g093120.2	NA	2	+	54047721	54047959	54047721	54047800	54047889	54047959	1689	0,2,3	80,67,23	1,0,3	83,57,65	238	149	0.09651884682166396	0.314417455555	0.0,0.018,0.075	0.007,0.0,0.028	0.019
1521	gene:Solyc04g015040.2	NA	4	-	5243357	5243559	5243357	5243432	5243548	5243559	1521	16,7,8	452,405,187	14,8,11	527,306,394	265	149	0.09712151111113322	0.315985628206	0.02,0.01,0.023	0.015,0.014,0.015	0.003
1764	gene:Solyc08g079570.2	NA	8	-	63069111	63069332	63069111	63069144	63069237	63069332	1764	2,1,6	49,54,27	3,7,7	48,33,76	242	149	0.09719619943565855	0.315985628206	0.025,0.011,0.12	0.037,0.116,0.054	-0.017
1229	gene:Solyc04g007640.2	NA	4	+	1319859	1320097	1319859	1319976	1320056	1320097	1229	1,0,0	75,64,51	2,7,2	96,67,99	229	149	0.09760413559311927	0.316992283271	0.009,0.0,0.0	0.013,0.064,0.013	-0.027
949	gene:Solyc10g006600.2	NA	10	+	1133538	1133692	1133538	1133557	1133644	1133692	949	16,11,16	39,39,15	14,20,23	58,58,65	236	149	0.09830415426740327	0.318944564902	0.206,0.151,0.402	0.132,0.179,0.183	0.088
472	gene:Solyc11g012790.1	NA	11	-	5558659	5558907	5558659	5558736	5558853	5558907	472	6,6,5	4,0,0	8,2,2	0,0,0	266	149	0.09894644720513521	0.320705821343	0.457,1.0,1.0	1.0,1.0,1.0	-0.181
3278	gene:Solyc01g106330.2	NA	1	+	94266512	94266729	94266512	94266561	94266645	94266729	3278	3,0,0	13,14,5	2,0,5	8,9,17	233	149	0.09905959989321765	0.320750210498	0.129,0.0,0.0	0.138,0.0,0.158	-0.056
1020	gene:Solyc07g054830.2	NA	7	-	63004730	63004896	63004730	63004746	63004828	63004896	1020	0,1,1	0,0,0	1,4,0	0,1,0	231	149	0.09989128562484	0.323118752397	NA,1.0,1.0	1.0,0.721,NA	0.139
246	gene:Solyc01g111780.2	NA	1	+	97959997	97960183	97959997	97960057	97960152	97960183	246	8,2,2	215,116,77	6,1,5	216,64,205	244	149	0.10127983840299387	0.327074403162	0.022,0.01,0.016	0.017,0.009,0.015	0.002
99	gene:Solyc05g014760.2	NA	5	+	8919827	8920022	8919827	8919916	8919999	8920022	99	3,0,1	5,7,0	1,6,4	14,20,4	232	149	0.10131700116542358	0.327074403162	0.278,0.0,1.0	0.044,0.162,0.391	0.227
1881	gene:Solyc02g086080.2	NA	2	+	48864672	48864870	48864672	48864721	48864805	48864870	1881	3,12,10	1,3,0	19,11,12	2,0,2	233	149	0.10166878462889284	0.327881830428	0.657,0.719,1.0	0.859,1.0,0.793	-0.092
2469	gene:Solyc05g009660.2	NA	5	-	3855093	3855325	3855093	3855151	3855254	3855325	2469	6,6,2	121,81,63	3,3,4	129,95,112	252	149	0.10204102551142634	0.328753553721	0.028,0.042,0.018	0.014,0.018,0.021	0.012
2007	gene:Solyc02g079760.2	NA	2	-	44205822	44206028	44205822	44205888	44205967	44206028	2007	1,3,0	27,25,30	0,1,2	40,24,41	228	149	0.10652870251681318	0.342606613305	0.024,0.073,0.0	0.0,0.027,0.031	0.013
466	gene:Solyc08g078070.2	NA	8	+	61919722	61919937	61919722	61919753	61919864	61919937	466	3,1,2	0,0,0	4,6,7	0,0,4	260	149	0.10655331260303065	0.342606613305	1.0,1.0,1.0	1.0,1.0,0.501	0.166
640	gene:Solyc07g017770.2	NA	7	+	7982870	7983046	7982870	7982954	7983031	7983046	640	6,4,4	0,4,0	1,15,11	2,3,0	226	149	0.10701219402331508	0.343739368252	1.0,0.397,1.0	0.248,0.767,1.0	0.127
2144	gene:Solyc02g072310.2	NA	2	+	41597223	41597437	41597223	41597295	41597377	41597437	2144	0,0,0	6,0,3	1,3,2	6,7,4	231	149	0.10829483717693868	0.347513283478	0.0,NA,0.0	0.097,0.217,0.244	-0.186
17	gene:Solyc07g063390.2	NA	7	-	65864045	65864278	65864045	65864133	65864221	65864278	17	7,5,0	54,74,33	4,2,5	94,63,71	237	149	0.10879581637659934	0.348773864627	0.075,0.041,0.0	0.026,0.02,0.042	0.009
342	gene:Solyc08g083360.2	NA	8	+	65831073	65831257	65831073	65831125	65831194	65831257	342	62,42,39	2567,2325,1641	70,33,57	2858,1426,2425	218	149	0.11008422530414594	0.352553750353	0.016,0.012,0.016	0.016,0.016,0.016	-0.001
2952	gene:Solyc07g052600.2	NA	7	-	61070762	61070987	61070762	61070855	61070930	61070987	2952	3,1,0	121,50,50	3,1,2	117,49,92	224	149	0.11099844507637616	0.355128953741	0.016,0.013,0.0	0.017,0.013,0.014	-0.005
2271	gene:Solyc09g075060.2	NA	9	-	66882907	66883117	66882907	66882979	66883069	66883117	2271	1,1,0	35,21,7	4,2,1	42,27,37	239	149	0.11156439553124484	0.356232847117	0.018,0.029,0.0	0.056,0.044,0.017	-0.023
2609	gene:Solyc06g073870.2	NA	6	-	45613826	45614017	45613826	45613911	45613995	45614017	2609	3,2,1	0,0,0	5,6,6	0,0,4	233	149	0.11149642089037813	0.356232847117	1.0,1.0,1.0	1.0,1.0,0.49	0.17
2608	gene:Solyc06g073870.2	NA	6	-	45613852	45614029	45613852	45613895	45613995	45614029	2608	5,6,1	297,276,123	11,7,9	427,243,254	249	149	0.11199754706602334	0.357262205033	0.01,0.013,0.005	0.015,0.017,0.021	-0.008
3140	gene:Solyc03g121820.2	NA	3	+	69863161	69863384	69863161	69863221	69863320	69863384	3140	13,14,9	242,292,115	30,15,16	305,236,230	248	149	0.11226472100657713	0.357760598069	0.031,0.028,0.045	0.056,0.037,0.04	-0.01
1529	gene:Solyc01g060240.2	NA	1	+	69831246	69831453	69831246	69831273	69831405	69831453	1529	6,16,4	76,90,30	5,3,9	92,73,45	281	149	0.11316704749506576	0.359924781234	0.04,0.086,0.066	0.028,0.021,0.096	0.016
3371	gene:Solyc01g100380.2	NA	1	-	90429077	90429283	90429077	90429164	90429249	90429283	3371	40,19,26	0,1,0	42,25,31	4,1,0	234	149	0.11314457951987054	0.359924781234	1.0,0.924,1.0	0.87,0.941,1.0	0.038
3230	gene:Solyc07g052350.2	NA	7	+	60860946	60861119	60860946	60860956	60861043	60861119	3230	35,33,17	858,561,463	46,7,23	836,396,832	236	149	0.11422458595775965	0.362930334693	0.025,0.036,0.023	0.034,0.011,0.017	0.007
1741	gene:Solyc05g014310.2	NA	5	-	8116106	8116319	8116106	8116122	8116198	8116319	1741	125,84,54	13,8,6	121,41,115	27,7,9	225	149	0.11528769297307587	0.365947647479	0.864,0.874,0.856	0.748,0.795,0.894	0.052
1468	gene:Solyc01g095050.2	NA	1	-	86419425	86419632	86419425	86419468	86419584	86419632	1468	23,21,17	3,0,1	56,16,21	0,0,0	265	149	0.11554186317396468	0.3663938139	0.812,1.0,0.905	1.0,1.0,1.0	-0.094
276	gene:Solyc02g089350.2	GAST1	2	+	51199302	51199479	51199302	51199355	51199445	51199479	276	343,276,166	2777,1833,1443	493,248,345	3369,1551,3097	239	149	0.11632330994935157	0.368509503523	0.071,0.086,0.067	0.084,0.091,0.065	-0.005
1117	gene:Solyc08g075890.2	NA	8	+	59981147	59981360	59981147	59981216	59981293	59981360	1117	5,3,5	259,141,122	5,6,1	251,143,261	226	149	0.11734057846425915	0.370639927079	0.013,0.014,0.026	0.013,0.027,0.003	0.003
2173	gene:Solyc05g007160.2	NA	5	-	1756344	1756565	1756344	1756412	1756508	1756565	2173	4,0,0	64,46,40	3,1,6	65,64,71	245	149	0.11730768986001251	0.370639927079	0.037,0.0,0.0	0.027,0.009,0.049	-0.016
2572	gene:Solyc01g079790.2	NA	1	+	78923445	78923684	78923445	78923506	78923591	78923684	2572	12,12,8	833,581,424	17,7,28	855,359,904	234	149	0.11711934976026046	0.370639927079	0.009,0.013,0.012	0.013,0.012,0.019	-0.003
2697	gene:Solyc11g073050.1	NA	11	+	56168493	56168738	56168493	56168577	56168654	56168738	2697	3,7,4	193,337,127	6,12,5	255,231,186	226	149	0.1179634263487131	0.372242710347	0.01,0.014,0.02	0.015,0.033,0.017	-0.007
2327	gene:Solyc11g071700.1	NA	11	+	55111977	55112199	55111977	55112025	55112118	55112199	2327	3,3,2	86,119,36	3,0,6	141,103,109	242	149	0.11878528150489955	0.374469729084	0.021,0.015,0.033	0.013,0.0,0.033	0.008
1963	gene:Solyc02g078610.2	NA	2	+	43267843	43268031	43267843	43267902	43268006	43268031	1963	10,4,2	158,140,113	12,14,7	231,173,164	253	149	0.12034042393263494	0.379001823421	0.036,0.017,0.01	0.03,0.045,0.025	-0.012
1776	gene:Solyc03g082960.2	NA	3	-	52816473	52816636	52816473	52816520	52816607	52816636	1776	88,70,44	428,270,283	66,35,85	518,184,404	236	149	0.12060140591390393	0.379453203973	0.115,0.141,0.089	0.074,0.107,0.117	0.016
3291	gene:Solyc03g093240.2	NA	3	+	54430962	54431195	54430962	54431015	54431149	54431195	3291	16,6,7	157,210,82	12,11,1	224,182,162	283	149	0.12124273182091438	0.381099230139	0.051,0.015,0.043	0.027,0.031,0.003	0.016
2605	gene:Solyc08g079490.2	NA	8	-	63001353	63001584	63001353	63001434	63001519	63001584	2605	12,10,6	114,99,45	11,6,8	135,97,105	234	149	0.12188684500988425	0.382750803463	0.063,0.06,0.078	0.049,0.038,0.046	0.023
2546	gene:Solyc05g055770.2	NA	5	+	65278911	65279142	65278911	65278980	65279075	65279142	2546	11,5,6	0,0,4	12,1,10	0,0,0	244	149	0.12245362750419593	0.384156564884	1.0,1.0,0.478	1.0,1.0,1.0	-0.174
2629	gene:Solyc08g065430.2	NA	8	-	53439190	53439432	53439190	53439246	53439379	53439432	2629	9,8,2	98,78,54	7,13,2	103,35,55	282	149	0.12292846593011428	0.384524056862	0.046,0.051,0.019	0.035,0.164,0.019	-0.034
2635	gene:Solyc06g076390.2	NA	6	-	47453545	47453749	47453545	47453586	47453665	47453749	2635	31,18,22	186,135,107	43,18,18	242,113,225	228	149	0.1228671519455013	0.384524056862	0.098,0.08,0.118	0.104,0.094,0.05	0.016
3169	gene:Solyc04g078520.2	NA	4	+	63237804	63237998	63237804	63237846	63237939	63237998	3169	10,9,3	88,97,40	8,16,3	169,195,111	242	149	0.1229140132121932	0.384524056862	0.065,0.054,0.044	0.028,0.048,0.016	0.024
2505	gene:Solyc09g074660.2	NA	9	+	66474673	66474913	66474673	66474755	66474840	66474913	2505	0,2,4	35,25,31	4,4,2	44,39,41	234	149	0.12315669576426609	0.384864674263	0.0,0.048,0.076	0.055,0.061,0.03	-0.007
2291	gene:Solyc08g062670.2	NA	8	-	51704259	51704500	51704259	51704363	51704445	51704500	2291	1,4,1	57,58,15	3,0,4	35,34,23	231	149	0.12521534158098588	0.39091914482	0.011,0.043,0.041	0.052,0.0,0.101	-0.019
3211	gene:Solyc02g093140.2	NA	2	-	54060874	54061121	54060874	54060958	54061033	54061121	3211	4,1,1	204,122,117	6,1,10	282,83,210	224	149	0.12561347619848434	0.391782844043	0.013,0.005,0.006	0.014,0.008,0.031	-0.01
2270	gene:Solyc09g075060.2	NA	9	-	66881502	66881693	66881502	66881573	66881664	66881693	2270	7,3,6	104,63,42	3,3,3	87,53,65	240	149	0.12634775838835968	0.393312278767	0.04,0.029,0.081	0.021,0.034,0.028	0.022
319	gene:Solyc10g024470.1	NA	10	+	14327711	14327912	14327711	14327737	14327823	14327912	319	0,0,0	16,20,8	1,3,2	29,9,22	235	149	0.12631078075132177	0.393312278767	0.0,0.0,0.0	0.021,0.174,0.054	-0.083
1340	gene:Solyc04g077030.2	NA	4	-	61994705	61994947	61994705	61994800	61994901	61994947	1340	35,54,23	29,22,12	79,81,46	31,28,25	250	149	0.12682019531112543	0.394402246749	0.418,0.594,0.533	0.603,0.633,0.523	-0.071
1994	gene:Solyc03g078000.2	NA	3	+	48842589	48842798	48842589	48842658	48842735	48842798	1994	2,5,0	180,125,91	11,2,2	226,182,150	226	149	0.12702232189257978	0.394650277556	0.007,0.026,0.0	0.031,0.007,0.009	-0.005
1501	gene:Solyc04g072230.2	NA	4	-	59224377	59224620	59224377	59224419	59224534	59224620	1501	0,1,0	8,6,3	0,2,2	28,15,5	264	149	0.12809552538440178	0.397601606703	0.0,0.086,0.0	0.0,0.07,0.184	-0.056
2181	gene:Solyc09g091050.2	NA	9	+	70395093	70395290	70395093	70395164	70395243	70395290	2181	2,2,1	137,112,57	6,5,1	99,79,146	228	149	0.1286132688119473	0.398441682919	0.009,0.012,0.011	0.038,0.04,0.004	-0.017
2669	gene:Solyc01g109300.2	NA	1	+	96290624	96290829	96290624	96290636	96290723	96290829	2669	29,16,9	808,862,348	21,29,10	1047,1163,705	236	149	0.12849289688979262	0.398441682919	0.022,0.012,0.016	0.013,0.015,0.009	0.004
610	gene:Solyc01g005100.2	NA	1	-	97068	97289	97068	97106	97226	97289	610	18,23,3	49,26,23	30,18,6	66,40,53	269	149	0.12956043538961196	0.400990790913	0.169,0.329,0.067	0.201,0.2,0.059	0.035
1568	gene:Solyc03g097550.2	NA	3	+	59882227	59882476	59882227	59882289	59882419	59882476	1568	18,27,15	130,83,63	13,12,19	102,88,88	279	149	0.12987146036923142	0.401510620528	0.069,0.148,0.113	0.064,0.068,0.103	0.032
1967	gene:Solyc06g084480.2	NA	6	+	49580147	49580335	49580147	49580169	49580289	49580335	1967	5,3,3	81,86,40	7,8,2	88,70,86	269	149	0.1299773915757066	0.401510620528	0.033,0.019,0.04	0.042,0.06,0.013	-0.008
3105	gene:Solyc03g117780.2	NA	3	-	66808785	66808954	66808785	66808830	66808901	66808954	3105	32,41,22	270,218,140	30,42,44	319,167,256	220	149	0.13068451565650407	0.40330867272	0.074,0.113,0.096	0.06,0.146,0.104	-0.009
1247	gene:Solyc01g005250.2	NA	1	-	193190	193397	193190	193235	193340	193397	1247	15,7,8	473,345,241	13,6,9	489,298,422	254	149	0.13114216139016552	0.4043341018	0.018,0.012,0.019	0.015,0.012,0.012	0.003
394	gene:Solyc11g018550.2	NA	11	+	8672191	8672437	8672191	8672262	8672359	8672437	394	10,17,3	293,285,132	27,11,9	292,239,260	246	149	0.1315629949345794	0.405244182105	0.02,0.035,0.014	0.053,0.027,0.021	-0.011
2164	gene:Solyc11g065190.1	NA	11	-	50518063	50518252	50518063	50518100	50518194	50518252	2164	4,12,12	3,1,0	36,30,10	7,0,8	243	149	0.13226568626806695	0.407019883792	0.45,0.88,1.0	0.759,1.0,0.434	0.046
2713	gene:Solyc02g094420.2	NA	2	+	54948540	54948765	54948540	54948603	54948677	54948765	2713	29,18,4	668,434,221	21,23,23	598,434,454	223	149	0.13379992221688047	0.410599385761	0.028,0.027,0.012	0.023,0.034,0.033	-0.008
477	gene:Solyc04g054190.2	NA	4	+	51913658	51913899	51913658	51913718	51913844	51913899	477	6,6,3	179,122,69	9,3,3	240,126,197	275	149	0.13381083858441972	0.410599385761	0.018,0.026,0.023	0.02,0.013,0.008	0.009
938	gene:Solyc09g010930.2	NA	9	-	4267190	4267403	4267190	4267282	4267370	4267403	938	14,7,8	0,0,0	14,9,11	1,3,0	237	149	0.13368392046270275	0.410599385761	1.0,1.0,1.0	0.898,0.654,1.0	0.149
2780	gene:Solyc02g086790.2	NA	2	-	49407013	49407259	49407013	49407061	49407182	49407259	2780	1,5,0	0,2,1	3,5,3	1,0,0	270	149	0.13436684648817368	0.411913574073	1.0,0.58,0.0	0.623,1.0,1.0	-0.348
1812	gene:Solyc04g016130.2	NA	4	-	6862647	6862881	6862647	6862710	6862841	6862881	1812	3,2,1	14,25,14	1,0,0	23,23,18	280	149	0.13492237982678848	0.41322381286	0.102,0.041,0.037	0.023,0.0,0.0	0.052
3369	gene:Solyc01g100380.2	NA	1	-	90428783	90428999	90428783	90428851	90428942	90428999	3369	60,46,28	2590,2358,1262	63,42,56	2673,1737,1626	240	149	0.13544007432759642	0.414415787198	0.014,0.012,0.014	0.014,0.015,0.021	-0.003
2529	gene:Solyc07g054490.2	NA	7	-	62803044	62803395	62803044	62803120	62803193	62803395	2529	162,168,86	0,5,4	270,248,131	1,1,6	222	149	0.13566558490749447	0.414712333011	1.0,0.958,0.935	0.995,0.994,0.936	-0.011
659	gene:Solyc09g008260.2	NA	9	+	1735591	1735790	1735591	1735600	1735736	1735790	659	7,7,3	133,164,58	4,4,7	182,89,118	285	149	0.13581529400742717	0.414776821187	0.027,0.022,0.026	0.011,0.023,0.03	0.004
252	gene:Solyc12g021340.1	NA	12	-	15684187	15684398	15684187	15684262	15684361	15684398	252	5,14,5	304,312,131	11,8,6	342,332,288	248	149	0.13597148958465133	0.414860978156	0.01,0.026,0.022	0.019,0.014,0.012	0.004
2022	gene:Solyc10g083960.1	NA	10	+	63664087	63664307	63664087	63664137	63664245	63664307	2022	7,8,10	0,4,0	16,8,16	0,0,0	257	149	0.13656390674886376	0.416274668493	1.0,0.537,1.0	1.0,1.0,1.0	-0.154
2680	gene:Solyc05g006170.2	NA	5	-	853469	853712	853469	853525	853628	853712	2680	21,21,8	4,2,3	38,27,19	6,0,1	252	149	0.13878786381439656	0.422654259491	0.756,0.861,0.612	0.789,1.0,0.918	-0.159
439	gene:Solyc08g067050.2	NA	8	-	55964634	55964847	55964634	55964718	55964797	55964847	439	2,5,4	106,84,46	2,1,3	81,60,93	228	149	0.13920799505552425	0.423533758542	0.012,0.037,0.054	0.016,0.011,0.021	0.018
385	gene:Solyc01g098500.2	NA	1	+	89008382	89008614	89008382	89008465	89008538	89008614	385	8,8,0	59,43,18	4,17,1	46,56,41	222	149	0.1402013686058397	0.426154018618	0.083,0.111,0.0	0.055,0.169,0.016	-0.015
2068	gene:Solyc09g020130.2	NA	9	+	18614189	18614396	18614189	18614237	18614341	18614396	2068	339,326,168	11,2,1	358,221,252	8,3,11	253	149	0.1407068359202798	0.42728770795	0.948,0.99,0.99	0.963,0.977,0.931	0.019
1175	gene:Solyc10g084850.1	NA	10	-	64236288	64236526	64236288	64236342	64236452	64236526	1175	8,5,7	3,4,0	7,9,5	3,0,1	259	149	0.14095314958436275	0.427633026726	0.605,0.418,1.0	0.573,1.0,0.742	-0.097
2244	gene:Solyc02g067090.2	NA	2	+	37326453	37326699	37326453	37326546	37326629	37326699	2244	8,3,5	94,58,59	5,11,7	126,75,90	232	149	0.14162868471393023	0.429278673123	0.052,0.032,0.052	0.025,0.086,0.048	-0.008
1744	gene:Solyc03g005000.2	NA	3	+	17049	17293	17049	17107	17198	17293	1744	7,10,2	158,92,65	8,5,3	175,99,129	240	149	0.142429821467643	0.43130157205	0.027,0.063,0.019	0.028,0.03,0.014	0.012
2454	gene:Solyc08g061560.2	NA	8	-	48993338	48993577	48993338	48993427	48993505	48993577	2454	1,2,3	37,52,18	6,2,1	89,48,76	227	149	0.14281572651201466	0.432064463416	0.017,0.025,0.099	0.042,0.027,0.009	0.021
2870	gene:Solyc02g021340.2	NA	2	+	22492482	22492689	22492482	22492531	22492672	22492689	2870	68,48,24	3,1,0	57,56,42	0,1,4	290	149	0.1436308488501673	0.434123231061	0.921,0.961,1.0	1.0,0.966,0.844	0.024
1860	gene:Solyc01g089900.2	NA	1	-	83620458	83620704	83620458	83620544	83620662	83620704	1860	0,0,0	32,10,9	0,1,5	33,12,22	267	149	0.14706800570406414	0.444095803741	0.0,0.0,0.0	0.0,0.044,0.113	-0.052
1357	gene:Solyc05g052920.2	NA	5	-	63099546	63099751	63099546	63099584	63099697	63099751	1357	17,28,6	0,0,0	9,28,21	2,2,0	262	149	0.14807250385885457	0.446710781052	1.0,1.0,1.0	0.719,0.888,1.0	0.131
2405	gene:Solyc08g077420.2	NA	8	+	61288268	61288461	61288268	61288318	61288389	61288461	2405	0,5,0	79,69,38	6,3,1	79,57,70	220	149	0.14914977455118866	0.449540208344	0.0,0.047,0.0	0.049,0.034,0.01	-0.015
2389	gene:Solyc02g055440.2	NA	2	-	2573790	2574034	2573790	2573865	2573934	2574034	2389	20,13,12	570,359,335	20,8,8	576,272,541	218	149	0.1495745624070717	0.450399592682	0.023,0.024,0.024	0.023,0.02,0.01	0.006
2072	gene:Solyc01g056850.2	NA	1	-	56991996	56992209	56991996	56992041	56992125	56992209	2072	3,1,7	14,44,5	1,2,5	6,27,5	233	149	0.14999304120316764	0.451238393545	0.121,0.014,0.472	0.096,0.045,0.39	0.025
1346	gene:Solyc06g061130.2	NA	6	+	39137392	39137605	39137392	39137443	39137562	39137605	1346	4,0,2	2,3,0	6,1,1	6,7,4	268	149	0.15098409952591302	0.453796571268	0.527,0.0,1.0	0.357,0.074,0.122	0.325
228	gene:Solyc08g067840.2	NA	8	+	56873119	56873329	56873119	56873196	56873280	56873329	228	2,33,11	175,203,82	41,23,8	270,187,134	233	149	0.15139157090388872	0.454597594195	0.007,0.094,0.079	0.089,0.073,0.037	-0.006
3428	gene:Solyc01g100610.2	NA	1	-	90593482	90593719	90593482	90593557	90593651	90593719	3428	2,6,4	51,32,38	4,0,5	62,39,39	243	149	0.15168691132207124	0.454637815068	0.023,0.103,0.061	0.038,0.0,0.073	0.025
850	gene:Solyc08g079620.2	NA	8	+	63103635	63103850	63103635	63103670	63103777	63103850	850	17,21,7	467,672,246	33,28,16	748,733,318	256	149	0.15158853312589612	0.454637815068	0.021,0.018,0.016	0.025,0.022,0.028	-0.007
237	gene:Solyc10g044910.1	NA	10	+	28909340	28909549	28909340	28909453	28909523	28909549	237	9,7,1	199,143,131	4,4,10	266,105,261	219	149	0.15290363929369474	0.457859087022	0.03,0.032,0.005	0.01,0.025,0.025	0.002
1911	gene:Solyc10g006930.2	NA	10	-	1367131	1367374	1367131	1367197	1367299	1367374	1911	3,2,2	91,76,33	3,5,3	111,66,78	251	149	0.15306817163396483	0.457926580259	0.019,0.015,0.035	0.016,0.043,0.022	-0.004
166	gene:Solyc02g080370.2	NA	2	+	44609582	44609791	44609582	44609644	44609719	44609791	166	0,8,0	67,69,20	0,1,1	89,89,48	224	149	0.1535590252441556	0.458969283051	0.0,0.072,0.0	0.0,0.007,0.014	0.017
1953	gene:Solyc09g098520.2	NA	9	+	72325021	72325250	72325021	72325099	72325213	72325250	1953	0,1,1	6,0,1	2,1,0	2,1,2	263	149	0.15523351683221367	0.46354452943	0.0,1.0,0.362	0.362,0.362,0.0	0.213
432	gene:Solyc02g068050.2	NA	2	-	38097418	38097638	38097418	38097475	38097553	38097638	432	20,31,9	2,0,0	27,4,7	2,2,0	227	149	0.15635810692159754	0.466470763018	0.868,1.0,1.0	0.899,0.568,1.0	0.134
175	gene:Solyc12g098390.1	NA	12	-	65913640	65913819	65913640	65913688	65913783	65913819	175	0,3,1	15,15,11	0,1,0	13,8,6	244	149	0.15694005505525083	0.46668803273	0.0,0.109,0.053	0.0,0.071,0.0	0.03
2040	gene:Solyc01g094650.2	NA	1	-	86094555	86094771	86094555	86094600	86094723	86094771	2040	0,1,2	0,1,0	0,0,0	6,10,0	272	149	0.15685124574479914	0.46668803273	NA,0.354,1.0	0.0,0.0,NA	0.677
2535	gene:Solyc02g086900.2	NA	2	+	49498551	49498792	49498551	49498638	49498776	49498792	2535	4,4,7	22,24,4	8,2,2	25,16,19	287	149	0.15688989504147913	0.46668803273	0.086,0.08,0.476	0.142,0.061,0.052	0.129
2818	gene:Solyc05g024160.2	NA	5	-	30515394	30515640	30515394	30515454	30515562	30515640	2818	2,0,3	23,11,7	0,0,0	24,24,11	257	149	0.1570097722519249	0.46668803273	0.048,0.0,0.199	0.0,0.0,0.0	0.082
1033	gene:Solyc08g065360.2	NA	8	+	53282362	53282568	53282362	53282424	53282500	53282568	1033	2,3,1	22,24,12	8,4,2	30,23,31	225	149	0.1577865876808004	0.468310989272	0.057,0.076,0.052	0.15,0.103,0.041	-0.036
1497	gene:Solyc03g083580.2	NA	3	-	53542978	53543177	53542978	53543033	53543134	53543177	1497	3,1,0	14,11,8	1,0,0	11,16,12	250	149	0.1578462156088517	0.468310989272	0.113,0.051,0.0	0.051,0.0,0.0	0.038
1004	gene:Solyc02g005290.2	NA	2	-	7633700	7633906	7633700	7633782	7633882	7633906	1004	7,2,7	45,36,26	3,5,5	58,35,48	249	149	0.15869669448971008	0.469948319267	0.085,0.032,0.139	0.03,0.079,0.059	0.029
1899	gene:Solyc06g062790.2	NA	6	+	39615994	39616182	39615994	39616036	39616118	39616182	1899	12,21,6	72,84,57	9,14,12	108,107,59	231	149	0.15883524589183212	0.469948319267	0.097,0.139,0.064	0.051,0.078,0.116	0.018
3188	gene:Solyc02g014310.2	NA	2	-	15738489	15738722	15738489	15738567	15738680	15738722	3188	7,6,3	514,446,271	24,7,8	659,397,450	262	149	0.1587435770071856	0.469948319267	0.008,0.008,0.006	0.02,0.01,0.01	-0.006
2582	gene:Solyc02g082660.2	NA	2	+	46311707	46311865	46311707	46311742	46311811	46311865	2582	3,2,2	31,47,15	0,2,7	25,8,20	218	149	0.15953060914574796	0.471141222065	0.062,0.028,0.084	0.0,0.146,0.193	-0.055
3341	gene:Solyc02g093470.2	NA	2	-	54330689	54330917	54330689	54330746	54330846	54330917	3341	7,4,2	135,113,66	9,4,8	145,100,138	249	149	0.15939295674353857	0.471141222065	0.03,0.021,0.018	0.036,0.023,0.034	-0.008
1495	gene:Solyc07g051850.2	NA	7	+	60391124	60391370	60391124	60391201	60391275	60391370	1495	2,11,3	0,2,0	9,9,4	0,0,0	223	149	0.1611842817533212	0.475589486418	1.0,0.786,1.0	1.0,1.0,1.0	-0.071
996	gene:Solyc01g059880.2	NA	1	-	68871150	68871350	68871150	68871221	68871335	68871350	996	35,23,13	185,148,100	35,15,31	184,93,129	263	149	0.1615628381327082	0.476270706561	0.097,0.081,0.069	0.097,0.084,0.12	-0.018
1992	gene:Solyc07g056540.2	NA	7	+	64333694	64333942	64333694	64333787	64333879	64333942	1992	261,175,146	11050,6639,6334	272,159,221	12330,4244,10782	241	149	0.16187982492836517	0.476769347392	0.014,0.016,0.014	0.013,0.023,0.013	-0.002
538	gene:Solyc12g088340.1	NA	12	+	63770665	63770884	63770665	63770711	63770834	63770884	538	7,9,1	3,0,0	4,0,5	0,1,1	272	149	0.16273152567133808	0.478840483841	0.561,1.0,1.0	1.0,0.0,0.733	0.276
2167	gene:Solyc12g042650.1	NA	12	+	39877790	39878030	39877790	39877855	39877970	39878030	2167	44,24,35	2352,1981,1293	80,29,54	3075,1443,2385	264	149	0.16494349329538283	0.484624433049	0.01,0.007,0.015	0.014,0.011,0.013	-0.002
310	gene:Solyc01g099790.2	NA	1	+	89939300	89939537	89939300	89939367	89939511	89939537	310	17,15,10	1,0,3	17,12,10	0,0,0	293	149	0.16499771394966228	0.484624433049	0.896,1.0,0.629	1.0,1.0,1.0	-0.158
2648	gene:Solyc09g009290.2	NA	9	+	2670524	2670771	2670524	2670595	2670672	2670771	2648	2,5,2	198,156,129	5,3,8	237,72,202	226	149	0.1656199651805961	0.486009451963	0.007,0.021,0.01	0.014,0.027,0.025	-0.009
2854	gene:Solyc09g065330.2	NA	9	+	63396566	63396780	63396566	63396622	63396723	63396780	2854	47,36,22	338,312,149	53,38,43	470,201,324	250	149	0.1670460336642437	0.489748598697	0.077,0.064,0.081	0.063,0.101,0.073	-0.005
3053	gene:Solyc03g025900.2	NA	3	-	3318020	3318246	3318020	3318094	3318192	3318246	3053	0,8,6	10,8,2	12,5,2	14,11,5	247	149	0.16858069870817044	0.493350955838	0.0,0.376,0.644	0.341,0.215,0.194	0.09
3309	gene:Solyc10g018350.1	NA	10	-	7473492	7473723	7473492	7473550	7473648	7473723	3309	29,8,16	0,3,0	38,17,32	1,0,3	247	149	0.16844119731102009	0.493350955838	1.0,0.617,1.0	0.958,1.0,0.865	-0.069
2153	gene:Solyc04g063210.2	NA	4	-	55350973	55351164	55350973	55351030	55351111	55351164	2153	29,38,9	0,0,0	41,59,24	2,3,0	230	149	0.16972727714852853	0.496256091391	1.0,1.0,1.0	0.93,0.927,1.0	0.048
1559	gene:Solyc07g019440.2	NA	7	-	11196422	11196659	11196422	11196500	11196584	11196659	1559	1,3,5	3,0,0	8,2,10	3,0,0	233	149	0.17053289901566496	0.498159963157	0.176,1.0,1.0	0.63,1.0,1.0	-0.151
840	gene:Solyc12g015630.1	NA	12	-	5640258	5640476	5640258	5640337	5640426	5640476	840	6,0,2	43,40,37	6,2,4	63,74,40	238	149	0.1714357445738321	0.500344141403	0.08,0.0,0.033	0.056,0.017,0.059	-0.006
1058	gene:Solyc09g075070.2	NA	9	-	66888025	66888229	66888025	66888105	66888173	66888229	1058	0,2,7	26,33,18	7,1,6	24,16,30	217	149	0.17187803135369933	0.500757763722	0.0,0.04,0.211	0.167,0.041,0.121	-0.026
1732	gene:Solyc01g097500.2	NA	1	-	88329249	88329435	88329249	88329331	88329418	88329435	1732	2,4,3	127,106,89	3,0,2	132,59,142	236	149	0.17189673854649248	0.500757763722	0.01,0.023,0.021	0.014,0.0,0.009	0.01
83	gene:Solyc01g095650.2	NA	1	-	86862403	86862625	86862403	86862440	86862522	86862625	83	3,6,1	5,1,4	14,4,0	4,2,2	231	149	0.1720432875052345	0.500757763722	0.279,0.795,0.139	0.693,0.563,0.0	-0.014
1857	gene:Solyc03g019940.2	NA	3	-	61277225	61277474	61277225	61277280	61277405	61277474	1857	50,32,27	0,4,0	59,21,47	0,1,0	274	149	0.17239055931269678	0.501316098993	1.0,0.813,1.0	1.0,0.919,1.0	-0.035
73	gene:Solyc02g089340.2	NA	2	+	51187562	51187811	51187562	51187617	51187752	51187811	73	0,0,0	5,5,7	2,0,2	8,5,7	284	149	0.1727116101379995	0.501797245671	0.0,0.0,0.0	0.116,0.0,0.13	-0.082
1875	gene:Solyc10g086190.1	NA	10	+	65107381	65107575	65107381	65107430	65107508	65107575	1875	11,9,6	490,539,247	21,8,9	635,598,451	227	149	0.17325825000059591	0.502932363863	0.015,0.011,0.016	0.021,0.009,0.013	-0.0
518	gene:Solyc04g009530.2	NA	4	-	2947054	2947259	2947054	2947132	2947249	2947259	518	1,3,3	0,2,0	8,1,2	0,1,2	266	149	0.17384880728013397	0.504192808883	1.0,0.457,1.0	1.0,0.359,0.359	0.246
1910	gene:Solyc05g006540.2	NA	5	-	1162128	1162351	1162128	1162161	1162283	1162351	1910	7,0,2	56,53,28	5,5,7	53,63,56	271	149	0.17465039777545982	0.505608198228	0.064,0.0,0.038	0.049,0.042,0.064	-0.018
3218	gene:Solyc11g011960.1	NA	11	-	4913691	4913889	4913691	4913748	4913830	4913889	3218	12,12,5	358,359,143	22,6,9	312,253,230	231	149	0.17457893516315154	0.505608198228	0.021,0.021,0.022	0.044,0.015,0.025	-0.007
162	gene:Solyc10g054420.1	NA	10	+	55361877	55362091	55361877	55361951	55362031	55362091	162	29,28,20	426,441,176	44,23,45	565,466,412	229	149	0.17611069444786398	0.509378466004	0.042,0.04,0.069	0.048,0.031,0.066	0.002
808	gene:Solyc09g098260.1	NA	9	+	72125129	72125343	72125129	72125195	72125282	72125343	808	3,2,5	52,69,46	4,2,2	84,38,66	236	149	0.17780959647882855	0.513831495201	0.035,0.018,0.064	0.029,0.032,0.019	0.012
125	gene:Solyc11g068990.1	NA	11	+	53566894	53567141	53566894	53566995	53567064	53567141	125	0,1,0	23,17,6	1,2,2	36,15,26	218	149	0.17979971368739706	0.519117347038	0.0,0.039,0.0	0.019,0.084,0.05	-0.038
340	gene:Solyc08g083360.2	NA	8	+	65830885	65831125	65830885	65830992	65831073	65831125	340	92,70,52	4,4,3	81,43,63	6,2,3	230	149	0.18059993368254873	0.520961347161	0.937,0.919,0.918	0.897,0.933,0.932	0.004
2537	gene:Solyc02g092330.2	NA	2	-	53427414	53427636	53427414	53427447	53427570	53427636	2537	5,8,0	160,138,59	4,5,3	240,146,111	272	149	0.18181062595953384	0.523985048007	0.017,0.031,0.0	0.009,0.018,0.015	0.002
3347	gene:Solyc11g005680.1	NA	11	-	504522	504749	504522	504620	504746	504749	3347	33,41,16	0,0,0	51,40,30	5,0,0	275	149	0.18231536972557308	0.524970595862	1.0,1.0,1.0	0.847,1.0,1.0	0.051
3288	gene:Solyc12g009980.1	NA	12	+	3127418	3127661	3127418	3127515	3127621	3127661	3288	10,15,3	1039,743,488	20,15,23	1178,564,874	255	149	0.18397949880078882	0.529289815908	0.006,0.012,0.004	0.01,0.015,0.015	-0.006
1510	gene:Solyc07g062620.2	NA	7	+	65316424	65316657	65316424	65316540	65316621	65316657	1510	6,1,0	53,48,26	2,2,0	90,68,57	230	149	0.18431909146586156	0.529794180016	0.068,0.013,0.0	0.014,0.019,0.0	0.016
1974	gene:Solyc12g015710.1	NA	12	-	5692099	5692305	5692099	5692160	5692249	5692305	1974	1,7,1	142,103,60	2,2,3	130,48,119	238	149	0.1849115755777479	0.531023892465	0.004,0.041,0.01	0.01,0.025,0.016	0.001
769	gene:Solyc05g047520.2	NA	5	+	59006928	59007141	59006928	59006986	59007072	59007141	769	3,2,0	126,88,67	2,3,3	123,64,129	235	149	0.1860725492450561	0.533882536757	0.015,0.014,0.0	0.01,0.029,0.015	-0.008
1717	gene:Solyc02g071800.2	NA	2	+	41151054	41151252	41151054	41151126	41151226	41151252	1717	0,14,0	10,16,8	11,9,6	15,14,14	249	149	0.18689894292601597	0.535776969721	0.0,0.344,0.0	0.305,0.278,0.204	-0.148
462	gene:Solyc09g065270.2	NA	9	+	63340231	63340471	63340231	63340298	63340375	63340471	462	30,32,17	1171,1320,500	37,25,43	1330,1523,979	226	149	0.18775250211451186	0.53774584309	0.017,0.016,0.022	0.018,0.011,0.028	-0.001
931	gene:Solyc04g015690.2	NA	4	+	6002866	6003099	6002866	6002915	6003012	6003099	931	1,0,0	16,5,11	3,2,0	21,11,10	246	149	0.18924377996132402	0.541536105036	0.036,0.0,0.0	0.08,0.099,0.0	-0.048
736	gene:Solyc04g081880.2	NA	4	-	65744765	65744960	65744765	65744789	65744882	65744960	736	232,153,125	2511,1731,1373	272,147,225	2532,1456,2386	242	149	0.1895381239972882	0.54189756196	0.054,0.052,0.053	0.062,0.059,0.055	-0.006
874	gene:Solyc03g005080.2	NA	3	-	58579	58808	58579	58636	58769	58808	874	1,1,1	49,50,25	4,0,4	66,33,40	282	149	0.1905224483658127	0.54422931442	0.011,0.01,0.021	0.031,0.0,0.05	-0.013
723	gene:Solyc04g064930.2	NA	4	+	56086080	56086306	56086080	56086155	56086240	56086306	723	27,10,6	600,417,266	22,13,18	523,274,435	234	149	0.19097448567703357	0.545037802043	0.028,0.015,0.014	0.026,0.029,0.026	-0.008
2437	gene:Solyc04g076570.2	NA	4	-	61476615	61476859	61476615	61476666	61476807	61476859	2437	11,1,1	24,35,16	4,2,3	24,39,14	290	149	0.19264358050945085	0.549315249463	0.191,0.014,0.031	0.079,0.026,0.099	0.011
1423	gene:Solyc12g099660.1	NA	12	+	66720880	66721126	66720880	66720938	66721053	66721126	1423	12,11,3	150,136,59	2,14,6	216,81,148	264	149	0.1953844204667422	0.556638477036	0.043,0.044,0.028	0.005,0.089,0.022	-0.0
1274	gene:Solyc03g063730.2	NA	3	+	35736181	35736400	35736181	35736268	35736348	35736400	1274	5,4,0	42,19,16	5,1,6	59,22,48	229	149	0.1963479099133491	0.558396833748	0.072,0.12,0.0	0.052,0.029,0.075	0.012
1552	gene:Solyc10g076890.1	NA	10	+	59865109	59865358	59865109	59865203	59865286	59865358	1552	22,20,11	301,275,148	31,32,17	339,266,277	232	149	0.19621625201153334	0.558396833748	0.045,0.045,0.046	0.055,0.072,0.038	-0.01
2209	gene:Solyc05g009600.2	NA	5	+	3804157	3804406	3804157	3804228	3804325	3804406	2209	14,12,12	227,118,85	24,10,10	228,137,165	246	149	0.19854970406337255	0.564161053396	0.036,0.058,0.079	0.06,0.042,0.035	0.012
416	gene:Solyc12g005040.1	NA	12	+	20468	20683	20468	20477	20562	20683	416	21,11,7	54,30,31	18,10,19	65,63,57	234	149	0.19941274528002956	0.566114527754	0.198,0.189,0.126	0.15,0.092,0.175	0.032
3301	gene:Solyc09g082200.2	NA	9	-	68012909	68013158	68012909	68013014	68013093	68013158	3301	3,1,2	32,36,25	1,1,1	46,25,35	228	149	0.19995050070426593	0.567141921523	0.058,0.018,0.05	0.014,0.025,0.018	0.023
409	gene:Solyc07g064810.2	NA	7	-	66797327	66797557	66797327	66797406	66797494	66797557	409	3,2,2	34,29,24	2,1,2	57,36,30	237	149	0.2015085644394512	0.571058980947	0.053,0.042,0.05	0.022,0.017,0.04	0.022
265	gene:Solyc03g005920.2	NA	3	-	623985	624227	623985	624081	624189	624227	265	1,2,1	103,57,53	1,3,6	78,51,119	257	149	0.201738422500458	0.571208439477	0.006,0.02,0.011	0.007,0.033,0.028	-0.01
2590	gene:Solyc07g014640.2	NA	7	+	5028995	5029212	5028995	5029099	5029183	5029212	2590	1,3,1	47,71,24	3,3,4	70,57,51	233	149	0.20211859951902045	0.571782880218	0.013,0.026,0.026	0.027,0.033,0.048	-0.014
809	gene:Solyc01g010130.2	NA	1	+	4871596	4871768	4871596	4871620	4871699	4871768	809	1,5,2	30,18,6	0,1,5	19,28,27	228	149	0.20233354429573783	0.571889290406	0.021,0.154,0.179	0.0,0.023,0.108	0.074
1541	gene:Solyc07g041750.2	NA	7	-	54091850	54092036	54091850	54091921	54092008	54092036	1541	4,0,2	31,21,21	0,0,0	65,22,41	236	149	0.20338006396911412	0.57434387592	0.075,0.0,0.057	0.0,0.0,0.0	0.044
1435	gene:Solyc11g064950.1	NA	11	-	50266384	50266616	50266384	50266464	50266564	50266616	1435	8,10,0	2,2,2	4,5,9	3,2,3	249	149	0.205094896999181	0.578173988481	0.705,0.749,0.0	0.444,0.599,0.642	-0.077
429	gene:Solyc02g062290.2	NA	2	+	33879825	33880059	33879825	33879916	33880003	33880059	429	9,2,6	82,76,61	4,0,8	101,37,78	236	149	0.20496926787790298	0.578173988481	0.065,0.016,0.058	0.024,0.0,0.061	0.018
1506	gene:Solyc02g071820.2	NA	2	-	41174449	41174685	41174449	41174521	41174593	41174685	1506	0,7,2	12,13,3	4,5,0	19,19,22	221	149	0.2062170650897678	0.579816944128	0.0,0.266,0.31	0.124,0.151,0.0	0.1
225	gene:Solyc08g067840.2	NA	8	+	56876426	56876652	56876426	56876517	56876597	56876652	225	9,9,3	388,355,204	6,6,4	417,253,352	229	149	0.2060122686326061	0.579816944128	0.015,0.016,0.009	0.009,0.015,0.007	0.003
495	gene:Solyc12g095770.1	NA	12	+	64902917	64903119	64902917	64902991	64903076	64903119	495	9,4,2	495,390,280	13,7,10	704,229,511	234	149	0.20611456321897798	0.579816944128	0.011,0.006,0.005	0.012,0.019,0.012	-0.007
148	gene:Solyc12g049310.1	NA	12	-	37082679	37082924	37082679	37082742	37082862	37082924	148	2,1,0	62,33,22	5,0,3	84,44,50	269	149	0.20777601240264926	0.583691324041	0.018,0.017,0.0	0.032,0.0,0.032	-0.01
2086	gene:Solyc01g110410.2	NA	1	-	97117683	97117927	97117683	97117814	97117898	97117927	2086	4,5,2	166,187,63	7,7,6	220,194,129	233	149	0.20892797440219954	0.586416638335	0.015,0.017,0.02	0.02,0.023,0.029	-0.007
2295	gene:Solyc10g086580.1	NA	10	-	65365084	65365297	65365084	65365096	65365191	65365297	2295	437,295,228	0,0,0	471,259,420	5,0,9	244	149	0.20992306964954843	0.588185838071	1.0,1.0,1.0	0.983,1.0,0.966	0.017
710	gene:Solyc08g068590.2	NA	8	-	57729068	57729294	57729068	57729098	57729180	57729294	710	8,8,6	2,3,6	15,12,6	4,4,2	231	149	0.2098892994983115	0.588185838071	0.721,0.632,0.392	0.708,0.659,0.659	-0.094
1565	gene:Solyc05g007800.2	NA	5	+	2244872	2245047	2244872	2244889	2244993	2245047	1565	1,2,0	74,83,47	3,0,4	83,57,55	253	149	0.21065405118333425	0.589721627662	0.008,0.014,0.0	0.021,0.0,0.041	-0.013
2692	gene:Solyc01g102370.2	NA	1	+	91205942	91206188	91205942	91205999	91206088	91206188	2692	17,6,1	101,140,50	11,2,8	163,94,93	238	149	0.21210599522539297	0.592757222359	0.095,0.026,0.012	0.041,0.013,0.051	0.009
3052	gene:Solyc04g080160.2	NA	4	+	64425560	64425768	64425560	64425580	64425676	64425768	3052	0,1,3	60,38,12	2,4,2	77,54,28	245	149	0.21194089447850964	0.592757222359	0.0,0.016,0.132	0.016,0.043,0.042	0.016
3374	gene:Solyc01g100380.2	NA	1	-	90429249	90429454	90429249	90429304	90429397	90429454	3374	44,89,35	2185,2296,1121	83,42,32	2446,1667,1548	242	149	0.2129335378542801	0.594554683619	0.012,0.023,0.019	0.02,0.015,0.013	0.002
2006	gene:Solyc05g054410.2	NA	5	-	64340010	64340255	64340010	64340099	64340204	64340255	2006	0,0,1	80,67,53	6,2,1	70,39,80	254	149	0.21412069190314353	0.597072381185	0.0,0.0,0.011	0.048,0.029,0.007	-0.024
720	gene:Solyc02g091030.2	NA	2	+	52471412	52471656	52471412	52471487	52471613	52471656	720	1,1,1	7,9,5	3,1,1	6,7,5	275	149	0.21424134258825542	0.597072381185	0.072,0.057,0.098	0.213,0.072,0.098	-0.052
750	gene:Solyc01g009970.2	NA	1	-	4574806	4575033	4574806	4574860	4574943	4575033	750	9,1,3	156,113,59	4,3,4	157,82,114	232	149	0.21439064105794106	0.597072381185	0.036,0.006,0.032	0.016,0.023,0.022	0.004
2658	gene:Solyc03g082390.2	NA	3	+	52338783	52339028	52338783	52338891	52338983	52339028	2658	9,3,3	141,96,97	7,1,5	146,46,127	241	149	0.21502644306311278	0.598326383847	0.038,0.019,0.019	0.029,0.013,0.024	0.003
2753	gene:Solyc03g025270.2	NA	3	-	2707212	2707541	2707212	2707394	2707472	2707541	2753	1021,786,600	0,18,0	1510,727,808	31,0,0	227	149	0.21594333337367874	0.599842592705	1.0,0.966,1.0	0.97,1.0,1.0	-0.001
412	gene:Solyc07g064810.2	NA	7	-	66798624	66798780	66798624	66798663	66798749	66798780	412	5,2,3	124,83,64	0,1,7	128,121,143	235	149	0.21587370158278554	0.599842592705	0.025,0.015,0.029	0.0,0.005,0.03	0.011
2354	gene:Solyc11g008090.1	NA	11	-	2289976	2290217	2289976	2290000	2290112	2290217	2354	1,2,1	23,34,18	6,3,0	57,51,16	261	149	0.2177511482489757	0.604343763428	0.024,0.032,0.031	0.057,0.032,0.0	-0.001
2876	gene:Solyc03g071720.2	NA	3	+	18492778	18492986	18492778	18492790	18492870	18492986	2876	9,11,4	0,0,0	19,10,9	4,0,0	229	149	0.2182628788721779	0.605243150785	1.0,1.0,1.0	0.756,1.0,1.0	0.081
261	gene:Solyc01g081540.2	NA	1	-	80737215	80737425	80737215	80737317	80737413	80737425	261	3,4,1	31,28,7	4,1,0	21,21,24	245	149	0.21878840130537813	0.606179204648	0.056,0.08,0.08	0.104,0.028,0.0	0.028
1977	gene:Solyc01g104060.2	NA	1	-	92535918	92536162	92535918	92535984	92536091	92536162	1977	0,6,0	97,58,37	1,3,7	77,53,91	256	149	0.21960489349957324	0.607397754319	0.0,0.057,0.0	0.008,0.032,0.043	-0.009
3216	gene:Solyc11g011960.1	NA	11	-	4913691	4913889	4913691	4913744	4913830	4913889	3216	17,24,7	0,4,0	27,12,13	0,0,0	235	149	0.21948785762492257	0.607397754319	1.0,0.792,1.0	1.0,1.0,1.0	-0.069
888	gene:Solyc04g024590.2	NA	4	+	30010367	30010554	30010367	30010423	30010521	30010554	888	5,6,2	167,114,84	9,6,5	143,140,116	247	149	0.22006849327748987	0.608158432579	0.018,0.031,0.014	0.037,0.025,0.025	-0.008
2058	gene:Solyc10g005260.2	NA	10	-	204427	204607	204427	204474	204548	204607	2058	8,1,1	302,175,141	8,3,10	326,199,302	223	149	0.2205333843959692	0.608921373867	0.017,0.004,0.005	0.016,0.01,0.022	-0.007
1838	gene:Solyc06g005380.2	NA	6	+	393443	393680	393443	393522	393611	393680	1838	1,2,0	11,14,3	0,0,0	12,10,12	238	149	0.22191840467956825	0.612221432927	0.054,0.082,0.0	0.0,0.0,0.0	0.045
1055	gene:Solyc09g010420.2	NA	9	-	3788277	3788497	3788277	3788338	3788419	3788497	1055	1,4,4	144,103,83	2,3,3	159,57,127	230	149	0.22222780388455576	0.612550997887	0.004,0.025,0.03	0.008,0.033,0.015	0.001
1166	gene:Solyc02g086910.2	NA	2	-	49500873	49501113	49500873	49500945	49501040	49501113	1166	29,25,8	2,1,0	32,21,26	0,0,0	244	149	0.22722072513261538	0.625244742792	0.899,0.939,1.0	1.0,1.0,1.0	-0.054
267	gene:Solyc09g010170.2	NA	9	-	3550916	3551043	3550916	3550968	3551042	3551043	267	0,1,2	12,6,0	2,2,3	0,86,1	223	149	0.22720633420199937	0.625244742792	0.0,0.1,1.0	1.0,0.015,0.667	-0.194
1350	gene:Solyc02g069640.2	NA	2	-	39480143	39480371	39480143	39480215	39480324	39480371	1350	16,17,8	0,0,0	21,11,9	4,0,0	258	149	0.22818077385743377	0.626983328326	1.0,1.0,1.0	0.752,1.0,1.0	0.083
1896	gene:Solyc12g100330.1	NA	12	+	67094285	67094519	67094285	67094351	67094432	67094519	1896	16,9,6	196,165,120	22,8,15	259,121,166	230	149	0.22863019972437368	0.626983328326	0.05,0.034,0.031	0.052,0.041,0.055	-0.011
2619	gene:Solyc01g107130.2	NA	1	+	94748339	94748579	94748339	94748422	94748495	94748579	2619	16,17,5	263,211,137	12,12,12	267,157,245	222	149	0.22826149496992745	0.626983328326	0.039,0.051,0.024	0.029,0.049,0.032	0.001
711	gene:Solyc08g068590.2	NA	8	-	57729068	57729294	57729068	57729111	57729180	57729294	711	8,8,6	329,202,155	15,12,6	309,146,291	218	149	0.22856047592133721	0.626983328326	0.016,0.026,0.026	0.032,0.053,0.014	-0.01
2597	gene:Solyc08g008350.2	NA	8	+	2776057	2776290	2776057	2776102	2776205	2776290	2597	1,3,0	0,5,0	1,3,0	3,1,0	252	149	0.2290204969728049	0.626987353767	1.0,0.262,NA	0.165,0.639,NA	0.229
670	gene:Solyc06g062580.2	NA	6	+	39497786	39498006	39497786	39497841	39497939	39498006	670	22,39,5	45,41,13	22,33,21	60,40,30	247	149	0.22886887993731034	0.626987353767	0.228,0.365,0.188	0.181,0.332,0.297	-0.01
1904	gene:Solyc08g067430.2	NA	8	+	56478268	56478513	56478268	56478356	56478450	56478513	1904	11,6,10	90,109,40	11,20,4	108,89,102	243	149	0.23006571449205446	0.629314613432	0.07,0.033,0.133	0.059,0.121,0.023	0.011
1524	gene:Solyc09g075450.2	NA	9	-	67150235	67150477	67150235	67150286	67150382	67150477	1524	17,6,6	451,400,315	10,5,11	613,293,533	245	149	0.2307157685228764	0.630024008032	0.022,0.009,0.011	0.01,0.01,0.012	0.003
569	gene:Solyc01g107750.2	NA	1	-	95193839	95194053	95193839	95193885	95193988	95194053	569	14,13,2	0,0,0	12,14,16	0,0,4	252	149	0.23070103988750407	0.630024008032	1.0,1.0,1.0	1.0,1.0,0.703	0.099
1694	gene:Solyc11g012160.1	NA	11	+	5096337	5096564	5096337	5096427	5096504	5096564	1694	5,2,0	68,66,32	0,1,6	62,43,97	226	149	0.2311566921928787	0.630694020577	0.046,0.02,0.0	0.0,0.015,0.039	0.004
171	gene:Solyc01g103930.2	NA	1	-	92410420	92410625	92410420	92410515	92410595	92410625	171	13,7,7	281,197,152	11,13,9	276,176,268	229	149	0.23138214569091597	0.630775502834	0.029,0.023,0.029	0.025,0.046,0.021	-0.004
2221	gene:Solyc06g083670.2	NA	6	-	49014125	49014355	49014125	49014187	49014260	49014355	2221	1,0,3	4,14,0	0,3,0	4,8,2	222	149	0.23203891073565525	0.632031661421	0.144,0.0,1.0	0.0,0.201,0.0	0.314
2506	gene:Solyc02g093170.2	NA	2	-	54109459	54109693	54109459	54109527	54109618	54109693	2506	7,11,6	151,105,93	19,11,11	192,107,144	240	149	0.23224266794003678	0.63205283047	0.028,0.061,0.039	0.058,0.06,0.045	-0.012
1258	gene:Solyc05g018810.2	NA	5	+	23876684	23876884	23876684	23876744	23876824	23876884	1258	8,7,7	0,0,0	18,15,5	0,4,0	229	149	0.2325851662325312	0.632451231956	1.0,1.0,1.0	1.0,0.709,1.0	0.097
2154	gene:Solyc04g063210.2	NA	4	-	55350973	55351164	55350973	55351030	55351116	55351164	2154	29,39,9	3,4,0	41,59,24	7,5,0	235	149	0.23387926574143397	0.63505650792	0.86,0.861,1.0	0.788,0.882,1.0	0.017
2732	gene:Solyc11g067160.1	NA	11	+	52896914	52897131	52896914	52896979	52897046	52897131	2732	24,6,5	0,0,0	17,6,12	1,3,0	216	149	0.23393709501050036	0.63505650792	1.0,1.0,1.0	0.921,0.58,1.0	0.166
296	gene:Solyc04g079930.2	NA	4	-	64252345	64252565	64252345	64252414	64252505	64252565	296	1,0,4	103,78,67	4,1,1	99,31,103	240	149	0.24053793088732062	0.65242626334	0.006,0.0,0.036	0.024,0.02,0.006	-0.003
3142	gene:Solyc03g121820.2	NA	3	+	69862043	69862222	69862043	69862051	69862126	69862222	3142	9,16,3	80,88,39	11,13,6	128,125,52	224	149	0.24161750431741907	0.654803740692	0.07,0.108,0.049	0.054,0.065,0.071	0.012
1012	gene:Solyc08g069030.2	NA	8	+	58117427	58117660	58117427	58117496	58117578	58117660	1012	19,14,20	1479,956,771	36,10,33	1570,667,1522	231	149	0.24185436599595012	0.654895323541	0.008,0.009,0.016	0.015,0.01,0.014	-0.002
2078	gene:Solyc07g006790.2	NA	7	+	1641353	1641554	1641353	1641409	1641505	1641554	2078	1,11,4	231,233,91	5,6,7	205,162,153	245	149	0.24283351759343907	0.656995045502	0.003,0.028,0.026	0.015,0.022,0.027	-0.002
3089	gene:Solyc01g090770.2	NA	1	-	84423662	84423861	84423662	84423716	84423808	84423861	3089	7,6,0	114,84,54	4,2,3	119,71,95	241	149	0.24439235808251356	0.660658302444	0.037,0.042,0.0	0.02,0.017,0.019	0.008
3097	gene:Solyc03g115680.2	NA	3	+	65324192	65324356	65324192	65324225	65324327	65324356	3097	10,14,6	8,1,10	21,9,8	10,4,2	251	149	0.24548104973421953	0.663045548905	0.426,0.893,0.263	0.555,0.572,0.704	-0.083
506	gene:Solyc10g078920.1	NA	10	+	60571241	60571459	60571241	60571306	60571410	60571459	506	97,59,26	716,602,357	80,89,66	762,551,623	253	149	0.24608037347010042	0.664108120871	0.074,0.055,0.041	0.058,0.087,0.059	-0.011
25	gene:Solyc07g066310.2	PSBR	7	+	67786857	67787036	67786857	67786907	67786983	67787036	25	1193,837,814	60381,37971,34359	1394,396,1251	65970,24476,58834	225	149	0.24657488303737746	0.664714621654	0.013,0.014,0.015	0.014,0.011,0.014	0.001
2849	gene:Solyc03g071590.2	NA	3	-	18256078	18256318	18256078	18256179	18256256	18256318	2849	11,13,4	287,330,106	14,6,7	312,387,185	226	149	0.2467173339904621	0.664714621654	0.025,0.025,0.024	0.029,0.01,0.024	0.004
2039	gene:Solyc01g096070.2	NA	1	+	87181584	87181820	87181584	87181676	87181763	87181820	2039	4,3,0	179,194,103	5,9,1	212,121,189	236	149	0.2485181141749085	0.667336318247	0.014,0.01,0.0	0.015,0.045,0.003	-0.013
2368	gene:Solyc10g084760.1	NA	10	-	64174179	64174395	64174179	64174246	64174313	64174395	2368	6,5,1	64,58,35	3,5,10	96,49,82	216	149	0.24842694749814737	0.667336318247	0.061,0.056,0.019	0.021,0.066,0.078	-0.01
3130	gene:Solyc11g039880.1	NA	11	+	41532355	41532551	41532355	41532413	41532491	41532551	3130	1,0,1	9,17,0	0,3,0	20,20,5	227	149	0.24826110765055193	0.667336318247	0.068,0.0,1.0	0.0,0.09,0.0	0.326
497	gene:Solyc06g063230.2	NA	6	+	39936989	39937175	39936989	39937027	39937125	39937175	497	2,6,2	93,118,45	5,2,0	109,77,81	247	149	0.24843806488259756	0.667336318247	0.013,0.03,0.026	0.027,0.015,0.0	0.009
2232	gene:Solyc04g017610.2	NA	4	+	7577908	7578122	7577908	7577977	7578053	7578122	2232	0,0,0	5,8,8	3,0,0	13,9,11	225	149	0.2491558196748067	0.668492111856	0.0,0.0,0.0	0.133,0.0,0.0	-0.044
1046	gene:Solyc08g083040.2	NA	8	-	65626530	65626696	65626530	65626590	65626676	65626696	1046	1,6,1	110,94,46	4,1,4	109,53,86	235	149	0.2495904745357903	0.669101646199	0.006,0.039,0.014	0.023,0.012,0.029	-0.002
3360	gene:Solyc12g011020.1	NA	12	-	3879322	3879554	3879322	3879396	3879482	3879554	3360	5,14,2	0,2,0	5,3,3	0,0,0	235	149	0.2521249996973074	0.675334820618	1.0,0.816,1.0	1.0,1.0,1.0	-0.061
1639	gene:Solyc11g068830.1	NA	11	+	53439667	53439910	53439667	53439743	53439822	53439910	1639	22,15,12	596,377,237	17,10,19	489,349,455	228	149	0.25300922131424153	0.677140862024	0.024,0.025,0.032	0.022,0.018,0.027	0.005
484	gene:Solyc06g007350.2	NA	6	+	1387348	1387578	1387348	1387426	1387529	1387578	484	17,4,2	329,249,185	12,5,17	389,233,275	252	149	0.25459567142614464	0.680821758167	0.03,0.009,0.006	0.018,0.013,0.035	-0.007
1063	gene:Solyc01g088000.2	NA	1	-	82846338	82846566	82846338	82846358	82846476	82846566	1063	9,7,10	114,99,48	5,10,9	156,68,122	267	149	0.2550745943345156	0.681537337803	0.042,0.038,0.104	0.018,0.076,0.04	0.017
2363	gene:Solyc12g015770.1	NA	12	-	5756761	5756986	5756761	5756783	5756864	5756986	2363	4,0,0	14,7,8	0,1,0	21,22,17	230	149	0.25745203961359253	0.687320221651	0.156,0.0,0.0	0.0,0.029,0.0	0.042
2921	gene:Solyc05g053100.2	NA	5	+	63223026	63223251	63223026	63223047	63223150	63223251	2921	38,20,11	791,648,487	30,29,29	844,468,790	252	149	0.2591226136370397	0.691207964416	0.028,0.018,0.013	0.021,0.035,0.021	-0.006
1701	gene:Solyc06g034220.2	NA	6	+	23959507	23959715	23959507	23959589	23959682	23959715	1701	2,4,2	97,72,55	2,3,8	115,56,85	242	149	0.2625720126679618	0.698978278603	0.013,0.033,0.022	0.011,0.032,0.055	-0.01
2541	gene:Solyc03g083020.2	NA	3	+	52859874	52860104	52859874	52859962	52860048	52860104	2541	16,8,8	739,457,330	15,5,14	781,271,691	235	149	0.26268579028431216	0.698978278603	0.014,0.011,0.015	0.012,0.012,0.013	0.001
456	gene:Solyc09g065270.2	NA	9	+	63344604	63344781	63344604	63344657	63344730	63344781	456	22,13,23	1062,1257,624	35,11,17	1635,1106,987	222	149	0.2624390835928265	0.698978278603	0.014,0.007,0.024	0.014,0.007,0.011	0.004
338	gene:Solyc08g083360.2	NA	8	+	65830897	65831125	65830897	65830992	65831068	65831125	338	65,40,34	2919,2505,1858	54,28,34	3250,1453,2696	225	149	0.2630143261050639	0.699275516644	0.015,0.01,0.012	0.011,0.013,0.008	0.002
2851	gene:Solyc09g065330.2	NA	9	+	63396566	63396780	63396566	63396626	63396723	63396780	2851	47,35,19	3,1,0	53,37,43	1,0,0	246	149	0.2641814087026292	0.701732156593	0.905,0.955,1.0	0.97,1.0,1.0	-0.037
314	gene:Solyc03g093520.2	NA	3	+	54874019	54874267	54874019	54874099	54874198	54874267	314	4,3,0	38,51,14	2,0,4	58,36,40	248	149	0.2643735101583849	0.701732156593	0.059,0.034,0.0	0.02,0.0,0.057	0.005
1605	gene:Solyc11g067280.1	NA	11	-	53016742	53016948	53016742	53016785	53016874	53016948	1605	1,4,3	115,100,35	2,1,7	74,75,57	238	149	0.26498831120791805	0.702785611551	0.005,0.024,0.051	0.017,0.008,0.071	-0.005
1195	gene:Solyc02g005180.2	NA	2	+	7138319	7138553	7138319	7138395	7138493	7138553	1195	11,0,7	8,8,3	8,8,7	17,15,10	247	149	0.26633643080609914	0.705201140681	0.453,0.0,0.585	0.221,0.243,0.297	0.092
2973	gene:Solyc07g066660.2	NA	7	+	68029863	68030023	68029863	68029887	68029965	68030023	2973	4,11,2	10,24,10	11,1,4	29,18,14	227	149	0.2662940638163371	0.705201140681	0.208,0.231,0.116	0.199,0.035,0.158	0.054
1877	gene:Solyc10g086190.1	NA	10	+	65106205	65106387	65106205	65106244	65106355	65106387	1877	56,41,21	1627,1352,783	73,52,26	1765,1175,1557	260	149	0.2668613898576875	0.706011470296	0.019,0.017,0.015	0.023,0.025,0.009	-0.002
582	gene:Solyc04g007370.2	NA	4	-	1066975	1067209	1066975	1067041	1067119	1067209	582	6,3,2	65,67,47	3,4,5	92,58,74	227	149	0.26723279831012736	0.706414569303	0.057,0.029,0.027	0.021,0.043,0.042	0.002
2972	gene:Solyc07g066660.2	NA	7	+	68030345	68030563	68030345	68030403	68030482	68030563	2972	3,2,3	56,64,26	3,6,0	66,41,33	228	149	0.27161260613615784	0.717404303677	0.034,0.02,0.07	0.029,0.087,0.0	0.003
1519	gene:Solyc04g015040.2	NA	4	-	5243357	5243559	5243357	5243437	5243548	5243559	1519	14,7,7	7,4,0	14,8,11	7,6,5	260	149	0.27214204648187146	0.718214484373	0.534,0.501,1.0	0.534,0.433,0.558	0.17
2012	gene:Solyc06g060260.2	NA	6	+	38227186	38227415	38227186	38227249	38227330	38227415	2012	20,3,8	0,0,0	17,18,10	4,0,0	230	149	0.27273978423687406	0.719203437583	1.0,1.0,1.0	0.734,1.0,1.0	0.089
641	gene:Solyc07g017770.2	NA	7	+	7981730	7981936	7981730	7981780	7981861	7981936	641	3,3,0	116,82,30	7,0,2	83,71,53	230	149	0.2733975368025673	0.720348902115	0.016,0.023,0.0	0.052,0.0,0.024	-0.012
1000	gene:Solyc04g045600.2	NA	4	-	34265779	34265989	34265779	34265876	34265962	34265989	1000	26,30,5	121,113,58	21,27,21	202,133,92	235	149	0.2768096829169531	0.727978092863	0.12,0.144,0.052	0.062,0.114,0.126	0.005
3310	gene:Solyc10g018350.1	NA	10	-	7473492	7473723	7473492	7473574	7473648	7473723	3310	0,0,1	77,108,56	6,4,1	127,84,125	223	149	0.276970269749641	0.727978092863	0.0,0.0,0.012	0.031,0.031,0.005	-0.018
3373	gene:Solyc01g100380.2	NA	1	-	90428942	90429163	90428942	90429000	90429077	90429163	3373	53,57,27	2552,2866,1482	59,51,41	3096,2004,1750	226	149	0.27660204123588183	0.727978092863	0.014,0.013,0.012	0.012,0.017,0.015	-0.002
3181	gene:Solyc04g009580.2	NA	4	+	2977130	2977356	2977130	2977212	2977305	2977356	3181	6,2,2	45,36,12	2,7,2	53,26,44	242	149	0.2773283315207954	0.728325626347	0.076,0.033,0.093	0.023,0.142,0.027	0.003
555	gene:Solyc06g071990.2	NA	6	+	44353209	44353454	44353209	44353267	44353350	44353454	555	0,3,0	5,8,1	4,0,0	1,6,3	232	149	0.277554233285098	0.728325795236	0.0,0.194,0.0	0.72,0.0,0.0	-0.175
798	gene:Solyc02g068760.2	NA	2	-	38682316	38682562	38682316	38682462	38682539	38682562	798	61,39,20	1,5,0	79,50,37	5,0,0	226	149	0.27893984010310613	0.731366653929	0.976,0.837,1.0	0.912,1.0,1.0	-0.033
1401	gene:Solyc05g008770.2	NA	5	-	2994286	2994491	2994286	2994334	2994444	2994491	1401	4,7,11	51,30,8	15,7,12	40,24,31	259	149	0.28026450301349015	0.734242910007	0.043,0.118,0.442	0.177,0.144,0.182	0.033
1389	gene:Solyc12g070280.1	NA	12	+	29996260	29996487	29996260	29996325	29996395	29996487	1389	10,5,16	168,170,84	25,7,5	263,152,213	219	149	0.2807267211096036	0.734856879528	0.039,0.02,0.115	0.061,0.03,0.016	0.022
1795	gene:Solyc12g007230.1	NA	12	+	1652012	1652254	1652012	1652063	1652219	1652254	1795	13,3,9	65,39,36	9,8,21	83,36,44	305	149	0.28117000011080573	0.735420316592	0.089,0.036,0.109	0.05,0.098,0.189	-0.034
1113	gene:Solyc01g101240.2	NA	1	+	91060814	91061060	91060814	91060928	91061031	91061060	1113	59,49,33	4,4,2	70,43,68	5,5,0	252	149	0.28197347362870856	0.736924191615	0.897,0.879,0.907	0.892,0.836,1.0	-0.015
3387	gene:Solyc03g121720.2	NA	3	+	69799397	69799628	69799397	69799463	69799555	69799628	3387	36,20,16	1106,641,528	43,7,28	905,458,966	241	149	0.2823655145136309	0.737351242353	0.02,0.019,0.018	0.029,0.009,0.018	0.0
2542	gene:Solyc03g083020.2	NA	3	+	52859858	52860102	52859858	52859962	52860054	52860102	2542	26,11,11	1,0,0	23,7,20	2,2,0	241	149	0.2844705982898933	0.742247313499	0.941,1.0,1.0	0.877,0.684,1.0	0.127
1469	gene:Solyc05g052640.2	NA	5	-	62852347	62852572	62852347	62852429	62852503	62852572	1469	2,2,0	76,39,37	5,1,1	68,36,54	223	149	0.28502321159650046	0.743088001131	0.017,0.033,0.0	0.047,0.018,0.012	-0.009
1235	gene:Solyc04g008640.2	NA	4	+	2265828	2266051	2265828	2265911	2265988	2266051	1235	2,3,4	117,115,48	1,2,9	135,99,117	226	149	0.2854637316245998	0.743635326728	0.011,0.017,0.052	0.005,0.013,0.048	0.005
109	gene:Solyc04g077120.2	NA	4	+	62076559	62076787	62076559	62076586	62076702	62076787	109	3,6,0	38,26,21	5,1,5	39,40,27	265	149	0.28724803483843786	0.746474546619	0.043,0.115,0.0	0.067,0.014,0.094	-0.006
2857	gene:Solyc05g043350.2	NA	5	+	56023961	56024195	56023961	56024025	56024112	56024195	2857	1,4,1	26,21,20	1,1,2	38,13,29	236	149	0.28682762437314474	0.746474546619	0.024,0.107,0.031	0.016,0.046,0.042	0.019
3096	gene:Solyc03g115680.2	NA	3	+	65320486	65320674	65320486	65320517	65320592	65320674	3096	1,3,0	55,31,18	0,1,1	39,53,25	224	149	0.2870754436752636	0.746474546619	0.012,0.06,0.0	0.0,0.012,0.026	0.011
2490	gene:Solyc07g054500.2	NA	7	-	62812632	62812850	62812632	62812704	62812789	62812850	2490	0,0,0	16,24,10	4,2,0	35,30,20	234	149	0.2875068695338511	0.746545615335	0.0,0.0,0.0	0.068,0.041,0.0	-0.036
2768	gene:Solyc02g069310.2	NA	2	+	39239909	39240956	39239909	39239980	39240877	39240956	2768	167,127,56	3,0,0	272,243,131	0,0,0	1046	149	0.2905691355893133	0.753890154687	0.888,1.0,1.0	1.0,1.0,1.0	-0.037
1403	gene:Solyc10g017850.2	NA	10	+	6148247	6148432	6148247	6148279	6148357	6148432	1403	17,17,9	150,180,71	23,23,15	194,168,97	227	149	0.2909630843299662	0.754305423605	0.069,0.058,0.077	0.072,0.082,0.092	-0.014
1955	gene:Solyc09g098520.2	NA	9	+	72329884	72330130	72329884	72329970	72330050	72330130	1955	20,12,5	135,124,44	20,13,21	143,142,71	229	149	0.29154612385509376	0.755209838902	0.088,0.059,0.069	0.083,0.056,0.161	-0.028
1131	gene:Solyc01g098830.2	NA	1	+	89234365	89234598	89234365	89234384	89234485	89234598	1131	3,5,2	22,24,10	5,5,3	17,36,19	250	149	0.2932966652577381	0.758525858425	0.075,0.11,0.107	0.149,0.076,0.086	-0.006
146	gene:Solyc10g085670.1	NA	10	-	64777681	64777886	64777681	64777753	64777837	64777886	146	0,0,0	17,12,5	1,0,2	6,14,13	233	149	0.29320837290071045	0.758525858425	0.0,0.0,0.0	0.096,0.0,0.09	-0.062
1961	gene:Solyc05g050120.2	NA	5	+	60106436	60106650	60106436	60106520	60106595	60106650	1961	57,66,36	521,402,306	79,52,50	646,365,550	224	149	0.29447655098686887	0.760967048824	0.068,0.098,0.073	0.075,0.087,0.057	0.007
2151	gene:Solyc09g047900.1	NA	9	+	33689838	33690078	33689838	33689894	33690008	33690078	2151	4,10,4	161,125,72	13,8,5	166,116,118	263	149	0.2947136284755691	0.760969937417	0.014,0.043,0.031	0.042,0.038,0.023	-0.005
1805	gene:Solyc06g019200.2	NA	6	-	18153091	18153300	18153091	18153111	18153188	18153300	1805	14,11,7	2,0,1	22,30,16	4,1,0	226	149	0.2959618159687992	0.762971108313	0.822,1.0,0.822	0.784,0.952,1.0	-0.031
514	gene:Solyc03g082740.2	NA	3	+	52634366	52634765	52634366	52634504	52634582	52634765	514	0,15,8	0,0,2	17,12,1	1,0,0	227	149	0.29590353000012576	0.762971108313	NA,1.0,0.724	0.918,1.0,1.0	-0.111
3255	gene:Solyc10g054080.1	NA	10	-	54565451	54565677	54565451	54565519	54565622	54565677	3255	6,5,1	52,32,24	2,5,3	38,52,44	252	149	0.29626061830210093	0.763131385003	0.064,0.085,0.024	0.03,0.054,0.039	0.017
965	gene:Solyc01g088720.2	NA	1	+	83482275	83482509	83482275	83482361	83482443	83482509	965	1,1,3	3,3,4	1,2,4	3,1,4	231	149	0.2970650360517424	0.764592770365	0.177,0.177,0.326	0.177,0.563,0.392	-0.151
1490	gene:Solyc06g063250.2	NA	6	-	39949187	39949397	39949187	39949220	39949295	39949397	1490	15,17,12	96,83,48	15,14,13	99,97,84	224	149	0.29859152812546286	0.767908834294	0.094,0.12,0.143	0.092,0.088,0.093	0.028
1379	gene:Solyc10g012160.2	NA	10	-	4510358	4510582	4510358	4510437	4510522	4510582	1379	3,2,0	42,20,29	2,2,1	25,17,33	234	149	0.29934299359534167	0.76922801143	0.044,0.06,0.0	0.048,0.07,0.019	-0.011
2941	gene:Solyc11g007740.1	NA	11	+	1972736	1972898	1972736	1972761	1972829	1972898	2941	8,14,4	57,26,49	20,12,12	97,41,41	217	149	0.2996840942319926	0.769491404378	0.088,0.27,0.053	0.124,0.167,0.167	-0.016
1839	gene:Solyc11g007830.1	NA	11	+	2048362	2048596	2048362	2048388	2048527	2048596	1839	4,8,1	142,211,68	5,1,5	246,200,139	288	149	0.300084697881953	0.769907041105	0.014,0.019,0.008	0.01,0.003,0.018	0.003
1202	gene:Solyc12g041880.1	NXD1	12	-	42386972	42387133	42386972	42386983	42387063	42387133	1202	52,56,22	0,0,1	50,43,39	3,0,0	229	149	0.3005358195051935	0.770451524566	1.0,1.0,0.935	0.916,1.0,1.0	0.006
286	gene:Solyc07g055050.2	NA	7	+	63183962	63184170	63183962	63183985	63184108	63184170	286	1439,1483,1071	9,14,17	1731,876,1188	18,17,13	272	149	0.3017815943057862	0.773030692324	0.989,0.983,0.972	0.981,0.966,0.98	0.006
706	gene:Solyc09g009940.2	NA	9	-	3406648	3406885	3406648	3406739	3406817	3406885	706	37,28,13	10,13,2	29,32,24	8,12,15	227	149	0.3058565172763765	0.782847038267	0.708,0.586,0.81	0.704,0.636,0.512	0.084
814	gene:Solyc01g091580.2	NA	1	-	85174424	85174632	85174424	85174487	85174576	85174632	814	22,9,2	426,250,142	11,5,13	385,192,247	238	149	0.3061806983211075	0.783055314897	0.031,0.022,0.009	0.018,0.016,0.032	-0.001
82	gene:Solyc01g095650.2	NA	1	-	86862403	86862625	86862403	86862440	86862527	86862625	82	5,7,1	71,63,33	14,4,2	85,39,65	236	149	0.30681589790968966	0.784058059238	0.043,0.066,0.019	0.094,0.061,0.019	-0.015
2027	gene:Solyc09g064850.2	NA	9	+	62317160	62317381	62317160	62317214	62317318	62317381	2027	3,9,7	64,97,39	9,12,2	164,128,64	253	149	0.3077816436808976	0.785281488031	0.027,0.052,0.096	0.031,0.052,0.018	0.025
2683	gene:Solyc05g006170.2	NA	5	-	851669	851911	851669	851759	851836	851911	2683	35,27,12	15,5,0	47,19,24	8,3,9	226	149	0.3077510724128798	0.785281488031	0.606,0.781,1.0	0.795,0.807,0.637	0.049
1205	gene:Solyc12g041880.1	NXD1	12	-	42384277	42384471	42384277	42384351	42384418	42384471	1205	20,14,9	0,3,0	16,9,16	0,0,0	216	149	0.31002238581247565	0.788021936751	1.0,0.763,1.0	1.0,1.0,1.0	-0.079
1721	gene:Solyc02g071800.2	NA	2	+	41151377	41151604	41151377	41151449	41151548	41151604	1721	0,6,2	21,26,15	5,4,4	34,15,36	248	149	0.3093420033814429	0.788021936751	0.0,0.122,0.074	0.081,0.138,0.063	-0.029
1815	gene:Solyc12g044220.1	NA	12	+	38781890	38782079	38781890	38781936	38782031	38782079	1815	22,15,5	25,19,7	28,18,15	29,19,14	244	149	0.30997176587670605	0.788021936751	0.35,0.325,0.304	0.371,0.366,0.396	-0.051
3161	gene:Solyc12g089180.1	NA	12	-	64296486	64296730	64296486	64296552	64296657	64296730	3161	7,3,1	63,51,30	6,1,8	50,44,37	254	149	0.30984768125055095	0.788021936751	0.061,0.033,0.019	0.066,0.013,0.113	-0.026
3394	gene:Solyc10g044510.1	NA	10	+	26654751	26654982	26654751	26654784	26654865	26654982	3394	0,3,0	5,16,3	4,1,0	5,16,12	230	149	0.31007746906580264	0.788021936751	0.0,0.108,0.0	0.341,0.039,0.0	-0.091
1536	gene:Solyc09g031680.1	NA	9	-	28218290	28218527	28218290	28218369	28218444	28218527	1536	5,1,0	41,19,14	2,0,2	43,13,32	224	149	0.31304990990309883	0.794324122295	0.075,0.034,0.0	0.03,0.0,0.04	0.013
383	gene:Solyc01g098500.2	NA	1	+	89009285	89009472	89009285	89009340	89009428	89009472	383	24,37,11	61,53,21	38,28,16	64,65,32	237	149	0.31290262899796184	0.794324122295	0.198,0.305,0.248	0.272,0.213,0.239	0.009
2308	gene:Solyc01g101110.2	NA	1	+	90964856	90965019	90964856	90964876	90964957	90965019	2308	0,0,0	19,14,9	2,0,1	15,13,15	230	149	0.3141971451127537	0.796608327821	0.0,0.0,0.0	0.08,0.0,0.041	-0.04
2110	gene:Solyc05g052470.2	NA	5	+	62688072	62688299	62688072	62688138	62688241	62688299	2110	14,4,7	187,176,121	8,6,5	195,110,170	252	149	0.31492884279329025	0.797836227815	0.042,0.013,0.033	0.024,0.031,0.017	0.005
1170	gene:Solyc11g009060.1	NA	11	-	3183467	3183673	3183467	3183548	3183645	3183673	1170	20,32,11	3,0,0	22,24,20	1,0,0	246	149	0.31611413733584637	0.800210433994	0.802,1.0,1.0	0.93,1.0,1.0	-0.043
1214	gene:Solyc10g078390.1	NA	10	+	60225460	60225691	60225460	60225517	60225628	60225691	1214	9,9,3	223,120,87	10,4,6	231,122,181	260	149	0.3163663798928304	0.800220843258	0.023,0.041,0.019	0.024,0.018,0.019	0.007
2424	gene:Solyc03g111660.2	NA	3	+	62305101	62305294	62305101	62305132	62305217	62305294	2424	1,0,0	13,18,14	1,1,2	33,15,14	234	149	0.31702482116129527	0.8012578748	0.047,0.0,0.0	0.019,0.041,0.083	-0.032
2508	gene:Solyc02g093170.2	NA	2	-	54108655	54108895	54108655	54108754	54108832	54108895	2508	13,8,4	131,163,45	13,14,9	147,220,62	227	149	0.3180688258754405	0.803267003483	0.061,0.031,0.055	0.055,0.04,0.087	-0.012
2273	gene:Solyc09g020110.2	NA	9	+	18418452	18418672	18418452	18418567	18418663	18418672	2273	35,19,13	3,0,0	33,16,19	0,0,0	245	149	0.3188601817373824	0.804635435135	0.876,1.0,1.0	1.0,1.0,1.0	-0.041
145	gene:Solyc05g051620.2	NA	5	+	61993133	61993356	61993133	61993175	61993295	61993356	145	5,10,3	110,133,64	4,2,11	154,122,115	269	149	0.32165218002649265	0.811046349168	0.025,0.04,0.025	0.014,0.009,0.05	0.006
305	gene:Solyc03g113760.2	NA	3	+	63818933	63819129	63818933	63819001	63819094	63819129	305	5,8,4	65,42,15	6,11,1	86,62,23	242	149	0.32329353985376247	0.814548176585	0.045,0.105,0.141	0.041,0.098,0.026	0.042
2917	gene:Solyc06g068230.2	NA	6	+	42289211	42289456	42289211	42289269	42289354	42289456	2917	6,14,3	0,2,0	10,10,5	0,0,0	234	149	0.3238172355132755	0.815230745145	1.0,0.817,1.0	1.0,1.0,1.0	-0.061
1404	gene:Solyc01g056790.2	NA	1	+	56546873	56547220	56546873	56547069	56547195	56547220	1404	35,20,6	2,1,0	20,23,19	0,0,0	275	149	0.32472831611314507	0.8166857897	0.905,0.916,1.0	1.0,1.0,1.0	-0.06
1890	gene:Solyc06g071050.2	NA	6	-	43654263	43654511	43654263	43654331	43654414	43654511	1890	11,15,18	0,3,0	42,20,18	0,0,0	232	149	0.3249016645534493	0.8166857897	1.0,0.763,1.0	1.0,1.0,1.0	-0.079
1770	gene:Solyc07g049500.2	NA	7	-	59779125	59779338	59779125	59779223	59779302	59779338	1770	4,2,1	34,30,6	6,0,3	43,39,45	228	149	0.32704211514795634	0.821155526243	0.071,0.042,0.098	0.084,0.0,0.042	0.028
2838	gene:Solyc08g062820.2	NA	8	-	52138989	52139227	52138989	52139060	52139134	52139227	2838	4,2,1	132,109,64	7,1,1	131,125,134	223	149	0.3271891011542729	0.821155526243	0.02,0.012,0.01	0.034,0.005,0.005	-0.001
130	gene:Solyc08g007370.2	NA	8	+	1936494	1936719	1936494	1936553	1936654	1936719	130	2,4,0	3,3,0	4,4,3	2,2,1	250	149	0.3282608413607331	0.823204676041	0.284,0.443,NA	0.544,0.544,0.641	-0.213
2385	gene:Solyc02g055440.2	NA	2	-	2573690	2573865	2573690	2573709	2573784	2573865	2385	18,10,15	232,145,139	29,15,13	277,156,214	224	149	0.33054236298690476	0.828282145014	0.049,0.044,0.067	0.065,0.06,0.039	-0.001
3043	gene:Solyc02g090390.2	NA	2	-	51945800	51946021	51945800	51945875	51945956	51946021	3043	4,3,8	5,4,0	8,6,7	2,3,3	230	149	0.3308697325994154	0.82845876369	0.341,0.327,1.0	0.722,0.564,0.602	-0.073
1336	gene:Solyc03g031600.2	NA	3	-	4086975	4087219	4086975	4087061	4087152	4087219	1336	8,11,6	293,167,115	9,5,8	274,140,235	240	149	0.3322594888543632	0.831293135419	0.017,0.039,0.031	0.02,0.022,0.021	0.008
1619	gene:Solyc01g111510.2	NA	1	-	97737685	97737881	97737685	97737734	97737830	97737881	1619	60,43,15	2,1,0	52,53,54	0,0,0	245	149	0.33321325450813627	0.83303313627	0.948,0.963,1.0	1.0,1.0,1.0	-0.03
1951	gene:Solyc07g042180.2	NA	7	-	55196051	55196245	55196051	55196106	55196193	55196245	1951	9,6,5	158,133,95	4,5,9	199,143,114	236	149	0.33428613022428333	0.834421648586	0.035,0.028,0.032	0.013,0.022,0.047	0.004
2043	gene:Solyc07g043600.2	NA	7	+	57549402	57549715	57549402	57549416	57549505	57549715	2043	154,216,79	3,3,0	186,179,155	0,2,4	238	149	0.3341729069438092	0.834421648586	0.97,0.978,1.0	1.0,0.982,0.96	0.002
3180	gene:Solyc04g009580.2	NA	4	+	2977130	2977356	2977130	2977212	2977315	2977356	3180	10,3,3	2,1,0	6,10,3	0,0,0	252	149	0.33535076444951517	0.836431721075	0.747,0.639,1.0	1.0,1.0,1.0	-0.205
613	gene:Solyc08g007490.2	NA	8	-	2052285	2052478	2052285	2052318	2052404	2052478	613	2,3,2	113,212,80	7,7,0	174,190,132	235	149	0.33627220172214106	0.838081801046	0.011,0.009,0.016	0.025,0.023,0.0	-0.004
2632	gene:Solyc02g091170.2	NA	2	+	52562446	52562717	52562446	52562538	52562628	52562717	2632	0,0,0	0,4,0	0,1,2	3,4,5	239	149	0.33750014466165745	0.84049263825	NA,0.0,NA	0.0,0.135,0.2	-0.112
3186	gene:Solyc08g078370.2	NA	8	-	62198755	62199000	62198755	62198833	62198914	62199000	3186	0,0,0	12,11,2	0,2,2	14,9,13	230	149	0.34025884323320843	0.846708927027	0.0,0.0,0.0	0.0,0.126,0.091	-0.072
987	gene:Solyc08g081170.2	NA	8	+	64246672	64247145	64246672	64246748	64247010	64247145	987	217,142,110	4,8,1	246,137,198	6,4,2	411	149	0.3405785138070364	0.846850969181	0.952,0.865,0.976	0.937,0.925,0.973	-0.014
2108	gene:Solyc05g052470.2	NA	5	+	62688076	62688305	62688076	62688151	62688241	62688305	2108	13,4,7	2,0,0	8,6,5	0,0,0	239	149	0.3417479737671235	0.848469495338	0.802,1.0,1.0	1.0,1.0,1.0	-0.066
3352	gene:Solyc03g119710.2	NA	3	+	68259903	68260149	68259903	68259989	68260081	68260149	3352	2,3,1	46,64,19	3,1,2	67,58,49	241	149	0.34175561998254606	0.848469495338	0.026,0.028,0.032	0.027,0.011,0.025	0.008
1971	gene:Solyc12g015710.1	NA	12	-	5689378	5689617	5689378	5689450	5689528	5689617	1971	2,0,0	101,62,37	2,2,5	82,75,85	227	149	0.3445398093024873	0.854723757693	0.013,0.0,0.0	0.016,0.017,0.037	-0.019
356	gene:Solyc04g053120.2	NA	4	-	51717589	51717838	51717589	51717645	51717749	51717838	356	14,9,5	329,239,154	10,9,11	373,221,352	253	149	0.3468152736676703	0.859707346332	0.024,0.022,0.019	0.016,0.023,0.018	0.003
357	gene:Solyc04g053120.2	NA	4	-	51718547	51718796	51718547	51718622	51718703	51718796	357	14,10,10	212,187,97	31,11,8	211,198,175	230	149	0.34742354125890773	0.860553702427	0.041,0.033,0.063	0.087,0.035,0.029	-0.005
1453	gene:Solyc04g057990.2	NA	4	-	55102185	55102414	55102185	55102289	55102385	55102414	1453	2,1,0	12,15,10	4,0,0	22,20,14	245	149	0.348423580932537	0.861138851152	0.092,0.039,0.0	0.1,0.0,0.0	0.01
1624	gene:Solyc12g056780.1	NA	12	-	62860736	62860912	62860736	62860788	62860879	62860912	1624	4,11,2	1,0,0	3,0,0	0,0,0	240	149	0.34872785724174316	0.861138851152	0.713,1.0,1.0	1.0,NA,NA	-0.096
1785	gene:Solyc10g081650.1	CRTISO	10	-	62685068	62685278	62685068	62685125	62685212	62685278	1785	6,4,2	119,93,59	2,5,2	128,74,91	236	149	0.3485704302292988	0.861138851152	0.031,0.026,0.021	0.01,0.041,0.014	0.004
3028	gene:Solyc10g084820.1	NA	10	-	64219341	64219572	64219341	64219384	64219473	64219572	3028	3,0,0	23,31,17	1,2,1	32,30,25	238	149	0.3486279021554195	0.861138851152	0.075,0.0,0.0	0.019,0.04,0.024	-0.003
1644	gene:Solyc03g006310.2	NA	3	+	912391	914330	912391	912453	914135	914330	1644	57,36,17	2,0,2	49,42,36	1,3,2	1831	149	0.35177884146031724	0.868008235432	0.699,1.0,0.409	0.799,0.533,0.594	0.061
2856	gene:Solyc04g009340.2	NA	4	-	2777132	2777375	2777132	2777203	2777294	2777375	2856	0,1,1	48,31,31	1,0,5	39,30,29	240	149	0.35235954051370233	0.868776390028	0.0,0.02,0.02	0.016,0.0,0.097	-0.024
3035	gene:Solyc03g006870.2	NA	3	+	1389314	1389559	1389314	1389434	1389512	1389559	3035	14,12,8	210,157,77	22,15,17	252,121,215	227	149	0.35406465280129307	0.872313602203	0.042,0.048,0.064	0.054,0.075,0.049	-0.008
848	gene:Solyc08g069000.2	NA	8	-	58084971	58086552	58084971	58085052	58086493	58086552	848	251,285,131	10,11,0	377,346,236	19,7,11	1590	149	0.3545312993858579	0.87279651948	0.702,0.708,1.0	0.65,0.822,0.668	0.09
1915	gene:Solyc06g069090.2	NA	6	-	42881654	42881900	42881654	42881728	42881825	42881900	1915	46,49,19	1474,1514,705	62,66,45	2163,1571,1271	246	149	0.3552451312680571	0.873886764561	0.019,0.019,0.016	0.017,0.025,0.021	-0.003
493	gene:Solyc08g075930.2	NA	8	-	60008268	60008514	60008268	60008317	60008418	60008514	493	0,0,0	3,3,0	2,0,0	12,1,7	250	149	0.3556455718437278	0.874205007009	0.0,0.0,NA	0.09,0.0,0.0	-0.03
1231	gene:Solyc01g056810.2	NA	1	-	56750729	56750929	56750729	56750755	56750843	56750929	1231	1,0,2	65,72,38	4,1,1	58,33,64	237	149	0.35674875193336886	0.875581982485	0.01,0.0,0.032	0.042,0.019,0.01	-0.01
3242	gene:Solyc02g077680.2	NA	2	+	42575366	42575592	42575366	42575426	42575521	42575592	3242	14,7,10	0,0,0	11,13,15	0,3,0	244	149	0.35661854813604443	0.875581982485	1.0,1.0,1.0	1.0,0.726,1.0	0.091
3200	gene:Solyc02g082700.2	NA	2	-	46355357	46355604	46355357	46355439	46355530	46355604	3200	280,267,187	5983,5212,3712	383,255,323	8844,3971,6701	240	149	0.3573969668922693	0.876505869375	0.028,0.031,0.03	0.026,0.038,0.029	-0.001
2631	gene:Solyc01g010480.2	NA	1	-	5367184	5367390	5367184	5367263	5367356	5367390	2631	33,76,21	1,0,0	68,63,37	1,4,0	242	149	0.3588086956376878	0.8792994251	0.953,1.0,1.0	0.977,0.907,1.0	0.023
1976	gene:Solyc01g104060.2	NA	1	-	92536316	92536560	92536316	92536385	92536494	92536560	1976	4,3,1	161,116,66	1,1,5	155,87,145	258	149	0.3594421044360363	0.880182829769	0.014,0.015,0.009	0.004,0.007,0.02	0.002
3416	gene:Solyc01g099930.2	NA	1	-	90041965	90042187	90041965	90042022	90042110	90042187	3416	24,23,6	3,0,0	36,29,22	0,0,1	237	149	0.35999044369156397	0.880856738168	0.834,1.0,1.0	1.0,1.0,0.933	-0.033
2115	gene:Solyc07g052720.2	NA	7	+	61177553	61177699	61177553	61177583	61177662	61177699	2115	2,0,2	67,38,17	1,1,4	72,45,50	228	149	0.3614933649615978	0.883863610312	0.019,0.0,0.071	0.009,0.014,0.05	0.006
2150	gene:Solyc09g047900.1	NA	9	+	33689382	33689536	33689382	33689409	33689485	33689536	2150	16,16,6	0,3,0	16,21,14	0,0,0	225	149	0.36217197921622946	0.884851994676	1.0,0.779,1.0	1.0,1.0,1.0	-0.074
2156	gene:Solyc08g061800.2	NA	8	+	49532143	49532351	49532143	49532155	49532323	49532351	2156	8,3,2	10,5,3	6,8,3	5,2,8	317	149	0.3624533808426246	0.884869154593	0.273,0.22,0.239	0.361,0.653,0.15	-0.144
1627	gene:Solyc10g054130.1	NA	10	+	54668633	54668843	54668633	54668725	54668797	54668843	1627	0,0,1	3,2,0	2,1,0	3,0,2	221	149	0.36291951916637455	0.885336951068	0.0,0.0,1.0	0.31,1.0,0.0	-0.103
2556	gene:Solyc06g074510.2	NA	6	-	46101690	46101924	46101690	46101789	46101875	46101924	2556	6,6,8	97,67,23	12,4,4	76,54,74	235	149	0.36471557328834203	0.888932538302	0.038,0.054,0.181	0.091,0.045,0.033	0.035
3051	gene:Solyc03g113370.2	NA	3	-	63514779	63515018	63514779	63514865	63514949	63515018	3051	4,0,0	33,18,12	2,0,1	17,16,9	233	149	0.3652203451938957	0.888932538302	0.072,0.0,0.0	0.07,0.0,0.066	-0.021
743	gene:Solyc07g053700.2	NA	7	-	62133992	62134225	62133992	62134058	62134159	62134225	743	5,2,0	26,61,17	2,1,2	55,46,20	250	149	0.36511437118179735	0.888932538302	0.103,0.019,0.0	0.021,0.013,0.056	0.011
2983	gene:Solyc04g082410.2	NA	4	-	66081246	66081425	66081246	66081285	66081399	66081425	2983	14,8,7	0,0,0	59,42,35	0,0,3	263	149	0.36556227192031654	0.889093760892	1.0,1.0,1.0	1.0,1.0,0.869	0.044
3294	gene:Solyc11g012410.1	IMP3	11	+	5245812	5246042	5245812	5245908	5245985	5246042	3294	20,16,7	274,164,139	11,7,8	148,72,111	226	149	0.3667977874319047	0.891426423864	0.046,0.06,0.032	0.047,0.06,0.045	-0.005
353	gene:Solyc01g091500.2	NA	1	-	85126974	85127189	85126974	85127069	85127146	85127189	353	8,7,0	0,0,0	24,11,4	2,0,0	226	149	0.36990786103112816	0.89830787035	1.0,1.0,NA	0.888,1.0,1.0	0.037
2712	gene:Solyc02g094420.2	NA	2	+	54948390	54948603	54948390	54948438	54948575	54948603	2712	353,239,123	23,14,8	346,264,240	26,10,23	286	149	0.37114858346601065	0.900642725115	0.889,0.899,0.889	0.874,0.932,0.845	0.009
689	gene:Solyc03g123430.2	NA	3	-	70284721	70284955	70284721	70284726	70284881	70284955	689	0,0,0	2,2,2	0,2,1	4,3,2	304	149	0.3728218622083447	0.904022936558	0.0,0.0,0.0	0.0,0.246,0.197	-0.148
197	gene:Solyc02g062680.2	NA	2	-	34405355	34405598	34405355	34405426	34405532	34405598	197	0,5,2	44,39,11	3,2,0	38,26,27	255	149	0.37387379524518405	0.905212454704	0.0,0.07,0.096	0.044,0.043,0.0	0.026
2974	gene:Solyc07g066660.2	NA	7	+	68030674	68030855	68030674	68030707	68030800	68030855	2974	8,15,14	0,0,0	21,15,5	2,0,1	242	149	0.3737269694031782	0.905212454704	1.0,1.0,1.0	0.866,1.0,0.755	0.126
1385	gene:Solyc08g065310.2	NA	8	-	53218816	53219058	53218816	53218870	53218969	53219058	1385	41,50,23	5,0,0	52,64,32	2,0,6	248	149	0.3754022803590219	0.907792278377	0.831,1.0,1.0	0.94,1.0,0.762	0.043
1999	gene:Solyc04g015480.2	NA	4	+	5687217	5687451	5687217	5687328	5687408	5687451	1999	33,29,36	416,341,218	26,32,39	403,254,463	229	149	0.37578378035150706	0.907792278377	0.049,0.052,0.097	0.04,0.076,0.052	0.01
2382	gene:Solyc06g084590.2	NA	6	+	49667198	49667376	49667198	49667219	49667313	49667376	2382	11,6,4	27,19,15	14,11,9	34,32,14	243	149	0.3757798824377242	0.907792278377	0.2,0.162,0.141	0.202,0.174,0.283	-0.052
594	gene:Solyc07g061920.2	NA	7	+	64806167	64806392	64806167	64806217	64806310	64806392	594	0,2,0	11,5,0	0,0,0	1,5,3	242	149	0.37651934944885157	0.90888839968	0.0,0.198,NA	0.0,0.0,0.0	0.099
1831	gene:Solyc05g055390.2	NA	5	+	65050502	65051053	65050502	65050567	65050856	65051053	1831	19,36,4	0,0,0	34,32,7	0,3,0	438	149	0.37711341656605746	0.909641562024	1.0,1.0,1.0	1.0,0.784,1.0	0.072
921	gene:Solyc12g006790.1	NA	12	-	1200457	1200666	1200457	1200485	1200571	1200666	921	3,0,0	11,11,10	0,0,1	17,9,6	235	149	0.3779269819212685	0.910922658218	0.147,0.0,0.0	0.0,0.0,0.096	0.017
1373	gene:Solyc01g111550.2	NA	1	+	97783744	97783974	97783744	97783801	97783898	97783974	1373	11,2,2	47,50,18	3,6,7	45,46,53	246	149	0.37889943507927903	0.912584524369	0.124,0.024,0.063	0.039,0.073,0.074	0.008
2953	gene:Solyc09g009100.2	NA	9	-	2446711	2446917	2446711	2446765	2446859	2446917	2953	34,61,18	0,0,0	65,66,32	2,2,0	243	149	0.3795951395800352	0.913577854586	1.0,1.0,1.0	0.952,0.953,1.0	0.032
2830	gene:Solyc06g063370.2	NA	6	-	40048646	40048887	40048646	40048697	40048812	40048887	2830	209,195,88	8305,7317,3603	285,161,153	10871,7461,7104	264	149	0.3805775492603086	0.915259206834	0.014,0.015,0.014	0.015,0.012,0.012	0.001
1914	gene:Solyc02g083450.2	NA	2	+	46852634	46852867	46852634	46852716	46852809	46852867	1914	1,0,0	22,29,18	2,0,2	27,13,32	242	149	0.3840197408827205	0.922849228276	0.027,0.0,0.0	0.044,0.0,0.037	-0.018
2687	gene:Solyc05g006170.2	NA	5	-	851669	851911	851669	851763	851836	851911	2687	33,26,11	463,294,196	46,19,23	429,256,332	222	149	0.3846159977933493	0.923029042171	0.046,0.056,0.036	0.067,0.047,0.044	-0.007
609	gene:Solyc11g056650.1	NA	11	-	47291546	47291780	47291546	47291615	47291702	47291780	609	6,2,2	69,59,42	2,0,6	92,62,51	236	149	0.3846669868767131	0.923029042171	0.052,0.021,0.029	0.014,0.0,0.069	0.006
676	gene:Solyc08g081410.2	NA	8	+	64479122	64479345	64479122	64479192	64479282	64479345	676	3,7,3	0,0,0	3,4,4	2,1,0	239	149	0.3855938648557973	0.924565214989	1.0,1.0,1.0	0.483,0.714,1.0	0.268
1871	gene:Solyc01g080930.2	NA	1	-	80268497	80268713	80268497	80268541	80268611	80268713	1871	2,2,1	63,74,40	2,5,2	97,84,62	219	149	0.3861735658109986	0.92526727321	0.021,0.018,0.017	0.014,0.039,0.021	-0.006
2379	gene:Solyc01g112170.2	NA	1	-	98241635	98241764	98241635	98241676	98241753	98241764	2379	11,10,6	99,66,42	10,11,4	90,87,73	226	149	0.3867985545843574	0.926076717546	0.068,0.091,0.086	0.068,0.077,0.035	0.022
2858	gene:Solyc08g078490.2	NA	8	+	62275930	62276132	62275930	62276004	62276084	62276132	2858	4,0,0	31,37,9	0,0,0	41,24,23	229	149	0.3875130484944226	0.92709909599	0.077,0.0,0.0	0.0,0.0,0.0	0.026
1856	gene:Solyc03g019940.2	NA	3	-	61277225	61277474	61277225	61277293	61277405	61277474	1856	12,11,0	257,228,120	12,2,16	281,213,248	261	149	0.38907564687197194	0.930147487889	0.026,0.027,0.0	0.024,0.005,0.036	-0.004
3166	gene:Solyc03g095250.2	NA	3	-	56233725	56233927	56233725	56233769	56233902	56233927	3166	2,0,0	3,2,0	1,1,0	14,11,12	282	149	0.3905988239201764	0.933097190476	0.26,0.0,NA	0.036,0.046,0.0	0.103
1043	gene:Solyc12g089280.1	NA	12	+	64405677	64405913	64405677	64405732	64405872	64405913	1043	7,5,4	39,45,12	7,2,7	31,42,22	289	149	0.3910970775321415	0.933595910467	0.085,0.054,0.147	0.104,0.024,0.141	0.006
2380	gene:Solyc07g017860.2	NA	7	+	8208584	8208776	8208584	8208653	8208749	8208776	2380	3,4,0	0,0,0	9,7,4	0,2,0	245	149	0.39149147985063026	0.933846170502	1.0,1.0,NA	1.0,0.68,1.0	0.107
195	gene:Solyc02g062680.2	NA	2	-	34405355	34405598	34405355	34405423	34405532	34405598	195	0,5,2	0,2,0	3,2,0	1,2,0	258	149	0.3920927216336033	0.933898838455	NA,0.591,1.0	0.634,0.366,NA	0.295
3403	gene:Solyc04g070980.2	NA	4	+	57832250	57832467	57832250	57832294	57832368	57832467	3403	3,3,3	111,75,45	8,2,6	139,78,98	223	149	0.3918692898718119	0.933898838455	0.018,0.026,0.043	0.037,0.017,0.039	-0.002
1108	gene:Solyc06g048410.2	NA	6	+	31009737	31009940	31009737	31009793	31009881	31009940	1108	77,70,31	0,0,0	65,73,47	0,4,0	237	149	0.39249644513037985	0.934170505938	1.0,1.0,1.0	1.0,0.92,1.0	0.027
1207	gene:Solyc01g009670.2	NA	1	-	3909990	3910190	3909990	3910050	3910131	3910190	1207	1,3,0	29,37,13	1,1,0	44,34,19	230	149	0.394674946283021	0.934527681177	0.022,0.05,0.0	0.015,0.019,0.0	0.013
1633	gene:Solyc08g067820.2	NA	8	+	56860210	56860455	56860210	56860250	56860325	56860455	1633	0,0,0	2,1,0	0,1,2	0,4,0	224	149	0.3940049072363254	0.934527681177	0.0,0.0,NA	NA,0.143,1.0	-0.572
2015	gene:Solyc07g066430.2	NA	7	+	67870733	67871568	67870733	67870940	67871503	67871568	2015	187,227,82	0,0,0	253,162,150	4,0,0	712	149	0.39416009326476287	0.934527681177	1.0,1.0,1.0	0.93,1.0,1.0	0.023
2248	gene:Solyc01g098560.2	NA	1	+	89048953	89049172	89048953	89049029	89049111	89049172	2248	3,3,0	81,73,31	0,3,0	73,82,60	231	149	0.39433687742252077	0.934527681177	0.023,0.026,0.0	0.0,0.023,0.0	0.009
2414	gene:Solyc02g071860.2	NA	2	-	41210280	41210430	41210280	41210321	41210406	41210430	2414	2,3,0	28,41,17	2,1,1	57,47,22	234	149	0.39313978021092055	0.934527681177	0.044,0.045,0.0	0.022,0.013,0.028	0.009
697	gene:Solyc07g008970.2	NA	7	-	3996886	3997130	3996886	3996996	3997076	3997130	697	2,2,0	26,29,24	0,0,1	37,32,22	229	149	0.39379310847505555	0.934527681177	0.048,0.043,0.0	0.0,0.0,0.029	0.021
877	gene:Solyc03g007920.2	NA	3	+	2431518	2431750	2431518	2431546	2431617	2431750	877	0,1,1	2,0,0	1,0,0	4,0,0	220	149	0.3945083198262769	0.934527681177	0.0,1.0,1.0	0.145,NA,NA	0.522
1615	gene:Solyc04g008660.2	NA	4	+	2295894	2296121	2295894	2295998	2296079	2296121	1615	3,1,0	23,46,11	0,1,1	42,31,37	230	149	0.395155928584773	0.934980095147	0.078,0.014,0.0	0.0,0.02,0.017	0.018
1882	gene:Solyc02g066910.2	NA	2	+	37177232	37177444	37177232	37177274	37177349	37177444	1882	4,1,2	131,66,55	3,2,5	113,48,95	224	149	0.39545809962229284	0.935009069855	0.02,0.01,0.024	0.017,0.027,0.034	-0.008
2853	gene:Solyc09g065330.2	NA	9	+	63396566	63396780	63396566	63396620	63396723	63396780	2853	47,36,22	0,0,0	53,38,43	3,1,0	252	149	0.3963396769327652	0.935822675071	1.0,1.0,1.0	0.913,0.957,1.0	0.043
3345	gene:Solyc11g068800.1	NA	11	-	53421947	53422193	53421947	53421996	53422116	53422193	3345	1,0,5	29,30,26	0,1,0	26,49,26	269	149	0.39638256562687213	0.935822675071	0.019,0.0,0.096	0.0,0.011,0.0	0.035
1221	gene:Solyc12g009500.1	NA	12	+	2766485	2766690	2766485	2766571	2766652	2766690	1221	65,76,40	0,0,0	40,92,60	4,0,0	230	149	0.3973362736521786	0.937388063298	1.0,1.0,1.0	0.866,1.0,1.0	0.045
1060	gene:Solyc05g013820.2	NA	5	-	7124930	7125138	7124930	7125000	7125096	7125138	1060	14,2,3	663,469,382	20,8,2	752,237,659	245	149	0.3979889300687567	0.937556098957	0.013,0.003,0.005	0.016,0.02,0.002	-0.006
1749	gene:Solyc05g050950.2	NA	5	+	61177270	61177469	61177270	61177304	61177386	61177469	1749	9,8,1	16,8,4	4,5,7	17,10,10	231	149	0.39792653833648917	0.937556098957	0.266,0.392,0.139	0.132,0.244,0.311	0.037
3422	gene:Solyc03g034250.2	NA	3	-	5936351	5936559	5936351	5936457	5936529	5936559	3422	5,0,0	64,39,18	3,2,3	61,55,56	221	149	0.4032692439881078	0.948609271963	0.05,0.0,0.0	0.032,0.024,0.035	-0.014
815	gene:Solyc01g091580.2	NA	1	-	85175337	85175586	85175337	85175420	85175503	85175586	815	5,4,2	495,316,186	10,11,3	445,262,375	232	149	0.4029995222483952	0.948609271963	0.006,0.008,0.007	0.014,0.026,0.005	-0.008
3192	gene:Solyc10g081580.1	NA	10	+	62620590	62620758	62620590	62620633	62620711	62620758	3192	4,6,3	196,277,102	3,3,9	318,279,210	227	149	0.4037402731784655	0.949025059038	0.013,0.014,0.019	0.006,0.007,0.027	0.002
1089	gene:Solyc01g079510.2	NA	1	+	78575458	78575643	78575458	78575496	78575583	78575643	1089	2,8,0	38,16,13	7,7,2	32,19,43	236	149	0.4042427381166428	0.94951407897	0.032,0.24,0.0	0.121,0.189,0.029	-0.022
1381	gene:Solyc06g036000.2	NA	6	+	25366491	25366721	25366491	25366543	25366628	25366721	1381	4,1,3	61,71,34	3,2,1	54,66,67	234	149	0.4063302494604736	0.95203796228	0.04,0.009,0.053	0.034,0.019,0.009	0.013
2326	gene:Solyc11g071700.1	NA	11	+	55115028	55115262	55115028	55115097	55115170	55115262	2326	0,1,0	45,50,20	0,5,2	58,37,59	222	149	0.40625600405300943	0.95203796228	0.0,0.013,0.0	0.0,0.083,0.022	-0.031
2396	gene:Solyc06g083030.2	NA	6	-	48589785	48589943	48589785	48589823	48589904	48589943	2396	1,0,2	12,10,9	0,0,1	20,23,10	230	149	0.4064980694760435	0.95203796228	0.051,0.0,0.126	0.0,0.0,0.061	0.039
3388	gene:Solyc09g059310.2	NA	9	+	54219691	54219938	54219691	54219780	54219871	54219938	3388	3,9,1	4,0,0	11,5,9	3,1,0	240	149	0.4062750032911988	0.95203796228	0.318,1.0,1.0	0.695,0.756,1.0	-0.044
529	gene:Solyc04g077560.2	NA	4	-	62526257	62526467	62526257	62526332	62526420	62526467	529	3,2,1	52,41,33	0,4,0	50,35,35	237	149	0.4069514928779505	0.95240824712	0.035,0.03,0.019	0.0,0.067,0.0	0.006
192	gene:Solyc01g087560.2	NA	1	+	82510762	82510969	82510762	82510812	82510914	82510969	192	3,20,4	0,0,2	13,8,5	2,0,0	251	149	0.40911240467124266	0.956333213311	1.0,1.0,0.543	0.794,1.0,1.0	-0.084
298	gene:Solyc10g049210.1	NA	10	+	44598049	44598286	44598049	44598173	44598248	44598286	298	6,3,2	59,34,17	9,8,1	51,46,35	224	149	0.4092216540681177	0.956333213311	0.063,0.055,0.073	0.105,0.104,0.019	-0.012
1149	gene:Solyc03g097130.2	NA	3	+	59465610	59465858	59465610	59465753	59465819	59465858	1149	80,65,51	2,1,1	88,65,53	0,0,0	215	149	0.41082761183834826	0.959391055886	0.965,0.978,0.972	1.0,1.0,1.0	-0.028
3437	gene:Solyc07g065700.2	NA	7	-	67371578	67371804	67371578	67371632	67371732	67371804	3437	5,5,2	165,137,80	2,2,3	206,120,170	249	149	0.411409599334961	0.960054962269	0.018,0.021,0.015	0.006,0.01,0.01	0.009
1491	gene:Solyc07g032110.2	NA	7	-	35524179	35524382	35524179	35524249	35524337	35524382	1491	10,7,2	83,66,41	12,2,6	64,44,44	237	149	0.41256558239220176	0.962056401457	0.07,0.063,0.03	0.105,0.028,0.079	-0.016
1452	gene:Solyc12g040790.1	NA	12	+	42658166	42658365	42658166	42658192	42658262	42658365	1452	10,27,3	0,0,0	11,14,4	1,0,2	219	149	0.4134066349069677	0.963321096514	1.0,1.0,1.0	0.882,1.0,0.576	0.181
2791	gene:Solyc09g055760.2	NA	9	-	44421286	44421515	44421286	44421391	44421468	44421515	2791	7,2,0	82,57,26	1,8,0	94,112,47	226	149	0.414093751707894	0.96422552293	0.053,0.023,0.0	0.007,0.045,0.0	0.008
2285	gene:Solyc07g065890.2	NA	7	+	67489364	67489594	67489364	67489448	67489549	67489594	2285	0,3,0	55,39,36	2,2,4	83,73,59	250	149	0.4149062965003327	0.965420495104	0.0,0.044,0.0	0.014,0.016,0.039	-0.008
861	gene:Solyc03g115520.2	NA	3	-	65195651	65195885	65195651	65195712	65195795	65195885	861	45,40,26	0,0,0	52,37,43	0,0,3	232	149	0.4174495815551559	0.970637996046	1.0,1.0,1.0	1.0,1.0,0.902	0.033
2076	gene:Solyc07g006790.2	NA	7	+	1644027	1644216	1644027	1644070	1644149	1644216	2076	6,9,6	399,314,223	6,0,9	433,183,423	228	149	0.41816930479341075	0.971610956743	0.01,0.018,0.017	0.009,0.0,0.014	0.007
1164	gene:Solyc03g025390.2	NA	3	-	2817752	2817954	2817752	2817806	2817881	2817954	1164	6,8,5	0,0,0	5,6,13	0,0,2	224	149	0.419309023584732	0.97355766815	1.0,1.0,1.0	1.0,1.0,0.812	0.063
3046	gene:Solyc04g026350.2	NA	4	-	16924895	16925140	16924895	16924932	16925024	16925140	3046	9,10,2	201,283,68	15,11,10	321,293,177	241	149	0.4221826688702711	0.979524537487	0.027,0.021,0.018	0.028,0.023,0.034	-0.006
2879	gene:Solyc08g007970.2	NA	8	+	2473492	2473688	2473492	2473557	2473650	2473688	2879	0,6,0	8,15,2	6,0,0	20,34,19	242	149	0.42528686219100853	0.986017347639	0.0,0.198,0.0	0.156,0.0,0.0	0.014
1790	gene:Solyc08g006040.2	NA	8	-	799922	800161	799922	800031	800129	800161	1790	53,53,37	0,3,0	65,40,50	0,1,0	247	149	0.4270839161691534	0.9877135082	1.0,0.914,1.0	1.0,0.96,1.0	-0.015
1835	gene:Solyc03g025530.2	NA	3	-	2914575	2914811	2914575	2914636	2914717	2914811	1835	21,4,0	0,0,0	6,7,6	2,0,0	230	149	0.42719759444300087	0.9877135082	1.0,1.0,NA	0.66,1.0,1.0	0.113
3306	gene:Solyc01g087290.2	NA	1	-	82222188	82222426	82222188	82222269	82222363	82222426	3306	14,13,5	101,50,36	13,11,6	74,63,79	243	149	0.42724351750035305	0.9877135082	0.078,0.138,0.078	0.097,0.097,0.044	0.019
570	gene:Solyc01g107750.2	NA	1	-	95193839	95194053	95193839	95193896	95193988	95194053	570	2,3,1	13,28,13	4,2,4	23,29,22	241	149	0.42660743983886995	0.9877135082	0.087,0.062,0.045	0.097,0.041,0.101	-0.015
2719	gene:Solyc01g008120.2	NA	1	-	2262337	2262660	2262337	2262516	2262614	2262660	2719	48,36,33	0,0,0	49,33,57	2,2,0	247	149	0.4308330197798894	0.995298344406	1.0,1.0,1.0	0.937,0.909,1.0	0.051
1578	gene:Solyc09g090510.2	NA	9	+	70019551	70019738	70019551	70019631	70019715	70019738	1578	16,10,10	148,90,90	15,15,7	165,116,137	233	149	0.43228193103566315	0.995792305421	0.065,0.066,0.066	0.055,0.076,0.032	0.011
1834	gene:Solyc11g005170.1	NA	11	+	150289	150469	150289	150348	150452	150469	1834	58,29,7	3,6,8	39,29,35	9,10,7	253	149	0.4317286023705067	0.995792305421	0.919,0.74,0.34	0.718,0.631,0.746	-0.032
2583	gene:Solyc02g082660.2	NA	2	+	46311707	46311865	46311707	46311742	46311831	46311865	2583	14,12,3	0,3,0	4,5,8	0,0,0	238	149	0.43226389995400094	0.995792305421	1.0,0.715,1.0	1.0,1.0,1.0	-0.095
566	gene:Solyc07g055230.2	NA	7	+	63337413	63337660	63337413	63337524	63337617	63337660	566	16,10,4	813,511,366	26,3,14	909,420,715	242	149	0.432144169100241	0.995792305421	0.012,0.012,0.007	0.017,0.004,0.012	-0.001
2647	gene:Solyc02g082430.2	NA	2	-	46118357	46118554	46118357	46118398	46118509	46118554	2647	5,4,0	33,31,16	2,7,5	45,21,30	260	149	0.4338366390611683	0.998660357582	0.08,0.069,0.0	0.025,0.16,0.087	-0.041
1657	gene:Solyc08g014340.2	NA	8	-	4165622	4165838	4165622	4165672	4165789	4165838	1657	220,144,109	89,75,41	218,158,199	125,81,71	266	149	0.43456056270577637	0.99893476502	0.581,0.518,0.598	0.494,0.522,0.611	0.023
410	gene:Solyc07g064810.2	NA	7	-	66798436	66798667	66798436	66798535	66798624	66798667	410	3,4,2	133,97,81	2,6,3	156,129,172	238	149	0.43457534118563657	0.99893476502	0.014,0.025,0.015	0.008,0.028,0.011	0.002
1001	gene:Solyc02g005290.2	NA	2	-	7633882	7634066	7633882	7633906	7634011	7634066	1001	17,13,7	0,0,1	21,15,9	0,0,0	254	149	1	1.0	1.0,1.0,0.804	1.0,1.0,1.0	-0.065
1002	gene:Solyc02g005290.2	NA	2	-	7633882	7634066	7633882	7633911	7634011	7634066	1002	14,13,5	0,1,0	20,15,9	0,0,0	249	149	1	1.0	1.0,0.886,1.0	1.0,1.0,1.0	-0.038
1006	gene:Solyc11g040150.1	NA	11	+	39802489	39802702	39802489	39802568	39802685	39802702	1006	15,3,6	209,122,90	9,1,12	131,76,152	266	149	0.6625848890038087	1.0	0.039,0.014,0.036	0.037,0.007,0.042	0.001
1008	gene:Solyc08g069030.2	NA	8	+	58121815	58122059	58121815	58121890	58121991	58122059	1008	28,21,9	0,1,0	36,24,29	0,0,0	250	149	1	1.0	1.0,0.926,1.0	1.0,1.0,1.0	-0.025
1009	gene:Solyc08g069030.2	NA	8	+	58121815	58122059	58121815	58121890	58121981	58122059	1009	13,10,3	542,682,236	11,11,13	705,676,409	240	149	0.5827770052043737	1.0	0.015,0.009,0.008	0.01,0.01,0.019	-0.002
1010	gene:Solyc08g069030.2	NA	8	+	58115086	58115312	58115086	58115166	58115238	58115312	1010	5,1,2	928,786,472	4,6,4	1083,678,954	221	149	1	1.0	0.004,0.001,0.003	0.002,0.006,0.003	-0.001
1011	gene:Solyc08g069030.2	NA	8	+	58117427	58117661	58117427	58117496	58117588	58117661	1011	197,177,142	0,0,2	282,98,262	0,0,0	241	149	1	1.0	1.0,1.0,0.978	1.0,1.0,1.0	-0.007
1013	gene:Solyc08g069030.2	NA	8	+	58117588	58117832	58117588	58117661	58117762	58117832	1013	42,29,11	2,0,0	34,31,27	0,0,0	250	149	1	1.0	0.926,1.0,1.0	1.0,1.0,1.0	-0.025
1014	gene:Solyc08g069030.2	NA	8	+	58117588	58117832	58117588	58117662	58117762	58117832	1014	40,27,9	1496,1028,890	34,29,27	1801,610,1584	249	149	0.7132278892418364	1.0	0.016,0.015,0.006	0.011,0.028,0.01	-0.004
1015	gene:Solyc08g069030.2	NA	8	+	58117588	58117832	58117588	58117660	58117763	58117832	1015	72,42,26	2,0,0	70,46,45	0,0,0	252	149	1	1.0	0.955,1.0,1.0	1.0,1.0,1.0	-0.015
1016	gene:Solyc02g071530.1	NA	2	+	40925307	40925504	40925307	40925354	40925440	40925504	1016	1,0,0	0,0,0	0,0,0	0,0,4	235	149	1	1.0	1.0,NA,NA	NA,NA,0.0	1.0
1017	gene:Solyc03g026310.2	NA	3	+	3752458	3752699	3752458	3752521	3752642	3752699	1017	21,14,10	0,1,0	23,7,17	0,0,1	270	149	1	1.0	1.0,0.885,1.0	1.0,1.0,0.904	-0.006
1018	gene:Solyc03g026310.2	NA	3	+	3752458	3752699	3752458	3752525	3752642	3752699	1018	8,6,4	230,221,123	6,3,7	231,146,184	266	149	0.7694748587022828	1.0	0.019,0.015,0.018	0.014,0.011,0.021	0.002
1019	gene:Solyc09g089660.2	NA	9	-	69422809	69423028	69422809	69422826	69422917	69423028	1019	2,5,0	0,0,0	3,2,0	1,0,0	240	149	1	1.0	1.0,1.0,NA	0.651,1.0,NA	0.174
1021	gene:Solyc07g054830.2	NA	7	-	63006407	63006649	63006407	63006514	63006604	63006649	1021	2,2,0	0,0,0	2,1,8	0,1,0	239	149	1	1.0	1.0,1.0,NA	1.0,0.384,1.0	0.205
1022	gene:Solyc01g096730.2	NA	1	-	87744103	87744311	87744103	87744179	87744268	87744311	1022	0,1,0	7,10,1	0,0,0	6,7,3	238	149	1	1.0	0.0,0.059,0.0	0.0,0.0,0.0	0.02
1023	gene:Solyc01g096730.2	NA	1	-	87744728	87744917	87744728	87744782	87744864	87744917	1023	0,0,0	4,8,6	1,0,0	4,4,0	231	149	1	1.0	0.0,0.0,0.0	0.139,0.0,NA	-0.07
1024	gene:Solyc08g067040.2	NA	8	+	55950028	55950277	55950028	55950113	55950194	55950277	1024	5,9,4	92,76,43	11,5,4	92,62,94	230	149	0.9314381959563577	1.0	0.034,0.071,0.057	0.072,0.05,0.027	0.004
1025	gene:Solyc08g067040.2	NA	8	+	55951094	55951337	55951094	55951158	55951276	55951337	1025	0,0,0	58,49,16	0,1,0	54,38,52	267	149	1	1.0	0.0,0.0,0.0	0.0,0.014,0.0	-0.005
1026	gene:Solyc10g074750.1	NA	10	-	58409787	58409939	58409787	58409808	58409924	58409939	1026	35,34,20	0,0,0	49,38,37	0,0,2	265	149	1	1.0	1.0,1.0,1.0	1.0,1.0,0.912	0.029
1027	gene:Solyc05g052510.2	NA	5	-	62726089	62726318	62726089	62726152	62726235	62726318	1027	1,0,0	136,113,77	3,0,5	166,69,163	232	149	1	1.0	0.005,0.0,0.0	0.011,0.0,0.019	-0.008
1028	gene:Solyc05g052510.2	NA	5	-	62726089	62726318	62726089	62726144	62726235	62726318	1028	1,0,0	0,0,0	3,0,5	0,0,3	240	149	1	1.0	1.0,NA,NA	1.0,NA,0.509	0.246
102	gene:Solyc02g084300.1	NA	2	+	47443566	47443814	47443566	47443655	47443765	47443814	102	0,0,0	2,1,0	1,0,0	1,1,0	259	149	1	1.0	0.0,0.0,NA	0.365,0.0,NA	-0.182
1030	gene:Solyc10g005050.2	NA	10	+	51447	51688	51447	51534	51649	51688	1030	1103,676,507	7,0,0	1220,537,966	0,0,0	264	149	1	1.0	0.989,1.0,1.0	1.0,1.0,1.0	-0.004
1031	gene:Solyc08g065360.2	NA	8	+	53284875	53285083	53284875	53284944	53285032	53285083	1031	0,0,0	7,10,8	1,0,0	15,18,9	237	149	1	1.0	0.0,0.0,0.0	0.04,0.0,0.0	-0.013
1039	gene:Solyc01g006100.2	NA	1	-	758292	758532	758292	758370	758463	758532	1039	20,11,5	0,2,0	13,9,16	0,0,0	242	149	1	1.0	1.0,0.772,1.0	1.0,1.0,1.0	-0.076
103	gene:Solyc08g074760.2	NA	8	+	58902352	58902581	58902352	58902421	58902509	58902581	103	0,2,0	102,140,75	2,1,0	157,127,100	237	149	1	1.0	0.0,0.009,0.0	0.008,0.005,0.0	-0.001
1040	gene:Solyc01g108660.2	NA	1	-	95891856	95892066	95891856	95891916	95892005	95892066	1040	1,8,2	179,167,107	2,3,3	233,151,172	238	149	0.7881088183937593	1.0	0.003,0.029,0.012	0.005,0.012,0.011	0.005
1042	gene:Solyc01g102660.2	NA	1	+	91405907	91406137	91405907	91405997	91406080	91406137	1042	3,3,3	946,922,530	2,8,1	1066,757,896	232	149	1	1.0	0.002,0.002,0.004	0.001,0.007,0.001	-0.0
1044	gene:Solyc02g085030.2	NA	2	-	48056765	48057010	48056765	48056831	48056912	48057010	1044	0,0,0	55,39,19	0,1,3	57,21,46	230	149	0.6349707651989319	1.0	0.0,0.0,0.0	0.0,0.03,0.041	-0.024
1048	gene:Solyc08g083040.2	NA	8	-	65631389	65631633	65631389	65631434	65631542	65631633	1048	0,0,1	33,14,9	0,0,0	19,9,24	257	149	1	1.0	0.0,0.0,0.061	0.0,0.0,0.0	0.02
104	gene:Solyc04g081310.2	NA	4	-	65344855	65345104	65344855	65344947	65345024	65345104	104	1,9,0	41,74,33	6,2,2	106,66,36	226	149	0.5802397330354927	1.0	0.016,0.074,0.0	0.036,0.02,0.035	-0.0
1050	gene:Solyc08g083040.2	NA	8	-	65628819	65629028	65628819	65628881	65628962	65629028	1050	1,1,0	40,47,16	0,1,4	40,45,32	230	149	0.4942461107061069	1.0	0.016,0.014,0.0	0.0,0.014,0.075	-0.02
1051	gene:Solyc12g095830.1	NA	12	+	64947768	64948004	64947768	64947842	64947951	64948004	1051	1,0,1	132,98,94	1,2,3	156,68,143	258	149	1	1.0	0.004,0.0,0.006	0.004,0.017,0.012	-0.008
1053	gene:Solyc06g005190.2	NA	6	+	204147	204360	204147	204219	204353	204360	1053	6,7,5	0,0,0	8,7,15	0,2,0	283	149	1	1.0	1.0,1.0,1.0	1.0,0.648,1.0	0.117
1054	gene:Solyc06g005190.2	NA	6	+	206729	206975	206729	206852	206937	206975	1054	7,3,2	0,0,0	0,1,2	0,0,2	234	149	0.6480601271537529	1.0	1.0,1.0,1.0	NA,1.0,0.389	0.305
1056	gene:Solyc08g066820.2	NA	8	-	55670655	55670904	55670655	55670722	55670844	55670904	1056	1,1,1	90,71,38	2,3,0	88,63,89	271	149	1	1.0	0.006,0.008,0.014	0.012,0.026,0.0	-0.003
1059	gene:Solyc12g038160.1	NA	12	-	48798183	48798421	48798183	48798251	48798352	48798421	1059	0,0,0	5,3,0	0,0,1	8,7,2	250	149	1	1.0	0.0,0.0,NA	0.0,0.0,0.23	-0.077
105	gene:Solyc10g007850.2	NA	10	-	2057996	2058197	2057996	2058057	2058139	2058197	105	1,0,1	2,0,0	0,1,2	0,0,0	231	149	1	1.0	0.244,NA,1.0	NA,1.0,1.0	-0.378
1064	gene:Solyc06g068570.2	NA	6	+	42500824	42501069	42500824	42500833	42501014	42501069	1064	4,0,0	17,13,10	0,1,2	27,21,20	330	149	0.6005492165726077	1.0	0.096,0.0,0.0	0.0,0.021,0.043	0.011
1065	gene:Solyc03g121950.2	NA	3	-	69948408	69948641	69948408	69948458	69948571	69948641	1065	2,3,1	154,161,117	2,6,0	208,60,188	262	149	0.8936852482975414	1.0	0.007,0.01,0.005	0.005,0.054,0.0	-0.012
1067	gene:Solyc01g010810.2	NA	1	-	6210192	6210385	6210192	6210269	6210341	6210385	1067	0,2,2	112,75,78	5,0,3	158,36,94	221	149	0.7708110274352331	1.0	0.0,0.018,0.017	0.021,0.0,0.021	-0.002
1068	gene:Solyc04g049710.2	NA	4	-	43144919	43145104	43144919	43145002	43145078	43145104	1068	5,1,7	117,70,39	5,3,6	107,55,92	225	149	0.6107240463766981	1.0	0.028,0.009,0.106	0.03,0.035,0.041	0.012
1069	gene:Solyc04g049710.2	NA	4	-	43144919	43145104	43144919	43145018	43145078	43145104	1069	5,1,7	0,3,0	3,2,3	0,0,0	209	149	0.8105301860356737	1.0	1.0,0.192,1.0	1.0,1.0,1.0	-0.269
106	gene:Solyc07g064590.2	NA	7	+	66670470	66670674	66670470	66670533	66670599	66670674	106	7,14,2	0,0,0	8,6,8	0,0,1	215	149	1	1.0	1.0,1.0,1.0	1.0,1.0,0.847	0.051
1070	gene:Solyc04g049710.2	NA	4	-	43144919	43145104	43144919	43144998	43145078	43145104	1070	6,2,10	2,1,0	6,8,7	0,0,2	229	149	1	1.0	0.661,0.565,1.0	1.0,1.0,0.695	-0.156
1073	gene:Solyc04g079070.2	NA	4	-	63653870	63654100	63653870	63653926	63654001	63654100	1073	2,0,0	8,9,4	1,0,0	14,12,3	224	149	1	1.0	0.143,0.0,0.0	0.045,0.0,0.0	0.033
1075	gene:Solyc01g081050.2	NA	1	+	80378905	80379131	80378905	80378950	80379072	80379131	1075	5,0,1	0,0,1	7,0,1	0,0,0	271	149	1	1.0	1.0,NA,0.355	1.0,NA,1.0	-0.323
1077	gene:Solyc01g081050.2	NA	1	+	80378905	80379131	80378905	80378950	80379075	80379131	1077	5,0,1	2,0,0	7,1,1	0,0,0	274	149	0.8497708413510079	1.0	0.576,NA,1.0	1.0,1.0,1.0	-0.212
1078	gene:Solyc09g074680.2	NA	9	-	66507557	66507782	66507557	66507617	66507705	66507782	1078	0,2,1	33,35,35	0,0,0	72,29,54	237	149	1	1.0	0.0,0.035,0.018	0.0,0.0,0.0	0.018
1079	gene:Solyc08g076810.2	NA	8	+	60713294	60713531	60713294	60713358	60713455	60713531	1079	0,1,0	7,4,6	0,0,0	17,15,4	246	149	1	1.0	0.0,0.132,0.0	0.0,0.0,0.0	0.044
1080	gene:Solyc08g076810.2	NA	8	+	60713294	60713531	60713294	60713358	60713477	60713531	1080	5,3,0	0,0,0	1,3,1	1,0,0	268	149	1	1.0	1.0,1.0,NA	0.357,1.0,1.0	0.214
1081	gene:Solyc08g076810.2	NA	8	+	60713477	60713719	60713477	60713531	60713629	60713719	1081	0,2,0	17,5,3	1,0,1	12,9,2	247	149	1	1.0	0.0,0.194,0.0	0.048,0.0,0.232	-0.029
1086	gene:Solyc11g064920.1	NA	11	+	50239284	50239498	50239284	50239372	50239460	50239498	1086	0,0,0	29,33,29	1,0,0	46,44,27	237	149	1	1.0	0.0,0.0,0.0	0.013,0.0,0.0	-0.004
1088	gene:Solyc01g079510.2	NA	1	+	78561469	78561698	78561469	78561520	78561639	78561698	1088	7,7,3	0,0,0	14,9,15	0,0,2	268	149	1	1.0	1.0,1.0,1.0	1.0,1.0,0.807	0.064
108	gene:Solyc01g095320.2	NA	1	+	86628755	86628958	86628755	86628772	86628890	86628958	108	0,4,2	0,0,0	2,9,0	0,0,1	267	149	1	1.0	NA,1.0,1.0	1.0,1.0,0.0	0.333
1091	gene:Solyc01g103010.2	NA	1	+	91679602	91679816	91679602	91679611	91679717	91679816	1091	1,0,1	75,71,40	2,0,1	110,64,65	255	149	1	1.0	0.008,0.0,0.014	0.011,0.0,0.009	0.001
1092	gene:Solyc01g103010.2	NA	1	+	91678013	91678202	91678013	91678052	91678119	91678202	1092	3,0,0	118,76,100	1,0,2	169,61,144	216	149	1	1.0	0.017,0.0,0.0	0.004,0.0,0.009	0.001
1093	gene:Solyc04g049450.2	NA	4	+	41976212	41976398	41976212	41976226	41976341	41976398	1093	3,3,7	2,0,0	10,6,4	0,0,0	264	149	1	1.0	0.458,1.0,1.0	1.0,1.0,1.0	-0.181
1095	gene:Solyc01g103370.2	NA	1	+	91990338	91990516	91990338	91990386	91990470	91990516	1095	55,49,16	0,0,0	55,58,49	0,0,1	233	149	1	1.0	1.0,1.0,1.0	1.0,1.0,0.969	0.01
1096	gene:Solyc01g103370.2	NA	1	+	91990277	91990516	91990277	91990386	91990490	91990516	1096	88,72,27	0,1,0	88,82,76	1,0,0	253	149	1	1.0	1.0,0.977,1.0	0.981,1.0,1.0	-0.001
1097	gene:Solyc01g103370.2	NA	1	+	91990358	91990516	91990358	91990386	91990469	91990516	1097	52,43,15	816,612,355	44,49,43	830,575,694	232	149	0.6015751010036998	1.0	0.039,0.043,0.026	0.033,0.052,0.038	-0.005
1104	gene:Solyc07g019530.2	NA	7	+	11873560	11873795	11873560	11873646	11873740	11873795	1104	27,21,12	3,3,3	12,19,18	4,0,4	243	149	0.6121867620354685	1.0	0.847,0.811,0.71	0.648,1.0,0.734	-0.005
1106	gene:Solyc06g048410.2	NA	6	+	31009583	31009810	31009583	31009657	31009737	31009810	1106	41,81,31	0,1,0	80,87,39	0,0,0	229	149	1	1.0	1.0,0.981,1.0	1.0,1.0,1.0	-0.006
1107	gene:Solyc06g048410.2	NA	6	+	31009737	31009940	31009737	31009810	31009916	31009940	1107	92,73,44	0,0,1	64,60,69	1,0,0	255	149	1	1.0	1.0,1.0,0.963	0.974,1.0,1.0	-0.004
1109	gene:Solyc06g048410.2	NA	6	+	31009583	31009810	31009583	31009661	31009766	31009810	1109	177,129,118	2,0,2	205,84,162	1,1,0	254	149	1	1.0	0.981,1.0,0.972	0.992,0.98,1.0	-0.006
110	gene:Solyc05g054350.2	NA	5	-	64276619	64276986	64276619	64276743	64276872	64276986	110	565,513,290	0,0,0	548,517,422	0,4,0	278	149	1	1.0	1.0,1.0,1.0	1.0,0.986,1.0	0.005
1110	gene:Solyc06g048410.2	NA	6	+	31009737	31009940	31009737	31009793	31009916	31009940	1110	124,96,58	3150,2490,1780	97,89,86	3012,1659,2606	272	149	0.8632926567069521	1.0	0.021,0.021,0.018	0.017,0.029,0.018	-0.001
1114	gene:Solyc01g101240.2	NA	1	+	91060814	91061060	91060814	91060928	91061000	91061060	1114	11,18,11	316,229,155	23,9,13	330,164,302	221	149	0.8553474320889973	1.0	0.023,0.05,0.046	0.045,0.036,0.028	0.003
1116	gene:Solyc08g075890.2	NA	8	+	59982405	59982613	59982405	59982497	59982581	59982613	1116	23,32,29	0,0,0	25,21,26	0,2,0	233	149	1	1.0	1.0,1.0,1.0	1.0,0.87,1.0	0.043
1118	gene:Solyc08g075890.2	NA	8	+	59981147	59981360	59981147	59981216	59981353	59981360	1118	38,36,13	0,0,0	43,28,28	1,0,1	286	149	1	1.0	1.0,1.0,1.0	0.957,1.0,0.936	0.036
111	gene:Solyc05g054350.2	NA	5	-	64276619	64276986	64276619	64276743	64276897	64276986	111	728,663,415	0,0,0	784,587,556	0,0,2	303	149	1	1.0	1.0,1.0,1.0	1.0,1.0,0.993	0.002
1120	gene:Solyc08g075890.2	NA	8	+	59982080	59982328	59982080	59982149	59982239	59982328	1120	12,16,12	339,268,206	15,15,13	404,163,396	239	149	0.6681009806953394	1.0	0.022,0.036,0.035	0.023,0.054,0.02	-0.001
1121	gene:Solyc08g075890.2	NA	8	+	59979861	59980093	59979861	59979940	59980030	59980093	1121	6,7,0	280,305,119	3,3,1	319,288,241	239	149	0.9674780648778027	1.0	0.013,0.014,0.0	0.006,0.006,0.003	0.004
1122	gene:Solyc02g075630.1	NA	2	-	41781389	41781613	41781389	41781447	41781565	41781613	1122	1,1,1	139,48,60	1,0,1	100,39,114	267	149	1	1.0	0.004,0.011,0.009	0.006,0.0,0.005	0.004
1123	gene:Solyc02g075630.1	NA	2	-	41781389	41781613	41781389	41781455	41781565	41781613	1123	0,0,1	0,0,0	0,0,0	0,2,0	259	149	1	1.0	NA,NA,1.0	NA,0.0,NA	1.0
1125	gene:Solyc12g056530.1	NA	12	-	62482972	62483201	62482972	62483039	62483131	62483201	1125	12,6,10	172,126,140	6,6,21	255,125,223	241	149	0.6952504654061884	1.0	0.041,0.029,0.042	0.014,0.029,0.055	0.005
1126	gene:Solyc12g056530.1	NA	12	-	62483131	62483337	62483131	62483201	62483269	62483337	1126	8,7,9	2,1,0	8,9,12	1,0,0	217	149	1	1.0	0.733,0.828,1.0	0.846,1.0,1.0	-0.095
1127	gene:Solyc12g056530.1	NA	12	-	62483277	62483478	62483277	62483337	62483430	62483478	1127	20,18,29	0,0,1	18,18,13	0,0,0	242	149	1	1.0	1.0,1.0,0.947	1.0,1.0,1.0	-0.018
1129	gene:Solyc12g056530.1	NA	12	-	62483131	62483337	62483131	62483193	62483277	62483337	1129	28,16,16	0,0,0	31,11,26	2,0,0	233	149	1	1.0	1.0,1.0,1.0	0.908,1.0,1.0	0.031
1130	gene:Solyc12g056530.1	NA	12	-	62483131	62483337	62483131	62483193	62483287	62483337	1130	34,23,21	0,0,0	50,18,42	0,0,2	243	149	1	1.0	1.0,1.0,1.0	1.0,1.0,0.928	0.024
1136	gene:Solyc09g074230.2	NA	9	-	66005549	66005773	66005549	66005607	66005697	66005773	1136	3,4,1	286,166,118	5,2,2	250,167,250	239	149	1	1.0	0.006,0.015,0.005	0.012,0.007,0.005	0.001
1137	gene:Solyc11g066790.1	NA	11	+	52594839	52595084	52594839	52594930	52595012	52595084	1137	2,2,0	15,7,6	0,2,2	25,7,11	231	149	0.7612142409338445	1.0	0.079,0.156,0.0	0.0,0.156,0.105	-0.009
1138	gene:Solyc02g062950.2	NA	2	-	34896397	34896643	34896397	34896487	34896598	34896643	1138	0,0,1	110,68,43	1,1,0	91,37,71	260	149	1	1.0	0.0,0.0,0.013	0.006,0.015,0.0	-0.003
1139	gene:Solyc10g084310.1	NA	10	+	63912795	63913035	63912795	63912802	63912894	63913035	1139	20,11,11	936,610,509	15,6,21	1214,541,1006	241	149	0.48237878683390645	1.0	0.013,0.011,0.013	0.008,0.007,0.013	0.003
1140	gene:Solyc01g112060.2	NA	1	-	98177469	98177711	98177469	98177565	98177640	98177711	1140	14,18,12	397,305,218	25,15,26	464,329,410	224	149	0.4833576274118031	1.0	0.023,0.038,0.035	0.035,0.029,0.04	-0.003
1141	gene:Solyc10g081530.1	NA	10	-	62574043	62574285	62574043	62574103	62574181	62574285	1141	0,0,1	0,0,1	0,1,0	0,0,0	227	149	1	1.0	NA,NA,0.396	NA,1.0,NA	-0.604
1142	gene:Solyc10g081530.1	NA	10	-	62574043	62574285	62574043	62574103	62574206	62574285	1142	4,1,3	516,456,253	0,2,2	594,344,451	252	149	1	1.0	0.005,0.001,0.007	0.0,0.003,0.003	0.002
1144	gene:Solyc02g086110.2	NA	2	-	48884893	48885096	48884893	48884977	48885071	48885096	1144	0,0,3	1,5,0	0,0,1	9,3,5	243	149	1	1.0	0.0,0.0,1.0	0.0,0.0,0.109	0.297
1146	gene:Solyc03g097130.2	NA	3	+	59465610	59465858	59465610	59465753	59465831	59465858	1146	84,66,54	2,0,0	93,65,53	0,0,0	227	149	1	1.0	0.965,1.0,1.0	1.0,1.0,1.0	-0.012
114	gene:Solyc03g121310.2	NA	3	-	69451072	69451280	69451072	69451140	69451225	69451280	114	4,6,3	568,529,227	6,4,3	744,435,474	234	149	1	1.0	0.004,0.007,0.008	0.005,0.006,0.004	0.001
1151	gene:Solyc06g009650.2	NA	6	+	3594205	3594454	3594205	3594276	3594376	3594454	1151	0,0,0	52,45,14	1,0,0	73,46,53	249	149	1	1.0	0.0,0.0,0.0	0.008,0.0,0.0	-0.003
1152	gene:Solyc06g008520.2	NA	6	+	2409591	2409784	2409591	2409641	2409742	2409784	1152	9,12,7	0,0,0	15,7,15	0,2,0	250	149	1	1.0	1.0,1.0,1.0	1.0,0.676,1.0	0.108
1155	gene:Solyc08g083280.2	NA	8	+	65785266	65785465	65785266	65785289	65785369	65785465	1155	5,8,0	124,99,73	5,5,8	145,104,121	229	149	0.561996812493213	1.0	0.026,0.05,0.0	0.022,0.03,0.041	-0.006
1157	gene:Solyc08g083280.2	NA	8	+	65783773	65783952	65783773	65783807	65783878	65783952	1157	0,0,0	209,146,92	0,0,1	237,141,232	220	149	1	1.0	0.0,0.0,0.0	0.0,0.0,0.003	-0.001
1159	gene:Solyc08g022070.2	NA	8	+	33077493	33077730	33077493	33077584	33077666	33077730	1159	4,2,1	256,197,141	2,1,4	278,140,254	231	149	1	1.0	0.01,0.007,0.005	0.005,0.005,0.01	0.001
1160	gene:Solyc09g090120.2	NA	9	+	69653654	69653771	69653654	69653667	69653748	69653771	1160	1,2,1	44,92,33	4,1,1	92,112,26	230	149	0.6359216547974713	1.0	0.015,0.014,0.019	0.027,0.006,0.024	-0.003
1161	gene:Solyc09g090120.2	NA	9	+	69657755	69657965	69657755	69657838	69657904	69657965	1161	15,9,8	0,0,0	23,22,15	0,0,2	215	149	1	1.0	1.0,1.0,1.0	1.0,1.0,0.839	0.054
1162	gene:Solyc04g025440.2	NA	4	-	23033078	23033213	23033078	23033111	23033192	23033213	1162	0,4,0	9,22,13	0,1,3	30,21,15	230	149	0.8469006127050094	1.0	0.0,0.105,0.0	0.0,0.03,0.115	-0.013
1163	gene:Solyc11g033280.1	NA	11	-	26386324	26386581	26386324	26386398	26386567	26386581	1163	742,731,379	0,0,0	1008,678,796	0,4,0	318	149	1	1.0	1.0,1.0,1.0	1.0,0.988,1.0	0.004
1165	gene:Solyc02g086910.2	NA	2	-	49500873	49501113	49500873	49500945	49501017	49501113	1165	26,24,8	2,0,0	30,19,25	2,0,0	221	149	1	1.0	0.898,1.0,1.0	0.91,1.0,1.0	-0.004
1167	gene:Solyc01g079690.2	NA	1	-	78801058	78801266	78801058	78801159	78801234	78801266	1167	7,14,3	0,0,0	29,25,12	0,0,2	224	149	1	1.0	1.0,1.0,1.0	1.0,1.0,0.8	0.067
1168	gene:Solyc03g123740.2	NA	3	-	70482580	70482775	70482580	70482652	70482755	70482775	1168	2,0,0	82,61,35	1,0,0	107,87,82	252	149	1	1.0	0.014,0.0,0.0	0.005,0.0,0.0	0.003
1169	gene:Solyc11g009060.1	NA	11	-	3183645	3183845	3183645	3183673	3183780	3183845	1169	23,32,7	0,0,0	16,32,14	1,0,0	256	149	1	1.0	1.0,1.0,1.0	0.903,1.0,1.0	0.032
116	gene:Solyc07g053970.2	NA	7	-	62362444	62362670	62362444	62362554	62362638	62362670	116	3,2,0	231,138,93	5,3,1	249,83,215	233	149	1	1.0	0.008,0.009,0.0	0.013,0.023,0.003	-0.007
1173	gene:Solyc10g084850.1	NA	10	-	64236288	64236526	64236288	64236347	64236452	64236526	1173	1,2,2	108,110,66	2,1,2	111,84,101	254	149	1	1.0	0.005,0.011,0.017	0.01,0.007,0.011	0.002
1174	gene:Solyc10g084850.1	NA	10	-	64236161	64236342	64236161	64236222	64236292	64236342	1174	8,17,14	0,0,0	34,12,38	0,1,0	219	149	1	1.0	1.0,1.0,1.0	1.0,0.891,1.0	0.036
1176	gene:Solyc10g084850.1	NA	10	-	64236161	64236342	64236161	64236224	64236288	64236342	1176	5,17,12	0,0,0	31,11,36	0,0,1	213	149	1	1.0	1.0,1.0,1.0	1.0,1.0,0.962	0.013
1179	gene:Solyc10g085980.1	NA	10	+	64977119	64977366	64977119	64977195	64977287	64977366	1179	0,1,2	102,53,32	0,4,0	105,59,65	241	149	1	1.0	0.0,0.012,0.037	0.0,0.04,0.0	0.003
117	gene:Solyc12g094500.1	NA	12	+	64729382	64729620	64729382	64729459	64729544	64729620	117	3,2,1	194,173,87	2,3,4	191,97,195	234	149	1	1.0	0.01,0.007,0.007	0.007,0.019,0.013	-0.005
1180	gene:Solyc10g009570.2	NA	10	-	3697162	3697357	3697162	3697237	3697314	3697357	1180	17,26,15	370,275,162	24,20,17	398,329,233	226	149	0.49124973718534515	1.0	0.029,0.059,0.058	0.038,0.039,0.046	0.008
1181	gene:Solyc10g009570.2	NA	10	-	3698095	3698324	3698095	3698179	3698250	3698324	1181	19,31,5	888,821,388	35,14,13	949,859,685	220	149	1	1.0	0.014,0.025,0.009	0.024,0.011,0.013	0.0
1183	gene:Solyc07g065800.2	NA	7	-	67419726	67419939	67419726	67419810	67419897	67419939	1183	9,6,11	0,1,0	17,7,10	0,0,0	236	149	1	1.0	1.0,0.791,1.0	1.0,1.0,1.0	-0.07
1184	gene:Solyc07g065800.2	NA	7	-	67419726	67419939	67419726	67419801	67419897	67419939	1184	49,50,43	0,0,0	62,27,35	0,0,2	245	149	1	1.0	1.0,1.0,1.0	1.0,1.0,0.914	0.029
1186	gene:Solyc03g007590.2	NA	3	-	2140742	2140925	2140742	2140761	2140857	2140925	1186	4,1,3	0,0,4	2,4,2	4,0,0	245	149	0.8103547898835605	1.0	1.0,1.0,0.313	0.233,1.0,1.0	0.027
1187	gene:Solyc09g015670.2	NA	9	-	10676191	10676424	10676191	10676275	10676358	10676424	1187	3,2,2	89,55,52	5,2,0	88,38,49	232	149	1	1.0	0.021,0.023,0.024	0.035,0.033,0.0	0.0
1189	gene:Solyc03g113860.1	NA	3	-	63913947	63914178	63913947	63914015	63914102	63914178	1189	1,0,0	37,7,19	0,0,0	28,11,18	236	149	1	1.0	0.017,0.0,0.0	0.0,0.0,0.0	0.006
1190	gene:Solyc04g049140.2	NA	4	-	39833598	39833928	39833598	39833763	39833867	39833928	1190	73,63,44	2,0,0	91,50,75	0,0,0	253	149	1	1.0	0.956,1.0,1.0	1.0,1.0,1.0	-0.015
1192	gene:Solyc02g005180.2	NA	2	+	7138836	7139051	7138836	7138902	7138982	7139051	1192	4,5,1	0,0,2	2,3,2	0,0,1	229	149	1	1.0	1.0,1.0,0.245	1.0,1.0,0.565	-0.107
1196	gene:Solyc03g118390.2	NA	3	-	67280470	67280639	67280470	67280531	67280581	67280639	1196	0,5,0	0,0,0	3,2,1	1,0,0	199	149	1	1.0	NA,1.0,NA	0.692,1.0,1.0	0.103
119	gene:Solyc04g076510.2	NA	4	+	61393828	61394043	61393828	61393861	61393949	61394043	119	0,0,3	26,32,2	2,0,0	25,29,12	237	149	0.9299598251505254	1.0	0.0,0.0,0.485	0.048,0.0,0.0	0.146
11	gene:Solyc01g090200.2	NA	1	+	83847453	83847689	83847453	83847525	83847616	83847689	11	4,2,1	260,249,113	2,0,0	242,200,231	240	149	1	1.0	0.009,0.005,0.005	0.005,0.0,0.0	0.005
1201	gene:Solyc12g041880.1	NXD1	12	-	42386972	42387133	42386972	42386983	42387049	42387133	1201	6,6,0	83,111,33	10,4,5	120,109,64	215	149	0.49933662083216657	1.0	0.048,0.036,0.0	0.055,0.025,0.051	-0.016
1204	gene:Solyc12g041880.1	NXD1	12	-	42384277	42384471	42384277	42384334	42384418	42384471	1204	30,28,18	458,272,241	32,17,31	429,179,421	233	149	1	1.0	0.04,0.062,0.046	0.046,0.057,0.045	0.0
1208	gene:Solyc05g053130.2	NA	5	+	63241437	63241666	63241437	63241540	63241614	63241666	1208	1,1,0	21,11,4	0,0,0	32,8,13	223	149	1	1.0	0.031,0.057,0.0	0.0,0.0,0.0	0.029
1209	gene:Solyc05g053130.2	NA	5	+	63241437	63241666	63241437	63241540	63241636	63241666	1209	2,4,5	3,0,0	5,2,2	2,1,0	245	149	0.5185128098608239	1.0	0.288,1.0,1.0	0.603,0.549,1.0	0.045
1215	gene:Solyc02g071890.2	NA	2	+	41266904	41267112	41266904	41266972	41267049	41267112	1215	3,0,3	159,99,55	1,2,2	139,77,130	226	149	1	1.0	0.012,0.0,0.035	0.005,0.017,0.01	0.005
1216	gene:Solyc02g071890.2	NA	2	+	41265181	41265414	41265181	41265274	41265380	41265414	1216	4,0,2	277,155,121	4,2,1	313,117,285	255	149	1	1.0	0.008,0.0,0.01	0.007,0.01,0.002	-0.0
1217	gene:Solyc01g096610.2	NA	1	+	87683702	87683895	87683702	87683787	87683863	87683895	1217	2,1,0	61,46,37	0,0,1	69,63,52	225	149	1	1.0	0.021,0.014,0.0	0.0,0.0,0.013	0.007
1219	gene:Solyc08g067090.2	NA	8	+	56002667	56002858	56002667	56002719	56002837	56002858	1219	7,6,6	0,0,0	10,7,4	1,0,0	267	149	1	1.0	1.0,1.0,1.0	0.848,1.0,1.0	0.051
121	gene:Solyc05g009710.2	NA	5	-	3910446	3910662	3910446	3910549	3910621	3910662	121	1,6,2	0,0,2	2,1,0	0,0,0	221	149	1	1.0	1.0,1.0,0.403	1.0,1.0,NA	-0.199
1222	gene:Solyc08g008040.2	NA	8	+	2535285	2535588	2535285	2535292	2535422	2535588	1222	95,83,49	1,0,0	136,98,99	0,0,0	279	149	1	1.0	0.981,1.0,1.0	1.0,1.0,1.0	-0.006
1223	gene:Solyc08g008040.2	NA	8	+	2535285	2535588	2535285	2535355	2535422	2535588	1223	95,83,49	0,5,0	136,98,99	0,0,0	216	149	0.5715474800006695	1.0	1.0,0.92,1.0	1.0,1.0,1.0	-0.027
1224	gene:Solyc08g008040.2	NA	8	+	2535285	2535588	2535285	2535355	2535426	2535588	1224	96,84,51	0,1,0	137,99,103	0,0,0	220	149	1	1.0	1.0,0.983,1.0	1.0,1.0,1.0	-0.006
1227	gene:Solyc03g114780.2	NA	3	+	64673813	64674035	64673813	64673890	64673964	64674035	1227	0,0,0	3,1,2	2,0,0	7,3,3	223	149	1	1.0	0.0,0.0,0.0	0.16,0.0,0.0	-0.053
1228	gene:Solyc03g114780.2	NA	3	+	64675380	64675623	64675380	64675456	64675547	64675623	1228	0,1,0	4,10,7	2,0,0	12,4,13	240	149	1	1.0	0.0,0.058,0.0	0.094,0.0,0.0	-0.012
1230	gene:Solyc05g052180.2	NA	5	-	62463170	62463379	62463170	62463246	62463341	62463379	1230	0,2,1	0,1,0	0,0,1	0,0,0	244	149	1	1.0	NA,0.55,1.0	NA,NA,1.0	-0.225
1232	gene:Solyc11g045100.1	NA	11	-	31778640	31778862	31778640	31778691	31778786	31778862	1232	1,2,0	44,28,30	0,1,0	68,41,39	244	149	1	1.0	0.014,0.042,0.0	0.0,0.015,0.0	0.014
1233	gene:Solyc04g076810.2	NA	4	-	61680572	61680786	61680572	61680651	61680729	61680786	1233	4,2,0	73,66,19	1,1,0	81,42,29	227	149	0.6296458573336796	1.0	0.035,0.02,0.0	0.008,0.015,0.0	0.011
1234	gene:Solyc02g067740.2	NA	2	-	37860312	37860551	37860312	37860366	37860474	37860551	1234	1,0,1	14,4,12	1,1,2	18,14,13	257	149	1	1.0	0.04,0.0,0.046	0.031,0.04,0.082	-0.022
1238	gene:Solyc04g008640.2	NA	4	+	2256385	2256624	2256385	2256430	2256546	2256624	1238	2,2,0	114,154,82	3,0,2	141,103,139	265	149	1	1.0	0.01,0.007,0.0	0.012,0.0,0.008	-0.001
1239	gene:Solyc10g005930.1	NA	10	-	722718	722959	722718	722730	722850	722959	1239	32,22,21	177,134,101	37,27,30	222,139,168	269	149	0.9550964179202908	1.0	0.091,0.083,0.103	0.085,0.097,0.09	0.002
123	gene:Solyc05g009710.2	NA	5	-	3910446	3910662	3910446	3910532	3910619	3910662	123	1,6,2	0,3,0	2,1,0	0,0,1	236	149	0.6661713540587839	1.0	1.0,0.558,1.0	1.0,1.0,0.0	0.186
1242	gene:Solyc10g080100.1	NA	10	-	61490423	61490652	61490423	61490524	61490604	61490652	1242	5,5,0	91,66,55	6,2,3	81,51,91	229	149	0.8333331788175142	1.0	0.035,0.047,0.0	0.046,0.025,0.021	-0.003
1243	gene:Solyc02g088990.1	NA	2	+	50901646	50901874	50901646	50901664	50901763	50901874	1243	0,0,1	2,2,4	0,0,0	6,3,7	248	149	1	1.0	0.0,0.0,0.131	0.0,0.0,0.0	0.044
1244	gene:Solyc12g049230.1	NA	12	-	37239278	37239567	37239278	37239341	37239477	37239567	1244	28,42,30	0,0,0	68,72,54	0,1,0	285	149	1	1.0	1.0,1.0,1.0	1.0,0.974,1.0	0.009
1245	gene:Solyc02g094510.2	NA	2	-	55031895	55032255	55031895	55032075	55032144	55032255	1245	268,206,122	2,6,0	274,163,260	0,5,3	218	149	0.515164411867989	1.0	0.989,0.959,1.0	1.0,0.957,0.983	0.003
1246	gene:Solyc01g005250.2	NA	1	-	193190	193397	193190	193235	193345	193397	1246	31,18,14	0,0,1	28,10,18	0,0,0	259	149	1	1.0	1.0,1.0,0.89	1.0,1.0,1.0	-0.037
1248	gene:Solyc05g008810.2	NA	5	-	3045255	3045480	3045255	3045284	3045363	3045480	1248	298,244,139	0,0,0	331,254,289	0,2,0	228	149	1	1.0	1.0,1.0,1.0	1.0,0.988,1.0	0.004
1249	gene:Solyc06g084510.2	NA	6	-	49596935	49597177	49596935	49596992	49597155	49597177	1249	5,1,0	1,0,0	2,1,0	0,0,0	312	149	1	1.0	0.705,1.0,NA	1.0,1.0,NA	-0.147
1251	gene:Solyc06g084510.2	NA	6	-	49596795	49596971	49596795	49596828	49596935	49596971	1251	3,2,0	170,106,122	2,1,1	208,88,204	256	149	1	1.0	0.01,0.011,0.0	0.006,0.007,0.003	0.002
1252	gene:Solyc04g072810.2	NA	4	-	59780624	59782755	59780624	59780742	59782661	59782755	1252	82,95,61	0,0,0	110,145,77	2,1,0	2068	149	0.6019569255204884	1.0	1.0,1.0,1.0	0.798,0.913,1.0	0.096
1253	gene:Solyc04g072810.2	NA	4	-	59780624	59782755	59780624	59780764	59782661	59782755	1253	77,92,58	0,2,0	107,140,75	0,0,0	2046	149	1	1.0	1.0,0.77,1.0	1.0,1.0,1.0	-0.077
1260	gene:Solyc08g075650.2	NA	8	-	59796178	59796396	59796178	59796229	59796317	59796396	1260	2,1,1	67,43,26	1,1,0	54,48,54	237	149	1	1.0	0.018,0.014,0.024	0.012,0.013,0.0	0.01
1261	gene:Solyc07g047970.2	NA	7	-	59186970	59187176	59186970	59187067	59187162	59187176	1261	5,2,0	35,43,18	6,1,2	61,67,38	244	149	0.524343682257953	1.0	0.08,0.028,0.0	0.057,0.009,0.031	0.004
1264	gene:Solyc02g084700.2	NA	2	-	47808901	47809080	47808901	47808991	47809077	47809080	1264	2,1,0	2,0,1	4,2,0	0,1,0	235	149	1	1.0	0.388,1.0,0.0	1.0,0.559,NA	-0.317
1266	gene:Solyc10g074560.1	NA	10	+	58116989	58117183	58116989	58117033	58117131	58117183	1266	0,1,1	42,56,30	1,1,2	46,32,36	247	149	0.5734372213046196	1.0	0.0,0.011,0.02	0.013,0.019,0.032	-0.011
1267	gene:Solyc12g042080.1	NA	12	+	40758098	40758314	40758098	40758140	40758224	40758314	1267	14,17,6	0,0,0	315,117,13	2,1,0	233	149	1	1.0	1.0,1.0,1.0	0.99,0.987,1.0	0.008
1269	gene:Solyc12g010740.1	NA	12	+	3663341	3663560	3663341	3663397	3663494	3663560	1269	2,2,0	13,16,11	1,2,1	11,16,4	246	149	0.9212234012071786	1.0	0.085,0.07,0.0	0.052,0.07,0.132	-0.033
1270	gene:Solyc06g053140.2	NA	6	+	35873853	35874086	35873853	35873963	35874071	35874086	1270	137,140,64	2,0,0	120,103,99	1,0,2	257	149	1	1.0	0.975,1.0,1.0	0.986,1.0,0.966	0.008
1272	gene:Solyc12g035130.1	NA	12	-	60087206	60087566	60087206	60087366	60087510	60087566	1272	2593,2186,1377	2,0,0	2846,1719,2430	0,0,0	293	149	1	1.0	0.998,1.0,1.0	1.0,1.0,1.0	-0.001
1273	gene:Solyc03g115840.2	NA	3	-	65429018	65429243	65429018	65429072	65429177	65429243	1273	3,0,0	45,33,15	0,2,0	29,31,29	254	149	1	1.0	0.038,0.0,0.0	0.0,0.036,0.0	0.001
1275	gene:Solyc10g083710.1	NA	10	+	63476165	63476401	63476165	63476235	63476334	63476401	1275	0,1,1	0,1,0	3,5,3	0,0,0	248	149	1	1.0	NA,0.375,1.0	1.0,1.0,1.0	-0.313
1277	gene:Solyc02g085570.2	NA	2	+	48404846	48405088	48404846	48404887	48404975	48405088	1277	27,10,9	116,119,75	28,16,24	190,118,149	237	149	0.9223922039290391	1.0	0.128,0.05,0.07	0.085,0.079,0.092	-0.003
1278	gene:Solyc02g085570.2	NA	2	+	48403921	48404115	48403921	48403966	48404060	48404115	1278	30,36,37	0,0,0	73,42,51	0,0,2	243	149	1	1.0	1.0,1.0,1.0	1.0,1.0,0.94	0.02
1280	gene:Solyc12g100120.1	NA	12	+	66970065	66970303	66970065	66970161	66970233	66970303	1280	10,6,4	288,156,118	8,5,12	283,161,275	221	149	0.6241175707477391	1.0	0.023,0.025,0.022	0.019,0.021,0.029	0.0
1281	gene:Solyc10g081370.1	NA	10	+	62463343	62463577	62463343	62463427	62463539	62463577	1281	9,3,3	386,395,191	11,4,5	591,502,311	261	149	1	1.0	0.013,0.004,0.009	0.011,0.005,0.009	0.0
1284	gene:Solyc04g016380.2	NA	4	-	7186549	7186798	7186549	7186648	7186723	7186798	1284	5,1,4	224,201,129	4,4,4	325,202,188	224	149	0.9393960738084217	1.0	0.015,0.003,0.02	0.008,0.013,0.014	0.001
1286	gene:Solyc05g013720.2	NA	5	-	7023469	7023848	7023469	7023542	7023672	7023848	1286	39,55,18	0,0,0	50,44,34	0,1,0	279	149	1	1.0	1.0,1.0,1.0	1.0,0.959,1.0	0.014
1287	gene:Solyc08g006570.2	NA	8	+	1177189	1177419	1177189	1177234	1177323	1177419	1287	4,4,0	0,2,0	2,0,3	0,0,0	238	149	1	1.0	1.0,0.556,NA	1.0,NA,1.0	-0.222
1291	gene:Solyc11g071730.1	NA	11	+	55134465	55134649	55134465	55134522	55134630	55134649	1291	1,2,1	42,27,27	0,0,0	42,29,29	257	149	0.4953104845089277	1.0	0.014,0.041,0.021	0.0,0.0,0.0	0.025
1294	gene:Solyc03g019680.2	NA	3	+	61459735	61459984	61459735	61459819	61459917	61459984	1294	2,0,0	0,0,0	0,0,1	0,0,2	247	149	1	1.0	1.0,NA,NA	NA,NA,0.232	0.768
1295	gene:Solyc03g019680.2	NA	3	+	61459735	61459984	61459735	61459814	61459917	61459984	1295	2,0,0	25,27,10	0,0,1	50,28,45	252	149	1	1.0	0.045,0.0,0.0	0.0,0.0,0.013	0.011
129	gene:Solyc01g103430.2	NA	1	+	92046255	92046479	92046255	92046343	92046419	92046479	129	0,0,0	276,167,107	0,1,0	281,148,243	225	149	1	1.0	0.0,0.0,0.0	0.0,0.004,0.0	-0.001
1300	gene:Solyc08g048500.2	NA	8	-	12404366	12404592	12404366	12404446	12404540	12404592	1300	1,0,0	0,0,1	2,1,0	0,0,0	243	149	1	1.0	1.0,NA,0.0	1.0,1.0,NA	-0.5
1301	gene:Solyc08g048500.2	NA	8	-	12404366	12404592	12404366	12404463	12404540	12404592	1301	1,0,0	124,69,78	2,1,0	134,82,105	226	149	1	1.0	0.005,0.0,0.0	0.01,0.008,0.0	-0.004
1302	gene:Solyc08g042030.1	NA	8	-	24131526	24131742	24131526	24131589	24131684	24131742	1302	0,0,0	15,16,13	2,0,1	22,23,16	244	149	0.5690033133635877	1.0	0.0,0.0,0.0	0.053,0.0,0.037	-0.03
1306	gene:Solyc07g022770.1	NA	7	+	21539265	21539386	21539265	21539273	21539352	21539386	1306	3,0,0	48,27,20	3,0,0	53,36,47	228	149	1	1.0	0.039,0.0,0.0	0.036,0.0,0.0	0.001
1308	gene:Solyc02g082810.2	NA	2	+	46459870	46460069	46459870	46459943	46460023	46460069	1308	0,0,0	7,6,9	0,1,0	4,11,9	229	149	1	1.0	0.0,0.0,0.0	0.0,0.056,0.0	-0.019
1309	gene:Solyc08g076100.2	NA	8	-	60146735	60146971	60146735	60146792	60146881	60146971	1309	1,2,0	75,79,28	2,2,1	100,39,76	238	149	1	1.0	0.008,0.016,0.0	0.012,0.031,0.008	-0.009
1313	gene:Solyc01g086710.2	NA	1	+	81672333	81672561	81672333	81672437	81672511	81672561	1313	0,0,1	29,19,9	0,0,0	48,37,32	223	149	1	1.0	0.0,0.0,0.069	0.0,0.0,0.0	0.023
1314	gene:Solyc01g086710.2	NA	1	+	81672333	81672561	81672333	81672437	81672525	81672561	1314	4,6,2	2,0,0	1,1,3	0,1,0	237	149	1	1.0	0.557,1.0,1.0	1.0,0.386,1.0	0.057
1316	gene:Solyc06g076300.2	NA	6	-	47405528	47405747	47405528	47405566	47405649	47405747	1316	0,1,0	21,13,8	0,1,0	23,21,7	232	149	1	1.0	0.0,0.047,0.0	0.0,0.03,0.0	0.006
1317	gene:Solyc09g009820.2	NA	9	+	3319085	3319327	3319085	3319145	3319297	3319327	1317	1,2,1	175,154,78	6,0,3	199,125,165	301	149	1	1.0	0.003,0.006,0.006	0.015,0.0,0.009	-0.003
1318	gene:Solyc10g083800.1	NA	10	+	63558007	63558236	63558007	63558089	63558205	63558236	1318	0,1,0	28,30,9	2,0,0	24,28,32	265	149	1	1.0	0.0,0.018,0.0	0.045,0.0,0.0	-0.009
1319	gene:Solyc10g083800.1	NA	10	+	63558205	63558403	63558205	63558236	63558337	63558403	1319	4,3,3	2,0,0	9,1,3	2,0,0	250	149	1	1.0	0.544,1.0,1.0	0.728,1.0,1.0	-0.061
131	gene:Solyc08g007370.2	NA	8	+	1934701	1934904	1934701	1934784	1934881	1934904	131	0,0,2	30,20,6	0,2,0	15,15,22	246	149	1	1.0	0.0,0.0,0.168	0.0,0.075,0.0	0.031
1320	gene:Solyc10g083800.1	NA	10	+	63558205	63558403	63558205	63558265	63558342	63558403	1320	2,2,1	0,1,0	5,1,2	1,0,0	226	149	1	1.0	1.0,0.569,1.0	0.767,1.0,1.0	-0.066
1322	gene:Solyc01g091340.2	NA	1	+	84983436	84983606	84983436	84983506	84983588	84983606	1322	0,0,0	19,26,9	0,0,1	34,22,28	231	149	1	1.0	0.0,0.0,0.0	0.0,0.0,0.023	-0.008
1323	gene:Solyc03g120730.2	NA	3	-	69021571	69021753	69021571	69021630	69021725	69021753	1323	4,4,1	0,1,0	4,5,6	0,0,0	244	149	1	1.0	1.0,0.71,1.0	1.0,1.0,1.0	-0.097
1326	gene:Solyc02g014720.2	NA	2	+	17970447	17970648	17970447	17970478	17970576	17970648	1326	23,11,11	2,0,0	23,8,15	0,0,0	247	149	1	1.0	0.874,1.0,1.0	1.0,1.0,1.0	-0.042
1328	gene:Solyc05g014690.1	NA	5	+	8817010	8817252	8817010	8817064	8817180	8817252	1328	2,0,0	9,16,7	0,0,0	22,19,10	265	149	1	1.0	0.111,0.0,0.0	0.0,0.0,0.0	0.037
132	gene:Solyc08g007370.2	NA	8	+	1936494	1936719	1936494	1936570	1936654	1936719	132	0,0,0	48,52,31	1,0,2	55,27,44	233	149	1	1.0	0.0,0.0,0.0	0.011,0.0,0.028	-0.013
1330	gene:Solyc02g064800.2	NA	2	+	35953342	35953588	35953342	35953440	35953525	35953588	1330	3,3,0	2,5,0	9,3,2	0,1,1	234	149	1	1.0	0.489,0.276,NA	1.0,0.656,0.56	-0.356
1332	gene:Solyc08g077990.2	NA	8	-	61875079	61875317	61875079	61875142	61875235	61875317	1332	1,2,1	30,42,19	0,0,1	31,40,29	242	149	0.4444460553613796	1.0	0.02,0.028,0.031	0.0,0.0,0.021	0.019
1333	gene:Solyc04g082900.2	NA	4	-	66395926	66396125	66395926	66395987	66396058	66396125	1333	6,0,4	77,105,46	8,2,1	118,106,65	220	149	0.7306687141550305	1.0	0.05,0.0,0.056	0.044,0.013,0.01	0.013
1334	gene:Solyc04g082900.2	NA	4	-	66396058	66396272	66396058	66396125	66396198	66396272	1334	5,1,1	86,137,71	0,0,2	149,119,65	222	149	0.6205758509722195	1.0	0.038,0.005,0.009	0.0,0.0,0.02	0.011
1337	gene:Solyc03g031600.2	NA	3	-	4087152	4087381	4087152	4087223	4087324	4087381	1337	9,0,8	0,0,0	6,4,10	0,2,0	250	149	1	1.0	1.0,NA,1.0	1.0,0.544,1.0	0.152
1338	gene:Solyc10g081770.1	NA	10	-	62773410	62773651	62773410	62773468	62773611	62773651	1338	5,1,2	34,14,15	7,0,2	45,22,31	292	149	0.5537231838959165	1.0	0.07,0.035,0.064	0.074,0.0,0.032	0.021
1339	gene:Solyc06g009160.2	NA	6	-	3105050	3105270	3105050	3105122	3105210	3105270	1339	0,0,0	4,4,0	0,1,0	3,5,3	237	149	1	1.0	0.0,0.0,NA	0.0,0.112,0.0	-0.037
133	gene:Solyc03g033390.2	NA	3	+	4963939	4964145	4963939	4963954	4964040	4964145	133	1,4,2	98,54,56	4,3,0	109,67,76	235	149	0.8003216653338244	1.0	0.006,0.045,0.022	0.023,0.028,0.0	0.007
1341	gene:Solyc04g077030.2	NA	4	-	61994705	61994947	61994705	61994764	61994901	61994947	1341	43,65,25	0,0,0	83,89,50	0,1,0	286	149	1	1.0	1.0,1.0,1.0	1.0,0.979,1.0	0.007
1343	gene:Solyc04g077030.2	NA	4	-	61995791	61996026	61995791	61995834	61995942	61996026	1343	12,2,7	1,0,0	8,10,13	2,1,3	257	149	1	1.0	0.874,1.0,1.0	0.699,0.853,0.715	0.202
1344	gene:Solyc04g077030.2	NA	4	-	61995791	61996007	61995791	61995796	61995942	61996007	1344	13,3,8	0,1,0	8,10,15	1,0,1	295	149	1	1.0	1.0,0.602,1.0	0.802,1.0,0.883	-0.028
1345	gene:Solyc06g061130.2	NA	6	+	39137392	39137605	39137392	39137443	39137553	39137605	1345	2,0,2	39,23,30	2,1,0	38,30,25	259	149	0.7779200212464696	1.0	0.029,0.0,0.037	0.029,0.019,0.0	0.006
1347	gene:Solyc06g069490.2	NA	6	-	43257791	43257992	43257791	43257873	43257967	43257992	1347	0,0,3	28,19,8	0,0,0	30,24,31	243	149	0.4701277838712763	1.0	0.0,0.0,0.187	0.0,0.0,0.0	0.062
1348	gene:Solyc02g069640.2	NA	2	-	39480143	39480371	39480143	39480228	39480328	39480371	1348	21,18,5	2,0,0	24,12,19	2,0,0	249	149	1	1.0	0.863,1.0,1.0	0.878,1.0,1.0	-0.005
1349	gene:Solyc02g069640.2	NA	2	-	39480143	39480371	39480143	39480228	39480324	39480371	1349	12,10,4	354,301,144	15,6,8	386,318,302	245	149	0.7012801104981696	1.0	0.02,0.02,0.017	0.023,0.011,0.016	0.002
134	gene:Solyc03g033390.2	NA	3	+	4963939	4964150	4963939	4963951	4964040	4964150	134	1,4,2	0,0,1	4,3,0	0,0,0	238	149	1	1.0	1.0,1.0,0.556	1.0,1.0,NA	-0.148
1356	gene:Solyc05g052920.2	NA	5	-	63099546	63099751	63099546	63099584	63099694	63099751	1356	15,27,6	179,115,88	8,28,18	167,100,174	259	149	0.9062243548908249	1.0	0.046,0.119,0.038	0.027,0.139,0.056	-0.006
1358	gene:Solyc01g073930.2	NA	1	+	81269562	81269802	81269562	81269627	81269714	81269802	1358	0,0,0	18,11,7	0,0,1	10,4,10	236	149	1	1.0	0.0,0.0,0.0	0.0,0.0,0.059	-0.02
1359	gene:Solyc11g045370.1	NA	11	-	30705036	30705238	30705036	30705124	30705194	30705238	1359	0,0,0	54,50,29	0,0,2	81,19,47	219	149	1	1.0	0.0,0.0,0.0	0.0,0.0,0.028	-0.009
135	gene:Solyc01g090990.2	NA	1	-	84686543	84686766	84686543	84686591	84686676	84686766	135	5,4,0	42,30,26	3,4,2	67,37,39	234	149	0.5256949814563925	1.0	0.07,0.078,0.0	0.028,0.064,0.032	0.008
1360	gene:Solyc03g120540.2	NA	3	+	68909662	68909897	68909662	68909798	68909866	68909897	1360	74,47,50	0,0,0	90,51,89	0,0,1	217	149	1	1.0	1.0,1.0,1.0	1.0,1.0,0.984	0.005
1361	gene:Solyc03g120540.2	NA	3	+	68909200	68909422	68909200	68909260	68909341	68909422	1361	3,0,2	97,58,27	2,2,3	103,65,65	230	149	0.671103718243249	1.0	0.02,0.0,0.046	0.012,0.02,0.029	0.002
1362	gene:Solyc03g120540.2	NA	3	+	68909200	68909422	68909200	68909260	68909345	68909422	1362	4,2,2	2,0,0	2,2,4	0,0,0	234	149	1	1.0	0.56,1.0,1.0	1.0,1.0,1.0	-0.147
1363	gene:Solyc12g011340.1	NA	12	+	4188380	4188593	4188380	4188428	4188498	4188593	1363	4,2,2	129,103,60	2,1,4	136,100,97	219	149	0.7002243913089639	1.0	0.021,0.013,0.022	0.01,0.007,0.027	0.004
1364	gene:Solyc03g123880.2	NA	3	+	70570474	70570696	70570474	70570516	70570678	70570696	1364	432,454,163	0,0,0	452,418,344	1,0,0	311	149	1	1.0	1.0,1.0,1.0	0.995,1.0,1.0	0.002
1365	gene:Solyc03g123880.2	NA	3	+	70570678	70570920	70570678	70570696	70570771	70570920	1365	12,10,3	578,627,243	11,3,6	667,596,440	224	149	0.8486514760927654	1.0	0.014,0.01,0.008	0.011,0.003,0.009	0.003
1367	gene:Solyc03g123880.2	NA	3	+	70570474	70570669	70570474	70570516	70570617	70570669	1367	94,83,33	0,0,0	87,73,83	0,2,0	250	149	1	1.0	1.0,1.0,1.0	1.0,0.956,1.0	0.015
1368	gene:Solyc11g008740.1	NA	11	-	2914826	2915053	2914826	2914941	2915021	2915053	1368	0,8,4	0,0,0	6,3,2	2,0,0	229	149	1	1.0	NA,1.0,1.0	0.661,1.0,1.0	0.113
1369	gene:Solyc09g075790.2	NA	9	+	67406375	67406578	67406375	67406447	67406528	67406578	1369	1,2,1	7,10,7	0,1,0	10,4,10	230	149	1	1.0	0.085,0.115,0.085	0.0,0.139,0.0	0.049
136	gene:Solyc06g051440.2	NA	6	+	34854752	34854937	34854752	34854807	34854868	34854937	136	4,5,1	0,0,0	8,4,9	0,0,2	210	149	1	1.0	1.0,1.0,1.0	1.0,1.0,0.761	0.08
1370	gene:Solyc12g062870.1	NA	12	+	35518151	35518395	35518151	35518202	35518287	35518395	1370	4,3,3	258,175,79	5,0,3	253,207,179	234	149	1	1.0	0.01,0.011,0.024	0.012,0.0,0.011	0.007
1372	gene:Solyc08g080050.2	NA	8	+	63391703	63391880	63391703	63391730	63391823	63391880	1372	3,16,5	1,0,0	9,11,11	1,0,0	242	149	1	1.0	0.649,1.0,1.0	0.847,1.0,1.0	-0.066
1374	gene:Solyc07g040720.2	NA	7	+	49457177	49457391	49457177	49457260	49457331	49457391	1374	3,4,0	98,93,42	1,1,0	69,71,39	220	149	0.6504433810896362	1.0	0.02,0.028,0.0	0.01,0.009,0.0	0.01
1375	gene:Solyc09g076000.2	NA	9	+	67685785	67686023	67685785	67685823	67685974	67686023	1375	0,2,4	39,40,10	3,7,0	77,89,18	300	149	0.6193459481490229	1.0	0.0,0.024,0.166	0.019,0.038,0.0	0.044
1378	gene:Solyc10g084650.1	NA	10	-	64091923	64092169	64091923	64092005	64092088	64092169	1378	0,0,1	15,25,3	0,0,3	20,21,17	232	149	1	1.0	0.0,0.0,0.176	0.0,0.0,0.102	0.025
1380	gene:Solyc02g085350.2	NA	2	-	48271545	48271791	48271545	48271583	48271671	48271791	1380	0,0,0	577,526,267	0,5,0	630,479,469	237	149	1	1.0	0.0,0.0,0.0	0.0,0.007,0.0	-0.002
1382	gene:Solyc06g072580.2	NA	6	-	44767735	44767953	44767735	44767798	44767886	44767953	1382	2,1,0	242,210,95	3,3,0	259,186,182	237	149	1	1.0	0.005,0.003,0.0	0.007,0.01,0.0	-0.003
1386	gene:Solyc08g065310.2	NA	8	-	53218816	53219058	53218816	53218874	53218969	53219058	1386	41,49,23	3,4,4	50,63,31	5,2,3	244	149	0.46305561942020623	1.0	0.893,0.882,0.778	0.859,0.951,0.863	-0.04
1387	gene:Solyc03g117420.2	NA	3	-	66569094	66569270	66569094	66569138	66569239	66569270	1387	0,0,0	114,106,37	0,1,0	98,117,89	250	149	1	1.0	0.0,0.0,0.0	0.0,0.005,0.0	-0.002
1390	gene:Solyc02g078940.2	NA	2	+	43555192	43555405	43555192	43555229	43555323	43555405	1390	3,1,3	0,0,0	1,4,4	0,1,0	243	149	1	1.0	1.0,1.0,1.0	1.0,0.71,1.0	0.097
1391	gene:Solyc02g078940.2	NA	2	+	43555192	43555348	43555192	43555232	43555323	43555348	1391	3,1,3	2,0,0	1,4,4	0,0,0	240	149	1	1.0	0.482,1.0,1.0	1.0,1.0,1.0	-0.173
1392	gene:Solyc01g090720.2	NA	1	+	84357697	84357874	84357697	84357741	84357837	84357874	1392	49,42,39	0,0,2	65,19,31	0,0,0	245	149	1	1.0	1.0,1.0,0.922	1.0,1.0,1.0	-0.026
1393	gene:Solyc06g065980.2	NA	6	+	41357090	41357324	41357090	41357164	41357275	41357324	1393	9,1,1	0,0,0	5,2,6	0,1,0	260	149	1	1.0	1.0,1.0,1.0	1.0,0.534,1.0	0.155
1395	gene:Solyc10g044840.1	NA	10	-	28283327	28283558	28283327	28283337	28283420	28283558	1395	5,14,0	1,4,0	9,5,1	2,2,11	232	149	0.6368016581856085	1.0	0.763,0.692,NA	0.743,0.616,0.055	0.256
1397	gene:Solyc07g005830.2	NA	7	+	664007	664198	664007	664063	664159	664198	1397	2,2,1	222,532,137	1,5,0	520,591,122	245	149	1	1.0	0.005,0.002,0.004	0.001,0.005,0.0	0.002
1398	gene:Solyc07g005830.2	NA	7	+	662345	662533	662345	662380	662473	662533	1398	6,5,2	671,602,398	9,14,2	821,490,640	242	149	0.883362224610037	1.0	0.005,0.005,0.003	0.007,0.017,0.002	-0.004
1399	gene:Solyc07g005830.2	NA	7	+	662345	662533	662345	662350	662473	662533	1399	6,5,2	0,0,0	9,14,2	0,0,2	272	149	1	1.0	1.0,1.0,1.0	1.0,1.0,0.354	0.215
139	gene:Solyc08g077310.2	NA	8	+	61212366	61212573	61212366	61212381	61212488	61212573	139	0,2,0	0,0,0	0,4,0	0,0,4	256	149	1	1.0	NA,1.0,NA	NA,1.0,0.0	0.5
1405	gene:Solyc01g108260.2	NA	1	-	95625898	95626111	95625898	95625985	95626061	95626111	1405	6,2,1	326,304,190	2,10,6	361,279,311	225	149	0.6102552817958184	1.0	0.012,0.004,0.003	0.004,0.023,0.013	-0.007
1406	gene:Solyc01g098520.2	NA	1	-	89017771	89017997	89017771	89017842	89017978	89017997	1406	4,6,0	0,0,0	6,16,2	0,1,0	285	149	1	1.0	1.0,1.0,NA	1.0,0.893,1.0	0.036
1407	gene:Solyc01g098520.2	NA	1	-	89018195	89018374	89018195	89018242	89018329	89018374	1407	2,3,1	0,0,0	4,2,4	2,0,0	236	149	1	1.0	1.0,1.0,1.0	0.558,1.0,1.0	0.147
1408	gene:Solyc01g098520.2	NA	1	-	89017771	89017997	89017771	89017830	89017978	89017997	1408	8,9,0	4,1,0	9,17,2	4,4,3	297	149	0.5316415564941057	1.0	0.501,0.819,NA	0.53,0.681,0.251	0.173
1410	gene:Solyc01g099310.2	NA	1	+	89608547	89608725	89608547	89608606	89608687	89608725	1410	0,1,0	30,3,18	0,0,0	35,12,24	230	149	1	1.0	0.0,0.178,0.0	0.0,0.0,0.0	0.059
1413	gene:Solyc12g062250.1	NA	12	+	31524356	31524572	31524356	31524440	31524511	31524572	1413	225,172,112	0,0,2	248,130,225	0,1,2	220	149	1	1.0	1.0,1.0,0.974	1.0,0.989,0.987	-0.001
1414	gene:Solyc12g062250.1	NA	12	+	31524356	31524572	31524356	31524440	31524529	31524572	1414	245,209,122	4,3,0	262,143,236	1,0,0	238	149	0.6319430249547981	1.0	0.975,0.978,1.0	0.994,1.0,1.0	-0.014
1415	gene:Solyc06g071920.2	NA	6	-	44311943	44312186	44311943	44312043	44312162	44312186	1415	42,35,27	2645,1935,1283	62,21,39	3026,1912,2415	268	149	1	1.0	0.009,0.01,0.012	0.011,0.006,0.009	0.002
1416	gene:Solyc02g083940.2	NA	2	+	47178750	47178946	47178750	47178757	47178845	47178946	1416	0,2,0	15,8,18	1,2,0	16,16,21	237	149	1	1.0	0.0,0.136,0.0	0.038,0.073,0.0	0.008
1417	gene:Solyc02g083940.2	NA	2	+	47178750	47178946	47178750	47178757	47178861	47178946	1417	0,2,1	0,1,0	5,5,1	0,0,0	253	149	1	1.0	NA,0.541,1.0	1.0,1.0,1.0	-0.23
141	gene:Solyc08g081250.2	NA	8	-	64310066	64310315	64310066	64310110	64310243	64310315	141	10,6,2	885,985,470	11,4,3	1086,735,864	282	149	1	1.0	0.006,0.003,0.002	0.005,0.003,0.002	0.0
1420	gene:Solyc08g006840.2	NA	8	+	1373839	1374083	1373839	1373893	1374077	1374083	1420	168,215,83	0,0,0	243,213,147	0,1,0	333	149	1	1.0	1.0,1.0,1.0	1.0,0.99,1.0	0.003
1421	gene:Solyc09g092090.2	NA	9	+	71237551	71237785	71237551	71237587	71237686	71237785	1421	0,4,1	2,0,0	4,3,2	0,0,0	248	149	1	1.0	0.0,1.0,1.0	1.0,1.0,1.0	-0.333
1422	gene:Solyc12g099660.1	NA	12	+	66722113	66722349	66722113	66722178	66722286	66722349	1422	16,17,10	115,116,56	20,11,14	128,105,87	257	149	0.8075239787596963	1.0	0.075,0.078,0.094	0.083,0.057,0.085	0.007
1425	gene:Solyc09g005300.2	NA	9	-	230283	230518	230283	230352	230424	230518	1425	2,0,0	33,70,17	0,2,0	44,49,44	221	149	1	1.0	0.039,0.0,0.0	0.0,0.027,0.0	0.004
1426	gene:Solyc02g078910.2	NA	2	-	43539894	43540126	43539894	43539978	43540082	43540126	1426	1,0,0	27,17,15	0,2,0	22,24,12	253	149	1	1.0	0.021,0.0,0.0	0.0,0.047,0.0	-0.009
1428	gene:Solyc08g076970.2	NA	8	-	60912221	60912425	60912221	60912235	60912330	60912425	1428	13,7,4	159,136,57	9,11,4	114,104,104	244	149	0.7754581169427759	1.0	0.048,0.03,0.041	0.046,0.061,0.023	-0.004
1431	gene:Solyc07g008450.2	NA	7	-	3336046	3336285	3336046	3336137	3336232	3336285	1431	0,0,0	0,1,0	1,0,1	0,3,0	244	149	1	1.0	NA,0.0,NA	1.0,0.0,1.0	-0.667
1432	gene:Solyc07g008450.2	NA	7	-	3336046	3336285	3336046	3336137	3336226	3336285	1432	0,0,0	43,32,27	0,0,1	48,22,63	238	149	1	1.0	0.0,0.0,0.0	0.0,0.0,0.01	-0.003
1434	gene:Solyc07g008450.2	NA	7	-	3336046	3336285	3336046	3336124	3336226	3336285	1434	0,0,0	2,0,0	0,0,1	0,0,0	251	149	1	1.0	0.0,NA,NA	NA,NA,1.0	-1.0
1437	gene:Solyc06g072930.2	NA	6	+	44955360	44955492	44955360	44955396	44955475	44955492	1437	25,27,15	1,0,0	18,21,22	0,0,0	228	149	1	1.0	0.942,1.0,1.0	1.0,1.0,1.0	-0.019
1438	gene:Solyc04g080510.2	NA	4	-	64665364	64665597	64665364	64665425	64665515	64665597	1438	3,3,0	4,4,8	2,0,2	2,2,4	239	149	0.8905271978114556	1.0	0.319,0.319,0.0	0.384,0.0,0.238	0.005
1439	gene:Solyc03g083420.2	NA	3	+	53293743	53293989	53293743	53293820	53293907	53293989	1439	1,4,0	0,2,0	2,3,0	0,0,0	236	149	0.8379192469460841	1.0	1.0,0.558,NA	1.0,1.0,NA	-0.221
143	gene:Solyc08g081250.2	NA	8	-	64310068	64310315	64310068	64310110	64310245	64310315	143	20,10,6	0,0,0	19,13,8	0,0,2	284	149	1	1.0	1.0,1.0,1.0	1.0,1.0,0.677	0.108
1440	gene:Solyc07g007680.2	NA	7	-	2333618	2333850	2333618	2333739	2333845	2333850	1440	0,0,0	15,19,7	0,0,2	44,32,15	255	149	1	1.0	0.0,0.0,0.0	0.0,0.0,0.072	-0.024
1441	gene:Solyc04g082330.2	NA	4	-	66041891	66042107	66041891	66041951	66042029	66042107	1441	2,4,0	0,2,2	5,2,0	0,0,0	227	149	0.694227008709629	1.0	1.0,0.568,0.0	1.0,1.0,NA	-0.477
1443	gene:Solyc06g049060.2	NA	6	-	32341687	32341868	32341687	32341700	32341777	32341868	1443	12,25,6	0,0,0	28,13,40	0,1,0	226	149	1	1.0	1.0,1.0,1.0	1.0,0.896,1.0	0.035
1444	gene:Solyc06g049060.2	NA	6	-	32341687	32341868	32341687	32341700	32341786	32341868	1444	12,26,6	0,0,0	28,15,40	0,1,0	235	149	1	1.0	1.0,1.0,1.0	1.0,0.905,1.0	0.032
1445	gene:Solyc03g007620.2	NA	3	+	2164101	2164342	2164101	2164143	2164224	2164342	1445	0,3,0	41,32,22	3,0,0	39,32,26	230	149	1	1.0	0.0,0.057,0.0	0.047,0.0,0.0	0.003
1448	gene:Solyc04g025160.2	NA	4	+	25436494	25436720	25436494	25436554	25436651	25436720	1448	1,1,0	162,109,69	0,3,0	160,139,152	246	149	1	1.0	0.004,0.006,0.0	0.0,0.013,0.0	-0.001
1449	gene:Solyc04g025160.2	NA	4	+	25437427	25437630	25437427	25437505	25437591	25437630	1449	3,3,1	175,143,82	2,2,2	194,186,198	235	149	1	1.0	0.011,0.013,0.008	0.006,0.007,0.006	0.004
1454	gene:Solyc06g083540.2	NA	6	-	48924030	48924272	48924030	48924090	48924176	48924272	1454	4,2,2	286,174,143	0,1,4	326,164,329	235	149	1	1.0	0.009,0.007,0.009	0.0,0.004,0.008	0.004
1455	gene:Solyc01g103040.2	NA	1	-	91717329	91717558	91717329	91717440	91717526	91717558	1455	1,1,1	2,0,0	3,1,2	0,0,0	235	149	1	1.0	0.241,1.0,1.0	1.0,1.0,1.0	-0.253
1456	gene:Solyc03g025980.2	NA	3	+	3402974	3403109	3402974	3402979	3403065	3403109	1456	7,11,0	0,0,0	3,1,0	0,0,1	235	149	1	1.0	1.0,1.0,NA	1.0,1.0,0.0	0.333
1457	gene:Solyc08g076210.2	NA	8	+	60234672	60234848	60234672	60234693	60234802	60234848	1457	4,4,1	134,126,66	2,1,2	103,102,94	258	149	0.6807830418232105	1.0	0.017,0.018,0.009	0.011,0.006,0.012	0.005
1458	gene:Solyc08g076210.2	NA	8	+	60234785	60235010	60234785	60234848	60234942	60235010	1458	2,0,0	115,107,59	0,1,2	87,86,91	243	149	1	1.0	0.011,0.0,0.0	0.0,0.007,0.013	-0.003
1460	gene:Solyc05g055350.2	NA	5	-	65034278	65034518	65034278	65034334	65034443	65034518	1460	5,7,3	1,1,0	7,1,8	0,0,0	258	149	1	1.0	0.743,0.802,1.0	1.0,1.0,1.0	-0.152
1461	gene:Solyc01g090860.2	NA	1	+	84574101	84574659	84574101	84574186	84574494	84574659	1461	15,31,13	1,0,0	41,48,23	0,0,0	457	149	1	1.0	0.83,1.0,1.0	1.0,1.0,1.0	-0.057
1465	gene:Solyc01g095050.2	NA	1	-	86419425	86419632	86419425	86419474	86419584	86419632	1465	12,12,4	0,0,2	25,12,15	1,0,0	259	149	1	1.0	1.0,1.0,0.535	0.935,1.0,1.0	-0.133
1466	gene:Solyc01g095050.2	NA	1	-	86419584	86419809	86419584	86419632	86419749	86419809	1466	6,8,4	813,782,413	6,3,6	1133,686,641	266	149	1	1.0	0.004,0.006,0.005	0.003,0.002,0.005	0.002
1467	gene:Solyc01g095050.2	NA	1	-	86419425	86419632	86419425	86419478	86419584	86419632	1467	9,10,4	712,742,409	16,9,12	1070,654,635	255	149	1	1.0	0.007,0.008,0.006	0.009,0.008,0.011	-0.002
1471	gene:Solyc07g009350.2	NA	7	-	4395097	4395291	4395097	4395186	4395274	4395291	1471	1,0,0	55,46,22	0,0,0	77,41,60	237	149	1	1.0	0.011,0.0,0.0	0.0,0.0,0.0	0.004
1472	gene:Solyc07g009350.2	NA	7	-	4391338	4391562	4391338	4391437	4391532	4391562	1472	2,0,1	21,32,10	0,0,0	27,26,21	244	149	0.6099640774176958	1.0	0.055,0.0,0.058	0.0,0.0,0.0	0.038
1473	gene:Solyc07g009350.2	NA	7	-	4389865	4390069	4389865	4389928	4390021	4390069	1473	2,0,0	27,20,18	0,0,0	40,17,26	242	149	1	1.0	0.044,0.0,0.0	0.0,0.0,0.0	0.015
1474	gene:Solyc07g016180.2	NA	7	-	6391792	6392039	6391792	6391848	6391940	6392039	1474	0,1,0	19,30,17	2,1,0	34,19,34	241	149	1	1.0	0.0,0.02,0.0	0.035,0.032,0.0	-0.016
1475	gene:Solyc08g079110.2	NA	8	+	62753296	62753448	62753296	62753326	62753406	62753448	1475	7,10,2	0,1,0	8,9,7	1,0,2	229	149	1	1.0	1.0,0.867,1.0	0.839,1.0,0.695	0.111
1476	gene:Solyc11g005020.1	NA	11	-	30580	30800	30580	30635	30745	30800	1476	3,0,0	37,34,13	1,0,2	52,34,25	259	149	1	1.0	0.045,0.0,0.0	0.011,0.0,0.044	-0.003
1477	gene:Solyc11g005020.1	NA	11	-	41888	42109	41888	41971	42044	42109	1477	4,1,6	45,38,18	11,1,4	53,20,46	222	149	0.6742105985263029	1.0	0.056,0.017,0.183	0.122,0.032,0.055	0.016
1478	gene:Solyc06g048460.1	NA	6	+	31085523	31085718	31085523	31085601	31085692	31085718	1478	2,0,1	25,4,1	1,0,0	18,7,27	240	149	0.7974195039939905	1.0	0.047,0.0,0.383	0.033,0.0,0.0	0.132
1479	gene:Solyc06g048460.1	NA	6	+	31085182	31085427	31085182	31085265	31085365	31085427	1479	1,0,0	20,12,11	0,0,0	35,12,42	249	149	1	1.0	0.029,0.0,0.0	0.0,0.0,0.0	0.01
147	gene:Solyc02g077320.2	NA	2	-	42293385	42293624	42293385	42293468	42293557	42293624	147	2,4,0	0,1,3	3,2,0	0,0,0	238	149	1	1.0	1.0,0.715,0.0	1.0,1.0,NA	-0.428
1485	gene:Solyc08g083140.2	NA	8	+	65687069	65687304	65687069	65687123	65687242	65687304	1485	3,3,3	0,1,0	9,9,1	0,0,2	268	149	1	1.0	1.0,0.625,1.0	1.0,1.0,0.218	0.136
1488	gene:Solyc10g083340.1	NA	10	+	63176173	63176406	63176173	63176246	63176336	63176406	1488	4,1,0	11,24,18	3,2,0	35,10,16	239	149	0.9091851448976632	1.0	0.185,0.025,0.0	0.051,0.111,0.0	0.016
1489	gene:Solyc06g063250.2	NA	6	-	39950963	39951172	39950963	39951019	39951114	39951172	1489	0,0,0	51,46,50	1,0,1	55,46,66	244	149	1	1.0	0.0,0.0,0.0	0.011,0.0,0.009	-0.007
1492	gene:Solyc06g043150.2	NA	6	+	29687459	29687656	29687459	29687499	29687587	29687656	1492	24,7,2	138,81,60	12,9,10	102,45,111	237	149	0.8507584564159818	1.0	0.099,0.052,0.021	0.069,0.112,0.054	-0.021
1493	gene:Solyc06g043150.2	NA	6	+	29687273	29687499	29687273	29687362	29687436	29687499	1493	26,6,2	94,66,47	16,12,10	94,37,84	223	149	0.6809906849854304	1.0	0.156,0.057,0.028	0.102,0.178,0.074	-0.038
1494	gene:Solyc06g043150.2	NA	6	+	29687273	29687499	29687273	29687362	29687459	29687499	1494	57,17,11	0,0,2	31,21,41	0,0,0	246	149	1	1.0	1.0,1.0,0.769	1.0,1.0,1.0	-0.077
149	gene:Solyc02g085000.2	NA	2	-	48037415	48037779	48037415	48037435	48037546	48037779	149	31,24,3	1,0,0	20,11,41	0,0,0	260	149	1	1.0	0.947,1.0,1.0	1.0,1.0,1.0	-0.018
14	gene:Solyc01g090200.2	NA	1	+	83828217	83828378	83828217	83828273	83828346	83828378	14	25,29,16	0,1,0	19,26,16	0,0,0	222	149	1	1.0	1.0,0.951,1.0	1.0,1.0,1.0	-0.016
1500	gene:Solyc07g044810.2	NA	7	-	57853275	57853460	57853275	57853351	57853452	57853460	1500	1,1,2	79,52,39	2,0,0	103,50,90	250	149	1	1.0	0.007,0.011,0.03	0.011,0.0,0.0	0.012
1502	gene:Solyc04g072230.2	NA	4	-	59227412	59227607	59227412	59227450	59227557	59227607	1502	0,1,0	28,21,13	0,1,0	49,15,17	256	149	1	1.0	0.0,0.027,0.0	0.0,0.037,0.0	-0.003
1505	gene:Solyc02g071820.2	NA	2	-	41174754	41174955	41174754	41174823	41174909	41174955	1505	0,1,1	3,14,0	1,0,0	12,8,5	235	149	1	1.0	0.0,0.043,1.0	0.05,0.0,0.0	0.331
1508	gene:Solyc02g071820.2	NA	2	-	41174754	41174955	41174754	41174820	41174909	41174955	1508	0,2,1	0,0,1	1,0,0	0,0,0	238	149	1	1.0	NA,1.0,0.385	1.0,NA,NA	-0.307
1509	gene:Solyc06g007150.2	NA	6	-	1212764	1212983	1212764	1212800	1212895	1212983	1509	3,0,0	12,12,13	1,1,0	15,9,22	244	149	1	1.0	0.132,0.0,0.0	0.039,0.064,0.0	0.01
1511	gene:Solyc07g062620.2	NA	7	+	65316621	65316832	65316621	65316657	65316727	65316832	1511	68,65,29	0,0,0	99,64,53	2,0,0	219	149	1	1.0	1.0,1.0,1.0	0.971,1.0,1.0	0.01
1512	gene:Solyc09g009340.1	NA	9	-	2714733	2714976	2714733	2714794	2714906	2714976	1512	0,0,0	3,7,6	0,1,0	16,13,6	261	149	1	1.0	0.0,0.0,0.0	0.0,0.042,0.0	-0.014
1514	gene:Solyc07g053150.2	NA	7	-	61602322	61602539	61602322	61602412	61602491	61602539	1514	3,2,0	37,14,16	0,2,4	40,13,34	228	149	0.7612664427925863	1.0	0.05,0.085,0.0	0.0,0.091,0.071	-0.009
1516	gene:Solyc12g008680.1	NA	12	+	2059320	2059547	2059320	2059378	2059467	2059547	1516	1,1,1	63,48,47	1,0,3	113,52,81	238	149	1	1.0	0.01,0.013,0.013	0.006,0.0,0.023	0.002
1517	gene:Solyc12g008680.1	NA	12	+	2059138	2059378	2059138	2059186	2059320	2059378	1517	0,3,1	0,0,1	4,1,0	0,0,0	283	149	1	1.0	NA,1.0,0.345	1.0,1.0,NA	-0.328
1518	gene:Solyc12g008680.1	NA	12	+	2059138	2059378	2059138	2059186	2059333	2059378	1518	0,3,1	78,60,53	4,1,0	139,67,110	296	149	1	1.0	0.0,0.025,0.009	0.014,0.007,0.0	0.004
151	gene:Solyc02g072300.2	NA	2	+	41588681	41588902	41588681	41588766	41588849	41588902	151	28,13,10	0,2,0	14,12,18	3,2,0	232	149	1	1.0	1.0,0.807,1.0	0.75,0.794,1.0	0.088
1520	gene:Solyc04g015040.2	NA	4	-	5243357	5243559	5243357	5243441	5243548	5243559	1520	14,7,7	1,0,0	13,8,11	0,0,0	256	149	1	1.0	0.891,1.0,1.0	1.0,1.0,1.0	-0.036
1523	gene:Solyc03g033640.2	NA	3	+	5235265	5235465	5235265	5235302	5235438	5235465	1523	9,7,7	4,0,0	11,8,6	4,1,1	285	149	0.7504657818318013	1.0	0.541,1.0,1.0	0.59,0.807,0.758	0.129
1527	gene:Solyc01g060240.2	NA	1	+	69832949	69833147	69832949	69832972	69833130	69833147	1527	42,19,17	0,0,0	44,28,24	2,0,0	307	149	1	1.0	1.0,1.0,1.0	0.914,1.0,1.0	0.029
1530	gene:Solyc01g087330.2	NA	1	-	82292787	82292987	82292787	82292876	82292947	82292987	1530	0,1,0	2,0,0	3,2,5	0,0,0	220	149	1	1.0	0.0,1.0,NA	1.0,1.0,1.0	-0.5
1531	gene:Solyc09g031680.1	NA	9	-	28218509	28218734	28218509	28218527	28218655	28218734	1531	27,8,7	0,0,0	22,8,15	2,0,0	277	149	1	1.0	1.0,1.0,1.0	0.855,1.0,1.0	0.048
1533	gene:Solyc09g031680.1	NA	9	-	28218926	28219160	28218926	28219017	28219088	28219160	1533	0,0,0	101,61,56	0,0,1	69,43,84	220	149	1	1.0	0.0,0.0,0.0	0.0,0.0,0.008	-0.003
1535	gene:Solyc09g031680.1	NA	9	-	28218290	28218527	28218290	28218369	28218509	28218527	1535	25,13,11	1,0,0	19,7,9	0,0,0	289	149	1	1.0	0.928,1.0,1.0	1.0,1.0,1.0	-0.024
1537	gene:Solyc09g031680.1	NA	9	-	28218290	28218527	28218290	28218365	28218444	28218527	1537	5,1,2	2,0,0	2,0,2	0,0,0	228	149	0.6368277056592215	1.0	0.62,1.0,1.0	1.0,NA,1.0	-0.127
1538	gene:Solyc09g031680.1	NA	9	-	28218926	28219160	28218926	28218998	28219088	28219160	1538	22,8,9	0,0,0	11,9,14	0,0,2	239	149	1	1.0	1.0,1.0,1.0	1.0,1.0,0.814	0.062
153	gene:Solyc01g008070.2	NA	1	+	2215503	2215693	2215503	2215553	2215629	2215693	153	0,2,0	33,61,20	0,0,2	51,33,53	225	149	1	1.0	0.0,0.021,0.0	0.0,0.0,0.024	-0.001
1540	gene:Solyc06g084120.2	NA	6	-	49347168	49347392	49347168	49347235	49347327	49347392	1540	0,0,0	0,1,0	2,0,0	0,0,0	241	149	1	1.0	NA,0.0,NA	1.0,NA,NA	-1.0
1542	gene:Solyc03g019890.2	NA	3	-	61310385	61310620	61310385	61310478	61310585	61310620	1542	5,11,3	223,169,123	15,7,3	242,172,242	256	149	0.8571459770762937	1.0	0.013,0.037,0.014	0.035,0.023,0.007	-0.0
1546	gene:Solyc12g096120.1	NA	12	-	65173795	65174025	65173795	65173859	65173936	65174025	1546	1,1,1	283,220,118	2,0,0	347,252,221	226	149	1	1.0	0.002,0.003,0.006	0.004,0.0,0.0	0.002
1547	gene:Solyc04g080170.2	NA	4	-	64430521	64430756	64430521	64430578	64430691	64430756	1547	0,2,1	31,15,20	1,0,2	34,15,31	262	149	1	1.0	0.0,0.07,0.028	0.016,0.0,0.035	0.016
1553	gene:Solyc10g076890.1	NA	10	+	59865109	59865358	59865109	59865150	59865286	59865358	1553	190,179,97	0,0,0	266,220,177	1,0,0	285	149	1	1.0	1.0,1.0,1.0	0.993,1.0,1.0	0.002
1555	gene:Solyc10g076890.1	NA	10	+	59865015	59865150	59865015	59865021	59865109	59865150	1555	37,15,18	0,0,0	35,22,24	0,1,0	237	149	1	1.0	1.0,1.0,1.0	1.0,0.933,1.0	0.022
1556	gene:Solyc10g076890.1	NA	10	+	59865015	59865150	59865015	59865021	59865096	59865150	1556	0,3,0	299,285,157	3,3,2	376,299,290	224	149	1	1.0	0.0,0.007,0.0	0.005,0.007,0.005	-0.003
1557	gene:Solyc07g019440.2	NA	7	-	11196278	11196500	11196278	11196334	11196422	11196500	1557	0,1,0	93,87,60	0,2,2	89,76,79	237	149	1	1.0	0.0,0.007,0.0	0.0,0.016,0.016	-0.008
1560	gene:Solyc08g060840.1	NA	8	-	45606489	45606710	45606489	45606558	45606647	45606710	1560	1,6,1	50,20,19	4,0,7	40,18,45	238	149	0.5249712769229442	1.0	0.012,0.158,0.032	0.059,0.0,0.089	0.018
1561	gene:Solyc11g044330.1	NA	11	-	32954644	32954815	32954644	32954703	32954797	32954815	1561	3,1,0	24,15,8	0,4,0	11,24,23	243	149	0.8858000542695431	1.0	0.071,0.039,0.0	0.0,0.093,0.0	0.006
1562	gene:Solyc12g044490.1	NA	12	+	38433553	38433797	38433553	38433644	38433742	38433797	1562	0,1,0	1,4,4	0,0,0	8,7,5	247	149	1	1.0	0.0,0.131,0.0	0.0,0.0,0.0	0.044
1563	gene:Solyc10g049970.1	NA	10	+	47293133	47293373	47293133	47293211	47293300	47293373	1563	10,17,7	379,251,160	26,10,5	461,225,312	238	149	0.8500034542998484	1.0	0.016,0.041,0.027	0.034,0.027,0.01	0.004
1564	gene:Solyc05g023750.2	NA	5	+	29242280	29242499	29242280	29242328	29242438	29242499	1564	0,0,2	78,38,24	0,0,1	61,39,55	259	149	1	1.0	0.0,0.0,0.046	0.0,0.0,0.01	0.012
156	gene:Solyc10g054420.1	NA	10	+	55361877	55362072	55361877	55361951	55362045	55362072	156	77,71,33	0,0,0	109,63,97	2,0,0	243	149	1	1.0	1.0,1.0,1.0	0.971,1.0,1.0	0.01
1570	gene:Solyc11g045310.1	NA	11	-	31046192	31046362	31046192	31046211	31046305	31046362	1570	0,1,1	27,20,6	0,0,0	43,35,25	243	149	1	1.0	0.0,0.03,0.093	0.0,0.0,0.0	0.041
1571	gene:Solyc06g030570.2	NA	6	+	19809229	19809478	19809229	19809300	19809380	19809478	1571	0,3,2	189,205,135	4,3,2	279,229,146	229	149	1	1.0	0.0,0.009,0.01	0.009,0.008,0.009	-0.002
1573	gene:Solyc01g006720.2	NA	1	-	1305776	1306009	1305776	1305915	1306000	1306009	1573	79,76,46	2,0,0	118,97,82	0,3,0	234	149	1	1.0	0.962,1.0,1.0	1.0,0.954,1.0	0.003
1574	gene:Solyc02g070570.2	NA	2	+	40304783	40305021	40304783	40304903	40304990	40305021	1574	34,12,19	0,0,0	40,10,33	2,0,0	236	149	1	1.0	1.0,1.0,1.0	0.927,1.0,1.0	0.024
1575	gene:Solyc02g070570.2	NA	2	+	40304783	40305021	40304783	40304903	40304988	40305021	1575	13,3,3	2392,1375,1246	11,5,3	2636,964,2459	234	149	1	1.0	0.003,0.001,0.002	0.003,0.003,0.001	-0.0
1576	gene:Solyc02g070570.2	NA	2	+	40304783	40305021	40304783	40304910	40304988	40305021	1576	13,3,3	0,0,0	11,5,3	0,1,0	227	149	1	1.0	1.0,1.0,1.0	1.0,0.766,1.0	0.078
1577	gene:Solyc09g090510.2	NA	9	+	70019548	70019738	70019548	70019631	70019731	70019738	1577	31,21,15	0,2,0	48,30,20	0,0,0	249	149	1	1.0	1.0,0.863,1.0	1.0,1.0,1.0	-0.046
157	gene:Solyc10g054420.1	NA	10	+	55362501	55362705	55362501	55362528	55362638	55362705	157	111,72,50	0,0,0	153,100,110	2,0,0	259	149	1	1.0	1.0,1.0,1.0	0.978,1.0,1.0	0.007
1583	gene:Solyc02g094540.2	NA	2	+	55078019	55078266	55078019	55078069	55078146	55078266	1583	17,9,0	0,1,0	12,5,7	0,5,0	226	149	1	1.0	1.0,0.856,NA	1.0,0.397,1.0	0.129
1584	gene:Solyc02g094540.2	NA	2	+	55078019	55078266	55078019	55078069	55078157	55078266	1584	18,12,1	0,2,0	16,11,8	0,0,0	237	149	1	1.0	1.0,0.79,1.0	1.0,1.0,1.0	-0.07
1587	gene:Solyc01g107690.2	NA	1	+	95147516	95147764	95147516	95147599	95147689	95147764	1587	1,0,0	10,6,0	0,0,0	5,5,1	239	149	1	1.0	0.059,0.0,NA	0.0,0.0,0.0	0.029
1588	gene:Solyc01g107690.2	NA	1	+	95147708	95147919	95147708	95147764	95147841	95147919	1588	0,0,1	8,8,0	0,0,1	6,6,7	226	149	1	1.0	0.0,0.0,1.0	0.0,0.0,0.086	0.305
158	gene:Solyc10g054420.1	NA	10	+	55362501	55362705	55362501	55362528	55362605	55362705	158	77,43,34	0,0,0	86,66,61	0,1,0	226	149	1	1.0	1.0,1.0,1.0	1.0,0.978,1.0	0.007
1593	gene:Solyc08g007330.2	NA	8	-	1895321	1895554	1895321	1895420	1895511	1895554	1593	0,2,0	3,2,1	0,0,0	9,0,0	240	149	1	1.0	0.0,0.383,0.0	0.0,NA,NA	0.128
1595	gene:Solyc01g091280.2	NA	1	-	84931103	84931314	84931103	84931169	84931263	84931314	1595	1,1,0	0,0,0	2,0,0	0,0,2	243	149	1	1.0	1.0,1.0,NA	1.0,NA,0.0	0.5
1596	gene:Solyc01g095210.2	NA	1	-	86555881	86556119	86555881	86555938	86556031	86556119	1596	13,3,2	0,0,0	7,10,8	1,0,0	242	149	1	1.0	1.0,1.0,1.0	0.812,1.0,1.0	0.063
159	gene:Solyc10g054420.1	NA	10	+	55362318	55362528	55362318	55362345	55362501	55362528	159	360,322,214	0,0,0	456,329,286	2,0,0	305	149	1	1.0	1.0,1.0,1.0	0.991,1.0,1.0	0.003
15	gene:Solyc01g090200.2	NA	1	+	83828346	83828592	83828346	83828378	83828514	83828592	15	68,88,40	0,1,0	48,69,66	0,1,0	285	149	1	1.0	1.0,0.979,1.0	1.0,0.973,1.0	0.002
1601	gene:Solyc08g029050.2	NA	8	-	38297339	38297544	38297339	38297396	38297487	38297544	1601	1,1,0	1,9,4	1,0,0	6,5,2	240	149	1	1.0	0.383,0.065,0.0	0.094,0.0,0.0	0.118
1602	gene:Solyc08g029050.2	NA	8	-	38297635	38297840	38297635	38297692	38297783	38297840	1602	0,0,0	1,12,3	0,0,1	4,5,3	240	149	1	1.0	0.0,0.0,0.0	0.0,0.0,0.171	-0.057
1609	gene:Solyc12g010350.1	NA	12	+	3408387	3408616	3408387	3408428	3408513	3408616	1609	27,17,38	2122,1907,1465	38,12,26	3555,1329,2416	234	149	0.6520804591229417	1.0	0.008,0.006,0.016	0.007,0.006,0.007	0.003
1610	gene:Solyc01g105460.2	NA	1	+	93633849	93634081	93633849	93633888	93633972	93634081	1610	3,2,2	160,85,94	6,0,3	178,109,159	233	149	0.8383247269909467	1.0	0.012,0.015,0.013	0.021,0.0,0.012	0.002
1614	gene:Solyc05g032660.2	NA	5	+	46238628	46238810	46238628	46238679	46238771	46238810	1614	0,2,2	571,433,252	6,1,2	553,315,500	241	149	1	1.0	0.0,0.003,0.005	0.007,0.002,0.002	-0.001
1616	gene:Solyc04g008660.2	NA	4	+	2295762	2295994	2295762	2295810	2295894	2295994	1616	0,0,0	0,8,0	0,0,2	2,1,1	233	149	1	1.0	NA,0.0,NA	0.0,0.0,0.561	-0.187
1617	gene:Solyc04g008660.2	NA	4	+	2295762	2295994	2295762	2295810	2295902	2295994	1617	0,0,0	11,17,8	0,0,2	15,12,9	241	149	1	1.0	0.0,0.0,0.0	0.0,0.0,0.121	-0.04
161	gene:Solyc10g054420.1	NA	10	+	55362318	55362527	55362318	55362345	55362431	55362527	161	69,69,39	949,996,491	86,62,50	1123,900,836	235	149	0.601056430273729	1.0	0.044,0.042,0.048	0.046,0.042,0.037	0.003
1620	gene:Solyc01g111510.2	NA	1	-	97737685	97737881	97737685	97737734	97737822	97737881	1620	8,5,1	1172,937,490	5,6,3	1078,929,985	237	149	1	1.0	0.004,0.003,0.001	0.003,0.004,0.002	-0.0
1623	gene:Solyc01g097820.2	NA	1	+	88527842	88528053	88527842	88527896	88527971	88528053	1623	0,0,0	24,7,9	2,1,0	19,18,26	224	149	0.5104643685025624	1.0	0.0,0.0,0.0	0.065,0.036,0.0	-0.034
1625	gene:Solyc12g056780.1	NA	12	-	62860736	62860921	62860736	62860788	62860883	62860921	1625	10,14,3	393,306,237	16,3,6	434,216,400	244	149	0.5140038031191767	1.0	0.015,0.027,0.008	0.022,0.008,0.009	0.004
1631	gene:Solyc10g080130.1	NA	10	+	61518622	61518816	61518622	61518692	61518778	61518816	1631	0,2,0	9,5,3	0,0,0	13,1,3	235	149	1	1.0	0.0,0.202,0.0	0.0,0.0,0.0	0.067
1634	gene:Solyc12g036120.1	NA	12	-	53711133	53711361	53711133	53711158	53711280	53711361	1634	0,0,0	2,0,7	0,1,0	2,0,0	271	149	1	1.0	0.0,NA,0.0	0.0,1.0,NA	-0.5
1635	gene:Solyc03g121580.2	NA	3	-	69664018	69664259	69664018	69664076	69664172	69664259	1635	1,1,1	162,98,55	2,0,1	188,85,140	245	149	1	1.0	0.004,0.006,0.011	0.006,0.0,0.004	0.004
1637	gene:Solyc04g077490.2	NA	4	-	62430695	62430918	62430695	62430746	62430848	62430918	1637	4,16,0	72,109,35	8,11,7	104,151,70	251	149	0.6156611432519083	1.0	0.032,0.08,0.0	0.044,0.041,0.056	-0.01
163	gene:Solyc10g054420.1	NA	10	+	55362501	55362705	55362501	55362527	55362601	55362705	163	66,40,27	0,0,0	71,58,50	0,0,1	223	149	1	1.0	1.0,1.0,1.0	1.0,1.0,0.971	0.01
1641	gene:Solyc04g081500.2	NA	4	-	65449789	65449957	65449789	65449825	65449921	65449957	1641	3,1,0	0,0,2	4,2,2	0,0,0	245	149	1	1.0	1.0,1.0,0.0	1.0,1.0,1.0	-0.333
1642	gene:Solyc07g042570.2	NA	7	+	56036647	56036849	56036647	56036697	56036786	56036849	1642	11,3,1	517,333,219	6,4,7	503,270,384	238	149	1	1.0	0.013,0.006,0.003	0.007,0.009,0.011	-0.002
1643	gene:Solyc10g044740.1	NA	10	+	27670044	27670237	27670044	27670048	27670140	27670237	1643	3,4,4	7,12,1	6,5,2	14,7,3	241	149	0.8157110352998487	1.0	0.209,0.171,0.712	0.209,0.306,0.292	0.095
1645	gene:Solyc06g084520.2	NA	6	-	49603760	49603971	49603760	49603820	49603916	49603971	1645	1,0,1	102,113,77	1,0,4	193,63,173	245	149	1	1.0	0.006,0.0,0.008	0.003,0.0,0.014	-0.001
1646	gene:Solyc09g072830.2	NA	9	-	65526070	65526289	65526070	65526110	65526206	65526289	1646	1,0,0	64,69,35	0,0,0	116,65,53	245	149	1	1.0	0.009,0.0,0.0	0.0,0.0,0.0	0.003
1647	gene:Solyc07g063530.2	NA	7	+	65991775	65991927	65991775	65991810	65991908	65991927	1647	4,3,1	110,134,51	2,2,5	142,172,66	247	149	0.8228514199869722	1.0	0.021,0.013,0.012	0.008,0.007,0.044	-0.004
1648	gene:Solyc04g080430.2	NA	4	+	64604515	64604758	64604515	64604608	64604693	64604758	1648	0,0,1	3,2,2	0,1,2	0,2,0	234	149	1	1.0	0.0,0.0,0.241	NA,0.241,1.0	-0.54
1649	gene:Solyc04g080430.2	NA	4	+	64602378	64602689	64602378	64602547	64602645	64602689	1649	139,144,66	0,0,0	147,129,127	0,0,2	247	149	1	1.0	1.0,1.0,1.0	1.0,1.0,0.975	0.008
164	gene:Solyc01g095010.2	NA	1	-	86380100	86380268	86380100	86380160	86380236	86380268	164	0,1,2	52,35,29	0,2,0	58,20,38	225	149	1	1.0	0.0,0.019,0.044	0.0,0.062,0.0	0.0
1650	gene:Solyc07g014730.2	NA	7	+	5198632	5198779	5198632	5198668	5198758	5198779	1650	3,3,3	400,327,173	13,2,6	419,332,314	239	149	0.8308074386912377	1.0	0.005,0.006,0.011	0.019,0.004,0.012	-0.004
1651	gene:Solyc07g014730.2	NA	7	+	5198625	5198779	5198625	5198668	5198774	5198779	1651	31,18,12	0,0,0	25,21,19	0,0,1	255	149	1	1.0	1.0,1.0,1.0	1.0,1.0,0.917	0.028
1652	gene:Solyc06g054560.2	NA	6	+	37307257	37307485	37307257	37307307	37307408	37307485	1652	2,4,0	128,141,73	1,4,1	154,92,127	250	149	1	1.0	0.009,0.017,0.0	0.004,0.025,0.005	-0.003
1655	gene:Solyc08g014340.2	NA	8	-	4165622	4165838	4165622	4165675	4165789	4165838	1655	220,144,109	0,0,0	218,158,199	3,0,0	263	149	1	1.0	1.0,1.0,1.0	0.976,1.0,1.0	0.008
1656	gene:Solyc08g014340.2	NA	8	-	4165622	4165838	4165622	4165707	4165789	4165838	1656	220,142,109	0,0,0	218,156,199	0,0,2	231	149	1	1.0	1.0,1.0,1.0	1.0,1.0,0.985	0.005
1659	gene:Solyc08g014340.2	NA	8	-	4165622	4165838	4165622	4165702	4165789	4165838	1659	220,142,109	2472,1863,1125	218,156,199	2956,1830,2233	236	149	0.6436989286579589	1.0	0.053,0.046,0.058	0.044,0.051,0.053	0.003
1661	gene:Solyc11g061960.1	NA	11	+	48676054	48676243	48676054	48676096	48676191	48676243	1661	1,1,0	14,17,6	0,0,0	15,12,13	244	149	1	1.0	0.042,0.035,0.0	0.0,0.0,0.0	0.026
1663	gene:Solyc03g121640.2	NA	3	+	69738117	69738361	69738117	69738213	69738303	69738361	1663	1,0,3	78,72,21	0,0,0	82,53,97	239	149	1	1.0	0.008,0.0,0.082	0.0,0.0,0.0	0.03
1665	gene:Solyc01g105120.2	NA	1	-	93383299	93383877	93383299	93383344	93383738	93383877	1665	444,413,194	0,0,0	597,383,525	0,0,2	543	149	1	1.0	1.0,1.0,1.0	1.0,1.0,0.986	0.005
1667	gene:Solyc01g105120.2	NA	1	-	93387098	93387313	93387098	93387197	93387304	93387313	1667	1,10,2	0,0,0	7,6,6	0,1,0	256	149	1	1.0	1.0,1.0,1.0	1.0,0.777,1.0	0.074
1668	gene:Solyc01g105120.2	NA	1	-	93387106	93387313	93387106	93387230	93387304	93387313	1668	1,10,2	0,0,1	7,5,6	0,1,0	223	149	1	1.0	1.0,1.0,0.572	1.0,0.77,1.0	-0.066
1669	gene:Solyc05g006520.2	NA	5	-	1137069	1137299	1137069	1137141	1137226	1137299	1669	0,0,1	315,379,164	9,0,1	486,264,280	234	149	1	1.0	0.0,0.0,0.004	0.012,0.0,0.002	-0.003
1670	gene:Solyc05g011920.2	NA	5	+	5154632	5154843	5154632	5154705	5154797	5154843	1670	0,0,0	26,33,12	0,1,1	35,33,22	241	149	1	1.0	0.0,0.0,0.0	0.0,0.018,0.027	-0.015
1671	gene:Solyc04g081410.2	NA	4	+	65400087	65400323	65400087	65400090	65400236	65400323	1671	3,1,0	164,180,66	10,2,0	286,197,147	295	149	1	1.0	0.009,0.003,0.0	0.017,0.005,0.0	-0.003
1672	gene:Solyc09g055910.2	NA	9	-	46075728	46075935	46075728	46075784	46075868	46075935	1672	9,6,5	1,0,0	8,1,12	0,0,0	233	149	1	1.0	0.852,1.0,1.0	1.0,1.0,1.0	-0.049
1677	gene:Solyc12g095960.1	NA	12	-	65063148	65063375	65063148	65063220	65063307	65063375	1677	12,9,4	943,714,496	4,7,14	912,695,1006	236	149	1	1.0	0.008,0.008,0.005	0.003,0.006,0.009	0.001
1678	gene:Solyc01g103950.2	NA	1	-	92428293	92428509	92428293	92428369	92428443	92428509	1678	10,10,6	65,41,20	11,9,9	62,32,45	223	149	0.9293224614584462	1.0	0.093,0.14,0.167	0.106,0.158,0.118	0.006
1679	gene:Solyc04g072510.2	NA	4	+	59515260	59515505	59515260	59515353	59515477	59515505	1679	114,82,39	1,0,0	138,106,105	0,0,0	273	149	1	1.0	0.984,1.0,1.0	1.0,1.0,1.0	-0.005
167	gene:Solyc08g082900.2	NA	8	-	65553980	65554217	65553980	65554032	65554116	65554217	167	2,3,0	14,12,12	5,0,2	21,20,19	233	149	0.8013287937946025	1.0	0.084,0.138,0.0	0.132,0.0,0.063	0.009
1680	gene:Solyc05g008580.2	NA	5	-	2895551	2895785	2895551	2895615	2895733	2895785	1680	0,1,0	18,17,15	0,0,1	17,19,22	267	149	1	1.0	0.0,0.032,0.0	0.0,0.0,0.025	0.002
1681	gene:Solyc05g009050.2	NA	5	-	3211305	3211740	3211305	3211443	3211634	3211740	1681	5,5,0	0,1,0	6,7,1	0,0,0	340	149	1	1.0	1.0,0.687,NA	1.0,1.0,1.0	-0.156
1682	gene:Solyc05g009050.2	NA	5	-	3211305	3211740	3211305	3211411	3211634	3211740	1682	6,5,0	0,1,0	9,8,1	0,0,0	372	149	1	1.0	1.0,0.667,NA	1.0,1.0,1.0	-0.166
1685	gene:Solyc10g081280.1	NA	10	+	62398286	62398511	62398286	62398336	62398475	62398511	1685	1,0,0	13,12,11	3,0,0	26,9,11	288	149	0.47639760351005256	1.0	0.038,0.0,0.0	0.056,0.0,0.0	-0.006
1686	gene:Solyc02g082760.2	NA	2	-	46403468	46403687	46403468	46403595	46403664	46403687	1686	49,25,19	0,0,0	33,20,20	0,1,0	218	149	1	1.0	1.0,1.0,1.0	1.0,0.932,1.0	0.023
1687	gene:Solyc02g082760.2	NA	2	-	46403468	46403687	46403468	46403536	46403664	46403687	1687	67,39,31	2390,1632,1198	70,26,43	2214,939,2060	277	149	0.9144859094901221	1.0	0.015,0.013,0.014	0.017,0.015,0.011	-0.0
1688	gene:Solyc08g066720.1	NA	8	+	55543266	55543476	55543266	55543322	55543413	55543476	1688	0,0,0	0,5,0	0,0,2	0,1,0	240	149	1	1.0	NA,0.0,NA	NA,0.0,1.0	-0.5
168	gene:Solyc11g066610.1	NA	11	+	52377995	52378193	52377995	52378036	52378134	52378193	168	0,0,0	20,12,8	0,2,1	24,29,7	247	149	0.5636536469410449	1.0	0.0,0.0,0.0	0.0,0.04,0.079	-0.04
1690	gene:Solyc03g117510.2	NA	3	+	66651349	66651580	66651349	66651368	66651454	66651580	1690	0,0,0	21,55,14	0,1,0	41,32,39	235	149	1	1.0	0.0,0.0,0.0	0.0,0.019,0.0	-0.006
1691	gene:Solyc12g098830.1	NA	12	-	66215688	66215866	66215688	66215766	66215841	66215866	1691	2,0,0	176,164,103	0,3,0	201,136,136	224	149	1	1.0	0.008,0.0,0.0	0.0,0.014,0.0	-0.002
1692	gene:Solyc03g058380.2	NA	3	-	24063700	24063910	24063700	24063725	24063802	24063910	1692	1,3,3	67,54,47	2,8,0	67,62,50	226	149	0.47178823672364756	1.0	0.01,0.035,0.04	0.019,0.078,0.0	-0.004
1693	gene:Solyc05g051750.2	NA	5	-	62131755	62131982	62131755	62131793	62131937	62131982	1693	3,13,5	223,264,165	9,9,9	411,234,204	293	149	0.8631512295687941	1.0	0.007,0.024,0.015	0.011,0.019,0.022	-0.002
1695	gene:Solyc11g011000.1	NA	11	+	4037715	4037923	4037715	4037829	4037915	4037923	1695	0,0,0	7,6,4	0,0,2	2,3,0	235	149	1	1.0	0.0,0.0,0.0	0.0,0.0,1.0	-0.333
1696	gene:Solyc03g119570.1	NA	3	+	68134265	68134484	68134265	68134298	68134396	68134484	1696	1,0,0	11,33,14	0,1,0	24,25,21	247	149	1	1.0	0.052,0.0,0.0	0.0,0.024,0.0	0.009
169	gene:Solyc11g066610.1	NA	11	+	52377995	52378193	52377995	52378036	52378129	52378193	169	0,0,0	5,5,0	0,2,1	6,6,1	242	149	0.44495149687459845	1.0	0.0,0.0,NA	0.0,0.17,0.381	-0.184
1700	gene:Solyc07g025160.2	NA	7	-	26160738	26160946	26160738	26160773	26160866	26160946	1700	1,0,0	0,0,0	4,2,2	0,0,3	242	149	1	1.0	1.0,NA,NA	1.0,1.0,0.291	0.236
1702	gene:Solyc02g083630.2	NA	2	+	46968883	46969112	46968883	46968933	46969047	46969112	1702	1,0,0	32,32,23	0,1,2	41,21,19	263	149	1	1.0	0.017,0.0,0.0	0.0,0.026,0.056	-0.022
1703	gene:Solyc12g014350.1	NA	12	-	5162851	5163064	5162851	5162894	5162992	5163064	1703	0,0,2	28,21,10	0,0,0	31,21,31	247	149	1	1.0	0.0,0.0,0.108	0.0,0.0,0.0	0.036
1704	gene:Solyc12g014350.1	NA	12	-	5163438	5163659	5163438	5163514	5163587	5163659	1704	0,0,0	48,56,45	0,2,0	62,41,61	222	149	1	1.0	0.0,0.0,0.0	0.0,0.032,0.0	-0.011
1705	gene:Solyc12g014350.1	NA	12	-	5161916	5162164	5161916	5161986	5162091	5162164	1705	0,1,1	1,1,0	0,0,0	2,4,7	254	149	1	1.0	0.0,0.37,1.0	0.0,0.0,0.0	0.457
1706	gene:Solyc12g014350.1	NA	12	-	5161916	5162164	5161916	5161986	5162095	5162164	1706	0,1,1	19,23,6	0,0,0	36,16,12	258	149	1	1.0	0.0,0.024,0.088	0.0,0.0,0.0	0.037
1708	gene:Solyc07g063650.2	NA	7	-	66063614	66063860	66063614	66063737	66063805	66063860	1708	0,1,2	24,40,19	0,2,0	47,41,23	217	149	1	1.0	0.0,0.017,0.067	0.0,0.032,0.0	0.017
170	gene:Solyc01g103930.2	NA	1	-	92410420	92410625	92410420	92410527	92410595	92410625	170	12,6,6	0,0,0	8,13,7	1,0,0	217	149	1	1.0	1.0,1.0,1.0	0.846,1.0,1.0	0.051
1712	gene:Solyc11g069530.1	NA	11	-	54143131	54143335	54143131	54143150	54143233	54143335	1712	1,0,0	32,38,10	1,0,1	39,27,30	232	149	1	1.0	0.02,0.0,0.0	0.016,0.0,0.021	-0.006
1713	gene:Solyc11g069530.1	NA	11	-	54149446	54149653	54149446	54149518	54149587	54149653	1713	2,0,0	20,14,7	1,0,2	17,14,23	218	149	1	1.0	0.064,0.0,0.0	0.039,0.0,0.056	-0.01
1714	gene:Solyc11g069530.1	NA	11	-	54145726	54145949	54145726	54145803	54145884	54145949	1714	0,1,0	54,53,25	0,1,0	66,61,49	230	149	1	1.0	0.0,0.012,0.0	0.0,0.011,0.0	0.0
1719	gene:Solyc02g071800.2	NA	2	+	41150338	41150524	41150338	41150353	41150452	41150524	1719	2,0,1	0,0,0	3,1,3	1,0,0	248	149	1	1.0	1.0,NA,1.0	0.643,1.0,1.0	0.119
1720	gene:Solyc02g071800.2	NA	2	+	41151377	41151604	41151377	41151449	41151557	41151604	1720	2,6,4	0,0,6	9,4,5	1,0,0	257	149	1	1.0	1.0,1.0,0.279	0.839,1.0,1.0	-0.187
1722	gene:Solyc02g071800.2	NA	2	+	41150338	41150524	41150338	41150358	41150452	41150524	1722	1,0,1	15,38,7	0,0,0	24,20,22	243	149	1	1.0	0.039,0.0,0.081	0.0,0.0,0.0	0.04
1724	gene:Solyc02g071800.2	NA	2	+	41153615	41153809	41153615	41153671	41153773	41153809	1724	5,0,4	0,0,0	2,1,7	0,1,0	251	149	1	1.0	1.0,NA,1.0	1.0,0.372,1.0	0.209
1725	gene:Solyc02g071800.2	NA	2	+	41151557	41151791	41151557	41151626	41151719	41151791	1725	4,4,4	44,32,13	4,3,5	36,15,40	242	149	0.9641639287866585	1.0	0.053,0.071,0.159	0.064,0.11,0.071	0.013
1727	gene:Solyc12g015920.1	NA	12	+	5929200	5929359	5929200	5929206	5929308	5929359	1727	0,0,0	0,2,0	1,0,0	1,1,2	251	149	1	1.0	NA,0.0,NA	0.372,0.0,0.0	-0.124
1731	gene:Solyc01g097500.2	NA	1	-	88328900	88329115	88328900	88328949	88329065	88329115	1731	9,15,8	0,0,0	19,5,22	1,0,0	265	149	1	1.0	1.0,1.0,1.0	0.914,1.0,1.0	0.029
1733	gene:Solyc01g097500.2	NA	1	-	88329418	88329569	88329418	88329468	88329556	88329569	1733	0,0,0	122,101,87	0,0,2	129,55,136	237	149	1	1.0	0.0,0.0,0.0	0.0,0.0,0.009	-0.003
1734	gene:Solyc01g097500.2	NA	1	-	88329418	88329569	88329418	88329435	88329556	88329569	1734	13,11,6	0,0,0	13,9,19	2,0,0	270	149	1	1.0	1.0,1.0,1.0	0.782,1.0,1.0	0.073
1736	gene:Solyc01g080540.2	NA	1	+	79789291	79789526	79789291	79789332	79789454	79789526	1736	10,12,6	728,441,393	15,8,11	912,358,777	271	149	1	1.0	0.007,0.015,0.008	0.009,0.012,0.008	0.0
1737	gene:Solyc01g080540.2	NA	1	+	79789291	79789526	79789291	79789332	79789447	79789526	1737	6,6,6	0,0,0	9,6,7	2,0,0	264	149	1	1.0	1.0,1.0,1.0	0.717,1.0,1.0	0.094
1738	gene:Solyc01g080540.2	NA	1	+	79789291	79789526	79789291	79789332	79789467	79789526	1738	57,37,21	0,0,0	59,37,41	0,0,2	284	149	1	1.0	1.0,1.0,1.0	1.0,1.0,0.915	0.028
1739	gene:Solyc03g116370.2	NA	3	-	65845249	65845471	65845249	65845336	65845423	65845471	1739	0,0,0	22,19,18	0,0,1	39,22,51	236	149	1	1.0	0.0,0.0,0.0	0.0,0.0,0.012	-0.004
1742	gene:Solyc08g060860.2	NA	8	-	45633124	45633289	45633124	45633195	45633277	45633289	1742	11,9,6	0,1,0	8,21,16	0,1,0	231	149	1	1.0	1.0,0.853,1.0	1.0,0.931,1.0	-0.026
1745	gene:Solyc03g005000.2	NA	3	+	17049	17293	17049	17107	17210	17293	1745	42,41,15	1,0,0	36,26,27	1,0,0	252	149	1	1.0	0.961,1.0,1.0	0.955,1.0,1.0	0.002
1747	gene:Solyc02g090480.2	NA	2	+	52015593	52015838	52015593	52015631	52015773	52015838	1747	4,2,0	31,23,10	2,5,1	27,25,11	291	149	0.4528980171935787	1.0	0.062,0.043,0.0	0.037,0.093,0.044	-0.023
1748	gene:Solyc11g020300.1	NA	11	-	10736138	10736333	10736138	10736176	10736275	10736333	1748	3,1,1	395,310,203	1,4,0	280,268,317	248	149	1	1.0	0.005,0.002,0.003	0.002,0.009,0.0	-0.0
174	gene:Solyc02g005520.2	NA	2	-	9239964	9240131	9239964	9240011	9240097	9240131	174	61,32,28	4,1,3	56,45,39	8,3,1	235	149	0.5762184905943699	1.0	0.906,0.953,0.855	0.816,0.905,0.961	0.011
1750	gene:Solyc09g072880.2	NA	9	+	65560647	65560968	65560647	65560779	65560922	65560968	1750	134,170,54	0,0,0	172,155,110	0,0,2	292	149	1	1.0	1.0,1.0,1.0	1.0,1.0,0.966	0.011
1752	gene:Solyc03g053100.2	NA	3	+	22052213	22052441	22052213	22052273	22052393	22052441	1752	1,0,0	52,75,21	1,1,2	113,81,46	269	149	1	1.0	0.011,0.0,0.0	0.005,0.007,0.024	-0.008
1753	gene:Solyc03g053100.2	NA	3	+	22052213	22052441	22052213	22052273	22052375	22052441	1753	1,0,0	0,0,0	0,1,1	0,1,0	251	149	1	1.0	1.0,NA,NA	NA,0.372,1.0	0.314
1754	gene:Solyc03g053100.2	NA	3	+	22052213	22052441	22052213	22052273	22052361	22052441	1754	0,0,0	4,4,0	0,1,0	7,5,5	237	149	1	1.0	0.0,0.0,NA	0.0,0.112,0.0	-0.037
1756	gene:Solyc04g078840.2	NA	4	-	63501606	63501794	63501606	63501645	63501722	63501794	1756	1,0,1	4,40,12	5,5,2	39,16,17	226	149	1	1.0	0.142,0.0,0.052	0.078,0.171,0.072	-0.042
1757	gene:Solyc12g043020.1	NA	12	-	39248653	39248862	39248653	39248707	39248792	39248862	1757	16,17,3	398,466,198	19,14,7	419,397,381	234	149	0.743717947574607	1.0	0.025,0.023,0.01	0.028,0.022,0.012	-0.001
1758	gene:Solyc12g043020.1	NA	12	-	39248653	39248862	39248653	39248701	39248792	39248862	1758	26,28,11	2,0,0	32,28,12	0,0,0	240	149	1	1.0	0.89,1.0,1.0	1.0,1.0,1.0	-0.037
1761	gene:Solyc04g071350.2	NA	4	+	58297076	58297323	58297076	58297133	58297283	58297323	1761	2,3,0	111,81,58	2,3,0	103,78,84	299	149	1	1.0	0.009,0.018,0.0	0.01,0.019,0.0	-0.001
1762	gene:Solyc06g005160.2	NA	6	+	184039	184273	184039	184088	184201	184273	1762	19,28,8	2365,1412,1113	24,9,14	2109,824,1795	262	149	1	1.0	0.005,0.011,0.004	0.006,0.006,0.004	0.001
1763	gene:Solyc04g045620.2	NA	4	-	34487031	34487214	34487031	34487086	34487176	34487214	1763	407,220,143	0,0,0	453,180,337	0,0,2	239	149	1	1.0	1.0,1.0,1.0	1.0,1.0,0.991	0.003
1767	gene:Solyc05g023770.2	NA	5	-	29323765	29323986	29323765	29323831	29323940	29323986	1767	4,5,2	0,0,0	11,2,21	2,0,0	258	149	1	1.0	1.0,1.0,1.0	0.761,1.0,1.0	0.08
1771	gene:Solyc03g082960.2	NA	3	-	52816722	52816946	52816722	52816777	52816867	52816946	1771	25,19,15	502,370,278	27,24,14	525,261,423	239	149	0.7396669368480063	1.0	0.03,0.031,0.033	0.031,0.054,0.02	-0.004
1773	gene:Solyc03g082960.2	NA	3	-	52816617	52816777	52816617	52816636	52816722	52816777	1773	37,16,18	0,1,0	15,17,15	2,0,0	235	149	1	1.0	1.0,0.91,1.0	0.826,1.0,1.0	0.028
1774	gene:Solyc03g082960.2	NA	3	-	52816473	52816636	52816473	52816534	52816607	52816636	1774	88,68,44	2,0,0	66,35,85	0,0,0	222	149	1	1.0	0.967,1.0,1.0	1.0,1.0,1.0	-0.011
1777	gene:Solyc03g082960.2	NA	3	-	52816473	52816636	52816473	52816541	52816607	52816636	1777	88,68,44	0,0,2	66,35,85	0,1,0	215	149	1	1.0	1.0,1.0,0.938	1.0,0.96,1.0	-0.007
1779	gene:Solyc02g090860.2	NA	2	-	52333319	52333544	52333319	52333331	52333479	52333544	1779	25,29,13	3,5,0	39,25,18	10,0,0	297	149	0.9012271339344181	1.0	0.807,0.744,1.0	0.662,1.0,1.0	-0.037
177	gene:Solyc06g073370.2	NA	6	+	45208634	45208814	45208634	45208637	45208733	45208814	177	457,269,266	0,0,0	550,207,565	0,0,1	245	149	1	1.0	1.0,1.0,1.0	1.0,1.0,0.997	0.001
1781	gene:Solyc02g090860.2	NA	2	-	52332247	52332482	52332247	52332337	52332405	52332482	1781	7,6,2	144,151,60	6,6,6	146,180,75	217	149	0.6891403381322696	1.0	0.032,0.027,0.022	0.027,0.022,0.052	-0.007
1784	gene:Solyc06g053310.2	NA	6	+	36056237	36056474	36056237	36056328	36056422	36056474	1784	0,1,0	0,0,0	4,2,2	1,0,0	243	149	1	1.0	NA,1.0,NA	0.71,1.0,1.0	0.097
1787	gene:Solyc02g070550.2	NA	2	+	40294324	40294563	40294324	40294399	40294483	40294563	1787	2,2,0	98,106,57	5,0,2	177,105,97	233	149	1	1.0	0.013,0.012,0.0	0.018,0.0,0.013	-0.002
1789	gene:Solyc04g015150.2	NA	4	-	5324331	5324552	5324331	5324384	5324470	5324552	1789	5,0,1	85,31,20	0,1,2	62,39,59	235	149	0.9305392566118292	1.0	0.036,0.0,0.031	0.0,0.016,0.021	0.01
178	gene:Solyc06g073370.2	NA	6	+	45208634	45208814	45208634	45208637	45208759	45208814	178	909,551,503	2,0,2	1035,382,1032	1,2,3	271	149	1	1.0	0.996,1.0,0.993	0.998,0.991,0.995	0.002
1792	gene:Solyc08g006040.2	NA	8	-	801176	801415	801176	801240	801329	801415	1792	0,4,0	361,485,158	0,0,0	594,554,313	238	149	1	1.0	0.0,0.005,0.0	0.0,0.0,0.0	0.002
1793	gene:Solyc06g066810.2	NA	6	-	41992291	41992525	41992291	41992334	41992437	41992525	1793	0,4,1	0,1,0	7,2,8	0,0,0	252	149	1	1.0	NA,0.703,1.0	1.0,1.0,1.0	-0.149
1796	gene:Solyc12g007230.1	NA	12	+	1652012	1652254	1652012	1652063	1652198	1652254	1796	12,3,6	0,0,2	9,8,21	0,0,0	284	149	1	1.0	1.0,1.0,0.611	1.0,1.0,1.0	-0.13
1797	gene:Solyc08g076200.2	NA	8	-	60221088	60221299	60221088	60221145	60221221	60221299	1797	3,5,1	241,194,136	3,2,5	295,148,241	225	149	1	1.0	0.008,0.017,0.005	0.007,0.009,0.014	0.0
179	gene:Solyc06g073370.2	NA	6	+	45208634	45208814	45208634	45208637	45208714	45208814	179	63,37,24	1582,1117,837	62,33,61	2065,953,1665	226	149	1	1.0	0.026,0.021,0.019	0.019,0.022,0.024	0.0
1800	gene:Solyc03g112520.2	NA	3	-	62908660	62908891	62908660	62908714	62908811	62908891	1800	4,5,2	0,0,0	5,6,0	1,0,0	246	149	1	1.0	1.0,1.0,1.0	0.752,1.0,NA	0.124
1803	gene:Solyc01g100950.2	NA	1	-	90837714	90837962	90837714	90837835	90837921	90837962	1803	18,17,13	8,9,14	22,21,17	15,8,9	235	149	0.5304109916705961	1.0	0.588,0.545,0.371	0.482,0.625,0.545	-0.049
1807	gene:Solyc06g019200.2	NA	6	-	18152318	18152529	18152318	18152429	18152501	18152529	1807	21,23,9	0,1,0	18,33,14	0,0,0	221	149	1	1.0	1.0,0.939,1.0	1.0,1.0,1.0	-0.02
1808	gene:Solyc06g019200.2	NA	6	-	18152318	18152529	18152318	18152432	18152504	18152529	1808	15,20,14	0,0,2	20,29,10	0,1,0	221	149	1	1.0	1.0,1.0,0.825	1.0,0.951,1.0	-0.042
180	gene:Solyc06g076940.2	NA	6	+	47819173	47819380	47819173	47819259	47819331	47819380	180	4,2,3	122,130,50	1,2,1	159,125,135	221	149	0.6307771880079552	1.0	0.022,0.01,0.039	0.004,0.011,0.005	0.017
1810	gene:Solyc06g019200.2	NA	6	-	18152318	18152529	18152318	18152429	18152504	18152529	1810	22,27,15	249,256,115	24,39,17	311,302,276	224	149	0.49783456764293155	1.0	0.056,0.066,0.08	0.049,0.079,0.039	0.012
1813	gene:Solyc12g044220.1	NA	12	+	38781540	38781788	38781540	38781608	38781719	38781788	1813	0,2,0	1,4,1	8,1,0	0,1,1	260	149	1	1.0	0.0,0.223,0.0	1.0,0.364,0.0	-0.38
1816	gene:Solyc12g044220.1	NA	12	+	38782031	38782393	38782031	38782079	38782175	38782393	1816	51,68,22	0,0,0	53,55,56	0,3,0	245	149	0.5634578512583063	1.0	1.0,1.0,1.0	1.0,0.918,1.0	0.027
1819	gene:Solyc10g051110.1	NA	10	-	51527201	51527423	51527201	51527250	51527339	51527423	1819	2,4,1	332,243,158	3,4,2	339,314,313	238	149	1	1.0	0.004,0.01,0.004	0.006,0.008,0.004	0.0
1822	gene:Solyc03g059310.2	NA	3	+	28650150	28650376	28650150	28650198	28650316	28650376	1822	3,2,1	191,118,86	4,0,6	219,92,153	267	149	0.9043143600387842	1.0	0.009,0.009,0.006	0.01,0.0,0.021	-0.002
1824	gene:Solyc09g008490.2	NA	9	+	1975620	1975869	1975620	1975660	1975745	1975869	1824	7,1,1	1,1,0	1,2,6	2,0,4	234	149	1	1.0	0.817,0.389,1.0	0.241,1.0,0.489	0.159
1825	gene:Solyc09g008490.2	NA	9	+	1975620	1975869	1975620	1975660	1975735	1975869	1825	1,0,0	28,26,8	0,0,0	37,19,33	224	149	1	1.0	0.023,0.0,0.0	0.0,0.0,0.0	0.008
1827	gene:Solyc08g078750.2	NA	8	-	62491683	62491863	62491683	62491715	62491811	62491863	1827	0,0,0	43,11,10	0,1,3	35,27,37	245	149	0.49296944978353485	1.0	0.0,0.0,0.0	0.0,0.022,0.047	-0.023
1829	gene:Solyc06g062860.2	NA	6	-	39662012	39662234	39662012	39662073	39662164	39662234	1829	1,1,0	61,69,20	3,0,2	51,52,41	240	149	0.522525487627445	1.0	0.01,0.009,0.0	0.035,0.0,0.029	-0.015
1830	gene:Solyc06g062860.2	NA	6	-	39656709	39656935	39656709	39656741	39656846	39656935	1830	4,1,1	77,39,39	0,1,3	68,28,77	254	149	0.5821477941036821	1.0	0.03,0.015,0.015	0.0,0.021,0.022	0.006
1832	gene:Solyc05g055390.2	NA	5	+	65050502	65051053	65050502	65050567	65050999	65051053	1832	32,50,20	0,0,0	62,51,30	0,2,0	581	149	1	1.0	1.0,1.0,1.0	1.0,0.867,1.0	0.044
1833	gene:Solyc11g005170.1	NA	11	+	150452	150607	150452	150469	150551	150607	1833	59,33,16	0,0,1	55,45,33	0,0,1	231	149	1	1.0	1.0,1.0,0.912	1.0,1.0,0.955	-0.014
1836	gene:Solyc04g074640.2	NA	4	-	60572933	60573161	60572933	60572968	60573060	60573161	1836	11,20,10	610,794,322	20,24,11	829,859,531	241	149	0.8305081111808974	1.0	0.011,0.015,0.019	0.015,0.017,0.013	0.0
183	gene:Solyc01g007120.2	NA	1	-	1668017	1668260	1668017	1668064	1668146	1668260	183	0,0,0	55,60,42	1,0,2	59,42,96	231	149	1	1.0	0.0,0.0,0.0	0.011,0.0,0.013	-0.008
1841	gene:Solyc10g084990.1	NA	10	+	64340036	64340273	64340036	64340107	64340183	64340273	1841	0,2,0	12,14,9	3,0,0	39,12,30	225	149	1	1.0	0.0,0.086,0.0	0.048,0.0,0.0	0.013
1842	gene:Solyc02g069010.2	NA	2	+	38965495	38965709	38965495	38965527	38965656	38965709	1842	3,4,2	0,0,0	8,8,5	0,0,1	278	149	1	1.0	1.0,1.0,1.0	1.0,1.0,0.728	0.091
1845	gene:Solyc04g082660.2	NA	4	+	66269364	66269572	66269364	66269402	66269485	66269572	1845	8,8,5	83,44,28	13,12,5	89,80,50	232	149	0.9035451906590954	1.0	0.058,0.105,0.103	0.086,0.088,0.06	0.011
1846	gene:Solyc01g106430.2	NA	1	-	94329488	94329670	94329488	94329544	94329640	94329670	1846	1677,1329,675	2,0,0	1831,1169,1490	0,0,0	245	149	1	1.0	0.998,1.0,1.0	1.0,1.0,1.0	-0.001
1847	gene:Solyc08g008550.2	NA	8	-	2933211	2933408	2933211	2933263	2933353	2933408	1847	2,0,1	170,121,61	0,0,0	136,83,117	239	149	1	1.0	0.007,0.0,0.01	0.0,0.0,0.0	0.006
1849	gene:Solyc07g042380.2	NA	7	-	55514213	55514435	55514213	55514270	55514348	55514435	1849	0,0,1	24,31,14	0,0,0	46,23,24	227	149	1	1.0	0.0,0.0,0.045	0.0,0.0,0.0	0.015
1850	gene:Solyc12g017570.1	NA	12	+	6867132	6867355	6867132	6867195	6867283	6867355	1850	5,4,4	196,216,102	11,3,4	272,195,144	237	149	1	1.0	0.016,0.012,0.024	0.025,0.01,0.017	0.0
1851	gene:Solyc09g075130.2	NA	9	-	66933723	66933940	66933723	66933806	66933915	66933940	1851	0,0,0	0,0,2	0,1,0	0,0,0	258	149	1	1.0	NA,NA,0.0	NA,1.0,NA	-1.0
1853	gene:Solyc03g097830.2	NA	3	+	60164542	60164766	60164542	60164650	60164722	60164766	1853	0,1,0	38,26,17	1,0,0	32,35,19	221	149	1	1.0	0.0,0.025,0.0	0.021,0.0,0.0	0.001
1858	gene:Solyc03g019940.2	NA	3	-	61276495	61276726	61276495	61276557	61276630	61276726	1858	14,3,2	638,527,277	6,8,8	655,353,500	222	149	1	1.0	0.015,0.004,0.005	0.006,0.015,0.011	-0.003
185	gene:Solyc01g068210.2	NA	1	+	77316103	77316348	77316103	77316194	77316285	77316348	185	0,0,1	51,38,19	0,2,0	41,27,43	240	149	1	1.0	0.0,0.0,0.032	0.0,0.044,0.0	-0.004
1863	gene:Solyc05g052200.2	NA	5	+	62483429	62483663	62483429	62483529	62483650	62483663	1863	13,1,6	0,0,0	3,2,5	0,1,0	270	149	1	1.0	1.0,1.0,1.0	1.0,0.525,1.0	0.158
1864	gene:Solyc05g052200.2	NA	5	+	62483429	62483663	62483429	62483529	62483634	62483663	1864	13,1,6	0,0,0	3,2,5	0,1,0	254	149	1	1.0	1.0,1.0,1.0	1.0,0.54,1.0	0.153
1865	gene:Solyc12g021280.1	NA	12	-	15123663	15123863	15123663	15123757	15123835	15123863	1865	7,1,0	0,0,0	7,3,4	0,2,0	227	149	0.5092818938046422	1.0	1.0,1.0,NA	1.0,0.496,1.0	0.168
1866	gene:Solyc04g008730.2	NA	4	-	2394804	2395010	2394804	2394830	2394920	2395010	1866	41,8,22	2,0,0	45,26,35	0,0,0	239	149	1	1.0	0.927,1.0,1.0	1.0,1.0,1.0	-0.024
1870	gene:Solyc01g080930.2	NA	1	-	80268497	80268713	80268497	80268533	80268611	80268713	1870	13,9,3	0,0,0	10,11,10	0,1,0	227	149	1	1.0	1.0,1.0,1.0	1.0,0.878,1.0	0.041
1872	gene:Solyc01g080930.2	NA	1	-	80272964	80273208	80272964	80273043	80273128	80273208	1872	2,3,1	0,0,0	5,5,0	1,0,0	234	149	1	1.0	1.0,1.0,1.0	0.761,1.0,NA	0.119
1873	gene:Solyc01g057570.2	NA	1	+	61881637	61881820	61881637	61881676	61881801	61881820	1873	0,0,0	1,0,0	0,1,3	0,0,0	274	149	1	1.0	0.0,NA,NA	NA,1.0,1.0	-1.0
1874	gene:Solyc10g086190.1	NA	10	+	65107233	65107430	65107233	65107277	65107359	65107430	1874	41,17,10	271,322,124	41,31,36	391,428,226	231	149	0.4755063662745338	1.0	0.089,0.033,0.049	0.063,0.045,0.093	-0.01
1876	gene:Solyc10g086190.1	NA	10	+	65107233	65107430	65107233	65107277	65107381	65107430	1876	82,78,32	0,0,0	106,83,79	2,0,0	253	149	1	1.0	1.0,1.0,1.0	0.969,1.0,1.0	0.01
1878	gene:Solyc04g054710.2	NA	4	+	53089750	53089999	53089750	53089774	53089931	53089999	1878	295,341,121	0,0,0	395,259,265	2,0,0	306	149	1	1.0	1.0,1.0,1.0	0.99,1.0,1.0	0.003
1883	gene:Solyc01g110380.2	NA	1	+	97102559	97102784	97102559	97102581	97102718	97102784	1883	0,2,0	18,26,19	0,2,0	34,22,14	286	149	1	1.0	0.0,0.039,0.0	0.0,0.045,0.0	-0.002
1884	gene:Solyc09g075800.2	NA	9	+	67422533	67422769	67422533	67422624	67422698	67422769	1884	0,1,0	34,24,9	0,0,0	23,28,28	223	149	1	1.0	0.0,0.027,0.0	0.0,0.0,0.0	0.009
1886	gene:Solyc05g055430.2	NA	5	-	65087986	65088201	65087986	65088032	65088148	65088201	1886	1,0,2	78,52,43	2,2,2	79,68,70	265	149	0.7442291821263654	1.0	0.007,0.0,0.025	0.014,0.016,0.016	-0.005
1892	gene:Solyc04g071310.2	NA	4	+	58236990	58237239	58236990	58237064	58237140	58237239	1892	0,5,0	71,72,46	1,0,2	116,60,73	225	149	0.7040174218912165	1.0	0.0,0.044,0.0	0.006,0.0,0.018	0.007
1893	gene:Solyc08g081010.2	NA	8	-	64141926	64142161	64141926	64141996	64142077	64142161	1893	14,23,18	459,358,253	23,17,20	567,257,413	230	149	0.45266021840065274	1.0	0.019,0.04,0.044	0.026,0.041,0.03	0.002
1895	gene:Solyc05g009670.2	NA	5	-	3867312	3867546	3867312	3867446	3867533	3867546	1895	29,31,10	0,0,1	34,24,45	0,0,0	236	149	1	1.0	1.0,1.0,0.863	1.0,1.0,1.0	-0.046
189	gene:Solyc03g058880.2	NA	3	+	26427409	26427589	26427409	26427464	26427529	26427589	189	4,4,3	0,0,0	2,1,2	0,3,0	214	149	0.6128767932959084	1.0	1.0,1.0,1.0	1.0,0.188,1.0	0.271
18	gene:Solyc07g063390.2	NA	7	-	65865367	65865583	65865367	65865434	65865517	65865583	18	0,0,1	15,46,5	0,1,0	54,57,11	232	149	1	1.0	0.0,0.0,0.114	0.0,0.011,0.0	0.034
1901	gene:Solyc07g006240.2	NA	7	+	1051299	1051532	1051299	1051343	1051505	1051532	1901	15,7,6	0,0,0	11,9,5	0,1,0	311	149	1	1.0	1.0,1.0,1.0	1.0,0.812,1.0	0.063
1902	gene:Solyc03g110900.2	NA	3	-	61635306	61635663	61635306	61635404	61635477	61635663	1902	168,151,98	0,3,0	189,79,236	0,0,0	222	149	1	1.0	1.0,0.971,1.0	1.0,1.0,1.0	-0.01
1903	gene:Solyc08g067430.2	NA	8	+	56478268	56478513	56478268	56478356	56478476	56478513	1903	18,18,21	2,0,0	29,31,14	0,0,0	269	149	1	1.0	0.833,1.0,1.0	1.0,1.0,1.0	-0.056
1909	gene:Solyc09g014890.2	NA	9	+	7151957	7152173	7151957	7152038	7152123	7152173	1909	0,0,0	0,2,0	1,0,1	1,2,0	234	149	1	1.0	NA,0.0,NA	0.389,0.0,1.0	-0.463
190	gene:Solyc10g083720.1	NA	10	+	63491708	63491932	63491708	63491790	63491872	63491932	190	2,7,1	219,149,103	2,3,7	211,96,195	231	149	0.7061447719533196	1.0	0.006,0.029,0.006	0.006,0.02,0.023	-0.003
1913	gene:Solyc03g119650.2	NA	3	+	68210896	68211136	68210896	68210980	68211072	68211136	1913	3,0,1	116,140,45	2,2,0	111,105,79	241	149	1	1.0	0.016,0.0,0.014	0.011,0.012,0.0	0.002
1916	gene:Solyc09g074420.2	NA	9	+	66231440	66231618	66231440	66231460	66231564	66231618	1916	32,22,16	0,0,0	19,17,15	1,0,1	253	149	1	1.0	1.0,1.0,1.0	0.918,1.0,0.898	0.061
1918	gene:Solyc09g074420.2	NA	9	+	66230547	66230761	66230547	66230651	66230726	66230761	1918	5,2,7	30,30,15	2,3,9	28,19,26	224	149	0.6862221075722346	1.0	0.1,0.042,0.237	0.045,0.095,0.187	0.017
1920	gene:Solyc11g072820.1	NA	11	-	56014127	56014353	56014127	56014183	56014271	56014353	1920	9,25,7	0,2,0	12,13,13	0,0,1	237	149	1	1.0	1.0,0.887,1.0	1.0,1.0,0.891	-0.001
1921	gene:Solyc01g112210.2	NA	1	-	98266259	98266402	98266259	98266276	98266361	98266402	1921	0,0,0	17,20,27	0,2,0	29,24,28	234	149	1	1.0	0.0,0.0,0.0	0.0,0.05,0.0	-0.017
1922	gene:Solyc10g007360.2	NA	10	-	1747681	1748229	1747681	1747868	1748020	1748229	1922	11,12,2	0,0,0	9,4,7	1,0,0	301	149	1	1.0	1.0,1.0,1.0	0.817,1.0,1.0	0.061
1924	gene:Solyc06g009060.2	NA	6	-	2988794	2989027	2988794	2988869	2988966	2989027	1924	8,8,6	393,284,215	9,2,11	470,233,347	246	149	0.6350879580123828	1.0	0.012,0.017,0.017	0.011,0.005,0.019	0.004
1926	gene:Solyc06g009060.2	NA	6	-	2987996	2988202	2987996	2988054	2988161	2988202	1926	8,8,3	424,343,242	5,4,4	450,245,516	256	149	1	1.0	0.011,0.013,0.007	0.006,0.009,0.004	0.004
1927	gene:Solyc03g096940.2	NA	3	+	59323853	59324097	59323853	59323903	59324005	59324097	1927	9,2,10	2,0,2	7,4,4	1,1,2	251	149	0.7187203519252149	1.0	0.728,1.0,0.748	0.806,0.704,0.543	0.141
1928	gene:Solyc11g011390.1	NA	11	+	4471075	4471303	4471075	4471132	4471237	4471303	1928	0,0,0	18,21,3	2,0,0	33,20,15	254	149	1	1.0	0.0,0.0,0.0	0.034,0.0,0.0	-0.011
1934	gene:Solyc12g010050.1	NA	12	+	3198865	3199049	3198865	3198893	3198965	3199049	1934	1,2,0	82,33,38	1,0,0	106,39,100	221	149	1	1.0	0.008,0.039,0.0	0.006,0.0,0.0	0.014
1936	gene:Solyc12g014380.1	NA	12	+	5271464	5271701	5271464	5271532	5271647	5271701	1936	2,5,1	200,190,81	0,5,2	156,134,103	264	149	1	1.0	0.006,0.015,0.007	0.0,0.021,0.011	-0.001
1938	gene:Solyc12g014380.1	NA	12	+	5271629	5271844	5271629	5271701	5271775	5271844	1938	10,6,3	250,249,97	4,4,7	214,197,132	223	149	0.6180102193726638	1.0	0.026,0.016,0.02	0.012,0.013,0.034	0.001
193	gene:Solyc06g007310.2	NA	6	-	1337252	1337465	1337252	1337353	1337441	1337465	193	2,4,2	110,116,117	2,2,0	210,118,133	237	149	0.6780502553042247	1.0	0.011,0.021,0.011	0.006,0.011,0.0	0.009
1941	gene:Solyc08g081310.2	NA	8	-	64375784	64376010	64375784	64375853	64375961	64376010	1941	94,75,49	0,0,1	112,36,106	2,0,1	257	149	1	1.0	1.0,1.0,0.966	0.97,1.0,0.984	0.004
1942	gene:Solyc08g081310.2	NA	8	-	64375784	64376010	64375784	64375870	64375939	64376010	1942	30,13,15	0,0,0	21,14,26	0,2,0	218	149	1	1.0	1.0,1.0,1.0	1.0,0.827,1.0	0.058
1943	gene:Solyc09g074360.2	NA	9	-	66161713	66161917	66161713	66161793	66161878	66161917	1943	0,0,0	105,87,41	1,2,0	159,111,95	234	149	1	1.0	0.0,0.0,0.0	0.004,0.011,0.0	-0.005
1945	gene:Solyc07g056590.2	NA	7	+	64405492	64405713	64405492	64405554	64405640	64405713	1945	2,1,3	2,0,0	2,1,6	2,0,0	235	149	1	1.0	0.388,1.0,1.0	0.388,1.0,1.0	0.0
1947	gene:Solyc04g072010.2	NA	4	+	59074265	59074495	59074265	59074319	59074438	59074495	1947	2,1,0	27,13,28	1,0,0	31,13,22	268	149	1	1.0	0.04,0.041,0.0	0.018,0.0,0.0	0.021
1948	gene:Solyc10g081660.1	NA	10	+	62693450	62693690	62693450	62693534	62693643	62693690	1948	18,7,7	2,0,0	11,2,8	1,1,0	258	149	1	1.0	0.839,1.0,1.0	0.864,0.536,1.0	0.146
1949	gene:Solyc02g085780.2	NA	2	-	48561252	48561501	48561252	48561295	48561390	48561501	1949	2,3,2	225,219,130	7,5,2	269,195,295	244	149	0.8835933500884976	1.0	0.005,0.008,0.009	0.016,0.015,0.004	-0.004
1950	gene:Solyc03g059420.2	NA	3	+	29688094	29688312	29688094	29688152	29688235	29688312	1950	0,0,0	73,50,20	0,2,0	42,37,32	232	149	1	1.0	0.0,0.0,0.0	0.0,0.034,0.0	-0.011
1952	gene:Solyc09g098520.2	NA	9	+	72329884	72330130	72329884	72329970	72330072	72330130	1952	46,34,18	4,0,0	56,40,56	0,2,0	251	149	0.48817415085920135	1.0	0.872,1.0,1.0	1.0,0.922,1.0	-0.017
1954	gene:Solyc09g098520.2	NA	9	+	72329884	72330130	72329884	72329973	72330050	72330130	1954	20,12,5	2,0,0	20,12,21	0,0,0	226	149	1	1.0	0.868,1.0,1.0	1.0,1.0,1.0	-0.044
1956	gene:Solyc03g095360.2	NA	3	+	56412994	56413239	56412994	56413068	56413146	56413239	1956	2,1,0	0,0,0	3,1,2	2,0,0	227	149	0.8282754576011528	1.0	1.0,1.0,NA	0.496,1.0,1.0	0.168
1957	gene:Solyc03g095360.2	NA	3	+	56412994	56413239	56412994	56413068	56413179	56413239	1957	3,3,1	184,150,104	4,1,2	243,102,192	260	149	1	1.0	0.009,0.011,0.005	0.009,0.006,0.006	0.001
1958	gene:Solyc02g071810.2	NA	2	-	41164585	41164792	41164585	41164659	41164729	41164792	1958	1,0,0	4,12,5	2,0,0	8,13,0	219	149	1	1.0	0.145,0.0,0.0	0.145,0.0,NA	-0.024
1959	gene:Solyc02g071810.2	NA	2	-	41165056	41165270	41165056	41165125	41165224	41165270	1959	0,3,0	6,7,1	2,0,0	8,10,5	248	149	0.6263883883593202	1.0	0.0,0.205,0.0	0.131,0.0,0.0	0.025
1962	gene:Solyc02g078610.2	NA	2	+	43262916	43263108	43262916	43262946	43263045	43263108	1962	0,1,0	26,71,19	0,1,1	112,85,37	248	149	1	1.0	0.0,0.008,0.0	0.0,0.007,0.016	-0.005
1965	gene:Solyc01g095460.2	NA	1	+	86707164	86707382	86707164	86707231	86707338	86707382	1965	3,1,1	0,0,0	7,6,7	0,0,2	256	149	1	1.0	1.0,1.0,1.0	1.0,1.0,0.671	0.11
1969	gene:Solyc06g084480.2	NA	6	+	49580289	49580505	49580289	49580361	49580447	49580505	1969	29,37,8	0,0,0	30,29,24	1,0,0	235	149	1	1.0	1.0,1.0,1.0	0.95,1.0,1.0	0.017
196	gene:Solyc02g062680.2	NA	2	-	34405355	34405598	34405355	34405426	34405576	34405598	196	4,12,4	0,0,0	14,8,3	0,1,0	299	149	1	1.0	1.0,1.0,1.0	1.0,0.799,1.0	0.067
1970	gene:Solyc11g013490.1	NA	11	+	6548134	6548339	6548134	6548162	6548251	6548339	1970	3,0,0	101,51,34	2,0,2	87,67,61	238	149	1	1.0	0.018,0.0,0.0	0.014,0.0,0.02	-0.005
1972	gene:Solyc12g015710.1	NA	12	-	5689378	5689617	5689378	5689450	5689576	5689617	1972	15,9,5	0,1,0	21,23,32	0,0,0	275	149	1	1.0	1.0,0.83,1.0	1.0,1.0,1.0	-0.057
1975	gene:Solyc12g015710.1	NA	12	-	5692099	5692305	5692099	5692175	5692249	5692305	1975	1,7,1	17,9,9	2,2,3	9,10,15	223	149	0.5924867237142843	1.0	0.038,0.342,0.069	0.129,0.118,0.118	0.028
1979	gene:Solyc01g104060.2	NA	1	-	92536494	92536709	92536494	92536560	92536644	92536709	1979	6,7,5	0,0,0	7,1,7	0,2,0	233	149	1	1.0	1.0,1.0,1.0	1.0,0.242,1.0	0.253
1983	gene:Solyc03g113500.2	NA	3	+	63632428	63632676	63632428	63632552	63632629	63632676	1983	1,0,1	71,57,14	0,1,2	82,29,75	226	149	1	1.0	0.009,0.0,0.045	0.0,0.022,0.017	0.005
1986	gene:Solyc05g005020.2	NA	5	-	39212	39435	39212	39272	39351	39435	1986	10,3,3	168,131,67	9,5,4	158,118,168	228	149	0.8672947603764871	1.0	0.037,0.015,0.028	0.036,0.027,0.015	0.001
1987	gene:Solyc08g081580.2	NA	8	+	64593891	64594108	64593891	64593946	64594041	64594108	1987	5,6,4	372,351,181	3,3,2	473,369,293	244	149	1	1.0	0.008,0.01,0.013	0.004,0.005,0.004	0.006
1989	gene:Solyc08g081580.2	NA	8	+	64593578	64593770	64593578	64593646	64593742	64593770	1989	13,17,7	0,1,0	17,8,16	0,0,0	245	149	1	1.0	1.0,0.912,1.0	1.0,1.0,1.0	-0.029
198	gene:Solyc11g045110.1	NA	11	+	31773507	31773752	31773507	31773570	31773662	31773752	198	0,2,2	0,0,0	4,4,0	3,1,1	241	149	0.8004908574754288	1.0	NA,1.0,1.0	0.452,0.712,0.0	0.612
1990	gene:Solyc10g084920.1	NA	10	-	64276515	64276750	64276515	64276604	64276681	64276750	1990	0,0,0	55,45,22	1,0,0	53,30,27	226	149	1	1.0	0.0,0.0,0.0	0.012,0.0,0.0	-0.004
1991	gene:Solyc07g056540.2	NA	7	+	64333694	64333942	64333694	64333787	64333873	64333942	1991	202,131,101	0,0,0	205,131,155	0,2,0	235	149	1	1.0	1.0,1.0,1.0	1.0,0.976,1.0	0.008
1993	gene:Solyc07g056540.2	NA	7	+	64333694	64333942	64333694	64333787	64333880	64333942	1993	294,188,160	0,0,0	315,179,249	0,0,2	242	149	1	1.0	1.0,1.0,1.0	1.0,1.0,0.987	0.004
1995	gene:Solyc03g078000.2	NA	3	+	48841269	48841473	48841269	48841334	48841413	48841473	1995	0,0,2	85,89,32	2,5,0	132,128,57	228	149	0.6222081987817049	1.0	0.0,0.0,0.039	0.01,0.025,0.0	0.001
1996	gene:Solyc04g015480.2	NA	4	+	5689279	5689482	5689279	5689341	5689453	5689482	1996	2,2,2	0,3,0	2,3,1	0,0,1	261	149	0.6119272717529668	1.0	1.0,0.276,1.0	1.0,1.0,0.363	-0.029
1997	gene:Solyc04g015480.2	NA	4	+	5687271	5687454	5687271	5687326	5687408	5687454	1997	33,29,36	1,0,0	26,32,39	0,0,1	231	149	1	1.0	0.955,1.0,1.0	1.0,1.0,0.962	-0.002
19	gene:Solyc07g063390.2	NA	7	-	65865517	65865822	65865517	65865583	65865790	65865822	19	5,61,7	1,0,0	65,71,7	0,0,0	356	149	1	1.0	0.677,1.0,1.0	1.0,1.0,1.0	-0.108
1	gene:Solyc06g075390.2	NA	6	-	46797145	46797374	46797145	46797222	46797324	46797374	1	1,5,2	315,189,152	6,1,1	285,91,269	251	149	1	1.0	0.002,0.015,0.008	0.012,0.006,0.002	0.002
2000	gene:Solyc02g091410.2	NA	2	-	52704596	52704819	52704596	52704662	52704748	52704819	2000	1,0,0	34,28,21	1,1,0	41,23,45	235	149	1	1.0	0.018,0.0,0.0	0.015,0.027,0.0	-0.008
2001	gene:Solyc11g005340.1	NA	11	-	270576	270788	270576	270619	270724	270788	2001	8,14,6	2,0,0	6,11,4	0,2,0	254	149	1	1.0	0.701,1.0,1.0	1.0,0.763,1.0	-0.021
2002	gene:Solyc11g005340.1	NA	11	-	270576	270788	270576	270581	270724	270788	2002	62,72,39	2,0,0	47,33,39	0,0,0	292	149	1	1.0	0.941,1.0,1.0	1.0,1.0,1.0	-0.02
2003	gene:Solyc11g005340.1	NA	11	-	270576	270788	270576	270621	270724	270788	2003	8,12,6	84,76,37	6,11,4	74,50,39	252	149	0.5553713324207847	1.0	0.053,0.085,0.087	0.046,0.115,0.057	0.002
2005	gene:Solyc02g093030.2	NA	2	-	53978450	53978634	53978450	53978462	53978549	53978634	2005	0,1,1	20,30,5	0,0,0	18,22,19	236	149	1	1.0	0.0,0.021,0.112	0.0,0.0,0.0	0.044
2008	gene:Solyc04g049490.2	NA	4	+	42103091	42103297	42103091	42103147	42103237	42103297	2008	0,0,0	54,97,27	0,0,1	82,106,65	239	149	1	1.0	0.0,0.0,0.0	0.0,0.0,0.01	-0.003
2009	gene:Solyc04g049490.2	NA	4	+	42104547	42104761	42104547	42104608	42104695	42104761	2009	2,6,1	100,110,50	2,0,1	123,89,122	236	149	0.4898495781669515	1.0	0.012,0.033,0.012	0.01,0.0,0.005	0.014
200	gene:Solyc04g051580.2	NA	4	-	50877478	50877720	50877478	50877547	50877637	50877720	200	10,7,5	2,0,0	8,7,7	0,0,0	239	149	1	1.0	0.757,1.0,1.0	1.0,1.0,1.0	-0.081
2011	gene:Solyc11g012070.1	NA	11	-	5009271	5009511	5009271	5009361	5009455	5009511	2011	2,2,0	104,51,38	5,2,1	108,26,106	243	149	0.7881478917519462	1.0	0.012,0.023,0.0	0.028,0.045,0.006	-0.015
2014	gene:Solyc06g060260.2	NA	6	+	38234743	38234976	38234743	38234796	38234898	38234976	2014	3,4,3	224,196,118	4,6,4	297,239,207	251	149	1	1.0	0.008,0.012,0.015	0.008,0.015,0.011	0.0
2016	gene:Solyc07g063240.2	NA	7	-	65758190	65758434	65758190	65758258	65758335	65758434	2016	4,2,0	0,1,0	7,9,2	0,0,4	226	149	1	1.0	1.0,0.569,NA	1.0,1.0,0.248	0.035
2018	gene:Solyc06g068220.2	NA	6	+	42261843	42262077	42261843	42261909	42261982	42262077	2018	24,17,7	6,2,0	44,8,26	6,4,2	222	149	0.623627799821485	1.0	0.729,0.851,1.0	0.831,0.573,0.897	0.093
201	gene:Solyc04g051580.2	NA	4	-	50877478	50877720	50877478	50877561	50877637	50877720	201	10,7,5	0,0,0	8,7,7	1,0,0	225	149	1	1.0	1.0,1.0,1.0	0.841,1.0,1.0	0.053
2021	gene:Solyc07g022780.2	NA	7	+	21561254	21561496	21561254	21561356	21561434	21561496	2021	0,1,0	69,33,21	0,2,0	65,26,68	227	149	1	1.0	0.0,0.02,0.0	0.0,0.048,0.0	-0.009
2029	gene:Solyc03g113800.2	NA	3	-	63842762	63842994	63842762	63842840	63842925	63842994	2029	5,2,4	1051,815,575	10,1,4	1216,616,956	234	149	1	1.0	0.003,0.002,0.004	0.005,0.001,0.003	0.0
2030	gene:Solyc08g005970.2	NA	8	-	738204	738416	738204	738240	738332	738416	2030	7,6,5	139,136,74	12,5,8	171,127,142	241	149	0.6400315283288986	1.0	0.03,0.027,0.04	0.042,0.024,0.034	-0.001
2031	gene:Solyc01g079650.2	NA	1	+	78776058	78776307	78776058	78776135	78776256	78776307	2031	0,1,0	47,38,27	0,0,0	39,39,44	270	149	1	1.0	0.0,0.014,0.0	0.0,0.0,0.0	0.005
2032	gene:Solyc01g079650.2	NA	1	+	78776700	78776945	78776700	78776757	78776888	78776945	2032	2,0,0	38,36,37	1,3,0	26,19,65	280	149	0.7926732530607832	1.0	0.027,0.0,0.0	0.02,0.078,0.0	-0.024
2033	gene:Solyc03g034160.2	NA	3	-	5862329	5862820	5862329	5862364	5862742	5862820	2033	0,0,2	9,3,2	0,0,1	8,2,5	527	149	1	1.0	0.0,0.0,0.22	0.0,0.0,0.054	0.055
2034	gene:Solyc03g115720.2	NA	3	-	65350273	65350498	65350273	65350342	65350428	65350498	2034	1,0,0	81,63,28	0,0,0	95,62,70	235	149	1	1.0	0.008,0.0,0.0	0.0,0.0,0.0	0.003
2036	gene:Solyc03g115720.2	NA	3	-	65352662	65352871	65352662	65352724	65352814	65352871	2036	7,5,0	59,42,29	3,5,3	48,22,59	239	149	0.6970007777507259	1.0	0.069,0.069,0.0	0.038,0.124,0.031	-0.018
2038	gene:Solyc03g115720.2	NA	3	-	65352662	65352871	65352662	65352702	65352814	65352871	2038	19,12,6	0,0,0	17,14,11	0,1,0	261	149	1	1.0	1.0,1.0,1.0	1.0,0.889,1.0	0.037
2041	gene:Solyc04g072160.2	NA	4	-	59181237	59181413	59181237	59181289	59181384	59181413	2041	0,1,0	141,105,83	1,1,1	135,101,134	244	149	1	1.0	0.0,0.006,0.0	0.005,0.006,0.005	-0.003
2042	gene:Solyc04g072160.2	NA	4	-	59181237	59181413	59181237	59181288	59181384	59181413	2042	1,1,0	0,1,0	1,1,1	0,0,0	245	149	1	1.0	1.0,0.378,NA	1.0,1.0,1.0	-0.311
2045	gene:Solyc08g007240.2	NA	8	+	1827006	1827216	1827006	1827074	1827181	1827216	2045	6,15,5	2,0,0	5,7,12	0,0,0	256	149	1	1.0	0.636,1.0,1.0	1.0,1.0,1.0	-0.121
[truncated: 1,226 more rows]
