# Supplementary material for: High transcriptome plasticity drives phosphate starvation responses in tomato
Source: Stress Biol. 2022 Mar 18;2(1):18. doi: 10.1007/s44154-022-00035-4 (PMC10441952; doi:10.1007/s44154-022-00035-4)
Supplement: Supplementary file 3 — Additional file 3. [file 44154_2022_35_MOESM3_ESM.zip › rmats_1s/SE.MATS.ReadsOnTargetAndJunctionCounts.txt]

ID	GeneID	geneSymbol	chr	strand	exonStart_0base	exonEnd	upstreamES	upstreamEE	downstreamES	downstreamEE	ID	IC_SAMPLE_1	SC_SAMPLE_1	IC_SAMPLE_2	SC_SAMPLE_2	IncFormLen	SkipFormLen	PValue	FDR	IncLevel1	IncLevel2	IncLevelDifference
12217	gene:Solyc01g006330.2	NA	1	+	913392	913500	913023	913103	913583	913930	12217	590,429,308	9,1,2	508,248,514	22,9,18	257	149	6.194815822394469e-159	8.48194182402e-155	0.974,0.996,0.989	0.93,0.941,0.943	0.048
9547	gene:Solyc05g018620.2	NA	5	-	22621179	22621424	22619374	22619790	22624005	22624124	9547	46,34,17	8,5,1	43,32,24	0,1,0	394	149	3.3085378569878133e-153	2.26502501689e-149	0.685,0.72,0.865	1.0,0.924,1.0	-0.218
5852	gene:Solyc01g090290.2	NA	1	+	83963883	83963992	83963442	83963581	83964409	83964727	5852	11,0,1	2,0,0	0,1,2	5,1,7	258	149	1.385571358564441e-149	6.32374768049e-146	0.761,NA,1.0	0.0,0.366,0.142	0.711
2564	gene:Solyc04g079040.2	NA	4	-	63636925	63637028	63636476	63636514	63637108	63637231	2564	49,50,16	0,0,1	56,54,41	10,7,0	252	149	1.520118834977488e-136	5.20336677213e-133	1.0,1.0,0.904	0.768,0.82,1.0	0.105
4202	gene:Solyc08g061930.2	NA	8	+	49997641	49997902	49996770	49997565	49998970	49999085	4202	42,39,20	0,1,0	136,101,73	7,15,3	410	149	1.4105878253019033e-128	3.86275370081e-125	1.0,0.934,1.0	0.876,0.71,0.898	0.15
700	gene:Solyc02g005520.2	NA	2	-	9240093	9240131	9239964	9240011	9240303	9240480	700	1,0,0	19,13,3	4,5,5	18,14,10	187	149	3.462516244501116e-128	7.90146206995e-125	0.04,0.0,0.0	0.15,0.222,0.285	-0.206
6687	gene:Solyc06g030570.2	NA	6	+	19813854	19814008	19813387	19813474	19814879	19814983	6687	260,162,138	33,20,7	348,114,320	16,6,6	303	149	1.143085453315067e-127	2.23587514668e-124	0.795,0.799,0.906	0.914,0.903,0.963	-0.093
6685	gene:Solyc06g030570.2	NA	6	+	19813854	19813971	19813387	19813474	19814879	19814983	6685	389,251,220	33,20,7	529,195,452	16,6,6	266	149	1.7671254129924238e-125	3.02443514434e-122	0.868,0.875,0.946	0.949,0.948,0.977	-0.062
6688	gene:Solyc06g030570.2	NA	6	+	19813854	19813976	19813387	19813474	19814879	19814983	6688	264,162,138	33,20,7	345,114,320	16,6,6	271	149	3.322579855072372e-125	5.05475148618e-122	0.815,0.817,0.916	0.922,0.913,0.967	-0.085
7930	gene:Solyc01g098990.2	NA	1	+	89345598	89345649	89344484	89344758	89346105	89346219	7930	100,134,42	3,10,1	152,143,84	33,14,17	200	149	9.324025915132649e-123	1.2766456283e-119	0.961,0.909,0.969	0.774,0.884,0.786	0.132
4633	gene:Solyc06g009530.2	NA	6	-	3506090	3506319	3504720	3505077	3507787	3507879	4633	335,304,182	10,12,1	351,251,316	1,1,2	378	149	1.5184461512464732e-120	1.89005133662e-117	0.93,0.909,0.986	0.993,0.99,0.984	-0.047
6678	gene:Solyc11g017440.1	NA	11	-	8384018	8384079	8383386	8383568	8384460	8384487	6678	467,266,270	18,24,0	589,186,390	7,3,4	210	149	2.496260205496167e-115	2.84823289447e-112	0.948,0.887,1.0	0.984,0.978,0.986	-0.038
7926	gene:Solyc01g098990.2	NA	1	+	89345561	89345649	89344484	89344758	89346105	89346219	7926	357,476,163	3,10,1	555,584,364	33,14,17	237	149	8.341563134499987e-113	8.78559095674e-110	0.987,0.968,0.99	0.914,0.963,0.931	0.046
3601	gene:Solyc06g066760.2	NA	6	-	41938015	41938098	41937841	41937931	41938788	41938882	3601	51,34,36	2,1,0	59,15,43	5,3,10	232	149	4.272167469669193e-110	4.17817978534e-107	0.942,0.956,1.0	0.883,0.763,0.734	0.173
5793	gene:Solyc03g096740.2	NA	3	-	59090396	59090468	59089280	59089322	59091105	59091350	5793	11,3,7	54,25,36	0,3,2	57,49,48	221	149	7.571962640442312e-107	6.9116874982e-104	0.121,0.075,0.116	0.0,0.04,0.027	0.082
13374	gene:Solyc04g080440.2	NA	4	-	64617505	64617586	64616769	64616839	64618785	64618860	13374	138,87,57	9,2,6	178,86,137	1,2,1	230	149	3.4718897515457156e-101	2.97106965489e-98	0.909,0.966,0.86	0.991,0.965,0.989	-0.07
12049	gene:Solyc07g008190.2	NA	7	-	2936935	2937082	2934652	2934700	2937774	2938079	12049	2,0,0	33,16,14	5,5,8	32,21,31	296	149	8.164780215018409e-101	6.57601004141e-98	0.03,0.0,0.0	0.073,0.107,0.115	-0.088
11915	gene:Solyc02g067900.2	NA	2	-	37990764	37990905	37989177	37989318	37991550	37991975	11915	15,21,11	4,2,14	46,40,30	4,4,1	290	149	3.444847621550192e-100	2.62038075746e-97	0.658,0.844,0.288	0.855,0.837,0.939	-0.28
2249	gene:Solyc02g085920.2	NA	2	-	48695865	48696111	48695166	48695773	48697758	48697874	2249	3,1,2	82,99,33	14,12,8	107,88,86	395	149	6.49694183803378e-100	4.68190145507e-97	0.014,0.004,0.022	0.047,0.049,0.034	-0.03
11750	gene:Solyc12g100140.1	NA	12	+	66982103	66982212	66981014	66981661	66982311	66982667	11750	8,9,4	73,69,38	0,3,0	51,53,57	258	149	7.481025362960324e-99	5.12150996348e-96	0.06,0.07,0.057	0.0,0.032,0.0	0.052
9622	gene:Solyc09g020110.2	NA	9	+	18418452	18418567	18417569	18417643	18420105	18420197	9622	1,0,0	0,0,4	6,1,3	0,1,2	264	149	1.623785216033945e-98	1.05870796085e-95	1.0,NA,0.0	1.0,0.361,0.458	-0.106
3233	gene:Solyc04g039620.2	NA	4	-	13380040	13380109	13377689	13377818	13384660	13384880	3233	58,46,37	18,14,3	90,49,81	5,4,3	218	149	1.7386279405803466e-97	1.08205880738e-94	0.688,0.692,0.894	0.925,0.893,0.949	-0.164
7517	gene:Solyc12g009480.1	NA	12	-	2735364	2735598	2734834	2735271	2735701	2735828	7517	52,28,24	233,234,97	5,2,4	58,55,52	383	149	1.294614394232611e-93	7.70689577645e-91	0.08,0.044,0.088	0.032,0.014,0.029	0.046
1691	gene:Solyc09g061420.2	NA	9	-	59095993	59096061	59095611	59095806	59097841	59098025	1691	18,13,13	13,9,4	8,3,11	23,9,17	217	149	1.4943641650181163e-93	8.52534756143e-91	0.487,0.498,0.691	0.193,0.186,0.308	0.33
2775	gene:Solyc09g008940.2	NA	9	+	2336479	2336641	2334615	2334747	2336897	2337481	2775	140,139,48	10,23,5	176,107,101	0,10,4	311	149	2.4324848815669482e-91	1.33222331994e-88	0.87,0.743,0.821	1.0,0.837,0.924	-0.109
10744	gene:Solyc11g065950.1	NA	11	-	51568068	51568144	51567034	51567141	51571075	51571194	10744	0,0,1	2,6,0	5,1,2	6,1,3	225	149	8.923820096802146e-89	4.69942095252e-86	0.0,0.0,1.0	0.356,0.398,0.306	-0.02
6326	gene:Solyc08g083140.2	NA	8	+	65687399	65687441	65687242	65687304	65688420	65688433	6326	1,8,0	2,0,0	0,1,0	3,0,2	191	149	1.9770081786423705e-86	1.00256281415e-83	0.281,1.0,NA	0.0,1.0,0.0	0.307
7741	gene:Solyc10g051110.1	NA	10	-	51525151	51525261	51524296	51524486	51525499	51525652	7741	323,401,193	22,26,14	471,297,354	13,12,8	259	149	4.253328065036951e-84	2.0798774238e-81	0.894,0.899,0.888	0.954,0.934,0.962	-0.056
12258	gene:Solyc12g063050.1	NA	12	+	36340521	36340534	36339923	36340426	36340773	36340829	12258	3,6,1	0,0,2	2,2,2	2,1,4	162	149	1.9861605103024616e-83	9.37741714037e-81	1.0,1.0,0.315	0.479,0.648,0.315	0.291
10708	gene:Solyc10g045540.1	NA	10	+	34550560	34550704	34549919	34550002	34557468	34557591	10708	53,67,38	4,7,0	85,33,64	0,0,2	293	149	1.1872857790320748e-81	5.4187722955e-79	0.871,0.83,1.0	1.0,1.0,0.942	-0.08
13179	gene:Solyc03g121700.2	NA	3	-	69781888	69781906	69781451	69781782	69782024	69782202	13179	5,6,0	152,118,102	14,1,22	206,69,135	167	149	2.558413340294032e-81	1.12999340178e-78	0.029,0.043,0.0	0.057,0.013,0.127	-0.042
3276	gene:Solyc06g011530.2	NA	6	+	8021992	8022071	8021721	8021813	8022157	8022497	3276	6,6,0	6,23,0	2,0,2	22,15,20	228	149	3.666964165073963e-80	1.56900229213e-77	0.395,0.146,NA	0.056,0.0,0.061	0.232
9594	gene:Solyc04g049620.2	NA	4	+	42581126	42581301	42578395	42578491	42581560	42581628	9594	11,3,4	24,25,23	0,3,3	59,20,34	324	149	1.2036280676902748e-79	4.99396227358e-77	0.174,0.052,0.074	0.0,0.065,0.039	0.065
10042	gene:Solyc01g104320.2	NA	1	-	92732551	92732661	92731955	92732030	92732791	92732906	10042	9,24,4	2,1,0	5,16,11	8,3,3	259	149	3.050713876659325e-79	1.22854042351e-76	0.721,0.932,1.0	0.264,0.754,0.678	0.319
11071	gene:Solyc05g014160.2	NA	5	-	7896725	7896850	7896398	7896520	7897131	7897370	11071	39,21,7	2,0,0	37,23,18	8,2,0	274	149	1.8716812899768955e-78	7.32201720639e-76	0.914,1.0,1.0	0.716,0.862,1.0	0.112
4254	gene:Solyc05g016440.2	NA	5	-	16814186	16814237	16813079	16813250	16815604	16815850	4254	10,0,2	35,25,22	2,0,0	40,23,22	200	149	3.908389476998123e-78	1.48649079775e-75	0.176,0.0,0.063	0.036,0.0,0.0	0.068
13373	gene:Solyc04g080440.2	NA	4	-	64617966	64618050	64616769	64616839	64618785	64618860	13373	185,174,140	9,2,6	300,136,174	1,2,1	233	149	4.545281498143598e-78	1.6819998452e-75	0.929,0.982,0.937	0.995,0.978,0.991	-0.039
14245	gene:Solyc02g014350.2	NA	2	+	15799391	15799457	15796939	15796991	15800034	15800189	14245	4,12,8	37,45,17	6,2,1	40,57,39	215	149	2.2535141493471018e-76	8.11976729812e-74	0.07,0.156,0.246	0.094,0.024,0.017	0.112
6163	gene:Solyc09g015930.2	NA	9	+	11384850	11384931	11383976	11384138	11385606	11385705	6163	136,110,80	8,6,1	147,81,112	0,0,3	230	149	2.322219322315034e-75	8.15277614388e-73	0.917,0.922,0.981	1.0,1.0,0.96	-0.047
12137	gene:Solyc03g025600.2	NA	3	+	3000697	3000754	2999373	2999509	3001996	3002083	12137	21,9,3	3,0,0	18,15,8	11,2,3	206	149	3.418301911763876e-75	1.1700847444e-72	0.835,1.0,1.0	0.542,0.844,0.659	0.263
11416	gene:Solyc09g016940.2	NA	9	+	11838854	11839057	11838657	11838717	11839249	11839398	11416	0,3,0	7,8,2	5,4,4	8,1,5	352	149	1.4109213020438898e-72	4.71178889453e-70	0.0,0.137,0.0	0.209,0.629,0.253	-0.318
3471	gene:Solyc03g031990.2	NA	3	-	4482695	4482718	4482046	4482132	4483875	4483950	3471	77,50,34	1,3,0	76,57,47	7,8,3	172	149	1.560864529966733e-72	5.08841836769e-70	0.985,0.935,1.0	0.904,0.861,0.931	0.075
10591	gene:Solyc11g012910.1	NA	11	+	5703207	5703279	5703084	5703122	5704395	5704475	10591	84,53,39	12,7,3	98,67,70	3,2,2	221	149	2.0852258405114668e-72	6.63974702518e-70	0.825,0.836,0.898	0.957,0.958,0.959	-0.105
884	gene:Solyc12g088910.1	NA	12	+	64100304	64100537	64100166	64100196	64101115	64101374	884	9,12,4	2,0,0	19,29,14	6,5,2	382	149	1.882526781941763e-71	5.85808106781e-69	0.637,1.0,1.0	0.553,0.693,0.732	0.22
5067	gene:Solyc01g106040.2	NA	1	+	94018119	94018234	94017323	94017425	94018775	94018835	5067	9,13,4	2,6,0	8,6,9	0,2,0	264	149	9.103242553464221e-71	2.7698132676e-68	0.717,0.55,1.0	1.0,0.629,1.0	-0.121
12657	gene:Solyc02g076950.2	NA	2	+	42049739	42049931	42048952	42049325	42051866	42051983	12657	2,3,0	20,34,12	14,12,2	24,31,25	341	149	2.97352041286629e-70	8.85074815064e-68	0.042,0.037,0.0	0.203,0.145,0.034	-0.101
8670	gene:Solyc03g115720.2	NA	3	-	65357798	65357882	65357500	65357605	65357996	65358148	8670	126,84,67	2,0,6	99,68,90	12,1,16	233	149	4.413629394831635e-70	1.28577475902e-67	0.976,1.0,0.877	0.841,0.978,0.782	0.084
8180	gene:Solyc08g062290.2	NA	8	+	50847500	50847543	50844402	50844541	50849346	50850329	8180	2,0,0	7,7,2	8,0,2	2,0,3	192	149	1.444117187269271e-69	4.11934427669e-67	0.181,0.0,0.0	0.756,NA,0.341	-0.488
10043	gene:Solyc01g104320.2	NA	1	-	92732551	92732602	92731955	92732030	92732791	92732890	10043	8,15,5	2,1,0	1,16,11	8,3,3	200	149	4.490390134761592e-69	1.25474330051e-66	0.749,0.918,1.0	0.085,0.799,0.732	0.35
12602	gene:Solyc05g052240.2	NA	5	+	62513952	62514083	62513164	62513320	62514181	62514201	12602	0,2,0	8,0,1	2,1,0	1,0,0	280	149	1.1747135591894948e-68	3.21683561048e-66	0.0,1.0,0.0	0.516,1.0,NA	-0.425
6067	gene:Solyc06g053860.2	NA	6	-	36723733	36723823	36722237	36722791	36724542	36724774	6067	0,1,0	9,15,3	5,1,3	17,10,12	239	149	2.1902430579733795e-68	5.88015842152e-66	0.0,0.04,0.0	0.155,0.059,0.135	-0.103
12131	gene:Solyc03g025600.2	NA	3	+	3000697	3000777	2999379	2999509	3001996	3002083	12131	81,56,35	3,0,0	102,70,81	11,2,3	229	149	1.2237282961707444e-67	3.22217073676e-65	0.946,1.0,1.0	0.858,0.958,0.946	0.061
8533	gene:Solyc11g005340.1	NA	11	-	271442	271558	270959	271082	272421	272662	8533	146,264,74	6,1,0	215,300,126	16,6,6	265	149	4.842389028923924e-67	1.25098095442e-64	0.932,0.993,1.0	0.883,0.966,0.922	0.051
4641	gene:Solyc01g010810.2	NA	1	-	6212313	6212367	6211408	6211495	6212672	6212810	4641	10,1,5	114,99,65	0,2,0	105,67,107	203	149	5.3069124017189435e-67	1.3455971223e-64	0.06,0.007,0.053	0.0,0.021,0.0	0.033
8678	gene:Solyc08g068570.2	NA	8	+	57712554	57712643	57711569	57711739	57713100	57713208	8678	10,6,7	7,0,0	9,10,4	2,0,0	238	149	2.583938957650249e-66	6.4325985833e-64	0.472,1.0,1.0	0.738,1.0,1.0	-0.089
9896	gene:Solyc10g018850.1	NA	10	-	10821435	10821525	10820860	10820978	10821826	10821974	9896	1,0,1	3,6,0	4,2,5	9,3,3	239	149	7.61921552939074e-66	1.86289819694e-63	0.172,0.0,1.0	0.217,0.294,0.51	0.05
10478	gene:Solyc11g069430.1	NA	11	-	54012429	54012516	54012213	54012329	54013650	54013963	10478	1,5,0	0,4,0	2,0,0	11,6,1	236	149	7.616341664449823e-65	1.82952543982e-62	1.0,0.441,NA	0.103,0.0,0.0	0.686
1750	gene:Solyc05g054230.2	NA	5	-	64195084	64195154	64194711	64194944	64195554	64195808	1750	2,1,0	41,29,17	2,5,6	35,42,14	219	149	4.055397701771498e-64	9.57353540218e-62	0.032,0.023,0.0	0.037,0.075,0.226	-0.094
8351	gene:Solyc02g078610.2	NA	2	+	43264181	43264216	43263885	43263993	43264588	43264666	8351	19,14,11	72,140,46	6,13,7	126,146,86	184	149	1.0158537993391005e-63	2.35746952891e-61	0.176,0.075,0.162	0.037,0.067,0.062	0.082
12926	gene:Solyc03g113060.2	NA	3	-	63353428	63353534	63353099	63353188	63353621	63353707	12926	201,139,93	2,1,0	186,85,205	2,7,6	255	149	1.131218228786716e-63	2.58143999809e-61	0.983,0.988,1.0	0.982,0.876,0.952	0.054
9592	gene:Solyc04g049620.2	NA	4	+	42581121	42581301	42578395	42578491	42581560	42581628	9592	11,4,4	24,25,23	0,3,5	59,20,34	329	149	2.713721478071042e-63	6.09119253734e-61	0.172,0.068,0.073	0.0,0.064,0.062	0.062
2752	gene:Solyc09g009940.2	NA	9	-	3407205	3407368	3406817	3406885	3408502	3408632	2752	21,23,2	571,571,297	40,42,27	689,672,550	312	149	1.3584661864234861e-62	3.0000191975e-60	0.017,0.019,0.003	0.027,0.029,0.023	-0.013
5175	gene:Solyc12g009500.1	NA	12	+	2766485	2766571	2765924	2765997	2766828	2766975	5175	11,7,1	2,4,0	8,9,11	0,2,0	235	149	6.597958491424143e-62	1.43395631214e-59	0.777,0.526,1.0	1.0,0.74,1.0	-0.146
9161	gene:Solyc07g024070.1	NA	7	+	24142443	24142549	24142304	24142374	24143678	24143777	9161	16,32,12	2,0,0	27,8,26	2,2,4	255	149	1.1305276187217932e-61	2.4186225243e-59	0.824,1.0,1.0	0.887,0.7,0.792	0.148
4342	gene:Solyc07g045330.2	NA	7	+	58432198	58432337	58431564	58431694	58432425	58432504	4342	1,9,1	34,38,16	0,2,0	70,35,20	288	149	1.7689450225020808e-61	3.72621465355e-59	0.015,0.109,0.031	0.0,0.029,0.0	0.042
9961	gene:Solyc10g019040.1	NA	10	+	11331057	11331172	11330431	11330485	11331292	11331407	9961	6,2,6	40,92,23	0,5,0	97,93,61	264	149	5.8521607466029915e-61	1.21405734761e-58	0.078,0.012,0.128	0.0,0.029,0.0	0.063
6816	gene:Solyc10g007050.2	NA	10	-	1439446	1439510	1439173	1439356	1440715	1440888	6816	42,33,16	31,17,25	24,17,15	43,14,39	213	149	1.0458699383840777e-59	2.13732107408e-57	0.487,0.576,0.309	0.281,0.459,0.212	0.14
9205	gene:Solyc07g040790.2	NA	7	-	49743767	49743812	49743290	49743361	49743909	49744014	9205	4,4,1	14,36,17	2,0,0	30,23,31	194	149	1.3974318013709277e-59	2.813770033e-57	0.18,0.079,0.043	0.049,0.0,0.0	0.084
11249	gene:Solyc03g062910.2	NA	3	+	32475025	32475243	32473887	32473906	32482633	32482698	11249	4,2,2	2,1,0	2,0,0	4,0,7	367	149	1.793106112585652e-59	3.55814621645e-57	0.448,0.448,1.0	0.169,NA,0.0	0.547
6621	gene:Solyc05g052310.2	NA	5	+	62582966	62583036	62582522	62582595	62583202	62583282	6621	11,7,7	226,174,147	2,5,3	229,174,261	219	149	2.2993309687850554e-59	4.49749137494e-57	0.032,0.027,0.031	0.006,0.019,0.008	0.019
10762	gene:Solyc07g008150.2	NA	7	-	2854975	2855045	2853467	2853737	2855138	2855337	10762	3,3,0	0,0,1	4,3,0	1,1,2	219	149	2.3727556593374583e-59	4.5757423222e-57	1.0,1.0,0.0	0.731,0.671,0.0	0.199
6180	gene:Solyc09g082160.2	NA	9	-	67983901	67984007	67981577	67981622	67984389	67984562	6180	41,42,16	1,1,0	59,49,49	3,2,6	255	149	2.6854817243023213e-59	5.10689107905e-57	0.96,0.961,1.0	0.92,0.935,0.827	0.08
12584	gene:Solyc03g116970.1	NA	3	-	66245669	66245776	66244911	66245050	66245971	66246175	12584	2,1,1	0,1,0	4,0,3	0,4,3	256	149	1.8321138619236893e-58	3.43634287636e-56	1.0,0.368,1.0	1.0,0.0,0.368	0.333
8335	gene:Solyc02g067120.2	NA	2	-	37342897	37343025	37342435	37342741	37344482	37344569	8335	19,12,8	0,0,2	14,4,8	4,2,0	277	149	7.568746153457696e-58	1.4004225991e-55	1.0,1.0,0.683	0.653,0.518,1.0	0.171
12606	gene:Solyc05g052240.2	NA	5	+	62513980	62514083	62513164	62513320	62514181	62514201	12606	1,2,0	8,0,1	2,1,0	1,0,0	252	149	1.1972570539083849e-57	2.18571247762e-55	0.069,1.0,0.0	0.542,1.0,NA	-0.415
9020	gene:Solyc11g069140.1	NA	11	+	53742347	53742559	53741958	53741997	53744248	53744307	9020	0,2,0	9,3,0	3,9,3	7,5,16	361	149	2.125148544489099e-57	3.82862287778e-55	0.0,0.216,NA	0.15,0.426,0.072	-0.108
3767	gene:Solyc07g044860.2	NA	7	-	57922547	57922607	57922414	57922463	57922677	57922778	3767	1,6,0	4,2,2	0,0,1	0,4,0	209	149	2.9892492678944165e-57	5.31542869818e-55	0.151,0.681,0.0	NA,0.0,1.0	-0.223
8349	gene:Solyc02g071810.2	NA	2	-	41163202	41163238	41163056	41163097	41163580	41163646	8349	1,2,0	3,3,3	5,4,3	3,3,1	185	149	4.233623822737067e-57	7.43163812576e-55	0.212,0.349,0.0	0.573,0.518,0.707	-0.412
13775	gene:Solyc05g011990.2	NA	5	-	5201308	5201473	5200790	5200847	5201871	5202007	13775	1,0,0	34,36,22	3,9,0	46,24,42	314	149	3.1864411985257966e-56	5.52262694813e-54	0.014,0.0,0.0	0.03,0.151,0.0	-0.056
13882	gene:Solyc07g045540.2	NA	7	+	58678966	58679172	58677437	58677552	58679261	58679411	13882	301,382,151	11,10,6	420,415,321	3,7,0	355	149	6.312171214611643e-56	1.08032810338e-53	0.92,0.941,0.914	0.983,0.961,1.0	-0.056
1447	gene:Solyc03g044470.2	NA	3	+	9342309	9342424	9341010	9341367	9343862	9344655	1447	31,21,5	103,138,36	11,20,9	146,170,77	264	149	7.197866827382477e-56	1.21670608149e-53	0.145,0.079,0.073	0.041,0.062,0.062	0.044
7073	gene:Solyc02g090530.2	NA	2	+	52062741	52062889	52062382	52062510	52063157	52063296	7073	4,8,4	102,63,43	5,1,0	112,53,162	297	149	2.246810740358728e-55	3.75162593378e-53	0.019,0.06,0.045	0.022,0.009,0.0	0.031
732	gene:Solyc09g010320.2	NA	9	-	3701573	3701670	3699934	3700084	3704139	3704206	732	10,13,8	2,0,0	23,13,18	0,4,4	246	149	1.4884272057346625e-54	2.45536690373e-52	0.752,1.0,1.0	1.0,0.663,0.732	0.119
7049	gene:Solyc04g080430.2	NA	4	+	64604693	64604758	64604515	64604608	64605077	64605161	7049	5,3,3	51,64,21	0,2,0	66,37,53	214	149	9.956401327686269e-54	1.62289341641e-51	0.064,0.032,0.09	0.0,0.036,0.0	0.05
11834	gene:Solyc12g011330.2	NA	12	+	4167562	4167754	4164578	4164697	4168678	4169596	11834	0,0,2	2,4,3	4,2,5	11,8,4	341	149	1.167103384305162e-53	1.87999759269e-51	0.0,0.0,0.226	0.137,0.098,0.353	-0.121
4945	gene:Solyc03g026300.2	NA	3	-	3733117	3733218	3732364	3732552	3733306	3733503	4945	2,1,2	45,29,9	6,7,5	31,31,29	250	149	1.2059507397204627e-53	1.9199857591e-51	0.026,0.02,0.117	0.103,0.119,0.093	-0.051
8922	gene:Solyc02g005110.2	NA	2	+	6433603	6433648	6433397	6433419	6433728	6433861	8922	20,9,1	1,2,0	10,2,11	0,8,2	194	149	1.6449692888347159e-53	2.58884132215e-51	0.939,0.776,1.0	1.0,0.161,0.809	0.248
8346	gene:Solyc02g067120.2	NA	2	-	37342897	37343009	37342435	37342741	37344482	37344569	8346	21,11,8	0,0,2	14,5,10	4,2,0	261	149	2.229659686007693e-53	3.46914777509e-51	1.0,1.0,0.695	0.666,0.588,1.0	0.147
11571	gene:Solyc07g062080.2	NA	7	+	64908868	64908914	64908221	64908281	64909007	64909157	11571	6,0,2	8,9,4	2,0,0	18,17,13	195	149	3.574202312746478e-53	5.49864922091e-51	0.364,0.0,0.276	0.078,0.0,0.0	0.187
4451	gene:Solyc07g064510.2	NA	7	-	66623591	66623672	66622321	66622452	66623969	66624435	4451	26,9,8	0,4,0	20,19,15	9,3,5	230	149	6.290670565029981e-53	9.5702068196e-51	1.0,0.593,1.0	0.59,0.804,0.66	0.18
2283	gene:Solyc07g042510.2	NA	7	-	55782447	55782561	55781671	55782041	55783087	55783484	2283	2,0,0	2,0,2	10,7,7	3,2,2	263	149	5.04438526387773e-52	7.58985967396e-50	0.362,NA,0.0	0.654,0.665,0.665	-0.48
2363	gene:Solyc09g083130.2	NA	9	-	68809979	68810135	68809408	68809582	68810274	68810472	2363	1,0,0	21,15,17	3,4,4	46,17,27	305	149	5.417878079680648e-52	8.06321594206e-50	0.023,0.0,0.0	0.031,0.103,0.067	-0.059
3903	gene:Solyc08g077060.2	NA	8	-	60997579	60997675	60995887	60996152	60997788	60997902	3903	8,6,7	8,0,1	25,3,13	4,0,0	245	149	1.467527776483353e-51	2.16057960383e-49	0.378,1.0,0.81	0.792,1.0,1.0	-0.201
1403	gene:Solyc11g072420.1	NA	11	-	55593659	55593723	55592948	55593046	55593884	55593992	1403	3,6,5	25,14,9	0,2,2	20,12,17	213	149	2.633158249651577e-51	3.83544710151e-49	0.077,0.231,0.28	0.0,0.104,0.076	0.136
6594	gene:Solyc07g018360.2	NA	7	-	10410528	10410603	10408080	10408786	10411559	10413230	6594	0,0,1	5,4,0	2,1,2	3,1,10	224	149	7.542041091399716e-51	1.08700659604e-48	0.0,0.0,1.0	0.307,0.399,0.117	0.059
995	gene:Solyc10g018540.1	NA	10	-	8759233	8759310	8756321	8756476	8759829	8759902	995	10,2,4	2,12,3	13,10,17	7,0,4	226	149	8.747351899295125e-51	1.24759106464e-48	0.767,0.099,0.468	0.55,1.0,0.737	-0.318
3697	gene:Solyc06g076040.2	NA	6	-	47212926	47213090	47212648	47212765	47214537	47215110	3697	2,2,0	16,21,15	8,10,2	31,28,24	313	149	1.5394446785240853e-50	2.17299758127e-48	0.056,0.043,0.0	0.109,0.145,0.038	-0.064
1092	gene:Solyc09g007410.2	NA	9	-	987668	987742	987237	987564	988119	988218	1092	1,0,0	20,32,22	0,11,0	59,40,23	223	149	2.9549458749183944e-50	4.12848152239e-48	0.032,0.0,0.0	0.0,0.155,0.0	-0.041
3893	gene:Solyc07g053610.2	NA	7	+	62038655	62038866	62038001	62038081	62039693	62040101	3893	0,0,2	32,40,24	4,0,8	31,20,36	360	149	3.9432962436685325e-50	5.45369819882e-48	0.0,0.0,0.033	0.051,0.0,0.084	-0.034
9086	gene:Solyc11g017040.1	NA	11	+	7823996	7824174	7820294	7820385	7825451	7825741	9086	9,2,6	85,106,46	0,3,2	125,80,89	327	149	8.502611430596426e-50	1.15265104661e-47	0.046,0.009,0.056	0.0,0.017,0.01	0.028
9277	gene:Solyc09g091050.2	NA	9	+	70393683	70393861	70393225	70393307	70393965	70394988	9277	0,1,0	5,11,0	2,4,0	10,5,5	327	149	8.425361277223755e-50	1.15265104661e-47	0.0,0.04,NA	0.084,0.267,0.0	-0.097
5489	gene:Solyc06g083630.2	NA	6	-	48978913	48979005	48978054	48978243	48979069	48979128	5489	2,1,0	4,14,14	5,11,5	13,22,8	241	149	1.5314418389576152e-49	2.05573545677e-47	0.236,0.042,0.0	0.192,0.236,0.279	-0.143
13023	gene:Solyc03g007320.2	NA	3	+	1881423	1881488	1881078	1881284	1882679	1882742	13023	12,11,10	86,60,43	4,4,10	130,45,67	214	149	1.863220556582024e-49	2.47681707386e-47	0.089,0.113,0.139	0.021,0.058,0.094	0.056
5812	gene:Solyc07g008080.2	NA	7	-	2797020	2797126	2795276	2795413	2797660	2797842	5812	4,4,2	10,15,6	3,0,0	12,17,7	255	149	1.912861691087448e-49	2.51835598792e-47	0.189,0.135,0.163	0.127,0.0,0.0	0.12
6808	gene:Solyc10g007050.2	NA	10	-	1439446	1439472	1439173	1439356	1440715	1440888	6808	29,26,13	31,17,25	16,15,12	43,14,39	175	149	1.3289970131937935e-48	1.7330121052e-46	0.443,0.566,0.307	0.241,0.477,0.208	0.13
4938	gene:Solyc03g112050.2	NA	3	+	62587878	62588071	62586886	62586988	62588452	62588608	4938	529,417,208	68,51,44	511,352,456	108,83,83	342	149	3.4619276527769804e-48	4.47176541715e-46	0.772,0.781,0.673	0.673,0.649,0.705	0.066
9497	gene:Solyc04g017610.2	NA	4	+	7576589	7576711	7574778	7574839	7577906	7578127	9497	12,20,6	1,3,0	21,32,15	5,2,14	271	149	8.378526962052309e-48	1.07213823518e-45	0.868,0.786,1.0	0.698,0.898,0.371	0.229
14025	gene:Solyc01g057340.2	NA	1	-	60510700	60510795	60510006	60510190	60511061	60511166	14025	1,3,0	1,3,3	1,0,0	0,6,0	244	149	8.900402248604948e-48	1.12837321841e-45	0.379,0.379,0.0	1.0,0.0,NA	-0.247
3149	gene:Solyc03g114520.2	NA	3	+	64498102	64498233	64497796	64497854	64499435	64499574	3149	3,0,0	0,1,0	1,3,0	3,2,0	280	149	1.412992841339076e-47	1.77492642052e-45	1.0,0.0,NA	0.151,0.444,NA	0.203
4990	gene:Solyc08g022070.2	NA	8	+	33072986	33073157	33072403	33072551	33073316	33073517	4990	118,129,54	4,2,2	136,99,113	15,1,8	320	149	3.252649687212225e-47	4.0486617743e-45	0.932,0.968,0.926	0.808,0.979,0.868	0.057
4860	gene:Solyc10g044480.1	NA	10	+	26513920	26514082	26513695	26513830	26514983	26515078	4860	123,84,46	6,1,0	118,57,113	9,4,8	311	149	4.560781389796334e-47	5.62578547649e-45	0.908,0.976,1.0	0.863,0.872,0.871	0.093
9213	gene:Solyc08g005240.1	NA	8	+	163761	163927	163474	163631	164314	164368	9213	16,14,5	0,1,2	6,14,18	8,2,2	315	149	5.806778585382421e-47	7.09878682063e-45	1.0,0.869,0.542	0.262,0.768,0.81	0.19
4161	gene:Solyc08g005780.2	NA	8	-	605189	605230	604997	605023	605323	605543	4161	2,0,0	24,9,7	7,0,4	18,18,23	190	149	1.0756023316401173e-46	1.30328735618e-44	0.061,0.0,0.0	0.234,0.0,0.12	-0.098
1684	gene:Solyc07g017520.2	NA	7	-	7465500	7465653	7464788	7464833	7466023	7466243	1684	34,15,3	12,8,3	19,11,6	22,12,6	302	149	3.880169160384801e-46	4.66028738105e-44	0.583,0.481,0.33	0.299,0.311,0.33	0.151
10045	gene:Solyc01g104320.2	NA	1	-	92732551	92732580	92731955	92732030	92732791	92732890	10045	7,11,2	2,1,0	1,10,6	8,3,3	178	149	8.126882453442386e-46	9.67593691761e-44	0.746,0.902,1.0	0.095,0.736,0.626	0.397
9010	gene:Solyc11g010180.1	NA	11	-	3266664	3266864	3264921	3265325	3269119	3269250	9010	4,10,1	172,201,80	25,10,10	229,223,109	349	149	9.984527105912564e-46	1.17851849254e-43	0.01,0.021,0.005	0.045,0.019,0.038	-0.022
11795	gene:Solyc04g026280.2	NA	4	-	17608071	17608130	17605156	17605248	17608273	17608354	11795	20,22,5	0,2,0	18,28,6	1,6,0	208	149	1.2338653983750245e-45	1.44393889184e-43	1.0,0.887,1.0	0.928,0.77,1.0	0.063
9749	gene:Solyc01g006450.2	NA	1	+	1061926	1061978	1061768	1061820	1062115	1062173	9749	282,227,153	14,20,6	338,213,296	32,37,18	201	149	1.4263188854165894e-45	1.65501340501e-43	0.937,0.894,0.95	0.887,0.81,0.924	0.053
1029	gene:Solyc03g124060.2	NA	3	-	70774326	70774411	70774005	70774205	70774773	70774908	1029	34,27,14	13,6,2	54,20,45	7,2,3	234	149	2.1054952680384115e-45	2.42255808487e-43	0.625,0.741,0.817	0.831,0.864,0.905	-0.139
7607	gene:Solyc11g065870.1	NA	11	+	51447270	51447341	51442315	51442652	51448288	51448372	7607	183,210,107	1,0,2	263,292,200	0,5,12	220	149	2.779354191986939e-45	3.17124313306e-43	0.992,1.0,0.973	1.0,0.975,0.919	0.024
4750	gene:Solyc01g103370.2	NA	1	+	91990277	91990386	91990060	91990133	91990490	91990516	4750	0,0,2	4,2,1	3,1,2	6,2,0	258	149	3.8766538993384784e-45	4.38670621403e-43	0.0,0.0,0.536	0.224,0.224,1.0	-0.304
3673	gene:Solyc07g054740.2	NA	7	-	62965631	62965768	62964920	62965002	62966425	62966496	3673	12,3,5	38,33,20	35,9,9	37,47,30	286	149	8.39099461653996e-45	9.41717199096e-43	0.141,0.045,0.115	0.33,0.091,0.135	-0.085
2525	gene:Solyc11g069520.1	NA	11	-	54135091	54135145	54133716	54133821	54135235	54135376	2525	1,0,2	37,30,11	4,0,6	35,10,30	203	149	8.424677098378153e-44	9.37810397e-42	0.019,0.0,0.118	0.077,0.0,0.128	-0.023
4338	gene:Solyc02g071530.1	NA	2	+	40925440	40925504	40924962	40925082	40926868	40926992	4338	1,2,2	5,3,4	2,0,0	7,5,10	213	149	1.6130173141117713e-43	1.78108331168e-41	0.123,0.318,0.259	0.167,0.0,0.0	0.178
11773	gene:Solyc08g063070.2	NA	8	+	52631365	52631440	52629491	52629656	52631525	52631619	11773	0,2,2	92,93,43	4,3,8	95,73,90	224	149	1.7505116414906566e-43	1.91744043162e-41	0.0,0.014,0.03	0.027,0.027,0.056	-0.022
9424	gene:Solyc11g069510.1	NA	11	-	54126601	54126781	54124621	54125365	54127879	54128116	9424	8,4,1	245,160,112	20,12,13	257,163,205	329	149	3.541668023009324e-43	3.848612585e-41	0.015,0.011,0.004	0.034,0.032,0.028	-0.021
2688	gene:Solyc02g036380.2	NA	2	+	30685672	30685903	30685285	30685410	30685982	30686454	2688	2,6,2	57,33,18	3,16,6	44,36,26	380	149	4.2941728603996126e-43	4.6295917169e-41	0.014,0.067,0.042	0.026,0.148,0.083	-0.045
11796	gene:Solyc04g026280.2	NA	4	-	17608071	17608200	17605156	17605248	17608273	17608359	11796	29,32,6	0,2,0	25,46,8	1,6,0	278	149	5.683681513200982e-43	6.07976306865e-41	1.0,0.896,1.0	0.931,0.804,1.0	0.054
4827	gene:Solyc02g094520.2	NA	2	-	55036987	55037122	55036177	55036505	55037203	55037434	4827	10,9,1	93,53,32	2,0,5	72,16,75	284	149	6.166701942365723e-43	6.54530875929e-41	0.053,0.082,0.016	0.014,0.0,0.034	0.034
5266	gene:Solyc05g054220.2	NA	5	-	64182678	64182757	64181609	64181788	64184086	64184579	5266	10,8,19	36,15,24	11,7,3	35,25,34	228	149	2.6553256295114354e-42	2.79667065533e-40	0.154,0.258,0.341	0.17,0.155,0.055	0.124
8822	gene:Solyc05g006440.2	NA	5	-	1071629	1071741	1070887	1071042	1072115	1072256	8822	21,18,17	1180,880,521	56,34,20	1257,876,1000	261	149	3.634736891894502e-42	3.79899370411e-40	0.01,0.012,0.018	0.025,0.022,0.011	-0.006
4940	gene:Solyc03g112050.2	NA	3	+	62587980	62588071	62586886	62586988	62588452	62588630	4940	153,98,54	68,51,44	105,111,125	108,83,83	240	149	3.82606057934941e-42	3.96866829185e-40	0.583,0.544,0.432	0.376,0.454,0.483	0.082
6319	gene:Solyc03g121210.2	NA	3	-	69375076	69375160	69373943	69374013	69375521	69375696	6319	0,6,2	18,15,6	2,0,0	25,9,11	233	149	7.491731582521499e-42	7.71254051337e-40	0.0,0.204,0.176	0.049,0.0,0.0	0.11
5457	gene:Solyc09g011830.2	NA	9	+	5104289	5104457	5102679	5103089	5105260	5105615	5457	136,179,53	5,7,6	195,154,86	2,2,4	317	149	1.595771606317689e-41	1.63054513684e-39	0.927,0.923,0.806	0.979,0.973,0.91	-0.069
12734	gene:Solyc07g064330.2	NA	7	-	66524593	66524698	66524412	66524508	66525403	66525860	12734	0,6,2	101,73,44	5,13,4	78,40,62	254	149	2.1180206102061694e-41	2.14814357e-39	0.0,0.046,0.026	0.036,0.16,0.036	-0.053
561	gene:Solyc08g005980.2	NA	8	+	750135	750201	749598	750023	754049	755094	561	4,5,0	44,46,22	1,1,0	62,44,38	215	149	3.1490517559924157e-41	3.17035416493e-39	0.059,0.07,0.0	0.011,0.016,0.0	0.034
8172	gene:Solyc08g067740.2	NA	8	-	56724063	56724119	56719733	56719812	56724484	56724902	8172	0,1,0	3,8,0	3,1,4	3,5,6	205	149	3.4923995127722183e-41	3.49036015539e-39	0.0,0.083,NA	0.421,0.127,0.326	-0.25
3089	gene:Solyc07g039340.2	NA	7	-	47179991	47180081	47179333	47179423	47180211	47180301	3089	2,1,1	26,55,25	1,8,2	37,25,25	239	149	5.566499467269797e-41	5.5229355584e-39	0.046,0.011,0.024	0.017,0.166,0.048	-0.05
322	gene:Solyc05g014970.2	NA	5	-	9185507	9185580	9185259	9185402	9186147	9186253	322	5,0,1	19,11,13	3,7,10	13,8,24	222	149	1.0803128962657477e-40	1.06319393834e-38	0.15,0.0,0.049	0.134,0.37,0.219	-0.175
6073	gene:Solyc01g103090.2	NA	1	-	91759795	91760012	91759303	91759420	91760069	91760162	6073	5,1,2	6,13,0	0,2,0	9,8,1	366	149	1.0871103664032665e-40	1.06319393834e-38	0.253,0.03,1.0	0.0,0.092,0.0	0.397
8344	gene:Solyc02g067120.2	NA	2	-	37342835	37343025	37342435	37342741	37344482	37344569	8344	34,41,30	0,0,2	44,21,26	4,2,0	339	149	1.5471230339912781e-40	1.50235521854e-38	1.0,1.0,0.868	0.829,0.822,1.0	0.072
13922	gene:Solyc06g082150.2	NA	6	+	48066629	48066724	48065841	48065907	48066825	48067079	13922	8,13,5	103,78,43	6,3,4	104,79,75	244	149	1.5813197082228265e-40	1.52474855246e-38	0.045,0.092,0.066	0.034,0.023,0.032	0.038
6238	gene:Solyc10g080330.1	NA	10	-	61615710	61616386	61614797	61614950	61616795	61616943	6238	154,99,61	3,0,0	135,119,117	7,2,1	825	149	1.7129357190346766e-40	1.64010600455e-38	0.903,1.0,1.0	0.777,0.915,0.955	0.085
1882	gene:Solyc07g014590.2	NA	7	-	4928232	4928340	4927302	4927390	4928428	4928587	1882	13,10,5	41,63,30	9,4,2	70,52,41	257	149	2.2354754091906887e-40	2.12556453491e-38	0.155,0.084,0.088	0.069,0.043,0.028	0.062
159	gene:Solyc11g066550.1	NA	11	-	52311990	52312170	52310136	52310304	52314143	52314377	159	4,4,0	22,15,4	0,0,3	30,18,16	329	149	5.450441748079476e-40	5.14672058032e-38	0.076,0.108,0.0	0.0,0.0,0.078	0.035
6708	gene:Solyc03g044080.2	NA	3	-	7931547	7931620	7928889	7928955	7935420	7935568	6708	61,48,19	4,0,0	61,27,34	10,1,0	222	149	7.298673170031297e-40	6.84475568795e-38	0.911,1.0,1.0	0.804,0.948,1.0	0.053
8334	gene:Solyc02g067120.2	NA	2	-	37342835	37343009	37342435	37342741	37344482	37344569	8334	30,29,23	0,0,2	35,18,26	4,2,0	323	149	1.029016380666552e-39	9.58455257421e-38	1.0,1.0,0.841	0.801,0.806,1.0	0.078
4664	gene:Solyc03g119300.2	NA	3	+	67953025	67953163	67952736	67952955	67954124	67954359	4664	61,42,37	3,4,4	64,22,73	0,2,2	287	149	1.2997922293920858e-39	1.194413101e-37	0.913,0.845,0.828	1.0,0.851,0.95	-0.072
7078	gene:Solyc09g092680.2	NA	9	-	71652088	71652239	71651843	71652016	71653050	71653193	7078	22,22,8	3,1,0	16,16,9	6,4,0	300	149	1.2941375711055265e-39	1.194413101e-37	0.785,0.916,1.0	0.57,0.665,1.0	0.155
11821	gene:Solyc08g082880.2	NA	8	+	65543758	65543908	65543439	65543535	65544001	65544090	11821	32,37,17	2,5,4	30,48,51	5,0,0	299	149	1.7772280806325277e-39	1.622253792e-37	0.889,0.787,0.679	0.749,1.0,1.0	-0.131
3208	gene:Solyc07g008760.2	NA	7	-	3738492	3738687	3737464	3737549	3739504	3739582	3208	5,1,4	39,17,27	0,2,2	55,35,48	344	149	1.978935324959843e-39	1.79440943506e-37	0.053,0.025,0.06	0.0,0.024,0.018	0.032
10706	gene:Solyc10g045540.1	NA	10	+	34550557	34550704	34549919	34550002	34557468	34557591	10706	93,89,60	4,7,0	167,104,100	0,0,2	296	149	2.398191787745939e-39	2.16026591828e-37	0.921,0.865,1.0	1.0,1.0,0.962	-0.059
6223	gene:Solyc04g076710.2	NA	4	-	61603589	61603685	61603337	61603424	61609474	61609547	6223	2,2,1	8,2,0	6,1,5	0,1,0	245	149	2.827207593313505e-39	2.5300736188e-37	0.132,0.378,1.0	1.0,0.378,1.0	-0.289
4989	gene:Solyc08g022070.2	NA	8	+	33072937	33073157	33072403	33072551	33073316	33073517	4989	314,270,160	4,2,2	387,226,361	15,1,8	369	149	5.262896089524473e-39	4.67919306869e-37	0.969,0.982,0.97	0.912,0.989,0.948	0.024
6236	gene:Solyc10g080330.1	NA	10	-	61615710	61615920	61614797	61614950	61616795	61616943	6236	32,27,19	3,0,0	28,41,43	7,2,1	359	149	1.0973951623938259e-38	9.69389326677e-37	0.816,1.0,1.0	0.624,0.895,0.947	0.117
5763	gene:Solyc01g034150.2	NA	1	-	36255432	36255498	36251783	36251820	36256428	36256568	5763	0,2,2	25,30,14	13,2,5	28,23,21	215	149	1.1251230828686145e-38	9.87511875041e-37	0.0,0.044,0.09	0.243,0.057,0.142	-0.103
9185	gene:Solyc01g102800.2	NA	1	+	91502735	91502877	91500444	91502027	91503418	91503598	9185	2,2,3	62,57,28	6,7,10	88,67,50	291	149	1.1997987488547186e-38	1.04634678149e-36	0.016,0.018,0.052	0.034,0.051,0.093	-0.031
11143	gene:Solyc04g076830.2	NA	4	-	61707702	61707748	61706862	61706924	61709090	61709236	11143	65,42,18	161,124,105	27,18,47	173,80,194	195	149	1.4894176307651377e-38	1.29070292408e-36	0.236,0.206,0.116	0.107,0.147,0.156	0.049
8276	gene:Solyc06g082290.2	NA	6	-	48165385	48165569	48164788	48165310	48166998	48168090	8276	15,15,1	39,20,24	6,9,4	45,26,42	333	149	1.7939358281026748e-38	1.54481568292e-36	0.147,0.251,0.018	0.056,0.134,0.041	0.062
3568	gene:Solyc01g014270.2	NA	1	+	11952243	11952304	11950645	11950871	11953634	11953710	3568	1,1,2	41,34,17	4,3,7	40,47,33	210	149	1.8399371797382918e-38	1.57452624156e-36	0.017,0.02,0.077	0.066,0.043,0.131	-0.042
9500	gene:Solyc03g118550.2	NA	3	+	67436253	67436307	67436058	67436175	67436985	67437016	9500	125,93,55	33,19,13	119,98,97	13,17,13	203	149	1.945249894541469e-38	1.65430817118e-36	0.735,0.782,0.756	0.87,0.809,0.846	-0.084
4277	gene:Solyc10g076860.1	NA	10	+	59839643	59839885	59834470	59834530	59841989	59842070	4277	15,5,0	52,30,27	1,1,7	51,21,52	391	149	2.1954277332052814e-38	1.85554299525e-36	0.099,0.06,0.0	0.007,0.018,0.049	0.028
12387	gene:Solyc05g008420.2	NA	5	+	2781777	2781915	2780366	2780420	2782304	2782362	12387	93,79,18	0,2,0	95,79,48	6,0,2	287	149	4.56834560649226e-38	3.83741030945e-36	1.0,0.954,1.0	0.892,1.0,0.926	0.045
12241	gene:Solyc02g070670.2	NA	2	+	40345216	40345402	40344847	40345036	40345539	40345600	12241	9,4,7	129,142,40	4,6,2	178,152,131	335	149	7.601450929617051e-38	6.30782218959e-36	0.03,0.012,0.072	0.01,0.017,0.007	0.027
7735	gene:Solyc10g051110.1	NA	10	-	51525123	51525261	51524312	51524486	51525499	51525652	7735	16,34,10	22,26,14	23,30,11	13,12,8	287	149	7.591684992712342e-38	6.30782218959e-36	0.274,0.404,0.271	0.479,0.565,0.417	-0.171
12257	gene:Solyc12g063050.1	NA	12	+	36340521	36340648	36339923	36340426	36340773	36340829	12257	67,90,43	0,0,2	75,59,28	2,1,4	276	149	1.2928031730164406e-37	1.06632897861e-35	1.0,1.0,0.921	0.953,0.97,0.791	0.069
11820	gene:Solyc08g082880.2	NA	8	+	65543758	65543915	65543439	65543535	65544001	65544090	11820	30,32,18	2,5,4	26,44,44	5,0,0	306	149	4.232979724103665e-37	3.47053643009e-35	0.88,0.757,0.687	0.717,1.0,1.0	-0.131
11826	gene:Solyc08g082880.2	NA	8	+	65543758	65543838	65543439	65543535	65544001	65544090	11826	21,26,13	2,5,4	18,32,36	5,0,0	229	149	4.80769967492329e-37	3.91827523506e-35	0.872,0.772,0.679	0.701,1.0,1.0	-0.126
11072	gene:Solyc05g014160.2	NA	5	-	7896725	7896776	7896398	7896520	7897131	7897370	11072	6,7,3	2,0,0	2,2,7	8,2,0	200	149	5.472243449198116e-37	4.43348859801e-35	0.691,1.0,1.0	0.157,0.427,1.0	0.369
1907	gene:Solyc10g008720.2	NA	10	-	2795078	2795227	2794091	2794368	2795855	2796071	1907	29,27,16	3,1,5	38,26,13	1,0,2	298	149	7.357461271563097e-37	5.89330273745e-35	0.829,0.931,0.615	0.95,1.0,0.765	-0.113
5272	gene:Solyc07g008940.2	NA	7	-	3947996	3948114	3947235	3947302	3948432	3948523	5272	25,26,14	2,4,2	36,20,19	3,0,0	267	149	7.360172130474647e-37	5.89330273745e-35	0.875,0.784,0.796	0.87,1.0,1.0	-0.138
5458	gene:Solyc09g011830.2	NA	9	+	5104289	5104468	5102679	5103089	5105260	5105615	5458	517,550,219	5,7,6	576,450,415	2,2,4	328	149	7.740580701618902e-37	6.1618622655e-35	0.979,0.973,0.943	0.992,0.99,0.979	-0.022
12674	gene:Solyc08g078660.2	NA	8	+	62437696	62437791	62437275	62437515	62438540	62438648	12674	4,0,0	41,26,28	2,3,7	45,20,36	244	149	9.129793797650653e-37	7.22573044378e-35	0.056,0.0,0.0	0.026,0.084,0.106	-0.053
5459	gene:Solyc09g011830.2	NA	9	+	5104280	5104468	5102679	5103089	5105260	5105615	5459	398,407,178	5,7,6	400,325,345	2,2,4	337	149	1.2349463822802048e-36	9.7177504978e-35	0.972,0.963,0.929	0.989,0.986,0.974	-0.028
3238	gene:Solyc06g008350.2	NA	6	+	2226011	2226097	2224998	2225118	2227458	2227530	3238	6,3,0	39,26,12	5,5,8	30,14,15	235	149	2.6120636454158695e-36	2.04367859617e-34	0.089,0.068,0.0	0.096,0.185,0.253	-0.126
6681	gene:Solyc11g017440.1	NA	11	-	8384014	8384079	8383386	8383568	8384460	8384487	6681	5,9,0	18,24,0	8,4,1	7,3,4	214	149	3.2615484386114457e-36	2.53733643304e-34	0.162,0.207,NA	0.443,0.481,0.148	-0.173
5009	gene:Solyc12g038430.1	NA	12	-	47767991	47768081	47767610	47767769	47768229	47768604	5009	9,18,6	2,0,1	14,10,3	0,6,2	239	149	5.642259437845862e-36	4.36462238548e-34	0.737,1.0,0.789	1.0,0.51,0.483	0.178
128	gene:Solyc04g071990.2	NA	4	-	59053138	59053242	59052887	59052981	59055021	59055098	128	20,37,5	10,7,0	35,48,17	7,3,0	253	149	9.842491482169521e-36	7.57097715584e-34	0.541,0.757,1.0	0.746,0.904,1.0	-0.117
13097	gene:Solyc06g018050.2	NA	6	+	16402500	16402664	16400977	16401045	16402761	16402913	13097	0,2,0	1,0,0	3,1,0	2,0,0	313	149	1.1924710155535203e-35	9.1214039916e-34	0.0,1.0,NA	0.417,1.0,NA	-0.209
13883	gene:Solyc07g045540.2	NA	7	+	58678974	58679172	58677437	58677552	58679261	58679411	13883	200,246,107	11,10,6	285,255,230	3,7,0	347	149	1.6010914714199693e-35	1.21789691259e-33	0.886,0.914,0.884	0.976,0.94,1.0	-0.077
10493	gene:Solyc03g044740.2	NA	3	+	10462752	10462881	10460419	10460903	10464768	10465259	10493	109,118,40	1,1,0	123,108,93	3,4,2	278	149	2.0711861718664082e-35	1.5667779594e-33	0.983,0.984,1.0	0.956,0.935,0.961	0.038
4672	gene:Solyc01g081050.2	NA	1	+	80370464	80370508	80368585	80368672	80372734	80372843	4672	12,18,0	2,2,1	8,12,2	10,3,2	193	149	7.251173778001439e-35	5.45511381145e-33	0.822,0.874,0.0	0.382,0.755,0.436	0.041
1001	gene:Solyc03g119780.2	NA	3	-	68351802	68352031	68351391	68351460	68352756	68352810	1001	6,9,0	11,12,3	2,1,5	9,15,17	378	149	8.434143565253388e-35	6.31039856259e-33	0.177,0.228,0.0	0.081,0.026,0.104	0.065
4151	gene:Solyc11g065030.1	NA	11	+	50342190	50342288	50341814	50341944	50342572	50342671	4151	0,2,0	25,20,7	7,0,2	27,25,15	247	149	1.941652623779512e-34	1.44484281113e-32	0.0,0.057,0.0	0.135,0.0,0.074	-0.051
7272	gene:Solyc01g106030.2	NA	1	+	94011378	94011531	94009664	94009846	94011764	94011872	7272	12,12,8	42,48,35	16,0,2	59,34,52	302	149	2.4541641811941937e-34	1.81634680913e-32	0.124,0.11,0.101	0.118,0.0,0.019	0.066
6200	gene:Solyc02g085170.2	NA	2	+	48157133	48157226	48156014	48156099	48157441	48157488	6200	2,0,0	7,14,4	0,7,1	2,6,0	242	149	3.4049232765044816e-34	2.50646287645e-32	0.15,0.0,0.0	0.0,0.418,1.0	-0.423
4825	gene:Solyc01g098830.2	NA	1	+	89234835	89235079	89234485	89234598	89235569	89235628	4825	2,6,2	21,21,9	12,1,8	18,7,17	393	149	4.668625039286683e-34	3.41833230149e-32	0.035,0.098,0.078	0.202,0.051,0.151	-0.064
2690	gene:Solyc02g036380.2	NA	2	+	30685683	30685903	30685281	30685410	30685982	30686454	2690	2,5,2	57,33,18	3,14,4	44,36,26	369	149	5.743877202474549e-34	4.18325354555e-32	0.014,0.058,0.043	0.027,0.136,0.058	-0.035
11612	gene:Solyc05g041530.2	NA	5	+	52102967	52103048	52102806	52102883	52103948	52104077	11612	455,352,160	23,7,2	442,363,377	3,4,6	230	149	5.871590379715591e-34	4.25364103064e-32	0.928,0.97,0.981	0.99,0.983,0.976	-0.023
6593	gene:Solyc07g018360.2	NA	7	-	10410528	10410656	10408080	10408786	10411559	10413230	6593	0,1,1	5,4,0	3,1,2	3,1,10	277	149	6.932119145737509e-34	4.99550396544e-32	0.0,0.119,1.0	0.35,0.35,0.097	0.107
8669	gene:Solyc03g115720.2	NA	3	-	65357691	65357882	65357500	65357605	65357996	65358148	8669	15,19,7	2,0,6	22,18,11	12,1,16	340	149	8.254491361982232e-34	5.91730344127e-32	0.767,1.0,0.338	0.446,0.887,0.232	0.18
2344	gene:Solyc02g084380.2	NA	2	+	47505373	47505508	47504981	47505164	47505786	47506339	2344	5,0,0	47,21,19	3,4,4	31,19,16	284	149	9.536682298899556e-34	6.8008465644e-32	0.053,0.0,0.0	0.048,0.099,0.116	-0.07
14127	gene:Solyc09g011210.2	NA	9	-	4555153	4555198	4554581	4554688	4555299	4555371	14127	56,59,28	4,2,2	67,38,57	0,2,1	194	149	1.2601630090338825e-33	8.93997508792e-32	0.915,0.958,0.915	1.0,0.936,0.978	-0.042
2451	gene:Solyc03g025400.2	NA	3	-	2826097	2826161	2824937	2825147	2826337	2826501	2451	2,2,0	39,30,34	3,2,8	41,46,47	213	149	1.9983627287910064e-33	1.41039084962e-31	0.035,0.045,0.0	0.049,0.03,0.106	-0.035
67	gene:Solyc06g084160.2	NA	6	+	49374207	49374325	49373255	49373402	49374513	49374636	67	1,3,2	11,3,2	6,6,3	3,6,4	267	149	2.011106011713863e-33	1.41210582115e-31	0.048,0.358,0.358	0.527,0.358,0.295	-0.139
5493	gene:Solyc04g049360.2	ADCS	4	-	41621169	41621249	41620949	41621052	41621710	41621985	5493	22,49,12	2,5,2	57,76,20	3,2,0	229	149	4.6455500650266736e-33	3.24524854543e-31	0.877,0.864,0.796	0.925,0.961,1.0	-0.116
2539	gene:Solyc09g008260.2	NA	9	+	1735549	1735600	1735395	1735459	1735742	1735790	2539	26,24,9	21,3,8	53,18,40	12,8,8	200	149	4.686790822999359e-33	3.25743857607e-31	0.48,0.856,0.456	0.767,0.626,0.788	-0.13
3136	gene:Solyc10g006240.2	NA	10	-	929022	929089	928344	928391	929715	930022	3136	120,93,40	8,3,0	155,104,88	1,2,2	216	149	4.954019201211601e-33	3.42577933853e-31	0.912,0.955,1.0	0.991,0.973,0.968	-0.022
12214	gene:Solyc12g095750.1	NA	12	+	64885774	64885854	64885335	64885470	64885977	64886061	12214	28,24,7	4,5,2	17,15,11	0,2,0	229	149	6.45436819952228e-33	4.44086479336e-31	0.82,0.757,0.695	1.0,0.83,1.0	-0.186
11825	gene:Solyc08g082880.2	NA	8	+	65543758	65543913	65543439	65543535	65544001	65544090	11825	38,37,23	2,5,4	31,47,49	5,0,0	304	149	1.0604908037146447e-32	7.26012004223e-31	0.903,0.784,0.738	0.752,1.0,1.0	-0.109
3170	gene:Solyc01g006220.2	NA	1	-	842873	842981	841815	841843	843495	843676	3170	0,14,1	7,9,8	0,2,1	31,11,6	257	149	1.7013595348887623e-32	1.1589559578e-30	0.0,0.474,0.068	0.0,0.095,0.088	0.12
13409	gene:Solyc05g018210.2	NA	5	-	20213638	20213688	20212421	20212519	20214899	20215021	13409	22,24,9	1,0,0	43,30,24	2,4,0	199	149	2.271653857047645e-32	1.53977646588e-30	0.943,1.0,1.0	0.942,0.849,1.0	0.051
3510	gene:Solyc06g011560.2	NA	6	+	8115013	8115056	8113882	8114042	8115306	8115340	3510	87,55,50	2,0,0	93,57,82	10,0,6	192	149	2.8111007022172537e-32	1.89603895639e-30	0.971,1.0,1.0	0.878,1.0,0.914	0.06
5271	gene:Solyc07g008940.2	NA	7	-	3948033	3948093	3947239	3947302	3948432	3948523	5271	63,63,23	2,4,2	60,31,64	3,0,0	209	149	4.0267207208699916e-32	2.70264020148e-30	0.957,0.918,0.891	0.934,1.0,1.0	-0.056
11998	gene:Solyc08g076430.2	NA	8	+	60441400	60441648	60440500	60440572	60442245	60442328	11998	8,0,7	82,77,56	12,12,8	106,30,102	397	149	4.434429427619929e-32	2.96176623039e-30	0.035,0.0,0.045	0.041,0.131,0.029	-0.04
261	gene:Solyc04g081660.1	NA	4	-	65609224	65609271	65608851	65608884	65609392	65609570	261	26,29,20	0,0,6	10,6,24	4,4,2	196	149	7.498653083698042e-32	4.98405621466e-30	1.0,1.0,0.717	0.655,0.533,0.901	0.209
13930	gene:Solyc09g015360.2	NA	9	-	8606752	8606781	8606538	8606633	8607648	8607817	13930	1,5,0	41,87,19	7,11,1	90,92,36	178	149	7.730188642984069e-32	5.11312767632e-30	0.02,0.046,0.0	0.061,0.091,0.023	-0.036
669	gene:Solyc07g064710.2	NA	7	+	66746712	66746886	66746357	66746438	66747300	66747697	669	1,1,2	6,9,2	6,7,3	8,5,6	323	149	1.5337420843544995e-31	1.00961522207e-29	0.071,0.049,0.316	0.257,0.392,0.187	-0.133
5904	gene:Solyc07g045180.2	NA	7	+	58296517	58296560	58292565	58292781	58296658	58296960	5904	4,1,2	21,13,4	1,0,1	8,2,6	192	149	1.7742372589175152e-31	1.16233763393e-29	0.129,0.056,0.28	0.088,0.0,0.115	0.087
3677	gene:Solyc07g066340.2	NA	7	-	67812912	67813056	67811982	67812234	67813870	67813974	3677	12,7,12	2,0,0	19,4,18	3,1,1	293	149	2.0802401072228128e-31	1.35631654991e-29	0.753,1.0,1.0	0.763,0.67,0.902	0.139
1025	gene:Solyc11g069360.1	NA	11	+	53967524	53967565	53965624	53965721	53967634	53967700	1025	28,25,20	8,0,2	35,19,25	3,0,1	190	149	2.3519348968545916e-31	1.52619396245e-29	0.733,1.0,0.887	0.901,1.0,0.951	-0.077
1697	gene:Solyc09g061420.2	NA	9	-	59095786	59095806	59095611	59095718	59097957	59098025	1697	3,2,5	5,2,0	3,0,0	5,0,3	169	149	3.307280024416848e-31	2.13600368369e-29	0.346,0.469,1.0	0.346,NA,0.0	0.432
3258	gene:Solyc09g007290.2	NA	9	+	887972	887978	887719	887849	888060	888138	3258	44,48,63	0,2,1	115,28,0	2,7,0	155	149	4.626378921587816e-31	2.97391456312e-29	1.0,0.958,0.984	0.982,0.794,NA	0.093
994	gene:Solyc10g018540.1	NA	10	-	8759246	8759310	8756321	8756476	8759829	8759902	994	36,22,19	2,12,3	42,29,52	7,0,4	213	149	4.902483320717854e-31	3.13667297324e-29	0.926,0.562,0.816	0.808,1.0,0.901	-0.135
10644	gene:Solyc12g015970.1	NA	12	+	6002650	6002768	6001915	6002003	6003566	6003943	10644	2,2,0	12,2,0	1,0,0	5,7,4	267	149	9.397064280566656e-31	5.98440019207e-29	0.085,0.358,NA	0.1,0.0,0.0	0.188
2211	gene:Solyc04g072890.2	NA	4	+	59847318	59847375	59845657	59845744	59848947	59849082	2211	1,0,0	0,0,1	5,3,10	0,0,4	206	149	1.0195693564901518e-30	6.46293686531e-29	1.0,NA,0.0	1.0,1.0,0.644	-0.381
12867	gene:Solyc02g088300.2	NA	2	+	50439856	50440061	50438844	50439125	50440464	50440617	12867	0,4,1	25,16,9	9,4,5	23,13,16	354	149	1.2119729596765892e-30	7.64715841654e-29	0.0,0.095,0.045	0.141,0.115,0.116	-0.077
3026	gene:Solyc06g035940.2	NA	6	+	25291774	25291833	25290921	25290924	25292638	25292766	3026	5,13,3	235,320,133	2,7,1	454,393,261	208	149	1.3476634721734715e-30	8.46431571605e-29	0.015,0.028,0.016	0.003,0.013,0.003	0.013
11848	gene:Solyc09g018750.2	NA	9	-	16844061	16844134	16843567	16843641	16844216	16844477	11848	455,264,178	5,1,0	438,253,389	6,5,9	222	149	1.4338099159383165e-30	8.96425815937e-29	0.984,0.994,1.0	0.98,0.971,0.967	0.02
5229	gene:Solyc12g017920.1	NA	12	-	7799385	7799446	7797592	7797797	7801043	7801221	5229	1,2,5	4,0,6	9,22,5	3,0,2	210	149	2.3587315821816492e-30	1.46798876469e-28	0.151,1.0,0.372	0.68,1.0,0.639	-0.265
11945	gene:Solyc01g090940.2	NA	1	+	84639629	84639803	84638075	84638191	84640002	84640433	11945	4,1,0	79,72,53	2,6,6	81,54,73	323	149	2.8307645665385117e-30	1.75379314231e-28	0.023,0.006,0.0	0.011,0.049,0.037	-0.023
14004	gene:Solyc01g112310.2	NA	1	+	98388560	98389124	98383231	98383698	98393407	98393616	14004	133,107,66	9,1,0	154,72,113	2,1,1	713	149	3.680207474273242e-30	2.26979282602e-28	0.755,0.957,1.0	0.941,0.938,0.959	-0.042
8336	gene:Solyc02g067120.2	NA	2	-	37342815	37343025	37342435	37342741	37344482	37344569	8336	89,90,53	0,0,2	75,37,63	4,2,0	359	149	5.550485972168358e-30	3.40794860677e-28	1.0,1.0,0.917	0.886,0.885,1.0	0.049
2396	gene:Solyc11g073130.1	NA	11	+	56219408	56219482	56218161	56218215	56220377	56220445	2396	6,6,14	351,258,229	5,1,8	416,138,396	223	149	5.783326271830489e-30	3.53505818366e-28	0.011,0.015,0.039	0.008,0.005,0.013	0.013
4931	gene:Solyc09g098220.2	NA	9	+	72075504	72075585	72075379	72075404	72075669	72075782	4931	42,46,13	4,2,0	39,19,29	2,0,0	230	149	6.727290768823009e-30	4.09378067585e-28	0.872,0.937,1.0	0.927,1.0,1.0	-0.039
2851	gene:Solyc07g040740.2	NA	7	-	49472809	49472947	49470959	49471056	49473326	49473413	2851	2,1,1	8,1,4	3,4,1	3,0,3	287	149	7.346980160710195e-30	4.45109966197e-28	0.115,0.342,0.115	0.342,1.0,0.148	-0.306
2739	gene:Solyc09g074840.2	NA	9	+	66665612	66665673	66665108	66665431	66665757	66665879	2739	7,3,1	4,3,0	6,2,2	0,2,0	210	149	7.842471278106329e-30	4.73035756563e-28	0.554,0.415,1.0	1.0,0.415,1.0	-0.149
7200	gene:Solyc02g093120.2	NA	2	+	54046894	54046970	54046585	54046654	54047189	54047238	7200	78,55,21	12,3,6	64,34,57	16,17,6	225	149	9.987423188045011e-30	5.99771045135e-28	0.811,0.924,0.699	0.726,0.57,0.863	0.092
11797	gene:Solyc04g026280.2	NA	4	-	17608071	17608178	17605156	17605248	17608273	17608359	11797	77,69,19	0,2,0	63,88,36	1,6,0	256	149	1.0442167481828297e-29	6.24341297647e-28	1.0,0.953,1.0	0.973,0.895,1.0	0.028
4543	gene:Solyc08g083040.2	NA	8	-	65626676	65626696	65626530	65626590	65626781	65626876	4543	29,23,19	4,2,0	21,10,30	2,3,8	169	149	2.3783184927115427e-29	1.41582333923e-27	0.865,0.91,1.0	0.903,0.746,0.768	0.119
6968	gene:Solyc10g080130.1	NA	10	+	61518778	61518876	61518622	61518692	61519775	61519849	6968	8,5,3	1,5,1	6,1,3	7,2,4	247	149	4.5228384978134864e-29	2.68080972779e-27	0.828,0.376,0.644	0.341,0.232,0.311	0.321
8127	gene:Solyc11g068610.1	NA	11	+	53257101	53257177	53255889	53255951	53257566	53257633	8127	1,1,2	34,44,11	5,4,2	48,25,26	225	149	8.512187904776314e-29	5.02365848242e-27	0.019,0.015,0.107	0.065,0.096,0.048	-0.023
5533	gene:Solyc01g096970.2	NA	1	+	87966504	87966649	87964961	87965096	87967444	87967507	5533	7,1,2	9,2,4	1,2,2	10,5,9	294	149	1.3217784451311318e-28	7.76729204753e-27	0.283,0.202,0.202	0.048,0.169,0.101	0.123
2725	gene:Solyc10g012050.2	NA	10	+	4381212	4381287	4379435	4379657	4381700	4381962	2725	27,21,13	44,26,22	12,3,12	27,15,29	224	149	1.3397055988559025e-28	7.83899532459e-27	0.29,0.349,0.282	0.228,0.117,0.216	0.12
6778	gene:Solyc01g112290.2	NA	1	+	98359241	98359448	98358812	98358934	98362364	98362483	6778	27,32,8	9,5,2	46,40,33	7,0,5	356	149	1.4571917102893052e-28	8.49015697757e-27	0.557,0.728,0.626	0.733,1.0,0.734	-0.185
3504	gene:Solyc06g011560.2	NA	6	+	8114818	8115030	8113882	8114042	8115306	8115340	3504	56,63,28	2,0,0	47,41,38	10,0,6	361	149	2.730285777457808e-28	1.58402851123e-26	0.92,1.0,1.0	0.66,1.0,0.723	0.179
9167	gene:Solyc01g102490.2	NA	1	+	91285273	91285468	91283986	91284048	91286805	91286869	9167	23,20,17	2,0,3	25,24,10	1,0,1	344	149	4.26724290695167e-28	2.46527805409e-26	0.833,1.0,0.711	0.915,1.0,0.812	-0.061
8205	gene:Solyc01g112180.2	NA	1	+	98244389	98244524	98243217	98243411	98247426	98248135	8205	9,16,6	20,14,7	23,17,9	15,12,6	284	149	4.860638118314705e-28	2.79629651748e-26	0.191,0.375,0.31	0.446,0.426,0.44	-0.145
12000	gene:Solyc08g076430.2	NA	8	+	60441400	60441602	60440500	60440572	60442245	60442328	12000	4,2,8	82,77,56	12,13,4	106,30,102	351	149	6.863090863732256e-28	3.93177573666e-26	0.02,0.011,0.057	0.046,0.155,0.016	-0.043
12247	gene:Solyc01g081330.2	NA	1	-	80566294	80566381	80566104	80566196	80567590	80567684	12247	3,6,7	5,1,0	12,21,7	4,0,0	236	149	1.440601165199294e-27	8.21862964746e-26	0.275,0.791,1.0	0.654,1.0,1.0	-0.196
8059	gene:Solyc02g091090.2	NA	2	-	52499169	52499226	52498817	52498824	52499316	52499405	8059	0,3,0	0,1,2	2,0,1	7,6,0	206	149	2.7916114730400482e-27	1.58600598709e-25	NA,0.685,0.0	0.171,0.0,1.0	-0.048
9491	gene:Solyc04g017610.2	NA	4	+	7576589	7576675	7574778	7574839	7577906	7578127	9491	7,11,1	1,3,0	8,8,6	5,2,14	235	149	3.1896741382716567e-27	1.80467017774e-25	0.816,0.699,1.0	0.504,0.717,0.214	0.36
13048	gene:Solyc01g103690.2	NA	1	-	92251440	92251523	92250386	92250487	92251625	92251696	13048	3,1,0	2,2,0	7,4,0	1,1,0	232	149	3.703430646664022e-27	2.08672314461e-25	0.491,0.243,NA	0.818,0.72,NA	-0.402
11947	gene:Solyc01g090940.2	NA	1	+	84632996	84633064	84632218	84632520	84634894	84635085	11947	4,0,0	81,39,43	5,3,5	49,31,75	217	149	4.486132225374857e-27	2.5173820668e-25	0.033,0.0,0.0	0.065,0.062,0.044	-0.046
3255	gene:Solyc03g122040.2	NA	3	+	70039155	70039377	70038863	70038940	70039557	70039641	3255	7,2,1	76,47,50	21,10,7	109,50,63	371	149	5.616077375631429e-27	3.13858495621e-25	0.036,0.017,0.008	0.072,0.074,0.043	-0.043
8373	gene:Solyc05g052260.2	NA	5	+	62526775	62526945	62525414	62525484	62527667	62527981	8373	0,3,2	52,33,28	6,3,5	45,32,66	319	149	6.324399030433028e-27	3.52006794816e-25	0.0,0.041,0.032	0.059,0.042,0.034	-0.021
3283	gene:Solyc06g011530.2	NA	6	+	8021992	8022041	8021721	8021813	8022157	8022224	3283	5,5,1	6,23,0	2,0,2	22,15,20	198	149	7.02169496322176e-27	3.89235009864e-25	0.385,0.141,1.0	0.064,0.0,0.07	0.464
9329	gene:Solyc11g008360.1	NA	11	-	2573034	2573083	2572653	2572804	2573548	2573638	9329	140,93,69	3,3,3	134,48,119	0,0,1	198	149	7.30638479476191e-27	4.0338314762e-25	0.972,0.959,0.945	1.0,1.0,0.989	-0.038
13105	gene:Solyc03g080010.2	NA	3	-	51900970	51901053	51899972	51900076	51901136	51901267	13105	94,71,36	4,0,3	94,78,93	6,9,4	232	149	8.581956260716437e-27	4.71904197276e-25	0.938,1.0,0.885	0.91,0.848,0.937	0.043
2940	gene:Solyc09g065650.2	NA	9	-	63845173	63845225	63843384	63843437	63848152	63848520	2940	0,3,0	9,9,3	0,7,0	11,6,9	201	149	1.6914633146302585e-26	9.26380628157e-25	0.0,0.198,0.0	0.0,0.464,0.0	-0.089
4586	gene:Solyc09g007330.2	NA	9	-	926771	926962	925435	925696	927138	927302	4586	4,6,0	5,0,0	3,0,16	4,1,5	340	149	1.96249419182732e-26	1.07053667229e-24	0.26,1.0,NA	0.247,0.0,0.584	0.353
11877	gene:Solyc03g025690.2	NA	3	-	3116997	3117049	3116562	3116821	3117143	3117278	11877	40,32,15	2,4,0	37,30,26	6,0,8	201	149	2.2187452949751773e-26	1.20551827694e-24	0.937,0.856,1.0	0.821,1.0,0.707	0.088
10069	gene:Solyc05g005620.2	NA	5	-	437775	437841	437392	437646	438412	438472	10069	3,3,1	2,6,8	3,3,4	6,1,0	215	149	4.896974072856418e-26	2.65017268797e-24	0.51,0.257,0.08	0.257,0.675,1.0	-0.362
8566	gene:Solyc11g006370.1	NA	11	+	1083942	1084025	1083674	1083827	1084105	1084221	8566	6,0,2	54,36,22	10,3,5	56,31,32	232	149	5.184888432981871e-26	2.79494064663e-24	0.067,0.0,0.055	0.103,0.059,0.091	-0.044
7132	gene:Solyc10g083360.1	NA	10	+	63202173	63202264	63201793	63201908	63203161	63203227	7132	3,0,0	47,24,19	8,0,2	39,50,50	240	149	6.304678256292442e-26	3.3852413602e-24	0.038,0.0,0.0	0.113,0.0,0.024	-0.033
1379	gene:Solyc07g066020.2	NA	7	+	67559302	67559517	67558238	67558332	67559655	67559789	1379	58,39,24	2,9,2	83,55,67	3,3,3	364	149	8.314418225828714e-26	4.44691462297e-24	0.922,0.639,0.831	0.919,0.882,0.901	-0.103
5460	gene:Solyc09g011830.2	NA	9	+	5104280	5104457	5102679	5103089	5105260	5105615	5460	17,36,12	5,7,6	19,29,16	2,2,4	326	149	1.1319650837380495e-25	6.03068713095e-24	0.608,0.702,0.478	0.813,0.869,0.646	-0.18
13086	gene:Solyc02g088110.2	NA	2	-	50301614	50301667	50300397	50300455	50301834	50301930	13086	0,7,0	64,69,34	10,1,5	72,60,53	202	149	1.2197054061209175e-25	6.47294822504e-24	0.0,0.07,0.0	0.093,0.012,0.065	-0.033
7345	gene:Solyc04g015280.2	NA	4	+	5486372	5486499	5486188	5486287	5487431	5488972	7345	0,1,0	21,18,14	5,1,2	35,19,20	276	149	2.1330248694021127e-25	1.12762071474e-23	0.0,0.029,0.0	0.072,0.028,0.051	-0.041
9479	gene:Solyc11g040370.1	NA	11	+	37788647	37788730	37787340	37787454	37789602	37789875	9479	20,8,7	153,103,100	9,5,8	176,80,136	232	149	3.041829713481958e-25	1.6018743245e-23	0.077,0.048,0.043	0.032,0.039,0.036	0.02
8545	gene:Solyc02g093030.2	NA	2	-	53978394	53978462	53976792	53976843	53978549	53978634	8545	42,59,22	6,0,0	38,32,52	2,0,0	217	149	3.2188150398783256e-25	1.68858297035e-23	0.828,1.0,1.0	0.929,1.0,1.0	-0.034
8516	gene:Solyc02g083320.2	NA	2	-	46770613	46770855	46770093	46770166	46770945	46771095	8516	149,105,78	124,74,77	175,127,125	120,51,102	391	149	3.434660853366084e-25	1.7949380307e-23	0.314,0.351,0.279	0.357,0.487,0.318	-0.073
11876	gene:Solyc03g025690.2	NA	3	-	3117015	3117049	3116562	3116821	3117143	3117278	11876	33,23,14	2,4,0	34,22,20	6,0,8	183	149	3.8188142340718325e-25	1.98810663471e-23	0.931,0.824,1.0	0.822,1.0,0.671	0.087
11325	gene:Solyc08g048250.2	NA	8	+	14487049	14487275	14486300	14486334	14488121	14488282	11325	0,1,6	21,14,8	1,0,2	33,10,10	375	149	4.7569706796710235e-25	2.46713797523e-23	0.0,0.028,0.23	0.012,0.0,0.074	0.057
12312	gene:Solyc06g069580.2	NA	6	-	43334367	43334557	43334153	43334279	43335078	43335312	12312	85,100,72	4,3,0	120,92,81	1,0,2	339	149	5.344375096470206e-25	2.76132769135e-23	0.903,0.936,1.0	0.981,1.0,0.947	-0.03
8848	gene:Solyc02g065080.2	NA	2	-	36255976	36256087	36248879	36249011	36256526	36256577	8848	66,61,49	0,3,0	57,48,52	3,0,4	260	149	7.80618520753756e-25	4.01813112262e-23	1.0,0.921,1.0	0.916,1.0,0.882	0.041
7780	gene:Solyc11g005170.1	NA	11	+	148894	149085	148658	148756	149818	149897	7780	44,44,19	11,11,2	54,60,50	4,4,11	340	149	8.018199814469742e-25	4.11180493857e-23	0.637,0.637,0.806	0.855,0.868,0.666	-0.103
13526	gene:Solyc08g081920.2	NA	8	+	64837164	64837314	64836622	64836735	64837570	64837980	13526	8,6,2	167,99,70	0,2,4	147,78,145	299	149	1.3155453256387115e-24	6.72106216367e-23	0.023,0.029,0.014	0.0,0.013,0.014	0.013
3634	gene:Solyc02g088200.2	NA	2	-	50369274	50369392	50369059	50369172	50369627	50369807	3634	3,2,2	4,3,4	3,1,7	0,1,4	267	149	1.912298982931429e-24	9.73353073394e-23	0.295,0.271,0.218	1.0,0.358,0.494	-0.356
5897	gene:Solyc12g070280.1	NA	12	+	29995902	29996184	29995748	29995823	29996260	29996487	5897	453,334,248	3,9,0	614,308,498	2,4,1	431	149	1.9442651241557705e-24	9.85958447405e-23	0.981,0.928,1.0	0.991,0.964,0.994	-0.013
357	gene:Solyc06g051990.2	NA	6	-	35660770	35660993	35659172	35659315	35661765	35662086	357	42,55,20	5,0,0	75,54,36	2,0,0	372	149	2.221794054736913e-24	1.12253890028e-22	0.771,1.0,1.0	0.938,1.0,1.0	-0.056
7644	gene:Solyc06g051380.1	NA	6	+	34723388	34723473	34722605	34722736	34723911	34723965	7644	6,11,7	2,4,2	20,31,4	2,2,2	234	149	2.439381038958015e-24	1.22794136711e-22	0.656,0.637,0.69	0.864,0.908,0.56	-0.116
8133	gene:Solyc03g110900.2	NA	3	-	61635306	61635404	61635054	61635209	61635477	61635663	8133	30,32,15	1,0,4	37,21,45	0,0,1	247	149	2.679296251006535e-24	1.34377011974e-22	0.948,1.0,0.693	1.0,1.0,0.964	-0.108
12816	gene:Solyc06g059800.2	NA	6	+	37708328	37708483	37707592	37707638	37708799	37708914	12816	47,53,31	148,90,46	35,34,41	143,75,111	304	149	3.2778576457597664e-24	1.63797178415e-22	0.135,0.224,0.248	0.107,0.182,0.153	0.055
10632	gene:Solyc06g075080.2	NA	6	-	46581446	46581498	46580777	46580877	46581722	46581863	10632	37,36,18	2,0,0	32,39,45	6,0,0	201	149	3.497758426873234e-24	1.74150212294e-22	0.932,1.0,1.0	0.798,1.0,1.0	0.045
12355	gene:Solyc07g008850.2	NA	7	-	3827603	3827673	3827387	3827489	3827864	3827917	12355	0,0,1	21,8,0	1,2,3	23,22,14	219	149	4.039000481872149e-24	2.00369545644e-22	0.0,0.0,1.0	0.029,0.058,0.127	0.262
13125	gene:Solyc01g112140.2	NA	1	-	98227443	98227572	98226947	98227315	98227659	98227897	13125	10,2,2	0,1,4	33,22,10	2,0,0	278	149	4.112784605566322e-24	2.03293309817e-22	1.0,0.517,0.211	0.898,1.0,1.0	-0.39
11635	gene:Solyc04g007110.2	NA	4	-	825193	825341	824109	824152	825420	825514	11635	2,2,0	3,7,7	4,2,4	7,5,3	297	149	4.673073218536577e-24	2.30157260821e-22	0.251,0.125,0.0	0.223,0.167,0.401	-0.138
11513	gene:Solyc03g094040.2	NA	3	-	55762687	55762890	55761119	55761187	55763826	55763893	11513	2,2,5	12,4,2	1,1,4	20,10,9	352	149	5.179691195757852e-24	2.54194737822e-22	0.066,0.175,0.514	0.021,0.041,0.158	0.178
11878	gene:Solyc03g025690.2	NA	3	-	3116900	3117049	3116562	3116821	3117143	3117278	11878	129,96,64	2,4,0	130,103,89	6,0,8	298	149	5.56533635231399e-24	2.71406159012e-22	0.97,0.923,1.0	0.915,1.0,0.848	0.043
3104	gene:Solyc02g094350.2	NA	2	-	54901726	54901823	54900024	54900195	54901993	54902357	3104	0,3,0	74,60,14	7,1,7	107,52,52	246	149	5.5700504442321904e-24	2.71406159012e-22	0.0,0.029,0.0	0.038,0.012,0.075	-0.032
12733	gene:Solyc07g064330.2	NA	7	-	66524605	66524698	66524412	66524508	66525403	66525860	12733	0,3,1	101,73,44	2,7,1	78,40,62	242	149	6.4235979165550614e-24	3.11314246949e-22	0.0,0.025,0.014	0.016,0.097,0.01	-0.028
2784	gene:Solyc11g008000.1	NA	11	-	2207059	2207103	2206693	2206882	2207237	2207518	2784	2,8,7	111,125,50	3,1,2	80,151,100	193	149	6.434555352503666e-24	3.11314246949e-22	0.014,0.047,0.098	0.028,0.005,0.015	0.037
1030	gene:Solyc03g124060.2	NA	3	-	70774326	70774408	70774005	70774205	70774773	70774902	1030	107,91,50	13,6,2	124,62,95	7,2,3	231	149	7.339198287524242e-24	3.53397402415e-22	0.841,0.907,0.942	0.92,0.952,0.953	-0.045
4353	gene:Solyc05g015710.2	NA	5	-	11757559	11757649	11755996	11756260	11757799	11757853	4353	0,2,4	0,0,4	0,0,2	1,2,2	239	149	7.35599325797472e-24	3.53397402415e-22	NA,1.0,0.384	0.0,0.0,0.384	0.564
200	gene:Solyc11g031960.1	NA	11	-	24139436	24139474	24138822	24139071	24139874	24140118	200	14,18,9	11,9,6	16,23,17	4,9,5	187	149	7.960008287665451e-24	3.81078438723e-22	0.503,0.614,0.544	0.761,0.671,0.73	-0.167
1693	gene:Solyc09g061420.2	NA	9	-	59096008	59096061	59095786	59095806	59097841	59098025	1693	15,14,13	13,9,4	11,2,18	23,9,17	202	149	1.0083911041839682e-23	4.81076341411e-22	0.46,0.534,0.706	0.261,0.141,0.439	0.286
5170	gene:Solyc12g009500.1	NA	12	+	2766485	2766690	2765924	2765997	2766828	2766975	5170	83,82,54	2,4,0	57,111,77	0,2,0	354	149	1.0273470624453677e-23	4.88417915938e-22	0.946,0.896,1.0	1.0,0.959,1.0	-0.039
728	gene:Solyc01g068210.2	NA	1	+	77314499	77314553	77314167	77314388	77315514	77315600	728	5,2,4	70,61,43	12,3,10	86,54,71	203	149	1.417250176903864e-23	6.71452921182e-22	0.05,0.023,0.064	0.093,0.039,0.094	-0.03
3507	gene:Solyc06g011560.2	NA	6	+	8114818	8115056	8113882	8114042	8115306	8115340	3507	179,168,116	2,0,0	194,132,153	10,0,6	387	149	1.9988845669238133e-23	9.43749223804e-22	0.972,1.0,1.0	0.882,1.0,0.908	0.061
5177	gene:Solyc08g008040.2	NA	8	+	2535285	2535355	2534286	2534407	2535422	2535588	5177	53,28,17	7,3,1	46,15,30	2,6,12	219	149	2.0085743604205712e-23	9.45065297006e-22	0.837,0.864,0.92	0.94,0.63,0.63	0.14
12661	gene:Solyc10g005030.2	NA	10	+	42072	42125	41125	41282	42563	42725	12661	4,0,1	34,23,14	4,6,5	40,30,39	202	149	2.612359888835049e-23	1.2249462876e-21	0.08,0.0,0.05	0.069,0.129,0.086	-0.051
7324	gene:Solyc04g074690.2	NA	4	-	60608516	60608726	60608354	60608412	60609698	60609869	7324	11,4,0	11,4,4	2,2,2	2,7,10	359	149	3.270470004393345e-23	1.52830291127e-21	0.293,0.293,0.0	0.293,0.106,0.077	0.037
2017	gene:Solyc06g009130.2	NA	6	+	3081726	3081838	3080587	3080763	3081929	3082048	2017	1,10,9	19,32,22	8,3,3	44,28,34	261	149	3.430028181475948e-23	1.59741312452e-21	0.029,0.151,0.189	0.094,0.058,0.048	0.056
1976	gene:Solyc09g091100.2	NA	9	-	70454947	70455145	70454606	70454686	70455503	70455531	1976	6,14,3	209,142,81	13,16,11	208,75,182	347	149	3.5190064319265713e-23	1.63329613783e-21	0.012,0.041,0.016	0.026,0.084,0.025	-0.022
13026	gene:Solyc03g007320.2	NA	3	+	1881423	1881486	1881078	1881284	1882679	1882742	13026	6,6,10	86,60,43	2,4,7	130,45,67	212	149	3.557406423567513e-23	1.6455408362e-21	0.047,0.066,0.14	0.011,0.059,0.068	0.038
259	gene:Solyc04g081660.1	NA	4	-	65609224	65609268	65608851	65608884	65609392	65609570	259	15,17,14	0,0,6	7,6,17	4,4,2	193	149	5.471537291561321e-23	2.52243395946e-21	1.0,1.0,0.643	0.575,0.537,0.868	0.221
4071	gene:Solyc08g077520.2	NA	8	-	61506605	61506703	61505390	61505596	61507681	61507738	4071	67,27,33	0,7,0	60,24,64	0,2,1	247	149	5.730779780187158e-23	2.63308177015e-21	1.0,0.699,1.0	1.0,0.879,0.975	-0.052
12640	gene:Solyc10g078180.1	NA	10	+	60044865	60045060	60044601	60044777	60045253	60046341	12640	63,59,56	6,1,1	93,75,68	2,1,1	344	149	5.803474862165946e-23	2.65756447534e-21	0.82,0.962,0.96	0.953,0.97,0.967	-0.049
150	gene:Solyc06g052080.2	NA	6	+	35761808	35761930	35759853	35760057	35763506	35763733	150	83,90,53	10,2,3	92,57,111	17,4,9	271	149	6.11739037621729e-23	2.79197696771e-21	0.82,0.961,0.907	0.748,0.887,0.871	0.061
3729	gene:Solyc06g075540.2	NA	6	+	46906084	46906136	46905274	46905378	46907122	46907196	3729	42,22,15	4,0,0	44,18,26	7,2,0	201	149	6.409480069959112e-23	2.91556814345e-21	0.886,1.0,1.0	0.823,0.87,1.0	0.064
12638	gene:Solyc10g078180.1	NA	10	+	60044865	60045017	60044601	60044777	60045253	60046341	12638	101,119,82	6,1,1	152,126,122	2,1,1	301	149	6.897583807161908e-23	3.12720918833e-21	0.893,0.983,0.976	0.974,0.984,0.984	-0.03
13337	gene:Solyc06g007590.2	NA	6	-	1595515	1595592	1594830	1594888	1597400	1597766	13337	8,8,0	0,0,2	7,7,11	1,1,1	226	149	8.78841884986241e-23	3.97132115156e-21	1.0,1.0,0.0	0.822,0.822,0.879	-0.174
7594	gene:Solyc03g082960.2	NA	3	-	52816473	52816541	52815578	52815909	52816607	52816636	7594	128,45,78	2,0,0	143,26,115	0,0,8	217	149	9.26658001455261e-23	4.16927820332e-21	0.978,1.0,1.0	1.0,1.0,0.908	0.023
9396	gene:Solyc07g005000.2	NA	7	+	23258	23293	22177	22303	24249	24350	9396	81,64,43	8,2,2	68,65,79	4,0,2	184	149	9.287393017912744e-23	4.16927820332e-21	0.891,0.963,0.946	0.932,1.0,0.97	-0.034
8357	gene:Solyc09g010370.2	NA	9	-	3754694	3754802	3753892	3754252	3754863	3754926	8357	112,126,48	3,0,0	163,107,86	2,3,4	257	149	9.435390590310504e-23	4.22187477002e-21	0.956,1.0,1.0	0.979,0.954,0.926	0.032
3865	gene:Solyc01g100970.2	NA	1	+	90847668	90847777	90847503	90847600	90849784	90849889	3865	600,454,256	4,9,4	677,401,513	2,3,4	258	149	1.0482421401680734e-22	4.67509165576e-21	0.989,0.967,0.974	0.995,0.987,0.987	-0.013
2130	gene:Solyc09g090870.2	NA	9	-	70283446	70283532	70274375	70274485	70283831	70283896	2130	5,11,1	6,0,0	7,12,15	4,0,0	235	149	1.1042119011370906e-22	4.90872381505e-21	0.346,1.0,1.0	0.526,1.0,1.0	-0.06
6045	gene:Solyc06g062310.2	NA	6	+	39311601	39311718	39310728	39310799	39311852	39311911	6045	6,5,0	0,0,1	4,1,0	1,1,2	266	149	1.608565672061686e-22	7.1276638129e-21	1.0,1.0,0.0	0.691,0.359,0.0	0.317
2587	gene:Solyc12g097030.1	NA	12	+	65692959	65692999	65692681	65692756	65694740	65695113	2587	0,4,2	46,52,28	10,2,6	69,78,51	189	149	1.8317972703835767e-22	8.09063491164e-21	0.0,0.057,0.053	0.103,0.02,0.085	-0.033
4915	gene:Solyc03g082560.2	NA	3	+	52497588	52497740	52497121	52497223	52497849	52497943	4915	182,149,90	0,1,2	149,124,114	5,3,0	301	149	2.1431638812477297e-22	9.43543403924e-21	1.0,0.987,0.957	0.937,0.953,1.0	0.018
13790	gene:Solyc06g011570.2	NA	6	-	8118885	8118980	8117885	8117918	8119117	8119213	13790	2,4,4	10,14,5	3,4,2	17,28,30	244	149	2.308348555471487e-22	1.0130098853e-20	0.109,0.149,0.328	0.097,0.08,0.039	0.123
10077	gene:Solyc06g060540.2	NA	6	+	38556515	38556622	38554507	38554519	38557230	38557334	10077	1,1,0	1,2,0	5,1,0	0,2,3	256	149	2.6591509283312564e-22	1.16322985657e-20	0.368,0.225,NA	1.0,0.225,0.0	-0.112
4548	gene:Solyc08g083040.2	NA	8	-	65626676	65626715	65626530	65626590	65626781	65626876	4548	103,99,42	4,2,0	112,55,84	2,3,8	188	149	3.1964620372319606e-22	1.39382032528e-20	0.953,0.975,1.0	0.978,0.936,0.893	0.04
3849	gene:Solyc10g084370.1	NA	10	-	63942715	63942796	63942346	63942470	63943024	63943082	3849	0,2,6	4,4,7	0,1,2	7,3,5	230	149	3.4065264411937685e-22	1.48070349311e-20	0.0,0.245,0.357	0.0,0.178,0.206	0.073
7076	gene:Solyc06g009690.1	NA	6	-	3637156	3637217	3636848	3637039	3637692	3637779	7076	3,0,1	8,7,11	1,0,0	11,17,20	210	149	4.043817419542617e-22	1.75215025659e-20	0.21,0.0,0.061	0.061,0.0,0.0	0.07
6469	gene:Solyc04g082770.2	NA	4	-	66324950	66324972	66324734	66324837	66325103	66325140	6469	7,0,0	4,0,4	1,2,2	5,0,8	171	149	4.554265450042513e-22	1.96709787199e-20	0.604,NA,0.0	0.148,1.0,0.179	-0.14
12639	gene:Solyc10g078180.1	NA	10	+	60044865	60045039	60044601	60044777	60045253	60046341	12639	60,58,54	6,1,1	85,71,65	2,1,1	323	149	5.441287522757354e-22	2.34283360886e-20	0.822,0.964,0.961	0.951,0.97,0.968	-0.047
5883	gene:Solyc03g117420.2	NA	3	-	66568342	66568412	66567192	66567487	66569092	66569138	5883	24,36,12	48,61,26	42,53,39	30,70,39	219	149	5.814545517213323e-22	2.49569771855e-20	0.254,0.286,0.239	0.488,0.34,0.405	-0.151
8164	gene:Solyc10g006930.2	NA	10	-	1365501	1365545	1364498	1364636	1365647	1365715	8164	9,11,6	2,0,0	11,25,7	6,0,0	193	149	6.498497255287389e-22	2.78054451311e-20	0.776,1.0,1.0	0.586,1.0,1.0	0.063
1964	gene:Solyc04g009530.2	NA	4	-	2947254	2947310	2947054	2947141	2947907	2947982	1964	57,53,26	6,1,0	54,59,40	14,4,7	205	149	8.004129744751314e-22	3.41409795842e-20	0.873,0.975,1.0	0.737,0.915,0.806	0.13
588	gene:Solyc01g105490.2	NA	1	-	93646351	93646594	93644767	93644846	93647630	93647777	588	27,21,18	0,3,2	20,23,11	8,5,1	392	149	8.338881592432546e-22	3.54583747713e-20	1.0,0.727,0.774	0.487,0.636,0.807	0.19
13465	gene:Solyc06g076670.2	NA	6	+	47615304	47615422	47615033	47615183	47615565	47615629	13465	19,15,7	48,23,26	21,24,20	44,14,41	267	149	8.621437243910515e-22	3.65463525522e-20	0.181,0.267,0.131	0.21,0.489,0.214	-0.111
4956	gene:Solyc08g083280.2	NA	8	+	65785266	65785289	65785065	65785141	65785369	65785465	4956	5,2,5	3,5,0	21,10,8	3,0,5	172	149	9.706854398384813e-22	4.10204476613e-20	0.591,0.257,1.0	0.858,1.0,0.581	-0.197
235	gene:Solyc08g076130.2	NA	8	-	60166251	60166285	60165233	60165325	60166383	60166644	235	1,1,3	9,18,9	4,4,7	19,18,17	183	149	1.1557834567011378e-21	4.86922679666e-20	0.083,0.043,0.213	0.146,0.153,0.251	-0.07
8514	gene:Solyc02g083320.2	NA	2	-	46770615	46770855	46770093	46770166	46770945	46771095	8514	146,109,81	124,74,77	176,123,125	120,51,102	389	149	1.243428806156677e-21	5.22240098586e-20	0.311,0.361,0.287	0.36,0.48,0.319	-0.067
9022	gene:Solyc06g065270.2	NA	6	-	40707479	40707613	40706736	40706883	40707729	40707858	9022	213,185,111	10,6,6	252,170,216	3,8,4	283	149	1.5090115990455571e-21	6.31846691564e-20	0.918,0.942,0.907	0.978,0.918,0.966	-0.032
13135	gene:Solyc07g005930.2	NA	7	+	771052	771279	770710	770781	771407	771492	13135	9,3,0	92,55,52	3,5,16	103,56,64	376	149	2.1291450424996054e-21	8.88788229326e-20	0.037,0.021,0.0	0.011,0.034,0.09	-0.026
11778	gene:Solyc12g070270.1	NA	12	+	29963858	29963986	29963358	29963775	29964177	29964222	11778	92,63,25	0,2,0	98,87,87	2,3,2	277	149	2.8402950983500846e-21	1.1820462154e-19	1.0,0.944,1.0	0.963,0.94,0.959	0.027
3506	gene:Solyc06g011560.2	NA	6	+	8114815	8115056	8113882	8114042	8115306	8115340	3506	173,166,116	2,0,0	196,129,147	10,0,6	390	149	2.963513259974993e-21	1.22958859259e-19	0.971,1.0,1.0	0.882,1.0,0.903	0.062
2602	gene:Solyc12g014220.1	NA	12	+	5059746	5059784	5059355	5059418	5061194	5061624	2602	73,102,8	0,1,0	110,55,33	8,3,0	187	149	3.2313540013560645e-21	1.3366676431e-19	1.0,0.988,1.0	0.916,0.936,1.0	0.045
9353	gene:Solyc05g009600.2	NA	5	+	3800600	3801014	3800022	3800144	3801306	3801553	9353	1471,1152,661	8,9,2	1786,1305,1460	13,22,6	563	149	3.781410905227278e-21	1.55949030465e-19	0.98,0.971,0.989	0.973,0.94,0.985	0.014
9174	gene:Solyc08g061800.2	NA	8	+	49532143	49532363	49531739	49532029	49536381	49536508	9174	65,22,23	0,3,0	48,23,31	3,1,2	369	149	5.2327892498010724e-21	2.15157208433e-19	1.0,0.748,1.0	0.866,0.903,0.862	0.039
496	gene:Solyc10g086470.1	NA	10	+	65279563	65279679	65278402	65278447	65279785	65279843	496	3,0,0	62,27,18	7,1,0	51,9,46	265	149	5.274272690547277e-21	2.16213597841e-19	0.026,0.0,0.0	0.072,0.059,0.0	-0.035
6610	gene:Solyc11g044330.1	NA	11	-	32954443	32954527	32954322	32954327	32954597	32954703	6610	20,9,7	3,0,0	9,13,9	3,2,1	233	149	6.5660460507248384e-21	2.68365082169e-19	0.81,1.0,1.0	0.657,0.806,0.852	0.165
11194	gene:Solyc02g079190.2	NA	2	+	43802597	43802653	43802275	43802293	43802818	43803355	11194	0,15,0	70,61,30	1,9,0	97,72,54	205	149	7.188118086774844e-21	2.92915812036e-19	0.0,0.152,0.0	0.007,0.083,0.0	0.021
14159	gene:Solyc04g072740.2	NA	4	-	59711672	59711738	59711365	59711596	59711843	59712007	14159	52,54,39	31,31,10	103,99,41	30,25,26	215	149	8.047723441490871e-21	3.26971600477e-19	0.538,0.547,0.73	0.704,0.733,0.522	-0.048
135	gene:Solyc03g063600.2	NA	3	+	35188615	35188661	35188340	35188476	35188761	35188867	135	101,97,53	8,18,1	129,118,104	3,3,0	195	149	8.634236726750728e-21	3.49763222671e-19	0.906,0.805,0.976	0.97,0.968,1.0	-0.084
10185	gene:Solyc07g007970.2	NA	7	+	2662286	2662347	2660219	2660560	2664054	2664165	10185	1,0,1	2,5,0	2,1,1	5,1,0	210	149	1.0069460642770382e-20	4.05503103297e-19	0.262,0.0,1.0	0.221,0.415,1.0	-0.125
7032	gene:Solyc03g121130.2	NA	3	+	69344575	69344681	69344423	69344489	69345265	69345308	7032	125,153,73	2,0,0	147,147,63	6,1,1	255	149	1.0061055377440712e-20	4.05503103297e-19	0.973,1.0,1.0	0.935,0.988,0.974	0.025
5530	gene:Solyc11g019970.1	NA	11	-	9880989	9881043	9880653	9880711	9882556	9882681	5530	13,2,3	7,3,0	15,0,6	1,0,2	203	149	1.1281503397222421e-20	4.52980482448e-19	0.577,0.329,1.0	0.917,NA,0.688	-0.167
3674	gene:Solyc07g066340.2	NA	7	-	67812916	67813056	67811982	67812234	67813870	67813974	3674	35,19,27	2,0,0	51,23,44	3,1,1	289	149	1.3509891383523304e-20	5.40869686618e-19	0.9,1.0,1.0	0.898,0.922,0.958	0.041
5273	gene:Solyc07g008940.2	NA	7	-	3948033	3948114	3947239	3947302	3948432	3948523	5273	123,124,60	2,4,2	130,71,135	3,0,0	230	149	1.5214972942302084e-20	6.07356879085e-19	0.976,0.953,0.951	0.966,1.0,1.0	-0.029
8511	gene:Solyc02g083320.2	NA	2	-	46770628	46770855	46770093	46770166	46770945	46771095	8511	190,134,91	124,74,77	213,136,165	120,51,102	376	149	1.6382082240226835e-20	6.52044971027e-19	0.378,0.418,0.319	0.413,0.514,0.391	-0.068
66	gene:Solyc06g084160.2	NA	6	+	49374240	49374325	49373255	49373402	49374513	49374636	66	1,0,0	11,3,2	3,2,0	3,6,4	234	149	1.7307963382926542e-20	6.86900390258e-19	0.055,0.0,0.0	0.389,0.175,0.0	-0.17
11113	gene:Solyc11g071960.1	NA	11	-	55276363	55276497	55276030	55276108	55277507	55277732	11113	0,0,2	62,62,34	6,5,0	90,74,41	283	149	1.7416465276693478e-20	6.89208793551e-19	0.0,0.0,0.03	0.034,0.034,0.0	-0.013
13289	gene:Solyc08g023470.2	NA	8	-	27662812	27662901	27662293	27662426	27664225	27664311	13289	2,1,1	51,54,30	6,1,4	68,35,90	238	149	1.901986934168925e-20	7.50490060595e-19	0.024,0.011,0.02	0.052,0.018,0.027	-0.014
7241	gene:Solyc02g036470.2	NA	2	-	30809749	30809872	30807737	30807887	30810429	30810477	7241	110,118,55	11,9,5	102,133,61	6,2,0	272	149	2.4507061144348344e-20	9.64226095369e-19	0.846,0.878,0.858	0.903,0.973,1.0	-0.098
8437	gene:Solyc04g014560.2	NA	4	+	4827996	4828049	4826961	4827042	4828287	4828359	8437	3,0,5	74,56,37	5,3,8	67,56,49	202	149	2.5159561236758888e-20	9.87062213334e-19	0.029,0.0,0.091	0.052,0.038,0.107	-0.026
13271	gene:Solyc10g009040.2	NA	10	-	3068613	3068723	3065638	3065692	3069750	3069973	13271	0,4,0	36,39,20	1,8,1	55,23,33	259	149	2.754714309190901e-20	1.07764423776e-18	0.0,0.056,0.0	0.01,0.167,0.017	-0.046
10798	gene:Solyc11g044280.1	NA	11	+	33132343	33132411	33127530	33127632	33134158	33134263	10798	0,1,0	28,14,7	0,6,0	23,24,23	217	149	4.515778675681122e-20	1.76153964751e-18	0.0,0.047,0.0	0.0,0.147,0.0	-0.033
11912	gene:Solyc03g119140.2	NA	3	+	67837635	67837781	67836977	67837415	67839820	67839924	11912	5,8,5	33,39,22	5,1,4	28,25,47	295	149	5.339500584667268e-20	2.07106068004e-18	0.071,0.094,0.103	0.083,0.02,0.041	0.041
7941	gene:Solyc12g040640.1	NA	12	+	43188180	43188252	43188001	43188077	43188718	43188806	7941	15,16,5	4,0,1	20,24,15	8,3,4	221	149	5.325164221319539e-20	2.07106068004e-18	0.717,1.0,0.771	0.628,0.844,0.717	0.1
8591	gene:Solyc07g066430.2	NA	7	+	67866361	67866439	67865889	67866000	67866587	67866842	8591	56,92,39	3,4,5	118,93,61	3,1,4	227	149	6.059216754037561e-20	2.34358180215e-18	0.925,0.938,0.837	0.963,0.984,0.909	-0.052
8846	gene:Solyc02g065080.2	NA	2	-	36255976	36256101	36248879	36249011	36256526	36256577	8846	11,16,12	0,3,0	21,19,17	3,0,4	274	149	6.339270059830068e-20	2.44499396223e-18	1.0,0.744,1.0	0.792,1.0,0.698	0.085
14003	gene:Solyc01g112310.2	NA	1	+	98394182	98394410	98393407	98393616	98396425	98396588	14003	4,2,0	39,12,22	3,3,6	27,18,24	377	149	7.261956307611617e-20	2.79299735292e-18	0.039,0.062,0.0	0.042,0.062,0.09	-0.031
782	gene:Solyc01g087910.2	NA	1	-	82780191	82780236	82779106	82779205	82781589	82781790	782	7,2,2	5,4,0	8,1,8	2,3,0	194	149	8.767840550125483e-20	3.36272472864e-18	0.518,0.277,1.0	0.754,0.204,1.0	-0.054
3257	gene:Solyc09g007290.2	NA	9	+	887972	887978	887719	887849	888072	888138	3257	44,0,0	0,0,0	0,28,0	18,0,0	155	149	9.553151701028004e-20	3.65368025392e-18	1.0,NA,NA	0.0,1.0,NA	0.5
6244	gene:Solyc04g049380.2	NA	4	+	41778429	41778523	41772143	41772196	41781122	41781266	6244	1,0,6	145,94,75	1,2,11	121,76,114	243	149	1.0285409142037409e-19	3.92278055634e-18	0.004,0.0,0.047	0.005,0.016,0.056	-0.009
9394	gene:Solyc07g005000.2	NA	7	+	23253	23293	22177	22303	24249	24350	9394	33,32,15	8,2,2	17,35,33	4,0,2	189	149	1.0948593850826697e-19	4.1641151946e-18	0.765,0.927,0.855	0.77,1.0,0.929	-0.051
1745	gene:Solyc02g078790.2	NA	2	+	43434508	43434588	43434251	43434324	43434694	43434780	1745	0,6,0	17,33,10	0,1,0	27,12,33	229	149	1.2989588366870105e-19	4.92668819721e-18	0.0,0.106,0.0	0.0,0.051,0.0	0.018
8920	gene:Solyc02g005110.2	NA	2	+	6433549	6433648	6433397	6433419	6433728	6433861	8920	5,0,3	1,2,0	3,1,4	0,8,2	248	149	1.475299496311897e-19	5.58005544296e-18	0.75,0.0,1.0	1.0,0.07,0.546	0.045
6501	gene:Solyc01g014850.2	NA	1	-	15592926	15593002	15586444	15587471	15597181	15597388	6501	10,1,0	7,0,0	1,2,1	3,3,2	225	149	1.8307458356331577e-19	6.90539173044e-18	0.486,1.0,NA	0.181,0.306,0.249	0.498
13087	gene:Solyc02g088110.2	NA	2	-	50303572	50303659	50303374	50303437	50304138	50304348	13087	6,10,8	37,41,11	22,18,1	34,26,30	236	149	2.0172828612626086e-19	7.58808707044e-18	0.093,0.133,0.315	0.29,0.304,0.021	-0.025
849	gene:Solyc07g014700.2	NA	7	-	5113168	5113249	5112958	5113013	5114660	5114725	849	2,5,0	142,145,61	5,0,8	94,97,117	230	149	2.1553871327679986e-19	8.08535907448e-18	0.009,0.022,0.0	0.033,0.0,0.042	-0.015
10056	gene:Solyc12g005870.1	NA	12	+	504729	504867	503238	503318	505120	505271	10056	4,1,0	117,60,48	6,1,4	63,48,88	287	149	2.287849732157354e-19	8.55880834227e-18	0.017,0.009,0.0	0.047,0.011,0.023	-0.018
5965	gene:Solyc01g098520.2	NA	1	-	89018195	89018260	89017978	89018085	89018329	89018374	5965	7,5,0	6,3,3	3,2,0	8,12,4	214	149	2.659791740537658e-19	9.923124935e-18	0.448,0.537,0.0	0.207,0.104,0.0	0.225
6476	gene:Solyc12g009810.1	NA	12	-	3013155	3013368	3012596	3012696	3013904	3014084	6476	14,8,2	168,123,81	4,5,7	197,131,113	362	149	2.6772553374050585e-19	9.96113589124e-18	0.033,0.026,0.01	0.008,0.015,0.025	0.007
3288	gene:Solyc03g116460.2	NA	3	-	65881845	65881958	65879758	65880412	65882036	65883419	3288	5,9,6	72,51,24	4,3,4	66,31,49	262	149	4.404925405359332e-19	1.6344780122e-17	0.038,0.091,0.124	0.033,0.052,0.044	0.041
5942	gene:Solyc05g008770.2	NA	5	-	2996696	2996822	2996318	2996579	3000623	3000884	5942	10,18,0	0,1,0	13,16,5	3,0,4	275	149	4.530184102972559e-19	1.67641299292e-17	1.0,0.907,NA	0.701,1.0,0.404	0.252
2651	gene:Solyc01g087380.2	NA	1	-	82334632	82334692	82334114	82334193	82334770	82334851	2651	16,25,3	11,9,6	23,11,12	5,2,4	209	149	4.637977749639627e-19	1.71167631666e-17	0.509,0.664,0.263	0.766,0.797,0.681	-0.269
7319	gene:Solyc04g079320.2	NA	4	+	63831895	63831941	63830386	63830647	63838616	63838683	7319	18,30,5	1,1,0	35,31,19	1,1,4	195	149	4.832878080964183e-19	1.77881093238e-17	0.932,0.958,1.0	0.964,0.959,0.784	0.061
8586	gene:Solyc07g066430.2	NA	7	+	67866369	67866439	67865889	67866000	67866587	67866842	8586	62,101,40	3,4,5	121,98,69	3,1,4	219	149	5.224202151711877e-19	1.91768836089e-17	0.934,0.945,0.845	0.965,0.985,0.921	-0.049
9764	gene:Solyc10g083160.1	NA	10	+	63027345	63027449	63023994	63024099	63027804	63027890	9764	6,3,2	48,35,20	3,1,2	46,29,46	253	149	5.522442439314687e-19	2.02174550479e-17	0.069,0.048,0.056	0.037,0.02,0.025	0.03
13888	gene:Solyc01g087370.2	NA	1	-	82322628	82322704	82314087	82314163	82325567	82325694	13888	6,8,2	9,8,2	7,2,3	14,9,8	225	149	6.531745424477903e-19	2.38089858197e-17	0.306,0.398,0.398	0.249,0.128,0.199	0.175
9950	gene:Solyc03g005960.2	NA	3	+	646793	646926	646356	646525	647693	647719	9950	36,36,18	3,3,4	51,44,77	3,5,0	282	149	6.538254943186882e-19	2.38089858197e-17	0.864,0.864,0.704	0.9,0.823,1.0	-0.097
8667	gene:Solyc03g115720.2	NA	3	-	65357691	65357777	65357500	65357605	65357996	65358148	8667	2,3,4	2,0,6	4,4,2	12,1,16	235	149	6.72638111824157e-19	2.44290743424e-17	0.388,1.0,0.297	0.174,0.717,0.073	0.24
1841	gene:Solyc01g103680.2	NA	1	-	92227407	92227615	92226724	92227326	92230740	92231904	1841	234,189,108	12,9,9	295,193,227	10,6,9	357	149	8.803687216818013e-19	3.18889114743e-17	0.891,0.898,0.834	0.925,0.931,0.913	-0.049
8496	gene:Solyc03g078000.2	NA	3	+	48841570	48841637	48841269	48841473	48841717	48841842	8496	128,132,61	15,16,11	191,176,88	13,15,11	216	149	9.253357874903939e-19	3.34292812726e-17	0.855,0.851,0.793	0.91,0.89,0.847	-0.049
1699	gene:Solyc09g061420.2	NA	9	-	59096008	59096068	59095786	59095806	59097841	59098025	1699	2,1,1	13,9,4	7,0,7	23,9,17	209	149	9.678743159895797e-19	3.48740398277e-17	0.099,0.073,0.151	0.178,0.0,0.227	-0.027
7680	gene:Solyc06g019200.2	NA	6	-	18152501	18152570	18152318	18152429	18152775	18152861	7680	3,1,3	0,6,4	2,6,2	0,4,0	218	149	1.0680977639111097e-18	3.83842377519e-17	1.0,0.102,0.339	1.0,0.506,1.0	-0.355
3790	gene:Solyc01g081030.2	NA	1	-	80329021	80329093	80328079	80328597	80330184	80330321	3790	8,13,5	52,62,29	20,9,11	66,42,31	221	149	1.0941008864552824e-18	3.92157836056e-17	0.094,0.124,0.104	0.17,0.126,0.193	-0.056
5192	gene:Solyc01g056810.2	NA	1	-	56749998	56750119	56749011	56749092	56750563	56750641	5192	3,8,1	47,37,35	9,8,7	55,27,56	270	149	1.1141314653455085e-18	3.98294726462e-17	0.034,0.107,0.016	0.083,0.141,0.065	-0.044
9214	gene:Solyc08g005240.1	NA	8	+	163707	163927	163474	163631	164314	164368	9214	26,30,14	0,1,2	19,26,25	8,2,2	369	149	1.1743822652078906e-18	4.18740676438e-17	1.0,0.924,0.739	0.49,0.84,0.835	0.166
1218	gene:Solyc02g094430.2	NA	2	-	54957465	54957528	54956958	54957089	54958033	54958142	1218	4,4,0	32,25,13	5,2,8	21,19,26	212	149	1.5682515256951125e-18	5.57727269865e-17	0.081,0.101,0.0	0.143,0.069,0.178	-0.069
6301	gene:Solyc01g100080.2	NA	1	+	90168522	90168623	90168218	90168427	90170135	90170195	6301	114,94,52	3,2,2	121,113,88	0,2,0	250	149	1.731046704291151e-18	6.14028276558e-17	0.958,0.966,0.939	1.0,0.971,1.0	-0.036
3254	gene:Solyc01g103410.2	NA	1	-	92020541	92020671	92016130	92016273	92020742	92020902	3254	4,1,0	4,2,0	1,5,4	2,0,0	279	149	1.743894384033334e-18	6.16987129359e-17	0.348,0.211,NA	0.211,1.0,1.0	-0.458
13578	gene:Solyc09g031580.2	NA	9	-	29720793	29720822	29720462	29720707	29720996	29721085	13578	1,4,0	21,11,5	4,3,3	18,4,12	178	149	1.7873634422009275e-18	6.30736604397e-17	0.038,0.233,0.0	0.157,0.386,0.173	-0.148
6029	gene:Solyc09g092090.2	NA	9	+	71238120	71238196	71237551	71237587	71238320	71238375	6029	6,0,0	2,2,0	3,0,2	6,1,2	225	149	1.8214341261613545e-18	6.41107353609e-17	0.665,0.0,NA	0.249,0.0,0.398	0.117
13180	gene:Solyc03g121700.2	NA	3	-	69781888	69781893	69781451	69781782	69782024	69782202	13180	5,1,0	152,118,102	10,4,4	206,69,135	154	149	2.008708836931862e-18	7.05211317827e-17	0.031,0.008,0.0	0.045,0.053,0.028	-0.029
7976	gene:Solyc04g008730.2	NA	4	-	2394804	2394830	2394550	2394730	2394919	2395010	7976	112,86,66	12,12,5	136,67,144	11,9,3	175	149	2.1739321848459607e-18	7.61265459716e-17	0.888,0.859,0.918	0.913,0.864,0.976	-0.029
3562	gene:Solyc01g014270.2	NA	1	+	11952262	11952304	11950645	11950871	11953634	11953710	3562	1,0,0	41,34,17	2,2,3	40,47,33	191	149	2.2628629291251765e-18	7.9038569453e-17	0.019,0.0,0.0	0.038,0.032,0.066	-0.039
8506	gene:Solyc04g015480.2	NA	4	+	5687408	5687451	5687230	5687337	5688033	5688116	8506	1,2,0	6,1,0	0,1,0	7,5,4	192	149	3.1077571172282653e-18	1.08273309031e-16	0.115,0.608,NA	0.0,0.134,0.0	0.317
3503	gene:Solyc06g011560.2	NA	6	+	8114815	8115030	8113882	8114042	8115306	8115340	3503	50,61,28	2,0,0	49,38,32	10,0,6	364	149	3.243682318322348e-18	1.1272207691e-16	0.911,1.0,1.0	0.667,1.0,0.686	0.186
3786	gene:Solyc03g098440.2	NA	3	+	60739481	60739537	60737918	60738592	60739698	60739748	3786	1,4,1	184,156,72	3,8,3	198,140,97	205	149	3.5415036823512655e-18	1.22760173212e-16	0.004,0.018,0.01	0.011,0.04,0.022	-0.014
10260	gene:Solyc09g091190.2	NA	9	-	70511118	70511257	70510909	70510973	70511842	70512030	10260	4,2,6	50,39,28	1,0,6	47,40,52	288	149	3.7223816508445526e-18	1.28704165564e-16	0.04,0.026,0.1	0.011,0.0,0.056	0.033
13014	gene:Solyc02g030230.2	NA	2	-	25329714	25329756	25328194	25328308	25329925	25330259	13014	2,8,1	6,11,0	6,11,4	12,0,3	191	149	3.7675327787748624e-18	1.29937175836e-16	0.206,0.362,1.0	0.281,1.0,0.51	-0.074
8844	gene:Solyc02g065080.2	NA	2	-	36255976	36256080	36248879	36249011	36256526	36256577	8844	16,18,7	0,3,0	22,18,21	3,0,4	253	149	3.89269817505893e-18	1.33916641741e-16	1.0,0.779,1.0	0.812,1.0,0.756	0.07
4615	gene:Solyc04g064500.2	NA	4	+	55653607	55653700	55653006	55653149	55654503	55654602	4615	10,10,6	118,100,46	7,7,2	122,135,113	242	149	4.380910030111461e-18	1.50334386296e-16	0.05,0.058,0.074	0.034,0.031,0.011	0.035
4822	gene:Solyc03g006010.2	NA	3	+	684638	685258	683850	684126	685463	685979	4822	30,37,18	3,4,0	50,40,21	0,0,4	769	149	4.756045370785927e-18	1.62799433042e-16	0.66,0.642,1.0	1.0,1.0,0.504	-0.067
2369	gene:Solyc09g083130.2	NA	9	-	68810017	68810181	68809408	68809582	68810274	68810472	2369	8,7,6	21,15,17	8,9,2	46,17,27	313	149	6.506211445199176e-18	2.22152237176e-16	0.154,0.182,0.144	0.076,0.201,0.034	0.056
5711	gene:Solyc03g081320.2	NA	3	+	52194433	52194592	52194087	52194171	52195024	52195106	5711	4,5,4	198,118,79	14,5,7	201,121,154	308	149	1.0638081251146511e-17	3.62329871867e-16	0.01,0.02,0.024	0.033,0.02,0.022	-0.007
3222	gene:Solyc01g109850.2	NA	1	-	96690202	96690323	96690016	96690113	96690723	96690885	3222	17,14,6	1,1,3	27,0,19	1,0,1	270	149	1.1230078913470774e-17	3.8154402105e-16	0.904,0.885,0.525	0.937,NA,0.913	-0.154
13228	gene:Solyc08g075460.2	NA	8	+	59611852	59612078	59611330	59611723	59613214	59613277	13228	1,2,5	5,8,2	1,1,3	12,12,4	375	149	1.2077884569550486e-17	4.09332662194e-16	0.074,0.09,0.498	0.032,0.032,0.23	0.123
12760	gene:Solyc10g079360.1	NA	10	-	60907926	60908053	60907305	60907382	60908282	60908371	12760	3,1,0	13,14,6	8,1,0	16,11,8	276	149	1.3718984687884288e-17	4.63803304559e-16	0.111,0.037,0.0	0.213,0.047,0.0	-0.037
3092	gene:Solyc05g050980.2	NA	5	+	61192872	61192981	61192403	61192648	61193095	61193249	3092	18,2,4	136,87,50	7,1,0	140,61,120	258	149	1.3891746844025265e-17	4.68487186671e-16	0.071,0.013,0.044	0.028,0.009,0.0	0.03
1778	gene:Solyc04g080370.2	NA	4	-	64574066	64574185	64573529	64573768	64575430	64575507	1778	76,114,61	3,0,0	153,116,95	7,0,1	268	149	1.437424287998415e-17	4.83567895609e-16	0.934,1.0,1.0	0.924,1.0,0.981	0.01
12255	gene:Solyc10g080480.1	NA	10	+	61737096	61737157	61735872	61735945	61738637	61739373	12255	106,80,50	0,2,3	114,70,76	9,2,0	210	149	1.8338039092789348e-17	6.1540301779e-16	1.0,0.966,0.922	0.9,0.961,1.0	0.009
7632	gene:Solyc06g009290.2	NA	6	-	3255951	3256131	3255123	3255431	3256567	3256781	7632	4,0,0	19,11,6	0,4,5	21,13,9	329	149	3.590370970295189e-17	1.2019403258e-15	0.087,0.0,0.0	0.0,0.122,0.201	-0.079
1523	gene:Solyc06g083490.2	NA	6	-	48893906	48894013	48892231	48892659	48895906	48896123	1523	229,211,99	8,0,2	289,232,203	6,0,0	256	149	4.2213322305694135e-17	1.40971904636e-15	0.943,1.0,0.966	0.966,1.0,1.0	-0.019
1336	gene:Solyc12g019010.1	NA	12	-	8975813	8975904	8974323	8974412	8979428	8979493	1336	321,195,122	35,18,12	359,161,226	23,14,17	240	149	4.26563602419083e-17	1.42104838061e-15	0.851,0.871,0.863	0.906,0.877,0.892	-0.03
4843	gene:Solyc04g082920.2	NA	4	+	66403788	66403921	66403030	66403177	66410809	66411036	4843	28,28,9	4,1,0	70,57,15	0,1,2	282	149	6.250672281095095e-17	2.07728652604e-15	0.787,0.937,1.0	1.0,0.968,0.798	-0.014
1048	gene:Solyc08g061320.2	NA	8	-	48504743	48504946	48503752	48503877	48505272	48505343	1048	44,22,27	517,361,273	33,24,23	536,249,551	352	149	6.505633990108931e-17	2.1567830652e-15	0.035,0.025,0.04	0.025,0.039,0.017	0.006
209	gene:Solyc03g124040.2	NA	3	-	70755662	70755845	70751020	70751238	70756164	70756278	209	110,96,41	0,6,3	113,97,85	0,3,2	332	149	6.975126905446176e-17	2.30684631858e-15	1.0,0.878,0.86	1.0,0.936,0.95	-0.049
4287	gene:Solyc02g005290.2	NA	2	-	7633882	7633911	7633700	7633782	7634011	7634053	4287	7,3,2	7,6,2	4,0,5	10,0,13	178	149	7.123875571281046e-17	2.35036395957e-15	0.456,0.295,0.456	0.251,NA,0.244	0.155
8143	gene:Solyc01g094460.2	NA	1	-	85931912	85931980	85930812	85930944	85933061	85933607	8143	247,147,122	14,4,6	236,146,227	19,7,16	217	149	7.342204574668164e-17	2.41657367876e-15	0.924,0.962,0.933	0.895,0.935,0.907	0.027
10044	gene:Solyc01g104320.2	NA	1	-	92732551	92732677	92731955	92732030	92732791	92732890	10044	11,27,8	2,1,0	15,24,11	8,3,3	275	149	8.204163406519941e-17	2.68926080462e-15	0.749,0.936,1.0	0.504,0.813,0.665	0.234
13343	gene:Solyc06g008030.2	NA	6	-	1867003	1867112	1865969	1866344	1867317	1867383	13343	32,26,26	152,118,94	21,17,44	205,102,172	258	149	8.209984051489868e-17	2.68926080462e-15	0.108,0.113,0.138	0.056,0.088,0.129	0.029
4171	gene:Solyc03g121850.2	NA	3	+	69889829	69889966	69889228	69889376	69890726	69890837	4171	0,4,1	20,17,10	2,4,4	29,5,14	286	149	8.710560471975485e-17	2.84641990411e-15	0.0,0.109,0.05	0.035,0.294,0.13	-0.1
13492	gene:Solyc08g016090.2	NA	8	+	6755390	6755547	6753186	6753259	6755761	6755974	13492	0,4,0	34,15,15	12,1,4	38,33,30	306	149	9.135370468248342e-17	2.97813077265e-15	0.0,0.115,0.0	0.133,0.015,0.061	-0.031
9747	gene:Solyc01g006450.2	NA	1	+	1059289	1059406	1058118	1058231	1059490	1059591	9747	0,1,2	0,3,0	3,1,0	2,2,3	266	149	1.1095037632860176e-16	3.6083908615e-15	NA,0.157,1.0	0.457,0.219,0.0	0.353
6588	gene:Solyc07g018360.2	NA	7	-	10410528	10410571	10408080	10408786	10411559	10413230	6588	0,0,1	5,4,0	1,1,1	3,1,10	192	149	1.253585231933562e-16	4.06731966721e-15	0.0,0.0,1.0	0.206,0.437,0.072	0.095
2373	gene:Solyc04g007020.2	NA	4	-	740830	741040	740449	740614	741507	742225	2373	7,12,4	47,69,19	5,11,5	79,119,33	359	149	1.3252869858759136e-16	4.28979418691e-15	0.058,0.067,0.08	0.026,0.037,0.059	0.028
10965	gene:Solyc04g050470.2	NA	4	-	47276556	47276663	47274778	47275061	47276738	47276829	10965	255,192,119	11,5,14	288,244,235	13,11,34	256	149	1.7455236418089527e-16	5.63672398671e-15	0.931,0.957,0.832	0.928,0.928,0.801	0.021
4688	gene:Solyc01g080760.2	NA	1	-	79981336	79981503	79980198	79980402	79985502	79986522	4688	27,41,22	7,0,0	66,38,42	3,1,0	316	149	1.8886207357994084e-16	6.08446943872e-15	0.645,1.0,1.0	0.912,0.947,1.0	-0.071
12694	gene:Solyc08g062960.2	NA	8	-	52381312	52381427	52380467	52381209	52381703	52382001	12694	17,15,3	68,93,35	11,12,4	88,107,42	264	149	1.9703895169026077e-16	6.33299841912e-15	0.124,0.083,0.046	0.066,0.06,0.051	0.025
3474	gene:Solyc03g031990.2	NA	3	-	4482637	4482865	4482046	4482132	4483875	4483950	3474	119,87,48	1,3,0	116,105,123	7,8,3	377	149	2.307720660579545e-16	7.39983870835e-15	0.979,0.92,1.0	0.868,0.838,0.942	0.084
4475	gene:Solyc03g043660.2	NA	3	-	7156624	7156659	7155200	7155250	7156826	7156907	4475	8,4,2	34,26,21	2,2,0	32,37,37	184	149	2.615756918575568e-16	8.36797750681e-15	0.16,0.111,0.072	0.048,0.042,0.0	0.084
10967	gene:Solyc04g050470.2	NA	4	-	47276545	47276663	47274778	47275061	47276738	47276829	10967	259,197,125	11,5,14	296,258,237	13,11,34	267	149	2.6502720678201524e-16	8.4586305717e-15	0.929,0.956,0.833	0.927,0.929,0.795	0.022
9110	gene:Solyc05g013490.2	NA	5	+	6716180	6716255	6711503	6711557	6716406	6716534	9110	84,67,73	20,11,8	176,42,94	21,5,10	224	149	2.867607389019653e-16	9.13099543499e-15	0.736,0.802,0.859	0.848,0.848,0.862	-0.054
10602	gene:Solyc12g005050.1	NA	12	-	25299	25385	24783	24877	25625	25671	10602	2,7,4	38,32,20	0,0,1	41,49,37	235	149	2.884726950441738e-16	9.16419522168e-15	0.032,0.122,0.113	0.0,0.0,0.017	0.083
579	gene:Solyc08g081250.2	NA	8	-	64310777	64310885	64310243	64310321	64311438	64311495	579	408,351,172	381,492,238	426,239,320	551,395,457	257	149	2.9644677127395815e-16	9.39571572288e-15	0.383,0.293,0.295	0.31,0.26,0.289	0.037
6436	gene:Solyc03g116640.2	NA	3	+	65970935	65971149	65969627	65969634	65971604	65971776	6436	4,4,0	17,10,3	8,6,1	16,7,8	363	149	3.173819413662302e-16	1.00360127972e-14	0.088,0.141,0.0	0.17,0.26,0.049	-0.083
13833	gene:Solyc12g005470.1	NA	12	+	278463	278584	277570	277729	278819	278892	13833	2,4,1	8,25,10	0,0,5	33,35,15	270	149	3.8354113537133996e-16	1.21001042062e-14	0.121,0.081,0.052	0.0,0.0,0.155	0.033
8845	gene:Solyc02g065080.2	NA	2	-	36255976	36256114	36248879	36249011	36256526	36256577	8845	10,13,4	0,3,0	22,19,16	3,0,4	287	149	4.521324992210088e-16	1.42312601824e-14	1.0,0.692,1.0	0.792,1.0,0.675	0.075
11653	gene:Solyc08g075390.2	NA	8	-	59530266	59530499	59529570	59529636	59530570	59530812	11653	36,19,13	0,0,2	26,10,24	0,0,4	382	149	5.128358163207725e-16	1.61049265988e-14	1.0,1.0,0.717	1.0,1.0,0.701	0.005
1969	gene:Solyc04g009530.2	NA	4	-	2947249	2947310	2947054	2947141	2947907	2947979	1969	287,244,160	6,1,0	313,306,203	14,4,7	210	149	5.268001697202495e-16	1.65056016563e-14	0.971,0.994,1.0	0.941,0.982,0.954	0.029
13093	gene:Solyc06g018050.2	NA	6	+	16402761	16402888	16400977	16401045	16403023	16403247	13093	2,1,0	25,31,12	6,0,0	20,28,11	276	149	5.725042612171332e-16	1.78966400561e-14	0.041,0.017,0.0	0.139,0.0,0.0	-0.027
11187	gene:Solyc11g020590.1	NA	11	+	11624345	11624523	11624154	11624236	11626029	11626050	11187	3,4,2	95,71,45	12,1,5	78,70,94	327	149	5.843635538331445e-16	1.82257534831e-14	0.014,0.025,0.02	0.066,0.006,0.024	-0.012
9072	gene:Solyc10g078340.1	NA	10	-	60158039	60158198	60157905	60157944	60158340	60158490	9072	6,7,6	49,41,11	4,5,9	72,53,47	308	149	6.052895620432489e-16	1.88355106443e-14	0.056,0.076,0.209	0.026,0.044,0.085	0.062
451	gene:Solyc05g017890.2	NA	5	-	19110566	19110629	19110091	19110146	19116703	19116745	451	0,2,0	12,11,0	2,4,0	24,11,32	212	149	6.589877388002502e-16	2.04600002713e-14	0.0,0.113,NA	0.055,0.204,0.0	-0.03
13527	gene:Solyc08g081920.2	NA	8	+	64837151	64837314	64836622	64836735	64837570	64837980	13527	6,15,2	167,99,70	3,8,4	147,78,145	312	149	6.639416832194719e-16	2.05671708748e-14	0.017,0.067,0.013	0.01,0.047,0.013	0.009
7634	gene:Solyc02g082470.2	NA	2	+	46175625	46175660	46174208	46174641	46175755	46175984	7634	0,6,1	1,5,2	7,8,2	4,1,3	184	149	6.670491637864057e-16	2.06167881503e-14	0.0,0.493,0.288	0.586,0.866,0.351	-0.341
511	gene:Solyc04g025540.2	NA	4	-	22112007	22112060	22105523	22105605	22112148	22112232	511	86,90,48	2,0,2	101,91,78	1,6,2	202	149	7.801619271385437e-16	2.40585069964e-14	0.969,1.0,0.947	0.987,0.918,0.966	0.015
3093	gene:Solyc05g050980.2	NA	5	+	61192897	61192981	61192403	61192648	61193095	61193249	3093	18,0,4	136,87,50	7,1,1	140,61,120	233	149	8.001470222514166e-16	2.46193551206e-14	0.078,0.0,0.049	0.031,0.01,0.005	0.027
13861	gene:Solyc12g014360.1	NA	12	+	5217606	5217782	5216387	5216559	5217882	5218041	13861	8,6,3	9,0,0	11,2,5	10,4,5	325	149	9.93050374519069e-16	3.04862011837e-14	0.29,1.0,1.0	0.335,0.186,0.314	0.485
4489	gene:Solyc12g088900.1	NA	12	-	64094252	64094329	64093048	64093105	64094443	64094629	4489	6,5,6	131,67,48	3,2,4	98,43,82	226	149	1.0291159525300824e-15	3.15227195124e-14	0.029,0.047,0.076	0.02,0.03,0.031	0.024
14032	gene:Solyc01g087400.2	NA	1	-	82352382	82352479	82350761	82350842	82352553	82352953	14032	11,3,1	0,2,0	7,8,9	2,3,3	246	149	1.0651772463959515e-15	3.2554479593e-14	1.0,0.476,1.0	0.679,0.618,0.645	0.178
10371	gene:Solyc03g118620.2	NA	3	-	67468870	67468996	67468650	67468757	67469082	67469164	10371	90,86,31	3,4,1	181,128,153	0,6,1	275	149	1.0988864729520808e-15	3.35099189035e-14	0.942,0.921,0.944	1.0,0.92,0.988	-0.034
13998	gene:Solyc10g079840.1	NA	10	+	61321523	61321673	61320637	61320838	61322683	61322792	13998	33,22,15	2,2,0	42,12,31	0,0,8	299	149	1.1305176401003535e-15	3.43978833961e-14	0.892,0.846,1.0	1.0,1.0,0.659	0.026
11164	gene:Solyc09g074100.2	NA	9	-	65776062	65776260	65775760	65775911	65776370	65776522	11164	16,8,14	45,42,26	29,10,15	48,43,18	347	149	1.1685059901133797e-15	3.54697974397e-14	0.132,0.076,0.188	0.206,0.091,0.264	-0.055
12845	gene:Solyc05g007020.2	NA	5	-	1610461	1610526	1610233	1610313	1610742	1610832	12845	46,35,32	14,5,2	45,45,39	11,2,1	214	149	1.1709281655508283e-15	3.54697974397e-14	0.696,0.83,0.918	0.74,0.94,0.964	-0.067
6608	gene:Solyc11g044330.1	NA	11	-	32954421	32954527	32954322	32954327	32954597	32954815	6608	27,18,11	3,0,0	24,28,14	3,2,1	255	149	1.3859798288666983e-15	4.18914697944e-14	0.84,1.0,1.0	0.824,0.891,0.891	0.078
2003	gene:Solyc12g088340.1	NA	12	+	63766696	63766927	63764968	63765118	63767308	63767569	2003	7,4,2	69,43,42	4,2,4	118,43,75	380	149	1.410713323963033e-15	4.254512518e-14	0.038,0.035,0.018	0.013,0.018,0.02	0.013
9938	gene:Solyc10g084760.1	NA	10	-	64171848	64171929	64170866	64170941	64171998	64172067	9938	14,6,6	133,99,67	4,7,6	125,58,133	230	149	1.4293133263482015e-15	4.30113364052e-14	0.064,0.038,0.055	0.02,0.073,0.028	0.012
5589	gene:Solyc04g071930.2	NA	4	-	58945729	58945973	58945182	58945518	58946863	58947353	5589	33,25,14	228,177,94	16,17,10	220,126,164	393	149	1.6107400082549525e-15	4.83645881426e-14	0.052,0.051,0.053	0.027,0.049,0.023	0.019
3290	gene:Solyc03g116460.2	NA	3	-	65881845	65881952	65879758	65880412	65882036	65883419	3290	0,6,4	72,51,24	4,1,0	66,31,49	256	149	1.658271820844986e-15	4.96828397615e-14	0.0,0.064,0.088	0.034,0.018,0.0	0.033
75	gene:Solyc06g084160.2	NA	6	+	49374207	49374295	49373255	49373402	49374513	49374636	75	0,3,2	11,3,2	5,2,2	3,6,4	237	149	1.844855289884147e-15	5.51523114172e-14	0.0,0.386,0.386	0.512,0.173,0.239	-0.051
6611	gene:Solyc11g044330.1	NA	11	-	32954417	32954527	32954322	32954327	32954597	32954703	6611	35,18,13	3,0,0	33,29,18	3,2,1	259	149	1.8579360321190744e-15	5.54223532718e-14	0.87,1.0,1.0	0.864,0.893,0.912	0.067
7913	gene:Solyc03g031720.2	NA	3	-	4175562	4175648	4174029	4174085	4176005	4176474	7913	22,21,16	377,259,268	31,29,28	398,196,441	235	149	1.9824066479720812e-15	5.90067648349e-14	0.036,0.049,0.036	0.047,0.086,0.039	-0.017
5171	gene:Solyc12g009500.1	NA	12	+	2766481	2766690	2765924	2765997	2766828	2766975	5171	111,112,69	2,4,0	117,131,105	0,2,0	358	149	1.9898232215490194e-15	5.90990445758e-14	0.959,0.921,1.0	1.0,0.965,1.0	-0.028
10970	gene:Solyc04g050470.2	NA	4	-	47276549	47276663	47274778	47275061	47276738	47276829	10970	350,261,161	11,5,14	440,313,316	13,11,34	263	149	2.1925754628558566e-15	6.49799637174e-14	0.947,0.967,0.867	0.95,0.942,0.84	0.016
1657	gene:Solyc03g111000.2	NA	3	+	61704602	61704660	61704286	61704392	61704829	61704900	1657	9,5,6	5,5,2	19,6,7	21,4,11	207	149	2.3126194977169957e-15	6.83896029433e-14	0.564,0.419,0.683	0.394,0.519,0.314	0.146
8242	gene:Solyc12g021360.1	NA	12	+	16040125	16040235	16039448	16039545	16041207	16041330	8242	8,6,9	351,207,150	3,4,8	345,163,256	259	149	2.6882730853017863e-15	7.93272307844e-14	0.013,0.016,0.033	0.005,0.014,0.018	0.008
7889	gene:Solyc08g078330.2	NA	8	+	62144418	62144521	62143864	62143965	62144617	62144697	7889	6,14,7	0,2,4	10,8,18	2,1,0	252	149	2.788020556870363e-15	8.20937149778e-14	1.0,0.805,0.509	0.747,0.825,1.0	-0.086
13536	gene:Solyc12g095900.1	NA	12	-	65009000	65009069	65006466	65006518	65009256	65010029	13536	1,1,2	24,25,22	3,1,6	55,23,26	218	149	2.8187864489567003e-15	8.28215108565e-14	0.028,0.027,0.059	0.036,0.029,0.136	-0.029
147	gene:Solyc02g070240.2	NA	2	-	39992699	39992810	39991946	39992033	39994225	39994294	147	4,0,0	45,37,27	1,4,3	48,29,36	260	149	3.2420003775602715e-15	9.50523965087e-14	0.048,0.0,0.0	0.012,0.073,0.046	-0.028
3728	gene:Solyc06g075540.2	NA	6	+	46906100	46906241	46905274	46905378	46907122	46907195	3728	17,16,10	4,0,0	21,19,18	7,2,0	290	149	3.2683517557643885e-15	9.56202398289e-14	0.686,1.0,1.0	0.607,0.83,1.0	0.083
7313	gene:Solyc12g096420.1	NA	12	+	65346614	65346713	65346483	65346534	65347349	65347514	7313	101,44,41	2,0,0	96,51,66	6,0,0	248	149	3.5113624514573723e-15	1.02510820225e-13	0.968,1.0,1.0	0.906,1.0,1.0	0.021
4600	gene:Solyc03g093210.2	NA	3	+	54400798	54400849	54400604	54400715	54401896	54401998	4600	5,12,4	4,0,0	10,0,12	3,0,0	200	149	3.593980712799959e-15	1.04699540255e-13	0.482,1.0,1.0	0.713,NA,1.0	-0.029
5743	gene:Solyc09g055340.2	NA	9	-	39758560	39758668	39752512	39752637	39759132	39759338	5743	3,0,2	67,49,57	4,6,2	118,56,72	257	149	3.610800287366367e-15	1.04966194341e-13	0.025,0.0,0.02	0.019,0.058,0.016	-0.016
13417	gene:Solyc09g098580.2	NA	9	+	72375272	72375359	72374381	72374453	72375442	72375899	13417	199,195,116	5,4,2	201,174,165	6,0,0	236	149	4.00151102026136e-15	1.16077730698e-13	0.962,0.969,0.973	0.955,1.0,1.0	-0.017
9229	gene:Solyc07g032220.2	NA	7	+	36210823	36210863	36210513	36210747	36210938	36211025	9229	20,28,21	6,14,4	43,24,23	2,4,2	189	149	4.2061336737251816e-15	1.21755565033e-13	0.724,0.612,0.805	0.944,0.825,0.901	-0.176
6485	gene:Solyc03g118180.2	NA	3	+	67125980	67126052	67124619	67124715	67127364	67127830	6485	0,2,0	47,15,14	3,1,2	37,19,26	221	149	4.402637772317279e-15	1.27174929069e-13	0.0,0.082,0.0	0.052,0.034,0.049	-0.018
8665	gene:Solyc03g034160.2	NA	3	-	5862329	5862364	5854429	5854507	5862742	5862820	8665	6,1,1	5,0,1	3,0,0	5,0,2	184	149	4.786266786839693e-15	1.37965399675e-13	0.493,1.0,0.447	0.327,NA,0.0	0.483
1408	gene:Solyc01g100260.2	NA	1	+	90332037	90332226	90331819	90331932	90333717	90333816	1408	3,1,1	25,44,13	5,0,4	28,15,27	338	149	4.812652215554968e-15	1.38434525494e-13	0.05,0.01,0.033	0.073,0.0,0.061	-0.014
12051	gene:Solyc01g005260.2	NA	1	+	198463	198574	197671	197789	198676	199105	12051	29,33,7	0,2,0	15,14,15	3,2,6	260	149	5.26896358178547e-15	1.51242451492e-13	1.0,0.904,1.0	0.741,0.8,0.589	0.258
3051	gene:Solyc04g009050.2	NA	4	-	2612398	2612606	2612151	2612300	2613262	2613481	3051	16,13,10	31,23,17	25,16,22	29,20,29	357	149	5.456169162181538e-15	1.56288427131e-13	0.177,0.191,0.197	0.265,0.25,0.24	-0.063
11648	gene:Solyc08g075390.2	NA	8	-	59530318	59530499	59529570	59529636	59530570	59530812	11648	36,19,13	0,0,2	28,9,24	0,0,4	330	149	5.5467222384925175e-15	1.58550565531e-13	1.0,1.0,0.746	1.0,1.0,0.73	0.005
14158	gene:Solyc04g072740.2	NA	4	-	59711672	59711679	59711365	59711596	59711843	59712007	14158	2,3,2	31,31,10	4,0,0	30,25,26	156	149	7.0773769837674194e-15	2.01882178462e-13	0.058,0.085,0.16	0.113,0.0,0.0	0.063
7454	gene:Solyc03g005000.2	NA	3	+	17198	17266	16711	16978	17442	17622	7454	62,56,26	34,25,13	63,38,64	39,28,44	217	149	7.821674873738663e-15	2.22649422809e-13	0.556,0.606,0.579	0.526,0.482,0.5	0.078
10204	gene:Solyc01g112240.2	NA	1	-	98279674	98279750	98278991	98279150	98279866	98279997	10204	6,11,6	72,71,37	3,7,6	75,57,72	225	149	8.516754932537466e-15	2.41932382855e-13	0.052,0.093,0.097	0.026,0.075,0.052	0.03
7199	gene:Solyc02g093120.2	NA	2	+	54046897	54046970	54046585	54046654	54047189	54047238	7199	123,86,34	12,3,6	99,70,98	16,17,6	222	149	8.64175888955169e-15	2.44975078086e-13	0.873,0.951,0.792	0.806,0.734,0.916	0.053
1418	gene:Solyc12g056650.1	NA	12	-	62630198	62630271	62630052	62630099	62630967	62631036	1418	179,163,98	52,0,0	186,83,178	0,0,0	222	149	8.712328555025089e-15	2.46465294577e-13	0.698,1.0,1.0	1.0,1.0,1.0	-0.101
13708	gene:Solyc01g088640.2	NA	1	-	83409088	83409322	83408401	83409010	83410519	83410711	13708	36,32,9	2,2,0	44,25,23	0,2,6	383	149	1.2557521205642607e-14	3.54510474944e-13	0.875,0.862,1.0	1.0,0.829,0.599	0.103
10743	gene:Solyc11g065950.1	NA	11	-	51567981	51568144	51567034	51567141	51571075	51571194	10743	0,2,2	2,6,0	4,1,4	6,1,3	312	149	1.2755612696360721e-14	3.59361829297e-13	0.0,0.137,1.0	0.241,0.323,0.389	0.061
11512	gene:Solyc03g094040.2	NA	3	-	55762687	55762897	55761119	55761187	55763826	55763893	11512	4,3,5	12,4,2	1,0,2	20,10,9	359	149	1.3253663728418975e-14	3.7262661965e-13	0.122,0.237,0.509	0.02,0.0,0.084	0.255
3543	gene:Solyc01g111840.2	NA	1	+	98010704	98010752	98010503	98010545	98010837	98010908	3543	3,2,1	43,54,9	3,7,2	30,40,22	197	149	1.3746444700784902e-14	3.85689182056e-13	0.05,0.027,0.078	0.07,0.117,0.064	-0.032
2949	gene:Solyc01g100270.2	NA	1	+	90340845	90340900	90338188	90338285	90344758	90344938	2949	3,13,0	4,2,0	3,2,2	6,0,0	204	149	1.3804369020929088e-14	3.86522332586e-13	0.354,0.826,NA	0.268,1.0,1.0	-0.166
1319	gene:Solyc03g093520.2	NA	3	+	54879771	54879850	54879224	54879273	54882237	54882392	1319	3,0,0	80,50,42	3,2,4	78,29,42	228	149	1.4975986864187267e-14	4.18471861519e-13	0.024,0.0,0.0	0.025,0.043,0.059	-0.034
477	gene:Solyc03g121530.2	NA	3	+	69613991	69614114	69613007	69613060	69614311	69614417	477	256,168,130	9,3,0	276,122,213	2,2,3	272	149	2.1175468392989573e-14	5.90497990299e-13	0.94,0.968,1.0	0.987,0.971,0.975	-0.008
476	gene:Solyc03g121530.2	NA	3	+	69613991	69614182	69613007	69613060	69614311	69614417	476	257,168,132	9,3,0	279,122,213	2,2,3	340	149	2.486641036657247e-14	6.92014005567e-13	0.926,0.961,1.0	0.984,0.964,0.969	-0.01
12910	gene:Solyc03g118150.2	NA	3	+	67104575	67104681	67104238	67104275	67104972	67105083	12910	124,78,58	4,5,5	164,83,86	6,2,2	255	149	2.4920870835316123e-14	6.9212284681e-13	0.948,0.901,0.871	0.941,0.96,0.962	-0.048
1560	gene:Solyc02g093080.2	NA	2	-	54018044	54018089	54017844	54017960	54018223	54018358	1560	17,15,9	169,155,88	15,34,14	173,153,135	194	149	2.5448895593522983e-14	7.05356839001e-13	0.072,0.069,0.073	0.062,0.146,0.074	-0.023
21	gene:Solyc01g103980.2	NA	1	+	92457789	92457841	92457387	92457510	92458159	92458612	21	73,39,35	5,2,4	53,42,37	6,3,8	201	149	2.8046678274131218e-14	7.75788119049e-13	0.915,0.935,0.866	0.868,0.912,0.774	0.054
9802	gene:Solyc01g005020.2	NA	1	-	36540	36653	36146	36378	37165	37273	9802	4,6,1	52,51,22	2,5,0	72,39,44	262	149	3.03756444943564e-14	8.38514766969e-13	0.042,0.063,0.025	0.016,0.068,0.0	0.015
3730	gene:Solyc06g075540.2	NA	6	+	46906100	46906136	46905274	46905378	46907122	46907196	3730	122,107,40	4,0,0	120,120,111	7,2,0	185	149	3.1442758838908537e-14	8.66225863224e-13	0.961,1.0,1.0	0.932,0.98,1.0	0.016
7196	gene:Solyc12g035670.1	NA	12	-	54493071	54493263	54488903	54489134	54493921	54494013	7196	1,4,0	0,5,2	2,7,1	0,4,0	341	149	3.6394448732120984e-14	1.00062809647e-12	1.0,0.259,0.0	1.0,0.433,1.0	-0.391
12589	gene:Solyc02g072160.2	NA	2	+	41473092	41473170	41472504	41472561	41474652	41474874	12589	111,158,50	0,1,2	177,195,106	3,3,3	227	149	3.9242253325955404e-14	1.07676339186e-12	1.0,0.99,0.943	0.975,0.977,0.959	0.007
5886	gene:Solyc03g117420.2	NA	3	-	66568342	66568413	66567192	66567487	66569239	66569270	5886	24,38,12	12,3,4	42,52,39	5,1,6	220	149	4.246974885994604e-14	1.16299160278e-12	0.575,0.896,0.67	0.851,0.972,0.815	-0.166
6959	gene:Solyc01g080470.2	NA	1	+	79708649	79708776	79708082	79708184	79710705	79711282	6959	74,48,40	4,6,0	49,47,55	0,0,4	276	149	4.715943900341164e-14	1.28883640486e-12	0.909,0.812,1.0	1.0,1.0,0.881	-0.053
8525	gene:Solyc02g083320.2	NA	2	-	46770660	46770855	46770093	46770166	46770945	46771095	8525	125,84,66	124,74,77	138,94,108	120,51,102	344	149	5.143934243858819e-14	1.40300294157e-12	0.304,0.33,0.271	0.332,0.444,0.314	-0.062
3607	gene:Solyc06g066470.2	NA	6	-	41726077	41726164	41725843	41725906	41726628	41726736	3607	2,4,0	7,6,0	0,4,0	15,8,3	236	149	5.753619208395453e-14	1.56617403979e-12	0.153,0.296,NA	0.0,0.24,0.0	0.144
282	gene:Solyc07g022760.2	NA	7	-	21381288	21381396	21372573	21372972	21389875	21389968	282	35,44,23	2,1,2	80,43,44	1,0,2	257	149	6.48422907809837e-14	1.76154889955e-12	0.91,0.962,0.87	0.979,1.0,0.927	-0.055
8643	gene:Solyc05g055690.1	NA	5	-	65243266	65243358	65242575	65242806	65243698	65244510	8643	5,2,1	3,0,0	1,2,0	2,2,0	241	149	9.009332672928087e-14	2.44268877144e-12	0.507,1.0,1.0	0.236,0.382,NA	0.527
6380	gene:Solyc02g089220.2	NA	2	-	51096377	51096549	51094429	51094861	51096765	51096838	6380	161,133,53	3,1,2	109,94,120	7,6,16	321	149	1.0563545768182127e-13	2.85842032921e-12	0.961,0.984,0.925	0.878,0.879,0.777	0.112
11800	gene:Solyc06g060810.2	NA	6	-	38842719	38842743	38842472	38842564	38843847	38843895	11800	4,6,0	2,4,0	3,1,7	6,0,0	173	149	1.2518336756121754e-13	3.38069165414e-12	0.633,0.564,NA	0.301,1.0,1.0	-0.168
8757	gene:Solyc01g006000.2	NA	1	+	667176	667282	665978	666174	668030	668281	8757	10,7,4	2,5,3	3,13,2	10,7,0	255	149	1.4361150299055093e-13	3.87072578533e-12	0.745,0.45,0.438	0.149,0.52,1.0	-0.012
6158	gene:Solyc01g103040.2	NA	1	-	91716869	91716952	91716113	91716276	91717038	91717242	6158	3,2,0	30,27,8	0,0,2	43,35,13	232	149	1.4416486771323272e-13	3.87800661833e-12	0.06,0.045,0.0	0.0,0.0,0.09	0.005
10857	gene:Solyc03g114400.2	NA	3	-	64394189	64394363	64393605	64393700	64394443	64394533	10857	5,2,3	15,23,13	5,1,1	21,33,18	323	149	1.8878572313165434e-13	5.06834141396e-12	0.133,0.039,0.096	0.099,0.014,0.025	0.043
160	gene:Solyc02g082360.2	NA	2	+	46054742	46054835	46054560	46054605	46055072	46055203	160	0,2,1	20,21,15	4,0,2	25,12,22	242	149	2.0970239389454953e-13	5.61887510216e-12	0.0,0.055,0.039	0.09,0.0,0.053	-0.016
4693	gene:Solyc01g080760.2	NA	1	-	79981336	79981551	79980198	79980402	79985502	79986522	4693	10,27,10	7,0,0	25,15,17	3,1,0	364	149	2.1928119545644748e-13	5.86405884412e-12	0.369,1.0,1.0	0.773,0.86,1.0	-0.088
1094	gene:Solyc03g005920.2	NA	3	-	622412	622492	621843	621903	622681	622813	1094	99,105,63	5,4,1	124,93,140	3,0,0	229	149	2.2256243196408174e-13	5.94020432447e-12	0.928,0.945,0.976	0.964,1.0,1.0	-0.038
13358	gene:Solyc04g009580.2	NA	4	+	2978833	2978895	2977516	2977630	2979212	2979269	13358	2,6,1	64,66,41	3,0,2	76,57,49	211	149	2.2360105281501134e-13	5.95631442635e-12	0.022,0.06,0.017	0.027,0.0,0.028	0.015
12499	gene:Solyc03g097060.2	NA	3	-	59411788	59411947	59411137	59411248	59412076	59412183	12499	1,2,2	2,1,0	3,1,4	1,0,0	308	149	2.382081359911378e-13	6.33309863688e-12	0.195,0.492,1.0	0.592,1.0,1.0	-0.302
6343	gene:Solyc05g056260.2	NA	5	-	65613392	65613624	65612888	65613095	65613794	65613971	6343	16,13,5	269,229,128	23,14,17	282,179,269	381	149	2.434660220464783e-13	6.460342585e-12	0.023,0.022,0.015	0.031,0.03,0.024	-0.008
3240	gene:Solyc06g008350.2	NA	6	+	2224064	2224196	2221134	2221320	2224624	2224717	3240	27,16,19	1,2,0	26,5,28	1,0,0	281	149	2.5281425165173826e-13	6.69542114819e-12	0.935,0.809,1.0	0.932,1.0,1.0	-0.063
2214	gene:Solyc02g062430.2	NA	2	+	34031333	34031340	34029694	34029822	34031454	34031677	2214	0,7,0	6,1,0	7,3,4	4,0,0	156	149	2.894309761244724e-13	7.65036472026e-12	0.0,0.87,NA	0.626,1.0,1.0	-0.44
7645	gene:Solyc06g051380.1	NA	6	+	34724044	34724134	34723911	34723965	34724311	34724403	7645	0,4,0	3,3,4	0,1,0	7,14,5	239	149	3.141132996743352e-13	8.2867809232e-12	0.0,0.454,0.0	0.0,0.043,0.0	0.137
7383	gene:Solyc01g097500.2	NA	1	-	88328900	88328971	88327458	88327532	88329065	88329115	7383	0,7,3	78,72,67	3,1,2	96,58,90	220	149	3.179406027631358e-13	8.37162064045e-12	0.0,0.062,0.029	0.021,0.012,0.015	0.014
3277	gene:Solyc06g011530.2	NA	6	+	8021988	8022065	8021721	8021813	8022157	8022497	3277	2,5,3	6,23,0	4,3,2	22,15,20	226	149	3.3804502829509913e-13	8.88390120425e-12	0.18,0.125,1.0	0.107,0.116,0.062	0.34
4428	gene:Solyc05g052510.2	NA	5	-	62725066	62725193	62724708	62724987	62725284	62725537	4428	159,133,90	0,4,0	166,120,151	3,2,3	276	149	3.7342323801975906e-13	9.79484861105e-12	1.0,0.947,1.0	0.968,0.97,0.965	0.015
5324	gene:Solyc02g069920.2	NA	2	+	39704552	39704625	39703614	39703816	39704903	39705069	5324	58,57,27	1,2,1	67,45,79	15,4,4	222	149	3.8082175412151e-13	9.96981158209e-12	0.975,0.95,0.948	0.75,0.883,0.93	0.103
2590	gene:Solyc12g097030.1	NA	12	+	65698223	65698265	65698077	65698153	65698689	65698798	2590	160,166,77	1,3,7	152,116,118	3,3,0	191	149	4.0933318997893323e-13	1.06957825137e-11	0.992,0.977,0.896	0.975,0.968,1.0	-0.026
5247	gene:Solyc02g094510.2	NA	2	-	55031895	55032075	55027532	55027621	55032966	55033143	5247	154,157,102	4,2,1	221,115,162	4,0,0	329	149	4.261640272376121e-13	1.11143578304e-11	0.946,0.973,0.979	0.962,1.0,1.0	-0.021
11328	gene:Solyc11g073120.1	NA	11	+	56214271	56214400	56213975	56214095	56214479	56214885	11328	12,11,10	23,35,9	20,21,1	53,33,42	278	149	4.631310607845775e-13	1.20554952172e-11	0.219,0.144,0.373	0.168,0.254,0.013	0.1
201	gene:Solyc11g031960.1	NA	11	-	24139436	24139561	24138880	24139071	24139874	24140118	201	158,161,70	11,9,6	167,136,141	4,9,5	274	149	4.674426166920808e-13	1.21446381551e-11	0.887,0.907,0.864	0.958,0.892,0.939	-0.044
4709	gene:Solyc06g065020.2	NA	6	-	40544775	40544909	40543059	40543261	40544978	40545196	4709	7,3,2	173,135,68	16,3,5	202,131,153	283	149	4.715256981470155e-13	1.22275186724e-11	0.021,0.012,0.015	0.04,0.012,0.017	-0.007
2376	gene:Solyc04g007020.2	NA	4	-	740830	741045	740449	740614	741507	742225	2376	5,12,4	47,69,19	10,29,11	79,119,33	364	149	4.831176167270624e-13	1.25044355543e-11	0.042,0.066,0.079	0.049,0.091,0.12	-0.024
10226	gene:Solyc01g104160.2	NA	1	-	92628371	92628517	92627938	92628158	92630064	92630277	10226	0,4,0	65,103,49	7,2,3	111,114,41	295	149	5.263291450236219e-13	1.3571560553e-11	0.0,0.019,0.0	0.031,0.009,0.036	-0.019
937	gene:Solyc04g005030.2	NA	4	-	41301	41413	39903	40113	42427	42552	937	2,4,8	120,96,91	6,2,21	168,84,181	261	149	5.262885948362532e-13	1.3571560553e-11	0.009,0.023,0.048	0.02,0.013,0.062	-0.005
14163	gene:Solyc05g052630.2	NA	5	-	62847507	62847557	62846079	62846323	62849168	62849284	14163	0,2,0	90,71,79	4,2,3	99,62,66	199	149	5.398507117517089e-13	1.38940525288e-11	0.0,0.021,0.0	0.029,0.024,0.033	-0.022
1659	gene:Solyc03g111000.2	NA	3	+	61704829	61704900	61704286	61704392	61705018	61705081	1659	25,20,9	4,0,0	38,10,34	2,0,0	220	149	5.68007126907282e-13	1.45912825171e-11	0.809,1.0,1.0	0.928,1.0,1.0	-0.04
12498	gene:Solyc03g097060.2	NA	3	-	59411831	59411947	59411137	59411248	59412076	59412192	12498	25,26,13	2,1,0	21,16,6	1,0,0	265	149	5.96083951651047e-13	1.52838604232e-11	0.875,0.936,1.0	0.922,1.0,1.0	-0.037
14051	gene:Solyc03g122090.2	NA	3	+	70057187	70057290	70056877	70057036	70057854	70057931	14051	0,4,1	1,2,0	0,1,1	3,0,6	252	149	5.995487813211343e-13	1.53439661941e-11	0.0,0.542,1.0	0.0,1.0,0.09	0.151
7190	gene:Solyc12g035670.1	NA	12	-	54493086	54493255	54488903	54489134	54493499	54493721	7190	18,14,1	0,0,2	19,11,8	2,1,0	318	149	6.169960242201502e-13	1.57610253053e-11	1.0,1.0,0.19	0.817,0.838,1.0	-0.155
10219	gene:Solyc01g104160.2	NA	1	-	92628371	92628493	92627938	92628158	92630064	92630277	10219	0,5,2	65,103,49	7,4,3	111,114,41	271	149	6.592159952710923e-13	1.6808166494e-11	0.0,0.026,0.022	0.034,0.019,0.039	-0.015
5037	gene:Solyc05g054710.2	NA	5	-	64572455	64572491	64572202	64572314	64573276	64573360	5037	140,91,78	6,5,9	155,93,135	8,3,3	185	149	6.806546421600582e-13	1.73225341272e-11	0.949,0.936,0.875	0.94,0.961,0.973	-0.038
6379	gene:Solyc02g089220.2	NA	2	-	51096377	51096552	51094429	51094861	51096765	51096838	6379	110,87,34	3,1,2	75,59,73	7,6,16	324	149	7.132356583769433e-13	1.81180382829e-11	0.944,0.976,0.887	0.831,0.819,0.677	0.16
13267	gene:Solyc10g009040.2	NA	10	-	3068644	3068713	3065638	3065692	3069750	3069973	13267	0,3,0	36,39,20	3,3,1	55,23,33	218	149	7.693711256996547e-13	1.95078323205e-11	0.0,0.05,0.0	0.036,0.082,0.02	-0.029
3988	gene:Solyc06g054140.2	NA	6	+	36965487	36965596	36963980	36964025	36967925	36968169	3988	10,6,10	0,1,1	14,5,11	5,0,0	258	149	8.900217293543814e-13	2.25252819193e-11	1.0,0.776,0.852	0.618,1.0,1.0	0.003
8073	gene:Solyc04g056590.2	NA	4	-	54548661	54548752	54548043	54548119	54549266	54549340	8073	64,43,27	2,1,0	59,24,26	1,1,3	240	149	1.0901569074307915e-12	2.75395357501e-11	0.952,0.964,1.0	0.973,0.937,0.843	0.054
11363	gene:Solyc01g109870.2	NA	1	-	96706490	96706524	96706242	96706342	96706729	96707033	11363	0,5,0	298,296,114	10,2,7	336,217,310	183	149	1.2122570789245835e-12	3.05676315371e-11	0.0,0.014,0.0	0.024,0.007,0.018	-0.012
12048	gene:Solyc07g008190.2	NA	7	-	2936962	2937082	2934652	2934700	2937774	2938079	12048	8,2,0	33,16,14	10,5,8	32,21,31	269	149	1.3174298602667312e-12	3.31585471448e-11	0.118,0.065,0.0	0.148,0.117,0.125	-0.069
7481	gene:Solyc01g104600.2	NA	1	+	93052101	93052158	93051308	93051416	93052354	93052788	7481	2,0,4	43,29,19	1,1,0	50,35,32	206	149	1.3396714080927313e-12	3.36564787516e-11	0.033,0.0,0.132	0.014,0.02,0.0	0.044
3468	gene:Solyc03g031990.2	NA	3	-	4482637	4482873	4482046	4482132	4483875	4483950	3468	251,225,83	1,3,0	271,280,217	7,8,3	385	149	1.3818257308838188e-12	3.46519375591e-11	0.99,0.967,1.0	0.937,0.931,0.966	0.041
7314	gene:Solyc12g014350.1	NA	12	-	5164831	5165009	5164544	5164616	5167181	5167281	7314	51,61,28	0,4,0	73,48,48	2,5,1	327	149	1.4283990492574167e-12	3.57543688893e-11	1.0,0.874,1.0	0.943,0.814,0.956	0.054
13223	gene:Solyc02g050140.2	NA	2	+	4090451	4090550	4090088	4090325	4090910	4091023	13223	13,7,0	17,8,18	12,11,9	16,16,9	248	149	1.5314532826816743e-12	3.81942774981e-11	0.315,0.345,0.0	0.311,0.292,0.375	-0.106
935	gene:Solyc04g005030.2	NA	4	-	39877	40113	39562	39629	42427	42552	935	185,131,113	28,22,19	243,119,244	39,14,22	385	149	1.5311261051544961e-12	3.81942774981e-11	0.719,0.697,0.697	0.707,0.767,0.811	-0.057
912	gene:Solyc05g008780.2	NA	5	-	3011621	3011822	3010673	3010982	3012673	3014261	912	83,44,58	1,0,2	88,34,105	2,4,0	350	149	1.5532153286059213e-12	3.86665895987e-11	0.972,1.0,0.925	0.949,0.783,1.0	0.055
4010	gene:Solyc02g082230.2	NA	2	-	45926371	45926606	45926053	45926200	45928291	45928786	4010	9,14,7	104,98,37	29,12,17	105,74,71	384	149	1.577510859829382e-12	3.92001428181e-11	0.032,0.053,0.068	0.097,0.059,0.085	-0.029
9035	gene:Solyc02g030450.2	NA	2	-	25873588	25873708	25872610	25872705	25876046	25876151	9035	0,1,2	18,15,4	1,0,6	24,4,24	269	149	1.7799023587197944e-12	4.41493172022e-11	0.0,0.036,0.217	0.023,0.0,0.122	0.036
11881	gene:Solyc03g044260.2	NA	3	+	8606906	8606996	8606081	8606195	8607402	8607544	11881	159,90,72	2,0,0	169,80,158	1,2,5	239	149	1.9337429875860622e-12	4.78784972623e-11	0.98,1.0,1.0	0.991,0.961,0.952	0.025
6585	gene:Solyc01g106880.2	NA	1	+	94598285	94598432	94597552	94597667	94598604	94598755	6585	0,1,0	16,6,1	1,3,0	15,13,7	296	149	1.968009411217039e-12	4.86389618382e-11	0.0,0.077,0.0	0.032,0.104,0.0	-0.02
6107	gene:Solyc03g119290.2	NA	3	+	67932002	67932221	67931159	67931235	67932391	67932469	6107	24,18,2	32,35,22	31,11,12	28,16,18	368	149	2.237699060420562e-12	5.52046406041e-11	0.233,0.172,0.036	0.31,0.218,0.213	-0.1
3307	gene:Solyc09g010970.2	NA	9	-	4325278	4325307	4325106	4325174	4325455	4325542	3307	10,23,14	93,108,46	41,36,12	148,144,63	178	149	2.2785598223647183e-12	5.61115846903e-11	0.083,0.151,0.203	0.188,0.173,0.138	-0.021
10930	gene:Solyc12g035170.1	NA	12	-	60035947	60036065	60034891	60035005	60036184	60037663	10930	4,0,1	14,23,14	2,0,0	12,7,9	267	149	2.3493614675957876e-12	5.77512696846e-11	0.138,0.0,0.038	0.085,0.0,0.0	0.03
14098	gene:Solyc03g032160.2	NA	3	-	4659682	4659769	4659122	4659588	4660286	4660315	14098	274,213,115	0,0,4	307,190,208	5,6,8	236	149	2.439546780013637e-12	5.98607070107e-11	1.0,1.0,0.948	0.975,0.952,0.943	0.026
12655	gene:Solyc02g076950.2	NA	2	+	42052540	42052673	42051866	42051983	42053428	42053525	12655	83,48,23	0,3,0	89,56,101	5,3,5	282	149	2.467150023564803e-12	6.04297283053e-11	1.0,0.894,1.0	0.904,0.908,0.914	0.056
12027	gene:Solyc05g015930.2	NA	5	+	13052794	13052993	13052350	13052423	13053189	13053338	12027	4,0,4	57,28,32	0,3,1	60,38,43	348	149	2.5794752333643767e-12	6.30681694558e-11	0.029,0.0,0.051	0.0,0.033,0.01	0.012
313	gene:Solyc06g068670.2	NA	6	-	42569869	42569980	42569588	42569644	42570354	42570449	313	14,9,8	31,21,10	11,4,10	46,13,43	260	149	2.7393746448609124e-12	6.68583202093e-11	0.206,0.197,0.314	0.121,0.15,0.118	0.109
12346	gene:Solyc11g010570.1	J	11	+	3644726	3644930	3644408	3644450	3645682	3645766	12346	4,13,0	2,7,11	30,30,12	20,5,11	353	149	3.027511192058031e-12	7.37592228499e-11	0.458,0.439,0.0	0.388,0.717,0.315	-0.174
13241	gene:Solyc01g079450.2	NA	1	-	78506758	78506943	78504940	78505001	78507066	78507132	13241	7,7,2	152,113,59	15,2,13	175,66,154	334	149	3.0651924992814204e-12	7.45446104799e-11	0.02,0.027,0.015	0.037,0.013,0.036	-0.008
1045	gene:Solyc06g009420.2	NA	6	+	3340398	3340415	3339828	3339882	3340491	3340806	1045	2,0,0	35,49,17	0,2,4	24,27,25	166	149	3.076581252707693e-12	7.46889193476e-11	0.049,0.0,0.0	0.0,0.062,0.126	-0.046
7271	gene:Solyc01g106030.2	NA	1	+	94011449	94011531	94009664	94009846	94011764	94011872	7271	11,5,9	42,48,35	7,0,2	59,34,52	231	149	3.0963337564558496e-12	7.50354014042e-11	0.145,0.063,0.142	0.071,0.0,0.024	0.085
1840	gene:Solyc01g103680.2	NA	1	-	92227411	92227615	92226724	92227326	92230740	92231904	1840	647,546,341	12,9,9	771,494,593	10,6,9	353	149	3.2237848408775434e-12	7.7985975338e-11	0.958,0.962,0.941	0.97,0.972,0.965	-0.015
4474	gene:Solyc05g051780.2	NA	5	-	62160858	62160896	62160318	62160665	62161279	62161292	4474	2,1,0	8,14,7	8,2,4	18,19,20	187	149	3.309327041446693e-12	7.99141196675e-11	0.166,0.054,0.0	0.262,0.077,0.137	-0.085
5761	gene:Solyc05g007180.2	NA	5	+	1797351	1797498	1796892	1797276	1797637	1798023	5761	26,45,17	142,129,84	45,49,28	278,168,191	296	149	3.5821071743347775e-12	8.6348963787e-11	0.084,0.149,0.092	0.075,0.128,0.069	0.018
210	gene:Solyc03g124040.2	NA	3	-	70755716	70755845	70751020	70751238	70756164	70756248	210	68,40,23	0,6,3	63,39,35	0,3,2	278	149	4.327089032947565e-12	1.04123906923e-10	1.0,0.781,0.804	1.0,0.874,0.904	-0.064
7354	gene:Solyc08g077370.2	NA	8	-	61250758	61251318	61249975	61250623	61251534	61251604	7354	14,22,6	12,12,5	46,58,41	25,24,24	709	149	4.55201977671053e-12	1.09344306636e-10	0.197,0.278,0.201	0.279,0.337,0.264	-0.068
478	gene:Solyc11g070060.1	NA	11	-	54611899	54612007	54611331	54611499	54615932	54616034	478	94,52,49	14,2,3	93,32,76	1,2,6	257	149	4.601036937642481e-12	1.10328192207e-10	0.796,0.938,0.904	0.982,0.903,0.88	-0.042
6155	gene:Solyc03g111850.2	NA	3	-	62461500	62461658	62461111	62461186	62461963	62462140	6155	0,9,2	112,171,39	7,10,5	175,175,83	307	149	4.72071435965935e-12	1.13000036735e-10	0.0,0.025,0.024	0.019,0.027,0.028	-0.008
14082	gene:Solyc11g069160.1	NA	11	+	53762230	53762428	53761914	53761987	53762593	53762768	14082	7,3,11	81,64,39	5,0,5	123,80,113	347	149	4.812322683822876e-12	1.14991836277e-10	0.036,0.02,0.108	0.017,0.0,0.019	0.043
7389	gene:Solyc01g097500.2	NA	1	-	88333137	88333191	88332033	88332178	88333307	88333466	7389	4,14,3	84,92,37	2,8,7	101,62,112	203	149	4.922418250238225e-12	1.17417684115e-10	0.034,0.1,0.056	0.014,0.087,0.044	0.015
11413	gene:Solyc01g008400.2	NA	1	+	2490343	2490454	2486321	2486340	2491388	2491489	11413	0,0,2	3,0,0	0,1,4	1,0,2	260	149	5.05658296695494e-12	1.20408233015e-10	0.0,NA,1.0	0.0,1.0,0.534	-0.011
5608	gene:Solyc10g083800.1	NA	10	+	63554876	63554985	63554586	63554791	63557187	63557280	5608	29,55,15	4,5,1	60,51,19	2,3,2	258	149	6.3096617734493124e-12	1.49985918406e-10	0.807,0.864,0.897	0.945,0.908,0.846	-0.044
6541	gene:Solyc02g090130.2	NA	2	-	51761094	51761262	51760888	51760985	51761617	51761876	6541	13,17,15	4,0,4	27,27,12	0,2,1	317	149	6.649465293469072e-12	1.57789391331e-10	0.604,1.0,0.638	1.0,0.864,0.849	-0.157
6322	gene:Solyc08g083140.2	NA	8	+	65688420	65688433	65687069	65687123	65688481	65688865	6322	3,0,1	1,3,0	0,0,6	2,0,0	162	149	7.771743601173224e-12	1.84101580255e-10	0.734,0.0,1.0	0.0,NA,1.0	0.078
8941	gene:Solyc02g087150.2	NA	2	+	49645842	49645902	49645236	49645286	49646859	49647247	8941	1877,993,898	41,19,16	1996,730,1795	39,11,21	209	149	7.841658258320424e-12	1.8543693415e-10	0.97,0.974,0.976	0.973,0.979,0.984	-0.005
8634	gene:Solyc01g079820.2	NA	1	-	78949237	78949330	78948880	78948975	78949983	78950142	8634	4,5,0	106,79,41	7,15,4	163,82,104	242	149	8.82491014535661e-12	2.0832874088e-10	0.023,0.038,0.0	0.026,0.101,0.023	-0.03
10832	gene:Solyc04g076780.2	NA	4	-	61655533	61655657	61654639	61655444	61655863	61656046	10832	6,4,1	58,43,31	7,1,0	83,36,60	273	149	9.273625768915814e-12	2.1854472294e-10	0.053,0.048,0.017	0.044,0.015,0.0	0.02
9141	gene:Solyc11g006820.1	NA	11	-	1390874	1391034	1390564	1390683	1392691	1392714	9141	14,19,6	845,566,403	17,23,20	979,391,747	309	149	9.859427116380069e-12	2.31950646181e-10	0.008,0.016,0.007	0.008,0.028,0.013	-0.006
5693	gene:Solyc02g069780.2	NA	2	+	39604980	39605083	39604758	39604875	39605247	39605342	5693	1,2,0	21,20,11	3,0,4	41,12,30	252	149	1.1898300139711107e-11	2.79436578924e-10	0.027,0.056,0.0	0.041,0.0,0.073	-0.01
3475	gene:Solyc03g031990.2	NA	3	-	4482695	4482865	4482046	4482132	4483875	4483950	3475	587,446,244	1,3,0	528,405,515	7,8,3	319	149	1.219522173706526e-11	2.85919479493e-10	0.996,0.986,1.0	0.972,0.959,0.988	0.021
5025	gene:Solyc07g022790.2	NA	7	+	21622218	21622362	21621175	21621261	21622570	21622719	5025	8,3,2	44,25,12	0,3,0	56,33,45	293	149	1.2298808726968582e-11	2.87855195025e-10	0.085,0.058,0.078	0.0,0.044,0.0	0.059
6016	gene:Solyc12g056410.1	NA	12	+	62342546	62342773	62342309	62342428	62343355	62343776	6016	3,10,6	153,184,110	24,10,9	221,109,150	376	149	1.2392739866710344e-11	2.89558693268e-10	0.008,0.021,0.021	0.041,0.035,0.023	-0.016
11100	gene:Solyc02g094150.2	NA	2	+	54777703	54777826	54777501	54777526	54778223	54778390	11100	65,125,77	3,0,0	54,49,44	4,0,2	272	149	1.259849454524455e-11	2.93864714333e-10	0.922,1.0,1.0	0.881,1.0,0.923	0.039
7891	gene:Solyc07g066580.2	NA	7	+	67977380	67977440	67976250	67976413	67978316	67978375	7891	567,273,307	6,3,5	531,264,536	8,5,11	209	149	1.3380674639559837e-11	3.11578566607e-10	0.985,0.985,0.978	0.979,0.974,0.972	0.008
1970	gene:Solyc04g009530.2	NA	4	-	2947249	2947259	2947054	2947141	2947907	2947979	1970	8,4,3	6,1,0	4,6,4	14,4,7	159	149	1.346582867982781e-11	3.13029076883e-10	0.555,0.789,1.0	0.211,0.584,0.349	0.4
704	gene:Solyc02g005520.2	NA	2	-	9240097	9240142	9239964	9240011	9240316	9240480	704	6,1,0	0,1,0	6,2,1	2,0,0	194	149	1.3970588447033948e-11	3.24212367825e-10	1.0,0.434,NA	0.697,1.0,1.0	-0.182
11524	gene:Solyc12g035520.1	NA	12	-	57436437	57436574	57432993	57433083	57440672	57440963	11524	11,2,0	98,56,53	5,3,15	85,33,70	286	149	1.4033747961157128e-11	3.25127033983e-10	0.055,0.018,0.0	0.03,0.045,0.1	-0.034
1266	gene:Solyc10g049210.1	NA	10	+	44598536	44598617	44598367	44598469	44598708	44598795	1266	3,1,4	131,60,58	4,4,6	94,70,76	230	149	1.4855385832451084e-11	3.4358098449e-10	0.015,0.011,0.043	0.027,0.036,0.049	-0.014
7372	gene:Solyc12g094430.1	NA	12	+	64642334	64642371	64642194	64642228	64643030	64643494	7372	0,1,2	3,4,1	3,2,4	4,0,1	186	149	1.5396586012572286e-11	3.55497564391e-10	0.0,0.167,0.616	0.375,1.0,0.762	-0.451
76	gene:Solyc06g084160.2	NA	6	+	49374228	49374325	49373255	49373402	49374513	49374636	76	167,139,89	11,3,2	207,178,153	3,6,4	246	149	1.723062867881018e-11	3.97174693384e-10	0.902,0.966,0.964	0.977,0.947,0.959	-0.017
3985	gene:Solyc06g054140.2	NA	6	+	36965177	36965243	36963980	36964025	36965487	36965575	3985	4,3,0	6,2,6	12,3,8	10,5,4	215	149	1.8167055509992452e-11	4.18056006795e-10	0.316,0.51,0.0	0.454,0.294,0.581	-0.168
10382	gene:Solyc12g008490.1	NA	12	-	1898959	1898972	1898652	1898827	1901499	1901586	10382	2,8,1	0,4,0	5,0,0	3,2,0	162	149	1.9427991935168325e-11	4.46322257678e-10	1.0,0.648,1.0	0.605,0.0,NA	0.58
9266	gene:Solyc11g044260.1	NA	11	+	33208439	33208495	33204917	33204995	33212674	33212743	9266	0,2,0	14,17,2	1,4,0	18,36,19	205	149	2.1500117532990535e-11	4.93098172968e-10	0.0,0.079,0.0	0.039,0.075,0.0	-0.012
7691	gene:Solyc06g019200.2	NA	6	-	18149790	18149890	18149508	18149716	18151008	18151162	7691	6,1,0	118,76,34	15,0,2	147,83,143	249	149	2.5210489023640884e-11	5.77227451023e-10	0.03,0.008,0.0	0.058,0.0,0.008	-0.009
9653	gene:Solyc07g006620.2	NA	7	+	1480417	1480537	1479713	1479861	1480652	1480807	9653	49,90,23	6,4,0	96,122,63	7,2,0	269	149	2.5781743796950704e-11	5.89321596107e-10	0.819,0.926,1.0	0.884,0.971,1.0	-0.037
7935	gene:Solyc01g098990.2	NA	1	+	89345561	89345602	89344484	89344758	89346105	89346300	7935	32,82,28	3,10,1	93,83,61	33,14,17	190	149	2.779439578874e-11	6.34268111899e-10	0.893,0.865,0.956	0.688,0.823,0.738	0.155
8173	gene:Solyc01g094820.2	NA	1	-	86228554	86228801	86227210	86228020	86230287	86231161	8173	8,2,0	7,13,5	6,1,0	16,9,7	396	149	3.039897436341739e-11	6.92550344399e-10	0.301,0.055,0.0	0.124,0.04,0.0	0.064
71	gene:Solyc06g084160.2	NA	6	+	49374228	49374295	49373255	49373402	49374513	49374636	71	164,139,90	11,3,2	206,176,150	3,6,4	216	149	3.261619009426276e-11	7.41828695632e-10	0.911,0.97,0.969	0.979,0.953,0.963	-0.015
8970	gene:Solyc01g106950.2	NA	1	+	94647494	94647575	94645464	94645575	94649280	94649351	8970	4,0,0	22,28,9	3,3,2	40,23,18	230	149	3.55096173108131e-11	8.06297977147e-10	0.105,0.0,0.0	0.046,0.078,0.067	-0.029
4019	gene:Solyc05g051630.2	NA	5	+	62010059	62010139	62008641	62008779	62011374	62011530	4019	8,5,4	6,12,11	6,2,3	12,8,12	229	149	4.305964690720525e-11	9.76113717638e-10	0.465,0.213,0.191	0.245,0.14,0.14	0.115
3148	gene:Solyc03g114520.2	NA	3	+	64498113	64498233	64497796	64497854	64499254	64499350	3148	89,57,40	8,15,1	84,47,79	3,11,4	269	149	4.499470158096516e-11	1.01829331247e-09	0.86,0.678,0.957	0.939,0.703,0.916	-0.021
1083	gene:Solyc09g009180.2	NA	9	-	2533216	2533288	2532901	2533119	2534146	2534262	1083	3,7,1	18,48,13	3,4,0	35,39,14	221	149	4.880477197995706e-11	1.10269791741e-09	0.101,0.09,0.049	0.055,0.065,0.0	0.04
7527	gene:Solyc05g012400.2	NA	5	+	5655839	5655855	5655496	5655569	5656046	5656116	7527	7,5,2	2,6,2	11,11,6	6,2,2	165	149	4.9127836402491876e-11	1.10816859312e-09	0.76,0.429,0.475	0.623,0.832,0.73	-0.174
8904	gene:Solyc09g065860.2	NA	9	-	64122800	64122829	64122253	64122640	64122928	64122990	8904	94,47,60	11,5,4	121,57,93	12,11,17	178	149	5.024161682919444e-11	1.13142798952e-09	0.877,0.887,0.926	0.894,0.813,0.821	0.054
10774	gene:Solyc02g085290.2	NA	2	-	48234726	48234806	48234111	48234222	48235582	48235657	10774	30,20,16	0,0,1	18,32,36	1,2,0	229	149	5.116850043524055e-11	1.15040904427e-09	1.0,1.0,0.912	0.921,0.912,1.0	0.026
7133	gene:Solyc12g095960.1	NA	12	-	65061037	65061168	65060463	65060474	65061683	65061756	7133	2,1,0	0,4,1	0,2,0	0,0,2	280	149	5.774911009018588e-11	1.29623084484e-09	1.0,0.117,0.0	NA,1.0,0.0	-0.128
7286	gene:Solyc03g115390.2	NA	3	-	65120908	65120995	65120460	65120524	65121098	65121170	7286	3,4,2	27,29,11	0,2,1	50,21,54	236	149	7.157742900417209e-11	1.6039904385e-09	0.066,0.08,0.103	0.0,0.057,0.012	0.06
6167	gene:Solyc09g015930.2	NA	9	+	11389483	11389520	11385606	11385705	11390812	11390908	6167	0,3,1	54,74,29	8,0,2	108,88,78	186	149	7.178022027945737e-11	1.60590649684e-09	0.0,0.031,0.027	0.056,0.0,0.02	-0.006
2872	gene:Solyc07g055340.2	NA	7	-	63404547	63404746	63402817	63402973	63405406	63405716	2872	23,16,13	162,111,89	15,9,23	203,99,135	348	149	7.37500917939372e-11	1.64728590023e-09	0.057,0.058,0.059	0.031,0.037,0.068	0.013
7564	gene:Solyc07g039510.2	NA	7	-	47623055	47623232	47621489	47621572	47623954	47624070	7564	27,12,0	114,98,71	8,5,16	123,68,113	326	149	8.125203518669532e-11	1.8118939182e-09	0.098,0.053,0.0	0.029,0.033,0.061	0.009
5327	gene:Solyc02g069920.2	NA	2	+	39704678	39704832	39703614	39703816	39704903	39705069	5327	2,6,2	1,2,1	1,6,3	15,4,4	303	149	8.942352042499793e-11	1.99087291327e-09	0.496,0.596,0.496	0.032,0.425,0.269	0.287
4686	gene:Solyc01g080760.2	NA	1	-	79981336	79981520	79980198	79980402	79985502	79986522	4686	6,22,7	7,0,0	19,11,15	3,1,0	333	149	9.628515647855244e-11	2.14015643264e-09	0.277,1.0,1.0	0.739,0.831,1.0	-0.098
3087	gene:Solyc06g060350.2	NA	6	+	38337952	38338178	38337476	38337606	38339126	38340403	3087	2,2,0	16,17,4	5,7,6	9,10,12	375	149	1.011462651015433e-10	2.24456185052e-09	0.047,0.045,0.0	0.181,0.218,0.166	-0.158
4862	gene:Solyc10g044480.1	NA	10	+	26513915	26514082	26513695	26513830	26514983	26515078	4862	363,228,161	6,1,0	345,209,345	9,4,8	316	149	1.054557799583682e-10	2.33640863947e-09	0.966,0.991,1.0	0.948,0.961,0.953	0.032
2351	gene:Solyc11g039950.1	NA	11	-	40563512	40563698	40563334	40563382	40569929	40570089	2351	6,9,6	11,9,9	2,13,6	19,14,16	335	149	1.0888467302905602e-10	2.40847971424e-09	0.195,0.308,0.229	0.045,0.292,0.143	0.084
3413	gene:Solyc09g065950.2	NA	9	-	64231686	64231731	64231000	64231090	64231826	64231942	3413	2,4,4	65,74,38	12,6,1	98,46,74	194	149	1.1805507530012737e-10	2.60711305002e-09	0.023,0.04,0.075	0.086,0.091,0.01	-0.016
12216	gene:Solyc01g006330.2	NA	1	+	913392	913448	913023	913103	913583	913930	12216	134,88,57	9,1,2	127,65,96	22,9,18	205	149	1.2010643331523252e-10	2.64814377609e-09	0.915,0.985,0.954	0.808,0.84,0.795	0.137
10019	gene:Solyc01g090230.2	NA	1	-	83883997	83884097	83878091	83878131	83888859	83888926	10019	52,95,26	3,0,0	84,77,73	0,4,2	249	149	1.2194289848302995e-10	2.68431216403e-09	0.912,1.0,1.0	1.0,0.92,0.956	0.012
13996	gene:Solyc10g079840.1	NA	10	+	61321523	61321693	61320637	61320838	61322683	61322855	13996	62,54,21	2,2,0	59,50,57	0,0,8	319	149	1.3362093787018575e-10	2.93665791544e-09	0.935,0.927,1.0	1.0,1.0,0.769	0.031
11879	gene:Solyc03g044260.2	NA	3	+	8606906	8606963	8606081	8606195	8607402	8607544	11879	131,80,59	2,0,0	148,72,134	1,2,5	206	149	1.3738926574199702e-10	3.01463754253e-09	0.979,1.0,1.0	0.991,0.963,0.951	0.025
11880	gene:Solyc03g044260.2	NA	3	+	8606906	8606984	8606081	8606195	8607402	8607544	11880	142,84,65	2,0,0	157,79,147	1,2,5	227	149	1.3813788563479517e-10	3.02621428818e-09	0.979,1.0,1.0	0.99,0.963,0.951	0.025
3960	gene:Solyc04g078130.2	NA	4	+	62963627	62963689	62960463	62960647	62965282	62965708	3960	5,6,3	37,29,14	11,1,0	50,31,63	211	149	1.523935455451966e-10	3.33318278851e-09	0.087,0.127,0.131	0.134,0.022,0.0	0.063
20	gene:Solyc01g103980.2	NA	1	+	92457772	92457841	92457387	92457510	92458159	92458612	20	27,10,3	5,2,4	18,5,11	6,3,8	218	149	1.5264979146548402e-10	3.33346243181e-09	0.787,0.774,0.339	0.672,0.533,0.484	0.07
613	gene:Solyc10g074990.1	NA	10	-	58694832	58694901	58694659	58694755	58695311	58695335	613	26,44,17	7,5,0	39,16,20	6,7,7	218	149	1.7388516837358546e-10	3.79113969008e-09	0.717,0.857,1.0	0.816,0.61,0.661	0.162
12916	gene:Solyc08g082420.2	NA	8	+	65235135	65235209	65234686	65234780	65235973	65236128	12916	0,2,0	6,1,0	0,1,0	4,4,4	223	149	1.7695365965689744e-10	3.85190700798e-09	0.0,0.572,NA	0.0,0.143,0.0	0.238
9975	gene:Solyc05g012610.2	NA	5	+	5822070	5822131	5821715	5821967	5822248	5822357	9975	4,4,1	75,48,28	0,0,2	73,60,37	210	149	1.9049119834813474e-10	4.14000871077e-09	0.036,0.056,0.025	0.0,0.0,0.037	0.027
10504	gene:Solyc05g048810.2	NA	5	-	59499301	59499378	59499097	59499217	59499461	59499631	10504	59,55,18	2,4,0	81,43,75	11,0,8	226	149	1.9328012370565763e-10	4.19396426906e-09	0.951,0.901,1.0	0.829,1.0,0.861	0.054
4907	gene:Solyc03g097130.2	NA	3	+	59465819	59465858	59465610	59465753	59465988	59466060	4907	8,11,8	8,4,2	10,7,6	0,0,2	188	149	2.0477641777331232e-10	4.43639036733e-09	0.442,0.685,0.76	1.0,1.0,0.704	-0.272
3465	gene:Solyc11g008550.1	NA	11	+	2731324	2731452	2729117	2729209	2731638	2731774	3465	35,53,25	2,1,3	49,50,46	1,0,3	277	149	2.0657401644451542e-10	4.46826450736e-09	0.904,0.966,0.818	0.963,1.0,0.892	-0.056
5228	gene:Solyc12g017920.1	NA	12	-	7799342	7799446	7797592	7797797	7801043	7801221	5228	12,5,6	4,0,6	28,23,9	3,0,2	253	149	2.0988024903270914e-10	4.53261887974e-09	0.639,1.0,0.371	0.846,1.0,0.726	-0.187
8992	gene:Solyc06g068760.2	NA	6	+	42617282	42617312	42616982	42617033	42617586	42617679	8992	26,8,8	511,267,223	24,4,9	525,227,436	179	149	2.166246378798819e-10	4.67090479032e-09	0.041,0.024,0.029	0.037,0.014,0.017	0.009
7131	gene:Solyc10g083360.1	NA	10	+	63202189	63202264	63201793	63201908	63203161	63203227	7131	4,0,0	47,24,19	7,0,2	39,50,50	224	149	2.2583423383915094e-10	4.86182756246e-09	0.054,0.0,0.0	0.107,0.0,0.026	-0.026
2838	gene:Solyc01g088460.2	NA	1	+	83265708	83265950	83264526	83264777	83266367	83266608	2838	37,20,17	367,456,153	49,26,44	442,422,273	391	149	2.435351485911968e-10	5.2346675895e-09	0.037,0.016,0.041	0.041,0.023,0.058	-0.009
7484	gene:Solyc02g092640.2	NA	2	+	53665678	53665777	53665438	53665504	53665965	53666029	7484	164,133,71	0,3,6	165,101,143	3,1,0	248	149	2.517108386431833e-10	5.40191975345e-09	1.0,0.964,0.877	0.971,0.984,1.0	-0.038
8192	gene:Solyc09g074420.2	NA	9	+	66230726	66230774	66230547	66230651	66231049	66231137	8192	33,36,19	250,169,172	35,23,27	315,141,261	197	149	2.587047768183443e-10	5.54332676713e-09	0.091,0.139,0.077	0.078,0.11,0.073	0.015
10018	gene:Solyc01g090230.2	NA	1	-	83884025	83884097	83878069	83878131	83888859	83888926	10018	17,34,12	3,0,0	30,34,17	0,4,2	221	149	2.8799680262454493e-10	6.16133159615e-09	0.793,1.0,1.0	1.0,0.851,0.851	0.03
532	gene:Solyc12g007210.1	NA	12	-	1634947	1635011	1634637	1634703	1635189	1635299	532	17,10,6	11,3,1	13,11,4	4,14,4	213	149	3.182702006045911e-10	6.79837065004e-09	0.519,0.7,0.808	0.695,0.355,0.412	0.188
5355	gene:Solyc03g115840.2	NA	3	-	65435945	65436042	65434876	65434912	65436222	65436280	5355	45,56,21	2,1,1	63,47,46	0,2,0	246	149	3.3187251868069937e-10	7.07787932364e-09	0.932,0.971,0.927	1.0,0.934,1.0	-0.035
8921	gene:Solyc02g005110.2	NA	2	+	6433603	6433653	6433397	6433419	6433728	6433861	8921	64,40,22	1,2,0	67,49,40	0,8,2	199	149	3.5049463400234146e-10	7.46340984255e-09	0.98,0.937,1.0	1.0,0.821,0.937	0.053
6607	gene:Solyc11g044330.1	NA	11	-	32954415	32954527	32954322	32954327	32954597	32954815	6607	35,21,16	3,0,0	38,38,33	3,2,1	261	149	3.5484694860744106e-10	7.54435468996e-09	0.869,1.0,1.0	0.879,0.916,0.95	0.041
688	gene:Solyc03g006190.2	NA	3	-	828092	828132	827674	827686	831890	832088	688	1,0,0	0,4,2	1,4,2	4,0,4	189	149	4.4839380862295604e-10	9.5184620584e-09	1.0,0.0,0.0	0.165,1.0,0.283	-0.149
936	gene:Solyc04g005030.2	NA	4	-	39903	40113	39562	39629	42427	42552	936	209,156,131	28,22,19	270,136,273	39,14,22	359	149	4.538006893612664e-10	9.61832668535e-09	0.756,0.746,0.741	0.742,0.801,0.837	-0.046
148	gene:Solyc11g006550.1	NA	11	-	1198141	1198267	1197791	1197883	1198458	1198568	148	20,21,3	142,106,57	12,5,20	147,80,119	275	149	4.690059598821037e-10	9.92523895318e-09	0.071,0.097,0.028	0.042,0.033,0.083	0.013
5783	gene:Solyc09g013130.2	NA	9	+	5543355	5543639	5543095	5543277	5543737	5543855	5783	358,305,219	0,0,4	455,219,437	6,7,4	433	149	4.855120919020497e-10	1.02586906826e-08	1.0,1.0,0.95	0.963,0.915,0.974	0.033
1382	gene:Solyc04g078750.2	NA	4	+	63415044	63415167	63414402	63414956	63415484	63416058	1382	423,364,226	3,1,3	489,352,442	23,8,8	272	149	4.953133616362865e-10	1.04496618606e-08	0.987,0.995,0.976	0.921,0.96,0.968	0.036
1737	gene:Solyc11g044870.1	NA	11	-	32141860	32141969	32141601	32141724	32143030	32143159	1737	7,1,3	54,36,31	7,10,22	72,27,48	258	149	5.030647737489185e-10	1.05968659726e-08	0.07,0.016,0.053	0.053,0.176,0.209	-0.1
6727	gene:Solyc04g017700.2	NA	4	-	7770726	7770840	7769754	7770167	7771321	7771816	6727	8,2,0	34,33,5	0,2,3	36,12,15	263	149	5.191519628838379e-10	1.09189380581e-08	0.118,0.033,0.0	0.0,0.086,0.102	-0.012
4694	gene:Solyc01g080760.2	NA	1	-	79981336	79981557	79980198	79980402	79985502	79986522	4694	18,38,11	7,0,0	37,18,17	3,1,0	370	149	5.207652809527678e-10	1.09360709e-08	0.509,1.0,1.0	0.832,0.879,1.0	-0.067
13182	gene:Solyc03g097120.2	NA	3	-	59456975	59457122	59455162	59456651	59457941	59458326	13182	10,2,0	7,6,2	7,2,2	7,11,9	296	149	5.489500904997197e-10	1.1496236185e-08	0.418,0.144,0.0	0.335,0.084,0.101	0.014
4798	gene:Solyc09g082140.2	NA	9	+	67972664	67972768	67970751	67970812	67973735	67974437	4798	5,0,0	16,15,20	1,2,13	41,10,26	253	149	5.4911908157925e-10	1.1496236185e-08	0.155,0.0,0.0	0.014,0.105,0.227	-0.064
4972	gene:Solyc04g008450.2	NA	4	-	2073877	2074048	2073294	2073555	2074156	2074207	4972	1,1,2	2,3,1	4,6,1	2,2,7	320	149	5.748842403540732e-10	1.20172748381e-08	0.189,0.134,0.482	0.482,0.583,0.062	-0.107
5097	gene:Solyc06g074960.2	NA	6	-	46466314	46466381	46466100	46466208	46466498	46466656	5097	2,0,3	2,6,1	1,2,0	6,4,4	216	149	5.775444474821826e-10	1.20544795349e-08	0.408,0.0,0.674	0.103,0.256,0.0	0.241
12667	gene:Solyc10g074650.1	NA	10	-	58202039	58202086	58201364	58201915	58202764	58202813	12667	30,28,10	2,0,0	59,39,38	5,1,3	196	149	6.431479925541528e-10	1.34033216348e-08	0.919,1.0,1.0	0.9,0.967,0.906	0.049
13582	gene:Solyc03g120430.2	NA	3	-	68823696	68823775	68823556	68823619	68823845	68823887	13582	1015,810,502	9,5,9	1234,642,805	14,6,16	228	149	6.695417201264891e-10	1.3932166006e-08	0.987,0.991,0.973	0.983,0.986,0.97	0.004
8923	gene:Solyc02g005110.2	NA	2	+	6433549	6433653	6433397	6433419	6433728	6433861	8923	17,8,9	1,2,0	15,8,8	0,8,2	253	149	6.774218905325837e-10	1.40747504176e-08	0.909,0.702,1.0	1.0,0.371,0.702	0.179
1153	gene:Solyc03g097710.2	NA	3	+	60056140	60056320	60054342	60054585	60056506	60056587	1153	4,2,0	68,50,31	3,2,5	64,38,50	329	149	6.797620185436825e-10	1.41019720574e-08	0.026,0.018,0.0	0.021,0.023,0.043	-0.014
13021	gene:Solyc05g015050.2	NA	5	+	9763581	9763816	9762446	9763302	9763894	9765024	13021	3,14,5	60,33,24	3,8,11	63,20,96	384	149	7.541230579803985e-10	1.56209575036e-08	0.019,0.141,0.075	0.018,0.134,0.043	0.013
9220	gene:Solyc05g056590.2	NA	5	+	65862982	65863030	65859170	65859273	65863153	65863220	9220	19,18,11	12,9,0	18,11,18	0,0,0	197	149	9.1867155663583e-10	1.90006811986e-08	0.545,0.602,1.0	1.0,1.0,1.0	-0.284
6599	gene:Solyc01g105160.2	NA	1	-	93441355	93441500	93441059	93441209	93441680	93441914	6599	49,61,26	0,0,1	59,44,53	5,0,0	294	149	9.50167672356729e-10	1.96224672246e-08	1.0,1.0,0.929	0.857,1.0,1.0	0.024
610	gene:Solyc05g055170.2	NA	5	-	64928954	64929064	64928731	64928803	64929511	64929605	610	8,9,3	196,124,137	7,7,4	276,143,206	259	149	9.549107776514946e-10	1.96907204331e-08	0.023,0.04,0.012	0.014,0.027,0.011	0.008
4689	gene:Solyc01g080760.2	NA	1	-	79981317	79981503	79980198	79980402	79985502	79986522	4689	44,66,31	7,0,0	91,53,68	3,1,0	335	149	9.636737908728976e-10	1.98415361573e-08	0.737,1.0,1.0	0.931,0.959,1.0	-0.051
11664	gene:Solyc11g013400.1	NA	11	+	6414684	6414756	6409787	6409882	6418871	6418910	11664	72,49,27	3,2,0	65,63,71	0,0,3	221	149	9.75115622916989e-10	2.00469716351e-08	0.942,0.943,1.0	1.0,1.0,0.941	-0.019
1381	gene:Solyc04g078750.2	NA	4	+	63415044	63415230	63414402	63414956	63415484	63416058	1381	586,532,319	3,1,3	858,624,739	23,8,8	335	149	1.0716354237284526e-09	2.19982492079e-08	0.989,0.996,0.979	0.943,0.972,0.976	0.024
6265	gene:Solyc05g018750.2	NA	5	+	23531699	23531877	23531119	23531544	23535858	23536252	6265	6,16,7	13,1,7	7,14,12	8,1,5	327	149	1.1581781699254424e-09	2.37391848842e-08	0.174,0.879,0.313	0.285,0.864,0.522	-0.102
5114	gene:Solyc12g041880.1	NXD1	12	-	42386919	42386994	42386555	42386732	42387049	42387133	5114	43,33,16	2,1,0	63,42,45	4,0,11	224	149	1.208492389764164e-09	2.47334496273e-08	0.935,0.956,1.0	0.913,1.0,0.731	0.082
13713	gene:Solyc01g103020.2	NA	1	+	91690985	91691232	91690652	91690721	91691313	91691427	13713	14,11,2	79,87,32	11,3,4	102,68,69	396	149	1.2473434926469827e-09	2.54904882109e-08	0.063,0.045,0.023	0.039,0.016,0.021	0.018
6427	gene:Solyc04g072230.2	NA	4	-	59226659	59226749	59225822	59225873	59227371	59227450	6427	3,2,2	15,19,9	8,4,4	26,21,5	239	149	1.2992764150951737e-09	2.65122096505e-08	0.111,0.062,0.122	0.161,0.106,0.333	-0.102
13997	gene:Solyc10g079840.1	NA	10	+	61321480	61321693	61320637	61320838	61322683	61322855	13997	206,187,70	2,2,0	228,173,195	0,0,8	362	149	1.304434669196969e-09	2.65778563849e-08	0.977,0.975,1.0	1.0,1.0,0.909	0.014
10778	gene:Solyc02g085290.2	NA	2	-	48234891	48235030	48234649	48234810	48235582	48235657	10778	10,1,9	99,85,42	13,13,7	119,62,91	288	149	1.3262643578312146e-09	2.69824837852e-08	0.05,0.006,0.1	0.053,0.098,0.038	-0.011
11285	gene:Solyc12g015870.1	NA	12	+	5865601	5865645	5861793	5861830	5865827	5865940	11285	0,0,2	0,2,0	0,1,0	1,6,6	193	149	1.394117891749039e-09	2.83208637594e-08	NA,0.0,1.0	0.0,0.114,0.0	0.462
7951	gene:Solyc10g005650.2	NA	10	-	524705	524743	524413	524610	524974	525139	7951	0,0,0	164,118,92	17,0,12	119,71,102	187	149	1.4267917495164374e-09	2.89416779769e-08	0.0,0.0,0.0	0.102,0.0,0.086	-0.063
13006	gene:Solyc10g080720.1	NA	10	-	61931872	61931996	61931545	61931610	61933313	61933395	13006	58,35,22	4,2,0	40,56,31	5,6,7	273	149	1.4299515071703714e-09	2.89628639588e-08	0.888,0.905,1.0	0.814,0.836,0.707	0.145
203	gene:Solyc03g124040.2	NA	3	-	70755662	70755755	70751020	70751238	70756164	70756248	203	23,38,12	0,6,3	20,21,22	0,3,2	242	149	1.5357735249121165e-09	3.10602822793e-08	1.0,0.796,0.711	1.0,0.812,0.871	-0.059
2024	gene:Solyc06g051780.2	NA	6	+	35455267	35455398	35452676	35452807	35455561	35455672	2024	71,39,25	4,2,1	41,41,18	0,0,2	280	149	1.6081006488807329e-09	3.24750945199e-08	0.904,0.912,0.93	1.0,1.0,0.827	-0.027
6298	gene:Solyc08g015660.2	NA	8	+	5213471	5213507	5209631	5209684	5214366	5214445	6298	0,2,1	6,0,1	5,3,2	0,0,0	185	149	1.6335470014975676e-09	3.29403910817e-08	0.0,1.0,0.446	1.0,1.0,1.0	-0.518
6539	gene:Solyc02g090130.2	NA	2	-	51761094	51761333	51760888	51760985	51761617	51761876	6539	32,35,17	4,0,4	35,40,38	0,2,1	388	149	1.685662475857614e-09	3.39413097345e-08	0.754,1.0,0.62	1.0,0.885,0.936	-0.149
11906	gene:Solyc03g119140.2	NA	3	+	67841948	67842127	67841662	67841703	67842520	67842589	11906	7,5,4	83,62,32	3,0,3	55,41,55	328	149	1.690292995399755e-09	3.39845692996e-08	0.037,0.035,0.054	0.024,0.0,0.024	0.026
3554	gene:Solyc07g044830.2	NA	7	+	57881058	57881163	57879283	57879467	57881879	57882054	3554	0,2,4	84,70,42	7,5,3	112,60,96	254	149	1.911691381347952e-09	3.83795870871e-08	0.0,0.016,0.053	0.035,0.047,0.018	-0.01
7488	gene:Solyc06g005570.2	NA	6	-	613877	614919	609691	609808	615550	615688	7488	172,258,81	6,10,1	262,212,181	11,15,4	1191	149	1.9333266472141894e-09	3.87571134021e-08	0.782,0.763,0.91	0.749,0.639,0.85	0.072
6540	gene:Solyc02g090130.2	NA	2	-	51761094	51761327	51760888	51760985	51761617	51761876	6540	30,33,16	4,0,4	32,37,35	0,2,1	382	149	2.1172852748959597e-09	4.23828508536e-08	0.745,1.0,0.609	1.0,0.878,0.932	-0.152
1873	gene:Solyc08g065870.2	NA	8	+	54213715	54213864	54212525	54212838	54214529	54214581	1873	11,3,1	11,12,3	0,0,1	23,10,9	298	149	2.238550874235305e-09	4.47448738249e-08	0.333,0.111,0.143	0.0,0.0,0.053	0.178
9758	gene:Solyc04g007610.2	NA	4	-	1291019	1291218	1289594	1289741	1291402	1291443	9758	3,1,0	43,38,33	5,2,1	51,33,40	348	149	2.2842401083894204e-09	4.55915678777e-08	0.029,0.011,0.0	0.04,0.025,0.011	-0.012
3033	gene:Solyc07g042330.1	NA	7	+	55491298	55491552	55489585	55489940	55493404	55493486	3033	2,14,3	0,2,0	13,8,3	2,0,4	403	149	2.3586140383632803e-09	4.70074867733e-08	1.0,0.721,1.0	0.706,1.0,0.217	0.266
7296	gene:Solyc07g025160.2	NA	7	-	26167837	26167901	26167071	26167200	26167986	26168061	7296	5,13,6	1,0,2	21,7,13	4,2,2	213	149	2.366330706060493e-09	4.70927325979e-08	0.778,1.0,0.677	0.786,0.71,0.82	0.046
5870	gene:Solyc07g063300.2	NA	7	+	65800908	65800971	65799981	65800675	65801212	65801422	5870	5,0,0	29,17,8	1,0,0	17,9,24	212	149	2.4330676826567728e-09	4.83505989999e-08	0.108,0.0,0.0	0.04,0.0,0.0	0.023
5931	gene:Solyc01g103800.2	NA	1	-	92322129	92322258	92321172	92321470	92322420	92322524	5931	406,329,254	14,20,13	550,342,462	43,9,29	278	149	2.5429898772347886e-09	5.04617643465e-08	0.94,0.898,0.913	0.873,0.953,0.895	0.01
12430	gene:Solyc08g006430.2	NA	8	+	1036015	1036090	1035209	1035219	1036978	1037081	12430	2,1,0	4,0,6	7,4,2	6,2,4	224	149	2.563042003772976e-09	5.07860652904e-08	0.25,1.0,0.0	0.437,0.571,0.25	-0.003
3174	gene:Solyc08g081750.2	NA	8	-	64719591	64719663	64718242	64718948	64720483	64720636	3174	0,1,2	0,0,0	1,1,0	0,11,2	221	149	2.711313892465849e-09	5.36464014677e-08	NA,1.0,1.0	1.0,0.058,0.0	0.647
2850	gene:Solyc07g040740.2	NA	7	-	49472823	49472947	49470959	49471056	49473326	49473413	2850	0,1,3	8,1,4	3,0,1	3,0,3	273	149	3.0247613673611097e-09	5.97619518642e-08	0.0,0.353,0.29	0.353,NA,0.154	-0.039
11824	gene:Solyc08g082880.2	NA	8	+	65543760	65543913	65543439	65543535	65544001	65544090	11824	9,5,6	2,5,4	5,5,5	5,0,0	302	149	3.0651159877925076e-09	6.04720001511e-08	0.689,0.33,0.425	0.33,1.0,1.0	-0.295
3502	gene:Solyc08g069000.2	NA	8	-	58086103	58086196	58084971	58085052	58086493	58086552	3502	0,0,1	10,11,0	2,2,0	19,7,11	242	149	3.1725588874957792e-09	6.25016925001e-08	0.0,0.0,1.0	0.061,0.15,0.0	0.263
2409	gene:Solyc11g073130.1	NA	11	+	56218367	56218522	56218161	56218215	56220377	56220445	2409	19,7,7	351,258,229	17,9,22	416,138,396	304	149	3.196935455805772e-09	6.28914371565e-08	0.026,0.013,0.015	0.02,0.031,0.027	-0.008
14147	gene:Solyc07g045350.2	NA	7	-	58455431	58455453	58454592	58454654	58455587	58455665	14147	2,5,0	29,45,23	6,6,0	44,30,33	171	149	3.230486423997594e-09	6.34602871124e-08	0.057,0.088,0.0	0.106,0.148,0.0	-0.036
6677	gene:Solyc11g017440.1	NA	11	-	8384014	8384076	8383386	8383568	8384460	8384487	6677	119,401,88	18,24,0	509,560,95	7,3,4	211	149	3.250017724716477e-09	6.3752496686e-08	0.824,0.922,1.0	0.981,0.992,0.944	-0.057
8151	gene:Solyc09g014890.2	NA	9	+	7152123	7152173	7151957	7152038	7152889	7153191	8151	0,1,0	29,17,15	2,2,0	29,8,19	199	149	3.44243406901364e-09	6.74303394463e-08	0.0,0.042,0.0	0.049,0.158,0.0	-0.055
1089	gene:Solyc08g048450.2	NA	8	+	12869754	12869835	12868865	12868963	12870173	12870407	1089	89,77,56	3,0,2	92,62,61	3,3,2	230	149	3.5951420147681963e-09	7.03209778089e-08	0.951,1.0,0.948	0.952,0.93,0.952	0.022
2510	gene:Solyc06g009220.2	NA	6	+	3171144	3171221	3170196	3170260	3171595	3171696	2510	0,1,1	0,0,0	1,0,0	0,1,5	226	149	3.791268035594816e-09	7.40514150405e-08	NA,1.0,1.0	1.0,0.0,0.0	0.667
841	gene:Solyc08g043170.2	NA	8	+	22893129	22893207	22892876	22893041	22893565	22893655	841	281,299,114	8,8,1	311,249,270	4,2,7	227	149	3.838455995346391e-09	7.48662955674e-08	0.958,0.961,0.987	0.981,0.988,0.962	-0.008
158	gene:Solyc03g025370.2	NA	3	-	2802545	2802633	2802176	2802415	2802832	2802879	158	12,9,9	43,20,27	9,5,15	43,12,69	237	149	3.981692031727117e-09	7.7549540965e-08	0.149,0.221,0.173	0.116,0.208,0.12	0.033
13995	gene:Solyc10g079840.1	NA	10	+	61321480	61321673	61320637	61320838	61322683	61322855	13995	177,155,64	2,2,0	211,135,169	0,0,8	342	149	4.079219815289857e-09	7.93361899303e-08	0.975,0.971,1.0	1.0,1.0,0.902	0.015
4904	gene:Solyc10g009000.2	NA	10	+	3035937	3036033	3034935	3035026	3036525	3036651	4904	24,40,10	2,7,2	50,50,26	3,2,2	245	149	4.112085628005949e-09	7.98619523669e-08	0.879,0.777,0.753	0.91,0.938,0.888	-0.109
253	gene:Solyc01g067230.2	NA	1	+	75629254	75629364	75629012	75629107	75629580	75629656	253	2,3,0	0,0,0	2,0,6	2,4,0	259	149	4.172493921867378e-09	8.09203778728e-08	1.0,1.0,NA	0.365,0.0,1.0	0.545
217	gene:Solyc01g067680.2	NA	1	-	76561271	76561443	76561050	76561145	76561704	76562188	217	2,7,0	172,168,52	11,10,9	228,142,285	321	149	4.236799996245009e-09	8.20512949768e-08	0.005,0.019,0.0	0.022,0.032,0.014	-0.015
6825	gene:Solyc12g013550.1	NA	12	+	4401914	4401994	4400280	4400369	4402685	4402691	6825	196,125,89	1,1,1	193,81,124	6,0,6	229	149	4.263663016461078e-09	8.24549068099e-08	0.992,0.988,0.983	0.954,1.0,0.931	0.026
13473	gene:Solyc01g087640.2	NA	1	-	82585132	82585319	82584221	82584644	82586641	82586807	13473	273,230,110	2,9,5	244,212,188	1,3,0	336	149	4.482885507278329e-09	8.65721697682e-08	0.984,0.919,0.907	0.991,0.969,1.0	-0.05
9738	gene:Solyc09g058990.2	NA	9	-	52763554	52763585	52758179	52758288	52763791	52763952	9738	118,154,81	2,1,7	173,98,145	8,10,5	180	149	4.561314465465031e-09	8.79627009312e-08	0.98,0.992,0.905	0.947,0.89,0.96	0.027
9013	gene:Solyc11g010180.1	NA	11	-	3266655	3266718	3264921	3265325	3269119	3269250	9013	0,2,6	172,201,80	4,0,11	229,223,109	212	149	4.5754164582614565e-09	8.81105515422e-08	0.0,0.007,0.05	0.012,0.0,0.066	-0.007
6251	gene:Solyc06g043070.2	NA	6	-	29790979	29791109	29790103	29790582	29793972	29794157	6251	1,1,0	1,2,6	3,0,0	2,4,0	279	149	4.76828638814849e-09	9.16957545316e-08	0.348,0.211,0.0	0.445,0.0,NA	-0.036
6303	gene:Solyc11g065980.1	NA	11	+	51599475	51599700	51599032	51599083	51599781	51599879	6303	2,3,1	3,0,0	2,1,0	4,3,2	374	149	4.847602862975437e-09	9.30902922859e-08	0.21,1.0,1.0	0.166,0.117,0.0	0.642
1728	gene:Solyc04g050730.2	NA	4	-	48059627	48059640	48058744	48058997	48059813	48059870	1728	34,29,12	1,8,0	34,30,26	2,4,0	162	149	4.924510170946639e-09	9.44347244546e-08	0.969,0.769,1.0	0.94,0.873,1.0	-0.025
3546	gene:Solyc01g111840.2	NA	1	+	98010686	98010752	98010503	98010545	98010837	98010908	3546	3,3,0	43,54,9	7,6,3	30,40,22	215	149	5.034283072767979e-09	9.64047606047e-08	0.046,0.037,0.0	0.139,0.094,0.086	-0.079
13748	gene:Solyc03g124030.2	NA	3	-	70743148	70743296	70742900	70742963	70743374	70743444	13748	6,6,7	248,203,107	9,4,0	252,156,197	297	149	5.405543166663823e-09	1.03369688601e-07	0.012,0.015,0.032	0.018,0.013,0.0	0.009
13615	gene:Solyc04g005540.2	NA	4	+	360353	360854	359175	359673	361041	361509	13615	211,153,97	0,0,1	261,142,207	4,2,0	650	149	5.5081016556556396e-09	1.05183999818e-07	1.0,1.0,0.957	0.937,0.942,1.0	0.026
6590	gene:Solyc07g018360.2	NA	7	-	10410483	10410571	10408080	10408786	10411559	10413230	6590	427,399,234	5,4,0	442,287,348	3,1,10	237	149	5.545238867424048e-09	1.05695879272e-07	0.982,0.984,1.0	0.989,0.994,0.956	0.009
681	gene:Solyc03g006190.2	NA	3	-	828087	828132	827674	827686	831890	832088	681	1,0,2	0,4,2	1,4,0	4,0,4	194	149	5.55034598281098e-09	1.05695879272e-07	1.0,0.0,0.434	0.161,1.0,0.0	0.091
9554	gene:Solyc06g062660.2	NA	6	-	39545545	39545594	39544284	39544472	39545669	39545765	9554	20,29,12	11,3,5	34,33,39	6,2,8	198	149	5.643070288247903e-09	1.07312386648e-07	0.578,0.879,0.644	0.81,0.925,0.786	-0.14
7844	gene:Solyc01g098460.2	NA	1	+	88981955	88982084	88981777	88981876	88982202	88982272	7844	53,26,24	0,1,0	57,35,48	0,0,4	278	149	5.725616205992927e-09	1.08731119407e-07	1.0,0.933,1.0	1.0,1.0,0.865	0.023
4255	gene:Solyc05g016440.2	NA	5	-	16803960	16804127	16795711	16795893	16804664	16805439	4255	9,4,0	29,35,37	3,2,1	62,28,42	316	149	5.7580072530324756e-09	1.09194785746e-07	0.128,0.051,0.0	0.022,0.033,0.011	0.038
8159	gene:Solyc02g086050.2	NA	2	+	48846228	48846381	48845867	48845968	48846944	48847274	8159	4,0,0	3,2,4	2,0,0	0,6,5	302	149	5.94827061632409e-09	1.12646917398e-07	0.397,0.0,0.0	1.0,0.0,0.0	-0.201
10063	gene:Solyc10g005290.2	NA	10	-	215679	215736	215502	215597	215841	215916	10063	5,3,8	39,32,40	0,1,10	42,22,61	206	149	6.466061995130046e-09	1.22114925293e-07	0.085,0.064,0.126	0.0,0.032,0.106	0.046
13269	gene:Solyc10g009040.2	NA	10	-	3068644	3068723	3065638	3065692	3069750	3069973	13269	0,4,0	36,39,20	1,4,2	55,23,33	228	149	6.45938271303116e-09	1.22114925293e-07	0.0,0.063,0.0	0.012,0.102,0.038	-0.03
6240	gene:Solyc08g005010.2	NA	8	-	16228	16380	15622	15718	17940	18668	6240	719,619,322	8,6,2	717,447,670	26,10,20	301	149	6.76903627344393e-09	1.2766066757e-07	0.978,0.981,0.988	0.932,0.957,0.943	0.038
7226	gene:Solyc03g112060.2	NA	3	+	62600422	62600599	62598561	62599077	62601362	62601524	7226	5,1,1	87,54,40	10,0,5	107,46,117	326	149	7.30820852068985e-09	1.37639602566e-07	0.026,0.008,0.011	0.041,0.0,0.019	-0.005
4906	gene:Solyc03g097130.2	NA	3	+	59465831	59465858	59465610	59465753	59465988	59466055	4906	6,9,6	8,4,2	5,7,6	0,0,2	176	149	7.589140326804554e-09	1.42734216146e-07	0.388,0.656,0.717	1.0,1.0,0.717	-0.319
6504	gene:Solyc01g060240.2	NA	1	+	69832959	69833022	69831405	69831453	69833099	69833147	6504	138,143,50	13,12,13	137,115,113	12,14,6	212	149	8.854743979091576e-09	1.66308853994e-07	0.882,0.893,0.73	0.889,0.852,0.93	-0.055
13855	gene:Solyc03g123560.2	NA	3	+	70373319	70373393	70373085	70373179	70374132	70374193	13855	258,203,118	27,24,24	322,238,247	77,35,25	223	149	8.885716796939182e-09	1.66661964909e-07	0.865,0.85,0.767	0.736,0.82,0.868	0.019
6302	gene:Solyc11g065980.1	NA	11	+	51600747	51600908	51600275	51600382	51601537	51601622	6302	7,0,0	67,69,46	10,1,2	93,47,78	310	149	9.237203121235805e-09	1.73017489926e-07	0.048,0.0,0.0	0.049,0.01,0.012	-0.008
529	gene:Solyc12g007210.1	NA	12	-	1634947	1635031	1634637	1634703	1635189	1635299	529	4,4,2	11,3,1	5,1,2	4,14,4	233	149	9.756327379142752e-09	1.82491303928e-07	0.189,0.46,0.561	0.444,0.044,0.242	0.16
9928	gene:Solyc03g083010.2	NA	3	+	52855033	52855096	52854639	52854727	52855194	52856878	9928	10,6,1	6,13,4	7,3,0	16,8,8	212	149	1.0015521059363475e-08	1.87083921344e-07	0.539,0.245,0.149	0.235,0.209,0.0	0.163
10996	gene:Solyc02g021060.2	NA	2	-	21418299	21418391	21412739	21412806	21418863	21418947	10996	4,0,1	22,21,14	3,0,0	17,18,20	241	149	1.0259633803946333e-08	1.91382705782e-07	0.101,0.0,0.042	0.098,0.0,0.0	0.015
10135	gene:Solyc01g104410.2	NA	1	-	92785222	92785293	92784749	92784831	92785545	92785685	10135	5,9,9	2,12,1	7,1,5	7,2,5	220	149	1.029949649381845e-08	1.91864906113e-07	0.629,0.337,0.859	0.404,0.253,0.404	0.255
11732	gene:Solyc07g009150.2	NA	7	+	4194732	4194781	4193761	4193890	4195360	4195485	11732	3,11,0	33,61,26	5,8,0	65,81,35	198	149	1.0487621586801532e-08	1.95103960281e-07	0.064,0.119,0.0	0.055,0.069,0.0	0.02
13376	gene:Solyc02g067990.2	NA	2	-	38052779	38052912	38052536	38052698	38053020	38053146	13376	13,1,11	60,46,37	2,0,1	62,12,71	282	149	1.0529298017075374e-08	1.95613498575e-07	0.103,0.011,0.136	0.017,0.0,0.007	0.075
11972	gene:Solyc09g055930.2	NA	9	-	46194192	46194288	46193301	46193667	46195071	46195210	11972	14,6,8	0,0,4	29,5,10	1,1,0	245	149	1.1690364145074947e-08	2.16889520155e-07	1.0,1.0,0.549	0.946,0.753,1.0	-0.05
6646	gene:Solyc02g085940.2	NA	2	-	48715765	48715875	48712858	48715649	48715958	48716063	6646	24,24,16	0,0,16	49,16,29	0,0,0	259	149	1.1931148017641293e-08	2.21057210633e-07	1.0,1.0,0.365	1.0,1.0,1.0	-0.212
7706	gene:Solyc12g099280.1	NA	12	+	66477754	66477823	66477437	66477564	66478245	66478444	7706	12,2,3	8,0,0	7,2,1	0,0,1	218	149	1.235202929223297e-08	2.28545925769e-07	0.506,1.0,1.0	1.0,1.0,0.406	0.033
3000	gene:Solyc08g081640.2	NA	8	-	64627023	64627099	64626369	64626572	64627416	64628211	3000	4,3,6	11,8,7	3,0,0	10,12,17	225	149	1.3436248552971214e-08	2.48271410509e-07	0.194,0.199,0.362	0.166,0.0,0.0	0.196
2790	gene:Solyc08g059760.2	NA	8	-	45231811	45231954	45231391	45231458	45234600	45234697	2790	18,13,1	4,0,0	11,4,7	0,1,2	292	149	1.4590679055673164e-08	2.69239322952e-07	0.697,1.0,1.0	1.0,0.671,0.641	0.128
3207	gene:Solyc07g008760.2	NA	7	-	3742461	3742628	3740867	3740957	3742766	3742825	3207	3,0,0	18,14,12	10,10,5	32,5,20	316	149	1.5480833205031288e-08	2.8528071096e-07	0.073,0.0,0.0	0.128,0.485,0.105	-0.215
12974	gene:Solyc01g090770.2	NA	1	-	84424923	84424999	84424670	84424723	84425559	84425637	12974	0,6,0	76,67,19	2,5,2	62,44,46	225	149	1.8361687687329182e-08	3.37914284697e-07	0.0,0.056,0.0	0.021,0.07,0.028	-0.021
10084	gene:Solyc01g108670.2	NA	1	-	95897209	95897320	95897027	95897147	95897535	95897706	10084	44,53,16	1,2,1	81,49,53	1,0,0	260	149	1.9075729709125744e-08	3.50583746547e-07	0.962,0.938,0.902	0.979,1.0,1.0	-0.059
7919	gene:Solyc09g005660.2	NA	9	-	449998	450058	447929	449582	451163	451237	7919	0,0,6	6,2,1	8,0,0	0,0,0	209	149	1.9661055960650927e-08	3.60856807256e-07	0.0,0.0,0.811	1.0,NA,NA	-0.73
11127	gene:Solyc07g006810.2	NA	7	+	1651568	1651762	1651368	1651452	1652115	1652246	11127	0,1,2	26,5,8	2,0,0	21,7,15	343	149	2.0341482848677794e-08	3.72845492857e-07	0.0,0.08,0.098	0.04,0.0,0.0	0.046
12856	gene:Solyc01g095970.2	NA	1	-	87087491	87087724	87086598	87086663	87087822	87087913	12856	0,0,1	83,49,28	5,12,4	72,50,70	382	149	2.156932572172634e-08	3.94822470297e-07	0.0,0.0,0.014	0.026,0.086,0.022	-0.04
7715	gene:Solyc12g044220.1	NA	12	+	38783060	38783140	38782729	38782865	38783245	38783444	7715	0,0,2	69,54,45	2,0,6	93,32,61	229	149	2.2069066934673278e-08	4.03430793684e-07	0.0,0.0,0.028	0.014,0.0,0.06	-0.015
5784	gene:Solyc09g013130.2	NA	9	+	5543355	5543485	5543095	5543277	5543737	5543855	5784	57,64,44	0,0,4	93,44,81	6,7,4	279	149	2.2110750870147287e-08	4.03653867885e-07	1.0,1.0,0.855	0.892,0.77,0.915	0.093
13472	gene:Solyc01g087640.2	NA	1	-	82585132	82585313	82584221	82584644	82586641	82586807	13472	94,102,73	2,9,5	112,115,90	1,3,0	330	149	2.2200589950820334e-08	4.04754297745e-07	0.955,0.837,0.868	0.981,0.945,1.0	-0.089
14180	gene:Solyc08g008630.2	NA	8	+	3022412	3022497	3022232	3022294	3022579	3022675	14180	0,0,0	12,7,2	17,1,0	13,4,5	234	149	2.317875716108245e-08	4.22025988098e-07	0.0,0.0,0.0	0.454,0.137,0.0	-0.197
13665	gene:Solyc10g012410.2	NA	10	-	5083893	5083983	5083676	5083790	5084602	5084683	13665	170,165,116	9,19,1	219,182,156	5,11,5	239	149	2.3385127538724328e-08	4.25218016282e-07	0.922,0.844,0.986	0.965,0.912,0.951	-0.025
11499	gene:Solyc05g013530.2	NA	5	+	6766891	6766942	6766536	6766782	6767966	6768182	11499	42,26,15	10,9,4	51,27,26	3,1,0	200	149	2.3432624255916908e-08	4.25516566727e-07	0.758,0.683,0.736	0.927,0.953,1.0	-0.234
9217	gene:Solyc05g056590.2	NA	5	+	65862969	65863037	65859170	65859273	65863153	65863220	9217	32,22,20	12,9,0	14,21,9	0,0,0	217	149	2.35218895041201e-08	4.26571802769e-07	0.647,0.627,1.0	1.0,1.0,1.0	-0.242
12239	gene:Solyc01g106740.2	NA	1	-	94480501	94480571	94479680	94479779	94480646	94480718	12239	8,2,0	173,126,93	11,5,1	191,129,152	219	149	2.4092358877919848e-08	4.36339388567e-07	0.031,0.011,0.0	0.038,0.026,0.004	-0.009
4713	gene:Solyc01g080660.2	NA	1	-	79899164	79899227	79899008	79899048	79899346	79899511	4713	15,11,13	2,2,6	32,6,20	4,0,0	212	149	2.4350252337464256e-08	4.40427549544e-07	0.841,0.794,0.604	0.849,1.0,1.0	-0.203
14088	gene:Solyc10g045310.1	NA	10	-	32667635	32667696	32667185	32667288	32667773	32667895	14088	149,147,119	5,6,0	177,91,139	1,1,5	210	149	2.5196806753167666e-08	4.5513809771e-07	0.955,0.946,1.0	0.992,0.985,0.952	-0.009
5388	gene:Solyc02g085570.2	NA	2	+	48403442	48403561	48403090	48403161	48403770	48403844	5388	4,4,3	114,58,55	16,2,5	130,60,132	268	149	2.6240123202614352e-08	4.73359376667e-07	0.019,0.037,0.029	0.064,0.018,0.021	-0.006
9935	gene:Solyc10g084760.1	NA	10	-	64171683	64171929	64170866	64170941	64171998	64172067	9935	18,14,9	133,99,67	4,12,6	125,58,133	395	149	2.7549384370324198e-08	4.96323908945e-07	0.049,0.051,0.048	0.012,0.072,0.017	0.016
13298	gene:Solyc05g051520.2	NA	5	+	61883292	61883378	61881232	61881288	61883504	61883590	13298	3,3,2	45,40,20	0,0,2	52,16,39	235	149	2.7660003895034197e-08	4.97661988608e-07	0.041,0.045,0.06	0.0,0.0,0.031	0.038
8275	gene:Solyc09g074360.2	NA	9	-	66161273	66161452	66159338	66159506	66161713	66161793	8275	23,14,3	111,105,55	15,10,11	149,88,89	328	149	2.906466282065768e-08	5.22248508321e-07	0.086,0.057,0.024	0.044,0.049,0.053	0.007
12540	gene:Solyc07g066660.2	NA	7	+	68029854	68029887	68029674	68029744	68029965	68029990	12540	13,23,12	59,56,31	33,17,19	70,50,45	182	149	2.929266267314975e-08	5.25462645076e-07	0.153,0.252,0.241	0.278,0.218,0.257	-0.036
13728	gene:Solyc01g091080.2	NA	1	-	84803767	84803952	84802993	84803199	84804325	84804524	13728	2,10,0	41,33,17	1,4,2	34,11,43	334	149	2.9320293663334643e-08	5.25462645076e-07	0.021,0.119,0.0	0.013,0.14,0.02	-0.011
323	gene:Solyc05g014970.2	NA	5	-	9179602	9179639	9177711	9177879	9179755	9179914	323	1,0,1	46,37,39	10,2,4	78,43,60	186	149	2.9463274972738717e-08	5.27334850885e-07	0.017,0.0,0.02	0.093,0.036,0.051	-0.048
4696	gene:Solyc01g080760.2	NA	1	-	79981317	79981551	79980198	79980402	79985502	79986522	4696	27,52,19	7,0,0	50,30,43	3,1,0	383	149	3.135683054670533e-08	5.6049311207e-07	0.6,1.0,1.0	0.866,0.921,1.0	-0.062
9221	gene:Solyc05g056590.2	NA	5	+	65862982	65863037	65859037	65859273	65863153	65863220	9221	78,61,41	12,9,0	69,49,46	0,0,0	204	149	3.1464081926181584e-08	5.61676935767e-07	0.826,0.832,1.0	1.0,1.0,1.0	-0.114
1041	gene:Solyc10g006530.2	NA	10	+	1097544	1097612	1096396	1096729	1098421	1098696	1041	37,35,21	22,60,15	67,32,35	48,43,16	217	149	3.3303113675495094e-08	5.93732073496e-07	0.536,0.286,0.49	0.489,0.338,0.6	-0.038
6645	gene:Solyc02g085940.2	NA	2	-	48715765	48715849	48712858	48715649	48715958	48716063	6645	37,19,19	0,0,16	45,16,35	0,0,0	233	149	3.3601812726753804e-08	5.98278309304e-07	1.0,1.0,0.432	1.0,1.0,1.0	-0.189
8652	gene:Solyc03g013630.2	NA	3	-	43749916	43749963	43749636	43749792	43751017	43751237	8652	4,0,0	2,5,0	4,3,2	0,0,0	196	149	3.680269016048805e-08	6.54418745036e-07	0.603,0.0,NA	1.0,1.0,1.0	-0.699
12361	gene:Solyc05g007890.2	NA	5	+	2340933	2341157	2340764	2340839	2341445	2341515	12361	44,80,38	0,1,2	154,114,65	0,1,0	373	149	3.688327600694692e-08	6.55001057182e-07	1.0,0.97,0.884	1.0,0.979,1.0	-0.042
13570	gene:Solyc03g123700.2	NA	3	+	70459986	70460099	70458132	70458185	70460496	70460815	13570	44,23,39	4,0,0	59,25,48	5,0,2	262	149	3.7978172219608525e-08	6.73571417138e-07	0.862,1.0,1.0	0.87,1.0,0.932	0.02
10603	gene:Solyc12g005050.1	NA	12	-	25625	25671	24783	24877	26156	26256	10603	53,50,36	4,0,0	58,62,52	7,1,0	195	149	3.802742996088514e-08	6.73572536901e-07	0.91,1.0,1.0	0.864,0.979,1.0	0.022
1603	gene:Solyc09g019980.2	NA	9	+	17889330	17889614	17885350	17885756	17889747	17890116	1603	57,71,43	6,7,2	119,69,86	2,3,1	433	149	3.8296767371820277e-08	6.77466846066e-07	0.766,0.777,0.881	0.953,0.888,0.967	-0.128
1344	gene:Solyc12g019010.1	NA	12	-	8974180	8974429	8973895	8974091	8979428	8979476	1344	0,2,0	1,3,4	10,0,3	4,2,5	398	149	4.00057262963362e-08	7.06785037999e-07	0.0,0.2,0.0	0.483,0.0,0.183	-0.155
2144	gene:Solyc01g009610.2	NA	1	-	3846254	3846309	3843463	3843598	3846727	3846800	2144	2,1,0	6,0,0	2,3,1	5,0,1	204	149	4.075662843109812e-08	7.19123397524e-07	0.196,1.0,NA	0.226,1.0,0.422	0.049
5491	gene:Solyc06g083630.2	NA	6	-	48978913	48978987	48978054	48978243	48979069	48979128	5491	0,7,6	4,14,14	4,14,8	13,22,8	223	149	4.2939491057319235e-08	7.56663464037e-07	0.0,0.25,0.223	0.171,0.298,0.401	-0.132
10655	gene:Solyc11g045510.1	NA	11	-	30400686	30400778	30396614	30396689	30401272	30401345	10655	43,27,20	5,1,2	51,40,40	9,2,8	241	149	4.356098512673796e-08	7.66628545444e-07	0.842,0.943,0.861	0.778,0.925,0.756	0.062
14220	gene:Solyc02g094640.2	NA	2	+	55237266	55237343	55235320	55235434	55237441	55237520	14220	430,446,168	2,0,3	324,271,429	8,5,0	226	149	4.635453177648368e-08	8.14744864035e-07	0.993,1.0,0.974	0.964,0.973,1.0	0.01
9138	gene:Solyc03g121300.2	NA	3	+	69445376	69445589	69445247	69445256	69446064	69446684	9138	500,394,237	2,4,0	615,442,479	19,6,7	362	149	5.0215878188931564e-08	8.81481800209e-07	0.99,0.976,1.0	0.93,0.968,0.966	0.034
10966	gene:Solyc04g050470.2	NA	4	-	47276545	47276677	47274778	47275061	47276738	47276829	10966	3,9,2	11,5,14	3,3,0	13,11,34	281	149	5.178378234792228e-08	9.0784065033e-07	0.126,0.488,0.07	0.109,0.126,0.0	0.15
11147	gene:Solyc04g076830.2	NA	4	-	61707702	61707761	61706862	61706924	61709090	61709236	11147	150,102,38	161,124,105	108,48,114	173,80,194	208	149	5.338298038266958e-08	9.34680009462e-07	0.4,0.371,0.206	0.309,0.301,0.296	0.024
3541	gene:Solyc01g111840.2	NA	1	+	98009671	98009758	98009503	98009579	98009829	98009910	3541	114,125,46	9,3,8	94,89,95	5,6,3	236	149	5.354152379002026e-08	9.36258676543e-07	0.889,0.963,0.784	0.922,0.904,0.952	-0.047
2596	gene:Solyc12g097030.1	NA	12	+	65698243	65698265	65698077	65698153	65698689	65698798	2596	24,25,12	1,3,7	18,10,13	3,3,0	171	149	5.616397145812643e-08	9.80863644394e-07	0.954,0.879,0.599	0.839,0.744,1.0	-0.05
806	gene:Solyc01g008930.2	NA	1	-	2951852	2951943	2951661	2951756	2953206	2953326	806	2,3,2	68,47,16	1,16,5	36,21,37	240	149	5.660109368366279e-08	9.8723843913e-07	0.018,0.038,0.072	0.017,0.321,0.077	-0.096
2614	gene:Solyc02g094590.2	NA	2	+	55130717	55130842	55129610	55129745	55131077	55131217	2614	76,68,39	0,3,0	95,58,56	3,0,2	274	149	5.729146392084304e-08	9.98008554713e-07	1.0,0.925,1.0	0.945,1.0,0.938	0.014
6814	gene:Solyc10g007050.2	NA	10	-	1439446	1439480	1439173	1439356	1440715	1440888	6814	620,368,351	31,17,25	707,220,538	43,14,39	183	149	5.809763670611407e-08	1.01076599972e-06	0.942,0.946,0.92	0.93,0.928,0.918	0.011
4605	gene:Solyc04g081800.1	NA	4	+	65701690	65701902	65701472	65701603	65701982	65702238	4605	0,1,0	6,1,2	0,5,2	0,0,0	361	149	6.161916400444317e-08	1.07067207303e-06	0.0,0.292,0.0	NA,1.0,1.0	-0.903
7232	gene:Solyc11g012690.1	NA	11	+	5461012	5461103	5459839	5460041	5461171	5461470	7232	43,49,25	0,1,0	43,33,35	3,1,0	240	149	6.198375872831967e-08	1.07564210964e-06	1.0,0.968,1.0	0.899,0.953,1.0	0.039
12274	gene:Solyc10g078150.1	NA	10	+	60025005	60025227	60024554	60024639	60025356	60025689	12274	15,17,6	0,0,0	20,10,14	5,5,0	371	149	6.4142098965855e-08	1.11168812537e-06	1.0,1.0,1.0	0.616,0.445,1.0	0.313
3120	gene:Solyc08g006230.2	NA	8	+	918661	918801	917510	917730	918889	919111	3120	2,3,0	6,17,2	6,4,0	19,13,4	289	149	6.59881009871002e-08	1.14223650912e-06	0.147,0.083,0.0	0.14,0.137,0.0	-0.016
1014	gene:Solyc06g052060.2	NA	6	+	35719086	35719234	35717525	35717911	35719847	35719981	1014	8,7,1	89,96,55	2,2,2	141,94,117	297	149	6.856068896046705e-08	1.18526888036e-06	0.043,0.035,0.009	0.007,0.011,0.009	0.02
6979	gene:Solyc05g044580.2	NA	5	-	57079445	57079482	57078267	57078323	57080482	57080651	6979	1,2,3	32,8,16	15,5,7	59,16,49	186	149	7.004781293735969e-08	1.2094510148e-06	0.024,0.167,0.131	0.169,0.2,0.103	-0.05
4152	gene:Solyc11g065030.1	NA	11	+	50342179	50342288	50341814	50341944	50342572	50342671	4152	2,7,0	25,20,7	3,0,3	27,25,15	258	149	7.58086988797596e-08	1.3072704094e-06	0.044,0.168,0.0	0.06,0.0,0.104	0.016
5389	gene:Solyc02g085570.2	NA	2	+	48403921	48403966	48403770	48403844	48404052	48404112	5389	199,103,83	7,4,5	230,99,213	4,3,8	194	149	7.766303592171142e-08	1.33756262621e-06	0.956,0.952,0.927	0.978,0.962,0.953	-0.019
13331	gene:Solyc09g098330.2	NA	9	-	72177487	72177603	72176119	72176206	72178015	72178121	13331	0,3,1	71,67,40	8,3,10	95,41,74	265	149	7.84847070118399e-08	1.35001583971e-06	0.0,0.025,0.014	0.045,0.04,0.071	-0.039
3830	gene:Solyc08g006600.2	NA	8	-	1193044	1193093	1190140	1190280	1194491	1194534	3830	12,11,6	51,51,15	11,10,14	21,22,38	198	149	8.470685150035165e-08	1.455214819e-06	0.15,0.14,0.231	0.283,0.255,0.217	-0.078
8390	gene:Solyc12g100360.1	NA	12	+	67141313	67141467	67139859	67139997	67141892	67142129	8390	6,0,4	113,46,22	2,9,2	63,27,58	303	149	8.653644953211027e-08	1.48478329197e-06	0.025,0.0,0.082	0.015,0.141,0.017	-0.022
2960	gene:Solyc10g006990.2	NA	10	-	1401615	1401766	1400942	1401038	1402208	1402265	2960	0,2,4	11,23,10	1,1,2	24,10,19	300	149	8.815101607893505e-08	1.51059288129e-06	0.0,0.041,0.166	0.02,0.047,0.05	0.03
2406	gene:Solyc11g073130.1	NA	11	+	56217925	56218074	56217728	56217817	56218161	56218215	2406	9,2,10	144,99,71	16,17,3	159,101,162	298	149	8.985860530947067e-08	1.53793002987e-06	0.03,0.01,0.066	0.048,0.078,0.009	-0.01
248	gene:Solyc06g060420.2	NA	6	-	38433584	38433627	38433403	38433479	38434478	38434573	248	8,6,8	211,95,59	8,4,4	183,144,136	192	149	9.069271355614403e-08	1.55026795757e-06	0.029,0.047,0.095	0.033,0.021,0.022	0.032
11091	gene:Solyc07g061960.2	NA	7	+	64827104	64827238	64826875	64827004	64828367	64828502	11091	130,84,78	30,28,16	145,74,123	38,6,28	283	149	9.825959533037409e-08	1.67751917614e-06	0.695,0.612,0.72	0.668,0.867,0.698	-0.069
14243	gene:Solyc06g071880.2	NA	6	-	44285003	44285046	44284073	44284304	44285147	44285178	14243	0,0,0	3,3,5	4,4,0	3,1,2	192	149	9.921643458412312e-08	1.69174523328e-06	0.0,0.0,0.0	0.509,0.756,0.0	-0.422
1298	gene:Solyc01g107150.2	NA	1	-	94762316	94762524	94761794	94762199	94762772	94762962	1298	0,4,0	44,33,13	5,7,8	52,33,40	357	149	1.0159914012108679e-07	1.73021819221e-06	0.0,0.048,0.0	0.039,0.081,0.077	-0.05
13956	gene:Solyc02g089240.2	NA	2	-	51108453	51108464	51107587	51107926	51108602	51108715	13956	1,3,0	16,21,5	6,11,4	30,55,1	160	149	1.0773541462484753e-07	1.83243887831e-06	0.055,0.117,0.0	0.157,0.157,0.788	-0.31
8359	gene:Solyc05g017950.2	NA	5	-	19280569	19280673	19280445	19280487	19280774	19280859	8359	93,145,51	2,7,0	207,171,102	3,4,1	253	149	1.0795334523503737e-07	1.83386749747e-06	0.965,0.924,1.0	0.976,0.962,0.984	-0.011
8693	gene:Solyc04g058200.2	NA	4	-	55298060	55298245	55297418	55297505	55298732	55298871	8693	6,5,3	0,3,4	12,4,1	0,0,0	334	149	1.0837026036644534e-07	1.83866865544e-06	1.0,0.426,0.251	1.0,1.0,1.0	-0.441
9981	gene:Solyc04g056650.2	NA	4	-	54638013	54638128	54637114	54637210	54641877	54642388	9981	0,2,2	10,4,6	1,2,6	12,4,12	264	149	1.1302688245451812e-07	1.91530207248e-06	0.0,0.22,0.158	0.045,0.22,0.22	-0.036
6648	gene:Solyc02g085940.2	NA	2	-	48715743	48715875	48712858	48715649	48715958	48716063	6648	83,58,38	0,0,16	101,34,103	0,0,0	281	149	1.1492861941684764e-07	1.94512071329e-06	1.0,1.0,0.557	1.0,1.0,1.0	-0.148
6234	gene:Solyc10g039280.1	NA	10	+	21034913	21035036	21031611	21031824	21035409	21035503	6234	70,73,33	2,0,3	93,60,65	3,1,5	272	149	1.1839903401014567e-07	2.00138218971e-06	0.95,1.0,0.858	0.944,0.97,0.877	0.006
11090	gene:Solyc07g061960.2	NA	7	+	64827130	64827238	64826831	64827004	64828367	64828502	11090	217,146,117	30,28,16	244,133,182	38,6,28	257	149	1.2164308501490798e-07	2.05368325527e-06	0.807,0.751,0.809	0.788,0.928,0.79	-0.046
6642	gene:Solyc02g085940.2	NA	2	-	48715768	48715875	48712858	48715649	48715958	48716063	6642	12,12,2	0,0,16	15,0,2	0,0,0	256	149	1.23192006731967e-07	2.07727211351e-06	1.0,1.0,0.068	1.0,NA,1.0	-0.311
10483	gene:Solyc01g100650.2	NA	1	+	90628805	90628857	90627663	90627861	90628954	90629059	10483	7,7,1	93,74,36	4,5,3	106,65,104	201	149	1.2411525619374378e-07	2.09026579066e-06	0.053,0.066,0.02	0.027,0.054,0.021	0.012
5189	gene:Solyc03g019650.2	NA	3	+	61481378	61481569	61480166	61480673	61482151	61483077	5189	0,0,2	17,36,5	2,2,3	44,40,21	340	149	1.2606485877599756e-07	2.12049145745e-06	0.0,0.0,0.149	0.02,0.021,0.059	0.016
2304	gene:Solyc01g005100.2	NA	1	-	95396	95554	94008	94104	95647	95720	2304	4,2,0	17,9,9	3,2,0	23,24,15	307	149	1.2799594217949746e-07	2.15033182862e-06	0.102,0.097,0.0	0.06,0.039,0.0	0.033
9255	gene:Solyc11g030380.1	NA	11	-	21601867	21601955	21601637	21601766	21602636	21602848	9255	0,0,3	10,0,1	4,0,0	4,1,1	237	149	1.2838491213695884e-07	2.15422330512e-06	0.0,NA,0.654	0.386,0.0,0.0	0.198
9867	gene:Solyc03g114790.2	NA	3	+	64683272	64683506	64682328	64682552	64683904	64683991	9867	81,53,55	10,4,10	128,75,107	2,3,9	383	149	1.3106840828212284e-07	2.19655893048e-06	0.759,0.838,0.681	0.961,0.907,0.822	-0.137
1637	gene:Solyc01g049900.2	NA	1	-	47154074	47154286	47153891	47153972	47157738	47157842	1637	4,2,0	3,2,0	3,1,5	6,1,3	361	149	1.3140611861715925e-07	2.19952637666e-06	0.355,0.292,NA	0.171,0.292,0.408	0.033
6268	gene:Solyc07g009350.2	NA	7	-	4403294	4403543	4402555	4402691	4404029	4404219	6268	4,5,0	61,65,36	6,4,5	62,24,56	398	149	1.3282226454690993e-07	2.2205158073e-06	0.024,0.028,0.0	0.035,0.059,0.032	-0.025
11252	gene:Solyc01g107030.2	NA	1	+	94705711	94705798	94704933	94705213	94706344	94707200	11252	93,82,65	1,8,0	139,57,80	6,5,4	236	149	1.3782920620233043e-07	2.30141157478e-06	0.983,0.866,1.0	0.936,0.878,0.927	0.036
14184	gene:Solyc08g008630.2	NA	8	+	3022401	3022497	3022232	3022294	3022579	3022675	14184	0,2,0	12,7,2	15,0,0	13,4,5	245	149	1.425743604380414e-07	2.37774438869e-06	0.0,0.148,0.0	0.412,0.0,0.0	-0.088
8937	gene:Solyc09g009710.2	NA	9	+	3117482	3117522	3117089	3117162	3117759	3117832	8937	15,7,7	2,0,4	15,7,4	5,3,1	189	149	1.4778207876710396e-07	2.46159637771e-06	0.855,1.0,0.58	0.703,0.648,0.759	0.108
6641	gene:Solyc02g085940.2	NA	2	-	48715743	48715849	48712858	48715649	48715958	48716063	6641	84,47,39	0,0,16	92,29,102	0,0,0	255	149	1.4922135449728978e-07	2.48255016498e-06	1.0,1.0,0.588	1.0,1.0,1.0	-0.137
4697	gene:Solyc01g080760.2	NA	1	-	79981317	79981520	79980198	79980402	79985502	79986522	4697	23,47,16	7,0,0	44,26,41	3,1,0	352	149	1.7250196258881777e-07	2.86637969875e-06	0.582,1.0,1.0	0.861,0.917,1.0	-0.065
765	gene:Solyc01g106050.2	NA	1	-	94028405	94028414	94027419	94027533	94028549	94028618	765	1,3,1	4,0,0	2,0,2	6,0,1	158	149	1.7473887043619586e-07	2.90002983517e-06	0.191,1.0,1.0	0.239,NA,0.654	0.284
6869	gene:Solyc05g032660.2	NA	5	+	46234451	46234509	46232556	46232624	46236362	46236413	6869	311,316,183	8,11,0	354,210,260	6,3,0	207	149	1.7706321576528303e-07	2.93504788167e-06	0.965,0.954,1.0	0.977,0.981,1.0	-0.013
4987	gene:Solyc03g059160.1	NA	3	+	27841317	27841443	27840666	27840933	27841693	27841869	4987	3,1,0	36,41,16	1,1,6	30,12,22	275	149	1.7760732707147468e-07	2.94050728206e-06	0.043,0.013,0.0	0.018,0.043,0.129	-0.045
2672	gene:Solyc12g056960.1	NA	12	-	63040072	63040425	63038886	63039068	63041189	63041345	2672	208,195,126	3,0,0	241,167,219	6,0,0	502	149	1.8565330021858083e-07	3.07000602246e-06	0.954,1.0,1.0	0.923,1.0,1.0	0.01
10308	gene:Solyc06g075590.2	NA	6	+	46987779	46987852	46987258	46987450	46987951	46988371	10308	5,1,0	47,44,21	3,0,0	55,43,48	222	149	1.9160134766116595e-07	3.16454240311e-06	0.067,0.015,0.0	0.035,0.0,0.0	0.016
11804	gene:Solyc05g056090.2	NA	5	+	65466941	65467116	65466679	65466752	65467185	65467238	11804	3,0,2	0,1,0	0,0,1	2,1,2	324	149	1.9195297554441726e-07	3.16653029055e-06	1.0,0.0,1.0	0.0,0.0,0.187	0.604
5376	gene:Solyc10g083710.1	NA	10	+	63478634	63478725	63477645	63477743	63479370	63479490	5376	37,24,17	0,2,0	18,17,15	10,6,0	240	149	1.930274932455161e-07	3.17912973956e-06	1.0,0.882,1.0	0.528,0.638,1.0	0.239
5880	gene:Solyc03g117420.2	NA	3	-	66569092	66569138	66567192	66567487	66569239	66569270	5880	49,62,26	12,3,4	28,75,40	5,1,6	195	149	1.9318112352574328e-07	3.17912973956e-06	0.757,0.94,0.832	0.811,0.983,0.836	-0.034
10943	gene:Solyc05g006850.2	NA	5	-	1477857	1477980	1477193	1477630	1478215	1478448	10943	0,0,0	2,4,0	0,7,0	0,0,0	272	149	2.0475160972573578e-07	3.36549704726e-06	0.0,0.0,NA	NA,1.0,NA	-1.0
24	gene:Solyc01g110460.2	NA	1	-	97159870	97159962	97158468	97158626	97161143	97161306	24	4,5,2	20,19,10	3,0,2	18,15,29	241	149	2.058385180816962e-07	3.3793057429e-06	0.11,0.14,0.11	0.093,0.0,0.041	0.075
8097	gene:Solyc06g050930.2	NA	6	+	33885410	33885523	33884604	33884712	33886316	33886398	8097	35,28,41	0,2,1	25,24,25	0,1,0	262	149	2.0665394684670544e-07	3.38862974877e-06	1.0,0.888,0.959	1.0,0.932,1.0	-0.028
10049	gene:Solyc05g055010.2	NA	5	-	64786667	64786717	64786420	64786569	64786801	64786898	10049	6,0,0	5,0,4	2,0,1	5,5,5	199	149	2.0817558850512822e-07	3.40949779643e-06	0.473,NA,0.0	0.23,0.0,0.13	0.116
3748	gene:Solyc11g071260.1	NA	11	-	54796856	54796976	54796592	54796721	54799163	54799169	3748	170,235,83	2,2,1	257,281,118	0,4,6	269	149	2.2163079571105574e-07	3.62553029256e-06	0.979,0.985,0.979	1.0,0.975,0.916	0.017
7605	gene:Solyc09g007260.2	NA	9	+	858320	858365	858054	858200	858459	858563	7605	11,22,5	12,24,6	12,8,10	16,9,21	194	149	2.2227681142001778e-07	3.63175907155e-06	0.413,0.413,0.39	0.365,0.406,0.268	0.059
12332	gene:Solyc09g057580.2	NA	9	-	49839930	49840183	49839075	49839093	49844805	49845386	12332	199,135,75	7,19,1	134,97,163	12,5,17	402	149	2.252776057444795e-07	3.67640164226e-06	0.913,0.725,0.965	0.805,0.878,0.78	0.047
6263	gene:Solyc05g018750.2	NA	5	+	23531697	23531877	23531119	23531544	23535858	23536252	6263	22,30,23	13,1,7	17,25,31	8,1,5	329	149	2.3413739026091514e-07	3.81643946125e-06	0.434,0.931,0.598	0.49,0.919,0.737	-0.061
9162	gene:Solyc07g062640.2	NA	7	+	65335444	65335544	65334953	65335015	65336036	65336185	9162	1,6,5	32,38,26	7,2,6	30,15,35	249	149	2.3662216386106264e-07	3.85235513387e-06	0.018,0.086,0.103	0.123,0.074,0.093	-0.028
13710	gene:Solyc01g103020.2	NA	1	+	91691163	91691232	91690652	91690721	91691313	91691430	13710	3,2,3	79,87,32	1,1,3	102,68,69	218	149	2.413689339768585e-07	3.92496846082e-06	0.025,0.015,0.06	0.007,0.01,0.029	0.018
11433	gene:Solyc03g006290.2	NA	3	-	898502	898657	897707	898429	899246	899440	11433	0,4,0	2,9,3	0,1,0	9,8,3	304	149	2.4515498453553136e-07	3.98180551395e-06	0.0,0.179,0.0	0.0,0.058,0.0	0.04
8165	gene:Solyc10g006930.2	NA	10	-	1365501	1365572	1364500	1364636	1365647	1365715	8165	81,82,31	2,0,0	119,68,68	6,0,0	220	149	2.462480694432426e-07	3.9948205768e-06	0.965,1.0,1.0	0.931,1.0,1.0	0.011
12177	gene:Solyc09g066120.2	NA	9	+	64526909	64527000	64526496	64526784	64527113	64527308	12177	12,5,11	3,5,0	6,2,11	11,3,10	240	149	2.637873064650396e-07	4.27429088772e-06	0.713,0.383,1.0	0.253,0.293,0.406	0.381
6894	gene:Solyc03g098050.2	CALM1	3	+	60400178	60400183	60399283	60399441	60400311	60400732	6894	10,2,4	0,1,0	3,1,5	9,0,3	154	149	2.6501169747862097e-07	4.28905456487e-06	1.0,0.659,1.0	0.244,1.0,0.617	0.266
2659	gene:Solyc01g106190.2	NA	1	+	94141943	94142083	94141719	94141821	94142204	94142384	2659	2,8,0	1,1,0	0,0,2	1,2,1	289	149	2.7195308605983723e-07	4.39620030027e-06	0.508,0.805,NA	0.0,0.0,0.508	0.487
3466	gene:Solyc11g008550.1	NA	11	+	2731275	2731452	2729117	2729209	2731638	2731774	3466	20,28,17	2,1,3	21,24,19	1,0,3	326	149	2.774975270780351e-07	4.48053790183e-06	0.82,0.928,0.721	0.906,1.0,0.743	-0.06
11965	gene:Solyc07g041200.2	NA	7	-	51984930	51985095	51982928	51983190	51986543	51986660	11965	167,114,87	0,0,2	136,82,139	4,6,4	314	149	2.7924400133445785e-07	4.50342622647e-06	1.0,1.0,0.954	0.942,0.866,0.943	0.068
8618	gene:Solyc05g008350.2	NA	5	+	2711732	2711948	2710853	2710981	2712326	2712528	8618	46,33,23	156,110,113	53,44,24	146,86,152	365	149	2.8382859809444763e-07	4.5719778413e-06	0.107,0.109,0.077	0.129,0.173,0.061	-0.023
10942	gene:Solyc05g006850.2	NA	5	-	1477857	1477936	1477193	1477630	1478215	1478448	10942	2,1,1	2,4,0	1,2,0	0,0,0	228	149	3.303193620847993e-07	5.31460952487e-06	0.395,0.14,1.0	1.0,1.0,NA	-0.488
5258	gene:Solyc04g054320.2	NA	4	-	52303628	52303700	52302155	52302348	52303815	52303894	5258	19,23,17	4,2,1	35,33,18	4,0,1	221	149	3.325514730770291e-07	5.34424268705e-06	0.762,0.886,0.92	0.855,1.0,0.924	-0.07
10766	gene:Solyc02g085290.2	NA	2	-	48234649	48234810	48234113	48234181	48235582	48235657	10766	61,49,30	0,2,0	67,29,52	7,4,2	310	149	3.3886920136486185e-07	5.43938699307e-06	1.0,0.922,1.0	0.821,0.777,0.926	0.133
2558	gene:Solyc01g097590.2	NA	1	-	88380733	88380906	88379485	88379553	88382339	88382413	2558	25,27,10	2,5,4	57,32,20	0,1,0	322	149	3.5769132839154375e-07	5.7347888388e-06	0.853,0.714,0.536	1.0,0.937,1.0	-0.278
4023	gene:Solyc10g038060.1	NA	10	+	19124495	19124590	19121226	19121306	19124776	19125003	4023	0,5,0	8,6,8	3,6,0	13,5,11	244	149	3.7195665282511336e-07	5.95652688945e-06	0.0,0.337,0.0	0.124,0.423,0.0	-0.07
4538	gene:Solyc03g019910.2	NA	3	-	61289386	61289449	61288818	61288951	61289861	61289908	4538	79,58,29	5,1,1	66,53,70	5,0,0	212	149	3.7469316600986775e-07	5.99333975351e-06	0.917,0.976,0.953	0.903,1.0,1.0	-0.019
3172	gene:Solyc08g081750.2	NA	8	-	64719591	64719670	64718242	64718948	64720483	64720636	3172	13,23,7	0,0,0	22,19,19	0,11,2	228	149	3.758393427824929e-07	6.00465843801e-06	1.0,1.0,1.0	1.0,0.53,0.861	0.203
10940	gene:Solyc08g082670.2	NA	8	+	65384078	65384522	65383828	65383954	65384967	65385315	10940	162,247,85	6,9,0	256,232,135	11,11,3	593	149	3.793352823957399e-07	6.0490586467e-06	0.872,0.873,1.0	0.854,0.841,0.919	0.044
13624	gene:Solyc08g008010.2	NA	8	-	2507118	2507343	2506258	2506391	2507936	2508014	13624	14,14,6	59,38,23	10,18,17	44,29,51	374	149	3.795019995266558e-07	6.0490586467e-06	0.086,0.128,0.094	0.083,0.198,0.117	-0.03
8969	gene:Solyc01g106950.2	NA	1	+	94647486	94647575	94645464	94645575	94649280	94649351	8969	4,1,0	22,28,9	2,3,6	40,23,18	238	149	3.8152373382970104e-07	6.07421274837e-06	0.102,0.022,0.0	0.03,0.075,0.173	-0.051
4203	gene:Solyc01g099810.2	NA	1	-	89954951	89954998	89954682	89954771	89955905	89955969	4203	8,0,3	2,7,0	8,12,8	5,0,1	196	149	3.8710373006961356e-07	6.15589346355e-06	0.753,0.0,1.0	0.549,1.0,0.859	-0.218
1824	gene:Solyc10g045430.1	NA	10	+	33397876	33397958	33394560	33395110	33399613	33400029	1824	0,0,0	11,13,2	4,3,8	17,11,5	231	149	3.9617603621725983e-07	6.29285648247e-06	0.0,0.0,0.0	0.132,0.15,0.508	-0.263
1769	gene:Solyc06g071410.2	NA	6	-	43931909	43932106	43931635	43931810	43933180	43933302	1769	234,171,127	0,4,0	265,188,232	3,1,4	346	149	3.980723244341332e-07	6.31565036634e-06	1.0,0.948,1.0	0.974,0.988,0.962	0.008
9333	gene:Solyc03g063280.2	NA	3	+	33957113	33957193	33956965	33957034	33958064	33958415	9333	2,1,1	0,1,0	1,1,1	0,2,2	229	149	4.0279610270192564e-07	6.38319934976e-06	1.0,0.394,1.0	1.0,0.245,0.245	0.301
2557	gene:Solyc01g097590.2	NA	1	-	88380733	88380971	88379485	88379553	88382339	88382541	2557	21,24,17	2,5,4	59,37,22	0,1,0	387	149	4.053557851612205e-07	6.41633689067e-06	0.802,0.649,0.621	1.0,0.934,1.0	-0.287
8320	gene:Solyc01g028870.2	NA	1	-	41059133	41059232	41057737	41058253	41062873	41062961	8320	232,193,135	10,8,0	308,163,221	7,0,0	248	149	4.186285953900312e-07	6.61877913173e-06	0.933,0.935,1.0	0.964,1.0,1.0	-0.032
6545	gene:Solyc03g118850.2	NA	3	-	67646009	67646180	67644616	67644787	67646296	67646397	6545	5,0,0	0,0,0	0,2,2	4,0,0	320	149	4.302904783391227e-07	6.7953139901e-06	1.0,NA,NA	0.0,1.0,1.0	0.333
2612	gene:Solyc02g094590.2	NA	2	+	55130717	55130845	55129610	55129745	55131077	55131217	2612	24,41,12	0,3,0	37,25,29	3,0,2	277	149	4.432324381663501e-07	6.99163426656e-06	1.0,0.88,1.0	0.869,1.0,0.886	0.042
7711	gene:Solyc03g034170.2	NA	3	+	5870260	5870361	5869322	5869376	5871370	5871424	7711	129,114,79	8,0,0	179,117,129	11,1,2	250	149	4.510762587347015e-07	7.10717621933e-06	0.906,1.0,1.0	0.907,0.986,0.975	0.013
5427	gene:Solyc02g032200.2	NA	2	+	28004336	28004493	28003793	28004262	28005524	28005956	5427	19,13,15	11,13,2	24,34,34	7,14,10	306	149	4.5432442761783915e-07	7.15012650913e-06	0.457,0.327,0.785	0.625,0.542,0.623	-0.074
4795	gene:Solyc02g078720.2	NA	2	+	43387424	43387506	43386600	43387033	43391072	43391507	4795	4,5,0	49,27,35	3,15,3	53,33,41	231	149	4.602761773977818e-07	7.23547809521e-06	0.05,0.107,0.0	0.035,0.227,0.045	-0.05
14069	gene:Solyc03g121720.2	NA	3	+	69796387	69796554	69795421	69795682	69796791	69796856	14069	597,458,222	10,0,0	584,494,418	0,7,11	316	149	4.634064713824826e-07	7.27633188781e-06	0.966,1.0,1.0	1.0,0.971,0.947	0.016
582	gene:Solyc08g081250.2	NA	8	-	64310777	64310882	64310243	64310321	64311438	64311495	582	373,323,158	381,492,238	374,207,293	551,395,457	254	149	4.6633687735144856e-07	7.31395707296e-06	0.365,0.278,0.28	0.285,0.235,0.273	0.043
11008	gene:Solyc08g079490.2	NA	8	-	63001677	63001899	63001519	63001584	63002020	63002177	11008	3,9,0	0,0,0	5,6,5	5,2,0	371	149	4.82876270844191e-07	7.56469324988e-06	1.0,1.0,NA	0.287,0.546,1.0	0.389
146	gene:Solyc02g070240.2	NA	2	-	39994225	39994294	39991946	39992033	39996266	39996377	146	55,41,30	2,0,0	66,32,45	0,2,2	218	149	4.859482047022883e-07	7.60411750718e-06	0.949,1.0,1.0	1.0,0.916,0.939	0.031
11900	gene:Solyc01g107310.2	NA	1	+	94890853	94891029	94889966	94890340	94891163	94891400	11900	1,0,2	2,2,4	1,0,2	15,6,18	325	149	5.010210725455553e-07	7.83102799691e-06	0.186,0.0,0.186	0.03,0.0,0.048	0.098
7034	gene:Solyc03g007230.2	NA	3	+	1793963	1794098	1792294	1793136	1794348	1794884	7034	2,1,5	6,1,0	7,0,2	0,0,0	284	149	5.020784691633642e-07	7.83860706931e-06	0.149,0.344,1.0	1.0,NA,1.0	-0.502
1318	gene:Solyc03g093520.2	NA	3	+	54878027	54878056	54875730	54875771	54878545	54878770	1318	16,2,10	55,41,27	12,2,10	55,37,49	178	149	5.080128969623145e-07	7.92222390115e-06	0.196,0.039,0.237	0.154,0.043,0.146	0.043
4712	gene:Solyc01g080660.2	NA	1	-	79899168	79899227	79899008	79899048	79899346	79899511	4712	49,32,28	2,2,6	72,21,42	4,0,0	208	149	5.195500607582469e-07	8.09292313072e-06	0.946,0.92,0.77	0.928,1.0,1.0	-0.097
4687	gene:Solyc01g080760.2	NA	1	-	79981261	79981503	79980198	79980402	79985502	79986522	4687	114,89,37	7,0,0	119,77,75	3,1,0	391	149	5.401820278513836e-07	8.4047412788e-06	0.861,1.0,1.0	0.938,0.967,1.0	-0.015
8593	gene:Solyc07g066430.2	NA	7	+	67866376	67866407	67865989	67866000	67866587	67866842	8593	145,147,64	3,4,5	208,126,159	3,1,4	180	149	5.429313834749354e-07	8.43793019584e-06	0.976,0.968,0.914	0.983,0.991,0.971	-0.029
4421	gene:Solyc01g050070.2	NA	1	-	48378968	48379037	48378529	48378573	48390253	48390349	4421	2,0,6	23,11,14	0,1,0	39,10,25	218	149	5.61812824459896e-07	8.72147527495e-06	0.056,0.0,0.227	0.0,0.064,0.0	0.073
862	gene:Solyc03g098180.2	NA	3	+	60527745	60527807	60527102	60527185	60529031	60529137	862	0,4,0	27,21,17	0,2,0	36,14,27	211	149	5.701277514285762e-07	8.84053133925e-06	0.0,0.119,0.0	0.0,0.092,0.0	0.009
8959	gene:Solyc03g114980.2	NA	3	+	64838028	64838041	64837866	64837875	64839342	64839736	8959	1,2,0	1,0,2	2,0,3	0,2,0	162	149	5.960438866295176e-07	9.23193766485e-06	0.479,1.0,0.0	1.0,0.0,1.0	-0.174
5542	gene:Solyc05g055830.2	NA	5	+	65315719	65315817	65313898	65313970	65316173	65317100	5542	26,31,26	3,3,3	41,22,14	7,0,7	247	149	6.0079012610343e-07	9.29493605266e-06	0.839,0.862,0.839	0.779,1.0,0.547	0.071
1822	gene:Solyc10g045430.1	NA	10	+	33397890	33397958	33394560	33395110	33399613	33400029	1822	0,0,0	11,13,2	7,1,6	17,11,5	217	149	6.348890648452315e-07	9.81140076282e-06	0.0,0.0,0.0	0.22,0.059,0.452	-0.244
2311	gene:Solyc11g042940.1	NA	11	-	33972278	33972422	33971950	33972203	33972818	33973067	2311	116,103,89	22,26,11	185,108,147	24,31,13	293	149	6.427230242964172e-07	9.92126679669e-06	0.728,0.668,0.804	0.797,0.639,0.852	-0.029
8523	gene:Solyc02g083320.2	NA	2	-	46770613	46770840	46770093	46770166	46770945	46771095	8523	76,60,42	124,74,77	93,67,44	120,51,102	376	149	6.436493314851777e-07	9.92437685439e-06	0.195,0.243,0.178	0.235,0.342,0.146	-0.036
1726	gene:Solyc04g050730.2	NA	4	-	48059627	48059694	48058744	48058997	48059813	48059870	1726	235,239,99	1,8,0	312,258,223	2,4,0	216	149	6.649680563816643e-07	1.02415552621e-05	0.994,0.954,1.0	0.991,0.978,1.0	-0.007
78	gene:Solyc02g081840.2	NA	2	+	45634158	45634327	45634032	45634101	45635663	45635768	78	11,14,4	0,0,1	15,12,14	2,4,10	318	149	6.900245519764779e-07	1.06155237816e-05	1.0,1.0,0.652	0.778,0.584,0.396	0.298
6487	gene:Solyc01g088240.2	NA	1	+	83056892	83057134	83056377	83056585	83059196	83059985	6487	3,1,1	7,9,18	3,1,0	23,8,26	391	149	7.068025048992474e-07	1.08614364726e-05	0.14,0.041,0.021	0.047,0.045,0.0	0.037
9742	gene:Solyc11g065070.1	NA	11	+	50371085	50371167	50370417	50370584	50371332	50371531	9742	0,8,0	51,43,37	5,7,3	59,41,68	231	149	7.145593753125162e-07	1.09683261959e-05	0.0,0.107,0.0	0.052,0.099,0.028	-0.024
1838	gene:Solyc07g040990.2	NA	7	+	51487568	51487694	51487341	51487447	51487773	51488433	1838	3,2,2	68,29,20	6,2,3	41,34,51	275	149	7.267866290332832e-07	1.11435190646e-05	0.023,0.036,0.051	0.073,0.031,0.031	-0.008
10799	gene:Solyc11g044280.1	NA	11	+	33137416	33137471	33135940	33135994	33137615	33137713	10799	35,45,18	11,9,1	58,65,39	5,8,5	204	149	7.302585829520487e-07	1.11842287671e-05	0.699,0.785,0.929	0.894,0.856,0.851	-0.063
13598	gene:Solyc03g079850.2	NA	3	-	51660827	51660976	51660124	51660213	51665942	51666017	13598	3,3,0	16,10,1	0,2,0	12,11,14	298	149	7.56237840620011e-07	1.15691715238e-05	0.086,0.13,0.0	0.0,0.083,0.0	0.044
4941	gene:Solyc03g112050.2	NA	3	+	62588729	62588778	62588452	62588630	62589217	62589309	4941	22,12,17	34,28,44	17,13,21	78,24,66	198	149	7.734871457753955e-07	1.18198504464e-05	0.327,0.244,0.225	0.141,0.29,0.193	0.057
8564	gene:Solyc11g006370.1	NA	11	+	1083942	1084005	1083674	1083827	1084105	1084221	8564	7,0,2	54,36,22	11,3,8	56,31,32	212	149	8.016201496754553e-07	1.22361015489e-05	0.084,0.0,0.06	0.121,0.064,0.149	-0.063
11393	gene:Solyc02g094250.2	NA	2	+	54842110	54842218	54841003	54841269	54843202	54843682	11393	4,2,4	79,62,36	0,3,0	86,47,62	257	149	8.149383249886577e-07	1.24255406968e-05	0.029,0.018,0.061	0.0,0.036,0.0	0.024
9105	gene:Solyc05g052690.2	NA	5	-	62899808	62899859	62899090	62899320	62901677	62902011	9105	68,26,18	3,0,0	80,32,40	0,10,1	200	149	8.546402371601596e-07	1.3016389463e-05	0.944,1.0,1.0	1.0,0.704,0.968	0.091
12117	gene:Solyc04g072140.2	NA	4	+	59169130	59169224	59168616	59168727	59169959	59170020	12117	6,15,10	0,0,2	12,15,11	9,1,0	243	149	8.619639602020116e-07	1.31133450479e-05	1.0,1.0,0.754	0.45,0.902,1.0	0.134
3091	gene:Solyc05g050980.2	NA	5	+	61192907	61192981	61192403	61192648	61193095	61193249	3091	22,3,4	136,87,50	3,1,2	140,61,120	223	149	8.649529981523153e-07	1.31442135968e-05	0.098,0.023,0.051	0.014,0.011,0.011	0.045
13877	gene:Solyc03g112160.2	NA	3	-	62658878	62658967	62658732	62658780	62659129	62659371	13877	0,0,0	4,0,0	4,0,0	0,0,0	238	149	8.902990445485863e-07	1.35143841663e-05	0.0,NA,NA	1.0,NA,NA	-1.0
10030	gene:Solyc01g087610.2	NA	1	-	82572477	82572570	82572121	82572243	82573262	82573474	10030	7,0,1	74,75,34	0,2,0	84,44,99	242	149	9.29073433556248e-07	1.40873460158e-05	0.055,0.0,0.018	0.0,0.027,0.0	0.015
12616	gene:Solyc01g094880.2	NA	1	+	86289150	86289349	86288759	86288819	86289692	86289825	12616	6,3,0	3,4,0	3,4,3	0,0,0	348	149	9.319906743758635e-07	1.41159472495e-05	0.461,0.243,NA	1.0,1.0,1.0	-0.648
5854	gene:Solyc01g006710.2	NA	1	+	1291917	1292037	1291494	1291590	1292122	1292311	5854	1,0,0	19,14,3	2,0,2	15,14,12	269	149	9.762283526267038e-07	1.47696338168e-05	0.028,0.0,0.0	0.069,0.0,0.085	-0.042
8145	gene:Solyc12g017410.1	NA	12	-	6666734	6666982	6663887	6663941	6668075	6668349	8145	121,103,50	5,8,4	124,78,112	1,4,0	397	149	1.0043875132142688e-06	1.51788894381e-05	0.901,0.829,0.824	0.979,0.88,1.0	-0.102
5740	gene:Solyc03g120540.2	NA	3	+	68909341	68909422	68909200	68909260	68909662	68909798	5740	50,26,17	0,8,0	45,36,26	2,0,0	230	149	1.009750206210036e-06	1.52431089564e-05	1.0,0.678,1.0	0.936,1.0,1.0	-0.086
4487	gene:Solyc01g097200.1	NA	1	+	88140901	88141035	88140084	88140124	88142280	88142396	4487	0,0,2	0,4,0	6,1,2	0,0,0	283	149	1.0470764197856495e-06	1.57891743829e-05	NA,0.0,1.0	1.0,1.0,1.0	-0.5
2833	gene:Solyc01g088460.2	NA	1	+	83265708	83265935	83264526	83264777	83266367	83266608	2833	34,9,10	367,456,153	39,18,30	442,422,273	376	149	1.0695902585622657e-06	1.61109238946e-05	0.035,0.008,0.025	0.034,0.017,0.042	-0.008
14057	gene:Solyc09g011020.2	NA	9	-	4359910	4359947	4359338	4359703	4360730	4360778	14057	1,0,0	50,31,22	1,0,5	58,34,33	186	149	1.091745605037757e-06	1.64265723343e-05	0.016,0.0,0.0	0.014,0.0,0.108	-0.035
10355	gene:Solyc01g099090.2	NA	1	-	89409937	89410003	89409476	89409704	89410507	89410755	10355	0,0,0	2,3,0	1,3,0	1,0,0	215	149	1.1112221161453064e-06	1.67012658773e-05	0.0,0.0,NA	0.409,1.0,NA	-0.705
10508	gene:Solyc03g063200.2	NA	3	-	33517325	33517386	33515604	33515921	33519401	33519616	10508	132,88,34	3,11,1	148,109,101	7,3,4	210	149	1.1146297069943547e-06	1.67341117853e-05	0.969,0.85,0.96	0.938,0.963,0.947	-0.023
12804	gene:Solyc01g087190.2	NA	1	-	82124699	82124788	82124515	82124607	82125812	82126274	12804	4,2,2	196,138,54	6,7,3	168,104,141	238	149	1.1583459095900963e-06	1.73713824689e-05	0.013,0.009,0.023	0.022,0.04,0.013	-0.01
5110	gene:Solyc12g041880.1	NXD1	12	-	42386972	42386994	42386685	42386732	42387049	42387133	5110	1,3,1	2,1,0	2,0,2	4,0,11	171	149	1.1605756498223869e-06	1.73857787717e-05	0.303,0.723,1.0	0.303,NA,0.137	0.455
11973	gene:Solyc09g055930.2	NA	9	-	46193991	46194192	46193301	46193667	46195071	46195210	11973	13,13,12	0,0,4	8,12,9	1,1,0	350	149	1.1910361536776334e-06	1.78225869029e-05	1.0,1.0,0.561	0.773,0.836,1.0	-0.016
4695	gene:Solyc01g080760.2	NA	1	-	79981317	79981557	79980198	79980402	79985502	79986522	4695	35,63,20	7,0,0	62,33,43	3,1,0	389	149	1.220047950655156e-06	1.82367866161e-05	0.657,1.0,1.0	0.888,0.927,1.0	-0.053
8176	gene:Solyc07g064830.2	NA	7	+	66825245	66825322	66824994	66825096	66825407	66825510	8176	2,3,0	94,59,51	1,9,4	76,38,59	226	149	1.2336552827305085e-06	1.84200742979e-05	0.014,0.032,0.0	0.009,0.135,0.043	-0.047
8050	gene:Solyc03g121450.2	NA	3	-	69560897	69560969	69559861	69559924	69561996	69562277	8050	0,0,1	33,20,14	2,0,4	53,27,24	221	149	1.2414559582238975e-06	1.85163561874e-05	0.0,0.0,0.046	0.025,0.0,0.101	-0.027
2778	gene:Solyc08g068590.2	NA	8	-	57730201	57730264	57729458	57729586	57730337	57730467	2778	105,53,40	2,3,0	136,75,56	3,5,1	212	149	1.257666789227056e-06	1.87377297912e-05	0.974,0.925,1.0	0.97,0.913,0.975	0.014
2312	gene:Solyc10g085930.1	NA	10	-	64943509	64943567	64942936	64943134	64944337	64944446	2312	4,20,3	12,26,14	13,10,10	19,16,13	207	149	1.2656154578830283e-06	1.88152083055e-05	0.194,0.356,0.134	0.33,0.31,0.356	-0.104
6162	gene:Solyc09g015930.2	NA	9	+	11390642	11390725	11385606	11385705	11390812	11390908	6162	2,6,1	54,74,29	2,5,2	108,88,78	232	149	1.2645867474367294e-06	1.88152083055e-05	0.023,0.049,0.022	0.012,0.035,0.016	0.01
11464	gene:Solyc06g068630.2	NA	6	-	42544577	42544739	42543971	42543997	42545095	42545735	11464	4,3,0	0,2,0	0,0,3	2,2,6	311	149	1.2992142763454854e-06	1.9272851432e-05	1.0,0.418,NA	0.0,0.0,0.193	0.645
12066	gene:Solyc03g097240.2	NA	3	-	59546389	59546462	59545606	59545684	59547196	59547323	12066	2,0,0	27,30,6	2,1,1	20,30,16	222	149	1.2979936481101212e-06	1.9272851432e-05	0.047,0.0,0.0	0.063,0.022,0.04	-0.026
7192	gene:Solyc12g035670.1	NA	12	-	54493086	54493263	54488903	54489134	54493499	54493721	7192	17,18,4	0,0,2	22,18,7	2,1,0	326	149	1.342495375468292e-06	1.98933405638e-05	1.0,1.0,0.478	0.834,0.892,1.0	-0.083
5103	gene:Solyc06g060380.2	NA	6	+	38401037	38401205	38400186	38400273	38401901	38401930	5103	2,4,1	8,20,8	0,0,6	18,20,20	317	149	1.3581861349812746e-06	2.01040914164e-05	0.105,0.086,0.055	0.0,0.0,0.124	0.041
4064	gene:Solyc10g006800.2	NA	10	-	1243673	1243752	1243244	1243353	1244621	1244833	4064	30,20,12	0,2,0	52,33,21	0,4,0	228	149	1.3854039100256985e-06	2.04848275768e-05	1.0,0.867,1.0	1.0,0.844,1.0	0.008
12925	gene:Solyc03g113060.2	NA	3	-	63353454	63353534	63353099	63353188	63353621	63353750	12925	39,25,16	2,1,0	41,16,35	2,7,6	229	149	1.3941097712048548e-06	2.05913171384e-05	0.927,0.942,1.0	0.93,0.598,0.791	0.183
7712	gene:Solyc03g034170.2	NA	3	+	5870282	5870361	5869289	5869376	5871370	5871424	7712	99,93,58	8,0,0	139,97,94	11,1,2	228	149	1.4148721650702552e-06	2.08754630217e-05	0.89,1.0,1.0	0.892,0.984,0.968	0.015
9947	gene:Solyc12g008770.1	NA	12	+	2124795	2124898	2123671	2123821	2125000	2125086	9947	0,0,0	14,10,7	7,7,0	11,18,8	252	149	1.4375656404117382e-06	2.11874582869e-05	0.0,0.0,0.0	0.273,0.187,0.0	-0.153
596	gene:Solyc01g097860.2	NA	1	-	88556517	88556715	88556251	88556365	88557759	88557924	596	68,36,27	561,354,248	73,39,68	587,286,497	347	149	1.5604069252306788e-06	2.2973216796e-05	0.049,0.042,0.045	0.051,0.055,0.055	-0.008
3699	gene:Solyc11g030550.1	NA	11	+	21853747	21853912	21853495	21853627	21854792	21854963	3699	13,4,0	7,4,2	9,11,7	6,6,2	314	149	1.5894159123221509e-06	2.33751693572e-05	0.468,0.322,0.0	0.416,0.465,0.624	-0.238
9150	gene:Solyc05g012310.2	NA	5	-	5583334	5583448	5582942	5583245	5584148	5584303	9150	2,0,0	6,6,0	0,1,2	2,17,1	263	149	1.721393547482734e-06	2.52889704422e-05	0.159,0.0,NA	0.0,0.032,0.531	-0.108
12308	gene:Solyc08g015780.2	NA	8	-	5599595	5599724	5597268	5598357	5600515	5600948	12308	31,7,8	108,73,70	9,5,12	123,58,102	278	149	1.7692722437257587e-06	2.596449685e-05	0.133,0.049,0.058	0.038,0.044,0.059	0.033
9908	gene:Solyc10g005490.2	NA	10	-	404509	404605	401015	401076	407308	407386	9908	30,24,18	3,4,2	30,23,34	0,0,1	245	149	1.8682687951983823e-06	2.7387940411e-05	0.859,0.785,0.846	1.0,1.0,0.954	-0.155
11130	gene:Solyc01g087310.2	NA	1	-	82244708	82244783	82244287	82244362	82245898	82245973	11130	8,0,9	0,0,0	0,3,0	2,0,0	224	149	1.8911910381682928e-06	2.76943183899e-05	1.0,NA,1.0	0.0,1.0,NA	0.5
2021	gene:Solyc03g044620.2	NA	3	+	10211449	10211524	10210997	10211059	10211805	10213627	2021	8,28,1	18,20,12	13,2,14	23,15,18	224	149	1.929980999831639e-06	2.82321579591e-05	0.228,0.482,0.053	0.273,0.081,0.341	0.023
6913	gene:Solyc03g097260.2	NA	3	-	59564225	59564310	59563953	59564031	59564473	59564920	6913	1,2,1	5,10,1	3,13,4	14,18,5	234	149	1.9695647205123513e-06	2.87804484026e-05	0.113,0.113,0.389	0.12,0.315,0.337	-0.052
781	gene:Solyc01g087910.2	NA	1	-	82780191	82780246	82779106	82779205	82781589	82781790	781	24,15,18	5,4,0	43,16,26	2,3,0	204	149	1.9818356854996008e-06	2.89288850809e-05	0.778,0.733,1.0	0.94,0.796,1.0	-0.075
12691	gene:Solyc01g044480.2	NA	1	+	44133384	44144386	44132200	44132268	44145059	44145077	12691	24,13,16	0,0,0	33,23,21	4,0,0	11151	149	1.9963122068766777e-06	2.90472972758e-05	1.0,1.0,1.0	0.099,1.0,1.0	0.3
3062	gene:Solyc03g104810.2	NA	3	-	42989337	42989548	42987718	42988318	42991208	42991367	3062	7,12,5	154,103,78	15,0,5	180,75,113	360	149	1.9949739850255947e-06	2.90472972758e-05	0.018,0.046,0.026	0.033,0.0,0.018	0.013
8412	gene:Solyc06g084480.2	NA	6	+	49573230	49573267	49571177	49571285	49574865	49574943	8412	4,0,2	120,69,50	3,4,2	101,79,64	186	149	1.993181131806972e-06	2.90472972758e-05	0.026,0.0,0.031	0.023,0.039,0.024	-0.01
6448	gene:Solyc09g065130.2	NA	9	+	63001604	63001837	62999970	63000039	63001951	63002007	6448	12,7,2	29,55,22	5,5,0	32,54,30	382	149	2.0404953528243865e-06	2.96586649372e-05	0.139,0.047,0.034	0.057,0.035,0.0	0.043
14182	gene:Solyc08g008630.2	NA	8	+	3022394	3022497	3022232	3022294	3022579	3022675	14182	8,1,1	12,7,2	15,1,0	13,4,5	252	149	2.147846641379301e-06	3.11859132702e-05	0.283,0.078,0.228	0.406,0.129,0.0	0.018
14263	gene:Solyc05g015610.2	NA	5	+	11525866	11526082	11525271	11525370	11526167	11527300	14263	4,1,0	60,75,32	9,5,14	62,60,41	365	149	2.151290581834083e-06	3.12028290747e-05	0.026,0.005,0.0	0.056,0.033,0.122	-0.06
13618	gene:Solyc01g094760.2	NA	1	-	86179029	86179080	86178325	86178641	86179297	86179711	13618	1,0,0	20,12,5	8,0,0	18,11,6	200	149	2.1599635508420988e-06	3.12954718922e-05	0.036,0.0,0.0	0.249,0.0,0.0	-0.071
414	gene:Solyc03g111700.2	NA	3	+	62353433	62353528	62353150	62353309	62353601	62353793	414	130,90,63	6,0,0	177,112,128	3,7,4	244	149	2.2196534688621104e-06	3.21263163802e-05	0.93,1.0,1.0	0.973,0.907,0.951	0.033
7730	gene:Solyc10g051110.1	NA	10	-	51525123	51525279	51524312	51524486	51525499	51525645	7730	233,260,113	22,26,14	381,300,215	13,12,8	305	149	2.2515154487449863e-06	3.25349323944e-05	0.838,0.83,0.798	0.935,0.924,0.929	-0.107
9683	gene:Solyc07g049320.2	NA	7	+	59579879	59580067	59579738	59579798	59580153	59580250	9683	81,44,24	0,8,0	57,48,52	2,0,0	337	149	2.2526377380875113e-06	3.25349323944e-05	1.0,0.709,1.0	0.926,1.0,1.0	-0.072
10351	gene:Solyc01g099090.2	NA	1	-	89409937	89410060	89409476	89409704	89410507	89410755	10351	0,0,0	2,3,0	3,1,0	1,0,0	272	149	2.402540453533251e-06	3.46634182189e-05	0.0,0.0,NA	0.622,1.0,NA	-0.811
4192	gene:Solyc01g086860.2	NA	1	+	81779777	81779851	81778904	81779052	81782686	81782808	4192	20,19,20	80,68,72	24,18,30	79,40,86	223	149	2.4609504203118284e-06	3.5468771742e-05	0.143,0.157,0.157	0.169,0.231,0.189	-0.044
6306	gene:Solyc03g006660.2	NA	3	+	1239492	1239731	1237768	1238016	1240042	1240198	6306	4,0,0	12,14,5	7,3,1	21,11,12	388	149	2.4957522417671003e-06	3.59325338531e-05	0.113,0.0,0.0	0.113,0.095,0.031	-0.042
9267	gene:Solyc11g044260.1	NA	11	+	33212061	33212176	33208439	33208495	33212674	33212743	9267	4,2,0	0,2,0	0,0,0	1,2,0	264	149	2.5325602932770793e-06	3.64241759827e-05	1.0,0.361,NA	0.0,0.0,NA	0.68
5847	gene:Solyc01g090290.2	NA	1	+	83963883	83963989	83963442	83963581	83964409	83964727	5847	26,10,17	2,0,0	17,11,22	5,1,7	255	149	2.5867688811642346e-06	3.71647843871e-05	0.884,1.0,1.0	0.665,0.865,0.647	0.236
6643	gene:Solyc02g085940.2	NA	2	-	48715768	48715849	48712858	48715649	48715958	48716063	6643	27,7,6	0,0,16	11,0,8	0,0,0	230	149	2.654324846656299e-06	3.8095404403e-05	1.0,1.0,0.195	1.0,NA,1.0	-0.268
2740	gene:Solyc09g074840.2	NA	9	+	66665528	66665673	66665108	66665431	66665757	66665879	2740	8,5,3	4,3,0	12,3,4	0,2,0	294	149	2.672299577982988e-06	3.83132207558e-05	0.503,0.458,1.0	1.0,0.432,1.0	-0.157
1785	gene:Solyc05g055000.2	NA	5	+	64784699	64784740	64784581	64784591	64784899	64785293	1785	240,181,166	2,1,4	235,78,227	5,4,10	190	149	2.680557553869224e-06	3.83914163468e-05	0.989,0.993,0.97	0.974,0.939,0.947	0.031
8858	gene:Solyc05g024490.2	NA	5	-	32234729	32234770	32233626	32233682	32235741	32235762	8858	13,3,2	0,5,0	19,6,7	1,0,0	190	149	2.750881639782624e-06	3.93574413917e-05	1.0,0.32,1.0	0.937,1.0,1.0	-0.206
905	gene:Solyc10g005690.2	NA	10	-	561942	562019	561562	561734	562847	563250	905	0,2,0	9,6,2	4,5,0	4,8,11	226	149	2.822021361774873e-06	4.03331069785e-05	0.0,0.18,0.0	0.397,0.292,0.0	-0.17
7018	gene:Solyc01g108210.2	NA	1	+	95573766	95573832	95573508	95573627	95574130	95574281	7018	1,2,1	15,21,3	3,0,0	19,14,10	215	149	2.8284227908140365e-06	4.0382445101e-05	0.044,0.062,0.188	0.099,0.0,0.0	0.065
7777	gene:Solyc05g055390.2	NA	5	+	65050999	65051053	65050502	65050567	65052041	65052139	7777	3,4,1	6,0,1	2,2,1	7,0,4	203	149	2.873238205961734e-06	4.09795599125e-05	0.268,1.0,0.423	0.173,1.0,0.155	0.121
4350	gene:Solyc05g015710.2	NA	5	-	11757559	11757682	11755996	11756260	11757799	11757841	4350	0,4,4	0,0,4	2,0,0	1,2,2	272	149	2.9094498743447046e-06	4.1452848782e-05	NA,1.0,0.354	0.523,0.0,0.0	0.503
7189	gene:Solyc12g035670.1	NA	12	-	54493499	54493721	54488903	54489134	54493921	54494013	7189	22,24,9	0,5,2	27,14,18	0,4,0	371	149	2.948184233217469e-06	4.19610587539e-05	1.0,0.658,0.644	1.0,0.584,1.0	-0.094
8698	gene:Solyc12g021290.1	NA	12	-	15380784	15380966	15379212	15379321	15382783	15382842	8698	4,7,12	42,36,25	2,5,7	57,21,38	331	149	3.0021664152365984e-06	4.26850078478e-05	0.041,0.08,0.178	0.016,0.097,0.077	0.036
7914	gene:Solyc06g050510.2	NA	6	-	33200346	33200428	33199697	33199816	33200639	33200786	7914	19,3,3	16,6,3	12,2,4	8,8,10	231	149	3.048733423343906e-06	4.33021348884e-05	0.434,0.244,0.392	0.492,0.139,0.205	0.078
12769	gene:Solyc01g005570.2	NA	1	-	401442	401520	400721	401006	401607	401890	12769	87,131,75	2,2,0	189,139,134	1,1,6	227	149	3.0642094136095096e-06	4.34768448613e-05	0.966,0.977,1.0	0.992,0.989,0.936	0.009
6278	gene:Solyc06g065480.2	NA	6	-	40876789	40876886	40876632	40876697	40879762	40880038	6278	195,171,110	1,6,2	291,170,224	2,0,2	246	149	3.1128950994563974e-06	4.41219044532e-05	0.992,0.945,0.971	0.989,1.0,0.985	-0.022
1355	gene:Solyc02g070760.2	NA	2	-	40380308	40380428	40378831	40379104	40381602	40381803	1355	135,92,28	2,1,0	138,110,96	1,4,2	269	149	3.1502637671316447e-06	4.46053893481e-05	0.974,0.981,1.0	0.987,0.938,0.964	0.022
3278	gene:Solyc06g011530.2	NA	6	+	8022157	8022224	8021721	8021813	8022451	8022497	3278	45,48,11	0,3,0	61,43,44	1,6,6	216	149	3.2360430994516356e-06	4.57726261546e-05	1.0,0.917,1.0	0.977,0.832,0.835	0.091
12224	gene:Solyc01g090670.2	NA	1	+	84322140	84322211	84321648	84321771	84323120	84323224	12224	73,75,55	2,1,6	87,50,78	0,0,13	220	149	3.2488047909393692e-06	4.58721555017e-05	0.961,0.981,0.861	1.0,1.0,0.803	0.0
642	gene:Solyc11g012550.1	NA	11	+	5361093	5361192	5360164	5360248	5364108	5365080	642	28,15,14	3,2,0	20,13,17	10,1,0	248	149	3.249780224706815e-06	4.58721555017e-05	0.849,0.818,1.0	0.546,0.886,1.0	0.078
11277	gene:Solyc06g074690.2	NA	6	-	46223548	46223730	46223386	46223452	46224424	46224742	11277	0,2,1	8,25,14	7,3,0	14,20,16	331	149	3.271941542950933e-06	4.61374084512e-05	0.0,0.035,0.031	0.184,0.063,0.0	-0.06
698	gene:Solyc02g005520.2	NA	2	-	9240093	9240142	9239964	9240011	9240303	9240480	698	14,17,8	19,13,3	18,20,24	18,14,10	198	149	3.3939650270030755e-06	4.78088159977e-05	0.357,0.496,0.667	0.429,0.518,0.644	-0.024
4349	gene:Solyc10g017530.2	NA	10	+	5510636	5510816	5510043	5510540	5512391	5512452	4349	8,9,7	194,198,114	20,9,7	240,125,241	329	149	3.406146774602166e-06	4.7931101375e-05	0.018,0.02,0.027	0.036,0.032,0.013	-0.005
12017	gene:Solyc03g118890.2	NA	3	+	67677845	67678083	67677212	67677296	67678195	67678243	12017	23,14,5	0,0,4	24,11,20	0,0,6	387	149	3.4481334549520647e-06	4.84721183421e-05	1.0,1.0,0.325	1.0,1.0,0.562	-0.079
2592	gene:Solyc12g097030.1	NA	12	+	65698186	65698265	65697479	65697598	65698689	65698798	2592	50,78,20	2,0,0	51,42,42	1,1,1	228	149	3.5072731509066476e-06	4.92024426047e-05	0.942,1.0,1.0	0.971,0.965,0.965	0.014
3480	gene:Solyc06g007800.2	NA	6	+	1741350	1741463	1740133	1740247	1741569	1741674	3480	2,3,8	94,63,53	6,3,0	87,46,71	262	149	3.504306190770694e-06	4.92024426047e-05	0.012,0.026,0.079	0.038,0.036,0.0	0.014
7726	gene:Solyc10g051110.1	NA	10	-	51525151	51525279	51524312	51524486	51525499	51525645	7726	603,685,327	22,26,14	922,654,625	13,12,8	277	149	3.5719787843244365e-06	5.00588879375e-05	0.936,0.934,0.926	0.974,0.967,0.977	-0.041
12701	gene:Solyc03g121510.2	NA	3	-	69599842	69600091	69599577	69599667	69600163	69600313	12701	0,1,2	0,0,0	9,4,0	0,0,4	398	149	3.6536475364326874e-06	5.11483686978e-05	NA,1.0,1.0	1.0,1.0,0.0	0.333
13626	gene:Solyc08g008010.2	NA	8	-	2507118	2507237	2506184	2506391	2507936	2508014	13626	6,10,4	59,38,23	8,8,11	44,29,51	268	149	3.6571905459489253e-06	5.11483686978e-05	0.054,0.128,0.088	0.092,0.133,0.107	-0.021
5013	gene:Solyc11g009060.1	NA	11	-	3183645	3183673	3183467	3183548	3183780	3183845	5013	2,0,0	0,0,2	0,0,0	4,1,0	177	149	3.7473008069967094e-06	5.23551455606e-05	1.0,NA,0.0	0.0,0.0,NA	0.5
7993	gene:Solyc08g074730.1	NA	8	-	58870151	58870387	58869699	58869826	58870709	58870791	7993	5,4,3	3,2,0	0,5,1	0,0,1	385	149	3.7815265190247858e-06	5.27794710484e-05	0.392,0.436,1.0	NA,1.0,0.279	-0.03
1925	gene:Solyc01g090250.2	NA	1	+	83920763	83920789	83920413	83920647	83920887	83920955	1925	1,0,0	0,4,0	0,2,0	0,0,0	175	149	3.798596660919316e-06	5.29637326694e-05	1.0,0.0,NA	NA,1.0,NA	-0.5
12827	gene:Solyc09g009960.2	NA	9	-	3413811	3414003	3413189	3413309	3414082	3414238	12827	22,7,6	17,6,10	27,3,10	16,9,26	341	149	3.8102218004290695e-06	5.30717771022e-05	0.361,0.338,0.208	0.424,0.127,0.144	0.071
938	gene:Solyc07g005880.2	NA	7	-	719080	719104	718390	718954	720809	720875	938	0,2,0	0,0,0	0,0,0	0,4,6	173	149	3.850484673420621e-06	5.35780855167e-05	NA,1.0,NA	NA,0.0,0.0	1.0
2808	gene:Solyc08g059760.2	NA	8	-	45232375	45232428	45231391	45231458	45234600	45234697	2808	4,0,3	4,0,0	1,0,3	0,1,2	202	149	4.035320483513113e-06	5.60930031069e-05	0.425,NA,1.0	1.0,0.0,0.525	0.204
9465	gene:Solyc05g009540.2	NA	5	+	3748278	3748344	3747312	3747961	3748448	3749566	9465	8,2,3	36,29,23	3,4,3	44,23,32	215	149	4.050698670140678e-06	5.62496614519e-05	0.133,0.046,0.083	0.045,0.108,0.061	0.016
11254	gene:Solyc01g107030.2	NA	1	+	94705737	94705798	94704933	94705213	94706344	94707200	11254	185,160,96	1,8,0	274,107,184	6,5,4	210	149	4.090972631194042e-06	5.67513650115e-05	0.992,0.934,1.0	0.97,0.938,0.97	0.016
9673	gene:Solyc04g071510.2	NA	4	-	58491625	58491678	58491475	58491538	58491833	58491863	9673	0,3,0	0,0,0	0,0,0	3,3,0	202	149	4.153914782758426e-06	5.75661955522e-05	NA,1.0,NA	0.0,0.0,NA	1.0
16	gene:Solyc01g103980.2	NA	1	+	92457775	92457841	92457411	92457510	92458159	92458612	16	27,19,6	5,2,4	24,14,20	6,3,8	215	149	4.19693370259416e-06	5.81035553649e-05	0.789,0.868,0.51	0.735,0.764,0.634	0.011
6761	gene:Solyc07g005120.2	NA	7	+	138554	138680	137452	137485	139311	139418	6761	106,63,60	2,0,0	124,42,96	7,1,6	275	149	4.2260812861743085e-06	5.84479848185e-05	0.966,1.0,1.0	0.906,0.958,0.897	0.068
8512	gene:Solyc02g083320.2	NA	2	-	46770628	46770840	46770093	46770166	46770945	46771095	8512	117,89,55	124,74,77	131,76,84	120,51,102	361	149	4.299471288536086e-06	5.94029877726e-05	0.28,0.332,0.228	0.311,0.381,0.254	-0.035
9700	gene:Solyc09g007030.2	NA	9	+	700125	700331	699687	699771	700431	700533	9700	2,0,2	0,2,0	0,5,0	0,0,0	355	149	4.326367538314161e-06	5.9714339047e-05	1.0,0.0,1.0	NA,1.0,NA	-0.333
7143	gene:Solyc01g103950.2	NA	1	-	92428293	92428369	92427765	92427900	92428443	92428519	7143	101,76,36	9,2,4	105,62,64	13,2,7	225	149	4.3818549932307504e-06	6.04192936227e-05	0.881,0.962,0.856	0.842,0.954,0.858	0.015
12909	gene:Solyc03g118150.2	NA	3	+	67104586	67104681	67104238	67104275	67104972	67105083	12909	53,38,26	4,5,5	68,43,32	6,2,2	244	149	4.443367997915673e-06	6.12058296051e-05	0.89,0.823,0.761	0.874,0.929,0.907	-0.079
13722	gene:Solyc03g117850.2	NA	3	-	66876586	66876657	66875903	66875966	66876841	66876851	13722	0,0,0	105,152,4	0,0,6	3,0,1	220	149	4.448506277035432e-06	6.12150230605e-05	0.0,0.0,0.0	0.0,NA,0.803	-0.402
10802	gene:Solyc01g096710.2	NA	1	-	87730791	87730882	87730242	87730319	87731292	87731386	10802	6,9,9	0,0,0	13,14,6	8,0,0	240	149	4.492147086376062e-06	6.17534918742e-05	1.0,1.0,1.0	0.502,1.0,1.0	0.166
7561	gene:Solyc07g039510.2	NA	7	-	47623092	47623232	47621489	47621572	47623954	47624070	7561	23,13,9	114,98,71	10,9,19	123,68,113	289	149	4.518632293884744e-06	6.20552792055e-05	0.094,0.064,0.061	0.04,0.064,0.08	0.012
13491	gene:Solyc07g063590.2	NA	7	+	66036992	66037062	66036742	66036843	66037546	66037750	13491	10,20,7	89,115,75	36,23,15	126,77,84	219	149	4.58382610095607e-06	6.28875220183e-05	0.071,0.106,0.06	0.163,0.169,0.108	-0.068
2565	gene:Solyc04g079040.2	NA	4	-	63637108	63637231	63636476	63636514	63637361	63637438	2565	35,31,15	13,3,0	52,36,8	2,4,5	272	149	4.646946318219187e-06	6.36896786677e-05	0.596,0.85,1.0	0.934,0.831,0.467	0.071
2737	gene:Solyc09g074840.2	NA	9	+	66665612	66665679	66665108	66665431	66665757	66665879	2737	6,3,4	4,3,0	3,2,5	0,2,0	216	149	4.793993527246273e-06	6.56393593751e-05	0.509,0.408,1.0	1.0,0.408,1.0	-0.164
11907	gene:Solyc03g119140.2	NA	3	+	67844417	67844508	67844110	67844179	67845545	67845595	11907	9,18,9	34,36,21	9,12,7	49,15,28	240	149	4.987399049542845e-06	6.82192485378e-05	0.141,0.237,0.21	0.102,0.332,0.134	0.007
2926	gene:Solyc08g075710.2	NA	8	+	59843288	59843342	59838881	59838989	59843628	59845338	2926	3,8,0	6,19,9	9,12,1	41,60,22	203	149	5.01263636980793e-06	6.84960251252e-05	0.268,0.236,0.0	0.139,0.128,0.032	0.068
5876	gene:Solyc08g065310.2	NA	8	-	53218715	53218874	53218237	53218431	53218969	53219068	5876	4,6,4	13,7,4	9,3,6	7,6,8	308	149	5.145758710303485e-06	7.02449932816e-05	0.13,0.293,0.326	0.383,0.195,0.266	-0.032
12359	gene:Solyc07g008850.2	NA	7	-	3827989	3828071	3827387	3827489	3831675	3831984	12359	14,5,5	0,0,0	12,15,14	0,1,8	231	149	5.1725193853809865e-06	7.04697864922e-05	1.0,1.0,1.0	1.0,0.906,0.53	0.188
5378	gene:Solyc10g083710.1	NA	10	+	63476334	63476401	63476165	63476235	63476573	63476690	5378	1,2,1	4,0,0	9,0,4	0,0,0	216	149	5.170483392251658e-06	7.04697864922e-05	0.147,1.0,1.0	1.0,NA,1.0	-0.284
753	gene:Solyc06g083920.2	NA	6	+	49219478	49219695	49218774	49218845	49220081	49220221	753	1,0,2	10,12,3	12,1,5	11,6,7	366	149	5.304260602208899e-06	7.21927794885e-05	0.039,0.0,0.213	0.308,0.064,0.225	-0.115
1685	gene:Solyc09g089630.2	NA	9	-	69390092	69390175	69389260	69389317	69390773	69390930	1685	2,2,2	25,10,5	10,1,0	13,14,22	232	149	5.46141072023922e-06	7.42578307662e-05	0.049,0.114,0.204	0.331,0.044,0.0	-0.003
13464	gene:Solyc06g076670.2	NA	6	+	47615338	47615422	47615033	47615183	47615565	47615629	13464	31,30,23	48,23,26	38,25,40	44,14,41	233	149	5.490240144135281e-06	7.45757619578e-05	0.292,0.455,0.361	0.356,0.533,0.384	-0.055
7077	gene:Solyc09g092680.2	NA	9	-	71652163	71652239	71651843	71652016	71653050	71653193	7077	65,66,14	3,1,0	51,34,43	6,4,0	225	149	5.502966169731618e-06	7.46745419187e-05	0.935,0.978,1.0	0.849,0.849,1.0	0.072
4340	gene:Solyc02g071530.1	NA	2	+	40925307	40925354	40924962	40925082	40925440	40925504	4340	0,0,0	0,0,2	0,0,4	2,0,0	196	149	5.572742924082196e-06	7.55465308084e-05	NA,NA,0.0	0.0,NA,1.0	-0.5
5727	gene:Solyc04g074120.2	NA	4	-	60130646	60130696	60130175	60130383	60130785	60130945	5727	0,0,2	2,0,0	4,4,0	0,1,0	199	149	5.620698476131841e-06	7.61212695699e-05	0.0,NA,1.0	1.0,0.75,NA	-0.375
4333	gene:Solyc10g039270.1	NA	10	-	21002021	21002072	21001740	21001857	21003221	21003267	4333	0,0,0	2,0,0	4,2,2	0,0,0	200	149	5.636216591255841e-06	7.62560055015e-05	0.0,NA,NA	1.0,1.0,1.0	-1.0
7745	gene:Solyc10g051110.1	NA	10	-	51525151	51525289	51524312	51524486	51525499	51525645	7745	383,436,212	22,26,14	549,359,412	13,12,8	287	149	5.695124775028033e-06	7.69769480945e-05	0.9,0.897,0.887	0.956,0.94,0.964	-0.059
3219	gene:Solyc01g091780.2	NA	1	+	85354112	85354221	85353727	85353816	85354846	85354987	3219	200,162,92	21,12,8	184,153,121	15,19,16	258	149	5.703446029353167e-06	7.70133954969e-05	0.846,0.886,0.869	0.876,0.823,0.814	0.029
5576	gene:Solyc06g073820.1	NA	6	+	45582030	45582086	45581249	45581360	45582220	45582398	5576	4,0,0	0,2,0	0,4,5	0,0,0	205	149	5.7103816029157506e-06	7.70310787262e-05	1.0,0.0,NA	NA,1.0,1.0	-0.5
3028	gene:Solyc02g088510.2	NA	2	+	50585372	50585425	50583582	50584350	50587026	50587207	3028	0,9,5	1,0,1	2,1,2	3,2,0	202	149	5.745653679594992e-06	7.74306005719e-05	0.0,1.0,0.787	0.33,0.269,1.0	0.063
8863	gene:Solyc11g020290.1	NA	11	-	10700528	10700575	10696860	10697013	10701048	10701144	8863	7,0,3	4,2,2	6,1,2	5,3,3	196	149	5.907619144252498e-06	7.95350258831e-05	0.571,0.0,0.533	0.477,0.202,0.336	0.03
807	gene:Solyc01g008930.2	NA	1	-	2951852	2951946	2951661	2951756	2953206	2953326	807	1,3,2	68,47,16	1,11,3	36,21,37	243	149	6.043193514283726e-06	8.12803591332e-05	0.009,0.038,0.071	0.017,0.243,0.047	-0.063
9761	gene:Solyc05g032680.2	NA	5	+	45978980	45979039	45978295	45978356	45979152	45979257	9761	3,6,0	5,16,6	6,2,6	12,7,9	208	149	6.09184397528533e-06	8.1854296084e-05	0.301,0.212,0.0	0.264,0.17,0.323	-0.081
11132	gene:Solyc01g087310.2	NA	1	-	82258478	82258567	82257936	82258015	82258646	82258739	11132	15,20,2	0,0,0	11,21,5	0,0,8	238	149	6.143207173568092e-06	8.24156028166e-05	1.0,1.0,1.0	1.0,1.0,0.281	0.24
13332	gene:Solyc09g098330.2	NA	9	-	72177487	72177594	72176119	72176206	72178015	72178121	13332	2,3,1	71,67,40	14,5,9	95,41,74	256	149	6.145656622532678e-06	8.24156028166e-05	0.016,0.025,0.014	0.079,0.066,0.066	-0.052
12826	gene:Solyc09g009960.2	NA	9	-	3413811	3413927	3413189	3413309	3414082	3414238	12826	3,2,0	17,6,10	8,3,0	16,9,26	265	149	6.160887115849108e-06	8.25390082096e-05	0.09,0.158,0.0	0.219,0.158,0.0	-0.043
4037	gene:Solyc02g080570.2	NA	2	+	44762933	44763044	44761763	44761939	44763670	44763780	4037	4,0,0	0,0,0	0,0,2	2,0,0	260	149	6.2059191342097435e-06	8.30610408461e-05	1.0,NA,NA	0.0,NA,1.0	0.5
11475	gene:Solyc01g087060.2	NA	1	-	81995595	81995772	81995051	81995179	81996504	81996549	11475	0,4,1	21,13,14	0,6,2	17,8,27	326	149	6.320483715371145e-06	8.45117803036e-05	0.0,0.123,0.032	0.0,0.255,0.033	-0.044
12456	gene:Solyc06g070980.2	NA	6	-	43589588	43589676	43587207	43587671	43590401	43590439	12456	0,0,2	3,0,0	2,0,0	0,0,0	237	149	6.341664109045017e-06	8.47122585181e-05	0.0,NA,1.0	1.0,NA,NA	-0.5
1369	gene:Solyc02g067570.2	NA	2	+	37725275	37725290	37725110	37725186	37725441	37725635	1369	1,7,0	0,3,0	5,1,5	2,1,0	164	149	6.460537346600848e-06	8.6216059795e-05	1.0,0.679,NA	0.694,0.476,1.0	0.116
6627	gene:Solyc02g079270.2	NA	2	+	43876867	43876980	43875872	43876255	43877711	43877790	6627	3,2,0	50,19,6	0,1,2	32,19,21	262	149	6.506320342624543e-06	8.67424908775e-05	0.033,0.056,0.0	0.0,0.029,0.051	0.003
9360	gene:Solyc10g085600.1	NA	10	-	64725820	64725867	64724823	64724912	64725988	64726130	9360	9,7,0	0,0,1	14,5,8	0,0,3	196	149	6.607562054932923e-06	8.80065560857e-05	1.0,1.0,0.0	1.0,1.0,0.67	-0.223
3281	gene:Solyc06g011530.2	NA	6	+	8021992	8022224	8021721	8021813	8022451	8022497	3281	97,74,41	0,3,0	102,78,73	1,6,6	381	149	6.646173837943781e-06	8.84348029049e-05	1.0,0.906,1.0	0.976,0.836,0.826	0.089
9815	gene:Solyc10g018530.1	NA	10	-	8743058	8743135	8742768	8742855	8746902	8746961	9815	29,21,10	4,0,0	25,26,10	1,0,0	226	149	6.6844610381876005e-06	8.88579034319e-05	0.827,1.0,1.0	0.943,1.0,1.0	-0.039
4293	gene:Solyc12g042070.1	ARF2B	12	+	40782602	40782644	40782318	40782434	40782827	40782884	4293	17,17,15	10,0,0	16,5,13	0,0,0	191	149	6.775318504805673e-06	8.99783326555e-05	0.57,1.0,1.0	1.0,1.0,1.0	-0.143
6598	gene:Solyc01g105160.2	NA	1	-	93441352	93441500	93441059	93441209	93441680	93441914	6598	2,1,0	0,0,1	0,0,0	5,0,0	297	149	6.8063864535084125e-06	9.03033365518e-05	1.0,1.0,0.0	0.0,NA,NA	0.667
12988	gene:Solyc03g115680.2	NA	3	+	65324832	65324989	65324192	65324356	65325079	65325509	12988	0,0,0	3,2,0	3,1,0	0,1,0	306	149	6.87328965578246e-06	9.11026930948e-05	0.0,0.0,NA	1.0,0.327,NA	-0.663
10773	gene:Solyc02g085290.2	NA	2	-	48234649	48234806	48234113	48234181	48235582	48235657	10773	17,11,10	0,2,0	7,7,24	7,4,2	306	149	6.883352153012046e-06	9.11478314111e-05	1.0,0.728,1.0	0.327,0.46,0.854	0.362
13102	gene:Solyc01g067120.2	NA	1	-	75484296	75484344	75483434	75483638	75484432	75484618	13102	11,7,8	1,6,8	15,14,7	17,9,3	197	149	7.14268374863402e-06	9.44904597935e-05	0.893,0.469,0.431	0.4,0.541,0.638	0.071
8109	gene:Solyc09g092110.2	NA	9	+	71262070	71262221	71261707	71261928	71262342	71262630	8109	332,293,197	3,3,0	662,483,464	18,15,14	300	149	7.4963107952637085e-06	9.90728642942e-05	0.982,0.98,1.0	0.948,0.941,0.943	0.043
7721	gene:Solyc12g044220.1	NA	12	+	38781540	38781608	38781127	38781272	38781719	38781788	7721	2,4,1	33,22,7	1,1,1	35,21,22	217	149	7.564874547270357e-06	9.98826058835e-05	0.04,0.111,0.089	0.019,0.032,0.03	0.053
4117	gene:Solyc10g079070.1	NA	10	+	60704350	60704407	60704065	60704134	60704928	60705000	4117	13,3,0	128,79,68	8,0,3	153,48,98	206	149	7.73223382384931e-06	0.000101993974486	0.068,0.027,0.0	0.036,0.0,0.022	0.012
12479	gene:Solyc01g067510.2	NA	1	+	76239894	76239935	76239690	76239815	76240345	76240394	12479	0,3,0	4,0,0	2,3,0	2,2,5	190	149	7.76652418461412e-06	0.000102347689255	0.0,1.0,NA	0.44,0.541,0.0	0.173
1605	gene:Solyc04g005060.2	NA	4	-	54929	55023	54394	54660	55211	55286	1605	60,62,29	1,3,0	109,54,81	0,1,0	243	149	7.866528428627287e-06	0.000103565872351	0.974,0.927,1.0	1.0,0.971,1.0	-0.023
12188	gene:Solyc03g112570.2	NA	3	+	62957169	62957397	62951397	62951400	62957618	62957703	12188	44,112,35	30,24,16	110,109,74	22,20,17	377	149	8.326129141863066e-06	0.000109511393094	0.367,0.648,0.464	0.664,0.683,0.632	-0.167
1404	gene:Solyc11g072420.1	NA	11	-	55593659	55593796	55592948	55593046	55593884	55593992	1404	27,17,18	25,14,9	16,9,25	20,12,17	286	149	8.450330638601146e-06	0.000111038317758	0.36,0.387,0.51	0.294,0.281,0.434	0.083
12105	gene:Solyc01g111020.2	NA	1	-	97436490	97436654	97435758	97435887	97437214	97437330	12105	9,10,7	414,273,189	12,4,6	492,213,305	313	149	8.498663129829533e-06	0.000111566342832	0.01,0.017,0.017	0.011,0.009,0.009	0.005
12473	gene:Solyc06g070980.2	NA	6	-	43589768	43589857	43589587	43589667	43590401	43590427	12473	16,12,7	4,2,0	24,16,28	1,1,3	238	149	8.651826688726405e-06	0.000113468209791	0.715,0.79,1.0	0.938,0.909,0.854	-0.065
8524	gene:Solyc02g083320.2	NA	2	-	46770628	46770828	46770093	46770166	46770945	46771095	8524	105,80,50	124,74,77	119,66,77	120,51,102	349	149	8.68914666208987e-06	0.000113848608706	0.266,0.316,0.217	0.297,0.356,0.244	-0.033
6696	gene:Solyc01g006720.2	NA	1	-	1306000	1306009	1305776	1305915	1306564	1306611	6696	0,2,0	0,0,0	0,0,0	0,3,0	158	149	8.760211491592694e-06	0.00011466999593	NA,1.0,NA	NA,0.0,NA	1.0
11175	gene:Solyc04g082400.2	NA	4	-	66075650	66075859	66075032	66075152	66076388	66076522	11175	0,3,0	16,52,10	6,0,2	27,33,18	358	149	8.979725616854464e-06	0.000117431139585	0.0,0.023,0.0	0.085,0.0,0.044	-0.035
11987	gene:Solyc04g025990.2	NA	4	+	20087401	20087480	20087052	20087267	20087753	20087806	11987	0,8,0	83,63,40	0,3,2	96,61,58	228	149	9.106500441277492e-06	0.000118975385536	0.0,0.077,0.0	0.0,0.031,0.022	0.008
9628	gene:Solyc12g098380.1	NA	12	+	65906692	65906760	65904913	65905541	65906892	65908442	9628	5,2,0	20,25,27	4,2,0	44,29,33	217	149	9.342646973781136e-06	0.000121944253923	0.147,0.052,0.0	0.059,0.045,0.0	0.032
416	gene:Solyc03g111700.2	NA	3	+	62353409	62353528	62353150	62353309	62353601	62353793	416	255,196,138	6,0,0	344,185,260	3,7,4	268	149	9.464417824284607e-06	0.000123416008429	0.959,1.0,1.0	0.985,0.936,0.973	0.022
4294	gene:Solyc12g042070.1	ARF2B	12	+	40782602	40782700	40782318	40782434	40782827	40782884	4294	29,27,26	10,0,0	38,16,27	0,0,0	247	149	9.536153844363965e-06	0.000124233128865	0.636,1.0,1.0	1.0,1.0,1.0	-0.121
431	gene:Solyc01g079410.2	NA	1	-	78486793	78486978	78485863	78486627	78491123	78491651	431	7,3,8	50,38,17	2,5,12	52,60,46	334	149	9.579157522850211e-06	0.000124556338844	0.059,0.034,0.174	0.017,0.036,0.104	0.037
4391	gene:Solyc03g026310.2	NA	3	+	3745961	3746171	3745707	3745858	3746722	3746824	4391	8,5,6	39,44,19	6,0,1	52,55,42	359	149	9.572859776640908e-06	0.000124556338844	0.078,0.045,0.116	0.046,0.0,0.01	0.061
4115	gene:Solyc10g079070.1	NA	10	+	60704238	60704407	60704065	60704134	60704928	60705000	4115	15,13,3	128,79,68	14,8,4	153,48,98	318	149	9.59967738260266e-06	0.000124704727441	0.052,0.072,0.02	0.041,0.072,0.019	0.004
10669	gene:Solyc03g083020.2	NA	3	+	52860048	52860102	52859858	52859962	52860746	52861035	10669	444,292,234	10,6,2	536,162,474	2,0,14	203	149	9.678296282032648e-06	0.000125606855634	0.97,0.973,0.988	0.995,1.0,0.961	-0.008
7205	gene:Solyc12g098830.1	NA	12	-	66210582	66210659	66210250	66210313	66211154	66211181	7205	125,82,45	5,0,3	100,61,117	12,9,5	226	149	9.773866955691635e-06	0.000126727070414	0.943,1.0,0.908	0.846,0.817,0.939	0.083
2309	gene:Solyc11g042940.1	NA	11	-	33972278	33972418	33971950	33972203	33972818	33973067	2309	108,95,67	22,26,11	177,81,123	24,31,13	289	149	9.866538483813158e-06	0.000127807611088	0.717,0.653,0.758	0.792,0.574,0.83	-0.023
11991	gene:Solyc04g025990.2	NA	4	+	20084907	20085136	20083514	20084033	20085240	20085489	11991	181,186,100	0,4,0	246,219,150	1,4,2	378	149	9.883800102394776e-06	0.000127910199435	1.0,0.948,1.0	0.99,0.956,0.967	0.012
3032	gene:Solyc07g042330.1	NA	7	+	55490099	55490155	55489585	55489940	55493404	55493486	3032	0,0,0	0,2,0	0,3,0	2,0,4	205	149	9.928476417556188e-06	0.00012836704354	NA,0.0,NA	0.0,1.0,0.0	-0.333
4450	gene:Solyc07g064510.2	NA	7	-	66623591	66623672	66622527	66622583	66623969	66624435	4450	35,19,6	513,388,269	28,29,31	695,399,429	230	149	1.0012008112973018e-05	0.000129324919889	0.042,0.031,0.014	0.025,0.045,0.045	-0.009
7033	gene:Solyc03g007230.2	NA	3	+	1793963	1794069	1792294	1793136	1794348	1794884	7033	6,2,16	6,1,0	9,1,13	0,0,0	255	149	1.0354930600378901e-05	0.000133628378681	0.369,0.539,1.0	1.0,1.0,1.0	-0.364
2195	gene:Solyc12g008420.1	NA	12	+	1857377	1857431	1856692	1856864	1857514	1857678	2195	11,20,3	6,0,0	20,23,13	0,2,0	203	149	1.0407255570863067e-05	0.000134177159394	0.574,1.0,1.0	1.0,0.894,1.0	-0.107
9907	gene:Solyc10g005490.2	NA	10	-	386865	386951	385970	386082	388068	388171	9907	54,31,28	4,2,2	63,27,60	1,1,1	235	149	1.056484143102388e-05	0.000136080723305	0.895,0.908,0.899	0.976,0.945,0.974	-0.064
860	gene:Solyc07g064080.2	NA	7	+	66366102	66366141	66364837	66364926	66366245	66366312	860	5,4,3	33,21,10	0,0,0	39,15,17	188	149	1.0642911328157406e-05	0.000136957464197	0.107,0.131,0.192	0.0,0.0,0.0	0.143
4423	gene:Solyc01g050070.2	NA	1	-	48390253	48390349	48378529	48378573	48396127	48396446	4423	31,16,14	5,0,4	49,14,30	2,0,0	245	149	1.0955489419653736e-05	0.000140847475243	0.79,1.0,0.68	0.937,1.0,1.0	-0.156
3173	gene:Solyc08g081750.2	NA	8	-	64719598	64719663	64718242	64718948	64720483	64720636	3173	60,39,23	0,0,0	74,41,35	0,11,2	214	149	1.0981720787814682e-05	0.000141052271132	1.0,1.0,1.0	1.0,0.722,0.924	0.118
8108	gene:Solyc09g092110.2	NA	9	+	71262066	71262221	71261707	71261928	71262342	71262630	8108	345,293,198	3,3,0	679,483,471	18,15,14	304	149	1.1097598440382141e-05	0.000142407045779	0.983,0.98,1.0	0.949,0.94,0.943	0.044
10470	gene:Solyc12g043050.1	NA	12	+	39154424	39154582	39153874	39153947	39155967	39155975	10470	4,2,4	21,12,9	7,11,12	13,3,18	307	149	1.1228059584758751e-05	0.000143946247036	0.085,0.075,0.177	0.207,0.64,0.244	-0.251
13761	gene:Solyc03g118140.2	NA	3	+	67100234	67100294	67099918	67099991	67100821	67101003	13761	3,3,0	5,0,0	2,5,0	0,0,0	209	149	1.127533224893585e-05	0.000144417071237	0.3,1.0,NA	1.0,1.0,NA	-0.35
9033	gene:Solyc02g030450.2	NA	2	-	25872438	25872535	25869829	25870315	25872610	25872705	9033	22,22,8	1,0,0	19,19,13	3,3,4	246	149	1.1293144512955747e-05	0.000144510032403	0.93,1.0,1.0	0.793,0.793,0.663	0.227
6586	gene:Solyc12g005230.1	NA	12	+	150214	150278	149772	150006	151094	151535	6586	0,0,0	4,5,6	4,1,2	2,6,0	213	149	1.1519967228599044e-05	0.000147274875158	0.0,0.0,0.0	0.583,0.104,1.0	-0.562
3150	gene:Solyc03g114520.2	NA	3	+	64498102	64498233	64497796	64497854	64499254	64499350	3150	35,21,13	8,15,1	25,20,25	3,11,4	280	149	1.1553184425520577e-05	0.000147561754808	0.7,0.427,0.874	0.816,0.492,0.769	-0.025
6239	gene:Solyc08g005010.2	NA	8	-	16228	16397	15622	15718	17940	18668	6239	275,215,112	8,6,2	299,153,252	26,10,20	318	149	1.1642833928314217e-05	0.000148568203305	0.942,0.944,0.963	0.843,0.878,0.855	0.091
13452	gene:Solyc06g068060.2	NA	6	-	42181491	42181645	42181033	42181085	42183595	42183681	13452	1,0,0	21,40,12	1,5,0	32,36,14	303	149	1.175067885468303e-05	0.000149804743835	0.023,0.0,0.0	0.015,0.064,0.0	-0.019
11805	gene:Solyc05g056090.2	NA	5	+	65466988	65467116	65466679	65466752	65467185	65467238	11805	0,0,4	0,1,0	0,0,0	2,1,2	277	149	1.2188771555211953e-05	0.000155245265241	NA,0.0,1.0	0.0,0.0,0.0	0.5
6086	gene:Solyc03g083420.2	NA	3	+	53292706	53292794	53292510	53292617	53292866	53292947	6086	57,33,25	1,0,0	60,61,34	5,0,10	237	149	1.2220591669820271e-05	0.000155505893256	0.973,1.0,1.0	0.883,1.0,0.681	0.136
6669	gene:Solyc03g078080.2	NA	3	+	50045105	50045127	50044065	50044291	50046515	50046742	6669	75,38,29	10,4,1	66,16,80	6,2,4	171	149	1.2379089460454335e-05	0.000157376502221	0.867,0.892,0.962	0.906,0.875,0.946	-0.002
2164	gene:Solyc05g015980.2	NA	5	-	13142899	13142968	13142727	13142816	13143357	13144413	2164	41,50,21	4,2,0	53,44,42	5,3,2	218	149	1.259159089713828e-05	0.000159929557109	0.875,0.945,1.0	0.879,0.909,0.935	0.032
3837	gene:Solyc01g058270.2	NA	1	+	65882822	65883027	65882467	65882540	65883210	65883369	3837	0,5,9	8,20,10	0,2,0	17,12,7	354	149	1.2899755657562575e-05	0.000163691802098	0.0,0.095,0.275	0.0,0.066,0.0	0.101
6024	gene:Solyc01g100740.2	NA	1	+	90701511	90701626	90700722	90700830	90702274	90702367	6024	2,8,2	20,8,20	2,0,0	11,8,11	264	149	1.3002979867616866e-05	0.000164848889211	0.053,0.361,0.053	0.093,0.0,0.0	0.125
5984	gene:Solyc10g044780.1	NA	10	-	27756690	27756803	27755592	27755837	27756886	27757071	5984	43,51,28	7,3,0	49,41,41	6,4,14	262	149	1.3213269984639871e-05	0.000167359937678	0.777,0.906,1.0	0.823,0.854,0.625	0.127
7204	gene:Solyc12g098830.1	NA	12	-	66210582	66210641	66210250	66210313	66211154	66211289	7204	107,71,41	5,0,3	78,49,98	12,9,5	208	149	1.3404656204780415e-05	0.00016962712824	0.939,1.0,0.907	0.823,0.796,0.934	0.098
5040	gene:Solyc10g084850.1	NA	10	-	64238020	64238122	64236452	64236526	64238276	64238420	5040	3,0,0	71,62,36	1,6,3	78,58,71	251	149	1.3754582826479138e-05	0.000173894504211	0.024,0.0,0.0	0.008,0.058,0.024	-0.022
279	gene:Solyc07g022760.2	NA	7	-	21398962	21399036	21395258	21395311	21399243	21399313	279	1,2,0	50,19,12	4,0,2	27,14,30	223	149	1.3964816090007406e-05	0.000176389540502	0.013,0.066,0.0	0.09,0.0,0.043	-0.018
5430	gene:Solyc05g013720.2	NA	5	-	7020962	7021029	7020620	7020784	7021307	7021482	5430	18,23,10	1,2,0	18,15,24	0,0,1	216	149	1.424795260645619e-05	0.000179799969666	0.925,0.888,1.0	1.0,1.0,0.943	-0.043
11253	gene:Solyc01g107030.2	NA	1	+	94705669	94705798	94704933	94705213	94706344	94707200	11253	153,126,94	1,8,0	219,96,148	6,5,4	278	149	1.485374528485901e-05	0.000187272081437	0.988,0.894,1.0	0.951,0.911,0.952	0.023
10395	gene:Solyc08g079500.2	NA	8	-	63006287	63006371	63004923	63005489	63006440	63006516	10395	80,58,33	4,0,3	78,49,59	2,1,2	233	149	1.4907632520345233e-05	0.000187778568968	0.927,1.0,0.876	0.961,0.969,0.95	-0.026
11084	gene:Solyc03g115240.2	NA	3	-	65025841	65025973	65019610	65019748	65027079	65027211	11084	0,0,0	2,0,0	2,0,0	0,0,0	281	149	1.5092168301401003e-05	0.000189831117875	0.0,NA,NA	1.0,NA,NA	-1.0
2524	gene:Solyc11g069520.1	NA	11	-	54135091	54135168	54133716	54133821	54135235	54135376	2524	2,0,4	37,30,11	2,1,7	35,10,30	226	149	1.5098311960699715e-05	0.000189831117875	0.034,0.0,0.193	0.036,0.062,0.133	-0.001
12205	gene:Solyc01g111970.2	NA	1	-	98111666	98111776	98110320	98110591	98111851	98112014	12205	28,27,2	0,0,0	25,19,30	9,0,0	259	149	1.540645435598388e-05	0.000193350296097	1.0,1.0,1.0	0.615,1.0,1.0	0.128
5335	gene:Solyc12g095860.1	NA	12	-	64975799	64975885	64975616	64975696	64976527	64976691	5335	103,86,36	3,0,0	81,37,82	6,4,3	235	149	1.53927400758454e-05	0.000193350296097	0.956,1.0,1.0	0.895,0.854,0.945	0.087
10332	gene:Solyc05g053600.2	NA	5	-	63674433	63674554	63673998	63674172	63674992	63675423	10332	0,0,0	2,0,0	2,0,0	0,0,0	270	149	1.5444423584030183e-05	0.000193649311092	0.0,NA,NA	1.0,NA,NA	-1.0
5887	gene:Solyc03g117420.2	NA	3	-	66568342	66568413	66567192	66567487	66569092	66569138	5887	131,107,36	48,61,26	127,125,101	30,70,39	220	149	1.5539403000200724e-05	0.000194661944994	0.649,0.543,0.484	0.741,0.547,0.637	-0.083
12906	gene:Solyc03g019950.2	NA	3	+	61272373	61272464	61271943	61272098	61273085	61273187	12906	7,3,0	85,66,42	3,0,1	104,63,105	240	149	1.5654779026548585e-05	0.000195928002223	0.049,0.027,0.0	0.018,0.0,0.006	0.017
9139	gene:Solyc03g121300.2	NA	3	+	69445383	69445589	69445247	69445256	69446064	69446684	9139	371,279,182	2,4,0	428,299,344	19,6,7	355	149	1.571501537393672e-05	0.000196502274429	0.987,0.967,1.0	0.904,0.954,0.954	0.047
11219	gene:Solyc08g076290.2	NA	8	-	60261093	60261168	60260843	60260953	60261299	60261392	11219	5,9,0	1,4,0	4,4,5	2,3,3	224	149	1.6053396950019204e-05	0.000200550283795	0.769,0.599,NA	0.571,0.47,0.526	0.162
11477	gene:Solyc05g014050.2	NA	5	-	7620140	7620226	7618329	7618440	7620376	7620487	11477	1,0,0	0,2,0	0,2,0	0,0,0	235	149	1.654964352964644e-05	0.000206185367796	1.0,0.0,NA	NA,1.0,NA	-0.5
2308	gene:Solyc11g042940.1	NA	11	-	33972278	33972439	33971950	33972203	33972818	33973067	2308	88,64,63	22,26,11	141,57,109	24,31,13	310	149	1.6519991041696792e-05	0.000206185367796	0.658,0.542,0.734	0.738,0.469,0.801	-0.025
2313	gene:Solyc10g085930.1	NA	10	-	64943437	64943567	64942936	64943134	64944337	64944446	2313	4,4,0	12,26,14	9,2,11	19,16,13	279	149	1.654463003949691e-05	0.000206185367796	0.151,0.076,0.0	0.202,0.063,0.311	-0.116
9140	gene:Solyc03g121300.2	NA	3	+	69445373	69445589	69445247	69445256	69446064	69446684	9140	393,289,198	2,4,0	446,324,370	19,6,7	365	149	1.6566402266287206e-05	0.000206206527118	0.988,0.967,1.0	0.906,0.957,0.956	0.045
5741	gene:Solyc03g120540.2	NA	3	+	68909345	68909422	68909200	68909260	68909662	68909798	5741	2,1,0	0,8,0	0,0,1	2,0,0	226	149	1.682113411640663e-05	0.000209187073862	1.0,0.076,NA	0.0,NA,1.0	0.038
2886	gene:Solyc08g080690.2	NA	8	-	63902454	63902526	63901630	63902266	63903673	63903811	2886	6,8,4	2,3,2	8,2,12	1,0,2	221	149	1.685441615451846e-05	0.000209220912047	0.669,0.643,0.574	0.844,1.0,0.802	-0.253
3244	gene:Solyc01g103410.2	NA	1	-	92020568	92020671	92019572	92019658	92020742	92020902	3244	3,7,2	1,2,0	4,3,0	0,0,2	252	149	1.6843413907551396e-05	0.000209220912047	0.639,0.674,1.0	1.0,1.0,0.0	0.104
1987	gene:Solyc04g016550.2	NA	4	-	7372913	7372992	7371957	7372113	7373130	7373351	1987	17,15,11	14,12,5	27,10,14	28,18,4	228	149	1.7045184846195066e-05	0.000211397346842	0.442,0.45,0.59	0.387,0.266,0.696	0.044
11031	gene:Solyc03g063750.2	NA	3	+	35963792	35963857	35963581	35963679	35964651	35964838	11031	0,1,0	2,1,0	2,0,0	0,0,2	214	149	1.7167130171775923e-05	0.000212717055486	0.0,0.41,NA	1.0,NA,0.0	-0.295
6491	gene:Solyc03g033640.2	NA	3	+	5231627	5231709	5230321	5230640	5231989	5232484	6491	39,31,17	2,2,0	53,15,51	2,1,0	231	149	1.7189770887432377e-05	0.000212805011746	0.926,0.909,1.0	0.945,0.906,1.0	-0.005
4675	gene:Solyc01g081050.2	NA	1	+	80379075	80379131	80378905	80378950	80380942	80381074	4675	2,0,0	0,0,0	0,0,0	2,0,0	205	149	1.741036345193561e-05	0.000215341189145	1.0,NA,NA	0.0,NA,NA	1.0
5660	gene:Solyc06g009160.2	NA	6	-	3105210	3105270	3105050	3105122	3106210	3106355	5660	4,3,0	55,36,15	6,3,2	51,23,55	209	149	1.7441192846003358e-05	0.000215527809068	0.049,0.056,0.0	0.077,0.085,0.025	-0.027
3694	gene:Solyc12g010730.1	NA	12	-	3647344	3647388	3646917	3647137	3647483	3647679	3694	0,2,0	3,0,0	0,0,0	0,2,2	193	149	1.7705374609650382e-05	0.000218423683197	0.0,1.0,NA	NA,0.0,0.0	0.5
5081	gene:Solyc04g049140.2	NA	4	-	39821384	39821504	39820850	39820912	39829520	39829606	5081	92,97,32	2,0,0	152,140,114	3,10,2	269	149	1.770744145110549e-05	0.000218423683197	0.962,1.0,1.0	0.966,0.886,0.969	0.047
2832	gene:Solyc05g044630.2	NA	5	+	57235229	57235295	57234584	57234674	57236038	57236337	2832	120,128,66	47,11,23	167,68,159	33,22,28	215	149	1.77572510566175e-05	0.000218840937414	0.639,0.89,0.665	0.778,0.682,0.797	-0.021
2875	gene:Solyc12g096810.1	NA	12	+	65572985	65573039	65571901	65572001	65573233	65573831	2875	0,0,2	0,2,2	0,2,1	4,4,3	203	149	1.8222754993949892e-05	0.000224331716081	NA,0.0,0.423	0.0,0.268,0.197	0.056
351	gene:Solyc04g045630.2	NA	4	-	34501302	34501314	34501195	34501226	34501406	34501441	351	0,2,0	0,0,0	1,0,0	0,2,2	161	149	1.8235553607836813e-05	0.000224331716081	NA,1.0,NA	1.0,0.0,0.0	0.667
8936	gene:Solyc09g009710.2	NA	9	+	3117468	3117522	3117089	3117162	3117759	3117832	8936	7,2,5	2,0,4	4,2,1	5,3,1	203	149	1.911913752842356e-05	0.000234990333069	0.72,1.0,0.478	0.37,0.329,0.423	0.359
12662	gene:Solyc04g018100.2	NA	4	+	9579746	9579931	9578339	9578395	9580520	9580568	12662	15,7,14	2,1,0	7,9,13	5,2,5	334	149	1.9323921230325674e-05	0.000237294286534	0.77,0.757,1.0	0.384,0.667,0.537	0.313
3272	gene:Solyc06g011530.2	NA	6	+	8021988	8022224	8021721	8021813	8022451	8022497	3272	97,74,44	0,3,0	106,83,73	1,6,6	385	149	1.9557494793181737e-05	0.000239947328592	1.0,0.905,1.0	0.976,0.843,0.825	0.087
5391	gene:Solyc09g009400.2	NA	9	-	2841251	2841388	2840442	2841177	2841483	2841914	5391	3,0,1	74,67,41	7,0,5	84,44,80	286	149	2.0085374307266204e-05	0.000246203173693	0.021,0.0,0.013	0.042,0.0,0.032	-0.013
9423	gene:Solyc03g033360.1	NA	3	+	4931406	4931478	4931033	4931094	4931563	4931811	9423	4,4,1	6,0,0	13,11,13	0,0,0	221	149	2.137272349520341e-05	0.000261748953575	0.31,1.0,1.0	1.0,1.0,1.0	-0.23
10397	gene:Solyc08g079500.2	NA	8	-	63006207	63006371	63004923	63005489	63006440	63006516	10397	102,73,37	4,0,3	94,62,71	2,1,2	313	149	2.148255358160863e-05	0.000262632787521	0.924,1.0,0.854	0.957,0.967,0.944	-0.03
1411	gene:Solyc04g011380.2	NA	4	-	3855331	3855496	3854123	3854222	3855597	3856116	1411	13,13,8	5,2,0	12,13,7	0,0,0	314	149	2.1483254602972078e-05	0.000262632787521	0.552,0.755,1.0	1.0,1.0,1.0	-0.231
13595	gene:Solyc02g076870.2	NA	2	+	41986505	41986686	41983282	41983765	41987292	41987437	13595	1,4,0	45,38,21	5,0,3	53,60,18	330	149	2.1503239654827417e-05	0.000262642602457	0.01,0.045,0.0	0.041,0.0,0.07	-0.019
11498	gene:Solyc05g013530.2	NA	5	+	6766891	6767373	6766536	6766782	6767966	6768182	11498	527,415,240	10,9,4	441,272,383	3,1,0	631	149	2.163531153820746e-05	0.000264020218878	0.926,0.916,0.934	0.972,0.985,1.0	-0.06
2354	gene:Solyc02g070870.2	NA	2	-	40471608	40471762	40471286	40471511	40471845	40471986	2354	1,0,0	0,0,0	0,2,0	2,0,0	303	149	2.194414647439765e-05	0.000267550537424	1.0,NA,NA	0.0,1.0,NA	0.5
9544	gene:Solyc05g018620.2	NA	5	-	22621330	22621416	22619374	22619790	22624005	22624124	9544	98,74,64	8,5,1	121,52,123	0,1,0	235	149	2.2103961194398487e-05	0.000269259285297	0.886,0.904,0.976	1.0,0.971,1.0	-0.068
499	gene:Solyc05g056370.2	NA	5	-	65704833	65704905	65704613	65704679	65705145	65705289	499	99,119,47	3,3,0	149,108,95	3,3,4	221	149	2.215767402561504e-05	0.000269673664674	0.957,0.964,1.0	0.971,0.96,0.941	0.016
9798	gene:Solyc02g071210.2	NA	2	-	40688057	40688194	40687487	40687583	40689949	40690063	9798	4,14,3	59,48,17	14,1,8	77,66,41	286	149	2.2949632985076796e-05	0.000279064276049	0.034,0.132,0.084	0.087,0.008,0.092	0.021
12337	gene:Solyc03g098020.2	NA	3	+	60374373	60374527	60372985	60373056	60374945	60375010	12337	4,2,4	41,25,11	0,4,0	40,24,61	303	149	2.298661768429793e-05	0.000279265988761	0.046,0.038,0.152	0.0,0.076,0.0	0.053
2504	gene:Solyc06g009220.2	NA	6	+	3171210	3171221	3170196	3170260	3171595	3171696	2504	0,0,1	0,0,0	0,0,0	0,1,5	160	149	2.3196230974776075e-05	0.000281562761087	NA,NA,1.0	NA,0.0,0.0	1.0
6884	gene:Solyc05g032660.2	NA	5	+	46234348	46234509	46232556	46232624	46236362	46236413	6884	129,103,75	8,11,0	114,53,109	6,3,0	310	149	2.3284563253026786e-05	0.000282384623614	0.886,0.818,1.0	0.901,0.895,1.0	-0.031
7186	gene:Solyc03g112450.2	NA	3	-	62854148	62854195	62852921	62853054	62854431	62854652	7186	2,10,0	113,99,77	7,7,4	136,90,103	196	149	2.3543974798354342e-05	0.000285277967203	0.013,0.071,0.0	0.038,0.056,0.029	-0.013
5284	gene:Solyc04g072810.2	NA	4	-	59780624	59780764	59780375	59780552	59782661	59782755	5284	92,64,49	1,4,1	94,66,68	3,4,2	289	149	2.3663461092852536e-05	0.000286472245167	0.979,0.892,0.962	0.942,0.895,0.946	0.017
2498	gene:Solyc06g009220.2	NA	6	+	3171198	3171221	3170196	3170260	3171595	3171696	2498	0,0,1	0,0,0	0,0,0	0,1,5	172	149	2.372145958133904e-05	0.000286920693099	NA,NA,1.0	NA,0.0,0.0	1.0
12945	gene:Solyc03g098230.2	NA	3	+	60588021	60588127	60587537	60587716	60590730	60590822	12945	147,86,75	19,16,3	119,68,109	20,15,9	255	149	2.381336198495633e-05	0.000287778069107	0.819,0.758,0.936	0.777,0.726,0.876	0.045
14033	gene:Solyc01g109010.2	NA	1	-	96101554	96101743	96101419	96101485	96102003	96102136	14033	4,5,5	1,0,0	4,15,9	3,1,6	338	149	2.4287257474942452e-05	0.000293246145809	0.638,1.0,1.0	0.37,0.869,0.398	0.334
4200	gene:Solyc02g090500.2	NA	2	+	52040741	52040864	52039978	52040048	52040966	52041044	4200	0,0,0	2,0,0	1,0,0	0,0,0	272	149	2.4348470079402763e-05	0.000293726213504	0.0,NA,NA	1.0,NA,NA	-1.0
10177	gene:Solyc08g006550.2	NA	8	+	1163920	1163995	1163627	1163782	1164066	1164357	10177	37,54,19	2,4,0	38,46,43	0,0,4	224	149	2.4646411341430797e-05	0.000297058683175	0.925,0.9,1.0	1.0,1.0,0.877	-0.017
6703	gene:Solyc08g007910.2	NA	8	+	2417295	2417409	2417081	2417198	2418008	2418483	6703	0,0,0	2,0,0	1,1,1	0,0,2	263	149	2.5111244089008134e-05	0.000302395034359	0.0,NA,NA	1.0,1.0,0.221	-0.74
11814	gene:Solyc02g071830.1	NA	2	-	41198272	41198340	41197800	41197968	41198901	41198979	11814	4,0,0	0,1,0	0,3,0	0,0,0	217	149	2.5218935760875167e-05	0.000303425016202	1.0,0.0,NA	NA,1.0,NA	-0.5
10429	gene:Solyc11g071820.1	NA	11	+	55176950	55177033	55176362	55176429	55178199	55178458	10429	0,3,0	10,19,5	2,4,0	26,18,0	232	149	2.527405342522877e-05	0.000303821193589	0.0,0.092,0.0	0.047,0.125,NA	-0.055
1800	gene:Solyc08g076470.2	NA	8	+	60477668	60477739	60473435	60473926	60478772	60478859	1800	0,0,0	0,1,0	0,3,0	0,0,0	220	149	2.5434833363093703e-05	0.000305485735445	NA,0.0,NA	NA,1.0,NA	-1.0
3769	gene:Solyc07g044860.2	NA	7	-	57922676	57922784	57922414	57922463	57922878	57923525	3769	1,0,0	0,0,0	0,1,1	2,0,0	257	149	2.5636929205868455e-05	0.00030764315047	1.0,NA,NA	0.0,1.0,1.0	0.333
8062	gene:Solyc02g084920.2	NA	2	-	47973312	47973336	47971689	47971819	47976426	47976534	8062	1,0,0	0,0,1	0,0,0	4,0,0	173	149	2.5750289163895362e-05	0.000308732888995	1.0,NA,0.0	0.0,NA,NA	0.5
11952	gene:Solyc01g100360.2	NA	1	-	90417270	90417316	90416684	90417062	90417429	90417495	11952	0,0,0	0,4,0	1,1,0	0,0,0	195	149	2.6239993692131228e-05	0.000314328953309	NA,0.0,NA	1.0,1.0,NA	-1.0
12866	gene:Solyc02g088300.2	NA	2	+	50443740	50444017	50443337	50443636	50445010	50445200	12866	34,60,29	1,4,4	89,65,37	6,2,0	426	149	2.6283082708876727e-05	0.000314569902491	0.922,0.84,0.717	0.838,0.919,1.0	-0.093
14235	gene:Solyc09g091840.2	NA	9	-	71051101	71051179	71050578	71050733	71051732	71051849	14235	28,23,4	137,94,92	56,42,52	205,87,134	227	149	2.6407013681671596e-05	0.000315581120122	0.118,0.138,0.028	0.152,0.241,0.203	-0.104
5495	gene:Solyc01g091330.2	NA	1	-	84979510	84979582	84979175	84979229	84979682	84979768	5495	29,39,18	12,9,4	35,41,40	3,8,4	221	149	2.6413669563273006e-05	0.000315581120122	0.62,0.745,0.752	0.887,0.776,0.871	-0.139
6093	gene:Solyc01g067570.2	NA	1	+	76382979	76383078	76381738	76382539	76383511	76383939	6093	1,2,0	0,0,0	0,0,0	2,0,2	248	149	2.6451905122862993e-05	0.000315762410586	1.0,1.0,NA	0.0,NA,0.0	1.0
6122	gene:Solyc06g049060.2	NA	6	-	32341786	32341862	32341687	32341700	32342540	32343138	6122	0,1,0	0,0,0	0,0,0	1,4,1	225	149	2.6891206857760522e-05	0.000320726833011	NA,1.0,NA	0.0,0.0,0.0	1.0
5342	gene:Solyc02g077690.2	NA	2	+	42582511	42582547	42581534	42581662	42582611	42582736	5342	3,1,3	0,6,0	1,1,6	0,0,0	185	149	2.7114870615455208e-05	0.000323112975167	1.0,0.118,1.0	1.0,1.0,1.0	-0.294
11949	gene:Solyc04g057890.2	NA	4	-	55013076	55013312	55012080	55012935	55013468	55013712	11949	4,0,0	33,29,15	4,13,1	41,26,30	385	149	2.7165933734514585e-05	0.000323439969298	0.045,0.0,0.0	0.036,0.162,0.013	-0.055
11017	gene:Solyc01g090650.1	NA	1	-	84289050	84289176	84288639	84288978	84289804	84289996	11017	8,11,5	3,7,3	11,3,7	2,0,2	275	149	2.7238002929541913e-05	0.000323538484838	0.591,0.46,0.475	0.749,1.0,0.655	-0.293
1995	gene:Solyc08g083320.2	NA	8	-	65818224	65818315	65818067	65818157	65818387	65818468	1995	0,0,1	0,0,0	0,0,0	0,0,2	240	149	2.7203569024932086e-05	0.000323538484838	NA,NA,1.0	NA,NA,0.0	1.0
8297	gene:Solyc04g072010.2	NA	4	+	59081685	59081778	59081400	59081447	59081922	59082025	8297	1,0,0	0,1,0	0,0,4	4,0,0	242	149	2.7245097357458617e-05	0.000323538484838	1.0,0.0,NA	0.0,NA,1.0	0.0
1385	gene:Solyc04g078750.2	NA	4	+	63415044	63415165	63414402	63414956	63415484	63416058	1385	260,239,137	3,1,3	355,256,294	23,8,8	270	149	2.741235622602919e-05	0.000324961022898	0.98,0.992,0.962	0.895,0.946,0.953	0.047
3112	gene:Solyc11g068820.1	NA	11	-	53430647	53430733	53430389	53430575	53431428	53431695	3112	1,0,0	0,0,0	0,0,0	6,0,2	235	149	2.73901821923929e-05	0.000324961022898	1.0,NA,NA	0.0,NA,0.0	1.0
1805	gene:Solyc08g076470.2	NA	8	+	60477668	60477775	60473435	60473926	60478772	60478859	1805	0,0,0	0,1,0	0,3,0	0,0,0	256	149	2.762232677254581e-05	0.000327166866929	NA,0.0,NA	NA,1.0,NA	-1.0
4252	gene:Solyc07g053450.2	NA	7	-	61896095	61896222	61895592	61895674	61896319	61896410	4252	42,53,16	0,1,0	103,149,70	15,7,0	276	149	2.826627630271569e-05	0.000334504628467	1.0,0.966,1.0	0.788,0.92,1.0	0.086
5835	gene:Solyc07g062160.2	NA	7	+	64970012	64970130	64968187	64968501	64971158	64971587	5835	9,4,3	104,65,72	4,4,4	151,85,107	267	149	2.8480143978034825e-05	0.0003367445003	0.046,0.033,0.023	0.015,0.026,0.02	0.014
12046	gene:Solyc07g008190.2	NA	7	-	2937009	2937082	2934652	2934700	2937774	2938079	12046	0,1,0	33,16,14	3,2,5	32,21,31	222	149	2.8636936525939415e-05	0.000338306242375	0.0,0.04,0.0	0.059,0.06,0.098	-0.059
6138	gene:Solyc01g107660.2	NA	1	-	95132403	95132613	95131896	95132224	95132743	95132925	6138	22,30,5	494,314,217	26,24,23	506,230,361	359	149	2.873761016846714e-05	0.000339202895195	0.018,0.038,0.009	0.021,0.042,0.026	-0.008
8666	gene:Solyc03g034160.2	NA	3	-	5862292	5862364	5854429	5854507	5862742	5862820	8666	7,10,1	5,0,1	3,4,6	5,0,2	221	149	2.902270303401143e-05	0.000342272911233	0.486,1.0,0.403	0.288,1.0,0.669	-0.023
11658	gene:Solyc03g110940.2	NA	3	+	61664911	61665160	61663785	61663914	61666731	61666842	11658	14,10,2	0,1,2	8,11,7	3,1,0	398	149	2.9358707464305054e-05	0.000345937540965	1.0,0.789,0.272	0.5,0.805,1.0	-0.081
614	gene:Solyc10g074990.1	NA	10	-	58694832	58694906	58694659	58694755	58695311	58695335	614	9,16,11	7,5,0	13,4,7	6,7,7	223	149	2.945932916197811e-05	0.000346824707554	0.462,0.681,1.0	0.591,0.276,0.401	0.292
7247	gene:Solyc05g012590.2	NA	5	+	5807749	5807816	5806867	5806991	5807924	5808071	7247	1,0,0	0,2,0	0,0,0	2,0,0	216	149	2.961667370647162e-05	0.000348377574217	1.0,0.0,NA	0.0,NA,NA	0.5
11665	gene:Solyc11g013400.1	NA	11	+	6414690	6414756	6409787	6409882	6418871	6418910	11665	0,0,0	3,2,0	0,1,2	0,0,3	215	149	2.9722421821794512e-05	0.000349321373033	0.0,0.0,NA	NA,1.0,0.316	-0.658
4968	gene:Solyc08g083280.2	NA	8	+	65784835	65784900	65784234	65784566	65785065	65785141	4968	1,0,2	0,0,0	0,0,0	2,0,0	214	149	2.9828585717258464e-05	0.000350268435369	1.0,NA,1.0	0.0,NA,NA	1.0
6862	gene:Solyc08g006780.2	NA	8	+	1345937	1346000	1345512	1345584	1346070	1346293	6862	0,0,0	0,0,2	1,0,1	0,0,0	212	149	3.0042158827124803e-05	0.000352474069118	NA,NA,0.0	1.0,NA,1.0	-1.0
12142	gene:Solyc05g009160.2	NA	5	+	3294505	3294567	3294328	3294418	3294720	3294869	12142	0,0,0	2,0,0	1,1,1	0,0,0	211	149	3.014956683437667e-05	0.000353431394774	0.0,NA,NA	1.0,1.0,1.0	-1.0
171	gene:Solyc03g025890.1	NA	3	+	3293158	3293215	3291785	3292748	3293327	3293397	171	1,0,1	0,0,0	0,0,0	0,0,2	206	149	3.069278971763504e-05	0.000359491596932	1.0,NA,1.0	NA,NA,0.0	1.0
3747	gene:Solyc07g065050.2	NA	7	-	66979323	66979434	66977533	66977633	66979633	66981446	3747	18,26,0	297,330,164	6,8,6	367,238,275	260	149	3.077241892831833e-05	0.0003601162051	0.034,0.043,0.0	0.009,0.019,0.012	0.012
3620	gene:Solyc03g005080.2	NA	3	-	59386	59441	59120	59256	59517	59635	3620	0,0,1	0,0,0	3,1,0	0,0,2	204	149	3.09129452318251e-05	0.000361143384056	NA,NA,1.0	1.0,1.0,0.0	0.333
6852	gene:Solyc08g006780.2	NA	8	+	1345937	1345992	1345512	1345584	1346070	1346293	6852	0,0,0	0,0,2	1,0,1	0,0,0	204	149	3.09129452318251e-05	0.000361143384056	NA,NA,0.0	1.0,NA,1.0	-1.0
9672	gene:Solyc03g120050.2	NA	3	-	68549738	68549909	68549112	68549332	68551134	68551199	9672	12,5,6	2,4,2	24,8,8	2,0,2	320	149	3.142221109183955e-05	0.000366779978064	0.736,0.368,0.583	0.848,1.0,0.651	-0.271
6859	gene:Solyc08g006780.2	NA	8	+	1345937	1345987	1345512	1345584	1346070	1346293	6859	0,0,0	0,0,2	1,0,1	0,0,0	199	149	3.147040638024905e-05	0.000367029645791	NA,NA,0.0	1.0,NA,1.0	-1.0
8628	gene:Solyc10g083960.1	NA	10	+	63659279	63659334	63658145	63658403	63659886	63659937	8628	19,5,2	13,6,0	10,9,10	8,14,9	204	149	3.170526512877888e-05	0.000369454034164	0.516,0.378,1.0	0.477,0.32,0.448	0.216
5423	gene:Solyc02g081270.2	NA	2	+	45307611	45307658	45307358	45307464	45307700	45307919	5423	0,0,0	2,0,0	1,1,0	0,0,0	196	149	3.180966292412028e-05	0.000370355361188	0.0,NA,NA	1.0,1.0,NA	-1.0
7202	gene:Solyc12g098830.1	NA	12	-	66210582	66210713	66210250	66210313	66211154	66211181	7202	411,259,184	5,0,3	427,242,389	12,9,5	280	149	3.2441593510324176e-05	0.000377391927225	0.978,1.0,0.97	0.95,0.935,0.976	0.029
13797	gene:Solyc02g062920.2	NA	2	+	34863943	34863976	34863810	34863869	34864473	34864544	13797	2,1,3	71,53,30	0,1,2	64,27,68	182	149	3.345119031646038e-05	0.000388806195087	0.023,0.015,0.076	0.0,0.029,0.024	0.02
9792	gene:Solyc12g008410.1	NA	12	+	1851332	1851491	1851037	1851185	1851589	1851730	9792	2,0,0	0,1,0	1,2,0	2,0,0	308	149	3.3626138066407306e-05	0.00039050812757	1.0,0.0,NA	0.195,1.0,NA	-0.098
10206	gene:Solyc01g112240.2	NA	1	-	98296566	98296596	98294897	98294960	98297727	98297986	10206	0,0,0	0,2,0	1,1,0	0,0,0	179	149	3.379608946424506e-05	0.0003921492008	NA,0.0,NA	1.0,1.0,NA	-1.0
1386	gene:Solyc04g078750.2	NA	4	+	63415044	63415144	63414402	63414956	63415484	63416058	1386	189,171,102	3,1,3	271,195,208	23,8,8	249	149	3.419110685679868e-05	0.000396396812094	0.974,0.99,0.953	0.876,0.936,0.94	0.055
8141	gene:Solyc01g094460.2	NA	1	-	85931921	85931980	85930759	85930944	85933061	85933607	8141	75,34,26	14,4,6	59,25,53	19,7,16	208	149	3.470410296585517e-05	0.000402003872934	0.793,0.859,0.756	0.69,0.719,0.704	0.098
2913	gene:Solyc02g091560.2	NA	2	+	52822779	52822800	52822629	52822680	52823664	52823786	2913	0,0,0	2,0,0	1,0,1	0,0,2	170	149	3.4887170361213594e-05	0.000403782871163	0.0,NA,NA	1.0,NA,0.305	-0.652
10240	gene:Solyc02g032300.2	NA	2	+	28120671	28120779	28120530	28120596	28120884	28120954	10240	5,11,0	4,0,2	5,3,8	0,0,0	257	149	3.4920190241724315e-05	0.000403823686478	0.42,1.0,0.0	1.0,1.0,1.0	-0.527
7852	gene:Solyc02g086970.2	NA	2	-	49538774	49538928	49538404	49538634	49539281	49539513	7852	31,22,16	1,0,0	22,20,37	2,1,0	303	149	3.569579808849196e-05	0.000412444613863	0.938,1.0,1.0	0.844,0.908,1.0	0.062
8106	gene:Solyc05g009670.2	NA	5	-	3867533	3867546	3867312	3867446	3868973	3869090	8106	0,1,1	0,0,0	0,0,0	2,0,2	162	149	3.587529060318752e-05	0.000414169037891	NA,1.0,1.0	0.0,NA,0.0	1.0
10689	gene:Solyc07g016170.2	NA	7	+	6381518	6381741	6380897	6381017	6381981	6382112	10689	3,3,0	84,50,46	3,5,3	85,49,73	372	149	3.64960710873013e-05	0.0004209807964	0.014,0.023,0.0	0.014,0.039,0.016	-0.011
6503	gene:Solyc01g060240.2	NA	1	+	69832305	69832368	69831246	69831453	69832959	69833022	6503	21,4,11	90,101,39	6,5,6	86,77,69	212	149	3.710010748124938e-05	0.000427588107435	0.141,0.027,0.165	0.047,0.044,0.058	0.061
1290	gene:Solyc11g072590.1	NA	11	+	55765076	55765205	55764843	55764993	55765321	55765401	1290	12,5,1	90,71,28	3,8,11	73,43,61	278	149	3.742153471608167e-05	0.000430623240758	0.067,0.036,0.019	0.022,0.091,0.088	-0.026
3282	gene:Solyc06g011530.2	NA	6	+	8021992	8022065	8021721	8021813	8022157	8022224	3282	2,5,2	6,23,0	2,0,0	22,15,20	222	149	3.745780599928673e-05	0.000430623240758	0.183,0.127,1.0	0.058,0.0,0.0	0.417
7773	gene:Solyc05g055390.2	NA	5	+	65050856	65051053	65050502	65050567	65054493	65054984	7773	1,2,1	0,0,0	7,12,3	4,0,2	346	149	3.743688257505753e-05	0.000430623240758	1.0,1.0,1.0	0.43,1.0,0.392	0.393
8567	gene:Solyc11g006370.1	NA	11	+	1083942	1084009	1083674	1083827	1084105	1084221	8567	6,0,2	54,36,22	8,2,6	56,31,32	216	149	3.7581414761827746e-05	0.000431681821241	0.071,0.0,0.059	0.09,0.043,0.115	-0.039
12370	gene:Solyc01g109700.2	NA	1	+	96597616	96597732	96597124	96597227	96597886	96598114	12370	9,17,12	185,103,115	13,5,7	218,103,229	265	149	3.872492902619029e-05	0.000444444030366	0.027,0.085,0.055	0.032,0.027,0.017	0.03
12173	gene:Solyc08g081770.2	NA	8	-	64737358	64737488	64737054	64737125	64737774	64737849	12173	412,304,192	20,17,20	485,295,399	27,21,38	279	149	3.966673384668711e-05	0.000454871792151	0.917,0.905,0.837	0.906,0.882,0.849	0.007
13119	gene:Solyc05g015380.2	NA	5	+	10446761	10446783	10446601	10446678	10446889	10447056	13119	0,2,0	1,0,0	0,0,0	0,1,0	171	149	3.990017671996988e-05	0.000457165874184	0.0,1.0,NA	NA,0.0,NA	0.5
13483	gene:Solyc02g081640.2	NA	2	+	45518065	45518190	45517342	45517529	45518267	45518412	13483	4,3,0	45,41,20	0,2,4	57,41,54	274	149	4.04870307746539e-05	0.000463502027898	0.046,0.038,0.0	0.0,0.026,0.039	0.006
5739	gene:Solyc03g120540.2	NA	3	+	68909345	68909455	68909200	68909260	68909662	68909798	5739	106,50,36	0,8,0	72,42,89	2,0,0	259	149	4.1300651329903776e-05	0.000472421485388	1.0,0.782,1.0	0.954,1.0,1.0	-0.057
2447	gene:Solyc04g007840.2	NA	4	-	1517029	1517084	1515530	1515852	1517596	1517843	2447	0,0,0	1,0,0	2,0,0	0,0,1	204	149	4.232649474069014e-05	0.000483751557587	0.0,NA,NA	1.0,NA,0.0	-0.5
8909	gene:Solyc09g065860.2	NA	9	-	64127007	64127073	64126663	64126875	64128625	64128669	8909	0,0,0	0,5,1	0,0,2	0,0,0	215	149	4.2889705222070366e-05	0.000489779686322	NA,0.0,0.0	NA,NA,1.0	-1.0
9737	gene:Solyc04g005520.2	NA	4	-	349079	349177	348629	348672	349350	349581	9737	21,19,31	0,1,4	41,43,21	3,3,3	247	149	4.303079150106087e-05	0.000490981331027	1.0,0.92,0.824	0.892,0.896,0.809	0.049
7953	gene:Solyc10g079150.1	NA	10	-	60756352	60756428	60755857	60756205	60757080	60757257	7953	0,1,0	1,3,6	2,0,0	0,0,0	225	149	4.331438541723535e-05	0.000493805632917	0.0,0.181,0.0	1.0,NA,NA	-0.94
10035	gene:Solyc01g087410.2	NA	1	-	82359264	82359341	82358809	82358888	82359489	82359582	10035	0,0,2	2,0,0	0,0,0	0,0,1	226	149	4.335263303657201e-05	0.000493830492127	0.0,NA,1.0	NA,NA,0.0	0.5
368	gene:Solyc06g060670.2	NA	6	+	38696358	38696439	38696104	38696254	38696518	38696615	368	0,2,0	0,0,0	1,0,0	0,1,0	230	149	4.3498359364103677e-05	0.000495078583885	NA,1.0,NA	1.0,0.0,NA	0.5
8772	gene:Solyc08g014230.2	NA	8	-	3951507	3951594	3949339	3949440	3952417	3952498	8772	0,0,0	0,1,0	1,2,0	0,0,0	236	149	4.3696007569802684e-05	0.000496915062829	NA,0.0,NA	1.0,1.0,NA	-1.0
2715	gene:Solyc11g069150.1	NA	11	-	53754174	53754268	53753960	53754075	53754675	53754740	2715	2,0,0	0,1,0	0,2,4	0,0,4	243	149	4.389673774701635e-05	0.000498369928053	1.0,0.0,NA	NA,1.0,0.38	-0.19
6559	gene:Solyc02g069860.2	NA	2	-	39679956	39680050	39679654	39679814	39680181	39680327	6559	1,0,0	0,0,1	0,5,2	0,3,0	243	149	4.389673774701635e-05	0.000498369928053	1.0,NA,0.0	NA,0.505,1.0	-0.252
11107	gene:Solyc04g009510.2	NA	4	+	2932598	2932697	2932288	2932442	2933819	2933903	11107	0,0,2	1,0,0	2,0,0	0,0,0	248	149	4.402168018465654e-05	0.000499374353843	0.0,NA,1.0	1.0,NA,NA	-0.5
10672	gene:Solyc03g083020.2	NA	3	+	52860054	52860104	52859858	52859962	52860746	52861035	10672	114,57,40	10,6,2	110,82,58	2,0,14	199	149	4.416600484080963e-05	0.000500182744649	0.895,0.877,0.937	0.976,1.0,0.756	-0.008
2884	gene:Solyc08g080690.2	NA	8	-	63902454	63902536	63901630	63902266	63903673	63903811	2884	19,23,17	2,3,2	28,5,41	1,0,2	231	149	4.415023169223899e-05	0.000500182744649	0.86,0.832,0.846	0.948,1.0,0.93	-0.113
9524	gene:Solyc02g067090.2	NA	2	+	37326205	37326322	37322163	37322233	37326629	37326695	9524	0,2,0	1,0,0	2,0,0	0,0,0	266	149	4.4357332946905935e-05	0.000501934382404	0.0,1.0,NA	1.0,NA,NA	-0.5
7161	gene:Solyc04g016590.2	NA	4	-	7439258	7439347	7438208	7438502	7440880	7440951	7161	9,17,4	6,1,0	10,9,11	0,0,0	238	149	4.49193323720167e-05	0.000507874070056	0.484,0.914,1.0	1.0,1.0,1.0	-0.201
8040	gene:Solyc11g072120.1	NA	11	-	55375524	55375625	55374802	55375376	55376587	55376787	8040	0,6,5	6,5,4	4,4,1	12,16,8	250	149	4.552076024927043e-05	0.000514249380638	0.0,0.417,0.427	0.166,0.13,0.069	0.16
3608	gene:Solyc06g066470.2	NA	6	-	41726077	41726152	41725843	41725906	41726628	41726736	3608	5,4,2	7,6,0	0,4,0	15,8,3	224	149	4.600935885110826e-05	0.000519340594715	0.322,0.307,1.0	0.0,0.25,0.0	0.46
9021	gene:Solyc11g069140.1	NA	11	+	53742342	53742559	53741958	53741997	53744248	53744307	9021	0,1,0	9,3,0	4,9,2	7,5,16	366	149	4.615197352214293e-05	0.000520521269741	0.0,0.119,NA	0.189,0.423,0.048	-0.161
10855	gene:Solyc03g114400.2	NA	3	-	64394189	64394360	64393605	64393700	64394443	64394533	10855	5,2,3	15,23,13	4,2,1	21,33,18	320	149	4.6342739935269134e-05	0.000522242629789	0.134,0.039,0.097	0.081,0.027,0.025	0.046
5914	gene:Solyc10g017810.1	NA	10	-	6110922	6111059	6107348	6107487	6112387	6112498	5914	3,5,2	9,18,7	7,5,7	27,17,8	286	149	4.686427759563961e-05	0.000527685599375	0.148,0.126,0.13	0.119,0.133,0.313	-0.054
9697	gene:Solyc09g011470.2	NA	9	+	4795824	4796053	4795305	4795484	4796143	4796204	9697	9,6,2	30,27,15	7,5,1	46,25,31	378	149	4.713126205902245e-05	0.000530255743724	0.106,0.081,0.05	0.057,0.073,0.013	0.031
643	gene:Solyc11g012550.1	NA	11	+	5361098	5361192	5360151	5360248	5364108	5365080	643	24,11,10	3,2,0	11,11,10	10,1,0	243	149	4.722654035846657e-05	0.000530891453685	0.831,0.771,1.0	0.403,0.871,1.0	0.109
13384	gene:Solyc12g044340.1	NA	12	+	38609244	38609366	38608705	38608918	38610345	38610462	13384	6,0,2	4,6,6	0,0,0	19,10,14	271	149	4.807627522163706e-05	0.000540000295599	0.452,0.0,0.155	0.0,0.0,0.0	0.202
11741	gene:Solyc07g009150.2	NA	7	+	4200217	4200453	4195928	4196039	4200899	4201053	11741	45,53,35	3,5,2	84,42,45	2,0,0	385	149	4.937332317586699e-05	0.000554114377807	0.853,0.804,0.871	0.942,1.0,1.0	-0.138
1700	gene:Solyc09g061420.2	NA	9	-	59095993	59096068	59095611	59095806	59097841	59098025	1700	5,1,0	13,9,4	0,0,2	23,9,17	224	149	5.074790561832598e-05	0.000569074794206	0.204,0.069,0.0	0.0,0.0,0.073	0.067
11611	gene:Solyc05g041530.2	NA	5	+	52102967	52103048	52101182	52101351	52103948	52104077	11611	155,118,47	0,1,2	183,164,106	5,2,4	230	149	5.091257758907659e-05	0.000570454183592	1.0,0.987,0.938	0.96,0.982,0.945	0.013
13555	gene:Solyc08g074890.2	NA	8	+	59039993	59040027	59039774	59039795	59040115	59040553	13555	28,10,16	2,6,2	21,14,15	0,1,0	183	149	5.102886770094047e-05	0.000570822922027	0.919,0.576,0.867	1.0,0.919,1.0	-0.186
6714	gene:Solyc05g016260.2	NA	5	+	15424611	15424786	15423285	15423342	15425123	15425358	6714	6,6,2	24,15,8	6,0,0	17,24,2	324	149	5.09901747895107e-05	0.000570822922027	0.103,0.155,0.103	0.14,0.0,0.0	0.074
7830	gene:Solyc07g005690.2	NA	7	+	575258	575324	573796	574100	575792	576318	7830	29,23,10	0,0,0	26,30,32	7,2,1	215	149	5.152935510064463e-05	0.000575950963296	1.0,1.0,1.0	0.72,0.912,0.957	0.137
4700	gene:Solyc01g094580.2	NA	1	-	86003830	86003905	86003420	86003624	86004192	86004477	4700	2,0,0	4,2,0	6,0,0	0,0,6	224	149	5.2903033570338144e-05	0.000590822459743	0.25,0.0,NA	1.0,NA,0.0	-0.375
10606	gene:Solyc03g121650.2	NA	3	+	69747144	69747342	69744994	69745672	69751368	69751521	10606	50,49,19	0,0,0	76,44,47	10,0,0	347	149	5.3419063054631006e-05	0.000595656319911	1.0,1.0,1.0	0.765,1.0,1.0	0.078
4632	gene:Solyc09g005850.2	NA	9	-	595211	595289	594641	594993	596617	597023	4632	3,6,4	30,45,7	19,8,6	41,36,31	227	149	5.342287181202675e-05	0.000595656319911	0.062,0.08,0.273	0.233,0.127,0.113	-0.019
1384	gene:Solyc04g078750.2	NA	4	+	63415044	63415128	63414402	63414956	63415484	63416058	1384	154,132,91	3,1,3	239,167,173	23,8,8	233	149	5.6076405349584535e-05	0.000624734045603	0.97,0.988,0.951	0.869,0.93,0.933	0.059
3346	gene:Solyc01g099700.2	NA	1	+	89870128	89870214	89869857	89870026	89871267	89871360	3346	1,1,5	0,0,0	4,1,0	0,0,5	235	149	5.659673111844145e-05	0.000630018245914	1.0,1.0,1.0	1.0,1.0,0.0	0.333
5134	gene:Solyc07g006120.2	NA	7	+	976731	976823	975414	975524	977077	977206	5134	32,30,6	4,5,0	20,10,8	0,0,0	241	149	5.667183652859524e-05	0.000630341824329	0.832,0.788,1.0	1.0,1.0,1.0	-0.127
3102	gene:Solyc03g007510.2	NA	3	+	2087211	2087357	2086397	2087085	2088750	2089256	3102	0,0,0	20,7,7	2,0,7	8,2,11	295	149	5.6786802908255515e-05	0.000631107877776	0.0,0.0,0.0	0.112,0.0,0.243	-0.118
3018	gene:Solyc07g042910.2	NA	7	-	56438712	56438944	56437485	56437585	56439094	56439284	3018	0,2,0	70,38,23	4,0,4	50,32,40	381	149	5.857876877606156e-05	0.000650495135508	0.0,0.02,0.0	0.03,0.0,0.038	-0.016
9865	gene:Solyc03g114790.2	NA	3	+	64683313	64683506	64682328	64682552	64683904	64683991	9865	48,33,39	10,4,10	81,50,70	2,3,9	342	149	5.968772574371854e-05	0.000662272561494	0.677,0.782,0.63	0.946,0.879,0.772	-0.169
13050	gene:Solyc01g103690.2	NA	1	-	92251440	92251519	92250386	92250487	92251625	92251696	13050	0,0,4	2,2,0	1,4,2	1,1,0	228	149	6.0267471753922924e-05	0.000668163743526	0.0,0.0,1.0	0.395,0.723,1.0	-0.373
4724	gene:Solyc12g040390.1	NA	12	-	44106304	44106445	44105565	44105661	44106868	44107264	4724	5,13,1	3,10,0	6,11,5	3,6,2	290	149	6.171209396504532e-05	0.000683626205962	0.461,0.4,1.0	0.507,0.485,0.562	0.102
3788	gene:Solyc01g081030.2	NA	1	-	80329021	80329061	80328079	80328597	80330184	80330321	3788	2,1,4	52,62,29	5,1,4	66,42,31	189	149	6.208568540360244e-05	0.000687208734475	0.029,0.013,0.098	0.056,0.018,0.092	-0.009
2997	gene:Solyc02g091950.2	NA	2	+	53166204	53166433	53165985	53166098	53166554	53166704	2997	0,1,0	0,0,0	5,0,0	0,1,0	378	149	6.214466445778916e-05	0.000687305933567	NA,1.0,NA	1.0,0.0,NA	0.5
5337	gene:Solyc12g095860.1	NA	12	-	64975799	64975887	64975616	64975696	64976527	64976691	5337	165,143,73	3,0,0	144,73,126	6,4,3	237	149	6.294174666024137e-05	0.000695559641059	0.972,1.0,1.0	0.938,0.92,0.964	0.05
5977	gene:Solyc04g009570.2	NA	4	-	2973561	2973757	2972095	2972469	2974038	2974121	5977	158,90,64	0,2,0	191,103,134	3,0,3	345	149	6.31502716178924e-05	0.000697301224994	1.0,0.951,1.0	0.965,1.0,0.951	0.012
2848	gene:Solyc06g009270.2	NA	6	-	3233572	3233770	3233105	3233193	3233848	3233986	2848	39,39,10	0,4,0	43,43,19	2,4,0	347	149	6.340302210688706e-05	0.000699527944148	1.0,0.807,1.0	0.902,0.822,1.0	0.028
11874	gene:Solyc07g042850.2	NA	7	-	56393539	56393745	56393144	56393408	56394536	56394692	11874	8,5,1	1,4,6	5,6,10	5,0,2	355	149	6.35797778773185e-05	0.000700913300077	0.771,0.344,0.065	0.296,1.0,0.677	-0.264
5283	gene:Solyc04g072810.2	NA	4	-	59780624	59780742	59780375	59780552	59782661	59782755	5283	87,60,46	1,4,1	93,63,66	3,4,2	267	149	6.402674853833527e-05	0.000705272921148	0.98,0.893,0.963	0.945,0.898,0.948	0.015
13083	gene:Solyc01g102820.2	NA	1	-	91521423	91521501	91521113	91521182	91522255	91522338	13083	236,161,119	8,0,2	252,168,212	2,2,2	227	149	6.468323993945282e-05	0.000711931608723	0.951,1.0,0.975	0.988,0.982,0.986	-0.01
5574	gene:Solyc04g045560.2	NA	4	+	34045055	34045167	34042532	34042796	34046024	34046691	5574	2,2,0	0,0,0	2,3,2	1,3,0	261	149	6.483092056362893e-05	0.000712983907114	1.0,1.0,NA	0.533,0.363,1.0	0.368
5015	gene:Solyc11g009060.1	NA	11	-	3183632	3183673	3183467	3183548	3183780	3183845	5015	13,8,11	0,0,2	14,9,5	4,1,0	190	149	6.517837161444307e-05	0.000715809754679	1.0,1.0,0.812	0.733,0.876,1.0	0.068
7571	gene:Solyc01g110030.2	NA	1	-	96846424	96846611	96846098	96846146	96848777	96848915	7571	0,0,1	0,0,0	0,2,0	0,0,1	336	149	6.519243091474584e-05	0.000715809754679	NA,NA,1.0	NA,1.0,0.0	0.5
14188	gene:Solyc08g008630.2	NA	8	+	3022232	3022294	3021868	3021942	3022579	3022675	14188	16,13,2	2,0,0	27,11,14	0,7,0	211	149	6.527944967170257e-05	0.000716190885341	0.85,1.0,1.0	1.0,0.526,1.0	0.108
8509	gene:Solyc02g083320.2	NA	2	-	46770613	46770828	46770093	46770166	46770945	46771095	8509	64,51,37	124,74,77	81,57,37	120,51,102	364	149	6.746094500736454e-05	0.000739531832699	0.174,0.22,0.164	0.216,0.314,0.129	-0.034
6723	gene:Solyc09g090510.2	NA	9	+	70018517	70018556	70018333	70018429	70018641	70018765	6723	19,13,6	2,0,0	40,9,31	4,2,0	188	149	6.767318846029994e-05	0.000741265037119	0.883,1.0,1.0	0.888,0.781,1.0	0.071
7570	gene:Solyc01g110030.2	NA	1	-	96846464	96846611	96846098	96846146	96848777	96848915	7570	0,0,1	0,0,0	2,0,0	0,0,1	296	149	6.81972044813021e-05	0.000746407772788	NA,NA,1.0	1.0,NA,0.0	0.5
5560	gene:Solyc03g113980.2	NA	3	+	64037333	64037476	64037110	64037196	64038176	64038226	5560	0,3,0	0,1,1	5,0,1	1,0,0	292	149	6.84995727208316e-05	0.000749118330426	NA,0.605,0.0	0.718,NA,1.0	-0.556
10511	gene:Solyc06g073230.2	NA	6	+	45125118	45125257	45123934	45124040	45126918	45127027	10511	75,47,38	13,10,14	72,39,53	9,3,19	288	149	6.856713675407627e-05	0.000749258768106	0.749,0.709,0.584	0.805,0.871,0.591	-0.075
3609	gene:Solyc06g066470.2	NA	6	-	41726015	41726152	41725843	41725906	41726628	41726736	3609	18,10,9	7,6,0	6,10,12	15,8,3	286	149	6.900472241933443e-05	0.000753439122301	0.573,0.465,1.0	0.172,0.394,0.676	0.265
10694	gene:Solyc07g016170.2	NA	7	+	6374095	6374228	6373070	6373137	6374317	6374385	10694	0,0,0	1,0,0	1,0,0	0,0,0	282	149	6.92542729472909e-05	0.000755561358721	0.0,NA,NA	1.0,NA,NA	-1.0
3718	gene:Solyc11g069400.1	NA	11	-	53989762	53989832	53989569	53989626	53990156	53990291	3718	0,3,1	245,214,111	12,2,18	306,125,242	219	149	6.963314763381368e-05	0.000759090013855	0.0,0.009,0.006	0.026,0.011,0.048	-0.023
2224	gene:Solyc01g080510.2	NA	1	+	79760762	79760831	79760113	79760368	79761549	79761628	2224	103,81,72	1,0,2	110,40,101	5,1,0	218	149	7.048586194083671e-05	0.000767603929056	0.986,1.0,0.961	0.938,0.965,1.0	0.015
5561	gene:Solyc03g113980.2	NA	3	+	64037333	64037449	64037110	64037196	64038176	64038226	5561	0,2,0	0,1,1	6,0,1	1,0,0	265	149	7.052627393751779e-05	0.000767603929056	NA,0.529,0.0	0.771,NA,1.0	-0.621
12199	gene:Solyc02g005050.2	NA	2	+	6093617	6093728	6092208	6092339	6093845	6093850	12199	0,1,4	0,0,0	0,0,0	0,1,0	260	149	7.08957296836707e-05	0.000770400262563	NA,1.0,1.0	NA,0.0,NA	1.0
4980	gene:Solyc03g112910.2	NA	3	+	63201931	63202042	63201589	63201736	63202584	63202668	4980	1,0,0	0,0,0	0,1,0	1,0,0	260	149	7.08957296836707e-05	0.000770400262563	1.0,NA,NA	0.0,1.0,NA	0.5
7619	gene:Solyc07g066070.2	NA	7	+	67601747	67601896	67599749	67599835	67602737	67602857	7619	67,67,21	29,9,7	58,41,75	24,10,31	298	149	7.162686759343569e-05	0.000777728050031	0.536,0.788,0.6	0.547,0.672,0.547	0.053
4434	gene:Solyc02g084290.1	NA	2	+	47441120	47441219	47440620	47440856	47442242	47442341	4434	0,1,0	0,0,0	0,0,0	0,1,0	248	149	7.176892667051739e-05	0.000778653045937	NA,1.0,NA	NA,0.0,NA	1.0
9301	gene:Solyc04g071470.2	NA	4	+	58450891	58450989	58450369	58450441	58454130	58454218	9301	0,0,5	0,1,0	2,1,0	0,0,0	247	149	7.184064260063091e-05	0.000778813997219	NA,0.0,1.0	1.0,1.0,NA	-0.5
6124	gene:Solyc06g049060.2	NA	6	-	32341777	32341865	32341687	32341700	32342540	32343138	6124	1,0,0	0,0,0	0,1,0	1,4,1	237	149	7.254658362603025e-05	0.000785844796683	1.0,NA,NA	0.0,0.136,0.0	0.955
5562	gene:Solyc03g113980.2	NA	3	+	64037333	64037418	64037110	64037196	64038176	64038226	5562	0,2,0	0,1,1	5,0,1	1,0,0	234	149	7.275382512103778e-05	0.000787466698464	NA,0.56,0.0	0.761,NA,1.0	-0.601
12178	gene:Solyc09g057910.2	NA	9	+	52228163	52228245	52227412	52227531	52228345	52228434	12178	0,0,0	0,1,0	0,1,0	0,0,0	231	149	7.295865044034612e-05	0.000789059906658	NA,0.0,NA	NA,1.0,NA	-1.0
1943	gene:Solyc10g078920.1	NA	10	+	60571378	60571459	60571239	60571306	60571592	60571691	1943	0,0,0	2,0,1	0,0,1	0,1,0	230	149	7.302635505634401e-05	0.000789168787239	0.0,NA,0.0	NA,0.0,1.0	-0.5
6125	gene:Solyc06g049060.2	NA	6	-	32341786	32341865	32341687	32341700	32342540	32343138	6125	1,0,0	0,0,0	0,0,0	1,4,1	228	149	7.316086364239632e-05	0.000789998852517	1.0,NA,NA	0.0,0.0,0.0	1.0
1933	gene:Solyc10g078920.1	NA	10	+	60571241	60571306	60570998	60571103	60571592	60571691	1933	1,0,0	0,4,2	0,0,0	1,0,0	214	149	7.406359839284627e-05	0.000799116461146	1.0,0.0,0.0	0.0,NA,NA	0.333
5606	gene:Solyc10g083800.1	NA	10	+	63558342	63558403	63558205	63558265	63558516	63558683	5606	0,2,0	0,0,1	2,0,1	0,0,0	210	149	7.430688048085828e-05	0.00080111008468	NA,1.0,0.0	1.0,NA,1.0	-0.5
10010	gene:Solyc08g008520.2	NA	8	-	2922150	2922208	2920288	2920885	2922479	2922665	10010	0,0,0	1,0,0	1,0,0	0,0,0	207	149	7.448433647331091e-05	0.00080113082089	0.0,NA,NA	1.0,NA,NA	-1.0
3339	gene:Solyc08g066200.2	NA	8	+	54640815	54640874	54639770	54640706	54641462	54641539	3339	0,0,0	1,1,0	0,1,0	0,0,0	208	149	7.442568279566339e-05	0.00080113082089	0.0,0.0,NA	NA,1.0,NA	-1.0
391	gene:Solyc03g093640.2	NA	3	-	55198147	55198205	55198010	55198070	55199155	55199214	391	0,0,0	0,1,0	1,1,0	0,0,0	207	149	7.448433647331091e-05	0.00080113082089	NA,0.0,NA	1.0,1.0,NA	-1.0
10014	gene:Solyc08g008520.2	NA	8	-	2922150	2922205	2920288	2920885	2922479	2922665	10014	0,0,0	1,0,0	1,0,0	0,0,0	204	149	7.465716922285354e-05	0.000802359467032	0.0,NA,NA	1.0,NA,NA	-1.0
12603	gene:Solyc05g052240.2	NA	5	+	62512120	62512173	62511941	62512019	62513164	62513320	12603	0,0,0	2,1,0	0,1,0	0,0,0	202	149	7.476966579433368e-05	0.000802938246318	0.0,0.0,NA	NA,1.0,NA	-1.0
1956	gene:Solyc01g106360.2	NA	1	+	94291783	94291825	94291519	94291680	94292094	94292285	1956	1,0,0	0,0,0	0,0,0	1,0,0	191	149	7.534453775972972e-05	0.000807844487867	1.0,NA,NA	0.0,NA,NA	1.0
2589	gene:Solyc12g097030.1	NA	12	+	65698223	65698265	65697479	65697598	65698650	65698798	2589	0,0,0	0,1,0	0,1,1	0,0,0	191	149	7.534453775972972e-05	0.000807844487867	NA,0.0,NA	NA,1.0,1.0	-1.0
8507	gene:Solyc04g015480.2	NA	4	+	5690091	5690121	5689821	5689881	5691093	5691159	8507	0,0,1	0,1,2	0,1,0	0,0,0	179	149	7.587020730350493e-05	0.000812844192801	NA,0.0,0.294	NA,1.0,NA	-0.853
2755	gene:Solyc06g048890.2	NA	6	+	31912765	31912919	31911343	31911443	31913353	31913423	2755	3,0,0	8,18,13	0,4,2	23,12,23	303	149	7.616276764511157e-05	0.00081534058999	0.156,0.0,0.0	0.0,0.141,0.041	-0.009
10034	gene:Solyc01g087410.2	NA	1	-	82359322	82359341	82358809	82358888	82359489	82359582	10034	2,1,1	2,0,0	0,0,0	0,0,1	168	149	7.623421529810578e-05	0.000815419545092	0.47,1.0,1.0	NA,NA,0.0	0.823
8700	gene:Solyc12g021290.1	NA	12	-	15380232	15380316	15379212	15379321	15382783	15382842	8700	2,2,0	42,36,25	4,2,0	57,21,38	233	149	7.628925191807204e-05	0.000815419545092	0.03,0.034,0.0	0.043,0.057,0.0	-0.012
9092	gene:Solyc07g042710.2	NA	7	+	56249461	56249569	56245339	56245528	56250276	56250641	9092	10,8,2	89,79,51	2,3,5	120,37,111	257	149	7.678136677161809e-05	0.000820039371168	0.061,0.055,0.022	0.01,0.045,0.025	0.019
498	gene:Solyc03g114740.2	NA	3	-	64651210	64651311	64650609	64650707	64652025	64652517	498	35,37,20	0,0,0	40,37,39	6,2,2	250	149	7.719186882237766e-05	0.000823781035009	1.0,1.0,1.0	0.799,0.917,0.921	0.121
5851	gene:Solyc01g090290.2	NA	1	+	83963880	83963992	83963442	83963581	83964409	83964727	5851	43,33,28	2,0,0	66,16,63	5,1,7	261	149	7.747964084407368e-05	0.000826208132739	0.925,1.0,1.0	0.883,0.901,0.837	0.101
14236	gene:Solyc09g091840.2	NA	9	-	71051101	71051176	71050578	71050733	71051732	71051849	14236	13,15,1	137,94,92	33,21,32	205,87,134	224	149	7.773661100896107e-05	0.000828303251311	0.059,0.096,0.007	0.097,0.138,0.137	-0.07
13530	gene:Solyc10g045420.1	NA	10	+	33367464	33367633	33366911	33367387	33368243	33368333	13530	34,32,17	0,0,0	42,32,39	0,1,8	318	149	7.813173043325922e-05	0.000831865982187	1.0,1.0,1.0	1.0,0.937,0.696	0.122
8599	gene:Solyc01g098800.2	NA	1	-	89217640	89217719	89215863	89216702	89219509	89220477	8599	2,0,0	45,45,10	4,0,3	36,46,47	228	149	7.846064033150394e-05	0.000834718793643	0.028,0.0,0.0	0.068,0.0,0.04	-0.027
6609	gene:Solyc11g044330.1	NA	11	-	32954419	32954527	32954322	32954327	32954597	32954703	6609	52,29,19	3,0,0	51,35,27	3,2,1	257	149	7.876398449872713e-05	0.000837295400432	0.909,1.0,1.0	0.908,0.91,0.94	0.05
8284	gene:Solyc02g090850.2	NA	2	+	52325343	52325490	52325097	52325199	52325625	52325764	8284	100,131,83	11,5,4	225,113,119	7,7,8	296	149	7.908040698494115e-05	0.000840006929742	0.821,0.93,0.913	0.942,0.89,0.882	-0.017
14242	gene:Solyc06g071880.2	NA	6	-	44285031	44285046	44284073	44284304	44285147	44285178	14242	0,0,4	3,3,5	10,0,0	3,1,2	164	149	7.942462158289027e-05	0.000843009239312	0.0,0.0,0.421	0.752,0.0,0.0	-0.11
7451	gene:Solyc03g005000.2	NA	3	+	17442	17622	16711	16978	17957	18054	7451	114,147,63	0,0,0	167,116,134	5,7,2	329	149	8.346281363731033e-05	0.000885184232627	1.0,1.0,1.0	0.938,0.882,0.968	0.071
9937	gene:Solyc10g084760.1	NA	10	-	64188283	64188385	64186775	64187891	64189156	64189216	9937	15,13,2	28,15,14	39,28,34	27,27,27	251	149	8.371287980984575e-05	0.000887149187582	0.241,0.34,0.078	0.462,0.381,0.428	-0.204
8090	gene:Solyc02g084550.2	NA	2	+	47637485	47637569	47637009	47637179	47640055	47640125	8090	33,21,18	0,2,1	29,19,30	0,1,0	233	149	8.44058656211656e-05	0.000893801324118	1.0,0.87,0.92	1.0,0.924,1.0	-0.045
5042	gene:Solyc10g084850.1	NA	10	-	64239098	64239142	64238276	64238420	64240361	64240410	5042	55,42,35	3,8,0	61,42,46	0,0,0	193	149	8.524368730254038e-05	0.000901975708305	0.934,0.802,1.0	1.0,1.0,1.0	-0.088
11540	gene:Solyc11g065730.1	NA	11	-	51311561	51311779	51310750	51311066	51317211	51317976	11540	19,2,0	133,99,99	13,5,2	190,97,156	367	149	8.659145813485258e-05	0.00091552914655	0.055,0.008,0.0	0.027,0.02,0.005	0.004
13299	gene:Solyc03g120010.2	NA	3	-	68519204	68519276	68518508	68518644	68520132	68520746	13299	6,2,8	238,200,140	8,7,2	343,192,309	221	149	8.682581525494997e-05	0.000917298659314	0.017,0.007,0.037	0.015,0.024,0.004	0.006
3191	gene:Solyc08g041780.2	NA	8	+	25831261	25831351	25829853	25829909	25831451	25831551	3191	33,51,23	7,17,4	60,40,33	13,6,8	239	149	8.70589364120178e-05	0.000919052395801	0.746,0.652,0.782	0.742,0.806,0.72	-0.029
2588	gene:Solyc12g097030.1	NA	12	+	65698223	65698265	65697479	65697598	65698689	65698798	2588	47,71,19	2,0,0	42,38,38	1,1,1	191	149	8.717927627978022e-05	0.00091961375256	0.948,1.0,1.0	0.97,0.967,0.967	0.015
6226	gene:Solyc11g044450.1	NA	11	-	32722691	32722800	32722176	32722621	32722874	32723272	6226	2,4,2	30,15,12	2,0,3	29,28,43	258	149	8.913960722913456e-05	0.000939568515921	0.037,0.133,0.088	0.038,0.0,0.039	0.06
10528	gene:Solyc06g065100.2	NA	6	+	40607312	40607442	40606765	40607081	40607998	40608816	10528	76,134,56	2,3,2	112,84,67	3,8,0	279	149	8.99206712378645e-05	0.000947072177376	0.953,0.96,0.937	0.952,0.849,1.0	0.016
7040	gene:Solyc03g006310.2	NA	3	+	912391	912451	909874	909999	913920	913967	7040	25,28,18	20,21,13	48,17,19	21,16,15	209	149	9.100735183337072e-05	0.000957780677404	0.471,0.487,0.497	0.62,0.431,0.475	-0.024
1340	gene:Solyc12g019010.1	NA	12	-	8974180	8974412	8973895	8974091	8979428	8979476	1340	26,15,7	1,3,4	17,9,13	4,2,5	381	149	9.121143532432244e-05	0.000958455082472	0.91,0.662,0.406	0.624,0.638,0.504	0.071
713	gene:Solyc06g062890.2	NA	6	+	39695909	39696002	39695354	39695572	39699200	39699402	713	8,0,3	42,43,19	13,5,6	29,23,40	242	149	9.117358006954309e-05	0.000958455082472	0.105,0.0,0.089	0.216,0.118,0.085	-0.075
5884	gene:Solyc03g117420.2	NA	3	-	66569094	66569138	66567192	66567487	66569239	66569270	5884	2,1,0	12,3,4	2,8,2	5,1,6	193	149	9.328348370705575e-05	0.000979476578924	0.114,0.205,0.0	0.236,0.861,0.205	-0.328
10776	gene:Solyc02g085290.2	NA	2	-	48234726	48234806	48234113	48234181	48235582	48235657	10776	76,66,30	0,2,0	98,49,66	7,4,2	229	149	9.37099904727335e-05	0.000983200911535	1.0,0.955,1.0	0.901,0.889,0.955	0.07
11984	gene:Solyc01g067700.2	NA	1	-	76601536	76601588	76598321	76598379	76601854	76601941	11984	5,2,3	0,0,0	7,1,6	0,2,4	201	149	9.54290663119268e-05	0.00100047073196	1.0,1.0,1.0	1.0,0.27,0.527	0.401
315	gene:Solyc06g068670.2	NA	6	-	42569920	42569980	42569588	42569644	42570354	42570449	315	631,431,292	31,21,10	679,308,534	46,13,43	209	149	9.671706044507077e-05	0.00101319815732	0.936,0.936,0.954	0.913,0.944,0.899	0.023
14229	gene:Solyc11g044560.1	NA	11	+	32460833	32460901	32460159	32460212	32461557	32462496	14229	1,0,0	15,8,5	1,0,8	30,13,24	217	149	9.755030093222644e-05	0.00102114581068	0.044,0.0,0.0	0.022,0.0,0.186	-0.055
9295	gene:Solyc05g051680.2	NA	5	+	62080184	62080313	62079657	62079753	62081965	62082102	9295	3,0,2	33,37,17	1,6,0	32,24,24	278	149	9.952879793737825e-05	0.00104106058163	0.046,0.0,0.059	0.016,0.118,0.0	-0.01
1141	gene:Solyc08g079760.2	NA	8	+	63249986	63250076	63249764	63249824	63250440	63250499	1141	62,74,32	0,0,4	82,46,47	1,0,5	239	149	0.00010056293113689441	0.0010502728094	1.0,1.0,0.833	0.981,1.0,0.854	-0.001
9684	gene:Solyc07g049320.2	NA	7	+	59578532	59578630	59577407	59577489	59578773	59578950	9684	51,26,38	2,2,0	57,32,39	1,0,2	247	149	0.00010049274486184633	0.0010502728094	0.939,0.887,1.0	0.972,1.0,0.922	-0.023
4499	gene:Solyc06g069020.2	NA	6	+	42824793	42824852	42823728	42823799	42825757	42825910	4499	72,87,53	40,42,8	100,85,64	41,43,38	208	149	0.00010128698794990437	0.00105702853583	0.563,0.597,0.826	0.636,0.586,0.547	0.072
3755	gene:Solyc07g044860.2	NA	7	-	57922558	57922607	57922414	57922463	57922677	57922778	3755	0,6,0	4,2,2	0,0,0	0,4,0	198	149	0.00010190003303230464	0.00106261633837	0.0,0.693,0.0	NA,0.0,NA	0.231
7986	gene:Solyc05g018700.2	NA	5	-	22832478	22832513	22832261	22832292	22832636	22832816	7986	8,4,2	92,62,34	0,0,0	117,68,79	184	149	0.00010209822096833041	0.00106387278653	0.066,0.05,0.045	0.0,0.0,0.0	0.054
6022	gene:Solyc01g096600.2	NA	1	-	87675643	87675731	87675402	87675548	87676334	87676428	6022	3,10,0	28,39,13	2,1,0	29,44,20	237	149	0.00010515212224263652	0.00109486148878	0.063,0.139,0.0	0.042,0.014,0.0	0.049
5393	gene:Solyc12g100120.1	NA	12	+	66968423	66968649	66967452	66967972	66968768	66968971	5393	17,23,13	87,84,32	21,24,28	88,75,76	375	149	0.00010539666764386952	0.00109657383995	0.072,0.098,0.139	0.087,0.113,0.128	-0.006
13600	gene:Solyc07g045310.2	NA	7	+	58409879	58409933	58409254	58409312	58410177	58410411	13600	81,95,34	0,2,2	89,105,72	2,0,0	203	149	0.0001058647921032071	0.00110060799808	1.0,0.972,0.926	0.97,1.0,1.0	-0.024
9044	gene:Solyc03g005120.2	NA	3	-	80713	80759	79781	79871	80945	81235	9044	33,22,14	9,8,0	44,9,31	5,3,3	195	149	0.00010613072790129886	0.00110253560427	0.737,0.678,1.0	0.871,0.696,0.888	-0.013
2013	gene:Solyc03g112640.2	NA	3	+	63021259	63021382	63020757	63020910	63021947	63022325	2013	78,94,45	8,2,0	83,138,71	0,2,0	272	149	0.00010831803877879361	0.00112440529716	0.842,0.963,1.0	1.0,0.974,1.0	-0.056
2218	gene:Solyc04g064470.1	NA	4	-	55606141	55606189	55605781	55605905	55606702	55606804	2218	0,0,0	5,3,0	4,0,0	1,0,0	197	149	0.00010864001618670622	0.00112604019805	0.0,0.0,NA	0.752,NA,NA	-0.752
760	gene:Solyc01g106050.2	NA	1	-	94028405	94028465	94027419	94027533	94028549	94028618	760	56,50,29	4,0,0	73,34,68	6,0,1	209	149	0.00010857006402171107	0.00112604019805	0.909,1.0,1.0	0.897,1.0,0.98	0.011
3171	gene:Solyc08g081750.2	NA	8	-	64719598	64719670	64718242	64718948	64720483	64720636	3171	89,80,36	0,0,0	114,68,61	0,11,2	221	149	0.00011063197879882708	0.00114581925394	1.0,1.0,1.0	1.0,0.806,0.954	0.08
1640	gene:Solyc01g049900.2	NA	1	-	47154074	47154289	47153891	47153972	47157738	47157842	1640	2,2,0	3,2,0	2,1,3	6,1,3	364	149	0.00011385695977702313	0.00117832917103	0.214,0.29,NA	0.12,0.29,0.29	0.019
6108	gene:Solyc03g119290.2	NA	3	+	67931982	67932221	67931159	67931235	67932391	67932469	6108	23,16,2	32,35,22	18,10,14	28,16,18	388	149	0.00011474732350696695	0.00118664679264	0.216,0.149,0.034	0.198,0.194,0.23	-0.074
169	gene:Solyc03g025890.1	NA	3	+	3293158	3293397	3291785	3292748	3294620	3294815	169	1,0,0	19,10,6	2,1,3	20,16,22	388	149	0.00011506339167062546	0.00118901732736	0.02,0.0,0.0	0.037,0.023,0.05	-0.03
1383	gene:Solyc04g078750.2	NA	4	+	63415044	63415239	63414402	63414956	63415484	63416058	1383	456,384,244	3,1,3	667,497,590	23,8,8	344	149	0.00011604199559914225	0.00119822549302	0.985,0.994,0.972	0.926,0.964,0.97	0.03
1924	gene:Solyc01g090250.2	NA	1	+	83920085	83920218	83919736	83919814	83920413	83920647	1924	17,14,7	1,0,3	12,9,12	5,7,8	282	149	0.00011815780096329923	0.00121915343692	0.9,1.0,0.552	0.559,0.405,0.442	0.349
5224	gene:Solyc11g071550.1	NA	11	+	54982729	54982925	54982104	54982332	54983157	54983517	5224	34,6,17	2,0,0	18,30,7	3,1,2	345	149	0.00011909020537946218	0.0012278487139	0.88,1.0,1.0	0.722,0.928,0.602	0.209
7448	gene:Solyc04g049090.2	NA	4	-	39554505	39554555	39554174	39554215	39554935	39555030	7448	116,120,66	6,3,1	170,158,94	15,4,7	199	149	0.00012419187090213882	0.0012794846474	0.935,0.968,0.98	0.895,0.967,0.91	0.037
12743	gene:Solyc12g044440.1	NA	12	-	38462635	38462817	38462383	38462512	38462921	38462962	12743	8,20,0	6,3,0	13,15,0	3,3,2	331	149	0.00012456328472422245	0.00128234623642	0.375,0.75,NA	0.661,0.692,0.0	0.111
2031	gene:Solyc06g051780.2	NA	6	+	35455274	35455398	35452676	35452807	35455561	35455672	2031	39,34,14	4,2,1	21,31,17	0,0,2	273	149	0.00012530677820722918	0.00128903110985	0.842,0.903,0.884	1.0,1.0,0.823	-0.065
4217	gene:Solyc12g019750.1	NA	12	-	11309274	11309398	11308892	11308957	11310806	11310888	4217	243,217,128	23,30,10	261,175,198	12,15,14	273	149	0.00012554951609264608	0.00129055853929	0.852,0.798,0.875	0.922,0.864,0.885	-0.049
11940	gene:Solyc01g090940.2	NA	1	+	84632996	84633104	84632218	84632520	84634894	84635085	11940	3,3,1	81,39,43	6,4,7	49,31,75	257	149	0.00012589494445862484	0.00129313846926	0.021,0.043,0.013	0.066,0.07,0.051	-0.037
11103	gene:Solyc03g121020.2	NA	3	+	69254073	69254090	69252437	69252557	69254429	69254535	11103	4,2,0	61,51,26	8,0,4	52,24,70	166	149	0.00012669154610333335	0.00130034531428	0.056,0.034,0.0	0.121,0.0,0.049	-0.027
6242	gene:Solyc06g005490.2	NA	6	+	507192	507316	506667	506743	507789	507874	6242	270,173,109	0,5,3	242,158,231	5,1,0	273	149	0.00012742906995621584	0.00130693545007	1.0,0.95,0.952	0.964,0.989,1.0	-0.017
2140	gene:Solyc04g008050.2	NA	4	+	1711235	1711244	1711078	1711155	1711560	1712704	2140	0,13,7	42,20,20	42,14,0	29,21,39	158	149	0.0001294118882227844	0.00132627812391	0.0,0.38,0.248	0.577,0.386,0.0	-0.112
1343	gene:Solyc12g019010.1	NA	12	-	8974180	8974429	8973895	8974091	8975813	8975904	1343	0,2,1	2,0,0	2,0,2	1,0,0	398	149	0.0001320470728888957	0.00135227264173	0.0,1.0,1.0	0.428,NA,1.0	-0.047
12651	gene:Solyc03g115580.2	NA	3	-	65239354	65239528	65239078	65239178	65240422	65240522	12651	1,1,0	5,0,0	1,0,0	0,0,0	323	149	0.00013373685491656863	0.00136855382475	0.084,1.0,NA	1.0,NA,NA	-0.458
1301	gene:Solyc10g047950.1	NA	10	-	43147762	43147816	43146288	43146381	43149237	43149336	1301	0,3,2	121,45,69	1,4,3	103,48,123	203	149	0.00013489629831223187	0.00137938768969	0.0,0.047,0.021	0.007,0.058,0.018	-0.005
7987	gene:Solyc06g036060.2	NA	6	+	25442490	25442610	25441596	25441650	25442961	25443066	7987	0,3,2	0,0,0	0,2,0	2,1,2	269	149	0.00013511970683032136	0.00138064106412	NA,1.0,1.0	0.0,0.526,0.0	0.825
8938	gene:Solyc08g042140.2	NA	8	-	23482868	23482895	23482164	23482260	23490035	23490107	8938	55,31,22	2,0,1	79,56,35	0,3,2	176	149	0.0001355122306837205	0.001383619286	0.959,1.0,0.949	1.0,0.94,0.937	0.01
5257	gene:Solyc04g054320.2	NA	4	-	52303628	52303703	52302155	52302348	52303815	52303894	5257	23,27,21	4,2,1	39,36,18	4,0,1	224	149	0.00013756295388783592	0.00140351115099	0.793,0.9,0.933	0.866,1.0,0.923	-0.054
8987	gene:Solyc06g068760.2	NA	6	+	42617291	42617312	42616982	42617033	42617586	42617679	8987	39,10,15	511,267,223	42,14,36	525,227,436	170	149	0.0001406245441579205	0.00143367926926	0.063,0.032,0.056	0.066,0.051,0.067	-0.011
5241	gene:Solyc10g045350.1	NA	10	-	32790801	32790865	32786359	32786471	32792419	32792506	5241	8,4,1	351,194,221	2,1,17	478,139,322	213	149	0.00014144603026014691	0.00144098143328	0.016,0.014,0.003	0.003,0.005,0.036	-0.004
5285	gene:Solyc04g072810.2	NA	4	-	59780624	59780716	59780375	59780552	59782661	59782755	5285	74,52,46	1,4,1	84,58,60	3,4,2	241	149	0.00014287219268992632	0.00145442829912	0.979,0.889,0.966	0.945,0.9,0.949	0.013
12356	gene:Solyc07g008850.2	NA	7	-	3827864	3828071	3827387	3827489	3831675	3831984	12356	51,17,15	0,0,0	50,48,45	0,1,8	356	149	0.00014465985261478156	0.00147153246805	1.0,1.0,1.0	1.0,0.953,0.702	0.115
12302	gene:Solyc05g053100.2	NA	5	+	63217930	63218032	63216914	63217286	63218723	63218870	12302	13,17,11	598,587,371	32,15,29	671,469,600	251	149	0.00014526580319370274	0.00147659938926	0.013,0.017,0.017	0.028,0.019,0.028	-0.009
8217	gene:Solyc10g011690.2	NA	10	+	3973769	3973814	3972825	3973663	3973934	3974081	8217	0,0,0	25,19,13	3,5,2	21,21,21	194	149	0.00014603420063700952	0.00148330880944	0.0,0.0,0.0	0.099,0.155,0.068	-0.107
5293	gene:Solyc05g018810.2	NA	5	+	23878101	23878189	23877984	23878002	23879263	23879625	5293	202,177,123	20,16,13	258,109,232	18,15,16	237	149	0.0001488871386467571	0.00151116582828	0.864,0.874,0.856	0.9,0.82,0.901	-0.009
4144	gene:Solyc01g104650.2	NA	1	+	93082927	93083028	93082547	93082619	93084628	93085085	4144	5,9,8	2,2,3	8,9,10	2,0,0	250	149	0.0001538686724200013	0.00156057026872	0.598,0.728,0.614	0.704,1.0,1.0	-0.255
6754	gene:Solyc01g107690.2	NA	1	+	95151014	95151120	95148991	95149335	95152133	95152250	6754	0,1,2	3,1,5	3,1,0	3,2,3	255	149	0.00015841418802781704	0.00160548265172	0.0,0.369,0.189	0.369,0.226,0.0	-0.012
699	gene:Solyc02g005520.2	NA	2	-	9240093	9240142	9239964	9240011	9240316	9240480	699	5,0,0	0,1,0	3,1,5	2,0,0	198	149	0.00015913262517803123	0.00161157093487	1.0,0.0,NA	0.53,1.0,1.0	-0.343
5719	gene:Solyc05g052920.2	NA	5	-	63096424	63096503	63096095	63096245	63097283	63097583	5719	303,215,153	21,2,4	353,133,289	4,5,0	228	149	0.00016048469153250828	0.00162406237728	0.904,0.986,0.962	0.983,0.946,1.0	-0.026
2297	gene:Solyc01g005100.2	NA	1	-	92309	92355	91808	92202	92825	93212	2297	6,0,0	12,21,6	0,2,0	33,28,18	195	149	0.00016071203845330323	0.00162516191322	0.276,0.0,0.0	0.0,0.052,0.0	0.075
10047	gene:Solyc05g055010.2	NA	5	-	64787052	64787111	64786667	64786898	64787398	64787496	10047	0,2,0	12,14,20	5,0,1	13,5,12	208	149	0.0001614247949130486	0.00163116479111	0.0,0.093,0.0	0.216,0.0,0.056	-0.06
2145	gene:Solyc01g009610.2	NA	1	-	3846254	3846309	3845155	3845274	3846727	3846800	2145	159,127,61	18,10,7	170,102,112	8,4,3	204	149	0.00016632140142701872	0.00167940459317	0.866,0.903,0.864	0.939,0.949,0.965	-0.073
2923	gene:Solyc12g096200.1	NA	12	-	65221053	65221110	65220474	65220662	65221364	65221497	2923	0,4,0	2,2,0	11,0,4	2,0,2	206	149	0.00016659825071811056	0.00168096038971	0.0,0.591,NA	0.799,NA,0.591	-0.4
11043	gene:Solyc11g064830.1	NA	11	+	50052851	50053044	50052187	50052259	50055400	50055505	11043	103,72,50	0,0,0	92,51,79	3,4,3	342	149	0.00016940023646863176	0.00170797351821	1.0,1.0,1.0	0.93,0.847,0.92	0.101
2250	gene:Solyc02g085920.2	NA	2	-	48695870	48696111	48695166	48695773	48697758	48697874	2250	4,1,2	82,99,33	14,11,8	107,88,86	390	149	0.00017195998683605126	0.00173250635744	0.018,0.004,0.023	0.048,0.046,0.034	-0.028
10482	gene:Solyc01g100650.2	NA	1	+	90634681	90634762	90634310	90634403	90635724	90635761	10482	9,5,4	115,114,49	0,1,0	157,101,101	230	149	0.0001793291321519045	0.00180542240987	0.048,0.028,0.05	0.0,0.006,0.0	0.04
12016	gene:Solyc03g118890.2	NA	3	+	67677993	67678083	67677212	67677296	67678195	67678243	12016	147,139,67	0,0,4	146,66,149	0,0,6	239	149	0.00017951965584604642	0.00180601258475	1.0,1.0,0.913	1.0,1.0,0.939	-0.009
14009	gene:Solyc02g062130.2	NA	2	-	33706881	33706971	33706636	33706728	33707234	33707368	14009	13,0,5	0,2,0	8,7,8	3,0,1	239	149	0.00018095891156562878	0.00181782055551	1.0,0.0,1.0	0.624,1.0,0.833	-0.152
6132	gene:Solyc08g081910.2	NA	8	-	64825865	64825932	64824883	64825046	64827662	64827931	6132	406,409,215	12,5,1	545,383,389	4,0,4	216	149	0.0001808456455525353	0.00181782055551	0.959,0.983,0.993	0.989,1.0,0.985	-0.013
5568	gene:Solyc08g076100.2	NA	8	-	60148156	60148238	60147559	60147675	60148488	60148726	5568	10,2,4	40,44,10	5,8,2	50,44,45	231	149	0.000182289109434411	0.00182984053253	0.139,0.028,0.205	0.061,0.105,0.028	0.059
9602	gene:Solyc08g005640.2	NA	8	+	508352	508419	507958	508057	508676	508818	9602	0,3,0	18,8,2	0,6,0	7,18,8	216	149	0.00018313554268432943	0.00183699036662	0.0,0.206,0.0	0.0,0.187,0.0	0.006
2724	gene:Solyc07g032510.2	NA	7	+	39643181	39643310	39635636	39635723	39644798	39645064	2724	17,22,11	0,3,0	26,14,22	2,0,4	278	149	0.0001842357561193156	0.00184667347935	1.0,0.797,1.0	0.874,1.0,0.747	0.059
8651	gene:Solyc03g013630.2	NA	3	-	43749916	43749972	43749636	43749792	43751017	43751237	8651	18,12,5	2,5,0	16,12,9	0,0,0	205	149	0.0001886554207944646	0.00188959035956	0.867,0.636,1.0	1.0,1.0,1.0	-0.166
13754	gene:Solyc03g124030.2	NA	3	-	70734693	70734753	70733482	70733539	70735972	70736089	13754	107,94,53	1,1,1	96,63,67	2,4,9	209	149	0.00018890648631105598	0.00189072193755	0.987,0.985,0.974	0.972,0.918,0.841	0.072
13667	gene:Solyc10g012410.2	NA	10	-	5083893	5083978	5083623	5083790	5084602	5084683	13667	86,90,73	9,19,1	114,86,81	5,11,5	234	149	0.000189127902873693	0.00189155532954	0.859,0.751,0.979	0.936,0.833,0.912	-0.031
4280	gene:Solyc10g076860.1	NA	10	+	59829374	59829530	59827751	59827886	59831384	59831468	4280	136,87,54	3,2,1	128,86,83	2,0,1	305	149	0.0001893821815616461	0.00189271593426	0.957,0.955,0.963	0.969,1.0,0.976	-0.023
11188	gene:Solyc11g020590.1	NA	11	+	11623743	11623799	11620585	11620661	11623883	11623954	11188	33,21,8	0,1,0	27,13,10	1,0,2	205	149	0.00019440586404416204	0.00194150626586	1.0,0.939,1.0	0.952,1.0,0.784	0.068
5718	gene:Solyc05g052920.2	NA	5	-	63096446	63096503	63096095	63096245	63097283	63097583	5718	84,56,24	21,2,4	72,31,79	4,5,0	206	149	0.00019490907752236597	0.00194511303895	0.743,0.953,0.813	0.929,0.818,1.0	-0.079
6123	gene:Solyc06g049060.2	NA	6	-	32341777	32341862	32341687	32341700	32342540	32343138	6123	0,1,0	0,0,0	0,1,0	1,4,1	234	149	0.00019527246371863567	0.00194732015531	NA,1.0,NA	0.0,0.137,0.0	0.954
9820	gene:Solyc10g018530.1	NA	10	-	8736514	8736538	8736163	8736279	8736609	8736641	9820	30,10,17	5,0,3	28,10,37	0,4,2	173	149	0.0001956616268601978	0.00194978092793	0.838,1.0,0.83	1.0,0.683,0.941	0.015
14164	gene:Solyc05g052630.2	NA	5	-	62847187	62847237	62846079	62846323	62849168	62849284	14164	69,80,53	90,71,79	76,59,36	99,62,66	199	149	0.00019630622156465216	0.0019547816623	0.365,0.458,0.334	0.365,0.416,0.29	0.029
3064	gene:Solyc11g042460.1	NA	11	-	36507383	36507456	36507227	36507289	36507683	36507751	3064	13,2,4	8,4,2	25,7,16	7,1,0	222	149	0.00019986949561466748	0.00198881768456	0.522,0.251,0.573	0.706,0.825,1.0	-0.395
6576	gene:Solyc01g009500.2	NA	1	+	3740947	3740985	3740076	3740175	3741105	3741372	6576	8,0,0	13,31,15	0,0,1	34,36,6	187	149	0.00020161497129905762	0.0020047292571	0.329,0.0,0.0	0.0,0.0,0.117	0.071
12310	gene:Solyc09g091550.2	NA	9	+	70803658	70804063	70802563	70802704	70804156	70804411	12310	205,342,122	0,7,1	479,564,226	1,6,2	554	149	0.0002037145731441271	0.00202413638279	1.0,0.929,0.97	0.992,0.962,0.968	-0.008
4708	gene:Solyc12g096530.1	NA	12	-	65412779	65412959	65412048	65412214	65413623	65413887	4708	20,27,9	3,4,0	43,60,17	1,0,0	329	149	0.00020498277665205523	0.0020352604626	0.751,0.754,1.0	0.951,1.0,1.0	-0.149
12648	gene:Solyc03g115580.2	NA	3	-	65239427	65239528	65239078	65239178	65240422	65240518	12648	10,8,0	5,0,0	6,10,9	0,0,0	250	149	0.00020756256804923566	0.00205789042848	0.544,1.0,NA	1.0,1.0,1.0	-0.228
7921	gene:Solyc07g064250.2	NA	7	-	66472991	66473028	66471767	66471952	66473451	66473546	7921	34,45,5	2,4,0	59,39,26	2,0,1	186	149	0.00020746177778916363	0.00205789042848	0.932,0.9,1.0	0.959,1.0,0.954	-0.027
4490	gene:Solyc12g088900.1	NA	12	-	64094277	64094329	64093048	64093105	64094443	64094538	4490	3,3,4	131,67,48	1,2,4	98,43,82	201	149	0.0002129746860586567	0.00211002127461	0.017,0.032,0.058	0.008,0.033,0.035	0.01
6544	gene:Solyc03g118850.2	NA	3	-	67646009	67646184	67644616	67644787	67646296	67646397	6544	9,0,2	0,0,0	2,2,7	4,0,0	324	149	0.00021503744915123162	0.00212891739246	1.0,NA,1.0	0.187,1.0,1.0	0.271
9920	gene:Solyc09g090240.1	NA	9	+	69777752	69777819	69777339	69777410	69778050	69778112	9920	1,0,0	9,7,5	1,2,2	11,18,0	216	149	0.00022430503524740713	0.00221906397587	0.071,0.0,0.0	0.059,0.071,1.0	-0.353
1445	gene:Solyc11g027830.1	NA	11	+	19001864	19002014	19001055	19001124	19002148	19002268	1445	19,8,2	33,38,8	12,14,10	49,46,32	299	149	0.00022613300826737924	0.00223553295971	0.223,0.095,0.111	0.109,0.132,0.135	0.018
939	gene:Solyc07g005880.2	NA	7	-	719490	719596	718390	718954	720809	720875	939	42,43,24	0,0,0	68,50,36	0,4,6	255	149	0.00022794098547848976	0.00225178064442	1.0,1.0,1.0	1.0,0.88,0.778	0.114
11403	gene:Solyc11g072970.1	NA	11	-	56119747	56119804	56119416	56119499	56120379	56120454	11403	36,19,22	2,0,0	39,35,66	4,4,4	206	149	0.0002303729244560416	0.00227416444243	0.929,1.0,1.0	0.876,0.864,0.923	0.089
8384	gene:Solyc06g007700.2	NA	6	-	1686152	1686208	1685816	1686053	1687658	1687801	8384	3,3,1	311,276,133	7,11,14	335,194,252	205	149	0.00023233208940226047	0.00229185228249	0.007,0.008,0.005	0.015,0.04,0.039	-0.025
10648	gene:Solyc07g053800.2	NA	7	-	62219161	62219234	62217669	62217751	62219295	62219354	10648	38,25,16	52,46,21	17,33,17	44,24,51	222	149	0.0002332021658663466	0.00229877901731	0.329,0.267,0.338	0.206,0.48,0.183	0.022
484	gene:Solyc04g076020.2	NA	4	-	60967804	60967939	60967033	60967102	60968832	60969056	484	0,5,0	24,25,9	0,2,0	35,15,25	284	149	0.00023445565181118454	0.00230947250691	0.0,0.095,0.0	0.0,0.065,0.0	0.01
1683	gene:Solyc07g017520.2	NA	7	-	7465593	7465653	7464788	7464833	7466023	7466243	1683	11,7,0	12,8,3	6,1,4	22,12,6	209	149	0.00023684972386842326	0.00233137772768	0.395,0.384,0.0	0.163,0.056,0.322	0.079
12767	gene:Solyc01g005570.2	NA	1	-	401476	401520	400721	401006	401607	401890	12767	14,23,9	2,2,0	40,17,26	1,1,6	193	149	0.00024071434443061792	0.00236771609479	0.844,0.899,1.0	0.969,0.929,0.77	0.025
3588	gene:Solyc03g115520.2	NA	3	-	65195651	65195885	65195191	65195314	65196889	65197136	3588	74,92,48	0,2,2	91,76,85	0,0,1	383	149	0.00024118648769467507	0.00237065713533	1.0,0.947,0.903	1.0,1.0,0.971	-0.04
6505	gene:Solyc01g060240.2	NA	1	+	69832949	69833022	69831405	69831453	69833099	69833147	6505	55,47,18	13,12,13	58,42,50	12,14,6	222	149	0.00024796113993482696	0.00243549779626	0.74,0.724,0.482	0.764,0.668,0.848	-0.111
4442	gene:Solyc01g087030.2	NA	1	-	81953342	81953430	81952466	81953254	81954044	81954281	4442	80,43,45	3,2,2	115,44,80	8,0,1	237	149	0.0002483634100334336	0.00243770022235	0.944,0.931,0.934	0.9,1.0,0.981	-0.024
5894	gene:Solyc12g070280.1	NA	12	+	29996260	29996487	29995748	29995823	29996908	29996989	5894	4,9,3	0,4,0	12,3,4	4,3,2	376	149	0.0002576262213667414	0.00252680388464	1.0,0.471,1.0	0.543,0.284,0.442	0.401
2192	gene:Solyc01g074030.2	NA	1	+	81355862	81355869	81355106	81355334	81359094	81359153	2192	7,12,2	0,0,0	13,10,6	0,4,3	156	149	0.0002597234858249963	0.00254442505966	1.0,1.0,1.0	1.0,0.705,0.656	0.213
9104	gene:Solyc05g052690.2	NA	5	-	62899779	62899859	62899090	62899320	62901677	62902011	9104	204,146,58	3,0,0	213,196,114	0,10,1	229	149	0.0002597944955743856	0.00254442505966	0.978,1.0,1.0	1.0,0.927,0.987	0.021
4894	gene:Solyc10g081710.1	NA	10	+	62727155	62727344	62726053	62726100	62728038	62728101	4894	9,5,5	42,40,42	12,8,10	99,33,35	338	149	0.00026783406406191674	0.00262128949617	0.086,0.052,0.05	0.051,0.097,0.112	-0.024
4312	gene:Solyc10g081600.1	NA	10	+	62631627	62631793	62630243	62630267	62632617	62632921	4312	95,82,44	2,0,0	134,69,104	2,4,2	315	149	0.0002709454998387106	0.00264984698842	0.957,1.0,1.0	0.969,0.891,0.961	0.045
6272	gene:Solyc08g075470.2	NA	8	+	59623548	59623621	59623168	59623454	59624666	59624822	6272	2,5,2	17,28,4	0,0,0	16,20,16	222	149	0.00027250973802345473	0.0026632429215	0.073,0.107,0.251	0.0,0.0,0.0	0.144
2669	gene:Solyc11g044540.1	NA	11	+	32502460	32502548	32501505	32501682	32502691	32502798	2669	2,1,0	71,68,42	5,1,2	80,51,78	237	149	0.00027510060827529034	0.00268664588338	0.017,0.009,0.0	0.038,0.012,0.016	-0.013
8110	gene:Solyc09g092110.2	NA	9	+	71262065	71262221	71261707	71261928	71262342	71262630	8110	808,633,422	3,3,0	1599,1045,1073	18,15,14	305	149	0.000277813625272247	0.00271120752475	0.992,0.99,1.0	0.977,0.971,0.974	0.02
1220	gene:Solyc02g062110.2	NA	2	-	33690068	33690107	33689854	33689964	33690204	33690385	1220	2,2,1	17,20,8	3,1,0	16,23,14	188	149	0.0002865358446411796	0.00279433674133	0.085,0.073,0.09	0.129,0.033,0.0	0.029
12062	gene:Solyc02g063170.2	NA	2	+	35242054	35242186	35241298	35241334	35242311	35242546	12062	0,2,6	44,22,10	0,10,8	46,18,21	281	149	0.00028733798266784307	0.00280016488163	0.0,0.046,0.241	0.0,0.228,0.168	-0.036
3645	gene:Solyc04g079060.2	NA	4	-	63648534	63648637	63647655	63647693	63648719	63648778	3645	200,229,69	4,3,0	186,193,151	5,5,0	252	149	0.00028948049834305833	0.00281903768372	0.967,0.978,1.0	0.957,0.958,1.0	0.01
3387	gene:Solyc05g054740.2	NA	5	+	64594370	64594419	64592859	64593316	64594861	64595063	3387	98,75,56	0,0,1	86,32,126	4,3,6	198	149	0.00029216859228265845	0.00284319286818	1.0,1.0,0.977	0.942,0.889,0.94	0.069
10415	gene:Solyc03g114670.2	NA	3	+	64582674	64582746	64581812	64581913	64582932	64582987	10415	1,11,4	60,48,26	0,1,4	70,69,45	221	149	0.0002932684842781796	0.00285186937978	0.011,0.134,0.094	0.0,0.01,0.057	0.057
4367	gene:Solyc03g122360.2	NA	3	+	70232480	70232587	70231404	70232413	70232688	70233454	4367	19,19,9	91,119,65	13,10,4	139,84,90	256	149	0.0002976076220196794	0.00289201104379	0.108,0.085,0.075	0.052,0.065,0.025	0.042
764	gene:Solyc01g106050.2	NA	1	-	94028405	94028457	94027419	94027533	94028549	94028618	764	14,24,7	4,0,0	32,16,29	6,0,1	201	149	0.0003005734739467172	0.00291876028743	0.722,1.0,1.0	0.798,1.0,0.956	-0.011
12296	gene:Solyc05g053100.2	NA	5	+	63217930	63218162	63216914	63217286	63218723	63218870	12296	28,42,20	598,587,371	55,29,70	671,469,600	381	149	0.00030303315501326066	0.00294055985715	0.018,0.027,0.021	0.031,0.024,0.044	-0.011
2162	gene:Solyc09g065990.2	NA	9	+	64264583	64264819	64264422	64264495	64264927	64265464	2162	1,3,0	23,36,12	2,1,7	36,20,24	385	149	0.0003054954457114811	0.00296235385459	0.017,0.031,0.0	0.021,0.019,0.101	-0.031
13649	gene:Solyc01g080750.2	NA	1	+	79978702	79978793	79978494	79978642	79978990	79979355	13649	2,3,0	1,4,0	2,1,1	3,0,0	240	149	0.0003059173226955309	0.00296434535198	0.554,0.318,NA	0.293,1.0,1.0	-0.328
293	gene:Solyc05g047640.2	NA	5	-	59123309	59123562	59122362	59122752	59131699	59132145	293	88,53,51	0,2,0	118,52,95	5,1,2	402	149	0.00031118337598045085	0.00301324100702	1.0,0.908,1.0	0.897,0.951,0.946	0.038
2194	gene:Solyc12g008420.1	NA	12	+	1857292	1857431	1856692	1856864	1857514	1857678	2194	36,73,18	6,0,0	85,109,39	0,2,0	288	149	0.0003143977782885958	0.00304221510977	0.756,1.0,1.0	1.0,0.966,1.0	-0.07
9257	gene:Solyc02g032940.2	NA	2	-	29483599	29483691	29482576	29482945	29483793	29483843	9257	0,0,0	16,22,8	1,10,0	27,21,23	241	149	0.00032219847504955226	0.003115495424	0.0,0.0,0.0	0.022,0.227,0.0	-0.083
11842	gene:Solyc02g094320.2	NA	2	+	54881535	54881756	54880672	54880751	54882603	54882653	11842	8,0,0	61,57,26	3,0,3	78,35,79	370	149	0.0003247443340555211	0.00313789655744	0.05,0.0,0.0	0.015,0.0,0.015	0.007
4065	gene:Solyc10g006800.2	NA	10	-	1243438	1243752	1243244	1243353	1244621	1244699	4065	146,149,68	0,2,0	185,188,140	0,4,0	463	149	0.0003279786284263566	0.00316691352638	1.0,0.96,1.0	1.0,0.938,1.0	0.007
1361	gene:Solyc02g081880.2	NA	2	-	45660056	45660273	45659813	45659916	45661151	45661301	1361	2,3,0	0,0,0	2,1,4	3,0,0	366	149	0.00032876840042815413	0.00317230228236	1.0,1.0,NA	0.213,1.0,1.0	0.262
9989	gene:Solyc03g083360.2	NA	3	-	53188878	53189015	53187269	53187974	53189253	53190323	9989	140,123,86	3,2,0	152,97,115	0,0,2	286	149	0.00033007534225132037	0.00318267013106	0.96,0.97,1.0	1.0,1.0,0.968	-0.013
3737	gene:Solyc08g081040.2	NA	8	+	64164713	64164801	64163961	64164224	64165022	64165992	3737	0,0,0	3,16,4	2,4,0	2,3,3	237	149	0.0003309846759695137	0.00318919224727	0.0,0.0,0.0	0.386,0.456,0.0	-0.281
12163	gene:Solyc02g080420.2	NA	2	+	44647026	44647102	44646182	44646651	44649096	44649152	12163	30,18,11	396,300,233	20,25,30	446,232,344	225	149	0.0003351497905985677	0.00322478631966	0.048,0.038,0.03	0.029,0.067,0.055	-0.012
4485	gene:Solyc11g010350.1	NA	11	+	3426585	3426705	3426310	3426438	3427545	3427557	4485	3,0,2	0,1,0	0,0,0	2,1,0	269	149	0.00033504925031994985	0.00322478631966	1.0,0.0,1.0	0.0,0.0,NA	0.667
13747	gene:Solyc03g124030.2	NA	3	-	70739909	70740120	70739225	70739297	70742900	70742963	13747	10,3,1	266,232,132	10,17,6	308,182,185	360	149	0.000336091415710553	0.00323157560668	0.015,0.005,0.003	0.013,0.037,0.013	-0.013
3831	gene:Solyc08g006600.2	NA	8	-	1194283	1194379	1193044	1193093	1194491	1194534	3831	0,5,0	2,6,0	6,5,3	5,8,8	245	149	0.0003390569361454255	0.0032578018033	0.0,0.336,NA	0.422,0.275,0.186	-0.126
5365	gene:Solyc02g085250.2	NA	2	-	48215279	48215363	48214448	48214561	48216540	48216609	5365	119,131,97	4,4,0	123,45,85	5,8,8	233	149	0.0003401381300152636	0.00326589851064	0.95,0.954,1.0	0.94,0.782,0.872	0.103
11075	gene:Solyc01g010830.2	NA	1	-	6233330	6233413	6232604	6232679	6238674	6238794	11075	46,72,25	8,5,2	61,54,43	5,3,1	232	149	0.0003409062266183844	0.00327097971609	0.787,0.902,0.889	0.887,0.92,0.965	-0.065
12304	gene:Solyc05g053100.2	NA	5	+	63217930	63218117	63216914	63217286	63218723	63218870	12304	18,19,13	598,587,371	40,22,34	671,469,600	336	149	0.0003421145814400737	0.0032802751044	0.013,0.014,0.015	0.026,0.02,0.025	-0.01
4549	gene:Solyc08g083040.2	NA	8	-	65626969	65627144	65626781	65626876	65627608	65627887	4549	0,4,0	0,0,0	0,4,0	0,4,0	324	149	0.00034259374709895267	0.00328257073847	NA,1.0,NA	NA,0.315,NA	0.685
12151	gene:Solyc08g083010.2	NA	8	+	65617149	65617510	65615440	65615946	65617938	65618381	12151	467,351,213	0,3,1	474,314,375	10,1,2	510	149	0.00034328502378069744	0.00328689408784	1.0,0.972,0.984	0.933,0.989,0.982	0.017
8146	gene:Solyc12g017410.1	NA	12	-	6666734	6666968	6663887	6663941	6668075	6668349	8146	61,75,32	5,8,4	74,44,71	1,4,0	383	149	0.00035000578931274333	0.00334890235309	0.826,0.785,0.757	0.966,0.811,1.0	-0.136
11905	gene:Solyc03g119140.2	NA	3	+	67844428	67844508	67844110	67844179	67845545	67845595	11905	5,8,5	34,36,21	2,2,0	49,15,28	229	149	0.00035303695247282147	0.00337554605674	0.087,0.126,0.134	0.026,0.08,0.0	0.08
2945	gene:Solyc11g068540.1	CPA	11	-	53235269	53235393	53232175	53232262	53236521	53236610	2945	27,14,15	0,0,0	34,22,12	4,1,2	273	149	0.0003534736166005277	0.00337736270656	1.0,1.0,1.0	0.823,0.923,0.766	0.163
5508	gene:Solyc01g090850.2	NA	1	+	84559550	84559606	84557563	84558039	84564861	84566492	5508	8,2,2	25,22,17	11,3,3	28,12,25	205	149	0.00035431329131398713	0.00338302481497	0.189,0.062,0.079	0.222,0.154,0.08	-0.042
9940	gene:Solyc10g084760.1	NA	10	-	64188283	64188376	64186775	64187891	64189156	64189216	9940	5,2,0	28,15,14	10,15,9	27,27,27	242	149	0.00036092812778440854	0.00344378252657	0.099,0.076,0.0	0.186,0.255,0.17	-0.145
7233	gene:Solyc03g005110.2	NA	3	+	77008	77149	75629	76031	77220	77619	7233	172,120,81	5,2,3	233,145,207	3,1,0	290	149	0.0003624395700148821	0.00345579567733	0.946,0.969,0.933	0.976,0.987,1.0	-0.038
11698	gene:Solyc06g075110.2	NA	6	+	46609999	46610078	46609773	46609887	46610942	46611009	11698	29,15,14	0,0,0	35,19,27	0,8,0	228	149	0.00036458966209681456	0.00347387728144	1.0,1.0,1.0	1.0,0.608,1.0	0.131
616	gene:Solyc01g097110.1	NA	1	-	88056638	88056695	88056415	88056536	88062449	88062510	616	9,4,1	5,1,0	2,2,6	1,0,0	206	149	0.0003708338597715961	0.00353091599999	0.566,0.743,1.0	0.591,1.0,1.0	-0.094
13356	gene:Solyc06g036340.2	NA	6	-	25905305	25905459	25904916	25905069	25905770	25906112	13356	4,1,5	70,61,26	8,1,6	84,58,39	303	149	0.0003716903430555986	0.00353661165887	0.027,0.008,0.086	0.045,0.008,0.07	-0.001
5953	gene:Solyc07g040920.2	NA	7	-	51041225	51041323	51041038	51041123	51041560	51041775	5953	3,0,2	79,74,35	5,6,0	97,65,55	247	149	0.0003725777890384551	0.00354259381077	0.022,0.0,0.033	0.03,0.053,0.0	-0.009
7138	gene:Solyc01g103950.2	NA	1	-	92428293	92428373	92427765	92427900	92428443	92428519	7138	39,37,21	9,2,4	48,34,33	13,2,7	229	149	0.0003729185225340413	0.00354337294277	0.738,0.923,0.774	0.706,0.917,0.754	0.019
940	gene:Solyc07g005880.2	NA	7	-	719490	719622	718390	718954	720809	720875	940	58,67,40	0,0,0	84,59,60	0,4,6	281	149	0.0003765408025794721	0.00357530975653	1.0,1.0,1.0	1.0,0.887,0.841	0.091
714	gene:Solyc06g062890.2	NA	6	+	39695909	39696002	39695354	39695572	39699203	39699402	714	9,0,1	9,5,14	11,5,6	7,1,12	242	149	0.00037858754608134903	0.00359225272415	0.381,0.0,0.042	0.492,0.755,0.235	-0.353
10404	gene:Solyc04g026200.2	NA	4	-	18397498	18397588	18393737	18393860	18397687	18397782	10404	0,0,0	6,19,4	4,4,0	12,12,5	239	149	0.00038106466441401336	0.00361325303681	0.0,0.0,0.0	0.172,0.172,0.0	-0.115
10972	gene:Solyc08g082660.2	NA	8	+	65380345	65380438	65379918	65380266	65380524	65381204	10972	1,7,0	81,58,25	6,6,9	71,92,45	242	149	0.00038218993028000316	0.00362141489647	0.008,0.069,0.0	0.049,0.039,0.11	-0.04
8028	gene:Solyc01g107940.2	NA	1	+	95324432	95324574	95323839	95323890	95324925	95325021	8028	8,0,0	14,9,16	6,2,2	12,10,12	291	149	0.0003859926329039513	0.00365491779372	0.226,0.0,0.0	0.204,0.093,0.079	-0.05
13341	gene:Solyc06g008030.2	NA	6	-	1865720	1865853	1865424	1865517	1865969	1866344	13341	21,22,5	154,92,89	9,7,17	192,94,185	282	149	0.0003896193685241203	0.00368670932539	0.067,0.112,0.029	0.024,0.038,0.046	0.033
3555	gene:Solyc09g065640.2	NA	9	+	63817350	63817565	63816909	63817201	63817652	63817962	3555	11,18,2	156,90,76	20,17,26	160,87,165	364	149	0.0003983841067134746	0.00376704087646	0.028,0.076,0.011	0.049,0.074,0.061	-0.023
3785	gene:Solyc03g098440.2	NA	3	+	60739473	60739537	60737918	60738592	60739698	60739748	3785	10,6,3	184,156,72	12,15,6	198,140,97	213	149	0.0003999303701541606	0.00377905219334	0.037,0.026,0.028	0.041,0.07,0.041	-0.02
5193	gene:Solyc01g056810.2	NA	1	-	56750009	56750119	56749011	56749092	56750563	56750641	5193	3,5,1	47,37,35	7,5,3	55,27,56	259	149	0.00040022648316793925	0.00377924207416	0.035,0.072,0.016	0.068,0.096,0.03	-0.024
4831	gene:Solyc02g094520.2	NA	2	-	55038517	55038685	55037975	55038081	55039137	55039297	4831	2,4,8	45,19,17	2,0,7	48,32,14	317	149	0.00040362895220688426	0.00380874404798	0.02,0.09,0.181	0.019,0.0,0.19	0.027
2865	gene:Solyc09g074900.2	NA	9	-	66706405	66706512	66706167	66706305	66706652	66706889	2865	0,0,0	2,2,0	4,0,0	1,0,0	256	149	0.00040680111469299293	0.00383603365177	0.0,0.0,NA	0.7,NA,NA	-0.7
5368	gene:Solyc02g085250.2	NA	2	-	48215279	48215395	48214448	48214561	48216540	48216609	5368	255,230,182	4,4,0	222,100,161	5,8,8	265	149	0.0004148712056637021	0.00390944015688	0.973,0.97,1.0	0.961,0.875,0.919	0.063
2734	gene:Solyc09g074840.2	NA	9	+	66665547	66665673	66665108	66665431	66665757	66665879	2734	24,12,18	4,3,0	15,9,17	0,2,0	275	149	0.0004200132572648206	0.00395517298382	0.765,0.684,1.0	1.0,0.709,1.0	-0.087
13963	gene:Solyc02g093470.2	NA	2	-	54333629	54333649	54333264	54333367	54333757	54333853	13963	9,13,1	0,0,0	16,6,14	5,2,0	169	149	0.00042189332194868343	0.00397014664201	1.0,1.0,1.0	0.738,0.726,1.0	0.179
1624	gene:Solyc09g018650.2	NA	9	-	16024459	16024568	16022302	16022370	16024656	16024804	1624	189,159,101	2,6,0	250,193,177	3,8,4	258	149	0.00042299445816246846	0.00397777480849	0.982,0.939,1.0	0.98,0.933,0.962	0.015
7450	gene:Solyc03g005000.2	NA	3	+	17198	17293	16711	16978	17442	17622	7450	0,1,2	34,25,13	0,1,2	39,28,44	244	149	0.00042341096720930124	0.00397895879412	0.0,0.024,0.086	0.0,0.021,0.027	0.021
12869	gene:Solyc02g088300.2	NA	2	+	50441518	50441582	50440464	50440617	50441668	50441870	12869	24,38,18	0,4,4	27,21,23	0,0,0	213	149	0.0004290727158359854	0.00402939891991	1.0,0.869,0.759	1.0,1.0,1.0	-0.124
947	gene:Solyc07g066670.2	NA	7	-	68040770	68040926	68040464	68040521	68040998	68041119	947	0,4,0	2,2,2	1,2,0	0,2,4	305	149	0.00043121245281067583	0.00404671754893	0.0,0.494,0.0	1.0,0.328,0.0	-0.278
10779	gene:Solyc02g085290.2	NA	2	-	48234726	48234810	48234113	48234181	48235582	48235657	10779	154,133,57	0,2,0	202,96,132	7,4,2	233	149	0.00043797714765701605	0.00410738568885	1.0,0.977,1.0	0.949,0.939,0.977	0.037
11659	gene:Solyc03g110940.2	NA	3	+	61665030	61665160	61663785	61663914	61666731	61666967	11659	11,6,4	0,1,2	8,6,8	3,1,0	279	149	0.000442448824697579	0.00414648138793	1.0,0.762,0.516	0.587,0.762,1.0	-0.024
3005	gene:Solyc02g090260.1	NA	2	+	51866231	51866290	51865236	51865713	51866400	51866477	3005	2,8,0	2,0,1	5,0,1	0,0,0	208	149	0.0004462691061255068	0.00417942311975	0.417,1.0,0.0	1.0,NA,1.0	-0.528
12803	gene:Solyc01g087190.2	NA	1	-	82124699	82124843	82124515	82124607	82125812	82126274	12803	3,2,0	196,138,54	11,9,6	168,104,141	293	149	0.00045681549405499744	0.00427526845154	0.008,0.007,0.0	0.032,0.042,0.021	-0.027
7714	gene:Solyc11g069340.1	NA	11	+	53948276	53948472	53947319	53947454	53948550	53948646	7714	0,0,2	42,42,31	8,0,6	36,31,40	345	149	0.00046269354196537207	0.00432732238838	0.0,0.0,0.027	0.088,0.0,0.061	-0.041
10968	gene:Solyc04g050470.2	NA	4	-	47276549	47276677	47274778	47275061	47276738	47276829	10968	89,71,41	11,5,14	141,55,81	13,11,34	277	149	0.0004634747475505454	0.00433166979076	0.813,0.884,0.612	0.854,0.729,0.562	0.055
8759	gene:Solyc01g006000.2	NA	1	+	664321	664412	663323	663787	664522	664628	8759	0,0,0	12,9,2	1,4,2	11,7,4	240	149	0.0004688574500727156	0.00437898786248	0.0,0.0,0.0	0.053,0.262,0.237	-0.184
8045	gene:Solyc10g047270.1	NA	10	+	40325297	40325471	40316914	40317175	40326424	40326477	8045	7,0,4	35,15,8	0,1,0	33,18,12	323	149	0.00047058500918863123	0.00439212675243	0.084,0.0,0.187	0.0,0.025,0.0	0.082
7664	gene:Solyc06g019200.2	NA	6	-	18152501	18152555	18152318	18152429	18152775	18152853	7664	28,25,8	0,6,4	27,27,11	0,4,0	203	149	0.00047495422056359845	0.00442988636782	1.0,0.754,0.595	1.0,0.832,1.0	-0.161
107	gene:Solyc07g066310.2	PSBR	7	+	67786851	67786911	67785817	67786024	67786983	67787036	107	0,1,0	0,3,4	2,0,4	5,0,2	209	149	0.0004774000301567943	0.00444966726542	NA,0.192,0.0	0.222,NA,0.588	-0.309
2217	gene:Solyc04g064470.1	NA	4	-	55606141	55606373	55605781	55605905	55606702	55606804	2217	1,0,1	5,3,0	1,2,0	1,0,0	381	149	0.0004809567738493445	0.00447976880785	0.073,0.0,1.0	0.281,1.0,NA	-0.283
4993	gene:Solyc04g025440.2	NA	4	-	23033192	23033213	23033078	23033111	23033321	23033495	4993	8,19,13	5,0,4	26,22,20	1,2,2	170	149	0.00048470800393552593	0.00451163969401	0.584,1.0,0.74	0.958,0.906,0.898	-0.146
12047	gene:Solyc07g008190.2	NA	7	-	2936969	2937082	2934652	2934700	2937774	2938079	12047	1,0,2	33,16,14	3,7,7	32,21,31	262	149	0.00048562739167424705	0.00451712652636	0.017,0.0,0.075	0.051,0.159,0.114	-0.077
7958	gene:Solyc03g032180.2	NA	3	+	4679489	4679560	4679086	4679222	4679968	4680066	7958	2,4,0	5,10,10	3,1,6	15,5,10	220	149	0.00048771486376008314	0.00453346362159	0.213,0.213,0.0	0.119,0.119,0.289	-0.034
12576	gene:Solyc11g022380.1	NA	11	+	13698809	13698900	13698501	13698689	13699098	13699232	12576	4,11,2	0,0,1	9,15,4	0,3,2	240	149	0.0004912419565790166	0.00456005753863	1.0,1.0,0.554	1.0,0.756,0.554	0.081
5248	gene:Solyc02g094510.2	NA	2	-	55031895	55032255	55027532	55027621	55032966	55033143	5248	386,336,203	4,2,1	454,258,377	4,0,0	509	149	0.0004909249486636378	0.00456005753863	0.966,0.98,0.983	0.971,1.0,1.0	-0.014
8974	gene:Solyc06g075520.2	NA	6	+	46899096	46899247	46898659	46898800	46899902	46900198	8974	7,12,0	16,12,0	6,12,0	15,20,24	300	149	0.0004940052773858664	0.00458260180079	0.179,0.332,NA	0.166,0.23,0.0	0.123
9522	gene:Solyc02g067090.2	NA	2	+	37326456	37326540	37326205	37326322	37326629	37326695	9522	2,2,1	0,2,0	2,1,0	1,1,0	233	149	0.0005025427656796494	0.00465864288943	1.0,0.39,1.0	0.561,0.39,NA	0.321
2303	gene:Solyc01g005100.2	NA	1	-	95311	95476	94008	94104	95647	95720	2303	4,1,1	17,9,9	4,2,0	23,24,15	314	149	0.0005045810593636764	0.00467383887298	0.1,0.05,0.05	0.076,0.038,0.0	0.029
5848	gene:Solyc01g090290.2	NA	1	+	83963880	83963989	83963442	83963581	83964409	83964727	5848	76,57,58	2,0,0	105,34,107	5,1,7	258	149	0.000504864716121688	0.00467383887298	0.956,1.0,1.0	0.924,0.952,0.898	0.061
13346	gene:Solyc06g008030.2	NA	6	-	1866770	1866826	1865969	1866344	1867003	1867118	13346	2,5,0	40,24,33	2,0,3	25,20,47	205	149	0.0005112790178711759	0.0047300218329	0.035,0.132,0.0	0.055,0.0,0.044	0.023
8329	gene:Solyc02g067120.2	NA	2	-	37343084	37343234	37342435	37342741	37344482	37344569	8329	91,117,54	0,0,2	122,107,82	4,2,0	299	149	0.000515457594257687	0.0047654594062	1.0,1.0,0.931	0.938,0.964,1.0	0.01
9676	gene:Solyc09g098370.2	NA	9	+	72207761	72207985	72207520	72207661	72210133	72210342	9676	40,34,25	0,1,0	41,46,29	4,2,2	373	149	0.0005188723206169252	0.00479379204716	1.0,0.931,1.0	0.804,0.902,0.853	0.124
12171	gene:Solyc08g081770.2	NA	8	-	64737422	64737488	64737015	64737125	64737774	64737849	12171	172,98,78	20,17,20	178,118,162	27,21,38	215	149	0.000522479679562488	0.00482386498487	0.856,0.8,0.73	0.82,0.796,0.747	0.008
1113	gene:Solyc09g010170.2	NA	9	-	3551042	3551043	3550916	3550968	3552437	3552545	1113	0,0,0	2,1,0	0,84,0	0,1,0	150	149	0.0005252230318351124	0.00484487512107	0.0,0.0,NA	NA,0.988,NA	-0.988
4031	gene:Solyc02g086680.2	PDF1B	2	-	49329026	49329099	49328806	49328937	49329517	49329628	4031	6,7,3	2,9,2	16,21,5	16,3,5	222	149	0.000525463011597176	0.00484487512107	0.668,0.343,0.502	0.402,0.825,0.402	-0.039
11023	gene:Solyc06g073700.2	NA	6	-	45470410	45470456	45469655	45469748	45470909	45470956	11023	11,8,4	126,118,43	14,4,5	139,126,95	195	149	0.0005337526635367053	0.00491799560508	0.063,0.049,0.066	0.071,0.024,0.039	0.015
10358	gene:Solyc01g099090.2	NA	1	-	89409929	89409979	89409476	89409704	89410507	89410755	10358	27,31,20	2,3,0	27,28,48	1,0,0	199	149	0.000538591650684324	0.00495924470825	0.91,0.886,1.0	0.953,1.0,1.0	-0.052
10277	gene:Solyc01g102330.2	NA	1	-	91144582	91144647	91143953	91144377	91144804	91145645	10277	14,10,4	651,418,348	5,4,14	631,281,565	214	149	0.0005442972828046877	0.00500841290065	0.015,0.016,0.008	0.005,0.01,0.017	0.002
8781	gene:Solyc01g103110.2	NA	1	+	91777002	91777175	91776774	91776896	91778107	91778174	8781	0,1,1	77,98,43	4,1,9	111,111,57	322	149	0.0005522558983359847	0.00507823220955	0.0,0.005,0.011	0.016,0.004,0.068	-0.024
9560	gene:Solyc09g064540.2	NA	9	-	61819120	61819344	61817222	61819006	61820931	61821229	9560	8,23,7	0,6,9	17,7,12	7,10,16	373	149	0.000555067713397141	0.00510066250459	1.0,0.605,0.237	0.492,0.219,0.231	0.3
12568	gene:Solyc04g082410.2	NA	4	-	66081371	66081425	66081246	66081292	66081635	66081848	12568	2,2,1	45,22,7	11,7,3	44,31,39	203	149	0.0005669684351205328	0.00520652703801	0.032,0.063,0.095	0.155,0.142,0.053	-0.053
1414	gene:Solyc04g011380.2	NA	4	-	3855331	3855500	3854123	3854222	3855597	3856116	1414	43,27,20	5,2,0	52,31,35	0,0,0	318	149	0.0005911024872656188	0.00542451424641	0.801,0.863,1.0	1.0,1.0,1.0	-0.112
789	gene:Solyc01g006880.2	NA	1	+	1451291	1451333	1450087	1450509	1451890	1452013	789	1,6,4	50,23,19	1,3,1	36,18,33	191	149	0.0005968382575919064	0.00547348253379	0.015,0.169,0.141	0.021,0.115,0.023	0.055
4235	gene:Solyc07g007780.2	NA	7	-	2424592	2425283	2424181	2424433	2425776	2426049	4235	134,164,57	13,24,2	176,140,100	18,8,10	840	149	0.0006122141983522919	0.00561073413912	0.646,0.548,0.835	0.634,0.756,0.639	0.0
9910	gene:Solyc10g005490.2	NA	10	-	404509	404642	401015	401076	407308	407386	9910	80,48,36	3,4,2	90,55,81	0,0,1	282	149	0.0006213602120764294	0.00569074516639	0.934,0.864,0.905	1.0,1.0,0.977	-0.091
13156	gene:Solyc06g071860.2	NA	6	+	44276887	44276904	44276628	44276764	44277247	44277801	13156	0,0,3	0,0,4	1,2,2	0,0,0	166	149	0.000625691182860287	0.00572657999714	NA,NA,0.402	1.0,1.0,1.0	-0.598
13257	gene:Solyc11g065920.1	NA	11	-	51505643	51505743	51504071	51504180	51507509	51507636	13257	59,38,26	1,0,0	67,48,43	0,3,4	249	149	0.0006268755431689594	0.00572975963756	0.972,1.0,1.0	1.0,0.905,0.865	0.067
5850	gene:Solyc01g090290.2	NA	1	+	83963900	83963992	83963442	83963581	83964409	83964727	5850	69,84,55	2,0,0	103,65,80	5,1,7	241	149	0.000626538885754965	0.00572975963756	0.955,1.0,1.0	0.927,0.976,0.876	0.059
13037	gene:Solyc01g060200.1	NA	1	-	69703850	69704026	69702339	69702434	69704738	69704778	13037	2,2,0	0,0,0	1,0,6	2,0,0	325	149	0.0006327713629789368	0.00577979019473	1.0,1.0,NA	0.186,NA,1.0	0.407
11389	gene:Solyc06g083810.2	NA	6	-	49119518	49119614	49118819	49118950	49120534	49120659	11389	265,169,139	11,6,0	303,153,239	2,1,1	245	149	0.0006337783549416077	0.00578512882391	0.936,0.945,1.0	0.989,0.989,0.993	-0.03
6335	gene:Solyc01g094660.2	NA	1	+	86108777	86108882	86106582	86106704	86109149	86109576	6335	36,29,20	1,2,4	31,14,46	1,0,2	254	149	0.0006342964515259987	0.00578600067575	0.955,0.895,0.746	0.948,1.0,0.931	-0.094
7326	gene:Solyc03g112670.2	NA	3	+	63044894	63045005	63042997	63043114	63045418	63045862	7326	2,1,2	70,104,49	13,0,8	145,129,65	260	149	0.0006388923183196308	0.00582404369003	0.016,0.005,0.023	0.049,0.0,0.066	-0.024
5286	gene:Solyc04g072810.2	NA	4	-	59780624	59780749	59780375	59780552	59782661	59782755	5286	184,156,88	1,4,1	210,198,118	3,4,2	274	149	0.000640272193252818	0.00583273910181	0.99,0.955,0.98	0.974,0.964,0.97	0.006
156	gene:Solyc03g025370.2	NA	3	-	2804131	2804201	2803434	2803519	2804737	2804891	156	9,6,8	0,0,0	13,3,9	6,0,0	219	149	0.0006446465177605825	0.00586868359121	1.0,1.0,1.0	0.596,1.0,1.0	0.135
839	gene:Solyc09g010540.2	NA	9	-	3913148	3913224	3912979	3913038	3914781	3915013	839	33,26,22	0,3,3	32,14,15	5,0,0	225	149	0.0006465868335181602	0.0058824364947	1.0,0.852,0.829	0.809,1.0,1.0	-0.043
7704	gene:Solyc01g028930.2	NA	1	-	39929469	39929638	39929007	39929052	39929845	39929917	7704	36,39,14	0,0,0	43,23,28	2,1,4	318	149	0.0006478012425279685	0.00588957145597	1.0,1.0,1.0	0.91,0.915,0.766	0.136
2796	gene:Solyc08g059760.2	NA	8	-	45234151	45234235	45231391	45231458	45234600	45234697	2796	18,20,7	4,0,0	43,20,26	0,1,2	233	149	0.00064891441889958	0.00589577718883	0.742,1.0,1.0	1.0,0.927,0.893	-0.026
1281	gene:Solyc07g062510.2	NA	7	+	65218809	65218906	65218301	65218689	65219017	65219572	1281	3,0,0	3,0,0	6,5,6	0,0,0	246	149	0.0006514046721820195	0.0059144779652	0.377,NA,NA	1.0,1.0,1.0	-0.623
11148	gene:Solyc04g076830.2	NA	4	-	61707702	61707761	61706862	61706955	61709090	61709236	11148	2,1,0	0,1,0	2,0,0	3,0,0	208	149	0.0006522634566789633	0.0059183507282	1.0,0.417,NA	0.323,NA,NA	0.386
11205	gene:Solyc08g008130.2	NA	8	-	2601587	2601726	2601037	2601089	2603214	2603297	11205	1,9,0	12,5,1	2,1,4	12,16,11	288	149	0.0006529871928578405	0.00592099380438	0.041,0.482,0.0	0.079,0.031,0.158	0.085
5112	gene:Solyc12g041880.1	NXD1	12	-	42386972	42386983	42386685	42386732	42387049	42387133	5112	5,3,1	2,1,0	8,10,3	4,0,11	160	149	0.0006568667990996161	0.0059522304522	0.7,0.736,1.0	0.651,1.0,0.203	0.194
1446	gene:Solyc03g044470.2	NA	3	+	9342315	9342424	9341010	9341367	9343862	9344655	1446	14,14,2	103,138,36	7,10,2	146,170,77	258	149	0.000667053138852057	0.00604053675738	0.073,0.055,0.031	0.027,0.033,0.015	0.028
6881	gene:Solyc05g032660.2	NA	5	+	46227979	46228037	46226216	46226285	46228871	46228997	6881	177,157,90	0,2,0	177,123,180	7,1,0	207	149	0.0006675730289513749	0.00604124911593	1.0,0.983,1.0	0.948,0.989,1.0	0.015
7379	gene:Solyc02g092700.2	NA	2	-	53695562	53695596	53695366	53695470	53696004	53696807	7379	0,1,0	0,0,0	2,2,4	0,4,0	183	149	0.0006713133543849656	0.00607108484032	NA,1.0,NA	1.0,0.289,1.0	0.237
2414	gene:Solyc01g081070.2	NA	1	+	80405150	80405312	80404609	80404771	80405902	80406045	2414	1,3,1	39,37,13	8,0,0	46,31,18	311	149	0.0006845060360430248	0.00618630801683	0.012,0.037,0.036	0.077,0.0,0.0	0.003
90	gene:Solyc11g018620.1	NA	11	-	8777162	8777301	8775738	8776009	8777658	8777942	90	6,0,6	33,38,6	2,1,0	38,39,31	288	149	0.0006894888741665351	0.00622723064979	0.086,0.0,0.341	0.027,0.013,0.0	0.129
12185	gene:Solyc03g112570.2	NA	3	+	62957153	62957397	62951397	62951400	62957618	62957703	12185	29,69,21	30,24,16	81,75,44	22,20,17	393	149	0.0006902902762104942	0.00623035890697	0.268,0.522,0.332	0.583,0.587,0.495	-0.181
73	gene:Solyc06g084160.2	NA	6	+	49374240	49374291	49373255	49373402	49374513	49374636	73	56,42,47	11,3,2	95,65,77	3,6,4	200	149	0.0006962339672914467	0.00627986527019	0.791,0.913,0.946	0.959,0.89,0.935	-0.045
6189	gene:Solyc08g065350.2	NA	8	+	53262209	53262327	53260392	53260448	53262894	53262957	6189	20,19,17	0,3,2	24,16,17	8,5,2	267	149	0.0007132475138792343	0.00642908818962	1.0,0.779,0.826	0.626,0.641,0.826	0.171
13931	gene:Solyc09g015360.2	NA	9	-	8606752	8606785	8606538	8606633	8607648	8607817	13931	13,19,1	41,87,19	32,43,3	90,92,36	182	149	0.0007137420929280425	0.00642931364235	0.206,0.152,0.041	0.225,0.277,0.064	-0.056
10499	gene:Solyc05g048810.2	NA	5	-	59499297	59499378	59499097	59499217	59499461	59499631	10499	18,26,11	2,4,0	31,23,32	11,0,8	230	149	0.0007164639499028497	0.00644535111831	0.854,0.808,1.0	0.646,1.0,0.722	0.098
3125	gene:Solyc03g117790.1	NA	3	-	66814558	66814600	66814192	66814315	66814903	66815001	3125	9,9,7	0,5,1	11,12,26	0,0,0	191	149	0.0007163412357700941	0.00644535111831	1.0,0.584,0.845	1.0,1.0,1.0	-0.19
10994	gene:Solyc11g065700.1	NA	11	-	51237444	51237599	51235838	51235954	51238329	51238585	10994	4,1,0	65,29,19	2,0,0	39,25,24	304	149	0.0007172481094702016	0.00644816882132	0.029,0.017,0.0	0.025,0.0,0.0	0.007
5523	gene:Solyc06g063030.2	NA	6	-	39797540	39797715	39796965	39797174	39798529	39798727	5523	8,2,6	142,137,94	3,11,11	185,70,167	324	149	0.0007179696035227078	0.00645041982377	0.025,0.007,0.029	0.007,0.067,0.029	-0.014
13730	gene:Solyc03g124030.2	NA	3	-	70745161	70745255	70743790	70743886	70746502	70746540	13730	47,73,40	0,4,0	81,58,37	3,4,0	243	149	0.0007201431952443224	0.00646570533068	1.0,0.918,1.0	0.943,0.899,1.0	0.025
3559	gene:Solyc01g014270.2	NA	1	+	11952266	11952304	11950645	11950871	11953634	11953710	3559	1,1,0	41,34,17	1,4,3	40,47,33	187	149	0.000732688685525721	0.00657403242609	0.019,0.023,0.0	0.02,0.064,0.068	-0.037
7261	gene:Solyc04g051670.2	NA	4	+	50972285	50972455	50971822	50971921	50972611	50972706	7261	34,40,12	0,0,0	37,27,28	5,0,2	319	149	0.0007428598935179544	0.00666092839689	1.0,1.0,1.0	0.776,1.0,0.867	0.119
11074	gene:Solyc08g065440.2	NA	8	-	53471473	53471608	53469777	53469901	53472022	53472792	11074	0,0,0	4,24,8	0,3,7	18,28,11	284	149	0.0007462323854083967	0.00668678914988	0.0,0.0,0.0	0.0,0.053,0.25	-0.101
10853	gene:Solyc06g071040.2	NA	6	-	43644019	43644075	43641883	43641934	43644562	43644632	10853	31,27,10	4,16,9	16,10,29	13,8,27	205	149	0.0007512421335870895	0.00672727749711	0.849,0.551,0.447	0.472,0.476,0.438	0.154
2362	gene:Solyc09g083130.2	NA	9	-	68809979	68810173	68809408	68809582	68810274	68810472	2362	1,0,0	21,15,17	4,6,4	46,17,27	343	149	0.0007697046880127488	0.00688810234527	0.02,0.0,0.0	0.036,0.133,0.06	-0.07
2470	gene:Solyc04g049670.2	NA	4	-	42855842	42855990	42852812	42852996	42856086	42856249	2470	2,0,0	0,0,0	1,0,0	2,1,0	297	149	0.0007733003596654512	0.00691575997684	1.0,NA,NA	0.201,0.0,NA	0.899
6604	gene:Solyc02g084810.2	NA	2	-	47900309	47900472	47899921	47900006	47901098	47901151	6604	3,0,0	39,14,11	0,2,2	57,17,17	312	149	0.0007796583820577477	0.00696806956079	0.035,0.0,0.0	0.0,0.053,0.053	-0.024
10321	gene:Solyc01g079490.2	NA	1	+	78532107	78532302	78531848	78531956	78532986	78533085	10321	2,2,0	21,13,12	0,0,2	22,18,13	344	149	0.0007846294771480726	0.00700792354932	0.04,0.062,0.0	0.0,0.0,0.062	0.013
10413	gene:Solyc11g045120.1	NA	11	+	31733601	31733708	31733397	31733463	31734024	31734670	10413	0,1,0	0,2,0	1,5,0	0,0,0	256	149	0.0007871175985817929	0.00702556333754	NA,0.225,NA	1.0,1.0,NA	-0.775
8270	gene:Solyc09g074360.2	NA	9	-	66161256	66161440	66159338	66159506	66161713	66161793	8270	13,8,1	111,105,55	32,6,17	149,88,89	333	149	0.0007878793662776468	0.0070277812919	0.05,0.033,0.008	0.088,0.03,0.079	-0.035
10115	gene:Solyc09g018830.2	NA	9	+	17566665	17566740	17565973	17566068	17566840	17566929	10115	3,2,1	11,13,7	9,4,4	20,19,9	224	149	0.0007901679677059844	0.00703902395174	0.154,0.093,0.087	0.23,0.123,0.228	-0.082
6691	gene:Solyc04g045660.2	NA	4	-	35310958	35311127	35309924	35310085	35325939	35326101	6691	38,12,4	0,0,0	20,13,25	1,1,4	318	149	0.000790112049814512	0.00703902395174	1.0,1.0,1.0	0.904,0.859,0.745	0.164
1345	gene:Solyc12g019010.1	NA	12	-	8975818	8975904	8974313	8974412	8979428	8979493	1345	224,137,98	35,18,12	273,103,179	23,14,17	235	149	0.000792037155003434	0.00705108759838	0.802,0.828,0.838	0.883,0.823,0.87	-0.036
11177	gene:Solyc04g082400.2	NA	4	-	66075821	66075859	66075650	66075719	66076388	66076522	11177	0,4,0	0,1,2	0,0,0	0,2,2	187	149	0.0008030075593277628	0.00714410623932	NA,0.761,0.0	NA,0.0,0.0	0.381
5070	gene:Solyc09g097880.2	NA	9	+	71884283	71884341	71883879	71884048	71884548	71884677	5070	0,2,3	16,13,15	0,0,2	25,20,30	207	149	0.0008121699370745815	0.0072209290769	0.0,0.1,0.126	0.0,0.0,0.046	0.06
364	gene:Solyc06g060670.2	NA	6	+	38692722	38692898	38691965	38692237	38694131	38694362	364	0,1,0	13,33,2	1,1,8	21,20,7	325	149	0.000828079071941877	0.00735759808762	0.0,0.014,0.0	0.021,0.022,0.344	-0.124
5274	gene:Solyc07g008940.2	NA	7	-	3947996	3948093	3947235	3947302	3948432	3948523	5274	4,0,0	2,4,2	0,0,0	3,0,0	246	149	0.0008295875716100934	0.00736622116114	0.548,0.0,0.0	0.0,NA,NA	0.183
10607	gene:Solyc05g015650.2	NA	5	-	11604651	11604817	11604403	11604503	11606289	11606975	10607	2,4,0	37,22,17	2,0,2	27,16,20	315	149	0.0008432830348925217	0.00748297557599	0.025,0.079,0.0	0.034,0.0,0.045	0.008
10522	gene:Solyc01g096570.2	NA	1	+	87647575	87648162	87644366	87644447	87649983	87650159	10522	1374,1051,637	4,0,0	1308,806,1078	1,1,14	736	149	0.000845396225847258	0.00749686860382	0.986,1.0,1.0	0.996,0.994,0.94	0.019
10098	gene:Solyc12g035360.1	NA	12	-	58918199	58918291	58915705	58915815	58919273	58919342	10098	53,21,18	0,0,0	36,17,47	8,0,0	241	149	0.000846209847748534	0.00749922668956	1.0,1.0,1.0	0.736,1.0,1.0	0.088
1405	gene:Solyc04g040160.2	NA	4	+	11974128	11974326	11973840	11974041	11975328	11975516	1405	169,146,65	3,2,0	191,169,176	0,0,2	347	149	0.000848692227298915	0.00751636091603	0.96,0.969,1.0	1.0,1.0,0.974	-0.015
3131	gene:Solyc02g066940.2	NA	2	-	37188369	37188531	37187768	37188009	37189758	37190275	3131	8,5,12	53,41,23	3,6,15	61,39,43	311	149	0.0008566957293438414	0.00758233867238	0.067,0.055,0.2	0.023,0.069,0.143	0.029
11823	gene:Solyc08g082880.2	NA	8	+	65543760	65543908	65543439	65543535	65544001	65544090	11823	3,5,0	2,5,4	4,6,7	5,0,0	297	149	0.0008594912371681825	0.00760216667914	0.429,0.334,0.0	0.286,1.0,1.0	-0.508
7455	gene:Solyc03g005000.2	NA	3	+	17049	17293	16711	16978	17442	17622	7455	118,75,45	34,25,13	135,61,117	39,28,44	393	149	0.0008659373638655852	0.00765423782185	0.568,0.532,0.568	0.568,0.452,0.502	0.049
1663	gene:Solyc07g063450.1	NA	7	+	65933995	65934029	65933820	65933894	65934279	65934469	1663	0,2,3	1,2,0	3,0,0	3,4,2	183	149	0.0008737478174589755	0.00771433244458	0.0,0.449,1.0	0.449,0.0,0.0	0.333
9344	gene:Solyc09g008730.2	NA	9	+	2162331	2162401	2160718	2161358	2164523	2164686	9344	72,68,33	2,0,0	76,63,68	4,6,2	219	149	0.0008738628119737836	0.00771433244458	0.961,1.0,1.0	0.928,0.877,0.959	0.066
2104	gene:Solyc08g066580.2	NA	8	-	55305701	55305868	55305236	55305307	55306126	55306273	2104	0,3,0	57,34,24	4,0,4	57,51,57	316	149	0.0008797814605648876	0.00775657936771	0.0,0.04,0.0	0.032,0.0,0.032	-0.008
8181	gene:Solyc08g062290.2	NA	8	+	50846131	50846242	50844402	50844541	50849346	50850329	8181	2,0,0	7,7,2	2,4,0	2,0,3	260	149	0.0008794461350233412	0.00775657936771	0.141,0.0,0.0	0.364,1.0,0.0	-0.408
3322	gene:Solyc06g071140.2	NA	6	+	43733481	43733650	43733108	43733194	43734381	43734431	3322	5,3,0	18,55,18	7,2,0	73,43,46	318	149	0.0008857858666008863	0.00780449168951	0.115,0.025,0.0	0.043,0.021,0.0	0.025
127	gene:Solyc04g071990.2	NA	4	-	59053138	59053242	59052887	59052978	59055021	59055098	127	20,34,7	0,0,0	37,45,15	1,7,0	253	149	0.0008888407059252113	0.00782637102606	1.0,1.0,1.0	0.956,0.791,1.0	0.084
5016	gene:Solyc04g008720.2	NA	4	+	2387133	2387226	2386583	2386697	2387966	2388037	5016	4,3,2	27,20,10	2,0,0	35,22,21	242	149	0.0008951827072187845	0.00787714757535	0.084,0.085,0.11	0.034,0.0,0.0	0.082
2343	gene:Solyc02g084380.2	NA	2	+	47505348	47505508	47504981	47505164	47505786	47506339	2343	2,1,0	47,21,19	5,6,1	31,19,16	309	149	0.0009023754732487832	0.00793534038518	0.02,0.022,0.0	0.072,0.132,0.029	-0.064
5959	gene:Solyc01g098520.2	NA	1	-	89017523	89017645	89016400	89016427	89017771	89017830	5959	3,1,2	4,0,1	12,10,10	1,1,3	271	149	0.0009030595121638805	0.00793625856261	0.292,1.0,0.524	0.868,0.846,0.647	-0.182
8199	gene:Solyc01g079310.2	NA	1	+	78390418	78390464	78389614	78389690	78392160	78392261	8199	9,7,2	0,0,0	19,3,7	5,1,0	195	149	0.0009109999407149626	0.00800090518811	1.0,1.0,1.0	0.744,0.696,1.0	0.187
8312	gene:Solyc10g006190.2	NA	10	-	904328	904508	903486	903758	905561	905588	8312	20,27,6	0,3,1	12,5,13	0,2,4	329	149	0.0009141886038303327	0.00802376305362	1.0,0.803,0.731	1.0,0.531,0.595	0.136
7209	gene:Solyc01g098710.2	NA	1	-	89131044	89131155	89130648	89130776	89132127	89132346	7209	4,7,4	4,5,3	4,2,0	1,2,0	260	149	0.0009159343506558873	0.00803393538064	0.364,0.445,0.433	0.696,0.364,NA	-0.116
382	gene:Solyc05g014760.2	NA	5	+	8919999	8920022	8919827	8919916	8920109	8920227	382	5,8,0	49,67,6	17,21,4	61,92,23	172	149	0.0009190380514925904	0.00805599808005	0.081,0.094,0.0	0.194,0.165,0.131	-0.105
9825	gene:Solyc11g012900.1	NA	11	-	5693099	5693182	5692411	5692445	5693479	5693697	9825	4,0,1	41,36,24	2,0,0	58,51,45	232	149	0.0009301341562428447	0.00814804662014	0.059,0.0,0.026	0.022,0.0,0.0	0.021
4175	gene:Solyc08g074610.1	NA	8	-	58708906	58708991	58707746	58707783	58710636	58710725	4175	10,13,0	38,43,43	8,5,5	58,35,24	234	149	0.0009317840076533225	0.00815728045575	0.144,0.161,0.0	0.081,0.083,0.117	0.008
12038	gene:Solyc01g005540.2	NA	1	-	365157	365216	363782	363890	365749	365807	12038	16,26,10	0,1,2	20,26,14	0,0,4	208	149	0.0009364289582951645	0.00819270626005	1.0,0.949,0.782	1.0,1.0,0.715	0.005
13449	gene:Solyc05g055940.2	NA	5	+	65376826	65376858	65376665	65376742	65377121	65377179	13449	51,57,46	35,16,14	65,27,59	42,5,31	181	149	0.000938460360819618	0.00820523579843	0.545,0.746,0.73	0.56,0.816,0.61	0.012
2849	gene:Solyc06g009270.2	NA	6	-	3233684	3233770	3233105	3233193	3233848	3233986	2849	77,110,40	0,4,0	124,112,54	2,4,0	235	149	0.0009392823043948886	0.008207181437	1.0,0.946,1.0	0.975,0.947,1.0	0.008
4201	gene:Solyc08g061930.2	NA	8	+	49999461	49999558	49998970	49999233	49999845	50000415	4201	9,1,2	58,59,28	0,2,6	127,113,146	246	149	0.0009440046301686069	0.00824318328844	0.086,0.01,0.041	0.0,0.011,0.024	0.034
11258	gene:Solyc02g014450.1	NA	2	+	16621175	16621326	16620590	16620763	16622348	16622413	11258	2,5,2	11,16,8	0,5,4	9,11,12	300	149	0.0009463231668853468	0.00825338110705	0.083,0.134,0.11	0.0,0.184,0.142	0.0
11497	gene:Solyc05g015500.2	NA	5	+	10763419	10763541	10763136	10763207	10764059	10764084	11497	4,1,4	0,2,0	0,2,0	0,0,0	271	149	0.0009463780556575006	0.00825338110705	1.0,0.216,1.0	NA,1.0,NA	-0.261
1896	gene:Solyc08g075530.2	NA	8	+	59702958	59703111	59702703	59702897	59704160	59704316	1896	55,42,14	4,3,0	63,40,49	0,1,5	302	149	0.000954923015774222	0.00832260084786	0.872,0.874,1.0	1.0,0.952,0.829	-0.012
9559	gene:Solyc09g064540.2	NA	9	-	61819120	61819162	61817222	61819006	61820931	61821229	9559	5,15,2	0,6,9	5,0,5	7,10,16	191	149	0.0009560662864928839	0.00832726437319	1.0,0.661,0.148	0.358,0.0,0.196	0.418
10108	gene:Solyc06g073690.2	NA	6	-	45466336	45466443	45466170	45466255	45466610	45466757	10108	0,1,0	10,7,2	1,3,2	4,2,5	256	149	0.0009567336948996185	0.00832777987957	0.0,0.077,0.0	0.127,0.466,0.189	-0.235
11507	gene:Solyc03g034220.2	RBCS-2A	3	+	5923531	5923638	5922277	5922508	5923740	5923812	11507	0,0,3	19,25,8	0,0,5	34,13,31	256	149	0.000960982322246731	0.00835944724028	0.0,0.0,0.179	0.0,0.0,0.086	0.031
12083	gene:Solyc02g085840.2	NA	2	-	48629230	48629311	48628943	48629121	48629382	48629450	12083	42,31,36	8,2,2	48,15,57	12,0,4	230	149	0.0009681749343468497	0.00841666742926	0.773,0.909,0.921	0.722,1.0,0.902	-0.007
9748	gene:Solyc01g006450.2	NA	1	+	1059282	1059406	1058118	1058231	1059490	1059591	9748	1,6,0	0,3,0	3,2,0	2,2,3	273	149	0.0009852017190390317	0.00855925249815	1.0,0.522,NA	0.45,0.353,0.0	0.493
1472	gene:Solyc11g007990.1	NA	11	+	2202241	2202315	2201699	2201790	2202668	2202770	1472	220,219,124	6,2,2	339,308,203	0,4,2	223	149	0.0010025536521719699	0.00870447977523	0.961,0.987,0.976	1.0,0.981,0.985	-0.014
11902	gene:Solyc01g006260.2	NA	1	+	869117	869250	868861	869009	869725	870137	11902	14,12,4	3,0,0	24,19,18	2,1,1	282	149	0.0010056842762871865	0.00872612744672	0.711,1.0,1.0	0.864,0.909,0.905	0.011
8522	gene:Solyc02g083320.2	NA	2	-	46770628	46770852	46770093	46770166	46770945	46771095	8522	147,103,76	124,74,77	156,99,95	120,51,102	373	149	0.0010068835803935202	0.00873100062239	0.321,0.357,0.283	0.342,0.437,0.271	-0.03
2411	gene:Solyc11g073130.1	NA	11	+	56219405	56219482	56218161	56218215	56220377	56220445	2411	15,13,23	351,258,229	15,6,14	416,138,396	226	149	0.0010100808638276195	0.00875318176426	0.027,0.032,0.062	0.023,0.028,0.023	0.016
4109	gene:Solyc09g007190.2	NA	9	+	809300	809346	807027	807258	809788	809848	4109	18,23,13	1,4,4	22,19,19	1,1,4	195	149	0.0010165238678945742	0.00880344389577	0.932,0.815,0.713	0.944,0.936,0.784	-0.068
1901	gene:Solyc08g075530.2	NA	8	+	59703002	59703111	59702703	59702897	59704160	59704316	1901	83,76,27	4,3,0	105,57,84	0,1,5	258	149	0.001031894787740394	0.00893091241071	0.923,0.936,1.0	1.0,0.971,0.907	-0.006
7591	gene:Solyc03g082960.2	NA	3	-	52816473	52816534	52815578	52815909	52816607	52816636	7591	124,45,76	2,0,0	143,25,115	0,0,8	210	149	0.0010491069207037881	0.00907414526739	0.978,1.0,1.0	1.0,1.0,0.911	0.022
1736	gene:Solyc11g044870.1	NA	11	-	32141860	32141963	32141601	32141724	32143030	32143159	1736	14,10,4	54,36,31	20,22,27	72,27,48	252	149	0.0010540214888863663	0.00910514966929	0.133,0.141,0.071	0.141,0.325,0.25	-0.124
3204	gene:Solyc05g006120.2	NA	5	-	831445	831536	830974	831055	831701	831792	3204	0,0,4	37,25,13	0,0,2	31,34,31	240	149	0.0010534301509455776	0.00910514966929	0.0,0.0,0.16	0.0,0.0,0.039	0.04
2314	gene:Solyc10g085930.1	NA	10	-	64943388	64943567	64942936	64943134	64944337	64944446	2314	6,3,0	12,26,14	11,3,13	19,16,13	328	149	0.0010585412362515022	0.00913266956947	0.185,0.05,0.0	0.208,0.078,0.312	-0.121
6810	gene:Solyc10g007050.2	NA	10	-	1439448	1439480	1439173	1439356	1440715	1440888	6810	159,90,74	31,17,25	177,69,128	43,14,39	181	149	0.0010579780716946058	0.00913266956947	0.809,0.813,0.709	0.772,0.802,0.73	0.009
6713	gene:Solyc05g016260.2	NA	5	+	15423829	15423939	15423285	15423342	15425123	15425358	6713	0,2,0	24,15,8	1,2,0	17,24,2	259	149	0.0010608013163737032	0.00914640530465	0.0,0.071,0.0	0.033,0.046,0.0	-0.003
3364	gene:Solyc01g067360.2	NA	1	-	75815317	75815425	75815162	75815232	75815495	75815578	3364	0,2,2	0,0,0	0,0,1	0,0,2	257	149	0.0010627200971221106	0.00915718286331	NA,1.0,1.0	NA,NA,0.225	0.775
13760	gene:Solyc03g118140.2	NA	3	+	67100234	67100269	67099921	67099991	67100821	67101003	13760	13,8,0	5,0,0	17,20,7	0,0,0	184	149	0.0010673553478642455	0.00918838714781	0.678,1.0,NA	1.0,1.0,1.0	-0.161
5531	gene:Solyc11g019970.1	NA	11	-	9881148	9881178	9880989	9881043	9882556	9882681	5531	8,2,0	2,0,1	5,3,3	2,0,2	179	149	0.0010676836073741593	0.00918838714781	0.769,1.0,0.0	0.675,1.0,0.555	-0.154
5861	gene:Solyc07g049220.2	NA	7	+	59509865	59510092	59508980	59509169	59510224	59510580	5861	49,38,19	8,6,4	27,20,24	4,3,3	376	149	0.0010702307710454089	0.0092045224354	0.708,0.715,0.653	0.728,0.725,0.76	-0.046
2733	gene:Solyc09g074840.2	NA	9	+	66665528	66665679	66665108	66665431	66665757	66665879	2733	9,10,5	4,3,0	7,2,14	0,2,0	300	149	0.0010804242262492836	0.00928635813296	0.528,0.623,1.0	1.0,0.332,1.0	-0.06
7187	gene:Solyc02g082590.2	NA	2	+	46246142	46246211	46245326	46245625	46246417	46246488	7187	0,3,0	0,3,0	5,3,4	4,0,2	218	149	0.00108123088709784	0.0092874612962	NA,0.406,NA	0.461,1.0,0.578	-0.274
2050	gene:Solyc05g056280.2	NA	5	+	65632908	65632959	65632720	65632779	65633118	65633200	2050	3,13,6	95,84,52	16,21,7	138,102,78	200	149	0.0010859757441148599	0.009322369836	0.023,0.103,0.079	0.08,0.133,0.063	-0.024
7915	gene:Solyc06g050510.2	NA	6	-	33200346	33200433	33199697	33199816	33200639	33200786	7915	15,3,3	16,6,3	14,0,4	8,8,10	236	149	0.001098151536113057	0.00942098423086	0.372,0.24,0.387	0.525,0.0,0.202	0.091
2060	gene:Solyc01g096900.2	NA	1	+	87897844	87897893	87896597	87896686	87898178	87898265	2060	82,100,48	0,0,4	82,101,79	0,0,3	198	149	0.0011074499005460229	0.00949480528383	1.0,1.0,0.9	1.0,1.0,0.952	-0.017
11246	gene:Solyc03g062910.2	NA	3	+	32481568	32481622	32473887	32473906	32482633	32482698	11246	14,31,8	2,1,0	39,20,9	4,0,7	203	149	0.00110895487957038	0.00949699578834	0.837,0.958,1.0	0.877,1.0,0.486	0.144
6552	gene:Solyc12g098430.1	NA	12	+	65934260	65934335	65933542	65933545	65934434	65934500	6552	0,5,2	70,66,62	8,1,11	104,98,47	224	149	0.0011090926282178197	0.00949699578834	0.0,0.048,0.021	0.049,0.007,0.135	-0.041
1686	gene:Solyc03g117000.2	NA	3	+	66266886	66266995	66263236	66263295	66267104	66267127	1686	40,17,12	7,0,0	39,18,36	0,0,0	258	149	0.00111057034239331	0.00950370570503	0.767,1.0,1.0	1.0,1.0,1.0	-0.078
13069	gene:Solyc10g047290.1	NA	10	+	40369127	40369278	40368461	40368500	40369951	40370185	13069	6,9,1	103,89,40	5,6,4	105,99,83	300	149	0.0011326235993313232	0.00968637246848	0.028,0.048,0.012	0.023,0.029,0.023	0.004
1295	gene:Solyc06g005980.2	NA	6	-	966798	966905	966564	966704	967235	967428	1295	2,1,0	0,0,0	7,0,3	6,0,0	256	149	0.0011542658850530905	0.00986529868798	1.0,1.0,NA	0.404,NA,1.0	0.298
13556	gene:Solyc08g074890.2	NA	8	+	59039958	59040027	59039774	59039795	59040115	59040553	13556	91,62,40	2,6,2	91,51,65	0,1,0	218	149	0.0011554191365816808	0.00986899489587	0.969,0.876,0.932	1.0,0.972,1.0	-0.065
13302	gene:Solyc10g076740.1	NA	10	-	59685650	59685788	59683409	59683623	59686076	59686153	13302	28,26,21	0,2,0	33,28,16	0,3,0	287	149	0.0011579403908802378	0.009884363985	1.0,0.871,1.0	1.0,0.829,1.0	0.014
12363	gene:Solyc02g089890.2	NA	2	-	51581919	51581998	51581364	51581443	51582803	51582896	12363	43,39,10	2,4,0	32,27,22	11,3,3	228	149	0.001163778257364508	0.00992800741423	0.934,0.864,1.0	0.655,0.855,0.827	0.154
13962	gene:Solyc02g093470.2	NA	2	-	54333629	54333673	54333264	54333367	54333757	54333853	13962	20,21,8	0,0,0	24,19,19	5,2,0	193	149	0.0011652844999724017	0.00993466710686	1.0,1.0,1.0	0.787,0.88,1.0	0.111
1698	gene:Solyc09g061420.2	NA	9	-	59095920	59096061	59095786	59095806	59097841	59098025	1698	51,32,34	13,9,4	34,24,33	23,9,17	290	149	0.001167597910432038	0.00994819576206	0.668,0.646,0.814	0.432,0.578,0.499	0.206
10583	gene:Solyc11g012860.1	NA	11	-	5652345	5652423	5651744	5651937	5653512	5653623	10583	1,3,0	36,52,26	0,3,1	54,61,43	227	149	0.0011696542567559396	0.00995951870865	0.018,0.036,0.0	0.0,0.031,0.015	0.003
7676	gene:Solyc06g019200.2	NA	6	-	18152504	18152529	18152318	18152429	18152775	18152861	7676	37,55,18	0,6,4	50,60,45	0,4,0	174	149	0.0011704255528189346	0.00995989227421	1.0,0.887,0.794	1.0,0.928,1.0	-0.082
3599	gene:Solyc04g080350.2	NA	4	+	64563196	64563335	64562380	64562486	64563703	64563847	3599	13,6,3	18,26,20	13,11,2	26,43,29	288	149	0.0011747886574616615	0.0099908113652	0.272,0.107,0.072	0.206,0.117,0.034	0.031
1177	gene:Solyc12g014100.1	NA	12	+	4922218	4922302	4921790	4921860	4922948	4923176	1177	16,14,11	0,2,4	17,10,17	0,0,0	233	149	0.0011773774169740988	0.0100066117897	1.0,0.817,0.637	1.0,1.0,1.0	-0.182
3989	gene:Solyc06g054140.2	NA	6	+	36968401	36968479	36967925	36968169	36968874	36969415	3989	4,2,0	8,9,2	2,0,1	17,10,12	227	149	0.0011805666815263992	0.0100274931783	0.247,0.127,0.0	0.072,0.0,0.052	0.083
10468	gene:Solyc12g043050.1	NA	12	+	39154424	39154623	39153874	39153947	39155967	39155975	10468	6,3,1	21,12,9	7,9,12	13,3,18	348	149	0.0011813884007729038	0.0100282516946	0.109,0.097,0.045	0.187,0.562,0.222	-0.24
3280	gene:Solyc06g011530.2	NA	6	+	8021765	8021813	8020681	8020772	8022157	8022224	3280	2,5,0	3,0,0	3,2,8	0,2,0	197	149	0.0011848765860678658	0.0100454057068	0.335,1.0,NA	1.0,0.431,1.0	-0.143
7774	gene:Solyc05g055390.2	NA	5	+	65052041	65052139	65050502	65050567	65054493	65054984	7774	23,9,7	0,0,0	25,2,17	4,0,2	247	149	0.0011848327321984332	0.0100454057068	1.0,1.0,1.0	0.79,1.0,0.837	0.124
9679	gene:Solyc04g076110.2	NA	4	-	61066172	61066200	61065939	61066048	61067268	61067429	9679	121,80,41	5,4,2	130,49,72	11,4,8	177	149	0.0011947386544027697	0.0101227485496	0.953,0.944,0.945	0.909,0.912,0.883	0.046
8892	gene:Solyc06g084550.2	NA	6	-	49635674	49635706	49635519	49635595	49635803	49635855	8892	110,106,47	1,0,0	105,91,64	3,2,7	181	149	0.001197119013066436	0.0101366441106	0.989,1.0,1.0	0.966,0.974,0.883	0.055
7397	gene:Solyc01g097500.2	NA	1	-	88326395	88326478	88323805	88324228	88327458	88327532	7397	19,17,14	6,0,0	21,24,23	0,0,2	232	149	0.0011998291508982554	0.0101533131855	0.67,1.0,1.0	1.0,1.0,0.881	-0.07
11982	gene:Solyc01g067700.2	NA	1	-	76601541	76601588	76598321	76598379	76601854	76601941	11982	11,10,8	0,0,0	10,12,13	0,2,4	196	149	0.001211240479998905	0.0102435482719	1.0,1.0,1.0	1.0,0.82,0.712	0.156
3363	gene:Solyc01g067360.2	NA	1	-	75815317	75815398	75815162	75815232	75815495	75815578	3363	0,2,3	0,0,0	0,0,1	0,0,2	230	149	0.0012121135358162383	0.0102446040323	NA,1.0,1.0	NA,NA,0.245	0.755
10346	gene:Solyc03g118980.2	NA	3	-	67724127	67724184	67723356	67723507	67724273	67724593	10346	3,0,1	0,0,2	0,2,5	0,0,0	206	149	0.0012158686762479133	0.0102690153781	1.0,NA,0.266	NA,1.0,1.0	-0.367
3986	gene:Solyc06g054140.2	NA	6	+	36965177	36965243	36963980	36964025	36967925	36968169	3986	4,3,0	0,1,1	8,3,6	5,0,0	215	149	0.0012169212250784176	0.0102690153781	1.0,0.675,0.0	0.526,1.0,1.0	-0.284
494	gene:Solyc08g068370.2	NA	8	+	57460934	57461013	57458043	57458386	57463824	57463923	494	42,60,22	6,0,2	42,46,50	0,0,0	228	149	0.0012172518228646314	0.0102690153781	0.821,1.0,0.878	1.0,1.0,1.0	-0.1
1084	gene:Solyc09g009180.2	NA	9	-	2533211	2533288	2532901	2533119	2534146	2534262	1084	4,6,1	18,48,13	3,6,6	35,39,14	226	149	0.0012209786315121097	0.0102814510594	0.128,0.076,0.048	0.053,0.092,0.22	-0.038
2482	gene:Solyc04g049670.2	NA	4	-	42855842	42855946	42852812	42852996	42856086	42856249	2482	1,0,0	0,0,0	1,1,0	2,1,0	253	149	0.0012207636083617238	0.0102814510594	1.0,NA,NA	0.227,0.371,NA	0.701
7554	gene:Solyc04g045620.2	NA	4	-	34487176	34487185	34487031	34487086	34489738	34490144	7554	2,1,0	2,0,2	7,2,2	0,0,1	158	149	0.0012196317909143	0.0102814510594	0.485,1.0,0.0	1.0,1.0,0.654	-0.39
13755	gene:Solyc03g124030.2	NA	3	-	70734622	70734753	70733482	70733539	70735972	70736089	13755	303,213,130	1,1,1	245,154,199	2,4,9	280	149	0.0012233279161764947	0.0102949021686	0.994,0.991,0.986	0.985,0.953,0.922	0.037
8365	gene:Solyc12g042570.1	NA	12	-	39943238	39943431	39943003	39943058	39943510	39943563	8365	1,0,1	36,27,20	2,0,6	35,29,42	342	149	0.0012267663472045407	0.0103174968218	0.012,0.0,0.021	0.024,0.0,0.059	-0.017
2738	gene:Solyc09g074840.2	NA	9	+	66665547	66665679	66665108	66665431	66665757	66665879	2738	27,18,20	4,3,0	14,11,31	0,2,0	281	149	0.0012494935869475125	0.0104957461304	0.782,0.761,1.0	1.0,0.745,1.0	-0.067
5814	gene:Solyc05g018520.2	NA	5	-	22138072	22138150	22137790	22137943	22140215	22140329	5814	2,1,0	31,24,9	0,0,1	23,22,20	227	149	0.001248810285096373	0.0104957461304	0.041,0.027,0.0	0.0,0.0,0.032	0.012
12840	gene:Solyc05g009150.2	NA	5	+	3276657	3276667	3276064	3276581	3278651	3278861	12840	0,1,0	39,19,19	1,3,6	28,23,55	159	149	0.0012564927697055934	0.0105437251702	0.0,0.047,0.0	0.032,0.109,0.093	-0.062
7191	gene:Solyc12g035670.1	NA	12	-	54485887	54486071	54485705	54485806	54487485	54487748	7191	0,2,2	13,7,9	4,0,0	21,16,36	333	149	0.0012567455067014886	0.0105437251702	0.0,0.113,0.09	0.079,0.0,0.0	0.041
8112	gene:Solyc09g074970.2	NA	9	+	66774862	66775088	66774041	66774291	66775395	66775707	8112	0,0,0	26,35,29	5,3,5	32,30,42	375	149	0.0012700850948246353	0.010649115198	0.0,0.0,0.0	0.058,0.038,0.045	-0.047
5759	gene:Solyc05g007180.2	NA	5	+	1797435	1797498	1796892	1797276	1797637	1798023	5759	18,27,16	142,129,84	31,33,22	278,168,191	212	149	0.001278504600234929	0.0107131487065	0.082,0.128,0.118	0.073,0.121,0.075	0.02
12607	gene:Solyc05g052240.2	NA	5	+	62513974	62514083	62513173	62513320	62514181	62514201	12607	63,71,38	8,0,1	71,72,64	1,0,0	258	149	0.0012857472640065953	0.0107672486476	0.82,1.0,0.956	0.976,1.0,1.0	-0.067
1070	gene:Solyc10g079600.1	NA	10	-	61103673	61103727	61103296	61103367	61103976	61104054	1070	2,1,0	65,84,53	7,0,6	90,128,71	203	149	0.0012911577563379385	0.0108059486551	0.022,0.009,0.0	0.054,0.0,0.058	-0.027
12687	gene:Solyc03g083610.2	NA	3	+	53564049	53564100	53563894	53563969	53564229	53564284	12687	36,36,13	4,2,1	38,13,33	0,0,2	200	149	0.00129459154311627	0.0108280680564	0.87,0.931,0.906	1.0,1.0,0.925	-0.073
4007	gene:Solyc09g092030.2	NA	9	-	71205453	71205646	71204565	71204677	71205735	71205916	4007	1,2,0	43,10,11	5,5,0	40,30,27	342	149	0.001298789816080338	0.0108565507703	0.01,0.08,0.0	0.052,0.068,0.0	-0.01
4479	gene:Solyc02g064740.2	NA	2	+	35843191	35844046	35841927	35842316	35844735	35844939	4479	146,148,75	4,3,0	175,109,144	0,0,0	1004	149	0.0013432660904837378	0.0112214760896	0.844,0.88,1.0	1.0,1.0,1.0	-0.092
7668	gene:Solyc06g019200.2	NA	6	-	18152504	18152570	18152318	18152403	18152775	18152861	7668	3,1,0	0,0,0	2,7,2	0,4,0	215	149	0.0013471188614222484	0.011246799665	1.0,1.0,NA	1.0,0.548,1.0	0.151
7669	gene:Solyc06g019200.2	NA	6	-	18152504	18152570	18152318	18152429	18152775	18152861	7669	117,135,52	0,6,4	153,196,149	0,4,0	215	149	0.0013500318813489864	0.011264251383	1.0,0.94,0.9	1.0,0.971,1.0	-0.044
8186	gene:Solyc07g064300.2	NA	7	+	66513181	66513271	66512698	66512788	66513515	66513705	8186	66,88,27	4,0,2	61,83,38	1,1,0	239	149	0.0013632359912667733	0.0113674952451	0.911,1.0,0.894	0.974,0.981,1.0	-0.05
8100	gene:Solyc10g077110.1	NA	10	+	59993450	59993597	59993201	59993336	59993778	59994064	8100	41,34,12	32,14,8	69,49,39	24,13,18	296	149	0.0013684757225972432	0.0114042419926	0.392,0.55,0.43	0.591,0.655,0.522	-0.132
11388	gene:Solyc06g083810.2	NA	6	-	49119518	49119609	49118819	49118950	49120562	49120659	11388	2,1,0	0,0,0	0,1,0	0,2,0	240	149	0.0013720143478973613	0.0114250704884	1.0,1.0,NA	NA,0.237,NA	0.763
11870	gene:Solyc01g056690.2	NA	1	-	55923851	55923990	55922267	55922654	55928142	55928247	11870	41,37,16	0,0,0	49,13,41	0,3,4	288	149	0.0013726439492680504	0.0114250704884	1.0,1.0,1.0	1.0,0.692,0.841	0.156
7126	gene:Solyc12g055940.1	NA	12	-	61933235	61933314	61932618	61933038	61934274	61934352	7126	1,0,2	0,0,0	0,3,1	0,0,2	228	149	0.00137656428186571	0.0114507400652	1.0,NA,1.0	NA,1.0,0.246	0.377
9710	gene:Solyc01g101110.2	NA	1	+	90966214	90966281	90965479	90965532	90966655	90967029	9710	12,1,11	4,0,2	25,11,20	0,0,2	216	149	0.0013793278626803827	0.0114667620497	0.674,1.0,0.791	1.0,1.0,0.873	-0.136
13886	gene:Solyc01g087370.2	NA	1	-	82322601	82322699	82314087	82314163	82323262	82323480	13886	9,7,2	0,2,2	10,4,4	0,0,2	247	149	0.001400858296568076	0.0116386843426	1.0,0.679,0.376	1.0,1.0,0.547	-0.164
13756	gene:Solyc03g124030.2	NA	3	-	70734636	70734752	70733482	70733539	70735972	70736089	13756	232,167,94	1,1,1	209,136,173	2,4,9	265	149	0.0014020631358289061	0.0116416303552	0.992,0.989,0.981	0.983,0.95,0.915	0.038
6562	gene:Solyc02g069860.2	NA	2	-	39681248	39681296	39681078	39681142	39681860	39682167	6562	3,1,0	41,69,23	2,1,0	60,71,37	197	149	0.0014060484473212044	0.011667645661	0.052,0.011,0.0	0.025,0.011,0.0	0.009
4237	gene:Solyc05g009270.2	NA	5	-	3414759	3415162	3414238	3414390	3415812	3416600	4237	116,92,48	3,0,2	110,63,82	6,2,3	552	149	0.0014232021585221214	0.0118028370409	0.913,1.0,0.866	0.832,0.895,0.881	0.057
11428	gene:Solyc04g074130.2	NA	4	+	60138697	60138899	60138149	60138229	60139314	60139782	11428	1,0,0	0,4,0	6,1,3	3,1,0	351	149	0.001425618653273574	0.0118157207026	1.0,0.0,NA	0.459,0.298,1.0	-0.086
7814	gene:Solyc04g074640.2	NA	4	-	60573060	60573135	60572787	60572853	60573979	60574075	7814	0,0,2	0,0,0	1,1,1	2,0,2	224	149	0.001429710039068415	0.0118424621022	NA,NA,1.0	0.25,1.0,0.25	0.5
12058	gene:Solyc02g089980.2	NA	2	+	51671584	51671671	51671450	51671510	51671916	51672045	12058	69,66,42	5,7,2	78,69,84	5,7,2	236	149	0.0014441506839605594	0.0119548435095	0.897,0.856,0.93	0.908,0.862,0.964	-0.017
8026	gene:Solyc07g045370.2	NA	7	-	58479416	58479576	58477182	58477263	58480760	58480816	8026	18,31,11	6,0,0	34,21,19	0,0,2	309	149	0.001449169949582542	0.0119891449847	0.591,1.0,1.0	1.0,1.0,0.821	-0.077
2546	gene:Solyc10g050840.1	NA	10	+	50920201	50920306	50918783	50919108	50920428	50920511	2546	83,73,52	1,1,0	113,60,94	4,4,4	254	149	0.001479255699057705	0.0122306576277	0.98,0.977,1.0	0.943,0.898,0.932	0.061
11688	gene:Solyc01g111190.2	NA	1	+	97534460	97534599	97533507	97533592	97535072	97535165	11688	0,14,3	7,1,1	2,9,0	5,6,3	288	149	0.0014998982712825745	0.0123938486001	0.0,0.879,0.608	0.171,0.437,0.0	0.293
3515	gene:Solyc10g062220.1	NA	10	-	25360483	25360616	25359640	25359709	25362429	25362517	3515	43,27,11	0,0,0	52,20,35	4,3,0	282	149	0.0015059985112922188	0.0124367500703	1.0,1.0,1.0	0.873,0.779,1.0	0.116
2961	gene:Solyc10g006990.2	NA	10	-	1401615	1401757	1400942	1401038	1402208	1402265	2961	0,2,2	11,23,10	5,1,0	24,10,19	291	149	0.0015178682688848752	0.0125272165989	0.0,0.043,0.093	0.096,0.049,0.0	-0.003
10768	gene:Solyc02g085290.2	NA	2	-	48235013	48235030	48234726	48234806	48235582	48235657	10768	1,0,1	17,11,12	8,3,0	17,18,30	166	149	0.0015207618366949375	0.012543536788	0.05,0.0,0.07	0.297,0.13,0.0	-0.102
13330	gene:Solyc09g098330.2	NA	9	-	72177487	72177605	72176119	72176206	72178015	72178121	13330	0,3,2	71,67,40	8,3,9	95,41,74	267	149	0.0015246190733917563	0.0125677810674	0.0,0.024,0.027	0.045,0.039,0.064	-0.032
7195	gene:Solyc12g035670.1	NA	12	-	54493071	54493263	54488903	54489134	54493499	54493721	7195	2,4,3	0,0,2	5,13,1	2,1,0	341	149	0.0015265150474895297	0.0125758387667	1.0,1.0,0.396	0.522,0.85,1.0	0.008
783	gene:Solyc02g062680.2	NA	2	-	34403660	34403730	34403249	34403562	34405355	34405598	783	40,70,21	0,0,0	50,16,50	0,7,1	219	149	0.0015298839175840672	0.0125960135896	1.0,1.0,1.0	1.0,0.609,0.971	0.14
10512	gene:Solyc06g073230.2	NA	6	+	45128511	45128743	45128017	45128154	45128859	45128966	10512	0,4,0	46,35,16	2,0,3	24,25,16	381	149	0.001530881428199546	0.0125966517517	0.0,0.043,0.0	0.032,0.0,0.068	-0.019
8699	gene:Solyc12g021290.1	NA	12	-	15380784	15380966	15380483	15380556	15382783	15382842	8699	2,5,7	0,0,0	1,3,2	4,0,0	331	149	0.0015357358004649748	0.0126290057537	1.0,1.0,1.0	0.101,1.0,1.0	0.3
10072	gene:Solyc05g005620.2	NA	5	-	438412	438472	437392	437646	439017	439585	10072	2,4,1	57,26,32	2,1,0	50,30,53	209	149	0.0015424947873452226	0.0126769739666	0.024,0.099,0.022	0.028,0.023,0.0	0.031
12693	gene:Solyc08g062960.2	NA	8	-	52381312	52381394	52380467	52381209	52381703	52382001	12693	25,18,10	68,93,35	18,40,15	88,107,42	231	149	0.0015468543129382305	0.0127017486464	0.192,0.111,0.156	0.117,0.194,0.187	-0.013
8257	gene:Solyc02g078550.2	NA	2	-	43217219	43217443	43215981	43216458	43217936	43218479	8257	1,2,0	14,11,5	2,3,2	14,30,28	373	149	0.0015473646466657898	0.0127017486464	0.028,0.068,0.0	0.054,0.038,0.028	-0.008
7831	gene:Solyc07g005690.2	NA	7	+	575258	575329	573796	574100	575792	576318	7831	89,77,43	0,0,0	91,67,71	7,2,1	220	149	0.0015545723363304793	0.0127532680821	1.0,1.0,1.0	0.898,0.958,0.98	0.055
7689	gene:Solyc06g019200.2	NA	6	-	18152775	18152861	18152504	18152555	18152925	18152967	7689	97,83,48	0,2,0	90,80,92	10,0,0	235	149	0.0015627486652468763	0.0128126674997	1.0,0.963,1.0	0.851,1.0,1.0	0.037
691	gene:Solyc03g006190.2	NA	3	-	827854	827920	827674	827686	831890	832088	691	0,0,1	0,4,2	2,1,4	4,0,4	215	149	0.0015738048586652511	0.0128955931328	NA,0.0,0.257	0.257,1.0,0.409	-0.427
11588	gene:Solyc12g042110.1	NA	12	-	40737441	40737516	40737228	40737358	40737594	40737658	11588	4,6,0	9,1,3	0,1,3	12,9,7	224	149	0.0015787788318023137	0.0129250437234	0.228,0.8,0.0	0.0,0.069,0.222	0.246
4291	gene:Solyc12g042070.1	ARF2B	12	+	40782602	40782698	40782318	40782434	40782827	40782884	4291	81,78,83	10,0,0	117,50,103	0,0,0	245	149	0.001579287039823252	0.0129250437234	0.831,1.0,1.0	1.0,1.0,1.0	-0.056
12293	gene:Solyc05g053100.2	NA	5	+	63217930	63218026	63216914	63217286	63218723	63218870	12293	13,18,11	598,587,371	30,15,29	671,469,600	245	149	0.0015814733934193972	0.0129274828076	0.013,0.018,0.018	0.026,0.019,0.029	-0.008
3605	gene:Solyc06g066470.2	NA	6	-	41726015	41726168	41725843	41725906	41726628	41726736	3605	10,5,7	7,6,0	6,7,12	15,8,3	302	149	0.0015806047535267451	0.0129274828076	0.413,0.291,1.0	0.165,0.302,0.664	0.191
8769	gene:Solyc07g065550.2	NA	7	+	67269293	67269390	67268776	67268830	67269612	67269695	8769	10,3,5	0,0,4	14,20,8	4,7,1	246	149	0.0015909443024193675	0.0129971416401	1.0,1.0,0.431	0.679,0.634,0.829	0.096
3100	gene:Solyc03g007510.2	NA	3	+	2087316	2087357	2086397	2087085	2088750	2089256	3100	0,0,0	20,7,7	2,1,3	8,2,11	190	149	0.0015933423689648318	0.0130089706117	0.0,0.0,0.0	0.164,0.282,0.176	-0.207
8444	gene:Solyc12g044410.1	NA	12	-	38528861	38528949	38528375	38528456	38529044	38529230	8444	10,4,4	117,86,43	25,15,10	130,64,121	237	149	0.0016370399188467982	0.0133577774546	0.051,0.028,0.055	0.108,0.128,0.049	-0.05
8225	gene:Solyc10g081750.1	NA	10	-	62764551	62764609	62763821	62764173	62765967	62766200	8225	0,5,0	133,89,43	2,6,9	119,69,100	207	149	0.001639796684915282	0.013372302686	0.0,0.039,0.0	0.012,0.059,0.061	-0.031
7404	gene:Solyc09g010300.2	NA	9	-	3680088	3680238	3678945	3678995	3680339	3680380	7404	4,6,0	34,19,24	0,0,0	62,10,40	299	149	0.0016898257917040867	0.0137720802024	0.055,0.136,0.0	0.0,0.0,0.0	0.064
11587	gene:Solyc12g042110.1	NA	12	-	40737437	40737516	40737228	40737358	40737594	40737658	11587	9,5,2	9,1,3	0,5,5	12,9,7	228	149	0.0017065678938529704	0.013900254374	0.395,0.766,0.303	0.0,0.266,0.318	0.293
5490	gene:Solyc06g083630.2	NA	6	-	48978913	48978963	48978054	48978243	48979069	48979128	5490	0,2,0	4,14,14	0,4,3	13,22,8	199	149	0.0017170200584803274	0.0139770741027	0.0,0.097,0.0	0.0,0.12,0.219	-0.081
272	gene:Solyc07g049310.2	NA	7	+	59561788	59561890	59560664	59560865	59563059	59563159	272	6,0,2	23,16,8	0,0,0	6,11,17	251	149	0.0017244881429982544	0.0140295256411	0.134,0.0,0.129	0.0,0.0,0.0	0.088
4912	gene:Solyc06g009650.2	NA	6	+	3598426	3598478	3598112	3598179	3598758	3598874	4912	9,0,2	68,36,36	0,0,2	42,44,68	201	149	0.0017286837912679483	0.0140553078801	0.089,0.0,0.04	0.0,0.0,0.021	0.036
8521	gene:Solyc02g083320.2	NA	2	-	46770613	46770852	46770093	46770166	46770945	46771095	8521	106,74,63	124,74,77	118,90,55	120,51,102	388	149	0.0017428490234167823	0.0141620705214	0.247,0.277,0.239	0.274,0.404,0.172	-0.029
4298	gene:Solyc09g056170.2	NA	9	+	47216718	47216841	47216300	47216512	47217083	47217239	4298	1,1,0	36,24,27	1,2,1	27,21,50	272	149	0.001745714678619286	0.0141769426926	0.015,0.022,0.0	0.02,0.05,0.011	-0.015
12744	gene:Solyc12g044440.1	NA	12	-	38454063	38454181	38453890	38453904	38462383	38462512	12744	3,12,2	4,0,0	13,4,0	0,0,0	267	149	0.0017565802426691075	0.0142567259529	0.295,1.0,1.0	1.0,1.0,NA	-0.235
11279	gene:Solyc06g074690.2	NA	6	-	46223544	46223730	46223386	46223452	46224424	46224742	11279	0,0,0	8,25,14	7,2,0	14,20,16	335	149	0.0018102350255896856	0.0146748004561	0.0,0.0,0.0	0.182,0.043,0.0	-0.075
2785	gene:Solyc11g008000.1	NA	11	-	2207059	2207123	2206693	2206882	2207237	2207518	2785	14,14,3	111,125,50	6,10,13	80,151,100	213	149	0.0018097002579237887	0.0146748004561	0.081,0.073,0.04	0.05,0.044,0.083	0.006
865	gene:Solyc12g057130.1	NA	12	+	63210171	63210232	63209747	63209898	63210525	63210908	865	1,0,0	2,0,2	1,1,0	0,0,0	210	149	0.0018374421105884777	0.0148865428273	0.262,NA,0.0	1.0,1.0,NA	-0.869
13845	gene:Solyc09g047870.2	NA	9	-	33638363	33638442	33636737	33636820	33638547	33638719	13845	42,62,32	3,11,0	73,78,49	4,3,0	228	149	0.0018683442957227081	0.0151279539308	0.901,0.786,1.0	0.923,0.944,1.0	-0.06
12292	gene:Solyc08g080520.2	NA	8	+	63801902	63802045	63801453	63801609	63802567	63802660	12292	0,2,4	3,2,8	0,0,0	4,5,9	292	149	0.0018815069811534062	0.0152255281241	0.0,0.338,0.203	0.0,0.0,0.0	0.18
12903	gene:Solyc12g005180.1	NA	12	-	126289	126372	125882	126034	127763	127837	12903	63,56,18	0,0,0	83,48,54	3,3,3	232	149	0.0019204381888940176	0.0155313878809	1.0,1.0,1.0	0.947,0.911,0.92	0.074
11007	gene:Solyc02g093790.2	NA	2	-	54508944	54508980	54507025	54507653	54509103	54510185	11007	0,3,0	43,11,26	0,2,13	56,25,41	185	149	0.0019345796596871433	0.015636519894	0.0,0.18,0.0	0.0,0.061,0.203	-0.028
3516	gene:Solyc10g062220.1	NA	10	-	25360483	25360599	25359640	25359709	25362429	25362517	3516	41,27,11	0,0,0	52,18,37	4,3,0	265	149	0.0019438845145360937	0.0157024582732	1.0,1.0,1.0	0.88,0.771,1.0	0.116
10810	gene:Solyc08g061570.1	NA	8	-	49144265	49144427	49143564	49143675	49145369	49145453	10810	4,0,0	0,0,0	2,0,3	2,0,0	311	149	0.0019472212373969823	0.0157201374896	1.0,NA,NA	0.324,NA,1.0	0.338
6072	gene:Solyc01g008440.2	NA	1	+	2524349	2524449	2523674	2524200	2525970	2526094	6072	8,0,0	39,36,20	0,2,0	27,25,19	249	149	0.0019627120925733606	0.0158358597357	0.109,0.0,0.0	0.0,0.046,0.0	0.021
13554	gene:Solyc08g074890.2	NA	8	+	59039880	59040027	59039774	59039795	59040115	59040553	13554	145,102,66	2,6,2	168,135,112	0,1,0	296	149	0.001964924710358616	0.0158443752263	0.973,0.895,0.943	1.0,0.985,1.0	-0.058
7682	gene:Solyc06g019200.2	NA	6	-	18152504	18152558	18152318	18152429	18152775	18152861	7682	105,126,40	0,6,4	133,173,133	0,4,0	203	149	0.0019744574800582273	0.0159118727587	1.0,0.939,0.88	1.0,0.969,1.0	-0.05
8189	gene:Solyc09g074420.2	NA	9	+	66218044	66218118	66216179	66216187	66219391	66219455	8189	245,359,154	3,0,6	383,195,367	8,6,0	223	149	0.001979980756251319	0.0159469979498	0.982,1.0,0.945	0.97,0.956,1.0	0.0
6247	gene:Solyc10g009210.2	NA	10	+	3204262	3204321	3202915	3202991	3205616	3206110	6247	34,34,18	0,0,0	54,42,28	4,0,4	208	149	0.0019973412369902336	0.0160773640311	1.0,1.0,1.0	0.906,1.0,0.834	0.087
10631	gene:Solyc06g075080.2	NA	6	-	46581446	46581498	46580777	46580873	46581722	46581863	10631	1,0,1	0,0,0	0,2,1	0,0,2	201	149	0.0020197775433177007	0.0162484101781	1.0,NA,1.0	NA,1.0,0.27	0.365
9356	gene:Solyc12g036220.1	NA	12	-	53455519	53455583	53453575	53454312	53456856	53456903	9356	66,63,34	0,0,0	60,34,32	2,2,4	213	149	0.002021682696294105	0.0162541864226	1.0,1.0,1.0	0.955,0.922,0.848	0.092
516	gene:Solyc05g055410.1	NA	5	-	65066460	65066559	65065768	65066021	65067041	65067341	516	4,1,0	2,0,2	6,6,1	0,0,0	248	149	0.0020400700826876737	0.0163827798077	0.546,1.0,0.0	1.0,1.0,1.0	-0.485
8142	gene:Solyc01g094460.2	NA	1	-	85931877	85931980	85930759	85930944	85933061	85933607	8142	93,42,38	14,4,6	67,30,70	19,7,16	252	149	0.0020399098271795335	0.0163827798077	0.797,0.861,0.789	0.676,0.717,0.721	0.111
11042	gene:Solyc11g064830.1	NA	11	+	50052907	50053025	50052187	50052259	50055400	50055505	11042	108,97,50	0,0,0	122,92,76	3,4,3	267	149	0.0020501642226275563	0.0164541902322	1.0,1.0,1.0	0.958,0.928,0.934	0.06
11901	gene:Solyc01g006260.2	NA	1	+	869112	869250	868861	869009	869725	870137	11901	45,35,10	3,0,0	53,44,44	2,1,1	287	149	0.002063792592416686	0.0165538653634	0.886,1.0,1.0	0.932,0.958,0.958	0.013
13421	gene:Solyc09g098580.2	NA	9	+	72372572	72372635	72370512	72370610	72373115	72373172	13421	43,35,26	0,0,0	47,36,42	2,2,4	212	149	0.002104564787570484	0.0168710193627	1.0,1.0,1.0	0.943,0.927,0.881	0.083
10770	gene:Solyc02g085290.2	NA	2	-	48234884	48235030	48234649	48234810	48235582	48235657	10770	10,1,11	99,85,42	13,13,5	119,62,91	295	149	0.002129226371641791	0.0170587287774	0.049,0.006,0.117	0.052,0.096,0.027	-0.001
9951	gene:Solyc03g005960.2	NA	3	+	646916	646926	646356	646525	647693	647765	9951	3,0,0	3,3,4	4,5,2	3,5,0	159	149	0.0021521527802043465	0.0172323250682	0.484,0.0,0.0	0.555,0.484,1.0	-0.518
10786	gene:Solyc02g085290.2	NA	2	-	48233721	48233801	48232424	48232466	48233915	48234007	10786	67,40,21	103,77,41	36,38,44	111,99,71	229	149	0.00215418068776409	0.0172384815762	0.297,0.253,0.25	0.174,0.2,0.287	0.046
11142	gene:Solyc04g076830.2	NA	4	-	61707702	61707748	61706851	61707060	61709090	61709236	11142	1,0,0	0,0,0	1,0,1	2,2,0	195	149	0.0021556147182675528	0.0172398812632	1.0,NA,NA	0.276,0.0,1.0	0.575
8271	gene:Solyc09g074360.2	NA	9	-	66161273	66161440	66159338	66159506	66161713	66161793	8271	23,14,3	111,105,55	23,9,9	149,88,89	316	149	0.0021656032607223078	0.017309655485	0.089,0.059,0.025	0.068,0.046,0.046	0.004
9573	gene:Solyc01g073870.2	NA	1	-	81198709	81198843	81195804	81196086	81199386	81199767	9573	0,0,0	20,13,6	2,7,1	40,19,17	283	149	0.0021730873140124725	0.0173593416006	0.0,0.0,0.0	0.026,0.162,0.03	-0.073
8996	gene:Solyc06g068760.2	NA	6	+	42615778	42615943	42615301	42615670	42616581	42616642	8996	2,1,0	2,0,0	2,0,2	0,0,0	314	149	0.002181707315455416	0.0174180388124	0.322,1.0,NA	1.0,NA,1.0	-0.339
10701	gene:Solyc04g079100.2	NA	4	-	63684444	63684488	63683586	63683721	63685492	63685565	10701	24,43,6	3,6,2	22,7,11	1,2,6	193	149	0.0021978573958789313	0.0175367502706	0.861,0.847,0.698	0.944,0.73,0.586	0.049
497	gene:Solyc10g086470.1	NA	10	+	65279563	65279620	65278402	65278447	65279785	65279843	497	1,0,0	62,27,18	7,3,0	51,9,46	206	149	0.002204056444203499	0.0175657397171	0.012,0.0,0.0	0.09,0.194,0.0	-0.091
5465	gene:Solyc01g106350.2	NA	1	+	94283780	94283824	94282908	94282980	94284089	94284170	5465	1,1,0	0,2,0	0,1,1	0,0,0	193	149	0.002203720768490017	0.0175657397171	1.0,0.279,NA	NA,1.0,1.0	-0.361
14216	gene:Solyc02g094640.2	NA	2	+	55237266	55237369	55235320	55235434	55237441	55237520	14216	139,186,66	2,0,3	108,131,139	8,5,0	252	149	0.002214350349253853	0.0176300340909	0.976,1.0,0.929	0.889,0.939,1.0	0.026
2133	gene:Solyc09g090870.2	NA	9	-	70290066	70290277	70286834	70286958	70291045	70291161	2133	4,3,1	20,25,11	3,2,0	20,14,7	360	149	0.0022146989947633196	0.0176300340909	0.076,0.047,0.036	0.058,0.056,0.0	0.015
10513	gene:Solyc06g073230.2	NA	6	+	45125173	45125257	45123934	45124040	45126918	45127027	10513	28,19,24	13,10,14	35,22,29	9,3,19	233	149	0.0022273888199082	0.0177207482407	0.579,0.549,0.523	0.713,0.824,0.494	-0.127
3897	gene:Solyc08g077060.2	NA	8	-	60997573	60997675	60995887	60996152	60997788	60997902	3897	375,195,181	8,0,1	472,132,450	4,0,0	251	149	0.0022562883774141216	0.0179402441716	0.965,1.0,0.991	0.986,1.0,1.0	-0.01
13126	gene:Solyc01g112140.2	NA	1	-	98227396	98227572	98226947	98227315	98227659	98227897	13126	20,19,2	0,1,4	42,34,11	2,0,0	325	149	0.0022626700866308783	0.0179805448788	1.0,0.897,0.186	0.906,1.0,1.0	-0.274
12129	gene:Solyc03g025600.2	NA	3	+	2999609	2999676	2999373	2999509	3000697	3000777	12129	2,0,0	56,44,29	6,0,0	72,56,66	216	149	0.0022698851273191727	0.0180274171481	0.024,0.0,0.0	0.054,0.0,0.0	-0.01
6821	gene:Solyc01g005520.2	NA	1	+	351188	351313	349915	350406	351417	351512	6821	15,5,3	0,0,0	14,3,1	2,3,0	274	149	0.0022786543359120176	0.0180865711115	1.0,1.0,1.0	0.792,0.352,1.0	0.285
12642	gene:Solyc08g078580.1	NA	8	+	62358849	62358997	62358571	62358733	62359390	62359505	12642	2,6,0	2,0,0	3,0,3	0,0,0	297	149	0.0022885955373056163	0.0181549537061	0.334,1.0,NA	1.0,NA,1.0	-0.333
9181	gene:Solyc08g061800.2	NA	8	+	49532323	49532351	49531739	49532029	49536381	49536508	9181	51,29,10	0,3,0	35,16,38	3,1,2	177	149	0.0023017655684123657	0.0182488559136	1.0,0.891,1.0	0.908,0.931,0.941	0.037
11259	gene:Solyc02g014450.1	NA	2	+	16621175	16621354	16620586	16620763	16622348	16622413	11259	7,10,2	11,16,8	11,10,9	9,11,12	328	149	0.0023035184729336224	0.0182521845668	0.224,0.221,0.102	0.357,0.292,0.254	-0.119
11339	gene:Solyc06g069030.2	NA	6	+	42838493	42838680	42837527	42837890	42838776	42838836	11339	316,370,189	47,30,17	445,324,266	41,49,31	336	149	0.0023076328712113214	0.0182742101056	0.749,0.845,0.831	0.828,0.746,0.792	0.02
2375	gene:Solyc04g007020.2	NA	4	-	740931	741045	740449	740614	741507	742225	2375	2,7,0	47,69,19	12,19,6	79,119,33	263	149	0.00231205641140449	0.0182775267811	0.024,0.054,0.0	0.079,0.083,0.093	-0.059
5111	gene:Solyc12g041880.1	NXD1	12	-	42386919	42386983	42386685	42386732	42387049	42387133	5111	113,136,43	2,1,0	164,135,102	4,0,11	213	149	0.002311509920446055	0.0182775267811	0.975,0.99,1.0	0.966,1.0,0.866	0.044
5494	gene:Solyc01g091330.2	NA	1	-	84979682	84979768	84979175	84979229	84981748	84981805	5494	15,17,5	2,0,0	12,15,11	0,1,2	235	149	0.0023102397722779967	0.0182775267811	0.826,1.0,1.0	1.0,0.905,0.777	0.048
9537	gene:Solyc03g044370.2	NA	3	-	8901425	8901668	8900289	8900402	8902225	8902346	9537	2,2,0	22,12,9	2,5,0	28,13,21	392	149	0.002339031701627991	0.0184801050541	0.033,0.06,0.0	0.026,0.128,0.0	-0.02
3957	gene:Solyc04g078130.2	NA	4	+	62963616	62963689	62960463	62960647	62965282	62965708	3957	12,10,5	37,29,14	22,2,6	50,31,63	222	149	0.002363962101249594	0.0186663028202	0.179,0.188,0.193	0.228,0.042,0.06	0.077
6653	gene:Solyc06g066550.2	NA	6	+	41806055	41806263	41805365	41805702	41806354	41806473	6653	11,10,5	18,20,9	37,19,13	32,27,28	357	149	0.002378276900996357	0.0187685114285	0.203,0.173,0.188	0.326,0.227,0.162	-0.05
11139	gene:Solyc04g076830.2	NA	4	-	61707702	61707728	61706851	61707060	61709090	61709236	11139	2,0,0	0,0,0	1,0,1	2,2,0	175	149	0.0023979523704019865	0.0189070336665	1.0,NA,NA	0.299,0.0,1.0	0.567
2858	gene:Solyc04g064930.2	NA	4	+	56080805	56080871	56080426	56080730	56084348	56084429	2858	215,161,74	4,2,4	231,164,141	7,5,3	215	149	0.0023985916943269248	0.0189070336665	0.974,0.982,0.928	0.958,0.958,0.97	-0.001
10082	gene:Solyc09g075760.2	NA	9	+	67386836	67386864	67383840	67384016	67387139	67387285	10082	12,5,1	17,14,12	2,8,5	28,18,18	177	149	0.002465027275378737	0.0194195359347	0.373,0.231,0.066	0.057,0.272,0.19	0.05
11617	gene:Solyc05g052800.2	NA	5	-	62985523	62985557	62985171	62985400	62985650	62985745	11617	1,3,0	2,0,0	1,0,1	0,0,2	183	149	0.002468140782260212	0.0194328830309	0.289,1.0,NA	1.0,NA,0.289	0.0
2374	gene:Solyc04g007020.2	NA	4	-	740931	741040	740449	740614	741507	742225	2374	4,10,0	47,69,19	6,1,0	79,119,33	258	149	0.0024702717130060817	0.0194384829279	0.047,0.077,0.0	0.042,0.005,0.0	0.026
6785	gene:Solyc01g112290.2	NA	1	+	98359234	98359448	98353985	98354104	98362364	98362483	6785	46,73,21	0,0,0	124,114,56	6,1,2	363	149	0.0025136319433376833	0.0197683219806	1.0,1.0,1.0	0.895,0.979,0.92	0.069
880	gene:Solyc11g017240.1	NA	11	-	8039591	8039690	8039270	8039501	8040224	8040371	880	43,33,24	4,1,2	61,31,46	0,0,0	248	149	0.0025222615988815234	0.0198248024178	0.866,0.952,0.878	1.0,1.0,1.0	-0.101
5949	gene:Solyc01g056790.2	NA	1	+	56547195	56547220	56546873	56547069	56548858	56549224	5949	2,1,0	5,1,2	1,0,1	3,0,2	174	149	0.0025283667800175577	0.0198613872358	0.255,0.461,0.0	0.222,NA,0.3	-0.022
11474	gene:Solyc01g087060.2	NA	1	-	81995595	81995762	81995051	81995179	81996504	81996549	11474	2,2,5	21,13,14	6,4,2	17,8,27	316	149	0.002536242204907515	0.0199118281362	0.043,0.068,0.144	0.143,0.191,0.034	-0.038
5737	gene:Solyc03g120540.2	NA	3	+	68909341	68909455	68909200	68909260	68909662	68909897	5737	202,107,63	0,8,0	175,107,153	2,0,0	263	149	0.002539120843798694	0.0199230043515	1.0,0.883,1.0	0.98,1.0,1.0	-0.032
5167	gene:Solyc10g008500.2	NA	10	-	2621446	2621558	2620986	2621071	2622209	2622383	5167	10,14,5	0,0,0	12,7,9	1,2,2	261	149	0.002570901720685986	0.0201608169299	1.0,1.0,1.0	0.873,0.666,0.72	0.247
10501	gene:Solyc05g048810.2	NA	5	-	59499305	59499378	59499097	59499217	59499461	59499562	10501	17,21,9	2,4,0	30,21,32	11,0,8	222	149	0.002573975718411798	0.020173368939	0.851,0.779,1.0	0.647,1.0,0.729	0.085
10372	gene:Solyc03g118620.2	NA	3	-	67468870	67468994	67468650	67468757	67469082	67469164	10372	41,47,22	3,4,1	92,69,80	0,6,1	273	149	0.002580242930447732	0.0202109188808	0.882,0.865,0.923	1.0,0.863,0.978	-0.057
5288	gene:Solyc05g018810.2	NA	5	+	23878104	23878138	23877988	23878002	23879263	23879625	5288	1,1,5	20,16,13	0,0,0	18,15,16	183	149	0.00258938513908556	0.0202709327183	0.039,0.048,0.238	0.0,0.0,0.0	0.108
3824	gene:Solyc08g006600.2	NA	8	-	1194283	1194387	1193044	1193093	1194491	1194534	3824	18,15,8	2,6,0	11,14,10	5,8,8	253	149	0.0025975702579346715	0.0203233896981	0.841,0.596,1.0	0.564,0.508,0.424	0.314
10163	gene:Solyc01g090880.2	NA	1	-	84590625	84590677	84590069	84590510	84591373	84591442	10163	288,183,162	70,66,51	302,159,237	125,26,95	201	149	0.0026046909538329148	0.0203674634722	0.753,0.673,0.702	0.642,0.819,0.649	0.006
9376	gene:Solyc06g051900.2	NA	6	+	35581527	35581678	35581214	35581287	35581929	35581992	9376	72,71,26	2,0,0	51,49,50	0,1,2	300	149	0.002609265126192856	0.020391585678	0.947,1.0,1.0	1.0,0.961,0.925	0.02
7908	gene:Solyc02g081340.2	NA	2	+	45341361	45341410	45341112	45341259	45341708	45342471	7908	150,189,73	1,5,2	111,143,75	1,2,0	198	149	0.0026168029526833394	0.0204388283104	0.991,0.966,0.965	0.988,0.982,1.0	-0.016
4236	gene:Solyc05g009270.2	NA	5	-	3415008	3415162	3414238	3414390	3415812	3416600	4236	37,26,15	3,0,2	10,23,33	6,2,3	303	149	0.002622969053506331	0.020475309168	0.858,1.0,0.787	0.45,0.85,0.844	0.167
7887	gene:Solyc06g084010.2	NA	6	-	49275307	49275475	49273854	49274101	49276490	49276985	7887	19,31,13	71,51,27	26,10,20	81,48,56	317	149	0.0026289203284890037	0.0205100724431	0.112,0.222,0.185	0.131,0.089,0.144	0.052
1432	gene:Solyc12g099560.1	NA	12	-	66670673	66670776	66668808	66668952	66671388	66671442	1432	224,248,130	3,3,0	282,201,183	6,3,2	252	149	0.002633381481071446	0.0205331772431	0.978,0.98,1.0	0.965,0.975,0.982	0.012
101	gene:Solyc07g066310.2	PSBR	7	+	67786620	67786695	67785817	67786024	67786983	67787036	101	0,0,0	0,3,4	0,0,3	5,0,2	224	149	0.0026619594392956565	0.0207441938775	NA,0.0,0.0	0.0,NA,0.499	-0.249
12684	gene:Solyc03g083610.2	NA	3	+	53564049	53564089	53563894	53563969	53564229	53564284	12684	32,33,9	4,2,1	33,10,24	0,0,2	189	149	0.002668738944233133	0.0207851954633	0.863,0.929,0.876	1.0,1.0,0.904	-0.079
1117	gene:Solyc03g118410.2	NA	3	-	67295381	67295408	67294851	67295141	67296069	67296165	1117	0,3,1	0,0,0	0,0,1	0,0,2	176	149	0.0026802060265581533	0.020862638383	NA,1.0,1.0	NA,NA,0.297	0.703
13932	gene:Solyc09g018670.2	NA	9	+	16609746	16609820	16609592	16609604	16610257	16610332	13932	17,19,7	4,8,2	28,23,23	5,0,8	223	149	0.0026870431972216427	0.0209039746911	0.74,0.613,0.7	0.789,1.0,0.658	-0.131
4866	gene:Solyc10g044480.1	NA	10	+	26513915	26514009	26513695	26513830	26514983	26515078	4866	105,45,31	6,1,0	91,41,76	9,4,8	243	149	0.0027077693483158307	0.0210532526503	0.915,0.965,1.0	0.861,0.863,0.853	0.101
2438	gene:Solyc04g077450.2	NA	4	+	62366096	62366286	62365220	62365609	62366398	62366485	2438	28,24,25	2,3,1	57,32,41	0,0,0	339	149	0.0027394160965226433	0.0212872220168	0.86,0.779,0.917	1.0,1.0,1.0	-0.148
14066	gene:Solyc09g008650.2	NA	9	-	2105110	2105188	2104042	2104083	2106505	2106595	14066	493,316,234	12,17,7	498,257,411	21,12,17	227	149	0.002741271076661868	0.0212895539317	0.964,0.924,0.956	0.94,0.934,0.941	0.01
3907	gene:Solyc09g013090.2	NA	9	+	5499302	5499463	5498420	5498474	5499569	5499967	3907	40,18,11	68,66,38	37,30,24	57,53,57	310	149	0.002744070931691968	0.0212992172317	0.22,0.116,0.122	0.238,0.214,0.168	-0.054
10444	gene:Solyc07g008910.2	NA	7	+	3900089	3900201	3899865	3900002	3900663	3900760	10444	78,96,47	0,0,0	128,115,53	4,4,2	261	149	0.002756794004827561	0.0213858490165	1.0,1.0,1.0	0.948,0.943,0.938	0.057
7703	gene:Solyc01g028930.2	NA	1	-	39929561	39929638	39929007	39929052	39929845	39929904	7703	36,35,14	0,0,0	43,24,28	2,1,4	226	149	0.002774421368987025	0.0215104062198	1.0,1.0,1.0	0.934,0.941,0.822	0.101
2793	gene:Solyc08g059760.2	NA	8	-	45234151	45234235	45232375	45232428	45234600	45234697	2793	27,24,17	3,0,3	44,30,34	2,0,0	233	149	0.0027970284077273584	0.0216734085787	0.852,1.0,0.784	0.934,1.0,1.0	-0.099
8000	gene:Solyc07g042830.2	NA	7	-	56341470	56341593	56341111	56341217	56342050	56342116	8000	40,36,28	0,0,6	32,13,54	10,0,5	272	149	0.0028160248201429595	0.0218082646139	1.0,1.0,0.719	0.637,1.0,0.855	0.076
8171	gene:Solyc03g093880.2	NA	3	+	55546279	55546345	55543684	55543781	55546810	55547332	8171	35,37,12	3,0,4	38,33,37	1,0,0	215	149	0.002855047008568443	0.0220979670104	0.89,1.0,0.675	0.963,1.0,1.0	-0.133
11872	gene:Solyc01g079390.2	NA	1	+	78473856	78474256	78473611	78473736	78476228	78476373	11872	168,170,124	0,0,1	250,159,207	8,0,0	549	149	0.002885056279893074	0.022317621799	1.0,1.0,0.971	0.895,1.0,1.0	0.025
8039	gene:Solyc08g067100.2	NA	8	-	56014802	56014831	56011550	56013054	56015052	56015552	8039	1,0,0	85,79,48	3,7,2	76,72,64	178	149	0.00288837336353891	0.0223306652138	0.01,0.0,0.0	0.032,0.075,0.025	-0.041
8155	gene:Solyc06g084610.2	NA	6	-	49672198	49672267	49671744	49671888	49673328	49673409	8155	136,80,47	49,20,20	114,54,102	13,10,27	218	149	0.002897268490014966	0.0223867946757	0.655,0.732,0.616	0.857,0.787,0.721	-0.121
358	gene:Solyc06g051990.2	NA	6	-	35664315	35664425	35664016	35664131	35666072	35666214	358	18,6,10	2,0,2	13,10,11	2,1,3	259	149	0.0029080108319867156	0.0224571259512	0.838,1.0,0.742	0.789,0.852,0.678	0.087
6624	gene:Solyc05g052310.2	NA	5	+	62582944	62583036	62582522	62582595	62583202	62583282	6624	12,8,5	226,174,147	2,5,3	229,174,261	241	149	0.0029293989933860012	0.0226095439783	0.032,0.028,0.021	0.005,0.017,0.007	0.017
6311	gene:Solyc09g008040.2	NA	9	+	1508686	1508743	1508018	1508100	1510272	1510424	6311	4,5,3	39,78,31	2,2,1	73,55,60	206	149	0.002964148323235863	0.0228648556855	0.069,0.044,0.065	0.019,0.026,0.012	0.04
13714	gene:Solyc01g103020.2	NA	1	+	91690985	91691222	91690652	91690721	91691313	91691430	13714	12,10,0	79,87,32	10,2,3	102,68,69	386	149	0.0029805354863799774	0.0229783174997	0.055,0.042,0.0	0.036,0.011,0.017	0.011
1955	gene:Solyc01g106360.2	NA	1	+	94291104	94291165	94290922	94291032	94292094	94292285	1955	40,54,20	0,1,0	49,35,37	2,4,2	210	149	0.00303463675803868	0.0233690925147	1.0,0.975,1.0	0.946,0.861,0.929	0.08
4286	gene:Solyc02g005290.2	NA	2	-	7633882	7633931	7633700	7633782	7634011	7634053	4286	62,44,46	7,6,2	76,45,64	10,0,13	198	149	0.0030337857229025497	0.0233690925147	0.87,0.847,0.945	0.851,1.0,0.787	0.008
8709	gene:Solyc02g021360.2	NA	2	-	22525976	22526098	22520840	22520966	22526178	22526235	8709	106,80,43	2,1,0	99,68,109	3,1,0	271	149	0.003039712655703357	0.0233950228678	0.967,0.978,1.0	0.948,0.974,1.0	0.008
10856	gene:Solyc03g114400.2	NA	3	-	64393424	64393494	64393054	64393123	64393605	64393700	10856	2,0,0	52,40,28	6,0,0	58,60,68	219	149	0.00308452664714318	0.0237265948611	0.026,0.0,0.0	0.066,0.0,0.0	-0.013
6445	gene:Solyc12g017280.1	NA	12	+	6492953	6493075	6491870	6492051	6494335	6494523	6445	11,0,6	28,13,24	3,0,4	33,15,19	271	149	0.003088865463850134	0.0237466288215	0.178,0.0,0.121	0.048,0.0,0.104	0.049
13200	gene:Solyc02g078460.2	NA	2	-	43122726	43122854	43122011	43122580	43124516	43124751	13200	0,0,0	140,82,76	8,5,3	109,51,95	277	149	0.0031113282749581847	0.0239058960386	0.0,0.0,0.0	0.038,0.05,0.017	-0.035
11919	gene:Solyc05g050320.2	NA	5	+	60446816	60446871	60446594	60446692	60447030	60447118	11919	0,1,0	15,13,11	2,4,1	5,23,12	204	149	0.003134990736004639	0.0240741969475	0.0,0.053,0.0	0.226,0.113,0.057	-0.114
9456	gene:Solyc09g063020.2	NA	9	-	60947714	60947786	60947478	60947630	60949981	60950148	9456	26,18,0	0,0,0	25,20,15	1,4,0	221	149	0.003157599069011825	0.0242342188637	1.0,1.0,NA	0.944,0.771,1.0	0.095
824	gene:Solyc01g088800.2	NA	1	+	83542094	83542171	83541888	83541989	83542258	83542352	824	223,156,126	1,3,8	210,92,227	13,2,1	226	149	0.0031738711533744217	0.0243454587294	0.993,0.972,0.912	0.914,0.968,0.993	0.001
7175	gene:Solyc03g120450.2	NA	3	-	68835791	68835898	68835609	68835668	68836558	68836715	7175	393,256,144	1,4,0	342,227,309	9,0,3	256	149	0.003190231794239911	0.0244435667189	0.996,0.974,1.0	0.957,1.0,0.984	0.01
8182	gene:Solyc08g062290.2	NA	8	+	50844641	50844772	50844402	50844541	50846131	50846242	8182	2,2,0	4,0,0	0,0,0	1,3,0	280	149	0.0031892708521412067	0.0244435667189	0.21,1.0,NA	0.0,0.0,NA	0.605
13153	gene:Solyc06g074380.2	NA	6	-	46003317	46003416	46002324	46002443	46003546	46004003	13153	4,1,2	86,61,39	6,5,6	98,48,43	248	149	0.003205486325742642	0.0245467107226	0.027,0.01,0.03	0.035,0.059,0.077	-0.035
7574	gene:Solyc06g008250.2	NA	6	-	2127153	2127257	2125859	2126077	2128471	2128623	7574	29,47,34	0,0,0	96,50,19	3,3,2	253	149	0.0032074546869104597	0.0245480545406	1.0,1.0,1.0	0.95,0.908,0.848	0.098
7370	gene:Solyc12g094430.1	NA	12	+	64642194	64642407	64641619	64641668	64643030	64643494	7370	25,11,7	304,340,169	16,10,5	374,277,247	362	149	0.0032307591404043836	0.024712600084	0.033,0.013,0.017	0.017,0.015,0.008	0.008
1455	gene:Solyc01g100060.2	NA	1	+	90163352	90163586	90163192	90163263	90164083	90164771	1455	32,43,13	495,413,302	71,21,53	604,240,533	383	149	0.0032968920016104033	0.0252043803942	0.025,0.039,0.016	0.044,0.033,0.037	-0.011
5893	gene:Solyc12g070280.1	NA	12	+	29996260	29996487	29995307	29995382	29996908	29996989	5893	1,4,3	6,2,0	12,0,3	3,4,2	376	149	0.003299390070606165	0.0252094022582	0.062,0.442,1.0	0.613,0.0,0.373	0.173
8254	gene:Solyc10g008200.2	NA	10	-	2316029	2316087	2315210	2315487	2316344	2316438	8254	2,5,2	55,39,16	0,2,3	46,33,32	207	149	0.003314201541322585	0.0253084481337	0.026,0.084,0.083	0.0,0.042,0.063	0.029
4040	gene:Solyc09g057870.2	NA	9	-	51564772	51564844	51563806	51564255	51565023	51565231	4040	54,25,34	60,60,19	26,27,27	60,52,54	221	149	0.003369718342796654	0.025710601394	0.378,0.219,0.547	0.226,0.259,0.252	0.136
9065	gene:Solyc12g044370.1	NA	12	-	38592563	38592614	38591954	38592319	38592729	38592877	9065	21,21,8	0,0,0	12,26,9	0,2,4	200	149	0.0033706200337617694	0.025710601394	1.0,1.0,1.0	1.0,0.906,0.626	0.156
12989	gene:Solyc03g115680.2	NA	3	+	65317120	65317341	65316935	65317007	65318081	65318180	12989	11,0,2	66,23,30	1,1,0	75,32,62	370	149	0.0033730869943731294	0.0257122925335	0.063,0.0,0.026	0.005,0.012,0.0	0.024
9884	gene:Solyc08g006770.2	NA	8	-	1337621	1337799	1337219	1337547	1338339	1338769	9884	212,396,155	0,3,0	489,433,262	4,4,8	327	149	0.0033745975520567766	0.0257122925335	1.0,0.984,1.0	0.982,0.98,0.937	0.028
13683	gene:Solyc01g068580.2	NA	1	+	77795900	77796093	77795409	77795567	77796827	77797219	13683	3,5,0	28,41,11	2,1,2	40,32,44	342	149	0.0033798387139778127	0.0257379041556	0.045,0.05,0.0	0.021,0.013,0.019	0.014
7692	gene:Solyc06g019200.2	NA	6	-	18149790	18149890	18149508	18149716	18151639	18151733	7692	0,1,0	17,1,2	7,0,0	13,7,0	249	149	0.0034397015013960426	0.0261792067577	0.0,0.374,0.0	0.244,0.0,NA	0.003
9023	gene:Solyc06g065270.2	NA	6	-	40707484	40707613	40706736	40706883	40707729	40707858	9023	412,323,162	10,6,6	485,356,306	3,8,4	278	149	0.003447946308354057	0.0262273782522	0.957,0.967,0.935	0.989,0.96,0.976	-0.022
8243	gene:Solyc12g021360.1	NA	12	+	16034736	16034805	16027430	16027511	16039103	16039276	8243	156,107,73	239,217,100	167,69,97	246,188,185	218	149	0.0034584620581422404	0.0262927609662	0.308,0.252,0.333	0.317,0.201,0.264	0.037
1328	gene:Solyc12g019010.1	NA	12	-	8974323	8974429	8973129	8973229	8975813	8975904	1328	0,2,1	1,0,0	4,0,0	4,0,0	255	149	0.00346800967618922	0.0263507150313	0.0,1.0,1.0	0.369,NA,NA	0.298
4602	gene:Solyc03g093210.2	NA	3	+	54400798	54400943	54400604	54400715	54401896	54401998	4602	17,30,10	4,0,0	36,9,36	3,0,0	294	149	0.0035010262488646957	0.0265868282859	0.683,1.0,1.0	0.859,1.0,1.0	-0.059
11909	gene:Solyc03g119140.2	NA	3	+	67837573	67837781	67836977	67837415	67839820	67839924	11909	8,19,6	33,39,22	8,4,8	28,25,47	357	149	0.00350389714398664	0.0265938800973	0.092,0.169,0.102	0.107,0.063,0.066	0.042
9553	gene:Solyc10g006220.2	NA	10	-	911585	911643	911388	911512	911728	911835	9553	10,0,7	20,6,12	4,2,0	12,14,22	207	149	0.0035206515806270326	0.026706239026	0.265,0.0,0.296	0.194,0.093,0.0	0.091
4039	gene:Solyc09g057870.2	NA	9	-	51564772	51564844	51563806	51564255	51565027	51565231	4039	26,20,18	37,32,18	33,19,8	45,42,37	221	149	0.0035321670074826604	0.0267787545218	0.321,0.296,0.403	0.331,0.234,0.127	0.109
13625	gene:Solyc08g008010.2	NA	8	-	2507118	2507198	2506184	2506391	2507936	2508014	13625	8,8,3	59,38,23	5,5,3	44,29,51	229	149	0.003534187458544534	0.0267792444286	0.081,0.12,0.078	0.069,0.101,0.037	0.024
1662	gene:Solyc07g063450.1	NA	7	+	65933995	65934080	65933820	65933894	65934279	65934469	1662	6,3,3	1,2,0	6,3,2	3,4,2	234	149	0.0035485909911610247	0.0268735109795	0.793,0.489,1.0	0.56,0.323,0.389	0.337
12019	gene:Solyc03g118890.2	NA	3	+	67677978	67678083	67677212	67677296	67678195	67678243	12019	21,5,7	0,0,4	18,10,20	0,0,6	254	149	0.003583285774073325	0.0271212541839	1.0,1.0,0.507	1.0,1.0,0.662	-0.052
5287	gene:Solyc05g018810.2	NA	5	+	23878104	23878291	23877988	23878002	23879263	23879625	5287	75,67,47	20,16,13	105,49,76	18,15,16	336	149	0.0036226331642119987	0.0274039189417	0.624,0.65,0.616	0.721,0.592,0.678	-0.034
1837	gene:Solyc07g040990.2	NA	7	+	51485949	51486762	51485482	51485550	51486913	51487249	1837	140,107,60	0,4,1	206,153,147	1,2,0	962	149	0.0036383830517268964	0.02750786347	1.0,0.806,0.903	0.97,0.922,1.0	-0.061
7297	gene:Solyc07g025160.2	NA	7	-	26167763	26167901	26167071	26167200	26167986	26168061	7297	42,43,25	1,0,2	83,32,62	4,2,2	287	149	0.0036593169229978523	0.0276508649612	0.956,1.0,0.866	0.915,0.893,0.942	0.024
10905	gene:Solyc06g075980.2	NA	6	-	47175545	47175613	47175136	47175393	47176637	47176742	10905	4,2,0	14,1,5	0,0,0	14,5,9	217	149	0.003664046134540229	0.0276713291087	0.164,0.579,0.0	0.0,0.0,0.0	0.248
3828	gene:Solyc08g006600.2	NA	8	-	1189725	1189778	1189065	1189165	1189894	1190038	3828	36,38,24	0,0,0	55,37,47	4,0,4	202	149	0.003672082980663515	0.0277014656591	1.0,1.0,1.0	0.91,1.0,0.897	0.064
9945	gene:Solyc03g120240.2	NA	3	+	68696438	68696527	68695298	68695525	68697771	68698353	9945	105,65,43	7,0,0	110,38,86	0,0,2	238	149	0.003670516758011736	0.0277014656591	0.904,1.0,1.0	1.0,1.0,0.964	-0.02
3274	gene:Solyc06g011530.2	NA	6	+	8022214	8022224	8021721	8021813	8022451	8022497	3274	9,1,1	0,3,0	9,5,3	1,6,6	159	149	0.003682279582838778	0.0277630903349	1.0,0.238,1.0	0.894,0.438,0.319	0.196
1675	gene:Solyc03g118660.2	NA	3	-	67526236	67526325	67525612	67525716	67526410	67526595	1675	36,42,31	0,0,1	35,37,29	3,1,3	238	149	0.003695802381676193	0.0278497117281	1.0,1.0,0.951	0.88,0.959,0.858	0.085
11044	gene:Solyc11g064830.1	NA	11	+	50052851	50053025	50052187	50052259	50055400	50055505	11044	1,0,0	0,0,0	9,2,1	3,4,3	323	149	0.0037093841846021778	0.0279341887942	1.0,NA,NA	0.581,0.187,0.133	0.7
12222	gene:Solyc01g090670.2	NA	1	+	84322133	84322211	84321648	84321771	84323120	84323224	12222	174,184,102	2,1,6	218,107,187	0,0,13	227	149	0.003711093296569056	0.0279341887942	0.983,0.992,0.918	1.0,1.0,0.904	-0.004
8993	gene:Solyc06g068760.2	NA	6	+	42617223	42617312	42616982	42617033	42617586	42617679	8993	35,9,9	511,267,223	28,10,9	525,227,436	238	149	0.003714277815660622	0.0279427977209	0.041,0.021,0.025	0.032,0.027,0.013	0.005
6915	gene:Solyc02g085140.2	NA	2	-	48118436	48118526	48118188	48118296	48118945	48119213	6915	5,3,1	15,20,5	6,2,0	29,19,26	239	149	0.0037686811700706293	0.0283365088306	0.172,0.086,0.111	0.114,0.062,0.0	0.064
3090	gene:Solyc03g082820.2	NA	3	+	52676300	52676471	52676127	52676201	52676563	52677127	3090	23,15,14	45,15,30	19,8,11	50,26,34	320	149	0.0037813882202117123	0.0284164475912	0.192,0.318,0.179	0.15,0.125,0.131	0.094
13259	gene:Solyc11g065920.1	NA	11	-	51505647	51505743	51504071	51504180	51507509	51507636	13259	38,24,16	1,0,0	42,33,26	0,3,4	245	149	0.0038038105953299745	0.0285692675103	0.959,1.0,1.0	1.0,0.87,0.798	0.097
1154	gene:Solyc06g066670.2	NA	6	+	41889117	41889202	41888907	41889005	41889493	41889847	1154	0,1,0	2,2,0	3,0,1	2,0,0	234	149	0.0038203205073212318	0.0286775374925	0.0,0.241,NA	0.489,NA,1.0	-0.624
14019	gene:Solyc02g088450.2	NA	2	+	50541829	50541987	50541250	50541264	50544715	50545079	14019	0,1,5	0,2,1	2,3,8	4,0,4	307	149	0.0038479494691994525	0.0288691091136	NA,0.195,0.708	0.195,1.0,0.493	-0.111
2216	gene:Solyc04g064470.1	NA	4	-	55605229	55605349	55604810	55605086	55605781	55605905	2216	0,0,0	0,1,3	0,0,4	5,4,0	269	149	0.0038684951960817563	0.029007358283	NA,0.0,0.0	0.0,0.0,1.0	-0.333
11946	gene:Solyc01g090940.2	NA	1	+	84632218	84632520	84629981	84630414	84634894	84635085	11946	207,200,106	6,2,2	242,214,218	1,1,0	451	149	0.0038817956869980287	0.0290911584819	0.919,0.971,0.946	0.988,0.986,1.0	-0.046
12450	gene:Solyc09g075990.2	NA	9	-	67672562	67672631	67672404	67672469	67673085	67673180	12450	0,0,0	8,7,4	3,4,0	21,8,16	218	149	0.0039036107220306523	0.0292386422353	0.0,0.0,0.0	0.089,0.255,0.0	-0.115
13443	gene:Solyc01g067500.2	NA	1	+	76231588	76231675	76228270	76228372	76231824	76232417	13443	0,2,0	0,2,0	0,2,2	0,0,0	236	149	0.003908404437184631	0.029258542129	NA,0.387,NA	NA,1.0,1.0	-0.613
4426	gene:Solyc10g074750.1	NA	10	-	58409787	58409808	58407150	58407213	58409924	58409939	4426	0,0,1	18,9,12	0,2,4	13,4,14	170	149	0.0039187568488876	0.0293200102595	0.0,0.0,0.068	0.0,0.305,0.2	-0.146
2041	gene:Solyc09g011160.2	NA	9	+	4513595	4513686	4512609	4512653	4514127	4514171	2041	6,3,0	1,0,2	1,1,4	4,0,0	240	149	0.003949739107864876	0.0295356787902	0.788,1.0,0.0	0.134,1.0,1.0	-0.115
2408	gene:Solyc11g073130.1	NA	11	+	56217728	56217817	56217221	56217459	56218161	56218215	2408	247,162,96	3,1,0	285,203,236	2,5,3	238	149	0.003996404197046194	0.0298683221976	0.981,0.99,1.0	0.989,0.962,0.98	0.013
6868	gene:Solyc05g032660.2	NA	5	+	46228859	46228997	46228007	46228041	46232276	46232344	6868	21,12,6	3,1,2	31,11,15	4,3,0	287	149	0.004037087238837899	0.0301559184256	0.784,0.862,0.609	0.801,0.656,1.0	-0.067
10267	gene:Solyc04g076570.2	NA	4	-	61474661	61474707	61474187	61474582	61475496	61475620	10267	6,0,0	0,0,0	2,1,3	2,0,0	195	149	0.004070202080974864	0.0303866995053	1.0,NA,NA	0.433,1.0,1.0	0.189
11580	gene:Solyc02g083130.2	NA	2	+	46642236	46642340	46641042	46641175	46642428	46642600	11580	61,76,33	0,0,0	102,90,48	3,2,4	253	149	0.004076632916434298	0.0304181241917	1.0,1.0,1.0	0.952,0.964,0.876	0.069
70	gene:Solyc06g084160.2	NA	6	+	49374207	49374291	49373255	49373402	49374513	49374630	70	93,67,80	11,3,2	138,95,106	3,6,4	233	149	0.004119166155422075	0.0307187489107	0.844,0.935,0.962	0.967,0.91,0.944	-0.027
12565	gene:Solyc01g108510.2	NA	1	-	95813737	95813846	95813469	95813649	95818198	95818457	12565	0,0,1	8,14,8	8,1,0	31,16,9	258	149	0.004133310656526563	0.0308074521008	0.0,0.0,0.067	0.13,0.035,0.0	-0.033
5849	gene:Solyc01g090290.2	NA	1	+	83963900	83963989	83963442	83963581	83964409	83964727	5849	134,163,121	2,0,0	191,114,173	5,1,7	238	149	0.004180718738783613	0.0311438525416	0.977,1.0,1.0	0.96,0.986,0.939	0.031
12915	gene:Solyc08g082420.2	NA	8	+	65236018	65236128	65234686	65234807	65236630	65236936	12915	155,90,76	3,0,1	115,68,144	2,0,0	259	149	0.0041845192286085135	0.0311552133106	0.967,1.0,0.978	0.971,1.0,1.0	-0.009
9403	gene:Solyc01g028810.2	NA	1	+	41410029	41410155	41409557	41409653	41410266	41410485	9403	37,28,20	1794,1489,876	53,37,37	1998,1369,1632	275	149	0.004200831234965045	0.0312596637332	0.011,0.01,0.012	0.014,0.014,0.012	-0.002
12946	gene:Solyc03g098230.2	NA	3	+	60588021	60588132	60587537	60587716	60590730	60590822	12946	381,280,180	19,16,3	341,235,292	20,15,9	260	149	0.004231107808001935	0.0314678588306	0.92,0.909,0.972	0.907,0.9,0.949	0.015
2027	gene:Solyc06g051780.2	NA	6	+	35452676	35452807	35443583	35443653	35455267	35455398	2027	23,4,7	19,25,8	12,7,0	16,24,25	280	149	0.004247266022037109	0.0315708829391	0.392,0.078,0.318	0.285,0.134,0.0	0.123
7184	gene:Solyc03g112450.2	NA	3	-	62854148	62854167	62852921	62853054	62854431	62854652	7184	11,19,7	113,99,77	25,18,16	136,90,103	168	149	0.004252684450041274	0.0315940073196	0.079,0.145,0.075	0.14,0.151,0.121	-0.038
11813	gene:Solyc02g071830.1	NA	2	-	41198272	41198340	41197800	41197965	41198901	41198979	11813	2,0,0	2,0,0	3,0,0	0,0,0	217	149	0.004257821894278718	0.0316035880024	0.407,NA,NA	1.0,NA,NA	-0.593
8265	gene:Solyc12g014380.1	NA	12	+	5264716	5264765	5262517	5262602	5265958	5266031	8265	163,124,97	1,2,6	179,106,137	5,0,0	198	149	0.004258590407867349	0.0316035880024	0.992,0.979,0.924	0.964,1.0,1.0	-0.023
12446	gene:Solyc09g075990.2	NA	9	-	67672404	67672469	67671790	67672028	67673085	67673180	12446	10,10,6	4,2,3	27,13,18	6,4,4	214	149	0.004311207128120639	0.0319767323934	0.635,0.777,0.582	0.758,0.694,0.758	-0.072
13245	gene:Solyc01g057210.2	NA	1	+	59830059	59830269	59829383	59829930	59830366	59830512	13245	209,121,96	6,1,2	218,125,257	2,0,0	359	149	0.004317893044528367	0.0320089829809	0.935,0.98,0.952	0.978,1.0,1.0	-0.037
9318	gene:Solyc02g064550.2	NA	2	-	35673157	35673234	35672289	35672336	35674190	35674581	9318	7,5,1	111,113,71	2,2,0	93,90,122	226	149	0.004323445645203777	0.0320328018258	0.04,0.028,0.009	0.014,0.014,0.0	0.016
11057	gene:Solyc01g102970.2	NA	1	+	91614449	91614563	91613268	91613402	91614859	91614917	11057	1,6,0	19,20,11	2,3,0	32,15,12	263	149	0.004328651258494634	0.0320540254361	0.029,0.145,0.0	0.034,0.102,0.0	0.013
2299	gene:Solyc01g005100.2	NA	1	-	92278	92355	91808	92202	92825	93212	2299	6,1,0	12,21,6	0,0,0	33,28,18	226	149	0.004331264344420264	0.0320560385966	0.248,0.03,0.0	0.0,0.0,0.0	0.093
11065	gene:Solyc08g082170.2	NA	8	-	65030996	65031043	65030568	65030932	65031848	65032466	11065	11,3,14	25,11,4	12,9,5	17,6,22	196	149	0.004338898706130642	0.0320778623566	0.251,0.172,0.727	0.349,0.533,0.147	0.04
7107	gene:Solyc08g066680.2	NA	8	-	55507639	55507724	55506276	55507127	55507940	55507957	7107	11,5,3	0,1,3	6,16,15	3,1,0	234	149	0.004337219533498913	0.0320778623566	1.0,0.761,0.389	0.56,0.911,1.0	-0.107
4614	gene:Solyc04g064500.2	NA	4	+	55653616	55653700	55653006	55653149	55654503	55654602	4614	38,23,14	118,100,46	24,23,12	122,135,113	233	149	0.00441266851396533	0.0326056434394	0.171,0.128,0.163	0.112,0.098,0.064	0.063
673	gene:Solyc09g090740.2	NA	9	-	70175149	70175290	70174927	70174993	70176430	70176535	673	68,89,32	2,0,0	95,65,47	4,0,0	290	149	0.0044212585101812965	0.0326514948875	0.946,1.0,1.0	0.924,1.0,1.0	0.007
1747	gene:Solyc07g065400.2	NA	7	-	67170908	67171022	67170623	67170674	67171223	67171260	1747	12,14,1	2,0,0	16,13,8	0,1,3	263	149	0.004476794638312287	0.0330438125001	0.773,1.0,1.0	1.0,0.88,0.602	0.097
11696	gene:Solyc07g063510.2	NA	7	+	65977315	65977560	65976126	65976264	65978636	65978747	11696	37,22,22	0,0,0	23,32,34	0,0,6	394	149	0.004496722135257408	0.033173016959	1.0,1.0,1.0	1.0,1.0,0.682	0.106
9453	gene:Solyc09g063020.2	NA	9	-	60947145	60947198	60946059	60946700	60947478	60947630	9453	6,2,4	12,14,1	4,2,2	14,23,13	202	149	0.0045522954462873634	0.0335649053584	0.269,0.095,0.747	0.174,0.06,0.102	0.258
13248	gene:Solyc05g050910.2	NA	5	-	61132628	61132699	61132384	61132534	61133028	61133608	13248	7,14,5	5,0,0	12,10,4	0,1,3	220	149	0.004564671347296665	0.0336380409511	0.487,1.0,1.0	1.0,0.871,0.475	0.047
5528	gene:Solyc11g019970.1	NA	11	-	9881034	9881178	9880653	9880711	9882556	9882681	5528	9,5,1	7,3,0	7,3,6	1,0,2	293	149	0.004622425972853935	0.0340453235182	0.395,0.459,1.0	0.781,1.0,0.604	-0.177
4624	gene:Solyc09g065920.2	NA	9	+	64211160	64211240	64210814	64211013	64211783	64212036	4624	25,20,5	0,6,0	30,45,12	0,0,0	229	149	0.004632658963853173	0.0341023475984	1.0,0.684,1.0	1.0,1.0,1.0	-0.105
8919	gene:Solyc02g005110.2	NA	2	+	6433611	6433653	6433397	6433419	6433728	6433861	8919	5,3,3	1,2,0	7,3,1	0,8,2	191	149	0.004642650117298252	0.0341575311156	0.796,0.539,1.0	1.0,0.226,0.281	0.276
6095	gene:Solyc09g007370.2	NA	9	-	965914	966018	965434	965587	967026	967128	6095	0,0,1	19,7,6	3,0,0	30,11,17	253	149	0.004717169518054472	0.0346871563057	0.0,0.0,0.089	0.056,0.0,0.0	0.011
56	gene:Solyc01g090200.2	NA	1	+	83843154	83843203	83841085	83841168	83846389	83846452	56	246,208,138	0,7,2	242,131,194	4,1,2	198	149	0.004738951054377002	0.0348286193433	1.0,0.957,0.981	0.979,0.99,0.986	-0.006
12766	gene:Solyc01g005570.2	NA	1	-	401442	401519	400721	401006	401607	401890	12766	11,38,10	2,2,0	47,35,23	1,1,6	226	149	0.004745179930674159	0.0348556886324	0.784,0.926,1.0	0.969,0.958,0.716	0.022
13670	gene:Solyc11g070100.1	NA	11	+	54635177	54635314	54634567	54634780	54635393	54635793	13670	3,2,0	23,24,18	0,0,2	36,23,43	286	149	0.0047666277055187015	0.0349944592729	0.064,0.042,0.0	0.0,0.0,0.024	0.027
12617	gene:Solyc01g094880.2	NA	1	+	86289307	86289349	86288759	86288819	86289692	86289825	12617	65,26,1	3,4,0	35,23,36	0,0,0	191	149	0.004778628117367444	0.0350637600123	0.944,0.835,1.0	1.0,1.0,1.0	-0.074
4566	gene:Solyc06g005190.2	NA	6	+	206937	206975	206707	206821	207107	207246	4566	4,0,4	27,25,8	0,1,2	18,31,45	187	149	0.004794285926445244	0.0351598087332	0.106,0.0,0.285	0.0,0.025,0.034	0.111
2653	gene:Solyc01g087380.2	NA	1	-	82328213	82328320	82325821	82326024	82330207	82330334	2653	3,5,2	1,3,2	3,2,1	1,1,0	256	149	0.004823619589302505	0.0353559954051	0.636,0.492,0.368	0.636,0.538,1.0	-0.226
8378	gene:Solyc03g118370.2	NA	3	-	67268020	67268109	67267842	67267922	67268557	67268653	8378	16,36,16	0,4,2	25,22,26	0,0,0	238	149	0.004850656408119433	0.0355351458213	1.0,0.849,0.834	1.0,1.0,1.0	-0.106
9164	gene:Solyc04g063210.2	NA	4	-	55351116	55351164	55350973	55351030	55351352	55351525	9164	2,1,0	43,40,16	6,5,2	78,41,27	197	149	0.004854592827345149	0.0355449652364	0.034,0.019,0.0	0.055,0.084,0.053	-0.046
5558	gene:Solyc09g031750.2	NA	9	-	28024226	28024359	28023612	28024112	28024873	28024958	5558	1,6,1	121,91,49	10,4,3	149,110,87	282	149	0.004876720706349437	0.0356878994716	0.004,0.034,0.011	0.034,0.019,0.018	-0.007
14087	gene:Solyc10g045310.1	NA	10	-	32667624	32667635	32667185	32667288	32667773	32667895	14087	24,14,8	5,6,0	17,10,20	1,1,5	160	149	0.00498682086607214	0.0364546456478	0.817,0.685,1.0	0.941,0.903,0.788	-0.043
5359	gene:Solyc03g063730.2	NA	3	+	35736348	35736400	35736181	35736268	35736489	35736728	5359	9,2,0	0,0,0	11,3,11	4,0,0	201	149	0.004984594996804924	0.0364546456478	1.0,1.0,NA	0.671,1.0,1.0	0.11
8580	gene:Solyc06g075510.2	NA	6	-	46867148	46867193	46866933	46867037	46867356	46867502	8580	175,97,86	59,37,41	133,82,139	88,27,62	194	149	0.004999854372179998	0.0365304194578	0.695,0.668,0.617	0.537,0.7,0.633	0.037
10997	gene:Solyc11g013130.1	NA	11	+	5995154	5995216	5994187	5994389	5995902	5995960	10997	2,4,0	40,106,33	2,1,2	152,82,49	211	149	0.0050133966704316415	0.0366098278462	0.034,0.026,0.0	0.009,0.009,0.028	0.005
6315	gene:Solyc10g081420.1	NA	10	-	62486802	62486955	62486127	62486368	62487138	62488465	6315	0,3,8	0,0,0	2,6,0	0,1,2	302	149	0.005030370654510092	0.036714197762	NA,1.0,1.0	1.0,0.747,0.0	0.418
10148	gene:Solyc06g060990.2	NA	6	+	38967056	38967143	38966063	38966620	38967735	38968158	10148	0,2,0	50,36,37	3,0,2	73,43,50	236	149	0.005040615993942041	0.036769373569	0.0,0.034,0.0	0.025,0.0,0.025	-0.005
4049	gene:Solyc03g119490.2	NA	3	+	68085971	68086007	68085218	68085303	68086101	68086236	4049	3,2,0	32,40,18	6,5,4	54,29,51	185	149	0.005051021099775651	0.0368256554303	0.07,0.039,0.0	0.082,0.122,0.059	-0.051
13524	gene:Solyc08g081920.2	NA	8	+	64837127	64837314	64836622	64836735	64837570	64837980	13524	11,9,5	167,99,70	1,5,8	147,78,145	336	149	0.005081913858704582	0.0370311679369	0.028,0.039,0.031	0.003,0.028,0.024	0.014
11969	gene:Solyc09g055930.2	NA	9	-	46194040	46194192	46193301	46193667	46195071	46195210	11969	2,4,0	0,0,4	1,2,0	1,1,0	301	149	0.005107509022992324	0.0371861936349	1.0,1.0,0.0	0.331,0.497,NA	0.253
4449	gene:Solyc04g050040.2	NA	4	-	45244088	45244140	45242903	45243428	45245495	45245729	4449	0,0,0	36,31,18	7,0,2	49,17,40	201	149	0.005108620378846382	0.0371861936349	0.0,0.0,0.0	0.096,0.0,0.036	-0.044
6680	gene:Solyc11g017440.1	NA	11	-	8384018	8384076	8383386	8383568	8384460	8384487	6680	1174,1190,697	18,24,0	1950,1196,971	7,3,4	207	149	0.005129763171679288	0.037320253638	0.979,0.973,1.0	0.995,0.997,0.994	-0.011
7447	gene:Solyc04g049090.2	NA	4	-	39554935	39555030	39554505	39554555	39555128	39555203	7447	137,137,64	8,5,3	178,163,104	6,11,7	244	149	0.00517036497795976	0.0375956650442	0.913,0.944,0.929	0.948,0.9,0.901	0.012
12778	gene:Solyc01g096850.2	NA	1	-	87844787	87844957	87844621	87844660	87846464	87846579	12778	10,11,3	3,4,2	13,6,10	4,3,1	319	149	0.0051786706994742665	0.0376360717713	0.609,0.562,0.412	0.603,0.483,0.824	-0.109
242	gene:Solyc08g076130.2	NA	8	-	60166251	60166288	60163715	60163818	60166383	60166644	242	0,3,4	2,1,0	12,3,2	2,1,1	186	149	0.0052048643572396875	0.0378063675222	0.0,0.706,1.0	0.828,0.706,0.616	-0.148
3478	gene:Solyc11g006080.1	NA	11	-	866739	866985	864725	865066	868747	868837	3478	4,1,0	37,79,35	1,3,3	66,39,34	395	149	0.005209520640543962	0.0378201254562	0.039,0.005,0.0	0.006,0.028,0.032	-0.007
1715	gene:Solyc04g080670.2	NA	4	+	64782142	64782225	64781932	64781973	64782436	64783039	1715	15,29,11	6,0,0	17,21,20	0,0,0	232	149	0.005249360606885066	0.03808916027	0.616,1.0,1.0	1.0,1.0,1.0	-0.128
8939	gene:Solyc08g042140.2	NA	8	-	23482868	23482887	23482164	23482260	23490035	23490092	8939	11,6,3	2,0,1	16,5,4	0,3,2	168	149	0.0052707871883537856	0.0382243740376	0.83,1.0,0.727	1.0,0.596,0.639	0.107
13295	gene:Solyc06g054540.2	NA	6	-	37290124	37290371	37289864	37290032	37290454	37290511	13295	34,6,13	0,6,0	28,8,35	0,0,3	396	149	0.005295097219190359	0.038380344693	1.0,0.273,1.0	1.0,1.0,0.814	-0.18
4778	gene:Solyc01g101240.2	NA	1	+	91060297	91060337	91059987	91060156	91060653	91060718	4778	397,350,277	12,13,10	566,268,528	23,4,13	189	149	0.0053057064191810305	0.0384368953923	0.963,0.955,0.956	0.951,0.981,0.97	-0.009
9699	gene:Solyc09g011470.2	NA	9	+	4795824	4796059	4795305	4795484	4796143	4796204	9699	13,14,4	30,27,15	9,22,3	46,25,31	384	149	0.0053182125551335625	0.0385071212612	0.144,0.167,0.094	0.071,0.255,0.036	0.014
10696	gene:Solyc04g008650.2	NA	4	+	2283319	2283437	2281380	2282655	2285359	2286296	10696	10,0,0	108,70,43	0,6,3	107,91,76	267	149	0.005331863642538284	0.0385855586647	0.049,0.0,0.0	0.0,0.035,0.022	-0.003
10354	gene:Solyc01g099090.2	NA	1	-	89409937	89409979	89409476	89409704	89410507	89410755	10354	0,0,0	2,3,0	2,0,0	1,0,0	191	149	0.005350899142733293	0.0387028584587	0.0,0.0,NA	0.609,NA,NA	-0.609
6144	gene:Solyc07g017430.2	NA	7	-	6939641	6939771	6939150	6939532	6942080	6942209	6144	3,0,3	73,77,27	1,2,1	60,76,54	279	149	0.005357209434781062	0.0387280420174	0.021,0.0,0.056	0.009,0.014,0.01	0.015
5520	gene:Solyc01g067720.2	NA	1	-	76663044	76663123	76662395	76662457	76663242	76663454	5520	3,3,0	95,77,49	0,2,3	108,90,98	228	149	0.0054147684070090804	0.0391234876141	0.02,0.025,0.0	0.0,0.014,0.02	0.004
9515	gene:Solyc05g015040.2	NA	5	+	9727157	9727274	9726972	9727025	9727899	9727991	9515	22,24,13	0,6,0	52,47,23	0,0,0	266	149	0.005436301553212597	0.0392583548874	1.0,0.691,1.0	1.0,1.0,1.0	-0.103
12176	gene:Solyc09g066120.2	NA	9	+	64526909	64526967	64526496	64526784	64527113	64527308	12176	1,3,0	3,5,0	1,0,0	11,3,10	207	149	0.005443359166133362	0.0392765620412	0.194,0.302,NA	0.061,0.0,0.0	0.228
2227	gene:Solyc01g080510.2	NA	1	+	79760762	79760800	79760113	79760368	79761549	79761628	2227	88,78,66	1,0,2	100,31,89	5,1,0	187	149	0.005444559944074289	0.0392765620412	0.986,1.0,0.963	0.941,0.961,1.0	0.016
2662	gene:Solyc01g106190.2	NA	1	+	94141946	94142083	94141719	94141821	94142204	94142384	2662	2,1,0	1,1,0	0,0,2	1,2,1	286	149	0.00565384401230086	0.0407648405563	0.51,0.343,NA	0.0,0.0,0.51	0.256
7786	gene:Solyc11g005170.1	NA	11	+	148658	148746	147567	148130	149818	149897	7786	77,110,41	303,291,167	138,68,113	420,267,274	237	149	0.005659815467145975	0.0407864175664	0.138,0.192,0.134	0.171,0.138,0.206	-0.017
778	gene:Solyc06g007310.2	NA	6	-	1334196	1334267	1333788	1333899	1334980	1335061	778	51,67,24	0,0,3	79,48,55	6,1,4	220	149	0.005668429740007695	0.0408270068386	1.0,1.0,0.844	0.899,0.97,0.903	0.024
9493	gene:Solyc04g017610.2	NA	4	+	7583998	7584156	7583296	7583454	7584619	7585025	9493	39,33,16	0,1,0	63,27,51	3,2,2	307	149	0.005777828586523409	0.0415930751875	1.0,0.941,1.0	0.911,0.868,0.925	0.079
10208	gene:Solyc01g112240.2	NA	1	-	98296113	98296201	98294897	98294960	98296566	98296617	10208	103,86,48	1,0,5	141,104,120	2,0,4	237	149	0.005823650246278403	0.041900903401	0.985,1.0,0.858	0.978,1.0,0.95	-0.028
6889	gene:Solyc05g032660.2	NA	5	+	46228007	46228037	46226216	46226285	46228871	46228997	6889	1,1,2	0,2,0	8,1,3	7,1,0	179	149	0.005945651154316211	0.0427562266832	1.0,0.294,1.0	0.488,0.454,1.0	0.117
8563	gene:Solyc11g006370.1	NA	11	+	1083942	1083983	1083674	1083827	1084105	1084221	8563	3,0,1	54,36,22	5,2,6	56,31,32	190	149	0.005995873401717777	0.0430947499298	0.042,0.0,0.034	0.065,0.048,0.128	-0.055
8009	gene:Solyc05g013660.2	NA	5	-	6963666	6963836	6963446	6963558	6965111	6965258	8009	7,4,5	3,0,0	10,25,0	4,5,0	319	149	0.006033569713720608	0.0433429362646	0.521,1.0,1.0	0.539,0.7,NA	0.221
13870	gene:Solyc08g075520.2	NA	8	-	59675692	59675820	59675407	59675485	59676225	59676836	13870	17,35,9	8,19,9	36,47,17	18,22,11	277	149	0.0060781849915356135	0.0436405395407	0.533,0.498,0.35	0.518,0.535,0.454	-0.042
[truncated: 11,785 more rows]
