# Supplementary material for: High transcriptome plasticity drives phosphate starvation responses in tomato
Source: Stress Biol. 2022 Mar 18;2(1):18. doi: 10.1007/s44154-022-00035-4 (PMC10441952; doi:10.1007/s44154-022-00035-4)
Supplement: Supplementary file 3 — Additional file 3. [file 44154_2022_35_MOESM3_ESM.zip › rmats_3r/A3SS.MATS.ReadsOnTargetAndJunctionCounts.txt]

ID	GeneID	geneSymbol	chr	strand	longExonStart_0base	longExonEnd	shortES	shortEE	flankingES	flankingEE	ID	IC_SAMPLE_1	SC_SAMPLE_1	IC_SAMPLE_2	SC_SAMPLE_2	IncFormLen	SkipFormLen	PValue	FDR	IncLevel1	IncLevel2	IncLevelDifference
6276	gene:Solyc09g007290.2	NA	9	+	888060	888138	888072	888138	887972	887978	6276	18,351,186	0,183,0	346,34,178	6,4,0	161	149	0.0	0.0	1.0,0.64,1.0	0.982,0.887,1.0	-0.076
15922	gene:Solyc02g083320.2	NA	2	-	46772650	46772732	46772650	46772670	46772809	46772924	15922	3,20,8	285,499,342	68,76,10	585,214,316	211	149	2.3370660493845345e-200	3.08247326584e-196	0.007,0.028,0.016	0.076,0.201,0.022	-0.083
1391	gene:Solyc08g076890.2	NA	8	+	60822484	60822586	60822508	60822586	60822030	60822247	1391	394,834,443	0,290,0	525,169,358	181,0,111	173	149	2.4325751461450835e-174	2.13896332601e-170	1.0,0.712,1.0	0.714,1.0,0.735	0.088
1392	gene:Solyc08g076890.2	NA	8	+	60822337	60822586	60822508	60822586	60822030	60822247	1392	1491,4303,2232	0,290,0	2895,694,1691	181,0,111	320	149	7.426394009130744e-167	4.89752118917e-163	1.0,0.874,1.0	0.882,1.0,0.876	0.039
17107	gene:Solyc01g102490.2	NA	1	+	91287330	91287568	91287402	91287568	91287078	91287146	17107	0,3,0	1,4,3	12,10,5	2,0,1	221	149	3.180821736669213e-165	1.67813793183e-161	0.0,0.336,0.0	0.802,1.0,0.771	-0.746
1396	gene:Solyc08g076890.2	NA	8	+	60822304	60822517	60822508	60822517	60822030	60822247	1396	1768,5113,2645	0,290,0	3572,779,2001	181,0,111	353	149	1.3512852589917176e-162	5.94092564116e-159	1.0,0.882,1.0	0.893,1.0,0.884	0.035
1393	gene:Solyc08g076890.2	NA	8	+	60822433	60822586	60822508	60822586	60822030	60822247	1393	921,2468,1215	0,290,0	1621,442,1003	181,0,111	224	149	5.885548345188359e-158	2.21792685425e-154	1.0,0.85,1.0	0.856,1.0,0.857	0.046
1386	gene:Solyc08g076890.2	NA	8	+	60822457	60822541	60822508	60822541	60822030	60822247	1386	845,2190,1090	0,290,0	1463,408,915	181,0,111	200	149	1.7845072297240922e-150	5.88418952661e-147	1.0,0.849,1.0	0.858,1.0,0.86	0.044
7958	gene:Solyc10g081400.1	NA	10	+	62478498	62478745	62478501	62478745	62478101	62478154	7958	1,1,2	0,1,0	1,2,0	7,7,4	152	149	1.029220973850252e-147	3.01664667436e-144	1.0,0.495,1.0	0.123,0.219,0.0	0.718
16823	gene:Solyc06g073130.2	NA	6	-	45054886	45055072	45054886	45055012	45055456	45055575	16823	1,2,3	5,30,24	19,25,4	36,28,15	209	149	2.3023146991512407e-146	6.07327594489e-143	0.125,0.045,0.082	0.273,0.389,0.16	-0.19
574	gene:Solyc08g016070.1	NA	8	-	6650231	6650340	6650231	6650295	6650454	6650510	574	4,5,2	2,10,1	13,13,5	0,3,0	194	149	1.0488375894275994e-135	2.51520788832e-132	0.606,0.277,0.606	1.0,0.769,1.0	-0.427
6386	gene:Solyc09g010970.2	NA	9	-	4323725	4323839	4323725	4323817	4325106	4325307	6386	1,19,2	0,0,2	15,16,3	7,11,9	171	149	1.1934592862762417e-135	2.62352187606e-132	1.0,1.0,0.466	0.651,0.559,0.225	0.344
17108	gene:Solyc01g102490.2	NA	1	+	91287330	91287568	91287410	91287568	91287078	91287146	17108	0,4,2	2,11,7	16,11,5	3,7,2	229	149	1.1376215247302502e-131	2.30840909237e-128	0.0,0.191,0.157	0.776,0.506,0.619	-0.518
26831	gene:Solyc01g099930.2	NA	1	-	90042135	90042254	90042135	90042151	90042485	90042545	26831	193,395,277	10,56,20	514,292,200	90,93,19	252	149	5.636694893591997e-129	1.06207410427e-125	0.919,0.807,0.891	0.772,0.65,0.862	0.111
17244	gene:Solyc03g111740.2	NA	3	-	62387883	62388126	62387883	62388079	62388416	62388598	17244	0,0,3	19,37,18	8,8,2	20,22,15	196	149	4.375987990248764e-126	7.69561247965e-123	0.0,0.0,0.112	0.233,0.217,0.092	-0.143
26844	gene:Solyc01g099930.2	NA	1	-	90042109	90042246	90042109	90042151	90042485	90042704	26844	176,341,215	10,56,20	438,251,168	90,93,19	244	149	1.3603138259127582e-124	2.24273240086e-121	0.915,0.788,0.868	0.748,0.622,0.844	0.119
12773	gene:Solyc08g079590.1	NA	8	+	63096994	63097208	63096997	63097208	63095958	63096288	12773	27,57,64	0,1,3	113,99,28	10,11,13	152	149	1.7019416734418012e-124	2.6409129061e-121	1.0,0.982,0.954	0.917,0.898,0.679	0.147
23304	gene:Solyc04g078090.2	NA	4	+	62940570	62940819	62940601	62940819	62938617	62938663	23304	32,66,43	2,0,0	17,12,16	0,6,4	180	149	6.622582640799286e-123	9.70539486009e-120	0.93,1.0,1.0	1.0,0.623,0.768	0.18
287	gene:Solyc10g044450.1	NA	10	+	26414770	26414881	26414773	26414881	26413837	26413917	287	27,76,55	13,3,6	79,60,36	4,0,0	152	149	4.79940290326049e-121	6.6633394308e-118	0.671,0.961,0.9	0.951,1.0,1.0	-0.14
1326	gene:Solyc08g076890.2	NA	8	+	60822433	60822484	60822457	60822484	60822364	60822379	1326	77,293,123	0,4,4	167,34,95	8,0,16	173	149	2.236790361373306e-115	2.95021464713e-112	1.0,0.984,0.964	0.947,1.0,0.836	0.055
9493	gene:Solyc07g007900.1	NA	7	+	2570817	2571203	2571079	2571203	2569882	2570305	9493	0,11,0	1,13,3	76,99,36	30,16,16	411	149	1.0593873318552755e-114	1.33074182986e-111	0.0,0.235,0.0	0.479,0.692,0.449	-0.462
25543	gene:Solyc03g118350.2	NA	3	-	67258257	67258462	67258257	67258457	67259500	67259634	25543	36,61,31	10,23,2	103,39,49	6,5,2	154	149	1.3804066692437263e-112	1.65517034218e-109	0.777,0.72,0.937	0.943,0.883,0.96	-0.117
7114	gene:Solyc01g095020.2	NA	1	+	86395597	86395688	86395606	86395688	86394408	86394816	7114	6,5,5	15,59,27	0,3,1	95,58,24	158	149	2.3422055073219855e-111	2.68630604685e-108	0.274,0.074,0.149	0.0,0.047,0.038	0.137
26829	gene:Solyc01g099930.2	NA	1	-	90042135	90042238	90042135	90042151	90042485	90042545	26829	166,313,195	10,56,20	401,238,150	90,93,19	236	149	3.2861347847906023e-106	3.61187289533e-103	0.913,0.779,0.86	0.738,0.618,0.833	0.121
23764	gene:Solyc12g056860.1	NA	12	-	62922085	62922149	62922085	62922145	62922306	62922367	23764	0,2,2	83,149,99	15,9,6	264,147,99	153	149	1.7234776868097214e-103	1.81854471601e-100	0.0,0.013,0.019	0.052,0.056,0.056	-0.044
23784	gene:Solyc01g094880.2	NA	1	+	86289689	86289825	86289692	86289825	86289435	86289566	23784	4,16,4	21,84,68	2,2,2	87,91,33	152	149	6.711980146859514e-103	6.80982016515e-100	0.157,0.157,0.055	0.022,0.021,0.056	0.09
25177	gene:Solyc06g050310.2	NA	6	-	32921427	32921529	32921427	32921525	32921953	32922019	25177	11,5,4	0,4,5	15,13,9	2,0,0	153	149	1.5100622547595365e-101	1.4753308229e-98	1.0,0.549,0.438	0.88,1.0,1.0	-0.298
7985	gene:Solyc04g045600.2	NA	4	-	34265602	34265705	34265602	34265698	34265779	34265876	7985	15,34,33	0,0,2	59,46,14	10,7,0	156	149	2.4101376711921136e-100	2.2706079153e-97	1.0,1.0,0.94	0.849,0.863,1.0	0.076
19663	gene:Solyc07g043620.2	NA	7	-	57566437	57566556	57566437	57566550	57566652	57566695	19663	6,17,8	0,3,0	7,3,4	3,6,2	155	149	5.748988888273201e-99	5.22939923737e-96	1.0,0.845,1.0	0.692,0.325,0.658	0.39
6032	gene:Solyc05g050980.2	NA	5	+	61196986	61197130	61197068	61197130	61195994	61196205	6032	0,5,5	244,271,143	14,7,10	274,140,105	231	149	6.0670689649230005e-99	5.33477374086e-96	0.0,0.012,0.022	0.032,0.031,0.058	-0.029
303	gene:Solyc02g082360.2	NA	2	+	46054686	46054835	46054742	46054835	46054560	46054605	303	0,9,4	0,2,2	5,2,0	6,6,3	205	149	7.695024613796946e-98	6.54796949314e-95	NA,0.766,0.592	0.377,0.195,0.0	0.488
3155	gene:Solyc04g064680.2	NA	4	-	55827067	55827269	55827067	55827123	55829715	55830188	3155	1,8,4	6,0,2	12,8,2	2,0,0	295	149	1.804089989667026e-97	1.48719030742e-94	0.078,1.0,0.503	0.752,1.0,1.0	-0.39
24207	gene:Solyc05g007020.2	NA	5	-	1610233	1610335	1610233	1610313	1610655	1610835	24207	3,8,5	25,24,14	30,37,11	64,27,7	171	149	4.4888903547322225e-97	3.5882557172e-94	0.095,0.225,0.237	0.29,0.544,0.578	-0.285
498	gene:Solyc07g049310.2	NA	7	+	59565834	59566003	59565846	59566003	59565678	59565772	498	2,0,0	4,12,2	12,6,2	5,7,10	161	149	6.982354730321554e-97	5.41728045386e-94	0.316,0.0,0.0	0.69,0.442,0.156	-0.324
25747	gene:Solyc09g031580.2	NA	9	-	29718695	29718828	29718695	29718825	29718905	29719113	25747	15,71,31	9,8,21	90,67,49	4,14,3	152	149	7.427871076352781e-97	5.5982803178e-94	0.62,0.897,0.591	0.957,0.824,0.941	-0.205
14253	gene:Solyc06g073500.2	NA	6	+	45307733	45307876	45307784	45307876	45307122	45307232	14253	11,24,10	4,9,0	16,12,9	0,0,2	200	149	1.7738553582893666e-96	1.29979251379e-93	0.672,0.665,1.0	1.0,1.0,0.77	-0.144
20747	gene:Solyc01g102970.2	NA	1	+	91622746	91622884	91622799	91622884	91622171	91622295	20747	0,2,0	2,11,5	8,1,1	6,6,0	202	149	1.4676817418057682e-93	1.04637774776e-90	0.0,0.118,0.0	0.496,0.109,1.0	-0.496
12309	gene:Solyc02g090130.2	NA	2	-	51761094	51761333	51761094	51761262	51761617	51761876	12309	5,19,22	0,2,6	51,31,6	0,1,0	220	149	6.2318990958049895e-93	4.3260859539e-90	1.0,0.865,0.713	1.0,0.955,1.0	-0.126
18466	gene:Solyc11g012900.1	NA	11	-	5683419	5683529	5683419	5683526	5683632	5683671	18466	6,18,14	0,4,0	25,7,12	12,6,5	152	149	2.900723014404073e-92	1.96200442044e-89	1.0,0.815,1.0	0.671,0.534,0.702	0.303
20229	gene:Solyc02g093900.2	NA	2	-	54603748	54603969	54603748	54603900	54604638	54604711	20229	575,1437,860	38,77,89	1790,1467,736	74,36,39	218	149	1.9462263526602693e-91	1.28348762392e-88	0.912,0.927,0.868	0.943,0.965,0.928	-0.043
11037	gene:Solyc01g090720.2	NA	1	+	84354886	84355145	84354921	84355145	84354718	84354809	11037	77,134,109	0,2,2	157,79,68	5,5,9	184	149	2.336966738765167e-91	1.50358160005e-88	1.0,0.982,0.978	0.962,0.928,0.86	0.07
2249	gene:Solyc07g052040.1	NA	7	+	60576635	60576729	60576639	60576729	60576467	60576500	2249	0,2,7	0,7,6	14,1,6	4,1,0	153	149	3.608530480735807e-91	2.26641489408e-88	NA,0.218,0.532	0.773,0.493,1.0	-0.38
24542	gene:Solyc03g115680.2	NA	3	+	65324130	65324356	65324192	65324356	65323310	65323427	24542	14,25,4	0,1,0	39,20,5	5,5,0	211	149	7.031901632730636e-91	4.31382635279e-88	1.0,0.946,1.0	0.846,0.739,1.0	0.12
24783	gene:Solyc01g068050.2	NA	1	+	77082662	77082749	77082700	77082749	77080698	77080756	24783	26,31,21	0,2,0	58,37,23	5,7,3	187	149	3.194041792655855e-90	1.91490064656e-87	1.0,0.925,1.0	0.902,0.808,0.859	0.119
1651	gene:Solyc11g072280.1	NA	11	-	55479262	55479470	55479262	55479350	55481357	55481431	1651	4,12,0	4,7,3	1,3,0	13,7,6	269	149	4.968713734494996e-90	2.91265999116e-87	0.356,0.487,0.0	0.041,0.192,0.0	0.203
23469	gene:Solyc07g065310.2	NA	7	-	67126330	67126434	67126330	67126429	67126557	67126635	23469	16,45,31	0,2,0	48,31,16	7,2,4	154	149	9.139307678970435e-89	5.24099559269e-86	1.0,0.956,1.0	0.869,0.937,0.795	0.118
21049	gene:Solyc01g107270.2	NA	1	-	94877180	94877240	94877180	94877234	94877433	94877522	21049	2,1,10	2,1,5	24,21,8	2,1,0	155	149	1.8326113299881466e-88	1.00713446404e-85	0.49,0.49,0.658	0.92,0.953,1.0	-0.412
8539	gene:Solyc06g005190.2	NA	6	+	206925	206975	206937	206975	206713	206821	8539	4,9,0	0,4,9	0,0,4	20,8,6	161	149	1.8165253141080972e-88	1.00713446404e-85	1.0,0.676,0.0	0.0,0.0,0.382	0.431
12310	gene:Solyc02g090130.2	NA	2	-	51761094	51761327	51761094	51761262	51761617	51761876	12310	5,18,25	0,2,6	41,30,6	0,1,0	214	149	4.0157387904315807e-87	2.16186068475e-84	1.0,0.862,0.744	1.0,0.954,1.0	-0.116
15327	gene:Solyc06g069090.2	NA	6	-	42881825	42881937	42881825	42881917	42882381	42882477	15327	39,154,80	180,371,267	230,208,116	512,371,223	169	149	5.631882042686995e-87	2.97126832808e-84	0.16,0.268,0.209	0.284,0.331,0.314	-0.097
11353	gene:Solyc01g067570.2	NA	1	+	76382977	76383078	76382982	76383078	76381738	76382539	11353	26,11,21	0,0,1	50,24,23	7,5,0	154	149	3.1898887358047023e-86	1.64992303847e-83	1.0,1.0,0.953	0.874,0.823,1.0	0.085
17106	gene:Solyc01g102490.2	NA	1	+	91287363	91287568	91287425	91287568	91287078	91287146	17106	0,1,3	19,53,29	13,8,3	70,47,26	211	149	8.818687787935572e-86	4.47361856073e-83	0.0,0.013,0.068	0.116,0.107,0.075	-0.072
10505	gene:Solyc02g070220.2	NA	2	-	39983140	39983192	39983140	39983188	39983305	39983422	10505	0,2,0	13,2,19	12,5,15	15,19,5	153	149	3.911904049514376e-85	1.947021074e-82	0.0,0.493,0.0	0.438,0.204,0.745	-0.298
14254	gene:Solyc06g073500.2	NA	6	+	45307726	45307876	45307784	45307876	45307122	45307232	14254	52,97,62	4,9,0	135,62,60	0,0,2	207	149	1.1954997275202413e-84	5.84001616894e-82	0.903,0.886,1.0	1.0,1.0,0.956	-0.056
20150	gene:Solyc03g083020.2	NA	3	+	52859903	52860102	52859997	52860102	52859069	52859104	20150	2,10,2	2,17,1	11,19,4	5,0,3	243	149	2.048010647575273e-84	9.82263143134e-82	0.38,0.265,0.551	0.574,1.0,0.45	-0.276
20540	gene:Solyc04g050470.2	NA	4	-	47282595	47282676	47282595	47282672	47282769	47282902	20540	6,4,2	10,14,8	12,6,2	7,2,1	153	149	9.214336482114302e-84	4.34044610824e-81	0.369,0.218,0.196	0.625,0.745,0.661	-0.416
25573	gene:Solyc04g008340.2	NA	4	-	1998771	1998960	1998771	1998924	1999732	2000010	25573	2,6,4	0,0,2	14,7,1	6,4,4	185	149	1.2611879170928589e-83	5.83664492368e-81	1.0,1.0,0.617	0.653,0.585,0.168	0.404
13961	gene:Solyc04g074500.2	NA	4	-	60494104	60494231	60494104	60494203	60494360	60494458	13961	0,2,1	26,85,28	7,14,0	81,95,48	177	149	2.2365943534827642e-82	1.01722624915e-79	0.0,0.019,0.029	0.068,0.11,0.0	-0.043
9766	gene:Solyc01g105820.2	NA	1	+	93861885	93862078	93861968	93862078	93860872	93860922	9766	9,24,23	0,6,2	36,19,12	0,1,0	232	149	2.4600400927091936e-82	1.09988809501e-79	1.0,0.72,0.881	1.0,0.924,1.0	-0.108
1417	gene:Solyc08g076890.2	NA	8	+	60822475	60822607	60822541	60822607	60822313	60822358	1417	1174,3073,1429	0,462,325	2127,520,1226	0,0,0	215	149	6.295510585467118e-82	2.7678212289e-79	1.0,0.822,0.753	1.0,1.0,1.0	-0.142
19664	gene:Solyc07g043620.2	NA	7	-	57566437	57566556	57566437	57566553	57566652	57566695	19664	5,15,7	55,86,73	6,1,3	130,111,40	152	149	9.546463947631241e-82	4.12829790942e-79	0.082,0.146,0.086	0.043,0.009,0.068	0.065
8329	gene:Solyc11g010470.1	NA	11	-	3533524	3533545	3533524	3533539	3533772	3533889	8329	865,1558,882	10,30,27	1581,843,883	14,3,11	155	149	8.691084072083101e-81	3.69777591512e-78	0.988,0.98,0.969	0.991,0.996,0.987	-0.012
11494	gene:Solyc12g042900.1	NA	12	+	39527739	39527855	39527778	39527855	39527587	39527654	11494	17,21,12	0,2,0	13,5,5	0,7,0	188	149	4.1107027817549026e-79	1.72120997905e-76	1.0,0.893,1.0	1.0,0.361,1.0	0.177
21372	gene:Solyc02g087990.2	NA	2	+	50224984	50225190	50224993	50225190	50223545	50223938	21372	6,20,2	2,5,1	53,62,26	0,4,0	158	149	6.03294841991719e-78	2.48661166202e-75	0.739,0.79,0.654	1.0,0.936,1.0	-0.251
15080	gene:Solyc01g066820.2	NA	1	+	74999866	75000058	74999912	75000058	74998755	74998977	15080	6,5,3	2,2,0	3,0,2	4,0,8	195	149	1.0525930257603966e-77	4.27174637331e-75	0.696,0.656,1.0	0.364,NA,0.16	0.522
19071	gene:Solyc05g008270.2	NA	5	-	2654406	2654523	2654406	2654510	2656475	2656610	19071	4,8,1	0,2,0	9,6,4	7,1,3	162	149	8.64220035623708e-77	3.45413035147e-74	1.0,0.786,1.0	0.542,0.847,0.551	0.282
12115	gene:Solyc06g005170.2	NA	6	+	192661	192832	192702	192832	192234	192401	12115	3,7,6	37,145,84	19,31,10	171,123,101	190	149	2.4822714029406324e-76	9.77311005047e-74	0.06,0.036,0.053	0.08,0.165,0.072	-0.056
23397	gene:Solyc10g045270.1	NA	10	-	32594557	32594699	32594557	32594692	32595037	32595137	23397	0,3,0	5,51,23	4,5,5	21,41,19	156	149	5.677996478500969e-76	2.20264513392e-73	0.0,0.053,0.0	0.154,0.104,0.201	-0.135
9335	gene:Solyc12g010450.1	NA	12	-	3472470	3472581	3472470	3472575	3473397	3473572	9335	1,0,0	0,0,3	6,4,10	1,2,2	155	149	8.272788139961776e-76	3.16272287455e-73	1.0,NA,0.0	0.852,0.658,0.828	-0.279
7137	gene:Solyc01g073730.2	NA	1	-	81098917	81099109	81098917	81099093	81099187	81099355	7137	31,83,31	0,15,16	115,74,31	50,28,28	165	149	9.862459007860575e-76	3.71659723098e-73	1.0,0.833,0.636	0.675,0.705,0.5	0.196
13443	gene:Solyc03g112450.2	NA	3	-	62854148	62854195	62854148	62854167	62854431	62854652	13443	0,1,0	8,29,18	11,0,0	51,20,18	177	149	1.626486276615463e-75	6.04296922406e-73	0.0,0.028,0.0	0.154,0.0,0.0	-0.042
16450	gene:Solyc04g056340.2	NA	4	+	54090118	54090232	54090177	54090232	54089848	54089942	16450	1,2,3	27,90,37	11,15,3	77,54,41	208	149	2.0554043204041647e-75	7.53048757888e-73	0.026,0.016,0.055	0.093,0.166,0.05	-0.071
14479	gene:Solyc08g078750.2	NA	8	-	62485654	62485730	62485654	62485725	62486231	62486336	14479	22,27,14	25,34,18	48,26,16	28,10,8	154	149	3.1203153700891167e-74	1.1275451938e-71	0.46,0.434,0.429	0.624,0.716,0.659	-0.225
21825	gene:Solyc03g025270.2	NA	3	-	2707463	2707487	2707463	2707472	2707675	2707754	21825	24,67,25	5,8,7	93,44,41	0,8,0	164	149	7.212285996346774e-74	2.57098503105e-71	0.813,0.884,0.764	1.0,0.833,1.0	-0.124
12871	gene:Solyc07g006190.2	NA	7	-	1024698	1024735	1024698	1024732	1025832	1025947	12871	0,3,2	6,4,0	8,7,11	2,1,0	152	149	4.9268405173646505e-73	1.73286834677e-70	0.0,0.424,1.0	0.797,0.873,1.0	-0.415
13853	gene:Solyc09g010300.2	NA	9	-	3677738	3677880	3677738	3677789	3678634	3678782	13853	2,4,1	21,52,26	11,13,1	39,42,17	240	149	1.1752956227849963e-72	4.07935832019e-70	0.056,0.046,0.023	0.149,0.161,0.035	-0.073
6874	gene:Solyc06g066470.2	NA	6	-	41726077	41726164	41726077	41726152	41726628	41726736	6874	2,7,1	0,14,14	15,9,4	9,5,0	161	149	1.8712400025974753e-72	6.41057662708e-70	1.0,0.316,0.062	0.607,0.625,1.0	-0.285
21327	gene:Solyc01g109870.2	NA	1	-	96707628	96707738	96707628	96707727	96707812	96708026	21327	8,47,30	155,419,222	41,32,9	642,624,191	160	149	5.287105301228766e-72	1.78805834283e-69	0.046,0.095,0.112	0.056,0.046,0.042	0.036
4978	gene:Solyc04g025870.2	NA	4	+	20804892	20805074	20804898	20805074	20804567	20804816	4978	0,3,2	54,89,51	5,12,10	90,112,62	155	149	3.154061798188533e-71	1.05317716676e-68	0.0,0.031,0.036	0.051,0.093,0.134	-0.07
16482	gene:Solyc12g014560.1	NA	12	-	5560772	5560940	5560772	5560850	5565982	5566212	16482	17,24,10	0,2,0	40,42,13	0,10,2	239	149	3.657765646128803e-71	1.20610249974e-68	1.0,0.882,1.0	1.0,0.724,0.802	0.119
1416	gene:Solyc08g076890.2	NA	8	+	60822499	60822694	60822541	60822694	60822313	60822358	1416	665,1884,852	0,462,325	1301,301,657	0,0,0	191	149	1.0620803527284978e-70	3.45884168205e-68	1.0,0.761,0.672	1.0,1.0,1.0	-0.189
24204	gene:Solyc05g007020.2	NA	5	-	1610233	1610335	1610233	1610313	1610461	1610536	24204	17,23,16	205,393,237	68,92,33	769,567,302	171	149	1.1519036320090928e-70	3.70561779375e-68	0.067,0.049,0.056	0.072,0.124,0.087	-0.037
3008	gene:Solyc05g007200.2	NA	5	-	1813390	1813511	1813390	1813508	1814979	1815097	3008	0,2,1	14,73,45	4,9,0	86,27,16	152	149	1.8274958939365092e-70	5.8081342393e-68	0.0,0.026,0.021	0.044,0.246,0.0	-0.081
2036	gene:Solyc03g032120.2	NA	3	-	4624092	4624247	4624092	4624245	4624338	4624502	2036	0,11,4	45,130,59	0,0,1	126,85,66	151	149	3.141581797375369e-70	9.86568883726e-68	0.0,0.077,0.063	0.0,0.0,0.015	0.042
23298	gene:Solyc04g078090.2	NA	4	+	62938135	62938309	62938211	62938309	62936312	62937514	23298	12,31,13	233,456,284	17,21,5	164,99,68	225	149	4.916907541481236e-70	1.52591887102e-67	0.033,0.043,0.029	0.064,0.123,0.046	-0.043
27079	gene:Solyc05g047460.2	NA	5	-	58909567	58909683	58909567	58909680	58910397	58910449	27079	0,0,1	12,52,21	2,3,6	65,40,19	152	149	5.805776808225421e-70	1.78082077237e-67	0.0,0.0,0.045	0.029,0.068,0.236	-0.096
16885	gene:Solyc01g066480.2	NA	1	-	74485656	74485756	74485656	74485719	74485860	74485913	16885	3,2,1	193,308,158	8,5,10	317,105,139	186	149	1.6784756393708297e-69	5.08925389551e-67	0.012,0.005,0.005	0.02,0.037,0.054	-0.03
8499	gene:Solyc08g083040.2	NA	8	-	65626781	65626900	65626781	65626876	65626969	65627145	8499	0,2,0	1,4,2	3,3,1	4,1,3	173	149	2.5882545500155627e-69	7.75858713351e-67	0.0,0.301,0.0	0.392,0.721,0.223	-0.345
11788	gene:Solyc05g012200.2	NA	5	+	5465203	5465339	5465208	5465339	5464911	5465102	11788	2,25,8	4,8,4	35,37,14	2,6,1	154	149	4.645917263090684e-69	1.37701855599e-66	0.326,0.751,0.659	0.944,0.856,0.931	-0.332
8829	gene:Solyc06g051730.2	NA	6	-	35282311	35282355	35282311	35282348	35286119	35286220	8829	2,0,0	35,43,24	8,3,0	52,30,18	156	149	7.437231121519185e-69	2.17985244172e-66	0.052,0.0,0.0	0.128,0.087,0.0	-0.054
15299	gene:Solyc03g119650.2	NA	3	+	68210878	68210980	68210896	68210980	68210542	68210738	15299	10,38,10	0,2,0	43,23,17	1,10,0	167	149	1.1077642893639824e-68	3.21117738342e-66	1.0,0.944,1.0	0.975,0.672,1.0	0.099
1494	gene:Solyc06g062890.2	NA	6	+	39698197	39699402	39699203	39699402	39695354	39695572	1494	85,242,82	3,10,4	296,264,71	4,3,0	1155	149	1.6473703896131668e-68	4.72347646822e-66	0.785,0.757,0.726	0.905,0.919,1.0	-0.185
23516	gene:Solyc09g075990.2	NA	9	-	67670241	67670387	67670241	67670290	67670571	67670725	23516	0,0,1	2,2,0	3,0,1	2,0,0	246	149	1.9844616981809207e-68	5.62882958455e-66	0.0,0.0,1.0	0.476,NA,1.0	-0.405
1561	gene:Solyc12g056340.1	NA	12	+	62299283	62299516	62299298	62299516	62299142	62299198	1561	0,5,0	1,6,6	12,8,2	6,2,2	164	149	2.082998122449788e-68	5.84546888001e-66	0.0,0.431,0.0	0.645,0.784,0.476	-0.491
21717	gene:Solyc01g108280.2	NA	1	-	95634750	95634994	95634750	95634984	95635195	95635507	21717	8,18,13	205,433,264	39,30,19	522,346,181	159	149	2.7862261721060775e-68	7.73661686252e-66	0.035,0.037,0.044	0.065,0.075,0.09	-0.038
21826	gene:Solyc03g025270.2	NA	3	-	2707463	2707519	2707463	2707472	2707675	2707754	21826	53,135,62	5,8,7	173,98,85	0,8,0	196	149	4.347672299891324e-68	1.19465882915e-65	0.89,0.928,0.871	1.0,0.903,1.0	-0.071
24518	gene:Solyc07g005140.2	NA	7	+	166260	167069	166896	167069	164866	166078	24518	28,69,37	120,260,164	110,86,43	294,165,141	785	149	5.342036913411014e-68	1.45275867772e-65	0.042,0.048,0.041	0.066,0.09,0.055	-0.027
16530	gene:Solyc01g006970.2	NA	1	+	1544331	1544435	1544335	1544435	1542886	1543032	16530	2,8,3	30,60,49	31,17,15	124,88,37	153	149	7.071734883208249e-68	1.9035234131e-65	0.061,0.115,0.056	0.196,0.158,0.283	-0.135
11035	gene:Solyc01g090720.2	NA	1	+	84354903	84355145	84354921	84355145	84354718	84354809	11035	11,15,4	0,2,2	12,9,12	5,5,9	167	149	2.076861046625363e-67	5.53389066151e-65	1.0,0.87,0.641	0.682,0.616,0.543	0.223
23590	gene:Solyc12g099010.1	NA	12	-	66325448	66325680	66325448	66325655	66326307	66326370	23590	0,5,7	18,26,25	3,0,0	32,18,24	174	149	1.319879470434477e-66	3.48171005506e-64	0.0,0.141,0.193	0.074,0.0,0.0	0.087
5190	gene:Solyc01g087380.2	NA	1	-	82328213	82328320	82328213	82328315	82330207	82330334	5190	0,6,0	1,0,0	2,4,0	2,4,0	154	149	1.4500921594340496e-66	3.78732485878e-64	0.0,1.0,NA	0.492,0.492,NA	0.008
18539	gene:Solyc02g076840.2	NA	2	+	41967720	41967825	41967723	41967825	41964591	41967595	18539	45,74,42	15,20,16	111,85,44	20,3,10	152	149	2.8087399978912083e-66	7.26389729455e-64	0.746,0.784,0.72	0.845,0.965,0.812	-0.124
19348	gene:Solyc05g050530.2	NA	5	+	60668270	60668308	60668275	60668308	60667468	60667671	19348	2,5,2	56,80,58	20,9,9	155,94,48	154	149	3.8585971552321196e-66	9.88212954931e-64	0.033,0.057,0.032	0.111,0.085,0.154	-0.076
11208	gene:Solyc02g079000.2	NA	2	+	43613114	43613255	43613118	43613255	43612778	43613021	11208	5,21,6	0,0,2	39,35,8	8,6,0	153	149	4.810780700386874e-66	1.22022677015e-63	1.0,1.0,0.745	0.826,0.85,1.0	0.023
24760	gene:Solyc03g082970.2	NA	3	-	52823547	52823622	52823547	52823610	52823704	52823758	24760	2,3,1	20,64,28	6,10,13	85,66,24	161	149	6.566996690075456e-66	1.64981719702e-63	0.085,0.042,0.032	0.061,0.123,0.334	-0.12
24138	gene:Solyc10g076400.1	NA	10	-	59367422	59367601	59367422	59367594	59367842	59368183	24138	3,0,9	21,41,19	1,2,0	48,27,12	156	149	7.506306598685546e-66	1.86800812987e-63	0.12,0.0,0.311	0.02,0.066,0.0	0.115
247	gene:Solyc01g079630.2	NA	1	+	78753761	78753899	78753769	78753899	78751063	78751148	247	4,7,3	3,4,4	2,1,2	9,9,3	157	149	2.726509778300532e-65	6.7217384525e-63	0.559,0.624,0.416	0.174,0.095,0.388	0.314
26071	gene:Solyc06g053420.2	NA	6	+	36191182	36191266	36191190	36191266	36190368	36190466	26071	6,12,0	17,56,47	4,2,2	126,89,21	157	149	7.627876786847755e-65	1.86310890519e-62	0.251,0.169,0.0	0.029,0.021,0.083	0.096
18472	gene:Solyc02g087780.2	NA	2	+	50079345	50079469	50079361	50079469	50079141	50079265	18472	3,9,4	35,51,34	1,3,1	83,30,38	165	149	2.159460777595407e-64	5.22609319745e-62	0.072,0.137,0.096	0.011,0.083,0.023	0.063
8766	gene:Solyc01g080760.2	NA	1	-	79981317	79981557	79981317	79981503	79985502	79986522	8766	0,2,5	7,24,4	17,12,5	24,17,6	203	149	7.558603386624816e-64	1.81262180669e-61	0.0,0.058,0.478	0.342,0.341,0.38	-0.176
11043	gene:Solyc06g065980.2	NA	6	+	41358071	41358134	41358076	41358134	41357928	41357991	11043	11,32,12	0,6,2	31,21,10	0,1,0	154	149	3.0134420718403997e-63	7.11363137577e-61	1.0,0.838,0.853	1.0,0.953,1.0	-0.087
573	gene:Solyc08g016070.1	NA	8	-	6650231	6650329	6650231	6650295	6650454	6650510	573	8,50,12	2,10,1	40,52,25	0,3,0	183	149	3.020306736745677e-63	7.11363137577e-61	0.765,0.803,0.907	1.0,0.934,1.0	-0.153
20010	gene:Solyc10g083380.1	NA	10	+	63210069	63210149	63210083	63210149	63209640	63209697	20010	0,19,2	0,9,2	13,10,0	1,0,1	163	149	5.177970324369762e-63	1.20875822289e-60	NA,0.659,0.478	0.922,1.0,0.0	-0.072
20689	gene:Solyc04g050920.2	NA	4	+	48982135	48982238	48982154	48982238	48981895	48982076	20689	0,2,0	20,43,22	4,8,1	56,53,26	168	149	7.846334394444795e-63	1.81560048238e-60	0.0,0.04,0.0	0.06,0.118,0.033	-0.057
15283	gene:Solyc07g064830.2	NA	7	+	66830069	66830350	66830140	66830350	66829874	66829954	15283	11,24,19	2,6,0	24,16,6	11,6,7	220	149	1.0966024200752308e-62	2.51541523819e-60	0.788,0.73,1.0	0.596,0.644,0.367	0.304
10726	gene:Solyc03g006730.1	NA	3	+	1287856	1287973	1287862	1287973	1286449	1287770	10726	1,19,28	1,1,2	19,16,17	3,11,3	155	149	1.7970709354139916e-62	4.08663225908e-60	0.49,0.948,0.931	0.859,0.583,0.845	0.027
9414	gene:Solyc07g008560.2	NA	7	+	3506632	3506777	3506651	3506777	3506348	3506554	9414	39,61,41	521,793,584	99,65,28	853,425,364	168	149	1.1785620569776424e-61	2.65720414539e-59	0.062,0.064,0.059	0.093,0.119,0.064	-0.03
1257	gene:Solyc11g012550.1	NA	11	+	5361033	5361192	5361093	5361192	5360151	5360248	1257	5,40,14	0,21,2	51,39,22	6,3,3	209	149	1.2008623608165948e-61	2.68453798441e-59	1.0,0.576,0.833	0.858,0.903,0.839	-0.064
3713	gene:Solyc01g065710.2	NA	1	-	72298755	72298895	72298755	72298861	72299875	72299958	3713	13,26,18	0,3,5	26,32,20	0,0,2	183	149	1.340355137934727e-61	2.97119564568e-59	1.0,0.876,0.746	1.0,1.0,0.891	-0.09
23849	gene:Solyc05g007990.2	NA	5	-	2418662	2418757	2418662	2418741	2418843	2419083	23849	6,18,10	2,2,2	17,10,7	9,11,3	165	149	3.715502029735913e-61	8.16760233687e-59	0.73,0.89,0.819	0.63,0.451,0.678	0.227
6888	gene:Solyc03g005080.2	NA	3	-	55565	55710	55565	55640	55812	55992	6888	0,2,1	56,93,54	12,4,3	142,111,47	219	149	3.892779082517948e-61	8.48658011717e-59	0.0,0.014,0.012	0.054,0.024,0.042	-0.031
13060	gene:Solyc11g072640.1	NA	11	-	55869599	55869705	55869599	55869666	55869772	55869916	13060	4,3,0	0,2,0	0,1,0	2,0,1	188	149	4.1416447908423096e-61	8.95511868341e-59	1.0,0.543,NA	0.0,1.0,0.0	0.438
6327	gene:Solyc11g042820.1	NA	11	+	34126170	34126260	34126189	34126260	34125890	34126100	6327	0,15,1	0,8,0	18,15,14	3,2,0	168	149	7.066038858891648e-61	1.51540682162e-58	NA,0.624,1.0	0.842,0.869,1.0	-0.092
1437	gene:Solyc09g009520.2	NA	9	-	2931613	2931855	2931613	2931852	2932743	2932883	1437	0,0,4	0,1,0	3,2,2	5,0,6	152	149	7.171624202033418e-61	1.52564737762e-58	NA,0.0,1.0	0.37,1.0,0.246	-0.039
15328	gene:Solyc06g069090.2	NA	6	-	42881825	42881937	42881825	42881910	42882381	42882477	15328	44,175,91	526,1341,740	255,235,126	1737,1336,731	176	149	9.011002058048531e-61	1.90160978631e-58	0.066,0.099,0.094	0.111,0.13,0.127	-0.036
6986	gene:Solyc06g076650.2	NA	6	+	47607215	47607296	47607232	47607296	47605765	47605843	6986	9,10,12	2,4,2	14,12,2	0,2,0	166	149	1.573494378354492e-60	3.29422287354e-58	0.802,0.692,0.843	1.0,0.843,1.0	-0.169
19046	gene:Solyc12g087810.1	NA	12	-	63310082	63310148	63310082	63310138	63311277	63311346	19046	3,8,4	36,67,30	2,2,1	108,46,20	159	149	1.9670255985560893e-60	4.0856825405e-58	0.072,0.101,0.111	0.017,0.039,0.045	0.061
23445	gene:Solyc05g051230.2	NA	5	+	61493164	61493283	61493174	61493283	61492246	61492325	23445	44,56,52	2,0,0	108,69,38	4,6,3	159	149	2.9891619826563334e-60	6.16024249535e-58	0.954,1.0,1.0	0.962,0.915,0.922	0.052
9997	gene:Solyc03g046350.2	NA	3	-	12323376	12323619	12323376	12323562	12323756	12324008	9997	0,4,2	1,0,0	10,10,1	6,0,0	206	149	4.0696741627291767e-60	8.32201044486e-58	0.0,1.0,1.0	0.547,1.0,1.0	-0.182
23743	gene:Solyc10g085200.1	NA	10	+	64472515	64472594	64472520	64472594	64472131	64472255	23743	10,6,0	68,108,89	4,1,0	187,76,41	154	149	9.469361327142572e-60	1.92147909576e-57	0.125,0.051,0.0	0.02,0.013,0.0	0.048
6013	gene:Solyc07g039340.2	NA	7	-	47180383	47180526	47180383	47180509	47180585	47180867	6013	2,4,9	34,77,37	2,1,3	116,68,44	166	149	3.611162671668261e-59	7.27166871114e-57	0.05,0.045,0.179	0.015,0.013,0.058	0.063
14418	gene:Solyc10g051110.1	NA	10	-	51526917	51527099	51526917	51527094	51527201	51527250	14418	0,3,0	7,4,5	5,1,1	1,5,0	154	149	6.236352823624816e-59	1.24627841768e-56	0.0,0.421,0.0	0.829,0.162,1.0	-0.523
11739	gene:Solyc07g009350.2	NA	7	-	4406816	4406913	4406816	4406908	4406996	4407154	11739	0,0,1	0,4,0	7,9,5	3,2,12	154	149	8.059454685220052e-59	1.59849891084e-56	NA,0.0,1.0	0.693,0.813,0.287	-0.098
15611	gene:Solyc12g007010.1	NA	12	+	1449757	1449900	1449764	1449900	1449544	1449688	15611	7,15,9	0,2,0	31,26,3	7,1,2	156	149	9.170095441921797e-59	1.80520856465e-56	1.0,0.878,1.0	0.809,0.961,0.589	0.173
5399	gene:Solyc09g009940.2	NA	9	-	3405770	3405951	3405770	3405896	3406068	3406146	5399	0,2,1	9,34,16	6,12,2	42,28,15	204	149	1.3804430642351113e-58	2.69738574752e-56	0.0,0.041,0.044	0.094,0.238,0.089	-0.112
25916	gene:Solyc10g054080.1	NA	10	-	54567456	54567580	54567456	54567542	54567726	54567780	25916	0,2,0	6,2,0	10,2,0	5,2,0	187	149	1.5116742153291793e-58	2.93209221516e-56	0.0,0.443,NA	0.614,0.443,NA	-0.307
25147	gene:Solyc06g071430.2	NA	6	+	43953485	43955049	43954855	43955049	43953269	43953362	25147	161,336,184	0,2,0	560,446,230	4,6,2	1519	149	1.965106150488146e-58	3.78376168932e-56	1.0,0.943,1.0	0.932,0.879,0.919	0.071
13491	gene:Solyc05g051750.2	NA	5	-	62133815	62133859	62133815	62133856	62133966	62134054	13491	0,0,1	0,4,0	0,5,4	0,7,3	152	149	2.8319250291162022e-58	5.41328625674e-56	NA,0.0,1.0	NA,0.412,0.567	0.011
11614	gene:Solyc12g088230.1	NA	12	-	63678569	63678766	63678569	63678726	63679853	63680063	11614	0,7,9	0,5,0	14,13,5	3,1,0	189	149	3.0579440830655437e-58	5.80327388253e-56	NA,0.525,1.0	0.786,0.911,1.0	-0.137
3321	gene:Solyc07g064810.2	NA	7	-	66799309	66799421	66799309	66799417	66799540	66799710	3321	30,69,52	2,0,2	87,74,43	2,12,4	153	149	1.5471220200457177e-57	2.91510941191e-55	0.936,1.0,0.962	0.977,0.857,0.913	0.05
20746	gene:Solyc01g102970.2	NA	1	+	91622773	91622884	91622799	91622884	91622171	91622295	20746	0,3,0	2,11,5	6,2,1	6,6,0	175	149	2.557307340236505e-57	4.78434115802e-55	0.0,0.188,0.0	0.46,0.221,1.0	-0.498
8574	gene:Solyc09g075070.2	NA	9	-	66886361	66886454	66886361	66886442	66886545	66886574	8574	14,25,14	19,22,28	18,12,13	53,37,34	161	149	3.8700713980752145e-57	7.18933897252e-55	0.405,0.513,0.316	0.239,0.231,0.261	0.168
14438	gene:Solyc08g078210.2	NA	8	+	62044876	62044984	62044906	62044984	62044666	62044800	14438	7,10,6	111,176,149	1,0,2	95,65,25	179	149	6.015003443328857e-57	1.10957885197e-54	0.05,0.045,0.032	0.009,0.0,0.062	0.019
15030	gene:Solyc01g008600.2	NA	1	+	2688678	2688779	2688682	2688779	2688511	2688592	15030	26,56,42	4,4,4	75,62,31	4,0,0	153	149	7.91478863919884e-57	1.44989034384e-54	0.864,0.932,0.911	0.948,1.0,1.0	-0.08
24941	gene:Solyc03g113550.2	NA	3	+	63660061	63660238	63660118	63660238	63659256	63659724	24941	5,13,7	37,87,67	7,8,0	146,110,60	206	149	6.807773156818444e-56	1.23849826278e-53	0.089,0.098,0.07	0.034,0.05,0.0	0.058
25517	gene:Solyc02g067860.2	NA	2	+	37962479	37962710	37962568	37962710	37962280	37962372	25517	10,42,35	2,3,3	35,23,16	14,2,6	238	149	6.884481746906093e-56	1.24387495892e-53	0.758,0.898,0.88	0.61,0.878,0.625	0.141
20083	gene:Solyc01g107040.2	NA	1	-	94709791	94709920	94709791	94709896	94710721	94710856	20083	2,14,10	85,151,90	38,18,12	205,138,80	173	149	1.8331238646303035e-55	3.28952206973e-53	0.02,0.074,0.087	0.138,0.101,0.114	-0.057
3917	gene:Solyc10g055720.1	NA	10	-	57248871	57248968	57248871	57248952	57249928	57249992	3917	5,15,6	156,347,190	21,35,9	374,361,139	165	149	2.6205462007074964e-55	4.6707694749e-53	0.028,0.038,0.028	0.048,0.081,0.055	-0.03
21409	gene:Solyc11g072970.1	NA	11	-	56120379	56120454	56120379	56120447	56120535	56120616	21409	38,59,83	2,0,2	80,80,55	8,3,5	156	149	3.535759382917131e-55	6.25971790349e-53	0.948,1.0,0.975	0.905,0.962,0.913	0.048
24376	gene:Solyc03g113060.2	NA	3	-	63357476	63357713	63357476	63357635	63358242	63358367	24376	2,1,0	7,13,7	6,6,6	22,17,14	227	149	3.993757360483798e-55	7.02342169415e-53	0.158,0.048,0.0	0.152,0.188,0.22	-0.118
9260	gene:Solyc01g094940.2	NA	1	+	86345094	86345224	86345130	86345224	86344241	86344555	9260	12,27,14	2,0,0	23,25,7	6,2,0	185	149	1.0367731184477233e-54	1.8111945756e-52	0.829,1.0,1.0	0.755,0.91,1.0	0.055
24025	gene:Solyc02g092780.1	NA	2	+	53741532	53741638	53741537	53741638	53741151	53741218	24025	0,2,0	15,46,13	7,2,3	53,59,22	154	149	1.2633420494650695e-54	2.19248025808e-52	0.0,0.04,0.0	0.113,0.032,0.117	-0.074
10198	gene:Solyc04g077940.2	NA	4	-	62802670	62802744	62802670	62802739	62802826	62803622	10198	6,5,6	2,0,0	17,6,5	7,0,2	154	149	1.6129137563047767e-54	2.78085307043e-52	0.744,1.0,1.0	0.701,1.0,0.708	0.112
20480	gene:Solyc09g082380.2	NA	9	+	68144702	68144878	68144709	68144878	68144157	68144235	20480	1,4,0	6,28,8	6,5,3	17,1,13	156	149	1.953005973929199e-54	3.34534705106e-52	0.137,0.12,0.0	0.252,0.827,0.181	-0.334
5650	gene:Solyc04g081880.2	NA	4	-	65743809	65743874	65743809	65743865	65743967	65744029	5650	1,0,0	0,3,1	0,2,1	2,0,0	158	149	2.840717534712585e-54	4.83453469988e-52	1.0,0.0,0.0	0.0,1.0,1.0	-0.333
17201	gene:Solyc01g080400.2	NA	1	+	79651716	79651910	79651720	79651910	79651255	79651387	17201	16,30,10	18,38,20	52,32,27	37,26,12	153	149	4.373135965271965e-54	7.39480471974e-52	0.464,0.435,0.327	0.578,0.545,0.687	-0.195
10206	gene:Solyc08g074910.2	NA	8	+	59057592	59057655	59057605	59057655	59057116	59057399	10206	4,6,3	14,12,10	18,6,8	15,8,6	162	149	1.3602019899892183e-53	2.28539925439e-51	0.208,0.315,0.216	0.525,0.408,0.551	-0.248
20153	gene:Solyc03g083020.2	NA	3	+	52859874	52860102	52859997	52860102	52859069	52859104	20153	2,13,3	2,17,1	11,23,2	5,0,3	272	149	1.6431835696058875e-53	2.74338856852e-51	0.354,0.295,0.622	0.547,1.0,0.268	-0.181
16428	gene:Solyc12g099400.1	NA	12	-	66562760	66562944	66562760	66562926	66563018	66563115	16428	2,6,6	28,58,51	1,1,2	74,30,35	167	149	1.6967052699274952e-53	2.81493008273e-51	0.06,0.084,0.095	0.012,0.029,0.049	0.05
8423	gene:Solyc06g065700.2	NA	6	+	41136449	41136674	41136562	41136674	41136262	41136339	8423	6,26,5	0,2,0	28,19,7	4,2,2	262	149	4.210994242510562e-53	6.9426135702e-51	1.0,0.881,1.0	0.799,0.844,0.666	0.191
22431	gene:Solyc12g017860.1	NA	12	-	7595420	7595567	7595420	7595544	7595712	7595937	22431	0,2,0	0,3,1	5,4,3	7,0,2	172	149	8.181756816133829e-53	1.34053765871e-50	NA,0.366,0.0	0.382,1.0,0.565	-0.466
43	gene:Solyc05g052220.2	NA	5	+	62501167	62501295	62501188	62501295	62499506	62499753	43	0,1,0	0,0,4	5,4,1	2,0,5	170	149	1.0410799149317582e-52	1.69522512815e-50	NA,1.0,0.0	0.687,1.0,0.149	-0.112
17732	gene:Solyc03g019860.2	NA	3	+	61329130	61329218	61329169	61329218	61328889	61328960	17732	45,49,21	38,92,39	92,47,30	67,52,24	188	149	1.2426247303496448e-52	2.01099372772e-50	0.484,0.297,0.299	0.521,0.417,0.498	-0.119
21351	gene:Solyc04g076180.2	NA	4	+	61120328	61120525	61120336	61120525	61118451	61120254	21351	1,2,0	18,43,29	7,7,1	62,62,21	157	149	1.4793423002341653e-52	2.37948600841e-50	0.05,0.042,0.0	0.097,0.097,0.043	-0.048
20779	gene:Solyc05g050230.2	NA	5	+	60279663	60279757	60279669	60279757	60279470	60279568	20779	659,1674,984	7,17,9	1833,1461,754	47,18,11	155	149	1.539020108212317e-52	2.46047342027e-50	0.989,0.99,0.991	0.974,0.987,0.985	0.008
22422	gene:Solyc12g017860.1	NA	12	-	7593318	7593472	7593318	7593388	7593817	7593910	22422	15,56,25	4,10,0	86,79,35	3,5,0	233	149	2.893198886036541e-52	4.59757189246e-50	0.706,0.782,1.0	0.948,0.91,1.0	-0.123
19342	gene:Solyc12g049530.1	NA	12	+	36706219	36706333	36706225	36706333	36706033	36706093	19342	0,3,0	0,2,2	2,0,2	1,1,0	155	149	3.680378918608832e-52	5.8134560176e-50	NA,0.59,0.0	0.658,0.0,1.0	-0.258
26912	gene:Solyc11g062070.1	NA	11	-	48924053	48924207	48924053	48924106	48924843	48924879	26912	26,54,45	0,2,0	96,70,47	5,0,6	250	149	5.249787295950768e-52	8.24310351666e-50	1.0,0.941,1.0	0.92,1.0,0.824	0.066
16945	gene:Solyc07g017530.2	NA	7	-	7471524	7471973	7471524	7471642	7472831	7472987	16945	22,58,27	0,3,0	76,51,24	5,6,1	480	149	7.381274478414266e-52	1.15213396134e-49	1.0,0.857,1.0	0.825,0.725,0.882	0.142
20223	gene:Solyc11g045000.1	NA	11	+	31901611	31901762	31901678	31901762	31901447	31901534	20223	0,0,2	7,5,4	3,2,3	17,6,1	216	149	7.525351458735321e-52	1.16771321253e-49	0.0,0.0,0.256	0.109,0.187,0.674	-0.238
23012	gene:Solyc08g014470.2	NA	8	-	4537373	4537582	4537373	4537505	4537755	4537830	23012	0,4,2	33,78,34	4,8,4	57,42,18	226	149	1.663078624163238e-51	2.56551760391e-49	0.0,0.033,0.037	0.044,0.112,0.128	-0.071
25867	gene:Solyc04g072050.2	NA	4	-	59107678	59107696	59107678	59107691	59108009	59108099	25867	8,7,7	5,4,1	20,9,11	3,1,0	154	149	1.886766237467944e-51	2.89366317315e-49	0.608,0.629,0.871	0.866,0.897,1.0	-0.218
25542	gene:Solyc03g118350.2	NA	3	-	67258257	67258478	67258257	67258457	67259500	67259634	25542	7,10,0	10,23,2	6,9,7	6,5,2	170	149	2.5219318215995306e-51	3.84543581052e-49	0.38,0.276,0.0	0.467,0.612,0.754	-0.392
12870	gene:Solyc07g006190.2	NA	7	-	1024698	1024813	1024698	1024732	1025832	1025947	12870	3,10,8	6,4,0	9,15,1	2,1,0	230	149	3.048011182749293e-51	4.62089005688e-49	0.245,0.618,1.0	0.745,0.907,1.0	-0.263
10379	gene:Solyc05g012940.2	NA	5	+	6054584	6054681	6054604	6054681	6054327	6054466	10379	0,2,8	0,10,5	6,12,3	8,4,0	169	149	3.937151694265592e-51	5.93474997389e-49	NA,0.15,0.585	0.398,0.726,1.0	-0.341
22633	gene:Solyc01g103320.2	NA	1	+	91963221	91963327	91963231	91963327	91962037	91962225	22633	9,13,15	10,8,9	50,36,7	8,12,5	159	149	4.701534843473559e-51	7.04669247932e-49	0.458,0.604,0.61	0.854,0.738,0.567	-0.162
3009	gene:Solyc05g007200.2	NA	5	-	1813390	1813515	1813390	1813511	1814979	1815097	3009	20,26,39	0,2,1	48,28,16	4,9,0	153	149	6.916215207610819e-51	1.03075051391e-48	1.0,0.927,0.974	0.921,0.752,1.0	0.076
14156	gene:Solyc02g067890.2	NA	2	-	37982688	37982879	37982688	37982871	37983140	37983305	14156	6,10,4	85,146,114	4,3,1	224,114,64	157	149	7.519298954149039e-51	1.1081094252e-48	0.063,0.061,0.032	0.017,0.024,0.015	0.033
15739	gene:Solyc04g076390.2	NA	4	+	61296430	61296498	61296434	61296498	61295674	61296139	15739	5,12,0	6,34,15	23,20,5	26,24,11	153	149	7.490690524821836e-51	1.1081094252e-48	0.448,0.256,0.0	0.463,0.448,0.307	-0.171
25377	gene:Solyc10g084810.1	NA	10	-	64216384	64216561	64216384	64216525	64216655	64216674	25377	0,1,4	0,4,6	7,4,3	7,2,0	185	149	7.973890517670782e-51	1.16857365536e-48	NA,0.168,0.349	0.446,0.617,1.0	-0.429
18599	gene:Solyc04g056600.2	NA	4	-	54570027	54570098	54570027	54570082	54570278	54570376	18599	0,2,0	4,3,2	3,1,1	3,3,0	165	149	1.3484021022252544e-50	1.96516569362e-48	0.0,0.376,0.0	0.475,0.231,1.0	-0.443
23699	gene:Solyc01g100050.2	NA	1	+	90157334	90157425	90157337	90157425	90157050	90157246	23699	3,24,15	24,97,57	43,59,19	136,114,38	152	149	1.5334132435128627e-50	2.22252241487e-48	0.109,0.195,0.205	0.237,0.337,0.329	-0.131
10798	gene:Solyc02g065350.2	NA	2	+	36552033	36552199	36552038	36552199	36551467	36551921	10798	0,3,0	0,0,1	4,2,1	4,1,1	154	149	2.2528284682918895e-50	3.24739683962e-48	NA,1.0,0.0	0.492,0.659,0.492	-0.048
246	gene:Solyc01g079630.2	NA	1	+	78753754	78753899	78753761	78753899	78751063	78751148	246	2,7,18	4,3,3	17,18,2	2,0,0	156	149	4.759025757044959e-50	6.82273589375e-48	0.323,0.69,0.851	0.89,1.0,1.0	-0.342
15936	gene:Solyc09g074880.2	NA	9	+	66693389	66693557	66693399	66693557	66693021	66693253	15936	0,2,0	0,5,5	5,9,3	0,10,2	159	149	4.813627889693325e-50	6.8637129785e-48	NA,0.273,0.0	1.0,0.458,0.584	-0.544
6525	gene:Solyc06g065640.2	NA	6	+	41042936	41043182	41042951	41043182	41042169	41042379	6525	110,230,146	20,48,19	350,185,119	97,40,45	164	149	5.772945742991677e-50	8.18734063196e-48	0.833,0.813,0.875	0.766,0.808,0.706	0.08
24801	gene:Solyc04g025650.2	NA	4	+	21362079	21362317	21362091	21362317	21361823	21361995	24801	1,3,4	61,124,69	13,11,10	211,166,76	161	149	7.553324614649145e-50	1.06550347599e-47	0.015,0.022,0.051	0.054,0.058,0.109	-0.044
17664	gene:Solyc09g018370.2	NA	9	+	14531942	14532074	14532018	14532074	14531660	14531865	17664	25,24,28	0,8,2	55,22,18	0,2,1	225	149	8.637456974960764e-50	1.21195466778e-47	1.0,0.665,0.903	1.0,0.879,0.923	-0.078
16786	gene:Solyc06g068760.2	NA	6	+	42618182	42618278	42618185	42618278	42617968	42618073	16786	27,69,43	60,114,60	95,52,21	206,141,93	152	149	8.872208250342008e-50	1.23830678008e-47	0.306,0.372,0.413	0.311,0.266,0.181	0.111
13420	gene:Solyc03g098170.2	NA	3	-	60507662	60507836	60507662	60507814	60508423	60508554	13420	1,2,0	39,113,68	10,2,4	157,131,41	171	149	9.625180317694028e-50	1.33632964e-47	0.022,0.015,0.0	0.053,0.013,0.078	-0.036
21867	gene:Solyc03g110940.2	NA	3	+	61667061	61667170	61667129	61667170	61666731	61666842	21867	56,116,72	3,2,3	92,77,40	12,2,6	217	149	1.5825269669656016e-49	2.18562716553e-47	0.928,0.976,0.943	0.84,0.964,0.821	0.074
10284	gene:Solyc01g091950.2	NA	1	+	85485822	85485999	85485941	85485999	85484857	85484917	10284	45,141,69	1,0,2	210,159,79	5,4,8	268	149	2.0661350617415765e-49	2.83867587467e-47	0.962,1.0,0.95	0.959,0.957,0.846	0.05
24637	gene:Solyc02g030230.2	NA	2	-	25329718	25329800	25329718	25329756	25329925	25330259	24637	3,9,2	10,76,36	26,31,3	90,95,35	193	149	2.318837155098987e-49	3.16935778831e-47	0.188,0.084,0.041	0.182,0.201,0.062	-0.044
10193	gene:Solyc02g085570.2	NA	2	+	48403439	48403561	48403442	48403561	48403090	48403161	10193	12,9,4	5,15,9	18,12,6	10,2,2	152	149	3.1867214986341383e-49	4.33311991817e-47	0.702,0.37,0.303	0.638,0.855,0.746	-0.288
13755	gene:Solyc12g005080.1	NA	12	+	39207	39327	39234	39327	38850	39132	13755	8,24,5	242,640,320	10,3,7	655,447,332	176	149	3.9497450894208344e-49	5.34309362635e-47	0.027,0.031,0.013	0.013,0.006,0.018	0.011
4208	gene:Solyc01g096870.2	NA	1	+	87868559	87868656	87868569	87868656	87867677	87867788	4208	3,4,2	79,90,75	23,10,12	201,128,87	159	149	4.609657944096558e-49	6.20398810752e-47	0.034,0.04,0.024	0.097,0.068,0.114	-0.06
20536	gene:Solyc09g010180.2	SPY	9	+	3571614	3571862	3571734	3571862	3571062	3571280	20536	16,13,9	96,146,91	17,8,5	260,164,130	269	149	4.665935579736484e-49	6.24785353593e-47	0.085,0.047,0.052	0.035,0.026,0.021	0.034
16661	gene:Solyc01g099770.2	NA	1	+	89916001	89916175	89916017	89916175	89915817	89915933	16661	310,843,418	18262,31644,22425	1117,1069,481	49389,28335,22430	165	149	4.772210319555361e-49	6.35788565755e-47	0.015,0.023,0.017	0.02,0.033,0.019	-0.006
26696	gene:Solyc04g064920.2	NA	4	-	56049830	56049898	56049830	56049881	56050008	56050250	26696	8,15,8	0,2,0	13,11,4	2,3,1	166	149	5.854509760022291e-49	7.76060869144e-47	1.0,0.871,1.0	0.854,0.767,0.782	0.156
17519	gene:Solyc06g016770.2	NA	6	+	13501900	13501980	13501905	13501980	13501651	13501742	17519	14,36,24	0,3,0	42,39,28	6,3,4	154	149	7.284028386458197e-49	9.60726924032e-47	1.0,0.921,1.0	0.871,0.926,0.871	0.084
4458	gene:Solyc05g046300.2	NA	5	+	58518400	58518647	58518411	58518647	58516799	58517237	4458	8,5,4	81,165,104	31,17,5	183,152,82	160	149	7.322347071901757e-49	9.60976086615e-47	0.084,0.027,0.035	0.136,0.094,0.054	-0.046
7922	gene:Solyc08g077750.2	NA	8	-	61648150	61648216	61648150	61648193	61648880	61649116	7922	51,125,69	0,1,1	172,113,52	8,0,5	172	149	9.55081961216492e-49	1.24723302252e-46	1.0,0.991,0.984	0.949,1.0,0.9	0.042
4898	gene:Solyc10g079710.1	NA	10	+	61215282	61215362	61215285	61215362	61215118	61215208	4898	7,12,13	10,19,10	7,1,6	24,11,11	152	149	2.047293448586099e-48	2.66037211233e-46	0.407,0.382,0.56	0.222,0.082,0.348	0.232
3710	gene:Solyc01g065710.2	NA	1	-	72298755	72298895	72298755	72298891	72299875	72299958	3710	13,25,13	2,0,9	24,28,20	2,2,0	153	149	2.3067974272538385e-48	2.98289261439e-46	0.864,1.0,0.584	0.921,0.932,1.0	-0.135
15301	gene:Solyc03g119650.2	NA	3	+	68210856	68210980	68210896	68210980	68210542	68210738	15301	29,57,34	0,2,0	114,56,34	1,10,0	189	149	2.850537307730804e-48	3.66801578735e-46	1.0,0.957,1.0	0.989,0.815,1.0	0.051
16504	gene:Solyc02g091120.2	NA	2	-	52534543	52534591	52534543	52534581	52534955	52535075	16504	13,2,13	2,9,3	20,7,18	0,4,2	159	149	3.603281834626801e-48	4.61412483086e-46	0.859,0.172,0.802	1.0,0.621,0.894	-0.227
20449	gene:Solyc01g079250.2	NA	1	-	78341571	78341803	78341571	78341789	78342104	78343189	20449	11,11,6	0,4,4	5,6,5	9,6,2	163	149	1.0561366420981124e-47	1.34588543391e-45	1.0,0.715,0.578	0.337,0.478,0.696	0.261
8730	gene:Solyc08g007950.2	NA	8	+	2450472	2450584	2450483	2450584	2449535	2450391	8730	8,6,12	2,5,2	26,17,8	1,3,0	160	149	4.3621488853306357e-47	5.5321694926e-45	0.788,0.528,0.848	0.96,0.841,1.0	-0.212
12737	gene:Solyc01g095210.2	NA	1	-	86556017	86556170	86556017	86556119	86556967	86557099	12737	33,73,55	1,0,0	116,81,47	2,5,3	200	149	4.403487472099579e-47	5.55787540797e-45	0.961,1.0,1.0	0.977,0.923,0.921	0.047
5744	gene:Solyc04g072770.2	NA	4	+	59739396	59739578	59739410	59739578	59738671	59738810	5744	0,2,0	15,31,38	3,5,2	58,35,31	163	149	4.62914965177156e-47	5.81487326972e-45	0.0,0.056,0.0	0.045,0.116,0.056	-0.054
8685	gene:Solyc03g113590.2	NA	3	-	63674279	63674434	63674279	63674426	63675091	63675419	8685	6,3,5	1,2,2	11,4,5	2,0,0	157	149	6.436906031400104e-47	8.0473528058e-45	0.851,0.587,0.703	0.839,1.0,1.0	-0.233
2258	gene:Solyc01g102650.2	NA	1	+	91401873	91402062	91401957	91402062	91401598	91401671	2258	0,27,8	0,0,1	36,14,8	2,2,2	233	149	1.268888265410556e-46	1.57886809214e-44	NA,1.0,0.836	0.92,0.817,0.719	0.099
22627	gene:Solyc01g005540.2	NA	1	-	363782	363903	363782	363883	365157	365226	22627	1,3,0	0,2,4	1,1,0	7,2,0	169	149	1.4139736566627148e-46	1.75113667085e-44	1.0,0.569,0.0	0.112,0.306,NA	0.314
26904	gene:Solyc01g100610.2	NA	1	-	90593651	90593828	90593651	90593824	90593911	90594001	26904	14,54,29	0,2,0	95,68,31	5,7,0	153	149	1.8744664378196717e-46	2.31058645623e-44	1.0,0.963,1.0	0.949,0.904,1.0	0.037
21892	gene:Solyc02g091290.2	NA	2	+	52631911	52632115	52631927	52632115	52631792	52631852	21892	19,18,22	0,2,4	10,18,19	8,4,3	165	149	7.435142116068548e-46	9.12240064557e-44	1.0,0.89,0.832	0.53,0.803,0.851	0.179
26252	gene:Solyc11g044340.1	NA	11	+	32949750	32949908	32949778	32949908	32949183	32949672	26252	2,4,0	0,2,0	2,2,0	6,3,0	177	149	9.285586965002733e-46	1.1340023081e-43	1.0,0.627,NA	0.219,0.359,NA	0.524
14227	gene:Solyc10g081650.1	CRTISO	10	-	62685212	62685295	62685212	62685278	62685686	62685786	14227	62,123,29	1,4,5	153,82,34	15,9,6	166	149	1.2913782447009465e-45	1.56982795931e-43	0.982,0.965,0.839	0.902,0.891,0.836	0.052
16226	gene:Solyc08g005970.2	NA	8	-	738332	738424	738332	738416	738998	739092	16226	133,310,175	0,2,5	500,307,248	9,6,14	157	149	1.5244352713035355e-45	1.8446366065e-43	1.0,0.993,0.971	0.981,0.98,0.944	0.02
5546	gene:Solyc02g091030.2	NA	2	+	52471825	52471918	52471828	52471918	52471610	52471703	5546	0,2,1	6,0,3	5,0,0	1,1,0	152	149	1.5834183049702964e-45	1.90725988433e-43	0.0,1.0,0.246	0.831,0.0,NA	-0.0
22880	gene:Solyc06g083260.2	NA	6	-	48752024	48752126	48752024	48752108	48752200	48752387	22880	0,1,0	2,0,1	1,3,0	0,4,0	167	149	1.720773470826104e-45	2.0632856085e-43	0.0,1.0,0.0	1.0,0.401,NA	-0.367
19303	gene:Solyc02g032300.2	NA	2	+	28120752	28120954	28120884	28120954	28120530	28120596	19303	1,0,3	1,0,0	8,4,4	5,1,0	281	149	1.804836098894741e-45	2.15428830103e-43	0.347,NA,1.0	0.459,0.68,1.0	-0.04
20084	gene:Solyc01g107040.2	NA	1	-	94709791	94709904	94709791	94709896	94710721	94710856	20084	1,13,9	85,151,90	35,13,10	205,138,80	157	149	1.8575745539047974e-45	2.2072504125e-43	0.011,0.076,0.087	0.139,0.082,0.106	-0.051
26161	gene:Solyc05g018130.2	NA	5	+	20054961	20055195	20054981	20055195	20054816	20054875	26161	0,0,1	0,1,2	4,0,3	5,2,0	169	149	6.646470808932583e-45	7.86220867573e-43	NA,0.0,0.306	0.414,0.0,1.0	-0.318
20196	gene:Solyc10g045540.1	NA	10	+	34550533	34550704	34550560	34550704	34549919	34550002	20196	0,2,1	1,3,2	5,7,4	1,5,2	176	149	6.983273440255036e-45	8.22373973574e-43	0.0,0.361,0.297	0.809,0.542,0.629	-0.441
24153	gene:Solyc12g055990.1	NA	12	+	61981974	61982095	61982020	61982095	61979732	61979948	24153	0,1,4	0,2,0	0,2,0	3,1,4	195	149	7.32047562089773e-45	8.58252561794e-43	NA,0.276,1.0	0.0,0.604,0.0	0.437
26482	gene:Solyc03g111510.2	NA	3	+	62119144	62119219	62119158	62119219	62118807	62118874	26482	1,2,0	2,0,0	1,0,0	3,2,6	163	149	8.82345855949501e-45	1.02988501478e-42	0.314,1.0,NA	0.234,0.0,0.0	0.579
8784	gene:Solyc06g065020.2	NA	6	-	40544775	40544909	40544775	40544885	40544978	40545196	8784	5,13,15	0,9,9	42,27,2	11,1,0	173	149	1.0961198081416889e-44	1.27376847661e-42	1.0,0.554,0.589	0.767,0.959,1.0	-0.194
16999	gene:Solyc06g054240.2	NA	6	+	37064045	37064108	37064052	37064108	37063743	37063932	16999	18,19,19	0,2,0	36,9,13	3,3,1	156	149	1.1114165206547387e-44	1.28587966659e-42	1.0,0.901,1.0	0.92,0.741,0.925	0.105
22482	gene:Solyc09g020140.2	NA	9	-	18643105	18643251	18643105	18643171	18643736	18643791	22482	1,3,0	0,0,1	5,4,1	2,3,0	229	149	1.2997658428396947e-44	1.49722808595e-42	1.0,1.0,0.0	0.619,0.465,1.0	-0.028
1095	gene:Solyc08g081250.2	NA	8	-	64310777	64310885	64310777	64310882	64311438	64311495	1095	23,26,8	0,0,9	43,9,3	28,4,4	152	149	1.3289975162850663e-44	1.52424458618e-42	1.0,1.0,0.466	0.601,0.688,0.424	0.251
2125	gene:Solyc03g119780.2	NA	3	-	68356007	68356169	68356007	68356153	68357558	68357889	2125	1,4,0	9,12,7	7,14,4	19,19,15	165	149	2.558776955444522e-44	2.92199035964e-42	0.091,0.231,0.0	0.25,0.4,0.194	-0.174
21346	gene:Solyc04g079290.2	NA	4	+	63801226	63801341	63801230	63801341	63800491	63800624	21346	2,4,3	20,26,11	0,1,2	28,23,18	153	149	3.928913382738314e-44	4.467276126e-42	0.089,0.13,0.21	0.0,0.041,0.098	0.097
2541	gene:Solyc02g094430.2	NA	2	-	54958378	54958532	54958378	54958500	54958820	54958918	2541	6,19,6	11,37,19	43,22,16	45,32,11	181	149	6.139274395843346e-44	6.95055447588e-42	0.31,0.297,0.206	0.44,0.361,0.545	-0.178
18282	gene:Solyc11g071700.1	NA	11	+	55100113	55100180	55100116	55100180	55099759	55099780	18282	31,35,22	10,52,35	99,56,39	54,35,25	152	149	8.673192599841455e-44	9.77735673467e-42	0.752,0.398,0.381	0.642,0.611,0.605	-0.109
15462	gene:Solyc11g065490.1	NA	11	-	50931735	50931864	50931735	50931831	50931935	50932004	15462	2,1,2	1,1,0	2,0,0	0,1,0	182	149	1.0221838805275168e-43	1.14741228019e-41	0.621,0.45,1.0	1.0,0.0,NA	0.19
24875	gene:Solyc11g072520.1	NA	11	+	55713127	55713208	55713139	55713208	55712854	55713055	24875	42,59,35	0,2,0	103,75,31	4,7,0	161	149	2.18701676396418e-43	2.44454725494e-41	1.0,0.965,1.0	0.96,0.908,1.0	0.032
15784	gene:Solyc01g087250.2	NA	1	-	82185608	82185860	82185608	82185853	82186122	82186224	15784	103,162,131	10,4,0	181,87,64	3,0,0	156	149	2.2545366878767294e-43	2.50938494892e-41	0.908,0.975,1.0	0.983,1.0,1.0	-0.033
10312	gene:Solyc01g106350.2	NA	1	+	94279444	94279554	94279467	94279554	94279219	94279366	10312	6,17,10	3,12,2	5,8,0	11,3,7	172	149	2.3515910828436776e-43	2.60641265438e-41	0.634,0.551,0.812	0.283,0.698,0.0	0.339
7513	gene:Solyc04g015350.2	NA	4	+	5558549	5558695	5558566	5558695	5558096	5558267	7513	8,25,11	10,0,0	17,14,8	3,0,0	166	149	3.2655018975223684e-43	3.60421232447e-41	0.418,1.0,1.0	0.836,1.0,1.0	-0.139
25179	gene:Solyc06g050310.2	NA	6	-	32921427	32921537	32921427	32921525	32921953	32922019	25179	44,64,51	0,4,5	94,44,28	2,0,0	161	149	3.8375664093405285e-43	4.21796517967e-41	1.0,0.937,0.904	0.978,1.0,1.0	-0.046
23409	gene:Solyc02g094390.2	NA	2	+	54926311	54926494	54926331	54926494	54926027	54926114	23409	98,208,116	0,1,3	277,210,121	10,7,1	169	149	5.692652236788934e-43	6.2309739981e-41	1.0,0.995,0.972	0.961,0.964,0.991	0.017
13562	gene:Solyc11g067020.1	NA	11	+	52792814	52792907	52792821	52792907	52791126	52791190	13562	18,67,40	6,5,6	98,71,40	0,7,3	156	149	7.1363823204215724e-43	7.77895162109e-41	0.741,0.928,0.864	1.0,0.906,0.927	-0.1
15707	gene:Solyc06g084480.2	NA	6	+	49568264	49568503	49568329	49568503	49566486	49566651	15707	2,0,2	4,13,6	4,12,1	17,14,1	214	149	8.79822426832149e-43	9.5509612335e-41	0.258,0.0,0.188	0.141,0.374,0.41	-0.16
16969	gene:Solyc12g036300.1	NA	12	-	52644553	52644590	52644553	52644585	52645331	52645404	16969	45,65,65	0,3,0	93,37,40	6,2,4	154	149	1.6423138065416486e-42	1.77551622552e-40	1.0,0.954,1.0	0.937,0.947,0.906	0.055
15129	gene:Solyc03g083960.2	NA	3	-	53896486	53896577	53896486	53896556	53896647	53896725	15129	0,2,2	41,54,35	8,4,1	50,51,36	170	149	1.9938812475911768e-42	2.14679973185e-40	0.0,0.031,0.048	0.123,0.064,0.024	-0.044
13886	gene:Solyc01g080540.2	NA	1	+	79788675	79788768	79788680	79788768	79788390	79788477	13886	61,172,108	0,10,3	227,218,139	1,4,1	154	149	2.4009702913570176e-42	2.5746014356e-40	1.0,0.943,0.972	0.995,0.981,0.993	-0.018
19302	gene:Solyc02g032300.2	NA	2	+	28120816	28120954	28120884	28120954	28120530	28120596	19302	0,0,2	1,0,0	6,4,1	5,1,0	217	149	2.6289066796752856e-42	2.80760847381e-40	0.0,NA,1.0	0.452,0.733,1.0	-0.228
16341	gene:Solyc01g099690.2	NA	1	+	89862166	89862306	89862180	89862306	89861977	89862061	16341	7,10,11	158,291,184	8,7,3	423,275,205	163	149	2.9795914338206165e-42	3.16930009809e-40	0.039,0.03,0.052	0.017,0.023,0.013	0.023
8419	gene:Solyc06g065700.2	NA	6	+	41136497	41136674	41136562	41136674	41136262	41136339	8419	8,20,2	0,2,0	34,16,11	4,2,2	214	149	4.776223814137087e-42	5.05991999972e-40	1.0,0.874,1.0	0.855,0.848,0.793	0.126
24448	gene:Solyc02g076660.2	NA	2	-	41804192	41804336	41804192	41804295	41804756	41804828	24448	32,109,83	0,1,0	163,109,52	8,3,0	190	149	8.081918026080914e-42	8.5277166244e-40	1.0,0.988,1.0	0.941,0.966,1.0	0.027
3532	gene:Solyc11g007700.1	NA	11	-	1936523	1936644	1936523	1936612	1937394	1937463	3532	1,2,3	18,62,27	7,5,10	69,69,18	181	149	8.962299805159012e-42	9.41898432511e-40	0.044,0.026,0.084	0.077,0.056,0.314	-0.098
21827	gene:Solyc03g025270.2	NA	3	-	2707463	2707508	2707463	2707472	2707675	2707754	21827	50,119,56	5,8,7	167,80,81	0,8,0	185	149	1.1695937429094635e-41	1.2243140216e-39	0.89,0.923,0.866	1.0,0.89,1.0	-0.07
2549	gene:Solyc10g062200.1	NA	10	-	25343139	25343238	25343139	25343234	25343947	25344030	2549	36,50,26	2,8,3	89,54,25	0,4,2	153	149	1.2982987365283466e-41	1.35366886841e-39	0.946,0.859,0.894	1.0,0.929,0.924	-0.051
11880	gene:Solyc10g083270.1	NA	10	+	63103877	63103995	63103882	63103995	63102571	63102819	11880	0,1,6	14,45,25	10,3,8	50,27,21	154	149	1.424103716884732e-41	1.47899338377e-39	0.0,0.021,0.188	0.162,0.097,0.269	-0.106
17377	gene:Solyc05g009950.2	NA	5	-	4166798	4166995	4166798	4166926	4167723	4167775	17377	9,42,17	4,3,2	53,35,32	1,2,1	218	149	1.602245818219741e-41	1.65747617407e-39	0.606,0.905,0.853	0.973,0.923,0.956	-0.163
16506	gene:Solyc02g091120.2	NA	2	-	52526478	52526658	52526478	52526640	52526733	52526926	16506	1,4,4	22,39,11	2,1,0	32,34,14	167	149	2.018567313592167e-41	2.07999168614e-39	0.039,0.084,0.245	0.053,0.026,0.0	0.096
21359	gene:Solyc06g065840.2	NA	6	+	41267793	41267986	41267803	41267986	41267479	41267699	21359	0,1,0	1,2,4	0,5,1	3,8,0	159	149	3.041071961985616e-41	3.1214177932e-39	0.0,0.319,0.0	0.0,0.369,1.0	-0.35
15520	gene:Solyc12g055740.1	NA	12	-	61730903	61731039	61730903	61731032	61731230	61731409	15520	24,56,39	1,3,2	87,71,25	15,4,4	156	149	3.1095102268126347e-41	3.17929342144e-39	0.958,0.947,0.949	0.847,0.944,0.857	0.069
22758	gene:Solyc02g085840.2	NA	2	-	48627557	48627605	48627557	48627599	48627679	48627745	22758	128,241,142	0,3,4	280,203,123	12,9,0	155	149	3.859336051590085e-41	3.93071141718e-39	1.0,0.987,0.972	0.957,0.956,1.0	0.015
23772	gene:Solyc03g005690.2	NA	3	+	495920	495987	495961	495987	495289	495337	23772	1,2,0	22,34,33	5,5,2	57,41,34	190	149	4.0506511051817994e-41	4.10969713475e-39	0.034,0.044,0.0	0.064,0.087,0.044	-0.039
24780	gene:Solyc03g080010.2	NA	3	-	51906806	51906930	51906806	51906922	51908042	51908125	24780	6,4,5	2,0,3	5,3,0	8,2,1	157	149	4.2355316467826155e-41	4.28080801956e-39	0.74,1.0,0.613	0.372,0.587,0.0	0.465
22055	gene:Solyc02g086790.2	NA	2	-	49400671	49400895	49400671	49400887	49401078	49401125	22055	1,0,0	0,0,1	6,3,0	3,4,3	157	149	5.023720436256531e-41	5.05804280107e-39	1.0,NA,0.0	0.655,0.416,0.0	0.143
7302	gene:Solyc10g006550.1	NA	10	-	1115160	1115220	1115160	1115207	1115725	1115771	7302	0,3,1	9,6,0	8,2,1	9,0,1	162	149	1.0695990515223311e-40	1.07281191559e-38	0.0,0.315,1.0	0.45,1.0,0.479	-0.205
15725	gene:Solyc07g041010.2	NA	7	+	51528683	51528845	51528731	51528845	51528288	51528298	15725	16,28,29	540,1148,757	8,6,9	553,451,343	197	149	1.13782202615812e-40	1.13691694046e-38	0.022,0.018,0.028	0.011,0.01,0.019	0.009
4851	gene:Solyc07g017770.2	NA	7	+	7985677	7985824	7985722	7985824	7983880	7983970	4851	2,1,0	30,44,20	7,4,0	47,36,34	194	149	1.155378984072663e-40	1.15010348003e-38	0.049,0.017,0.0	0.103,0.079,0.0	-0.039
16502	gene:Solyc02g091120.2	NA	2	-	52526733	52526926	52526733	52526795	52528849	52528899	16502	12,29,12	2,1,0	26,40,20	9,4,0	280	149	1.2601390140030134e-40	1.24966943798e-38	0.761,0.939,1.0	0.606,0.842,1.0	0.084
12873	gene:Solyc05g032660.2	NA	5	+	46232273	46232344	46232276	46232344	46228871	46228958	12873	0,0,2	6,10,5	2,2,3	15,20,7	152	149	2.7785257913742317e-40	2.7451210431e-38	0.0,0.0,0.282	0.116,0.089,0.296	-0.073
11625	gene:Solyc01g111450.2	NA	1	+	97687807	97687894	97687812	97687894	97687180	97687595	11625	0,1,0	1,0,0	1,2,0	2,0,0	154	149	2.923587614572322e-40	2.87766110764e-38	0.0,1.0,NA	0.326,1.0,NA	-0.163
26274	gene:Solyc06g050210.2	NA	6	+	32682472	32682571	32682492	32682571	32681543	32681708	26274	13,19,10	0,4,1	21,42,13	8,10,4	169	149	3.5976561603588673e-40	3.52797664885e-38	1.0,0.807,0.898	0.698,0.787,0.741	0.16
23470	gene:Solyc08g074520.1	NA	8	-	58620266	58620335	58620266	58620330	58621263	58621396	23470	15,22,22	4,5,0	35,13,20	15,12,0	154	149	4.60598667287658e-40	4.5000489794e-38	0.784,0.81,1.0	0.693,0.512,1.0	0.13
20881	gene:Solyc02g091170.2	NA	2	+	52562446	52562717	52562628	52562717	52561655	52561718	20881	7,5,0	0,2,0	2,5,5	4,2,0	331	149	7.46650280175007e-40	7.26785525488e-38	1.0,0.529,NA	0.184,0.529,1.0	0.193
3439	gene:Solyc09g009060.1	NA	9	+	2409265	2409458	2409445	2409458	2408913	2408996	3439	0,1,1	2,19,5	2,9,2	34,31,7	329	149	7.51858363389522e-40	7.2916440323e-38	0.0,0.023,0.083	0.026,0.116,0.115	-0.05
26377	gene:Solyc01g105510.2	NA	1	+	93665287	93665445	93665338	93665445	93664928	93665145	26377	0,0,2	9,8,12	4,7,0	15,17,7	200	149	1.0167971482698509e-39	9.8249421151e-38	0.0,0.0,0.11	0.166,0.235,0.0	-0.097
21055	gene:Solyc01g095300.2	NA	1	+	86621392	86621621	86621403	86621621	86620952	86621270	21055	0,2,0	4,4,6	7,0,0	3,2,0	160	149	1.0427805137257618e-39	1.0039236194e-37	0.0,0.318,0.0	0.685,0.0,NA	-0.237
6198	gene:Solyc12g099440.1	NA	12	+	66592577	66592645	66592588	66592645	66592444	66592510	6198	3,0,3	49,126,67	7,8,3	120,89,70	160	149	1.1851924258848543e-39	1.13687967282e-37	0.054,0.0,0.04	0.052,0.077,0.038	-0.024
3770	gene:Solyc09g082060.2	NA	9	+	67903586	67903693	67903613	67903693	67902362	67902414	3770	33,94,52	1127,2423,1556	150,124,71	3630,1981,1781	176	149	1.2729953735481876e-39	1.21667916517e-37	0.024,0.032,0.028	0.034,0.05,0.033	-0.011
2841	gene:Solyc12g099910.1	NA	12	+	66853578	66853634	66853581	66853634	66852637	66853277	2841	101,149,108	2,0,2	223,70,95	5,5,4	152	149	1.4247082997924997e-39	1.35676462961e-37	0.98,1.0,0.981	0.978,0.932,0.959	0.031
13384	gene:Solyc05g008580.2	NA	5	-	2895296	2895451	2895296	2895413	2895535	2895615	13384	1,8,0	38,61,34	1,0,0	49,39,20	187	149	1.6115842458338167e-39	1.5292079432e-37	0.021,0.095,0.0	0.016,0.0,0.0	0.033
6854	gene:Solyc11g072390.1	NA	11	+	55571399	55571529	55571405	55571529	55571090	55571255	6854	45,66,50	0,11,11	140,84,56	22,25,22	155	149	1.6485307967411406e-39	1.55865927911e-37	1.0,0.852,0.814	0.859,0.764,0.71	0.111
14021	gene:Solyc03g113640.2	NA	3	-	63721627	63721831	63721627	63721782	63723413	63723499	14021	2,5,1	23,36,26	2,1,0	73,50,27	198	149	1.9323261862458473e-39	1.82045830239e-37	0.061,0.095,0.028	0.02,0.015,0.0	0.05
13926	gene:Solyc06g066440.2	NA	6	-	41709615	41709704	41709615	41709690	41710089	41710272	13926	1,1,1	49,79,60	6,4,1	105,60,40	163	149	2.5908715178749373e-39	2.43219216263e-37	0.018,0.011,0.015	0.05,0.057,0.022	-0.028
8461	gene:Solyc01g094860.2	NA	1	-	86260237	86260359	86260237	86260341	86260846	86260911	8461	0,2,2	6,0,2	0,6,1	2,1,0	167	149	3.3615586598429434e-39	3.14448779745e-37	0.0,1.0,0.472	0.0,0.843,1.0	-0.124
14561	gene:Solyc06g005380.2	NA	6	+	388692	388805	388721	388805	387546	387606	14561	1,0,2	17,39,22	2,8,0	35,28,21	178	149	3.765986023994377e-39	3.51035142498e-37	0.047,0.0,0.071	0.046,0.193,0.0	-0.04
19713	gene:Solyc06g008720.2	NA	6	-	2629982	2630143	2629982	2630086	2630760	2630921	19713	44,102,47	21,39,15	117,93,43	28,21,9	206	149	4.620067833204267e-39	4.2912946962e-37	0.602,0.654,0.694	0.751,0.762,0.776	-0.113
8727	gene:Solyc04g079070.2	NA	4	-	63652467	63652601	63652467	63652591	63652721	63652793	8727	188,372,226	4,13,1	384,237,147	16,8,11	159	149	4.987359838744981e-39	4.61619526969e-37	0.978,0.964,0.995	0.957,0.965,0.926	0.03
910	gene:Solyc04g080390.2	NA	4	-	64586719	64586827	64586719	64586824	64586910	64587158	910	12,25,35	3,8,2	52,43,14	21,21,1	152	149	6.209269485118729e-39	5.72707411706e-37	0.797,0.754,0.945	0.708,0.667,0.932	0.063
22243	gene:Solyc04g081920.2	NA	4	+	65779623	65779799	65779641	65779799	65779370	65779449	22243	3,12,7	0,4,3	43,15,12	1,2,1	167	149	6.517979751980283e-39	5.99086368911e-37	1.0,0.728,0.676	0.975,0.87,0.915	-0.119
10964	gene:Solyc04g072260.1	NA	4	-	59267383	59267506	59267383	59267503	59267616	59267841	10964	0,7,4	0,6,2	9,5,0	5,14,2	152	149	7.417138768071153e-39	6.79363554038e-37	NA,0.534,0.662	0.638,0.259,0.0	0.299
19317	gene:Solyc02g068180.2	NA	2	+	38202146	38202306	38202254	38202306	38201863	38201943	19317	5,16,4	5,8,0	12,11,0	15,14,16	257	149	8.010417540509217e-39	7.31165412807e-37	0.367,0.537,1.0	0.317,0.313,0.0	0.425
20341	gene:Solyc09g008310.2	NA	9	-	1772258	1772391	1772258	1772364	1772534	1772595	20341	6,36,17	6,0,0	54,47,25	2,0,0	176	149	8.314069663689001e-39	7.56264978133e-37	0.458,1.0,1.0	0.958,1.0,1.0	-0.167
10959	gene:Solyc04g064820.2	NA	4	+	55991790	55992018	55991803	55992018	55991055	55991209	10959	18,47,33	0,7,8	79,64,27	7,0,0	162	149	1.227953703644837e-38	1.1131337027e-36	1.0,0.861,0.791	0.912,1.0,1.0	-0.087
5533	gene:Solyc02g091030.2	NA	2	+	52468799	52468899	52468817	52468899	52468245	52468320	5533	3,5,2	0,4,0	2,2,1	6,0,3	167	149	1.32810770719536e-38	1.1997997674e-36	1.0,0.527,1.0	0.229,1.0,0.229	0.356
12008	gene:Solyc06g076250.2	NA	6	+	47375476	47375713	47375481	47375713	47374706	47374928	12008	1,2,0	7,19,4	4,2,4	14,6,13	154	149	1.4669024178958166e-38	1.32066276047e-36	0.121,0.092,0.0	0.217,0.244,0.229	-0.159
19020	gene:Solyc02g071860.2	NA	2	-	41211994	41212081	41211994	41212066	41212172	41212233	19020	3,8,4	3,40,12	3,4,2	91,82,31	164	149	2.0359755241192944e-38	1.82676865139e-36	0.476,0.154,0.232	0.029,0.042,0.055	0.245
3286	gene:Solyc02g089100.2	NA	2	+	50996699	50996752	50996703	50996752	50996351	50996473	3286	66,183,123	4,1,0	266,178,114	13,5,1	153	149	2.1512996713586207e-38	1.92369945867e-36	0.941,0.994,1.0	0.952,0.972,0.991	0.007
18913	gene:Solyc08g068850.2	NA	8	-	57933491	57933653	57933491	57933607	57934207	57934333	18913	7,26,11	0,4,0	56,30,16	6,12,2	195	149	2.1737990295224416e-38	1.93725150675e-36	1.0,0.832,1.0	0.877,0.656,0.859	0.147
15855	gene:Solyc08g081580.2	NA	8	+	64593858	64593946	64593867	64593946	64593742	64593770	15855	223,539,256	47,104,39	1112,710,359	141,91,55	158	149	2.3170940571139503e-38	2.05800081255e-36	0.817,0.83,0.861	0.881,0.88,0.86	-0.038
762	gene:Solyc09g064200.2	NA	9	-	61335102	61335248	61335102	61335238	61335324	61335468	762	35,85,67	0,2,3	167,153,64	14,9,0	159	149	2.4011377095406965e-38	2.12549032349e-36	1.0,0.976,0.954	0.918,0.941,1.0	0.024
19111	gene:Solyc02g094090.2	NA	2	-	54729013	54729117	54729013	54729091	54732127	54732269	19111	4,2,10	30,63,52	4,4,1	105,65,55	175	149	2.6714889227260845e-38	2.35689653152e-36	0.102,0.026,0.141	0.031,0.05,0.015	0.058
23338	gene:Solyc07g005890.2	NA	7	-	736949	737105	736949	737098	737418	737605	23338	26,21,31	11,25,6	40,36,18	43,25,25	156	149	2.8055707907656963e-38	2.46693839632e-36	0.693,0.445,0.832	0.47,0.579,0.407	0.171
3761	gene:Solyc09g082060.2	NA	9	+	67901227	67901367	67901264	67901367	67901111	67901153	3761	631,882,788	6,9,8	1563,675,702	27,13,13	186	149	3.0430132659951347e-38	2.66683212437e-36	0.988,0.987,0.987	0.979,0.977,0.977	0.01
17211	gene:Solyc02g093820.2	NA	2	+	54532071	54532201	54532096	54532201	54531855	54531985	17211	4,12,1	36,124,42	5,7,1	178,158,83	174	149	3.403818020796726e-38	2.97315614472e-36	0.087,0.077,0.02	0.023,0.037,0.01	0.038
726	gene:Solyc05g014470.2	NA	5	+	8324227	8324302	8324236	8324302	8324062	8324146	726	326,487,475	5255,10053,6611	268,150,123	5460,3571,2421	158	149	3.416503674016799e-38	2.97438780254e-36	0.055,0.044,0.063	0.044,0.038,0.046	0.011
1520	gene:Solyc08g065490.2	NA	8	-	53604729	53604920	53604729	53604904	53605001	53605197	1520	0,3,3	57,151,83	29,8,5	253,168,81	165	149	4.0300542274442264e-38	3.49700001532e-36	0.0,0.018,0.032	0.094,0.041,0.053	-0.046
17336	gene:Solyc04g016070.2	NA	4	-	6741966	6742012	6741966	6742009	6742151	6742193	17336	61,131,102	95,172,109	249,156,135	220,145,137	152	149	4.3500800474690727e-38	3.76232005155e-36	0.386,0.427,0.478	0.526,0.513,0.491	-0.08
17882	gene:Solyc10g006220.2	NA	10	-	911416	911643	911416	911512	911728	911835	17882	4,28,19	22,36,14	12,9,10	54,33,11	280	149	4.466993141142281e-38	3.85081085197e-36	0.088,0.293,0.419	0.106,0.127,0.326	0.08
26832	gene:Solyc01g099930.2	NA	1	-	90042110	90042180	90042110	90042151	90042485	90042545	26832	39,81,47	10,56,20	128,94,34	90,93,19	178	149	4.6856912827453596e-38	4.02618405041e-36	0.766,0.548,0.663	0.543,0.458,0.6	0.125
4050	gene:Solyc03g120760.2	NA	3	-	69035493	69035595	69035493	69035580	69036733	69037270	4050	11,30,9	31,29,21	28,11,9	81,49,19	164	149	5.328098827809107e-38	4.56330905775e-36	0.244,0.485,0.28	0.239,0.169,0.301	0.1
15193	gene:Solyc05g006540.2	NA	5	-	1157462	1157652	1157462	1157623	1157724	1157877	15193	3,6,3	214,345,159	17,7,6	412,289,146	178	149	8.749275306330466e-38	7.46916289015e-36	0.012,0.014,0.016	0.033,0.02,0.033	-0.015
18299	gene:Solyc07g049480.2	NA	7	+	59755894	59756054	59755900	59756054	59754719	59754824	18299	0,7,1	13,43,31	10,1,7	33,21,20	155	149	1.3870250354595487e-37	1.18026881969e-35	0.0,0.135,0.03	0.226,0.044,0.252	-0.119
23938	gene:Solyc05g011970.2	NA	5	+	5180414	5180510	5180432	5180510	5179821	5180320	23938	5,12,2	0,8,6	1,0,0	0,1,0	167	149	1.7098384917776437e-37	1.45028390915e-35	1.0,0.572,0.229	1.0,0.0,NA	0.1
1908	gene:Solyc11g016990.1	NA	11	+	7663333	7663431	7663361	7663431	7663163	7663260	1908	8,4,12	2,2,1	18,11,6	16,10,7	177	149	1.902662920721216e-37	1.6086649098e-35	0.771,0.627,0.91	0.486,0.481,0.419	0.307
26880	gene:Solyc03g117540.2	NA	3	+	66676344	66676476	66676359	66676476	66676146	66676264	26880	2,1,7	11,20,7	2,0,3	40,27,3	164	149	2.010112168386926e-37	1.69408143418e-35	0.142,0.043,0.476	0.043,0.0,0.476	0.047
16031	gene:Solyc01g100980.2	NA	1	-	90854554	90854753	90854554	90854728	90854839	90854884	16031	2,0,0	0,1,0	17,12,4	7,2,2	174	149	2.050808386270464e-37	1.72287498157e-35	1.0,0.0,NA	0.675,0.837,0.631	-0.214
15938	gene:Solyc11g005340.1	NA	11	-	270724	270823	270724	270816	270959	271082	15938	8,21,8	0,2,1	40,37,2	8,6,1	156	149	2.1641013428486582e-37	1.81228029597e-35	1.0,0.909,0.884	0.827,0.855,0.656	0.152
2086	gene:Solyc06g007980.2	NA	6	+	1837339	1837567	1837352	1837567	1835085	1835374	2086	7,8,6	4,22,12	19,27,6	14,5,6	162	149	2.1880126595382167e-37	1.82650588437e-35	0.617,0.251,0.315	0.555,0.832,0.479	-0.228
26913	gene:Solyc11g062070.1	NA	11	-	48923520	48923753	48923520	48923704	48923840	48923975	26913	1,3,0	2,4,0	2,5,3	0,2,1	198	149	2.4714916385750996e-37	2.05663968246e-35	0.273,0.361,NA	1.0,0.653,0.693	-0.465
26958	gene:Solyc03g063240.2	NA	3	-	33818987	33819088	33818987	33819083	33819493	33819589	26958	3,1,1	76,152,115	10,1,2	150,91,59	154	149	3.666259337283049e-37	3.04126588233e-35	0.037,0.006,0.008	0.061,0.011,0.032	-0.018
17214	gene:Solyc07g032220.2	NA	7	+	36210823	36211025	36210938	36211025	36210513	36210747	17214	6,26,16	6,5,0	25,11,13	19,5,6	264	149	3.6860972135043994e-37	3.0481366268e-35	0.361,0.746,1.0	0.426,0.554,0.55	0.192
12771	gene:Solyc08g079590.1	NA	8	+	63096982	63097208	63096997	63097208	63095958	63096288	12771	1,1,0	0,1,3	6,3,1	10,11,13	164	149	3.7526628276527433e-37	3.09348414783e-35	1.0,0.476,0.0	0.353,0.199,0.065	0.286
8283	gene:Solyc12g038400.1	NA	12	-	48111503	48111629	48111503	48111622	48114359	48114454	8283	11,7,7	1,1,2	32,12,13	0,0,1	156	149	3.8871735472903196e-37	3.19438476648e-35	0.913,0.87,0.77	1.0,1.0,0.925	-0.124
4	gene:Solyc05g012500.2	NA	5	-	5743112	5743272	5743112	5743256	5744758	5745384	4	2,3,8	18,20,9	3,0,4	43,18,14	165	149	4.323762001238351e-37	3.54212788294e-35	0.091,0.119,0.445	0.059,0.0,0.205	0.13
10307	gene:Solyc02g091490.2	NA	2	-	52770465	52770677	52770465	52770673	52770800	52771329	10307	46,107,87	2,7,3	155,86,58	2,2,1	153	149	4.541217363683816e-37	3.70875457698e-35	0.957,0.937,0.966	0.987,0.977,0.983	-0.029
14692	gene:Solyc06g050510.2	NA	6	-	33200346	33200433	33200346	33200428	33200639	33200786	14692	0,1,2	1,0,0	0,2,0	1,2,0	154	149	5.768547196665496e-37	4.69655884262e-35	0.0,1.0,1.0	0.0,0.492,NA	0.421
2491	gene:Solyc03g043870.2	NA	3	-	7540494	7540566	7540494	7540556	7540635	7540829	2491	0,17,2	0,6,0	10,19,9	2,0,2	159	149	6.980612594465809e-37	5.66589475783e-35	NA,0.726,1.0	0.824,1.0,0.808	-0.014
26837	gene:Solyc01g099930.2	NA	1	-	90042485	90042564	90042485	90042548	90042642	90042712	26837	9,17,6	65,138,103	41,34,21	286,206,74	165	149	7.227179170891944e-37	5.84802942788e-35	0.111,0.1,0.05	0.115,0.13,0.204	-0.063
23319	gene:Solyc07g006270.2	NA	7	+	1063396	1063578	1063495	1063578	1061673	1061682	23319	7,10,10	2,5,3	26,6,5	2,2,0	248	149	8.853501850111148e-37	7.14209557505e-35	0.678,0.546,0.667	0.886,0.643,1.0	-0.213
440	gene:Solyc09g065630.2	NA	9	+	63798821	63798984	63798825	63798984	63798637	63798728	440	25,42,26	4,3,2	69,28,42	4,0,0	153	149	8.88615099513665e-37	7.14657857014e-35	0.859,0.932,0.927	0.944,1.0,1.0	-0.075
3661	gene:Solyc01g005820.2	NA	1	+	539181	539277	539204	539277	538694	538857	3661	8,28,19	6,0,0	34,46,9	2,0,0	172	149	1.1193606244483763e-36	8.97495863596e-35	0.536,1.0,1.0	0.936,1.0,1.0	-0.133
26926	gene:Solyc07g045350.2	NA	7	-	58454592	58454685	58454592	58454681	58455587	58455665	26926	59,85,79	2,9,4	209,102,61	4,4,1	153	149	1.4459964900778228e-36	1.15587701248e-34	0.966,0.902,0.951	0.981,0.961,0.983	-0.035
19157	gene:Solyc03g059080.1	NA	3	+	27590475	27590601	27590482	27590601	27590311	27590398	19157	52,78,46	16,9,5	91,29,27	9,1,2	156	149	1.6429036446851237e-36	1.30930982608e-34	0.756,0.892,0.898	0.906,0.965,0.928	-0.084
16755	gene:Solyc08g077440.2	NA	8	-	61332255	61332457	61332255	61332438	61333070	61333198	16755	84,187,147	5,7,4	333,181,134	4,1,0	168	149	1.7636793106670907e-36	1.40132820892e-34	0.937,0.96,0.97	0.987,0.994,1.0	-0.038
21913	gene:Solyc06g084570.2	NA	6	+	49648622	49648789	49648664	49648789	49642641	49642746	21913	4,2,4	23,33,26	1,2,0	39,34,19	191	149	1.8658504608707662e-36	1.47805613535e-34	0.119,0.045,0.107	0.02,0.044,0.0	0.069
11346	gene:Solyc03g083420.2	NA	3	+	53292706	53292939	53292866	53292939	53292510	53292617	11346	28,71,55	0,2,0	78,27,22	3,4,2	309	149	1.9808249587973535e-36	1.56443657449e-34	1.0,0.945,1.0	0.926,0.765,0.841	0.138
5475	gene:Solyc02g063120.1	NA	2	-	35167401	35167454	35167401	35167449	35169173	35169249	5475	0,2,0	0,0,1	1,2,5	3,1,2	154	149	2.1092333471882625e-36	1.66087959598e-34	NA,1.0,0.0	0.244,0.659,0.708	-0.037
23941	gene:Solyc05g011970.2	NA	5	+	5180406	5180504	5180432	5180504	5179821	5180320	23941	5,22,10	0,8,6	2,0,0	0,1,0	175	149	2.5707118869774847e-36	2.01823835912e-34	1.0,0.701,0.587	1.0,0.0,NA	0.263
3626	gene:Solyc01g090280.2	NA	1	-	83950061	83950182	83950061	83950159	83950844	83950902	3626	30,43,19	1,3,0	81,63,25	6,10,2	172	149	2.6625133671359778e-36	2.08410801518e-34	0.963,0.925,1.0	0.921,0.845,0.915	0.069
7954	gene:Solyc10g081400.1	NA	10	+	62478112	62478170	62478149	62478170	62477284	62477360	7954	28,66,38	8,8,0	48,29,22	4,1,0	186	149	3.232508537315019e-36	2.52279120431e-34	0.737,0.869,1.0	0.906,0.959,1.0	-0.086
9698	gene:Solyc06g060380.2	NA	6	+	38392818	38392939	38392821	38392939	38391535	38391672	9698	6,1,2	5,6,8	4,0,1	16,14,7	152	149	3.4844744437076135e-36	2.71141449412e-34	0.541,0.14,0.197	0.197,0.0,0.123	0.186
10394	gene:Solyc08g042030.1	NA	8	-	24131998	24132134	24131998	24132124	24132682	24132777	10394	24,24,17	0,2,5	55,17,28	2,0,0	159	149	4.492881887256939e-36	3.48581562659e-34	1.0,0.918,0.761	0.963,1.0,1.0	-0.095
12822	gene:Solyc08g015770.2	NA	8	-	5584354	5584586	5584354	5584420	5584689	5584810	12822	0,5,0	4,0,0	1,1,0	0,1,0	315	149	4.6892336888774734e-36	3.62748667094e-34	0.0,1.0,NA	1.0,0.321,NA	-0.16
4965	gene:Solyc02g080480.2	NA	2	-	44686602	44686721	44686602	44686695	44686912	44686978	4965	86,162,117	2,0,2	147,102,68	12,6,0	175	149	5.5452547254262926e-36	4.27714252637e-34	0.973,1.0,0.98	0.913,0.935,1.0	0.035
19018	gene:Solyc02g071860.2	NA	2	-	41207552	41207800	41207552	41207790	41208101	41208312	19018	0,5,2	78,182,92	6,6,4	154,82,79	159	149	5.634396924429626e-36	4.32171170542e-34	0.0,0.025,0.02	0.035,0.064,0.045	-0.033
9136	gene:Solyc02g062950.2	NA	2	-	34895301	34895477	34895301	34895447	34895552	34895601	9136	45,118,54	6,22,3	141,80,61	31,28,10	179	149	5.6358043393054926e-36	4.32171170542e-34	0.862,0.817,0.937	0.791,0.704,0.835	0.095
12200	gene:Solyc05g014240.2	NA	5	-	7999083	7999230	7999083	7999216	7999339	7999851	12200	4,2,3	43,69,47	0,2,0	89,35,20	163	149	5.972138802584547e-36	4.5663492601e-34	0.078,0.026,0.055	0.0,0.05,0.0	0.036
20340	gene:Solyc09g008310.2	NA	9	-	1772258	1772394	1772258	1772364	1772534	1772595	20340	7,28,21	6,0,0	60,17,8	2,0,0	179	149	8.59751770372193e-36	6.55473755799e-34	0.493,1.0,1.0	0.961,1.0,1.0	-0.156
26203	gene:Solyc06g073610.2	NA	6	+	45419892	45420057	45419895	45420057	45419550	45419799	26203	12,21,5	2,6,2	15,15,9	13,9,4	152	149	9.184121318879968e-36	6.98178490694e-34	0.855,0.774,0.71	0.531,0.62,0.688	0.167
21209	gene:Solyc08g068070.2	NA	8	+	57165738	57165883	57165747	57165883	57162649	57162780	21209	131,267,157	2,4,2	313,202,121	10,5,6	158	149	1.0548484958626446e-35	7.9739915828e-34	0.984,0.984,0.987	0.967,0.974,0.95	0.021
9777	gene:Solyc03g119280.2	NA	3	-	67917133	67917306	67917133	67917263	67917409	67917498	9777	1,1,0	35,78,46	12,8,0	117,38,25	192	149	1.054976709653813e-35	7.9739915828e-34	0.022,0.01,0.0	0.074,0.14,0.0	-0.061
18062	gene:Solyc09g020110.2	NA	9	+	18418663	18418677	18418673	18418677	18418452	18418567	18062	3,11,2	38,86,51	4,2,0	93,66,0	159	149	1.1357604441680255e-35	8.5600642162e-34	0.069,0.107,0.035	0.039,0.028,NA	0.037
20748	gene:Solyc01g102970.2	NA	1	+	91622799	91622884	91622809	91622884	91622171	91622295	20748	3,11,6	31,54,36	6,6,3	108,74,38	159	149	1.3391462866401595e-35	1.00641994004e-33	0.083,0.16,0.135	0.049,0.071,0.069	0.063
18241	gene:Solyc06g063170.2	NA	6	+	39899395	39899494	39899404	39899494	39899080	39899154	18241	3,8,0	0,10,3	14,1,0	3,0,0	158	149	1.7331292842505552e-35	1.29881299401e-33	1.0,0.43,0.0	0.815,1.0,NA	-0.431
6266	gene:Solyc01g103410.2	NA	1	-	92020568	92020671	92020568	92020645	92020742	92020902	6266	2,3,0	6,12,11	2,6,3	6,12,2	175	149	2.1544479301226645e-35	1.60997682574e-33	0.221,0.176,0.0	0.221,0.299,0.561	-0.228
8172	gene:Solyc02g091730.1	NA	2	+	52975961	52976133	52976015	52976133	52975294	52975500	8172	2,12,4	23,39,21	23,9,10	26,50,22	203	149	2.2446177894995373e-35	1.67262069687e-33	0.06,0.184,0.123	0.394,0.117,0.25	-0.131
14527	gene:Solyc04g074640.2	NA	4	-	60571866	60571997	60571866	60571992	60572673	60572714	14527	0,13,1	0,10,0	18,4,6	11,0,2	154	149	2.753695058255954e-35	2.04618935047e-33	NA,0.557,1.0	0.613,1.0,0.744	-0.007
7495	gene:Solyc11g007840.1	NA	11	+	2062462	2062652	2062479	2062652	2062146	2062335	7495	1,0,0	13,34,14	5,2,0	43,33,14	166	149	2.9755333668508623e-35	2.2048200754e-33	0.065,0.0,0.0	0.095,0.052,0.0	-0.027
4657	gene:Solyc02g043810.2	NA	2	-	1676951	1677032	1676951	1677013	1677098	1677179	4657	2,7,8	0,0,2	32,22,15	3,2,5	168	149	3.02165663934202e-35	2.23272494368e-33	1.0,1.0,0.78	0.904,0.907,0.727	0.081
19106	gene:Solyc02g094090.2	NA	2	-	54729017	54729249	54729017	54729087	54732127	54732269	19106	10,22,22	4,13,7	36,37,10	6,2,7	311	149	4.252373458532397e-35	3.1333340632e-33	0.545,0.448,0.601	0.742,0.899,0.406	-0.151
18666	gene:Solyc07g062540.2	NA	7	+	65235467	65235627	65235504	65235627	65235255	65235343	18666	8,35,10	0,0,2	25,31,17	0,4,6	186	149	4.817748285156897e-35	3.54003849622e-33	1.0,1.0,0.8	1.0,0.861,0.694	0.082
21297	gene:Solyc05g012130.2	NA	5	-	5341155	5341263	5341155	5341259	5341432	5341540	21297	67,139,133	0,9,13	203,161,86	9,4,0	153	149	5.076432528522796e-35	3.71975593528e-33	1.0,0.938,0.909	0.956,0.975,1.0	-0.028
20011	gene:Solyc10g083380.1	NA	10	+	63210050	63210149	63210083	63210149	63209640	63209697	20011	0,5,0	0,9,2	2,1,0	1,0,1	182	149	7.291070688197607e-35	5.32773278903e-33	NA,0.313,0.0	0.621,1.0,0.0	-0.384
19943	gene:Solyc02g086670.2	NA	2	-	49326274	49326475	49326274	49326398	49327193	49327350	19943	119,243,199	4,10,8	301,250,134	7,2,3	226	149	7.457902503189846e-35	5.43458591524e-33	0.951,0.941,0.943	0.966,0.988,0.967	-0.029
26044	gene:Solyc11g071230.1	NA	11	-	54768045	54768295	54768045	54768234	54769584	54770501	26044	22,48,29	0,3,4	64,40,23	17,4,0	210	149	7.697370035106841e-35	5.59363427427e-33	1.0,0.919,0.837	0.728,0.876,1.0	0.051
5067	gene:Solyc07g052420.2	NA	7	-	60933324	60933525	60933324	60933502	60935971	60936034	5067	179,427,218	11,11,7	559,238,225	11,3,4	172	149	9.526996085567145e-35	6.90419312476e-33	0.934,0.971,0.964	0.978,0.986,0.98	-0.025
4375	gene:Solyc08g077430.2	NA	8	+	61312437	61312536	61312461	61312536	61312287	61312343	4375	23,56,29	0,4,3	106,91,25	2,1,0	173	149	1.1451280141465553e-34	8.2759813384e-33	1.0,0.923,0.893	0.979,0.987,1.0	-0.05
17997	gene:Solyc01g104310.2	NA	1	-	92727595	92727701	92727595	92727687	92727812	92727885	17997	32,58,60	0,2,0	113,77,45	5,2,3	163	149	1.4729781814052225e-34	1.06163091386e-32	1.0,0.964,1.0	0.954,0.972,0.932	0.035
7514	gene:Solyc04g015350.2	NA	4	+	5558557	5558695	5558566	5558695	5558096	5558267	7514	47,143,71	10,0,0	151,114,92	3,0,0	158	149	1.6133726343287231e-34	1.15965004689e-32	0.816,1.0,1.0	0.979,1.0,1.0	-0.054
15835	gene:Solyc03g006130.2	NA	3	-	789182	789418	789182	789413	789692	789755	15835	4,8,0	9,68,16	38,25,8	115,104,52	154	149	2.3067075180703364e-34	1.65349558748e-32	0.301,0.102,0.0	0.242,0.189,0.13	-0.053
19727	gene:Solyc12g095880.1	NA	12	-	64990308	64990493	64990308	64990467	64991689	64991827	19727	17,22,17	187,373,240	20,10,6	410,318,135	175	149	2.3732505029371104e-34	1.69658468881e-32	0.072,0.048,0.057	0.04,0.026,0.036	0.025
22985	gene:Solyc04g082710.2	NA	4	+	66298835	66299071	66298868	66299071	66298254	66298769	22985	430,1408,805	7,15,19	1518,1270,509	14,8,6	182	149	2.7185580413843696e-34	1.93818493442e-32	0.981,0.987,0.972	0.989,0.992,0.986	-0.009
24477	gene:Solyc02g092010.2	NA	2	-	53229736	53229829	53229736	53229802	53229909	53229974	24477	3,2,4	0,5,3	3,0,0	12,13,12	176	149	3.1923726095542065e-34	2.26985436839e-32	1.0,0.253,0.53	0.175,0.0,0.0	0.536
2978	gene:Solyc07g062450.2	NA	7	+	65186624	65186706	65186644	65186706	65186224	65186404	2978	3,9,10	22,31,13	15,11,11	26,21,6	169	149	5.692879387804507e-34	4.0368942304e-32	0.107,0.204,0.404	0.337,0.316,0.618	-0.185
8244	gene:Solyc11g065740.1	NA	11	+	51337175	51337345	51337279	51337345	51337049	51337107	8244	2,7,2	25,20,36	2,2,1	57,36,19	253	149	5.884753712892749e-34	4.16176724376e-32	0.045,0.171,0.032	0.02,0.032,0.03	0.055
10655	gene:Solyc05g010790.1	NA	5	-	4979113	4979177	4979113	4979127	4979400	4979848	10655	0,7,1	2,0,0	4,9,1	5,0,0	199	149	6.788208906315816e-34	4.7878653139e-32	0.0,1.0,1.0	0.375,1.0,1.0	-0.125
5668	gene:Solyc02g063130.2	NA	2	-	35176435	35176509	35176435	35176503	35177435	35177597	5668	101,150,64	1,3,2	246,102,113	13,3,4	155	149	6.962928303963188e-34	4.89800228614e-32	0.99,0.98,0.969	0.948,0.97,0.964	0.019
25039	gene:Solyc04g051570.2	NA	4	+	50867185	50867310	50867212	50867310	50864863	50865328	25039	2,1,6	0,2,2	1,2,1	4,3,0	176	149	7.666970238472055e-34	5.37890978512e-32	1.0,0.297,0.717	0.175,0.361,1.0	0.159
10916	gene:Solyc06g072580.2	NA	6	-	44767886	44768087	44767886	44767953	44768175	44768305	10916	13,35,16	1,4,2	70,44,20	0,2,0	283	149	1.0968061756726723e-33	7.67444299949e-32	0.873,0.822,0.808	1.0,0.921,1.0	-0.139
10013	gene:Solyc06g084510.2	NA	6	-	49594138	49594246	49594138	49594230	49594325	49594408	10013	2,2,3	133,222,146	10,6,2	272,154,108	165	149	1.1254217352531324e-33	7.85383596673e-32	0.013,0.008,0.018	0.032,0.034,0.016	-0.014
9198	gene:Solyc04g076530.2	NA	4	+	61422685	61422798	61422705	61422798	61422513	61422594	9198	2,3,1	2,0,0	7,6,2	4,0,1	169	149	1.2380819772314407e-33	8.61724656395e-32	0.469,1.0,1.0	0.607,1.0,0.638	0.075
21043	gene:Solyc02g080970.2	NA	2	-	45039716	45039802	45039716	45039797	45041012	45041094	21043	2,0,0	24,31,20	7,1,0	50,28,34	154	149	1.6357845653418622e-33	1.13553581708e-31	0.075,0.0,0.0	0.119,0.033,0.0	-0.026
14417	gene:Solyc05g009220.2	NA	5	+	3364908	3365016	3364917	3365016	3364769	3364825	14417	2,6,6	0,2,0	5,9,8	6,2,4	158	149	1.9968425855622777e-33	1.38253833503e-31	1.0,0.739,1.0	0.44,0.809,0.654	0.279
9481	gene:Solyc12g038430.1	NA	12	-	47767153	47767339	47767153	47767327	47767427	47767532	9481	28,78,28	2,1,0	37,58,15	7,1,0	161	149	2.1020353146896296e-33	1.45155993629e-31	0.928,0.986,1.0	0.83,0.982,1.0	0.034
19900	gene:Solyc07g040980.2	NA	7	+	51443230	51443290	51443239	51443290	51443061	51443156	19900	4,4,1	30,53,50	10,5,12	90,58,42	158	149	2.1330004629889046e-33	1.46527133368e-31	0.112,0.066,0.019	0.095,0.075,0.212	-0.062
26172	gene:Solyc02g062920.2	NA	2	+	34864133	34864243	34864156	34864243	34863798	34863869	26172	3,9,4	0,5,2	17,16,7	3,0,1	172	149	2.131445827292713e-33	1.46527133368e-31	1.0,0.609,0.634	0.831,1.0,0.858	-0.149
17212	gene:Solyc02g093820.2	NA	2	+	54534318	54534534	54534336	54534534	54532071	54532201	17212	55,142,47	2,5,4	190,162,55	17,18,1	167	149	3.505983737626036e-33	2.40219077961e-31	0.961,0.962,0.913	0.909,0.889,0.98	0.019
15028	gene:Solyc01g008600.2	NA	1	+	2688196	2688430	2688255	2688430	2687883	2688025	15028	13,15,14	0,2,0	23,27,8	4,0,2	208	149	3.517213439765062e-33	2.40364179605e-31	1.0,0.843,1.0	0.805,1.0,0.741	0.099
9195	gene:Solyc04g076530.2	NA	4	+	61422655	61422798	61422705	61422798	61422513	61422594	9195	7,12,3	2,0,0	13,9,4	4,0,1	199	149	3.5861810594932876e-33	2.44444108962e-31	0.724,1.0,1.0	0.709,1.0,0.75	0.088
20756	gene:Solyc12g006870.1	NA	12	+	1318364	1318612	1318507	1318612	1318200	1318270	20756	3,6,8	85,158,83	19,16,5	187,128,93	292	149	4.154708016626914e-33	2.82466605079e-31	0.018,0.019,0.047	0.049,0.06,0.027	-0.017
11987	gene:Solyc03g117060.2	NA	3	-	66324594	66324821	66324594	66324779	66325342	66325466	11987	2,16,12	325,712,500	30,27,17	1214,792,386	191	149	4.178619339747764e-33	2.83361952605e-31	0.005,0.017,0.018	0.019,0.026,0.033	-0.013
24541	gene:Solyc03g115680.2	NA	3	+	65324156	65324356	65324192	65324356	65323310	65323427	24541	29,93,21	0,1,0	153,111,39	5,5,0	185	149	5.7891592157464476e-33	3.91569822954e-31	1.0,0.987,1.0	0.961,0.947,1.0	0.026
16156	gene:Solyc01g111880.2	NA	1	-	98046326	98046503	98046326	98046493	98047545	98047644	16156	3,10,3	385,666,533	11,13,6	731,387,287	159	149	6.174331981198665e-33	4.16554228471e-31	0.007,0.014,0.005	0.014,0.031,0.019	-0.013
26271	gene:Solyc03g044300.2	NA	3	+	8778797	8778926	8778838	8778926	8778659	8778675	26271	2,1,1	65,72,50	9,5,6	101,43,34	190	149	6.906349862620347e-33	4.64751538332e-31	0.024,0.011,0.015	0.065,0.084,0.122	-0.074
9180	gene:Solyc01g010720.2	NA	1	-	5750364	5750419	5750364	5750416	5750522	5750618	9180	1,0,0	0,0,1	4,2,2	2,6,0	152	149	1.0114206811872199e-32	6.78887179365e-31	1.0,NA,0.0	0.662,0.246,1.0	-0.136
8464	gene:Solyc01g094860.2	NA	1	-	86260237	86260374	86260237	86260341	86260846	86260911	8464	2,1,2	6,0,2	3,5,0	2,1,0	182	149	1.2941723837088088e-32	8.66471403803e-31	0.214,1.0,0.45	0.551,0.804,NA	-0.123
26430	gene:Solyc10g006090.2	NA	10	+	823661	823725	823666	823725	823459	823578	26430	12,41,16	2,8,3	63,38,35	3,5,1	154	149	1.43907559594204e-32	9.61047472034e-31	0.853,0.832,0.838	0.953,0.88,0.971	-0.094
17361	gene:Solyc01g009180.2	NA	1	+	3232750	3232853	3232772	3232853	3232308	3232472	17361	1,7,1	23,38,43	0,4,0	58,58,32	171	149	2.554985519871225e-32	1.70196876335e-30	0.037,0.138,0.02	0.0,0.057,0.0	0.046
9828	gene:Solyc12g017690.1	NA	12	-	7208365	7208464	7208365	7208459	7211341	7211500	9828	2,0,1	70,70,51	9,3,0	170,81,37	154	149	2.736963005873794e-32	1.81859816453e-30	0.027,0.0,0.019	0.049,0.035,0.0	-0.013
6809	gene:Solyc05g012550.2	NA	5	+	5785276	5785365	5785283	5785365	5785173	5785196	6809	7,12,0	4,11,6	7,14,0	5,0,0	156	149	2.866437056572903e-32	1.89984279184e-30	0.626,0.51,0.0	0.572,1.0,NA	-0.407
2801	gene:Solyc03g118820.2	NA	3	+	67627203	67627421	67627249	67627421	67627003	67627044	2801	1,17,5	0,1,0	16,19,8	0,5,0	195	149	3.631477666073315e-32	2.40087091111e-30	1.0,0.929,1.0	1.0,0.744,1.0	0.062
26265	gene:Solyc01g087290.2	NA	1	-	82222363	82222436	82222363	82222426	82223507	82223569	26265	12,21,17	0,3,1	37,18,13	5,6,2	159	149	4.6253461681034126e-32	3.05030016421e-30	1.0,0.868,0.941	0.874,0.738,0.859	0.113
17500	gene:Solyc04g054820.2	NA	4	+	53290588	53290827	53290603	53290827	53290243	53290478	17500	5,17,6	5,10,7	26,6,9	7,5,1	164	149	4.970569039481053e-32	3.26979153847e-30	0.476,0.607,0.438	0.771,0.522,0.891	-0.221
4927	gene:Solyc06g009220.2	NA	6	+	3169870	3169995	3169951	3169995	3168770	3168828	4927	0,4,3	0,3,0	2,9,0	5,0,1	230	149	6.81551462647094e-32	4.47230000825e-30	NA,0.463,1.0	0.206,1.0,0.0	0.33
16558	gene:Solyc01g068020.2	NA	1	-	77065015	77065184	77065015	77065111	77065862	77065962	16558	2,7,3	9,13,14	19,10,9	24,20,10	222	149	7.06576032328071e-32	4.62500475354e-30	0.13,0.265,0.126	0.347,0.251,0.377	-0.151
8932	gene:Solyc07g019530.2	NA	7	+	11873732	11873795	11873740	11873795	11873556	11873646	8932	107,217,134	0,6,0	314,235,98	5,14,0	157	149	7.565932883694055e-32	4.94014216681e-30	1.0,0.972,1.0	0.983,0.941,1.0	0.016
14494	gene:Solyc06g076680.2	NA	6	-	47617738	47617883	47617738	47617878	47617967	47618198	14494	19,55,23	2,6,6	50,30,20	14,5,11	154	149	7.701321432404237e-32	5.01612735964e-30	0.902,0.899,0.788	0.776,0.853,0.638	0.107
7477	gene:Solyc06g008090.2	NA	6	-	1976150	1976324	1976150	1976300	1977766	1977926	7477	0,2,0	16,35,26	2,7,0	61,49,28	173	149	7.820821546497582e-32	5.08141506343e-30	0.0,0.047,0.0	0.027,0.11,0.0	-0.03
10139	gene:Solyc05g041830.2	NA	5	+	53772175	53772395	53772180	53772395	53771040	53771225	10139	71,108,74	2,2,0	114,54,49	3,4,3	154	149	8.119458360954596e-32	5.26248629247e-30	0.972,0.981,1.0	0.974,0.929,0.94	0.037
22332	gene:Solyc12g005090.1	NA	12	-	41950	42091	41950	42088	42341	42398	22332	2,0,1	16,22,12	10,0,2	42,29,20	152	149	9.763708618279881e-32	6.31266837357e-30	0.109,0.0,0.076	0.189,0.0,0.089	-0.031
4156	gene:Solyc03g112640.2	NA	3	+	63021259	63021382	63021346	63021382	63020757	63020910	4156	7,24,9	0,0,2	22,18,20	0,0,6	236	149	1.4107796272333173e-31	9.09901119481e-30	1.0,1.0,0.74	1.0,1.0,0.678	0.021
19811	gene:Solyc08g066860.2	NA	8	-	55737406	55737467	55737406	55737464	55737638	55737688	19811	5,5,1	89,101,64	1,1,3	179,93,64	152	149	1.54641822598985e-31	9.94950399595e-30	0.052,0.046,0.015	0.005,0.01,0.044	0.018
12192	gene:Solyc01g097510.2	NA	1	-	88338596	88338760	88338596	88338742	88339115	88339282	12192	7,19,3	37,91,30	5,5,2	61,51,23	167	149	2.3207970233995282e-31	1.48954512604e-29	0.144,0.157,0.082	0.068,0.08,0.072	0.054
5734	gene:Solyc03g118530.2	NA	3	-	67402042	67402120	67402042	67402095	67402205	67402379	5734	33,72,41	0,3,0	132,68,35	8,9,4	174	149	2.488166230696006e-31	1.59309070387e-29	1.0,0.954,1.0	0.934,0.866,0.882	0.091
20651	gene:Solyc08g079490.2	NA	8	-	63001179	63001289	63001179	63001250	63001400	63001434	20651	14,34,5	49,131,64	83,60,40	284,206,94	188	149	2.792122681099103e-31	1.78337540447e-29	0.185,0.171,0.058	0.188,0.188,0.252	-0.071
26530	gene:Solyc05g026130.2	NA	5	+	39792315	39792506	39792437	39792506	39788015	39788102	26530	6,5,5	147,280,194	24,7,7	380,245,164	271	149	3.0152578246016426e-31	1.92124362694e-29	0.022,0.01,0.014	0.034,0.015,0.023	-0.009
670	gene:Solyc07g066480.2	FLACCA	7	-	67901015	67901093	67901015	67901089	67901972	67902089	670	28,59,49	6,13,7	29,23,11	3,0,3	153	149	3.221163009408577e-31	2.0474953982e-29	0.82,0.815,0.872	0.904,1.0,0.781	-0.059
19097	gene:Solyc02g094090.2	NA	2	-	54729017	54729246	54729017	54729087	54732127	54732269	19097	12,37,21	4,13,7	44,53,16	6,2,7	308	149	3.2425240072730238e-31	2.05611876894e-29	0.592,0.579,0.592	0.78,0.928,0.525	-0.157
17441	gene:Solyc12g096630.1	NA	12	+	65465929	65466175	65465989	65466175	65465728	65465788	17441	10,35,20	46,67,40	31,17,15	31,29,28	209	149	3.7294312551851073e-31	2.35920064941e-29	0.134,0.271,0.263	0.416,0.295,0.276	-0.106
24940	gene:Solyc03g113550.2	NA	3	+	63659915	63660238	63660118	63660238	63659256	63659724	24940	7,12,5	37,87,67	11,5,0	146,110,60	352	149	3.9454131381100215e-31	2.48985773134e-29	0.074,0.055,0.031	0.031,0.019,0.0	0.037
20154	gene:Solyc03g083020.2	NA	3	+	52859858	52860102	52859997	52860102	52859069	52859104	20154	2,14,6	2,17,1	15,21,2	5,0,3	288	149	4.075578468017763e-31	2.56586358969e-29	0.341,0.299,0.756	0.608,1.0,0.256	-0.156
7348	gene:Solyc02g092880.2	NA	2	-	53834900	53835101	53834900	53835050	53835197	53835299	7348	5,19,6	69,134,83	28,27,9	184,103,86	200	149	4.88878892996332e-31	3.07050864723e-29	0.051,0.096,0.051	0.102,0.163,0.072	-0.046
21522	gene:Solyc04g077430.2	NA	4	+	62345446	62345569	62345455	62345569	62343891	62343933	21522	25,67,33	0,4,0	67,50,18	3,8,2	158	149	5.630847337847705e-31	3.52817391746e-29	1.0,0.94,1.0	0.955,0.855,0.895	0.078
25265	gene:Solyc12g044340.1	NA	12	+	38613933	38614164	38613952	38614164	38613804	38613870	25265	1,7,4	24,30,31	10,12,4	46,31,10	168	149	5.736621521673221e-31	3.58593220664e-29	0.036,0.171,0.103	0.162,0.256,0.262	-0.123
3815	gene:Solyc01g081520.2	NA	1	-	80715307	80715375	80715307	80715354	80715470	80715528	3815	3,8,3	72,132,95	12,17,2	174,124,45	170	149	6.151918638974256e-31	3.83644117677e-29	0.035,0.05,0.027	0.057,0.107,0.037	-0.03
16783	gene:Solyc06g068760.2	NA	6	+	42617223	42617312	42617291	42617312	42616982	42617033	16783	2,3,4	12,13,7	16,5,8	33,8,5	217	149	6.259349186665848e-31	3.8942304763e-29	0.103,0.137,0.282	0.25,0.3,0.523	-0.184
1501	gene:Solyc01g005640.2	NA	1	+	449684	449864	449695	449864	446768	446988	1501	45,155,73	15,51,25	146,139,42	67,64,27	160	149	8.044289993933508e-31	4.99294884118e-29	0.736,0.739,0.731	0.67,0.669,0.592	0.092
16820	gene:Solyc06g073130.2	NA	6	-	45056506	45056643	45056506	45056584	45057213	45057262	16820	1,0,9	2,0,0	2,4,3	5,0,0	208	149	1.010068298257722e-30	6.25459897646e-29	0.264,NA,1.0	0.223,1.0,1.0	-0.109
3509	gene:Solyc03g117000.2	NA	3	+	66262316	66262432	66262319	66262432	66261750	66261824	3509	2,5,3	0,2,0	1,2,0	2,2,0	152	149	1.1361290519656806e-30	7.01872324632e-29	1.0,0.71,1.0	0.329,0.495,NA	0.491
16547	gene:Solyc11g020210.1	NA	11	+	10488645	10488757	10488709	10488757	10488352	10488375	16547	2,5,3	1,2,0	6,10,0	4,5,4	213	149	1.1922189282411492e-30	7.34802409067e-29	0.583,0.636,1.0	0.512,0.583,0.0	0.375
11178	gene:Solyc03g063970.2	NA	3	-	37178518	37178700	37178518	37178573	37179289	37179558	11178	19,39,13	2,0,0	44,35,11	5,1,0	276	149	1.2861960884121301e-30	7.908756787e-29	0.837,1.0,1.0	0.826,0.95,1.0	0.02
24708	gene:Solyc05g009000.2	NA	5	+	3183867	3184337	3184169	3184337	3183552	3183810	24708	1,0,2	0,6,3	8,6,0	10,10,5	451	149	1.3937254739038604e-30	8.5500195991e-29	1.0,0.0,0.18	0.209,0.165,0.0	0.269
9675	gene:Solyc02g005180.2	NA	2	+	7140209	7140269	7140216	7140269	7140073	7140136	9675	32,118,91	0,8,2	72,55,12	0,2,0	156	149	1.472436715951214e-30	9.01192764039e-29	1.0,0.934,0.978	1.0,0.963,1.0	-0.017
15509	gene:Solyc09g074360.2	NA	9	-	66163428	66163654	66163428	66163566	66164040	66164123	15509	0,2,0	0,4,9	0,1,3	3,3,0	237	149	1.955414280140218e-30	1.19402484481e-28	NA,0.239,0.0	0.0,0.173,1.0	-0.272
76	gene:Solyc02g065690.2	NA	2	+	36853166	36853929	36853713	36853929	36852491	36852754	76	86,184,106	9,10,2	275,150,111	8,4,2	696	149	2.5281759002904583e-30	1.54020212641e-28	0.672,0.798,0.919	0.88,0.889,0.922	-0.101
14007	gene:Solyc09g009030.2	NA	9	-	2380256	2380395	2380256	2380339	2380502	2380645	14007	1,2,0	0,4,2	1,1,0	0,0,1	205	149	2.663074044450185e-30	1.61864585757e-28	1.0,0.267,0.0	1.0,1.0,0.0	-0.244
21587	gene:Solyc01g090750.2	NA	1	+	84402490	84402540	84402493	84402540	84402102	84402376	21587	0,5,2	2,1,0	1,0,1	1,7,0	152	149	3.0304344321097206e-30	1.83769723873e-28	0.0,0.831,1.0	0.495,0.0,1.0	0.112
16030	gene:Solyc01g100980.2	NA	1	-	90854839	90854887	90854839	90854884	90855122	90855290	16030	0,2,1	1,8,11	25,24,9	82,54,20	152	149	3.756836953403093e-30	2.27297252279e-28	0.0,0.197,0.082	0.23,0.303,0.306	-0.187
9933	gene:Solyc04g008640.2	NA	4	+	2258976	2259191	2259089	2259191	2258727	2258765	9933	1,7,2	0,0,4	1,2,0	0,0,2	262	149	4.494710542019706e-30	2.71318007753e-28	1.0,1.0,0.221	1.0,1.0,0.0	0.074
6928	gene:Solyc02g088200.2	NA	2	-	50369059	50369181	50369059	50369172	50369627	50369807	6928	2,5,3	19,39,24	2,0,1	22,12,21	158	149	4.8622344502615055e-30	2.92833065213e-28	0.09,0.108,0.105	0.079,0.0,0.043	0.06
4935	gene:Solyc07g065590.2	NA	7	-	67288895	67288997	67288895	67288992	67289063	67289143	4935	11,27,20	0,1,0	18,22,17	3,2,4	154	149	5.1316311345682255e-30	3.083537533e-28	1.0,0.963,1.0	0.853,0.914,0.804	0.131
10615	gene:Solyc12g077590.1	NA	12	+	21428037	21428110	21428040	21428110	21427911	21427971	10615	6,17,4	150,277,173	7,10,1	394,253,141	152	149	5.20229464738386e-30	3.11889387508e-28	0.038,0.057,0.022	0.017,0.037,0.007	0.019
1545	gene:Solyc01g068210.2	NA	1	+	77311077	77311233	77311146	77311233	77310750	77310952	1545	2,9,2	28,103,47	3,2,2	120,83,50	218	149	5.625592308951321e-30	3.3650226648e-28	0.047,0.056,0.028	0.017,0.016,0.027	0.024
22214	gene:Solyc12g011330.2	NA	12	+	4171888	4172031	4171903	4172031	4171506	4171773	22214	0,0,1	16,62,25	5,10,1	64,86,25	164	149	6.155050375292165e-30	3.67339533597e-28	0.0,0.0,0.035	0.066,0.096,0.035	-0.054
17663	gene:Solyc09g018370.2	NA	9	+	14531953	14532074	14532018	14532074	14531660	14531865	17663	3,7,7	0,8,2	20,2,3	0,2,1	214	149	6.281221054706453e-30	3.74023318741e-28	1.0,0.379,0.709	1.0,0.41,0.676	0.001
8072	gene:Solyc05g015710.2	NA	5	-	11757799	11757853	11757799	11757841	11758143	11758617	8072	8,13,2	0,1,0	18,18,8	5,0,0	161	149	6.803375551260672e-30	4.04203251502e-28	1.0,0.923,1.0	0.769,1.0,1.0	0.051
12024	gene:Solyc03g112660.2	NA	3	+	63032031	63032076	63032036	63032076	63031863	63031944	12024	36,47,39	2,0,0	94,59,43	8,1,0	154	149	8.051614528551862e-30	4.77288853143e-28	0.946,1.0,1.0	0.919,0.983,1.0	0.015
19346	gene:Solyc04g083010.2	NA	4	-	66467117	66467361	66467117	66467345	66467431	66467941	19346	0,1,0	8,23,15	1,1,4	34,18,16	165	149	9.154892334636257e-30	5.41472880931e-28	0.0,0.038,0.0	0.026,0.048,0.184	-0.073
21330	gene:Solyc10g074690.1	NA	10	-	58280559	58280622	58280559	58280595	58280760	58280808	21330	11,22,22	433,696,439	13,7,4	526,320,275	176	149	1.0286817700128999e-29	6.07060322398e-28	0.021,0.026,0.041	0.02,0.018,0.012	0.013
5355	gene:Solyc02g081620.2	NA	2	+	45505882	45506001	45505900	45506001	45504329	45504671	5355	1,2,3	72,175,121	5,2,9	210,150,79	167	149	1.1813021703681817e-29	6.9557075786e-28	0.012,0.01,0.022	0.021,0.012,0.092	-0.027
18925	gene:Solyc03g013250.2	NA	3	+	46347415	46347549	46347423	46347549	46347218	46347306	18925	11,25,15	141,244,231	18,14,5	377,171,193	157	149	1.3532612801955117e-29	7.95048536977e-28	0.069,0.089,0.058	0.043,0.072,0.024	0.026
4546	gene:Solyc11g044970.1	NA	11	+	31921195	31921369	31921223	31921369	31920159	31920331	4546	0,2,0	6,8,0	1,7,0	9,12,10	177	149	2.05076489019007e-29	1.20215837863e-27	0.0,0.174,NA	0.086,0.329,0.0	-0.051
4967	gene:Solyc02g080480.2	NA	2	-	44686602	44686741	44686602	44686721	44686912	44686978	4967	1,4,1	77,150,108	4,8,1	131,98,59	169	149	2.07677027296763e-29	1.21470339314e-27	0.011,0.023,0.008	0.026,0.067,0.015	-0.022
5445	gene:Solyc08g068590.2	NA	8	-	57729068	57729111	57729068	57729098	57729180	57729294	5445	31,32,46	2,1,0	61,27,23	3,2,3	162	149	2.1706536428522824e-29	1.2668069125e-27	0.934,0.967,1.0	0.949,0.925,0.876	0.05
14516	gene:Solyc03g025530.2	NA	3	-	2915118	2915213	2915118	2915207	2916662	2917615	14516	3,3,2	17,66,37	2,1,0	83,55,20	155	149	2.743327505551011e-29	1.59748865936e-27	0.145,0.042,0.049	0.023,0.017,0.0	0.065
6249	gene:Solyc11g007670.1	NA	11	+	1904122	1904185	1904130	1904185	1903727	1904017	6249	0,2,2	4,4,6	5,0,1	1,2,2	157	149	2.7764645445011316e-29	1.61322374933e-27	0.0,0.322,0.24	0.826,0.0,0.322	-0.195
10666	gene:Solyc02g093200.2	NA	2	+	54140350	54140479	54140355	54140479	54140219	54140267	10666	55,62,52	2,7,0	35,19,15	0,2,0	154	149	3.718477041476405e-29	2.15581771158e-27	0.964,0.896,1.0	1.0,0.902,1.0	-0.014
15271	gene:Solyc01g108620.2	NA	1	+	95875357	95875492	95875434	95875492	95873917	95874267	15271	1,3,1	50,88,64	5,4,3	94,43,59	226	149	4.1606324102156825e-29	2.40687110415e-27	0.013,0.022,0.01	0.034,0.058,0.032	-0.026
21820	gene:Solyc03g025270.2	NA	3	-	2707463	2707481	2707463	2707472	2707675	2707754	21820	22,56,18	5,8,7	81,38,31	0,8,0	158	149	4.2746968733706874e-29	2.46744483201e-27	0.806,0.868,0.708	1.0,0.817,1.0	-0.145
13343	gene:Solyc10g083360.1	NA	10	+	63202041	63202264	63202173	63202264	63201793	63201908	13343	0,3,7	7,4,4	6,5,8	1,2,7	281	149	4.5988238793280086e-29	2.64874181469e-27	0.0,0.285,0.481	0.761,0.57,0.377	-0.314
17799	gene:Solyc03g118640.2	NA	3	+	67510170	67510245	67510190	67510245	67509984	67510061	17799	3,3,5	62,145,69	0,4,0	171,119,47	169	149	5.281032485673997e-29	3.03504043441e-27	0.041,0.018,0.06	0.0,0.029,0.0	0.03
6118	gene:Solyc03g097780.2	NA	3	-	60111728	60111879	60111728	60111828	60112693	60112758	6118	7,14,16	0,3,0	25,20,8	2,6,1	200	149	5.83545146649104e-29	3.34637770075e-27	1.0,0.777,1.0	0.903,0.713,0.856	0.102
5232	gene:Solyc04g082490.2	NA	4	-	66137688	66137936	66137688	66137806	66138262	66138413	5232	20,51,17	0,1,0	51,62,15	3,5,0	279	149	7.189610016996485e-29	4.11398530669e-27	1.0,0.965,1.0	0.901,0.869,1.0	0.065
18771	gene:Solyc06g084590.2	NA	6	+	49666506	49666726	49666514	49666726	49666286	49666403	18771	86,95,62	18,14,7	168,89,75	12,9,9	157	149	8.175056311929504e-29	4.66774481499e-27	0.819,0.866,0.894	0.93,0.904,0.888	-0.048
16125	gene:Solyc01g094060.2	NA	1	+	85650876	85650990	85650882	85650990	85650692	85650789	16125	78,168,99	7,7,5	185,135,107	8,1,2	155	149	1.1685634112253823e-28	6.65778276992e-27	0.915,0.958,0.95	0.957,0.992,0.981	-0.036
10525	gene:Solyc06g076300.2	NA	6	-	47405649	47405753	47405649	47405747	47405855	47405921	10525	2,2,1	8,19,10	2,0,0	21,15,10	155	149	1.845959971584731e-28	1.04945211402e-26	0.194,0.092,0.088	0.084,0.0,0.0	0.097
3065	gene:Solyc09g090460.2	NA	9	+	69970351	69970424	69970385	69970424	69969572	69969647	3065	6,21,12	23,44,26	20,6,5	64,46,24	183	149	2.001060756976804e-28	1.13518240233e-26	0.175,0.28,0.273	0.203,0.096,0.145	0.095
4923	gene:Solyc08g066180.2	NA	8	-	54585070	54585139	54585070	54585135	54585282	54585457	4923	29,52,25	2,2,0	65,34,22	6,4,1	153	149	2.3161162410262195e-28	1.31109077944e-26	0.934,0.962,1.0	0.913,0.892,0.955	0.045
18709	gene:Solyc01g099300.2	NA	1	-	89595702	89595781	89595702	89595750	89597881	89598106	18709	13,41,23	0,6,4	66,51,23	2,0,1	180	149	2.323989035497779e-28	1.31273033763e-26	1.0,0.85,0.826	0.965,1.0,0.95	-0.08
15310	gene:Solyc02g083450.2	NA	2	+	46851905	46852137	46851912	46852137	46851490	46851729	15310	0,2,0	6,13,3	4,0,2	18,10,5	156	149	2.7974823209385266e-28	1.57681166974e-26	0.0,0.128,0.0	0.175,0.0,0.276	-0.108
20847	gene:Solyc08g065430.2	NA	8	-	53440244	53440344	53440244	53440333	53440444	53440542	20847	1,12,4	25,40,30	4,2,2	48,36,21	160	149	2.846384374588086e-28	1.60095465708e-26	0.036,0.218,0.11	0.072,0.049,0.081	0.054
25188	gene:Solyc06g007590.2	NA	6	-	1595515	1595665	1595515	1595592	1597400	1597766	25188	0,1,1	0,6,4	3,1,5	3,3,3	222	149	4.458929480859069e-28	2.50259788884e-26	NA,0.101,0.144	0.402,0.183,0.528	-0.248
10375	gene:Solyc05g012940.2	NA	5	+	6054584	6054681	6054587	6054681	6054327	6054466	10375	0,0,3	3,13,7	2,6,3	10,31,7	152	149	4.771418413567984e-28	2.6722982236e-26	0.0,0.0,0.296	0.164,0.159,0.296	-0.108
22083	gene:Solyc06g005940.2	NA	6	-	921113	921353	921113	921329	921435	921641	22083	4,21,14	5,21,11	29,13,13	8,2,0	173	149	4.891318110368969e-28	2.73364577189e-26	0.408,0.463,0.523	0.757,0.848,1.0	-0.404
15705	gene:Solyc11g008040.1	NA	11	-	2253770	2253941	2253770	2253884	2254123	2254180	15705	2,0,0	8,5,6	7,0,0	21,18,7	206	149	6.045401693347951e-28	3.37149368433e-26	0.153,0.0,0.0	0.194,0.0,0.0	-0.014
5666	gene:Solyc02g063130.2	NA	2	-	35176435	35176509	35176435	35176503	35177179	35177233	5666	296,606,329	96,221,84	839,410,366	334,175,139	155	149	7.661780776133709e-28	4.26392647877e-26	0.748,0.725,0.79	0.707,0.693,0.717	0.049
14757	gene:Solyc05g051280.2	NA	5	+	61574524	61574672	61574543	61574672	61574366	61574425	14757	13,40,17	30,41,22	31,22,7	73,45,14	168	149	8.249297953131168e-28	4.58122590959e-26	0.278,0.464,0.407	0.274,0.302,0.307	0.089
26962	gene:Solyc08g074270.2	CRYD	8	-	58372512	58372668	58372512	58372652	58373915	58374303	26962	0,1,0	4,12,2	3,0,2	25,8,3	165	149	8.6386413561811e-28	4.78736807426e-26	0.0,0.07,0.0	0.098,0.0,0.376	-0.135
7694	gene:Solyc01g104650.2	NA	1	+	93082927	93083028	93082998	93083028	93082547	93082619	7694	1,8,1	46,94,42	1,2,0	96,62,35	220	149	9.439764809972196e-28	5.22036804868e-26	0.015,0.054,0.016	0.007,0.021,0.0	0.019
19642	gene:Solyc01g106000.2	NA	1	-	93994280	93994456	93994280	93994444	93994540	93994746	19642	66,71,73	0,0,2	118,72,45	4,2,3	161	149	1.0060589245393541e-27	5.55205614444e-26	1.0,1.0,0.971	0.965,0.971,0.933	0.034
10175	gene:Solyc10g083710.1	NA	10	+	63476115	63476235	63476165	63476235	63475705	63475828	10175	6,36,17	2,2,2	29,7,3	5,5,1	199	149	1.0675676192122464e-27	5.8791996299e-26	0.692,0.931,0.864	0.813,0.512,0.692	0.157
7867	gene:Solyc03g080140.2	NA	3	+	52046463	52046643	52046471	52046643	52046181	52046334	7867	1,8,0	12,71,16	3,0,2	78,85,12	157	149	1.4607618439398544e-27	8.0277993086e-26	0.073,0.097,0.0	0.035,0.0,0.137	-0.001
26150	gene:Solyc05g018130.2	NA	5	+	20053995	20054119	20054020	20054119	20053219	20053415	26150	2,6,4	86,137,91	1,3,2	231,136,77	174	149	1.5766110556735315e-27	8.64644969597e-26	0.02,0.036,0.036	0.004,0.019,0.022	0.016
22612	gene:Solyc04g045340.2	NA	4	+	32496001	32496077	32496040	32496077	32494689	32494770	22612	98,217,141	0,12,2	253,170,110	16,5,9	188	149	2.0818100806170565e-27	1.13933751279e-25	1.0,0.935,0.982	0.926,0.964,0.906	0.04
13156	gene:Solyc04g076660.2	NA	4	-	61553659	61553759	61553659	61553714	61553856	61553982	13156	0,0,1	1,0,0	5,4,0	1,0,1	194	149	2.177804351986382e-27	1.18940581783e-25	0.0,NA,1.0	0.793,1.0,0.0	-0.098
2797	gene:Solyc06g011540.2	NA	6	+	8024506	8024658	8024527	8024658	8024322	8024437	2797	2,2,1	23,119,46	14,8,2	244,180,64	170	149	2.59147510653569e-27	1.41240747594e-25	0.071,0.015,0.019	0.048,0.037,0.027	-0.002
2533	gene:Solyc06g061020.2	NA	6	-	39016651	39016779	39016651	39016761	39016839	39017378	2533	4,18,8	220,367,203	37,16,11	544,382,152	167	149	2.6139272810128456e-27	1.42170696383e-25	0.016,0.042,0.034	0.057,0.036,0.061	-0.021
13582	gene:Solyc04g051670.2	NA	4	+	50967364	50967592	50967420	50967592	50966371	50966463	13582	3,6,2	45,86,31	3,4,1	165,120,47	205	149	2.6769819910449514e-27	1.45300633625e-25	0.046,0.048,0.045	0.013,0.024,0.015	0.029
15842	gene:Solyc11g008890.1	NA	11	-	3060939	3061163	3060939	3061038	3061366	3061504	15842	17,17,13	184,303,238	50,25,8	392,300,141	274	149	3.2670596803232436e-27	1.76964614594e-25	0.048,0.03,0.029	0.065,0.043,0.03	-0.01
19148	gene:Solyc08g014060.2	NA	8	-	3673674	3673761	3673674	3673741	3674775	3674844	19148	2,19,6	4,2,8	25,15,9	5,2,3	169	149	3.7526561525234e-27	2.02851058704e-25	0.306,0.893,0.398	0.815,0.869,0.726	-0.271
11027	gene:Solyc11g069370.1	NA	11	+	53972086	53972187	53972098	53972187	53971553	53971742	11027	2,5,6	0,0,2	10,14,4	2,3,0	161	149	3.903994557674611e-27	2.10600148133e-25	1.0,1.0,0.735	0.822,0.812,1.0	0.034
19472	gene:Solyc02g081890.2	NA	2	-	45664084	45664252	45664084	45664200	45664368	45664447	19472	2,1,0	14,19,12	2,2,2	14,8,2	201	149	4.258929113509488e-27	2.29278145072e-25	0.096,0.038,0.0	0.096,0.156,0.426	-0.181
3363	gene:Solyc10g005510.2	NA	10	-	422848	422928	422848	422916	422998	423096	3363	44,50,31	475,994,666	54,45,22	1347,984,488	161	149	6.128523572836126e-27	3.29255240994e-25	0.079,0.044,0.041	0.036,0.041,0.04	0.016
6263	gene:Solyc11g072330.1	NA	11	+	55544911	55545060	55545030	55545060	55542899	55543038	6263	0,2,2	6,15,10	3,5,6	36,9,8	268	149	6.927720013466925e-27	3.71435622429e-25	0.0,0.069,0.1	0.044,0.236,0.294	-0.135
24271	gene:Solyc05g014110.2	NA	5	+	7799721	7799843	7799760	7799843	7799089	7799093	24271	11,23,17	2,2,2	44,25,9	0,3,0	188	149	7.977057771386816e-27	4.26829223025e-25	0.813,0.901,0.871	1.0,0.869,1.0	-0.095
1643	gene:Solyc05g055780.2	NA	5	-	65284422	65284557	65284422	65284552	65284792	65284939	1643	41,23,44	0,2,1	72,54,24	4,7,1	154	149	8.813043457006534e-27	4.70605816503e-25	1.0,0.918,0.977	0.946,0.882,0.959	0.036
6096	gene:Solyc02g079980.2	NA	2	-	44347032	44347185	44347032	44347182	44347259	44347394	6096	2,1,0	2,7,2	1,0,0	5,14,0	152	149	9.250202749771277e-27	4.92951713811e-25	0.495,0.123,0.0	0.164,0.0,NA	0.124
6682	gene:Solyc03g031990.2	NA	3	-	4480125	4480369	4480125	4480178	4480585	4480686	6682	25,28,29	171,280,198	78,37,36	370,304,176	340	149	9.420644296935388e-27	5.01022532074e-25	0.06,0.042,0.06	0.085,0.051,0.082	-0.019
8664	gene:Solyc06g066600.2	NA	6	-	41848541	41848734	41848541	41848693	41848824	41849076	8664	4,6,0	5,12,11	2,2,0	12,11,3	190	149	1.0093308906448898e-26	5.3571709385e-25	0.386,0.282,0.0	0.116,0.125,0.0	0.142
26005	gene:Solyc02g083570.2	NA	2	-	46930860	46930988	46930860	46930982	46931073	46931481	26005	287,992,369	0,9,5	2105,1947,697	29,20,21	155	149	1.2600950175034278e-26	6.67470812585e-25	1.0,0.991,0.986	0.986,0.989,0.97	0.011
25618	gene:Solyc08g081920.2	NA	8	+	64837127	64837314	64837151	64837314	64836622	64836735	25618	0,2,2	1,4,6	9,4,0	4,7,3	173	149	1.3144026952378789e-26	6.94842258471e-25	0.0,0.301,0.223	0.66,0.33,0.0	-0.155
17446	gene:Solyc09g072970.2	NA	9	-	65640149	65640208	65640149	65640205	65641475	65641538	17446	2,4,13	259,492,376	22,10,10	610,221,298	152	149	1.4450197512497728e-26	7.62363520364e-25	0.008,0.008,0.033	0.034,0.042,0.032	-0.02
18912	gene:Solyc08g068850.2	NA	8	-	57933491	57933627	57933491	57933607	57934207	57934333	18912	3,6,3	0,4,0	13,6,4	6,12,2	169	149	1.5054140116049168e-26	7.92641042158e-25	1.0,0.569,1.0	0.656,0.306,0.638	0.323
16549	gene:Solyc11g020210.1	NA	11	+	10488709	10488757	10488735	10488757	10488352	10488375	16549	1,4,3	3,20,7	12,10,4	15,11,14	175	149	1.5205474452155062e-26	7.99014363692e-25	0.221,0.146,0.267	0.405,0.436,0.196	-0.134
4431	gene:Solyc12g037970.1	NA	12	-	49639711	49639806	49639711	49639771	49640503	49640588	4431	6,0,0	9,38,14	2,0,0	32,24,12	184	149	1.5407284454698354e-26	8.08009456522e-25	0.351,0.0,0.0	0.048,0.0,0.0	0.101
3729	gene:Solyc08g069120.2	NA	8	+	58185554	58185662	58185560	58185662	58184540	58184618	3729	0,63,29	1,0,0	79,79,39	6,3,0	155	149	1.5767430034531814e-26	8.25256025557e-25	0.0,1.0,1.0	0.927,0.962,1.0	-0.296
10364	gene:Solyc08g048500.2	NA	8	-	12404540	12404596	12404540	12404592	12405274	12405366	10364	93,181,90	5,9,4	228,89,113	6,4,0	153	149	1.6467266183065807e-26	8.60178246818e-25	0.948,0.951,0.956	0.974,0.956,1.0	-0.025
6116	gene:Solyc03g097780.2	NA	3	-	60111728	60111883	60111728	60111828	60112693	60112758	6116	25,41,31	0,3,0	61,52,21	2,6,1	204	149	1.6632970099359567e-26	8.67116834488e-25	1.0,0.909,1.0	0.957,0.864,0.939	0.05
25211	gene:Solyc04g009580.2	NA	4	+	2977114	2977212	2977130	2977212	2975790	2976193	25211	43,114,64	0,0,2	129,66,58	4,1,4	165	149	1.6766235422764184e-26	8.72340284452e-25	1.0,1.0,0.967	0.967,0.983,0.929	0.029
10348	gene:Solyc06g083630.2	NA	6	-	48978054	48978243	48978054	48978227	48979069	48979128	10348	6,43,17	22,57,23	60,63,28	72,56,28	165	149	1.8006851925608632e-26	9.35044777452e-25	0.198,0.405,0.4	0.429,0.504,0.475	-0.135
20283	gene:Solyc07g021120.1	NA	7	-	16261256	16261375	16261256	16261323	16261791	16261870	20283	9,4,9	0,4,1	15,14,6	8,13,1	201	149	1.9166772498335603e-26	9.93320808907e-25	1.0,0.426,0.87	0.582,0.444,0.816	0.151
14497	gene:Solyc05g012790.2	NA	5	+	5961841	5962008	5961872	5962008	5961386	5961458	14497	1,2,4	1,0,0	6,2,1	4,0,0	180	149	2.3824335321620322e-26	1.23227870872e-24	0.453,1.0,1.0	0.554,1.0,1.0	-0.034
9373	gene:Solyc08g083280.2	NA	8	+	65785227	65785444	65785369	65785444	65785065	65785141	9373	338,600,380	5,4,1	667,460,279	4,7,10	291	149	2.495924192799331e-26	1.28845370415e-24	0.972,0.987,0.995	0.988,0.971,0.935	0.02
8788	gene:Solyc11g064920.1	NA	11	+	50234574	50234637	50234585	50234637	50233487	50233670	8788	9,30,15	155,306,243	26,4,9	463,194,147	160	149	2.656659304512713e-26	1.36875030847e-24	0.051,0.084,0.054	0.05,0.019,0.054	0.022
1089	gene:Solyc08g077310.2	NA	8	+	61218677	61218867	61218685	61218867	61217440	61218388	1089	6,10,7	114,157,105	17,11,9	173,95,82	157	149	2.82878078133272e-26	1.4545888544e-24	0.048,0.057,0.06	0.085,0.099,0.094	-0.038
24675	gene:Solyc03g005010.2	NA	3	-	27276	27339	27276	27321	27400	27512	24675	0,2,1	16,54,23	4,1,2	38,25,18	167	149	3.022460720959069e-26	1.55115741942e-24	0.0,0.032,0.037	0.086,0.034,0.09	-0.047
10199	gene:Solyc04g077940.2	NA	4	-	62802670	62802752	62802670	62802739	62802826	62803622	10199	57,72,51	2,0,0	113,65,68	7,0,2	162	149	3.1092661645580826e-26	1.59260839136e-24	0.963,1.0,1.0	0.937,1.0,0.969	0.019
5501	gene:Solyc03g007490.2	NA	3	+	2071933	2072095	2071972	2072095	2070712	2070909	5501	1,5,6	0,3,0	7,5,0	0,1,0	188	149	3.1313824345644105e-26	1.60082824111e-24	1.0,0.569,1.0	1.0,0.798,NA	-0.043
9237	gene:Solyc10g081710.1	NA	10	+	62728946	62729054	62728949	62729054	62728404	62728805	9237	158,283,154	10,27,10	354,225,148	18,8,9	152	149	3.7473052976672635e-26	1.91199548254e-24	0.939,0.911,0.938	0.951,0.965,0.942	-0.023
3513	gene:Solyc09g061420.2	NA	9	-	59095611	59095806	59095611	59095718	59097957	59098025	3513	10,37,15	5,0,0	30,29,8	1,0,0	237	149	4.0945851644632386e-26	2.0851556381e-24	0.557,1.0,1.0	0.95,1.0,1.0	-0.131
14029	gene:Solyc03g053100.2	NA	3	+	22052361	22052441	22052393	22052441	22052222	22052273	14029	4,7,4	38,147,81	5,4,2	180,176,94	181	149	4.197863742074524e-26	2.13363097596e-24	0.08,0.038,0.039	0.022,0.018,0.017	0.033
19074	gene:Solyc08g029110.2	NA	8	+	38217361	38217433	38217364	38217433	38217203	38217282	19074	0,4,0	68,185,81	3,12,0	269,183,70	152	149	4.745458372827831e-26	2.40731627725e-24	0.0,0.021,0.0	0.011,0.06,0.0	-0.017
5793	gene:Solyc10g006990.2	NA	10	-	1401615	1401760	1401615	1401757	1402208	1402265	5793	0,0,5	0,3,0	1,0,2	0,4,1	152	149	5.609094308403532e-26	2.83996734667e-24	NA,0.0,1.0	1.0,0.0,0.662	-0.054
22635	gene:Solyc07g008190.2	NA	7	-	2932872	2933135	2932872	2933121	2934641	2934700	22635	15,53,41	2,2,1	103,71,38	11,6,2	163	149	6.395532870780538e-26	3.23194945591e-24	0.873,0.96,0.974	0.895,0.915,0.946	0.017
299	gene:Solyc05g054050.2	NA	5	-	64029609	64029810	64029609	64029788	64030587	64030792	299	75,110,89	0,2,1	163,123,86	5,3,3	171	149	6.726879383232342e-26	3.39289390536e-24	1.0,0.98,0.987	0.966,0.973,0.962	0.022
12483	gene:Solyc07g022830.2	NA	7	-	22389937	22389990	22389937	22389985	22390061	22390204	12483	17,35,15	0,3,2	95,107,40	9,14,7	154	149	6.979190873883708e-26	3.51343656607e-24	1.0,0.919,0.879	0.911,0.881,0.847	0.053
14432	gene:Solyc02g086550.2	NA	2	-	49217286	49217387	49217286	49217383	49217866	49217983	14432	29,108,75	0,12,12	118,55,43	27,9,6	153	149	7.810130894862658e-26	3.92425605477e-24	1.0,0.898,0.859	0.81,0.856,0.875	0.072
8332	gene:Solyc05g043430.2	NA	5	-	56376853	56377013	56376853	56376996	56377555	56377776	8332	16,47,22	915,1587,1266	28,18,14	1973,990,972	166	149	9.025789665805159e-26	4.5264506767e-24	0.015,0.026,0.015	0.013,0.016,0.013	0.005
25018	gene:Solyc09g064780.2	NA	9	+	62175501	62175690	62175580	62175690	62174088	62174299	25018	0,3,1	4,2,3	0,11,3	2,3,7	228	149	9.342955701989834e-26	4.67661913592e-24	0.0,0.495,0.179	0.0,0.706,0.219	-0.084
25947	gene:Solyc04g005860.2	NA	4	-	547281	547404	547281	547366	547575	547770	25947	314,674,407	11,1,16	872,590,321	8,10,2	187	149	1.0143751098270174e-25	5.06784110268e-24	0.958,0.998,0.953	0.989,0.979,0.992	-0.017
4439	gene:Solyc02g068770.2	NA	2	+	38689620	38689831	38689623	38689831	38687010	38687102	4439	5,9,8	3,0,8	19,10,8	0,4,0	152	149	1.0833656722992376e-25	5.40228791485e-24	0.62,1.0,0.495	1.0,0.71,1.0	-0.198
4609	gene:Solyc01g111410.2	NA	1	+	97668864	97668982	97668904	97668982	97668633	97668757	4609	4,1,0	2,14,4	7,2,1	7,5,2	189	149	1.1778932854283223e-25	5.86257490119e-24	0.612,0.053,0.0	0.441,0.24,0.283	-0.1
20450	gene:Solyc01g079250.2	NA	1	-	78341571	78341803	78341571	78341797	78342104	78343189	20450	5,7,4	31,85,54	4,4,3	130,77,54	155	149	1.2233539088194413e-25	6.07737340127e-24	0.134,0.073,0.066	0.029,0.048,0.051	0.048
9960	gene:Solyc09g083120.2	NA	9	-	68800322	68800391	68800322	68800386	68800543	68800756	9960	14,30,23	0,11,9	12,5,6	4,5,7	154	149	1.2258414360039974e-25	6.07828406773e-24	1.0,0.725,0.712	0.744,0.492,0.453	0.249
15110	gene:Solyc01g006810.2	NA	1	+	1377562	1377673	1377565	1377673	1377092	1377457	15110	69,105,70	2,1,7	131,72,81	9,19,0	152	149	1.3117198788694277e-25	6.4919059446e-24	0.971,0.99,0.907	0.935,0.788,1.0	0.048
26225	gene:Solyc12g014060.1	NA	12	-	4872138	4872257	4872138	4872247	4872723	4872808	26225	6,7,4	123,184,121	15,12,9	309,149,75	159	149	1.522985482990678e-25	7.52337716401e-24	0.044,0.034,0.03	0.044,0.07,0.101	-0.036
1376	gene:Solyc08g076890.2	NA	8	+	60822304	60822499	60822313	60822499	60822030	60822184	1376	63,47,22	0,135,62	114,17,21	0,0,0	158	149	1.6418933359565487e-25	8.09560828209e-24	1.0,0.247,0.251	1.0,1.0,1.0	-0.501
24472	gene:Solyc03g116330.2	NA	3	+	65816756	65816845	65816770	65816845	65816613	65816654	24472	5,30,24	2,5,10	59,60,37	8,9,2	163	149	1.8858848800181554e-25	9.2812979944e-24	0.696,0.846,0.687	0.871,0.859,0.944	-0.148
22012	gene:Solyc12g027870.1	NA	12	-	27698937	27699022	27698937	27699007	27699100	27699134	22012	61,96,36	2,6,0	101,108,47	0,3,0	164	149	1.8934101687643863e-25	9.30098078991e-24	0.965,0.936,1.0	1.0,0.97,1.0	-0.023
410	gene:Solyc04g016370.2	NA	4	-	7182565	7182672	7182565	7182653	7184340	7184544	410	0,2,0	4,19,21	2,4,0	32,24,12	168	149	1.9737446209552343e-25	9.67758538219e-24	0.0,0.085,0.0	0.053,0.129,0.0	-0.032
14338	gene:Solyc01g100950.2	NA	1	-	90837429	90837629	90837429	90837570	90837714	90837835	14338	114,172,108	3,9,5	263,151,77	8,0,2	208	149	2.0460103554947058e-25	1.00133037417e-23	0.965,0.932,0.939	0.959,1.0,0.965	-0.029
4586	gene:Solyc11g065900.1	NA	11	+	51489452	51489537	51489506	51489537	51488422	51488602	4586	0,8,0	16,98,31	14,4,4	98,93,20	203	149	2.170765273085319e-25	1.0604188359e-23	0.0,0.057,0.0	0.095,0.031,0.128	-0.066
14967	gene:Solyc05g012270.2	NA	5	+	5561864	5562050	5561908	5562050	5561647	5561722	14967	359,473,291	0,0,9	670,429,262	14,9,0	193	149	2.2691219302635135e-25	1.1064171423e-23	1.0,1.0,0.961	0.974,0.974,1.0	0.004
15831	gene:Solyc09g072900.2	NA	9	+	65592359	65592470	65592366	65592470	65591864	65591954	15831	8,1,6	6,0,5	6,5,4	2,0,1	156	149	2.4439771144451495e-25	1.18947734874e-23	0.56,1.0,0.534	0.741,1.0,0.793	-0.147
3545	gene:Solyc06g072500.2	NA	6	+	44713642	44713749	44713646	44713749	44713460	44713535	3545	4,3,4	9,11,3	23,20,4	25,13,8	153	149	2.484477658298031e-25	1.20696199168e-23	0.302,0.21,0.565	0.473,0.6,0.327	-0.108
17892	gene:Solyc06g062660.2	NA	6	-	39546955	39547103	39546955	39547046	39547667	39547748	17892	13,35,24	0,3,0	44,31,14	2,5,1	206	149	2.904119180176996e-25	1.40823087967e-23	1.0,0.894,1.0	0.941,0.818,0.91	0.075
6983	gene:Solyc06g076650.2	NA	6	+	47607223	47607467	47607232	47607467	47605765	47605843	6983	8,9,8	2,4,2	11,8,0	0,2,0	158	149	3.1047954374589118e-25	1.50277796045e-23	0.79,0.68,0.79	1.0,0.79,NA	-0.142
11083	gene:Solyc09g011650.2	NA	9	+	4903973	4904213	4904078	4904213	4903271	4903304	11083	15,95,38	0,2,4	118,85,29	1,1,0	254	149	3.144879823960375e-25	1.5193916644e-23	1.0,0.965,0.848	0.986,0.98,1.0	-0.051
20352	gene:Solyc05g006760.2	NA	5	+	1387521	1387762	1387698	1387762	1386814	1386958	20352	47,93,80	5,9,4	100,67,41	15,12,4	326	149	4.151961018966299e-25	2.00227750858e-23	0.811,0.825,0.901	0.753,0.718,0.824	0.081
3747	gene:Solyc11g066560.1	NA	11	+	52325691	52325846	52325713	52325846	52323264	52323525	3747	2,2,3	8,32,17	12,1,7	41,20,16	171	149	4.200278778047513e-25	2.02188237018e-23	0.179,0.052,0.133	0.203,0.042,0.276	-0.052
23416	gene:Solyc07g042590.2	NA	7	-	56056530	56056725	56056530	56056664	56056999	56057131	23416	1,8,2	2,6,1	20,11,9	9,2,0	210	149	4.284681477848122e-25	2.05875432977e-23	0.262,0.486,0.587	0.612,0.796,1.0	-0.358
25178	gene:Solyc06g050310.2	NA	6	-	32921427	32921537	32921427	32921529	32921953	32922019	25178	44,63,50	11,4,3	93,41,28	14,10,9	157	149	4.301825060720975e-25	2.06323351412e-23	0.792,0.937,0.941	0.863,0.796,0.747	0.088
9156	gene:Solyc02g068080.2	NA	2	-	38128663	38128867	38128663	38128828	38129060	38129261	9156	24,43,42	0,2,4	63,43,29	2,0,0	188	149	4.610293783900131e-25	2.20716769012e-23	1.0,0.945,0.893	0.961,1.0,1.0	-0.041
20286	gene:Solyc07g021120.1	NA	7	-	16259714	16259823	16259714	16259819	16260760	16260961	20286	0,2,1	8,4,4	8,0,0	6,6,5	153	149	4.702220358805011e-25	2.24709910951e-23	0.0,0.327,0.196	0.565,0.0,0.0	-0.014
25511	gene:Solyc05g007500.2	NA	5	+	2059214	2059326	2059218	2059326	2058696	2058788	25511	3,2,1	8,16,11	6,4,1	12,9,3	153	149	5.075122566272178e-25	2.42091606104e-23	0.268,0.109,0.081	0.327,0.302,0.245	-0.139
9095	gene:Solyc04g080540.2	NA	4	+	64676566	64676670	64676570	64676670	64676343	64676466	9095	12,63,27	708,2065,891	100,54,34	4168,3799,1511	153	149	5.627346561557045e-25	2.67949052251e-23	0.016,0.029,0.029	0.023,0.014,0.021	0.005
23323	gene:Solyc07g006270.2	NA	7	+	1063447	1063578	1063495	1063578	1061673	1061682	23323	5,8,8	2,5,3	14,3,3	2,2,0	197	149	5.910575061309245e-25	2.80928035211e-23	0.654,0.548,0.669	0.841,0.532,1.0	-0.167
16389	gene:Solyc03g053000.2	NA	3	+	21490424	21490636	21490440	21490636	21490238	21490322	16389	32,44,27	21,87,45	94,85,36	123,73,26	165	149	5.9705427176559775e-25	2.83267889117e-23	0.579,0.314,0.351	0.408,0.513,0.556	-0.078
15503	gene:Solyc09g018710.2	NA	9	-	16673600	16673803	16673600	16673780	16673878	16674110	15503	5,5,0	5,1,2	4,2,4	11,9,6	172	149	6.210555648029887e-25	2.94126117485e-23	0.464,0.812,0.0	0.24,0.161,0.366	0.17
10614	gene:Solyc03g025470.2	NA	3	-	2879737	2879794	2879737	2879788	2879886	2879946	10614	7,16,12	6,19,7	26,29,13	46,39,26	155	149	6.255187385245713e-25	2.95708939132e-23	0.529,0.447,0.622	0.352,0.417,0.325	0.168
14764	gene:Solyc04g071750.2	NA	4	+	58712134	58712222	58712138	58712222	58711661	58712031	14764	88,130,122	10,25,13	133,124,61	38,10,20	153	149	6.621627931567563e-25	3.12472134538e-23	0.896,0.835,0.901	0.773,0.924,0.748	0.062
10273	gene:Solyc09g007670.2	NA	9	+	1221495	1221603	1221524	1221603	1221344	1221432	10273	1,2,3	28,37,28	11,9,1	61,37,21	178	149	7.817969569820652e-25	3.68268248718e-23	0.029,0.043,0.082	0.131,0.169,0.038	-0.061
25388	gene:Solyc02g087730.2	NA	2	+	50044480	50044585	50044529	50044585	50044348	50044360	25388	0,0,1	0,2,0	0,1,2	2,3,5	198	149	8.34219204146117e-25	3.92261468559e-23	NA,0.0,1.0	0.0,0.201,0.231	0.356
24358	gene:Solyc03g121940.2	NA	3	-	69941695	69941872	69941695	69941864	69942922	69943048	24358	0,2,2	6,20,6	4,2,0	2,7,2	157	149	8.847772657191565e-25	4.15294297018e-23	0.0,0.087,0.24	0.655,0.213,0.0	-0.18
5005	gene:Solyc10g005590.2	NA	10	-	475684	475753	475684	475738	475823	476034	5005	33,66,49	8,6,7	108,26,49	6,3,4	164	149	9.446087571052987e-25	4.42590309124e-23	0.789,0.909,0.864	0.942,0.887,0.918	-0.062
10313	gene:Solyc01g106350.2	NA	1	+	94280979	94281092	94281014	94281092	94280754	94280884	10313	1,2,1	15,31,11	3,6,1	32,16,12	184	149	1.0421326409167661e-24	4.87418739978e-23	0.051,0.05,0.069	0.071,0.233,0.063	-0.066
24145	gene:Solyc09g074400.2	NA	9	-	66201412	66201555	66201412	66201543	66202206	66202626	24145	7,13,8	159,271,222	4,6,2	458,253,204	161	149	1.0511979141501149e-24	4.90788491635e-23	0.039,0.043,0.032	0.008,0.021,0.009	0.025
15850	gene:Solyc07g041870.2	NA	7	+	54418791	54418849	54418794	54418849	54418549	54418707	15850	1,5,0	42,132,64	10,7,3	232,116,76	152	149	1.1153317401892254e-24	5.19811589655e-23	0.023,0.036,0.0	0.041,0.056,0.037	-0.025
236	gene:Solyc03g063600.2	NA	3	+	35188637	35188867	35188761	35188867	35188340	35188476	236	7,13,10	4,20,1	16,14,4	24,17,13	273	149	1.2142425154949566e-24	5.64911875066e-23	0.489,0.262,0.845	0.267,0.31,0.144	0.292
4539	gene:Solyc07g053590.2	NA	7	-	62011398	62011593	62011398	62011588	62011702	62011827	4539	1,2,0	4,10,6	0,1,0	14,20,0	154	149	1.2968582983641288e-24	6.02285652334e-23	0.195,0.162,0.0	0.0,0.046,NA	0.096
24244	gene:Solyc06g008960.2	NA	6	+	2888543	2888653	2888546	2888653	2887617	2887828	24244	1,2,4	2,3,0	3,0,5	6,0,4	152	149	1.4491675988509018e-24	6.71838173815e-23	0.329,0.395,1.0	0.329,NA,0.551	0.135
15452	gene:Solyc09g065810.2	NA	9	+	64085391	64085471	64085464	64085471	64085261	64085326	15452	9,12,9	46,50,71	11,7,5	109,100,23	222	149	1.46027368668286e-24	6.75799290895e-23	0.116,0.139,0.078	0.063,0.045,0.127	0.033
1558	gene:Solyc12g056340.1	NA	12	+	62298775	62298882	62298807	62298882	62297672	62298685	1558	17,43,10	9,15,6	70,46,43	15,20,3	181	149	1.6140288358730638e-24	7.45647402128e-23	0.609,0.702,0.578	0.793,0.654,0.922	-0.16
25712	gene:Solyc01g106770.2	NA	1	+	94525675	94525778	94525678	94525778	94525466	94525588	25712	0,0,2	16,31,47	7,2,4	66,40,17	152	149	1.6293428477552856e-24	7.5140620596e-23	0.0,0.0,0.04	0.094,0.047,0.187	-0.096
12921	gene:Solyc01g068070.2	NA	1	+	77103930	77104041	77103935	77104041	77103629	77103838	12921	2,1,1	4,6,5	2,0,0	18,15,11	154	149	1.697086194482839e-24	7.81281618224e-23	0.326,0.139,0.162	0.097,0.0,0.0	0.177
15574	gene:Solyc04g072010.2	NA	4	+	59080650	59080755	59080699	59080755	59079112	59079235	15574	64,85,59	3,5,3	140,67,61	10,10,6	198	149	1.726928847243841e-24	7.93635123022e-23	0.941,0.927,0.937	0.913,0.834,0.884	0.058
4007	gene:Solyc01g087470.2	NA	1	+	82428556	82428693	82428588	82428693	82428204	82428396	4007	2,3,1	88,139,116	7,5,2	190,110,71	181	149	1.8339767869680282e-24	8.41364759364e-23	0.018,0.017,0.007	0.029,0.036,0.023	-0.015
13331	gene:Solyc08g081350.2	NA	8	-	64419412	64419553	64419412	64419528	64419630	64419810	13331	9,30,11	0,1,2	13,29,9	3,5,0	174	149	1.8447579382139753e-24	8.44841487016e-23	1.0,0.963,0.825	0.788,0.832,1.0	0.056
11319	gene:Solyc03g118250.2	NA	3	-	67165840	67165966	67165840	67165905	67167080	67167137	11319	0,5,0	1,2,0	1,1,4	2,5,2	210	149	1.942183586540352e-24	8.87917865327e-23	0.0,0.639,NA	0.262,0.124,0.587	-0.005
7145	gene:Solyc11g072260.1	NA	11	-	55468721	55468920	55468721	55468908	55469111	55469308	7145	11,27,14	461,736,566	23,9,11	1154,658,462	161	149	2.0664150399800335e-24	9.43078933212e-23	0.022,0.033,0.022	0.018,0.013,0.022	0.008
18580	gene:Solyc08g007220.2	NA	8	-	1788157	1788313	1788157	1788274	1788998	1789131	18580	321,615,433	0,87,0	1143,805,396	0,0,0	188	149	2.4003788684527375e-24	1.09360266271e-22	1.0,0.849,1.0	1.0,1.0,1.0	-0.05
311	gene:Solyc02g068280.2	NA	2	+	38265428	38265615	38265465	38265615	38265065	38265180	311	29,85,65	0,2,3	111,81,40	3,8,6	186	149	2.412474666138657e-24	1.09721843479e-22	1.0,0.971,0.946	0.967,0.89,0.842	0.073
17393	gene:Solyc09g098190.2	NA	9	+	72059462	72059592	72059487	72059592	72058240	72058399	17393	0,3,1	0,1,3	3,4,2	7,2,0	174	149	2.462432775891778e-24	1.11801229252e-22	NA,0.72,0.222	0.268,0.631,1.0	-0.162
10667	gene:Solyc02g014380.2	NA	2	+	15994585	15994730	15994601	15994730	15994419	15994508	10667	3,2,8	57,106,52	19,12,3	142,84,54	165	149	3.495079595803216e-24	1.58413581886e-22	0.045,0.017,0.122	0.108,0.114,0.048	-0.029
3935	gene:Solyc03g121050.2	NA	3	-	69279867	69280164	69279867	69280014	69281155	69281233	3935	49,94,63	0,2,0	146,79,43	5,0,2	299	149	3.839292371236164e-24	1.73716455336e-22	1.0,0.959,1.0	0.936,1.0,0.915	0.036
22897	gene:Solyc11g072940.1	NA	11	+	56101371	56101614	56101469	56101614	56101233	56101275	22897	6,11,10	39,121,59	9,11,2	144,126,54	247	149	3.977702086309941e-24	1.79670896121e-22	0.085,0.052,0.093	0.036,0.05,0.022	0.041
3145	gene:Solyc01g098500.2	NA	1	+	89008846	89008963	89008870	89008963	89008722	89008764	3145	4,4,3	70,122,102	2,2,0	152,109,38	173	149	4.1280516622064944e-24	1.86143375722e-22	0.047,0.027,0.025	0.011,0.016,0.0	0.024
26283	gene:Solyc06g051430.2	NA	6	+	34851801	34851928	34851843	34851928	34850291	34850395	26283	10,34,27	2,17,12	50,27,15	45,14,9	191	149	5.402427790598281e-24	2.43192223017e-22	0.796,0.609,0.637	0.464,0.601,0.565	0.137
3021	gene:Solyc04g079770.2	NA	4	-	64109143	64109420	64109143	64109388	64109761	64109917	3021	36,62,37	6,4,0	95,69,29	0,1,2	181	149	5.783726057625332e-24	2.5991296367e-22	0.832,0.927,1.0	1.0,0.983,0.923	-0.049
19556	gene:Solyc10g007890.2	NA	10	+	2088590	2088835	2088593	2088835	2087360	2087578	19556	0,2,0	3,5,3	1,4,0	12,7,6	152	149	7.062329568202794e-24	3.16831958639e-22	0.0,0.282,0.0	0.076,0.359,0.0	-0.051
17640	gene:Solyc09g018370.2	NA	9	+	14520925	14521114	14521016	14521114	14520631	14520689	17640	7,7,5	26,34,14	7,9,0	54,56,22	240	149	7.400425195123876e-24	3.31436020751e-22	0.143,0.113,0.181	0.074,0.091,0.0	0.091
841	gene:Solyc11g045210.1	NA	11	-	31469309	31469430	31469309	31469419	31471088	31471191	841	15,16,8	133,291,216	23,2,1	369,133,178	160	149	8.856237899026927e-24	3.95963897523e-22	0.095,0.049,0.033	0.055,0.014,0.005	0.034
10896	gene:Solyc10g012160.2	NA	10	-	4510522	4510587	4510522	4510582	4510717	4510787	10896	34,50,26	8,9,7	44,37,24	19,13,17	154	149	1.0146109003633331e-23	4.52866682583e-22	0.804,0.843,0.782	0.691,0.734,0.577	0.142
15986	gene:Solyc10g080560.1	NA	10	+	61803670	61803839	61803675	61803839	61803532	61803590	15986	9,10,13	19,37,23	7,17,3	46,38,35	154	149	1.7436850222314658e-23	7.76970729754e-22	0.314,0.207,0.354	0.128,0.302,0.077	0.123
1137	gene:Solyc06g074300.2	NA	6	-	45924240	45924472	45924240	45924460	45925132	45926569	1137	51,129,65	869,2399,1371	93,91,61	2797,2167,1239	161	149	1.9052745240112613e-23	8.47541933708e-22	0.052,0.047,0.042	0.03,0.037,0.044	0.01
18758	gene:Solyc04g056650.2	NA	4	-	54631650	54631826	54631650	54631801	54636110	54636218	18758	64,91,65	2,4,6	151,88,45	16,10,2	174	149	1.923499552913218e-23	8.54208665089e-22	0.965,0.951,0.903	0.89,0.883,0.951	0.032
22206	gene:Solyc01g104480.2	NA	1	+	92941507	92941546	92941512	92941546	92940741	92941380	22206	4,9,5	8,20,7	3,0,4	8,12,10	154	149	2.2496005153068894e-23	9.97348100727e-22	0.326,0.303,0.409	0.266,0.0,0.279	0.164
21388	gene:Solyc11g065340.1	NA	11	-	50766875	50767004	50766875	50766938	50767089	50767202	21388	17,11,10	3,8,5	40,18,16	21,22,15	215	149	2.3524196710566755e-23	1.04118252521e-21	0.797,0.488,0.581	0.569,0.362,0.425	0.17
7343	gene:Solyc05g054550.2	NA	5	+	64449053	64449199	64449101	64449199	64448006	64448076	7343	0,4,0	18,142,40	7,11,1	179,205,80	197	149	2.3905169421264918e-23	1.05627213428e-21	0.0,0.021,0.0	0.029,0.039,0.009	-0.019
22465	gene:Solyc09g020140.2	NA	9	-	18643105	18643295	18643105	18643211	18643736	18643791	22465	12,35,8	0,1,0	35,29,10	4,5,0	233	149	2.5731169992014614e-23	1.13505440338e-21	1.0,0.957,1.0	0.848,0.788,1.0	0.107
296	gene:Solyc11g066550.1	NA	11	-	52299427	52299474	52299427	52299459	52299615	52299735	296	0,2,0	29,50,44	4,0,3	63,40,22	164	149	2.8945353285708014e-23	1.27470696882e-21	0.0,0.035,0.0	0.055,0.0,0.11	-0.043
21249	gene:Solyc01g102370.2	NA	1	+	91205775	91205999	91205942	91205999	91204708	91204790	21249	3,3,0	6,2,1	0,1,0	5,6,2	316	149	3.0433803499751973e-23	1.33802217087e-21	0.191,0.414,0.0	0.0,0.073,0.0	0.177
10203	gene:Solyc12g100120.1	NA	12	+	66970212	66970313	66970233	66970313	66970065	66970161	10203	4,4,3	69,129,87	3,1,1	162,90,61	170	149	3.084415120790565e-23	1.35380676325e-21	0.048,0.026,0.029	0.016,0.01,0.014	0.021
684	gene:Solyc06g060670.2	NA	6	+	38695926	38695999	38695930	38695999	38694240	38694362	684	1,0,0	0,1,0	6,4,0	1,1,0	153	149	3.6022099872218435e-23	1.57845012048e-21	1.0,0.0,NA	0.854,0.796,NA	-0.325
23413	gene:Solyc07g042590.2	NA	7	-	56056530	56056722	56056530	56056664	56056999	56057131	23413	1,8,2	2,6,1	18,11,9	9,2,0	207	149	4.118847846489905e-23	1.80184224449e-21	0.265,0.49,0.59	0.59,0.798,1.0	-0.348
6801	gene:Solyc07g044830.2	NA	7	+	57877496	57877656	57877618	57877656	57877118	57877345	6801	3,6,5	58,184,80	13,19,3	208,156,58	271	149	4.405238916517704e-23	1.9239370427e-21	0.028,0.018,0.033	0.033,0.063,0.028	-0.015
26408	gene:Solyc10g006710.2	NA	10	+	1178376	1178600	1178389	1178600	1177789	1177947	26408	0,2,0	10,39,14	1,6,0	48,41,25	162	149	4.7303627119909406e-23	2.06251633024e-21	0.0,0.045,0.0	0.019,0.119,0.0	-0.031
2799	gene:Solyc06g011540.2	NA	6	+	8024322	8024437	8024336	8024437	8024162	8024179	2799	5,13,3	0,2,0	20,26,4	0,4,1	163	149	5.0531336677620246e-23	2.19961407627e-21	1.0,0.856,1.0	1.0,0.856,0.785	0.072
5762	gene:Solyc03g118030.2	NA	3	-	67020226	67020396	67020226	67020381	67020479	67020603	5762	2,1,0	60,122,64	3,6,3	180,147,49	164	149	5.411347010438375e-23	2.3516626489e-21	0.029,0.007,0.0	0.015,0.036,0.053	-0.023
14893	gene:Solyc06g063420.2	NA	6	-	40095282	40095371	40095282	40095361	40095594	40095741	14893	0,2,0	3,21,40	2,4,0	47,28,10	159	149	6.058140785667003e-23	2.6284160491e-21	0.0,0.082,0.0	0.038,0.118,0.0	-0.025
21622	gene:Solyc04g081300.2	NA	4	-	65341205	65341433	65341205	65341428	65341554	65341826	21622	15,95,29	2,9,2	128,120,13	17,21,10	154	149	6.170868355301518e-23	2.6729283472e-21	0.879,0.911,0.933	0.879,0.847,0.557	0.147
5460	gene:Solyc08g059760.2	NA	8	-	45235015	45235169	45235015	45235086	45235403	45235519	5460	4,0,0	5,19,6	7,4,0	12,23,7	232	149	6.207878423986217e-23	2.68455122863e-21	0.339,0.0,0.0	0.273,0.1,0.0	-0.011
17267	gene:Solyc02g077260.2	NA	2	-	42253376	42253554	42253376	42253544	42253667	42253914	17267	0,6,0	25,107,28	12,6,3	158,146,37	159	149	6.443869228134319e-23	2.78204298476e-21	0.0,0.05,0.0	0.066,0.037,0.071	-0.041
23325	gene:Solyc07g006270.2	NA	7	+	1063445	1063578	1063495	1063578	1061673	1061682	23325	9,9,13	2,5,3	21,3,3	2,2,0	199	149	8.626412780389203e-23	3.71823762637e-21	0.771,0.574,0.764	0.887,0.529,1.0	-0.102
26741	gene:Solyc03g025850.2	NA	3	+	3248248	3248473	3248252	3248473	3247521	3247857	26741	16,24,19	409,1370,556	31,17,13	1643,1309,549	153	149	9.215899666131947e-23	3.96584367525e-21	0.037,0.017,0.032	0.018,0.012,0.023	0.011
17668	gene:Solyc09g018370.2	NA	9	+	14531684	14531865	14531821	14531865	14530072	14530259	17668	2,5,1	25,35,41	7,10,3	41,22,18	286	149	9.418463829694139e-23	4.04641135771e-21	0.04,0.069,0.013	0.082,0.191,0.08	-0.077
24154	gene:Solyc06g009660.2	NA	6	+	3611668	3611865	3611707	3611865	3609213	3609345	24154	8,5,2	3,2,0	10,8,0	1,1,0	188	149	1.0705195438253792e-22	4.59174553603e-21	0.679,0.665,1.0	0.888,0.864,NA	-0.095
24516	gene:Solyc05g009780.2	NA	5	-	3974974	3975173	3974974	3975022	3976552	3976650	24516	0,2,0	26,55,14	4,0,4	42,19,34	300	149	1.072811577255025e-22	4.59410659033e-21	0.0,0.018,0.0	0.045,0.0,0.055	-0.027
22834	gene:Solyc09g082500.2	NA	9	+	68222742	68222902	68222757	68222902	68222467	68222534	22834	55,83,50	23,16,4	103,72,45	16,10,5	164	149	1.086129785084254e-22	4.64360090774e-21	0.685,0.825,0.919	0.854,0.867,0.891	-0.061
9042	gene:Solyc11g065100.1	NA	11	-	50416449	50416659	50416449	50416513	50416784	50416906	9042	14,22,4	193,429,296	43,22,5	541,339,189	295	149	1.1335955402571713e-22	4.83869203179e-21	0.035,0.025,0.007	0.039,0.032,0.013	-0.006
18409	gene:Solyc08g006030.2	NA	8	-	791298	791465	791298	791454	791545	791653	18409	7,11,2	82,165,91	4,1,4	148,80,66	160	149	1.1667821088376313e-22	4.97230133264e-21	0.074,0.058,0.02	0.025,0.012,0.053	0.021
23582	gene:Solyc07g066600.2	NA	7	-	67984667	67984843	67984667	67984824	67984901	67985084	23582	225,385,267	2538,4403,2935	377,178,188	5204,2673,2215	168	149	1.1760403166708905e-22	5.00367217959e-21	0.073,0.072,0.075	0.06,0.056,0.07	0.011
11573	gene:Solyc11g069310.1	NA	11	+	53926535	53926700	53926548	53926700	53926166	53926241	11573	1,2,1	41,116,67	13,2,4	163,96,49	162	149	1.2166494809829624e-22	5.16187716695e-21	0.022,0.016,0.014	0.068,0.019,0.07	-0.035
4111	gene:Solyc12g088340.1	NA	12	+	63770610	63770711	63770639	63770711	63769942	63770032	4111	0,2,3	98,167,155	8,5,1	208,138,116	178	149	1.217137722371783e-22	5.16187716695e-21	0.0,0.01,0.016	0.031,0.029,0.007	-0.014
21915	gene:Solyc06g084570.2	NA	6	+	49648573	49648789	49648631	49648789	49642641	49642746	21915	1,6,0	2,0,0	4,1,9	3,1,4	207	149	1.2789537807935974e-22	5.41533254953e-21	0.265,1.0,NA	0.49,0.419,0.618	0.124
23584	gene:Solyc07g066600.2	NA	7	-	67984667	67984839	67984667	67984824	67984901	67985084	23584	224,387,267	2538,4403,2935	378,179,187	5204,2673,2215	164	149	1.5014341010703864e-22	6.34716829361e-21	0.074,0.074,0.076	0.062,0.057,0.071	0.011
7670	gene:Solyc07g005240.2	NA	7	-	216173	216320	216173	216291	216405	216457	7670	12,4,4	4,6,3	22,11,1	6,1,0	178	149	1.5651680276965823e-22	6.60601078442e-21	0.715,0.358,0.527	0.754,0.902,1.0	-0.352
15772	gene:Solyc08g005260.1	NA	8	-	175672	175736	175672	175733	176295	176449	15772	17,31,14	5,11,4	16,25,7	15,5,9	152	149	1.5853989622084894e-22	6.68070914123e-21	0.769,0.734,0.774	0.511,0.831,0.433	0.167
22394	gene:Solyc05g056320.2	NA	5	-	65654653	65654742	65654653	65654723	65655273	65655638	22394	2,1,0	66,179,71	9,4,1	224,180,96	168	149	1.7177144452029738e-22	7.22672876396e-21	0.026,0.005,0.0	0.034,0.019,0.009	-0.01
15876	gene:Solyc05g009940.2	NA	5	-	4159853	4159973	4159853	4159968	4160051	4160127	15876	10,12,1	4,30,12	17,5,2	38,41,17	154	149	2.177925654039481e-22	9.14832815731e-21	0.708,0.279,0.075	0.302,0.106,0.102	0.184
7750	gene:Solyc03g114300.2	NA	3	+	64313255	64313469	64313397	64313469	64313011	64313108	7750	7,14,12	8,18,9	35,37,21	24,15,19	291	149	2.2142916541627447e-22	9.28629563516e-21	0.309,0.285,0.406	0.427,0.558,0.361	-0.115
8092	gene:Solyc09g064590.2	NA	9	+	61909605	61909725	61909661	61909725	61909172	61909524	8092	18,31,11	1,0,4	30,31,19	1,0,0	205	149	2.39022578822e-22	1.00082168361e-20	0.929,1.0,0.667	0.956,1.0,1.0	-0.12
11705	gene:Solyc03g117680.2	NA	3	-	66753692	66753947	66753692	66753902	66754374	66754656	11705	10,34,15	0,3,0	39,23,18	3,5,0	194	149	2.442092912972965e-22	1.02091868386e-20	1.0,0.897,1.0	0.909,0.779,1.0	0.07
12651	gene:Solyc12g044480.1	NA	12	+	38434687	38434922	38434789	38434922	38434035	38434613	12651	53,64,44	0,6,0	87,45,31	0,2,0	251	149	2.7975098359275675e-22	1.16765050573e-20	1.0,0.864,1.0	1.0,0.93,1.0	-0.022
2733	gene:Solyc03g093520.2	NA	3	+	54874039	54874099	54874045	54874099	54873763	54873922	2733	1,1,0	33,89,54	6,4,3	116,88,53	155	149	3.2943945659536914e-22	1.37287257907e-20	0.028,0.011,0.0	0.047,0.042,0.052	-0.034
13875	gene:Solyc08g005920.2	NA	8	-	699489	699716	699489	699669	700393	700441	13875	17,74,39	9,19,2	86,57,36	9,5,9	196	149	3.723616814825788e-22	1.54929476275e-20	0.589,0.748,0.937	0.879,0.897,0.753	-0.085
8569	gene:Solyc09g075070.2	NA	9	-	66887985	66888229	66887985	66888105	66888662	66888726	8569	213,375,265	4,4,5	544,287,168	17,2,8	273	149	3.8192584929558837e-22	1.58658613836e-20	0.967,0.981,0.967	0.946,0.987,0.92	0.021
17571	gene:Solyc04g049920.2	NA	4	+	44800660	44800847	44800680	44800847	44799632	44799836	17571	540,1053,819	111,186,150	1205,754,479	178,117,74	169	149	3.894137924623632e-22	1.61514880996e-20	0.811,0.833,0.828	0.856,0.85,0.851	-0.028
15714	gene:Solyc11g013490.1	NA	11	+	6544499	6544718	6544509	6544718	6544340	6544399	15714	6,13,5	186,350,208	6,9,1	414,318,168	159	149	4.051221262983874e-22	1.67766351172e-20	0.029,0.034,0.022	0.013,0.026,0.006	0.013
6139	gene:Solyc05g005800.2	NA	5	+	620862	620970	620875	620970	620301	620386	6139	8,6,3	71,192,83	5,6,3	266,199,116	162	149	4.237625094314318e-22	1.75210520945e-20	0.094,0.028,0.032	0.017,0.027,0.023	0.029
8754	gene:Solyc06g083300.2	NA	6	+	48767606	48767672	48767612	48767672	48767365	48767487	8754	346,701,434	67,170,94	983,834,390	250,248,101	155	149	4.374940876682494e-22	1.80604953656e-20	0.832,0.799,0.816	0.791,0.764,0.788	0.035
12356	gene:Solyc11g005130.1	NA	11	-	114813	114894	114813	114861	114969	115107	12356	2,1,0	47,75,53	8,1,1	126,89,26	182	149	4.550817274337544e-22	1.87571888875e-20	0.034,0.011,0.0	0.049,0.009,0.031	-0.015
16488	gene:Solyc10g050540.1	NA	10	-	49975683	49975872	49975683	49975826	49976897	49977050	16488	33,83,41	2,11,4	97,48,43	1,7,2	195	149	5.489191685205817e-22	2.25896080287e-20	0.927,0.852,0.887	0.987,0.84,0.943	-0.035
21003	gene:Solyc04g082400.2	NA	4	-	66071828	66071904	66071828	66071891	66072086	66072203	21003	0,10,5	98,147,122	5,0,1	244,86,78	162	149	6.380867048834279e-22	2.62182074581e-20	0.0,0.059,0.036	0.018,0.0,0.012	0.022
12406	gene:Solyc02g084810.2	NA	2	-	47899921	47900116	47899921	47900006	47901098	47901151	12406	1,12,4	20,42,30	2,9,0	65,37,22	259	149	6.428057553706412e-22	2.63710311367e-20	0.028,0.141,0.071	0.017,0.123,0.0	0.033
26547	gene:Solyc11g019960.1	NA	11	-	9828293	9828377	9828293	9828374	9828641	9828897	26547	42,47,37	3,1,15	89,50,31	19,10,13	152	149	6.491649351453458e-22	2.65905618388e-20	0.932,0.979,0.707	0.821,0.831,0.7	0.089
17194	gene:Solyc05g056590.2	NA	5	+	65859031	65859084	65859037	65859084	65858906	65858952	17194	1,5,6	15,22,22	15,6,5	23,25,22	155	149	7.417925385373728e-22	3.03375897273e-20	0.06,0.179,0.208	0.385,0.187,0.179	-0.101
25647	gene:Solyc11g018740.1	NA	11	+	9353348	9353479	9353393	9353479	9353005	9353123	25647	4,0,0	59,102,66	5,6,4	106,53,57	194	149	9.280755532422149e-22	3.78973761904e-20	0.049,0.0,0.0	0.035,0.08,0.051	-0.039
3196	gene:Solyc02g093080.2	NA	2	-	54016140	54016202	54016140	54016199	54016378	54016446	3196	0,5,9	43,48,46	8,8,11	74,49,27	152	149	9.522035498612208e-22	3.88225308219e-20	0.0,0.093,0.161	0.096,0.138,0.285	-0.088
4988	gene:Solyc04g082130.2	NA	4	-	65913497	65913661	65913497	65913652	65914686	65914807	4988	0,5,2	0,1,2	0,3,1	4,4,2	158	149	1.004147205583378e-21	4.08771591606e-20	NA,0.825,0.485	0.0,0.414,0.32	0.41
23418	gene:Solyc07g042590.2	NA	7	-	56056530	56056725	56056530	56056667	56056999	56057131	23418	1,8,2	33,92,71	15,10,9	120,98,43	207	149	1.013628510113872e-21	4.11995477169e-20	0.021,0.059,0.02	0.083,0.068,0.131	-0.061
2656	gene:Solyc06g083640.2	NA	6	-	48982852	48983070	48982852	48982966	48983141	48983253	2656	6,9,0	18,50,35	18,18,6	73,74,28	253	149	1.0152949692763773e-21	4.12037938378e-20	0.164,0.096,0.0	0.127,0.125,0.112	-0.035
15408	gene:Solyc02g091640.2	NA	2	+	52889282	52889465	52889299	52889465	52888894	52889172	15408	2,0,0	20,40,27	0,3,4	68,42,19	166	149	1.0348751997848238e-21	4.19339061369e-20	0.082,0.0,0.0	0.0,0.06,0.159	-0.046
26332	gene:Solyc08g044510.2	NA	8	+	19665861	19666114	19665972	19666114	19662383	19662471	26332	397,782,503	2,12,20	734,506,364	29,15,6	260	149	1.1576176368258747e-21	4.68355761378e-20	0.991,0.974,0.935	0.936,0.951,0.972	0.014
25512	gene:Solyc05g007500.2	NA	5	+	2059214	2059326	2059232	2059326	2058696	2058788	25512	5,3,1	2,11,3	11,9,2	5,9,1	167	149	1.289365728002814e-21	5.20860314533e-20	0.69,0.196,0.229	0.662,0.472,0.641	-0.22
12381	gene:Solyc12g005230.1	NA	12	+	153616	153831	153633	153831	152720	153542	12381	8,3,4	21,27,31	6,4,2	86,39,13	166	149	1.3176373305067789e-21	5.31467203998e-20	0.255,0.091,0.104	0.059,0.084,0.121	0.062
15801	gene:Solyc10g054880.1	NA	10	+	56042145	56042391	56042256	56042391	56041420	56041484	15801	114,196,149	0,1,4	283,162,108	9,1,9	260	149	1.3683509225809833e-21	5.51079831859e-20	1.0,0.991,0.955	0.947,0.989,0.873	0.046
15042	gene:Solyc06g074320.2	NA	6	+	45942789	45942941	45942798	45942941	45942547	45942710	15042	3,9,7	0,2,4	17,14,2	8,8,6	158	149	1.5877112879439232e-21	6.38448720498e-20	1.0,0.809,0.623	0.667,0.623,0.239	0.301
11380	gene:Solyc03g033560.2	NA	3	-	5106712	5106820	5106712	5106786	5107721	5107788	11380	5,15,11	117,210,149	12,9,5	338,217,122	183	149	1.6646750443671372e-21	6.68378432197e-20	0.034,0.055,0.057	0.028,0.033,0.032	0.018
7259	gene:Solyc07g064970.2	NA	7	+	66919702	66919864	66919776	66919864	66919240	66919552	7259	2,4,3	138,305,142	11,6,9	384,311,182	223	149	1.8313033508617278e-21	7.34163390462e-20	0.01,0.009,0.014	0.019,0.013,0.032	-0.01
9276	gene:Solyc03g097130.2	NA	3	+	59464537	59464606	59464548	59464606	59464323	59464425	9276	8,14,3	2,14,0	16,16,6	5,3,2	160	149	2.072025627628385e-21	8.29407648425e-20	0.788,0.482,1.0	0.749,0.832,0.736	-0.016
524	gene:Solyc07g022760.2	NA	7	-	21381288	21381396	21381288	21381377	21389875	21389968	524	53,120,82	5,12,3	226,180,83	9,9,2	168	149	2.125994728033602e-21	8.49721438345e-20	0.904,0.899,0.96	0.957,0.947,0.974	-0.038
2753	gene:Solyc08g077770.2	NA	8	-	61673051	61673256	61673051	61673164	61673376	61673457	2753	2,10,0	101,267,146	8,9,3	183,197,78	241	149	2.1940690528557054e-21	8.75602837296e-20	0.012,0.023,0.0	0.026,0.027,0.023	-0.014
13633	gene:Solyc03g115390.2	NA	3	-	65110502	65110620	65110502	65110565	65111838	65112063	13633	1,1,3	33,39,32	7,2,8	91,62,43	204	149	2.2263769471804673e-21	8.8715404063e-20	0.022,0.018,0.064	0.053,0.023,0.12	-0.031
15799	gene:Solyc10g054880.1	NA	10	+	56042233	56042391	56042256	56042391	56041420	56041484	15799	88,152,113	0,1,4	232,132,86	9,1,9	172	149	2.2610645612325687e-21	8.99617225652e-20	1.0,0.992,0.961	0.957,0.991,0.892	0.038
25514	gene:Solyc02g067860.2	NA	2	+	37965373	37965488	37965385	37965488	37965033	37965165	25514	1,6,3	58,113,122	12,7,7	167,143,56	161	149	2.2698325474358057e-21	9.01745674229e-20	0.016,0.047,0.022	0.062,0.043,0.104	-0.041
16777	gene:Solyc03g083410.2	NA	3	+	53279926	53280140	53279933	53280140	53279789	53279845	16777	16,19,23	6,0,4	76,22,27	4,0,0	156	149	2.3113719385223586e-21	9.16867373929e-20	0.718,1.0,0.846	0.948,1.0,1.0	-0.128
11034	gene:Solyc01g090720.2	NA	1	+	84358355	84358646	84358404	84358646	84357697	84357741	11034	13,20,15	3,9,4	34,23,30	3,4,1	198	149	2.505789098481688e-21	9.92495655088e-20	0.765,0.626,0.738	0.895,0.812,0.958	-0.179
18223	gene:Solyc08g067240.2	NA	8	-	56265725	56265792	56265725	56265755	56266244	56266462	18223	7,11,13	0,2,0	13,14,11	4,0,2	186	149	2.5320069976476677e-21	1.00137650061e-19	1.0,0.815,1.0	0.722,1.0,0.815	0.093
15852	gene:Solyc08g081580.2	NA	8	+	64593870	64594108	64593891	64594108	64593742	64593770	15852	46,82,47	2,2,0	131,84,62	7,4,1	170	149	2.6599260231873433e-21	1.0503920444e-19	0.953,0.973,1.0	0.943,0.948,0.982	0.018
5858	gene:Solyc07g052670.2	NA	7	-	61117581	61117729	61117581	61117681	61118926	61118989	5858	32,89,33	2,17,11	69,57,42	10,6,3	197	149	2.7791711003782413e-21	1.09584087379e-19	0.924,0.798,0.694	0.839,0.878,0.914	-0.072
2257	gene:Solyc11g005110.1	NA	11	-	102057	102162	102057	102150	104441	104520	2257	3,4,4	14,27,13	2,5,0	41,30,13	161	149	2.8657114988326427e-21	1.12827766609e-19	0.165,0.121,0.222	0.043,0.134,0.0	0.11
6753	gene:Solyc02g081920.2	NA	2	-	45685054	45685255	45685054	45685252	45685348	45685454	6753	18,9,6	18,24,17	33,10,0	66,36,25	152	149	3.079179447138396e-21	1.2105167606e-19	0.495,0.269,0.257	0.329,0.214,0.0	0.159
6031	gene:Solyc05g050980.2	NA	5	+	61197002	61197130	61197068	61197130	61195994	61196205	6031	0,4,3	244,271,143	14,7,9	274,140,105	215	149	3.1670829023354393e-21	1.2432214268e-19	0.0,0.01,0.014	0.034,0.033,0.056	-0.033
437	gene:Solyc09g065630.2	NA	9	+	63800578	63800817	63800597	63800817	63800432	63800496	437	0,1,2	8,8,0	0,1,5	12,4,0	168	149	3.1855240806797438e-21	1.24860237332e-19	0.0,0.1,1.0	0.0,0.181,1.0	-0.027
26471	gene:Solyc02g094140.2	NA	2	+	54774439	54774529	54774446	54774529	54773353	54773401	26471	171,305,199	11,24,25	422,358,187	18,22,17	156	149	3.2230619571389192e-21	1.26144141495e-19	0.937,0.924,0.884	0.957,0.94,0.913	-0.022
12125	gene:Solyc10g083180.1	NA	10	-	63047434	63047552	63047434	63047549	63049196	63049200	12125	0,4,4	0,6,0	5,4,3	4,2,0	152	149	3.3190464376638338e-21	1.29516458549e-19	NA,0.395,1.0	0.551,0.662,1.0	-0.04
8865	gene:Solyc03g114340.2	NA	3	+	64350467	64350636	64350486	64350636	64349786	64349849	8865	9,12,14	116,212,109	9,12,2	208,150,109	168	149	3.3164080074159838e-21	1.29516458549e-19	0.064,0.048,0.102	0.037,0.066,0.016	0.032
1529	gene:Solyc06g063000.2	NA	6	+	39772453	39772621	39772490	39772621	39772190	39772276	1529	122,159,138	4,3,8	308,176,93	3,2,2	186	149	4.169497473635415e-21	1.62462590631e-19	0.961,0.977,0.933	0.988,0.986,0.974	-0.026
3320	gene:Solyc07g064810.2	NA	7	-	66798624	66798667	66798624	66798663	66798749	66798805	3320	8,4,4	56,136,75	1,11,1	224,150,72	153	149	4.500047082055133e-21	1.75083690232e-19	0.122,0.028,0.049	0.004,0.067,0.013	0.038
16126	gene:Solyc02g083460.2	NA	2	+	46861489	46861592	46861492	46861592	46861339	46861413	16126	10,19,10	121,259,162	20,10,3	345,220,159	152	149	4.613054475105846e-21	1.79216147274e-19	0.075,0.067,0.057	0.054,0.043,0.018	0.028
22420	gene:Solyc12g017860.1	NA	12	-	7593318	7593479	7593318	7593388	7593817	7593910	22420	7,17,14	4,10,0	19,18,14	3,5,0	240	149	4.636275599244357e-21	1.79853402989e-19	0.521,0.513,1.0	0.797,0.691,1.0	-0.151
5580	gene:Solyc01g008730.2	NA	1	-	2772896	2773081	2772896	2773018	2774539	2774729	5580	5,0,4	21,68,32	2,4,1	120,121,17	212	149	5.048763921494623e-21	1.95567317893e-19	0.143,0.0,0.081	0.012,0.023,0.04	0.05
5583	gene:Solyc01g008730.2	NA	1	-	2772896	2773094	2772896	2773018	2774539	2774729	5583	5,0,4	21,68,32	2,4,1	120,121,17	225	149	6.1611142412029064e-21	2.38305033092e-19	0.136,0.0,0.076	0.011,0.021,0.037	0.048
23301	gene:Solyc04g078090.2	NA	4	+	62938158	62938309	62938224	62938309	62936312	62937514	23301	58,179,79	2,3,2	63,39,43	5,0,4	215	149	7.406515800305219e-21	2.85638129088e-19	0.953,0.976,0.965	0.897,1.0,0.882	0.038
5978	gene:Solyc07g006780.2	NA	7	-	1634573	1634658	1634573	1634653	1635437	1635750	5978	0,1,6	33,79,71	9,6,2	126,81,38	154	149	7.406389837179199e-21	2.85638129088e-19	0.0,0.012,0.076	0.065,0.067,0.048	-0.031
12586	gene:Solyc01g100150.2	NA	1	+	90233573	90233771	90233601	90233771	90232773	90233166	12586	4,15,5	116,208,152	18,22,3	236,173,137	177	149	7.794940667158605e-21	3.00179182276e-19	0.028,0.057,0.027	0.06,0.097,0.018	-0.021
23094	gene:Solyc02g083560.2	NA	2	+	46923362	46923496	46923439	46923496	46923153	46923241	23094	0,10,4	50,105,69	11,12,5	136,74,57	226	149	8.400611990761062e-21	3.23031696362e-19	0.0,0.059,0.037	0.051,0.097,0.055	-0.036
10762	gene:Solyc05g056210.2	NA	5	-	65570152	65570359	65570152	65570304	65571331	65571440	10762	1,3,1	47,60,37	9,8,2	92,44,42	204	149	8.740359260700883e-21	3.35606895106e-19	0.015,0.035,0.019	0.067,0.117,0.034	-0.05
13784	gene:Solyc10g085800.1	NA	10	-	64882482	64882701	64882482	64882694	64883676	64883863	13784	33,73,38	1,11,7	70,91,19	21,16,2	156	149	9.701061782497314e-21	3.71953937152e-19	0.969,0.864,0.838	0.761,0.845,0.901	0.055
1262	gene:Solyc04g005010.2	NA	4	-	5420	5516	5420	5510	5759	5846	1262	1,6,0	0,3,0	0,4,2	4,2,0	155	149	1.0097068664681936e-20	3.86575579544e-19	1.0,0.658,NA	0.0,0.658,1.0	0.276
22270	gene:Solyc09g075140.2	NA	9	-	66938789	66938920	66938789	66938915	66939180	66939279	22270	47,126,63	3,0,2	176,107,66	8,2,4	154	149	1.0318683344209277e-20	3.94487750633e-19	0.938,1.0,0.968	0.955,0.981,0.941	0.01
13651	gene:Solyc02g070780.2	NA	2	-	40388044	40388122	40388044	40388107	40388370	40388591	13651	25,40,19	283,423,224	64,25,28	552,157,261	164	149	1.1214957381142927e-20	4.28132215278e-19	0.074,0.079,0.072	0.095,0.126,0.089	-0.028
20751	gene:Solyc01g102970.2	NA	1	+	91622746	91622884	91622809	91622884	91622171	91622295	20751	1,2,1	31,54,36	8,1,4	108,74,38	212	149	1.1982095165814135e-20	4.56756775114e-19	0.022,0.025,0.019	0.049,0.009,0.069	-0.02
10625	gene:Solyc10g081770.1	NA	10	-	62773195	62773299	62773195	62773295	62773378	62773468	10625	4,5,2	0,7,4	2,4,2	18,7,8	153	149	1.2870601087954332e-20	4.8991859466e-19	1.0,0.41,0.327	0.098,0.358,0.196	0.362
9920	gene:Solyc07g006640.2	NA	7	+	1516858	1517122	1516914	1517122	1516326	1516457	9920	183,410,225	6,13,0	563,479,266	8,6,0	205	149	1.3889696585703852e-20	5.27948568061e-19	0.957,0.958,1.0	0.981,0.983,1.0	-0.016
179	gene:Solyc06g031680.2	NA	6	+	20622821	20622928	20622824	20622928	20622535	20622746	179	4,13,8	118,197,136	43,19,12	272,144,114	152	149	1.5039373996292163e-20	5.70825390861e-19	0.032,0.061,0.055	0.134,0.115,0.094	-0.065
24492	gene:Solyc05g050940.2	NA	5	+	61172755	61172987	61172816	61172987	61172466	61172555	24492	1,8,3	12,22,21	15,7,3	43,8,11	210	149	1.5443616202399048e-20	5.85326367533e-19	0.056,0.205,0.092	0.198,0.383,0.162	-0.13
19665	gene:Solyc07g043620.2	NA	7	-	57566437	57566553	57566437	57566550	57566652	57566695	19665	56,88,74	0,3,0	131,113,41	3,6,2	152	149	1.7343133434323104e-20	6.55436270579e-19	1.0,0.966,1.0	0.977,0.949,0.953	0.029
20628	gene:Solyc07g008260.2	NA	7	-	3016623	3016880	3016623	3016845	3024579	3024730	20628	20,51,32	2,7,4	66,42,30	6,0,2	184	149	1.733488196823106e-20	6.55436270579e-19	0.89,0.855,0.866	0.899,1.0,0.924	-0.071
26776	gene:Solyc01g099210.2	NA	1	+	89510955	89511046	89510960	89511046	89510462	89510804	26776	3,5,0	18,41,40	4,2,0	124,48,45	154	149	1.8374259787470314e-20	6.93411443396e-19	0.139,0.106,0.0	0.03,0.039,0.0	0.059
17756	gene:Solyc01g049960.2	NA	1	-	47706852	47706917	47706852	47706901	47706988	47707125	17756	226,431,303	18,15,7	526,399,258	21,6,5	165	149	1.9971833365612862e-20	7.52624274788e-19	0.919,0.963,0.975	0.958,0.984,0.979	-0.021
6899	gene:Solyc03g007920.2	NA	3	+	2428848	2428889	2428853	2428889	2428698	2428755	6899	1,4,0	75,130,63	11,12,6	197,126,80	154	149	2.1324849474446848e-20	8.0246534135e-19	0.013,0.029,0.0	0.051,0.084,0.068	-0.054
2312	gene:Solyc07g066520.2	NA	7	-	67926477	67926544	67926477	67926523	67926798	67927110	2312	4,0,0	37,56,42	2,4,5	70,60,67	170	149	2.6962558915229575e-20	1.01317000231e-18	0.087,0.0,0.0	0.024,0.055,0.061	-0.018
23451	gene:Solyc08g083370.2	NA	8	+	65833421	65833556	65833481	65833556	65833303	65833369	23451	31,70,30	3,0,0	53,45,18	7,0,0	209	149	2.984662567498507e-20	1.11994898817e-18	0.88,1.0,1.0	0.844,1.0,1.0	0.012
21146	gene:Solyc06g065620.1	NA	6	+	41001482	41001788	41001628	41001788	41000545	41000671	21146	4,0,2	0,5,0	6,9,1	2,0,0	295	149	3.05192365467909e-20	1.14356099555e-18	1.0,0.0,1.0	0.602,1.0,1.0	-0.201
9477	gene:Solyc02g093270.2	NA	2	-	54179386	54179466	54179386	54179449	54179544	54179675	9477	491,1069,581	5,20,24	991,601,471	27,8,32	166	149	3.0796828433681246e-20	1.15232558475e-18	0.989,0.98,0.956	0.971,0.985,0.93	0.013
12226	gene:Solyc01g060240.2	NA	1	+	69832949	69833147	69833099	69833147	69831246	69831453	12226	3,22,8	1,8,3	11,2,4	8,2,7	299	149	3.1080773259271964e-20	1.16130271644e-18	0.599,0.578,0.571	0.407,0.333,0.222	0.262
372	gene:Solyc03g118040.2	NA	3	-	67027683	67027753	67027683	67027750	67027877	67028115	372	1593,2592,1953	27,54,20	3032,1895,1371	63,31,40	152	149	3.475018761417702e-20	1.29657029572e-18	0.983,0.979,0.99	0.979,0.984,0.971	0.006
3480	gene:Solyc03g093480.2	NA	3	-	54797432	54797572	54797432	54797519	54797644	54797747	3480	26,51,48	2,2,2	135,54,26	3,0,0	202	149	3.783463994685743e-20	1.40966097056e-18	0.906,0.95,0.947	0.971,1.0,1.0	-0.056
20945	gene:Solyc07g042550.2	NA	7	-	55980892	55981044	55980892	55981020	55982353	55982494	20945	33,120,69	331,1773,390	113,66,33	1629,1425,423	173	149	4.033799534639947e-20	1.50081238257e-18	0.079,0.055,0.132	0.056,0.038,0.063	0.036
22337	gene:Solyc03g005800.2	NA	3	+	549482	549647	549500	549647	548356	548496	22337	1,1,5	32,88,60	6,4,3	80,56,27	167	149	4.327194941800668e-20	1.6077052869e-18	0.027,0.01,0.069	0.063,0.06,0.09	-0.036
26358	gene:Solyc12g014360.1	NA	12	+	5216373	5216559	5216387	5216559	5213917	5214186	26358	0,2,1	3,16,5	3,4,1	9,25,3	163	149	4.595741767193395e-20	1.70507836958e-18	0.0,0.103,0.155	0.234,0.128,0.234	-0.113
22581	gene:Solyc02g093150.2	NA	2	+	54079919	54080141	54079922	54080141	54079675	54079833	22581	18,72,47	2,5,6	75,73,31	4,0,4	152	149	5.1258785634706983e-20	1.89909481216e-18	0.898,0.934,0.885	0.948,1.0,0.884	-0.038
17920	gene:Solyc08g066160.2	NA	8	+	54562246	54562392	54562270	54562392	54562016	54562172	17920	229,532,349	9,9,7	533,403,281	9,3,4	173	149	5.1393086485474846e-20	1.90140003983e-18	0.956,0.981,0.977	0.981,0.991,0.984	-0.014
18907	gene:Solyc08g068850.2	NA	8	-	57933491	57933617	57933491	57933607	57934207	57934333	18907	2,14,2	0,4,0	25,24,6	6,12,2	159	149	5.199933299705289e-20	1.92113502119e-18	1.0,0.766,1.0	0.796,0.652,0.738	0.193
6467	gene:Solyc08g066200.2	NA	8	+	54640778	54640913	54640804	54640913	54639770	54640706	6467	8,15,10	198,325,198	15,6,5	519,211,191	175	149	5.771033655178817e-20	2.12914820685e-18	0.033,0.038,0.041	0.024,0.024,0.022	0.014
832	gene:Solyc02g084660.2	NA	2	+	47752204	47752308	47752209	47752308	47751914	47751988	832	10,15,9	314,399,365	8,11,3	574,315,293	154	149	5.99084030700656e-20	2.20715609579e-18	0.03,0.035,0.023	0.013,0.033,0.01	0.011
20626	gene:Solyc07g008260.2	NA	7	-	3016343	3016431	3016343	3016411	3016623	3016880	20626	36,107,59	0,7,2	123,78,34	5,10,4	169	149	6.478998156779878e-20	2.38367492856e-18	1.0,0.931,0.963	0.956,0.873,0.882	0.061
10550	gene:Solyc02g080300.2	NA	2	+	44560871	44561009	44560893	44561009	44560336	44560589	10550	0,4,0	1,4,3	0,2,0	10,5,3	171	149	6.659036577381142e-20	2.44650036037e-18	0.0,0.466,0.0	0.0,0.258,0.0	0.069
23282	gene:Solyc01g090780.2	NA	1	+	84445213	84445377	84445230	84445377	84445031	84445140	23282	0,2,1	23,57,38	10,3,3	88,79,30	166	149	6.760318271639136e-20	2.48025640734e-18	0.0,0.031,0.023	0.093,0.033,0.082	-0.051
1698	gene:Solyc09g047910.2	NA	9	-	33696437	33696491	33696437	33696455	33696563	33696630	1698	20,72,47	4,9,6	64,39,21	10,13,6	185	149	6.87240341961203e-20	2.51787680286e-18	0.801,0.866,0.863	0.838,0.707,0.738	0.082
26941	gene:Solyc02g070260.2	NA	2	+	40046059	40046205	40046073	40046205	40045948	40045981	26941	1,10,9	118,284,123	9,7,0	325,281,175	163	149	7.966812238556716e-20	2.91479251097e-18	0.008,0.031,0.063	0.025,0.022,0.0	0.018
11763	gene:Solyc06g065480.2	NA	6	-	40872799	40872814	40872799	40872809	40872907	40873056	11763	251,408,267	2,6,11	447,200,231	18,12,0	154	149	9.524043420925293e-20	3.47970555956e-18	0.992,0.985,0.959	0.96,0.942,1.0	0.011
9381	gene:Solyc06g069270.1	NA	6	-	43037481	43037562	43037481	43037546	43037672	43037844	9381	2,5,1	6,13,8	1,0,2	10,2,2	165	149	1.0231948916926433e-19	3.73317538699e-18	0.231,0.258,0.101	0.083,0.0,0.475	0.011
24735	gene:Solyc05g010660.2	NA	5	-	4877828	4877977	4877828	4877960	4878061	4878175	24735	1,4,0	19,40,18	7,7,0	65,41,20	166	149	1.1154859495564328e-19	4.06428230157e-18	0.045,0.082,0.0	0.088,0.133,0.0	-0.031
20902	gene:Solyc01g087310.2	NA	1	-	82263080	82263188	82263080	82263183	82263265	82263308	20902	12,8,13	9,10,6	17,11,9	24,18,8	154	149	1.122568054136097e-19	4.08444451035e-18	0.563,0.436,0.677	0.407,0.372,0.521	0.125
8929	gene:Solyc07g019530.2	NA	7	+	11870958	11871154	11870961	11871154	11870846	11870879	8929	4,1,1	74,147,98	9,3,3	193,150,84	152	149	1.1297566239160104e-19	4.10493801409e-18	0.05,0.007,0.01	0.044,0.019,0.034	-0.01
24141	gene:Solyc10g076400.1	NA	10	-	59366578	59366805	59366578	59366759	59367422	59367601	24141	34,55,44	0,2,0	71,45,25	1,5,0	195	149	1.2728626003961079e-19	4.61854780411e-18	1.0,0.955,1.0	0.982,0.873,1.0	0.033
17817	gene:Solyc02g067090.2	NA	2	+	37327025	37327160	37327128	37327160	37326759	37326906	17817	4,14,6	12,35,23	25,20,6	50,26,17	252	149	1.295511860925516e-19	4.69427299167e-18	0.165,0.191,0.134	0.228,0.313,0.173	-0.075
26618	gene:Solyc02g050280.2	NA	2	+	4877452	4877644	4877470	4877644	4877249	4877388	26618	2,3,2	19,40,26	3,1,0	54,44,28	167	149	1.3598530314937312e-19	4.92065337692e-18	0.086,0.063,0.064	0.047,0.02,0.0	0.049
15981	gene:Solyc05g006490.2	NA	5	-	1116584	1116827	1116584	1116678	1117301	1117445	15981	8,20,8	55,86,41	51,14,15	150,85,43	298	149	1.513126577321261e-19	5.46777616208e-18	0.068,0.104,0.089	0.145,0.076,0.149	-0.036
677	gene:Solyc07g066480.2	FLACCA	7	-	67899709	67899814	67899709	67899805	67899984	67900075	677	61,94,48	2,1,1	25,23,23	6,1,0	158	149	1.5268751714418644e-19	5.5099097329e-18	0.966,0.989,0.978	0.797,0.956,1.0	0.06
3310	gene:Solyc03g123830.2	NA	3	+	70542698	70542794	70542702	70542794	70542518	70542625	3310	244,423,330	0,3,12	509,241,198	18,7,0	153	149	1.5729549884641857e-19	5.66843984163e-18	1.0,0.993,0.964	0.965,0.971,1.0	0.007
10105	gene:Solyc01g067800.2	NA	1	-	76782212	76782453	76782212	76782446	76782979	76783106	10105	6,11,8	5,0,0	10,7,0	0,2,0	156	149	1.6304663226731927e-19	5.8676768248e-18	0.534,1.0,1.0	1.0,0.77,NA	-0.04
9397	gene:Solyc03g112910.2	NA	3	+	63192063	63192180	63192070	63192180	63190809	63190868	9397	42,86,72	0,3,2	129,98,66	7,4,4	156	149	1.7003858677990372e-19	6.11096441508e-18	1.0,0.965,0.972	0.946,0.959,0.94	0.031
8216	gene:Solyc08g065360.2	NA	8	+	53282500	53282576	53282511	53282576	53282362	53282424	8216	23,42,31	0,0,2	55,31,26	0,3,6	160	149	1.7060439558830951e-19	6.12295694044e-18	1.0,1.0,0.935	1.0,0.906,0.801	0.076
17516	gene:Solyc10g085600.1	NA	10	-	64725820	64725889	64725820	64725867	64725988	64726130	17516	2,0,0	1,9,0	4,2,8	9,7,1	171	149	1.833088549913225e-19	6.56997864921e-18	0.635,0.0,NA	0.279,0.199,0.875	-0.134
22112	gene:Solyc03g013280.1	NA	3	-	46324598	46324704	46324598	46324617	46325038	46325145	22112	0,3,1	0,3,1	9,2,0	1,3,3	236	149	2.0370784744699302e-19	7.29119309064e-18	NA,0.387,0.387	0.85,0.296,0.0	0.005
13876	gene:Solyc08g005920.2	NA	8	-	699489	699726	699489	699669	700393	700441	13876	37,74,70	9,19,2	100,96,39	9,5,9	206	149	2.047887504551957e-19	7.31808008659e-18	0.748,0.738,0.962	0.889,0.933,0.758	-0.044
23715	gene:Solyc06g084250.2	NA	6	+	49455934	49456063	49455944	49456063	49455740	49455858	23715	18,20,21	2,1,3	32,37,18	0,3,0	159	149	2.0501388164780053e-19	7.31808008659e-18	0.894,0.949,0.868	1.0,0.92,1.0	-0.07
2473	gene:Solyc06g065580.2	NA	6	-	40968286	40968369	40968286	40968331	40968739	40968812	2473	103,251,133	0,11,0	203,212,68	0,4,0	187	149	2.232027075952171e-19	7.95657327521e-18	1.0,0.948,1.0	1.0,0.977,1.0	-0.01
5130	gene:Solyc04g076140.2	NA	4	+	61094814	61094875	61094819	61094875	61094480	61094530	5130	27,50,25	0,3,4	62,44,24	2,0,0	154	149	2.4395101940175856e-19	8.68445875951e-18	1.0,0.942,0.858	0.968,1.0,1.0	-0.056
12183	gene:Solyc04g071520.2	NA	4	-	58500467	58500543	58500467	58500538	58500635	58500682	12183	30,31,12	2,1,3	20,16,25	4,5,2	154	149	2.8451765149967074e-19	1.01149476131e-17	0.936,0.968,0.795	0.829,0.756,0.924	0.063
11297	gene:Solyc10g005130.2	NA	10	+	122510	122718	122617	122718	121723	122349	11297	13,19,12	16,36,15	46,20,13	27,43,7	256	149	3.021295230652941e-19	1.07266146554e-17	0.321,0.235,0.318	0.498,0.213,0.519	-0.119
16876	gene:Solyc12g009790.1	NA	12	+	2999679	2999781	2999711	2999781	2998895	2999017	16876	78,105,86	0,4,1	155,86,51	7,0,4	181	149	3.102418606941394e-19	1.09998253269e-17	1.0,0.956,0.986	0.948,1.0,0.913	0.027
3915	gene:Solyc10g055720.1	NA	10	-	57248871	57248968	57248871	57248945	57249928	57249992	3915	12,38,15	0,4,4	34,58,14	8,15,4	172	149	4.392853309813065e-19	1.55542385852e-17	1.0,0.892,0.765	0.786,0.77,0.752	0.116
1849	gene:Solyc12g009960.1	NA	12	+	3115204	3115396	3115210	3115396	3114806	3114908	1849	247,439,325	27,20,30	712,359,221	61,48,21	155	149	4.594035544302598e-19	1.62447806465e-17	0.898,0.955,0.912	0.918,0.878,0.91	0.02
17577	gene:Solyc08g013860.2	NA	8	-	3304464	3304688	3304464	3304551	3305603	3305669	17577	0,1,1	0,5,1	0,4,1	1,4,0	286	149	5.117402318547038e-19	1.80712122839e-17	NA,0.094,0.343	0.0,0.343,1.0	-0.229
584	gene:Solyc05g014970.2	NA	5	-	9182532	9182641	9182532	9182619	9182716	9183086	584	63,123,96	1,0,2	123,76,63	13,5,0	171	149	5.146702383491278e-19	1.81503826436e-17	0.982,1.0,0.977	0.892,0.93,1.0	0.046
25894	gene:Solyc07g053470.2	NA	7	+	61924489	61924559	61924509	61924559	61923031	61923105	25894	1,10,3	54,182,94	4,6,1	234,225,90	169	149	5.158624351057415e-19	1.81681377512e-17	0.016,0.046,0.027	0.015,0.023,0.01	0.014
17319	gene:Solyc04g006930.2	NA	4	+	621940	622099	621951	622099	621766	621843	17319	1,3,2	2,7,5	1,1,1	7,4,6	160	149	5.233527285348445e-19	1.8407362168e-17	0.318,0.285,0.271	0.117,0.189,0.134	0.145
5040	gene:Solyc03g123580.2	NA	3	-	70395351	70395476	70395351	70395466	70395562	70395797	5040	271,507,348	37,54,57	945,689,460	155,116,74	159	149	5.730137092933366e-19	2.0127201914e-17	0.873,0.898,0.851	0.851,0.848,0.853	0.023
23189	gene:Solyc08g080520.2	NA	8	+	63793130	63793208	63793141	63793208	63792736	63792989	23189	6,13,15	4,7,5	22,12,10	24,13,2	160	149	5.884869897713971e-19	2.06432158287e-17	0.583,0.634,0.736	0.461,0.462,0.823	0.069
11949	gene:Solyc12g098860.1	NA	12	-	66238538	66238685	66238538	66238667	66238756	66238822	11949	3,9,4	37,50,26	9,1,1	72,61,23	167	149	5.969757466173669e-19	2.0913178247e-17	0.067,0.138,0.121	0.1,0.014,0.037	0.058
1249	gene:Solyc08g014450.2	NA	8	-	4510444	4510570	4510444	4510563	4510672	4510735	1249	0,3,2	0,14,7	2,1,1	26,15,9	156	149	6.3100898452697395e-19	2.20544069816e-17	NA,0.17,0.214	0.068,0.06,0.096	0.117
20790	gene:Solyc08g006860.2	NA	8	+	1403132	1403318	1403136	1403318	1402459	1402624	20790	14,53,19	512,1317,592	16,32,8	927,889,374	153	149	6.312247344886957e-19	2.20544069816e-17	0.026,0.038,0.03	0.017,0.034,0.02	0.008
21651	gene:Solyc07g064910.2	NA	7	+	66884998	66885052	66885012	66885052	66884845	66884928	21651	0,0,1	11,69,21	4,3,1	41,38,16	163	149	6.347622081177315e-19	2.21486670475e-17	0.0,0.0,0.042	0.082,0.067,0.054	-0.054
13791	gene:Solyc11g069530.1	NA	11	-	54149731	54149941	54149731	54149785	54151315	54151471	13791	0,3,3	0,4,0	0,5,0	3,11,3	305	149	6.888027227415593e-19	2.40025456053e-17	NA,0.268,1.0	0.0,0.182,0.0	0.573
9881	gene:Solyc11g016940.1	NA	11	-	7600571	7600749	7600571	7600664	7601615	7601753	9881	2,4,0	8,21,7	2,1,8	17,9,7	234	149	7.304560619239722e-19	2.54204491524e-17	0.137,0.108,0.0	0.07,0.066,0.421	-0.104
5579	gene:Solyc01g008730.2	NA	1	-	2768681	2768716	2768681	2768711	2768863	2768941	5579	1,3,5	3,4,0	11,5,7	2,1,1	154	149	9.048106045291768e-19	3.14466389155e-17	0.244,0.421,1.0	0.842,0.829,0.871	-0.292
16313	gene:Solyc04g015120.2	NA	4	+	5291137	5291301	5291180	5291301	5290309	5290812	16313	93,193,114	1025,2307,1357	0,4,3	49,44,15	192	149	9.867227222885944e-19	3.4248366699e-17	0.066,0.061,0.061	0.0,0.066,0.134	-0.004
19274	gene:Solyc02g067540.2	NA	2	+	37705160	37705236	37705179	37705236	37704957	37705073	19274	0,2,0	18,28,25	4,1,2	60,51,29	168	149	1.0890839795200787e-18	3.77515720049e-17	0.0,0.06,0.0	0.056,0.017,0.058	-0.024
24935	gene:Solyc04g079760.2	NA	4	+	64107361	64107479	64107379	64107479	64107208	64107286	24935	1,0,5	5,16,15	6,6,1	8,10,7	167	149	1.0922519279858957e-18	3.78116976487e-17	0.151,0.0,0.229	0.401,0.349,0.113	-0.161
11150	gene:Solyc01g108260.2	NA	1	-	95626061	95626148	95626061	95626145	95626227	95626350	11150	0,9,5	213,312,240	22,5,5	531,318,232	152	149	1.1098235219601255e-18	3.83696391688e-17	0.0,0.027,0.02	0.039,0.015,0.021	-0.009
9067	gene:Solyc03g019780.2	NA	3	+	61380706	61380928	61380737	61380928	61380342	61380531	9067	143,233,219	3,10,5	368,169,170	5,1,2	180	149	1.1452273963113578e-18	3.95418239363e-17	0.975,0.951,0.973	0.984,0.993,0.986	-0.021
18818	gene:Solyc08g060970.2	NA	8	-	46146168	46146253	46146168	46146250	46146364	46146572	18818	6,3,3	20,47,27	7,2,3	95,74,44	152	149	1.245883548208905e-18	4.29609962329e-17	0.227,0.059,0.098	0.067,0.026,0.063	0.076
1962	gene:Solyc09g089560.2	NA	9	-	69265589	69265729	69265589	69265719	69265803	69265877	1962	0,0,9	0,8,10	7,3,0	24,5,10	159	149	1.2650764924615173e-18	4.35658652672e-17	NA,0.0,0.458	0.215,0.36,0.0	0.037
16161	gene:Solyc01g111880.2	NA	1	-	98047545	98047644	98047545	98047596	98047797	98047908	16161	48,115,89	465,769,701	184,105,60	824,321,370	197	149	1.4053150332742232e-18	4.83322102513e-17	0.072,0.102,0.088	0.144,0.198,0.109	-0.063
17887	gene:Solyc06g062660.2	NA	6	-	39545839	39545969	39545839	39545957	39546033	39546080	17887	7,8,5	34,62,37	10,2,3	91,56,34	161	149	1.511340402155412e-18	5.191100061e-17	0.16,0.107,0.111	0.092,0.032,0.075	0.06
14185	gene:Solyc12g020120.1	NA	12	-	14121894	14122050	14121894	14122045	14122386	14122401	14185	0,5,0	0,3,2	2,0,2	10,6,0	154	149	1.5148710293615543e-18	5.19646071307e-17	NA,0.617,0.0	0.162,0.0,1.0	-0.079
26964	gene:Solyc09g072620.2	NA	9	-	65246517	65246610	65246517	65246569	65246913	65247073	26964	0,7,2	10,70,46	2,4,0	100,94,29	190	149	1.539720001376604e-18	5.26799921094e-17	0.0,0.073,0.033	0.015,0.032,0.0	0.02
7282	gene:Solyc01g109080.2	NA	1	+	96134694	96134787	96134732	96134787	96133786	96133917	7282	85,115,54	2,0,0	189,75,83	5,2,2	187	149	1.5389233842529162e-18	5.26799921094e-17	0.971,1.0,1.0	0.968,0.968,0.971	0.021
15043	gene:Solyc06g074320.2	NA	6	+	45942792	45942941	45942798	45942941	45942547	45942710	15043	127,277,179	0,2,4	508,465,192	8,8,6	155	149	1.5935810816344243e-18	5.44521701456e-17	1.0,0.993,0.977	0.984,0.982,0.969	0.012
24218	gene:Solyc08g006670.2	NA	8	-	1248008	1248111	1248008	1248107	1249448	1249937	24218	4,0,0	9,53,14	7,2,1	39,37,28	153	149	1.6484269774369358e-18	5.62533702947e-17	0.302,0.0,0.0	0.149,0.05,0.034	0.023
10532	gene:Solyc04g080340.2	NA	4	-	64556454	64556530	64556454	64556525	64556633	64556824	10532	0,1,3	0,4,0	0,4,1	9,2,0	154	149	1.6576687043280234e-18	5.64956624696e-17	NA,0.195,1.0	0.0,0.659,1.0	0.044
2447	gene:Solyc04g057870.2	NA	4	+	54968343	54968479	54968359	54968479	54967709	54967814	2447	0,3,3	47,93,40	4,6,4	107,92,31	165	149	1.9391993910057064e-18	6.60053428843e-17	0.0,0.028,0.063	0.033,0.056,0.104	-0.034
17185	gene:Solyc02g021690.2	NA	2	-	23562760	23562882	23562760	23562858	23563140	23563195	17185	1,4,1	70,140,72	7,10,0	191,162,73	173	149	2.77121707610662e-18	9.42035248075e-17	0.012,0.024,0.012	0.031,0.05,0.0	-0.011
15171	gene:Solyc08g067430.2	NA	8	+	56478263	56478356	56478268	56478356	56478141	56478184	15171	12,20,25	1,10,0	54,41,30	3,5,2	154	149	3.711793711842268e-18	1.26014679955e-16	0.921,0.659,1.0	0.946,0.888,0.936	-0.063
9026	gene:Solyc08g075890.2	NA	8	+	59981147	59981216	59981163	59981216	59980979	59981082	9026	8,4,6	201,322,217	3,5,2	330,265,155	165	149	3.803152752522733e-18	1.28950342492e-16	0.035,0.011,0.024	0.008,0.017,0.012	0.011
24987	gene:Solyc12g010640.1	NA	12	+	3592422	3592637	3592428	3592637	3591319	3591460	24987	36,51,31	1,5,0	51,32,15	0,2,0	155	149	3.8646931899664215e-18	1.30868731268e-16	0.972,0.907,1.0	1.0,0.939,1.0	-0.02
12427	gene:Solyc05g050680.2	NA	5	-	60798670	60798874	60798670	60798836	60798966	60799076	12427	12,21,13	96,181,118	23,15,10	274,188,149	187	149	3.918964739187593e-18	1.32536372891e-16	0.091,0.085,0.081	0.063,0.06,0.051	0.028
11495	gene:Solyc12g042900.1	NA	12	+	39522177	39522260	39522180	39522260	39521829	39522004	11495	12,43,13	684,1277,874	38,39,19	1441,964,633	152	149	3.9505519099162215e-18	1.33433558043e-16	0.017,0.032,0.014	0.025,0.038,0.029	-0.01
10870	gene:Solyc07g008080.2	NA	7	-	2791809	2791984	2791809	2791955	2794318	2794385	10870	14,12,5	0,1,3	14,5,4	2,2,3	178	149	3.968514467167408e-18	1.33868853107e-16	1.0,0.909,0.582	0.854,0.677,0.527	0.144
5349	gene:Solyc11g069150.1	NA	11	-	53753960	53754021	53753960	53754002	53754675	53754740	5349	0,6,7	0,7,2	13,7,4	0,3,0	168	149	4.282792201124588e-18	1.44285792431e-16	NA,0.432,0.756	1.0,0.674,1.0	-0.297
20014	gene:Solyc11g012860.1	NA	11	-	5651744	5651940	5651744	5651937	5653512	5653623	20014	1,7,2	18,48,19	3,1,1	51,33,19	152	149	4.332323254456923e-18	1.45768310114e-16	0.052,0.125,0.094	0.055,0.029,0.049	0.046
15829	gene:Solyc05g005020.2	NA	5	-	50163	50332	50163	50329	50741	50826	15829	13,22,32	9,26,12	32,53,17	17,14,14	152	149	4.357495733563302e-18	1.46428509498e-16	0.586,0.453,0.723	0.649,0.788,0.543	-0.073
3095	gene:Solyc02g067670.2	NA	2	+	37804090	37804217	37804099	37804217	37803812	37803982	3095	0,2,1	23,24,19	2,4,2	59,30,16	158	149	4.412210271152135e-18	1.48078492039e-16	0.0,0.073,0.047	0.031,0.112,0.105	-0.043
17798	gene:Solyc03g118640.2	NA	3	+	67510170	67510403	67510203	67510403	67509984	67510061	17798	4,9,8	0,2,0	6,14,0	5,0,0	182	149	4.626529538562992e-18	1.55073980556e-16	1.0,0.787,1.0	0.496,1.0,NA	0.181
7627	gene:Solyc08g082710.2	NA	8	+	65411879	65412036	65411952	65412036	65411624	65411724	7627	0,2,0	15,16,18	3,7,5	41,19,22	222	149	6.147218699448811e-18	2.05783606691e-16	0.0,0.077,0.0	0.047,0.198,0.132	-0.1
14658	gene:Solyc12g021130.1	NA	12	+	14343846	14344030	14343851	14344030	14343133	14343248	14658	2,1,9	3,39,22	4,5,0	46,41,14	154	149	6.215960297226032e-18	2.07821060432e-16	0.392,0.024,0.284	0.078,0.106,0.0	0.172
18426	gene:Solyc04g078860.2	NA	4	+	63524658	63524890	63524669	63524890	63521869	63523176	18426	5,12,4	13,34,11	37,22,11	170,132,52	160	149	6.392013494789161e-18	2.13436612632e-16	0.264,0.247,0.253	0.169,0.134,0.165	0.099
8808	gene:Solyc09g082680.2	NA	9	+	68403634	68403698	68403639	68403698	68402648	68402888	8808	63,87,78	0,2,0	141,104,53	2,7,0	154	149	6.880446619784475e-18	2.29455501117e-16	1.0,0.977,1.0	0.986,0.935,1.0	0.019
17847	gene:Solyc01g066310.2	NA	1	+	73962074	73962212	73962079	73962212	73961612	73961744	17847	0,3,3	114,232,168	9,6,0	315,189,129	154	149	7.16354429028683e-18	2.38594867214e-16	0.0,0.012,0.017	0.027,0.03,0.0	-0.009
679	gene:Solyc07g066480.2	FLACCA	7	-	67895583	67895699	67895583	67895694	67895853	67895990	679	2,4,3	55,105,73	2,1,0	59,45,16	154	149	8.296482957178397e-18	2.75980988559e-16	0.034,0.036,0.038	0.032,0.021,0.0	0.018
11818	gene:Solyc04g015970.2	NA	4	+	6536524	6536685	6536534	6536685	6536215	6536323	11818	4,9,3	98,203,102	15,9,7	243,174,78	159	149	9.417028691852463e-18	3.12861208895e-16	0.037,0.04,0.027	0.055,0.046,0.078	-0.025
14729	gene:Solyc09g005720.2	NA	9	-	500134	500195	500134	500163	500285	500367	14729	529,2025,745	0,0,0	2507,2362,1008	208,0,0	181	149	9.528300672896028e-18	3.16159803082e-16	1.0,1.0,1.0	0.908,1.0,1.0	0.031
13575	gene:Solyc03g123520.2	NA	3	+	70349243	70349450	70349258	70349450	70348637	70348751	13575	3,4,5	67,172,91	3,3,0	149,117,52	164	149	9.597195123458908e-18	3.18045741409e-16	0.039,0.021,0.048	0.018,0.023,0.0	0.022
11619	gene:Solyc11g067090.1	NA	11	+	52838851	52839009	52838872	52839009	52838488	52838728	11619	0,6,0	1,2,0	5,2,5	1,0,0	170	149	9.645837748817813e-18	3.19256654926e-16	0.0,0.724,NA	0.814,1.0,1.0	-0.576
13431	gene:Solyc05g053350.2	NA	5	+	63476693	63476712	63476697	63476712	63475279	63476590	13431	1,1,0	36,169,79	1,7,4	182,186,107	153	149	1.2699231057724869e-17	4.19790746957e-16	0.026,0.006,0.0	0.005,0.035,0.035	-0.014
1951	gene:Solyc08g067840.2	NA	8	+	56875481	56875580	56875485	56875580	56875325	56875393	1951	4,21,17	0,4,0	30,25,9	5,3,2	153	149	1.3582419018366351e-17	4.4842381888e-16	1.0,0.836,1.0	0.854,0.89,0.814	0.093
1404	gene:Solyc08g076890.2	NA	8	+	60822433	60822499	60822457	60822499	60822030	60822232	1404	109,290,122	0,0,0	162,34,95	0,27,15	173	149	1.4260636305839087e-17	4.7022665639e-16	1.0,1.0,1.0	1.0,0.52,0.845	0.212
13073	gene:Solyc03g121580.2	NA	3	-	69656881	69657005	69656881	69656981	69657545	69657625	13073	1,3,8	224,294,223	10,3,8	413,155,186	173	149	1.432925354580632e-17	4.71899349919e-16	0.004,0.009,0.03	0.02,0.016,0.036	-0.01
26720	gene:Solyc06g075580.2	NA	6	-	46960847	46961138	46960847	46961087	46961343	46961455	26720	14,42,31	2,2,2	98,76,13	0,4,0	200	149	1.446709682416687e-17	4.75844821851e-16	0.839,0.94,0.92	1.0,0.934,1.0	-0.078
25384	gene:Solyc02g087730.2	NA	2	+	50046661	50046839	50046676	50046839	50045963	50046069	25384	2,4,0	4,12,12	7,1,2	15,3,2	164	149	1.5353242965256222e-17	5.04362635343e-16	0.312,0.232,0.0	0.298,0.232,0.476	-0.154
25167	gene:Solyc04g071120.2	NA	4	-	58026668	58026887	58026668	58026719	58027655	58027751	25167	53,89,52	2,2,2	88,83,32	1,2,0	317	149	1.6358563493580454e-17	5.36719585071e-16	0.926,0.954,0.924	0.976,0.951,1.0	-0.041
9545	gene:Solyc05g054710.2	NA	5	-	64571725	64571859	64571725	64571856	64571940	64572055	9545	5,8,1	59,147,96	17,9,0	168,109,63	152	149	1.6799734434496717e-17	5.50509558568e-16	0.077,0.051,0.01	0.09,0.075,0.0	-0.009
22308	gene:Solyc03g097290.2	NA	3	+	59623822	59624033	59623845	59624033	59623648	59623757	22308	8,21,19	316,671,382	15,9,5	881,612,374	172	149	1.720836354251216e-17	5.63200275295e-16	0.021,0.026,0.041	0.015,0.013,0.011	0.016
6206	gene:Solyc07g008760.2	NA	7	-	3739662	3739772	3739662	3739761	3740657	3740749	6206	0,7,10	35,51,34	9,1,0	95,48,17	160	149	1.770912098797563e-17	5.78871006867e-16	0.0,0.113,0.215	0.081,0.019,0.0	0.076
5177	gene:Solyc06g060140.2	NA	6	-	38084971	38085019	38084971	38085006	38085122	38085173	5177	1,39,3	2,3,4	51,32,15	3,6,0	162	149	1.8957928819077987e-17	6.1892475782e-16	0.315,0.923,0.408	0.94,0.831,1.0	-0.375
17287	gene:Solyc02g071330.2	NA	2	+	40817477	40817686	40817611	40817686	40817291	40817396	17287	1,2,3	44,109,64	9,6,1	165,106,63	283	149	2.174582639432862e-17	7.09064467807e-16	0.012,0.01,0.024	0.028,0.029,0.008	-0.006
12727	gene:Solyc10g008210.2	NA	10	+	2328512	2328546	2328515	2328546	2328023	2328429	12727	6,13,2	14,19,12	4,2,4	85,37,24	152	149	2.422982626997419e-17	7.89084675525e-16	0.296,0.401,0.14	0.044,0.05,0.14	0.201
4016	gene:Solyc11g011930.1	NA	11	-	4860239	4860266	4860239	4860261	4860506	4860599	4016	77,137,102	4,3,3	116,88,89	9,2,6	154	149	2.857292732360767e-17	9.29377620061e-16	0.949,0.978,0.97	0.926,0.977,0.935	0.02
23844	gene:Solyc05g007990.2	NA	5	-	2413732	2413800	2413732	2413787	2414668	2414754	23844	2,0,0	8,24,8	3,4,9	48,29,23	162	149	2.861185274579164e-17	9.29497615248e-16	0.187,0.0,0.0	0.054,0.113,0.265	-0.082
26262	gene:Solyc01g087290.2	NA	1	-	82225407	82225515	82225407	82225510	82225594	82225664	26262	1,8,6	12,9,6	10,7,2	24,34,13	154	149	3.2071490032241003e-17	1.04060742381e-15	0.075,0.462,0.492	0.287,0.166,0.13	0.149
25496	gene:Solyc04g025880.2	NA	4	-	20520760	20521021	20520760	20520951	20522657	20522711	25496	58,180,103	2,7,4	35,48,20	0,2,1	219	149	3.2990253569313054e-17	1.06910306991e-15	0.952,0.946,0.946	1.0,0.942,0.932	-0.01
19149	gene:Solyc08g014060.2	NA	8	-	3673674	3673776	3673674	3673741	3674775	3674844	19149	60,201,86	4,2,8	215,165,97	5,2,3	184	149	3.4228538689743995e-17	1.10787070196e-15	0.924,0.988,0.897	0.972,0.985,0.963	-0.037
12502	gene:Solyc06g071470.2	NA	6	+	43971504	43971746	43971510	43971746	43970693	43970763	12502	29,66,39	74,235,120	110,141,44	327,307,107	155	149	3.6056110003702924e-17	1.16559329141e-15	0.274,0.213,0.238	0.244,0.306,0.283	-0.036
15832	gene:Solyc09g072900.2	NA	9	+	65592359	65592470	65592369	65592470	65591864	65591954	15832	8,7,9	29,111,71	7,7,4	109,100,54	159	149	4.0323165850910564e-17	1.30193976987e-15	0.205,0.056,0.106	0.057,0.062,0.065	0.061
12222	gene:Solyc08g081160.2	NA	8	-	64237154	64237332	64237154	64237327	64237436	64237558	12222	35,44,43	0,0,2	122,85,30	4,4,0	154	149	4.08282480898818e-17	1.31663613247e-15	1.0,1.0,0.954	0.967,0.954,1.0	0.011
8803	gene:Solyc11g062430.1	NA	11	-	49472964	49473132	49472964	49473083	49473871	49474059	8803	0,2,0	0,1,1	0,3,4	0,2,0	198	149	4.112532491635956e-17	1.32459700362e-15	NA,0.601,0.0	NA,0.53,1.0	-0.465
4011	gene:Solyc01g087470.2	NA	1	+	82428583	82428693	82428588	82428693	82428204	82428393	4011	2,7,0	2,1,0	5,1,4	1,0,2	154	149	4.2475243961510694e-17	1.36640787861e-15	0.492,0.871,NA	0.829,1.0,0.659	-0.148
9746	gene:Solyc09g092070.2	NA	9	+	71226356	71226513	71226360	71226513	71225397	71225502	9746	0,4,2	43,67,40	14,4,2	151,110,49	153	149	4.428000799660454e-17	1.42273121917e-15	0.0,0.055,0.046	0.083,0.034,0.038	-0.018
15285	gene:Solyc07g064830.2	NA	7	+	66830113	66830350	66830140	66830350	66829874	66829954	15285	1,4,7	2,6,0	3,5,1	11,6,7	176	149	4.6051045052857576e-17	1.47783517938e-15	0.297,0.361,1.0	0.188,0.414,0.108	0.316
18672	gene:Solyc09g090670.2	NA	9	-	70123397	70123475	70123397	70123470	70123567	70124049	18672	6,7,4	15,36,16	9,3,1	46,40,10	154	149	4.899275343358657e-17	1.57032787707e-15	0.279,0.158,0.195	0.159,0.068,0.088	0.106
7388	gene:Solyc02g077850.2	NA	2	-	42696501	42696639	42696501	42696634	42698151	42698299	7388	1,5,2	51,110,56	1,1,1	106,69,55	154	149	4.98558807134371e-17	1.59605373464e-15	0.019,0.042,0.033	0.009,0.014,0.017	0.018
5109	gene:Solyc09g008630.2	NA	9	-	2095359	2095582	2095359	2095572	2097273	2097341	5109	0,6,0	21,49,32	1,2,0	64,56,23	159	149	5.013664917336546e-17	1.60309656793e-15	0.0,0.103,0.0	0.014,0.032,0.0	0.019
1970	gene:Solyc06g050720.2	NA	6	+	33492188	33492260	33492195	33492260	33491959	33492119	1970	13,16,9	0,3,0	12,11,7	7,0,2	156	149	5.040947599983043e-17	1.60986872567e-15	1.0,0.836,1.0	0.621,1.0,0.77	0.148
24773	gene:Solyc01g067120.2	NA	1	-	75484432	75484618	75484432	75484600	75484696	75484796	24773	37,101,46	0,3,0	170,136,67	7,7,2	167	149	5.237188241696988e-17	1.67051739574e-15	1.0,0.968,1.0	0.956,0.945,0.968	0.033
12029	gene:Solyc04g072230.2	NA	4	-	59231096	59231159	59231096	59231140	59232005	59232041	12029	1,7,5	2,7,2	4,1,2	13,2,0	168	149	5.4384661773589706e-17	1.73262438759e-15	0.307,0.47,0.689	0.214,0.307,1.0	-0.018
6589	gene:Solyc03g122270.2	NA	3	-	70148410	70148563	70148410	70148556	70149379	70149937	6589	52,72,46	3,5,0	131,72,46	12,7,2	156	149	5.935214422135328e-17	1.88860097999e-15	0.943,0.932,1.0	0.912,0.908,0.956	0.033
11296	gene:Solyc10g005130.2	NA	10	+	122494	122718	122617	122718	121723	122349	11296	19,23,16	16,36,15	51,31,16	27,43,7	272	149	6.235833790712986e-17	1.98186818753e-15	0.394,0.259,0.369	0.509,0.283,0.556	-0.109
24595	gene:Solyc03g117780.2	NA	3	-	66808901	66808957	66808901	66808954	66809101	66809140	24595	256,439,314	16,22,13	634,350,239	50,24,11	152	149	6.385293695596966e-17	2.02692734532e-15	0.94,0.951,0.959	0.926,0.935,0.955	0.011
25166	gene:Solyc04g071120.2	NA	4	-	58027655	58027741	58027655	58027735	58028268	58028444	25166	4,26,6	8,9,6	32,18,5	12,6,2	155	149	6.479288624722041e-17	2.05429272394e-15	0.325,0.735,0.49	0.719,0.743,0.706	-0.206
3469	gene:Solyc11g065880.1	NA	11	-	51460745	51460819	51460745	51460816	51461516	51461997	3469	83,97,73	42,126,49	129,67,64	128,85,60	152	149	7.220268514209397e-17	2.2864761481e-15	0.66,0.43,0.594	0.497,0.436,0.511	0.08
7200	gene:Solyc10g008990.2	NA	10	+	3023300	3023438	3023393	3023438	3022922	3023039	7200	8,16,0	132,159,126	8,9,2	295,224,88	242	149	7.415132200731527e-17	2.3453689727e-15	0.036,0.058,0.0	0.016,0.024,0.014	0.013
19415	gene:Solyc02g069850.2	NA	2	+	39673656	39673747	39673658	39673747	39673488	39673563	19415	30,60,37	15,0,14	49,14,46	31,18,17	151	149	8.418208319715535e-17	2.65944811097e-15	0.664,1.0,0.723	0.609,0.434,0.728	0.205
20475	gene:Solyc04g064640.2	NA	4	-	55812364	55812479	55812364	55812460	55812592	55812629	20475	1,2,0	5,2,14	7,1,2	2,7,0	168	149	8.904520188985489e-17	2.8097169625e-15	0.151,0.47,0.0	0.756,0.112,1.0	-0.416
7929	gene:Solyc07g043270.2	NA	7	-	56936363	56936432	56936363	56936426	56936509	56936578	7929	143,259,120	1,7,9	298,198,136	14,9,9	155	149	8.936055843026035e-17	2.81629888988e-15	0.993,0.973,0.928	0.953,0.955,0.936	0.017
10212	gene:Solyc06g069510.2	NA	6	-	43286245	43286254	43286245	43286249	43286422	43286469	10212	23,43,36	1,1,1	72,52,30	8,0,0	154	149	8.979100607460154e-17	2.82648800626e-15	0.957,0.977,0.972	0.897,1.0,1.0	0.003
21912	gene:Solyc06g084570.2	NA	6	+	49648573	49648789	49648622	49648789	49642641	49642746	21912	1,6,0	0,2,4	3,1,9	0,1,0	198	149	9.321310662806154e-17	2.93071339659e-15	1.0,0.693,0.0	1.0,0.429,1.0	-0.245
14606	gene:Solyc10g050860.1	NA	10	-	50973189	50973357	50973189	50973352	50974717	50974814	14606	707,1241,830	13,21,9	1830,1078,780	44,23,22	154	149	9.358398846396402e-17	2.9388714663e-15	0.981,0.983,0.989	0.976,0.978,0.972	0.009
20777	gene:Solyc01g010830.2	NA	1	-	6238674	6238794	6238674	6238788	6239082	6239250	20777	6,19,20	7,35,23	30,29,9	28,28,8	155	149	9.77159985097679e-17	3.06498255017e-15	0.452,0.343,0.455	0.507,0.499,0.52	-0.092
18024	gene:Solyc11g065960.1	NA	11	+	51587518	51587689	51587572	51587689	51586038	51586254	18024	16,66,30	43,93,104	83,41,25	137,47,62	203	149	9.808440099792483e-17	3.07288410205e-15	0.215,0.342,0.175	0.308,0.39,0.228	-0.065
455	gene:Solyc08g076130.2	NA	8	-	60162237	60162310	60162237	60162291	60163678	60163811	455	2,9,0	19,50,35	3,4,0	80,48,19	168	149	1.0100200348570591e-16	3.16053600231e-15	0.085,0.138,0.0	0.032,0.069,0.0	0.041
9971	gene:Solyc02g088990.1	NA	2	+	50901966	50902064	50901969	50902064	50901763	50901874	9971	2,0,0	1,4,2	3,1,0	4,0,0	152	149	1.0610699724501698e-16	3.31634654067e-15	0.662,0.0,0.0	0.424,1.0,NA	-0.491
7675	gene:Solyc09g055180.2	NA	9	+	36915264	36915411	36915267	36915411	36914782	36914854	7675	0,2,0	4,36,11	2,4,1	62,69,32	152	149	1.0626649934501516e-16	3.31740116713e-15	0.0,0.052,0.0	0.031,0.054,0.03	-0.021
720	gene:Solyc05g014470.2	NA	5	+	8323301	8323506	8323313	8323506	8323024	8323113	720	960,1753,1010	0,0,0	1020,447,453	81,0,0	161	149	1.0694577257026219e-16	3.33466020642e-15	1.0,1.0,1.0	0.921,1.0,1.0	0.026
18749	gene:Solyc07g017860.2	NA	7	+	8206599	8206776	8206607	8206776	8206344	8206467	18749	0,5,2	156,270,206	8,2,4	329,139,115	157	149	1.0741925003644043e-16	3.34546918148e-15	0.0,0.017,0.009	0.023,0.013,0.032	-0.014
1139	gene:Solyc12g049310.1	NA	12	-	37082862	37082931	37082862	37082924	37087982	37088041	1139	77,165,112	7,4,7	205,145,103	4,7,2	156	149	1.2087945219322474e-16	3.76023475166e-15	0.913,0.975,0.939	0.98,0.952,0.98	-0.028
14695	gene:Solyc08g008160.2	NA	8	-	2632951	2633056	2632951	2632981	2634950	2635066	14695	0,2,2	31,30,62	9,1,1	78,60,53	224	149	1.295174411404058e-16	4.0241938514e-15	0.0,0.042,0.021	0.071,0.011,0.012	-0.01
15708	gene:Solyc06g084480.2	NA	6	+	49568329	49568503	49568393	49568503	49566486	49566651	15708	6,15,6	7,12,11	20,16,6	12,7,8	213	149	1.3317342833733242e-16	4.13291984248e-15	0.375,0.466,0.276	0.538,0.615,0.344	-0.127
18240	gene:Solyc06g063170.2	NA	6	+	39899267	39899494	39899404	39899494	39899080	39899154	18240	20,26,18	0,10,3	27,17,18	3,0,0	286	149	1.349367516745158e-16	4.18272217676e-15	1.0,0.575,0.758	0.824,1.0,1.0	-0.164
19561	gene:Solyc01g098540.2	NA	1	+	89027165	89027263	89027168	89027263	89026360	89026630	19561	0,3,1	0,0,2	5,3,0	4,2,2	152	149	1.36013798296524e-16	4.21115960712e-15	NA,1.0,0.329	0.551,0.595,0.0	0.283
6999	gene:Solyc12g007310.1	NA	12	-	1705040	1705108	1705040	1705103	1705253	1705392	6999	4,2,0	0,2,0	6,2,2	3,2,0	154	149	1.5247283186263892e-16	4.71521785663e-15	1.0,0.492,NA	0.659,0.492,1.0	0.029
20808	gene:Solyc03g115240.2	NA	3	-	65029056	65029189	65029056	65029186	65029528	65029784	20808	88,167,105	6,20,9	228,134,71	40,19,11	152	149	1.6596210316842305e-16	5.12636337176e-15	0.935,0.891,0.92	0.848,0.874,0.864	0.053
3994	gene:Solyc06g005290.2	NA	6	-	299376	299456	299376	299452	300625	300724	3994	19,30,24	8,3,7	60,40,27	3,3,1	153	149	1.6856705891682148e-16	5.20073736511e-15	0.698,0.907,0.77	0.951,0.928,0.963	-0.156
19450	gene:Solyc12g010410.1	NA	12	+	3457810	3458010	3457816	3458010	3457200	3457321	19450	91,155,98	4,11,2	237,161,88	7,2,4	155	149	1.802300502763558e-16	5.54759451137e-15	0.956,0.931,0.979	0.97,0.987,0.955	-0.015
4336	gene:Solyc04g072450.2	NA	4	-	59460328	59460472	59460328	59460422	59460772	59460906	4336	18,29,20	570,957,890	27,15,13	710,388,312	199	149	1.8002941435967975e-16	5.54759451137e-15	0.023,0.022,0.017	0.028,0.028,0.03	-0.008
12728	gene:Solyc03g117970.2	NA	3	+	66951664	66951746	66951667	66951746	66951539	66951600	12728	2,3,0	2,0,5	6,4,2	2,4,0	152	149	1.805217537163682e-16	5.55009713436e-15	0.495,1.0,0.0	0.746,0.495,1.0	-0.249
4402	gene:Solyc03g097790.2	NA	3	+	60127413	60128882	60128798	60128882	60123133	60123234	4402	7,70,24	116,350,215	88,68,33	346,277,116	1534	149	1.8111895522900054e-16	5.56197545982e-15	0.006,0.019,0.011	0.024,0.023,0.027	-0.013
19385	gene:Solyc01g067580.2	NA	1	-	76384933	76385035	76384933	76385026	76385111	76385170	19385	0,2,0	57,67,52	1,8,0	153,94,37	158	149	1.8589318485065144e-16	5.70194921299e-15	0.0,0.027,0.0	0.006,0.074,0.0	-0.018
12626	gene:Solyc08g007910.2	NA	8	+	2418910	2419000	2418931	2419000	2418789	2418830	12626	3,0,1	72,118,74	10,2,0	187,138,82	170	149	1.8957744961481638e-16	5.80820388315e-15	0.035,0.0,0.012	0.045,0.013,0.0	-0.004
9811	gene:Solyc08g067090.2	NA	8	+	56004765	56004978	56004934	56004978	56004423	56004462	9811	0,3,0	0,3,5	7,6,1	4,7,0	318	149	1.9606557334179735e-16	6.00001596193e-15	NA,0.319,0.0	0.451,0.287,1.0	-0.42
1627	gene:Solyc06g083660.2	NA	6	-	48999843	48999994	48999843	48999991	49000394	49002194	1627	5,7,11	4,46,13	6,6,4	27,32,14	152	149	1.9638972805207348e-16	6.00297176858e-15	0.551,0.13,0.453	0.179,0.155,0.219	0.194
16683	gene:Solyc10g007980.2	NA	10	-	2137867	2137943	2137867	2137909	2138617	2138692	16683	9,28,17	403,1043,490	25,9,6	1312,1170,613	183	149	2.0311530807812765e-16	6.20136424976e-15	0.018,0.021,0.027	0.015,0.006,0.008	0.012
8955	gene:Solyc03g119760.2	NA	3	-	68313492	68313538	68313492	68313535	68315120	68315190	8955	4,4,4	4,42,25	1,10,3	66,67,44	152	149	2.328914372320547e-16	7.10224650028e-15	0.495,0.085,0.136	0.015,0.128,0.063	0.17
21227	gene:Solyc06g071600.2	NA	6	+	44096928	44097051	44096948	44097051	44096760	44096850	21227	17,34,16	0,7,2	29,33,17	11,4,4	169	149	2.545524746876984e-16	7.75385650091e-15	1.0,0.811,0.876	0.699,0.879,0.789	0.107
20783	gene:Solyc02g068360.2	NA	2	-	38321305	38321468	38321305	38321391	38322542	38322690	20783	5,0,0	0,21,21	1,0,0	22,21,9	226	149	2.7050594722857344e-16	8.23030724561e-15	1.0,0.0,0.0	0.029,0.0,0.0	0.324
21310	gene:Solyc06g083460.2	NA	6	-	48861451	48861527	48861451	48861523	48861651	48861947	21310	194,285,204	8,6,5	496,147,158	10,0,3	153	149	3.2754131813398873e-16	9.95416178693e-15	0.959,0.979,0.975	0.98,1.0,0.981	-0.016
3522	gene:Solyc01g103230.2	NA	1	+	91882861	91882951	91882873	91882951	91882528	91882590	3522	6,12,3	0,0,2	17,11,2	4,2,0	161	149	3.327744613765682e-16	1.01015621596e-14	1.0,1.0,0.581	0.797,0.836,1.0	-0.017
3796	gene:Solyc02g085310.2	NA	2	-	48242365	48242553	48242365	48242535	48242645	48242693	3796	5,9,3	21,36,20	21,13,8	62,29,32	167	149	3.3435777028849613e-16	1.01379581867e-14	0.175,0.182,0.118	0.232,0.286,0.182	-0.075
6080	gene:Solyc11g007900.1	NA	11	+	2127152	2127257	2127178	2127257	2127051	2127080	6080	0,0,1	5,11,11	4,2,0	25,20,11	175	149	3.4450037014458475e-16	1.04334962848e-14	0.0,0.0,0.072	0.12,0.078,0.0	-0.042
18349	gene:Solyc05g048770.2	NA	5	+	59425695	59425794	59425709	59425794	59425420	59425541	18349	4,15,4	1,3,2	19,11,0	8,6,0	163	149	3.4874460580942417e-16	1.05499242622e-14	0.785,0.82,0.646	0.685,0.626,NA	0.095
17700	gene:Solyc08g082940.2	NA	8	+	65590314	65590449	65590317	65590449	65590116	65590218	17700	2,4,3	3,18,11	0,2,0	11,24,4	152	149	3.520563684667634e-16	1.06379094431e-14	0.395,0.179,0.211	0.0,0.076,0.0	0.236
26017	gene:Solyc07g045230.2	NA	7	-	58342238	58342421	58342238	58342418	58342589	58342984	26017	4,3,3	17,30,17	26,3,6	66,57,19	152	149	3.618302189377323e-16	1.09207315164e-14	0.187,0.089,0.147	0.279,0.049,0.236	-0.047
21740	gene:Solyc01g067530.2	NA	1	+	76282747	76282807	76282797	76282807	76282413	76282638	21740	4,13,2	3,0,5	14,7,4	2,3,0	199	149	3.708905947976049e-16	1.11813977145e-14	0.5,1.0,0.23	0.84,0.636,1.0	-0.249
26662	gene:Solyc02g071880.2	NA	2	-	41244678	41244889	41244678	41244864	41244969	41245088	26662	18,60,25	0,2,6	48,45,22	1,0,3	174	149	4.1152737110321057e-16	1.23923293634e-14	1.0,0.963,0.781	0.976,1.0,0.863	-0.032
842	gene:Solyc06g072970.2	NA	6	-	44975131	44975240	44975131	44975228	44975329	44975391	842	17,33,29	0,5,0	31,13,6	0,2,0	161	149	4.1538226417782165e-16	1.24941490841e-14	1.0,0.859,1.0	1.0,0.857,1.0	0.001
13677	gene:Solyc04g074690.2	NA	4	-	60607980	60608154	60607980	60608103	60609698	60609869	13677	145,367,205	4,7,4	495,387,190	8,4,0	200	149	4.35556650177283e-16	1.30860465547e-14	0.964,0.975,0.974	0.979,0.986,1.0	-0.017
1036	gene:Solyc01g103430.2	NA	1	+	92045234	92045477	92045238	92045477	92043522	92043731	1036	81,169,89	6,4,1	274,216,102	8,1,0	153	149	4.4063864063292824e-16	1.32236708774e-14	0.929,0.976,0.989	0.971,0.995,1.0	-0.024
23079	gene:Solyc08g007340.2	NA	8	+	1913314	1913482	1913324	1913482	1913026	1913149	23079	37,70,32	2,6,4	81,44,35	7,0,0	159	149	4.438630988674165e-16	1.33053007784e-14	0.945,0.916,0.882	0.916,1.0,1.0	-0.058
4494	gene:Solyc08g007750.2	NA	8	-	2251478	2251540	2251478	2251533	2252397	2252454	4494	47,73,53	2,10,3	67,41,49	10,11,4	156	149	4.546995388565041e-16	1.3614664172e-14	0.957,0.875,0.944	0.865,0.781,0.921	0.07
10618	gene:Solyc03g031600.2	NA	3	-	4087152	4087381	4087152	4087219	4087912	4087988	10618	1,11,0	0,1,3	12,16,4	1,2,0	311	149	4.641347134821077e-16	1.38814167879e-14	1.0,0.841,0.0	0.852,0.793,1.0	-0.268
7740	gene:Solyc03g118200.2	NA	3	-	67141879	67141933	67141879	67141927	67145251	67145536	7740	3,3,4	79,183,112	17,15,2	220,121,150	155	149	4.928678146256387e-16	1.47240771031e-14	0.035,0.016,0.033	0.069,0.106,0.013	-0.035
15126	gene:Solyc01g091720.2	NA	1	+	85317736	85317819	85317763	85317819	85317494	85317664	15126	3,3,0	0,4,0	4,11,3	0,3,0	176	149	5.533784415470538e-16	1.6513088133e-14	1.0,0.388,NA	1.0,0.756,1.0	-0.225
9371	gene:Solyc08g083280.2	NA	8	+	65785233	65785465	65785369	65785465	65785065	65785141	9371	11,17,10	5,4,1	16,15,13	4,7,10	285	149	5.542189686594084e-16	1.65194826828e-14	0.535,0.69,0.839	0.677,0.528,0.405	0.151
15029	gene:Solyc01g008600.2	NA	1	+	2688199	2688430	2688255	2688430	2687883	2688025	15029	37,45,23	0,2,0	93,51,28	4,0,2	205	149	7.364278194328686e-16	2.19257668723e-14	1.0,0.942,1.0	0.944,1.0,0.911	0.029
24245	gene:Solyc06g008960.2	NA	6	+	2888538	2888653	2888546	2888653	2887617	2887828	24245	12,23,5	2,3,0	32,11,3	6,0,4	157	149	7.876815004509977e-16	2.34253103725e-14	0.851,0.879,1.0	0.835,1.0,0.416	0.16
17744	gene:Solyc06g064830.2	NA	6	-	40400704	40400800	40400704	40400750	40401345	40401399	17744	110,121,118	10,4,6	212,92,89	1,2,1	199	149	8.004721998523603e-16	2.3778892072e-14	0.892,0.958,0.936	0.994,0.972,0.985	-0.055
7991	gene:Solyc11g044530.1	NA	11	-	32537393	32537507	32537393	32537496	32537604	32537883	7991	14,26,5	1,1,0	18,38,5	1,1,3	160	149	8.894485610280019e-16	2.63923100015e-14	0.929,0.96,1.0	0.944,0.973,0.608	0.121
13198	gene:Solyc03g093830.2	NA	3	+	55512255	55512379	55512292	55512379	55511961	55512078	13198	0,5,4	46,104,62	14,3,1	114,110,21	186	149	9.457196329687224e-16	2.80304923574e-14	0.0,0.037,0.049	0.09,0.021,0.037	-0.021
24691	gene:Solyc10g006840.2	NA	10	+	1281426	1281611	1281466	1281611	1279623	1279703	24691	1,2,1	15,19,11	4,6,3	36,38,20	189	149	1.158248478671378e-15	3.42911746564e-14	0.05,0.077,0.067	0.081,0.111,0.106	-0.035
1832	gene:Solyc03g098180.2	NA	3	+	60527102	60527185	60527106	60527185	60524427	60524562	1832	26,48,34	4,1,2	93,63,37	5,0,0	153	149	1.1784462630399439e-15	3.4850038086e-14	0.864,0.979,0.943	0.948,1.0,1.0	-0.054
2505	gene:Solyc01g105370.2	NA	1	-	93560339	93560552	93560339	93560482	93561181	93561449	2505	369,779,454	2,5,8	310,227,136	6,5,2	219	149	1.2406465805985018e-15	3.66483943445e-14	0.992,0.991,0.975	0.972,0.969,0.979	0.013
21759	gene:Solyc11g007720.1	NA	11	-	1960130	1960188	1960130	1960179	1961422	1961473	21759	7,7,11	135,179,153	20,19,4	283,162,102	158	149	1.2776084284886495e-15	3.76980231936e-14	0.047,0.036,0.063	0.062,0.1,0.036	-0.017
17893	gene:Solyc06g062660.2	NA	6	-	39546955	39547050	39546955	39547046	39547667	39547748	17893	26,56,32	0,3,0	95,80,30	2,5,1	153	149	1.458924735332154e-15	4.299997273e-14	1.0,0.948,1.0	0.979,0.94,0.967	0.021
3724	gene:Solyc08g069120.2	NA	8	+	58187781	58187895	58187784	58187895	58187428	58187654	3724	20,20,16	163,286,194	24,18,9	473,223,169	152	149	1.5285544657863706e-15	4.50019400145e-14	0.107,0.064,0.075	0.047,0.073,0.05	0.025
12850	gene:Solyc10g006820.2	NA	10	-	1256337	1256544	1256337	1256541	1257273	1257377	12850	18,40,14	4,5,4	42,31,5	14,5,5	152	149	1.6314600619351234e-15	4.79780211525e-14	0.815,0.887,0.774	0.746,0.859,0.495	0.125
10575	gene:Solyc07g055020.2	NA	7	+	63172268	63172345	63172280	63172345	63172125	63172188	10575	8,19,8	0,3,2	22,28,7	7,5,1	161	149	1.687321523009683e-15	4.95655394827e-14	1.0,0.854,0.787	0.744,0.838,0.866	0.064
5203	gene:Solyc06g051080.2	NA	6	+	34199391	34199578	34199403	34199578	34197309	34198095	5203	10,7,9	20,73,53	3,10,4	21,18,11	161	149	1.7126790072062558e-15	5.02544599901e-14	0.316,0.082,0.136	0.117,0.34,0.252	-0.058
25008	gene:Solyc02g093220.2	NA	2	-	54158128	54158227	54158128	54158172	54158644	54158780	25008	34,106,60	4,3,14	62,61,48	0,1,2	204	149	1.7382550256410284e-15	5.09482548015e-14	0.861,0.963,0.758	1.0,0.978,0.946	-0.114
23580	gene:Solyc07g066600.2	NA	7	-	67984622	67984843	67984622	67984835	67984901	67985084	23580	114,148,139	229,481,321	163,64,64	443,244,180	157	149	1.9351809878751316e-15	5.66572023076e-14	0.321,0.226,0.291	0.259,0.199,0.252	0.043
8367	gene:Solyc01g006100.2	NA	1	-	760173	760364	760173	760346	760666	760766	8367	0,7,0	39,60,51	2,2,0	120,54,40	167	149	2.0283415579102545e-15	5.93188713482e-14	0.0,0.094,0.0	0.015,0.032,0.0	0.016
25284	gene:Solyc11g005030.1	NA	11	-	46210	46400	46210	46345	47718	47774	25284	62,91,69	2,5,0	150,70,68	2,0,2	204	149	2.1324905324302844e-15	6.22956453544e-14	0.958,0.93,1.0	0.982,1.0,0.961	-0.018
21549	gene:Solyc12g019470.1	NA	12	-	10410297	10410399	10410297	10410374	10411377	10411464	21549	38,95,57	1,8,7	124,97,44	22,9,3	174	149	2.2599995822389787e-15	6.59474878096e-14	0.97,0.91,0.875	0.828,0.902,0.926	0.033
5839	gene:Solyc03g007400.1	NA	3	+	1944504	1944607	1944583	1944607	1942350	1942400	5839	12,44,30	2,21,0	45,22,35	7,6,2	228	149	2.51254297894186e-15	7.32357693276e-14	0.797,0.578,1.0	0.808,0.706,0.92	-0.02
23578	gene:Solyc07g066600.2	NA	7	-	67984622	67984839	67984622	67984835	67984901	67985084	23578	113,150,139	229,481,321	164,65,63	443,244,180	153	149	2.5250837931749893e-15	7.35200721635e-14	0.325,0.233,0.297	0.265,0.206,0.254	0.043
6246	gene:Solyc06g005800.2	NA	6	-	831655	832215	831655	831813	834641	835231	6246	101,348,179	0,5,2	471,443,130	0,3,0	551	149	2.6543858712642964e-15	7.71996084874e-14	1.0,0.95,0.96	1.0,0.976,1.0	-0.022
3167	gene:Solyc06g069370.2	NA	6	+	43120807	43120906	43120837	43120906	43120670	43120707	3167	0,1,0	9,29,19	6,1,2	36,26,9	179	149	2.6781020731140895e-15	7.78035843466e-14	0.0,0.028,0.0	0.122,0.031,0.156	-0.094
18909	gene:Solyc08g068850.2	NA	8	-	57933491	57933653	57933491	57933617	57934207	57934333	18909	5,22,11	0,10,2	53,25,16	22,19,6	185	149	2.7102046429965616e-15	7.86496020656e-14	1.0,0.639,0.816	0.66,0.515,0.682	0.199
1526	gene:Solyc06g063000.2	NA	6	+	39770632	39770760	39770657	39770760	39770394	39770456	1526	4,11,4	57,152,83	7,4,6	191,173,94	174	149	2.7766293978447228e-15	8.04886888854e-14	0.057,0.058,0.04	0.03,0.019,0.052	0.018
23135	gene:Solyc01g098700.2	NA	1	+	89122245	89122361	89122274	89122361	89122105	89122160	23135	3,3,1	113,219,156	1,4,6	169,123,59	178	149	2.821870219294192e-15	8.17103342643e-14	0.022,0.011,0.005	0.005,0.027,0.078	-0.024
6668	gene:Solyc11g008550.1	NA	11	+	2731625	2731774	2731638	2731774	2731324	2731452	6668	4,10,0	16,49,37	1,3,0	65,35,19	162	149	2.988028405031389e-15	8.64267558074e-14	0.187,0.158,0.0	0.014,0.073,0.0	0.086
12750	gene:Solyc01g112290.2	NA	1	+	98362245	98362483	98362364	98362483	98359234	98359417	12750	0,0,3	65,129,42	9,6,1	201,153,89	268	149	3.0484623766342786e-15	8.80781917122e-14	0.0,0.0,0.038	0.024,0.021,0.006	-0.004
6332	gene:Solyc08g007380.2	NA	8	+	1963969	1964125	1963980	1964125	1963785	1963863	6332	0,5,1	21,34,18	0,4,0	54,70,12	160	149	3.1431095554793655e-15	9.07134430678e-14	0.0,0.12,0.049	0.0,0.051,0.0	0.039
2579	gene:Solyc01g020440.2	NA	1	-	30880802	30880914	30880802	30880892	30880993	30881047	2579	89,155,97	4,3,2	198,121,82	3,0,0	171	149	3.408233229240372e-15	9.82576878187e-14	0.951,0.978,0.977	0.983,1.0,1.0	-0.026
8008	gene:Solyc08g069030.2	NA	8	+	58121077	58121199	58121082	58121199	58119674	58119730	8008	184,344,203	2,2,7	400,204,196	10,3,7	154	149	3.4359973883801537e-15	9.89499728254e-14	0.989,0.994,0.966	0.975,0.985,0.964	0.008
5723	gene:Solyc06g068320.2	NA	6	-	42327028	42327135	42327028	42327128	42327687	42327819	5723	0,3,0	4,0,0	6,6,6	3,1,0	156	149	3.594677737664043e-15	1.03406765585e-13	0.0,1.0,NA	0.656,0.851,1.0	-0.336
5531	gene:Solyc02g091030.2	NA	2	+	52468805	52468899	52468817	52468899	52468245	52468320	5531	32,32,29	0,4,0	51,32,31	6,0,3	161	149	3.708153796012877e-15	1.06554889962e-13	1.0,0.881,1.0	0.887,1.0,0.905	0.03
5700	gene:Solyc07g052570.2	NA	7	-	61060255	61060415	61060255	61060387	61060705	61060781	5700	1,2,1	16,35,18	5,2,2	49,29,9	177	149	3.781176471312942e-15	1.08534988179e-13	0.05,0.046,0.045	0.079,0.055,0.158	-0.05
10054	gene:Solyc03g083390.2	NA	3	+	53239763	53239941	53239774	53239941	53239505	53239554	10054	4,13,6	379,715,408	16,21,8	940,719,407	160	149	4.070571639027683e-15	1.1671479268e-13	0.01,0.017,0.014	0.016,0.026,0.018	-0.006
25285	gene:Solyc11g005030.1	NA	11	-	46210	46345	46210	46336	47718	47774	25285	3,6,0	14,25,13	3,0,2	57,28,19	158	149	4.2169477061942215e-15	1.20780525018e-13	0.168,0.185,0.0	0.047,0.0,0.09	0.072
20975	gene:Solyc09g074100.2	NA	9	-	65777396	65777494	65777396	65777480	65778757	65778885	20975	5,10,1	8,25,13	1,2,3	53,20,14	163	149	4.233621184479889e-15	1.2112656532e-13	0.364,0.268,0.066	0.017,0.084,0.164	0.144
15576	gene:Solyc04g072010.2	NA	4	+	59080625	59080755	59080699	59080755	59079112	59079235	15576	23,59,22	3,5,3	78,38,38	10,10,6	223	149	4.3279493267251865e-15	1.23691197497e-13	0.837,0.887,0.831	0.839,0.717,0.809	0.063
9442	gene:Solyc03g025390.2	NA	3	-	2817532	2817712	2817532	2817617	2817881	2817960	9442	1,12,3	38,126,62	3,5,0	102,58,43	244	149	4.6886998042006866e-15	1.33856290189e-13	0.016,0.055,0.029	0.018,0.05,0.0	0.011
7	gene:Solyc04g071540.2	NA	4	+	58530324	58530386	58530328	58530386	58529434	58529498	7	12,16,9	151,252,141	4,10,4	298,104,109	153	149	5.445792394378177e-15	1.55302224401e-13	0.072,0.058,0.059	0.013,0.086,0.035	0.018
23038	gene:Solyc07g064850.2	NA	7	-	66838536	66838658	66838536	66838653	66839155	66839274	23038	4,11,2	25,43,38	7,1,3	77,28,19	154	149	5.877802202003461e-15	1.67441192534e-13	0.134,0.198,0.048	0.081,0.033,0.133	0.044
12430	gene:Solyc05g050680.2	NA	5	-	60798966	60799076	60798966	60799061	60804872	60805089	12430	105,175,143	6,11,8	234,183,179	22,11,17	164	149	5.902226025851633e-15	1.67955577493e-13	0.941,0.935,0.942	0.906,0.938,0.905	0.023
14568	gene:Solyc01g098460.2	NA	1	+	88981768	88981835	88981777	88981835	88980680	88980888	14568	11,32,20	1,4,0	39,12,23	1,0,0	158	149	6.697721040286278e-15	1.90387050993e-13	0.912,0.883,1.0	0.974,1.0,1.0	-0.06
1848	gene:Solyc12g009960.1	NA	12	+	3115185	3115396	3115210	3115396	3114806	3114908	1848	2,13,5	27,20,30	11,4,4	61,48,21	174	149	7.163116129022542e-15	2.03397029459e-13	0.06,0.358,0.125	0.134,0.067,0.14	0.067
18541	gene:Solyc02g076840.2	NA	2	+	41962374	41962509	41962385	41962509	41961972	41962128	18541	1,2,1	22,32,13	5,1,1	30,15,8	160	149	7.375467324230866e-15	2.09201561877e-13	0.041,0.055,0.067	0.134,0.058,0.104	-0.044
12590	gene:Solyc06g030570.2	NA	6	+	19813166	19813290	19813188	19813290	19809380	19809478	12590	6,8,3	37,73,48	6,3,1	61,57,41	171	149	7.589400549929927e-15	2.15038450168e-13	0.124,0.087,0.052	0.079,0.044,0.021	0.04
12064	gene:Solyc11g012590.1	NA	11	+	5387281	5387423	5387290	5387423	5386530	5386754	12064	0,1,1	21,74,21	8,0,0	95,120,21	158	149	7.63639032796766e-15	2.16137704358e-13	0.0,0.013,0.043	0.074,0.0,0.0	-0.006
5547	gene:Solyc02g091030.2	NA	2	+	52471825	52471918	52471843	52471918	52471610	52471703	5547	1,3,2	0,10,2	6,0,0	0,4,0	167	149	7.655179837985824e-15	2.16437287188e-13	1.0,0.211,0.472	1.0,0.0,NA	0.061
22813	gene:Solyc12g095850.1	NA	12	+	64964287	64964431	64964290	64964431	64964130	64964198	22813	9,18,10	13,21,18	16,12,7	38,21,18	152	149	7.721868646376382e-15	2.18089050346e-13	0.404,0.457,0.353	0.292,0.359,0.276	0.096
18163	gene:Solyc06g071230.2	NA	6	-	43814984	43815214	43814984	43815193	43815629	43816106	18163	7,14,0	393,769,451	18,11,4	839,441,395	170	149	8.178185813565992e-15	2.30729800616e-13	0.015,0.016,0.0	0.018,0.021,0.009	-0.006
18022	gene:Solyc11g065960.1	NA	11	+	51587539	51587689	51587572	51587689	51586038	51586254	18022	11,49,26	43,93,104	60,33,21	137,47,62	182	149	8.200587301114041e-15	2.3111462865e-13	0.173,0.301,0.17	0.264,0.365,0.217	-0.067
17844	gene:Solyc01g066310.2	NA	1	+	73962060	73962212	73962074	73962212	73961612	73961744	17844	0,2,12	0,3,2	7,3,2	7,6,0	163	149	8.588745596692702e-15	2.41795645779e-13	NA,0.379,0.846	0.478,0.314,1.0	0.015
19640	gene:Solyc01g106000.2	NA	1	-	93993825	93993977	93993825	93993959	93994280	93994464	19640	19,39,30	243,507,320	60,37,19	531,333,226	167	149	9.25253328261191e-15	2.60205304331e-13	0.065,0.064,0.077	0.092,0.09,0.07	-0.015
15654	gene:Solyc12g042570.1	NA	12	-	39942709	39942919	39942709	39942911	39943003	39943058	15654	66,108,46	4,1,6	130,51,50	0,0,2	157	149	9.92910015724546e-15	2.7893475298e-13	0.94,0.99,0.879	1.0,1.0,0.96	-0.05
2792	gene:Solyc06g011540.2	NA	6	+	8024581	8024658	8024584	8024658	8024322	8024437	2792	2,0,1	0,3,3	2,0,0	4,0,2	152	149	1.0036721125760164e-14	2.81658155932e-13	1.0,0.0,0.246	0.329,NA,0.0	0.251
17032	gene:Solyc10g044470.1	NA	10	+	26485377	26485555	26485387	26485555	26485113	26485314	17032	25,96,56	2,10,9	97,101,59	9,8,1	159	149	1.0217528361032008e-14	2.86427397062e-13	0.921,0.9,0.854	0.91,0.922,0.982	-0.046
9876	gene:Solyc11g045100.1	NA	11	-	31776036	31776119	31776036	31776105	31776265	31776385	9876	3,6,3	22,31,18	3,4,2	57,24,25	163	149	1.0261035141636565e-14	2.87341662422e-13	0.111,0.15,0.132	0.046,0.132,0.068	0.049
6211	gene:Solyc06g007660.1	NA	6	-	1664975	1665053	1664975	1664987	1665125	1665185	6211	1,2,0	27,44,22	5,1,2	63,71,24	215	149	1.0423546034922827e-14	2.91582948945e-13	0.025,0.031,0.0	0.052,0.01,0.055	-0.02
10968	gene:Solyc01g006710.2	NA	1	+	1291358	1291590	1291494	1291590	1289672	1289909	10968	0,7,1	10,19,18	18,2,4	49,30,10	285	149	1.1096210595493348e-14	3.10070910274e-13	0.0,0.162,0.028	0.161,0.034,0.173	-0.059
12595	gene:Solyc04g045660.2	NA	4	-	35309924	35310085	35309924	35310083	35310958	35311127	12595	18,21,11	0,0,2	39,33,12	3,2,0	151	149	1.1906188417903782e-14	3.3202017381e-13	1.0,1.0,0.844	0.928,0.942,1.0	-0.009
8582	gene:Solyc07g064980.2	NA	7	+	66923170	66923291	66923190	66923291	66922701	66922922	8582	12,15,21	147,310,304	39,28,15	495,272,210	169	149	1.1906860928175324e-14	3.3202017381e-13	0.067,0.041,0.057	0.065,0.083,0.059	-0.014
3311	gene:Solyc02g071870.2	NA	2	-	41220637	41220782	41220637	41220775	41220863	41221074	3311	4,19,10	2,2,0	14,26,4	2,4,3	156	149	1.234733277980526e-14	3.43939061667e-13	0.656,0.901,1.0	0.87,0.861,0.56	0.089
6432	gene:Solyc08g062560.2	NA	8	-	51389505	51389667	51389505	51389661	51389779	51389856	6432	42,140,57	0,6,2	174,129,67	0,3,0	155	149	1.2752070853368459e-14	3.54838477891e-13	1.0,0.957,0.965	1.0,0.976,1.0	-0.018
2236	gene:Solyc01g081540.2	NA	1	-	80731373	80731592	80731373	80731583	80731654	80731804	2236	5,6,2	103,181,95	4,2,1	180,86,94	158	149	1.299331207636762e-14	3.61170262658e-13	0.044,0.03,0.019	0.021,0.021,0.01	0.014
8106	gene:Solyc01g104880.2	NA	1	-	93196470	93196529	93196470	93196518	93197491	93197592	8106	4,13,4	28,86,38	5,5,8	75,110,37	160	149	1.4886798084046023e-14	4.1336720701e-13	0.117,0.123,0.089	0.058,0.041,0.168	0.021
18025	gene:Solyc11g065960.1	NA	11	+	51587538	51587689	51587572	51587689	51586038	51586254	18025	63,167,139	43,93,104	264,111,91	137,47,62	183	149	1.4988544866665753e-14	4.15754810765e-13	0.544,0.594,0.521	0.611,0.658,0.544	-0.051
12269	gene:Solyc11g008100.1	NA	11	-	2294323	2294335	2294323	2294329	2295385	2295457	12269	0,0,1	16,33,27	4,6,0	57,31,22	155	149	1.5062446434184873e-14	4.17365834546e-13	0.0,0.0,0.034	0.063,0.157,0.0	-0.062
12281	gene:Solyc10g006320.2	NA	10	-	961831	961990	961831	961986	962271	962407	12281	0,8,13	33,60,54	30,19,7	105,84,33	153	149	1.5288600343241038e-14	4.23187815797e-13	0.0,0.115,0.19	0.218,0.181,0.171	-0.088
19325	gene:Solyc06g068860.2	NA	6	+	42690480	42690549	42690501	42690549	42690050	42690122	19325	0,7,3	91,233,126	11,3,4	231,159,99	170	149	1.5381055928884163e-14	4.25300706864e-13	0.0,0.026,0.02	0.04,0.016,0.034	-0.015
16155	gene:Solyc01g111880.2	NA	1	-	98046326	98046544	98046326	98046493	98047545	98047644	16155	4,17,7	385,666,533	13,16,7	731,387,287	200	149	1.5655854960174308e-14	4.32445861774e-13	0.008,0.019,0.01	0.013,0.03,0.018	-0.008
349	gene:Solyc01g091070.2	NA	1	+	84797466	84797542	84797476	84797542	84797169	84797233	349	3,8,3	251,431,236	9,10,6	537,270,258	159	149	1.6645394127452564e-14	4.59297962017e-13	0.011,0.017,0.012	0.015,0.034,0.021	-0.01
22139	gene:Solyc10g080730.1	NA	10	-	61940222	61940458	61940222	61940399	61941205	61941349	22139	0,8,2	0,5,5	2,5,7	9,5,0	208	149	1.6778617808848585e-14	4.62490239477e-13	NA,0.534,0.223	0.137,0.417,1.0	-0.14
24081	gene:Solyc11g072610.1	NA	11	-	55835338	55835413	55835338	55835402	55835482	55835586	24081	0,7,0	2,7,10	1,0,2	9,5,3	160	149	1.766552866250506e-14	4.86428998526e-13	0.0,0.482,0.0	0.094,0.0,0.383	0.002
21479	gene:Solyc10g080390.1	NA	10	-	61660710	61660799	61660710	61660784	61660917	61660967	21479	1,4,4	42,95,49	11,8,3	137,105,49	164	149	1.8015769343304576e-14	4.95555765909e-13	0.021,0.037,0.069	0.068,0.065,0.053	-0.02
20967	gene:Solyc02g076760.2	NA	2	-	41863849	41864013	41863849	41863904	41864092	41864446	20967	47,129,72	0,3,0	102,109,43	7,2,2	258	149	2.0062270364862753e-14	5.51273572869e-13	1.0,0.961,1.0	0.894,0.969,0.925	0.058
9703	gene:Solyc04g025290.2	NA	4	-	24337434	24337655	24337434	24337627	24338391	24338638	9703	6,7,3	4,9,5	19,9,10	9,7,8	177	149	2.324292969707802e-14	6.38007536399e-13	0.558,0.396,0.336	0.64,0.52,0.513	-0.128
9700	gene:Solyc06g060380.2	NA	6	+	38389105	38389190	38389121	38389190	38388794	38388944	9700	0,2,0	4,7,3	2,0,3	17,13,8	165	149	2.548958832026853e-14	6.98949948337e-13	0.0,0.205,0.0	0.096,0.0,0.253	-0.048
11223	gene:Solyc01g096600.2	NA	1	-	87670840	87670926	87670840	87670912	87673177	87673224	11223	4,2,5	22,39,25	5,6,1	93,66,43	163	149	2.592190907257793e-14	7.10066499923e-13	0.143,0.045,0.155	0.047,0.077,0.021	0.066
26036	gene:Solyc03g124030.2	NA	3	-	70742900	70742980	70742900	70742963	70743374	70743457	26036	5,2,2	52,62,33	4,0,2	97,67,41	166	149	2.612642275272665e-14	7.14926250824e-13	0.079,0.028,0.052	0.036,0.0,0.042	0.027
5111	gene:Solyc09g008630.2	NA	9	-	2097834	2097959	2097834	2097950	2098756	2098893	5111	2,7,2	0,16,4	19,44,18	14,23,7	158	149	2.6569471173260712e-14	7.26296456041e-13	1.0,0.292,0.32	0.561,0.643,0.708	-0.1
10194	gene:Solyc02g085570.2	NA	2	+	48403921	48404111	48404052	48404111	48403770	48403844	10194	90,158,153	8,10,2	286,154,100	22,12,5	280	149	2.7352135826899064e-14	7.46144768333e-13	0.857,0.894,0.976	0.874,0.872,0.914	0.022
12801	gene:Solyc03g118260.1	NA	3	+	67184190	67184428	67184194	67184428	67183954	67184123	12801	12,20,16	10,1,7	16,14,15	5,0,0	153	149	2.7328595401469167e-14	7.46144768333e-13	0.539,0.951,0.69	0.757,1.0,1.0	-0.192
12118	gene:Solyc05g017760.2	NA	5	+	18315647	18315702	18315660	18315702	18315465	18315576	12118	0,3,3	68,166,86	7,4,2	176,138,95	162	149	2.826133857865168e-14	7.69355882731e-13	0.0,0.016,0.031	0.035,0.026,0.019	-0.011
9669	gene:Solyc02g005180.2	NA	2	+	7139130	7139365	7139300	7139365	7138836	7139051	9669	30,101,80	7,15,7	47,33,18	15,8,0	319	149	2.8254071124194303e-14	7.69355882731e-13	0.667,0.759,0.842	0.594,0.658,1.0	0.005
10758	gene:Solyc09g007730.2	NA	9	+	1274254	1274403	1274269	1274403	1273896	1274137	10758	3,3,0	5,14,3	0,0,4	15,10,10	164	149	2.8358701828323955e-14	7.71210510855e-13	0.353,0.163,0.0	0.0,0.0,0.267	0.083
8518	gene:Solyc03g006280.2	NA	3	-	896039	896091	896039	896042	896184	896388	8518	4,12,16	0,0,2	15,12,2	1,3,3	198	149	3.195716901498333e-14	8.68175243508e-13	1.0,1.0,0.858	0.919,0.751,0.334	0.285
2716	gene:Solyc07g041660.2	NA	7	-	53852629	53852825	53852629	53852818	53853112	53853423	2716	2,7,1	20,49,22	2,1,1	64,42,20	156	149	3.3602938404305576e-14	9.11946411695e-13	0.087,0.12,0.042	0.029,0.022,0.046	0.051
9418	gene:Solyc07g008560.2	NA	7	+	3506631	3506777	3506651	3506777	3506348	3506554	9418	43,68,56	521,793,584	120,78,35	853,425,364	169	149	3.456431481608688e-14	9.37073032409e-13	0.068,0.07,0.078	0.11,0.139,0.078	-0.037
10917	gene:Solyc06g072580.2	NA	6	-	44767886	44768087	44767886	44767968	44768175	44768305	10917	3,14,3	93,357,165	23,22,6	513,419,211	268	149	3.7084748713195123e-14	1.0043722652e-12	0.018,0.021,0.01	0.024,0.028,0.016	-0.006
20727	gene:Solyc01g108070.2	NA	1	+	95435818	95435979	95435829	95435979	95434986	95435187	20727	0,0,2	8,7,9	2,0,3	16,8,5	160	149	4.044613240048196e-14	1.0942856683e-12	0.0,0.0,0.171	0.104,0.0,0.358	-0.097
5350	gene:Solyc11g069150.1	NA	11	-	53753960	53754075	53753960	53754002	53754675	53754740	5350	0,4,2	0,7,2	9,4,2	0,3,0	222	149	4.5275490384737966e-14	1.22369073859e-12	NA,0.277,0.402	1.0,0.472,1.0	-0.484
6325	gene:Solyc06g011530.2	NA	6	+	8021992	8022222	8022157	8022222	8021721	8021813	6325	21,71,43	13,24,13	145,81,43	46,18,9	314	149	4.594149899323948e-14	1.24042047282e-12	0.434,0.584,0.611	0.599,0.681,0.694	-0.115
9372	gene:Solyc08g083280.2	NA	8	+	65785266	65785465	65785369	65785465	65785065	65785141	9372	4,11,12	5,4,1	12,13,5	4,7,10	252	149	4.6881860155570815e-14	1.26451593972e-12	0.321,0.619,0.876	0.639,0.523,0.228	0.142
9968	gene:Solyc03g095690.2	NA	3	+	56886353	56886434	56886356	56886434	56882950	56883172	9968	0,2,0	2,1,0	4,1,1	3,0,2	152	149	4.7179683180444966e-14	1.27124909358e-12	0.0,0.662,NA	0.567,1.0,0.329	-0.301
22743	gene:Solyc01g006010.2	NA	1	+	674397	674564	674438	674564	673285	673610	22743	2,3,2	3,22,6	1,3,1	23,18,12	190	149	4.8118629505568536e-14	1.29522584462e-12	0.343,0.097,0.207	0.033,0.116,0.061	0.146
13141	gene:Solyc01g109330.2	NA	1	-	96303770	96303941	96303770	96303893	96304056	96304332	13141	5,16,5	6,8,6	21,1,6	6,1,2	197	149	4.906796955624221e-14	1.31943319972e-12	0.387,0.602,0.387	0.726,0.431,0.694	-0.158
6794	gene:Solyc01g111840.2	NA	1	+	98010704	98010908	98010837	98010908	98010503	98010545	6794	3,14,2	48,61,35	12,16,2	75,55,19	282	149	5.02571702520766e-14	1.35003451536e-12	0.032,0.108,0.029	0.078,0.133,0.053	-0.032
1367	gene:Solyc08g076890.2	NA	8	+	60822433	60822607	60822457	60822607	60822364	60822382	1367	77,299,122	7,2,9	162,34,95	3,15,0	173	149	5.2649948293431586e-14	1.41287180675e-12	0.905,0.992,0.921	0.979,0.661,1.0	0.059
12195	gene:Solyc05g014240.2	NA	5	-	7996892	7997034	7996892	7997017	7997369	7997623	12195	29,51,31	0,2,1	92,52,30	3,9,0	166	149	5.792420902769336e-14	1.55282795726e-12	1.0,0.958,0.965	0.965,0.838,1.0	0.04
7465	gene:Solyc06g054140.2	NA	6	+	36963980	36964025	36963987	36964025	36962408	36962514	7465	4,16,4	5,19,3	5,1,3	11,9,0	156	149	5.801300812957295e-14	1.55362958523e-12	0.433,0.446,0.56	0.303,0.096,1.0	0.013
4003	gene:Solyc01g087470.2	NA	1	+	82428551	82428693	82428556	82428693	82428204	82428396	4003	0,3,2	2,1,0	1,1,0	2,4,2	154	149	5.816697240110515e-14	1.55617298678e-12	0.0,0.744,1.0	0.326,0.195,0.0	0.408
5973	gene:Solyc07g006780.2	NA	7	-	1630972	1631092	1630972	1631084	1631192	1631301	5973	4,12,11	60,125,99	15,3,4	209,66,82	157	149	5.899821030306306e-14	1.57681235014e-12	0.06,0.084,0.095	0.064,0.041,0.044	0.03
615	gene:Solyc03g078570.2	NA	3	-	51180300	51180396	51180300	51180389	51180666	51180743	615	18,53,30	205,361,226	74,38,15	614,454,220	156	149	6.203949498820553e-14	1.65641684038e-12	0.077,0.123,0.113	0.103,0.074,0.061	0.025
278	gene:Solyc06g060600.1	NA	6	-	38601969	38602049	38601969	38602026	38602131	38602245	278	1,15,4	19,112,25	9,0,4	75,69,24	172	149	6.254661846118114e-14	1.66826819857e-12	0.044,0.104,0.122	0.094,0.0,0.126	0.017
3295	gene:Solyc10g074840.1	NA	10	-	58542145	58542343	58542145	58542336	58543121	58543173	3295	92,160,118	1564,3297,2261	173,93,74	3553,2220,1756	156	149	6.596484885265816e-14	1.7576633817e-12	0.053,0.044,0.047	0.044,0.038,0.039	0.008
1053	gene:Solyc07g049570.2	NA	7	+	59911251	59911360	59911293	59911360	59910986	59911020	1053	1,0,1	38,69,46	6,1,2	65,53,30	191	149	6.764373145421996e-14	1.80057920487e-12	0.02,0.0,0.017	0.067,0.015,0.049	-0.031
16019	gene:Solyc07g045170.2	NA	7	+	58273389	58273486	58273413	58273486	58273225	58273305	16019	1,3,4	15,35,35	3,2,0	53,27,30	173	149	6.80176901105832e-14	1.80870831394e-12	0.054,0.069,0.09	0.046,0.06,0.0	0.036
16250	gene:Solyc03g115720.2	NA	3	-	65357691	65357882	65357691	65357777	65357996	65358148	16250	13,42,27	0,9,2	55,47,13	2,5,1	254	149	6.891557382422967e-14	1.83073909558e-12	1.0,0.732,0.888	0.942,0.846,0.884	-0.017
16850	gene:Solyc06g054530.2	NA	6	+	37284687	37284784	37284690	37284784	37284034	37284207	16850	0,1,0	24,86,58	2,3,4	109,81,55	152	149	7.006980712179366e-14	1.85952861375e-12	0.0,0.011,0.0	0.018,0.035,0.067	-0.036
24729	gene:Solyc01g097000.2	NA	1	+	87982173	87982271	87982180	87982271	87981492	87981697	24729	0,2,1	29,42,34	7,2,0	44,35,10	156	149	7.039167245049151e-14	1.86619289203e-12	0.0,0.044,0.027	0.132,0.052,0.0	-0.038
21411	gene:Solyc11g072970.1	NA	11	-	56115445	56115604	56115445	56115599	56116613	56116802	21411	22,77,52	3,13,16	80,92,20	10,5,8	154	149	7.118074530931505e-14	1.88521775152e-12	0.876,0.851,0.759	0.886,0.947,0.708	-0.018
5398	gene:Solyc09g009940.2	NA	9	-	3405770	3405907	3405770	3405896	3406068	3406146	5398	0,5,1	9,34,16	12,4,3	42,28,15	160	149	7.490568906391916e-14	1.98188282028e-12	0.0,0.12,0.055	0.21,0.117,0.157	-0.103
24743	gene:Solyc01g102820.2	NA	1	-	91521423	91521577	91521423	91521501	91522255	91522338	24743	4,0,0	13,50,17	11,3,4	61,41,15	225	149	7.522982584693841e-14	1.98846450503e-12	0.169,0.0,0.0	0.107,0.046,0.15	-0.045
10635	gene:Solyc03g121440.2	NA	3	+	69555905	69556023	69555946	69556023	69555578	69555739	10635	1,3,0	40,71,37	4,4,0	61,43,31	190	149	7.572278266195461e-14	1.99949077461e-12	0.019,0.032,0.0	0.049,0.068,0.0	-0.022
9334	gene:Solyc12g010450.1	NA	12	-	3472470	3472581	3472470	3472575	3473371	3473572	9334	4,29,8	31,51,24	18,20,13	34,35,24	155	149	8.300892534477904e-14	2.18969244167e-12	0.11,0.353,0.243	0.337,0.355,0.342	-0.109
14589	gene:Solyc11g007830.1	NA	11	+	2048509	2048597	2048527	2048597	2048362	2048388	14589	2,4,4	32,61,50	2,3,3	97,93,49	167	149	8.512675888946777e-14	2.24331545729e-12	0.053,0.055,0.067	0.018,0.028,0.052	0.026
27058	gene:Solyc08g023460.2	NA	8	-	27702487	27704153	27702487	27702595	27706292	27706582	27058	11,70,28	19,84,33	80,69,26	86,61,24	1707	149	8.756556095033795e-14	2.30528136957e-12	0.048,0.068,0.069	0.075,0.09,0.086	-0.022
18516	gene:Solyc05g006640.2	NA	5	-	1296929	1297105	1296929	1297095	1298822	1299009	18516	4,6,2	20,45,20	1,5,5	60,65,30	159	149	9.535748836834034e-14	2.50791145131e-12	0.158,0.111,0.086	0.015,0.067,0.135	0.046
14896	gene:Solyc06g063420.2	NA	6	-	40094699	40094890	40094699	40094869	40094957	40095071	14896	1,1,1	6,18,10	8,0,1	31,35,5	170	149	1.0171486858579293e-13	2.6724467315e-12	0.127,0.046,0.081	0.184,0.0,0.149	-0.026
6771	gene:Solyc03g123960.2	NA	3	+	70655256	70655327	70655259	70655327	70655066	70655174	6771	11,10,10	51,88,57	19,7,8	160,104,59	152	149	1.1625581236011048e-13	3.05145480025e-12	0.175,0.1,0.147	0.104,0.062,0.117	0.046
25948	gene:Solyc04g005860.2	NA	4	-	548107	548236	548107	548206	548557	548720	25948	106,262,176	0,7,4	347,279,160	13,6,5	179	149	1.1844384752468198e-13	3.10579548097e-12	1.0,0.969,0.973	0.957,0.975,0.964	0.015
78	gene:Solyc02g065690.2	NA	2	+	36853166	36853929	36853730	36853929	36852491	36852754	78	86,188,111	0,4,0	284,153,111	5,1,3	713	149	1.2049407467865006e-13	3.15641826807e-12	1.0,0.908,1.0	0.922,0.97,0.885	0.044
15361	gene:Solyc04g079340.2	NA	4	+	63860972	63861074	63860979	63861074	63860548	63860608	15361	17,48,37	0,2,0	66,47,28	5,2,2	156	149	1.2423409853423788e-13	3.25116198932e-12	1.0,0.958,1.0	0.927,0.957,0.93	0.048
21619	gene:Solyc01g104370.2	NA	1	-	92765419	92765541	92765419	92765508	92765616	92765690	21619	146,302,152	16,17,3	270,189,146	32,14,5	182	149	1.466478656500408e-13	3.83391877897e-12	0.882,0.936,0.976	0.874,0.917,0.96	0.014
21166	gene:Solyc03g062910.2	NA	3	+	32476829	32481622	32481568	32481622	32473887	32473906	21166	5,17,8	4,9,6	27,43,12	15,7,2	4888	149	1.4834656453842282e-13	3.87448913461e-12	0.037,0.054,0.039	0.052,0.158,0.155	-0.078
4864	gene:Solyc11g008730.1	NA	11	+	2907830	2907900	2907833	2907900	2907059	2907088	4864	0,7,1	33,71,29	2,2,1	92,53,39	152	149	1.4932639011981324e-13	3.89622239859e-12	0.0,0.088,0.033	0.021,0.036,0.025	0.013
7353	gene:Solyc03g083250.2	NA	3	+	53100678	53100763	53100683	53100763	53100052	53100145	7353	2,10,8	34,120,78	8,6,1	130,95,62	154	149	1.558177191498485e-13	4.06157669314e-12	0.054,0.075,0.09	0.056,0.058,0.015	0.03
9354	gene:Solyc10g008490.2	NA	10	+	2619020	2619259	2619035	2619259	2618839	2618957	9354	2,3,4	122,255,154	7,10,2	294,261,130	164	149	1.5600847125672728e-13	4.06253451459e-12	0.015,0.011,0.023	0.021,0.034,0.014	-0.007
25684	gene:Solyc07g064230.2	NA	7	-	66457691	66457838	66457691	66457797	66458093	66458182	25684	8,4,0	9,29,8	5,4,1	26,36,13	190	149	1.5851909815678457e-13	4.12384150915e-12	0.411,0.098,0.0	0.131,0.08,0.057	0.08
5703	gene:Solyc07g052570.2	NA	7	-	61058471	61058570	61058471	61058553	61058653	61058711	5703	2,7,0	0,3,4	2,3,0	3,2,0	166	149	1.662221962502173e-13	4.31997567969e-12	1.0,0.677,0.0	0.374,0.574,NA	0.085
20618	gene:Solyc02g068700.2	NA	2	-	38635460	38635545	38635460	38635541	38636403	38636499	20618	5,8,14	91,213,107	9,12,0	210,157,119	153	149	1.66919287665458e-13	4.33382272572e-12	0.051,0.035,0.113	0.04,0.069,0.0	0.03
13131	gene:Solyc04g081500.2	NA	4	-	65451525	65451712	65451525	65451679	65451834	65451931	13131	60,70,58	0,3,1	110,54,54	12,9,4	182	149	1.6735520966320834e-13	4.34086831436e-12	1.0,0.95,0.979	0.882,0.831,0.917	0.1
16754	gene:Solyc08g077440.2	NA	8	-	61332255	61332454	61332255	61332438	61333070	61333198	16754	1,3,7	5,7,4	12,8,1	4,1,0	165	149	1.701561597191035e-13	4.40918402478e-12	0.153,0.279,0.612	0.73,0.878,1.0	-0.521
22258	gene:Solyc03g112620.2	NA	3	-	63001078	63001311	63001078	63001291	63001401	63001488	22258	2,1,1	40,156,71	11,2,1	255,207,103	169	149	1.75367518734713e-13	4.53976425584e-12	0.042,0.006,0.012	0.037,0.008,0.008	0.002
6699	gene:Solyc08g077890.2	NA	8	+	61799659	61799808	61799681	61799808	61798105	61798161	6699	10,13,7	68,202,107	6,15,8	276,180,96	171	149	1.7770762159799716e-13	4.59583269621e-12	0.114,0.053,0.054	0.019,0.068,0.068	0.022
21317	gene:Solyc12g098910.1	NA	12	+	66276312	66276548	66276326	66276548	66275825	66276005	21317	0,5,0	1,23,11	8,8,1	41,26,13	163	149	1.9478144583113952e-13	5.03245813867e-12	0.0,0.166,0.0	0.151,0.22,0.066	-0.09
7431	gene:Solyc07g008550.2	NA	7	+	3496446	3496652	3496450	3496652	3496326	3496373	7431	63,109,78	6,2,0	123,60,58	0,2,2	153	149	1.9794794873390292e-13	5.10926510729e-12	0.911,0.982,1.0	1.0,0.967,0.966	-0.013
18125	gene:Solyc01g108890.2	NA	1	-	96028775	96028923	96028775	96028915	96029040	96029131	18125	1,1,1	4,3,3	4,6,2	12,10,0	157	149	2.1069486230449627e-13	5.43296165467e-12	0.192,0.24,0.24	0.24,0.363,1.0	-0.31
1429	gene:Solyc09g090600.2	NA	9	-	70069862	70070084	70069862	70070072	70070690	70071164	1429	10,34,8	320,1485,554	11,19,10	1506,1543,643	161	149	2.42643020641695e-13	6.24695532724e-12	0.028,0.021,0.013	0.007,0.011,0.014	0.01
8694	gene:Solyc11g011980.1	NA	11	-	4930273	4930433	4930273	4930429	4930888	4930966	8694	1,6,0	5,7,0	1,3,0	8,10,2	153	149	2.4273585846385714e-13	6.24695532724e-12	0.163,0.455,NA	0.109,0.226,0.0	0.197
6326	gene:Solyc06g011530.2	NA	6	+	8021988	8022222	8022157	8022222	8021721	8021813	6326	26,85,55	13,24,13	181,94,52	46,18,9	318	149	2.562365627767224e-13	6.58797689034e-12	0.484,0.624,0.665	0.648,0.71,0.73	-0.105
16101	gene:Solyc10g083960.1	NA	10	+	63659232	63659334	63659237	63659334	63658202	63658403	16101	0,5,4	12,13,5	13,14,7	26,19,0	154	149	2.695728292215968e-13	6.92411067384e-12	0.0,0.271,0.436	0.326,0.416,1.0	-0.345
6967	gene:Solyc09g074330.2	NA	9	-	66115285	66115420	66115285	66115408	66115484	66115776	6967	2,0,0	13,15,13	3,1,0	10,18,8	161	149	2.712734215586626e-13	6.96101321721e-12	0.125,0.0,0.0	0.217,0.049,0.0	-0.047
17148	gene:Solyc06g051390.2	NA	6	+	34733934	34733996	34733968	34733996	34733051	34733124	17148	3,5,1	0,0,1	2,1,1	3,3,0	183	149	2.7783058074404675e-13	7.1223448877e-12	1.0,1.0,0.449	0.352,0.213,1.0	0.295
7191	gene:Solyc09g091850.2	NA	9	-	71058756	71058927	71058756	71058818	71059918	71059991	7191	0,6,0	23,63,56	7,7,3	113,97,59	258	149	2.7993778775608404e-13	7.16939699342e-12	0.0,0.052,0.0	0.035,0.04,0.029	-0.017
10384	gene:Solyc04g076540.2	NA	4	-	61429848	61430031	61429848	61430027	61430157	61430259	10384	33,52,28	4,0,6	74,58,16	1,1,0	153	149	2.8169694693641953e-13	7.20745272865e-12	0.889,1.0,0.82	0.986,0.983,1.0	-0.087
25606	gene:Solyc07g063370.2	NA	7	-	65852262	65852548	65852262	65852394	65852972	65853066	25606	0,17,6	1,1,0	21,23,6	4,0,0	303	149	2.981945918988305e-13	7.62216583304e-12	0.0,0.893,1.0	0.721,1.0,1.0	-0.276
12832	gene:Solyc11g045050.1	NA	11	+	31847430	31847495	31847434	31847495	31844499	31844597	12832	3,3,0	1,12,10	4,3,3	7,2,2	153	149	3.0469887510129167e-13	7.78088250368e-12	0.745,0.196,0.0	0.358,0.594,0.594	-0.202
11600	gene:Solyc11g040390.1	NA	11	+	37722093	37722176	37722098	37722176	37721796	37721895	11600	0,1,1	78,137,87	5,3,2	172,130,65	154	149	3.05136356933175e-13	7.78451833611e-12	0.0,0.007,0.011	0.027,0.022,0.029	-0.02
26391	gene:Solyc03g112160.2	NA	3	-	62658732	62658967	62658732	62658935	62659129	62659371	26391	7,8,2	6,7,12	20,15,7	12,12,13	181	149	3.079247729475107e-13	7.84806530008e-12	0.49,0.485,0.121	0.578,0.507,0.307	-0.099
10254	gene:Solyc10g008070.2	NA	10	-	2220051	2220153	2220051	2220150	2220250	2220296	10254	34,169,48	4,1,3	211,134,68	1,4,0	152	149	3.373147178605322e-13	8.58882716452e-12	0.893,0.994,0.94	0.995,0.97,1.0	-0.046
13735	gene:Solyc01g098630.2	NA	1	-	89090528	89090606	89090528	89090600	89091326	89091427	13735	48,87,63	1,6,0	119,76,72	1,2,1	155	149	3.4205288976990345e-13	8.70107346118e-12	0.979,0.933,1.0	0.991,0.973,0.986	-0.013
12482	gene:Solyc08g076190.2	NA	8	+	60215308	60215466	60215336	60215466	60214665	60214772	12482	0,9,5	0,3,3	6,8,8	7,3,0	177	149	3.5081142658294547e-13	8.91527420215e-12	NA,0.716,0.584	0.419,0.692,1.0	-0.054
26418	gene:Solyc11g066110.1	NA	11	+	51792311	51792471	51792396	51792471	51792038	51792149	26418	6,5,1	54,109,48	2,3,2	108,75,38	234	149	3.661980507415567e-13	9.29734204092e-12	0.066,0.028,0.013	0.012,0.025,0.032	0.013
2580	gene:Solyc10g055520.1	NA	10	+	56898509	56898619	56898514	56898619	56898356	56898430	2580	9,10,19	0,2,2	26,13,11	2,0,0	154	149	3.774652973309133e-13	9.57418949836e-12	1.0,0.829,0.902	0.926,1.0,1.0	-0.065
26673	gene:Solyc09g092450.2	NA	9	-	71537996	71538062	71537996	71538021	71538712	71538818	26673	1,7,0	1,0,0	7,1,3	1,1,0	190	149	3.8380362914685045e-13	9.72560608383e-12	0.44,1.0,NA	0.846,0.44,1.0	-0.042
4950	gene:Solyc11g069520.1	NA	11	-	54132977	54133027	54132977	54133022	54133462	54133630	4950	102,183,73	3,4,4	206,154,74	22,6,10	154	149	4.011924452992606e-13	1.01564832193e-11	0.97,0.978,0.946	0.901,0.961,0.877	0.052
26319	gene:Solyc08g044510.2	NA	8	+	19665866	19666112	19665972	19666112	19662383	19662471	26319	171,392,240	2,12,20	357,245,172	29,15,6	255	149	4.16683685587645e-13	1.05385416511e-11	0.98,0.95,0.875	0.878,0.905,0.944	0.026
20607	gene:Solyc02g021060.2	NA	2	-	21422895	21423116	21422895	21423110	21423939	21424355	20607	71,65,61	0,0,1	132,56,62	6,0,2	155	149	4.1730285430190664e-13	1.05440919479e-11	1.0,1.0,0.983	0.955,1.0,0.968	0.02
26528	gene:Solyc05g026130.2	NA	5	+	39792290	39792506	39792437	39792506	39788015	39788102	26528	10,11,9	147,280,194	32,9,12	380,245,164	296	149	4.1981709405025663e-13	1.05886900082e-11	0.033,0.019,0.023	0.041,0.018,0.036	-0.007
6901	gene:Solyc10g074810.1	NA	10	+	58520286	58520398	58520358	58520398	58520002	58520079	6901	42,72,38	0,2,0	86,74,30	3,0,4	221	149	4.1987072097593537e-13	1.05886900082e-11	1.0,0.96,1.0	0.951,1.0,0.835	0.058
19486	gene:Solyc03g025510.2	NA	3	-	2901885	2902665	2901885	2902124	2903176	2903218	19486	550,1105,767	0,0,4	1251,1000,560	6,2,6	690	149	4.2046378952446227e-13	1.05935189149e-11	1.0,1.0,0.976	0.978,0.991,0.953	0.018
2862	gene:Solyc12g056650.1	NA	12	-	62630052	62630177	62630052	62630099	62630967	62631052	2862	10,12,17	0,43,18	43,19,5	91,0,0	227	149	4.3240000076204045e-13	1.08838545993e-11	1.0,0.155,0.383	0.237,1.0,1.0	-0.233
21581	gene:Solyc07g022860.2	NA	7	-	23027541	23027679	23027541	23027670	23027751	23027896	21581	0,1,3	11,48,17	4,1,7	59,81,21	158	149	4.34648654722831e-13	1.09300256081e-11	0.0,0.019,0.143	0.06,0.012,0.239	-0.05
24038	gene:Solyc01g091870.2	NA	1	+	85413857	85413981	85413876	85413981	85413365	85413677	24038	8,9,7	33,89,52	5,9,3	36,21,12	168	149	4.428255151518845e-13	1.11250421564e-11	0.177,0.082,0.107	0.11,0.275,0.181	-0.067
3901	gene:Solyc06g063230.2	NA	6	+	39935579	39935642	39935583	39935642	39934998	39935468	3901	38,96,45	2,1,0	154,106,68	6,1,2	153	149	4.670625986655943e-13	1.17227823884e-11	0.949,0.989,1.0	0.962,0.99,0.971	0.005
17235	gene:Solyc09g064920.2	NA	9	-	62445802	62446044	62445802	62445868	62446137	62446203	17235	0,3,1	0,5,0	1,2,0	6,5,2	325	149	5.620428450443289e-13	1.40932777656e-11	NA,0.216,1.0	0.071,0.155,0.0	0.533
8304	gene:Solyc01g100850.2	NA	1	+	90762187	90762356	90762203	90762356	90762005	90762101	8304	0,0,2	29,70,44	2,4,3	90,108,30	165	149	5.875714014847461e-13	1.47194169039e-11	0.0,0.0,0.039	0.02,0.032,0.083	-0.032
6987	gene:Solyc06g076650.2	NA	6	+	47607219	47607296	47607232	47607296	47605765	47605843	6987	76,109,76	2,4,2	143,97,53	0,2,0	162	149	5.960756719050655e-13	1.49182923617e-11	0.972,0.962,0.972	1.0,0.978,1.0	-0.024
8945	gene:Solyc06g048410.2	NA	6	+	31008213	31008294	31008219	31008294	31008101	31008125	8945	108,265,183	213,570,278	655,506,214	1385,1033,517	155	149	6.174770112301304e-13	1.54392664258e-11	0.328,0.309,0.388	0.313,0.32,0.285	0.036
12780	gene:Solyc03g031970.2	NA	3	+	4461865	4461956	4461870	4461956	4460698	4460783	12780	4,11,9	3,12,4	19,18,11	5,4,8	154	149	6.231804000580088e-13	1.55671172094e-11	0.563,0.47,0.685	0.786,0.813,0.571	-0.151
10751	gene:Solyc02g062360.2	NA	2	+	33980648	33980694	33980653	33980694	33979276	33979472	10751	2,6,1	14,55,18	6,0,5	149,83,21	154	149	6.420223402822711e-13	1.60226180835e-11	0.121,0.095,0.051	0.038,0.0,0.187	0.014
24720	gene:Solyc11g013070.1	NA	11	+	5926979	5927121	5927031	5927121	5926612	5926730	24720	13,26,15	1,12,6	27,14,15	19,4,8	201	149	6.641760904917581e-13	1.65598308989e-11	0.906,0.616,0.65	0.513,0.722,0.582	0.118
15419	gene:Solyc03g096940.2	NA	3	+	59324812	59324937	59324831	59324937	59324005	59324097	15419	43,87,42	2,0,1	75,37,41	6,0,0	168	149	6.665567113138136e-13	1.66034933784e-11	0.95,1.0,0.974	0.917,1.0,1.0	0.002
20502	gene:Solyc07g014640.2	NA	7	+	5028416	5028640	5028464	5028640	5027904	5028004	20502	4,14,3	42,81,49	22,35,11	112,93,37	197	149	7.346165873912828e-13	1.82815575083e-11	0.067,0.116,0.044	0.129,0.222,0.184	-0.103
23758	gene:Solyc06g043170.2	NA	6	+	29641805	29641908	29641848	29641908	29640452	29640497	23758	10,23,14	0,2,0	23,25,8	0,4,0	192	149	7.587773285591717e-13	1.88650208766e-11	1.0,0.899,1.0	1.0,0.829,1.0	0.023
11060	gene:Solyc10g044840.1	NA	10	-	28282518	28282598	28282518	28282588	28283176	28283337	11060	8,5,3	13,30,26	14,7,5	23,4,7	159	149	7.665926044213539e-13	1.90413807081e-11	0.366,0.135,0.098	0.363,0.621,0.401	-0.262
16417	gene:Solyc02g068420.2	NA	2	-	38372849	38372916	38372849	38372909	38373049	38373160	16417	0,3,2	0,6,1	5,2,1	4,8,4	156	149	7.812019350948253e-13	1.93860073809e-11	NA,0.323,0.656	0.544,0.193,0.193	0.179
22931	gene:Solyc06g006100.2	NA	6	+	1133091	1133281	1133102	1133281	1132507	1132692	22931	63,137,90	0,3,0	213,121,99	2,8,0	160	149	8.050108278448598e-13	1.99580644997e-11	1.0,0.977,1.0	0.99,0.934,1.0	0.018
10347	gene:Solyc06g083630.2	NA	6	-	48978054	48978258	48978054	48978227	48979069	48979128	10347	3,6,3	22,57,23	18,19,10	72,56,28	180	149	8.08418610690401e-13	2.00237319544e-11	0.101,0.08,0.097	0.171,0.219,0.228	-0.113
4408	gene:Solyc06g008700.2	NA	6	+	2609887	2610052	2609892	2610052	2608705	2608863	4408	124,246,183	2,9,15	352,187,169	14,6,2	154	149	8.689965320488543e-13	2.15039957964e-11	0.984,0.964,0.922	0.961,0.968,0.988	-0.016
341	gene:Solyc03g116580.2	NA	3	-	65934350	65934470	65934350	65934456	65934539	65934621	341	7,3,0	74,167,118	3,0,1	170,82,70	163	149	8.78314010885433e-13	2.17141942766e-11	0.08,0.016,0.0	0.016,0.0,0.013	0.022
16458	gene:Solyc06g064450.2	NA	6	-	40140521	40140592	40140521	40140584	40141455	40141854	16458	45,78,71	0,1,3	61,32,31	0,1,5	157	149	8.979076225558061e-13	2.21778138346e-11	1.0,0.987,0.957	1.0,0.968,0.855	0.04
13225	gene:Solyc04g049970.2	NA	4	-	44966076	44966249	44966076	44966234	44966331	44966552	13225	6,18,3	0,1,4	8,20,10	6,6,0	164	149	9.331405107777052e-13	2.30264859998e-11	1.0,0.942,0.405	0.548,0.752,1.0	0.016
11576	gene:Solyc06g075420.1	NA	6	+	46815087	46815274	46815099	46815274	46812839	46814982	11576	1,10,2	10,10,1	7,2,0	16,13,1	161	149	9.34291227985023e-13	2.30333348626e-11	0.085,0.481,0.649	0.288,0.125,0.0	0.267
13895	gene:Solyc03g116370.2	NA	3	-	65843516	65843630	65843516	65843623	65844225	65844302	13895	26,91,35	0,3,0	75,86,39	12,0,2	156	149	1.1169387729259072e-12	2.75104835584e-11	1.0,0.967,1.0	0.857,1.0,0.949	0.054
16180	gene:Solyc03g120940.2	NA	3	-	69182383	69182447	69182383	69182444	69183169	69183398	16180	0,4,3	1,2,0	3,3,0	2,2,1	152	149	1.180076935399615e-12	2.90384789915e-11	0.0,0.662,1.0	0.595,0.595,0.0	0.157
9424	gene:Solyc10g024410.1	NA	10	-	14085269	14085351	14085269	14085336	14085823	14085867	9424	88,142,83	0,3,0	243,101,72	5,3,2	164	149	1.3303767510319831e-12	3.27064383182e-11	1.0,0.977,1.0	0.978,0.968,0.97	0.02
25746	gene:Solyc09g031580.2	NA	9	-	29718695	29718825	29718695	29718794	29718905	29719113	25746	9,8,21	0,0,0	7,14,3	8,11,4	180	149	1.3368710092161353e-12	3.28354938102e-11	1.0,1.0,1.0	0.42,0.513,0.383	0.561
8307	gene:Solyc08g069060.2	NA	8	+	58148028	58148149	58148038	58148149	58147875	58147948	8307	28,39,41	0,5,2	60,44,24	1,3,0	159	149	1.4821288707619087e-12	3.63693744017e-11	1.0,0.88,0.951	0.983,0.932,1.0	-0.028
9028	gene:Solyc08g075890.2	NA	8	+	59982387	59982501	59982405	59982501	59982239	59982303	9028	403,578,418	30,47,28	598,237,298	83,45,47	167	149	1.516578253752024e-12	3.71801280258e-11	0.923,0.916,0.93	0.865,0.825,0.85	0.076
10701	gene:Solyc09g064930.2	NA	9	+	62483379	62483524	62483453	62483524	62482931	62483205	10701	1,12,5	89,372,129	7,13,3	160,155,54	223	149	1.5659182859028432e-12	3.83540932812e-11	0.007,0.021,0.025	0.028,0.053,0.036	-0.021
22979	gene:Solyc12g005200.1	NA	12	-	134593	134804	134593	134776	135785	135857	22979	6,3,4	93,182,124	5,1,0	166,117,78	177	149	1.5760353085970187e-12	3.85660810812e-11	0.052,0.014,0.026	0.025,0.007,0.0	0.02
447	gene:Solyc11g066760.1	NA	11	+	52554863	52555071	52554868	52555071	52554684	52554782	447	57,129,77	2,0,2	165,108,56	5,2,2	154	149	1.601643962632747e-12	3.91564097222e-11	0.965,1.0,0.974	0.97,0.981,0.964	0.008
17104	gene:Solyc01g102490.2	NA	1	+	91287363	91287568	91287402	91287568	91287078	91287146	17104	0,0,0	1,4,3	9,6,3	2,0,1	188	149	1.6184561188263467e-12	3.95307907023e-11	0.0,0.0,0.0	0.781,1.0,0.704	-0.828
21956	gene:Solyc08g016010.2	NA	8	-	6579636	6579664	6579636	6579654	6579750	6579879	21956	97,186,116	10,18,16	266,174,105	26,16,2	159	149	1.648199487269933e-12	4.02200317065e-11	0.901,0.906,0.872	0.906,0.911,0.98	-0.039
5483	gene:Solyc06g036300.2	NA	6	-	25807173	25807414	25807173	25807398	25808699	25808759	5483	0,5,1	10,18,15	7,7,2	34,39,7	165	149	1.711391816857014e-12	4.17234794241e-11	0.0,0.201,0.057	0.157,0.139,0.205	-0.081
15807	gene:Solyc02g093930.2	NA	2	-	54618261	54618299	54618261	54618296	54618441	54618727	15807	7,1,1	0,0,3	2,0,0	7,4,4	152	149	1.7692466748214605e-12	4.30941440767e-11	1.0,1.0,0.246	0.219,0.0,0.0	0.676
21171	gene:Solyc01g107030.2	NA	1	+	94705669	94705798	94705737	94705798	94704933	94705213	21171	69,135,70	95,158,127	211,84,76	215,85,63	217	149	1.798824609210592e-12	4.37741645446e-11	0.333,0.37,0.275	0.403,0.404,0.453	-0.094
22845	gene:Solyc03g025600.2	NA	3	+	3001996	3002083	3002016	3002083	3000635	3000777	22845	27,59,44	2,9,0	99,81,28	3,6,0	169	149	1.8049630514477757e-12	4.38830602158e-11	0.922,0.853,1.0	0.967,0.922,1.0	-0.038
2380	gene:Solyc02g092160.2	NA	2	-	53345596	53345787	53345596	53345784	53346767	53347533	2380	33,91,103	10,4,0	131,64,58	1,0,3	152	149	1.8237877467779483e-12	4.4299905131e-11	0.764,0.957,1.0	0.992,1.0,0.95	-0.074
20136	gene:Solyc04g072640.2	NA	4	-	59606680	59606851	59606680	59606845	59609315	59609743	20136	82,264,96	1,20,6	171,181,67	10,3,4	155	149	1.860010052906712e-12	4.51381832434e-11	0.987,0.927,0.939	0.943,0.983,0.942	-0.005
11366	gene:Solyc11g007910.1	NA	11	-	2134548	2134599	2134548	2134590	2134731	2134897	11366	71,114,115	1,6,8	199,68,85	9,6,11	158	149	1.8864391570450695e-12	4.57374802607e-11	0.985,0.947,0.931	0.954,0.914,0.879	0.039
15048	gene:Solyc06g074320.2	NA	6	+	45942789	45942959	45942838	45942959	45942547	45942710	15048	33,79,45	7,6,8	135,84,56	52,36,15	198	149	2.0404167918461908e-12	4.9425302619e-11	0.78,0.908,0.809	0.661,0.637,0.737	0.154
19230	gene:Solyc01g112240.2	NA	1	-	98279674	98279753	98279674	98279750	98279866	98279997	19230	14,21,3	0,18,9	26,13,6	2,4,11	152	149	2.0487114428467384e-12	4.95806964687e-11	1.0,0.534,0.246	0.927,0.761,0.348	-0.085
19394	gene:Solyc09g030390.2	NA	9	-	31890315	31890482	31890315	31890357	31890627	31891527	19394	12,6,2	3,4,4	5,7,0	3,9,7	274	149	2.060368192163998e-12	4.98170967379e-11	0.685,0.449,0.214	0.475,0.297,0.0	0.192
3777	gene:Solyc02g061810.2	NA	2	-	33323331	33323469	33323331	33323465	33323609	33323681	3777	25,75,35	2,0,0	81,33,28	7,0,3	153	149	2.0668459516283465e-12	4.99279572875e-11	0.924,1.0,1.0	0.918,1.0,0.901	0.035
26436	gene:Solyc06g082150.2	NA	6	+	48066608	48066724	48066629	48066724	48065841	48065907	26436	1,1,1	0,0,2	4,5,2	4,2,0	170	149	2.0805175223876702e-12	5.02122339644e-11	1.0,1.0,0.305	0.467,0.687,1.0	0.05
1704	gene:Solyc09g047910.2	NA	9	-	33696097	33696154	33696097	33696151	33696249	33696299	1704	18,54,24	5,15,11	45,33,24	10,8,4	152	149	2.1058711117890023e-12	5.07776728134e-11	0.779,0.779,0.681	0.815,0.802,0.855	-0.078
4510	gene:Solyc06g007510.2	NA	6	-	1504032	1504158	1504032	1504134	1506254	1506397	4510	27,72,32	54,161,86	86,53,33	237,149,105	173	149	2.2322303548491382e-12	5.37753466033e-11	0.301,0.278,0.243	0.238,0.235,0.213	0.045
19339	gene:Solyc09g015350.2	NA	9	-	8597709	8597932	8597709	8597890	8598558	8598993	19339	0,15,0	21,57,51	7,22,6	92,70,45	191	149	2.2514612385172186e-12	5.4189138696e-11	0.0,0.17,0.0	0.056,0.197,0.094	-0.059
5790	gene:Solyc12g095930.1	NA	12	+	65027863	65027966	65027879	65027966	65027617	65027722	5790	5,12,1	110,143,155	5,0,6	184,104,117	165	149	2.376878187756404e-12	5.71555785915e-11	0.039,0.07,0.006	0.024,0.0,0.044	0.016
9049	gene:Solyc02g075630.1	NA	2	-	41780587	41780709	41780587	41780692	41780979	41781050	9049	10,15,2	139,277,126	7,6,9	310,216,151	166	149	2.3813186085926514e-12	5.72102036212e-11	0.061,0.046,0.014	0.02,0.024,0.051	0.009
13931	gene:Solyc02g069750.1	NA	2	-	39569692	39569839	39569692	39569778	39570807	39571007	13931	10,17,6	8,0,0	173,85,52	0,2,0	210	149	2.418658973418367e-12	5.80544177068e-11	0.47,1.0,1.0	1.0,0.968,1.0	-0.166
9464	gene:Solyc04g008860.2	NA	4	-	2480282	2480356	2480282	2480351	2481058	2481124	9464	3,2,2	39,57,38	15,3,0	67,53,39	154	149	2.6890019970827193e-12	6.44847124373e-11	0.069,0.033,0.048	0.178,0.052,0.0	-0.027
22119	gene:Solyc09g055760.2	NA	9	-	44421468	44421554	44421468	44421549	44421910	44421951	22119	0,8,1	0,2,2	8,6,1	0,2,0	154	149	2.6919649852396634e-12	6.44971338289e-11	NA,0.795,0.326	1.0,0.744,1.0	-0.354
6385	gene:Solyc09g010970.2	NA	9	-	4323725	4323839	4323725	4323817	4324029	4324078	6385	8,103,34	5,9,6	77,112,41	14,2,4	171	149	2.7706524968905513e-12	6.63221798689e-11	0.582,0.909,0.832	0.827,0.98,0.899	-0.128
23446	gene:Solyc05g051230.2	NA	5	+	61498410	61498583	61498525	61498583	61497674	61497799	23446	4,12,7	61,102,61	32,16,12	223,128,87	264	149	2.886261563427027e-12	6.90134780457e-11	0.036,0.062,0.061	0.075,0.066,0.072	-0.018
4608	gene:Solyc01g111410.2	NA	1	+	97668888	97668982	97668904	97668982	97668633	97668757	4608	16,58,31	2,14,4	106,67,35	7,5,2	165	149	2.8883156966705378e-12	6.90134780457e-11	0.878,0.789,0.875	0.932,0.924,0.94	-0.085
26216	gene:Solyc01g068470.2	NA	1	-	77712364	77712472	77712364	77712457	77714053	77714206	26216	6,5,0	0,2,0	9,4,3	2,2,0	164	149	2.918352705220681e-12	6.9668077838e-11	1.0,0.694,NA	0.803,0.645,1.0	0.031
7517	gene:Solyc05g051630.2	NA	5	+	62005687	62005848	62005692	62005848	62003019	62003138	7517	15,11,13	5,6,3	12,14,9	10,13,1	154	149	2.9412897627864466e-12	7.01521542971e-11	0.744,0.639,0.807	0.537,0.51,0.897	0.082
3129	gene:Solyc01g098500.2	NA	1	+	89007803	89007893	89007810	89007893	89007416	89007479	3129	45,119,51	2,2,0	101,86,37	7,2,0	156	149	3.12699674206195e-12	7.45140443169e-11	0.956,0.983,1.0	0.932,0.976,1.0	0.01
26911	gene:Solyc03g118690.2	NA	3	+	67544722	67544875	67544748	67544875	67543798	67544143	26911	48,98,97	6,7,2	136,77,63	3,0,0	175	149	3.139488607290509e-12	7.47441967254e-11	0.872,0.923,0.976	0.975,1.0,1.0	-0.068
4632	gene:Solyc10g007130.2	NA	10	-	1529236	1529318	1529236	1529312	1530852	1530897	4632	22,38,47	0,5,3	85,28,25	2,1,0	155	149	3.3078304162098512e-12	7.86810266449e-11	1.0,0.88,0.938	0.976,0.964,1.0	-0.041
22735	gene:Solyc03g097240.2	NA	3	-	59545375	59545482	59545375	59545451	59545606	59545684	22735	12,28,17	4,12,4	25,33,12	13,15,9	180	149	3.6036989069607744e-12	8.56414175376e-11	0.713,0.659,0.779	0.614,0.646,0.525	0.122
13129	gene:Solyc04g081500.2	NA	4	-	65451525	65451679	65451525	65451676	65451834	65451931	13129	1,4,1	1,6,0	18,12,5	4,3,1	152	149	3.885702478805582e-12	9.22600771273e-11	0.495,0.395,1.0	0.815,0.797,0.831	-0.184
25663	gene:Solyc01g112250.2	NA	1	+	98325478	98325623	98325481	98325623	98325248	98325392	25663	8,5,2	1,2,0	3,4,2	2,3,0	152	149	4.123003876656656e-12	9.78064022143e-11	0.887,0.71,1.0	0.595,0.567,1.0	0.145
11918	gene:Solyc07g017610.2	NA	7	+	7674467	7674681	7674632	7674681	7673433	7673574	11918	5,1,2	0,7,3	3,1,2	0,0,0	314	149	4.1385084396403195e-12	9.80859965223e-11	1.0,0.063,0.24	1.0,1.0,1.0	-0.566
5517	gene:Solyc02g091030.2	NA	2	+	52467911	52468001	52467923	52468001	52467433	52467511	5517	4,0,1	10,7,4	0,2,1	14,8,11	161	149	4.188848880831847e-12	9.91899862006e-11	0.27,0.0,0.188	0.0,0.188,0.078	0.064
1867	gene:Solyc01g073960.2	NA	1	-	81310240	81310441	81310240	81310435	81310540	81310793	1867	31,84,32	0,0,2	93,80,40	3,4,0	155	149	4.203564034830902e-12	9.94491620402e-11	1.0,1.0,0.939	0.968,0.951,1.0	0.007
7800	gene:Solyc01g110640.1	NA	1	-	97278470	97278591	97278470	97278588	97278689	97278707	7800	2,0,0	0,3,4	4,0,1	7,1,0	152	149	4.268887325673754e-12	1.00904102835e-10	1.0,0.0,0.0	0.359,0.0,1.0	-0.12
16542	gene:Solyc11g069910.1	NA	11	+	54524329	54524381	54524348	54524381	54523530	54523626	16542	20,11,13	304,514,297	16,10,7	623,237,281	168	149	4.3340480796634765e-12	1.02352600084e-10	0.055,0.019,0.037	0.022,0.036,0.022	0.01
6524	gene:Solyc06g065640.2	NA	6	+	41044356	41044472	41044362	41044472	41043286	41043404	6524	33,118,60	26,40,16	116,130,64	80,50,26	155	149	4.4363523150761235e-12	1.0467489957e-10	0.55,0.739,0.783	0.582,0.714,0.703	0.024
16938	gene:Solyc03g116500.2	NA	3	+	65901887	65902058	65901894	65902058	65901670	65901802	16938	60,144,75	0,4,2	179,178,65	10,2,2	156	149	4.6540088576857935e-12	1.09712332133e-10	1.0,0.972,0.973	0.945,0.988,0.969	0.014
21042	gene:Solyc02g080970.2	NA	2	-	45039716	45039797	45039716	45039780	45041012	45041094	21042	30,40,26	3,2,0	55,31,37	2,1,0	166	149	4.72092894046657e-12	1.11190521893e-10	0.9,0.947,1.0	0.961,0.965,1.0	-0.026
9286	gene:Solyc06g009650.2	NA	6	+	3594172	3594276	3594177	3594276	3593337	3593442	9286	2,1,1	38,72,42	8,2,0	128,77,37	154	149	4.915515640267926e-12	1.1567028285e-10	0.048,0.013,0.023	0.057,0.025,0.0	0.001
20419	gene:Solyc01g068340.2	NA	1	+	77560793	77560936	77560803	77560936	77559640	77559944	20419	0,2,1	8,8,6	1,0,0	23,9,9	159	149	5.272245777037013e-12	1.23954163416e-10	0.0,0.19,0.135	0.039,0.0,0.0	0.095
1049	gene:Solyc07g049570.2	NA	7	+	59910981	59911020	59910986	59911020	59910808	59910889	1049	1,14,2	47,80,52	17,12,9	71,58,22	154	149	5.784004351719548e-12	1.35864871589e-10	0.02,0.145,0.036	0.188,0.167,0.284	-0.146
24055	gene:Solyc03g111160.2	NA	3	+	61813653	61813789	61813656	61813789	61812925	61813006	24055	0,2,0	49,89,34	1,6,0	86,72,40	152	149	5.816204796695392e-12	1.36499703142e-10	0.0,0.022,0.0	0.011,0.076,0.0	-0.022
20397	gene:Solyc01g102990.2	NA	1	+	91649537	91649627	91649549	91649627	91649397	91649472	20397	1,5,4	22,67,34	3,2,2	98,57,19	161	149	6.108134398049804e-12	1.43223535365e-10	0.04,0.065,0.098	0.028,0.031,0.089	0.018
12428	gene:Solyc05g050680.2	NA	5	-	60798670	60798870	60798670	60798836	60798966	60799076	12428	12,17,13	96,181,118	22,13,12	274,188,149	183	149	6.544875292576829e-12	1.5326015295e-10	0.092,0.071,0.082	0.061,0.053,0.062	0.023
18304	gene:Solyc04g007610.2	NA	4	-	1293454	1293528	1293454	1293515	1293645	1293714	18304	64,112,84	0,3,3	209,132,76	10,5,0	162	149	6.5477915150351466e-12	1.5326015295e-10	1.0,0.972,0.963	0.951,0.96,1.0	0.008
13951	gene:Solyc02g090480.2	NA	2	+	52012677	52012765	52012680	52012765	52011891	52012392	13951	31,30,28	1,6,0	66,57,26	0,5,0	152	149	7.28200196507465e-12	1.7029426404e-10	0.968,0.831,1.0	1.0,0.918,1.0	-0.04
7634	gene:Solyc11g069810.1	NA	11	-	54439950	54440143	54439950	54440042	54442634	54442705	7634	11,13,6	0,8,2	26,20,5	20,7,1	250	149	7.506224650595535e-12	1.75382373834e-10	1.0,0.492,0.641	0.437,0.63,0.749	0.106
2328	gene:Solyc03g005920.2	NA	3	-	624189	624301	624189	624264	626661	627172	2328	3,5,4	52,81,55	13,6,4	112,58,70	186	149	7.816894612366357e-12	1.82479524761e-10	0.044,0.047,0.055	0.085,0.077,0.044	-0.02
5317	gene:Solyc11g011380.1	NA	11	+	4459181	4459256	4459185	4459256	4458972	4459101	5317	82,174,90	3693,6231,4671	143,76,51	7112,3447,2927	153	149	8.504632747608733e-12	1.98358715517e-10	0.021,0.026,0.018	0.019,0.021,0.017	0.003
4469	gene:Solyc01g109860.2	NA	1	+	96701285	96701382	96701300	96701382	96701117	96701198	4469	12,6,7	30,72,24	16,24,3	67,65,17	164	149	8.519666753820497e-12	1.98533824469e-10	0.267,0.07,0.209	0.178,0.251,0.138	-0.007
8543	gene:Solyc06g005190.2	NA	6	+	207096	207246	207107	207246	206713	206821	8543	1,7,6	34,72,47	19,8,2	94,84,42	160	149	8.835224927324062e-12	2.0570555901e-10	0.027,0.083,0.106	0.158,0.081,0.042	-0.022
1945	gene:Solyc01g103170.2	NA	1	-	91829667	91829905	91829667	91829760	91830248	91830315	1945	8,3,5	0,0,0	7,7,0	8,3,5	294	149	9.669964846928155e-12	2.24743614711e-10	1.0,1.0,1.0	0.307,0.542,0.0	0.717
8306	gene:Solyc04g015220.2	NA	4	-	5406761	5406905	5406761	5406835	5407040	5409516	8306	1,6,4	161,318,169	19,9,7	354,270,144	219	149	9.665597515164073e-12	2.24743614711e-10	0.004,0.013,0.016	0.035,0.022,0.032	-0.019
5288	gene:Solyc06g074740.2	VPS41	6	-	46280036	46280151	46280036	46280137	46280240	46280318	5288	4,1,0	70,104,95	5,8,4	167,96,65	163	149	1.0311298745386925e-11	2.39438159863e-10	0.05,0.009,0.0	0.027,0.071,0.053	-0.031
4071	gene:Solyc04g077560.2	NA	4	-	62528919	62528993	62528919	62528972	62529093	62529280	4071	0,0,4	0,2,2	2,3,1	0,0,2	170	149	1.0846969866635761e-11	2.51655424901e-10	NA,0.0,0.637	1.0,1.0,0.305	-0.45
1564	gene:Solyc12g056340.1	NA	12	+	62299291	62299516	62299310	62299516	62299142	62299198	1564	7,31,13	1,0,2	29,22,12	4,3,4	168	149	1.08902787886452e-11	2.52438193467e-10	0.861,1.0,0.852	0.865,0.867,0.727	0.085
2361	gene:Solyc06g074430.2	NA	6	+	46068958	46069054	46068961	46069054	46068772	46068867	2361	72,181,102	2,7,4	163,116,139	7,0,2	152	149	1.0931879920532572e-11	2.53180035491e-10	0.972,0.962,0.962	0.958,1.0,0.986	-0.016
18019	gene:Solyc11g065960.1	NA	11	+	51587569	51587689	51587572	51587689	51586038	51586254	18019	40,70,49	43,93,104	107,34,61	137,47,62	152	149	1.0967732400696935e-11	2.53787555261e-10	0.477,0.425,0.316	0.434,0.415,0.491	-0.041
8182	gene:Solyc06g005080.2	NA	6	-	71370	71562	71370	71559	73611	73717	8182	4,5,5	71,135,127	20,8,6	276,197,104	152	149	1.1618641523379042e-11	2.68613623791e-10	0.052,0.035,0.037	0.066,0.038,0.054	-0.011
4589	gene:Solyc11g065900.1	NA	11	+	51490638	51490771	51490671	51490771	51490505	51490581	4589	1,5,0	18,56,37	1,2,0	89,59,27	182	149	1.1691310358138009e-11	2.70056984183e-10	0.044,0.068,0.0	0.009,0.027,0.0	0.025
15830	gene:Solyc05g005020.2	NA	5	-	34749	34988	34749	34848	35154	35265	15830	18,32,30	114,264,157	69,49,12	352,204,128	289	149	1.1975519295493478e-11	2.76379898072e-10	0.075,0.059,0.09	0.092,0.11,0.046	-0.008
5763	gene:Solyc03g118030.2	NA	3	-	67021580	67021663	67021580	67021645	67021765	67021993	5763	78,184,95	3,4,2	219,172,89	4,1,1	167	149	1.2017233191668645e-11	2.77100169898e-10	0.959,0.976,0.977	0.98,0.994,0.988	-0.017
22777	gene:Solyc05g011810.2	NA	5	+	5042910	5043001	5042916	5043001	5042652	5042749	22777	2,6,4	65,120,74	10,0,1	202,126,112	155	149	1.2857999541322927e-11	2.96228095983e-10	0.029,0.046,0.049	0.045,0.0,0.009	0.023
18688	gene:Solyc12g008770.1	NA	12	+	2125000	2125086	2125005	2125086	2123671	2123821	18688	31,82,29	2,4,0	59,54,38	0,0,2	154	149	1.2966293284897586e-11	2.98462347786e-10	0.937,0.952,1.0	1.0,1.0,0.948	-0.02
22468	gene:Solyc09g020140.2	NA	9	-	18643105	18643295	18643105	18643228	18643736	18643791	22468	12,35,8	0,3,0	35,27,10	2,4,0	216	149	1.3012810225220623e-11	2.99271945014e-10	1.0,0.889,1.0	0.923,0.823,1.0	0.048
16581	gene:Solyc07g053650.2	NA	7	+	62098547	62098631	62098588	62098631	62097716	62097772	16581	3,6,6	114,340,210	17,6,11	499,410,181	190	149	1.3146543762549417e-11	3.02084214209e-10	0.02,0.014,0.022	0.026,0.011,0.045	-0.009
2904	gene:Solyc05g013790.2	NA	5	-	7108826	7109003	7108826	7108993	7109422	7109571	2904	0,6,0	2,5,0	7,5,3	4,2,2	159	149	1.3306373071951287e-11	3.0549070084e-10	0.0,0.529,NA	0.621,0.701,0.584	-0.371
19243	gene:Solyc08g015990.2	NA	8	-	6520925	6521132	6520925	6521009	6522379	6522470	19243	0,9,5	64,182,87	6,3,2	206,164,83	272	149	1.3764601064355732e-11	3.1573600998e-10	0.0,0.026,0.031	0.016,0.01,0.013	0.006
3007	gene:Solyc03g097940.2	NA	3	+	60330113	60330234	60330158	60330234	60329136	60329325	3007	0,3,4	18,19,21	10,8,0	27,23,7	194	149	1.4184673485979972e-11	3.25089054637e-10	0.0,0.108,0.128	0.221,0.211,0.0	-0.065
3637	gene:Solyc01g005820.2	NA	1	+	540630	540755	540647	540755	540290	540342	3637	17,21,11	597,1062,692	16,12,16	1505,794,587	166	149	1.4227282889529633e-11	3.25782548041e-10	0.025,0.017,0.014	0.009,0.013,0.024	0.003
7360	gene:Solyc10g062340.1	NA	10	-	26114834	26114923	26114834	26114920	26115014	26115127	7360	39,31,26	108,160,102	54,16,16	236,112,66	152	149	1.46253186266654e-11	3.3460648747e-10	0.261,0.16,0.2	0.183,0.123,0.192	0.041
5309	gene:Solyc04g079750.2	NA	4	-	64104114	64104347	64104114	64104243	64104463	64104614	5309	29,35,30	0,2,4	56,40,32	8,5,4	253	149	1.519680022288581e-11	3.47379890017e-10	1.0,0.912,0.815	0.805,0.825,0.825	0.091
21453	gene:Solyc04g009940.2	NA	4	+	3256184	3256296	3256199	3256296	3255362	3255598	21453	7,32,12	0,3,0	47,41,16	6,3,2	164	149	1.555893138099075e-11	3.55349827618e-10	1.0,0.906,1.0	0.877,0.925,0.879	0.075
5612	gene:Solyc12g088200.1	NA	12	+	63647098	63647268	63647186	63647268	63646020	63646205	5612	0,1,2	19,41,31	3,2,2	67,47,14	237	149	1.6095440595193327e-11	3.67285144862e-10	0.0,0.015,0.039	0.027,0.026,0.082	-0.027
12448	gene:Solyc06g060610.2	NA	6	-	38609027	38609201	38609027	38609116	38609289	38609425	12448	54,120,99	7,0,0	158,96,34	12,0,0	234	149	1.658815193648657e-11	3.78201261826e-10	0.831,1.0,1.0	0.893,1.0,1.0	-0.021
18512	gene:Solyc11g072540.1	NA	11	+	55732853	55733093	55732856	55733093	55731889	55732576	18512	37,34,22	218,297,286	53,16,8	377,227,200	152	149	1.6864325502304018e-11	3.84165839745e-10	0.143,0.101,0.07	0.121,0.065,0.038	0.03
24992	gene:Solyc04g007280.2	NA	4	+	995226	995364	995280	995364	994498	995130	24992	1,2,2	2,0,0	4,1,0	1,0,0	203	149	1.8050691244435842e-11	4.10836224622e-10	0.268,1.0,1.0	0.746,1.0,NA	-0.117
23528	gene:Solyc06g070980.2	NA	6	-	43589587	43589675	43589587	43589667	43589768	43589858	23528	0,0,3	25,84,34	4,4,0	125,70,61	157	149	1.945736326365971e-11	4.42470504769e-10	0.0,0.0,0.077	0.029,0.051,0.0	-0.001
21694	gene:Solyc01g008770.2	NA	1	+	2805559	2805644	2805574	2805644	2805415	2805471	21694	5,4,0	47,69,35	5,2,0	85,81,72	164	149	2.0278926619624434e-11	4.60756076916e-10	0.088,0.05,0.0	0.051,0.022,0.0	0.022
3538	gene:Solyc02g086870.2	NA	2	-	49474406	49474479	49474406	49474471	49475098	49475150	3538	0,4,8	21,33,23	4,0,0	33,33,27	157	149	2.1227466766638376e-11	4.81892724473e-10	0.0,0.103,0.248	0.103,0.0,0.0	0.083
6188	gene:Solyc08g041780.2	NA	8	+	25836960	25837209	25837101	25837209	25836827	25836885	6188	2,5,6	0,0,0	8,0,3	3,5,3	290	149	2.15638991265827e-11	4.89109282081e-10	1.0,1.0,1.0	0.578,0.0,0.339	0.694
15040	gene:Solyc06g074320.2	NA	6	+	45943021	45943140	45943045	45943140	45942798	45942941	15040	0,2,0	7,16,15	15,8,4	70,48,19	173	149	2.236377891609511e-11	5.06816257756e-10	0.0,0.097,0.0	0.156,0.126,0.153	-0.113
22557	gene:Solyc03g118890.2	NA	3	+	67675900	67675972	67675919	67675972	67675346	67675359	22557	0,4,0	16,57,15	6,0,3	64,46,24	168	149	2.247490668725995e-11	5.08897479402e-10	0.0,0.059,0.0	0.077,0.0,0.1	-0.039
853	gene:Solyc06g062670.2	NA	6	-	39556103	39556278	39556103	39556275	39556408	39556636	853	0,5,0	0,15,4	4,11,0	16,19,1	152	149	2.3719783019006653e-11	5.36624490788e-10	NA,0.246,0.0	0.197,0.362,0.0	-0.063
21170	gene:Solyc01g107030.2	NA	1	+	94705669	94705798	94705711	94705798	94704933	94705213	21170	41,74,48	0,0,2	139,53,52	5,2,0	191	149	2.380375432155566e-11	5.3806275514e-10	1.0,1.0,0.949	0.956,0.954,1.0	0.013
16711	gene:Solyc07g041730.2	NA	7	+	54076120	54076229	54076135	54076229	54076000	54076049	16711	81,141,129	2,5,6	107,53,59	6,7,7	164	149	2.4314642473881668e-11	5.4914037142e-10	0.974,0.962,0.951	0.942,0.873,0.884	0.063
12839	gene:Solyc08g078730.2	NA	8	-	62478746	62478828	62478746	62478822	62478945	62479089	12839	117,244,215	13,19,8	398,189,124	11,7,17	155	149	2.4370661500423287e-11	5.4993471319e-10	0.896,0.925,0.963	0.972,0.963,0.875	-0.009
16717	gene:Solyc08g014120.2	NA	8	+	3780842	3781063	3780846	3781063	3780545	3780605	16717	517,802,574	3,9,10	935,475,433	20,7,4	153	149	2.5254609659241582e-11	5.69394314702e-10	0.994,0.989,0.982	0.979,0.985,0.991	0.003
23775	gene:Solyc09g009090.2	NA	9	+	2440571	2440678	2440609	2440678	2439688	2439787	23775	1,8,0	9,69,29	2,4,0	66,53,23	187	149	2.5703224123145062e-11	5.79013961695e-10	0.081,0.085,0.0	0.024,0.057,0.0	0.028
3776	gene:Solyc02g061810.2	NA	2	-	33323331	33323474	33323331	33323465	33323609	33323681	3776	2,4,5	2,0,0	8,2,3	7,0,3	158	149	2.6925220867912906e-11	6.0602423317e-10	0.485,1.0,1.0	0.519,1.0,0.485	0.16
5688	gene:Solyc08g081430.2	NA	8	+	64500291	64500467	64500306	64500467	64499525	64499544	5688	1,6,0	52,86,49	1,3,0	92,89,55	164	149	2.7086591310630108e-11	6.09136566226e-10	0.017,0.06,0.0	0.01,0.03,0.0	0.012
14441	gene:Solyc08g078210.2	NA	8	+	62045374	62045494	62045385	62045494	62045234	62045269	14441	6,9,2	38,109,65	0,2,2	42,41,22	160	149	2.775614768759301e-11	6.23662197488e-10	0.128,0.071,0.028	0.0,0.043,0.078	0.035
6542	gene:Solyc12g014440.1	NA	12	-	5415614	5415811	5415614	5415711	5417001	5417129	6542	32,43,25	15,48,25	74,26,15	57,50,21	249	149	2.8666169826988246e-11	6.43561611801e-10	0.561,0.349,0.374	0.437,0.237,0.299	0.104
15733	gene:Solyc03g122080.2	NA	3	+	70051825	70052056	70051964	70052056	70051556	70051702	15733	0,10,1	3,22,13	5,17,2	15,15,1	288	149	3.081364690788283e-11	6.9118468689e-10	0.0,0.19,0.038	0.147,0.37,0.509	-0.266
15709	gene:Solyc06g084480.2	NA	6	+	49568264	49568503	49568393	49568503	49566486	49566651	15709	4,2,2	7,12,11	7,14,6	12,7,8	278	149	3.0901463285774e-11	6.92565590497e-10	0.234,0.082,0.089	0.238,0.517,0.287	-0.212
11347	gene:Solyc03g083420.2	NA	3	+	53292510	53292617	53292514	53292617	53291844	53291931	11347	59,103,65	0,1,2	104,56,51	3,0,4	153	149	3.121451742762584e-11	6.9898790766e-10	1.0,0.99,0.969	0.971,1.0,0.925	0.021
12266	gene:Solyc02g021590.2	NA	2	+	23241879	23241966	23241898	23241966	23241730	23241817	12266	0,5,0	20,37,30	3,9,0	79,49,37	168	149	3.176706761456205e-11	7.10757825788e-10	0.0,0.107,0.0	0.033,0.14,0.0	-0.022
2503	gene:Solyc01g105370.2	NA	1	-	93560339	93560555	93560339	93560482	93561181	93561449	2503	148,268,149	2,5,8	116,90,62	6,5,2	222	149	3.1949992140152874e-11	7.13640002257e-10	0.98,0.973,0.926	0.928,0.924,0.954	0.024
5489	gene:Solyc04g080090.2	NA	4	-	64368403	64368694	64368403	64368617	64369315	64369468	5489	54,77,58	7,1,5	104,46,35	6,0,2	226	149	3.192811208102612e-11	7.13640002257e-10	0.836,0.981,0.884	0.92,1.0,0.92	-0.046
24312	gene:Solyc01g099140.2	NA	1	-	89454323	89454411	89454323	89454402	89455285	89455491	24312	10,15,6	1,2,0	13,6,12	2,2,1	158	149	3.417756696735105e-11	7.6274961001e-10	0.904,0.876,1.0	0.86,0.739,0.919	0.087
21410	gene:Solyc11g072970.1	NA	11	-	56119747	56119813	56119747	56119804	56120535	56120616	21410	0,3,0	12,19,23	5,3,11	15,9,5	158	149	3.5976259132975455e-11	8.02212797691e-10	0.0,0.13,0.0	0.239,0.239,0.675	-0.341
26870	gene:Solyc09g008680.2	NA	9	-	2130059	2130104	2130059	2130101	2130880	2131021	26870	2,0,1	23,20,20	3,3,4	36,16,24	152	149	3.664676739692576e-11	8.16473882739e-10	0.079,0.0,0.047	0.076,0.155,0.14	-0.082
15792	gene:Solyc01g098870.2	NA	1	+	89251108	89251242	89251114	89251242	89250796	89251022	15792	65,104,65	37,97,45	140,53,40	112,61,38	155	149	3.787447702047554e-11	8.43114623901e-10	0.628,0.508,0.581	0.546,0.455,0.503	0.071
17258	gene:Solyc04g051310.2	NA	4	+	50316493	50316571	50316500	50316571	50313123	50313824	17258	16,14,14	28,64,54	23,8,7	92,48,32	156	149	3.912173431168016e-11	8.70145218725e-10	0.353,0.173,0.198	0.193,0.137,0.173	0.074
17082	gene:Solyc05g054460.2	NA	5	+	64388617	64388740	64388636	64388740	64388387	64388522	17082	4,3,0	5,16,9	0,0,5	28,14,8	168	149	3.935634961109522e-11	8.74626071096e-10	0.415,0.143,0.0	0.0,0.0,0.357	0.067
26649	gene:Solyc01g100380.2	NA	1	-	90429077	90429283	90429077	90429158	90429397	90429454	26649	123,168,136	0,156,0	439,108,161	0,122,0	274	149	4.039380779966726e-11	8.9692614137e-10	1.0,0.369,1.0	1.0,0.325,1.0	0.015
11594	gene:Solyc05g054100.2	NA	5	-	64075987	64076128	64075987	64076107	64077775	64077869	11594	5,24,3	208,484,231	4,0,6	572,468,206	170	149	4.094776816991861e-11	9.08461881038e-10	0.021,0.042,0.011	0.006,0.0,0.025	0.014
1640	gene:Solyc08g068920.2	NA	8	-	58000121	58000298	58000121	58000193	58002303	58002345	1640	0,2,0	3,5,0	0,6,0	7,13,6	254	149	4.119101655923104e-11	9.13090609929e-10	0.0,0.19,NA	0.0,0.213,0.0	0.024
11483	gene:Solyc06g083540.2	NA	6	-	48924951	48925058	48924951	48925040	48925117	48925198	11483	7,3,5	184,394,242	11,10,6	490,327,208	167	149	4.4018213145451177e-11	9.74942438761e-10	0.033,0.007,0.018	0.02,0.027,0.025	-0.005
22146	gene:Solyc06g060810.2	NA	6	-	38841167	38841354	38841167	38841321	38842274	38842385	22146	0,2,3	43,76,35	0,3,10	112,118,52	182	149	4.591395648782844e-11	1.01607739781e-09	0.0,0.021,0.066	0.0,0.02,0.136	-0.023
24158	gene:Solyc01g094330.2	NA	1	-	85851425	85851512	85851425	85851500	85851648	85851850	24158	0,3,2	6,19,4	6,0,1	9,5,5	161	149	4.609639831280543e-11	1.01925975783e-09	0.0,0.127,0.316	0.382,0.0,0.156	-0.032
21992	gene:Solyc04g007970.2	NA	4	-	1623122	1623257	1623122	1623245	1623329	1623428	21992	5,12,1	0,5,1	10,8,3	0,2,1	161	149	4.685716874140692e-11	1.03521378076e-09	1.0,0.69,0.481	1.0,0.787,0.735	-0.117
5600	gene:Solyc01g010460.2	NA	1	+	5358641	5358794	5358645	5358794	5358228	5358392	5600	6,3,12	1,2,4	27,9,6	0,5,0	153	149	5.5632082432580867e-11	1.22804912342e-09	0.854,0.594,0.745	1.0,0.637,1.0	-0.148
25794	gene:Solyc01g097730.2	NA	1	+	88456763	88456995	88456780	88456995	88456435	88456537	25794	1,2,0	0,5,2	2,5,1	3,0,2	166	149	5.6632458982072457e-11	1.24908665175e-09	1.0,0.264,0.0	0.374,1.0,0.31	-0.14
21711	gene:Solyc02g077560.2	NA	2	+	42461512	42461724	42461515	42461724	42461053	42461110	21711	17,21,9	26,42,30	21,12,10	61,32,36	152	149	5.677187526914908e-11	1.25111553695e-09	0.391,0.329,0.227	0.252,0.269,0.214	0.071
21872	gene:Solyc03g110940.2	NA	3	+	61664911	61665160	61665025	61665160	61663785	61663914	21872	2,7,3	26,56,27	15,2,8	60,55,40	263	149	5.826435782716196e-11	1.28293447005e-09	0.042,0.066,0.059	0.124,0.02,0.102	-0.026
17754	gene:Solyc01g049960.2	NA	1	-	47706852	47706925	47706852	47706901	47706988	47707125	17754	32,69,44	18,15,7	53,54,53	21,6,5	173	149	5.847225306898002e-11	1.28643833503e-09	0.605,0.798,0.844	0.685,0.886,0.901	-0.075
25085	gene:Solyc01g109350.2	NA	1	-	96318805	96318971	96318805	96318930	96319331	96319418	25085	99,147,103	1,3,0	240,173,114	1,9,0	190	149	6.001698958983286e-11	1.31932347366e-09	0.987,0.975,1.0	0.995,0.938,1.0	0.01
20319	gene:Solyc01g104970.2	NA	1	+	93290896	93291033	93290900	93291033	93290079	93290489	20319	0,2,5	16,51,20	1,1,3	65,37,34	153	149	6.030480714647203e-11	1.32454663424e-09	0.0,0.037,0.196	0.015,0.026,0.079	0.038
3077	gene:Solyc12g095890.1	NA	12	+	65000765	65000828	65000785	65000828	65000599	65000697	3077	25,51,27	0,5,0	89,43,37	5,5,3	169	149	6.309935597603943e-11	1.38477363668e-09	1.0,0.9,1.0	0.94,0.883,0.916	0.054
21029	gene:Solyc11g020590.1	NA	11	+	11623668	11623799	11623672	11623799	11620585	11620661	21029	33,88,35	0,4,3	82,63,46	12,0,1	153	149	6.542503980071816e-11	1.43461938895e-09	1.0,0.955,0.919	0.869,1.0,0.978	0.009
13615	gene:Solyc08g079170.2	NA	8	+	62809635	62809722	62809655	62809722	62809208	62809432	13615	19,27,18	518,1174,573	36,15,19	1519,939,696	169	149	6.570960317040807e-11	1.43966247677e-09	0.031,0.02,0.027	0.02,0.014,0.024	0.007
13560	gene:Solyc01g087500.2	NA	1	-	82446029	82446138	82446029	82446135	82446248	82446298	13560	66,202,102	47,67,31	306,156,95	80,54,44	152	149	6.877679918576608e-11	1.50561260226e-09	0.579,0.747,0.763	0.789,0.739,0.679	-0.039
11401	gene:Solyc01g099970.2	NA	1	-	90060927	90061074	90060927	90061065	90061147	90061327	11401	4,9,3	6,2,4	9,2,3	2,0,0	158	149	6.895298484099728e-11	1.50821789977e-09	0.386,0.809,0.414	0.809,1.0,1.0	-0.4
23178	gene:Solyc10g078150.1	NA	10	+	60024441	60024639	60024475	60024639	60022803	60022863	23178	0,7,2	0,0,0	0,0,0	0,2,2	183	149	6.93940470930316e-11	1.51660776161e-09	NA,1.0,1.0	NA,0.0,0.0	1.0
18205	gene:Solyc06g007670.2	NA	6	-	1674952	1675134	1674952	1675022	1675875	1675915	18205	85,121,89	2960,6076,3856	163,87,75	8784,4081,3605	261	149	7.157918698898529e-11	1.56306901787e-09	0.016,0.011,0.013	0.01,0.012,0.012	0.002
2041	gene:Solyc12g039180.1	NA	12	-	45336720	45336840	45336720	45336776	45337953	45338040	2041	55,198,107	4,5,0	258,235,72	0,3,2	213	149	7.277044429394875e-11	1.58776803146e-09	0.906,0.965,1.0	1.0,0.982,0.962	-0.024
18191	gene:Solyc07g065490.2	NA	7	+	67226808	67226937	67226826	67226937	67226537	67226597	18191	8,12,7	54,296,61	11,14,0	407,365,164	167	149	7.583851555092821e-11	1.65334231547e-09	0.117,0.035,0.093	0.024,0.033,0.0	0.063
19316	gene:Solyc02g068180.2	NA	2	+	38201863	38201943	38201891	38201943	38200789	38200826	19316	5,14,4	1,9,0	28,25,15	0,5,2	177	149	7.741551588237426e-11	1.68632856603e-09	0.808,0.567,1.0	1.0,0.808,0.863	-0.099
22524	gene:Solyc07g062430.2	NA	7	+	65178397	65178515	65178443	65178515	65176878	65176920	22524	5,3,2	70,103,72	13,3,3	147,113,48	195	149	7.84661558960536e-11	1.70780422969e-09	0.052,0.022,0.021	0.063,0.02,0.046	-0.011
16817	gene:Solyc06g073130.2	NA	6	-	45057237	45057467	45057237	45057262	45057559	45057750	16817	8,43,30	8,3,3	59,66,25	1,0,0	354	149	7.967835450491182e-11	1.73275788416e-09	0.296,0.858,0.808	0.961,1.0,1.0	-0.333
10810	gene:Solyc01g034150.2	NA	1	-	36255080	36255272	36255080	36255155	36256428	36256568	10810	1,1,2	0,0,0	5,7,1	2,2,8	266	149	8.584917019183401e-11	1.8654161948e-09	1.0,1.0,1.0	0.583,0.662,0.065	0.563
10955	gene:Solyc01g090290.2	NA	1	+	83963897	83963989	83963900	83963989	83963442	83963581	10955	4,1,3	216,307,224	9,3,4	446,178,218	152	149	8.813370902611564e-11	1.9134807493e-09	0.018,0.003,0.013	0.019,0.016,0.018	-0.006
7556	gene:Solyc12g013980.1	NA	12	+	4820160	4820384	4820167	4820384	4818608	4818728	7556	1,9,8	5,2,0	13,6,4	4,7,5	156	149	9.17054622988229e-11	1.98939012334e-09	0.16,0.811,1.0	0.756,0.45,0.433	0.111
16916	gene:Solyc06g083570.2	NA	6	+	48939762	48939958	48939803	48939958	48939084	48939186	16916	2,5,4	1,0,2	8,7,8	0,8,0	190	149	9.193238237422219e-11	1.99267404655e-09	0.611,1.0,0.611	1.0,0.407,1.0	-0.062
13194	gene:Solyc02g083390.2	NA	2	+	46815780	46815878	46815785	46815878	46815161	46815248	13194	119,181,125	0,4,0	270,98,131	5,4,2	154	149	9.467713898836287e-11	2.05048296336e-09	1.0,0.978,1.0	0.981,0.96,0.984	0.018
1260	gene:Solyc04g005010.2	NA	4	-	5420	5516	5420	5513	5759	5846	1260	0,5,0	21,39,30	0,3,0	75,36,37	152	149	9.586434913459265e-11	2.07449193259e-09	0.0,0.112,0.0	0.0,0.076,0.0	0.012
8424	gene:Solyc06g065700.2	NA	6	+	41136557	41136674	41136562	41136674	41136262	41136339	8424	71,101,58	0,2,0	125,93,55	4,2,2	154	149	9.608973320369512e-11	2.07766481326e-09	1.0,0.98,1.0	0.968,0.978,0.964	0.023
13813	gene:Solyc02g071800.2	NA	2	+	41154666	41154871	41154690	41154871	41154015	41154392	13813	0,6,3	20,42,26	10,9,5	75,63,35	173	149	1.0317838890263577e-10	2.2291095175e-09	0.0,0.11,0.09	0.103,0.11,0.11	-0.041
23777	gene:Solyc01g094880.2	NA	1	+	86289150	86289349	86289307	86289349	86288759	86288819	23777	10,9,3	47,90,45	13,5,0	108,60,60	306	149	1.0932518573137488e-10	2.35997469264e-09	0.094,0.046,0.031	0.055,0.039,0.0	0.026
18701	gene:Solyc06g076470.2	NA	6	+	47513205	47513357	47513221	47513357	47512534	47512625	18701	1,5,1	3,0,1	12,9,4	2,0,1	165	149	1.1429640391238522e-10	2.46526969649e-09	0.231,1.0,0.475	0.844,1.0,0.783	-0.307
22293	gene:Solyc05g005000.2	NA	5	-	4229	4357	4229	4333	4562	4657	22293	2,5,0	25,81,20	6,5,5	74,86,43	173	149	1.158107580798022e-10	2.49589214656e-09	0.064,0.05,0.0	0.065,0.048,0.091	-0.03
14864	gene:Solyc06g063140.2	NA	6	+	39886315	39886505	39886323	39886505	39886027	39886246	14864	15,43,33	510,882,644	33,27,21	1296,513,526	157	149	1.1868729036171324e-10	2.55579757751e-09	0.027,0.044,0.046	0.024,0.048,0.037	0.003
3689	gene:Solyc04g051450.2	NA	4	+	50568647	50568759	50568660	50568759	50567702	50568440	3689	1,5,1	22,44,33	9,8,1	49,28,28	162	149	1.256256329964202e-10	2.70300046722e-09	0.04,0.095,0.027	0.145,0.208,0.032	-0.074
11730	gene:Solyc07g009350.2	NA	7	-	4390021	4390084	4390021	4390069	4391102	4391232	11730	28,66,63	0,4,2	121,81,42	0,3,0	164	149	1.272570469421912e-10	2.7358709383e-09	1.0,0.937,0.966	1.0,0.961,1.0	-0.019
4613	gene:Solyc01g111410.2	NA	1	+	97668864	97668982	97668897	97668982	97668633	97668757	4613	4,0,0	0,2,0	7,2,0	4,8,8	182	149	1.290391119964409e-10	2.77192405159e-09	1.0,0.0,NA	0.589,0.17,0.0	0.247
9456	gene:Solyc03g115760.2	NA	3	+	65375902	65376090	65375965	65376090	65374855	65375044	9456	28,40,29	0,0,6	53,23,30	8,2,6	212	149	1.3079990360866183e-10	2.80746188551e-09	1.0,1.0,0.773	0.823,0.89,0.778	0.094
6383	gene:Solyc09g010970.2	NA	9	-	4325106	4325333	4325106	4325174	4325455	4325542	6383	2,6,5	16,42,39	11,10,6	45,76,22	308	149	1.3180860313260321e-10	2.8268123106e-09	0.057,0.065,0.058	0.106,0.06,0.117	-0.034
15439	gene:Solyc01g090700.2	NA	1	-	84342122	84342357	84342122	84342207	84344121	84344205	15439	0,7,1	27,88,18	8,13,0	100,85,22	299	149	1.3262221947672334e-10	2.84195087537e-09	0.0,0.038,0.027	0.038,0.071,0.0	-0.015
22573	gene:Solyc03g094070.2	NA	3	-	55778672	55778685	55778672	55778682	55778840	55779082	22573	5,5,2	4,6,0	12,6,4	19,15,1	152	149	1.3412292640862094e-10	2.87177652251e-09	0.551,0.45,1.0	0.382,0.282,0.797	0.18
12201	gene:Solyc09g075450.2	NA	9	-	67153530	67153694	67153530	67153680	67153810	67153928	12201	3,9,2	115,257,137	3,7,1	325,200,147	163	149	1.3804594738963148e-10	2.95337716642e-09	0.023,0.031,0.013	0.008,0.031,0.006	0.007
3040	gene:Solyc03g115810.2	NA	3	+	65399936	65400021	65399941	65400021	65398512	65399367	3040	1,2,4	41,113,87	6,8,1	146,118,53	154	149	1.4482247846032745e-10	3.09584453752e-09	0.023,0.017,0.043	0.038,0.062,0.018	-0.012
10718	gene:Solyc06g061130.2	NA	6	+	39137553	39137605	39137562	39137605	39137392	39137443	10718	2,6,4	0,2,0	12,10,0	0,2,1	158	149	1.4772599582112786e-10	3.15535550102e-09	1.0,0.739,1.0	1.0,0.825,0.0	0.305
981	gene:Solyc05g009710.2	NA	5	-	3910446	3910549	3910446	3910484	3910619	3910662	981	11,29,19	4,16,10	38,19,12	52,32,14	214	149	1.5190985313972456e-10	3.24209548218e-09	0.657,0.558,0.57	0.337,0.292,0.374	0.261
13489	gene:Solyc01g098710.2	NA	1	-	89132637	89132734	89132637	89132721	89132846	89132929	13489	8,16,3	0,1,0	28,22,7	7,2,1	162	149	1.5373366581983156e-10	3.2775283664e-09	1.0,0.936,1.0	0.786,0.91,0.866	0.125
4811	gene:Solyc06g053560.2	NA	6	-	36372143	36372247	36372143	36372228	36372327	36372391	4811	2,10,2	59,103,60	7,1,2	159,98,50	168	149	1.5381857225842675e-10	3.2775283664e-09	0.029,0.079,0.029	0.038,0.009,0.034	0.019
19994	gene:Solyc12g006030.1	NA	12	-	628099	628191	628099	628148	628286	628356	19994	0,3,0	32,101,39	2,6,0	98,79,43	192	149	1.5645306348107178e-10	3.33097285034e-09	0.0,0.023,0.0	0.016,0.056,0.0	-0.016
19108	gene:Solyc02g094090.2	NA	2	-	54729017	54729091	54729017	54729087	54732127	54732269	19108	30,63,52	4,13,7	105,65,55	6,2,7	153	149	1.5784301557224793e-10	3.35746101035e-09	0.88,0.825,0.879	0.945,0.969,0.884	-0.071
26285	gene:Solyc06g051430.2	NA	6	+	34851839	34851928	34851843	34851928	34850291	34850395	26285	40,77,40	2,17,12	143,73,43	45,14,9	153	149	1.579517462317482e-10	3.35746101035e-09	0.951,0.815,0.764	0.756,0.835,0.823	0.039
19164	gene:Solyc08g006550.2	NA	8	+	1163627	1163782	1163657	1163782	1163432	1163549	19164	26,48,25	1,2,0	50,51,25	2,4,0	179	149	1.6181043292420158e-10	3.43671289059e-09	0.956,0.952,1.0	0.954,0.914,1.0	0.013
25436	gene:Solyc02g093140.2	NA	2	-	54057495	54057668	54057495	54057611	54058245	54058298	25436	0,4,0	20,28,6	3,4,1	37,21,16	206	149	1.7159028741190044e-10	3.6414965339e-09	0.0,0.094,0.0	0.055,0.121,0.043	-0.042
8036	gene:Solyc03g093390.2	NA	3	-	54656034	54656177	54656034	54656147	54656737	54656997	8036	19,40,27	647,1126,765	117,104,37	2177,1291,789	179	149	1.7273997819181542e-10	3.66294846039e-09	0.024,0.029,0.029	0.043,0.063,0.038	-0.021
6937	gene:Solyc10g079880.1	NA	10	-	61349348	61349528	61349348	61349491	61349809	61350029	6937	7,13,4	273,669,395	18,17,16	973,872,365	186	149	1.7389615108711408e-10	3.6845032687e-09	0.02,0.015,0.008	0.015,0.015,0.034	-0.007
16751	gene:Solyc02g068870.1	NA	2	-	38759602	38759704	38759602	38759701	38759806	38759809	16751	23,20,21	8,22,14	40,33,26	36,6,5	152	149	1.7926037966994162e-10	3.79511200266e-09	0.738,0.471,0.595	0.521,0.844,0.836	-0.132
19969	gene:Solyc03g095760.2	NA	3	-	56958482	56958734	56958482	56958724	56959607	56960108	19969	16,45,33	4,10,3	74,70,25	32,14,16	159	149	1.803741605179725e-10	3.81562949503e-09	0.789,0.808,0.912	0.684,0.824,0.594	0.136
5699	gene:Solyc07g052570.2	NA	7	-	61058471	61058711	61058471	61058614	61058862	61058923	5699	4,5,4	6,21,17	10,2,0	35,19,22	246	149	1.8124082724993175e-10	3.83089085098e-09	0.288,0.126,0.125	0.148,0.06,0.0	0.11
16655	gene:Solyc08g082280.2	NA	8	-	65117031	65117142	65117031	65117137	65117328	65117395	16655	0,0,0	2,2,0	1,6,0	0,0,0	154	149	1.8440141583068998e-10	3.89457561905e-09	0.0,0.0,NA	1.0,1.0,NA	-1.0
26342	gene:Solyc03g123560.2	NA	3	+	70374482	70374658	70374504	70374658	70374132	70374189	26342	6,15,6	93,239,113	21,21,6	260,229,104	171	149	1.9067768954504555e-10	4.02390941801e-09	0.053,0.052,0.044	0.066,0.074,0.048	-0.013
16907	gene:Solyc03g005120.2	NA	3	-	80713	80846	80713	80759	80945	81235	16907	37,109,53	3,6,4	117,75,44	2,7,0	236	149	2.013486756833349e-10	4.24570480883e-09	0.886,0.92,0.893	0.974,0.871,1.0	-0.049
15952	gene:Solyc04g049490.2	NA	4	+	42087734	42087851	42087759	42087851	42087502	42087560	15952	1,3,6	2,0,0	10,9,3	0,4,1	174	149	2.01630231283715e-10	4.24824590338e-09	0.3,1.0,1.0	1.0,0.658,0.72	-0.026
2273	gene:Solyc07g017990.2	NA	7	+	8751867	8751905	8751872	8751905	8751642	8751722	2273	12,5,27	1,0,0	38,19,0	0,3,0	154	149	2.0466575782078586e-10	4.3087613931e-09	0.921,1.0,1.0	1.0,0.86,NA	0.044
3569	gene:Solyc09g011140.2	NA	9	+	4500231	4500398	4500247	4500398	4499976	4500104	3569	3,16,0	4,12,8	12,15,2	7,7,9	165	149	2.0564687661616939e-10	4.32596408155e-09	0.404,0.546,0.0	0.608,0.659,0.167	-0.161
1928	gene:Solyc12g021170.1	NA	12	+	14527003	14527106	14527019	14527106	14526536	14526629	1928	11,26,12	4,5,6	31,28,6	12,20,2	165	149	2.0732921641915073e-10	4.35787840631e-09	0.713,0.824,0.644	0.7,0.558,0.73	0.064
23570	gene:Solyc02g079100.2	NA	2	+	43720539	43720707	43720557	43720707	43719938	43720004	23570	0,11,4	0,8,4	10,4,3	0,5,6	167	149	2.1959066036720877e-10	4.6119283677e-09	NA,0.551,0.472	1.0,0.416,0.308	-0.063
9617	gene:Solyc03g007590.2	NA	3	-	2140059	2140290	2140059	2140224	2140857	2140925	9617	0,5,2	44,64,42	7,3,2	79,55,28	215	149	2.2197761352183255e-10	4.65835120692e-09	0.0,0.051,0.032	0.058,0.036,0.047	-0.019
1534	gene:Solyc11g005590.1	NA	11	+	448039	448188	448070	448188	446521	446642	1534	49,99,62	46,54,19	161,76,58	47,40,29	180	149	2.227276285231469e-10	4.6703752884e-09	0.469,0.603,0.73	0.739,0.611,0.623	-0.057
13476	gene:Solyc02g081050.2	NA	2	-	45110170	45110262	45110170	45110255	45110341	45110493	13476	26,56,47	0,10,3	31,29,21	6,12,0	156	149	2.2411994757889173e-10	4.69583804383e-09	1.0,0.842,0.937	0.832,0.698,1.0	0.083
2353	gene:Solyc06g072160.2	NA	6	+	44479369	44479485	44479396	44479485	44479012	44479272	2353	2,10,2	38,97,88	9,4,6	80,65,52	176	149	2.371919723156537e-10	4.96578336327e-09	0.043,0.08,0.019	0.087,0.05,0.089	-0.028
24674	gene:Solyc01g067740.2	NA	1	+	76684586	76684659	76684609	76684659	76683502	76683580	24674	652,1123,784	5315,8924,7127	1058,429,606	6744,2653,3869	172	149	2.392527388888455e-10	5.0049547971e-09	0.096,0.098,0.087	0.12,0.123,0.119	-0.027
20031	gene:Solyc02g093330.2	NA	2	+	54234517	54234581	54234520	54234581	54234332	54234420	20031	1,3,0	29,43,12	1,6,0	28,23,14	152	149	2.4083107294801214e-10	5.03398008977e-09	0.033,0.064,0.0	0.034,0.204,0.0	-0.047
22301	gene:Solyc03g097290.2	NA	3	+	59619369	59619465	59619379	59619465	59619250	59619301	22301	792,1106,905	0,0,0	2026,976,780	45,51,0	159	149	2.4131714663897417e-10	5.0401464855e-09	1.0,1.0,1.0	0.977,0.947,1.0	0.025
24372	gene:Solyc06g066570.2	NA	6	+	41817627	41817789	41817722	41817789	41816661	41816811	24372	62,79,59	4,7,4	100,69,63	2,0,0	244	149	2.6930995840525596e-10	5.62035394998e-09	0.904,0.873,0.9	0.968,1.0,1.0	-0.097
13195	gene:Solyc02g083390.2	NA	2	+	46815766	46815878	46815785	46815878	46815161	46815248	13195	0,6,3	0,4,0	3,5,1	5,4,2	168	149	2.730980358548898e-10	5.69490362673e-09	NA,0.571,1.0	0.347,0.526,0.307	0.392
4535	gene:Solyc04g064470.1	NA	4	-	55606141	55606373	55606141	55606189	55606702	55606804	4535	2,0,0	2,0,2	3,2,1	5,1,1	333	149	2.749419318451235e-10	5.72882560833e-09	0.309,NA,0.0	0.212,0.472,0.309	-0.176
10285	gene:Solyc01g091950.2	NA	1	+	85485807	85485999	85485941	85485999	85484857	85484917	10285	36,104,61	1,0,2	173,120,54	5,4,8	283	149	2.8346536645702735e-10	5.90176235341e-09	0.95,1.0,0.941	0.948,0.94,0.78	0.074
4862	gene:Solyc11g008730.1	NA	11	+	2909253	2909477	2909256	2909477	2908105	2908163	4862	37,63,25	16,33,27	97,63,36	33,15,17	152	149	2.874612230945592e-10	5.98023628077e-09	0.694,0.652,0.476	0.742,0.805,0.675	-0.133
8466	gene:Solyc01g094860.2	NA	1	-	86260237	86260371	86260237	86260341	86260846	86260911	8466	4,6,2	6,0,2	9,4,0	2,1,0	179	149	2.9131045618125854e-10	6.05553863168e-09	0.357,1.0,0.454	0.789,0.769,NA	-0.175
6759	gene:Solyc03g121000.2	NA	3	+	69233137	69233252	69233140	69233252	69231320	69232027	6759	18,20,10	7,3,3	46,21,4	10,1,0	152	149	2.9299284337108786e-10	6.08571513015e-09	0.716,0.867,0.766	0.818,0.954,1.0	-0.141
20394	gene:Solyc01g102990.2	NA	1	+	91645963	91646048	91645968	91646048	91645579	91645675	20394	0,11,5	11,21,28	24,11,5	36,30,12	154	149	2.988719883314216e-10	6.20294585381e-09	0.0,0.336,0.147	0.392,0.262,0.287	-0.153
7657	gene:Solyc03g082600.2	NA	3	-	52527656	52527755	52527656	52527752	52527869	52527987	7657	206,577,240	35,60,29	661,449,243	79,37,24	152	149	3.025878873024871e-10	6.27513040814e-09	0.852,0.904,0.89	0.891,0.922,0.908	-0.025
16712	gene:Solyc06g064880.2	NA	6	+	40445804	40445934	40445813	40445934	40445650	40445733	16712	3,5,6	15,27,24	11,3,6	36,13,12	158	149	3.031009980633092e-10	6.27590363258e-09	0.159,0.149,0.191	0.224,0.179,0.32	-0.075
20732	gene:Solyc02g083180.2	NA	2	-	46677814	46677912	46677814	46677885	46678012	46678145	20732	6,23,13	12,35,13	22,16,5	23,18,2	176	149	3.030220584430758e-10	6.27590363258e-09	0.297,0.357,0.458	0.447,0.429,0.679	-0.148
2751	gene:Solyc03g122180.2	NA	3	-	70096445	70096622	70096445	70096576	70096779	70096865	2751	202,358,273	0,6,10	517,296,261	10,3,0	195	149	3.1337995533302345e-10	6.48364693469e-09	1.0,0.979,0.954	0.975,0.987,1.0	-0.01
10818	gene:Solyc02g093440.2	NA	2	+	54316173	54316378	54316236	54316378	54315675	54315962	10818	27,58,35	2,2,3	74,31,38	6,5,2	212	149	3.460018871408929e-10	7.15296534552e-09	0.905,0.953,0.891	0.897,0.813,0.93	0.036
21401	gene:Solyc08g005230.2	NA	8	+	147648	147750	147660	147750	146262	146364	21401	10,21,15	628,1210,795	20,15,11	1726,1132,670	161	149	3.514843815980848e-10	7.26061589834e-09	0.015,0.016,0.017	0.011,0.012,0.015	0.003
1648	gene:Solyc11g072280.1	NA	11	-	55479262	55479404	55479262	55479350	55481357	55481431	1648	2,26,3	4,7,3	4,3,1	13,7,6	203	149	3.5304463683201157e-10	7.28713965179e-09	0.268,0.732,0.423	0.184,0.239,0.109	0.297
6626	gene:Solyc08g066700.2	NA	8	+	55524931	55524963	55524942	55524963	55523099	55523200	6626	0,2,1	50,70,65	4,1,2	118,51,29	160	149	3.71738455550094e-10	7.66699665282e-09	0.0,0.026,0.014	0.031,0.018,0.06	-0.023
15113	gene:Solyc05g014480.2	NA	5	+	8349978	8350062	8349982	8350062	8349752	8349894	15113	15,39,19	0,4,5	31,33,17	4,0,0	153	149	3.80937833164642e-10	7.8505930477e-09	1.0,0.905,0.787	0.883,1.0,1.0	-0.064
5898	gene:Solyc07g056220.2	NA	7	-	64070509	64070628	64070509	64070615	64072782	64072922	5898	15,19,7	73,139,71	52,30,8	149,61,86	162	149	3.827359877438146e-10	7.88149306846e-09	0.159,0.112,0.083	0.243,0.311,0.079	-0.093
16573	gene:Solyc04g005250.2	NA	4	-	187405	187528	187405	187497	187624	187751	16573	0,2,0	2,0,1	0,1,0	4,6,0	180	149	3.8496870440928064e-10	7.92128662528e-09	0.0,1.0,0.0	0.0,0.121,NA	0.273
11469	gene:Solyc02g065070.2	NA	2	-	36236710	36236841	36236710	36236827	36236907	36237204	11469	1,1,2	18,42,13	6,5,0	69,49,27	163	149	3.8827464626212687e-10	7.98308409489e-09	0.048,0.021,0.123	0.074,0.085,0.0	0.011
9583	gene:Solyc07g065800.2	NA	7	-	67419897	67419954	67419897	67419939	67420049	67420153	9583	17,23,21	226,346,266	44,31,11	488,250,203	164	149	3.899040711744155e-10	8.01034228467e-09	0.064,0.057,0.067	0.076,0.101,0.047	-0.012
18499	gene:Solyc06g068780.2	NA	6	+	42629191	42629298	42629228	42629298	42629108	42629111	18499	187,431,283	0,5,5	691,466,229	10,7,12	186	149	3.97142319052952e-10	8.15269823681e-09	1.0,0.986,0.978	0.982,0.982,0.939	0.02
24067	gene:Solyc10g006460.2	NA	10	+	1066312	1066553	1066331	1066553	1066180	1066217	24067	13,11,10	122,224,137	18,3,5	238,149,116	168	149	4.056164403440639e-10	8.32018357686e-09	0.086,0.042,0.061	0.063,0.018,0.037	0.024
665	gene:Solyc06g051990.2	NA	6	-	35659172	35659315	35659172	35659312	35660770	35660993	665	14,14,5	0,2,0	20,15,7	4,2,6	152	149	4.130711059169e-10	8.46651336673e-09	1.0,0.873,1.0	0.831,0.88,0.534	0.209
22120	gene:Solyc09g055760.2	NA	9	-	44421468	44421549	44421468	44421515	44421910	44421951	22120	13,47,12	0,4,1	27,48,18	7,5,9	183	149	4.1697573486820874e-10	8.53990909168e-09	1.0,0.905,0.907	0.758,0.887,0.62	0.182
18263	gene:Solyc11g065070.1	NA	11	+	50371649	50371832	50371652	50371832	50371332	50371531	18263	7,3,2	70,132,88	5,0,2	172,139,83	152	149	4.464492788269063e-10	9.13645114521e-09	0.089,0.022,0.022	0.028,0.0,0.023	0.027
20710	gene:Solyc07g041900.2	CYP-3	7	-	54506759	54506898	54506759	54506875	54507132	54507254	20710	8,19,17	412,800,452	16,9,18	546,374,301	172	149	4.5135901660292934e-10	9.22976705346e-09	0.017,0.02,0.032	0.025,0.02,0.049	-0.008
9991	gene:Solyc03g046350.2	NA	3	-	12324100	12324200	12324100	12324194	12325038	12325118	9991	3,16,1	7,38,21	27,20,8	63,30,21	155	149	4.525235036956248e-10	9.24641169945e-09	0.292,0.288,0.044	0.292,0.391,0.268	-0.109
9998	gene:Solyc03g046350.2	NA	3	-	12323376	12323562	12323376	12323496	12323756	12324008	9998	16,6,4	126,206,134	26,4,1	386,288,114	215	149	4.530162728660704e-10	9.24931599221e-09	0.081,0.02,0.02	0.045,0.01,0.006	0.02
6546	gene:Solyc12g099340.1	NA	12	-	66527366	66527446	66527366	66527443	66527543	66527663	6546	7,9,6	4,4,12	20,7,5	11,4,2	152	149	4.956814255267737e-10	1.01125911245e-08	0.632,0.688,0.329	0.641,0.632,0.71	-0.111
4389	gene:Solyc12g038340.1	NA	12	-	48202565	48202800	48202565	48202700	48203313	48203728	4389	0,5,1	39,74,51	5,5,1	103,72,22	249	149	5.077562892581104e-10	1.03509297947e-08	0.0,0.039,0.012	0.028,0.04,0.026	-0.014
2319	gene:Solyc07g017290.2	NA	7	-	6668080	6668262	6668080	6668173	6668878	6668953	2319	12,25,8	4,2,0	58,48,19	11,10,7	238	149	5.115677282866707e-10	1.04205753703e-08	0.653,0.887,1.0	0.767,0.75,0.63	0.131
15372	gene:Solyc01g056980.2	NA	1	-	57862018	57862194	57862018	57862124	57862857	57863030	15372	2,13,2	6,15,8	6,2,4	16,14,6	219	149	5.269129163830296e-10	1.07248733189e-08	0.185,0.371,0.145	0.203,0.089,0.312	0.032
3357	gene:Solyc03g116550.2	NA	3	+	65923644	65923743	65923672	65923743	65923106	65923189	3357	13,15,16	12,14,14	24,20,14	18,15,4	177	149	5.392712963711505e-10	1.09679549167e-08	0.477,0.474,0.49	0.529,0.529,0.747	-0.121
23436	gene:Solyc02g083680.1	NA	2	-	46983599	46983752	46983599	46983740	46983975	46984018	23436	6,8,4	50,149,78	8,6,6	307,184,127	161	149	5.446877852360143e-10	1.10695832718e-08	0.1,0.047,0.045	0.024,0.029,0.042	0.032
24478	gene:Solyc02g092010.2	NA	2	-	53229736	53229829	53229736	53229821	53229909	53229974	24478	2,2,4	0,2,0	3,0,0	1,2,0	157	149	5.475270668526372e-10	1.11187193968e-08	1.0,0.487,1.0	0.74,0.0,NA	0.459
12313	gene:Solyc02g090130.2	NA	2	-	51761094	51761333	51761094	51761327	51761617	51761876	12313	0,3,0	0,2,3	12,2,1	2,1,1	155	149	5.75521536070919e-10	1.16782173846e-08	NA,0.59,0.0	0.852,0.658,0.49	-0.372
6483	gene:Solyc03g114030.2	NA	3	-	64071507	64071654	64071507	64071594	64071949	64072046	6483	2,9,4	138,189,125	14,2,6	243,109,99	209	149	6.03508637347613e-10	1.22367058759e-08	0.01,0.033,0.022	0.039,0.013,0.041	-0.009
7471	gene:Solyc03g116170.2	NA	3	+	65657624	65657750	65657627	65657750	65656138	65656249	7471	2,11,1	79,359,90	6,7,0	384,345,186	152	149	6.29548817833073e-10	1.2754891141e-08	0.024,0.029,0.011	0.015,0.02,0.0	0.01
5788	gene:Solyc12g095930.1	NA	12	+	65027320	65027439	65027323	65027439	65027091	65027204	5788	0,0,0	0,2,1	1,7,1	0,0,0	152	149	6.358868923346756e-10	1.28734154512e-08	NA,0.0,0.0	1.0,1.0,1.0	-1.0
9704	gene:Solyc04g025290.2	NA	4	-	24338391	24338638	24338391	24338595	24339141	24339362	9704	0,0,4	11,39,13	4,5,0	45,24,20	192	149	6.629041615009889e-10	1.3410083494e-08	0.0,0.0,0.193	0.065,0.139,0.0	-0.004
25593	gene:Solyc11g006320.1	NA	11	-	1053343	1053413	1053343	1053410	1053684	1053714	25593	38,75,65	33,54,23	72,42,55	62,37,31	152	149	6.664648426429694e-10	1.34717824399e-08	0.53,0.577,0.735	0.532,0.527,0.635	0.049
16221	gene:Solyc10g074580.1	NA	10	-	58137307	58137536	58137307	58137497	58138469	58138634	16221	0,4,2	19,34,20	6,2,0	13,10,2	188	149	6.803280658251091e-10	1.37414808946e-08	0.0,0.085,0.073	0.268,0.137,0.0	-0.082
26792	gene:Solyc01g008080.2	NA	1	-	2220849	2220959	2220849	2220951	2221903	2224108	26792	38,69,40	1361,2693,1975	60,43,44	4302,2211,1891	157	149	6.969412278954993e-10	1.40662682867e-08	0.026,0.024,0.019	0.013,0.018,0.022	0.005
23690	gene:Solyc02g091880.2	NA	2	+	53111143	53111289	53111182	53111289	53110732	53110888	23690	13,44,24	886,2804,1330	19,24,21	2683,1862,1466	188	149	7.105348892787802e-10	1.43296634895e-08	0.011,0.012,0.014	0.006,0.01,0.011	0.003
2585	gene:Solyc06g068030.2	NA	6	-	42165067	42165178	42165067	42165170	42165318	42165443	2585	120,208,190	41,62,49	315,158,169	164,45,31	157	149	7.179716301376733e-10	1.44575371232e-08	0.735,0.761,0.786	0.646,0.769,0.838	0.01
26235	gene:Solyc02g085640.2	NA	2	+	48477075	48477142	48477080	48477142	48476543	48476630	26235	0,4,0	3,2,0	3,2,3	12,13,1	154	149	7.176180853476497e-10	1.44575371232e-08	0.0,0.659,NA	0.195,0.13,0.744	-0.027
14123	gene:Solyc12g098320.1	NA	12	-	65876050	65876121	65876050	65876107	65877121	65877188	14123	11,44,17	982,1779,1388	30,21,7	1315,597,573	163	149	7.239710814025247e-10	1.45672259011e-08	0.01,0.022,0.011	0.02,0.031,0.011	-0.006
22148	gene:Solyc06g060810.2	NA	6	-	38841171	38841354	38841171	38841318	38842274	38842385	22148	0,4,3	15,33,13	0,5,10	49,18,29	185	149	7.665600510496505e-10	1.54124143191e-08	0.0,0.089,0.157	0.0,0.183,0.217	-0.051
22197	gene:Solyc11g043210.1	NA	11	-	33327642	33327755	33327642	33327700	33327842	33327970	22197	0,4,4	10,7,12	3,1,0	10,8,4	204	149	7.853518674389984e-10	1.57782154693e-08	0.0,0.294,0.196	0.18,0.084,0.0	0.075
15253	gene:Solyc02g093960.2	NA	2	-	54640888	54641042	54640888	54641039	54641126	54641217	15253	18,32,13	57,147,53	20,17,9	132,86,61	152	149	7.931547900071443e-10	1.59228540377e-08	0.236,0.176,0.194	0.129,0.162,0.126	0.063
9039	gene:Solyc11g065100.1	NA	11	-	50416277	50416375	50416277	50416372	50416449	50416659	9039	2,7,4	82,264,147	13,5,3	259,178,108	152	149	7.963773345583635e-10	1.59753898923e-08	0.023,0.025,0.026	0.047,0.027,0.027	-0.009
12957	gene:Solyc08g065880.2	NA	8	+	54222949	54223046	54222952	54223046	54221033	54221084	12957	1,3,1	177,305,217	43,3,5	306,235,224	152	149	8.316650435641485e-10	1.66705867661e-08	0.006,0.01,0.004	0.121,0.012,0.021	-0.045
19443	gene:Solyc09g083400.2	NA	9	-	69054770	69054861	69054770	69054858	69054969	69055058	19443	10,15,15	262,635,372	21,26,10	688,417,288	152	149	8.479188786229874e-10	1.69834867875e-08	0.036,0.023,0.038	0.029,0.058,0.033	-0.008
19557	gene:Solyc01g098540.2	NA	1	+	89027150	89027263	89027165	89027263	89026360	89026630	19557	0,1,1	0,2,1	2,2,1	5,2,0	164	149	8.524499375270977e-10	1.70612874826e-08	NA,0.312,0.476	0.267,0.476,1.0	-0.187
2623	gene:Solyc03g052980.2	NA	3	-	21382889	21382970	21382889	21382967	21383529	21383697	2623	5,10,4	19,26,18	8,13,3	18,19,15	152	149	8.882224138008525e-10	1.77637748701e-08	0.205,0.274,0.179	0.303,0.401,0.164	-0.07
6009	gene:Solyc07g039340.2	NA	7	-	47180211	47180301	47180211	47180279	47180383	47180526	6009	42,79,35	1,0,0	114,79,36	5,6,1	171	149	9.131227821950513e-10	1.82479286905e-08	0.973,1.0,1.0	0.952,0.92,0.969	0.044
22275	gene:Solyc01g079390.2	NA	1	+	78465454	78465550	78465457	78465550	78464799	78464853	22275	102,174,101	11,11,8	214,142,76	8,9,6	152	149	9.215049849432749e-10	1.84014988628e-08	0.901,0.939,0.925	0.963,0.939,0.925	-0.021
17049	gene:Solyc04g080800.2	NA	4	-	64883376	64883505	64883376	64883500	64883582	64883679	17049	2,4,6	2,7,0	3,2,0	12,5,0	154	149	9.380312090860158e-10	1.87173413498e-08	0.492,0.356,1.0	0.195,0.279,NA	0.379
9768	gene:Solyc06g068480.2	NA	6	-	42443333	42443394	42443333	42443390	42443485	42443588	9768	7,5,5	0,10,0	18,10,3	2,6,0	153	149	9.399346249465314e-10	1.87411454811e-08	1.0,0.327,1.0	0.898,0.619,1.0	-0.063
26456	gene:Solyc09g015360.2	NA	9	-	8606538	8606673	8606538	8606633	8607648	8607817	26456	0,7,3	4,10,3	6,1,2	5,19,7	189	149	9.530224357000968e-10	1.8987748362e-08	0.0,0.356,0.441	0.486,0.04,0.184	0.029
3110	gene:Solyc03g119790.2	NA	3	+	68367159	68367365	68367167	68367365	68364990	68365174	3110	1,2,3	49,75,52	3,3,5	91,68,52	157	149	1.0468630065213536e-09	2.08416598106e-08	0.019,0.025,0.052	0.03,0.04,0.084	-0.019
9995	gene:Solyc03g046350.2	NA	3	-	12324100	12324202	12324100	12324194	12325038	12325118	9995	44,103,87	7,38,21	175,109,47	63,30,21	157	149	1.0555455791161626e-09	2.09986703103e-08	0.856,0.72,0.797	0.725,0.775,0.68	0.064
19948	gene:Solyc09g061860.2	NA	9	+	60541849	60542081	60541895	60542081	60539884	60540218	19948	0,11,3	0,0,4	3,4,6	0,2,0	195	149	1.060260465006911e-09	2.1076571821e-08	NA,1.0,0.364	1.0,0.604,1.0	-0.186
17988	gene:Solyc01g111860.2	NA	1	-	98014450	98015039	98014450	98014553	98017543	98018293	17988	159,239,242	4,5,1	305,159,137	12,13,3	635	149	1.0766858618829277e-09	2.13869701435e-08	0.903,0.918,0.983	0.856,0.742,0.915	0.097
4958	gene:Solyc02g069160.2	NA	2	+	39108834	39109026	39108990	39109026	39108645	39108723	4958	7,7,2	36,97,34	10,4,2	111,102,57	305	149	1.096138936619526e-09	2.17569969971e-08	0.087,0.034,0.028	0.042,0.019,0.017	0.024
13933	gene:Solyc06g069390.2	NA	6	-	43155324	43155510	43155324	43155505	43156234	43156569	13933	2,3,0	51,91,73	6,3,0	131,49,58	154	149	1.1055656241926264e-09	2.19276057147e-08	0.037,0.031,0.0	0.042,0.056,0.0	-0.01
12889	gene:Solyc01g111510.2	NA	1	-	97737654	97737881	97737654	97737697	97738618	97738668	12889	4,4,3	0,0,0	8,1,2	0,9,0	333	149	1.1108728224750148e-09	2.20163141879e-08	1.0,1.0,1.0	1.0,0.047,1.0	0.318
1070	gene:Solyc08g079260.2	NA	8	+	62868496	62868661	62868499	62868661	62867136	62867188	1070	651,1231,779	59,125,76	1947,1281,749	202,159,79	152	149	1.1310486844184295e-09	2.2399349284e-08	0.915,0.906,0.909	0.904,0.888,0.903	0.012
18841	gene:Solyc03g034270.2	NA	3	-	6013714	6013844	6013714	6013751	6015043	6015507	18841	0,2,4	9,19,3	1,2,0	8,24,8	242	149	1.2404459686655439e-09	2.45474300131e-08	0.0,0.061,0.451	0.071,0.049,0.0	0.131
5435	gene:Solyc05g055450.2	NA	5	+	65099467	65099676	65099580	65099676	65099279	65099374	5435	28,37,34	526,738,583	49,37,13	1165,712,371	262	149	1.2627740368361166e-09	2.49705519623e-08	0.029,0.028,0.032	0.023,0.029,0.02	0.006
22433	gene:Solyc12g017860.1	NA	12	-	7595420	7595579	7595420	7595544	7595712	7595937	22433	7,21,10	0,3,1	36,14,12	7,0,2	184	149	1.2784290037856527e-09	2.526118254e-08	1.0,0.85,0.89	0.806,1.0,0.829	0.035
16978	gene:Solyc11g017040.1	NA	11	+	7825446	7825663	7825451	7825663	7820294	7820385	16978	1,2,2	58,138,110	6,3,2	210,181,79	154	149	1.3108550583588963e-09	2.588251915e-08	0.016,0.014,0.017	0.027,0.016,0.024	-0.007
19220	gene:Solyc11g066660.1	NA	11	-	52429061	52429157	52429061	52429135	52429263	52429307	19220	12,28,10	0,2,0	41,37,6	4,0,1	171	149	1.3166884804715e-09	2.59782538716e-08	1.0,0.924,1.0	0.899,1.0,0.839	0.062
24136	gene:Solyc08g008380.2	NA	8	+	2808374	2808476	2808380	2808476	2808201	2808265	24136	31,58,26	16,28,17	30,35,6	2,5,3	155	149	1.3532269293457476e-09	2.66792026676e-08	0.651,0.666,0.595	0.935,0.871,0.658	-0.184
10381	gene:Solyc11g006010.1	NA	11	+	818764	818856	818788	818856	817891	817997	10381	0,1,0	1,0,2	7,0,0	0,0,1	173	149	1.366295851358194e-09	2.69167425414e-08	0.0,1.0,0.0	1.0,NA,0.0	-0.167
22434	gene:Solyc12g017860.1	NA	12	-	7595712	7595937	7595712	7595931	7596999	7597116	22434	14,33,28	0,0,2	28,29,11	2,4,0	155	149	1.4083117962077812e-09	2.77237737852e-08	1.0,1.0,0.931	0.931,0.875,1.0	0.042
715	gene:Solyc02g077910.2	NA	2	+	42740575	42740685	42740583	42740685	42740408	42740507	715	4,7,8	0,8,0	8,16,6	1,1,2	157	149	1.4192084128844165e-09	2.79174487125e-08	1.0,0.454,1.0	0.884,0.938,0.74	-0.036
1184	gene:Solyc10g074990.1	NA	10	-	58694659	58694906	58694659	58694755	58695311	58695335	1184	0,6,3	2,9,0	7,4,2	14,10,18	300	149	1.4394076335730349e-09	2.82936914799e-08	0.0,0.249,1.0	0.199,0.166,0.052	0.277
946	gene:Solyc12g094500.1	NA	12	+	64729279	64729459	64729376	64729459	64728832	64729158	946	5,8,10	83,138,102	17,8,3	146,45,85	246	149	1.4610214202057532e-09	2.86971586326e-08	0.035,0.034,0.056	0.066,0.097,0.021	-0.02
17203	gene:Solyc01g080400.2	NA	1	+	79651707	79651910	79651716	79651910	79651255	79651387	17203	7,15,5	16,30,10	16,11,9	51,32,27	158	149	1.4735583850948464e-09	2.89218725003e-08	0.292,0.32,0.32	0.228,0.245,0.239	0.073
14512	gene:Solyc11g005170.1	NA	11	+	150235	150469	150289	150469	150025	150082	14512	6,1,7	11,30,13	32,18,3	28,13,11	203	149	1.5472999154038279e-09	3.03466352925e-08	0.286,0.024,0.283	0.456,0.504,0.167	-0.178
18374	gene:Solyc08g065160.2	NA	8	-	52925740	52925848	52925740	52925821	52925921	52926252	18374	5,20,15	104,270,176	52,31,12	416,243,140	176	149	1.5827603185952895e-09	3.10190449066e-08	0.039,0.059,0.067	0.096,0.097,0.068	-0.032
27062	gene:Solyc08g022080.2	NA	8	+	32483679	32483892	32483695	32483892	32483389	32483600	27062	12,13,10	139,238,193	47,12,22	354,129,167	165	149	1.6658281734873452e-09	3.26227775712e-08	0.072,0.047,0.045	0.107,0.077,0.106	-0.042
16745	gene:Solyc01g106950.2	NA	1	+	94643985	94644058	94643989	94644058	94643049	94643221	16745	6,19,9	8,20,3	38,28,18	32,20,2	153	149	1.7022517785796586e-09	3.33113499014e-08	0.422,0.481,0.745	0.536,0.577,0.898	-0.121
911	gene:Solyc04g080390.2	NA	4	-	64586494	64586643	64586494	64586625	64586719	64586827	911	10,0,0	11,29,24	8,4,0	72,64,14	167	149	1.7123394912641027e-09	3.34839165605e-08	0.448,0.0,0.0	0.09,0.053,0.0	0.102
21214	gene:Solyc09g031970.2	NA	9	-	26663516	26663729	26663516	26663720	26663836	26664055	21214	1,1,2	44,88,44	2,3,5	92,77,20	158	149	1.796256511137168e-09	3.50988522276e-08	0.021,0.011,0.041	0.02,0.035,0.191	-0.058
23680	gene:Solyc02g077880.2	NA	2	+	42713979	42714216	42713983	42714216	42713671	42713808	23680	251,455,262	6762,15859,7590	1052,590,473	30390,14127,13810	153	149	1.803955571586295e-09	3.52232006091e-08	0.035,0.027,0.033	0.033,0.039,0.032	-0.003
25353	gene:Solyc05g009460.2	NA	5	-	3622787	3623005	3622787	3623000	3623331	3623417	25353	4,3,6	0,0,0	3,2,3	4,6,0	154	149	1.8633393267650852e-09	3.63557900153e-08	1.0,1.0,1.0	0.421,0.244,1.0	0.445
10833	gene:Solyc02g079880.2	NA	2	-	44276939	44277004	44276939	44276995	44277246	44277283	10833	148,284,148	35,53,53	371,166,148	79,38,25	158	149	1.881506122614365e-09	3.66831116101e-08	0.8,0.835,0.725	0.816,0.805,0.848	-0.036
16891	gene:Solyc12g009620.1	NA	12	+	2890200	2890385	2890211	2890385	2889408	2889626	16891	0,2,2	65,141,79	5,1,7	131,84,97	160	149	1.88622475782966e-09	3.67479489563e-08	0.0,0.013,0.023	0.034,0.011,0.063	-0.024
12451	gene:Solyc06g060610.2	NA	6	-	38611485	38611564	38611485	38611556	38612556	38613319	12451	9,2,7	131,171,131	3,5,2	163,92,96	157	149	1.9992946057106348e-09	3.89220608148e-08	0.061,0.011,0.048	0.017,0.049,0.019	0.012
26450	gene:Solyc01g081190.2	NA	1	+	80484160	80484280	80484207	80484280	80484007	80484051	26450	7,15,11	0,3,0	18,13,8	4,1,7	196	149	2.0079183280047788e-09	3.90611191552e-08	1.0,0.792,1.0	0.774,0.908,0.465	0.215
20400	gene:Solyc09g009770.2	NA	9	-	3252044	3252142	3252044	3252132	3252338	3252427	20400	2,4,6	25,35,14	4,0,8	61,50,23	159	149	2.031663395506377e-09	3.94939194621e-08	0.07,0.097,0.287	0.058,0.0,0.246	0.05
18982	gene:Solyc05g053040.2	NA	5	+	63191771	63191855	63191802	63191855	63191476	63191554	18982	0,4,1	0,1,0	2,2,0	0,1,1	180	149	2.0641501704372447e-09	4.00958890618e-08	NA,0.768,1.0	1.0,0.623,0.0	0.343
16317	gene:Solyc04g072160.2	NA	4	-	59181753	59181940	59181753	59181875	59183148	59183198	16317	132,485,285	2,6,0	615,481,186	9,9,3	214	149	2.0834134128969656e-09	4.04402961139e-08	0.979,0.983,1.0	0.979,0.974,0.977	0.011
17202	gene:Solyc01g080400.2	NA	1	+	79651707	79651910	79651720	79651910	79651255	79651387	17202	7,15,5	18,38,20	17,11,9	37,26,12	162	149	2.1901296202074206e-09	4.24804626849e-08	0.263,0.266,0.187	0.297,0.28,0.408	-0.09
13283	gene:Solyc04g082650.2	NA	4	+	66263723	66263926	66263741	66263926	66263214	66263298	13283	43,40,60	2,23,2	72,37,32	16,15,9	167	149	2.37048778500767e-09	4.59449649381e-08	0.95,0.608,0.964	0.801,0.688,0.76	0.091
26067	gene:Solyc06g053420.2	NA	6	+	36193228	36193258	36193247	36193258	36192666	36192783	26067	21,63,24	0,4,1	55,43,22	6,0,3	168	149	2.3945083822732893e-09	4.6376458602e-08	1.0,0.933,0.955	0.89,1.0,0.867	0.044
23452	gene:Solyc08g083370.2	NA	8	+	65833435	65833556	65833481	65833556	65833303	65833369	23452	79,163,83	3,0,0	119,111,61	7,0,0	195	149	2.413301052338326e-09	4.67061397356e-08	0.953,1.0,1.0	0.929,1.0,1.0	0.008
26051	gene:Solyc04g045530.2	NA	4	+	33718604	33718682	33718617	33718682	33718249	33718333	26051	1,4,0	45,65,49	4,5,0	95,46,38	162	149	2.4385942149539205e-09	4.71610533697e-08	0.02,0.054,0.0	0.037,0.091,0.0	-0.018
4126	gene:Solyc02g093400.1	NA	2	-	54276434	54276513	54276434	54276507	54276603	54276770	4126	0,1,0	6,14,3	1,2,0	14,9,15	155	149	2.4493118507325407e-09	4.73336244033e-08	0.0,0.064,0.0	0.064,0.176,0.0	-0.059
7896	gene:Solyc10g085790.1	NA	10	+	64876003	64876079	64876016	64876079	64875397	64875483	7896	5,17,18	111,121,78	22,14,8	201,131,127	162	149	2.4862561657881235e-09	4.80124095149e-08	0.04,0.114,0.175	0.091,0.089,0.055	0.031
16720	gene:Solyc07g017640.2	NA	7	+	7720985	7721125	7720988	7721125	7720790	7720909	16720	26,17,12	4,3,0	39,23,11	13,5,6	152	149	2.518274700273297e-09	4.85951487334e-08	0.864,0.847,1.0	0.746,0.818,0.642	0.168
25887	gene:Solyc11g066340.1	NA	11	+	52087344	52087509	52087370	52087509	52083658	52083738	25887	5,14,9	4,13,4	11,11,1	12,6,8	175	149	2.532910631876993e-09	4.88418490923e-08	0.516,0.478,0.657	0.438,0.61,0.096	0.169
4932	gene:Solyc10g008470.2	NA	10	+	2590871	2590989	2590886	2590989	2589755	2589920	4932	0,0,0	2,0,2	2,1,1	0,1,0	164	149	2.599669894470556e-09	5.00559796688e-08	0.0,NA,0.0	1.0,0.476,1.0	-0.825
9680	gene:Solyc04g049080.2	NA	4	+	39515200	39515445	39515243	39515445	39514953	39515062	9680	24,28,15	0,1,2	50,38,16	2,2,2	192	149	2.5985057849848226e-09	5.00559796688e-08	1.0,0.956,0.853	0.951,0.936,0.861	0.02
5176	gene:Solyc06g060140.2	NA	6	-	38084971	38085036	38084971	38085006	38085122	38085173	5176	3,10,3	2,3,4	14,11,6	3,6,0	179	149	2.665430370609047e-09	5.1284746715e-08	0.555,0.735,0.384	0.795,0.604,1.0	-0.242
4665	gene:Solyc06g043030.2	NA	6	-	29882840	29882950	29882840	29882941	29883066	29883193	4665	18,34,14	0,3,6	32,25,21	4,1,0	158	149	2.774044662775137e-09	5.33356590083e-08	1.0,0.914,0.688	0.883,0.959,1.0	-0.08
13307	gene:Solyc03g063320.2	NA	3	-	34244344	34244425	34244344	34244421	34251560	34251594	13307	3,5,1	16,38,26	8,9,1	34,29,8	153	149	2.7985766914588707e-09	5.37681387793e-08	0.154,0.114,0.036	0.186,0.232,0.109	-0.074
22253	gene:Solyc06g050770.2	NA	6	-	33555938	33556026	33555938	33555988	33556685	33556925	22253	23,29,19	416,824,525	36,22,16	1051,714,509	187	149	2.8033388363596792e-09	5.38204331618e-08	0.042,0.027,0.028	0.027,0.024,0.024	0.007
8861	gene:Solyc08g006960.2	NA	8	-	1543886	1544090	1543886	1544064	1545865	1546249	8861	0,11,5	53,178,83	9,17,4	224,134,81	175	149	2.815298841306421e-09	5.40107404617e-08	0.0,0.05,0.049	0.033,0.097,0.04	-0.024
4383	gene:Solyc05g015980.2	NA	5	-	13142727	13142844	13142727	13142816	13143357	13144413	4383	16,47,25	6,6,1	37,23,14	9,5,3	177	149	2.8528665630474015e-09	5.46916911821e-08	0.692,0.868,0.955	0.776,0.795,0.797	0.049
22651	gene:Solyc01g005260.2	NA	1	+	198450	198574	198463	198574	197671	197789	22651	0,3,0	20,43,46	4,2,5	47,27,30	162	149	2.8879263788485294e-09	5.53236092575e-08	0.0,0.06,0.0	0.073,0.064,0.133	-0.07
8475	gene:Solyc12g013500.1	NA	12	-	4377187	4377253	4377187	4377247	4378356	4378488	8475	0,3,2	15,47,31	1,0,0	53,33,29	155	149	2.9474335372749962e-09	5.64226047023e-08	0.0,0.058,0.058	0.018,0.0,0.0	0.033
25805	gene:Solyc09g007860.2	NA	9	-	1386912	1387020	1386912	1387014	1388007	1388219	25805	0,7,0	0,18,8	5,4,1	12,7,0	155	149	3.018586519020318e-09	5.77427801198e-08	NA,0.272,0.0	0.286,0.355,1.0	-0.411
1317	gene:Solyc08g076890.2	NA	8	+	60822457	60822634	60822484	60822634	60822304	60822364	1317	455,1367,660	0,73,0	939,240,561	0,0,0	176	149	3.1268457412288863e-09	5.97703360927e-08	1.0,0.941,1.0	1.0,1.0,1.0	-0.02
1585	gene:Solyc03g007800.2	NA	3	-	2350541	2350658	2350541	2350652	2351627	2351849	1585	0,2,4	15,33,21	2,0,0	30,32,26	155	149	3.3009740110765953e-09	6.30531451399e-08	0.0,0.055,0.155	0.06,0.0,0.0	0.05
15554	gene:Solyc09g055890.2	NA	9	+	46064244	46064479	46064258	46064479	46063873	46064160	15554	0,16,8	0,1,1	13,10,6	0,4,0	163	149	3.4667839557534038e-09	6.61724268949e-08	NA,0.936,0.88	1.0,0.696,1.0	0.009
11379	gene:Solyc03g119290.2	NA	3	+	67931987	67932221	67932002	67932221	67931159	67931235	11379	2,1,0	2,10,7	4,4,0	8,8,9	164	149	3.5888667852353e-09	6.84531575761e-08	0.476,0.083,0.0	0.312,0.312,0.0	-0.022
2893	gene:Solyc09g057710.2	NA	9	-	50229841	50230052	50229841	50230047	50230122	50230928	2893	37,41,24	2,5,2	26,34,23	5,2,5	154	149	3.5937677878803964e-09	6.84971101709e-08	0.947,0.888,0.921	0.834,0.943,0.817	0.054
6072	gene:Solyc12g044400.1	NA	12	+	38566679	38566819	38566691	38566819	38566359	38566580	6072	0,3,0	9,6,4	2,2,1	15,12,5	161	149	3.653897074778861e-09	6.9570305258e-08	0.0,0.316,0.0	0.11,0.134,0.156	-0.028
9296	gene:Solyc06g008520.2	NA	6	+	2408728	2408911	2408763	2408911	2406670	2406684	9296	6,1,0	104,203,149	7,9,4	291,188,117	184	149	3.6553486897733107e-09	6.9570305258e-08	0.045,0.004,0.0	0.019,0.037,0.027	-0.011
14727	gene:Solyc09g005720.2	NA	9	-	500134	500171	500134	500163	500285	500367	14727	2,4,0	0,0,0	5,6,0	208,0,0	157	149	3.725398132307317e-09	7.08523989417e-08	1.0,1.0,NA	0.022,1.0,NA	0.489
7265	gene:Solyc08g007080.2	NA	8	-	1637047	1637211	1637047	1637202	1637297	1637495	7265	33,46,28	18,47,20	39,12,8	23,27,10	158	149	3.812037231426647e-09	7.24479323687e-08	0.634,0.48,0.569	0.615,0.295,0.43	0.114
18148	gene:Solyc02g082940.2	NA	2	+	46558821	46558993	46558835	46558993	46558385	46558747	18148	11,23,19	12,5,6	15,22,18	6,4,1	163	149	3.8481660199209575e-09	7.30819088837e-08	0.456,0.808,0.743	0.696,0.834,0.943	-0.155
13305	gene:Solyc03g063320.2	NA	3	-	34240142	34240215	34240142	34240212	34243591	34243691	13305	1,4,1	15,54,15	3,7,2	60,35,20	152	149	4.1943293923082346e-09	7.95987158559e-08	0.061,0.068,0.061	0.047,0.164,0.089	-0.037
5510	gene:Solyc01g088460.2	NA	1	+	83265387	83266608	83266367	83266608	83264526	83264777	5510	23,52,21	23,58,19	90,95,37	75,73,40	1129	149	4.29631038067325e-09	8.14754647964e-08	0.117,0.106,0.127	0.137,0.147,0.109	-0.014
17733	gene:Solyc03g019860.2	NA	3	+	61328866	61328960	61328889	61328960	61328648	61328798	17733	5,5,0	65,154,90	4,2,1	182,114,63	172	149	4.32232569208518e-09	8.19099349364e-08	0.062,0.027,0.0	0.019,0.015,0.014	0.014
8203	gene:Solyc12g096560.1	NA	12	+	65427711	65427936	65427718	65427936	65427349	65427415	8203	15,23,16	663,942,645	42,27,18	1555,660,579	156	149	4.360155919658724e-09	8.25675183092e-08	0.021,0.023,0.023	0.025,0.038,0.029	-0.008
1292	gene:Solyc03g083440.2	NA	3	+	53344226	53344457	53344241	53344457	53342292	53343891	1292	11,21,24	832,1620,967	41,23,18	3304,1882,1213	164	149	4.406883274989625e-09	8.33925207396e-08	0.012,0.012,0.022	0.011,0.011,0.013	0.004
3715	gene:Solyc01g065710.2	NA	1	-	72298755	72298894	72298755	72298861	72299875	72299958	3715	0,1,7	0,3,5	2,4,0	0,0,2	182	149	4.5677648494377565e-09	8.63749598303e-08	NA,0.214,0.534	1.0,1.0,0.0	-0.293
5537	gene:Solyc02g091030.2	NA	2	+	52471388	52471487	52471394	52471487	52471178	52471271	5537	2,0,4	0,6,6	6,1,3	5,4,2	155	149	4.693183317241514e-09	8.86830105484e-08	1.0,0.0,0.391	0.536,0.194,0.59	0.024
23276	gene:Solyc04g082990.2	NA	4	+	66453611	66453686	66453622	66453686	66453232	66453519	23276	3,5,1	2,0,1	4,12,2	0,5,2	160	149	4.719753975926897e-09	8.91212527781e-08	0.583,1.0,0.482	1.0,0.691,0.482	-0.036
5759	gene:Solyc09g007810.2	NA	9	-	1332642	1332741	1332642	1332718	1332824	1333723	5759	2,13,1	82,130,104	3,4,2	130,73,71	172	149	4.946837468352782e-09	9.33423645048e-08	0.021,0.08,0.008	0.02,0.045,0.024	0.007
21386	gene:Solyc11g065340.1	NA	11	-	50766875	50767023	50766875	50766938	50767089	50767202	21386	5,8,3	3,8,5	21,9,4	21,22,15	234	149	5.137123187525758e-09	9.68635972579e-08	0.515,0.389,0.276	0.389,0.207,0.145	0.146
26112	gene:Solyc12g076350.1	NA	12	-	17863956	17864060	17863956	17864055	17864514	17864582	26112	42,94,83	0,2,0	100,70,51	1,6,0	154	149	5.175690093474851e-09	9.75210921256e-08	1.0,0.978,1.0	0.99,0.919,1.0	0.023
22432	gene:Solyc12g017860.1	NA	12	-	7595420	7595579	7595420	7595567	7595712	7595937	22432	7,21,10	0,2,0	34,14,12	3,4,3	161	149	5.190509554255531e-09	9.77305150119e-08	1.0,0.907,1.0	0.913,0.764,0.787	0.148
14099	gene:Solyc06g005160.2	NA	6	+	183091	183285	183110	183285	182626	182745	14099	51,116,66	4004,6839,4933	115,46,59	6729,3081,3167	168	149	5.338383596130077e-09	1.00443096207e-07	0.011,0.015,0.012	0.015,0.013,0.016	-0.002
15786	gene:Solyc01g087250.2	NA	1	-	82185608	82185856	82185608	82185853	82186122	82186224	15786	7,1,4	10,4,0	1,0,6	3,0,0	152	149	5.361083561558151e-09	1.00798305966e-07	0.407,0.197,1.0	0.246,NA,1.0	-0.088
25624	gene:Solyc02g083490.2	NA	2	+	46872719	46872882	46872723	46872882	46872440	46872596	25624	97,138,91	0,0,4	227,130,100	5,4,1	153	149	5.42176927829309e-09	1.01866703556e-07	1.0,1.0,0.957	0.978,0.969,0.99	0.007
20504	gene:Solyc07g014640.2	NA	7	+	5028995	5029099	5029058	5029099	5028416	5028640	20504	6,3,1	67,97,41	4,3,2	137,122,74	212	149	5.524601956247322e-09	1.03724893241e-07	0.059,0.021,0.017	0.02,0.017,0.019	0.014
4874	gene:Solyc12g014460.1	NA	12	+	5443051	5443172	5443098	5443172	5442939	5442979	4874	1,2,0	29,47,23	3,2,2	82,65,33	196	149	5.616221836305261e-09	1.05370068151e-07	0.026,0.031,0.0	0.027,0.023,0.044	-0.012
10871	gene:Solyc07g008080.2	NA	7	-	2791809	2791989	2791809	2791955	2794318	2794385	10871	88,75,67	0,1,3	131,72,56	2,2,3	183	149	5.79422304943526e-09	1.08632416362e-07	1.0,0.984,0.948	0.982,0.967,0.938	0.015
20750	gene:Solyc01g102970.2	NA	1	+	91622773	91622884	91622809	91622884	91622171	91622295	20750	1,3,1	31,54,36	6,2,4	108,74,38	185	149	5.898387890429951e-09	1.10439250438e-07	0.025,0.043,0.022	0.043,0.021,0.078	-0.017
9861	gene:Solyc12g017370.1	NA	12	+	6622587	6622817	6622608	6622817	6621740	6622164	9861	38,61,55	12,15,13	76,46,25	22,18,10	170	149	5.898969023382885e-09	1.10439250438e-07	0.735,0.781,0.788	0.752,0.691,0.687	0.058
17057	gene:Solyc03g121300.2	NA	3	+	69445367	69445589	69445373	69445589	69445247	69445256	17057	1,0,2	0,3,3	2,3,0	2,4,2	155	149	6.432077274203556e-09	1.20334586111e-07	1.0,0.0,0.391	0.49,0.419,0.0	0.161
23251	gene:Solyc05g054920.2	NA	5	+	64718576	64718706	64718613	64718706	64718422	64718462	23251	64,119,70	5,2,3	150,70,64	6,0,1	186	149	6.4934993780976456e-09	1.21397604603e-07	0.911,0.979,0.949	0.952,1.0,0.981	-0.031
18091	gene:Solyc03g033330.2	NA	3	+	4912079	4912168	4912084	4912168	4911715	4911894	18091	2,10,4	112,239,157	9,8,4	505,364,213	154	149	6.908765416505188e-09	1.29069633797e-07	0.017,0.039,0.024	0.017,0.021,0.018	0.008
9655	gene:Solyc04g049140.2	NA	4	-	39833598	39833928	39833598	39833763	39835765	39836597	9655	74,112,88	0,0,2	150,117,76	0,0,6	314	149	6.988969229660368e-09	1.3047559753e-07	1.0,1.0,0.954	1.0,1.0,0.857	0.032
3568	gene:Solyc09g011140.2	NA	9	+	4500190	4500398	4500231	4500398	4499976	4500104	3568	187,322,240	0,4,0	297,158,96	2,8,0	190	149	7.0939650251582336e-09	1.32342081611e-07	1.0,0.984,1.0	0.991,0.939,1.0	0.018
3574	gene:Solyc12g006990.1	NA	12	-	1421498	1421520	1421498	1421517	1421612	1421757	3574	1,3,0	7,9,3	4,4,2	16,5,7	152	149	7.267855637477519e-09	1.35490292481e-07	0.123,0.246,0.0	0.197,0.44,0.219	-0.162
11660	gene:Solyc11g064850.1	NA	11	+	50091168	50091370	50091185	50091370	50091016	50091084	11660	72,83,46	0,12,0	146,85,46	3,7,0	166	149	7.390327703028549e-09	1.37676168417e-07	1.0,0.861,1.0	0.978,0.916,1.0	-0.011
15930	gene:Solyc07g025390.2	NA	7	-	27940730	27940819	27940730	27940812	27940894	27941079	15930	13,90,31	2,1,0	117,77,50	7,0,0	156	149	7.441825151561403e-09	1.38537689254e-07	0.861,0.989,1.0	0.941,1.0,1.0	-0.03
12570	gene:Solyc03g121880.2	NA	3	+	69914754	69914918	69914812	69914918	69914308	69914665	12570	11,16,7	118,192,133	18,12,18	234,170,88	207	149	7.477445179293619e-09	1.39102627916e-07	0.063,0.057,0.037	0.052,0.048,0.128	-0.024
18783	gene:Solyc06g061120.2	NA	6	+	39132369	39132591	39132377	39132591	39130368	39130496	18783	36,37,5	0,17,8	48,33,25	17,3,3	157	149	7.491137682135344e-09	1.39259140886e-07	1.0,0.674,0.372	0.728,0.913,0.888	-0.161
4090	gene:Solyc06g061000.2	NA	6	+	38973418	38973637	38973421	38973637	38969938	38970439	4090	100,252,136	100,185,130	266,185,125	249,214,110	152	149	7.624014115331145e-09	1.41629484752e-07	0.495,0.572,0.506	0.512,0.459,0.527	0.025
15667	gene:Solyc03g118700.2	NA	3	-	67553984	67554086	67553984	67554076	67554169	67554232	15667	5,18,5	2,1,0	15,14,8	4,3,0	159	149	7.662939003459257e-09	1.42252405329e-07	0.701,0.944,1.0	0.778,0.814,1.0	0.018
7919	gene:Solyc08g077750.2	NA	8	-	61647776	61647873	61647776	61647856	61647979	61648193	7919	2,7,2	12,71,34	5,2,6	111,104,40	166	149	7.722557667307966e-09	1.43258332423e-07	0.13,0.081,0.05	0.039,0.017,0.119	0.029
6449	gene:Solyc08g066200.2	NA	8	+	54639172	54639369	54639285	54639369	54638876	54639111	6449	26,58,43	0,6,2	86,86,32	4,0,0	262	149	7.854611956364109e-09	1.45605628107e-07	1.0,0.846,0.924	0.924,1.0,1.0	-0.051
1787	gene:Solyc06g072700.2	NA	6	-	44834475	44834678	44834475	44834662	44834762	44834929	1787	2,13,1	99,294,142	15,13,5	434,279,148	165	149	7.902629806211944e-09	1.463928874e-07	0.018,0.038,0.006	0.03,0.04,0.03	-0.013
10432	gene:Solyc11g019970.1	NA	11	-	9881034	9881178	9881034	9881043	9882556	9882681	10432	0,15,5	0,2,3	27,13,4	7,4,4	284	149	8.4303843547724e-09	1.5605972554e-07	NA,0.797,0.466	0.669,0.63,0.344	0.084
26322	gene:Solyc08g044510.2	NA	8	+	19665972	19666119	19665975	19666119	19662383	19662471	26322	2,19,26	0,0,2	35,18,8	2,2,2	152	149	8.450482816420589e-09	1.56322080094e-07	1.0,1.0,0.927	0.945,0.898,0.797	0.096
24673	gene:Solyc01g067740.2	NA	1	+	76684574	76684659	76684609	76684659	76683502	76683580	24673	230,319,264	5315,8924,7127	277,121,168	6744,2653,3869	184	149	8.552016170273438e-09	1.58089442576e-07	0.034,0.028,0.029	0.032,0.036,0.034	-0.004
2952	gene:Solyc05g055600.2	NA	5	+	65166869	65166917	65166872	65166917	65166664	65166772	2952	64,103,72	26,42,41	167,128,73	50,32,15	152	149	8.770823212140002e-09	1.62020690135e-07	0.707,0.706,0.633	0.766,0.797,0.827	-0.115
16935	gene:Solyc12g044370.1	NA	12	-	38594083	38594190	38594083	38594127	38594257	38594312	16935	0,1,0	2,10,2	2,3,3	5,8,0	212	149	8.784907229325643e-09	1.62167297272e-07	0.0,0.066,0.0	0.219,0.209,1.0	-0.454
12086	gene:Solyc03g116640.2	NA	3	+	65971524	65971674	65971527	65971674	65969627	65969634	12086	8,13,12	7,2,0	20,7,5	5,3,6	152	149	8.806602008691224e-09	1.62454093977e-07	0.528,0.864,1.0	0.797,0.696,0.45	0.15
23560	gene:Solyc03g097060.2	NA	3	-	59412577	59412718	59412577	59412606	59413335	59413477	23560	3,7,3	0,1,0	3,2,0	0,2,0	261	149	8.887349780173225e-09	1.63829070476e-07	1.0,0.8,1.0	1.0,0.363,NA	0.252
14906	gene:Solyc02g086080.2	NA	2	+	48864184	48864383	48864250	48864383	48864043	48864088	14906	2,2,1	0,3,4	3,1,1	0,0,0	215	149	9.014624254581658e-09	1.6605919917e-07	1.0,0.316,0.148	1.0,1.0,1.0	-0.512
8262	gene:Solyc04g082500.2	NA	4	-	66153905	66154045	66153905	66154042	66154135	66154271	8262	31,109,55	24,84,31	111,100,63	96,97,41	152	149	9.168111523909845e-09	1.68768746608e-07	0.559,0.56,0.635	0.531,0.503,0.601	0.04
15044	gene:Solyc06g074320.2	NA	6	+	45942798	45942941	45942838	45942941	45942547	45942710	15044	30,72,42	7,6,8	126,78,60	52,36,15	189	149	9.268305320412087e-09	1.70494160423e-07	0.772,0.904,0.805	0.656,0.631,0.759	0.145
25732	gene:Solyc01g096920.2	NA	1	+	87925667	87925730	87925670	87925730	87925530	87925581	25732	24,42,26	6,21,7	94,73,30	43,36,13	152	149	9.38181707239457e-09	1.72461987842e-07	0.797,0.662,0.785	0.682,0.665,0.693	0.068
5878	gene:Solyc03g117280.2	NA	3	+	66461631	66461703	66461636	66461703	66461503	66461540	5878	27,92,35	0,5,1	117,101,48	1,2,0	154	149	9.407125457233243e-09	1.72806798354e-07	1.0,0.947,0.971	0.991,0.98,1.0	-0.018
15591	gene:Solyc09g018950.2	NA	9	+	17735011	17735115	17735028	17735115	17734868	17734958	15591	0,3,0	29,103,39	2,5,0	98,80,32	166	149	9.541617654563979e-09	1.75155415525e-07	0.0,0.025,0.0	0.018,0.053,0.0	-0.015
25504	gene:Solyc08g067470.2	NA	8	+	56494573	56494804	56494601	56494804	56494192	56494497	25504	2,2,0	1,6,3	5,5,2	12,11,2	177	149	9.653846888482788e-09	1.77092369312e-07	0.627,0.219,0.0	0.26,0.277,0.457	-0.049
1311	gene:Solyc08g076890.2	NA	8	+	60822433	60822634	60822484	60822634	60822304	60822364	1311	532,1656,785	0,73,0	1099,279,659	0,0,0	200	149	9.663822237181374e-09	1.77152165945e-07	1.0,0.944,1.0	1.0,1.0,1.0	-0.019
23767	gene:Solyc08g061650.2	NA	8	-	49276663	49276747	49276663	49276739	49282679	49282841	23767	1,2,0	0,12,2	2,0,2	7,6,5	157	149	9.680064086368588e-09	1.77326673982e-07	1.0,0.137,0.0	0.213,0.0,0.275	0.216
22849	gene:Solyc03g025600.2	NA	3	+	3002998	3003098	3003020	3003098	3002873	3002930	22849	1,7,3	98,164,80	1,3,2	196,167,80	171	149	9.68793066952651e-09	1.77347621882e-07	0.009,0.036,0.032	0.004,0.015,0.021	0.012
1684	gene:Solyc01g103050.2	NA	1	+	91734921	91735019	91734927	91735019	91734024	91734289	1684	8,23,18	0,2,2	17,12,3	0,2,4	155	149	9.72266911182655e-09	1.77860116852e-07	1.0,0.917,0.896	1.0,0.852,0.419	0.181
16849	gene:Solyc11g069140.1	NA	11	+	53744085	53744307	53744248	53744307	53742347	53742559	16849	5,2,2	0,0,9	5,0,0	20,3,0	312	149	9.73677301292323e-09	1.77994688363e-07	1.0,1.0,0.096	0.107,0.0,NA	0.645
22638	gene:Solyc07g008190.2	NA	7	-	2931461	2931524	2931461	2931521	2931613	2931901	22638	43,87,45	16,51,23	116,37,26	64,33,26	152	149	1.0127688627558041e-08	1.85012671957e-07	0.725,0.626,0.657	0.64,0.524,0.495	0.116
3740	gene:Solyc11g069170.1	NA	11	-	53798102	53798167	53798102	53798158	53800259	53800453	3740	0,3,0	13,36,8	1,7,3	60,47,26	158	149	1.0920793357617068e-08	1.99363050506e-07	0.0,0.073,0.0	0.015,0.123,0.098	-0.054
23021	gene:Solyc09g059600.2	NA	9	+	54904996	54905106	54905006	54905106	54904845	54904930	23021	0,3,1	5,6,6	2,4,2	7,8,4	159	149	1.0989017709874307e-08	2.00469777433e-07	0.0,0.319,0.135	0.211,0.319,0.319	-0.132
4339	gene:Solyc03g019870.2	NA	3	+	61326091	61326195	61326096	61326195	61325482	61325716	4339	2,0,1	27,50,58	7,0,0	119,77,34	154	149	1.1204230647795844e-08	2.04254595894e-07	0.067,0.0,0.016	0.054,0.0,0.0	0.01
22235	gene:Solyc02g086060.2	NA	2	-	48850471	48850620	48850471	48850605	48850732	48850811	22235	1,11,2	46,61,46	2,2,0	101,58,35	164	149	1.1325618663205857e-08	2.06324927291e-07	0.019,0.141,0.038	0.018,0.03,0.0	0.05
12070	gene:Solyc03g116640.2	NA	3	+	65971527	65971674	65971604	65971674	65969627	65969634	12070	27,23,10	19,40,24	39,13,12	34,18,14	226	149	1.1395270824850905e-08	2.07450551476e-07	0.484,0.275,0.216	0.431,0.323,0.361	-0.047
12703	gene:Solyc07g005120.2	NA	7	+	139501	139583	139511	139583	139311	139418	12703	0,3,2	73,162,88	4,8,1	199,108,67	159	149	1.1784899400231874e-08	2.14395766399e-07	0.0,0.017,0.021	0.018,0.065,0.014	-0.02
27089	gene:Solyc10g047960.1	NA	10	-	43236580	43236662	43236580	43236613	43236802	43236842	27089	5,9,14	71,142,141	19,11,17	194,93,98	198	149	1.1832683269884138e-08	2.15116713974e-07	0.05,0.046,0.07	0.069,0.082,0.115	-0.033
2016	gene:Solyc07g066670.2	NA	7	-	68042483	68042573	68042483	68042559	68042647	68042724	2016	11,35,20	0,2,8	35,20,10	1,2,0	163	149	1.1997665690884215e-08	2.1796585624e-07	1.0,0.941,0.696	0.97,0.901,1.0	-0.078
12140	gene:Solyc08g081690.2	NA	8	+	64679270	64679449	64679289	64679449	64678982	64679150	12140	3,6,2	13,27,33	11,8,3	35,29,24	168	149	1.2348954186060821e-08	2.24193435977e-07	0.17,0.165,0.051	0.218,0.197,0.1	-0.043
16076	gene:Solyc06g053200.2	NA	6	-	35946659	35946811	35946659	35946795	35946866	35947376	16076	4,12,6	44,119,65	14,21,4	129,110,66	165	149	1.2381763765374372e-08	2.2463448856e-07	0.076,0.083,0.077	0.089,0.147,0.052	-0.017
7246	gene:Solyc06g061150.2	NA	6	+	39152909	39153002	39152912	39153002	39152652	39152682	7246	85,96,48	23,86,32	154,128,69	165,92,37	152	149	1.2876758425231096e-08	2.33454302749e-07	0.784,0.523,0.595	0.478,0.577,0.646	0.067
5936	gene:Solyc09g072990.2	NA	9	+	65657244	65657334	65657259	65657334	65655138	65655586	5936	3,2,5	73,101,94	2,5,0	162,80,63	164	149	1.3208725203732503e-08	2.39308353124e-07	0.036,0.018,0.046	0.011,0.054,0.0	0.012
7760	gene:Solyc08g074610.1	NA	8	-	58705250	58705303	58705250	58705299	58707636	58707670	7760	27,19,18	0,0,3	39,26,17	1,2,3	153	149	1.3787190783602269e-08	2.49617231078e-07	1.0,1.0,0.854	0.974,0.927,0.847	0.035
21153	gene:Solyc03g082890.2	NA	3	+	52784616	52784778	52784653	52784778	52784412	52784540	21153	1,0,2	25,44,19	8,0,4	54,44,24	186	149	1.41842399492613e-08	2.56629674638e-07	0.031,0.0,0.078	0.106,0.0,0.118	-0.038
17641	gene:Solyc09g018370.2	NA	9	+	14538927	14539060	14538932	14539060	14534145	14534294	17641	13,24,22	2,14,2	60,30,15	23,22,7	154	149	1.4813073657567542e-08	2.67823214539e-07	0.863,0.624,0.914	0.716,0.569,0.675	0.147
7885	gene:Solyc04g011510.2	NA	4	+	3947554	3947664	3947569	3947664	3946683	3946816	7885	65,103,75	4161,6733,4864	80,23,32	4986,2517,2391	164	149	1.483051492392982e-08	2.67954899437e-07	0.014,0.014,0.014	0.014,0.008,0.012	0.003
7111	gene:Solyc11g072170.1	NA	11	+	55405478	55405562	55405505	55405562	55404517	55404607	7111	8,9,12	6,0,8	23,7,7	14,9,3	176	149	1.5171382351902224e-08	2.73926006202e-07	0.53,1.0,0.559	0.582,0.397,0.664	0.149
24126	gene:Solyc01g087190.2	NA	1	-	82122268	82122344	82122268	82122334	82122543	82122601	24126	1,3,2	19,35,29	2,0,0	46,43,13	159	149	1.5236902209053076e-08	2.749208231e-07	0.047,0.074,0.061	0.039,0.0,0.0	0.048
6942	gene:Solyc10g079880.1	NA	10	-	61350740	61350968	61350740	61350953	61351139	61351294	6942	464,860,623	7,8,0	1463,794,505	26,4,6	164	149	1.581585195071865e-08	2.85171810395e-07	0.984,0.99,1.0	0.981,0.994,0.987	0.004
3036	gene:Solyc06g065730.2	NA	6	+	41201712	41201852	41201721	41201852	41194988	41195065	3036	1,1,0	51,98,77	7,4,4	118,97,63	158	149	1.602958920005223e-08	2.88828233271e-07	0.018,0.01,0.0	0.053,0.037,0.056	-0.039
2256	gene:Solyc11g005110.1	NA	11	-	101784	101900	101784	101868	104441	104520	2256	4,4,4	28,42,41	3,3,4	91,37,25	181	149	1.6518805562052565e-08	2.97439980834e-07	0.105,0.073,0.074	0.026,0.063,0.116	0.016
3042	gene:Solyc03g115810.2	NA	3	+	65399798	65400021	65399941	65400021	65398512	65399367	3042	4,5,6	41,113,87	19,18,5	146,118,53	292	149	1.6580683158029127e-08	2.98350505475e-07	0.047,0.022,0.034	0.062,0.072,0.046	-0.026
20358	gene:Solyc03g114400.2	NA	3	-	64395301	64395363	64395301	64395357	64395488	64395793	20358	62,126,115	3,5,5	182,130,108	11,11,4	155	149	1.671205298935964e-08	3.00509370011e-07	0.952,0.96,0.957	0.941,0.919,0.963	0.015
9305	gene:Solyc07g026650.2	NA	7	-	30140957	30141193	30140957	30141181	30141255	30141385	9305	7,10,12	288,583,372	6,10,3	675,499,336	161	149	1.7952228392924205e-08	3.22589804344e-07	0.022,0.016,0.029	0.008,0.018,0.008	0.011
10349	gene:Solyc06g083630.2	NA	6	-	48978913	48979005	48978913	48978987	48979069	48979128	10349	3,8,6	6,36,15	15,15,12	26,30,10	167	149	1.799355844417802e-08	3.2311237454e-07	0.308,0.165,0.263	0.34,0.308,0.517	-0.143
14501	gene:Solyc01g105190.2	NA	1	+	93457985	93458084	93458011	93458084	93457682	93457764	14501	2,1,1	0,0,0	5,1,6	7,2,1	175	149	1.8031520249300416e-08	3.23573790923e-07	1.0,1.0,1.0	0.378,0.299,0.836	0.496
18947	gene:Solyc01g079230.2	NA	1	+	78325808	78325924	78325845	78325924	78323603	78324029	18947	1,3,1	25,59,31	6,7,0	100,72,35	186	149	1.8978772330891913e-08	3.40340608645e-07	0.031,0.039,0.025	0.046,0.072,0.0	-0.008
20025	gene:Solyc06g059960.2	NA	6	-	37884658	37884844	37884658	37884825	37886197	37886405	20025	0,3,0	16,20,7	3,0,3	39,22,16	168	149	1.9260815433510404e-08	3.45163757011e-07	0.0,0.117,0.0	0.064,0.0,0.143	-0.03
11595	gene:Solyc05g054100.2	NA	5	-	64075987	64076138	64075987	64076107	64077775	64077869	11595	5,21,3	208,484,231	6,1,6	572,468,206	180	149	1.9511790903334214e-08	3.49423986585e-07	0.02,0.035,0.011	0.009,0.002,0.024	0.01
6006	gene:Solyc06g060350.2	NA	6	+	38330265	38330462	38330270	38330462	38327223	38327346	6006	8,19,8	0,2,0	30,24,10	1,3,0	154	149	1.956369767105225e-08	3.50115862188e-07	1.0,0.902,1.0	0.967,0.886,1.0	0.016
12015	gene:Solyc07g055700.2	NA	7	-	63639200	63639257	63639200	63639209	63639353	63639454	12015	0,2,0	0,1,1	2,1,0	9,5,7	197	149	1.9948878563135965e-08	3.56767096689e-07	NA,0.602,0.0	0.144,0.131,0.0	0.209
20505	gene:Solyc08g014080.2	NA	8	+	3722786	3722875	3722807	3722875	3722658	3722730	20505	1,5,2	63,108,81	4,1,3	235,168,104	170	149	2.0006498591564423e-08	3.57555166902e-07	0.014,0.039,0.021	0.015,0.005,0.025	0.01
19581	gene:Solyc04g070990.2	NA	4	-	57849178	57849328	57849178	57849323	57850112	57850241	19581	0,4,7	55,146,137	5,3,1	237,139,90	154	149	2.009790457980357e-08	3.58945582201e-07	0.0,0.026,0.047	0.02,0.02,0.011	0.007
12974	gene:Solyc02g080590.2	NA	2	+	44788907	44789014	44788952	44789014	44788665	44788817	12974	4,12,3	62,286,117	8,7,2	265,241,107	194	149	2.0258080607301935e-08	3.61561507673e-07	0.047,0.031,0.019	0.023,0.022,0.014	0.013
18931	gene:Solyc06g060540.2	NA	6	+	38556515	38557334	38557230	38557334	38554507	38554519	18931	7,19,10	1,7,1	30,22,8	2,1,2	864	149	2.1145055185820016e-08	3.77136856489e-07	0.547,0.319,0.633	0.721,0.791,0.408	-0.14
6125	gene:Solyc02g022930.2	NA	2	-	24440938	24441024	24440938	24440982	24441648	24441737	6125	15,25,32	0,2,2	21,27,7	2,0,0	191	149	2.119047587032254e-08	3.7769159661e-07	1.0,0.907,0.926	0.891,1.0,1.0	-0.019
17001	gene:Solyc07g042710.2	NA	7	+	56245323	56245528	56245339	56245528	56241493	56241731	17001	0,5,5	117,157,117	5,5,7	248,115,112	165	149	2.1574885246472098e-08	3.84283523239e-07	0.0,0.028,0.037	0.018,0.038,0.053	-0.015
17105	gene:Solyc01g102490.2	NA	1	+	91287363	91287568	91287410	91287568	91287078	91287146	17105	0,1,2	2,11,7	13,7,3	3,7,2	196	149	2.1677478678210277e-08	3.85850344165e-07	0.0,0.065,0.178	0.767,0.432,0.533	-0.496
13089	gene:Solyc02g067290.2	NA	2	-	37462756	37462982	37462756	37462886	37463858	37464005	13089	6,9,2	1,3,4	4,6,6	6,8,0	245	149	2.1993387300270723e-08	3.91209415775e-07	0.785,0.646,0.233	0.288,0.313,1.0	0.021
1375	gene:Solyc08g076890.2	NA	8	+	60822304	60822541	60822433	60822541	60822030	60822184	1375	885,2717,1454	0,62,0	2023,343,1023	0,0,7	278	149	2.2234983978178696e-08	3.95240325041e-07	1.0,0.959,1.0	1.0,1.0,0.987	-0.009
19382	gene:Solyc12g008710.1	NA	12	+	2077582	2077708	2077587	2077708	2077262	2077509	19382	41,128,62	2,12,2	160,81,64	4,3,0	154	149	2.2413396692204163e-08	3.98143428514e-07	0.952,0.912,0.968	0.975,0.963,1.0	-0.035
2625	gene:Solyc03g123890.2	NA	3	-	70573830	70573986	70573830	70573938	70574103	70574238	2625	2,7,1	0,1,2	9,4,1	14,15,3	197	149	2.2503212107017476e-08	3.99469873601e-07	1.0,0.841,0.274	0.327,0.168,0.201	0.473
23499	gene:Solyc01g014490.2	NA	1	-	13977136	13977231	13977136	13977227	13977303	13977442	23499	38,74,36	11,11,4	83,60,34	4,3,4	153	149	2.272562633369249e-08	4.03146803669e-07	0.771,0.868,0.898	0.953,0.951,0.892	-0.086
9409	gene:Solyc08g022070.2	NA	8	+	33072937	33073157	33072986	33073157	33072403	33072551	9409	99,234,174	3,1,0	247,133,116	2,3,5	198	149	2.295562234392421e-08	4.06953200141e-07	0.961,0.994,1.0	0.989,0.971,0.946	0.016
19859	gene:Solyc02g093170.2	NA	2	-	54108659	54108754	54108659	54108747	54108832	54108895	19859	5,15,14	0,3,0	34,39,9	3,0,6	156	149	2.440634172542873e-08	4.32380717512e-07	1.0,0.827,1.0	0.915,1.0,0.589	0.108
13929	gene:Solyc02g069750.1	NA	2	-	39569692	39569778	39569692	39569774	39570807	39571007	13929	8,1,0	0,4,0	1,3,3	2,2,0	153	149	2.4870999414433168e-08	4.40316841311e-07	1.0,0.196,NA	0.327,0.594,1.0	-0.042
8472	gene:Solyc01g008960.2	NA	1	+	2984300	2984354	2984329	2984354	2984107	2984202	8472	40,99,39	0,6,0	129,61,46	0,1,0	178	149	2.502192639257893e-08	4.42691748028e-07	1.0,0.932,1.0	1.0,0.981,1.0	-0.016
502	gene:Solyc02g023980.2	NA	2	+	24671317	24671446	24671334	24671446	24668813	24669005	502	59,120,88	3,3,0	109,84,52	2,1,6	166	149	2.5842869856003267e-08	4.56909560276e-07	0.946,0.973,1.0	0.98,0.987,0.886	0.022
12446	gene:Solyc05g052310.2	NA	5	+	62581990	62582049	62581999	62582049	62580052	62580285	12446	7,12,13	152,259,229	7,3,4	425,283,178	158	149	2.601563971508336e-08	4.59656101838e-07	0.042,0.042,0.051	0.015,0.01,0.021	0.03
12122	gene:Solyc07g063800.1	NA	7	-	66143258	66143428	66143258	66143422	66143542	66143695	12122	8,24,10	7,16,8	18,14,6	30,15,19	155	149	2.6093443687181137e-08	4.60722189441e-07	0.523,0.59,0.546	0.366,0.473,0.233	0.196
8801	gene:Solyc11g062430.1	NA	11	-	49472964	49473083	49472964	49473033	49473871	49474059	8801	2,1,8	41,73,39	2,3,0	103,107,56	199	149	2.724147393279413e-08	4.80670796571e-07	0.035,0.01,0.133	0.014,0.021,0.0	0.048
23300	gene:Solyc04g078090.2	NA	4	+	62938135	62938309	62938224	62938309	62936312	62937514	23300	14,53,15	2,3,2	23,27,7	5,0,4	238	149	2.7527869003795377e-08	4.85399502975e-07	0.814,0.917,0.824	0.742,1.0,0.523	0.097
7356	gene:Solyc08g062190.2	NA	8	-	50677376	50677485	50677376	50677470	50678335	50678560	7356	1,6,5	138,262,129	5,2,2	342,175,119	164	149	2.8518867537359653e-08	5.02537880273e-07	0.007,0.02,0.034	0.013,0.01,0.015	0.008
24515	gene:Solyc05g009780.2	NA	5	-	3978511	3978651	3978511	3978637	3978837	3979075	24515	2,2,0	0,5,0	5,0,1	8,8,1	163	149	2.8843614373513336e-08	5.07921030413e-07	1.0,0.268,NA	0.364,0.0,0.478	0.353
917	gene:Solyc03g121310.2	NA	3	-	69451072	69451291	69451072	69451280	69451620	69451780	917	288,737,413	2,9,3	1001,718,410	25,12,8	160	149	2.9317523254817708e-08	5.159219119e-07	0.993,0.987,0.992	0.974,0.982,0.979	0.012
1414	gene:Solyc08g076890.2	NA	8	+	60822475	60822694	60822499	60822694	60822313	60822358	1414	523,1208,584	0,0,0	888,221,577	49,0,0	173	149	2.971687051356648e-08	5.22600884852e-07	1.0,1.0,1.0	0.94,1.0,1.0	0.02
15732	gene:Solyc12g015710.1	NA	12	-	5692099	5692175	5692099	5692160	5692249	5692341	15732	1,3,0	10,16,11	2,1,0	38,10,0	164	149	2.9956861904973204e-08	5.26470393199e-07	0.083,0.146,0.0	0.046,0.083,NA	0.012
8107	gene:Solyc01g104880.2	NA	1	-	93207085	93207307	93207085	93207297	93207407	93207442	8107	8,16,9	0,0,0	23,12,10	8,10,0	159	149	3.077296376613733e-08	5.40452737142e-07	1.0,1.0,1.0	0.729,0.529,1.0	0.247
22995	gene:Solyc03g117900.2	NA	3	+	66902588	66902717	66902621	66902717	66902461	66902530	22995	138,187,142	2,10,0	267,111,114	4,1,3	182	149	3.173356104509142e-08	5.5695249954e-07	0.983,0.939,1.0	0.982,0.989,0.969	-0.006
3835	gene:Solyc05g009700.2	NA	5	-	3899362	3899502	3899362	3899489	3899615	3899785	3835	181,293,266	0,2,4	435,198,186	8,6,0	162	149	3.2916090207934536e-08	5.77322834837e-07	1.0,0.993,0.984	0.98,0.968,1.0	0.01
6624	gene:Solyc08g066700.2	NA	8	+	55524919	55524963	55524942	55524963	55523099	55523200	6624	1,0,2	50,70,65	3,1,3	118,51,29	172	149	3.311096351620076e-08	5.80354888102e-07	0.017,0.0,0.026	0.022,0.017,0.082	-0.026
5885	gene:Solyc06g082200.2	NA	6	+	48107395	48107502	48107418	48107502	48105765	48105863	5885	4,3,3	0,2,12	4,6,8	8,4,1	172	149	3.385433539398988e-08	5.92990380716e-07	1.0,0.565,0.178	0.302,0.565,0.874	0.001
10700	gene:Solyc09g064930.2	NA	9	+	62483440	62483524	62483453	62483524	62482931	62483205	10700	1,13,5	89,372,129	6,9,3	160,155,54	162	149	3.431429262610098e-08	6.00648125537e-07	0.01,0.031,0.034	0.033,0.051,0.049	-0.019
26046	gene:Solyc04g045530.2	NA	4	+	33719264	33719327	33719299	33719327	33718617	33718682	26046	1,14,1	2,0,0	6,4,0	3,0,0	184	149	3.484552415720281e-08	6.09542494524e-07	0.288,1.0,1.0	0.618,1.0,NA	-0.046
14753	gene:Solyc10g083220.1	NA	10	-	63083049	63083214	63083049	63083194	63083272	63083418	14753	4,4,2	0,0,0	7,6,4	9,0,2	169	149	3.5752780504092883e-08	6.249984075e-07	1.0,1.0,1.0	0.407,1.0,0.638	0.318
18179	gene:Solyc09g064790.2	NA	9	+	62207721	62207904	62207725	62207904	62206640	62206691	18179	31,56,23	7,2,0	90,35,32	2,2,3	153	149	3.824146963310246e-08	6.68060746657e-07	0.812,0.965,1.0	0.978,0.945,0.912	-0.019
18401	gene:Solyc03g007100.2	NA	3	-	1687133	1687262	1687133	1687259	1691278	1691413	18401	38,58,33	2,2,0	88,63,44	4,4,1	152	149	3.847460386913327e-08	6.71688666753e-07	0.949,0.966,1.0	0.956,0.939,0.977	0.014
1891	gene:Solyc06g071460.2	NA	6	+	43965542	43965640	43965587	43965640	43965434	43965470	1891	4,8,5	0,3,0	9,10,2	7,0,1	194	149	3.89311059383819e-08	6.79208758961e-07	1.0,0.672,1.0	0.497,1.0,0.606	0.19
2122	gene:Solyc02g072490.2	NA	2	+	41680174	41680257	41680181	41680257	41679927	41680021	2122	1,9,5	2,3,1	3,10,4	0,0,3	156	149	3.927192354109131e-08	6.84701963708e-07	0.323,0.741,0.827	1.0,1.0,0.56	-0.223
484	gene:Solyc08g078130.2	NA	8	+	61966717	61966877	61966786	61966877	61966452	61966527	484	2,3,7	18,65,60	4,5,1	84,82,26	218	149	4.079380032010008e-08	7.10765956832e-07	0.071,0.031,0.074	0.032,0.04,0.026	0.026
17918	gene:Solyc08g066160.2	NA	8	+	54562224	54562392	54562270	54562392	54562016	54562172	17918	120,268,222	9,9,7	308,247,158	9,3,4	195	149	4.100447936410311e-08	7.13965122868e-07	0.911,0.958,0.96	0.963,0.984,0.968	-0.029
25183	gene:Solyc09g098330.2	NA	9	-	72178015	72178137	72178015	72178098	72178198	72178290	25183	2,2,0	0,2,0	1,6,2	5,0,0	188	149	4.126367679053962e-08	7.18004307426e-07	1.0,0.442,NA	0.137,1.0,1.0	0.009
13045	gene:Solyc04g072400.2	NA	4	+	59424626	59424856	59424743	59424856	59423983	59424152	13045	32,27,16	0,0,2	51,55,21	4,2,0	266	149	4.2529936873000136e-08	7.39549904267e-07	1.0,1.0,0.818	0.877,0.939,1.0	0.001
18989	gene:Solyc09g092140.2	NA	9	+	71287919	71288044	71287977	71288044	71287734	71287835	18989	7,4,0	10,36,31	10,11,8	79,50,27	207	149	4.2624894509351754e-08	7.40712840752e-07	0.335,0.074,0.0	0.084,0.137,0.176	0.004
2412	gene:Solyc05g015210.2	NA	5	+	10065115	10065200	10065158	10065200	10064731	10065020	2412	2,6,0	0,6,0	10,6,4	5,1,4	192	149	4.355689606097211e-08	7.56410376032e-07	1.0,0.437,NA	0.608,0.823,0.437	0.096
17034	gene:Solyc10g044470.1	NA	10	+	26485372	26485555	26485387	26485555	26485113	26485314	17034	4,14,8	2,10,9	11,13,10	9,8,1	164	149	4.396565850574871e-08	7.63006648502e-07	0.645,0.56,0.447	0.526,0.596,0.901	-0.124
17102	gene:Solyc01g102490.2	NA	1	+	91285269	91285486	91285273	91285486	91283986	91284048	17102	15,24,8	0,0,3	35,26,17	5,6,2	153	149	4.5108249635317736e-08	7.82321181545e-07	1.0,1.0,0.722	0.872,0.808,0.892	0.05
24573	gene:Solyc02g068340.2	NA	2	-	38303785	38304009	38303785	38303986	38304094	38304241	24573	3,3,3	15,57,28	2,3,1	64,92,26	172	149	4.7241469420474924e-08	8.18779712117e-07	0.148,0.044,0.085	0.026,0.027,0.032	0.064
9030	gene:Solyc08g075890.2	NA	8	+	59981482	59981622	59981513	59981622	59981191	59981360	9030	2,25,1	247,523,252	12,2,5	418,348,213	180	149	4.8010216930693776e-08	8.31557132249e-07	0.007,0.038,0.003	0.023,0.005,0.019	0.0
13133	gene:Solyc04g081500.2	NA	4	-	65449563	65449667	65449563	65449662	65449789	65449825	13133	0,11,2	44,71,39	4,2,1	89,78,28	154	149	4.8264686567466694e-08	8.35416120055e-07	0.0,0.13,0.047	0.042,0.024,0.033	0.026
2655	gene:Solyc06g083640.2	NA	6	-	48983141	48983253	48983141	48983236	48983316	48983437	2655	0,4,2	11,59,41	4,13,0	69,81,34	166	149	4.961757730674553e-08	8.58270211e-07	0.0,0.057,0.042	0.049,0.126,0.0	-0.025
20965	gene:Solyc02g085040.2	NA	2	-	48066360	48066511	48066360	48066505	48066604	48066730	20965	7,17,10	0,0,0	8,9,4	8,0,3	155	149	4.97818622778166e-08	8.60547670397e-07	1.0,1.0,1.0	0.49,1.0,0.562	0.316
643	gene:Solyc03g123660.2	NA	3	+	70447066	70447302	70447247	70447302	70446853	70446910	643	7,20,9	25,104,39	29,17,6	142,163,53	330	149	4.995074289513942e-08	8.6290153689e-07	0.112,0.08,0.094	0.084,0.045,0.049	0.036
24580	gene:Solyc11g013530.1	NA	11	+	6621779	6621865	6621830	6621865	6621549	6621676	24580	12,38,40	0,2,0	78,52,27	0,5,0	200	149	5.0512562929107233e-08	8.72035927688e-07	1.0,0.934,1.0	1.0,0.886,1.0	0.016
21774	gene:Solyc10g084400.1	NA	10	-	63959481	63959556	63959481	63959553	63959682	63959693	21774	44,176,116	5,12,8	188,124,71	1,6,0	152	149	5.134299031985937e-08	8.85792505983e-07	0.896,0.935,0.934	0.995,0.953,1.0	-0.061
14129	gene:Solyc12g098320.1	NA	12	-	65876050	65876102	65876050	65876089	65877121	65877188	14129	5,42,11	0,3,0	20,7,8	0,3,1	162	149	5.1479685500466675e-08	8.87570342364e-07	1.0,0.928,1.0	1.0,0.682,0.88	0.122
10283	gene:Solyc01g091950.2	NA	1	+	85485884	85485999	85485941	85485999	85484857	85484917	10283	25,72,43	1,0,2	120,71,35	5,4,8	206	149	5.194964154761376e-08	8.95087912727e-07	0.948,1.0,0.94	0.946,0.928,0.76	0.085
780	gene:Solyc11g032100.1	NA	11	+	24913474	24913661	24913483	24913661	24900058	24900120	780	0,3,1	0,3,4	0,2,0	6,0,4	158	149	5.370081175592462e-08	9.24656470829e-07	NA,0.485,0.191	0.0,1.0,0.0	0.005
15472	gene:Solyc11g008350.1	NA	11	-	2563459	2563645	2563459	2563596	2564911	2565034	15472	14,24,27	0,1,0	35,25,16	4,4,0	198	149	5.4722119801661515e-08	9.41627396117e-07	1.0,0.948,1.0	0.868,0.825,1.0	0.085
1944	gene:Solyc01g103170.2	NA	1	-	91829667	91829852	91829667	91829760	91830248	91830315	1944	6,3,0	0,0,0	2,7,2	8,3,5	241	149	5.503036902392981e-08	9.46314279323e-07	1.0,1.0,NA	0.134,0.591,0.198	0.692
8091	gene:Solyc09g064590.2	NA	9	+	61910008	61910156	61910012	61910156	61909172	61909524	8091	2,7,3	65,126,79	6,2,2	167,156,83	153	149	5.532036455110791e-08	9.50681365794e-07	0.029,0.051,0.036	0.034,0.012,0.023	0.016
21911	gene:Solyc06g084570.2	NA	6	+	49648622	49648789	49648631	49648789	49642641	49642746	21911	0,2,4	2,0,0	1,1,0	3,1,4	158	149	5.634629481987111e-08	9.67681582717e-07	0.0,1.0,1.0	0.239,0.485,0.0	0.425
12712	gene:Solyc06g063260.2	NA	6	-	39960071	39960255	39960071	39960161	39960896	39961068	12712	2,3,0	6,19,9	12,4,0	16,12,6	243	149	5.6519565359798985e-08	9.69582580802e-07	0.17,0.088,0.0	0.315,0.17,0.0	-0.076
4576	gene:Solyc02g085920.2	NA	2	-	48698196	48698298	48698196	48698283	48698374	48698490	4576	11,23,31	5,0,2	29,23,14	9,0,2	164	149	5.6530498095937344e-08	9.69582580802e-07	0.667,1.0,0.934	0.745,1.0,0.864	-0.003
26859	gene:Solyc02g071270.1	NA	2	-	40752652	40752811	40752652	40752715	40752915	40753080	26859	2,5,2	0,0,0	5,8,0	0,5,3	245	149	5.7479498146621054e-08	9.85218766478e-07	1.0,1.0,1.0	1.0,0.493,0.0	0.502
13701	gene:Solyc04g056410.2	NA	4	+	54193772	54193871	54193776	54193871	54193524	54193699	13701	3,15,12	0,3,1	24,22,10	0,1,0	153	149	6.013014778001438e-08	1.02998257681e-06	1.0,0.83,0.921	1.0,0.955,1.0	-0.068
19560	gene:Solyc01g098540.2	NA	1	+	89027141	89027263	89027165	89027263	89026360	89026630	19560	1,10,4	0,2,1	6,8,3	5,2,0	173	149	6.078566161244705e-08	1.04053534567e-06	1.0,0.812,0.775	0.508,0.775,1.0	0.101
8743	gene:Solyc01g081050.2	NA	1	+	80380964	80381074	80380970	80381074	80378905	80378950	8743	11,23,8	1,1,2	33,23,10	1,2,0	155	149	6.100581740580778e-08	1.04362675574e-06	0.914,0.957,0.794	0.969,0.917,1.0	-0.074
2921	gene:Solyc07g022900.2	NA	7	+	23225391	23225481	23225402	23225481	23225191	23225292	2921	5,27,4	0,1,2	30,28,14	6,8,1	160	149	6.1484009964576e-08	1.05112553393e-06	1.0,0.962,0.651	0.823,0.765,0.929	0.032
8849	gene:Solyc09g008130.2	NA	9	-	1601731	1601816	1601731	1601805	1601902	1601952	8849	21,32,32	6,7,5	25,30,13	25,6,0	160	149	6.417000711580266e-08	1.09633459696e-06	0.765,0.81,0.856	0.482,0.823,1.0	0.042
8707	gene:Solyc04g079070.2	NA	4	-	63654210	63654246	63654210	63654239	63654378	63654481	8707	5,14,6	2,0,3	16,5,5	3,7,2	156	149	6.480961807973934e-08	1.10654557626e-06	0.705,1.0,0.656	0.836,0.406,0.705	0.138
23001	gene:Solyc06g065650.2	NA	6	+	41060150	41060382	41060154	41060382	41056397	41056485	23001	81,154,105	12,18,9	247,142,85	26,20,20	153	149	6.711700359444409e-08	1.14520015383e-06	0.868,0.893,0.919	0.902,0.874,0.805	0.033
3130	gene:Solyc01g098500.2	NA	1	+	89008382	89008610	89008399	89008610	89008265	89008305	3130	2,5,2	24,86,43	3,1,3	92,74,36	166	149	6.811318911192486e-08	1.16144655177e-06	0.07,0.05,0.04	0.028,0.012,0.07	0.017
15286	gene:Solyc09g009670.2	NA	9	+	3069825	3069905	3069828	3069905	3069571	3069670	15286	8,12,10	1,3,0	16,8,3	5,4,1	152	149	6.827306042905231e-08	1.16342058208e-06	0.887,0.797,1.0	0.758,0.662,0.746	0.173
26883	gene:Solyc03g117540.2	NA	3	+	66678472	66678572	66678477	66678572	66678195	66678359	26883	2,1,2	0,0,2	3,2,2	3,1,0	154	149	7.00370939211258e-08	1.19271045871e-06	1.0,1.0,0.492	0.492,0.659,1.0	0.114
5823	gene:Solyc08g074280.2	NA	8	-	58388330	58388468	58388330	58388457	58388550	58388640	5823	0,1,2	38,45,24	4,1,0	57,35,18	160	149	7.121273556389664e-08	1.2119488719e-06	0.0,0.02,0.072	0.061,0.026,0.0	0.002
9490	gene:Solyc07g007900.1	NA	7	+	2570981	2571203	2571079	2571203	2569882	2570305	9490	0,0,0	1,13,3	13,19,4	30,16,16	247	149	7.219921995713681e-08	1.22794534059e-06	0.0,0.0,0.0	0.207,0.417,0.131	-0.252
26324	gene:Solyc08g044510.2	NA	8	+	19665954	19666119	19665975	19666119	19662383	19662471	26324	41,94,50	0,0,2	79,63,26	2,2,2	170	149	7.259667906184369e-08	1.233909663e-06	1.0,1.0,0.956	0.972,0.965,0.919	0.033
21855	gene:Solyc04g007110.2	NA	4	-	824109	824150	824109	824147	825420	825514	21855	2,4,3	0,12,9	0,3,1	13,3,3	152	149	7.332587475757173e-08	1.245501127e-06	1.0,0.246,0.246	0.0,0.495,0.246	0.25
13894	gene:Solyc03g116370.2	NA	3	-	65845423	65845492	65845423	65845471	65846844	65847019	13894	122,233,168	0,0,10	253,144,120	0,1,4	170	149	7.440134945809427e-08	1.26295572545e-06	1.0,1.0,0.936	1.0,0.992,0.963	-0.006
15050	gene:Solyc06g074320.2	NA	6	+	45942792	45942959	45942838	45942959	45942547	45942710	15050	157,347,217	7,6,8	626,535,246	52,36,15	195	149	7.525913769255987e-08	1.27669504385e-06	0.945,0.978,0.954	0.902,0.919,0.926	0.043
8620	gene:Solyc08g021960.2	NA	8	+	34111996	34112106	34112035	34112106	34106374	34106592	8620	4,6,5	64,102,57	18,8,1	104,63,48	188	149	7.632503792832571e-08	1.29394484287e-06	0.047,0.045,0.065	0.121,0.091,0.016	-0.024
1456	gene:Solyc03g006190.2	NA	3	-	827674	827701	827674	827686	828092	828150	1456	3,1,0	0,0,0	0,2,0	3,3,0	164	149	8.001157378657097e-08	1.35557180791e-06	1.0,1.0,NA	0.0,0.377,NA	0.811
25696	gene:Solyc03g113970.2	NA	3	+	64031187	64031344	64031191	64031344	64030958	64031119	25696	0,2,0	0,6,2	1,1,3	0,0,0	153	149	8.12045025054444e-08	1.37489959666e-06	NA,0.245,0.0	1.0,1.0,1.0	-0.877
6995	gene:Solyc12g098740.1	NA	12	+	66149059	66149139	66149066	66149139	66147565	66147617	6995	89,136,83	0,7,1	297,255,80	1,4,0	156	149	8.263390816288644e-08	1.39820388931e-06	1.0,0.949,0.988	0.996,0.984,1.0	-0.014
1374	gene:Solyc08g076890.2	NA	8	+	60822313	60822541	60822433	60822541	60822030	60822184	1374	831,2812,1502	0,62,0	1921,327,1013	0,0,7	269	149	8.270071913955993e-08	1.39843735268e-06	1.0,0.962,1.0	1.0,1.0,0.988	-0.009
14486	gene:Solyc06g062860.2	NA	6	-	39656846	39656965	39656846	39656935	39657672	39657813	14486	3,21,8	1,3,1	20,10,4	6,3,2	179	149	8.500505919294766e-08	1.43648203488e-06	0.714,0.854,0.869	0.735,0.735,0.625	0.114
4511	gene:Solyc06g007510.2	NA	6	-	1504032	1504139	1504032	1504134	1506254	1506397	4511	4038,8047,5843	54,161,86	12737,8674,5390	237,149,105	154	149	8.605192294366235e-08	1.45324178958e-06	0.986,0.98,0.985	0.981,0.983,0.98	0.002
11848	gene:Solyc04g079280.2	NA	4	+	63794579	63794621	63794584	63794621	63793337	63794486	11848	18,33,37	3,4,2	43,17,12	2,1,2	154	149	8.842243646434413e-08	1.4923195467e-06	0.853,0.889,0.947	0.954,0.943,0.853	-0.02
19137	gene:Solyc01g080200.2	NA	1	-	79409613	79409728	79409613	79409723	79410131	79410342	19137	7,19,19	11,22,8	37,13,11	14,7,9	154	149	8.911729996011706e-08	1.50308520182e-06	0.381,0.455,0.697	0.719,0.642,0.542	-0.123
14025	gene:Solyc11g072950.1	NA	11	-	56107420	56107524	56107420	56107519	56107606	56107707	14025	7,75,42	0,6,0	103,46,38	6,6,0	154	149	8.939831928744465e-08	1.50686151085e-06	1.0,0.924,1.0	0.943,0.881,1.0	0.033
23035	gene:Solyc07g025380.2	NA	7	-	27600995	27601242	27600995	27601239	27601348	27601448	23035	0,7,3	48,114,55	23,9,2	144,87,67	152	149	9.307051377928242e-08	1.56775675797e-06	0.0,0.057,0.051	0.135,0.092,0.028	-0.049
8484	gene:Solyc12g089280.1	NA	12	+	64405632	64405732	64405655	64405732	64405407	64405536	8484	0,4,3	16,44,30	10,5,3	56,32,30	172	149	9.76963709765811e-08	1.64462831525e-06	0.0,0.073,0.08	0.134,0.119,0.08	-0.06
26168	gene:Solyc01g104080.2	NA	1	+	92557100	92557222	92557129	92557222	92555769	92555891	26168	53,108,69	6,5,5	116,86,52	8,1,0	178	149	1.0258227487920436e-07	1.72577667668e-06	0.881,0.948,0.92	0.924,0.986,1.0	-0.054
99	gene:Solyc10g061940.1	NA	10	+	23448866	23449061	23448895	23449061	23448680	23448740	99	3,2,1	57,88,73	7,2,2	120,85,73	178	149	1.0289715479491346e-07	1.72997071149e-06	0.042,0.019,0.011	0.047,0.019,0.022	-0.005
11461	gene:Solyc02g086370.2	NA	2	+	49032845	49033083	49032848	49033083	49032081	49032162	11461	13,43,37	22,38,47	54,22,21	65,46,27	152	149	1.031003686198518e-07	1.73118053712e-06	0.367,0.526,0.436	0.449,0.319,0.433	0.043
16495	gene:Solyc02g065080.2	NA	2	-	36255976	36256087	36255976	36256080	36256526	36256577	16495	22,31,30	2,8,3	81,69,17	18,5,13	156	149	1.030430407017173e-07	1.73118053712e-06	0.913,0.787,0.905	0.811,0.929,0.555	0.103
13410	gene:Solyc10g081280.1	NA	10	+	62399724	62399934	62399895	62399934	62399583	62399649	13410	11,2,0	0,4,3	0,0,4	11,12,3	320	149	1.0669277966629774e-07	1.79036185421e-06	1.0,0.189,0.0	0.0,0.0,0.383	0.269
1126	gene:Solyc05g016230.2	NA	5	+	15165670	15165799	15165689	15165799	15165402	15165589	1126	1,3,5	46,86,44	3,3,0	106,56,43	168	149	1.1048123923890141e-07	1.85275563247e-06	0.019,0.03,0.092	0.024,0.045,0.0	0.024
23155	gene:Solyc01g099900.2	NA	1	+	90026526	90026733	90026561	90026733	90026349	90026458	23155	256,540,279	0,0,0	704,353,352	0,42,0	184	149	1.1271187385035403e-07	1.88896221112e-06	1.0,1.0,1.0	1.0,0.872,1.0	0.043
4207	gene:Solyc01g096870.2	NA	1	+	87868559	87868656	87868574	87868656	87867677	87867788	4207	5,6,3	0,6,1	28,15,14	0,2,2	164	149	1.1415382708430762e-07	1.91191352677e-06	1.0,0.476,0.732	1.0,0.872,0.864	-0.176
16001	gene:Solyc10g006760.2	NA	10	-	1212642	1212689	1212642	1212686	1213208	1214025	16001	9,7,3	157,284,163	25,2,11	342,106,163	152	149	1.2026544576437614e-07	2.01299631587e-06	0.053,0.024,0.018	0.067,0.018,0.062	-0.017
3339	gene:Solyc08g068400.2	NA	8	-	57522185	57522283	57522185	57522277	57522410	57522504	3339	105,185,93	3,7,0	190,137,107	1,3,0	155	149	1.2205001823191817e-07	2.04157097713e-06	0.971,0.962,1.0	0.995,0.978,1.0	-0.013
21695	gene:Solyc09g065120.2	NA	9	-	62987299	62987488	62987299	62987416	62988568	62988710	21695	0,4,0	27,59,42	10,10,4	77,77,37	221	149	1.2280433278645744e-07	2.05288687869e-06	0.0,0.044,0.0	0.081,0.081,0.068	-0.062
23526	gene:Solyc06g070980.2	NA	6	-	43589768	43589866	43589768	43589858	43590545	43590679	23526	50,152,77	9,16,9	167,118,86	28,17,12	157	149	1.2474861374570015e-07	2.08406819633e-06	0.841,0.9,0.89	0.85,0.868,0.872	0.014
26971	gene:Solyc01g103420.2	NA	1	+	92036321	92036470	92036363	92036470	92036143	92036233	26971	4,7,5	84,181,99	8,1,5	232,154,86	191	149	1.288142450802976e-07	2.15062719682e-06	0.036,0.029,0.038	0.026,0.005,0.043	0.01
6114	gene:Solyc09g098450.2	NA	9	+	72253502	72253624	72253519	72253624	72252251	72252352	6114	13,11,21	0,2,1	36,29,18	6,7,2	166	149	1.3093713842485436e-07	2.18468739691e-06	1.0,0.832,0.95	0.843,0.788,0.89	0.087
19320	gene:Solyc02g031860.2	NA	2	-	27087963	27088161	27087963	27088051	27088699	27088852	19320	130,177,129	0,6,3	203,131,113	6,0,0	259	149	1.3250688466421434e-07	2.20808535095e-06	1.0,0.944,0.961	0.951,1.0,1.0	-0.015
6144	gene:Solyc03g093990.2	NA	3	-	55706215	55706329	55706215	55706307	55706445	55706585	6144	1,3,2	3,0,0	4,0,4	3,0,0	171	149	1.324856814112837e-07	2.20808535095e-06	0.225,1.0,1.0	0.537,NA,1.0	-0.027
25836	gene:Solyc02g084490.1	NA	2	+	47585016	47585103	47585020	47585103	47584886	47584937	25836	120,296,154	9,9,3	366,304,144	11,18,9	153	149	1.3276208160153208e-07	2.21094125667e-06	0.928,0.97,0.98	0.97,0.943,0.94	0.008
21937	gene:Solyc03g116380.2	NA	3	+	65853392	65853505	65853397	65853505	65853012	65853111	21937	47,84,58	0,10,0	152,119,44	11,7,4	154	149	1.3355763836530738e-07	2.22278671447e-06	1.0,0.89,1.0	0.93,0.943,0.914	0.034
2509	gene:Solyc12g014100.1	NA	12	+	4921961	4922134	4921988	4922134	4921790	4921860	2509	4,27,12	0,10,4	18,10,4	0,0,0	176	149	1.342956287756063e-07	2.23365976764e-06	1.0,0.696,0.717	1.0,1.0,1.0	-0.196
19464	gene:Solyc05g009190.2	NA	5	-	3331326	3331550	3331326	3331499	3332213	3332375	19464	6,7,10	73,147,58	10,9,3	151,117,100	200	149	1.3516726931775613e-07	2.24548981543e-06	0.058,0.034,0.114	0.047,0.054,0.022	0.028
6658	gene:Solyc10g081130.1	NA	10	+	62276384	62276469	62276414	62276469	62275079	62275126	6658	16,17,17	645,912,735	30,22,15	1291,691,542	179	149	1.3517714192746315e-07	2.24548981543e-06	0.02,0.015,0.019	0.019,0.026,0.023	-0.005
10504	gene:Solyc02g070220.2	NA	2	-	39983140	39983218	39983140	39983192	39983305	39983422	10504	4,3,0	0,2,0	1,0,5	12,5,15	175	149	1.37984555489883e-07	2.2906825609e-06	1.0,0.561,NA	0.066,0.0,0.221	0.685
17448	gene:Solyc03g113350.2	NA	3	+	63504425	63504561	63504439	63504561	63504123	63504342	17448	5,11,18	4,7,4	9,5,6	0,0,0	163	149	1.4265196811271175e-07	2.36667689739e-06	0.533,0.59,0.804	1.0,1.0,1.0	-0.358
318	gene:Solyc05g008540.2	NA	5	+	2868381	2868479	2868415	2868479	2868238	2868282	318	0,2,0	12,31,23	6,5,0	33,18,20	183	149	1.4436221450768766e-07	2.39354547863e-06	0.0,0.05,0.0	0.129,0.184,0.0	-0.088
8496	gene:Solyc02g088120.2	NA	2	+	50310239	50310304	50310242	50310304	50309851	50310109	8496	0,2,0	7,12,7	7,1,1	3,2,3	152	149	1.4631259975159417e-07	2.42435933973e-06	0.0,0.14,0.0	0.696,0.329,0.246	-0.377
7712	gene:Solyc05g010050.2	NA	5	-	4246319	4246440	4246319	4246429	4246535	4246601	7712	1,4,0	10,31,23	0,3,0	39,39,5	160	149	1.478142013297939e-07	2.447702961e-06	0.085,0.107,0.0	0.0,0.067,0.0	0.042
4653	gene:Solyc07g055200.2	NA	7	+	63317025	63317100	63317033	63317100	63316676	63316949	4653	41,107,34	1,7,0	147,112,51	5,0,2	157	149	1.489952733594256e-07	2.46571287073e-06	0.975,0.936,1.0	0.965,1.0,0.96	-0.005
15865	gene:Solyc06g049040.2	NA	6	+	32319326	32319411	32319360	32319411	32319112	32319245	15865	65,86,49	0,0,7	194,81,60	4,2,0	183	149	1.4968042884985724e-07	2.47549845306e-06	1.0,1.0,0.851	0.975,0.971,1.0	-0.032
12533	gene:Solyc06g007170.2	NA	6	+	1232485	1232671	1232496	1232671	1231307	1231744	12533	1,5,5	117,324,223	11,8,1	371,374,139	160	149	1.5254604092757705e-07	2.52131078548e-06	0.008,0.014,0.02	0.027,0.02,0.007	-0.004
12881	gene:Solyc04g008660.2	NA	4	+	2295632	2295810	2295696	2295810	2294742	2294797	12881	0,4,2	0,0,2	9,8,1	0,2,2	213	149	1.533438473645411e-07	2.53291004986e-06	NA,1.0,0.412	1.0,0.737,0.259	0.041
305	gene:Solyc03g025890.1	NA	3	+	3300362	3300614	3300372	3300614	3299805	3300054	305	8,12,8	0,1,2	9,5,4	4,1,0	159	149	1.5453352493056953e-07	2.55096361336e-06	1.0,0.918,0.789	0.678,0.824,1.0	0.068
8225	gene:Solyc02g090330.2	NA	2	+	51899639	51899758	51899662	51899758	51898619	51898705	8225	1,1,0	0,5,2	3,1,0	18,15,5	172	149	1.5486466138052528e-07	2.55483108353e-06	1.0,0.148,0.0	0.126,0.055,0.0	0.322
26852	gene:Solyc06g074330.2	NA	6	-	45954193	45954412	45954193	45954405	45954926	45955194	26852	1,2,3	28,26,28	7,5,0	50,36,21	156	149	1.5521427760478764e-07	2.55899839309e-06	0.033,0.068,0.093	0.118,0.117,0.0	-0.014
18962	gene:Solyc08g077420.2	NA	8	+	61288598	61288730	61288637	61288730	61288389	61288461	18962	52,126,66	1,7,2	152,113,54	17,8,4	188	149	1.5551540948257865e-07	2.56076216401e-06	0.976,0.934,0.963	0.876,0.918,0.915	0.055
8240	gene:Solyc03g095240.2	NA	3	+	56217164	56217390	56217270	56217390	56216398	56216588	8240	2,1,0	0,4,9	1,4,1	12,8,2	255	149	1.554844001421915e-07	2.56076216401e-06	1.0,0.127,0.0	0.046,0.226,0.226	0.21
8349	gene:Solyc11g010350.1	NA	11	+	3426310	3426438	3426328	3426438	3425500	3425686	8349	0,0,0	0,4,0	4,7,1	0,0,1	167	149	1.6127212526529614e-07	2.65389731277e-06	NA,0.0,NA	1.0,1.0,0.472	-0.824
9802	gene:Solyc05g043340.2	NA	5	+	56009689	56009870	56009732	56009870	56006886	56007528	9802	0,5,5	40,75,64	6,2,1	128,67,78	192	149	1.631231678702844e-07	2.68268456686e-06	0.0,0.049,0.057	0.035,0.023,0.01	0.013
21600	gene:Solyc05g015500.2	NA	5	+	10763419	10763541	10763495	10763541	10763136	10763207	21600	21,29,13	660,993,756	28,16,21	1728,760,643	225	149	1.6498813850740198e-07	2.71166486336e-06	0.021,0.019,0.011	0.011,0.014,0.021	0.002
26809	gene:Solyc02g094500.2	NA	2	-	55018905	55018973	55018905	55018969	55019060	55019270	26809	2,1,4	0,0,0	1,0,0	0,2,2	153	149	1.6656665658045565e-07	2.73420151458e-06	1.0,1.0,1.0	1.0,0.0,0.0	0.667
3253	gene:Solyc01g098880.2	NA	1	+	89263766	89263891	89263769	89263891	89262710	89262894	3253	5,7,2	0,0,0	1,3,0	8,0,0	152	149	1.6650061255009876e-07	2.73420151458e-06	1.0,1.0,1.0	0.109,1.0,NA	0.446
3878	gene:Solyc03g020020.2	NA	3	+	61205940	61206131	61205951	61206131	61205730	61205838	3878	2,1,0	3,20,10	6,0,0	19,29,11	160	149	1.7182675732580523e-07	2.81879230815e-06	0.383,0.044,0.0	0.227,0.0,0.0	0.067
2085	gene:Solyc06g007980.2	NA	6	+	1837339	1837567	1837394	1837567	1835085	1835374	2085	22,34,36	347,663,449	98,55,19	798,514,343	204	149	1.72395173125199e-07	2.8263593983e-06	0.044,0.036,0.055	0.082,0.072,0.039	-0.019
25812	gene:Solyc02g077680.2	NA	2	+	42577432	42577556	42577437	42577556	42577187	42577261	25812	8,27,45	10,18,7	53,41,26	14,13,13	154	149	1.7468343697960387e-07	2.86209589074e-06	0.436,0.592,0.861	0.786,0.753,0.659	-0.103
11707	gene:Solyc06g043070.2	NA	6	-	29791065	29791303	29791065	29791109	29793972	29794157	11707	36,84,50	2,3,0	67,23,40	4,3,0	343	149	1.7720633029833097e-07	2.9016299112e-06	0.887,0.924,1.0	0.879,0.769,1.0	0.054
3414	gene:Solyc05g007190.2	NA	5	-	1807841	1807940	1807841	1807887	1808404	1808470	3414	44,67,73	4,2,0	148,117,39	2,0,0	202	149	1.7736835026787216e-07	2.90248121074e-06	0.89,0.961,1.0	0.982,1.0,1.0	-0.044
16911	gene:Solyc01g102440.2	NA	1	-	91255665	91255902	91255665	91255754	91256061	91256297	16911	11,4,10	6,5,9	27,6,6	4,8,8	297	149	1.7776751825296685e-07	2.90720977309e-06	0.479,0.286,0.358	0.772,0.273,0.273	-0.065
1955	gene:Solyc08g067840.2	NA	8	+	56874968	56875045	56874995	56875045	56874291	56874400	1955	0,0,2	2,21,12	5,5,2	18,30,11	176	149	1.790955593025414e-07	2.92711385306e-06	0.0,0.0,0.124	0.19,0.124,0.133	-0.108
727	gene:Solyc05g014470.2	NA	5	+	8322651	8322856	8322742	8322856	8322380	8322511	727	13,20,5	2,10,6	7,5,3	14,1,1	240	149	1.8315575246430675e-07	2.99161956301e-06	0.801,0.554,0.341	0.237,0.756,0.651	0.017
5991	gene:Solyc01g091770.2	NA	1	+	85349193	85349294	85349197	85349294	85347682	85348267	5991	21,33,26	3,3,5	37,27,10	7,6,2	153	149	1.866262814429364e-07	3.04641997412e-06	0.872,0.915,0.835	0.837,0.814,0.83	0.047
17362	gene:Solyc01g009180.2	NA	1	+	3232688	3232853	3232772	3232853	3232308	3232472	17362	0,7,1	23,38,43	2,4,0	58,58,32	233	149	1.921109471878279e-07	3.13401031284e-06	0.0,0.105,0.015	0.022,0.042,0.0	0.019
14487	gene:Solyc06g062860.2	NA	6	-	39656846	39656965	39656846	39656939	39657672	39657813	14487	0,6,0	77,128,69	4,6,1	172,121,68	175	149	1.92996104947319e-07	3.14650448233e-06	0.0,0.038,0.0	0.019,0.041,0.012	-0.011
9666	gene:Solyc02g005180.2	NA	2	+	7140346	7140400	7140358	7140400	7140216	7140269	9666	51,184,140	2,21,6	90,69,25	2,9,0	161	149	1.9326208079145694e-07	3.14889464435e-06	0.959,0.89,0.956	0.977,0.876,1.0	-0.016
424	gene:Solyc12g008630.1	NA	12	-	2013726	2013975	2013726	2013968	2015289	2015328	424	2,1,0	0,7,0	1,2,0	0,0,0	156	149	1.9468936307835224e-07	3.17019179546e-06	1.0,0.12,NA	1.0,1.0,NA	-0.44
24466	gene:Solyc02g085420.2	NA	2	-	48328809	48328921	48328809	48328891	48330374	48330437	24466	33,68,32	197,361,223	142,83,41	647,385,184	179	149	1.976849746802158e-07	3.21698454478e-06	0.122,0.136,0.107	0.154,0.152,0.156	-0.032
21570	gene:Solyc01g110300.2	NA	1	-	97028617	97028808	97028617	97028801	97028998	97029100	21570	4,17,8	3,25,4	29,16,10	15,7,9	156	149	2.00563508212509e-07	3.26181552598e-06	0.56,0.394,0.656	0.649,0.686,0.515	-0.08
45	gene:Solyc05g052220.2	NA	5	+	62501188	62501295	62501213	62501295	62499506	62499753	45	1,2,4	22,49,30	6,1,8	56,64,30	174	149	2.018546693978082e-07	3.2807913272e-06	0.037,0.034,0.102	0.084,0.013,0.186	-0.037
23110	gene:Solyc09g025270.2	NA	9	+	72443400	72443517	72443409	72443517	72441023	72441486	23110	38,66,53	1,2,2	127,97,38	12,3,2	158	149	2.031470722009563e-07	3.29976392709e-06	0.973,0.969,0.962	0.909,0.968,0.947	0.027
6165	gene:Solyc08g081750.2	NA	8	-	64719591	64719838	64719591	64719663	64720483	64720636	6165	1,1,2	0,1,0	3,3,2	6,6,0	324	149	2.0532307541725544e-07	3.3330568655e-06	1.0,0.315,1.0	0.187,0.187,1.0	0.314
8572	gene:Solyc09g075070.2	NA	9	-	66886361	66886455	66886361	66886442	66886545	66886574	8572	343,641,408	19,22,28	702,428,238	53,37,34	162	149	2.1075651795813146e-07	3.41915509669e-06	0.943,0.964,0.931	0.924,0.914,0.866	0.045
26928	gene:Solyc05g007110.2	NA	5	+	1681746	1683310	1683230	1683310	1681132	1681246	26928	553,1126,633	4,7,8	1439,932,572	0,0,0	1633	149	2.1298482154613813e-07	3.45318168873e-06	0.927,0.936,0.878	1.0,1.0,1.0	-0.086
9517	gene:Solyc01g005810.2	NA	1	+	530525	530629	530527	530629	530322	530438	9517	51,91,66	0,3,5	133,117,55	3,0,0	151	149	2.13629048843527e-07	3.46149918885e-06	1.0,0.968,0.929	0.978,1.0,1.0	-0.027
19836	gene:Solyc04g077480.2	NA	4	-	62396906	62397008	62396906	62396988	62397668	62397797	19836	7,4,3	123,173,136	6,3,2	256,157,89	169	149	2.2129014599551686e-07	3.58275955622e-06	0.048,0.02,0.019	0.02,0.017,0.019	0.01
26256	gene:Solyc01g005120.2	NA	1	-	105961	106184	105961	106170	106827	106928	26256	0,17,2	47,195,63	2,9,4	245,256,89	163	149	2.213843616753683e-07	3.58275955622e-06	0.0,0.074,0.028	0.007,0.031,0.039	0.008
6925	gene:Solyc07g063330.2	NA	7	-	65814480	65814660	65814480	65814638	65814836	65814927	6925	4,11,4	19,52,19	5,8,3	66,54,22	171	149	2.2550562819271313e-07	3.64721825021e-06	0.155,0.156,0.155	0.062,0.114,0.106	0.061
10779	gene:Solyc10g086550.1	NA	10	-	65335377	65335512	65335377	65335484	65336386	65336614	10779	0,0,0	6,3,0	4,0,0	0,0,0	177	149	2.2711468962622836e-07	3.67099166523e-06	0.0,0.0,NA	1.0,NA,NA	-1.0
2327	gene:Solyc03g005920.2	NA	3	-	624189	624301	624189	624227	626661	627172	2327	18,29,17	2,8,2	54,38,10	0,0,0	223	149	2.3081343880614854e-07	3.72849216305e-06	0.857,0.708,0.85	1.0,1.0,1.0	-0.195
20257	gene:Solyc04g072670.2	NA	4	-	59632155	59632353	59632155	59632348	59632654	59633755	20257	6,32,16	0,0,0	68,17,15	12,9,0	154	149	2.3721673423842073e-07	3.8295839856e-06	1.0,1.0,1.0	0.846,0.646,1.0	0.169
22955	gene:Solyc05g013500.2	NA	5	+	6720120	6720272	6720222	6720272	6718749	6719093	22955	7,20,12	0,3,0	20,18,6	5,2,1	251	149	2.3819551775871168e-07	3.84303337184e-06	1.0,0.798,1.0	0.704,0.842,0.781	0.157
18957	gene:Solyc12g056800.1	NA	12	+	62880035	62880255	62880091	62880255	62878520	62878982	18957	0,4,1	0,0,7	4,4,2	0,0,0	205	149	2.401943465358544e-07	3.8729136108e-06	NA,1.0,0.094	1.0,1.0,1.0	-0.453
9492	gene:Solyc07g007900.1	NA	7	+	2571001	2571203	2571079	2571203	2569882	2570305	9492	0,0,0	1,13,3	11,16,3	30,16,16	227	149	2.410215001934013e-07	3.88387669737e-06	0.0,0.0,0.0	0.194,0.396,0.11	-0.233
14127	gene:Solyc12g098320.1	NA	12	-	65876050	65876094	65876050	65876089	65877121	65877188	14127	1,5,2	0,3,0	2,4,1	0,3,1	154	149	2.418038674099925e-07	3.89410513944e-06	1.0,0.617,1.0	1.0,0.563,0.492	0.187
15087	gene:Solyc01g066820.2	NA	1	+	74997981	74998218	74998007	74998218	74997472	74997500	15087	1,0,2	0,4,0	1,2,0	0,0,0	175	149	2.4331674707542806e-07	3.91607838383e-06	1.0,0.0,1.0	1.0,1.0,NA	-0.333
6597	gene:Solyc03g122270.2	NA	3	-	70145867	70146030	70145867	70145968	70146337	70146415	6597	8,3,10	51,113,68	0,8,3	151,114,43	211	149	2.454294459487379e-07	3.94767277724e-06	0.1,0.018,0.094	0.0,0.047,0.047	0.039
8128	gene:Solyc07g055930.2	NA	7	-	63852882	63853131	63852882	63853076	63853288	63853870	8128	14,16,6	6,3,8	26,18,6	7,9,0	204	149	2.4730211460936317e-07	3.97537018969e-06	0.63,0.796,0.354	0.731,0.594,1.0	-0.182
10179	gene:Solyc10g083710.1	NA	10	+	63479418	63479490	63479433	63479490	63477645	63477743	10179	2,2,0	0,1,0	0,0,0	2,1,0	164	149	2.482910083473023e-07	3.98883587649e-06	1.0,0.645,NA	0.0,0.0,NA	0.823
8077	gene:Solyc04g049580.2	NA	4	+	42562618	42562746	42562640	42562746	42561373	42561442	8077	2,0,1	24,33,13	9,1,0	44,32,20	171	149	2.568285981940995e-07	4.12348240521e-06	0.068,0.0,0.063	0.151,0.027,0.0	-0.016
20735	gene:Solyc02g083180.2	NA	2	-	46677794	46677909	46677794	46677885	46678012	46678145	20735	12,55,25	12,35,13	46,36,21	23,18,2	173	149	2.6606030518724196e-07	4.26910267064e-06	0.463,0.575,0.624	0.633,0.633,0.9	-0.168
16227	gene:Solyc08g005970.2	NA	8	-	742333	742427	742333	742424	743140	743203	16227	6,12,1	42,129,48	6,0,0	166,119,83	152	149	2.701710466444011e-07	4.33242677169e-06	0.123,0.084,0.02	0.034,0.0,0.0	0.064
5239	gene:Solyc07g049720.2	NA	7	-	60063398	60063506	60063398	60063484	60063676	60063766	5239	5,8,7	107,273,104	5,11,2	451,358,130	171	149	2.7169251716206704e-07	4.35417795274e-06	0.039,0.025,0.055	0.01,0.026,0.013	0.023
6203	gene:Solyc08g014150.2	NA	8	-	3858528	3858628	3858528	3858570	3858743	3858773	6203	10,50,42	1,2,0	55,58,23	2,13,1	207	149	2.7383785453241576e-07	4.38589481767e-06	0.878,0.947,1.0	0.952,0.763,0.943	0.056
13429	gene:Solyc07g021700.2	NA	7	+	21209894	21210064	21209928	21210064	21209767	21209823	13429	4,1,2	47,115,40	2,1,1	109,50,38	183	149	2.7462798674992614e-07	4.39588086315e-06	0.065,0.007,0.039	0.015,0.016,0.021	0.02
25286	gene:Solyc11g005030.1	NA	11	-	46210	46400	46210	46336	47718	47774	25286	63,92,69	14,25,13	151,70,68	57,28,19	213	149	2.775404646621897e-07	4.43980589286e-06	0.759,0.72,0.788	0.65,0.636,0.715	0.089
22470	gene:Solyc09g020140.2	NA	9	-	18643105	18643295	18643105	18643251	18643736	18643791	22470	12,34,8	0,1,0	33,27,10	2,0,1	193	149	2.7842179359527805e-07	4.45120514742e-06	1.0,0.963,1.0	0.927,1.0,0.885	0.05
26192	gene:Solyc04g080470.2	NA	4	+	64645344	64646720	64646493	64646720	64642809	64644010	26192	32,38,43	4,27,16	63,53,17	25,12,5	1298	149	2.8412155873945136e-07	4.53957758812e-06	0.479,0.139,0.236	0.224,0.336,0.281	0.004
19209	gene:Solyc01g103670.2	NA	1	+	92224305	92224463	92224332	92224463	92224193	92224250	19209	7,7,2	66,108,78	5,3,5	172,62,67	176	149	2.8770740356549405e-07	4.59130889211e-06	0.082,0.052,0.021	0.024,0.039,0.059	0.011
6924	gene:Solyc08g083240.2	NA	8	-	65758987	65759194	65758987	65759189	65759266	65759544	6924	259,573,331	6,10,0	627,389,259	30,16,13	154	149	2.8755537633201185e-07	4.59130889211e-06	0.977,0.982,1.0	0.953,0.959,0.951	0.032
10948	gene:Solyc02g072230.2	NA	2	+	41540545	41540616	41540553	41540616	41540217	41540313	10948	1,3,1	0,2,2	1,0,2	1,0,0	157	149	2.897463580720108e-07	4.62105149914e-06	1.0,0.587,0.322	0.487,NA,1.0	-0.107
12341	gene:Solyc10g076890.1	NA	10	+	59868857	59868991	59868867	59868991	59867271	59867624	12341	3,8,7	212,361,290	10,1,1	427,198,163	159	149	2.904958038118352e-07	4.63020471828e-06	0.013,0.02,0.022	0.021,0.005,0.006	0.008
16433	gene:Solyc12g099400.1	NA	12	-	66563671	66563721	66563671	66563716	66563835	66563913	16433	3,6,1	27,59,35	10,4,8	80,97,28	154	149	2.921208780752798e-07	4.65329507412e-06	0.097,0.09,0.027	0.108,0.038,0.217	-0.05
4936	gene:Solyc07g065590.2	NA	7	-	67290782	67290856	67290782	67290850	67291409	67291494	4936	18,21,11	0,2,0	28,16,15	1,3,0	155	149	2.9236173652702406e-07	4.65432121174e-06	1.0,0.91,1.0	0.964,0.837,1.0	0.036
10982	gene:Solyc04g026030.2	NA	4	+	19665182	19665336	19665185	19665336	19664990	19665062	10982	1,10,3	1,2,1	8,2,6	0,2,0	152	149	2.969602766392606e-07	4.72182949817e-06	0.495,0.831,0.746	1.0,0.495,1.0	-0.141
25748	gene:Solyc09g031580.2	NA	9	-	29718695	29718828	29718695	29718794	29718905	29719113	25748	15,71,31	0,0,0	93,67,49	8,11,4	183	149	2.969484108623154e-07	4.72182949817e-06	1.0,1.0,1.0	0.904,0.832,0.909	0.118
8415	gene:Solyc06g065700.2	NA	6	+	41132757	41132822	41132771	41132822	41131960	41132109	8415	1,3,3	51,85,48	3,0,1	148,100,50	163	149	2.993906783860735e-07	4.75760644888e-06	0.018,0.031,0.054	0.018,0.0,0.018	0.022
26514	gene:Solyc03g115110.2	NA	3	-	64917774	64917955	64917774	64917923	64918053	64918097	26514	12,45,17	0,2,0	45,61,28	9,1,1	181	149	3.0042228034699467e-07	4.77112542641e-06	1.0,0.949,1.0	0.805,0.98,0.958	0.069
20631	gene:Solyc03g118750.2	NA	3	+	67581789	67581927	67581844	67581927	67580725	67580841	20631	79,154,106	1,6,2	72,40,28	6,5,1	204	149	3.0448162542689614e-07	4.83268399346e-06	0.983,0.949,0.975	0.898,0.854,0.953	0.067
1453	gene:Solyc09g090740.2	NA	9	-	70177701	70177882	70177701	70177876	70178194	70178577	1453	69,74,56	0,0,2	173,76,57	4,1,3	155	149	3.0500650051179707e-07	4.83810371437e-06	1.0,1.0,0.964	0.977,0.986,0.948	0.018
297	gene:Solyc11g066550.1	NA	11	-	52299427	52299478	52299427	52299459	52299615	52299735	297	0,2,1	29,50,44	5,3,4	63,40,22	168	149	3.059205385156068e-07	4.84968622927e-06	0.0,0.034,0.02	0.066,0.062,0.139	-0.071
1214	gene:Solyc09g066470.2	NA	9	-	64893390	64893551	64893390	64893531	64893623	64893834	1214	96,273,173	0,6,0	327,231,149	1,9,2	169	149	3.0680367308375695e-07	4.86076522059e-06	1.0,0.976,1.0	0.997,0.958,0.985	0.012
8875	gene:Solyc01g103010.2	NA	1	+	91685829	91685981	91685903	91685981	91685521	91685690	8875	4,10,8	74,191,99	6,10,1	251,205,118	223	149	3.121545117023576e-07	4.94257134706e-06	0.035,0.034,0.051	0.016,0.032,0.006	0.022
11919	gene:Solyc07g017610.2	NA	7	+	7674590	7674681	7674632	7674681	7673433	7673574	11919	2,3,2	0,7,3	2,1,0	0,0,0	191	149	3.1459353795472205e-07	4.9782021222e-06	1.0,0.251,0.342	1.0,1.0,NA	-0.469
19448	gene:Solyc10g044960.1	NA	10	+	29056620	29056826	29056626	29056826	29056275	29056528	19448	57,117,69	2,3,2	142,90,54	4,0,0	155	149	3.1954868187274024e-07	5.05358194192e-06	0.965,0.974,0.971	0.972,1.0,1.0	-0.021
16933	gene:Solyc12g056130.1	NA	12	-	62094647	62094797	62094647	62094791	62095690	62095886	16933	26,52,32	0,2,2	53,25,25	4,1,1	155	149	3.217487573242709e-07	5.08532682412e-06	1.0,0.962,0.939	0.927,0.96,0.96	0.018
10330	gene:Solyc08g077300.2	NA	8	-	61205269	61205328	61205269	61205324	61206554	61206762	10330	3,7,0	0,0,2	1,2,2	6,0,0	153	149	3.265547032963749e-07	5.15819551991e-06	1.0,1.0,0.0	0.14,1.0,1.0	-0.047
22772	gene:Solyc02g093410.2	NA	2	+	54287412	54287589	54287462	54287589	54286674	54286942	22772	4,16,7	5,3,4	16,20,3	2,2,1	199	149	3.2943828072881507e-07	5.20062980691e-06	0.375,0.8,0.567	0.857,0.882,0.692	-0.23
22157	gene:Solyc10g079430.1	NA	10	+	60964913	60965050	60964954	60965050	60964013	60964097	22157	5,17,17	2,0,2	18,26,9	0,3,0	190	149	3.360698776529976e-07	5.30214551591e-06	0.662,1.0,0.87	1.0,0.872,1.0	-0.113
15487	gene:Solyc12g019220.1	NA	12	+	9701442	9701732	9701501	9701732	9700426	9700876	15487	8,12,4	2,3,0	14,7,4	0,2,0	208	149	3.378355895431656e-07	5.32681710494e-06	0.741,0.741,1.0	1.0,0.715,1.0	-0.078
9391	gene:Solyc03g112910.2	NA	3	+	63200212	63200313	63200234	63200313	63198886	63198935	9391	2,2,1	2,2,2	0,1,0	5,0,3	171	149	3.4016058891669205e-07	5.36027250599e-06	0.466,0.466,0.303	0.0,1.0,0.0	0.078
5229	gene:Solyc09g090660.2	NA	9	+	70116911	70117028	70116932	70117028	70116149	70116266	5229	7,10,3	113,233,123	13,8,2	338,300,142	170	149	3.457554125992448e-07	5.44518330087e-06	0.051,0.036,0.021	0.033,0.023,0.012	0.013
2325	gene:Solyc03g005920.2	NA	3	-	624189	624254	624189	624227	626661	627172	2325	15,22,13	2,8,2	35,32,4	0,0,0	176	149	3.491506509383114e-07	5.49537292429e-06	0.864,0.7,0.846	1.0,1.0,1.0	-0.197
683	gene:Solyc06g060670.2	NA	6	+	38694514	38694591	38694517	38694591	38694240	38694362	683	3,4,3	7,27,14	3,20,3	50,21,19	152	149	3.507424135714764e-07	5.51713424425e-06	0.296,0.127,0.174	0.056,0.483,0.134	-0.025
20711	gene:Solyc07g041900.2	CYP-3	7	-	54506700	54506886	54506700	54506875	54507132	54507254	20711	10,18,17	412,800,452	16,8,18	546,374,301	160	149	3.5638879770916135e-07	5.60261030678e-06	0.022,0.021,0.034	0.027,0.02,0.053	-0.008
22721	gene:Solyc04g009340.2	NA	4	-	2783561	2783764	2783561	2783754	2783832	2783949	22721	2,6,7	16,72,20	7,5,0	77,29,26	159	149	3.628077483307334e-07	5.7001224498e-06	0.105,0.072,0.247	0.079,0.139,0.0	0.069
6466	gene:Solyc08g066200.2	NA	8	+	54640770	54640913	54640804	54640913	54639770	54640706	6466	12,20,10	198,325,198	17,7,5	519,211,191	183	149	3.65676442617527e-07	5.74177314274e-06	0.047,0.048,0.039	0.026,0.026,0.021	0.02
3808	gene:Solyc02g083280.2	NA	2	+	46728116	46728221	46728122	46728221	46727835	46728015	3808	5,19,15	6,6,4	5,8,2	0,0,0	155	149	3.68225197718209e-07	5.77835365295e-06	0.445,0.753,0.783	1.0,1.0,1.0	-0.34
3422	gene:Solyc03g111000.2	NA	3	+	61703404	61703581	61703489	61703581	61702006	61702122	3422	3,2,2	0,0,0	6,2,2	6,0,1	234	149	3.70820311360048e-07	5.81561771306e-06	1.0,1.0,1.0	0.389,1.0,0.56	0.35
16042	gene:Solyc03g043720.2	NA	3	+	7240871	7241013	7240920	7241013	7240737	7240763	16042	19,39,23	0,2,0	37,24,23	0,5,4	198	149	3.7582851141619826e-07	5.89065971637e-06	1.0,0.936,1.0	1.0,0.783,0.812	0.114
14678	gene:Solyc03g121670.2	NA	3	-	69772691	69772761	69772691	69772747	69773043	69773085	14678	1,6,2	12,14,14	1,17,0	29,19,9	163	149	3.806013519307716e-07	5.96192580913e-06	0.071,0.281,0.116	0.031,0.45,0.0	-0.004
25610	gene:Solyc09g014820.2	NA	9	-	7024544	7024775	7024544	7024765	7025747	7026079	25610	69,180,91	13,10,11	265,194,120	41,16,15	159	149	3.829778807405047e-07	5.99559259113e-06	0.833,0.944,0.886	0.858,0.919,0.882	0.001
13855	gene:Solyc09g010300.2	NA	9	-	3677738	3677888	3677738	3677880	3678634	3678782	13855	8,4,6	2,3,1	10,9,4	10,10,1	157	149	3.888998119120261e-07	6.08469047356e-06	0.792,0.559,0.851	0.487,0.461,0.792	0.154
22385	gene:Solyc01g097550.2	NA	1	+	88356138	88356350	88356141	88356350	88355882	88356055	22385	1,4,1	4,3,0	7,4,4	0,0,0	152	149	3.91898131204104e-07	6.12796728099e-06	0.197,0.567,1.0	1.0,1.0,1.0	-0.412
23159	gene:Solyc01g099900.2	NA	1	+	90026543	90026735	90026561	90026735	90026349	90026458	23159	256,538,279	0,0,0	704,351,352	0,42,0	167	149	3.927944579194705e-07	6.13729053449e-06	1.0,1.0,1.0	1.0,0.882,1.0	0.039
9161	gene:Solyc01g112060.2	NA	1	-	98178357	98178552	98178357	98178548	98178678	98178777	9161	33,75,48	0,19,3	93,77,32	30,24,14	153	149	3.929596919046271e-07	6.13729053449e-06	1.0,0.794,0.94	0.751,0.758,0.69	0.178
13760	gene:Solyc04g082160.2	NA	4	+	65942678	65942837	65942696	65942837	65942432	65942556	13760	59,87,61	16,40,28	97,80,60	63,30,23	167	149	3.9381868109840537e-07	6.14706685722e-06	0.767,0.66,0.66	0.579,0.704,0.699	0.035
119	gene:Solyc01g090200.2	NA	1	+	83829089	83829146	83829098	83829146	83828797	83828872	119	4,8,0	0,0,0	1,0,2	0,4,0	158	149	4.0024361548363207e-07	6.24365838725e-06	1.0,1.0,NA	1.0,0.0,1.0	0.333
15153	gene:Solyc03g110900.2	NA	3	-	61635311	61635413	61635311	61635404	61635477	61635663	15153	1,0,0	0,4,0	4,2,1	0,0,0	158	149	4.041976482357299e-07	6.30161333499e-06	1.0,0.0,NA	1.0,1.0,1.0	-0.5
19673	gene:Solyc04g076290.2	NA	4	+	61211300	61211392	61211310	61211392	61211148	61211211	19673	0,0,1	42,53,63	10,3,6	58,52,32	159	149	4.107989275017109e-07	6.40074714032e-06	0.0,0.0,0.015	0.139,0.051,0.149	-0.108
15559	gene:Solyc10g005860.2	NA	10	-	662141	662301	662141	662272	663841	663979	15559	0,2,2	0,2,3	5,1,2	0,6,0	178	149	4.1239058428091906e-07	6.42175396856e-06	NA,0.456,0.358	1.0,0.122,1.0	-0.3
19951	gene:Solyc09g061860.2	NA	9	+	60541893	60542081	60541974	60542081	60539884	60540218	19951	31,67,69	11,21,21	82,60,37	51,20,4	230	149	4.174537840885907e-07	6.49676305043e-06	0.646,0.674,0.68	0.51,0.66,0.857	-0.009
7167	gene:Solyc03g098440.2	NA	3	+	60739473	60739537	60739481	60739537	60737918	60738592	7167	0,1,1	0,0,0	0,0,1	0,4,0	157	149	4.2006340538901426e-07	6.53352156295e-06	NA,1.0,1.0	NA,0.0,1.0	0.5
9727	gene:Solyc07g041510.1	NA	7	+	53413026	53413131	53413030	53413131	53412641	53412726	9727	3,3,2	60,85,74	15,0,0	155,54,58	153	149	4.294157021423839e-07	6.67504820673e-06	0.046,0.033,0.026	0.086,0.0,0.0	0.006
21730	gene:Solyc07g062080.2	NA	7	+	64908837	64908914	64908847	64908914	64908221	64908281	21730	1,5,0	0,3,6	6,9,2	4,4,0	159	149	4.3213840321150273e-07	6.71341515802e-06	1.0,0.61,0.0	0.584,0.678,1.0	-0.217
26540	gene:Solyc05g015820.2	NA	5	+	12224384	12224425	12224391	12224425	12223809	12223852	26540	0,2,1	0,0,0	0,1,0	0,0,4	156	149	4.3301907895178243e-07	6.72313730646e-06	NA,1.0,1.0	NA,1.0,0.0	0.5
5854	gene:Solyc08g081550.2	NA	8	-	64573594	64573771	64573594	64573755	64573842	64573974	5854	0,5,4	80,135,111	8,6,3	218,175,76	165	149	4.430593517739547e-07	6.87497802379e-06	0.0,0.032,0.032	0.032,0.03,0.034	-0.011
14768	gene:Solyc08g006120.2	NA	8	-	861353	861447	861353	861442	863387	863449	14768	0,1,0	6,33,9	14,6,5	39,47,7	154	149	4.4862558977769033e-07	6.95725716211e-06	0.0,0.028,0.0	0.258,0.11,0.409	-0.25
3393	gene:Solyc11g005600.1	NA	11	-	453088	453191	453088	453184	453309	453417	3393	63,120,75	0,2,5	143,121,52	0,1,3	156	149	4.534368637969429e-07	7.02773856058e-06	1.0,0.983,0.935	1.0,0.991,0.943	-0.005
21390	gene:Solyc11g065340.1	NA	11	-	50766875	50767000	50766875	50766938	50767089	50767202	21390	4,7,3	3,8,5	20,8,3	21,22,15	211	149	4.606680322339404e-07	7.1356206825e-06	0.485,0.382,0.298	0.402,0.204,0.124	0.145
8974	gene:Solyc01g101240.2	NA	1	+	91061000	91061065	91061031	91061065	91060814	91060928	8974	338,590,421	6,9,8	929,536,412	7,9,3	180	149	4.635405972090718e-07	7.17590223813e-06	0.979,0.982,0.978	0.991,0.98,0.991	-0.008
6755	gene:Solyc02g081920.2	NA	2	-	45689527	45689656	45689527	45689652	45689900	45690026	6755	10,15,12	2,1,4	30,25,5	0,4,0	153	149	4.6797294682124706e-07	7.24026883531e-06	0.83,0.936,0.745	1.0,0.859,1.0	-0.116
18470	gene:Solyc02g087780.2	NA	2	+	50079345	50079469	50079401	50079469	50079141	50079265	18470	22,38,24	1,2,0	55,25,19	2,0,3	205	149	4.703776887768059e-07	7.27320811972e-06	0.941,0.932,1.0	0.952,1.0,0.822	0.033
286	gene:Solyc08g068010.1	NA	8	-	57088977	57089199	57088977	57089175	57089300	57089591	286	0,2,0	3,16,12	1,3,0	24,25,8	173	149	4.711691214119453e-07	7.28117765303e-06	0.0,0.097,0.0	0.035,0.094,0.0	-0.011
23071	gene:Solyc01g106740.2	NA	1	-	94484746	94484838	94484746	94484834	94485213	94485289	23071	50,72,50	0,0,0	114,66,39	9,4,8	153	149	4.837035187204193e-07	7.47050065593e-06	1.0,1.0,1.0	0.925,0.941,0.826	0.103
4987	gene:Solyc04g082130.2	NA	4	-	65913497	65913661	65913497	65913652	65914310	65914425	4987	0,6,2	30,73,45	2,3,1	107,61,25	158	149	4.859169205335453e-07	7.50029400044e-06	0.0,0.072,0.04	0.017,0.044,0.036	0.005
26927	gene:Solyc07g045350.2	NA	7	-	58454592	58454685	58454592	58454654	58455587	58455665	26927	59,85,79	202,407,379	209,102,61	542,204,179	180	149	4.873146267486329e-07	7.51746932105e-06	0.195,0.147,0.147	0.242,0.293,0.22	-0.089
11698	gene:Solyc02g080620.2	NA	2	+	44808596	44808692	44808612	44808692	44808451	44808532	11698	38,67,28	3,3,0	54,28,34	7,2,0	165	149	5.019182653936332e-07	7.73822438505e-06	0.92,0.953,1.0	0.874,0.927,1.0	0.024
6948	gene:Solyc04g079060.2	NA	4	-	63649421	63649567	63649421	63649553	63650177	63650369	6948	10,14,8	0,2,0	35,21,22	5,5,5	163	149	5.143536827905837e-07	7.92531296632e-06	1.0,0.865,1.0	0.865,0.793,0.801	0.135
8817	gene:Solyc03g006610.2	NA	3	+	1189728	1189939	1189873	1189939	1189449	1189540	8817	31,76,39	0,2,0	57,53,19	5,5,0	294	149	5.148174743708768e-07	7.9278284626e-06	1.0,0.951,1.0	0.852,0.843,1.0	0.085
16523	gene:Solyc01g060050.1	NA	1	-	69373889	69373987	69373889	69373967	69374046	69374156	16523	1,4,0	4,10,6	1,2,0	9,12,2	169	149	5.152648215047172e-07	7.93008793843e-06	0.181,0.261,0.0	0.089,0.128,0.0	0.075
17290	gene:Solyc02g071330.2	NA	2	+	40815551	40815701	40815555	40815701	40815147	40815217	17290	0,3,0	27,84,85	5,5,3	146,152,65	153	149	5.22460661259454e-07	8.03614564628e-06	0.0,0.034,0.0	0.032,0.031,0.043	-0.024
23759	gene:Solyc06g043170.2	NA	6	+	29641800	29641908	29641848	29641908	29640452	29640497	23759	8,16,5	0,2,0	10,6,3	0,4,0	197	149	5.291340617746999e-07	8.13404861046e-06	1.0,0.858,1.0	1.0,0.532,1.0	0.109
23780	gene:Solyc01g094880.2	NA	1	+	86284500	86284567	86284513	86284567	86284242	86284417	23780	3,16,2	20,39,18	2,4,2	52,52,18	162	149	5.357707766845519e-07	8.23127391856e-06	0.121,0.274,0.093	0.034,0.066,0.093	0.098
3562	gene:Solyc11g044870.1	NA	11	-	32141860	32141969	32141860	32141963	32143030	32143159	3562	1,3,3	5,16,26	3,3,4	10,10,5	155	149	5.474607613612686e-07	8.40597638181e-06	0.161,0.153,0.1	0.224,0.224,0.435	-0.156
11441	gene:Solyc06g084530.2	NA	6	+	49624673	49624775	49624678	49624775	49624050	49624143	11441	101,166,101	2,4,0	229,215,82	4,4,4	154	149	5.488883999742091e-07	8.42299424254e-06	0.98,0.976,1.0	0.982,0.981,0.952	0.014
17383	gene:Solyc01g090450.2	NA	1	+	84135470	84135574	84135487	84135574	84131145	84131281	17383	0,6,0	1,4,3	0,0,2	2,5,0	166	149	5.605237532944261e-07	8.5965442373e-06	0.0,0.574,0.0	0.0,0.0,1.0	-0.142
7123	gene:Solyc02g083710.2	NA	2	-	47010613	47010791	47010613	47010691	47011556	47011625	7123	6,24,9	11,40,19	12,15,9	19,8,21	249	149	5.627921130568529e-07	8.62631792581e-06	0.246,0.264,0.221	0.274,0.529,0.204	-0.092
5094	gene:Solyc08g065980.2	NA	8	+	54433120	54433345	54433163	54433345	54432184	54432419	5094	0,0,5	0,0,0	4,5,0	0,0,4	192	149	5.727856327217476e-07	8.77439733192e-06	NA,NA,1.0	1.0,1.0,0.0	0.333
16017	gene:Solyc07g045170.2	NA	7	+	58273225	58273305	58273240	58273305	58272956	58273148	16017	12,45,21	4,0,4	79,29,31	0,1,0	164	149	5.899259863228393e-07	9.03172234081e-06	0.732,1.0,0.827	1.0,0.963,1.0	-0.135
4545	gene:Solyc11g044970.1	NA	11	+	31921177	31921369	31921223	31921369	31920159	31920331	4545	0,2,0	6,8,0	1,3,0	9,12,10	195	149	6.342596601927258e-07	9.70483502101e-06	0.0,0.16,NA	0.078,0.16,0.0	0.001
25775	gene:Solyc05g016410.2	NA	5	+	16194077	16194265	16194087	16194265	16193669	16193740	25775	4,3,1	0,12,3	1,1,0	4,2,0	159	149	6.494039884006346e-07	9.93079873045e-06	1.0,0.19,0.238	0.19,0.319,NA	0.221
2049	gene:Solyc04g005280.2	NA	4	+	211466	211596	211497	211596	209925	210329	2049	39,63,38	2,2,0	97,83,41	2,1,5	180	149	6.558090306845313e-07	1.00229353537e-05	0.942,0.963,1.0	0.976,0.986,0.872	0.024
2803	gene:Solyc09g011310.2	NA	9	-	4654339	4654425	4654339	4654418	4656828	4656907	2803	0,4,4	0,0,0	6,4,1	0,3,4	156	149	6.586686020989063e-07	1.0060810107e-05	NA,1.0,1.0	1.0,0.56,0.193	0.416
25982	gene:Solyc02g080500.2	NA	2	-	44701740	44701887	44701740	44701884	44702450	44702495	25982	2,2,1	27,54,35	6,4,4	97,64,2	152	149	6.73734698858215e-07	1.02849812623e-05	0.068,0.035,0.027	0.057,0.058,0.662	-0.216
1368	gene:Solyc08g076890.2	NA	8	+	60822433	60822607	60822484	60822607	60822364	60822382	1368	532,1663,779	56,27,0	1099,274,652	23,0,77	200	149	6.789220578047468e-07	1.03581752243e-05	0.876,0.979,1.0	0.973,1.0,0.863	0.006
14110	gene:Solyc04g045620.2	NA	4	-	34487176	34487190	34487176	34487185	34489738	34490144	14110	770,1519,962	3,33,19	1484,837,819	13,18,11	154	149	6.879903650946792e-07	1.04904611797e-05	0.996,0.978,0.98	0.991,0.978,0.986	-0.0
26687	gene:Solyc08g060830.2	NA	8	-	45603989	45604029	45603989	45603992	45604138	45604213	26687	1,7,5	28,81,40	2,4,4	64,68,40	186	149	6.892126570781363e-07	1.05030275454e-05	0.028,0.065,0.091	0.024,0.045,0.074	0.014
21950	gene:Solyc08g016010.2	NA	8	-	6577238	6577310	6577238	6577300	6577813	6577905	21950	11,16,10	0,0,0	24,10,14	9,2,2	159	149	7.035135059136373e-07	1.07147706539e-05	1.0,1.0,1.0	0.714,0.824,0.868	0.198
13163	gene:Solyc10g044740.1	NA	10	+	27669965	27670048	27670044	27670048	27667837	27667994	13163	9,45,22	0,4,0	46,34,31	0,2,0	228	149	7.182939608453503e-07	1.09335697595e-05	1.0,0.88,1.0	1.0,0.917,1.0	-0.012
19512	gene:Solyc05g053800.2	NA	5	+	63841020	63841230	63841028	63841230	63840634	63840843	19512	3,4,0	42,72,36	5,3,0	180,119,58	157	149	7.205129085215706e-07	1.09610207693e-05	0.063,0.05,0.0	0.026,0.023,0.0	0.021
10128	gene:Solyc02g069920.2	NA	2	+	39704896	39705069	39704903	39705069	39704552	39704625	10128	2,0,2	0,7,2	0,1,0	9,12,0	156	149	7.225298697848839e-07	1.09853691268e-05	1.0,0.0,0.489	0.0,0.074,NA	0.459
5740	gene:Solyc04g078150.2	NA	4	-	62967442	62967674	62967442	62967475	62969692	62969737	5740	16,13,3	236,394,297	22,15,3	400,286,213	348	149	7.248857570925083e-07	1.10148395083e-05	0.028,0.014,0.004	0.023,0.022,0.006	-0.002
23240	gene:Solyc09g011170.2	NA	9	-	4515370	4515519	4515370	4515499	4515650	4515797	23240	14,21,12	230,469,228	30,16,15	677,480,342	169	149	7.271994850109224e-07	1.10436357024e-05	0.051,0.038,0.044	0.038,0.029,0.037	0.01
25707	gene:Solyc03g113970.2	NA	3	+	64031194	64031344	64031234	64031344	64030958	64031119	25707	4,7,8	3,6,6	11,8,5	13,8,7	189	149	7.316514022932529e-07	1.11048517498e-05	0.512,0.479,0.512	0.4,0.441,0.36	0.101
4804	gene:Solyc04g007020.2	NA	4	-	740830	741040	740830	740931	741507	742225	4804	2,13,0	0,8,0	6,12,10	0,0,0	258	149	7.360279647032633e-07	1.11648543306e-05	1.0,0.484,NA	1.0,1.0,1.0	-0.258
24930	gene:Solyc12g094620.1	NA	12	+	64803597	64803844	64803601	64803844	64803434	64803502	24930	13,15,17	0,14,0	17,6,6	0,0,0	153	149	7.466640744209727e-07	1.13196848386e-05	1.0,0.511,1.0	1.0,1.0,1.0	-0.163
7416	gene:Solyc12g010200.1	NA	12	+	3317519	3317763	3317530	3317763	3315523	3315558	7416	1,9,0	1,10,4	1,8,1	9,15,6	160	149	7.483345097724959e-07	1.13384928393e-05	0.482,0.456,0.0	0.094,0.332,0.134	0.126
19668	gene:Solyc07g043620.2	NA	7	-	57565697	57565856	57565697	57565847	57565926	57565979	19668	65,137,115	4,5,2	281,128,101	15,9,3	158	149	7.496457549299095e-07	1.13518400513e-05	0.939,0.963,0.982	0.946,0.931,0.969	0.013
10402	gene:Solyc04g074910.2	NA	4	-	60819958	60820089	60819958	60820076	60820175	60820236	10402	227,349,200	2,0,9	451,180,249	6,3,10	162	149	7.636062493300608e-07	1.15566088646e-05	0.991,1.0,0.953	0.986,0.982,0.958	0.006
5439	gene:Solyc02g092710.2	NA	2	+	53703014	53703138	53703033	53703138	53702231	53702348	5439	3,4,2	0,0,0	0,0,0	6,0,0	168	149	7.645687097253954e-07	1.15645401341e-05	1.0,1.0,1.0	0.0,NA,NA	1.0
23824	gene:Solyc11g069270.1	NA	11	+	53901718	53901811	53901722	53901811	53901570	53901637	23824	56,189,114	0,3,0	295,295,138	7,1,5	153	149	8.10710669752725e-07	1.22554365372e-05	1.0,0.984,1.0	0.976,0.997,0.964	0.016
6425	gene:Solyc10g078300.1	NA	10	+	60135152	60135218	60135195	60135218	60134418	60135031	6425	20,50,26	674,1118,710	54,24,26	1703,1038,698	192	149	8.328560838342649e-07	1.25829957821e-05	0.023,0.034,0.028	0.024,0.018,0.028	0.005
1349	gene:Solyc08g076890.2	NA	8	+	60822433	60822541	60822457	60822541	60822304	60822373	1349	77,300,126	5,4,6	169,34,103	5,5,4	173	149	8.539611663014051e-07	1.28944714401e-05	0.93,0.985,0.948	0.967,0.854,0.957	0.028
23835	gene:Solyc05g007990.2	NA	5	-	2422302	2422366	2422302	2422361	2423420	2423484	23835	1,0,2	34,35,27	8,3,1	76,21,25	154	149	8.566027237436939e-07	1.29269583808e-05	0.028,0.0,0.067	0.092,0.121,0.037	-0.052
12936	gene:Solyc06g062780.2	NA	6	+	39608699	39608847	39608721	39608847	39608411	39608621	12936	0,2,2	62,115,77	1,2,6	194,81,77	171	149	8.62574227931072e-07	1.30096315372e-05	0.0,0.015,0.022	0.004,0.021,0.064	-0.017
2909	gene:Solyc06g084060.2	NA	6	+	49323707	49323764	49323754	49323764	49323291	49323377	2909	4,3,0	0,0,0	1,2,0	4,1,0	196	149	8.633459203410276e-07	1.3013829733e-05	1.0,1.0,NA	0.16,0.603,NA	0.619
26897	gene:Solyc11g017170.1	NA	11	+	7981436	7981605	7981450	7981605	7977424	7977589	26897	0,2,1	30,43,38	2,3,5	79,23,43	163	149	8.649546691122982e-07	1.3030633476e-05	0.0,0.041,0.023	0.023,0.107,0.096	-0.054
2177	gene:Solyc11g007030.1	NA	11	-	1518069	1518266	1518069	1518227	1520193	1520419	2177	8,30,23	0,1,1	12,26,10	2,9,5	188	149	8.742685478417656e-07	1.31634303787e-05	1.0,0.96,0.948	0.826,0.696,0.613	0.258
20596	gene:Solyc06g034160.2	NA	6	+	23726707	23726874	23726746	23726874	23726532	23726619	20596	213,447,244	14,15,6	595,412,189	21,7,5	188	149	8.992831804535193e-07	1.35323394279e-05	0.923,0.959,0.97	0.957,0.979,0.968	-0.017
18511	gene:Solyc09g066500.2	NA	9	+	64909855	64909895	64909858	64909895	64908059	64908132	18511	16,23,11	0,1,4	35,26,19	14,6,4	152	149	9.022510353291237e-07	1.35692588717e-05	1.0,0.958,0.729	0.71,0.809,0.823	0.115
8057	gene:Solyc06g072340.2	NA	6	-	44608831	44608995	44608831	44608975	44611491	44611770	8057	3,2,0	65,77,36	5,4,2	102,75,36	169	149	9.049668811044851e-07	1.36023483514e-05	0.039,0.022,0.0	0.041,0.045,0.047	-0.024
11287	gene:Solyc03g095180.2	NA	3	+	56149321	56149396	56149327	56149396	56149094	56149138	11287	16,33,21	0,3,0	46,35,20	3,0,2	155	149	9.098292701961315e-07	1.36676459673e-05	1.0,0.914,1.0	0.936,1.0,0.906	0.024
15867	gene:Solyc06g049040.2	NA	6	+	32319353	32319411	32319360	32319411	32319112	32319245	15867	1,1,5	0,0,7	5,1,6	4,2,0	156	149	9.1286269246143e-07	1.37054097692e-05	1.0,1.0,0.406	0.544,0.323,1.0	0.18
5905	gene:Solyc06g067990.2	NA	6	-	42144109	42144229	42144109	42144226	42145964	42146282	5905	74,118,98	16,33,10	170,66,62	42,12,19	152	149	9.179145644584937e-07	1.37734176882e-05	0.819,0.778,0.906	0.799,0.844,0.762	0.033
7417	gene:Solyc12g010200.1	NA	12	+	3316243	3316373	3316247	3316373	3315523	3315558	7417	3,12,11	2,0,0	21,13,5	5,2,2	153	149	9.223204662391475e-07	1.38316609317e-05	0.594,1.0,1.0	0.804,0.864,0.709	0.072
12653	gene:Solyc01g096910.2	NA	1	-	87913860	87913954	87913860	87913947	87916938	87917142	12653	25,75,53	6,0,3	74,87,33	7,0,0	156	149	9.272772358732939e-07	1.38980944347e-05	0.799,1.0,0.944	0.91,1.0,1.0	-0.056
9600	gene:Solyc11g071690.1	NA	11	-	55096808	55096865	55096808	55096862	55096997	55097327	9600	19,40,19	4,31,7	77,73,21	57,40,24	152	149	9.462369281337826e-07	1.41742100666e-05	0.823,0.558,0.727	0.57,0.641,0.462	0.145
18146	gene:Solyc01g006860.2	NA	1	-	1424645	1424735	1424645	1424731	1424855	1424952	18146	64,91,49	6,6,4	93,58,41	11,16,2	153	149	9.789620207059534e-07	1.46560948605e-05	0.912,0.937,0.923	0.892,0.779,0.952	0.05
13352	gene:Solyc01g103950.2	NA	1	-	92428443	92428519	92428443	92428509	92429538	92429613	13352	10,9,14	2,4,3	12,11,8	7,2,4	159	149	9.844668900948834e-07	1.47301486635e-05	0.824,0.678,0.814	0.616,0.838,0.652	0.07
26385	gene:Solyc03g112160.2	NA	3	-	62658732	62658935	62658732	62658860	62659129	62659371	26385	30,70,43	2,1,0	106,73,50	5,1,0	224	149	9.863207124787565e-07	1.47495204504e-05	0.909,0.979,1.0	0.934,0.98,1.0	-0.009
24870	gene:Solyc04g014710.2	NA	4	-	4972621	4972845	4972621	4972764	4976384	4976850	24870	41,56,24	1,0,0	53,24,32	3,0,0	230	149	9.924299059481284e-07	1.48324693989e-05	0.964,1.0,1.0	0.92,1.0,1.0	0.015
25829	gene:Solyc10g074630.1	NA	10	+	58189112	58189219	58189115	58189219	58188534	58188596	25829	1,6,2	28,119,41	4,1,1	74,89,43	152	149	1.000462084297521e-06	1.49440483135e-05	0.034,0.047,0.046	0.05,0.011,0.022	0.015
6279	gene:Solyc09g007290.2	NA	9	+	888060	888138	888072	888138	887719	887849	6279	18,85,33	0,4,11	103,28,47	0,0,0	161	149	1.0087324056015955e-06	1.50590560992e-05	1.0,0.952,0.735	1.0,1.0,1.0	-0.104
19503	gene:Solyc03g082710.2	NA	3	-	52623908	52623990	52623908	52623986	52624076	52624138	19503	93,124,84	0,7,0	181,119,64	5,7,0	153	149	1.0120288896394217e-06	1.50911871565e-05	1.0,0.945,1.0	0.972,0.943,1.0	0.01
22516	gene:Solyc04g025990.2	NA	4	+	20088145	20088400	20088163	20088400	20087908	20088023	22516	39,130,58	0,8,0	138,125,39	2,1,2	167	149	1.0116240438953194e-06	1.50911871565e-05	1.0,0.935,1.0	0.984,0.991,0.946	0.005
11158	gene:Solyc12g008510.1	NA	12	-	1920898	1921071	1920898	1921054	1921178	1921253	11158	6,0,1	41,51,33	9,1,2	89,24,43	166	149	1.012984859578049e-06	1.50969082547e-05	0.116,0.0,0.026	0.083,0.036,0.04	-0.006
18844	gene:Solyc03g093430.2	NA	3	+	54714228	54714476	54714231	54714476	54714081	54714142	18844	3,3,3	0,0,2	8,0,0	4,2,2	152	149	1.0427554464978364e-06	1.55318158798e-05	1.0,1.0,0.595	0.662,0.0,0.0	0.644
14358	gene:Solyc04g016130.2	NA	4	-	6863692	6863809	6863692	6863785	6866299	6866407	14358	2,5,1	15,26,18	7,2,6	35,24,22	173	149	1.0515633160747351e-06	1.56541697036e-05	0.103,0.142,0.046	0.147,0.067,0.19	-0.038
605	gene:Solyc05g026380.1	NA	5	-	41067810	41067999	41067810	41067896	41073789	41073880	605	43,94,54	0,2,1	102,82,56	0,6,0	252	149	1.077866739945265e-06	1.60366873847e-05	1.0,0.965,0.97	1.0,0.89,1.0	0.015
16913	gene:Solyc06g083570.2	NA	6	+	48939619	48939958	48939803	48939958	48939084	48939186	16913	15,59,28	1,0,2	104,68,40	0,8,0	333	149	1.0795045696049776e-06	1.60520017145e-05	0.87,1.0,0.862	1.0,0.792,1.0	-0.02
26210	gene:Solyc06g071100.2	NA	6	-	43676567	43676642	43676567	43676638	43676770	43676922	26210	73,432,153	6,5,4	563,583,188	12,6,2	153	149	1.0808396568071804e-06	1.60627996095e-05	0.922,0.988,0.974	0.979,0.99,0.989	-0.025
22320	gene:Solyc01g010590.2	NA	1	+	5598997	5599094	5599007	5599094	5597527	5597617	22320	5,5,0	6,20,3	5,2,7	16,5,4	159	149	1.085463493731165e-06	1.61135667543e-05	0.438,0.19,0.0	0.227,0.273,0.621	-0.164
26739	gene:Solyc03g025850.2	NA	3	+	3248248	3248473	3248255	3248473	3247521	3247857	26739	27,80,37	4,11,3	95,68,37	9,7,1	156	149	1.0854773919564445e-06	1.61135667543e-05	0.866,0.874,0.922	0.91,0.903,0.972	-0.041
9325	gene:Solyc03g112050.2	NA	3	+	62588428	62588630	62588452	62588630	62586886	62586988	9325	6,8,6	102,227,164	13,7,4	423,253,160	173	149	1.0947750996273885e-06	1.62424478926e-05	0.048,0.029,0.031	0.026,0.023,0.021	0.013
9732	gene:Solyc08g077980.2	NA	8	-	61869482	61869632	61869482	61869626	61870396	61870658	9732	9,22,11	649,1325,882	18,16,5	1676,877,814	155	149	1.1079841077994067e-06	1.64291808767e-05	0.013,0.016,0.012	0.01,0.017,0.006	0.003
8565	gene:Solyc11g018670.1	NA	11	-	8894848	8894897	8894848	8894893	8894984	8895038	8565	66,121,87	12,7,7	190,110,90	17,6,3	153	149	1.1223150020417585e-06	1.66323300218e-05	0.843,0.944,0.924	0.916,0.947,0.967	-0.04
1685	gene:Solyc01g103050.2	NA	1	+	91734927	91735019	91734940	91735019	91734024	91734289	1685	8,20,25	0,0,0	11,15,14	11,0,0	162	149	1.1275327017832225e-06	1.67002723977e-05	1.0,1.0,1.0	0.479,1.0,1.0	0.174
10372	gene:Solyc10g084160.1	NA	10	+	63828773	63828847	63828778	63828847	63828073	63828163	10372	0,8,3	53,161,63	16,14,6	188,168,71	154	149	1.135161138733422e-06	1.68038247355e-05	0.0,0.046,0.044	0.076,0.075,0.076	-0.046
16845	gene:Solyc11g069140.1	NA	11	+	53742342	53742559	53742347	53742559	53741958	53741997	16845	0,0,0	3,0,0	5,0,0	0,0,0	154	149	1.1418922353617944e-06	1.68845152896e-05	0.0,NA,NA	1.0,NA,NA	-1.0
220	gene:Solyc04g071990.2	NA	4	-	59038827	59038904	59038827	59038899	59044378	59044650	220	0,0,0	0,3,0	2,5,0	0,0,0	154	149	1.1418922353617944e-06	1.68845152896e-05	NA,0.0,NA	1.0,1.0,NA	-1.0
15362	gene:Solyc04g079340.2	NA	4	+	63860972	63861074	63860975	63861074	63860548	63860608	15362	15,46,34	0,2,0	63,46,26	5,4,8	152	149	1.146027664275542e-06	1.69361701714e-05	1.0,0.958,1.0	0.925,0.919,0.761	0.118
9978	gene:Solyc03g007150.2	NA	3	+	1739779	1739911	1739812	1739911	1736989	1737063	9978	19,44,22	0,4,2	65,31,21	0,0,1	182	149	1.1525628850493786e-06	1.70232118391e-05	1.0,0.9,0.9	1.0,1.0,0.945	-0.048
14734	gene:Solyc07g007600.2	NA	7	-	2248787	2249013	2248787	2248874	2249100	2249480	14734	14,20,11	340,678,435	49,20,18	727,528,304	288	149	1.1713693664306228e-06	1.72912996738e-05	0.021,0.015,0.013	0.034,0.019,0.03	-0.011
24366	gene:Solyc05g008010.2	NA	5	-	2435869	2435985	2435869	2435974	2436074	2436121	24366	0,0,0	0,3,0	2,5,0	0,0,0	160	149	1.179186515486962e-06	1.73969581052e-05	NA,0.0,NA	1.0,1.0,NA	-1.0
20698	gene:Solyc02g088720.2	NA	2	+	50703778	50703886	50703788	50703886	50703658	50703696	20698	31,72,36	0,4,0	72,65,33	7,7,4	159	149	1.1839407839322521e-06	1.7457335908e-05	1.0,0.944,1.0	0.906,0.897,0.885	0.085
20813	gene:Solyc01g090920.2	NA	1	-	84623732	84623796	84623732	84623793	84623888	84624113	20813	7,0,2	2,5,5	9,3,5	3,8,4	152	149	1.20714163562049e-06	1.77894911766e-05	0.774,0.0,0.282	0.746,0.269,0.551	-0.17
19580	gene:Solyc04g070990.2	NA	4	-	57848373	57848556	57848373	57848550	57848624	57848749	19580	6,2,0	11,56,20	16,3,1	79,72,23	155	149	1.2437623417282092e-06	1.83189317769e-05	0.344,0.033,0.0	0.163,0.039,0.04	0.045
2742	gene:Solyc11g005910.1	NA	11	+	732133	732231	732144	732231	730124	730194	2742	57,90,67	2,7,0	152,80,60	12,4,5	160	149	1.273569491557678e-06	1.87474830456e-05	0.964,0.923,1.0	0.922,0.949,0.918	0.033
18439	gene:Solyc04g078860.2	NA	4	+	63524697	63524890	63524727	63524890	63521869	63523176	18439	14,16,3	0,0,2	44,34,8	2,6,4	179	149	1.2814653575202099e-06	1.88531927864e-05	1.0,1.0,0.555	0.948,0.825,0.625	0.052
9912	gene:Solyc09g072710.2	NA	9	-	65320647	65320764	65320647	65320673	65321398	65321563	9912	5,7,8	2,2,4	12,10,3	0,0,0	240	149	1.289579419003305e-06	1.89619930289e-05	0.608,0.685,0.554	1.0,1.0,1.0	-0.384
23180	gene:Solyc05g056420.2	NA	5	-	65722820	65722985	65722820	65722950	65723072	65723128	23180	61,114,66	4,7,3	130,75,52	12,8,0	184	149	1.2903575776396085e-06	1.89628649251e-05	0.925,0.93,0.947	0.898,0.884,1.0	0.007
20163	gene:Solyc07g016170.2	NA	7	+	6374710	6374949	6374895	6374949	6374460	6374523	20163	0,2,1	6,10,12	5,8,0	47,24,14	334	149	1.2999270931279062e-06	1.90928601279e-05	0.0,0.082,0.036	0.045,0.129,0.0	-0.019
18032	gene:Solyc07g062810.2	NA	7	-	65471837	65471905	65471837	65471902	65471992	65472096	18032	36,58,44	171,298,312	29,9,13	216,66,56	152	149	1.3085440596304753e-06	1.92087277401e-05	0.171,0.16,0.121	0.116,0.118,0.185	0.011
2501	gene:Solyc01g105370.2	NA	1	-	93560339	93560548	93560339	93560482	93561181	93561449	2501	122,215,129	2,5,8	95,63,40	6,5,2	215	149	1.3438891228163804e-06	1.97166024309e-05	0.977,0.968,0.918	0.916,0.897,0.933	0.039
26610	gene:Solyc01g109010.2	NA	1	-	96101554	96101743	96101554	96101644	96102003	96102136	26610	8,14,5	4,4,0	17,17,4	0,0,0	248	149	1.36739255024642e-06	2.00502768666e-05	0.546,0.678,1.0	1.0,1.0,1.0	-0.259
10670	gene:Solyc02g014380.2	NA	2	+	15996424	15996534	15996431	15996534	15996222	15996307	10670	65,114,70	18,22,21	160,106,48	51,39,9	156	149	1.3682589084929695e-06	2.0051834304e-05	0.775,0.832,0.761	0.75,0.722,0.836	0.02
23794	gene:Solyc11g005050.1	NA	11	-	51824	51865	51824	51853	51946	52067	23794	4,5,11	0,0,0	10,6,10	0,10,0	161	149	1.369633908182341e-06	2.00608400133e-05	1.0,1.0,1.0	1.0,0.357,1.0	0.214
6793	gene:Solyc01g111840.2	NA	1	+	98010686	98010908	98010837	98010908	98010503	98010545	6793	3,17,0	48,61,35	9,16,2	75,55,19	300	149	1.4024782164877551e-06	2.05305065886e-05	0.03,0.122,0.0	0.056,0.126,0.05	-0.027
20240	gene:Solyc02g093690.2	NA	2	-	54443474	54443649	54443474	54443642	54443807	54444326	20240	31,73,33	13,4,7	83,71,43	5,1,6	156	149	1.4321069156662016e-06	2.09526058394e-05	0.695,0.946,0.818	0.941,0.985,0.873	-0.113
3088	gene:Solyc02g030130.2	NA	2	-	25180948	25181102	25180948	25181085	25181730	25182048	3088	9,27,2	0,4,0	14,19,12	4,0,2	166	149	1.4461214820122064e-06	2.11459193869e-05	1.0,0.858,1.0	0.759,1.0,0.843	0.085
17156	gene:Solyc06g051390.2	NA	6	+	34735903	34736073	34735982	34736073	34735770	34735826	17156	1,0,0	17,36,17	2,3,2	88,39,17	228	149	1.447114628981801e-06	2.11487184476e-05	0.037,0.0,0.0	0.015,0.048,0.071	-0.032
17537	gene:Solyc12g088880.1	NA	12	-	64083815	64084053	64083815	64084018	64084667	64084832	17537	19,50,31	5,1,2	57,47,15	0,4,2	184	149	1.4555774702326536e-06	2.12606190959e-05	0.755,0.976,0.926	1.0,0.905,0.859	-0.036
19696	gene:Solyc03g059180.2	NA	3	-	27862783	27863010	27862783	27863000	27863132	27863233	19696	0,8,0	4,14,12	9,8,3	20,13,5	159	149	1.4596944627889589e-06	2.1308954197e-05	0.0,0.349,0.0	0.297,0.366,0.36	-0.225
22504	gene:Solyc07g008650.2	NA	7	+	3591029	3591126	3591037	3591126	3590784	3590944	22504	12,24,6	0,0,0	34,27,11	5,5,5	157	149	1.4622001013970334e-06	2.13337259263e-05	1.0,1.0,1.0	0.866,0.837,0.676	0.207
10429	gene:Solyc06g063030.2	NA	6	-	39795376	39795523	39795376	39795509	39795626	39795787	10429	38,91,49	6,6,2	103,108,35	3,6,4	163	149	1.4742441782909573e-06	2.14975606297e-05	0.853,0.933,0.957	0.969,0.943,0.889	-0.019
8348	gene:Solyc11g010350.1	NA	11	+	3426282	3426438	3426310	3426438	3425500	3425686	8348	4,5,6	0,0,0	12,4,3	2,6,0	177	149	1.4808750763720142e-06	2.15823224528e-05	1.0,1.0,1.0	0.835,0.359,1.0	0.269
15325	gene:Solyc06g069090.2	NA	6	-	42881825	42881960	42881825	42881910	42882381	42882477	15325	19,54,33	526,1341,740	79,72,40	1737,1336,731	199	149	1.5466353116569166e-06	2.2528267745e-05	0.026,0.029,0.032	0.033,0.039,0.039	-0.008
21256	gene:Solyc02g063050.2	NA	2	+	35083754	35083849	35083758	35083849	35083212	35083553	21256	0,4,5	70,116,88	3,6,5	137,104,74	153	149	1.555188225017523e-06	2.26403477857e-05	0.0,0.032,0.052	0.021,0.053,0.062	-0.017
4254	gene:Solyc04g007520.2	NA	4	+	1211437	1211542	1211487	1211542	1211224	1211328	4254	3,7,2	39,118,51	1,2,1	101,60,23	199	149	1.5755794387246438e-06	2.29245504766e-05	0.054,0.043,0.029	0.007,0.024,0.032	0.021
19205	gene:Solyc01g103670.2	NA	1	+	92223165	92223238	92223189	92223238	92222920	92223006	19205	0,9,1	32,73,53	2,5,0	80,69,32	173	149	1.5796150470883624e-06	2.2970598306e-05	0.0,0.096,0.016	0.021,0.059,0.0	0.011
520	gene:Solyc07g022760.2	NA	7	-	21390494	21390621	21390494	21390593	21390959	21391076	520	0,4,0	21,78,35	3,4,2	86,67,33	177	149	1.6094764363738332e-06	2.33919443058e-05	0.0,0.041,0.0	0.029,0.048,0.049	-0.028
15833	gene:Solyc09g072900.2	NA	9	+	65592366	65592470	65592369	65592470	65591864	65591954	15833	6,6,8	29,111,71	3,2,1	109,100,54	152	149	1.6348114182511217e-06	2.37361405009e-05	0.169,0.05,0.099	0.026,0.019,0.018	0.085
22590	gene:Solyc04g050990.2	NA	4	-	49275944	49276087	49275944	49276063	49277632	49277997	22590	0,4,0	16,33,22	5,7,3	60,32,12	173	149	1.6349583869796116e-06	2.37361405009e-05	0.0,0.095,0.0	0.067,0.159,0.177	-0.103
23177	gene:Solyc10g078150.1	NA	10	+	60024441	60024639	60024536	60024639	60022803	60022863	23177	0,9,2	0,0,0	3,0,0	0,2,0	244	149	1.6883811257535064e-06	2.44982429682e-05	NA,1.0,1.0	1.0,0.0,NA	0.5
20805	gene:Solyc03g115240.2	NA	3	-	65025163	65025291	65025163	65025195	65025485	65025596	20805	0,0,0	0,5,0	0,3,0	0,0,0	245	149	1.6893406795558725e-06	2.44986903716e-05	NA,0.0,NA	NA,1.0,NA	-1.0
23800	gene:Solyc08g068020.1	NA	8	-	57098839	57099005	57098839	57098906	57099605	57099950	23800	0,0,0	0,0,2	2,3,10	0,0,0	248	149	1.728244856061374e-06	2.50491049769e-05	NA,NA,0.0	1.0,1.0,1.0	-1.0
26157	gene:Solyc05g018130.2	NA	5	+	20054218	20054281	20054229	20054281	20053995	20054119	26157	14,15,11	96,136,87	27,17,12	203,80,85	160	149	1.73671129920416e-06	2.5157994158e-05	0.12,0.093,0.105	0.11,0.165,0.116	-0.024
1548	gene:Solyc01g068210.2	NA	1	+	77311028	77311233	77311192	77311233	77310750	77310952	1548	29,62,30	0,0,0	60,47,35	0,6,7	313	149	1.7822218378888452e-06	2.58030899351e-05	1.0,1.0,1.0	1.0,0.789,0.704	0.169
11179	gene:Solyc10g044780.1	NA	10	-	27756886	27757138	27756886	27757071	27760046	27760155	11179	64,75,36	0,1,0	101,52,24	2,2,1	216	149	1.8118465214757128e-06	2.62176080033e-05	1.0,0.981,1.0	0.972,0.947,0.943	0.04
16500	gene:Solyc10g085570.1	NA	10	+	64695877	64696009	64695881	64696009	64695710	64695779	16500	8,39,14	0,2,0	40,27,16	0,4,2	153	149	1.8231131439415952e-06	2.6366174136e-05	1.0,0.95,1.0	1.0,0.868,0.886	0.065
18811	gene:Solyc08g008520.2	NA	8	-	2922150	2922211	2922150	2922205	2922479	2922665	18811	40,70,29	1,0,1	79,49,28	4,3,2	155	149	1.8453893364164196e-06	2.66737124961e-05	0.975,1.0,0.965	0.95,0.94,0.931	0.04
17570	gene:Solyc09g031700.2	NA	9	+	28154049	28154289	28154062	28154289	28151485	28151981	17570	8,7,2	31,44,24	1,0,0	43,26,22	162	149	1.8508169654564613e-06	2.67375140919e-05	0.192,0.128,0.071	0.021,0.0,0.0	0.123
2778	gene:Solyc02g067570.2	NA	2	+	37731160	37731284	37731172	37731284	37730071	37730235	2778	28,30,31	39,83,24	18,21,15	73,74,54	161	149	1.8767204015323888e-06	2.70968842211e-05	0.399,0.251,0.545	0.186,0.208,0.205	0.199
6061	gene:Solyc09g083010.2	NA	9	-	68701744	68701872	68701744	68701821	68701924	68702062	6061	6,3,3	0,0,0	3,3,0	6,0,0	200	149	1.8902729541968838e-06	2.72776314326e-05	1.0,1.0,1.0	0.271,1.0,NA	0.365
8238	gene:Solyc01g006680.2	NA	1	-	1262089	1262116	1262089	1262097	1262201	1262336	8238	0,2,0	37,62,37	3,4,0	63,41,45	168	149	1.906512606075977e-06	2.74969360501e-05	0.0,0.028,0.0	0.041,0.08,0.0	-0.031
11828	gene:Solyc01g106420.2	NA	1	+	94324482	94324607	94324493	94324607	94323996	94324073	11828	2,2,0	47,96,66	0,3,5	165,108,46	160	149	1.9309061632519004e-06	2.78335375303e-05	0.038,0.019,0.0	0.0,0.025,0.092	-0.02
4456	gene:Solyc09g007680.2	NA	9	-	1228232	1228323	1228232	1228315	1228393	1228466	4456	71,178,149	3,8,2	208,171,64	5,1,3	157	149	1.9403735153153612e-06	2.79547312728e-05	0.957,0.955,0.986	0.975,0.994,0.953	-0.008
5671	gene:Solyc08g080690.2	NA	8	-	63899781	63899950	63899781	63899919	63900545	63901324	5671	0,1,2	22,38,12	8,2,0	39,47,12	180	149	1.9488743932919835e-06	2.80618764305e-05	0.0,0.021,0.121	0.145,0.034,0.0	-0.012
8044	gene:Solyc10g006140.2	NA	10	+	873921	874091	873930	874091	871372	871813	8044	6,22,15	134,284,124	7,14,9	405,181,169	158	149	1.9667144974931465e-06	2.83033069991e-05	0.041,0.068,0.102	0.016,0.068,0.048	0.026
5805	gene:Solyc02g077240.2	NA	2	+	42241048	42241289	42241125	42241289	42240240	42240902	5805	3,18,7	261,423,303	19,8,10	500,312,228	226	149	1.9910836803133424e-06	2.86383840801e-05	0.008,0.027,0.015	0.024,0.017,0.028	-0.006
23760	gene:Solyc06g043170.2	NA	6	+	29641800	29641908	29641805	29641908	29640452	29640497	23760	5,8,3	7,15,12	1,1,0	14,20,5	154	149	2.0174066382821705e-06	2.90011824039e-05	0.409,0.34,0.195	0.065,0.046,0.0	0.278
9143	gene:Solyc10g044480.1	NA	10	+	26513163	26513292	26513197	26513292	26513077	26513095	9143	4,2,0	43,134,55	6,15,3	169,160,51	183	149	2.02154778347683e-06	2.90448850655e-05	0.07,0.012,0.0	0.028,0.071,0.046	-0.021
19559	gene:Solyc01g098540.2	NA	1	+	89027150	89027263	89027168	89027263	89026360	89026630	19559	0,2,1	0,0,2	2,3,1	4,2,2	167	149	2.0240627129379836e-06	2.9065187972e-05	NA,1.0,0.308	0.308,0.572,0.308	0.258
1797	gene:Solyc01g111570.2	NA	1	+	97801203	97801452	97801208	97801452	97800560	97801127	1797	29,51,53	6,6,0	105,71,34	4,0,0	154	149	2.0649324008910216e-06	2.96359367808e-05	0.824,0.892,1.0	0.962,1.0,1.0	-0.082
20772	gene:Solyc05g014160.2	NA	5	-	7899827	7900019	7899827	7900011	7904247	7904321	20772	17,49,19	1,8,3	46,55,18	10,17,8	157	149	2.087218129104764e-06	2.99394926741e-05	0.942,0.853,0.857	0.814,0.754,0.681	0.134
6478	gene:Solyc07g006010.2	NA	7	-	854015	854253	854015	854249	855290	855360	6478	23,56,35	5,5,1	64,34,40	10,5,3	153	149	2.093948604881633e-06	3.00197120914e-05	0.818,0.916,0.971	0.862,0.869,0.928	0.015
146	gene:Solyc06g084160.2	NA	6	+	49374207	49374295	49374228	49374295	49373255	49373402	146	5,11,9	295,592,479	12,15,13	909,513,377	170	149	2.1037886679766537e-06	3.0144400474e-05	0.015,0.016,0.016	0.011,0.025,0.029	-0.006
2021	gene:Solyc07g066670.2	NA	7	-	68040770	68040868	68040770	68040855	68040998	68041119	2021	18,47,14	0,11,6	40,24,6	8,9,4	162	149	2.11130615942856e-06	3.02356922799e-05	1.0,0.797,0.682	0.821,0.71,0.58	0.123
575	gene:Solyc08g016070.1	NA	8	-	6650231	6650340	6650231	6650329	6650454	6650510	575	0,1,2	4,46,12	8,6,3	35,45,23	160	149	2.1259673554098592e-06	3.04291334066e-05	0.0,0.02,0.134	0.176,0.11,0.108	-0.08
3346	gene:Solyc08g075010.2	NA	8	-	59151056	59151184	59151056	59151179	59151683	59151805	3346	5,12,10	0,0,0	21,19,6	4,0,8	154	149	2.138453984286998e-06	3.05912568609e-05	1.0,1.0,1.0	0.836,1.0,0.421	0.248
2504	gene:Solyc01g105370.2	NA	1	-	93560339	93560555	93560339	93560552	93561181	93561449	2504	8,17,3	229,528,308	8,9,2	202,146,76	152	149	2.149792379266418e-06	3.07367876275e-05	0.033,0.031,0.009	0.037,0.057,0.025	-0.015
15437	gene:Solyc01g090700.2	NA	1	-	84340176	84340246	84340176	84340242	84340368	84340429	15437	0,3,0	0,0,2	0,0,0	0,4,0	153	149	2.1755869854961966e-06	3.10712845826e-05	NA,1.0,0.0	NA,0.0,NA	0.5
20825	gene:Solyc02g020980.2	NA	2	-	20855547	20855768	20855547	20855764	20855841	20855965	20825	3,0,0	0,0,0	0,0,0	4,0,0	153	149	2.1755869854961966e-06	3.10712845826e-05	1.0,NA,NA	0.0,NA,NA	1.0
23404	gene:Solyc08g076440.2	NA	8	+	60450891	60450956	60450937	60450956	60450722	60450809	23404	7,5,3	40,65,46	19,3,1	79,67,29	195	149	2.1767214037194013e-06	3.10712845826e-05	0.118,0.056,0.047	0.155,0.033,0.026	0.002
17862	gene:Solyc08g082120.2	NA	8	+	65007305	65007538	65007308	65007538	65006243	65006816	17862	7614,12580,7870	274,392,271	14943,5976,6467	568,143,192	152	149	2.2031911266300686e-06	3.14151236375e-05	0.965,0.969,0.966	0.963,0.976,0.971	-0.003
23701	gene:Solyc01g105300.2	NA	1	-	93517250	93517581	93517250	93517497	93517685	93518172	23701	39,73,47	6,0,3	30,9,21	4,7,0	233	149	2.2030607548896864e-06	3.14151236375e-05	0.806,1.0,0.909	0.827,0.451,1.0	0.146
7186	gene:Solyc01g094030.2	NA	1	-	85608566	85608668	85608566	85608633	85609498	85609634	7186	91,162,116	6,0,2	230,178,137	0,6,1	184	149	2.239617185314332e-06	3.19172672779e-05	0.925,1.0,0.979	1.0,0.96,0.991	-0.016
3694	gene:Solyc05g017980.2	NA	5	+	19338840	19338977	19338844	19338977	19338357	19338528	3694	1,2,4	0,0,0	0,2,2	3,3,0	153	149	2.2471483367957325e-06	3.20073034429e-05	1.0,1.0,1.0	0.0,0.394,1.0	0.535
25754	gene:Solyc01g109520.2	NA	1	-	96450122	96450371	96450122	96450361	96450465	96450546	25754	0,4,0	0,0,0	0,0,8	5,3,0	159	149	2.2655157238103167e-06	3.22341096431e-05	NA,1.0,NA	0.0,0.0,1.0	0.667
26551	gene:Solyc10g079840.1	NA	10	+	61321480	61321693	61321523	61321693	61320637	61320838	26551	21,54,22	0,2,0	84,55,37	6,4,6	192	149	2.264434503430806e-06	3.22341096431e-05	1.0,0.954,1.0	0.916,0.914,0.827	0.099
10531	gene:Solyc04g080340.2	NA	4	-	64556454	64556525	64556454	64556519	64556633	64556824	10531	0,6,2	0,0,0	11,5,1	1,4,3	155	149	2.2820279381023087e-06	3.24515444632e-05	NA,1.0,1.0	0.914,0.546,0.243	0.432
10006	gene:Solyc05g008810.2	NA	5	-	3046256	3046315	3046256	3046300	3046426	3046500	10006	0,0,0	3,0,2	4,0,0	0,0,0	164	149	2.289681113921515e-06	3.25428330302e-05	0.0,NA,0.0	1.0,NA,NA	-1.0
8321	gene:Solyc03g043660.2	NA	3	-	7151518	7151624	7151518	7151620	7151702	7151885	8321	47,172,88	0,7,0	129,132,50	5,0,5	153	149	2.292637389007939e-06	3.25673030073e-05	1.0,0.96,1.0	0.962,1.0,0.907	0.03
24555	gene:Solyc03g115680.2	NA	3	+	65317095	65317341	65317120	65317341	65316935	65317007	24555	0,4,0	0,0,2	0,0,0	2,3,0	174	149	2.3264309881037154e-06	3.30295602988e-05	NA,1.0,0.0	0.0,0.0,NA	0.5
25408	gene:Solyc11g008960.1	NA	11	-	3115365	3115430	3115365	3115422	3115891	3115957	25408	29,56,37	4,9,4	90,101,41	5,0,0	157	149	2.3430806672990123e-06	3.32480499853e-05	0.873,0.855,0.898	0.945,1.0,1.0	-0.106
11162	gene:Solyc05g042050.2	NA	5	-	54552943	54553076	54552943	54553059	54553781	54553880	11162	0,19,4	27,67,39	9,18,6	90,33,31	166	149	2.403197725166196e-06	3.40827703184e-05	0.0,0.203,0.084	0.082,0.329,0.148	-0.091
18324	gene:Solyc01g099850.2	NA	1	+	89991791	89992117	89991879	89992117	89991196	89991555	18324	79,132,72	1,3,3	127,108,48	8,3,0	237	149	2.4552918621651248e-06	3.48028715916e-05	0.98,0.965,0.938	0.909,0.958,1.0	0.005
23658	gene:Solyc04g005730.2	NA	4	+	474280	474379	474305	474379	474115	474208	23658	14,47,20	2,1,4	64,62,18	13,8,4	174	149	2.4804169251484377e-06	3.51212657372e-05	0.857,0.976,0.811	0.808,0.869,0.794	0.058
4612	gene:Solyc01g111410.2	NA	1	+	97668888	97668982	97668897	97668982	97668633	97668757	4612	16,57,31	0,2,0	106,67,34	4,8,8	158	149	2.4791244547740434e-06	3.51212657372e-05	1.0,0.964,1.0	0.962,0.888,0.8	0.105
11762	gene:Solyc06g065480.2	NA	6	-	40876632	40876712	40876632	40876684	40876789	40876886	11762	3,10,2	4,7,5	7,7,4	4,7,1	177	149	2.481896249638234e-06	3.51233589964e-05	0.387,0.546,0.252	0.596,0.457,0.771	-0.213
12639	gene:Solyc05g016260.2	NA	5	+	15423272	15423342	15423285	15423342	15423091	15423160	12639	14,44,12	4,1,2	77,72,22	3,4,1	162	149	2.524648523023711e-06	3.57092243372e-05	0.763,0.976,0.847	0.959,0.943,0.953	-0.09
7231	gene:Solyc11g011990.1	NA	11	-	4938432	4938521	4938432	4938504	4938786	4938855	7231	2,2,1	18,30,36	2,2,0	60,42,24	166	149	2.531220748549872e-06	3.57829968521e-05	0.091,0.056,0.024	0.029,0.041,0.0	0.034
24532	gene:Solyc04g025200.2	NA	4	-	25273649	25274324	25273649	25273753	25280242	25280312	24532	4,12,4	17,51,13	42,8,5	54,60,29	720	149	2.554099518268733e-06	3.60870868733e-05	0.046,0.046,0.06	0.139,0.027,0.034	-0.016
10260	gene:Solyc05g013720.2	NA	5	-	7019774	7019905	7019774	7019833	7020236	7020334	10260	9,31,21	27,74,48	58,31,15	69,19,23	221	149	2.5693563113873905e-06	3.62832174187e-05	0.183,0.22,0.228	0.362,0.524,0.305	-0.187
7676	gene:Solyc09g055180.2	NA	9	+	36915264	36915411	36915293	36915411	36914782	36914854	7676	3,25,1	0,0,0	14,22,16	4,8,0	178	149	2.587366211928807e-06	3.65179953475e-05	1.0,1.0,1.0	0.746,0.697,1.0	0.186
4607	gene:Solyc01g111410.2	NA	1	+	97668897	97668982	97668904	97668982	97668633	97668757	4607	0,3,0	2,14,4	4,8,9	7,5,2	156	149	2.6244058180743673e-06	3.70209631417e-05	0.0,0.17,0.0	0.353,0.604,0.811	-0.533
9401	gene:Solyc05g015740.1	NA	5	+	11857985	11858004	11857998	11858004	11856820	11856895	9401	0,2,1	4,1,11	14,13,1	10,6,6	162	149	2.635093924794943e-06	3.71518667248e-05	0.0,0.648,0.077	0.563,0.666,0.133	-0.212
4842	gene:Solyc05g026140.2	NA	5	+	39848308	39848500	39848377	39848500	39847712	39847756	4842	1,7,5	17,29,23	10,10,5	55,36,13	218	149	2.637422662102479e-06	3.71648356857e-05	0.039,0.142,0.129	0.111,0.16,0.208	-0.056
9692	gene:Solyc03g118390.2	NA	3	-	67286008	67286202	67286008	67286198	67286881	67287556	9692	123,219,123	6,2,12	315,200,161	8,10,3	153	149	2.6598733182609447e-06	3.74611843366e-05	0.952,0.991,0.909	0.975,0.951,0.981	-0.018
[truncated: 24,506 more rows]
