# Supplementary material for: High transcriptome plasticity drives phosphate starvation responses in tomato
Source: Stress Biol. 2022 Mar 18;2(1):18. doi: 10.1007/s44154-022-00035-4 (PMC10441952; doi:10.1007/s44154-022-00035-4)
Supplement: Supplementary file 3 — Additional file 3. [file 44154_2022_35_MOESM3_ESM.zip › rmats_3r/A5SS.MATS.ReadsOnTargetAndJunctionCounts.txt]

ID	GeneID	geneSymbol	chr	strand	longExonStart_0base	longExonEnd	shortES	shortEE	flankingES	flankingEE	ID	IC_SAMPLE_1	SC_SAMPLE_1	IC_SAMPLE_2	SC_SAMPLE_2	IncFormLen	SkipFormLen	PValue	FDR	IncLevel1	IncLevel2	IncLevelDifference
16490	gene:Solyc01g006930.2	NA	1	+	1509411	1509535	1509411	1509480	1510850	1510988	16490	5,2,3	33,67,62	29,7,6	52,40,25	204	149	2.2236776098356827e-174	3.52897636681e-170	0.1,0.021,0.034	0.289,0.113,0.149	-0.132
6354	gene:Solyc06g005310.2	NA	6	-	332199	332382	332208	332382	331944	332074	6354	24,86,65	46,122,94	33,29,17	158,91,57	158	149	1.4479914885572163e-170	1.14898124617e-166	0.33,0.399,0.395	0.165,0.231,0.22	0.169
6046	gene:Solyc04g025290.2	NA	4	-	24330164	24330351	24330222	24330351	24329325	24329705	6046	42,123,79	2,0,0	176,70,46	20,3,3	207	149	2.1272785587020557e-158	1.12533035755e-154	0.938,1.0,1.0	0.864,0.944,0.917	0.071
12053	gene:Solyc12g043050.1	NA	12	+	39154424	39154623	39154424	39154582	39155967	39155975	12053	0,5,1	1,6,5	4,1,2	0,1,0	190	149	7.638325827681968e-149	3.03050577213e-145	0.0,0.395,0.136	1.0,0.44,1.0	-0.636
10208	gene:Solyc08g014120.2	NA	8	+	3780842	3781063	3780842	3780908	3781598	3781646	10208	37,114,54	471,688,548	141,130,52	817,334,375	304	149	1.4092007487196065e-144	4.47280317644e-141	0.037,0.075,0.046	0.078,0.16,0.064	-0.048
13748	gene:Solyc07g008190.2	NA	7	-	2936873	2937082	2936962	2937082	2934641	2934700	13748	4,3,4	0,2,3	1,0,0	8,2,0	238	149	1.5517011791594935e-132	4.10424961888e-129	1.0,0.484,0.455	0.073,0.0,NA	0.61
12977	gene:Solyc01g109870.2	NA	1	-	96706414	96706524	96706490	96706524	96706242	96706342	12977	0,6,0	2,5,2	2,2,2	0,1,0	225	149	1.5214357176241067e-130	3.44931211981e-127	0.0,0.443,0.0	1.0,0.57,1.0	-0.709
16011	gene:Solyc01g087290.2	NA	1	-	82227366	82227498	82227371	82227498	82225751	82225879	16011	1,6,6	15,14,15	2,0,0	33,22,9	154	149	3.1585376230245484e-124	6.26574900967e-121	0.061,0.293,0.279	0.055,0.0,0.0	0.193
803	gene:Solyc08g076890.2	NA	8	+	60822508	60822661	60822508	60822646	60822748	60822769	803	118,531,216	42,0,0	261,90,173	61,0,32	164	149	1.6364131105052693e-121	2.88554178486e-118	0.719,1.0,1.0	0.795,1.0,0.831	0.031
2376	gene:Solyc11g073080.1	NA	11	+	56187218	56187307	56187218	56187257	56187835	56187976	2376	2,0,1	24,40,29	15,2,7	51,40,29	199	149	9.050554567481718e-121	1.43632300986e-117	0.059,0.0,0.025	0.18,0.036,0.153	-0.095
14737	gene:Solyc09g009960.2	NA	9	-	3414323	3414413	3414329	3414413	3414082	3414238	14737	0,1,2	0,1,0	8,0,1	0,5,0	155	149	2.724108863731522e-113	3.93014615158e-110	NA,0.49,1.0	1.0,0.0,1.0	0.078
9170	gene:Solyc02g068430.2	NA	2	-	38386689	38386745	38386731	38386745	38386445	38386559	9170	0,5,1	3,0,0	1,0,1	1,0,0	191	149	6.950399342205942e-113	9.19190313007e-110	0.0,1.0,1.0	0.438,NA,1.0	-0.052
5737	gene:Solyc01g103250.2	NA	1	+	91898791	91899033	91898791	91898880	91899494	91899619	5737	0,5,2	4,27,20	14,16,2	26,16,4	302	149	4.770041833151869e-111	5.82312029939e-108	0.0,0.084,0.047	0.21,0.33,0.198	-0.202
7122	gene:Solyc03g083420.2	NA	3	+	53289998	53290140	53289998	53290088	53290402	53290758	7122	1,0,0	0,5,0	12,4,4	2,1,0	201	149	3.634288539691932e-110	4.11972565178e-107	1.0,0.0,NA	0.816,0.748,1.0	-0.355
14881	gene:Solyc07g006350.2	NA	7	-	1171492	1171585	1171513	1171585	1171180	1171356	14881	3,3,15	49,123,70	3,1,1	170,83,61	170	149	8.889676589494544e-108	9.40527783169e-105	0.051,0.021,0.158	0.015,0.01,0.014	0.064
7953	gene:Solyc08g015770.2	NA	8	-	5584586	5584810	5584689	5584810	5584354	5584420	7953	0,1,0	4,0,0	1,2,0	0,1,0	252	149	7.454961100981701e-106	7.39438954204e-103	0.0,1.0,NA	1.0,0.542,NA	-0.271
2485	gene:Solyc06g065900.2	NA	6	+	41300003	41300134	41300003	41300107	41300365	41300413	2485	4,14,4	1,2,0	15,13,2	15,3,11	176	149	2.1536768075949225e-104	2.01052064333e-101	0.772,0.856,1.0	0.458,0.786,0.133	0.417
3965	gene:Solyc08g014150.2	NA	8	-	3858679	3858773	3858743	3858773	3858528	3858570	3965	4,1,1	1,2,0	0,2,0	2,13,1	213	149	1.8564487099526948e-103	1.63676894594e-100	0.737,0.259,1.0	0.0,0.097,0.0	0.633
6408	gene:Solyc01g068330.2	NA	1	-	77545217	77545410	77545344	77545410	77544916	77545118	6408	0,2,1	2,9,0	10,5,2	1,4,1	276	149	1.293757055955238e-102	1.08062760411e-99	0.0,0.107,1.0	0.844,0.403,0.519	-0.22
15497	gene:Solyc05g018210.2	NA	5	-	20216683	20216936	20216687	20216936	20215801	20215973	15497	19,40,15	1,2,0	42,43,11	9,1,11	153	149	4.681049111280887e-102	3.7144124698e-99	0.949,0.951,1.0	0.82,0.977,0.493	0.203
4176	gene:Solyc01g008900.2	NA	1	+	2923817	2923876	2923817	2923860	2923987	2924320	4176	3,9,3	12,10,16	21,6,18	7,14,2	165	149	7.639035689149318e-102	5.77292839937e-99	0.184,0.448,0.145	0.73,0.279,0.89	-0.374
7323	gene:Solyc10g039280.1	NA	10	+	21035409	21035542	21035409	21035529	21035669	21035752	7323	0,2,1	0,0,8	8,6,1	2,1,0	162	149	1.6495715091269708e-99	1.18994090227e-96	NA,1.0,0.103	0.786,0.847,1.0	-0.326
2483	gene:Solyc06g065900.2	NA	6	+	41300003	41300137	41300003	41300107	41300365	41300413	2483	4,14,4	1,2,0	15,16,2	15,3,11	179	149	1.9981213991674594e-97	1.37870376543e-94	0.769,0.854,1.0	0.454,0.816,0.131	0.407
719	gene:Solyc08g076890.2	NA	8	+	60822364	60822400	60822364	60822379	60822457	60822607	719	204,392,220	0,4,4	354,72,136	8,0,16	170	149	8.101961153126188e-97	5.3574218125e-94	1.0,0.988,0.98	0.975,1.0,0.882	0.037
12243	gene:Solyc02g084740.2	NA	2	-	47843881	47843976	47843936	47843976	47843564	47843643	12243	24,49,41	0,0,1	56,28,44	4,2,6	204	149	1.8856507482130242e-94	1.19701109497e-91	1.0,1.0,0.968	0.911,0.911,0.843	0.101
13850	gene:Solyc10g081170.1	NA	10	-	62303595	62303815	62303739	62303815	62302431	62302805	13850	206,870,299	3095,5750,3979	789,791,282	6909,3755,2829	293	149	2.030926730487799e-94	1.23964643126e-91	0.033,0.071,0.037	0.055,0.097,0.048	-0.02
10090	gene:Solyc02g088010.2	NA	2	-	50243706	50243835	50243717	50243835	50243056	50243108	10090	20,29,22	9,25,19	25,23,5	56,43,7	160	149	1.5177249645129263e-92	8.92085006919e-90	0.674,0.519,0.519	0.294,0.332,0.399	0.229
3921	gene:Solyc09g098450.2	NA	9	+	72252251	72252373	72252251	72252352	72253502	72253624	3921	1,5,6	12,11,21	3,0,0	33,28,18	170	149	2.6630048945737153e-92	1.50935313132e-89	0.068,0.285,0.2	0.074,0.0,0.0	0.16
1800	gene:Solyc08g006610.2	NA	8	+	1212474	1212618	1212474	1212568	1213269	1213487	1800	10,33,20	0,1,1	38,26,7	7,5,0	199	149	2.8854231878157477e-91	1.57902296519e-88	1.0,0.961,0.937	0.803,0.796,1.0	0.1
7125	gene:Solyc03g083420.2	NA	3	+	53289998	53290173	53289998	53290088	53290402	53290758	7125	2,0,0	0,5,0	20,10,6	2,1,0	234	149	3.9224266767461056e-91	2.074963712e-88	1.0,0.0,NA	0.864,0.864,1.0	-0.409
1225	gene:Solyc01g106050.2	NA	1	-	94025057	94025180	94025084	94025180	94024905	94024948	1225	4,11,6	77,164,96	2,4,0	241,147,75	176	149	5.868106036779768e-91	3.00409170334e-88	0.042,0.054,0.05	0.007,0.023,0.0	0.039
11857	gene:Solyc06g074220.2	NA	6	-	45889346	45889469	45889381	45889469	45889052	45889119	11857	1,3,2	96,160,106	14,7,7	202,132,94	184	149	2.3532556556697557e-90	1.16706772673e-87	0.008,0.015,0.015	0.053,0.041,0.057	-0.038
14713	gene:Solyc09g074400.2	NA	9	-	66196495	66196622	66196578	66196622	66196108	66196178	14713	0,4,1	1,0,0	9,3,1	14,1,1	232	149	1.5387333761445132e-88	7.39990869073e-86	0.0,1.0,1.0	0.292,0.658,0.391	0.22
9571	gene:Solyc10g006190.2	NA	10	-	905520	905588	905561	905588	903486	903758	9571	0,4,1	1,12,2	10,7,3	1,3,0	190	149	6.132786303976416e-88	2.86256819541e-85	0.0,0.207,0.282	0.887,0.647,1.0	-0.682
8270	gene:Solyc09g092680.2	NA	9	-	71652088	71652239	71652163	71652239	71651843	71652016	8270	2,0,0	19,70,51	11,7,2	108,82,24	224	149	3.7042221145903553e-87	1.67960014167e-84	0.065,0.0,0.0	0.063,0.054,0.053	-0.035
2827	gene:Solyc04g049690.2	NA	4	-	43058951	43059129	43059026	43059129	43055255	43055528	2827	4,16,14	2,5,2	13,23,8	0,0,2	224	149	2.842495944966903e-86	1.25306696241e-83	0.571,0.68,0.823	1.0,1.0,0.727	-0.218
7905	gene:Solyc06g060060.2	NA	6	+	37973878	37974018	37973878	37974000	37974114	37974256	7905	9,8,5	7,15,6	7,1,1	27,24,15	167	149	3.013247314429328e-86	1.29243878054e-83	0.534,0.322,0.426	0.188,0.036,0.056	0.334
15424	gene:Solyc03g007570.2	NA	3	-	2126658	2126791	2126737	2126791	2126446	2126544	15424	21,13,21	0,2,0	48,15,21	8,0,5	228	149	1.5877060951633468e-84	6.63076203427e-82	1.0,0.809,1.0	0.797,1.0,0.733	0.093
7294	gene:Solyc04g005350.2	NA	4	-	256590	256670	256594	256670	256244	256508	7294	1,3,4	1,4,12	11,7,4	3,2,2	153	149	6.539946301966801e-83	2.66125507211e-80	0.493,0.422,0.245	0.781,0.773,0.661	-0.352
8463	gene:Solyc04g079320.2	NA	4	+	63843313	63843416	63843313	63843406	63843535	63843787	8463	12,20,18	0,16,4	17,16,2	0,3,0	159	149	3.0840419118459218e-80	1.22359362852e-77	1.0,0.539,0.808	1.0,0.833,1.0	-0.162
7975	gene:Solyc02g079250.2	NA	2	+	43855372	43855487	43855372	43855475	43855794	43856003	7975	2,9,5	7,20,20	1,3,0	30,17,11	161	149	5.1361107646689235e-80	1.98805067891e-77	0.209,0.294,0.188	0.03,0.14,0.0	0.174
777	gene:Solyc08g076890.2	NA	8	+	60822313	60822487	60822313	60822358	60822541	60822682	777	1370,2726,1523	0,462,325	2544,521,1242	0,0,0	278	149	9.069024002625266e-80	3.42679549813e-77	1.0,0.76,0.715	1.0,1.0,1.0	-0.175
7159	gene:Solyc12g038550.1	NA	12	-	47329899	47330050	47329956	47330050	47324061	47324170	7159	11,13,11	6,23,14	28,20,16	9,9,7	206	149	2.358972803996618e-77	8.70625544173e-75	0.57,0.29,0.362	0.692,0.616,0.623	-0.236
14529	gene:Solyc02g062000.2	NA	2	-	33582146	33582311	33582167	33582311	33581985	33582051	14529	0,0,1	2,1,0	4,2,2	9,5,0	170	149	6.874350632094507e-76	2.4794532848e-73	0.0,0.0,1.0	0.28,0.26,1.0	-0.18
5257	gene:Solyc03g043660.2	NA	3	-	7167811	7167905	7167846	7167905	7166429	7166462	5257	1,6,2	72,173,67	10,19,2	162,132,44	184	149	8.983181717382836e-76	3.16806875233e-73	0.011,0.027,0.024	0.048,0.104,0.036	-0.042
8058	gene:Solyc01g080850.2	NA	1	-	80146642	80146859	80146646	80146859	80145942	80146059	8058	1,0,0	4,1,6	6,1,0	1,3,0	153	149	2.8320820849715194e-75	9.77068319315e-73	0.196,0.0,0.0	0.854,0.245,NA	-0.484
8686	gene:Solyc01g100530.2	NA	1	-	90537859	90538021	90537871	90538021	90537609	90537688	8686	0,6,8	41,124,51	1,1,3	201,149,85	161	149	4.02456378102791e-75	1.35893249372e-72	0.0,0.043,0.127	0.005,0.006,0.032	0.042
2484	gene:Solyc06g065900.2	NA	6	+	41300003	41300126	41300003	41300107	41300365	41300413	2484	3,12,6	1,2,0	23,16,6	15,3,11	168	149	6.961304863396149e-75	2.30158142046e-72	0.727,0.842,1.0	0.576,0.825,0.326	0.281
775	gene:Solyc08g076890.2	NA	8	+	60822304	60822427	60822304	60822358	60822541	60822682	775	1022,1587,917	0,462,325	1701,405,830	0,0,0	218	149	1.7277063728154424e-74	5.5956530891e-72	1.0,0.701,0.659	1.0,1.0,1.0	-0.213
14533	gene:Solyc02g062000.2	NA	2	-	33582146	33582311	33582179	33582311	33581985	33582051	14533	1,3,1	60,139,70	11,3,6	119,108,46	182	149	4.5888348066390624e-74	1.45649616763e-71	0.013,0.017,0.012	0.07,0.022,0.096	-0.049
4585	gene:Solyc12g098530.1	NA	12	-	66006251	66006371	66006270	66006371	66005853	66005898	4585	1,2,0	34,52,40	5,8,2	72,45,22	168	149	6.0737365346371346e-74	1.89000389813e-71	0.025,0.033,0.0	0.058,0.136,0.075	-0.07
6019	gene:Solyc01g087650.2	NA	1	+	82592996	82593164	82592996	82593145	82593874	82593952	6019	10,9,5	74,186,101	24,27,13	194,152,71	168	149	6.487388401046548e-74	1.97990103701e-71	0.107,0.041,0.042	0.099,0.136,0.14	-0.062
3211	gene:Solyc04g077450.2	NA	4	+	62367777	62367935	62367777	62367931	62368043	62368224	3211	2,5,5	14,16,20	2,0,1	31,20,16	153	149	6.766351823376937e-74	2.02607553655e-71	0.122,0.233,0.196	0.059,0.0,0.057	0.145
10334	gene:Solyc09g066080.1	NA	9	-	64438893	64439111	64438919	64439111	64438568	64438734	10334	4,3,0	0,2,0	2,0,4	3,3,0	175	149	7.671876633401922e-73	2.25467929948e-70	1.0,0.561,NA	0.362,0.0,1.0	0.326
995	gene:Solyc08g076890.2	NA	8	+	60822433	60822643	60822433	60822634	60822706	60822769	995	237,658,300	34,7,10	470,81,281	10,0,0	158	149	1.9394946571046356e-72	5.59632367423e-70	0.868,0.989,0.966	0.978,1.0,1.0	-0.052
13192	gene:Solyc08g006220.2	NA	8	+	914807	915033	914807	914989	915516	915803	13192	16,44,28	2,2,0	40,36,35	15,5,0	193	149	8.993549955396222e-71	2.54870781772e-68	0.861,0.944,1.0	0.673,0.848,1.0	0.095
15413	gene:Solyc10g005900.2	NA	10	+	699175	699241	699175	699218	699382	699506	15413	62,100,72	6,6,17	182,89,83	7,8,0	172	149	1.9728230303054326e-70	5.49275464753e-68	0.9,0.935,0.786	0.957,0.906,1.0	-0.081
4887	gene:Solyc08g005780.2	NA	8	-	607764	607959	607781	607959	607234	607399	4887	5,20,8	6,6,0	44,26,24	0,1,5	166	149	3.876714270557181e-70	1.06074923231e-67	0.428,0.749,1.0	1.0,0.959,0.812	-0.198
8265	gene:Solyc06g009690.1	NA	6	-	3636848	3637039	3636867	3637039	3635959	3636155	8265	58,77,56	6,6,6	108,66,35	2,2,1	168	149	1.3023378019663016e-69	3.50306795207e-67	0.896,0.919,0.892	0.98,0.967,0.969	-0.07
3030	gene:Solyc01g108920.2	NA	1	+	96051206	96051341	96051206	96051328	96051421	96051561	3030	0,6,6	0,4,1	6,5,1	13,7,12	162	149	2.2479373415464954e-69	5.94579426839e-67	NA,0.58,0.847	0.298,0.396,0.071	0.459
15986	gene:Solyc02g082190.2	NA	2	+	45894720	45894953	45894720	45894948	45895042	45895141	15986	8,5,0	3,2,0	19,16,6	0,1,1	154	149	3.579453054949631e-69	9.3124458987e-67	0.721,0.708,NA	1.0,0.939,0.853	-0.216
10959	gene:Solyc06g082680.2	NA	6	-	48427782	48428025	48427799	48428025	48425735	48426039	10959	27,34,38	219,407,323	83,26,44	417,226,208	166	149	5.706348313253456e-68	1.46064109244e-65	0.1,0.07,0.096	0.152,0.094,0.16	-0.047
10133	gene:Solyc09g083250.2	NA	9	+	68904617	68904734	68904617	68904693	68904809	68904908	10133	2,5,4	18,31,21	15,11,8	43,23,5	190	149	4.5951518226784536e-67	1.15754062581e-64	0.08,0.112,0.13	0.215,0.273,0.556	-0.241
10370	gene:Solyc07g017530.2	NA	7	-	7472831	7472987	7472836	7472987	7471524	7471642	10370	0,4,1	0,5,0	6,7,1	1,0,1	154	149	6.083169508289979e-67	1.50843593901e-64	NA,0.436,1.0	0.853,1.0,0.492	-0.064
9906	gene:Solyc06g067950.2	NA	6	+	42119815	42119995	42119815	42119921	42120558	42120673	9906	15,23,33	0,8,4	3,7,3	8,1,3	223	149	1.5532792637148277e-66	3.79239106387e-64	1.0,0.658,0.846	0.2,0.824,0.401	0.36
778	gene:Solyc08g076890.2	NA	8	+	60822313	60822394	60822313	60822358	60822541	60822682	778	677,833,519	0,462,325	1184,283,546	0,0,0	185	149	1.6545821568274488e-66	3.97851800437e-64	1.0,0.592,0.563	1.0,1.0,1.0	-0.282
13789	gene:Solyc02g063170.2	NA	2	+	35241298	35241448	35241298	35241334	35242311	35242546	13789	3,7,0	78,194,133	14,7,15	253,139,143	263	149	3.837746167616178e-66	9.09030323583e-64	0.021,0.02,0.0	0.03,0.028,0.056	-0.024
4834	gene:Solyc07g005240.2	NA	7	-	215891	216079	215967	216079	214921	215048	4834	0,2,0	0,9,6	8,12,1	3,7,7	225	149	2.2074046332661476e-65	5.15169287205e-63	NA,0.128,0.0	0.638,0.532,0.086	-0.355
14953	gene:Solyc03g121990.2	NA	3	-	69999455	69999660	69999603	69999660	69998350	69998696	14953	4,5,3	17,74,66	26,12,1	70,82,34	297	149	6.514953107199579e-65	1.49843921466e-62	0.106,0.033,0.022	0.157,0.068,0.015	-0.026
2747	gene:Solyc06g051780.2	NA	6	+	35452648	35455398	35452648	35452807	35455561	35455751	2747	19,55,25	0,0,1	81,92,31	2,3,0	2740	149	1.4716643568912224e-64	3.33647333484e-62	1.0,1.0,0.576	0.688,0.625,1.0	0.088
7301	gene:Solyc05g054100.2	NA	5	-	64075309	64075461	64075374	64075461	64075167	64075226	7301	13,13,3	2,0,1	6,5,6	4,15,1	214	149	2.349372198262976e-64	5.25134320936e-62	0.819,1.0,0.676	0.511,0.188,0.807	0.33
13790	gene:Solyc02g063170.2	NA	2	+	35241298	35241461	35241298	35241448	35242311	35242546	13790	8,0,0	1,4,0	2,0,1	11,2,10	162	149	2.447793443126283e-63	5.39534471422e-61	0.88,0.0,NA	0.143,0.0,0.084	0.364
8232	gene:Solyc09g066090.2	NA	9	-	64446021	64446106	64446060	64446106	64444643	64444830	8232	1,2,0	3,5,4	9,1,3	7,1,2	188	149	6.954741336130081e-63	1.51194171239e-60	0.209,0.241,0.0	0.505,0.442,0.543	-0.347
2385	gene:Solyc05g009070.2	NA	5	+	3218919	3218980	3218919	3218972	3219051	3219159	2385	21,37,24	0,2,0	59,37,29	3,8,1	157	149	8.711760492771365e-63	1.86831944622e-60	1.0,0.946,1.0	0.949,0.814,0.965	0.073
2183	gene:Solyc01g111980.2	NA	1	-	98117818	98118056	98117919	98118056	98117237	98117668	2183	9,36,21	216,435,322	72,63,28	741,450,262	250	149	2.1768424554906262e-62	4.60619863582e-60	0.024,0.047,0.037	0.055,0.077,0.06	-0.028
8127	gene:Solyc01g109910.2	NA	1	+	96753454	96753660	96753454	96753625	96754762	96755193	8127	0,2,0	3,3,2	5,1,0	0,2,0	184	149	3.504633734405342e-62	7.31822860066e-60	0.0,0.351,0.0	1.0,0.288,NA	-0.527
3693	gene:Solyc08g075710.2	NA	8	+	59843288	59843445	59843288	59843342	59843628	59845338	3693	0,8,0	9,13,6	15,9,10	15,14,6	252	149	3.781561213553842e-62	7.79394499469e-60	0.0,0.267,0.0	0.372,0.275,0.496	-0.292
351	gene:Solyc06g060670.2	NA	6	+	38689751	38689920	38689751	38689877	38691036	38691201	351	0,4,4	4,7,16	16,13,4	19,8,4	192	149	5.664877371869897e-62	1.15258466528e-59	0.0,0.307,0.162	0.395,0.558,0.437	-0.307
12220	gene:Solyc11g045510.1	NA	11	-	30396191	30396419	30396327	30396419	30394073	30394203	12220	1,11,3	14,52,16	4,1,2	72,67,22	285	149	9.010686750296484e-62	1.81012150288e-59	0.036,0.1,0.089	0.028,0.008,0.045	0.048
14516	gene:Solyc03g115580.2	NA	3	-	65239354	65239528	65239427	65239528	65239078	65239178	14516	0,1,2	11,16,5	10,3,0	14,11,8	222	149	9.86645818359215e-62	1.95725864217e-59	0.0,0.04,0.212	0.324,0.155,0.0	-0.076
11289	gene:Solyc04g005490.2	NA	4	+	329318	329454	329318	329389	329597	329691	11289	3,2,1	16,54,37	11,12,4	70,71,14	214	149	1.5256311901652172e-61	2.98910703555e-59	0.115,0.025,0.018	0.099,0.105,0.166	-0.071
12119	gene:Solyc02g083060.1	NA	2	-	46617557	46617685	46617664	46617685	46617376	46617433	12119	4,0,0	7,4,6	14,6,0	7,8,5	256	149	1.8995422579635586e-61	3.67630922364e-59	0.25,0.0,0.0	0.538,0.304,0.0	-0.197
7127	gene:Solyc03g083420.2	NA	3	+	53289998	53290177	53289998	53290088	53290402	53290758	7127	4,0,0	0,5,0	22,14,6	2,1,0	238	149	2.7610762375957958e-61	5.2793108302e-59	1.0,0.0,NA	0.873,0.898,1.0	-0.424
8607	gene:Solyc06g069390.2	NA	6	-	43153429	43153487	43153434	43153487	43152809	43152865	8607	1,0,0	0,8,5	5,0,1	12,1,3	154	149	3.7830675231007494e-61	7.14729542757e-59	1.0,0.0,0.0	0.287,0.0,0.244	0.156
13461	gene:Solyc01g106920.2	NA	1	-	94629060	94629178	94629081	94629178	94628877	94628964	13461	4,5,4	7,31,24	3,0,0	21,25,9	170	149	6.566272178636839e-61	1.22596164088e-58	0.334,0.124,0.127	0.111,0.0,0.0	0.158
1273	gene:Solyc11g045110.1	NA	11	+	31771255	31771455	31771255	31771364	31771691	31772172	1273	45,46,46	2,0,0	83,28,40	7,1,2	240	149	1.0540246477219927e-60	1.94504315806e-58	0.933,1.0,1.0	0.88,0.946,0.925	0.061
10740	gene:Solyc02g082210.2	NA	2	-	45906599	45906770	45906607	45906770	45905988	45906189	10740	16,8,17	2,5,1	23,17,2	18,7,3	157	149	3.8492119916814373e-59	7.02149359862e-57	0.884,0.603,0.942	0.548,0.697,0.388	0.265
5021	gene:Solyc06g076410.2	NA	6	-	47476238	47476356	47476257	47476356	47475734	47476084	5021	3,6,3	11,2,2	4,1,1	24,8,6	168	149	7.087845415981293e-59	1.27822848581e-56	0.195,0.727,0.571	0.129,0.1,0.129	0.378
12803	gene:Solyc02g082430.2	NA	2	-	46118492	46118554	46118509	46118554	46118357	46118398	12803	1,4,3	86,148,112	17,7,4	208,170,60	166	149	7.373956149336837e-58	1.3148840909e-55	0.01,0.024,0.023	0.068,0.036,0.056	-0.034
1265	gene:Solyc06g007310.2	NA	6	-	1334924	1335061	1334980	1335061	1333788	1333899	1265	0,0,2	6,4,0	2,3,4	8,7,0	205	149	2.0310180527549692e-57	3.58136183302e-55	0.0,0.0,1.0	0.154,0.238,1.0	-0.131
536	gene:Solyc06g051230.2	NA	6	+	34434643	34434774	34434643	34434742	34434848	34435747	536	4,4,2	5,6,9	1,0,0	7,0,7	181	149	2.1410746400020953e-57	3.73394005899e-55	0.397,0.354,0.155	0.105,NA,0.0	0.249
6932	gene:Solyc01g090720.2	NA	1	+	84357697	84357745	84357697	84357741	84358355	84358646	6932	2,0,0	6,12,9	2,4,4	16,14,19	153	149	7.597570657613375e-57	1.31058093844e-54	0.245,0.0,0.0	0.109,0.218,0.17	-0.084
5747	gene:Solyc01g103250.2	NA	1	+	91898791	91898946	91898791	91898880	91899494	91899619	5747	0,3,0	4,27,20	5,5,1	26,16,4	215	149	2.2386239172844704e-56	3.82010339433e-54	0.0,0.071,0.0	0.118,0.178,0.148	-0.124
734	gene:Solyc08g076890.2	NA	8	+	60822313	60822385	60822313	60822379	60822457	60822607	734	84,161,85	0,4,4	163,28,41	8,0,16	155	149	2.5505772133150034e-56	4.30613408248e-54	1.0,0.975,0.953	0.951,1.0,0.711	0.089
14922	gene:Solyc06g076970.2	NA	6	-	47836776	47836907	47836859	47836907	47835437	47835513	14922	1,4,0	1,0,0	5,2,3	4,1,2	232	149	3.164309242646301e-56	5.28606186114e-54	0.391,1.0,NA	0.445,0.562,0.491	0.196
2813	gene:Solyc01g103540.2	NA	1	+	92128349	92128400	92128349	92128379	92129120	92129182	2813	195,765,207	9,35,27	1425,1373,412	47,60,7	170	149	3.60285520877484e-56	5.95597001701e-54	0.95,0.95,0.87	0.964,0.953,0.981	-0.043
2665	gene:Solyc01g106360.2	NA	1	+	94290498	94290648	94290498	94290634	94290729	94290830	2665	30,26,26	0,0,8	45,17,23	0,1,0	163	149	7.273848981475409e-56	1.19006168388e-53	1.0,1.0,0.748	1.0,0.94,1.0	-0.064
9905	gene:Solyc06g067950.2	NA	6	+	42119815	42119990	42119815	42119921	42120558	42120673	9905	39,61,76	0,8,4	13,12,13	8,1,3	218	149	1.6763281472709017e-55	2.71462527522e-53	1.0,0.839,0.929	0.526,0.891,0.748	0.201
9376	gene:Solyc09g009370.2	NA	9	+	2797097	2797246	2797097	2797240	2797323	2797454	9376	10,3,0	28,59,61	4,0,0	87,45,38	155	149	1.985987076998204e-55	3.18359746585e-53	0.256,0.047,0.0	0.042,0.0,0.0	0.087
13267	gene:Solyc03g026260.2	NA	3	-	3703336	3703438	3703363	3703438	3702977	3703085	13267	2,3,0	8,6,0	12,7,3	7,3,2	176	149	3.619829981613326e-55	5.74467018082e-53	0.175,0.297,NA	0.592,0.664,0.559	-0.369
1995	gene:Solyc04g078750.2	NA	4	+	63415044	63415167	63415044	63415165	63415484	63416058	1995	159,338,193	6,33,24	527,308,212	23,16,11	151	149	4.0517549519791935e-55	6.36647040474e-53	0.963,0.91,0.888	0.958,0.95,0.95	-0.032
12864	gene:Solyc08g079710.2	NA	8	+	63190581	63190736	63190581	63190731	63192226	63192315	12864	1,4,8	77,81,83	7,7,14	119,42,41	154	149	9.341203057759445e-55	1.45338129928e-52	0.012,0.046,0.085	0.054,0.139,0.248	-0.099
4754	gene:Solyc09g018060.2	NA	9	-	12714818	12715748	12715540	12715748	12714167	12714300	4754	109,358,179	8,2,1	408,403,164	4,0,0	871	149	8.052740245234835e-54	1.24074745332e-51	0.7,0.968,0.968	0.946,1.0,1.0	-0.103
14340	gene:Solyc04g072880.2	NA	4	+	59833947	59834034	59833947	59834023	59834112	59834186	14340	17,40,26	0,2,0	58,37,17	2,8,0	160	149	8.794685354647306e-54	1.34203515941e-51	1.0,0.949,1.0	0.964,0.812,1.0	0.058
16022	gene:Solyc03g120440.1	NA	3	-	68828368	68828540	68828464	68828540	68827734	68827811	16022	4,4,4	0,10,4	1,4,1	18,10,6	245	149	1.2223468108238352e-53	1.84748989407e-51	1.0,0.196,0.378	0.033,0.196,0.092	0.418
1998	gene:Solyc04g078750.2	NA	4	+	63415044	63415167	63415044	63415144	63415484	63416058	1998	159,342,194	14,7,10	528,309,213	11,5,4	172	149	1.7237080154636982e-53	2.58068360428e-51	0.908,0.977,0.944	0.977,0.982,0.979	-0.036
230	gene:Solyc01g090470.2	NA	1	+	84158587	84158758	84158587	84158614	84158878	84158978	230	9,5,6	108,210,107	26,14,13	234,156,102	293	149	1.4741057470269665e-52	2.18636057994e-50	0.041,0.012,0.028	0.053,0.044,0.061	-0.026
4261	gene:Solyc07g065820.2	NA	7	+	67431996	67432216	67431996	67432097	67432322	67432435	4261	3,6,4	0,2,0	0,3,0	6,0,0	268	149	3.97075270123231e-52	5.83480049709e-50	1.0,0.625,1.0	0.0,1.0,NA	0.375
1520	gene:Solyc12g019100.1	NA	12	+	9119831	9119923	9119831	9119915	9120249	9120303	1520	0,5,2	0,0,4	11,10,5	0,1,0	157	149	4.37980629165628e-52	6.37683723382e-50	NA,1.0,0.322	1.0,0.905,1.0	-0.307
2555	gene:Solyc06g005330.2	NA	6	-	352614	352825	352623	352825	352362	352492	2555	4,10,6	11,37,13	9,7,2	83,52,29	158	149	5.733511287548308e-52	8.27189310304e-50	0.255,0.203,0.303	0.093,0.113,0.061	0.165
12424	gene:Solyc08g041710.2	NA	8	+	26140209	26140391	26140209	26140256	26140590	26140875	12424	131,217,155	2,17,5	225,158,95	14,26,7	284	149	7.315883857902834e-52	1.04597366509e-49	0.972,0.87,0.942	0.894,0.761,0.877	0.084
9675	gene:Solyc12g056030.1	NA	12	+	61995729	61995749	61995729	61995743	61995833	61995892	9675	93,186,140	2,4,6	265,203,154	22,19,0	155	149	8.79673783047145e-52	1.24646633366e-49	0.978,0.978,0.957	0.921,0.911,1.0	0.027
6062	gene:Solyc03g097490.2	NA	3	+	59827618	59827850	59827618	59827729	59827938	59828019	6062	1,7,14	25,60,35	13,7,1	150,105,61	270	149	3.554432858929547e-51	4.99193358152e-49	0.022,0.06,0.181	0.046,0.035,0.009	0.058
12073	gene:Solyc09g074660.2	NA	9	+	66478921	66479133	66478921	66478988	66479369	66479594	12073	0,3,0	15,36,24	5,7,2	53,37,17	294	149	5.609783720082304e-51	7.8094094419e-49	0.0,0.041,0.0	0.046,0.087,0.056	-0.049
7865	gene:Solyc06g076330.2	NA	6	-	47421380	47421515	47421386	47421515	47420337	47421294	7865	0,9,1	25,64,34	1,3,0	89,99,49	155	149	6.291838675198861e-51	8.68273737177e-49	0.0,0.119,0.027	0.011,0.028,0.0	0.036
11854	gene:Solyc06g074220.2	NA	6	-	45889331	45889469	45889381	45889469	45889052	45889119	11854	1,3,2	96,160,106	11,7,3	202,132,94	199	149	1.1357387734368734e-50	1.55380813228e-48	0.008,0.014,0.014	0.039,0.038,0.023	-0.021
11210	gene:Solyc03g043950.2	NA	3	+	7746451	7746626	7746451	7746603	7748363	7748781	11210	0,3,1	9,33,15	6,9,3	43,29,17	172	149	2.3252776989554005e-50	3.15403051987e-48	0.0,0.073,0.055	0.108,0.212,0.133	-0.108
13275	gene:Solyc04g007110.2	NA	4	-	825183	825341	825193	825341	824109	824152	13275	3,4,0	2,0,2	2,0,0	1,3,0	159	149	2.611535956694542e-50	3.51229454515e-48	0.584,1.0,0.0	0.652,0.0,NA	0.202
2492	gene:Solyc08g076470.2	NA	8	+	60480227	60480447	60480227	60480425	60480799	60480857	2492	0,0,2	0,1,1	0,2,0	6,0,1	171	149	6.200407595854874e-50	8.26894693666e-48	NA,0.0,0.635	0.0,1.0,0.0	-0.016
13637	gene:Solyc12g017860.1	NA	12	-	7597348	7597530	7597407	7597530	7597197	7597269	13637	28,43,46	0,3,0	84,27,32	5,6,1	208	149	1.2492505051987339e-49	1.65213379313e-47	1.0,0.911,1.0	0.923,0.763,0.958	0.089
3421	gene:Solyc02g080630.2	NA	2	-	44819617	44819801	44819641	44819801	44819385	44819507	3421	1,0,0	0,2,0	3,1,0	1,2,1	173	149	1.368028681208975e-49	1.79426571659e-47	1.0,0.0,NA	0.721,0.301,0.0	0.159
10199	gene:Solyc07g041730.2	NA	7	+	54076000	54076049	54076000	54076044	54076120	54076229	10199	75,135,125	8,6,2	102,51,58	2,0,1	154	149	1.6442116421388693e-49	2.13882284924e-47	0.901,0.956,0.984	0.98,1.0,0.982	-0.04
10563	gene:Solyc08g006320.2	NA	8	-	985603	985732	985606	985732	985012	985516	10563	28,64,30	531,1307,677	196,153,44	2446,1618,1027	152	149	2.4952373452303023e-49	3.21946476982e-47	0.049,0.046,0.042	0.073,0.085,0.04	-0.02
11474	gene:Solyc02g094120.2	NA	2	-	54755036	54755163	54755049	54755163	54754812	54754908	11474	24,56,33	5,4,5	122,65,38	2,3,0	162	149	3.2698182133948412e-49	4.18483992311e-47	0.815,0.928,0.859	0.982,0.952,1.0	-0.111
15502	gene:Solyc06g075400.2	NA	6	+	46806254	46806445	46806254	46806438	46806871	46806955	15502	0,3,2	16,25,14	9,14,10	66,43,36	156	149	4.279347065369206e-49	5.43305903419e-47	0.0,0.103,0.12	0.115,0.237,0.21	-0.113
10383	gene:Solyc12g036300.1	NA	12	-	52644530	52644590	52644553	52644590	52638258	52638361	10383	39,61,39	2,11,12	95,49,34	2,3,7	172	149	4.994065378797431e-49	6.29014425091e-47	0.944,0.828,0.738	0.976,0.934,0.808	-0.069
6197	gene:Solyc03g046350.2	NA	3	-	12325016	12325118	12325038	12325118	12324100	12324202	6197	4,6,6	41,83,84	15,31,9	149,88,35	171	149	5.631421985901547e-49	7.03706038711e-47	0.078,0.059,0.059	0.081,0.235,0.183	-0.101
13558	gene:Solyc03g123900.2	NA	3	-	70606971	70607157	70607038	70607157	70605781	70605829	13558	3,4,0	4,1,5	3,0,0	7,8,0	216	149	5.984176780961872e-49	7.41944418077e-47	0.341,0.734,0.0	0.228,0.0,NA	0.244
7293	gene:Solyc04g005350.2	NA	4	-	256586	256670	256590	256670	256244	256508	7293	139,221,150	1,3,4	247,149,120	11,7,4	153	149	8.33343568409369e-49	1.02520638997e-46	0.993,0.986,0.973	0.956,0.954,0.967	0.025
4052	gene:Solyc11g069950.1	NA	11	+	54551075	54551330	54551075	54551321	54551412	54551537	4052	7,4,6	48,87,71	23,38,8	95,84,50	158	149	2.1163150981224954e-48	2.5835323544e-46	0.121,0.042,0.074	0.186,0.299,0.131	-0.126
1759	gene:Solyc02g036290.2	NA	2	-	30489192	30489340	30489200	30489340	30488645	30488772	1759	11,21,16	25,34,19	9,11,14	59,41,20	157	149	2.1918755686504233e-48	2.65534849424e-46	0.295,0.37,0.444	0.126,0.203,0.399	0.127
7931	gene:Solyc10g005840.2	NA	10	+	651540	651596	651540	651592	653547	653643	7931	0,2,0	10,39,22	1,9,1	69,52,10	153	149	2.8054542204158503e-48	3.37292109682e-46	0.0,0.048,0.0	0.014,0.144,0.089	-0.066
9910	gene:Solyc11g062310.1	NA	11	-	49247481	49247615	49247516	49247615	49247209	49247394	9910	1,2,0	34,41,28	4,7,1	58,40,30	184	149	3.9733900465202505e-48	4.74118045401e-46	0.023,0.038,0.0	0.053,0.124,0.026	-0.047
10416	gene:Solyc02g088770.2	NA	2	-	50735564	50735652	50735580	50735652	50735384	50735405	10416	1,4,2	9,9,6	0,3,0	35,11,10	165	149	6.097373722439077e-48	7.22129261008e-46	0.091,0.286,0.231	0.0,0.198,0.0	0.137
9841	gene:Solyc06g068220.2	NA	6	+	42265005	42265081	42265005	42265077	42265917	42265988	9841	0,0,2	3,5,0	6,3,0	9,5,7	153	149	1.0743725267522754e-47	1.26298459256e-45	0.0,0.0,1.0	0.394,0.369,0.0	0.079
9650	gene:Solyc06g084480.2	NA	6	+	49580444	49580573	49580444	49580517	49580675	49580726	9650	1,3,2	1,0,0	5,4,0	2,2,0	205	149	1.2018044774231657e-47	1.40239978358e-45	0.421,1.0,1.0	0.645,0.592,NA	0.189
11084	gene:Solyc09g090020.2	NA	9	-	69588396	69589323	69589239	69589323	69587607	69588125	11084	28,77,57	11,48,30	133,111,50	10,6,2	992	149	1.572256481314242e-47	1.82129272689e-45	0.277,0.194,0.222	0.666,0.735,0.79	-0.499
1322	gene:Solyc08g083250.2	NA	8	+	65763605	65763845	65763605	65763697	65763919	65764042	1322	1,17,6	0,2,0	28,29,7	2,7,0	297	149	1.7894792651174102e-47	2.05790115489e-45	1.0,0.81,1.0	0.875,0.675,1.0	0.087
16014	gene:Solyc12g005470.1	NA	12	+	278461	278698	278461	278584	278819	278892	16014	0,4,2	0,2,2	3,1,0	6,0,1	263	149	1.238950704197732e-46	1.41454299825e-44	NA,0.531,0.362	0.221,1.0,0.0	0.039
13392	gene:Solyc02g086790.2	NA	2	-	49406776	49406947	49406799	49406947	49406606	49406672	13392	125,231,157	2,5,1	274,189,109	10,13,0	172	149	1.2971127887977627e-46	1.47036999702e-44	0.982,0.976,0.993	0.96,0.926,1.0	0.022
2732	gene:Solyc05g013560.2	NA	5	+	6839792	6839972	6839792	6839927	6840362	6840648	2732	156,324,168	3,8,0	376,245,170	15,11,5	194	149	1.4141189389003643e-46	1.59163599719e-44	0.976,0.969,1.0	0.951,0.945,0.963	0.029
8517	gene:Solyc08g061260.2	NA	8	+	48334887	48335098	48334887	48335094	48335204	48335308	8517	0,0,1	0,2,0	0,1,3	0,4,0	153	149	1.439892167904978e-46	1.60923159892e-44	NA,0.0,1.0	NA,0.196,1.0	-0.098
4035	gene:Solyc02g085740.2	NA	2	+	48543573	48543821	48543573	48543654	48544009	48544100	4035	1,0,0	11,28,14	1,4,3	19,22,8	316	149	2.06266681927864e-46	2.28912744209e-44	0.041,0.0,0.0	0.024,0.079,0.15	-0.071
2659	gene:Solyc01g087470.2	NA	1	+	82428204	82428436	82428204	82428396	82428588	82428693	2659	12,9,13	88,139,116	3,3,2	190,110,71	189	149	2.994690445566832e-46	3.30039842855e-44	0.097,0.049,0.081	0.012,0.021,0.022	0.057
11362	gene:Solyc12g015770.1	NA	12	-	5756761	5756986	5756864	5756986	5756570	5756707	11362	1,1,0	0,1,0	2,2,0	3,0,0	252	149	1.66731540244369e-45	1.82484796116e-43	1.0,0.372,NA	0.283,1.0,NA	0.044
6709	gene:Solyc02g086830.2	NA	2	+	49441220	49441443	49441220	49441402	49442126	49442164	6709	3,7,6	74,130,76	18,12,6	143,93,52	190	149	6.865051110525403e-45	7.46221651535e-43	0.031,0.041,0.058	0.09,0.092,0.083	-0.045
2300	gene:Solyc06g073360.2	NA	6	+	45204805	45204875	45204805	45204871	45206054	45206150	2300	6,18,10	601,1102,726	38,16,14	1365,775,596	153	149	1.8331032456514796e-44	1.9790032999e-42	0.01,0.016,0.013	0.026,0.02,0.022	-0.01
2979	gene:Solyc01g080510.2	NA	1	+	79760762	79760831	79760762	79760805	79761549	79761628	2979	4,6,2	42,102,63	3,2,0	160,72,81	175	149	1.9885778417637132e-44	2.13234664519e-42	0.075,0.048,0.026	0.016,0.023,0.0	0.037
11311	gene:Solyc05g006640.2	NA	5	-	1303564	1303715	1303618	1303715	1302879	1302986	11311	2,2,0	5,29,8	9,7,0	23,28,8	203	149	5.012357840337131e-44	5.33866569974e-42	0.227,0.048,0.0	0.223,0.155,0.0	-0.034
6003	gene:Solyc09g055590.2	NA	9	-	42260640	42260820	42260664	42260820	42260107	42260568	6003	111,201,150	12,5,0	226,143,128	29,8,2	173	149	9.648257767916293e-44	1.02078567185e-41	0.888,0.972,1.0	0.87,0.939,0.982	0.023
13438	gene:Solyc08g082880.2	NA	8	+	65543758	65543913	65543758	65543908	65544001	65544090	13438	2,16,4	8,9,9	18,8,4	5,7,0	154	149	1.9101424458667157e-43	2.00754706066e-41	0.195,0.632,0.301	0.777,0.525,1.0	-0.391
14712	gene:Solyc09g074400.2	NA	9	-	66200516	66200729	66200664	66200729	66199082	66199148	14712	8,5,4	196,280,209	22,10,9	377,229,196	297	149	3.0737135379076593e-43	3.20919959517e-41	0.02,0.009,0.01	0.028,0.021,0.023	-0.011
2053	gene:Solyc06g008740.2	NA	6	+	2663095	2663238	2663095	2663210	2663824	2663887	2053	7,32,38	0,1,2	60,18,38	11,1,0	177	149	3.397374455724459e-43	3.523943308e-41	1.0,0.964,0.941	0.821,0.938,1.0	0.049
14700	gene:Solyc08g008380.2	NA	8	+	2810108	2810213	2810108	2810173	2810304	2810469	14700	4,4,0	4,2,0	2,0,0	0,1,2	189	149	6.622286633577848e-43	6.82439538149e-41	0.441,0.612,NA	1.0,0.0,0.0	0.193
2731	gene:Solyc05g013560.2	NA	5	+	6839792	6839968	6839792	6839927	6840362	6840648	2731	48,114,51	3,8,0	130,86,51	15,11,5	190	149	8.789466020583917e-43	8.99927908043e-41	0.926,0.918,1.0	0.872,0.86,0.889	0.074
9454	gene:Solyc11g011390.1	NA	11	+	4462630	4462734	4462630	4462714	4463353	4463523	9454	1,5,1	16,44,16	11,4,7	30,46,16	169	149	2.0555850306305292e-42	2.09116246385e-40	0.052,0.091,0.052	0.244,0.071,0.278	-0.133
15618	gene:Solyc03g118350.2	NA	3	-	67257681	67257858	67257698	67257858	67257427	67257588	15618	17,38,20	0,4,11	39,60,19	1,2,0	166	149	4.7302086294534564e-42	4.78142744901e-40	1.0,0.895,0.62	0.972,0.964,1.0	-0.14
10470	gene:Solyc01g102490.2	NA	1	+	91282229	91282405	91282229	91282396	91282502	91282619	10470	1,2,0	0,0,2	3,1,0	2,0,2	158	149	8.170894248611919e-42	8.207094413e-40	1.0,1.0,0.0	0.586,1.0,0.0	0.138
1235	gene:Solyc07g018100.2	NA	7	-	9177816	9178003	9177919	9178003	9176322	9176395	1235	1,1,2	0,1,0	8,2,0	0,4,0	252	149	1.7466339203172038e-41	1.74333838462e-39	1.0,0.372,1.0	1.0,0.228,NA	0.177
2755	gene:Solyc03g111010.2	NA	3	+	61711481	61711725	61711481	61711559	61711947	61711998	2755	547,835,692	25,10,10	959,488,422	5,10,6	315	149	1.8266849461120952e-41	1.81184313092e-39	0.912,0.975,0.97	0.989,0.958,0.971	-0.02
3270	gene:Solyc04g082130.2	NA	4	-	65912182	65912263	65912199	65912263	65911983	65912103	3270	46,81,39	3,3,2	126,116,41	24,3,4	166	149	3.151192284044383e-41	3.10617525142e-39	0.932,0.96,0.946	0.825,0.972,0.902	0.046
751	gene:Solyc08g076890.2	NA	8	+	60822030	60822226	60822030	60822190	60822457	60822484	751	217,341,323	0,7,0	317,266,170	8,0,10	185	149	3.948864384275538e-41	3.86842455423e-39	1.0,0.975,1.0	0.97,1.0,0.932	0.024
8101	gene:Solyc10g080130.1	NA	10	+	61518622	61518826	61518622	61518692	61519775	61519849	8101	70,131,79	76,116,121	131,65,79	289,142,118	283	149	5.198227266377861e-41	5.06109611763e-39	0.327,0.373,0.256	0.193,0.194,0.261	0.103
12581	gene:Solyc08g079490.2	NA	8	-	63002020	63002166	63002094	63002166	63001519	63001584	12581	0,23,7	39,106,58	78,40,20	193,184,85	223	149	6.17998326724113e-41	5.9802642958e-39	0.0,0.127,0.075	0.213,0.127,0.136	-0.091
9828	gene:Solyc12g036140.1	NA	12	-	53677830	53677923	53677832	53677923	53677129	53677462	9828	2,1,1	14,52,14	9,2,0	32,28,3	151	149	6.911939918780807e-41	6.64802948552e-39	0.124,0.019,0.066	0.217,0.066,0.0	-0.025
12929	gene:Solyc12g099750.1	NA	12	-	66769655	66769872	66769818	66769872	66768593	66768680	12929	0,8,0	13,38,9	19,6,7	48,21,18	312	149	7.470101619011986e-41	7.14159715022e-39	0.0,0.091,0.0	0.159,0.12,0.157	-0.115
5106	gene:Solyc04g071320.2	NA	4	-	58247944	58248076	58247988	58248076	58246768	58247839	5106	8,12,18	99,172,138	13,4,10	314,160,104	193	149	2.555381476262444e-40	2.42837748672e-38	0.059,0.051,0.091	0.031,0.019,0.069	0.027
14395	gene:Solyc10g007410.2	NA	10	-	1775640	1775777	1775706	1775777	1774799	1774889	14395	5,18,2	44,102,64	29,22,8	136,91,42	215	149	2.683354113200307e-40	2.53481129622e-38	0.073,0.109,0.021	0.129,0.144,0.117	-0.062
6353	gene:Solyc10g083710.1	NA	10	+	63476573	63476690	63476573	63476629	63477645	63477743	6353	22,37,17	0,4,4	58,33,17	0,1,2	210	149	3.081934083986333e-40	2.89410023153e-38	1.0,0.868,0.751	1.0,0.959,0.858	-0.066
9161	gene:Solyc03g118340.2	NA	3	-	67249672	67249792	67249676	67249792	67249529	67249585	9161	4,5,3	2,0,1	8,1,0	7,2,0	153	149	3.407049830764263e-40	3.18058122437e-38	0.661,1.0,0.745	0.527,0.327,NA	0.375
11869	gene:Solyc03g082710.2	NA	3	-	52624538	52624674	52624552	52624674	52624214	52624449	11869	7,31,18	109,174,134	47,32,28	284,113,117	163	149	8.714917499730944e-40	8.08805501291e-38	0.055,0.14,0.109	0.131,0.206,0.179	-0.071
411	gene:Solyc01g079410.2	NA	1	-	78486775	78486986	78486793	78486986	78485863	78486627	411	5,8,4	6,7,2	23,21,6	9,5,0	167	149	9.198301195871675e-40	8.48703720805e-38	0.426,0.505,0.641	0.695,0.789,1.0	-0.304
9648	gene:Solyc06g084480.2	NA	6	+	49579235	49579339	49579235	49579308	49579779	49579867	9648	29,19,12	1,0,0	53,28,23	3,1,3	180	149	1.1119486201746762e-39	1.02003610417e-37	0.96,1.0,1.0	0.936,0.959,0.864	0.067
2588	gene:Solyc12g013840.1	NA	12	+	4633730	4633898	4633730	4633877	4634005	4634317	2588	1,0,0	0,2,0	1,4,1	5,4,3	170	149	1.1835585032232984e-39	1.07948697966e-37	1.0,0.0,NA	0.149,0.467,0.226	0.219
16508	gene:Solyc09g089870.2	NA	9	-	69492600	69492680	69492639	69492680	69492207	69492285	16508	0,2,0	3,9,10	2,5,0	23,6,4	188	149	1.6024864382023473e-39	1.45322627282e-37	0.0,0.15,0.0	0.064,0.398,0.0	-0.104
9223	gene:Solyc02g084920.2	NA	2	-	47971454	47971617	47971461	47971617	47971253	47971340	9223	7,23,18	0,0,2	23,9,12	2,2,4	156	149	2.1367257451907804e-39	1.92669531683e-37	1.0,1.0,0.896	0.917,0.811,0.741	0.142
11455	gene:Solyc08g061820.2	NA	8	-	49561590	49561723	49561592	49561723	49561386	49561486	11455	75,114,73	0,1,2	198,164,95	7,9,0	151	149	2.2342725567015717e-39	2.00327149575e-37	1.0,0.991,0.973	0.965,0.947,1.0	0.017
523	gene:Solyc03g060510.2	NA	3	+	30155982	30156228	30155982	30156209	30157237	30157348	523	0,6,5	0,8,1	6,2,0	5,1,6	168	149	2.4748158306549297e-39	2.20647905801e-37	NA,0.399,0.816	0.516,0.639,0.0	0.222
5707	gene:Solyc11g065100.1	NA	11	-	50417047	50417295	50417089	50417295	50416784	50416906	5707	2,4,3	0,2,5	0,5,0	6,3,0	191	149	2.7565057803739454e-39	2.44389646562e-37	1.0,0.609,0.319	0.0,0.565,NA	0.36
13629	gene:Solyc04g057890.2	NA	4	-	55014850	55014935	55014909	55014935	55013468	55013712	13629	1,4,6	19,89,52	14,15,10	127,123,27	208	149	2.9278040977335328e-39	2.5813472795e-37	0.036,0.031,0.076	0.073,0.08,0.21	-0.073
10832	gene:Solyc11g010840.1	NA	11	+	3860726	3860872	3860726	3860818	3861445	3861554	10832	1,9,11	37,66,39	8,3,1	97,57,45	203	149	3.281155275791816e-39	2.87690244347e-37	0.019,0.091,0.172	0.057,0.037,0.016	0.057
14387	gene:Solyc04g005730.2	NA	4	+	473802	474012	473802	473911	474115	474208	14387	15,46,28	0,2,1	74,78,26	1,10,3	250	149	3.9758611485186176e-39	3.46686353994e-37	1.0,0.932,0.943	0.978,0.823,0.838	0.079
5503	gene:Solyc04g079070.2	NA	4	-	63653839	63653914	63653870	63653914	63653555	63653684	5503	277,572,362	19,22,6	558,292,221	32,17,20	180	149	6.922051628904515e-39	6.00289395359e-37	0.923,0.956,0.98	0.935,0.934,0.901	0.03
4653	gene:Solyc12g007090.1	NA	12	-	1535433	1535517	1535479	1535517	1534243	1534514	4653	2,0,0	48,52,26	8,3,0	79,79,23	195	149	7.925083111928911e-39	6.83538418404e-37	0.031,0.0,0.0	0.072,0.028,0.0	-0.023
9349	gene:Solyc01g067630.2	NA	1	-	76474103	76474229	76474135	76474229	76473885	76473898	9349	1,4,4	19,23,15	2,1,1	45,27,23	181	149	1.152916415691311e-38	9.89015325244e-37	0.042,0.125,0.18	0.035,0.03,0.035	0.082
12516	gene:Solyc04g050470.2	NA	4	-	47284537	47284891	47284789	47284891	47284385	47284445	12516	43,71,60	0,5,0	74,49,42	5,8,0	401	149	1.229335908308982e-38	1.04890112177e-36	1.0,0.841,1.0	0.846,0.695,1.0	0.1
10342	gene:Solyc09g008520.2	NA	9	-	2007590	2007655	2007607	2007655	2007321	2007488	10342	1,1,2	21,35,32	5,2,3	32,11,15	166	149	1.3535780429814394e-38	1.14873174022e-36	0.041,0.025,0.053	0.123,0.14,0.152	-0.099
6298	gene:Solyc02g084700.2	NA	2	-	47809077	47809153	47809079	47809153	47808787	47808991	6298	0,1,3	69,111,67	6,4,3	146,87,49	151	149	1.4689046394395282e-38	1.23997428872e-36	0.0,0.009,0.042	0.039,0.043,0.057	-0.029
8437	gene:Solyc03g115390.2	NA	3	-	65124044	65124227	65124098	65124227	65123898	65123976	8437	7,7,11	35,31,40	30,21,12	75,51,17	203	149	1.7648683760664168e-38	1.48192916022e-36	0.128,0.142,0.168	0.227,0.232,0.341	-0.121
15586	gene:Solyc02g081640.2	NA	2	+	45514916	45515098	45514916	45515077	45515196	45515254	15586	36,35,55	0,3,0	59,59,26	6,0,4	170	149	1.783504767754702e-38	1.48969582444e-36	1.0,0.911,1.0	0.896,1.0,0.851	0.055
4756	gene:Solyc03g007470.2	NA	3	-	2045946	2046150	2046015	2046150	2044748	2044853	4756	46,73,59	5,3,6	93,100,50	0,3,1	218	149	1.9699649223750783e-38	1.63682425749e-36	0.863,0.943,0.87	1.0,0.958,0.972	-0.085
7513	gene:Solyc06g083510.2	NA	6	-	48911820	48911950	48911887	48911950	48910959	48911079	7513	65,191,93	0,6,1	243,197,109	12,4,8	216	149	2.1725155764661202e-38	1.79571990617e-36	1.0,0.956,0.985	0.933,0.971,0.904	0.044
10022	gene:Solyc11g068660.1	NA	11	+	53300241	53300431	53300241	53300400	53302544	53302622	10022	4,12,2	50,121,52	4,3,2	140,110,42	180	149	3.3620171111360204e-38	2.76451873335e-36	0.062,0.076,0.031	0.023,0.022,0.038	0.029
7930	gene:Solyc10g005840.2	NA	10	+	651540	651601	651540	651592	653547	653643	7930	2,3,1	10,39,22	12,9,7	69,52,10	158	149	5.318611150714065e-38	4.35084324546e-36	0.159,0.068,0.041	0.141,0.14,0.398	-0.137
8830	gene:Solyc01g080170.2	NA	1	+	79388523	79388627	79388523	79388604	79388734	79388898	8830	2,1,0	17,35,21	3,5,4	68,28,21	172	149	9.056639764228906e-38	7.37071143889e-36	0.092,0.024,0.0	0.037,0.134,0.142	-0.066
1253	gene:Solyc05g055780.2	NA	5	-	65285020	65285229	65285056	65285229	65284792	65284939	1253	0,3,0	19,60,30	8,1,4	101,48,41	185	149	9.188921519743648e-38	7.44021349583e-36	0.0,0.039,0.0	0.06,0.017,0.073	-0.037
561	gene:Solyc05g007070.2	NA	5	+	1654248	1654379	1654248	1654369	1654812	1655162	561	2,3,0	56,110,73	7,3,7	175,89,64	159	149	9.56503020518783e-38	7.70543296225e-36	0.032,0.025,0.0	0.036,0.031,0.093	-0.034
13658	gene:Solyc03g113140.2	NA	3	-	63405907	63406003	63405915	63406003	63405552	63405666	13658	5,26,25	0,6,3	35,20,17	11,13,4	157	149	1.2270272097104377e-37	9.83480899904e-36	1.0,0.804,0.888	0.751,0.594,0.801	0.182
11536	gene:Solyc12g005870.1	NA	12	+	509004	509174	509004	509090	509264	509306	11536	1,1,0	0,6,4	0,5,2	6,11,4	233	149	1.5286932151596061e-37	1.2191136344e-35	1.0,0.096,0.0	0.0,0.225,0.242	0.21
3509	gene:Solyc08g082730.2	NA	8	+	65428842	65429088	65428842	65429080	65429576	65429636	3509	1,4,5	0,2,0	8,3,0	3,0,2	157	149	1.8580308961430992e-37	1.47434751609e-35	1.0,0.655,1.0	0.717,1.0,0.0	0.313
7819	gene:Solyc08g007590.2	NA	8	-	2131736	2131930	2131789	2131930	2131412	2131665	7819	77,132,80	0,2,0	171,132,56	2,9,0	202	149	2.2700648091236376e-37	1.79233475228e-35	1.0,0.98,1.0	0.984,0.915,1.0	0.027
5383	gene:Solyc02g068720.2	NA	2	-	38645728	38645847	38645736	38645847	38644585	38644711	5383	1,1,0	24,63,29	4,3,3	89,78,17	157	149	2.3137825384307603e-37	1.81780836064e-35	0.038,0.015,0.0	0.041,0.035,0.143	-0.055
15178	gene:Solyc03g121820.2	NA	3	+	69863320	69863561	69863320	69863550	69863657	69863784	15178	13,30,23	0,0,1	30,20,11	1,0,5	160	149	2.6086591984394466e-37	2.03938036844e-35	1.0,1.0,0.955	0.965,1.0,0.672	0.106
3731	gene:Solyc10g083870.1	NA	10	-	63600033	63600152	63600071	63600152	63599867	63599954	3731	0,3,5	59,84,48	14,5,1	106,59,29	187	149	3.364994970272321e-37	2.61776814599e-35	0.0,0.028,0.077	0.095,0.063,0.027	-0.027
9070	gene:Solyc09g009850.2	NA	9	+	3343457	3343540	3343457	3343536	3343728	3343812	9070	2,1,1	46,94,69	11,4,0	127,116,64	153	149	3.4172765593155102e-37	2.64547214616e-35	0.041,0.01,0.014	0.078,0.032,0.0	-0.015
14964	gene:Solyc03g115680.2	NA	3	+	65324156	65324389	65324156	65324356	65325079	65325509	14964	58,137,71	0,2,1	194,166,72	2,12,0	182	149	3.86648055745266e-37	2.97869157509e-35	1.0,0.982,0.983	0.988,0.919,1.0	0.019
7537	gene:Solyc04g079000.2	NA	4	-	63615110	63615305	63615169	63615305	63614774	63615038	7537	27,49,19	0,2,0	87,57,26	3,6,0	208	149	4.524279334866201e-37	3.46861415673e-35	1.0,0.946,1.0	0.954,0.872,1.0	0.04
1137	gene:Solyc01g011340.2	NA	1	+	8680070	8680177	8680070	8680127	8680396	8680511	1137	0,2,2	1,3,4	3,8,0	2,3,0	199	149	5.020136189261718e-37	3.83026737133e-35	0.0,0.333,0.272	0.529,0.666,NA	-0.396
9434	gene:Solyc06g009060.2	NA	6	-	2988285	2988416	2988289	2988416	2988161	2988208	9434	26,18,11	325,541,361	69,21,20	818,363,360	153	149	5.85479205413038e-37	4.44572009086e-35	0.072,0.031,0.029	0.076,0.053,0.051	-0.016
9690	gene:Solyc08g065990.2	NA	8	+	54440246	54440433	54440246	54440388	54440528	54440650	9690	32,124,69	0,8,4	134,99,53	0,3,2	194	149	6.618741280716597e-37	5.00187733928e-35	1.0,0.923,0.93	1.0,0.962,0.953	-0.021
13015	gene:Solyc01g109660.2	NA	1	+	96560712	96560894	96560712	96560882	96561203	96561995	13015	695,2745,1280	16116,37210,23218	4670,5008,1669	64478,38183,30618	161	149	6.8471265944867365e-37	5.14994782249e-35	0.038,0.064,0.049	0.063,0.108,0.048	-0.023
9230	gene:Solyc02g090180.2	NA	2	+	51807899	51808028	51807899	51808024	51808132	51808542	9230	2,2,3	22,23,18	7,4,8	30,24,12	153	149	9.16067954405106e-37	6.85754643227e-35	0.081,0.078,0.14	0.185,0.14,0.394	-0.14
6754	gene:Solyc10g086550.1	NA	10	-	65345420	65345658	65345423	65345658	65345259	65345334	6754	14,67,29	0,12,3	94,96,33	22,27,9	152	149	1.111859631573955e-36	8.28413725497e-35	1.0,0.846,0.905	0.807,0.777,0.782	0.128
2333	gene:Solyc01g009090.2	NA	1	-	3101425	3101502	3101426	3101502	3098600	3098878	2333	0,0,1	0,1,0	0,2,0	4,2,1	150	149	1.3349869647815942e-36	9.90011361266e-35	NA,0.0,1.0	0.0,0.498,0.0	0.334
11347	gene:Solyc01g111460.2	NA	1	-	97693574	97693718	97693631	97693718	97693238	97693343	11347	0,2,0	9,13,14	1,5,1	24,12,15	206	149	2.132157280325568e-36	1.5738295832e-34	0.0,0.1,0.0	0.029,0.232,0.046	-0.069
770	gene:Solyc08g076890.2	NA	8	+	60822030	60822232	60822030	60822184	60822313	60822346	770	318,484,438	0,135,62	371,378,213	0,0,0	197	149	2.1533250093985e-36	1.58209573607e-34	1.0,0.731,0.842	1.0,1.0,1.0	-0.142
6053	gene:Solyc12g041880.1	NXD1	12	-	42386555	42386732	42386685	42386732	42385561	42385616	6053	0,1,0	15,8,4	3,3,1	11,8,11	279	149	5.020889450999416e-36	3.67195924366e-34	0.0,0.063,0.0	0.127,0.167,0.046	-0.092
1221	gene:Solyc01g106050.2	NA	1	-	94025296	94025428	94025356	94025428	94025057	94025180	1221	34,83,52	0,2,0	84,101,28	1,8,0	209	149	7.359157130666878e-36	5.35733136072e-34	1.0,0.967,1.0	0.984,0.9,1.0	0.028
2662	gene:Solyc11g011930.1	NA	11	-	4860914	4861161	4861018	4861161	4860683	4860806	2662	6,1,7	211,329,215	15,12,1	402,150,144	253	149	7.779779173546293e-36	5.63767559288e-34	0.016,0.002,0.019	0.022,0.045,0.004	-0.011
12686	gene:Solyc04g007220.2	NA	4	-	914724	914905	914733	914905	914427	914491	12686	59,110,60	0,2,2	169,150,72	9,5,2	158	149	1.0889405341326105e-35	7.85522103486e-34	1.0,0.981,0.966	0.947,0.966,0.971	0.021
14624	gene:Solyc09g009220.2	NA	9	-	2595961	2596154	2595991	2596154	2593726	2594532	14624	80,122,78	2,6,2	211,114,78	2,1,0	179	149	1.3139260992154402e-35	9.4352973731e-34	0.971,0.944,0.97	0.989,0.99,1.0	-0.031
13993	gene:Solyc01g008700.2	NA	1	-	2749146	2749227	2749174	2749227	2748317	2748449	13993	0,4,0	36,24,31	17,14,1	65,25,35	177	149	1.3431726239432345e-35	9.60186916305e-34	0.0,0.123,0.0	0.18,0.32,0.023	-0.133
769	gene:Solyc08g076890.2	NA	8	+	60822030	60822217	60822030	60822184	60822313	60822346	769	221,403,379	0,135,62	329,266,168	0,0,0	182	149	3.057270322030499e-35	2.17573452962e-33	1.0,0.71,0.833	1.0,1.0,1.0	-0.152
2068	gene:Solyc03g119630.2	NA	3	+	68192250	68192340	68192250	68192262	68192477	68192559	2068	3,8,3	21,41,25	18,4,6	36,35,7	227	149	3.262141480455156e-35	2.31116898638e-33	0.086,0.114,0.073	0.247,0.07,0.36	-0.135
2753	gene:Solyc01g111990.2	NA	1	+	98128398	98128598	98128398	98128548	98128773	98128884	2753	1,1,2	0,3,0	0,2,0	16,9,2	199	149	8.264958647474505e-35	5.82955083269e-33	1.0,0.2,1.0	0.0,0.143,0.0	0.686
9060	gene:Solyc03g097830.2	NA	3	+	60164306	60164463	60164306	60164416	60164542	60164650	9060	1,2,0	1,13,1	5,7,2	12,13,11	196	149	1.6558594840517516e-34	1.16276504477e-32	0.432,0.105,0.0	0.241,0.29,0.121	-0.038
14496	gene:Solyc09g065210.2	NA	9	-	63187915	63187991	63187920	63187991	63187686	63187794	14496	100,174,112	0,8,0	273,204,101	12,5,8	154	149	1.9477861544457596e-34	1.36173419696e-32	1.0,0.955,1.0	0.957,0.975,0.924	0.033
11586	gene:Solyc03g114070.2	NA	3	-	64116904	64117014	64116940	64117014	64116761	64116825	11586	70,130,66	3,2,2	175,125,72	9,11,7	185	149	2.0483403050064336e-34	1.42575265967e-32	0.949,0.981,0.964	0.94,0.902,0.892	0.053
1977	gene:Solyc04g078750.2	NA	4	+	63415044	63415230	63415044	63415144	63415484	63416058	1977	211,435,276	14,7,10	557,383,213	11,5,4	235	149	2.2075186450789625e-34	1.5298393405e-32	0.905,0.975,0.946	0.97,0.98,0.971	-0.032
4284	gene:Solyc02g083600.2	NA	2	+	46949092	46949150	46949092	46949140	46949502	46949582	4284	0,16,10	0,2,2	8,11,10	0,0,1	159	149	3.031254344664535e-34	2.09156549782e-32	NA,0.882,0.824	1.0,1.0,0.904	-0.115
452	gene:Solyc04g077120.2	NA	4	+	62073290	62073350	62073290	62073323	62073996	62074117	452	0,6,5	63,96,60	4,8,11	74,62,37	176	149	3.7505398011189987e-34	2.57666955168e-32	0.0,0.05,0.066	0.044,0.098,0.201	-0.076
5384	gene:Solyc02g068720.2	NA	2	-	38652090	38652261	38652176	38652261	38651310	38651436	5384	5,4,0	24,46,20	15,8,1	52,43,13	235	149	3.880308253309456e-34	2.65433155086e-32	0.117,0.052,0.0	0.155,0.106,0.047	-0.046
7295	gene:Solyc04g005350.2	NA	4	-	256586	256670	256594	256670	256244	256508	7295	139,221,150	1,4,12	247,149,120	3,2,2	157	149	4.555688394259397e-34	3.10295170888e-32	0.992,0.981,0.922	0.987,0.986,0.983	-0.02
750	gene:Solyc08g076890.2	NA	8	+	60822030	60822232	60822030	60822190	60822457	60822484	750	256,399,355	0,7,0	349,338,211	8,0,10	191	149	4.791058529872449e-34	3.24932046449e-32	1.0,0.978,1.0	0.971,1.0,0.943	0.021
15106	gene:Solyc03g080010.2	NA	3	-	51898301	51898414	51898343	51898414	51897262	51897561	15106	0,2,2	5,12,8	10,4,1	19,14,7	191	149	6.045449888095882e-34	4.08260807337e-32	0.0,0.115,0.163	0.291,0.182,0.1	-0.098
10420	gene:Solyc05g013490.2	NA	5	+	6711503	6711684	6711503	6711557	6716180	6716255	10420	9,10,12	81,149,93	31,20,9	188,81,94	276	149	7.658312787515667e-34	5.14989084483e-32	0.057,0.035,0.065	0.082,0.118,0.049	-0.031
13956	gene:Solyc01g109990.2	NA	1	+	96816980	96817208	96816980	96817194	96817288	96817359	13956	2,0,0	23,42,23	8,4,2	109,65,18	163	149	7.716468409829876e-34	5.16710353013e-32	0.074,0.0,0.0	0.063,0.053,0.092	-0.045
924	gene:Solyc08g076890.2	NA	8	+	60822030	60822235	60822030	60822184	60822313	60822541	924	398,767,589	0,135,62	455,428,331	0,0,0	200	149	9.37352049739034e-34	6.25032648292e-32	1.0,0.809,0.876	1.0,1.0,1.0	-0.105
1872	gene:Solyc06g083640.2	NA	6	-	48980939	48981109	48980986	48981109	48979924	48980331	1872	4,2,2	11,5,5	0,2,0	13,11,0	196	149	1.3331240052691534e-33	8.85216651198e-32	0.217,0.233,0.233	0.0,0.121,NA	0.167
13083	gene:Solyc09g064860.2	NA	9	-	62348102	62348295	62348121	62348295	62347906	62348023	13083	5,1,0	113,244,157	5,12,7	446,278,154	168	149	1.666745848844096e-33	1.10213569255e-31	0.038,0.004,0.0	0.01,0.037,0.039	-0.015
12258	gene:Solyc03g007830.2	NA	3	-	2381661	2381786	2381685	2381786	2381464	2381572	12258	107,304,156	10,13,4	265,210,125	7,5,2	173	149	1.6987297626433164e-33	1.11862412171e-31	0.902,0.953,0.971	0.97,0.973,0.982	-0.033
8516	gene:Solyc08g061260.2	NA	8	+	48334887	48335098	48334887	48335057	48335204	48335308	8516	4,3,2	90,147,104	5,10,7	190,122,71	190	149	2.3882717793915187e-33	1.56619310492e-31	0.034,0.016,0.015	0.02,0.06,0.072	-0.029
13211	gene:Solyc01g108340.2	NA	1	+	95691325	95691387	95691325	95691363	95691472	95691841	13211	1,3,0	47,125,76	6,3,4	127,96,75	173	149	2.9083637398301853e-33	1.89941286219e-31	0.018,0.02,0.0	0.039,0.026,0.044	-0.024
10018	gene:Solyc01g104170.2	NA	1	-	92634607	92634827	92634661	92634827	92634157	92634250	10018	118,181,135	1978,3207,2145	374,177,100	4481,1853,2025	203	149	3.668668290357155e-33	2.38613794131e-31	0.042,0.04,0.044	0.058,0.066,0.035	-0.011
9377	gene:Solyc09g009370.2	NA	9	+	2796818	2797029	2796818	2796996	2797097	2797246	9377	0,0,1	12,32,31	3,3,2	57,38,24	182	149	4.4430990363505454e-33	2.87804006967e-31	0.0,0.0,0.026	0.041,0.061,0.064	-0.047
13193	gene:Solyc08g006220.2	NA	8	+	914807	915009	914807	914989	915516	915803	13193	3,6,1	2,2,0	4,4,5	15,5,0	169	149	4.55883406658877e-33	2.94100392832e-31	0.569,0.726,1.0	0.19,0.414,1.0	0.23
12423	gene:Solyc08g041710.2	NA	8	+	26140209	26140389	26140209	26140256	26140590	26140875	12423	32,52,29	2,17,5	58,46,15	14,26,7	282	149	5.0843827712008145e-33	3.26676739186e-31	0.894,0.618,0.754	0.686,0.483,0.531	0.189
1126	gene:Solyc02g005520.2	NA	2	-	9240093	9240131	9240097	9240131	9239964	9240011	1126	2,3,1	4,8,0	11,3,3	0,3,0	153	149	5.514227145639152e-33	3.52866067747e-31	0.327,0.268,1.0	1.0,0.493,1.0	-0.299
2212	gene:Solyc03g096080.2	NA	3	+	57933713	57933888	57933713	57933732	57934781	57934890	2212	2,11,0	8,10,14	13,20,1	15,14,7	305	149	5.728297750514478e-33	3.65092712051e-31	0.109,0.35,0.0	0.297,0.411,0.065	-0.105
15054	gene:Solyc04g056280.2	NA	4	+	53971848	53971988	53971848	53971985	53972076	53972134	15054	50,81,54	0,6,3	143,111,52	3,1,0	152	149	6.618164238294714e-33	4.20121065847e-31	1.0,0.93,0.946	0.979,0.991,1.0	-0.031
2147	gene:Solyc01g098500.2	NA	1	+	89006908	89007075	89006908	89007056	89007416	89007479	2147	23,39,25	52,137,88	64,33,12	115,74,32	168	149	6.734372638757116e-33	4.25794795925e-31	0.282,0.202,0.201	0.33,0.283,0.25	-0.059
12442	gene:Solyc02g082660.2	NA	2	+	46310626	46310708	46310626	46310703	46310794	46310992	12442	1,7,2	10,39,17	0,6,0	61,55,15	154	149	7.250934091222678e-33	4.56636206459e-31	0.088,0.148,0.102	0.0,0.095,0.0	0.081
4710	gene:Solyc02g082230.2	NA	2	-	45925335	45925466	45925432	45925466	45924708	45924816	4710	1,3,6	2,0,2	11,1,3	0,2,0	246	149	8.775581012973889e-33	5.50468263541e-31	0.232,1.0,0.645	1.0,0.232,1.0	-0.118
9663	gene:Solyc09g008430.2	NA	9	-	1878414	1878599	1878516	1878599	1878207	1878299	9663	16,9,0	31,54,34	4,4,4	60,46,18	251	149	1.024724330181489e-32	6.40250988976e-31	0.235,0.09,0.0	0.038,0.049,0.117	0.04
13203	gene:Solyc06g059740.2	NA	6	+	37607141	37607192	37607141	37607188	37607286	37607612	13203	77,112,95	3761,6960,5075	118,54,45	8163,4549,3049	153	149	1.5219365629956688e-32	9.47181696264e-31	0.02,0.015,0.018	0.014,0.011,0.014	0.005
2567	gene:Solyc09g005390.2	NA	9	+	294170	294318	294170	294314	296156	296596	2567	12,17,13	198,335,217	34,28,11	399,250,164	153	149	1.8115609648709576e-32	1.12302627002e-30	0.056,0.047,0.055	0.077,0.098,0.061	-0.026
4557	gene:Solyc01g100970.2	NA	1	+	90849975	90850048	90849975	90850045	90851705	90852225	4557	64,100,102	1362,2187,1645	117,59,50	2900,1521,1527	152	149	1.8842068113718912e-32	1.16351603488e-30	0.044,0.043,0.057	0.038,0.037,0.031	0.013
15488	gene:Solyc05g050780.2	NA	5	+	60955214	60955454	60955214	60955298	60956463	60956568	15488	48,77,72	2,0,0	63,43,22	6,0,0	305	149	1.966222784344985e-32	1.20945564293e-30	0.921,1.0,1.0	0.837,1.0,1.0	0.028
3886	gene:Solyc01g010150.2	NA	1	+	4939651	4939850	4939651	4939714	4940390	4940458	3886	3,4,1	2,4,0	11,6,0	3,0,0	285	149	2.574352446115175e-32	1.57741209729e-30	0.44,0.343,1.0	0.657,1.0,NA	-0.234
7206	gene:Solyc06g084530.2	NA	6	+	49625354	49625430	49625354	49625424	49625511	49625608	7206	86,205,115	3,6,5	214,171,111	15,6,12	155	149	2.648705556782459e-32	1.61672912254e-30	0.965,0.97,0.957	0.932,0.965,0.899	0.032
6517	gene:Solyc08g042030.1	NA	8	-	24130523	24130640	24130525	24130640	24129279	24129322	6517	4,3,2	7,23,7	2,0,0	33,43,5	151	149	2.7532286043964754e-32	1.6740895767e-30	0.361,0.114,0.22	0.056,0.0,0.0	0.213
14416	gene:Solyc04g080050.2	NA	4	-	64346341	64346439	64346343	64346439	64345730	64345844	14416	2,4,1	19,56,20	8,7,7	74,42,19	151	149	3.273807713180759e-32	1.98302780184e-30	0.094,0.066,0.047	0.096,0.141,0.267	-0.099
8349	gene:Solyc05g008580.2	NA	5	-	2895535	2895615	2895551	2895615	2895296	2895413	8349	41,68,38	12,17,10	52,41,23	36,10,9	165	149	3.645012961829582e-32	2.19948120548e-30	0.755,0.783,0.774	0.566,0.787,0.698	0.087
10539	gene:Solyc05g007160.2	NA	5	-	1755563	1755708	1755580	1755708	1755350	1755496	10539	2,2,1	82,120,68	12,8,0	238,166,100	166	149	4.0919708129377005e-32	2.4598324546e-30	0.021,0.015,0.013	0.043,0.041,0.0	-0.012
16434	gene:Solyc11g062070.1	NA	11	-	48923520	48923704	48923612	48923704	48922728	48922799	16434	6,5,0	2,5,0	9,10,4	0,3,5	241	149	4.1792425909533623e-32	2.50281433654e-30	0.65,0.382,NA	1.0,0.673,0.331	-0.152
7535	gene:Solyc04g079000.2	NA	4	-	63615120	63615305	63615169	63615305	63614774	63615038	7535	41,76,43	0,2,0	106,93,45	3,6,0	198	149	7.507607620748553e-32	4.47916289253e-30	1.0,0.966,1.0	0.964,0.921,1.0	0.027
11837	gene:Solyc10g086690.1	NA	10	+	65458566	65458760	65458566	65458656	65459300	65459387	11837	1,5,0	6,6,5	5,12,3	11,6,5	253	149	7.591358202851311e-32	4.50313204114e-30	0.089,0.329,0.0	0.211,0.541,0.261	-0.198
8426	gene:Solyc07g062140.2	NA	7	-	64947908	64948023	64947931	64948023	64947618	64947720	8426	15,31,30	0,5,1	48,39,21	0,2,0	172	149	7.604532999533443e-32	4.50313204114e-30	1.0,0.843,0.963	1.0,0.944,1.0	-0.046
1615	gene:Solyc03g007760.2	NA	3	-	2286108	2286237	2286143	2286237	2285483	2285526	1615	0,7,2	129,250,167	9,14,3	374,261,144	184	149	1.5357697954021262e-31	9.06047087473e-30	0.0,0.022,0.01	0.019,0.042,0.017	-0.015
14714	gene:Solyc09g074400.2	NA	9	-	66196543	66196622	66196578	66196622	66196108	66196178	14714	0,1,0	1,0,0	1,4,0	14,1,1	184	149	1.5513003011478717e-31	9.11819843675e-30	0.0,1.0,NA	0.055,0.764,0.0	0.227
13514	gene:Solyc12g098420.1	NA	12	+	65930329	65930473	65930329	65930411	65930986	65931070	13514	2,5,3	62,251,86	14,13,4	288,241,103	211	149	2.07204579198105e-31	1.21340836601e-29	0.022,0.014,0.024	0.033,0.037,0.027	-0.012
13063	gene:Solyc08g060920.2	NA	8	+	45778313	45778552	45778313	45778524	45778672	45779445	13063	18,37,14	3,6,3	2,0,0	0,1,0	177	149	2.225661331311644e-31	1.29857519588e-29	0.835,0.838,0.797	1.0,0.0,NA	0.323
5745	gene:Solyc01g103250.2	NA	1	+	91898791	91898964	91898791	91898880	91899494	91899619	5745	0,4,2	4,27,20	6,7,1	26,16,4	233	149	2.3406133167028155e-31	1.36064224674e-29	0.0,0.087,0.06	0.129,0.219,0.138	-0.113
6894	gene:Solyc04g016050.2	NA	4	-	6727608	6727713	6727612	6727713	6727100	6727178	6894	6,25,3	1,5,3	17,7,1	15,2,5	153	149	2.527612568590747e-31	1.46398581984e-29	0.854,0.83,0.493	0.525,0.773,0.163	0.239
10490	gene:Solyc06g071500.2	NA	6	+	44024674	44024745	44024674	44024738	44024814	44025134	10490	9,28,10	324,658,393	18,7,7	855,536,340	156	149	2.918156299187006e-31	1.68404147157e-29	0.026,0.039,0.024	0.02,0.012,0.019	0.013
8119	gene:Solyc11g072640.1	NA	11	-	55867701	55867899	55867802	55867899	55867279	55867398	8119	2,19,15	59,126,80	22,1,1	146,118,60	250	149	3.2467814776225795e-31	1.86689934963e-29	0.02,0.082,0.101	0.082,0.005,0.01	0.035
14959	gene:Solyc03g119340.2	NA	3	+	67985734	67985972	67985734	67985943	67986085	67986236	14959	11,17,9	4,5,0	20,23,22	3,2,0	178	149	3.686744651863147e-31	2.11222518502e-29	0.697,0.74,1.0	0.848,0.906,1.0	-0.106
2712	gene:Solyc04g016550.2	NA	4	-	7376092	7376255	7376096	7376255	7373177	7373392	2712	1,3,1	0,4,0	2,1,1	0,1,0	153	149	4.6966173540268985e-31	2.68112652548e-29	1.0,0.422,1.0	1.0,0.493,1.0	-0.024
7024	gene:Solyc05g005870.2	NA	5	+	675889	676015	675889	675952	676688	676805	7024	0,1,0	0,9,9	5,5,2	43,49,13	212	149	4.788259662457436e-31	2.72364447467e-29	NA,0.072,0.0	0.076,0.067,0.098	-0.044
12088	gene:Solyc01g099980.2	NA	1	-	90068126	90068301	90068135	90068301	90067183	90068044	12088	21,19,14	168,338,226	13,15,6	450,262,165	158	149	4.932249339771162e-31	2.79552846508e-29	0.105,0.05,0.055	0.027,0.051,0.033	0.033
12333	gene:Solyc02g083310.2	NA	2	-	46765076	46765148	46765081	46765148	46764563	46764673	12333	119,191,90	7,4,0	263,198,104	19,7,4	154	149	7.244453895576807e-31	4.09144068764e-29	0.943,0.979,1.0	0.931,0.965,0.962	0.021
12609	gene:Solyc03g063750.2	NA	3	+	35963581	35963679	35963581	35963675	35964651	35964838	12609	7,8,4	39,50,42	5,3,2	75,35,47	153	149	7.420229113579653e-31	4.17248435876e-29	0.149,0.135,0.085	0.061,0.077,0.04	0.064
14770	gene:Solyc05g007020.2	NA	5	-	1610401	1610536	1610461	1610536	1610233	1610313	14770	5,11,5	205,393,237	29,34,5	769,567,302	209	149	7.44053606508624e-31	4.17248435876e-29	0.017,0.02,0.015	0.026,0.041,0.012	-0.009
7539	gene:Solyc07g066530.2	NA	7	-	67933675	67933985	67933800	67933985	67933271	67933295	7539	15,11,8	0,4,2	23,25,5	3,0,0	274	149	7.7175223825875515e-31	4.31257324689e-29	1.0,0.599,0.685	0.807,1.0,1.0	-0.174
9544	gene:Solyc08g075340.2	NA	8	+	59473370	59473506	59473370	59473473	59474066	59474161	9544	4,3,2	1,3,0	4,2,1	6,5,1	182	149	1.1505342904518906e-30	6.38425845786e-29	0.766,0.45,1.0	0.353,0.247,0.45	0.389
9676	gene:Solyc12g089100.1	NA	12	-	64225012	64225230	64225017	64225230	64223828	64224188	9676	2,4,4	48,131,67	2,0,1	145,107,39	154	149	1.1472205141764006e-30	6.38425845786e-29	0.039,0.029,0.055	0.013,0.0,0.024	0.029
6684	gene:Solyc09g014170.2	NA	9	-	5650638	5650838	5650795	5650838	5650149	5650411	6684	20,38,13	2,11,1	52,40,9	18,20,2	306	149	1.2819206729004029e-30	7.08852999266e-29	0.83,0.627,0.864	0.584,0.493,0.687	0.186
5582	gene:Solyc03g006610.2	NA	3	+	1191754	1191916	1191754	1191895	1191995	1192054	5582	124,216,99	7,13,4	191,75,109	5,0,5	170	149	1.4455999614620336e-30	7.96585812097e-29	0.939,0.936,0.956	0.971,1.0,0.95	-0.03
1226	gene:Solyc01g106050.2	NA	1	-	94025523	94025616	94025529	94025616	94025314	94025428	1226	4,12,8	0,0,9	17,9,15	2,1,0	155	149	1.7196221289950846e-30	9.44304608552e-29	1.0,1.0,0.461	0.891,0.896,1.0	-0.109
16537	gene:Solyc02g014350.2	NA	2	+	15799391	15799465	15799391	15799457	15800034	15800189	16537	0,0,2	5,5,8	2,1,3	14,8,4	157	149	1.9784376588337355e-30	1.0826829533e-28	0.0,0.0,0.192	0.119,0.106,0.416	-0.15
14746	gene:Solyc09g009960.2	NA	9	-	3416374	3416452	3416426	3416452	3416154	3416264	14746	3,19,2	0,2,0	18,36,8	2,2,2	201	149	2.210708384358317e-30	1.20563374776e-28	1.0,0.876,1.0	0.87,0.93,0.748	0.109
2912	gene:Solyc12g037970.1	NA	12	-	49639703	49639806	49639711	49639806	49639566	49639617	2912	21,50,16	3,1,0	57,27,20	8,3,1	157	149	2.825480387284155e-30	1.53562923788e-28	0.869,0.979,1.0	0.871,0.895,0.95	0.044
9044	gene:Solyc06g050510.2	NA	6	-	33200601	33200786	33200639	33200786	33199626	33199816	9044	0,6,2	6,7,18	9,4,4	11,12,2	187	149	2.8984649472547702e-30	1.56991941e-28	0.0,0.406,0.081	0.395,0.21,0.614	-0.244
16288	gene:Solyc11g069840.1	NA	11	+	54474692	54474792	54474692	54474770	54474902	54474968	16288	11,17,17	0,2,0	44,40,14	4,1,2	171	149	4.4544944430556905e-30	2.40451791875e-28	1.0,0.881,1.0	0.906,0.972,0.859	0.048
15044	gene:Solyc01g103690.2	NA	1	-	92252721	92252846	92252723	92252846	92252217	92252304	15044	0,1,0	21,21,17	2,3,1	36,15,21	151	149	4.7375770109374895e-30	2.54865583605e-28	0.0,0.045,0.0	0.052,0.165,0.045	-0.072
5683	gene:Solyc12g021180.1	NA	12	+	14643057	14643148	14643057	14643122	14643242	14643377	5683	4,5,3	41,57,23	17,7,11	53,57,24	175	149	4.819114330447614e-30	2.58376163595e-28	0.077,0.069,0.1	0.215,0.095,0.281	-0.115
8729	gene:Solyc02g086250.2	NA	2	-	48969632	48969825	48969640	48969825	48967601	48967993	8729	6,6,9	0,0,4	4,4,2	2,0,5	157	149	4.8929327832984436e-30	2.61450650744e-28	1.0,1.0,0.681	0.655,1.0,0.275	0.25
11730	gene:Solyc05g015070.2	NA	5	-	9779033	9779228	9779042	9779228	9778478	9778586	11730	0,3,1	36,59,34	2,7,3	55,71,37	158	149	5.411327174194969e-30	2.8818041025e-28	0.0,0.046,0.027	0.033,0.085,0.071	-0.039
1350	gene:Solyc07g014700.2	NA	7	-	5112935	5113013	5112958	5113013	5111517	5111645	1350	0,19,6	105,226,130	14,1,2	279,246,110	172	149	6.1258459038483816e-30	3.2514105182e-28	0.0,0.068,0.038	0.042,0.004,0.016	0.015
338	gene:Solyc04g045630.2	NA	4	-	34501302	34501441	34501406	34501441	34501195	34501226	338	0,8,0	0,0,4	12,15,2	2,0,2	253	149	1.293292027975621e-29	6.84151482799e-28	NA,1.0,0.0	0.779,1.0,0.371	-0.217
15051	gene:Solyc10g006840.2	NA	10	+	1279252	1279316	1279252	1279307	1279623	1279703	15051	16,14,15	2,1,0	44,29,15	11,2,0	158	149	1.363295239148345e-29	7.18787224096e-28	0.883,0.93,1.0	0.79,0.932,1.0	0.03
949	gene:Solyc08g076890.2	NA	8	+	60822030	60822247	60822030	60822157	60822694	60822769	949	732,1004,865	0,82,68	877,890,445	0,0,0	239	149	1.3836455250023235e-29	7.27101141781e-28	1.0,0.884,0.888	1.0,1.0,1.0	-0.076
6523	gene:Solyc01g067720.2	NA	1	-	76660705	76660892	76660709	76660892	76660274	76660433	6523	0,1,0	0,0,1	0,5,1	0,1,2	153	149	1.7265316097428384e-29	9.04292298568e-28	NA,1.0,0.0	NA,0.83,0.327	-0.079
6322	gene:Solyc02g069920.2	NA	2	+	39705167	39705291	39705167	39705266	39705727	39705825	6322	2,2,0	1,7,0	12,1,1	4,2,0	174	149	1.8234121351176254e-29	9.51893111326e-28	0.631,0.197,NA	0.72,0.3,1.0	-0.259
6630	gene:Solyc02g064800.2	NA	2	+	35951022	35951168	35951022	35951150	35951254	35951920	6630	1,4,0	8,21,22	7,4,4	29,24,13	167	149	2.253532823972726e-29	1.17257593169e-27	0.1,0.145,0.0	0.177,0.129,0.215	-0.092
7722	gene:Solyc02g093610.2	NA	2	-	54408363	54408649	54408480	54408649	54407573	54408073	7722	242,604,375	5,4,7	687,576,299	18,11,8	266	149	2.363818431852913e-29	1.22594112789e-27	0.964,0.988,0.968	0.955,0.967,0.954	0.015
13135	gene:Solyc12g035520.1	NA	12	-	57452606	57452830	57452708	57452830	57452412	57452528	13135	5,3,10	0,1,12	13,14,12	4,1,0	251	149	2.520757741398499e-29	1.30307574449e-27	1.0,0.64,0.331	0.659,0.893,1.0	-0.194
6903	gene:Solyc08g065310.2	NA	8	-	53218816	53219058	53218969	53219058	53218237	53218431	6903	24,46,36	7,21,11	92,110,29	31,5,7	302	149	3.14895149862221e-29	1.62252793127e-27	0.628,0.519,0.618	0.594,0.916,0.671	-0.139
15450	gene:Solyc08g061920.1	NA	8	+	49929609	49929730	49929609	49929727	49929953	49930269	15450	0,1,1	0,2,0	1,0,1	1,3,0	152	149	4.3674204164860183e-29	2.2430732042e-27	NA,0.329,1.0	0.495,0.0,1.0	0.166
953	gene:Solyc08g076890.2	NA	8	+	60822030	60822235	60822030	60822157	60822694	60822769	953	635,954,841	0,82,68	760,812,422	0,0,0	227	149	5.297162482710025e-29	2.71180543873e-27	1.0,0.884,0.89	1.0,1.0,1.0	-0.075
5431	gene:Solyc04g078870.2	NA	4	+	63536562	63536702	63536562	63536641	63536987	63537044	5431	4,5,3	91,233,122	13,16,8	367,284,118	210	149	1.2527384757523291e-28	6.39259151453e-27	0.03,0.015,0.017	0.025,0.038,0.046	-0.016
127	gene:Solyc03g063600.2	NA	3	+	35186438	35186539	35186438	35186530	35186656	35187019	127	0,1,1	0,4,0	0,0,4	0,2,0	158	149	1.621204511189452e-28	8.24631910018e-27	NA,0.191,1.0	NA,0.0,1.0	0.096
10325	gene:Solyc11g065040.1	NA	11	-	50349691	50349770	50349696	50349770	50349563	50349621	10325	2,3,4	12,42,20	2,2,0	44,31,14	154	149	1.8871890266948248e-28	9.56859100755e-27	0.139,0.065,0.162	0.042,0.059,0.0	0.088
4548	gene:Solyc03g095620.2	NA	3	-	56801268	56801379	56801270	56801379	56800263	56800406	4548	0,0,2	51,100,83	6,4,0	129,78,65	151	149	2.538064639714432e-28	1.28277343415e-26	0.0,0.0,0.023	0.044,0.048,0.0	-0.023
6024	gene:Solyc06g066310.2	NA	6	-	41597913	41597980	41597917	41597980	41597680	41597831	6024	0,2,5	12,42,32	1,1,1	46,46,22	153	149	3.2139870750459056e-28	1.61923729781e-26	0.0,0.044,0.132	0.021,0.021,0.042	0.031
5122	gene:Solyc09g064590.2	NA	9	+	61908178	61908417	61908178	61908326	61908473	61908641	5122	14,10,3	10,14,14	12,5,2	27,18,12	240	149	3.3959175700923484e-28	1.70548138726e-26	0.465,0.307,0.117	0.216,0.147,0.094	0.144
6651	gene:Solyc08g067390.2	NA	8	+	56422705	56422950	56422705	56422946	56424066	56424481	6651	0,3,0	33,66,14	4,2,3	62,59,10	153	149	5.081284926482637e-28	2.54384832124e-26	0.0,0.042,0.0	0.059,0.032,0.226	-0.092
2495	gene:Solyc08g076470.2	NA	8	+	60483237	60483316	60483237	60483309	60484482	60484602	2495	46,89,63	0,2,3	129,71,52	5,3,6	156	149	6.161528768107564e-28	3.07495162107e-26	1.0,0.977,0.953	0.961,0.958,0.892	0.04
9069	gene:Solyc03g019940.2	NA	3	-	61280002	61280107	61280007	61280107	61278688	61278826	9069	28,52,24	0,2,1	55,48,20	8,2,0	154	149	6.888099689516353e-28	3.42677561356e-26	1.0,0.962,0.959	0.869,0.959,1.0	0.031
14574	gene:Solyc05g011970.2	NA	5	+	5180409	5180510	5180409	5180504	5180695	5180919	14574	18,20,19	16,52,25	1,4,0	14,7,0	155	149	7.2060947628010515e-28	3.57377262143e-26	0.52,0.27,0.422	0.064,0.355,NA	0.194
11147	gene:Solyc01g097870.2	NA	1	+	88570859	88571103	88570859	88571024	88571467	88571509	11147	143,309,189	2072,3159,2605	382,269,147	4029,2037,2008	228	149	8.964020985638073e-28	4.43174495458e-26	0.043,0.06,0.045	0.058,0.079,0.046	-0.012
2724	gene:Solyc02g093400.1	NA	2	-	54281662	54281752	54281690	54281752	54281521	54281586	2724	2,0,0	0,5,0	6,6,1	6,3,4	177	149	9.77171309826424e-28	4.81605859843e-26	1.0,0.0,NA	0.457,0.627,0.174	0.081
4769	gene:Solyc10g006600.2	NA	10	+	1133644	1133692	1133644	1133687	1134011	1134091	4769	3,28,5	34,66,49	29,35,14	107,61,40	154	149	1.3483634030155825e-27	6.62493102349e-26	0.079,0.291,0.09	0.208,0.357,0.253	-0.119
12620	gene:Solyc11g064830.1	NA	11	+	50052851	50053055	50052851	50053025	50055400	50055456	12620	12,38,22	1,6,1	20,17,14	5,8,1	179	149	1.4660183110618756e-27	7.18077487548e-26	0.909,0.841,0.948	0.769,0.639,0.921	0.123
11278	gene:Solyc01g073740.2	NA	1	+	81114682	81114908	81114682	81114733	81115233	81115307	11278	9,29,13	181,484,199	42,48,24	626,477,244	324	149	1.5187572951564504e-27	7.41620869973e-26	0.022,0.027,0.029	0.03,0.044,0.043	-0.013
8089	gene:Solyc06g009210.2	NA	6	+	3150990	3151137	3150990	3151111	3152296	3152418	8089	2,4,4	0,10,1	29,6,9	7,6,0	175	149	1.5421772265394306e-27	7.50747011815e-26	1.0,0.254,0.773	0.779,0.46,1.0	-0.071
2587	gene:Solyc12g013840.1	NA	12	+	4633730	4633923	4633730	4633877	4634005	4634317	2587	8,5,0	0,2,0	16,6,6	5,4,3	195	149	2.0582702909070138e-27	9.98922003569e-26	1.0,0.656,NA	0.71,0.534,0.604	0.212
2269	gene:Solyc08g075010.2	NA	8	-	59151053	59151184	59151056	59151184	59149916	59150064	2269	0,4,1	6,21,13	1,0,0	22,24,6	152	149	2.3391385300166656e-27	1.13177220949e-25	0.0,0.157,0.07	0.043,0.0,0.0	0.061
15729	gene:Solyc07g041150.2	NA	7	+	51892840	51892960	51892840	51892958	51893066	51893117	15729	10,18,6	108,273,132	36,30,23	442,312,147	151	149	2.4717880307587287e-27	1.19231842092e-25	0.084,0.061,0.043	0.074,0.087,0.134	-0.036
478	gene:Solyc04g025540.2	NA	4	-	22112036	22112232	22112148	22112232	22105523	22105605	478	0,1,0	3,7,7	6,0,0	23,13,10	261	149	3.0715700982720354e-27	1.47714598362e-25	0.0,0.075,0.0	0.13,0.0,0.0	-0.018
12079	gene:Solyc05g048810.2	NA	5	-	59500743	59500857	59500756	59500857	59499461	59499631	12079	46,85,39	4,14,14	74,92,37	27,30,6	162	149	3.2150762212478635e-27	1.54148820638e-25	0.914,0.848,0.719	0.716,0.738,0.85	0.059
8563	gene:Solyc01g097500.2	NA	1	-	88328900	88329115	88329065	88329115	88327458	88327532	8563	0,12,2	38,84,49	16,9,6	105,75,27	314	149	3.347725343742332e-27	1.60025304835e-25	0.0,0.063,0.019	0.067,0.054,0.095	-0.045
6174	gene:Solyc01g109600.2	NA	1	+	96506902	96507139	96506902	96507122	96508457	96509023	6174	8,12,6	43,90,55	10,5,4	126,75,64	166	149	3.386263609998994e-27	1.61381391864e-25	0.143,0.107,0.089	0.067,0.056,0.053	0.054
13250	gene:Solyc10g083350.1	NA	10	-	63191773	63191875	63191778	63191875	63191570	63191675	13250	0,6,2	2,2,4	4,3,1	20,10,4	154	149	3.9231224367453544e-27	1.86407045123e-25	0.0,0.744,0.326	0.162,0.225,0.195	0.163
14961	gene:Solyc03g119340.2	NA	3	+	67985734	67985965	67985734	67985943	67986085	67986236	14961	2,9,6	4,5,0	14,9,4	3,2,0	171	149	4.821486681446403e-27	2.28408936223e-25	0.303,0.611,1.0	0.803,0.797,1.0	-0.229
11299	gene:Solyc02g080130.2	NA	2	+	44442960	44443154	44442960	44443087	44443360	44443883	11299	6,10,3	71,226,98	3,6,3	236,258,93	216	149	4.971289250758093e-27	2.34804644076e-25	0.055,0.03,0.021	0.009,0.016,0.022	0.02
11870	gene:Solyc03g082710.2	NA	3	-	52624530	52624674	52624552	52624674	52624214	52624449	11870	7,29,17	109,174,134	41,32,21	284,113,117	171	149	5.080556293349085e-27	2.39253496663e-25	0.053,0.127,0.1	0.112,0.198,0.135	-0.055
5206	gene:Solyc08g066520.2	NA	8	-	55253708	55253853	55253734	55253853	55247116	55247122	5206	38,60,46	15,64,17	57,16,33	49,31,23	175	149	6.842938785255992e-27	3.21294196811e-25	0.683,0.444,0.697	0.498,0.305,0.55	0.157
12361	gene:Solyc08g015870.2	NA	8	-	6174945	6175176	6174966	6175176	6174798	6174866	12361	5,19,4	106,191,109	8,6,4	215,202,80	170	149	9.122792255996759e-27	4.2707584986e-25	0.04,0.08,0.031	0.032,0.025,0.042	0.017
984	gene:Solyc08g076890.2	NA	8	+	60822030	60822190	60822030	60822184	60822313	60822457	984	60,102,100	0,135,62	60,67,79	0,0,0	155	149	1.1077138193038564e-26	5.15899622442e-25	1.0,0.421,0.608	1.0,1.0,1.0	-0.324
9904	gene:Solyc06g067950.2	NA	6	+	42119815	42119995	42119815	42119909	42120558	42120673	9904	15,23,33	62,247,102	3,7,3	75,71,53	235	149	1.108517777270008e-26	5.15899622442e-25	0.133,0.056,0.17	0.025,0.059,0.035	0.08
5147	gene:Solyc03g026310.2	NA	3	+	3751724	3751873	3751724	3751846	3751977	3752067	5147	53,92,60	2,3,3	100,79,40	0,1,1	176	149	1.1358566039598493e-26	5.27077318855e-25	0.957,0.963,0.944	1.0,0.985,0.971	-0.031
12869	gene:Solyc09g066460.2	NA	9	-	64874347	64874489	64874357	64874489	64874144	64874258	12869	2,7,3	25,33,31	8,13,1	44,22,13	159	149	1.4546340509152184e-26	6.71951726052e-25	0.07,0.166,0.083	0.146,0.356,0.067	-0.083
5588	gene:Solyc11g044480.1	NA	11	+	32603738	32603854	32603738	32603841	32604982	32605097	5588	42,86,70	4,5,2	104,82,37	1,0,4	162	149	1.456530521499328e-26	6.71951726052e-25	0.906,0.941,0.97	0.99,1.0,0.895	-0.023
3579	gene:Solyc09g074920.2	NA	9	-	66716905	66716971	66716939	66716971	66715637	66715830	3579	2,11,4	8,9,6	3,4,1	17,9,2	183	149	1.599914136608011e-26	7.3596050284e-25	0.169,0.499,0.352	0.126,0.266,0.289	0.113
12307	gene:Solyc01g098090.2	NA	1	+	88698883	88699076	88698883	88699072	88699314	88699431	12307	4,6,11	166,277,191	22,13,11	404,226,207	153	149	2.3133061463069195e-26	1.06104533358e-24	0.023,0.021,0.053	0.05,0.053,0.049	-0.018
2700	gene:Solyc04g077560.2	NA	4	-	62528906	62528972	62528919	62528972	62527079	62527186	2700	37,62,66	0,3,7	100,71,49	5,7,13	162	149	4.0203623925850607e-26	1.83870752652e-24	1.0,0.95,0.897	0.948,0.903,0.776	0.073
14316	gene:Solyc03g097060.2	NA	3	-	59414664	59414840	59414666	59414840	59413564	59413722	14316	9,13,2	10,16,20	11,10,0	40,32,12	151	149	4.5103675815843826e-26	2.05688314712e-24	0.47,0.445,0.09	0.213,0.236,0.0	0.185
2642	gene:Solyc08g079630.2	NA	8	-	63113570	63113611	63113575	63113611	63112044	63112112	2642	4,2,4	2,2,2	4,3,0	10,9,0	154	149	6.950486441857168e-26	3.16057936482e-24	0.659,0.492,0.659	0.279,0.244,NA	0.342
15070	gene:Solyc01g097000.2	NA	1	+	87983639	87983862	87983639	87983822	87984091	87984278	15070	6,6,1	10,21,21	2,0,0	38,36,15	189	149	1.1904602470668653e-25	5.3978868917e-24	0.321,0.184,0.036	0.04,0.0,0.0	0.167
10598	gene:Solyc08g005140.2	NA	8	-	93589	93767	93607	93767	93199	93272	10598	0,2,0	16,54,33	4,2,2	81,42,27	167	149	1.2316609041525561e-25	5.56879160937e-24	0.0,0.032,0.0	0.042,0.041,0.062	-0.038
7416	gene:Solyc03g007670.2	NA	3	+	2203212	2203397	2203212	2203369	2203763	2203860	7416	31,59,31	536,1033,717	47,28,32	1489,798,562	177	149	1.2453287561508884e-25	5.61459300003e-24	0.046,0.046,0.035	0.026,0.029,0.046	0.009
13004	gene:Solyc06g083810.2	NA	6	-	49121623	49121773	49121635	49121773	49120534	49120664	13004	28,68,62	397,707,429	88,70,63	828,506,347	161	149	1.8023695866744057e-25	8.10300434576e-24	0.061,0.082,0.118	0.09,0.113,0.144	-0.029
16329	gene:Solyc02g083260.2	NA	2	-	46714213	46714761	46714608	46714761	46713555	46714118	16329	106,228,107	0,3,2	242,243,91	11,2,1	544	149	1.91272730452161e-25	8.57485376349e-24	1.0,0.954,0.936	0.858,0.971,0.961	0.033
11378	gene:Solyc10g084760.1	NA	10	-	64171683	64171929	64171905	64171929	64170866	64170941	11378	8,31,19	0,1,0	52,56,9	3,0,2	371	149	1.9275442169392256e-25	8.61693710502e-24	1.0,0.926,1.0	0.874,1.0,0.644	0.136
11320	gene:Solyc03g114790.2	NA	3	+	64684150	64684235	64684150	64684206	64684383	64685041	11320	0,3,0	2,3,0	6,7,0	2,3,0	178	149	2.697148178220103e-25	1.20235229181e-23	0.0,0.456,NA	0.715,0.661,NA	-0.46
12788	gene:Solyc02g085760.2	NA	2	+	48553811	48553995	48553811	48553977	48554203	48554374	12788	0,6,2	0,2,1	8,10,7	7,20,3	167	149	2.9259126946842176e-25	1.30067883654e-23	NA,0.728,0.641	0.505,0.308,0.676	0.188
9961	gene:Solyc05g012480.2	NA	5	-	5718595	5718838	5718737	5718838	5718291	5718456	9961	5,2,7	0,3,0	2,0,2	1,2,0	291	149	3.259147921498687e-25	1.44476752833e-23	1.0,0.254,1.0	0.506,0.0,1.0	0.249
1238	gene:Solyc07g018100.2	NA	7	-	9177914	9178003	9177919	9178003	9176322	9176395	1238	4,1,1	0,1,0	15,11,0	0,4,0	154	149	3.453268873369741e-25	1.52655646296e-23	1.0,0.492,1.0	1.0,0.727,NA	-0.033
7284	gene:Solyc02g071250.2	NA	2	-	40728976	40729100	40729003	40729100	40728173	40728695	7284	110,173,138	8,4,4	273,174,113	9,1,0	176	149	6.130678012271489e-25	2.70260722374e-23	0.921,0.973,0.967	0.963,0.993,1.0	-0.032
744	gene:Solyc08g076890.2	NA	8	+	60822030	60822214	60822030	60822190	60822457	60822484	744	121,284,263	0,7,0	246,133,131	8,0,10	173	149	6.14801625678257e-25	2.70274288075e-23	1.0,0.972,1.0	0.964,1.0,0.919	0.03
16254	gene:Solyc04g050180.2	NA	4	-	45765381	45765612	45765397	45765612	45761709	45761787	16254	3,9,8	33,65,36	14,10,6	46,38,25	165	149	7.602385168600164e-25	3.33286885706e-23	0.076,0.111,0.167	0.216,0.192,0.178	-0.077
4661	gene:Solyc11g044900.1	NA	11	-	32066190	32066425	32066270	32066425	32062543	32062639	4661	0,1,0	13,37,19	5,0,5	63,45,10	229	149	1.2330941721167595e-24	5.39096543016e-23	0.0,0.017,0.0	0.049,0.0,0.245	-0.092
4782	gene:Solyc04g074220.2	NA	4	+	60219205	60219291	60219205	60219273	60219427	60219706	4782	4,10,0	0,4,0	5,9,0	5,7,3	167	149	1.2526622315878557e-24	5.46146967453e-23	1.0,0.69,NA	0.472,0.534,0.0	0.51
14619	gene:Solyc02g062520.2	NA	2	-	34216429	34216523	34216434	34216523	34214277	34214433	14619	0,4,5	16,35,12	2,0,0	68,28,14	154	149	1.4744107965127394e-24	6.4106573536e-23	0.0,0.1,0.287	0.028,0.0,0.0	0.12
3636	gene:Solyc01g106900.2	NA	1	+	94612644	94612891	94612644	94612868	94616702	94617219	3636	209,394,213	3,10,5	409,232,223	20,3,10	172	149	1.4810595216745856e-24	6.42197120464e-23	0.984,0.972,0.974	0.947,0.985,0.951	0.016
12721	gene:Solyc10g049280.1	NA	10	-	44853273	44853401	44853304	44853401	44852809	44853046	12721	3,36,4	51,114,82	10,16,6	164,82,71	180	149	1.5397077554393616e-24	6.65808231031e-23	0.046,0.207,0.039	0.048,0.139,0.065	0.013
15554	gene:Solyc06g076670.2	NA	6	+	47615338	47615449	47615338	47615422	47615565	47615629	15554	2,4,3	31,59,34	11,7,3	77,50,19	176	149	1.8075940823998905e-24	7.79524948035e-23	0.052,0.054,0.07	0.108,0.106,0.118	-0.052
3246	gene:Solyc09g007340.2	NA	9	+	944887	945032	944887	945029	945167	945817	3246	0,3,0	9,17,4	6,4,4	27,23,12	152	149	1.838465973088376e-24	7.90689837206e-23	0.0,0.147,0.0	0.179,0.146,0.246	-0.141
12204	gene:Solyc03g081310.2	NA	3	-	52184242	52184331	52184248	52184331	52183858	52184144	12204	6,20,1	19,37,10	31,8,17	27,43,9	155	149	1.8439184670595943e-24	7.90891515466e-23	0.233,0.342,0.088	0.525,0.152,0.645	-0.22
1605	gene:Solyc11g007030.1	NA	11	-	1518012	1518227	1518069	1518227	1517717	1517929	1605	15,30,23	0,1,4	35,24,19	0,0,2	206	149	1.91781807618933e-24	8.20371236365e-23	1.0,0.956,0.806	1.0,1.0,0.873	-0.037
8825	gene:Solyc06g076900.2	NA	6	+	47779375	47779718	47779375	47779604	47782314	47782593	8825	11,28,28	1,2,6	47,31,22	3,2,0	263	149	1.9680773870224327e-24	8.39607207851e-23	0.862,0.888,0.726	0.899,0.898,1.0	-0.107
11048	gene:Solyc09g074050.2	NA	9	+	65753674	65753896	65753674	65753792	65754190	65754301	11048	17,74,54	163,382,203	29,39,19	302,242,89	253	149	2.799307028511979e-24	1.19101883492e-22	0.058,0.102,0.135	0.054,0.087,0.112	0.014
9489	gene:Solyc12g098310.1	NA	12	+	65870929	65871138	65870929	65871133	65871219	65871289	9489	6,9,1	138,266,117	17,10,9	352,215,132	154	149	2.9949596268319565e-24	1.27085586304e-22	0.04,0.032,0.008	0.045,0.043,0.062	-0.023
4123	gene:Solyc05g054740.2	NA	5	+	64596480	64596588	64596480	64596544	64596855	64596963	4123	7,28,8	0,2,0	34,35,5	1,5,0	193	149	3.076728293159254e-24	1.30207141366e-22	1.0,0.915,1.0	0.963,0.844,1.0	0.036
2812	gene:Solyc01g103540.2	NA	1	+	92132031	92132217	92132031	92132177	92132372	92132543	2812	321,559,395	3,3,5	983,676,392	18,14,0	189	149	4.0511922970644736e-24	1.70990483389e-22	0.988,0.993,0.984	0.977,0.974,1.0	0.005
13410	gene:Solyc10g007060.2	NA	10	+	1444225	1444300	1444225	1444263	1444410	1444449	13410	0,3,0	45,89,37	4,8,0	118,141,44	186	149	4.945723172914353e-24	2.0819264391e-22	0.0,0.026,0.0	0.026,0.043,0.0	-0.014
261	gene:Solyc01g095650.2	NA	1	-	86862522	86862550	86862527	86862550	86862403	86862440	261	2,0,0	19,70,32	11,0,4	74,20,24	154	149	6.310429378369989e-24	2.64937868346e-22	0.092,0.0,0.0	0.126,0.0,0.139	-0.058
2701	gene:Solyc04g077560.2	NA	4	-	62526098	62526332	62526257	62526332	62524895	62525042	2701	1,4,5	56,144,64	9,9,3	109,103,74	308	149	9.452714291803438e-24	3.9581682272e-22	0.009,0.013,0.036	0.038,0.041,0.019	-0.013
9973	gene:Solyc07g054440.2	NA	7	-	62750288	62750368	62750292	62750368	62750070	62750186	9973	0,4,0	24,108,50	6,8,2	110,124,60	153	149	1.2334485155313872e-23	5.15127051092e-22	0.0,0.035,0.0	0.05,0.059,0.031	-0.035
3674	gene:Solyc04g024710.2	NA	4	-	29414896	29415132	29415117	29415132	29411253	29411338	3674	1,3,2	16,31,18	8,5,5	44,30,27	370	149	2.3076410993884495e-23	9.61214284706e-22	0.025,0.038,0.043	0.068,0.063,0.069	-0.031
12489	gene:Solyc05g006850.2	NA	5	-	1478215	1478448	1478291	1478448	1477857	1477977	12489	126,418,203	0,8,5	570,501,195	6,1,0	225	149	2.4411825203342656e-23	1.01417713607e-21	1.0,0.972,0.964	0.984,0.997,1.0	-0.015
11019	gene:Solyc10g008110.2	NA	10	+	2242258	2242444	2242258	2242431	2242543	2242643	11019	5,8,10	77,187,136	7,3,5	238,140,109	162	149	3.9091562442440266e-23	1.61979920617e-21	0.056,0.038,0.063	0.026,0.019,0.04	0.024
200	gene:Solyc02g032330.2	NA	2	+	28229341	28229526	28229341	28229516	28234735	28234892	200	0,1,1	34,98,49	0,11,0	108,168,52	159	149	3.9511189135346e-23	1.63292336348e-21	0.0,0.009,0.019	0.0,0.058,0.0	-0.01
15314	gene:Solyc06g074130.2	NA	6	+	45849365	45849427	45849365	45849409	45849831	45849916	15314	18,24,18	12,24,19	22,16,9	45,24,16	167	149	5.2238798993100426e-23	2.15332400005e-21	0.572,0.472,0.458	0.304,0.373,0.334	0.164
9381	gene:Solyc07g064830.2	NA	7	+	66820618	66820745	66820618	66820694	66822139	66822198	9381	0,2,0	8,17,18	3,4,0	20,17,1	200	149	6.55293943553051e-23	2.69417484046e-21	0.0,0.081,0.0	0.101,0.149,0.0	-0.056
15972	gene:Solyc02g062920.2	NA	2	+	34864153	34864306	34864153	34864243	34864473	34864544	15972	0,9,3	19,43,41	12,9,5	60,39,23	212	149	1.323417227725806e-22	5.4270365385e-21	0.0,0.128,0.049	0.123,0.14,0.133	-0.073
13954	gene:Solyc12g037980.1	NA	12	-	49585972	49586099	49586038	49586099	49585172	49585224	13954	1,2,3	91,135,77	12,6,0	185,125,71	215	149	1.3725789083211759e-22	5.61413074099e-21	0.008,0.01,0.026	0.043,0.032,0.0	-0.01
267	gene:Solyc02g023980.2	NA	2	+	24668813	24669014	24668813	24669005	24671317	24671446	267	5,5,2	52,108,67	11,8,3	96,79,45	158	149	1.4544210168972277e-22	5.93358908436e-21	0.083,0.042,0.027	0.098,0.087,0.059	-0.031
5253	gene:Solyc03g043660.2	NA	3	-	7150460	7150681	7150498	7150681	7150302	7150382	5253	0,12,11	217,404,280	7,10,13	374,187,142	187	149	1.6627812886576662e-22	6.76624078231e-21	0.0,0.023,0.03	0.015,0.041,0.068	-0.024
6925	gene:Solyc07g045420.2	NA	7	-	58515308	58515434	58515313	58515434	58514977	58515065	6925	0,12,2	0,7,1	21,25,8	9,6,0	154	149	1.9049742300674111e-22	7.73195422792e-21	NA,0.624,0.659	0.693,0.801,1.0	-0.19
10280	gene:Solyc06g073130.2	NA	6	-	45054177	45054321	45054227	45054321	45053879	45054034	10280	10,8,3	7,9,11	2,1,7	14,12,3	199	149	2.136760675361072e-22	8.65061018316e-21	0.517,0.4,0.17	0.097,0.059,0.636	0.098
3871	gene:Solyc01g087680.2	NA	1	+	82610641	82610719	82610641	82610684	82611557	82611657	3871	18,60,13	2,2,1	75,43,22	6,6,3	184	149	2.5405607213308145e-22	1.02592108518e-20	0.879,0.96,0.913	0.91,0.853,0.856	0.044
1384	gene:Solyc07g065030.2	NA	7	+	66968224	66968301	66968224	66968269	66969359	66969734	1384	18,39,23	408,671,406	27,23,18	885,475,454	181	149	2.8113358416459556e-22	1.13238324383e-20	0.035,0.046,0.045	0.024,0.038,0.032	0.011
2399	gene:Solyc09g061420.2	NA	9	-	59097802	59098025	59097841	59098025	59095611	59095806	2399	3,2,4	6,7,0	12,6,8	0,2,0	188	149	2.8614163684048213e-22	1.14963741181e-20	0.284,0.185,1.0	1.0,0.704,1.0	-0.412
12044	gene:Solyc08g041890.2	NA	8	+	25270431	25270578	25270431	25270562	25270695	25270881	12044	10,25,13	162,437,307	48,32,13	651,381,204	165	149	2.8854603742275197e-22	1.15345733348e-20	0.053,0.049,0.037	0.062,0.07,0.054	-0.016
8750	gene:Solyc05g023770.2	NA	5	-	29323930	29323986	29323936	29323986	29323765	29323831	8750	0,7,1	62,61,79	7,12,5	126,84,45	155	149	2.8832155553222123e-22	1.15345733348e-20	0.0,0.099,0.012	0.051,0.121,0.097	-0.053
5573	gene:Solyc01g080660.2	NA	1	-	79899164	79899227	79899168	79899227	79899008	79899048	5573	0,1,6	36,27,27	0,1,2	46,34,14	153	149	3.205434266526551e-22	1.27814677914e-20	0.0,0.035,0.178	0.0,0.028,0.122	0.021
117	gene:Solyc08g080940.2	NA	8	+	64086931	64087126	64086931	64087050	64087202	64087332	117	29,62,51	2,1,1	58,24,23	6,0,2	225	149	3.2327400766095763e-22	1.28580413573e-20	0.906,0.976,0.971	0.865,1.0,0.884	0.035
6253	gene:Solyc03g098330.2	NA	3	+	60675535	60675625	60675535	60675619	60676330	60676640	6253	4,0,0	9,17,13	10,1,0	38,7,12	155	149	3.8895081559573873e-22	1.54316236088e-20	0.299,0.0,0.0	0.202,0.121,0.0	-0.008
9903	gene:Solyc06g067950.2	NA	6	+	42119815	42119990	42119815	42119909	42120558	42120673	9903	39,61,76	62,247,102	13,12,13	75,71,53	230	149	4.238647220470106e-22	1.67748956082e-20	0.29,0.138,0.326	0.101,0.099,0.137	0.139
13849	gene:Solyc02g021340.2	NA	2	+	22497701	22497890	22497701	22497843	22497995	22498649	13849	4,21,13	2,0,0	26,19,8	5,0,0	196	149	6.069967593034168e-22	2.39627825128e-20	0.603,1.0,1.0	0.798,1.0,1.0	-0.065
5504	gene:Solyc04g079070.2	NA	4	-	63653857	63653914	63653870	63653914	63653555	63653684	5504	12,29,12	19,22,6	18,9,5	32,17,20	162	149	6.3558635463041335e-22	2.50291698461e-20	0.367,0.548,0.648	0.341,0.327,0.187	0.236
414	gene:Solyc05g017890.2	NA	5	-	19103297	19103414	19103338	19103414	19103030	19103224	414	1,4,2	15,42,47	1,3,0	128,52,35	190	149	7.482359470924342e-22	2.93923378227e-20	0.05,0.069,0.032	0.006,0.043,0.0	0.034
14659	gene:Solyc03g006870.2	NA	3	+	1385341	1385494	1385341	1385410	1385612	1385735	14659	1,4,2	11,22,7	2,1,1	31,23,14	233	149	8.840699833527522e-22	3.46424460143e-20	0.055,0.104,0.154	0.04,0.027,0.044	0.067
8420	gene:Solyc03g043600.1	NA	3	+	7102748	7102866	7102748	7102855	7103448	7103490	8420	2,9,4	33,49,36	12,7,7	61,16,37	160	149	8.907425036492286e-22	3.48179397362e-20	0.053,0.146,0.094	0.155,0.289,0.15	-0.1
10603	gene:Solyc03g120270.2	NA	3	+	68723529	68723672	68723529	68723659	68723869	68724014	10603	20,14,15	497,876,529	21,11,9	1240,664,496	162	149	9.480147460469576e-22	3.69655872722e-20	0.036,0.014,0.025	0.015,0.015,0.016	0.01
4096	gene:Solyc09g075860.2	NA	9	+	67508406	67508539	67508406	67508534	67508662	67508890	4096	75,84,99	24,33,8	112,69,47	18,11,9	154	149	9.624435210287422e-22	3.74362222518e-20	0.751,0.711,0.923	0.858,0.859,0.835	-0.056
3680	gene:Solyc10g007600.2	NA	10	-	1901258	1901455	1901359	1901455	1900648	1900816	3680	36,62,53	15,59,33	40,27,18	30,42,15	250	149	9.688860039202594e-22	3.75946720837e-20	0.589,0.385,0.489	0.443,0.277,0.417	0.109
13026	gene:Solyc11g072970.1	NA	11	-	56117159	56117325	56117176	56117325	56116613	56116757	13026	1,4,0	14,62,24	6,6,5	80,88,27	166	149	1.1942084464275025e-21	4.62246049873e-20	0.06,0.055,0.0	0.063,0.058,0.143	-0.05
388	gene:Solyc02g090910.2	NA	2	-	52393442	52393655	52393521	52393655	52393218	52393367	388	17,53,14	139,338,236	53,73,18	415,307,193	228	149	1.2802772063827653e-21	4.94355213268e-20	0.074,0.093,0.037	0.077,0.134,0.057	-0.021
534	gene:Solyc06g051230.2	NA	6	+	34434643	34434770	34434643	34434742	34434848	34435747	534	0,0,1	5,6,9	3,0,0	7,0,7	177	149	1.3323330484062914e-21	5.13206929083e-20	0.0,0.0,0.086	0.265,NA,0.0	-0.104
12409	gene:Solyc08g005400.2	NA	8	+	295848	295918	295848	295883	295999	296102	12409	0,0,3	20,44,38	2,1,6	77,62,30	184	149	1.669893431731908e-21	6.41675756939e-20	0.0,0.0,0.06	0.021,0.013,0.139	-0.038
11589	gene:Solyc11g008770.1	NA	11	-	2940761	2940848	2940765	2940848	2939848	2939964	11589	2,7,0	148,210,143	10,5,4	300,186,83	153	149	1.6948039932812876e-21	6.49674864091e-20	0.013,0.031,0.0	0.031,0.026,0.045	-0.019
14355	gene:Solyc05g051050.2	NA	5	-	61234172	61234287	61234191	61234287	61233958	61234042	14355	0,2,1	20,86,27	2,6,1	115,63,23	168	149	2.0218711714262734e-21	7.73183023868e-20	0.0,0.02,0.032	0.015,0.078,0.037	-0.026
9848	gene:Solyc10g083960.1	NA	10	+	63663897	63663959	63663897	63663955	63664084	63664137	9848	0,0,2	26,40,29	3,3,0	33,47,16	153	149	2.1465540170301647e-21	8.18889717555e-20	0.0,0.0,0.063	0.081,0.059,0.0	-0.026
2121	gene:Solyc12g095890.1	NA	12	+	64996527	64996546	64996527	64996530	64997509	64997639	2121	4,3,0	21,46,26	3,1,0	82,54,18	165	149	2.1707118925028522e-21	8.26119849737e-20	0.147,0.056,0.0	0.032,0.016,0.0	0.052
16541	gene:Solyc08g023460.2	NA	8	-	27703048	27703251	27703163	27703251	27702487	27702595	16541	2,6,3	0,2,6	4,6,0	4,2,0	264	149	2.31428225870558e-21	8.78652139848e-20	1.0,0.629,0.22	0.361,0.629,NA	0.121
1325	gene:Solyc07g047720.2	NA	7	+	58936359	58936455	58936359	58936427	58936791	58937199	1325	3,2,5	0,1,2	7,4,2	3,3,2	177	149	2.369617571283562e-21	8.97513862918e-20	1.0,0.627,0.678	0.663,0.529,0.457	0.219
12124	gene:Solyc06g053740.2	NA	6	+	36591283	36591469	36591283	36591345	36591609	36591802	12124	0,9,12	33,89,67	20,12,5	93,54,20	273	149	2.3921271137561137e-21	9.03882316555e-20	0.0,0.052,0.089	0.105,0.108,0.12	-0.064
13291	gene:Solyc03g110940.2	NA	3	+	61665030	61665160	61665030	61665150	61666731	61666842	13291	2,12,0	38,82,48	20,5,10	82,59,45	159	149	2.6188230680550745e-21	9.87190548457e-20	0.047,0.121,0.0	0.186,0.074,0.172	-0.088
1415	gene:Solyc02g036310.2	NA	2	-	30492973	30493059	30493016	30493059	30492521	30492612	1415	1,13,3	0,3,2	4,5,2	6,3,0	192	149	2.7137453028325628e-21	1.0205482928e-19	1.0,0.771,0.538	0.341,0.564,1.0	0.135
13589	gene:Solyc05g050220.2	NA	5	+	60269667	60269773	60269667	60269763	60269880	60269961	13589	2,3,0	1,7,6	0,2,0	4,5,0	159	149	2.908773299636501e-21	1.08873189305e-19	0.652,0.287,0.0	0.0,0.273,NA	0.176
4161	gene:Solyc09g065950.2	NA	9	-	64232102	64232348	64232116	64232348	64231826	64231942	4161	57,187,55	0,5,0	203,253,95	7,5,4	163	149	2.904736712180537e-21	1.08873189305e-19	1.0,0.972,1.0	0.964,0.979,0.956	0.024
15672	gene:Solyc05g008260.2	NA	5	-	2644936	2645184	2644940	2645184	2644635	2644836	15672	0,2,3	37,92,60	5,3,4	123,48,56	153	149	3.3650136351402187e-21	1.25653567976e-19	0.0,0.021,0.046	0.038,0.057,0.065	-0.031
976	gene:Solyc08g076890.2	NA	8	+	60822337	60822400	60822337	60822364	60822625	60822694	976	412,535,295	238,632,321	624,137,346	522,100,242	185	149	3.7556561705691444e-21	1.39911416495e-19	0.582,0.405,0.425	0.491,0.525,0.535	-0.046
12885	gene:Solyc06g074690.2	NA	6	-	46225985	46226209	46225990	46226209	46224424	46224742	12885	9,48,32	0,3,0	62,37,21	19,2,4	154	149	3.845460022499345e-21	1.42921429876e-19	1.0,0.939,1.0	0.759,0.947,0.836	0.132
3158	gene:Solyc01g081070.2	NA	1	+	80402487	80402661	80402487	80402554	80404609	80404771	3158	69,119,43	4,2,1	148,132,55	1,0,0	256	149	6.2608430530476684e-21	2.32148549654e-19	0.909,0.972,0.962	0.989,1.0,1.0	-0.049
4312	gene:Solyc12g044600.2	NA	12	-	38245332	38245396	38245337	38245396	38244674	38244795	4312	2,0,1	2,0,1	2,0,0	1,0,4	154	149	6.434327844342314e-21	2.38025134941e-19	0.492,NA,0.492	0.659,NA,0.0	0.162
14128	gene:Solyc08g014600.2	NA	8	-	4817176	4817278	4817191	4817278	4813466	4813553	14128	0,3,2	0,2,2	0,5,1	0,0,2	164	149	6.993902084257146e-21	2.58123781575e-19	NA,0.577,0.476	NA,1.0,0.312	-0.13
3941	gene:Solyc01g100140.2	NA	1	-	90233573	90233771	90233601	90233771	90231422	90233166	3941	4,15,5	116,208,152	18,22,3	236,173,137	177	149	7.794940667158605e-21	2.87020205076e-19	0.028,0.057,0.027	0.06,0.097,0.018	-0.021
12181	gene:Solyc12g005050.1	NA	12	-	25227	25385	25299	25385	24783	24877	12181	5,2,0	0,2,0	3,3,1	3,2,0	221	149	8.188316465949859e-21	3.00806903506e-19	1.0,0.403,NA	0.403,0.503,1.0	0.066
9087	gene:Solyc03g025830.2	NA	3	-	3227139	3227253	3227144	3227253	3224069	3226064	9087	2,7,6	23,43,27	5,3,0	53,27,29	154	149	1.0183410565891166e-20	3.73234932288e-19	0.078,0.136,0.177	0.084,0.097,0.0	0.07
1804	gene:Solyc12g055780.1	NA	12	-	61761251	61761360	61761320	61761360	61761033	61761177	1804	28,68,34	0,2,0	97,80,37	3,2,2	218	149	1.1977178258168799e-20	4.3696050335e-19	1.0,0.959,1.0	0.957,0.965,0.927	0.037
7912	gene:Solyc04g049010.2	NA	4	-	39194851	39194929	39194856	39194929	39192992	39193079	7912	9,26,16	4,1,0	66,76,16	2,1,0	154	149	1.1962659819256266e-20	4.3696050335e-19	0.685,0.962,1.0	0.97,0.987,1.0	-0.103
16216	gene:Solyc01g109010.2	NA	1	-	96101972	96102136	96102003	96102136	96101419	96101485	16216	0,3,0	0,6,4	7,2,4	13,2,4	180	149	1.7401075482675157e-20	6.3338318328e-19	NA,0.293,0.0	0.308,0.453,0.453	-0.258
3195	gene:Solyc06g074720.2	NA	6	+	46249144	46249228	46249144	46249215	46249317	46249424	3195	127,366,139	14,31,10	582,468,237	77,54,22	162	149	1.824637215394065e-20	6.62631409801e-19	0.893,0.916,0.927	0.874,0.889,0.908	0.022
4331	gene:Solyc10g086480.1	NA	10	+	65288759	65288933	65288759	65288865	65288994	65289140	4331	0,1,2	12,36,15	6,3,0	42,43,16	217	149	1.9632077228856122e-20	7.1132663384e-19	0.0,0.019,0.084	0.089,0.046,0.0	-0.011
9116	gene:Solyc01g080930.2	NA	1	-	80275678	80275804	80275735	80275804	80274312	80274407	9116	4,3,0	122,226,189	14,2,5	280,178,126	206	149	1.9799777650214122e-20	7.15768727355e-19	0.023,0.01,0.0	0.035,0.008,0.028	-0.013
14517	gene:Solyc02g076950.2	NA	2	+	42054516	42054574	42054516	42054560	42054682	42054839	14517	0,3,0	0,4,6	0,1,0	9,17,3	163	149	2.2623230587172467e-20	8.15978794133e-19	NA,0.407,0.0	0.0,0.051,0.0	0.186
1398	gene:Solyc01g073960.2	NA	1	-	81310540	81310793	81310548	81310793	81310240	81310441	1398	33,78,31	0,3,0	102,81,41	4,6,0	157	149	2.3322426031723084e-20	8.39290025223e-19	1.0,0.961,1.0	0.96,0.928,1.0	0.024
2507	gene:Solyc04g008560.2	NA	4	-	2179683	2179828	2179754	2179828	2179370	2179606	2507	2,2,9	17,11,22	5,5,10	25,13,3	220	149	2.4354338912707667e-20	8.74441987658e-19	0.074,0.11,0.217	0.119,0.207,0.693	-0.206
16283	gene:Solyc02g092410.2	NA	2	-	53475094	53475248	53475098	53475248	53474897	53475016	16283	0,6,4	26,38,36	2,1,1	31,37,18	153	149	2.6135786744350826e-20	9.36286536417e-19	0.0,0.133,0.098	0.059,0.026,0.051	0.032
801	gene:Solyc08g076890.2	NA	8	+	60822508	60822694	60822508	60822646	60822748	60822769	801	643,1916,889	42,0,0	1392,349,658	61,0,32	197	149	2.911746535050752e-20	1.04075264665e-18	0.921,1.0,1.0	0.945,1.0,0.94	0.012
8967	gene:Solyc07g066120.2	NA	7	-	67631197	67631442	67631387	67631442	67630962	67631060	8967	11,17,5	31,36,35	36,21,8	60,33,26	339	149	2.920227740602305e-20	1.04143852232e-18	0.135,0.172,0.059	0.209,0.219,0.119	-0.06
2832	gene:Solyc08g066580.2	NA	8	-	55310837	55310953	55310851	55310953	55310658	55310715	2832	3,5,1	32,106,54	4,2,0	146,104,77	163	149	3.241084638475379e-20	1.15327383885e-18	0.079,0.041,0.017	0.024,0.017,0.0	0.032
7083	gene:Solyc11g064950.1	NA	11	-	50266742	50266829	50266751	50266829	50266564	50266616	7083	5,4,5	99,174,108	5,2,2	231,194,81	158	149	3.4317901103199686e-20	1.21840064991e-18	0.045,0.021,0.042	0.02,0.01,0.023	0.018
12622	gene:Solyc11g064830.1	NA	11	+	50052907	50053044	50052907	50053025	50055400	50055456	12622	175,394,237	1,6,1	283,206,148	5,8,1	168	149	3.4739684638443907e-20	1.23062231074e-18	0.994,0.983,0.995	0.98,0.958,0.992	0.014
10987	gene:Solyc08g065890.2	NA	8	-	54235497	54235583	54235503	54235583	54235294	54235373	10987	5,16,3	199,439,226	11,6,6	656,527,308	155	149	3.5043173354600117e-20	1.2386083767e-18	0.024,0.034,0.013	0.016,0.011,0.018	0.009
15484	gene:Solyc10g006490.2	NA	10	+	1075755	1075931	1075755	1075853	1076917	1077017	15484	12,14,16	395,619,447	31,7,22	690,348,378	227	149	3.854954572034315e-20	1.35951397907e-18	0.02,0.015,0.023	0.029,0.013,0.037	-0.007
12482	gene:Solyc07g014640.2	NA	7	+	5029183	5029269	5029183	5029212	5029358	5029428	12482	2,3,7	50,62,32	4,5,0	99,87,58	206	149	4.173945600559228e-20	1.46874759825e-18	0.028,0.034,0.137	0.028,0.04,0.0	0.044
3777	gene:Solyc07g052670.2	NA	7	-	61117582	61117729	61117681	61117729	61116909	61116987	3777	25,61,24	9,18,10	50,76,7	14,5,4	248	149	4.266861336824601e-20	1.49812144724e-18	0.625,0.671,0.59	0.682,0.901,0.513	-0.07
11268	gene:Solyc01g108200.2	NA	1	-	95558152	95558279	95558173	95558279	95555397	95555838	11268	26,63,17	0,3,0	45,24,11	2,4,0	170	149	4.286079875914677e-20	1.50154718832e-18	1.0,0.948,1.0	0.952,0.84,1.0	0.052
8892	gene:Solyc06g082670.2	NA	6	+	48424599	48424846	48424599	48424681	48425076	48425267	8892	28,33,26	7,4,0	42,18,27	14,5,2	314	149	4.4416287364391755e-20	1.55261339311e-18	0.655,0.797,1.0	0.587,0.631,0.865	0.123
10678	gene:Solyc09g011760.2	NA	9	-	5055332	5055389	5055336	5055389	5054095	5054134	10678	26,43,31	1011,1982,1367	67,72,32	2497,1901,1118	153	149	4.534449986248638e-20	1.58157629191e-18	0.024,0.021,0.022	0.025,0.036,0.027	-0.007
13603	gene:Solyc03g119140.2	NA	3	+	67844417	67844547	67844417	67844508	67845545	67845595	13603	10,24,22	16,34,18	44,40,18	32,30,19	188	149	4.860854990494739e-20	1.69170545393e-18	0.331,0.359,0.492	0.521,0.514,0.429	-0.094
912	gene:Solyc08g076890.2	NA	8	+	60822337	60822412	60822337	60822382	60822484	60822541	912	579,894,497	56,27,0	663,156,369	23,0,77	179	149	7.780731646808159e-20	2.70197398763e-18	0.896,0.965,1.0	0.96,1.0,0.8	0.034
14171	gene:Solyc05g051230.2	NA	5	+	61493164	61493312	61493164	61493283	61494634	61494847	14171	45,45,34	0,6,2	102,63,50	1,4,0	178	149	8.095519670168026e-20	2.80515059313e-18	1.0,0.863,0.934	0.988,0.929,1.0	-0.04
15050	gene:Solyc10g006840.2	NA	10	+	1279252	1279312	1279252	1279307	1279623	1279703	15050	5,1,3	2,1,0	6,1,0	11,2,0	154	149	8.233338646071992e-20	2.84669029005e-18	0.708,0.492,1.0	0.345,0.326,NA	0.398
7984	gene:Solyc11g040140.1	NA	11	-	39810586	39810801	39810617	39810801	39809886	39809987	7984	5,10,6	107,280,135	3,6,1	211,136,90	180	149	8.852507101669308e-20	3.05411495008e-18	0.037,0.029,0.035	0.012,0.035,0.009	0.015
4603	gene:Solyc08g077060.2	NA	8	-	60999938	61000163	61000120	61000163	60999378	60999534	4603	4,4,0	6,0,0	16,5,3	0,4,0	331	149	9.221493237790441e-20	3.17451404954e-18	0.231,1.0,NA	1.0,0.36,1.0	-0.171
13072	gene:Solyc10g080390.1	NA	10	-	61661571	61661770	61661689	61661770	61661433	61661483	13072	0,12,4	0,4,0	9,2,2	6,4,0	267	149	1.0266642241185862e-19	3.52665827636e-18	NA,0.626,1.0	0.456,0.218,1.0	0.255
12050	gene:Solyc06g049090.2	NA	6	-	32370674	32370771	32370703	32370771	32369643	32369844	12050	0,7,2	0,0,2	8,6,0	4,3,1	178	149	1.0585366769884814e-19	3.62828878268e-18	NA,1.0,0.456	0.626,0.626,0.0	0.311
892	gene:Solyc08g076890.2	NA	8	+	60822030	60822217	60822030	60822184	60822433	60822457	892	221,401,379	0,62,0	328,266,168	0,0,7	182	149	1.3772351463894597e-19	4.71050038216e-18	1.0,0.841,1.0	1.0,1.0,0.952	-0.037
5717	gene:Solyc03g019780.2	NA	3	+	61380737	61380923	61380737	61380919	61381142	61381390	5717	36,77,51	1461,2396,1518	71,33,49	3382,1367,1784	153	149	1.406249741399841e-19	4.79939427871e-18	0.023,0.03,0.032	0.02,0.023,0.026	0.005
12935	gene:Solyc11g073120.1	NA	11	+	56213650	56213883	56213650	56213830	56213965	56214095	12935	8,53,18	0,2,0	53,72,16	1,5,0	202	149	1.6510988495755902e-19	5.62294822806e-18	1.0,0.951,1.0	0.975,0.914,1.0	0.021
1980	gene:Solyc04g078750.2	NA	4	+	63415044	63415230	63415044	63415167	63415484	63416058	1980	211,431,275	159,338,193	556,382,212	527,308,212	212	149	2.0208293146493307e-19	6.8673578637e-18	0.483,0.473,0.5	0.426,0.466,0.413	0.05
919	gene:Solyc08g076890.2	NA	8	+	60822313	60822379	60822313	60822364	60822484	60822541	919	208,211,113	0,73,0	342,65,210	0,0,0	164	149	2.2438099827041603e-19	7.60881718494e-18	1.0,0.724,1.0	1.0,1.0,1.0	-0.092
12280	gene:Solyc01g006430.2	NA	1	-	1035106	1035178	1035134	1035178	1033538	1035018	12280	0,1,2	0,2,0	2,2,0	0,0,4	177	149	2.429448392208778e-19	8.22075607342e-18	NA,0.296,1.0	1.0,1.0,0.0	-0.019
13462	gene:Solyc01g091930.2	NA	1	-	85466316	85466517	85466377	85466517	85465388	85466125	13462	40,93,61	0,4,2	106,60,32	12,0,0	210	149	2.6407602469761367e-19	8.91677981266e-18	1.0,0.943,0.956	0.862,1.0,1.0	0.012
13059	gene:Solyc05g012780.2	NA	5	-	5938716	5938901	5938778	5938901	5938363	5938629	13059	15,17,9	92,222,116	19,12,6	286,212,95	211	149	2.956612888945206e-19	9.96209056211e-18	0.103,0.051,0.052	0.045,0.038,0.043	0.027
11064	gene:Solyc09g098370.2	NA	9	+	72204908	72205007	72204908	72204983	72205081	72205197	11064	2,1,1	6,6,6	4,7,3	13,3,4	173	149	3.365612935141182e-19	1.13161604408e-17	0.223,0.126,0.126	0.209,0.668,0.392	-0.265
6672	gene:Solyc01g108030.2	NA	1	-	95404437	95404670	95404447	95404670	95404173	95404338	6672	70,129,69	0,21,4	142,85,53	31,17,11	159	149	3.632457928606984e-19	1.21875491178e-17	1.0,0.852,0.942	0.811,0.824,0.819	0.113
8835	gene:Solyc03g005870.2	NA	3	+	592042	592218	592042	592179	592318	592444	8835	12,14,6	0,2,2	23,9,5	0,3,6	188	149	3.7185580942038936e-19	1.24501090622e-17	1.0,0.847,0.704	1.0,0.704,0.398	0.15
3705	gene:Solyc11g068540.1	CPA	11	-	53235134	53235318	53235269	53235318	53232170	53232262	3705	77,109,81	725,1271,967	204,59,77	1596,590,777	284	149	4.30831358582357e-19	1.43943024436e-17	0.053,0.043,0.042	0.063,0.05,0.049	-0.008
5441	gene:Solyc03g093210.2	NA	3	+	54400604	54400849	54400604	54400715	54401896	54401998	5441	7,7,2	2,0,2	5,0,6	1,4,2	283	149	4.388460619275846e-19	1.46312752159e-17	0.648,1.0,0.345	0.725,0.0,0.612	0.219
15373	gene:Solyc05g012290.2	NA	5	+	5573486	5573625	5573486	5573581	5574187	5574228	15373	59,123,89	0,2,10	160,101,47	2,2,0	193	149	4.430459800992411e-19	1.47403348096e-17	1.0,0.979,0.873	0.984,0.975,1.0	-0.036
16525	gene:Solyc10g076270.1	NA	10	+	59184014	59184191	59184014	59184179	59184945	59185065	16525	0,1,2	2,2,0	1,1,0	0,2,0	161	149	4.617900481004043e-19	1.53131036263e-17	0.0,0.316,1.0	1.0,0.316,NA	-0.219
915	gene:Solyc08g076890.2	NA	8	+	60822304	60822382	60822304	60822364	60822484	60822541	915	316,295,147	0,73,0	422,87,313	0,0,0	167	149	4.621913444849583e-19	1.53131036263e-17	1.0,0.783,1.0	1.0,1.0,1.0	-0.072
15776	gene:Solyc04g011350.2	NA	4	-	3837718	3837844	3837797	3837844	3834198	3835852	15776	26,62,44	29,75,52	138,74,40	104,83,34	228	149	4.953825888643626e-19	1.63785868443e-17	0.369,0.351,0.356	0.464,0.368,0.435	-0.064
15205	gene:Solyc08g067850.2	NA	8	-	56889851	56890064	56889867	56890064	56888459	56888732	15205	0,8,2	41,86,92	11,4,4	118,73,39	165	149	5.099751287233327e-19	1.68259985298e-17	0.0,0.077,0.019	0.078,0.047,0.085	-0.038
9638	gene:Solyc01g095460.2	NA	1	+	86707964	86708124	86707964	86708104	86708254	86708332	9638	1,7,10	120,201,158	3,5,5	383,169,114	169	149	5.473495758851375e-19	1.8021655123e-17	0.007,0.03,0.053	0.007,0.025,0.037	0.007
8852	gene:Solyc04g016130.2	NA	4	-	6858540	6858727	6858545	6858727	6857533	6857586	8852	4,0,0	7,1,1	2,0,0	9,2,0	154	149	5.501418548056193e-19	1.8076089515e-17	0.356,0.0,0.0	0.177,0.0,NA	0.03
13659	gene:Solyc01g103450.2	NA	1	+	92062873	92062981	92062873	92062953	92063063	92063206	13659	5,30,12	169,387,219	34,43,10	468,302,222	177	149	5.626646173648316e-19	1.84493542925e-17	0.024,0.061,0.044	0.058,0.107,0.037	-0.024
4543	gene:Solyc05g053180.2	NA	5	+	63308265	63308487	63308265	63308380	63308740	63309012	4543	4,5,1	38,87,24	4,11,10	72,83,64	256	149	6.420765300259836e-19	2.10098031578e-17	0.058,0.032,0.024	0.031,0.072,0.083	-0.024
2501	gene:Solyc07g063570.2	NA	7	-	66017415	66017631	66017419	66017631	66016846	66017002	2501	4,20,7	19,44,26	9,4,7	41,32,26	153	149	7.772582473780847e-19	2.53808403002e-17	0.17,0.307,0.208	0.176,0.109,0.208	0.064
14233	gene:Solyc11g006460.1	NA	11	-	1151429	1151598	1151450	1151598	1151184	1151326	14233	160,264,209	0,0,0	437,331,169	101,0,0	170	149	7.836528782365484e-19	2.55371071409e-17	1.0,1.0,1.0	0.791,1.0,1.0	0.07
15215	gene:Solyc10g050230.1	NA	10	+	48183950	48184115	48183950	48184111	48185279	48185521	15215	17,31,12	30,54,28	28,15,17	79,49,39	153	149	8.519373292598176e-19	2.77054209331e-17	0.356,0.359,0.294	0.257,0.23,0.298	0.075
746	gene:Solyc08g076890.2	NA	8	+	60822030	60822241	60822030	60822190	60822457	60822484	746	373,548,433	0,7,0	494,384,281	8,0,10	200	149	8.726582970339041e-19	2.83212416645e-17	1.0,0.983,1.0	0.979,1.0,0.954	0.017
2634	gene:Solyc01g090250.2	NA	1	+	83917336	83917384	83917336	83917373	83917485	83918185	2634	0,2,2	1,6,3	1,2,2	3,1,0	160	149	8.822990445332329e-19	2.85756853811e-17	0.0,0.237,0.383	0.237,0.651,1.0	-0.423
9107	gene:Solyc08g079820.2	NA	8	+	63273867	63273970	63273867	63273917	63274368	63274467	9107	6,13,6	34,107,50	28,12,8	97,95,45	202	149	8.998689933910295e-19	2.90853786662e-17	0.115,0.082,0.081	0.176,0.085,0.116	-0.033
13922	gene:Solyc01g010870.2	NA	1	-	6312799	6313029	6312802	6313029	6312331	6312626	13922	3,0,0	0,0,2	1,1,1	4,2,1	152	149	9.712998774461085e-19	3.12962546938e-17	1.0,NA,0.0	0.197,0.329,0.495	0.16
6452	gene:Solyc09g011830.2	NA	9	+	5104289	5104468	5104289	5104457	5105260	5105615	6452	27,40,27	6,0,0	81,86,29	13,7,0	160	149	9.722150954029962e-19	3.12962546938e-17	0.807,1.0,1.0	0.853,0.92,1.0	0.011
110	gene:Solyc02g080910.2	NA	2	-	45014333	45014475	45014345	45014475	45014037	45014248	110	2,4,1	26,76,40	0,1,2	98,82,47	161	149	1.0420949268823481e-18	3.34778269021e-17	0.066,0.046,0.023	0.0,0.011,0.038	0.029
12113	gene:Solyc01g107600.2	NA	1	-	95096950	95097041	95096954	95097041	95096739	95096798	12113	0,2,0	47,77,55	1,7,1	121,71,43	153	149	1.0655612577258383e-18	3.41625397174e-17	0.0,0.025,0.0	0.008,0.088,0.022	-0.031
11149	gene:Solyc01g097870.2	NA	1	+	88570859	88571028	88570859	88571024	88571467	88571509	11149	58,77,76	2072,3159,2605	132,78,59	4029,2037,2008	153	149	1.1096406322449547e-18	3.55040258745e-17	0.027,0.023,0.028	0.031,0.036,0.028	-0.006
14904	gene:Solyc06g071120.2	NA	6	+	43710504	43710650	43710504	43710633	43710765	43710957	14904	7,5,3	56,91,53	9,0,0	126,64,44	166	149	1.1180777990608554e-18	3.57020013503e-17	0.101,0.047,0.048	0.06,0.0,0.0	0.045
13699	gene:Solyc10g078550.1	NA	10	-	60342921	60343038	60342924	60343038	60342465	60342687	13699	25,56,27	1248,2435,1618	100,65,30	3948,2057,1541	152	149	1.1277882981964922e-18	3.59397596232e-17	0.019,0.022,0.016	0.024,0.03,0.019	-0.005
8350	gene:Solyc05g008580.2	NA	5	-	2899114	2899330	2899273	2899330	2897568	2897772	8350	3,10,3	10,51,17	21,12,1	37,38,11	308	149	1.3835134400994851e-18	4.40007180248e-17	0.127,0.087,0.079	0.215,0.133,0.042	-0.032
6676	gene:Solyc05g012690.2	NA	5	-	5883194	5883346	5883211	5883346	5882311	5882426	6676	22,55,29	0,4,2	50,32,14	11,0,0	166	149	1.5734913792268403e-18	4.99426163767e-17	1.0,0.925,0.929	0.803,1.0,1.0	0.017
10882	gene:Solyc01g066310.2	NA	1	+	73961106	73961262	73961106	73961234	73961344	73961485	10882	0,3,0	3,0,0	5,2,0	0,2,0	177	149	1.6567820593341516e-18	5.24812999633e-17	0.0,1.0,NA	1.0,0.457,NA	-0.229
10906	gene:Solyc02g063270.2	NA	2	-	35331083	35331184	35331096	35331184	35330945	35331005	10906	1,5,2	0,6,2	2,1,1	4,6,0	162	149	2.291251639209819e-18	7.24345886738e-17	1.0,0.434,0.479	0.315,0.133,1.0	0.155
4358	gene:Solyc03g005080.2	NA	3	-	59326	59429	59410	59429	59120	59256	4358	0,4,1	80,111,144	6,6,2	204,96,86	233	149	2.419378819782591e-18	7.63330852285e-17	0.0,0.023,0.004	0.018,0.038,0.015	-0.015
6773	gene:Solyc01g034150.2	NA	1	-	36258536	36258668	36258554	36258668	36258096	36258312	6773	2,1,0	9,9,16	6,2,1	37,7,18	167	149	2.6854592999110426e-18	8.45599981936e-17	0.165,0.09,0.0	0.126,0.203,0.047	-0.04
16543	gene:Solyc08g023460.2	NA	8	-	27703079	27703251	27703163	27703251	27702487	27702595	16543	2,4,1	0,2,6	3,4,0	4,2,0	233	149	3.0892817933064644e-18	9.70829743758e-17	1.0,0.561,0.096	0.324,0.561,NA	0.11
10021	gene:Solyc01g104170.2	NA	1	-	92634618	92634827	92634661	92634827	92634157	92634250	10021	118,179,132	1978,3207,2145	376,177,99	4481,1853,2025	192	149	3.100600973235032e-18	9.72461214333e-17	0.044,0.042,0.046	0.061,0.069,0.037	-0.012
10333	gene:Solyc09g066080.1	NA	9	-	64438888	64439111	64438919	64439111	64438568	64438734	10333	2,2,0	0,2,0	4,0,2	3,3,0	180	149	4.326084934430754e-18	1.35414137888e-16	1.0,0.453,NA	0.525,0.0,1.0	0.218
1438	gene:Solyc04g009770.2	NA	4	+	3083997	3084157	3083997	3084100	3084251	3084393	1438	659,1235,915	0,0,0	2338,1167,836	160,0,0	206	149	4.419962487322228e-18	1.38080324161e-16	1.0,1.0,1.0	0.914,1.0,1.0	0.029
8434	gene:Solyc01g107510.2	NA	1	+	95037030	95037129	95037030	95037117	95037629	95037860	8434	16,31,26	12,40,22	33,24,20	53,29,32	161	149	4.6988463144358375e-18	1.46504304539e-16	0.552,0.418,0.522	0.366,0.434,0.366	0.109
416	gene:Solyc07g045480.2	NA	7	+	58611075	58613527	58611075	58611209	58614293	58615110	416	108,221,96	4,8,4	232,148,148	0,3,0	2467	149	4.864424470311223e-18	1.51369443811e-16	0.62,0.625,0.592	1.0,0.749,1.0	-0.304
8711	gene:Solyc08g029170.2	NA	8	+	38017466	38017547	38017466	38017539	38017797	38017916	8711	0,2,3	6,0,0	11,4,2	0,2,3	157	149	5.62427398956294e-18	1.7467167948e-16	0.0,1.0,1.0	1.0,0.655,0.388	-0.014
2750	gene:Solyc01g098160.2	NA	1	-	88732115	88732240	88732125	88732240	88730992	88731613	2750	7,16,5	305,398,267	11,5,4	657,227,258	159	149	5.777212815019801e-18	1.79071030028e-16	0.021,0.036,0.017	0.015,0.02,0.014	0.008
7704	gene:Solyc03g120750.2	NA	3	-	69030812	69031044	69030980	69031044	69030339	69030366	7704	4,17,6	266,508,352	12,17,3	395,230,220	317	149	6.064458679880915e-18	1.87608107699e-16	0.007,0.015,0.008	0.014,0.034,0.006	-0.008
10521	gene:Solyc07g032220.2	NA	7	+	36210938	36211110	36210938	36211058	36219984	36220501	10521	10,6,0	51,105,66	1,4,5	113,103,51	201	149	8.113001159802742e-18	2.50492856821e-16	0.127,0.041,0.0	0.007,0.028,0.068	0.022
5006	gene:Solyc05g016440.2	NA	5	-	16795711	16795893	16795742	16795893	16792806	16792910	5006	41,93,30	6,3,8	74,62,40	5,0,5	180	149	8.399995933149927e-18	2.58850360115e-16	0.85,0.962,0.756	0.925,1.0,0.869	-0.075
13718	gene:Solyc06g062380.2	NA	6	-	39343917	39344138	39343928	39344138	39343517	39343850	13718	80,151,77	522,1110,665	303,285,63	1691,1537,556	160	149	9.343186279108091e-18	2.87357298933e-16	0.125,0.112,0.097	0.143,0.147,0.095	-0.017
9997	gene:Solyc01g103110.2	NA	1	+	91780047	91780218	91780047	91780200	91780656	91780951	9997	0,13,8	0,1,0	15,6,11	0,3,0	167	149	1.0040510977918997e-17	3.08206787659e-16	NA,0.921,1.0	1.0,0.641,1.0	0.08
13320	gene:Solyc01g105180.2	NA	1	+	93450682	93450852	93450682	93450768	93450947	93451033	13320	3,5,2	0,3,0	9,8,0	5,14,0	233	149	1.0625402217490798e-17	3.25531145157e-16	1.0,0.516,1.0	0.535,0.268,NA	0.437
15319	gene:Solyc07g048110.2	NA	7	-	59302068	59302268	59302132	59302268	59301222	59301324	15319	2,2,0	16,30,25	6,2,2	60,11,26	213	149	1.0940281096173067e-17	3.3453229479e-16	0.08,0.045,0.0	0.065,0.113,0.051	-0.035
9085	gene:Solyc05g053360.2	NA	5	-	63476693	63476839	63476697	63476839	63476203	63476590	9085	1,1,0	36,169,79	1,7,4	182,186,107	153	149	1.2699231057724869e-17	3.87570763242e-16	0.026,0.006,0.0	0.005,0.035,0.035	-0.014
5870	gene:Solyc08g083280.2	NA	8	+	65783887	65783952	65783887	65783928	65784103	65784153	5870	6,6,3	4,0,0	6,0,5	2,0,0	173	149	1.414572946398103e-17	4.30888150851e-16	0.564,1.0,1.0	0.721,NA,1.0	-0.006
5790	gene:Solyc04g078990.2	NA	4	-	63612354	63612556	63612359	63612556	63611157	63611782	5790	6,11,3	10,63,34	43,31,8	86,103,28	154	149	1.6192889454228966e-17	4.92301064442e-16	0.367,0.145,0.079	0.326,0.226,0.217	-0.059
6088	gene:Solyc01g005090.2	NA	1	-	83829	83970	83838	83970	83547	83696	6088	9,8,3	3,11,7	14,4,4	24,10,10	158	149	1.6667010445607515e-17	5.05746569353e-16	0.739,0.407,0.288	0.355,0.274,0.274	0.177
14252	gene:Solyc01g110490.2	NA	1	+	97186463	97186698	97186463	97186661	97186787	97187041	14252	14,39,26	0,6,3	46,17,16	0,3,1	186	149	1.7773841108591468e-17	5.38303164873e-16	1.0,0.839,0.874	1.0,0.819,0.928	-0.011
13860	gene:Solyc04g072140.2	NA	4	+	59168616	59168727	59168616	59168704	59169130	59169224	13860	0,5,5	2,17,15	14,12,11	22,24,27	172	149	2.1066140910941344e-17	6.36799345251e-16	0.0,0.203,0.224	0.355,0.302,0.261	-0.164
16132	gene:Solyc04g007860.2	NA	4	+	1532847	1533072	1532847	1532937	1533153	1533223	16132	4,10,4	225,337,299	13,11,6	471,225,195	284	149	2.269509965000954e-17	6.84736181456e-16	0.009,0.015,0.007	0.014,0.025,0.016	-0.008
5319	gene:Solyc01g008960.2	NA	1	+	2981941	2982093	2981941	2982079	2982272	2982403	5319	3,12,8	461,831,560	25,12,13	1309,513,482	163	149	2.812296629561164e-17	8.46890844614e-16	0.006,0.013,0.013	0.017,0.021,0.024	-0.01
806	gene:Solyc08g076890.2	NA	8	+	60822508	60822682	60822508	60822646	60822748	60822769	806	498,1470,669	42,0,0	1085,257,490	61,0,32	185	149	2.8836301415834424e-17	8.66727468692e-16	0.905,1.0,1.0	0.935,1.0,0.925	0.015
15894	gene:Solyc03g033950.2	NA	3	-	5646333	5646453	5646349	5646453	5645330	5646261	15894	14,29,5	57,152,82	33,25,2	229,196,100	165	149	3.311174477248472e-17	9.93352343175e-16	0.182,0.147,0.052	0.115,0.103,0.018	0.048
6571	gene:Solyc08g076100.2	NA	8	-	60140820	60140865	60140828	60140865	60140452	60140742	6571	7,16,11	96,223,119	7,6,12	309,134,110	157	149	3.524685920247066e-17	1.05541067084e-15	0.065,0.064,0.081	0.021,0.041,0.094	0.018
14254	gene:Solyc01g110490.2	NA	1	+	97186463	97186692	97186463	97186661	97186787	97187041	14254	13,30,20	0,6,3	36,15,12	0,3,1	180	149	3.8276865694094244e-17	1.14398090125e-15	1.0,0.805,0.847	1.0,0.805,0.909	-0.021
13017	gene:Solyc01g109660.2	NA	1	+	96560712	96560952	96560712	96560882	96561203	96561995	13017	1257,4712,2135	16116,37210,23218	6722,6772,2506	64478,38183,30618	219	149	4.104034664939526e-17	1.2242674837e-15	0.05,0.079,0.059	0.066,0.108,0.053	-0.013
7117	gene:Solyc03g083420.2	NA	3	+	53291568	53291786	53291568	53291751	53291844	53291931	7117	1,8,3	29,52,28	5,0,0	45,47,25	184	149	4.5739801107826684e-17	1.3618961418e-15	0.027,0.111,0.08	0.083,0.0,0.0	0.045
16528	gene:Solyc06g071880.2	NA	6	-	44285031	44285184	44285147	44285184	44284073	44284304	16528	2,0,1	0,9,8	7,2,0	5,1,4	265	149	4.869213311855885e-17	1.44708642807e-15	1.0,0.0,0.066	0.44,0.529,0.0	0.032
9682	gene:Solyc04g014560.2	NA	4	+	4828287	4828364	4828287	4828359	4831357	4832573	9682	10,12,3	37,83,53	17,9,0	160,78,60	154	149	5.037372485603094e-17	1.49426357657e-15	0.207,0.123,0.052	0.093,0.1,0.0	0.063
13431	gene:Solyc06g060810.2	NA	6	-	38843678	38843899	38843847	38843899	38842661	38842743	13431	1,8,3	46,56,56	4,18,0	74,54,44	318	149	5.178186018268832e-17	1.53316813638e-15	0.01,0.063,0.024	0.025,0.135,0.0	-0.021
2035	gene:Solyc12g005350.1	NA	12	+	216224	216417	216224	216339	217190	217358	2035	1,22,5	105,182,130	21,5,12	187,98,91	227	149	5.585191557397472e-17	1.65059571724e-15	0.006,0.074,0.025	0.069,0.032,0.08	-0.025
3778	gene:Solyc07g052670.2	NA	7	-	61117581	61117729	61117681	61117729	61116909	61116987	3778	25,59,24	9,18,10	51,75,7	14,5,4	249	149	6.272757716490876e-17	1.85034693236e-15	0.624,0.662,0.59	0.686,0.9,0.512	-0.074
1188	gene:Solyc03g058880.2	NA	3	+	26427409	26427576	26427409	26427464	26427766	26427834	1188	0,1,0	16,37,34	7,1,0	50,42,37	261	149	7.467657843241064e-17	2.19873339466e-15	0.0,0.015,0.0	0.074,0.013,0.0	-0.024
12938	gene:Solyc11g073120.1	NA	11	+	56213650	56213830	56213650	56213768	56213965	56214095	12938	7,131,18	23,105,42	213,229,57	190,180,68	211	149	8.07565321316827e-17	2.37334474987e-15	0.177,0.468,0.232	0.442,0.473,0.372	-0.137
10147	gene:Solyc06g050320.2	NA	6	-	32943056	32943144	32943061	32943144	32942691	32942912	10147	124,218,134	2,7,4	429,292,135	14,14,7	154	149	8.5741748595961e-17	2.5151969505e-15	0.984,0.968,0.97	0.967,0.953,0.949	0.018
16263	gene:Solyc09g008650.2	NA	9	-	2110027	2110126	2110068	2110126	2109114	2109189	16263	2,1,0	9,21,5	1,4,4	34,20,17	190	149	8.606676301041987e-17	2.52007293169e-15	0.148,0.036,0.0	0.023,0.136,0.156	-0.044
5583	gene:Solyc03g006610.2	NA	3	+	1189873	1189964	1189873	1189939	1190094	1190329	5583	24,50,68	2,1,0	115,77,39	8,1,0	174	149	8.807000045347508e-17	2.57397957126e-15	0.911,0.977,1.0	0.925,0.985,1.0	-0.007
2478	gene:Solyc03g033970.1	NA	3	-	5655875	5656035	5655933	5656035	5655339	5655474	2478	13,64,17	0,4,2	119,127,29	4,0,1	207	149	8.870172740208793e-17	2.58767723138e-15	1.0,0.92,0.86	0.955,1.0,0.954	-0.043
901	gene:Solyc08g076890.2	NA	8	+	60822030	60822232	60822030	60822184	60822433	60822457	901	347,477,432	0,62,0	369,378,213	0,0,7	197	149	1.102362541152813e-16	3.20999881249e-15	1.0,0.853,1.0	1.0,1.0,0.958	-0.035
10496	gene:Solyc12g006480.1	NA	12	-	983430	983554	983480	983554	982612	982810	10496	31,40,24	0,3,0	92,66,30	5,0,4	199	149	1.1638558597773054e-16	3.37667138842e-15	1.0,0.909,1.0	0.932,1.0,0.849	0.043
5641	gene:Solyc06g048410.2	NA	6	+	31009583	31009661	31009583	31009657	31009766	31009793	5641	7,13,5	275,440,298	40,47,14	1176,698,468	153	149	1.1624984805512486e-16	3.37667138842e-15	0.024,0.028,0.016	0.032,0.062,0.028	-0.018
4272	gene:Solyc06g011560.2	NA	6	+	8115013	8115189	8115013	8115056	8115306	8115340	4272	0,2,1	31,52,33	4,2,1	38,23,25	282	149	1.3260677051903275e-16	3.84027271558e-15	0.0,0.02,0.016	0.053,0.044,0.021	-0.027
7049	gene:Solyc09g005300.2	NA	9	-	225875	225900	225885	225900	224935	225059	7049	1,0,0	41,97,59	4,5,0	130,95,45	159	149	1.7433393307083104e-16	5.03948910352e-15	0.022,0.0,0.0	0.028,0.047,0.0	-0.018
2565	gene:Solyc03g120200.1	NA	3	-	68661014	68661109	68661027	68661109	68660806	68660954	2565	2,0,0	9,26,5	4,1,0	40,20,8	162	149	1.7942442153997643e-16	5.17721012698e-15	0.17,0.0,0.0	0.084,0.044,0.0	0.014
16332	gene:Solyc10g044510.1	NA	10	+	26656924	26657003	26656924	26656999	26657546	26657632	16332	0,1,0	19,64,40	8,3,3	57,61,19	153	149	1.8787125716119568e-16	5.41110136325e-15	0.0,0.015,0.0	0.12,0.046,0.133	-0.095
15806	gene:Solyc02g084490.1	NA	2	+	47583628	47583851	47583628	47583850	47584082	47584178	15806	0,4,1	3,1,0	7,2,0	9,15,5	150	149	2.142848279542188e-16	6.16068880368e-15	0.0,0.799,1.0	0.436,0.117,0.0	0.415
896	gene:Solyc08g076890.2	NA	8	+	60822030	60822247	60822030	60822184	60822433	60822457	896	495,659,523	0,62,0	575,506,311	0,0,7	212	149	2.19835016990629e-16	6.30882770279e-15	1.0,0.882,1.0	1.0,1.0,0.969	-0.029
13127	gene:Solyc01g104370.2	NA	1	-	92765415	92765514	92765419	92765514	92765288	92765326	13127	316,756,429	12,12,4	1210,661,472	7,9,11	153	149	2.4699945918097366e-16	7.075598226e-15	0.962,0.984,0.991	0.994,0.986,0.977	-0.007
6172	gene:Solyc04g008640.2	NA	4	+	2256745	2256867	2256745	2256841	2257348	2257426	6172	1,5,1	41,63,27	0,4,0	75,65,36	175	149	2.5119427363317395e-16	7.18279841902e-15	0.02,0.063,0.031	0.0,0.05,0.0	0.021
574	gene:Solyc01g111520.2	NA	1	-	97748738	97748792	97748741	97748792	97748520	97748644	574	4,3,7	189,412,210	8,27,2	604,370,223	152	149	2.5777881346301574e-16	7.35782332672e-15	0.02,0.007,0.032	0.013,0.067,0.009	-0.01
6703	gene:Solyc04g077030.2	NA	4	-	61996801	61996925	61996836	61996925	61995791	61996026	6703	0,2,2	0,4,2	5,6,1	3,3,0	184	149	3.043660035267519e-16	8.67197212921e-15	NA,0.288,0.447	0.574,0.618,1.0	-0.363
4095	gene:Solyc01g099700.2	NA	1	+	89871267	89871360	89871267	89871352	89871458	89871973	4095	58,94,28	2,5,0	118,104,65	0,2,1	157	149	3.0952434077696583e-16	8.80313850919e-15	0.965,0.947,1.0	1.0,0.98,0.984	-0.017
9926	gene:Solyc04g058200.2	NA	4	-	55298060	55298245	55298213	55298245	55297418	55297505	9926	10,8,3	15,36,31	12,2,1	57,24,21	302	149	3.2950451014833642e-16	9.35462714858e-15	0.248,0.099,0.046	0.094,0.039,0.023	0.079
6693	gene:Solyc02g014380.2	NA	2	+	15994419	15994516	15994419	15994508	15994601	15994730	6693	2,1,0	57,106,52	7,2,0	142,84,54	157	149	3.887007492765212e-16	1.10155015911e-14	0.032,0.009,0.0	0.045,0.022,0.0	-0.009
13714	gene:Solyc02g093150.2	NA	2	+	54079493	54079592	54079493	54079585	54079675	54079833	13714	0,1,3	28,99,57	4,4,0	76,64,40	156	149	6.007997340523928e-16	1.69955152002e-14	0.0,0.01,0.048	0.048,0.056,0.0	-0.015
1433	gene:Solyc04g009770.2	NA	4	+	3083991	3084154	3083991	3084100	3084251	3084393	1433	54,112,81	0,0,0	188,101,74	160,0,0	203	149	6.018575641150782e-16	1.69955152002e-14	1.0,1.0,1.0	0.463,1.0,1.0	0.179
5989	gene:Solyc09g014770.2	NA	9	+	6878965	6879173	6878965	6879076	6879287	6879461	5989	3,4,4	50,151,89	11,7,4	181,119,53	246	149	6.432994720286117e-16	1.81335037675e-14	0.035,0.016,0.027	0.036,0.034,0.044	-0.012
14246	gene:Solyc11g006460.1	NA	11	-	1151444	1151598	1151450	1151598	1151184	1151326	14246	66,129,113	0,0,0	133,186,93	101,0,0	155	149	7.017710035073029e-16	1.97466415349e-14	1.0,1.0,1.0	0.559,1.0,1.0	0.147
16451	gene:Solyc08g074270.2	CRYD	8	-	58371938	58372068	58371942	58372068	58371776	58371851	16451	1,2,4	6,9,4	3,2,0	14,10,12	153	149	7.080281181233386e-16	1.9887444663e-14	0.14,0.178,0.493	0.173,0.163,0.0	0.158
4078	gene:Solyc04g049630.2	NA	4	-	42632328	42632551	42632371	42632551	42632115	42632217	4078	86,120,78	3,7,6	189,124,99	2,0,2	192	149	8.625931092836293e-16	2.4186135414e-14	0.957,0.93,0.91	0.987,1.0,0.975	-0.055
5205	gene:Solyc07g064510.2	NA	7	-	66621882	66622058	66621905	66622058	66621522	66621794	5205	12,39,26	506,1033,629	30,31,22	1391,1168,617	172	149	1.0069430395302883e-15	2.81837496249e-14	0.02,0.032,0.035	0.018,0.022,0.03	0.006
4577	gene:Solyc08g077680.2	NA	8	-	61588591	61588684	61588611	61588684	61588174	61588245	4577	63,116,110	2,12,10	281,162,62	12,9,4	169	149	1.0213746670572577e-15	2.85373520532e-14	0.965,0.895,0.907	0.954,0.941,0.932	-0.02
14102	gene:Solyc09g074650.2	NA	9	+	66469235	66469314	66469235	66469310	66469647	66469713	14102	9,16,3	4,9,6	13,10,0	10,13,0	153	149	1.0495241259130312e-15	2.92723161305e-14	0.687,0.634,0.327	0.559,0.428,NA	0.056
14835	gene:Solyc02g069580.2	NA	2	-	39431856	39432077	39432023	39432077	39431088	39431253	14835	40,181,88	31,36,22	256,188,94	50,30,10	316	149	1.1301244550284667e-15	3.14339028378e-14	0.378,0.703,0.654	0.707,0.747,0.816	-0.178
15357	gene:Solyc03g120010.2	NA	3	-	68519037	68519276	68519204	68519276	68518510	68518644	15357	0,6,4	0,4,8	4,3,5	9,17,7	316	149	1.1309866742535838e-15	3.14339028378e-14	NA,0.414,0.191	0.173,0.077,0.252	0.135
5450	gene:Solyc08g067180.2	NA	8	-	56155593	56155712	56155638	56155712	56155345	56155503	5450	28,78,54	0,3,2	98,45,61	3,5,3	194	149	1.1388182625236125e-15	3.1596233962e-14	1.0,0.952,0.954	0.962,0.874,0.94	0.043
1178	gene:Solyc06g068560.2	NA	6	-	42493836	42494008	42493879	42494008	42493430	42493526	1178	67,137,87	13,22,14	265,85,72	26,14,9	192	149	1.1711323903079409e-15	3.24360751033e-14	0.8,0.829,0.828	0.888,0.825,0.861	-0.039
1191	gene:Solyc03g121730.2	NA	3	+	69807635	69807833	69807635	69807788	69808401	69808512	1191	6,9,3	109,255,91	7,4,0	226,178,71	194	149	1.2351295393702927e-15	3.41489647906e-14	0.041,0.026,0.025	0.023,0.017,0.0	0.017
7177	gene:Solyc01g099970.2	NA	1	-	90061137	90061327	90061147	90061327	90060927	90061065	7177	8,16,6	6,2,4	26,9,9	2,0,0	159	149	1.2681457152873604e-15	3.50008217419e-14	0.555,0.882,0.584	0.924,1.0,1.0	-0.301
11841	gene:Solyc09g083400.2	NA	9	-	69054934	69055058	69054969	69055058	69054524	69054596	11841	10,28,15	3,0,0	35,21,10	6,1,0	184	149	1.2874477484317753e-15	3.54718676521e-14	0.73,1.0,1.0	0.825,0.944,1.0	-0.013
14243	gene:Solyc11g006460.1	NA	11	-	1151447	1151664	1151450	1151664	1151184	1151326	14243	50,181,65	0,0,0	123,111,153	101,0,0	152	149	1.326911730286744e-15	3.64958217672e-14	1.0,1.0,1.0	0.544,1.0,1.0	0.152
6208	gene:Solyc05g008810.2	NA	5	-	3047758	3047831	3047764	3047831	3046256	3046500	6208	17,12,5	8,30,15	5,7,3	12,22,12	155	149	1.5291754956260268e-15	4.19861853211e-14	0.671,0.278,0.243	0.286,0.234,0.194	0.159
6418	gene:Solyc05g025650.2	NA	5	-	35398223	35398442	35398278	35398442	35397596	35397929	6418	36,69,46	3,5,6	101,67,49	11,7,13	204	149	1.836421602856166e-15	5.03350791664e-14	0.898,0.91,0.848	0.87,0.875,0.734	0.059
3944	gene:Solyc08g005490.2	NA	8	-	364151	364351	364155	364351	363589	363800	3944	3,2,1	121,200,102	12,4,1	378,217,137	153	149	1.8490581607300526e-15	5.05940569151e-14	0.024,0.01,0.009	0.03,0.018,0.007	-0.004
9806	gene:Solyc12g096230.1	NA	12	+	65247854	65247990	65247854	65247956	65248083	65248170	9806	0,4,0	28,24,11	6,14,10	52,27,21	183	149	1.9051907898643017e-15	5.20402372378e-14	0.0,0.119,0.0	0.086,0.297,0.279	-0.181
15997	gene:Solyc02g085640.2	NA	2	+	48477596	48477670	48477596	48477663	48478282	48478417	15997	2,25,11	135,275,141	32,27,17	381,253,142	156	149	1.9547280920025696e-15	5.33016062201e-14	0.014,0.08,0.069	0.074,0.093,0.103	-0.036
6469	gene:Solyc02g087130.2	NA	2	+	49633513	49633606	49633513	49633601	49633686	49633826	6469	138,149,113	3,2,1	212,131,81	6,4,6	154	149	2.0741021101206373e-15	5.64596920885e-14	0.978,0.986,0.991	0.972,0.969,0.929	0.028
3899	gene:Solyc07g062950.2	NA	7	+	65586838	65586978	65586838	65586967	65587150	65587256	3899	20,31,17	44,81,36	31,34,14	119,91,48	160	149	2.1656164917314346e-15	5.88498865133e-14	0.297,0.263,0.305	0.195,0.258,0.214	0.066
1243	gene:Solyc07g018100.2	NA	7	-	9177846	9178003	9177914	9178003	9176322	9176395	1243	2,4,1	4,1,1	4,4,0	14,9,0	217	149	2.2536962335029733e-15	6.11387337191e-14	0.256,0.733,0.407	0.164,0.234,NA	0.266
2152	gene:Solyc01g098500.2	NA	1	+	89008699	89008790	89008699	89008764	89008870	89008963	2152	3,4,1	70,122,102	9,6,0	152,109,38	175	149	2.30350404634956e-15	6.23832921767e-14	0.035,0.027,0.008	0.048,0.045,0.0	-0.008
2185	gene:Solyc01g111980.2	NA	1	-	98117845	98118056	98117919	98118056	98117237	98117668	2185	6,23,18	216,435,322	47,43,20	741,450,262	223	149	2.4054791476998535e-15	6.50339933117e-14	0.018,0.034,0.036	0.041,0.06,0.049	-0.021
11874	gene:Solyc05g053800.2	NA	5	+	63834166	63834281	63834166	63834274	63834355	63834567	11874	2,4,1	15,60,27	2,1,3	124,82,40	156	149	2.4783340896396135e-15	6.68897312969e-14	0.113,0.06,0.034	0.015,0.012,0.067	0.038
11622	gene:Solyc12g008840.1	NA	12	+	2189472	2189597	2189472	2189583	2189696	2189902	11622	5,2,8	175,238,208	3,4,1	305,165,141	163	149	2.4982297420400085e-15	6.73122343059e-14	0.025,0.008,0.034	0.009,0.022,0.006	0.01
726	gene:Solyc08g076890.2	NA	8	+	60822337	60822385	60822337	60822382	60822457	60822607	726	32,70,26	7,2,9	50,6,15	3,15,0	152	149	2.690539710145213e-15	7.23709579661e-14	0.818,0.972,0.739	0.942,0.282,1.0	0.102
7786	gene:Solyc11g044330.1	NA	11	-	32954417	32954527	32954419	32954527	32954322	32954327	7786	10,4,7	9,21,6	9,6,3	38,11,9	151	149	2.8151457275577245e-15	7.55945223288e-14	0.523,0.158,0.535	0.189,0.35,0.248	0.143
9902	gene:Solyc06g067950.2	NA	6	+	42119815	42119921	42119815	42119909	42120558	42120673	9902	0,8,4	62,247,102	8,1,3	75,71,53	161	149	3.1425703933936465e-15	8.42442434851e-14	0.0,0.029,0.035	0.09,0.013,0.05	-0.03
7902	gene:Solyc07g005120.2	NA	7	+	138647	138880	138647	138680	139311	139418	7902	11,10,7	48,102,87	39,29,12	90,63,46	349	149	3.4435778077375562e-15	9.21578074347e-14	0.089,0.04,0.033	0.156,0.164,0.1	-0.086
6658	gene:Solyc06g059730.1	NA	6	-	37587318	37587428	37587342	37587428	37587069	37587227	6658	0,1,2	2,5,1	3,0,0	2,2,0	173	149	3.450477872482854e-15	9.21870098254e-14	0.0,0.147,0.633	0.564,0.0,NA	-0.022
13484	gene:Solyc04g079970.2	NA	4	+	64286520	64286603	64286520	64286599	64286701	64286818	13484	28,69,38	2216,3911,2572	119,86,60	6494,3994,2843	153	149	3.485830602069919e-15	9.29750111846e-14	0.012,0.017,0.014	0.018,0.021,0.02	-0.005
6963	gene:Solyc01g106590.2	NA	1	+	94413345	94413523	94413345	94413519	94414529	94414670	6963	32,40,28	3,7,2	64,29,24	14,7,5	153	149	3.5265220800158076e-15	9.39025258555e-14	0.912,0.848,0.932	0.817,0.801,0.824	0.083
45	gene:Solyc02g070860.2	NA	2	+	40465725	40465805	40465725	40465786	40466384	40466449	45	0,2,1	31,50,29	2,4,1	65,54,31	168	149	3.6809245386986625e-15	9.78497025614e-14	0.0,0.034,0.03	0.027,0.062,0.028	-0.018
8282	gene:Solyc11g013770.1	NA	11	+	7149380	7149466	7149380	7149430	7150744	7150815	8282	0,5,1	46,57,42	4,9,2	111,52,59	185	149	4.329239067269403e-15	1.14891344478e-13	0.0,0.066,0.019	0.028,0.122,0.027	-0.031
9398	gene:Solyc09g008100.2	NA	9	-	1575258	1575323	1575275	1575323	1575047	1575157	9398	3,2,3	28,24,12	8,6,6	41,34,22	166	149	4.379418058031551e-15	1.16028989284e-13	0.088,0.07,0.183	0.149,0.137,0.197	-0.047
8404	gene:Solyc12g020000.1	NA	12	-	12872006	12872133	12872010	12872133	12869248	12870055	8404	1,9,4	137,325,168	12,13,7	453,344,178	153	149	4.5147973191061184e-15	1.1941638909e-13	0.007,0.026,0.023	0.025,0.035,0.037	-0.014
9348	gene:Solyc05g016030.2	NA	5	+	13614010	13614101	13614010	13614079	13614184	13614256	9348	11,13,14	48,77,78	18,4,5	103,63,48	171	149	4.573789927630869e-15	1.20775451167e-13	0.166,0.128,0.135	0.132,0.052,0.083	0.054
13821	gene:Solyc05g006410.2	NA	5	-	1047103	1047177	1047122	1047177	1046529	1046630	13821	1,1,1	3,7,5	13,5,4	5,1,3	168	149	4.696504246973048e-15	1.23809837873e-13	0.228,0.112,0.151	0.698,0.816,0.542	-0.522
14348	gene:Solyc05g055160.2	NA	5	-	64923610	64923820	64923621	64923820	64922955	64923453	14348	166,306,182	2448,4577,2903	479,268,203	8537,4930,3381	160	149	4.831999426711447e-15	1.27170532176e-13	0.059,0.059,0.055	0.05,0.048,0.053	0.007
1902	gene:Solyc10g047950.1	NA	10	-	43151094	43151291	43151109	43151291	43149237	43149336	1902	14,20,15	62,130,106	34,22,10	119,106,62	164	149	5.7446822262241746e-15	1.50940574388e-13	0.17,0.123,0.114	0.206,0.159,0.128	-0.029
4966	gene:Solyc12g019440.1	NA	12	+	10283105	10283243	10283105	10283142	10283425	10283598	4966	5,7,6	8,14,11	7,4,2	22,18,4	250	149	6.095285514865083e-15	1.59887902679e-13	0.271,0.23,0.245	0.159,0.117,0.23	0.08
8073	gene:Solyc09g005130.2	NA	9	+	85283	85522	85283	85347	86546	86946	8073	2,2,4	25,32,20	2,3,0	63,53,18	324	149	6.2004625450326684e-15	1.62378449818e-13	0.035,0.028,0.084	0.014,0.025,0.0	0.036
10376	gene:Solyc03g119010.2	NA	3	-	67739086	67739273	67739097	67739273	67738241	67738325	10376	5,5,3	204,396,225	18,8,4	630,395,225	160	149	6.331872111916815e-15	1.65546639895e-13	0.022,0.012,0.012	0.026,0.019,0.016	-0.005
8416	gene:Solyc09g090550.2	NA	9	+	70042524	70042732	70042524	70042726	70043024	70043191	8416	24,36,36	12,17,4	48,35,28	12,7,2	155	149	6.58557139876082e-15	1.71896411346e-13	0.658,0.671,0.896	0.794,0.828,0.931	-0.109
6420	gene:Solyc05g025650.2	NA	5	-	35398278	35398442	35398285	35398442	35397596	35397929	6420	7,11,10	8,10,17	17,13,15	14,15,5	156	149	6.7362791420758315e-15	1.752536885e-13	0.455,0.512,0.36	0.537,0.453,0.741	-0.135
7292	gene:Solyc08g078860.2	NA	8	+	62553764	62553864	62553764	62553860	62557753	62558122	7292	2,17,7	189,562,293	19,14,10	503,464,251	153	149	6.734061755705237e-15	1.752536885e-13	0.01,0.029,0.023	0.035,0.029,0.037	-0.013
1144	gene:Solyc01g079710.2	NA	1	-	78819284	78819395	78819316	78819395	78818705	78818824	1144	38,38,33	248,359,263	94,57,39	648,319,257	181	149	7.082822024243462e-15	1.83967897749e-13	0.112,0.08,0.094	0.107,0.128,0.111	-0.02
3397	gene:Solyc06g053790.2	NA	6	+	36657026	36657112	36657026	36657108	36657204	36657921	3397	18,9,9	278,485,341	18,5,1	683,323,254	153	149	7.257547240299059e-15	1.8819816128e-13	0.059,0.018,0.025	0.025,0.015,0.004	0.019
7719	gene:Solyc03g093840.1	NA	3	-	55519150	55519326	55519201	55519326	55518212	55518275	7719	6,26,22	0,4,2	15,28,19	9,0,3	200	149	7.38426776470783e-15	1.91171826143e-13	1.0,0.829,0.891	0.554,1.0,0.825	0.114
8076	gene:Solyc06g074970.1	NA	6	-	46473299	46473386	46473306	46473386	46471958	46472245	8076	2,1,0	18,32,33	8,0,0	70,22,22	156	149	7.699833156759878e-15	1.99016860257e-13	0.096,0.029,0.0	0.098,0.0,0.0	0.009
1292	gene:Solyc12g044290.1	NA	12	-	38691825	38692021	38691837	38692021	38691635	38691724	1292	3,1,1	125,149,98	11,0,0	211,101,79	161	149	7.818536944364053e-15	2.01756392369e-13	0.022,0.006,0.009	0.046,0.0,0.0	-0.003
9427	gene:Solyc02g062570.2	NA	2	+	34298080	34298322	34298080	34298314	34299299	34299525	9427	1,13,6	8,22,18	1,4,2	20,39,14	157	149	8.03425871089201e-15	2.06986502828e-13	0.106,0.359,0.24	0.045,0.089,0.119	0.151
8317	gene:Solyc02g071740.2	NA	2	-	41113292	41113419	41113339	41113419	41112293	41112356	8317	16,18,17	133,314,197	15,8,6	198,194,115	196	149	8.318734621265029e-15	2.13968101199e-13	0.084,0.042,0.062	0.054,0.03,0.038	0.022
11348	gene:Solyc08g078390.2	NA	8	+	62212897	62212962	62212897	62212958	62213256	62213440	11348	8,9,6	100,248,150	7,7,3	374,275,133	153	149	8.349536578003224e-15	2.14412856785e-13	0.072,0.034,0.037	0.018,0.024,0.021	0.027
14850	gene:Solyc08g082420.2	NA	8	+	65234686	65234807	65234686	65234780	65235973	65236128	14850	45,88,52	0,0,9	100,95,32	2,3,0	176	149	1.2602745377845773e-14	3.23110774065e-13	1.0,1.0,0.83	0.977,0.964,1.0	-0.037
10421	gene:Solyc11g030720.1	NA	11	+	23051637	23051862	23051637	23051720	23056074	23056453	10421	44,83,34	14,10,9	103,66,18	7,8,0	291	149	1.4723563910734316e-14	3.76875740747e-13	0.617,0.81,0.659	0.883,0.809,1.0	-0.202
7079	gene:Solyc06g053860.2	NA	6	-	36724527	36724774	36724542	36724774	36722237	36722791	7079	2,8,5	3,15,6	6,9,0	24,18,5	164	149	1.4935288550538308e-14	3.81679596292e-13	0.377,0.326,0.431	0.185,0.312,0.0	0.212
16492	gene:Solyc03g119400.2	NA	3	+	68030710	68030916	68030710	68030893	68031024	68031604	16492	3,4,3	1,4,0	6,3,3	0,3,0	172	149	1.9034873175156134e-14	4.85664690176e-13	0.722,0.464,1.0	1.0,0.464,1.0	-0.093
11962	gene:Solyc08g079500.2	NA	8	-	63006305	63006516	63006440	63006516	63004923	63005489	11962	14,17,11	5,2,0	22,11,9	16,0,0	284	149	2.014329497102324e-14	5.13120531605e-13	0.595,0.817,1.0	0.419,1.0,1.0	-0.002
16036	gene:Solyc05g052210.2	NA	5	-	62493664	62493809	62493735	62493809	62492972	62493018	16036	8,13,21	5,6,2	34,18,4	5,2,2	220	149	2.0414620747694268e-14	5.19198768054e-13	0.52,0.595,0.877	0.822,0.859,0.575	-0.088
2870	gene:Solyc04g008050.2	NA	4	+	1711078	1711244	1711078	1711155	1711560	1712704	2870	6,0,11	9,16,7	31,13,15	40,19,13	238	149	2.1571698825979985e-14	5.47748576589e-13	0.294,0.0,0.496	0.327,0.3,0.419	-0.085
11265	gene:Solyc11g012900.1	NA	11	-	5683306	5683529	5683419	5683529	5682713	5683091	11265	9,10,5	3,0,0	12,6,9	5,0,0	262	149	2.22944585446772e-14	5.65196576843e-13	0.63,1.0,1.0	0.577,1.0,1.0	0.018
743	gene:Solyc08g076890.2	NA	8	+	60822030	60822241	60822030	60822232	60822457	60822607	743	117,149,78	0,0,0	145,73,85	0,27,15	158	149	2.3295014263227836e-14	5.89620217476e-13	1.0,1.0,1.0	1.0,0.718,0.842	0.147
7460	gene:Solyc08g078540.2	NA	8	-	62331829	62331941	62331900	62331941	62330159	62330236	7460	2,15,12	2,0,0	50,25,21	4,0,1	220	149	2.4529093096910805e-14	6.19867368548e-13	0.404,1.0,1.0	0.894,1.0,0.934	-0.141
2	gene:Solyc03g095490.2	NA	3	+	56617301	56617413	56617301	56617340	56617653	56619078	2	98,203,140	0,4,0	238,141,84	0,9,0	222	149	2.4585313855329537e-14	6.20300367065e-13	1.0,0.971,1.0	1.0,0.913,1.0	0.019
16360	gene:Solyc04g070980.2	NA	4	+	57826957	57827157	57826957	57827152	57827263	57827348	16360	1,0,2	53,145,83	1,0,7	95,74,72	154	149	2.5473270690923167e-14	6.41683818833e-13	0.018,0.0,0.023	0.01,0.0,0.086	-0.018
9930	gene:Solyc12g021290.1	NA	12	-	15394731	15394952	15394797	15394952	15394594	15394653	9930	23,41,32	7,14,6	63,52,36	12,10,5	215	149	2.8064829272585914e-14	7.05846023068e-13	0.695,0.67,0.787	0.784,0.783,0.833	-0.083
3164	gene:Solyc10g007500.2	NA	10	-	1833580	1833750	1833586	1833750	1832682	1833332	3164	144,248,148	80,126,57	259,181,91	149,89,78	155	149	2.8329825699089908e-14	7.11383439627e-13	0.634,0.654,0.714	0.626,0.662,0.529	0.062
13597	gene:Solyc11g044750.1	NA	11	+	32360869	32361026	32360869	32360983	32361176	32361250	13597	3,2,1	51,138,79	11,3,1	211,124,70	192	149	3.322326264915485e-14	8.32943409545e-13	0.044,0.011,0.01	0.039,0.018,0.011	-0.001
10981	gene:Solyc11g065960.1	NA	11	+	51586038	51586286	51586038	51586254	51587572	51587689	10981	3,1,5	43,93,104	20,3,7	137,47,62	181	149	3.346488285511858e-14	8.37677745916e-13	0.054,0.009,0.038	0.107,0.05,0.085	-0.047
6112	gene:Solyc06g009830.2	NA	6	+	3870748	3871015	3870748	3870781	3873656	3873755	6112	26,43,42	4,15,0	60,60,18	8,0,5	383	149	3.472469536064378e-14	8.67843961218e-13	0.717,0.527,1.0	0.745,1.0,0.583	-0.028
3410	gene:Solyc09g090660.2	NA	9	+	70117173	70117227	70117173	70117225	70117788	70117863	3410	8,5,8	209,420,326	19,9,9	568,316,267	151	149	3.9382391393995466e-14	9.82702124878e-13	0.036,0.012,0.024	0.032,0.027,0.032	-0.006
10989	gene:Solyc08g065890.2	NA	8	-	54235487	54235583	54235503	54235583	54235206	54235373	10989	6,16,1	199,439,226	9,7,8	656,527,308	165	149	4.012747149154072e-14	9.99722091948e-13	0.027,0.032,0.004	0.012,0.012,0.023	0.005
7178	gene:Solyc02g021420.2	NA	2	-	22630792	22630929	22630793	22630929	22630626	22630637	7178	1,6,0	94,190,124	7,2,5	234,155,98	150	149	4.2168757131758825e-14	1.04893130984e-12	0.01,0.03,0.0	0.029,0.013,0.048	-0.017
10540	gene:Solyc05g007160.2	NA	5	-	1756101	1756157	1756105	1756157	1755829	1756009	10540	62,113,77	1,3,1	176,155,87	4,7,2	153	149	4.2714520001456694e-14	1.0608441822e-12	0.984,0.973,0.987	0.977,0.956,0.977	0.011
9776	gene:Solyc12g014480.1	NA	12	-	5452233	5452422	5452259	5452422	5451685	5451832	9776	1,4,1	0,1,0	10,1,0	0,2,0	175	149	4.399572638041307e-14	1.09095652759e-12	1.0,0.773,1.0	1.0,0.299,NA	0.275
2156	gene:Solyc01g098500.2	NA	1	+	89006445	89006640	89006445	89006493	89006908	89007075	2156	0,0,2	2,5,4	2,2,0	8,2,3	296	149	4.4475283548602835e-14	1.10112753497e-12	0.0,0.0,0.201	0.112,0.335,0.0	-0.082
3152	gene:Solyc11g073130.1	NA	11	+	56218321	56218522	56218321	56218504	56220377	56220445	3152	6,13,1	1,4,0	2,4,2	10,2,3	167	149	4.6519982372987986e-14	1.14995657361e-12	0.843,0.744,1.0	0.151,0.641,0.373	0.474
6909	gene:Solyc03g117420.2	NA	3	-	66566977	66567116	66566987	66567116	66566655	66566863	6909	2,1,0	42,135,80	6,4,1	190,180,80	159	149	4.8966337565384924e-14	1.20854708734e-12	0.043,0.007,0.0	0.029,0.02,0.012	-0.004
10402	gene:Solyc01g102680.2	NA	1	+	91418252	91418396	91418252	91418353	91418466	91418553	10402	45,177,75	0,2,4	139,133,45	5,9,6	192	149	4.9787846732697314e-14	1.22691479448e-12	1.0,0.986,0.936	0.956,0.92,0.853	0.064
6955	gene:Solyc11g007010.1	NA	11	+	1501741	1501865	1501741	1501861	1502180	1502446	6955	30,36,15	2,1,1	47,35,32	5,10,2	153	149	5.6308651115272235e-14	1.38545471814e-12	0.936,0.972,0.936	0.902,0.773,0.94	0.076
4822	gene:Solyc05g009800.2	NA	5	-	4020330	4020402	4020338	4020402	4020043	4020112	4822	39,101,41	1,3,2	136,103,40	10,4,1	157	149	5.804272675135723e-14	1.42591033056e-12	0.974,0.97,0.951	0.928,0.961,0.974	0.011
7384	gene:Solyc08g014420.2	NA	8	+	4454897	4455031	4454897	4455027	4456480	4456618	7384	1,4,0	55,159,93	5,5,1	201,121,74	153	149	5.996368526770877e-14	1.4708248612e-12	0.017,0.024,0.0	0.024,0.039,0.013	-0.012
14076	gene:Solyc07g066650.2	NA	7	-	68010431	68010505	68010440	68010505	68009259	68009318	14076	11,35,20	184,467,262	116,128,26	427,383,319	158	149	6.778368792562985e-14	1.66007272744e-12	0.053,0.066,0.067	0.204,0.24,0.071	-0.11
12980	gene:Solyc10g074690.1	NA	10	-	58280750	58280808	58280760	58280808	58280559	58280595	12980	8,17,3	433,696,439	16,20,9	526,320,275	159	149	6.878499209584608e-14	1.68199972968e-12	0.017,0.022,0.006	0.028,0.055,0.03	-0.023
3360	gene:Solyc06g060080.2	NA	6	+	37990324	37990535	37990324	37990523	37990625	37990668	3360	9,22,16	650,1388,894	30,24,20	1529,1112,863	161	149	7.178402867633624e-14	1.75263466937e-12	0.013,0.014,0.016	0.018,0.02,0.021	-0.005
6849	gene:Solyc05g018520.2	NA	5	-	22140197	22140329	22140235	22140329	22136500	22136569	6849	26,41,26	2,0,3	55,45,26	0,2,0	187	149	8.858787363470315e-14	2.15958456925e-12	0.912,1.0,0.874	1.0,0.947,1.0	-0.054
6153	gene:Solyc04g076810.2	NA	4	-	61684094	61684155	61684099	61684155	61683942	61683996	6153	8,9,8	118,282,163	9,11,3	369,289,149	154	149	9.263932592762152e-14	2.25488666023e-12	0.062,0.03,0.045	0.023,0.036,0.019	0.02
6639	gene:Solyc07g055020.2	NA	7	+	63166955	63168156	63166955	63167119	63172125	63172188	6639	74,172,131	3,8,2	257,157,65	1,5,0	1186	149	1.1334302939268735e-13	2.75460011709e-12	0.756,0.73,0.892	0.97,0.798,1.0	-0.13
13150	gene:Solyc11g012530.1	NA	11	+	5346374	5346434	5346374	5346410	5346514	5346598	13150	14,18,9	0,0,3	36,14,1	0,1,5	173	149	1.2492097065417027e-13	3.03133915028e-12	1.0,1.0,0.721	1.0,0.923,0.147	0.217
11961	gene:Solyc08g079500.2	NA	8	-	63006310	63006516	63006440	63006516	63004923	63005489	11961	14,16,11	5,2,0	22,11,9	16,0,0	279	149	1.2540054445172041e-13	3.03833074878e-12	0.599,0.81,1.0	0.423,1.0,1.0	-0.005
7329	gene:Solyc01g099840.2	NA	1	+	89985312	89985474	89985312	89985458	89986254	89986750	7329	413,897,521	11,21,14	1326,1040,509	22,23,7	165	149	1.2997438571619522e-13	3.14434984957e-12	0.971,0.975,0.971	0.982,0.976,0.985	-0.009
14451	gene:Solyc05g053440.2	NA	5	+	63518407	63518551	63518407	63518535	63519110	63519424	14451	117,201,158	6216,12049,7013	339,207,181	14257,6438,7530	165	149	1.3690016209215643e-13	3.30685779666e-12	0.017,0.015,0.02	0.021,0.028,0.021	-0.006
14033	gene:Solyc01g081450.2	NA	1	-	80661757	80661825	80661788	80661825	80661643	80661681	14033	4,9,6	0,2,0	19,16,3	3,4,0	180	149	1.4181800664574812e-13	3.42044341257e-12	1.0,0.788,1.0	0.84,0.768,1.0	0.06
4378	gene:Solyc02g088200.2	NA	2	-	50368221	50368322	50368254	50368322	50367582	50367620	4378	27,106,59	5,8,0	71,56,31	11,7,0	182	149	1.556854417903543e-13	3.74920783189e-12	0.816,0.916,1.0	0.841,0.868,1.0	0.008
4590	gene:Solyc12g056740.1	NA	12	-	62817959	62818090	62818041	62818090	62817357	62817866	4590	2,5,4	50,98,61	10,9,7	136,114,41	231	149	1.5980356988583826e-13	3.84254947589e-12	0.025,0.032,0.041	0.045,0.048,0.099	-0.031
1231	gene:Solyc01g109830.2	NA	1	-	96675917	96676133	96675961	96676133	96675181	96675230	1231	0,3,2	36,30,31	10,4,2	60,61,53	193	149	2.003186502261048e-13	4.80946592903e-12	0.0,0.072,0.047	0.114,0.048,0.028	-0.024
12208	gene:Solyc10g076800.1	NA	10	-	59762007	59762111	59762042	59762111	59761731	59761925	12208	8,24,24	13,29,16	39,19,8	44,23,30	184	149	2.05807306180136e-13	4.93377937927e-12	0.333,0.401,0.548	0.418,0.401,0.178	0.095
6704	gene:Solyc07g049180.2	NA	7	-	59443958	59447380	59447165	59447380	59441701	59441735	6704	158,438,217	13,7,0	570,467,166	20,19,7	3356	149	2.326526611193504e-13	5.56892568924e-12	0.35,0.735,1.0	0.559,0.522,0.513	0.164
6032	gene:Solyc02g005180.2	NA	2	+	7138985	7139206	7138985	7139051	7139300	7139358	6032	48,134,82	7,15,7	72,39,17	15,8,0	304	149	2.5322680643375203e-13	6.05227322004e-12	0.771,0.814,0.852	0.702,0.705,1.0	0.01
25	gene:Solyc01g103980.2	NA	1	+	92456498	92456708	92456498	92456695	92457411	92457510	25	0,0,3	40,99,54	6,3,0	59,54,30	162	149	2.6827670309857915e-13	6.40233274913e-12	0.0,0.0,0.049	0.086,0.049,0.0	-0.029
498	gene:Solyc05g009710.2	NA	5	-	3907374	3907597	3907543	3907597	3907071	3907100	498	0,10,0	15,26,7	16,12,1	57,26,9	318	149	2.7809552886259423e-13	6.62669075533e-12	0.0,0.153,0.0	0.116,0.178,0.049	-0.063
16461	gene:Solyc10g085100.1	NA	10	-	64409631	64409759	64409685	64409759	64409434	64409490	16461	4,8,9	121,182,113	0,0,1	15,18,12	203	149	2.951526537218438e-13	7.02259762304e-12	0.024,0.031,0.055	0.0,0.0,0.058	0.017
9278	gene:Solyc09g074970.2	NA	9	+	66770888	66771094	66770888	66771021	66771268	66771370	9278	4,2,2	0,6,6	2,0,2	13,0,0	222	149	3.292071251806708e-13	7.82113334823e-12	1.0,0.183,0.183	0.094,NA,1.0	-0.092
1744	gene:Solyc06g066030.2	NA	6	+	41386365	41386654	41386365	41386600	41386732	41386925	1744	175,321,222	21,51,30	468,262,185	61,70,27	203	149	3.5861903229273945e-13	8.50715103511e-12	0.859,0.822,0.845	0.849,0.733,0.834	0.037
2849	gene:Solyc01g107750.2	NA	1	-	95197078	95197318	95197093	95197318	95195185	95195639	2849	27,76,55	2,10,6	88,74,32	19,22,5	164	149	3.719788509454982e-13	8.81090203657e-12	0.925,0.873,0.893	0.808,0.753,0.853	0.092
2709	gene:Solyc04g016550.2	NA	4	-	7372834	7372992	7372913	7372992	7371957	7372113	2709	2,1,0	0,8,5	3,4,1	5,25,9	228	149	3.8188947297884284e-13	9.02058595565e-12	1.0,0.076,0.0	0.282,0.095,0.068	0.21
4996	gene:Solyc09g057900.1	NA	9	-	52095956	52096178	52096085	52096178	52095649	52095853	4996	0,2,2	3,6,0	5,5,3	3,7,4	278	149	3.819681009576508e-13	9.02058595565e-12	0.0,0.152,1.0	0.472,0.277,0.287	0.039
13324	gene:Solyc01g105180.2	NA	1	+	93450950	93451033	93450950	93451019	93451481	93451572	13324	9,28,8	3,3,0	28,35,17	10,6,0	163	149	3.8612275609077026e-13	9.10515325284e-12	0.733,0.895,1.0	0.719,0.842,1.0	0.022
4974	gene:Solyc02g037530.2	NA	2	+	31053589	31053757	31053589	31053754	31053842	31053965	4974	1,1,2	5,30,23	6,1,3	42,11,18	152	149	4.028148600540704e-13	9.48467630424e-12	0.164,0.032,0.079	0.123,0.082,0.14	-0.023
2599	gene:Solyc08g075530.2	NA	8	+	59697730	59697905	59697730	59697817	59697983	59698169	2599	0,8,2	80,118,98	8,11,3	213,118,101	237	149	4.0508510300601185e-13	9.52400086623e-12	0.0,0.041,0.013	0.023,0.055,0.018	-0.014
11206	gene:Solyc01g112090.2	NA	1	+	98195836	98196029	98195836	98196024	98196672	98196816	11206	2,0,0	2,7,3	1,5,1	15,9,3	154	149	4.117239315804431e-13	9.66576744701e-12	0.492,0.0,0.0	0.061,0.35,0.244	-0.054
735	gene:Solyc08g076890.2	NA	8	+	60822030	60822247	60822030	60822232	60822457	60822607	735	180,182,87	0,0,0	206,128,98	0,27,15	164	149	4.1555317145908067e-13	9.74125381249e-12	1.0,1.0,1.0	1.0,0.812,0.856	0.111
15974	gene:Solyc02g062920.2	NA	2	+	34864153	34864306	34864153	34864278	34864473	34864544	15974	0,8,0	0,0,2	8,5,5	1,1,0	177	149	4.3812074624475106e-13	1.02551272019e-11	NA,1.0,0.0	0.871,0.808,1.0	-0.393
14807	gene:Solyc02g088300.2	NA	2	+	50441668	50441878	50441668	50441870	50442619	50442808	14807	22,115,44	2,2,0	140,138,50	8,3,0	157	149	4.551041546442171e-13	1.0636970448e-11	0.913,0.982,1.0	0.943,0.978,1.0	-0.009
6516	gene:Solyc08g042030.1	NA	8	-	24130405	24130640	24130523	24130640	24129279	24129322	6516	2,2,0	4,3,2	13,3,7	2,0,0	267	149	4.744111616466826e-13	1.10719193167e-11	0.218,0.271,0.0	0.784,1.0,1.0	-0.765
3525	gene:Solyc09g055570.2	NA	9	+	42209936	42210149	42209936	42210008	42210967	42211042	3525	7,21,1	36,72,35	18,23,4	73,49,35	290	149	4.842162560945409e-13	1.12841585671e-11	0.091,0.13,0.014	0.112,0.194,0.055	-0.042
16550	gene:Solyc07g062400.2	NA	7	-	65162132	65162361	65162277	65162361	65161484	65161567	16550	16,39,19	209,586,284	11,3,1	1084,670,475	294	149	5.078335479671969e-13	1.18171824138e-11	0.037,0.033,0.033	0.005,0.002,0.001	0.032
14596	gene:Solyc09g072580.2	NA	9	+	65112710	65112837	65112710	65112780	65113995	65114048	14596	0,2,0	29,33,30	0,6,0	61,22,15	206	149	5.086125741184502e-13	1.18179817734e-11	0.0,0.042,0.0	0.0,0.165,0.0	-0.041
3549	gene:Solyc02g083370.1	NA	2	+	46806293	46806496	46806293	46806448	46806612	46806709	3549	2,1,3	0,4,0	1,1,1	2,0,1	197	149	5.172181188670843e-13	1.19904417263e-11	1.0,0.159,1.0	0.274,1.0,0.431	0.151
6187	gene:Solyc09g083120.2	NA	9	-	68802268	68802430	68802331	68802430	68801689	68801848	6187	0,6,7	6,27,11	5,3,0	25,19,4	212	149	5.175458464089987e-13	1.19904417263e-11	0.0,0.135,0.309	0.123,0.1,0.0	0.074
14549	gene:Solyc09g009550.2	NA	9	-	2962247	2962487	2962275	2962487	2961878	2962146	14549	1,0,4	10,16,18	3,9,0	17,15,6	177	149	5.836476690546774e-13	1.35021698366e-11	0.078,0.0,0.158	0.129,0.336,0.0	-0.076
5667	gene:Solyc01g101240.2	NA	1	+	91059384	91059464	91059384	91059445	91059596	91059691	5667	18,29,38	216,513,295	73,55,27	675,492,311	168	149	5.881482876949461e-13	1.35864822791e-11	0.069,0.048,0.103	0.088,0.09,0.071	-0.01
3113	gene:Solyc03g114950.2	NA	3	+	64812753	64812832	64812753	64812828	64812926	64813051	3113	4,7,17	129,372,255	2,2,1	186,138,66	153	149	6.205383697405492e-13	1.43138719881e-11	0.029,0.018,0.061	0.01,0.014,0.015	0.023
8438	gene:Solyc03g115390.2	NA	3	-	65120835	65120995	65120908	65120995	65120460	65120524	8438	0,7,4	0,4,0	5,1,2	4,1,2	222	149	6.482308299008864e-13	1.4930948143e-11	NA,0.54,1.0	0.456,0.402,0.402	0.35
6318	gene:Solyc09g064430.2	NA	9	+	61655149	61655336	61655149	61655290	61656033	61656103	6318	6,12,5	20,62,56	20,14,2	59,54,19	195	149	7.155761395807305e-13	1.64582512104e-11	0.186,0.129,0.064	0.206,0.165,0.074	-0.022
5885	gene:Solyc01g088380.1	NA	1	-	83159763	83159842	83159779	83159842	83159454	83159640	5885	0,3,0	0,4,6	1,1,0	6,8,4	165	149	7.508170923694369e-13	1.7243802107e-11	NA,0.404,0.0	0.131,0.101,0.0	0.125
14422	gene:Solyc04g079530.2	NA	4	+	63965411	63965629	63965411	63965478	63965737	63966309	14422	4,6,6	4,4,0	16,18,2	2,0,0	300	149	8.298968535377767e-13	1.90324610775e-11	0.332,0.427,1.0	0.799,1.0,1.0	-0.347
4377	gene:Solyc07g063330.2	NA	7	-	65813689	65813817	65813723	65813817	65812695	65813559	4377	0,3,2	42,87,46	4,3,2	93,52,30	183	149	8.551620273523478e-13	1.95835806264e-11	0.0,0.027,0.034	0.034,0.045,0.051	-0.023
6086	gene:Solyc03g119280.2	NA	3	-	67913731	67913879	67913761	67913879	67912817	67912960	6086	1,4,2	4,46,12	1,4,0	49,27,22	179	149	8.615857738928752e-13	1.9702256818e-11	0.172,0.067,0.122	0.017,0.11,0.0	0.078
8527	gene:Solyc11g069530.1	NA	11	-	54142817	54143008	54142864	54143008	54141904	54142000	8527	3,3,2	54,139,65	4,10,4	144,150,81	196	149	8.712224534600798e-13	1.98939573186e-11	0.041,0.016,0.023	0.021,0.048,0.036	-0.008
2592	gene:Solyc11g066980.1	NA	11	+	52759869	52759976	52759869	52759920	52764224	52764284	2592	18,31,21	10,22,24	64,45,20	23,26,20	205	149	8.731161380199771e-13	1.99085533195e-11	0.567,0.506,0.389	0.669,0.557,0.421	-0.062
8038	gene:Solyc01g112080.2	NA	1	+	98191709	98191895	98191709	98191891	98191968	98192257	8038	3,4,4	164,279,181	8,5,1	238,82,126	153	149	9.094006026320257e-13	2.07061514545e-11	0.018,0.014,0.021	0.032,0.056,0.008	-0.014
15236	gene:Solyc01g102290.2	NA	1	-	91102874	91102966	91102886	91102966	91102510	91102745	15236	1122,3706,1867	0,105,0	4217,4384,1537	0,92,0	161	149	9.186479265124801e-13	2.08867372403e-11	1.0,0.97,1.0	1.0,0.978,1.0	-0.003
7387	gene:Solyc11g005020.1	NA	11	-	30565	30635	30580	30635	30298	30488	7387	4,30,24	5,16,3	34,30,11	9,9,1	164	149	9.34659586686625e-13	2.12203828909e-11	0.421,0.63,0.879	0.774,0.752,0.909	-0.168
748	gene:Solyc08g076890.2	NA	8	+	60822030	60822247	60822030	60822190	60822457	60822484	748	436,581,442	0,7,0	555,439,294	8,0,10	206	149	9.378014671070603e-13	2.12612989757e-11	1.0,0.984,1.0	0.98,1.0,0.955	0.016
7170	gene:Solyc03g119290.2	NA	3	+	67935284	67935453	67935284	67935415	67940341	67940581	7170	69,101,44	2,1,0	133,60,56	7,0,0	187	149	1.2263669772928255e-12	2.77638287156e-11	0.965,0.988,1.0	0.938,1.0,1.0	0.005
1717	gene:Solyc06g036720.2	NA	6	+	27266829	27266904	27266829	27266891	27271790	27271934	1717	2,1,0	40,72,43	7,0,0	96,56,30	162	149	1.2751465435346254e-12	2.88270308346e-11	0.044,0.013,0.0	0.063,0.0,0.0	-0.002
9295	gene:Solyc11g068610.1	NA	11	+	53257838	53258062	53257838	53258039	53259701	53259871	9295	1,18,6	24,47,41	23,12,14	67,48,42	172	149	1.3105538585045471e-12	2.95853339039e-11	0.035,0.249,0.113	0.229,0.178,0.224	-0.078
15248	gene:Solyc02g093220.2	NA	2	-	54158079	54158172	54158128	54158172	54157511	54157954	15248	4,4,7	54,99,88	2,1,3	81,56,40	198	149	1.5752355963310181e-12	3.55099274343e-11	0.053,0.03,0.056	0.018,0.013,0.053	0.018
985	gene:Solyc08g076890.2	NA	8	+	60822030	60822217	60822030	60822190	60822313	60822457	985	162,324,302	0,0,0	309,199,151	0,0,42	176	149	1.5809841195514497e-12	3.55889616699e-11	1.0,1.0,1.0	1.0,1.0,0.753	0.082
16047	gene:Solyc05g052210.2	NA	5	-	62492846	62493018	62492972	62493018	62491615	62491740	16047	45,107,59	2,4,0	143,80,59	1,0,0	275	149	1.714498051790121e-12	3.85397791528e-11	0.924,0.935,1.0	0.987,1.0,1.0	-0.043
7660	gene:Solyc04g071330.2	NA	4	+	58265382	58265491	58265382	58265476	58265611	58265694	7660	2,5,6	70,76,68	2,0,1	109,48,49	164	149	1.7458852286403518e-12	3.91898141139e-11	0.025,0.056,0.074	0.016,0.0,0.018	0.04
14190	gene:Solyc03g113770.2	NA	3	-	63823444	63823665	63823565	63823665	63823068	63823164	14190	2,1,2	8,22,8	0,2,0	21,23,9	270	149	1.828561371740408e-12	4.0987668036e-11	0.121,0.024,0.121	0.0,0.046,0.0	0.073
6419	gene:Solyc05g025650.2	NA	5	-	35398223	35398442	35398285	35398442	35397596	35397929	6419	40,75,50	8,10,17	107,73,51	14,15,5	211	149	1.918810902253641e-12	4.29499704073e-11	0.779,0.841,0.675	0.844,0.775,0.878	-0.067
14706	gene:Solyc08g008380.2	NA	8	+	2811200	2811382	2811200	2811354	2811465	2812049	14706	4,12,9	147,311,187	2,0,3	179,84,55	177	149	2.2267473418056492e-12	4.97725074851e-11	0.022,0.031,0.039	0.009,0.0,0.044	0.013
12570	gene:Solyc01g094640.2	NA	1	-	86080401	86080625	86080413	86080625	86080209	86080274	12570	6,5,7	11,17,18	25,2,8	29,19,7	161	149	2.3685641367867778e-12	5.28679505637e-11	0.335,0.214,0.265	0.444,0.089,0.514	-0.078
4712	gene:Solyc02g082230.2	NA	2	-	45925248	45925466	45925432	45925466	45924708	45924816	4712	1,3,13	2,0,2	17,15,7	0,2,0	333	149	2.4478659404486774e-12	5.45015166257e-11	0.183,1.0,0.744	1.0,0.77,1.0	-0.281
621	gene:Solyc07g045070.2	NA	7	-	58184493	58184637	58184515	58184637	58180802	58181004	621	0,10,6	39,41,28	12,10,6	63,35,12	171	149	2.448618862893559e-12	5.45015166257e-11	0.0,0.175,0.157	0.142,0.199,0.303	-0.104
4638	gene:Solyc02g077850.2	NA	2	-	42696501	42696651	42696562	42696651	42696242	42696314	4638	14,7,11	55,104,43	7,14,5	135,84,42	210	149	2.697836736091039e-12	5.99645224114e-11	0.153,0.046,0.154	0.035,0.106,0.078	0.045
13803	gene:Solyc03g094060.2	NA	3	-	55773952	55774020	55773957	55774020	55772851	55773043	13803	8,21,16	1,7,0	26,22,17	1,0,0	154	149	2.7256800205162495e-12	6.04986600358e-11	0.886,0.744,1.0	0.962,1.0,1.0	-0.111
11459	gene:Solyc01g010920.1	NA	1	-	6444590	6444834	6444596	6444834	6444242	6444507	11459	5,5,0	0,1,0	9,0,0	2,1,0	155	149	2.9871102045132952e-12	6.62087136112e-11	1.0,0.828,NA	0.812,0.0,NA	0.508
15066	gene:Solyc11g013070.1	NA	11	+	5926667	5926867	5926667	5926730	5926979	5927121	15066	1,4,4	0,3,0	3,4,0	2,0,0	286	149	3.037043485264659e-12	6.72215901132e-11	1.0,0.41,1.0	0.439,1.0,NA	0.084
4690	gene:Solyc06g054140.2	NA	6	+	36965177	36965257	36965177	36965243	36965487	36965575	4690	6,4,0	2,1,2	1,0,0	0,1,0	163	149	3.1411701262781335e-12	6.9429484546e-11	0.733,0.785,0.0	1.0,0.0,NA	0.006
1436	gene:Solyc04g009770.2	NA	4	+	3083991	3084154	3083991	3084097	3084251	3084393	1436	54,112,81	0,0,0	188,101,74	0,0,69	206	149	3.4920939092028384e-12	7.70786235592e-11	1.0,1.0,1.0	1.0,1.0,0.437	0.188
6423	gene:Solyc05g025650.2	NA	5	-	35399113	35399198	35399127	35399198	35398979	35399026	6423	1,8,1	2,0,0	2,0,2	4,9,4	163	149	3.6303542589555507e-12	8.00190584578e-11	0.314,1.0,1.0	0.314,0.0,0.314	0.562
5589	gene:Solyc06g051730.2	NA	6	-	35286783	35286926	35286804	35286926	35286537	35286663	5589	8,12,2	48,49,26	12,3,5	91,67,25	170	149	3.722759232119836e-12	8.19420097278e-11	0.127,0.177,0.063	0.104,0.038,0.149	0.025
6282	gene:Solyc05g018810.2	NA	5	+	23877988	23878189	23877988	23878002	23879263	23879625	6282	15,26,22	30,60,53	51,38,35	108,66,47	336	149	4.214578461875134e-12	9.26390030332e-11	0.181,0.161,0.155	0.173,0.203,0.248	-0.042
3865	gene:Solyc07g006780.2	NA	7	-	1631368	1631531	1631469	1631531	1631192	1631301	3865	1,7,2	64,86,90	2,3,0	153,39,83	250	149	4.8407019259647035e-12	1.0625441157e-10	0.009,0.046,0.013	0.008,0.044,0.0	0.005
16343	gene:Solyc04g011570.2	NA	4	+	3994189	3994318	3994189	3994298	3995443	3995567	16343	1,11,0	21,36,14	3,6,1	56,38,17	169	149	5.1090706513331225e-12	1.11990264139e-10	0.04,0.212,0.0	0.045,0.122,0.049	0.012
15846	gene:Solyc05g053720.2	NA	5	-	63757498	63757622	63757522	63757622	63757137	63757421	15846	46,79,54	2,0,0	138,63,28	1,4,2	173	149	5.195159459890686e-12	1.13720249143e-10	0.952,1.0,1.0	0.992,0.931,0.923	0.035
6111	gene:Solyc08g080260.2	NA	8	-	63576737	63576930	63576807	63576930	63576234	63576322	6111	8,16,8	2,2,2	16,19,13	0,4,0	219	149	5.633987011166667e-12	1.23156162352e-10	0.731,0.845,0.731	1.0,0.764,1.0	-0.152
6535	gene:Solyc06g063030.2	NA	6	-	39797540	39797715	39797646	39797715	39796965	39797174	6535	3,4,1	21,20,9	4,7,1	22,10,9	255	149	5.8143861338112935e-12	1.26924770211e-10	0.077,0.105,0.061	0.096,0.29,0.061	-0.068
3027	gene:Solyc03g096900.2	NA	3	-	59272499	59272676	59272544	59272676	59272254	59272395	3027	0,4,0	10,36,29	4,1,3	42,34,22	194	149	6.043773453530235e-12	1.31570212219e-10	0.0,0.079,0.0	0.068,0.022,0.095	-0.035
372	gene:Solyc05g014760.2	NA	5	+	8919870	8920035	8919870	8919916	8920109	8920227	372	2,7,1	20,132,32	3,4,4	185,189,60	268	149	6.040185809060012e-12	1.31570212219e-10	0.053,0.029,0.017	0.009,0.012,0.036	0.014
10179	gene:Solyc01g099770.2	NA	1	+	89916062	89916193	89916062	89916179	89916309	89916736	10179	8,23,12	0,4,1	27,26,9	0,3,0	163	149	6.189157740149747e-12	1.34550593611e-10	1.0,0.84,0.916	1.0,0.888,1.0	-0.044
987	gene:Solyc08g076890.2	NA	8	+	60822030	60822232	60822030	60822190	60822313	60822457	987	259,406,361	0,0,0	351,311,196	0,0,42	191	149	6.458318484852663e-12	1.40210005957e-10	1.0,1.0,1.0	1.0,1.0,0.785	0.072
8524	gene:Solyc11g069530.1	NA	11	-	54143413	54143649	54143522	54143649	54143233	54143335	8524	0,4,0	1,4,0	1,1,0	5,6,1	258	149	6.546671754743614e-12	1.41933990093e-10	0.0,0.366,NA	0.104,0.088,0.0	0.119
2894	gene:Solyc05g015980.2	NA	5	-	13142893	13142984	13142899	13142984	13142727	13142816	2894	4,10,3	3,4,1	14,8,8	0,3,1	155	149	6.567242444351639e-12	1.42185726592e-10	0.562,0.706,0.743	1.0,0.719,0.885	-0.198
8009	gene:Solyc03g082910.2	NA	3	+	52791733	52791847	52791733	52791842	52792739	52792831	8009	1,2,0	68,108,79	5,1,3	177,72,76	154	149	7.015062422243935e-12	1.5167444229e-10	0.014,0.018,0.0	0.027,0.013,0.037	-0.015
2222	gene:Solyc01g102640.2	NA	1	+	91394988	91395161	91394988	91395123	91396192	91396238	2222	15,24,24	5,21,10	80,54,37	35,15,17	187	149	7.38560032647515e-12	1.59468676437e-10	0.705,0.477,0.657	0.646,0.741,0.634	-0.061
15200	gene:Solyc03g113550.2	NA	3	+	63659915	63660036	63659915	63659951	63660118	63660238	15200	0,1,2	0,20,12	0,1,0	2,4,4	234	149	8.174494710976804e-12	1.76262542205e-10	NA,0.031,0.096	0.0,0.137,0.0	0.018
13830	gene:Solyc05g011810.2	NA	5	+	5042652	5042834	5042652	5042749	5042916	5043001	13830	0,5,1	65,120,74	5,8,2	202,126,112	234	149	8.555423539927655e-12	1.84226012997e-10	0.0,0.026,0.009	0.016,0.039,0.011	-0.01
10531	gene:Solyc01g086750.2	NA	1	-	81715940	81716079	81715995	81716079	81715275	81715495	10531	9,14,11	63,115,91	33,25,17	231,137,90	204	149	9.258820476127404e-12	1.98859806345e-10	0.094,0.082,0.081	0.094,0.118,0.121	-0.025
9021	gene:Solyc08g008550.2	NA	8	-	2937445	2937518	2937449	2937518	2937272	2937344	9021	3,3,1	42,89,41	0,2,3	121,92,56	153	149	9.260075418312925e-12	1.98859806345e-10	0.065,0.032,0.023	0.0,0.021,0.05	0.016
14186	gene:Solyc09g009100.2	NA	9	-	2446711	2446917	2446859	2446917	2445340	2446609	14186	4,17,1	12,43,40	42,33,8	153,79,41	297	149	9.778042326260716e-12	2.09699367186e-10	0.143,0.166,0.012	0.121,0.173,0.089	-0.021
6542	gene:Solyc01g080840.2	NA	1	-	80135452	80135560	80135456	80135560	80135156	80135336	6542	0,3,4	11,5,21	5,8,4	18,5,11	153	149	1.088121371176887e-11	2.33042998118e-10	0.0,0.369,0.156	0.213,0.609,0.262	-0.186
7904	gene:Solyc06g060060.2	NA	6	+	37974114	37974256	37974114	37974194	37974338	37974563	7904	20,45,24	7,5,0	33,26,10	0,10,6	211	149	1.1143437168981045e-11	2.38337396054e-10	0.669,0.864,1.0	1.0,0.647,0.541	0.115
12680	gene:Solyc02g068360.2	NA	2	-	38322542	38322690	38322562	38322690	38321305	38321391	12680	0,29,25	10,17,13	24,21,11	51,39,11	169	149	1.2143244020924595e-11	2.59371847392e-10	0.0,0.601,0.629	0.293,0.322,0.469	0.049
7132	gene:Solyc07g007680.2	NA	7	-	2328569	2328753	2328673	2328753	2327489	2327639	7132	1,5,6	37,103,44	16,12,0	143,108,52	253	149	1.3151112344791864e-11	2.80521710903e-10	0.016,0.028,0.074	0.062,0.061,0.0	-0.002
10647	gene:Solyc03g063220.1	NA	3	-	33674948	33675019	33674955	33675019	33674732	33674867	10647	0,4,3	0,12,4	11,9,4	16,12,3	156	149	1.3217565763621685e-11	2.81560763314e-10	NA,0.241,0.417	0.396,0.417,0.56	-0.129
14761	gene:Solyc01g080110.2	NA	1	-	79270668	79270734	79270672	79270734	79267845	79267900	14761	0,2,4	29,52,38	0,1,0	56,48,23	153	149	1.4366833954706251e-11	3.05632245122e-10	0.0,0.036,0.093	0.0,0.02,0.0	0.036
6356	gene:Solyc06g005310.2	NA	6	-	332175	332382	332208	332382	331944	332074	6356	94,248,187	46,122,94	115,80,45	158,91,57	182	149	1.623167885348875e-11	3.44841691305e-10	0.626,0.625,0.62	0.373,0.419,0.393	0.229
5467	gene:Solyc03g121950.2	NA	3	-	69948408	69948631	69948424	69948631	69946973	69947290	5467	1,6,6	100,208,118	14,9,2	288,166,110	165	149	1.6327664369745978e-11	3.4641715715e-10	0.009,0.025,0.044	0.042,0.047,0.016	-0.009
5847	gene:Solyc01g107010.2	NA	1	+	94697106	94697328	94697106	94697280	94697448	94697572	5847	0,1,0	0,4,4	1,0,3	11,6,0	197	149	1.7329548039539512e-11	3.67182813601e-10	NA,0.159,0.0	0.064,0.0,1.0	-0.275
5777	gene:Solyc11g066790.1	NA	11	+	52594244	52594467	52594244	52594445	52594836	52594930	5777	0,2,2	12,14,16	8,1,0	40,11,5	171	149	1.771550782404887e-11	3.74860145557e-10	0.0,0.111,0.098	0.148,0.073,0.0	-0.004
16137	gene:Solyc01g104240.2	NA	1	+	92690204	92690802	92690204	92690396	92691210	92691563	16137	233,384,195	3,1,1	430,276,139	6,2,1	555	149	1.804215196779994e-11	3.81263584193e-10	0.954,0.99,0.981	0.951,0.974,0.974	0.009
7694	gene:Solyc12g014110.1	NA	12	+	4927922	4928147	4927922	4928108	4928377	4928559	7694	2,0,4	69,104,75	4,3,2	101,56,41	188	149	1.84454265932213e-11	3.89267180897e-10	0.022,0.0,0.041	0.03,0.041,0.037	-0.015
1187	gene:Solyc03g058880.2	NA	3	+	26427944	26428039	26427944	26428035	26428169	26428241	1187	11,52,19	4,9,7	75,35,21	11,6,3	153	149	1.8693280537421078e-11	3.9397392049e-10	0.728,0.849,0.726	0.869,0.85,0.872	-0.096
13717	gene:Solyc05g052480.2	NA	5	+	62697200	62697446	62697200	62697391	62697877	62697919	13717	1,3,0	39,87,37	1,9,0	95,86,34	204	149	1.9450746047790876e-11	4.09394349839e-10	0.018,0.025,0.0	0.008,0.071,0.0	-0.012
13252	gene:Solyc05g052800.2	NA	5	-	62985523	62985745	62985650	62985745	62985171	62985400	13252	2,2,4	4,0,0	2,2,2	6,1,0	276	149	2.2569328636753075e-11	4.74404298629e-10	0.213,1.0,1.0	0.153,0.519,1.0	0.18
12625	gene:Solyc02g083180.2	NA	2	-	46677700	46677912	46677814	46677912	46677392	46677574	12625	30,82,36	51,102,60	93,64,32	84,89,35	263	149	2.2687635292697737e-11	4.76260280549e-10	0.25,0.313,0.254	0.385,0.289,0.341	-0.066
16264	gene:Solyc09g008650.2	NA	9	-	2110034	2110126	2110068	2110126	2109114	2109189	16264	5,8,2	9,21,5	5,6,6	34,20,17	183	149	2.4850952855318273e-11	5.20983648367e-10	0.311,0.237,0.246	0.107,0.196,0.223	0.089
524	gene:Solyc01g103430.2	NA	1	+	92047086	92047164	92047086	92047159	92048043	92048100	524	2,0,0	61,123,65	8,3,0	185,198,89	154	149	2.6535515778470355e-11	5.55565482064e-10	0.031,0.0,0.0	0.04,0.014,0.0	-0.008
2073	gene:Solyc03g007900.2	NA	3	+	2418537	2418623	2418537	2418602	2419362	2419426	2073	4,2,0	21,55,34	9,5,8	81,46,19	170	149	2.70785519459311e-11	5.66187904324e-10	0.143,0.031,0.0	0.089,0.087,0.27	-0.091
415	gene:Solyc05g017890.2	NA	5	-	19091605	19091849	19091789	19091849	19091003	19091131	415	2,5,0	17,32,16	0,1,2	64,53,19	333	149	2.8229374260149947e-11	5.89473907248e-10	0.05,0.065,0.0	0.0,0.008,0.045	0.021
4953	gene:Solyc12g019750.1	NA	12	-	11308101	11308308	11308294	11308308	11306618	11306670	4953	5,8,6	0,0,0	10,5,4	3,10,2	342	149	2.836275852822554e-11	5.91480917008e-10	1.0,1.0,1.0	0.592,0.179,0.466	0.588
1749	gene:Solyc09g009190.2	NA	9	+	2551394	2551551	2551394	2551523	2552377	2552481	1749	0,0,3	90,131,114	6,3,4	127,102,51	177	149	3.052822439902927e-11	6.35804358547e-10	0.0,0.0,0.022	0.038,0.024,0.062	-0.034
9016	gene:Solyc12g009450.1	NA	12	+	2715500	2715713	2715500	2715544	2716104	2718829	9016	0,0,0	0,4,3	4,6,1	6,0,0	318	149	3.1091816247879916e-11	6.46693478183e-10	NA,0.0,0.0	0.238,1.0,1.0	-0.746
13191	gene:Solyc03g096960.2	NA	3	+	59337440	59337569	59337440	59337516	59338598	59338685	13191	35,68,46	112,328,172	103,52,35	449,325,193	202	149	3.5888332546758525e-11	7.45481462719e-10	0.187,0.133,0.165	0.145,0.106,0.118	0.039
2649	gene:Solyc01g087470.2	NA	1	+	82428204	82428436	82428204	82428396	82428583	82428693	2649	8,10,19	50,98,62	5,3,2	124,75,53	189	149	3.635355839274102e-11	7.54158132932e-10	0.112,0.074,0.195	0.031,0.031,0.029	0.097
6702	gene:Solyc04g077030.2	NA	4	-	61995791	61996026	61995942	61996026	61995654	61995710	6702	2,4,4	41,72,32	16,14,3	97,47,39	300	149	4.017913578310522e-11	8.32431964593e-10	0.024,0.027,0.058	0.076,0.129,0.037	-0.044
7075	gene:Solyc01g109940.2	NA	1	-	96768672	96768829	96768691	96768829	96768064	96768256	7075	23,40,13	314,775,371	39,20,12	845,643,403	168	149	4.4498984642056845e-11	9.2072866528e-10	0.061,0.044,0.03	0.039,0.027,0.026	0.014
4917	gene:Solyc05g005840.2	NA	5	+	659413	659626	659413	659622	660258	660410	4917	1,2,2	5,24,20	2,7,0	16,21,6	153	149	4.769257505456691e-11	9.85522351714e-10	0.163,0.075,0.089	0.109,0.245,0.0	-0.009
13694	gene:Solyc03g118890.2	NA	3	+	67674883	67674992	67674883	67674984	67675151	67675188	13694	20,21,26	29,58,28	50,31,26	55,37,19	157	149	4.7960939238612934e-11	9.89779071153e-10	0.396,0.256,0.468	0.463,0.443,0.565	-0.117
3570	gene:Solyc06g036300.2	NA	6	-	25814504	25814573	25814515	25814573	25812460	25812584	3570	0,5,5	13,57,21	1,3,2	97,51,12	160	149	4.865880162968405e-11	1.00287685956e-09	0.0,0.076,0.181	0.01,0.052,0.134	0.02
4663	gene:Solyc02g064970.2	NA	2	+	36096691	36096853	36096691	36096850	36096995	36097543	4663	29,45,22	4,1,0	62,32,23	3,0,0	152	149	5.1008248351047946e-11	1.0499363182e-09	0.877,0.978,1.0	0.953,1.0,1.0	-0.033
9252	gene:Solyc06g074120.2	NA	6	+	45842056	45842221	45842056	45842217	45842436	45843397	9252	2,3,0	0,6,5	3,2,3	0,0,0	153	149	5.159117558077709e-11	1.0605595291e-09	1.0,0.327,0.0	1.0,1.0,1.0	-0.558
331	gene:Solyc03g123660.2	NA	3	+	70446853	70446932	70446853	70446910	70447247	70447302	331	0,6,1	25,104,39	0,2,1	142,163,53	171	149	5.503479440292197e-11	1.12988639997e-09	0.0,0.048,0.022	0.0,0.011,0.016	0.014
15092	gene:Solyc02g088110.2	NA	2	-	50301493	50301667	50301614	50301667	50300397	50300455	15092	0,7,0	3,1,2	18,7,0	5,1,0	270	149	5.5368725339810364e-11	1.13527347693e-09	0.0,0.794,0.0	0.665,0.794,NA	-0.465
8759	gene:Solyc08g066540.2	NA	8	-	55285728	55285881	55285868	55285881	55285200	55285278	8759	0,6,7	91,193,71	11,10,9	148,76,71	289	149	5.5608394896509824e-11	1.13871642195e-09	0.0,0.016,0.048	0.037,0.064,0.061	-0.033
988	gene:Solyc08g076890.2	NA	8	+	60822030	60822235	60822030	60822190	60822313	60822457	988	339,689,512	0,0,0	435,361,314	0,0,42	194	149	5.591314087339e-11	1.14348137327e-09	1.0,1.0,1.0	1.0,1.0,0.852	0.049
13560	gene:Solyc03g123900.2	NA	3	-	70607038	70607157	70607085	70607157	70605781	70605829	13560	4,1,5	0,4,0	7,8,0	4,0,0	196	149	5.84067797599719e-11	1.19294156344e-09	1.0,0.16,1.0	0.571,1.0,NA	-0.065
8919	gene:Solyc06g062860.2	NA	6	-	39666119	39666314	39666125	39666314	39665908	39666055	8919	4,15,8	27,59,44	55,19,11	100,77,39	155	149	5.925155423021378e-11	1.20864031572e-09	0.125,0.196,0.149	0.346,0.192,0.213	-0.094
12647	gene:Solyc01g103100.2	NA	1	+	91767526	91767624	91767526	91767618	91767712	91767863	12647	0,3,0	4,2,6	0,2,0	7,15,0	155	149	6.11923694071963e-11	1.24662760269e-09	0.0,0.59,0.0	0.0,0.114,NA	0.14
10552	gene:Solyc11g030380.1	NA	11	-	21603634	21603898	21603734	21603898	21603326	21603444	10552	202,425,271	5,9,13	450,319,214	21,29,28	249	149	6.138332943829927e-11	1.24891466434e-09	0.96,0.966,0.926	0.928,0.868,0.821	0.078
9569	gene:Solyc10g006190.2	NA	10	-	905553	905588	905561	905588	903486	903758	9569	0,0,0	1,12,2	7,2,1	1,3,0	157	149	6.193994859489499e-11	1.25862610013e-09	0.0,0.0,0.0	0.869,0.388,1.0	-0.752
6315	gene:Solyc09g064430.2	NA	9	+	61655149	61655336	61655149	61655261	61656033	61656103	6315	6,12,5	9,8,8	20,14,2	17,6,2	224	149	6.380164719245288e-11	1.2947981342e-09	0.307,0.499,0.294	0.439,0.608,0.399	-0.115
5725	gene:Solyc01g098830.2	NA	1	+	89232969	89233064	89232969	89233059	89234160	89234240	5725	16,62,19	0,7,8	50,56,16	16,12,1	154	149	6.433380202865599e-11	1.30393031698e-09	1.0,0.896,0.697	0.751,0.819,0.939	0.028
2632	gene:Solyc03g006580.2	NA	3	+	1158030	1158197	1158030	1158085	1161762	1161894	2632	2,8,2	0,0,0	1,0,0	0,0,6	261	149	6.455989193502526e-11	1.30517896179e-09	1.0,1.0,1.0	1.0,NA,0.0	0.5
7315	gene:Solyc02g069380.2	NA	2	-	39296253	39296363	39296263	39296363	39294640	39294708	7315	13,5,11	31,55,37	26,8,12	68,41,31	159	149	6.45479021036701e-11	1.30517896179e-09	0.282,0.079,0.218	0.264,0.155,0.266	-0.035
7978	gene:Solyc01g068080.2	NA	1	-	77122335	77122581	77122418	77122581	77121915	77122105	7978	0,7,0	57,124,97	4,15,1	244,218,101	232	149	6.523263837188853e-11	1.31710174423e-09	0.0,0.035,0.0	0.01,0.042,0.006	-0.008
9934	gene:Solyc12g021290.1	NA	12	-	15394737	15394949	15394797	15394949	15394594	15394653	9934	69,104,90	7,14,6	175,139,72	12,10,5	209	149	6.597302310787311e-11	1.3303581661e-09	0.875,0.841,0.914	0.912,0.908,0.911	-0.034
5883	gene:Solyc06g069270.1	NA	6	-	43037622	43037844	43037672	43037844	43037481	43037546	5883	18,60,28	6,13,8	72,54,41	10,2,2	199	149	7.047138020474387e-11	1.4192649795e-09	0.692,0.776,0.724	0.844,0.953,0.939	-0.181
14811	gene:Solyc04g077500.2	NA	4	-	62449930	62450069	62449941	62450069	62449421	62449534	14811	5,6,5	44,79,63	15,2,0	124,135,70	160	149	7.15458581831409e-11	1.43907828817e-09	0.096,0.066,0.069	0.101,0.014,0.0	0.039
14812	gene:Solyc04g077500.2	NA	4	-	62449898	62450069	62449941	62450069	62449421	62449534	14812	2,10,6	44,79,63	15,2,0	124,135,70	192	149	7.647340085619667e-11	1.53624414125e-09	0.034,0.089,0.069	0.086,0.011,0.0	0.032
11760	gene:Solyc05g050530.2	NA	5	+	60667481	60667665	60667481	60667531	60668270	60668308	11760	3,2,0	0,6,2	3,1,2	0,0,0	283	149	8.123317165906236e-11	1.62979827336e-09	1.0,0.149,0.0	1.0,1.0,1.0	-0.617
4623	gene:Solyc10g062340.1	NA	10	-	26114647	26114704	26114651	26114704	26114531	26114554	4623	4,1,1	112,210,145	8,3,2	310,177,117	153	149	8.630988809033474e-11	1.72946707575e-09	0.034,0.005,0.007	0.025,0.016,0.016	-0.004
15770	gene:Solyc09g031580.2	NA	9	-	29720024	29720111	29720029	29720111	29719784	29719884	15770	8,30,9	1,2,4	55,36,18	0,2,0	154	149	8.703148145375457e-11	1.74172712569e-09	0.886,0.936,0.685	1.0,0.946,1.0	-0.146
10852	gene:Solyc02g068070.2	NA	2	+	38121776	38121924	38121776	38121887	38122002	38122146	10852	0,4,4	36,47,35	0,8,6	60,51,20	186	149	8.802491818543259e-11	1.7579015317e-09	0.0,0.064,0.084	0.0,0.112,0.194	-0.053
8289	gene:Solyc01g105120.2	NA	1	-	93387098	93387321	93387304	93387321	93383299	93383877	8289	3,2,3	78,129,87	8,12,2	292,152,101	355	149	8.80612298487442e-11	1.7579015317e-09	0.016,0.006,0.014	0.011,0.032,0.008	-0.005
2935	gene:Solyc01g010470.2	NA	1	+	5362876	5363015	5362876	5363010	5363098	5363216	2935	7,0,4	0,0,2	7,3,4	0,7,4	154	149	8.857612583173012e-11	1.76595868964e-09	1.0,NA,0.659	1.0,0.293,0.492	0.235
4438	gene:Solyc06g073780.2	NA	6	-	45541015	45541148	45541026	45541148	45540459	45540604	4438	3,3,1	28,77,58	4,2,0	155,102,58	160	149	9.110084710851658e-11	1.81401561306e-09	0.091,0.035,0.016	0.023,0.018,0.0	0.034
14366	gene:Solyc09g065820.2	NA	9	+	64096950	64097186	64096950	64097002	64097451	64097517	14366	19,34,20	417,673,478	54,28,14	900,372,378	333	149	9.808325930867885e-11	1.95060316445e-09	0.02,0.022,0.018	0.026,0.033,0.016	-0.005
6466	gene:Solyc02g089230.2	NA	2	+	51101396	51101540	51101396	51101516	51101616	51101660	6466	6,14,8	115,288,151	5,9,12	333,292,131	173	149	9.957620918691269e-11	1.97781531889e-09	0.043,0.04,0.044	0.013,0.026,0.073	0.005
7089	gene:Solyc06g072930.2	NA	6	+	44955465	44955658	44955465	44955636	44956286	44956844	7089	2,3,1	60,111,65	6,4,1	136,87,44	171	149	1.0327377003812871e-10	2.04869341313e-09	0.028,0.023,0.013	0.037,0.039,0.019	-0.01
15345	gene:Solyc06g054540.2	NA	6	-	37290124	37290249	37290171	37290249	37289864	37290032	15345	0,4,0	23,56,30	17,5,3	62,57,27	196	149	1.1135349466818442e-10	2.20621717901e-09	0.0,0.052,0.0	0.172,0.063,0.078	-0.087
10547	gene:Solyc04g082880.2	NA	4	-	66388481	66388574	66388506	66388574	66388267	66388351	10547	0,2,3	83,216,93	1,3,7	178,149,95	174	149	1.1152402211734772e-10	2.20672750007e-09	0.0,0.008,0.027	0.005,0.017,0.059	-0.015
7410	gene:Solyc06g048460.1	NA	6	+	31085365	31085427	31085365	31085422	31085523	31085601	7410	2,0,3	14,27,21	0,3,0	27,16,23	154	149	1.1165735239779498e-10	2.20672750007e-09	0.121,0.0,0.121	0.0,0.154,0.0	0.029
4522	gene:Solyc09g091850.2	NA	9	-	71062000	71062073	71062034	71062073	71060895	71061034	4522	27,41,45	33,64,30	61,33,23	88,33,45	183	149	1.1606996126428383e-10	2.29108244436e-09	0.4,0.343,0.55	0.361,0.449,0.294	0.063
9141	gene:Solyc04g009840.2	NA	4	+	3166374	3166463	3166374	3166444	3166552	3166601	9141	2,1,0	0,4,0	4,2,0	0,3,0	168	149	1.2523836723015925e-10	2.46898495397e-09	1.0,0.181,NA	1.0,0.372,NA	-0.095
7794	gene:Solyc12g099820.1	NA	12	-	66809531	66809654	66809560	66809654	66809261	66809338	7794	7,2,4	182,282,193	13,3,7	366,246,181	178	149	1.3412799008902645e-10	2.64095682719e-09	0.031,0.006,0.017	0.029,0.01,0.031	-0.005
10057	gene:Solyc09g020130.2	NA	9	+	18614084	18614261	18614084	18614237	18614341	18614433	10057	226,389,284	8,5,2	641,405,175	8,2,2	173	149	1.383146419517098e-10	2.72001656478e-09	0.961,0.985,0.992	0.986,0.994,0.987	-0.01
12330	gene:Solyc02g083310.2	NA	2	-	46764387	46764481	46764397	46764481	46764248	46764295	12330	1,2,3	86,142,97	5,1,8	253,192,90	159	149	1.4144070186228364e-10	2.7780494289e-09	0.011,0.013,0.028	0.018,0.005,0.077	-0.016
8594	gene:Solyc05g014310.2	NA	5	-	8116594	8116715	8116628	8116715	8116453	8116501	8594	4,4,0	12,48,20	4,2,0	46,43,30	183	149	1.5271978894885815e-10	2.99587521708e-09	0.213,0.064,0.0	0.066,0.036,0.0	0.058
9225	gene:Solyc02g084920.2	NA	2	-	47971489	47971601	47971535	47971601	47971253	47971340	9225	231,327,261	2,1,6	484,277,202	5,3,8	195	149	1.5680917345883658e-10	3.07229825036e-09	0.989,0.996,0.971	0.987,0.986,0.951	0.011
8589	gene:Solyc04g051490.2	NA	4	-	50614064	50614247	50614071	50614247	50612847	50612911	8589	0,1,0	4,23,16	13,5,0	21,24,7	156	149	1.5749323365555812e-10	3.08189595328e-09	0.0,0.04,0.0	0.372,0.166,0.0	-0.166
10738	gene:Solyc02g082210.2	NA	2	-	45906563	45906770	45906607	45906770	45905988	45906189	10738	1,0,9	2,5,1	8,6,0	18,7,3	193	149	1.61509123460303e-10	3.15658841049e-09	0.279,0.0,0.874	0.255,0.398,0.0	0.167
15258	gene:Solyc02g091550.1	NA	2	+	52816539	52816623	52816539	52816581	52816714	52816869	15258	3,4,4	6,6,0	6,5,3	0,0,0	191	149	1.8649569130368967e-10	3.64045094833e-09	0.281,0.342,1.0	1.0,1.0,1.0	-0.459
11680	gene:Solyc11g066660.1	NA	11	-	52434392	52434477	52434408	52434477	52433918	52433999	11680	0,15,9	4,4,7	24,4,3	20,18,15	165	149	1.9361788786728734e-10	3.77483523397e-09	0.0,0.772,0.537	0.52,0.167,0.153	0.156
14828	gene:Solyc12g094700.1	NA	12	+	64846023	64846087	64846023	64846082	64846364	64846600	14828	2,0,0	0,0,6	4,1,1	11,5,2	154	149	2.04268571302306e-10	3.97759782401e-09	1.0,NA,0.0	0.26,0.162,0.326	0.251
3896	gene:Solyc06g073810.2	NA	6	-	45560858	45560988	45560868	45560988	45560610	45560769	3896	1,6,6	5,51,14	5,5,1	64,67,14	159	149	2.1227158420847238e-10	4.12837014876e-09	0.158,0.099,0.287	0.068,0.065,0.063	0.116
9517	gene:Solyc12g055740.1	NA	12	-	61730903	61731021	61730934	61731021	61730210	61730307	9517	38,99,60	3,9,5	143,106,49	7,6,3	180	149	2.1299473837617903e-10	4.13736413468e-09	0.913,0.901,0.909	0.944,0.936,0.931	-0.029
6842	gene:Solyc07g008080.2	NA	7	-	2791809	2791955	2791847	2791955	2791596	2791711	6842	12,10,2	12,28,7	6,4,0	38,30,14	187	149	2.1553303579560744e-10	4.18155168469e-09	0.443,0.222,0.185	0.112,0.096,0.0	0.214
3805	gene:Solyc06g067990.2	NA	6	-	42140718	42140895	42140728	42140895	42138905	42139064	3805	2,0,5	42,81,62	0,3,0	103,67,35	159	149	2.205423915192864e-10	4.27351374043e-09	0.043,0.0,0.07	0.0,0.04,0.0	0.024
2568	gene:Solyc02g088220.2	NA	2	-	50379457	50379578	50379528	50379578	50379085	50379344	2568	38,59,29	0,0,1	138,104,66	3,2,2	220	149	2.3933354967663595e-10	4.63197979679e-09	1.0,1.0,0.952	0.969,0.972,0.957	0.018
7101	gene:Solyc04g080580.2	NA	4	+	64697406	64697581	64697406	64697550	64698820	64699084	7101	117,242,176	15,25,37	459,274,186	53,45,9	180	149	2.531076478939041e-10	4.89259241422e-09	0.866,0.889,0.797	0.878,0.834,0.945	-0.035
317	gene:Solyc05g026380.1	NA	5	-	41077718	41077884	41077815	41077884	41076123	41076201	317	4,11,1	21,35,20	17,20,7	73,48,34	246	149	2.757568183395333e-10	5.31996161501e-09	0.103,0.16,0.029	0.124,0.202,0.111	-0.048
6806	gene:Solyc12g095910.1	NA	12	+	65013372	65013561	65013372	65013558	65014946	65015111	6806	18,18,12	267,480,383	35,12,6	820,430,360	152	149	2.7588710832737516e-10	5.31996161501e-09	0.062,0.035,0.03	0.04,0.027,0.016	0.015
6618	gene:Solyc02g014720.2	NA	2	+	17973180	17973272	17973180	17973271	17977542	17977936	6618	41,114,57	1,4,3	137,120,53	6,0,0	150	149	3.0693604783581005e-10	5.91149888247e-09	0.976,0.966,0.95	0.958,1.0,1.0	-0.022
10628	gene:Solyc05g051680.2	NA	5	+	62076176	62076296	62076176	62076279	62076677	62076790	10628	1,0,6	17,13,20	2,0,4	65,33,16	166	149	3.07326507938607e-10	5.9118444618e-09	0.05,0.0,0.212	0.027,0.0,0.183	0.017
6065	gene:Solyc05g053130.2	NA	5	+	63240206	63240359	63240206	63240356	63240448	63240565	6065	21,13,28	2,0,2	60,14,24	0,0,1	152	149	3.194892722887349e-10	6.13837136952e-09	0.911,1.0,0.932	1.0,1.0,0.959	-0.039
12585	gene:Solyc10g085430.1	NA	10	+	64614616	64614801	64614616	64614722	64615858	64615968	12585	1,22,7	2,0,0	38,21,2	2,0,0	228	149	3.280919256266493e-10	6.29603247847e-09	0.246,1.0,1.0	0.925,1.0,1.0	-0.226
16246	gene:Solyc02g071880.2	NA	2	-	41250901	41251116	41250912	41251116	41250714	41250758	16246	13,31,32	2,0,1	50,23,32	3,1,2	160	149	3.335985718715464e-10	6.38625975344e-09	0.858,1.0,0.968	0.939,0.955,0.937	-0.002
911	gene:Solyc08g076890.2	NA	8	+	60822337	60822412	60822337	60822364	60822484	60822541	911	839,1136,634	0,73,0	1045,243,605	0,0,0	197	149	3.3321663004818083e-10	6.38625975344e-09	1.0,0.922,1.0	1.0,1.0,1.0	-0.026
5170	gene:Solyc09g009650.2	NA	9	-	3059661	3059804	3059698	3059804	3059339	3059598	5170	0,2,0	0,4,5	4,3,0	1,0,4	186	149	3.4390912780035843e-10	6.57570826288e-09	NA,0.286,0.0	0.762,1.0,0.0	-0.444
16513	gene:Solyc10g081460.1	NA	10	-	62515742	62515850	62515753	62515850	62515230	62515403	16513	4,3,0	35,135,61	5,4,2	83,96,40	160	149	3.475314313855009e-10	6.63697210119e-09	0.096,0.02,0.0	0.053,0.037,0.044	-0.006
6891	gene:Solyc04g064820.2	NA	4	+	55992199	55992338	55992199	55992325	55992451	55992532	6891	0,1,0	28,27,40	0,4,1	45,31,23	162	149	3.6270842548314125e-10	6.91848883704e-09	0.0,0.033,0.0	0.0,0.106,0.038	-0.037
659	gene:Solyc11g012550.1	NA	11	+	5361093	5361192	5361093	5361132	5364108	5365080	659	18,66,24	0,2,0	99,75,49	2,3,1	209	149	3.647513893834042e-10	6.94910510146e-09	1.0,0.959,1.0	0.972,0.947,0.972	0.023
2268	gene:Solyc08g075010.2	NA	8	-	59158531	59158720	59158651	59158720	59153464	59153565	2268	9,14,8	4,1,0	14,9,23	6,2,4	269	149	3.973348484494081e-10	7.5607962169e-09	0.555,0.886,1.0	0.564,0.714,0.761	0.134
7389	gene:Solyc11g005020.1	NA	11	-	28347	28574	28368	28574	28148	28190	7389	0,1,2	0,2,2	1,0,2	8,2,2	170	149	4.094302918973182e-10	7.78162722444e-09	NA,0.305,0.467	0.099,0.0,0.467	0.197
418	gene:Solyc07g045480.2	NA	7	+	58611075	58611218	58611075	58611209	58614293	58615110	418	2,5,12	4,8,4	20,6,5	0,3,0	158	149	4.202023059424799e-10	7.97680693219e-09	0.32,0.371,0.739	1.0,0.654,1.0	-0.408
3333	gene:Solyc08g008120.2	NA	8	-	2590342	2590582	2590521	2590582	2588490	2588552	3333	0,5,1	58,75,75	6,6,0	122,57,41	328	149	4.3497021921648077e-10	8.24728480163e-09	0.0,0.029,0.006	0.022,0.046,0.0	-0.011
725	gene:Solyc08g076890.2	NA	8	+	60822337	60822382	60822337	60822379	60822457	60822607	725	59,93,68	0,4,4	116,37,26	8,0,16	152	149	4.3576342070782164e-10	8.25246478119e-09	1.0,0.958,0.943	0.934,1.0,0.614	0.118
11377	gene:Solyc10g084760.1	NA	10	-	64171848	64172067	64171998	64172067	64170866	64170941	11377	4,9,15	127,251,143	34,16,7	282,162,107	299	149	4.384110839604801e-10	8.29271025322e-09	0.015,0.018,0.05	0.057,0.047,0.032	-0.018
6209	gene:Solyc05g008810.2	NA	5	-	3047735	3047831	3047758	3047831	3046256	3046500	6209	1,13,10	17,12,5	21,8,9	5,7,3	172	149	4.916272870757755e-10	9.28824410225e-09	0.048,0.484,0.634	0.784,0.497,0.722	-0.279
11221	gene:Solyc08g065160.2	NA	8	-	52925740	52925824	52925748	52925824	52925552	52925655	11221	179,457,311	2,18,8	627,383,246	17,3,6	157	149	5.349180185801865e-10	1.00941129071e-08	0.988,0.96,0.974	0.972,0.992,0.975	-0.006
14448	gene:Solyc02g072160.2	NA	2	+	41474652	41474874	41474652	41474809	41475015	41475125	14448	0,0,0	2,15,2	5,10,3	2,8,4	214	149	6.334888516422114e-10	1.1939985838e-08	0.0,0.0,0.0	0.635,0.465,0.343	-0.481
16310	gene:Solyc06g066320.2	NA	6	-	41602250	41602362	41602265	41602362	41601715	41602091	16310	0,3,6	1,2,0	8,1,7	2,0,6	164	149	6.343047194320086e-10	1.19411813729e-08	0.0,0.577,1.0	0.784,1.0,0.515	-0.241
3014	gene:Solyc07g066420.2	NA	7	+	67854190	67854251	67854190	67854241	67855389	67855481	3014	1,4,5	74,105,98	7,0,0	184,65,82	159	149	6.457586557671261e-10	1.21280353456e-08	0.013,0.034,0.046	0.034,0.0,0.0	0.02
6832	gene:Solyc09g076000.2	NA	9	+	67686447	67686491	67686447	67686486	67686584	67686805	6832	2,0,0	0,2,0	0,1,2	6,3,0	154	149	6.455720424773464e-10	1.21280353456e-08	1.0,0.0,NA	0.0,0.244,1.0	0.085
9932	gene:Solyc12g021290.1	NA	12	-	15394749	15394949	15394797	15394949	15394594	15394653	9932	18,30,22	7,14,6	49,40,34	12,10,5	197	149	6.554796743642916e-10	1.22960548844e-08	0.66,0.618,0.735	0.755,0.752,0.837	-0.11
15916	gene:Solyc04g045530.2	NA	4	+	33725262	33725329	33725262	33725327	33725424	33725661	15916	57,78,58	0,2,0	80,50,40	5,0,2	151	149	6.924631422220961e-10	1.29744865018e-08	1.0,0.975,1.0	0.94,1.0,0.952	0.028
6531	gene:Solyc01g067720.2	NA	1	-	76662898	76663123	76663044	76663123	76662395	76662457	6531	0,4,1	0,3,2	3,4,1	2,2,0	295	149	7.080917300523453e-10	1.32516695235e-08	NA,0.402,0.202	0.431,0.503,1.0	-0.343
8793	gene:Solyc11g040170.1	NA	11	-	39243658	39243753	39243669	39243753	39243463	39243562	8793	0,0,5	36,68,30	8,2,6	100,84,31	160	149	7.120894777411512e-10	1.33107891776e-08	0.0,0.0,0.134	0.069,0.022,0.153	-0.037
1990	gene:Solyc04g078750.2	NA	4	+	63415044	63415173	63415044	63415128	63415484	63416058	1990	0,4,1	2,7,0	4,5,1	3,8,1	194	149	7.287403834402551e-10	1.36060116296e-08	0.0,0.305,1.0	0.506,0.324,0.434	0.014
6740	gene:Solyc05g052920.2	NA	5	-	63103265	63103376	63103316	63103376	63103090	63103130	6740	164,233,263	20,48,41	426,164,167	39,8,23	200	149	7.324933086055255e-10	1.36600103497e-08	0.859,0.783,0.827	0.891,0.939,0.844	-0.068
9598	gene:Solyc07g008950.2	NA	7	-	3976239	3976318	3976252	3976318	3975952	3976081	9598	5,19,9	91,276,116	28,15,1	338,382,165	162	149	7.460876405134136e-10	1.38971958391e-08	0.048,0.06,0.067	0.071,0.035,0.006	0.021
12252	gene:Solyc08g074550.2	NA	8	+	58647098	58647339	58647098	58647336	58647462	58647522	12252	1,0,3	144,239,204	9,1,5	392,218,172	152	149	7.755212485462085e-10	1.44285137332e-08	0.007,0.0,0.014	0.022,0.004,0.028	-0.011
2808	gene:Solyc01g103540.2	NA	1	+	92132031	92132177	92132031	92132163	92132372	92132543	2808	4,6,6	0,4,0	24,16,1	10,2,1	163	149	8.99753128897112e-10	1.67202367162e-08	1.0,0.578,1.0	0.687,0.88,0.478	0.178
14096	gene:Solyc04g078090.2	NA	4	+	62938617	62938663	62938617	62938655	62940564	62940819	14096	122,252,142	3,13,0	120,72,42	6,2,8	157	149	9.231844222120616e-10	1.71355985737e-08	0.975,0.948,1.0	0.95,0.972,0.833	0.056
13426	gene:Solyc06g060810.2	NA	6	-	38843678	38843907	38843847	38843907	38842472	38842564	13426	1,7,3	0,5,4	4,9,0	8,13,3	318	149	9.508524062497743e-10	1.76285370177e-08	1.0,0.396,0.26	0.19,0.245,0.0	0.407
6296	gene:Solyc02g084700.2	NA	2	-	47809074	47809153	47809079	47809153	47808787	47808991	6296	0,4,8	69,111,67	17,9,5	146,87,49	154	149	1.0215415649045324e-09	1.89169949067e-08	0.0,0.034,0.104	0.101,0.091,0.09	-0.048
2104	gene:Solyc06g065730.2	NA	6	+	41193074	41193225	41193074	41193222	41193310	41193416	2104	34,109,74	2,10,0	173,138,45	5,4,2	152	149	1.0586209909912094e-09	1.95807868613e-08	0.943,0.914,1.0	0.971,0.971,0.957	-0.014
14965	gene:Solyc03g115680.2	NA	3	+	65324322	65324535	65324322	65324356	65325079	65325509	14965	6,30,7	0,2,1	44,32,9	2,12,0	328	149	1.0813625529566798e-09	1.99781416943e-08	1.0,0.872,0.761	0.909,0.548,1.0	0.059
1855	gene:Solyc03g113760.2	NA	3	+	63819094	63819147	63819094	63819145	63819243	63819321	1855	54,101,82	4,2,0	143,88,25	9,2,0	151	149	1.122202837824104e-09	2.07085570189e-08	0.93,0.98,1.0	0.94,0.977,1.0	-0.002
10467	gene:Solyc01g102490.2	NA	1	+	91283757	91283897	91283757	91283868	91283986	91284048	10467	2,1,0	0,0,0	0,0,1	4,1,0	178	149	1.1333640813493953e-09	2.08902299315e-08	1.0,1.0,NA	0.0,0.0,1.0	0.667
5506	gene:Solyc04g079070.2	NA	4	-	63652467	63652601	63652549	63652601	63651691	63651958	5506	71,173,98	4,3,0	138,135,57	0,1,3	231	149	1.2777829898909974e-09	2.35248446051e-08	0.92,0.974,1.0	1.0,0.989,0.925	-0.007
12989	gene:Solyc02g021760.2	NA	2	-	23614557	23614644	23614607	23614644	23611479	23612667	12989	23,69,38	0,2,0	107,74,37	2,4,0	199	149	1.2806568060229457e-09	2.35297679242e-08	1.0,0.963,1.0	0.976,0.933,1.0	0.018
5126	gene:Solyc09g064590.2	NA	9	+	61909605	61909749	61909605	61909730	61909825	61909906	5126	2,14,6	6,8,3	7,19,3	0,0,2	168	149	1.28101572063607e-09	2.35297679242e-08	0.228,0.608,0.639	1.0,1.0,0.571	-0.365
14756	gene:Solyc10g008640.2	NA	10	-	2715366	2715513	2715430	2715513	2714655	2714723	14756	4,12,6	51,76,49	12,2,1	123,68,43	213	149	1.287406100957695e-09	2.3619809043e-08	0.052,0.099,0.079	0.064,0.02,0.016	0.043
2502	gene:Solyc09g008010.2	NA	9	+	1486899	1486922	1486899	1486902	1487819	1488230	2502	4,6,7	12,21,14	23,23,7	37,33,12	169	149	1.3712866352450847e-09	2.51296985004e-08	0.227,0.201,0.306	0.354,0.381,0.34	-0.114
13986	gene:Solyc07g064850.2	NA	7	-	66840952	66841120	66841027	66841120	66840814	66840866	13986	0,3,1	12,29,32	7,2,2	58,32,19	224	149	1.3789365258883886e-09	2.52407412524e-08	0.0,0.064,0.02	0.074,0.04,0.065	-0.032
14844	gene:Solyc02g068500.2	NA	2	+	38449752	38449807	38449752	38449803	38450085	38450161	14844	2,3,2	0,0,2	0,0,0	1,2,0	153	149	1.4128679488683146e-09	2.58320441803e-08	1.0,1.0,0.493	0.0,0.0,NA	0.831
13605	gene:Solyc10g083890.1	NA	10	-	63609989	63610161	63609993	63610161	63609841	63609895	13605	1,5,1	46,155,50	2,16,0	194,213,85	153	149	1.436250378204592e-09	2.62293365962e-08	0.021,0.03,0.019	0.01,0.068,0.0	-0.003
16317	gene:Solyc06g066320.2	NA	6	-	41602163	41602362	41602265	41602362	41601715	41602091	16317	1,12,0	1,2,0	9,10,10	2,0,6	251	149	1.5455356049827684e-09	2.81927012081e-08	0.372,0.781,NA	0.728,1.0,0.497	-0.165
1997	gene:Solyc04g078750.2	NA	4	+	63415044	63415144	63415044	63415128	63415484	63416058	1997	14,7,10	2,7,0	14,6,4	3,8,1	165	149	1.5544168094858847e-09	2.832215243e-08	0.863,0.475,1.0	0.808,0.404,0.783	0.114
12932	gene:Solyc08g048250.2	NA	8	+	14488121	14488300	14488121	14488282	14488419	14488544	12932	1,1,3	30,100,41	9,8,2	103,48,17	167	149	1.619887629967809e-09	2.94812117977e-08	0.029,0.009,0.061	0.072,0.129,0.095	-0.066
9710	gene:Solyc02g093930.2	NA	2	-	54615245	54615311	54615289	54615311	54615016	54615149	9710	1,6,1	2,17,15	3,0,3	23,18,7	193	149	1.7371089067857258e-09	3.15783715357e-08	0.279,0.214,0.049	0.091,0.0,0.249	0.067
10367	gene:Solyc07g017530.2	NA	7	-	7472831	7473052	7472836	7473052	7471936	7471973	10367	4,5,4	7,15,11	15,7,1	4,13,12	154	149	1.7466078200662529e-09	3.17147209433e-08	0.356,0.244,0.26	0.784,0.343,0.075	-0.114
2645	gene:Solyc01g087470.2	NA	1	+	82428204	82428436	82428204	82428393	82428583	82428693	2645	8,10,19	2,6,0	5,3,3	2,0,4	192	149	1.7941288323202826e-09	3.25403709359e-08	0.756,0.564,1.0	0.66,1.0,0.368	0.097
16493	gene:Solyc03g119400.2	NA	3	+	68030710	68030914	68030710	68030893	68031024	68031604	16493	3,6,3	1,4,0	6,3,1	0,3,0	170	149	1.922820357138393e-09	3.48346564701e-08	0.724,0.568,1.0	1.0,0.467,1.0	-0.058
3814	gene:Solyc06g034330.2	NA	6	+	24073117	24073301	24073117	24073289	24073398	24073536	3814	1,2,0	2,17,6	2,0,3	15,4,9	161	149	2.033899851579918e-09	3.68050064362e-08	0.316,0.098,0.0	0.11,0.0,0.236	0.023
1434	gene:Solyc04g009770.2	NA	4	+	3083991	3084154	3083991	3084061	3084251	3084393	1434	54,112,81	0,0,0	189,103,76	33,0,0	242	149	2.0395406237923618e-09	3.68650452159e-08	1.0,1.0,1.0	0.779,1.0,1.0	0.074
14064	gene:Solyc05g007810.2	NA	5	-	2251894	2252141	2251949	2252141	2250598	2251197	14064	0,1,0	0,0,5	5,3,1	0,0,0	204	149	2.1138677103012507e-09	3.81455212891e-08	NA,1.0,0.0	1.0,1.0,1.0	-0.5
16066	gene:Solyc03g123560.2	NA	3	+	70373319	70373471	70373319	70373393	70374132	70374189	16066	5,9,6	124,227,125	15,19,3	251,261,122	227	149	2.1151895862913697e-09	3.81455212891e-08	0.026,0.025,0.031	0.038,0.046,0.016	-0.006
12904	gene:Solyc05g006170.2	NA	5	-	853800	853906	853831	853906	853628	853712	12904	1,8,5	14,49,25	8,11,10	52,43,14	180	149	2.316908885728082e-09	4.17359182934e-08	0.056,0.119,0.142	0.113,0.175,0.372	-0.114
1193	gene:Solyc10g083720.1	NA	10	+	63486645	63486745	63486645	63486714	63486826	63486923	1193	5,16,11	213,638,347	31,23,6	858,642,251	180	149	2.354308695541175e-09	4.23615408143e-08	0.019,0.02,0.026	0.029,0.029,0.019	-0.004
5564	gene:Solyc09g005230.2	NA	9	-	178668	178806	178705	178806	178329	178388	5564	0,4,2	0,4,3	8,8,1	2,1,4	186	149	2.3873904701919863e-09	4.29081390283e-08	NA,0.445,0.348	0.762,0.865,0.167	-0.202
243	gene:Solyc06g073660.2	NA	6	+	45448718	45448871	45448718	45448778	45448968	45449250	243	0,5,4	9,42,16	7,3,1	15,17,14	242	149	2.4066039587108177e-09	4.32045303447e-08	0.0,0.068,0.133	0.223,0.098,0.042	-0.054
6817	gene:Solyc03g096740.2	NA	3	-	59090360	59090468	59090396	59090468	59089280	59089322	6817	2,2,0	2,17,3	3,2,0	3,5,2	185	149	2.4371886490515985e-09	4.37041625542e-08	0.446,0.087,0.0	0.446,0.244,0.0	-0.052
7285	gene:Solyc03g007140.2	NA	3	+	1732387	1732551	1732387	1732507	1733057	1733932	7285	7,3,1	0,3,0	28,22,8	4,6,1	193	149	2.4485219353206993e-09	4.38578364713e-08	1.0,0.436,1.0	0.844,0.739,0.861	-0.003
12388	gene:Solyc08g042040.2	NA	8	-	24115960	24116069	24115966	24116069	24115603	24115794	12388	11,21,2	40,67,23	8,20,1	98,57,43	155	149	2.4632560444573775e-09	4.40720106263e-08	0.209,0.232,0.077	0.073,0.252,0.022	0.057
10436	gene:Solyc11g010200.1	NA	11	+	3275627	3275767	3275627	3275744	3275834	3275901	10436	40,51,32	974,1592,1034	83,45,46	2024,971,1057	172	149	2.520083544830584e-09	4.50379795681e-08	0.034,0.027,0.026	0.034,0.039,0.036	-0.007
16560	gene:Solyc05g015610.2	NA	5	+	11525866	11526093	11525866	11526082	11526167	11527300	16560	2,2,0	3,1,2	0,0,3	4,0,0	160	149	2.5763496190853633e-09	4.59917530426e-08	0.383,0.651,0.0	0.0,NA,1.0	-0.155
5509	gene:Solyc04g079070.2	NA	4	-	63657109	63657258	63657137	63657258	63655678	63655752	5509	3,4,5	0,0,2	11,15,2	2,0,3	177	149	2.650920453892927e-09	4.72167313168e-08	1.0,1.0,0.678	0.822,1.0,0.359	0.166
717	gene:Solyc08g076890.2	NA	8	+	60822364	60822400	60822364	60822382	60822457	60822607	717	152,302,161	7,2,9	241,50,110	3,15,0	167	149	2.648498781761805e-09	4.72167313168e-08	0.951,0.993,0.941	0.986,0.748,1.0	0.05
1127	gene:Solyc02g005520.2	NA	2	-	9240088	9240131	9240097	9240131	9239964	9240011	1127	25,46,31	4,8,0	38,33,17	0,3,0	158	149	2.75017529400796e-09	4.89296882465e-08	0.855,0.844,1.0	1.0,0.912,1.0	-0.071
5055	gene:Solyc05g015950.2	NA	5	-	13088699	13088924	13088703	13088924	13088506	13088601	5055	0,5,0	127,341,223	11,6,6	681,577,175	153	149	2.7722343484797527e-09	4.92669194965e-08	0.0,0.014,0.0	0.015,0.01,0.032	-0.014
16268	gene:Solyc09g008650.2	NA	9	-	2110034	2110126	2110063	2110126	2109114	2109189	16268	5,8,2	0,5,9	5,5,3	4,10,9	178	149	2.81335632257409e-09	4.99417951222e-08	1.0,0.573,0.157	0.511,0.295,0.218	0.235
13918	gene:Solyc03g083210.2	NA	3	+	53049662	53049785	53049662	53049779	53054809	53054947	13918	86,142,101	171,250,113	224,63,87	410,116,165	155	149	3.04466137731927e-09	5.39874592827e-08	0.326,0.353,0.462	0.344,0.343,0.336	0.039
4708	gene:Solyc09g092030.2	NA	9	-	71204534	71204677	71204565	71204677	71203752	71203980	4708	23,60,34	3,1,2	51,43,28	3,5,2	180	149	3.346176173801247e-09	5.92676516498e-08	0.864,0.98,0.934	0.934,0.877,0.921	0.015
897	gene:Solyc08g076890.2	NA	8	+	60822030	60822247	60822030	60822232	60822433	60822457	897	180,182,91	32,0,0	206,128,98	0,0,0	164	149	3.452706902500545e-09	6.10863528904e-08	0.836,1.0,1.0	1.0,1.0,1.0	-0.055
2180	gene:Solyc02g093080.2	NA	2	-	54017233	54017301	54017237	54017301	54016378	54016446	2180	2,3,4	30,38,34	2,1,0	60,57,37	153	149	3.4803345229445343e-09	6.15065800436e-08	0.061,0.071,0.103	0.031,0.017,0.0	0.062
10352	gene:Solyc09g008520.2	NA	9	-	2007629	2007833	2007773	2007833	2007321	2007488	10352	0,17,2	2,16,3	3,0,0	5,5,6	293	149	3.6465178130844807e-09	6.43717883133e-08	0.0,0.351,0.253	0.234,0.0,0.0	0.123
11724	gene:Solyc01g056830.2	NA	1	-	56768088	56768208	56768111	56768208	56767867	56767924	11724	11,40,29	2,2,0	51,64,18	1,1,0	172	149	3.791411060293008e-09	6.68552150298e-08	0.827,0.945,1.0	0.978,0.982,1.0	-0.063
13520	gene:Solyc03g111070.2	NA	3	+	61745069	61745243	61745069	61745094	61745466	61745598	13520	3,9,0	2,4,2	15,12,1	0,0,0	298	149	3.844083520709275e-09	6.77087741106e-08	0.429,0.529,0.0	1.0,1.0,1.0	-0.681
8180	gene:Solyc04g081290.2	NA	4	+	65334023	65334264	65334023	65334167	65334544	65334990	8180	1,14,6	28,69,43	9,7,4	42,28,16	246	149	3.943634352011947e-09	6.93852296745e-08	0.021,0.109,0.078	0.115,0.132,0.132	-0.057
11252	gene:Solyc03g005430.2	NA	3	-	316773	316988	316778	316988	314953	315065	11252	6,8,3	79,129,92	25,12,6	241,130,75	154	149	3.977071798918792e-09	6.98960459013e-08	0.068,0.057,0.031	0.091,0.082,0.072	-0.03
6170	gene:Solyc04g008640.2	NA	4	+	2256745	2256872	2256745	2256841	2257348	2257426	6170	1,4,1	41,63,27	0,4,0	75,65,36	180	149	4.0729923118684225e-09	7.15026415811e-08	0.02,0.05,0.03	0.0,0.048,0.0	0.017
1176	gene:Solyc06g068560.2	NA	6	-	42493857	42494096	42493879	42494096	42493430	42493526	1176	20,29,20	13,22,14	59,20,15	26,14,9	171	149	4.109196688030745e-09	7.20585098774e-08	0.573,0.535,0.555	0.664,0.555,0.592	-0.049
9165	gene:Solyc02g030250.2	NA	2	-	25446370	25446599	25446443	25446599	25446165	25446245	9165	24,31,25	187,331,211	37,12,10	381,236,156	222	149	4.206784742630753e-09	7.36883817501e-08	0.079,0.059,0.074	0.061,0.033,0.041	0.026
14052	gene:Solyc01g099900.2	NA	1	+	90026349	90026465	90026349	90026458	90026561	90026735	14052	167,271,256	0,0,0	418,262,192	0,42,0	156	149	4.353715232601733e-09	7.61780162529e-08	1.0,1.0,1.0	1.0,0.856,1.0	0.048
3520	gene:Solyc09g055570.2	NA	9	+	42208617	42208761	42208617	42208715	42208918	42208990	3520	60,203,125	0,6,2	199,146,71	4,9,5	195	149	4.547523983181179e-09	7.94815039792e-08	1.0,0.963,0.979	0.974,0.925,0.916	0.042
14655	gene:Solyc01g091900.2	NA	1	+	85433574	85433649	85433574	85433632	85433973	85434193	14655	0,6,11	22,28,30	9,6,1	48,53,17	166	149	4.717588082888767e-09	8.23631714801e-08	0.0,0.161,0.248	0.144,0.092,0.05	0.041
4916	gene:Solyc05g005840.2	NA	5	+	659405	659622	659405	659584	660258	660410	4916	17,34,25	2,14,7	43,54,13	12,26,7	187	149	4.840612905152143e-09	8.44181613239e-08	0.871,0.659,0.74	0.741,0.623,0.597	0.103
7250	gene:Solyc08g075700.2	NA	8	-	59825983	59826165	59826051	59826165	59825067	59825184	7250	0,0,0	8,2,4	9,3,3	5,6,1	217	149	4.905251879390426e-09	8.54515338375e-08	0.0,0.0,0.0	0.553,0.256,0.673	-0.494
7482	gene:Solyc03g114460.2	NA	3	+	64463358	64463459	64463358	64463457	64463814	64464027	7482	11,36,26	80,185,119	47,24,15	169,122,73	151	149	5.041564031011664e-09	8.77298477765e-08	0.119,0.161,0.177	0.215,0.163,0.169	-0.03
15337	gene:Solyc02g080060.1	NA	2	-	44379310	44379420	44379352	44379420	44379088	44379232	15337	3,13,2	12,26,13	12,12,5	27,15,16	191	149	5.24805923051972e-09	9.12231106116e-08	0.163,0.281,0.107	0.257,0.384,0.196	-0.095
2416	gene:Solyc11g007700.1	NA	11	-	1941553	1941661	1941579	1941661	1941174	1941253	2416	74,125,108	0,0,2	211,98,83	8,9,2	175	149	5.816215221092253e-09	1.00988332121e-07	1.0,1.0,0.979	0.957,0.903,0.972	0.049
12716	gene:Solyc06g064470.2	NA	6	-	40146873	40146981	40146888	40146981	40146529	40146804	12716	35,72,54	1274,2204,1519	127,61,49	3100,1660,1531	164	149	6.246990294346303e-09	1.0834943822e-07	0.024,0.029,0.031	0.036,0.032,0.028	-0.004
3441	gene:Solyc02g083540.2	NA	2	-	46898208	46898392	46898298	46898392	46897997	46898102	3441	4,18,11	146,295,180	14,5,5	319,166,132	239	149	6.2784285199681765e-09	1.08775830362e-07	0.017,0.037,0.037	0.027,0.018,0.023	0.008
4699	gene:Solyc08g076510.2	NA	8	-	60502264	60502466	60502408	60502466	60500469	60501190	4699	2,3,4	1,2,0	9,10,1	2,3,6	293	149	6.6772218021236055e-09	1.15558898582e-07	0.504,0.433,1.0	0.696,0.629,0.078	0.178
15113	gene:Solyc01g112140.2	NA	1	-	98227396	98227591	98227443	98227591	98226947	98227315	15113	37,174,80	1,15,6	194,162,67	27,18,7	196	149	7.137529962855439e-09	1.23390632364e-07	0.966,0.898,0.91	0.845,0.872,0.879	0.059
16535	gene:Solyc02g014350.2	NA	2	+	15788892	15789085	15788892	15788971	15789529	15790140	16535	19,32,24	6,12,9	50,59,13	9,17,5	263	149	7.288503845018022e-09	1.25863499478e-07	0.642,0.602,0.602	0.759,0.663,0.596	-0.057
15135	gene:Solyc07g006510.2	NA	7	+	1312287	1312449	1312287	1312423	1312513	1312589	15135	1,5,0	0,2,4	10,8,0	2,0,6	175	149	7.540572459274157e-09	1.30074874922e-07	1.0,0.68,0.0	0.81,1.0,0.0	-0.043
6671	gene:Solyc01g108030.2	NA	1	-	95404442	95404670	95404447	95404670	95404173	95404338	6671	0,11,0	0,21,4	8,4,3	31,17,11	154	149	7.666962287430242e-09	1.32111500002e-07	NA,0.336,0.0	0.2,0.185,0.209	-0.03
6105	gene:Solyc08g067090.2	NA	8	+	56004765	56004978	56004765	56004771	56006265	56006383	6105	4,23,10	6,6,5	12,19,6	19,20,4	356	149	7.860628093903036e-09	1.35301700488e-07	0.218,0.616,0.456	0.209,0.284,0.386	0.137
8794	gene:Solyc04g079400.2	NA	4	-	63911085	63911314	63911092	63911314	63910867	63910965	8794	0,4,3	14,48,40	4,1,0	64,50,28	156	149	8.012812195907964e-09	1.37771754658e-07	0.0,0.074,0.067	0.056,0.019,0.0	0.022
11382	gene:Solyc03g120240.2	NA	3	+	68696444	68696657	68696444	68696523	68697771	68698353	11382	0,0,2	37,65,52	2,0,6	69,49,24	283	149	8.152577923314843e-09	1.40023172774e-07	0.0,0.0,0.02	0.015,0.0,0.116	-0.037
11630	gene:Solyc06g072050.2	NA	6	-	44404545	44404654	44404568	44404654	44404371	44404461	11630	2,2,2	148,258,214	9,3,0	245,124,118	172	149	8.31109625637424e-09	1.42591456853e-07	0.012,0.007,0.008	0.031,0.021,0.0	-0.008
4928	gene:Solyc11g072450.1	NA	11	-	55626653	55626787	55626778	55626787	55625703	55625785	4928	152,259,171	1404,3407,1774	291,162,133	4135,3018,1496	274	149	8.45176886328316e-09	1.44848349741e-07	0.056,0.04,0.05	0.037,0.028,0.046	0.012
10406	gene:Solyc01g102680.2	NA	1	+	91418466	91418557	91418466	91418553	91419176	91419248	10406	0,1,2	2,0,0	1,1,0	2,4,0	153	149	8.806215773250358e-09	1.50760134112e-07	0.0,1.0,1.0	0.327,0.196,NA	0.405
7319	gene:Solyc03g006330.2	NA	3	-	929418	929575	929497	929575	928312	928494	7319	2,11,2	18,30,26	1,2,1	35,26,10	228	149	9.053471889800191e-09	1.54826076391e-07	0.068,0.193,0.048	0.018,0.048,0.061	0.061
4403	gene:Solyc07g054740.2	NA	7	-	62965589	62965768	62965631	62965768	62964920	62965002	4403	2,1,2	16,28,14	5,12,1	76,39,51	191	149	9.62985586939356e-09	1.64505718673e-07	0.089,0.027,0.1	0.049,0.194,0.015	-0.014
7258	gene:Solyc03g025980.2	NA	3	+	3402974	3403109	3402974	3402979	3403401	3403517	7258	1,4,2	76,188,90	8,6,5	198,123,83	279	149	1.0100074239603533e-08	1.72352879766e-07	0.007,0.011,0.012	0.021,0.025,0.031	-0.016
7896	gene:Solyc01g107690.2	NA	1	+	95150918	95151120	95150918	95151116	95152133	95152250	7896	0,0,7	1,7,2	12,3,0	4,0,0	153	149	1.0289264674885005e-08	1.75392728669e-07	0.0,0.0,0.773	0.745,1.0,NA	-0.615
10946	gene:Solyc06g066730.2	NA	6	+	41928469	41928658	41928469	41928608	41929418	41929473	10946	94,175,117	48,53,39	263,91,88	59,41,31	199	149	1.0374220742799892e-08	1.76651162219e-07	0.595,0.712,0.692	0.769,0.624,0.68	-0.025
383	gene:Solyc01g094290.2	NA	1	-	85827672	85827757	85827697	85827757	85827463	85827583	383	1,1,2	66,153,76	1,1,8	231,109,45	174	149	1.0590126151587765e-08	1.80134300135e-07	0.013,0.006,0.022	0.004,0.008,0.132	-0.034
1770	gene:Solyc12g014100.1	NA	12	+	4921476	4921656	4921476	4921652	4921790	4921860	1770	7,1,1	26,36,36	6,1,0	55,52,24	153	149	1.067066895412382e-08	1.81309974627e-07	0.208,0.026,0.026	0.096,0.018,0.0	0.049
9169	gene:Solyc02g068430.2	NA	2	-	38384102	38384145	38384106	38384145	38383652	38383808	9169	240,601,373	5,3,8	604,425,225	9,14,5	153	149	1.074582413915985e-08	1.82391688865e-07	0.979,0.995,0.978	0.985,0.967,0.978	0.007
15663	gene:Solyc05g056520.2	NA	5	-	65792523	65792735	65792571	65792735	65792110	65792183	15663	7,7,4	27,61,54	12,3,1	109,50,34	197	149	1.0782717448932748e-08	1.82822356746e-07	0.164,0.08,0.053	0.077,0.043,0.022	0.052
5854	gene:Solyc03g026300.2	NA	3	-	3733031	3733218	3733117	3733218	3732364	3732552	5854	1,4,0	0,2,0	5,13,5	7,3,2	235	149	1.1022283998913585e-08	1.86684788754e-07	1.0,0.559,NA	0.312,0.733,0.613	0.227
10375	gene:Solyc03g119010.2	NA	3	-	67737586	67737724	67737590	67737724	67737487	67737508	10375	18,37,27	134,274,211	87,50,25	423,239,211	153	149	1.1169692541656903e-08	1.88979766137e-07	0.116,0.116,0.111	0.167,0.169,0.103	-0.032
10973	gene:Solyc04g049620.2	NA	4	+	42581121	42581301	42581121	42581283	42581560	42581628	10973	9,9,1	0,0,0	9,3,4	5,6,0	167	149	1.1492324801497418e-08	1.94231304153e-07	1.0,1.0,1.0	0.616,0.308,1.0	0.359
9209	gene:Solyc03g121450.2	NA	3	-	69559833	69559924	69559843	69559924	69559300	69559382	9209	0,1,0	2,0,0	2,0,0	4,2,0	159	149	1.1534208666389966e-08	1.94731799506e-07	0.0,1.0,NA	0.319,0.0,NA	0.341
2074	gene:Solyc03g007900.2	NA	3	+	2420529	2420663	2420529	2420647	2420745	2420843	2074	11,11,10	54,85,44	47,18,13	73,71,41	165	149	1.1757754640015259e-08	1.98294969327e-07	0.155,0.105,0.17	0.368,0.186,0.223	-0.116
5491	gene:Solyc06g084380.2	NA	6	+	49520591	49520782	49520591	49520709	49521163	49521274	5491	8,13,7	22,58,26	26,55,5	128,117,12	222	149	1.1990892939655279e-08	2.02012177232e-07	0.196,0.131,0.153	0.12,0.24,0.219	-0.033
5100	gene:Solyc10g017530.2	NA	10	+	5510636	5510884	5510636	5510816	5512391	5512452	5100	1,4,0	0,2,2	14,1,0	4,3,0	217	149	1.2164815222615435e-08	2.04724939112e-07	1.0,0.579,0.0	0.706,0.186,NA	0.08
11489	gene:Solyc03g120480.2	NA	3	-	68869126	68869210	68869130	68869210	68867888	68867956	11489	3,2,1	28,73,46	4,3,3	83,46,29	153	149	1.2605014970413163e-08	2.1190846142e-07	0.094,0.026,0.021	0.045,0.06,0.092	-0.019
3382	gene:Solyc08g081410.2	NA	8	+	64479282	64479348	64479282	64479345	64479413	64479467	3382	1,7,1	55,147,112	5,0,3	255,154,116	152	149	1.2798332765631201e-08	2.14930731207e-07	0.018,0.045,0.009	0.019,0.0,0.025	0.009
1761	gene:Solyc03g121120.2	NA	3	-	69337540	69337625	69337544	69337625	69336949	69337015	1761	3,0,0	7,14,17	1,4,2	13,12,11	153	149	1.3009503596527462e-08	2.18246112132e-07	0.294,0.0,0.0	0.07,0.245,0.15	-0.057
5328	gene:Solyc06g005110.2	NA	6	+	128904	129001	128904	128996	129158	129284	5328	1,4,5	0,0,0	11,0,6	1,9,3	154	149	1.332212484131478e-08	2.23254615873e-07	1.0,1.0,1.0	0.914,0.0,0.659	0.476
15203	gene:Solyc08g067850.2	NA	8	-	56898970	56899129	56898997	56899129	56897573	56898398	15203	1,0,2	13,39,15	0,2,0	43,21,28	176	149	1.36659215133516e-08	2.28774445587e-07	0.061,0.0,0.101	0.0,0.075,0.0	0.029
16289	gene:Solyc11g069840.1	NA	11	+	54474692	54474788	54474692	54474770	54474902	54474968	16289	1,2,3	0,2,0	3,0,0	4,1,2	167	149	1.3770419844968167e-08	2.3028088824e-07	1.0,0.472,1.0	0.401,0.0,0.0	0.69
4763	gene:Solyc03g059260.2	NA	3	-	28185357	28185511	28185361	28185511	28185126	28185234	4763	2,0,0	32,26,12	0,2,1	39,15,19	153	149	1.4694170805620056e-08	2.45469990195e-07	0.057,0.0,0.0	0.0,0.115,0.049	-0.036
10312	gene:Solyc12g009790.1	NA	12	+	2997783	2997848	2997783	2997834	2997982	2998103	10312	3,4,3	33,76,34	4,17,1	109,88,28	163	149	1.5927039491377594e-08	2.65785611702e-07	0.077,0.046,0.075	0.032,0.15,0.032	-0.005
8128	gene:Solyc01g109910.2	NA	1	+	96753454	96753625	96753454	96753609	96754762	96755193	8128	4,4,2	19,29,19	2,2,0	37,29,17	165	149	1.5988385678932156e-08	2.66529076391e-07	0.16,0.111,0.087	0.047,0.059,0.0	0.084
14167	gene:Solyc04g081750.2	NA	4	+	65680117	65680280	65680117	65680275	65680560	65680653	14167	319,480,366	0,4,4	620,242,311	19,2,6	154	149	1.6423180084831483e-08	2.73489892913e-07	1.0,0.991,0.989	0.969,0.992,0.98	0.013
905	gene:Solyc08g076890.2	NA	8	+	60822337	60822382	60822337	60822373	60822583	60822586	905	69,107,56	0,2,0	87,28,39	0,0,23	158	149	1.6795323837708815e-08	2.79393909124e-07	1.0,0.981,1.0	1.0,1.0,0.615	0.122
9124	gene:Solyc01g080930.2	NA	1	-	80274312	80274407	80274343	80274407	80273128	80273208	9124	2,3,2	95,206,171	5,14,1	269,181,100	180	149	1.6846253244444267e-08	2.79947684806e-07	0.017,0.012,0.01	0.015,0.06,0.008	-0.015
16404	gene:Solyc09g011210.2	NA	9	-	4554574	4554688	4554581	4554688	4553222	4553605	16404	3,13,5	24,41,24	11,14,6	41,36,18	156	149	1.7050805609829347e-08	2.83050507351e-07	0.107,0.232,0.166	0.204,0.271,0.241	-0.07
6286	gene:Solyc05g018810.2	NA	5	+	23877988	23878189	23877988	23878138	23879263	23879625	6286	103,170,114	5,7,8	237,120,125	3,9,0	200	149	1.723500781211732e-08	2.85809377198e-07	0.939,0.948,0.914	0.983,0.909,1.0	-0.03
8233	gene:Solyc09g066090.2	NA	9	-	64446005	64446106	64446060	64446106	64444643	64444830	8233	18,13,22	3,5,4	52,13,7	7,1,2	204	149	1.735640664754081e-08	2.87522101771e-07	0.814,0.655,0.801	0.844,0.905,0.719	-0.066
14613	gene:Solyc11g008790.1	NA	11	+	2974632	2974851	2974632	2974708	2976337	2976450	14613	2,1,0	8,17,11	2,3,4	12,19,4	292	149	1.7619618293362015e-08	2.91578042039e-07	0.113,0.029,0.0	0.078,0.075,0.338	-0.116
15691	gene:Solyc07g052350.2	NA	7	+	60858182	60858360	60858182	60858343	60858433	60858526	15691	16,27,21	265,528,346	44,15,21	593,271,287	166	149	1.8443024970262853e-08	3.0488625654e-07	0.051,0.044,0.052	0.062,0.047,0.062	-0.008
10960	gene:Solyc06g069380.2	NA	6	-	43131280	43131393	43131325	43131393	43131110	43131199	10960	4,14,14	6,20,14	2,8,1	10,17,9	194	149	1.8794616647858322e-08	3.10375198961e-07	0.339,0.35,0.434	0.133,0.265,0.079	0.215
4223	gene:Solyc10g083610.1	NA	10	-	63395011	63395220	63395079	63395220	63393359	63393770	4223	56,123,86	1,3,0	168,95,67	4,3,1	217	149	2.0159482923851133e-08	3.32487414986e-07	0.975,0.966,1.0	0.966,0.956,0.979	0.013
8623	gene:Solyc02g090480.2	NA	2	+	52015593	52015680	52015593	52015631	52015773	52015809	8623	1,0,0	14,25,10	3,2,1	43,54,13	198	149	2.01755123271023e-08	3.32487414986e-07	0.051,0.0,0.0	0.05,0.027,0.055	-0.027
11461	gene:Solyc01g010920.1	NA	1	-	6444586	6444834	6444590	6444834	6444242	6444507	11461	10,18,16	5,4,0	57,37,27	6,0,0	153	149	2.0719088276606272e-08	3.41091214678e-07	0.661,0.814,1.0	0.902,1.0,1.0	-0.142
1734	gene:Solyc01g067750.2	NA	1	+	76694577	76694805	76694577	76694796	76699822	76700169	1734	71,116,100	264,485,315	98,50,46	421,267,186	158	149	2.0916595162309857e-08	3.439858707e-07	0.202,0.184,0.23	0.18,0.15,0.189	0.032
5708	gene:Solyc11g065100.1	NA	11	-	50417089	50417295	50417156	50417295	50416784	50416906	5708	3,14,12	266,569,391	26,9,6	649,420,248	216	149	2.1957238865182318e-08	3.60726067071e-07	0.008,0.017,0.021	0.027,0.015,0.016	-0.004
5179	gene:Solyc08g067040.2	NA	8	+	55958474	55958722	55958474	55958711	55960561	55960863	5179	3,13,1	167,348,186	15,4,8	463,182,182	160	149	2.3043772824682412e-08	3.78184772211e-07	0.016,0.034,0.005	0.029,0.02,0.039	-0.011
14443	gene:Solyc02g082540.2	NA	2	-	46206557	46206709	46206634	46206709	46206396	46206468	14443	1,8,0	27,110,29	10,18,1	191,206,53	226	149	2.3409109235802617e-08	3.83783640054e-07	0.024,0.046,0.0	0.033,0.054,0.012	-0.01
11963	gene:Solyc05g023740.2	NA	5	+	29173845	29174055	29173845	29174004	29174275	29174392	11963	16,13,10	24,110,64	36,19,4	169,155,59	200	149	2.458146413919471e-08	4.02588065933e-07	0.332,0.081,0.104	0.137,0.084,0.048	0.083
4704	gene:Solyc06g008090.2	NA	6	-	1975413	1975526	1975424	1975526	1974738	1974796	4704	0,4,0	8,35,23	18,21,8	49,40,7	160	149	2.530805094397622e-08	4.14060586063e-07	0.0,0.096,0.0	0.255,0.328,0.516	-0.334
13985	gene:Solyc07g064850.2	NA	7	-	66840959	66841120	66841027	66841120	66840814	66840866	13985	0,3,2	12,29,32	6,2,2	58,32,19	217	149	2.566624867691602e-08	4.19056961422e-07	0.0,0.066,0.041	0.066,0.041,0.067	-0.022
4688	gene:Solyc06g054140.2	NA	6	+	36965177	36965257	36965177	36965243	36967925	36968169	4688	0,1,0	2,4,0	1,1,0	0,2,0	163	149	2.5658732645916613e-08	4.19056961422e-07	0.0,0.186,NA	1.0,0.314,NA	-0.564
6943	gene:Solyc10g044840.1	NA	10	-	28283420	28283561	28283436	28283561	28283176	28283337	6943	0,0,0	3,13,7	4,8,0	5,7,6	165	149	2.7392649026924626e-08	4.46784522155e-07	0.0,0.0,0.0	0.419,0.508,0.0	-0.309
6097	gene:Solyc02g071890.2	NA	2	+	41269426	41269528	41269426	41269517	41270442	41271108	6097	5,2,10	75,171,126	6,16,2	144,161,69	160	149	2.747325276447832e-08	4.47639138986e-07	0.058,0.011,0.069	0.037,0.085,0.026	-0.003
15571	gene:Solyc04g025880.2	NA	4	-	20520748	20520951	20520760	20520951	20520618	20520671	15571	0,3,0	46,138,68	1,0,2	22,22,12	161	149	3.094551452221433e-08	5.03697759454e-07	0.0,0.02,0.0	0.04,0.0,0.134	-0.051
10391	gene:Solyc03g121070.2	NA	3	-	69305523	69305590	69305568	69305590	69305072	69305380	10391	2,7,2	0,0,0	4,4,2	6,2,0	194	149	3.204607110426886e-08	5.21076996337e-07	1.0,1.0,1.0	0.339,0.606,1.0	0.352
6774	gene:Solyc01g034150.2	NA	1	-	36262241	36262440	36262275	36262440	36262037	36262141	6774	0,0,1	6,28,9	2,0,4	31,26,19	183	149	3.526649086035719e-08	5.7285487201e-07	0.0,0.0,0.083	0.05,0.0,0.146	-0.038
9842	gene:Solyc06g068220.2	NA	6	+	42265005	42265077	42265005	42265070	42265917	42265988	9842	3,5,0	1,3,4	9,5,7	3,5,0	156	149	3.5421893145440567e-08	5.74790842759e-07	0.741,0.614,0.0	0.741,0.489,1.0	-0.292
10262	gene:Solyc06g068760.2	NA	6	+	42618185	42618296	42618185	42618278	42618407	42618797	10262	1,1,3	83,132,89	7,4,5	202,159,90	167	149	3.569809820802013e-08	5.78681122126e-07	0.011,0.007,0.029	0.03,0.022,0.047	-0.017
3031	gene:Solyc01g108920.2	NA	1	+	96051161	96051339	96051161	96051328	96051421	96051561	3031	16,40,34	0,4,1	49,30,20	13,7,12	160	149	3.6650817792724205e-08	5.92913841356e-07	1.0,0.903,0.969	0.778,0.8,0.608	0.229
6177	gene:Solyc06g062450.2	NA	6	+	39404898	39405131	39404898	39404977	39405279	39405832	6177	0,25,11	185,563,305	23,36,6	1325,986,434	303	149	3.6619435406472816e-08	5.92913841356e-07	0.0,0.021,0.017	0.008,0.018,0.007	0.002
3546	gene:Solyc08g059760.2	NA	8	-	45231811	45231954	45231832	45231954	45231391	45231458	3546	0,2,0	5,16,10	1,2,2	10,5,10	170	149	3.696124258845978e-08	5.97326802321e-07	0.0,0.099,0.0	0.081,0.26,0.149	-0.13
5130	gene:Solyc11g072010.1	NA	11	-	55308879	55309034	55308883	55309034	55308633	55308708	5130	0,4,1	5,16,5	2,0,2	27,25,14	153	149	3.777425966852404e-08	6.09844863621e-07	0.0,0.196,0.163	0.067,0.0,0.122	0.057
2540	gene:Solyc12g009020.1	NA	12	-	2321800	2321849	2321803	2321849	2321615	2321714	2540	4,15,4	315,527,346	18,12,6	565,242,359	152	149	3.809269261176891e-08	6.14360804623e-07	0.012,0.027,0.011	0.03,0.046,0.016	-0.014
9076	gene:Solyc01g089900.2	NA	1	-	83620441	83620544	83620498	83620544	83619968	83620026	9076	4,11,22	3,4,7	16,12,3	7,7,4	206	149	3.829014425731569e-08	6.16918364836e-07	0.491,0.665,0.694	0.623,0.554,0.352	0.107
13528	gene:Solyc03g044260.2	NA	3	+	8606906	8606984	8606906	8606963	8607402	8607544	13528	7,23,14	4,3,4	21,18,16	6,0,2	170	149	3.835904910450577e-08	6.17401733558e-07	0.605,0.87,0.754	0.754,1.0,0.875	-0.133
7573	gene:Solyc02g094360.2	NA	2	-	54913813	54914017	54913889	54914017	54912527	54912667	7573	14,50,18	1,22,9	46,42,15	23,27,15	225	149	4.079374049406248e-08	6.55923669342e-07	0.903,0.601,0.57	0.57,0.507,0.398	0.2
266	gene:Solyc07g049310.2	NA	7	+	59565834	59566014	59565834	59566003	59566708	59566855	266	4,13,10	2,6,0	8,7,4	9,12,5	160	149	4.208583147547722e-08	6.76014317324e-07	0.651,0.669,1.0	0.453,0.352,0.427	0.363
11349	gene:Solyc08g078390.2	NA	8	+	62208233	62208440	62208233	62208432	62210356	62210554	11349	10,9,5	153,283,185	11,6,3	333,223,157	157	149	4.304717497319005e-08	6.90756993756e-07	0.058,0.029,0.025	0.03,0.025,0.018	0.013
10345	gene:Solyc09g008520.2	NA	9	-	2007573	2007660	2007629	2007660	2007321	2007488	10345	2,11,6	0,10,0	13,9,8	0,0,0	205	149	4.311475988057807e-08	6.91142665964e-07	1.0,0.444,1.0	1.0,1.0,1.0	-0.185
16175	gene:Solyc05g015820.2	NA	5	+	12236783	12236860	12236783	12236852	12237116	12237155	16175	2,1,2	26,54,25	0,3,0	30,31,24	157	149	4.4046671395547196e-08	7.05368996011e-07	0.068,0.017,0.071	0.0,0.084,0.0	0.024
3274	gene:Solyc10g005590.2	NA	10	-	475818	476034	475823	476034	475684	475750	3274	9,14,2	297,482,334	31,13,6	986,409,373	154	149	4.436292329377048e-08	7.09717331323e-07	0.028,0.027,0.006	0.03,0.03,0.015	-0.005
13529	gene:Solyc03g044260.2	NA	3	+	8606906	8606996	8606906	8606963	8607402	8607544	13529	19,45,28	4,3,4	39,42,27	6,0,2	182	149	4.555622382011148e-08	7.27341319945e-07	0.795,0.925,0.851	0.842,1.0,0.917	-0.063
3117	gene:Solyc04g054180.2	NA	4	-	51887121	51887214	51887211	51887214	51886511	51886570	3117	2,0,2	0,5,0	0,2,2	0,0,0	239	149	4.554220875410809e-08	7.27341319945e-07	1.0,0.0,1.0	NA,1.0,1.0	-0.333
9673	gene:Solyc12g056030.1	NA	12	+	61995729	61995748	61995729	61995743	61995833	61995892	9673	4,15,12	2,4,6	19,13,13	22,19,0	154	149	4.754811557401799e-08	7.58380496643e-07	0.659,0.784,0.659	0.455,0.398,1.0	0.083
4914	gene:Solyc05g005840.2	NA	5	+	659413	659626	659413	659609	660258	660410	4914	3,9,5	0,0,4	11,23,3	0,1,2	166	149	4.860086769479257e-08	7.74393343691e-07	1.0,1.0,0.529	1.0,0.954,0.574	0.0
15764	gene:Solyc02g089360.2	NA	2	-	51206255	51206390	51206327	51206390	51206073	51206122	15764	0,0,0	4,0,0	10,5,0	0,0,0	221	149	4.8803017758299244e-08	7.76834395009e-07	0.0,NA,NA	1.0,1.0,NA	-1.0
12343	gene:Solyc07g007810.2	NA	7	+	2465061	2465141	2465061	2465136	2467500	2467776	12343	29,49,20	2,3,12	52,54,33	9,7,0	154	149	5.0753928642576296e-08	8.07079005569e-07	0.933,0.94,0.617	0.848,0.882,1.0	-0.08
9919	gene:Solyc12g017830.1	NA	12	+	7465980	7466052	7465980	7466039	7466144	7466214	9919	2,5,2	68,108,85	7,7,2	206,62,69	162	149	5.2112657776439896e-08	8.27855734647e-07	0.026,0.041,0.021	0.03,0.094,0.026	-0.021
3670	gene:Solyc07g052570.2	NA	7	-	61054695	61054940	61054863	61054940	61054329	61054386	3670	1,12,3	57,49,37	10,1,3	92,71,33	317	149	5.441424463430122e-08	8.63554062346e-07	0.008,0.103,0.037	0.049,0.007,0.041	0.017
11408	gene:Solyc02g079060.2	NA	2	-	43689765	43689843	43689793	43689843	43689215	43689334	11408	1,3,2	0,0,0	2,1,0	3,2,1	177	149	5.4923194100582685e-08	8.70760330046e-07	1.0,1.0,1.0	0.359,0.296,0.0	0.782
15416	gene:Solyc04g009580.2	NA	4	+	2979212	2979269	2979212	2979255	2979357	2979443	15416	29,54,55	2,1,0	116,93,58	11,2,4	163	149	5.5266621174951124e-08	8.75330616813e-07	0.93,0.98,1.0	0.906,0.977,0.93	0.032
4367	gene:Solyc01g097190.2	NA	1	+	88136494	88136733	88136494	88136566	88137306	88137408	4367	6,11,4	89,243,121	15,19,10	327,263,105	316	149	5.626595301955638e-08	8.90269864826e-07	0.031,0.021,0.015	0.021,0.033,0.043	-0.01
12138	gene:Solyc04g072570.2	NA	4	-	59546124	59546240	59546127	59546240	59545455	59545587	12138	1,3,0	62,117,97	4,4,1	169,109,55	152	149	5.943387853592677e-08	9.39457821081e-07	0.016,0.025,0.0	0.023,0.035,0.018	-0.012
11355	gene:Solyc10g005490.2	NA	10	-	394115	394221	394119	394221	393809	393905	11355	0,5,4	45,71,65	7,6,7	91,56,46	153	149	6.030943313687152e-08	9.52348959087e-07	0.0,0.064,0.057	0.07,0.094,0.129	-0.057
6082	gene:Solyc07g063120.2	NA	7	-	65691765	65691958	65691811	65691958	65691370	65691682	6082	0,0,0	4,6,4	0,6,3	3,1,3	195	149	6.084027856360771e-08	9.59776561436e-07	0.0,0.0,0.0	0.0,0.821,0.433	-0.418
15520	gene:Solyc02g082700.2	NA	2	-	46355721	46355760	46355725	46355760	46355530	46355611	15520	102,230,124	3097,5350,3292	329,201,133	7102,3596,3162	153	149	6.209878028676365e-08	9.78657043844e-07	0.031,0.04,0.035	0.043,0.052,0.039	-0.009
8968	gene:Solyc03g120000.2	NA	3	-	68514667	68514910	68514671	68514910	68513902	68514018	8968	1,1,2	8,20,17	1,2,0	39,20,14	153	149	6.466064835526569e-08	1.01802032678e-06	0.109,0.046,0.103	0.024,0.089,0.0	0.048
12847	gene:Solyc10g006890.2	NA	10	+	1328395	1328574	1328395	1328519	1328649	1328701	12847	0,7,5	35,86,41	7,2,1	102,76,42	204	149	6.594810299388762e-08	1.03726104511e-06	0.0,0.056,0.082	0.048,0.019,0.017	0.018
9117	gene:Solyc01g080930.2	NA	1	-	80272943	80273044	80272960	80273044	80272562	80272604	9117	0,2,1	33,67,37	4,2,6	90,93,33	166	149	6.909547514271014e-08	1.08568830744e-06	0.0,0.026,0.024	0.038,0.019,0.14	-0.049
4872	gene:Solyc11g065030.1	NA	11	+	50340872	50340880	50340872	50340874	50341814	50341963	4872	15,31,16	6,11,4	44,38,21	8,5,2	155	149	7.165321139650749e-08	1.1247640602e-06	0.706,0.73,0.794	0.841,0.88,0.91	-0.134
10341	gene:Solyc09g008520.2	NA	9	-	2007590	2007655	2007629	2007655	2007321	2007488	10341	3,11,5	0,10,0	13,7,8	0,0,0	188	149	7.420448913975515e-08	1.16366130696e-06	1.0,0.466,1.0	1.0,1.0,1.0	-0.178
10752	gene:Solyc06g051900.2	NA	6	+	35582213	35582380	35582213	35582375	35582695	35582887	10752	2,2,4	2,12,3	5,4,3	7,3,4	154	149	7.441434609558393e-08	1.16580026904e-06	0.492,0.139,0.563	0.409,0.563,0.421	-0.066
9933	gene:Solyc12g021290.1	NA	12	-	15394740	15394949	15394797	15394949	15394594	15394653	9933	16,23,21	7,14,6	48,40,29	12,10,5	206	149	7.58994371493067e-08	1.18789355775e-06	0.623,0.543,0.717	0.743,0.743,0.808	-0.137
157	gene:Solyc02g068280.2	NA	2	+	38264545	38264652	38264545	38264640	38264734	38264977	157	4,37,12	3,14,11	22,30,7	21,11,11	161	149	7.800141272673257e-08	1.21958859111e-06	0.552,0.71,0.502	0.492,0.716,0.371	0.062
8758	gene:Solyc08g066540.2	NA	8	-	55285695	55285881	55285868	55285881	55285200	55285278	8758	0,4,7	91,193,71	10,14,11	148,76,71	322	149	8.286701657625371e-08	1.29438932388e-06	0.0,0.009,0.044	0.03,0.079,0.067	-0.041
16313	gene:Solyc06g066320.2	NA	6	-	41602201	41602362	41602265	41602362	41601715	41602091	16313	1,12,0	1,2,0	4,11,13	2,0,6	213	149	8.341505071498827e-08	1.30166849051e-06	0.412,0.808,NA	0.583,1.0,0.602	-0.118
9631	gene:Solyc10g051380.1	NA	10	+	52040563	52040805	52040563	52040674	52040947	52041176	9631	72,129,98	633,1163,821	326,282,156	2559,1411,1271	280	149	8.438926022452802e-08	1.31557717069e-06	0.057,0.056,0.06	0.063,0.096,0.061	-0.016
7575	gene:Solyc02g062640.2	NA	2	+	34384732	34384854	34384732	34384830	34384971	34385043	7575	7,17,7	4,31,13	11,11,8	38,18,9	173	149	8.699538989021982e-08	1.35487422724e-06	0.601,0.321,0.317	0.2,0.345,0.434	0.087
14643	gene:Solyc03g095820.2	NA	3	-	57463804	57463912	57463840	57463912	57463116	57463223	14643	2,4,2	3,4,2	4,7,3	2,5,2	185	149	9.287404205479063e-08	1.44501083079e-06	0.349,0.446,0.446	0.617,0.53,0.547	-0.151
12588	gene:Solyc10g085430.1	NA	10	+	64614616	64614765	64614616	64614722	64615858	64615968	12588	1,10,3	2,0,0	22,8,1	2,0,0	192	149	9.500358151475936e-08	1.47669621806e-06	0.28,1.0,1.0	0.895,1.0,1.0	-0.205
8157	gene:Solyc07g007210.2	NA	7	+	1950539	1950657	1950539	1950633	1950907	1951661	8157	32,64,35	49,92,54	116,50,47	109,40,40	173	149	9.571766637041187e-08	1.48633988777e-06	0.36,0.375,0.358	0.478,0.518,0.503	-0.135
13970	gene:Solyc09g059600.2	NA	9	+	54907438	54907562	54907438	54907496	54908139	54908634	13970	22,41,27	1,4,0	30,28,14	2,0,5	215	149	9.591571834979363e-08	1.48795938437e-06	0.938,0.877,1.0	0.912,1.0,0.66	0.081
194	gene:Solyc03g114580.2	NA	3	-	64522273	64522451	64522277	64522451	64521216	64521271	194	0,8,5	2,0,2	10,8,0	2,2,0	153	149	9.756425147746695e-08	1.51205534272e-06	0.0,1.0,0.709	0.83,0.796,NA	-0.243
10920	gene:Solyc06g062660.2	NA	6	-	39545543	39545730	39545669	39545730	39544284	39544472	10920	0,1,0	1,20,12	10,8,3	12,18,6	275	149	9.972126887393315e-08	1.5439771093e-06	0.0,0.026,0.0	0.311,0.194,0.213	-0.231
15536	gene:Solyc05g055940.2	NA	5	+	65377630	65377737	65377630	65377702	65378473	65378881	15536	4,6,0	1,2,0	13,2,0	2,0,0	184	149	1.0329305691721584e-07	1.59772009091e-06	0.764,0.708,NA	0.84,1.0,NA	-0.184
12719	gene:Solyc08g065430.2	NA	8	-	53439344	53439436	53439379	53439436	53439190	53439246	12719	2,2,5	77,106,111	11,15,4	150,59,49	184	149	1.1068819009148045e-07	1.71043970472e-06	0.021,0.015,0.035	0.056,0.171,0.062	-0.073
16497	gene:Solyc03g119400.2	NA	3	+	68030710	68030914	68030710	68030888	68031024	68031604	16497	5,6,3	64,117,52	7,3,1	175,97,62	175	149	1.1613446710447278e-07	1.79285407874e-06	0.062,0.042,0.047	0.033,0.026,0.014	0.026
13780	gene:Solyc02g089980.2	NA	2	+	51671584	51671763	51671584	51671671	51671916	51672045	13780	6,9,8	63,176,97	5,4,4	180,175,74	241	149	1.1978162149339162e-07	1.84736086793e-06	0.056,0.031,0.049	0.017,0.014,0.032	0.024
11264	gene:Solyc11g012900.1	NA	11	-	5685803	5685986	5685825	5685986	5685619	5685719	11264	0,5,10	2,2,0	2,4,5	10,1,0	171	149	1.200027252868916e-07	1.84897402942e-06	0.0,0.685,1.0	0.148,0.777,1.0	-0.08
10033	gene:Solyc07g055870.2	NA	7	+	63790579	63790669	63790579	63790665	63790774	63790895	10033	2,2,0	5,14,0	10,1,0	23,7,2	153	149	1.2323917049396295e-07	1.89699867676e-06	0.28,0.122,NA	0.297,0.122,0.0	0.061
2488	gene:Solyc06g065900.2	NA	6	+	41300003	41300134	41300003	41300126	41300365	41300413	2488	1,3,0	0,1,2	3,2,1	11,5,5	157	149	1.409114497503442e-07	2.16692316622e-06	1.0,0.74,0.0	0.206,0.275,0.16	0.366
11066	gene:Solyc07g064290.2	NA	7	-	66497569	66497622	66497586	66497622	66496421	66496792	11066	9,4,1	160,287,198	6,3,0	265,186,142	166	149	1.4238020561783143e-07	2.18738999337e-06	0.048,0.012,0.005	0.02,0.014,0.0	0.01
9254	gene:Solyc10g038000.1	NA	10	+	18504926	18505014	18504926	18504976	18505100	18505888	9254	90,190,133	6,4,2	257,162,120	3,3,4	187	149	1.4628161595429468e-07	2.24515400889e-06	0.923,0.974,0.981	0.986,0.977,0.96	-0.015
6496	gene:Solyc01g112010.2	NA	1	-	98140393	98140458	98140398	98140458	98139827	98140176	6496	0,7,0	0,0,0	2,0,0	0,4,0	154	149	1.4661828782283214e-07	2.24814707995e-06	NA,1.0,NA	1.0,0.0,NA	0.5
16456	gene:Solyc09g072620.2	NA	9	-	65246913	65247073	65247000	65247073	65246517	65246569	16456	56,159,126	0,2,2	247,180,82	13,1,5	236	149	1.489958755258028e-07	2.28239820907e-06	1.0,0.98,0.975	0.923,0.991,0.912	0.043
5449	gene:Solyc09g007090.2	NA	9	-	732818	732936	732875	732936	732670	732709	5449	2,8,1	50,151,82	9,13,3	200,157,68	206	149	1.5085166028857633e-07	2.30859773267e-06	0.028,0.037,0.009	0.032,0.057,0.031	-0.015
15538	gene:Solyc02g093140.2	NA	2	-	54060756	54060958	54060893	54060958	54059916	54059965	15538	0,2,0	9,14,12	4,2,9	29,23,7	286	149	1.5231525193882536e-07	2.3287505282e-06	0.0,0.069,0.0	0.067,0.043,0.401	-0.147
5611	gene:Solyc09g098240.2	NA	9	-	72094114	72094263	72094123	72094263	72093865	72094005	5611	13,20,13	94,182,77	18,17,6	323,223,88	158	149	1.5415116873023707e-07	2.35455153778e-06	0.115,0.094,0.137	0.05,0.067,0.06	0.056
6803	gene:Solyc03g119190.2	NA	3	-	67859770	67860044	67860027	67860044	67859487	67859668	6803	15,80,20	1,0,4	78,68,28	7,6,0	406	149	1.6255159882293537e-07	2.48047487819e-06	0.846,1.0,0.647	0.804,0.806,1.0	-0.039
13781	gene:Solyc07g041160.2	NA	7	-	51951864	51952109	51952008	51952109	51951434	51951530	13781	0,12,4	56,196,89	7,4,3	298,242,104	293	149	1.6730825798705195e-07	2.55060716067e-06	0.0,0.03,0.022	0.012,0.008,0.014	0.006
11704	gene:Solyc11g018820.1	NA	11	-	9646293	9646448	9646317	9646448	9644128	9644246	11704	12,14,6	6,0,0	5,10,14	7,2,0	173	149	1.7292806463020132e-07	2.63375084998e-06	0.633,1.0,1.0	0.381,0.812,1.0	0.147
12379	gene:Solyc06g071040.2	NA	6	-	43644557	43644632	43644562	43644632	43641883	43641934	12379	2,1,1	9,38,11	3,2,3	48,7,32	154	149	1.740160862331026e-07	2.64778071766e-06	0.177,0.025,0.081	0.057,0.217,0.083	-0.025
3964	gene:Solyc08g014150.2	NA	8	-	3858649	3858773	3858743	3858773	3858528	3858570	3964	2,7,6	1,2,0	6,3,3	2,13,1	243	149	1.802399957319591e-07	2.73985510753e-06	0.551,0.682,1.0	0.648,0.124,0.648	0.271
11988	gene:Solyc03g114670.2	NA	3	+	64582932	64582987	64582932	64582979	64583090	64583487	11988	31,91,47	5,24,2	90,43,27	10,8,3	157	149	1.8296204002500495e-07	2.77857184229e-06	0.855,0.783,0.957	0.895,0.836,0.895	-0.01
12597	gene:Solyc01g090650.1	NA	1	-	84296035	84296201	84296046	84296201	84295705	84295837	12597	5,0,0	8,16,8	3,0,0	21,12,12	160	149	1.8337240257344973e-07	2.78214151897e-06	0.368,0.0,0.0	0.117,0.0,0.0	0.084
8811	gene:Solyc06g073500.2	NA	6	+	45300928	45301052	45300928	45301045	45302003	45302235	8811	48,103,53	2,6,3	94,58,43	10,9,4	156	149	1.9832534606841235e-07	3.00613490172e-06	0.958,0.943,0.944	0.9,0.86,0.911	0.058
14059	gene:Solyc08g080520.2	NA	8	+	63801902	63802052	63801902	63802045	63802567	63802660	14059	0,3,6	0,3,0	2,7,6	6,5,2	156	149	1.9877944054770086e-07	3.0072733284e-06	NA,0.489,1.0	0.241,0.572,0.741	0.227
80	gene:Solyc02g081840.2	NA	2	+	45635855	45636012	45635855	45635933	45636255	45636384	80	2,7,1	19,52,13	12,11,3	84,66,23	228	149	1.9876726646906613e-07	3.0072733284e-06	0.064,0.081,0.048	0.085,0.098,0.079	-0.023
5579	gene:Solyc08g068960.2	NA	8	+	58039631	58039839	58039631	58039802	58040067	58040201	5579	3,5,2	0,0,0	8,2,5	9,0,0	186	149	2.0597653161377202e-07	3.11318814925e-06	1.0,1.0,1.0	0.416,1.0,1.0	0.195
3526	gene:Solyc02g086070.2	NA	2	-	48851403	48851595	48851509	48851595	48851148	48851233	3526	2,0,1	26,33,41	5,2,2	87,50,28	255	149	2.0915894651130177e-07	3.15828019137e-06	0.043,0.0,0.014	0.032,0.023,0.04	-0.013
3919	gene:Solyc10g008790.2	NA	10	-	2863413	2863595	2863417	2863595	2863084	2863189	3919	1,4,2	13,31,2	10,7,0	42,36,8	153	149	2.1046468731041905e-07	3.17497584374e-06	0.07,0.112,0.493	0.188,0.159,0.0	0.109
9240	gene:Solyc06g074320.2	NA	6	+	45942798	45942959	45942798	45942941	45943045	45943140	9240	91,206,98	7,16,15	322,274,133	70,48,19	167	149	2.1921638146261832e-07	3.30385942432e-06	0.921,0.92,0.854	0.804,0.836,0.862	0.064
473	gene:Solyc03g121310.2	NA	3	-	69450794	69450842	69450811	69450842	69450635	69450705	473	5,24,1	120,363,147	43,61,30	501,505,261	166	149	2.2522164035952633e-07	3.39114557164e-06	0.036,0.056,0.006	0.072,0.098,0.094	-0.055
14281	gene:Solyc06g070980.2	NA	6	-	43590335	43590427	43590401	43590427	43589768	43589858	14281	126,244,185	1291,2823,1745	356,216,199	4091,2946,1945	215	149	2.3510791744763675e-07	3.53664706151e-06	0.063,0.057,0.068	0.057,0.048,0.066	0.006
16155	gene:Solyc04g077660.2	NA	4	+	62595971	62596060	62595971	62596052	62596162	62596243	16155	0,8,3	46,57,54	19,2,2	100,36,32	157	149	2.398903603324448e-07	3.60517047204e-06	0.0,0.118,0.05	0.153,0.05,0.056	-0.03
3084	gene:Solyc12g005100.1	NA	12	-	58353	58457	58374	58457	56267	56409	3084	6,0,2	12,16,7	4,1,0	27,25,16	170	149	2.5699143439177316e-07	3.8585185088e-06	0.305,0.0,0.2	0.115,0.034,0.0	0.119
8864	gene:Solyc09g031780.2	NA	9	+	27855581	27855597	27855581	27855593	27855773	27855874	8864	4,3,2	66,128,103	11,4,1	179,109,79	153	149	2.5827429788380484e-07	3.87411446826e-06	0.056,0.022,0.019	0.056,0.035,0.012	-0.002
13413	gene:Solyc07g066100.2	NA	7	+	67622391	67622575	67622391	67622448	67624066	67624693	13413	4,7,7	156,427,212	14,18,4	544,486,211	276	149	2.646540588404509e-07	3.96606224155e-06	0.014,0.009,0.018	0.014,0.02,0.01	-0.001
1295	gene:Solyc01g103050.2	NA	1	+	91734927	91735019	91734927	91735013	91735489	91735606	1295	9,29,17	115,240,181	30,32,14	295,204,95	155	149	2.666356876467325e-07	3.99198902165e-06	0.07,0.104,0.083	0.089,0.131,0.124	-0.029
8804	gene:Solyc12g088050.1	NA	12	-	63542881	63543023	63542910	63543023	63542632	63542786	8804	0,19,10	5,9,0	23,10,9	1,0,0	178	149	2.6768653540169724e-07	4.00394469069e-06	0.0,0.639,1.0	0.951,1.0,1.0	-0.437
13652	gene:Solyc09g055930.2	NA	9	-	46193991	46194192	46194040	46194192	46193301	46193667	13652	0,10,18	6,0,1	25,15,14	0,1,0	198	149	2.745608463810807e-07	4.10290078349e-06	0.0,1.0,0.931	1.0,0.919,1.0	-0.329
3852	gene:Solyc02g093460.2	NA	2	+	54327706	54327838	54327706	54327816	54328319	54328403	3852	0,0,1	20,29,15	4,0,0	30,17,12	171	149	2.798767277134353e-07	4.17840420396e-06	0.0,0.0,0.055	0.104,0.0,0.0	-0.016
14394	gene:Solyc10g007410.2	NA	10	-	1775640	1775777	1775688	1775777	1774799	1774889	14394	3,12,2	0,3,0	25,18,6	2,4,0	197	149	2.870636809453757e-07	4.28167351185e-06	1.0,0.752,1.0	0.904,0.773,1.0	0.025
7173	gene:Solyc03g033560.2	NA	3	-	5108473	5108611	5108557	5108611	5107879	5108271	7173	28,32,31	0,2,4	71,36,30	0,2,2	233	149	2.9313258245380036e-07	4.36808834135e-06	1.0,0.911,0.832	1.0,0.92,0.906	-0.028
14258	gene:Solyc01g110490.2	NA	1	+	97186463	97186698	97186463	97186695	97186787	97187041	14258	1,3,3	36,76,31	2,2,2	99,102,29	152	149	3.0487341629853793e-07	4.53878153533e-06	0.027,0.037,0.087	0.019,0.019,0.063	0.017
15402	gene:Solyc09g075160.2	NA	9	+	66950442	66950606	66950442	66950602	66950690	66950950	15402	22,38,15	1001,1702,1205	39,9,22	2529,753,1142	153	149	3.1927773447711627e-07	4.74877005263e-06	0.021,0.021,0.012	0.015,0.012,0.018	0.003
5612	gene:Solyc09g098240.2	NA	9	-	72093443	72093551	72093488	72093551	72092996	72093132	5612	0,0,3	4,0,0	6,3,0	0,0,0	194	149	3.235441943326861e-07	4.80772131466e-06	0.0,NA,1.0	1.0,1.0,NA	-0.5
81	gene:Solyc02g081840.2	NA	2	+	45635855	45635933	45635855	45635895	45636255	45636384	81	29,71,25	0,6,2	121,93,43	13,3,3	187	149	3.3910691102310567e-07	5.03426256121e-06	1.0,0.904,0.909	0.881,0.961,0.919	0.017
14303	gene:Solyc10g006780.2	NA	10	-	1226295	1226521	1226317	1226521	1225941	1226156	14303	4,1,0	4,2,1	3,5,0	2,3,0	171	149	3.4909946897587047e-07	5.17776502117e-06	0.466,0.303,0.0	0.567,0.592,NA	-0.323
10240	gene:Solyc05g005210.2	NA	5	-	182221	182350	182246	182350	180545	180901	10240	1,2,3	16,52,28	2,1,2	67,65,31	174	149	3.506735307185209e-07	5.19625483894e-06	0.051,0.032,0.084	0.025,0.013,0.052	0.026
6907	gene:Solyc03g117420.2	NA	3	-	66568808	66568901	66568841	66568901	66568342	66568413	6907	0,0,1	2,4,0	12,6,2	7,5,1	182	149	3.5194849389036626e-07	5.21028227429e-06	0.0,0.0,1.0	0.584,0.496,0.621	-0.234
3790	gene:Solyc06g082200.2	NA	6	+	48114030	48114083	48114030	48114072	48115143	48115362	3790	14,28,23	2,0,0	32,26,14	5,2,3	160	149	3.5853013244350843e-07	5.3027709244e-06	0.867,1.0,1.0	0.856,0.924,0.813	0.091
6276	gene:Solyc05g018810.2	NA	5	+	23878104	23878252	23878104	23878138	23879263	23879625	6276	268,431,376	5,7,8	664,334,325	3,9,0	263	149	3.638306459409114e-07	5.37615675147e-06	0.968,0.972,0.964	0.992,0.955,1.0	-0.014
10982	gene:Solyc11g065960.1	NA	11	+	51586038	51586286	51586038	51586254	51587569	51587689	10982	3,1,3	39,69,43	20,3,7	102,31,59	181	149	3.665292778399392e-07	5.41099501332e-06	0.06,0.012,0.054	0.139,0.074,0.089	-0.059
14728	gene:Solyc01g094330.2	NA	1	-	85850967	85851079	85851018	85851079	85850706	85850820	14728	0,0,0	2,3,3	4,6,0	7,2,4	200	149	3.7298864285124435e-07	5.50123583834e-06	0.0,0.0,0.0	0.299,0.691,0.0	-0.33
9935	gene:Solyc12g021290.1	NA	12	-	15394740	15394938	15394749	15394938	15394594	15394653	9935	1,2,3	3,9,4	2,7,2	3,7,7	158	149	3.787364821554162e-07	5.58082448636e-06	0.239,0.173,0.414	0.386,0.485,0.212	-0.086
11606	gene:Solyc07g065430.2	NA	7	-	67192575	67192772	67192684	67192772	67192433	67192465	11606	4,2,1	0,0,0	0,1,0	2,1,0	258	149	4.006943978823353e-07	5.8989054679e-06	1.0,1.0,1.0	0.0,0.366,NA	0.817
2721	gene:Solyc02g093400.1	NA	2	-	54276926	54277050	54276960	54277050	54276603	54276770	2721	7,4,5	1,1,0	8,4,0	3,0,2	183	149	4.0616499722393264e-07	5.97390037622e-06	0.851,0.765,1.0	0.685,1.0,0.0	0.31
15973	gene:Solyc02g062920.2	NA	2	+	34864153	34864278	34864153	34864243	34864473	34864544	15973	0,1,5	19,43,41	5,5,0	60,39,23	184	149	4.3913569087334167e-07	6.45285501311e-06	0.0,0.018,0.09	0.063,0.094,0.0	-0.016
1898	gene:Solyc01g110160.2	NA	1	-	96936590	96936680	96936598	96936680	96936409	96936507	1898	0,0,1	0,2,6	0,3,0	1,4,8	157	149	4.4388284413911317e-07	6.5165779246e-06	NA,0.0,0.137	0.0,0.416,0.0	-0.07
6376	gene:Solyc02g085570.2	NA	2	+	48403439	48403561	48403439	48403529	48403770	48403844	6376	0,10,3	52,85,85	10,10,4	150,95,73	181	149	4.488755564485292e-07	6.58378473275e-06	0.0,0.088,0.028	0.052,0.08,0.043	-0.02
11621	gene:Solyc12g008840.1	NA	12	+	2185445	2185512	2185445	2185477	2186013	2186106	11621	33,67,42	11,17,13	128,110,40	25,29,4	184	149	4.563269043989339e-07	6.6868956351e-06	0.708,0.761,0.723	0.806,0.754,0.89	-0.086
444	gene:Solyc12g096460.1	NA	12	+	65376628	65376822	65376628	65376665	65376905	65376909	444	12,16,5	58,148,107	40,11,10	164,107,90	306	149	4.5783415178871795e-07	6.70279334768e-06	0.092,0.05,0.022	0.106,0.048,0.051	-0.014
404	gene:Solyc01g080580.2	NA	1	-	79822683	79822928	79822748	79822928	79822500	79822611	404	11,29,21	15,39,36	37,22,12	75,23,36	214	149	4.647619528482304e-07	6.79794672046e-06	0.338,0.341,0.289	0.256,0.4,0.188	0.041
14502	gene:Solyc11g069270.1	NA	11	+	53903629	53903822	53903629	53903814	53903985	53904095	14502	4,16,6	0,4,6	22,9,9	0,0,0	157	149	4.803988750504543e-07	7.02019350557e-06	1.0,0.792,0.487	1.0,1.0,1.0	-0.24
15016	gene:Solyc06g010220.1	NA	6	-	5423665	5423771	5423716	5423771	5422937	5423077	15016	0,0,0	4,8,13	15,2,2	28,14,9	200	149	4.882967470804883e-07	7.12904266437e-06	0.0,0.0,0.0	0.285,0.096,0.142	-0.174
6730	gene:Solyc05g013770.2	NA	5	-	7079452	7079646	7079531	7079646	7079240	7079332	6730	1,4,0	48,108,75	8,6,5	92,68,37	228	149	4.958222232266502e-07	7.23225981857e-06	0.013,0.024,0.0	0.054,0.055,0.081	-0.051
10274	gene:Solyc04g040210.2	NA	4	+	11940374	11940576	11940374	11940537	11940933	11941039	10274	0,3,1	0,6,0	2,7,1	5,0,0	188	149	5.094961420621136e-07	7.42488868184e-06	NA,0.284,1.0	0.241,1.0,1.0	-0.105
13880	gene:Solyc05g055090.2	NA	5	-	64889836	64889908	64889845	64889908	64889371	64889528	13880	1,0,1	25,77,47	5,0,2	93,51,49	158	149	5.134027339133918e-07	7.47495540111e-06	0.036,0.0,0.02	0.048,0.0,0.037	-0.01
8981	gene:Solyc02g086970.2	NA	2	-	49539281	49539518	49539375	49539518	49538774	49538928	8981	21,46,29	3,14,7	47,39,29	16,1,0	243	149	5.361071926342778e-07	7.79836952072e-06	0.811,0.668,0.718	0.643,0.96,1.0	-0.135
10907	gene:Solyc10g062180.1	NA	10	+	25206277	25206354	25206277	25206325	25206443	25206448	10907	68,100,57	17,9,9	142,92,65	23,5,8	178	149	5.478634650463683e-07	7.96208167609e-06	0.77,0.903,0.841	0.838,0.939,0.872	-0.045
5499	gene:Solyc01g057770.2	NA	1	+	63677647	63677828	63677647	63677821	63677911	63678030	5499	0,5,0	74,112,58	15,3,2	161,126,63	156	149	5.540753772654915e-07	8.0449919828e-06	0.0,0.041,0.0	0.082,0.022,0.029	-0.031
10848	gene:Solyc04g017610.2	NA	4	+	7570903	7571009	7570903	7571004	7574778	7574839	10848	2,2,0	0,4,4	1,2,0	2,5,0	154	149	5.630696240113535e-07	8.16811237026e-06	1.0,0.326,0.0	0.326,0.279,NA	0.14
16279	gene:Solyc09g059310.2	NA	9	+	54213698	54213734	54213698	54213731	54213869	54214007	16279	79,217,122	2,2,2	235,202,119	3,5,3	152	149	5.795379350721404e-07	8.39933062063e-06	0.975,0.991,0.984	0.987,0.975,0.975	0.004
1172	gene:Solyc01g068210.2	NA	1	+	77316285	77316443	77316285	77316348	77316580	77316672	1172	132,205,143	6,2,6	254,130,124	7,9,4	244	149	6.091806563491722e-07	8.82089143819e-06	0.931,0.984,0.936	0.957,0.898,0.95	0.015
12672	gene:Solyc01g010830.2	NA	1	-	6231831	6231955	6231881	6231955	6231556	6231650	12672	2,6,2	41,65,33	4,5,0	125,81,20	199	149	6.306974686851662e-07	9.12123894101e-06	0.035,0.065,0.043	0.023,0.044,0.0	0.025
3290	gene:Solyc10g050840.1	NA	10	+	50920915	50921040	50920915	50921031	50921142	50921198	3290	6,1,7	68,174,134	34,8,1	195,175,87	158	149	6.310724862780545e-07	9.12123894101e-06	0.077,0.005,0.047	0.141,0.041,0.011	-0.021
1142	gene:Solyc01g005640.2	NA	1	+	453613	453686	453613	453682	453766	453845	1142	1,0,0	55,89,45	4,3,0	105,67,41	153	149	6.364469802092447e-07	9.19054920466e-06	0.017,0.0,0.0	0.036,0.042,0.0	-0.02
7039	gene:Solyc12g099660.1	NA	12	+	66721784	66721993	66721784	66721872	66722126	66722178	7039	2,15,7	1,0,0	5,13,1	2,2,1	270	149	6.480323942489651e-07	9.34934008794e-06	0.525,1.0,1.0	0.58,0.782,0.356	0.269
3156	gene:Solyc01g081070.2	NA	1	+	80402487	80402661	80402487	80402656	80404609	80404771	3156	66,107,42	4,1,0	143,123,52	5,3,2	154	149	6.564746929763539e-07	9.46253712764e-06	0.941,0.99,1.0	0.965,0.975,0.962	0.01
286	gene:Solyc12g098440.1	NA	12	+	65939910	65940040	65939910	65939916	65942902	65943613	286	0,0,3	20,85,38	17,4,0	84,68,20	273	149	6.60898946381063e-07	9.51766450006e-06	0.0,0.0,0.041	0.099,0.031,0.0	-0.03
5746	gene:Solyc01g103250.2	NA	1	+	91898791	91899031	91898791	91898880	91899494	91899619	5746	2,16,3	4,27,20	39,31,8	26,16,4	300	149	6.722262460924911e-07	9.67201316907e-06	0.199,0.227,0.069	0.427,0.49,0.498	-0.307
6910	gene:Solyc03g117420.2	NA	3	-	66569080	66569270	66569094	66569270	66567192	66567487	6910	0,2,0	2,1,5	0,1,0	7,3,0	163	149	6.771305618766245e-07	9.73375182698e-06	0.0,0.646,0.0	0.0,0.234,NA	0.098
6135	gene:Solyc01g008820.2	NA	1	+	2846159	2846324	2846159	2846311	2846426	2846512	6135	6,7,6	88,221,126	8,1,0	218,134,86	162	149	6.910074721239264e-07	9.92424306118e-06	0.059,0.028,0.042	0.033,0.007,0.0	0.03
12765	gene:Solyc11g069220.1	NA	11	+	53857930	53858047	53857930	53857958	53858196	53858235	12765	31,108,51	2,6,0	71,97,48	0,2,0	238	149	7.008667326345751e-07	1.00567405487e-05	0.907,0.918,1.0	1.0,0.968,1.0	-0.048
6405	gene:Solyc02g082840.2	NA	2	-	46484447	46484561	46484449	46484561	46484258	46484378	6405	1,4,1	35,93,34	1,3,1	125,85,52	151	149	7.391959420397721e-07	1.05971450769e-05	0.027,0.041,0.028	0.008,0.034,0.019	0.012
4170	gene:Solyc02g092920.2	NA	2	+	53868753	53868938	53868753	53868933	53870038	53870185	4170	59,96,69	6,3,3	155,125,46	29,11,17	154	149	7.410470507870986e-07	1.0614094491e-05	0.905,0.969,0.957	0.838,0.917,0.724	0.117
13664	gene:Solyc08g015630.2	NA	8	+	4897060	4897304	4897060	4897123	4897436	4897582	13664	1,4,0	32,44,20	3,1,4	37,28,41	330	149	7.703454860139491e-07	1.10237897773e-05	0.014,0.039,0.0	0.035,0.016,0.042	-0.013
1440	gene:Solyc04g009770.2	NA	4	+	3083997	3084157	3083997	3084097	3084251	3084393	1440	659,1235,915	0,0,0	2338,1167,836	0,0,69	209	149	8.116482627110966e-07	1.16043765128e-05	1.0,1.0,1.0	1.0,1.0,0.896	0.035
14949	gene:Solyc03g006820.2	NA	3	-	1326436	1326576	1326504	1326576	1325261	1325509	14949	54,164,78	0,1,3	126,103,46	3,3,0	217	149	8.185163370947827e-07	1.16920380465e-05	1.0,0.991,0.947	0.966,0.959,1.0	0.004
8763	gene:Solyc02g085810.2	NA	2	+	48596599	48596745	48596599	48596660	48596811	48596898	8763	10,7,1	17,18,11	24,8,6	26,17,31	234	149	8.594829172396043e-07	1.22661815617e-05	0.272,0.198,0.055	0.37,0.231,0.11	-0.062
14043	gene:Solyc02g094400.2	NA	2	+	54933030	54933231	54933030	54933227	54933302	54933814	14043	92,142,124	6926,10741,8050	11,8,2	828,497,339	153	149	9.229840759148414e-07	1.31606085218e-05	0.013,0.013,0.015	0.013,0.015,0.006	0.002
7322	gene:Solyc10g039280.1	NA	10	+	21035409	21035529	21035409	21035503	21035669	21035752	7322	2,1,9	78,138,82	4,4,0	147,68,73	175	149	9.987258545680142e-07	1.42278090772e-05	0.021,0.006,0.085	0.023,0.048,0.0	0.014
6233	gene:Solyc12g098720.1	NA	12	+	66134935	66135158	66134935	66135033	66135950	66135998	6233	1,7,5	100,237,165	3,8,5	201,145,91	274	149	1.0003628570060402e-06	1.4238348467e-05	0.005,0.016,0.016	0.008,0.029,0.029	-0.01
8034	gene:Solyc03g097260.2	NA	3	-	59564830	59564920	59564880	59564920	59563953	59564031	8034	0,0,3	0,0,0	4,0,0	0,0,5	199	149	1.0200295537321149e-06	1.45052589765e-05	NA,NA,1.0	1.0,NA,0.0	0.5
13581	gene:Solyc04g076380.2	NA	4	-	61284922	61285021	61284944	61285021	61284783	61284841	13581	18,26,31	343,606,584	72,21,27	1056,556,395	171	149	1.0480915336706416e-06	1.48909692385e-05	0.044,0.036,0.044	0.056,0.032,0.056	-0.007
12084	gene:Solyc05g048810.2	NA	5	-	59503081	59503247	59503085	59503247	59502961	59502979	12084	6,11,3	16,35,27	18,24,2	54,43,25	153	149	1.0583163439031982e-06	1.50227910355e-05	0.268,0.234,0.098	0.245,0.352,0.072	-0.023
4433	gene:Solyc02g094440.2	NA	2	+	54969225	54969283	54969225	54969231	54969531	54969680	4433	0,5,1	160,478,223	29,24,1	524,457,229	201	149	1.0750000951365505e-06	1.52459799015e-05	0.0,0.008,0.003	0.039,0.037,0.003	-0.023
8206	gene:Solyc04g076660.2	NA	4	-	61554060	61554208	61554088	61554208	61553856	61553982	8206	0,4,0	11,24,19	14,3,1	28,31,10	177	149	1.1053152190207151e-06	1.56619218981e-05	0.0,0.123,0.0	0.296,0.075,0.078	-0.109
9912	gene:Solyc12g017830.1	NA	12	+	7465660	7465884	7465660	7465882	7465980	7466039	9912	6,6,3	59,104,82	5,4,4	186,66,59	151	149	1.1207602565336917e-06	1.58666059511e-05	0.091,0.054,0.035	0.026,0.056,0.063	0.012
10194	gene:Solyc03g119330.2	NA	3	-	67975933	67976136	67975944	67976136	67975334	67975426	10194	0,3,0	43,106,34	5,1,2	150,111,40	160	149	1.1420344443365694e-06	1.61533748945e-05	0.0,0.026,0.0	0.03,0.008,0.044	-0.019
2554	gene:Solyc06g005330.2	NA	6	-	352590	352825	352623	352825	352362	352492	2554	32,102,66	11,37,13	96,75,41	83,52,29	182	149	1.1911816096268571e-06	1.68335281788e-05	0.704,0.693,0.806	0.486,0.541,0.536	0.213
7550	gene:Solyc06g009820.2	NA	6	+	3870059	3870230	3870059	3870168	3870478	3870589	7550	12,8,4	0,0,0	15,17,5	7,0,3	211	149	1.1955646196923176e-06	1.68804364008e-05	1.0,1.0,1.0	0.602,1.0,0.541	0.286
7855	gene:Solyc08g007910.2	NA	8	+	2417081	2417210	2417081	2417198	2418008	2418483	7855	2,5,6	0,0,0	15,5,1	3,0,6	161	149	1.2404884141968559e-06	1.74991565629e-05	1.0,1.0,1.0	0.822,1.0,0.134	0.348
10986	gene:Solyc08g065890.2	NA	8	-	54234704	54234868	54234722	54234868	54234395	54234617	10986	4,14,13	228,617,342	27,17,13	885,550,376	167	149	1.2994409492173307e-06	1.83145007674e-05	0.015,0.02,0.033	0.026,0.027,0.03	-0.005
6835	gene:Solyc07g017650.2	NA	7	+	7722361	7722576	7722361	7722449	7722946	7722984	6835	20,23,11	0,2,0	51,30,15	9,4,2	276	149	1.3119219527687892e-06	1.84740030084e-05	1.0,0.861,1.0	0.754,0.802,0.802	0.168
5446	gene:Solyc04g063280.2	NA	4	-	55405981	55406074	55405992	55406074	55405265	55405351	5446	3,2,1	153,258,189	5,11,3	331,140,150	160	149	1.3233788620535006e-06	1.86188143092e-05	0.018,0.007,0.005	0.014,0.068,0.018	-0.023
4547	gene:Solyc03g095620.2	NA	3	-	56799636	56799750	56799641	56799750	56799351	56799540	4547	37,59,53	2,3,4	83,45,25	3,1,0	154	149	1.339724552608619e-06	1.88320891496e-05	0.947,0.95,0.928	0.964,0.978,1.0	-0.039
13264	gene:Solyc04g011650.2	NA	4	-	4119119	4119204	4119123	4119204	4118299	4119041	13264	0,2,6	20,19,12	3,0,0	41,25,13	153	149	1.3569281397989736e-06	1.90570350253e-05	0.0,0.093,0.327	0.067,0.0,0.0	0.118
12232	gene:Solyc04g072640.2	NA	4	-	59606458	59606586	59606545	59606586	59605698	59605993	12232	0,3,1	0,0,5	11,8,12	5,0,0	236	149	1.390556657508464e-06	1.95120549555e-05	NA,1.0,0.112	0.581,1.0,1.0	-0.304
11042	gene:Solyc08g007400.2	NA	8	+	1973095	1973282	1973095	1973181	1973406	1973525	11042	5,13,3	3,4,8	3,7,7	2,0,6	250	149	1.4262822340178204e-06	1.99956705423e-05	0.498,0.66,0.183	0.472,1.0,0.41	-0.18
11373	gene:Solyc10g084760.1	NA	10	-	64174313	64174395	64174317	64174395	64174179	64174246	11373	71,184,111	6,3,0	207,127,118	5,5,5	153	149	1.434383098617621e-06	2.00914914166e-05	0.92,0.984,1.0	0.976,0.961,0.958	0.003
11416	gene:Solyc04g008950.2	NA	4	+	2554941	2555082	2554941	2555016	2555455	2555730	11416	6,9,3	109,204,113	13,10,0	200,142,57	215	149	1.4404851181293538e-06	2.01591700394e-05	0.037,0.03,0.018	0.043,0.047,0.0	-0.002
12860	gene:Solyc09g074310.2	NA	9	+	66090240	66090343	66090240	66090297	66090456	66090560	12860	3,19,3	2,0,2	4,6,3	4,4,2	195	149	1.4629559095136163e-06	2.04556037744e-05	0.534,1.0,0.534	0.433,0.534,0.534	0.189
1988	gene:Solyc04g078750.2	NA	4	+	63415044	63415173	63415044	63415144	63415484	63416058	1988	0,4,1	14,7,10	1,4,1	11,5,4	178	149	1.5235464241138026e-06	2.12840508369e-05	0.0,0.324,0.077	0.071,0.401,0.173	-0.081
3172	gene:Solyc08g066620.2	NA	8	+	55376968	55377105	55376968	55377056	55377173	55377438	3172	0,3,2	4,9,6	7,1,1	6,3,11	198	149	1.5367563469834553e-06	2.14497126004e-05	0.0,0.201,0.201	0.468,0.201,0.064	-0.11
3618	gene:Solyc03g098590.2	NA	3	+	60898052	60898291	60898052	60898271	60900368	60900673	3618	20,40,40	4,12,2	37,14,18	14,7,1	169	149	1.5499538418611023e-06	2.16149099036e-05	0.815,0.746,0.946	0.7,0.638,0.941	0.076
13411	gene:Solyc10g007060.2	NA	10	+	1445231	1445321	1445231	1445316	1445395	1445492	13411	0,7,0	75,140,68	2,3,1	204,152,94	154	149	1.5964405162756886e-06	2.2243644419e-05	0.0,0.046,0.0	0.009,0.019,0.01	0.003
12301	gene:Solyc03g097930.2	NA	3	-	60321883	60322159	60321997	60322159	60321768	60321792	12301	7,16,8	0,2,6	15,14,2	0,0,0	263	149	1.624233529321578e-06	2.26110404477e-05	1.0,0.819,0.43	1.0,1.0,1.0	-0.25
10698	gene:Solyc08g076360.2	NA	8	-	60332062	60332175	60332068	60332175	60331310	60331577	10698	10,9,11	2,3,2	7,3,2	13,6,6	155	149	1.6282293127816631e-06	2.26468003452e-05	0.828,0.743,0.841	0.341,0.325,0.243	0.501
3097	gene:Solyc02g083990.2	NA	2	+	47219871	47220107	47219871	47220006	47221067	47221495	3097	2,6,0	0,6,0	4,1,5	0,0,1	250	149	1.7078398785039255e-06	2.37332914815e-05	1.0,0.373,NA	1.0,1.0,0.749	-0.23
532	gene:Solyc07g049570.2	NA	7	+	59910562	59910695	59910562	59910691	59910808	59910889	532	35,62,51	2,3,0	56,51,15	3,4,0	153	149	1.7233327986727625e-06	2.39276391207e-05	0.945,0.953,1.0	0.948,0.925,1.0	0.008
3255	gene:Solyc05g052780.2	NA	5	+	62963906	62964134	62963906	62964122	62964247	62964337	3255	8,17,6	391,999,488	45,23,19	953,709,505	161	149	1.7408364643740799e-06	2.41495408126e-05	0.019,0.016,0.011	0.042,0.029,0.034	-0.02
13924	gene:Solyc01g010870.2	NA	1	-	6312799	6313029	6312818	6313029	6312331	6312626	13924	6,1,2	33,58,35	4,2,1	86,60,35	168	149	1.7614528258590746e-06	2.44141976824e-05	0.139,0.015,0.048	0.04,0.029,0.025	0.036
5121	gene:Solyc09g064590.2	NA	9	+	61909605	61909825	61909605	61909749	61910012	61910156	5121	2,4,4	0,4,0	5,1,3	2,4,0	225	149	1.777769736236361e-06	2.46188531536e-05	1.0,0.398,1.0	0.623,0.142,1.0	0.211
13139	gene:Solyc11g064790.1	NA	11	-	49957571	49957736	49957584	49957736	49957382	49957468	13139	1,6,1	65,129,85	10,9,9	132,116,57	162	149	1.7938181174723145e-06	2.48194363769e-05	0.014,0.041,0.011	0.065,0.067,0.127	-0.064
2537	gene:Solyc02g085610.2	NA	2	-	48437502	48437597	48437505	48437597	48437301	48437390	2537	0,2,0	28,23,7	0,5,0	46,59,23	152	149	1.7987735387241384e-06	2.48663206094e-05	0.0,0.079,0.0	0.0,0.077,0.0	0.001
11423	gene:Solyc05g012610.2	NA	5	+	5819705	5819825	5819705	5819739	5819980	5820051	11423	100,146,86	2,5,0	182,123,77	2,3,0	235	149	1.8376373199518704e-06	2.53814658552e-05	0.969,0.949,1.0	0.983,0.963,1.0	-0.009
10067	gene:Solyc01g056850.2	NA	1	-	56994307	56994412	56994334	56994412	56993410	56993490	10067	0,1,2	0,1,0	6,6,3	0,0,2	176	149	1.8463644834139757e-06	2.5457692747e-05	NA,0.458,1.0	1.0,1.0,0.559	-0.124
10806	gene:Solyc09g018370.2	NA	9	+	14546621	14546849	14546621	14546741	14547018	14547220	10806	0,8,2	2,4,4	2,0,0	1,1,3	257	149	1.845583326323575e-06	2.5457692747e-05	0.0,0.537,0.225	0.537,0.0,0.0	0.075
21	gene:Solyc05g052960.2	NA	5	-	63132543	63132731	63132569	63132731	63130595	63131113	21	23,36,21	23,51,23	40,15,25	77,34,55	175	149	1.8559606905306054e-06	2.55674172858e-05	0.46,0.375,0.437	0.307,0.273,0.279	0.138
8839	gene:Solyc01g014120.2	NA	1	-	11645948	11646290	11646064	11646290	11643648	11644594	8839	14,83,32	0,3,0	99,67,32	0,1,0	265	149	1.8575445576858237e-06	2.55674172858e-05	1.0,0.94,1.0	1.0,0.974,1.0	-0.011
12419	gene:Solyc01g090220.2	NA	1	-	83865243	83865390	83865355	83865390	83862528	83862924	12419	2,6,0	0,0,0	5,7,4	5,4,2	261	149	1.8677393724315347e-06	2.56854626001e-05	1.0,1.0,NA	0.363,0.5,0.533	0.535
3342	gene:Solyc03g097900.2	NA	3	-	60284953	60285005	60284957	60285005	60284756	60284862	3342	129,409,232	1661,3552,2143	621,500,240	4936,2747,2154	153	149	1.879387829559368e-06	2.58232769308e-05	0.07,0.101,0.095	0.109,0.151,0.098	-0.031
4610	gene:Solyc07g064110.2	NA	7	-	66389858	66389972	66389872	66389972	66388429	66388525	4610	21,40,18	0,6,2	56,46,13	0,3,2	163	149	1.915266629349075e-06	2.62934960275e-05	1.0,0.859,0.892	1.0,0.933,0.856	-0.013
13908	gene:Solyc11g072940.1	NA	11	+	56095885	56095998	56095885	56095964	56096065	56096244	13908	0,0,0	0,0,4	2,0,3	2,3,0	183	149	1.931657161381296e-06	2.64955913147e-05	NA,NA,0.0	0.449,0.0,1.0	-0.483
9019	gene:Solyc11g005450.1	NA	11	-	359922	360089	359958	360089	359372	359463	9019	18,30,8	295,678,349	34,26,21	770,562,306	185	149	1.9626509023346892e-06	2.68974696201e-05	0.047,0.034,0.018	0.034,0.036,0.052	-0.008
12350	gene:Solyc09g055350.2	NA	9	+	40040348	40040553	40040348	40040535	40040731	40040793	12350	4,10,12	33,72,38	20,11,3	69,42,22	167	149	1.9661575387935634e-06	2.69079358403e-05	0.098,0.11,0.22	0.205,0.189,0.108	-0.025
12950	gene:Solyc10g051310.1	NA	10	-	51919417	51919604	51919469	51919604	51918894	51918948	12950	11,21,15	160,264,207	34,15,16	383,149,166	201	149	1.9668056442830235e-06	2.69079358403e-05	0.048,0.056,0.051	0.062,0.069,0.067	-0.014
13636	gene:Solyc12g017860.1	NA	12	-	7601262	7601367	7601276	7601367	7601111	7601180	13636	18,55,34	0,0,2	73,50,34	0,6,6	163	149	1.9956018308758033e-06	2.72783816158e-05	1.0,1.0,0.94	1.0,0.884,0.838	0.073
1309	gene:Solyc09g047910.2	NA	9	-	33697280	33697373	33697331	33697373	33697063	33697165	1309	3,1,4	10,23,7	4,3,1	47,28,14	200	149	2.008640973827557e-06	2.74329881709e-05	0.183,0.031,0.299	0.06,0.074,0.051	0.109
11431	gene:Solyc01g112170.2	NA	1	-	98238396	98238516	98238442	98238516	98237507	98237825	11431	1,1,1	41,73,44	14,11,2	78,64,52	195	149	2.0154182941463964e-06	2.75018816235e-05	0.018,0.01,0.017	0.121,0.116,0.029	-0.074
5393	gene:Solyc11g018670.1	NA	11	-	8907057	8907256	8907081	8907256	8902716	8903158	5393	18,38,39	20,36,32	93,50,20	69,36,20	173	149	2.1317221778309988e-06	2.90639441256e-05	0.437,0.476,0.512	0.537,0.545,0.463	-0.04
14057	gene:Solyc08g080520.2	NA	8	+	63798800	63798888	63798800	63798881	63801023	63801107	14057	0,2,2	13,21,18	3,0,0	30,25,15	156	149	2.2581185186352146e-06	3.07344261499e-05	0.0,0.083,0.096	0.087,0.0,0.0	0.031
6711	gene:Solyc10g086320.1	NA	10	-	65182009	65182167	65182013	65182167	65180678	65180844	6711	7,3,3	31,39,11	0,0,1	57,28,15	153	149	2.2563506989143553e-06	3.07344261499e-05	0.18,0.07,0.21	0.0,0.0,0.061	0.133
11430	gene:Solyc01g112170.2	NA	1	-	98240484	98240531	98240502	98240531	98240358	98240395	11430	2,11,10	35,76,63	9,7,4	100,72,35	167	149	2.3544178751162405e-06	3.20176621063e-05	0.049,0.114,0.124	0.074,0.08,0.093	0.013
16039	gene:Solyc05g052210.2	NA	5	-	62493247	62493809	62493775	62493809	62492972	62493018	16039	29,106,62	0,1,0	184,152,57	4,4,6	677	149	2.3586754480305028e-06	3.20480987673e-05	1.0,0.959,1.0	0.91,0.893,0.676	0.16
9599	gene:Solyc09g010370.2	NA	9	-	3758927	3759018	3758937	3759018	3758699	3758814	9599	0,8,4	86,287,155	14,5,5	375,352,128	159	149	2.483402969571943e-06	3.37139479274e-05	0.0,0.025,0.024	0.034,0.013,0.035	-0.011
6514	gene:Solyc08g042030.1	NA	8	-	24130405	24130640	24130435	24130640	24129279	24129322	6514	2,1,0	0,0,0	1,1,6	2,3,2	179	149	2.5188750891009772e-06	3.41662800547e-05	1.0,1.0,NA	0.294,0.217,0.714	0.592
5143	gene:Solyc03g026310.2	NA	3	+	3746516	3746629	3746516	3746603	3746722	3746824	5143	0,6,0	0,0,0	6,0,0	0,2,0	175	149	2.542310975794975e-06	3.44547183483e-05	NA,1.0,NA	1.0,0.0,NA	0.5
3747	gene:Solyc03g083190.1	NA	3	+	53033444	53033568	53033444	53033543	53033839	53034047	3747	0,6,0	0,0,1	0,0,0	0,2,0	174	149	2.5847056528399862e-06	3.49993845653e-05	NA,1.0,0.0	NA,0.0,NA	0.5
14532	gene:Solyc02g062000.2	NA	2	-	33582143	33582311	33582146	33582311	33581985	33582051	14532	1,0,10	0,0,0	0,3,0	0,1,2	152	149	2.597309550279929e-06	3.51400703861e-05	1.0,NA,1.0	NA,0.746,0.0	0.627
7195	gene:Solyc03g007620.2	NA	3	+	2164224	2164352	2164224	2164281	2167146	2167325	7195	7,28,21	0,0,0	24,15,12	10,0,0	220	149	2.6013621625269286e-06	3.5164921226e-05	1.0,1.0,1.0	0.619,1.0,1.0	0.127
10870	gene:Solyc12g098710.1	NA	12	+	66127787	66127934	66127787	66127857	66128066	66128276	10870	66,176,137	1,3,6	207,123,93	6,3,6	226	149	2.60452180138614e-06	3.5177668926e-05	0.978,0.975,0.938	0.958,0.964,0.911	0.019
3511	gene:Solyc06g048890.2	NA	6	+	31910806	31910929	31910806	31910881	31911093	31911169	3511	2,2,0	16,28,15	10,3,1	45,30,16	197	149	2.627906113201406e-06	3.5463324844e-05	0.086,0.051,0.0	0.144,0.07,0.045	-0.041
8190	gene:Solyc12g094450.1	NA	12	-	64666462	64666533	64666469	64666533	64666012	64666186	8190	136,251,184	2,7,4	270,198,115	12,13,3	156	149	2.7096636632682258e-06	3.65355669805e-05	0.985,0.972,0.978	0.956,0.936,0.973	0.023
2722	gene:Solyc02g093400.1	NA	2	-	54277222	54277382	54277329	54277382	54276926	54277050	2722	0,0,1	10,3,7	1,1,3	3,5,0	256	149	2.724234839544948e-06	3.67008547569e-05	0.0,0.0,0.077	0.162,0.104,1.0	-0.396
1026	gene:Solyc08g076890.2	NA	8	+	60822541	60822565	60822541	60822559	60822706	60822769	1026	17,94,39	16,0,0	66,22,39	0,0,0	155	149	2.7412964643486064e-06	3.68993849781e-05	0.505,1.0,1.0	1.0,1.0,1.0	-0.165
6132	gene:Solyc12g017370.1	NA	12	+	6620090	6620259	6620090	6620242	6620356	6620433	6132	72,132,63	0,1,4	107,57,60	4,6,0	166	149	2.7489307674988727e-06	3.69707892205e-05	1.0,0.992,0.934	0.96,0.895,1.0	0.024
3588	gene:Solyc03g094080.2	NA	3	-	55804350	55804470	55804367	55804470	55795933	55796001	3588	11,14,7	492,843,554	27,10,9	1114,478,599	166	149	2.8034935060175246e-06	3.76726858091e-05	0.02,0.015,0.011	0.021,0.018,0.013	-0.002
7099	gene:Solyc04g080580.2	NA	4	+	64697406	64697587	64697406	64697550	64698820	64699084	7099	155,332,231	15,25,37	571,356,233	53,45,9	186	149	2.809725306270759e-06	3.77244844421e-05	0.892,0.914,0.833	0.896,0.864,0.954	-0.025
1676	gene:Solyc07g017290.2	NA	7	-	6666658	6666865	6666787	6666865	6666014	6666279	1676	7,18,7	9,33,16	13,7,2	52,19,17	278	149	2.8609808353823687e-06	3.83801909193e-05	0.294,0.226,0.19	0.118,0.165,0.059	0.123
3228	gene:Solyc07g062250.2	NA	7	-	65033527	65033763	65033542	65033763	65032935	65033025	3228	4,6,13	16,14,5	4,5,9	19,10,10	164	149	2.8640392423298917e-06	3.83887692363e-05	0.185,0.28,0.703	0.161,0.312,0.45	0.082
11712	gene:Solyc09g090360.2	NA	9	-	69867978	69868128	69867990	69868128	69866993	69867114	11712	0,6,2	1,3,2	0,0,0	3,4,0	161	149	2.8849435750789955e-06	3.86363329422e-05	0.0,0.649,0.481	0.0,0.0,NA	0.377
15194	gene:Solyc01g008310.2	NA	1	-	2410039	2410211	2410145	2410211	2409634	2409707	15194	3,6,5	133,253,126	11,8,3	292,188,133	255	149	2.890667016478093e-06	3.8680341949e-05	0.013,0.014,0.023	0.022,0.024,0.013	-0.003
295	gene:Solyc02g087770.2	NA	2	+	50075865	50075997	50075865	50075973	50076137	50077100	295	5,7,11	377,604,310	15,9,10	598,311,284	173	149	2.893851833376422e-06	3.86903358009e-05	0.011,0.01,0.03	0.021,0.024,0.029	-0.008
2318	gene:Solyc10g076350.1	NA	10	+	59295663	59295825	59295663	59295774	59298900	59299101	2318	12,34,12	558,1091,714	32,20,17	1089,613,662	200	149	2.903061061549787e-06	3.87807904434e-05	0.016,0.023,0.012	0.021,0.024,0.019	-0.004
2647	gene:Solyc01g087470.2	NA	1	+	82428204	82428396	82428204	82428393	82428583	82428693	2647	50,98,62	2,6,0	124,75,54	2,0,4	152	149	3.0087971725649026e-06	4.01594710922e-05	0.961,0.941,1.0	0.984,1.0,0.93	-0.004
10053	gene:Solyc08g048550.2	NA	8	+	12221185	12221406	12221185	12221284	12221491	12221635	10053	0,2,2	0,1,0	2,0,0	0,1,2	271	149	3.018277791832952e-06	4.02521584507e-05	NA,0.524,1.0	1.0,0.0,0.0	0.429
1695	gene:Solyc02g078500.2	NA	2	+	43166186	43166427	43166186	43166407	43166830	43166951	1695	84,136,96	8,2,4	107,52,63	11,7,13	169	149	3.038536578904867e-06	4.04883085703e-05	0.903,0.984,0.955	0.896,0.868,0.81	0.089
6589	gene:Solyc06g054400.2	NA	6	+	37183561	37183676	37183561	37183672	37183770	37183836	6589	0,2,1	28,37,35	6,0,0	62,32,26	153	149	3.0540324022636893e-06	4.06606495167e-05	0.0,0.05,0.027	0.086,0.0,0.0	-0.003
3240	gene:Solyc04g049670.2	NA	4	-	42852808	42852996	42852812	42852996	42852616	42852685	3240	43,29,36	280,512,297	68,20,28	580,426,298	153	149	3.1374302874172777e-06	4.17359754076e-05	0.13,0.052,0.106	0.102,0.044,0.084	0.019
5827	gene:Solyc02g078640.2	NA	2	-	43287122	43287219	43287143	43287219	43286925	43287050	5827	2,1,4	38,105,55	3,0,3	109,133,57	170	149	3.172649386675603e-06	4.21691338078e-05	0.044,0.008,0.06	0.024,0.0,0.044	0.015
5142	gene:Solyc03g026310.2	NA	3	+	3746516	3746616	3746516	3746603	3746722	3746824	5142	0,6,0	0,0,0	1,0,0	0,2,0	162	149	3.1804272275234632e-06	4.22371381597e-05	NA,1.0,NA	1.0,0.0,NA	0.5
15552	gene:Solyc06g066290.2	NA	6	+	41587059	41587238	41587059	41587233	41587434	41587829	15552	0,2,0	2,2,1	1,0,0	4,3,0	154	149	3.3242680020405016e-06	4.41104792578e-05	0.0,0.492,0.0	0.195,0.0,NA	0.067
6273	gene:Solyc05g018810.2	NA	5	+	23875157	23875201	23875157	23875192	23875276	23875372	6273	774,1195,1031	8,30,14	2186,1138,809	25,10,13	158	149	3.441145860753609e-06	4.56232120386e-05	0.989,0.974,0.986	0.988,0.991,0.983	-0.004
7435	gene:Solyc04g015970.2	NA	4	+	6535967	6536043	6535967	6536006	6536215	6536307	7435	4,1,6	0,2,2	9,1,2	0,1,0	186	149	3.509389551406571e-06	4.64891587486e-05	1.0,0.286,0.706	1.0,0.445,1.0	-0.151
2041	gene:Solyc12g056650.1	NA	12	-	62640583	62640707	62640620	62640707	62638579	62638651	2041	2,1,0	44,127,69	12,0,4	274,208,105	186	149	3.5811983924251866e-06	4.74008494477e-05	0.035,0.006,0.0	0.034,0.0,0.03	-0.008
10536	gene:Solyc01g086750.2	NA	1	-	81701938	81701983	81701942	81701983	81701673	81701793	10536	7,9,2	165,292,136	10,6,2	417,208,207	153	149	3.605408959017286e-06	4.7681533483e-05	0.04,0.029,0.014	0.023,0.027,0.009	0.008
9840	gene:Solyc06g068220.2	NA	6	+	42265005	42265081	42265005	42265070	42265917	42265988	9840	0,0,2	1,3,4	6,3,0	3,5,0	160	149	3.6221617670566243e-06	4.78632033665e-05	0.0,0.0,0.318	0.651,0.358,NA	-0.398
3217	gene:Solyc03g025400.2	NA	3	-	2823555	2823768	2823689	2823768	2823328	2823413	3217	8,9,10	22,47,21	22,9,6	31,21,9	283	149	3.6467066793641966e-06	4.81474500845e-05	0.161,0.092,0.2	0.272,0.184,0.26	-0.088
10542	gene:Solyc04g051310.2	NA	4	+	50318276	50318419	50318276	50318386	50318495	50318594	10542	0,5,3	43,139,61	2,11,4	132,126,71	182	149	3.6640752866886134e-06	4.83365542808e-05	0.0,0.029,0.039	0.012,0.067,0.044	-0.018
6225	gene:Solyc05g054220.2	NA	5	-	64183850	64183974	64183934	64183974	64181609	64181788	6225	0,0,0	2,0,0	5,0,0	0,0,0	233	149	3.6715946136855016e-06	4.83955203648e-05	0.0,NA,NA	1.0,NA,NA	-1.0
1346	gene:Solyc02g089800.2	NA	2	-	51498624	51498770	51498637	51498770	51497678	51498263	1346	0,6,14	0,4,11	13,7,2	8,0,0	162	149	3.686289121947642e-06	4.85488866102e-05	NA,0.58,0.539	0.599,1.0,1.0	-0.307
16287	gene:Solyc11g069840.1	NA	11	+	54474692	54474792	54474692	54474788	54474902	54474968	16287	11,17,17	1,2,3	44,40,14	3,0,0	153	149	3.715316474528851e-06	4.88906073389e-05	0.915,0.892,0.847	0.935,1.0,1.0	-0.094
15884	gene:Solyc01g103020.2	NA	1	+	91691163	91691232	91691163	91691214	91691313	91691430	15884	6,7,5	0,0,0	13,10,5	0,5,4	167	149	3.866651058312918e-06	5.08398941967e-05	1.0,1.0,1.0	1.0,0.641,0.527	0.277
33	gene:Solyc01g007790.2	NA	1	+	1941419	1941574	1941419	1941448	1942883	1942934	33	2,8,4	15,25,18	26,24,11	44,37,22	275	149	3.887152433794857e-06	5.10671433148e-05	0.067,0.148,0.107	0.243,0.26,0.213	-0.131
11186	gene:Solyc06g051160.2	NA	6	-	34325320	34325380	34325325	34325380	34324979	34324984	11186	8,15,7	0,2,5	6,5,5	7,3,3	154	149	3.898832015028317e-06	5.1178216773e-05	1.0,0.879,0.575	0.453,0.617,0.617	0.256
55	gene:Solyc10g076610.1	NA	10	-	59569465	59569530	59569469	59569530	59569276	59569395	55	1,0,2	32,46,42	3,3,1	118,99,62	153	149	3.944080153574721e-06	5.16866655964e-05	0.03,0.0,0.044	0.024,0.029,0.015	0.002
5732	gene:Solyc01g103250.2	NA	1	+	91898791	91899040	91898791	91898880	91899494	91899619	5732	2,6,2	4,27,20	16,19,2	26,16,4	309	149	3.942878993368482e-06	5.16866655964e-05	0.194,0.097,0.046	0.229,0.364,0.194	-0.15
11891	gene:Solyc08g014610.2	NA	8	-	4843518	4843633	4843531	4843633	4843276	4843358	11891	4,7,0	0,0,0	7,5,1	4,5,0	162	149	4.061689695312475e-06	5.31840061589e-05	1.0,1.0,NA	0.617,0.479,1.0	0.301
10249	gene:Solyc02g005350.2	NA	2	-	8038669	8038786	8038670	8038786	8037966	8038335	10249	2,0,0	0,0,0	0,2,4	6,0,0	150	149	4.108416856804068e-06	5.37515049608e-05	1.0,NA,NA	0.0,1.0,1.0	0.333
4751	gene:Solyc09g005350.2	NA	9	+	275319	275388	275319	275380	275726	276505	4751	0,0,7	0,0,0	0,0,0	0,0,2	157	149	4.145807779126216e-06	5.41960209677e-05	NA,NA,1.0	NA,NA,0.0	1.0
14065	gene:Solyc05g007810.2	NA	5	-	2251949	2252141	2252113	2252141	2250598	2251197	14065	0,6,5	4,2,2	9,2,2	8,4,4	313	149	4.1983054710868295e-06	5.48371257828e-05	0.0,0.588,0.543	0.349,0.192,0.192	0.133
10030	gene:Solyc07g055870.2	NA	7	+	63790579	63790673	63790579	63790663	63790774	63790895	10030	0,2,0	0,0,0	0,0,0	0,4,0	159	149	4.2295598672069695e-06	5.51545727959e-05	NA,1.0,NA	NA,0.0,NA	1.0
15589	gene:Solyc02g081640.2	NA	2	+	45514916	45515087	45514916	45515077	45515196	45515254	15589	0,1,2	0,3,0	0,0,0	6,0,4	159	149	4.2295598672069695e-06	5.51545727959e-05	NA,0.238,1.0	0.0,NA,0.0	0.619
495	gene:Solyc08g005290.2	NA	8	-	224061	224148	224101	224148	222810	222865	495	0,1,3	4,10,4	4,6,6	9,2,3	189	149	4.332298715898203e-06	5.64479315446e-05	0.0,0.073,0.372	0.259,0.703,0.612	-0.376
2415	gene:Solyc10g009020.2	NA	10	+	3051587	3051822	3051587	3051757	3053006	3053583	2415	31,82,50	0,1,2	116,57,28	10,1,1	214	149	4.341072394948816e-06	5.64962607667e-05	1.0,0.983,0.946	0.89,0.975,0.951	0.038
4747	gene:Solyc09g005350.2	NA	9	+	275319	275392	275319	275388	275726	276505	4747	0,0,0	0,0,6	0,0,2	0,0,0	153	149	4.343127796810646e-06	5.64962607667e-05	NA,NA,0.0	NA,NA,1.0	-1.0
10148	gene:Solyc02g091830.2	NA	2	+	53062044	53062220	53062044	53062215	53062491	53062562	10148	0,0,0	4,0,0	2,0,0	0,0,0	154	149	4.371135007723264e-06	5.68140152109e-05	0.0,NA,NA	1.0,NA,NA	-1.0
5507	gene:Solyc04g079070.2	NA	4	-	63652549	63652793	63652721	63652793	63651691	63651958	5507	11,23,11	9,4,0	23,6,13	6,0,2	321	149	4.41156571179234e-06	5.72925923455e-05	0.362,0.727,1.0	0.64,1.0,0.751	-0.101
12287	gene:Solyc08g067610.2	NA	8	+	56617413	56617484	56617413	56617480	56617611	56617696	12287	0,4,3	0,0,0	3,0,0	0,2,0	153	149	4.6296376314443886e-06	6.0026429094e-05	NA,1.0,1.0	1.0,0.0,NA	0.5
535	gene:Solyc06g051230.2	NA	6	+	34434643	34434774	34434643	34434770	34434848	34435747	535	4,4,1	0,0,0	0,0,0	2,0,0	153	149	4.6296376314443886e-06	6.0026429094e-05	1.0,1.0,1.0	0.0,NA,NA	1.0
8837	gene:Solyc10g006270.2	NA	10	-	939263	939453	939379	939453	939053	939109	8837	3,10,6	0,7,0	17,5,13	0,0,0	265	149	4.653843147343032e-06	6.02910128558e-05	1.0,0.445,1.0	1.0,1.0,1.0	-0.185
8975	gene:Solyc03g080050.2	NA	3	-	51929024	51929086	51929028	51929086	51928845	51928938	8975	19,28,28	117,227,173	25,17,19	395,261,178	153	149	4.688374894969339e-06	6.06888332652e-05	0.137,0.107,0.136	0.058,0.06,0.094	0.056
16115	gene:Solyc01g081190.2	NA	1	+	80484007	80484095	80484007	80484051	80484207	80484280	16115	2,1,0	0,3,0	1,1,1	4,1,7	193	149	4.73636186528588e-06	6.12600348835e-05	1.0,0.205,NA	0.162,0.436,0.099	0.37
16565	gene:Solyc01g111890.2	NA	1	-	98064219	98064438	98064323	98064438	98063512	98063723	16565	34,91,39	4,1,2	102,114,34	9,1,4	253	149	4.750837702511438e-06	6.13972266603e-05	0.833,0.982,0.92	0.87,0.985,0.833	0.016
10369	gene:Solyc07g017530.2	NA	7	-	7472738	7472914	7472831	7472914	7471936	7471973	10369	2,8,8	4,4,3	16,5,1	14,6,1	242	149	4.8559756978090325e-06	6.27049099465e-05	0.235,0.552,0.621	0.413,0.339,0.381	0.092
8578	gene:Solyc01g091750.2	NA	1	-	85336923	85337092	85336979	85337092	85336610	85336843	8578	2,10,8	113,260,145	19,14,1	305,281,127	205	149	4.924795850647036e-06	6.35418781705e-05	0.013,0.027,0.039	0.043,0.035,0.006	-0.002
4357	gene:Solyc03g005080.2	NA	3	-	59326	59429	59343	59429	59120	59256	4357	0,0,0	2,0,0	4,2,2	0,1,0	166	149	4.968320543404573e-06	6.40513785734e-05	0.0,NA,NA	1.0,0.642,1.0	-0.881
11806	gene:Solyc09g008410.2	NA	9	-	1864066	1864105	1864089	1864105	1863704	1863790	11806	0,4,0	0,0,0	0,0,0	0,2,0	172	149	5.108382113141909e-06	6.58035910191e-05	NA,1.0,NA	NA,0.0,NA	1.0
7068	gene:Solyc06g068090.2	NA	6	+	42197586	42197817	42197586	42197603	42197942	42198045	7068	34,105,47	2,14,8	121,139,64	26,16,9	363	149	5.1461098224141915e-06	6.62358174223e-05	0.875,0.755,0.707	0.656,0.781,0.745	0.052
16475	gene:Solyc01g109640.2	NA	1	+	96528200	96528266	96528200	96528241	96528476	96528573	16475	2,0,0	0,3,2	0,0,4	0,0,0	174	149	5.152852932777579e-06	6.62688622716e-05	1.0,0.0,0.0	NA,NA,1.0	-0.667
15069	gene:Solyc01g097000.2	NA	1	+	87984091	87984323	87984091	87984296	87984644	87985131	15069	0,3,1	25,75,55	3,3,3	88,36,43	176	149	5.21088032796642e-06	6.69608670484e-05	0.0,0.033,0.015	0.028,0.066,0.056	-0.034
3162	gene:Solyc05g026140.2	NA	5	+	39844097	39844208	39844097	39844197	39845994	39846083	3162	19,37,12	2,2,4	59,32,11	10,14,1	160	149	5.259928670021908e-06	6.75364627777e-05	0.898,0.945,0.736	0.846,0.68,0.911	0.047
14637	gene:Solyc01g009380.2	NA	1	+	3586928	3587084	3586928	3587052	3587164	3587225	14637	4,0,0	0,0,0	0,0,0	2,0,0	181	149	5.299991321012772e-06	6.79958466164e-05	1.0,NA,NA	0.0,NA,NA	1.0
3341	gene:Solyc03g097900.2	NA	3	-	60284950	60285005	60284957	60285005	60284756	60284862	3341	130,410,233	1661,3552,2143	626,499,239	4936,2747,2154	156	149	5.341786425215676e-06	6.84766967433e-05	0.07,0.099,0.094	0.108,0.148,0.096	-0.03
11053	gene:Solyc09g074050.2	NA	9	+	65753674	65753878	65753674	65753780	65754190	65754301	11053	18,47,49	0,0,0	19,30,12	9,0,0	247	149	5.349400499971416e-06	6.85189555565e-05	1.0,1.0,1.0	0.56,1.0,1.0	0.147
3672	gene:Solyc09g092250.2	NA	9	+	71393182	71393306	71393182	71393271	71393385	71394935	3672	0,4,0	0,0,0	0,0,0	2,2,0	184	149	5.359087670512408e-06	6.85876784928e-05	NA,1.0,NA	0.0,0.0,NA	1.0
11404	gene:Solyc02g069680.2	NA	2	+	39521716	39521792	39521716	39521761	39521875	39521980	11404	5,2,0	6,0,0	5,1,5	0,0,4	180	149	5.415018264309247e-06	6.92476549997e-05	0.408,1.0,NA	1.0,1.0,0.509	-0.132
14839	gene:Solyc02g081040.2	NA	2	-	45104723	45104862	45104848	45104862	45104522	45104621	14839	11,21,19	0,0,0	60,19,3	0,6,4	274	149	5.587587792013758e-06	7.13969551202e-05	1.0,1.0,1.0	1.0,0.633,0.29	0.359
12770	gene:Solyc10g017490.1	NA	10	+	5466738	5466842	5466738	5466816	5466930	5467025	12770	4,8,2	4,2,2	9,0,0	2,5,0	175	149	5.692049842380779e-06	7.26732349144e-05	0.46,0.773,0.46	0.793,0.0,NA	0.168
11675	gene:Solyc11g013280.1	NA	11	-	6194783	6194995	6194787	6194995	6190199	6190372	11675	0,16,4	84,101,56	4,2,0	174,115,73	153	149	5.7556984667081525e-06	7.33678190094e-05	0.0,0.134,0.065	0.022,0.017,0.0	0.053
4682	gene:Solyc12g009050.1	NA	12	-	2341897	2341983	2341951	2341983	2341750	2341822	4682	11,8,8	4,4,0	6,4,2	0,0,0	203	149	5.755680180470691e-06	7.33678190094e-05	0.669,0.595,1.0	1.0,1.0,1.0	-0.245
9265	gene:Solyc08g081010.2	NA	8	-	64148275	64148410	64148319	64148410	64147837	64148175	9265	1,4,2	6,3,11	0,0,1	10,3,0	193	149	5.807239766825512e-06	7.39654053768e-05	0.114,0.507,0.123	0.0,0.0,1.0	-0.085
7982	gene:Solyc02g090070.2	NA	2	-	51716361	51716435	51716365	51716435	51715014	51716286	7982	4,0,0	36,53,28	2,0,0	85,45,30	153	149	5.842443094876235e-06	7.43541073903e-05	0.098,0.0,0.0	0.022,0.0,0.0	0.025
11888	gene:Solyc08g014610.2	NA	8	-	4843455	4843633	4843531	4843633	4843276	4843358	11888	0,2,0	0,0,0	0,0,0	4,5,0	225	149	5.877791198701167e-06	7.47440275027e-05	NA,1.0,NA	0.0,0.0,NA	1.0
8730	gene:Solyc02g086250.2	NA	2	-	48969566	48969797	48969640	48969797	48967601	48967993	8730	17,15,10	0,0,4	27,15,19	2,0,5	223	149	5.898633002527664e-06	7.49490038031e-05	1.0,1.0,0.626	0.9,1.0,0.717	0.003
4906	gene:Solyc05g005840.2	NA	5	+	659405	659626	659405	659584	659813	659972	4906	16,12,5	12,26,14	29,40,7	42,30,8	191	149	5.968694091785763e-06	7.57785401893e-05	0.51,0.265,0.218	0.35,0.51,0.406	-0.091
14720	gene:Solyc12g099260.1	NA	12	-	66463064	66463166	66463066	66463166	66462827	66462954	14720	2,7,9	199,443,290	13,9,5	517,361,198	151	149	6.192250206448546e-06	7.85539654487e-05	0.01,0.015,0.03	0.024,0.024,0.024	-0.006
5114	gene:Solyc07g007410.2	NA	7	-	2138630	2139022	2138814	2139022	2137943	2138090	5114	0,0,0	0,3,2	0,0,4	0,0,0	333	149	6.254581715784533e-06	7.92813193526e-05	NA,0.0,0.0	NA,NA,1.0	-1.0
6515	gene:Solyc08g042030.1	NA	8	-	24130435	24130640	24130525	24130640	24129279	24129322	6515	0,1,0	7,23,7	14,5,3	33,43,5	239	149	6.275618348327541e-06	7.94844877797e-05	0.0,0.026,0.0	0.209,0.068,0.272	-0.174
2795	gene:Solyc06g071990.2	NA	6	+	44353223	44353458	44353223	44353454	44353596	44353692	2795	116,286,101	0,5,7	294,238,73	4,0,2	153	149	6.28481698939e-06	7.95375164447e-05	1.0,0.982,0.934	0.986,1.0,0.973	-0.014
6447	gene:Solyc02g063490.2	NA	2	-	35569443	35569618	35569565	35569618	35567723	35568038	6447	47,111,57	1,0,0	105,71,43	0,0,4	271	149	6.348987281770149e-06	8.02856001288e-05	0.963,1.0,1.0	1.0,1.0,0.855	0.036
6918	gene:Solyc03g117420.2	NA	3	-	66569099	66569270	66569239	66569270	66567192	66567487	6918	3,0,0	2,5,7	4,0,0	6,5,6	289	149	6.4472104948147365e-06	8.14627631789e-05	0.436,0.0,0.0	0.256,0.0,0.0	0.06
1585	gene:Solyc04g082340.2	NA	4	-	66048752	66048887	66048831	66048887	66048443	66048569	1585	0,1,0	17,61,47	5,13,3	85,45,40	228	149	6.4882513864408525e-06	8.19161093897e-05	0.0,0.011,0.0	0.037,0.159,0.047	-0.077
10505	gene:Solyc02g078630.2	NA	2	-	43278321	43278491	43278366	43278491	43278062	43278182	10505	0,1,3	4,10,4	1,1,3	7,4,2	194	149	6.580363854697155e-06	8.30130161956e-05	0.0,0.071,0.365	0.099,0.161,0.535	-0.12
5616	gene:Solyc01g103370.2	NA	1	+	91993715	91993860	91993715	91993783	91994011	91994115	5616	2,6,0	0,0,0	0,0,0	3,0,0	226	149	6.6519730000410924e-06	8.38497311443e-05	1.0,1.0,NA	0.0,NA,NA	1.0
4796	gene:Solyc07g040780.2	NA	7	-	49714479	49714596	49714544	49714596	49713791	49714231	4796	52,115,86	4,0,6	153,106,40	0,1,1	214	149	6.706627724422116e-06	8.44715730052e-05	0.901,1.0,0.909	1.0,0.987,0.965	-0.047
6995	gene:Solyc10g044780.1	NA	10	-	27756651	27756803	27756690	27756803	27755592	27755837	6995	2,0,1	4,4,0	2,1,0	4,6,0	188	149	6.7505044862008565e-06	8.49567852466e-05	0.284,0.0,1.0	0.284,0.117,NA	0.228
3139	gene:Solyc06g053560.2	NA	6	-	36376776	36376850	36376780	36376850	36376522	36376671	3139	0,8,0	41,89,42	2,2,1	108,98,45	153	149	6.767960494113777e-06	8.51089802231e-05	0.0,0.08,0.0	0.018,0.019,0.021	0.007
1873	gene:Solyc06g083640.2	NA	6	-	48980861	48981109	48980986	48981109	48979924	48980331	1873	4,2,2	11,5,5	5,8,0	13,11,0	274	149	6.910457535502354e-06	8.6832114876e-05	0.165,0.179,0.179	0.173,0.283,NA	-0.054
12020	gene:Solyc12g098160.1	NA	12	-	65790237	65790431	65790270	65790431	65790098	65790155	12020	34,94,56	8,7,6	154,65,54	24,7,8	182	149	6.969518461227443e-06	8.75049509333e-05	0.777,0.917,0.884	0.84,0.884,0.847	0.002
4490	gene:Solyc05g013160.2	NA	5	+	6246430	6246654	6246430	6246642	6246847	6246973	4490	0,2,1	0,16,6	2,3,1	13,10,5	161	149	7.037583471797939e-06	8.82896835553e-05	NA,0.104,0.134	0.125,0.217,0.156	-0.047
12329	gene:Solyc02g083310.2	NA	2	-	46764387	46764481	46764411	46764481	46764248	46764295	12329	16,29,22	4,0,0	28,17,20	2,0,0	173	149	7.066898651081924e-06	8.85874262185e-05	0.775,1.0,1.0	0.923,1.0,1.0	-0.049
16335	gene:Solyc03g032160.2	NA	3	-	4660430	4660603	4660544	4660603	4660286	4660315	16335	8,18,8	152,421,196	33,24,13	474,305,167	263	149	7.122543584155522e-06	8.92144961962e-05	0.029,0.024,0.023	0.038,0.043,0.042	-0.016
8740	gene:Solyc07g039510.2	NA	7	-	47623059	47623232	47623092	47623232	47621489	47621572	8740	2,2,1	7,12,7	4,6,4	9,0,5	182	149	7.392538468977425e-06	9.25233324154e-05	0.19,0.12,0.105	0.267,1.0,0.396	-0.416
13776	gene:Solyc08g067070.2	NA	8	+	55991686	55991918	55991686	55991807	55992702	55992768	13776	0,9,2	0,3,0	12,6,5	2,2,4	260	149	7.4036131173792994e-06	9.25889205459e-05	NA,0.632,1.0	0.775,0.632,0.417	0.208
15014	gene:Solyc06g010220.1	NA	6	-	5423581	5423771	5423716	5423771	5422937	5423077	15014	0,0,0	4,8,13	14,0,2	28,14,9	284	149	7.42137447537526e-06	9.27379629324e-05	0.0,0.0,0.0	0.208,0.0,0.104	-0.104
12571	gene:Solyc12g013580.1	NA	12	+	4421782	4421841	4421782	4421836	4422542	4422701	12571	4,2,5	9,30,18	26,9,5	26,29,20	154	149	7.486694422365118e-06	9.34805983343e-05	0.301,0.061,0.212	0.492,0.231,0.195	-0.115
16148	gene:Solyc02g022830.2	NA	2	+	24131990	24132139	24131990	24132125	24132253	24132321	16148	4,6,1	27,89,50	5,0,0	96,65,61	163	149	7.509426065291277e-06	9.36907167108e-05	0.119,0.058,0.018	0.045,0.0,0.0	0.05
9972	gene:Solyc04g008460.2	NA	4	+	2078715	2078910	2078715	2078882	2079265	2079463	9972	95,157,127	4085,5538,4033	199,39,124	10440,2628,4266	177	149	7.603363569313944e-06	9.4788200978e-05	0.019,0.023,0.026	0.016,0.012,0.024	0.005
13726	gene:Solyc04g014450.1	NA	4	-	4678118	4678242	4678125	4678242	4677827	4677947	13726	0,0,0	0,12,11	14,8,7	60,30,14	156	149	7.683422109328074e-06	9.57110744702e-05	NA,0.0,0.0	0.182,0.203,0.323	-0.236
15522	gene:Solyc12g008790.1	NA	12	+	2134195	2134269	2134195	2134264	2136973	2137098	15522	11,29,14	0,1,2	38,45,21	0,1,0	154	149	7.741120714006137e-06	9.63541848873e-05	1.0,0.966,0.871	1.0,0.978,1.0	-0.047
3272	gene:Solyc06g051650.2	NA	6	+	35190571	35190625	35190571	35190605	35190721	35190797	3272	46,176,63	15,23,12	311,214,104	22,31,20	169	149	7.795297761988093e-06	9.69524886228e-05	0.73,0.871,0.822	0.926,0.859,0.821	-0.061
13632	gene:Solyc01g100360.2	NA	1	-	90420314	90420445	90420320	90420445	90420089	90420215	13632	9,23,16	187,356,249	18,9,9	449,351,204	155	149	7.812920911853715e-06	9.70955793822e-05	0.044,0.058,0.058	0.037,0.024,0.041	0.019
8861	gene:Solyc09g031780.2	NA	9	+	27855188	27855288	27855188	27855283	27855468	27855502	8861	7,3,3	95,140,103	9,1,2	253,79,125	154	149	8.145600821345313e-06	0.000101150770763	0.067,0.02,0.027	0.033,0.012,0.015	0.018
15318	gene:Solyc05g005200.2	NA	5	-	173950	174044	173996	174044	173411	173853	15318	2,11,1	158,262,160	1,18,6	289,212,137	195	149	8.259507615336499e-06	0.000102485055399	0.01,0.031,0.005	0.003,0.061,0.032	-0.017
12345	gene:Solyc11g011480.1	NA	11	-	4535215	4535342	4535222	4535342	4535013	4535128	12345	0,5,14	27,58,39	6,3,2	57,54,48	156	149	8.334624222946897e-06	0.000103336317514	0.0,0.076,0.255	0.091,0.05,0.038	0.051
14710	gene:Solyc09g074400.2	NA	9	-	66200492	66200582	66200516	66200582	66199082	66199148	14710	9,0,1	0,0,0	2,2,0	2,2,2	173	149	8.344008945486084e-06	0.000103371914102	1.0,NA,1.0	0.463,0.463,0.0	0.691
2646	gene:Solyc01g087470.2	NA	1	+	82428204	82428393	82428204	82428389	82428583	82428693	2646	2,9,2	0,2,0	7,3,5	0,2,0	153	149	8.355572044199169e-06	0.000103434421483	1.0,0.814,1.0	1.0,0.594,1.0	0.073
5500	gene:Solyc06g005990.2	NA	6	+	999743	999853	999743	999848	1000637	1000791	5500	16,41,27	0,1,2	65,37,26	1,0,0	154	149	8.434507174516718e-06	0.000104330186173	1.0,0.975,0.929	0.984,1.0,1.0	-0.027
20	gene:Solyc05g052960.2	NA	5	-	63132529	63132731	63132543	63132731	63130595	63131113	20	4,8,2	19,32,13	10,5,6	35,13,25	163	149	8.52763918847559e-06	0.000105400026418	0.161,0.186,0.123	0.207,0.26,0.18	-0.059
12574	gene:Solyc01g108400.2	NA	1	+	95740041	95740154	95740041	95740137	95741009	95741117	12574	36,79,58	0,6,2	130,101,36	7,11,0	166	149	8.58673528698062e-06	0.000106047851365	1.0,0.922,0.963	0.943,0.892,1.0	0.017
8482	gene:Solyc02g062560.2	NA	2	-	34285494	34285596	34285506	34285596	34284653	34285307	8482	2,0,2	0,0,0	0,0,0	3,3,0	161	149	8.667074508322899e-06	0.000106956821499	1.0,NA,1.0	0.0,0.0,NA	1.0
3364	gene:Solyc12g014220.1	NA	12	+	5059379	5059428	5059379	5059418	5059746	5059784	3364	1,6,0	3,4,2	9,12,2	6,4,1	159	149	8.681763975255354e-06	0.000107054851816	0.238,0.584,0.0	0.584,0.738,0.652	-0.384
7084	gene:Solyc11g064950.1	NA	11	-	50266384	50266464	50266394	50266464	50265074	50265346	7084	3,0,1	0,3,0	0,2,0	0,0,0	159	149	8.729271488713035e-06	0.000107557095129	1.0,0.0,1.0	NA,1.0,NA	-0.333
1741	gene:Solyc02g091510.2	NA	2	-	52785331	52785465	52785361	52785465	52783439	52784067	1741	1,5,2	0,0,0	0,0,1	0,2,1	179	149	8.829647999214276e-06	0.000108709475367	1.0,1.0,1.0	NA,0.0,0.454	0.773
4043	gene:Solyc06g011530.2	NA	6	+	8021988	8022048	8021988	8022041	8022157	8022222	4043	0,0,0	6,5,5	4,2,2	8,5,3	156	149	8.899621634006402e-06	0.000109486042893	0.0,0.0,0.0	0.323,0.276,0.389	-0.329
12415	gene:Solyc01g102990.2	NA	1	+	91645056	91645122	91645056	91645118	91645579	91645675	12415	0,2,0	0,0,0	0,0,0	1,3,0	153	149	8.913021210639748e-06	0.000109565953999	NA,1.0,NA	0.0,0.0,NA	1.0
6000	gene:Solyc09g055590.2	NA	9	-	42263729	42263972	42263777	42263972	42263224	42263389	6000	2,8,6	27,115,62	3,4,5	146,76,62	197	149	8.921842358782587e-06	0.000109589503277	0.053,0.05,0.068	0.015,0.038,0.057	0.02
9126	gene:Solyc02g080820.2	NA	2	+	44944886	44944961	44944886	44944960	44945990	44946061	9126	0,0,1	0,3,2	4,2,0	0,0,0	150	149	9.002898201894138e-06	0.000110499609021	NA,0.0,0.332	1.0,1.0,NA	-0.834
2644	gene:Solyc01g087470.2	NA	1	+	82433831	82433954	82433831	82433944	82434051	82434204	2644	135,244,181	2,4,0	330,222,155	3,9,0	159	149	9.028659648417077e-06	0.000110730161221	0.984,0.983,1.0	0.99,0.959,1.0	0.006
3842	gene:Solyc09g098530.2	NA	9	+	72333367	72333427	72333367	72333423	72333520	72333702	3842	0,0,0	0,2,0	1,3,0	7,0,1	153	149	9.145894276181444e-06	0.00011199486278	NA,0.0,NA	0.122,1.0,0.0	-0.374
4006	gene:Solyc03g113100.2	NA	3	-	63380709	63380762	63380713	63380762	63378294	63378783	4006	0,1,0	2,0,0	3,0,0	0,0,0	153	149	9.145894276181444e-06	0.00011199486278	0.0,1.0,NA	1.0,NA,NA	-0.5
10919	gene:Solyc06g062660.2	NA	6	-	39545545	39545730	39545669	39545730	39544284	39544472	10919	34,47,28	1,20,12	71,91,21	12,18,6	273	149	9.183942565565264e-06	0.000112374069788	0.949,0.562,0.56	0.764,0.734,0.656	-0.028
13890	gene:Solyc06g075550.2	NA	6	+	46913912	46914166	46913912	46914161	46914374	46914564	13890	75,157,73	0,3,2	160,119,98	6,8,4	154	149	9.307170171543612e-06	0.000113701484755	1.0,0.981,0.972	0.963,0.935,0.96	0.032
5378	gene:Solyc06g005190.2	NA	6	+	204147	204360	204147	204219	205198	205326	5378	19,17,19	105,147,170	30,21,17	246,110,88	290	149	9.313921246503711e-06	0.000113701484755	0.085,0.056,0.054	0.059,0.089,0.09	-0.014
9344	gene:Solyc07g026620.2	NA	7	+	29730653	29730662	29730653	29730655	29730937	29731219	9344	61,146,74	2,4,2	202,141,62	3,0,4	156	149	9.309971536723477e-06	0.000113701484755	0.967,0.972,0.972	0.985,1.0,0.937	-0.004
16220	gene:Solyc01g109010.2	NA	1	-	96101972	96102136	96102003	96102136	96101554	96101743	16220	0,3,0	0,0,0	3,0,9	0,2,4	180	149	9.693617378256621e-06	0.000118245740041	NA,1.0,NA	1.0,0.0,0.651	0.45
14371	gene:Solyc04g055250.2	NA	4	-	53883546	53883645	53883551	53883645	53881215	53881485	14371	9,22,10	71,168,85	14,12,8	222,128,108	154	149	9.740254372158738e-06	0.000118723377025	0.109,0.112,0.102	0.058,0.083,0.067	0.038
3918	gene:Solyc10g008790.2	NA	10	-	2865431	2865652	2865534	2865652	2863413	2863595	3918	0,3,0	0,0,0	0,0,0	0,2,0	252	149	9.904806157129377e-06	0.000120636434162	NA,1.0,NA	NA,0.0,NA	1.0
2551	gene:Solyc07g062910.2	NA	7	+	65545069	65545194	65545069	65545133	65546424	65546533	2551	0,5,0	0,0,2	0,0,3	2,0,0	210	149	9.950877179996585e-06	0.000121104617214	NA,1.0,0.0	0.0,NA,1.0	0.0
15855	gene:Solyc03g117650.2	NA	3	+	66734923	66734982	66734923	66734978	66735924	66735992	15855	0,0,0	1,0,1	6,4,0	5,2,1	153	149	9.972049502985975e-06	0.000121269291657	0.0,NA,0.0	0.539,0.661,0.0	-0.4
13953	gene:Solyc12g037980.1	NA	12	-	49586856	49586978	49586870	49586978	49586713	49586767	13953	1,3,2	74,158,102	7,3,4	190,125,86	163	149	1.0200065528750546e-05	0.000123947197505	0.012,0.017,0.018	0.033,0.021,0.041	-0.016
406	gene:Solyc12g055760.1	NA	12	-	61747475	61747663	61747479	61747663	61744723	61744752	406	388,685,330	1241,2738,1457	811,368,303	3023,2232,1411	153	149	1.0263188766717333e-05	0.000124618826112	0.233,0.196,0.181	0.207,0.138,0.173	0.031
12230	gene:Solyc02g036450.2	NA	2	-	30793466	30793688	30793522	30793688	30791839	30791888	12230	0,5,1	180,259,176	4,8,3	307,192,148	205	149	1.0432982599341017e-05	0.000126583665024	0.0,0.014,0.004	0.009,0.029,0.015	-0.012
10010	gene:Solyc01g067070.2	NA	1	+	75405978	75406140	75405978	75406101	75406808	75406920	10010	3,8,13	37,65,47	17,16,5	134,127,57	188	149	1.0532953573012107e-05	0.000127698986405	0.06,0.089,0.18	0.091,0.091,0.065	0.027
2981	gene:Solyc01g080510.2	NA	1	+	79760762	79760992	79760762	79760831	79761549	79761628	2981	10,12,7	1,6,0	25,11,9	0,0,0	310	149	1.0553025932422615e-05	0.000127844672937	0.828,0.49,1.0	1.0,1.0,1.0	-0.227
3415	gene:Solyc04g082490.2	NA	4	-	66130742	66130851	66130767	66130851	66130588	66130657	3415	2,0,0	25,59,32	5,2,0	120,79,25	174	149	1.0626404505065428e-05	0.000128635422956	0.064,0.0,0.0	0.034,0.021,0.0	0.003
8826	gene:Solyc06g051380.1	NA	6	+	34723911	34724134	34723911	34723965	34724311	34724403	8826	2,1,0	5,11,8	5,1,0	12,20,7	318	149	1.0782503057611248e-05	0.000130425551467	0.158,0.041,0.0	0.163,0.023,0.0	0.004
7472	gene:Solyc04g016010.2	NA	4	+	6616117	6616223	6616117	6616218	6619404	6619584	7472	2,7,15	0,3,0	30,17,0	2,1,0	154	149	1.0816991117527368e-05	0.000130743068572	1.0,0.693,1.0	0.936,0.943,NA	-0.042
15141	gene:Solyc01g066900.2	NA	1	+	75156236	75156305	75156236	75156290	75157093	75157520	15141	20,25,33	2,8,6	64,32,13	15,0,1	164	149	1.1159789446050392e-05	0.000134783758378	0.901,0.74,0.833	0.795,1.0,0.922	-0.081
7013	gene:Solyc12g062250.1	NA	12	+	31522229	31522345	31522229	31522336	31522442	31522902	7013	0,7,0	6,6,0	0,0,0	18,7,6	158	149	1.1285732205144441e-05	0.000136201193989	0.0,0.524,NA	0.0,0.0,0.0	0.262
4955	gene:Solyc12g019750.1	NA	12	-	11308716	11308957	11308892	11308957	11308528	11308622	4955	20,56,27	0,0,0	135,58,15	7,5,2	325	149	1.1301357607559381e-05	0.000136286128596	1.0,1.0,1.0	0.898,0.842,0.775	0.162
314	gene:Solyc05g026380.1	NA	5	-	41082951	41083181	41083112	41083181	41082510	41082585	314	0,4,0	1,0,0	7,0,5	0,0,0	310	149	1.149761190567922e-05	0.000138547532986	0.0,1.0,NA	1.0,NA,1.0	-0.5
8179	gene:Solyc11g005010.1	NA	11	-	16456	16558	16509	16558	15821	15983	8179	133,238,150	2,2,0	313,128,125	9,0,5	202	149	1.1639657005866617e-05	0.000140152774418	0.98,0.989,1.0	0.962,1.0,0.949	0.019
10450	gene:Solyc10g081540.1	NA	10	-	62580457	62580596	62580459	62580596	62579659	62579904	10450	0,4,3	18,14,22	3,1,0	35,29,21	151	149	1.1673675387236495e-05	0.000140455821376	0.0,0.22,0.119	0.078,0.033,0.0	0.076
15210	gene:Solyc12g038980.1	NA	12	+	46188765	46188839	46188765	46188835	46189578	46189684	15210	20,40,23	404,740,410	65,30,17	1118,771,514	153	149	1.1800519109591161e-05	0.000141874422931	0.046,0.05,0.052	0.054,0.037,0.031	0.009
7899	gene:Solyc04g076120.2	NA	4	+	61075741	61075963	61075741	61075855	61076056	61076143	7899	22,32,17	17,18,9	21,11,11	22,11,26	257	149	1.193729626527442e-05	0.00014341021327	0.429,0.508,0.523	0.356,0.367,0.197	0.18
13689	gene:Solyc06g005470.2	NA	6	+	483110	483303	483110	483200	483897	484366	13689	7,17,8	4,6,4	19,29,7	30,1,6	252	149	1.217169995028409e-05	0.000146115641612	0.509,0.626,0.542	0.272,0.945,0.408	0.017
3735	gene:Solyc09g091440.2	NA	9	-	70724373	70724596	70724528	70724596	70723809	70723878	3735	3,1,1	0,5,0	8,1,2	0,0,0	304	149	1.2254383011541525e-05	0.000146997020705	1.0,0.089,1.0	1.0,1.0,1.0	-0.304
11631	gene:Solyc06g072050.2	NA	6	-	44404545	44404654	44404561	44404654	44404371	44404461	11631	1,2,1	1,0,0	8,3,0	0,2,0	165	149	1.2451621519459134e-05	0.00014925017637	0.475,1.0,1.0	1.0,0.575,NA	0.038
10719	gene:Solyc05g009600.2	NA	5	+	3800377	3800519	3800377	3800405	3800600	3801014	10719	0,0,0	0,2,4	0,0,2	0,0,0	263	149	1.2500615010700706e-05	0.000149724347336	NA,0.0,0.0	NA,NA,1.0	-1.0
5891	gene:Solyc01g098530.2	NA	1	-	89025109	89025343	89025127	89025343	89024913	89025000	5891	4,0,3	6,1,2	2,3,0	6,2,2	167	149	1.2882269501657478e-05	0.000154179198334	0.373,0.0,0.572	0.229,0.572,0.0	0.048
6271	gene:Solyc05g018810.2	NA	5	+	23875157	23875200	23875157	23875192	23875276	23875372	6271	15,26,32	8,30,14	44,21,20	25,10,13	157	149	1.3317955943418074e-05	0.000159273519836	0.64,0.451,0.684	0.626,0.666,0.594	-0.037
15390	gene:Solyc10g084950.1	NA	10	-	64299761	64299979	64299764	64299979	64299091	64299636	15390	60,103,74	7,10,10	205,93,86	5,3,15	152	149	1.3358657153827924e-05	0.00015963997668	0.894,0.91,0.879	0.976,0.968,0.849	-0.037
12990	gene:Solyc12g070080.1	NA	12	-	29102829	29102873	29102870	29102873	29102553	29102625	12990	2,2,2	0,0,0	4,1,11	0,0,7	190	149	1.3427756208312419e-05	0.000160344989485	1.0,1.0,1.0	1.0,1.0,0.552	0.149
14635	gene:Solyc01g009380.2	NA	1	+	3586920	3587084	3586920	3587033	3587164	3587225	14635	4,0,0	0,0,0	0,0,0	1,0,0	200	149	1.3675689260246704e-05	0.000163182848541	1.0,NA,NA	0.0,NA,NA	1.0
13586	gene:Solyc05g014280.2	NA	5	-	8091116	8091221	8091128	8091221	8089579	8090057	13586	3,9,4	1,3,9	29,13,14	4,1,1	161	149	1.3927385026017033e-05	0.00016606130756	0.735,0.735,0.291	0.87,0.923,0.928	-0.32
13373	gene:Solyc07g005030.2	NA	7	-	71509	71632	71549	71632	69222	69415	13373	0,0,0	2,4,5	2,1,6	10,6,7	189	149	1.3997061661623642e-05	0.000166766793221	0.0,0.0,0.0	0.136,0.116,0.403	-0.218
1962	gene:Solyc01g022740.2	NA	1	-	32855278	32855494	32855335	32855494	32854906	32855052	1962	0,0,0	0,7,3	3,4,4	29,10,1	206	149	1.4169388172327036e-05	0.000168642871028	NA,0.0,0.0	0.07,0.224,0.743	-0.346
2197	gene:Solyc10g007700.2	NA	10	-	1954393	1954633	1954554	1954633	1953680	1954022	2197	0,0,1	2,0,0	2,0,0	0,0,0	310	149	1.4175777564685171e-05	0.000168642871028	0.0,NA,1.0	1.0,NA,NA	-0.5
8335	gene:Solyc05g054310.2	NA	5	+	64247913	64248171	64247913	64248132	64248303	64248564	8335	2,1,1	76,137,70	1,6,3	149,167,72	188	149	1.4256455191914618e-05	0.000169475613405	0.02,0.006,0.011	0.005,0.028,0.032	-0.009
3287	gene:Solyc07g052240.2	NA	7	-	60730387	60730555	60730446	60730555	60730241	60730297	3287	0,4,0	0,0,0	1,0,3	0,1,0	208	149	1.4273157483977352e-05	0.000169547162628	NA,1.0,NA	1.0,0.0,1.0	0.333
10127	gene:Solyc11g039650.1	NA	11	-	43316824	43316921	43316885	43316921	43316547	43316624	10127	0,0,0	0,1,0	3,4,1	0,0,0	210	149	1.441894230461875e-05	0.000171022880698	NA,0.0,NA	1.0,1.0,1.0	-1.0
6300	gene:Solyc02g084700.2	NA	2	-	47803440	47803528	47803445	47803528	47803181	47803331	6300	2,4,3	2,0,0	17,7,5	6,4,2	154	149	1.4412256583962004e-05	0.000171022880698	0.492,1.0,1.0	0.733,0.629,0.708	0.141
5741	gene:Solyc01g103250.2	NA	1	+	91898791	91898959	91898791	91898880	91899494	91899619	5741	0,1,1	4,27,20	7,7,1	26,16,4	228	149	1.4620397577877528e-05	0.000173282830143	0.0,0.024,0.032	0.15,0.222,0.14	-0.152
3472	gene:Solyc01g073750.2	NA	1	+	81118564	81118651	81118564	81118643	81118862	81119097	3472	31,40,37	0,0,0	84,78,30	11,5,1	157	149	1.4722196640637305e-05	0.000174359149766	1.0,1.0,1.0	0.879,0.937,0.966	0.073
8250	gene:Solyc02g090930.2	NA	2	-	52402261	52402484	52402287	52402484	52401707	52401741	8250	5,19,7	281,409,223	19,18,11	467,310,168	175	149	1.5030105038384066e-05	0.000177873055152	0.015,0.038,0.026	0.033,0.047,0.053	-0.018
14947	gene:Solyc06g069450.2	NA	6	+	43202967	43203049	43202967	43203023	43203177	43203244	14947	3,10,3	0,0,0	3,4,3	3,2,1	175	149	1.5198188188564029e-05	0.000179728201604	1.0,1.0,1.0	0.46,0.63,0.719	0.397
8449	gene:Solyc06g034220.2	NA	6	+	23959507	23959715	23959507	23959589	23959901	23960030	8449	0,1,0	0,3,2	11,0,2	0,0,0	275	149	1.5284216654787153e-05	0.000180610959279	NA,0.153,0.0	1.0,NA,1.0	-0.923
658	gene:Solyc11g012550.1	NA	11	+	5361093	5361143	5361093	5361132	5364108	5365080	658	3,1,2	0,2,0	3,5,0	2,3,1	160	149	1.564018576079758e-05	0.000184679872042	1.0,0.318,1.0	0.583,0.608,0.0	0.376
14194	gene:Solyc07g065310.2	NA	7	-	67127189	67127306	67127205	67127306	67127014	67127108	14194	0,0,0	14,17,13	10,0,1	32,16,8	165	149	1.5870374947270384e-05	0.000187258624843	0.0,0.0,0.0	0.22,0.0,0.101	-0.107
3836	gene:Solyc11g073300.1	NA	11	-	56293815	56294032	56293898	56294032	56293106	56293283	3836	0,5,5	51,101,55	2,0,2	119,100,40	232	149	1.622703503208317e-05	0.000191324699821	0.0,0.031,0.055	0.011,0.0,0.031	0.015
11757	gene:Solyc01g081010.2	NA	1	-	80322711	80322870	80322760	80322870	80319645	80321719	11757	0,4,0	0,0,0	2,1,2	7,6,1	198	149	1.626550036694298e-05	0.000191624452998	NA,1.0,NA	0.177,0.111,0.601	0.704
341	gene:Solyc04g045630.2	NA	4	-	34501139	34501226	34501195	34501226	34499331	34499524	341	1,10,0	12,63,32	29,6,10	104,66,49	205	149	1.627660760186532e-05	0.000191624452998	0.057,0.103,0.0	0.169,0.062,0.129	-0.067
9837	gene:Solyc07g063240.2	NA	7	-	65760437	65760539	65760468	65760539	65760081	65760338	9837	1,5,0	37,114,37	1,3,1	92,130,47	180	149	1.6763850631525482e-05	0.000197214462211	0.022,0.035,0.0	0.009,0.019,0.017	0.004
9628	gene:Solyc05g005250.2	NA	5	+	201622	201831	201622	201754	202167	202299	9628	0,2,1	2,0,0	0,0,0	0,2,0	226	149	1.682113411640663e-05	0.000197741776613	0.0,1.0,1.0	NA,0.0,NA	0.667
15384	gene:Solyc09g098330.2	NA	9	-	72178485	72178678	72178557	72178678	72178198	72178290	15384	0,0,0	0,2,0	1,2,0	0,0,0	221	149	1.6967861783470467e-05	0.000199318998152	NA,0.0,NA	1.0,1.0,NA	-1.0
1992	gene:Solyc04g078750.2	NA	4	+	63415044	63415165	63415044	63415144	63415484	63416058	1992	6,37,25	14,7,10	24,17,12	11,5,4	170	149	1.7046554699168138e-05	0.000200090309284	0.273,0.822,0.687	0.657,0.749,0.724	-0.116
4494	gene:Solyc04g006940.2	NA	4	-	628372	628483	628382	628483	628001	628278	4494	56,119,81	0,1,3	135,114,85	10,3,0	159	149	1.70587390334638e-05	0.000200090309284	1.0,0.991,0.962	0.927,0.973,1.0	0.018
7640	gene:Solyc03g033640.2	NA	3	+	5233446	5233591	5233446	5233517	5234017	5234183	7640	0,11,1	0,0,0	8,0,0	4,1,0	223	149	1.70940490814905e-05	0.000200356395069	NA,1.0,1.0	0.572,0.0,NA	0.714
6854	gene:Solyc02g067930.2	NA	2	-	38014697	38014805	38014736	38014805	38014524	38014588	6854	7,18,8	0,3,5	30,12,7	0,0,0	188	149	1.730463597103034e-05	0.00020267496152	1.0,0.826,0.559	1.0,1.0,1.0	-0.205
14727	gene:Solyc01g094330.2	NA	1	-	85850967	85851079	85851050	85851079	85850706	85850820	14727	0,0,0	0,10,13	4,6,1	12,7,2	232	149	1.7442916850997525e-05	0.000204143871995	NA,0.0,0.0	0.176,0.355,0.243	-0.258
16262	gene:Solyc09g008650.2	NA	9	-	2110052	2110126	2110068	2110126	2109114	2109189	16262	0,1,0	9,21,5	0,4,3	34,20,17	165	149	1.7517525039776608e-05	0.000204865970804	0.0,0.041,0.0	0.0,0.153,0.137	-0.083
15354	gene:Solyc03g120010.2	NA	3	-	68517805	68517999	68517854	68517999	68517411	68517587	15354	0,0,0	2,0,0	2,1,0	0,0,0	198	149	1.7587104470296576e-05	0.000205528238545	0.0,NA,NA	1.0,1.0,NA	-1.0
14282	gene:Solyc06g070980.2	NA	6	-	43590338	43590427	43590401	43590427	43589768	43589858	14282	126,241,177	1291,2823,1745	353,216,199	4091,2946,1945	212	149	1.7745570867460807e-05	0.000207227527348	0.064,0.057,0.067	0.057,0.049,0.067	0.005
6591	gene:Solyc10g005450.1	NA	10	+	329584	329689	329584	329648	330375	330531	6591	0,2,0	0,0,0	4,0,0	0,2,0	190	149	1.7772730313943575e-05	0.000207392080943	NA,1.0,NA	1.0,0.0,NA	0.5
583	gene:Solyc05g016230.2	NA	5	+	15164121	15164206	15164121	15164167	15165402	15165589	583	0,0,0	0,2,0	2,2,0	1,0,0	188	149	1.781600637058373e-05	0.000207744321162	NA,0.0,NA	0.613,1.0,NA	-0.806
15553	gene:Solyc06g066290.2	NA	6	+	41587059	41587275	41587059	41587238	41587434	41587829	15553	2,0,0	0,2,0	0,2,2	0,0,0	186	149	1.7857906276562004e-05	0.000208056731643	1.0,0.0,NA	NA,1.0,1.0	-0.5
5020	gene:Solyc06g076410.2	NA	6	-	47476195	47476356	47476257	47476356	47475734	47476084	5020	3,8,2	11,2,2	4,2,1	24,8,6	211	149	1.788212866796969e-05	0.000208056731643	0.161,0.739,0.414	0.105,0.15,0.105	0.318
6385	gene:Solyc05g006040.2	NA	5	-	777154	777349	777190	777349	776602	776701	6385	4,0,0	0,0,2	0,10,2	0,0,0	185	149	1.7878319635375094e-05	0.000208056731643	1.0,NA,0.0	NA,1.0,1.0	-0.5
9594	gene:Solyc02g078610.2	NA	2	+	43267843	43267906	43267843	43267902	43268006	43268052	9594	0,11,1	134,273,125	11,4,6	351,231,167	153	149	1.7905974300352835e-05	0.00020818154736	0.0,0.038,0.008	0.03,0.017,0.034	-0.012
11992	gene:Solyc04g077110.2	NA	4	+	62064237	62064346	62064237	62064315	62065005	62065074	11992	2,0,1	0,3,0	0,0,0	2,0,0	180	149	1.797467664853468e-05	0.000208597443102	1.0,0.0,1.0	0.0,NA,NA	0.667
12583	gene:Solyc08g079490.2	NA	8	-	63002255	63002320	63002260	63002320	63002094	63002177	12583	2,6,5	52,107,74	16,2,2	260,192,122	154	149	1.7975919369365556e-05	0.000208597443102	0.036,0.051,0.061	0.056,0.01,0.016	0.022
177	gene:Solyc04g015560.2	NA	4	+	5817556	5817755	5817556	5817637	5817849	5818089	177	0,4,0	0,0,0	0,0,0	0,1,0	267	149	1.7981178460232858e-05	0.000208597443102	NA,1.0,NA	NA,0.0,NA	1.0
4386	gene:Solyc04g076650.1	NA	4	-	61548274	61548423	61548303	61548423	61547933	61548075	4386	0,0,0	2,0,0	2,0,0	0,0,0	178	149	1.8010387025214288e-05	0.000208783668437	0.0,NA,NA	1.0,NA,NA	-1.0
15358	gene:Solyc03g033380.2	NA	3	-	4941512	4941633	4941539	4941633	4940395	4940464	15358	2,0,0	0,0,2	0,0,2	0,0,0	176	149	1.804436597559683e-05	0.000209024881776	1.0,NA,0.0	NA,NA,1.0	-0.5
2080	gene:Solyc08g006420.2	NA	8	+	1016389	1016488	1016389	1016463	1016559	1017093	2080	2,0,0	0,2,0	0,0,0	2,0,0	174	149	1.8076534546159823e-05	0.000209204456133	1.0,0.0,NA	0.0,NA,NA	0.5
6230	gene:Solyc12g098720.1	NA	12	+	66134935	66135158	66134935	66135038	66135950	66135998	6230	0,1,0	0,0,1	1,0,4	0,0,0	269	149	1.808623275456009e-05	0.000209204456133	NA,1.0,0.0	1.0,NA,1.0	-0.5
13210	gene:Solyc11g007720.1	NA	11	-	1958168	1958249	1958188	1958249	1957589	1957639	13210	0,0,0	0,1,2	0,0,2	0,0,0	169	149	1.8148490427390037e-05	0.000209619026989	NA,0.0,0.0	NA,NA,1.0	-1.0
14685	gene:Solyc04g063360.2	NA	4	+	55483498	55483614	55483498	55483610	55484315	55484475	14685	0,0,1	0,0,0	0,1,0	3,0,3	153	149	1.8138775234359063e-05	0.000209619026989	NA,NA,1.0	0.0,1.0,0.0	0.667
10471	gene:Solyc01g102490.2	NA	1	+	91282229	91282396	91282229	91282283	91282502	91282619	10471	1,3,7	10,14,9	9,7,2	14,15,12	262	149	1.829762772518282e-05	0.000209814560693	0.054,0.109,0.307	0.268,0.21,0.087	-0.032
10840	gene:Solyc09g064320.2	NA	9	+	61490729	61490884	61490729	61490874	61490962	61491365	10840	0,0,0	0,2,0	2,2,1	1,0,0	159	149	1.825131846111681e-05	0.000209814560693	NA,0.0,NA	0.652,1.0,1.0	-0.884
1147	gene:Solyc01g079710.2	NA	1	-	78816787	78816883	78816793	78816883	78816251	78816695	1147	0,0,2	0,0,0	0,0,0	0,1,2	155	149	1.827491261452974e-05	0.000209814560693	NA,NA,1.0	NA,0.0,0.0	1.0
12172	gene:Solyc10g079720.1	NA	10	-	61219334	61219463	61219347	61219463	61219115	61219212	12172	2,0,0	0,0,0	0,1,0	2,0,0	162	149	1.822672653044579e-05	0.000209814560693	1.0,NA,NA	0.0,1.0,NA	0.5
2161	gene:Solyc04g064680.2	NA	4	-	55826054	55826141	55826066	55826141	55825462	55825681	2161	0,1,2	0,0,0	1,0,0	0,0,2	161	149	1.8235553607836813e-05	0.000209814560693	NA,1.0,1.0	1.0,NA,0.0	0.5
3973	gene:Solyc07g008760.2	NA	7	-	3739504	3739582	3739510	3739582	3738551	3738687	3973	0,0,2	0,0,0	7,3,0	0,0,2	155	149	1.827491261452974e-05	0.000209814560693	NA,NA,1.0	1.0,1.0,0.0	0.333
5744	gene:Solyc01g103250.2	NA	1	+	91898791	91898959	91898791	91898946	91899494	91899619	5744	0,0,1	0,2,0	2,2,0	0,0,0	162	149	1.822672653044579e-05	0.000209814560693	NA,0.0,1.0	1.0,1.0,NA	-0.5
5886	gene:Solyc01g088380.1	NA	1	-	83159748	83159842	83159763	83159842	83159454	83159640	5886	0,0,0	0,2,0	0,2,0	0,0,0	164	149	1.8207248056481643e-05	0.000209814560693	NA,0.0,NA	NA,1.0,NA	-1.0
6384	gene:Solyc05g006040.2	NA	5	-	777188	777349	777190	777349	776602	776701	6384	0,0,0	0,0,2	0,0,2	0,0,0	151	149	1.828717001738084e-05	0.000209814560693	NA,NA,0.0	NA,NA,1.0	-1.0
78	gene:Solyc07g049450.2	NA	7	-	59724537	59724637	59724548	59724637	59724321	59724471	78	0,0,0	0,2,0	1,2,0	0,0,0	160	149	1.824375532373137e-05	0.000209814560693	NA,0.0,NA	1.0,1.0,NA	-1.0
13257	gene:Solyc03g025270.2	NA	3	-	2707529	2707754	2707675	2707754	2707212	2707376	13257	8,4,0	0,0,0	0,4,0	4,0,0	295	149	1.8357925153560288e-05	0.000210353987139	1.0,1.0,NA	0.0,1.0,NA	0.5
9533	gene:Solyc02g090850.2	NA	2	+	52324319	52324392	52324319	52324391	52324523	52324571	9533	0,3,4	0,0,0	1,0,0	0,1,0	150	149	1.8748470163459303e-05	0.000214674041482	NA,1.0,1.0	1.0,0.0,NA	0.5
8974	gene:Solyc03g080050.2	NA	3	-	51929020	51929086	51929028	51929086	51928845	51928938	8974	17,30,28	117,227,173	25,21,19	395,261,178	157	149	1.8796855943112812e-05	0.000215072893884	0.121,0.111,0.133	0.057,0.071,0.092	0.048
2126	gene:Solyc11g067250.1	NA	11	-	52987302	52987372	52987304	52987372	52987045	52987220	2126	0,3,0	0,0,0	0,0,0	0,1,0	151	149	1.8870594558486754e-05	0.000215761048734	NA,1.0,NA	NA,0.0,NA	1.0
10839	gene:Solyc01g008920.2	NA	1	+	2943585	2943670	2943585	2943666	2943831	2943937	10839	0,0,8	0,1,0	2,3,0	0,0,0	153	149	1.911238363529334e-05	0.000218368270909	NA,0.0,1.0	1.0,1.0,NA	-0.5
11976	gene:Solyc04g026200.2	NA	4	-	18397498	18397588	18397535	18397588	18393737	18393860	11976	0,7,0	0,0,0	3,0,0	2,1,0	186	149	1.9141446233720617e-05	0.000218542986856	NA,1.0,NA	0.546,0.0,NA	0.727
2341	gene:Solyc04g072290.2	NA	4	+	59322185	59322297	59322185	59322292	59322397	59322560	2341	0,3,0	0,0,0	1,0,0	0,1,0	154	149	1.9232049647341588e-05	0.000219419574337	NA,1.0,NA	1.0,0.0,NA	0.5
12777	gene:Solyc08g065220.2	NA	8	+	53089569	53089717	53089569	53089695	53089800	53089899	12777	18,28,8	196,407,227	18,10,13	389,185,185	171	149	1.9303333271575218e-05	0.000220074640101	0.074,0.057,0.03	0.039,0.045,0.058	0.006
2895	gene:Solyc07g042680.2	NA	7	+	56221174	56221242	56221174	56221236	56225080	56225679	2895	0,0,0	1,1,0	3,0,1	0,0,1	155	149	1.9350897761395636e-05	0.0002204585409	0.0,0.0,NA	1.0,NA,0.49	-0.745
278	gene:Solyc05g015220.2	NA	5	-	10077991	10078164	10078127	10078164	10077349	10077499	278	8,0,0	0,0,2	4,0,0	7,0,0	285	149	2.0173486173985346e-05	0.000229665154649	1.0,NA,0.0	0.23,NA,NA	0.27
13386	gene:Solyc07g018340.2	NA	7	+	10347621	10347833	10347621	10347675	10347944	10348241	13386	0,2,1	10,11,10	9,7,2	56,22,17	307	149	2.0476330466253973e-05	0.000232945781003	0.0,0.081,0.046	0.072,0.134,0.054	-0.044
8705	gene:Solyc04g071350.2	NA	4	+	58278783	58278915	58278783	58278911	58279034	58279193	8705	5,7,5	101,203,152	13,18,8	295,205,125	153	149	2.07142473200075e-05	0.000235483599548	0.046,0.032,0.031	0.041,0.079,0.059	-0.023
5	gene:Solyc04g071540.2	NA	4	+	58526942	58527068	58526942	58527054	58528082	58528257	5	12,13,13	86,185,90	7,7,5	208,103,77	163	149	2.1112862638202804e-05	0.00023984332861	0.113,0.06,0.117	0.03,0.058,0.056	0.049
9683	gene:Solyc10g005230.2	NA	10	+	184302	184345	184302	184323	184487	184625	9683	0,0,3	0,1,0	0,3,0	0,0,0	171	149	2.1142411475197213e-05	0.000240007203227	NA,0.0,1.0	NA,1.0,NA	-0.5
1670	gene:Solyc07g066520.2	NA	7	-	67927195	67927267	67927201	67927267	67926798	67927110	1670	64,157,74	6,13,2	178,110,48	16,10,4	155	149	2.1326837482295568e-05	0.000241927741847	0.911,0.921,0.973	0.914,0.914,0.92	0.019
14980	gene:Solyc10g084980.1	NA	10	-	64330770	64330901	64330774	64330901	64329046	64329136	14980	0,0,0	0,1,0	2,6,1	1,0,0	153	149	2.147611788102298e-05	0.000243447136266	NA,0.0,NA	0.661,1.0,1.0	-0.887
13801	gene:Solyc01g100990.2	NA	1	-	90859585	90859695	90859632	90859695	90858799	90859491	13801	6,9,1	19,42,24	7,6,1	75,41,22	196	149	2.1563685655516237e-05	0.000244265304321	0.194,0.14,0.031	0.066,0.1,0.033	0.055
5346	gene:Solyc08g083040.2	NA	8	-	65631368	65631434	65631389	65631434	65630602	65630684	5346	0,2,3	30,85,45	0,6,5	63,39,31	170	149	2.205594376252624e-05	0.000249663215058	0.0,0.02,0.055	0.0,0.119,0.124	-0.056
1663	gene:Solyc07g063550.2	NA	7	+	66000083	66000266	66000083	66000260	66001224	66001284	1663	0,1,0	0,0,0	2,0,0	0,6,0	155	149	2.211131723040784e-05	0.000250111621131	NA,1.0,NA	1.0,0.0,NA	0.5
10600	gene:Solyc04g048950.2	NA	4	+	38695657	38695850	38695657	38695842	38696371	38696558	10600	0,5,0	0,0,0	1,0,6	0,1,0	157	149	2.2393963368198478e-05	0.000253128346619	NA,1.0,NA	1.0,0.0,1.0	0.333
6316	gene:Solyc09g064430.2	NA	9	+	61655149	61655348	61655149	61655290	61656033	61656103	6316	6,12,3	20,62,56	22,14,3	59,54,19	207	149	2.2799870556685607e-05	0.000257533057462	0.178,0.122,0.037	0.212,0.157,0.102	-0.045
12235	gene:Solyc03g083020.2	NA	3	+	52859858	52860102	52859858	52859962	52860746	52861035	12235	7,28,9	12,9,12	25,25,6	10,7,6	289	149	2.3151043444561827e-05	0.000261313698055	0.231,0.616,0.279	0.563,0.648,0.34	-0.142
9450	gene:Solyc03g096940.2	NA	3	+	59324005	59324101	59324005	59324058	59324827	59324937	9450	0,0,0	1,0,0	3,1,0	0,0,0	192	149	2.3190822807263617e-05	0.000261576658103	0.0,NA,NA	1.0,1.0,NA	-1.0
12951	gene:Solyc10g051310.1	NA	10	-	51919437	51919610	51919469	51919610	51918894	51918948	12951	9,20,15	160,264,207	34,15,18	383,149,166	181	149	2.322743334073294e-05	0.000261803527782	0.044,0.059,0.056	0.068,0.077,0.082	-0.023
15560	gene:Solyc05g049990.2	NA	5	+	59846853	59846932	59846853	59846929	59847964	59848623	15560	0,2,0	34,86,48	1,5,0	77,72,23	152	149	2.3566997368859428e-05	0.000265254076769	0.0,0.022,0.0	0.013,0.064,0.0	-0.018
7580	gene:Solyc04g082780.2	NA	4	-	66332496	66332704	66332501	66332704	66332231	66332401	7580	5,4,3	2,0,0	0,2,3	0,4,1	154	149	2.3562923825481824e-05	0.000265254076769	0.708,1.0,1.0	NA,0.326,0.744	0.368
1201	gene:Solyc06g083760.2	NA	6	+	49094713	49094890	49094713	49094857	49094994	49095027	1201	21,65,11	0,4,4	74,81,24	8,4,11	182	149	2.3614753244894726e-05	0.000265593137731	1.0,0.93,0.692	0.883,0.943,0.641	0.052
14958	gene:Solyc07g005860.2	NA	7	-	682409	682581	682457	682581	680897	682327	14958	0,0,0	0,1,0	1,3,1	4,0,0	197	149	2.363059297265435e-05	0.000265593137731	NA,0.0,NA	0.159,1.0,1.0	-0.72
4684	gene:Solyc04g007880.2	NA	4	+	1561653	1561805	1561653	1561761	1562106	1562341	4684	1,0,0	0,2,1	7,7,0	3,0,4	193	149	2.3683886361268585e-05	0.000265815612838	1.0,0.0,0.0	0.643,1.0,0.0	-0.214
5592	gene:Solyc01g079510.2	NA	1	+	78575458	78575643	78575458	78575496	78576145	78576196	5592	22,49,27	0,2,0	77,42,40	2,1,2	296	149	2.367760761447429e-05	0.000265815612838	1.0,0.925,1.0	0.951,0.955,0.91	0.036
5159	gene:Solyc07g054830.2	NA	7	-	63004730	63004896	63004828	63004896	63003911	63003986	5159	1,5,3	28,64,38	9,4,2	79,65,25	247	149	2.375118571747761e-05	0.000266382556421	0.021,0.045,0.045	0.064,0.036,0.046	-0.012
3066	gene:Solyc10g085930.1	NA	10	-	64943388	64943567	64943509	64943567	64942936	64943134	3066	1,10,4	7,10,4	7,3,3	14,8,7	270	149	2.4203069781312793e-05	0.000271258981235	0.073,0.356,0.356	0.216,0.171,0.191	0.069
640	gene:Solyc09g066470.2	NA	9	-	64891169	64891356	64891272	64891356	64890993	64891080	640	0,22,11	0,7,0	35,38,15	0,0,0	252	149	2.439752352604254e-05	0.0002732453764	NA,0.65,1.0	1.0,1.0,1.0	-0.175
13967	gene:Solyc01g102350.2	NA	1	-	91181801	91181879	91181805	91181879	91181553	91181659	13967	87,158,73	2,4,2	207,140,59	0,3,0	153	149	2.454462864304264e-05	0.000274505466219	0.977,0.975,0.973	1.0,0.978,1.0	-0.018
7438	gene:Solyc04g015970.2	NA	4	+	6535967	6536075	6535967	6536032	6536215	6536307	7438	1,0,0	0,2,3	0,0,0	6,0,0	192	149	2.4538123217502233e-05	0.000274505466219	1.0,0.0,0.0	0.0,NA,NA	0.333
16324	gene:Solyc06g060320.2	NA	6	-	38294371	38294517	38294406	38294517	38292588	38292781	16324	0,8,2	12,21,2	1,0,0	32,14,4	184	149	2.4595520693964343e-05	0.000274786077979	0.0,0.236,0.447	0.025,0.0,0.0	0.219
8302	gene:Solyc04g081410.2	NA	4	+	65400087	65400133	65400087	65400089	65400236	65400335	8302	0,1,0	0,0,0	0,0,0	0,6,0	193	149	2.4604348885191408e-05	0.000274786077979	NA,1.0,NA	NA,0.0,NA	1.0
4368	gene:Solyc01g097190.2	NA	1	+	88136695	88136795	88136695	88136733	88137306	88137408	4368	0,0,3	0,0,0	5,3,0	0,1,1	211	149	2.477012236622127e-05	0.00027644292683	NA,NA,1.0	1.0,0.679,0.0	0.44
9273	gene:Solyc05g009670.2	NA	5	-	3869554	3869746	3869562	3869746	3869221	3869446	9273	6,10,2	9,30,12	26,8,2	25,33,20	157	149	2.5308023645805395e-05	0.000282247600323	0.388,0.24,0.137	0.497,0.187,0.087	-0.002
7181	gene:Solyc02g021420.2	NA	2	-	22635760	22635924	22635784	22635924	22635566	22635667	7181	0,0,0	0,1,4	0,0,1	0,0,0	173	149	2.5750289163895362e-05	0.000286978292859	NA,0.0,0.0	NA,NA,1.0	-1.0
7033	gene:Solyc07g007040.2	NA	7	-	1827431	1827662	1827434	1827662	1827175	1827333	7033	1,5,3	32,108,27	10,7,2	96,95,32	152	149	2.5850220860947618e-05	0.000287889828115	0.03,0.043,0.098	0.093,0.067,0.058	-0.016
12508	gene:Solyc12g056520.1	NA	12	-	62473284	62473415	62473320	62473415	62472380	62472455	12508	0,0,1	0,0,0	0,1,0	0,0,4	185	149	2.6017890496066065e-05	0.000289553942618	NA,NA,1.0	NA,1.0,0.0	0.5
15780	gene:Solyc02g088940.2	NA	2	+	50859576	50859632	50859576	50859628	50859741	50859967	15780	0,3,5	0,4,1	6,3,2	7,3,2	153	149	2.6451073938852418e-05	0.000294168565809	NA,0.422,0.83	0.455,0.493,0.493	0.146
16498	gene:Solyc04g050150.2	NA	4	-	45692511	45692636	45692522	45692636	45692178	45692262	16498	1,4,10	25,32,46	13,20,12	94,50,27	160	149	2.673225327239255e-05	0.000297087436578	0.036,0.104,0.168	0.114,0.271,0.293	-0.123
4633	gene:Solyc01g006110.2	NA	1	-	767856	768005	767933	768005	767316	767597	4633	3,9,6	84,214,60	9,8,10	207,136,90	226	149	2.703911424800296e-05	0.000300287433951	0.023,0.027,0.062	0.028,0.037,0.068	-0.007
15119	gene:Solyc11g010550.1	NA	11	-	3600003	3600097	3600032	3600097	3598882	3599869	15119	1,13,8	0,2,0	12,15,5	7,1,0	178	149	2.7102762795525135e-05	0.000300587414694	1.0,0.845,1.0	0.589,0.926,1.0	0.11
4177	gene:Solyc12g014090.1	NA	12	-	4907891	4908070	4908029	4908070	4907344	4907478	4177	5,6,0	2,0,3	2,8,2	2,0,8	287	149	2.7104006958187986e-05	0.000300587414694	0.565,1.0,0.0	0.342,1.0,0.115	0.036
11153	gene:Solyc04g051350.2	NA	4	+	50412524	50412611	50412524	50412608	50412695	50413049	11153	2,1,3	21,56,19	2,2,1	53,36,51	152	149	2.7415760594899787e-05	0.000303832486481	0.085,0.017,0.134	0.036,0.052,0.019	0.043
2741	gene:Solyc05g053470.2	NA	5	+	63563515	63563605	63563515	63563602	63563683	63563773	2741	27,65,31	457,1028,523	108,56,32	1344,1087,426	152	149	2.7485786232436854e-05	0.000304395971744	0.055,0.058,0.055	0.073,0.048,0.069	-0.007
4922	gene:Solyc08g075960.2	NA	8	+	60043752	60043943	60043752	60043815	60044507	60044671	4922	0,1,0	0,0,0	0,0,3	0,4,0	277	149	2.79294036442479e-05	0.000309093190958	NA,1.0,NA	NA,0.0,1.0	0.5
14283	gene:Solyc06g070980.2	NA	6	-	43590301	43590427	43590401	43590427	43589768	43589858	14283	128,249,187	1291,2823,1745	365,225,207	4091,2946,1945	249	149	2.8092994803448607e-05	0.000310686987826	0.056,0.05,0.06	0.051,0.044,0.06	0.004
11880	gene:Solyc10g044710.1	NA	10	-	27520626	27520859	27520631	27520859	27520482	27520549	11880	0,1,2	9,18,30	4,1,1	37,17,12	154	149	2.826576717497393e-05	0.000312380031384	0.0,0.051,0.061	0.095,0.054,0.075	-0.037
7520	gene:Solyc02g092910.2	NA	2	+	53858025	53858116	53858025	53858038	53859288	53859434	7520	2,0,0	0,2,0	0,1,0	0,0,0	227	149	2.8480954192495323e-05	0.000314539139203	1.0,0.0,NA	NA,1.0,NA	-0.5
7188	gene:Solyc02g021420.2	NA	2	-	22635784	22635924	22635799	22635924	22635566	22635667	7188	1,9,5	109,220,132	2,3,1	265,139,122	164	149	2.887260359175353e-05	0.000318642711406	0.008,0.036,0.033	0.007,0.019,0.007	0.015
5888	gene:Solyc01g088380.1	NA	1	-	83146470	83146551	83146473	83146551	83146309	83146395	5888	1,1,0	0,0,0	6,0,0	2,3,0	152	149	2.915413245470065e-05	0.000321526116787	1.0,1.0,NA	0.746,0.0,NA	0.627
15370	gene:Solyc06g071430.2	NA	6	+	43946692	43946874	43946692	43946731	43948902	43949019	15370	0,1,3	1,1,0	3,0,0	0,0,0	292	149	2.917812685937594e-05	0.000321567273096	0.0,0.338,1.0	1.0,NA,NA	-0.554
13418	gene:Solyc01g007880.2	NA	1	-	2051937	2052006	2051941	2052006	2050478	2050613	13418	0,1,2	7,14,8	5,4,3	3,8,3	153	149	2.923750277692892e-05	0.000321998035441	0.0,0.065,0.196	0.619,0.327,0.493	-0.393
13154	gene:Solyc01g087260.2	NA	1	-	82200224	82200350	82200229	82200350	82200050	82200152	13154	0,2,2	73,143,85	7,3,2	183,100,94	154	149	2.926869916812265e-05	0.000322118069208	0.0,0.013,0.022	0.036,0.028,0.02	-0.016
4752	gene:Solyc09g005350.2	NA	9	+	275319	275448	275319	275380	275726	276505	4752	0,0,1	0,0,0	2,0,0	0,0,2	217	149	2.9511341782113383e-05	0.000324563405462	NA,NA,1.0	1.0,NA,0.0	0.5
9870	gene:Solyc09g064850.2	NA	9	+	62318070	62318155	62318070	62318132	62318320	62318439	9870	4,18,3	44,120,65	21,12,8	149,116,50	172	149	2.958617387291988e-05	0.000325161066041	0.073,0.115,0.038	0.109,0.082,0.122	-0.029
14049	gene:Solyc02g063320.2	NA	2	-	35374271	35374456	35374337	35374456	35371519	35372512	14049	0,0,0	2,0,0	1,0,0	0,0,0	215	149	2.9722421821794512e-05	0.000326432411288	0.0,NA,NA	1.0,NA,NA	-1.0
10106	gene:Solyc09g007160.2	NA	9	+	780801	780917	780801	780852	781235	781811	10106	2,0,0	0,2,0	0,1,0	0,0,2	214	149	2.9828585717258464e-05	0.000327371822499	1.0,0.0,NA	NA,1.0,0.0	0.0
7599	gene:Solyc03g097250.2	NA	3	-	59549513	59549685	59549576	59549685	59548941	59549017	7599	0,1,0	0,0,0	3,0,0	0,2,0	212	149	3.0042158827124803e-05	0.000329487947883	NA,1.0,NA	1.0,0.0,NA	0.5
3925	gene:Solyc02g022930.2	NA	2	-	24441648	24441737	24441665	24441737	24440643	24440751	3925	7,12,12	4,4,0	9,19,7	0,0,0	166	149	3.012545018173876e-05	0.000330173269602	0.611,0.729,1.0	1.0,1.0,1.0	-0.22
12498	gene:Solyc06g067940.2	NA	6	+	42112081	42112325	42112081	42112148	42112759	42113189	12498	0,0,0	0,1,0	0,3,1	0,0,0	326	149	3.0195629118305758e-05	0.0003307140332	NA,0.0,NA	NA,1.0,1.0	-1.0
12497	gene:Solyc06g067940.2	NA	6	+	42112091	42112327	42112091	42112148	42112759	42113189	12497	0,0,4	0,1,0	0,3,0	0,0,0	328	149	3.0244049742818406e-05	0.000331015909944	NA,0.0,1.0	NA,1.0,NA	-0.5
11100	gene:Solyc05g009980.2	NA	5	-	4182588	4182825	4182807	4182825	4181574	4181675	11100	0,0,3	0,3,0	2,1,0	0,0,0	368	149	3.0401487325540503e-05	0.000332509720094	NA,0.0,1.0	1.0,1.0,NA	-0.5
7069	gene:Solyc06g068090.2	NA	6	+	42197586	42197746	42197586	42197603	42197942	42198045	7069	54,142,117	2,14,8	183,155,91	26,16,9	292	149	3.0441801504488852e-05	0.00033272134289	0.932,0.838,0.882	0.782,0.832,0.838	0.067
10285	gene:Solyc06g073130.2	NA	6	-	45055452	45055575	45055456	45055575	45054886	45055072	10285	0,1,0	1,0,3	6,1,0	8,18,4	153	149	3.0470571935877874e-05	0.000332806590931	0.0,1.0,0.0	0.422,0.051,0.0	0.176
16103	gene:Solyc12g042740.1	NA	12	+	39709050	39709208	39709050	39709188	39709918	39710019	16103	2,4,0	5,0,0	3,2,0	0,0,0	169	149	3.074234646654053e-05	0.000335544042933	0.261,1.0,NA	1.0,1.0,NA	-0.369
10865	gene:Solyc02g092200.2	NA	2	+	53361709	53361785	53361709	53361767	53361854	53362097	10865	0,3,1	17,13,15	12,4,2	28,17,18	167	149	3.09642063954543e-05	0.000337733302746	0.0,0.171,0.056	0.277,0.174,0.09	-0.105
3823	gene:Solyc06g035940.2	NA	6	+	25298984	25299072	25298984	25299018	25299211	25299424	3823	0,1,2	0,0,0	0,0,0	0,2,0	203	149	3.102363228033446e-05	0.00033791698304	NA,1.0,1.0	NA,0.0,NA	1.0
584	gene:Solyc05g016230.2	NA	5	+	15164121	15164221	15164121	15164167	15165402	15165589	584	0,0,0	0,2,0	2,1,0	1,0,0	203	149	3.102363228033446e-05	0.00033791698304	NA,0.0,NA	0.595,1.0,NA	-0.797
7339	gene:Solyc01g107300.2	NA	1	+	94890660	94890752	94890660	94890749	94890853	94891018	7339	0,15,8	0,6,3	11,9,5	1,0,0	152	149	3.146887870734652e-05	0.000342531622144	NA,0.71,0.723	0.915,1.0,1.0	-0.255
14069	gene:Solyc02g080880.2	NA	2	-	44981263	44981412	44981312	44981412	44979944	44980316	14069	0,0,0	0,2,0	0,1,0	0,0,0	198	149	3.1583097532598106e-05	0.000343303943728	NA,0.0,NA	NA,1.0,NA	-1.0
15310	gene:Solyc07g065690.2	NA	7	+	67365053	67365092	67365053	67365086	67366115	67366201	15310	0,0,1	3,0,0	2,1,0	3,3,2	155	149	3.1569657762806294e-05	0.000343303943728	0.0,NA,1.0	0.391,0.243,0.0	0.289
11840	gene:Solyc02g068480.2	NA	2	-	38420498	38420690	38420504	38420690	38420260	38420428	11840	0,1,0	27,50,24	1,1,2	62,40,34	155	149	3.201847940639828e-05	0.000347798267063	0.0,0.019,0.0	0.015,0.023,0.054	-0.024
6493	gene:Solyc08g048500.2	NA	8	-	12407937	12408132	12407980	12408132	12406991	12407577	6493	0,2,0	2,1,0	1,0,0	0,0,0	192	149	3.2267459861887456e-05	0.000350263056093	0.0,0.608,NA	1.0,NA,NA	-0.696
2764	gene:Solyc05g056280.2	NA	5	+	65633118	65633288	65633118	65633246	65633960	65634004	2764	0,0,2	0,2,0	2,1,0	0,0,0	191	149	3.2382865803971705e-05	0.000351275516274	NA,0.0,1.0	1.0,1.0,NA	-0.5
14032	gene:Solyc01g081450.2	NA	1	-	80661476	80661681	80661514	80661681	80660170	80660484	14032	0,0,2	2,0,0	1,0,0	0,0,0	187	149	3.284822485469977e-05	0.00035608014238	0.0,NA,1.0	1.0,NA,NA	-0.5
6037	gene:Solyc02g005180.2	NA	2	+	7139300	7139365	7139300	7139358	7139445	7139538	6037	57,151,81	0,3,1	78,47,25	2,0,2	156	149	3.2888392268886076e-05	0.000356272208401	1.0,0.98,0.987	0.974,1.0,0.923	0.023
3368	gene:Solyc11g013000.1	NA	11	+	5852905	5853152	5852905	5853140	5853275	5853352	3368	5,15,13	452,793,627	8,9,9	990,453,416	161	149	3.3104121008644376e-05	0.000358364529609	0.01,0.017,0.019	0.007,0.018,0.02	0.0
147	gene:Solyc11g066550.1	NA	11	-	52299571	52299735	52299615	52299735	52299427	52299459	147	4,7,2	29,50,44	4,2,0	63,40,22	193	149	3.325995153663968e-05	0.000359806019691	0.096,0.098,0.034	0.047,0.037,0.0	0.048
229	gene:Solyc01g090470.2	NA	1	+	84153466	84153579	84153466	84153548	84153710	84153911	229	0,0,1	0,0,0	0,0,0	0,0,2	180	149	3.3676411523356124e-05	0.000364063113676	NA,NA,1.0	NA,NA,0.0	1.0
2091	gene:Solyc03g097940.2	NA	3	+	60331207	60331428	60331207	60331329	60331941	60332404	2091	6,2,4	34,48,29	3,18,5	91,68,35	248	149	3.3748687170856366e-05	0.000364348071702	0.096,0.024,0.077	0.019,0.137,0.079	-0.013
5840	gene:Solyc06g008520.2	NA	6	+	2406670	2406866	2406670	2406684	2408778	2408911	5840	0,4,4	37,154,82	11,10,1	172,103,75	331	149	3.373275803432973e-05	0.000364348071702	0.0,0.012,0.021	0.028,0.042,0.006	-0.014
3578	gene:Solyc09g074920.2	NA	9	-	66716913	66716971	66716939	66716971	66715637	66715830	3578	2,2,3	8,9,6	0,0,1	17,9,2	175	149	3.403838869179334e-05	0.000367225852168	0.176,0.159,0.299	0.0,0.0,0.299	0.112
11234	gene:Solyc01g005020.2	NA	1	-	41231	41464	41258	41464	41065	41109	11234	0,0,0	0,0,2	0,2,1	0,0,0	176	149	3.4157059899541536e-05	0.000368255802042	NA,NA,0.0	NA,1.0,1.0	-1.0
5429	gene:Solyc09g007330.2	NA	9	-	921436	921611	921497	921611	921156	921327	5429	44,68,47	0,4,0	105,73,31	0,1,0	210	149	3.430011363265745e-05	0.000369296338772	1.0,0.923,1.0	1.0,0.981,1.0	-0.019
9607	gene:Solyc08g075370.2	NA	8	-	59509868	59509947	59509894	59509947	59509179	59509490	9607	0,0,0	2,0,0	1,3,0	0,2,0	175	149	3.427800975408085e-05	0.000369296338772	0.0,NA,NA	1.0,0.561,NA	-0.78
4836	gene:Solyc09g055180.2	NA	9	+	36914231	36914342	36914231	36914317	36914609	36914681	4836	0,0,0	0,0,2	5,0,1	0,0,0	174	149	3.43992626129794e-05	0.000370112744182	NA,NA,0.0	1.0,NA,1.0	-1.0
3329	gene:Solyc12g062480.1	NA	12	-	33328479	33328568	33328493	33328568	33328325	33328404	3329	3,4,1	2,19,5	0,0,0	9,11,10	163	149	3.452550395210282e-05	0.000371219341274	0.578,0.161,0.155	0.0,0.0,0.0	0.298
14459	gene:Solyc12g056860.1	NA	12	-	62921625	62921841	62921783	62921841	62921244	62921516	14459	6,16,2	67,126,54	20,16,9	180,132,84	307	149	3.4898272793995594e-05	0.000374973317021	0.042,0.058,0.018	0.051,0.056,0.049	-0.013
12176	gene:Solyc10g079720.1	NA	10	-	61219334	61219463	61219353	61219463	61219115	61219212	12176	3,0,0	1,2,1	0,1,0	0,0,0	168	149	3.513276074994803e-05	0.0003769823618	0.727,0.0,0.0	NA,1.0,NA	-0.758
1341	gene:Solyc12g008390.1	NA	12	+	1826078	1826131	1826078	1826112	1826554	1826632	1341	1,0,0	0,0,0	0,0,0	2,0,0	168	149	3.513276074994803e-05	0.0003769823618	1.0,NA,NA	0.0,NA,NA	1.0
13844	gene:Solyc04g081280.2	NA	4	+	65316386	65316456	65316386	65316438	65316809	65316938	13844	0,0,0	2,0,0	1,0,0	0,0,0	167	149	3.5255937733158275e-05	0.000377849316755	0.0,NA,NA	1.0,NA,NA	-1.0
15177	gene:Solyc03g121820.2	NA	3	+	69863320	69863557	69863320	69863550	69863657	69863784	15177	12,21,21	0,0,1	22,20,11	1,0,5	156	149	3.526117442428899e-05	0.000377849316755	1.0,1.0,0.953	0.955,1.0,0.678	0.107
2674	gene:Solyc01g106360.2	NA	1	+	94290498	94290656	94290498	94290639	94290729	94290830	2674	0,0,0	0,2,0	0,1,0	0,0,0	166	149	3.537935801441789e-05	0.000378859926916	NA,0.0,NA	NA,1.0,NA	-1.0
15287	gene:Solyc11g065920.1	NA	11	-	51501428	51501671	51501529	51501671	51500934	51501249	15287	74,135,109	2,0,0	176,120,55	0,4,2	250	149	3.54265013510628e-05	0.000379108952422	0.957,1.0,1.0	1.0,0.947,0.942	0.023
7986	gene:Solyc07g006190.2	NA	7	-	1019249	1019367	1019264	1019367	1018849	1018973	7986	0,1,0	0,0,0	0,0,1	0,2,0	164	149	3.5626892846577536e-05	0.000380996488865	NA,1.0,NA	NA,0.0,1.0	0.5
6110	gene:Solyc08g080260.2	NA	8	-	63576778	63576930	63576807	63576930	63576234	63576322	6110	53,123,52	2,2,2	114,104,63	0,4,0	178	149	3.57949885116655e-05	0.000382536341872	0.957,0.981,0.956	1.0,0.956,1.0	-0.021
13971	gene:Solyc09g059600.2	NA	9	+	54907438	54907542	54907438	54907496	54908139	54908634	13971	40,78,66	1,4,0	85,66,30	2,0,5	195	149	3.585911486728323e-05	0.000382963763758	0.968,0.937,1.0	0.97,1.0,0.821	0.038
6317	gene:Solyc09g064430.2	NA	9	+	61655149	61655348	61655149	61655336	61656033	61656103	6317	0,0,0	0,0,2	2,0,1	0,0,0	161	149	3.5999788212477904e-05	0.000384207558125	NA,NA,0.0	1.0,NA,1.0	-1.0
3361	gene:Solyc12g014220.1	NA	12	+	5058098	5058245	5058098	5058234	5058850	5059287	3361	1,0,0	0,0,2	0,0,1	0,0,0	160	149	3.612447097565876e-05	0.000384761982808	1.0,NA,0.0	NA,NA,1.0	-0.5
3595	gene:Solyc03g094080.2	NA	3	-	55804339	55804470	55804350	55804470	55795933	55796001	3595	1,0,0	0,0,0	0,2,0	2,0,0	160	149	3.612447097565876e-05	0.000384761982808	1.0,NA,NA	0.0,1.0,NA	0.5
5984	gene:Solyc08g016180.2	NA	8	-	7002225	7002347	7002236	7002347	7002052	7002145	5984	0,0,0	2,0,0	1,0,0	0,1,1	160	149	3.612447097565876e-05	0.000384761982808	0.0,NA,NA	1.0,0.0,0.0	-0.333
3601	gene:Solyc08g062910.2	NA	8	-	52325746	52325894	52325837	52325894	52324944	52325076	3601	15,32,29	370,989,633	25,10,5	1187,733,531	240	149	3.619563654733826e-05	0.000385261403089	0.025,0.02,0.028	0.013,0.008,0.006	0.015
7217	gene:Solyc10g083930.1	NA	10	-	63634363	63634489	63634371	63634489	63633705	63633843	7217	0,1,0	0,0,0	0,0,0	0,2,0	157	149	3.64995183670254e-05	0.000388235493622	NA,1.0,NA	NA,0.0,NA	1.0
6637	gene:Solyc10g084090.1	NA	10	+	63755873	63756069	63755873	63756051	63756160	63756244	6637	0,2,1	9,13,17	4,0,1	27,8,13	167	149	3.65955770013082e-05	0.000388786634411	0.0,0.121,0.05	0.117,0.0,0.064	-0.003
6788	gene:Solyc12g062870.1	NA	12	+	35518287	35518395	35518287	35518388	35518476	35518671	6788	0,0,0	0,2,0	1,1,0	0,0,0	156	149	3.6624827879297065e-05	0.000388786634411	NA,0.0,NA	1.0,1.0,NA	-1.0
8241	gene:Solyc08g068180.2	NA	8	+	57296414	57296536	57296414	57296535	57298260	57298362	8241	10,10,3	5,1,0	22,11,6	0,1,3	150	149	3.660888133691674e-05	0.000388786634411	0.665,0.909,1.0	1.0,0.916,0.665	-0.002
15576	gene:Solyc02g031980.2	NA	2	+	27234079	27234178	27234079	27234109	27234257	27234323	15576	26,71,20	0,3,0	77,93,31	8,9,0	218	149	3.665746979994509e-05	0.000388873025217	1.0,0.942,1.0	0.868,0.876,1.0	0.066
7934	gene:Solyc12g088890.1	NA	12	+	64091942	64092007	64091942	64092000	64092098	64092551	7934	1,2,1	0,0,0	1,0,1	4,0,0	156	149	3.680867323578844e-05	0.000390216195225	1.0,1.0,1.0	0.193,NA,1.0	0.403
4575	gene:Solyc12g044640.1	NA	12	+	38188251	38188367	38188251	38188361	38188704	38188854	4575	2,4,0	114,212,146	8,6,4	323,193,122	155	149	3.68596077483452e-05	0.000390495310391	0.017,0.018,0.0	0.023,0.029,0.031	-0.016
11089	gene:Solyc09g007030.2	NA	9	+	700125	700340	700125	700336	700431	700528	11089	0,0,0	0,2,0	0,1,2	0,0,0	153	149	3.700146032978899e-05	0.000390954178052	NA,0.0,NA	NA,1.0,1.0	-1.0
1397	gene:Solyc01g073960.2	NA	1	-	81311607	81311683	81311611	81311683	81311092	81311307	1397	0,3,0	0,0,1	0,0,4	0,0,0	153	149	3.693904284803435e-05	0.000390954178052	NA,1.0,0.0	NA,NA,1.0	-0.5
16400	gene:Solyc11g011350.1	NA	11	-	4397163	4397258	4397167	4397258	4396071	4396600	16400	0,0,1	0,0,0	3,0,0	0,0,2	153	149	3.700146032978899e-05	0.000390954178052	NA,NA,1.0	1.0,NA,0.0	0.5
5679	gene:Solyc06g060720.2	NA	6	-	38737596	38737671	38737600	38737671	38737228	38737520	5679	0,0,0	2,0,0	1,0,0	0,0,0	153	149	3.700146032978899e-05	0.000390954178052	0.0,NA,NA	1.0,NA,NA	-1.0
6398	gene:Solyc03g059010.2	NA	3	-	27269106	27269308	27269171	27269308	27268958	27269020	6398	4,31,20	50,113,42	11,4,14	100,83,63	214	149	3.718829560213921e-05	0.000392666833803	0.053,0.16,0.249	0.071,0.032,0.134	0.075
12787	gene:Solyc09g074100.2	NA	9	-	65777391	65777494	65777396	65777494	65777132	65777216	12787	0,10,5	3,12,9	14,2,1	20,19,14	154	149	3.722601735038745e-05	0.000392803786802	0.0,0.446,0.35	0.404,0.092,0.065	0.078
10828	gene:Solyc01g006900.2	NA	1	-	1477255	1477332	1477256	1477332	1476741	1476843	10828	0,0,0	0,2,0	0,1,0	0,0,0	150	149	3.737885856553669e-05	0.000393892752613	NA,0.0,NA	NA,1.0,NA	-1.0
8965	gene:Solyc09g009260.2	NA	9	-	2645679	2645801	2645680	2645801	2644808	2645036	8965	0,1,0	0,0,0	0,0,0	0,2,0	150	149	3.737885856553669e-05	0.000393892752613	NA,1.0,NA	NA,0.0,NA	1.0
11450	gene:Solyc06g084590.2	NA	6	+	49664655	49664732	49664655	49664731	49664893	49664998	11450	0,2,0	0,0,0	4,0,0	0,1,0	150	149	3.7629844130242134e-05	0.000396274470038	NA,1.0,NA	1.0,0.0,NA	0.5
4555	gene:Solyc11g040180.1	NA	11	-	39216037	39216145	39216040	39216145	39214485	39214616	4555	0,0,2	0,1,0	0,0,0	0,0,1	152	149	3.787508287289854e-05	0.000398592549863	NA,0.0,1.0	NA,NA,0.0	0.5
1373	gene:Solyc08g008220.2	NA	8	+	2669791	2669839	2669791	2669835	2670190	2670318	1373	2,0,0	0,0,0	0,0,0	1,0,0	153	149	3.799526937701785e-05	0.0003993276803	1.0,NA,NA	0.0,NA,NA	1.0
146	gene:Solyc11g066550.1	NA	11	-	52301208	52301326	52301236	52301326	52301007	52301094	146	1,0,1	24,69,57	12,5,3	99,58,44	177	149	3.8020423751280097e-05	0.0003993276803	0.034,0.0,0.015	0.093,0.068,0.054	-0.055
7710	gene:Solyc12g098430.1	NA	12	+	65935216	65935317	65935216	65935313	65935703	65935731	7710	0,0,0	1,0,0	2,3,0	0,0,0	153	149	3.799526937701785e-05	0.0003993276803	0.0,NA,NA	1.0,1.0,NA	-1.0
2671	gene:Solyc01g106360.2	NA	1	+	94290498	94290639	94290498	94290634	94290729	94290830	2671	0,2,0	0,0,8	0,0,0	0,1,0	154	149	3.8113855702398586e-05	0.000400044239416	NA,1.0,0.0	NA,0.0,NA	0.5
16416	gene:Solyc11g017170.1	NA	11	+	7983853	7983985	7983853	7983979	7990627	7990735	16416	0,0,0	0,1,0	0,2,1	0,0,0	155	149	3.823085800190548e-05	0.000400477700654	NA,0.0,NA	NA,1.0,1.0	-1.0
5926	gene:Solyc10g006900.2	NA	10	+	1335151	1335396	1335151	1335390	1335742	1335841	5926	0,0,2	0,0,0	0,0,0	0,2,1	155	149	3.823085800190548e-05	0.000400477700654	NA,NA,1.0	NA,0.0,0.0	1.0
7516	gene:Solyc04g079690.2	NA	4	+	64057355	64057466	64057355	64057460	64057866	64058897	7516	0,0,2	0,0,0	2,1,0	2,0,1	155	149	3.823085800190548e-05	0.000400477700654	NA,NA,1.0	0.49,1.0,0.0	0.503
8374	gene:Solyc03g117510.2	NA	3	+	66653086	66653230	66653086	66653219	66653488	66653523	8374	0,2,0	0,0,0	3,0,0	0,1,0	160	149	3.879266607852121e-05	0.000406094729991	NA,1.0,NA	1.0,0.0,NA	0.5
11884	gene:Solyc03g112950.2	NA	3	+	63271163	63271238	63271163	63271226	63271435	63271499	11884	0,0,0	0,1,0	0,2,0	0,0,0	161	149	3.890049670134732e-05	0.000406955097331	NA,0.0,NA	NA,1.0,NA	-1.0
4404	gene:Solyc07g054740.2	NA	7	-	62965589	62965768	62965592	62965768	62964920	62965002	4404	0,0,1	0,1,0	2,4,0	0,0,0	152	149	3.908617069358505e-05	0.00040862814816	NA,0.0,1.0	1.0,1.0,NA	-0.5
14998	gene:Solyc04g076560.2	NA	4	+	61472423	61472494	61472423	61472485	61472606	61472737	14998	0,1,0	5,34,4	9,0,1	19,14,8	158	149	3.934701596566497e-05	0.000411084360352	0.0,0.027,0.0	0.309,0.0,0.105	-0.129
14531	gene:Solyc02g062000.2	NA	2	-	33582167	33582311	33582179	33582311	33581985	33582051	14531	3,4,0	60,139,70	16,6,4	119,108,46	161	149	4.0002952306831856e-05	0.000417662403361	0.044,0.026,0.0	0.111,0.049,0.074	-0.055
4215	gene:Solyc06g084360.2	NA	6	+	49502698	49502835	49502698	49502811	49503141	49503252	4215	3,17,10	67,140,90	25,6,11	145,133,69	173	149	4.036136826340327e-05	0.000421127491348	0.037,0.095,0.087	0.129,0.037,0.121	-0.023
11157	gene:Solyc04g081200.2	NA	4	+	65202282	65202322	65202282	65202316	65203656	65204292	11157	6,4,1	139,245,145	8,7,5	421,239,135	155	149	4.0444700849828646e-05	0.000421719712541	0.04,0.015,0.007	0.018,0.027,0.034	-0.006
3709	gene:Solyc08g081130.2	NA	8	+	64218068	64218142	64218068	64218113	64218240	64218266	3709	2,0,0	0,1,0	0,0,0	1,0,1	178	149	4.052004158616495e-05	0.000422227879168	1.0,0.0,NA	0.0,NA,0.0	0.5
13675	gene:Solyc08g076430.2	NA	8	+	60440500	60440605	60440500	60440572	60443417	60444013	13675	0,0,0	0,1,0	0,2,0	4,0,1	182	149	4.0846817463335624e-05	0.000425353670041	NA,0.0,NA	0.0,1.0,0.0	-0.333
13765	gene:Solyc04g076040.2	NA	4	-	61005231	61005339	61005243	61005339	61004949	61005145	13765	5,2,2	40,86,51	1,2,3	151,81,52	161	149	4.099745667297706e-05	0.00042664238518	0.104,0.021,0.035	0.006,0.022,0.051	0.027
1869	gene:Solyc06g083640.2	NA	6	-	48986088	48986239	48986124	48986239	48985813	48985990	1869	0,0,0	0,0,1	1,0,2	0,0,0	185	149	4.1079442322746346e-05	0.000427215432282	NA,NA,0.0	1.0,NA,1.0	-1.0
4479	gene:Solyc03g114510.2	NA	3	-	64494639	64494877	64494673	64494877	64493996	64494148	4479	0,5,2	80,114,110	3,6,3	184,110,122	183	149	4.1433898375809875e-05	0.000430619493925	0.0,0.034,0.015	0.013,0.043,0.02	-0.009
7708	gene:Solyc12g098430.1	NA	12	+	65935216	65935317	65935216	65935268	65935703	65935731	7708	0,0,0	1,0,0	2,3,0	0,0,0	198	149	4.197253346068501e-05	0.000435932006558	0.0,NA,NA	1.0,1.0,NA	-1.0
4801	gene:Solyc01g102950.2	NA	1	+	91606224	91606396	91606224	91606330	91606802	91606886	4801	0,2,0	0,0,0	0,0,0	1,1,0	215	149	4.2889705222070366e-05	0.000445166528368	NA,1.0,NA	0.0,0.0,NA	1.0
3096	gene:Solyc02g083990.2	NA	2	+	47219871	47220006	47219871	47219940	47221067	47221495	3096	0,13,0	0,1,0	1,0,3	5,2,0	215	149	4.2955594482666285e-05	0.000445413692937	NA,0.9,NA	0.122,0.0,1.0	0.526
4427	gene:Solyc12g010730.1	NA	12	-	3647469	3647690	3647483	3647690	3646917	3647137	4427	4,22,10	2,2,0	24,20,5	0,1,0	163	149	4.299771755382923e-05	0.000445413692937	0.646,0.91,1.0	1.0,0.948,1.0	-0.131
549	gene:Solyc08g077310.2	NA	8	+	61213307	61213378	61213307	61213376	61215213	61215384	549	2,3,8	67,96,77	6,7,0	161,103,79	151	149	4.299042283364097e-05	0.000445413692937	0.029,0.03,0.093	0.035,0.063,0.0	0.018
11696	gene:Solyc12g099940.1	NA	12	+	66892182	66892317	66892182	66892234	66892713	66892870	11696	3,1,0	6,1,0	7,4,1	5,6,0	232	149	4.356351942932267e-05	0.000450980465325	0.243,0.391,NA	0.473,0.3,1.0	-0.274
11758	gene:Solyc01g081010.2	NA	1	-	80322666	80322870	80322760	80322870	80319645	80321719	11758	0,0,2	0,0,0	0,0,0	7,6,1	243	149	4.389673774701635e-05	0.000454133786209	NA,NA,1.0	0.0,0.0,0.0	1.0
2730	gene:Solyc05g013560.2	NA	5	+	6839792	6839927	6839792	6839919	6840362	6840648	2730	25,50,27	4,2,0	66,47,31	8,0,0	157	149	4.4109810917014975e-05	0.000456040846419	0.856,0.96,1.0	0.887,1.0,1.0	-0.024
1699	gene:Solyc06g005600.2	NA	6	-	643041	643123	643079	643123	642849	642938	1699	40,102,39	0,4,0	109,122,40	0,2,0	187	149	4.424401002156597e-05	0.000457130494168	1.0,0.953,1.0	1.0,0.98,1.0	-0.009
11491	gene:Solyc03g120480.2	NA	3	-	68866887	68867221	68867046	68867221	68866552	68866665	11491	40,130,52	0,5,0	104,102,41	15,2,0	308	149	4.454240869720521e-05	0.000459615101446	1.0,0.926,1.0	0.77,0.961,1.0	0.065
2298	gene:Solyc06g073360.2	NA	6	+	45206067	45206284	45206067	45206150	45207601	45207970	2298	0,0,2	0,0,0	1,2,0	0,0,1	283	149	4.453239108029325e-05	0.000459615101446	NA,NA,1.0	1.0,1.0,0.0	0.333
9129	gene:Solyc08g065190.2	NA	8	+	52973990	52974220	52973990	52974060	52974669	52975364	9129	0,2,0	0,0,0	4,0,0	0,1,0	309	149	4.4586566339830504e-05	0.000459771804947	NA,1.0,NA	1.0,0.0,NA	0.5
3229	gene:Solyc07g062250.2	NA	7	-	65033523	65033763	65033542	65033763	65032935	65033025	3229	87,114,133	16,14,5	216,119,126	19,10,10	168	149	4.476780269006526e-05	0.000461340927722	0.828,0.878,0.959	0.91,0.913,0.918	-0.025
9073	gene:Solyc03g082680.2	NA	3	-	52589349	52589523	52589382	52589523	52588916	52589118	9073	5,7,0	2,4,0	10,6,4	0,0,0	182	149	4.517240207985799e-05	0.000465208319927	0.672,0.589,NA	1.0,1.0,1.0	-0.369
5800	gene:Solyc12g043000.1	NA	12	+	39282881	39283104	39282881	39283058	39283718	39283738	5800	122,144,89	143,154,122	153,49,97	179,121,100	195	149	4.576194261707948e-05	0.000470668845971	0.395,0.417,0.358	0.395,0.236,0.426	0.038
7051	gene:Solyc02g071280.2	NA	2	+	40769411	40769548	40769411	40769495	40769643	40769774	7051	3,1,0	0,0,0	13,0,1	5,1,0	202	149	4.573838085435697e-05	0.000470668845971	1.0,1.0,NA	0.657,0.0,1.0	0.448
7670	gene:Solyc01g100320.2	NA	1	-	90388962	90389134	90389016	90389134	90388664	90388871	7670	6,15,17	905,1363,1047	31,12,20	1816,923,907	203	149	4.72413349817211e-05	0.000485569939223	0.005,0.008,0.012	0.012,0.009,0.016	-0.004
15944	gene:Solyc05g055850.2	NA	5	+	65329101	65329316	65329101	65329312	65329762	65329932	15944	0,1,0	11,18,20	6,1,0	23,17,3	153	149	4.7330761143372616e-05	0.000486174226113	0.0,0.051,0.0	0.203,0.054,0.0	-0.069
13329	gene:Solyc08g078470.2	NA	8	-	62266968	62267104	62267020	62267104	62265281	62265556	13329	3,1,2	0,0,1	6,0,4	4,3,0	201	149	4.843964978087113e-05	0.000497242717996	1.0,1.0,0.597	0.527,0.0,1.0	0.357
7289	gene:Solyc08g065350.2	NA	8	+	53263627	53263717	53263627	53263674	53263871	53263916	7289	0,3,0	37,106,40	9,8,2	84,79,32	192	149	4.85881982661701e-05	0.000498445188419	0.0,0.021,0.0	0.077,0.073,0.046	-0.058
8773	gene:Solyc02g090860.2	NA	2	-	52333453	52333544	52333479	52333544	52333293	52333331	8773	76,218,90	0,7,5	260,243,90	16,10,5	175	149	4.870761415124853e-05	0.000499347439651	1.0,0.964,0.939	0.933,0.954,0.939	0.026
2027	gene:Solyc02g062740.2	NA	2	+	34515984	34516061	34515984	34516056	34517516	34518271	2027	0,5,2	0,0,0	0,1,0	3,4,0	154	149	4.913627639264566e-05	0.000503416853681	NA,1.0,1.0	0.0,0.195,NA	0.902
15111	gene:Solyc01g112140.2	NA	1	-	98227425	98227572	98227443	98227572	98226947	98227315	15111	1,8,18	1,15,6	15,2,4	27,18,7	167	149	4.9684268467743486e-05	0.000508702800376	0.472,0.322,0.728	0.331,0.09,0.338	0.254
12334	gene:Solyc01g006740.2	NA	1	-	1338507	1338661	1338559	1338661	1338241	1338436	12334	7,11,5	8,18,6	5,6,5	30,9,8	201	149	4.999165441726843e-05	0.000511520022954	0.393,0.312,0.382	0.11,0.331,0.317	0.11
4077	gene:Solyc04g049630.2	NA	4	-	42632334	42632551	42632371	42632551	42632115	42632217	4077	7,9,4	3,7,6	11,13,11	2,0,2	186	149	5.0057138829217225e-05	0.000511860047178	0.651,0.507,0.348	0.815,1.0,0.815	-0.375
1321	gene:Solyc08g083250.2	NA	8	+	65763771	65763845	65763771	65763841	65763919	65764042	1321	0,6,0	7,55,22	2,11,0	66,71,29	153	149	5.043356928616923e-05	0.000515377169718	0.0,0.096,0.0	0.029,0.131,0.0	-0.021
2159	gene:Solyc04g064680.2	NA	4	-	55826482	55826601	55826562	55826601	55826071	55826141	2159	3,2,0	38,82,45	3,4,4	149,123,51	229	149	5.150108550871565e-05	0.000525947379037	0.049,0.016,0.0	0.013,0.021,0.049	-0.006
9413	gene:Solyc11g072820.1	NA	11	-	56010818	56010974	56010873	56010974	56010462	56010684	9413	27,57,36	0,0,0	52,30,25	0,0,10	204	149	5.3222238373251286e-05	0.000543174870086	1.0,1.0,1.0	1.0,1.0,0.646	0.118
16087	gene:Solyc01g087370.2	NA	1	-	82322601	82322704	82322628	82322704	82314087	82314163	16087	3,12,7	1,7,9	19,17,12	11,5,1	176	149	5.375322637633086e-05	0.000548241454108	0.717,0.592,0.397	0.594,0.742,0.91	-0.18
7630	gene:Solyc12g009810.1	NA	12	-	3013151	3013226	3013155	3013226	3012596	3012696	7630	8,2,7	23,30,18	12,4,4	23,16,10	153	149	5.4274889463240165e-05	0.000553206484124	0.253,0.061,0.275	0.337,0.196,0.28	-0.075
7762	gene:Solyc02g069410.2	NA	2	-	39310062	39310164	39310067	39310164	39309174	39309329	7762	9,19,6	0,8,0	53,19,4	0,0,0	154	149	5.47235193724467e-05	0.00055742121466	1.0,0.697,1.0	1.0,1.0,1.0	-0.101
3073	gene:Solyc05g008790.2	NA	5	+	3030013	3030163	3030013	3030137	3031213	3031315	3073	25,35,13	0,4,0	43,30,17	13,0,0	175	149	5.570560008238037e-05	0.000567060855232	1.0,0.882,1.0	0.738,1.0,1.0	0.048
9309	gene:Solyc03g110900.2	NA	3	-	61635306	61635413	61635315	61635413	61635054	61635209	9309	86,114,110	2,3,1	249,121,98	6,0,5	158	149	5.620375582445671e-05	0.000571765131368	0.976,0.973,0.99	0.975,1.0,0.949	0.005
6927	gene:Solyc06g064460.2	NA	6	-	40143168	40143301	40143172	40143301	40143007	40143100	6927	9,8,15	481,814,615	15,11,6	1184,708,479	153	149	5.6394367309967655e-05	0.000573336713138	0.018,0.009,0.023	0.012,0.015,0.012	0.004
1935	gene:Solyc08g077770.2	NA	8	-	61675691	61675849	61675789	61675849	61675413	61675522	1935	1,5,3	49,232,70	12,6,0	177,181,69	247	149	5.698479984251748e-05	0.000578968484956	0.012,0.013,0.025	0.039,0.02,0.0	-0.003
11493	gene:Solyc01g096530.2	NA	1	+	87606068	87606174	87606068	87606166	87606289	87606389	11493	3,11,7	59,114,72	19,3,8	100,98,36	157	149	5.720725779744741e-05	0.000580856801821	0.046,0.084,0.084	0.153,0.028,0.174	-0.047
5288	gene:Solyc12g088900.1	NA	12	-	64094247	64094329	64094252	64094329	64093048	64093105	5288	0,0,0	0,0,4	5,4,1	10,1,0	154	149	5.7675005070907764e-05	0.000585231669102	NA,NA,0.0	0.326,0.795,1.0	-0.707
5660	gene:Solyc10g051390.1	NA	10	+	52082540	52082686	52082540	52082683	52082821	52082910	5660	49,72,57	0,48,0	90,49,93	18,0,0	152	149	5.784077084830167e-05	0.000586538679465	1.0,0.595,1.0	0.831,1.0,1.0	-0.079
350	gene:Solyc06g060670.2	NA	6	+	38696357	38696439	38696357	38696432	38696518	38696615	350	0,0,0	18,37,31	7,6,1	74,48,22	156	149	5.8200994339715226e-05	0.00058976676337	0.0,0.0,0.0	0.083,0.107,0.042	-0.077
9735	gene:Solyc07g041870.2	NA	7	+	54419494	54419562	54419494	54419556	54419667	54419825	9735	1,17,11	72,143,67	15,10,5	177,131,62	155	149	5.823342899819059e-05	0.00058976676337	0.013,0.103,0.136	0.075,0.068,0.072	0.012
5348	gene:Solyc08g083040.2	NA	8	-	65626969	65627145	65626973	65627145	65626781	65626876	5348	1,4,2	0,6,0	4,1,3	0,0,0	153	149	5.909000227418179e-05	0.000598060163324	1.0,0.394,1.0	1.0,1.0,1.0	-0.202
5079	gene:Solyc10g006140.2	NA	10	+	873930	874091	873930	874087	874693	874744	5079	5,10,1	195,310,238	10,4,9	417,216,227	153	149	5.925102191924061e-05	0.000599307659566	0.024,0.03,0.004	0.023,0.018,0.037	-0.007
1302	gene:Solyc02g080810.2	NA	2	-	44941205	44941354	44941246	44941354	44939920	44940491	1302	0,3,0	10,40,20	5,1,1	44,39,8	190	149	5.9323517206787084e-05	0.000599658737625	0.0,0.056,0.0	0.082,0.02,0.089	-0.045
7213	gene:Solyc06g084530.2	NA	6	+	49623822	49623987	49623822	49623983	49624071	49624143	7213	1,6,5	44,95,59	3,3,0	180,159,46	153	149	5.984157040839412e-05	0.00060451032615	0.022,0.058,0.076	0.016,0.018,0.0	0.041
1806	gene:Solyc02g094430.2	NA	2	-	54960202	54960370	54960211	54960370	54960035	54960123	1806	8,6,4	43,79,38	20,3,7	112,45,53	158	149	6.0308942504166515e-05	0.000608844095128	0.149,0.067,0.09	0.144,0.059,0.111	-0.003
10330	gene:Solyc08g077550.2	NA	8	+	61534022	61534115	61534022	61534107	61534199	61534274	10330	97,228,107	4,11,1	240,155,110	6,4,0	157	149	6.037357876006726e-05	0.000609109151254	0.958,0.952,0.99	0.974,0.974,1.0	-0.016
10439	gene:Solyc09g047900.1	NA	9	+	33691844	33692005	33691844	33691999	33692101	33692179	10439	0,1,0	2,0,1	0,0,0	0,4,0	155	149	6.051699149212107e-05	0.000609780733321	0.0,1.0,0.0	NA,0.0,NA	0.333
4609	gene:Solyc07g064110.2	NA	7	-	66389854	66389972	66389872	66389972	66388429	66388525	4609	10,15,13	0,6,2	33,29,10	0,3,2	167	149	6.048544616533599e-05	0.000609780733321	1.0,0.69,0.853	1.0,0.896,0.817	-0.057
1580	gene:Solyc04g082340.2	NA	4	-	66050151	66050262	66050173	66050262	66049748	66049886	1580	44,70,47	4,1,1	138,80,31	2,2,1	171	149	6.072003696642654e-05	0.00061143844331	0.906,0.984,0.976	0.984,0.972,0.964	-0.018
5162	gene:Solyc01g096390.2	NA	1	+	87476368	87476492	87476368	87476439	87477285	87477386	5162	1,0,2	4,0,0	3,4,2	0,0,0	202	149	6.291085895203562e-05	0.000633097864026	0.156,NA,1.0	1.0,1.0,1.0	-0.422
13133	gene:Solyc12g035520.1	NA	12	-	57452704	57452830	57452708	57452830	57452412	57452528	13133	48,89,53	0,1,12	160,106,56	4,1,0	153	149	6.310487695572672e-05	0.000634647907026	1.0,0.989,0.811	0.975,0.99,1.0	-0.055
8731	gene:Solyc02g086250.2	NA	2	-	48969566	48969698	48969632	48969698	48967601	48967993	8731	13,14,7	2,5,6	23,14,17	0,3,0	215	149	6.338404399368734e-05	0.000637051791121	0.818,0.66,0.447	1.0,0.764,1.0	-0.28
5133	gene:Solyc01g104880.2	NA	1	-	93206361	93206529	93206449	93206529	93205431	93205456	5133	2,4,1	22,100,43	13,5,1	140,103,42	237	149	6.345064606451268e-05	0.000637317565218	0.054,0.025,0.014	0.055,0.03,0.015	-0.002
11569	gene:Solyc01g079230.2	NA	1	+	78325808	78326003	78325808	78325924	78326081	78326200	11569	2,0,0	0,0,0	1,0,0	7,4,2	228	149	6.393403132166e-05	0.000641360984244	1.0,NA,NA	0.085,0.0,0.0	0.972
9980	gene:Solyc03g006070.2	NA	3	-	756933	756993	756937	756993	756582	756855	9980	8,16,8	161,245,180	11,11,6	350,211,157	153	149	6.39254539417944e-05	0.000641360984244	0.046,0.06,0.041	0.03,0.048,0.036	0.011
8866	gene:Solyc09g065540.2	NA	9	+	63668360	63668475	63668360	63668459	63670109	63670216	8866	3,4,1	83,154,127	13,4,0	199,119,54	165	149	6.406309974001138e-05	0.000642249774399	0.032,0.023,0.007	0.056,0.029,0.0	-0.008
1624	gene:Solyc10g007680.2	NA	10	-	1946805	1947054	1946828	1947054	1946308	1946621	1624	3,14,6	16,4,15	12,9,2	28,10,8	172	149	6.436690576674726e-05	0.000644888127852	0.14,0.752,0.257	0.271,0.438,0.178	0.087
1857	gene:Solyc01g100720.2	NA	1	-	90681257	90681453	90681267	90681453	90680969	90681133	1857	5,5,7	211,466,289	8,4,5	624,406,274	159	149	6.489010718759202e-05	0.000649310215049	0.022,0.01,0.022	0.012,0.009,0.017	0.005
9103	gene:Solyc02g091530.2	NA	2	+	52801861	52802063	52801861	52802059	52802185	52802339	9103	2,4,4	9,16,11	1,2,1	21,18,2	153	149	6.486800363397726e-05	0.000649310215049	0.178,0.196,0.262	0.044,0.098,0.327	0.056
6134	gene:Solyc12g017370.1	NA	12	+	6620090	6620247	6620090	6620242	6620356	6620433	6134	0,0,0	0,1,4	0,4,1	4,6,0	154	149	6.5252467625712e-05	0.000652524676257	NA,0.0,0.0	0.0,0.392,1.0	-0.464
7612	gene:Solyc12g013880.1	NA	12	-	4670109	4670288	4670218	4670288	4669322	4669450	7612	0,0,2	10,10,17	0,8,5	16,10,12	258	149	6.530498868293525e-05	0.000652638646346	0.0,0.0,0.064	0.0,0.316,0.194	-0.149
10309	gene:Solyc04g015580.2	NA	4	+	5872592	5872767	5872592	5872650	5872851	5873048	10309	6,17,15	12,31,22	22,11,10	63,23,13	266	149	6.643652958444806e-05	0.000663529090312	0.219,0.235,0.276	0.164,0.211,0.301	0.018
13846	gene:Solyc04g081280.2	NA	4	+	65310223	65310326	65310223	65310292	65310728	65310805	13846	10,44,49	0,2,0	88,48,43	7,5,0	183	149	6.649948407293052e-05	0.000663734339531	1.0,0.947,1.0	0.911,0.887,1.0	0.05
15664	gene:Solyc05g056520.2	NA	5	-	65787416	65787546	65787432	65787546	65783513	65783587	15664	0,2,0	19,44,21	0,4,0	60,30,21	165	149	6.654072679233786e-05	0.000663734339531	0.0,0.039,0.0	0.0,0.107,0.0	-0.023
5880	gene:Solyc02g094030.2	NA	2	+	54684234	54684473	54684234	54684311	54684650	54685366	5880	0,7,4	7,69,42	22,15,3	89,90,45	311	149	6.666602166033135e-05	0.000664566434516	0.0,0.046,0.044	0.106,0.074,0.031	-0.04
11254	gene:Solyc04g078860.2	NA	4	+	63521869	63523176	63521869	63522117	63524669	63524890	11254	104,349,170	0,0,0	1441,1318,481	11,9,7	1208	149	6.692642826300571e-05	0.000666743513204	1.0,1.0,1.0	0.942,0.948,0.894	0.072
2651	gene:Solyc01g087470.2	NA	1	+	82428204	82428389	82428204	82428357	82428588	82428693	2651	8,13,13	0,2,8	22,19,8	4,0,0	181	149	6.762550165931526e-05	0.000673285264325	1.0,0.843,0.572	0.819,1.0,1.0	-0.135
15226	gene:Solyc04g071660.2	NA	4	-	58648271	58648499	58648382	58648499	58647970	58648147	15226	0,2,2	33,44,28	2,9,2	70,23,28	260	149	6.79017253594527e-05	0.000675611524423	0.0,0.025,0.039	0.016,0.183,0.039	-0.058
5210	gene:Solyc06g008810.2	NA	6	-	2754070	2755743	2755710	2755743	2752561	2753062	5210	36,117,66	16,13,7	254,233,69	21,22,11	1789	149	6.849826087410287e-05	0.000681119924857	0.158,0.428,0.44	0.502,0.469,0.343	-0.096
7458	gene:Solyc08g083140.2	NA	8	+	65687255	65687441	65687255	65687304	65688420	65688433	7458	0,0,0	0,0,1	2,3,1	0,0,0	286	149	6.89527090531927e-05	0.000685209450641	NA,NA,0.0	1.0,1.0,1.0	-1.0
5920	gene:Solyc04g077750.2	NA	4	-	62660727	62660852	62660736	62660852	62659304	62659485	5920	0,0,2	4,0,0	1,0,0	0,0,0	158	149	6.925138043742393e-05	0.00068774681323	0.0,NA,1.0	1.0,NA,NA	-0.5
10442	gene:Solyc10g078950.1	NA	10	-	60588431	60588581	60588433	60588581	60588262	60588274	10442	4,12,2	73,201,91	2,1,0	278,203,110	151	149	6.949129231770084e-05	0.000688836233031	0.051,0.056,0.021	0.007,0.005,0.0	0.039
2295	gene:Solyc06g073360.2	NA	6	+	45206054	45206284	45206054	45206153	45207601	45207970	2295	0,0,2	1,0,0	1,2,0	0,0,0	280	149	6.940482788541158e-05	0.000688836233031	0.0,NA,1.0	1.0,1.0,NA	-0.5
4576	gene:Solyc12g044640.1	NA	12	+	38188251	38188419	38188251	38188367	38188704	38188854	4576	0,0,0	2,4,0	5,3,0	8,6,4	201	149	6.948460580070676e-05	0.000688836233031	0.0,0.0,NA	0.317,0.27,0.0	-0.196
5796	gene:Solyc12g043000.1	NA	12	+	39279538	39279634	39279538	39279630	39279712	39279829	5796	4,13,10	272,370,260	3,6,1	460,240,236	153	149	6.978629912253044e-05	0.000691328693555	0.014,0.033,0.036	0.006,0.024,0.004	0.016
13385	gene:Solyc07g018340.2	NA	7	+	10347787	10347844	10347787	10347833	10347944	10348241	13385	0,9,8	0,0,0	24,25,1	4,6,2	160	149	6.99316774463729e-05	0.000692336694369	NA,1.0,1.0	0.848,0.795,0.318	0.346
14704	gene:Solyc08g008380.2	NA	8	+	2809492	2809580	2809492	2809549	2809659	2809812	14704	5,4,4	84,164,154	4,1,1	121,67,23	180	149	7.128586412762047e-05	0.0007053034063	0.047,0.02,0.021	0.027,0.012,0.035	0.005
10357	gene:Solyc09g008520.2	NA	9	-	2008729	2008788	2008733	2008788	2008526	2008619	10357	0,0,0	19,63,30	4,6,1	52,32,17	153	149	7.198326345426417e-05	0.000711759745183	0.0,0.0,0.0	0.07,0.154,0.054	-0.093
4706	gene:Solyc09g092030.2	NA	9	-	71204530	71204677	71204565	71204677	71203752	71203980	4706	3,2,2	3,1,2	4,12,3	3,5,2	184	149	7.246263567381445e-05	0.000716053566714	0.447,0.618,0.447	0.519,0.66,0.548	-0.072
16274	gene:Solyc09g008650.2	NA	9	-	2109941	2110126	2110027	2110126	2109114	2109189	16274	0,3,2	1,0,0	1,0,0	0,0,0	235	149	7.268500370892351e-05	0.00071780398809	0.0,1.0,1.0	1.0,NA,NA	-0.333
11366	gene:Solyc08g082860.2	NA	8	+	65524159	65524314	65524159	65524311	65524402	65524490	11366	2,4,10	14,91,13	0,2,1	49,53,12	152	149	7.324956281352555e-05	0.00072291962646	0.123,0.041,0.43	0.0,0.036,0.076	0.161
501	gene:Solyc09g014450.2	NA	9	+	6068007	6068177	6068007	6068100	6069843	6069997	501	2,1,0	1,0,0	0,0,0	0,1,0	226	149	7.329411965808241e-05	0.00072291962646	0.569,1.0,NA	NA,0.0,NA	0.784
14857	gene:Solyc03g121940.2	NA	3	-	69940810	69940915	69940823	69940915	69940613	69940685	14857	0,0,0	21,30,22	0,7,0	11,3,3	162	149	7.342227312360868e-05	0.000723733835076	0.0,0.0,0.0	0.0,0.682,0.0	-0.227
11050	gene:Solyc09g074050.2	NA	9	+	65753674	65753896	65753674	65753780	65754190	65754301	11050	26,95,73	0,0,0	37,45,24	9,0,0	265	149	7.433400015248562e-05	0.000732266035022	1.0,1.0,1.0	0.698,1.0,1.0	0.101
345	gene:Solyc06g051990.2	NA	6	-	35664257	35664364	35664315	35664364	35664016	35664157	345	0,1,0	0,0,0	0,0,0	0,1,0	207	149	7.448433647331091e-05	0.000733291823717	NA,1.0,NA	NA,0.0,NA	1.0
2191	gene:Solyc03g071750.2	NA	3	+	18591341	18591522	18591341	18591477	18591663	18591716	2191	6,18,13	1,5,4	21,22,7	8,1,0	194	149	7.463706649409771e-05	0.000734339891669	0.822,0.734,0.714	0.668,0.944,1.0	-0.114
11138	gene:Solyc06g063170.2	NA	6	+	39899080	39899296	39899080	39899154	39899404	39899494	11138	2,9,9	0,10,3	7,12,7	3,0,0	291	149	7.541698489075266e-05	0.000738547295499	1.0,0.315,0.606	0.544,1.0,1.0	-0.208
12314	gene:Solyc01g097980.2	NA	1	+	88634552	88634636	88634552	88634628	88634735	88634834	12314	0,0,0	0,0,1	0,0,1	0,0,0	157	149	7.645607776257362e-05	0.000738547295499	NA,NA,0.0	NA,NA,1.0	-1.0
12677	gene:Solyc02g068360.2	NA	2	-	38322547	38322690	38322551	38322690	38321305	38321391	12677	0,0,0	0,0,1	1,0,1	0,0,0	153	149	7.649482938969241e-05	0.000738547295499	NA,NA,0.0	1.0,NA,1.0	-1.0
13872	gene:Solyc03g025600.2	NA	3	+	3000635	3000782	3000635	3000754	3001996	3002083	13872	0,0,0	0,1,0	0,1,0	0,0,0	177	149	7.594559162710449e-05	0.000738547295499	NA,0.0,NA	NA,1.0,NA	-1.0
13983	gene:Solyc08g082850.2	NA	8	+	65516454	65516616	65516454	65516606	65516795	65516890	13983	0,0,3	1,0,0	1,3,0	0,0,0	159	149	7.6427808210063e-05	0.000738547295499	0.0,NA,1.0	1.0,1.0,NA	-0.5
14015	gene:Solyc08g007340.2	NA	8	+	1915256	1915296	1915256	1915292	1915410	1915568	14015	0,1,1	0,0,0	1,0,0	2,1,0	153	149	7.649482938969241e-05	0.000738547295499	NA,1.0,1.0	0.327,0.0,NA	0.837
14521	gene:Solyc10g005030.2	NA	10	+	42072	42143	42072	42125	42563	42725	14521	0,0,0	0,1,0	0,1,0	0,0,0	167	149	7.626073792144973e-05	0.000738547295499	NA,0.0,NA	NA,1.0,NA	-1.0
14523	gene:Solyc10g005030.2	NA	10	+	42072	42143	42072	42128	42563	42725	14523	0,0,0	0,1,1	0,1,0	0,0,0	164	149	7.63330421929802e-05	0.000738547295499	NA,0.0,0.0	NA,1.0,NA	-1.0
14599	gene:Solyc02g038760.2	NA	2	+	31543244	31543408	31543244	31543406	31543555	31544051	14599	0,0,1	0,1,1	0,1,0	0,0,0	151	149	7.650482012237897e-05	0.000738547295499	NA,0.0,0.497	NA,1.0,NA	-0.752
14794	gene:Solyc02g062970.2	NA	2	+	34965171	34965306	34965171	34965281	34966254	34966390	14794	0,0,0	0,1,0	0,1,0	0,0,0	174	149	7.605131596486749e-05	0.000738547295499	NA,0.0,NA	NA,1.0,NA	-1.0
15871	gene:Solyc12g027580.1	NA	12	-	24487257	24487417	24487260	24487417	24486390	24486500	15871	0,1,0	0,0,0	0,0,0	2,1,1	152	149	7.65006333194046e-05	0.000738547295499	NA,1.0,NA	0.0,0.0,0.0	1.0
16005	gene:Solyc09g082200.2	NA	9	-	68012851	68013014	68012909	68013014	68011162	68011311	16005	23,39,20	3,0,3	43,37,14	5,1,3	207	149	7.611077714264207e-05	0.000738547295499	0.847,1.0,0.828	0.861,0.964,0.771	0.026
16096	gene:Solyc12g021230.1	NA	12	+	14924134	14924247	14924134	14924245	14925615	14925757	16096	0,0,2	0,1,0	0,1,0	7,0,0	151	149	7.650482012237897e-05	0.000738547295499	NA,0.0,1.0	0.0,1.0,NA	0.0
3373	gene:Solyc04g080700.2	NA	4	-	64791134	64791230	64791136	64791230	64790902	64790958	3373	0,1,0	4,0,0	0,0,0	0,1,2	151	149	7.650482012237897e-05	0.000738547295499	0.0,1.0,NA	NA,0.0,0.0	0.5
3857	gene:Solyc04g051410.2	NA	4	+	50536083	50536314	50536083	50536279	50537022	50537091	3857	0,0,1	0,0,0	7,6,0	0,0,1	184	149	7.566572795154803e-05	0.000738547295499	NA,NA,1.0	1.0,1.0,0.0	0.333
3876	gene:Solyc07g039340.2	NA	7	-	47178144	47178389	47178145	47178389	47177924	47178024	3876	0,0,0	0,1,0	1,1,0	2,0,0	150	149	7.650735688722168e-05	0.000738547295499	NA,0.0,NA	0.332,1.0,NA	-0.666
4222	gene:Solyc01g112230.2	NA	1	-	98277802	98277836	98277816	98277836	98277619	98277724	4222	1,0,0	0,0,0	0,0,0	1,0,0	163	149	7.635463912982511e-05	0.000738547295499	1.0,NA,NA	0.0,NA,NA	1.0
4406	gene:Solyc07g054740.2	NA	7	-	62965587	62965768	62965592	62965768	62964920	62965002	4406	0,0,1	0,1,0	1,1,0	0,0,0	154	149	7.648744054252095e-05	0.000738547295499	NA,0.0,1.0	1.0,1.0,NA	-0.5
4670	gene:Solyc10g047140.1	NA	10	-	39905757	39905987	39905761	39905987	39901575	39901719	4670	0,1,1	0,0,0	1,0,0	0,1,0	153	149	7.649482938969241e-05	0.000738547295499	NA,1.0,1.0	1.0,0.0,NA	0.5
4810	gene:Solyc01g006870.2	NA	1	-	1435562	1435663	1435572	1435663	1435269	1435378	4810	0,0,0	0,4,1	3,0,1	7,0,0	159	149	7.6427808210063e-05	0.000738547295499	NA,0.0,0.0	0.287,NA,1.0	-0.643
5053	gene:Solyc05g015950.2	NA	5	-	13088699	13088915	13088701	13088915	13088506	13088601	5053	0,0,0	0,0,1	2,2,1	2,1,0	151	149	7.650482012237897e-05	0.000738547295499	NA,NA,0.0	0.497,0.664,1.0	-0.72
590	gene:Solyc01g097860.2	NA	1	-	88562106	88562201	88562128	88562201	88560591	88560694	590	0,0,0	0,1,0	1,1,0	0,0,0	171	149	7.614772037686795e-05	0.000738547295499	NA,0.0,NA	1.0,1.0,NA	-1.0
595	gene:Solyc05g052700.2	NA	5	+	62906652	62906717	62906652	62906713	62907854	62908171	595	1,0,0	0,0,0	0,1,1	1,0,1	153	149	7.649482938969241e-05	0.000738547295499	1.0,NA,NA	0.0,1.0,0.493	0.502
6005	gene:Solyc02g067360.2	NA	2	-	37562221	37562349	37562232	37562349	37561715	37561798	6005	0,1,0	0,0,0	2,0,0	0,1,0	160	149	7.641155279732942e-05	0.000738547295499	NA,1.0,NA	1.0,0.0,NA	0.5
669	gene:Solyc09g011930.2	NA	9	-	5194424	5194604	5194439	5194604	5194194	5194332	669	0,0,0	0,1,0	0,1,0	3,0,0	164	149	7.63330421929802e-05	0.000738547295499	NA,0.0,NA	0.0,1.0,NA	-0.5
6900	gene:Solyc04g082560.2	NA	4	+	66201267	66201364	66201267	66201342	66201495	66201567	6900	1,0,2	62,144,63	12,9,5	216,195,78	171	149	7.633947111850094e-05	0.000738547295499	0.014,0.0,0.027	0.046,0.039,0.053	-0.032
6962	gene:Solyc01g056790.2	NA	1	+	56546873	56547069	56546873	56547064	56548858	56549224	6962	0,0,0	0,1,0	1,1,0	0,0,0	154	149	7.648744054252095e-05	0.000738547295499	NA,0.0,NA	1.0,1.0,NA	-1.0
696	gene:Solyc11g016930.1	NA	11	+	7595179	7595261	7595179	7595259	7598645	7598916	696	0,0,1	0,0,0	1,0,0	0,0,1	151	149	7.650482012237897e-05	0.000738547295499	NA,NA,1.0	1.0,NA,0.0	0.5
8211	gene:Solyc10g044740.1	NA	10	+	27672104	27672237	27672104	27672229	27672377	27672490	8211	0,0,0	1,0,0	1,0,0	0,1,0	157	149	7.645607776257362e-05	0.000738547295499	0.0,NA,NA	1.0,0.0,NA	-0.5
9568	gene:Solyc10g006190.2	NA	10	-	905539	905588	905561	905588	904328	904379	9568	0,0,0	0,0,1	9,3,1	1,0,0	171	149	7.614772037686795e-05	0.000738547295499	NA,NA,0.0	0.887,1.0,1.0	-0.962
9636	gene:Solyc11g011070.1	NA	11	-	4152147	4152199	4152154	4152199	4151925	4152090	9636	1,2,0	0,0,0	6,1,2	5,0,0	156	149	7.620911670198571e-05	0.000738547295499	1.0,1.0,NA	0.534,1.0,1.0	0.155
5738	gene:Solyc01g103250.2	NA	1	+	91898791	91899033	91898791	91898964	91899494	91899619	5738	0,4,1	0,3,1	8,9,1	0,0,0	218	149	7.705256408405302e-05	0.000743358171437	NA,0.477,0.406	1.0,1.0,1.0	-0.558
3163	gene:Solyc10g007500.2	NA	10	-	1833893	1834136	1834034	1834136	1833580	1833750	3163	5,13,15	140,230,184	7,4,0	343,289,126	290	149	7.734211459401485e-05	0.000745698273759	0.018,0.028,0.04	0.01,0.007,0.0	0.023
3312	gene:Solyc02g024020.2	NA	2	-	24802182	24802376	24802334	24802376	24801409	24801486	3312	5,3,4	3,6,2	6,1,4	8,9,0	301	149	7.758729836826713e-05	0.000747608029814	0.452,0.198,0.497	0.271,0.052,1.0	-0.059
13881	gene:Solyc05g055090.2	NA	5	-	64879082	64879209	64879086	64879209	64878280	64878358	13881	2,6,4	50,110,96	6,1,2	148,106,89	153	149	7.826206282631906e-05	0.00075365226763	0.037,0.05,0.039	0.038,0.009,0.021	0.019
9898	gene:Solyc03g115720.2	NA	3	-	65357691	65357882	65357798	65357882	65357500	65357605	9898	4,12,5	33,69,46	9,10,5	135,82,55	256	149	7.849718692772538e-05	0.000755458069462	0.066,0.092,0.06	0.037,0.066,0.05	0.022
5556	gene:Solyc01g094580.2	NA	1	-	85998803	85999015	85998807	85999015	85998439	85998659	5556	66,63,68	5,10,4	113,73,44	10,2,5	153	149	8.064238884936637e-05	0.000775633158206	0.928,0.86,0.943	0.917,0.973,0.896	-0.018
2286	gene:Solyc10g007140.2	NA	10	+	1546589	1546738	1546589	1546661	1547091	1547223	2286	2,6,3	0,3,4	1,2,0	8,0,7	226	149	8.09492752662194e-05	0.000778113263764	1.0,0.569,0.331	0.076,1.0,0.0	0.275
7449	gene:Solyc01g079760.2	NA	1	+	78912753	78912914	78912753	78912816	78913309	78913904	7449	32,112,49	1,0,0	130,130,41	0,11,4	247	149	8.116220851818535e-05	0.000779687802169	0.951,1.0,1.0	1.0,0.877,0.861	0.071
14937	gene:Solyc01g060070.2	NA	1	-	69441642	69441802	69441734	69441802	69441064	69441403	14937	7,8,3	61,68,53	0,0,0	65,23,16	241	149	8.189855932564959e-05	0.000786285624016	0.066,0.068,0.034	0.0,0.0,0.0	0.056
2431	gene:Solyc03g121260.2	NA	3	-	69424220	69424330	69424224	69424330	69423783	69423892	2431	9,20,11	0,1,0	25,21,2	1,2,0	153	149	8.314827289247015e-05	0.00079780114317	1.0,0.951,1.0	0.961,0.911,1.0	0.026
12319	gene:Solyc04g049840.2	NA	4	-	43643504	43643643	43643510	43643643	43642215	43643239	12319	4,17,3	0,7,9	4,8,2	17,9,11	155	149	8.41454109990173e-05	0.000806880768915	1.0,0.7,0.243	0.184,0.461,0.149	0.383
12937	gene:Solyc11g073120.1	NA	11	+	56213650	56213830	56213650	56213781	56213965	56214095	12937	7,128,17	5,2,0	209,228,53	2,3,2	198	149	8.463075548914005e-05	0.000811044740104	0.513,0.98,1.0	0.987,0.983,0.952	-0.143
11266	gene:Solyc11g012900.1	NA	11	-	5683419	5683529	5683482	5683529	5682713	5683091	11266	14,17,11	185,361,234	19,7,10	451,217,242	212	149	8.802983014449711e-05	0.00084268103254	0.051,0.032,0.032	0.029,0.022,0.028	0.012
1915	gene:Solyc09g005500.2	NA	9	+	339411	339635	339411	339626	339969	340474	1915	1,27,11	0,7,0	76,113,36	16,26,7	158	149	8.803813181802754e-05	0.00084268103254	1.0,0.784,1.0	0.817,0.804,0.829	0.111
13295	gene:Solyc03g110940.2	NA	3	+	61666731	61666967	61666731	61666842	61667061	61667174	13295	3,13,3	36,68,36	5,5,2	50,42,22	274	149	9.07077787805966e-05	0.000867710939872	0.043,0.094,0.043	0.052,0.061,0.047	0.007
14271	gene:Solyc06g070980.2	NA	6	-	43590332	43590427	43590401	43590427	43589768	43589858	14271	127,248,187	1291,2823,1745	368,223,208	4091,2946,1945	218	149	9.224230907812377e-05	0.000881858701849	0.063,0.057,0.068	0.058,0.049,0.068	0.004
11099	gene:Solyc05g009980.2	NA	5	-	4182695	4182825	4182807	4182825	4181574	4181675	11099	0,1,3	0,3,0	4,4,0	0,0,0	261	149	9.268241829034686e-05	0.000885532798475	NA,0.16,1.0	1.0,1.0,NA	-0.42
4220	gene:Solyc06g084360.2	NA	6	+	49499644	49499800	49499644	49499730	49499967	49500075	4220	0,4,6	0,29,4	3,6,4	32,14,6	219	149	9.39324825157451e-05	0.000896936520773	NA,0.086,0.505	0.06,0.226,0.312	0.096
15661	gene:Solyc11g006320.1	NA	11	-	1042909	1043058	1042911	1043058	1042746	1042827	15661	1,3,0	69,157,98	4,5,1	253,189,68	151	149	9.447087873001858e-05	0.000901535084453	0.014,0.019,0.0	0.015,0.025,0.014	-0.007
10349	gene:Solyc09g008520.2	NA	9	-	2007619	2007655	2007629	2007655	2007321	2007488	10349	0,4,0	0,10,0	5,4,0	0,0,0	159	149	9.53885906866557e-05	0.000909745753724	NA,0.273,NA	1.0,1.0,NA	-0.727
5996	gene:Solyc09g097880.2	NA	9	+	71880104	71880349	71880104	71880337	71880951	71881114	5996	0,0,0	0,3,0	5,4,5	10,1,0	161	149	9.588414706453795e-05	0.00091392277112	NA,0.0,NA	0.316,0.787,1.0	-0.701
14851	gene:Solyc08g082420.2	NA	8	+	65233507	65233681	65233507	65233590	65234529	65234593	14851	0,4,3	25,103,66	15,12,0	136,102,47	240	149	9.726044474907364e-05	0.00092648454872	0.0,0.024,0.027	0.064,0.068,0.0	-0.027
4646	gene:Solyc06g071550.2	NA	6	+	44052220	44052437	44052220	44052280	44052529	44052648	4646	0,5,4	44,72,62	11,4,0	96,64,46	306	149	9.768969246710421e-05	0.000930015248622	0.0,0.033,0.03	0.053,0.03,0.0	-0.007
6948	gene:Solyc06g036780.2	NA	6	+	27831716	27831809	27831716	27831805	27832851	27832908	6948	4,1,3	26,39,22	4,7,2	46,50,16	153	149	9.8627986323334e-05	0.000938384977789	0.13,0.024,0.117	0.078,0.12,0.109	-0.012
6191	gene:Solyc12g009310.1	NA	12	-	2587615	2587778	2587654	2587778	2586787	2587107	6191	0,2,0	22,51,33	2,0,2	40,20,7	188	149	9.958719499395091e-05	0.000946943549763	0.0,0.03,0.0	0.038,0.0,0.185	-0.064
11014	gene:Solyc06g053750.2	NA	6	+	36608306	36608418	36608306	36608401	36609237	36609326	11014	10,27,14	0,2,2	47,36,15	6,1,0	166	149	9.980227202413278e-05	0.000948414567413	1.0,0.924,0.863	0.875,0.97,1.0	-0.019
13521	gene:Solyc03g111070.2	NA	3	+	61745069	61745206	61745069	61745094	61745466	61745598	13521	0,1,0	2,4,2	0,2,0	0,0,0	261	149	9.986142042511626e-05	0.000948414567413	0.0,0.125,0.0	NA,1.0,NA	-0.958
12656	gene:Solyc05g014160.2	NA	5	-	7896354	7896520	7896398	7896520	7896079	7896249	12656	2,4,0	19,37,22	3,1,6	44,28,31	193	149	0.00010126168230667383	0.00096060901141	0.075,0.077,0.0	0.05,0.027,0.13	-0.018
5118	gene:Solyc09g064590.2	NA	9	+	61909661	61909906	61909661	61909749	61910012	61910156	5118	6,10,10	0,4,0	16,10,4	2,4,0	306	149	0.0001012664698228206	0.00096060901141	1.0,0.549,1.0	0.796,0.549,1.0	0.068
550	gene:Solyc08g077310.2	NA	8	+	61209402	61209569	61209402	61209450	61209649	61209690	550	22,31,25	8,39,15	53,54,18	44,56,16	268	149	0.00010154627663069343	0.000962687819671	0.605,0.306,0.481	0.401,0.349,0.385	0.086
6	gene:Solyc04g071540.2	NA	4	+	58526942	58527061	58526942	58527054	58528082	58528257	6	15,13,15	86,185,90	9,6,5	208,103,77	156	149	0.00010240787361895307	0.000970276390646	0.143,0.063,0.137	0.04,0.053,0.058	0.064
15478	gene:Solyc05g053780.2	NA	5	+	63811677	63811807	63811677	63811737	63811918	63812011	15478	18,49,18	6,3,0	42,32,17	0,0,0	219	149	0.00010396150201964804	0.000984408733324	0.671,0.917,1.0	1.0,1.0,1.0	-0.137
14199	gene:Solyc01g088680.2	NA	1	+	83436004	83436119	83436004	83436101	83436206	83436315	14199	0,0,0	0,2,0	0,6,0	0,1,2	167	149	0.0001071300663701062	0.00101380688926	NA,0.0,NA	NA,0.843,0.0	-0.421
6140	gene:Solyc05g052180.2	NA	5	-	62464162	62464388	62464179	62464388	62463170	62463246	6140	84,236,111	0,0,2	300,215,93	2,8,6	166	149	0.00010814561803411819	0.00102280748403	1.0,1.0,0.98	0.993,0.96,0.933	0.031
12006	gene:Solyc01g081380.2	NA	1	-	80598928	80599045	80598959	80599045	80598484	80598546	12006	0,2,0	39,54,46	5,2,1	83,61,21	180	149	0.0001103854690171989	0.00104336950167	0.0,0.03,0.0	0.047,0.026,0.038	-0.027
16168	gene:Solyc11g005680.1	NA	11	-	504522	504749	504746	504749	502683	502872	16168	2,3,0	0,2,1	2,2,2	2,0,0	373	149	0.00011098369323675228	0.00104839953075	1.0,0.375,0.0	0.285,1.0,1.0	-0.303
4199	gene:Solyc01g105230.2	NA	1	+	93469493	93469634	93469493	93469613	93469727	93469853	4199	0,1,0	14,24,17	0,0,3	25,32,22	170	149	0.00011126295272125023	0.00105041229012	0.0,0.035,0.0	0.0,0.0,0.107	-0.024
6210	gene:Solyc04g054320.2	NA	4	-	52300601	52300768	52300717	52300768	52298859	52299131	6210	23,48,33	138,282,162	80,54,42	336,218,166	265	149	0.00011169939935446158	0.00105390574777	0.086,0.087,0.103	0.118,0.122,0.125	-0.03
58	gene:Solyc01g090200.2	NA	1	+	83828217	83828378	83828217	83828273	83828473	83828617	58	0,3,0	0,0,0	6,1,3	0,3,2	254	149	0.0001126629800484839	0.00106236571204	NA,1.0,NA	1.0,0.164,0.468	0.456
14276	gene:Solyc06g070980.2	NA	6	-	43590328	43590427	43590401	43590427	43589768	43589858	14276	130,246,186	1291,2823,1745	367,226,208	4091,2946,1945	222	149	0.00011810590037803104	0.00111302888302	0.063,0.055,0.067	0.057,0.049,0.067	0.004
10697	gene:Solyc08g076360.2	NA	8	-	60332062	60332175	60332072	60332175	60331310	60331577	10697	11,10,14	152,286,177	10,6,3	374,213,155	159	149	0.00011902180183119982	0.00112099465582	0.064,0.032,0.069	0.024,0.026,0.018	0.032
8757	gene:Solyc08g066540.2	NA	8	-	55285695	55285881	55285728	55285881	55285200	55285278	8757	0,2,0	0,4,0	1,4,2	2,0,0	182	149	0.00012047649660082261	0.00113402253918	NA,0.29,NA	0.29,1.0,1.0	-0.473
2278	gene:Solyc04g015950.1	NA	4	+	6489763	6489913	6489763	6489869	6490837	6491947	2278	6,1,3	3,5,6	6,3,0	16,3,0	193	149	0.00012265475960088036	0.00115384175155	0.607,0.134,0.279	0.225,0.436,NA	0.01
507	gene:Solyc12g010930.1	NA	12	+	3819137	3819186	3819137	3819151	3819466	3819662	507	2,4,10	1,1,2	0,8,0	1,1,0	184	149	0.00012305790577329096	0.00115694843876	0.618,0.764,0.802	0.0,0.866,NA	0.295
4809	gene:Solyc04g014510.2	NA	4	+	4779959	4780186	4779959	4780033	4780629	4780669	4809	10,79,19	587,1991,1001	83,83,24	2305,2089,929	302	149	0.00012353500184880196	0.00116074628735	0.008,0.019,0.009	0.017,0.019,0.013	-0.004
5489	gene:Solyc09g060110.2	NA	9	-	57611540	57611825	57611602	57611825	57610697	57611235	5489	13,42,33	2,3,0	49,30,17	0,0,8	211	149	0.00012375584286126426	0.00116213326995	0.821,0.908,1.0	1.0,1.0,0.6	0.043
1361	gene:Solyc06g035720.2	NA	6	-	24818405	24818654	24818408	24818654	24818002	24818149	1361	3,9,6	116,337,178	7,6,4	466,437,144	152	149	0.0001240106912102631	0.00116383777026	0.025,0.026,0.032	0.015,0.013,0.027	0.009
12694	gene:Solyc09g065520.2	NA	9	-	63632885	63632922	63632888	63632922	63631334	63631884	12694	51,96,54	4,37,6	119,98,40	22,8,3	152	149	0.00012445097943475646	0.00116727957661	0.926,0.718,0.898	0.841,0.923,0.929	-0.05
692	gene:Solyc12g010790.1	NA	12	-	3713408	3713629	3713418	3713629	3711265	3711698	692	428,595,499	12,2,4	834,271,370	15,6,15	159	149	0.00012548274691832952	0.00117626178003	0.971,0.996,0.992	0.981,0.977,0.959	0.014
4423	gene:Solyc05g052460.2	NA	5	-	62673130	62673224	62673135	62673224	62672972	62673051	4423	2,2,0	33,56,27	1,1,4	74,26,35	154	149	0.00012564029843521965	0.00117704340978	0.055,0.033,0.0	0.013,0.036,0.1	-0.02
14557	gene:Solyc11g066840.1	NA	11	-	52651058	52651300	52651066	52651300	52650339	52650408	14557	1,1,0	0,2,0	0,3,5	3,0,0	157	149	0.00012695087397146304	0.00118861968727	1.0,0.322,NA	0.0,1.0,1.0	-0.006
12887	gene:Solyc03g051970.2	NA	3	-	21317755	21317863	21317759	21317863	21317550	21317675	12887	2,1,0	0,0,0	1,0,1	4,0,0	153	149	0.0001279391924121209	0.00119716685353	1.0,1.0,NA	0.196,NA,1.0	0.402
14195	gene:Solyc01g088680.2	NA	1	+	83436004	83436106	83436004	83436101	83436206	83436315	14195	2,0,0	0,2,0	0,4,0	0,1,2	154	149	0.0001281177272068113	0.00119813101401	1.0,0.0,NA	NA,0.795,0.0	0.102
10301	gene:Solyc06g054530.2	NA	6	+	37284690	37284846	37284690	37284784	37285019	37285312	10301	0,2,2	18,76,37	6,1,1	92,67,48	211	149	0.00012820478765421413	0.00119823909309	0.0,0.018,0.037	0.044,0.01,0.014	-0.004
8828	gene:Solyc06g051380.1	NA	6	+	34724311	34724411	34724311	34724403	34724492	34724590	8828	6,8,5	10,32,24	2,4,0	54,21,7	157	149	0.0001296485238789967	0.00121101946672	0.363,0.192,0.165	0.034,0.153,0.0	0.178
7498	gene:Solyc06g043150.2	NA	6	+	29686248	29686418	29686248	29686371	29686487	29686772	7498	2,16,0	36,50,44	2,5,3	85,69,43	196	149	0.00013007974007391544	0.00121433263234	0.041,0.196,0.0	0.018,0.052,0.05	0.039
9290	gene:Solyc07g006240.2	NA	7	+	1052663	1052769	1052663	1052751	1053166	1053251	9290	2,8,7	28,76,63	9,8,7	100,48,45	167	149	0.00013174915642985867	0.00122919406969	0.06,0.086,0.09	0.074,0.129,0.122	-0.03
181	gene:Solyc05g020020.2	NA	5	-	25878548	25878597	25878552	25878597	25877844	25878446	181	13,30,11	1,6,4	23,22,17	4,3,2	153	149	0.00013274920582353677	0.0012377966489	0.927,0.83,0.728	0.848,0.877,0.892	-0.044
7755	gene:Solyc01g106880.2	NA	1	+	94595363	94595524	94595363	94595519	94596211	94596285	7755	0,1,7	12,14,11	0,0,0	6,11,12	154	149	0.00013464062421998825	0.00125469565847	0.0,0.065,0.381	0.0,0.0,0.0	0.149
14661	gene:Solyc08g006880.2	NA	8	-	1434839	1434965	1434858	1434965	1434675	1434769	14661	1,5,1	157,324,258	1,10,4	378,193,162	168	149	0.0001352382842839045	0.00125952557018	0.006,0.014,0.003	0.002,0.044,0.021	-0.015
15085	gene:Solyc06g036050.2	NA	6	-	25431075	25431181	25431077	25431181	25430051	25430249	15085	2,2,8	2,3,1	6,1,2	0,0,0	151	149	0.00013572424166113326	0.00126267542955	0.497,0.397,0.888	1.0,1.0,1.0	-0.406
5042	gene:Solyc10g009130.2	NA	10	-	3137575	3137758	3137634	3137758	3137256	3137381	5042	41,84,50	1,2,6	94,46,32	5,9,9	208	149	0.0001357356195853715	0.00126267542955	0.967,0.968,0.857	0.931,0.785,0.718	0.119
14993	gene:Solyc10g080720.1	NA	10	-	61930753	61930842	61930828	61930842	61930504	61930612	14993	0,2,0	0,109,52	6,13,1	133,82,37	224	149	0.00013709119057037848	0.00127453848527	NA,0.012,0.0	0.029,0.095,0.018	-0.041
5282	gene:Solyc01g097200.1	NA	1	+	88142280	88142396	88142280	88142370	88143371	88143438	5282	2,24,9	0,0,0	36,16,8	5,2,2	175	149	0.00013753922007321873	0.00127795516543	1.0,1.0,1.0	0.86,0.872,0.773	0.165
213	gene:Solyc12g008630.1	NA	12	-	2013725	2013968	2013726	2013968	2013346	2013643	213	7,0,0	0,9,14	0,0,0	12,5,2	150	149	0.00013782892350452608	0.00127989761031	1.0,0.0,0.0	0.0,0.0,0.0	0.333
6166	gene:Solyc04g008640.2	NA	4	+	2265824	2265915	2265824	2265911	2265988	2266051	6166	0,1,0	82,196,115	5,15,0	211,171,66	153	149	0.00013807590278494994	0.00128144127321	0.0,0.005,0.0	0.023,0.079,0.0	-0.032
4243	gene:Solyc10g011740.2	NA	10	-	3984620	3984775	3984647	3984775	3983855	3983960	4243	0,3,0	44,169,67	17,12,4	242,315,75	176	149	0.000138799718145031	0.00128740591874	0.0,0.015,0.0	0.056,0.031,0.043	-0.038
1815	gene:Solyc05g013740.2	NA	5	+	7059121	7059187	7059121	7059163	7059262	7059437	1815	45,72,45	6,12,10	150,101,47	53,52,16	173	149	0.00014041579360089007	0.00130163472222	0.866,0.838,0.795	0.709,0.626,0.717	0.149
3224	gene:Solyc07g062250.2	NA	7	-	65031395	65031479	65031418	65031479	65031129	65031279	3224	0,1,2	0,4,0	5,4,1	0,0,0	172	149	0.0001413309999156197	0.00130935374703	NA,0.178,1.0	1.0,1.0,1.0	-0.411
14711	gene:Solyc09g074400.2	NA	9	-	66200492	66200729	66200664	66200729	66199082	66199148	14711	17,5,5	196,280,209	21,10,7	377,229,196	321	149	0.0001464383900207486	0.00135587937551	0.039,0.008,0.011	0.025,0.02,0.016	-0.001
6758	gene:Solyc09g055340.2	NA	9	-	39759151	39759338	39759203	39759338	39752512	39752637	6758	18,31,19	0,7,0	31,40,16	1,0,0	201	149	0.00014732041170003628	0.00136325069019	1.0,0.767,1.0	0.958,1.0,1.0	-0.064
7943	gene:Solyc03g123600.2	NA	3	-	70407330	70407536	70407426	70407536	70407176	70407251	7943	0,4,3	13,32,16	2,2,2	59,43,21	245	149	0.0001478095434943366	0.00136618372467	0.0,0.071,0.102	0.02,0.028,0.055	0.023
9077	gene:Solyc01g089900.2	NA	1	-	83620458	83620544	83620498	83620544	83619968	83620026	9077	4,9,23	3,4,7	15,8,3	7,7,4	189	149	0.00014774116015687784	0.00136618372467	0.512,0.639,0.721	0.628,0.474,0.372	0.133
11551	gene:Solyc12g056150.1	NA	12	+	62110793	62111013	62110793	62110964	62111108	62111232	11551	0,2,2	0,0,1	0,1,0	3,4,0	198	149	0.0001480588281316075	0.00136769127034	NA,1.0,0.601	0.0,0.158,NA	0.722
5054	gene:Solyc05g015950.2	NA	5	-	13088701	13088915	13088703	13088915	13088506	13088601	5054	0,5,1	127,341,223	11,5,5	681,577,175	151	149	0.00015039658737385898	0.00138847809286	0.0,0.014,0.004	0.016,0.008,0.027	-0.011
10942	gene:Solyc06g066730.2	NA	6	+	41928469	41928649	41928469	41928608	41929418	41929473	10942	96,165,124	48,53,39	253,83,82	59,41,31	190	149	0.00015149744569645858	0.00139782817628	0.611,0.709,0.714	0.771,0.614,0.675	-0.009
13621	gene:Solyc10g080000.1	NA	10	-	61420535	61420764	61420739	61420764	61420351	61420389	13621	0,6,4	1,1,0	12,19,2	2,3,1	353	149	0.00015532485626398553	0.00143230997612	0.0,0.717,1.0	0.717,0.728,0.458	-0.062
3779	gene:Solyc07g052670.2	NA	7	-	61116661	61116826	61116663	61116826	61115969	61116544	3779	40,187,85	1662,5268,2140	103,77,32	3105,2497,1192	151	149	0.00016088165374082906	0.00148268980538	0.023,0.034,0.038	0.032,0.03,0.026	0.002
9003	gene:Solyc09g066280.2	NA	9	-	64718145	64718242	64718165	64718242	64717278	64717419	9003	86,111,111	2,2,1	260,82,95	10,2,2	169	149	0.00016111856085811762	0.00148401135277	0.974,0.98,0.99	0.958,0.973,0.977	0.012
12567	gene:Solyc07g008260.2	NA	7	-	3024821	3024992	3024826	3024992	3024579	3024730	12567	1,13,4	0,0,0	9,14,1	6,1,0	154	149	0.0001624664568185317	0.0014955583931	1.0,1.0,1.0	0.592,0.931,1.0	0.159
16143	gene:Solyc06g054440.2	NA	6	+	37215785	37215936	37215785	37215921	37216252	37216894	16143	26,61,35	0,1,1	45,32,30	11,1,0	164	149	0.00016442607305669634	0.00151271987212	1.0,0.982,0.97	0.788,0.967,1.0	0.066
2653	gene:Solyc01g087470.2	NA	1	+	82428204	82428393	82428204	82428357	82428588	82428693	2653	7,17,15	0,2,8	28,21,11	4,0,0	185	149	0.00016563395858793078	0.0015229495497	1.0,0.873,0.602	0.849,1.0,1.0	-0.125
4918	gene:Solyc02g081380.2	NA	2	-	45372710	45372899	45372783	45372899	45372055	45372104	4918	155,328,187	10,6,7	455,368,216	18,4,0	222	149	0.00016647959604238705	0.00152983855773	0.912,0.973,0.947	0.944,0.984,1.0	-0.032
15313	gene:Solyc06g074130.2	NA	6	+	45849831	45849916	45849831	45849891	45850613	45850856	15313	0,3,0	42,47,42	5,3,4	86,51,26	174	149	0.00016702231060571778	0.00153393754011	0.0,0.052,0.0	0.047,0.048,0.116	-0.053
7464	gene:Solyc04g076050.2	NA	4	+	61023892	61024135	61023892	61024098	61024240	61024356	7464	63,173,110	0,6,7	209,159,95	17,4,0	186	149	0.00016736292060037572	0.00153617672061	1.0,0.959,0.926	0.908,0.97,1.0	0.002
11208	gene:Solyc01g087390.2	NA	1	-	82340959	82341071	82340964	82341071	82339564	82339880	11208	0,1,0	7,13,15	4,0,1	23,11,7	154	149	0.00016803618860054294	0.00154146492086	0.0,0.069,0.0	0.144,0.0,0.121	-0.065
12725	gene:Solyc10g049280.1	NA	10	-	44854396	44854449	44854407	44854449	44853951	44854011	12725	32,87,36	5,6,0	118,88,50	8,4,0	160	149	0.00016936784122169933	0.00155278315435	0.856,0.931,1.0	0.932,0.953,1.0	-0.033
7176	gene:Solyc01g099970.2	NA	1	-	90060369	90060504	90060374	90060504	90060000	90060295	7176	0,8,4	15,47,30	1,0,1	55,35,22	154	149	0.00017010473179407122	0.00155863862215	0.0,0.141,0.114	0.017,0.0,0.042	0.065
6358	gene:Solyc10g079550.1	NA	10	-	61066764	61066913	61066774	61066913	61066106	61066228	6358	4,7,1	23,46,18	3,0,0	66,14,22	159	149	0.00017121710211742035	0.00156792579954	0.14,0.125,0.049	0.041,0.0,0.0	0.091
5833	gene:Solyc03g097130.2	NA	3	+	59466952	59467069	59466952	59466999	59467408	59467490	5833	0,3,0	6,15,11	11,6,1	15,17,9	219	149	0.00017164179061719838	0.0015709084297	0.0,0.12,0.0	0.333,0.194,0.07	-0.159
9483	gene:Solyc02g078550.2	NA	2	-	43217214	43217443	43217327	43217443	43215981	43216458	9483	2,4,1	4,0,0	5,5,0	0,0,0	262	149	0.00017281268229894287	0.00158071312282	0.221,1.0,1.0	1.0,1.0,NA	-0.26
328	gene:Solyc01g008130.2	NA	1	+	2274517	2274605	2274517	2274584	2274671	2275036	328	3,12,9	4,49,20	8,10,1	45,68,33	170	149	0.00017419872764851878	0.00159247339158	0.397,0.177,0.283	0.135,0.114,0.026	0.194
9895	gene:Solyc03g034160.2	NA	3	-	5862329	5862820	5862742	5862820	5854429	5854507	9895	1,5,2	0,4,1	0,0,1	8,3,3	562	149	0.00017660115633051898	0.00161350624696	1.0,0.249,0.347	0.0,0.0,0.081	0.505
3708	gene:Solyc08g081130.2	NA	8	+	64218068	64218266	64218068	64218113	64218424	64218815	3708	5,2,2	82,149,81	3,6,8	169,97,63	302	149	0.00017987490570437945	0.00164247108949	0.029,0.007,0.012	0.009,0.03,0.059	-0.017
10368	gene:Solyc07g017530.2	NA	7	-	7472738	7472914	7472836	7472914	7471936	7471973	10368	2,9,9	7,15,11	17,6,1	4,13,12	247	149	0.0001808243711022576	0.00165016912716	0.147,0.266,0.33	0.719,0.218,0.048	-0.081
6935	gene:Solyc03g121030.1	NA	3	-	69262846	69262920	69262857	69262920	69262210	69262316	6935	10,15,12	0,4,0	49,50,6	0,1,0	160	149	0.0001809259156435781	0.00165016912716	1.0,0.777,1.0	1.0,0.979,1.0	-0.067
8222	gene:Solyc06g084520.2	NA	6	-	49602072	49602235	49602091	49602235	49601788	49602007	8222	4,9,6	78,189,65	1,7,1	271,183,110	168	149	0.00018124302005942714	0.00165211184856	0.044,0.041,0.076	0.003,0.033,0.008	0.039
1665	gene:Solyc09g009180.2	NA	9	-	2533204	2533288	2533216	2533288	2532901	2533119	1665	0,1,2	0,0,4	2,2,2	0,0,0	161	149	0.00018342868758519572	0.00167107535705	NA,1.0,0.316	1.0,1.0,1.0	-0.342
5330	gene:Solyc02g077310.2	NA	2	+	42282125	42282215	42282125	42282192	42283632	42283663	5330	2,2,0	20,37,16	4,2,0	50,18,12	172	149	0.00018370894328913236	0.00167266834768	0.08,0.045,0.0	0.065,0.088,0.0	-0.009
13328	gene:Solyc08g078470.2	NA	8	-	62267013	62267104	62267020	62267104	62265281	62265556	13328	7,13,11	0,0,1	18,6,0	4,3,0	156	149	0.00018429757575539224	0.00167706566929	1.0,1.0,0.913	0.811,0.656,NA	0.238
7102	gene:Solyc04g080580.2	NA	4	+	64697406	64697590	64697406	64697550	64698820	64699084	7102	174,365,273	15,25,37	649,371,256	53,45,9	189	149	0.00018559461083457931	0.00168790055813	0.901,0.92,0.853	0.906,0.867,0.957	-0.019
8078	gene:Solyc06g074970.1	NA	6	-	46469360	46469514	46469385	46469514	46468000	46468192	8078	0,5,0	37,73,49	4,1,9	76,35,34	174	149	0.00018725241652204326	0.00170200220516	0.0,0.055,0.0	0.043,0.024,0.185	-0.066
16491	gene:Solyc01g006930.2	NA	1	+	1509256	1509328	1509256	1509317	1509411	1509480	16491	21,58,38	5,5,3	49,42,32	9,1,0	160	149	0.00018831292959918227	0.00171066181611	0.796,0.915,0.922	0.835,0.975,1.0	-0.059
15709	gene:Solyc03g121660.2	NA	3	-	69762276	69762472	69762307	69762472	69761764	69762051	15709	4,0,0	4,15,15	2,0,0	24,14,1	180	149	0.00018864066081435125	0.00171265863108	0.453,0.0,0.0	0.065,0.0,0.0	0.129
6751	gene:Solyc11g045370.1	NA	11	-	30705060	30705124	30705062	30705124	30702886	30702897	6751	1,0,0	22,43,19	11,0,0	47,23,22	151	149	0.0001898743269667632	0.00172287339563	0.043,0.0,0.0	0.188,0.0,0.0	-0.048
13551	gene:Solyc04g082600.2	NA	4	-	66231431	66231597	66231435	66231597	66230131	66230337	13551	10,17,16	0,0,0	21,15,7	6,0,2	153	149	0.00019113754485858593	0.00173334447823	1.0,1.0,1.0	0.773,1.0,0.773	0.151
12214	gene:Solyc01g100130.2	NA	1	+	90228472	90228592	90228472	90228515	90228718	90229212	12214	0,17,6	0,0,0	2,3,2	0,0,4	226	149	0.00019158077854837248	0.00173637176217	NA,1.0,1.0	1.0,1.0,0.248	0.251
12691	gene:Solyc01g098350.2	NA	1	-	88896161	88896372	88896194	88896372	88895976	88896058	12691	0,1,4	61,97,84	10,2,1	143,80,90	182	149	0.00019172845640914806	0.00173671838083	0.0,0.008,0.038	0.054,0.02,0.009	-0.012
2825	gene:Solyc09g011420.2	NA	9	+	4751657	4751898	4751657	4751660	4752635	4752739	2825	1,1,3	4,4,1	17,29,3	11,4,0	387	149	0.0001936651230562767	0.00175326041238	0.088,0.088,0.536	0.373,0.736,1.0	-0.466
12749	gene:Solyc04g078400.2	NA	4	+	63146976	63147110	63146976	63147034	63147248	63147353	12749	0,4,0	20,128,34	5,1,4	152,73,42	225	149	0.0002002344627377104	0.00181169950037	0.0,0.02,0.0	0.021,0.009,0.059	-0.023
9890	gene:Solyc01g079650.2	NA	1	+	78776888	78776953	78776888	78776945	78777052	78777136	9890	64,122,93	0,0,0	185,86,92	12,5,0	157	149	0.00020423105895252264	0.0018468073536	1.0,1.0,1.0	0.936,0.942,1.0	0.041
11341	gene:Solyc10g018850.1	NA	10	-	10819257	10819394	10819266	10819394	10818364	10818422	11341	2,26,11	4,0,0	20,4,6	10,8,0	158	149	0.00020998875601292748	0.00189779132	0.32,1.0,1.0	0.654,0.32,1.0	0.115
14305	gene:Solyc10g006780.2	NA	10	-	1226296	1226521	1226317	1226521	1225941	1226156	14305	0,1,0	4,2,1	3,5,0	2,3,0	170	149	0.0002132577596121846	0.00192623827265	0.0,0.305,0.0	0.568,0.594,NA	-0.479
12660	gene:Solyc08g065440.2	NA	8	-	53469745	53469901	53469848	53469901	53469442	53469609	12660	2,9,0	19,34,15	2,0,1	54,40,25	252	149	0.00021709561967712544	0.00195978810255	0.059,0.135,0.0	0.021,0.0,0.023	0.05
8673	gene:Solyc03g113640.2	NA	3	-	63715961	63716177	63715971	63716177	63715501	63715552	8673	0,0,4	9,71,33	0,1,2	81,57,26	159	149	0.0002195552283096171	0.00198086496491	0.0,0.0,0.102	0.0,0.016,0.067	0.006
13634	gene:Solyc01g100360.2	NA	1	-	90417214	90417316	90417270	90417316	90416684	90417062	13634	0,4,5	2,2,1	9,0,0	2,0,1	205	149	0.00022262866153513106	0.00200745276055	0.0,0.592,0.784	0.766,NA,0.0	0.076
9798	gene:Solyc11g006370.1	NA	11	+	1083942	1084005	1083942	1083983	1084105	1084221	9798	0,5,0	0,0,0	10,1,3	0,3,0	171	149	0.0002232606415079263	0.00201200816623	NA,1.0,NA	1.0,0.225,1.0	0.258
7784	gene:Solyc11g044330.1	NA	11	-	32954415	32954527	32954417	32954527	32954322	32954327	7784	1,12,13	9,4,7	7,10,10	7,5,3	151	149	0.00022760732266723893	0.00205001601063	0.099,0.747,0.647	0.497,0.664,0.767	-0.145
15271	gene:Solyc01g057210.2	NA	1	+	59830371	59830547	59830371	59830512	59830773	59830921	15271	44,122,83	5,0,0	109,70,45	3,0,0	184	149	0.00023011218371464122	0.00207140122266	0.877,1.0,1.0	0.967,1.0,1.0	-0.03
15763	gene:Solyc03g123700.2	NA	3	+	70458132	70458195	70458132	70458185	70459986	70460024	15763	5,3,4	8,13,18	4,1,6	62,17,12	159	149	0.00023045521360544137	0.00207331306118	0.369,0.178,0.172	0.057,0.052,0.319	0.097
82	gene:Solyc02g081840.2	NA	2	+	45634158	45634327	45634158	45634251	45635663	45635768	82	0,3,0	7,31,13	5,4,6	55,48,22	225	149	0.00023237749244884402	0.0020894225525	0.0,0.06,0.0	0.057,0.052,0.153	-0.067
15801	gene:Solyc03g123980.2	NA	3	+	70675109	70675303	70675109	70675293	70675444	70675897	15801	0,2,0	67,145,90	8,7,3	132,142,62	159	149	0.000233509639438778	0.00209841335102	0.0,0.013,0.0	0.054,0.044,0.043	-0.043
2092	gene:Solyc03g111590.2	NA	3	-	62229108	62229278	62229127	62229278	62226226	62226915	2092	0,0,0	10,20,20	6,3,2	42,36,13	168	149	0.00023529628802217134	0.00211088303613	0.0,0.0,0.0	0.112,0.069,0.12	-0.1
4735	gene:Solyc09g057870.2	NA	9	-	51564772	51565231	51565027	51565231	51563806	51564255	4735	24,30,22	11,25,13	47,35,19	32,34,12	404	149	0.00023518584250941537	0.00211088303613	0.446,0.307,0.384	0.351,0.275,0.369	0.047
7862	gene:Solyc07g008330.2	NA	7	-	3118849	3118926	3118876	3118926	3118583	3118624	7862	15,15,6	0,0,0	19,33,15	2,7,0	176	149	0.0002351443715626387	0.00211088303613	1.0,1.0,1.0	0.889,0.8,1.0	0.104
7842	gene:Solyc05g018600.2	NA	5	-	22404423	22404525	22404440	22404525	22404286	22404337	7842	2,2,1	12,34,26	4,3,2	23,34,17	166	149	0.0002367926888463215	0.00212310732881	0.13,0.05,0.033	0.135,0.073,0.096	-0.03
13201	gene:Solyc06g059740.2	NA	6	+	37607698	37607785	37607698	37607781	37607868	37607937	13201	7,10,18	2,3,2	27,10,11	6,3,0	153	149	0.00023703033365767836	0.00212403805485	0.773,0.764,0.898	0.814,0.764,1.0	-0.048
6617	gene:Solyc03g120730.2	NA	3	-	69021124	69021218	69021167	69021218	69020672	69020894	6617	2,5,1	8,56,15	10,10,3	40,17,10	192	149	0.0002376206034839877	0.00212812583369	0.162,0.065,0.049	0.162,0.313,0.189	-0.129
4572	gene:Solyc04g009350.2	NA	4	-	2793071	2793145	2793077	2793145	2792703	2792948	4572	5,10,4	15,54,24	19,8,0	76,74,22	155	149	0.000237933367638269	0.00212972506735	0.243,0.151,0.138	0.194,0.094,0.0	0.081
2209	gene:Solyc01g091370.2	NA	1	-	85003581	85003818	85003686	85003818	85003301	85003469	2209	1,3,3	24,81,53	12,17,4	122,136,42	254	149	0.00023823712464094102	0.00213124192111	0.024,0.021,0.032	0.055,0.068,0.053	-0.033
10348	gene:Solyc09g008520.2	NA	9	-	2007607	2007655	2007629	2007655	2007321	2007488	10348	23,45,35	0,10,0	40,16,20	0,0,0	171	149	0.0002411969513313799	0.00215650457331	1.0,0.797,1.0	1.0,1.0,1.0	-0.068
15525	gene:Solyc11g008960.1	NA	11	-	3117252	3117394	3117347	3117394	3116214	3116358	15525	4,6,2	4,1,0	6,9,2	1,1,0	244	149	0.0002432178011953718	0.0021733482573	0.379,0.786,1.0	0.786,0.846,1.0	-0.156
4085	gene:Solyc08g062560.2	NA	8	-	51390886	51391053	51390908	51391053	51390401	51390463	4085	2,4,2	65,154,69	3,2,1	220,94,87	171	149	0.00024493026125176445	0.00218741882165	0.026,0.022,0.025	0.012,0.018,0.01	0.011
5412	gene:Solyc09g075070.2	NA	9	-	66887645	66887749	66887661	66887749	66887299	66887558	5412	2,6,6	99,214,142	20,6,5	242,160,107	165	149	0.0002488371380959759	0.00222106039459	0.018,0.025,0.037	0.069,0.033,0.04	-0.021
12462	gene:Solyc09g082380.2	NA	9	+	68138877	68139006	68138877	68138999	68139107	68139298	12462	0,1,0	11,14,5	7,1,0	16,7,7	156	149	0.000252480891471599	0.00225231689019	0.0,0.064,0.0	0.295,0.12,0.0	-0.117
9764	gene:Solyc04g015480.2	NA	4	+	5688267	5688337	5688267	5688332	5689279	5689341	9764	1,3,0	39,74,28	3,1,4	89,29,48	154	149	0.00025662196364564056	0.00228797222644	0.024,0.038,0.0	0.032,0.032,0.075	-0.026
12807	gene:Solyc02g084280.2	NA	2	+	47432172	47432325	47432172	47432302	47433660	47434047	12807	0,0,0	6,14,3	3,0,6	18,25,11	172	149	0.0002583357192194578	0.00230195837395	0.0,0.0,0.0	0.126,0.0,0.321	-0.149
12373	gene:Solyc09g008310.2	NA	9	-	1762087	1762271	1762199	1762271	1760713	1760776	12373	7,12,5	20,56,18	5,5,0	60,38,28	261	149	0.00025907889624865167	0.00230728511979	0.167,0.109,0.137	0.045,0.07,0.0	0.099
12556	gene:Solyc10g008060.2	NA	10	-	2211574	2211688	2211591	2211688	2210402	2210586	12556	2,4,1	5,6,2	6,1,1	10,9,4	166	149	0.0002618662952775898	0.00233080095685	0.264,0.374,0.31	0.35,0.091,0.183	0.108
6734	gene:Solyc05g052920.2	NA	5	-	63097672	63097837	63097770	63097837	63097283	63097583	6734	166,295,155	1,5,4	340,178,145	7,1,0	247	149	0.0002621440879584718	0.00233196562551	0.99,0.973,0.959	0.967,0.991,1.0	-0.012
14520	gene:Solyc03g115410.2	NA	3	+	65138398	65138533	65138398	65138524	65139080	65139337	14520	8,46,23	0,4,4	62,41,16	0,0,1	158	149	0.00026466458532150216	0.00235306833	1.0,0.916,0.844	1.0,1.0,0.938	-0.059
352	gene:Solyc06g060670.2	NA	6	+	38691965	38692237	38691965	38692135	38694131	38694362	352	16,40,26	0,0,0	73,46,27	3,3,4	251	149	0.00026549320159741574	0.00235911372304	1.0,1.0,1.0	0.935,0.901,0.8	0.121
12897	gene:Solyc06g071600.2	NA	6	+	44097279	44097500	44097279	44097442	44098385	44098542	12897	24,41,24	1,5,12	44,51,37	4,3,4	207	149	0.0002700643043782071	0.00239838864604	0.945,0.855,0.59	0.888,0.924,0.869	-0.097
14622	gene:Solyc03g120130.2	NA	3	+	68615901	68616002	68615901	68615912	68616209	68616312	14622	0,0,1	13,25,18	8,6,0	65,20,13	239	149	0.0002725745092666634	0.00241932743963	0.0,0.0,0.033	0.071,0.158,0.0	-0.065
11610	gene:Solyc09g018830.2	NA	9	+	17564554	17564801	17564554	17564686	17564876	17565058	11610	0,1,0	13,11,22	2,4,1	40,17,14	264	149	0.00027730868106558206	0.00245997136306	0.0,0.049,0.0	0.027,0.117,0.039	-0.045
7751	gene:Solyc07g019440.2	NA	7	-	11194877	11195081	11195000	11195081	11194686	11194773	7751	0,12,4	48,106,35	15,1,1	130,115,25	272	149	0.00027834653748265973	0.0024677986312	0.0,0.058,0.059	0.059,0.005,0.021	0.011
10076	gene:Solyc12g005670.1	NA	12	+	362318	362554	362318	362433	362667	363938	10076	8,45,22	214,352,269	3,1,3	37,33,25	270	149	0.00027876526158946845	0.00246875262356	0.02,0.066,0.043	0.043,0.016,0.062	0.003
5009	gene:Solyc05g016440.2	NA	5	-	16819317	16819401	16819363	16819401	16816367	16816462	5009	76,82,88	2,1,2	151,102,75	1,2,0	195	149	0.00027862628188617914	0.00246875262356	0.967,0.984,0.971	0.991,0.975,1.0	-0.015
8015	gene:Solyc05g007260.2	NA	5	-	1927257	1927266	1927261	1927266	1927045	1927108	8015	8,8,3	2,3,3	2,1,3	3,4,3	153	149	0.0002791368394640307	0.00247066460808	0.796,0.722,0.493	0.394,0.196,0.493	0.309
10943	gene:Solyc06g066730.2	NA	6	+	41928469	41928658	41928469	41928649	41929418	41929473	10943	2,14,4	4,4,11	15,9,7	5,1,1	158	149	0.000281731649896692	0.00249224151832	0.32,0.767,0.255	0.739,0.895,0.868	-0.387
15634	gene:Solyc07g026960.2	NA	7	+	32804500	32804644	32804500	32804604	32804793	32805228	15634	125,253,161	28,65,39	302,193,140	71,34,24	189	149	0.00028204403979152474	0.00249361499247	0.779,0.754,0.765	0.77,0.817,0.821	-0.037
12661	gene:Solyc08g065440.2	NA	8	-	53469745	53469901	53469777	53469901	53469442	53469609	12661	1,3,0	0,1,0	1,0,1	4,0,0	181	149	0.0002837276865398423	0.00250710377806	1.0,0.712,NA	0.171,NA,1.0	0.27
1549	gene:Solyc12g007030.1	NA	12	-	1464411	1464598	1464460	1464598	1464168	1464230	1549	9,13,15	349,989,604	28,40,19	1399,1095,581	198	149	0.00028701634769756943	0.00253475205229	0.019,0.01,0.018	0.015,0.027,0.024	-0.006
6613	gene:Solyc10g083800.1	NA	10	+	63557614	63557711	63557614	63557707	63557793	63557886	6613	5,4,4	27,26,20	5,4,1	60,38,23	153	149	0.0002939483557335684	0.00259452747803	0.153,0.13,0.163	0.075,0.093,0.041	0.079
2116	gene:Solyc09g090460.2	NA	9	+	69974597	69974756	69974597	69974729	69974833	69975034	2116	33,26,14	4,4,4	53,23,13	0,10,10	176	149	0.000294610531720252	0.00259892670284	0.875,0.846,0.748	1.0,0.661,0.524	0.095
10951	gene:Solyc08g065830.2	NA	8	-	54144646	54144785	54144691	54144785	54144446	54144562	10951	0,1,6	0,0,0	5,1,0	2,3,0	194	149	0.0002957627653631094	0.00260764171462	NA,1.0,1.0	0.658,0.204,NA	0.569
12934	gene:Solyc11g073120.1	NA	11	+	56213650	56213883	56213650	56213768	56213965	56214095	12934	15,182,36	23,105,42	265,296,73	190,180,68	264	149	0.00029645173452582204	0.00261226486781	0.269,0.495,0.326	0.44,0.481,0.377	-0.069
11698	gene:Solyc01g104160.2	NA	1	-	92628320	92628384	92628371	92628384	92627938	92628158	11698	12,33,15	1,4,8	45,57,17	17,17,3	200	149	0.0002985456800945487	0.00262925635022	0.899,0.86,0.583	0.664,0.714,0.808	0.052
7251	gene:Solyc08g075700.2	NA	8	-	59825983	59826165	59825993	59826165	59825067	59825184	7251	0,0,0	0,6,0	9,3,3	10,1,0	159	149	0.00029980358940146667	0.00263887019623	NA,0.0,NA	0.458,0.738,1.0	-0.732
2626	gene:Solyc02g071780.2	NA	2	-	41132206	41132427	41132231	41132427	41131910	41132094	2626	8,27,11	56,103,73	8,7,7	154,95,51	174	149	0.0003001366641711458	0.00264033750576	0.109,0.183,0.114	0.043,0.059,0.105	0.066
1376	gene:Solyc08g008220.2	NA	8	+	2669011	2669097	2669011	2669092	2670190	2670318	1376	0,0,4	3,0,0	0,1,0	2,0,2	154	149	0.00030166999637250004	0.00265235614539	0.0,NA,1.0	0.0,1.0,0.0	0.167
262	gene:Solyc03g116980.1	NA	3	-	66248422	66248651	66248465	66248651	66248233	66248242	262	0,1,2	0,0,0	0,1,0	0,3,0	192	149	0.0003038173970184001	0.00266975752529	NA,1.0,1.0	NA,0.206,NA	0.794
8436	gene:Solyc07g044930.2	NA	7	-	57983357	57983457	57983366	57983457	57982901	57983214	8436	1,1,4	2,13,10	2,1,1	23,32,4	158	149	0.0003089330942434548	0.0027132087469	0.32,0.068,0.274	0.076,0.029,0.191	0.122
11859	gene:Solyc06g074220.2	NA	6	-	45889250	45889469	45889346	45889469	45889052	45889119	11859	2,3,0	0,0,0	12,3,0	3,2,4	245	149	0.00030954036715279403	0.00271703851035	1.0,1.0,NA	0.709,0.477,0.0	0.605
5040	gene:Solyc03g031860.2	PSY1	3	+	4327046	4327205	4327046	4327097	4327520	4327693	5040	0,0,0	16,33,30	5,5,1	30,35,13	257	149	0.0003101784410977849	0.002719630862	0.0,0.0,0.0	0.088,0.076,0.043	-0.069
8962	gene:Solyc07g062550.2	NA	7	-	65240941	65241102	65240943	65241102	65240562	65240847	8962	6,7,0	0,4,2	9,1,1	0,0,0	151	149	0.0003101432341890586	0.002719630862	1.0,0.633,0.0	1.0,1.0,1.0	-0.456
16224	gene:Solyc02g050280.2	NA	2	+	4887508	4888048	4887508	4887677	4893667	4893877	16224	101,236,158	0,0,0	336,227,113	10,3,0	520	149	0.0003104965644157604	0.0027209168842	1.0,1.0,1.0	0.906,0.956,1.0	0.046
10506	gene:Solyc07g040790.2	NA	7	-	49743767	49744014	49743909	49744014	49743290	49743361	10506	0,1,0	34,43,41	6,6,5	59,57,48	291	149	0.00031161917530390996	0.00272924741284	0.0,0.012,0.0	0.049,0.051,0.051	-0.046
5803	gene:Solyc12g043000.1	NA	12	+	39282867	39283099	39282867	39283058	39283718	39283738	5803	55,77,42	143,154,122	69,31,49	179,121,100	190	149	0.0003166358919231861	0.00277165560111	0.232,0.282,0.213	0.232,0.167,0.278	0.017
10638	gene:Solyc04g071470.2	NA	4	+	58450369	58450447	58450369	58450441	58450891	58450989	10638	2,22,4	0,4,2	22,3,8	0,2,0	155	149	0.0003171724843867926	0.00277482212085	1.0,0.841,0.658	1.0,0.59,1.0	-0.03
5323	gene:Solyc05g050800.2	NA	5	-	60986676	60986884	60986775	60986884	60985583	60986058	5323	8,13,8	923,1408,872	51,16,18	1416,666,730	248	149	0.0003191462189733878	0.00279055123697	0.005,0.006,0.005	0.021,0.014,0.015	-0.011
2192	gene:Solyc03g071750.2	NA	3	+	18594467	18594690	18594467	18594681	18594845	18595179	2192	7,25,11	0,2,2	42,39,31	3,1,0	158	149	0.0003250650703168451	0.00284073935348	1.0,0.922,0.838	0.93,0.974,1.0	-0.048
7085	gene:Solyc11g064950.1	NA	11	-	50266384	50266616	50266564	50266616	50265074	50265346	7085	4,10,10	113,173,112	14,7,2	231,172,79	329	149	0.0003254551748904043	0.00284258317309	0.016,0.026,0.039	0.027,0.018,0.011	0.008
15921	gene:Solyc08g067420.2	NA	8	-	56470928	56471043	56470990	56471043	56469574	56469656	15921	0,0,1	4,21,6	1,2,0	19,21,13	211	149	0.0003263304131319786	0.00284865987701	0.0,0.0,0.105	0.036,0.063,0.0	0.002
10498	gene:Solyc12g006480.1	NA	12	-	999673	999838	999697	999838	998950	999046	10498	0,0,3	27,47,34	10,5,4	85,54,33	173	149	0.000328071387673899	0.00286228307993	0.0,0.0,0.071	0.092,0.074,0.095	-0.063
8184	gene:Solyc03g112810.2	NA	3	+	63127190	63127229	63127190	63127223	63128108	63128187	8184	73,185,146	13,38,30	271,208,115	30,27,12	155	149	0.00033131491703003766	0.00288899326004	0.844,0.824,0.824	0.897,0.881,0.902	-0.063
15414	gene:Solyc04g009580.2	NA	4	+	2977130	2977356	2977130	2977212	2979212	2979255	15414	0,1,0	2,0,0	3,3,0	1,0,0	293	149	0.0003356896173980815	0.00292436272339	0.0,1.0,NA	0.604,1.0,NA	-0.302
6606	gene:Solyc06g084000.2	NA	6	-	49273018	49273126	49273074	49273126	49272655	49272934	6606	51,123,61	4,1,0	234,163,74	2,4,9	205	149	0.0003357396901078988	0.00292436272339	0.903,0.989,1.0	0.988,0.967,0.857	0.027
3581	gene:Solyc09g074920.2	NA	9	-	66715632	66715830	66715637	66715830	66714639	66715181	3581	0,7,2	2,3,0	15,8,2	7,5,5	154	149	0.0003361807649397188	0.00292659832123	0.0,0.693,1.0	0.675,0.608,0.279	0.044
10532	gene:Solyc01g086750.2	NA	1	-	81713092	81713230	81713113	81713230	81712841	81712998	10532	113,164,156	0,1,3	323,158,99	5,1,4	170	149	0.000338786217490966	0.00294766297784	1.0,0.993,0.979	0.983,0.993,0.956	0.013
2205	gene:Solyc02g083270.2	NA	2	-	46717930	46718072	46717934	46718072	46717481	46717804	2205	2,1,5	48,148,64	8,5,1	164,78,63	153	149	0.0003397512625768578	0.00295443974635	0.039,0.007,0.071	0.045,0.059,0.015	-0.001
2510	gene:Solyc06g050130.2	NA	6	-	32489015	32489259	32489019	32489259	32488861	32488944	2510	2,8,6	157,269,148	16,7,13	490,208,213	153	149	0.00034195786649338534	0.00297199963924	0.012,0.028,0.038	0.031,0.032,0.056	-0.014
4086	gene:Solyc08g062560.2	NA	8	-	51393841	51394024	51393965	51394024	51393193	51393227	4086	21,34,23	0,0,1	41,41,17	4,3,2	273	149	0.0003440169255422005	0.00298825868	1.0,1.0,0.926	0.848,0.882,0.823	0.124
9346	gene:Solyc05g016030.2	NA	5	+	13614348	13614495	13614348	13614464	13614563	13614644	9346	2,2,2	18,57,55	8,5,1	78,58,39	180	149	0.00034950007203437893	0.00303422655535	0.084,0.028,0.029	0.078,0.067,0.021	-0.008
11103	gene:Solyc07g065490.2	NA	7	+	67226541	67226728	67226541	67226719	67226826	67226937	11103	1,0,0	0,2,3	1,0,0	4,0,0	158	149	0.00035155310245397705	0.00305038148493	1.0,0.0,0.0	0.191,NA,NA	0.142
12092	gene:Solyc09g057920.2	NA	9	+	52258223	52258460	52258223	52258355	52265996	52266260	12092	0,3,0	0,4,0	0,3,3	0,0,0	254	149	0.0003534107091647278	0.00306482401882	NA,0.306,NA	NA,1.0,1.0	-0.694
14250	gene:Solyc01g068060.2	NA	1	-	77086416	77086512	77086427	77086512	77086245	77086289	14250	2,0,0	0,0,2	2,0,0	4,1,0	160	149	0.00035519066652661745	0.00307857775957	1.0,NA,0.0	0.318,0.0,NA	0.341
5572	gene:Solyc06g065020.2	NA	6	-	40544734	40544909	40544775	40544909	40544554	40544655	5572	3,9,10	11,25,29	20,16,1	13,14,17	190	149	0.00035701058261764765	0.0030909754207	0.176,0.22,0.213	0.547,0.473,0.044	-0.152
7111	gene:Solyc06g048520.2	NA	6	-	31182800	31182969	31182845	31182969	31181842	31181931	7111	62,122,64	0,6,0	159,120,63	0,2,0	194	149	0.00035695312088898	0.0030909754207	1.0,0.94,1.0	1.0,0.979,1.0	-0.013
6682	gene:Solyc04g082590.2	NA	4	+	66225592	66225663	66225592	66225656	66226362	66226435	6682	0,0,2	0,1,4	0,0,2	5,0,0	156	149	0.0003575605170925061	0.00309404874932	NA,0.0,0.323	0.0,NA,1.0	-0.339
13562	gene:Solyc03g123900.2	NA	3	-	70606971	70607157	70607085	70607157	70605781	70605829	13562	3,4,0	0,4,0	3,0,0	4,0,0	263	149	0.0003579966084074319	0.00309613415555	1.0,0.362,NA	0.298,NA,NA	0.383
5718	gene:Solyc03g019780.2	NA	3	+	61380717	61380928	61380717	61380919	61381142	61381390	5718	35,82,54	1461,2396,1518	78,36,58	3382,1367,1784	158	149	0.00036027757901520296	0.00311416404083	0.022,0.031,0.032	0.021,0.024,0.03	0.003
16566	gene:Solyc01g111890.2	NA	1	-	98064219	98064438	98064289	98064438	98063512	98063723	16566	32,86,36	0,0,0	98,104,30	10,2,0	219	149	0.000361682664580756	0.00312460745068	1.0,1.0,1.0	0.87,0.973,1.0	0.052
15115	gene:Solyc03g110910.2	NA	3	-	61645383	61645470	61645400	61645470	61645129	61645302	15115	1,9,0	56,92,70	0,0,4	178,87,61	166	149	0.0003632140484420016	0.00313613000477	0.016,0.081,0.0	0.0,0.0,0.056	0.014
12822	gene:Solyc06g060120.2	NA	6	-	38054622	38054723	38054628	38054723	38054367	38054552	12822	0,1,2	96,181,126	8,1,2	318,126,125	155	149	0.0003642361296338053	0.00314324490337	0.0,0.005,0.015	0.024,0.008,0.015	-0.009
1244	gene:Solyc07g018100.2	NA	7	-	9177914	9178003	9177932	9178003	9176322	9176395	1244	4,1,1	32,45,21	16,11,0	69,42,22	167	149	0.0003690530383312011	0.00318308245561	0.1,0.019,0.041	0.171,0.189,0.0	-0.067
10332	gene:Solyc09g066080.1	NA	9	-	64438888	64439111	64438893	64439111	64438568	64438734	10332	0,0,0	2,1,0	4,0,0	2,0,2	154	149	0.0003699041805248676	0.00318824364404	0.0,0.0,NA	0.659,NA,0.0	-0.33
1140	gene:Solyc01g079680.2	NA	1	+	78795200	78795322	78795200	78795295	78796217	78798172	1140	15,43,31	56,131,62	60,42,20	188,128,71	176	149	0.00037005323203034705	0.00318824364404	0.185,0.217,0.297	0.213,0.217,0.193	0.025
6054	gene:Solyc12g041880.1	NXD1	12	-	42386555	42386732	42386689	42386732	42385561	42385616	6054	0,1,0	0,0,2	3,3,1	0,1,0	283	149	0.0003752448287009269	0.00323121835675	NA,1.0,0.0	1.0,0.612,1.0	-0.371
2719	gene:Solyc01g099350.2	NA	1	+	89633189	89633267	89633189	89633261	89633370	89633565	2719	2,2,2	30,139,47	8,0,4	198,134,44	155	149	0.00037553586514004573	0.00323197081333	0.06,0.014,0.039	0.037,0.0,0.08	-0.001
5197	gene:Solyc01g006680.2	NA	1	-	1262199	1262336	1262201	1262336	1262089	1262097	5197	3,1,2	37,62,37	2,1,0	63,41,45	151	149	0.0003760565128979861	0.00323469748493	0.074,0.016,0.051	0.03,0.024,0.0	0.029
11022	gene:Solyc04g081440.2	NA	4	-	65419369	65419467	65419372	65419467	65418244	65418720	11022	7,11,10	524,834,708	20,24,14	1289,859,443	152	149	0.0003771264867155762	0.00324214374007	0.013,0.013,0.014	0.015,0.027,0.03	-0.011
6429	gene:Solyc08g006570.2	NA	8	+	1177355	1177431	1177355	1177419	1177933	1177987	6429	4,2,0	0,1,1	1,3,1	2,3,1	161	149	0.0003773522868210674	0.00324232852834	1.0,0.649,0.0	0.316,0.481,0.481	0.124
13884	gene:Solyc12g008360.1	NA	12	-	1794158	1794250	1794163	1794250	1792843	1792947	13884	2,8,2	97,228,116	9,9,1	244,163,98	154	149	0.0003783685390146726	0.00324930125225	0.02,0.033,0.016	0.034,0.051,0.01	-0.009
8105	gene:Solyc10g080130.1	NA	10	+	61518778	61518931	61518778	61518826	61519775	61519849	8105	20,36,29	69,122,76	35,24,14	123,61,77	254	149	0.00037972520576529963	0.00325918821822	0.145,0.148,0.183	0.143,0.188,0.096	0.016
14762	gene:Solyc05g007020.2	NA	5	-	1612350	1612548	1612488	1612548	1611530	1612207	14762	2,28,3	20,62,35	74,58,16	172,127,63	287	149	0.0003804110307734346	0.00326330976128	0.049,0.19,0.043	0.183,0.192,0.116	-0.07
3232	gene:Solyc07g062250.2	NA	7	-	65030617	65030808	65030641	65030808	65030416	65030543	3232	1,0,2	0,0,0	1,1,0	3,0,0	173	149	0.0003973744241022098	0.00340698655349	1.0,NA,1.0	0.223,1.0,NA	0.388
4434	gene:Solyc02g094440.2	NA	2	+	54969057	54969283	54969057	54969089	54969531	54969680	4434	0,10,7	0,0,0	12,6,5	0,0,4	343	149	0.00040101890279988737	0.00343637688306	NA,1.0,1.0	1.0,1.0,0.352	0.216
12933	gene:Solyc11g073120.1	NA	11	+	56213650	56213883	56213650	56213781	56213965	56214095	12933	15,179,35	5,2,0	261,295,69	2,3,2	251	149	0.00040475207640202645	0.00346649511738	0.64,0.982,1.0	0.987,0.983,0.953	-0.1
9068	gene:Solyc03g019940.2	NA	3	-	61277218	61277293	61277225	61277293	61277041	61277125	9068	30,53,49	3,7,6	88,58,41	21,3,3	156	149	0.0004053492513407069	0.00346973711908	0.905,0.879,0.886	0.8,0.949,0.929	-0.003
9414	gene:Solyc11g072820.1	NA	11	-	56010818	56010974	56010822	56010974	56010462	56010684	9414	6,3,10	47,122,64	7,3,4	104,74,60	153	149	0.00040685852541031976	0.00348077886699	0.111,0.023,0.132	0.062,0.038,0.061	0.035
6793	gene:Solyc12g062870.1	NA	12	+	35518642	35518814	35518642	35518671	35519461	35519564	6793	1,0,0	2,0,0	9,5,3	0,0,1	292	149	0.00040963276204588315	0.00350262496426	0.203,NA,NA	1.0,1.0,0.605	-0.665
4138	gene:Solyc12g099340.1	NA	12	-	66530327	66530428	66530343	66530428	66530001	66530117	4138	1,2,1	0,0,0	2,2,0	4,0,0	165	149	0.0004100817632510269	0.0035045759735	1.0,1.0,1.0	0.311,1.0,NA	0.345
118	gene:Solyc04g071990.2	NA	4	-	59045003	59045097	59045042	59045097	59044780	59044918	118	4,7,8	256,436,318	12,8,10	686,381,298	188	149	0.00041085984243631793	0.00350813061525	0.012,0.013,0.02	0.014,0.016,0.026	-0.004
2522	gene:Solyc02g061810.2	NA	2	-	33321093	33321207	33321097	33321207	33319361	33319448	2522	3,9,0	11,49,16	1,4,1	46,42,24	153	149	0.00041093981183072225	0.00350813061525	0.21,0.152,0.0	0.021,0.085,0.039	0.072
14263	gene:Solyc09g075990.2	NA	9	-	67669675	67669893	67669713	67669893	67669148	67669234	14263	1,3,14	0,0,0	9,4,5	6,0,0	187	149	0.0004219720326554206	0.00360037427862	1.0,1.0,1.0	0.544,1.0,1.0	0.152
11483	gene:Solyc01g090230.2	NA	1	-	83877914	83877979	83877936	83877979	83877569	83877829	11483	4,10,5	167,314,166	5,10,3	376,244,168	171	149	0.00042344056615840393	0.003609023515	0.02,0.027,0.026	0.011,0.034,0.015	0.004
4008	gene:Solyc03g113100.2	NA	3	-	63383790	63384001	63383794	63384001	63383192	63383322	4008	1,9,1	6,1,2	9,5,1	2,3,0	153	149	0.0004232246116507412	0.003609023515	0.14,0.898,0.327	0.814,0.619,1.0	-0.356
13887	gene:Solyc12g008360.1	NA	12	-	1796384	1796452	1796396	1796452	1796219	1796291	13887	3,5,13	171,322,246	3,9,1	486,360,189	161	149	0.0004251843680834769	0.0036219409133	0.016,0.014,0.047	0.006,0.023,0.005	0.014
15076	gene:Solyc01g058280.2	NA	1	-	65890706	65890852	65890771	65890852	65890201	65890267	15076	0,0,0	4,4,1	6,0,0	6,1,1	214	149	0.0004283568505350465	0.00364700816416	0.0,0.0,0.0	0.41,0.0,0.0	-0.137
8108	gene:Solyc01g090170.2	NA	1	+	83802201	83802435	83802201	83802360	83804473	83804546	8108	2,2,2	0,0,0	6,1,0	0,4,0	224	149	0.00042874441266260667	0.00364835057853	1.0,1.0,1.0	1.0,0.143,NA	0.428
14769	gene:Solyc05g007020.2	NA	5	-	1610630	1610835	1610655	1610835	1610233	1610335	14769	30,59,27	0,1,0	94,55,37	7,6,0	174	149	0.0004322839651919938	0.00367649867503	1.0,0.981,1.0	0.92,0.887,1.0	0.058
8675	gene:Solyc03g053100.2	NA	3	+	22051935	22052050	22051935	22052047	22052222	22052273	8675	30,120,60	0,4,2	145,150,78	5,11,2	152	149	0.0004336295586289717	0.00368596737838	1.0,0.967,0.967	0.966,0.93,0.975	0.021
13298	gene:Solyc03g110940.2	NA	3	+	61666731	61666955	61666731	61666842	61667061	61667174	13298	2,11,2	36,68,36	5,2,2	50,42,22	262	149	0.00043491802006790156	0.00369296360539	0.031,0.084,0.031	0.054,0.026,0.049	0.006
4114	gene:Solyc02g091340.2	NA	2	-	52670733	52670876	52670782	52670876	52670551	52670656	4114	10,17,20	45,77,65	23,19,4	97,71,46	198	149	0.0004347061955186437	0.00369296360539	0.143,0.142,0.188	0.151,0.168,0.061	0.031
613	gene:Solyc12g088940.1	NA	12	-	64126364	64126499	64126373	64126499	64125899	64126121	613	3,0,0	18,35,15	4,2,0	31,17,15	158	149	0.00044092559932474554	0.003741972867	0.136,0.0,0.0	0.108,0.1,0.0	-0.024
10514	gene:Solyc05g007060.2	NA	5	-	1647355	1647571	1647451	1647571	1646675	1646797	10514	24,87,47	0,2,0	89,110,26	3,5,2	245	149	0.0004429663090642862	0.00375728237565	1.0,0.964,1.0	0.947,0.93,0.888	0.066
6981	gene:Solyc04g051830.2	NA	4	-	51141681	51141806	51141696	51141806	51141445	51141598	6981	12,3,3	132,315,183	5,8,7	469,242,206	164	149	0.00044431202318338163	0.00376668365808	0.076,0.009,0.015	0.01,0.029,0.03	0.01
7505	gene:Solyc08g082450.2	NA	8	+	65255382	65255643	65255382	65255583	65257411	65257494	7505	72,126,96	4,0,2	107,80,44	4,0,0	209	149	0.0004464566523360046	0.00378284413912	0.928,1.0,0.972	0.95,1.0,1.0	-0.017
2494	gene:Solyc08g076470.2	NA	8	+	60483237	60483428	60483237	60483309	60484482	60484602	2494	1,1,0	0,2,3	3,2,0	5,3,6	268	149	0.00044920806258852593	0.0038041259089	1.0,0.218,0.0	0.25,0.27,0.0	0.233
16401	gene:Solyc02g071270.1	NA	2	-	40760617	40760699	40760697	40760699	40758666	40758810	16401	2,5,7	2,0,1	12,15,0	5,0,0	229	149	0.00045045896651905467	0.00381268469262	0.394,1.0,0.82	0.61,1.0,NA	-0.067
1853	gene:Solyc01g106560.2	NA	1	+	94386215	94386346	94386215	94386321	94386926	94387104	1853	29,49,66	3,11,8	108,58,27	31,11,6	174	149	0.0004517033962866858	0.00382117958373	0.892,0.792,0.876	0.749,0.819,0.794	0.066
1121	gene:Solyc03g006190.2	NA	3	-	828087	828150	828092	828150	827674	827686	1121	0,2,0	0,0,0	2,1,0	3,3,0	154	149	0.00045505225832855284	0.00384745835891	NA,1.0,NA	0.392,0.244,NA	0.682
10666	gene:Solyc04g074230.2	NA	4	-	60221266	60221390	60221280	60221390	60220518	60220702	10666	21,93,48	570,1185,724	95,84,49	1608,1099,632	163	149	0.00045759945292546384	0.00386693467408	0.033,0.067,0.057	0.051,0.065,0.066	-0.008
14791	gene:Solyc01g095970.2	NA	1	-	87087690	87087913	87087822	87087913	87086598	87086663	14791	11,9,6	107,213,141	21,24,5	230,147,79	281	149	0.00045937660299395116	0.00387988647659	0.052,0.022,0.022	0.046,0.08,0.032	-0.021
5936	gene:Solyc06g054390.2	NA	6	+	37172533	37172647	37172533	37172559	37172958	37173042	5936	4,0,3	4,0,0	1,4,2	0,0,0	237	149	0.0004652452335651933	0.00392736268972	0.386,NA,1.0	1.0,1.0,1.0	-0.307
13243	gene:Solyc10g006410.2	NA	10	+	1026216	1026382	1026216	1026363	1026621	1026769	13243	1,2,1	20,30,16	2,0,1	23,21,20	168	149	0.0004660500380095008	0.00393206491399	0.042,0.056,0.053	0.072,0.0,0.042	0.012
7266	gene:Solyc11g020760.1	NA	11	+	11968643	11968793	11968643	11968695	11968990	11969104	7266	1,0,0	0,0,0	2,0,0	3,0,0	247	149	0.0004668158409392234	0.0039364332602	1.0,NA,NA	0.287,NA,NA	0.713
14322	gene:Solyc02g079100.2	NA	2	+	43719519	43719679	43719519	43719650	43719777	43719847	14322	2,8,1	32,66,38	4,5,0	65,55,28	178	149	0.0004735454134173023	0.00399105985711	0.05,0.092,0.022	0.049,0.071,0.0	0.015
1589	gene:Solyc01g065490.2	NA	1	+	71738442	71738667	71738442	71738630	71739220	71739392	1589	2,3,0	12,40,19	3,2,1	32,13,13	186	149	0.00047386517465694176	0.00399163499034	0.118,0.057,0.0	0.07,0.11,0.058	-0.021
5789	gene:Solyc01g010720.2	NA	1	-	5750193	5750416	5750364	5750416	5749600	5750115	5789	20,36,21	2,0,0	63,32,14	3,2,0	320	149	0.00047424677623880636	0.00399273015327	0.823,1.0,1.0	0.907,0.882,1.0	0.011
4277	gene:Solyc04g024340.2	NA	4	+	31911260	31911412	31911260	31911410	31916659	31916710	4277	0,3,1	0,0,3	0,0,2	0,0,0	151	149	0.0004775153995299067	0.00401811738629	NA,1.0,0.248	NA,NA,1.0	-0.376
4528	gene:Solyc09g091850.2	NA	9	-	71058692	71058818	71058756	71058818	71056692	71057872	4528	0,2,0	73,138,99	9,12,1	182,139,96	213	149	0.0004790348704097515	0.00402663315329	0.0,0.01,0.0	0.033,0.057,0.007	-0.029
6038	gene:Solyc02g005180.2	NA	2	+	7139445	7139652	7139445	7139577	7139781	7139866	6038	0,6,2	0,0,4	4,0,1	0,0,0	224	149	0.0004789734561578349	0.00402663315329	NA,1.0,0.25	1.0,NA,1.0	-0.375
5981	gene:Solyc07g042010.2	NA	7	-	54867577	54867740	54867579	54867740	54867030	54867196	5981	0,1,6	7,7,0	0,3,0	16,14,8	151	149	0.00048496389654968663	0.00407431288419	0.0,0.124,1.0	0.0,0.175,0.0	0.316
12636	gene:Solyc01g102970.2	NA	1	+	91617870	91618008	91617870	91618005	91618091	91618217	12636	1,3,0	48,71,44	1,2,0	106,69,28	152	149	0.0004888381291886569	0.00410468841811	0.02,0.04,0.0	0.009,0.028,0.0	0.008
4713	gene:Solyc04g076230.2	NA	4	-	61176669	61176771	61176673	61176771	61174902	61175106	4713	1,11,1	55,150,109	16,4,6	209,100,90	153	149	0.000490275804346537	0.00411458329719	0.017,0.067,0.009	0.069,0.037,0.061	-0.025
15374	gene:Solyc05g012290.2	NA	5	+	5570961	5571045	5570961	5571037	5572646	5572729	15374	38,49,53	0,2,2	63,27,32	8,7,0	157	149	0.0004919640344893561	0.00412562198053	1.0,0.959,0.962	0.882,0.785,1.0	0.085
8333	gene:Solyc01g103950.2	NA	1	-	92424791	92425036	92424813	92425036	92423209	92423971	8333	7,34,29	8,0,0	44,45,25	0,0,0	171	149	0.0004921110528760569	0.00412562198053	0.433,1.0,1.0	1.0,1.0,1.0	-0.189
7837	gene:Solyc02g070100.2	NA	2	+	39939271	39939393	39939271	39939367	39939743	39939881	7837	0,2,2	51,169,49	11,5,4	256,157,64	175	149	0.0004944792176453604	0.00414328679199	0.0,0.01,0.034	0.035,0.026,0.051	-0.023
15607	gene:Solyc02g067860.2	NA	2	+	37962280	37962495	37962280	37962372	37962568	37962710	15607	11,30,32	2,3,3	27,19,6	14,2,6	272	149	0.0004962269762057379	0.00415573726247	0.751,0.846,0.854	0.514,0.839,0.354	0.248
8616	gene:Solyc10g047000.1	NA	10	-	39140775	39141014	39140998	39141014	39140265	39140343	8616	14,28,21	267,458,368	24,20,6	673,360,312	372	149	0.0005055336037029012	0.00423144424618	0.021,0.024,0.022	0.014,0.022,0.008	0.008
7969	gene:Solyc03g005270.2	NA	3	-	156117	156229	156121	156229	155119	155573	7969	11,8,10	530,857,568	30,13,19	1108,503,535	153	149	0.0005087510169396635	0.0042561300152	0.02,0.009,0.017	0.026,0.025,0.033	-0.013
[truncated: 13,973 more rows]
