# Supplementary material for: High transcriptome plasticity drives phosphate starvation responses in tomato
Source: Stress Biol. 2022 Mar 18;2(1):18. doi: 10.1007/s44154-022-00035-4 (PMC10441952; doi:10.1007/s44154-022-00035-4)
Supplement: Supplementary file 3 — Additional file 3. [file 44154_2022_35_MOESM3_ESM.zip › rmats_3r/MXE.MATS.ReadsOnTargetAndJunctionCounts.txt]

ID	GeneID	geneSymbol	chr	strand	1stExonStart_0base	1stExonEnd	2ndExonStart_0base	2ndExonEnd	upstreamES	upstreamEE	downstreamES	downstreamEE	ID	IC_SAMPLE_1	SC_SAMPLE_1	IC_SAMPLE_2	SC_SAMPLE_2	IncFormLen	SkipFormLen	PValue	FDR	IncLevel1	IncLevel2	IncLevelDifference
4252	gene:Solyc11g011330.1	NA	11	+	4375703	4375817	4376220	4376731	4375431	4375520	4376819	4376973	4252	359,1346,449	3392,5239,3887	1308,1368,455	4942,2694,2482	263	660	0.0	0.0	0.21,0.392,0.225	0.399,0.56,0.315	-0.149
660	gene:Solyc08g076890.2	NA	8	+	60822433	60822457	60822457	60822541	60822030	60822232	60822706	60822769	660	33,2,0	0,4,2	2,0,0	1,25,15	173	233	3.2331275915790806e-305	6.31429818635e-302	1.0,0.402,0.0	0.729,0.0,0.0	0.224
661	gene:Solyc08g076890.2	NA	8	+	60822433	60822457	60822457	60822559	60822030	60822232	60822706	60822769	661	33,2,0	2,0,0	2,0,0	0,27,15	173	251	1.3779075381826788e-271	1.79403561471e-268	0.96,1.0,NA	1.0,0.0,0.0	0.647
1889	gene:Solyc08g076890.2	NA	8	+	60822313	60822457	60822457	60822559	60822030	60822232	60822706	60822769	1889	10,28,9	2,0,0	16,0,11	0,27,15	293	251	2.2590576253291006e-245	2.20596977113e-242	0.811,1.0,1.0	1.0,0.0,0.386	0.475
4107	gene:Solyc03g093390.2	NA	3	-	54655761	54655965	54656034	54656177	54655131	54655685	54656737	54656997	4107	9,6,12	344,658,458	73,57,26	1210,718,530	292	353	6.724924230658011e-230	5.25351080899e-227	0.031,0.011,0.031	0.068,0.088,0.056	-0.046
4215	gene:Solyc07g008240.2	NA	7	-	2966556	2966673	2967536	2967651	2965696	2966071	2967758	2967964	4215	573,2571,826	2472,4643,3192	2960,3043,1171	5934,3577,2960	264	266	2.9094581783253144e-227	1.89405727409e-224	0.189,0.358,0.207	0.334,0.462,0.285	-0.109
4097	gene:Solyc03g093390.2	NA	3	-	54655788	54655965	54656034	54656177	54655131	54655685	54656737	54656997	4097	9,6,12	236,410,317	73,57,26	853,450,362	292	326	6.726048867676649e-220	3.75313526816e-217	0.041,0.016,0.041	0.087,0.124,0.074	-0.062
4112	gene:Solyc03g093390.2	NA	3	-	54655790	54655965	54656034	54656177	54655131	54655685	54656737	54656997	4112	9,6,12	218,377,294	73,57,26	795,403,339	292	324	8.811941483816247e-220	4.30243042947e-217	0.044,0.017,0.043	0.092,0.136,0.078	-0.067
4102	gene:Solyc03g093390.2	NA	3	-	54655765	54655965	54656034	54656177	54655131	54655685	54656737	54656997	4102	9,6,12	690,1337,941	73,57,26	2578,1605,1014	292	349	1.9020880563631602e-217	8.25506216462e-215	0.015,0.005,0.015	0.033,0.041,0.03	-0.023
5137	gene:Solyc11g067230.1	NA	11	-	52973325	52973497	52973653	52973842	52972197	52972396	52973933	52974039	5137	0,3,0	4,1,4	12,6,2	1,0,1	338	321	6.20530036844308e-187	2.42379032391e-184	0.0,0.74,0.0	0.919,1.0,0.655	-0.611
1891	gene:Solyc08g076890.2	NA	8	+	60822313	60822457	60822457	60822586	60822030	60822232	60822730	60822769	1891	1,19,5	3,0,0	13,0,0	0,27,15	293	278	3.2171176459264846e-185	1.14236922954e-182	0.24,1.0,1.0	1.0,0.0,0.0	0.413
4964	gene:Solyc02g082540.2	NA	2	-	46206634	46206709	46207457	46207687	46206396	46206468	46210513	46210732	4964	157,261,212	14,53,14	498,194,183	119,120,27	379	224	7.970758124733146e-180	2.5944817696e-177	0.869,0.744,0.899	0.712,0.489,0.8	0.17
1888	gene:Solyc08g076890.2	NA	8	+	60822313	60822457	60822457	60822541	60822030	60822232	60822706	60822769	1888	10,28,9	0,4,2	16,0,11	1,25,15	293	233	1.6888117581619925e-172	5.07422979029e-170	1.0,0.848,0.782	0.927,0.0,0.368	0.445
2840	gene:Solyc08g076890.2	NA	8	+	60822313	60822373	60822433	60822508	60822030	60822232	60822583	60822769	2840	0,2,1	30,0,0	0,0,22	3,0,3	209	224	2.6937276130360686e-167	7.51550004037e-165	0.0,1.0,1.0	0.0,NA,0.887	0.223
3873	gene:Solyc11g073130.1	NA	11	+	56218386	56218522	56219408	56219482	56218161	56218215	56220377	56220445	3873	10,30,4	0,1,0	8,4,5	5,1,4	285	223	1.3519266245931395e-166	3.52041693044e-164	1.0,0.959,1.0	0.556,0.758,0.494	0.384
4414	gene:Solyc12g017910.1	NA	12	-	7759458	7759573	7760149	7760202	7759108	7759363	7760359	7760620	4414	10,39,15	218,446,280	60,109,31	605,435,233	202	264	6.390729373406641e-166	1.56013680828e-163	0.057,0.103,0.065	0.115,0.247,0.148	-0.095
2761	gene:Solyc08g076890.2	NA	8	+	60822304	60822319	60822433	60822565	60822030	60822247	60822694	60822769	2761	0,12,5	7,2,4	5,0,26	2,0,0	164	281	1.6920783409154196e-149	3.8877988233e-147	0.0,0.911,0.682	0.811,NA,1.0	-0.374
551	gene:Solyc08g076890.2	NA	8	+	60822433	60822457	60822457	60822499	60822304	60822382	60822706	60822769	551	3,8,0	1,1,8	2,0,0	1,14,0	173	191	6.280034714177624e-148	1.36276753298e-145	0.768,0.898,0.0	0.688,0.0,NA	0.211
498	gene:Solyc08g076890.2	NA	8	+	60822304	60822373	60822433	60822565	60822030	60822247	60822694	60822769	498	0,15,6	7,2,4	5,0,26	2,0,0	218	281	1.4130327525473596e-145	2.90489785866e-143	0.0,0.906,0.659	0.763,NA,1.0	-0.36
649	gene:Solyc08g076890.2	NA	8	+	60822433	60822457	60822457	60822586	60822030	60822232	60822730	60822769	649	30,10,0	3,0,0	12,0,0	0,27,15	173	278	4.258055779553287e-143	8.31598293747e-141	0.941,1.0,NA	1.0,0.0,0.0	0.637
56	gene:Solyc02g090910.2	NA	2	-	52389226	52389346	52389997	52390024	52388861	52388938	52390164	52390219	56	2,4,4	0,0,2	4,2,0	8,2,2	176	269	1.370014299329371e-119	2.54822659675e-117	1.0,1.0,0.754	0.433,0.604,0.0	0.572
1878	gene:Solyc08g076890.2	NA	8	+	60822313	60822457	60822457	60822577	60822030	60822232	60822706	60822769	1878	10,28,9	2,3,2	16,0,11	5,27,15	293	269	3.457174333992177e-114	6.13805588572e-112	0.821,0.895,0.805	0.746,0.0,0.402	0.458
4186	gene:Solyc03g123740.2	NA	3	-	70479623	70479889	70480197	70480484	70478999	70479132	70481437	70481745	4186	397,938,395	335,628,375	1137,732,382	614,339,227	436	415	1.2639894808200939e-113	2.14658387482e-111	0.53,0.587,0.501	0.638,0.673,0.616	-0.103
4359	gene:Solyc07g017610.2	NA	7	+	7673987	7674096	7674632	7674681	7673433	7673574	7674781	7675117	4359	0,3,2	0,9,5	12,9,3	0,2,0	258	198	7.087640661672523e-113	1.15351351769e-110	NA,0.204,0.235	1.0,0.775,1.0	-0.706
4247	gene:Solyc12g035130.1	NA	12	-	60089869	60090139	60090656	60090725	60088930	60089281	60092140	60092245	4247	552,1049,813	1126,2747,1602	1394,646,774	4095,3251,1655	218	419	2.0667207373334095e-102	3.22904448001e-100	0.485,0.423,0.494	0.396,0.276,0.473	0.086
3878	gene:Solyc11g073130.1	NA	11	+	56218321	56218522	56219405	56219482	56218161	56218215	56220377	56220445	3878	6,20,1	6,1,0	2,4,3	11,2,7	350	226	2.978084874598005e-100	4.47399981545e-98	0.392,0.928,1.0	0.105,0.564,0.217	0.478
548	gene:Solyc08g076890.2	NA	8	+	60822433	60822457	60822457	60822565	60822304	60822382	60822706	60822769	548	3,8,0	7,2,11	2,0,0	6,15,0	173	257	4.3906666124806615e-98	6.35183103272e-96	0.389,0.856,0.0	0.331,0.0,NA	0.25
549	gene:Solyc08g076890.2	NA	8	+	60822433	60822457	60822457	60822589	60822304	60822382	60822706	60822769	549	3,8,0	7,2,9	2,0,0	5,15,0	173	281	3.6048944234953206e-94	5.02882772078e-92	0.41,0.867,0.0	0.394,0.0,NA	0.229
4979	gene:Solyc10g084120.1	NA	10	-	63773561	63773602	63773650	63773857	63772483	63772624	63774084	63774379	4979	3119,7064,4488	336,1163,450	13453,10561,5665	2105,2301,841	356	190	7.735951040289212e-92	1.04195257805e-89	0.832,0.764,0.842	0.773,0.71,0.782	0.058
3751	gene:Solyc07g052510.2	NA	7	+	61020618	61020816	61021072	61021109	61020109	61020387	61021185	61021912	3751	3863,9187,5140	1167,2408,1668	10289,9532,4058	2159,1706,1061	347	186	8.736018976161239e-89	1.1374296707e-86	0.64,0.672,0.623	0.719,0.75,0.672	-0.069
3866	gene:Solyc11g039950.1	NA	11	-	40563512	40563654	40567599	40567679	40563334	40563382	40569929	40570089	3866	0,2,3	4,2,2	7,6,0	1,1,0	229	291	4.658372438654408e-87	5.8695492727e-85	0.0,0.56,0.656	0.899,0.884,NA	-0.486
543	gene:Solyc08g076890.2	NA	8	+	60822433	60822457	60822457	60822586	60822304	60822382	60822706	60822769	543	3,8,0	7,2,10	2,0,0	3,15,0	173	278	2.172028782051971e-84	2.65123263209e-82	0.408,0.865,0.0	0.517,0.0,NA	0.166
540	gene:Solyc08g076890.2	NA	8	+	60822433	60822457	60822457	60822541	60822304	60822382	60822706	60822769	540	3,8,0	5,6,11	2,0,0	4,15,0	173	233	8.82512089852947e-84	1.0445734009e-81	0.447,0.642,0.0	0.402,0.0,NA	0.162
541	gene:Solyc08g076890.2	NA	8	+	60822433	60822457	60822457	60822577	60822304	60822382	60822706	60822769	541	3,8,0	9,5,11	2,0,0	8,15,0	173	269	2.500132304623451e-81	2.87221081819e-79	0.341,0.713,0.0	0.28,0.0,NA	0.211
3796	gene:Solyc01g097010.2	NA	1	+	87992007	87992210	87994972	87995055	87989542	87989795	87995548	87995697	3796	2,1,0	9,14,7	6,5,8	21,9,13	352	232	6.370184011219247e-78	7.10912535652e-76	0.128,0.045,0.0	0.158,0.268,0.289	-0.181
566	gene:Solyc08g076890.2	NA	8	+	60822433	60822457	60822508	60822577	60822030	60822247	60822706	60822769	566	3,2,0	0,6,1	3,0,0	4,0,6	173	218	2.785109108981884e-76	3.02184338325e-74	1.0,0.296,0.0	0.486,NA,0.0	0.189
546	gene:Solyc08g076890.2	NA	8	+	60822433	60822457	60822457	60822559	60822304	60822382	60822706	60822769	546	3,8,0	9,2,9	2,0,0	3,15,0	173	251	8.648858349300719e-76	9.13038938172e-74	0.326,0.853,0.0	0.492,0.0,NA	0.147
578	gene:Solyc08g076890.2	NA	8	+	60822433	60822457	60822508	60822586	60822030	60822247	60822706	60822769	578	3,2,0	0,3,1	3,0,0	3,0,6	173	227	4.080927652134779e-74	4.19476405506e-72	1.0,0.467,0.0	0.568,NA,0.0	0.205
3187	gene:Solyc08g076890.2	NA	8	+	60822337	60822499	60822508	60822646	60822030	60822247	60822748	60822769	3187	29,86,72	5,3,0	88,13,7	20,0,25	311	287	6.496163418783037e-74	6.50615751635e-72	0.843,0.964,1.0	0.802,1.0,0.205	0.267
2725	gene:Solyc08g076890.2	NA	8	+	60822304	60822385	60822433	60822559	60822030	60822247	60822706	60822769	2725	0,16,6	2,0,4	5,0,26	2,0,0	230	275	1.4696341503508202e-73	1.43509774782e-71	0.0,1.0,0.642	0.749,NA,1.0	-0.327
5122	gene:Solyc12g099970.1	NA	12	+	66902657	66902732	66902837	66902963	66901201	66901408	66903211	66903275	5122	0,5,1	2,1,0	2,1,0	1,3,7	224	275	1.7753186532672e-73	1.69131577065e-71	0.0,0.86,1.0	0.711,0.29,0.0	0.286
4791	gene:Solyc12g009140.1	NA	12	-	2454955	2455038	2455170	2455229	2454106	2454202	2455600	2455697	4791	318,470,294	146,495,173	683,417,279	568,623,203	208	232	3.226349180751647e-73	3.0005047381e-71	0.708,0.514,0.655	0.573,0.427,0.605	0.091
2885	gene:Solyc08g076890.2	NA	8	+	60822304	60822379	60822433	60822559	60822030	60822247	60822706	60822769	2885	0,15,6	2,0,4	6,0,26	2,0,0	224	275	3.809239858953874e-72	3.46020718351e-70	0.0,1.0,0.648	0.786,NA,1.0	-0.344
4564	gene:Solyc08g067190.2	NA	8	-	56174770	56175035	56175256	56175355	56174025	56174093	56176473	56176615	4564	4,5,0	19,33,24	11,7,19	40,33,21	248	414	8.065294725556962e-72	7.15978209046e-70	0.26,0.202,0.0	0.315,0.262,0.602	-0.239
3959	gene:Solyc07g039340.2	NA	7	-	47177443	47177815	47178145	47178247	47177063	47177357	47178821	47178935	3959	42,55,35	106,195,150	53,28,16	297,166,114	251	521	1.9563933348603485e-70	1.69814941466e-68	0.451,0.369,0.326	0.27,0.259,0.226	0.13
2586	gene:Solyc08g076890.2	NA	8	+	60822304	60822433	60822433	60822559	60822030	60822247	60822706	60822769	2586	0,21,8	2,0,4	5,0,29	2,0,0	278	275	5.851739882161516e-70	4.96889043037e-68	0.0,1.0,0.664	0.712,NA,1.0	-0.301
1141	gene:Solyc08g076890.2	NA	8	+	60822304	60822457	60822457	60822541	60822030	60822214	60822706	60822769	1141	43,33,10	0,6,2	82,11,15	1,0,0	302	233	4.474844987785138e-67	3.71888181325e-65	1.0,0.809,0.794	0.984,1.0,1.0	-0.127
2412	gene:Solyc08g076890.2	NA	8	+	60822304	60822424	60822433	60822559	60822030	60822247	60822706	60822769	2412	0,19,8	2,0,4	5,0,27	2,0,0	269	275	5.53151176988878e-67	4.50126770275e-65	0.0,1.0,0.672	0.719,NA,1.0	-0.302
4787	gene:Solyc06g073700.2	NA	6	-	45470410	45470554	45470722	45470754	45469655	45469748	45470909	45470956	4787	0,2,0	17,53,25	5,1,3	41,30,16	181	293	1.7136535822714646e-66	1.36602671272e-64	0.0,0.058,0.0	0.165,0.051,0.233	-0.13
4789	gene:Solyc06g073700.2	NA	6	-	45470410	45470451	45470722	45470754	45469655	45469748	45470909	45470956	4789	0,2,0	8,22,13	5,1,3	26,13,7	181	190	1.952521598542248e-64	1.52530987278e-62	0.0,0.087,0.0	0.168,0.075,0.31	-0.155
5002	gene:Solyc06g018050.2	NA	6	+	16403613	16403678	16404026	16404114	16403444	16403528	16404235	16404449	5002	4,10,3	0,2,0	15,0,8	5,5,0	214	237	1.9870628646507747e-63	1.52185638222e-61	1.0,0.847,1.0	0.769,0.0,1.0	0.359
3886	gene:Solyc04g049670.2	NA	4	-	42855460	42855622	42855842	42855976	42852812	42852996	42856086	42856249	3886	87,160,101	319,541,359	269,237,93	812,359,316	283	311	5.323870375922798e-63	3.9990457093e-61	0.231,0.245,0.236	0.267,0.42,0.244	-0.073
4848	gene:Solyc02g066950.2	NA	2	+	37205383	37205489	37206885	37207012	37204361	37204406	37207707	37207823	4848	34,52,33	9,35,11	66,27,31	53,37,22	255	276	1.8261217541592283e-62	1.34581727769e-60	0.803,0.617,0.765	0.574,0.441,0.604	0.189
488	gene:Solyc08g076890.2	NA	8	+	60822304	60822373	60822433	60822559	60822030	60822247	60822706	60822769	488	0,15,8	2,0,4	5,0,26	2,0,0	218	275	1.7842422593674507e-61	1.29060190094e-59	0.0,1.0,0.716	0.759,NA,1.0	-0.307
4291	gene:Solyc01g034150.2	NA	1	-	36255080	36255272	36255432	36255498	36251783	36251820	36256428	36256568	4291	0,8,0	2,0,0	1,4,0	6,6,2	215	341	5.966012790731649e-61	4.23695381102e-59	0.0,1.0,NA	0.209,0.514,0.0	0.259
4788	gene:Solyc06g073700.2	NA	6	-	45470410	45470456	45470722	45470754	45469655	45469748	45470909	45470956	4788	0,2,0	8,21,14	5,1,3	29,14,8	181	195	8.589754964249082e-61	5.99135408756e-59	0.0,0.093,0.0	0.157,0.071,0.288	-0.141
1130	gene:Solyc08g076890.2	NA	8	+	60822304	60822457	60822457	60822625	60822030	60822247	60822706	60822769	1130	43,53,17	204,751,320	87,11,42	474,133,287	302	317	1.1939619759439253e-60	8.18178154042e-59	0.181,0.069,0.053	0.162,0.08,0.133	-0.024
2759	gene:Solyc08g076890.2	NA	8	+	60822304	60822319	60822457	60822565	60822030	60822247	60822694	60822769	2759	0,12,5	7,1,0	5,0,26	3,0,0	164	257	2.399203097954264e-60	1.61573918976e-58	0.0,0.95,1.0	0.723,NA,1.0	-0.211
4847	gene:Solyc02g066950.2	NA	2	+	37205383	37205489	37206880	37207012	37204361	37204406	37207707	37207823	4847	34,52,33	9,36,11	66,27,31	53,37,22	255	281	7.547645952917839e-60	4.99679747324e-58	0.806,0.614,0.768	0.578,0.446,0.608	0.185
497	gene:Solyc08g076890.2	NA	8	+	60822304	60822373	60822457	60822565	60822030	60822247	60822694	60822769	497	0,15,6	7,1,0	5,0,26	3,0,0	218	257	1.5476197140050076e-58	1.00750043382e-56	0.0,0.946,1.0	0.663,NA,1.0	-0.183
4591	gene:Solyc01g109720.2	NA	1	-	96605563	96605659	96606119	96606431	96605365	96605433	96606512	96606949	4591	48,71,50	5,43,4	160,122,56	70,81,28	461	245	2.4890612308913112e-58	1.59381527342e-56	0.836,0.467,0.869	0.548,0.445,0.515	0.221
4961	gene:Solyc07g066660.2	NA	7	+	68034147	68034207	68034736	68034835	68033815	68033977	68035065	68035244	4961	26,58,34	68,113,59	59,61,54	122,50,45	209	248	9.280707257077441e-58	5.84684557196e-56	0.312,0.379,0.406	0.365,0.591,0.587	-0.149
4938	gene:Solyc05g007810.2	NA	5	-	2252113	2252141	2252358	2252408	2250598	2251197	2252536	2252564	4938	0,2,0	4,2,2	1,6,0	8,5,4	199	177	1.4942217683012298e-57	9.26417496347e-56	0.0,0.471,0.0	0.1,0.516,0.0	-0.048
4478	gene:Solyc08g060860.2	NA	8	-	45629697	45629954	45633124	45633277	45629039	45629127	45633406	45633556	4478	46,114,63	170,368,225	161,159,45	402,177,215	302	406	1.7377591236310468e-57	1.06057611514e-55	0.267,0.294,0.273	0.35,0.547,0.22	-0.094
4205	gene:Solyc07g006640.2	NA	7	+	1510066	1510085	1512626	1512738	1507676	1507739	1515784	1515832	4205	46,95,46	334,567,392	128,127,38	726,331,333	168	261	1.4469534173011967e-56	8.69507699689e-55	0.176,0.207,0.154	0.215,0.373,0.151	-0.067
4887	gene:Solyc03g110940.2	NA	3	+	61664911	61665150	61666731	61666842	61663785	61663914	61667061	61667170	4887	2,5,1	31,56,26	13,2,8	48,38,21	388	260	2.6208447662597606e-56	1.5510635844e-54	0.041,0.056,0.025	0.154,0.034,0.203	-0.09
4363	gene:Solyc12g089340.1	NA	12	-	64470579	64470669	64471244	64471334	64470068	64470137	64472368	64472458	4363	54,68,60	15,36,20	100,53,38	58,49,24	239	239	9.540013421890009e-56	5.5616854367e-54	0.783,0.654,0.75	0.633,0.52,0.613	0.14
90	gene:Solyc01g099720.2	NA	1	+	89877310	89877426	89880518	89880608	89876923	89877154	89881872	89881937	90	32,192,44	51,103,81	211,156,43	127,72,47	265	239	2.832718435443563e-55	1.62714679542e-53	0.361,0.627,0.329	0.6,0.661,0.452	-0.132
2596	gene:Solyc08g076890.2	NA	8	+	60822304	60822433	60822541	60822643	60822030	60822163	60822706	60822769	2596	0,1,1	0,3,0	2,0,2	2,1,0	278	251	7.347112104737167e-55	4.15910433059e-53	NA,0.231,1.0	0.474,0.0,1.0	0.124
3077	gene:Solyc08g076890.2	NA	8	+	60822433	60822484	60822508	60822559	60822030	60822247	60822706	60822769	3077	0,1,2	1,3,0	2,0,1	3,0,6	200	200	4.9674695362874645e-54	2.77184800125e-52	0.0,0.25,1.0	0.4,NA,0.143	0.145
3617	gene:Solyc08g076890.2	NA	8	+	60822433	60822499	60822508	60822559	60822030	60822247	60822706	60822769	3617	0,0,2	1,3,0	2,0,0	3,0,6	215	200	1.3861378244437414e-52	7.62571034124e-51	0.0,0.0,1.0	0.383,NA,0.0	0.142
1134	gene:Solyc08g076890.2	NA	8	+	60822304	60822457	60822457	60822643	60822030	60822247	60822706	60822769	1134	43,53,17	559,1709,796	87,11,42	1222,300,757	302	335	3.219854492485418e-52	1.74677106217e-50	0.079,0.033,0.023	0.073,0.039,0.058	-0.012
4519	gene:Solyc06g054650.2	NA	6	-	37418739	37418947	37418968	37419072	37417842	37418118	37419440	37419724	4519	2,0,1	0,6,0	2,0,1	0,1,1	253	357	3.914112459004453e-52	2.09431825546e-50	1.0,0.0,1.0	1.0,0.0,0.585	0.138
5098	gene:Solyc02g062920.2	NA	2	+	34863943	34863976	34864153	34864278	34863810	34863869	34864473	34864544	5098	0,2,0	0,0,8	2,2,3	4,1,1	182	274	5.3968012988833034e-52	2.84863592884e-50	NA,1.0,0.0	0.429,0.751,0.819	-0.166
3871	gene:Solyc11g073130.1	NA	11	+	56218386	56218504	56219405	56219482	56218161	56218215	56220377	56220445	3871	5,22,3	6,1,0	15,1,6	11,2,7	267	226	3.524800591182166e-51	1.83571614789e-49	0.414,0.949,1.0	0.536,0.297,0.42	0.37
4963	gene:Solyc02g082540.2	NA	2	-	46206557	46206709	46207457	46207687	46206396	46206468	46210513	46210732	4963	157,261,212	0,4,1	498,194,183	7,15,0	379	301	9.478715253897022e-51	4.87156076075e-49	1.0,0.981,0.994	0.983,0.911,1.0	0.027
1365	gene:Solyc08g076890.2	NA	8	+	60822337	60822457	60822508	60822577	60822030	60822247	60822706	60822769	1365	3,4,0	0,6,1	5,0,6	4,0,6	269	218	3.5486419834098885e-50	1.80012929704e-48	1.0,0.351,0.0	0.503,NA,0.448	-0.025
1377	gene:Solyc08g076890.2	NA	8	+	60822337	60822457	60822508	60822586	60822030	60822247	60822706	60822769	1377	3,4,0	0,3,1	5,0,6	3,0,6	269	227	1.954827458096276e-49	9.78917442477e-48	1.0,0.529,0.0	0.584,NA,0.458	-0.011
3916	gene:Solyc11g069150.1	NA	11	-	53753960	53754068	53754391	53754476	53752703	53752753	53754675	53754740	3916	0,0,5	2,4,1	1,0,1	10,4,0	234	257	2.1962581525795335e-49	1.0858967524e-47	0.0,0.0,0.846	0.099,0.0,1.0	-0.084
3054	gene:Solyc08g076890.2	NA	8	+	60822433	60822484	60822508	60822643	60822313	60822373	60822706	60822769	3054	0,2,3	0,5,0	4,0,5	7,1,0	200	284	8.378614482195886e-49	4.09085852093e-47	NA,0.362,1.0	0.448,0.0,1.0	0.198
19	gene:Solyc06g084160.2	NA	6	+	49374228	49374291	49374513	49374634	49373255	49373402	49374713	49374992	19	93,249,169	7,11,2	373,230,151	28,17,13	212	270	2.6768809846996915e-48	1.29085149707e-46	0.944,0.966,0.991	0.944,0.945,0.937	0.025
3583	gene:Solyc08g076890.2	NA	8	+	60822433	60822499	60822508	60822643	60822364	60822373	60822706	60822769	3583	0,2,3	0,5,0	4,0,4	7,1,0	215	284	7.318129048348042e-48	3.48592830035e-46	NA,0.346,1.0	0.43,0.0,1.0	0.196
2400	gene:Solyc08g076890.2	NA	8	+	60822304	60822424	60822508	60822559	60822030	60822247	60822706	60822769	2400	0,19,8	1,3,0	5,0,27	3,0,6	269	200	1.7426069842250475e-46	8.20075045829e-45	0.0,0.825,1.0	0.553,NA,0.77	-0.053
5047	gene:Solyc03g113970.2	NA	3	+	64030188	64030247	64030670	64031119	64027498	64027550	64031183	64031344	5047	5,3,4	90,194,109	16,19,4	283,194,99	208	598	2.424398421916199e-46	1.12734526619e-44	0.138,0.043,0.095	0.14,0.22,0.104	-0.063
572	gene:Solyc08g076890.2	NA	8	+	60822433	60822457	60822508	60822634	60822030	60822247	60822706	60822769	572	3,2,0	0,7,2	3,0,0	11,0,6	173	275	4.767512241986938e-46	2.19081209614e-44	1.0,0.312,0.0	0.302,NA,0.0	0.286
3892	gene:Solyc02g069160.2	NA	2	+	39104000	39104079	39104912	39105087	39103769	39103806	39108072	39108109	3892	43,90,60	28,64,28	115,100,35	112,77,50	228	324	6.359294406767883e-46	2.88830278521e-44	0.686,0.666,0.753	0.593,0.649,0.499	0.121
2574	gene:Solyc08g076890.2	NA	8	+	60822304	60822433	60822508	60822559	60822030	60822247	60822706	60822769	2574	0,21,8	1,3,0	5,0,29	3,0,6	278	200	1.506161262753032e-45	6.76214470381e-44	0.0,0.834,1.0	0.545,NA,0.777	-0.05
476	gene:Solyc08g076890.2	NA	8	+	60822304	60822373	60822508	60822559	60822030	60822247	60822706	60822769	476	0,15,8	1,3,0	5,0,26	3,0,6	218	200	2.8167063888173684e-45	1.25023354031e-43	0.0,0.821,1.0	0.605,NA,0.799	-0.095
4530	gene:Solyc01g079310.2	NA	1	+	78389619	78389690	78390398	78390464	78389363	78389518	78392160	78392261	4530	3,24,13	2,8,5	25,20,10	17,24,10	220	215	3.8212391741750395e-45	1.67705170948e-43	0.594,0.746,0.718	0.59,0.449,0.494	0.175
4886	gene:Solyc03g110940.2	NA	3	+	61664911	61665150	61666731	61666967	61663785	61663914	61667061	61667170	4886	2,5,1	5,8,3	13,2,8	5,7,0	388	385	1.3187437674245291e-44	5.72334795062e-43	0.284,0.383,0.249	0.721,0.221,1.0	-0.342
1143	gene:Solyc08g076890.2	NA	8	+	60822304	60822457	60822457	60822634	60822030	60822214	60822706	60822769	1143	43,33,10	484,1363,654	82,11,15	983,257,585	302	326	2.1410456319625124e-44	9.19002663565e-43	0.088,0.025,0.016	0.083,0.044,0.027	-0.008
2713	gene:Solyc08g076890.2	NA	8	+	60822304	60822385	60822508	60822559	60822030	60822247	60822706	60822769	2713	0,16,6	1,3,0	5,0,26	3,0,6	230	200	3.57101675459798e-43	1.51612950472e-41	0.0,0.823,1.0	0.592,NA,0.79	-0.083
555	gene:Solyc08g076890.2	NA	8	+	60822433	60822457	60822508	60822634	60822337	60822373	60822706	60822769	555	3,2,1	0,4,2	3,0,1	13,0,0	173	275	3.783709761977347e-43	1.58915810003e-41	1.0,0.443,0.443	0.268,NA,1.0	-0.005
2873	gene:Solyc08g076890.2	NA	8	+	60822304	60822379	60822508	60822559	60822030	60822247	60822706	60822769	2873	0,15,6	1,3,0	6,0,26	3,0,6	224	200	1.3803882833076559e-42	5.7359538666e-41	0.0,0.817,1.0	0.641,NA,0.795	-0.112
4289	gene:Solyc01g034150.2	NA	1	-	36255080	36255155	36255432	36255498	36251783	36251820	36256428	36256568	4289	0,8,0	2,0,0	1,4,0	4,4,6	215	224	3.074386665155872e-42	1.26405834885e-40	0.0,1.0,NA	0.207,0.51,0.0	0.261
3988	gene:Solyc08g062560.2	NA	8	-	51391141	51391330	51391330	51391429	51390908	51391053	51392211	51392297	3988	13,60,23	69,122,77	120,70,29	248,99,66	248	338	3.994078694128462e-42	1.62509076867e-40	0.204,0.401,0.289	0.397,0.491,0.375	-0.123
1142	gene:Solyc08g076890.2	NA	8	+	60822304	60822457	60822457	60822643	60822030	60822214	60822706	60822769	1142	43,33,10	559,1711,796	82,11,15	1219,300,757	302	335	1.4114958799371727e-40	5.68381742993e-39	0.079,0.021,0.014	0.069,0.039,0.022	-0.005
4856	gene:Solyc12g096280.1	NA	12	-	65272144	65272184	65272816	65272879	65271085	65271150	65273023	65273287	4856	8,32,5	4,11,10	30,25,16	6,4,6	212	189	1.6277400549590202e-40	6.48770679048e-39	0.641,0.722,0.308	0.817,0.848,0.704	-0.233
5017	gene:Solyc08g023470.2	NA	8	-	27662812	27662901	27663983	27664063	27662293	27662426	27664225	27664311	5017	0,3,0	0,2,1	3,1,0	2,1,4	229	238	6.082224166150944e-40	2.39971389828e-38	NA,0.609,0.0	0.609,0.51,0.0	-0.069
3950	gene:Solyc02g067420.2	NA	2	-	37606034	37606081	37606130	37606175	37604941	37605337	37607132	37607222	3950	94,194,141	2,1,4	177,90,123	5,9,3	194	196	6.8568027354718294e-40	2.67826714848e-38	0.979,0.995,0.973	0.973,0.91,0.976	0.029
5114	gene:Solyc09g092450.2	NA	9	-	71540512	71540631	71541479	71541691	71539209	71539359	71542630	71542718	5114	48,97,51	25,39,36	63,54,28	52,41,27	361	268	1.0788485458068593e-39	4.1722598217e-38	0.588,0.649,0.513	0.474,0.494,0.435	0.116
4816	gene:Solyc11g072970.1	NA	11	-	56118457	56118516	56119416	56119499	56117176	56117325	56119747	56119804	4816	47,67,49	9,24,12	81,61,38	29,45,12	232	208	2.2209723868351684e-39	8.50501778723e-38	0.824,0.715,0.785	0.715,0.549,0.74	0.107
3976	gene:Solyc01g103410.2	NA	1	-	92019146	92019345	92020541	92020645	92016130	92016273	92020742	92020902	3976	1,20,11	4,5,6	8,13,2	23,6,4	253	348	4.1864216919120366e-39	1.58758865326e-37	0.256,0.846,0.716	0.324,0.749,0.407	0.113
4463	gene:Solyc04g074690.2	NA	4	-	60608331	60608412	60608611	60608726	60607980	60608154	60609698	60609869	4463	0,1,2	4,5,8	3,3,5	13,7,3	264	230	1.7451516622563447e-38	6.55438691613e-37	0.0,0.148,0.179	0.167,0.272,0.592	-0.235
4067	gene:Solyc06g054140.2	NA	6	+	36963987	36964025	36965487	36965596	36962408	36962514	36967925	36968169	4067	2,8,0	7,18,10	5,5,0	6,0,2	187	258	5.651464572874925e-38	2.10234482111e-36	0.283,0.38,0.0	0.535,1.0,0.0	-0.291
4278	gene:Solyc09g009690.2	NA	9	+	3085317	3085425	3085678	3085814	3085117	3085214	3086008	3086462	4278	105,197,111	172,276,221	226,139,89	293,115,148	257	285	5.992017608100121e-38	2.20800196012e-36	0.404,0.442,0.358	0.461,0.573,0.4	-0.077
142	gene:Solyc08g076890.2	NA	8	+	60822457	60822484	60822484	60822634	60822364	60822379	60822706	60822769	142	0,2,2	59,116,55	2,0,14	109,23,63	176	299	1.424252034537681e-37	5.1991854644e-36	0.0,0.028,0.058	0.03,0.0,0.274	-0.073
3943	gene:Solyc09g031610.2	NA	9	-	29175039	29175131	29175714	29175835	29167485	29167615	29175958	29176047	3943	22,47,55	28,23,8	81,64,33	16,15,15	270	241	8.609626386185546e-37	3.11381487634e-35	0.412,0.646,0.86	0.819,0.792,0.663	-0.119
3920	gene:Solyc11g069150.1	NA	11	-	53753960	53754002	53754391	53754476	53752703	53752753	53754675	53754740	3920	0,0,5	0,9,2	1,0,1	1,3,0	234	191	8.884212544577855e-37	3.18364533937e-35	NA,0.0,0.671	0.449,0.0,1.0	-0.148
4695	gene:Solyc05g005620.2	NA	5	-	437775	437841	438412	438472	437392	437646	439017	439585	4695	0,0,2	7,6,0	2,2,2	5,3,1	209	215	2.2885585787984973e-36	8.12646346253e-35	0.0,0.0,1.0	0.292,0.407,0.673	-0.124
3989	gene:Solyc08g062560.2	NA	8	-	51391141	51391195	51391330	51391429	51390908	51391053	51392211	51392297	3989	13,60,23	58,115,75	120,70,29	239,96,60	248	203	2.355298636308053e-36	8.28810493101e-35	0.155,0.299,0.201	0.291,0.374,0.283	-0.098
4773	gene:Solyc06g071040.2	NA	6	-	43642469	43642566	43644019	43644075	43641883	43641934	43644562	43644632	4773	36,41,39	6,14,12	50,44,19	37,16,5	205	246	1.3941622302476032e-35	4.86214077799e-34	0.878,0.778,0.796	0.619,0.767,0.82	0.082
4518	gene:Solyc06g073520.2	NA	6	-	45319112	45319128	45319128	45319207	45318178	45318236	45320144	45320540	4518	36,185,60	25,62,51	341,320,95	131,83,51	228	165	4.2543306535556917e-35	1.46867887162e-33	0.51,0.683,0.46	0.653,0.736,0.574	-0.103
4914	gene:Solyc05g050220.2	NA	5	+	60271892	60271941	60272909	60273127	60271736	60271785	60273279	60273357	4914	0,1,2	0,14,5	9,4,3	9,6,4	198	367	4.286466752820467e-35	1.46867887162e-33	NA,0.117,0.426	0.65,0.553,0.582	-0.324
4754	gene:Solyc10g045540.1	NA	10	+	34550533	34550704	34557468	34557591	34549919	34550002	34561244	34561427	4754	8,22,7	16,85,25	26,35,8	72,40,20	320	272	1.0725134193586206e-34	3.64281514436e-33	0.298,0.18,0.192	0.235,0.427,0.254	-0.082
4834	gene:Solyc11g072970.1	NA	11	-	56118457	56118515	56119416	56119499	56117176	56117325	56119747	56119804	4834	47,67,49	11,24,12	81,61,38	29,44,13	232	207	3.670427394467617e-34	1.23592150024e-32	0.792,0.714,0.785	0.714,0.553,0.723	0.1
2514	gene:Solyc08g076890.2	NA	8	+	60822364	60822457	60822541	60822565	60822030	60822241	60822706	60822769	2514	3,2,0	0,0,1	3,0,3	3,0,0	242	173	5.027385750610815e-34	1.67837339674e-32	1.0,1.0,0.0	0.417,NA,1.0	-0.042
4424	gene:Solyc08g014340.2	NA	8	-	4167309	4167573	4168506	4168564	4166032	4166170	4169348	4169458	4424	406,743,469	654,1553,758	1307,595,545	2583,1799,955	207	413	8.151684701997273e-34	2.69834580051e-32	0.553,0.488,0.552	0.502,0.398,0.532	0.054
608	gene:Solyc08g076890.2	NA	8	+	60822433	60822457	60822484	60822634	60822313	60822364	60822706	60822769	608	3,2,0	59,185,55	2,3,5	109,23,63	173	299	2.3836982691054114e-33	7.82413902448e-32	0.081,0.018,0.0	0.031,0.184,0.121	-0.079
4297	gene:Solyc03g117420.2	NA	3	-	66568342	66568413	66568808	66568901	66567192	66567487	66569092	66569138	4297	6,6,1	197,458,303	33,15,3	772,675,227	242	220	3.5114497218569376e-33	1.14297688446e-31	0.027,0.012,0.003	0.037,0.02,0.012	-0.009
598	gene:Solyc08g076890.2	NA	8	+	60822433	60822457	60822457	60822577	60822313	60822364	60822706	60822769	598	3,2,0	2,5,5	2,3,5	5,0,0	173	269	3.739224395383501e-33	1.20705871805e-31	0.7,0.383,0.0	0.383,1.0,1.0	-0.433
4684	gene:Solyc02g094120.2	NA	2	-	54757439	54757502	54757592	54757708	54757313	54757350	54757948	54758290	4684	150,443,305	55,141,90	609,539,298	262,227,119	265	212	3.821678261606641e-33	1.22356354835e-31	0.686,0.715,0.731	0.65,0.655,0.667	0.053
1135	gene:Solyc08g076890.2	NA	8	+	60822304	60822457	60822484	60822643	60822030	60822247	60822706	60822769	1135	43,53,17	134,465,197	87,11,42	345,66,235	302	308	4.165546397950623e-33	1.32281497808e-31	0.247,0.104,0.081	0.205,0.145,0.154	-0.024
4461	gene:Solyc06g034220.2	NA	6	+	23959507	23959589	23959715	23959798	23958840	23958911	23959901	23960030	4461	89,191,120	44,69,40	231,129,60	100,84,38	231	232	2.4764729254130503e-32	7.80088971505e-31	0.67,0.735,0.751	0.699,0.607,0.613	0.079
3	gene:Solyc07g063390.2	NA	7	-	65864221	65864296	65864371	65864447	65864045	65864133	65864522	65864581	3	59,183,102	97,192,125	191,177,78	203,136,73	225	224	3.1896773485566246e-32	9.96710377877e-31	0.377,0.487,0.448	0.484,0.564,0.515	-0.084
5092	gene:Solyc02g062920.2	NA	2	+	34863943	34863976	34864153	34864306	34863810	34863869	34864473	34864544	5092	0,2,0	0,5,6	2,2,3	5,2,5	182	302	5.141716357800206e-32	1.59393207092e-30	NA,0.399,0.0	0.399,0.624,0.499	-0.308
3770	gene:Solyc11g072590.1	NA	11	+	55764854	55764993	55765076	55765205	55764293	55764385	55765321	55765398	3770	79,170,166	9,34,20	268,169,147	22,7,10	288	278	4.55486229830424e-31	1.39472242603e-29	0.894,0.828,0.889	0.922,0.959,0.934	-0.068
4652	gene:Solyc01g102570.2	NA	1	-	91351459	91351522	91369809	91369872	91350117	91351212	91369972	91370051	4652	1,4,2	54,130,108	12,9,3	177,80,80	212	212	4.57051895882535e-31	1.39472242603e-29	0.018,0.03,0.018	0.063,0.101,0.036	-0.045
657	gene:Solyc08g076890.2	NA	8	+	60822433	60822457	60822457	60822565	60822030	60822232	60822706	60822769	657	33,2,0	0,0,2	2,0,0	3,27,15	173	257	2.9709216050342424e-30	8.99567425524e-29	1.0,1.0,0.0	0.498,0.0,0.0	0.501
4460	gene:Solyc06g034220.2	NA	6	+	23959507	23959715	23959715	23959798	23958840	23958911	23959901	23960030	4460	91,192,119	44,69,40	236,132,61	100,84,38	357	232	1.3933523535012119e-29	4.18648791752e-28	0.573,0.644,0.659	0.605,0.505,0.511	0.085
4833	gene:Solyc11g072970.1	NA	11	-	56119747	56119804	56120379	56120447	56118457	56118516	56120535	56120616	4833	2,1,1	2,1,3	4,0,3	1,0,1	217	206	1.5523651157335337e-29	4.62865507027e-28	0.487,0.487,0.24	0.792,NA,0.74	-0.361
4832	gene:Solyc11g072970.1	NA	11	-	56119747	56119804	56120379	56120454	56118457	56118516	56120535	56120616	4832	15,31,32	2,1,3	46,39,29	1,0,1	224	206	1.669913189023003e-29	4.94142493661e-28	0.873,0.966,0.907	0.977,1.0,0.964	-0.065
1132	gene:Solyc08g076890.2	NA	8	+	60822304	60822457	60822457	60822634	60822030	60822247	60822706	60822769	1132	43,53,17	484,1361,654	87,11,42	986,257,585	302	326	2.4889727332003518e-29	7.30971992171e-28	0.088,0.04,0.027	0.087,0.044,0.072	-0.016
4085	gene:Solyc01g086860.2	NA	1	+	81782686	81782808	81785887	81786006	81778904	81779052	81787058	81787484	4085	83,159,81	39,107,47	202,81,60	125,86,57	271	268	2.892459077038759e-29	8.43130235441e-28	0.678,0.595,0.63	0.615,0.482,0.51	0.099
4781	gene:Solyc01g080240.2	NA	1	+	79462931	79463007	79463007	79463081	79462747	79462807	79463166	79463322	4781	56,121,69	37,125,41	144,88,51	146,117,54	225	223	4.8460196192105e-29	1.40211500982e-27	0.6,0.49,0.625	0.494,0.427,0.483	0.104
654	gene:Solyc08g076890.2	NA	8	+	60822433	60822457	60822457	60822586	60822030	60822232	60822706	60822769	654	33,2,0	0,0,1	2,0,0	0,27,15	173	278	6.484145115903329e-29	1.86228461932e-27	1.0,1.0,0.0	1.0,0.0,0.0	0.333
337	gene:Solyc08g076890.2	NA	8	+	60822304	60822364	60822508	60822661	60822030	60822247	60822748	60822769	337	0,14,5	26,335,29	5,0,26	188,16,130	209	302	6.574837226159609e-29	1.87454848214e-27	0.0,0.057,0.199	0.037,0.0,0.224	-0.002
3992	gene:Solyc08g062560.2	NA	8	-	51391330	51391429	51392211	51392297	51391141	51391195	51392544	51392680	3992	15,102,32	87,128,86	145,147,25	301,93,85	235	248	1.0431285182445136e-28	2.95250724077e-27	0.154,0.457,0.282	0.337,0.625,0.237	-0.102
1475	gene:Solyc08g076890.2	NA	8	+	60822304	60822346	60822508	60822661	60822030	60822247	60822748	60822769	1475	0,14,5	26,335,29	5,0,26	188,16,130	191	302	1.0706326391212063e-28	3.00855473986e-27	0.0,0.062,0.214	0.04,0.0,0.24	-0.001
3983	gene:Solyc06g011530.2	NA	6	+	8021721	8021813	8022157	8022222	8020684	8020772	8022451	8022497	3983	3,19,9	3,1,0	15,15,4	8,3,0	241	214	4.423689478017775e-28	1.23420936437e-26	0.47,0.944,1.0	0.625,0.816,1.0	-0.009
4041	gene:Solyc01g108500.2	NA	1	-	95807251	95807456	95807753	95807846	95806892	95806975	95808000	95808478	4041	2,0,2	6,5,1	7,1,4	7,2,2	242	354	6.435341327719621e-28	1.78272646993e-26	0.328,0.0,0.745	0.594,0.422,0.745	-0.229
577	gene:Solyc08g076890.2	NA	8	+	60822433	60822457	60822508	60822565	60822030	60822247	60822706	60822769	577	3,2,0	0,3,2	3,0,0	5,0,6	173	206	9.31298743445573e-28	2.56172738866e-26	1.0,0.443,0.0	0.417,NA,0.0	0.273
3756	gene:Solyc12g008620.1	NA	12	+	2004894	2005017	2005608	2005702	2004114	2004318	2005785	2005868	3756	59,79,57	35,94,53	135,68,41	72,61,24	272	243	1.336366876445769e-27	3.65024406951e-26	0.601,0.429,0.49	0.626,0.499,0.604	-0.07
4303	gene:Solyc05g008770.2	NA	5	-	2996318	2996579	2996696	2996822	2994444	2994463	3000623	3000884	4303	1,3,0	4,20,16	1,0,0	24,30,11	275	410	1.6635840796051773e-27	4.48135132065e-26	0.272,0.183,0.0	0.058,0.0,0.0	0.132
4318	gene:Solyc09g092090.2	NA	9	+	71237686	71237785	71238320	71238375	71237551	71237587	71238821	71238893	4318	0,7,0	7,3,2	2,0,1	10,7,2	248	204	1.652826962765386e-27	4.48135132065e-26	0.0,0.657,0.0	0.141,0.0,0.291	0.075
2545	gene:Solyc08g076890.2	NA	8	+	60822364	60822457	60822457	60822541	60822304	60822313	60822706	60822769	2545	3,2,0	4,11,2	9,0,3	6,0,0	242	233	3.787140593316382e-27	1.01318980531e-25	0.419,0.149,0.0	0.591,NA,1.0	-0.606
3178	gene:Solyc08g076890.2	NA	8	+	60822337	60822499	60822508	60822559	60822030	60822247	60822706	60822769	3178	29,91,74	1,3,0	88,13,7	3,0,6	311	200	1.56608534459459e-26	4.16131248707e-25	0.949,0.951,1.0	0.95,1.0,0.429	0.174
4753	gene:Solyc10g045540.1	NA	10	+	34550557	34550704	34557468	34557591	34549919	34550002	34561244	34561427	4753	52,132,63	16,85,25	168,174,41	72,40,20	296	272	2.726642707225237e-26	7.19612595569e-25	0.749,0.588,0.698	0.682,0.8,0.653	-0.033
4487	gene:Solyc11g069050.1	NA	11	+	53628318	53628508	53630878	53630977	53626571	53627567	53632111	53632179	4487	116,339,155	90,151,111	268,292,100	151,108,48	339	248	5.173314142327441e-26	1.35617215033e-24	0.485,0.622,0.505	0.565,0.664,0.604	-0.074
1659	gene:Solyc08g076890.2	NA	8	+	60822364	60822385	60822457	60822607	60822304	60822313	60822748	60822769	1659	0,1,0	11,24,8	6,0,0	20,3,6	170	299	1.5545030894061165e-25	4.04792604481e-24	0.0,0.068,0.0	0.345,0.0,0.0	-0.092
412	gene:Solyc08g076890.2	NA	8	+	60822499	60822541	60822541	60822694	60822313	60822358	60822748	60822769	412	0,0,0	25,507,351	47,0,0	34,13,24	191	302	9.748562683045953e-25	2.52171429404e-23	0.0,0.0,0.0	0.686,0.0,0.0	-0.229
4396	gene:Solyc05g009330.2	NA	5	-	3478319	3478422	3478422	3478525	3477307	3477790	3482222	3482473	4396	175,242,171	31,63,33	272,106,147	66,42,42	252	252	1.3595093049766652e-24	3.49358114818e-23	0.85,0.793,0.838	0.805,0.716,0.778	0.061
4229	gene:Solyc07g008240.2	NA	7	-	2966600	2966673	2967536	2967664	2965696	2966071	2967758	2967964	4229	29,85,32	0,3,4	104,95,75	3,1,0	277	222	2.4153140327307962e-24	6.16615464827e-23	1.0,0.958,0.865	0.965,0.987,1.0	-0.043
2974	gene:Solyc08g076890.2	NA	8	+	60822457	60822499	60822508	60822646	60822313	60822379	60822748	60822769	2974	0,2,2	5,0,1	2,0,14	5,0,7	191	287	2.615552237782832e-24	6.63399158492e-23	0.0,1.0,0.75	0.375,NA,0.75	0.021
3546	gene:Solyc08g076890.2	NA	8	+	60822499	60822520	60822541	60822694	60822313	60822358	60822748	60822769	3546	0,0,0	25,507,351	46,0,0	34,13,24	170	302	2.916520817339915e-24	7.3496324597e-23	0.0,0.0,0.0	0.706,0.0,0.0	-0.235
3186	gene:Solyc08g076890.2	NA	8	+	60822337	60822499	60822508	60822682	60822030	60822247	60822748	60822769	3186	29,86,72	396,1058,464	88,13,7	981,156,375	311	323	3.1590964747873893e-24	7.90989155803e-23	0.071,0.078,0.139	0.085,0.08,0.019	0.035
2190	gene:Solyc08g076890.2	NA	8	+	60822499	60822517	60822541	60822694	60822313	60822358	60822748	60822769	2190	0,0,0	25,507,351	46,0,0	34,13,24	167	302	3.323679942085938e-24	8.26897697693e-23	0.0,0.0,0.0	0.71,0.0,0.0	-0.237
2539	gene:Solyc08g076890.2	NA	8	+	60822364	60822457	60822541	60822643	60822030	60822241	60822706	60822769	2539	3,2,0	0,3,0	3,0,3	6,1,0	242	251	1.6387664601279575e-23	4.05127961599e-22	1.0,0.409,NA	0.341,0.0,1.0	0.258
3898	gene:Solyc12g056960.1	NA	12	-	63041660	63041830	63042392	63042551	63041189	63041345	63043228	63043417	3898	228,826,356	374,1077,538	891,772,287	1079,720,398	308	319	2.1586429673295473e-23	5.30293045936e-22	0.387,0.443,0.407	0.461,0.526,0.428	-0.059
3764	gene:Solyc02g091510.2	NA	2	-	52785331	52785465	52785675	52785807	52783439	52784067	52786168	52786435	3764	4,0,2	4,8,4	1,0,0	1,3,1	281	283	2.3823357592936178e-23	5.81587717238e-22	0.502,0.0,0.335	0.502,0.0,0.0	0.112
3078	gene:Solyc08g076890.2	NA	8	+	60822433	60822484	60822508	60822643	60822030	60822247	60822706	60822769	3078	0,1,2	0,6,0	2,0,1	6,1,6	200	284	5.2634146011326536e-23	1.27695015106e-21	NA,0.191,1.0	0.321,0.0,0.191	0.425
2193	gene:Solyc08g076890.2	NA	8	+	60822499	60822517	60822541	60822646	60822313	60822358	60822748	60822769	2193	0,0,0	5,459,320	46,0,0	5,0,4	167	254	7.735819611293557e-23	1.86519206183e-21	0.0,0.0,0.0	0.933,NA,0.0	-0.467
415	gene:Solyc08g076890.2	NA	8	+	60822499	60822541	60822541	60822646	60822313	60822358	60822748	60822769	415	0,0,0	5,459,320	47,0,0	5,0,4	191	254	7.835526599571616e-23	1.87764214098e-21	0.0,0.0,0.0	0.926,NA,0.0	-0.463
3549	gene:Solyc08g076890.2	NA	8	+	60822499	60822520	60822541	60822646	60822313	60822358	60822748	60822769	3549	0,0,0	5,459,320	46,0,0	5,0,4	170	254	8.082539184648925e-23	1.92502427166e-21	0.0,0.0,0.0	0.932,NA,0.0	-0.466
5056	gene:Solyc06g008860.2	NA	6	-	2805164	2805201	2805441	2805606	2805057	2805092	2805985	2806168	5056	0,3,1	0,2,3	1,7,5	3,4,0	314	186	9.950260619435141e-23	2.35549805936e-21	NA,0.47,0.165	0.165,0.509,1.0	-0.24
4654	gene:Solyc06g083190.2	NA	6	-	48716966	48717047	48717136	48717211	48716684	48716879	48717300	48717561	4654	163,366,208	286,567,355	575,443,219	912,505,307	224	230	1.0069237201704278e-22	2.36930364517e-21	0.369,0.399,0.376	0.393,0.474,0.423	-0.049
4485	gene:Solyc11g069050.1	NA	11	+	53628318	53628508	53630831	53630977	53626571	53627567	53632111	53632179	4485	116,339,155	109,205,148	268,292,100	191,147,64	339	295	1.5135000449306482e-22	3.53995878772e-21	0.481,0.59,0.477	0.55,0.634,0.576	-0.071
5010	gene:Solyc01g008310.2	NA	1	-	2417112	2417179	2421422	2421538	2416868	2416910	2421636	2421766	5010	102,205,154	56,134,71	305,186,115	200,161,70	265	216	3.760035940158757e-22	8.74208356087e-21	0.598,0.555,0.639	0.554,0.485,0.572	0.06
3926	gene:Solyc09g055570.2	NA	9	+	42210084	42210149	42210176	42210390	42209936	42210008	42210967	42211042	3926	0,5,0	8,31,22	0,2,0	23,19,15	214	363	1.1555530300419493e-21	2.65505302079e-20	0.0,0.215,0.0	0.0,0.152,0.0	0.021
4326	gene:Solyc02g089600.2	NA	2	+	51364864	51365014	51365466	51365564	51364013	51364262	51365997	51366208	4326	40,145,76	8,52,21	223,196,74	79,107,38	299	247	1.1493695061936563e-21	2.65505302079e-20	0.805,0.697,0.749	0.7,0.602,0.617	0.111
5099	gene:Solyc02g062920.2	NA	2	+	34863943	34863976	34864156	34864306	34863810	34863869	34864473	34864544	5099	0,2,0	0,5,1	2,2,3	1,0,5	182	299	1.1754358840183523e-21	2.68494301928e-20	NA,0.397,0.0	0.767,1.0,0.496	-0.556
4455	gene:Solyc01g106030.2	NA	1	+	94010143	94010326	94011378	94011531	94009712	94009846	94011764	94011872	4455	0,1,3	21,25,8	11,9,1	24,9,11	332	302	1.1885877439414698e-21	2.69919984176e-20	0.0,0.035,0.254	0.294,0.476,0.076	-0.186
4335	gene:Solyc08g065350.2	NA	8	+	53260392	53260448	53261785	53262033	53260067	53260319	53262209	53262327	4335	12,25,26	0,12,5	62,34,36	19,33,6	205	397	1.2333011167512388e-21	2.78455153875e-20	1.0,0.801,0.91	0.863,0.666,0.921	0.087
3884	gene:Solyc11g073130.1	NA	11	+	56218367	56218522	56219405	56219482	56218161	56218215	56220377	56220445	3884	6,13,1	6,1,0	2,5,2	11,2,7	304	226	1.4293983494439754e-21	3.20875284651e-20	0.426,0.906,1.0	0.119,0.65,0.175	0.463
4165	gene:Solyc02g078270.2	NA	2	+	43016924	43017062	43018000	43018105	43016191	43016329	43018315	43018456	4165	29,69,18	63,72,39	69,46,19	73,27,35	287	254	1.5428152936463583e-21	3.44356373542e-20	0.289,0.459,0.29	0.455,0.601,0.325	-0.114
5054	gene:Solyc04g082680.2	NA	4	+	66279190	66279265	66280860	66281013	66277543	66277838	66281643	66281742	5054	105,245,153	86,229,71	311,221,146	285,214,127	224	302	2.522794705045185e-21	5.5988841579e-20	0.622,0.591,0.744	0.595,0.582,0.608	0.057
3860	gene:Solyc11g039950.1	NA	11	-	40563512	40563658	40567599	40567679	40563334	40563382	40569929	40570089	3860	0,2,3	5,7,2	7,6,0	4,3,4	229	295	3.2566697417976344e-21	7.18675254885e-20	0.0,0.269,0.659	0.693,0.72,0.0	-0.162
3927	gene:Solyc09g055570.2	NA	9	+	42210084	42210149	42210176	42210375	42209936	42210008	42210967	42211042	3927	0,5,0	4,28,21	0,2,0	18,18,12	214	348	3.3514138502539176e-21	7.35428230286e-20	0.0,0.225,0.0	0.0,0.153,0.0	0.024
4966	gene:Solyc09g057670.2	NA	9	-	50131268	50131359	50132178	50132241	50130352	50130457	50133260	50133310	4966	309,590,361	156,364,162	618,440,341	394,333,175	212	240	5.838165105485522e-21	1.27395938e-19	0.692,0.647,0.716	0.64,0.599,0.688	0.043
4190	gene:Solyc12g010170.1	NA	12	-	3287239	3287308	3288019	3288085	3285766	3286123	3291714	3291780	4190	24,42,18	58,108,56	53,18,17	90,31,40	215	218	6.078614441322547e-21	1.31905933377e-19	0.296,0.283,0.246	0.374,0.371,0.301	-0.074
3381	gene:Solyc08g076890.2	NA	8	+	60822313	60822433	60822457	60822589	60822030	60822232	60822706	60822769	3381	1,6,4	0,0,0	0,0,0	2,27,15	269	281	8.924593565775855e-21	1.92593715292e-19	1.0,1.0,1.0	0.0,0.0,0.0	1.0
3848	gene:Solyc09g090870.2	NA	9	-	70283446	70283532	70283831	70283896	70282215	70282380	70284265	70284313	3848	4,4,9	4,5,2	13,11,4	18,9,12	214	235	9.049471737175621e-21	1.94215585744e-19	0.523,0.468,0.832	0.442,0.573,0.268	0.18
4483	gene:Solyc11g069050.1	NA	11	+	53628318	53628508	53630894	53630977	53626571	53627567	53632111	53632179	4483	116,339,155	71,132,99	268,292,100	125,84,41	339	232	1.2534627833041677e-20	2.6754238424e-19	0.528,0.637,0.517	0.595,0.704,0.625	-0.081
4113	gene:Solyc03g093390.2	NA	3	-	54655790	54655965	54656034	54656120	54655131	54655685	54656737	54656997	4113	5,0,0	218,377,294	28,31,11	795,403,339	235	324	2.1587356603174128e-20	4.58262037457e-19	0.031,0.0,0.0	0.046,0.096,0.043	-0.051
4462	gene:Solyc04g074690.2	NA	4	-	60608354	60608412	60608611	60608726	60607980	60608154	60609698	60609869	4462	0,1,2	3,8,12	3,3,5	36,9,11	264	207	2.733028908879785e-20	5.77038428005e-19	0.0,0.089,0.116	0.061,0.207,0.263	-0.109
3771	gene:Solyc11g072590.1	NA	11	+	55764860	55764993	55765076	55765205	55764293	55764385	55765321	55765398	3771	33,79,90	9,34,20	140,84,67	22,7,10	282	278	3.224237458985039e-20	6.77089866387e-19	0.783,0.696,0.816	0.863,0.922,0.869	-0.12
3837	gene:Solyc04g049690.2	NA	4	-	43055656	43055758	43059026	43059269	43055255	43055528	43059522	43059663	3837	6,16,15	12,13,7	24,17,8	41,25,9	392	251	4.8311588931088045e-20	1.0077016808e-18	0.243,0.441,0.578	0.273,0.303,0.363	0.108
4098	gene:Solyc03g093390.2	NA	3	-	54655788	54655965	54656034	54656120	54655131	54655685	54656737	54656997	4098	5,0,0	236,410,317	28,31,11	853,450,362	235	326	4.8501770606659826e-20	1.0077016808e-18	0.029,0.0,0.0	0.044,0.087,0.04	-0.047
4577	gene:Solyc02g065080.2	NA	2	-	36248879	36249011	36255976	36256080	36248380	36248456	36256526	36256577	4577	2,6,3	13,38,25	14,4,12	67,37,17	253	281	7.981544001119457e-20	1.64951909356e-18	0.146,0.149,0.118	0.188,0.107,0.439	-0.107
3026	gene:Solyc08g076890.2	NA	8	+	60822457	60822499	60822508	60822646	60822313	60822373	60822748	60822769	3026	3,0,3	5,2,0	4,1,0	10,0,7	191	287	1.1459718846081785e-19	2.35587693752e-18	0.474,0.0,1.0	0.375,1.0,0.0	0.033
1389	gene:Solyc08g076890.2	NA	8	+	60822337	60822457	60822457	60822586	60822030	60822247	60822706	60822769	1389	3,4,0	0,0,1	5,0,6	3,0,0	269	278	1.3528229224785854e-19	2.76655829068e-18	1.0,1.0,0.0	0.633,NA,1.0	-0.15
1866	gene:Solyc08g076890.2	NA	8	+	60822313	60822442	60822457	60822508	60822030	60822232	60822625	60822682	1866	1,7,5	0,0,0	1,0,0	0,25,15	278	200	1.471056085430703e-19	2.9926797238e-18	1.0,1.0,1.0	1.0,0.0,0.0	0.667
2973	gene:Solyc08g076890.2	NA	8	+	60822457	60822499	60822508	60822661	60822313	60822379	60822748	60822769	2973	0,2,2	26,64,30	2,0,14	27,16,31	191	302	3.1044833951631087e-19	6.28295965881e-18	0.0,0.047,0.095	0.105,0.0,0.417	-0.127
4479	gene:Solyc08g060860.2	NA	8	-	45629697	45629954	45633124	45633289	45629039	45629127	45633406	45633556	4479	10,13,14	170,368,225	11,6,5	402,177,215	314	406	3.450650462691428e-19	6.94754675633e-18	0.071,0.044,0.074	0.034,0.042,0.029	0.028
4115	gene:Solyc03g093390.2	NA	3	-	54655790	54655965	54656034	54656144	54655131	54655685	54656737	54656997	4115	5,0,0	218,377,294	30,33,11	795,403,339	259	324	3.8598630956906135e-19	7.73160269321e-18	0.028,0.0,0.0	0.045,0.093,0.039	-0.05
54	gene:Solyc02g090910.2	NA	2	-	52389226	52389355	52389997	52390042	52388861	52388938	52390164	52390219	54	1,5,0	0,0,1	1,0,0	8,1,2	194	278	3.989335144528272e-19	7.95017503802e-18	1.0,1.0,0.0	0.152,0.0,0.0	0.616
4755	gene:Solyc10g045540.1	NA	10	+	34550560	34550704	34557468	34557591	34549919	34550002	34561244	34561427	4755	9,25,9	16,85,25	25,34,9	72,40,20	293	272	4.852455070049479e-19	9.62116218458e-18	0.343,0.214,0.25	0.244,0.441,0.295	-0.058
3745	gene:Solyc08g043170.2	NA	8	+	22893917	22894004	22894202	22894225	22893565	22893655	22894336	22894433	3745	219,366,244	18,30,28	617,318,201	47,24,6	236	172	5.998098730363462e-19	1.18326129499e-17	0.899,0.899,0.864	0.905,0.906,0.961	-0.037
2544	gene:Solyc08g076890.2	NA	8	+	60822364	60822457	60822457	60822577	60822304	60822313	60822706	60822769	2544	3,2,0	6,13,2	9,0,3	12,0,0	242	269	9.633191298922157e-19	1.89081634239e-17	0.357,0.146,0.0	0.455,NA,1.0	-0.56
2179	gene:Solyc08g076890.2	NA	8	+	60822313	60822412	60822457	60822508	60822030	60822232	60822583	60822769	2179	1,6,2	0,0,0	0,0,0	3,25,18	248	200	1.0008505681115362e-18	1.95466115952e-17	1.0,1.0,1.0	0.0,0.0,0.0	1.0
1575	gene:Solyc08g076890.2	NA	8	+	60822304	60822499	60822508	60822646	60822030	60822247	60822748	60822769	1575	306,893,485	5,3,0	756,98,316	20,0,25	344	287	1.1049809310007378e-18	2.13666114678e-17	0.981,0.996,1.0	0.969,1.0,0.913	0.032
4100	gene:Solyc03g093390.2	NA	3	-	54655788	54655965	54656034	54656144	54655131	54655685	54656737	54656997	4100	5,0,0	236,410,317	30,33,11	853,450,362	259	326	1.0995252501709889e-18	2.13666114678e-17	0.026,0.0,0.0	0.042,0.085,0.037	-0.046
3772	gene:Solyc11g072590.1	NA	11	+	55764843	55764993	55765076	55765205	55764293	55764385	55765321	55765401	3772	33,76,89	9,34,20	131,78,63	22,7,10	299	278	1.1508325576461318e-18	2.21436057644e-17	0.773,0.675,0.805	0.847,0.912,0.854	-0.12
606	gene:Solyc08g076890.2	NA	8	+	60822433	60822457	60822457	60822565	60822313	60822364	60822706	60822769	606	3,2,0	0,2,4	2,3,5	3,0,0	173	257	1.4712525904682258e-18	2.8170159894e-17	1.0,0.598,0.0	0.498,1.0,1.0	-0.3
4390	gene:Solyc02g094540.2	NA	2	+	55079134	55079230	55079351	55079444	55078929	55079025	55079560	55079656	4390	34,77,69	33,67,35	132,109,53	72,61,32	245	242	2.085001090861131e-18	3.97268988337e-17	0.504,0.532,0.661	0.644,0.638,0.621	-0.069
4735	gene:Solyc03g114170.2	NA	3	+	64182860	64182883	64183529	64183563	64182595	64182691	64185515	64186112	4735	0,8,8	0,14,7	6,6,0	15,9,9	172	183	2.580601099402395e-18	4.89312033702e-17	NA,0.378,0.549	0.299,0.415,0.0	0.226
652	gene:Solyc08g076890.2	NA	8	+	60822433	60822457	60822457	60822589	60822030	60822232	60822706	60822769	652	33,2,0	0,0,0	2,0,0	2,27,15	173	281	3.630815681468926e-18	6.85119132938e-17	1.0,1.0,NA	0.619,0.0,0.0	0.794
2674	gene:Solyc08g076890.2	NA	8	+	60822304	60822385	60822508	60822661	60822030	60822247	60822748	60822769	2674	0,16,6	26,335,29	5,0,26	188,16,130	230	302	3.702331139269665e-18	6.95255068749e-17	0.0,0.059,0.214	0.034,0.0,0.208	0.01
3747	gene:Solyc12g040810.1	NA	12	+	42548725	42548803	42549505	42549639	42548393	42548460	42549717	42549816	3747	0,1,2	46,158,86	4,4,1	162,119,65	227	283	4.223907080149937e-18	7.89405792108e-17	0.0,0.008,0.028	0.03,0.04,0.019	-0.018
4972	gene:Solyc08g006880.2	NA	8	-	1439181	1439256	1439733	1439799	1438448	1438556	1440771	1440828	4972	54,135,104	28,94,58	174,75,72	157,89,45	215	224	4.842600999179942e-18	9.00723785847e-17	0.668,0.599,0.651	0.536,0.468,0.625	0.096
4782	gene:Solyc03g111060.2	NA	3	+	61738282	61738405	61739177	61739228	61737915	61738183	61743792	61743896	4782	4,12,8	1,6,3	14,3,9	11,11,3	272	200	9.333031995004706e-18	1.72771672855e-16	0.746,0.595,0.662	0.483,0.167,0.688	0.222
4454	gene:Solyc01g106030.2	NA	1	+	94010143	94010326	94011449	94011531	94009712	94009846	94011764	94011872	4454	0,1,3	17,14,3	11,9,1	15,4,10	332	231	1.0799850615077893e-17	1.98982153314e-16	0.0,0.047,0.41	0.338,0.61,0.065	-0.185
3874	gene:Solyc11g073130.1	NA	11	+	56218386	56218522	56219405	56219482	56218161	56218215	56220377	56220445	3874	10,30,4	6,1,0	8,4,5	11,2,7	285	226	2.2347896215444172e-17	4.09816350317e-16	0.569,0.96,1.0	0.366,0.613,0.362	0.396
1867	gene:Solyc08g076890.2	NA	8	+	60822313	60822442	60822457	60822541	60822030	60822232	60822625	60822682	1867	1,7,5	0,0,1	1,0,0	0,25,15	278	233	3.248899019433271e-17	5.92999979902e-16	1.0,1.0,0.807	1.0,0.0,0.0	0.602
1865	gene:Solyc08g076890.2	NA	8	+	60822313	60822442	60822457	60822520	60822030	60822232	60822625	60822682	1865	1,7,5	0,0,1	1,0,0	0,25,15	278	212	4.2846301795437304e-17	7.78407696805e-16	1.0,1.0,0.792	1.0,0.0,0.0	0.597
3392	gene:Solyc08g076890.2	NA	8	+	60822313	60822433	60822457	60822559	60822030	60822232	60822706	60822769	3392	1,6,4	2,0,0	0,0,0	0,27,15	269	251	4.3249637900273056e-17	7.82097618697e-16	0.318,1.0,1.0	NA,0.0,0.0	0.773
4796	gene:Solyc04g076830.2	NA	4	-	61707004	61707060	61707702	61707761	61706862	61706924	61709090	61709236	4796	73,170,121	6,6,14	146,63,52	16,10,4	208	205	4.996827585791756e-17	8.99428965443e-16	0.923,0.965,0.895	0.9,0.861,0.928	0.031
2058	gene:Solyc08g076890.2	NA	8	+	60822364	60822517	60822541	60822646	60822030	60822241	60822748	60822769	2058	17,94,33	5,0,0	54,8,17	9,0,4	302	254	8.234341867518566e-17	1.47538253828e-15	0.741,1.0,1.0	0.835,1.0,0.781	0.042
622	gene:Solyc08g076890.2	NA	8	+	60822433	60822457	60822457	60822499	60822313	60822379	60822706	60822769	622	3,5,0	0,2,2	6,0,0	2,0,14	173	191	1.1864598300934678e-16	2.11612424491e-15	1.0,0.734,0.0	0.768,NA,0.0	0.194
3382	gene:Solyc08g076890.2	NA	8	+	60822313	60822433	60822457	60822499	60822030	60822232	60822706	60822769	3382	1,6,4	0,0,0	0,0,0	0,25,15	269	191	1.3674834072172325e-16	2.42790463118e-15	1.0,1.0,1.0	NA,0.0,0.0	1.0
4108	gene:Solyc03g093390.2	NA	3	-	54655761	54655965	54656034	54656120	54655131	54655685	54656737	54656997	4108	5,0,0	344,658,458	28,31,11	1210,718,530	235	353	1.5991685524212268e-16	2.82640378541e-15	0.021,0.0,0.0	0.034,0.061,0.03	-0.035
3861	gene:Solyc11g039950.1	NA	11	-	40563512	40563698	40567599	40567679	40563334	40563382	40569929	40570089	3861	0,2,3	6,17,10	7,6,0	19,26,4	229	335	1.6681563903901442e-16	2.93505354093e-15	0.0,0.147,0.305	0.35,0.252,0.0	-0.05
4798	gene:Solyc04g076830.2	NA	4	-	61707004	61707060	61707702	61707748	61706862	61706924	61709090	61709236	4798	26,64,39	6,6,14	50,21,20	16,10,4	195	205	2.2715259910074504e-16	3.97873565959e-15	0.82,0.918,0.745	0.767,0.688,0.84	0.063
218	gene:Solyc08g076890.2	NA	8	+	60822457	60822484	60822508	60822586	60822304	60822373	60822694	60822769	218	3,0,2	0,2,0	2,1,0	5,0,0	176	227	2.4185086470199154e-16	4.21727445324e-15	1.0,0.0,1.0	0.34,1.0,NA	-0.003
4050	gene:Solyc07g053610.2	NA	7	+	62038662	62038866	62039396	62039585	62038001	62038081	62039693	62040101	4050	2,0,0	2,2,0	6,0,4	1,4,0	353	338	2.827022847797253e-16	4.90771166378e-15	0.489,0.0,NA	0.852,0.0,1.0	-0.373
4763	gene:Solyc07g008150.2	NA	7	-	2854975	2855045	2855138	2855337	2853467	2853737	2856093	2857133	4763	7,30,12	2,7,0	19,11,7	1,3,0	348	219	3.789632212583806e-16	6.5496917798e-15	0.688,0.73,1.0	0.923,0.698,1.0	-0.068
3388	gene:Solyc08g076890.2	NA	8	+	60822313	60822433	60822457	60822565	60822030	60822232	60822706	60822769	3388	1,6,4	0,0,2	0,0,0	3,27,15	269	257	4.030800286221414e-16	6.93581758501e-15	1.0,1.0,0.656	0.0,0.0,0.0	0.885
4846	gene:Solyc02g066950.2	NA	2	+	37205310	37205489	37206885	37207012	37204361	37204406	37207707	37207823	4846	6,1,0	9,35,11	2,1,0	53,37,22	328	276	5.48609615596332e-16	9.39854894087e-15	0.359,0.023,0.0	0.031,0.022,0.0	0.11
1880	gene:Solyc08g076890.2	NA	8	+	60822313	60822457	60822457	60822589	60822030	60822232	60822706	60822769	1880	10,28,9	0,0,0	16,0,11	2,27,15	293	281	6.783172246599804e-16	1.15698999106e-14	1.0,1.0,1.0	0.885,0.0,0.413	0.567
4053	gene:Solyc05g054550.2	NA	5	+	64448006	64448076	64448770	64448975	64446770	64447015	64449101	64449199	4053	12,60,13	2,6,1	79,94,42	5,4,0	219	354	9.49464294250092e-16	1.61243805797e-14	0.907,0.942,0.955	0.962,0.974,1.0	-0.044
3955	gene:Solyc07g052670.2	NA	7	-	61117582	61117681	61117681	61117729	61116909	61116987	61118926	61118989	3955	16,32,13	1,15,6	17,18,12	6,2,2	197	248	1.3026908865946173e-15	2.20273186279e-14	0.953,0.729,0.732	0.781,0.919,0.883	-0.056
4394	gene:Solyc01g112290.2	NA	1	+	98358812	98358934	98359234	98359417	98353985	98354104	98362364	98362483	4394	60,146,77	73,149,56	225,169,77	255,196,107	271	332	1.3147290141727203e-15	2.21350496955e-14	0.502,0.546,0.627	0.519,0.514,0.469	0.058
4845	gene:Solyc02g066950.2	NA	2	+	37205310	37205489	37206880	37207012	37204361	37204406	37207707	37207823	4845	6,1,0	9,36,11	2,1,0	53,37,22	328	281	2.0218725211060195e-15	3.3894566813e-14	0.364,0.023,0.0	0.031,0.023,0.0	0.111
600	gene:Solyc08g076890.2	NA	8	+	60822433	60822457	60822484	60822643	60822313	60822364	60822706	60822769	600	3,2,0	134,533,197	2,3,5	345,66,235	173	308	2.1805381081590346e-15	3.63982130362e-14	0.038,0.007,0.0	0.01,0.075,0.036	-0.025
3765	gene:Solyc05g042120.2	NA	5	+	54971545	54971631	54978088	54978152	54971380	54971446	54979215	54979428	3765	13,24,14	18,33,25	35,21,19	36,24,17	235	213	2.6749293390304197e-15	4.44607404181e-14	0.396,0.397,0.337	0.468,0.442,0.503	-0.094
4110	gene:Solyc03g093390.2	NA	3	-	54655761	54655965	54656034	54656144	54655131	54655685	54656737	54656997	4110	5,0,0	344,658,458	30,33,11	1210,718,530	259	353	3.0108142975317194e-15	4.98315281617e-14	0.019,0.0,0.0	0.033,0.059,0.028	-0.034
4508	gene:Solyc04g016130.2	NA	4	-	6857533	6857586	6858132	6858365	6857257	6857376	6858545	6858727	4508	0,8,2	7,2,3	16,5,3	8,5,2	382	202	6.551060292936101e-15	1.07968107613e-13	0.0,0.679,0.261	0.514,0.346,0.442	-0.121
57	gene:Solyc02g090910.2	NA	2	-	52389226	52389346	52389997	52390042	52388861	52388938	52390164	52390219	57	1,5,0	0,0,2	1,0,0	8,2,2	194	269	7.633325568706194e-15	1.25276343157e-13	1.0,1.0,0.0	0.148,0.0,0.0	0.617
1881	gene:Solyc08g076890.2	NA	8	+	60822313	60822457	60822457	60822499	60822030	60822232	60822706	60822769	1881	10,28,9	0,0,0	16,0,11	0,25,15	293	191	7.753756688293098e-15	1.26720391734e-13	1.0,1.0,1.0	1.0,0.0,0.323	0.559
4151	gene:Solyc07g043240.2	NA	7	-	56882208	56882468	56883257	56883457	56881878	56882133	56884021	56884193	4151	8,15,12	49,131,71	32,17,16	144,150,45	349	409	1.1301604450882997e-14	1.83933612438e-13	0.161,0.118,0.165	0.207,0.117,0.294	-0.058
3939	gene:Solyc08g006060.2	NA	8	-	821847	821954	822137	822266	820105	820231	823575	823843	3939	2,1,2	0,1,0	1,0,1	8,4,0	278	256	3.316504371527268e-14	5.37521413908e-13	1.0,0.479,1.0	0.103,0.0,1.0	0.459
2891	gene:Solyc08g076890.2	NA	8	+	60822304	60822379	60822433	60822457	60822030	60822247	60822706	60822769	2891	0,15,6	3,2,0	6,0,26	3,0,0	224	173	3.3525238676165255e-14	5.41113976319e-13	0.0,0.853,1.0	0.607,NA,1.0	-0.186
5131	gene:Solyc05g052630.2	NA	5	-	62847187	62847237	62847812	62847932	62846079	62846323	62849168	62849284	5131	10,27,18	30,54,58	34,21,13	133,60,55	269	199	3.397019019868735e-14	5.46039353564e-13	0.198,0.27,0.187	0.159,0.206,0.149	0.047
3342	gene:Solyc08g076890.2	NA	8	+	60822433	60822586	60822625	60822634	60822337	60822364	60822706	60822769	3342	30,83,39	94,291,154	41,12,39	255,45,123	302	158	4.3087494479305e-14	6.89753087853e-13	0.143,0.13,0.117	0.078,0.122,0.142	0.016
2731	gene:Solyc08g076890.2	NA	8	+	60822304	60822385	60822433	60822457	60822030	60822247	60822706	60822769	2731	0,16,6	3,2,0	5,0,26	3,0,0	230	173	4.796852964362481e-14	7.64755415461e-13	0.0,0.857,1.0	0.556,NA,1.0	-0.159
1133	gene:Solyc08g076890.2	NA	8	+	60822304	60822457	60822484	60822634	60822030	60822247	60822706	60822769	1133	43,53,17	59,117,55	87,11,42	109,23,63	302	299	5.3884721213862263e-14	8.55584231957e-13	0.419,0.31,0.234	0.441,0.321,0.398	-0.066
653	gene:Solyc08g076890.2	NA	8	+	60822433	60822457	60822457	60822499	60822030	60822232	60822706	60822769	653	33,2,0	0,0,0	2,0,0	0,25,15	173	191	5.61068006933046e-14	8.87259771288e-13	1.0,1.0,NA	1.0,0.0,0.0	0.667
5115	gene:Solyc09g092450.2	NA	9	-	71540512	71540631	71541479	71541644	71539209	71539359	71542630	71542718	5115	7,18,3	25,39,36	9,8,4	52,41,27	314	268	5.919071029352049e-14	9.32253687123e-13	0.193,0.283,0.066	0.129,0.143,0.112	0.053
2546	gene:Solyc08g076890.2	NA	8	+	60822364	60822457	60822457	60822565	60822304	60822313	60822706	60822769	2546	3,2,0	4,8,2	9,0,3	10,0,0	242	257	6.888166436453008e-14	1.080529241e-12	0.443,0.21,0.0	0.489,NA,1.0	-0.527
3839	gene:Solyc04g049690.2	NA	4	-	43055656	43055758	43058951	43059148	43055255	43055528	43059522	43059663	3839	3,16,8	12,13,7	11,21,5	41,25,9	346	251	8.327303432823555e-14	1.29587439078e-12	0.154,0.472,0.453	0.163,0.379,0.287	0.083
536	gene:Solyc08g076890.2	NA	8	+	60822433	60822457	60822583	60822643	60822304	60822382	60822706	60822769	536	3,8,0	0,1,0	2,0,0	1,1,0	173	209	8.296101906885793e-14	1.29587439078e-12	1.0,0.906,NA	0.707,0.0,NA	0.6
4766	gene:Solyc01g096710.2	NA	1	-	87730242	87730319	87730756	87730882	87728267	87728375	87731292	87731386	4766	7,15,3	0,5,0	30,20,10	0,3,0	275	226	1.0066028821647658e-13	1.56023446736e-12	1.0,0.711,1.0	1.0,0.846,1.0	-0.045
3984	gene:Solyc06g011530.2	NA	6	+	8021721	8021813	8022157	8022224	8020684	8020772	8022451	8022497	3984	3,19,9	31,43,27	15,15,4	104,47,24	241	216	1.0451557496626813e-13	1.61358828387e-12	0.08,0.284,0.23	0.114,0.222,0.13	0.043
3737	gene:Solyc11g005590.1	NA	11	+	448263	448342	448622	448681	448039	448184	448970	449364	3737	47,75,50	19,67,22	94,45,37	45,13,24	228	208	1.9851942872428402e-13	3.05282239605e-12	0.693,0.505,0.675	0.656,0.759,0.584	-0.042
4769	gene:Solyc01g096710.2	NA	1	-	87730030	87730096	87730242	87730319	87728267	87728375	87731292	87731386	4769	0,5,0	13,36,24	0,3,0	68,47,24	226	215	2.313873348902383e-13	3.54430952973e-12	0.0,0.117,0.0	0.0,0.057,0.0	0.02
2	gene:Solyc01g090200.2	NA	1	+	83832838	83832975	83834340	83834407	83832410	83832507	83835003	83835067	2	2,4,1	0,2,0	1,1,0	11,12,1	286	216	3.11137302007141e-13	4.74727461578e-12	1.0,0.602,1.0	0.064,0.059,0.0	0.826
2551	gene:Solyc08g076890.2	NA	8	+	60822364	60822457	60822457	60822586	60822304	60822313	60822706	60822769	2551	3,2,0	4,9,1	9,0,3	7,0,0	242	278	4.709662679212253e-13	7.15795425097e-12	0.463,0.203,0.0	0.596,NA,1.0	-0.576
4121	gene:Solyc05g015710.2	NA	5	-	11757559	11757649	11757799	11757841	11755996	11756260	11758143	11758617	4121	2,10,0	2,5,7	4,1,0	3,5,0	191	239	4.9459650014154e-13	7.48796096726e-12	0.556,0.714,0.0	0.625,0.2,NA	0.011
2592	gene:Solyc08g076890.2	NA	8	+	60822304	60822433	60822433	60822457	60822030	60822247	60822706	60822769	2592	0,21,8	3,2,0	5,0,29	3,0,0	278	173	5.010555549551237e-13	7.5564594504e-12	0.0,0.867,1.0	0.509,NA,1.0	-0.132
2828	gene:Solyc08g076890.2	NA	8	+	60822313	60822373	60822457	60822589	60822030	60822232	60822706	60822769	2828	0,2,3	0,0,0	0,0,0	2,27,15	209	281	6.649298989667555e-13	9.98929302063e-12	NA,1.0,1.0	0.0,0.0,0.0	1.0
5126	gene:Solyc06g053160.2	NA	6	-	35886649	35886808	35889202	35889503	35886016	35886312	35890898	35891231	5126	45,194,108	109,143,120	214,166,94	222,135,94	450	308	6.952405448825399e-13	1.04046343613e-11	0.22,0.481,0.381	0.398,0.457,0.406	-0.06
4393	gene:Solyc01g112290.2	NA	1	+	98358812	98358934	98359234	98359448	98353985	98354104	98362364	98362483	4393	60,146,77	8,20,14	225,169,77	55,44,18	271	363	7.167798522474493e-13	1.06860385606e-11	0.909,0.907,0.88	0.846,0.837,0.851	0.054
797	gene:Solyc08g076890.2	NA	8	+	60822313	60822385	60822457	60822589	60822030	60822232	60822706	60822769	797	0,4,1	0,0,0	0,0,0	2,27,15	221	281	7.999138366503331e-13	1.18800891481e-11	NA,1.0,1.0	0.0,0.0,0.0	1.0
817	gene:Solyc08g076890.2	NA	8	+	60822313	60822385	60822457	60822586	60822030	60822232	60822748	60822769	817	0,4,1	0,0,0	0,0,0	0,27,15	221	278	8.263746898696299e-13	1.22265891615e-11	NA,1.0,1.0	NA,0.0,0.0	1.0
2839	gene:Solyc08g076890.2	NA	8	+	60822313	60822373	60822457	60822559	60822030	60822232	60822706	60822769	2839	0,2,3	2,0,0	0,0,0	0,27,15	209	251	9.35617811093815e-13	1.37906534722e-11	0.0,1.0,1.0	NA,0.0,0.0	0.667
4824	gene:Solyc11g072970.1	NA	11	-	56119416	56119499	56119747	56119804	56118457	56118516	56120379	56120454	4824	12,19,31	28,45,21	28,22,14	54,39,41	206	232	1.0982332607385267e-12	1.61266884077e-11	0.326,0.322,0.624	0.369,0.388,0.278	0.079
808	gene:Solyc08g076890.2	NA	8	+	60822313	60822385	60822457	60822559	60822030	60822232	60822706	60822769	808	0,4,1	2,0,0	0,0,0	0,27,15	221	251	1.1348835666125269e-12	1.66024539745e-11	0.0,1.0,1.0	NA,0.0,0.0	0.667
812	gene:Solyc08g076890.2	NA	8	+	60822313	60822385	60822457	60822541	60822030	60822232	60822748	60822769	812	0,4,1	0,0,0	0,0,0	3,25,15	221	233	1.5173756693414286e-12	2.21151841957e-11	NA,1.0,1.0	0.0,0.0,0.0	1.0
29	gene:Solyc01g091070.2	NA	1	+	84792536	84792584	84792618	84792740	84792192	84792268	84794086	84794186	29	60,108,82	30,42,40	158,83,59	79,71,39	197	271	1.5607310346112968e-12	2.26625108594e-11	0.733,0.78,0.738	0.733,0.617,0.675	0.075
4228	gene:Solyc07g008240.2	NA	7	-	2966600	2966673	2967536	2967637	2965696	2966071	2967758	2967964	4228	1,1,0	0,3,4	2,2,0	3,1,0	250	222	1.7273219799355469e-12	2.49088188782e-11	1.0,0.228,0.0	0.372,0.64,NA	-0.097
4767	gene:Solyc01g096710.2	NA	1	-	87730242	87730319	87730791	87730882	87728267	87728375	87731292	87731386	4767	5,11,3	0,5,0	18,10,5	0,3,0	240	226	1.728184822324985e-12	2.49088188782e-11	1.0,0.674,1.0	1.0,0.758,1.0	-0.028
4064	gene:Solyc06g054140.2	NA	6	+	36965177	36965257	36965487	36965575	36963980	36964025	36967925	36968169	4064	1,4,4	0,12,0	4,3,0	4,3,0	229	237	1.8679959330479033e-12	2.68249710091e-11	1.0,0.256,1.0	0.509,0.509,NA	0.243
4691	gene:Solyc05g005620.2	NA	5	-	437775	437841	438138	438178	437392	437646	438412	438472	4691	0,2,1	6,6,0	0,5,0	8,3,1	189	215	1.8754200842560385e-12	2.68329335132e-11	0.0,0.275,1.0	0.0,0.655,0.0	0.207
813	gene:Solyc08g076890.2	NA	8	+	60822313	60822385	60822457	60822520	60822030	60822232	60822748	60822769	813	0,4,1	0,0,0	0,0,0	0,25,15	221	212	2.0609447070797357e-12	2.93797446199e-11	NA,1.0,1.0	NA,0.0,0.0	1.0
821	gene:Solyc08g076890.2	NA	8	+	60822313	60822385	60822457	60822517	60822030	60822232	60822748	60822769	821	0,4,1	0,0,0	0,0,0	0,25,15	221	209	2.1604060009449418e-12	3.06856212352e-11	NA,1.0,1.0	NA,0.0,0.0	1.0
1628	gene:Solyc08g076890.2	NA	8	+	60822313	60822382	60822457	60822508	60822030	60822232	60822583	60822769	1628	0,4,1	0,0,0	0,0,0	3,25,18	218	200	2.2653201181739076e-12	3.20592042811e-11	NA,1.0,1.0	0.0,0.0,0.0	1.0
2829	gene:Solyc08g076890.2	NA	8	+	60822313	60822373	60822457	60822499	60822030	60822232	60822706	60822769	2829	0,2,3	0,0,0	0,0,0	0,25,15	209	191	2.3784965555400196e-12	3.35393774222e-11	NA,1.0,1.0	NA,0.0,0.0	1.0
798	gene:Solyc08g076890.2	NA	8	+	60822313	60822385	60822457	60822499	60822030	60822232	60822706	60822769	798	0,4,1	0,0,0	0,0,0	0,25,15	221	191	2.9260668547343372e-12	4.09649359663e-11	NA,1.0,1.0	NA,0.0,0.0	1.0
819	gene:Solyc08g076890.2	NA	8	+	60822313	60822385	60822457	60822499	60822030	60822232	60822748	60822769	819	0,4,1	0,0,0	0,0,0	0,25,15	221	191	2.9260668547343372e-12	4.09649359663e-11	NA,1.0,1.0	NA,0.0,0.0	1.0
4573	gene:Solyc01g100820.2	NA	1	-	90746643	90746853	90748156	90748404	90745817	90746025	90749334	90749424	4573	84,178,95	74,175,121	218,190,104	333,232,99	397	359	3.233910366371412e-12	4.51130496109e-11	0.507,0.479,0.415	0.372,0.425,0.487	0.039
2418	gene:Solyc08g076890.2	NA	8	+	60822304	60822424	60822433	60822457	60822030	60822247	60822706	60822769	2418	0,19,8	3,2,0	5,0,27	3,0,0	269	173	4.327751859505679e-12	6.01572909723e-11	0.0,0.859,1.0	0.517,NA,1.0	-0.139
648	gene:Solyc08g076890.2	NA	8	+	60822433	60822457	60822457	60822589	60822030	60822232	60822730	60822769	648	30,10,0	0,0,5	12,0,0	0,27,15	173	281	4.491322624916119e-12	6.22095963579e-11	1.0,1.0,0.0	1.0,0.0,0.0	0.333
4104	gene:Solyc03g093390.2	NA	3	-	54655765	54655965	54656034	54656150	54655131	54655685	54656737	54656997	4104	11,5,2	690,1337,941	47,39,18	2578,1605,1014	265	349	5.159060185721068e-12	7.12059684997e-11	0.021,0.005,0.003	0.023,0.031,0.023	-0.016
4157	gene:Solyc04g079070.2	NA	4	-	63652099	63652145	63652467	63652591	63651691	63651958	63652721	63652793	4157	4,14,1	22,30,10	15,5,9	32,17,12	273	195	5.535769070392567e-12	7.61363168625e-11	0.115,0.25,0.067	0.251,0.174,0.349	-0.114
220	gene:Solyc08g076890.2	NA	8	+	60822457	60822484	60822508	60822634	60822304	60822373	60822706	60822769	220	3,0,2	0,4,2	2,1,0	13,0,0	176	275	6.583808413333638e-12	9.02328268859e-11	1.0,0.0,0.61	0.194,1.0,NA	-0.06
4561	gene:Solyc02g087090.2	NA	2	+	49612993	49613143	49613210	49613347	49612637	49612901	49613437	49613651	4561	71,199,100	47,190,98	226,130,74	266,302,83	299	286	8.545095200482378e-12	1.16703293193e-10	0.591,0.5,0.494	0.448,0.292,0.46	0.128
3293	gene:Solyc08g076890.2	NA	8	+	60822313	60822379	60822457	60822589	60822030	60822232	60822706	60822769	3293	0,3,1	0,0,0	1,0,0	2,27,15	215	281	9.984907761784425e-12	1.35892159295e-10	NA,1.0,1.0	0.395,0.0,0.0	0.868
3845	gene:Solyc04g049690.2	NA	4	-	43055656	43055681	43058951	43059148	43055255	43055528	43059522	43059663	3845	3,16,8	3,3,2	11,21,5	13,4,3	346	174	1.1543460424603297e-11	1.56558182009e-10	0.335,0.728,0.668	0.299,0.725,0.456	0.084
5082	gene:Solyc12g099890.1	NA	12	-	66839819	66839854	66839858	66839894	66839677	66839731	66839983	66840043	5082	12,20,18	4,13,1	42,18,19	21,15,9	185	184	1.181215301537318e-11	1.59647991966e-10	0.749,0.605,0.947	0.665,0.544,0.677	0.138
4251	gene:Solyc10g083710.1	NA	10	+	63474563	63474657	63475274	63475317	63473386	63473585	63475705	63475828	4251	3,19,18	1,2,3	28,16,5	6,7,0	243	192	1.3932647394523638e-11	1.87658347321e-10	0.703,0.882,0.826	0.787,0.644,1.0	-0.007
3183	gene:Solyc08g076890.2	NA	8	+	60822337	60822499	60822508	60822694	60822030	60822247	60822748	60822769	3183	29,86,72	536,1479,677	88,13,7	1274,248,539	311	335	1.4385703752438863e-11	1.93094703976e-10	0.055,0.059,0.103	0.069,0.053,0.014	0.027
1118	gene:Solyc08g076890.2	NA	8	+	60822304	60822457	60822508	60822634	60822030	60822247	60822706	60822769	1118	43,53,17	0,7,2	87,11,42	11,0,6	302	275	1.4858155945302184e-11	1.98753277816e-10	1.0,0.873,0.886	0.878,1.0,0.864	0.006
77	gene:Solyc12g007210.1	NA	12	-	1634776	1634841	1634947	1635011	1634637	1634703	1635189	1635299	77	0,9,3	6,19,12	18,10,5	13,6,5	213	214	1.6500986615545217e-11	2.19975609967e-10	0.0,0.322,0.201	0.582,0.626,0.501	-0.395
5041	gene:Solyc07g026960.2	NA	7	+	32803820	32803889	32804500	32804604	32803609	32803715	32804793	32805228	5041	113,173,83	24,49,26	201,150,101	53,24,20	218	253	1.6923114215535123e-11	2.24835660292e-10	0.845,0.804,0.787	0.815,0.879,0.854	-0.037
3377	gene:Solyc08g076890.2	NA	8	+	60822313	60822433	60822457	60822577	60822030	60822232	60822706	60822769	3377	1,6,4	2,3,2	0,0,0	5,27,15	269	269	2.3330461686237805e-11	3.08911129988e-10	0.333,0.667,0.667	0.0,0.0,0.0	0.556
4035	gene:Solyc08g006600.2	NA	8	-	1193044	1193090	1194351	1194379	1190140	1190280	1194491	1194534	4035	0,4,2	4,9,3	6,3,2	12,1,3	177	195	2.49008607379006e-11	3.28590412305e-10	0.0,0.329,0.423	0.355,0.768,0.423	-0.265
4263	gene:Solyc01g067720.2	NA	1	-	76662607	76662659	76663044	76663123	76662395	76662457	76663242	76663454	4263	4,5,2	5,4,13	3,2,1	14,8,0	228	201	2.6825858920704583e-11	3.52800690048e-10	0.414,0.524,0.119	0.159,0.181,1.0	-0.094
3294	gene:Solyc08g076890.2	NA	8	+	60822313	60822379	60822457	60822499	60822030	60822232	60822706	60822769	3294	0,3,1	0,0,0	1,0,0	0,25,15	215	191	3.471066334664016e-11	4.5496594306e-10	NA,1.0,1.0	1.0,0.0,0.0	0.667
4304	gene:Solyc12g019060.1	NA	12	+	9074468	9074587	9074802	9074934	9073981	9074391	9075255	9076116	4304	3,6,0	12,18,12	15,7,1	36,14,8	268	281	3.723373637346442e-11	4.86404596237e-10	0.208,0.259,0.0	0.304,0.344,0.116	-0.099
3391	gene:Solyc08g076890.2	NA	8	+	60822313	60822433	60822457	60822541	60822030	60822232	60822706	60822769	3391	1,6,4	0,4,2	0,0,0	1,25,15	269	233	3.909266849980056e-11	5.08986543867e-10	1.0,0.565,0.634	0.0,0.0,0.0	0.733
2638	gene:Solyc08g076890.2	NA	8	+	60822304	60822484	60822484	60822634	60822030	60822247	60822706	60822769	2638	266,779,390	59,117,55	652,85,294	109,23,63	329	299	4.177996522691031e-11	5.42167920852e-10	0.804,0.858,0.866	0.845,0.771,0.809	0.034
4741	gene:Solyc06g075080.2	NA	6	-	46580777	46580877	46581446	46581551	46579919	46580012	46581722	46581863	4741	17,47,33	92,112,101	54,48,22	183,83,56	254	249	4.328172741196766e-11	5.59796116792e-10	0.153,0.291,0.243	0.224,0.362,0.278	-0.059
2523	gene:Solyc08g076890.2	NA	8	+	60822364	60822457	60822457	60822541	60822030	60822241	60822706	60822769	2523	3,2,0	0,4,2	3,0,3	1,0,0	242	233	4.696210364125842e-11	6.05146149791e-10	1.0,0.325,0.0	0.743,NA,1.0	-0.43
4350	gene:Solyc10g005310.2	NA	10	-	226636	226652	226657	226728	226487	226547	226816	226887	4350	16,46,19	0,3,2	66,46,13	8,8,2	220	165	4.709790822742685e-11	6.05146149791e-10	1.0,0.92,0.877	0.861,0.812,0.83	0.098
4694	gene:Solyc05g005620.2	NA	5	-	437775	437841	438412	438498	437392	437646	439017	439585	4694	31,46,46	7,6,0	76,41,35	5,3,1	235	215	4.768502551267485e-11	6.10681015254e-10	0.802,0.875,1.0	0.933,0.926,0.97	-0.051
4719	gene:Solyc08g065640.2	NA	8	-	53845885	53845955	53847929	53847979	53845582	53845640	53849550	53849631	4719	10,66,32	44,73,48	70,38,26	112,102,55	199	219	5.081687108073724e-11	6.48662413207e-10	0.2,0.499,0.423	0.408,0.291,0.342	0.027
2361	gene:Solyc08g076890.2	NA	8	+	60822313	60822319	60822457	60822586	60822030	60822232	60822694	60822769	2361	0,2,1	0,0,0	0,0,0	0,27,16	155	278	6.800578337314157e-11	8.65246221028e-10	NA,1.0,1.0	NA,0.0,0.0	1.0
5069	gene:Solyc01g103020.2	NA	1	+	91690985	91691040	91691163	91691232	91690652	91690721	91691313	91691430	5069	0,10,3	3,1,4	9,13,9	3,3,3	204	218	7.353713609626782e-11	9.32584589584e-10	0.0,0.914,0.445	0.762,0.822,0.762	-0.329
4525	gene:Solyc02g084920.2	NA	2	-	47973492	47973569	47975380	47975404	47973312	47973373	47976426	47976534	4525	0,0,0	4,2,0	4,2,0	0,0,1	173	226	7.759082497062689e-11	9.80808292347e-10	0.0,0.0,NA	1.0,1.0,0.0	-0.667
4729	gene:Solyc04g079090.2	NA	4	-	63677277	63677364	63677701	63677757	63677125	63677198	63679187	63679261	4729	49,67,60	5,21,7	66,59,29	35,21,11	205	236	8.157516272620142e-11	1.02784705035e-09	0.919,0.786,0.908	0.685,0.764,0.752	0.137
76	gene:Solyc11g068990.1	NA	11	+	53565414	53565481	53566025	53566091	53564578	53564592	53566443	53566537	76	2,11,8	2,11,3	11,16,1	17,37,12	216	215	8.515068454525514e-11	1.06944879046e-09	0.499,0.499,0.726	0.392,0.301,0.077	0.318
3189	gene:Solyc08g076890.2	NA	8	+	60822337	60822499	60822508	60822634	60822030	60822247	60822748	60822769	3189	29,86,72	0,3,0	88,13,7	8,0,6	311	275	9.9445175702211e-11	1.2449771035e-09	1.0,0.962,1.0	0.907,1.0,0.508	0.182
2490	gene:Solyc08g076890.2	NA	8	+	60822457	60822577	60822625	60822646	60822030	60822241	60822748	60822769	2490	0,0,0	1,0,4	6,0,1	0,0,0	269	170	1.0084785955180371e-10	1.25850395977e-09	0.0,NA,0.0	1.0,NA,1.0	-1.0
260	gene:Solyc08g076890.2	NA	8	+	60822313	60822346	60822457	60822586	60822030	60822232	60822748	60822769	260	0,2,1	0,0,0	0,0,0	0,27,15	182	278	1.0529003261239709e-10	1.30975435473e-09	NA,1.0,1.0	NA,0.0,0.0	1.0
3716	gene:Solyc03g006190.2	NA	3	-	828092	828129	831143	831348	827854	827920	831890	832088	3716	44,63,45	2,6,2	102,46,41	4,1,2	354	186	1.2085387402894592e-10	1.49858803796e-09	0.92,0.847,0.922	0.931,0.96,0.915	-0.039
4640	gene:Solyc09g018370.2	NA	9	+	14546812	14546849	14546884	14546931	14546621	14546741	14547018	14547220	4640	16,17,9	7,11,15	7,9,2	24,16,15	186	196	1.288247649194128e-10	1.592371936e-09	0.707,0.62,0.387	0.235,0.372,0.123	0.328
632	gene:Solyc08g076890.2	NA	8	+	60822433	60822457	60822457	60822589	60822313	60822379	60822706	60822769	632	3,5,0	0,3,4	6,0,0	9,0,16	173	281	1.2976959148386192e-10	1.59899061305e-09	1.0,0.73,0.0	0.52,NA,0.0	0.317
3248	gene:Solyc08g076890.2	NA	8	+	60822313	60822364	60822457	60822586	60822030	60822232	60822748	60822769	3248	0,2,1	0,0,0	0,0,0	0,27,15	200	278	1.3870350683009448e-10	1.70369779144e-09	NA,1.0,1.0	NA,0.0,0.0	1.0
5022	gene:Solyc04g071120.2	NA	4	-	58036124	58036202	58036923	58037034	58035025	58035136	58037168	58037266	5022	2,18,14	23,27,24	27,25,17	65,32,9	260	227	1.4096446442466994e-10	1.72604137317e-09	0.071,0.368,0.337	0.266,0.406,0.623	-0.173
3029	gene:Solyc08g076890.2	NA	8	+	60822457	60822499	60822508	60822607	60822313	60822373	60822748	60822769	3029	3,0,3	0,2,0	4,1,0	5,0,0	191	248	1.5775207831217147e-10	1.9255613059e-09	1.0,0.0,1.0	0.51,1.0,NA	-0.088
2844	gene:Solyc08g076890.2	NA	8	+	60822313	60822373	60822457	60822586	60822030	60822232	60822694	60822769	2844	0,2,1	0,0,0	0,0,0	0,27,16	209	278	1.614059270600292e-10	1.96402352367e-09	NA,1.0,1.0	NA,0.0,0.0	1.0
255	gene:Solyc08g076890.2	NA	8	+	60822313	60822346	60822457	60822541	60822030	60822232	60822748	60822769	255	0,2,1	0,0,0	0,0,0	3,25,15	182	233	1.717303703239348e-10	2.08316405741e-09	NA,1.0,1.0	0.0,0.0,0.0	1.0
1110	gene:Solyc08g076890.2	NA	8	+	60822304	60822457	60822457	60822541	60822030	60822247	60822706	60822769	1110	43,53,17	0,4,2	87,11,42	4,0,0	302	233	1.8942402340407505e-10	2.29068184339e-09	1.0,0.911,0.868	0.944,1.0,1.0	-0.055
4560	gene:Solyc05g006490.2	NA	5	-	1115288	1116113	1116584	1116827	1114485	1115148	1117301	1117445	4560	4,16,8	497,982,666	31,13,13	1605,1220,590	392	974	1.901851934298053e-10	2.29278816524e-09	0.02,0.039,0.029	0.046,0.026,0.052	-0.012
2360	gene:Solyc08g076890.2	NA	8	+	60822313	60822319	60822457	60822499	60822030	60822232	60822694	60822769	2360	0,2,1	0,0,0	0,0,0	5,25,15	155	191	1.9267190448666396e-10	2.31561987362e-09	NA,1.0,1.0	0.0,0.0,0.0	1.0
4587	gene:Solyc01g111130.2	NA	1	-	97502569	97502697	97503415	97503540	97502007	97502478	97504776	97505146	4587	1,17,7	16,29,15	36,28,16	45,43,27	274	277	1.9643744610665458e-10	2.35363394016e-09	0.059,0.372,0.321	0.447,0.397,0.375	-0.156
4069	gene:Solyc08g076510.2	NA	8	-	60502264	60502408	60502408	60502466	60500469	60501190	60503825	60504136	4069	1,6,0	2,0,2	3,4,7	0,3,0	207	293	2.1572041055167192e-10	2.57677040861e-09	0.414,1.0,0.0	1.0,0.654,1.0	-0.413
256	gene:Solyc08g076890.2	NA	8	+	60822313	60822346	60822457	60822520	60822030	60822232	60822748	60822769	256	0,2,1	0,0,0	0,0,0	0,25,15	182	212	2.2894843976000342e-10	2.71815381673e-09	NA,1.0,1.0	NA,0.0,0.0	1.0
3243	gene:Solyc08g076890.2	NA	8	+	60822313	60822364	60822457	60822541	60822030	60822232	60822748	60822769	3243	0,2,1	0,0,0	0,0,0	3,25,15	200	233	2.288481464204345e-10	2.71815381673e-09	NA,1.0,1.0	0.0,0.0,0.0	1.0
4630	gene:Solyc07g005000.2	NA	7	+	33108	33184	33224	33252	32717	32765	33321	33417	4630	7,21,10	9,13,4	44,25,9	10,12,12	225	177	2.323019781768501e-10	2.74961068715e-09	0.38,0.56,0.663	0.776,0.621,0.371	-0.055
264	gene:Solyc08g076890.2	NA	8	+	60822313	60822346	60822457	60822517	60822030	60822232	60822748	60822769	264	0,2,1	0,0,0	0,0,0	0,25,15	182	209	2.39305254714483e-10	2.82394660095e-09	NA,1.0,1.0	NA,0.0,0.0	1.0
2365	gene:Solyc08g076890.2	NA	8	+	60822313	60822319	60822457	60822484	60822030	60822232	60822694	60822769	2365	0,2,1	0,0,0	0,0,0	0,25,15	155	176	2.478633061995884e-10	2.91612672896e-09	NA,1.0,1.0	NA,0.0,0.0	1.0
5089	gene:Solyc02g062920.2	NA	2	+	34863943	34863976	34864133	34864306	34863810	34863869	34864473	34864544	5089	0,2,0	2,8,0	2,2,3	7,5,5	182	322	2.496847572437006e-10	2.9287347201e-09	0.0,0.307,NA	0.336,0.414,0.515	-0.268
4292	gene:Solyc02g069650.1	NA	2	-	39490076	39490158	39492291	39492445	39488032	39488112	39492835	39492921	4292	22,36,29	27,44,46	79,33,19	77,32,28	303	231	2.59553905939909e-10	3.03538190599e-09	0.383,0.384,0.325	0.439,0.44,0.341	-0.043
1302	gene:Solyc08g076890.2	NA	8	+	60822433	60822442	60822457	60822541	60822304	60822364	60822625	60822682	1302	0,0,0	0,2,3	0,1,4	0,0,0	158	233	2.8772872113948915e-10	3.35483099932e-09	NA,0.0,0.0	NA,1.0,1.0	-1.0
3244	gene:Solyc08g076890.2	NA	8	+	60822313	60822364	60822457	60822520	60822030	60822232	60822748	60822769	3244	0,2,1	0,0,0	0,0,0	0,25,15	200	212	3.080694176084975e-10	3.5813069797e-09	NA,1.0,1.0	NA,0.0,0.0	1.0
262	gene:Solyc08g076890.2	NA	8	+	60822313	60822346	60822457	60822499	60822030	60822232	60822748	60822769	262	0,2,1	0,0,0	0,0,0	0,25,15	182	191	3.18098100306311e-10	3.68691744747e-09	NA,1.0,1.0	NA,0.0,0.0	1.0
3252	gene:Solyc08g076890.2	NA	8	+	60822313	60822364	60822457	60822517	60822030	60822232	60822748	60822769	3252	0,2,1	0,0,0	0,0,0	0,25,15	200	209	3.2246769111027214e-10	3.72650532981e-09	NA,1.0,1.0	NA,0.0,0.0	1.0
3250	gene:Solyc08g076890.2	NA	8	+	60822313	60822364	60822457	60822499	60822030	60822232	60822748	60822769	3250	0,2,1	0,0,0	0,0,0	0,25,15	200	191	4.3248001337567443e-10	4.98308829571e-09	NA,1.0,1.0	NA,0.0,0.0	1.0
529	gene:Solyc08g076890.2	NA	8	+	60822433	60822457	60822457	60822589	60822304	60822382	60822730	60822769	529	0,16,0	7,2,14	12,0,0	3,15,0	173	281	4.497726790278694e-10	5.16709436554e-09	0.0,0.929,0.0	0.867,0.0,NA	-0.124
2843	gene:Solyc08g076890.2	NA	8	+	60822313	60822373	60822457	60822499	60822030	60822232	60822694	60822769	2843	0,2,1	0,0,0	0,0,0	5,25,15	209	191	5.007112124619255e-10	5.73541934275e-09	NA,1.0,1.0	0.0,0.0,0.0	1.0
4581	gene:Solyc02g091120.2	NA	2	-	52526733	52526926	52528849	52528899	52526478	52526640	52529244	52529352	4581	5,8,7	15,18,5	17,10,3	20,11,5	199	342	5.433053233270794e-10	6.20511869274e-09	0.364,0.433,0.706	0.594,0.61,0.508	-0.07
4971	gene:Solyc01g009380.2	NA	1	+	3576927	3577027	3577498	3577565	3575911	3576015	3578931	3579024	4971	2,7,3	26,53,44	10,9,6	58,25,24	249	216	5.628262463471192e-10	6.4093274584e-09	0.063,0.103,0.056	0.13,0.238,0.178	-0.108
4786	gene:Solyc02g093790.2	NA	2	-	54508354	54508409	54508944	54508980	54507025	54507653	54509103	54510185	4786	2,4,6	0,2,0	11,0,2	0,2,0	185	204	5.726077125396451e-10	6.50176082901e-09	1.0,0.688,1.0	1.0,0.0,1.0	0.229
4797	gene:Solyc04g076830.2	NA	4	-	61707004	61707060	61707702	61707728	61706862	61706924	61709090	61709236	4797	19,59,40	6,6,14	52,25,17	16,10,4	175	205	5.894427222918692e-10	6.67351673412e-09	0.788,0.92,0.77	0.792,0.745,0.833	0.036
3188	gene:Solyc08g076890.2	NA	8	+	60822337	60822499	60822508	60822661	60822030	60822247	60822748	60822769	3188	29,86,72	26,335,29	88,13,7	188,16,130	311	302	5.956786548629102e-10	6.72462666444e-09	0.52,0.2,0.707	0.312,0.441,0.05	0.208
4807	gene:Solyc01g102370.2	NA	1	+	91204708	91204790	91205736	91205851	91204332	91204417	91205942	91205999	4807	48,69,57	27,67,23	148,80,64	102,103,31	231	264	6.197175657615073e-10	6.97584095638e-09	0.67,0.541,0.739	0.624,0.47,0.702	0.051
2848	gene:Solyc08g076890.2	NA	8	+	60822313	60822373	60822457	60822484	60822030	60822232	60822694	60822769	2848	0,2,1	0,0,0	0,0,0	0,25,15	209	176	6.607880640453319e-10	7.41677637403e-09	NA,1.0,1.0	NA,0.0,0.0	1.0
494	gene:Solyc08g076890.2	NA	8	+	60822304	60822373	60822433	60822457	60822030	60822247	60822706	60822769	494	0,15,8	3,2,0	5,0,26	3,0,0	218	173	6.802089074769647e-10	7.6128825003e-09	0.0,0.856,1.0	0.569,NA,1.0	-0.166
1371	gene:Solyc08g076890.2	NA	8	+	60822337	60822457	60822508	60822634	60822030	60822247	60822706	60822769	1371	3,4,0	0,7,2	5,0,6	11,0,6	269	275	6.874257465480174e-10	7.67167133148e-09	1.0,0.369,0.0	0.317,NA,0.506	0.045
4864	gene:Solyc03g025270.2	NA	3	-	2707472	2707481	2707481	2707541	2707212	2707403	2707675	2707754	4864	5,28,25	0,0,0	31,12,23	31,0,0	209	158	9.377737359243505e-10	1.04357384972e-08	1.0,1.0,1.0	0.431,1.0,1.0	0.19
4099	gene:Solyc03g093390.2	NA	3	-	54655788	54655965	54656034	54656150	54655131	54655685	54656737	54656997	4099	11,5,2	236,410,317	47,39,18	853,450,362	265	326	1.005209016816022e-09	1.112279439e-08	0.054,0.015,0.008	0.063,0.096,0.058	-0.047
4114	gene:Solyc03g093390.2	NA	3	-	54655790	54655965	54656034	54656150	54655131	54655685	54656737	54656997	4114	11,5,2	218,377,294	47,39,18	795,403,339	265	324	1.0027639273691892e-09	1.112279439e-08	0.058,0.016,0.008	0.067,0.106,0.061	-0.051
4374	gene:Solyc12g098430.1	NA	12	+	65933668	65933719	65934260	65934335	65933542	65933545	65934434	65934500	4374	0,5,3	0,0,2	0,0,0	1,6,6	200	224	1.026245174375033e-09	1.13234848901e-08	NA,1.0,0.627	0.0,0.0,0.0	0.814
3622	gene:Solyc08g076890.2	NA	8	+	60822433	60822499	60822508	60822565	60822030	60822247	60822694	60822769	3622	0,0,2	4,4,0	7,0,0	3,0,6	215	206	1.1156300465404197e-09	1.22750731318e-08	0.0,0.0,1.0	0.691,NA,0.0	-0.012
4013	gene:Solyc08g077890.2	NA	8	+	61798105	61798161	61799681	61799808	61797131	61797332	61800250	61800328	4013	21,53,26	118,209,151	94,77,24	297,209,134	205	276	1.3017424908039125e-09	1.42826015985e-08	0.193,0.255,0.188	0.299,0.332,0.194	-0.063
1033	gene:Solyc08g076890.2	NA	8	+	60822457	60822559	60822625	60822643	60822304	60822400	60822706	60822769	1033	2,9,3	0,0,0	0,0,0	1,1,0	251	167	1.566733015403758e-09	1.71419024038e-08	1.0,1.0,1.0	0.0,0.0,NA	1.0
4889	gene:Solyc03g110940.2	NA	3	+	61665025	61665150	61666731	61666955	61663785	61663914	61667061	61667170	4889	21,48,20	4,6,2	44,42,29	5,4,0	274	373	2.0122900544898027e-09	2.19553210973e-08	0.877,0.916,0.932	0.923,0.935,1.0	-0.044
4375	gene:Solyc12g098430.1	NA	12	+	65933662	65933719	65934260	65934335	65933542	65933545	65934434	65934500	4375	0,3,5	0,0,2	0,0,0	1,6,6	206	224	2.079432578485876e-09	2.26246898372e-08	NA,1.0,0.731	0.0,0.0,0.0	0.865
4855	gene:Solyc10g047300.1	NA	10	+	40483882	40483947	40483947	40484007	40483096	40483249	40484611	40484737	4855	9,8,10	11,5,12	18,27,16	17,9,17	214	209	2.1649005129708475e-09	2.34891705657e-08	0.444,0.61,0.449	0.508,0.746,0.479	-0.077
4523	gene:Solyc09g065690.2	NA	9	-	63917649	63917731	63920443	63920462	63917196	63917504	63920589	63920709	4523	4,5,2	13,13,8	1,1,1	22,19,10	168	231	2.345530444481631e-09	2.5378509463e-08	0.297,0.346,0.256	0.059,0.067,0.121	0.217
4403	gene:Solyc06g009210.2	NA	6	+	3153402	3153408	3153409	3153470	3152910	3153224	3153550	3153904	4403	116,245,92	405,768,433	326,182,96	882,434,560	155	210	2.458265136848625e-09	2.65248166424e-08	0.28,0.302,0.224	0.334,0.362,0.188	-0.026
3859	gene:Solyc11g039950.1	NA	11	-	40563512	40563658	40569929	40570089	40563334	40563382	40570426	40570638	3859	71,168,43	4,2,2	228,173,54	0,3,0	309	295	2.6070633307153057e-09	2.80528632776e-08	0.944,0.988,0.954	1.0,0.982,1.0	-0.032
4109	gene:Solyc03g093390.2	NA	3	-	54655761	54655965	54656034	54656150	54655131	54655685	54656737	54656997	4109	11,5,2	344,658,458	47,39,18	1210,718,530	265	353	2.6189363973807526e-09	2.81032021104e-08	0.041,0.01,0.006	0.049,0.067,0.043	-0.034
4170	gene:Solyc09g015530.2	NA	9	-	9631583	9631714	9635502	9636139	9627160	9627867	9636395	9636762	4170	162,498,195	21,62,27	665,580,206	57,46,11	786	280	2.7711278941467983e-09	2.9654864533e-08	0.733,0.741,0.72	0.806,0.818,0.87	-0.1
3777	gene:Solyc10g006470.2	NA	10	-	1067922	1067939	1067954	1068128	1067773	1067827	1068416	1068512	3777	408,1500,610	60,109,60	1797,1624,612	139,142,53	323	166	3.3712580828795004e-09	3.59785083927e-08	0.778,0.876,0.839	0.869,0.855,0.856	-0.029
3806	gene:Solyc04g045470.2	NA	4	+	33524896	33524969	33527142	33527219	33521183	33521831	33533729	33533818	3806	4,2,10	7,21,15	9,15,4	28,7,17	222	226	3.479337213223836e-09	3.70307660895e-08	0.368,0.088,0.404	0.247,0.686,0.193	-0.089
4182	gene:Solyc09g090120.2	NA	9	+	69657644	69657708	69657755	69657838	69655580	69655650	69657904	69657965	4182	28,34,6	3,0,4	41,17,6	2,0,1	213	232	3.883128887653889e-09	4.12160365086e-08	0.91,1.0,0.62	0.957,1.0,0.867	-0.098
3937	gene:Solyc08g006060.2	NA	8	-	821789	821954	822137	822266	820105	820231	823575	823843	3937	2,1,2	0,0,0	1,0,1	2,3,1	278	314	3.917378146282934e-09	4.14668808655e-08	1.0,1.0,1.0	0.361,0.0,0.53	0.703
4565	gene:Solyc01g079820.2	NA	1	-	78950446	78950508	78950840	78951083	78949983	78950142	78951638	78951668	4565	3,9,8	0,0,0	14,16,10	15,3,4	392	211	4.69512002764311e-09	4.95652400756e-08	1.0,1.0,1.0	0.334,0.742,0.574	0.45
4459	gene:Solyc06g034220.2	NA	6	+	23959682	23959715	23959715	23959798	23959507	23959589	23959901	23960030	4459	27,26,29	46,70,41	42,14,12	104,87,38	182	232	5.8092038072217646e-09	6.11610514043e-08	0.428,0.321,0.474	0.34,0.17,0.287	0.142
3969	gene:Solyc01g103410.2	NA	1	-	92019572	92019658	92020541	92020659	92016130	92016273	92020742	92020902	3969	466,1685,833	807,1421,857	2135,2058,804	2151,1284,856	267	235	7.482168118068458e-09	7.85627652397e-08	0.337,0.511,0.461	0.466,0.585,0.453	-0.065
3841	gene:Solyc04g049690.2	NA	4	-	43055656	43055681	43059026	43059249	43055255	43055528	43059522	43059663	3841	7,23,16	3,3,2	39,23,13	13,4,3	372	174	7.853837101676337e-09	8.22442030004e-08	0.522,0.782,0.789	0.584,0.729,0.67	0.037
4381	gene:Solyc03g097550.2	NA	3	+	59882423	59882476	59883088	59883158	59882223	59882289	59883679	59883811	4381	19,22,9	4,1,0	39,16,20	8,2,0	202	219	8.206525233221302e-09	8.57077207512e-08	0.837,0.96,1.0	0.841,0.897,1.0	0.02
4203	gene:Solyc08g067090.2	NA	8	+	56004699	56004771	56004934	56004978	56004423	56004462	56006265	56006383	4203	0,0,0	2,8,6	7,8,1	4,12,1	221	193	8.306801270609908e-09	8.65236420347e-08	0.0,0.0,0.0	0.604,0.368,0.466	-0.479
3170	gene:Solyc08g076890.2	NA	8	+	60822337	60822499	60822508	60822565	60822030	60822247	60822694	60822769	3170	29,86,71	4,4,0	97,13,7	3,0,6	311	206	8.699005477828857e-09	9.03678600968e-08	0.828,0.934,1.0	0.955,1.0,0.436	0.124
5048	gene:Solyc06g067960.2	NA	6	-	42124782	42124917	42125380	42125486	42124527	42124627	42126339	42126507	5048	97,189,122	147,278,166	276,227,100	312,221,151	255	284	8.980647039352012e-09	9.30461733043e-08	0.424,0.431,0.45	0.496,0.534,0.424	-0.05
4039	gene:Solyc08g006600.2	NA	8	-	1193044	1193093	1194351	1194379	1190140	1190280	1194491	1194534	4039	0,4,2	7,18,3	6,3,2	22,6,4	177	198	9.43022182379563e-09	9.74456255126e-08	0.0,0.199,0.427	0.234,0.359,0.359	-0.109
4627	gene:Solyc03g123920.2	NA	3	-	70616048	70616204	70620341	70621232	70615660	70615872	70621308	70621449	4627	210,591,284	29,73,46	772,478,292	131,101,49	1040	305	1.1687359799479165e-08	1.20450731865e-07	0.68,0.704,0.644	0.633,0.581,0.636	0.059
4271	gene:Solyc07g022770.1	NA	7	+	21545986	21546067	21548387	21548463	21545197	21545272	21549012	21549058	4271	6,0,1	0,5,0	0,0,1	5,0,0	230	225	1.1916182825588694e-08	1.22485816097e-07	1.0,0.0,1.0	0.0,NA,1.0	0.167
5042	gene:Solyc04g008340.2	NA	4	-	2003451	2003563	2004112	2004198	2002940	2003024	2004341	2005002	5042	0,0,3	1,1,1	8,0,4	13,0,0	235	261	1.5157028075974396e-08	1.55389374448e-07	0.0,0.0,0.769	0.406,NA,1.0	-0.447
1576	gene:Solyc08g076890.2	NA	8	+	60822304	60822499	60822508	60822661	60822030	60822247	60822748	60822769	1576	306,893,485	26,335,29	756,98,316	188,16,130	344	302	2.079864295390392e-08	2.12113575399e-07	0.912,0.701,0.936	0.779,0.843,0.681	0.082
4017	gene:Solyc07g044830.2	NA	7	+	57879283	57879467	57881058	57881163	57878960	57879004	57881879	57882054	4017	59,131,87	3,8,1	133,95,56	10,8,1	333	254	2.07519468053981e-08	2.12113575399e-07	0.938,0.926,0.985	0.91,0.901,0.977	0.02
82	gene:Solyc01g090990.2	NA	1	-	84683241	84683319	84686543	84686591	84681371	84681742	84686676	84686838	82	13,52,32	24,86,51	48,45,24	118,90,34	197	227	2.2790047614592422e-08	2.3181751558e-07	0.384,0.411,0.42	0.319,0.366,0.449	0.027
4493	gene:Solyc04g071350.2	NA	4	+	58295089	58295183	58296925	58297003	58294483	58294715	58297076	58297133	4493	83,203,99	46,135,52	306,217,76	139,89,49	243	227	2.3812689725867776e-08	2.41590561219e-07	0.628,0.584,0.64	0.673,0.695,0.592	-0.036
4885	gene:Solyc03g110940.2	NA	3	+	61664911	61665150	61666731	61666955	61663785	61663914	61667061	61667170	4885	2,5,1	4,6,2	13,2,8	5,4,0	388	373	2.406344462257929e-08	2.43502110611e-07	0.325,0.445,0.325	0.714,0.325,1.0	-0.315
3296	gene:Solyc08g076890.2	NA	8	+	60822313	60822379	60822457	60822586	60822030	60822232	60822706	60822769	3296	0,3,1	0,0,1	1,0,0	0,27,15	215	278	2.4555248113232648e-08	2.47836690259e-07	NA,1.0,0.564	1.0,0.0,0.0	0.449
4283	gene:Solyc03g120540.2	NA	3	+	68909662	68909798	68909866	68909897	68909341	68909455	68910002	68910119	4283	119,228,142	33,33,24	213,132,118	58,23,24	285	180	3.980096299164318e-08	4.00676704756e-07	0.695,0.814,0.789	0.699,0.784,0.756	0.02
94	gene:Solyc03g062830.2	NA	3	-	32320006	32320074	32320677	32320872	32319572	32319889	32322494	32322553	94	1,3,0	0,0,0	1,1,2	0,5,0	344	217	4.07386443045954e-08	4.09062068519e-07	1.0,1.0,NA	1.0,0.112,1.0	0.296
1890	gene:Solyc08g076890.2	NA	8	+	60822313	60822457	60822457	60822589	60822030	60822232	60822730	60822769	1890	1,19,5	0,0,5	13,0,0	0,27,15	293	281	5.376034864615581e-08	5.38430568748e-07	1.0,1.0,0.49	1.0,0.0,0.0	0.497
2835	gene:Solyc08g076890.2	NA	8	+	60822313	60822373	60822457	60822565	60822030	60822232	60822706	60822769	2835	0,2,3	0,0,2	0,0,0	3,27,15	209	257	6.696413244759089e-08	6.68956269413e-07	NA,1.0,0.648	0.0,0.0,0.0	0.824
4473	gene:Solyc08g075310.2	NA	8	+	59414304	59414540	59414712	59414822	59413756	59413873	59415152	59415230	4473	0,2,1	2,3,0	11,5,0	0,0,0	385	259	7.037252510335906e-08	7.01211946566e-07	0.0,0.31,1.0	1.0,1.0,NA	-0.563
5075	gene:Solyc03g124030.2	NA	3	-	70739909	70740120	70742109	70742278	70739225	70739297	70742900	70742963	5075	2,6,4	0,0,0	16,9,2	6,12,0	318	360	7.180306613993049e-08	7.1364574133e-07	1.0,1.0,1.0	0.751,0.459,1.0	0.263
3827	gene:Solyc09g011160.2	NA	9	+	4513046	4513225	4513595	4513686	4512609	4512653	4514127	4514171	3827	7,20,8	9,16,2	10,4,5	16,5,6	328	240	7.638497880539386e-08	7.57258190898e-07	0.363,0.478,0.745	0.314,0.369,0.379	0.175
3905	gene:Solyc11g011380.1	NA	11	+	4458023	4458072	4458351	4458458	4457822	4457926	4458544	4458632	3905	3271,5472,3753	1631,2752,1817	5962,2963,2305	3147,1580,1294	198	256	8.052159813689292e-08	7.96246486893e-07	0.722,0.72,0.728	0.71,0.708,0.697	0.018
4311	gene:Solyc05g054940.2	NA	5	-	64734653	64734769	64735068	64735205	64733328	64733387	64736697	64736918	4311	52,120,56	2,9,6	127,81,65	8,1,2	286	265	8.224819299479635e-08	8.11266267267e-07	0.96,0.925,0.896	0.936,0.987,0.968	-0.037
5112	gene:Solyc03g122090.2	NA	3	+	70056935	70057036	70057187	70057290	70056626	70056759	70057854	70057931	5112	1,5,0	3,5,1	2,4,2	0,6,1	250	252	8.442349223499509e-08	8.30625089849e-07	0.251,0.502,0.0	1.0,0.402,0.668	-0.439
4922	gene:Solyc01g100360.2	NA	1	-	90417270	90417316	90417429	90417495	90416684	90417062	90417575	90417647	4922	7,6,2	4,1,2	6,3,2	2,0,0	215	195	9.074238995568848e-08	8.90552198912e-07	0.613,0.845,0.476	0.731,1.0,1.0	-0.266
4896	gene:Solyc03g062680.2	NA	3	-	31926483	31926584	31929037	31929153	31923360	31923409	31929287	31929366	4896	8,0,0	0,0,0	0,0,0	4,3,0	265	250	1.0883489472663162e-07	1.06543633785e-06	1.0,NA,NA	0.0,0.0,NA	1.0
4154	gene:Solyc04g079070.2	NA	4	-	63655678	63655752	63656246	63656392	63654573	63654696	63657109	63657258	4154	62,188,92	52,104,79	227,228,93	139,85,41	295	223	1.1506655364386003e-07	1.12362489633e-06	0.474,0.577,0.468	0.552,0.67,0.632	-0.112
3092	gene:Solyc08g076890.2	NA	8	+	60822433	60822484	60822484	60822541	60822337	60822364	60822706	60822769	3092	0,1,0	0,2,2	0,5,6	1,0,0	200	206	1.1752584966007852e-07	1.14477797699e-06	NA,0.34,0.0	0.0,1.0,1.0	-0.497
4635	gene:Solyc09g018370.2	NA	9	+	14531660	14531865	14532018	14532074	14530072	14530259	14532157	14532289	4635	1,0,3	4,10,9	6,6,0	9,12,4	354	205	1.1831770665484825e-07	1.14962428406e-06	0.126,0.0,0.162	0.279,0.225,0.0	-0.072
804	gene:Solyc08g076890.2	NA	8	+	60822313	60822385	60822457	60822565	60822030	60822232	60822706	60822769	804	0,4,1	0,0,2	0,0,0	3,27,15	221	257	1.2517338577082012e-07	1.21321896978e-06	NA,1.0,0.368	0.0,0.0,0.0	0.684
3838	gene:Solyc04g049690.2	NA	4	-	43055656	43055758	43058951	43059129	43055255	43055528	43059522	43059663	3838	3,11,5	12,13,7	11,13,5	41,25,9	327	251	1.3979264977483007e-07	1.35155962876e-06	0.161,0.394,0.354	0.171,0.285,0.299	0.051
4584	gene:Solyc01g111130.2	NA	1	-	97502574	97502697	97503415	97503543	97502007	97502478	97504776	97505146	4584	0,0,0	1,2,1	11,0,0	2,2,0	277	272	1.4108508296774997e-07	1.36068724462e-06	0.0,0.0,0.0	0.844,0.0,NA	-0.422
4379	gene:Solyc08g076190.2	NA	8	+	60208405	60208488	60209851	60209955	60207881	60207920	60210064	60210363	4379	4,6,8	6,16,4	2,7,1	10,6,8	232	253	1.423531814577684e-07	1.36953578023e-06	0.421,0.29,0.686	0.179,0.56,0.12	0.179
2063	gene:Solyc08g076890.2	NA	8	+	60822364	60822517	60822583	60822646	60822030	60822241	60822748	60822769	2063	17,94,33	3,0,0	54,8,17	3,0,1	302	212	1.578617995034847e-07	1.51500783504e-06	0.799,1.0,1.0	0.927,1.0,0.923	-0.017
140	gene:Solyc08g076890.2	NA	8	+	60822457	60822484	60822484	60822565	60822364	60822379	60822694	60822769	140	0,2,2	7,1,0	2,0,14	0,0,0	176	230	1.5979956166585245e-07	1.5298458036e-06	0.0,0.723,1.0	1.0,NA,1.0	-0.426
3039	gene:Solyc08g076890.2	NA	8	+	60822433	60822484	60822484	60822565	60822364	60822379	60822694	60822769	3039	0,3,0	7,1,0	4,0,0	0,0,0	200	230	1.656630622413673e-07	1.58210249661e-06	0.0,0.775,NA	1.0,NA,NA	-0.613
5055	gene:Solyc02g084490.1	NA	2	+	47584301	47584346	47584626	47584763	47584082	47584178	47584886	47584937	5055	1,2,0	2,3,2	3,0,0	4,6,0	194	286	1.6755994232774492e-07	1.59631496276e-06	0.424,0.496,0.0	0.525,0.0,NA	0.044
3829	gene:Solyc09g011160.2	NA	9	+	4513036	4513225	4513595	4513686	4512609	4512653	4514127	4514171	3829	15,40,18	9,16,2	29,9,14	16,5,6	338	240	1.7053413513593433e-07	1.62069667115e-06	0.542,0.64,0.865	0.563,0.561,0.624	0.1
4542	gene:Solyc10g006190.2	NA	10	-	904328	904379	905139	905293	903486	903758	905561	905588	4542	0,4,1	2,7,2	12,2,5	7,5,0	303	200	1.7753125837098864e-07	1.68309974562e-06	0.0,0.274,0.248	0.531,0.209,1.0	-0.406
1633	gene:Solyc08g076890.2	NA	8	+	60822547	60822577	60822577	60822646	60822337	60822487	60822748	60822769	1633	0,0,1	3,1,0	2,0,0	4,0,2	179	218	1.8695310112487136e-07	1.76813271911e-06	0.0,0.0,1.0	0.378,NA,0.0	0.144
3804	gene:Solyc12g049580.1	NA	12	+	36661487	36661629	36662164	36662226	36660925	36661078	36662296	36662406	3804	20,67,25	4,0,1	96,82,17	2,0,0	291	211	1.9201667746289404e-07	1.81163560911e-06	0.784,1.0,0.948	0.972,1.0,1.0	-0.08
4552	gene:Solyc02g093030.2	NA	2	-	53978394	53978441	53978450	53978462	53976792	53976843	53978549	53978634	4552	0,3,0	16,36,17	0,3,1	16,17,14	161	196	2.3056894314825492e-07	2.17012600467e-06	0.0,0.092,0.0	0.0,0.177,0.08	-0.055
1188	gene:Solyc08g076890.2	NA	8	+	60822475	60822541	60822541	60822694	60822313	60822358	60822748	60822769	1188	3,0,0	25,507,351	3,0,0	34,13,24	215	302	2.3621431280786198e-07	2.21791611978e-06	0.144,0.0,0.0	0.11,0.0,0.0	0.011
658	gene:Solyc08g076890.2	NA	8	+	60822433	60822457	60822457	60822625	60822030	60822232	60822706	60822769	658	33,2,0	204,751,320	2,0,0	471,160,302	173	317	2.3749486834132918e-07	2.22459222e-06	0.229,0.005,0.0	0.008,0.0,0.0	0.075
3037	gene:Solyc08g076890.2	NA	8	+	60822433	60822484	60822484	60822607	60822364	60822379	60822694	60822769	3037	0,3,0	6,0,0	4,0,0	0,0,0	200	272	3.274131794195312e-07	3.0595116718e-06	0.0,1.0,NA	1.0,NA,NA	-0.5
3844	gene:Solyc04g049690.2	NA	4	-	43055656	43055681	43058951	43059129	43055255	43055528	43059522	43059663	3844	3,11,5	3,3,2	11,13,5	13,4,3	327	174	3.757679158529991e-07	3.50298205089e-06	0.347,0.661,0.571	0.31,0.634,0.47	0.055
2512	gene:Solyc08g076890.2	NA	8	+	60822364	60822457	60822457	60822586	60822030	60822241	60822730	60822769	2512	0,11,0	3,0,0	12,0,0	0,0,1	242	278	3.886140312808919e-07	3.61411049091e-06	0.0,1.0,NA	1.0,NA,0.0	0.0
4357	gene:Solyc07g017610.2	NA	7	+	7673987	7674096	7674467	7674681	7673433	7673574	7674781	7675117	4357	0,3,2	4,3,4	12,9,3	3,3,2	258	363	4.1662196492442403e-07	3.86538098574e-06	0.0,0.585,0.413	0.849,0.808,0.679	-0.446
196	gene:Solyc08g076890.2	NA	8	+	60822457	60822484	60822484	60822565	60822030	60822247	60822694	60822769	196	0,0,0	7,1,0	3,0,0	0,0,0	176	230	4.3591192235333485e-07	4.03476769837e-06	0.0,0.0,NA	1.0,NA,NA	-1.0
4521	gene:Solyc07g042830.2	NA	7	-	56356077	56356206	56356510	56356709	56353194	56353254	56356862	56356915	4521	3,5,14	6,5,8	0,3,4	5,3,6	348	278	4.421829404328667e-07	4.08313608825e-06	0.285,0.444,0.583	0.0,0.444,0.347	0.174
3568	gene:Solyc08g076890.2	NA	8	+	60822433	60822499	60822508	60822541	60822313	60822364	60822706	60822769	3568	0,0,0	0,2,1	0,5,5	1,0,5	215	182	4.649600232673772e-07	4.28333455397e-06	NA,0.0,0.0	0.0,1.0,0.458	-0.486
4511	gene:Solyc09g008490.2	NA	9	+	1964958	1965048	1966286	1966352	1963017	1963194	1966523	1966622	4511	11,17,13	8,20,12	30,16,11	7,4,3	239	215	5.555895558474035e-07	5.10189989565e-06	0.553,0.433,0.494	0.794,0.783,0.767	-0.288
4799	gene:Solyc02g061960.2	NA	2	+	33507072	33507099	33507099	33507217	33506402	33506988	33507318	33507409	4799	20,40,20	73,119,56	52,44,25	145,110,62	176	267	5.564284064385096e-07	5.10189989565e-06	0.294,0.338,0.351	0.352,0.378,0.38	-0.042
3754	gene:Solyc04g016520.2	NA	4	-	7341671	7341763	7343081	7343169	7341464	7341583	7343878	7344302	3754	46,91,34	54,75,50	99,72,40	124,84,54	237	241	6.339607439330545e-07	5.79918188713e-06	0.464,0.552,0.409	0.448,0.466,0.43	0.027
4138	gene:Solyc10g076690.1	NA	10	-	59637496	59637719	59638303	59638336	59632975	59633096	59638408	59638502	4138	2,27,9	75,157,78	38,45,11	202,159,101	182	372	6.526400775249197e-07	5.95610313741e-06	0.052,0.26,0.191	0.278,0.366,0.182	-0.108
2206	gene:Solyc08g076890.2	NA	8	+	60822364	60822520	60822541	60822646	60822030	60822241	60822748	60822769	2206	26,143,65	5,0,0	81,11,18	9,0,4	305	254	6.585078754272451e-07	5.99564513151e-06	0.812,1.0,1.0	0.882,1.0,0.789	0.047
4997	gene:Solyc09g060100.2	NA	9	+	57605226	57605299	57605974	57606030	57605030	57605115	57606519	57606585	4997	0,3,0	0,0,0	1,0,0	0,7,1	222	205	6.833159180579541e-07	6.20705110682e-06	NA,1.0,NA	1.0,0.0,0.0	0.667
2847	gene:Solyc08g076890.2	NA	8	+	60822313	60822373	60822457	60822565	60822030	60822232	60822694	60822769	2847	0,2,1	7,1,0	0,0,0	0,27,15	209	257	6.87934947006247e-07	6.23451021579e-06	0.0,0.711,1.0	NA,0.0,0.0	0.57
3191	gene:Solyc08g076890.2	NA	8	+	60822337	60822499	60822508	60822577	60822030	60822247	60822748	60822769	3191	29,86,72	0,3,0	88,13,7	5,0,6	311	218	6.954435811581379e-07	6.2879690463e-06	1.0,0.953,1.0	0.925,1.0,0.45	0.193
3897	gene:Solyc12g088130.1	NA	12	-	63591553	63591724	63592203	63592371	63591307	63591394	63592508	63593093	3897	8,40,9	16,30,14	50,38,13	39,38,9	317	320	7.362453836036698e-07	6.64151147426e-06	0.335,0.574,0.394	0.564,0.502,0.593	-0.119
1516	gene:Solyc08g076890.2	NA	8	+	60822475	60822484	60822499	60822643	60822313	60822358	60822694	60822769	1516	2,0,0	0,1,0	0,0,0	46,0,0	158	293	7.758234516505319e-07	6.98241106485e-06	1.0,0.0,NA	0.0,NA,NA	0.5
4549	gene:Solyc07g041870.2	NA	7	+	54416083	54416209	54416276	54416533	54415669	54415880	54417070	54417178	4549	35,52,32	91,168,115	97,79,26	238,210,93	275	406	8.294078789812547e-07	7.43042930115e-06	0.362,0.314,0.291	0.376,0.357,0.292	-0.019
4931	gene:Solyc04g082820.2	NA	4	-	66354355	66354445	66355211	66355257	66352873	66352996	66359260	66359313	4931	24,54,31	133,206,156	98,77,20	361,160,172	195	239	8.283599026850438e-07	7.43042930115e-06	0.181,0.243,0.196	0.25,0.371,0.125	-0.042
5136	gene:Solyc11g067230.1	NA	11	-	52973346	52973497	52973653	52973842	52972197	52972396	52973933	52974039	5136	0,3,0	7,6,4	12,6,2	14,5,6	338	300	8.333070959098583e-07	7.44827807008e-06	0.0,0.307,0.0	0.432,0.516,0.228	-0.29
1536	gene:Solyc08g076890.2	NA	8	+	60822475	60822484	60822499	60822634	60822313	60822358	60822706	60822769	1536	2,0,0	0,4,2	0,0,0	56,0,0	158	284	8.471789674462353e-07	7.55497955901e-06	1.0,0.0,0.0	0.0,NA,NA	0.333
190	gene:Solyc08g076890.2	NA	8	+	60822457	60822484	60822484	60822607	60822030	60822247	60822694	60822769	190	0,0,0	6,0,0	3,0,0	0,0,0	176	272	8.502283545434096e-07	7.5649019427e-06	0.0,NA,NA	1.0,NA,NA	-1.0
1527	gene:Solyc08g076890.2	NA	8	+	60822475	60822484	60822499	60822625	60822313	60822358	60822706	60822769	1527	2,0,0	0,1,0	0,0,0	47,0,0	158	275	8.788581273455559e-07	7.80186328503e-06	1.0,0.0,NA	0.0,NA,NA	0.5
4480	gene:Solyc04g049090.2	NA	4	-	39554174	39554215	39554505	39554555	39553907	39554081	39554935	39555030	4480	15,82,42	29,33,30	56,82,22	58,53,24	199	190	9.631143189296544e-07	8.53044111052e-06	0.331,0.703,0.572	0.48,0.596,0.467	0.021
3956	gene:Solyc07g052670.2	NA	7	-	61117581	61117681	61117681	61117729	61116909	61116987	61118926	61118989	3956	16,32,13	1,14,6	17,18,12	7,2,3	197	249	9.675445930663218e-07	8.55029226361e-06	0.953,0.743,0.733	0.754,0.919,0.835	-0.026
988	gene:Solyc08g076890.2	NA	8	+	60822475	60822499	60822499	60822634	60822313	60822358	60822748	60822769	988	2,0,0	0,0,0	0,0,0	51,0,0	173	284	1.0015679720958322e-06	8.8309808104e-06	1.0,NA,NA	0.0,NA,NA	1.0
1012	gene:Solyc08g076890.2	NA	8	+	60822475	60822499	60822499	60822634	60822313	60822358	60822706	60822769	1012	2,0,0	0,4,2	0,0,0	56,0,0	173	284	1.0234001120194767e-06	9.00315503952e-06	1.0,0.0,0.0	0.0,NA,NA	0.333
3863	gene:Solyc11g039950.1	NA	11	-	40563512	40563698	40570426	40570581	40563334	40563382	40571270	40571304	3863	1,7,3	6,18,9	7,9,1	17,16,2	304	335	1.0259612078727222e-06	9.00540332124e-06	0.155,0.3,0.269	0.312,0.383,0.355	-0.109
65	gene:Solyc02g084660.2	NA	2	+	47750822	47750935	47751189	47751319	47750003	47750529	47751914	47751988	65	1,4,3	0,1,0	0,2,0	1,1,0	262	279	1.0286179832238876e-06	9.00847946743e-06	1.0,0.81,1.0	0.0,0.68,NA	0.597
1003	gene:Solyc08g076890.2	NA	8	+	60822475	60822499	60822499	60822625	60822313	60822358	60822706	60822769	1003	2,0,0	0,1,0	0,0,0	47,0,0	173	275	1.0524981134353145e-06	9.19699693754e-06	1.0,0.0,NA	0.0,NA,NA	0.5
4018	gene:Solyc07g044830.2	NA	7	+	57879420	57879467	57881058	57881163	57878960	57879004	57881879	57882054	4018	137,361,179	3,8,1	396,276,122	10,8,1	196	254	1.0861661924204255e-06	9.47001149017e-06	0.983,0.983,0.996	0.981,0.978,0.994	0.003
1531	gene:Solyc08g076890.2	NA	8	+	60822475	60822484	60822499	60822589	60822313	60822358	60822706	60822769	1531	2,0,0	0,0,0	0,0,0	46,0,0	158	239	1.158777200098081e-06	1.00805874022e-05	1.0,NA,NA	0.0,NA,NA	1.0
1519	gene:Solyc08g076890.2	NA	8	+	60822475	60822484	60822499	60822586	60822313	60822358	60822694	60822769	1519	2,0,0	0,0,0	0,0,0	46,0,0	158	236	1.1889434897457217e-06	1.02971469422e-05	1.0,NA,NA	0.0,NA,NA	1.0
1524	gene:Solyc08g076890.2	NA	8	+	60822475	60822484	60822499	60822586	60822313	60822358	60822706	60822769	1524	2,0,0	0,0,1	0,0,0	46,0,0	158	236	1.1889434897457217e-06	1.02971469422e-05	1.0,NA,0.0	0.0,NA,NA	0.5
4052	gene:Solyc08g005070.2	NA	8	+	53802	53869	54172	54274	53373	53607	54466	54589	4052	0,0,0	2,6,0	0,8,2	6,2,2	216	251	1.2015957568957498e-06	1.03663476199e-05	0.0,0.0,NA	0.0,0.823,0.537	-0.453
997	gene:Solyc08g076890.2	NA	8	+	60822475	60822499	60822499	60822607	60822313	60822358	60822748	60822769	997	2,0,0	0,0,0	0,0,0	46,0,0	173	257	1.202241544241199e-06	1.03663476199e-05	1.0,NA,NA	0.0,NA,NA	1.0
3023	gene:Solyc08g076890.2	NA	8	+	60822457	60822499	60822508	60822541	60822313	60822373	60822706	60822769	3023	3,0,3	0,4,1	4,1,0	3,0,0	191	182	1.2230987060268583e-06	1.05229593519e-05	1.0,0.0,0.741	0.56,1.0,NA	-0.2
3880	gene:Solyc11g073130.1	NA	11	+	56218321	56218504	56219405	56219482	56218161	56218215	56220377	56220445	3880	1,11,0	6,1,0	9,2,3	11,2,7	332	226	1.2659755836158815e-06	1.08679134717e-05	0.102,0.882,NA	0.358,0.405,0.226	0.162
1802	gene:Solyc08g076890.2	NA	8	+	60822457	60822541	60822583	60822634	60822313	60822382	60822706	60822769	1802	5,6,11	0,1,0	4,15,0	2,0,0	233	200	1.2779087823091748e-06	1.09223450847e-05	1.0,0.837,1.0	0.632,1.0,NA	0.13
512	gene:Solyc08g076890.2	NA	8	+	60822304	60822373	60822484	60822565	60822030	60822247	60822694	60822769	512	0,15,6	7,1,0	5,0,26	0,0,0	218	230	1.2766389119985407e-06	1.09223450847e-05	0.0,0.941,1.0	1.0,NA,1.0	-0.353
4042	gene:Solyc01g108500.2	NA	1	-	95807251	95807456	95807753	95807798	95806892	95806975	95808000	95808478	4042	2,0,1	6,5,1	6,3,4	7,2,2	194	354	1.2885055044892882e-06	1.09821058771e-05	0.378,0.0,0.646	0.61,0.732,0.785	-0.368
4135	gene:Solyc12g038400.1	NA	12	-	48111503	48111629	48113850	48114067	48111327	48111426	48114359	48114454	4135	148,244,171	355,482,394	272,167,83	775,284,248	366	275	1.2905239625159835e-06	1.09821058771e-05	0.239,0.276,0.246	0.209,0.306,0.201	0.015
1529	gene:Solyc08g076890.2	NA	8	+	60822475	60822484	60822499	60822577	60822313	60822358	60822706	60822769	1529	2,0,0	0,2,1	0,0,0	47,0,0	158	227	1.294389299667112e-06	1.0991053488e-05	1.0,0.0,0.0	0.0,NA,NA	0.333
1007	gene:Solyc08g076890.2	NA	8	+	60822475	60822499	60822499	60822589	60822313	60822358	60822706	60822769	1007	2,0,0	0,0,0	0,0,0	46,0,0	173	239	1.3965809109795543e-06	1.18330694974e-05	1.0,NA,NA	0.0,NA,NA	1.0
1000	gene:Solyc08g076890.2	NA	8	+	60822475	60822499	60822499	60822586	60822313	60822358	60822706	60822769	1000	2,0,0	0,0,1	0,0,0	46,0,0	173	236	1.4339303777077637e-06	1.20970454759e-05	1.0,NA,0.0	0.0,NA,NA	0.5
987	gene:Solyc08g076890.2	NA	8	+	60822475	60822499	60822499	60822586	60822313	60822358	60822748	60822769	987	2,0,0	0,0,0	0,0,0	46,0,0	173	236	1.4339303777077637e-06	1.20970454759e-05	1.0,NA,NA	0.0,NA,NA	1.0
1533	gene:Solyc08g076890.2	NA	8	+	60822475	60822484	60822499	60822565	60822313	60822358	60822706	60822769	1533	2,0,0	0,0,2	0,0,0	48,0,0	158	215	1.4591727181033002e-06	1.22834668899e-05	1.0,NA,0.0	0.0,NA,NA	0.5
138	gene:Solyc08g076890.2	NA	8	+	60822457	60822484	60822484	60822607	60822364	60822379	60822694	60822769	138	0,2,2	6,0,0	2,0,14	0,0,0	176	272	1.4896023337227505e-06	1.25126596033e-05	0.0,1.0,1.0	1.0,NA,1.0	-0.333
38	gene:Solyc06g068670.2	NA	6	-	42569869	42569980	42570039	42570166	42569588	42569644	42570354	42570449	38	36,116,61	6,3,0	109,89,50	4,0,1	276	260	1.5104101538954458e-06	1.26602190153e-05	0.85,0.973,1.0	0.963,1.0,0.979	-0.04
4602	gene:Solyc09g008520.2	NA	9	-	2007607	2007629	2007629	2007655	2007321	2007488	2007773	2007833	4602	0,9,0	4,5,8	0,0,0	10,2,4	175	171	1.5191154455725032e-06	1.27059206219e-05	0.0,0.638,0.0	0.0,0.0,0.0	0.213
1005	gene:Solyc08g076890.2	NA	8	+	60822475	60822499	60822499	60822577	60822313	60822358	60822706	60822769	1005	2,0,0	0,2,1	0,0,0	47,0,0	173	227	1.566519773810623e-06	1.30744150353e-05	1.0,0.0,0.0	0.0,NA,NA	0.333
989	gene:Solyc08g076890.2	NA	8	+	60822475	60822499	60822499	60822577	60822313	60822358	60822748	60822769	989	2,0,0	0,0,0	0,0,0	48,0,0	173	227	1.5770363463732044e-06	1.31341236011e-05	1.0,NA,NA	0.0,NA,NA	1.0
4475	gene:Solyc08g075310.2	NA	8	+	59414464	59414540	59414712	59414822	59413756	59413873	59415152	59415230	4475	0,2,1	2,3,0	1,2,0	0,0,0	225	259	1.7275475824896047e-06	1.43570231004e-05	0.0,0.434,1.0	1.0,1.0,NA	-0.522
1009	gene:Solyc08g076890.2	NA	8	+	60822475	60822499	60822499	60822565	60822313	60822358	60822706	60822769	1009	2,0,0	0,0,2	0,0,0	48,0,0	173	215	1.773627258360904e-06	1.46775170999e-05	1.0,NA,0.0	0.0,NA,NA	0.5
3805	gene:Solyc07g014590.2	NA	7	-	4927484	4927591	4928232	4928340	4927306	4927390	4928428	4928587	3805	2,3,4	0,6,0	0,8,2	0,4,0	257	256	1.7698758114412796e-06	1.46775170999e-05	1.0,0.332,1.0	NA,0.666,1.0	-0.056
1309	gene:Solyc08g076890.2	NA	8	+	60822433	60822442	60822457	60822520	60822304	60822364	60822625	60822682	1309	0,0,0	0,0,3	0,1,4	0,0,0	158	212	1.786765748076308e-06	1.4754983112e-05	NA,NA,0.0	NA,1.0,1.0	-1.0
4302	gene:Solyc03g117420.2	NA	3	-	66568505	66568662	66568841	66568901	66568342	66568413	66569092	66569138	4302	8,10,1	2,8,0	32,17,3	1,0,0	209	306	1.8428891267160763e-06	1.51863395126e-05	0.854,0.647,1.0	0.979,1.0,1.0	-0.159
3621	gene:Solyc08g076890.2	NA	8	+	60822433	60822499	60822508	60822643	60822030	60822247	60822694	60822769	3621	0,0,2	0,4,0	7,0,0	4,0,6	215	284	1.8525050649658134e-06	1.523344165e-05	NA,0.0,1.0	0.698,NA,0.0	0.151
1530	gene:Solyc08g076890.2	NA	8	+	60822475	60822484	60822499	60822541	60822313	60822358	60822706	60822769	1530	2,0,0	0,2,1	0,0,0	47,0,0	158	191	1.8695424705498815e-06	1.53412455672e-05	1.0,0.0,0.0	0.0,NA,NA	0.333
3056	gene:Solyc08g076890.2	NA	8	+	60822433	60822484	60822484	60822607	60822030	60822247	60822694	60822769	3056	0,0,2	6,0,0	2,0,0	0,0,0	200	272	1.9066907296161902e-06	1.56132788048e-05	0.0,NA,1.0	1.0,NA,NA	-0.5
4409	gene:Solyc10g080130.1	NA	10	+	61518778	61518816	61519775	61519849	61518622	61518692	61520179	61520255	4409	120,207,103	70,87,99	253,85,91	232,112,99	187	223	1.9233030285834213e-06	1.57163632419e-05	0.672,0.739,0.554	0.565,0.475,0.523	0.134
3608	gene:Solyc08g076890.2	NA	8	+	60822433	60822499	60822508	60822634	60822030	60822247	60822748	60822769	3608	0,0,2	0,3,0	2,0,0	8,0,6	215	275	1.992060734704527e-06	1.62442363878e-05	NA,0.0,1.0	0.242,NA,0.0	0.379
5077	gene:Solyc04g045530.2	NA	4	+	33716542	33716551	33716551	33716604	33716329	33716465	33716677	33716781	5077	0,5,3	1,7,2	5,1,0	8,12,2	158	202	2.009650885261384e-06	1.63535340788e-05	0.0,0.477,0.657	0.444,0.096,0.0	0.198
3058	gene:Solyc08g076890.2	NA	8	+	60822433	60822484	60822508	60822643	60822030	60822247	60822694	60822769	3058	0,0,2	0,4,0	2,0,0	4,0,6	200	284	2.014646339505571e-06	1.63601010439e-05	NA,0.0,1.0	0.415,NA,0.0	0.292
4419	gene:Solyc02g087750.2	NA	2	+	50057685	50057711	50058128	50058218	50057453	50057587	50060733	50060822	4419	211,294,228	265,442,311	385,192,154	534,350,215	175	239	2.119909977601107e-06	1.71791874948e-05	0.521,0.476,0.5	0.496,0.428,0.494	0.026
4213	gene:Solyc07g008240.2	NA	7	-	2966556	2966673	2967536	2967664	2965696	2966071	2967758	2967964	4213	29,85,32	2472,4643,3192	104,95,75	5934,3577,2960	277	266	2.126530551670875e-06	1.71971601135e-05	0.011,0.017,0.01	0.017,0.025,0.024	-0.009
4124	gene:Solyc11g072010.1	NA	11	-	55304221	55304262	55307069	55307123	55303663	55303717	55307943	55308059	4124	10,15,12	3,5,1	23,15,9	16,9,3	203	190	2.1332776717712506e-06	1.7216079723e-05	0.757,0.737,0.918	0.574,0.609,0.737	0.164
544	gene:Solyc08g076890.2	NA	8	+	60822433	60822457	60822484	60822565	60822304	60822382	60822706	60822769	544	3,8,0	55,21,2	2,0,0	22,0,77	173	230	2.1695328279731277e-06	1.74725674764e-05	0.068,0.336,0.0	0.108,NA,0.0	0.081
3057	gene:Solyc08g076890.2	NA	8	+	60822433	60822484	60822508	60822607	60822030	60822247	60822694	60822769	3057	0,0,2	0,3,0	2,0,0	3,0,6	200	248	2.1809044893474794e-06	1.75280101551e-05	NA,0.0,1.0	0.453,NA,0.0	0.273
3619	gene:Solyc08g076890.2	NA	8	+	60822433	60822499	60822508	60822625	60822030	60822247	60822706	60822769	3619	0,0,2	0,3,0	2,0,0	4,0,6	215	266	2.1994877611346815e-06	1.76410661088e-05	NA,0.0,1.0	0.382,NA,0.0	0.309
3993	gene:Solyc01g099700.2	NA	1	+	89869857	89870026	89870150	89870214	89869514	89869610	89871267	89871360	3993	5,8,11	6,5,6	24,23,10	6,8,10	318	213	2.2538313905663725e-06	1.80398881384e-05	0.358,0.517,0.551	0.728,0.658,0.401	-0.12
1006	gene:Solyc08g076890.2	NA	8	+	60822475	60822499	60822499	60822541	60822313	60822358	60822706	60822769	1006	2,0,0	0,2,1	0,0,0	47,0,0	173	191	2.284764791307482e-06	1.82128393364e-05	1.0,0.0,0.0	0.0,NA,NA	0.333
991	gene:Solyc08g076890.2	NA	8	+	60822475	60822499	60822499	60822541	60822313	60822358	60822748	60822769	991	2,0,0	0,0,0	0,0,0	47,0,0	173	191	2.284764791307482e-06	1.82128393364e-05	1.0,NA,NA	0.0,NA,NA	1.0
80	gene:Solyc04g071940.2	NA	4	-	58949693	58949908	58950183	58950232	58947949	58949019	58952635	58952933	80	0,5,1	0,1,0	1,0,0	0,8,0	198	364	2.366641346103921e-06	1.88270898124e-05	NA,0.902,1.0	1.0,0.0,NA	0.451
2922	gene:Solyc08g076890.2	NA	8	+	60822457	60822499	60822508	60822607	60822313	60822364	60822748	60822769	2922	0,0,2	0,0,0	0,0,0	2,0,7	191	248	2.3961506736754204e-06	1.9023098641e-05	NA,NA,1.0	0.0,NA,0.0	1.0
123	gene:Solyc08g076890.2	NA	8	+	60822457	60822484	60822508	60822586	60822313	60822364	60822694	60822769	123	0,0,2	0,0,0	0,0,0	2,0,7	176	227	2.4406917905035516e-06	1.93374079791e-05	NA,NA,1.0	0.0,NA,0.0	1.0
1384	gene:Solyc08g076890.2	NA	8	+	60822337	60822457	60822484	60822577	60822030	60822247	60822706	60822769	1384	3,4,0	0,2,1	5,0,6	2,0,0	269	242	2.4534621989273984e-06	1.93992375486e-05	1.0,0.643,0.0	0.692,NA,1.0	-0.298
2777	gene:Solyc08g076890.2	NA	8	+	60822304	60822319	60822484	60822565	60822030	60822247	60822694	60822769	2777	0,12,5	7,1,0	5,0,26	0,0,0	164	230	2.4939866329972877e-06	1.96798217949e-05	0.0,0.944,1.0	1.0,NA,1.0	-0.352
538	gene:Solyc08g076890.2	NA	8	+	60822433	60822457	60822484	60822541	60822304	60822382	60822706	60822769	538	3,8,0	55,22,2	2,0,0	20,0,77	173	206	2.565503886163577e-06	2.02033431035e-05	0.061,0.302,0.0	0.106,NA,0.0	0.068
3603	gene:Solyc08g076890.2	NA	8	+	60822433	60822499	60822508	60822607	60822030	60822247	60822748	60822769	3603	0,0,2	0,3,0	2,0,0	3,0,6	215	248	2.674681779412355e-06	2.09785281735e-05	NA,0.0,1.0	0.435,NA,0.0	0.282
3620	gene:Solyc08g076890.2	NA	8	+	60822433	60822499	60822508	60822607	60822030	60822247	60822694	60822769	3620	0,0,2	0,3,0	7,0,0	3,0,6	215	248	2.674681779412355e-06	2.09785281735e-05	NA,0.0,1.0	0.729,NA,0.0	0.136
4664	gene:Solyc11g012900.1	NA	11	-	5685825	5685986	5686761	5686878	5685619	5685719	5687380	5687447	4664	0,2,0	5,13,2	8,3,0	15,4,2	266	310	2.7276851333122404e-06	2.13513790195e-05	0.0,0.152,0.0	0.383,0.466,0.0	-0.232
3061	gene:Solyc08g076890.2	NA	8	+	60822433	60822484	60822508	60822586	60822030	60822247	60822694	60822769	3061	0,0,2	0,3,0	2,0,0	3,0,6	200	227	2.7934539791821926e-06	2.18224624854e-05	NA,0.0,1.0	0.431,NA,0.0	0.284
537	gene:Solyc08g076890.2	NA	8	+	60822433	60822457	60822484	60822586	60822304	60822382	60822706	60822769	537	3,8,0	55,21,1	2,0,0	20,0,77	173	251	2.8062441947977495e-06	2.1878622405e-05	0.073,0.356,0.0	0.127,NA,0.0	0.079
1386	gene:Solyc08g076890.2	NA	8	+	60822337	60822457	60822484	60822634	60822030	60822247	60822706	60822769	1386	3,4,0	59,117,55	5,0,6	109,23,63	269	299	2.904676229854783e-06	2.26009269996e-05	0.053,0.037,0.0	0.049,0.0,0.096	-0.018
996	gene:Solyc08g076890.2	NA	8	+	60822475	60822499	60822499	60822520	60822313	60822358	60822748	60822769	996	2,0,0	0,0,0	0,0,0	46,0,0	173	170	2.9465282908538393e-06	2.28809930499e-05	1.0,NA,NA	0.0,NA,NA	1.0
2909	gene:Solyc08g076890.2	NA	8	+	60822457	60822499	60822508	60822586	60822313	60822364	60822694	60822769	2909	0,0,2	0,0,0	5,0,0	2,0,7	191	227	2.9967326664327675e-06	2.32246781649e-05	NA,NA,1.0	0.748,NA,0.0	0.626
3356	gene:Solyc08g076890.2	NA	8	+	60822475	60822520	60822541	60822634	60822313	60822358	60822748	60822769	3356	2,0,0	0,459,320	0,0,0	5,0,0	194	242	3.006570009455812e-06	2.32547771424e-05	1.0,0.0,0.0	0.0,NA,NA	0.333
599	gene:Solyc08g076890.2	NA	8	+	60822433	60822457	60822625	60822634	60822313	60822364	60822706	60822769	599	3,2,0	94,291,154	2,3,5	255,45,123	173	158	3.0142557501115893e-06	2.32681481422e-05	0.028,0.006,0.0	0.007,0.057,0.036	-0.022
1506	gene:Solyc08g076890.2	NA	8	+	60822475	60822517	60822541	60822634	60822313	60822358	60822748	60822769	1506	2,0,0	0,459,320	0,0,0	5,0,0	191	242	3.0562682808591815e-06	2.3545924862e-05	1.0,0.0,0.0	0.0,NA,NA	0.333
994	gene:Solyc08g076890.2	NA	8	+	60822475	60822499	60822499	60822517	60822313	60822358	60822748	60822769	994	2,0,0	0,0,0	0,0,0	46,0,0	173	167	3.0701000453181393e-06	2.36059267264e-05	1.0,NA,NA	0.0,NA,NA	1.0
4645	gene:Solyc05g015040.2	NA	5	+	9727157	9727274	9727899	9727991	9726972	9727025	9732686	9732773	4645	11,13,7	2,25,12	38,22,18	31,20,15	266	241	3.1067134519467825e-06	2.38405161951e-05	0.833,0.32,0.346	0.526,0.499,0.521	-0.016
2215	gene:Solyc08g076890.2	NA	8	+	60822364	60822520	60822541	60822694	60822030	60822241	60822748	60822769	2215	26,143,65	25,48,30	81,11,18	38,13,24	305	302	3.2154600590536435e-06	2.46266411582e-05	0.507,0.747,0.682	0.679,0.456,0.426	0.125
4399	gene:Solyc02g079110.2	NA	2	+	43725465	43725572	43726718	43726776	43725114	43725162	43727463	43727516	4399	2,0,7	0,5,0	0,0,0	11,0,0	256	207	3.2374730704588766e-06	2.47467119632e-05	1.0,0.0,1.0	0.0,NA,NA	0.667
2916	gene:Solyc08g076890.2	NA	8	+	60822457	60822499	60822508	60822541	60822313	60822364	60822748	60822769	2916	0,0,2	0,0,0	0,0,0	1,0,5	191	182	3.252502035061101e-06	2.48130331034e-05	NA,NA,1.0	0.0,NA,0.0	1.0
4598	gene:Solyc09g008520.2	NA	9	-	2007573	2007629	2007629	2007655	2007321	2007488	2007773	2007833	4598	0,9,0	0,0,0	0,0,0	0,2,0	175	205	3.273115813174829e-06	2.49216186477e-05	NA,1.0,NA	NA,0.0,NA	1.0
3062	gene:Solyc08g076890.2	NA	8	+	60822433	60822484	60822484	60822565	60822030	60822247	60822694	60822769	3062	0,0,2	7,1,0	2,0,0	0,0,0	200	230	3.284179871391765e-06	2.49572112406e-05	0.0,0.0,1.0	1.0,NA,NA	-0.667
3615	gene:Solyc08g076890.2	NA	8	+	60822433	60822499	60822508	60822589	60822030	60822247	60822706	60822769	3615	0,0,2	0,3,0	2,0,0	3,0,6	215	230	3.3069372601358926e-06	2.50813532778e-05	NA,0.0,1.0	0.416,NA,0.0	0.292
982	gene:Solyc08g076890.2	NA	8	+	60822475	60822499	60822541	60822634	60822313	60822358	60822748	60822769	982	2,0,0	0,459,320	0,0,0	5,0,0	173	242	3.3609640424840635e-06	2.54417161821e-05	1.0,0.0,0.0	0.0,NA,NA	0.333
5105	gene:Solyc01g087370.2	NA	1	-	82322601	82322699	82325821	82326024	82314087	82314163	82328213	82328315	5105	6,15,4	2,8,5	19,19,8	15,12,12	352	247	3.384188092613342e-06	2.55679665179e-05	0.678,0.568,0.36	0.471,0.526,0.319	0.097
3600	gene:Solyc08g076890.2	NA	8	+	60822433	60822499	60822508	60822586	60822030	60822247	60822748	60822769	3600	0,0,2	0,3,0	2,0,0	3,0,6	215	227	3.440168667571657e-06	2.58907491629e-05	NA,0.0,1.0	0.413,NA,0.0	0.293
3623	gene:Solyc08g076890.2	NA	8	+	60822433	60822499	60822508	60822586	60822030	60822247	60822694	60822769	3623	0,0,2	0,3,0	7,0,0	3,0,6	215	227	3.440168667571657e-06	2.58907491629e-05	NA,0.0,1.0	0.711,NA,0.0	0.145
1304	gene:Solyc08g076890.2	NA	8	+	60822433	60822442	60822457	60822508	60822304	60822364	60822625	60822682	1304	0,0,0	0,0,2	0,1,4	0,0,0	158	200	3.461502329654379e-06	2.60012078839e-05	NA,NA,0.0	NA,1.0,1.0	-1.0
4316	gene:Solyc01g096600.2	NA	1	-	87663051	87663195	87663939	87664064	87662023	87662083	87664418	87664469	4316	0,0,0	0,2,0	2,5,3	1,0,0	274	293	3.4881687594200434e-06	2.61512229833e-05	NA,0.0,NA	0.681,1.0,1.0	-0.894
3870	gene:Solyc11g073130.1	NA	11	+	56218386	56218504	56219408	56219482	56218161	56218215	56220377	56220445	3870	5,22,3	0,1,0	15,1,6	5,1,4	267	223	3.5353996097535085e-06	2.64545419075e-05	1.0,0.948,1.0	0.715,0.455,0.556	0.407
1653	gene:Solyc08g076890.2	NA	8	+	60822457	60822508	60822508	60822520	60822313	60822364	60822625	60822682	1653	0,0,2	0,0,0	0,0,0	0,0,4	200	161	3.5458712356766834e-06	2.6482166437e-05	NA,NA,1.0	NA,NA,0.0	1.0
2921	gene:Solyc08g076890.2	NA	8	+	60822457	60822499	60822508	60822520	60822313	60822364	60822748	60822769	2921	0,0,2	0,0,0	0,0,0	0,0,4	191	161	3.753323348287339e-06	2.79780171725e-05	NA,NA,1.0	NA,NA,0.0	1.0
1652	gene:Solyc08g076890.2	NA	8	+	60822457	60822508	60822508	60822541	60822313	60822364	60822625	60822682	1652	0,0,2	0,0,0	0,0,0	1,0,5	200	182	3.848541998561164e-06	2.85925730168e-05	NA,NA,1.0	0.0,NA,0.0	1.0
3610	gene:Solyc08g076890.2	NA	8	+	60822433	60822499	60822508	60822577	60822030	60822247	60822748	60822769	3610	0,0,2	0,3,0	2,0,0	5,0,6	215	218	3.850407938251594e-06	2.85925730168e-05	NA,0.0,1.0	0.289,NA,0.0	0.356
1788	gene:Solyc08g076890.2	NA	8	+	60822433	60822607	60822625	60822694	60822337	60822364	60822748	60822769	1788	76,270,128	223,591,301	155,40,97	480,91,236	323	218	3.908307818084293e-06	2.89674579458e-05	0.187,0.236,0.223	0.179,0.229,0.217	0.007
1374	gene:Solyc08g076890.2	NA	8	+	60822337	60822457	60822457	60822577	60822030	60822247	60822706	60822769	1374	3,4,0	2,3,2	5,0,6	8,0,0	269	269	4.006312267002819e-06	2.96376055207e-05	0.6,0.571,0.0	0.385,NA,1.0	-0.302
4358	gene:Solyc07g017610.2	NA	7	+	7673987	7674096	7674590	7674681	7673433	7673574	7674781	7675117	4358	0,3,2	2,5,4	12,9,3	2,3,0	258	240	4.110753210094593e-06	3.03527448745e-05	0.0,0.358,0.317	0.848,0.736,1.0	-0.636
3809	gene:Solyc08g075530.2	NA	8	+	59692779	59693077	59693179	59693248	59692250	59692429	59694797	59694935	3809	105,224,193	8,17,9	290,227,126	34,7,21	447	218	4.168694246983079e-06	3.07224900542e-05	0.865,0.865,0.913	0.806,0.941,0.745	0.05
4541	gene:Solyc07g042180.2	NA	7	-	55197836	55197939	55198237	55198299	55196333	55196410	55199108	55199387	4541	34,99,52	111,249,135	99,61,42	282,199,136	211	252	4.1810154524603785e-06	3.07552662096e-05	0.268,0.322,0.315	0.295,0.268,0.269	0.024
4065	gene:Solyc06g054140.2	NA	6	+	36965177	36965257	36965487	36965596	36963980	36964025	36967925	36968169	4065	1,4,4	7,32,12	4,3,0	13,3,2	229	258	4.479031513596119e-06	3.28855208498e-05	0.139,0.123,0.273	0.257,0.53,0.0	-0.084
4137	gene:Solyc02g064740.2	NA	2	+	35844913	35844939	35845201	35845284	35844735	35844821	35845766	35845907	4137	0,6,0	0,0,0	0,0,0	1,2,0	175	232	4.6874132838119414e-06	3.43509123575e-05	NA,1.0,NA	0.0,0.0,NA	1.0
1	gene:Solyc01g099730.2	NA	1	+	89890603	89890655	89891563	89891709	89889439	89889485	89892047	89892517	1	4,0,0	1,6,1	0,0,0	7,0,6	201	295	4.842951820282334e-06	3.54242880338e-05	0.854,0.0,0.0	0.0,NA,0.0	0.285
4486	gene:Solyc11g069050.1	NA	11	+	53628318	53628508	53630831	53630969	53626571	53627567	53632111	53632179	4486	116,339,155	4,8,9	268,292,100	13,14,5	339	287	4.87186539040344e-06	3.55691704952e-05	0.961,0.973,0.936	0.946,0.946,0.944	0.011
583	gene:Solyc08g076890.2	NA	8	+	60822433	60822457	60822508	60822643	60822030	60822247	60822706	60822769	583	3,2,0	0,6,0	3,0,0	6,1,6	173	284	5.042702782624282e-06	3.67477557256e-05	1.0,0.354,NA	0.451,0.0,0.0	0.527
3947	gene:Solyc10g006990.2	NA	10	-	1400742	1400813	1400942	1401038	1399951	1399994	1402208	1402265	3947	3,18,5	7,22,7	33,33,16	18,25,3	245	220	5.529403215877266e-06	4.02194580283e-05	0.278,0.424,0.391	0.622,0.542,0.827	-0.299
4779	gene:Solyc12g099810.1	NA	12	-	66805926	66806030	66806381	66806442	66804355	66804501	66807227	66807691	4779	0,5,0	0,9,1	0,1,1	2,1,5	210	253	5.734326701757901e-06	4.16324908867e-05	NA,0.401,0.0	0.0,0.546,0.194	-0.046
3355	gene:Solyc08g076890.2	NA	8	+	60822475	60822520	60822541	60822682	60822313	60822358	60822748	60822769	3355	2,0,0	0,459,323	0,0,0	4,0,0	194	290	5.930121120543268e-06	4.29741244839e-05	1.0,0.0,0.0	0.0,NA,NA	0.333
1505	gene:Solyc08g076890.2	NA	8	+	60822475	60822517	60822541	60822682	60822313	60822358	60822748	60822769	1505	2,0,0	0,459,323	0,0,0	4,0,0	191	290	5.966054495781167e-06	4.31544608528e-05	1.0,0.0,0.0	0.0,NA,NA	0.333
981	gene:Solyc08g076890.2	NA	8	+	60822475	60822499	60822541	60822682	60822313	60822358	60822748	60822769	981	2,0,0	0,459,323	0,0,0	4,0,0	173	290	6.15205136225129e-06	4.44175834029e-05	1.0,0.0,0.0	0.0,NA,NA	0.333
4515	gene:Solyc12g005770.1	NA	12	-	422998	423220	423400	423587	422665	422884	426706	426833	4515	1,4,0	4,13,9	6,13,3	26,16,8	336	371	6.307023588970662e-06	4.53849212289e-05	0.216,0.254,0.0	0.203,0.473,0.293	-0.166
4579	gene:Solyc02g065080.2	NA	2	-	36248879	36249011	36255976	36256087	36248380	36248456	36256526	36256577	4579	20,25,26	13,38,25	63,57,18	67,37,17	260	281	6.309270923520373e-06	4.53849212289e-05	0.624,0.416,0.529	0.504,0.625,0.534	-0.031
3300	gene:Solyc08g076890.2	NA	8	+	60822313	60822379	60822457	60822565	60822030	60822232	60822706	60822769	3300	0,3,1	0,0,2	1,0,0	3,27,15	215	257	6.334052093488886e-06	4.54794255095e-05	NA,1.0,0.374	0.285,0.0,0.0	0.592
2671	gene:Solyc08g076890.2	NA	8	+	60822304	60822385	60822508	60822646	60822030	60822247	60822748	60822769	2671	0,16,6	5,3,0	5,0,26	20,0,25	230	287	6.901727637305882e-06	4.94644920208e-05	0.0,0.869,1.0	0.238,NA,0.565	0.222
594	gene:Solyc08g076890.2	NA	8	+	60822433	60822457	60822457	60822589	60822313	60822364	60822730	60822769	594	0,10,0	0,2,8	12,3,5	0,0,0	173	281	7.019260183322925e-06	5.02147074653e-05	NA,0.89,0.0	1.0,1.0,1.0	-0.555
273	gene:Solyc08g076890.2	NA	8	+	60822304	60822313	60822313	60822379	60822030	60822184	60822457	60822577	273	3,0,0	0,2,2	0,0,0	2,0,0	158	215	7.347022056655651e-06	5.2463378708e-05	1.0,0.0,0.0	0.0,NA,NA	0.333
4270	gene:Solyc07g022770.1	NA	7	+	21545914	21546067	21548387	21548463	21545197	21545272	21549012	21549058	4270	6,1,0	0,5,0	1,0,2	5,0,0	302	225	7.805007084557025e-06	5.5632039548e-05	1.0,0.13,NA	0.13,NA,1.0	0.0
501	gene:Solyc08g076890.2	NA	8	+	60822304	60822373	60822484	60822607	60822030	60822247	60822694	60822769	501	0,15,6	6,0,0	5,0,26	0,0,0	218	272	7.997847505169405e-06	5.69027183155e-05	0.0,1.0,1.0	1.0,NA,1.0	-0.333
4510	gene:Solyc03g061600.2	NA	3	+	30466716	30466782	30467650	30467770	30466408	30466623	30468185	30468262	4510	12,56,19	37,68,65	55,50,23	100,77,42	215	269	8.171781755897947e-06	5.80345082519e-05	0.289,0.507,0.268	0.408,0.448,0.407	-0.066
2197	gene:Solyc08g076890.2	NA	8	+	60822541	60822625	60822634	60822643	60822337	60822487	60822706	60822769	2197	0,5,0	0,0,1	0,0,0	0,1,0	233	158	9.049732813518864e-06	6.404023305e-05	NA,1.0,0.0	NA,0.0,NA	0.5
4632	gene:Solyc09g018370.2	NA	9	+	14520415	14520550	14520631	14520689	14520166	14520315	14521016	14521114	4632	0,2,1	11,18,5	1,3,1	19,24,6	284	207	9.05023262765483e-06	6.404023305e-05	0.0,0.075,0.127	0.037,0.084,0.108	-0.009
4721	gene:Solyc01g056830.2	NA	1	-	56768340	56768495	56769441	56769480	56768111	56768208	56770134	56770283	4721	0,0,0	0,2,0	1,4,2	1,0,0	188	304	9.091635404156038e-06	6.42168677914e-05	NA,0.0,NA	0.618,1.0,1.0	-0.873
4665	gene:Solyc11g012900.1	NA	11	-	5685803	5685986	5686761	5686878	5685619	5685719	5687380	5687447	4665	0,2,0	3,16,12	8,3,0	7,7,7	266	332	9.158864154739267e-06	6.45749519646e-05	0.0,0.135,0.0	0.588,0.348,0.0	-0.267
4092	gene:Solyc03g026150.2	NA	3	+	3560976	3561021	3561079	3561219	3560832	3560892	3561935	3562044	4092	0,0,0	2,5,0	0,1,0	0,0,2	194	289	9.176763119759087e-06	6.45845707131e-05	0.0,0.0,NA	NA,1.0,0.0	-0.5
5106	gene:Solyc06g072400.1	NA	6	-	44664960	44665120	44665262	44665319	44664535	44664884	44665464	44665572	5106	2,6,3	9,12,9	11,4,6	5,4,7	206	309	9.236666945286394e-06	6.48892465617e-05	0.25,0.429,0.333	0.767,0.6,0.563	-0.306
1089	gene:Solyc08g076890.2	NA	8	+	60822541	60822634	60822634	60822646	60822433	60822487	60822748	60822769	1089	0,5,0	1,0,1	5,0,0	0,0,0	242	161	9.289646749676128e-06	6.51442732572e-05	0.0,1.0,0.0	1.0,NA,NA	-0.667
1378	gene:Solyc08g076890.2	NA	8	+	60822337	60822457	60822484	60822541	60822030	60822247	60822706	60822769	1378	3,4,0	0,2,2	5,0,6	1,0,0	269	206	9.429018200810414e-06	6.60031274057e-05	1.0,0.605,0.0	0.793,NA,1.0	-0.362
1789	gene:Solyc08g076890.2	NA	8	+	60822433	60822607	60822625	60822643	60822337	60822364	60822694	60822769	1789	81,270,128	219,577,294	155,40,97	462,83,227	323	167	9.599122591232925e-06	6.70736544568e-05	0.161,0.195,0.184	0.148,0.199,0.181	0.004
3493	gene:Solyc08g076890.2	NA	8	+	60822337	60822484	60822484	60822565	60822030	60822247	60822706	60822769	3493	0,4,0	0,0,2	2,0,3	2,0,0	296	230	9.831643989918308e-06	6.85757168297e-05	NA,1.0,0.0	0.437,NA,1.0	-0.219
1015	gene:Solyc08g076890.2	NA	8	+	60822475	60822499	60822541	60822634	60822313	60822358	60822706	60822769	1015	2,0,0	0,460,320	0,0,0	3,0,0	173	242	9.944608607414972e-06	6.90946802528e-05	1.0,0.0,0.0	0.0,NA,NA	0.333
1127	gene:Solyc08g076890.2	NA	8	+	60822304	60822457	60822508	60822541	60822030	60822247	60822706	60822769	1127	43,53,17	0,5,1	87,11,42	2,0,0	302	182	9.968386472964733e-06	6.90946802528e-05	1.0,0.865,0.911	0.963,1.0,1.0	-0.062
1539	gene:Solyc08g076890.2	NA	8	+	60822475	60822484	60822541	60822634	60822313	60822358	60822706	60822769	1539	2,0,0	0,460,320	0,0,0	3,0,0	158	242	9.976804829126598e-06	6.90946802528e-05	1.0,0.0,0.0	0.0,NA,NA	0.333
3496	gene:Solyc08g076890.2	NA	8	+	60822337	60822484	60822484	60822541	60822030	60822247	60822706	60822769	3496	0,4,0	0,2,2	2,0,3	1,0,0	296	206	9.964005740386839e-06	6.90946802528e-05	NA,0.582,0.0	0.582,NA,1.0	-0.5
1294	gene:Solyc08g076890.2	NA	8	+	60822457	60822586	60822625	60822643	60822030	60822241	60822694	60822769	1294	0,0,0	0,0,4	0,0,2	0,0,0	278	167	1.0144571960264291e-05	7.0034224496e-05	NA,NA,0.0	NA,NA,1.0	-1.0
4689	gene:Solyc01g087610.2	NA	1	-	82567092	82567123	82569057	82569164	82566258	82566376	82570246	82570328	4689	19,36,11	17,31,24	32,28,15	27,18,15	256	180	1.0148328485600743e-05	7.0034224496e-05	0.44,0.45,0.244	0.455,0.522,0.413	-0.085
4666	gene:Solyc05g006640.2	NA	5	-	1303564	1303618	1303618	1303715	1302879	1302986	1303880	1303958	4666	10,42,13	2,1,0	47,44,10	3,0,0	246	203	1.054749200115924e-05	7.26605004524e-05	0.805,0.972,1.0	0.928,1.0,1.0	-0.05
618	gene:Solyc08g076890.2	NA	8	+	60822433	60822457	60822457	60822586	60822313	60822379	60822706	60822769	618	3,5,0	0,3,5	6,0,0	6,0,16	173	278	1.0927206711431454e-05	7.51437841811e-05	1.0,0.728,0.0	0.616,NA,0.0	0.268
2422	gene:Solyc08g076890.2	NA	8	+	60822364	60822484	60822625	60822634	60822030	60822241	60822706	60822769	2422	0,1,0	0,0,4	0,0,2	0,0,0	269	158	1.0983195625078592e-05	7.53960669799e-05	NA,1.0,0.0	NA,NA,1.0	-0.5
2841	gene:Solyc08g076890.2	NA	8	+	60822313	60822373	60822457	60822508	60822030	60822232	60822583	60822769	2841	0,2,1	0,0,0	0,0,22	3,25,18	209	200	1.1066365847816567e-05	7.58337280729e-05	NA,1.0,1.0	0.0,0.0,0.539	0.82
4548	gene:Solyc09g072900.2	NA	9	+	65589566	65589588	65591353	65591480	65587843	65588044	65591663	65591754	4548	22,48,44	56,150,40	77,41,39	202,139,46	171	276	1.1577826901343432e-05	7.91996355108e-05	0.388,0.341,0.64	0.381,0.323,0.578	0.029
528	gene:Solyc08g076890.2	NA	8	+	60822433	60822457	60822457	60822586	60822304	60822382	60822730	60822769	528	0,16,0	10,2,9	12,0,0	3,15,0	173	278	1.1912150255410792e-05	8.13441589119e-05	0.0,0.928,0.0	0.865,0.0,NA	-0.123
49	gene:Solyc06g060670.2	NA	6	+	38688032	38688267	38689751	38689877	38686932	38687371	38691036	38691201	49	24,38,32	4,7,15	53,32,25	12,7,4	384	275	1.2159616275700188e-05	8.28891119946e-05	0.811,0.795,0.604	0.76,0.766,0.817	-0.044
3173	gene:Solyc08g076890.2	NA	8	+	60822337	60822499	60822508	60822634	60822030	60822247	60822706	60822769	3173	29,91,74	0,7,2	88,13,7	11,0,6	311	275	1.285004454179459e-05	8.74429860283e-05	1.0,0.92,0.97	0.876,1.0,0.508	0.169
3781	gene:Solyc12g019010.1	NA	12	-	8973895	8974091	8974313	8974412	8973129	8973229	8979428	8979493	3781	2,10,7	12,20,13	4,4,1	27,20,6	248	345	1.3145140368895327e-05	8.92955100537e-05	0.188,0.41,0.428	0.171,0.218,0.188	0.15
806	gene:Solyc08g076890.2	NA	8	+	60822313	60822385	60822625	60822643	60822030	60822232	60822706	60822769	806	0,4,1	0,0,0	0,0,0	0,1,0	221	167	1.3459615263086856e-05	9.12730160028e-05	NA,1.0,1.0	NA,0.0,NA	1.0
4320	gene:Solyc07g008450.2	NA	7	-	3345152	3345255	3348244	3348332	3343933	3344024	3353154	3353308	4320	14,12,12	29,64,46	64,50,22	85,62,44	237	252	1.39526511810648e-05	9.44524358982e-05	0.339,0.166,0.217	0.445,0.462,0.347	-0.177
807	gene:Solyc08g076890.2	NA	8	+	60822313	60822385	60822457	60822541	60822030	60822232	60822706	60822769	807	0,4,1	0,4,2	0,0,0	1,25,15	221	233	1.4186639216341423e-05	9.58702643236e-05	NA,0.513,0.345	0.0,0.0,0.0	0.429
1833	gene:Solyc08g076890.2	NA	8	+	60822457	60822541	60822625	60822643	60822030	60822241	60822706	60822769	1833	0,4,2	0,0,4	1,0,0	0,1,0	233	167	1.4264821175088102e-05	9.61412376525e-05	NA,1.0,0.264	1.0,0.0,NA	0.132
217	gene:Solyc08g076890.2	NA	8	+	60822457	60822484	60822484	60822559	60822030	60822247	60822706	60822769	217	0,0,0	1,0,0	3,0,0	0,0,0	176	224	1.4275964628384784e-05	9.61412376525e-05	0.0,NA,NA	1.0,NA,NA	-1.0
2838	gene:Solyc08g076890.2	NA	8	+	60822313	60822373	60822457	60822541	60822030	60822232	60822706	60822769	2838	0,2,3	0,4,2	0,0,0	1,25,15	209	233	1.4623305177245694e-05	9.8310895047e-05	NA,0.358,0.626	0.0,0.0,0.0	0.492
4380	gene:Solyc03g097550.2	NA	3	+	59882419	59882476	59883088	59883158	59882223	59882289	59883679	59883811	4380	105,102,99	4,1,0	232,112,132	8,2,0	206	219	1.4674693154195063e-05	9.84868581792e-05	0.965,0.991,1.0	0.969,0.983,1.0	0.001
3525	gene:Solyc08g076890.2	NA	8	+	60822457	60822589	60822625	60822643	60822337	60822400	60822706	60822769	3525	0,9,3	0,0,0	2,0,0	1,1,0	281	167	1.5670159192772406e-05	0.000104987378743	NA,1.0,1.0	0.543,0.0,NA	0.728
1284	gene:Solyc08g076890.2	NA	8	+	60822457	60822586	60822625	60822643	60822337	60822400	60822706	60822769	1284	0,9,4	0,0,0	0,0,0	1,1,0	278	167	1.5768772658255203e-05	0.000105467167814	NA,1.0,1.0	0.0,0.0,NA	1.0
2704	gene:Solyc08g076890.2	NA	8	+	60822304	60822385	60822433	60822565	60822030	60822247	60822706	60822769	2704	0,16,6	0,0,6	5,0,26	5,0,0	230	281	1.646938573238605e-05	0.000109964821659	NA,1.0,0.55	0.55,NA,1.0	0.0
2133	gene:Solyc08g076890.2	NA	8	+	60822457	60822565	60822625	60822643	60822313	60822400	60822706	60822769	2133	0,9,5	0,0,0	3,0,0	1,1,0	257	167	1.654181897091528e-05	0.000110259974233	NA,1.0,1.0	0.661,0.0,NA	0.669
587	gene:Solyc08g076890.2	NA	8	+	60822433	60822457	60822484	60822634	60822030	60822247	60822706	60822769	587	3,2,0	59,117,55	3,0,0	109,23,63	173	299	1.6757769131491832e-05	0.000111509107713	0.081,0.029,0.0	0.045,0.0,0.0	0.022
2493	gene:Solyc08g076890.2	NA	8	+	60822457	60822577	60822583	60822682	60822030	60822241	60822748	60822769	2493	0,0,0	0,0,3	6,0,1	2,1,0	269	248	1.7135201692167695e-05	0.000113826696955	NA,NA,0.0	0.734,0.0,1.0	-0.578
1430	gene:Solyc08g076890.2	NA	8	+	60822364	60822499	60822625	60822643	60822030	60822241	60822706	60822769	1430	0,4,3	0,0,4	0,0,0	0,1,0	284	167	1.723178035138365e-05	0.000114273911804	NA,1.0,0.306	NA,0.0,NA	0.653
1876	gene:Solyc08g076890.2	NA	8	+	60822313	60822457	60822541	60822586	60822030	60822163	60822730	60822769	1876	0,12,3	1,0,0	12,0,0	0,0,0	293	194	1.7303805901758027e-05	0.000114557060767	0.0,1.0,1.0	1.0,NA,NA	-0.333
2134	gene:Solyc08g076890.2	NA	8	+	60822457	60822565	60822625	60822643	60822313	60822400	60822694	60822769	2134	7,10,3	0,0,0	0,0,0	1,0,0	257	167	1.742294676369008e-05	0.000115150643078	1.0,1.0,1.0	0.0,NA,NA	1.0
2864	gene:Solyc08g076890.2	NA	8	+	60822304	60822379	60822433	60822565	60822030	60822247	60822706	60822769	2864	0,15,6	0,0,6	6,0,26	5,0,0	224	281	1.747415449602665e-05	0.00011529399909	NA,1.0,0.556	0.601,NA,1.0	-0.022
3180	gene:Solyc08g076890.2	NA	8	+	60822337	60822499	60822508	60822625	60822030	60822247	60822706	60822769	3180	29,91,74	0,3,0	88,13,7	4,0,6	311	266	1.7541872425751118e-05	0.000115545621745	1.0,0.963,1.0	0.95,1.0,0.499	0.171
4590	gene:Solyc09g065860.2	NA	9	-	64126832	64126875	64128394	64128495	64126663	64126741	64128625	64128669	4590	0,0,0	0,2,6	0,2,0	0,0,0	250	192	1.7682060254980226e-05	0.000116272941677	NA,0.0,0.0	NA,1.0,NA	-1.0
2153	gene:Solyc08g076890.2	NA	8	+	60822547	60822634	60822634	60822646	60822337	60822487	60822748	60822769	2153	0,0,3	1,0,1	7,0,0	0,0,0	236	161	1.777671066018844e-05	0.00011669887704	0.0,NA,0.672	1.0,NA,NA	-0.664
1026	gene:Solyc08g076890.2	NA	8	+	60822457	60822559	60822583	60822634	60822030	60822241	60822706	60822769	1026	2,0,0	0,1,0	0,0,0	2,0,0	251	200	1.7837237164992694e-05	0.000116899745581	1.0,0.0,NA	0.0,NA,NA	0.5
4333	gene:Solyc08g065350.2	NA	8	+	53260392	53260448	53262209	53262327	53260067	53260319	53262894	53262957	4333	8,16,16	16,25,34	43,26,19	51,28,22	205	267	1.79583765959312e-05	0.000117496514211	0.394,0.455,0.38	0.523,0.547,0.529	-0.123
4649	gene:Solyc01g066310.2	NA	1	+	73961344	73961485	73961612	73961744	73961106	73961241	73962079	73962265	4649	35,112,58	92,211,148	156,134,22	275,167,107	290	281	1.8069591963536243e-05	0.000118026465233	0.269,0.34,0.275	0.355,0.437,0.166	-0.025
3787	gene:Solyc02g084170.1	NA	2	-	47348600	47348709	47349067	47349171	47348378	47348504	47349780	47349903	3787	0,0,3	2,0,0	2,0,0	0,1,0	253	258	1.8285347776317593e-05	0.000119236341259	0.0,NA,1.0	1.0,0.0,NA	0.0
3022	gene:Solyc08g076890.2	NA	8	+	60822457	60822499	60822508	60822586	60822313	60822373	60822694	60822769	3022	3,0,3	0,2,0	9,1,0	5,0,0	191	227	1.915423150809794e-05	0.000124655892546	1.0,0.0,1.0	0.681,1.0,NA	-0.174
3649	gene:Solyc08g076890.2	NA	8	+	60822337	60822373	60822484	60822565	60822030	60822247	60822694	60822769	3649	0,0,0	7,1,0	1,0,0	0,0,0	185	230	1.9180284541778285e-05	0.000124655892546	0.0,0.0,NA	1.0,NA,NA	-1.0
1810	gene:Solyc08g076890.2	NA	8	+	60822457	60822541	60822625	60822643	60822304	60822400	60822706	60822769	1810	0,13,5	0,0,0	1,0,0	1,1,0	233	167	1.9266773362557673e-05	0.000125009994608	NA,1.0,1.0	0.417,0.0,NA	0.791
3773	gene:Solyc01g088370.2	NA	1	+	83139657	83139782	83139954	83140151	83139498	83139582	83140236	83140769	3773	408,715,483	71,187,114	1023,623,411	236,210,94	274	346	1.9594615356733646e-05	0.0001269263144	0.879,0.828,0.843	0.846,0.789,0.847	0.023
1442	gene:Solyc08g076890.2	NA	8	+	60822364	60822499	60822625	60822646	60822304	60822313	60822748	60822769	1442	0,0,1	1,2,4	6,0,0	0,0,0	284	170	1.9668617410807727e-05	0.000126984495218	0.0,0.0,0.13	1.0,NA,NA	-0.957
434	gene:Solyc08g076890.2	NA	8	+	60822541	60822559	60822634	60822643	60822337	60822487	60822706	60822769	434	0,3,0	0,0,1	0,0,0	0,1,0	167	158	1.964297317160304e-05	0.000126984495218	NA,1.0,0.0	NA,0.0,NA	0.5
1380	gene:Solyc08g076890.2	NA	8	+	60822337	60822457	60822508	60822541	60822030	60822247	60822706	60822769	1380	3,4,0	0,5,1	5,0,6	2,0,0	269	182	1.9737119739950622e-05	0.00012721648466	1.0,0.351,0.0	0.628,NA,1.0	-0.364
2965	gene:Solyc08g076890.2	NA	8	+	60822457	60822499	60822625	60822643	60822313	60822400	60822706	60822769	2965	0,8,3	0,0,0	0,0,0	1,1,0	191	167	2.004237161759949e-05	0.000128971175516	NA,1.0,1.0	0.0,0.0,NA	1.0
4415	gene:Solyc12g017910.1	NA	12	-	7759524	7759573	7760149	7760181	7759108	7759363	7760359	7760620	4415	0,1,0	0,0,0	0,0,0	0,3,0	181	198	2.027176649166385e-05	0.00013023276302	NA,1.0,NA	NA,0.0,NA	1.0
1977	gene:Solyc08g076890.2	NA	8	+	60822337	60822424	60822508	60822625	60822030	60822247	60822706	60822769	1977	0,0,1	0,3,0	1,0,0	4,0,6	236	266	2.0662896972802856e-05	0.000132527546101	NA,0.0,1.0	0.22,NA,0.0	0.39
4430	gene:Solyc01g105120.2	NA	1	-	93386486	93386602	93387098	93387230	93383299	93383877	93387304	93387407	4430	0,0,0	0,1,4	0,7,0	1,0,0	281	265	2.0874439080378434e-05	0.000133664850898	NA,0.0,0.0	0.0,1.0,NA	-0.5
3147	gene:Solyc08g076890.2	NA	8	+	60822337	60822433	60822508	60822625	60822030	60822247	60822706	60822769	3147	0,1,1	0,3,0	1,0,0	4,0,6	245	266	2.0978056478586932e-05	0.000133889360466	NA,0.266,1.0	0.213,NA,0.0	0.526
3563	gene:Solyc08g076890.2	NA	8	+	60822433	60822499	60822508	60822661	60822313	60822364	60822748	60822769	3563	0,0,0	26,64,29	0,5,5	30,16,38	215	302	2.0959956570201586e-05	0.000133889360466	0.0,0.0,0.0	0.0,0.305,0.156	-0.154
1382	gene:Solyc08g076890.2	NA	8	+	60822337	60822457	60822508	60822643	60822030	60822247	60822706	60822769	1382	3,4,0	0,6,0	5,0,6	6,1,6	269	284	2.1015124592563698e-05	0.000133907139737	1.0,0.413,NA	0.468,0.0,0.514	0.379
134	gene:Solyc08g076890.2	NA	8	+	60822457	60822484	60822625	60822643	60822304	60822400	60822706	60822769	134	0,8,3	0,0,0	0,0,0	1,1,0	176	167	2.1196294011406053e-05	0.000134841570698	NA,1.0,1.0	0.0,0.0,NA	1.0
2565	gene:Solyc08g076890.2	NA	8	+	60822304	60822433	60822433	60822565	60822030	60822247	60822706	60822769	2565	0,21,8	0,0,6	5,0,29	5,0,0	278	281	2.1418674508050183e-05	0.000135813867903	NA,1.0,0.574	0.503,NA,1.0	0.035
4120	gene:Solyc05g015710.2	NA	5	-	11757572	11757649	11757799	11757853	11755996	11756260	11758143	11758617	4120	6,15,2	2,27,10	6,8,4	12,22,11	203	226	2.1411042191906285e-05	0.000135813867903	0.77,0.382,0.182	0.358,0.288,0.288	0.133
3490	gene:Solyc08g076890.2	NA	8	+	60822337	60822484	60822484	60822586	60822030	60822247	60822706	60822769	3490	0,4,0	0,0,1	2,0,3	0,0,0	296	251	2.1631353054609267e-05	0.000136940137814	NA,1.0,0.0	1.0,NA,1.0	-0.5
1665	gene:Solyc08g076890.2	NA	8	+	60822364	60822385	60822625	60822646	60822304	60822313	60822748	60822769	1665	0,1,0	1,2,4	6,0,0	0,0,0	170	170	2.17251265902933e-05	0.000137311236993	0.0,0.333,0.0	1.0,NA,NA	-0.889
1959	gene:Solyc08g076890.2	NA	8	+	60822337	60822424	60822508	60822589	60822030	60822247	60822706	60822769	1959	0,0,1	0,3,0	1,0,0	3,0,6	236	230	2.1974974918222246e-05	0.000138665996818	NA,0.0,1.0	0.245,NA,0.0	0.378
2030	gene:Solyc08g076890.2	NA	8	+	60822541	60822565	60822634	60822643	60822433	60822487	60822706	60822769	2030	0,5,1	0,0,1	1,0,0	0,1,0	173	158	2.2168611811272392e-05	0.000139662254411	NA,1.0,0.477	1.0,0.0,NA	0.238
3501	gene:Solyc08g076890.2	NA	8	+	60822337	60822484	60822484	60822577	60822030	60822247	60822706	60822769	3501	0,4,0	0,2,1	2,0,3	2,0,0	296	242	2.2280931873599116e-05	0.000140143832364	NA,0.621,0.0	0.45,NA,1.0	-0.414
3129	gene:Solyc08g076890.2	NA	8	+	60822337	60822433	60822508	60822589	60822030	60822247	60822706	60822769	3129	0,1,1	0,3,0	1,0,0	3,0,6	245	230	2.2351992041070605e-05	0.000140364760309	NA,0.238,1.0	0.238,NA,0.0	0.5
4998	gene:Solyc09g060100.2	NA	9	+	57605230	57605299	57605974	57606030	57605030	57605115	57606519	57606585	4998	1,1,0	0,0,0	0,0,0	0,7,1	218	205	2.240523205886349e-05	0.000140473252684	1.0,1.0,NA	NA,0.0,0.0	1.0
2764	gene:Solyc08g076890.2	NA	8	+	60822304	60822319	60822484	60822607	60822030	60822247	60822694	60822769	2764	0,12,5	6,0,0	5,0,26	0,0,0	164	272	2.2449940874655765e-05	0.000140527995283	0.0,1.0,1.0	1.0,NA,1.0	-0.333
4431	gene:Solyc01g105120.2	NA	1	-	93386486	93386602	93387098	93387223	93383299	93383877	93387304	93387407	4431	0,0,0	0,1,4	2,5,0	1,0,0	274	265	2.2509045665113046e-05	0.000140672531789	NA,0.0,0.0	0.659,1.0,NA	-0.83
3746	gene:Solyc07g064080.2	NA	7	+	66365080	66365136	66366102	66366141	66364837	66364926	66366245	66366312	3746	1,0,0	0,0,0	0,0,0	7,1,4	205	188	2.2754858227923715e-05	0.000141981591435	1.0,NA,NA	0.0,0.0,0.0	1.0
4421	gene:Solyc03g005680.2	NA	3	-	487108	487187	487224	487309	484675	486101	488278	488663	4421	0,0,0	0,5,0	0,1,2	0,0,0	234	228	2.28885374915225e-05	0.000142587922555	NA,0.0,NA	NA,1.0,1.0	-1.0
3302	gene:Solyc08g076890.2	NA	8	+	60822313	60822379	60822625	60822643	60822030	60822232	60822706	60822769	3302	0,3,1	0,0,0	1,0,0	0,1,0	215	167	2.3175228679737355e-05	0.000144144017871	NA,1.0,1.0	1.0,0.0,NA	0.5
93	gene:Solyc03g062830.2	NA	3	-	32320006	32320074	32320771	32320872	32319572	32319889	32322494	32322553	93	0,1,0	0,0,0	0,0,4	0,5,0	250	217	2.370649413165755e-05	0.000147213936531	NA,1.0,NA	NA,0.0,1.0	0.5
1827	gene:Solyc08g076890.2	NA	8	+	60822457	60822541	60822625	60822646	60822030	60822232	60822748	60822769	1827	0,0,0	1,0,0	3,25,15	0,0,0	233	170	2.4234602301062664e-05	0.000149680372194	0.0,NA,NA	1.0,1.0,1.0	-1.0
1854	gene:Solyc08g076890.2	NA	8	+	60822457	60822541	60822625	60822646	60822030	60822241	60822748	60822769	1854	0,0,0	1,0,4	3,0,0	0,0,0	233	170	2.4234602301062664e-05	0.000149680372194	0.0,NA,0.0	1.0,NA,NA	-1.0
4585	gene:Solyc01g111130.2	NA	1	-	97502574	97502697	97503415	97503540	97502007	97502478	97504776	97505146	4585	1,17,7	1,2,1	36,28,16	2,2,0	274	272	2.4206333238171278e-05	0.000149680372194	0.498,0.894,0.874	0.947,0.933,1.0	-0.205
4600	gene:Solyc09g008520.2	NA	9	-	2007590	2007629	2007629	2007655	2007321	2007488	2007773	2007833	4600	0,9,0	0,0,0	0,0,0	0,1,0	175	188	2.4256957398555237e-05	0.000149680372194	NA,1.0,NA	NA,0.0,NA	1.0
2485	gene:Solyc08g076890.2	NA	8	+	60822457	60822577	60822625	60822682	60822030	60822241	60822748	60822769	2485	0,0,0	0,0,7	6,0,1	0,0,0	269	206	2.5603355715773747e-05	0.000157521197025	NA,NA,0.0	1.0,NA,1.0	-1.0
3045	gene:Solyc08g076890.2	NA	8	+	60822433	60822484	60822484	60822559	60822364	60822379	60822706	60822769	3045	0,4,0	1,0,0	4,0,1	0,0,0	200	224	2.5614050346315224e-05	0.000157521197025	0.0,1.0,NA	1.0,NA,1.0	-0.5
4869	gene:Solyc03g025270.2	NA	3	-	2707439	2707472	2707529	2707541	2707212	2707376	2707675	2707754	4869	0,4,2	0,0,0	1,0,0	0,1,0	161	182	2.5648612725996713e-05	0.000157521197025	NA,1.0,1.0	1.0,0.0,NA	0.5
1307	gene:Solyc08g076890.2	NA	8	+	60822433	60822442	60822484	60822520	60822304	60822364	60822625	60822682	1307	0,0,0	0,0,1	0,1,4	0,0,0	158	185	2.5782877295480803e-05	0.000157916228887	NA,NA,0.0	NA,1.0,1.0	-1.0
1774	gene:Solyc08g076890.2	NA	8	+	60822433	60822541	60822625	60822646	60822304	60822313	60822748	60822769	1774	0,0,0	1,2,4	3,0,0	0,0,0	257	170	2.579959237556901e-05	0.000157916228887	0.0,0.0,0.0	1.0,NA,NA	-1.0
4860	gene:Solyc03g025270.2	NA	3	-	2707439	2707481	2707529	2707541	2707212	2707376	2707675	2707754	4860	0,4,2	0,0,0	1,0,0	0,1,0	161	191	2.5834221776389093e-05	0.000157916228887	NA,1.0,1.0	1.0,0.0,NA	0.5
1394	gene:Solyc08g076890.2	NA	8	+	60822337	60822457	60822484	60822586	60822030	60822247	60822730	60822769	1394	0,11,0	1,0,0	13,0,0	0,0,0	269	251	2.5955454402004825e-05	0.000158140932234	0.0,1.0,NA	1.0,NA,NA	-0.5
2492	gene:Solyc08g076890.2	NA	8	+	60822457	60822577	60822625	60822694	60822030	60822241	60822748	60822769	2492	0,0,0	0,0,4	6,0,1	0,0,0	269	218	2.5992442010845037e-05	0.000158140932234	NA,NA,0.0	1.0,NA,1.0	-1.0
4867	gene:Solyc03g025270.2	NA	3	-	2707439	2707487	2707529	2707541	2707212	2707376	2707675	2707754	4867	0,4,2	0,0,0	1,0,0	0,1,0	161	197	2.595807894289318e-05	0.000158140932234	NA,1.0,1.0	1.0,0.0,NA	0.5
1298	gene:Solyc08g076890.2	NA	8	+	60822457	60822586	60822625	60822694	60822030	60822241	60822748	60822769	1298	0,0,0	0,0,4	0,0,1	0,0,0	278	218	2.6129330457186666e-05	0.000158726539294	NA,NA,0.0	NA,NA,1.0	-1.0
1295	gene:Solyc08g076890.2	NA	8	+	60822457	60822586	60822625	60822682	60822030	60822241	60822748	60822769	1295	0,0,0	0,0,7	0,0,1	0,0,0	278	206	2.6191708089335004e-05	0.000158858403411	NA,NA,0.0	NA,NA,1.0	-1.0
4872	gene:Solyc03g025270.2	NA	3	-	2707439	2707508	2707529	2707541	2707212	2707376	2707675	2707754	4872	0,4,2	0,0,0	1,0,0	0,1,0	161	218	2.6388875412404244e-05	0.000159806119939	NA,1.0,1.0	1.0,0.0,NA	0.5
5001	gene:Solyc02g088110.2	NA	2	-	50301493	50301557	50301614	50301667	50300397	50300455	50301834	50301930	5001	3,3,2	0,0,0	6,2,0	6,0,0	202	213	2.6641329654587442e-05	0.000161085191379	1.0,1.0,1.0	0.513,1.0,NA	0.244
2488	gene:Solyc08g076890.2	NA	8	+	60822457	60822577	60822625	60822661	60822030	60822241	60822748	60822769	2488	0,0,0	0,0,4	6,0,1	0,0,0	269	185	2.6713042705769974e-05	0.000161269157355	NA,NA,0.0	1.0,NA,1.0	-1.0
1296	gene:Solyc08g076890.2	NA	8	+	60822457	60822586	60822625	60822661	60822030	60822241	60822748	60822769	1296	0,0,0	0,0,4	0,0,1	0,0,0	278	185	2.68679380234245e-05	0.000161744744174	NA,NA,0.0	NA,NA,1.0	-1.0
3498	gene:Solyc08g076890.2	NA	8	+	60822337	60822484	60822508	60822541	60822030	60822247	60822706	60822769	3498	0,4,0	0,5,1	2,0,3	2,0,0	296	182	2.6874638752864072e-05	0.000161744744174	NA,0.33,0.0	0.381,NA,1.0	-0.525
2391	gene:Solyc08g076890.2	NA	8	+	60822304	60822424	60822433	60822565	60822030	60822247	60822706	60822769	2391	0,19,8	0,0,6	5,0,27	5,0,0	269	281	2.6993776021351075e-05	0.000162211829445	NA,1.0,0.582	0.511,NA,1.0	0.035
1297	gene:Solyc08g076890.2	NA	8	+	60822457	60822586	60822625	60822646	60822030	60822241	60822748	60822769	1297	0,0,0	1,0,4	0,0,1	0,0,0	278	170	2.7278923709147774e-05	0.000163673542255	0.0,NA,0.0	NA,NA,1.0	-1.0
2496	gene:Solyc08g076890.2	NA	8	+	60822457	60822577	60822625	60822634	60822030	60822241	60822748	60822769	2496	0,0,0	0,0,4	6,0,1	4,0,0	269	158	2.7480376376233204e-05	0.000163970346917	NA,NA,0.0	0.468,NA,1.0	-0.734
2863	gene:Solyc08g076890.2	NA	8	+	60822304	60822379	60822457	60822577	60822030	60822247	60822706	60822769	2863	0,15,6	2,3,2	6,0,26	8,0,0	224	269	2.749630753472821e-05	0.000163970346917	0.0,0.857,0.783	0.474,NA,1.0	-0.19
3527	gene:Solyc08g076890.2	NA	8	+	60822457	60822589	60822625	60822643	60822030	60822241	60822706	60822769	3527	0,0,0	0,0,4	2,0,1	0,1,0	281	167	2.7421279446033808e-05	0.000163970346917	NA,NA,0.0	1.0,0.0,1.0	-0.667
595	gene:Solyc08g076890.2	NA	8	+	60822433	60822457	60822508	60822589	60822313	60822364	60822730	60822769	595	0,10,0	0,0,4	12,3,5	2,0,7	173	230	2.7396104987361137e-05	0.000163970346917	NA,1.0,0.0	0.889,1.0,0.487	-0.292
1299	gene:Solyc08g076890.2	NA	8	+	60822457	60822586	60822625	60822634	60822030	60822241	60822748	60822769	1299	0,0,0	0,0,4	0,0,1	4,0,0	278	158	2.764708928516632e-05	0.000164618187116	NA,NA,0.0	0.0,NA,1.0	-0.5
3526	gene:Solyc08g076890.2	NA	8	+	60822457	60822589	60822625	60822634	60822030	60822241	60822706	60822769	3526	0,0,0	0,0,4	2,0,1	0,0,0	281	158	2.770183026779875e-05	0.000164693073099	NA,NA,0.0	1.0,NA,1.0	-1.0
2516	gene:Solyc08g076890.2	NA	8	+	60822364	60822457	60822625	60822634	60822030	60822241	60822706	60822769	2516	3,2,0	0,0,4	3,0,3	0,0,0	242	158	2.821836743286619e-05	0.000167509032208	1.0,1.0,0.0	1.0,NA,1.0	-0.333
4757	gene:Solyc08g067610.2	NA	8	+	56620540	56620557	56620557	56620648	56620287	56620450	56620727	56620891	4757	2,13,5	33,64,45	2,9,4	87,62,26	166	240	2.84442819796225e-05	0.000168593877712	0.081,0.227,0.138	0.032,0.173,0.182	0.02
4256	gene:Solyc01g106350.2	NA	1	+	94283772	94283776	94283780	94283851	94282908	94282980	94284089	94284170	4256	0,0,0	1,1,0	2,0,0	0,0,4	153	220	2.980217935294634e-05	0.000176374715989	0.0,0.0,NA	1.0,NA,0.0	-0.5
4604	gene:Solyc12g036300.1	NA	12	-	52639409	52639478	52642682	52642723	52638258	52638361	52644530	52644590	4604	0,8,1	2,0,2	4,0,4	2,0,0	190	218	3.0308733046020134e-05	0.000179101227349	0.0,1.0,0.365	0.696,NA,1.0	-0.393
2438	gene:Solyc08g076890.2	NA	8	+	60822364	60822484	60822541	60822586	60822030	60822241	60822694	60822769	2438	1,0,0	0,0,0	0,0,0	2,0,0	269	194	3.062672272472662e-05	0.000180706916862	1.0,NA,NA	0.0,NA,NA	1.0
117	gene:Solyc08g076890.2	NA	8	+	60822457	60822607	60822625	60822682	60822030	60822241	60822748	60822769	117	1,15,8	0,0,7	8,3,8	0,0,0	299	206	3.107469437294995e-05	0.000183073538794	1.0,1.0,0.441	1.0,1.0,1.0	-0.186
3390	gene:Solyc08g076890.2	NA	8	+	60822313	60822433	60822625	60822643	60822030	60822232	60822706	60822769	3390	1,6,4	0,0,0	0,0,0	0,1,0	269	167	3.2125666090702047e-05	0.000188980198419	1.0,1.0,1.0	NA,0.0,NA	1.0
2441	gene:Solyc08g076890.2	NA	8	+	60822364	60822484	60822541	60822607	60822030	60822241	60822694	60822769	2441	1,0,0	0,0,0	0,0,0	2,0,0	269	215	3.2915807694560044e-05	0.000193337059932	1.0,NA,NA	0.0,NA,NA	1.0
530	gene:Solyc08g076890.2	NA	8	+	60822433	60822457	60822484	60822589	60822304	60822382	60822730	60822769	530	0,16,0	55,21,4	12,0,0	20,0,77	173	254	3.3431627016944705e-05	0.000196071974667	0.0,0.528,0.0	0.468,NA,0.0	-0.058
876	gene:Solyc08g076890.2	NA	8	+	60822337	60822379	60822484	60822559	60822030	60822247	60822706	60822769	876	0,0,0	1,0,0	2,0,0	0,0,0	191	224	3.430908778440626e-05	0.000200916487085	0.0,NA,NA	1.0,NA,NA	-1.0
4902	gene:Solyc06g060810.2	NA	6	-	38842611	38842670	38843678	38843771	38842467	38842564	38843847	38843895	4902	0,1,0	0,0,0	0,0,2	0,2,0	242	208	3.447753489865059e-05	0.00020160067562	NA,1.0,NA	NA,0.0,1.0	0.5
4792	gene:Solyc12g009140.1	NA	12	-	2455170	2455229	2455600	2455697	2454955	2455038	2456162	2456244	4792	199,422,238	108,316,145	504,349,211	406,349,125	246	208	3.4913850711016045e-05	0.000203846787559	0.609,0.53,0.581	0.512,0.458,0.588	0.054
1532	gene:Solyc08g076890.2	NA	8	+	60822475	60822484	60822541	60822565	60822313	60822358	60822706	60822769	1532	2,0,0	0,458,321	0,0,0	1,0,0	158	173	3.5732911020042997e-05	0.000208317537977	1.0,0.0,0.0	0.0,NA,NA	0.333
1008	gene:Solyc08g076890.2	NA	8	+	60822475	60822499	60822541	60822565	60822313	60822358	60822706	60822769	1008	2,0,0	0,458,321	0,0,0	1,0,0	173	173	3.7504759003523774e-05	0.000218321294587	1.0,0.0,0.0	0.0,NA,NA	0.333
3040	gene:Solyc08g076890.2	NA	8	+	60822433	60822484	60822484	60822541	60822364	60822379	60822706	60822769	3040	0,4,0	0,2,2	4,0,1	1,0,0	200	206	3.8051203342801336e-05	0.00022117261943	NA,0.673,0.0	0.805,NA,1.0	-0.566
1657	gene:Solyc08g076890.2	NA	8	+	60822364	60822385	60822457	60822499	60822304	60822313	60822748	60822769	1657	0,1,0	3,2,0	6,0,0	1,0,0	170	191	3.8691371819432624e-05	0.000224226258645	0.0,0.36,NA	0.871,NA,NA	-0.691
1672	gene:Solyc08g076890.2	NA	8	+	60822364	60822385	60822457	60822499	60822304	60822313	60822706	60822769	1672	0,1,0	3,2,0	6,0,0	1,0,0	170	191	3.8691371819432624e-05	0.000224226258645	0.0,0.36,NA	0.871,NA,NA	-0.691
1081	gene:Solyc08g076890.2	NA	8	+	60822541	60822577	60822625	60822646	60822030	60822241	60822748	60822769	1081	0,0,0	1,0,4	2,0,0	0,0,0	185	170	3.90223701806847e-05	0.000225809448779	0.0,NA,0.0	1.0,NA,NA	-1.0
1642	gene:Solyc08g076890.2	NA	8	+	60822547	60822577	60822634	60822646	60822337	60822487	60822748	60822769	1642	0,0,1	1,0,1	2,0,0	0,0,0	179	161	3.938362479901353e-05	0.000227562778794	0.0,NA,0.474	1.0,NA,NA	-0.763
509	gene:Solyc08g076890.2	NA	8	+	60822304	60822373	60822508	60822565	60822030	60822247	60822694	60822769	509	0,15,6	4,4,0	5,0,26	3,0,6	218	206	3.9577347027601524e-05	0.000228344338981	0.0,0.78,1.0	0.612,NA,0.804	-0.115
2457	gene:Solyc08g076890.2	NA	8	+	60822541	60822586	60822625	60822646	60822030	60822241	60822748	60822769	2457	0,0,0	1,0,4	2,0,0	0,0,0	194	170	3.9809753450334436e-05	0.000229346455718	0.0,NA,0.0	1.0,NA,NA	-1.0
3042	gene:Solyc08g076890.2	NA	8	+	60822433	60822484	60822484	60822565	60822364	60822379	60822706	60822769	3042	0,4,0	0,0,2	4,0,1	2,0,0	200	230	3.9932676543368064e-05	0.000229377992027	NA,1.0,0.0	0.697,NA,1.0	-0.349
4126	gene:Solyc01g104880.2	NA	1	-	93205431	93205456	93206449	93206529	93204456	93204516	93207085	93207307	4126	14,52,17	1,13,2	71,46,21	18,25,14	229	174	3.990266710150557e-05	0.000229377992027	0.914,0.752,0.866	0.75,0.583,0.533	0.222
787	gene:Solyc08g076890.2	NA	8	+	60822313	60822385	60822433	60822541	60822030	60822184	60822748	60822769	787	0,2,1	0,5,0	0,0,0	3,0,2	221	257	4.010822741443738e-05	0.000230048070897	NA,0.317,1.0	0.0,NA,0.0	0.658
762	gene:Solyc08g076890.2	NA	8	+	60822547	60822586	60822634	60822646	60822337	60822487	60822748	60822769	762	0,0,1	1,0,1	2,0,0	0,0,0	188	161	4.017242014516104e-05	0.000230078406286	0.0,NA,0.461	1.0,NA,NA	-0.769
2499	gene:Solyc08g076890.2	NA	8	+	60822457	60822577	60822625	60822646	60822030	60822232	60822748	60822769	2499	0,0,0	1,0,0	6,27,15	0,0,0	269	170	4.057283162675717e-05	0.000231353985889	0.0,NA,NA	1.0,1.0,1.0	-1.0
4315	gene:Solyc01g096600.2	NA	1	-	87663051	87663195	87663939	87664036	87662023	87662083	87664418	87664469	4315	0,0,0	0,2,0	4,1,1	1,0,0	246	293	4.0475067507682585e-05	0.000231353985889	NA,0.0,NA	0.827,1.0,1.0	-0.942
5085	gene:Solyc06g011570.2	NA	6	-	8118796	8118885	8118930	8118980	8117885	8117918	8119117	8119213	5085	0,0,0	0,2,0	0,1,0	0,0,0	199	238	4.0536926550549805e-05	0.000231353985889	NA,0.0,NA	NA,1.0,NA	-1.0
2837	gene:Solyc08g076890.2	NA	8	+	60822313	60822373	60822625	60822643	60822030	60822232	60822706	60822769	2837	0,2,3	0,0,0	0,0,0	0,1,0	209	167	4.118987314686594e-05	0.00023453009404	NA,1.0,1.0	NA,0.0,NA	1.0
2092	gene:Solyc08g076890.2	NA	8	+	60822541	60822607	60822625	60822646	60822030	60822241	60822748	60822769	2092	0,0,0	1,0,4	2,0,0	0,0,0	215	170	4.133360872639944e-05	0.000234664354194	0.0,NA,0.0	1.0,NA,NA	-1.0
446	gene:Solyc08g076890.2	NA	8	+	60822304	60822373	60822541	60822565	60822030	60822163	60822694	60822769	446	0,0,0	1,1,0	2,0,0	0,0,0	218	173	4.1284147678021457e-05	0.000234664354194	0.0,0.0,NA	1.0,NA,NA	-1.0
2159	gene:Solyc08g076890.2	NA	8	+	60822577	60822634	60822634	60822643	60822337	60822487	60822706	60822769	2159	0,2,0	0,0,1	2,0,0	0,1,0	206	158	4.17342933268651e-05	0.000235910491657	NA,1.0,0.0	1.0,0.0,NA	0.0
3224	gene:Solyc08g076890.2	NA	8	+	60822547	60822607	60822634	60822646	60822337	60822487	60822748	60822769	3224	0,0,1	1,0,1	2,0,0	0,0,0	209	161	4.167850043400235e-05	0.000235910491657	0.0,NA,0.435	1.0,NA,NA	-0.782
4235	gene:Solyc02g084700.2	NA	2	-	47809077	47809158	47811201	47811230	47808901	47808991	47811752	47811827	4235	0,0,0	0,1,2	0,0,1	0,0,0	178	230	4.16185340763109e-05	0.000235910491657	NA,0.0,0.0	NA,NA,1.0	-1.0
3505	gene:Solyc08g076890.2	NA	8	+	60822337	60822484	60822484	60822559	60822030	60822247	60822706	60822769	3505	0,4,0	1,0,0	2,0,3	0,0,0	296	224	4.1903370893983794e-05	0.000236315360059	0.0,1.0,NA	1.0,NA,1.0	-0.5
4117	gene:Solyc02g071530.1	NA	2	+	40925307	40925440	40925440	40925504	40924962	40925082	40926868	40926992	4117	0,0,2	0,0,0	0,0,0	2,4,1	282	213	4.1926918720169776e-05	0.000236315360059	NA,NA,1.0	0.0,0.0,0.0	1.0
284	gene:Solyc08g076890.2	NA	8	+	60822304	60822313	60822313	60822379	60822030	60822163	60822457	60822577	284	1,0,0	0,0,1	0,0,0	2,0,0	158	215	4.2255777251584994e-05	0.000237825743436	1.0,NA,0.0	0.0,NA,NA	0.5
2433	gene:Solyc08g076890.2	NA	8	+	60822364	60822484	60822541	60822586	60822030	60822241	60822706	60822769	2433	0,1,0	0,0,1	0,0,2	2,0,0	269	194	4.2469484348735106e-05	0.000238684612757	NA,1.0,0.0	0.0,NA,1.0	0.0
3933	gene:Solyc08g059760.2	NA	8	-	45231811	45231954	45232375	45232428	45231391	45231458	45234600	45234697	3933	0,0,0	0,2,0	0,1,0	1,0,0	202	292	4.2907584005319636e-05	0.000240800320582	NA,0.0,NA	0.0,1.0,NA	-0.5
2420	gene:Solyc08g076890.2	NA	8	+	60822364	60822484	60822541	60822565	60822030	60822241	60822706	60822769	2420	0,1,0	0,0,1	0,0,2	3,0,0	269	173	4.355625211104337e-05	0.000244089986723	NA,1.0,0.0	0.0,NA,1.0	0.0
1032	gene:Solyc08g076890.2	NA	8	+	60822457	60822559	60822625	60822634	60822304	60822400	60822706	60822769	1032	2,9,3	0,0,0	0,0,0	1,0,0	251	158	4.371756946539171e-05	0.000244643017667	1.0,1.0,1.0	0.0,NA,NA	1.0
78	gene:Solyc12g007210.1	NA	12	-	1634776	1634841	1634947	1635031	1634637	1634703	1635189	1635299	78	0,2,0	6,19,12	7,3,0	13,6,5	233	214	4.533898715172241e-05	0.000253353481852	0.0,0.088,0.0	0.331,0.315,0.0	-0.186
307	gene:Solyc08g076890.2	NA	8	+	60822304	60822313	60822337	60822520	60822030	60822247	60822625	60822682	307	0,11,5	148,444,248	5,0,26	342,57,122	158	332	4.543931213608424e-05	0.000253551361719	0.0,0.049,0.041	0.03,0.0,0.309	-0.083
559	gene:Solyc08g076890.2	NA	8	+	60822433	60822457	60822484	60822586	60822030	60822247	60822730	60822769	559	0,10,0	1,0,0	13,0,0	0,0,0	173	251	4.6213048716910666e-05	0.000257500953336	0.0,1.0,NA	1.0,NA,NA	-0.5
1091	gene:Solyc08g076890.2	NA	8	+	60822541	60822634	60822634	60822643	60822433	60822487	60822706	60822769	1091	0,6,0	0,0,1	3,0,0	0,1,0	242	158	4.72794458111551e-05	0.000262320334287	NA,1.0,0.0	1.0,0.0,NA	0.0
2158	gene:Solyc08g076890.2	NA	8	+	60822577	60822634	60822634	60822646	60822337	60822487	60822748	60822769	2158	0,1,0	1,0,1	5,0,0	0,0,0	206	161	4.7170098234838555e-05	0.000262320334287	0.0,1.0,0.0	1.0,NA,NA	-0.667
601	gene:Solyc08g076890.2	NA	8	+	60822433	60822457	60822457	60822559	60822313	60822364	60822706	60822769	601	3,2,0	2,2,2	2,3,5	0,0,0	173	251	4.721349834160303e-05	0.000262320334287	0.685,0.592,0.0	1.0,1.0,1.0	-0.574
4148	gene:Solyc07g064980.2	NA	7	+	66924901	66925040	66925242	66925372	66924323	66924433	66926519	66927601	4148	0,0,0	7,2,5	1,5,0	10,2,0	288	279	4.7457369203992895e-05	0.000262561592225	0.0,0.0,0.0	0.088,0.708,NA	-0.398
467	gene:Solyc08g076890.2	NA	8	+	60822304	60822373	60822433	60822565	60822030	60822247	60822706	60822769	467	0,15,8	0,0,6	5,0,26	5,0,0	218	281	4.740792215853105e-05	0.000262561592225	NA,1.0,0.632	0.563,NA,1.0	0.035
3843	gene:Solyc04g049690.2	NA	4	-	43055656	43055681	43059026	43059269	43055255	43055528	43059522	43059663	3843	6,16,15	3,3,2	24,17,8	13,4,3	392	174	4.8905736052714716e-05	0.000270192086311	0.47,0.703,0.769	0.45,0.654,0.542	0.099
607	gene:Solyc08g076890.2	NA	8	+	60822433	60822457	60822457	60822625	60822313	60822364	60822706	60822769	607	3,2,0	204,753,323	2,3,5	471,133,287	173	317	5.014012910567426e-05	0.000276620542778	0.026,0.005,0.0	0.008,0.04,0.031	-0.016
4682	gene:Solyc06g084590.2	NA	6	+	49666973	49667040	49667198	49667219	49666506	49666598	49667313	49667405	4682	36,65,34	2,2,0	106,52,45	9,6,5	216	170	5.087387601480621e-05	0.00028027272174	0.934,0.962,1.0	0.903,0.872,0.876	0.082
3864	gene:Solyc11g039950.1	NA	11	-	40563512	40563698	40570426	40570629	40563334	40563382	40571270	40571304	3864	20,47,19	6,18,9	61,55,33	17,16,2	352	335	5.2713989917717366e-05	0.000290001189604	0.76,0.713,0.668	0.773,0.766,0.94	-0.113
3169	gene:Solyc08g076890.2	NA	8	+	60822337	60822499	60822508	60822643	60822030	60822247	60822694	60822769	3169	29,86,71	0,4,0	97,13,7	4,0,6	311	284	5.297011174533507e-05	0.000291000360728	1.0,0.952,1.0	0.957,1.0,0.516	0.16
3268	gene:Solyc08g076890.2	NA	8	+	60822541	60822589	60822634	60822643	60822337	60822487	60822706	60822769	3268	0,5,0	0,0,1	0,0,0	0,1,0	197	158	5.4119386423614076e-05	0.000296896521588	NA,1.0,0.0	NA,0.0,NA	0.5
2478	gene:Solyc08g076890.2	NA	8	+	60822457	60822577	60822625	60822634	60822030	60822241	60822706	60822769	2478	2,3,2	0,0,4	5,0,1	0,0,0	269	158	5.631747832320248e-05	0.000308521837771	1.0,1.0,0.227	1.0,NA,1.0	-0.258
109	gene:Solyc08g076890.2	NA	8	+	60822457	60822607	60822625	60822694	60822313	60822364	60822748	60822769	109	1,17,11	223,591,301	8,3,6	480,91,236	299	218	5.661670297789719e-05	0.000309726669232	0.003,0.021,0.026	0.012,0.023,0.018	-0.001
3638	gene:Solyc08g076890.2	NA	8	+	60822337	60822373	60822484	60822607	60822030	60822247	60822694	60822769	3638	0,0,0	6,0,0	1,0,0	0,0,0	185	272	5.707533154938519e-05	0.000311798944101	0.0,NA,NA	1.0,NA,NA	-1.0
4122	gene:Solyc05g015710.2	NA	5	-	11757559	11757649	11757799	11757853	11755996	11756260	11758143	11758617	4122	6,15,2	2,5,7	6,8,4	3,5,0	203	239	5.7373708551066115e-05	0.000312991208939	0.779,0.779,0.252	0.702,0.653,1.0	-0.182
2450	gene:Solyc08g076890.2	NA	8	+	60822541	60822586	60822634	60822643	60822433	60822487	60822706	60822769	2450	0,5,1	0,0,1	0,0,0	0,1,0	194	158	5.905359312945627e-05	0.000321706185165	NA,1.0,0.449	NA,0.0,NA	0.725
4361	gene:Solyc06g043150.2	NA	6	+	29687436	29687499	29687587	29687656	29687260	29687362	29687746	29688014	4361	14,32,20	57,85,67	26,27,15	123,78,56	212	218	6.123835401391065e-05	0.000333143469051	0.202,0.279,0.235	0.179,0.263,0.216	0.019
52	gene:Solyc03g093640.2	NA	3	-	55198151	55198205	55198350	55198403	55198010	55198070	55199155	55199220	52	42,119,57	47,101,58	135,116,59	119,83,44	202	203	6.34227108496668e-05	0.000344546743503	0.473,0.542,0.497	0.533,0.584,0.574	-0.06
2773	gene:Solyc08g076890.2	NA	8	+	60822304	60822319	60822508	60822565	60822030	60822247	60822694	60822769	2773	0,12,5	4,4,0	5,0,26	3,0,6	164	206	6.571059481104823e-05	0.00035647997685	0.0,0.79,1.0	0.677,NA,0.845	-0.164
3484	gene:Solyc08g076890.2	NA	8	+	60822337	60822484	60822484	60822565	60822030	60822247	60822694	60822769	3484	1,0,0	7,1,0	2,0,0	0,0,0	296	230	6.801644121928322e-05	0.00036829052692	0.1,0.0,NA	1.0,NA,NA	-0.95
655	gene:Solyc08g076890.2	NA	8	+	60822433	60822457	60822457	60822634	60822030	60822232	60822706	60822769	655	33,2,0	484,1361,654	2,0,0	983,284,600	173	326	6.807623155057802e-05	0.00036829052692	0.114,0.003,0.0	0.004,0.0,0.0	0.038
4738	gene:Solyc02g093330.2	NA	2	+	54231208	54231373	54232387	54232397	54230749	54230971	54232440	54232475	4738	1,4,0	0,1,0	0,0,0	1,0,0	314	159	6.832938532197894e-05	0.000369148795391	1.0,0.669,NA	0.0,NA,NA	0.835
1106	gene:Solyc08g076890.2	NA	8	+	60822304	60822457	60822457	60822586	60822030	60822247	60822730	60822769	1106	33,44,13	3,0,0	84,11,31	3,0,0	302	278	6.923048507234267e-05	0.00037350037941	0.91,1.0,1.0	0.963,1.0,1.0	-0.018
1693	gene:Solyc08g076890.2	NA	8	+	60822364	60822385	60822583	60822694	60822030	60822241	60822748	60822769	1693	0,1,0	0,0,0	0,0,0	0,1,0	170	260	7.316873740467821e-05	0.000394202880417	NA,1.0,NA	NA,0.0,NA	1.0
4942	gene:Solyc04g055200.2	NA	4	-	53824718	53824878	53825069	53825125	53824562	53824643	53825381	53825516	4942	1,0,0	0,1,0	0,0,0	1,0,0	205	309	7.338726149558241e-05	0.000394835596972	1.0,0.0,NA	0.0,NA,NA	0.5
2154	gene:Solyc08g076890.2	NA	8	+	60822547	60822634	60822634	60822643	60822337	60822487	60822706	60822769	2154	0,1,3	0,0,1	5,0,0	0,1,0	236	158	7.352040091637586e-05	0.000395007821155	NA,1.0,0.668	1.0,0.0,NA	0.334
1700	gene:Solyc08g076890.2	NA	8	+	60822364	60822385	60822583	60822682	60822030	60822241	60822748	60822769	1700	0,1,0	0,0,3	0,0,0	2,1,0	170	248	7.385349737351873e-05	0.0003962524186	NA,1.0,0.0	0.0,0.0,NA	0.5
1041	gene:Solyc08g076890.2	NA	8	+	60822541	60822577	60822634	60822643	60822433	60822487	60822706	60822769	1041	0,5,0	0,0,1	0,0,0	0,1,0	185	158	7.58499910982279e-05	0.000398955218849	NA,1.0,0.0	NA,0.0,NA	0.5
1333	gene:Solyc08g076890.2	NA	8	+	60822364	60822433	60822625	60822643	60822030	60822241	60822706	60822769	1333	0,1,1	0,0,4	0,0,0	0,1,0	218	167	7.517008645250085e-05	0.000398955218849	NA,1.0,0.161	NA,0.0,NA	0.581
1348	gene:Solyc08g076890.2	NA	8	+	60822364	60822433	60822457	60822589	60822030	60822241	60822706	60822769	1348	0,1,1	0,0,0	0,0,0	2,0,1	218	281	7.529267850245317e-05	0.000398955218849	NA,1.0,1.0	0.0,NA,0.0	1.0
1514	gene:Solyc08g076890.2	NA	8	+	60822577	60822625	60822634	60822643	60822337	60822487	60822706	60822769	1514	0,1,0	0,0,1	0,0,0	0,1,0	197	158	7.558780292430602e-05	0.000398955218849	NA,1.0,0.0	NA,0.0,NA	0.5
1684	gene:Solyc08g076890.2	NA	8	+	60822364	60822385	60822583	60822661	60822030	60822241	60822748	60822769	1684	0,1,0	0,0,0	0,0,0	0,1,0	170	227	7.493629491579947e-05	0.000398955218849	NA,1.0,NA	NA,0.0,NA	1.0
1718	gene:Solyc08g076890.2	NA	8	+	60822364	60822385	60822625	60822643	60822030	60822241	60822706	60822769	1718	0,1,0	0,0,4	0,0,0	0,1,0	170	167	7.650216562150132e-05	0.000398955218849	NA,1.0,0.0	NA,0.0,NA	0.5
1978	gene:Solyc08g076890.2	NA	8	+	60822337	60822424	60822484	60822559	60822030	60822247	60822706	60822769	1978	0,0,1	1,0,0	1,0,0	0,0,0	236	224	7.6456304176283e-05	0.000398955218849	0.0,NA,1.0	1.0,NA,NA	-0.5
2437	gene:Solyc08g076890.2	NA	8	+	60822364	60822484	60822541	60822643	60822030	60822241	60822694	60822769	2437	1,0,0	0,0,0	0,0,0	4,0,0	269	251	7.458751811783365e-05	0.000398955218849	1.0,NA,NA	0.0,NA,NA	1.0
2752	gene:Solyc08g076890.2	NA	8	+	60822304	60822319	60822541	60822565	60822030	60822163	60822694	60822769	2752	0,0,0	1,1,0	1,0,0	0,0,0	164	173	7.645381056004025e-05	0.000398955218849	0.0,0.0,NA	1.0,NA,NA	-1.0
3047	gene:Solyc08g076890.2	NA	8	+	60822433	60822484	60822484	60822577	60822364	60822379	60822706	60822769	3047	0,4,0	0,2,1	4,0,1	2,0,0	200	242	7.581959238138192e-05	0.000398955218849	NA,0.708,0.0	0.708,NA,1.0	-0.5
3048	gene:Solyc08g076890.2	NA	8	+	60822433	60822484	60822508	60822541	60822364	60822379	60822706	60822769	3048	0,4,0	0,2,1	4,0,1	0,0,0	200	182	7.633886236254333e-05	0.000398955218849	NA,0.645,0.0	1.0,NA,1.0	-0.677
3049	gene:Solyc08g076890.2	NA	8	+	60822433	60822484	60822484	60822586	60822364	60822379	60822706	60822769	3049	0,4,0	0,0,1	4,0,1	0,0,0	200	251	7.553301649445054e-05	0.000398955218849	NA,1.0,0.0	1.0,NA,1.0	-0.5
3109	gene:Solyc08g076890.2	NA	8	+	60822433	60822484	60822625	60822643	60822030	60822232	60822706	60822769	3109	30,1,0	0,0,0	0,0,1	0,1,0	200	167	7.589157947298186e-05	0.000398955218849	1.0,1.0,NA	NA,0.0,1.0	0.5
3148	gene:Solyc08g076890.2	NA	8	+	60822337	60822433	60822484	60822559	60822030	60822247	60822706	60822769	3148	0,1,1	1,0,0	1,0,0	0,0,0	245	224	7.635529330199843e-05	0.000398955218849	0.0,1.0,1.0	1.0,NA,NA	-0.333
3210	gene:Solyc08g076890.2	NA	8	+	60822364	60822424	60822457	60822589	60822030	60822241	60822706	60822769	3210	0,0,1	0,0,0	0,0,0	2,0,1	209	281	7.486183864899346e-05	0.000398955218849	NA,NA,1.0	0.0,NA,0.0	1.0
3695	gene:Solyc08g076890.2	NA	8	+	60822337	60822373	60822484	60822559	60822030	60822247	60822706	60822769	3695	0,0,0	1,0,0	1,0,0	0,0,0	185	224	7.58147740688281e-05	0.000398955218849	0.0,NA,NA	1.0,NA,NA	-1.0
4531	gene:Solyc11g010600.1	NA	11	+	3664247	3664339	3664862	3664980	3663372	3663477	3665228	3665291	4531	0,0,0	1,4,0	1,0,0	0,0,0	241	267	7.630841801779682e-05	0.000398955218849	0.0,0.0,NA	1.0,NA,NA	-1.0
755	gene:Solyc08g076890.2	NA	8	+	60822337	60822385	60822484	60822559	60822030	60822247	60822706	60822769	755	0,1,0	1,0,0	1,0,0	0,0,0	197	224	7.619451032695658e-05	0.000398955218849	0.0,1.0,NA	1.0,NA,NA	-0.5
788	gene:Solyc08g076890.2	NA	8	+	60822313	60822385	60822433	60822520	60822030	60822184	60822748	60822769	788	0,2,1	0,4,0	0,0,0	0,0,1	221	236	7.642603925468696e-05	0.000398955218849	NA,0.348,1.0	NA,NA,0.0	0.674
791	gene:Solyc08g076890.2	NA	8	+	60822313	60822385	60822433	60822499	60822030	60822184	60822748	60822769	791	0,2,1	0,4,0	0,0,0	0,0,1	221	215	7.649376560740517e-05	0.000398955218849	NA,0.327,1.0	NA,NA,0.0	0.663
79	gene:Solyc12g007210.1	NA	12	-	1634776	1634841	1634947	1635031	1634637	1634714	1635189	1635299	79	0,1,1	0,1,0	0,0,0	0,0,1	233	214	7.63704080962625e-05	0.000398955218849	NA,0.479,1.0	NA,NA,0.0	0.74
2703	gene:Solyc08g076890.2	NA	8	+	60822304	60822385	60822457	60822577	60822030	60822247	60822706	60822769	2703	0,16,6	2,3,2	5,0,26	8,0,0	230	269	7.756624989476265e-05	0.000403965029452	0.0,0.862,0.778	0.422,NA,1.0	-0.164
2540	gene:Solyc08g076890.2	NA	8	+	60822364	60822457	60822457	60822589	60822304	60822313	60822730	60822769	2540	0,11,0	5,9,5	18,0,0	10,0,0	242	281	7.861841837781038e-05	0.000408899523547	0.0,0.587,0.0	0.676,NA,NA	-0.48
1787	gene:Solyc08g076890.2	NA	8	+	60822433	60822607	60822625	60822661	60822337	60822364	60822748	60822769	1787	76,270,128	221,583,295	155,40,97	467,84,230	323	185	7.92175294878584e-05	0.000411467646515	0.165,0.21,0.199	0.16,0.214,0.195	0.002
4528	gene:Solyc09g014890.2	NA	9	+	7128263	7128336	7128786	7128877	7128021	7128185	7129067	7129158	4528	0,0,0	0,1,0	1,4,0	0,0,2	222	240	7.934833795166057e-05	0.000411599745072	NA,0.0,NA	1.0,1.0,0.0	-0.667
1395	gene:Solyc08g076890.2	NA	8	+	60822337	60822457	60822457	60822586	60822030	60822247	60822730	60822769	1395	0,11,0	3,0,0	13,0,0	3,0,0	269	278	8.036844023731065e-05	0.000416338365473	0.0,1.0,NA	0.817,NA,NA	-0.317
3176	gene:Solyc08g076890.2	NA	8	+	60822337	60822499	60822508	60822589	60822030	60822247	60822706	60822769	3176	29,91,74	0,3,0	88,13,7	3,0,6	311	230	8.1054550750446e-05	0.000419336523485	1.0,0.957,1.0	0.956,1.0,0.463	0.179
2941	gene:Solyc08g076890.2	NA	8	+	60822457	60822499	60822508	60822565	60822030	60822247	60822694	60822769	2941	0,0,0	4,4,0	8,0,0	3,0,6	191	206	8.294812409056239e-05	0.000428565307801	0.0,0.0,NA	0.742,NA,0.0	-0.371
3181	gene:Solyc08g076890.2	NA	8	+	60822337	60822499	60822508	60822586	60822030	60822247	60822748	60822769	3181	29,86,72	0,3,0	88,13,7	3,0,6	311	227	8.439399485647029e-05	0.000435459635283	1.0,0.954,1.0	0.955,1.0,0.46	0.18
4639	gene:Solyc09g018370.2	NA	9	+	14546812	14546849	14546905	14546931	14546621	14546741	14547018	14547220	4639	16,17,9	4,9,9	7,9,2	21,8,11	186	175	8.539286626313686e-05	0.000440032368897	0.79,0.64,0.485	0.239,0.514,0.146	0.339
4974	gene:Solyc01g087190.2	NA	1	-	82124699	82124843	82125300	82125423	82124515	82124607	82125812	82126274	4974	2,2,0	0,3,0	0,0,0	3,9,3	272	293	8.767052469922949e-05	0.000451174004579	1.0,0.418,NA	0.0,0.0,0.0	0.709
3478	gene:Solyc08g076890.2	NA	8	+	60822337	60822484	60822484	60822607	60822030	60822247	60822694	60822769	3478	1,0,0	6,0,0	2,0,0	0,0,0	296	272	8.838808352460395e-05	0.000454268229273	0.133,NA,NA	1.0,NA,NA	-0.867
560	gene:Solyc08g076890.2	NA	8	+	60822433	60822457	60822457	60822586	60822030	60822247	60822730	60822769	560	0,10,0	3,0,0	13,0,0	3,0,0	173	278	8.877745717058186e-05	0.000455669839301	0.0,1.0,NA	0.874,NA,NA	-0.374
4145	gene:Solyc09g075070.2	NA	9	-	66888173	66888229	66888662	66888726	66888029	66888105	66890308	66890569	4145	48,141,93	16,61,29	221,157,60	40,28,35	213	205	8.965705135245296e-05	0.000459580633311	0.743,0.69,0.755	0.842,0.844,0.623	-0.04
4103	gene:Solyc03g093390.2	NA	3	-	54655765	54655965	54656034	54656120	54655131	54655685	54656737	54656997	4103	5,0,0	690,1337,941	28,31,11	2578,1605,1014	235	349	9.350177427594296e-05	0.000478660459137	0.011,0.0,0.0	0.016,0.028,0.016	-0.016
3260	gene:Solyc08g076890.2	NA	8	+	60822313	60822364	60822433	60822457	60822030	60822232	60822508	60822646	3260	0,2,1	30,4,0	1,0,0	0,0,0	200	173	9.567611547630721e-05	0.000489150401899	0.0,0.302,1.0	1.0,NA,NA	-0.566
4150	gene:Solyc07g043240.2	NA	7	-	56882208	56882468	56883257	56883464	56881878	56882133	56884021	56884193	4150	16,49,32	49,131,71	82,66,39	144,150,45	356	409	9.989498282029144e-05	0.000510052029929	0.273,0.301,0.341	0.395,0.336,0.499	-0.105
5107	gene:Solyc06g072400.1	NA	6	-	44664960	44665120	44665262	44665382	44664535	44664884	44665464	44665572	5107	13,33,16	9,12,9	60,14,19	5,4,7	269	309	0.00010807399031908461	0.000551092697371	0.624,0.76,0.671	0.932,0.801,0.757	-0.145
3075	gene:Solyc08g076890.2	NA	8	+	60822433	60822484	60822508	60822589	60822030	60822247	60822706	60822769	3075	0,1,2	0,3,0	2,0,1	3,0,6	200	230	0.00011012790402234256	0.000560833889324	NA,0.277,1.0	0.434,NA,0.161	0.341
4458	gene:Solyc04g049390.2	NA	4	+	41800049	41800129	41801743	41801915	41798798	41798922	41806843	41806956	4458	1,3,0	0,2,3	5,2,0	2,1,0	229	321	0.00011380156434864173	0.000578787643679	1.0,0.678,0.0	0.778,0.737,NA	-0.198
612	gene:Solyc08g076890.2	NA	8	+	60822433	60822457	60822457	60822586	60822313	60822364	60822706	60822769	612	3,2,0	0,2,4	2,3,5	0,0,0	173	278	0.0001215311407004915	0.000617296015053	1.0,0.616,0.0	1.0,1.0,1.0	-0.461
3954	gene:Solyc03g083190.1	NA	3	+	53031585	53031676	53032508	53032606	53031179	53031308	53033039	53033198	3954	3,2,0	0,1,0	0,5,1	12,1,0	240	247	0.00012309233542100577	0.000624413846954	1.0,0.673,NA	0.0,0.837,1.0	0.224
4920	gene:Solyc01g100360.2	NA	1	-	90417214	90417270	90417270	90417316	90416684	90417062	90417575	90417647	4920	4,1,2	0,3,4	2,0,0	5,0,0	195	205	0.00012721850141239103	0.000644507738673	1.0,0.259,0.345	0.296,NA,NA	0.239
110	gene:Solyc08g076890.2	NA	8	+	60822457	60822607	60822625	60822646	60822304	60822313	60822748	60822769	110	11,24,8	1,2,4	20,3,6	0,0,0	299	170	0.0001275329858967471	0.000645264045224	0.862,0.872,0.532	1.0,1.0,1.0	-0.245
3082	gene:Solyc08g076890.2	NA	8	+	60822433	60822484	60822508	60822625	60822030	60822247	60822706	60822769	3082	0,1,2	0,3,0	2,0,1	4,0,6	200	266	0.00013016460111106785	0.000657726949469	NA,0.307,1.0	0.399,NA,0.181	0.363
972	gene:Solyc08g076890.2	NA	8	+	60822475	60822499	60822499	60822643	60822313	60822358	60822694	60822769	972	2,0,0	0,1,0	5,0,0	46,0,0	173	293	0.0001327632779206206	0.000669991425785	1.0,0.0,NA	0.155,NA,NA	0.345
4810	gene:Solyc08g008590.2	NA	8	+	2964628	2964756	2964898	2965042	2962909	2963012	2966465	2966532	4810	8,6,3	1,13,2	10,7,1	11,0,1	277	293	0.00013362732993905778	0.000673481742893	0.894,0.328,0.613	0.49,1.0,0.514	-0.056
3184	gene:Solyc08g076890.2	NA	8	+	60822337	60822499	60822508	60822607	60822030	60822247	60822748	60822769	3184	29,86,72	0,3,0	88,13,7	3,0,6	311	248	0.00013543758008494563	0.000681725757489	1.0,0.958,1.0	0.959,1.0,0.482	0.172
4880	gene:Solyc03g110940.2	NA	3	+	61665030	61665150	61666731	61666817	61663785	61663914	61667061	61667170	4880	1,1,7	2,0,0	4,2,3	3,3,0	269	235	0.0001373996245814903	0.000690711626275	0.304,1.0,1.0	0.538,0.368,1.0	0.133
2071	gene:Solyc08g076890.2	NA	8	+	60822364	60822517	60822541	60822634	60822030	60822241	60822748	60822769	2071	17,94,33	0,0,0	54,8,17	9,0,0	302	242	0.0001444596345047939	0.00072526906475	1.0,1.0,1.0	0.828,1.0,1.0	0.057
4105	gene:Solyc03g093390.2	NA	3	-	54655765	54655965	54656034	54656144	54655131	54655685	54656737	54656997	4105	5,0,0	690,1337,941	30,33,11	2578,1605,1014	259	349	0.0001478417050104087	0.000741296148614	0.01,0.0,0.0	0.015,0.027,0.014	-0.015
1597	gene:Solyc08g076890.2	NA	8	+	60822304	60822331	60822337	60822520	60822030	60822247	60822625	60822682	1597	0,12,5	148,444,248	5,0,26	342,57,122	176	332	0.00014818874315885807	0.000742083629203	0.0,0.049,0.037	0.027,0.0,0.287	-0.076
4029	gene:Solyc11g069400.1	NA	11	-	53989762	53989832	53989982	53990027	53989569	53989626	53990156	53990291	4029	0,0,0	2,3,2	2,0,2	2,0,2	194	219	0.00015336501546441516	0.00076702144738	0.0,0.0,0.0	0.53,NA,0.53	-0.53
975	gene:Solyc08g076890.2	NA	8	+	60822475	60822499	60822499	60822586	60822313	60822358	60822694	60822769	975	2,0,0	0,0,0	5,0,0	46,0,0	173	236	0.0001544292853857096	0.00077135650731	1.0,NA,NA	0.129,NA,NA	0.871
3934	gene:Solyc08g059760.2	NA	8	-	45231811	45231954	45232375	45232428	45231391	45231458	45234151	45234235	3934	0,4,1	0,3,3	7,0,0	7,5,0	202	292	0.000158452830417356	0.000790442855185	NA,0.658,0.325	0.591,0.0,NA	0.196
487	gene:Solyc08g076890.2	NA	8	+	60822304	60822373	60822433	60822625	60822030	60822247	60822706	60822769	487	0,15,8	279,1004,438	5,0,26	620,165,373	218	341	0.0001638845266073567	0.000816496123633	0.0,0.023,0.028	0.012,0.0,0.098	-0.02
1300	gene:Solyc08g076890.2	NA	8	+	60822457	60822586	60822625	60822634	60822030	60822241	60822706	60822769	1300	0,0,1	0,0,4	0,0,1	0,0,0	278	158	0.00016797610796685507	0.000835814876075	NA,NA,0.124	NA,NA,1.0	-0.876
4853	gene:Solyc08g078820.2	NA	8	+	62532990	62533032	62533922	62534073	62532493	62532672	62535189	62535242	4853	1,3,3	0,2,0	12,3,1	4,1,6	191	300	0.00016951635480898496	0.000842405702142	1.0,0.702,1.0	0.825,0.825,0.207	0.282
3025	gene:Solyc08g076890.2	NA	8	+	60822457	60822499	60822508	60822634	60822313	60822373	60822706	60822769	3025	3,0,3	0,4,2	4,1,0	13,0,0	191	275	0.00017052711742019985	0.000844206490042	1.0,0.0,0.684	0.307,1.0,NA	-0.092
4777	gene:Solyc10g078960.1	NA	10	-	60600200	60600288	60600687	60600725	60599441	60599699	60601133	60601370	4777	0,10,0	0,2,2	8,0,0	9,2,0	187	237	0.00017048332455891973	0.000844206490042	NA,0.864,0.0	0.53,0.0,NA	0.167
4925	gene:Solyc01g010080.2	NA	1	+	4805961	4806279	4807188	4807428	4804351	4804409	4807827	4807926	4925	329,710,481	353,947,490	1444,1170,564	1781,1700,558	467	389	0.0001702188991693263	0.000844206490042	0.437,0.384,0.45	0.403,0.364,0.457	0.016
3171	gene:Solyc08g076890.2	NA	8	+	60822337	60822499	60822508	60822586	60822030	60822247	60822694	60822769	3171	29,86,71	0,3,0	97,13,7	3,0,6	311	227	0.0001724723978281739	0.00085275593154	1.0,0.954,1.0	0.959,1.0,0.46	0.178
1472	gene:Solyc08g076890.2	NA	8	+	60822304	60822346	60822508	60822646	60822030	60822247	60822748	60822769	1472	0,14,5	5,3,0	5,0,26	20,0,25	191	287	0.00017684036339679691	0.000873247104207	0.0,0.875,1.0	0.273,NA,0.61	0.183
1301	gene:Solyc08g076890.2	NA	8	+	60822457	60822586	60822625	60822643	60822030	60822241	60822706	60822769	1301	0,0,1	0,0,4	0,0,1	0,1,0	278	167	0.00018055217646048989	0.000890450506635	NA,NA,0.131	NA,0.0,1.0	-0.369
95	gene:Solyc07g044850.2	NA	7	+	57914570	57914672	57918326	57918956	57909762	57910635	57920350	57920752	95	82,191,134	753,1666,1017	181,78,86	1853,1176,673	251	779	0.00019371553470268917	0.000954165042306	0.253,0.262,0.29	0.233,0.171,0.284	0.039
4988	gene:Solyc02g069580.2	NA	2	-	39431508	39431600	39431856	39431878	39431088	39431253	39432023	39432077	4988	4,14,7	1,1,2	13,16,6	0,5,0	171	241	0.000195215790953561	0.000960343676908	0.849,0.952,0.831	1.0,0.819,1.0	-0.062
108	gene:Solyc08g076890.2	NA	8	+	60822457	60822607	60822625	60822661	60822313	60822364	60822748	60822769	108	1,17,11	221,583,295	8,3,6	467,84,230	299	185	0.00019593373861013293	0.000962663123285	0.003,0.018,0.023	0.01,0.022,0.016	-0.001
3089	gene:Solyc08g076890.2	NA	8	+	60822433	60822484	60822484	60822634	60822337	60822364	60822706	60822769	3089	0,1,0	59,185,55	0,5,6	109,23,63	200	299	0.000197704025057686	0.000970140605371	0.0,0.008,0.0	0.0,0.245,0.125	-0.121
1786	gene:Solyc08g076890.2	NA	8	+	60822433	60822607	60822625	60822646	60822337	60822364	60822748	60822769	1786	76,270,128	220,578,294	155,40,97	462,83,227	323	170	0.00021274836605803563	0.00104265384921	0.154,0.197,0.186	0.15,0.202,0.184	0.0
624	gene:Solyc08g076890.2	NA	8	+	60822433	60822457	60822457	60822541	60822313	60822379	60822706	60822769	624	3,5,0	0,7,5	6,0,0	6,0,16	173	233	0.00021384181722837442	0.00104669942117	1.0,0.49,0.0	0.574,NA,0.0	0.21
4870	gene:Solyc03g025270.2	NA	3	-	2707439	2707519	2707529	2707541	2707212	2707376	2707675	2707754	4870	0,4,2	0,1,0	1,0,0	0,1,0	161	229	0.0002243604439300398	0.00109681088109	NA,0.851,1.0	1.0,0.0,NA	0.425
2520	gene:Solyc08g076890.2	NA	8	+	60822364	60822457	60822541	60822634	60822030	60822241	60822706	60822769	2520	3,2,0	0,1,0	3,0,3	7,0,0	242	242	0.00022691451966981455	0.00110791014229	1.0,0.667,NA	0.3,NA,1.0	0.183
3656	gene:Solyc08g076890.2	NA	8	+	60822337	60822373	60822433	60822508	60822030	60822247	60822583	60822769	3656	0,0,0	0,0,2	1,0,21	5,0,3	185	224	0.0002311273521596656	0.00112707045885	NA,NA,0.0	0.195,NA,0.894	-0.544
2778	gene:Solyc08g076890.2	NA	8	+	60822304	60822319	60822433	60822607	60822030	60822247	60822694	60822769	2778	0,12,5	81,268,126	5,0,26	157,35,92	164	323	0.00023160356894168176	0.0011279844642	0.0,0.081,0.072	0.059,0.0,0.358	-0.088
2273	gene:Solyc08g076890.2	NA	8	+	60822484	60822499	60822508	60822565	60822030	60822247	60822694	60822769	2273	0,0,0	4,4,0	5,0,0	3,0,6	164	206	0.0002323935655788905	0.00113042249957	0.0,0.0,NA	0.677,NA,0.0	-0.339
636	gene:Solyc08g076890.2	NA	8	+	60822433	60822457	60822457	60822589	60822304	60822313	60822730	60822769	636	0,10,0	5,9,5	12,0,0	10,0,0	173	281	0.00023437708058746609	0.00113865283181	0.0,0.643,0.0	0.661,NA,NA	-0.447
303	gene:Solyc08g076890.2	NA	8	+	60822304	60822313	60822337	60822541	60822030	60822247	60822625	60822682	303	0,11,5	331,980,610	5,0,26	803,132,378	158	353	0.00023720757967258166	0.00115097243006	0.0,0.024,0.018	0.014,0.0,0.133	-0.035
1194	gene:Solyc08g076890.2	NA	8	+	60822337	60822427	60822457	60822487	60822030	60822247	60822541	60822769	1194	2,0,0	0,0,0	1,0,0	3,0,0	239	179	0.00024004045371945828	0.00116327296803	1.0,NA,NA	0.2,NA,NA	0.8
3590	gene:Solyc08g076890.2	NA	8	+	60822433	60822499	60822583	60822643	60822304	60822382	60822706	60822769	3590	0,8,0	0,1,0	0,0,0	1,1,0	215	209	0.00024045840337735393	0.00116385442824	NA,0.886,NA	0.0,0.0,NA	0.886
4736	gene:Solyc08g080420.2	NA	8	+	63708597	63708613	63708630	63708766	63708465	63708522	63709979	63710037	4736	1,10,3	25,77,27	10,2,7	111,111,48	165	285	0.00024369249250196399	0.00117804811351	0.065,0.183,0.161	0.135,0.03,0.201	0.014
4586	gene:Solyc01g111130.2	NA	1	-	97502569	97502697	97503415	97503543	97502007	97502478	97504776	97505146	4586	0,0,0	16,29,15	11,0,0	45,43,27	277	277	0.00024814000416770567	0.00119806533533	0.0,0.0,0.0	0.196,0.0,0.0	-0.065
3107	gene:Solyc08g076890.2	NA	8	+	60822433	60822484	60822583	60822643	60822364	60822382	60822706	60822769	3107	0,9,0	0,1,0	0,0,1	1,1,0	200	209	0.0002518695972524411	0.00121457116897	NA,0.904,NA	0.0,0.0,1.0	0.571
107	gene:Solyc08g076890.2	NA	8	+	60822457	60822607	60822625	60822646	60822313	60822364	60822748	60822769	107	1,17,11	220,578,294	8,3,6	462,83,227	299	170	0.00025655476392494325	0.00123563860406	0.003,0.016,0.021	0.01,0.02,0.015	-0.002
4498	gene:Solyc02g092080.1	NA	2	+	53292469	53292575	53294187	53294312	53291587	53291770	53294390	53294891	4498	0,0,0	0,5,0	0,3,0	2,1,0	255	274	0.0002595065377858769	0.00124831593176	NA,0.0,NA	0.0,0.763,NA	-0.382
3168	gene:Solyc08g076890.2	NA	8	+	60822337	60822499	60822508	60822607	60822030	60822247	60822694	60822769	3168	29,86,71	0,3,0	97,13,7	3,0,6	311	248	0.00027052241062119843	0.00129970545619	1.0,0.958,1.0	0.963,1.0,0.482	0.171
4433	gene:Solyc04g081410.2	NA	4	+	65401771	65401786	65401841	65401945	65400417	65400468	65402247	65402307	4433	11,18,15	75,239,127	40,17,25	293,339,102	164	253	0.0002753237510474436	0.00132114812235	0.185,0.104,0.154	0.174,0.072,0.274	-0.026
1772	gene:Solyc08g076890.2	NA	8	+	60822433	60822541	60822583	60822643	60822304	60822382	60822706	60822769	1772	0,14,2	0,1,0	1,0,0	1,1,0	257	209	0.00028917219841227834	0.00138433520348	NA,0.919,1.0	0.448,0.0,NA	0.736
5091	gene:Solyc02g062920.2	NA	2	+	34863943	34863976	34864156	34864278	34863810	34863869	34864473	34864544	5091	0,2,0	0,0,3	2,2,3	2,1,1	182	271	0.00028920059550498764	0.00138433520348	NA,1.0,0.0	0.598,0.749,0.817	-0.221
3303	gene:Solyc08g076890.2	NA	8	+	60822313	60822379	60822457	60822541	60822030	60822232	60822706	60822769	3303	0,3,1	0,4,2	1,0,0	1,25,15	215	233	0.0002947371075083755	0.00140738770407	NA,0.448,0.351	0.52,0.0,0.0	0.226
3840	gene:Solyc04g049690.2	NA	4	-	43055656	43055758	43059026	43059148	43055255	43055528	43059522	43059663	3840	2,5,0	12,13,7	0,0,1	41,25,9	271	251	0.00029465800131778615	0.00140738770407	0.134,0.263,0.0	0.0,0.0,0.093	0.101
3485	gene:Solyc08g076890.2	NA	8	+	60822337	60822484	60822484	60822499	60822030	60822247	60822694	60822769	3485	1,0,0	0,0,0	2,0,0	5,0,0	296	164	0.00031047784924105744	0.00148074051177	1.0,NA,NA	0.181,NA,NA	0.819
553	gene:Solyc08g076890.2	NA	8	+	60822433	60822457	60822508	60822589	60822337	60822373	60822730	60822769	553	0,10,1	0,2,4	13,0,1	5,0,0	173	230	0.000314466107914979	0.00149793246039	NA,0.869,0.249	0.776,NA,1.0	-0.329
1431	gene:Solyc08g076890.2	NA	8	+	60822364	60822499	60822583	60822643	60822030	60822241	60822706	60822769	1431	0,4,3	0,1,0	0,0,0	1,1,0	284	209	0.00031577775265397934	0.00150234823613	NA,0.746,1.0	0.0,0.0,NA	0.873
349	gene:Solyc08g076890.2	NA	8	+	60822304	60822364	60822433	60822577	60822030	60822247	60822748	60822769	349	0,14,5	0,0,4	5,0,26	8,0,0	209	293	0.0003186544462034333	0.00151419010568	NA,1.0,0.637	0.467,NA,1.0	0.085
1834	gene:Solyc08g076890.2	NA	8	+	60822457	60822541	60822583	60822643	60822030	60822241	60822706	60822769	1834	0,4,2	0,1,0	1,0,0	1,1,0	233	209	0.00032687709038404	0.00155137535242	NA,0.782,1.0	0.473,0.0,NA	0.655
4185	gene:Solyc03g123740.2	NA	3	-	70479623	70479889	70480197	70480442	70478999	70479132	70481437	70481745	4185	135,315,147	335,628,375	345,224,167	614,339,227	394	415	0.00032999907321654696	0.00156373304085	0.298,0.346,0.292	0.372,0.41,0.437	-0.094
50	gene:Solyc01g107930.2	NA	1	+	95314624	95314863	95315165	95315204	95314242	95314293	95315276	95315372	50	1,4,0	1,2,0	1,1,1	0,0,0	388	188	0.00033028155624618445	0.00156373304085	0.326,0.492,NA	1.0,1.0,1.0	-0.591
481	gene:Solyc08g076890.2	NA	8	+	60822304	60822373	60822457	60822625	60822030	60822247	60822706	60822769	481	0,15,8	204,751,320	5,0,26	474,133,287	218	317	0.0003413542705700721	0.0016142007032	0.0,0.028,0.035	0.015,0.0,0.116	-0.023
3179	gene:Solyc08g076890.2	NA	8	+	60822337	60822499	60822508	60822643	60822030	60822247	60822706	60822769	3179	29,91,74	0,6,0	88,13,7	6,1,6	311	284	0.000345788344281646	0.00163319138182	1.0,0.933,1.0	0.931,0.922,0.516	0.188
3725	gene:Solyc03g006190.2	NA	3	-	827854	827920	828092	828150	827674	827686	831890	832088	3725	0,1,0	0,4,0	1,1,0	3,0,2	207	215	0.0003473401714236364	0.00163853950432	NA,0.206,NA	0.257,1.0,0.0	-0.213
3740	gene:Solyc07g047720.2	NA	7	+	58936162	58936278	58936359	58936455	58935664	58935814	58936791	58937199	3740	0,0,0	2,9,6	1,3,2	5,10,3	265	245	0.00035881100917711355	0.00169061013492	0.0,0.0,0.0	0.156,0.217,0.381	-0.251
1121	gene:Solyc08g076890.2	NA	8	+	60822304	60822457	60822457	60822577	60822030	60822247	60822706	60822769	1121	43,53,17	2,3,2	87,11,42	8,0,0	302	269	0.0003636857931584814	0.00171151410612	0.95,0.94,0.883	0.906,1.0,1.0	-0.044
4132	gene:Solyc12g038400.1	NA	12	-	48111503	48111622	48113850	48114067	48111327	48111426	48114359	48114454	4132	148,244,171	345,476,390	272,167,83	744,272,236	366	268	0.00037045862886592266	0.00174128929525	0.239,0.273,0.243	0.211,0.31,0.205	0.01
2730	gene:Solyc08g076890.2	NA	8	+	60822304	60822385	60822433	60822541	60822030	60822247	60822706	60822769	2730	0,16,6	0,5,4	5,0,26	3,0,0	230	257	0.00037324595953335123	0.00175228211291	NA,0.781,0.626	0.651,NA,1.0	-0.122
1487	gene:Solyc08g076890.2	NA	8	+	60822304	60822346	60822433	60822577	60822030	60822247	60822748	60822769	1487	0,14,5	0,0,4	5,0,26	8,0,0	191	293	0.0003737399973096183	0.00175249511344	NA,1.0,0.657	0.489,NA,1.0	0.084
1679	gene:Solyc08g076890.2	NA	8	+	60822364	60822385	60822457	60822559	60822304	60822313	60822706	60822769	1679	0,1,0	6,8,0	6,0,0	7,0,0	170	251	0.0003769218823719154	0.00176529601025	0.0,0.156,NA	0.559,NA,NA	-0.481
2464	gene:Solyc08g076890.2	NA	8	+	60822457	60822577	60822625	60822646	60822313	60822400	60822748	60822769	2464	0,9,3	1,0,0	6,0,0	1,0,0	269	170	0.00038000184628262003	0.00177758947495	0.0,1.0,1.0	0.791,NA,NA	-0.124
3895	gene:Solyc08g080110.2	NA	8	+	63453204	63453373	63453976	63454103	63451614	63451702	63455060	63455730	3895	0,0,0	1,7,4	5,1,0	10,5,0	318	276	0.0003880694565424914	0.00181315705413	0.0,0.0,0.0	0.303,0.148,NA	-0.225
2890	gene:Solyc08g076890.2	NA	8	+	60822304	60822379	60822433	60822541	60822030	60822247	60822706	60822769	2890	0,15,6	0,5,4	6,0,26	3,0,0	224	257	0.00038932340959138973	0.00181684257809	NA,0.775,0.632	0.696,NA,1.0	-0.144
3723	gene:Solyc03g006190.2	NA	3	-	827854	827920	828092	828132	827674	827686	831890	832088	3723	0,2,0	0,4,0	3,2,0	3,0,2	189	215	0.00039541338742255324	0.00184306049078	NA,0.363,NA	0.532,1.0,0.0	-0.148
2491	gene:Solyc08g076890.2	NA	8	+	60822457	60822577	60822583	60822646	60822030	60822241	60822748	60822769	2491	0,0,0	3,0,0	6,0,1	3,0,1	269	212	0.00040117355946238094	0.00186768048064	0.0,NA,NA	0.612,NA,0.441	-0.526
3763	gene:Solyc02g091510.2	NA	2	-	52785361	52785465	52785675	52785807	52783439	52784067	52786168	52786435	3763	4,0,2	3,4,2	1,0,0	1,5,1	281	253	0.00040484932318710483	0.00188041044005	0.546,0.0,0.474	0.474,0.0,0.0	0.182
4201	gene:Solyc08g067090.2	NA	8	+	56004689	56004771	56004934	56004978	56004423	56004462	56006265	56006383	4201	8,8,5	2,8,6	22,22,4	4,12,1	231	193	0.0004048707578304632	0.00188041044005	0.77,0.455,0.41	0.821,0.605,0.77	-0.187
1669	gene:Solyc08g076890.2	NA	8	+	60822364	60822385	60822457	60822520	60822304	60822313	60822748	60822769	1669	0,1,0	3,3,0	6,0,0	4,0,0	170	212	0.0004108270242637697	0.00190580802467	0.0,0.294,NA	0.652,NA,NA	-0.505
1661	gene:Solyc08g076890.2	NA	8	+	60822364	60822385	60822457	60822517	60822304	60822313	60822748	60822769	1661	0,1,0	3,3,0	6,0,0	4,0,0	170	209	0.00041767414596920004	0.00193527308915	0.0,0.291,NA	0.648,NA,NA	-0.503
4926	gene:Solyc08g015630.2	NA	8	+	4892720	4892891	4892942	4893037	4892018	4892217	4893853	4893922	4926	2,10,3	19,25,21	2,11,1	32,40,9	320	244	0.0004182060113541464	0.00193544156439	0.074,0.234,0.098	0.045,0.173,0.078	0.037
4524	gene:Solyc09g065690.2	NA	9	-	63917649	63917736	63920443	63920462	63917196	63917504	63920589	63920709	4524	4,5,2	19,16,9	1,1,1	23,20,10	168	236	0.0004261784381736841	0.00197000352604	0.228,0.305,0.238	0.058,0.066,0.123	0.175
489	gene:Solyc08g076890.2	NA	8	+	60822304	60822373	60822433	60822589	60822030	60822247	60822706	60822769	489	0,15,8	32,99,46	5,0,26	51,9,37	218	305	0.00042846640219384297	0.00197823849524	0.0,0.175,0.196	0.121,0.0,0.496	-0.082
628	gene:Solyc08g076890.2	NA	8	+	60822433	60822457	60822457	60822565	60822313	60822379	60822706	60822769	628	3,5,0	0,3,6	6,0,0	8,0,16	173	257	0.00044487151261307764	0.00205155623172	1.0,0.712,0.0	0.527,NA,0.0	0.307
4408	gene:Solyc10g080130.1	NA	10	+	61518778	61518816	61519775	61519842	61518622	61518692	61520179	61520255	4408	120,207,103	136,223,172	253,85,91	380,225,182	187	216	0.00044897434598485355	0.0020680351361	0.505,0.517,0.409	0.435,0.304,0.366	0.109
4296	gene:Solyc10g076990.1	NA	10	+	59919668	59919916	59919916	59919931	59919495	59919557	59920107	59920195	4296	1,5,1	0,0,0	6,6,0	4,0,0	397	164	0.000451745642577686	0.00207834921073	1.0,1.0,1.0	0.383,1.0,NA	0.308
2686	gene:Solyc08g076890.2	NA	8	+	60822304	60822385	60822433	60822577	60822030	60822247	60822748	60822769	2686	0,16,6	0,0,4	5,0,26	8,0,0	230	293	0.000457841182440113	0.00210192987609	NA,1.0,0.656	0.443,NA,1.0	0.107
569	gene:Solyc08g076890.2	NA	8	+	60822433	60822457	60822457	60822565	60822030	60822247	60822706	60822769	569	3,2,0	0,0,2	3,0,0	6,0,0	173	257	0.000457947343714533	0.00210192987609	1.0,1.0,0.0	0.426,NA,NA	0.241
2033	gene:Solyc08g076890.2	NA	8	+	60822541	60822565	60822577	60822643	60822433	60822487	60822706	60822769	2033	0,5,1	0,2,0	1,0,0	2,1,0	173	215	0.00048052066223125753	0.00220295035995	NA,0.757,1.0	0.383,0.0,NA	0.687
1185	gene:Solyc08g076890.2	NA	8	+	60822475	60822541	60822541	60822634	60822313	60822358	60822748	60822769	1185	3,0,0	0,459,320	3,0,0	5,0,0	215	242	0.0004851025185345983	0.00222134869566	1.0,0.0,0.0	0.403,NA,NA	-0.07
4811	gene:Solyc08g008590.2	NA	8	+	2964628	2964756	2964897	2965042	2962909	2963012	2966465	2966532	4811	8,6,3	1,14,1	10,7,1	11,0,1	277	294	0.00048661462525222897	0.00222566361386	0.895,0.313,0.761	0.491,1.0,0.515	-0.012
2591	gene:Solyc08g076890.2	NA	8	+	60822304	60822433	60822433	60822541	60822030	60822247	60822706	60822769	2591	0,21,8	0,5,4	5,0,29	3,0,0	278	257	0.0004941547716829105	0.00225750706221	NA,0.795,0.649	0.606,NA,1.0	-0.081
2760	gene:Solyc08g076890.2	NA	8	+	60822304	60822319	60822337	60822586	60822030	60822247	60822694	60822769	2760	0,12,5	572,1786,1040	5,0,26	1299,251,713	164	398	0.0004971597826357786	0.00226858190535	0.0,0.016,0.012	0.009,0.0,0.081	-0.021
1537	gene:Solyc08g076890.2	NA	8	+	60822475	60822484	60822499	60822559	60822313	60822358	60822706	60822769	1537	2,0,0	1,0,0	0,0,0	46,0,0	158	209	0.0005058239651457694	0.00230542404651	0.726,NA,NA	0.0,NA,NA	0.726
4850	gene:Solyc12g035520.1	NA	12	-	57450107	57450238	57450997	57451433	57449646	57449737	57451805	57451851	4850	43,84,50	35,85,50	129,82,39	95,84,34	585	280	0.000507253252855678	0.00230924382943	0.37,0.321,0.324	0.394,0.318,0.354	-0.017
63	gene:Solyc11g032100.1	NA	11	+	24907552	24907721	24913474	24913661	24900058	24900120	24917861	24917961	63	0,1,0	0,12,5	0,0,4	8,3,0	318	336	0.0005085350519083436	0.00231238406607	NA,0.081,0.0	0.0,0.0,1.0	-0.293
2219	gene:Solyc08g076890.2	NA	8	+	60822364	60822520	60822541	60822634	60822030	60822241	60822748	60822769	2219	26,143,65	0,0,0	81,11,18	9,0,0	305	242	0.0005185563819573736	0.00235247529376	1.0,1.0,1.0	0.877,1.0,1.0	0.041
2824	gene:Solyc08g076890.2	NA	8	+	60822313	60822373	60822457	60822577	60822030	60822232	60822706	60822769	2824	0,2,3	2,3,2	0,0,0	5,27,15	209	269	0.0005181443226499572	0.00235247529376	0.0,0.462,0.659	0.0,0.0,0.0	0.374
1044	gene:Solyc08g076890.2	NA	8	+	60822541	60822577	60822577	60822643	60822433	60822487	60822706	60822769	1044	0,5,0	0,2,0	0,0,0	2,1,0	185	215	0.0005246244486438241	0.00237724257123	NA,0.744,NA	0.0,0.0,NA	0.744
301	gene:Solyc08g076890.2	NA	8	+	60822304	60822313	60822337	60822508	60822030	60822247	60822625	60822682	301	0,11,5	103,252,155	5,0,26	221,43,89	158	320	0.000544697421939483	0.00246533966407	0.0,0.081,0.061	0.044,0.0,0.372	-0.091
1675	gene:Solyc08g076890.2	NA	8	+	60822364	60822385	60822457	60822541	60822304	60822313	60822706	60822769	1675	0,1,0	4,11,2	6,0,0	6,0,0	170	233	0.0005476408877749165	0.00247579318015	0.0,0.111,0.0	0.578,NA,NA	-0.541
1183	gene:Solyc08g076890.2	NA	8	+	60822475	60822541	60822541	60822634	60822313	60822358	60822706	60822769	1183	3,4,2	0,460,320	1,0,0	3,0,0	215	242	0.0005542499224871038	0.00250277479449	1.0,0.01,0.007	0.273,NA,NA	0.066
2774	gene:Solyc08g076890.2	NA	8	+	60822304	60822319	60822337	60822565	60822030	60822247	60822694	60822769	2774	0,12,5	507,1547,931	5,0,26	1199,221,594	164	377	0.0005646821770541972	0.00254693831821	0.0,0.018,0.012	0.009,0.0,0.091	-0.023
334	gene:Solyc08g076890.2	NA	8	+	60822304	60822364	60822508	60822646	60822030	60822247	60822748	60822769	334	0,14,5	5,3,0	5,0,26	20,0,25	209	287	0.0005767470362660158	0.00259835515993	0.0,0.865,1.0	0.256,NA,0.588	0.2
2205	gene:Solyc08g076890.2	NA	8	+	60822364	60822520	60822541	60822682	60822030	60822241	60822748	60822769	2205	26,143,65	0,0,3	81,11,18	8,0,0	305	290	0.0005776685217815714	0.00259950834802	1.0,1.0,0.954	0.906,1.0,1.0	0.016
2417	gene:Solyc08g076890.2	NA	8	+	60822304	60822424	60822433	60822541	60822030	60822247	60822706	60822769	2417	0,19,8	0,5,4	5,0,27	3,0,0	269	257	0.0005867590033921399	0.00263737706243	NA,0.784,0.656	0.614,NA,1.0	-0.087
4490	gene:Solyc09g009030.2	NA	9	-	2380256	2380339	2380376	2380396	2378626	2378826	2380502	2380541	4490	102,224,104	549,1549,540	331,260,118	1860,1254,763	169	232	0.0005987716321659083	0.00268519172817	0.203,0.166,0.209	0.196,0.222,0.175	-0.005
656	gene:Solyc08g076890.2	NA	8	+	60822433	60822457	60822457	60822643	60822030	60822232	60822706	60822769	656	33,2,0	559,1709,796	2,0,0	1219,327,772	173	335	0.000598574678741459	0.00268519172817	0.103,0.002,0.0	0.003,0.0,0.0	0.034
1670	gene:Solyc08g076890.2	NA	8	+	60822364	60822385	60822457	60822586	60822304	60822313	60822748	60822769	1670	0,1,0	4,9,0	6,0,0	7,0,0	170	278	0.0006081789741547529	0.00272113066787	0.0,0.154,NA	0.584,NA,NA	-0.507
1682	gene:Solyc08g076890.2	NA	8	+	60822364	60822385	60822457	60822586	60822304	60822313	60822706	60822769	1682	0,1,0	4,9,1	6,0,0	7,0,0	170	278	0.0006081789741547529	0.00272113066787	0.0,0.154,0.0	0.584,NA,NA	-0.533
1593	gene:Solyc08g076890.2	NA	8	+	60822304	60822331	60822337	60822541	60822030	60822247	60822625	60822682	1593	0,12,5	331,980,610	5,0,26	803,132,378	176	353	0.0006437910796070792	0.00287717157545	0.0,0.024,0.016	0.012,0.0,0.121	-0.031
1013	gene:Solyc08g076890.2	NA	8	+	60822475	60822499	60822499	60822559	60822313	60822358	60822706	60822769	1013	2,0,0	1,0,0	0,0,0	46,0,0	173	209	0.0006465208151468029	0.00288606891882	0.707,NA,NA	0.0,NA,NA	0.707
908	gene:Solyc08g076890.2	NA	8	+	60822364	60822541	60822541	60822646	60822030	60822241	60822748	60822769	908	208,679,427	5,0,0	546,86,274	9,0,4	326	254	0.0006534258355503131	0.00291356314345	0.97,1.0,1.0	0.979,1.0,0.982	0.003
470	gene:Solyc08g076890.2	NA	8	+	60822304	60822373	60822433	60822586	60822030	60822247	60822706	60822769	470	0,15,8	30,81,37	5,0,26	43,7,34	218	302	0.0006555440482876291	0.0029196750885	0.0,0.204,0.23	0.139,0.0,0.514	-0.073
51	gene:Solyc03g093640.2	NA	3	-	55198147	55198205	55198350	55198403	55198010	55198070	55199155	55199220	51	42,119,57	0,0,3	135,116,59	14,1,1	202	207	0.0006670892179972367	0.00296771125911	1.0,1.0,0.951	0.908,0.992,0.984	0.022
2511	gene:Solyc08g076890.2	NA	8	+	60822364	60822457	60822541	60822586	60822030	60822241	60822730	60822769	2511	0,11,0	1,0,0	12,0,0	2,0,0	242	194	0.0006759255800281411	0.00300360104163	0.0,1.0,NA	0.828,NA,NA	-0.328
3091	gene:Solyc08g076890.2	NA	8	+	60822433	60822484	60822508	60822541	60822337	60822364	60822706	60822769	3091	0,1,0	0,2,1	0,5,6	1,0,5	200	182	0.000691792417301688	0.00307061497952	NA,0.313,0.0	0.0,1.0,0.522	-0.351
568	gene:Solyc08g076890.2	NA	8	+	60822433	60822457	60822457	60822589	60822030	60822247	60822706	60822769	568	3,2,0	0,0,0	3,0,0	5,0,0	173	281	0.0006973488835150575	0.00309176474348	1.0,1.0,NA	0.494,NA,NA	0.506
4158	gene:Solyc04g079070.2	NA	4	-	63652099	63652145	63652549	63652591	63651691	63651958	63652721	63652793	4158	0,9,1	22,30,10	8,1,4	32,17,12	191	195	0.0007095060413251459	0.00314209818301	0.0,0.234,0.093	0.203,0.057,0.254	-0.062
663	gene:Solyc08g076890.2	NA	8	+	60822457	60822625	60822625	60822643	60822304	60822364	60822706	60822769	663	204,753,323	219,577,294	471,133,287	462,84,227	317	167	0.0007103969240964366	0.0031424806178	0.329,0.407,0.367	0.349,0.455,0.4	-0.034
3480	gene:Solyc08g076890.2	NA	8	+	60822337	60822484	60822508	60822643	60822030	60822247	60822694	60822769	3480	1,0,0	0,4,0	2,0,0	4,0,6	296	284	0.0007348508617115777	0.00324697677132	1.0,0.0,NA	0.324,NA,0.0	0.338
2983	gene:Solyc08g076890.2	NA	8	+	60822457	60822499	60822541	60822565	60822030	60822241	60822694	60822769	2983	0,0,0	1,1,0	5,0,0	2,0,0	191	173	0.0007420396749663792	0.00327503612477	0.0,0.0,NA	0.694,NA,NA	-0.694
793	gene:Solyc08g076890.2	NA	8	+	60822313	60822385	60822457	60822577	60822030	60822232	60822706	60822769	793	0,4,1	2,3,2	0,0,0	5,27,15	221	269	0.0007776501513749407	0.00342833125426	0.0,0.619,0.378	0.0,0.0,0.0	0.332
1137	gene:Solyc08g076890.2	NA	8	+	60822304	60822457	60822508	60822625	60822030	60822247	60822706	60822769	1137	43,53,17	0,3,0	87,11,42	4,0,6	302	266	0.0007858837381411582	0.00346072365409	1.0,0.94,1.0	0.95,1.0,0.86	0.043
4583	gene:Solyc11g020290.1	NA	11	-	10697847	10698052	10700528	10700575	10696860	10697013	10701048	10701144	4583	0,3,0	7,21,11	3,1,1	36,41,11	196	354	0.0008034880932619738	0.00353426181563	0.0,0.205,0.0	0.131,0.042,0.141	-0.036
4949	gene:Solyc09g066210.2	NA	9	-	64643568	64643677	64644285	64644341	64641005	64641513	64644654	64645806	4949	2,0,4	0,0,0	4,3,0	2,1,2	205	258	0.0008048929262085035	0.00353645868366	1.0,NA,1.0	0.716,0.791,0.0	0.498
4434	gene:Solyc03g112450.2	NA	3	-	62853145	62853239	62854148	62854213	62852921	62853054	62854431	62854652	4434	5,14,10	2,2,1	21,26,14	5,2,0	214	243	0.0008073309832636429	0.00354318519172	0.74,0.888,0.919	0.827,0.937,1.0	-0.072
4060	gene:Solyc06g054140.2	NA	6	+	36965177	36965243	36965487	36965575	36963980	36964025	36967925	36968169	4060	3,7,4	0,12,0	4,4,0	4,3,0	215	237	0.0008403529830981018	0.00368208996932	1.0,0.391,1.0	0.524,0.595,NA	0.238
5081	gene:Solyc06g053420.2	NA	6	+	36200977	36201124	36201488	36201552	36198464	36198569	36202303	36202365	5081	84,110,90	21,55,31	149,119,43	28,19,18	296	213	0.0008408664241243249	0.00368208996932	0.742,0.59,0.676	0.793,0.818,0.632	-0.078
3483	gene:Solyc08g076890.2	NA	8	+	60822337	60822484	60822508	60822586	60822030	60822247	60822694	60822769	3483	1,0,0	0,3,0	2,0,0	3,0,6	296	227	0.0008534129326734826	0.00373284536957	1.0,0.0,NA	0.338,NA,0.0	0.331
493	gene:Solyc08g076890.2	NA	8	+	60822304	60822373	60822433	60822541	60822030	60822247	60822706	60822769	493	0,15,8	0,5,4	5,0,26	3,0,0	218	257	0.0008770532445086729	0.00383195746426	NA,0.78,0.702	0.663,NA,1.0	-0.091
432	gene:Solyc08g076890.2	NA	8	+	60822541	60822559	60822577	60822643	60822337	60822487	60822706	60822769	432	0,3,0	0,2,0	0,0,0	2,1,0	167	215	0.0008806414882234352	0.00384333592514	NA,0.659,NA	0.0,0.0,NA	0.659
4550	gene:Solyc11g008810.1	NA	11	+	2997127	2997196	2997699	2997735	2996356	2996587	2997836	2997948	4550	1,2,2	14,54,14	0,2,0	47,44,11	218	185	0.0008830715728042914	0.00384964013769	0.057,0.03,0.108	0.0,0.037,0.0	0.053
4015	gene:Solyc03g123960.2	NA	3	+	70660827	70660881	70661461	70661516	70658555	70658765	70661678	70662047	4015	21,30,17	49,86,44	65,26,36	104,40,52	203	204	0.0008995616380497337	0.00391715469144	0.301,0.26,0.28	0.386,0.395,0.41	-0.117
4010	gene:Solyc03g031990.2	NA	3	-	4482048	4482132	4482695	4482865	4481823	4481948	4483875	4483950	4010	74,114,85	4,12,8	127,141,76	27,29,9	319	233	0.0009048038568538106	0.00393559450431	0.931,0.874,0.886	0.775,0.78,0.86	0.092
3738	gene:Solyc08g083250.2	NA	8	+	65763605	65763697	65763771	65763841	65763314	65763538	65763919	65764042	3738	20,50,35	6,24,16	61,30,40	39,43,16	241	219	0.0009060240866763777	0.00393651844556	0.752,0.654,0.665	0.587,0.388,0.694	0.134
4882	gene:Solyc03g110940.2	NA	3	+	61665030	61665150	61666731	61666967	61663785	61663914	61667061	61667170	4882	1,1,7	5,8,3	4,2,3	5,7,0	269	385	0.0009204424215255422	0.00399472010942	0.223,0.152,0.77	0.534,0.29,1.0	-0.226
2765	gene:Solyc08g076890.2	NA	8	+	60822304	60822319	60822433	60822586	60822030	60822247	60822694	60822769	2765	0,12,5	30,81,36	5,0,26	43,7,35	164	302	0.0009286383830275792	0.00402581745184	0.0,0.214,0.204	0.176,0.0,0.578	-0.112
5031	gene:Solyc05g050780.2	NA	5	+	60952482	60952584	60953709	60953796	60952192	60952230	60953894	60954029	5031	29,53,40	13,29,20	54,37,20	27,27,15	251	236	0.0009382131858850565	0.00406281674509	0.677,0.632,0.653	0.653,0.563,0.556	0.063
106	gene:Solyc08g076890.2	NA	8	+	60822457	60822607	60822625	60822643	60822313	60822364	60822694	60822769	106	6,17,11	219,577,294	8,3,6	462,83,227	299	167	0.0009550606244854419	0.0041311924687	0.015,0.016,0.02	0.01,0.02,0.015	0.002
4180	gene:Solyc03g059160.1	NA	3	+	27836271	27836370	27836423	27836523	27835648	27835651	27836696	27836770	4180	25,56,20	18,25,17	97,45,31	77,51,32	248	249	0.0009703442211531113	0.00419265987591	0.582,0.692,0.542	0.558,0.47,0.493	0.098
1658	gene:Solyc08g076890.2	NA	8	+	60822364	60822385	60822457	60822541	60822304	60822313	60822748	60822769	1658	0,1,0	4,7,0	6,0,0	8,0,0	170	233	0.0009757387770666881	0.00421131012511	0.0,0.164,NA	0.507,NA,NA	-0.425
564	gene:Solyc08g076890.2	NA	8	+	60822433	60822457	60822457	60822541	60822030	60822247	60822706	60822769	564	3,2,0	0,4,2	3,0,0	4,0,0	173	233	0.0009823208359791243	0.00423503883591	1.0,0.402,0.0	0.503,NA,NA	-0.036
1184	gene:Solyc08g076890.2	NA	8	+	60822475	60822541	60822541	60822682	60822313	60822358	60822748	60822769	1184	3,0,0	0,459,323	3,0,0	4,0,0	215	290	0.0009858627511180888	0.00424562282896	1.0,0.0,0.0	0.503,NA,NA	-0.17
3741	gene:Solyc07g047720.2	NA	7	+	58936162	58936278	58936359	58936427	58935664	58935814	58936791	58937199	3741	0,0,0	0,9,3	1,3,2	5,9,3	265	217	0.0009952359001826124	0.00428126809043	NA,0.0,0.0	0.141,0.214,0.353	-0.236
3479	gene:Solyc08g076890.2	NA	8	+	60822337	60822484	60822508	60822607	60822030	60822247	60822694	60822769	3479	1,0,0	0,3,0	2,0,0	3,0,6	296	248	0.0010593703374399458	0.00455214580643	1.0,0.0,NA	0.358,NA,0.0	0.321
332	gene:Solyc08g076890.2	NA	8	+	60822304	60822364	60822433	60822607	60822030	60822247	60822748	60822769	332	0,14,5	76,268,126	5,0,26	157,35,92	209	323	0.0010892711843455943	0.00467548708358	0.0,0.075,0.058	0.047,0.0,0.304	-0.073
4881	gene:Solyc03g110940.2	NA	3	+	61665030	61665150	61666731	61666955	61663785	61663914	61667061	61667170	4881	1,1,7	4,6,2	4,2,3	5,4,0	269	373	0.0010967645354012393	0.0047024832879	0.257,0.188,0.829	0.526,0.409,1.0	-0.22
1367	gene:Solyc08g076890.2	NA	8	+	60822337	60822457	60822457	60822589	60822030	60822247	60822706	60822769	1367	3,4,0	0,0,0	5,0,6	5,0,0	269	281	0.0010998765986483545	0.00471065569553	1.0,1.0,NA	0.511,NA,1.0	0.244
1844	gene:Solyc08g076890.2	NA	8	+	60822457	60822541	60822541	60822643	60822030	60822241	60822706	60822769	1844	0,4,2	0,3,0	1,0,0	6,1,0	233	251	0.0011016105442188467	0.00471291433266	NA,0.59,1.0	0.152,0.0,NA	0.719
460	gene:Solyc08g076890.2	NA	8	+	60822304	60822373	60822433	60822643	60822030	60822247	60822706	60822769	460	0,15,8	634,1962,914	5,0,26	1368,332,843	218	359	0.0011048434925451862	0.0047215740502	0.0,0.012,0.014	0.006,0.0,0.048	-0.009
1674	gene:Solyc08g076890.2	NA	8	+	60822364	60822385	60822457	60822577	60822304	60822313	60822706	60822769	1674	0,1,0	6,13,2	6,0,0	12,0,0	170	269	0.0011110632160246743	0.00474296494185	0.0,0.109,0.0	0.442,NA,NA	-0.406
1390	gene:Solyc08g076890.2	NA	8	+	60822337	60822457	60822508	60822625	60822030	60822247	60822706	60822769	1390	3,4,0	0,3,0	5,0,6	4,0,6	269	266	0.0011526236720245397	0.00491500880232	1.0,0.569,NA	0.553,NA,0.497	0.259
1591	gene:Solyc08g076890.2	NA	8	+	60822304	60822331	60822337	60822508	60822030	60822247	60822625	60822682	1591	0,12,5	103,252,155	5,0,26	221,43,89	176	320	0.0011561411993237904	0.0049246319788	0.0,0.08,0.055	0.04,0.0,0.347	-0.084
1397	gene:Solyc08g076890.2	NA	8	+	60822337	60822457	60822508	60822586	60822030	60822247	60822730	60822769	1397	0,11,0	1,3,0	13,0,0	3,0,6	269	227	0.0011674953193054182	0.00496567109928	0.0,0.756,NA	0.785,NA,0.0	-0.015
1441	gene:Solyc08g076890.2	NA	8	+	60822364	60822499	60822541	60822643	60822030	60822241	60822706	60822769	1441	0,4,3	0,3,0	0,0,0	6,1,0	284	251	0.001168318417880672	0.00496567109928	NA,0.541,1.0	0.0,0.0,NA	0.77
4043	gene:Solyc01g108500.2	NA	1	-	95807251	95807456	95807753	95807856	95806892	95806975	95808000	95808478	4043	2,0,2	6,5,1	4,1,10	7,2,2	252	354	0.0011734004523504009	0.00498185018139	0.319,0.0,0.738	0.445,0.413,0.875	-0.225
3881	gene:Solyc11g073130.1	NA	11	+	56217728	56217817	56217925	56218074	56217221	56217459	56218161	56218215	3881	40,128,68	2,2,0	107,85,40	5,1,1	238	298	0.0011750744094191892	0.0049835403292	0.962,0.988,1.0	0.964,0.991,0.98	0.005
1404	gene:Solyc08g076890.2	NA	8	+	60822364	60822499	60822541	60822565	60822030	60822241	60822694	60822769	1404	0,0,0	1,1,0	5,0,0	2,0,0	284	173	0.001191560441669906	0.00504281926589	0.0,0.0,NA	0.604,NA,NA	-0.604
1470	gene:Solyc08g076890.2	NA	8	+	60822304	60822346	60822433	60822607	60822030	60822247	60822748	60822769	1470	0,14,5	76,268,126	5,0,26	157,35,92	191	323	0.0011916339432708003	0.00504281926589	0.0,0.081,0.063	0.051,0.0,0.323	-0.077
67	gene:Solyc03g121530.2	NA	3	+	69613007	69613060	69613991	69614094	69612213	69612303	69614311	69614417	67	20,19,20	17,22,18	21,16,7	50,32,10	202	252	0.0012159090484079574	0.00513997915918	0.595,0.519,0.581	0.344,0.384,0.466	0.167
1811	gene:Solyc08g076890.2	NA	8	+	60822457	60822541	60822625	60822646	60822304	60822400	60822748	60822769	1811	0,9,3	1,0,0	3,0,0	1,0,0	233	170	0.0012559158140414955	0.00530335910232	0.0,1.0,1.0	0.686,NA,NA	-0.019
4343	gene:Solyc08g014420.2	NA	8	+	4454897	4455027	4456480	4456618	4454386	4454804	4462266	4462599	4343	15,53,38	55,86,73	71,79,25	119,90,53	279	287	0.0012787379780712749	0.00539389907381	0.219,0.388,0.349	0.38,0.474,0.327	-0.075
4181	gene:Solyc08g022070.2	NA	8	+	33072937	33072986	33072986	33073157	33072403	33072551	33073316	33073517	4181	53,91,78	81,126,103	118,44,43	205,157,72	198	320	0.0012870700764138357	0.00542318847732	0.514,0.539,0.55	0.482,0.312,0.491	0.106
477	gene:Solyc08g076890.2	NA	8	+	60822304	60822373	60822433	60822634	60822030	60822247	60822706	60822769	477	0,15,8	559,1614,772	5,0,26	1132,289,671	218	350	0.0012977181055735013	0.00546216262971	0.0,0.015,0.016	0.007,0.0,0.059	-0.012
2479	gene:Solyc08g076890.2	NA	8	+	60822457	60822577	60822625	60822643	60822030	60822241	60822706	60822769	2479	2,3,2	0,0,4	5,0,1	0,1,0	269	167	0.0013229954468115996	0.00556256212621	1.0,1.0,0.237	1.0,0.0,1.0	0.079
45	gene:Solyc03g078570.2	NA	3	-	51179283	51179374	51179972	51180084	51178677	51179101	51180300	51180389	45	222,392,228	260,433,294	609,401,238	644,336,239	261	240	0.0013335586183824096	0.00560094619721	0.44,0.454,0.416	0.465,0.523,0.478	-0.052
1676	gene:Solyc08g076890.2	NA	8	+	60822364	60822385	60822457	60822565	60822304	60822313	60822706	60822769	1676	0,1,0	4,8,2	6,0,0	10,0,0	170	257	0.001339336333791103	0.00561917048312	0.0,0.159,0.0	0.476,NA,NA	-0.423
591	gene:Solyc08g076890.2	NA	8	+	60822433	60822457	60822508	60822625	60822030	60822247	60822706	60822769	591	3,2,0	0,3,0	3,0,0	4,0,6	173	266	0.0013435733236307115	0.00563089850011	1.0,0.506,NA	0.536,NA,0.0	0.485
1681	gene:Solyc08g076890.2	NA	8	+	60822364	60822385	60822457	60822589	60822304	60822313	60822706	60822769	1681	0,1,0	5,9,0	6,0,0	12,0,0	170	281	0.0013563524718218948	0.00567836308139	0.0,0.155,NA	0.452,NA,NA	-0.374
4130	gene:Solyc01g050070.2	NA	1	-	48378968	48379037	48380414	48380564	48378529	48378573	48390253	48390349	4130	2,1,0	0,0,0	3,0,7	3,0,0	299	218	0.0013605196039407133	0.00568971046359	1.0,1.0,NA	0.422,NA,1.0	0.289
139	gene:Solyc08g076890.2	NA	8	+	60822457	60822484	60822484	60822643	60822364	60822379	60822694	60822769	139	0,2,2	134,455,197	2,0,14	333,65,235	176	308	0.0013706223538870763	0.00572582985485	0.0,0.008,0.017	0.01,0.0,0.094	-0.026
3946	gene:Solyc01g100270.2	NA	1	+	90339173	90339265	90340845	90340900	90338188	90338285	90344758	90344938	3946	7,23,12	14,43,18	3,7,2	5,8,1	241	204	0.0013787528297557136	0.00575364161648	0.297,0.312,0.361	0.337,0.426,0.629	-0.141
2549	gene:Solyc08g076890.2	NA	8	+	60822364	60822457	60822457	60822625	60822304	60822313	60822706	60822769	2549	3,2,0	214,760,320	9,0,3	483,133,287	242	317	0.0013845897688612593	0.00576567978377	0.018,0.003,0.0	0.024,0.0,0.014	-0.006
562	gene:Solyc08g076890.2	NA	8	+	60822433	60822457	60822508	60822586	60822030	60822247	60822730	60822769	562	0,10,0	1,3,0	13,0,0	3,0,6	173	227	0.001384543425610221	0.00576567978377	0.0,0.814,NA	0.85,NA,0.0	-0.018
176	gene:Solyc08g076890.2	NA	8	+	60822457	60822484	60822484	60822643	60822313	60822382	60822694	60822769	176	1,1,8	189,480,197	1,14,0	353,65,312	176	308	0.0014024664723966134	0.00583390206729	0.009,0.004,0.066	0.005,0.274,0.0	-0.067
4365	gene:Solyc03g116640.2	NA	3	+	65969703	65969797	65970935	65971149	65969627	65969634	65971604	65971674	4365	0,0,4	3,10,0	3,4,0	8,7,2	243	363	0.0014278290131539192	0.00593308523977	0.0,0.0,1.0	0.359,0.461,0.0	0.06
4884	gene:Solyc03g110940.2	NA	3	+	61664911	61665150	61666731	61666817	61663785	61663914	61667061	61667170	4884	2,5,1	2,0,0	13,2,8	3,3,0	388	235	0.0014568504532491517	0.00604724534579	0.377,1.0,1.0	0.724,0.288,1.0	0.122
3099	gene:Solyc08g076890.2	NA	8	+	60822433	60822484	60822484	60822634	60822364	60822382	60822706	60822769	3099	0,9,0	114,141,55	0,0,1	129,23,140	200	299	0.001463081195724578	0.00606666151858	0.0,0.087,0.0	0.0,0.0,0.011	0.025
5049	gene:Solyc03g120430.2	NA	3	-	68823696	68823811	68823845	68823887	68823587	68823619	68823966	68824018	5049	5,18,7	4,18,6	28,14,8	33,29,16	191	264	0.0014781648232147328	0.00612270604398	0.633,0.58,0.617	0.54,0.4,0.409	0.16
145	gene:Solyc08g076890.2	NA	8	+	60822457	60822484	60822484	60822643	60822364	60822379	60822706	60822769	145	0,2,2	134,464,197	2,0,14	345,66,235	176	308	0.0015186030959629124	0.00628354204749	0.0,0.007,0.017	0.01,0.0,0.094	-0.027
2013	gene:Solyc08g076890.2	NA	8	+	60822457	60822520	60822583	60822646	60822304	60822382	60822748	60822769	2013	2,2,8	3,0,0	1,15,0	3,0,1	212	212	0.0015244687334908054	0.00630113743176	0.4,1.0,1.0	0.25,1.0,0.0	0.383
4020	gene:Solyc07g006100.2	NA	7	-	952632	952826	953002	953090	951971	952071	953746	954100	4020	0,0,0	0,0,2	0,0,2	3,2,1	237	343	0.0015504139064436333	0.00640160329658	NA,NA,0.0	0.0,0.0,0.743	-0.248
1883	gene:Solyc08g076890.2	NA	8	+	60822313	60822457	60822457	60822634	60822030	60822232	60822706	60822769	1883	10,28,9	484,1361,654	16,0,11	983,284,600	293	326	0.0015645715580357342	0.00645323812639	0.022,0.022,0.015	0.018,0.0,0.02	0.007
1515	gene:Solyc08g076890.2	NA	8	+	60822475	60822484	60822499	60822607	60822313	60822358	60822694	60822769	1515	2,0,0	2,0,0	0,0,0	46,0,0	158	257	0.0015675873204046588	0.00645885661762	0.619,NA,NA	0.0,NA,NA	0.619
4317	gene:Solyc01g096600.2	NA	1	-	87663051	87663195	87663939	87664059	87662023	87662083	87664418	87664469	4317	1,0,0	0,2,0	2,6,0	1,0,0	269	293	0.0015828165533977115	0.006514732832	1.0,0.0,NA	0.685,1.0,NA	-0.343
3374	gene:Solyc08g076890.2	NA	8	+	60822313	60822433	60822433	60822541	60822030	60822184	60822706	60822769	3374	0,2,3	0,10,2	0,0,0	1,0,2	269	257	0.0015956657123160922	0.0065607055498	NA,0.16,0.589	0.0,NA,0.0	0.374
1905	gene:Solyc08g076890.2	NA	8	+	60822457	60822517	60822583	60822646	60822337	60822382	60822748	60822769	1905	2,2,8	3,0,0	1,15,0	3,0,1	209	212	0.0016126067967483944	0.00662338816835	0.403,1.0,1.0	0.253,1.0,0.0	0.383
193	gene:Solyc08g076890.2	NA	8	+	60822457	60822484	60822508	60822565	60822030	60822247	60822694	60822769	193	0,0,0	4,4,0	3,0,0	3,0,6	176	206	0.0016382050076563276	0.00672145878141	0.0,0.0,NA	0.539,NA,0.0	-0.27
4423	gene:Solyc03g006310.2	NA	3	+	912391	912453	913526	913594	909874	909999	914135	914330	4423	12,52,41	4,14,6	68,29,33	23,19,11	211	217	0.0016463980904809887	0.0067479862974	0.755,0.793,0.875	0.753,0.611,0.755	0.101
3940	gene:Solyc08g006060.2	NA	8	-	821789	821951	822137	822266	820105	820231	823575	823843	3940	2,1,2	1,0,0	1,0,1	1,0,2	278	311	0.0016511852492659955	0.00675343411899	0.691,1.0,1.0	0.528,NA,0.359	0.453
4566	gene:Solyc01g079650.2	NA	1	+	78779574	78779668	78779721	78779784	78779256	78779303	78780127	78780217	4566	41,61,30	50,65,44	72,56,24	48,43,25	243	212	0.0016502620297075574	0.00675343411899	0.417,0.45,0.373	0.567,0.532,0.456	-0.105
1218	gene:Solyc08g076890.2	NA	8	+	60822304	60822400	60822433	60822520	60822030	60822247	60822625	60822682	1218	0,15,6	0,0,3	5,0,27	2,0,0	245	236	0.0016807062373436958	0.00685981041073	NA,1.0,0.658	0.707,NA,1.0	-0.024
513	gene:Solyc08g076890.2	NA	8	+	60822304	60822373	60822433	60822607	60822030	60822247	60822694	60822769	513	0,15,6	81,268,126	5,0,26	157,35,92	218	323	0.0016803499146761294	0.00685981041073	0.0,0.077,0.066	0.045,0.0,0.295	-0.066
112	gene:Solyc08g076890.2	NA	8	+	60822457	60822607	60822625	60822661	60822304	60822313	60822748	60822769	112	11,24,8	0,2,4	20,3,6	0,0,0	299	185	0.001693981692847626	0.00689957507014	1.0,0.881,0.553	1.0,1.0,1.0	-0.189
62	gene:Solyc11g032100.1	NA	11	+	24907552	24907721	24913483	24913661	24900058	24900120	24917861	24917961	62	0,1,0	0,12,8	0,0,4	14,1,4	318	327	0.0016932143742125216	0.00689957507014	NA,0.079,0.0	0.0,0.0,0.507	-0.13
1360	gene:Solyc08g076890.2	NA	8	+	60822433	60822508	60822508	60822520	60822313	60822364	60822625	60822682	1360	0,0,1	0,0,0	0,5,5	0,0,4	224	161	0.0017091207863563103	0.00695398519949	NA,NA,1.0	NA,1.0,0.473	0.264
1467	gene:Solyc08g076890.2	NA	8	+	60822304	60822346	60822457	60822661	60822030	60822247	60822748	60822769	1467	0,14,5	720,2020,1018	5,0,26	1318,415,883	191	353	0.001725342530179424	0.00701268254202	0.0,0.013,0.009	0.007,0.0,0.052	-0.012
1359	gene:Solyc08g076890.2	NA	8	+	60822433	60822508	60822508	60822541	60822313	60822364	60822625	60822682	1359	0,0,1	0,0,0	0,5,5	1,0,5	224	182	0.0017312185529031745	0.00702292568415	NA,NA,1.0	0.0,1.0,0.448	0.517
180	gene:Solyc08g076890.2	NA	8	+	60822457	60822484	60822484	60822643	60822313	60822382	60822706	60822769	180	1,1,8	189,489,197	1,14,0	365,66,312	176	308	0.0017314586364140711	0.00702292568415	0.009,0.004,0.066	0.005,0.271,0.0	-0.066
4836	gene:Solyc04g074130.2	NA	4	+	60138149	60138229	60138737	60138899	60137154	60137458	60139314	60139782	4836	1,1,0	1,0,5	2,0,0	2,2,0	229	311	0.0017340109824975386	0.00702598225896	0.576,1.0,0.0	0.576,0.0,NA	0.237
3788	gene:Solyc07g062180.2	NA	7	-	64987273	64987397	64988179	64988433	64985958	64986063	64989473	64989998	3788	28,79,24	8,24,7	76,71,38	43,42,11	403	273	0.0017453611300717084	0.00706464308193	0.703,0.69,0.699	0.545,0.534,0.701	0.104
3614	gene:Solyc08g076890.2	NA	8	+	60822433	60822499	60822508	60822586	60822030	60822247	60822706	60822769	3614	0,0,2	0,3,1	2,0,0	3,0,6	215	227	0.0017903284529606409	0.00723915417936	NA,0.0,0.679	0.413,NA,0.0	0.133
4282	gene:Solyc11g045370.1	NA	11	-	30712048	30712141	30713351	30713400	30710930	30711045	30714120	30714221	4282	10,21,6	28,36,25	33,21,11	51,20,11	198	242	0.0018200516096514067	0.00735172863216	0.304,0.416,0.227	0.442,0.562,0.55	-0.202
4918	gene:Solyc01g100360.2	NA	1	-	90417214	90417316	90417429	90417495	90416684	90417062	90417575	90417647	4918	7,6,2	2,3,1	6,3,2	4,0,0	215	251	0.0018248774388309509	0.00736360669016	0.803,0.7,0.7	0.637,1.0,1.0	-0.145
2937	gene:Solyc08g076890.2	NA	8	+	60822457	60822499	60822583	60822646	60822304	60822382	60822748	60822769	2937	1,1,8	3,0,0	1,14,0	3,0,1	191	212	0.0018410274930053315	0.00742110772722	0.27,1.0,1.0	0.27,1.0,0.0	0.333
2772	gene:Solyc08g076890.2	NA	8	+	60822304	60822319	60822433	60822643	60822030	60822247	60822694	60822769	2772	0,12,5	634,1953,914	5,0,26	1356,331,843	164	359	0.0018942813697030367	0.00762790003099	0.0,0.013,0.012	0.008,0.0,0.063	-0.015
533	gene:Solyc08g076890.2	NA	8	+	60822433	60822457	60822484	60822634	60822304	60822382	60822706	60822769	533	3,8,0	114,141,55	2,0,0	129,23,140	173	299	0.0019050498837381788	0.00766336235415	0.044,0.089,0.0	0.026,0.0,0.0	0.036
3611	gene:Solyc08g076890.2	NA	8	+	60822433	60822499	60822508	60822577	60822030	60822247	60822706	60822769	3611	0,0,2	0,6,1	2,0,0	4,0,6	215	218	0.0019237266515067946	0.00773053117365	NA,0.0,0.67	0.336,NA,0.0	0.167
1215	gene:Solyc08g076890.2	NA	8	+	60822304	60822400	60822433	60822541	60822030	60822247	60822625	60822682	1215	0,15,6	0,0,3	5,0,27	2,0,0	245	257	0.001957185941711846	0.00784883807836	NA,1.0,0.677	0.724,NA,1.0	-0.023
485	gene:Solyc08g076890.2	NA	8	+	60822304	60822373	60822457	60822643	60822030	60822247	60822706	60822769	485	0,15,8	559,1709,796	5,0,26	1222,300,757	218	335	0.0019559794970463364	0.00784883807836	0.0,0.013,0.015	0.006,0.0,0.05	-0.009
3802	gene:Solyc04g080370.2	NA	4	-	64574066	64574185	64575430	64575507	64573529	64573768	64575708	64575796	3802	9,26,15	118,272,135	15,44,7	199,113,82	226	268	0.001972610266471965	0.00790258020599	0.083,0.102,0.116	0.082,0.316,0.092	-0.063
5134	gene:Solyc11g067230.1	NA	11	-	52973346	52973491	52973653	52973842	52972197	52972396	52973933	52974039	5134	0,3,0	4,5,4	12,6,2	13,7,6	338	294	0.001982378917062942	0.00793357792013	0.0,0.343,0.0	0.445,0.427,0.225	-0.251
4713	gene:Solyc01g090880.2	NA	1	-	84592195	84592308	84592491	84592551	84591373	84591442	84592625	84592934	4713	3,18,11	85,114,74	29,20,4	110,59,41	209	262	0.001984958668645387	0.00793577129962	0.042,0.165,0.157	0.248,0.298,0.109	-0.097
4512	gene:Solyc12g005770.1	NA	12	-	422998	423220	423400	423649	422665	422884	426706	426833	4512	2,5,0	4,13,9	8,16,3	26,16,8	398	371	0.002026156922209437	0.00809219727827	0.318,0.264,0.0	0.223,0.482,0.259	-0.127
2775	gene:Solyc08g076890.2	NA	8	+	60822304	60822319	60822484	60822643	60822030	60822247	60822694	60822769	2775	0,12,5	134,456,197	5,0,26	333,65,235	164	308	0.0020400702027493097	0.00813944250453	0.0,0.047,0.045	0.027,0.0,0.172	-0.036
292	gene:Solyc08g076890.2	NA	8	+	60822304	60822313	60822337	60822373	60822030	60822247	60822457	60822541	292	1,13,5	2,2,0	13,0,26	1,0,1	158	185	0.0020674177092141342	0.00824013629815	0.369,0.884,1.0	0.938,NA,0.968	-0.202
1479	gene:Solyc08g076890.2	NA	8	+	60822304	60822346	60822433	60822661	60822030	60822247	60822748	60822769	1479	0,14,5	795,2273,1136	5,0,26	1464,447,969	191	377	0.0020836792660090453	0.00829648441695	0.0,0.012,0.009	0.007,0.0,0.05	-0.012
3379	gene:Solyc08g076890.2	NA	8	+	60822313	60822433	60822433	60822589	60822030	60822232	60822706	60822769	3379	1,6,4	64,99,42	0,0,0	49,9,37	269	305	0.0021023927726000263	0.00836247064132	0.017,0.064,0.097	0.0,0.0,0.0	0.059
126	gene:Solyc08g076890.2	NA	8	+	60822457	60822484	60822508	60822541	60822313	60822364	60822706	60822769	126	0,0,2	0,2,1	0,0,0	1,0,5	176	182	0.00210928246845539	0.00838134010355	NA,0.0,0.674	0.0,NA,0.0	0.337
4825	gene:Solyc11g072970.1	NA	11	-	56119416	56119499	56120379	56120454	56118457	56118516	56120535	56120616	4825	15,31,32	18,44,14	46,39,29	52,35,38	224	232	0.0021362010615234334	0.00847967616495	0.463,0.422,0.703	0.478,0.536,0.441	0.044
2886	gene:Solyc08g076890.2	NA	8	+	60822304	60822379	60822433	60822589	60822030	60822247	60822706	60822769	2886	0,15,6	32,99,46	6,0,26	51,9,37	224	305	0.002139586813605192	0.00848449349639	0.0,0.171,0.151	0.138,0.0,0.489	-0.102
103	gene:Solyc08g076890.2	NA	8	+	60822457	60822607	60822625	60822634	60822364	60822400	60822748	60822769	103	1,24,11	0,0,0	8,3,6	5,0,0	299	158	0.002214829678717948	0.00877396016742	1.0,1.0,1.0	0.458,1.0,1.0	0.181
1486	gene:Solyc08g076890.2	NA	8	+	60822304	60822346	60822484	60822661	60822030	60822247	60822748	60822769	1486	0,14,5	295,776,419	5,0,26	441,181,361	191	326	0.0022248094820530003	0.00880456518429	0.0,0.03,0.02	0.019,0.0,0.109	-0.026
348	gene:Solyc08g076890.2	NA	8	+	60822304	60822364	60822484	60822661	60822030	60822247	60822748	60822769	348	0,14,5	295,776,419	5,0,26	441,181,361	209	326	0.0022403785157746603	0.00885720494192	0.0,0.027,0.018	0.017,0.0,0.101	-0.024
1595	gene:Solyc08g076890.2	NA	8	+	60822304	60822331	60822433	60822520	60822030	60822247	60822625	60822682	1595	0,12,5	0,0,3	5,0,26	2,0,0	176	236	0.0022613189553287194	0.00893095231498	NA,1.0,0.691	0.77,NA,1.0	-0.04
211	gene:Solyc08g076890.2	NA	8	+	60822457	60822484	60822508	60822559	60822030	60822247	60822706	60822769	211	0,0,0	1,3,0	3,0,0	3,0,6	176	200	0.0022765345273474402	0.00898196349881	0.0,0.0,NA	0.532,NA,0.0	-0.266
2884	gene:Solyc08g076890.2	NA	8	+	60822304	60822379	60822433	60822625	60822030	60822247	60822706	60822769	2884	0,15,6	279,1004,438	6,0,26	620,165,373	224	341	0.0022855456144535036	0.00900841692236	0.0,0.022,0.02	0.015,0.0,0.096	-0.023
4457	gene:Solyc04g049390.2	NA	4	+	41800049	41800123	41801743	41801915	41798798	41798922	41806843	41806956	4457	1,2,0	0,2,3	6,0,0	2,1,0	223	321	0.0022929273093203408	0.00902840128045	1.0,0.59,0.0	0.812,0.0,NA	0.124
4578	gene:Solyc02g065080.2	NA	2	-	36248879	36249011	36255976	36256101	36248380	36248456	36256526	36256577	4578	2,0,2	13,38,25	4,0,3	67,37,17	274	281	0.0022977179922743464	0.00903815355269	0.136,0.0,0.076	0.058,0.0,0.153	0.0
2757	gene:Solyc08g076890.2	NA	8	+	60822304	60822319	60822337	60822499	60822030	60822247	60822694	60822769	2757	0,12,5	29,86,71	5,0,26	97,13,7	164	311	0.0023052951108928675	0.00905883571745	0.0,0.209,0.118	0.089,0.0,0.876	-0.213
305	gene:Solyc08g076890.2	NA	8	+	60822304	60822313	60822433	60822520	60822030	60822247	60822625	60822682	305	0,11,5	0,0,3	5,0,26	2,0,0	158	236	0.002322174107842031	0.00911599202536	NA,1.0,0.713	0.789,NA,1.0	-0.038
1195	gene:Solyc08g076890.2	NA	8	+	60822337	60822427	60822433	60822487	60822030	60822247	60822541	60822769	1195	2,0,0	0,0,2	1,0,0	2,0,0	239	203	0.00238609659509997	0.00935752339404	1.0,NA,0.0	0.298,NA,NA	0.202
2911	gene:Solyc08g076890.2	NA	8	+	60822457	60822499	60822508	60822541	60822313	60822364	60822706	60822769	2911	0,0,2	0,2,1	0,0,0	1,0,5	191	182	0.002445799601263947	0.00957243811877	NA,0.0,0.656	0.0,NA,0.0	0.328
3500	gene:Solyc08g076890.2	NA	8	+	60822337	60822484	60822508	60822643	60822030	60822247	60822706	60822769	3500	0,4,0	0,6,0	2,0,3	6,1,6	296	284	0.0024437562494176723	0.00957243811877	NA,0.39,NA	0.242,0.0,0.324	0.201
1392	gene:Solyc08g076890.2	NA	8	+	60822337	60822457	60822457	60822484	60822030	60822247	60822706	60822769	1392	3,4,0	0,0,0	5,0,6	3,0,0	269	176	0.002455002188858313	0.0095904137353	1.0,1.0,NA	0.522,NA,1.0	0.239
2766	gene:Solyc08g076890.2	NA	8	+	60822304	60822319	60822457	60822643	60822030	60822247	60822694	60822769	2766	0,12,5	559,1700,796	5,0,26	1210,299,757	164	335	0.0024553030556311727	0.0095904137353	0.0,0.014,0.013	0.008,0.0,0.066	-0.016
4325	gene:Solyc03g033560.2	NA	3	-	5108473	5108611	5108837	5109048	5107879	5108271	5110993	5111275	4325	22,46,41	26,21,25	46,37,22	47,29,25	360	287	0.0024751591341873806	0.00965831326487	0.403,0.636,0.567	0.438,0.504,0.412	0.084
4780	gene:Solyc12g099810.1	NA	12	-	66805926	66806030	66806363	66806442	66804355	66804501	66807227	66807691	4780	0,3,0	0,9,1	0,2,1	2,1,5	228	253	0.002506271610112236	0.00976995699511	NA,0.27,0.0	0.0,0.689,0.182	-0.155
3876	gene:Solyc11g073130.1	NA	11	+	56218367	56218504	56219405	56219482	56218161	56218215	56220377	56220445	3876	1,4,0	6,1,0	9,3,2	11,2,7	286	226	0.0025111284226087783	0.00977913022803	0.116,0.76,NA	0.393,0.542,0.184	0.065
41	gene:Solyc03g078570.2	NA	3	-	51179972	51180084	51180300	51180543	51179283	51179374	51180666	51180737	41	6,11,1	179,267,196	14,16,2	508,300,173	392	261	0.0025289226307559165	0.00983861732643	0.022,0.027,0.003	0.018,0.034,0.008	-0.003
5012	gene:Solyc02g078460.2	NA	2	-	43122726	43122854	43124235	43124374	43122011	43122580	43124516	43124751	5012	1,1,0	5,31,4	4,0,4	24,8,6	288	277	0.002537445103693174	0.00986195082092	0.161,0.03,0.0	0.138,0.0,0.391	-0.113
4266	gene:Solyc01g067720.2	NA	1	-	76662607	76662659	76662898	76663123	76662395	76662457	76663242	76663454	4266	4,2,1	5,4,13	4,4,2	14,8,0	374	201	0.00257964914322711	0.0100160134726	0.301,0.212,0.04	0.133,0.212,1.0	-0.264
1140	gene:Solyc08g076890.2	NA	8	+	60822304	60822457	60822457	60822589	60822030	60822214	60822730	60822769	1140	33,24,6	0,2,5	79,11,4	0,0,0	302	281	0.0025888489281335157	0.0100417516517	1.0,0.918,0.528	1.0,1.0,1.0	-0.185
593	gene:Solyc08g076890.2	NA	8	+	60822433	60822457	60822457	60822484	60822030	60822247	60822706	60822769	593	3,2,0	0,0,0	3,0,0	3,0,0	173	176	0.002597827820854409	0.0100665828058	1.0,1.0,NA	0.504,NA,NA	0.496
327	gene:Solyc08g076890.2	NA	8	+	60822304	60822364	60822484	60822682	60822030	60822247	60822748	60822769	327	0,14,5	665,1499,854	5,0,26	1234,321,606	209	347	0.0026117827585547277	0.0101097680927	0.0,0.015,0.01	0.007,0.0,0.066	-0.016
3808	gene:Solyc08g075530.2	NA	8	+	59692779	59693077	59693189	59693248	59692250	59692429	59694797	59694935	3808	105,224,193	8,15,8	290,227,126	32,8,19	447	208	0.0026165351475745235	0.0101097680927	0.859,0.874,0.918	0.808,0.93,0.755	0.053
483	gene:Solyc08g076890.2	NA	8	+	60822304	60822373	60822457	60822634	60822030	60822247	60822706	60822769	483	0,15,8	484,1361,654	5,0,26	986,257,585	218	326	0.0026167372098559053	0.0101097680927	0.0,0.016,0.018	0.008,0.0,0.062	-0.012
111	gene:Solyc08g076890.2	NA	8	+	60822457	60822607	60822625	60822694	60822304	60822313	60822748	60822769	111	11,24,8	0,2,4	20,3,6	0,0,0	299	218	0.0026224028228275962	0.0101216456778	1.0,0.897,0.593	1.0,1.0,1.0	-0.17
486	gene:Solyc08g076890.2	NA	8	+	60822304	60822373	60822484	60822643	60822030	60822247	60822706	60822769	486	0,15,8	134,465,197	5,0,26	345,66,235	218	308	0.0026507109956192287	0.0102208066623	0.0,0.044,0.054	0.02,0.0,0.135	-0.019
4011	gene:Solyc03g031990.2	NA	3	-	4482048	4482132	4482695	4482873	4481823	4481948	4483875	4483950	4011	124,272,147	4,12,8	356,334,174	27,29,9	327	233	0.0026736928413996545	0.0102992546731	0.957,0.942,0.929	0.904,0.891,0.932	0.034
1590	gene:Solyc08g076890.2	NA	8	+	60822304	60822331	60822433	60822541	60822030	60822247	60822625	60822682	1590	0,12,5	0,0,3	5,0,26	2,0,0	176	257	0.00269638343826374	0.0103764273004	NA,1.0,0.709	0.785,NA,1.0	-0.038
1474	gene:Solyc08g076890.2	NA	8	+	60822304	60822346	60822484	60822694	60822030	60822247	60822748	60822769	1474	0,14,5	805,1920,1067	5,0,26	1527,413,770	191	359	0.0027174279292817814	0.0104424597362	0.0,0.014,0.009	0.006,0.0,0.06	-0.014
300	gene:Solyc08g076890.2	NA	8	+	60822304	60822313	60822433	60822541	60822030	60822247	60822625	60822682	300	0,11,5	0,0,3	5,0,26	2,0,0	158	257	0.0027188892861637172	0.0104424597362	NA,1.0,0.731	0.803,NA,1.0	-0.036
2949	gene:Solyc08g076890.2	NA	8	+	60822457	60822499	60822508	60822559	60822030	60822247	60822706	60822769	2949	0,0,0	1,3,0	3,0,0	3,0,6	191	200	0.002732127450735564	0.0104829958964	0.0,0.0,NA	0.512,NA,0.0	-0.256
13	gene:Solyc06g084160.2	NA	6	+	49374207	49374291	49374513	49374634	49373255	49373402	49374713	49374992	13	2,6,2	7,11,2	3,9,7	28,17,13	233	270	0.0027511984373474276	0.010538199604	0.249,0.387,0.537	0.11,0.38,0.384	0.1
4258	gene:Solyc02g076780.2	NA	2	+	41887392	41887474	41889043	41889149	41885101	41885197	41890263	41890552	4258	11,20,13	35,54,47	43,23,22	89,28,26	231	255	0.0027519108028926384	0.010538199604	0.258,0.29,0.234	0.348,0.476,0.483	-0.175
2564	gene:Solyc08g076890.2	NA	8	+	60822304	60822433	60822457	60822577	60822030	60822247	60822706	60822769	2564	0,21,8	2,3,2	5,0,29	8,0,0	278	269	0.0027642261984063476	0.0105749926846	0.0,0.871,0.795	0.377,NA,1.0	-0.133
3825	gene:Solyc09g011160.2	NA	9	+	4513101	4513225	4513595	4513686	4512609	4512653	4514127	4514171	3825	4,7,2	9,16,2	6,4,0	16,5,6	273	240	0.0028842809083076694	0.0110234845674	0.281,0.278,0.468	0.248,0.413,0.0	0.122
4959	gene:Solyc04g072880.2	NA	4	+	59836893	59837033	59837033	59837122	59835848	59835926	59837233	59837322	4959	7,8,7	7,8,8	15,13,7	2,7,2	289	238	0.0028903874331966247	0.0110360247449	0.452,0.452,0.419	0.861,0.605,0.742	-0.295
1373	gene:Solyc08g076890.2	NA	8	+	60822337	60822457	60822457	60822499	60822030	60822247	60822706	60822769	1373	3,4,0	0,0,0	5,0,6	3,0,0	269	191	0.0029194218475475818	0.0111359977896	1.0,1.0,NA	0.542,NA,1.0	0.229
4656	gene:Solyc09g007030.2	NA	9	+	695386	695545	695908	696151	695170	695300	697064	697162	4656	10,18,16	7,18,8	43,8,4	28,28,2	308	392	0.002965351168350649	0.0113001577206	0.645,0.56,0.718	0.662,0.267,0.718	0.092
1855	gene:Solyc08g076890.2	NA	8	+	60822457	60822541	60822583	60822646	60822030	60822241	60822748	60822769	1855	0,0,0	3,0,0	3,0,0	3,0,1	233	212	0.0030486107135622212	0.0116061144709	0.0,NA,NA	0.476,NA,0.0	-0.238
3597	gene:Solyc08g076890.2	NA	8	+	60822433	60822499	60822508	60822646	60822304	60822379	60822748	60822769	3597	0,3,0	5,0,1	4,0,0	5,0,7	215	287	0.0030541703094236483	0.0116159583531	0.0,1.0,0.0	0.516,NA,0.0	0.075
574	gene:Solyc08g076890.2	NA	8	+	60822433	60822457	60822457	60822499	60822030	60822247	60822706	60822769	574	3,2,0	0,0,0	3,0,0	3,0,0	173	191	0.003077016900982219	0.0116914669409	1.0,1.0,NA	0.525,NA,NA	0.475
2867	gene:Solyc08g076890.2	NA	8	+	60822304	60822379	60822433	60822586	60822030	60822247	60822706	60822769	2867	0,15,6	30,81,37	6,0,26	43,7,34	224	302	0.0031097389983168926	0.0118043153814	0.0,0.2,0.179	0.158,0.0,0.508	-0.096
4762	gene:Solyc07g008150.2	NA	7	-	2854975	2855045	2855138	2855192	2853467	2853737	2856093	2857133	4762	0,4,0	2,7,0	0,0,0	1,3,0	203	219	0.003354317563710714	0.0127203537901	0.0,0.381,NA	0.0,0.0,NA	0.191
330	gene:Solyc08g076890.2	NA	8	+	60822304	60822364	60822433	60822586	60822030	60822247	60822748	60822769	330	0,14,5	30,81,36	5,0,26	43,7,34	209	302	0.0033594369593850106	0.0127274110217	0.0,0.2,0.167	0.144,0.0,0.525	-0.101
1483	gene:Solyc08g076890.2	NA	8	+	60822304	60822346	60822433	60822646	60822030	60822247	60822748	60822769	1483	0,14,5	723,2031,929	5,0,26	1421,359,911	191	362	0.0033725654815111084	0.0127647681887	0.0,0.013,0.01	0.007,0.0,0.051	-0.012
3174	gene:Solyc08g076890.2	NA	8	+	60822337	60822499	60822508	60822565	60822030	60822247	60822706	60822769	3174	29,91,74	0,3,2	88,13,7	5,0,6	311	206	0.003492922645698715	0.0132075080872	1.0,0.953,0.961	0.921,1.0,0.436	0.186
3762	gene:Solyc05g015210.2	NA	5	+	10038027	10038542	10047943	10048219	10037525	10037823	10050307	10050504	3762	77,125,97	14,56,24	194,108,65	76,47,29	664	425	0.003500096779942837	0.0132218356117	0.779,0.588,0.721	0.62,0.595,0.589	0.095
4499	gene:Solyc03g082960.2	NA	3	-	52816867	52816935	52816935	52816984	52816722	52816777	52817217	52817271	4499	0,5,7	29,11,24	7,8,4	45,18,15	198	217	0.003628992932628304	0.0136955037631	0.0,0.333,0.242	0.146,0.328,0.226	-0.042
5140	gene:Solyc07g005530.2	NA	7	+	422030	422248	422689	422755	421122	421674	423616	423731	5140	2,1,1	0,0,0	8,9,0	0,4,0	367	215	0.0036834340386832057	0.0138875418485	1.0,1.0,1.0	1.0,0.569,NA	0.216
2669	gene:Solyc08g076890.2	NA	8	+	60822304	60822385	60822433	60822607	60822030	60822247	60822748	60822769	2669	0,16,6	76,268,126	5,0,26	157,35,92	230	323	0.003688611832032287	0.0138936526672	0.0,0.077,0.063	0.043,0.0,0.284	-0.062
1770	gene:Solyc08g076890.2	NA	8	+	60822433	60822541	60822583	60822646	60822304	60822382	60822748	60822769	1770	0,9,0	3,0,0	3,0,0	3,0,1	257	212	0.0037164411418789418	0.0139849894992	0.0,1.0,NA	0.452,NA,0.0	0.274
4448	gene:Solyc12g098830.1	NA	12	-	66210582	66210713	66211154	66211181	66210250	66210313	66212220	66212384	4448	0,3,0	30,85,44	3,4,3	84,71,40	176	280	0.0037255800972465607	0.0140058862944	0.0,0.053,0.0	0.054,0.082,0.107	-0.063
2535	gene:Solyc08g076890.2	NA	8	+	60822364	60822457	60822541	60822586	60822030	60822241	60822706	60822769	2535	3,2,0	0,0,1	3,0,3	2,0,0	242	194	0.00377530657787927	0.0141791802819	1.0,1.0,0.0	0.546,NA,1.0	-0.106
2878	gene:Solyc08g076890.2	NA	8	+	60822304	60822379	60822457	60822625	60822030	60822247	60822706	60822769	2878	0,15,6	204,751,320	6,0,26	474,133,287	224	317	0.003782640677191271	0.0141930782758	0.0,0.027,0.026	0.018,0.0,0.114	-0.026
1468	gene:Solyc08g076890.2	NA	8	+	60822304	60822346	60822433	60822586	60822030	60822247	60822748	60822769	1468	0,14,5	30,81,36	5,0,26	43,7,34	191	302	0.0037900517866991438	0.0142072382714	0.0,0.215,0.18	0.155,0.0,0.547	-0.102
329	gene:Solyc08g076890.2	NA	8	+	60822304	60822364	60822457	60822661	60822030	60822247	60822748	60822769	329	0,14,5	720,2020,1018	5,0,26	1318,415,883	209	353	0.0038184307783529167	0.0142898490387	0.0,0.012,0.008	0.006,0.0,0.047	-0.011
3868	gene:Solyc09g083130.2	NA	9	-	68806563	68806619	68806633	68806712	68806282	68806460	68806824	68806946	3868	2,6,2	0,0,0	3,7,1	5,0,0	228	205	0.0038194066555044125	0.0142898490387	1.0,1.0,1.0	0.35,1.0,1.0	0.217
4673	gene:Solyc02g079060.2	NA	2	-	43689793	43689843	43690065	43690249	43689215	43689334	43690978	43691039	4673	7,8,8	0,0,0	9,5,3	1,2,1	333	199	0.0038862802668493093	0.0145261346625	1.0,1.0,1.0	0.843,0.599,0.642	0.305
5028	gene:Solyc04g080440.2	NA	4	-	64617505	64617586	64617966	64618050	64616769	64616839	64618785	64618860	5028	172,380,205	128,271,128	507,333,235	299,132,120	233	230	0.003960884126815917	0.0147908349898	0.57,0.581,0.613	0.626,0.713,0.659	-0.078
4680	gene:Solyc02g079060.2	NA	2	-	43689793	43689860	43690065	43690249	43689215	43689334	43690978	43691039	4680	7,8,8	0,0,0	9,5,3	1,2,1	333	216	0.004056455182028275	0.0151332511375	1.0,1.0,1.0	0.854,0.619,0.661	0.289
3975	gene:Solyc01g103410.2	NA	1	-	92019146	92019345	92020541	92020671	92016130	92016273	92020742	92020902	3975	2,10,3	4,5,6	5,10,3	23,6,4	279	348	0.004169827136162618	0.0155413595361	0.384,0.714,0.384	0.213,0.675,0.483	0.037
1448	gene:Solyc08g076890.2	NA	8	+	60822304	60822346	60822433	60822634	60822030	60822247	60822748	60822769	1448	0,14,5	528,1609,766	5,0,26	1133,289,671	191	350	0.004219054336525044	0.015709843888	0.0,0.016,0.012	0.008,0.0,0.066	-0.015
3612	gene:Solyc08g076890.2	NA	8	+	60822433	60822499	60822508	60822634	60822030	60822247	60822706	60822769	3612	0,0,2	0,7,2	2,0,0	11,0,6	215	275	0.004235612513138747	0.0157564785489	NA,0.0,0.561	0.189,NA,0.0	0.186
328	gene:Solyc08g076890.2	NA	8	+	60822304	60822364	60822508	60822682	60822030	60822247	60822748	60822769	328	0,14,5	396,1058,464	5,0,26	981,156,375	209	323	0.004245153527693084	0.0157619483642	0.0,0.02,0.016	0.008,0.0,0.097	-0.023
4975	gene:Solyc06g051210.2	NA	6	-	34399517	34399586	34401039	34401138	34399068	34399447	34401385	34401431	4975	21,69,35	12,34,9	75,72,56	46,62,37	248	218	0.004243498544714026	0.0157619483642	0.606,0.641,0.774	0.589,0.505,0.571	0.119
1379	gene:Solyc08g076890.2	NA	8	+	60822337	60822457	60822508	60822589	60822030	60822247	60822706	60822769	1379	3,4,0	0,3,0	5,0,6	3,0,6	269	230	0.004268526590175558	0.0158292704084	1.0,0.533,NA	0.588,NA,0.461	0.242
1465	gene:Solyc08g076890.2	NA	8	+	60822304	60822346	60822484	60822682	60822030	60822247	60822748	60822769	1465	0,14,5	665,1499,854	5,0,26	1234,321,606	191	347	0.004271390427666084	0.0158292704084	0.0,0.017,0.011	0.007,0.0,0.072	-0.017
1466	gene:Solyc08g076890.2	NA	8	+	60822304	60822346	60822508	60822682	60822030	60822247	60822748	60822769	1466	0,14,5	396,1058,464	5,0,26	981,156,375	191	323	0.004348175981787578	0.0160985548672	0.0,0.022,0.018	0.009,0.0,0.105	-0.025
1128	gene:Solyc08g076890.2	NA	8	+	60822304	60822457	60822508	60822559	60822030	60822247	60822706	60822769	1128	43,53,17	1,3,0	87,11,42	3,0,6	302	200	0.0043668682969000075	0.0161522768807	0.966,0.921,1.0	0.951,1.0,0.823	0.038
4502	gene:Solyc06g073500.2	NA	6	+	45301215	45301270	45301604	45301690	45300928	45301052	45302003	45302235	4502	0,2,0	0,0,0	0,1,0	0,2,0	204	235	0.00437095664691464	0.0161522768807	NA,1.0,NA	NA,0.365,NA	0.635
4420	gene:Solyc01g080700.2	NA	1	+	79951540	79951618	79951814	79951876	79950437	79950548	79951991	79952168	4420	0,0,2	0,0,1	2,3,0	5,1,1	227	211	0.004390397102802628	0.0162087817425	NA,NA,0.65	0.271,0.736,0.0	0.314
4411	gene:Solyc10g080130.1	NA	10	+	61518778	61518816	61519798	61519842	61518622	61518692	61520179	61520255	4411	120,207,103	54,88,38	253,85,91	89,85,64	187	193	0.00443952158199393	0.016374666005	0.696,0.708,0.737	0.746,0.508,0.595	0.097
580	gene:Solyc08g076890.2	NA	8	+	60822433	60822457	60822508	60822589	60822030	60822247	60822706	60822769	580	3,2,0	0,3,0	3,0,0	3,0,6	173	230	0.004455518214739453	0.0164181642894	1.0,0.47,NA	0.571,NA,0.0	0.45
5080	gene:Solyc06g053420.2	NA	6	+	36201206	36201260	36201488	36201552	36200977	36201124	36202303	36202365	5080	9,27,18	21,55,31	22,22,6	29,19,17	203	213	0.004472855116171446	0.0164665146878	0.31,0.34,0.379	0.443,0.549,0.27	-0.078
3812	gene:Solyc08g075530.2	NA	8	+	59692831	59693077	59693189	59693248	59692250	59692429	59694797	59694935	3812	28,91,45	8,15,8	95,85,47	32,8,19	395	208	0.004534374729112475	0.0166772765461	0.648,0.762,0.748	0.61,0.848,0.566	0.045
4161	gene:Solyc01g087550.2	NA	1	-	82488237	82488455	82488822	82489045	82487717	82487852	82489540	82489934	4161	5,2,1	0,0,0	5,5,0	0,4,0	372	367	0.0045453174547624734	0.0167017967811	1.0,1.0,1.0	1.0,0.552,NA	0.224
119	gene:Solyc08g076890.2	NA	8	+	60822457	60822607	60822625	60822646	60822030	60822241	60822748	60822769	119	1,15,8	1,0,4	8,3,8	0,0,0	299	170	0.004613439111646553	0.0169361777914	0.362,1.0,0.532	1.0,1.0,1.0	-0.369
4842	gene:Solyc05g014050.2	NA	5	-	7618941	7619046	7620140	7620215	7618329	7618440	7620376	7620487	4842	14,37,20	17,32,19	65,28,10	61,42,9	224	254	0.00465176356511428	0.0170608342585	0.483,0.567,0.544	0.547,0.431,0.558	0.019
1454	gene:Solyc08g076890.2	NA	8	+	60822304	60822346	60822508	60822694	60822030	60822247	60822748	60822769	1454	0,14,5	536,1479,677	5,0,26	1274,248,539	191	335	0.004671466235518516	0.0171170235609	0.0,0.016,0.013	0.007,0.0,0.078	-0.019
310	gene:Solyc08g076890.2	NA	8	+	60822304	60822364	60822433	60822634	60822030	60822247	60822748	60822769	310	0,14,5	528,1609,766	5,0,26	1133,289,671	209	350	0.004689278858181585	0.0171661885849	0.0,0.014,0.011	0.007,0.0,0.061	-0.014
872	gene:Solyc08g076890.2	NA	8	+	60822337	60822379	60822433	60822559	60822030	60822247	60822706	60822769	872	0,0,0	2,0,4	2,0,0	2,0,0	191	275	0.004710876557309915	0.0172291047124	0.0,NA,0.0	0.59,NA,NA	-0.59
3175	gene:Solyc08g076890.2	NA	8	+	60822337	60822499	60822508	60822586	60822030	60822247	60822706	60822769	3175	29,91,74	0,3,1	88,13,7	3,0,6	311	227	0.00483255736416044	0.0176575950088	1.0,0.957,0.982	0.955,1.0,0.46	0.175
2397	gene:Solyc08g076890.2	NA	8	+	60822304	60822424	60822508	60822589	60822030	60822247	60822706	60822769	2397	0,19,8	0,3,0	5,0,27	3,0,6	269	230	0.0049933403391372345	0.0182280255745	NA,0.844,1.0	0.588,NA,0.794	0.231
1025	gene:Solyc08g076890.2	NA	8	+	60822457	60822559	60822583	60822643	60822030	60822241	60822706	60822769	1025	2,0,0	0,1,0	0,0,0	1,1,0	251	209	0.005046801007383735	0.0184059801446	1.0,0.0,NA	0.0,0.0,NA	0.5
4667	gene:Solyc12g096040.1	NA	12	-	65117683	65117855	65119509	65119542	65116971	65117104	65119867	65119964	4667	17,41,31	0,8,5	66,40,32	10,10,5	182	321	0.0051393101407102475	0.0187084300183	1.0,0.9,0.916	0.921,0.876,0.919	0.033
502	gene:Solyc08g076890.2	NA	8	+	60822304	60822373	60822433	60822586	60822030	60822247	60822694	60822769	502	0,15,6	30,81,36	5,0,26	43,7,35	218	302	0.005135427908091011	0.0187084300183	0.0,0.204,0.188	0.139,0.0,0.507	-0.085
4634	gene:Solyc09g018370.2	NA	9	+	14531684	14531865	14532018	14532074	14530072	14530259	14532157	14532289	4634	0,0,0	4,10,9	2,4,0	9,12,4	330	205	0.005145008269228934	0.0187117339847	0.0,0.0,0.0	0.121,0.172,0.0	-0.098
341	gene:Solyc08g076890.2	NA	8	+	60822304	60822364	60822433	60822661	60822030	60822247	60822748	60822769	341	0,14,5	795,2273,1136	5,0,26	1464,447,969	209	377	0.005214700077285531	0.0189475520948	0.0,0.011,0.008	0.006,0.0,0.046	-0.011
2768	gene:Solyc08g076890.2	NA	8	+	60822304	60822319	60822337	60822484	60822030	60822247	60822694	60822769	2768	0,12,5	1,0,0	5,0,26	2,0,0	164	296	0.005296616279012087	0.0192273077935	0.0,1.0,1.0	0.819,NA,1.0	-0.243
39	gene:Solyc06g068670.2	NA	6	-	42569920	42569980	42570039	42570166	42569588	42569644	42570354	42570449	39	36,116,61	41,130,64	109,89,50	108,66,76	276	209	0.0053298655280275215	0.0193300415529	0.399,0.403,0.419	0.433,0.505,0.333	-0.017
4522	gene:Solyc07g042830.2	NA	7	-	56356077	56356206	56356510	56356695	56353194	56353254	56356862	56356915	4522	4,5,4	6,5,8	0,1,3	5,3,6	334	278	0.005489000879137459	0.0198887174712	0.357,0.454,0.294	0.0,0.217,0.294	0.198
2571	gene:Solyc08g076890.2	NA	8	+	60822304	60822433	60822508	60822589	60822030	60822247	60822706	60822769	2571	0,21,8	0,3,0	5,0,29	3,0,6	278	230	0.005507708537402452	0.0199380069945	NA,0.853,1.0	0.58,NA,0.8	0.237
311	gene:Solyc08g076890.2	NA	8	+	60822304	60822364	60822457	60822646	60822030	60822247	60822748	60822769	311	0,14,5	648,1778,811	5,0,26	1275,327,825	209	338	0.005557902866519498	0.0201010063922	0.0,0.013,0.01	0.006,0.0,0.048	-0.01
5024	gene:Solyc04g009580.2	NA	4	+	2977305	2977356	2977516	2977630	2977114	2977212	2979212	2979269	5024	13,29,15	22,36,49	31,19,10	87,78,46	200	263	0.005563028138758545	0.0201010063922	0.437,0.514,0.287	0.319,0.243,0.222	0.151
3893	gene:Solyc10g050840.1	NA	10	+	50921873	50921947	50921965	50922096	50921719	50921785	50923075	50923177	3893	30,56,38	308,472,340	56,41,37	772,357,288	223	280	0.005658971174556164	0.0204287813381	0.109,0.13,0.123	0.083,0.126,0.139	0.005
141	gene:Solyc08g076890.2	NA	8	+	60822457	60822484	60822484	60822541	60822364	60822379	60822706	60822769	141	0,2,2	0,2,2	2,0,14	1,0,0	176	206	0.0056846801584322865	0.0204886579591	NA,0.539,0.539	0.701,NA,1.0	-0.311
1478	gene:Solyc08g076890.2	NA	8	+	60822304	60822346	60822457	60822634	60822030	60822247	60822748	60822769	1478	0,14,5	453,1356,648	5,0,26	987,257,585	191	326	0.0056860484453943524	0.0204886579591	0.0,0.017,0.013	0.009,0.0,0.071	-0.017
3783	gene:Solyc12g019010.1	NA	12	-	8973881	8974091	8974313	8974412	8973129	8973229	8979428	8979493	3783	2,10,7	6,9,6	4,4,1	12,11,3	248	359	0.005731053717504307	0.020631793383	0.325,0.617,0.628	0.325,0.345,0.325	0.192
2415	gene:Solyc08g076890.2	NA	8	+	60822304	60822424	60822508	60822625	60822030	60822247	60822706	60822769	2415	0,19,8	0,3,0	5,0,27	4,0,6	269	266	0.005814031867173411	0.0208991130536	NA,0.862,1.0	0.553,NA,0.817	0.246
336	gene:Solyc08g076890.2	NA	8	+	60822304	60822364	60822484	60822694	60822030	60822247	60822748	60822769	336	0,14,5	805,1920,1067	5,0,26	1527,413,770	209	359	0.005816010212314707	0.0208991130536	0.0,0.012,0.008	0.006,0.0,0.055	-0.014
473	gene:Solyc08g076890.2	NA	8	+	60822304	60822373	60822508	60822589	60822030	60822247	60822706	60822769	473	0,15,8	0,3,0	5,0,26	3,0,6	218	230	0.005849488480669376	0.0210000937551	NA,0.841,1.0	0.637,NA,0.821	0.192
5095	gene:Solyc02g062920.2	NA	2	+	34863943	34863976	34864214	34864243	34863810	34863869	34864473	34864544	5095	0,2,0	7,6,9	2,2,3	17,9,7	182	178	0.005884696116100828	0.0211070918544	0.0,0.246,0.0	0.103,0.179,0.295	-0.11
2726	gene:Solyc08g076890.2	NA	8	+	60822304	60822385	60822433	60822589	60822030	60822247	60822706	60822769	2726	0,16,6	32,99,46	5,0,26	51,9,37	230	305	0.005900728702057606	0.0211451801011	0.0,0.176,0.147	0.115,0.0,0.482	-0.091
340	gene:Solyc08g076890.2	NA	8	+	60822304	60822364	60822457	60822634	60822030	60822247	60822748	60822769	340	0,14,5	453,1356,648	5,0,26	987,257,585	209	326	0.005940478215871811	0.0212681099094	0.0,0.016,0.012	0.008,0.0,0.065	-0.015
2857	gene:Solyc08g076890.2	NA	8	+	60822304	60822379	60822433	60822643	60822030	60822247	60822706	60822769	2857	0,15,6	634,1962,914	6,0,26	1368,332,843	224	359	0.006110716107120319	0.0218575614601	0.0,0.012,0.01	0.007,0.0,0.047	-0.011
5057	gene:Solyc06g008860.2	NA	6	-	2805158	2805201	2805441	2805606	2805057	2805092	2805985	2806168	5057	0,3,1	0,0,0	1,7,5	0,1,2	314	192	0.006190097242974543	0.0221212441272	NA,1.0,1.0	1.0,0.811,0.605	0.195
345	gene:Solyc08g076890.2	NA	8	+	60822304	60822364	60822433	60822646	60822030	60822247	60822748	60822769	345	0,14,5	723,2031,929	5,0,26	1421,359,911	209	362	0.006303454649257519	0.0225057530713	0.0,0.012,0.009	0.006,0.0,0.047	-0.011
2808	gene:Solyc08g076890.2	NA	8	+	60822313	60822373	60822433	60822541	60822030	60822184	60822706	60822769	2808	0,1,2	0,10,2	0,0,0	1,0,2	209	257	0.006354651624762525	0.0226678257957	NA,0.11,0.552	0.0,NA,0.0	0.331
590	gene:Solyc08g076890.2	NA	8	+	60822433	60822457	60822457	60822586	60822030	60822247	60822706	60822769	590	3,2,0	0,0,1	3,0,0	3,0,0	173	278	0.00636654876303232	0.0226895433106	1.0,1.0,0.0	0.616,NA,NA	0.051
2589	gene:Solyc08g076890.2	NA	8	+	60822304	60822433	60822508	60822625	60822030	60822247	60822706	60822769	2589	0,21,8	0,3,0	5,0,29	4,0,6	278	266	0.006407769545494085	0.0228156315813	NA,0.87,1.0	0.545,NA,0.822	0.252
5094	gene:Solyc02g062920.2	NA	2	+	34863943	34863976	34864156	34864243	34863810	34863869	34864473	34864544	5094	0,2,0	14,27,26	2,2,3	35,19,15	182	236	0.006595978548708922	0.0234643827061	0.0,0.088,0.0	0.069,0.12,0.206	-0.102
5103	gene:Solyc03g112160.2	NA	3	-	62659667	62659810	62660284	62660391	62659466	62659544	62660481	62660601	5103	2,3,0	59,172,108	6,11,5	252,233,110	256	292	0.006602598182987314	0.0234665591472	0.037,0.02,0.0	0.026,0.051,0.049	-0.023
2689	gene:Solyc08g076890.2	NA	8	+	60822304	60822385	60822508	60822577	60822030	60822247	60822748	60822769	2689	0,16,6	0,3,0	5,0,26	5,0,6	230	218	0.006631465334672852	0.0235477305429	NA,0.835,1.0	0.487,NA,0.804	0.272
2880	gene:Solyc08g076890.2	NA	8	+	60822304	60822379	60822457	60822634	60822030	60822247	60822706	60822769	2880	0,15,6	484,1361,654	6,0,26	986,257,585	224	326	0.006659690333176669	0.0236264763319	0.0,0.016,0.013	0.009,0.0,0.061	-0.014
3613	gene:Solyc08g076890.2	NA	8	+	60822433	60822499	60822508	60822565	60822030	60822247	60822706	60822769	3613	0,0,2	0,3,2	2,0,0	5,0,6	215	206	0.006823522106598046	0.024185732621	NA,0.0,0.489	0.277,NA,0.0	0.106
450	gene:Solyc08g076890.2	NA	8	+	60822304	60822373	60822433	60822541	60822030	60822184	60822706	60822769	450	0,0,2	0,10,2	0,0,0	1,0,2	218	257	0.006869543140797361	0.0243267774324	NA,0.0,0.541	0.0,NA,0.0	0.271
491	gene:Solyc08g076890.2	NA	8	+	60822304	60822373	60822508	60822625	60822030	60822247	60822706	60822769	491	0,15,8	0,3,0	5,0,26	4,0,6	218	266	0.0068921994637168825	0.0243849013635	NA,0.859,1.0	0.604,NA,0.841	0.207
1449	gene:Solyc08g076890.2	NA	8	+	60822304	60822346	60822457	60822646	60822030	60822247	60822748	60822769	1449	0,14,5	648,1778,811	5,0,26	1275,327,825	191	338	0.006906301508711505	0.0244126820751	0.0,0.014,0.011	0.007,0.0,0.053	-0.012
2646	gene:Solyc08g076890.2	NA	8	+	60822304	60822385	60822508	60822586	60822030	60822247	60822748	60822769	2646	0,16,6	0,3,0	5,0,26	3,0,6	230	227	0.006922661677508527	0.0244483874434	NA,0.84,1.0	0.622,NA,0.81	0.204
2710	gene:Solyc08g076890.2	NA	8	+	60822304	60822385	60822508	60822589	60822030	60822247	60822706	60822769	2710	0,16,6	0,3,0	5,0,26	3,0,6	230	230	0.006995107194238404	0.0246819229455	NA,0.842,1.0	0.625,NA,0.813	0.202
2724	gene:Solyc08g076890.2	NA	8	+	60822304	60822385	60822433	60822625	60822030	60822247	60822706	60822769	2724	0,16,6	279,1004,438	5,0,26	620,165,373	230	341	0.0070232946728461835	0.0247590153359	0.0,0.023,0.02	0.012,0.0,0.094	-0.021
4061	gene:Solyc06g054140.2	NA	6	+	36965177	36965243	36965487	36965596	36963980	36964025	36967925	36968169	4061	3,7,4	7,32,12	4,4,0	13,3,2	215	258	0.007056175958965551	0.0248301110772	0.34,0.208,0.286	0.27,0.615,0.0	-0.017
4742	gene:Solyc11g045510.1	NA	11	-	30396614	30396689	30400686	30400778	30396327	30396419	30401272	30401345	4742	8,25,12	9,31,2	28,22,15	29,24,15	241	224	0.007053052262320285	0.0248301110772	0.452,0.428,0.848	0.473,0.46,0.482	0.104
5097	gene:Solyc02g062920.2	NA	2	+	34863943	34863976	34864133	34864243	34863810	34863869	34864473	34864544	5097	0,2,0	16,28,28	2,2,3	42,30,20	182	259	0.007147603401667407	0.025129197918	0.0,0.092,0.0	0.063,0.087,0.176	-0.078
2870	gene:Solyc08g076890.2	NA	8	+	60822304	60822379	60822508	60822589	60822030	60822247	60822706	60822769	2870	0,15,6	0,3,0	6,0,26	3,0,6	224	230	0.007220839877261726	0.025363849425	NA,0.837,1.0	0.673,NA,0.816	0.174
3862	gene:Solyc11g039950.1	NA	11	-	40563512	40563698	40570426	40570637	40563334	40563382	40571270	40571304	3862	20,47,21	6,18,9	60,57,36	17,16,2	360	335	0.00727495794878216	0.0255309844995	0.756,0.708,0.685	0.767,0.768,0.944	-0.11
511	gene:Solyc08g076890.2	NA	8	+	60822304	60822373	60822508	60822586	60822030	60822247	60822694	60822769	511	0,15,6	0,3,0	5,0,26	3,0,6	218	227	0.007308318855165808	0.025625039002	NA,0.839,1.0	0.634,NA,0.819	0.193
143	gene:Solyc08g076890.2	NA	8	+	60822457	60822484	60822484	60822565	60822364	60822379	60822706	60822769	143	0,2,2	0,0,2	2,0,14	2,0,0	176	230	0.007367091754743375	0.0258079465417	NA,1.0,0.567	0.567,NA,1.0	0.0
3347	gene:Solyc08g076890.2	NA	8	+	60822433	60822586	60822625	60822646	60822304	60822313	60822748	60822769	3347	30,81,32	1,2,4	70,7,34	0,0,0	302	170	0.00740181210588231	0.0259063423706	0.944,0.958,0.818	1.0,1.0,1.0	-0.093
2390	gene:Solyc08g076890.2	NA	8	+	60822304	60822424	60822457	60822577	60822030	60822247	60822706	60822769	2390	0,19,8	2,3,2	5,0,27	8,0,0	269	269	0.007536620001468395	0.0263545548127	0.0,0.864,0.8	0.385,NA,1.0	-0.138
2660	gene:Solyc08g076890.2	NA	8	+	60822304	60822385	60822508	60822607	60822030	60822247	60822748	60822769	2660	0,16,6	0,3,0	5,0,26	3,0,6	230	248	0.007571609797125844	0.026453227073	NA,0.852,1.0	0.642,NA,0.824	0.193
3998	gene:Solyc12g055800.1	NA	12	-	61780106	61780208	61780332	61780370	61779404	61779461	61780472	61780584	3998	171,399,258	792,1223,805	468,334,147	1309,576,646	187	251	0.007647360198356421	0.0266940026227	0.225,0.305,0.301	0.324,0.438,0.234	-0.055
4504	gene:Solyc06g073500.2	NA	6	+	45301160	45301270	45301604	45301690	45300928	45301052	45302003	45302235	4504	0,2,0	0,0,0	4,2,0	0,2,0	259	235	0.007765308838311835	0.0270815145736	NA,1.0,NA	1.0,0.476,NA	0.262
316	gene:Solyc08g076890.2	NA	8	+	60822304	60822364	60822508	60822694	60822030	60822247	60822748	60822769	316	0,14,5	536,1479,677	5,0,26	1274,248,539	209	335	0.007784227884283259	0.0271232775344	0.0,0.015,0.012	0.006,0.0,0.072	-0.017
596	gene:Solyc08g076890.2	NA	8	+	60822433	60822457	60822484	60822589	60822313	60822364	60822730	60822769	596	0,10,0	0,0,4	12,3,5	0,0,0	173	254	0.00782761337326076	0.0272501406738	NA,1.0,0.0	1.0,1.0,1.0	-0.5
4254	gene:Solyc10g007340.2	NA	10	+	1735220	1735304	1736307	1736367	1734984	1735137	1737226	1737379	4254	9,42,24	0,0,7	53,61,29	0,0,0	233	209	0.007870160492706042	0.027373861874	1.0,1.0,0.755	1.0,1.0,1.0	-0.082
504	gene:Solyc08g076890.2	NA	8	+	60822304	60822373	60822508	60822607	60822030	60822247	60822694	60822769	504	0,15,6	0,3,0	5,0,26	3,0,6	218	248	0.008007673630908744	0.0278273782939	NA,0.85,1.0	0.655,NA,0.831	0.182
1126	gene:Solyc08g076890.2	NA	8	+	60822304	60822457	60822508	60822589	60822030	60822247	60822706	60822769	1126	43,53,17	0,3,0	87,11,42	3,0,6	302	230	0.008050910732636554	0.0279140297264	1.0,0.931,1.0	0.957,1.0,0.842	0.044
1517	gene:Solyc08g076890.2	NA	8	+	60822475	60822484	60822499	60822565	60822313	60822358	60822694	60822769	1517	2,0,0	4,1,0	0,0,0	46,0,0	158	215	0.008054048003490202	0.0279140297264	0.405,0.0,NA	0.0,NA,NA	0.203
2874	gene:Solyc08g076890.2	NA	8	+	60822304	60822379	60822433	60822634	60822030	60822247	60822706	60822769	2874	0,15,6	559,1614,772	6,0,26	1132,289,671	224	350	0.00805230213943609	0.0279140297264	0.0,0.014,0.012	0.008,0.0,0.057	-0.013
4765	gene:Solyc11g044280.1	NA	11	+	33132343	33132411	33133415	33133652	33127530	33127632	33134158	33134263	4765	0,0,0	2,1,0	1,1,0	2,1,1	217	386	0.008148065906310092	0.0282148452394	0.0,0.0,NA	0.471,0.64,0.0	-0.37
2521	gene:Solyc08g076890.2	NA	8	+	60822364	60822457	60822541	60822559	60822030	60822241	60822706	60822769	2521	3,2,0	0,0,0	3,0,3	2,0,0	242	167	0.008177540007941393	0.0282918257494	1.0,1.0,NA	0.509,NA,1.0	0.246
2728	gene:Solyc08g076890.2	NA	8	+	60822304	60822385	60822508	60822625	60822030	60822247	60822706	60822769	2728	0,16,6	0,3,0	5,0,26	4,0,6	230	266	0.008228370923648042	0.0284424927679	NA,0.86,1.0	0.591,NA,0.834	0.218
352	gene:Solyc08g076890.2	NA	8	+	60822304	60822364	60822508	60822577	60822030	60822247	60822748	60822769	352	0,14,5	0,3,0	5,0,26	5,0,6	209	218	0.008244379576002265	0.0284726318513	NA,0.83,1.0	0.511,NA,0.819	0.25
2888	gene:Solyc08g076890.2	NA	8	+	60822304	60822379	60822508	60822625	60822030	60822247	60822706	60822769	2888	0,15,6	0,3,0	6,0,26	4,0,6	224	266	0.008417752430976134	0.029032181667	NA,0.856,1.0	0.64,NA,0.837	0.19
3152	gene:Solyc08g076890.2	NA	8	+	60822526	60822541	60822541	60822643	60822304	60822394	60822706	60822769	3152	0,2,1	0,3,0	0,0,0	2,1,0	164	251	0.008421265189125763	0.029032181667	NA,0.505,1.0	0.0,0.0,NA	0.752
2683	gene:Solyc08g076890.2	NA	8	+	60822304	60822385	60822508	60822634	60822030	60822247	60822748	60822769	2683	0,16,6	0,3,0	5,0,26	8,0,6	230	275	0.008514209435973974	0.0293267213906	NA,0.864,1.0	0.428,NA,0.838	0.299
2667	gene:Solyc08g076890.2	NA	8	+	60822304	60822385	60822433	60822586	60822030	60822247	60822748	60822769	2667	0,16,6	30,81,36	5,0,26	43,7,34	230	302	0.008614648820495214	0.0296204386381	0.0,0.206,0.18	0.132,0.0,0.501	-0.082
309	gene:Solyc08g076890.2	NA	8	+	60822304	60822364	60822508	60822586	60822030	60822247	60822748	60822769	309	0,14,5	0,3,0	5,0,26	3,0,6	209	227	0.008608401289918726	0.0296204386381	NA,0.835,1.0	0.644,NA,0.825	0.183
2707	gene:Solyc08g076890.2	NA	8	+	60822304	60822385	60822433	60822586	60822030	60822247	60822706	60822769	2707	0,16,6	30,81,37	5,0,26	43,7,34	230	302	0.00863533359532564	0.0296654468103	0.0,0.206,0.176	0.132,0.0,0.501	-0.084
2685	gene:Solyc08g076890.2	NA	8	+	60822304	60822385	60822484	60822661	60822030	60822247	60822748	60822769	2685	0,16,6	295,776,419	5,0,26	441,181,361	230	326	0.008963595232146977	0.0307390719726	0.0,0.028,0.02	0.016,0.0,0.093	-0.02
5088	gene:Solyc02g062920.2	NA	2	+	34863943	34863976	34864153	34864243	34863810	34863869	34864473	34864544	5088	0,2,0	14,22,35	2,2,3	39,20,19	182	239	0.008960308092905805	0.0307390719726	0.0,0.107,0.0	0.063,0.116,0.172	-0.081
1490	gene:Solyc08g076890.2	NA	8	+	60822304	60822346	60822508	60822577	60822030	60822247	60822748	60822769	1490	0,14,5	0,3,0	5,0,26	5,0,6	191	218	0.009128247711622902	0.0312762592646	NA,0.842,1.0	0.533,NA,0.832	0.239
505	gene:Solyc08g076890.2	NA	8	+	60822304	60822373	60822508	60822643	60822030	60822247	60822694	60822769	505	0,15,6	0,4,0	5,0,26	4,0,6	218	284	0.009331767608993437	0.0319455602811	NA,0.83,1.0	0.62,NA,0.85	0.18
3778	gene:Solyc03g093520.2	NA	3	+	54879771	54879806	54880243	54880388	54879224	54879273	54882237	54882392	3778	1,2,1	0,1,0	1,0,0	2,0,0	184	294	0.009379294495561371	0.0320801438701	1.0,0.762,1.0	0.444,NA,NA	0.477
5033	gene:Solyc05g050780.2	NA	5	+	60955184	60955298	60955407	60955454	60954977	60955093	60956463	60956568	5033	34,57,40	1,1,2	49,24,16	2,4,1	263	196	0.00940076442065799	0.0321254469178	0.962,0.977,0.937	0.948,0.817,0.923	0.063
4465	gene:Solyc11g006680.1	NA	11	-	1290049	1290067	1290100	1290136	1289677	1289831	1290847	1290988	4465	0,8,6	0,1,4	6,3,3	1,0,1	185	167	0.009451287553460867	0.0322698681677	NA,0.878,0.575	0.844,1.0,0.73	-0.132
3491	gene:Solyc08g076890.2	NA	8	+	60822337	60822484	60822508	60822634	60822030	60822247	60822706	60822769	3491	0,4,0	0,7,2	2,0,3	11,0,6	296	275	0.009500474937574391	0.0324094804421	NA,0.347,0.0	0.145,NA,0.317	-0.057
323	gene:Solyc08g076890.2	NA	8	+	60822304	60822364	60822508	60822607	60822030	60822247	60822748	60822769	323	0,14,5	0,3,0	5,0,26	3,0,6	209	248	0.009519939487695805	0.0324475424424	NA,0.847,1.0	0.664,NA,0.837	0.173
1447	gene:Solyc08g076890.2	NA	8	+	60822304	60822346	60822508	60822586	60822030	60822247	60822748	60822769	1447	0,14,5	0,3,0	5,0,26	3,0,6	191	227	0.009544554499713366	0.0325030774855	NA,0.847,1.0	0.665,NA,0.837	0.172
2525	gene:Solyc08g076890.2	NA	8	+	60822364	60822457	60822541	60822577	60822030	60822241	60822706	60822769	2525	3,2,0	0,0,0	3,0,3	2,0,0	242	185	0.009757153497422693	0.0331917058755	1.0,1.0,NA	0.534,NA,1.0	0.233
4535	gene:Solyc01g100860.2	NA	1	-	90766596	90766758	90772164	90772325	90765534	90765605	90772963	90773122	4535	1209,2407,1824	1757,3126,2305	3184,2198,1391	4143,2239,1668	310	311	0.009763766014063435	0.0331917058755	0.408,0.436,0.443	0.435,0.496,0.456	-0.033
4993	gene:Solyc01g107870.2	NA	1	+	95261704	95261783	95261783	95261859	95260637	95261250	95262425	95262544	4993	0,1,0	0,0,0	3,2,2	1,2,0	228	225	0.0099003498046832	0.0336267533366	NA,1.0,NA	0.748,0.497,1.0	0.252
84	gene:Solyc05g052700.2	NA	5	+	62906641	62906713	62907645	62907708	62905341	62906441	62907854	62908171	84	0,0,0	2,0,0	2,0,0	2,0,0	221	212	0.009923988848699805	0.0336777588558	0.0,NA,NA	0.49,NA,NA	-0.49
508	gene:Solyc08g076890.2	NA	8	+	60822304	60822373	60822433	60822643	60822030	60822247	60822694	60822769	508	0,15,6	634,1953,914	5,0,26	1356,331,843	218	359	0.010319500401456223	0.0349895560487	0.0,0.012,0.011	0.006,0.0,0.048	-0.01
4643	gene:Solyc07g008000.2	NA	7	+	2702769	2702832	2703877	2703943	2701991	2702381	2704325	2704424	4643	3,17,14	32,37,24	17,28,8	55,59,15	212	215	0.010335311905539176	0.0350127738968	0.087,0.318,0.372	0.239,0.325,0.351	-0.046
841	gene:Solyc08g076890.2	NA	8	+	60822337	60822379	60822457	60822559	60822030	60822247	60822706	60822769	841	0,0,0	2,0,0	2,0,0	3,0,0	191	251	0.010354554038575922	0.0350475633229	0.0,NA,NA	0.467,NA,NA	-0.467
1461	gene:Solyc08g076890.2	NA	8	+	60822304	60822346	60822508	60822607	60822030	60822247	60822748	60822769	1461	0,14,5	0,3,0	5,0,26	3,0,6	191	248	0.010476111649133433	0.0354283048498	NA,0.858,1.0	0.684,NA,0.849	0.163
3074	gene:Solyc08g076890.2	NA	8	+	60822433	60822484	60822484	60822541	60822030	60822247	60822706	60822769	3074	0,1,2	0,2,2	2,0,1	1,0,0	200	206	0.010688692125921702	0.0361159441556	NA,0.34,0.507	0.673,NA,1.0	-0.413
2718	gene:Solyc08g076890.2	NA	8	+	60822304	60822385	60822457	60822625	60822030	60822247	60822706	60822769	2718	0,16,6	204,751,320	5,0,26	474,133,287	230	317	0.010698982837584511	0.0361172784979	0.0,0.029,0.025	0.014,0.0,0.111	-0.024
346	gene:Solyc08g076890.2	NA	8	+	60822304	60822364	60822508	60822634	60822030	60822247	60822748	60822769	346	0,14,5	0,3,0	5,0,26	8,0,6	209	275	0.010711294185606662	0.0361172784979	NA,0.86,1.0	0.451,NA,0.851	0.279
542	gene:Solyc08g076890.2	NA	8	+	60822433	60822457	60822583	60822634	60822304	60822382	60822706	60822769	542	3,8,0	0,1,0	2,0,0	2,0,0	173	200	0.010716826876371741	0.0361172784979	1.0,0.902,NA	0.536,NA,NA	0.415
2515	gene:Solyc08g076890.2	NA	8	+	60822364	60822457	60822541	60822589	60822030	60822241	60822706	60822769	2515	3,2,0	0,0,0	3,0,3	2,0,0	242	197	0.010845068862192025	0.0365179646342	1.0,1.0,NA	0.55,NA,1.0	0.225
1459	gene:Solyc08g076890.2	NA	8	+	60822304	60822346	60822484	60822646	60822030	60822247	60822748	60822769	1459	0,14,5	223,534,212	5,0,26	398,93,303	191	311	0.011043945533464846	0.0371555997017	0.0,0.041,0.037	0.02,0.0,0.123	-0.022
321	gene:Solyc08g076890.2	NA	8	+	60822304	60822364	60822484	60822646	60822030	60822247	60822748	60822769	321	0,14,5	223,534,212	5,0,26	398,93,303	209	311	0.011096713167498242	0.0373009996835	0.0,0.038,0.034	0.018,0.0,0.113	-0.02
2524	gene:Solyc08g076890.2	NA	8	+	60822364	60822457	60822583	60822634	60822030	60822241	60822706	60822769	2524	3,2,0	0,1,0	3,0,3	2,0,0	242	200	0.011120843281944329	0.0373499689246	1.0,0.623,NA	0.554,NA,1.0	0.034
818	gene:Solyc08g076890.2	NA	8	+	60822313	60822385	60822457	60822607	60822030	60822232	60822748	60822769	818	0,4,1	1,15,8	0,0,0	8,30,21	221	299	0.011264949457285175	0.0378014541067	0.0,0.265,0.145	0.0,0.0,0.0	0.137
2776	gene:Solyc08g076890.2	NA	8	+	60822304	60822319	60822508	60822586	60822030	60822247	60822694	60822769	2776	0,12,5	0,3,0	5,0,26	3,0,6	164	227	0.011300606752736279	0.0378885579195	NA,0.847,1.0	0.698,NA,0.857	0.146
4955	gene:Solyc06g070980.2	NA	6	-	43589768	43589858	43590401	43590427	43589587	43589676	43590545	43590679	4955	1108,2010,1573	3137,4895,4065	3329,1198,1658	9892,5412,3664	175	239	0.011344680085659255	0.0380037053298	0.325,0.359,0.346	0.315,0.232,0.382	0.034
4307	gene:Solyc01g098520.2	NA	1	-	89017978	89018085	89018123	89018260	89017771	89017830	89018329	89018374	4307	1,2,2	2,12,1	8,7,1	30,16,9	286	256	0.011359039958745478	0.0380192031524	0.309,0.13,0.642	0.193,0.281,0.09	0.172
1850	gene:Solyc08g076890.2	NA	8	+	60822457	60822541	60822541	60822646	60822030	60822241	60822748	60822769	1850	0,0,0	5,0,0	3,0,0	9,0,4	233	254	0.011493770365756557	0.0384372149389	0.0,NA,NA	0.267,NA,0.0	-0.134
2213	gene:Solyc08g076890.2	NA	8	+	60822364	60822520	60822583	60822682	60822030	60822241	60822748	60822769	2213	26,143,65	0,0,3	81,11,18	2,1,0	305	248	0.011798396663936134	0.0394221876555	1.0,1.0,0.946	0.971,0.899,1.0	0.025
1484	gene:Solyc08g076890.2	NA	8	+	60822304	60822346	60822508	60822634	60822030	60822247	60822748	60822769	1484	0,14,5	0,3,0	5,0,26	8,0,6	191	275	0.011832028556408735	0.0395007722575	NA,0.87,1.0	0.474,NA,0.862	0.267
1082	gene:Solyc08g076890.2	NA	8	+	60822541	60822577	60822583	60822646	60822030	60822241	60822748	60822769	1082	0,0,0	3,0,0	2,0,0	3,0,1	185	212	0.012160464139846856	0.0405625729549	0.0,NA,NA	0.433,NA,0.0	-0.216
5135	gene:Solyc11g067230.1	NA	11	-	52973325	52973491	52973653	52973842	52972197	52972396	52973933	52974039	5135	0,3,0	1,0,2	12,6,2	1,2,1	338	315	0.012202171562475564	0.0406669642688	0.0,1.0,0.0	0.918,0.737,0.651	-0.435
4616	gene:Solyc04g051310.2	NA	4	+	50317979	50317998	50321148	50321287	50316500	50316571	50322274	50322885	4616	9,10,2	50,152,47	15,13,7	153,146,76	168	288	0.012278666536084807	0.040887017468	0.236,0.101,0.068	0.144,0.132,0.136	-0.002
26	gene:Solyc08g068010.1	NA	8	-	57073617	57073717	57075117	57075203	57071947	57072013	57075764	57075880	26	34,52,32	52,82,45	94,62,44	131,41,53	235	249	0.01246510289593817	0.0414621889015	0.409,0.402,0.43	0.432,0.616,0.468	-0.092
2767	gene:Solyc08g076890.2	NA	8	+	60822304	60822319	60822508	60822607	60822030	60822247	60822694	60822769	2767	0,12,5	0,3,0	5,0,26	3,0,6	164	248	0.012472624669541367	0.0414621889015	NA,0.858,1.0	0.716,NA,0.868	0.137
4982	gene:Solyc02g069580.2	NA	2	-	39431508	39431607	39431856	39431878	39431088	39431253	39432023	39432077	4982	4,14,7	1,1,0	13,16,6	2,5,0	171	248	0.012624613501933436	0.0419317519886	0.853,0.953,1.0	0.904,0.823,1.0	0.026
4209	gene:Solyc05g054220.2	NA	5	-	64182678	64182757	64183951	64183974	64181609	64181788	64184086	64184579	4209	0,3,2	3,4,4	7,10,5	20,12,9	172	228	0.012799771940386225	0.0424774079857	0.0,0.499,0.399	0.317,0.525,0.424	-0.123
1574	gene:Solyc08g076890.2	NA	8	+	60822304	60822499	60822508	60822682	60822030	60822247	60822748	60822769	1574	306,893,485	396,1058,464	756,98,316	981,156,375	344	323	0.012912838193334024	0.0428162529568	0.42,0.442,0.495	0.42,0.371,0.442	0.041
3071	gene:Solyc08g076890.2	NA	8	+	60822433	60822484	60822484	60822565	60822030	60822247	60822706	60822769	3071	0,1,2	0,0,2	2,0,1	2,0,0	200	230	0.012963422068981927	0.0429475204423	NA,1.0,0.535	0.535,NA,1.0	0.0
5060	gene:Solyc03g117650.2	NA	3	+	66735043	66735143	66735516	66735565	66734785	66734978	66735924	66735992	5060	2,4,2	17,49,33	0,0,0	67,63,11	249	198	0.01328035062575259	0.0439602114781	0.086,0.061,0.046	0.0,0.0,0.0	0.064
4192	gene:Solyc09g005700.2	NA	9	-	488744	488804	490044	490129	488559	488633	490684	490861	4192	206,323,194	310,432,280	369,167,180	532,141,307	234	209	0.013328017243393636	0.0440806395874	0.372,0.4,0.382	0.383,0.514,0.344	-0.029
2882	gene:Solyc08g076890.2	NA	8	+	60822304	60822379	60822457	60822643	60822030	60822247	60822706	60822769	2882	0,15,6	559,1709,796	6,0,26	1222,300,757	224	335	0.013432756826912457	0.0443894654534	0.0,0.013,0.011	0.007,0.0,0.049	-0.011
2413	gene:Solyc08g076890.2	NA	8	+	60822304	60822424	60822433	60822589	60822030	60822247	60822706	60822769	2413	0,19,8	32,99,46	5,0,27	51,9,37	269	305	0.013634345353421852	0.0450175426462	0.0,0.179,0.165	0.1,0.0,0.453	-0.07
4936	gene:Solyc02g094400.2	NA	2	+	54932443	54932497	54932572	54932725	54932073	54932243	54932818	54932954	4936	0,7,2	39,170,29	0,0,0	8,6,3	203	302	0.013646285652117143	0.0450189119571	0.0,0.058,0.093	0.0,0.0,0.0	0.05
3813	gene:Solyc08g075530.2	NA	8	+	59692831	59693077	59693179	59693248	59692250	59692429	59694797	59694935	3813	28,91,45	8,17,9	95,85,47	34,7,21	395	218	0.013787483141953941	0.0454463368375	0.659,0.747,0.734	0.607,0.87,0.553	0.037
4829	gene:Solyc11g072970.1	NA	11	-	56119416	56119499	56120379	56120454	56117176	56117325	56120535	56120616	4829	17,29,32	0,5,2	46,39,35	15,3,0	224	232	0.013886956492716943	0.0457356256834	1.0,0.857,0.943	0.761,0.931,1.0	0.036
2883	gene:Solyc08g076890.2	NA	8	+	60822304	60822379	60822484	60822643	60822030	60822247	60822706	60822769	2883	0,15,6	134,465,197	6,0,26	345,66,235	224	308	0.013999756800200018	0.0460682814335	0.0,0.042,0.04	0.023,0.0,0.132	-0.024
4613	gene:Solyc07g040790.2	NA	7	-	49735892	49735953	49736524	49736570	49735001	49735055	49743290	49743361	4613	9,9,9	4,16,7	15,20,11	9,14,1	195	210	0.014119580044627378	0.0464234677225	0.708,0.377,0.581	0.642,0.606,0.922	-0.168
2717	gene:Solyc08g076890.2	NA	8	+	60822304	60822385	60822508	60822643	60822030	60822247	60822706	60822769	2717	0,16,6	0,6,0	5,0,26	6,1,6	230	284	0.01418006910310399	0.04658313702	NA,0.767,1.0	0.507,0.0,0.843	0.433
3172	gene:Solyc08g076890.2	NA	8	+	60822337	60822499	60822508	60822577	60822030	60822247	60822706	60822769	3172	29,91,74	0,6,1	88,13,7	4,0,6	311	218	0.014199455139232715	0.0466076233394	1.0,0.914,0.981	0.939,1.0,0.45	0.169
2531	gene:Solyc08g076890.2	NA	8	+	60822364	60822457	60822541	60822625	60822030	60822241	60822706	60822769	2531	3,2,0	0,0,0	3,0,3	2,0,0	242	233	0.014236331936749122	0.046689431188	1.0,1.0,NA	0.591,NA,1.0	0.205
3495	gene:Solyc08g076890.2	NA	8	+	60822337	60822484	60822508	60822586	60822030	60822247	60822706	60822769	3495	0,4,0	0,3,1	2,0,3	3,0,6	296	227	0.014372293796374752	0.0470806218452	NA,0.506,0.0	0.338,NA,0.277	-0.054
457	gene:Solyc08g076890.2	NA	8	+	60822304	60822373	60822457	60822559	60822030	60822247	60822706	60822769	457	0,15,8	2,0,0	5,0,26	3,0,0	218	251	0.014379718858512127	0.0470806218452	0.0,1.0,1.0	0.657,NA,1.0	-0.162
2769	gene:Solyc08g076890.2	NA	8	+	60822304	60822319	60822508	60822643	60822030	60822247	60822694	60822769	2769	0,12,5	0,4,0	5,0,26	4,0,6	164	284	0.014555192604593967	0.0476152280683	NA,0.839,1.0	0.684,NA,0.882	0.136
4567	gene:Solyc03g115720.2	NA	3	-	65357691	65357777	65357798	65357882	65357500	65357605	65357996	65358148	4567	39,88,59	4,14,6	156,96,59	8,7,5	233	235	0.014721533380522822	0.0481190873509	0.908,0.864,0.908	0.952,0.933,0.922	-0.042
2665	gene:Solyc08g076890.2	NA	8	+	60822304	60822385	60822508	60822682	60822030	60822247	60822748	60822769	2665	0,16,6	396,1058,464	5,0,26	981,156,375	230	323	0.014776981617417752	0.0482599416368	0.0,0.021,0.018	0.007,0.0,0.089	-0.019
4372	gene:Solyc12g098430.1	NA	12	+	65935703	65935731	65936658	65936733	65935216	65935269	65937149	65937254	4372	30,98,41	10,49,26	105,127,71	65,75,29	177	224	0.01491147295628377	0.0486584906995	0.792,0.717,0.666	0.672,0.682,0.756	0.022
2653	gene:Solyc08g076890.2	NA	8	+	60822304	60822385	60822508	60822694	60822030	60822247	60822748	60822769	2653	0,16,6	536,1479,677	5,0,26	1274,248,539	230	335	0.015178110492632133	0.0494872283675	0.0,0.016,0.013	0.006,0.0,0.066	-0.014
4384	gene:Solyc08g016050.2	NA	8	-	6621805	6622034	6623490	6623633	6620338	6620414	6625061	6625192	4384	0,0,0	0,2,2	0,0,1	3,1,0	292	378	0.015377748480834787	0.050096318237	NA,0.0,0.0	0.0,0.0,1.0	-0.333
3177	gene:Solyc08g076890.2	NA	8	+	60822337	60822499	60822508	60822541	60822030	60822247	60822706	60822769	3177	29,91,74	0,5,1	88,13,7	2,0,0	311	182	0.015430304264308794	0.0501838205299	1.0,0.914,0.977	0.963,1.0,1.0	-0.024
3488	gene:Solyc08g076890.2	NA	8	+	60822337	60822484	60822508	60822577	60822030	60822247	60822706	60822769	3488	0,4,0	0,6,1	2,0,3	4,0,6	296	218	0.01542696253720795	0.0501838205299	NA,0.329,0.0	0.269,NA,0.269	-0.105
2506	gene:Solyc08g076890.2	NA	8	+	60822457	60822577	60822583	60822646	60822304	60822382	60822748	60822769	2506	7,2,9	3,0,0	9,15,0	3,0,1	269	212	0.015680442054091956	0.0509549140294	0.648,1.0,1.0	0.703,1.0,0.0	0.315
3494	gene:Solyc08g076890.2	NA	8	+	60822337	60822484	60822508	60822565	60822030	60822247	60822706	60822769	3494	0,4,0	0,3,2	2,0,3	5,0,6	296	206	0.015769199807448404	0.0511849487837	NA,0.481,0.0	0.218,NA,0.258	0.003
4106	gene:Solyc03g093390.2	NA	3	-	54655765	54655965	54656034	54656147	54655131	54655685	54656737	54656997	4106	543,981,649	690,1337,941	1889,1133,683	2578,1605,1014	262	349	0.015777439410037373	0.0511849487837	0.512,0.494,0.479	0.494,0.485,0.473	0.011
2666	gene:Solyc08g076890.2	NA	8	+	60822304	60822385	60822457	60822661	60822030	60822247	60822748	60822769	2666	0,16,6	720,2020,1018	5,0,26	1318,415,883	230	353	0.015895075359164127	0.0515237878447	0.0,0.012,0.009	0.006,0.0,0.043	-0.009
2522	gene:Solyc08g076890.2	NA	8	+	60822364	60822457	60822457	60822559	60822030	60822241	60822706	60822769	2522	3,2,0	2,0,0	3,0,3	0,0,0	242	251	0.015985572691383197	0.0517741682691	0.609,1.0,NA	1.0,NA,1.0	-0.196
2396	gene:Solyc08g076890.2	NA	8	+	60822304	60822424	60822484	60822541	60822030	60822247	60822706	60822769	2396	0,19,8	0,2,2	5,0,27	1,0,0	269	206	0.016032012663401773	0.0518815587931	NA,0.879,0.754	0.793,NA,1.0	-0.08
2697	gene:Solyc08g076890.2	NA	8	+	60822304	60822385	60822433	60822643	60822030	60822247	60822706	60822769	2697	0,16,6	634,1962,914	5,0,26	1368,332,843	230	359	0.016144803084151265	0.0522033119592	0.0,0.013,0.01	0.006,0.0,0.046	-0.01
4956	gene:Solyc06g070980.2	NA	6	-	43589768	43589866	43590401	43590427	43589587	43589676	43590545	43590679	4956	1108,2010,1573	3178,5031,4133	3329,1198,1658	10027,5503,3735	175	247	0.01619134024763159	0.0523006899894	0.33,0.361,0.349	0.319,0.235,0.385	0.034
55	gene:Solyc02g090910.2	NA	2	-	52389226	52389355	52389657	52389711	52388861	52388938	52390164	52390219	55	0,1,0	0,0,1	0,0,0	8,1,2	203	278	0.01620169863981887	0.0523006899894	NA,1.0,0.0	0.0,0.0,0.0	0.5
860	gene:Solyc08g076890.2	NA	8	+	60822337	60822379	60822508	60822559	60822030	60822247	60822706	60822769	860	0,0,0	1,3,0	2,0,0	3,0,6	191	200	0.016313544672129785	0.0526182539136	0.0,0.0,NA	0.411,NA,0.0	-0.205
581	gene:Solyc08g076890.2	NA	8	+	60822433	60822457	60822508	60822541	60822030	60822247	60822706	60822769	581	3,2,0	0,5,1	3,0,0	2,0,0	173	182	0.016337629402049376	0.0526524591125	1.0,0.296,0.0	0.612,NA,NA	-0.18
2595	gene:Solyc08g076890.2	NA	8	+	60822304	60822433	60822541	60822565	60822030	60822163	60822706	60822769	2595	0,1,1	0,0,1	2,0,2	1,0,0	278	173	0.016487468466626853	0.053086821208	NA,1.0,0.384	0.554,NA,1.0	-0.085
2714	gene:Solyc08g076890.2	NA	8	+	60822304	60822385	60822433	60822634	60822030	60822247	60822706	60822769	2714	0,16,6	559,1614,772	5,0,26	1132,289,671	230	350	0.016499590616122	0.053086821208	0.0,0.015,0.012	0.007,0.0,0.056	-0.012
3872	gene:Solyc11g073130.1	NA	11	+	56220548	56220753	56220761	56220796	56220377	56220445	56221278	56221383	3872	52,72,59	0,0,2	98,49,48	3,1,0	354	184	0.016612789785555943	0.053407042718	1.0,1.0,0.939	0.944,0.962,1.0	0.011
230	gene:Solyc08g076890.2	NA	8	+	60822304	60822394	60822433	60822487	60822030	60822247	60822541	60822769	230	0,15,6	0,0,2	6,0,26	2,0,0	239	203	0.01679418542755516	0.0539457962829	NA,1.0,0.718	0.718,NA,1.0	0.0
3958	gene:Solyc11g005250.1	NA	11	-	203616	203715	205812	205966	202910	203027	206219	206368	3958	6,2,6	0,0,0	15,10,2	1,1,3	303	248	0.016999099118143325	0.054559146389	1.0,1.0,1.0	0.925,0.891,0.353	0.277
2053	gene:Solyc08g076890.2	NA	8	+	60822364	60822517	60822625	60822682	60822030	60822241	60822748	60822769	2053	17,94,33	0,0,7	54,8,17	0,0,0	302	206	0.017136590649563757	0.0549552734624	1.0,1.0,0.763	1.0,1.0,1.0	-0.079
2664	gene:Solyc08g076890.2	NA	8	+	60822304	60822385	60822484	60822682	60822030	60822247	60822748	60822769	2664	0,16,6	665,1499,854	5,0,26	1234,321,606	230	347	0.017175816504435816	0.0550358812685	0.0,0.016,0.01	0.006,0.0,0.061	-0.014
2720	gene:Solyc08g076890.2	NA	8	+	60822304	60822385	60822457	60822634	60822030	60822247	60822706	60822769	2720	0,16,6	484,1361,654	5,0,26	986,257,585	230	326	0.017215922417130065	0.0551191745585	0.0,0.016,0.013	0.007,0.0,0.059	-0.012
2647	gene:Solyc08g076890.2	NA	8	+	60822304	60822385	60822433	60822634	60822030	60822247	60822748	60822769	2647	0,16,6	528,1609,766	5,0,26	1133,289,671	230	350	0.017240706900627248	0.0551533178983	0.0,0.015,0.012	0.007,0.0,0.056	-0.012
1598	gene:Solyc08g076890.2	NA	8	+	60822304	60822331	60822337	60822364	60822030	60822247	60822625	60822769	1598	0,12,5	12,27,13	5,0,26	23,6,2	176	176	0.017313145789243915	0.0553397278664	0.0,0.308,0.278	0.179,0.0,0.929	-0.174
1804	gene:Solyc08g076890.2	NA	8	+	60822457	60822541	60822583	60822646	60822313	60822382	60822748	60822769	1804	5,2,9	3,0,0	6,15,0	3,0,1	233	212	0.017375780773791896	0.0554945214247	0.603,1.0,1.0	0.645,1.0,0.0	0.319
878	gene:Solyc08g076890.2	NA	8	+	60822337	60822379	60822433	60822457	60822030	60822247	60822706	60822769	878	0,0,0	3,2,0	2,0,0	3,0,0	191	173	0.01757945037019097	0.0560991283872	0.0,0.0,NA	0.376,NA,NA	-0.376
1782	gene:Solyc08g076890.2	NA	8	+	60822433	60822541	60822625	60822643	60822030	60822232	60822706	60822769	1782	32,5,2	0,0,0	1,0,0	0,1,0	257	167	0.018019234984160512	0.0574556178352	1.0,1.0,1.0	1.0,0.0,NA	0.5
1496	gene:Solyc08g076890.2	NA	8	+	60822304	60822346	60822541	60822646	60822030	60822163	60822748	60822769	1496	0,0,0	5,0,0	2,0,0	5,0,4	191	254	0.018054598485237182	0.0575214206226	0.0,NA,NA	0.347,NA,0.0	-0.173
28	gene:Solyc03g025890.1	NA	3	+	3293327	3293490	3294370	3294527	3291785	3292748	3294620	3294815	28	0,0,0	1,0,0	2,1,0	3,4,2	312	306	0.01815076534752008	0.0577050565088	0.0,NA,NA	0.395,0.197,0.0	-0.197
3033	gene:Solyc08g076890.2	NA	8	+	60822457	60822499	60822508	60822520	60822313	60822373	60822748	60822769	3033	3,0,3	0,2,0	4,1,0	3,0,0	191	161	0.018156557718708433	0.0577050565088	1.0,0.0,1.0	0.529,1.0,NA	-0.098
3767	gene:Solyc01g056520.2	NA	1	-	54533362	54533461	54537334	54537463	54532708	54532747	54537864	54538011	3767	52,80,55	20,44,8	135,74,44	53,28,23	278	248	0.018133367143318067	0.0577050565088	0.699,0.619,0.86	0.694,0.702,0.631	0.05
81	gene:Solyc04g071940.2	NA	4	-	58949693	58949908	58950183	58950291	58947949	58949019	58952635	58952933	81	0,2,2	0,1,0	1,1,0	0,8,0	257	364	0.018247069778640358	0.0579455728092	NA,0.739,1.0	1.0,0.15,NA	0.294
2171	gene:Solyc08g076890.2	NA	8	+	60822304	60822427	60822433	60822487	60822030	60822247	60822541	60822769	2171	2,19,7	0,0,2	5,0,27	2,0,0	272	203	0.01827215748144501	0.0579781048924	1.0,1.0,0.723	0.651,NA,1.0	0.082
3749	gene:Solyc12g040810.1	NA	12	+	42548697	42548803	42549505	42549639	42548393	42548460	42549717	42549816	3749	0,1,4	46,158,86	4,7,2	162,119,65	255	283	0.018687823712405335	0.0592488956336	0.0,0.007,0.049	0.027,0.061,0.033	-0.022
2709	gene:Solyc08g076890.2	NA	8	+	60822304	60822385	60822484	60822541	60822030	60822247	60822706	60822769	2709	0,16,6	0,2,2	5,0,26	1,0,0	230	206	0.01872702552421536	0.0592769543741	NA,0.878,0.729	0.817,NA,1.0	-0.105
4776	gene:Solyc08g041710.2	NA	8	+	26140209	26140391	26140590	26140875	26138793	26138966	26141954	26142013	4776	82,182,82	147,470,196	167,148,57	500,385,119	331	434	0.01872530583355748	0.0592769543741	0.422,0.337,0.354	0.305,0.335,0.386	0.029
4692	gene:Solyc05g005620.2	NA	5	-	437775	437841	438138	438248	437392	437646	438412	438472	4692	0,2,0	6,6,0	0,2,0	8,3,1	259	215	0.018934656466192017	0.0598856422323	0.0,0.217,NA	0.0,0.356,0.0	-0.01
2532	gene:Solyc08g076890.2	NA	8	+	60822364	60822457	60822457	60822589	60822030	60822241	60822706	60822769	2532	3,2,0	0,0,0	3,0,3	2,0,1	242	281	0.018953487709336102	0.0598967014504	1.0,1.0,NA	0.635,NA,0.777	0.294
353	gene:Solyc08g076890.2	NA	8	+	60822304	60822364	60822433	60822499	60822030	60822247	60822748	60822769	353	0,14,5	0,0,2	5,0,26	2,0,0	209	215	0.01928188794465338	0.060882723052	NA,1.0,0.72	0.72,NA,1.0	0.0
4710	gene:Solyc12g008840.1	NA	12	+	2185445	2185512	2186013	2186106	2185073	2185186	2186706	2186850	4710	12,17,8	27,50,14	22,41,12	70,56,31	216	242	0.019296674638596276	0.060882723052	0.332,0.276,0.39	0.26,0.451,0.302	-0.005
2394	gene:Solyc08g076890.2	NA	8	+	60822304	60822424	60822433	60822586	60822030	60822247	60822706	60822769	2394	0,19,8	30,81,37	5,0,27	43,7,34	269	302	0.01939767531460225	0.0611519933647	0.0,0.208,0.195	0.115,0.0,0.471	-0.061
510	gene:Solyc08g076890.2	NA	8	+	60822304	60822373	60822484	60822643	60822030	60822247	60822694	60822769	510	0,15,6	134,456,197	5,0,26	333,65,235	218	308	0.019450693364504768	0.0612696840982	0.0,0.044,0.041	0.021,0.0,0.135	-0.024
2381	gene:Solyc08g076890.2	NA	8	+	60822304	60822424	60822457	60822559	60822030	60822247	60822706	60822769	2381	0,19,8	2,0,0	5,0,27	3,0,0	269	251	0.019480500615989348	0.0613141300613	0.0,1.0,1.0	0.609,NA,1.0	-0.138
1108	gene:Solyc08g076890.2	NA	8	+	60822304	60822457	60822508	60822586	60822030	60822247	60822730	60822769	1108	33,44,13	1,3,0	84,11,31	3,0,6	302	227	0.019580832263230964	0.061580298567	0.961,0.917,1.0	0.955,1.0,0.795	0.043
499	gene:Solyc08g076890.2	NA	8	+	60822304	60822373	60822433	60822484	60822030	60822247	60822694	60822769	499	0,15,6	0,0,2	5,0,26	2,0,0	218	200	0.01964761297508582	0.0617406084318	NA,1.0,0.733	0.696,NA,1.0	0.019
2877	gene:Solyc08g076890.2	NA	8	+	60822304	60822379	60822508	60822643	60822030	60822247	60822706	60822769	2877	0,15,6	0,6,0	6,0,26	6,1,6	224	284	0.01968354214111929	0.0618037906778	NA,0.76,1.0	0.559,0.0,0.846	0.412
2599	gene:Solyc08g076890.2	NA	8	+	60822304	60822433	60822541	60822586	60822030	60822163	60822706	60822769	2599	0,1,1	0,0,1	2,0,2	0,0,0	278	194	0.01970735415563677	0.0618288556883	NA,1.0,0.411	1.0,NA,1.0	-0.294
1216	gene:Solyc08g076890.2	NA	8	+	60822304	60822400	60822433	60822508	60822030	60822247	60822625	60822682	1216	0,15,6	0,0,2	5,0,27	2,0,0	245	224	0.019844978771921016	0.0621720976386	NA,1.0,0.733	0.696,NA,1.0	0.019
2869	gene:Solyc08g076890.2	NA	8	+	60822304	60822379	60822484	60822541	60822030	60822247	60822706	60822769	2869	0,15,6	0,2,2	6,0,26	1,0,0	224	206	0.019848593383327874	0.0621720976386	NA,0.873,0.734	0.847,NA,1.0	-0.12
5015	gene:Solyc08g023470.2	NA	8	-	27662812	27662901	27663987	27664063	27662293	27662426	27664225	27664311	5015	0,3,0	0,2,1	7,0,0	2,1,4	225	238	0.01999091771155928	0.0625677280299	NA,0.613,0.0	0.787,0.0,0.0	0.044
2411	gene:Solyc08g076890.2	NA	8	+	60822304	60822424	60822433	60822625	60822030	60822247	60822706	60822769	2411	0,19,8	279,1004,438	5,0,27	620,165,373	269	341	0.020049563571132245	0.062644537484	0.0,0.023,0.023	0.01,0.0,0.084	-0.016
2570	gene:Solyc08g076890.2	NA	8	+	60822304	60822433	60822484	60822541	60822030	60822247	60822706	60822769	2570	0,21,8	0,2,2	5,0,29	1,0,0	278	206	0.02003272854325879	0.062644537484	NA,0.886,0.748	0.787,NA,1.0	-0.077
3581	gene:Solyc08g076890.2	NA	8	+	60822433	60822499	60822508	60822634	60822364	60822373	60822706	60822769	3581	0,2,3	0,4,2	4,0,4	13,0,0	215	275	0.020063573065163556	0.062644537484	NA,0.39,0.657	0.282,NA,1.0	-0.117
48	gene:Solyc03g123660.2	NA	3	+	70447066	70447302	70447574	70447613	70446853	70446910	70447784	70447848	48	2,5,3	7,25,4	14,7,6	42,35,11	385	188	0.020316765507925764	0.0633844137971	0.122,0.089,0.268	0.14,0.089,0.21	0.013
3055	gene:Solyc08g076890.2	NA	8	+	60822433	60822484	60822508	60822634	60822313	60822373	60822706	60822769	3055	0,2,3	0,4,2	4,0,5	13,0,0	200	275	0.02034247365498826	0.0634139681535	NA,0.407,0.673	0.297,NA,1.0	-0.108
2690	gene:Solyc08g076890.2	NA	8	+	60822304	60822385	60822433	60822499	60822030	60822247	60822748	60822769	2690	0,16,6	0,0,2	5,0,26	2,0,0	230	215	0.02046101877226899	0.0636311618825	NA,1.0,0.737	0.7,NA,1.0	0.019
2715	gene:Solyc08g076890.2	NA	8	+	60822304	60822385	60822433	60822499	60822030	60822247	60822706	60822769	2715	0,16,6	0,0,2	5,0,26	2,0,0	230	215	0.02046101877226899	0.0636311618825	NA,1.0,0.737	0.7,NA,1.0	0.019
503	gene:Solyc08g076890.2	NA	8	+	60822304	60822373	60822457	60822643	60822030	60822247	60822694	60822769	503	0,15,6	559,1700,796	5,0,26	1210,299,757	218	335	0.020432376942636814	0.0636311618825	0.0,0.013,0.011	0.006,0.0,0.05	-0.011
361	gene:Solyc08g076890.2	NA	8	+	60822304	60822364	60822541	60822646	60822030	60822163	60822748	60822769	361	0,0,0	5,0,0	2,0,0	5,0,4	209	254	0.020546531541231924	0.063846262689	0.0,NA,NA	0.327,NA,0.0	-0.164
2677	gene:Solyc08g076890.2	NA	8	+	60822304	60822385	60822457	60822634	60822030	60822247	60822748	60822769	2677	0,16,6	453,1356,648	5,0,26	987,257,585	230	326	0.020566809541996637	0.0638584722345	0.0,0.016,0.013	0.007,0.0,0.059	-0.012
4119	gene:Solyc05g015710.2	NA	5	-	11757572	11757649	11757799	11757841	11755996	11756260	11758143	11758617	4119	2,10,0	2,27,10	4,1,0	12,22,11	191	226	0.020647503927316856	0.0640072621747	0.542,0.305,0.0	0.283,0.051,0.0	0.171
4658	gene:Solyc02g086610.2	NA	2	+	49270061	49270099	49270573	49270651	49269650	49269760	49271180	49271234	4658	9,30,20	22,52,31	36,30,13	90,67,51	187	227	0.020638061908476734	0.0640072621747	0.332,0.412,0.439	0.327,0.352,0.236	0.089
5102	gene:Solyc08g044510.2	NA	8	+	19653227	19653296	19657232	19657291	19652748	19652935	19658863	19658939	5102	184,304,233	79,138,99	451,229,166	182,135,76	218	208	0.02069845353462738	0.0641143215751	0.69,0.678,0.692	0.703,0.618,0.676	0.021
2587	gene:Solyc08g076890.2	NA	8	+	60822304	60822433	60822433	60822589	60822030	60822247	60822706	60822769	2587	0,21,8	32,99,46	5,0,29	51,9,37	278	305	0.020790686785038422	0.0643489877832	0.0,0.189,0.16	0.097,0.0,0.462	-0.07
4417	gene:Solyc05g044580.2	NA	5	-	57078644	57078719	57079445	57079482	57078267	57078323	57080482	57080651	4417	8,30,7	8,13,3	32,11,10	11,4,1	186	224	0.020824470247236188	0.0644025184368	0.546,0.735,0.738	0.778,0.768,0.923	-0.15
5118	gene:Solyc10g044510.1	NA	10	+	26659354	26659422	26660703	26660764	26658562	26658598	26660880	26661282	5118	45,42,25	30,53,35	72,55,23	55,19,28	217	210	0.021207798179475126	0.0655361231717	0.592,0.434,0.409	0.559,0.737,0.443	-0.101
2875	gene:Solyc08g076890.2	NA	8	+	60822304	60822379	60822433	60822499	60822030	60822247	60822706	60822769	2875	0,15,6	0,0,2	6,0,26	2,0,0	224	215	0.021552960916569757	0.066550091178	NA,1.0,0.742	0.742,NA,1.0	0.0
2678	gene:Solyc08g076890.2	NA	8	+	60822304	60822385	60822433	60822661	60822030	60822247	60822748	60822769	2678	0,16,6	795,2273,1136	5,0,26	1464,447,969	230	377	0.021766662305209898	0.0671568585815	0.0,0.011,0.009	0.006,0.0,0.042	-0.009
480	gene:Solyc08g076890.2	NA	8	+	60822304	60822373	60822508	60822643	60822030	60822247	60822706	60822769	480	0,15,8	0,6,0	5,0,26	6,1,6	218	284	0.021869001647564976	0.0674193531455	NA,0.765,1.0	0.521,0.0,0.85	0.426
2576	gene:Solyc08g076890.2	NA	8	+	60822304	60822433	60822433	60822499	60822030	60822247	60822706	60822769	2576	0,21,8	0,0,2	5,0,29	2,0,0	278	215	0.021930583651509374	0.0675558830779	NA,1.0,0.756	0.659,NA,1.0	0.048
2673	gene:Solyc08g076890.2	NA	8	+	60822304	60822385	60822484	60822694	60822030	60822247	60822748	60822769	2673	0,16,6	805,1920,1067	5,0,26	1527,413,770	230	359	0.022362753712861026	0.0688328731304	0.0,0.013,0.009	0.005,0.0,0.05	-0.011
1179	gene:Solyc08g076890.2	NA	8	+	60822475	60822541	60822541	60822565	60822313	60822358	60822706	60822769	1179	3,4,2	0,458,321	1,0,0	1,0,0	215	173	0.022397108717754192	0.0688843359461	1.0,0.007,0.005	0.446,NA,NA	-0.109
4857	gene:Solyc11g007720.1	NA	11	-	1960130	1960179	1961422	1961473	1960020	1960054	1963146	1963262	4857	76,121,92	157,229,153	236,112,89	333,174,120	200	198	0.022430972651252244	0.0689342086356	0.324,0.343,0.373	0.412,0.389,0.423	-0.061
183	gene:Solyc08g076890.2	NA	8	+	60822457	60822484	60822484	60822634	60822313	60822382	60822706	60822769	183	1,1,8	114,141,55	1,14,0	129,23,140	176	299	0.022664902725754617	0.0695436842473	0.015,0.012,0.198	0.013,0.508,0.0	-0.099
4603	gene:Solyc09g008520.2	NA	9	-	2007607	2007629	2007629	2007660	2007321	2007488	2007773	2007833	4603	1,16,1	4,5,8	4,1,1	10,2,4	180	171	0.02265850855367167	0.0695436842473	0.192,0.752,0.106	0.275,0.322,0.192	0.087
507	gene:Solyc08g076890.2	NA	8	+	60822304	60822373	60822433	60822499	60822030	60822247	60822694	60822769	507	0,15,6	0,0,2	5,0,26	7,0,0	218	215	0.02273442263925136	0.069702240839	NA,1.0,0.747	0.413,NA,1.0	0.167
1762	gene:Solyc08g076890.2	NA	8	+	60822433	60822541	60822583	60822694	60822313	60822373	60822748	60822769	1762	0,3,3	0,2,0	8,0,4	0,0,2	257	260	0.022804671511852163	0.0698138496611	NA,0.603,1.0	1.0,NA,0.669	-0.033
2402	gene:Solyc08g076890.2	NA	8	+	60822304	60822424	60822433	60822499	60822030	60822247	60822706	60822769	2402	0,19,8	0,0,2	5,0,27	2,0,0	269	215	0.02280657249555225	0.0698138496611	NA,1.0,0.762	0.666,NA,1.0	0.048
351	gene:Solyc08g076890.2	NA	8	+	60822304	60822364	60822433	60822517	60822030	60822247	60822748	60822769	351	0,14,5	0,0,2	5,0,26	2,0,0	209	233	0.0229380869848309	0.070161446956	NA,1.0,0.736	0.736,NA,1.0	0.0
4852	gene:Solyc08g078820.2	NA	8	+	62532990	62533032	62533152	62533208	62532493	62532672	62535189	62535242	4852	1,3,3	81,263,116	12,3,1	260,180,103	191	205	0.02301064385943111	0.0703283058802	0.013,0.012,0.027	0.047,0.018,0.01	-0.008
4628	gene:Solyc03g123920.2	NA	3	-	70616048	70616204	70620341	70620514	70615660	70615872	70621308	70621449	4628	0,16,3	29,73,46	5,5,5	131,101,49	322	305	0.023037178785826697	0.0703283333923	0.0,0.172,0.058	0.035,0.045,0.088	0.021
576	gene:Solyc08g076890.2	NA	8	+	60822433	60822457	60822484	60822565	60822030	60822247	60822706	60822769	576	3,2,0	0,0,2	3,0,0	2,0,0	173	230	0.02304666327243572	0.0703283333923	1.0,1.0,0.0	0.666,NA,NA	0.001
4983	gene:Solyc02g069580.2	NA	2	-	39431508	39431607	39431847	39431916	39431088	39431253	39432023	39432077	4983	12,54,34	1,1,0	33,31,24	2,5,0	218	248	0.023158410254616492	0.0706141689731	0.932,0.984,1.0	0.949,0.876,1.0	0.03
2682	gene:Solyc08g076890.2	NA	8	+	60822304	60822385	60822433	60822646	60822030	60822247	60822748	60822769	2682	0,16,6	723,2031,929	5,0,26	1421,359,911	230	362	0.02333125696703616	0.0710417032385	0.0,0.012,0.01	0.006,0.0,0.043	-0.009
2854	gene:Solyc08g076890.2	NA	8	+	60822304	60822379	60822457	60822559	60822030	60822247	60822706	60822769	2854	0,15,6	2,0,0	6,0,26	3,0,0	224	251	0.023334998785186082	0.0710417032385	0.0,1.0,1.0	0.691,NA,1.0	-0.179
1491	gene:Solyc08g076890.2	NA	8	+	60822304	60822346	60822433	60822499	60822030	60822247	60822748	60822769	1491	0,14,5	0,0,2	5,0,26	2,0,0	191	215	0.023456313910435497	0.0713434555397	NA,1.0,0.738	0.738,NA,1.0	0.0
2737	gene:Solyc08g076890.2	NA	8	+	60822304	60822385	60822541	60822646	60822030	60822163	60822748	60822769	2737	0,1,0	5,0,0	2,0,0	5,0,4	230	254	0.023470645255643997	0.0713434555397	0.0,1.0,NA	0.306,NA,0.0	0.347
2705	gene:Solyc08g076890.2	NA	8	+	60822304	60822385	60822484	60822565	60822030	60822247	60822706	60822769	2705	0,16,6	0,0,2	5,0,26	2,0,0	230	230	0.02351967204370354	0.0714368888046	NA,1.0,0.75	0.714,NA,1.0	0.018
338	gene:Solyc08g076890.2	NA	8	+	60822304	60822364	60822433	60822520	60822030	60822247	60822748	60822769	338	0,14,5	0,0,2	5,0,26	2,0,0	209	236	0.023576228824738123	0.0715530301394	NA,1.0,0.738	0.738,NA,1.0	0.0
3206	gene:Solyc08g076890.2	NA	8	+	60822364	60822424	60822457	60822586	60822030	60822241	60822706	60822769	3206	0,0,1	0,0,1	0,0,0	0,0,1	209	278	0.023982000308511192	0.0727280226747	NA,NA,0.571	NA,NA,0.0	0.571
2688	gene:Solyc08g076890.2	NA	8	+	60822304	60822385	60822433	60822517	60822030	60822247	60822748	60822769	2688	0,16,6	0,0,2	5,0,26	2,0,0	230	233	0.024138921076180295	0.0730904075376	NA,1.0,0.752	0.717,NA,1.0	0.017
2691	gene:Solyc08g076890.2	NA	8	+	60822304	60822385	60822457	60822541	60822030	60822247	60822706	60822769	2691	0,16,6	0,4,2	5,0,26	4,0,0	230	233	0.024138921076180295	0.0730904075376	NA,0.802,0.752	0.559,NA,1.0	-0.003
2555	gene:Solyc08g076890.2	NA	8	+	60822304	60822433	60822457	60822559	60822030	60822247	60822706	60822769	2555	0,21,8	2,0,0	5,0,29	3,0,0	278	251	0.02436087926866355	0.0737053403744	0.0,1.0,1.0	0.601,NA,1.0	-0.134
2958	gene:Solyc08g076890.2	NA	8	+	60822457	60822499	60822508	60822646	60822030	60822247	60822748	60822769	2958	0,0,0	5,3,0	3,0,0	20,0,25	191	287	0.024535915159387228	0.0741774648704	0.0,0.0,NA	0.184,NA,0.0	-0.092
585	gene:Solyc08g076890.2	NA	8	+	60822433	60822457	60822484	60822577	60822030	60822247	60822706	60822769	585	3,2,0	0,2,1	3,0,0	2,0,0	173	242	0.02474402972173557	0.0747487858415	1.0,0.583,0.0	0.677,NA,NA	-0.149
2675	gene:Solyc08g076890.2	NA	8	+	60822304	60822385	60822433	60822520	60822030	60822247	60822748	60822769	2675	0,16,6	0,0,2	5,0,26	2,0,0	230	236	0.024770260639280506	0.0747701994258	NA,1.0,0.755	0.72,NA,1.0	0.017
2865	gene:Solyc08g076890.2	NA	8	+	60822304	60822379	60822484	60822565	60822030	60822247	60822706	60822769	2865	0,15,6	0,0,2	6,0,26	2,0,0	224	230	0.024795512772621826	0.0747886277142	NA,1.0,0.755	0.755,NA,1.0	0.0
2566	gene:Solyc08g076890.2	NA	8	+	60822304	60822433	60822484	60822565	60822030	60822247	60822706	60822769	2566	0,21,8	0,0,2	5,0,29	2,0,0	278	230	0.025064309412883554	0.0755410436472	NA,1.0,0.768	0.674,NA,1.0	0.047
3718	gene:Solyc03g006190.2	NA	3	-	828087	828150	831143	831348	827854	827920	831890	832088	3718	44,63,45	0,1,2	102,46,41	1,0,0	354	212	0.02531722048900785	0.0762444589283	1.0,0.974,0.931	0.984,1.0,1.0	-0.026
21	gene:Solyc09g061290.2	NA	9	-	58606270	58606379	58606379	58606391	58605135	58605213	58606482	58606532	21	2,4,15	1,9,0	12,9,3	6,2,3	161	258	0.025451536376039436	0.076533585346	0.762,0.416,1.0	0.762,0.878,0.616	-0.026
2851	gene:Solyc08g076890.2	NA	8	+	60822304	60822379	60822457	60822541	60822030	60822247	60822706	60822769	2851	0,15,6	0,4,2	6,0,26	4,0,0	224	233	0.025452413559757036	0.076533585346	NA,0.796,0.757	0.609,NA,1.0	-0.028
1344	gene:Solyc08g076890.2	NA	8	+	60822364	60822433	60822457	60822586	60822030	60822241	60822706	60822769	1344	0,1,1	0,0,1	0,0,0	0,0,1	218	278	0.025577619903976705	0.0768509102653	NA,1.0,0.56	NA,NA,0.0	0.78
2552	gene:Solyc08g076890.2	NA	8	+	60822304	60822433	60822457	60822541	60822030	60822247	60822706	60822769	2552	0,21,8	0,4,2	5,0,29	4,0,0	278	233	0.025683676213458313	0.0771102531051	NA,0.815,0.77	0.512,NA,1.0	0.036
2104	gene:Solyc08g076890.2	NA	8	+	60822433	60822520	60822583	60822694	60822304	60822373	60822748	60822769	2104	0,2,3	0,2,0	4,0,4	0,0,2	236	260	0.02574197268515012	0.0772259180555	NA,0.524,1.0	1.0,NA,0.688	-0.082
1104	gene:Solyc08g076890.2	NA	8	+	60822304	60822457	60822508	60822589	60822030	60822247	60822730	60822769	1104	33,44,13	0,3,4	84,11,31	3,0,6	302	230	0.026042039716046385	0.0780537991703	1.0,0.918,0.712	0.955,1.0,0.797	-0.041
2392	gene:Solyc08g076890.2	NA	8	+	60822304	60822424	60822484	60822565	60822030	60822247	60822706	60822769	2392	0,19,8	0,0,2	5,0,27	2,0,0	269	230	0.026057899159771098	0.0780537991703	NA,1.0,0.774	0.681,NA,1.0	0.046
4533	gene:Solyc01g100860.2	NA	1	-	90764992	90765112	90765534	90765605	90764651	90764770	90766596	90766758	4533	869,1520,1217	1597,2398,1657	2151,1078,801	3030,1018,1401	220	269	0.02610832266299081	0.0781449105913	0.4,0.437,0.473	0.465,0.564,0.411	-0.043
565	gene:Solyc08g076890.2	NA	8	+	60822433	60822457	60822484	60822589	60822030	60822247	60822706	60822769	565	3,2,0	0,0,0	3,0,0	2,0,0	173	254	0.026443527325702706	0.0790876092911	1.0,1.0,NA	0.688,NA,NA	0.312
2585	gene:Solyc08g076890.2	NA	8	+	60822304	60822433	60822433	60822625	60822030	60822247	60822706	60822769	2585	0,21,8	279,1004,438	5,0,29	620,165,373	278	341	0.02661114470075292	0.0795280269328	0.0,0.025,0.022	0.01,0.0,0.087	-0.017
4367	gene:Solyc02g089510.2	NA	2	+	51311387	51311538	51311884	51312083	51311138	51311197	51315303	51315443	4367	0,2,0	10,18,5	3,2,0	13,13,6	300	348	0.02664886911279471	0.0795798797818	0.0,0.114,0.0	0.211,0.151,0.0	-0.083
4290	gene:Solyc01g034150.2	NA	1	-	36255080	36255272	36255432	36255489	36251783	36251820	36256428	36256568	4290	0,3,0	2,0,0	2,2,0	6,6,2	206	341	0.026746891447129828	0.0798115798262	0.0,1.0,NA	0.356,0.356,0.0	0.263
2378	gene:Solyc08g076890.2	NA	8	+	60822304	60822424	60822457	60822541	60822030	60822247	60822706	60822769	2378	0,19,8	0,4,2	5,0,27	4,0,0	269	233	0.02681090814390417	0.0799415322214	NA,0.804,0.776	0.52,NA,1.0	0.03
1720	gene:Solyc08g076890.2	NA	8	+	60822364	60822385	60822583	60822643	60822030	60822241	60822706	60822769	1720	0,1,0	0,1,0	0,0,0	1,1,0	170	209	0.027030701971484234	0.0805354095352	NA,0.551,NA	0.0,0.0,NA	0.551
30	gene:Solyc03g124040.2	NA	3	-	70751020	70751238	70755662	70755845	70749854	70750471	70756164	70756278	30	38,80,53	39,103,41	72,84,33	93,120,45	332	367	0.027371950921040417	0.0814349029165	0.519,0.462,0.588	0.461,0.436,0.448	0.075
3972	gene:Solyc01g103410.2	NA	1	-	92016130	92016273	92019572	92019658	92012592	92012727	92020541	92020659	3972	252,743,451	593,1154,721	1156,963,372	1602,1055,775	235	292	0.027374303002893098	0.0814349029165	0.346,0.444,0.437	0.473,0.531,0.374	-0.05
1489	gene:Solyc08g076890.2	NA	8	+	60822304	60822346	60822433	60822517	60822030	60822247	60822748	60822769	1489	0,14,5	0,0,2	5,0,26	2,0,0	191	233	0.027543769671175847	0.0817522525347	NA,1.0,0.753	0.753,NA,1.0	0.0
2762	gene:Solyc08g076890.2	NA	8	+	60822304	60822319	60822433	60822484	60822030	60822247	60822694	60822769	2762	0,12,5	0,0,2	5,0,26	2,0,0	164	200	0.027529449234972702	0.0817522525347	NA,1.0,0.753	0.753,NA,1.0	0.0
466	gene:Solyc08g076890.2	NA	8	+	60822304	60822373	60822457	60822577	60822030	60822247	60822706	60822769	466	0,15,8	2,3,2	5,0,26	8,0,0	218	269	0.0275157876163549	0.0817522525347	0.0,0.861,0.832	0.435,NA,1.0	-0.153
1364	gene:Solyc08g076890.2	NA	8	+	60822337	60822457	60822484	60822589	60822030	60822247	60822706	60822769	1364	3,4,0	0,0,0	5,0,6	2,0,0	269	254	0.027795793658588773	0.0824376385956	1.0,1.0,NA	0.702,NA,1.0	0.149
2694	gene:Solyc08g076890.2	NA	8	+	60822304	60822385	60822457	60822559	60822030	60822247	60822706	60822769	2694	0,16,6	2,0,0	5,0,26	3,0,0	230	251	0.027961847854159144	0.0828672061596	0.0,1.0,1.0	0.645,NA,1.0	-0.156
326	gene:Solyc08g076890.2	NA	8	+	60822304	60822364	60822433	60822541	60822030	60822247	60822748	60822769	326	0,14,5	0,0,2	5,0,26	5,0,0	209	257	0.02823205681467845	0.0836045594527	NA,1.0,0.755	0.552,NA,1.0	0.101
1476	gene:Solyc08g076890.2	NA	8	+	60822304	60822346	60822433	60822520	60822030	60822247	60822748	60822769	1476	0,14,5	0,0,2	5,0,26	2,0,0	191	236	0.028459196428516072	0.0842133494317	NA,1.0,0.755	0.755,NA,1.0	0.0
2722	gene:Solyc08g076890.2	NA	8	+	60822304	60822385	60822457	60822643	60822030	60822247	60822706	60822769	2722	0,16,6	559,1709,796	5,0,26	1222,300,757	230	335	0.028652832030590963	0.0847221513335	0.0,0.013,0.011	0.006,0.0,0.048	-0.01
1503	gene:Solyc08g076890.2	NA	8	+	60822304	60822358	60822433	60822487	60822030	60822247	60822541	60822769	1503	0,15,7	0,0,2	5,0,26	2,0,0	203	203	0.02907923881858283	0.0859179325457	NA,1.0,0.778	0.714,NA,1.0	0.032
2568	gene:Solyc08g076890.2	NA	8	+	60822304	60822433	60822433	60822586	60822030	60822247	60822706	60822769	2568	0,21,8	30,81,37	5,0,29	43,7,34	278	302	0.029265312421385963	0.0863533656324	0.0,0.22,0.19	0.112,0.0,0.481	-0.061
3575	gene:Solyc08g076890.2	NA	8	+	60822433	60822499	60822583	60822694	60822364	60822373	60822748	60822769	3575	0,2,3	0,2,0	4,0,4	0,0,2	215	260	0.029270828493940037	0.0863533656324	NA,0.547,1.0	1.0,NA,0.707	-0.08
2663	gene:Solyc08g076890.2	NA	8	+	60822304	60822385	60822433	60822541	60822030	60822247	60822748	60822769	2663	0,16,6	0,0,2	5,0,26	5,0,0	230	257	0.02968536700958784	0.087444225897	NA,1.0,0.77	0.528,NA,1.0	0.121
2696	gene:Solyc08g076890.2	NA	8	+	60822304	60822385	60822457	60822565	60822030	60822247	60822706	60822769	2696	0,16,6	0,0,2	5,0,26	6,0,0	230	257	0.02968536700958784	0.087444225897	NA,1.0,0.77	0.482,NA,1.0	0.144
1592	gene:Solyc08g076890.2	NA	8	+	60822304	60822331	60822433	60822508	60822030	60822247	60822625	60822682	1592	0,12,5	0,0,2	5,0,26	2,0,0	176	224	0.030305236905932766	0.0892029053162	NA,1.0,0.761	0.761,NA,1.0	0.0
1884	gene:Solyc08g076890.2	NA	8	+	60822313	60822457	60822457	60822643	60822030	60822232	60822706	60822769	1884	10,28,9	559,1709,796	16,0,11	1219,327,772	293	335	0.030446709030297135	0.0895509547911	0.02,0.018,0.013	0.015,0.0,0.016	0.007
2405	gene:Solyc08g076890.2	NA	8	+	60822304	60822424	60822457	60822625	60822030	60822247	60822706	60822769	2405	0,19,8	204,751,320	5,0,27	474,133,287	269	317	0.03046933408023034	0.0895509547911	0.0,0.029,0.029	0.012,0.0,0.1	-0.018
4827	gene:Solyc11g072970.1	NA	11	-	56119416	56119499	56120379	56120447	56118457	56118516	56120535	56120616	4827	2,1,1	18,44,14	4,0,3	52,35,38	217	232	0.030662967411626708	0.0899846361456	0.106,0.024,0.071	0.076,0.0,0.078	0.016
4989	gene:Solyc02g069580.2	NA	2	-	39431508	39431600	39431847	39431916	39431088	39431253	39432023	39432077	4989	12,54,34	1,1,2	33,31,24	0,5,0	218	241	0.03064548869929424	0.0899846361456	0.93,0.984,0.949	1.0,0.873,1.0	-0.003
1368	gene:Solyc08g076890.2	NA	8	+	60822337	60822457	60822457	60822565	60822030	60822247	60822706	60822769	1368	3,4,0	0,0,2	5,0,6	6,0,0	269	257	0.030881618965202164	0.0905582610196	1.0,1.0,0.0	0.443,NA,1.0	-0.055
2557	gene:Solyc08g076890.2	NA	8	+	60822304	60822433	60822457	60822565	60822030	60822247	60822706	60822769	2557	0,21,8	0,0,2	5,0,29	6,0,0	278	257	0.031284143937081836	0.091669817118	NA,1.0,0.787	0.435,NA,1.0	0.176
2856	gene:Solyc08g076890.2	NA	8	+	60822304	60822379	60822457	60822565	60822030	60822247	60822706	60822769	2856	0,15,6	0,0,2	6,0,26	6,0,0	224	257	0.03134049051002777	0.0917660839072	NA,1.0,0.775	0.534,NA,1.0	0.12
472	gene:Solyc08g076890.2	NA	8	+	60822304	60822373	60822484	60822541	60822030	60822247	60822706	60822769	472	0,15,8	0,2,2	5,0,26	1,0,0	218	206	0.03144974005286275	0.0920169922446	NA,0.876,0.791	0.825,NA,1.0	-0.079
573	gene:Solyc08g076890.2	NA	8	+	60822433	60822457	60822484	60822625	60822030	60822247	60822706	60822769	573	3,2,0	0,3,0	3,0,0	2,0,0	173	290	0.03153457287912734	0.0921961389715	1.0,0.528,NA	0.715,NA,NA	0.049
3729	gene:Solyc03g006190.2	NA	3	-	827859	827920	828092	828132	827674	827686	831890	832088	3729	0,2,0	6,18,6	3,2,0	11,14,9	189	210	0.031585486458162705	0.0922759237888	0.0,0.11,0.0	0.233,0.137,0.0	-0.087
3499	gene:Solyc08g076890.2	NA	8	+	60822337	60822484	60822508	60822559	60822030	60822247	60822706	60822769	3499	0,4,0	1,3,0	2,0,3	3,0,6	296	200	0.03200380567523187	0.0934281501999	0.0,0.474,NA	0.311,NA,0.253	-0.045
4436	gene:Solyc03g112450.2	NA	3	-	62853145	62853239	62854148	62854167	62852921	62853054	62854431	62854652	4436	8,28,17	2,2,1	43,21,19	5,2,0	168	243	0.03204763746228764	0.0934862374367	0.853,0.953,0.961	0.926,0.938,1.0	-0.032
2771	gene:Solyc08g076890.2	NA	8	+	60822304	60822319	60822433	60822499	60822030	60822247	60822694	60822769	2771	0,12,5	0,0,2	5,0,26	7,0,0	164	215	0.03228466858388355	0.0941073996184	NA,1.0,0.766	0.484,NA,1.0	0.141
2383	gene:Solyc08g076890.2	NA	8	+	60822304	60822424	60822457	60822565	60822030	60822247	60822706	60822769	2383	0,19,8	0,0,2	5,0,27	6,0,0	269	257	0.03243821337453704	0.0944844604332	NA,1.0,0.793	0.443,NA,1.0	0.175
4249	gene:Solyc02g085250.2	NA	2	-	48215279	48215395	48216540	48216609	48214448	48214561	48216736	48216811	4249	3,3,10	43,90,52	16,6,2	97,42,53	218	265	0.03285460767443777	0.0956260041553	0.078,0.039,0.189	0.167,0.148,0.044	-0.018
1372	gene:Solyc08g076890.2	NA	8	+	60822337	60822457	60822484	60822625	60822030	60822247	60822706	60822769	1372	3,4,0	0,3,0	5,0,6	2,0,0	269	290	0.03330160716710013	0.0968548604577	1.0,0.59,NA	0.729,NA,1.0	-0.07
4708	gene:Solyc09g018830.2	NA	9	+	17566840	17566929	17566929	17567142	17565973	17566068	17567551	17567592	4708	3,11,3	9,20,24	16,7,6	41,19,11	238	362	0.03385132158232698	0.0983804033486	0.336,0.456,0.16	0.372,0.359,0.453	-0.077
1464	gene:Solyc08g076890.2	NA	8	+	60822304	60822346	60822433	60822541	60822030	60822247	60822748	60822769	1464	0,14,5	0,0,2	5,0,26	5,0,0	191	257	0.03419875878274572	0.0993162466955	NA,1.0,0.771	0.574,NA,1.0	0.099
478	gene:Solyc08g076890.2	NA	8	+	60822304	60822373	60822433	60822499	60822030	60822247	60822706	60822769	478	0,15,8	0,0,2	5,0,26	2,0,0	218	215	0.03438423808080049	0.0997807087248	NA,1.0,0.798	0.711,NA,1.0	0.044
2648	gene:Solyc08g076890.2	NA	8	+	60822304	60822385	60822457	60822646	60822030	60822247	60822748	60822769	2648	0,16,6	648,1778,811	5,0,26	1275,327,825	230	338	0.0344531669107905	0.0999065107302	0.0,0.013,0.011	0.006,0.0,0.044	-0.009
4923	gene:Solyc02g069950.2	NA	2	+	39734966	39735023	39735608	39735647	39733996	39734065	39735799	39735904	4923	86,152,108	20,78,17	259,194,109	139,77,36	206	188	0.03490932301748176	0.101154165954	0.797,0.64,0.853	0.63,0.697,0.734	0.076
2658	gene:Solyc08g076890.2	NA	8	+	60822304	60822385	60822484	60822646	60822030	60822247	60822748	60822769	2658	0,16,6	223,534,212	5,0,26	398,93,303	230	311	0.03529562324434685	0.102197705258	0.0,0.039,0.037	0.017,0.0,0.104	-0.015
2723	gene:Solyc08g076890.2	NA	8	+	60822304	60822385	60822484	60822643	60822030	60822247	60822706	60822769	2723	0,16,6	134,465,197	5,0,26	345,66,235	230	308	0.035598742441338094	0.10299902813	0.0,0.044,0.039	0.019,0.0,0.129	-0.022
4027	gene:Solyc06g076040.2	NA	6	-	47212926	47213090	47214373	47214433	47212648	47212765	47214537	47215110	4027	0,4,0	4,4,4	2,5,0	13,7,1	209	313	0.035905051641838194	0.103808387648	0.0,0.6,0.0	0.187,0.517,0.0	-0.035
850	gene:Solyc08g076890.2	NA	8	+	60822337	60822379	60822457	60822577	60822030	60822247	60822706	60822769	850	0,0,0	2,3,2	2,0,0	8,0,0	191	269	0.03612853487495943	0.104377261259	0.0,0.0,0.0	0.26,NA,NA	-0.26
3949	gene:Solyc09g091440.2	NA	9	-	70723809	70723878	70724368	70724441	70723398	70723707	70724528	70724596	3949	1,1,3	38,116,41	2,5,2	73,68,43	222	218	0.036896403810338235	0.106516890823	0.025,0.008,0.067	0.026,0.067,0.044	-0.012
3889	gene:Solyc06g009220.2	NA	6	+	3169870	3169995	3170196	3170260	3168770	3168828	3171153	3171253	3889	1,1,3	51,82,80	1,10,0	145,84,62	274	213	0.03711223145733054	0.107060839049	0.015,0.009,0.028	0.005,0.085,0.0	-0.013
2401	gene:Solyc08g076890.2	NA	8	+	60822304	60822424	60822433	60822634	60822030	60822247	60822706	60822769	2401	0,19,8	559,1614,772	5,0,27	1132,289,671	269	350	0.037489629193737856	0.108069735521	0.0,0.015,0.013	0.006,0.0,0.05	-0.009
226	gene:Solyc08g076890.2	NA	8	+	60822304	60822412	60822484	60822508	60822030	60822247	60822583	60822769	226	0,21,7	0,0,0	5,0,27	3,0,3	257	173	0.03773470376550747	0.108695982971	NA,1.0,1.0	0.529,NA,0.858	0.306
302	gene:Solyc08g076890.2	NA	8	+	60822304	60822313	60822433	60822508	60822030	60822247	60822625	60822682	302	0,11,5	0,0,2	5,0,26	2,0,0	158	224	0.038169274946381004	0.109866756036	NA,1.0,0.78	0.78,NA,1.0	0.0
1335	gene:Solyc08g076890.2	NA	8	+	60822364	60822433	60822583	60822643	60822030	60822241	60822706	60822769	1335	0,1,1	0,1,0	0,0,0	1,1,0	218	209	0.038709554851663566	0.111339853646	NA,0.489,1.0	0.0,0.0,NA	0.744
468	gene:Solyc08g076890.2	NA	8	+	60822304	60822373	60822484	60822565	60822030	60822247	60822706	60822769	468	0,15,8	0,0,2	5,0,26	2,0,0	218	230	0.0388361706588943	0.111621841496	NA,1.0,0.808	0.725,NA,1.0	0.041
2579	gene:Solyc08g076890.2	NA	8	+	60822304	60822433	60822457	60822625	60822030	60822247	60822706	60822769	2579	0,21,8	204,751,320	5,0,29	474,133,287	278	317	0.03923115257440426	0.112674177909	0.0,0.031,0.028	0.012,0.0,0.103	-0.019
2881	gene:Solyc08g076890.2	NA	8	+	60822304	60822379	60822484	60822634	60822030	60822247	60822706	60822769	2881	0,15,6	59,117,55	6,0,26	109,23,63	224	299	0.03954105713789688	0.11348080028	0.0,0.146,0.127	0.068,0.0,0.355	-0.05
4175	gene:Solyc08g083280.2	NA	8	+	65785227	65785289	65785369	65785444	65785065	65785141	65785559	65785721	4175	104,179,129	5,3,2	216,151,92	4,4,8	211	224	0.03957636122386821	0.113498727563	0.957,0.984,0.986	0.983,0.976,0.924	0.015
3990	gene:Solyc08g062560.2	NA	8	-	51393548	51393587	51393841	51393892	51393193	51393227	51393965	51394024	3990	0,0,0	0,1,0	1,1,0	1,1,1	200	188	0.03977741716504263	0.113991629821	NA,0.0,NA	0.485,0.485,0.0	-0.323
3073	gene:Solyc08g076890.2	NA	8	+	60822433	60822484	60822508	60822586	60822030	60822247	60822706	60822769	3073	0,1,2	0,3,1	2,0,1	3,0,6	200	227	0.04004411297586024	0.114671778067	NA,0.274,0.694	0.431,NA,0.159	0.189
4804	gene:Solyc09g018340.2	NA	9	+	14486404	14486494	14487208	14487282	14485460	14485646	14487378	14487534	4804	10,22,15	0,5,5	24,19,14	2,5,4	239	223	0.040220413217852295	0.115092259362	1.0,0.804,0.737	0.918,0.78,0.766	0.026
454	gene:Solyc08g076890.2	NA	8	+	60822304	60822373	60822457	60822541	60822030	60822247	60822706	60822769	454	0,15,8	0,4,2	5,0,26	4,0,0	218	233	0.04027988373846337	0.115178057015	NA,0.8,0.81	0.572,NA,1.0	0.019
3066	gene:Solyc08g076890.2	NA	8	+	60822433	60822484	60822508	60822577	60822030	60822247	60822706	60822769	3066	0,1,2	0,6,1	2,0,1	4,0,6	200	218	0.04036418682726677	0.115334684526	NA,0.154,0.686	0.353,NA,0.154	0.167
2578	gene:Solyc08g076890.2	NA	8	+	60822304	60822433	60822508	60822643	60822030	60822247	60822706	60822769	2578	0,21,8	0,6,0	5,0,29	6,1,6	278	284	0.04047878533820914	0.115577584453	NA,0.781,1.0	0.46,0.0,0.832	0.46
4084	gene:Solyc01g086860.2	NA	1	+	81782700	81782808	81785887	81786006	81778904	81779052	81787058	81787484	4084	2,4,0	39,107,47	1,2,1	125,86,57	257	268	0.04087708822325905	0.116629588459	0.051,0.038,0.0	0.008,0.024,0.018	0.013
2542	gene:Solyc08g076890.2	NA	8	+	60822364	60822457	60822457	60822499	60822304	60822313	60822706	60822769	2542	3,2,0	3,2,0	9,0,3	1,0,0	242	191	0.04224934389893991	0.120369027913	0.441,0.441,NA	0.877,NA,1.0	-0.497
4023	gene:Solyc06g084410.2	NA	6	+	49533988	49534051	49534061	49534119	49533749	49533911	49534196	49534265	4023	126,259,136	78,171,117	344,330,149	213,164,81	212	207	0.04221977002588788	0.120369027913	0.612,0.597,0.532	0.612,0.663,0.642	-0.059
4044	gene:Solyc11g040180.1	NA	11	-	39216926	39217016	39217340	39217439	39216385	39216467	39217526	39217649	4044	7,43,17	16,50,41	59,60,20	97,72,30	248	239	0.04296090342392154	0.122217981627	0.297,0.453,0.286	0.37,0.445,0.391	-0.057
484	gene:Solyc08g076890.2	NA	8	+	60822304	60822373	60822484	60822634	60822030	60822247	60822706	60822769	484	0,15,8	59,117,55	5,0,26	109,23,63	218	299	0.04293723140556058	0.122217981627	0.0,0.15,0.166	0.059,0.0,0.361	-0.035
2538	gene:Solyc08g076890.2	NA	8	+	60822364	60822457	60822457	60822577	60822030	60822241	60822706	60822769	2538	3,2,0	2,3,2	3,0,3	5,0,1	242	269	0.04313988032042576	0.122548634568	0.625,0.426,0.0	0.4,NA,0.769	-0.234
2763	gene:Solyc08g076890.2	NA	8	+	60822304	60822319	60822457	60822607	60822030	60822247	60822694	60822769	2763	0,12,5	6,15,8	5,0,26	11,3,6	164	299	0.0431131834994194	0.122548634568	0.0,0.593,0.533	0.453,0.0,0.888	-0.072
4593	gene:Solyc06g068760.2	NA	6	+	42615770	42615819	42615819	42615943	42615301	42615670	42616581	42616642	4593	6,15,13	0,0,0	24,25,5	3,3,0	198	273	0.04367633438744959	0.12398238526	1.0,1.0,1.0	0.917,0.92,1.0	0.054
1603	gene:Solyc08g076890.2	NA	8	+	60822304	60822382	60822484	60822508	60822030	60822247	60822583	60822769	1603	0,16,6	0,0,0	5,0,26	3,0,3	227	173	0.043728337073760455	0.124039858105	NA,1.0,1.0	0.56,NA,0.869	0.285
4821	gene:Solyc11g072970.1	NA	11	-	56119747	56119813	56120379	56120447	56119416	56119499	56120535	56120616	4821	5,2,3	11,40,25	6,1,4	61,40,28	217	215	0.04439900829565474	0.125850889988	0.311,0.047,0.106	0.089,0.024,0.124	0.076
3865	gene:Solyc11g039950.1	NA	11	-	40563512	40563698	40570426	40570638	40563334	40563382	40571270	40571304	3865	136,281,184	6,18,9	400,303,236	17,16,2	361	335	0.044662690694267516	0.126506504606	0.955,0.935,0.95	0.956,0.946,0.991	-0.018
221	gene:Solyc08g076890.2	NA	8	+	60822457	60822484	60822508	60822643	60822304	60822373	60822706	60822769	221	3,0,2	0,5,0	2,1,0	7,1,0	176	284	0.04487061269770914	0.127003342897	1.0,0.0,1.0	0.316,0.617,NA	0.2
766	gene:Solyc08g076890.2	NA	8	+	60822433	60822589	60822625	60822634	60822337	60822364	60822706	60822769	766	32,101,48	94,291,154	49,14,42	255,45,123	305	158	0.04515829111566686	0.127725043518	0.15,0.152,0.139	0.091,0.139,0.15	0.02
2575	gene:Solyc08g076890.2	NA	8	+	60822304	60822433	60822433	60822634	60822030	60822247	60822706	60822769	2575	0,21,8	559,1614,772	5,0,29	1132,289,671	278	350	0.045594569777267856	0.12886569432	0.0,0.016,0.013	0.006,0.0,0.052	-0.01
4913	gene:Solyc01g056690.2	NA	1	-	55934690	55934758	55935825	55935992	55934346	55934570	55937142	55937260	4913	20,18,20	2,16,2	39,35,18	18,10,7	316	217	0.04621659750507484	0.130529305752	0.873,0.436,0.873	0.598,0.706,0.638	0.08
225	gene:Solyc08g076890.2	NA	8	+	60822304	60822412	60822457	60822508	60822030	60822247	60822583	60822769	225	0,21,7	0,0,0	5,0,27	6,0,3	257	200	0.046483239924372	0.131187525393	NA,1.0,1.0	0.393,NA,0.875	0.366
4371	gene:Solyc01g014850.2	NA	1	-	15592926	15593002	15595711	15596131	15586444	15587471	15597181	15597388	4371	65,108,88	3,1,5	182,128,71	6,1,3	569	225	0.04658687529458169	0.131385079351	0.895,0.977,0.874	0.923,0.981,0.903	-0.02
3691	gene:Solyc08g076890.2	NA	8	+	60822337	60822373	60822433	60822559	60822030	60822247	60822706	60822769	3691	0,0,0	2,0,4	1,0,0	2,0,0	185	275	0.04677925230975871	0.131832438328	0.0,NA,0.0	0.426,NA,NA	-0.426
3292	gene:Solyc08g076890.2	NA	8	+	60822313	60822379	60822433	60822541	60822030	60822232	60822706	60822769	3292	0,3,1	32,5,2	1,0,0	1,0,0	215	257	0.047196710286780165	0.132913013973	0.0,0.418,0.374	0.544,NA,NA	-0.28
4537	gene:Solyc01g100860.2	NA	1	-	90765534	90765605	90771042	90771135	90764992	90765112	90772164	90772325	4537	680,1026,729	1482,2648,1734	1589,785,615	3126,1407,1468	242	220	0.047632182839323786	0.134042727788	0.294,0.26,0.277	0.316,0.337,0.276	-0.033
3280	gene:Solyc08g076890.2	NA	8	+	60822304	60822307	60822337	60822412	60822030	60822247	60822484	60822586	3280	0,1,1	0,10,1	0,0,0	9,0,6	152	224	0.04789502970947231	0.134685375123	NA,0.128,0.596	0.0,NA,0.0	0.362
459	gene:Solyc08g076890.2	NA	8	+	60822304	60822373	60822457	60822565	60822030	60822247	60822706	60822769	459	0,15,8	0,0,2	5,0,26	6,0,0	218	257	0.0483616170580948	0.13580192396	NA,1.0,0.825	0.496,NA,1.0	0.164
4891	gene:Solyc03g110940.2	NA	3	+	61665025	61665150	61666731	61666842	61663785	61663914	61667061	61667170	4891	21,48,20	31,56,26	44,42,29	48,38,21	274	260	0.04835293082706945	0.13580192396	0.391,0.449,0.422	0.465,0.512,0.567	-0.094
2067	gene:Solyc08g076890.2	NA	8	+	60822364	60822517	60822541	60822694	60822030	60822241	60822748	60822769	2067	17,94,33	25,48,30	54,8,17	38,13,24	302	302	0.04852230787525147	0.136155269081	0.405,0.662,0.524	0.587,0.381,0.415	0.069
4301	gene:Solyc03g117420.2	NA	3	-	66568342	66568413	66569094	66569138	66567192	66567487	66569239	66569270	4301	6,2,4	78,143,91	17,4,3	280,242,64	193	220	0.04951921633176713	0.138852877955	0.081,0.016,0.048	0.065,0.018,0.051	0.004
4198	gene:Solyc07g006120.2	NA	7	+	978197	978343	978601	978709	977392	977512	978950	979016	4198	10,39,39	56,52,36	47,34,20	71,62,48	295	257	0.0501511292492926	0.140523895874	0.135,0.395,0.486	0.366,0.323,0.266	0.02
751	gene:Solyc08g076890.2	NA	8	+	60822337	60822385	60822433	60822559	60822030	60822247	60822706	60822769	751	0,1,0	2,0,4	1,0,0	2,0,0	197	275	0.05062654583554608	0.14175432834	0.0,1.0,0.0	0.411,NA,NA	-0.078
2407	gene:Solyc08g076890.2	NA	8	+	60822304	60822424	60822457	60822634	60822030	60822247	60822706	60822769	2407	0,19,8	484,1361,654	5,0,27	986,257,585	269	326	0.050753327241862184	0.142007518773	0.0,0.017,0.015	0.006,0.0,0.053	-0.009
40	gene:Solyc06g068670.2	NA	6	-	42569882	42569980	42570039	42570166	42569588	42569644	42570354	42570449	40	36,116,61	2,0,0	109,89,50	6,0,0	276	247	0.051110249947408	0.142903819824	0.942,1.0,1.0	0.942,1.0,1.0	0.0
2424	gene:Solyc08g076890.2	NA	8	+	60822364	60822484	60822583	60822643	60822030	60822241	60822706	60822769	2424	0,1,0	0,1,0	0,0,2	1,1,0	269	209	0.051241941794126424	0.143169545528	NA,0.437,NA	0.0,0.0,1.0	0.104
4412	gene:Solyc10g080130.1	NA	10	+	61518778	61518849	61519132	61519379	61518622	61518692	61519775	61519842	4412	144,242,123	33,41,16	283,101,111	59,39,21	220	396	0.05171183933270221	0.144379159709	0.887,0.914,0.933	0.896,0.823,0.905	0.037
4322	gene:Solyc03g083420.2	NA	3	+	53292706	53292794	53292866	53292947	53292510	53292617	53293743	53293820	4322	14,46,32	17,24,7	40,13,21	24,30,11	237	230	0.05188344268701224	0.144754805097	0.444,0.65,0.816	0.618,0.296,0.649	0.116
4538	gene:Solyc01g100860.2	NA	1	-	90765534	90765605	90771064	90771135	90764992	90765112	90772164	90772325	4538	677,1019,728	1482,2648,1734	1571,777,608	3126,1407,1468	220	220	0.05266524946807427	0.146831166611	0.314,0.278,0.296	0.334,0.356,0.293	-0.032
4144	gene:Solyc12g098620.1	NA	12	+	66067503	66067686	66067908	66067990	66067265	66067337	66068278	66068316	4144	59,136,68	65,107,84	177,166,57	169,132,70	332	231	0.052708084894049774	0.146845777173	0.387,0.469,0.36	0.422,0.467,0.362	-0.012
1602	gene:Solyc08g076890.2	NA	8	+	60822304	60822382	60822457	60822508	60822030	60822247	60822583	60822769	1602	0,16,6	0,0,0	5,0,26	6,0,3	227	200	0.05368776892105954	0.149468585464	NA,1.0,1.0	0.423,NA,0.884	0.347
626	gene:Solyc08g076890.2	NA	8	+	60822433	60822457	60822484	60822565	60822313	60822379	60822706	60822769	626	3,5,0	0,0,2	6,0,0	2,0,0	173	230	0.054138205448935196	0.150615263877	1.0,1.0,0.0	0.8,NA,NA	-0.133
4275	gene:Solyc07g039210.2	NA	7	-	45605868	45605956	45605973	45606005	45605690	45605784	45606309	45606610	4275	3,25,5	5,15,2	20,22,16	26,36,10	181	237	0.054510335682824	0.151542612937	0.44,0.686,0.766	0.502,0.445,0.677	0.089
3919	gene:Solyc11g069150.1	NA	11	-	53753960	53754068	53754446	53754476	53752703	53752753	53754675	53754740	3919	0,1,1	2,4,1	3,0,0	10,4,0	179	257	0.05686833496932765	0.157985573535	0.0,0.264,0.589	0.301,0.0,NA	0.134
616	gene:Solyc08g076890.2	NA	8	+	60822433	60822457	60822484	60822577	60822313	60822379	60822706	60822769	616	3,5,0	0,2,1	6,0,0	2,0,0	173	242	0.05749438687389585	0.159611282963	1.0,0.778,0.0	0.808,NA,NA	-0.215
2639	gene:Solyc08g076890.2	NA	8	+	60822304	60822484	60822484	60822643	60822030	60822247	60822706	60822769	2639	266,779,390	134,465,197	652,85,294	345,66,235	329	308	0.05805298174015005	0.161047547356	0.65,0.611,0.65	0.639,0.547,0.539	0.062
4406	gene:Solyc10g080130.1	NA	10	+	61518778	61518931	61519132	61519379	61518622	61518692	61519775	61519842	4406	150,253,137	33,41,16	292,114,117	59,39,21	302	396	0.05848067731226844	0.162118896793	0.856,0.89,0.918	0.866,0.793,0.88	0.042
4370	gene:Solyc01g014850.2	NA	1	-	15592926	15593002	15596070	15596131	15586444	15587471	15597181	15597388	4370	140,283,173	3,1,5	427,294,149	6,1,3	210	225	0.0593424991082318	0.164391348593	0.98,0.997,0.974	0.987,0.997,0.982	-0.005
635	gene:Solyc08g076890.2	NA	8	+	60822433	60822457	60822484	60822589	60822313	60822379	60822706	60822769	635	3,5,0	0,0,0	6,0,0	2,0,0	173	254	0.0608273712514273	0.168385338135	1.0,1.0,NA	0.815,NA,NA	0.185
2581	gene:Solyc08g076890.2	NA	8	+	60822304	60822433	60822457	60822634	60822030	60822247	60822706	60822769	2581	0,21,8	484,1361,654	5,0,29	986,257,585	278	326	0.06090344702665415	0.168476532639	0.0,0.018,0.014	0.006,0.0,0.055	-0.01
3307	gene:Solyc08g076890.2	NA	8	+	60822313	60822379	60822433	60822541	60822030	60822184	60822706	60822769	3307	0,1,1	0,10,2	1,0,0	1,0,2	215	257	0.061034657202585905	0.168720007808	NA,0.107,0.374	0.544,NA,0.0	-0.032
4168	gene:Solyc03g112050.2	NA	3	+	62588729	62588778	62588872	62588987	62588457	62588630	62589217	62589309	4168	22,45,26	197,348,248	47,33,33	364,230,162	198	264	0.06175342079568378	0.170586182198	0.13,0.147,0.123	0.147,0.161,0.214	-0.041
3736	gene:Solyc07g056030.2	NA	7	+	63936483	63936502	63936502	63936563	63935827	63935972	63937026	63937073	3736	23,35,21	0,5,0	40,24,23	9,0,0	168	210	0.061823543070155765	0.170659193804	1.0,0.897,1.0	0.847,1.0,1.0	0.017
4405	gene:Solyc10g080130.1	NA	10	+	61518778	61518876	61519132	61519379	61518622	61518692	61519775	61519842	4405	182,299,150	33,41,16	327,146,138	59,39,21	247	396	0.062432204522390726	0.172217648916	0.898,0.921,0.938	0.899,0.857,0.913	0.029
1974	gene:Solyc08g076890.2	NA	8	+	60822337	60822424	60822433	60822559	60822030	60822247	60822706	60822769	1974	0,0,1	2,0,4	1,0,0	2,0,0	236	275	0.06287046307205899	0.173304184022	0.0,NA,0.226	0.368,NA,NA	-0.255
786	gene:Solyc08g076890.2	NA	8	+	60822313	60822385	60822433	60822541	60822030	60822184	60822706	60822769	786	0,2,1	0,10,2	0,0,0	1,0,2	221	257	0.0630178362768214	0.173587918545	NA,0.189,0.368	0.0,NA,0.0	0.278
3144	gene:Solyc08g076890.2	NA	8	+	60822337	60822433	60822433	60822559	60822030	60822247	60822706	60822769	3144	0,1,1	2,0,4	1,0,0	2,0,0	245	275	0.06562901885762594	0.180653240069	0.0,1.0,0.219	0.359,NA,NA	0.047
4164	gene:Solyc10g044480.1	NA	10	+	26514983	26515078	26515415	26515789	26513695	26513830	26516658	26516932	4164	3,2,0	156,386,187	6,4,0	516,399,189	244	523	0.06734880281245773	0.185256636469	0.04,0.011,0.0	0.024,0.021,0.0	0.002
4407	gene:Solyc10g080130.1	NA	10	+	61518778	61518826	61519132	61519379	61518622	61518692	61519775	61519842	4407	199,342,183	33,41,16	383,150,178	59,39,21	197	396	0.06768398223692135	0.186047596494	0.924,0.944,0.958	0.929,0.885,0.945	0.022
4284	gene:Solyc03g120540.2	NA	3	+	68909341	68909455	68909662	68909798	68909200	68909260	68910002	68910119	4284	50,127,81	4,11,8	129,116,62	20,9,5	263	285	0.068214619365687	0.187374334207	0.931,0.926,0.916	0.875,0.933,0.931	0.011
4588	gene:Solyc11g019950.1	NA	11	-	9819543	9819635	9820887	9820982	9818636	9818730	9821064	9821179	4588	36,52,31	8,56,32	62,53,31	69,55,21	244	241	0.06995011779165164	0.192006437171	0.816,0.478,0.489	0.47,0.488,0.593	0.077
4404	gene:Solyc10g080130.1	NA	10	+	61518778	61518874	61519132	61519379	61518622	61518692	61519775	61519842	4404	145,240,126	33,41,16	292,105,111	59,39,21	245	396	0.07011446826491419	0.192187447749	0.877,0.904,0.927	0.889,0.813,0.895	0.037
4516	gene:Solyc12g005770.1	NA	12	-	422998	423220	423400	423607	422665	422884	426706	426833	4516	2,4,0	4,13,9	5,12,4	26,16,8	356	371	0.0700792076822947	0.192187447749	0.343,0.243,0.0	0.167,0.439,0.343	-0.121
2618	gene:Solyc08g076890.2	NA	8	+	60822304	60822484	60822484	60822643	60822030	60822247	60822694	60822769	2618	267,775,390	134,456,197	652,85,291	333,65,235	329	308	0.07031885211762086	0.192612507974	0.651,0.614,0.65	0.647,0.55,0.537	0.06
633	gene:Solyc08g076890.2	NA	8	+	60822433	60822457	60822484	60822625	60822313	60822379	60822706	60822769	633	3,5,0	0,2,0	6,0,0	2,0,0	173	290	0.07067684188519946	0.193457424249	1.0,0.807,NA	0.834,NA,NA	0.07
4805	gene:Solyc08g078250.2	NA	8	+	62074658	62074719	62074733	62074743	62074306	62074581	62076221	62076273	4805	37,151,48	11,8,12	149,188,66	23,14,6	210	159	0.07159311982435837	0.19582823952	0.718,0.935,0.752	0.831,0.91,0.893	-0.076
3076	gene:Solyc08g076890.2	NA	8	+	60822433	60822484	60822508	60822541	60822030	60822247	60822706	60822769	3076	0,1,2	0,5,1	2,0,1	2,0,0	200	182	0.0717358850301432	0.19608143242	NA,0.154,0.645	0.476,NA,1.0	-0.338
1363	gene:Solyc08g076890.2	NA	8	+	60822337	60822457	60822457	60822541	60822030	60822247	60822706	60822769	1363	3,4,0	0,4,2	5,0,6	4,0,0	269	233	0.07344793550943496	0.200620724545	1.0,0.464,0.0	0.52,NA,1.0	-0.272
4840	gene:Solyc05g014050.2	NA	5	-	7618944	7619046	7620140	7620226	7618329	7618440	7620376	7620487	4840	0,0,0	1,0,2	1,2,0	2,0,0	235	251	0.07412632996268895	0.202332246565	0.0,NA,0.0	0.348,1.0,NA	-0.674
4669	gene:Solyc10g084760.1	NA	10	-	64171277	64171335	64171905	64171929	64170866	64170941	64171998	64172067	4669	3,4,1	4,2,0	10,6,2	0,5,2	173	207	0.07427126080135336	0.202586274225	0.473,0.705,1.0	1.0,0.589,0.545	0.015
4133	gene:Solyc12g038400.1	NA	12	-	48111503	48111622	48113850	48114084	48111327	48111426	48114359	48114454	4133	60,96,77	345,476,390	119,85,43	744,272,236	383	268	0.07449633597165732	0.203058400771	0.108,0.124,0.121	0.101,0.179,0.113	-0.013
4038	gene:Solyc08g006600.2	NA	8	-	1193044	1193093	1194283	1194379	1190140	1190280	1194491	1194534	4038	7,10,14	7,18,3	11,10,2	22,6,4	245	198	0.07462659481929865	0.203271603462	0.447,0.31,0.79	0.288,0.574,0.288	0.132
4259	gene:Solyc09g092180.2	NA	9	+	71324944	71325008	71325169	71325271	71324026	71324129	71325371	71325436	4259	0,15,7	10,19,11	20,20,11	23,24,15	213	251	0.07513127106317842	0.204503654894	0.0,0.482,0.429	0.506,0.495,0.464	-0.185
3835	gene:Solyc04g049690.2	NA	4	-	43055656	43055758	43059026	43059249	43055255	43055528	43059522	43059663	3835	7,23,16	12,13,7	39,23,13	41,25,9	372	251	0.07557581203570052	0.205570419089	0.282,0.544,0.607	0.391,0.383,0.494	0.055
2583	gene:Solyc08g076890.2	NA	8	+	60822304	60822433	60822457	60822643	60822030	60822247	60822706	60822769	2583	0,21,8	559,1709,796	5,0,29	1222,300,757	278	335	0.07589507603672264	0.206295175365	0.0,0.015,0.012	0.005,0.0,0.044	-0.007
2404	gene:Solyc08g076890.2	NA	8	+	60822304	60822424	60822508	60822643	60822030	60822247	60822706	60822769	2404	0,19,8	0,6,0	5,0,27	6,1,6	269	284	0.07658921175927016	0.208037177421	NA,0.77,1.0	0.468,0.0,0.826	0.454
42	gene:Solyc03g078570.2	NA	3	-	51179972	51180084	51180300	51180389	51179283	51179374	51180666	51180737	42	70,132,85	179,267,196	204,187,63	508,300,173	238	261	0.07774965200888634	0.211042488358	0.3,0.352,0.322	0.306,0.406,0.285	-0.008
3349	gene:Solyc08g076890.2	NA	8	+	60822433	60822586	60822625	60822661	60822304	60822313	60822748	60822769	3349	30,81,32	0,2,4	70,7,34	0,0,0	302	185	0.07818097844775788	0.21206590404	1.0,0.961,0.831	1.0,1.0,1.0	-0.069
1740	gene:Solyc08g076890.2	NA	8	+	60822364	60822385	60822541	60822643	60822030	60822241	60822706	60822769	1740	0,1,0	0,3,0	0,0,0	6,1,0	170	251	0.07859656162909535	0.213045225346	NA,0.33,NA	0.0,0.0,NA	0.33
2721	gene:Solyc08g076890.2	NA	8	+	60822304	60822385	60822484	60822634	60822030	60822247	60822706	60822769	2721	0,16,6	59,117,55	5,0,26	109,23,63	230	299	0.07972844603976592	0.215963460632	0.0,0.151,0.124	0.056,0.0,0.349	-0.043
3948	gene:Solyc09g091440.2	NA	9	-	70723809	70723878	70724368	70724426	70723398	70723707	70724528	70724596	3948	146,194,140	38,116,41	294,165,102	73,68,43	207	218	0.08039555825397944	0.217619577644	0.802,0.638,0.782	0.809,0.719,0.714	-0.007
4452	gene:Solyc01g080270.2	NA	1	-	79504942	79505019	79505158	79505205	79497775	79497820	79505312	79505471	4452	1,1,0	38,72,42	2,5,0	95,68,17	196	226	0.0804983011376165	0.217746789642	0.029,0.016,0.0	0.024,0.078,0.0	-0.019
4074	gene:Solyc08g074610.1	NA	8	-	58720084	58720231	58726345	58726566	58719802	58720018	58730191	58730405	4074	4,11,8	8,13,15	18,25,12	35,19,10	370	296	0.08082684345010997	0.218484187208	0.286,0.404,0.299	0.291,0.513,0.49	-0.102
2409	gene:Solyc08g076890.2	NA	8	+	60822304	60822424	60822457	60822643	60822030	60822247	60822706	60822769	2409	0,19,8	559,1709,796	5,0,27	1222,300,757	269	335	0.08099245710073225	0.218780454658	0.0,0.014,0.012	0.005,0.0,0.043	-0.007
2558	gene:Solyc08g076890.2	NA	8	+	60822304	60822433	60822433	60822643	60822030	60822247	60822706	60822769	2558	0,21,8	634,1962,914	5,0,29	1368,332,843	278	359	0.08115993960768755	0.218930058085	0.0,0.014,0.011	0.005,0.0,0.043	-0.008
5124	gene:Solyc12g056300.1	NA	12	-	62246163	62246235	62246403	62246576	62245929	62246073	62247137	62247219	5124	0,2,0	1,5,1	2,0,0	9,6,0	322	221	0.08110458339488982	0.218930058085	0.0,0.215,0.0	0.132,0.0,NA	0.006
1109	gene:Solyc08g076890.2	NA	8	+	60822304	60822457	60822457	60822589	60822030	60822247	60822730	60822769	1109	33,44,13	0,0,5	84,11,31	3,0,0	302	281	0.08139648730286562	0.219416617947	1.0,1.0,0.708	0.963,1.0,1.0	-0.085
3660	gene:Solyc08g076890.2	NA	8	+	60822337	60822373	60822457	60822559	60822030	60822247	60822706	60822769	3660	0,0,0	2,0,0	1,0,0	3,0,0	185	251	0.08226305391765006	0.221599647312	0.0,NA,NA	0.311,NA,NA	-0.311
4678	gene:Solyc02g079060.2	NA	2	-	43689430	43689484	43689793	43689843	43689215	43689334	43690978	43691039	4678	0,0,0	3,2,6	1,2,1	2,9,0	199	203	0.08240654791335834	0.221680424345	0.0,0.0,0.0	0.338,0.185,1.0	-0.508
971	gene:Solyc08g076890.2	NA	8	+	60822475	60822499	60822499	60822607	60822313	60822358	60822694	60822769	971	2,0,0	2,0,0	5,0,0	46,0,0	173	257	0.08239423169796026	0.221680424345	0.598,NA,NA	0.139,NA,NA	0.459
4090	gene:Solyc11g018530.1	NA	11	-	8642907	8643081	8643355	8643423	8642707	8642812	8643512	8643694	4090	10,20,15	585,1197,730	12,0,0	417,343,180	217	323	0.08406420326831335	0.225984017871	0.025,0.024,0.03	0.041,0.0,0.0	0.013
4506	gene:Solyc06g019200.2	NA	6	-	18152775	18153002	18153053	18153111	18152504	18152555	18153190	18153300	4506	0,0,0	0,1,0	0,1,0	0,4,0	207	376	0.08436763038519081	0.226643716839	NA,0.0,NA	NA,0.312,NA	-0.312
3929	gene:Solyc08g059760.2	NA	8	-	45231832	45231954	45232375	45232428	45231391	45231458	45234151	45234235	3929	0,4,1	5,18,12	7,0,0	16,10,10	202	271	0.08552623955864246	0.229598276094	0.0,0.23,0.101	0.37,0.0,0.0	-0.013
4293	gene:Solyc02g069650.1	NA	2	-	39490076	39490158	39492291	39492426	39488032	39488112	39492835	39492921	4293	0,0,2	27,44,46	5,1,0	77,32,28	284	231	0.08577276804680124	0.230101945049	0.0,0.0,0.034	0.05,0.025,0.0	-0.014
4917	gene:Solyc05g050320.2	NA	5	+	60446816	60446982	60447030	60447118	60446594	60446692	60447533	60447885	4917	0,4,0	23,72,59	8,2,0	96,83,33	315	237	0.08762566394443067	0.234911354404	0.0,0.04,0.0	0.059,0.018,0.0	-0.012
4838	gene:Solyc01g106940.2	NA	1	+	94635932	94636017	94636608	94636692	94635405	94635623	94636933	94637284	4838	12,16,14	16,37,28	21,20,8	61,50,35	234	233	0.08845545497178722	0.236973255912	0.428,0.301,0.332	0.255,0.285,0.185	0.112
4362	gene:Solyc02g089220.2	NA	2	-	51096377	51096549	51096765	51096838	51094429	51094861	51097115	51097163	4362	17,40,14	63,114,88	36,26,11	100,77,52	222	321	0.08887001486667104	0.237920684078	0.281,0.337,0.187	0.342,0.328,0.234	-0.033
4976	gene:Solyc06g009660.2	NA	6	+	3609877	3609951	3611668	3611865	3609213	3609345	3612041	3612636	4976	0,2,0	9,6,4	2,0,0	10,9,0	223	346	0.09013113030355034	0.241131640387	0.0,0.341,0.0	0.237,0.0,NA	-0.005
3966	gene:Solyc03g114520.2	NA	3	+	64498113	64498233	64499254	64499350	64497796	64497854	64499435	64499574	3966	21,55,26	13,32,18	45,39,44	50,34,14	269	245	0.09153877804984646	0.244729956922	0.595,0.61,0.568	0.45,0.511,0.741	0.024
4690	gene:Solyc05g005620.2	NA	5	-	437775	437841	438138	438181	437392	437646	438412	438472	4690	0,0,0	6,6,0	1,2,0	8,3,1	192	215	0.09268631454215309	0.24762841628	0.0,0.0,NA	0.123,0.427,0.0	-0.183
4822	gene:Solyc11g072970.1	NA	11	-	56119747	56119813	56120379	56120454	56119416	56119499	56120535	56120616	4822	25,31,41	11,40,25	51,42,32	61,40,28	224	215	0.0932874773725089	0.249064174038	0.686,0.427,0.612	0.445,0.502,0.523	0.085
1460	gene:Solyc08g076890.2	NA	8	+	60822304	60822346	60822457	60822682	60822030	60822247	60822748	60822769	1460	0,14,5	1090,2743,1453	5,0,26	2111,555,1128	191	374	0.09431005819866975	0.251622327407	0.0,0.01,0.007	0.005,0.0,0.043	-0.01
3797	gene:Solyc01g097010.2	NA	1	+	87992000	87992210	87994972	87995055	87989542	87989795	87995548	87995697	3797	2,7,2	9,14,7	8,6,8	21,9,13	359	232	0.09474624603130005	0.252613540613	0.126,0.244,0.156	0.198,0.301,0.285	-0.086
1965	gene:Solyc08g076890.2	NA	8	+	60822337	60822424	60822433	60822484	60822030	60822247	60822706	60822769	1965	0,0,1	0,1,2	1,0,0	2,0,1	236	200	0.0954933040893512	0.254431681973	NA,0.0,0.298	0.298,NA,0.0	0.0
4676	gene:Solyc02g079060.2	NA	2	-	43689430	43689484	43689793	43689860	43689215	43689334	43690978	43691039	4676	0,0,0	3,2,6	1,2,1	2,9,0	216	203	0.09568365632280797	0.254753499127	0.0,0.0,0.0	0.32,0.173,1.0	-0.498
4962	gene:Solyc12g055930.1	NA	12	-	61922488	61922535	61922535	61922624	61922288	61922390	61922870	61922920	4962	19,53,30	29,35,23	51,33,18	34,44,16	238	196	0.09574453064991252	0.254753499127	0.35,0.555,0.518	0.553,0.382,0.481	0.002
2384	gene:Solyc08g076890.2	NA	8	+	60822304	60822424	60822433	60822643	60822030	60822247	60822706	60822769	2384	0,19,8	634,1962,914	5,0,27	1368,332,843	269	359	0.09659274664786616	0.256835444797	0.0,0.013,0.012	0.005,0.0,0.041	-0.007
1488	gene:Solyc08g076890.2	NA	8	+	60822304	60822346	60822433	60822682	60822030	60822247	60822748	60822769	1488	0,14,5	1165,2996,1571	5,0,26	2257,587,1214	191	398	0.09766142054800571	0.259323935187	0.0,0.01,0.007	0.005,0.0,0.043	-0.01
4576	gene:Solyc10g050540.1	NA	10	-	49993132	49993179	49993470	49993599	49992579	49992643	49995583	49995724	4576	22,49,10	8,14,7	65,35,18	23,6,9	278	196	0.09764292435420799	0.259323935187	0.66,0.712,0.502	0.666,0.804,0.585	-0.06
4169	gene:Solyc03g112050.2	NA	3	+	62588729	62588761	62588872	62588987	62588428	62588630	62589217	62589309	4169	19,33,25	197,348,248	30,22,25	364,230,162	181	264	0.09780467622657489	0.25952789765	0.123,0.122,0.128	0.107,0.122,0.184	-0.013
2410	gene:Solyc08g076890.2	NA	8	+	60822304	60822424	60822484	60822643	60822030	60822247	60822706	60822769	2410	0,19,8	134,465,197	5,0,27	345,66,235	269	308	0.09853944474355832	0.261300116204	0.0,0.045,0.044	0.016,0.0,0.116	-0.014
11	gene:Solyc07g063390.2	NA	7	-	65864214	65864296	65864371	65864455	65864045	65864133	65864522	65864581	11	0,1,0	0,1,1	2,3,0	1,0,0	233	231	0.10038078956680241	0.266002282258	NA,0.498,0.0	0.665,1.0,NA	-0.584
625	gene:Solyc08g076890.2	NA	8	+	60822433	60822457	60822457	60822559	60822313	60822379	60822706	60822769	625	3,5,0	2,3,3	6,0,0	5,0,16	173	251	0.10211888822600723	0.270424662651	0.685,0.707,0.0	0.635,NA,0.0	0.146
1571	gene:Solyc08g076890.2	NA	8	+	60822304	60822499	60822508	60822694	60822030	60822247	60822748	60822769	1571	306,893,485	536,1479,677	756,98,316	1274,248,539	344	335	0.10230402743229719	0.270620963812	0.357,0.37,0.411	0.366,0.278,0.363	0.044
3960	gene:Solyc07g039340.2	NA	7	-	47177443	47177815	47178145	47178389	47177063	47177357	47178821	47178935	3960	4,6,0	106,195,150	1,2,0	297,166,114	393	521	0.10233158309028662	0.270620963812	0.048,0.039,0.0	0.004,0.016,0.0	0.022
1355	gene:Solyc08g076890.2	NA	8	+	60822364	60822433	60822541	60822643	60822030	60822241	60822706	60822769	1355	0,1,1	0,3,0	0,0,0	6,1,0	218	251	0.10262085767970619	0.271202347833	NA,0.277,1.0	0.0,0.0,NA	0.639
5104	gene:Solyc01g087370.2	NA	1	-	82322628	82322699	82325821	82326024	82314087	82314163	82328213	82328315	5104	6,15,4	1,5,8	19,19,8	10,3,1	352	220	0.10312891300832507	0.272360739831	0.789,0.652,0.238	0.543,0.798,0.833	-0.165
2716	gene:Solyc08g076890.2	NA	8	+	60822304	60822385	60822433	60822484	60822030	60822247	60822706	60822769	2716	0,16,6	0,1,2	5,0,26	2,0,1	230	200	0.10324839914908815	0.272492058835	NA,0.933,0.723	0.685,NA,0.958	0.007
2201	gene:Solyc08g076890.2	NA	8	+	60822364	60822520	60822625	60822682	60822030	60822241	60822748	60822769	2201	26,143,65	0,0,7	81,11,18	0,0,0	305	206	0.1041233029176616	0.274430243722	1.0,1.0,0.862	1.0,1.0,1.0	-0.046
771	gene:Solyc08g076890.2	NA	8	+	60822313	60822385	60822541	60822643	60822030	60822163	60822706	60822769	771	0,1,0	0,3,0	0,0,0	2,1,0	221	251	0.10405883329014742	0.274430243722	NA,0.275,NA	0.0,0.0,NA	0.275
2876	gene:Solyc08g076890.2	NA	8	+	60822304	60822379	60822433	60822484	60822030	60822247	60822706	60822769	2876	0,15,6	0,1,2	6,0,26	2,0,1	224	200	0.10423126765714981	0.274529555947	NA,0.931,0.728	0.728,NA,0.959	-0.014
3774	gene:Solyc01g088370.2	NA	1	+	83139657	83139782	83139954	83140147	83139498	83139582	83140236	83140769	3774	408,715,483	474,959,658	1023,623,411	1356,1058,548	274	342	0.10483626174031425	0.275936953071	0.518,0.482,0.478	0.485,0.424,0.484	0.028
4768	gene:Solyc01g096710.2	NA	1	-	87730030	87730096	87730756	87730882	87728267	87728375	87731292	87731386	4768	7,15,3	13,36,24	30,20,10	68,47,24	275	215	0.10496499569164953	0.276089746243	0.296,0.246,0.089	0.256,0.25,0.246	-0.04
2924	gene:Solyc08g076890.2	NA	8	+	60822457	60822499	60822625	60822646	60822304	60822313	60822748	60822769	2924	3,2,0	1,2,4	1,0,0	0,0,0	191	170	0.10520537580167369	0.27635872289	0.728,0.471,0.0	1.0,NA,NA	-0.6
556	gene:Solyc08g076890.2	NA	8	+	60822433	60822457	60822508	60822643	60822337	60822373	60822706	60822769	556	3,2,1	0,5,0	3,0,1	7,1,0	173	284	0.10520876112081902	0.27635872289	1.0,0.396,1.0	0.413,0.0,1.0	0.328
71	gene:Solyc07g053970.2	NA	7	-	62374666	62374727	62376171	62376296	62374315	62374482	62377850	62377946	71	45,142,89	82,212,112	216,190,57	280,175,108	274	210	0.10617881506732067	0.278719389552	0.296,0.339,0.379	0.372,0.454,0.288	-0.033
2533	gene:Solyc08g076890.2	NA	8	+	60822364	60822457	60822457	60822565	60822030	60822241	60822706	60822769	2533	3,2,0	0,0,2	3,0,3	3,0,0	242	257	0.10693006155312104	0.280502901562	1.0,1.0,0.0	0.515,NA,1.0	-0.091
2062	gene:Solyc08g076890.2	NA	8	+	60822364	60822517	60822625	60822646	60822030	60822241	60822748	60822769	2062	17,94,33	1,0,4	54,8,17	0,0,0	302	170	0.10772358931240728	0.282394858963	0.905,1.0,0.823	1.0,1.0,1.0	-0.091
2743	gene:Solyc08g076890.2	NA	8	+	60822304	60822385	60822541	60822643	60822030	60822163	60822706	60822769	2743	0,1,0	0,3,0	2,0,0	2,1,0	230	251	0.10832858164802925	0.283790368824	NA,0.267,NA	0.522,0.0,NA	0.006
4024	gene:Solyc01g068000.2	NA	1	+	77053328	77053443	77054469	77054593	77051713	77052081	77055045	77055219	4024	0,1,0	0,1,2	2,3,0	6,0,0	264	273	0.10882900976534485	0.284910262831	NA,0.508,0.0	0.256,1.0,NA	-0.374
3679	gene:Solyc08g076890.2	NA	8	+	60822337	60822373	60822508	60822559	60822030	60822247	60822706	60822769	3679	0,0,0	1,3,0	1,0,0	3,0,6	185	200	0.1093505680426116	0.286083937558	0.0,0.0,NA	0.265,NA,0.0	-0.133
518	gene:Solyc08g076890.2	NA	8	+	60822304	60822373	60822484	60822508	60822030	60822247	60822583	60822769	518	0,15,6	0,0,0	5,0,48	3,0,3	218	173	0.10982757241301787	0.287139556791	NA,1.0,1.0	0.569,NA,0.927	0.252
4016	gene:Solyc01g111840.2	NA	1	+	98009671	98009758	98009829	98009910	98009503	98009579	98010225	98010258	4016	66,103,72	31,75,52	143,81,68	71,58,32	236	230	0.11182449752114533	0.29216487446	0.675,0.572,0.574	0.662,0.576,0.674	-0.03
3087	gene:Solyc08g076890.2	NA	8	+	60822433	60822484	60822484	60822643	60822337	60822364	60822706	60822769	3087	0,1,0	134,533,197	0,5,6	345,66,235	200	308	0.11301301711723544	0.295072757259	0.0,0.003,0.0	0.0,0.104,0.038	-0.046
1957	gene:Solyc08g076890.2	NA	8	+	60822337	60822424	60822508	60822586	60822030	60822247	60822706	60822769	1957	0,0,1	0,3,1	1,0,0	3,0,6	236	227	0.11325114569860308	0.295496977354	NA,0.0,0.49	0.243,NA,0.0	0.123
4618	gene:Solyc05g051680.2	NA	5	+	62076176	62076279	62076682	62076790	62075824	62075994	62077301	62077506	4618	7,9,23	4,7,7	50,14,16	33,14,13	252	257	0.11345739442090723	0.295640148504	0.641,0.567,0.77	0.607,0.505,0.557	0.103
5138	gene:Solyc07g065700.2	NA	7	-	67372085	67372284	67372416	67372467	67371732	67371816	67372860	67372889	5138	5,10,3	3,6,6	12,23,4	10,4,1	200	348	0.11344208830737607	0.295640148504	0.744,0.744,0.465	0.676,0.909,0.874	-0.169
1129	gene:Solyc08g076890.2	NA	8	+	60822304	60822457	60822508	60822643	60822030	60822247	60822706	60822769	1129	43,53,17	0,6,0	87,11,42	6,1,6	302	284	0.11714415957230065	0.304651480741	1.0,0.893,1.0	0.932,0.912,0.868	0.06
3720	gene:Solyc03g006190.2	NA	3	-	828087	828132	831143	831348	827854	827920	831890	832088	3720	44,63,45	0,4,3	102,46,41	2,0,2	354	194	0.11707146685403017	0.304651480741	1.0,0.896,0.892	0.965,1.0,0.918	-0.032
4977	gene:Solyc06g009660.2	NA	6	+	3609877	3609951	3611707	3611865	3609213	3609345	3612041	3612636	4977	0,2,0	4,3,2	2,0,0	1,2,0	223	307	0.117149647740092	0.304651480741	0.0,0.479,0.0	0.734,0.0,NA	-0.207
3967	gene:Solyc02g022930.2	NA	2	-	24434788	24434927	24436185	24436281	24430060	24430145	24437102	24437185	3967	11,59,29	4,11,6	61,28,16	6,0,7	245	288	0.11838193774981015	0.307651263374	0.764,0.863,0.85	0.923,1.0,0.729	-0.058
765	gene:Solyc08g076890.2	NA	8	+	60822433	60822589	60822625	60822643	60822337	60822364	60822706	60822769	765	32,101,48	219,577,294	49,14,42	462,84,227	305	167	0.11896302015739357	0.308955822297	0.074,0.087,0.082	0.055,0.084,0.092	0.004
5034	gene:Solyc11g008960.1	NA	11	-	3115365	3115430	3115891	3115957	3115079	3115223	3116044	3116116	5034	15,48,11	20,68,45	58,57,15	67,86,28	215	214	0.11960693779041398	0.310421726917	0.427,0.413,0.196	0.463,0.397,0.348	-0.057
4750	gene:Solyc03g083020.2	NA	3	+	52859903	52859962	52859997	52860102	52859069	52859104	52860746	52861035	4750	2,2,3	0,8,1	5,3,1	6,0,0	208	254	0.12110672816853223	0.314105498158	1.0,0.234,0.786	0.504,1.0,1.0	-0.161
4055	gene:Solyc05g051800.2	NA	5	+	62178585	62178671	62178987	62179131	62177597	62177718	62179237	62179346	4055	71,232,143	86,201,126	291,229,137	353,298,110	235	293	0.12134443392579569	0.31451317778	0.507,0.59,0.586	0.507,0.489,0.608	0.026
2577	gene:Solyc08g076890.2	NA	8	+	60822304	60822433	60822433	60822484	60822030	60822247	60822706	60822769	2577	0,21,8	0,1,2	5,0,29	2,0,1	278	200	0.12165123339369574	0.315099282252	NA,0.938,0.742	0.643,NA,0.954	0.041
3127	gene:Solyc08g076890.2	NA	8	+	60822337	60822433	60822508	60822586	60822030	60822247	60822706	60822769	3127	0,1,1	0,3,1	1,0,0	3,0,6	245	227	0.12190166577875368	0.315538705455	NA,0.236,0.481	0.236,NA,0.0	0.24
1942	gene:Solyc08g076890.2	NA	8	+	60822337	60822424	60822508	60822577	60822030	60822247	60822706	60822769	1942	0,0,1	0,6,1	1,0,0	4,0,6	236	218	0.12262877958638677	0.317006510266	NA,0.0,0.48	0.188,NA,0.0	0.146
2584	gene:Solyc08g076890.2	NA	8	+	60822304	60822433	60822484	60822643	60822030	60822247	60822706	60822769	2584	0,21,8	134,465,197	5,0,29	345,66,235	278	308	0.12263103866140403	0.317006510266	0.0,0.048,0.043	0.016,0.0,0.12	-0.015
4534	gene:Solyc01g100860.2	NA	1	-	90764992	90765112	90770528	90770648	90764651	90764770	90771064	90771135	4534	1115,1789,1353	1599,2400,1657	2202,1018,1175	3028,1019,1401	269	269	0.12294749526445788	0.317404439196	0.411,0.427,0.45	0.421,0.5,0.456	-0.03
4539	gene:Solyc09g018710.2	NA	9	-	16674834	16675042	16675818	16675902	16674283	16674369	16677395	16677482	4539	0,7,5	10,34,14	5,3,3	36,31,21	233	357	0.12287463308316028	0.317404439196	0.0,0.24,0.354	0.175,0.129,0.18	0.037
4960	gene:Solyc04g072880.2	NA	4	+	59836893	59837033	59837033	59837118	59835848	59835926	59837233	59837322	4960	7,8,7	13,32,21	15,13,7	21,22,24	289	234	0.12349505525921795	0.318607454321	0.304,0.168,0.213	0.366,0.324,0.191	-0.065
4992	gene:Solyc08g082420.2	NA	8	+	65233507	65233590	65234529	65234593	65233321	65233384	65234686	65234807	4992	14,35,21	12,40,23	40,46,19	32,39,8	232	213	0.1253012820185845	0.323053998392	0.517,0.445,0.456	0.534,0.52,0.686	-0.107
5073	gene:Solyc10g007770.2	NA	10	-	2000862	2000931	2001061	2001146	2000237	2000417	2001272	2002203	5073	95,222,117	126,225,123	179,144,99	249,201,111	234	218	0.1256313002954364	0.323691199838	0.413,0.479,0.47	0.401,0.4,0.454	0.036
3739	gene:Solyc08g083250.2	NA	8	+	65763605	65763697	65763771	65763845	65763314	65763538	65763919	65764042	3739	20,50,35	0,5,1	61,30,40	0,5,1	241	223	0.12591373578127085	0.324205044141	1.0,0.902,0.97	1.0,0.847,0.974	0.017
3784	gene:Solyc02g081880.2	NA	2	-	45660184	45660273	45660544	45660712	45660036	45660101	45661151	45661301	3784	62,159,96	173,413,243	150,97,74	460,303,199	317	238	0.12616603147107586	0.324640658054	0.212,0.224,0.229	0.197,0.194,0.218	0.019
4890	gene:Solyc03g110940.2	NA	3	+	61665025	61665150	61666731	61666967	61663785	61663914	61667061	61667170	4890	21,48,20	5,8,3	44,42,29	5,7,0	274	385	0.12635492215903665	0.32491265698	0.855,0.894,0.904	0.925,0.894,1.0	-0.055
3069	gene:Solyc08g076890.2	NA	8	+	60822433	60822484	60822508	60822634	60822030	60822247	60822706	60822769	3069	0,1,2	0,7,2	2,0,1	11,0,6	200	275	0.1269845502313793	0.326316877108	NA,0.164,0.579	0.2,NA,0.186	0.178
2627	gene:Solyc08g076890.2	NA	8	+	60822304	60822484	60822508	60822634	60822030	60822247	60822706	60822769	2627	266,779,390	0,7,2	652,85,294	11,0,6	329	275	0.1284943977513373	0.329979696	1.0,0.989,0.994	0.98,1.0,0.976	0.009
3348	gene:Solyc08g076890.2	NA	8	+	60822433	60822586	60822625	60822694	60822304	60822313	60822748	60822769	3348	30,81,32	0,2,4	70,7,34	0,0,0	302	218	0.12902345513062366	0.330903227669	1.0,0.967,0.852	1.0,1.0,1.0	-0.06
500	gene:Solyc08g076890.2	NA	8	+	60822304	60822373	60822457	60822607	60822030	60822247	60822694	60822769	500	0,15,6	6,15,8	5,0,26	11,3,6	218	299	0.12900804778058558	0.330903227669	0.0,0.578,0.507	0.384,0.0,0.856	-0.052
2403	gene:Solyc08g076890.2	NA	8	+	60822304	60822424	60822433	60822484	60822030	60822247	60822706	60822769	2403	0,19,8	0,1,2	5,0,27	2,0,1	269	200	0.1311813764031594	0.336216834797	NA,0.934,0.748	0.65,NA,0.953	0.039
3982	gene:Solyc01g103410.2	NA	1	-	92019146	92019327	92019327	92019410	92016130	92016273	92019572	92019658	3982	0,0,0	4,5,8	2,2,0	23,6,6	232	330	0.13150878132815716	0.336834950733	0.0,0.0,0.0	0.11,0.322,0.0	-0.144
3112	gene:Solyc08g076890.2	NA	8	+	60822337	60822433	60822508	60822577	60822030	60822247	60822706	60822769	3112	0,1,1	0,6,1	1,0,0	4,0,6	245	218	0.13196684963331262	0.33756549749	NA,0.129,0.471	0.182,NA,0.0	0.209
517	gene:Solyc08g076890.2	NA	8	+	60822304	60822373	60822457	60822508	60822030	60822247	60822583	60822769	517	0,15,6	0,0,0	5,0,48	6,0,3	218	200	0.13190544250162162	0.33756549749	NA,1.0,1.0	0.433,NA,0.936	0.316
3072	gene:Solyc08g076890.2	NA	8	+	60822433	60822484	60822508	60822565	60822030	60822247	60822706	60822769	3072	0,1,2	0,3,2	2,0,1	5,0,6	200	206	0.13316939691170254	0.340418628493	NA,0.256,0.507	0.292,NA,0.147	0.162
4932	gene:Solyc02g080420.2	NA	2	+	44646182	44646651	44647026	44647102	44644183	44644621	44649096	44649152	4932	557,1258,881	0,10,3	1743,1027,679	16,9,1	618	225	0.13421358444836143	0.342863479958	1.0,0.979,0.991	0.975,0.976,0.996	0.008
4377	gene:Solyc03g093840.1	NA	3	-	55519150	55519201	55519201	55519326	55518212	55518275	55519443	55519537	4377	9,12,2	6,26,18	23,7,5	13,31,17	274	200	0.13446812382669138	0.34328921024	0.523,0.252,0.075	0.564,0.141,0.177	-0.011
4195	gene:Solyc02g005180.2	NA	2	+	7138493	7138553	7138836	7138902	7137531	7137561	7138985	7139028	4195	0,4,1	14,30,12	0,0,0	25,12,4	209	215	0.1352123511483524	0.344963712335	0.0,0.121,0.079	0.0,0.0,0.0	0.067
4123	gene:Solyc11g072010.1	NA	11	-	55306238	55306326	55307069	55307123	55306047	55306140	55307943	55308059	4123	10,15,14	13,21,21	22,16,9	32,24,6	203	237	0.13721043612834125	0.349832874359	0.473,0.455,0.438	0.445,0.438,0.637	-0.051
4176	gene:Solyc08g083280.2	NA	8	+	65785227	65785289	65785369	65785465	65785065	65785141	65785559	65785721	4176	104,179,129	61,146,103	216,151,92	131,91,57	211	245	0.13784993107455834	0.351234070957	0.664,0.587,0.593	0.657,0.658,0.652	-0.041
3957	gene:Solyc04g064630.2	NA	4	-	55801674	55801794	55802210	55802490	55801104	55801528	55804255	55804351	3957	94,281,122	64,192,99	273,220,104	159,144,62	429	269	0.13894841476589145	0.353802156503	0.479,0.479,0.436	0.518,0.489,0.513	-0.042
3635	gene:Solyc08g076890.2	NA	8	+	60822337	60822373	60822433	60822565	60822030	60822247	60822694	60822769	3635	0,0,0	7,2,4	1,0,0	2,0,0	185	281	0.13941750997977267	0.354534371081	0.0,0.0,0.0	0.432,NA,NA	-0.432
4146	gene:Solyc07g064980.2	NA	7	+	66924964	66925040	66925242	66925372	66924323	66924433	66926519	66927601	4146	17,38,25	7,2,5	37,34,15	10,2,0	225	279	0.13935664479212362	0.354534371081	0.751,0.959,0.861	0.821,0.955,1.0	-0.068
1376	gene:Solyc08g076890.2	NA	8	+	60822337	60822457	60822508	60822565	60822030	60822247	60822706	60822769	1376	3,4,0	0,3,2	5,0,6	5,0,6	269	206	0.14038929940088238	0.356593722236	1.0,0.505,0.0	0.434,NA,0.434	0.068
575	gene:Solyc08g076890.2	NA	8	+	60822433	60822457	60822457	60822577	60822030	60822247	60822706	60822769	575	3,2,0	2,3,2	3,0,0	8,0,0	173	269	0.14040991930326932	0.356593722236	0.7,0.509,0.0	0.368,NA,NA	0.035
479	gene:Solyc08g076890.2	NA	8	+	60822304	60822373	60822433	60822484	60822030	60822247	60822706	60822769	479	0,15,8	0,1,2	5,0,26	2,0,1	218	200	0.14102208562907786	0.357915702708	NA,0.932,0.786	0.696,NA,0.96	0.031
1123	gene:Solyc08g076890.2	NA	8	+	60822304	60822457	60822508	60822565	60822030	60822247	60822706	60822769	1123	43,53,17	0,3,2	87,11,42	5,0,6	302	206	0.14133951395284594	0.358488403571	1.0,0.923,0.853	0.922,1.0,0.827	0.009
3580	gene:Solyc08g076890.2	NA	8	+	60822433	60822499	60822508	60822661	60822364	60822373	60822748	60822769	3580	0,2,3	26,66,29	4,0,4	32,16,31	215	302	0.14150408487400007	0.358600414847	0.0,0.041,0.127	0.149,0.0,0.153	-0.045
4785	gene:Solyc01g108400.2	NA	1	+	95740041	95740154	95741009	95741117	95739668	95739965	95741238	95741301	4785	57,65,53	11,40,16	100,68,52	44,38,15	262	257	0.14156729126835277	0.358600414847	0.836,0.614,0.765	0.69,0.637,0.773	0.038
118	gene:Solyc08g076890.2	NA	8	+	60822457	60822607	60822625	60822661	60822030	60822241	60822748	60822769	118	1,15,8	0,0,4	8,3,8	0,0,0	299	185	0.14223732642549308	0.360064158793	1.0,1.0,0.553	1.0,1.0,1.0	-0.149
4323	gene:Solyc03g083420.2	NA	3	+	53292706	53292794	53292866	53292939	53292510	53292617	53293743	53293820	4323	14,46,32	0,1,0	40,13,21	0,3,0	237	222	0.14347630293215172	0.362965310397	1.0,0.977,1.0	1.0,0.802,1.0	0.058
344	gene:Solyc08g076890.2	NA	8	+	60822304	60822364	60822484	60822634	60822030	60822247	60822748	60822769	344	0,14,5	28,112,49	5,0,26	110,23,63	209	299	0.14364722147559725	0.363162490022	0.0,0.152,0.127	0.061,0.0,0.371	-0.051
4288	gene:Solyc01g034150.2	NA	1	-	36255080	36255155	36255432	36255489	36251783	36251820	36256428	36256568	4288	0,3,0	2,0,0	2,2,0	4,4,6	206	224	0.1445508496474738	0.365210620131	0.0,1.0,NA	0.352,0.352,0.0	0.265
116	gene:Solyc08g076890.2	NA	8	+	60822457	60822607	60822625	60822643	60822030	60822241	60822694	60822769	116	6,15,8	0,0,4	8,3,8	0,0,0	299	167	0.1449636072755833	0.366016709773	1.0,1.0,0.528	1.0,1.0,1.0	-0.157
1901	gene:Solyc08g076890.2	NA	8	+	60822484	60822559	60822583	60822634	60822313	60822382	60822706	60822769	1901	56,21,0	0,1,0	20,0,77	2,0,0	224	200	0.14545360590722833	0.366800033086	1.0,0.949,NA	0.899,NA,1.0	0.025
5021	gene:Solyc04g071120.2	NA	4	-	58035025	58035136	58036124	58036197	58031356	58031407	58036923	58037034	5021	4,25,6	6,23,12	41,25,10	40,18,2	222	260	0.14546166186659285	0.366800033086	0.438,0.56,0.369	0.546,0.619,0.854	-0.217
1482	gene:Solyc08g076890.2	NA	8	+	60822304	60822346	60822484	60822634	60822030	60822247	60822748	60822769	1482	0,14,5	28,112,49	5,0,26	110,23,63	191	299	0.14959222812696754	0.37697241488	0.0,0.164,0.138	0.066,0.0,0.392	-0.052
4347	gene:Solyc04g015970.2	NA	4	+	6527997	6528065	6528123	6528208	6526708	6526887	6528766	6528850	4347	22,36,16	31,52,39	30,18,18	96,24,31	217	234	0.1507647706153442	0.37968226565	0.434,0.427,0.307	0.252,0.447,0.385	0.028
5125	gene:Solyc12g056300.1	NA	12	-	62246163	62246235	62246403	62246542	62245929	62246073	62247137	62247219	5125	10,14,11	1,5,1	23,17,6	9,6,0	288	221	0.15204450186292975	0.382658391931	0.885,0.682,0.894	0.662,0.685,1.0	0.038
2055	gene:Solyc08g076890.2	NA	8	+	60822364	60822517	60822583	60822634	60822030	60822241	60822748	60822769	2055	17,94,33	0,0,0	54,8,17	5,0,0	302	200	0.15276429585259085	0.38422236935	1.0,1.0,1.0	0.877,1.0,1.0	0.041
4892	gene:Solyc08g016010.2	NA	8	-	6577093	6577238	6577238	6577300	6576765	6576955	6577813	6577905	4892	0,0,0	77,182,77	5,2,1	152,106,64	211	294	0.15496584822975018	0.389508753659	0.0,0.0,0.0	0.044,0.026,0.021	-0.03
3823	gene:Solyc06g051780.2	NA	6	+	35452648	35452807	35455267	35455398	35443617	35443653	35455561	35455672	3823	2,1,2	31,74,31	10,5,0	103,122,51	308	280	0.1571011053788346	0.394621811968	0.055,0.012,0.055	0.081,0.036,0.0	0.002
4036	gene:Solyc08g006600.2	NA	8	-	1193044	1193090	1194283	1194387	1190140	1190280	1194491	1194534	4036	29,26,25	4,9,3	40,31,10	12,1,3	253	195	0.15740241696539997	0.395124576264	0.848,0.69,0.865	0.72,0.96,0.72	0.001
4031	gene:Solyc09g091850.2	NA	9	-	71058756	71058818	71059918	71059991	71056692	71057872	71060081	71060149	4031	18,43,25	43,83,51	65,52,14	93,70,42	222	211	0.16307671638111218	0.409105750921	0.285,0.33,0.318	0.399,0.414,0.241	-0.04
5013	gene:Solyc04g082420.2	NA	4	-	66082917	66082977	66083060	66083136	66082510	66082837	66083238	66084327	5013	4,0,4	0,7,2	3,1,0	3,2,2	225	209	0.16461687587583357	0.412704439776	1.0,0.0,0.65	0.482,0.317,0.0	0.284
4924	gene:Solyc09g055920.2	NA	9	-	46175478	46175694	46175843	46175900	46173417	46174347	46175984	46176098	4924	1,6,0	3,18,6	5,2,2	32,9,12	206	365	0.16506562007810893	0.413564023108	0.371,0.371,0.0	0.217,0.283,0.228	0.005
642	gene:Solyc08g076890.2	NA	8	+	60822433	60822457	60822457	60822565	60822304	60822313	60822706	60822769	642	3,2,0	4,8,2	2,0,0	10,0,0	173	257	0.1663941620410967	0.416625382649	0.527,0.271,0.0	0.229,NA,NA	0.037
120	gene:Solyc08g076890.2	NA	8	+	60822457	60822607	60822625	60822694	60822030	60822241	60822748	60822769	120	1,15,8	0,0,4	8,3,8	0,0,0	299	218	0.1678414236455653	0.419979885176	1.0,1.0,0.593	1.0,1.0,1.0	-0.136
4546	gene:Solyc06g007700.2	NA	6	-	1686152	1686208	1687120	1687308	1685816	1686053	1687658	1687801	4546	0,9,4	10,8,12	12,6,0	15,15,2	337	205	0.17093417990763377	0.427444882663	0.0,0.406,0.169	0.327,0.196,0.0	0.017
917	gene:Solyc08g076890.2	NA	8	+	60822364	60822541	60822541	60822694	60822030	60822241	60822748	60822769	917	208,679,427	25,48,30	546,86,274	38,13,24	326	302	0.17162774976061276	0.428904664469	0.885,0.929,0.93	0.93,0.86,0.914	0.013
1526	gene:Solyc08g076890.2	NA	8	+	60822475	60822484	60822499	60822643	60822313	60822358	60822706	60822769	1526	2,0,0	0,3,0	0,0,0	49,1,0	158	293	0.17199691084857305	0.429552387324	1.0,0.0,NA	0.0,0.0,NA	0.5
646	gene:Solyc08g076890.2	NA	8	+	60822433	60822457	60822457	60822589	60822304	60822313	60822706	60822769	646	3,2,0	5,9,0	2,0,0	12,0,0	173	281	0.1727417285888787	0.431136863814	0.494,0.265,NA	0.213,NA,NA	0.167
4663	gene:Solyc11g012900.1	NA	11	-	5685619	5685719	5687380	5687447	5684908	5685072	5690117	5690254	4663	36,114,31	58,141,50	122,88,37	189,136,81	216	249	0.17312015222994911	0.431805437171	0.417,0.482,0.417	0.427,0.427,0.345	0.039
1131	gene:Solyc08g076890.2	NA	8	+	60822304	60822457	60822484	60822577	60822030	60822247	60822706	60822769	1131	43,53,17	0,2,1	87,11,42	2,0,0	302	242	0.17361034285622035	0.432701425407	1.0,0.955,0.932	0.972,1.0,1.0	-0.028
4605	gene:Solyc11g017040.1	NA	11	+	7840547	7840670	7842411	7842822	7838334	7838425	7843688	7844282	4605	20,67,26	80,215,98	101,92,54	317,265,132	272	560	0.17370093062939324	0.432701425407	0.34,0.391,0.353	0.396,0.417,0.457	-0.062
3944	gene:Solyc07g052570.2	NA	7	-	61058471	61058614	61058653	61058711	61057358	61057446	61058862	61058923	3944	2,2,0	11,35,23	6,2,0	64,33,31	207	292	0.17521267749740999	0.436159270795	0.204,0.075,0.0	0.117,0.079,0.0	0.028
3997	gene:Solyc03g007480.2	NA	3	+	2055177	2055236	2055289	2055508	2053632	2053951	2055819	2055919	3997	50,103,80	4,8,9	122,79,71	11,5,10	208	368	0.17531235410872142	0.436159270795	0.957,0.958,0.94	0.952,0.965,0.926	0.004
4286	gene:Solyc03g120540.2	NA	3	+	68909360	68909455	68909662	68909798	68909200	68909260	68910002	68910119	4286	2,0,2	4,11,8	1,0,0	20,9,5	244	285	0.17580651479763815	0.437110278039	0.369,0.0,0.226	0.055,0.0,0.0	0.18
4276	gene:Solyc07g055020.2	NA	7	+	63172268	63172345	63172652	63172679	63172125	63172198	63175275	63175330	4276	4,7,9	1,6,3	15,5,6	6,1,0	226	176	0.17678013925463693	0.439251414713	0.757,0.476,0.7	0.661,0.796,1.0	-0.175
1124	gene:Solyc08g076890.2	NA	8	+	60822304	60822457	60822508	60822586	60822030	60822247	60822706	60822769	1124	43,53,17	0,3,1	87,11,42	3,0,6	302	227	0.17796127990465613	0.441905123527	1.0,0.93,0.927	0.956,1.0,0.84	0.02
2462	gene:Solyc08g076890.2	NA	8	+	60822457	60822577	60822625	60822634	60822313	60822400	60822706	60822769	2462	2,12,5	0,0,0	5,0,0	1,0,0	269	158	0.17904604517068481	0.444034192023	1.0,1.0,1.0	0.746,NA,NA	0.254
4671	gene:Solyc10g084760.1	NA	10	-	64171277	64171335	64171683	64171929	64170866	64170941	64171998	64172067	4671	10,26,15	4,2,0	36,46,5	0,5,2	395	207	0.1789846912731387	0.444034192023	0.567,0.872,1.0	1.0,0.828,0.567	0.015
4449	gene:Solyc12g098830.1	NA	12	-	66210582	66210713	66211154	66211289	66210250	66210313	66212220	66212384	4449	56,99,60	30,85,44	144,77,38	84,71,40	284	280	0.1796271277299798	0.445192614793	0.648,0.535,0.573	0.628,0.517,0.484	0.042
4236	gene:Solyc02g084700.2	NA	2	-	47809074	47809158	47811201	47811230	47808787	47808991	47811752	47811827	4236	0,0,0	0,0,5	0,0,1	6,1,2	178	233	0.1797520672359617	0.445219768309	NA,NA,0.0	0.0,0.0,0.396	-0.132
3824	gene:Solyc06g051780.2	NA	6	+	35452648	35452807	35455269	35455398	35443617	35443653	35455561	35455672	3824	2,1,2	15,43,18	10,5,0	68,67,23	308	278	0.1820398018771181	0.450331996105	0.107,0.021,0.091	0.117,0.063,0.0	0.013
5014	gene:Solyc04g082420.2	NA	4	-	66082917	66082991	66083060	66083136	66082510	66082837	66083238	66084327	5014	4,0,4	0,3,5	3,1,0	1,2,2	225	223	0.18204665177914528	0.450331996105	1.0,0.0,0.442	0.748,0.331,0.0	0.121
70	gene:Solyc07g053970.2	NA	7	-	62374666	62374695	62376171	62376296	62374315	62374482	62377850	62377946	70	45,142,89	55,152,82	216,190,57	217,117,73	274	178	0.18304242858979913	0.452508687387	0.347,0.378,0.414	0.393,0.513,0.337	-0.035
2170	gene:Solyc08g076890.2	NA	8	+	60822304	60822427	60822457	60822487	60822030	60822247	60822541	60822769	2170	2,19,7	0,0,0	5,0,27	3,0,0	272	179	0.18512929658109528	0.456830910391	1.0,1.0,1.0	0.523,NA,1.0	0.238
322	gene:Solyc08g076890.2	NA	8	+	60822304	60822364	60822457	60822682	60822030	60822247	60822748	60822769	322	0,14,5	1090,2743,1453	5,0,26	2111,555,1128	209	374	0.18514166184039543	0.456830910391	0.0,0.009,0.006	0.004,0.0,0.04	-0.01
4345	gene:Solyc04g015970.2	NA	4	+	6527997	6528045	6528123	6528208	6526708	6526887	6528766	6528850	4345	13,29,10	31,52,39	17,14,14	96,24,31	197	234	0.18493491887745084	0.456830910391	0.332,0.398,0.233	0.174,0.409,0.349	0.01
4410	gene:Solyc10g080130.1	NA	10	+	61518778	61518816	61519798	61519849	61518622	61518692	61520179	61520255	4410	120,207,103	5,8,4	253,85,91	11,9,4	187	200	0.18729693333647024	0.461857210614	0.963,0.965,0.965	0.961,0.91,0.961	0.02
4595	gene:Solyc12g088920.1	NA	12	-	64107212	64107320	64108720	64108794	64106471	64106810	64108929	64109129	4595	0,2,1	16,25,9	0,4,0	7,7,2	223	257	0.18783851063015605	0.462900455849	0.0,0.084,0.114	0.0,0.397,0.0	-0.066
2971	gene:Solyc08g076890.2	NA	8	+	60822457	60822499	60822508	60822586	60822313	60822379	60822694	60822769	2971	0,2,2	0,0,1	7,0,14	0,0,0	191	227	0.18822100827724658	0.463550604244	NA,1.0,0.704	1.0,NA,1.0	-0.148
4919	gene:Solyc01g100360.2	NA	1	-	90417214	90417270	90417429	90417495	90416684	90417062	90417575	90417647	4919	7,6,2	0,3,4	6,3,2	5,0,0	215	205	0.19093563350337941	0.469939876789	1.0,0.656,0.323	0.534,1.0,1.0	-0.185
4189	gene:Solyc07g022790.2	NA	7	+	21623932	21623986	21624616	21624662	21622570	21622719	21624764	21625035	4189	2,0,6	36,54,49	4,0,0	51,44,22	203	195	0.19125270833705169	0.470423853126	0.051,0.0,0.105	0.07,0.0,0.0	0.029
4894	gene:Solyc08g016010.2	NA	8	-	6577093	6577238	6577238	6577311	6576765	6576955	6577813	6577905	4894	71,138,98	77,182,77	206,97,63	152,106,64	222	294	0.1921169508459687	0.472252240406	0.55,0.501,0.628	0.642,0.548,0.566	-0.026
350	gene:Solyc08g076890.2	NA	8	+	60822304	60822364	60822433	60822682	60822030	60822247	60822748	60822769	350	0,14,5	1165,2996,1571	5,0,26	2257,587,1214	209	398	0.1926788226700534	0.473335522861	0.0,0.009,0.006	0.004,0.0,0.039	-0.009
4718	gene:Solyc07g007970.2	NA	7	+	2661354	2661581	2662286	2662347	2660219	2660560	2664054	2664165	4718	29,29,23	0,6,0	43,64,32	3,1,0	376	210	0.1934023843391814	0.474814401778	1.0,0.73,1.0	0.889,0.973,1.0	-0.044
4679	gene:Solyc02g079060.2	NA	2	-	43689430	43689484	43690065	43690249	43689215	43689334	43690978	43691039	4679	7,8,8	3,2,6	9,5,3	2,9,0	333	203	0.19647041700023501	0.481741022475	0.587,0.709,0.448	0.733,0.253,1.0	-0.081
5076	gene:Solyc07g016200.2	NA	7	-	6444541	6444615	6445446	6445558	6443775	6443850	6447447	6447520	5076	680,1162,899	398,634,511	1933,1023,646	809,473,438	261	223	0.19635300537133304	0.481741022475	0.593,0.61,0.601	0.671,0.649,0.558	-0.025
2408	gene:Solyc08g076890.2	NA	8	+	60822304	60822424	60822484	60822634	60822030	60822247	60822706	60822769	2408	0,19,8	59,117,55	5,0,27	109,23,63	269	299	0.1967182259321292	0.482046041713	0.0,0.153,0.139	0.049,0.0,0.323	-0.027
1452	gene:Solyc08g076890.2	NA	8	+	60822304	60822346	60822457	60822694	60822030	60822247	60822748	60822769	1452	0,14,5	1230,3164,1666	5,0,26	2404,647,1292	191	386	0.20246025135354592	0.495805480744	0.0,0.009,0.006	0.004,0.0,0.039	-0.009
3930	gene:Solyc08g059760.2	NA	8	-	45231832	45231954	45234151	45234235	45231391	45231458	45234600	45234697	3930	3,3,3	5,16,9	6,6,1	10,5,10	233	271	0.2027054300230423	0.496094868214	0.411,0.179,0.279	0.411,0.583,0.104	-0.076
1871	gene:Solyc08g076890.2	NA	8	+	60822313	60822457	60822541	60822634	60822030	60822163	60822706	60822769	1871	9,21,7	0,1,0	15,0,11	3,0,0	293	242	0.20388729766749955	0.498674880832	1.0,0.945,1.0	0.805,NA,1.0	0.079
72	gene:Solyc07g053970.2	NA	7	-	62374669	62374727	62376171	62376296	62374315	62374482	62377850	62377946	72	45,142,89	5,0,0	216,190,57	1,3,0	274	207	0.20406839791948245	0.498805483275	0.872,1.0,1.0	0.994,0.98,1.0	-0.034
5120	gene:Solyc03g121230.2	NA	3	+	69382538	69382674	69382786	69382858	69381897	69382370	69383065	69383137	5120	56,138,106	63,196,87	274,194,128	397,247,145	285	221	0.20590021480376539	0.502968254549	0.408,0.353,0.486	0.349,0.379,0.406	0.038
4299	gene:Solyc03g117420.2	NA	3	-	66568342	66568413	66569099	66569138	66567192	66567487	66569239	66569270	4299	6,1,0	78,143,91	10,1,3	280,242,64	188	220	0.20769490435897572	0.507035185266	0.083,0.008,0.0	0.04,0.005,0.052	-0.002
4281	gene:Solyc01g073930.2	NA	1	+	81268113	81268299	81269562	81269627	81267274	81267415	81269714	81269814	4281	8,20,11	4,8,2	16,18,17	6,2,3	335	214	0.20919592012034222	0.510380552149	0.561,0.615,0.778	0.63,0.852,0.784	-0.104
5023	gene:Solyc06g050310.2	NA	6	-	32922821	32922895	32924051	32924106	32922317	32922401	32925115	32925220	5023	1,16,8	11,19,12	13,20,5	33,42,22	204	223	0.21042469727968574	0.513057969772	0.09,0.479,0.422	0.301,0.342,0.199	0.05
1561	gene:Solyc08g076890.2	NA	8	+	60822304	60822499	60822508	60822634	60822030	60822247	60822706	60822769	1561	306,898,487	0,7,2	756,98,316	11,0,6	344	275	0.21134147465130868	0.514971802862	1.0,0.99,0.995	0.982,1.0,0.977	0.009
4969	gene:Solyc03g083610.2	NA	3	+	53564049	53564112	53564229	53564284	53563894	53563969	53565356	53565474	4969	30,54,31	18,33,11	48,49,19	29,26,13	212	204	0.21413709490438235	0.521458536594	0.616,0.612,0.731	0.614,0.645,0.584	0.039
136	gene:Solyc08g076890.2	NA	8	+	60822457	60822484	60822508	60822586	60822364	60822379	60822694	60822769	136	0,2,2	0,0,1	2,0,14	0,0,0	176	227	0.21506483008262828	0.523391418257	NA,1.0,0.721	1.0,NA,1.0	-0.139
4509	gene:Solyc01g028930.2	NA	1	-	39929007	39929052	39929587	39929638	39928117	39928210	39929845	39929917	4509	21,71,32	6,30,6	85,62,28	45,25,8	200	194	0.21628703919387313	0.526038091589	0.772,0.697,0.838	0.647,0.706,0.772	0.061
2548	gene:Solyc08g076890.2	NA	8	+	60822364	60822457	60822457	60822559	60822304	60822313	60822706	60822769	2548	3,2,0	6,8,0	9,0,3	7,0,0	242	251	0.21679413431231537	0.526943303437	0.341,0.206,NA	0.571,NA,1.0	-0.512
2976	gene:Solyc08g076890.2	NA	8	+	60822457	60822499	60822508	60822607	60822313	60822379	60822748	60822769	2976	0,2,2	0,0,1	2,0,14	0,0,0	191	248	0.21743646913922574	0.528175900782	NA,1.0,0.722	1.0,NA,1.0	-0.139
3732	gene:Solyc03g006190.2	NA	3	-	827859	827920	828087	828132	827674	827686	831890	832088	3732	0,4,0	6,18,6	0,0,0	11,14,9	194	210	0.2178842575296123	0.528934686085	0.0,0.194,0.0	0.0,0.0,0.0	0.065
2363	gene:Solyc08g076890.2	NA	8	+	60822313	60822319	60822457	60822607	60822030	60822232	60822694	60822769	2363	0,2,1	6,15,8	0,0,0	8,30,21	155	299	0.22075868903743	0.535579776013	0.0,0.205,0.194	0.0,0.0,0.0	0.133
4268	gene:Solyc01g067720.2	NA	1	-	76662607	76662659	76663034	76663123	76662395	76662457	76663242	76663454	4268	4,2,0	5,4,13	3,0,1	14,8,0	238	201	0.22305255916441613	0.540808998198	0.403,0.297,0.0	0.153,0.0,1.0	-0.151
1949	gene:Solyc08g076890.2	NA	8	+	60822337	60822424	60822508	60822634	60822030	60822247	60822706	60822769	1949	0,0,1	0,7,2	1,0,0	11,0,6	236	275	0.22333689497100584	0.541162476276	NA,0.0,0.368	0.096,NA,0.0	0.136
4076	gene:Solyc05g005840.2	NA	5	+	658912	659026	659405	659626	658355	658425	660258	660410	4076	6,15,2	26,69,20	16,12,6	93,81,30	263	370	0.22385569672957104	0.542083292886	0.245,0.234,0.123	0.195,0.172,0.22	0.005
3922	gene:Solyc11g069150.1	NA	11	-	53753960	53754002	53754391	53754593	53752703	53752753	53754675	53754740	3922	0,0,1	0,9,2	0,1,0	1,3,0	351	191	0.22453772007199652	0.543316412359	NA,0.0,0.214	0.0,0.154,NA	0.03
4991	gene:Solyc02g069580.2	NA	2	-	39431508	39431600	39431847	39431878	39431088	39431253	39432023	39432077	4991	7,26,17	1,1,2	11,13,16	0,5,0	180	241	0.22464311468524056	0.543316412359	0.904,0.972,0.919	1.0,0.777,1.0	0.006
4883	gene:Solyc03g110940.2	NA	3	+	61665030	61665150	61666731	61666842	61663785	61663914	61667061	61667170	4883	1,1,7	31,56,26	4,2,3	48,38,21	269	260	0.22770837342046946	0.550389174864	0.03,0.017,0.206	0.075,0.048,0.121	0.003
4854	gene:Solyc09g065120.2	NA	9	-	62989731	62989823	62990874	62990964	62988961	62989045	62991079	62991159	4854	14,29,17	21,33,27	27,40,18	71,51,22	239	241	0.22980932132629034	0.555123815152	0.402,0.47,0.388	0.277,0.442,0.452	0.03
2582	gene:Solyc08g076890.2	NA	8	+	60822304	60822433	60822484	60822634	60822030	60822247	60822706	60822769	2582	0,21,8	59,117,55	5,0,29	109,23,63	278	299	0.23013413792436904	0.555564859538	0.0,0.162,0.135	0.047,0.0,0.331	-0.027
2440	gene:Solyc08g076890.2	NA	8	+	60822364	60822484	60822541	60822565	60822030	60822241	60822694	60822769	2440	1,0,0	1,1,0	0,0,0	2,0,0	269	173	0.23037090079268308	0.555792920628	0.391,0.0,NA	0.0,NA,NA	0.196
2332	gene:Solyc08g076890.2	NA	8	+	60822337	60822364	60822508	60822646	60822030	60822247	60822748	60822769	2332	0,0,0	5,3,0	1,0,0	20,0,25	176	287	0.23226577625970463	0.560018593871	0.0,0.0,NA	0.075,NA,0.0	-0.037
4336	gene:Solyc12g008650.1	NA	12	-	2027284	2027489	2027940	2028022	2026864	2026977	2028150	2028292	4336	68,217,95	163,489,251	276,193,99	589,457,216	231	354	0.23346478666689535	0.562562280519	0.39,0.405,0.367	0.418,0.393,0.413	-0.021
148	gene:Solyc08g076890.2	NA	8	+	60822457	60822484	60822484	60822577	60822364	60822379	60822706	60822769	148	0,2,2	0,2,1	2,0,14	2,0,0	176	242	0.23897883090524688	0.574785291574	NA,0.579,0.733	0.579,NA,1.0	-0.134
3119	gene:Solyc08g076890.2	NA	8	+	60822337	60822433	60822508	60822634	60822030	60822247	60822706	60822769	3119	0,1,1	0,7,2	1,0,0	11,0,6	245	275	0.23888306785696464	0.574785291574	NA,0.138,0.359	0.093,NA,0.0	0.202
474	gene:Solyc08g076890.2	NA	8	+	60822304	60822373	60822508	60822541	60822030	60822247	60822706	60822769	474	0,15,8	0,5,1	5,0,26	2,0,0	218	182	0.23884795095355557	0.574785291574	NA,0.715,0.87	0.676,NA,1.0	-0.046
640	gene:Solyc08g076890.2	NA	8	+	60822433	60822457	60822457	60822577	60822304	60822313	60822706	60822769	640	3,2,0	6,13,2	2,0,0	12,0,0	173	269	0.24037444698626387	0.577786209187	0.437,0.193,0.0	0.206,NA,NA	0.004
2203	gene:Solyc08g076890.2	NA	8	+	60822364	60822520	60822583	60822634	60822030	60822241	60822748	60822769	2203	26,143,65	0,0,0	81,11,18	5,0,0	305	200	0.24098277573347188	0.578536399517	1.0,1.0,1.0	0.914,1.0,1.0	0.029
697	gene:Solyc08g076890.2	NA	8	+	60822337	60822385	60822508	60822646	60822030	60822247	60822748	60822769	697	0,1,0	5,3,0	1,0,0	20,0,25	197	287	0.24089903626281955	0.578536399517	0.0,0.327,NA	0.068,NA,0.0	0.13
4661	gene:Solyc05g048770.2	NA	5	+	59430391	59430518	59434015	59434179	59426318	59426400	59435748	59435912	4661	15,13,11	18,44,38	21,32,13	78,23,44	276	313	0.24335495561073733	0.583872516349	0.486,0.251,0.247	0.234,0.612,0.251	-0.038
4388	gene:Solyc05g016260.2	NA	5	+	15423829	15423939	15424611	15424786	15423285	15423342	15425123	15425358	4388	0,1,5	0,11,3	5,4,0	12,16,0	259	324	0.24431116889243798	0.585806891156	NA,0.102,0.676	0.343,0.238,NA	0.099
3785	gene:Solyc02g081880.2	NA	2	-	45660184	45660273	45660544	45660727	45660036	45660101	45661151	45661301	3785	73,209,127	173,413,243	195,120,94	460,303,199	332	238	0.24540894038707847	0.588078111136	0.232,0.266,0.273	0.233,0.221,0.253	0.021
12	gene:Solyc06g084160.2	NA	6	+	49374207	49374291	49374513	49374630	49373255	49373402	49374713	49374992	12	2,6,2	127,243,121	3,9,7	352,253,138	233	266	0.2465968682168378	0.589638871803	0.018,0.027,0.019	0.01,0.039,0.055	-0.013
4096	gene:Solyc12g014280.1	NA	12	+	5095691	5096064	5097114	5097516	5095093	5095179	5098825	5099206	4096	51,135,63	34,133,69	200,175,57	156,145,70	522	551	0.246664085132158	0.589638871803	0.613,0.517,0.491	0.575,0.56,0.462	0.008
4699	gene:Solyc06g060540.2	NA	6	+	38556515	38556639	38557017	38557132	38554507	38554519	38557230	38557334	4699	2,7,2	2,0,0	11,9,6	0,3,0	273	264	0.24651447887870603	0.589638871803	0.492,1.0,1.0	1.0,0.744,1.0	-0.084
629	gene:Solyc08g076890.2	NA	8	+	60822433	60822457	60822484	60822541	60822313	60822379	60822706	60822769	629	3,5,0	0,2,2	6,0,0	1,0,0	173	206	0.24642777406606786	0.589638871803	1.0,0.749,0.0	0.877,NA,NA	-0.294
1463	gene:Solyc08g076890.2	NA	8	+	60822304	60822346	60822457	60822607	60822030	60822247	60822748	60822769	1463	0,14,5	1,15,8	5,0,26	11,3,6	191	299	0.2470576142377811	0.59021837383	0.0,0.594,0.495	0.416,0.0,0.872	-0.066
325	gene:Solyc08g076890.2	NA	8	+	60822304	60822364	60822457	60822607	60822030	60822247	60822748	60822769	325	0,14,5	1,15,8	5,0,26	11,3,6	209	299	0.2476445886187408	0.591259023927	0.0,0.572,0.472	0.394,0.0,0.861	-0.07
985	gene:Solyc08g076890.2	NA	8	+	60822475	60822499	60822499	60822646	60822313	60822358	60822748	60822769	985	2,0,0	42,0,0	0,0,0	96,0,19	173	296	0.24782941218308518	0.591338841776	0.075,NA,NA	0.0,NA,0.0	0.075
1886	gene:Solyc08g076890.2	NA	8	+	60822313	60822457	60822457	60822625	60822030	60822232	60822706	60822769	1886	10,28,9	204,751,320	16,0,11	471,160,302	293	317	0.2485892241753756	0.592789688418	0.05,0.039,0.03	0.035,0.0,0.038	0.015
1002	gene:Solyc08g076890.2	NA	8	+	60822475	60822499	60822499	60822643	60822313	60822358	60822706	60822769	1002	2,0,0	0,3,0	0,0,0	49,1,0	173	293	0.2513141010620958	0.598921829621	1.0,0.0,NA	0.0,0.0,NA	0.5
2398	gene:Solyc08g076890.2	NA	8	+	60822304	60822424	60822508	60822541	60822030	60822247	60822706	60822769	2398	0,19,8	0,5,1	5,0,27	2,0,0	269	182	0.25217783303143954	0.600613790135	NA,0.72,0.844	0.628,NA,1.0	-0.032
4063	gene:Solyc06g054140.2	NA	6	+	36963980	36964025	36965487	36965596	36962408	36962514	36967925	36968169	4063	3,7,2	7,18,10	2,0,1	6,0,2	194	258	0.25353877628014393	0.603487178641	0.363,0.341,0.21	0.307,NA,0.399	-0.048
150	gene:Solyc08g076890.2	NA	8	+	60822457	60822484	60822484	60822586	60822364	60822379	60822706	60822769	150	0,2,2	0,0,1	2,0,14	0,0,0	176	251	0.2539585267334904	0.604118151901	NA,1.0,0.74	1.0,NA,1.0	-0.13
261	gene:Solyc08g076890.2	NA	8	+	60822313	60822346	60822457	60822607	60822030	60822232	60822748	60822769	261	0,2,1	1,15,8	0,0,0	8,30,21	182	299	0.25505462717545196	0.606140417738	0.0,0.18,0.17	0.0,0.0,0.0	0.117
4007	gene:Solyc03g031990.2	NA	3	-	4482052	4482132	4482695	4482873	4481823	4481948	4483875	4483950	4007	124,272,147	62,197,74	356,334,174	210,167,78	327	229	0.2551190083872719	0.606140417738	0.583,0.492,0.582	0.543,0.583,0.61	-0.026
182	gene:Solyc08g076890.2	NA	8	+	60822457	60822484	60822583	60822643	60822313	60822382	60822706	60822769	182	1,1,8	0,1,0	1,14,0	1,1,0	176	209	0.255781380059322	0.607344723715	1.0,0.543,1.0	0.543,0.943,NA	0.105
534	gene:Solyc08g076890.2	NA	8	+	60822433	60822457	60822484	60822643	60822304	60822382	60822706	60822769	534	3,8,0	189,489,197	2,0,0	365,66,312	173	308	0.2560498445604876	0.607612814613	0.027,0.028,0.0	0.01,0.0,0.0	0.015
3554	gene:Solyc08g076890.2	NA	8	+	60822304	60822442	60822457	60822520	60822030	60822247	60822625	60822682	3554	0,20,7	0,0,1	5,0,27	3,0,0	287	212	0.25632106491328654	0.607887115696	NA,1.0,0.838	0.552,NA,1.0	0.143
2572	gene:Solyc08g076890.2	NA	8	+	60822304	60822433	60822508	60822541	60822030	60822247	60822706	60822769	2572	0,21,8	0,5,1	5,0,29	2,0,0	278	182	0.25679870062581994	0.608650318352	NA,0.733,0.84	0.621,NA,1.0	-0.024
4563	gene:Solyc08g067190.2	NA	8	-	56174770	56175035	56175256	56175351	56174025	56174093	56176473	56176615	4563	0,0,0	19,33,24	2,1,0	40,33,21	244	414	0.2578633810483039	0.610803133035	0.0,0.0,0.0	0.078,0.049,0.0	-0.042
5008	gene:Solyc11g044880.1	NA	11	-	32106652	32106793	32107313	32107457	32105915	32106035	32107883	32108066	5008	29,80,80	39,102,56	122,80,53	166,90,59	293	290	0.25816966280177045	0.61115800176	0.424,0.437,0.586	0.421,0.468,0.471	0.029
3915	gene:Solyc11g069150.1	NA	11	-	53753960	53754021	53754446	53754476	53752703	53752753	53754675	53754740	3915	0,1,1	0,8,8	3,0,0	13,10,4	179	210	0.2586789091692719	0.611992622178	NA,0.128,0.128	0.213,0.0,0.0	0.057
4701	gene:Solyc06g060540.2	NA	6	+	38556515	38556622	38557017	38557132	38554507	38554519	38557230	38557334	4701	0,3,0	2,0,0	2,3,0	0,3,0	256	264	0.2597951569846967	0.614261430498	0.0,1.0,NA	1.0,0.508,NA	-0.254
4346	gene:Solyc04g015970.2	NA	4	+	6527997	6528045	6528123	6528184	6526708	6526887	6528766	6528850	4346	13,29,10	3,0,0	17,14,14	0,0,0	197	210	0.26102142824135155	0.616465064799	0.822,1.0,1.0	1.0,1.0,1.0	-0.059
4748	gene:Solyc03g083020.2	NA	3	+	52859874	52859962	52859997	52860102	52859069	52859104	52860746	52861035	4748	2,2,4	0,8,1	5,3,1	6,0,0	237	254	0.26109783159892486	0.616465064799	1.0,0.211,0.811	0.472,1.0,1.0	-0.15
4895	gene:Solyc02g070440.2	NA	2	+	40177604	40177712	40178286	40178353	40177406	40177472	40178578	40178663	4895	156,394,240	104,159,120	314,267,113	147,71,90	257	216	0.2612006354946126	0.616465064799	0.558,0.676,0.627	0.642,0.76,0.513	-0.018
3821	gene:Solyc06g051780.2	NA	6	+	35452674	35452807	35455267	35455398	35443617	35443653	35455561	35455672	3821	0,0,1	31,74,31	2,3,0	103,122,51	282	280	0.2619412260384105	0.617839630982	0.0,0.0,0.031	0.019,0.024,0.0	-0.004
4034	gene:Solyc08g006600.2	NA	8	-	1193044	1193090	1194283	1194379	1190140	1190280	1194491	1194534	4034	7,10,14	4,9,3	11,10,2	12,1,3	245	195	0.2652538940790109	0.625275624787	0.582,0.469,0.788	0.422,0.888,0.347	0.061
3715	gene:Solyc03g006190.2	NA	3	-	828092	828150	831143	831348	827859	827920	831890	832088	3715	44,63,45	2,8,4	102,46,41	6,3,2	354	207	0.26592280807525626	0.626474359675	0.928,0.822,0.868	0.909,0.9,0.923	-0.038
2624	gene:Solyc08g076890.2	NA	8	+	60822304	60822484	60822508	60822577	60822030	60822247	60822706	60822769	2624	266,779,390	0,6,1	652,85,294	4,0,6	329	218	0.2662637627168175	0.626899491966	1.0,0.989,0.996	0.991,1.0,0.97	0.008
4101	gene:Solyc03g093390.2	NA	3	-	54655788	54655965	54656034	54656147	54655131	54655685	54656737	54656997	4101	543,981,649	236,410,317	1889,1133,683	853,450,362	262	326	0.2682240968734946	0.631134531559	0.741,0.749,0.718	0.734,0.758,0.701	0.005
2933	gene:Solyc08g076890.2	NA	8	+	60822457	60822499	60822583	60822643	60822304	60822382	60822706	60822769	2933	1,1,8	0,1,0	1,14,0	1,1,0	191	209	0.26858293350804735	0.631598397521	1.0,0.523,1.0	0.523,0.939,NA	0.11
3556	gene:Solyc08g076890.2	NA	8	+	60822304	60822442	60822484	60822520	60822030	60822247	60822625	60822682	3556	0,20,7	0,0,1	5,0,27	0,0,0	287	185	0.26971821175971283	0.633886483233	NA,1.0,0.819	1.0,NA,1.0	-0.091
3594	gene:Solyc08g076890.2	NA	8	+	60822433	60822499	60822508	60822661	60822304	60822379	60822748	60822769	3594	0,3,0	26,64,30	4,0,0	27,16,31	215	302	0.27009757617065305	0.634396351487	0.0,0.062,0.0	0.172,0.0,0.0	-0.037
73	gene:Solyc07g053970.2	NA	7	-	62374672	62374727	62376171	62376296	62374315	62374482	62377850	62377946	73	45,142,89	5,0,0	216,190,57	1,3,0	274	204	0.27157046996170386	0.637472509417	0.87,1.0,1.0	0.994,0.979,1.0	-0.034
4744	gene:Solyc03g083020.2	NA	3	+	52859858	52859962	52859997	52860102	52859069	52859104	52860746	52861035	4744	2,2,5	0,8,1	5,4,1	6,0,0	253	254	0.2720529331181312	0.638221475531	1.0,0.201,0.834	0.456,1.0,1.0	-0.14
4670	gene:Solyc10g084760.1	NA	10	-	64171277	64171335	64171848	64171929	64170866	64170941	64171998	64172067	4670	10,14,4	4,2,0	24,25,5	0,5,2	230	207	0.27277190633301307	0.639524049302	0.692,0.863,1.0	1.0,0.818,0.692	0.015
1859	gene:Solyc08g076890.2	NA	8	+	60822457	60822541	60822541	60822694	60822030	60822241	60822748	60822769	1859	0,0,0	25,48,30	3,0,0	38,13,24	233	302	0.2737484949930852	0.641428687128	0.0,0.0,0.0	0.093,0.0,0.0	-0.031
3815	gene:Solyc02g067840.2	NA	2	+	37950698	37950784	37951361	37951667	37950002	37950313	37951825	37951909	3815	36,143,77	712,1222,813	148,84,76	1518,894,627	235	455	0.27687436732986026	0.648364076013	0.089,0.185,0.155	0.159,0.154,0.19	-0.025
1778	gene:Solyc08g076890.2	NA	8	+	60822433	60822541	60822625	60822646	60822030	60822232	60822748	60822769	1778	32,0,0	1,0,0	3,0,0	0,0,0	257	170	0.27711560646597105	0.648478264096	0.955,NA,NA	1.0,NA,NA	-0.045
2224	gene:Solyc08g076890.2	NA	8	+	60822484	60822499	60822583	60822634	60822304	60822382	60822706	60822769	2224	53,15,0	0,1,0	19,0,76	2,0,0	164	200	0.2772551717971592	0.648478264096	1.0,0.948,NA	0.921,NA,1.0	0.013
4332	gene:Solyc08g065350.2	NA	8	+	53260392	53260448	53262209	53262265	53260067	53260319	53262894	53262957	4332	8,16,16	0,0,3	43,26,19	0,0,0	205	205	0.280892880319516	0.656593411447	1.0,1.0,0.842	1.0,1.0,1.0	-0.053
4196	gene:Solyc02g005180.2	NA	2	+	7138493	7138553	7138836	7139051	7137531	7137561	7139300	7139365	4196	0,6,1	7,17,8	3,1,0	7,11,3	209	364	0.2838768561733013	0.663171650845	0.0,0.381,0.179	0.427,0.137,0.0	-0.001
83	gene:Solyc05g052700.2	NA	5	+	62906652	62906717	62907645	62907708	62905341	62906441	62907854	62908171	83	1,0,0	2,0,0	0,1,0	2,0,0	214	212	0.285118430357529	0.665673992215	0.331,NA,NA	0.0,1.0,NA	-0.169
3923	gene:Solyc11g069150.1	NA	11	-	53753960	53754002	53754446	53754476	53752703	53752753	53754675	53754740	3923	0,1,1	0,9,2	3,0,0	1,3,0	179	191	0.28650582674823105	0.668513595746	NA,0.106,0.348	0.762,0.0,NA	-0.154
2178	gene:Solyc08g076890.2	NA	8	+	60822313	60822412	60822433	60822508	60822030	60822232	60822583	60822769	2178	1,6,2	30,0,0	0,0,0	3,0,3	248	224	0.2870825753716659	0.66905998771	0.029,1.0,1.0	0.0,NA,0.0	0.676
3743	gene:Solyc08g043170.2	NA	8	+	22893921	22894004	22894202	22894225	22893565	22893655	22894336	22894433	3743	8,18,6	18,30,28	22,12,5	47,24,6	232	172	0.28692442894154235	0.66905998771	0.248,0.308,0.137	0.258,0.27,0.382	-0.072
973	gene:Solyc08g076890.2	NA	8	+	60822475	60822499	60822499	60822565	60822313	60822358	60822694	60822769	973	2,0,0	4,1,0	5,0,0	46,0,0	173	215	0.2899061325449384	0.675237539487	0.383,0.0,NA	0.119,NA,NA	0.073
46	gene:Solyc03g123660.2	NA	3	+	70447247	70447302	70447574	70447613	70446853	70446910	70447784	70447848	46	11,51,21	7,25,4	60,76,30	42,35,11	204	188	0.290258193924673	0.675654651651	0.592,0.653,0.829	0.568,0.667,0.715	0.041
974	gene:Solyc08g076890.2	NA	8	+	60822475	60822499	60822541	60822565	60822313	60822358	60822694	60822769	974	2,0,0	1,459,320	5,0,0	0,0,0	173	173	0.29054425581645577	0.675917726753	0.667,0.0,0.0	1.0,NA,NA	-0.778
4446	gene:Solyc03g117510.2	NA	3	+	66652939	66653032	66653086	66653189	66652761	66652839	66653488	66653523	4446	0,4,10	44,89,52	7,3,6	108,92,38	242	252	0.2909532532886281	0.676466313896	0.0,0.045,0.167	0.063,0.033,0.141	-0.008
3041	gene:Solyc08g076890.2	NA	8	+	60822433	60822484	60822484	60822634	60822364	60822379	60822706	60822769	3041	0,4,0	59,116,55	4,0,1	109,23,63	200	299	0.2916499655796043	0.677682787361	0.0,0.049,0.0	0.052,0.0,0.023	-0.009
3502	gene:Solyc08g076890.2	NA	8	+	60822337	60822484	60822484	60822634	60822030	60822247	60822706	60822769	3502	0,4,0	59,117,55	2,0,3	109,23,63	296	299	0.2928049352342499	0.679961995853	0.0,0.033,0.0	0.018,0.0,0.046	-0.01
519	gene:Solyc08g076890.2	NA	8	+	60822304	60822373	60822433	60822508	60822030	60822247	60822583	60822769	519	0,15,6	0,0,2	5,0,48	5,0,3	218	224	0.29388358767925266	0.682061374614	NA,1.0,0.755	0.507,NA,0.943	0.152
25	gene:Solyc11g008450.1	NA	11	+	2653208	2653275	2654341	2654359	2650641	2650952	2654477	2654582	25	0,0,0	6,5,9	0,0,3	24,10,8	216	167	0.29573106877488925	0.685941540757	0.0,0.0,0.0	0.0,0.0,0.225	-0.075
4245	gene:Solyc09g064430.2	NA	9	+	61653835	61653908	61654206	61654389	61652979	61653095	61654775	61654939	4245	32,89,43	67,158,77	97,47,51	139,129,58	222	332	0.2971820779760942	0.68889803951	0.417,0.457,0.455	0.511,0.353,0.568	-0.034
2681	gene:Solyc08g076890.2	NA	8	+	60822304	60822385	60822484	60822634	60822030	60822247	60822748	60822769	2681	0,16,6	28,112,49	5,0,26	110,23,63	230	299	0.29813805904699553	0.690704186618	0.0,0.157,0.137	0.056,0.0,0.349	-0.037
4305	gene:Solyc12g019060.1	NA	12	+	9074501	9074587	9074802	9074934	9073981	9074391	9075255	9076116	4305	0,0,0	12,18,12	1,3,0	36,14,8	235	281	0.3013434877483824	0.69771645711	0.0,0.0,0.0	0.032,0.204,0.0	-0.079
3634	gene:Solyc08g076890.2	NA	8	+	60822337	60822373	60822457	60822565	60822030	60822247	60822694	60822769	3634	0,0,0	7,1,0	1,0,0	3,0,0	185	257	0.30187418869990357	0.698531149918	0.0,0.0,NA	0.317,NA,NA	-0.317
23	gene:Solyc09g061290.2	NA	9	-	58606142	58606379	58606379	58606391	58605135	58605213	58606482	58606532	23	2,4,15	162,358,206	12,9,3	457,260,163	161	386	0.3021290390656893	0.698706942919	0.029,0.026,0.149	0.059,0.077,0.042	0.009
3345	gene:Solyc08g076890.2	NA	8	+	60822433	60822586	60822625	60822694	60822337	60822364	60822748	60822769	3345	30,83,38	223,591,301	41,12,39	480,91,236	302	218	0.3033479989067373	0.701110818775	0.089,0.092,0.084	0.058,0.087,0.107	0.004
4683	gene:Solyc01g068360.2	NA	1	+	77573648	77573808	77574377	77574481	77573418	77573552	77574722	77574963	4683	2,3,6	4,0,0	1,5,1	0,0,0	309	253	0.3047358640448967	0.70390200175	0.29,1.0,1.0	1.0,1.0,1.0	-0.237
597	gene:Solyc08g076890.2	NA	8	+	60822433	60822457	60822508	60822541	60822313	60822364	60822706	60822769	597	3,2,0	0,2,1	2,3,5	1,0,5	173	182	0.3053559373598715	0.704917429863	1.0,0.513,0.0	0.678,1.0,0.513	-0.226
5052	gene:Solyc02g077680.2	NA	2	+	42576497	42576598	42577187	42577261	42575516	42575621	42577432	42577556	5052	2,6,4	5,14,41	7,5,0	37,26,17	250	223	0.31085640783222235	0.717191452447	0.263,0.277,0.08	0.144,0.146,0.0	0.11
4495	gene:Solyc09g064310.2	NA	9	+	61479330	61479362	61479514	61479606	61478152	61479017	61479950	61480052	4495	0,2,0	0,8,12	1,0,0	6,3,4	181	241	0.3114163720680464	0.718059238074	NA,0.25,0.0	0.182,0.0,0.0	0.064
3090	gene:Solyc08g076890.2	NA	8	+	60822433	60822484	60822625	60822634	60822337	60822364	60822706	60822769	3090	0,1,0	94,291,154	0,5,6	255,45,123	200	158	0.3167952051004114	0.730030720426	0.0,0.003,0.0	0.0,0.081,0.037	-0.038
647	gene:Solyc08g076890.2	NA	8	+	60822433	60822457	60822457	60822586	60822304	60822313	60822706	60822769	647	3,2,0	4,9,1	2,0,0	7,0,0	173	278	0.31797435353543435	0.732315934498	0.547,0.263,0.0	0.315,NA,NA	-0.045
3987	gene:Solyc02g064700.2	NA	2	-	35796045	35796128	35798426	35798492	35795906	35795970	35798773	35798864	3987	34,83,46	62,160,77	106,94,45	213,119,68	215	232	0.3193735308946952	0.735104897864	0.372,0.359,0.392	0.349,0.46,0.417	-0.034
2659	gene:Solyc08g076890.2	NA	8	+	60822304	60822385	60822457	60822682	60822030	60822247	60822748	60822769	2659	0,16,6	1090,2743,1453	5,0,26	2111,555,1128	230	374	0.3213724217029543	0.739270129076	0.0,0.009,0.007	0.004,0.0,0.036	-0.008
4429	gene:Solyc01g044490.2	NA	1	+	44144265	44144386	44144633	44144673	44132200	44132268	44145059	44145127	4429	103,220,160	42,71,51	251,153,116	96,52,44	270	189	0.3217922609144045	0.739800218441	0.632,0.684,0.687	0.647,0.673,0.649	0.011
3606	gene:Solyc08g076890.2	NA	8	+	60822433	60822499	60822508	60822646	60822030	60822247	60822748	60822769	3606	0,0,2	5,3,0	2,0,0	20,0,25	215	287	0.32295282242657486	0.742031602587	0.0,0.0,1.0	0.118,NA,0.0	0.274
4547	gene:Solyc06g007700.2	NA	6	-	1686152	1686208	1687190	1687308	1685816	1686053	1687658	1687801	4547	0,6,4	10,8,12	9,0,1	15,15,2	267	205	0.32388676423708684	0.743739977137	0.0,0.365,0.204	0.315,0.0,0.277	-0.008
4116	gene:Solyc03g093390.2	NA	3	-	54655790	54655965	54656034	54656147	54655131	54655685	54656737	54656997	4116	543,981,649	218,377,294	1889,1133,683	795,403,339	262	324	0.32457620090856365	0.744885217831	0.755,0.763,0.732	0.746,0.777,0.714	0.004
4080	gene:Solyc05g005840.2	NA	5	+	658912	659026	659405	659626	658355	658418	660258	660410	4080	8,14,7	23,71,20	24,11,11	89,81,27	263	370	0.32513738502366246	0.74529731567	0.329,0.217,0.33	0.275,0.16,0.364	0.026
582	gene:Solyc08g076890.2	NA	8	+	60822433	60822457	60822508	60822559	60822030	60822247	60822706	60822769	582	3,2,0	1,3,0	3,0,0	3,0,6	173	200	0.32498841004470763	0.74529731567	0.776,0.435,NA	0.536,NA,0.0	0.338
2121	gene:Solyc08g076890.2	NA	8	+	60822484	60822520	60822583	60822646	60822337	60822382	60822748	60822769	2121	53,20,0	3,0,0	19,0,77	3,0,1	185	212	0.3256445299566282	0.746022014082	0.953,1.0,NA	0.879,NA,0.989	0.042
2687	gene:Solyc08g076890.2	NA	8	+	60822304	60822385	60822433	60822682	60822030	60822247	60822748	60822769	2687	0,16,6	1165,2996,1571	5,0,26	2257,587,1214	230	398	0.32931240822675845	0.753982571239	0.0,0.009,0.007	0.004,0.0,0.036	-0.008
2227	gene:Solyc08g076890.2	NA	8	+	60822484	60822499	60822583	60822646	60822304	60822382	60822748	60822769	2227	53,15,0	3,0,0	19,0,76	3,0,1	164	212	0.3314940434967958	0.758532943116	0.958,1.0,NA	0.891,NA,0.99	0.038
3935	gene:Solyc08g059760.2	NA	8	-	45232375	45232428	45234151	45234235	45231832	45231954	45234600	45234697	3935	3,5,8	0,0,0	9,10,1	2,1,0	233	202	0.33207739074452913	0.759422885391	1.0,1.0,1.0	0.796,0.897,1.0	0.102
4607	gene:Solyc05g052690.2	NA	5	-	62899090	62899320	62899808	62899859	62898701	62898823	62901677	62902011	4607	21,47,32	202,338,195	79,40,35	485,296,195	200	379	0.332516750533316	0.75998269607	0.165,0.209,0.237	0.236,0.204,0.254	-0.028
4134	gene:Solyc12g038400.1	NA	12	-	48113850	48114084	48114359	48114454	48111503	48111629	48115001	48115222	4134	76,122,117	282,417,250	170,85,51	524,289,175	244	383	0.3335518916078667	0.761902741883	0.297,0.315,0.424	0.337,0.316,0.314	0.023
3249	gene:Solyc08g076890.2	NA	8	+	60822313	60822364	60822457	60822607	60822030	60822232	60822748	60822769	3249	0,2,1	1,15,8	0,0,0	8,30,21	200	299	0.3338601736237615	0.762161214596	0.0,0.166,0.157	0.0,0.0,0.0	0.108
314	gene:Solyc08g076890.2	NA	8	+	60822304	60822364	60822457	60822694	60822030	60822247	60822748	60822769	314	0,14,5	1230,3164,1666	5,0,26	2404,647,1292	209	386	0.33410382507896047	0.762271928013	0.0,0.008,0.006	0.004,0.0,0.036	-0.009
4674	gene:Solyc02g079060.2	NA	2	-	43689765	43689860	43690065	43690249	43689215	43689334	43690978	43691039	4674	7,8,8	0,2,1	9,5,3	0,0,0	333	244	0.33481127898749863	0.763231386119	1.0,0.746,0.854	1.0,1.0,1.0	-0.133
720	gene:Solyc08g076890.2	NA	8	+	60822337	60822385	60822457	60822559	60822030	60822247	60822706	60822769	720	0,1,0	2,0,0	1,0,0	3,0,0	197	251	0.33491515509689157	0.763231386119	0.0,1.0,NA	0.298,NA,NA	0.202
5037	gene:Solyc04g025880.2	NA	4	-	20518912	20518968	20518968	20518989	20517444	20518640	20519160	20519415	5037	0,4,0	14,20,20	0,0,0	13,3,1	170	205	0.3364619625202677	0.766309286067	0.0,0.194,0.0	0.0,0.0,0.0	0.065
4572	gene:Solyc03g006070.2	NA	3	-	757318	757353	757780	757830	757132	757225	758495	758683	4572	7,6,0	10,7,5	8,2,0	7,8,7	199	184	0.33669918477333427	0.766402689816	0.393,0.442,0.0	0.514,0.188,0.0	0.044
4348	gene:Solyc04g015970.2	NA	4	+	6527997	6528065	6528123	6528184	6526708	6526887	6528766	6528850	4348	22,36,16	3,0,0	30,18,18	0,0,0	217	210	0.33755387749147636	0.767900667141	0.876,1.0,1.0	1.0,1.0,1.0	-0.041
3122	gene:Solyc08g076890.2	NA	8	+	60822337	60822433	60822457	60822577	60822030	60822247	60822706	60822769	3122	0,1,1	2,3,2	1,0,0	8,0,0	245	269	0.3381347692451007	0.768774393872	0.0,0.268,0.354	0.121,NA,NA	0.086
178	gene:Solyc08g076890.2	NA	8	+	60822457	60822484	60822484	60822541	60822313	60822382	60822706	60822769	178	1,1,8	55,22,2	1,14,0	20,0,77	176	206	0.33885178116082904	0.769956403266	0.021,0.051,0.824	0.055,1.0,0.0	-0.053
4238	gene:Solyc02g084700.2	NA	2	-	47809074	47809158	47811200	47811236	47808901	47808991	47811752	47811827	4238	9,9,3	0,0,5	16,11,2	6,1,2	185	233	0.34016145719280066	0.771585744364	1.0,1.0,0.43	0.771,0.933,0.557	0.056
5053	gene:Solyc02g077680.2	NA	2	+	42576436	42576598	42577187	42577261	42575516	42575621	42577432	42577556	5053	21,72,45	5,14,41	83,41,36	37,26,17	311	223	0.3400467764149608	0.771585744364	0.751,0.787,0.44	0.617,0.531,0.603	0.076
515	gene:Solyc08g076890.2	NA	8	+	60822304	60822373	60822457	60822586	60822030	60822247	60822694	60822769	515	0,15,6	0,0,0	5,0,26	3,0,1	218	278	0.3398684449224203	0.771585744364	NA,1.0,1.0	0.68,NA,0.971	0.174
3380	gene:Solyc08g076890.2	NA	8	+	60822313	60822433	60822433	60822541	60822030	60822232	60822706	60822769	3380	1,6,4	32,5,2	0,0,0	1,0,0	269	257	0.34165930469896383	0.774533513728	0.029,0.534,0.656	0.0,NA,NA	0.406
4728	gene:Solyc05g050530.2	NA	5	+	60667613	60667671	60668270	60668308	60667481	60667531	60668509	60668605	4728	15,25,8	1,22,11	33,10,20	11,16,5	207	187	0.346218577183932	0.78441401536	0.931,0.507,0.397	0.73,0.361,0.783	-0.013
4167	gene:Solyc06g009650.2	NA	6	+	3598112	3598135	3598136	3598179	3597960	3598034	3598758	3598874	4167	4,4,7	8,19,6	6,4,8	19,7,4	172	192	0.347277840655824	0.786357823537	0.358,0.19,0.566	0.261,0.389,0.691	-0.076
1667	gene:Solyc08g076890.2	NA	8	+	60822364	60822385	60822433	60822607	60822304	60822313	60822748	60822769	1667	0,1,0	76,268,122	6,0,0	184,35,92	170	323	0.3491974378369015	0.790246345418	0.0,0.007,0.0	0.058,0.0,0.0	-0.017
4140	gene:Solyc03g019910.2	NA	3	-	61289386	61289449	61289861	61289927	61288818	61288951	61290000	61290339	4140	4,2,3	33,37,33	4,5,8	82,49,27	215	212	0.34970268284284156	0.790931487657	0.107,0.051,0.082	0.046,0.091,0.226	-0.041
1285	gene:Solyc08g076890.2	NA	8	+	60822457	60822586	60822625	60822646	60822304	60822313	60822748	60822769	1285	4,9,0	1,2,4	7,0,0	0,0,0	278	170	0.35069624550092504	0.792719638268	0.71,0.733,0.0	1.0,NA,NA	-0.519
1952	gene:Solyc08g076890.2	NA	8	+	60822337	60822424	60822457	60822577	60822030	60822247	60822706	60822769	1952	0,0,1	2,3,2	1,0,0	8,0,0	236	269	0.3535330077048098	0.798208050922	0.0,0.0,0.363	0.125,NA,NA	-0.004
4620	gene:Solyc01g090450.2	NA	1	+	84134355	84134498	84135487	84135574	84131180	84131281	84135692	84136055	4620	0,0,2	1,4,5	2,0,0	14,5,0	292	236	0.35349925157071893	0.798208050922	0.0,0.0,0.244	0.104,0.0,NA	0.029
2002	gene:Solyc08g076890.2	NA	8	+	60822457	60822520	60822625	60822646	60822304	60822313	60822748	60822769	2002	3,3,0	1,2,4	4,0,0	0,0,0	212	170	0.35438393877382235	0.799667050751	0.706,0.546,0.0	1.0,NA,NA	-0.583
4006	gene:Solyc03g031990.2	NA	3	-	4482052	4482132	4482695	4482865	4481823	4481948	4483875	4483950	4006	74,114,85	62,197,74	127,141,76	210,167,78	319	229	0.35791308238512376	0.807164260852	0.461,0.293,0.452	0.303,0.377,0.412	0.038
619	gene:Solyc08g076890.2	NA	8	+	60822433	60822457	60822457	60822577	60822313	60822379	60822706	60822769	619	3,5,0	2,6,6	6,0,0	10,0,16	173	269	0.35822012739484976	0.8073905468	0.7,0.564,0.0	0.483,NA,0.0	0.18
2289	gene:Solyc08g076890.2	NA	8	+	60822313	60822499	60822541	60822694	60822030	60822163	60822748	60822769	2289	255,840,468	25,48,33	651,82,281	34,13,24	335	302	0.3600088750287225	0.810486839114	0.902,0.94,0.927	0.945,0.85,0.913	0.02
4233	gene:Solyc02g084700.2	NA	2	-	47809077	47809158	47811200	47811236	47808901	47808991	47811752	47811827	4233	9,9,3	0,1,2	16,11,2	0,0,0	185	230	0.35986170035038967	0.810486839114	1.0,0.918,0.651	1.0,1.0,1.0	-0.144
1388	gene:Solyc08g076890.2	NA	8	+	60822337	60822457	60822484	60822643	60822030	60822247	60822706	60822769	1388	3,4,0	134,465,197	5,0,6	345,66,235	269	308	0.36073782801177456	0.811477738734	0.025,0.01,0.0	0.016,0.0,0.028	-0.003
4040	gene:Solyc08g006600.2	NA	8	-	1193044	1193093	1194283	1194387	1190140	1190280	1194491	1194534	4040	29,26,25	7,18,3	40,31,10	22,6,4	253	198	0.3608645243677252	0.811477738734	0.764,0.531,0.867	0.587,0.802,0.662	0.037
4545	gene:Solyc05g050360.2	NA	5	+	60472259	60472369	60472371	60472463	60471548	60471844	60472647	60472884	4545	0,3,1	5,4,5	2,4,2	15,15,3	259	241	0.3628081775495189	0.815379022732	0.0,0.411,0.157	0.11,0.199,0.383	-0.041
1914	gene:Solyc08g076890.2	NA	8	+	60822457	60822517	60822625	60822646	60822304	60822313	60822748	60822769	1914	3,3,0	1,2,4	4,0,0	0,0,0	209	170	0.3633998372871442	0.815803485087	0.709,0.55,0.0	1.0,NA,NA	-0.58
4131	gene:Solyc07g064510.2	NA	7	-	66622527	66622583	66623591	66623672	66622321	66622452	66623969	66624435	4131	0,22,9	442,1207,607	29,23,6	1612,1210,706	230	205	0.3634147629419442	0.815803485087	0.0,0.016,0.013	0.016,0.017,0.008	-0.004
4136	gene:Solyc12g038400.1	NA	12	-	48111503	48111629	48113850	48114084	48111327	48111426	48114359	48114454	4136	60,96,77	355,482,394	119,85,43	775,284,248	383	275	0.364534508652854	0.817847094083	0.108,0.125,0.123	0.099,0.177,0.111	-0.01
2078	gene:Solyc08g076890.2	NA	8	+	60822313	60822520	60822541	60822694	60822030	60822163	60822748	60822769	2078	375,1198,643	25,48,33	905,126,396	34,13,24	356	302	0.36518148090323954	0.818828280372	0.927,0.955,0.943	0.958,0.892,0.933	0.014
4456	gene:Solyc01g107510.2	NA	1	+	95034593	95034732	95034732	95034819	95034020	95034113	95034951	95035035	4456	15,23,16	2,11,8	60,21,17	18,12,9	288	236	0.3671955062977543	0.822871857487	0.86,0.631,0.621	0.732,0.589,0.608	0.061
4440	gene:Solyc12g035670.1	NA	12	-	54493086	54493263	54493499	54493721	54488903	54489134	54493921	54494013	4440	25,27,15	9,15,19	56,26,13	30,11,7	371	326	0.3697562181747738	0.828135199651	0.709,0.613,0.41	0.621,0.675,0.62	-0.061
3028	gene:Solyc08g076890.2	NA	8	+	60822457	60822499	60822508	60822541	60822313	60822373	60822748	60822769	3028	3,0,3	0,2,0	4,1,0	3,0,0	191	182	0.3701569028575531	0.828557514362	1.0,0.0,1.0	0.56,1.0,NA	-0.113
5064	gene:Solyc12g016210.1	NA	12	-	6354864	6354975	6355062	6355255	6354697	6354790	6355387	6355473	5064	0,2,1	8,20,18	1,3,0	33,17,15	342	260	0.3726385870136453	0.833634777134	0.0,0.071,0.041	0.023,0.118,0.0	-0.01
4427	gene:Solyc01g044490.2	NA	1	+	44122047	44122061	44122171	44122222	44121918	44121949	44129771	44129841	4427	2,15,6	23,72,37	12,6,10	58,63,19	163	200	0.37299813299809936	0.833961481105	0.096,0.204,0.166	0.202,0.105,0.392	-0.078
4747	gene:Solyc03g083020.2	NA	3	+	52859889	52859962	52859997	52860104	52859069	52859104	52860746	52861035	4747	13,11,20	57,131,99	11,12,10	111,101,52	222	256	0.3733791560760209	0.834335802994	0.208,0.088,0.189	0.103,0.12,0.182	0.027
4341	gene:Solyc06g043070.2	NA	6	-	29791220	29791303	29793972	29794157	29791008	29791109	29795104	29795158	4341	25,31,18	21,12,23	42,36,18	40,36,5	334	232	0.3747217012058829	0.836857041115	0.453,0.642,0.352	0.422,0.41,0.714	-0.033
4705	gene:Solyc12g035360.1	NA	12	-	58915705	58915815	58918199	58918291	58915017	58915117	58919273	58919342	4705	2,0,1	0,0,2	3,1,0	0,0,2	241	259	0.37538310397652963	0.837855088076	1.0,NA,0.35	1.0,1.0,0.0	0.008
1095	gene:Solyc08g076890.2	NA	8	+	60822304	60822457	60822541	60822589	60822030	60822163	60822730	60822769	1095	33,24,6	0,0,4	82,11,4	0,0,0	302	197	0.3761580041543633	0.838937735746	1.0,1.0,0.495	1.0,1.0,1.0	-0.168
4686	gene:Solyc01g090230.2	NA	1	-	83883997	83884097	83888859	83888926	83878069	83878131	83891089	83891144	4686	27,73,31	68,145,81	87,58,31	192,115,46	216	249	0.37629772478925505	0.838937735746	0.314,0.367,0.306	0.343,0.368,0.437	-0.054
964	gene:Solyc08g076890.2	NA	8	+	60822484	60822541	60822583	60822646	60822304	60822382	60822748	60822769	964	55,20,0	3,0,0	22,0,77	3,0,1	206	212	0.37659816842516636	0.839128605744	0.95,1.0,NA	0.883,NA,0.988	0.039
471	gene:Solyc08g076890.2	NA	8	+	60822304	60822373	60822508	60822586	60822030	60822247	60822706	60822769	471	0,15,8	0,3,1	5,0,26	3,0,6	218	227	0.377869399272567	0.84136044427	NA,0.839,0.893	0.634,NA,0.819	0.14
4940	gene:Solyc05g007810.2	NA	5	-	2251949	2252141	2252358	2252408	2250598	2251197	2252536	2252564	4940	0,2,0	0,2,2	1,6,0	1,2,0	199	341	0.3780306143608718	0.84136044427	NA,0.631,0.0	0.631,0.837,NA	-0.418
1955	gene:Solyc08g076890.2	NA	8	+	60822337	60822424	60822508	60822565	60822030	60822247	60822706	60822769	1955	0,0,1	0,3,2	1,0,0	5,0,6	236	206	0.3791657861346648	0.842974228926	NA,0.0,0.304	0.149,NA,0.0	0.077
4338	gene:Solyc06g043070.2	NA	6	-	29791008	29791109	29793972	29794157	29790103	29790582	29795104	29795158	4338	26,30,24	37,42,37	44,36,21	76,74,10	334	250	0.37918733236647073	0.842974228926	0.345,0.348,0.327	0.302,0.267,0.611	-0.053
4232	gene:Solyc02g084700.2	NA	2	-	47809077	47809158	47811201	47811236	47808901	47808991	47811752	47811827	4232	11,9,3	0,1,2	17,10,5	0,0,0	184	230	0.379907114313768	0.844093963885	1.0,0.918,0.652	1.0,1.0,1.0	-0.143
2064	gene:Solyc08g076890.2	NA	8	+	60822364	60822517	60822625	60822694	60822030	60822241	60822748	60822769	2064	17,94,33	0,0,4	54,8,17	0,0,0	302	218	0.3807328198835175	0.845447637558	1.0,1.0,0.856	1.0,1.0,1.0	-0.048
1391	gene:Solyc08g076890.2	NA	8	+	60822337	60822457	60822484	60822559	60822030	60822247	60822706	60822769	1391	3,4,0	1,0,0	5,0,6	0,0,0	269	224	0.3832351814070396	0.850520806009	0.714,1.0,NA	1.0,NA,1.0	-0.143
456	gene:Solyc08g076890.2	NA	8	+	60822304	60822373	60822508	60822577	60822030	60822247	60822706	60822769	456	0,15,8	0,6,1	5,0,26	4,0,6	218	218	0.3849804397272445	0.853908914012	NA,0.714,0.889	0.556,NA,0.813	0.117
2056	gene:Solyc08g076890.2	NA	8	+	60822364	60822517	60822625	60822661	60822030	60822241	60822748	60822769	2056	17,94,33	0,0,4	54,8,17	0,0,0	302	185	0.38651747703410566	0.856831592109	1.0,1.0,0.835	1.0,1.0,1.0	-0.055
3079	gene:Solyc08g076890.2	NA	8	+	60822433	60822484	60822484	60822577	60822030	60822247	60822706	60822769	3079	0,1,2	0,2,1	2,0,1	2,0,0	200	242	0.38675045071453096	0.856861747301	NA,0.377,0.708	0.548,NA,1.0	-0.232
3582	gene:Solyc08g076890.2	NA	8	+	60822433	60822499	60822508	60822541	60822364	60822373	60822706	60822769	3582	0,2,3	0,4,1	4,0,4	3,0,0	215	182	0.39014602556267786	0.863894770889	NA,0.297,0.717	0.53,NA,1.0	-0.258
490	gene:Solyc08g076890.2	NA	8	+	60822304	60822373	60822457	60822586	60822030	60822247	60822706	60822769	490	0,15,8	0,0,1	5,0,26	3,0,0	218	278	0.3910439368149754	0.865392417677	NA,1.0,0.911	0.68,NA,1.0	0.115
3341	gene:Solyc08g076890.2	NA	8	+	60822433	60822586	60822625	60822643	60822337	60822364	60822706	60822769	3341	30,83,39	219,577,294	41,12,39	462,84,227	302	167	0.3922311078630879	0.867528146836	0.07,0.074,0.068	0.047,0.073,0.087	0.002
3786	gene:Solyc02g081880.2	NA	2	-	45660184	45660273	45660544	45660721	45660036	45660101	45661151	45661301	3786	362,895,510	173,413,243	979,724,388	460,303,199	326	238	0.3933860158626641	0.869590140328	0.604,0.613,0.605	0.608,0.636,0.587	-0.003
5130	gene:Solyc05g052630.2	NA	5	-	62847187	62847237	62847507	62847605	62846079	62846323	62849168	62849284	5130	3,7,5	30,54,58	17,0,3	133,60,55	247	199	0.3943631205913427	0.871256984745	0.075,0.095,0.065	0.093,0.0,0.042	0.033
3135	gene:Solyc08g076890.2	NA	8	+	60822337	60822433	60822433	60822484	60822030	60822247	60822706	60822769	3135	0,1,1	0,1,2	1,0,0	2,0,1	245	200	0.3953405252503218	0.872922606912	NA,0.449,0.29	0.29,NA,0.0	0.225
3344	gene:Solyc08g076890.2	NA	8	+	60822433	60822586	60822625	60822661	60822337	60822364	60822748	60822769	3344	30,83,38	221,583,295	41,12,39	467,84,230	302	185	0.39571845242635373	0.873263432304	0.077,0.08,0.073	0.051,0.08,0.094	0.002
4580	gene:Solyc02g091120.2	NA	2	-	52528849	52528899	52529244	52529352	52526733	52526926	52531705	52531865	4580	8,25,4	4,11,4	13,16,8	8,12,6	257	199	0.39621986412347043	0.873876222059	0.608,0.638,0.436	0.557,0.508,0.508	0.036
2470	gene:Solyc08g076890.2	NA	8	+	60822457	60822577	60822625	60822646	60822304	60822313	60822748	60822769	2470	4,9,0	1,2,4	13,0,0	0,0,0	269	170	0.39910795325899595	0.879749246856	0.717,0.74,0.0	1.0,NA,NA	-0.514
1139	gene:Solyc08g076890.2	NA	8	+	60822304	60822457	60822457	60822484	60822030	60822247	60822706	60822769	1139	43,53,17	0,0,0	87,11,42	3,0,0	302	176	0.3998605152604743	0.880910982858	1.0,1.0,1.0	0.944,1.0,1.0	0.019
184	gene:Solyc08g076890.2	NA	8	+	60822457	60822484	60822484	60822565	60822313	60822382	60822706	60822769	184	1,1,8	55,21,2	1,14,0	22,0,77	176	230	0.4005494906880066	0.881931403961	0.023,0.059,0.839	0.056,1.0,0.0	-0.045
4355	gene:Solyc03g114460.2	NA	3	+	64461472	64461567	64461824	64462041	64460770	64460991	64463146	64463272	4355	37,69,67	50,139,79	90,42,45	112,103,48	244	366	0.401977206871033	0.884125181834	0.526,0.427,0.56	0.547,0.38,0.584	0.001
5068	gene:Solyc01g103020.2	NA	1	+	91690985	91691040	91691163	91691214	91690652	91690721	91691313	91691430	5068	0,10,3	0,0,0	9,13,9	0,2,0	204	200	0.40199854657901435	0.884125181834	NA,1.0,1.0	1.0,0.864,1.0	0.045
4921	gene:Solyc01g100360.2	NA	1	-	90417214	90417270	90417270	90417495	90416684	90417062	90417575	90417647	4921	6,7,3	0,3,4	6,3,2	5,0,0	374	205	0.4049395049413197	0.890092125099	1.0,0.561,0.291	0.397,1.0,1.0	-0.182
3735	gene:Solyc07g056030.2	NA	7	+	63936483	63936502	63936502	63936586	63935827	63935972	63937026	63937073	3735	23,35,21	96,138,104	40,24,23	204,82,53	168	233	0.40623186814249357	0.892252398886	0.249,0.26,0.219	0.214,0.289,0.376	-0.05
641	gene:Solyc08g076890.2	NA	8	+	60822433	60822457	60822457	60822541	60822304	60822313	60822706	60822769	641	3,2,0	4,11,2	2,0,0	6,0,0	173	233	0.4063791647767059	0.892252398886	0.503,0.197,0.0	0.31,NA,NA	-0.077
2780	gene:Solyc08g076890.2	NA	8	+	60822304	60822319	60822457	60822586	60822030	60822247	60822694	60822769	2780	0,12,5	0,0,0	5,0,26	3,0,1	164	278	0.4066513130003647	0.892348330663	NA,1.0,1.0	0.739,NA,0.978	0.141
3125	gene:Solyc08g076890.2	NA	8	+	60822337	60822433	60822508	60822565	60822030	60822247	60822706	60822769	3125	0,1,1	0,3,2	1,0,0	5,0,6	245	206	0.40750402932109964	0.893717427585	NA,0.219,0.296	0.144,NA,0.0	0.185
1214	gene:Solyc08g076890.2	NA	8	+	60822304	60822400	60822484	60822520	60822030	60822247	60822625	60822682	1214	0,15,6	0,0,1	5,0,27	0,0,0	245	185	0.40933658536237627	0.89723271741	NA,1.0,0.819	1.0,NA,1.0	-0.091
2662	gene:Solyc08g076890.2	NA	8	+	60822304	60822385	60822457	60822607	60822030	60822247	60822748	60822769	2662	0,16,6	1,15,8	5,0,26	11,3,6	230	299	0.411011054297019	0.900397744298	0.0,0.581,0.494	0.371,0.0,0.849	-0.048
4309	gene:Solyc11g030390.1	NA	11	-	21670362	21670390	21671011	21671223	21670052	21670161	21671671	21671789	4309	273,550,430	3,8,1	627,419,276	1,4,4	361	177	0.4114827196156915	0.90092573028	0.978,0.971,0.995	0.997,0.981,0.971	-0.002
5011	gene:Solyc02g078460.2	NA	2	-	43122726	43122854	43124320	43124374	43122011	43122580	43124516	43124751	5011	2,1,0	5,31,4	0,0,0	24,8,6	203	277	0.41256488277593173	0.902789037604	0.353,0.042,0.0	0.0,0.0,0.0	0.132
3068	gene:Solyc08g076890.2	NA	8	+	60822433	60822484	60822484	60822586	60822030	60822247	60822706	60822769	3068	0,1,2	0,0,1	2,0,1	0,0,0	200	251	0.41290785025718624	0.903033629958	NA,1.0,0.715	1.0,NA,1.0	-0.143
4127	gene:Solyc07g054830.2	NA	7	-	63004730	63004777	63004828	63004896	63003911	63003986	63006146	63006229	4127	36,71,46	0,0,4	95,81,26	0,0,0	217	196	0.41543393124916816	0.908049768024	1.0,1.0,0.912	1.0,1.0,1.0	-0.029
2651	gene:Solyc08g076890.2	NA	8	+	60822304	60822385	60822457	60822694	60822030	60822247	60822748	60822769	2651	0,16,6	1230,3164,1666	5,0,26	2404,647,1292	230	386	0.41620854033127286	0.90923409314	0.0,0.008,0.006	0.003,0.0,0.033	-0.007
3343	gene:Solyc08g076890.2	NA	8	+	60822433	60822586	60822625	60822646	60822337	60822364	60822748	60822769	3343	30,83,38	220,578,294	41,12,39	462,83,227	302	170	0.4170326089336316	0.910525081327	0.071,0.075,0.068	0.048,0.075,0.088	0.001
[truncated: 2,117 more rows]
