# Supplementary material for: High transcriptome plasticity drives phosphate starvation responses in tomato
Source: Stress Biol. 2022 Mar 18;2(1):18. doi: 10.1007/s44154-022-00035-4 (PMC10441952; doi:10.1007/s44154-022-00035-4)
Supplement: Supplementary file 3 — Additional file 3. [file 44154_2022_35_MOESM3_ESM.zip › rmats_3r/RI.MATS.ReadsOnTargetAndJunctionCounts.txt]

ID	GeneID	geneSymbol	chr	strand	riExonStart_0base	riExonEnd	upstreamES	upstreamEE	downstreamES	downstreamEE	ID	IC_SAMPLE_1	SC_SAMPLE_1	IC_SAMPLE_2	SC_SAMPLE_2	IncFormLen	SkipFormLen	PValue	FDR	IncLevel1	IncLevel2	IncLevelDifference
1221	gene:Solyc04g079070.2	NA	4	-	63652099	63652320	63652099	63652145	63652258	63652320	1221	23,94,32	349,558,278	88,83,44	404,165,222	262	149	4.785052466533688e-205	1.70730672006e-201	0.036,0.087,0.061	0.11,0.222,0.101	-0.083
54	gene:Solyc03g019730.2	NA	3	+	61417004	61417223	61417004	61417100	61417171	61417223	54	3,12,0	272,479,350	34,28,8	582,368,193	220	149	1.2133517701278953e-200	2.16461955791e-197	0.007,0.017,0.0	0.038,0.049,0.027	-0.03
192	gene:Solyc08g076890.2	NA	8	+	60822304	60822508	60822304	60822412	60822484	60822508	192	1502,4767,2476	166,62,41	3325,659,1844	41,14,39	221	149	1.2647281429243542e-147	1.50418333798e-144	0.859,0.981,0.976	0.982,0.969,0.97	-0.035
1049	gene:Solyc06g071550.2	NA	6	+	44052220	44052437	44052220	44052280	44052427	44052437	1049	4,7,1	0,0,1	13,7,0	5,0,6	296	149	8.914847983725134e-117	7.95204440148e-114	1.0,1.0,0.335	0.567,1.0,0.0	0.256
3732	gene:Solyc07g043510.2	NA	7	+	57370711	57370902	57370711	57370755	57370853	57370902	3732	10,23,21	2,6,3	42,19,17	0,2,0	247	149	2.7100355600150646e-106	1.93388137563e-103	0.751,0.698,0.809	1.0,0.851,1.0	-0.198
2943	gene:Solyc02g070510.2	NA	2	+	40237581	40237816	40237581	40237622	40237735	40237816	2943	28,78,30	346,657,586	126,98,30	866,491,324	262	149	1.505379217687651e-104	8.95198841452e-102	0.044,0.063,0.028	0.076,0.102,0.05	-0.031
2734	gene:Solyc02g069850.2	NA	2	+	39673488	39673713	39673488	39673563	39673658	39673713	2734	97,230,101	15,0,14	192,57,118	31,18,17	244	149	4.399507904128801e-103	2.24249202885e-100	0.798,1.0,0.815	0.791,0.659,0.809	0.118
2583	gene:Solyc11g012900.1	NA	11	-	5683482	5683671	5683482	5683526	5683632	5683671	2583	15,39,28	0,4,0	44,28,13	12,6,5	255	149	6.095956957919388e-101	2.71879680323e-98	1.0,0.851,1.0	0.682,0.732,0.603	0.278
2662	gene:Solyc01g079230.2	NA	1	+	78325808	78326003	78325808	78325924	78325981	78326003	2662	0,4,1	1,0,0	3,2,1	2,2,1	206	149	7.162555947004002e-100	2.83955551321e-97	0.0,1.0,1.0	0.52,0.42,0.42	0.213
452	gene:Solyc01g098500.2	NA	1	+	89008565	89008790	89008565	89008614	89008699	89008790	452	0,10,5	74,129,99	24,30,5	143,117,36	234	149	9.130044897900626e-94	3.25760001957e-91	0.0,0.047,0.031	0.097,0.14,0.081	-0.08
836	gene:Solyc07g052570.2	NA	7	-	61060158	61060387	61060158	61060170	61060301	61060387	836	0,0,3	11,35,13	13,7,0	47,20,12	280	149	2.3310194934225912e-92	7.56097959321e-90	0.0,0.0,0.109	0.128,0.157,0.0	-0.059
2157	gene:Solyc01g090700.2	NA	1	-	84342122	84342357	84342122	84342207	84342295	84342357	2157	0,12,1	7,3,0	13,16,1	3,0,0	237	149	3.044009578898257e-91	9.05085514792e-89	0.0,0.715,1.0	0.731,1.0,1.0	-0.339
526	gene:Solyc05g009070.2	NA	5	+	3218919	3219159	3218919	3218972	3219051	3219159	526	16,2,6	0,2,0	15,8,4	3,8,1	228	149	8.005849545024508e-91	2.19729778282e-88	1.0,0.395,1.0	0.766,0.395,0.723	0.17
2721	gene:Solyc01g106440.2	NA	1	+	94338406	94338612	94338406	94338453	94338521	94338612	2721	6,0,0	0,1,0	1,1,2	1,4,0	217	149	1.2500171855387641e-89	3.18575808429e-87	1.0,0.0,NA	0.407,0.147,1.0	-0.018
3440	gene:Solyc04g049550.2	NA	4	-	42517358	42517593	42517358	42517427	42517511	42517593	3440	2,2,2	0,1,0	8,9,5	0,7,2	233	149	1.3609812658076087e-83	3.23732077093e-81	1.0,0.561,1.0	1.0,0.451,0.615	0.165
146	gene:Solyc08g081250.2	NA	8	-	64306467	64306690	64306467	64306523	64306678	64306690	146	12,20,2	376,52,27	29,11,1	865,513,25	304	149	2.1767279896260983e-82	4.85410341687e-80	0.015,0.159,0.035	0.016,0.01,0.019	0.055
1527	gene:Solyc05g013770.2	NA	5	-	7078618	7078859	7078618	7078682	7078809	7078859	1527	13,17,12	2,0,0	26,9,14	8,2,0	276	149	8.283289714554309e-82	1.73851633538e-79	0.778,1.0,1.0	0.637,0.708,1.0	0.144
2363	gene:Solyc06g073130.2	NA	6	-	45057237	45057467	45057237	45057262	45057406	45057467	2363	0,1,2	8,39,27	7,7,6	48,45,20	293	149	1.1035440018931356e-81	2.18746944375e-79	0.0,0.013,0.036	0.069,0.073,0.132	-0.075
3279	gene:Solyc04g072880.2	NA	4	+	59833947	59834186	59833947	59834023	59834112	59834186	3279	3,12,15	0,2,0	17,15,9	2,8,0	238	149	7.122093993034171e-77	1.33745428248e-74	1.0,0.79,1.0	0.842,0.54,1.0	0.136
218	gene:Solyc08g076890.2	NA	8	+	60822313	60822559	60822313	60822358	60822541	60822559	218	3381,8545,4407	0,462,325	6544,1446,3550	0,0,0	332	149	3.8948838573538915e-74	6.94847280152e-72	1.0,0.892,0.859	1.0,1.0,1.0	-0.083
1051	gene:Solyc06g071550.2	NA	6	+	44052220	44052437	44052220	44052280	44052391	44052437	1051	0,7,0	2,2,12	12,7,0	1,0,2	260	149	1.1835294206468521e-73	2.01087284422e-71	0.0,0.667,0.0	0.873,1.0,0.0	-0.402
2517	gene:Solyc06g062660.2	NA	6	-	39545545	39545730	39545545	39545594	39545669	39545730	2517	0,3,0	29,56,30	5,10,1	46,71,25	224	149	4.001343822696689e-70	6.48945216336e-68	0.0,0.034,0.0	0.067,0.086,0.026	-0.048
3021	gene:Solyc09g007540.2	NA	9	+	1126938	1127101	1126938	1126958	1127032	1127101	3021	5,12,9	90,270,169	9,9,2	621,455,136	223	149	1.1101014892695566e-69	1.72210526683e-67	0.036,0.029,0.034	0.01,0.013,0.01	0.022
2769	gene:Solyc05g008870.2	NA	5	+	3094402	3094643	3094402	3094477	3094589	3094643	2769	0,5,1	75,164,97	11,10,2	159,89,62	261	149	1.5927825518168834e-67	2.36793672703e-65	0.0,0.017,0.006	0.038,0.06,0.018	-0.031
1776	gene:Solyc04g076120.2	NA	4	+	61075741	61075963	61075741	61075855	61075917	61075963	1776	33,48,20	15,25,12	28,14,14	34,16,16	211	149	3.146925098181845e-65	4.49129150013e-63	0.608,0.576,0.541	0.368,0.382,0.382	0.198
1354	gene:Solyc03g121610.2	NA	3	-	69702474	69702867	69702474	69702722	69702840	69702867	1354	56,98,79	4,2,9	148,114,57	2,3,0	267	149	6.090752981296184e-65	8.35838716818e-63	0.887,0.965,0.83	0.976,0.955,1.0	-0.083
2965	gene:Solyc07g006320.2	NA	7	+	1143094	1143324	1143094	1143164	1143255	1143324	2965	9,7,7	53,101,78	1,5,2	142,83,34	240	149	4.3722200045000317e-63	5.77780776891e-61	0.095,0.041,0.053	0.004,0.036,0.035	0.038
1885	gene:Solyc03g059250.2	NA	3	+	28178979	28179210	28178979	28179082	28179144	28179210	1885	1,3,0	1,5,0	8,13,4	0,3,0	211	149	6.260466732772221e-63	7.97762332233e-61	0.414,0.298,NA	1.0,0.754,1.0	-0.562
3111	gene:Solyc09g055760.2	NA	9	-	44421286	44421515	44421286	44421391	44421468	44421515	3111	2,1,3	43,164,80	13,6,7	192,134,77	226	149	2.859022450502628e-62	3.51758348393e-60	0.03,0.004,0.024	0.043,0.029,0.057	-0.024
1368	gene:Solyc02g005180.2	NA	2	+	7138319	7138553	7138319	7138395	7138493	7138553	1368	9,54,25	22,44,43	22,39,10	14,16,10	247	149	1.6164379690121146e-61	1.92248355781e-59	0.198,0.425,0.26	0.487,0.595,0.376	-0.192
2782	gene:Solyc11g045120.1	NA	11	+	31735646	31735878	31735646	31735759	31735874	31735878	2782	0,7,0	32,53,34	3,18,4	55,52,34	264	149	2.5478924836470646e-60	2.9325420586e-58	0.0,0.069,0.0	0.03,0.163,0.062	-0.062
1493	gene:Solyc10g083800.1	NA	10	+	63558205	63558368	63558205	63558265	63558337	63558368	1493	0,2,0	8,36,12	7,1,3	36,29,10	221	149	1.3051044297239438e-58	1.45519143914e-56	0.0,0.036,0.0	0.116,0.023,0.168	-0.09
1072	gene:Solyc10g006600.2	NA	10	+	1133538	1133692	1133538	1133557	1133644	1133692	1072	9,32,25	44,100,61	67,48,30	130,83,45	236	149	1.3715745230929237e-57	1.48296299951e-55	0.114,0.168,0.206	0.246,0.267,0.296	-0.107
1136	gene:Solyc01g079520.2	NA	1	+	78582795	78583029	78582795	78582892	78582975	78583029	1136	0,2,0	5,14,12	7,0,4	29,36,0	232	149	6.434885417463785e-54	6.75284446162e-52	0.0,0.084,0.0	0.134,0.0,1.0	-0.35
1884	gene:Solyc03g059250.2	NA	3	+	28178979	28179210	28178979	28179082	28179160	28179210	1884	2,4,1	52,102,28	13,15,4	147,134,42	227	149	3.632674174515246e-53	3.70325184419e-51	0.025,0.025,0.023	0.055,0.068,0.059	-0.036
2639	gene:Solyc08g060970.2	NA	8	-	46146950	46147144	46146950	46146977	46147059	46147144	2639	1,9,2	0,4,0	9,7,0	1,0,0	231	149	9.45448105316831e-53	9.37044122158e-51	1.0,0.592,1.0	0.853,1.0,NA	-0.063
502	gene:Solyc05g007190.2	NA	5	-	1807526	1807734	1807526	1807611	1807694	1807734	502	0,1,2	23,41,22	5,4,5	61,48,19	232	149	1.1553338136624521e-51	1.11411649923e-49	0.0,0.015,0.055	0.05,0.051,0.145	-0.059
961	gene:Solyc03g032130.2	NA	3	-	4635905	4636097	4635905	4635950	4636051	4636097	961	67,166,74	1950,3869,2250	219,168,98	4612,2789,2103	250	149	1.867814073797006e-50	1.75377910929e-48	0.02,0.025,0.019	0.028,0.035,0.027	-0.009
1496	gene:Solyc03g120730.2	NA	3	-	69021725	69021898	69021725	69021753	69021847	69021898	1496	0,7,5	28,68,51	20,9,6	83,65,32	243	149	3.879095321982925e-50	3.5488748997e-48	0.0,0.059,0.057	0.129,0.078,0.103	-0.065
282	gene:Solyc11g045110.1	NA	11	+	31773345	31773570	31773345	31773419	31773493	31773570	282	0,3,3	0,6,1	6,0,1	3,4,0	223	149	1.19150330913713e-49	1.06282095175e-47	NA,0.25,0.667	0.572,0.0,1.0	-0.066
2657	gene:Solyc10g047360.1	NA	10	-	40625660	40625897	40625660	40625714	40625852	40625897	2657	15,30,21	0,2,0	48,24,26	2,6,0	287	149	1.4942429473101756e-49	1.30035581366e-47	1.0,0.886,1.0	0.926,0.675,1.0	0.095
3602	gene:Solyc04g007600.2	NA	4	+	1286954	1287160	1286954	1286992	1287070	1287160	3602	3,4,1	26,45,32	8,5,5	42,21,13	227	149	5.4643896860285413e-48	4.6421291428e-46	0.07,0.055,0.02	0.111,0.135,0.202	-0.101
2991	gene:Solyc08g048250.2	NA	8	+	14489310	14489541	14489310	14489357	14489463	14489541	2991	8,7,2	20,33,18	20,8,6	29,16,12	255	149	1.1598962068795987e-47	9.62444108406e-46	0.189,0.11,0.061	0.287,0.226,0.226	-0.126
648	gene:Solyc04g008050.2	NA	4	+	1711078	1711244	1711078	1711155	1711235	1711244	648	3,0,4	4,0,8	0,1,4	37,24,11	229	149	6.161336548796618e-47	4.99628381957e-45	0.328,NA,0.245	0.0,0.026,0.191	0.214
3795	gene:Solyc09g065660.2	NA	9	+	63878278	63878476	63878278	63878317	63878415	63878476	3795	4,13,0	3,4,4	11,14,4	1,0,4	247	149	3.771487871727556e-42	2.99037082807e-40	0.446,0.662,0.0	0.869,1.0,0.376	-0.379
457	gene:Solyc01g098500.2	NA	1	+	89008722	89008963	89008722	89008764	89008870	89008963	457	20,70,23	70,122,102	90,58,24	152,109,38	255	149	8.33936129864543e-42	6.46844372034e-40	0.143,0.251,0.116	0.257,0.237,0.27	-0.085
1623	gene:Solyc02g086370.2	NA	2	+	49034004	49034200	49034004	49034029	49034140	49034200	1623	1,5,4	31,61,20	18,8,2	69,42,21	260	149	2.0064078631281319e-41	1.52316239482e-39	0.018,0.045,0.103	0.13,0.098,0.052	-0.038
2847	gene:Solyc06g074510.2	NA	6	-	46101690	46101924	46101690	46101789	46101875	46101924	2847	2,5,1	9,15,1	7,4,3	9,2,1	235	149	3.986609962839225e-40	2.96338007238e-38	0.123,0.174,0.388	0.33,0.559,0.655	-0.286
2243	gene:Solyc05g006490.2	NA	5	-	1116584	1116827	1116584	1116678	1116760	1116827	2243	10,22,10	0,6,2	52,16,20	21,12,8	231	149	1.3982136144884498e-39	1.01812779112e-37	1.0,0.703,0.763	0.615,0.462,0.617	0.257
740	gene:Solyc10g005590.2	NA	10	-	474605	474825	474605	474646	474764	474825	740	5,8,8	284,532,307	29,15,8	807,351,311	267	149	1.4338668972420909e-39	1.02320741787e-37	0.01,0.008,0.014	0.02,0.023,0.014	-0.008
1858	gene:Solyc12g014400.1	NA	12	+	5306607	5306768	5306607	5306650	5306712	5306768	1858	3,10,10	0,4,4	17,1,5	0,1,0	211	149	2.0555003614055527e-39	1.43804417441e-37	1.0,0.638,0.638	1.0,0.414,1.0	-0.046
2202	gene:Solyc04g071180.2	NA	4	+	58122521	58122745	58122521	58122566	58122710	58122745	2202	1,2,6	0,4,0	5,3,3	0,2,0	293	149	2.6892472705184814e-39	1.84523735792e-37	1.0,0.203,1.0	1.0,0.433,1.0	-0.077
1553	gene:Solyc06g072580.2	NA	6	-	44767886	44768087	44767886	44767968	44768056	44768087	1553	3,15,3	49,145,59	27,30,8	185,191,61	237	149	7.503139547345956e-39	5.05117017074e-37	0.037,0.061,0.031	0.084,0.09,0.076	-0.04
1130	gene:Solyc08g077750.2	NA	8	-	61647657	61647873	61647657	61647681	61647776	61647873	1130	4,15,4	61,116,69	32,17,20	176,129,70	244	149	8.882545904391119e-39	5.86905996053e-37	0.039,0.073,0.034	0.1,0.074,0.149	-0.059
516	gene:Solyc03g118660.2	NA	3	-	67525520	67525748	67525520	67525546	67525616	67525748	516	2,1,1	59,123,49	13,0,3	165,78,51	219	149	1.9043362023028265e-38	1.23539483088e-36	0.023,0.006,0.014	0.051,0.0,0.038	-0.015
2621	gene:Solyc10g084760.1	NA	10	-	64174179	64174395	64174179	64174246	64174313	64174395	2621	4,7,3	69,180,108	19,13,3	198,123,115	216	149	4.967591249882542e-38	3.16506528207e-36	0.038,0.026,0.019	0.062,0.068,0.018	-0.022
1150	gene:Solyc09g064590.2	NA	9	+	61909661	61909906	61909661	61909730	61909825	61909906	1150	7,16,9	6,8,3	15,18,7	0,0,2	244	149	9.398695626552741e-38	5.88325368343e-36	0.416,0.55,0.647	1.0,1.0,0.681	-0.356
2090	gene:Solyc05g013660.2	NA	5	-	6959816	6960046	6959816	6959891	6960002	6960046	2090	3,6,3	76,153,123	10,6,8	147,85,79	260	149	1.0421249105640472e-36	6.41086496706e-35	0.022,0.022,0.014	0.038,0.039,0.055	-0.025
927	gene:Solyc08g062560.2	NA	8	-	51392587	51392808	51392587	51392667	51392757	51392808	927	8,40,8	0,2,0	60,67,8	12,9,2	239	149	6.84788917263964e-36	4.14123196067e-34	1.0,0.926,1.0	0.757,0.823,0.714	0.211
1202	gene:Solyc11g018670.1	NA	11	-	8894844	8895038	8894844	8894893	8894984	8895038	1202	0,0,1	12,7,7	3,3,0	17,6,3	240	149	9.537177978316168e-36	5.67144183777e-34	0.0,0.0,0.081	0.099,0.237,0.0	-0.085
264	gene:Solyc01g068210.2	NA	1	+	77314332	77314553	77314332	77314388	77314499	77314553	264	0,4,0	0,5,2	8,7,2	2,3,0	260	149	1.4218149698162956e-35	8.31645215132e-34	NA,0.314,0.0	0.696,0.572,1.0	-0.599
503	gene:Solyc05g007190.2	NA	5	-	1807526	1807734	1807526	1807611	1807698	1807734	503	0,1,2	0,3,5	8,4,6	2,3,2	236	149	1.9585697056526782e-35	1.12712527577e-33	NA,0.174,0.202	0.716,0.457,0.654	-0.421
437	gene:Solyc11g007990.1	NA	11	+	2203365	2203559	2203365	2203398	2203490	2203559	437	1,1,0	0,13,6	3,3,1	8,15,7	241	149	1.1408194851870185e-34	6.46102210023e-33	1.0,0.045,0.0	0.188,0.11,0.081	0.222
93	gene:Solyc02g090910.2	NA	2	-	52389997	52390219	52389997	52390024	52390164	52390219	93	1,6,0	1,3,5	11,9,1	4,4,0	289	149	2.6390407591893202e-34	1.47126522325e-32	0.34,0.508,0.0	0.586,0.537,1.0	-0.425
3509	gene:Solyc03g095250.2	NA	3	-	56233725	56233927	56233725	56233769	56233902	56233927	3509	0,2,0	0,2,5	0,1,1	10,1,0	282	149	7.6236522027921615e-34	4.18479862455e-32	NA,0.346,0.0	0.0,0.346,1.0	-0.276
3162	gene:Solyc03g118890.2	NA	3	+	67677993	67678243	67677993	67678083	67678195	67678243	3162	12,69,20	18,37,26	89,97,31	52,35,24	261	149	8.18111911805774e-34	4.42276257776e-32	0.276,0.516,0.305	0.494,0.613,0.424	-0.145
3815	gene:Solyc01g006930.2	NA	1	+	1509256	1509480	1509256	1509317	1509411	1509480	3815	0,0,2	5,5,3	0,1,4	9,1,0	243	149	1.0079620583497303e-33	5.36777406596e-32	0.0,0.0,0.29	0.0,0.38,1.0	-0.363
3461	gene:Solyc07g032240.2	NA	7	+	36544228	36544444	36544228	36544284	36544380	36544444	3461	1,3,0	0,0,4	9,5,6	0,2,0	245	149	1.2926487894056613e-33	6.78260423618e-32	1.0,1.0,0.0	1.0,0.603,1.0	-0.201
2827	gene:Solyc02g086900.2	NA	2	+	49497494	49497735	49497494	49497574	49497679	49497735	2827	6,2,2	21,28,22	2,1,1	42,27,16	254	149	2.353180933596379e-33	1.21683327117e-31	0.144,0.04,0.051	0.027,0.021,0.035	0.051
1052	gene:Solyc07g008550.2	NA	7	+	3496240	3496373	3496240	3496252	3496326	3496373	1052	102,117,125	2,2,3	190,88,48	4,2,10	223	149	3.0214515500994056e-33	1.54007701868e-31	0.971,0.975,0.965	0.969,0.967,0.762	0.071
3391	gene:Solyc02g062970.2	NA	2	+	34964360	34964600	34964360	34964434	34964533	34964600	3391	2,6,0	0,3,2	4,11,5	0,1,2	248	149	3.594260409004242e-33	1.80624241399e-31	1.0,0.546,0.0	1.0,0.869,0.6	-0.308
1734	gene:Solyc12g098430.1	NA	12	+	65934260	65934500	65934260	65934335	65934434	65934500	1734	3,7,2	0,0,2	13,13,7	1,6,8	248	149	4.478091421522757e-33	2.21914308222e-31	1.0,1.0,0.375	0.886,0.566,0.345	0.193
3309	gene:Solyc02g083730.2	NA	2	-	47027973	47028190	47027973	47028041	47028116	47028190	3309	1,4,0	51,102,67	8,9,5	145,148,78	224	149	8.434714989875318e-33	4.12261138135e-31	0.013,0.025,0.0	0.035,0.039,0.041	-0.026
1753	gene:Solyc05g007800.2	NA	5	+	2244872	2245047	2244872	2244889	2244993	2245047	1753	5,6,0	88,208,86	16,9,1	216,136,77	253	149	1.5219284640192516e-32	7.33816318868e-31	0.032,0.017,0.0	0.042,0.038,0.008	-0.013
283	gene:Solyc01g006880.2	NA	1	+	1454666	1454900	1454666	1454736	1454815	1454900	283	0,1,1	14,32,19	3,4,1	39,26,22	228	149	2.0399723325631937e-32	9.70482837678e-31	0.0,0.02,0.033	0.048,0.091,0.029	-0.038
1585	gene:Solyc12g099660.1	NA	12	+	66720886	66721122	66720886	66720938	66721053	66721122	1585	1,14,10	103,324,186	32,15,9	358,298,156	264	149	6.419027544141624e-32	3.0135645102e-30	0.005,0.024,0.029	0.048,0.028,0.032	-0.017
2339	gene:Solyc07g041730.2	NA	7	+	54076010	54076229	54076010	54076044	54076120	54076229	2339	2,3,4	8,6,2	10,0,0	2,0,1	225	149	6.860233421855601e-32	3.17887179859e-30	0.142,0.249,0.57	0.768,NA,0.0	-0.064
3326	gene:Solyc11g069270.1	NA	11	+	53901566	53901811	53901566	53901637	53901722	53901811	3326	6,8,7	0,3,0	21,18,9	7,1,5	234	149	9.106225782163542e-32	4.16551456292e-30	1.0,0.629,1.0	0.656,0.92,0.534	0.173
107	gene:Solyc11g007960.1	NA	11	+	2182060	2182275	2182060	2182102	2182208	2182275	107	6,12,7	42,134,80	10,5,1	157,116,65	255	149	1.7401340085201316e-31	7.85923815494e-30	0.077,0.05,0.049	0.036,0.025,0.009	0.035
2055	gene:Solyc03g019940.2	NA	3	-	61277225	61277474	61277225	61277293	61277405	61277474	2055	1,2,0	34,41,60	3,8,1	83,54,50	261	149	2.332257803619603e-31	1.04018698041e-29	0.017,0.027,0.0	0.02,0.078,0.011	-0.022
371	gene:Solyc01g005550.2	NA	1	+	383792	383981	383792	383803	383932	383981	371	15,40,20	0,4,0	31,21,14	3,6,0	278	149	3.280100099173112e-31	1.44486384615e-29	1.0,0.843,1.0	0.847,0.652,1.0	0.115
3751	gene:Solyc01g100380.2	NA	1	-	90428933	90429164	90428933	90429000	90429077	90429164	3751	43,131,43	2954,6269,3153	199,175,51	9399,5820,3590	226	149	5.06878707499626e-31	2.20554052239e-29	0.01,0.014,0.009	0.014,0.019,0.009	-0.003
637	gene:Solyc09g011420.2	NA	9	+	4751657	4751898	4751657	4751660	4751781	4751898	637	11,37,15	656,1315,912	56,58,32	2099,1127,882	270	149	5.617722863298997e-31	2.41494399714e-29	0.009,0.015,0.009	0.015,0.028,0.02	-0.01
2508	gene:Solyc01g111710.2	NA	1	-	97892397	97892642	97892397	97892504	97892587	97892642	2508	27,16,10	398,725,402	14,16,11	1025,558,367	232	149	1.128874587600189e-30	4.79502920066e-29	0.042,0.014,0.016	0.009,0.018,0.019	0.009
944	gene:Solyc09g065950.2	NA	9	-	64227927	64228173	64227927	64228005	64228086	64228173	944	0,5,1	0,0,4	27,9,5	3,0,2	230	149	1.9126155610387623e-30	8.02848508445e-29	NA,1.0,0.139	0.854,1.0,0.618	-0.254
1693	gene:Solyc03g116640.2	NA	3	+	65969627	65969797	65969627	65969634	65969703	65969797	1693	2,5,7	2,0,4	2,0,2	4,2,0	218	149	3.234648764711187e-30	1.34200311541e-28	0.406,1.0,0.545	0.255,0.0,1.0	0.232
1291	gene:Solyc12g056530.1	NA	12	-	62483269	62483474	62483269	62483344	62483430	62483474	1291	16,17,12	116,250,127	18,38,12	251,119,103	235	149	3.311361712417869e-30	1.35803891838e-28	0.08,0.041,0.057	0.043,0.168,0.069	-0.034
2487	gene:Solyc09g009080.2	NA	9	+	2418233	2418462	2418233	2418338	2418423	2418462	2487	4,5,3	99,152,111	16,10,3	209,149,87	234	149	5.73620930354226e-30	2.3257721358e-28	0.025,0.021,0.017	0.046,0.041,0.021	-0.015
3422	gene:Solyc02g092010.2	NA	2	-	53226914	53227102	53226914	53226947	53227050	53227102	3422	4,3,3	138,208,180	13,5,4	285,139,110	252	149	9.263565148675154e-30	3.7137528596e-28	0.017,0.008,0.01	0.026,0.021,0.021	-0.011
783	gene:Solyc01g073750.2	NA	1	+	81142341	81142578	81142341	81142412	81142509	81142578	783	0,3,0	27,83,35	10,9,3	88,110,26	246	149	2.9112286557340085e-29	1.15414042707e-27	0.0,0.021,0.0	0.064,0.047,0.065	-0.052
3232	gene:Solyc05g007810.2	NA	5	-	2251949	2252141	2251949	2252001	2252113	2252141	3232	0,6,0	0,1,4	13,5,4	4,0,2	261	149	3.978788548346298e-29	1.56003489456e-27	NA,0.774,0.0	0.65,1.0,0.533	-0.341
3000	gene:Solyc10g074690.1	NA	10	-	58280407	58280622	58280407	58280482	58280559	58280622	3000	20,30,14	345,607,409	37,26,6	424,261,265	226	149	9.663842639832432e-29	3.74789027597e-27	0.037,0.032,0.022	0.054,0.062,0.015	-0.013
363	gene:Solyc03g005920.2	NA	3	-	623985	624227	623985	624081	624189	624227	363	6,10,5	78,131,72	6,5,1	168,95,73	257	149	1.6037967076247466e-28	6.15306091699e-27	0.043,0.042,0.039	0.02,0.03,0.008	0.022
714	gene:Solyc11g073130.1	NA	11	+	56217221	56217459	56217221	56217299	56217411	56217459	714	0,4,0	14,107,49	5,7,2	110,100,38	261	149	2.218625963878652e-28	8.42133770119e-27	0.0,0.021,0.0	0.025,0.038,0.029	-0.024
687	gene:Solyc07g055200.2	NA	7	+	63317968	63318171	63317968	63317994	63318075	63318171	687	0,4,1	41,104,39	6,4,3	98,71,37	230	149	2.3527454801115543e-28	8.83641670846e-27	0.0,0.024,0.016	0.038,0.035,0.05	-0.028
3341	gene:Solyc03g121590.2	NA	3	+	69676496	69676712	69676496	69676574	69676646	69676712	3341	5,7,6	233,444,384	25,11,7	765,410,280	221	149	2.379587027129081e-28	8.84413178416e-27	0.014,0.011,0.01	0.022,0.018,0.017	-0.007
2915	gene:Solyc08g065430.2	NA	8	-	53439190	53439422	53439190	53439246	53439379	53439422	2915	7,9,10	77,106,111	22,11,7	150,59,49	282	149	2.7533377609381574e-28	1.01277413722e-26	0.046,0.043,0.045	0.072,0.09,0.07	-0.033
1481	gene:Solyc02g093000.2	NA	2	-	53961701	53961876	53961701	53961758	53961841	53961876	1481	4,5,1	42,66,64	1,0,2	88,56,35	232	149	4.680310214623568e-28	1.70401498426e-26	0.058,0.046,0.01	0.007,0.0,0.035	0.024
666	gene:Solyc06g062980.2	NA	6	+	39752165	39752329	39752165	39752234	39752311	39752329	666	2,15,11	6,32,29	8,8,2	47,27,13	226	149	1.3677514771757965e-27	4.92943158643e-26	0.18,0.236,0.2	0.101,0.163,0.092	0.087
359	gene:Solyc07g066520.2	NA	7	-	67926321	67926544	67926321	67926400	67926477	67926544	359	0,3,1	50,54,38	9,1,3	76,74,66	226	149	4.5481773886118085e-27	1.62278969226e-25	0.0,0.035,0.017	0.072,0.009,0.029	-0.019
3210	gene:Solyc01g005560.2	NA	1	+	396971	397204	396971	397012	397102	397204	3210	16,65,26	736,2118,944	54,24,14	2143,1660,911	239	149	1.0487356261536722e-26	3.70484031101e-25	0.013,0.019,0.017	0.015,0.009,0.009	0.005
3172	gene:Solyc06g054490.2	NA	6	+	37247155	37247391	37247155	37247196	37247286	37247391	3172	9,15,11	118,305,156	6,17,4	328,268,174	239	149	4.4319033983866305e-26	1.55029718877e-24	0.045,0.03,0.042	0.011,0.038,0.014	0.018
2741	gene:Solyc01g079490.2	NA	1	+	78538671	78538907	78538671	78538745	78538842	78538907	2741	1,3,3	14,23,15	3,0,0	28,20,8	246	149	1.6868334144530182e-25	5.84332196385e-24	0.041,0.073,0.108	0.061,0.0,0.0	0.054
3093	gene:Solyc02g069310.2	NA	2	+	39239909	39240956	39239909	39239980	39240877	39240956	3093	111,360,144	0,2,4	499,380,155	0,0,2	1046	149	3.4746874592711914e-25	1.19208508218e-23	1.0,0.962,0.837	1.0,1.0,0.917	-0.039
953	gene:Solyc05g007850.1	NA	5	+	2292318	2293408	2292318	2292371	2293284	2293408	953	41,191,90	0,3,0	217,294,67	8,2,2	1062	149	3.5801816857070484e-25	1.21657983377e-23	1.0,0.899,1.0	0.792,0.954,0.825	0.109
2143	gene:Solyc09g074420.2	NA	9	+	66230547	66230761	66230547	66230651	66230726	66230761	2143	0,0,2	8,5,1	3,2,0	11,3,6	224	149	4.416766796243199e-25	1.48670037066e-23	0.0,0.0,0.571	0.154,0.307,0.0	0.037
888	gene:Solyc12g088320.1	NA	12	-	63758482	63758692	63758482	63758517	63758600	63758692	888	1,4,0	8,53,17	9,8,2	70,56,29	232	149	5.478020844599443e-25	1.82668956762e-23	0.074,0.046,0.0	0.076,0.084,0.042	-0.027
2069	gene:Solyc08g066030.2	NA	8	+	54497504	54497722	54497504	54497537	54497631	54497722	2069	8,11,9	44,104,72	20,3,2	158,113,81	243	149	6.182420561105448e-25	2.04248857056e-23	0.1,0.061,0.071	0.072,0.016,0.015	0.043
1238	gene:Solyc09g008130.2	NA	9	-	1601902	1602106	1601902	1601952	1602051	1602106	1238	0,2,0	13,23,23	0,5,1	24,19,7	248	149	9.13322972130233e-25	2.98966638951e-23	0.0,0.05,0.0	0.0,0.137,0.079	-0.055
1554	gene:Solyc06g072580.2	NA	6	-	44767558	44767805	44767558	44767632	44767735	44767805	1554	24,63,31	0,4,0	75,87,27	19,9,4	252	149	1.1423924064466652e-24	3.70550555109e-23	1.0,0.903,1.0	0.7,0.851,0.8	0.184
920	gene:Solyc09g010970.2	NA	9	-	4323580	4323817	4323580	4323634	4323725	4323817	920	0,3,0	30,69,48	5,6,2	127,103,40	240	149	1.1592475370572607e-24	3.72630199299e-23	0.0,0.026,0.0	0.024,0.035,0.03	-0.021
1559	gene:Solyc01g006710.2	NA	1	+	1291358	1291590	1291358	1291401	1291494	1291590	1559	0,9,2	0,0,2	20,7,5	2,4,2	242	149	1.6478581905585397e-24	5.24960537849e-23	NA,1.0,0.381	0.86,0.519,0.606	0.029
3502	gene:Solyc12g089180.1	NA	12	-	64299470	64299681	64299470	64299536	64299641	64299681	3502	0,5,2	20,88,32	0,10,5	62,55,21	254	149	2.28380478603104e-24	7.21116413855e-23	0.0,0.032,0.035	0.0,0.096,0.123	-0.051
2288	gene:Solyc11g007580.1	NA	11	-	1817362	1817595	1817362	1817431	1817504	1817595	2288	4,6,2	19,15,19	9,13,1	19,20,11	222	149	5.565777406605607e-24	1.74199068305e-22	0.124,0.212,0.066	0.241,0.304,0.058	-0.067
2957	gene:Solyc09g097820.2	NA	9	-	71815446	71815681	71815446	71815551	71815634	71815681	2957	0,6,1	12,27,15	1,2,0	39,15,9	232	149	5.9392339524755274e-24	1.84271189065e-22	0.0,0.125,0.041	0.016,0.079,0.0	0.024
578	gene:Solyc10g055720.1	NA	10	-	57248735	57248945	57248735	57248789	57248871	57248945	578	5,24,4	139,345,206	31,28,17	405,401,146	231	149	1.1714802630664667e-23	3.60331170571e-22	0.023,0.043,0.012	0.047,0.043,0.07	-0.027
922	gene:Solyc06g071140.2	NA	6	+	43734663	43734890	43734663	43734716	43734808	43734890	922	1,4,1	2,1,4	2,8,1	0,4,0	241	149	2.0911596830267585e-23	6.37714337525e-22	0.236,0.712,0.134	1.0,0.553,1.0	-0.49
507	gene:Solyc02g062290.2	NA	2	+	33880019	33880231	33880019	33880063	33880137	33880231	507	3,5,1	0,0,1	8,5,1	3,1,0	223	149	2.82187608575882e-23	8.5325880288e-22	1.0,1.0,0.401	0.641,0.77,1.0	-0.003
384	gene:Solyc05g013740.2	NA	5	+	7058967	7059163	7058967	7059036	7059121	7059163	384	2,1,1	45,54,41	6,7,5	187,127,45	234	149	5.285809552907934e-23	1.58485449452e-21	0.028,0.012,0.015	0.02,0.034,0.066	-0.022
1345	gene:Solyc04g082430.2	NA	4	-	66087897	66088130	66087897	66087940	66088070	66088130	1345	1,6,2	83,124,96	8,12,1	199,103,72	279	149	9.441450745017514e-23	2.80725802152e-21	0.006,0.025,0.011	0.021,0.059,0.007	-0.015
2348	gene:Solyc01g106950.2	NA	1	+	94640749	94640983	94640749	94640853	94640944	94640983	2348	0,3,0	17,15,15	15,8,2	45,67,8	240	149	2.696673258273696e-22	7.95184312853e-21	0.0,0.11,0.0	0.171,0.069,0.134	-0.088
2526	gene:Solyc06g009400.2	NA	6	+	3329497	3329664	3329497	3329543	3329645	3329664	2526	2,3,1	61,204,82	4,9,3	156,161,86	251	149	4.1118142101440773e-22	1.20253713949e-20	0.019,0.009,0.007	0.015,0.032,0.02	-0.011
2704	gene:Solyc02g032300.2	NA	2	+	28120752	28120954	28120752	28120779	28120884	28120954	2704	3,5,2	8,8,5	11,5,7	9,7,6	254	149	9.21238241658502e-22	2.67233987499e-20	0.18,0.268,0.19	0.418,0.295,0.406	-0.16
545	gene:Solyc11g012790.1	NA	11	-	5558659	5558907	5558659	5558740	5558853	5558907	545	1,5,2	59,126,53	8,10,5	167,132,90	262	149	1.0466121959433344e-21	3.01154218962e-20	0.01,0.022,0.021	0.027,0.041,0.031	-0.015
2613	gene:Solyc12g015770.1	NA	12	-	5756761	5756986	5756761	5756783	5756864	5756986	2613	3,4,0	45,68,56	12,10,3	105,59,37	230	149	1.1996200243099262e-21	3.42419539739e-20	0.041,0.037,0.0	0.069,0.099,0.05	-0.047
1268	gene:Solyc01g101240.2	NA	1	+	91060814	91061060	91060814	91060928	91061031	91061060	1268	47,113,61	6,9,8	160,84,89	7,9,3	252	149	1.684432372797525e-21	4.76988468741e-20	0.822,0.881,0.818	0.931,0.847,0.946	-0.068
1358	gene:Solyc02g005180.2	NA	2	+	7139130	7139358	7139130	7139206	7139300	7139358	1358	32,88,71	31,90,49	66,41,27	32,19,9	243	149	4.854457743173147e-21	1.36383505729e-19	0.388,0.375,0.47	0.558,0.57,0.648	-0.181
722	gene:Solyc12g014460.1	NA	12	+	5442942	5443163	5442942	5442979	5443098	5443163	722	7,6,3	29,47,23	17,19,14	82,65,33	268	149	5.979794146037942e-21	1.66686761821e-19	0.118,0.066,0.068	0.103,0.14,0.191	-0.061
1365	gene:Solyc02g005180.2	NA	2	+	7140216	7140400	7140216	7140269	7140358	7140400	1365	8,32,19	2,21,6	30,12,3	2,9,0	238	149	6.770919774335894e-21	1.87276292673e-19	0.715,0.488,0.665	0.904,0.455,1.0	-0.164
3303	gene:Solyc10g085200.1	NA	10	+	64472515	64472741	64472515	64472594	64472681	64472741	3303	1,7,0	71,93,74	11,1,5	151,72,37	236	149	7.114050764005426e-21	1.95253331738e-19	0.009,0.045,0.0	0.044,0.009,0.079	-0.026
2710	gene:Solyc02g031860.2	NA	2	-	27089774	27090000	27089774	27089838	27089919	27090000	2710	3,8,0	6,0,0	10,8,2	3,0,0	230	149	2.010442671709892e-20	5.47577057455e-19	0.245,1.0,NA	0.683,1.0,1.0	-0.272
3032	gene:Solyc10g083630.1	NA	10	-	63408374	63408619	63408374	63408413	63408493	63408619	3032	3,6,2	122,217,126	11,10,0	218,165,99	229	149	2.817124812610445e-20	7.6147737359e-19	0.016,0.018,0.01	0.032,0.038,0.0	-0.009
1749	gene:Solyc10g049970.1	NA	10	+	47293133	47293373	47293133	47293211	47293300	47293373	1749	16,20,22	322,582,423	18,15,3	813,596,283	238	149	3.630342519718414e-20	9.73914444388e-19	0.03,0.021,0.032	0.014,0.016,0.007	0.015
1009	gene:Solyc01g099750.2	NA	1	+	89903523	89903757	89903523	89903590	89903675	89903757	1009	0,3,0	16,69,22	4,2,6	54,90,19	234	149	1.536323391997333e-19	4.09074765869e-18	0.0,0.027,0.0	0.045,0.014,0.167	-0.066
2866	gene:Solyc02g083310.2	NA	2	-	46765081	46765307	46765081	46765148	46765241	46765307	2866	0,5,0	65,110,66	2,13,3	225,168,92	242	149	3.3987779198000705e-19	8.98284416137e-18	0.0,0.027,0.0	0.005,0.045,0.02	-0.014
2833	gene:Solyc03g083020.2	NA	3	+	52859903	52860104	52859903	52859962	52860048	52860104	2833	12,35,19	474,836,617	40,33,14	767,356,445	235	149	3.471789874146597e-19	9.10834284629e-18	0.016,0.026,0.019	0.032,0.056,0.02	-0.016
916	gene:Solyc01g105520.2	NA	1	+	93678229	93678517	93678229	93678277	93678364	93678517	916	5,31,9	2,5,1	34,29,12	24,4,0	236	149	8.871794952667806e-19	2.31055214534e-17	0.612,0.797,0.85	0.472,0.821,1.0	-0.011
3613	gene:Solyc03g120430.2	NA	3	-	68823845	68824013	68823845	68823887	68823966	68824013	3613	3,8,3	15,34,20	4,8,0	70,39,22	228	149	9.20153984748592e-19	2.37906479535e-17	0.116,0.133,0.089	0.036,0.118,0.0	0.061
2413	gene:Solyc11g065190.1	NA	11	-	50518198	50518410	50518198	50518254	50518347	50518410	2413	8,15,12	412,890,588	27,21,7	964,571,487	242	149	1.3462796655842146e-18	3.45577399051e-17	0.012,0.01,0.012	0.017,0.022,0.009	-0.005
431	gene:Solyc04g053120.2	NA	4	-	51718703	51718940	51718703	51718735	51718820	51718940	431	2,12,9	26,88,62	15,27,6	123,81,24	234	149	1.562046289967729e-18	3.98098654472e-17	0.047,0.08,0.085	0.072,0.175,0.137	-0.057
2239	gene:Solyc02g079760.2	NA	2	-	44205822	44206053	44205822	44205888	44205967	44206053	2239	2,3,3	30,76,30	9,24,7	106,101,74	228	149	1.9696952104424736e-18	4.98430674529e-17	0.042,0.025,0.061	0.053,0.134,0.058	-0.039
587	gene:Solyc10g074900.1	NA	10	-	58613872	58614098	58613872	58613940	58614029	58614098	587	4,4,5	65,196,98	27,15,11	498,322,171	238	149	3.087848892097751e-18	7.75876397676e-17	0.037,0.013,0.031	0.033,0.028,0.039	-0.006
2003	gene:Solyc01g100950.2	NA	1	-	90837714	90837962	90837714	90837835	90837921	90837962	2003	31,44,33	27,34,15	84,45,22	74,43,30	235	149	3.9597806331798096e-18	9.88006804139e-17	0.421,0.451,0.582	0.419,0.399,0.317	0.106
99	gene:Solyc09g064200.2	NA	9	-	61324844	61325090	61324844	61324931	61325022	61325090	99	3,10,8	254,396,264	24,12,6	635,361,209	240	149	8.289393907810648e-18	2.0539276016e-16	0.007,0.015,0.018	0.023,0.02,0.018	-0.007
2814	gene:Solyc09g014760.2	NA	9	-	6844341	6844566	6844341	6844407	6844502	6844566	2814	1,3,2	69,132,83	8,3,3	148,118,79	244	149	1.0474927298021922e-17	2.57755452409e-16	0.009,0.014,0.015	0.032,0.015,0.023	-0.011
643	gene:Solyc01g107750.2	NA	1	-	95193839	95194086	95193839	95193896	95193988	95194086	643	3,13,2	22,64,24	1,9,1	45,80,14	241	149	1.2552608163633496e-17	3.06765109095e-16	0.078,0.112,0.049	0.014,0.065,0.042	0.039
495	gene:Solyc10g005510.2	NA	10	-	422712	422898	422712	422751	422848	422898	495	21,33,26	766,1416,912	60,44,22	1877,1152,694	246	149	1.3267540099102885e-17	3.22031177371e-16	0.016,0.014,0.017	0.019,0.023,0.019	-0.005
2899	gene:Solyc08g079490.2	NA	8	-	63001519	63001689	63001519	63001584	63001677	63001689	2899	12,14,13	0,6,0	30,38,14	20,26,8	242	149	1.4627835929419607e-17	3.52649449974e-16	1.0,0.59,1.0	0.48,0.474,0.519	0.372
1775	gene:Solyc01g107690.2	NA	1	+	95147516	95147764	95147516	95147599	95147689	95147764	1775	1,2,0	1,5,0	2,0,0	21,7,6	239	149	1.4769284742397416e-17	3.53669852086e-16	0.384,0.2,NA	0.056,0.0,0.0	0.273
2493	gene:Solyc06g064830.2	NA	6	-	40401345	40401594	40401345	40401399	40401508	40401594	2493	4,2,1	69,102,97	16,0,1	178,108,73	258	149	2.65028172043832e-17	6.30413678568e-16	0.032,0.011,0.006	0.049,0.0,0.008	-0.003
2227	gene:Solyc08g081580.2	NA	8	+	64593742	64593954	64593742	64593770	64593891	64593954	2227	67,164,78	2,2,0	271,200,91	7,4,1	270	149	4.2189904638409556e-17	9.90352498354e-16	0.949,0.978,1.0	0.955,0.965,0.98	0.009
499	gene:Solyc03g059030.2	NA	3	-	27293695	27293886	27293695	27293790	27293878	27293886	499	1,5,2	20,44,35	2,5,0	136,75,29	237	149	4.216874740186112e-17	9.90352498354e-16	0.03,0.067,0.035	0.009,0.04,0.0	0.028
2627	gene:Solyc01g112170.2	NA	1	-	98241635	98241764	98241635	98241676	98241753	98241764	2627	7,39,13	81,198,125	29,35,17	174,141,98	226	149	4.3164110394417813e-17	1.00659833913e-15	0.054,0.115,0.064	0.099,0.141,0.103	-0.037
1556	gene:Solyc06g072580.2	NA	6	-	44767558	44767805	44767558	44767639	44767735	44767805	1556	16,33,21	209,495,300	36,41,16	857,681,291	245	149	5.161419049176898e-17	1.19584046542e-15	0.044,0.039,0.041	0.025,0.035,0.032	0.011
1179	gene:Solyc01g102660.2	NA	1	+	91407757	91407956	91407757	91407775	91407880	91407956	1179	11,19,14	0,3,0	41,35,9	4,2,2	254	149	1.003827667051269e-16	2.31074652648e-15	1.0,0.788,1.0	0.857,0.911,0.725	0.098
3782	gene:Solyc01g099930.2	NA	1	-	90041965	90042180	90041965	90042015	90042109	90042180	3782	27,46,31	0,2,1	60,43,38	3,2,2	243	149	1.2674343538715532e-16	2.89884985552e-15	1.0,0.934,0.95	0.925,0.929,0.921	0.036
550	gene:Solyc12g006450.1	NA	12	-	923335	923582	923335	923430	923511	923582	550	3,8,2	51,102,88	3,1,3	174,163,58	230	149	1.3511982911861056e-16	3.07074872799e-15	0.037,0.048,0.015	0.011,0.004,0.032	0.018
3642	gene:Solyc03g117650.2	NA	3	+	66734607	66734828	66734607	66734681	66734785	66734828	3642	0,4,0	24,65,29	1,8,1	73,71,22	253	149	1.7141098793540162e-16	3.87085066426e-15	0.0,0.035,0.0	0.008,0.062,0.026	-0.02
2060	gene:Solyc04g008730.2	NA	4	-	2395884	2396112	2395884	2395943	2396026	2396112	2060	7,7,10	32,73,70	8,9,1	139,78,32	232	149	2.1715210180124605e-16	4.87294779388e-15	0.123,0.058,0.084	0.036,0.069,0.02	0.047
1112	gene:Solyc12g019750.1	NA	12	-	11311029	11311216	11311029	11311113	11311195	11311216	1112	2,8,4	192,269,173	9,13,6	464,221,139	231	149	3.286002209067827e-16	7.32778492622e-15	0.007,0.019,0.015	0.012,0.037,0.027	-0.012
421	gene:Solyc06g084060.2	NA	6	+	49323754	49323958	49323754	49323764	49323859	49323958	421	3,1,2	4,4,0	0,0,1	6,4,0	244	149	5.548182107755626e-16	1.2295598609e-14	0.314,0.132,1.0	0.0,0.0,1.0	0.149
3038	gene:Solyc07g064910.2	NA	7	+	66885808	66886032	66885808	66885887	66885982	66886032	3038	5,4,5	63,106,89	3,4,2	166,104,42	244	149	6.513026056316766e-16	1.43447388697e-14	0.046,0.023,0.033	0.011,0.023,0.028	0.013
415	gene:Solyc01g100260.2	NA	1	+	90331310	90331502	90331310	90331348	90331421	90331502	415	8,34,6	21,38,20	21,23,10	23,26,10	222	149	7.660814291975256e-16	1.67691934931e-14	0.204,0.375,0.168	0.38,0.373,0.402	-0.136
3029	gene:Solyc01g104370.2	NA	1	-	92765288	92765514	92765288	92765326	92765419	92765514	3029	390,905,528	12,12,4	1475,769,574	7,9,11	242	149	8.88678867711293e-16	1.93341841463e-14	0.952,0.979,0.988	0.992,0.981,0.97	-0.008
2079	gene:Solyc10g086190.1	NA	10	+	65107233	65107430	65107233	65107277	65107359	65107430	2079	53,61,51	197,663,280	83,51,51	945,877,381	231	149	1.2225265060579382e-15	2.64362095371e-14	0.148,0.056,0.105	0.054,0.036,0.079	0.047
759	gene:Solyc08g065980.2	NA	8	+	54424384	54424596	54424384	54424435	54424540	54424596	759	1,6,0	1,2,0	1,1,6	0,2,0	254	149	1.3407923514934579e-15	2.88189584948e-14	0.37,0.638,NA	1.0,0.227,1.0	-0.238
1316	gene:Solyc01g010720.2	NA	1	-	5750193	5750419	5750193	5750279	5750364	5750419	1316	6,9,6	20,50,42	27,8,2	54,48,24	234	149	1.3938039147823296e-15	2.97789962152e-14	0.16,0.103,0.083	0.241,0.096,0.05	-0.014
3170	gene:Solyc02g050200.1	NA	2	+	4338134	4338324	4338134	4338216	4338293	4338324	3170	0,0,1	2,18,20	2,1,1	18,24,3	226	149	2.0454340429147774e-15	4.34411230067e-14	0.0,0.0,0.032	0.068,0.027,0.18	-0.081
3350	gene:Solyc01g008090.2	NA	1	-	2225291	2225504	2225291	2225311	2225439	2225504	3350	5,18,16	4,0,0	34,27,17	15,0,5	277	149	2.8440243950728517e-15	6.00442546841e-14	0.402,1.0,1.0	0.549,1.0,0.647	0.069
1895	gene:Solyc03g115390.2	NA	3	-	65110327	65110554	65110327	65110400	65110502	65110554	1895	3,2,4	27,51,51	3,2,2	102,73,55	251	149	3.1413042545885463e-15	6.59304328257e-14	0.062,0.023,0.044	0.017,0.016,0.021	0.025
24	gene:Solyc05g016330.2	NA	5	+	15580957	15581192	15580957	15580998	15581125	15581192	24	2,4,0	6,10,3	1,2,0	10,9,5	276	149	3.2755176794833746e-15	6.83453045637e-14	0.153,0.178,0.0	0.051,0.107,0.0	0.058
625	gene:Solyc01g096900.2	NA	1	+	87904857	87905105	87904857	87904912	87905017	87905105	625	7,17,4	2,0,0	21,20,9	4,0,0	254	149	3.3406352871143514e-15	6.92987599094e-14	0.672,1.0,1.0	0.755,1.0,1.0	-0.028
3508	gene:Solyc03g095250.2	NA	3	-	56233578	56233766	56233578	56233610	56233725	56233766	3508	0,0,1	17,14,27	9,3,0	33,22,14	264	149	3.593991899817395e-15	7.41234861188e-14	0.0,0.0,0.02	0.133,0.071,0.0	-0.061
3643	gene:Solyc06g071310.2	NA	6	+	43883634	43883799	43883634	43883658	43883761	43883799	3643	3,10,9	86,203,109	19,17,7	245,216,78	252	149	4.6012526465227515e-15	9.43521232344e-14	0.02,0.028,0.047	0.044,0.044,0.05	-0.014
1700	gene:Solyc09g009340.1	NA	9	-	2714733	2714976	2714733	2714794	2714906	2714976	1700	2,0,0	1,22,3	6,0,0	27,29,4	261	149	5.563461284123519e-15	1.13431027781e-13	0.533,0.0,0.0	0.113,0.0,0.0	0.14
1483	gene:Solyc02g093000.2	NA	2	-	53960289	53960501	53960289	53960366	53960438	53960501	1483	2,2,1	29,62,39	5,4,1	51,58,29	221	149	5.7009148448106825e-15	1.15573091854e-13	0.044,0.021,0.017	0.062,0.044,0.023	-0.016
3066	gene:Solyc05g052800.2	NA	5	-	62985523	62985745	62985523	62985557	62985655	62985745	3066	202,260,303	10,9,9	420,96,215	20,6,13	247	149	6.860770042233173e-15	1.38300720399e-13	0.924,0.946,0.953	0.927,0.906,0.909	0.027
1447	gene:Solyc05g025650.2	NA	5	-	35398800	35399035	35398800	35398861	35398979	35399035	1447	3,4,2	24,61,38	10,5,3	66,44,36	267	149	8.279500903160534e-15	1.65962130463e-13	0.065,0.035,0.029	0.078,0.06,0.044	-0.018
3212	gene:Solyc01g109990.2	NA	1	+	96813465	96813714	96813465	96813582	96813659	96813714	3212	0,3,0	21,27,16	7,5,2	78,74,15	226	149	9.138091888675822e-15	1.82149228261e-13	0.0,0.068,0.0	0.056,0.043,0.081	-0.037
3306	gene:Solyc02g083730.2	NA	2	-	47027837	47028037	47027837	47027880	47027970	47028037	3306	7,16,8	0,4,0	20,21,11	0,2,0	239	149	1.856502008571465e-14	3.67999953699e-13	1.0,0.714,1.0	1.0,0.867,1.0	-0.051
2682	gene:Solyc02g089930.2	NA	2	-	51603604	51603839	51603604	51603663	51603775	51603839	2682	12,29,20	65,101,90	18,18,7	120,86,46	261	149	1.8791963901154357e-14	3.70440481764e-13	0.095,0.141,0.113	0.079,0.107,0.08	0.028
806	gene:Solyc08g068590.2	NA	8	-	57729068	57729294	57729068	57729098	57729180	57729294	806	0,1,2	2,1,0	2,2,5	3,2,3	231	149	2.2873930636449543e-14	4.48429585224e-13	0.0,0.392,1.0	0.301,0.392,0.518	0.06
1721	gene:Solyc09g031680.1	NA	9	-	28218290	28218527	28218290	28218369	28218444	28218527	1721	2,2,0	15,53,30	4,4,0	33,32,37	224	149	2.4363316799365048e-14	4.72436490979e-13	0.081,0.024,0.0	0.075,0.077,0.0	-0.016
2323	gene:Solyc08g063000.2	NA	8	+	52500099	52500312	52500099	52500141	52500216	52500312	2323	3,3,5	75,143,108	7,8,3	147,97,74	224	149	2.4236286643515917e-14	4.72436490979e-13	0.026,0.014,0.03	0.031,0.052,0.026	-0.013
964	gene:Solyc06g084360.2	NA	6	+	49499973	49500213	49499973	49500075	49500160	49500213	964	3,7,10	40,156,61	4,6,2	130,99,79	234	149	2.6633944408337574e-14	5.13675208913e-13	0.046,0.028,0.095	0.019,0.037,0.016	0.032
2190	gene:Solyc05g050120.2	NA	5	+	60107631	60107871	60107631	60107712	60107793	60107871	2190	116,224,150	1064,2225,1235	209,139,77	1578,928,762	230	149	3.125771948622254e-14	5.99610446919e-13	0.066,0.061,0.073	0.079,0.088,0.061	-0.009
3128	gene:Solyc01g079390.2	NA	1	+	78464680	78464853	78464680	78464704	78464786	78464853	3128	82,116,66	0,4,4	158,110,75	5,0,0	231	149	4.3226791635931686e-14	8.24776430786e-13	1.0,0.949,0.914	0.953,1.0,1.0	-0.03
2337	gene:Solyc07g041730.2	NA	7	+	54075898	54076044	54075898	54075924	54076000	54076044	2337	5,0,2	74,138,124	7,12,2	99,44,58	225	149	4.440689505677636e-14	8.42786178524e-13	0.043,0.0,0.011	0.045,0.153,0.022	-0.055
1200	gene:Solyc09g010420.2	NA	9	-	3791054	3791301	3791054	3791141	3791220	3791301	1200	2,1,0	4,0,0	2,2,0	2,0,0	228	149	6.95752168053658e-14	1.31346229398e-12	0.246,1.0,NA	0.395,1.0,NA	-0.075
1451	gene:Solyc09g007670.2	NA	9	+	1220328	1220558	1220328	1220376	1220464	1220558	1451	2,5,3	49,87,77	9,9,4	155,93,57	237	149	8.015214560527384e-14	1.50517292379e-12	0.025,0.035,0.024	0.035,0.057,0.042	-0.017
2209	gene:Solyc06g035920.2	NA	6	-	25271556	25271774	25271556	25271644	25271735	25271774	2209	4,19,9	178,360,202	15,11,7	559,363,235	240	149	9.305560212411707e-14	1.73833711193e-12	0.014,0.032,0.027	0.016,0.018,0.018	0.007
1807	gene:Solyc12g056780.1	NA	12	-	62860736	62860921	62860736	62860788	62860883	62860921	1807	17,13,14	385,593,367	14,17,3	740,396,322	244	149	1.1229882476302295e-13	2.08688649351e-12	0.026,0.013,0.023	0.011,0.026,0.006	0.006
3256	gene:Solyc08g083370.2	NA	8	+	65833481	65833709	65833481	65833556	65833627	65833709	3256	8,26,3	94,160,90	39,31,3	123,98,47	220	149	1.5179325736236033e-13	2.8062090273e-12	0.054,0.099,0.022	0.177,0.176,0.041	-0.073
3487	gene:Solyc12g094620.1	NA	12	+	64803257	64803478	64803257	64803347	64803434	64803478	3487	21,31,23	989,1716,1255	17,21,19	1077,524,654	236	149	1.723156616399432e-13	3.16918701408e-12	0.013,0.011,0.011	0.01,0.025,0.018	-0.006
1842	gene:Solyc04g080430.2	NA	4	+	64604515	64604758	64604515	64604608	64604693	64604758	1842	0,5,0	0,4,2	2,8,0	5,1,2	234	149	2.6695807189005425e-13	4.88464820771e-12	NA,0.443,0.0	0.203,0.836,0.0	-0.125
3195	gene:Solyc05g009160.2	NA	5	+	3294328	3294567	3294328	3294418	3294505	3294567	3195	1,3,1	2,3,2	0,3,2	0,1,1	236	149	3.3366490921854984e-13	6.07406324537e-12	0.24,0.387,0.24	NA,0.654,0.558	-0.317
3787	gene:Solyc01g099930.2	NA	1	-	90042485	90042704	90042485	90042564	90042642	90042704	3787	13,12,13	9,17,6	27,35,7	38,31,19	227	149	3.7712374215667864e-13	6.83034270058e-12	0.487,0.317,0.587	0.318,0.426,0.195	0.151
1678	gene:Solyc06g043150.2	NA	6	+	29687459	29687656	29687459	29687499	29687587	29687656	1678	5,9,1	83,87,82	8,16,5	109,59,69	237	149	4.063336374193694e-13	7.3222142339e-12	0.036,0.061,0.008	0.044,0.146,0.044	-0.043
3292	gene:Solyc07g066660.2	NA	7	+	68029863	68030023	68029863	68029887	68029965	68030023	3292	2,6,3	10,31,14	16,2,3	28,17,17	227	149	4.3590884892485473e-13	7.81569232645e-12	0.116,0.113,0.123	0.273,0.072,0.104	-0.032
1281	gene:Solyc08g075890.2	NA	8	+	59982591	59982819	59982591	59982613	59982728	59982819	1281	9,29,9	287,586,356	24,19,12	495,333,246	264	149	5.110653783948178e-13	9.11740635056e-12	0.017,0.027,0.014	0.027,0.031,0.027	-0.009
846	gene:Solyc04g024710.2	NA	4	-	29415117	29415310	29415117	29415166	29415242	29415310	846	0,2,2	33,53,39	6,2,0	59,55,21	225	149	5.144847203771539e-13	9.13274369306e-12	0.0,0.024,0.033	0.063,0.024,0.0	-0.01
292	gene:Solyc09g047910.2	NA	9	-	33696249	33696455	33696249	33696336	33696437	33696455	292	8,10,6	13,59,35	12,4,0	56,37,17	250	149	5.25575369699086e-13	9.28343029251e-12	0.268,0.092,0.093	0.113,0.061,0.0	0.093
1069	gene:Solyc06g062680.1	NA	6	-	39564418	39564638	39564418	39564479	39564581	39564638	1069	0,1,0	3,0,0	3,0,0	15,2,0	251	149	6.715250239146831e-13	1.18029619967e-11	0.0,1.0,NA	0.106,0.0,NA	0.447
1932	gene:Solyc08g060860.2	NA	8	-	45633124	45633289	45633124	45633195	45633277	45633289	1932	19,21,20	2,2,0	24,18,16	4,0,6	231	149	7.988840762336826e-13	1.39726391373e-11	0.86,0.871,1.0	0.795,1.0,0.632	0.101
3766	gene:Solyc11g012140.1	NA	11	-	5063899	5064148	5063899	5063961	5064044	5064148	3766	26,43,15	218,356,209	35,19,14	505,299,279	232	149	8.628917925180839e-13	1.50185264181e-11	0.071,0.072,0.044	0.043,0.039,0.031	0.025
3221	gene:Solyc03g120980.2	NA	3	+	69207076	69207307	69207076	69207131	69207253	69207307	3221	6,4,1	46,86,92	4,2,1	128,87,43	271	149	9.763991856287081e-13	1.69116130792e-11	0.067,0.025,0.006	0.017,0.012,0.013	0.019
1352	gene:Solyc09g097880.2	NA	9	+	71875980	71876198	71875980	71876001	71876121	71876198	1352	2,4,0	20,30,21	1,0,2	34,42,44	269	149	1.049160938104071e-12	1.80840880539e-11	0.052,0.069,0.0	0.016,0.0,0.025	0.027
3647	gene:Solyc12g016210.1	NA	12	-	6355062	6355289	6355062	6355106	6355188	6355289	3647	5,10,1	10,22,18	5,7,0	57,35,5	231	149	1.4837904245509638e-12	2.54527126673e-11	0.244,0.227,0.035	0.054,0.114,0.0	0.113
1528	gene:Solyc05g013770.2	NA	5	-	7078618	7078859	7078618	7078682	7078794	7078859	1528	3,7,5	134,179,177	14,3,7	269,148,97	261	149	1.6272508136407542e-12	2.77800521678e-11	0.013,0.022,0.016	0.029,0.011,0.04	-0.01
3381	gene:Solyc09g009960.2	NA	9	-	3414331	3414576	3414331	3414413	3414508	3414576	3381	0,3,2	25,50,30	7,2,2	88,29,28	244	149	2.2550965001283277e-12	3.83151633927e-11	0.0,0.035,0.039	0.046,0.04,0.042	-0.018
1492	gene:Solyc10g083800.1	NA	10	+	63558342	63558522	63558342	63558403	63558516	63558522	1492	0,3,3	1,0,0	6,3,6	6,3,0	262	149	2.5646241807918512e-12	4.3367673351e-11	0.0,1.0,1.0	0.363,0.363,1.0	0.091
1111	gene:Solyc12g019750.1	NA	12	-	11308716	11308957	11308716	11308789	11308892	11308957	1111	20,57,26	125,249,120	137,59,16	281,212,133	252	149	3.624608363629519e-12	6.10028426483e-11	0.086,0.119,0.114	0.224,0.141,0.066	-0.037
575	gene:Solyc07g014590.2	NA	7	-	4932298	4932501	4932298	4932357	4932429	4932501	575	1,2,0	18,13,10	3,3,0	24,14,8	221	149	3.90211529333228e-12	6.53650111108e-11	0.036,0.094,0.0	0.078,0.126,0.0	-0.025
2084	gene:Solyc03g118340.2	NA	3	-	67249578	67249792	67249578	67249585	67249676	67249792	2084	6,9,10	2,0,1	28,15,1	7,2,0	240	149	4.525941057434208e-12	7.54605499669e-11	0.651,1.0,0.861	0.713,0.823,1.0	-0.008
3685	gene:Solyc02g082190.2	NA	2	+	45892649	45892886	45892649	45892748	45892829	45892886	3685	1,9,4	69,121,62	18,9,5	161,103,64	230	149	4.948185066626618e-12	8.21168572917e-11	0.009,0.046,0.04	0.068,0.054,0.048	-0.025
2996	gene:Solyc11g073050.1	NA	11	+	56168493	56168738	56168493	56168577	56168654	56168738	2996	5,27,15	238,748,332	18,13,6	852,693,287	226	149	7.880488264877837e-12	1.30173991338e-10	0.014,0.023,0.029	0.014,0.012,0.014	0.009
128	gene:Solyc11g068990.1	NA	11	+	53567074	53567306	53567074	53567139	53567213	53567306	128	2,15,4	20,42,18	38,32,10	66,39,29	223	149	9.424240672008396e-12	1.54957100082e-10	0.063,0.193,0.129	0.278,0.354,0.187	-0.145
842	gene:Solyc07g052570.2	NA	7	-	61058471	61058711	61058471	61058570	61058653	61058711	842	0,4,0	2,6,0	2,4,0	2,2,0	232	149	9.6303969516994e-12	1.57620441852e-10	0.0,0.3,NA	0.391,0.562,NA	-0.327
673	gene:Solyc08g007750.2	NA	8	-	2251357	2251533	2251357	2251389	2251478	2251533	673	2,1,1	0,2,0	2,0,0	1,4,0	238	149	1.0902121873486345e-11	1.77619958195e-10	1.0,0.238,1.0	0.556,0.0,NA	0.468
2852	gene:Solyc08g067610.2	NA	8	+	56618184	56618393	56618184	56618249	56618339	56618393	2852	2,16,4	19,60,48	14,13,1	137,91,30	239	149	1.532576941820908e-11	2.48556114928e-10	0.062,0.143,0.049	0.06,0.082,0.02	0.031
1387	gene:Solyc12g043160.1	NA	12	-	38979650	38979824	38979650	38979728	38979809	38979824	1387	98,253,133	2968,8020,3919	294,201,134	10249,7288,4607	230	149	1.558086663482515e-11	2.51549919245e-10	0.021,0.02,0.022	0.018,0.018,0.018	0.003
510	gene:Solyc02g062290.2	NA	2	+	33880019	33880231	33880019	33880059	33880137	33880231	510	3,5,1	60,165,125	8,5,1	145,96,84	227	149	2.4191089935285365e-11	3.88800940942e-10	0.032,0.02,0.005	0.035,0.033,0.008	-0.006
3417	gene:Solyc03g007170.2	NA	3	-	1744605	1744808	1744605	1744654	1744750	1744808	3417	13,15,11	97,198,109	21,15,9	329,177,140	245	149	2.568225360136885e-11	4.10916057622e-10	0.075,0.044,0.058	0.037,0.049,0.038	0.018
1583	gene:Solyc12g099660.1	NA	12	+	66722113	66722349	66722113	66722178	66722286	66722349	1583	29,34,22	108,252,98	44,29,24	271,259,123	257	149	2.6400041098860273e-11	4.2051494036e-10	0.135,0.073,0.115	0.086,0.061,0.102	0.025
1160	gene:Solyc08g067040.2	NA	8	+	55950028	55950277	55950028	55950113	55950194	55950277	1160	11,10,10	91,105,84	17,5,5	217,84,50	230	149	2.754726552946379e-11	4.36838415152e-10	0.073,0.058,0.072	0.048,0.037,0.061	0.019
27	gene:Solyc01g020220.1	NA	1	+	27946147	27946308	27946147	27946206	27946275	27946308	27	0,6,0	4,4,5	5,2,4	2,3,3	218	149	2.9090300420576553e-11	4.59266335843e-10	0.0,0.506,0.0	0.631,0.313,0.477	-0.305
3177	gene:Solyc11g066390.1	NA	11	+	52164646	52164876	52164646	52164742	52164846	52164876	3177	17,30,14	626,885,695	14,7,3	642,251,241	253	149	2.9577851492435963e-11	4.64906493943e-10	0.016,0.02,0.012	0.013,0.016,0.007	0.004
986	gene:Solyc03g005080.2	NA	3	-	58783	59031	58783	58820	58965	59031	986	3,2,3	52,104,57	7,6,2	134,75,46	294	149	3.1551982115678246e-11	4.93760842933e-10	0.028,0.01,0.026	0.026,0.039,0.022	-0.008
1486	gene:Solyc06g076300.2	NA	6	-	47405528	47405702	47405528	47405566	47405649	47405702	1486	0,2,1	12,22,11	1,3,2	32,10,19	232	149	3.411719318482259e-11	5.31572686827e-10	0.0,0.055,0.055	0.02,0.162,0.063	-0.045
1862	gene:Solyc09g055910.2	NA	9	-	46075728	46075935	46075728	46075784	46075864	46075935	1862	3,13,2	83,141,92	16,12,5	206,131,81	229	149	3.605508789465668e-11	5.59324146122e-10	0.023,0.057,0.014	0.048,0.056,0.039	-0.016
3348	gene:Solyc04g016360.2	NA	4	+	7164143	7164390	7164143	7164238	7164324	7164390	3348	14,9,2	74,229,74	15,4,4	228,176,104	235	149	3.963148485052989e-11	6.12143454315e-10	0.107,0.024,0.017	0.04,0.014,0.024	0.023
354	gene:Solyc06g082380.2	NA	6	-	48216293	48216506	48216293	48216376	48216482	48216506	354	57,119,81	4,2,0	143,74,55	2,1,0	255	149	4.708938383560719e-11	7.24202247955e-10	0.893,0.972,1.0	0.977,0.977,1.0	-0.03
2890	gene:Solyc08g008350.2	NA	8	+	2776057	2776290	2776057	2776102	2776205	2776290	2890	7,0,1	0,0,0	2,8,0	17,1,2	252	149	5.402172529425913e-11	8.27251140987e-10	1.0,NA,1.0	0.065,0.825,0.0	0.703
1987	gene:Solyc02g070550.2	NA	2	+	40294516	40294741	40294516	40294563	40294656	40294741	1987	3,20,12	203,449,249	24,12,6	739,494,300	242	149	5.66728997709698e-11	8.64140625568e-10	0.009,0.027,0.029	0.02,0.015,0.012	0.006
2382	gene:Solyc10g078340.1	NA	10	-	60157905	60158153	60157905	60157944	60158039	60158153	2382	12,33,21	7,20,12	20,18,14	6,11,4	244	149	6.00365910011829e-11	9.11534283797e-10	0.511,0.502,0.517	0.671,0.5,0.681	-0.107
3444	gene:Solyc10g080720.1	NA	10	-	61930801	61930990	61930801	61930842	61930932	61930990	3444	1,5,8	1,117,51	7,4,3	146,106,41	239	149	6.693792791121725e-11	1.01201070673e-09	0.384,0.026,0.089	0.029,0.023,0.044	0.134
78	gene:Solyc04g045630.2	NA	4	-	34501195	34501441	34501195	34501226	34501406	34501441	78	0,5,0	0,0,4	3,4,2	2,0,2	329	149	6.930050530204772e-11	1.04330887307e-09	NA,1.0,0.0	0.405,1.0,0.312	-0.072
2358	gene:Solyc04g074710.2	NA	4	-	60631379	60631623	60631379	60631426	60631507	60631623	2358	1,3,2	10,16,13	15,4,7	23,13,26	230	149	6.997537107430924e-11	1.04904253779e-09	0.061,0.108,0.091	0.297,0.166,0.149	-0.117
731	gene:Solyc10g079710.1	NA	10	+	61215118	61215362	61215118	61215208	61215282	61215362	731	17,44,56	7,11,11	90,76,47	4,0,6	223	149	9.81188093933738e-11	1.46480297873e-09	0.619,0.728,0.773	0.938,1.0,0.84	-0.219
1445	gene:Solyc01g068330.2	NA	1	-	77545217	77545410	77545217	77545244	77545344	77545410	1445	6,23,8	2,0,1	29,21,18	0,1,0	249	149	1.0639971703444951e-10	1.58180912658e-09	0.642,1.0,0.827	1.0,0.926,1.0	-0.152
3173	gene:Solyc07g041160.2	NA	7	-	51952188	51952413	51952188	51952246	51952333	51952413	3173	16,26,40	193,476,176	10,10,7	562,311,248	236	149	1.1091316022001854e-10	1.64206703595e-09	0.05,0.033,0.125	0.011,0.02,0.018	0.053
399	gene:Solyc03g113760.2	NA	3	+	63818933	63819145	63818933	63819001	63819094	63819145	399	2,13,5	44,109,84	15,15,3	151,105,25	242	149	1.2990682064830926e-10	1.90743842005e-09	0.027,0.068,0.035	0.058,0.081,0.069	-0.026
994	gene:Solyc06g084410.2	NA	6	+	49534061	49534265	49534061	49534119	49534196	49534265	994	21,55,36	148,372,209	134,101,46	467,334,163	226	149	1.294163989337817e-10	1.90743842005e-09	0.086,0.089,0.102	0.159,0.166,0.157	-0.068
2582	gene:Solyc11g012900.1	NA	11	-	5683482	5683671	5683482	5683533	5683632	5683671	2582	8,20,11	131,324,199	14,22,3	402,275,222	248	149	1.7298716662731705e-10	2.52958283003e-09	0.035,0.036,0.032	0.02,0.046,0.008	0.01
1617	gene:Solyc03g007620.2	NA	3	+	2164101	2164342	2164101	2164143	2164224	2164342	1617	0,2,0	17,40,23	4,0,2	42,34,17	230	149	3.325337731513164e-10	4.84277756165e-09	0.0,0.031,0.0	0.058,0.0,0.071	-0.033
1485	gene:Solyc02g070220.2	NA	2	-	39982953	39983192	39982953	39983039	39983140	39983192	1485	8,0,2	3,10,16	1,4,4	28,13,14	250	149	3.766522740751454e-10	5.46298908089e-09	0.614,0.0,0.069	0.021,0.155,0.146	0.12
1974	gene:Solyc02g090860.2	NA	2	-	52332252	52332481	52332252	52332337	52332405	52332481	1974	0,6,2	91,246,141	28,12,4	345,310,111	217	149	4.192788077191412e-10	6.05662666373e-09	0.0,0.016,0.01	0.053,0.026,0.024	-0.026
1235	gene:Solyc03g006610.2	NA	3	+	1189728	1189939	1189728	1189783	1189873	1189939	1235	9,9,3	22,59,36	3,6,2	61,67,19	239	149	5.371384352511538e-10	7.7278626491e-09	0.203,0.087,0.049	0.03,0.053,0.062	0.065
3141	gene:Solyc05g056550.2	NA	5	+	65813686	65813931	65813686	65813765	65813865	65813931	3141	68,130,97	1,11,7	129,80,25	6,3,1	249	149	5.42821717454537e-10	7.77826460995e-09	0.976,0.876,0.892	0.928,0.941,0.937	-0.021
734	gene:Solyc05g052780.2	NA	5	+	62964095	62964337	62964095	62964122	62964247	62964337	734	12,16,9	391,999,488	38,9,10	953,709,505	274	149	5.468726202273404e-10	7.80496603588e-09	0.016,0.009,0.01	0.021,0.007,0.011	-0.001
1008	gene:Solyc01g060080.2	NA	1	-	69468909	69469146	69468909	69469000	69469117	69469146	1008	0,4,1	12,28,14	1,2,0	40,28,4	266	149	5.918871928340641e-10	8.41375898021e-09	0.0,0.074,0.038	0.014,0.038,0.0	0.02
1786	gene:Solyc08g029050.2	NA	8	-	38297339	38297544	38297339	38297396	38297487	38297544	1786	1,1,1	11,22,12	4,0,2	44,9,7	240	149	7.053022353236508e-10	9.9861840303e-09	0.053,0.027,0.049	0.053,0.0,0.151	-0.025
3084	gene:Solyc08g016010.2	NA	8	-	6579636	6579879	6579636	6579654	6579750	6579879	3084	18,37,13	10,18,16	47,23,21	26,16,2	245	149	7.409976332545637e-10	1.045011682e-08	0.523,0.556,0.331	0.524,0.466,0.865	-0.148
3345	gene:Solyc03g121590.2	NA	3	+	69677570	69677805	69677570	69677639	69677745	69677805	3345	0,30,12	185,371,319	28,13,9	660,510,288	255	149	8.017004702149884e-10	1.12616821958e-08	0.0,0.045,0.022	0.024,0.015,0.018	0.003
2345	gene:Solyc12g035500.1	NA	12	-	57594920	57595145	57594920	57594970	57595045	57595145	2345	41,57,51	0,1,0	104,79,27	4,5,1	224	149	8.562941989555557e-10	1.19814027524e-08	1.0,0.974,1.0	0.945,0.913,0.947	0.056
1022	gene:Solyc09g066440.2	NA	9	-	64854963	64855183	64854963	64855027	64855117	64855183	1022	17,41,22	176,283,161	47,45,19	331,183,134	239	149	9.896963092885673e-10	1.37938923107e-08	0.057,0.083,0.079	0.081,0.133,0.081	-0.025
766	gene:Solyc08g081410.2	NA	8	+	64479282	64479467	64479282	64479345	64479413	64479467	766	2,9,4	55,147,112	7,3,5	255,154,116	217	149	1.0046031112458846e-09	1.39471747118e-08	0.024,0.04,0.024	0.019,0.013,0.029	0.009
3479	gene:Solyc03g121820.2	NA	3	+	69863179	69863384	69863179	69863221	69863320	69863384	3479	7,41,22	236,463,287	27,44,12	782,491,245	248	149	1.0385609371287378e-09	1.43627342003e-08	0.018,0.051,0.044	0.02,0.051,0.029	0.004
69	gene:Solyc02g030210.2	NA	2	+	25316137	25316378	25316137	25316201	25316289	25316378	69	0,5,2	0,75,0	12,1,3	115,67,23	237	149	1.0817892084295056e-09	1.4902794964e-08	NA,0.04,1.0	0.062,0.009,0.076	0.471
233	gene:Solyc08g076890.2	NA	8	+	60822364	60822586	60822364	60822382	60822484	60822586	233	1915,5593,2931	56,27,0	3944,798,2171	23,0,77	251	149	1.1310377911702632e-09	1.55213186111e-08	0.953,0.992,1.0	0.99,1.0,0.944	0.004
717	gene:Solyc05g026140.2	NA	5	+	39844007	39844197	39844007	39844019	39844085	39844197	717	1,7,3	0,22,4	20,12,7	26,19,2	215	149	1.1993205332570924e-09	1.63953090523e-08	1.0,0.181,0.342	0.348,0.304,0.708	0.054
2152	gene:Solyc10g011690.2	NA	10	+	3974403	3974645	3974403	3974501	3974585	3974645	2152	3,1,2	24,36,25	1,1,0	44,28,38	233	149	1.2613507030213055e-09	1.71774782763e-08	0.074,0.017,0.049	0.014,0.022,0.0	0.035
3263	gene:Solyc12g056940.1	NA	12	-	63013835	63014069	63013835	63013905	63013994	63014069	3263	1,1,1	9,31,18	2,4,1	42,24,24	238	149	1.5919781435456806e-09	2.15479413678e-08	0.065,0.02,0.034	0.029,0.094,0.025	-0.01
3710	gene:Solyc09g015360.2	NA	9	-	8606538	8606785	8606538	8606633	8606752	8606785	3710	0,6,3	0,1,0	2,1,2	3,0,2	268	149	1.5943544061356684e-09	2.15479413678e-08	NA,0.769,1.0	0.27,1.0,0.357	0.342
114	gene:Solyc03g121310.2	NA	3	-	69451068	69451280	69451068	69451127	69451225	69451280	114	6,11,7	0,0,0	15,5,8	9,6,0	247	149	1.6741302640355485e-09	2.25407425739e-08	1.0,1.0,1.0	0.501,0.335,1.0	0.388
2492	gene:Solyc06g005250.2	NA	6	+	270867	271063	270867	270881	270971	271063	2492	0,3,0	30,63,33	4,1,2	68,35,32	239	149	1.8363180099288262e-09	2.46315137572e-08	0.0,0.029,0.0	0.035,0.018,0.038	-0.021
2862	gene:Solyc02g083310.2	NA	2	-	46764248	46764481	46764248	46764295	46764411	46764481	2862	18,34,25	4,0,0	31,20,23	2,0,0	265	149	1.8741863645603076e-09	2.50453069242e-08	0.717,1.0,1.0	0.897,1.0,1.0	-0.06
3356	gene:Solyc05g008380.2	NA	5	+	2751113	2751296	2751113	2751172	2751261	2751296	3356	8,23,7	26,79,55	24,25,7	77,55,49	238	149	2.1486805178213944e-09	2.86063137597e-08	0.162,0.154,0.074	0.163,0.222,0.082	-0.026
745	gene:Solyc10g050840.1	NA	10	+	50920950	50921198	50920950	50921031	50921142	50921198	745	6,3,9	68,174,134	53,9,3	195,175,87	260	149	2.2900969251754467e-09	3.03757094016e-08	0.048,0.01,0.037	0.135,0.029,0.019	-0.029
2149	gene:Solyc01g079310.2	NA	1	+	78389448	78389690	78389448	78389518	78389614	78389690	2149	1,0,1	0,10,3	3,0,1	7,7,2	245	149	2.3378770248613716e-09	3.08946119434e-08	1.0,0.0,0.169	0.207,0.0,0.233	0.243
1685	gene:Solyc01g107740.2	NA	1	-	95187267	95187502	95187267	95187339	95187429	95187502	1685	1,3,1	41,90,53	3,7,0	106,86,54	239	149	2.3529110443381566e-09	3.09785483624e-08	0.015,0.02,0.012	0.017,0.048,0.0	-0.006
1936	gene:Solyc02g090480.2	NA	2	+	52012680	52012912	52012680	52012765	52012859	52012912	1936	1,0,2	34,55,22	4,4,0	89,60,34	243	149	2.4145028203200933e-09	3.16725958195e-08	0.018,0.0,0.053	0.027,0.039,0.0	0.002
877	gene:Solyc01g010150.2	NA	1	+	4939647	4939850	4939647	4939714	4939804	4939850	877	2,2,2	14,45,21	15,9,3	58,62,21	239	149	2.6669303839408485e-09	3.48557055308e-08	0.082,0.027,0.056	0.139,0.083,0.082	-0.046
671	gene:Solyc06g071200.2	NA	6	+	43791942	43792135	43791942	43791959	43792035	43792135	671	0,4,1	11,39,26	9,4,3	35,34,21	225	149	2.703346117666554e-09	3.52026968899e-08	0.0,0.064,0.025	0.146,0.072,0.086	-0.072
2615	gene:Solyc08g082860.2	NA	8	+	65524261	65524490	65524261	65524314	65524402	65524490	2615	1,1,1	1,4,8	1,0,0	0,2,1	237	149	2.7184384984162137e-09	3.52705038631e-08	0.386,0.136,0.073	1.0,0.0,0.0	-0.135
3274	gene:Solyc02g079100.2	NA	2	+	43720665	43720888	43720665	43720707	43720783	43720888	3274	1,14,1	0,0,2	13,5,9	0,0,2	225	149	3.0178930588321246e-09	3.9013921862e-08	1.0,1.0,0.249	1.0,1.0,0.749	-0.167
291	gene:Solyc09g047910.2	NA	9	-	33696097	33696299	33696097	33696154	33696249	33696299	291	6,12,4	17,54,24	8,6,2	44,33,24	244	149	3.248421335887147e-09	4.18424813229e-08	0.177,0.119,0.092	0.1,0.1,0.048	0.047
32	gene:Solyc03g063600.2	NA	3	+	35188637	35188867	35188637	35188661	35188761	35188867	32	16,21,19	99,292,175	36,25,15	282,216,107	249	149	3.870321177676163e-09	4.96737624531e-08	0.088,0.041,0.061	0.071,0.065,0.077	-0.008
2008	gene:Solyc12g044220.1	NA	12	+	38781890	38782079	38781890	38781936	38782044	38782079	2008	7,59,23	2,0,0	67,33,23	0,1,2	257	149	4.397711299853278e-09	5.62402649386e-08	0.67,1.0,1.0	1.0,0.95,0.87	-0.05
1246	gene:Solyc03g063880.2	NA	3	-	36633795	36634134	36633795	36633861	36633966	36634134	1246	86,322,145	0,19,3	337,281,140	7,3,6	254	149	4.493255565295489e-09	5.72569137749e-08	1.0,0.909,0.966	0.966,0.982,0.932	-0.002
2983	gene:Solyc01g102370.2	NA	1	+	91205943	91206135	91205943	91205999	91206088	91206135	2983	2,5,3	36,97,35	9,10,5	124,131,46	238	149	4.522030404019359e-09	5.74185212866e-08	0.034,0.031,0.051	0.043,0.046,0.064	-0.012
597	gene:Solyc01g079210.2	NA	1	+	78303454	78303678	78303454	78303515	78303643	78303678	597	12,11,9	60,143,68	19,16,8	146,78,50	277	149	4.9732487042530765e-09	6.29239410524e-08	0.097,0.04,0.066	0.065,0.099,0.079	-0.013
1892	gene:Solyc08g079170.2	NA	8	+	62809635	62809873	62809635	62809722	62809813	62809873	1892	14,40,14	546,1210,586	61,43,18	1516,879,714	240	149	5.505457226605662e-09	6.94115596626e-08	0.016,0.02,0.015	0.024,0.029,0.015	-0.006
1416	gene:Solyc06g084510.2	NA	6	-	49596935	49597146	49596935	49596992	49597101	49597146	1416	1,6,1	2,0,2	0,3,0	0,0,2	258	149	6.613318820877563e-09	8.30856392707e-08	0.224,1.0,0.224	NA,1.0,0.0	-0.017
1308	gene:Solyc09g074230.2	NA	9	-	66004267	66004472	66004267	66004305	66004412	66004472	1308	73,175,66	0,5,1	117,88,65	7,0,2	256	149	6.9728985174912855e-09	8.72957961769e-08	1.0,0.953,0.975	0.907,1.0,0.95	0.024
2293	gene:Solyc02g068420.2	NA	2	-	38370835	38371050	38370835	38370915	38371005	38371050	2293	7,30,8	377,766,414	29,8,8	1174,834,444	239	149	7.114386910859902e-09	8.87557080348e-08	0.011,0.024,0.012	0.015,0.006,0.011	0.005
3650	gene:Solyc12g016210.1	NA	12	-	6354864	6355067	6354864	6354975	6355058	6355067	3650	0,0,0	0,1,2	2,1,1	2,0,0	232	149	7.93856647622418e-09	9.86927010006e-08	NA,0.0,0.0	0.391,1.0,1.0	-0.797
1793	gene:Solyc09g010100.2	NA	9	-	3490884	3491132	3490884	3490930	3491025	3491132	1793	11,14,10	0,0,2	18,9,6	8,2,1	244	149	8.055661134587974e-09	9.9800690723e-08	1.0,1.0,0.753	0.579,0.733,0.786	0.218
1360	gene:Solyc02g005180.2	NA	2	+	7139445	7139652	7139445	7139538	7139620	7139652	1360	2,12,5	56,138,69	6,0,3	85,60,29	231	149	9.022197927730641e-09	1.11388242928e-07	0.023,0.053,0.045	0.044,0.0,0.063	0.005
1579	gene:Solyc01g096600.2	NA	1	-	87668177	87668426	87668177	87668294	87668385	87668426	1579	0,2,0	6,2,0	3,0,0	1,2,0	240	149	9.837571263681094e-09	1.21036049203e-07	0.0,0.383,NA	0.651,0.0,NA	-0.134
1612	gene:Solyc06g068710.2	NA	6	-	42594619	42594850	42594619	42594648	42594751	42594850	1612	6,4,4	238,449,254	25,9,10	629,358,241	252	149	1.0430694910497861e-08	1.27892506669e-07	0.015,0.005,0.009	0.023,0.015,0.024	-0.011
3026	gene:Solyc08g081120.2	NA	8	-	64209155	64209402	64209155	64209248	64209331	64209402	3026	2,5,0	26,72,31	1,2,0	105,75,31	232	149	2.1579194700876456e-08	2.6368002292e-07	0.047,0.043,0.0	0.006,0.017,0.0	0.022
1514	gene:Solyc04g077030.2	NA	4	-	61994705	61994947	61994705	61994800	61994901	61994947	1514	49,87,45	23,53,37	212,223,48	67,45,30	250	149	2.3051374121582814e-08	2.79752730836e-07	0.559,0.495,0.42	0.653,0.747,0.488	-0.138
905	gene:Solyc08g067950.2	NA	8	+	57011987	57012211	57011987	57012079	57012165	57012211	905	10,11,11	204,483,255	15,17,6	693,523,291	235	149	2.3020156403456815e-08	2.79752730836e-07	0.03,0.014,0.027	0.014,0.02,0.013	0.008
1175	gene:Solyc11g010350.1	NA	11	+	3427366	3427557	3427366	3427473	3427545	3427557	1175	1,1,0	0,8,0	4,0,0	8,6,1	221	149	2.377276183837855e-08	2.87529539794e-07	1.0,0.078,NA	0.252,0.0,0.0	0.455
1616	gene:Solyc06g049060.2	NA	6	-	32341687	32341868	32341687	32341700	32341786	32341868	1616	30,79,56	0,4,1	101,64,27	0,1,0	235	149	2.4163442441199608e-08	2.91267441318e-07	1.0,0.926,0.973	1.0,0.976,1.0	-0.026
3228	gene:Solyc02g066830.2	NA	2	+	36988982	36989212	36988982	36989065	36989146	36989212	3228	0,2,3	6,13,15	2,1,0	15,13,6	230	149	3.039903865555204e-08	3.65197878529e-07	0.0,0.091,0.115	0.08,0.047,0.0	0.026
645	gene:Solyc01g092950.2	NA	1	+	85496797	85497008	85496797	85496880	85496966	85497008	645	17,101,36	393,904,558	113,94,42	1373,930,456	235	149	3.3472106877513055e-08	4.0076670248e-07	0.027,0.066,0.039	0.05,0.06,0.055	-0.011
2436	gene:Solyc04g016070.2	NA	4	-	6741966	6742193	6741966	6742009	6742151	6742193	2436	3,7,1	95,172,109	8,5,7	220,145,137	291	149	3.8346312771847753e-08	4.57590782508e-07	0.016,0.02,0.005	0.018,0.017,0.025	-0.006
2044	gene:Solyc04g082660.2	NA	4	+	66269364	66269572	66269364	66269402	66269485	66269572	2044	1,2,1	1,6,0	3,0,0	3,6,2	232	149	3.871012858773001e-08	4.6039246267e-07	0.391,0.176,1.0	0.391,0.0,0.0	0.392
1866	gene:Solyc01g103950.2	NA	1	-	92428293	92428509	92428293	92428369	92428443	92428509	1866	2,7,1	6,13,12	6,1,4	27,23,12	223	149	4.259647934018937e-08	5.04931024205e-07	0.182,0.265,0.053	0.129,0.028,0.182	0.054
593	gene:Solyc01g106360.2	NA	1	+	94290951	94291165	94290951	94291032	94291104	94291165	593	1,6,2	38,76,48	8,11,1	66,68,24	221	149	4.381155816092947e-08	5.17614700391e-07	0.017,0.051,0.027	0.076,0.098,0.027	-0.035
965	gene:Solyc12g014320.1	NA	12	-	5135179	5135403	5135179	5135302	5135383	5135403	965	2,2,4	13,60,19	0,1,1	55,32,45	230	149	6.166578747112663e-08	7.26150263026e-07	0.091,0.021,0.12	0.0,0.02,0.014	0.066
3425	gene:Solyc01g090770.2	NA	1	-	84423662	84423861	84423662	84423716	84423808	84423861	3425	2,10,7	130,256,153	18,8,4	307,232,103	241	149	6.218709251770696e-08	7.29880085866e-07	0.009,0.024,0.028	0.035,0.021,0.023	-0.006
1538	gene:Solyc12g062870.1	NA	12	+	35516770	35516974	35516770	35516834	35516917	35516974	1538	3,9,4	182,381,270	25,15,9	434,335,184	232	149	6.49932508559602e-08	7.60314488702e-07	0.01,0.015,0.009	0.036,0.028,0.03	-0.02
1289	gene:Solyc12g056530.1	NA	12	-	62483131	62483337	62483131	62483193	62483269	62483337	1289	9,12,8	140,266,160	19,19,9	264,131,138	225	149	6.842378072683463e-08	7.9783022756e-07	0.041,0.029,0.032	0.045,0.088,0.041	-0.024
1085	gene:Solyc04g014510.2	NA	4	+	4779959	4780186	4779959	4780033	4780169	4780186	1085	10,83,19	0,0,0	84,83,24	1,22,0	285	149	7.239925639028983e-08	8.41435005865e-07	1.0,1.0,1.0	0.978,0.664,1.0	0.119
1325	gene:Solyc06g008520.2	NA	6	+	2409591	2409779	2409591	2409641	2409719	2409779	1325	0,2,6	45,156,61	8,13,2	150,140,76	227	149	8.718684297492405e-08	1.01000862251e-06	0.0,0.008,0.061	0.034,0.057,0.017	-0.013
2988	gene:Solyc02g020910.2	NA	2	+	20317251	20317463	20317251	20317265	20317352	20317463	2988	6,8,6	0,54,0	22,13,0	93,0,19	236	149	8.785034962202786e-08	1.01440144806e-06	1.0,0.086,1.0	0.13,1.0,0.0	0.319
481	gene:Solyc02g089100.2	NA	2	+	50997192	50997370	50997192	50997224	50997322	50997370	481	9,11,18	99,230,169	16,9,9	267,203,143	247	149	8.816867612373664e-08	1.01479302068e-06	0.052,0.028,0.06	0.035,0.026,0.037	0.014
581	gene:Solyc12g096320.1	NA	12	+	65296651	65296875	65296651	65296744	65296834	65296875	581	8,17,10	78,106,86	18,22,9	137,85,77	239	149	9.044849310433482e-08	1.03768560578e-06	0.06,0.091,0.068	0.076,0.139,0.068	-0.021
729	gene:Solyc03g025400.2	NA	3	-	2823555	2823768	2823555	2823612	2823689	2823768	729	0,3,1	11,9,10	9,0,0	12,6,5	226	149	9.413603986988607e-08	1.07653009697e-06	0.0,0.18,0.062	0.331,0.0,0.0	-0.03
3191	gene:Solyc06g050630.2	NA	6	-	33367910	33368131	33367910	33367977	33368048	33368131	3191	7,7,9	27,80,51	36,16,17	101,59,62	220	149	9.496624515775534e-08	1.08255451349e-06	0.149,0.056,0.107	0.194,0.155,0.157	-0.065
1822	gene:Solyc01g090170.2	NA	1	+	83807665	83807879	83807665	83807705	83807807	83807879	1822	16,28,16	227,393,240	37,33,12	460,289,166	251	149	1.0317563043354987e-07	1.17239060314e-06	0.04,0.041,0.038	0.046,0.063,0.041	-0.01
1850	gene:Solyc01g044490.2	NA	1	+	44121924	44122061	44121924	44121949	44122047	44122061	1850	7,3,5	96,229,119	15,10,7	301,293,139	247	149	1.0510417122546984e-07	1.19051327915e-06	0.042,0.008,0.025	0.029,0.02,0.029	-0.001
1107	gene:Solyc12g019750.1	NA	12	-	11308398	11308617	11308398	11308443	11308528	11308617	1107	4,3,2	1,0,2	0,1,4	2,2,0	234	149	1.3300590304656499e-07	1.50178817111e-06	0.718,1.0,0.389	0.0,0.241,1.0	0.289
433	gene:Solyc04g053120.2	NA	4	-	51718547	51718796	51718547	51718622	51718703	51718796	433	6,6,4	24,79,49	11,17,3	102,81,19	230	149	1.3666357645570741e-07	1.53821968705e-06	0.139,0.047,0.05	0.065,0.12,0.093	-0.014
3271	gene:Solyc10g085810.1	NA	10	+	64892772	64892943	64892772	64892807	64892896	64892943	3271	1,3,2	35,106,64	5,2,2	87,68,42	238	149	1.4121081892821373e-07	1.58440315074e-06	0.018,0.017,0.019	0.035,0.018,0.029	-0.009
2423	gene:Solyc05g007160.2	NA	5	-	1756344	1756565	1756344	1756435	1756508	1756565	2423	3,3,0	0,0,7	5,2,3	0,0,0	222	149	1.5345733655228409e-07	1.71641309348e-06	1.0,1.0,0.0	1.0,1.0,1.0	-0.333
940	gene:Solyc06g008320.2	NA	6	-	2196831	2197063	2196831	2196916	2197009	2197063	940	5,9,0	92,224,100	7,5,10	245,151,95	242	149	1.6106863478969363e-07	1.79591527791e-06	0.032,0.024,0.0	0.017,0.02,0.061	-0.014
737	gene:Solyc11g069520.1	NA	11	-	54132794	54133022	54132794	54132863	54132977	54133022	737	5,8,4	92,185,79	2,13,0	234,150,87	263	149	1.7027316954169595e-07	1.89263136737e-06	0.03,0.024,0.028	0.005,0.047,0.0	0.01
1454	gene:Solyc01g091950.2	NA	1	+	85491890	85492133	85491890	85491991	85492085	85492133	1454	6,14,9	83,190,100	14,4,2	218,149,149	243	149	1.737415986669219e-07	1.92518641007e-06	0.042,0.043,0.052	0.038,0.016,0.008	0.025
653	gene:Solyc08g077430.2	NA	8	+	61312287	61312536	61312287	61312343	61312461	61312536	653	5,9,9	0,4,3	12,11,3	2,1,0	267	149	1.7866380928388708e-07	1.97359898305e-06	1.0,0.557,0.626	0.77,0.86,1.0	-0.149
3092	gene:Solyc12g027870.1	NA	12	-	27702337	27702572	27702337	27702380	27702479	27702572	3092	0,15,0	53,85,75	17,14,3	126,80,55	248	149	1.834172508393625e-07	2.01985416974e-06	0.0,0.096,0.0	0.075,0.095,0.032	-0.035
1875	gene:Solyc03g112450.2	NA	3	-	62848482	62848714	62848482	62848569	62848646	62848714	1875	6,3,1	118,243,167	6,7,5	341,205,151	226	149	2.0327071090370792e-07	2.23159968155e-06	0.032,0.008,0.004	0.011,0.022,0.021	-0.003
3488	gene:Solyc03g113550.2	NA	3	+	63659915	63660238	63659915	63659951	63660118	63660238	3488	7,14,7	0,20,12	11,6,1	2,4,4	316	149	2.0481048070148128e-07	2.24160673357e-06	1.0,0.248,0.216	0.722,0.414,0.105	0.074
3075	gene:Solyc03g097460.2	NA	3	-	59795659	59795893	59795659	59795732	59795890	59795893	3075	14,24,12	1,3,5	55,56,21	5,5,3	307	149	2.1961659377530533e-07	2.39630583055e-06	0.872,0.795,0.538	0.842,0.845,0.773	-0.085
2575	gene:Solyc12g008410.1	NA	12	+	1852666	1852882	1852666	1852718	1852807	1852882	2575	0,0,0	0,3,0	5,9,0	0,0,0	238	149	2.3721459385837573e-07	2.57724994182e-06	NA,0.0,NA	1.0,1.0,NA	-1.0
3517	gene:Solyc02g080060.1	NA	2	-	44379088	44379420	44379088	44379232	44379352	44379420	3517	6,40,14	12,26,13	45,50,16	27,15,16	269	149	2.3764440326798917e-07	2.57724994182e-06	0.217,0.46,0.374	0.48,0.649,0.356	-0.145
1503	gene:Solyc03g031600.2	NA	3	-	4086975	4087219	4086975	4087061	4087152	4087219	1503	5,8,7	147,339,232	16,22,14	433,319,203	240	149	2.9874068603576865e-07	3.23002050841e-06	0.021,0.014,0.018	0.022,0.041,0.041	-0.017
1228	gene:Solyc09g074680.2	NA	9	-	66506427	66506666	66506427	66506548	66506656	66506666	1228	9,24,5	90,150,106	27,15,17	208,160,77	257	149	3.209617813037949e-07	3.4597934613e-06	0.055,0.085,0.027	0.07,0.052,0.113	-0.023
3629	gene:Solyc06g008860.2	NA	6	-	2805057	2805201	2805057	2805092	2805164	2805201	3629	2,5,0	0,2,3	9,8,5	4,4,0	221	149	3.457472618899823e-07	3.7157416579e-06	1.0,0.628,0.0	0.603,0.574,1.0	-0.183
2001	gene:Solyc10g005890.2	NA	10	-	684733	684956	684733	684804	684886	684956	2001	6,21,7	263,560,351	20,13,9	597,304,255	231	149	3.636066773771769e-07	3.89594181646e-06	0.015,0.024,0.013	0.021,0.027,0.022	-0.006
414	gene:Solyc02g062740.2	NA	2	+	34506948	34507171	34506948	34507043	34507127	34507171	414	1,4,2	31,53,19	1,4,2	108,68,34	233	149	3.66061603747358e-07	3.91050240171e-06	0.02,0.046,0.063	0.006,0.036,0.036	0.017
820	gene:Solyc04g049350.2	CS1	4	-	41533759	41533948	41533759	41533818	41533936	41533948	820	16,16,10	299,537,360	16,9,7	549,330,265	267	149	3.6871062789856804e-07	3.9270433443e-06	0.029,0.016,0.015	0.016,0.015,0.015	0.005
947	gene:Solyc11g007170.1	NA	11	-	1603682	1603928	1603682	1603761	1603853	1603928	947	6,10,7	118,356,170	29,7,6	363,275,145	241	149	4.1039570563852716e-07	4.35801154083e-06	0.03,0.017,0.025	0.047,0.015,0.025	-0.005
252	gene:Solyc02g005520.2	NA	2	-	9239964	9240131	9239964	9240011	9240097	9240131	252	50,128,69	4,8,0	88,91,62	0,3,0	235	149	4.1476566771293266e-07	4.39134689139e-06	0.888,0.91,1.0	1.0,0.951,1.0	-0.051
3589	gene:Solyc02g081640.2	NA	2	+	45513653	45513833	45513653	45513686	45513784	45513833	3589	2,3,1	2,1,0	2,0,0	1,0,1	247	149	4.3604950132607077e-07	4.60303142228e-06	0.376,0.644,1.0	0.547,NA,0.0	0.4
2649	gene:Solyc05g055010.2	NA	5	-	64786667	64786898	64786667	64786717	64786801	64786898	2649	7,5,4	0,3,10	11,13,4	3,3,4	233	149	4.533660959766245e-07	4.77171159423e-06	1.0,0.516,0.204	0.701,0.735,0.39	-0.035
496	gene:Solyc12g013910.1	NA	12	-	4746066	4746313	4746066	4746155	4746250	4746313	496	7,1,2	26,72,49	4,2,2	73,63,51	244	149	4.852646678766638e-07	5.09242451466e-06	0.141,0.008,0.024	0.032,0.019,0.023	0.033
3733	gene:Solyc07g053850.2	NA	7	-	62257113	62257356	62257113	62257173	62257258	62257356	3733	4,17,7	60,116,62	8,11,2	130,119,48	234	149	6.239194304659249e-07	6.52828307303e-06	0.041,0.085,0.067	0.038,0.056,0.026	0.024
873	gene:Solyc11g042460.1	NA	11	-	36508437	36508651	36508437	36508497	36508595	36508651	873	2,1,0	0,0,0	3,1,0	1,4,3	247	149	6.476528598684192e-07	6.75679942693e-06	1.0,1.0,NA	0.644,0.131,0.0	0.742
934	gene:Solyc01g067360.2	NA	1	-	75816540	75816714	75816540	75816578	75816670	75816714	934	2,4,5	50,86,63	2,2,3	102,58,25	241	149	6.919075468231253e-07	7.1974522655e-06	0.024,0.028,0.047	0.012,0.021,0.069	-0.001
2356	gene:Solyc03g083410.2	NA	3	+	53287037	53287266	53287037	53287090	53287176	53287266	2356	1,0,0	30,68,51	1,26,0	128,55,30	235	149	7.584669389758192e-07	7.86688964612e-06	0.021,0.0,0.0	0.005,0.231,0.0	-0.072
590	gene:Solyc11g069230.1	NA	11	+	53867195	53867433	53867195	53867277	53867364	53867433	590	6,3,3	8,2,3	3,1,0	5,3,2	236	149	7.962531404711219e-07	8.23487305855e-06	0.321,0.486,0.387	0.275,0.174,0.0	0.248
3285	gene:Solyc08g006460.2	NA	8	+	1063260	1063483	1063260	1063304	1063384	1063483	3285	0,12,2	151,272,174	19,10,6	464,329,169	229	149	8.618345736175477e-07	8.88735768401e-06	0.0,0.028,0.007	0.026,0.019,0.023	-0.011
1991	gene:Solyc04g015150.2	NA	4	-	5325826	5326071	5325826	5325898	5325987	5326071	1991	3,7,6	78,144,116	14,5,5	131,98,53	238	149	9.44937431040055e-07	9.7162442477e-06	0.024,0.03,0.031	0.063,0.031,0.056	-0.022
2450	gene:Solyc03g063280.2	NA	3	+	33956965	33957193	33956965	33957034	33957107	33957193	2450	6,14,13	273,327,223	7,9,13	496,210,244	222	149	9.583911314819513e-07	9.82626309519e-06	0.015,0.028,0.038	0.009,0.028,0.035	0.003
1692	gene:Solyc02g062640.2	NA	2	+	34388886	34389063	34388886	34388946	34389031	34389063	1692	10,21,13	4,11,9	32,29,6	17,23,9	234	149	1.0183393421547667e-06	1.04109878877e-05	0.614,0.549,0.479	0.545,0.445,0.298	0.118
454	gene:Solyc01g098500.2	NA	1	+	89009558	89009745	89009558	89009608	89009685	89009745	454	2,5,2	40,141,76	8,9,0	146,168,46	226	149	1.0309791595898187e-06	1.05100961183e-05	0.032,0.023,0.017	0.035,0.034,0.0	0.001
621	gene:Solyc05g056280.2	NA	5	+	65632720	65632959	65632720	65632779	65632911	65632959	621	1,9,5	0,3,0	3,2,5	7,6,0	281	149	1.0599716103175596e-06	1.07748681072e-05	1.0,0.614,1.0	0.185,0.15,1.0	0.426
2096	gene:Solyc03g121450.2	NA	3	-	69558722	69558951	69558722	69558766	69558872	69558951	2096	4,13,23	61,133,60	38,20,4	141,94,60	255	149	1.070408193272702e-06	1.08500466864e-05	0.037,0.054,0.183	0.136,0.111,0.037	-0.003
3492	gene:Solyc12g019570.1	NA	12	+	10651130	10651327	10651130	10651203	10651281	10651327	3492	0,6,0	22,56,24	2,9,3	87,45,28	227	149	1.1285394997081927e-06	1.14068808356e-05	0.0,0.066,0.0	0.015,0.116,0.066	-0.044
2286	gene:Solyc05g012480.2	NA	5	-	5718595	5718838	5718595	5718632	5718737	5718838	2286	5,4,8	0,0,0	4,1,2	4,0,2	254	149	1.134816960458471e-06	1.14379291382e-05	1.0,1.0,1.0	0.37,1.0,0.37	0.42
521	gene:Solyc08g067050.2	NA	8	-	55964634	55964847	55964634	55964718	55964797	55964847	521	1,3,4	69,166,76	8,5,0	161,127,72	228	149	1.1567051803304032e-06	1.16257016434e-05	0.009,0.012,0.033	0.031,0.025,0.0	-0.001
3377	gene:Solyc09g074400.2	NA	9	-	66200492	66200729	66200492	66200582	66200664	66200729	3377	8,5,4	0,0,0	21,8,7	5,4,1	231	149	1.296697914747857e-06	1.29961184265e-05	1.0,1.0,1.0	0.73,0.563,0.819	0.296
3372	gene:Solyc02g090390.2	NA	2	-	51945800	51946021	51945800	51945875	51945956	51946021	3372	2,10,7	0,9,1	13,5,9	7,8,5	230	149	1.5181430301385394e-06	1.51729252984e-05	1.0,0.419,0.819	0.546,0.288,0.538	0.289
2628	gene:Solyc07g017860.2	NA	7	+	8208584	8208776	8208584	8208653	8208749	8208776	2628	18,25,17	4,5,2	23,16,14	0,0,0	245	149	1.5828166364878733e-06	1.57751110586e-05	0.732,0.753,0.838	1.0,1.0,1.0	-0.226
841	gene:Solyc07g052570.2	NA	7	-	61060158	61060387	61060158	61060170	61060255	61060387	841	0,0,0	2,20,1	6,3,0	5,2,8	234	149	1.9962524671698334e-06	1.98401916514e-05	0.0,0.0,0.0	0.433,0.489,0.0	-0.307
2727	gene:Solyc02g084770.2	NA	2	-	47868201	47868381	47868201	47868230	47868360	47868381	2727	2,3,1	46,82,38	4,5,0	80,43,46	279	149	2.0410614603775634e-06	2.02291869184e-05	0.023,0.019,0.014	0.026,0.058,0.0	-0.009
3130	gene:Solyc01g079390.2	NA	1	+	78472906	78473154	78472906	78472954	78473026	78473154	3130	3,2,1	18,58,31	0,3,2	75,74,19	221	149	2.2220360180995307e-06	2.19618407551e-05	0.101,0.023,0.021	0.0,0.027,0.066	0.017
3824	gene:Solyc06g084460.2	NA	6	-	49558481	49558724	49558481	49558581	49558678	49558724	3824	1,1,2	0,0,0	2,2,2	6,0,0	246	149	2.2983317758034652e-06	2.26531706521e-05	1.0,1.0,1.0	0.168,1.0,1.0	0.277
1860	gene:Solyc04g081410.2	NA	4	+	65400087	65400323	65400087	65400089	65400236	65400323	1860	2,3,5	0,0,0	4,3,1	0,6,0	296	149	2.3203660693320703e-06	2.28073447256e-05	1.0,1.0,1.0	1.0,0.201,1.0	0.266
696	gene:Solyc01g005100.2	NA	1	-	97068	97289	97068	97106	97226	97289	696	5,11,0	24,50,31	15,21,2	99,40,46	269	149	2.4617446164059e-06	2.41305076685e-05	0.103,0.109,0.0	0.077,0.225,0.024	-0.038
62	gene:Solyc01g080280.2	NA	1	+	79530584	79530827	79530584	79530624	79530725	79530827	62	5,27,13	212,308,222	48,48,17	541,408,256	250	149	2.64098514974444e-06	2.58165342857e-05	0.014,0.05,0.034	0.05,0.066,0.038	-0.019
3031	gene:Solyc01g104370.2	NA	1	-	92765288	92765508	92765288	92765330	92765419	92765508	3031	375,872,514	3133,6530,3849	1435,760,557	8645,4829,3977	238	149	2.996048873844217e-06	2.91277994057e-05	0.07,0.077,0.077	0.094,0.09,0.081	-0.014
396	gene:Solyc06g062440.2	NA	6	-	39394119	39394340	39394119	39394168	39394296	39394340	396	0,1,0	0,4,4	2,2,0	6,0,1	277	149	2.9902028149199604e-06	2.91277994057e-05	NA,0.119,0.0	0.152,1.0,0.0	-0.324
3371	gene:Solyc02g067110.1	NA	2	+	37336950	37337119	37336950	37336953	37337033	37337119	3371	0,2,2	1,9,16	7,2,0	9,3,5	229	149	3.16427334329072e-06	3.06796937197e-05	0.0,0.126,0.075	0.336,0.303,0.0	-0.146
3559	gene:Solyc02g087730.2	NA	2	+	50044348	50044585	50044348	50044360	50044529	50044585	3559	1,2,6	0,2,0	6,9,3	2,3,5	318	149	3.2764390188269205e-06	3.16811230872e-05	1.0,0.319,1.0	0.584,0.584,0.219	0.311
2461	gene:Solyc07g017780.2	NA	7	+	8101001	8101211	8101001	8101034	8101130	8101211	2461	53,101,68	1436,2620,1815	102,84,52	2687,1706,1269	245	149	3.830771434736967e-06	3.69410607544e-05	0.022,0.023,0.022	0.023,0.029,0.024	-0.003
885	gene:Solyc02g066940.2	NA	2	-	37192540	37192711	37192540	37192569	37192683	37192711	885	0,8,7	0,0,0	13,7,4	0,6,0	263	149	3.863323880760061e-06	3.71545541956e-05	NA,1.0,1.0	1.0,0.398,1.0	0.201
649	gene:Solyc07g044990.2	NA	7	+	58055956	58056167	58055956	58055970	58056045	58056167	649	0,4,1	23,72,61	6,1,2	84,99,39	224	149	3.944714534554062e-06	3.78353265035e-05	0.0,0.036,0.011	0.045,0.007,0.033	-0.013
1000	gene:Solyc06g076650.2	NA	6	+	47607223	47607467	47607223	47607296	47607363	47607467	1000	2,10,1	69,118,75	5,14,3	155,114,49	216	149	4.189776961959488e-06	4.00780809659e-05	0.02,0.055,0.009	0.022,0.078,0.041	-0.019
2011	gene:Solyc12g044220.1	NA	12	+	38782031	38782393	38782031	38782079	38782175	38782393	2011	31,145,54	0,6,0	216,94,66	5,6,0	245	149	4.575674372490577e-06	4.36524228905e-05	1.0,0.936,1.0	0.963,0.905,1.0	0.023
658	gene:Solyc06g067920.2	NA	6	-	42103832	42104039	42103832	42103918	42104012	42104039	658	3,16,6	237,465,377	13,8,9	497,216,304	243	149	4.645268905502523e-06	4.41981852129e-05	0.008,0.021,0.01	0.016,0.022,0.018	-0.006
941	gene:Solyc06g008320.2	NA	6	-	2195810	2195996	2195810	2195874	2195963	2195996	941	12,17,11	113,201,134	22,7,8	265,249,125	238	149	4.798239545796279e-06	4.55322305835e-05	0.062,0.05,0.049	0.049,0.017,0.039	0.019
1601	gene:Solyc11g064950.1	NA	11	-	50266394	50266616	50266394	50266464	50266564	50266616	1601	1,14,9	5,3,1	23,12,2	8,8,5	249	149	5.1187635234042735e-06	4.84449555743e-05	0.107,0.736,0.843	0.632,0.473,0.193	0.129
2360	gene:Solyc08g076420.2	NA	8	-	60437335	60437672	60437335	60437487	60437669	60437672	2360	46,223,105	0,0,0	279,290,100	22,0,0	331	149	6.093164130069576e-06	5.75143111537e-05	1.0,1.0,1.0	0.851,1.0,1.0	0.05
1670	gene:Solyc08g083140.2	NA	8	+	65687255	65687441	65687255	65687304	65687399	65687441	1670	0,0,0	0,2,0	0,4,1	0,0,0	244	149	6.114879514611747e-06	5.75669923697e-05	NA,0.0,NA	NA,1.0,1.0	-1.0
1607	gene:Solyc03g083420.2	NA	3	+	53293743	53293989	53293743	53293820	53293907	53293989	1607	0,2,0	0,0,0	7,0,0	0,3,0	236	149	6.369337913829722e-06	5.98047307277e-05	NA,1.0,NA	1.0,0.0,NA	0.5
3259	gene:Solyc07g052600.2	NA	7	-	61070753	61070976	61070753	61070855	61070930	61070976	3259	1,4,7	101,279,167	7,5,2	220,124,101	224	149	6.656607765857472e-06	6.23379960855e-05	0.007,0.009,0.027	0.021,0.026,0.013	-0.006
3215	gene:Solyc09g059600.2	NA	9	+	54907259	54907496	54907259	54907332	54907438	54907496	3215	4,3,1	32,60,50	2,3,6	60,46,31	255	149	6.934181813768336e-06	6.47674364176e-05	0.068,0.028,0.012	0.019,0.037,0.102	-0.017
894	gene:Solyc09g074950.2	NA	9	+	66751740	66751962	66751740	66751785	66751870	66751962	894	0,1,4	36,84,57	10,5,2	134,96,57	234	149	7.031749094984241e-06	6.55072604984e-05	0.0,0.008,0.043	0.045,0.032,0.022	-0.016
1224	gene:Solyc04g079070.2	NA	4	-	63652549	63652793	63652549	63652591	63652721	63652793	1224	20,58,24	4,13,1	48,21,16	16,8,11	279	149	7.087760692329801e-06	6.56860523383e-05	0.728,0.704,0.928	0.616,0.584,0.437	0.241
2725	gene:Solyc10g080150.1	NA	10	-	61528338	61528547	61528338	61528428	61528499	61528547	2725	0,0,0	2,1,0	3,2,0	2,0,0	220	149	7.071445699792958e-06	6.56860523383e-05	0.0,0.0,NA	0.504,1.0,NA	-0.752
1799	gene:Solyc01g096540.2	NA	1	-	87616880	87617104	87616880	87616920	87617032	87617104	1799	1,0,1	0,9,3	3,5,1	8,4,3	261	149	8.107017593230941e-06	7.49374061468e-05	1.0,0.0,0.16	0.176,0.416,0.16	0.136
1190	gene:Solyc08g083040.2	NA	8	-	65626676	65626900	65626676	65626715	65626781	65626900	1190	5,13,3	77,138,80	12,15,1	144,123,44	215	149	8.954103648653412e-06	8.255359643e-05	0.043,0.061,0.025	0.055,0.078,0.016	-0.007
2902	gene:Solyc06g073700.2	NA	6	-	45470722	45470956	45470722	45470754	45470909	45470956	2902	2,16,6	0,6,0	34,26,7	2,1,2	304	149	9.048584600274694e-06	8.32096645716e-05	1.0,0.567,1.0	0.893,0.927,0.632	0.038
2068	gene:Solyc01g057570.2	NA	1	+	61881515	61881676	61881515	61881532	61881637	61881676	2068	1,12,9	18,68,64	2,7,7	137,91,35	254	149	9.121524232533305e-06	8.36647775364e-05	0.032,0.094,0.076	0.008,0.043,0.105	0.015
2683	gene:Solyc12g087810.1	NA	12	-	63309256	63309481	63309256	63309298	63309424	63309481	2683	3,3,2	10,47,18	4,9,2	52,36,20	275	149	9.467126251890743e-06	8.66120678635e-05	0.14,0.033,0.057	0.04,0.119,0.051	0.007
1417	gene:Solyc06g009340.2	NA	6	+	3290333	3290515	3290333	3290399	3290484	3290515	1417	4,12,7	0,2,0	14,10,4	7,0,0	234	149	9.997275462665872e-06	9.07640683226e-05	1.0,0.793,1.0	0.56,1.0,1.0	0.078
258	gene:Solyc06g005630.1	NA	6	-	694026	694223	694026	694081	694168	694223	258	0,0,1	0,1,0	0,5,0	0,0,0	236	149	9.95556919749238e-06	9.07640683226e-05	NA,0.0,1.0	NA,1.0,NA	-0.5
3792	gene:Solyc12g011100.1	NA	12	+	3961587	3961803	3961587	3961612	3961690	3961803	3792	0,3,0	0,0,2	0,0,0	0,2,0	227	149	9.977528934779774e-06	9.07640683226e-05	NA,1.0,0.0	NA,0.0,NA	0.5
3121	gene:Solyc01g106920.2	NA	1	-	94628266	94628511	94628266	94628344	94628430	94628511	3121	0,4,0	3,47,4	13,9,0	22,19,3	235	149	1.020880718758662e-05	9.24492996074e-05	0.0,0.051,0.0	0.273,0.231,0.0	-0.151
1769	gene:Solyc04g054930.2	NA	4	-	53438817	53439061	53438817	53438910	53439050	53439061	1769	5,13,3	172,341,201	0,7,0	177,91,54	289	149	1.0408761057862035e-05	9.40214163404e-05	0.015,0.019,0.008	0.0,0.038,0.0	0.001
3649	gene:Solyc12g016210.1	NA	12	-	6354975	6355218	6354975	6354987	6355062	6355218	3649	0,0,0	0,3,0	0,1,1	0,0,1	224	149	1.1503966109328142e-05	0.000103651896662	NA,0.0,NA	NA,1.0,0.399	-0.7
2576	gene:Solyc12g008410.1	NA	12	+	1852666	1852882	1852666	1852729	1852807	1852882	2576	0,0,0	4,2,6	5,7,0	6,6,0	227	149	1.1836250423843219e-05	0.000106377182651	0.0,0.0,0.0	0.354,0.434,NA	-0.394
1213	gene:Solyc01g088000.2	NA	1	-	82846065	82846257	82846065	82846082	82846204	82846257	1213	7,11,9	38,79,32	5,6,12	89,77,55	271	149	1.189000255270129e-05	0.000106591781678	0.092,0.071,0.134	0.03,0.041,0.107	0.04
2711	gene:Solyc06g068860.2	NA	6	+	42689786	42689967	42689786	42689821	42689907	42689967	2711	3,8,4	105,167,106	9,12,3	221,172,87	235	149	1.193175238585095e-05	0.000106697976222	0.018,0.029,0.023	0.025,0.042,0.021	-0.006
2365	gene:Solyc11g069140.1	NA	11	+	53744085	53744307	53744085	53744158	53744248	53744307	2365	1,4,2	5,0,0	5,0,0	0,0,0	239	149	1.2574933360724086e-05	0.000112168405578	0.111,1.0,1.0	1.0,NA,NA	-0.296
2808	gene:Solyc06g062360.2	NA	6	-	39329505	39329729	39329505	39329532	39329654	39329729	2808	0,5,4	0,4,2	7,9,6	0,0,6	271	149	1.2897792784343966e-05	0.000114761408116	NA,0.407,0.524	1.0,1.0,0.355	-0.32
2010	gene:Solyc12g044220.1	NA	12	+	38782031	38782393	38782031	38782079	38782160	38782393	2010	25,119,41	2,10,0	180,71,54	4,2,0	230	149	1.3005693920894609e-05	0.000115433621666	0.89,0.885,1.0	0.967,0.958,1.0	-0.05
2674	gene:Solyc02g071860.2	NA	2	-	41212317	41212558	41212317	41212383	41212486	41212558	2674	2,1,8	0,2,0	10,11,9	4,0,1	252	149	1.3212291841069235e-05	0.000116976320816	1.0,0.228,1.0	0.596,1.0,0.842	-0.07
1682	gene:Solyc07g051850.2	NA	7	+	60391124	60391370	60391124	60391201	60391275	60391370	1682	4,24,6	2,1,0	31,24,15	6,0,0	223	149	1.3303352326858585e-05	0.000117490992827	0.572,0.941,1.0	0.775,1.0,1.0	-0.087
2906	gene:Solyc07g065200.2	NA	7	-	67063392	67063582	67063392	67063446	67063519	67063582	2906	0,5,0	63,145,92	9,4,3	174,147,80	222	149	1.3494245339753076e-05	0.000118882635487	0.0,0.023,0.0	0.034,0.018,0.025	-0.018
1516	gene:Solyc04g077030.2	NA	4	-	61995791	61996026	61995791	61995834	61995942	61996026	1516	4,14,13	0,0,0	40,26,5	6,2,2	257	149	1.3968771293725634e-05	0.00012276003935	1.0,1.0,1.0	0.794,0.883,0.592	0.244
3236	gene:Solyc04g008820.2	NA	4	+	2436767	2436993	2436767	2436807	2436894	2436993	3236	14,30,9	100,295,128	33,18,10	339,236,151	236	149	1.4454528516532206e-05	0.000126716849501	0.081,0.06,0.043	0.058,0.046,0.04	0.013
2738	gene:Solyc10g086690.1	NA	10	+	65458450	65458642	65458450	65458483	65458566	65458642	2738	1,2,0	17,17,7	10,6,2	19,15,8	232	149	1.509426827908416e-05	0.000132000855931	0.036,0.07,0.0	0.253,0.204,0.138	-0.163
1391	gene:Solyc03g114780.2	NA	3	+	64675380	64675623	64675380	64675456	64675563	64675623	1391	0,2,0	0,0,2	1,0,0	0,2,0	256	149	1.5891923152628556e-05	0.000138298492216	NA,1.0,0.0	1.0,0.0,NA	0.0
1444	gene:Solyc01g068330.2	NA	1	-	77545217	77545410	77545217	77545254	77545344	77545410	1444	2,9,3	67,167,101	16,12,11	179,102,94	239	149	1.5886792592147926e-05	0.000138298492216	0.018,0.033,0.018	0.053,0.068,0.068	-0.04
932	gene:Solyc08g066200.2	NA	8	+	54638450	54638691	54638450	54638548	54638628	54638691	932	1,2,2	60,116,58	4,3,3	161,112,55	229	149	1.6533452599813628e-05	0.000143531286803	0.011,0.011,0.022	0.016,0.017,0.034	-0.008
1816	gene:Solyc01g080850.2	NA	1	-	80145792	80146038	80145792	80145860	80145942	80146038	1816	2,0,2	0,0,0	0,2,0	2,0,0	231	149	1.6671348961896655e-05	0.000144377119165	1.0,NA,1.0	0.0,1.0,NA	0.5
3737	gene:Solyc01g109010.2	NA	1	-	96101554	96102136	96101554	96101644	96102003	96102136	3737	18,64,18	4,4,0	90,92,25	0,0,0	508	149	1.6799267265280426e-05	0.000144782090827	0.569,0.824,1.0	1.0,1.0,1.0	-0.202
681	gene:Solyc09g092160.2	NA	9	-	71316492	71316706	71316492	71316538	71316617	71316706	681	0,2,0	0,0,0	1,0,0	4,2,0	228	149	1.676155905564654e-05	0.000144782090827	NA,1.0,NA	0.14,0.0,NA	0.93
3438	gene:Solyc10g084980.1	NA	10	-	64330632	64330901	64330632	64330672	64330770	64330901	3438	7,23,4	0,6,0	27,21,8	1,0,0	247	149	1.7063693162448663e-05	0.000146706643864	1.0,0.698,1.0	0.942,1.0,1.0	-0.081
3239	gene:Solyc09g074650.2	NA	9	+	66467792	66468040	66467792	66467857	66467963	66468040	3239	0,2,1	0,0,0	7,2,1	0,4,0	255	149	1.7306046717697036e-05	0.000148432631463	NA,1.0,1.0	1.0,0.226,1.0	0.258
1402	gene:Solyc04g008640.2	NA	4	+	2265828	2266051	2265828	2265911	2265988	2266051	1402	2,3,1	82,196,115	10,23,0	211,171,66	226	149	1.810099627075199e-05	0.000154878548427	0.016,0.01,0.006	0.03,0.081,0.0	-0.026
995	gene:Solyc06g084410.2	NA	6	+	49536426	49536666	49536426	49536497	49536590	49536666	995	4,2,5	0,8,0	1,1,1	5,4,0	242	149	1.82948114993274e-05	0.000156162410119	1.0,0.133,1.0	0.11,0.133,1.0	0.297
1252	gene:Solyc01g103370.2	NA	1	+	91990358	91990517	91990358	91990386	91990469	91990517	1252	40,108,55	1025,1548,1336	142,98,38	2088,1286,789	232	149	1.8561562922270677e-05	0.000158061232713	0.024,0.043,0.026	0.042,0.047,0.03	-0.009
952	gene:Solyc12g014090.1	NA	12	-	4907891	4908070	4907891	4907943	4908029	4908070	952	2,7,0	5,0,0	4,11,0	0,0,0	235	149	2.069434660858259e-05	0.000175803401665	0.202,1.0,NA	1.0,1.0,NA	-0.399
482	gene:Solyc01g007970.1	NA	1	+	2153667	2153910	2153667	2153691	2153856	2153910	482	0,0,0	0,2,0	0,1,0	2,0,0	314	149	2.116824699315236e-05	0.000179402150289	NA,0.0,NA	0.0,1.0,NA	-0.5
1597	gene:Solyc07g008450.2	NA	7	-	3336046	3336285	3336046	3336137	3336232	3336285	1597	1,2,2	0,3,2	5,2,1	0,0,0	244	149	2.231812739637862e-05	0.000188699238271	1.0,0.289,0.379	1.0,1.0,1.0	-0.444
2148	gene:Solyc01g079310.2	NA	1	+	78389448	78389690	78389448	78389518	78389619	78389690	2148	4,3,1	20,46,29	11,2,2	69,40,26	250	149	2.2731672942771273e-05	0.000191741392576	0.107,0.037,0.02	0.087,0.029,0.044	0.001
2914	gene:Solyc08g065430.2	NA	8	-	53439190	53439422	53439190	53439246	53439344	53439422	2914	5,7,7	0,0,2	14,6,5	3,10,2	247	149	2.3449510125340592e-05	0.000197329839923	1.0,1.0,0.679	0.738,0.266,0.601	0.358
1392	gene:Solyc03g114780.2	NA	3	+	64681043	64681282	64681043	64681104	64681219	64681282	1392	0,0,0	0,0,2	1,0,1	0,0,0	264	149	2.502497781522436e-05	0.000210092049046	NA,NA,0.0	1.0,NA,1.0	-1.0
743	gene:Solyc04g014800.2	NA	4	+	5041488	5041725	5041488	5041605	5041668	5041725	743	4,2,2	91,113,89	9,0,1	113,74,52	212	149	2.513410879470664e-05	0.00021051291122	0.03,0.012,0.016	0.053,0.0,0.013	-0.003
983	gene:Solyc11g010450.1	NA	11	+	3503341	3503555	3503341	3503399	3503480	3503555	983	7,7,9	111,161,121	14,15,5	209,131,132	230	149	2.5420591251476734e-05	0.000212413746101	0.039,0.027,0.046	0.042,0.069,0.024	-0.008
273	gene:Solyc01g087720.2	NA	1	+	82653605	82653823	82653605	82653669	82653774	82653823	273	1,0,0	0,0,4	0,0,0	2,0,0	254	149	2.590502857863495e-05	0.000215955939179	1.0,NA,0.0	0.0,NA,NA	0.5
1091	gene:Solyc01g088720.2	NA	1	+	83482275	83482509	83482275	83482361	83482440	83482509	1091	0,0,1	0,1,0	1,3,0	0,0,0	228	149	2.5983768169315556e-05	0.000216107423842	NA,0.0,1.0	1.0,1.0,NA	-0.5
3404	gene:Solyc03g019950.2	NA	3	+	61269088	61269318	61269088	61269176	61269259	61269318	3404	6,8,4	55,120,81	11,7,2	173,134,86	232	149	2.615160924707846e-05	0.000216997539055	0.065,0.041,0.031	0.039,0.032,0.015	0.017
56	gene:Solyc02g023970.2	NA	2	-	24615263	24615502	24615263	24615377	24615448	24615502	56	0,0,1	0,4,0	4,1,0	0,0,0	220	149	2.6784790639662423e-05	0.00022173580743	NA,0.0,1.0	1.0,1.0,NA	-0.5
818	gene:Solyc12g088200.1	NA	12	+	63648561	63648800	63648561	63648616	63648692	63648800	818	0,0,4	4,0,0	1,0,0	0,2,0	225	149	2.6891206857760522e-05	0.000222101449233	0.0,NA,1.0	1.0,0.0,NA	0.0
1760	gene:Solyc03g119460.2	NA	3	-	68071895	68072112	68071895	68071955	68072100	68072112	1760	34,44,27	0,1,0	78,38,41	6,0,4	294	149	2.701907298302909e-05	0.000222642153357	1.0,0.957,1.0	0.868,1.0,0.839	0.083
652	gene:Solyc08g077430.2	NA	8	+	61317136	61317376	61317136	61317204	61317296	61317376	652	0,0,1	0,2,0	1,1,0	0,0,0	241	149	2.7108189898273276e-05	0.000222861800823	NA,0.0,1.0	1.0,1.0,NA	-0.5
2730	gene:Solyc09g008410.2	NA	9	-	1864066	1864275	1864066	1864105	1864218	1864275	2730	0,0,0	2,4,0	0,1,0	0,0,0	262	149	2.7643892341043602e-05	0.000226743466374	0.0,0.0,NA	NA,1.0,NA	-1.0
2537	gene:Solyc03g062890.2	NA	3	-	32411161	32411380	32411161	32411193	32411285	32411380	2537	19,36,25	292,522,366	59,20,18	551,261,288	241	149	2.8001296365471333e-05	0.000229148223468	0.039,0.041,0.041	0.062,0.045,0.037	-0.008
443	gene:Solyc09g090460.2	NA	9	+	69970404	69970580	69970404	69970427	69970508	69970580	443	1,0,0	0,0,0	0,1,0	2,0,0	230	149	2.8179964024277685e-05	0.000230082635329	1.0,NA,NA	0.0,1.0,NA	0.5
3735	gene:Solyc12g011020.1	NA	12	-	3879322	3879554	3879322	3879396	3879523	3879554	3735	1,3,0	0,0,0	0,0,1	0,1,0	276	149	2.8554909348091067e-05	0.00023261168163	1.0,1.0,NA	NA,0.0,1.0	0.5
3065	gene:Solyc05g052800.2	NA	5	-	62985523	62985745	62985523	62985557	62985650	62985745	3065	202,260,303	5879,10121,6555	420,96,215	14030,4383,7524	242	149	2.8634815577767848e-05	0.000232731257361	0.021,0.016,0.028	0.018,0.013,0.017	0.006
3678	gene:Solyc05g018130.2	NA	5	+	20054505	20054735	20054505	20054553	20054634	20054735	3678	9,15,4	38,60,44	9,8,6	70,87,39	230	149	2.902259242928193e-05	0.000235346840427	0.133,0.139,0.056	0.077,0.056,0.091	0.035
3497	gene:Solyc04g007280.2	NA	4	+	995893	996111	995893	995978	996061	996111	3497	1,7,1	61,84,39	4,4,2	177,95,77	232	149	3.09475191166555e-05	0.000250387184146	0.01,0.051,0.016	0.014,0.026,0.016	0.007
2263	gene:Solyc01g111880.2	NA	1	-	98043270	98043517	98043270	98043324	98043419	98043517	2263	19,41,24	523,903,520	45,26,28	830,429,357	244	149	3.122684116784708e-05	0.000252075496124	0.022,0.027,0.027	0.032,0.036,0.046	-0.013
3609	gene:Solyc01g096920.2	NA	1	+	87925530	87925730	87925530	87925581	87925670	87925730	3609	1,3,1	6,21,7	1,3,1	43,36,13	238	149	3.3457089356753484e-05	0.000269469288544	0.094,0.082,0.082	0.014,0.05,0.046	0.049
1403	gene:Solyc04g008640.2	NA	4	+	2265832	2266051	2265832	2265915	2265988	2266051	1403	2,2,1	0,0,0	9,20,0	4,12,0	222	149	3.389982870549233e-05	0.000272420245093	1.0,1.0,1.0	0.602,0.528,NA	0.435
3147	gene:Solyc02g067900.2	NA	2	-	37988752	37988995	37988752	37988807	37988905	37988995	3147	3,3,8	23,37,19	11,20,0	58,37,22	247	149	3.4029087262968955e-05	0.000272844456976	0.073,0.047,0.203	0.103,0.246,0.0	-0.009
3604	gene:Solyc07g052350.2	NA	7	+	60860946	60861119	60860946	60860956	60861043	60861119	3604	31,70,39	703,1487,876	96,57,37	1678,832,818	236	149	3.483975343936358e-05	0.000278718027515	0.027,0.029,0.027	0.035,0.041,0.028	-0.007
2014	gene:Solyc05g009220.2	NA	5	+	3364769	3365016	3364769	3364825	3364917	3365016	2014	3,4,3	0,2,0	10,4,2	6,2,4	241	149	3.5220881831424225e-05	0.000281136703299	1.0,0.553,1.0	0.507,0.553,0.236	0.419
2910	gene:Solyc01g107130.2	NA	1	+	94748339	94748579	94748339	94748422	94748495	94748579	2910	12,18,18	242,468,272	31,15,14	530,300,205	222	149	3.714656173915079e-05	0.000295845830994	0.032,0.025,0.043	0.038,0.032,0.044	-0.005
1558	gene:Solyc02g083350.2	NA	2	-	46790363	46790611	46790363	46790435	46790579	46790611	1558	6,8,8	0,3,0	14,8,0	2,0,0	293	149	3.772569022537251e-05	0.00029978900384	1.0,0.576,1.0	0.781,1.0,NA	-0.032
3720	gene:Solyc02g093470.2	NA	2	-	54330689	54330917	54330689	54330746	54330846	54330917	3720	9,13,13	159,303,210	15,17,5	451,231,205	249	149	3.798108278358192e-05	0.000301147785271	0.033,0.025,0.036	0.02,0.042,0.014	0.006
3610	gene:Solyc01g096920.2	NA	1	+	87925530	87925730	87925530	87925581	87925667	87925730	3610	1,3,0	24,42,25	0,2,0	93,72,29	235	149	3.872878371822688e-05	0.000306395344361	0.026,0.043,0.0	0.0,0.017,0.0	0.017
1120	gene:Solyc07g019460.2	NA	7	-	11527611	11527809	11527611	11527648	11527761	11527809	1120	6,22,13	216,449,388	19,9,7	581,308,210	262	149	3.906886384638822e-05	0.000308402004876	0.016,0.027,0.019	0.018,0.016,0.019	0.003
3495	gene:Solyc12g055830.1	NA	12	-	61826983	61827183	61826983	61827026	61827140	61827183	3495	272,442,287	6,5,0	371,239,214	2,2,0	263	149	4.0877322821143144e-05	0.000321965315289	0.963,0.98,1.0	0.991,0.985,1.0	-0.011
1119	gene:Solyc07g019460.2	NA	7	-	11527761	11527947	11527761	11527845	11527925	11527947	1119	17,35,19	193,494,311	58,32,11	565,449,202	229	149	4.1835312442295786e-05	0.00032878501056	0.054,0.044,0.038	0.063,0.044,0.034	-0.002
2172	gene:Solyc09g074360.2	NA	9	-	66161713	66161917	66161713	66161793	66161869	66161917	2172	1,2,0	0,0,0	0,0,1	0,1,0	225	149	4.331438541723535e-05	0.000339660938832	1.0,1.0,NA	NA,0.0,1.0	0.5
1220	gene:Solyc06g005990.2	NA	6	+	993801	994040	993801	993892	993972	994040	1220	0,0,0	0,1,0	0,2,0	0,0,0	229	149	4.346300163825484e-05	0.000340078925099	NA,0.0,NA	NA,1.0,NA	-1.0
2147	gene:Solyc07g052740.2	NA	7	+	61199740	61199983	61199740	61199818	61199919	61199983	2147	0,0,0	0,0,1	4,0,2	2,0,0	250	149	4.4067570493555835e-05	0.000343303693277	NA,NA,0.0	0.544,NA,1.0	-0.772
3087	gene:Solyc06g009680.2	NA	6	-	3628259	3628481	3628259	3628335	3628436	3628481	3087	0,0,0	0,1,0	6,2,0	0,0,0	250	149	4.4067570493555835e-05	0.000343303693277	NA,0.0,NA	1.0,1.0,NA	-1.0
2505	gene:Solyc07g064090.2	NA	7	-	66375819	66376025	66375819	66375908	66376001	66376025	2505	0,3,1	0,1,1	5,8,2	0,3,0	242	149	4.4231759634437774e-05	0.000343832066178	NA,0.649,0.381	1.0,0.621,1.0	-0.359
323	gene:Solyc06g050720.2	NA	6	+	33491053	33491253	33491053	33491109	33491184	33491253	323	3,8,3	29,88,52	36,19,3	132,93,21	224	149	4.567199267772726e-05	0.000354255804074	0.064,0.057,0.037	0.154,0.12,0.087	-0.068
3460	gene:Solyc02g087310.2	NA	2	+	49755298	49755479	49755298	49755366	49755436	49755479	3460	3,7,3	6,20,1	1,13,1	38,39,17	219	149	4.621544084301769e-05	0.000357693477067	0.254,0.192,0.671	0.018,0.185,0.038	0.292
2302	gene:Solyc02g091120.2	NA	2	-	52526733	52526926	52526733	52526795	52526891	52526926	2302	4,7,0	7,32,11	0,3,0	19,41,21	245	149	4.6811751182261714e-05	0.000361524519953	0.258,0.117,0.0	0.0,0.043,0.0	0.111
2789	gene:Solyc12g007170.1	NA	12	+	1607223	1607464	1607223	1607280	1607416	1607464	2789	10,5,2	71,188,118	12,2,3	233,177,94	285	149	4.723128839964949e-05	0.000363192321142	0.069,0.014,0.009	0.026,0.006,0.016	0.015
422	gene:Solyc07g022900.2	NA	7	+	23225417	23225652	23225417	23225481	23225547	23225652	422	12,11,2	18,57,26	51,21,4	121,105,33	215	149	4.7184076532133665e-05	0.000363192321142	0.316,0.118,0.051	0.226,0.122,0.077	0.02
752	gene:Solyc06g062580.2	NA	6	+	39497786	39498006	39497786	39497841	39497939	39498006	752	6,6,13	10,42,36	19,16,12	48,59,30	247	149	4.7571046106890674e-05	0.000365018263461	0.266,0.079,0.179	0.193,0.141,0.194	-0.001
777	gene:Solyc08g079520.2	NA	8	+	63034653	63034884	63034653	63034737	63034811	63034884	777	3,0,1	2,0,2	3,2,3	0,1,0	223	149	4.918258781666725e-05	0.000376573977103	0.501,NA,0.25	1.0,0.572,1.0	-0.482
2378	gene:Solyc09g008520.2	NA	9	-	2007590	2007833	2007590	2007655	2007773	2007833	2378	1,18,8	0,2,2	7,3,0	0,0,2	267	149	5.341832697901239e-05	0.000408129744456	1.0,0.834,0.691	1.0,1.0,0.0	0.175
1427	gene:Solyc05g018810.2	NA	5	+	23877988	23878189	23877988	23878002	23878104	23878189	1427	10,22,32	10,13,7	46,33,29	6,10,9	251	149	5.447499416588597e-05	0.000415313630735	0.372,0.501,0.731	0.82,0.662,0.657	-0.178
14	gene:Solyc07g063390.2	NA	7	-	65864214	65864447	65864214	65864296	65864371	65864447	14	23,37,43	253,435,425	70,55,20	678,424,221	224	149	5.4886525078707615e-05	0.000417558894415	0.057,0.054,0.063	0.064,0.079,0.057	-0.009
3237	gene:Solyc04g078090.2	NA	4	+	62938406	62938655	62938406	62938498	62938617	62938655	3237	8,17,5	150,349,196	7,5,2	184,125,75	268	149	5.5174340004166725e-05	0.000418855415181	0.029,0.026,0.014	0.021,0.022,0.015	0.004
1016	gene:Solyc11g072170.1	NA	11	+	55409321	55409566	55409321	55409366	55409437	55409566	1016	0,0,0	0,6,2	0,7,0	1,3,0	220	149	5.993319132961997e-05	0.000454016192493	NA,0.0,0.0	0.0,0.612,NA	-0.306
1277	gene:Solyc08g075890.2	NA	8	+	59981147	59981360	59981147	59981216	59981293	59981360	1277	7,12,2	300,561,302	15,15,7	478,362,230	226	149	6.197137395435951e-05	0.000467471167588	0.015,0.014,0.004	0.02,0.027,0.02	-0.011
2434	gene:Solyc05g015860.2	NA	5	+	12531896	12532087	12531896	12531952	12532032	12532087	2434	1,9,4	85,183,116	3,6,2	188,179,46	229	149	6.187633894600467e-05	0.000467471167588	0.008,0.031,0.022	0.01,0.021,0.028	0.001
739	gene:Solyc10g005590.2	NA	10	-	476386	476630	476386	476465	476583	476630	739	9,9,8	219,408,202	26,7,11	585,395,193	267	149	6.341767400495171e-05	0.000477371858333	0.022,0.012,0.022	0.024,0.01,0.031	-0.003
3590	gene:Solyc08g074240.2	NA	8	+	58356359	58356556	58356359	58356365	58356492	58356556	3590	62,119,78	444,1226,667	194,119,85	1773,1449,715	276	149	6.390067161199914e-05	0.000479994939603	0.07,0.05,0.059	0.056,0.042,0.06	0.007
3612	gene:Solyc03g120430.2	NA	3	-	68823587	68823811	68823587	68823619	68823696	68823811	3612	0,3,0	8,25,10	3,1,2	54,44,17	226	149	6.47952412875864e-05	0.000485692060744	0.0,0.073,0.0	0.035,0.015,0.072	-0.016
2947	gene:Solyc02g082430.2	NA	2	-	46118357	46118554	46118357	46118398	46118509	46118554	2947	4,18,10	86,148,112	18,10,4	208,170,60	260	149	6.53341777525717e-05	0.000488705128346	0.026,0.065,0.049	0.047,0.033,0.037	0.008
908	gene:Solyc06g011530.2	NA	6	+	8022157	8022497	8022157	8022222	8022451	8022497	908	6,18,8	0,0,0	33,7,12	4,2,1	378	149	6.821045404995937e-05	0.000509152510565	1.0,1.0,1.0	0.765,0.58,0.825	0.277
1470	gene:Solyc04g054510.2	NA	4	-	52634042	52634265	52634042	52634080	52634184	52634265	1470	0,1,2	0,0,0	2,0,0	0,1,0	253	149	7.14077428630236e-05	0.00053190569214	NA,1.0,1.0	1.0,0.0,NA	0.5
3354	gene:Solyc06g008880.2	NA	6	+	2827475	2827707	2827475	2827535	2827629	2827707	3354	0,1,0	0,0,0	0,0,0	0,1,0	243	149	7.212558556214518e-05	0.000535018896644	NA,1.0,NA	NA,0.0,NA	1.0
547	gene:Solyc08g076470.2	NA	8	+	60480227	60480447	60480227	60480290	60480385	60480447	547	1,2,0	0,0,0	0,0,1	1,0,0	244	149	7.205464946077245e-05	0.000535018896644	1.0,1.0,NA	0.0,NA,1.0	0.5
1194	gene:Solyc06g005190.2	NA	6	+	204147	204360	204147	204219	204353	204360	1194	15,16,14	4,1,4	27,20,17	3,0,0	283	149	7.269340388366323e-05	0.000538112168168	0.664,0.894,0.648	0.826,1.0,1.0	-0.207
3327	gene:Solyc05g007990.2	NA	5	-	2423420	2423597	2423420	2423484	2423563	2423597	3327	0,1,0	0,0,4	8,0,0	0,1,0	228	149	7.316086364239632e-05	0.000540451265996	NA,1.0,0.0	1.0,0.0,NA	0.0
2701	gene:Solyc12g099940.1	NA	12	+	66889811	66890025	66889811	66889870	66889984	66890025	2701	2,2,1	0,0,0	4,7,0	3,2,0	263	149	7.505540419207906e-05	0.000553300996193	1.0,1.0,1.0	0.43,0.665,NA	0.453
2717	gene:Solyc04g076570.2	NA	4	-	61476807	61477012	61476807	61476843	61476920	61477012	2717	0,0,0	8,13,8	7,3,0	16,16,0	226	149	7.711766626304727e-05	0.0005673316149	0.0,0.0,0.0	0.224,0.11,NA	-0.167
3137	gene:Solyc03g097290.2	NA	3	+	59623101	59623329	59623101	59623159	59623253	59623329	3137	4,9,2	156,330,178	10,13,3	411,319,171	243	149	8.066373658918873e-05	0.000592197967387	0.015,0.016,0.007	0.015,0.024,0.011	-0.004
3711	gene:Solyc09g018670.2	NA	9	+	16609592	16609820	16609592	16609604	16609746	16609820	3711	32,54,26	2,7,2	82,53,28	6,11,3	291	149	8.493997867996378e-05	0.000622311794518	0.891,0.798,0.869	0.875,0.712,0.827	0.048
2395	gene:Solyc11g030720.1	NA	11	+	23051637	23051862	23051637	23051720	23051779	23051862	2395	6,1,2	49,97,49	12,3,0	98,69,40	208	149	8.626961277690872e-05	0.000630758152434	0.081,0.007,0.028	0.081,0.03,0.0	0.002
105	gene:Solyc03g096920.2	NA	3	-	59293851	59294032	59293851	59293896	59293971	59294032	105	2,5,3	38,109,65	9,15,1	220,147,81	224	149	8.68221350209436e-05	0.000632206893377	0.034,0.03,0.03	0.026,0.064,0.008	-0.001
2476	gene:Solyc08g013860.2	NA	8	-	3303101	3303337	3303101	3303178	3303270	3303337	2476	0,2,3	4,0,0	4,3,2	2,0,1	241	149	8.673597486148364e-05	0.000632206893377	0.0,1.0,1.0	0.553,1.0,0.553	-0.035
2860	gene:Solyc11g044280.1	NA	11	+	33135781	33135994	33135781	33135876	33135940	33135994	2860	3,4,2	30,53,40	4,1,0	79,48,27	213	149	8.906603758535358e-05	0.000647225299602	0.065,0.05,0.034	0.034,0.014,0.0	0.034
1296	gene:Solyc01g103250.2	NA	1	+	91906938	91907184	91906938	91906950	91907133	91907184	1296	0,4,0	0,0,0	3,2,4	3,4,0	332	149	9.264048444718294e-05	0.00067183180591	NA,1.0,NA	0.31,0.183,1.0	0.502
2747	gene:Solyc04g074530.2	NA	4	+	60519784	60520031	60519784	60519903	60519984	60520031	2747	0,5,5	42,75,60	11,1,1	73,63,31	230	149	9.753140342126535e-05	0.000704437342929	0.0,0.041,0.051	0.089,0.01,0.02	-0.009
775	gene:Solyc03g033600.2	NA	3	-	5159299	5159503	5159299	5159356	5159437	5159503	775	20,57,36	210,349,245	65,59,25	422,164,219	230	149	9.742529172374722e-05	0.000704437342929	0.058,0.096,0.087	0.091,0.189,0.069	-0.036
569	gene:Solyc06g065680.2	NA	6	+	41106795	41106989	41106795	41106868	41106955	41106989	569	0,4,0	6,45,20	13,3,2	37,67,29	236	149	0.00010371665805319232	0.000747598052391	0.0,0.053,0.0	0.182,0.027,0.042	-0.066
126	gene:Solyc05g009710.2	NA	5	-	3910446	3910662	3910446	3910484	3910619	3910662	126	4,6,7	4,16,10	10,6,3	52,32,14	284	149	0.00010774687423115362	0.000773522831503	0.344,0.164,0.269	0.092,0.09,0.101	0.165
3255	gene:Solyc08g083370.2	NA	8	+	65832857	65833023	65832857	65832877	65832957	65833023	3255	14,32,16	285,372,255	23,18,9	459,231,177	229	149	0.00010761705075974803	0.000773522831503	0.031,0.053,0.039	0.032,0.048,0.032	0.004
1518	gene:Solyc07g049180.2	NA	7	-	59441579	59441731	59441579	59441582	59441701	59441731	1518	1,1,1	2,7,9	5,3,4	10,8,1	268	149	0.00011934556850263497	0.000855070257866	0.218,0.074,0.058	0.218,0.173,0.69	-0.244
3760	gene:Solyc09g092450.2	NA	9	-	71536966	71537176	71536966	71537042	71537122	71537176	3760	7,12,13	39,73,41	19,21,18	54,52,41	229	149	0.00012640951948885893	0.000903866063199	0.105,0.097,0.171	0.186,0.208,0.222	-0.081
991	gene:Solyc03g007920.2	NA	3	+	2428698	2428884	2428698	2428755	2428848	2428884	991	0,0,1	0,1,0	1,2,0	7,3,5	242	149	0.00013031336218326375	0.00092991615254	NA,0.0,1.0	0.081,0.291,0.0	0.376
1767	gene:Solyc08g016050.2	NA	8	-	6623490	6625192	6623490	6623633	6625061	6625192	1767	0,2,1	0,0,0	10,3,0	0,0,2	1577	149	0.0001312096298575352	0.000932856087313	NA,1.0,1.0	1.0,1.0,0.0	0.333
3287	gene:Solyc07g066660.2	NA	7	+	68029674	68029887	68029674	68029744	68029854	68029887	3287	5,14,8	9,29,10	11,9,5	24,16,17	259	149	0.0001312482499526299	0.000932856087313	0.242,0.217,0.315	0.209,0.244,0.145	0.059
2565	gene:Solyc04g081200.2	NA	4	+	65199686	65199824	65199686	65199711	65199800	65199824	2565	3,13,7	257,379,321	9,7,4	609,274,183	238	149	0.00013347658547834107	0.00094680806558	0.007,0.021,0.013	0.009,0.016,0.013	0.001
293	gene:Solyc08g083250.2	NA	8	+	65763605	65763845	65763605	65763697	65763771	65763845	293	1,17,6	20,63,28	37,32,10	63,58,25	223	149	0.00013418300028369468	0.000949930446453	0.032,0.153,0.125	0.282,0.269,0.211	-0.151
1222	gene:Solyc04g079070.2	NA	4	-	63652549	63652793	63652549	63652601	63652721	63652793	1222	11,42,19	179,356,221	35,13,13	371,229,144	269	149	0.00013493551725477602	0.000953366189238	0.033,0.061,0.045	0.05,0.03,0.048	0.004
1021	gene:Solyc09g055550.2	NA	9	-	42048853	42049083	42048853	42048919	42049008	42049083	1021	12,13,10	5,0,2	22,18,6	4,11,0	238	149	0.00013641286931029693	0.000961899442093	0.6,1.0,0.758	0.775,0.506,1.0	0.026
3322	gene:Solyc02g090020.2	NA	2	+	51697077	51697265	51697077	51697130	51697223	51697265	3322	2,5,3	0,1,2	2,0,2	2,7,3	242	149	0.00014058463765304999	0.000989360921393	1.0,0.755,0.48	0.381,0.0,0.291	0.521
163	gene:Solyc02g072300.2	NA	2	+	41588681	41588902	41588681	41588766	41588849	41588902	163	12,30,18	0,5,0	41,29,14	1,2,0	232	149	0.00014146760310705835	0.000993614976154	1.0,0.794,1.0	0.963,0.903,1.0	-0.024
1480	gene:Solyc02g093000.2	NA	2	-	53960442	53960675	53960442	53960503	53960588	53960675	1480	2,10,6	25,53,29	7,6,1	30,61,17	234	149	0.0001498600774932707	0.00104843285587	0.048,0.107,0.116	0.129,0.059,0.036	0.016
169	gene:Solyc01g016470.2	NA	1	-	20124062	20124296	20124062	20124169	20124235	20124296	169	0,1,0	0,3,0	1,4,0	0,0,0	215	149	0.00014962960952468704	0.00104843285587	NA,0.188,NA	1.0,1.0,NA	-0.812
3153	gene:Solyc01g100360.2	NA	1	-	90417429	90417647	90417429	90417495	90417575	90417647	3153	2,12,3	7,12,3	4,1,0	6,3,2	229	149	0.00015069521918910592	0.00105221241109	0.157,0.394,0.394	0.303,0.178,0.0	0.155
2280	gene:Solyc09g074090.2	NA	9	+	65769116	65769339	65769116	65769216	65769293	65769339	2280	0,2,0	24,41,22	5,6,0	51,58,41	226	149	0.00015650859708616054	0.00109066928594	0.0,0.031,0.0	0.061,0.064,0.0	-0.031
1489	gene:Solyc10g083800.1	NA	10	+	63558342	63558522	63558342	63558368	63558516	63558522	1489	4,17,3	2,0,0	15,12,10	3,0,0	297	149	0.0001599904226002312	0.00111275989832	0.501,1.0,1.0	0.715,1.0,1.0	-0.071
1265	gene:Solyc06g048410.2	NA	6	+	31008101	31008294	31008101	31008125	31008213	31008294	1265	3,5,5	99,246,172	19,15,8	609,486,201	237	149	0.00016315746642306712	0.00113257945564	0.019,0.013,0.018	0.019,0.019,0.024	-0.004
2946	gene:Solyc02g082430.2	NA	2	-	46118357	46118554	46118357	46118398	46118492	46118554	2946	3,14,7	0,0,0	3,5,0	2,2,0	243	149	0.00016750971179153642	0.00116053330422	1.0,1.0,1.0	0.479,0.605,NA	0.458
1065	gene:Solyc12g026400.1	NA	12	+	23056689	23056934	23056689	23056781	23056883	23056934	1065	1,3,3	52,150,79	9,17,1	208,185,89	251	149	0.0001694664333832765	0.00117181440758	0.011,0.012,0.022	0.025,0.052,0.007	-0.013
1914	gene:Solyc02g071800.2	NA	2	+	41151054	41151252	41151054	41151126	41151226	41151252	1914	0,1,1	8,10,4	3,5,6	14,8,9	249	149	0.00017247697953028175	0.00119032468658	0.0,0.056,0.13	0.114,0.272,0.285	-0.162
600	gene:Solyc01g079210.2	NA	1	+	78299320	78299567	78299320	78299377	78299499	78299567	600	4,3,1	45,44,47	18,1,5	68,42,40	271	149	0.0001787447724326477	0.00123119951359	0.047,0.036,0.012	0.127,0.013,0.064	-0.036
2809	gene:Solyc09g061860.2	NA	9	+	60541849	60542081	60541849	60541868	60541974	60542081	2809	10,35,22	0,4,2	25,17,12	5,2,3	255	149	0.0001810461033150347	0.00124464835574	1.0,0.836,0.865	0.745,0.832,0.7	0.141
3034	gene:Solyc07g064910.2	NA	7	+	66884845	66885052	66884845	66884928	66884998	66885052	3034	0,2,0	0,0,0	0,1,0	4,3,1	219	149	0.00018785187756448842	0.00128895288298	NA,1.0,NA	0.0,0.185,0.0	0.938
329	gene:Solyc10g044910.1	NA	10	+	28909340	28909549	28909340	28909453	28909523	28909549	329	16,32,15	314,545,361	24,17,10	751,264,302	219	149	0.00018839850537838792	0.00129022239384	0.034,0.038,0.027	0.021,0.042,0.022	0.005
3532	gene:Solyc04g009580.2	NA	4	+	2977130	2977356	2977130	2977212	2977305	2977356	3532	0,4,2	24,73,36	9,10,1	74,41,28	242	149	0.00019083293111497353	0.00130439060961	0.0,0.033,0.033	0.07,0.131,0.022	-0.052
3719	gene:Solyc02g093470.2	NA	2	-	54333629	54333853	54333629	54333673	54333757	54333853	3719	25,154,73	0,2,0	206,150,56	2,5,0	233	149	0.00019218882376638088	0.00131114669828	1.0,0.98,1.0	0.985,0.95,1.0	0.015
2204	gene:Solyc06g084480.2	NA	6	+	49580289	49580517	49580289	49580361	49580444	49580517	2204	4,3,7	0,2,0	16,11,0	3,2,0	232	149	0.00019538283889464035	0.00133039307095	1.0,0.491,1.0	0.774,0.779,NA	0.054
1918	gene:Solyc02g071800.2	NA	2	+	41151557	41151791	41151557	41151626	41151719	41151791	1918	4,10,13	39,69,44	30,16,11	129,78,66	242	149	0.00020804889527905078	0.00141393992068	0.059,0.082,0.154	0.125,0.112,0.093	-0.012
1083	gene:Solyc09g090200.2	NA	9	+	69764857	69765083	69764857	69764942	69765042	69765083	1083	2,7,3	129,281,168	9,10,1	408,249,146	249	149	0.00022767591717957374	0.00154438721007	0.009,0.015,0.011	0.013,0.023,0.004	-0.002
25	gene:Solyc05g016330.2	NA	5	+	15580957	15581192	15580957	15580998	15581132	15581192	25	3,4,0	28,38,29	2,2,0	59,43,15	283	149	0.00023030136685711674	0.00155923202457	0.053,0.053,0.0	0.018,0.024,0.0	0.021
2070	gene:Solyc04g009840.2	NA	4	+	3166374	3166601	3166374	3166444	3166552	3166601	2070	4,3,0	0,4,0	6,3,2	0,3,0	257	149	0.00023114505769746156	0.00156198023838	1.0,0.303,NA	1.0,0.367,1.0	-0.138
2156	gene:Solyc01g090700.2	NA	1	-	84339104	84339318	84339104	84339146	84339230	84339318	2156	14,12,12	86,155,121	29,27,8	196,112,75	233	149	0.0002331735519103263	0.00157270932555	0.094,0.047,0.06	0.086,0.134,0.064	-0.028
3268	gene:Solyc01g067510.2	NA	1	+	76239690	76239935	76239690	76239815	76239894	76239935	3268	26,60,41	0,9,9	52,66,17	6,7,2	228	149	0.00025244113074081667	0.00169945274431	1.0,0.813,0.749	0.85,0.86,0.847	0.002
2403	gene:Solyc12g008750.1	NA	12	+	2111969	2112150	2111969	2112040	2112112	2112150	2403	10,33,14	3,5,0	43,31,15	2,4,0	221	149	0.000255362473774937	0.00171588193301	0.692,0.817,1.0	0.935,0.839,1.0	-0.088
2740	gene:Solyc12g010410.1	NA	12	+	3459123	3459360	3459123	3459257	3459351	3459360	2740	0,7,3	23,90,28	15,15,2	67,72,28	243	149	0.00026265869589043125	0.00176159065214	0.0,0.046,0.062	0.121,0.113,0.042	-0.056
3150	gene:Solyc01g028900.2	NA	1	+	40837518	40837750	40837518	40837576	40837660	40837750	3150	10,25,8	104,304,111	33,26,8	332,268,102	233	149	0.00026448910428206293	0.00177053869433	0.058,0.05,0.044	0.06,0.058,0.048	-0.005
2850	gene:Solyc08g067610.2	NA	8	+	56618322	56618565	56618322	56618393	56618474	56618565	2850	0,2,1	30,82,62	17,3,2	131,93,34	230	149	0.0002657299321468123	0.00177551385374	0.0,0.016,0.01	0.078,0.02,0.037	-0.036
2708	gene:Solyc04g009810.2	NA	4	-	3120562	3120741	3120562	3120595	3120691	3120741	2708	5,7,4	46,56,54	25,6,8	118,50,33	245	149	0.00026793014424713376	0.00178686870032	0.062,0.071,0.043	0.114,0.068,0.128	-0.045
1594	gene:Solyc01g096740.2	NA	1	-	87752914	87753091	87752914	87752956	87753079	87753091	1594	0,10,5	131,241,177	21,8,4	248,98,132	272	149	0.0002694927090342466	0.00179393654074	0.0,0.022,0.015	0.044,0.043,0.016	-0.022
1972	gene:Solyc02g090860.2	NA	2	-	52332076	52332320	52332076	52332187	52332252	52332320	1972	2,1,4	0,0,0	5,7,0	3,2,0	214	149	0.000273060268159096	0.00181429988229	1.0,1.0,1.0	0.537,0.709,NA	0.377
760	gene:Solyc01g087300.2	NA	1	-	82232534	82232771	82232534	82232615	82232708	82232771	760	0,2,3	19,42,18	0,1,2	41,35,23	242	149	0.0002798205227412128	0.00185576138502	0.0,0.028,0.093	0.0,0.017,0.051	0.018
3816	gene:Solyc01g006930.2	NA	1	+	1509256	1509480	1509256	1509328	1509411	1509480	3816	0,0,2	21,58,38	0,1,4	49,42,32	232	149	0.00028307488774800544	0.00187386122353	0.0,0.0,0.033	0.0,0.015,0.074	-0.019
406	gene:Solyc03g093520.2	NA	3	+	54874019	54874267	54874019	54874099	54874198	54874267	406	1,7,1	35,74,42	8,6,3	91,96,34	248	149	0.00029742195711398054	0.00196518804256	0.017,0.054,0.014	0.05,0.036,0.05	-0.017
1436	gene:Solyc02g085570.2	NA	2	+	48403921	48404111	48403921	48403966	48404060	48404111	1436	46,49,56	1,5,1	107,49,43	1,0,0	243	149	0.00032423371544586325	0.00213838428228	0.966,0.857,0.972	0.985,1.0,1.0	-0.063
2488	gene:Solyc09g013080.2	NA	9	-	5486916	5487107	5486916	5486974	5487055	5487107	2488	1,6,0	54,215,112	5,6,1	222,154,75	230	149	0.00033123462594095415	0.00218052609845	0.012,0.018,0.0	0.014,0.025,0.009	-0.006
467	gene:Solyc01g098500.2	NA	1	+	89009410	89009608	89009410	89009472	89009545	89009608	467	13,28,18	28,122,56	50,65,27	108,120,22	222	149	0.00034703063923255335	0.00228030445816	0.238,0.133,0.177	0.237,0.267,0.452	-0.136
3110	gene:Solyc08g063070.2	NA	8	+	52631381	52631619	52631381	52631440	52631525	52631619	3110	23,53,18	2,13,6	62,18,7	6,5,4	234	149	0.00035067317631650856	0.00230000347996	0.88,0.722,0.656	0.868,0.696,0.527	0.056
3205	gene:Solyc10g005800.2	NA	10	-	634077	634291	634077	634165	634256	634291	3205	3,35,14	636,1157,737	24,23,10	1771,921,831	240	149	0.00035423323174814815	0.00231909022179	0.003,0.018,0.012	0.008,0.015,0.007	0.001
2579	gene:Solyc02g088620.2	NA	2	-	50654122	50654428	50654122	50654200	50654317	50654428	2579	190,502,232	0,0,0	500,467,195	22,0,0	266	149	0.0003597816286686915	0.00235110045987	1.0,1.0,1.0	0.927,1.0,1.0	0.024
1711	gene:Solyc01g060240.2	NA	1	+	69832949	69833147	69832949	69833022	69833099	69833147	1711	5,22,6	48,147,93	11,2,4	103,74,34	226	149	0.00036126917322885796	0.00235220512788	0.064,0.09,0.041	0.066,0.018,0.072	0.013
91	gene:Solyc05g014760.2	NA	5	+	8919827	8920022	8919827	8919916	8919999	8920022	91	2,7,1	6,19,6	3,5,5	23,40,14	232	149	0.0003610369148565047	0.00235220512788	0.176,0.191,0.097	0.077,0.074,0.187	0.042
2428	gene:Solyc03g120770.2	NA	3	+	69055854	69056058	69055854	69055923	69056008	69056058	2428	0,3,1	10,33,13	1,2,0	48,32,18	234	149	0.00036755414123234095	0.00238876716925	0.0,0.055,0.047	0.013,0.038,0.0	0.017
750	gene:Solyc02g079030.2	NA	2	-	43656630	43656879	43656630	43656718	43656831	43656879	750	1,7,2	0,0,0	2,3,5	4,1,0	262	149	0.0003743766280010998	0.00242868328856	1.0,1.0,1.0	0.221,0.63,1.0	0.383
736	gene:Solyc11g007940.1	NA	11	+	2173852	2174082	2173852	2173909	2173998	2174082	736	3,1,1	26,49,27	2,0,1	45,9,14	238	149	0.00037728817860562257	0.00244312925819	0.067,0.013,0.023	0.027,0.0,0.043	0.011
3134	gene:Solyc03g044260.2	NA	3	+	8606906	8607544	8606906	8606963	8607402	8607544	3134	145,261,136	4,3,4	293,224,171	6,0,2	588	149	0.00038903336089732217	0.00251462143421	0.902,0.957,0.896	0.925,1.0,0.956	-0.042
2690	gene:Solyc02g094090.2	NA	2	-	54728837	54729074	54728837	54728899	54729017	54729074	2690	22,14,13	0,2,6	30,13,18	0,2,0	267	149	0.000397550826715466	0.0025650295655	1.0,0.796,0.547	1.0,0.784,1.0	-0.147
411	gene:Solyc05g046360.2	NA	5	+	58812182	58812358	58812182	58812225	58812292	58812358	411	2,3,0	0,4,0	1,0,0	9,2,1	216	149	0.00039959389273412833	0.00257355777848	1.0,0.341,NA	0.071,0.0,0.0	0.647
1677	gene:Solyc07g032110.2	NA	7	-	35524185	35524434	35524185	35524249	35524337	35524434	1677	4,11,6	45,92,51	12,7,5	105,126,47	237	149	0.0004048664027767115	0.002602816802	0.053,0.07,0.069	0.067,0.034,0.063	0.009
3383	gene:Solyc09g075010.2	NA	9	-	66793336	66793513	66793336	66793385	66793475	66793513	3383	26,39,27	723,1267,878	71,22,16	2046,964,722	239	149	0.0004194771137846104	0.00269189629853	0.022,0.019,0.019	0.021,0.014,0.014	0.004
1036	gene:Solyc01g108490.2	NA	1	-	95797961	95798184	95797961	95798070	95798169	95798184	1036	1,1,0	20,40,27	10,2,1	38,19,30	248	149	0.00043023738334925466	0.00275599099424	0.029,0.015,0.0	0.137,0.059,0.02	-0.057
251	gene:Solyc02g005520.2	NA	2	-	9239964	9240131	9239964	9240011	9240093	9240131	251	50,128,69	2,3,1	86,90,60	9,2,1	231	149	0.00043444538626212026	0.002777959029	0.942,0.965,0.978	0.86,0.967,0.975	0.028
1913	gene:Solyc12g094430.1	NA	12	+	64642194	64642407	64642194	64642228	64642334	64642407	1913	15,20,16	0,10,7	11,33,11	1,4,0	255	149	0.0004410358302237632	0.00281505517395	1.0,0.539,0.572	0.865,0.828,1.0	-0.194
2458	gene:Solyc02g093480.2	NA	2	-	54336253	54336436	54336253	54336289	54336365	54336436	2458	5,5,2	172,218,186	11,5,0	353,124,129	225	149	0.0004494077597198831	0.0028633694405	0.019,0.015,0.007	0.02,0.026,0.0	-0.002
109	gene:Solyc08g029200.2	NA	8	-	37870086	37870299	37870086	37870105	37870205	37870299	109	0,2,0	0,3,0	0,1,0	0,0,0	249	149	0.00045726762451055766	0.00290825469564	NA,0.285,NA	NA,1.0,NA	-0.715
1330	gene:Solyc08g083280.2	NA	8	+	65785266	65785444	65785266	65785289	65785369	65785444	1330	16,26,11	288,548,332	29,22,14	555,412,253	229	149	0.00046761701023660614	0.00296878557389	0.035,0.03,0.021	0.033,0.034,0.035	-0.005
2553	gene:Solyc06g073630.2	NA	6	+	45428186	45428383	45428186	45428244	45428338	45428383	2553	2,17,12	0,0,0	13,5,10	5,1,0	243	149	0.0004736096205993298	0.00300149045524	1.0,1.0,1.0	0.615,0.754,1.0	0.21
3311	gene:Solyc02g083730.2	NA	2	-	47028166	47028355	47028166	47028190	47028279	47028355	3311	2,4,2	0,0,0	13,15,1	0,0,6	238	149	0.0004811667968588447	0.00304397718297	1.0,1.0,1.0	1.0,1.0,0.094	0.302
2275	gene:Solyc03g111370.2	NA	3	-	61961288	61961528	61961288	61961362	61961446	61961528	2275	5,11,2	189,248,176	7,8,2	381,199,170	233	149	0.0004827848303620011	0.0030488075659	0.017,0.028,0.007	0.012,0.025,0.007	0.003
129	gene:Solyc09g063030.2	NA	9	-	60980422	60980618	60980422	60980466	60980543	60980618	129	1,5,8	118,228,152	11,6,2	269,136,135	226	149	0.0004896551505986248	0.00308328235339	0.006,0.014,0.034	0.026,0.028,0.01	-0.003
572	gene:Solyc02g081160.2	NA	2	-	45225138	45225375	45225138	45225207	45225322	45225375	572	27,43,20	1311,2096,1487	42,21,24	2156,1007,901	264	149	0.0004899722798121659	0.00308328235339	0.011,0.011,0.008	0.011,0.012,0.015	-0.003
2005	gene:Solyc04g016130.2	NA	4	-	6862647	6862881	6862647	6862710	6862841	6862881	2005	0,2,3	9,20,22	5,0,0	60,64,18	280	149	0.0004918454109814367	0.00308962046898	0.0,0.051,0.068	0.042,0.0,0.0	0.026
2249	gene:Solyc10g078480.1	NA	10	-	60292282	60292484	60292282	60292361	60292431	60292484	2249	0,3,1	0,0,0	0,1,1	0,3,0	219	149	0.0004937173071694302	0.00309592856236	NA,1.0,1.0	NA,0.185,1.0	0.407
1836	gene:Solyc07g042570.2	NA	7	+	56038059	56038252	56038059	56038110	56038186	56038252	1836	5,9,5	200,406,223	15,13,11	494,266,254	225	149	0.0005037371826357973	0.00315321801341	0.016,0.014,0.015	0.02,0.031,0.028	-0.011
3070	gene:Solyc03g025270.2	NA	3	-	2707529	2707754	2707529	2707541	2707677	2707754	3070	11,13,8	0,6,0	10,16,6	0,0,0	285	149	0.0005102288765626659	0.00318826030048	1.0,0.531,1.0	1.0,1.0,1.0	-0.156
3614	gene:Solyc05g016410.2	NA	5	+	16194371	16194574	16194371	16194413	16194510	16194574	3614	6,7,6	183,323,260	13,19,4	444,278,165	246	149	0.0005241022307209495	0.00326922510352	0.019,0.013,0.014	0.017,0.04,0.014	-0.008
3446	gene:Solyc04g076560.2	NA	4	+	61471707	61471948	61471707	61471734	61471821	61471948	3446	0,4,2	0,4,0	4,3,0	0,0,0	236	149	0.0005321281404167221	0.00331349599478	NA,0.387,1.0	1.0,1.0,NA	-0.306
1442	gene:Solyc12g100120.1	NA	12	+	66970065	66970303	66970065	66970161	66970233	66970303	1442	3,9,6	69,129,87	5,1,3	162,90,61	221	149	0.0005355663108478092	0.00332338940306	0.028,0.045,0.044	0.02,0.007,0.032	0.019
2500	gene:Solyc02g092200.2	NA	2	+	53361545	53361785	53361545	53361629	53361709	53361785	2500	0,2,0	12,8,15	11,3,0	45,31,16	229	149	0.0005365112937683088	0.00332338940306	0.0,0.14,0.0	0.137,0.059,0.0	-0.019
3272	gene:Solyc02g079100.2	NA	2	+	43720665	43720888	43720665	43720707	43720792	43720888	3272	3,15,8	48,156,109	19,8,10	155,96,39	234	149	0.0005358700380010211	0.00332338940306	0.038,0.058,0.045	0.072,0.05,0.14	-0.04
1893	gene:Solyc01g107510.2	NA	1	+	95031854	95032088	95031854	95031935	95032037	95032088	1893	1,0,0	13,19,27	3,1,0	43,41,16	251	149	0.0005489269399409072	0.00339440437038	0.044,0.0,0.0	0.04,0.014,0.0	-0.003
1407	gene:Solyc10g080100.1	NA	10	-	61489245	61489481	61489245	61489314	61489388	61489481	1407	0,2,2	74,202,121	5,5,10	164,122,70	223	149	0.0005541883376645496	0.00342101036122	0.0,0.007,0.011	0.02,0.027,0.087	-0.039
1024	gene:Solyc10g081120.1	NA	10	-	62263089	62263290	62263089	62263142	62263242	62263290	1024	0,4,4	0,0,4	2,1,1	0,0,0	249	149	0.0005577007325034136	0.00343674648285	NA,1.0,0.374	1.0,1.0,1.0	-0.313
1723	gene:Solyc07g041750.2	NA	7	-	54091835	54092081	54091835	54091921	54092008	54092081	1723	2,1,1	24,35,47	2,1,1	71,59,36	236	149	0.0005761573963158645	0.00354436136216	0.05,0.018,0.013	0.017,0.011,0.017	0.012
1011	gene:Solyc06g072660.2	NA	6	-	44807432	44807643	44807432	44807463	44807551	44807643	1011	9,20,13	71,202,87	10,15,7	272,260,106	237	149	0.0006022078547838171	0.00369824031991	0.074,0.059,0.086	0.023,0.035,0.04	0.04
2329	gene:Solyc04g080460.2	NA	4	-	64631326	64631544	64631326	64631389	64631484	64631544	2329	0,12,4	38,110,56	2,1,0	111,112,47	244	149	0.0006077263643029922	0.00372571764232	0.0,0.062,0.042	0.011,0.005,0.0	0.029
1366	gene:Solyc02g005180.2	NA	2	+	7140216	7140400	7140216	7140269	7140346	7140400	1366	7,18,6	50,170,127	23,9,0	83,66,22	226	149	0.0006130636078984508	0.00374556670031	0.085,0.065,0.03	0.154,0.082,0.0	-0.019
2974	gene:Solyc12g015870.1	NA	12	+	5861371	5861582	5861371	5861460	5861529	5861582	2974	6,27,5	2,3,2	36,33,11	1,1,1	218	149	0.0006121078263045634	0.00374556670031	0.672,0.86,0.631	0.961,0.958,0.883	-0.213
2098	gene:Solyc06g074320.2	NA	6	+	45944656	45944873	45944656	45944694	45944813	45944873	2098	3,19,6	117,354,138	28,11,6	588,476,212	268	149	0.0006295286084889264	0.00383958645314	0.014,0.029,0.024	0.026,0.013,0.015	0.004
635	gene:Solyc09g011420.2	NA	9	+	4751657	4751898	4751657	4751660	4751773	4751898	635	0,2,7	0,0,4	21,28,3	0,0,0	262	149	0.000648967986456453	0.00395139552163	NA,1.0,0.499	1.0,1.0,1.0	-0.25
2680	gene:Solyc02g071860.2	NA	2	-	41210280	41210473	41210280	41210321	41210406	41210473	2680	10,2,0	35,66,55	2,3,1	114,86,42	234	149	0.0006525374522085262	0.00396636052722	0.154,0.019,0.0	0.011,0.022,0.015	0.042
3811	gene:Solyc10g085100.1	NA	10	-	64408795	64409032	64408795	64408873	64408970	64409032	3811	4,15,18	88,238,132	0,0,0	19,9,7	246	149	0.00065413945922284	0.00396933603828	0.027,0.037,0.076	0.0,0.0,0.0	0.047
532	gene:Solyc01g103230.2	NA	1	+	91878559	91878782	91878559	91878618	91878748	91878782	532	5,8,0	0,0,0	1,0,2	2,0,2	279	149	0.0006596173456464742	0.00399578045716	1.0,1.0,NA	0.211,NA,0.348	0.721
1018	gene:Solyc02g071510.2	NA	2	-	40914325	40914566	40914325	40914424	40914506	40914566	1018	5,20,6	44,93,59	6,9,6	102,54,54	231	149	0.0007117939021225743	0.00430454346233	0.068,0.122,0.062	0.037,0.097,0.067	0.017
1644	gene:Solyc01g107300.2	NA	1	+	94889966	94890340	94889966	94890132	94890212	94890340	1644	19,54,51	6,9,0	76,55,19	1,5,0	229	149	0.0007135068274955356	0.00430760128681	0.673,0.796,1.0	0.98,0.877,1.0	-0.129
142	gene:Solyc08g079260.2	NA	8	+	62868801	62869016	62868801	62868838	62868935	62869016	142	7,26,21	537,1005,714	51,14,15	1447,825,601	246	149	0.0007281958524555322	0.00438885608372	0.008,0.015,0.018	0.021,0.01,0.015	-0.002
2678	gene:Solyc02g071860.2	NA	2	-	41211994	41212218	41211994	41212066	41212172	41212218	2678	3,8,4	3,40,12	4,4,4	91,82,31	255	149	0.00073355492309171	0.00441369977334	0.369,0.105,0.163	0.025,0.028,0.07	0.171
3796	gene:Solyc09g065660.2	NA	9	+	63878116	63878297	63878116	63878181	63878278	63878297	3796	3,13,11	6,3,4	24,18,3	0,3,5	246	149	0.0007360332262717937	0.00442115581033	0.232,0.724,0.625	1.0,0.784,0.267	-0.157
2071	gene:Solyc04g009840.2	NA	4	+	3166374	3166601	3166374	3166463	3166552	3166601	2071	4,3,0	2,1,0	6,3,2	4,2,0	238	149	0.0007563095039474548	0.00453531480686	0.556,0.653,NA	0.484,0.484,1.0	-0.051
1809	gene:Solyc08g065880.2	NA	8	+	54220815	54221059	54220815	54220947	54221033	54221059	1809	7,6,2	107,226,161	2,6,6	280,181,144	235	149	0.0007867548811309339	0.00470626688545	0.04,0.017,0.008	0.005,0.021,0.026	0.004
75	gene:Solyc04g045630.2	NA	4	-	34501195	34501441	34501195	34501226	34501314	34501441	75	0,5,0	3,31,5	3,4,2	59,24,23	237	149	0.0007874555298807542	0.00470626688545	0.0,0.092,0.0	0.031,0.095,0.052	-0.029
773	gene:Solyc03g033600.2	NA	3	-	5159437	5159643	5159437	5159504	5159577	5159643	773	8,11,12	385,672,494	15,8,3	828,346,377	222	149	0.000803757126703901	0.00479566125097	0.014,0.011,0.016	0.012,0.015,0.005	0.003
531	gene:Solyc01g103230.2	NA	1	+	91878559	91878782	91878559	91878618	91878721	91878782	531	5,4,0	0,0,0	1,0,2	2,0,0	252	149	0.0008127815497138245	0.00484140996557	1.0,1.0,NA	0.228,NA,1.0	0.386
2193	gene:Solyc05g017950.2	NA	5	-	19280445	19280673	19280445	19280487	19280569	19280673	2193	0,2,0	14,92,32	10,10,1	119,124,45	231	149	0.00082114055882045	0.00488304918979	0.0,0.014,0.0	0.051,0.049,0.014	-0.033
2319	gene:Solyc06g050320.2	NA	6	-	32941533	32941730	32941533	32941602	32941701	32941730	2319	12,23,8	63,134,82	13,14,10	226,152,96	248	149	0.0008248110400408629	0.00489671512623	0.103,0.093,0.055	0.033,0.052,0.059	0.036
1966	gene:Solyc05g023770.2	NA	5	-	29323765	29323986	29323765	29323831	29323936	29323986	1966	0,9,1	62,61,79	12,12,11	126,84,45	254	149	0.0008828986312279769	0.0052328609904	0.0,0.08,0.007	0.053,0.077,0.125	-0.056
1934	gene:Solyc04g049090.2	NA	4	-	39553996	39554215	39553996	39554081	39554174	39554215	1934	5,4,8	100,181,117	21,18,0	248,231,78	242	149	0.0009246949762775695	0.00547149531569	0.03,0.013,0.04	0.05,0.046,0.0	-0.004
797	gene:Solyc07g008970.2	NA	7	-	3996899	3997130	3996899	3996996	3997076	3997130	797	2,5,0	27,82,65	0,2,2	96,73,40	229	149	0.000949948093514346	0.00561161390341	0.046,0.038,0.0	0.0,0.018,0.032	0.011
801	gene:Solyc08g082730.2	NA	8	+	65428870	65429088	65428870	65428894	65429008	65429088	801	3,5,9	167,274,195	13,15,0	401,255,114	263	149	0.0009603075580942058	0.00566343366493	0.01,0.01,0.025	0.018,0.032,0.0	-0.002
2549	gene:Solyc07g065890.2	NA	7	+	67489364	67489594	67489364	67489448	67489528	67489594	2549	4,3,0	0,0,0	0,3,3	0,3,0	229	149	0.0009643818697942449	0.00567807675153	1.0,1.0,NA	NA,0.394,1.0	0.303
3478	gene:Solyc03g121820.2	NA	3	+	69863320	69863557	69863320	69863384	69863507	69863557	3478	19,45,38	11,14,9	38,22,17	16,11,8	272	149	0.0009683194354681577	0.00569186778542	0.486,0.638,0.698	0.565,0.523,0.538	0.065
2566	gene:Solyc01g102700.2	NA	1	+	91435939	91436183	91435939	91436006	91436111	91436183	2566	11,24,14	91,221,149	77,26,10	349,223,135	254	149	0.0009729215621185803	0.0057095133777	0.066,0.06,0.052	0.115,0.064,0.042	-0.014
1735	gene:Solyc12g098430.1	NA	12	+	65933542	65933719	65933542	65933545	65933662	65933719	1735	0,3,1	0,0,2	2,0,2	0,0,0	266	149	0.0009857822743211248	0.00577548629684	NA,1.0,0.219	1.0,NA,1.0	-0.39
2357	gene:Solyc06g068760.2	NA	6	+	42616604	42616770	42616604	42616642	42616734	42616770	2357	1,6,0	49,110,87	5,3,8	188,152,71	241	149	0.0010139319362970558	0.00593067073559	0.012,0.033,0.0	0.016,0.012,0.065	-0.016
3458	gene:Solyc10g085130.1	NA	10	-	64422490	64422695	64422490	64422557	64422638	64422695	3458	1,1,3	9,26,10	3,5,1	31,20,17	230	149	0.001027739821938747	0.00600159686527	0.067,0.024,0.163	0.059,0.139,0.037	0.006
2052	gene:Solyc03g121670.2	NA	3	-	69770852	69771092	69770852	69770916	69771012	69771092	2052	0,0,0	15,42,42	9,0,2	52,38,16	245	149	0.0010414406520304507	0.00607166706935	0.0,0.0,0.0	0.095,0.0,0.071	-0.055
157	gene:Solyc05g008760.2	NA	5	-	2994286	2994463	2994286	2994334	2994444	2994463	157	2,4,2	19,54,24	7,16,1	44,35,17	259	149	0.0010556448538793998	0.00614443856222	0.057,0.041,0.046	0.084,0.208,0.033	-0.06
646	gene:Solyc01g094680.2	NA	1	+	86129651	86129857	86129651	86129722	86129803	86129857	646	5,32,15	0,3,0	28,26,15	0,5,0	230	149	0.0010836294448741328	0.00629705188813	1.0,0.874,1.0	1.0,0.771,1.0	0.034
1854	gene:Solyc05g006520.2	NA	5	-	1136748	1136975	1136748	1136814	1136907	1136975	1854	9,33,21	356,822,396	36,18,11	1110,786,396	242	149	0.0011056396873368281	0.00641450797466	0.015,0.024,0.032	0.02,0.014,0.017	0.007
305	gene:Solyc05g026360.2	NA	5	+	40930293	40930528	40930293	40930365	40930467	40930528	305	0,1,0	0,2,0	3,2,0	0,0,0	251	149	0.0011187575012329646	0.00648007591623	NA,0.229,NA	1.0,1.0,NA	-0.771
65	gene:Solyc05g015220.2	NA	5	-	10078127	10078306	10078127	10078164	10078249	10078306	65	5,0,0	0,0,4	2,3,3	9,0,0	234	149	0.0011385984658701302	0.00658431009113	1.0,NA,0.0	0.124,1.0,1.0	-0.208
1218	gene:Solyc04g049710.2	NA	4	-	43144919	43145104	43144919	43145002	43145078	43145104	1218	5,7,2	78,99,77	9,3,8	137,111,59	225	149	0.0011526979218800606	0.00665505855221	0.041,0.045,0.017	0.042,0.018,0.082	-0.013
808	gene:Solyc05g005780.2	NA	5	+	593460	593642	593460	593492	593576	593642	808	1,3,4	0,0,0	4,6,0	4,0,0	233	149	0.0012027738000258523	0.00693295140306	1.0,1.0,1.0	0.39,1.0,NA	0.305
2800	gene:Solyc09g074660.2	NA	9	+	66474673	66474913	66474673	66474755	66474840	66474913	2800	1,0,0	18,21,21	6,1,3	37,26,10	234	149	0.0012138022262738785	0.00697398767044	0.034,0.0,0.0	0.094,0.024,0.16	-0.081
570	gene:Solyc06g065680.2	NA	6	+	41106795	41106989	41106795	41106868	41106958	41106989	570	0,6,0	0,0,0	14,4,8	0,3,0	239	149	0.0012121922278093957	0.00697398767044	NA,1.0,NA	1.0,0.454,1.0	0.182
641	gene:Solyc07g055230.2	NA	7	+	63337413	63337660	63337413	63337524	63337617	63337660	641	14,17,13	484,1043,649	31,21,15	1522,780,635	242	149	0.001222634427832882	0.00701343993329	0.017,0.01,0.012	0.012,0.016,0.014	-0.001
1038	gene:Solyc12g006790.1	NA	12	-	1200457	1200666	1200457	1200485	1200571	1200666	1038	0,4,1	19,44,26	9,0,1	53,17,22	235	149	0.0012645225903512478	0.00724208122371	0.0,0.054,0.024	0.097,0.0,0.028	-0.016
3808	gene:Solyc02g070260.2	NA	2	+	40044038	40044285	40044038	40044161	40044259	40044285	3808	0,1,0	0,0,0	4,1,0	0,2,0	247	149	0.0012875150858973612	0.00736194523475	NA,1.0,NA	1.0,0.232,NA	0.384
501	gene:Solyc05g007190.2	NA	5	-	1807694	1807887	1807694	1807759	1807841	1807887	501	1,0,0	34,53,41	8,6,2	111,83,29	231	149	0.0012911998359882509	0.00737120162369	0.019,0.0,0.0	0.044,0.045,0.043	-0.038
1751	gene:Solyc05g023750.2	NA	5	+	29239915	29240149	29239915	29239986	29240080	29240149	1751	1,5,3	0,0,0	4,7,0	4,0,0	243	149	0.001301920321798814	0.00742052988527	1.0,1.0,1.0	0.38,1.0,NA	0.31
3668	gene:Solyc12g099890.1	NA	12	-	66839858	66840072	66839858	66839894	66839983	66840072	3668	1,0,3	62,101,68	5,4,5	136,57,73	238	149	0.0013127525653543538	0.00747033676744	0.01,0.0,0.027	0.022,0.042,0.041	-0.023
3167	gene:Solyc09g014300.2	NA	9	-	5792688	5792908	5792688	5792762	5792844	5792908	3167	1,6,4	0,4,0	0,2,0	0,0,0	231	149	0.0013306125319305503	0.00754789429877	1.0,0.492,1.0	NA,1.0,NA	-0.169
3308	gene:Solyc02g083730.2	NA	2	-	47028166	47028355	47028166	47028185	47028274	47028355	3308	1,9,1	0,5,0	11,13,3	0,0,0	238	149	0.0013286883494112768	0.00754789429877	1.0,0.53,1.0	1.0,1.0,1.0	-0.157
1524	gene:Solyc02g062360.2	NA	2	+	33979117	33979336	33979117	33979183	33979276	33979336	1524	1,0,1	0,0,0	1,0,0	2,0,0	242	149	0.0013470997768351577	0.00762928889484	1.0,NA,1.0	0.235,NA,NA	0.765
3701	gene:Solyc02g093070.2	NA	2	-	54006466	54006687	54006466	54006532	54006606	54006687	3701	2,2,1	16,16,14	1,2,0	10,6,15	223	149	0.001353678368440984	0.00764868719305	0.077,0.077,0.046	0.063,0.182,0.0	-0.015
464	gene:Solyc01g098500.2	NA	1	+	89008382	89008614	89008382	89008465	89008538	89008614	464	5,8,2	24,68,42	13,18,2	62,53,20	222	149	0.0013548123054945567	0.00764868719305	0.123,0.073,0.031	0.123,0.186,0.063	-0.048
3375	gene:Solyc08g008380.2	NA	8	+	2809781	2809992	2809781	2809812	2809907	2809992	3375	1,4,0	79,127,84	3,4,2	82,61,26	244	149	0.0013570308307523985	0.00764910901126	0.008,0.019,0.0	0.022,0.039,0.045	-0.026
3472	gene:Solyc10g081610.1	NA	10	-	62652831	62653015	62652831	62652912	62652994	62653015	3472	2,5,4	187,232,214	15,4,5	489,254,200	231	149	0.001468772418447387	0.00826589903631	0.007,0.014,0.012	0.019,0.01,0.016	-0.004
435	gene:Solyc10g078720.1	NA	10	-	60448554	60448741	60448554	60448636	60448704	60448741	435	4,9,11	0,0,0	23,13,6	4,2,0	217	149	0.0014957880840587663	0.00840468013216	1.0,1.0,1.0	0.798,0.817,1.0	0.128
2992	gene:Solyc01g096830.2	NA	1	-	87825105	87825345	87825105	87825177	87825284	87825345	2992	1,4,0	47,106,69	5,7,13	184,101,67	256	149	0.0015294411708679345	0.00858026115984	0.012,0.021,0.0	0.016,0.039,0.101	-0.041
3657	gene:Solyc04g045530.2	NA	4	+	33716551	33716781	33716551	33716604	33716677	33716781	3657	0,9,2	4,14,8	3,2,0	25,20,19	222	149	0.0015482138753646461	0.00867194208368	0.0,0.301,0.144	0.075,0.063,0.0	0.102
3328	gene:Solyc05g007990.2	NA	5	-	2423420	2423597	2423420	2423489	2423563	2423597	3328	0,1,0	26,27,11	8,0,0	43,19,24	223	149	0.0015705690637941722	0.00878337056366	0.0,0.024,0.0	0.111,0.0,0.0	-0.029
2598	gene:Solyc11g008090.1	NA	11	-	2289976	2290217	2289976	2290000	2290112	2290217	2598	8,10,7	25,57,36	8,9,1	108,92,27	261	149	0.0015982998642413474	0.00892446622162	0.154,0.091,0.1	0.041,0.053,0.021	0.077
2116	gene:Solyc05g014480.2	NA	5	+	8349978	8350207	8349978	8350062	8350141	8350207	2116	0,2,1	5,33,14	1,5,0	17,11,16	228	149	0.001607183620961761	0.00896004868686	0.0,0.038,0.045	0.037,0.229,0.0	-0.061
1501	gene:Solyc04g082900.2	NA	4	-	66395926	66396125	66395926	66395987	66396058	66396125	1501	0,6,2	26,58,37	5,3,2	149,104,61	220	149	0.0016171989370852079	0.00900181873248	0.0,0.065,0.035	0.022,0.019,0.022	0.012
1298	gene:Solyc05g005160.2	NA	5	-	142403	142624	142403	142485	142613	142624	1298	15,17,19	279,529,383	24,12,10	615,463,317	277	149	0.0016223050633387805	0.00900576677903	0.028,0.017,0.026	0.021,0.014,0.017	0.006
1759	gene:Solyc03g078080.2	NA	3	+	50044065	50044291	50044065	50044138	50044237	50044291	1759	1,3,3	63,93,75	2,7,4	128,49,73	248	149	0.0016229562889345445	0.00900576677903	0.009,0.019,0.023	0.009,0.079,0.032	-0.023
281	gene:Solyc11g045110.1	NA	11	+	31773345	31773570	31773345	31773419	31773507	31773570	281	0,5,5	31,58,36	6,0,1	54,31,27	237	149	0.0016293530774758858	0.00902722326154	0.0,0.051,0.08	0.065,0.0,0.023	0.014
629	gene:Solyc06g071990.2	NA	6	+	44353223	44353422	44353223	44353267	44353350	44353422	629	5,6,0	3,31,8	13,14,4	17,13,11	232	149	0.0016533833944686032	0.00914615806429	0.517,0.111,0.0	0.329,0.409,0.189	-0.1
3750	gene:Solyc01g100380.2	NA	1	-	90429249	90429453	90429249	90429283	90429397	90429453	3750	429,1013,488	0,0,0	1447,935,543	37,0,0	263	149	0.0016562315304830407	0.00914773080614	1.0,1.0,1.0	0.957,1.0,1.0	0.014
1997	gene:Solyc10g006270.2	NA	10	-	938905	939109	938905	938957	939053	939109	1997	9,31,13	407,845,672	25,18,11	924,395,419	245	149	0.0016657775423932779	0.00917438388863	0.013,0.022,0.012	0.016,0.027,0.016	-0.004
2803	gene:Solyc09g057920.2	NA	9	+	52258223	52258453	52258223	52258264	52258393	52258453	2803	0,3,0	1,1,0	3,0,0	3,2,3	278	149	0.0016661997645269684	0.00917438388863	0.0,0.617,NA	0.349,0.0,0.0	0.192
3622	gene:Solyc02g077680.2	NA	2	+	42575366	42575592	42575366	42575426	42575516	42575592	3622	2,2,3	30,71,49	5,2,2	80,51,19	239	149	0.001670975901436259	0.00918650541807	0.04,0.017,0.037	0.038,0.024,0.062	-0.01
3691	gene:Solyc09g075530.2	NA	9	+	67232779	67232990	67232779	67232832	67232909	67232990	3691	1,1,1	22,37,31	5,6,3	65,29,17	226	149	0.0016921879612431167	0.00928881022418	0.029,0.018,0.021	0.048,0.12,0.104	-0.068
618	gene:Solyc03g111790.2	NA	3	+	62420361	62420553	62420361	62420435	62420512	62420553	618	2,4,2	4,28,12	13,9,3	22,12,7	226	149	0.0017468225709346807	0.00957398300015	0.248,0.086,0.099	0.28,0.331,0.22	-0.133
3368	gene:Solyc10g080770.1	NA	10	+	61973653	61973871	61973653	61973731	61973822	61973871	3368	2,18,10	180,295,169	15,18,6	322,188,128	240	149	0.001766780241244285	0.00966851518521	0.007,0.036,0.035	0.028,0.056,0.028	-0.011
3335	gene:Solyc07g043260.2	NA	7	-	56921996	56922178	56921996	56922038	56922115	56922178	3335	8,21,11	23,57,59	24,31,15	62,36,24	226	149	0.0018057349716655415	0.00986655800751	0.187,0.195,0.109	0.203,0.362,0.292	-0.122
3098	gene:Solyc01g109890.2	NA	1	+	96737333	96737579	96737333	96737411	96737496	96737579	3098	3,0,0	0,3,0	1,1,0	0,0,0	234	149	0.001830246365396934	0.00998519729623	1.0,0.0,NA	1.0,1.0,NA	-0.5
473	gene:Solyc11g018550.2	NA	11	+	8672191	8672437	8672191	8672262	8672359	8672437	473	0,6,5	5,21,10	11,12,1	21,38,7	246	149	0.0018441207044916756	0.0100455307994	0.0,0.148,0.232	0.241,0.161,0.08	-0.034
3800	gene:Solyc09g065660.2	NA	9	+	63878278	63878476	63878278	63878302	63878415	63878476	3800	4,13,2	0,2,1	15,18,5	2,0,0	262	149	0.0018530687078998397	0.0100788858991	1.0,0.787,0.532	0.81,1.0,1.0	-0.164
3330	gene:Solyc05g007990.2	NA	5	-	2418510	2418757	2418510	2418553	2418662	2418757	3330	0,1,2	0,11,5	2,4,0	20,22,11	258	149	0.0018559291939669444	0.0100790797018	NA,0.05,0.188	0.055,0.095,0.0	0.069
3229	gene:Solyc10g078150.1	NA	10	+	60025056	60025227	60025056	60025064	60025141	60025227	3229	19,42,20	5,2,2	69,61,24	12,0,0	226	149	0.0018831359520070645	0.0102112903902	0.715,0.933,0.868	0.791,1.0,1.0	-0.092
2062	gene:Solyc01g080930.2	NA	1	-	80272964	80273208	80272964	80273044	80273128	80273208	2062	0,4,2	41,89,73	5,9,0	136,108,49	233	149	0.0018910396167015756	0.0102385877882	0.0,0.028,0.017	0.023,0.051,0.0	-0.01
1657	gene:Solyc11g005020.1	NA	11	-	41888	42109	41888	41971	42044	42109	1657	1,1,1	11,46,16	5,1,1	40,30,19	222	149	0.0019094112303320533	0.0103223928331	0.058,0.014,0.04	0.077,0.022,0.034	-0.007
2675	gene:Solyc02g071860.2	NA	2	-	41212317	41212558	41212317	41212386	41212486	41212558	2675	2,1,8	14,56,10	6,4,8	62,83,47	249	149	0.0019237518148427699	0.0103704888326	0.079,0.011,0.324	0.055,0.028,0.092	0.08
2816	gene:Solyc09g014760.2	NA	9	-	6843048	6843294	6843048	6843111	6843196	6843294	2816	1,4,5	0,0,0	5,6,2	5,0,0	234	149	0.0019241209661296382	0.0103704888326	1.0,1.0,1.0	0.389,1.0,1.0	0.204
3374	gene:Solyc04g026350.2	NA	4	-	16924895	16925140	16924895	16924932	16925024	16925140	3374	10,7,7	137,367,159	9,20,9	644,524,202	241	149	0.0019334675256546217	0.0104051465031	0.043,0.012,0.026	0.009,0.023,0.027	0.007
460	gene:Solyc01g098500.2	NA	1	+	89008265	89008465	89008265	89008305	89008382	89008465	460	3,8,6	2,5,2	4,9,3	2,1,3	226	149	0.001981069790590685	0.0106452665856	0.497,0.513,0.664	0.569,0.856,0.397	-0.049
2787	gene:Solyc04g074860.2	NA	4	-	60783104	60783343	60783104	60783161	60783244	60783343	2787	0,2,0	4,11,7	7,1,0	24,8,4	232	149	0.002009639406169974	0.010782546468	0.0,0.105,0.0	0.158,0.074,0.0	-0.042
869	gene:Solyc11g073300.1	NA	11	-	56294447	56294632	56294447	56294479	56294575	56294632	869	1,6,1	21,60,19	9,2,7	62,96,49	245	149	0.002027562663827018	0.0108623777546	0.028,0.057,0.031	0.081,0.013,0.08	-0.019
2051	gene:Solyc01g060280.2	NA	1	+	69909600	69909849	69909600	69909686	69909786	69909849	2051	0,2,2	18,54,17	8,2,3	36,52,15	249	149	0.0020547752678849577	0.010991661403	0.0,0.022,0.066	0.117,0.022,0.107	-0.053
1460	gene:Solyc03g019680.2	NA	3	+	61460079	61460324	61460079	61460185	61460274	61460324	1460	1,4,0	67,90,72	6,5,6	144,64,72	238	149	0.002114526131585818	0.011294355146	0.009,0.027,0.0	0.025,0.047,0.05	-0.029
2431	gene:Solyc02g032940.2	NA	2	-	29480364	29480593	29480364	29480429	29480554	29480593	2431	0,3,3	40,86,39	3,2,0	94,60,31	274	149	0.0021705411588848534	0.0115762195141	0.0,0.019,0.04	0.017,0.018,0.0	0.008
2454	gene:Solyc02g081970.2	NA	2	-	45719733	45719974	45719733	45719805	45719910	45719974	2454	143,190,147	2,11,0	345,126,104	0,1,1	254	149	0.002177648733538328	0.0115967920616	0.977,0.91,1.0	1.0,0.987,0.984	-0.028
2176	gene:Solyc08g066020.1	NA	8	-	54474623	54474869	54474623	54474696	54474783	54474869	2176	0,2,0	13,19,20	1,2,0	35,19,9	236	149	0.0022103385368882436	0.0117533351708	0.0,0.062,0.0	0.018,0.062,0.0	-0.006
2794	gene:Solyc08g080420.2	NA	8	+	63708465	63708613	63708465	63708522	63708597	63708613	2794	0,10,2	13,92,24	2,2,2	122,138,28	224	149	0.0022568630315667007	0.0119828680009	0.0,0.067,0.053	0.011,0.01,0.045	0.018
3233	gene:Solyc05g007810.2	NA	5	-	2252358	2252564	2252358	2252408	2252536	2252564	3233	0,7,1	0,1,0	9,14,4	1,3,0	277	149	0.002375769333325031	0.0125954605963	NA,0.79,1.0	0.829,0.715,1.0	0.047
2834	gene:Solyc03g083020.2	NA	3	+	52859858	52860102	52859858	52859962	52860054	52860102	2834	14,43,23	0,0,0	45,35,18	5,2,0	241	149	0.0023816693241530138	0.0126080061552	1.0,1.0,1.0	0.848,0.915,1.0	0.079
2223	gene:Solyc08g081580.2	NA	8	+	64593544	64593770	64593544	64593649	64593742	64593770	2223	7,13,3	305,662,348	33,40,16	1377,857,427	242	149	0.0024052740620031762	0.0127141005233	0.014,0.012,0.005	0.015,0.028,0.023	-0.012
2104	gene:Solyc06g071050.2	NA	6	-	43654263	43654511	43654263	43654331	43654414	43654511	2104	37,63,41	0,2,6	59,22,24	0,0,0	232	149	0.0024121252876629752	0.012731454181	1.0,0.953,0.814	1.0,1.0,1.0	-0.078
386	gene:Solyc06g068030.2	NA	6	-	42164036	42164257	42164036	42164095	42164193	42164257	386	0,4,2	0,5,3	2,0,0	2,7,0	247	149	0.0024605367083915196	0.0129677916921	NA,0.326,0.287	0.376,0.0,NA	0.118
1349	gene:Solyc09g014770.2	NA	9	+	6874917	6875152	6874917	6875007	6875090	6875152	1349	0,5,1	0,3,0	5,2,0	2,0,0	232	149	0.0025031280841431277	0.013172803841	NA,0.517,1.0	0.616,1.0,NA	-0.05
311	gene:Solyc02g069610.2	NA	2	+	39454677	39454903	39454677	39454775	39454853	39454903	311	4,6,1	78,244,124	9,7,2	215,262,91	227	149	0.0025237866024745243	0.013261959643	0.033,0.016,0.005	0.027,0.017,0.014	-0.001
2739	gene:Solyc12g010410.1	NA	12	+	3459123	3459360	3459123	3459257	3459356	3459360	2739	1,10,3	28,39,22	22,21,3	44,50,25	248	149	0.0025726607359534853	0.0134989022145	0.021,0.133,0.076	0.231,0.201,0.067	-0.09
2134	gene:Solyc10g006930.2	NA	10	-	1361782	1362012	1361782	1361838	1361978	1362012	2134	2,5,0	0,0,0	2,0,0	2,0,0	289	149	0.00259350175083543	0.0135882734904	1.0,1.0,NA	0.34,NA,NA	0.66
1840	gene:Solyc05g008820.2	NA	5	+	3053869	3054100	3053869	3053952	3054066	3054100	1840	6,0,4	81,131,80	3,9,2	187,102,48	263	149	0.002613163039925781	0.0136712107426	0.04,0.0,0.028	0.009,0.048,0.023	-0.004
1953	gene:Solyc08g029170.2	NA	8	+	38017311	38017547	38017311	38017372	38017466	38017547	1953	1,7,4	26,105,40	7,4,2	113,90,48	243	149	0.002626983418446248	0.0137233921479	0.023,0.039,0.058	0.037,0.027,0.025	0.01
3807	gene:Solyc02g070260.2	NA	2	+	40025956	40026120	40025956	40025972	40026054	40026120	3807	2,6,4	30,83,47	2,1,0	149,78,56	231	149	0.0027117683043510438	0.0141455984063	0.041,0.045,0.052	0.009,0.008,0.0	0.04
3474	gene:Solyc11g072520.1	NA	11	+	55713358	55713607	55713358	55713440	55713529	55713607	3474	6,6,0	76,140,114	13,14,3	202,109,86	238	149	0.0028243971962193344	0.0147116046659	0.047,0.026,0.0	0.039,0.074,0.021	-0.02
1035	gene:Solyc10g085400.1	NA	10	-	64601571	64601809	64601571	64601643	64601762	64601809	1035	0,1,0	9,10,11	3,0,0	28,13,14	268	149	0.0028844478286800023	0.0150024924967	0.0,0.053,0.0	0.056,0.0,0.0	-0.001
1253	gene:Solyc03g114280.2	NA	3	+	64297819	64297957	64297819	64297848	64297922	64297957	1253	0,1,0	5,40,18	5,4,1	41,40,12	223	149	0.0029512032015621328	0.0153273552011	0.0,0.016,0.0	0.075,0.063,0.053	-0.058
3553	gene:Solyc01g112020.2	NA	1	-	98146121	98146332	98146121	98146199	98146279	98146332	3553	15,17,11	238,461,295	30,11,7	678,331,256	229	149	0.0029737637718856573	0.0154220772356	0.039,0.023,0.024	0.028,0.021,0.017	0.007
2513	gene:Solyc10g006220.2	NA	10	-	911416	911643	911416	911512	911585	911643	2513	2,4,0	1,10,14	2,3,6	3,1,4	222	149	0.0029945591306442753	0.0155073831323	0.573,0.212,0.0	0.309,0.668,0.502	-0.231
2525	gene:Solyc06g066730.2	NA	6	+	41927879	41928128	41927879	41927975	41928066	41928128	2525	172,347,173	7,0,0	388,228,159	10,0,0	240	149	0.0030038996504908305	0.0155332086275	0.938,1.0,1.0	0.96,1.0,1.0	-0.007
1462	gene:Solyc06g083630.2	NA	6	-	48978913	48979128	48978913	48979005	48979069	48979128	1462	6,46,25	0,4,3	44,42,16	10,6,10	213	149	0.003183567038131425	0.0164237649052	1.0,0.889,0.854	0.755,0.83,0.528	0.21
4	gene:Solyc05g052220.2	NA	5	+	62504792	62505038	62504792	62504883	62504967	62505038	4	2,7,2	36,55,42	15,4,3	82,70,24	233	149	0.003185326601567238	0.0164237649052	0.034,0.075,0.03	0.105,0.035,0.074	-0.025
2061	gene:Solyc04g008730.2	NA	4	-	2395735	2395943	2395735	2395809	2395884	2395943	2061	2,0,0	72,109,105	8,2,0	176,126,54	224	149	0.003207725049428047	0.0165153866903	0.018,0.0,0.0	0.029,0.01,0.0	-0.007
426	gene:Solyc05g055600.2	NA	5	+	65168515	65168730	65168515	65168583	65168667	65168730	426	1,3,0	70,266,104	7,13,5	275,197,137	233	149	0.0032382758821683662	0.0166486575613	0.009,0.007,0.0	0.016,0.04,0.023	-0.021
942	gene:Solyc03g079950.2	NA	3	+	51868095	51868247	51868095	51868108	51868220	51868247	942	4,8,8	42,96,54	19,11,4	154,78,54	261	149	0.0032785331302896616	0.0168313758401	0.052,0.045,0.078	0.066,0.075,0.041	-0.002
466	gene:Solyc01g098500.2	NA	1	+	89009410	89009608	89009410	89009472	89009558	89009608	466	13,41,21	0,1,2	64,79,31	8,5,3	235	149	0.003363375103217756	0.0172421298395	1.0,0.963,0.869	0.835,0.909,0.868	0.073
592	gene:Solyc01g087470.2	NA	1	+	82433743	82433944	82433743	82433748	82433831	82433944	592	5,12,5	213,386,337	35,9,7	595,311,187	232	149	0.003369067908000881	0.0172465341402	0.015,0.02,0.009	0.036,0.018,0.023	-0.011
177	gene:Solyc03g063340.2	NA	3	+	34375180	34375356	34375180	34375272	34375348	34375356	177	0,6,2	99,233,150	8,8,11	304,158,164	225	149	0.0033809379610220376	0.0172825023566	0.0,0.017,0.009	0.017,0.032,0.043	-0.022
1530	gene:Solyc03g120540.2	NA	3	+	68909200	68909422	68909200	68909260	68909360	68909422	1530	15,28,20	0,0,6	34,17,11	2,0,0	249	149	0.003424275618253547	0.017478991997	1.0,1.0,0.666	0.91,1.0,1.0	-0.081
1965	gene:Solyc05g023770.2	NA	5	-	29323765	29323986	29323765	29323831	29323930	29323986	1965	0,2,0	0,0,0	8,2,6	3,2,0	248	149	0.003540912058697303	0.0180485346078	NA,1.0,NA	0.616,0.375,1.0	0.336
691	gene:Solyc02g081070.2	NA	2	+	45142684	45142930	45142684	45142775	45142864	45142930	691	3,20,13	69,162,96	24,8,7	210,115,88	238	149	0.0035482119980456673	0.0180599435221	0.026,0.072,0.078	0.067,0.042,0.047	0.007
3498	gene:Solyc08g075460.2	NA	8	+	59611330	59611723	59611330	59611386	59611489	59611723	3498	7,18,6	0,6,0	10,19,0	7,2,0	252	149	0.003583417042657052	0.0181872432549	1.0,0.639,1.0	0.458,0.849,NA	0.226
448	gene:Solyc12g095890.1	NA	12	+	65000599	65000828	65000599	65000697	65000765	65000828	448	52,80,80	16,34,21	170,100,48	64,28,25	217	149	0.0035823278442531736	0.0181872432549	0.691,0.618,0.723	0.646,0.71,0.569	0.036
814	gene:Solyc07g040740.2	NA	7	-	49465972	49466210	49465972	49466035	49466113	49466210	814	0,4,0	0,0,0	2,2,1	0,2,0	227	149	0.003616237794825859	0.018327750642	NA,1.0,NA	1.0,0.396,1.0	0.201
1097	gene:Solyc03g118200.2	NA	3	-	67135572	67135768	67135572	67135669	67135759	67135768	1097	5,3,12	81,174,130	18,6,6	222,135,63	239	149	0.0036597556112048795	0.0185121920367	0.037,0.011,0.054	0.048,0.027,0.056	-0.01
1741	gene:Solyc07g019440.2	NA	7	-	11194686	11194904	11194686	11194773	11194877	11194904	1741	0,2,0	0,2,0	3,1,4	4,0,0	253	149	0.0036630066081646227	0.0185121920367	NA,0.371,NA	0.306,1.0,1.0	-0.398
2540	gene:Solyc09g005340.2	NA	9	+	266298	266545	266298	266378	266471	266545	2540	1,9,1	5,4,2	4,9,2	4,2,0	242	149	0.0037328304259005075	0.0188383860815	0.11,0.581,0.235	0.381,0.735,1.0	-0.397
97	gene:Solyc09g064200.2	NA	9	-	61320440	61320672	61320440	61320540	61320625	61320672	97	2,8,0	52,174,91	4,14,1	203,180,116	234	149	0.0037616086702209274	0.0189568075358	0.024,0.028,0.0	0.012,0.047,0.005	-0.004
2543	gene:Solyc05g053540.2	NA	5	-	63621889	63622126	63621889	63621959	63622051	63622126	2543	1,4,2	74,116,92	9,10,1	155,138,73	241	149	0.0038260467219703694	0.0192543507814	0.008,0.021,0.013	0.035,0.043,0.008	-0.015
3314	gene:Solyc02g083730.2	NA	2	-	47028166	47028355	47028166	47028190	47028274	47028355	3314	0,3,1	52,137,51	11,11,0	148,177,77	233	149	0.003913438001731843	0.0196664039298	0.0,0.014,0.012	0.045,0.038,0.0	-0.019
2097	gene:Solyc02g091090.2	NA	2	-	52499169	52499405	52499169	52499226	52499316	52499405	2097	4,9,6	0,3,3	15,8,5	1,2,2	239	149	0.004017932047528605	0.0201631245367	1.0,0.652,0.555	0.903,0.714,0.609	-0.006
2289	gene:Solyc03g006070.2	NA	3	-	757132	757353	757132	757225	757318	757353	2289	2,5,0	12,12,17	0,0,0	21,17,8	242	149	0.004058626774105176	0.0203387364185	0.093,0.204,0.0	0.0,0.0,0.0	0.099
833	gene:Solyc01g005830.2	NA	1	+	565442	565714	565442	565561	565657	565714	833	18,59,14	5,48,22	56,55,28	51,22,12	245	149	0.0040844735573942635	0.0204395535102	0.686,0.428,0.279	0.4,0.603,0.587	-0.066
872	gene:Solyc02g093460.2	NA	2	+	54327582	54327816	54327582	54327640	54327706	54327816	872	4,3,5	0,0,0	13,2,2	3,2,0	215	149	0.004132454296106131	0.0206506959783	1.0,1.0,1.0	0.75,0.409,1.0	0.28
616	gene:Solyc08g005470.2	NA	8	-	348573	348804	348573	348661	348772	348804	616	3,7,5	105,283,109	5,7,1	211,230,83	260	149	0.0041596307864270425	0.0207574302741	0.016,0.014,0.026	0.013,0.017,0.007	0.006
1992	gene:Solyc06g051380.1	NA	6	+	34723911	34724134	34723911	34723965	34724044	34724134	1992	2,1,2	0,0,1	2,0,0	2,0,0	228	149	0.0041834293282151155	0.0208470333004	1.0,1.0,0.567	0.395,NA,NA	0.461
2629	gene:Solyc07g017860.2	NA	7	+	8208584	8208776	8208584	8208653	8208739	8208776	2629	12,10,10	191,342,248	12,4,7	426,233,186	235	149	0.004193335090699023	0.0208672518879	0.038,0.018,0.025	0.018,0.011,0.023	0.01
963	gene:Solyc01g086740.2	NA	1	+	81687412	81687640	81687412	81687485	81687562	81687640	963	8,18,5	38,126,62	26,25,4	161,135,52	226	149	0.004227896038361256	0.0210099346307	0.122,0.086,0.05	0.096,0.109,0.048	0.002
1557	gene:Solyc10g084830.1	NA	10	-	64225657	64225833	64225657	64225694	64225789	64225833	1557	0,0,0	22,28,16	4,1,4	42,18,24	244	149	0.004348401823951123	0.0215787172571	0.0,0.0,0.0	0.055,0.033,0.092	-0.06
1916	gene:Solyc02g071800.2	NA	2	+	41151377	41151604	41151377	41151449	41151548	41151604	1916	0,0,1	20,45,29	6,4,5	112,60,45	248	149	0.004422675176604565	0.0219168125418	0.0,0.0,0.02	0.031,0.039,0.063	-0.038
2419	gene:Solyc07g032220.2	NA	7	+	36210823	36211025	36210823	36210863	36210938	36211025	2419	8,16,6	7,30,32	21,16,4	55,33,26	224	149	0.004459016037692336	0.0220662541227	0.432,0.262,0.111	0.203,0.244,0.093	0.088
1364	gene:Solyc02g005180.2	NA	2	+	7138862	7139051	7138862	7138902	7138985	7139051	1364	8,33,16	29,64,35	10,15,7	45,31,9	232	149	0.00453385138021896	0.022405514854	0.151,0.249,0.227	0.125,0.237,0.333	-0.023
2296	gene:Solyc12g099400.1	NA	12	-	66563377	66563585	66563377	66563429	66563521	66563585	2296	6,0,0	30,81,47	3,1,0	91,84,41	241	149	0.004652240616022063	0.0229587752669	0.11,0.0,0.0	0.02,0.007,0.0	0.028
2486	gene:Solyc09g018370.2	NA	9	+	14546621	14546849	14546621	14546741	14546812	14546849	2486	3,14,3	43,68,41	10,2,0	87,81,25	220	149	0.004660709836290319	0.0229688020661	0.045,0.122,0.047	0.072,0.016,0.0	0.042
657	gene:Solyc04g007370.2	NA	4	-	1066975	1067205	1066975	1067041	1067119	1067205	657	3,17,10	73,133,71	11,8,9	168,82,67	227	149	0.004757493442510642	0.0234134297971	0.026,0.077,0.085	0.041,0.06,0.081	0.002
3199	gene:Solyc12g008360.1	NA	12	-	1790578	1790762	1790578	1790659	1790754	1790762	3199	6,12,6	101,259,138	17,12,12	319,222,165	244	149	0.004764866427910155	0.0234174151719	0.035,0.028,0.026	0.032,0.032,0.043	-0.006
765	gene:Solyc01g109620.2	NA	1	-	96517580	96517796	96517580	96517672	96517771	96517796	765	12,40,20	172,363,235	69,47,17	421,387,184	248	149	0.004825001819135285	0.0236803390518	0.04,0.062,0.049	0.09,0.068,0.053	-0.02
1210	gene:Solyc09g007330.2	NA	9	-	921735	921976	921735	921852	921924	921976	1210	0,1,0	15,18,12	4,3,0	22,12,10	221	149	0.0048777746417748135	0.0239064559366	0.0,0.036,0.0	0.109,0.144,0.0	-0.072
1666	gene:Solyc10g005310.2	NA	10	-	226657	226887	226657	226728	226816	226887	1666	1,4,1	27,93,37	0,4,0	134,110,39	237	149	0.004921390115835222	0.0240871329675	0.023,0.026,0.017	0.0,0.022,0.0	0.015
3801	gene:Solyc09g065660.2	NA	9	+	63878278	63878476	63878278	63878297	63878415	63878476	3801	10,13,2	0,3,2	15,18,8	0,0,0	267	149	0.004988661903638751	0.024382939277	1.0,0.707,0.358	1.0,1.0,1.0	-0.312
2274	gene:Solyc01g079650.2	NA	1	+	78776700	78776945	78776700	78776757	78776888	78776945	2274	0,3,1	49,81,59	12,5,1	127,79,51	280	149	0.005094900611740402	0.0248681332185	0.0,0.019,0.009	0.048,0.033,0.01	-0.021
2400	gene:Solyc02g072310.2	NA	2	+	41597223	41597437	41597223	41597282	41597377	41597437	2400	4,2,6	1,4,0	11,5,0	11,4,3	244	149	0.005132663761176185	0.0250182299179	0.71,0.234,1.0	0.379,0.433,0.0	0.377
3665	gene:Solyc12g009980.1	NA	12	+	3127418	3127661	3127418	3127515	3127621	3127661	3665	3,3,1	63,139,115	7,3,1	175,135,84	255	149	0.0051453666484862276	0.0250459320625	0.027,0.012,0.005	0.023,0.013,0.007	0.0
1129	gene:Solyc08g077750.2	NA	8	-	61647979	61648193	61647979	61648058	61648150	61648193	1129	0,5,0	40,120,61	11,5,2	158,116,59	241	149	0.005179391699300235	0.0251772065165	0.0,0.025,0.0	0.041,0.026,0.021	-0.021
379	gene:Solyc06g066030.2	NA	6	+	41387343	41387552	41387343	41387415	41387518	41387552	379	3,10,2	6,20,4	14,14,7	25,14,9	252	149	0.005304761642533274	0.0257515503953	0.228,0.228,0.228	0.249,0.372,0.315	-0.084
3432	gene:Solyc03g115680.2	NA	3	+	65324192	65324356	65324192	65324225	65324327	65324356	3432	6,5,6	3,5,5	10,10,7	9,3,4	251	149	0.005426775552599815	0.026308064092	0.543,0.372,0.416	0.397,0.664,0.51	-0.08
772	gene:Solyc04g082490.2	NA	4	-	66130435	66130643	66130435	66130512	66130588	66130643	772	1,4,0	28,91,48	1,4,0	127,82,29	225	149	0.00546783653735951	0.0264711543627	0.023,0.028,0.0	0.005,0.031,0.0	0.005
3226	gene:Solyc12g019000.1	NA	12	-	8937420	8937634	8937420	8937489	8937576	8937634	3226	1,19,11	48,114,71	9,7,2	130,94,74	236	149	0.005535447538650441	0.0267259496859	0.013,0.095,0.089	0.042,0.045,0.017	0.031
3332	gene:Solyc05g007990.2	NA	5	-	2423798	2424001	2423798	2423815	2423936	2424001	3332	6,11,5	0,0,0	14,4,8	2,3,0	270	149	0.005533474316034773	0.0267259496859	1.0,1.0,1.0	0.794,0.424,1.0	0.261
2484	gene:Solyc09g018370.2	NA	9	+	14546621	14546849	14546621	14546699	14546812	14546849	2484	3,14,4	0,2,0	10,2,0	0,1,0	262	149	0.005549798392918954	0.0267590279269	1.0,0.799,1.0	1.0,0.532,NA	0.167
286	gene:Solyc09g047910.2	NA	9	-	33696437	33696597	33696437	33696455	33696563	33696597	286	4,39,13	4,9,6	38,13,5	10,13,6	257	149	0.005600635059607052	0.02696770026	0.367,0.715,0.557	0.688,0.367,0.326	0.086
620	gene:Solyc05g056280.2	NA	5	+	65632720	65632959	65632720	65632779	65632908	65632959	620	1,9,5	2,10,4	3,2,5	11,16,1	278	149	0.005622426642140651	0.0270361432064	0.211,0.325,0.401	0.128,0.063,0.728	0.006
16	gene:Solyc02g081840.2	NA	2	+	45633736	45633914	45633736	45633780	45633851	45633914	16	2,1,0	18,22,24	1,0,1	54,27,32	220	149	0.005678097025789497	0.0272670931198	0.07,0.03,0.0	0.012,0.0,0.021	0.022
2481	gene:Solyc03g033360.1	NA	3	+	4930897	4931094	4930897	4930947	4931033	4931094	2481	0,11,3	4,24,8	3,1,0	7,7,6	235	149	0.005696921119408799	0.0273207184866	0.0,0.225,0.192	0.214,0.083,0.0	0.04
1491	gene:Solyc10g083800.1	NA	10	+	63558342	63558522	63558342	63558390	63558516	63558522	1491	0,4,3	4,39,19	8,4,6	30,25,6	275	149	0.005813183617105149	0.0278408579139	0.0,0.053,0.079	0.126,0.08,0.351	-0.142
542	gene:Solyc02g082770.2	NA	2	+	46422238	46422453	46422238	46422267	46422353	46422453	542	5,4,0	0,10,0	14,9,3	13,18,2	235	149	0.005872885772370953	0.0280890836941	1.0,0.202,NA	0.406,0.241,0.487	0.223
3002	gene:Solyc04g079130.2	NA	4	-	63717870	63718068	63717870	63717905	63718011	63718068	3002	7,57,21	0,1,0	49,52,15	2,2,3	255	149	0.005888465990958175	0.0281258991375	1.0,0.971,1.0	0.935,0.938,0.745	0.118
630	gene:Solyc06g071990.2	NA	6	+	44353209	44353422	44353209	44353259	44353350	44353422	630	5,6,0	68,129,77	13,14,4	214,177,85	240	149	0.005991440199253899	0.0285794901483	0.044,0.028,0.0	0.036,0.047,0.028	-0.013
3245	gene:Solyc08g076440.2	NA	8	+	60450722	60450956	60450722	60450809	60450937	60450956	3245	7,13,13	40,65,46	45,12,4	79,67,29	277	149	0.006003703045384456	0.0285997496207	0.086,0.097,0.132	0.235,0.088,0.069	-0.026
1713	gene:Solyc01g060240.2	NA	1	+	69831246	69831453	69831246	69831273	69831405	69831453	1713	3,16,2	32,93,38	10,10,7	57,59,21	281	149	0.006098494109215266	0.0290125693089	0.047,0.084,0.027	0.085,0.082,0.15	-0.053
876	gene:Solyc07g039340.2	NA	7	-	47178145	47178389	47178145	47178247	47178354	47178389	876	6,9,2	0,4,2	3,4,1	3,4,4	256	149	0.006181322469876402	0.0293674548236	1.0,0.567,0.368	0.368,0.368,0.127	0.357
840	gene:Solyc07g052570.2	NA	7	-	61058653	61058894	61058653	61058711	61058862	61058894	840	0,15,0	4,2,4	23,11,2	8,2,0	300	149	0.006337400099543329	0.0300689408978	0.0,0.788,0.0	0.588,0.732,1.0	-0.511
1901	gene:Solyc12g014350.1	NA	12	-	5161916	5162164	5161916	5161986	5162091	5162164	1901	0,0,2	0,4,2	1,2,0	6,1,0	254	149	0.006423646571152698	0.0304376772455	NA,0.0,0.37	0.089,0.54,NA	-0.13
3541	gene:Solyc08g078370.2	NA	8	-	62198914	62199156	62198914	62199004	62199095	62199156	3541	1,16,0	5,11,16	17,5,3	13,13,3	240	149	0.006514030326419589	0.030825013534	0.11,0.475,0.0	0.448,0.193,0.383	-0.146
3276	gene:Solyc04g072880.2	NA	4	+	59836893	59837122	59836893	59836952	59837033	59837122	3276	1,6,11	23,42,14	14,15,9	43,26,16	230	149	0.006562821128059489	0.031014762629	0.027,0.085,0.337	0.174,0.272,0.267	-0.088
972	gene:Solyc02g078000.2	NA	2	-	42805754	42805983	42805754	42805831	42805933	42805983	972	1,5,6	63,117,92	4,3,0	141,66,57	251	149	0.00658487933421904	0.031077843207	0.009,0.025,0.037	0.017,0.026,0.0	0.009
2502	gene:Solyc02g067090.2	NA	2	+	37326453	37326699	37326453	37326540	37326629	37326699	2502	9,7,8	0,2,3	26,13,3	0,0,0	238	149	0.0065950914305016725	0.0310849223567	1.0,0.687,0.625	1.0,1.0,1.0	-0.229
1147	gene:Solyc08g069030.2	NA	8	+	58121650	58121890	58121650	58121713	58121808	58121890	1147	8,18,9	66,216,108	35,23,10	308,274,106	244	149	0.0067347771675863545	0.0317014313113	0.069,0.048,0.048	0.065,0.049,0.054	-0.001
1176	gene:Solyc01g006100.2	NA	1	-	758292	758532	758292	758383	758463	758532	1176	6,4,1	59,88,49	1,2,0	141,88,36	229	149	0.006761490628528391	0.0317852418479	0.062,0.029,0.013	0.005,0.015,0.0	0.028
1960	gene:Solyc01g110030.2	NA	1	-	96850549	96851072	96850549	96850644	96850962	96851072	1960	4,9,2	1,4,4	11,5,4	2,0,1	467	149	0.006864807446078692	0.0322284644311	0.561,0.418,0.138	0.637,1.0,0.561	-0.36
2818	gene:Solyc12g006030.1	NA	12	-	627935	628144	627935	628024	628099	628144	2818	1,6,1	30,90,46	3,9,2	127,93,50	224	149	0.006877409635268535	0.0322452004976	0.022,0.042,0.014	0.015,0.06,0.026	-0.008
1279	gene:Solyc08g075890.2	NA	8	+	59982405	59982613	59982405	59982501	59982581	59982613	1279	31,45,29	308,573,348	68,53,22	514,306,279	229	149	0.007013476603310531	0.0328400059326	0.061,0.049,0.051	0.079,0.101,0.049	-0.023
969	gene:Solyc08g069000.2	NA	8	-	58084971	58086552	58084971	58085052	58086493	58086552	969	325,788,479	1,1,3	1056,930,368	1,0,2	1590	149	0.007184404714333638	0.0335962726353	0.968,0.987,0.937	0.99,1.0,0.945	-0.014
148	gene:Solyc08g081250.2	NA	8	-	64306257	64306477	64306257	64306367	64306466	64306477	148	18,2,1	299,189,88	48,33,2	723,434,112	248	149	0.007395879623851396	0.0345399194999	0.035,0.006,0.007	0.038,0.044,0.011	-0.015
790	gene:Solyc05g056230.2	NA	5	-	65588344	65588550	65588344	65588369	65588463	65588550	790	5,6,5	212,715,266	11,13,9	742,563,305	243	149	0.007515175735612089	0.0350511725813	0.014,0.005,0.011	0.009,0.014,0.018	-0.004
1420	gene:Solyc06g064620.2	NA	6	-	40269426	40269653	40269426	40269435	40269595	40269653	1420	22,18,13	36,48,21	74,94,26	174,111,68	309	149	0.007527400923551264	0.0350623583489	0.228,0.153,0.23	0.17,0.29,0.156	-0.002
423	gene:Solyc03g007900.2	NA	3	+	2422208	2422377	2422208	2422231	2422322	2422377	423	5,13,12	76,92,75	26,5,3	133,66,38	240	149	0.007570680774426057	0.0352179778398	0.039,0.081,0.09	0.108,0.045,0.047	0.003
1084	gene:Solyc04g014510.2	NA	4	+	4782948	4783153	4782948	4783010	4783095	4783153	1084	138,268,225	2544,4127,3459	256,140,125	5522,3161,2229	234	149	0.007625215552220313	0.0353949801553	0.033,0.04,0.04	0.029,0.027,0.034	0.008
181	gene:Solyc11g066610.1	NA	11	+	52377995	52378193	52377995	52378036	52378134	52378193	181	1,0,1	19,41,34	2,3,0	71,52,32	247	149	0.007628570554769509	0.0353949801553	0.031,0.0,0.017	0.017,0.034,0.0	-0.001
710	gene:Solyc06g068840.2	NA	6	-	42657174	42657417	42657174	42657312	42657394	42657417	710	1,3,2	101,140,131	3,13,5	189,155,104	231	149	0.007671048278969328	0.0355458444927	0.006,0.014,0.01	0.01,0.051,0.03	-0.02
3097	gene:Solyc07g018340.2	NA	7	+	10347621	10347833	10347621	10347675	10347787	10347833	3097	0,2,1	2,18,9	7,1,0	40,32,5	261	149	0.00773786482097926	0.035808951597	0.0,0.06,0.06	0.091,0.018,0.0	0.004
1376	gene:Solyc06g065230.2	NA	6	+	40680162	40680381	40680162	40680215	40680320	40680381	1376	2,12,0	0,0,0	8,2,0	2,1,0	254	149	0.007851449920773078	0.0362875302038	1.0,1.0,NA	0.701,0.54,NA	0.379
3234	gene:Solyc09g011170.2	NA	9	-	4517691	4517896	4517691	4517751	4517844	4517896	3234	3,9,3	101,307,180	16,20,9	476,410,220	242	149	0.0079964379644998	0.0369098197378	0.018,0.018,0.01	0.02,0.029,0.025	-0.009
3721	gene:Solyc02g093470.2	NA	2	-	54333629	54333853	54333629	54333649	54333757	54333853	3721	27,178,87	4,3,2	235,181,77	0,0,0	257	149	0.008031845075962302	0.0370253530117	0.796,0.972,0.962	1.0,1.0,1.0	-0.09
755	gene:Solyc12g062480.1	NA	12	-	33328325	33328499	33328325	33328404	33328493	33328499	755	1,4,1	2,19,5	0,0,0	9,11,10	238	149	0.008079757135340662	0.0371981593018	0.238,0.116,0.111	0.0,0.0,0.0	0.155
1413	gene:Solyc05g008810.2	NA	5	-	3046256	3046500	3046256	3046300	3046426	3046500	1413	6,19,7	3,0,2	13,14,6	0,0,0	275	149	0.008178919795298395	0.0375577681205	0.52,1.0,0.655	1.0,1.0,1.0	-0.275
3142	gene:Solyc05g056550.2	NA	5	+	65813686	65813931	65813686	65813765	65813838	65813931	3142	17,45,34	357,643,396	52,36,8	565,362,209	222	149	0.008177306289548287	0.0375577681205	0.031,0.045,0.054	0.058,0.063,0.025	-0.005
1908	gene:Solyc11g069530.1	NA	11	-	54149459	54149649	54149459	54149514	54149587	54149649	1908	0,0,0	0,1,0	7,2,4	0,1,0	222	149	0.00824692792797375	0.0378213866928	NA,0.0,NA	1.0,0.573,1.0	-0.858
130	gene:Solyc09g063030.2	NA	9	-	60984989	60985195	60984989	60985075	60985169	60985195	130	6,8,6	119,189,96	7,2,0	299,106,96	243	149	0.00846563341761525	0.0387745571682	0.03,0.025,0.037	0.014,0.011,0.0	0.022
2085	gene:Solyc02g086080.2	NA	2	+	48864672	48864870	48864672	48864721	48864805	48864870	2085	4,4,8	0,0,0	18,11,2	4,1,0	233	149	0.00848838318334744	0.0388289117925	1.0,1.0,1.0	0.742,0.876,1.0	0.127
2973	gene:Solyc12g015870.1	NA	12	+	5861371	5861582	5861371	5861456	5861529	5861582	2973	9,28,5	103,254,169	37,33,12	304,298,143	222	149	0.008534907189425902	0.0389917398872	0.055,0.069,0.019	0.076,0.069,0.053	-0.018
2550	gene:Solyc07g065890.2	NA	7	+	67489364	67489594	67489364	67489448	67489549	67489594	2550	7,4,2	88,138,109	0,3,3	217,180,72	250	149	0.00888722617147663	0.0405493899998	0.045,0.017,0.011	0.0,0.01,0.024	0.013
3676	gene:Solyc11g012410.1	IMP3	11	+	5245807	5246027	5245807	5245908	5245985	5246027	3676	50,64,33	390,708,449	7,9,1	110,91,77	226	149	0.008929662575423065	0.0406909783769	0.078,0.056,0.046	0.04,0.061,0.008	0.024
2217	gene:Solyc03g006130.2	NA	3	-	786475	786714	786475	786538	786618	786714	2217	6,8,3	102,177,110	2,1,0	194,124,70	229	149	0.009111791752239053	0.0414679502194	0.037,0.029,0.017	0.007,0.005,0.0	0.024
3723	gene:Solyc11g005680.1	NA	11	-	504522	504749	504522	504603	504746	504749	3723	49,126,83	2,3,0	147,128,70	7,4,4	292	149	0.009198502560986388	0.0418092447613	0.926,0.955,1.0	0.915,0.942,0.899	0.042
1010	gene:Solyc11g069400.1	NA	11	-	53990737	53990955	53990737	53990812	53990905	53990955	1010	5,3,1	65,270,110	13,21,3	367,387,148	242	149	0.009259519018589813	0.0419292615257	0.045,0.007,0.006	0.021,0.032,0.012	-0.002
1426	gene:Solyc05g018810.2	NA	5	+	23877988	23878138	23877988	23878002	23878101	23878138	1426	8,14,24	380,601,480	38,30,25	962,469,449	248	149	0.009260162018560652	0.0419292615257	0.012,0.014,0.029	0.023,0.037,0.032	-0.012
567	gene:Solyc12g095770.1	NA	12	+	64901569	64901777	64901569	64901659	64901743	64901777	567	3,11,7	130,355,164	20,11,12	351,256,155	233	149	0.009239972204864503	0.0419292615257	0.015,0.019,0.027	0.035,0.027,0.047	-0.016
3587	gene:Solyc09g007280.2	NA	9	+	876593	876770	876593	876662	876752	876770	3587	2,1,1	62,100,80	11,6,4	207,124,98	239	149	0.009354580241147699	0.0423030954378	0.02,0.006,0.008	0.032,0.029,0.025	-0.017
2047	gene:Solyc11g005450.1	NA	11	-	360772	361018	360772	360854	360949	361018	2047	24,34,11	361,643,514	25,26,22	809,623,391	244	149	0.009392386409399062	0.0424202970997	0.039,0.031,0.013	0.019,0.025,0.033	0.002
2696	gene:Solyc04g015830.2	NA	4	+	6179100	6179322	6179100	6179148	6179221	6179322	2696	1,5,8	210,427,297	13,16,6	595,295,230	222	149	0.00952686647487653	0.0429197117907	0.003,0.008,0.018	0.014,0.035,0.017	-0.012
678	gene:Solyc04g079600.2	NA	4	+	64021536	64021774	64021536	64021613	64021735	64021774	678	1,0,0	0,0,0	4,0,2	2,0,0	271	149	0.009527021227094278	0.0429197117907	1.0,NA,NA	0.524,NA,1.0	0.238
1564	gene:Solyc12g070280.1	NA	12	+	29996260	29996487	29996260	29996325	29996395	29996487	1564	6,10,4	26,46,22	6,2,1	45,36,18	219	149	0.00955574609297979	0.0429784535063	0.136,0.129,0.11	0.083,0.036,0.036	0.073
2259	gene:Solyc01g094060.2	NA	1	+	85646790	85646992	85646790	85646837	85646905	85646992	2259	0,5,0	2,1,0	2,2,2	0,0,0	217	149	0.00956415136882922	0.0429784535063	0.0,0.774,NA	1.0,1.0,1.0	-0.613
1041	gene:Solyc03g083250.2	NA	3	+	53105107	53105326	53105107	53105147	53105263	53105326	1041	0,2,0	0,1,0	0,0,0	0,2,0	265	149	0.009592275160289612	0.0430506135496	NA,0.529,NA	NA,0.0,NA	0.529
831	gene:Solyc01g005830.2	NA	1	+	565442	565714	565442	565561	565672	565714	831	28,75,23	4,0,4	76,71,35	4,1,14	260	149	0.009772920451766101	0.0438062564974	0.8,1.0,0.767	0.916,0.976,0.589	0.029
805	gene:Solyc08g068590.2	NA	8	-	57729068	57729294	57729068	57729111	57729180	57729294	805	0,1,0	31,32,44	2,2,5	61,27,23	218	149	0.0098770271102732	0.0442173559968	0.0,0.021,0.0	0.022,0.048,0.129	-0.059
2715	gene:Solyc05g050530.2	NA	5	+	60667481	60667665	60667481	60667531	60667613	60667665	2715	4,5,1	40,74,39	3,2,5	108,47,49	231	149	0.009941727373102914	0.0444512321645	0.061,0.042,0.016	0.018,0.027,0.062	0.004
1543	gene:Solyc04g077780.2	NA	4	-	62681204	62681420	62681204	62681247	62681323	62681420	1543	8,23,9	371,810,577	40,25,14	1005,691,447	225	149	0.010126071257776101	0.0452188013113	0.014,0.018,0.01	0.026,0.023,0.02	-0.009
2611	gene:Solyc10g005490.2	NA	10	-	389440	389687	389440	389518	389584	389687	2611	4,4,4	158,202,143	5,2,2	305,123,145	215	149	0.010287592703103544	0.0458826634558	0.017,0.014,0.019	0.011,0.011,0.009	0.006
279	gene:Solyc02g062680.2	NA	2	-	34405355	34405598	34405355	34405426	34405532	34405598	279	0,4,0	16,53,21	8,5,0	42,39,21	255	149	0.01031702236025398	0.0459564741341	0.0,0.042,0.0	0.1,0.07,0.0	-0.043
574	gene:Solyc02g081160.2	NA	2	-	45225322	45225555	45225322	45225367	45225471	45225555	574	43,62,34	1632,2465,1717	41,25,15	2628,1116,1142	253	149	0.010413793804318908	0.0463296961269	0.015,0.015,0.012	0.009,0.013,0.008	0.004
2706	gene:Solyc02g032300.2	NA	2	+	28120530	28120779	28120530	28120596	28120671	28120779	2706	9,13,5	0,2,0	16,11,7	3,2,1	224	149	0.010473456761355209	0.0465371030193	1.0,0.812,1.0	0.78,0.785,0.823	0.141
1346	gene:Solyc10g084850.1	NA	10	-	64236161	64236342	64236161	64236224	64236292	64236342	1346	11,18,6	94,169,105	22,6,9	287,144,60	217	149	0.010539073505007431	0.0467704157536	0.074,0.068,0.038	0.05,0.028,0.093	0.003
2590	gene:Solyc12g096300.1	NA	12	-	65281452	65281656	65281452	65281501	65281598	65281656	2590	85,160,122	2216,4148,2929	209,115,82	6292,3860,2361	246	149	0.010776174308905671	0.0477361276527	0.023,0.023,0.025	0.02,0.018,0.021	0.004
3262	gene:Solyc03g113770.2	NA	3	-	63823444	63823636	63823444	63823489	63823565	63823636	3262	2,1,2	4,0,0	2,2,2	0,0,0	225	149	0.010783441392394452	0.0477361276527	0.249,1.0,1.0	1.0,1.0,1.0	-0.25
954	gene:Solyc12g055800.1	NA	12	-	61779070	61779300	61779070	61779112	61779228	61779300	954	4,10,9	4,11,0	15,7,5	5,0,0	265	149	0.010846632875747452	0.047956364437	0.36,0.338,1.0	0.628,1.0,1.0	-0.31
115	gene:Solyc03g121310.2	NA	3	-	69450635	69450839	69450635	69450705	69450794	69450839	115	7,6,8	4,20,0	16,20,6	36,59,23	238	149	0.011201358440064205	0.0494634243987	0.523,0.158,1.0	0.218,0.175,0.14	0.383
2026	gene:Solyc09g008490.2	NA	9	+	1981607	1981800	1981607	1981631	1981706	1981800	2026	0,10,0	51,119,60	7,6,5	88,54,40	224	149	0.011251632793028972	0.0496240121206	0.0,0.053,0.0	0.05,0.069,0.077	-0.048
1458	gene:Solyc02g089230.2	NA	2	+	51101616	51101856	51101616	51101660	51101745	51101856	1458	11,32,15	139,294,206	31,33,11	387,373,168	234	149	0.011496221056531662	0.0506401441107	0.048,0.065,0.044	0.049,0.053,0.04	0.005
604	gene:Solyc07g020960.2	NA	7	+	15042086	15042311	15042086	15042093	15042254	15042311	604	0,1,1	0,0,0	5,1,0	2,1,0	310	149	0.011566032276769363	0.0508848374396	NA,1.0,1.0	0.546,0.325,NA	0.565
1930	gene:Solyc01g080540.2	NA	1	+	79789077	79789319	79789077	79789165	79789263	79789319	1930	11,15,15	1,4,0	32,33,15	0,0,1	247	149	0.011604161449089828	0.0509849520511	0.869,0.693,1.0	1.0,1.0,0.9	-0.113
3561	gene:Solyc02g082700.2	NA	2	-	46355879	46356116	46355879	46355928	46356014	46356116	3561	64,136,66	1918,4254,2485	191,175,95	5459,3591,2387	235	149	0.01161736715738524	0.0509849520511	0.021,0.02,0.017	0.022,0.03,0.025	-0.006
1032	gene:Solyc01g058270.2	NA	1	+	65884858	65885104	65884858	65884941	65885015	65885104	1032	2,2,0	27,44,17	3,7,0	40,34,18	223	149	0.011903252618869417	0.0521754365407	0.047,0.029,0.0	0.048,0.121,0.0	-0.031
2260	gene:Solyc02g083460.2	NA	2	+	46861489	46861728	46861489	46861592	46861667	46861728	2260	7,18,9	146,300,217	43,17,8	355,242,164	224	149	0.012022333584640622	0.0526327438405	0.031,0.038,0.027	0.075,0.045,0.031	-0.018
2871	gene:Solyc05g006760.2	NA	5	+	1385244	1385492	1385244	1385334	1385458	1385492	2871	0,3,0	0,0,0	4,5,0	1,2,0	273	149	0.012041403781112962	0.0526516282978	NA,1.0,NA	0.686,0.577,NA	0.369
2942	gene:Solyc02g070510.2	NA	2	+	40237581	40237816	40237581	40237622	40237762	40237816	2942	88,187,88	5,3,8	220,133,80	1,3,3	289	149	0.01211174675019109	0.0528943848283	0.901,0.97,0.85	0.991,0.958,0.932	-0.053
1659	gene:Solyc03g007670.2	NA	3	+	2202727	2202948	2202727	2202852	2202931	2202948	1659	0,15,6	0,0,0	27,15,11	0,0,4	228	149	0.012165823679157452	0.0530655976617	NA,1.0,1.0	1.0,1.0,0.642	0.119
446	gene:Solyc12g095890.1	NA	12	+	65000599	65000828	65000599	65000697	65000785	65000828	446	61,97,86	0,5,0	195,115,60	5,5,3	237	149	0.012405227085205781	0.0540437731868	1.0,0.924,1.0	0.961,0.935,0.926	0.034
3017	gene:Solyc10g080390.1	NA	10	-	61661689	61661917	61661689	61661770	61661876	61661917	3017	0,7,4	18,57,45	10,2,3	63,51,23	255	149	0.013031248751116315	0.0567018238341	0.0,0.067,0.049	0.085,0.022,0.071	-0.021
2979	gene:Solyc05g006170.2	NA	5	-	851669	851911	851669	851732	851836	851911	2979	15,30,23	0,4,0	55,27,21	11,1,0	253	149	0.013080798972250769	0.056848100771	1.0,0.815,1.0	0.746,0.941,1.0	0.043
1801	gene:Solyc04g008660.2	NA	4	+	2295894	2296121	2295894	2295998	2296079	2296121	1801	1,3,2	25,65,44	3,2,1	104,84,27	230	149	0.013106949059194089	0.0568924504175	0.025,0.029,0.029	0.018,0.015,0.023	0.009
2366	gene:Solyc04g076700.2	NA	4	+	61594343	61594558	61594343	61594385	61594474	61594558	2366	7,27,13	12,16,7	49,46,12	24,9,11	238	149	0.013323154901706656	0.0577606521134	0.268,0.514,0.538	0.561,0.762,0.406	-0.136
2986	gene:Solyc10g007760.2	NA	10	+	1996324	1996550	1996324	1996420	1996512	1996550	2986	5,9,3	129,279,228	11,9,6	277,257,194	241	149	0.013649190581566805	0.0591023203823	0.023,0.02,0.008	0.024,0.021,0.019	-0.004
538	gene:Solyc05g054230.2	NA	5	-	64191348	64191575	64191348	64191405	64191524	64191575	538	2,14,3	51,98,58	14,8,9	130,129,46	268	149	0.01379630616374341	0.0596669338088	0.021,0.074,0.028	0.056,0.033,0.098	-0.021
1535	gene:Solyc09g075790.2	NA	9	+	67407971	67408219	67407971	67408053	67408139	67408219	1535	1,3,1	5,3,4	0,0,0	4,3,6	235	149	0.01390350146641007	0.0600577399905	0.113,0.388,0.137	0.0,0.0,0.0	0.213
2315	gene:Solyc06g084550.2	NA	6	-	49635519	49635706	49635519	49635595	49635674	49635706	2315	0,5,1	57,169,87	3,7,7	141,136,58	228	149	0.014001247603177298	0.0604068336737	0.0,0.019,0.007	0.014,0.033,0.073	-0.031
838	gene:Solyc07g052570.2	NA	7	-	61054695	61054940	61054695	61054795	61054863	61054940	838	3,12,4	1,0,0	13,1,3	3,0,1	217	149	0.014237883184568072	0.0613535835779	0.673,1.0,1.0	0.748,1.0,0.673	0.084
505	gene:Solyc03g111000.2	NA	3	+	61701907	61702120	61701907	61701919	61702006	61702120	505	1,0,0	10,16,15	1,2,4	27,13,17	236	149	0.014411110646159337	0.0620251420814	0.059,0.0,0.0	0.023,0.089,0.129	-0.061
308	gene:Solyc12g088990.1	NA	12	-	64164136	64164360	64164136	64164239	64164334	64164360	308	4,6,4	50,94,72	15,12,5	149,105,53	244	149	0.014496122656953322	0.0623158622169	0.047,0.038,0.033	0.058,0.065,0.054	-0.02
1580	gene:Solyc01g100740.2	NA	1	+	90702934	90703182	90702934	90702999	90703097	90703182	1580	0,1,1	0,1,0	3,3,0	0,0,0	247	149	0.014560543813613491	0.0625174733177	NA,0.376,1.0	1.0,1.0,NA	-0.312
3575	gene:Solyc12g008790.1	NA	12	+	2134018	2134264	2134018	2134109	2134195	2134264	3575	1,2,2	5,19,7	4,5,1	37,34,11	235	149	0.014713714708169706	0.0630991996139	0.113,0.063,0.153	0.064,0.085,0.054	0.042
1374	gene:Solyc12g041880.1	NXD1	12	-	42384277	42384471	42384277	42384288	42384418	42384471	1374	11,20,8	4,1,0	30,12,10	0,0,0	279	149	0.015310964936118424	0.0655816601345	0.595,0.914,1.0	1.0,1.0,1.0	-0.164
1240	gene:Solyc01g079510.2	NA	1	+	78561469	78561698	78561469	78561520	78561620	78561698	1240	3,3,3	28,59,29	0,1,3	76,37,31	249	149	0.015560959478978221	0.0664928184683	0.06,0.03,0.058	0.0,0.016,0.055	0.026
1867	gene:Solyc06g084210.2	NA	6	+	49404038	49404278	49404038	49404098	49404209	49404278	1867	1,0,3	1,0,0	1,1,0	0,0,0	260	149	0.015553462735965706	0.0664928184683	0.364,NA,1.0	1.0,1.0,NA	-0.318
1446	gene:Solyc05g025650.2	NA	5	-	35398800	35399035	35398800	35398861	35398948	35399035	1446	0,1,0	0,1,0	7,3,0	2,0,1	236	149	0.015625904441800682	0.0666904629765	NA,0.387,NA	0.688,1.0,0.0	-0.176
2673	gene:Solyc09g018830.2	NA	9	+	17564554	17564801	17564554	17564686	17564753	17564801	2673	0,4,0	7,28,8	3,4,0	16,17,14	216	149	0.01580095121521383	0.0673569820022	0.0,0.09,0.0	0.115,0.14,0.0	-0.055
799	gene:Solyc09g074840.2	NA	9	+	66666018	66666252	66666018	66666091	66666160	66666252	799	0,0,0	18,16,28	4,2,1	33,19,9	218	149	0.01590262259809159	0.0677094957398	0.0,0.0,0.0	0.077,0.067,0.071	-0.072
997	gene:Solyc04g079060.2	NA	4	-	63649421	63649567	63649421	63649457	63649553	63649567	997	18,23,14	0,1,4	57,26,35	9,2,2	245	149	0.016256735551073157	0.0691347228203	1.0,0.933,0.68	0.794,0.888,0.914	0.006
1669	gene:Solyc08g083140.2	NA	8	+	65687067	65687304	65687067	65687123	65687255	65687304	1669	0,6,0	0,2,0	0,1,1	0,0,0	281	149	0.016389105021772755	0.0696146746639	NA,0.614,NA	NA,1.0,1.0	-0.386
1768	gene:Solyc08g007910.2	NA	8	+	2419691	2419906	2419691	2419760	2419857	2419906	1768	1,2,0	25,73,24	6,8,0	94,85,28	246	149	0.016492388931000208	0.0699700876407	0.024,0.016,0.0	0.037,0.054,0.0	-0.017
1211	gene:Solyc09g007330.2	NA	9	-	921735	921976	921735	921852	921930	921976	1211	0,1,0	0,1,0	6,3,0	2,0,0	227	149	0.01658455104774007	0.0702775274802	NA,0.396,NA	0.663,1.0,NA	-0.435
3791	gene:Solyc01g099930.2	NA	1	-	90041965	90042180	90041965	90042022	90042135	90042180	3791	41,91,67	2,0,3	116,74,63	6,5,0	262	149	0.016855109756711863	0.0713393020308	0.921,1.0,0.927	0.917,0.894,1.0	0.012
2670	gene:Solyc06g069430.2	NA	6	-	43176124	43176326	43176124	43176222	43176289	43176326	2670	0,0,1	6,11,7	4,2,0	25,15,2	216	149	0.016908092020475444	0.0714787586837	0.0,0.0,0.09	0.099,0.084,0.0	-0.031
2030	gene:Solyc05g055390.2	NA	5	+	65050502	65051053	65050502	65050567	65050856	65051053	2030	7,63,27	0,0,0	53,86,15	6,0,0	438	149	0.01715864602625442	0.0724521290197	1.0,1.0,1.0	0.75,1.0,1.0	0.083
2076	gene:Solyc05g017860.2	NA	5	-	18734634	18734860	18734634	18734686	18734779	18734860	2076	0,1,0	0,1,0	12,1,1	0,0,0	242	149	0.017491275859165635	0.0736916757672	NA,0.381,NA	1.0,1.0,1.0	-0.619
61	gene:Solyc01g080280.2	NA	1	+	79532672	79532836	79532672	79532707	79532798	79532836	61	11,23,13	428,726,520	36,21,17	1207,650,591	240	149	0.017493511596075526	0.0736916757672	0.016,0.019,0.015	0.018,0.02,0.018	-0.002
865	gene:Solyc03g083190.1	NA	3	+	53033295	53033543	53033295	53033352	53033444	53033543	865	0,1,0	0,1,3	5,1,0	0,0,0	241	149	0.017609105087841064	0.0740911402753	NA,0.382,0.0	1.0,1.0,NA	-0.809
1153	gene:Solyc03g026310.2	NA	3	+	3752458	3752699	3752458	3752521	3752642	3752699	1153	6,10,7	2,0,4	5,6,1	0,4,0	270	149	0.017631594151759345	0.0740983839028	0.623,1.0,0.491	1.0,0.453,1.0	-0.113
3708	gene:Solyc06g082150.2	NA	6	+	48057779	48058010	48057779	48057852	48057932	48058010	3708	0,1,1	0,1,0	1,2,0	0,0,0	229	149	0.017683901981770445	0.0742307791423	NA,0.394,1.0	1.0,1.0,NA	-0.303
2524	gene:Solyc06g066730.2	NA	6	+	41927879	41928128	41927879	41927975	41928063	41928128	2524	169,341,172	6,10,3	371,226,154	14,14,4	237	149	0.017843079841753085	0.074810938749	0.947,0.955,0.973	0.943,0.91,0.96	0.021
724	gene:Solyc12g014460.1	NA	12	+	5444041	5444222	5444041	5444086	5444172	5444222	724	0,6,0	44,123,59	0,3,0	190,108,61	235	149	0.018019954156790845	0.0754638455768	0.0,0.03,0.0	0.0,0.017,0.0	0.004
483	gene:Solyc05g014260.2	NA	5	+	8046829	8047045	8046829	8046906	8046982	8047045	483	1,0,0	0,0,0	5,3,2	2,0,0	225	149	0.018129270310959077	0.0758326336102	1.0,NA,NA	0.623,1.0,1.0	0.126
1005	gene:Solyc07g056260.2	NA	7	-	64108480	64108713	64108480	64108563	64108647	64108713	1005	1,0,0	0,0,1	1,1,0	1,0,0	233	149	0.018594949132554734	0.0776894361885	1.0,NA,0.0	0.39,1.0,NA	-0.195
378	gene:Solyc06g066030.2	NA	6	+	41387343	41387552	41387343	41387415	41387515	41387552	378	2,9,1	57,157,104	11,11,7	191,146,94	249	149	0.01894142144604739	0.0790444347596	0.021,0.033,0.006	0.033,0.043,0.043	-0.02
2341	gene:Solyc06g064880.2	NA	6	+	40442816	40443045	40442816	40442879	40442951	40443045	2341	0,1,0	17,27,26	3,0,0	41,23,7	221	149	0.01913975753650731	0.0797156334099	0.0,0.024,0.0	0.047,0.0,0.0	-0.008
2826	gene:Solyc10g045240.1	NA	10	+	32332398	32332614	32332398	32332422	32332511	32332614	2826	7,21,8	75,136,97	2,9,5	83,59,46	238	149	0.019146944459712923	0.0797156334099	0.055,0.088,0.049	0.015,0.087,0.064	0.009
3780	gene:Solyc02g094500.2	NA	2	-	55018738	55018969	55018738	55018825	55018905	55018969	3780	5,18,11	0,2,3	24,11,12	3,1,1	229	149	0.019537096214975073	0.0812451740035	1.0,0.854,0.705	0.839,0.877,0.886	-0.014
3591	gene:Solyc02g067860.2	NA	2	+	37962280	37962495	37962280	37962372	37962479	37962495	3591	9,22,27	2,15,6	30,22,1	13,6,7	256	149	0.019641699947422975	0.0815850819702	0.724,0.461,0.724	0.573,0.681,0.077	0.193
110	gene:Solyc08g029200.2	NA	8	-	37869624	37869833	37869624	37869637	37869760	37869833	110	0,1,0	36,67,43	4,6,2	82,82,29	272	149	0.019703142913518996	0.0817451324598	0.0,0.008,0.0	0.026,0.039,0.036	-0.031
1466	gene:Solyc08g048500.2	NA	8	-	12404366	12404592	12404366	12404466	12404540	12404592	1466	1,0,0	0,0,0	1,0,1	1,1,0	223	149	0.019944803638389214	0.0826516369126	1.0,NA,NA	0.401,0.0,1.0	0.533
2151	gene:Solyc10g083280.1	NA	10	+	63106871	63107091	63106871	63106939	63107045	63107091	2151	29,60,31	1315,2296,1489	67,32,44	2760,1050,1694	255	149	0.020002511119442876	0.0827946167914	0.013,0.015,0.012	0.014,0.017,0.015	-0.002
2197	gene:Solyc07g053820.2	NA	7	+	62242574	62242797	62242574	62242679	62242761	62242797	2197	4,1,4	35,34,39	15,5,1	79,45,15	231	149	0.020062383161701454	0.0829462145086	0.069,0.019,0.062	0.109,0.067,0.041	-0.022
718	gene:Solyc05g026140.2	NA	5	+	39844007	39844197	39844007	39844019	39844097	39844197	718	3,9,4	5,8,4	32,15,7	16,13,0	227	149	0.02008878227995966	0.0829592305265	0.283,0.425,0.396	0.568,0.431,1.0	-0.298
3050	gene:Solyc06g059740.2	NA	6	+	37608040	37608275	37608040	37608081	37608179	37608275	3050	87,184,92	2803,5742,3685	189,138,91	5867,3861,2352	247	149	0.02028035263975199	0.0836535239522	0.018,0.019,0.015	0.019,0.021,0.023	-0.004
2689	gene:Solyc02g094090.2	NA	2	-	54728837	54729074	54728837	54728899	54729013	54729074	2689	21,8,6	99,191,124	26,12,15	241,162,164	263	149	0.020534503596940968	0.0846040517712	0.107,0.023,0.027	0.058,0.04,0.049	0.003
804	gene:Solyc09g055570.2	NA	9	+	42209936	42210149	42209936	42210008	42210084	42210149	804	11,36,7	0,3,0	45,39,7	0,5,0	225	149	0.02070578102845734	0.0852113341517	1.0,0.888,1.0	1.0,0.838,1.0	0.017
1336	gene:Solyc02g091440.1	NA	2	-	52734470	52734713	52734470	52734536	52734632	52734713	1336	1,4,1	13,47,14	2,0,3	27,25,24	245	149	0.020770872031336606	0.0853807274284	0.045,0.049,0.042	0.043,0.0,0.071	0.007
67	gene:Solyc12g087830.1	NA	12	+	63335582	63335793	63335582	63335624	63335693	63335793	67	10,12,7	73,143,100	7,6,5	121,104,73	218	149	0.020990115956626743	0.0860836019922	0.086,0.054,0.046	0.038,0.038,0.045	0.022
826	gene:Solyc04g081880.2	NA	4	-	65744537	65744784	65744537	65744612	65744710	65744784	826	194,275,224	0,0,0	526,249,237	10,4,2	247	149	0.020981963152549937	0.0860836019922	1.0,1.0,1.0	0.969,0.974,0.986	0.024
1891	gene:Solyc03g119570.1	NA	3	+	68134093	68134298	68134093	68134181	68134265	68134298	1891	0,0,0	4,14,23	0,8,0	51,30,9	233	149	0.02127857735988141	0.0870664725001	0.0,0.0,0.0	0.0,0.146,0.0	-0.049
3738	gene:Solyc01g109010.2	NA	1	-	96101554	96102136	96101554	96101743	96102003	96102136	3738	10,50,13	0,0,0	73,77,25	0,2,4	409	149	0.021264933948750658	0.0870664725001	1.0,1.0,1.0	1.0,0.933,0.695	0.124
2125	gene:Solyc08g067430.2	NA	8	+	56478141	56478349	56478141	56478184	56478263	56478349	2125	0,2,1	12,17,25	3,4,1	54,41,30	228	149	0.021307667476879382	0.087085632941	0.0,0.071,0.025	0.035,0.06,0.021	-0.007
2443	gene:Solyc03g095840.2	NA	3	+	57531222	57531433	57531222	57531260	57531346	57531433	2443	7,12,12	198,402,217	23,19,5	550,405,168	235	149	0.02136086744805832	0.0872031751198	0.022,0.019,0.034	0.026,0.029,0.019	0.0
1183	gene:Solyc12g089280.1	NA	12	+	64405677	64405913	64405677	64405732	64405872	64405913	1183	0,6,1	17,62,31	5,0,1	61,59,29	289	149	0.02141498451817368	0.0873241882981	0.0,0.048,0.016	0.041,0.0,0.017	0.002
2792	gene:Solyc08g041890.2	NA	8	+	25270241	25270487	25270241	25270329	25270430	25270487	2792	8,10,7	121,345,188	15,12,4	466,456,179	250	149	0.021552624839407904	0.0877851203505	0.038,0.017,0.022	0.019,0.015,0.013	0.01
1095	gene:Solyc05g010050.2	NA	5	-	4248586	4248811	4248586	4248680	4248766	4248811	1095	0,0,0	0,2,1	2,0,2	4,0,2	235	149	0.02176740136985755	0.0885588233611	NA,0.0,0.0	0.241,NA,0.388	-0.315
254	gene:Solyc04g009620.2	CS2	4	-	3004348	3004559	3004348	3004407	3004490	3004559	254	2,1,7	47,78,46	1,6,0	103,82,34	232	149	0.02187950422116466	0.0888672705428	0.027,0.008,0.089	0.006,0.045,0.0	0.024
3471	gene:Solyc10g081610.1	NA	10	-	62652831	62653015	62652831	62652907	62652994	62653015	3471	2,6,6	0,2,0	16,4,7	4,1,0	236	149	0.021893029934727266	0.0888672705428	1.0,0.654,1.0	0.716,0.716,1.0	0.074
3493	gene:Solyc04g071660.2	NA	4	-	58648987	58649196	58648987	58649101	58649172	58649196	3493	1,2,2	10,13,9	4,4,1	22,26,8	220	149	0.022028165702326387	0.0893141991203	0.063,0.094,0.131	0.11,0.094,0.078	0.002
1314	gene:Solyc10g081530.1	NA	10	-	62573915	62574070	62573915	62573964	62574043	62574070	1314	35,61,27	638,1141,610	68,51,38	1310,889,575	228	149	0.022157920767939567	0.0897383215664	0.035,0.034,0.028	0.033,0.036,0.041	-0.004
2331	gene:Solyc04g080460.2	NA	4	-	64634424	64634654	64634424	64634514	64634589	64634654	2331	0,6,0	0,2,0	7,2,2	0,0,0	224	149	0.022444889042661346	0.0907974649708	NA,0.666,NA	1.0,1.0,1.0	-0.334
511	gene:Solyc11g020910.1	NA	11	+	12914033	12914275	12914033	12914119	12914198	12914275	511	4,2,4	21,43,31	6,9,4	68,63,25	228	149	0.022660331113166798	0.0915651884618	0.111,0.029,0.078	0.055,0.085,0.095	-0.006
102	gene:Solyc11g032100.1	NA	11	+	24917884	24918101	24917884	24917961	24918059	24918101	102	4,0,3	134,211,101	5,10,0	318,165,117	247	149	0.022818974484023515	0.0918476131896	0.018,0.0,0.018	0.009,0.035,0.0	-0.003
2573	gene:Solyc04g082830.2	NA	4	+	66365260	66365502	66365260	66365302	66365377	66365502	2573	2,2,1	2,8,6	1,0,2	11,17,3	224	149	0.022833193077114712	0.0918476131896	0.399,0.143,0.1	0.057,0.0,0.307	0.093
2884	gene:Solyc06g067940.2	NA	6	+	42112091	42112327	42112091	42112148	42112248	42112327	2884	49,68,46	637,1187,778	65,24,32	1130,565,542	249	149	0.02279463882211366	0.0918476131896	0.044,0.033,0.034	0.033,0.025,0.034	0.006
453	gene:Solyc01g098500.2	NA	1	+	89009285	89009472	89009285	89009340	89009428	89009472	453	12,31,21	13,96,33	42,50,31	79,70,21	237	149	0.022811346149246143	0.0918476131896	0.367,0.169,0.286	0.251,0.31,0.481	-0.073
2354	gene:Solyc08g077440.2	NA	8	-	61334686	61334911	61334686	61334778	61334856	61334911	2354	0,0,6	0,0,2	0,1,1	0,0,0	227	149	0.02298740322674593	0.0922599040642	NA,NA,0.663	NA,1.0,1.0	-0.337
3628	gene:Solyc02g084490.1	NA	2	+	47585305	47585548	47585305	47585394	47585476	47585548	3628	13,18,11	212,282,208	13,25,5	505,311,188	231	149	0.02297177201273857	0.0922599040642	0.038,0.04,0.033	0.016,0.049,0.017	0.01
2145	gene:Solyc11g072820.1	NA	11	-	56013856	56014037	56013856	56013865	56013956	56014037	2145	0,6,0	38,105,45	1,4,0	125,66,48	240	149	0.023304609863051617	0.0934279190914	0.0,0.034,0.0	0.005,0.036,0.0	-0.002
1430	gene:Solyc05g018810.2	NA	5	+	23877786	23878002	23877786	23877872	23877988	23878002	1430	18,36,18	0,6,4	46,29,34	14,5,0	265	149	0.0234090612716036	0.0937413362706	1.0,0.771,0.717	0.649,0.765,1.0	0.025
624	gene:Solyc01g096900.2	NA	1	+	87904857	87905105	87904857	87904912	87905014	87905105	624	5,12,4	41,61,50	18,14,9	129,53,52	251	149	0.023596794298619116	0.0943871771945	0.068,0.105,0.045	0.076,0.136,0.093	-0.029
165	gene:Solyc12g008540.1	NA	12	+	1949313	1949532	1949313	1949381	1949493	1949532	165	0,1,5	11,23,12	4,7,5	39,13,10	261	149	0.02365778709434839	0.0945251784464	0.0,0.024,0.192	0.055,0.235,0.222	-0.099
2568	gene:Solyc01g006450.2	NA	1	+	1060374	1060575	1060374	1060407	1060490	1060575	2568	0,0,0	9,26,16	6,1,0	32,24,10	232	149	0.024406283039487633	0.0974067314149	0.0,0.0,0.0	0.107,0.026,0.0	-0.044
3317	gene:Solyc11g005050.1	NA	11	-	51833	52067	51833	51853	51946	52067	3317	115,210,165	0,0,0	216,80,123	0,10,0	242	149	0.024681133711500717	0.0983936146175	1.0,1.0,1.0	1.0,0.831,1.0	0.056
513	gene:Solyc02g068050.2	NA	2	-	38097418	38097638	38097418	38097479	38097553	38097638	513	0,2,5	6,48,19	8,9,5	49,45,24	223	149	0.024714114494564135	0.0984151345051	0.0,0.027,0.15	0.098,0.118,0.122	-0.054
3329	gene:Solyc05g007990.2	NA	5	-	2423798	2424001	2423798	2423863	2423936	2424001	3329	1,3,1	0,0,0	2,0,4	1,0,1	222	149	0.02481990169387141	0.0987262087444	1.0,1.0,1.0	0.573,NA,0.729	0.349
2447	gene:Solyc08g075730.2	NA	8	-	59851848	59852028	59851848	59851923	59852016	59852028	2447	8,23,18	0,2,3	26,13,4	0,0,0	242	149	0.025080096574897365	0.0996500941862	1.0,0.876,0.787	1.0,1.0,1.0	-0.112
1039	gene:Solyc12g006790.1	NA	12	-	1200571	1200766	1200571	1200666	1200750	1200766	1039	1,15,2	15,62,30	6,2,1	44,39,26	233	149	0.02619335902897327	0.103957625156	0.041,0.134,0.041	0.08,0.032,0.024	0.027
1432	gene:Solyc12g042080.1	NA	12	+	40758098	40758314	40758098	40758149	40758224	40758314	1432	17,492,19	2948,4379,3103	788,17,32	5197,3205,3562	224	149	0.026231165286822383	0.103991997493	0.004,0.07,0.004	0.092,0.004,0.006	-0.008
1490	gene:Solyc10g083800.1	NA	10	+	63557862	63558089	63557862	63557886	63558007	63558089	1490	2,0,2	17,60,38	5,5,0	73,52,35	270	149	0.026548587699085035	0.105133585916	0.061,0.0,0.028	0.036,0.05,0.0	0.001
1712	gene:Solyc01g060240.2	NA	1	+	69832949	69833147	69832949	69833022	69833130	69833147	1712	12,49,23	0,0,4	27,18,8	7,0,0	257	149	0.026755457313177227	0.105835334472	1.0,1.0,0.769	0.691,1.0,1.0	0.026
1939	gene:Solyc11g040040.1	NA	11	+	40043912	40044980	40043912	40043991	40044896	40044980	1939	49,206,67	0,6,0	326,294,101	0,0,0	1054	149	0.027577366541237946	0.108965718515	1.0,0.829,1.0	1.0,1.0,1.0	-0.057
640	gene:Solyc08g066580.2	NA	8	-	55311699	55311935	55311699	55311741	55311824	55311935	640	0,5,1	61,111,52	4,5,3	140,118,50	232	149	0.02788383045339424	0.110054764444	0.0,0.028,0.012	0.018,0.026,0.037	-0.014
9	gene:Solyc01g090200.2	NA	1	+	83829098	83829322	83829098	83829146	83829251	83829322	9	0,0,3	2,2,0	0,0,0	2,0,2	254	149	0.02807397827172907	0.110682822623	0.0,0.0,1.0	0.0,NA,0.0	0.333
3103	gene:Solyc02g086790.2	NA	2	-	49401078	49401288	49401078	49401125	49401226	49401288	3103	2,0,2	0,0,0	8,3,0	2,0,0	250	149	0.028238173906902843	0.111207289735	1.0,NA,1.0	0.704,1.0,NA	0.148
2298	gene:Solyc05g008460.2	NA	5	-	2807941	2808190	2807941	2808030	2808116	2808190	2298	143,166,103	2339,3545,2380	281,97,85	4721,2059,1759	235	149	0.02833028797954225	0.11144704246	0.037,0.029,0.027	0.036,0.029,0.03	-0.001
309	gene:Solyc07g065030.2	NA	7	+	66968224	66968431	66968224	66968269	66968331	66968431	309	19,46,27	0,0,0	31,27,20	6,0,0	211	149	0.028396199551129975	0.111583303963	1.0,1.0,1.0	0.785,1.0,1.0	0.072
41	gene:Solyc09g009020.2	PGH1	9	+	2374232	2374408	2374232	2374273	2374354	2374408	41	203,365,255	6286,11034,6682	246,124,131	6490,2669,3857	230	149	0.028450449735556715	0.111673492471	0.02,0.021,0.024	0.024,0.029,0.022	-0.003
3570	gene:Solyc02g082700.2	NA	2	-	46355530	46355773	46355530	46355611	46355725	46355773	3570	176,334,219	3097,5350,3292	493,301,229	7102,3596,3162	263	149	0.02854614741205165	0.111925993369	0.031,0.034,0.036	0.038,0.045,0.039	-0.007
2684	gene:Solyc12g087810.1	NA	12	-	63309911	63310148	63309911	63310011	63310082	63310148	2684	4,9,3	30,58,37	6,4,3	83,51,19	220	149	0.028932245412374116	0.113315314634	0.083,0.095,0.052	0.047,0.05,0.097	0.012
3569	gene:Solyc02g082700.2	NA	2	-	46355724	46355928	46355724	46355770	46355873	46355928	3569	105,167,116	8,9,3	327,172,85	0,12,7	252	149	0.029051151719487626	0.113656260236	0.886,0.916,0.958	1.0,0.894,0.878	-0.004
2377	gene:Solyc09g008520.2	NA	9	-	2007590	2007833	2007590	2007660	2007773	2007833	2377	0,14,6	17,39,21	7,3,0	38,16,20	262	149	0.0292551227345384	0.114328891475	0.0,0.17,0.14	0.095,0.096,0.0	0.04
1979	gene:Solyc10g081650.1	CRTISO	10	-	62685068	62685278	62685068	62685125	62685212	62685278	1979	1,6,2	58,97,44	5,4,2	111,71,31	236	149	0.02960865673825978	0.115583902891	0.011,0.038,0.028	0.028,0.034,0.039	-0.008
21	gene:Solyc09g061290.2	NA	9	-	58606379	58606532	58606379	58606391	58606482	58606532	21	2,4,6	55,135,73	19,7,3	170,110,43	240	149	0.029661163819917857	0.115662330611	0.022,0.018,0.049	0.065,0.038,0.042	-0.019
2572	gene:Solyc06g051160.2	NA	6	-	34324979	34325219	34324979	34324984	34325113	34325219	2572	1,6,0	28,56,24	0,0,3	46,39,33	278	149	0.029945802870151222	0.116540399155	0.019,0.054,0.0	0.0,0.0,0.046	0.009
2954	gene:Solyc10g006390.2	NA	10	-	1004232	1004478	1004232	1004275	1004363	1004478	2954	3,9,4	81,152,97	7,6,1	226,130,122	237	149	0.02995166648674076	0.116540399155	0.023,0.036,0.025	0.019,0.028,0.005	0.011
494	gene:Solyc10g005510.2	NA	10	-	422849	423096	422849	422916	422998	423096	494	50,75,40	475,994,666	74,61,26	1347,984,488	231	149	0.030517475254855188	0.118612583561	0.064,0.046,0.037	0.034,0.038,0.033	0.014
3286	gene:Solyc07g066660.2	NA	7	+	68029674	68029887	68029674	68029744	68029863	68029887	3286	5,14,8	0,4,0	14,9,6	1,0,2	268	149	0.030779018234856535	0.119498952189	1.0,0.661,1.0	0.886,1.0,0.625	0.05
1173	gene:Solyc08g016620.2	NA	8	-	8083373	8083934	8083373	8083544	8083844	8083934	1173	45,164,61	0,0,0	199,187,93	8,0,0	449	149	0.031000366912203706	0.120045924769	1.0,1.0,1.0	0.892,1.0,1.0	0.036
2402	gene:Solyc09g014410.2	NA	9	-	6033539	6033718	6033539	6033564	6033658	6033718	2402	24,90,47	5,4,9	132,125,44	15,3,2	243	149	0.031020835940887694	0.120045924769	0.746,0.932,0.762	0.844,0.962,0.931	-0.099
987	gene:Solyc03g005080.2	NA	3	-	58965	59206	58965	59031	59120	59206	987	1,4,10	89,125,106	7,4,2	156,99,79	238	149	0.03101691199102639	0.120045924769	0.007,0.02,0.056	0.027,0.025,0.016	0.005
3209	gene:Solyc06g069280.2	NA	6	-	43041214	43041428	43041214	43041277	43041368	43041428	3209	3,1,4	33,31,28	2,0,1	64,33,31	240	149	0.031081146355647748	0.120149003464	0.053,0.02,0.081	0.019,0.0,0.02	0.038
3820	gene:Solyc02g094640.2	NA	2	+	55237605	55237820	55237605	55237674	55237751	55237820	3820	0,1,3	0,7,1	1,6,3	17,14,3	226	149	0.03115518908836919	0.120304886004	NA,0.086,0.664	0.037,0.22,0.397	0.157
3503	gene:Solyc09g009640.2	NA	9	+	3052353	3052601	3052353	3052406	3052485	3052601	3503	5,13,6	8,6,9	12,13,3	18,9,5	228	149	0.03124332851382354	0.120416380321	0.29,0.586,0.303	0.303,0.486,0.282	0.036
828	gene:Solyc02g063130.2	NA	2	-	35176257	35176503	35176257	35176332	35176435	35176503	828	10,40,25	543,1012,504	66,20,41	1528,555,642	252	149	0.031251560587918246	0.120416380321	0.011,0.023,0.028	0.025,0.021,0.036	-0.007
3251	gene:Solyc07g007820.2	NA	7	+	2489795	2490006	2489795	2489851	2489940	2490006	3251	5,10,4	91,190,99	15,16,8	225,141,76	238	149	0.031398709127145735	0.120728584014	0.033,0.032,0.025	0.04,0.066,0.062	-0.026
3616	gene:Solyc05g016410.2	NA	5	+	16194520	16194730	16194520	16194574	16194645	16194730	3616	1,12,3	135,234,199	10,10,2	335,231,122	220	149	0.031400259519431	0.120728584014	0.005,0.034,0.01	0.02,0.028,0.011	-0.003
1879	gene:Solyc02g093120.2	NA	2	+	54047721	54047959	54047721	54047800	54047889	54047959	1879	1,2,0	54,122,84	1,4,3	122,108,50	238	149	0.031546435580148906	0.121160045371	0.011,0.01,0.0	0.005,0.023,0.036	-0.014
3797	gene:Solyc09g065660.2	NA	9	+	63878116	63878330	63878116	63878181	63878273	63878330	3797	3,13,11	2,11,5	24,16,3	5,4,10	241	149	0.031741717630719674	0.121778976889	0.481,0.422,0.576	0.748,0.712,0.156	-0.046
89	gene:Solyc05g014470.2	NA	5	+	8324062	8324302	8324062	8324146	8324236	8324302	89	400,599,577	5255,10053,6611	360,226,141	5460,3571,2421	239	149	0.031985130291012014	0.122581036389	0.045,0.036,0.052	0.039,0.038,0.035	0.007
3252	gene:Solyc02g083680.1	NA	2	-	46983987	46984230	46983987	46984018	46984160	46984230	3252	6,19,2	42,105,60	38,39,4	287,191,116	291	149	0.0324822616024477	0.124352692487	0.068,0.085,0.017	0.063,0.095,0.017	-0.002
2082	gene:Solyc03g118340.2	NA	3	-	67247232	67247436	67247232	67247322	67247404	67247436	2082	2,1,3	42,99,56	4,8,7	157,95,78	231	149	0.03266439513077229	0.124915929075	0.03,0.006,0.033	0.016,0.052,0.055	-0.018
3445	gene:Solyc03g081260.2	NA	3	-	52153564	52153781	52153564	52153679	52153772	52153781	3445	6,31,11	121,263,169	18,21,4	251,200,98	242	149	0.033061573611057785	0.126299458934	0.03,0.068,0.039	0.042,0.061,0.025	0.003
30	gene:Solyc03g058350.2	NA	3	+	23957323	23957549	23957323	23957362	23957442	23957549	30	9,16,8	211,289,232	20,5,2	561,234,266	229	149	0.033742008064730725	0.128760946283	0.027,0.035,0.022	0.023,0.014,0.005	0.014
1255	gene:Solyc07g019530.2	NA	7	+	11870961	11871154	11870961	11870996	11871090	11871154	1255	11,21,11	92,148,98	21,14,6	235,160,99	243	149	0.03381169903488877	0.128889040765	0.068,0.08,0.064	0.052,0.051,0.036	0.024
2916	gene:Solyc10g049280.1	NA	10	-	44854407	44854640	44854407	44854472	44854569	44854640	2916	2,8,0	40,92,28	4,3,0	105,94,55	246	149	0.03391517910625654	0.129145527269	0.029,0.05,0.0	0.023,0.019,0.0	0.012
1764	gene:Solyc11g045310.1	NA	11	-	31045879	31046066	31045879	31045895	31046010	31046066	1764	1,4,2	6,7,5	2,1,3	18,27,5	264	149	0.033971534781319264	0.129222213326	0.086,0.244,0.184	0.059,0.02,0.253	0.061
3619	gene:Solyc01g097730.2	NA	1	+	88456763	88456995	88456763	88456862	88456958	88456995	3619	4,0,3	18,42,12	3,1,1	43,28,20	245	149	0.034081386443603263	0.129502009404	0.119,0.0,0.132	0.041,0.021,0.03	0.053
1959	gene:Solyc02g086250.2	NA	2	-	48969640	48969797	48969640	48969698	48969777	48969797	1959	1,1,2	13,18,18	7,1,0	17,9,12	228	149	0.034149564301948085	0.129623027053	0.048,0.035,0.068	0.212,0.068,0.0	-0.043
2940	gene:Solyc12g006340.1	NA	12	-	857784	858005	857784	857801	857898	858005	2940	4,6,6	0,2,0	10,13,8	0,0,4	246	149	0.0342225476850657	0.129762008651	1.0,0.645,1.0	1.0,1.0,0.548	0.032
2041	gene:Solyc10g084990.1	NA	10	+	64339685	64339919	64339685	64339781	64339867	64339919	2041	3,0,0	10,35,13	3,2,0	22,29,20	235	149	0.034474330221955916	0.130577930183	0.16,0.0,0.0	0.08,0.042,0.0	0.013
2420	gene:Solyc01g086750.2	NA	1	-	81701938	81702124	81701938	81701983	81702067	81702124	2420	8,9,9	137,271,111	18,13,6	330,200,139	233	149	0.0348291526299527	0.131781990014	0.036,0.021,0.049	0.034,0.04,0.027	0.002
3012	gene:Solyc02g094420.2	NA	2	+	54948540	54948765	54948540	54948603	54948677	54948765	3012	20,7,5	73,138,107	17,7,4	152,91,64	223	149	0.03521991910621027	0.133119355266	0.155,0.033,0.03	0.07,0.049,0.04	0.02
82	gene:Solyc02g083870.2	NA	2	+	47132738	47132941	47132738	47132813	47132904	47132941	82	43,81,38	645,983,717	48,44,31	814,339,399	240	149	0.03535924943938532	0.133504552381	0.04,0.049,0.032	0.035,0.075,0.046	-0.012
1077	gene:Solyc01g094480.2	NA	1	+	85946978	85947210	85946978	85947040	85947132	85947210	1077	4,15,11	195,402,201	17,14,13	569,353,177	241	149	0.03618225242352241	0.136467522883	0.013,0.023,0.033	0.018,0.024,0.043	-0.005
619	gene:Solyc09g011160.2	NA	9	+	4511023	4511272	4511023	4511097	4511187	4511272	619	0,2,3	7,12,5	5,6,2	14,6,12	239	149	0.03665261785815724	0.138095607727	0.0,0.094,0.272	0.182,0.384,0.094	-0.098
1322	gene:Solyc06g009650.2	NA	6	+	3597960	3598135	3597960	3598034	3598112	3598135	1322	2,10,4	61,108,100	6,2,5	110,62,81	227	149	0.03712881366687177	0.139742201649	0.021,0.057,0.026	0.035,0.021,0.039	0.003
112	gene:Solyc03g121310.2	NA	3	-	69450635	69450839	69450635	69450705	69450811	69450839	112	8,10,9	120,363,147	23,22,13	501,505,261	255	149	0.03725160153657369	0.14005660093	0.037,0.016,0.035	0.026,0.025,0.028	0.003
1284	gene:Solyc08g075890.2	NA	8	+	59979770	59979944	59979770	59979778	59979868	59979944	1284	17,54,23	0,4,2	53,34,11	1,7,0	239	149	0.03742066889108828	0.140540688498	1.0,0.894,0.878	0.971,0.752,1.0	0.016
3451	gene:Solyc04g056280.2	NA	4	+	53970495	53970725	53970495	53970516	53970609	53970725	3451	1,6,5	47,151,45	2,2,0	147,132,63	242	149	0.037459135303141836	0.140540688498	0.013,0.024,0.064	0.008,0.009,0.0	0.028
895	gene:Solyc09g074950.2	NA	9	+	66757975	66758224	66757975	66758064	66758140	66758224	895	9,22,19	155,308,220	26,14,8	378,276,152	225	149	0.03751311777453506	0.140595382584	0.037,0.045,0.054	0.044,0.032,0.034	0.009
173	gene:Solyc01g095010.2	NA	1	-	86380100	86380268	86380100	86380160	86380236	86380268	173	2,0,0	22,39,27	4,0,1	37,18,30	225	149	0.037568362349287274	0.140654687159	0.057,0.0,0.0	0.067,0.0,0.022	-0.011
480	gene:Solyc03g063040.2	NA	3	+	33036270	33036476	33036270	33036328	33036413	33036476	480	0,3,2	6,26,9	1,0,0	37,20,16	234	149	0.03763519655397575	0.140757213108	0.0,0.068,0.124	0.017,0.0,0.0	0.058
1196	gene:Solyc06g005190.2	NA	6	+	206412	206622	206412	206496	206576	206622	1196	0,4,0	57,63,60	9,4,0	132,92,32	229	149	0.03807980475405497	0.142270935458	0.0,0.04,0.0	0.042,0.028,0.0	-0.01
1230	gene:Solyc08g076810.2	NA	8	+	60713455	60713703	60713455	60713531	60713629	60713703	1230	0,2,2	8,24,8	5,0,0	39,27,21	247	149	0.0381740625651908	0.142473907147	0.0,0.048,0.131	0.072,0.0,0.0	0.036
1591	gene:Solyc01g096740.2	NA	1	-	87752735	87752956	87752735	87752828	87752911	87752956	1591	18,31,17	105,184,140	36,21,21	193,67,82	232	149	0.038771598264269326	0.14455283449	0.099,0.098,0.072	0.107,0.168,0.141	-0.049
3439	gene:Solyc04g049550.2	NA	4	-	42517358	42517593	42517358	42517409	42517511	42517593	3439	2,4,5	24,64,38	8,9,5	76,32,33	251	149	0.03885659056155715	0.144718491778	0.047,0.036,0.072	0.059,0.143,0.083	-0.043
2920	gene:Solyc04g009510.2	NA	4	+	2933819	2934046	2933819	2933903	2933985	2934046	2920	3,1,2	22,28,18	4,4,3	59,37,28	231	149	0.038940251300455885	0.144878849468	0.081,0.023,0.067	0.042,0.065,0.065	-0.0
1526	gene:Solyc05g054430.2	NA	5	+	64365045	64365250	64365045	64365137	64365219	64365250	1526	0,0,1	13,18,19	4,2,1	29,41,7	231	149	0.039388296941915354	0.146277109522	0.0,0.0,0.033	0.082,0.031,0.084	-0.055
360	gene:Solyc07g066520.2	NA	7	-	67926321	67926544	67926321	67926378	67926477	67926544	360	20,22,16	0,12,7	59,21,22	3,0,12	248	149	0.039398066774366365	0.146277109522	1.0,0.524,0.579	0.922,1.0,0.524	-0.114
1027	gene:Solyc09g091850.2	NA	9	-	71062000	71062216	71062000	71062073	71062160	71062216	1027	0,2,2	50,86,55	3,3,1	103,54,62	236	149	0.04008623151459348	0.148677415846	0.0,0.014,0.022	0.018,0.034,0.01	-0.009
3496	gene:Solyc12g055830.1	NA	12	-	61826983	61827183	61826983	61827026	61827109	61827183	3496	50,89,69	1076,1871,1186	105,49,60	1510,825,892	232	149	0.04015829088218013	0.148790012324	0.029,0.03,0.036	0.043,0.037,0.041	-0.009
1631	gene:Solyc08g076210.2	NA	8	+	60234785	60235010	60234785	60234848	60234942	60235010	1631	0,6,1	68,151,96	9,2,2	193,187,74	243	149	0.04030535446855841	0.149025393517	0.0,0.024,0.006	0.028,0.007,0.016	-0.007
3429	gene:Solyc07g005140.2	NA	7	+	166260	167069	166260	166423	166896	167069	3429	25,60,34	0,8,8	106,76,39	7,2,6	622	149	0.040296789838597094	0.149025393517	1.0,0.642,0.504	0.784,0.901,0.609	-0.049
537	gene:Solyc05g054230.2	NA	5	-	64191524	64191761	64191524	64191575	64191690	64191761	537	14,24,20	60,121,59	31,32,12	180,137,70	264	149	0.04043489327756258	0.149349585108	0.116,0.101,0.161	0.089,0.116,0.088	0.028
2870	gene:Solyc05g006760.2	NA	5	+	1385244	1385492	1385244	1385334	1385469	1385492	2870	0,4,0	16,55,24	4,5,0	55,68,28	284	149	0.04075469605005548	0.15037513496	0.0,0.037,0.0	0.037,0.037,0.0	-0.012
1096	gene:Solyc08g005780.2	NA	8	-	604997	605230	604997	605023	605189	605230	1096	8,4,7	0,0,0	4,12,3	3,0,1	315	149	0.04082630420801796	0.15042765419	1.0,1.0,1.0	0.387,1.0,0.587	0.342
1602	gene:Solyc04g080510.2	NA	4	-	64665515	64665756	64665515	64665589	64665681	64665756	1602	1,0,3	10,32,20	2,5,1	50,34,13	241	149	0.040853250255108664	0.15042765419	0.058,0.0,0.085	0.024,0.083,0.045	-0.003
2446	gene:Solyc01g103650.2	NA	1	+	92202945	92203169	92202945	92202996	92203102	92203169	2446	10,7,0	0,0,0	8,4,1	1,2,2	255	149	0.04114371039431045	0.151340988337	1.0,1.0,NA	0.824,0.539,0.226	0.47
325	gene:Solyc04g005030.2	NA	4	-	32610	32830	32610	32672	32748	32830	325	4,6,9	216,413,228	13,9,7	545,434,227	225	149	0.041512437701756374	0.152540038846	0.012,0.01,0.025	0.016,0.014,0.02	-0.001
1341	gene:Solyc02g087320.1	NA	2	-	49760859	49761077	49760859	49760973	49761066	49761077	1341	0,2,0	0,0,0	1,2,0	0,1,0	242	149	0.041712845640472306	0.153118758483	NA,1.0,NA	1.0,0.552,NA	0.224
2634	gene:Solyc06g084590.2	NA	6	+	49667198	49667376	49667198	49667219	49667294	49667376	2634	0,3,4	0,0,0	3,10,0	0,2,0	224	149	0.04245251049315055	0.155673748653	NA,1.0,1.0	1.0,0.769,NA	0.115
474	gene:Solyc11g018550.2	NA	11	+	8672405	8672619	8672405	8672437	8672514	8672619	474	2,0,1	12,39,18	1,1,1	51,60,13	226	149	0.0425050320507608	0.155706318642	0.099,0.0,0.035	0.013,0.011,0.048	0.021
3810	gene:Solyc03g063240.2	NA	3	-	33818542	33818791	33818542	33818633	33818732	33818791	3810	3,10,13	156,233,241	28,9,14	421,207,156	248	149	0.04275093219329377	0.156446488272	0.011,0.025,0.031	0.038,0.025,0.051	-0.016
2745	gene:Solyc04g074530.2	NA	4	+	60519601	60519813	60519601	60519653	60519769	60519813	2745	0,6,0	0,0,0	2,2,0	0,1,0	265	149	0.043098696149850804	0.157557528548	NA,1.0,NA	1.0,0.529,NA	0.236
3334	gene:Solyc03g115410.2	NA	3	+	65136430	65136674	65136430	65136485	65136588	65136674	3334	0,0,0	15,28,28	5,2,1	40,36,23	252	149	0.0437521357187324	0.159782620516	0.0,0.0,0.0	0.069,0.032,0.025	-0.042
1117	gene:Solyc10g008460.2	NA	10	+	2584765	2585006	2584765	2584877	2584964	2585006	1117	0,12,0	0,2,0	2,7,4	1,0,0	236	149	0.044379881903468206	0.161744043546	NA,0.791,NA	0.558,1.0,1.0	-0.062
3120	gene:Solyc02g094320.2	NA	2	+	54884222	54884447	54884222	54884306	54884392	54884447	3120	2,9,4	92,180,107	1,2,0	198,177,77	235	149	0.04437684458299864	0.161744043546	0.014,0.031,0.023	0.003,0.007,0.0	0.019
2742	gene:Solyc04g074530.2	NA	4	+	60519601	60519813	60519601	60519653	60519776	60519813	2742	0,10,3	0,1,2	7,4,3	0,0,0	272	149	0.04507957250035278	0.164126443552	NA,0.846,0.451	1.0,1.0,1.0	-0.352
2904	gene:Solyc07g026670.2	NA	7	+	30214485	30214710	30214485	30214574	30214685	30214710	2904	2,11,4	0,0,0	11,10,4	1,1,1	260	149	0.04534252988693052	0.164915541933	1.0,1.0,1.0	0.863,0.851,0.696	0.197
3290	gene:Solyc07g066660.2	NA	7	+	68030674	68030855	68030674	68030707	68030797	68030855	3290	7,13,8	42,99,53	24,8,3	166,110,69	239	149	0.045698155357722876	0.16603973352	0.094,0.076,0.086	0.083,0.043,0.026	0.035
1550	gene:Solyc06g036000.2	NA	6	+	25366491	25366721	25366491	25366543	25366628	25366721	1550	3,5,6	54,113,53	9,1,0	165,136,56	234	149	0.046592465882724636	0.169116905666	0.034,0.027,0.067	0.034,0.005,0.0	0.03
541	gene:Solyc02g082770.2	NA	2	+	46422238	46422453	46422238	46422267	46422342	46422453	541	5,4,0	0,3,0	8,7,2	0,0,0	224	149	0.04686349701433676	0.169927802182	1.0,0.47,NA	1.0,1.0,1.0	-0.265
544	gene:Solyc11g012790.1	NA	11	-	5561023	5561247	5561023	5561077	5561198	5561247	544	3,9,3	61,172,88	15,7,5	169,134,67	270	149	0.0471770507991754	0.170891083504	0.026,0.028,0.018	0.047,0.028,0.04	-0.014
3022	gene:Solyc09g007540.2	NA	9	+	1126938	1127101	1126938	1126958	1127039	1127101	3022	9,32,14	0,0,0	25,24,4	1,4,0	230	149	0.04727204504404552	0.171061517969	1.0,1.0,1.0	0.942,0.795,1.0	0.088
3758	gene:Solyc02g071880.2	NA	2	-	41252659	41252882	41252659	41252731	41252813	41252882	3758	0,0,0	14,29,3	3,4,0	34,29,18	231	149	0.047805442948952434	0.172816434085	0.0,0.0,0.0	0.054,0.082,0.0	-0.045
3625	gene:Solyc02g084490.1	NA	2	+	47583971	47584178	47583971	47583977	47584082	47584178	3625	34,36,20	92,219,111	54,45,16	307,256,154	254	149	0.04852471841395456	0.17523906407	0.178,0.088,0.096	0.094,0.093,0.057	0.039
990	gene:Solyc03g007920.2	NA	3	+	2428698	2428884	2428698	2428755	2428853	2428884	990	1,3,1	75,130,63	5,11,1	197,126,80	247	149	0.048989094419768425	0.176737198068	0.008,0.014,0.009	0.015,0.05,0.007	-0.014
268	gene:Solyc09g010060.2	NA	9	+	3465541	3465783	3465541	3465627	3465699	3465783	268	1,13,9	22,65,30	19,12,6	70,69,29	221	149	0.049187195669248784	0.177272640553	0.03,0.119,0.168	0.155,0.105,0.122	-0.022
2588	gene:Solyc01g073740.2	NA	1	+	81114682	81114908	81114682	81114733	81114828	81114908	2588	8,32,25	0,1,0	61,52,18	1,0,4	244	149	0.049548151567909496	0.178393344898	1.0,0.951,1.0	0.974,1.0,0.733	0.081
3165	gene:Solyc06g009380.2	NA	6	-	3296494	3296728	3296494	3296601	3296680	3296728	3165	3,12,2	68,126,107	5,2,1	116,109,66	228	149	0.049624952859245064	0.1784897498	0.028,0.059,0.012	0.027,0.012,0.01	0.017
1541	gene:Solyc07g040720.2	NA	7	+	49457177	49457391	49457177	49457264	49457331	49457391	1541	0,2,8	0,2,0	2,0,1	0,0,1	216	149	0.05014015873530262	0.179775868723	NA,0.408,1.0	1.0,NA,0.408	0.0
1843	gene:Solyc10g083240.1	NA	10	-	63091293	63091527	63091293	63091400	63091479	63091527	1843	3,8,7	35,76,47	14,15,7	98,78,36	228	149	0.050172362891527364	0.179775868723	0.053,0.064,0.089	0.085,0.112,0.113	-0.035
1896	gene:Solyc07g025160.2	NA	7	-	26160738	26160946	26160738	26160773	26160866	26160946	1896	1,2,1	0,0,1	3,1,0	1,1,0	242	149	0.050184070977661116	0.179775868723	1.0,1.0,0.381	0.649,0.381,NA	0.279
3624	gene:Solyc05g008180.2	NA	5	+	2572571	2572809	2572571	2572635	2572710	2572809	3624	8,5,8	49,85,74	18,6,4	160,117,51	224	149	0.05004265831159887	0.179775868723	0.098,0.038,0.067	0.07,0.033,0.05	0.017
3420	gene:Solyc06g076970.2	NA	6	-	47834765	47834921	47834765	47834779	47834874	47834921	3420	85,236,121	0,0,0	249,223,101	0,11,0	244	149	0.05075399829698568	0.181635171438	1.0,1.0,1.0	1.0,0.925,1.0	0.025
2167	gene:Solyc08g081310.2	NA	8	-	64375784	64376010	64375784	64375853	64375939	64376010	2167	8,25,21	318,417,267	45,11,15	608,291,280	235	149	0.050826830605709646	0.181684323394	0.016,0.037,0.047	0.045,0.023,0.033	-0.0
2896	gene:Solyc10g008060.2	NA	10	-	2209938	2210149	2209938	2210010	2210123	2210149	2896	1,0,0	6,21,14	0,5,0	23,10,7	262	149	0.05091579878622232	0.181684323394	0.087,0.0,0.0	0.0,0.221,0.0	-0.045
3011	gene:Solyc02g094420.2	NA	2	+	54948683	54948904	54948683	54948765	54948841	54948904	3011	6,11,0	81,114,88	7,9,4	116,63,75	225	149	0.05092049422473601	0.181684323394	0.047,0.06,0.0	0.038,0.086,0.034	-0.017
412	gene:Solyc06g071420.2	NA	6	+	43940170	43940335	43940170	43940193	43940300	43940335	412	0,3,0	11,32,21	7,1,0	43,25,15	256	149	0.05102249883477663	0.181866409433	0.0,0.052,0.0	0.087,0.023,0.0	-0.019
2369	gene:Solyc03g110960.2	NA	3	+	61678980	61679198	61678980	61679017	61679148	61679198	2369	2,2,1	37,57,45	1,0,5	87,37,19	280	149	0.05177124149171807	0.184351087468	0.028,0.018,0.012	0.006,0.0,0.123	-0.024
3663	gene:Solyc06g053420.2	NA	6	+	36191649	36191887	36191649	36191729	36191849	36191887	3663	1,8,0	0,3,0	7,2,0	0,0,0	269	149	0.052132949716951656	0.185454002582	1.0,0.596,NA	1.0,1.0,NA	-0.202
1400	gene:Solyc04g076810.2	NA	4	-	61683942	61684155	61683942	61683996	61684094	61684155	1400	2,5,3	7,6,3	9,2,0	6,8,1	247	149	0.052280741821890436	0.185794508785	0.147,0.335,0.376	0.475,0.131,0.0	0.084
1887	gene:Solyc03g059250.2	NA	3	+	28179144	28179388	28179144	28179210	28179314	28179388	1887	0,1,0	57,129,38	5,9,2	186,181,40	253	149	0.052578588934181096	0.18648151622	0.0,0.005,0.0	0.016,0.028,0.029	-0.023
2013	gene:Solyc05g009220.2	NA	5	+	3364769	3365016	3364769	3364825	3364908	3365016	2013	3,3,2	2,5,5	9,4,2	4,9,8	232	149	0.05254855392759047	0.18648151622	0.491,0.278,0.204	0.591,0.222,0.138	0.007
2441	gene:Solyc03g120270.2	NA	3	+	68724326	68724567	68724326	68724443	68724524	68724567	2441	8,26,2	0,8,0	32,13,10	3,8,0	230	149	0.052905168969525025	0.187453468603	1.0,0.678,1.0	0.874,0.513,1.0	0.097
3702	gene:Solyc03g112160.2	NA	3	-	62660284	62660601	62660284	62660391	62660481	62660601	3702	39,173,55	1,6,0	348,299,100	6,15,5	239	149	0.05340802596382984	0.189047456983	0.96,0.947,1.0	0.973,0.926,0.926	0.027
1754	gene:Solyc05g007800.2	NA	5	+	2244653	2244889	2244653	2244716	2244841	2244889	1754	0,3,2	88,231,75	17,1,0	219,145,75	274	149	0.05359667829273665	0.189527203319	0.0,0.007,0.014	0.041,0.004,0.0	-0.008
3389	gene:Solyc01g095970.2	NA	1	-	87087690	87087913	87087690	87087724	87087822	87087913	3389	11,15,13	3,2,0	23,24,6	4,9,1	247	149	0.053771775653973765	0.189822331228	0.689,0.819,1.0	0.776,0.617,0.784	0.11
817	gene:Solyc09g074900.2	NA	9	-	66703232	66703453	66703232	66703284	66703418	66703453	817	0,3,1	0,1,0	3,3,0	0,0,0	283	149	0.05378654060311878	0.189822331228	NA,0.612,1.0	1.0,1.0,NA	-0.194
2817	gene:Solyc12g006030.1	NA	12	-	627909	628144	627909	628019	628099	628144	2817	14,16,6	3,0,1	19,25,5	4,6,0	229	149	0.05384295292944742	0.189833652226	0.752,1.0,0.796	0.756,0.731,1.0	0.02
2022	gene:Solyc09g008490.2	NA	9	+	1975620	1975869	1975620	1975660	1975763	1975869	2022	7,18,8	0,0,0	24,10,7	5,0,0	252	149	0.05391720300101185	0.189907779178	1.0,1.0,1.0	0.739,1.0,1.0	0.087
36	gene:Solyc06g060600.1	NA	6	-	38602349	38602572	38602349	38602421	38602510	38602572	36	1,7,2	45,114,76	2,0,2	121,68,51	238	149	0.05420719745437808	0.190740907808	0.014,0.037,0.016	0.01,0.0,0.024	0.011
2872	gene:Solyc10g074930.1	NA	10	-	58639084	58639307	58639084	58639205	58639284	58639307	2872	5,8,6	82,194,126	6,4,2	149,120,65	228	149	0.054382664094021683	0.19116979851	0.038,0.026,0.03	0.026,0.021,0.02	0.009
1262	gene:Solyc07g019530.2	NA	7	+	11870846	11870983	11870846	11870879	11870961	11870983	1262	15,15,6	74,147,98	29,27,13	193,150,84	231	149	0.05462604988020408	0.191836364146	0.116,0.062,0.038	0.088,0.104,0.091	-0.022
122	gene:Solyc05g009710.2	NA	5	-	3910446	3910662	3910446	3910549	3910621	3910662	122	5,6,7	2,2,0	10,7,3	0,0,0	221	149	0.05494041323943631	0.192747098189	0.628,0.669,1.0	1.0,1.0,1.0	-0.234
5	gene:Solyc01g110460.2	NA	1	-	97159870	97161306	97159870	97159962	97161143	97161306	5	8,27,6	0,4,6	25,33,12	6,2,0	1330	149	0.05499342655734514	0.192747098189	1.0,0.431,0.101	0.318,0.649,1.0	-0.145
2374	gene:Solyc08g076980.2	NA	8	-	60922287	60922448	60922287	60922305	60922390	60922448	2374	0,2,0	0,7,0	6,0,1	6,9,1	234	149	0.055604893163639015	0.194698978222	NA,0.154,NA	0.389,0.0,0.389	-0.105
1263	gene:Solyc06g048410.2	NA	6	+	31009766	31009938	31009766	31009793	31009916	31009938	1263	37,76,25	381,582,427	144,72,42	1563,804,654	272	149	0.05643444865711005	0.197409914518	0.051,0.067,0.031	0.048,0.047,0.034	0.007
3762	gene:Solyc11g069160.1	NA	11	+	53765079	53765314	53765079	53765167	53765245	53765314	3762	2,1,0	86,101,79	11,3,0	183,97,84	227	149	0.05719984022324856	0.199891312357	0.015,0.006,0.0	0.038,0.02,0.0	-0.012
1958	gene:Solyc08g079570.2	NA	8	-	63069111	63069332	63069111	63069144	63069237	63069332	1958	4,16,8	74,135,67	12,8,7	151,84,84	242	149	0.057962546227185184	0.202358478413	0.032,0.068,0.068	0.047,0.055,0.049	0.006
3764	gene:Solyc01g006360.2	NA	1	-	965792	966028	965792	965871	965944	966028	3764	1,6,2	17,79,31	7,0,3	84,74,26	222	149	0.05807458134673087	0.202551423505	0.038,0.049,0.042	0.053,0.0,0.072	0.001
2173	gene:Solyc01g088320.1	NA	1	-	83115973	83116217	83115973	83116093	83116172	83116217	2173	0,6,5	0,3,1	5,6,4	0,0,4	228	149	0.05826328403900065	0.203011130323	NA,0.567,0.766	1.0,1.0,0.395	-0.132
1168	gene:Solyc07g053660.2	NA	7	+	62110119	62110303	62110119	62110183	62110268	62110303	1168	5,4,5	88,165,73	4,3,4	217,153,84	234	149	0.0584181409948963	0.203153925019	0.035,0.015,0.042	0.012,0.012,0.029	0.013
514	gene:Solyc02g068050.2	NA	2	-	38097418	38097638	38097418	38097475	38097553	38097638	514	0,2,5	0,0,0	9,10,5	0,1,2	227	149	0.058362934324781596	0.203153925019	NA,1.0,1.0	1.0,0.868,0.621	0.17
1845	gene:Solyc06g054560.2	NA	6	+	37307257	37307485	37307257	37307307	37307408	37307485	1845	2,2,9	90,171,96	5,4,2	338,136,82	250	149	0.05863743212651316	0.203717972568	0.013,0.007,0.053	0.009,0.017,0.014	0.011
599	gene:Solyc01g079210.2	NA	1	+	78303650	78303850	78303650	78303678	78303761	78303850	599	1,11,4	38,109,51	6,9,3	122,59,41	232	149	0.05897247487793101	0.204682675452	0.017,0.061,0.048	0.031,0.089,0.045	-0.013
3743	gene:Solyc01g100380.2	NA	1	-	90428171	90428415	90428171	90428266	90428365	90428415	3743	100,148,87	2966,5755,3150	208,92,97	7436,4644,3290	248	149	0.059390397552107996	0.205932884807	0.02,0.015,0.016	0.017,0.012,0.017	0.002
1373	gene:Solyc12g041880.1	NXD1	12	-	42384277	42384471	42384277	42384334	42384418	42384471	1373	2,1,0	31,30,8	4,3,2	66,38,22	233	149	0.06071924370462704	0.210336176251	0.04,0.021,0.0	0.037,0.048,0.055	-0.026
155	gene:Solyc01g111520.2	NA	1	-	97748738	97748977	97748738	97748792	97748878	97748977	155	12,21,10	199,431,221	32,20,5	583,428,230	235	149	0.060795216495229974	0.210395084825	0.037,0.03,0.028	0.034,0.029,0.014	0.006
1331	gene:Solyc08g083280.2	NA	8	+	65783773	65783952	65783773	65783807	65783887	65783952	1331	3,3,4	0,0,1	7,3,0	3,0,0	229	149	0.06117211008987838	0.211494272094	1.0,1.0,0.722	0.603,1.0,NA	0.106
2997	gene:Solyc12g098910.1	NA	12	+	66277559	66277775	66277559	66277615	66277700	66277775	2997	4,2,0	6,28,4	1,2,0	25,35,4	234	149	0.06164551604416222	0.212924686588	0.298,0.044,0.0	0.025,0.035,0.0	0.094
2057	gene:Solyc01g089900.2	NA	1	-	83613008	83613235	83613008	83613076	83613168	83613235	2057	0,4,0	1,13,6	2,0,0	14,6,5	241	149	0.06181046797624147	0.213287959129	0.0,0.16,0.0	0.081,0.0,0.0	0.026
1750	gene:Solyc05g023750.2	NA	5	+	29239915	29240149	29239915	29239986	29240075	29240149	1750	1,5,3	0,0,0	4,7,0	0,3,0	238	149	0.061987262670103876	0.213499937003	1.0,1.0,1.0	1.0,0.594,NA	0.203
2235	gene:Solyc11g005340.1	NA	11	-	270576	270788	270576	270621	270724	270788	2235	2,4,1	7,21,21	4,7,0	37,30,10	252	149	0.06199157363657762	0.213499937003	0.145,0.101,0.027	0.06,0.121,0.0	0.031
3459	gene:Solyc02g087310.2	NA	2	+	49754580	49754745	49754580	49754633	49754704	49754745	3459	0,0,1	2,20,7	4,0,2	33,16,17	220	149	0.0621534345564772	0.213850968657	0.0,0.0,0.088	0.076,0.0,0.074	-0.021
3639	gene:Solyc06g011280.2	NA	6	-	6259882	6260077	6259882	6259933	6260016	6260077	3639	20,63,21	1088,2369,1351	54,45,11	2828,2390,1100	232	149	0.06264906335901602	0.215348610853	0.012,0.017,0.01	0.012,0.012,0.006	0.003
711	gene:Solyc06g068840.2	NA	6	-	42658197	42658442	42658197	42658300	42658385	42658442	711	4,8,1	18,79,65	6,2,1	113,84,32	234	149	0.06280460895182798	0.215675500231	0.124,0.061,0.01	0.033,0.015,0.02	0.042
2325	gene:Solyc08g063000.2	NA	8	+	52500623	52500840	52500623	52500689	52500761	52500840	2325	1,4,2	127,152,110	5,1,4	236,146,108	221	149	0.06297912122340596	0.216066831274	0.005,0.017,0.012	0.014,0.005,0.024	-0.003
2137	gene:Solyc09g009670.2	NA	9	+	3070004	3070234	3070004	3070098	3070195	3070234	2137	1,2,1	4,11,12	6,4,1	14,17,0	246	149	0.06305935233729844	0.216134264303	0.132,0.099,0.048	0.206,0.125,1.0	-0.351
1910	gene:Solyc11g069530.1	NA	11	-	54145884	54146096	54145884	54145949	54146027	54146096	1910	3,4,9	86,108,121	9,7,1	131,103,74	227	149	0.06334217149386172	0.216895266689	0.022,0.024,0.047	0.043,0.043,0.009	-0.001
3015	gene:Solyc10g080390.1	NA	10	-	61661571	61661770	61661571	61661609	61661689	61661770	3015	0,17,7	47,91,93	14,3,4	119,66,58	229	149	0.06505016521445442	0.222530191261	0.0,0.108,0.047	0.071,0.029,0.043	0.004
51	gene:Solyc08g006510.2	NA	8	-	1119162	1119351	1119162	1119218	1119300	1119351	51	3,7,8	112,209,131	8,4,4	271,121,64	231	149	0.0657590988680505	0.224739908775	0.017,0.021,0.038	0.019,0.021,0.039	-0.001
1689	gene:Solyc07g055700.2	NA	7	-	63639200	63639403	63639200	63639213	63639353	63639403	1689	0,13,0	7,45,17	6,5,1	59,73,26	289	149	0.0658892414295242	0.224969199445	0.0,0.13,0.0	0.05,0.034,0.019	0.009
778	gene:Solyc08g079520.2	NA	8	+	63034653	63034884	63034653	63034737	63034816	63034884	778	3,0,2	72,68,62	3,3,3	122,67,56	228	149	0.06643982124690641	0.226632200965	0.027,0.0,0.021	0.016,0.028,0.034	-0.01
2130	gene:Solyc05g006540.2	NA	5	-	1162128	1162351	1162128	1162161	1162283	1162351	2130	5,11,3	71,100,108	24,11,7	202,153,71	271	149	0.06667121764212143	0.227204302337	0.037,0.057,0.015	0.061,0.038,0.051	-0.014
2106	gene:Solyc07g063880.2	NA	7	-	66234391	66234629	66234391	66234479	66234566	66234629	2106	4,13,1	39,143,62	3,6,2	107,108,43	236	149	0.06682468269989782	0.227509988429	0.061,0.054,0.01	0.017,0.034,0.029	0.015
2194	gene:Solyc05g052260.2	NA	5	+	62524391	62524638	62524391	62524478	62524563	62524638	2194	1,3,5	34,97,54	4,9,7	108,69,58	234	149	0.0670031483045526	0.227900126931	0.018,0.019,0.056	0.023,0.077,0.071	-0.026
1894	gene:Solyc01g107510.2	NA	1	+	95034951	95035192	95034951	95035035	95035123	95035192	1894	2,4,4	10,37,22	2,2,4	41,30,24	237	149	0.06732583916094739	0.228736759313	0.112,0.064,0.103	0.03,0.04,0.095	0.038
2496	gene:Solyc11g069380.1	NA	11	+	53983361	53983575	53983361	53983418	53983497	53983575	2496	15,15,14	129,288,172	15,10,8	157,116,72	228	149	0.06737733577311569	0.228736759313	0.071,0.033,0.051	0.059,0.053,0.068	-0.008
2771	gene:Solyc03g111350.2	NA	3	-	61953467	61953639	61953467	61953505	61953576	61953639	2771	3,2,2	14,31,19	3,7,1	47,22,18	220	149	0.06745345627788989	0.228777501901	0.127,0.042,0.067	0.041,0.177,0.036	-0.006
1551	gene:Solyc06g072580.2	NA	6	-	44767735	44767939	44767735	44767805	44767886	44767939	1551	0,3,0	0,1,0	2,3,0	0,0,0	230	149	0.06828443875095275	0.231375952007	NA,0.66,NA	1.0,1.0,NA	-0.34
2544	gene:Solyc03g113400.2	LHA1	3	+	63555823	63556041	63555823	63555877	63555961	63556041	2544	2,9,3	71,140,97	6,7,4	231,172,108	233	149	0.06869306590685137	0.232539714569	0.018,0.039,0.019	0.016,0.025,0.023	0.004
3773	gene:Solyc06g007710.2	NA	6	+	1701620	1701868	1701620	1701684	1701784	1701868	3773	0,13,4	0,0,3	10,8,1	3,0,0	249	149	0.06883712248490419	0.232806495759	NA,1.0,0.444	0.666,1.0,1.0	-0.167
2926	gene:Solyc04g056450.2	NA	4	+	54216936	54217181	54216936	54216975	54217086	54217181	2926	1,3,8	0,0,0	2,7,2	0,4,0	260	149	0.06907816505664234	0.233400466782	1.0,1.0,1.0	1.0,0.501,1.0	0.166
3080	gene:Solyc06g082490.2	NA	6	-	48287966	48288200	48287966	48288047	48288147	48288200	3080	2,24,6	5,14,3	18,22,1	8,17,1	249	149	0.0692017885132254	0.233596954981	0.193,0.506,0.545	0.574,0.436,0.374	-0.047
2004	gene:Solyc06g019200.2	NA	6	-	18152775	18153002	18152775	18152853	18152925	18153002	2004	0,0,0	0,1,0	0,2,0	0,6,0	221	149	0.06966434498719158	0.234936089711	NA,0.0,NA	NA,0.183,NA	-0.183
2307	gene:Solyc01g095710.2	NA	1	+	86898104	86898301	86898104	86898150	86898240	86898301	2307	0,2,1	10,24,7	0,1,0	28,18,29	239	149	0.0697911478773677	0.235141468958	0.0,0.049,0.082	0.0,0.033,0.0	0.033
2533	gene:Solyc09g020110.2	NA	9	+	18418452	18418677	18418452	18418567	18418673	18418677	2533	16,22,11	38,86,51	42,20,5	93,66,0	255	149	0.07049304887966444	0.237282262644	0.197,0.13,0.112	0.209,0.15,1.0	-0.307
758	gene:Solyc12g062480.1	NA	12	-	33327638	33327869	33327638	33327716	33327796	33327869	758	0,0,1	20,27,5	2,3,0	41,8,6	229	149	0.07083822253791881	0.238219394925	0.0,0.0,0.115	0.031,0.196,0.0	-0.037
3018	gene:Solyc10g080390.1	NA	10	-	61660570	61660784	61660570	61660635	61660710	61660784	3018	0,13,5	34,134,74	7,6,2	171,123,76	224	149	0.07163916955648143	0.240686023519	0.0,0.061,0.043	0.027,0.031,0.017	0.01
3829	gene:Solyc02g063060.2	NA	2	-	35099916	35100156	35099916	35099977	35100065	35100156	3829	1,5,1	21,111,56	5,10,4	164,141,62	237	149	0.07172167766488244	0.240736543658	0.029,0.028,0.011	0.019,0.043,0.039	-0.011
2034	gene:Solyc03g025530.2	NA	3	-	2914575	2914811	2914575	2914645	2914717	2914811	2034	0,4,0	0,0,0	6,2,0	1,1,0	221	149	0.0722983500270989	0.242444091068	NA,1.0,NA	0.802,0.574,NA	0.312
441	gene:Solyc04g039730.2	NA	4	-	12728747	12728970	12728747	12728807	12728924	12728970	441	0,0,4	13,19,12	7,2,3	39,35,12	266	149	0.07254456399167025	0.243041318612	0.0,0.0,0.157	0.091,0.031,0.123	-0.029
3775	gene:Solyc01g008080.2	NA	1	-	2220731	2220914	2220731	2220760	2220849	2220914	3775	141,242,189	1932,3015,2600	357,150,149	5160,2416,2419	238	149	0.07264635671678613	0.243154034489	0.044,0.048,0.044	0.042,0.037,0.037	0.007
1074	gene:Solyc12g099270.1	NA	12	-	66471203	66471424	66471203	66471292	66471376	66471424	1074	5,8,1	40,43,30	11,7,3	93,44,38	233	149	0.07287931333118652	0.243705145235	0.074,0.106,0.021	0.07,0.092,0.048	-0.003
1707	gene:Solyc04g071520.2	NA	4	-	58500635	58500841	58500635	58500682	58500793	58500841	1707	4,27,2	26,30,18	11,6,0	25,20,25	260	149	0.07309169387948572	0.244186482923	0.081,0.34,0.06	0.201,0.147,0.0	0.044
3754	gene:Solyc09g011020.2	NA	9	-	4361334	4361571	4361334	4361435	4361510	4361571	3754	5,8,1	61,61,64	3,4,3	141,92,57	224	149	0.0735749094267411	0.24557088572	0.052,0.08,0.01	0.014,0.028,0.034	0.022
1702	gene:Solyc09g009340.1	NA	9	-	2716088	2716313	2716088	2716163	2716244	2716313	1702	1,0,0	24,45,19	2,5,1	66,38,27	230	149	0.07366601263642696	0.245645171109	0.026,0.0,0.0	0.019,0.079,0.023	-0.032
352	gene:Solyc06g007130.2	NA	6	-	1182707	1182944	1182707	1182786	1182863	1182944	352	7,5,5	171,328,193	7,11,13	401,297,197	226	149	0.07462503812116997	0.248610771257	0.026,0.01,0.017	0.011,0.024,0.042	-0.008
3543	gene:Solyc02g014310.2	NA	2	-	15738296	15738544	15738296	15738416	15738489	15738544	3543	18,22,14	322,934,372	54,21,11	1344,951,496	222	149	0.07510911372884002	0.249990035247	0.036,0.016,0.025	0.026,0.015,0.015	0.007
1362	gene:Solyc02g005180.2	NA	2	+	7139630	7139866	7139630	7139652	7139781	7139866	1362	15,20,15	0,4,0	16,27,7	2,0,0	278	149	0.07543198659133314	0.250830687938	1.0,0.728,1.0	0.811,1.0,1.0	-0.028
1640	gene:Solyc10g079050.1	NA	10	-	60680465	60680693	60680465	60680534	60680628	60680693	1640	3,15,11	171,277,144	11,4,5	337,159,136	243	149	0.07563526249102442	0.251272454905	0.011,0.032,0.045	0.02,0.015,0.022	0.01
2237	gene:Solyc02g093030.2	NA	2	-	53978450	53978634	53978450	53978462	53978549	53978634	2237	0,1,0	17,25,16	3,3,0	25,24,11	236	149	0.07608799435784468	0.252541361738	0.0,0.025,0.0	0.07,0.073,0.0	-0.039
3536	gene:Solyc12g096520.1	NA	12	-	65402381	65402622	65402381	65402445	65402535	65402622	3536	7,4,10	406,626,432	22,9,7	777,418,295	239	149	0.07725235121324642	0.256167647889	0.011,0.004,0.014	0.017,0.013,0.015	-0.005
1180	gene:Solyc01g102660.2	NA	1	+	91407757	91407956	91407757	91407781	91407880	91407956	1180	11,18,14	417,981,441	41,35,9	1160,1105,491	248	149	0.07736793934758392	0.256312727569	0.016,0.011,0.019	0.021,0.019,0.011	-0.002
910	gene:Solyc06g011530.2	NA	6	+	8021988	8022222	8021988	8022041	8022157	8022222	910	28,93,55	6,5,5	179,110,50	8,5,3	265	149	0.0774806508108121	0.256448016784	0.724,0.913,0.861	0.926,0.925,0.904	-0.086
2219	gene:Solyc08g081580.2	NA	8	+	64593749	64593954	64593749	64593770	64593867	64593954	2219	25,86,37	47,104,39	137,124,36	141,91,55	246	149	0.07802981064010756	0.25802628764	0.244,0.334,0.365	0.37,0.452,0.284	-0.054
3305	gene:Solyc12g056860.1	NA	12	-	62921922	62922149	62921922	62922000	62922085	62922149	3305	0,7,0	70,172,108	6,6,3	334,199,107	234	149	0.07833896085905649	0.258569299117	0.0,0.025,0.0	0.011,0.019,0.018	-0.008
55	gene:Solyc03g019730.2	NA	3	+	61417004	61417223	61417004	61417024	61417171	61417223	55	3,13,0	0,0,2	34,28,8	1,2,0	296	149	0.07827060219998914	0.258569299117	1.0,1.0,0.0	0.945,0.876,1.0	-0.274
2603	gene:Solyc04g056600.2	NA	4	-	54569315	54569506	54569315	54569376	54569465	54569506	2603	0,1,0	34,95,36	4,6,1	106,98,37	238	149	0.07842355652386426	0.258609288057	0.0,0.007,0.0	0.023,0.037,0.017	-0.023
864	gene:Solyc10g081060.1	NA	10	+	62242668	62242913	62242668	62242764	62242868	62242913	864	2,7,4	138,229,125	6,1,0	297,129,126	253	149	0.0801504997345611	0.264060002819	0.008,0.018,0.018	0.012,0.005,0.0	0.009
2667	gene:Solyc08g077420.2	NA	8	+	61288268	61288461	61288268	61288318	61288389	61288461	2667	4,3,0	27,97,70	3,13,2	142,117,46	220	149	0.08041597996692988	0.264690236644	0.091,0.021,0.0	0.014,0.07,0.029	-0.0
1290	gene:Solyc12g056530.1	NA	12	-	62482972	62483201	62482972	62483039	62483131	62483201	1290	5,8,8	141,271,204	19,6,7	306,162,136	241	149	0.080590516178822	0.265020241222	0.021,0.018,0.024	0.037,0.022,0.031	-0.009
3208	gene:Solyc09g014320.2	NA	9	-	5844210	5844446	5844210	5844260	5844397	5844446	3208	2,0,1	0,2,0	1,0,0	4,2,3	286	149	0.08130459182388437	0.267122268534	1.0,0.0,1.0	0.115,0.0,0.0	0.628
3419	gene:Solyc06g076970.2	NA	6	-	47834765	47834921	47834765	47834789	47834874	47834921	3419	37,144,66	787,1912,1096	144,122,37	2587,1922,1035	234	149	0.08153086164770015	0.267619240441	0.029,0.046,0.037	0.034,0.039,0.022	0.006
3746	gene:Solyc01g100380.2	NA	1	-	90428942	90429158	90428942	90428999	90429077	90429158	3746	46,138,44	2,0,0	211,179,58	5,0,4	227	149	0.08201271757054646	0.268953470856	0.938,1.0,1.0	0.965,1.0,0.905	0.023
1081	gene:Solyc11g069810.1	NA	11	-	54439784	54440009	54439784	54439858	54439950	54440009	1081	1,4,5	47,96,52	0,0,0	119,67,57	241	149	0.08250096190012289	0.270306181873	0.013,0.025,0.056	0.0,0.0,0.0	0.031
2127	gene:Solyc08g067430.2	NA	8	+	56478141	56478349	56478141	56478184	56478273	56478349	2127	0,7,1	2,2,3	5,5,1	0,2,2	238	149	0.08259504549608017	0.270366167275	0.0,0.687,0.173	1.0,0.61,0.238	-0.329
1592	gene:Solyc01g096740.2	NA	1	-	87752735	87752956	87752735	87752828	87752914	87752956	1592	21,42,25	2,2,4	49,23,29	0,2,2	235	149	0.08291347793828928	0.271159751864	0.869,0.93,0.798	1.0,0.879,0.902	-0.061
277	gene:Solyc06g007310.2	NA	6	-	1335161	1335395	1335161	1335205	1335323	1335395	277	2,7,2	38,125,91	6,11,4	147,111,36	267	149	0.08322383218919097	0.271925488325	0.029,0.03,0.012	0.022,0.052,0.058	-0.02
1565	gene:Solyc04g008740.2	NA	4	-	2404013	2404186	2404013	2404029	2404153	2404186	1565	0,0,1	0,0,0	2,3,4	0,0,1	273	149	0.08356743060881958	0.27254898758	NA,NA,1.0	1.0,1.0,0.686	0.105
854	gene:Solyc09g092530.2	NA	9	-	71584594	71584780	71584594	71584622	71584702	71584780	854	2,7,2	73,162,101	13,10,0	194,184,66	229	149	0.08349678039363759	0.27254898758	0.018,0.027,0.013	0.042,0.034,0.0	-0.006
1980	gene:Solyc10g081650.1	CRTISO	10	-	62685068	62685278	62685068	62685125	62685214	62685278	1980	6,10,3	0,0,0	5,5,3	4,0,0	238	149	0.08365368920710237	0.272581153508	1.0,1.0,1.0	0.439,1.0,1.0	0.187
3821	gene:Solyc09g091840.2	NA	9	-	71047911	71048150	71047911	71047995	71048079	71048150	3821	56,63,49	421,774,460	70,38,35	892,540,323	233	149	0.08502362898678965	0.27679225203	0.078,0.049,0.064	0.048,0.043,0.065	0.012
901	gene:Solyc02g092480.2	NA	2	+	53534529	53534772	53534529	53534582	53534702	53534772	901	1,3,0	0,0,0	5,12,0	0,3,0	269	149	0.08561440407556	0.278461434587	1.0,1.0,NA	1.0,0.689,NA	0.155
880	gene:Solyc03g117790.1	NA	3	-	66814067	66814230	66814067	66814116	66814192	66814230	880	0,5,0	9,29,14	2,0,0	29,20,20	225	149	0.08606470839400912	0.279671110701	0.0,0.102,0.0	0.044,0.0,0.0	0.019
1907	gene:Solyc11g069530.1	NA	11	-	54149446	54149649	54149446	54149518	54149587	54149649	1907	0,0,0	29,88,40	6,1,4	126,87,51	218	149	0.08659264863372734	0.280875063932	0.0,0.0,0.0	0.032,0.008,0.051	-0.03
1999	gene:Solyc03g112520.2	NA	3	-	62914364	62914569	62914364	62914426	62914500	62914569	1999	4,7,10	72,169,116	12,4,2	266,151,109	223	149	0.08656271967302183	0.280875063932	0.036,0.027,0.054	0.029,0.017,0.012	0.02
500	gene:Solyc05g007190.2	NA	5	-	1807698	1807887	1807698	1807734	1807841	1807887	500	4,5,2	2,3,5	11,10,5	5,9,1	256	149	0.08781476314477475	0.284580449501	0.538,0.492,0.189	0.561,0.393,0.744	-0.16
684	gene:Solyc11g012400.1	NA	11	+	5238416	5238645	5238416	5238453	5238542	5238645	684	13,17,5	335,600,359	9,2,6	426,306,212	238	149	0.08889842512351068	0.287569882902	0.024,0.017,0.009	0.013,0.004,0.017	0.005
832	gene:Solyc01g005830.2	NA	1	+	565442	565714	565442	565561	565693	565714	832	31,86,23	3,7,4	84,77,38	7,5,4	281	149	0.0888698833787423	0.287569882902	0.846,0.867,0.753	0.864,0.891,0.834	-0.041
813	gene:Solyc07g040740.2	NA	7	-	49465271	49465515	49465271	49465334	49465440	49465515	813	1,2,2	13,41,12	10,1,0	25,30,12	255	149	0.08907942273742625	0.287894366238	0.043,0.028,0.089	0.189,0.019,0.0	-0.016
103	gene:Solyc11g032100.1	NA	11	+	24918410	24918633	24918410	24918448	24918540	24918633	103	4,3,5	92,159,134	8,4,4	237,158,83	241	149	0.09096700930828389	0.293728768518	0.026,0.012,0.023	0.02,0.015,0.029	-0.001
143	gene:Solyc03g033390.2	NA	3	+	4963939	4964150	4963939	4963954	4964040	4964150	143	2,4,5	67,98,63	10,7,4	162,129,72	235	149	0.09150436436882048	0.295196719772	0.019,0.025,0.048	0.038,0.033,0.034	-0.004
751	gene:Solyc02g089290.2	NA	2	-	51156836	51157084	51156836	51156897	51157012	51157084	751	5,8,0	79,167,93	6,2,0	152,168,74	264	149	0.09181756067389402	0.295939527086	0.034,0.026,0.0	0.022,0.007,0.0	0.01
444	gene:Solyc09g090460.2	NA	9	+	69972323	69972501	69972323	69972369	69972464	69972501	444	0,3,6	8,28,8	3,4,4	38,31,25	244	149	0.09205347412642795	0.29616482929	0.0,0.061,0.314	0.046,0.073,0.089	0.056
558	gene:Solyc01g081520.2	NA	1	-	80715163	80715375	80715163	80715226	80715307	80715375	558	0,2,1	162,221,171	11,5,2	300,190,86	230	149	0.09204892100402152	0.29616482929	0.0,0.006,0.004	0.023,0.017,0.015	-0.015
322	gene:Solyc08g067840.2	NA	8	+	56876426	56876652	56876426	56876517	56876597	56876652	322	0,0,0	14,19,22	1,3,2	27,30,16	229	149	0.0921956929109141	0.29635516424	0.0,0.0,0.0	0.024,0.061,0.075	-0.053
2702	gene:Solyc12g099940.1	NA	12	+	66889811	66890025	66889811	66889864	66889984	66890025	2702	2,6,1	29,65,48	4,9,0	114,90,39	269	149	0.09320054911891222	0.299315534884	0.037,0.049,0.011	0.019,0.052,0.0	0.009
730	gene:Solyc10g079710.1	NA	10	+	61215118	61215362	61215118	61215208	61215285	61215362	730	17,45,58	10,19,10	93,77,47	24,11,11	226	149	0.09397266691096409	0.301523808937	0.528,0.61,0.793	0.719,0.822,0.738	-0.116
3249	gene:Solyc08g076440.2	NA	8	+	60451079	60451249	60451079	60451086	60451169	60451249	3249	2,0,3	62,115,53	13,2,0	188,113,71	232	149	0.09412079173667162	0.301727749251	0.02,0.0,0.035	0.043,0.011,0.0	0.0
60	gene:Solyc06g060420.2	NA	6	-	38433403	38433627	38433403	38433479	38433596	38433627	60	10,17,7	0,1,5	14,10,7	1,3,0	266	149	0.09443082851170387	0.302449906759	1.0,0.905,0.44	0.887,0.651,1.0	-0.064
3376	gene:Solyc06g051210.2	NA	6	-	34401505	34401692	34401505	34401584	34401664	34401692	3376	1,4,2	56,129,76	5,2,2	150,94,70	229	149	0.09477286506379398	0.303273168204	0.011,0.02,0.017	0.021,0.014,0.018	-0.002
1165	gene:Solyc01g087030.2	NA	1	-	81947896	81948137	81947896	81947929	81948048	81948137	1165	4,4,1	56,111,86	9,12,4	245,99,93	268	149	0.09553425633471149	0.30543568692	0.038,0.02,0.006	0.02,0.063,0.023	-0.014
271	gene:Solyc01g087720.2	NA	1	+	82653928	82654137	82653928	82653985	82654064	82654137	271	2,4,1	51,116,58	3,8,3	132,80,53	228	149	0.09581152609092382	0.306047918615	0.025,0.022,0.011	0.015,0.061,0.036	-0.018
2874	gene:Solyc08g005400.2	NA	8	+	303607	303818	303607	303677	303757	303818	2874	0,0,1	43,103,49	5,3,2	115,48,50	229	149	0.09734176537347124	0.310380177706	0.0,0.0,0.013	0.028,0.039,0.025	-0.026
3100	gene:Solyc02g086790.2	NA	2	-	49407162	49407392	49407162	49407259	49407347	49407392	3100	0,4,4	0,1,0	2,1,0	0,0,0	237	149	0.09726477800207722	0.310380177706	NA,0.715,1.0	1.0,1.0,NA	-0.143
3494	gene:Solyc04g071660.2	NA	4	-	58648271	58648499	58648271	58648286	58648382	58648499	3494	0,2,1	2,0,2	1,1,0	2,8,2	245	149	0.09949504366197068	0.316962781952	0.0,1.0,0.233	0.233,0.071,0.0	0.31
497	gene:Solyc12g013910.1	NA	12	-	4746066	4746313	4746066	4746155	4746254	4746313	497	7,3,2	0,0,0	6,6,3	4,0,0	248	149	0.09963581887662755	0.317128101474	1.0,1.0,1.0	0.474,1.0,1.0	0.175
2775	gene:Solyc05g023740.2	NA	5	+	29177101	29177311	29177101	29177154	29177242	29177311	2775	1,6,1	90,152,101	14,6,0	279,129,99	237	149	0.09975903952001122	0.317237302146	0.007,0.024,0.006	0.031,0.028,0.0	-0.007
2422	gene:Solyc05g007160.2	NA	5	-	1756344	1756565	1756344	1756412	1756508	1756565	2422	4,4,2	103,161,161	6,6,4	302,218,108	245	149	0.10066542628088421	0.319834586794	0.023,0.015,0.007	0.012,0.016,0.022	-0.002
1927	gene:Solyc01g080540.2	NA	1	+	79789077	79789319	79789077	79789166	79789263	79789319	1927	11,15,15	615,1243,857	32,33,15	1674,1046,820	246	149	0.10076565960900823	0.319868214844	0.011,0.007,0.01	0.011,0.019,0.011	-0.004
2032	gene:Solyc11g005170.1	NA	11	+	150342	150469	150342	150348	150452	150469	2032	12,28,13	2,3,8	25,22,7	11,8,3	253	149	0.10102740630767144	0.320414031738	0.779,0.846,0.489	0.572,0.618,0.579	0.115
3681	gene:Solyc04g080470.2	NA	4	+	64645344	64646720	64645344	64645517	64646493	64646720	3681	18,28,19	0,0,0	31,39,12	4,0,0	1125	149	0.10339326391572232	0.327420035717	1.0,1.0,1.0	0.507,1.0,1.0	0.164
3745	gene:Solyc01g100380.2	NA	1	-	90428787	90428999	90428787	90428851	90428942	90428999	3745	61,156,80	2591,5453,2911	173,116,68	7384,5014,3072	240	149	0.1034199496224671	0.327420035717	0.014,0.017,0.017	0.014,0.014,0.014	0.002
2129	gene:Solyc05g006540.2	NA	5	-	1162128	1162351	1162128	1162172	1162283	1162351	2129	0,2,1	0,2,1	10,4,3	2,5,4	260	149	0.10362594160782537	0.327781347213	NA,0.364,0.364	0.741,0.314,0.301	-0.088
1428	gene:Solyc05g018810.2	NA	5	+	23876653	23876895	23876653	23876744	23876822	23876895	1428	4,30,6	230,461,224	26,19,11	805,613,268	227	149	0.10428386723781985	0.329570273078	0.011,0.041,0.017	0.021,0.02,0.026	0.001
2279	gene:Solyc09g074090.2	NA	9	+	65769116	65769339	65769116	65769178	65769293	65769339	2279	0,2,0	0,1,0	5,6,0	0,0,0	264	149	0.10437799495936724	0.329575828332	NA,0.53,NA	1.0,1.0,NA	-0.47
1509	gene:Solyc04g014730.2	NA	4	+	4996158	4996393	4996158	4996248	4996333	4996393	1509	0,0,1	8,12,7	2,0,0	5,2,3	234	149	0.10485825560527061	0.330215583407	0.0,0.0,0.083	0.203,0.0,0.0	-0.04
1590	gene:Solyc01g096740.2	NA	1	-	87754715	87754913	87754715	87754769	87754840	87754913	1590	11,24,11	27,79,56	21,7,10	92,66,42	220	149	0.10475032640453812	0.330215583407	0.216,0.171,0.117	0.134,0.067,0.139	0.055
3542	gene:Solyc08g078370.2	NA	8	-	62198914	62199156	62198914	62199000	62199095	62199156	3542	1,16,0	0,3,0	17,5,3	0,0,0	244	149	0.10484622924094697	0.330215583407	1.0,0.765,NA	1.0,1.0,1.0	-0.117
498	gene:Solyc12g035710.1	NA	12	-	54363536	54363772	54363536	54363618	54363706	54363772	498	0,0,0	13,20,16	6,0,0	32,14,7	237	149	0.10536492125566181	0.331518552946	0.0,0.0,0.0	0.105,0.0,0.0	-0.035
2504	gene:Solyc07g064090.2	NA	7	-	66375819	66376025	66375819	66375916	66376001	66376025	2504	0,0,0	22,100,40	4,6,1	134,76,46	234	149	0.10607400703922631	0.33345555693	0.0,0.0,0.0	0.019,0.048,0.014	-0.027
34	gene:Solyc06g052080.2	NA	6	+	35759853	35760057	35759853	35759894	35759975	35760057	34	3,5,5	91,153,101	12,7,2	249,164,101	230	149	0.10623821064345912	0.33367776019	0.021,0.021,0.031	0.03,0.027,0.013	0.001
2186	gene:Solyc09g098520.2	NA	9	+	72325021	72325250	72325021	72325099	72325213	72325250	2186	0,5,4	6,3,1	7,2,0	10,8,0	263	149	0.10830456843731764	0.339868689696	0.0,0.486,0.694	0.284,0.124,NA	0.189
3722	gene:Solyc05g026130.2	NA	5	+	39792315	39792506	39792315	39792360	39792437	39792506	3722	6,6,5	2,5,3	25,7,7	4,0,6	226	149	0.10874058768675877	0.340937097422	0.664,0.442,0.524	0.805,1.0,0.435	-0.203
2821	gene:Solyc12g007280.1	NA	12	+	1689153	1689387	1689153	1689194	1689318	1689387	2821	2,9,4	0,0,0	9,5,2	4,0,0	273	149	0.10884269170779866	0.340957615464	1.0,1.0,1.0	0.551,1.0,1.0	0.15
1542	gene:Solyc07g040720.2	NA	7	+	49457177	49457391	49457177	49457260	49457331	49457391	1542	0,3,9	70,156,100	2,0,1	181,113,114	220	149	0.10924401865175172	0.341914612763	0.0,0.013,0.057	0.007,0.0,0.006	0.019
380	gene:Solyc02g079210.2	NA	2	-	43821936	43822124	43821936	43822002	43822087	43822124	380	3,5,1	72,128,100	7,7,4	196,173,76	234	149	0.10971252062292089	0.343079994376	0.026,0.024,0.006	0.022,0.025,0.032	-0.008
2877	gene:Solyc02g082660.2	NA	2	+	46311707	46311865	46311707	46311742	46311811	46311865	2877	2,10,6	25,50,37	10,5,1	39,59,27	218	149	0.11081595596323109	0.346227084831	0.052,0.12,0.1	0.149,0.055,0.025	0.014
179	gene:Solyc02g080370.2	NA	2	+	44610852	44611079	44610852	44610889	44611015	44611079	179	0,4,1	33,113,57	6,4,2	126,145,61	275	149	0.1110515579209872	0.346659631375	0.0,0.019,0.009	0.025,0.015,0.017	-0.01
2783	gene:Solyc12g095880.1	NA	12	-	64993171	64993387	64993171	64993211	64993329	64993387	2783	16,14,11	236,415,269	10,5,12	435,241,205	267	149	0.11188839576791117	0.348966604982	0.036,0.018,0.022	0.013,0.011,0.032	0.007
469	gene:Solyc01g098500.2	NA	1	+	89007810	89008059	89007810	89007893	89007999	89008059	469	8,7,1	34,117,50	8,5,10	100,80,30	255	149	0.11232679069095797	0.350027938153	0.121,0.034,0.012	0.045,0.035,0.163	-0.025
746	gene:Solyc10g050840.1	NA	10	+	50921719	50921947	50921719	50921785	50921873	50921947	746	3,12,1	108,185,119	7,10,4	224,151,120	237	149	0.11251159498697204	0.350297880378	0.017,0.039,0.005	0.019,0.04,0.021	-0.006
2811	gene:Solyc09g014760.2	NA	9	-	6846804	6847007	6846804	6846893	6846972	6847007	2811	5,9,13	177,411,261	8,12,7	758,418,219	228	149	0.11426270667516197	0.355439701323	0.018,0.014,0.032	0.007,0.018,0.02	0.006
548	gene:Solyc01g079840.2	NA	1	-	78967141	78967373	78967141	78967198	78967307	78967373	548	0,10,7	40,118,57	5,4,5	122,107,54	258	149	0.11459952620689896	0.355866936037	0.0,0.047,0.066	0.023,0.021,0.051	0.006
667	gene:Solyc06g062980.2	NA	6	+	39752165	39752329	39752165	39752207	39752311	39752329	667	2,15,11	4,5,2	10,8,2	4,12,0	253	149	0.11456417195883568	0.355866936037	0.227,0.639,0.764	0.596,0.282,1.0	-0.083
3724	gene:Solyc11g005680.1	NA	11	-	504522	504749	504522	504622	504746	504749	3724	8,39,19	602,1508,723	44,47,19	1901,1302,895	273	149	0.1148899584272503	0.35645858406	0.007,0.014,0.014	0.012,0.019,0.011	-0.002
2072	gene:Solyc04g009840.2	NA	4	+	3166374	3166601	3166374	3166441	3166552	3166601	2072	4,3,0	22,96,32	6,3,2	95,93,41	260	149	0.11562251159359367	0.358419740544	0.094,0.018,0.0	0.035,0.018,0.027	0.011
2187	gene:Solyc09g098520.2	NA	9	+	72329884	72330130	72329884	72329970	72330050	72330130	2187	14,25,19	79,199,100	38,27,12	252,224,63	229	149	0.11583717337741971	0.358773467544	0.103,0.076,0.11	0.089,0.073,0.11	0.006
2903	gene:Solyc06g073700.2	NA	6	-	45469515	45469748	45469515	45469553	45469655	45469748	2903	5,5,3	188,422,302	16,12,3	593,469,268	251	149	0.11598283180059181	0.358913047584	0.016,0.007,0.006	0.016,0.015,0.007	-0.003
897	gene:Solyc11g007670.1	NA	11	+	1904130	1904325	1904130	1904185	1904261	1904325	897	3,4,1	26,34,22	3,0,1	43,23,13	225	149	0.11734453049588789	0.362812205207	0.071,0.072,0.029	0.044,0.0,0.048	0.027
3812	gene:Solyc11g067230.1	NA	11	-	52971843	52972090	52971843	52971918	52971989	52972090	3812	3,20,5	91,157,97	26,16,8	200,132,96	220	149	0.11748843503411473	0.362942628746	0.022,0.079,0.034	0.081,0.076,0.053	-0.025
3534	gene:Solyc04g080440.2	NA	4	-	64616602	64616823	64616602	64616673	64616769	64616823	3534	2,0,3	4,9,4	2,2,0	8,5,6	245	149	0.11947008761715881	0.368745045517	0.233,0.0,0.313	0.132,0.196,0.0	0.073
2478	gene:Solyc07g005000.2	NA	7	+	33224	33417	33224	33252	33321	33417	2478	1,1,5	27,51,38	2,1,0	81,45,36	218	149	0.11969534145655995	0.368802226526	0.025,0.013,0.083	0.017,0.015,0.0	0.03
2578	gene:Solyc02g071210.2	NA	2	-	40687355	40687583	40687355	40687395	40687487	40687583	2578	3,4,0	18,63,33	6,2,4	57,55,14	241	149	0.1196491862208288	0.368802226526	0.093,0.038,0.0	0.061,0.022,0.15	-0.034
1977	gene:Solyc09g007260.2	NA	9	+	858320	858533	858320	858365	858459	858533	1977	1,6,1	7,25,3	7,2,1	32,22,9	243	149	0.11982787772259147	0.368892034266	0.081,0.128,0.17	0.118,0.053,0.064	0.048
1057	gene:Solyc10g047140.1	NA	10	-	39900218	39900428	39900218	39900298	39900382	39900428	1057	1,4,0	52,156,73	9,4,0	151,197,56	233	149	0.12013174809234915	0.369508687236	0.012,0.016,0.0	0.037,0.013,0.0	-0.007
3284	gene:Solyc02g087230.2	NA	2	-	49683047	49683289	49683047	49683119	49683249	49683289	3284	10,12,12	88,172,112	18,11,10	320,190,110	279	149	0.12038306449291811	0.369811700095	0.057,0.036,0.054	0.029,0.03,0.046	0.014
439	gene:Solyc04g039730.2	NA	4	-	12728924	12729173	12728924	12728996	12729085	12729173	439	3,2,4	2,26,7	9,8,11	32,27,14	238	149	0.12043755479545419	0.369811700095	0.484,0.046,0.263	0.15,0.156,0.33	0.052
1397	gene:Solyc05g052180.2	NA	5	-	62463170	62463379	62463170	62463246	62463341	62463379	1397	2,5,0	2,0,0	1,7,2	0,2,0	244	149	0.1209211027458118	0.370651975032	0.379,1.0,NA	1.0,0.681,1.0	-0.204
1915	gene:Solyc02g071800.2	NA	2	+	41151377	41151604	41151377	41151449	41151557	41151604	1915	4,3,4	2,4,4	14,8,5	6,7,0	257	149	0.12102285619729494	0.370651975032	0.537,0.303,0.367	0.575,0.399,1.0	-0.256
261	gene:Solyc06g063000.2	NA	6	+	39771483	39771722	39771483	39771559	39771642	39771722	261	16,23,6	168,402,230	39,15,5	564,423,189	232	149	0.12091591275125235	0.370651975032	0.058,0.035,0.016	0.043,0.022,0.017	0.009
285	gene:Solyc09g047910.2	NA	9	-	33696437	33696597	33696437	33696491	33696563	33696597	285	1,17,1	17,50,35	22,5,1	48,31,17	221	149	0.12149627738937603	0.371464196851	0.038,0.186,0.019	0.236,0.098,0.038	-0.043
403	gene:Solyc10g006470.2	NA	10	-	1067773	1067939	1067773	1067827	1067922	1067939	403	28,53,26	299,910,407	88,94,26	1078,1041,385	244	149	0.12147505477365268	0.371464196851	0.054,0.034,0.038	0.047,0.052,0.04	-0.004
1570	gene:Solyc04g074670.2	NA	4	-	60586082	60586295	60586082	60586134	60586227	60586295	1570	0,5,0	0,0,0	3,2,2	0,1,0	242	149	0.12188954143011166	0.372347503273	NA,1.0,NA	1.0,0.552,1.0	0.149
3507	gene:Solyc03g118800.2	NA	3	+	67618142	67618314	67618142	67618199	67618283	67618314	3507	1,12,3	92,216,161	8,13,2	307,224,131	233	149	0.12209455095674536	0.37265471156	0.007,0.034,0.012	0.016,0.036,0.01	-0.003
1264	gene:Solyc06g048410.2	NA	6	+	31008101	31008294	31008101	31008125	31008219	31008294	1264	12,24,16	213,570,278	65,35,21	1385,1033,517	243	149	0.12236182731559726	0.373151281933	0.033,0.025,0.034	0.028,0.02,0.024	0.007
1156	gene:Solyc12g056250.1	NA	12	-	62210038	62210239	62210038	62210084	62210174	62210239	1156	1,22,2	0,2,2	10,11,1	0,0,0	239	149	0.12306344446410328	0.374970426856	1.0,0.873,0.384	1.0,1.0,1.0	-0.248
2163	gene:Solyc09g065810.2	NA	9	+	64085464	64085650	64085464	64085471	64085585	64085650	2163	7,6,4	52,63,78	15,8,7	103,96,29	263	149	0.12427778162268567	0.378347376135	0.071,0.051,0.028	0.076,0.045,0.12	-0.03
884	gene:Solyc02g066940.2	NA	2	-	37192540	37192711	37192540	37192575	37192683	37192711	884	0,6,3	96,176,100	9,2,2	296,229,72	257	149	0.1251056646042433	0.380543061644	0.0,0.019,0.017	0.017,0.005,0.016	-0.001
1093	gene:Solyc01g088720.2	NA	1	+	83482275	83482509	83482275	83482361	83482443	83482509	1093	0,2,1	5,9,6	2,4,0	6,7,6	231	149	0.12591372163281947	0.382674751947	0.0,0.125,0.097	0.177,0.269,0.0	-0.075
887	gene:Solyc09g098450.2	NA	9	+	72260219	72260616	72260219	72260277	72260473	72260616	887	45,81,81	0,1,0	138,115,69	6,0,0	345	149	0.12619921640309742	0.383216003512	1.0,0.972,1.0	0.909,1.0,1.0	0.021
1337	gene:Solyc07g045160.2	NA	7	+	58258862	58259105	58258862	58258925	58259018	58259105	1337	1,9,5	99,224,110	0,0,0	9,4,7	242	149	0.126733895758254	0.384512364001	0.006,0.024,0.027	0.0,0.0,0.0	0.019
1578	gene:Solyc02g083940.2	NA	2	+	47178750	47178946	47178750	47178757	47178845	47178946	1578	2,4,0	16,36,21	1,0,1	45,24,18	237	149	0.1273140912934773	0.385944501049	0.073,0.065,0.0	0.014,0.0,0.034	0.03
2514	gene:Solyc06g062660.2	NA	6	-	39545839	39546080	39545839	39545957	39546033	39546080	2514	32,68,44	34,62,37	97,56,33	91,56,34	225	149	0.12857068969230823	0.389212675845	0.384,0.421,0.441	0.414,0.398,0.391	0.014
434	gene:Solyc10g078720.1	NA	10	-	60448554	60448741	60448554	60448624	60448704	60448741	434	6,12,11	110,222,121	29,17,8	547,362,197	229	149	0.12861035449014918	0.389212675845	0.034,0.034,0.056	0.033,0.03,0.026	0.012
2351	gene:Solyc12g009570.1	NA	12	-	2827471	2827690	2827471	2827549	2827633	2827690	2351	4,5,3	53,106,74	1,9,0	188,107,87	233	149	0.12888627088974852	0.389717130962	0.046,0.029,0.025	0.003,0.051,0.0	0.015
823	gene:Solyc06g043060.1	NA	6	-	29805535	29805754	29805535	29805653	29805737	29805754	823	4,7,1	42,84,76	6,2,3	168,92,76	233	149	0.1305948983881257	0.394549193437	0.057,0.051,0.008	0.022,0.014,0.025	0.018
1405	gene:Solyc04g008640.2	NA	4	+	2258976	2259191	2258976	2258992	2259089	2259191	1405	3,10,9	61,129,94	7,9,3	181,142,76	246	149	0.13109670664575784	0.395730160162	0.029,0.045,0.055	0.023,0.037,0.023	0.015
2945	gene:Solyc11g020590.1	NA	11	+	11623710	11623954	11623710	11623799	11623883	11623954	2945	4,19,2	17,63,41	16,22,6	50,77,22	233	149	0.1318142925749711	0.397559928916	0.131,0.162,0.03	0.17,0.154,0.149	-0.05
459	gene:Solyc01g098500.2	NA	1	+	89008722	89008963	89008722	89008794	89008870	89008963	459	18,62,20	0,1,4	76,49,24	0,0,0	225	149	0.13213348812221765	0.398186052044	1.0,0.976,0.768	1.0,1.0,1.0	-0.085
492	gene:Solyc10g005510.2	NA	10	-	421384	421624	421384	421441	421535	421624	492	62,87,56	1072,1451,1044	103,73,50	1816,893,788	243	149	0.13257387209806984	0.399176013203	0.034,0.035,0.032	0.034,0.048,0.037	-0.006
1531	gene:Solyc03g120540.2	NA	3	+	68909200	68909422	68909200	68909260	68909341	68909422	1531	4,9,6	77,172,106	6,6,2	191,151,93	230	149	0.13281112914020435	0.399553211444	0.033,0.033,0.035	0.02,0.025,0.014	0.014
3076	gene:Solyc10g083830.1	NA	10	-	63576178	63576450	63576178	63576258	63576393	63576450	3076	56,118,69	2,2,2	108,129,42	2,0,3	284	149	0.13331420077938874	0.400728785494	0.936,0.969,0.948	0.966,1.0,0.88	0.002
315	gene:Solyc07g008320.2	NA	7	-	3080894	3081073	3080894	3080937	3081027	3081073	315	1,14,1	122,281,148	3,14,2	271,209,133	239	149	0.13359616839194896	0.401238323925	0.005,0.03,0.004	0.007,0.04,0.009	-0.006
144	gene:Solyc01g090990.2	NA	1	-	84686543	84686750	84686543	84686591	84686676	84686750	144	3,7,10	46,114,78	13,11,2	154,131,51	234	149	0.13389492783111517	0.401797394871	0.04,0.038,0.075	0.051,0.051,0.024	0.009
1940	gene:Solyc07g064800.2	NA	7	+	66789956	66790156	66789956	66790015	66790111	66790156	1940	4,4,1	141,328,201	4,5,5	307,187,162	245	149	0.1340365055689314	0.401884245269	0.017,0.007,0.003	0.008,0.016,0.018	-0.005
3477	gene:Solyc03g121820.2	NA	3	+	69863320	69863557	69863320	69863384	69863494	69863557	3477	8,19,12	245,504,338	24,13,10	737,499,251	259	149	0.1352911932265022	0.404965585094	0.018,0.021,0.02	0.018,0.015,0.022	0.001
509	gene:Solyc02g062290.2	NA	2	+	33879825	33880059	33879825	33879916	33880003	33880059	509	0,5,2	55,129,107	4,6,0	133,96,80	236	149	0.13522106879797674	0.404965585094	0.0,0.024,0.012	0.019,0.038,0.0	-0.007
3779	gene:Solyc02g094500.2	NA	2	-	55018738	55018969	55018738	55018825	55018902	55018969	3779	4,10,5	71,115,95	12,8,8	151,69,68	226	149	0.13541225057831757	0.404988189492	0.036,0.054,0.034	0.05,0.071,0.072	-0.023
44	gene:Solyc01g091070.2	NA	1	+	84797488	84797713	84797488	84797542	84797624	84797713	44	3,11,4	285,422,313	19,5,5	545,300,320	231	149	0.13565343204757394	0.405369719888	0.007,0.017,0.008	0.022,0.011,0.01	-0.004
868	gene:Solyc06g067990.2	NA	6	-	42138591	42138817	42138591	42138646	42138738	42138817	868	2,4,3	63,117,59	3,1,3	146,79,53	241	149	0.1358916580654283	0.405741787429	0.019,0.021,0.03	0.013,0.008,0.034	0.005
2463	gene:Solyc05g009600.2	NA	5	+	3804325	3804498	3804325	3804406	3804480	3804498	2463	4,10,6	0,0,0	9,7,5	0,4,0	223	149	0.13619546433364543	0.406308876875	1.0,1.0,1.0	1.0,0.539,1.0	0.154
1586	gene:Solyc12g099660.1	NA	12	+	66721784	66721993	66721784	66721872	66721963	66721993	1586	2,9,7	67,231,85	5,13,1	275,246,111	240	149	0.1366266889581804	0.407254825566	0.018,0.024,0.049	0.011,0.032,0.006	0.014
883	gene:Solyc02g066940.2	NA	2	-	37192540	37192711	37192540	37192593	37192683	37192711	883	0,3,1	4,9,5	5,1,1	7,4,9	239	149	0.1367629460832864	0.407320694178	0.0,0.172,0.111	0.308,0.135,0.065	-0.075
3156	gene:Solyc10g051200.1	NA	10	-	51719547	51719756	51719547	51719631	51719724	51719756	3156	0,5,0	10,12,10	0,0,0	24,11,9	242	149	0.13786851257327876	0.410062081438	0.0,0.204,0.0	0.0,0.0,0.0	0.068
3794	gene:Solyc03g034250.2	NA	3	-	5936351	5936559	5936351	5936457	5936529	5936559	3794	1,11,0	98,140,102	3,4,3	251,127,96	221	149	0.137913256089154	0.410062081438	0.007,0.05,0.0	0.008,0.021,0.021	0.002
608	gene:Solyc12g088340.1	NA	12	+	63770665	63770884	63770665	63770711	63770830	63770884	608	10,9,14	47,82,69	30,20,5	87,85,58	268	149	0.13840482600103238	0.411181031783	0.106,0.058,0.101	0.161,0.116,0.046	-0.019
1410	gene:Solyc10g080100.1	NA	10	-	61490423	61490652	61490423	61490524	61490604	61490652	1410	0,4,5	74,144,111	5,1,0	175,109,63	229	149	0.13911510171276556	0.412947323553	0.0,0.018,0.028	0.018,0.006,0.0	0.007
1313	gene:Solyc01g112060.2	NA	1	-	98177469	98177711	98177469	98177565	98177640	98177711	1313	9,12,7	28,58,46	21,12,1	85,46,43	224	149	0.13949178345834776	0.413721266317	0.176,0.121,0.092	0.141,0.148,0.015	0.028
917	gene:Solyc01g105520.2	NA	1	+	93678040	93678277	93678040	93678150	93678229	93678277	917	1,0,0	1,14,8	2,3,0	19,16,2	228	149	0.13980942875656252	0.414318971598	0.395,0.0,0.0	0.064,0.109,0.0	0.074
1301	gene:Solyc09g074230.2	NA	9	-	66005199	66005445	66005199	66005280	66005362	66005445	1301	15,27,13	138,337,185	28,29,12	364,222,117	231	149	0.14007487250151512	0.414657016635	0.066,0.049,0.043	0.047,0.078,0.062	-0.01
2257	gene:Solyc10g083960.1	NA	10	+	63664087	63664307	63664087	63664137	63664229	63664307	2257	1,1,1	6,25,19	2,1,4	24,32,15	241	149	0.14015593107115135	0.414657016635	0.093,0.024,0.032	0.049,0.019,0.142	-0.02
1199	gene:Solyc09g010420.2	NA	9	-	3788277	3788497	3788277	3788338	3788419	3788497	1199	1,6,4	47,130,83	5,3,3	158,81,78	230	149	0.14036338716865862	0.414926731912	0.014,0.029,0.03	0.02,0.023,0.024	0.002
3351	gene:Solyc01g008090.2	NA	1	-	2225291	2225504	2225291	2225320	2225427	2225504	3351	0,3,6	2,1,0	3,10,3	1,0,0	256	149	0.14082109328061604	0.415591117308	0.0,0.636,1.0	0.636,1.0,1.0	-0.333
892	gene:Solyc12g099440.1	NA	12	+	66592591	66592802	66592591	66592645	66592734	66592802	892	1,3,5	55,97,82	10,3,3	132,82,47	238	149	0.14072359747857063	0.415591117308	0.011,0.019,0.037	0.045,0.022,0.038	-0.013
2141	gene:Solyc06g069090.2	NA	6	-	42881654	42881900	42881654	42881728	42881825	42881900	2141	31,112,43	1067,2662,1524	122,109,52	3558,2823,1551	246	149	0.14118237421414867	0.41631298446	0.017,0.025,0.017	0.02,0.023,0.02	-0.001
665	gene:Solyc03g119220.2	NA	3	-	67875818	67876043	67875818	67875878	67875980	67876043	665	2,3,2	39,33,39	6,5,0	79,35,23	251	149	0.14137863125694033	0.416547445355	0.03,0.051,0.03	0.043,0.078,0.0	-0.003
2241	gene:Solyc04g049490.2	NA	4	+	42104547	42104761	42104547	42104608	42104695	42104761	2241	6,3,3	147,213,199	9,6,2	274,228,165	236	149	0.1419409989890074	0.417859310555	0.025,0.009,0.009	0.02,0.016,0.008	-0.0
1363	gene:Solyc02g005180.2	NA	2	+	7139630	7139866	7139630	7139701	7139781	7139866	1363	1,2,1	39,128,59	2,6,0	83,58,18	229	149	0.14211118665016334	0.418015427838	0.016,0.01,0.011	0.015,0.063,0.0	-0.014
785	gene:Solyc09g005930.2	NA	9	-	645408	645621	645408	645456	645546	645621	785	18,28,11	200,320,178	19,15,10	357,227,164	239	149	0.14279624479191802	0.419684515171	0.053,0.052,0.037	0.032,0.04,0.037	0.011
3786	gene:Solyc01g099930.2	NA	1	-	90042485	90042704	90042485	90042542	90042642	90042704	3786	13,20,13	0,1,4	42,40,11	4,5,2	249	149	0.1429296595298007	0.41973088494	1.0,0.923,0.66	0.863,0.827,0.767	0.042
1684	gene:Solyc12g098860.1	NA	12	-	66235243	66235492	66235243	66235280	66235384	66235492	1684	2,3,4	34,66,35	11,4,3	97,42,31	253	149	0.14346450986188106	0.420918511035	0.033,0.026,0.063	0.063,0.053,0.054	-0.016
2619	gene:Solyc10g084760.1	NA	10	-	64174179	64174395	64174179	64174246	64174307	64174395	2619	1,5,0	0,0,0	18,11,2	2,1,0	210	149	0.14357001903865574	0.420918511035	1.0,1.0,NA	0.865,0.886,1.0	0.083
3765	gene:Solyc01g006360.2	NA	1	-	964134	964383	964134	964190	964280	964383	3765	0,0,0	12,31,25	2,5,0	52,38,14	239	149	0.1441429371620535	0.422251231358	0.0,0.0,0.0	0.023,0.076,0.0	-0.033
1061	gene:Solyc08g080900.2	NA	8	-	64069464	64069677	64069464	64069525	64069617	64069677	1061	0,2,4	35,90,63	3,10,2	121,104,72	241	149	0.14545724180422262	0.425751795535	0.0,0.014,0.038	0.015,0.056,0.017	-0.012
2212	gene:Solyc10g054880.1	NA	10	+	56042745	56042971	56042745	56042793	56042882	56042971	2212	1,12,13	141,410,164	23,15,10	441,363,169	238	149	0.14743377080487652	0.43098653991	0.004,0.018,0.047	0.032,0.025,0.036	-0.008
3486	gene:Solyc12g094620.1	NA	12	+	64803597	64803844	64803597	64803686	64803784	64803844	3486	16,31,21	777,1354,836	15,13,15	776,397,517	247	149	0.14748726603974732	0.43098653991	0.012,0.014,0.015	0.012,0.019,0.017	-0.002
2136	gene:Solyc10g006930.2	NA	10	-	1365708	1365873	1365708	1365715	1365812	1365873	2136	4,1,5	73,249,109	6,6,2	251,185,115	246	149	0.14854643892336666	0.433726427233	0.032,0.002,0.027	0.014,0.019,0.01	0.006
1629	gene:Solyc01g103040.2	NA	1	-	91717329	91717558	91717329	91717440	91717526	91717558	1629	2,3,2	0,0,0	0,6,0	0,1,0	235	149	0.1486901151504096	0.433790949188	1.0,1.0,1.0	NA,0.792,NA	0.208
1971	gene:Solyc02g085810.2	NA	2	+	48597318	48597547	48597318	48597387	48597471	48597547	1971	0,3,1	11,31,24	3,1,0	60,52,43	233	149	0.15052863985572343	0.438437703678	0.0,0.058,0.026	0.031,0.012,0.0	0.014
2266	gene:Solyc03g120940.2	NA	3	-	69183645	69183867	69183645	69183691	69183767	69183867	2266	13,23,14	152,419,288	23,24,4	565,421,207	225	149	0.15045938818324378	0.438437703678	0.054,0.035,0.031	0.026,0.036,0.013	0.015
2271	gene:Solyc03g113800.2	NA	3	-	63842336	63842574	63842336	63842443	63842545	63842574	2271	20,35,26	678,1356,776	43,28,21	1605,1177,607	251	149	0.1506878351489731	0.438543389732	0.017,0.015,0.02	0.016,0.014,0.02	0.001
3182	gene:Solyc05g006410.2	NA	5	-	1046529	1046773	1046529	1046630	1046713	1046773	3182	9,14,7	3,18,11	15,6,9	19,15,11	232	149	0.15138069278169805	0.44020074315	0.658,0.333,0.29	0.336,0.204,0.344	0.132
1401	gene:Solyc04g076810.2	NA	4	-	61683942	61684155	61683942	61683996	61684099	61684155	1401	3,8,8	118,282,163	12,5,2	369,289,149	252	149	0.15310514383958126	0.444852730635	0.015,0.016,0.028	0.019,0.01,0.008	0.007
1825	gene:Solyc01g090170.2	NA	1	+	83807477	83807704	83807477	83807525	83807657	83807704	1825	11,20,12	226,337,228	33,20,7	393,284,153	281	149	0.15340250118484494	0.445354047378	0.025,0.031,0.027	0.043,0.036,0.024	-0.007
774	gene:Solyc03g033600.2	NA	3	-	5159437	5159643	5159437	5159503	5159577	5159643	774	9,11,12	0,0,0	17,9,4	0,0,4	223	149	0.15403340207486685	0.446822096425	1.0,1.0,1.0	1.0,1.0,0.401	0.2
3280	gene:Solyc04g072910.2	NA	4	-	59880626	59880851	59880626	59880678	59880789	59880851	3280	0,6,0	0,0,0	3,6,5	0,1,0	260	149	0.15547454419995507	0.450636209346	NA,1.0,NA	1.0,0.775,1.0	0.075
951	gene:Solyc01g067390.2	NA	1	+	75875567	75875791	75875567	75875610	75875732	75875791	951	3,16,4	133,213,115	16,11,2	463,366,131	271	149	0.15626663320407302	0.452564405253	0.012,0.04,0.019	0.019,0.016,0.008	0.009
140	gene:Solyc08g007370.2	NA	8	+	1936490	1936705	1936490	1936553	1936654	1936705	140	2,6,2	2,7,2	4,2,0	8,4,3	250	149	0.15809395981789057	0.457485197591	0.373,0.338,0.373	0.23,0.23,0.0	0.208
3687	gene:Solyc10g055620.1	NA	10	+	57092589	57092801	57092589	57092627	57092715	57092801	3687	1,1,0	16,28,14	2,1,1	24,22,21	237	149	0.15851376634460138	0.458328296854	0.038,0.022,0.0	0.05,0.028,0.029	-0.016
890	gene:Solyc11g072600.1	NA	11	-	55775988	55776121	55775988	55776019	55776112	55776121	890	11,38,21	103,181,118	59,47,13	248,185,100	242	149	0.16123114349790027	0.465807870446	0.062,0.114,0.099	0.128,0.135,0.074	-0.021
2246	gene:Solyc06g060260.2	NA	6	+	38227186	38227415	38227186	38227249	38227327	38227415	2246	5,13,8	175,267,188	23,12,6	436,293,170	227	149	0.16246749772374813	0.469000025792	0.018,0.031,0.027	0.033,0.026,0.023	-0.002
1355	gene:Solyc09g015670.2	NA	9	-	10675571	10675768	10675571	10675581	10675691	10675768	1355	7,13,3	91,166,119	12,8,3	234,167,77	259	149	0.16277478200556617	0.469132457139	0.042,0.043,0.014	0.029,0.027,0.022	0.007
2276	gene:Solyc03g034160.2	NA	3	-	5862329	5862820	5862329	5862364	5862742	5862820	2276	1,0,0	0,9,6	1,0,1	1,0,5	527	149	0.1628522513907305	0.469132457139	1.0,0.0,0.0	0.22,NA,0.054	0.196
3740	gene:Solyc01g109010.2	NA	1	-	96101554	96102136	96101554	96101743	96101972	96102136	3740	10,47,13	0,0,0	70,77,21	0,0,5	378	149	0.16290782354122157	0.469132457139	1.0,1.0,1.0	1.0,1.0,0.623	0.126
1720	gene:Solyc09g031680.1	NA	9	-	28218290	28218527	28218290	28218369	28218509	28218527	1720	10,28,27	2,2,0	26,25,15	2,0,4	289	149	0.16323304627681157	0.469689926706	0.721,0.878,1.0	0.87,1.0,0.659	0.023
2174	gene:Solyc01g101070.2	NA	1	-	90927715	90927958	90927715	90927817	90927904	90927958	2174	1,2,0	41,149,77	4,2,0	102,82,27	236	149	0.16410238999887056	0.471653341853	0.015,0.008,0.0	0.024,0.015,0.0	-0.005
3318	gene:Solyc11g005050.1	NA	11	-	51833	52067	51833	51865	51946	52067	3318	115,210,165	4,5,11	214,80,123	8,6,10	230	149	0.16417977875028308	0.471653341853	0.949,0.965,0.907	0.945,0.896,0.888	0.031
2563	gene:Solyc02g086610.2	NA	2	+	49272164	49272408	49272164	49272232	49272373	49272408	2563	1,4,5	50,117,75	2,3,2	123,100,64	290	149	0.16498420690626453	0.472858272272	0.01,0.017,0.033	0.008,0.015,0.016	0.007
3064	gene:Solyc05g041530.2	NA	5	+	52105138	52105372	52105138	52105215	52105319	52105372	3064	1,2,8	29,57,51	5,1,2	88,51,55	253	149	0.16490914117600758	0.472858272272	0.02,0.02,0.085	0.032,0.011,0.021	0.02
848	gene:Solyc07g055810.2	NA	7	+	63740066	63740275	63740066	63740129	63740211	63740275	848	0,0,0	6,25,15	4,1,0	16,25,6	231	149	0.16499679063292236	0.472858272272	0.0,0.0,0.0	0.139,0.025,0.0	-0.055
2272	gene:Solyc08g005970.2	NA	8	-	738204	738416	738204	738240	738332	738416	2272	13,14,5	166,419,195	18,30,8	512,334,249	241	149	0.16588211177689322	0.475013944478	0.046,0.02,0.016	0.021,0.053,0.019	-0.004
1568	gene:Solyc02g078880.2	NA	2	-	43522664	43522908	43522664	43522778	43522898	43522908	1568	5,3,8	23,69,67	8,13,3	111,73,41	269	149	0.166883363472752	0.477497867579	0.107,0.024,0.062	0.038,0.09,0.039	0.009
38	gene:Solyc02g082120.2	NA	2	+	45842660	45842878	45842660	45842718	45842806	45842878	38	0,5,2	42,74,51	2,4,6	91,66,26	237	149	0.16751488665596842	0.478920765696	0.0,0.041,0.024	0.014,0.037,0.127	-0.038
2498	gene:Solyc03g118640.2	NA	3	+	67510170	67510403	67510170	67510245	67510354	67510403	2498	3,8,2	40,118,72	5,15,4	141,114,35	258	149	0.1679395011424188	0.479750312311	0.042,0.038,0.016	0.02,0.071,0.062	-0.019
1437	gene:Solyc02g085570.2	NA	2	+	48403921	48404111	48403921	48403966	48404052	48404111	1437	1,2,14	132,216,149	20,5,6	330,164,129	235	149	0.16937388028550016	0.483074344411	0.005,0.006,0.056	0.037,0.019,0.029	-0.006
3669	gene:Solyc12g099890.1	NA	12	-	66839677	66839854	66839677	66839731	66839819	66839854	3669	1,5,1	43,86,37	3,1,1	103,65,62	237	149	0.1693200461299798	0.483074344411	0.014,0.035,0.017	0.018,0.01,0.01	0.009
2437	gene:Solyc04g016070.2	NA	4	-	6741771	6742012	6741771	6741824	6741970	6742012	2437	21,39,25	80,126,113	73,38,32	177,127,119	295	149	0.1704382674009236	0.485721835532	0.117,0.135,0.101	0.172,0.131,0.12	-0.023
3016	gene:Solyc10g080390.1	NA	10	-	61661436	61661609	61661436	61661483	61661566	61661609	3016	2,24,5	37,93,88	12,17,5	106,60,62	232	149	0.17080799413712683	0.486387009642	0.034,0.142,0.035	0.068,0.154,0.049	-0.02
3264	gene:Solyc12g056940.1	NA	12	-	63012906	63013095	63012906	63012926	63013008	63013095	3264	0,2,1	19,40,58	2,2,1	32,22,26	231	149	0.17146507591436003	0.487868732745	0.0,0.031,0.011	0.039,0.055,0.024	-0.025
1787	gene:Solyc08g029050.2	NA	8	-	38297635	38297840	38297635	38297692	38297783	38297840	1787	0,2,0	8,22,11	4,1,0	42,8,4	240	149	0.17188631425536843	0.48828851056	0.0,0.053,0.0	0.056,0.072,0.0	-0.025
2238	gene:Solyc05g054410.2	NA	5	-	64340010	64340255	64340010	64340099	64340204	64340255	2238	1,4,3	68,145,60	0,1,2	131,84,33	254	149	0.17180442256399836	0.48828851056	0.009,0.016,0.028	0.0,0.007,0.034	0.004
1488	gene:Solyc10g083800.1	NA	10	+	63558205	63558368	63558205	63558265	63558342	63558368	1488	1,8,0	4,0,1	9,2,4	2,0,3	226	149	0.17329926989395342	0.491910735864	0.142,1.0,0.0	0.748,1.0,0.468	-0.358
727	gene:Solyc01g095480.2	NA	1	-	86724539	86724751	86724539	86724625	86724712	86724751	727	1,7,6	85,213,145	12,6,1	281,163,123	236	149	0.17347833839521937	0.492027592523	0.007,0.02,0.025	0.026,0.023,0.005	-0.001
1177	gene:Solyc01g108660.2	NA	1	-	95891856	95892066	95891856	95891916	95892005	95892066	1177	3,8,2	108,180,86	0,2,2	180,142,79	238	149	0.17443166326447893	0.494338502405	0.017,0.027,0.014	0.0,0.009,0.016	0.011
563	gene:Solyc02g088220.2	NA	2	-	50379948	50380130	50379948	50380020	50380109	50380130	563	2,0,1	15,15,15	2,3,1	56,50,19	238	149	0.1758395192099626	0.497932860747	0.077,0.0,0.04	0.022,0.036,0.032	0.009
1540	gene:Solyc09g059620.2	NA	9	-	54929969	54930189	54929969	54930013	54930124	54930189	1540	6,14,2	90,187,160	15,5,10	281,160,128	260	149	0.1792289390053996	0.507128353982	0.037,0.041,0.007	0.03,0.018,0.043	-0.002
2304	gene:Solyc01g056850.2	NA	1	-	56988728	56988972	56988728	56988822	56988912	56988972	2304	3,2,2	66,66,46	7,5,4	137,98,35	239	149	0.18047554233925767	0.509846979467	0.028,0.019,0.026	0.031,0.031,0.067	-0.019
2388	gene:Solyc06g066610.2	NA	6	-	41854219	41854441	41854219	41854303	41854385	41854441	2388	1,8,1	65,218,75	11,8,2	253,184,125	231	149	0.18037992373244963	0.509846979467	0.01,0.023,0.009	0.027,0.027,0.01	-0.007
3102	gene:Solyc02g086790.2	NA	2	-	49401078	49401276	49401078	49401125	49401248	49401276	3102	2,0,2	109,215,115	11,4,2	216,159,126	272	149	0.18174871343058652	0.513037507532	0.01,0.0,0.009	0.027,0.014,0.009	-0.01
1412	gene:Solyc05g008810.2	NA	5	-	3046256	3046500	3046256	3046315	3046426	3046500	1412	6,19,7	0,0,0	13,14,6	4,0,0	260	149	0.18256819552456244	0.514943337258	1.0,1.0,1.0	0.651,1.0,1.0	0.116
1371	gene:Solyc03g118390.2	NA	3	-	67280470	67280639	67280470	67280511	67280581	67280639	1371	8,11,8	0,2,7	23,11,7	6,4,1	219	149	0.18311078428588645	0.516065780673	1.0,0.789,0.437	0.723,0.652,0.826	0.008
2089	gene:Solyc05g013660.2	NA	5	-	6960002	6960198	6960002	6960056	6960139	6960198	2089	1,6,4	61,126,82	4,0,3	112,64,57	232	149	0.183479888307948	0.516290411264	0.01,0.03,0.03	0.022,0.0,0.033	0.005
3785	gene:Solyc01g099930.2	NA	1	-	90042485	90042704	90042485	90042545	90042642	90042704	3785	13,14,13	5,22,2	34,40,10	23,14,2	246	149	0.18342699285330064	0.516290411264	0.612,0.278,0.797	0.472,0.634,0.752	-0.057
3014	gene:Solyc10g012080.2	NA	10	-	4411329	4411529	4411329	4411411	4411499	4411529	3014	1,4,1	41,38,41	1,0,2	48,17,19	237	149	0.18388332025695595	0.517017877602	0.015,0.062,0.015	0.013,0.0,0.062	0.006
2900	gene:Solyc06g073870.2	NA	6	-	45613852	45614029	45613852	45613895	45613995	45614029	2900	2,17,6	251,525,293	20,17,4	552,445,278	249	149	0.18402893963686934	0.517019887106	0.005,0.019,0.012	0.021,0.022,0.009	-0.005
1066	gene:Solyc09g057870.2	NA	9	-	51564772	51565231	51564772	51564844	51565023	51565231	1066	10,15,12	11,16,10	23,10,9	20,13,17	328	149	0.18452322958965084	0.518000694867	0.292,0.299,0.353	0.343,0.259,0.194	0.049
2958	gene:Solyc03g082390.2	NA	3	+	52338783	52339028	52338783	52338891	52338983	52339028	2958	12,19,8	150,226,200	19,7,10	311,125,132	241	149	0.18524634006838958	0.519221665261	0.047,0.049,0.024	0.036,0.033,0.045	0.002
611	gene:Solyc05g006910.2	NA	5	-	1503385	1503610	1503385	1503496	1503572	1503610	611	0,1,0	16,33,19	2,5,0	46,63,19	225	149	0.18524920960672997	0.519221665261	0.0,0.02,0.0	0.028,0.05,0.0	-0.019
168	gene:Solyc10g074990.1	NA	10	-	58694659	58694906	58694659	58694755	58694832	58694906	168	0,5,4	36,100,55	6,6,2	81,67,39	226	149	0.18571519984490037	0.519799514542	0.0,0.032,0.046	0.047,0.056,0.033	-0.019
2976	gene:Solyc05g006170.2	NA	5	-	851669	851911	851669	851759	851836	851911	2976	8,21,16	0,9,4	28,16,11	6,3,0	226	149	0.18574674356513954	0.519799514542	1.0,0.606,0.725	0.755,0.779,1.0	-0.068
70	gene:Solyc05g026380.1	NA	5	-	41082951	41083191	41082951	41082993	41083112	41083191	70	1,8,1	28,44,44	6,0,5	76,44,41	268	149	0.18845546840239544	0.526966388135	0.019,0.092,0.012	0.042,0.0,0.063	0.006
1424	gene:Solyc04g072810.2	NA	4	-	59780624	59782755	59780624	59780749	59782661	59782755	1424	22,72,36	17,45,36	123,101,40	66,69,27	2061	149	0.18996772380702162	0.530548512946	0.086,0.104,0.067	0.119,0.096,0.097	-0.018
996	gene:Solyc04g079060.2	NA	4	-	63648534	63648778	63648534	63648637	63648719	63648778	996	0,0,0	0,10,0	5,2,0	31,19,9	231	149	0.19003391242869344	0.530548512946	NA,0.0,NA	0.094,0.064,0.0	-0.053
3218	gene:Solyc01g097650.2	NA	1	+	88425710	88425950	88425710	88425730	88425860	88425950	3218	1,1,3	9,21,8	3,7,2	21,36,4	279	149	0.1903266339744393	0.530950297123	0.056,0.025,0.167	0.071,0.094,0.211	-0.043
1260	gene:Solyc07g019530.2	NA	7	+	11873907	11874125	11873907	11873980	11874060	11874125	1260	3,8,3	90,230,126	2,3,0	278,228,122	229	149	0.19075010401480033	0.531345620323	0.021,0.022,0.015	0.005,0.008,0.0	0.015
860	gene:Solyc01g009970.2	NA	1	-	4574806	4575030	4574806	4574860	4574943	4575030	860	2,3,1	28,50,34	1,2,0	45,48,38	232	149	0.19076618263272638	0.531345620323	0.044,0.037,0.019	0.014,0.026,0.0	0.02
1544	gene:Solyc09g076000.2	NA	9	+	67685785	67686023	67685785	67685823	67685974	67686023	1544	0,6,0	16,31,13	6,1,2	38,47,25	300	149	0.1911002244182045	0.531708561531	0.0,0.088,0.0	0.073,0.01,0.038	-0.011
3220	gene:Solyc08g068310.2	NA	8	+	57406821	57407063	57406821	57406869	57406981	57407063	3220	17,31,26	3,6,2	56,45,20	6,12,8	261	149	0.19119453039357864	0.531708561531	0.764,0.747,0.881	0.842,0.682,0.588	0.093
203	gene:Solyc08g076890.2	NA	8	+	60822304	60822499	60822304	60822364	60822484	60822499	203	2167,5826,3062	0,73,0	4321,885,2389	0,0,0	269	149	0.19285423229410625	0.535489416985	1.0,0.978,1.0	1.0,1.0,1.0	-0.007
2564	gene:Solyc04g005520.2	NA	4	-	345679	345917	345679	345783	345866	345917	2564	1,4,1	65,158,74	4,3,5	183,139,66	232	149	0.19270969057123158	0.535489416985	0.01,0.016,0.009	0.014,0.014,0.046	-0.013
1746	gene:Solyc12g088370.1	NA	12	+	63784196	63784402	63784196	63784270	63784351	63784402	1746	4,10,8	58,163,76	12,4,2	55,61,27	230	149	0.1934169755267391	0.536634345785	0.043,0.038,0.064	0.124,0.041,0.046	-0.022
1275	gene:Solyc08g075890.2	NA	8	+	59982080	59982328	59982080	59982149	59982239	59982328	1275	17,20,29	514,787,537	21,12,13	845,384,413	239	149	0.19450674346870458	0.5392385864	0.02,0.016,0.033	0.015,0.019,0.019	0.005
1170	gene:Solyc12g038400.1	NA	12	-	48111327	48111574	48111327	48111426	48111503	48111574	1170	12,17,5	432,587,455	6,17,3	897,365,288	226	149	0.19507850253239478	0.540403802046	0.018,0.019,0.007	0.004,0.03,0.007	0.001
3601	gene:Solyc08g081920.2	NA	8	+	64832331	64832542	64832331	64832381	64832483	64832542	3601	1,4,1	73,165,73	3,6,0	182,134,81	251	149	0.19626170976954616	0.543259721069	0.008,0.014,0.008	0.01,0.026,0.0	-0.002
3644	gene:Solyc12g009090.1	NA	12	+	2414293	2414505	2414293	2414307	2414403	2414505	3644	1,2,1	19,50,18	3,1,5	81,81,37	245	149	0.19771061181926042	0.546846095326	0.031,0.024,0.033	0.022,0.007,0.076	-0.006
331	gene:Solyc07g066550.2	NA	7	-	67942162	67942392	67942162	67942234	67942302	67942392	331	0,0,0	18,39,15	7,0,0	88,24,10	217	149	0.19857336171233386	0.548806936165	0.0,0.0,0.0	0.052,0.0,0.0	-0.017
1642	gene:Solyc12g008650.1	NA	12	-	2025414	2025651	2025414	2025496	2025582	2025651	1642	0,4,0	68,236,116	2,9,3	276,209,115	235	149	0.20063623524257324	0.554079014973	0.0,0.011,0.0	0.005,0.027,0.016	-0.012
639	gene:Solyc11g072190.1	NA	11	-	55420630	55420879	55420630	55420710	55420793	55420879	639	1,11,9	0,15,5	17,9,6	5,8,5	232	149	0.20103460783782026	0.554749791775	1.0,0.32,0.536	0.686,0.419,0.435	0.105
3278	gene:Solyc04g072880.2	NA	4	+	59833947	59834186	59833947	59834034	59834119	59834186	3278	10,27,23	0,0,2	48,40,13	4,0,0	234	149	0.20231486904717175	0.557851199969	1.0,1.0,0.88	0.884,1.0,1.0	-0.001
2805	gene:Solyc07g040980.2	NA	7	+	51443069	51443290	51443069	51443156	51443239	51443290	2805	1,4,4	30,53,50	9,3,7	90,58,42	232	149	0.2031993458518685	0.559857348262	0.021,0.046,0.049	0.06,0.032,0.097	-0.024
2801	gene:Solyc09g074660.2	NA	9	+	66475017	66475191	66475017	66475029	66475112	66475191	2801	6,0,0	14,40,26	5,0,2	65,43,31	232	149	0.20341860513859125	0.560028999332	0.216,0.0,0.0	0.047,0.0,0.04	0.043
1872	gene:Solyc02g082650.2	NA	2	+	46299874	46300068	46299874	46299933	46300051	46300068	1872	0,15,4	1,18,5	19,29,4	8,16,17	267	149	0.2050595690912446	0.563685474537	0.0,0.317,0.309	0.57,0.503,0.116	-0.188
2111	gene:Solyc08g081010.2	NA	8	-	64141926	64142161	64141926	64141996	64142077	64142161	2111	14,46,26	423,831,474	21,10,13	558,325,250	230	149	0.2050627090663963	0.563685474537	0.021,0.035,0.034	0.024,0.02,0.033	0.004
3584	gene:Solyc11g011960.1	NA	11	-	4915300	4915509	4915300	4915358	4915447	4915509	3584	41,49,24	825,1690,990	40,22,14	999,711,375	238	149	0.20587505684006144	0.565482835108	0.03,0.018,0.015	0.024,0.019,0.023	-0.001
1012	gene:Solyc01g088020.2	NA	1	+	82874294	82874521	82874294	82874392	82874463	82874521	1012	9,15,22	262,394,321	16,12,7	579,224,209	220	149	0.20779726805841603	0.570035779505	0.023,0.025,0.044	0.018,0.035,0.022	0.006
830	gene:Solyc01g005830.2	NA	1	+	565442	565714	565442	565561	565645	565714	830	15,57,10	3,4,0	55,48,26	5,7,1	233	149	0.20785217184314872	0.570035779505	0.762,0.901,1.0	0.876,0.814,0.943	0.01
3442	gene:Solyc03g117780.2	NA	3	-	66808785	66808954	66808785	66808830	66808901	66808954	3442	39,72,56	197,402,288	120,53,29	611,369,223	220	149	0.2085174835182094	0.571421183712	0.118,0.108,0.116	0.117,0.089,0.081	0.018
1249	gene:Solyc01g103370.2	NA	1	+	91990358	91990517	91990358	91990386	91990477	91990517	1249	52,143,70	6,0,0	170,124,50	0,0,3	240	149	0.20868924163795233	0.57145296559	0.843,1.0,1.0	1.0,1.0,0.912	-0.023
2835	gene:Solyc01g006630.2	NA	1	-	1224760	1224969	1224760	1224846	1224918	1224969	2835	2,16,8	56,112,69	11,8,4	123,112,29	221	149	0.21043470940860717	0.575790677278	0.024,0.088,0.073	0.057,0.046,0.085	-0.001
2749	gene:Solyc04g074530.2	NA	4	+	60522002	60522232	60522002	60522078	60522187	60522232	2749	0,1,3	7,50,15	1,6,1	39,47,9	258	149	0.21332815482157053	0.58281382573	0.0,0.011,0.104	0.015,0.069,0.06	-0.01
769	gene:Solyc08g081410.2	NA	8	+	64479118	64479348	64479118	64479192	64479275	64479348	769	3,2,2	54,161,92	9,7,0	211,153,115	232	149	0.21317968020349104	0.58281382573	0.034,0.008,0.014	0.027,0.029,0.0	0.0
3413	gene:Solyc05g014560.2	NA	5	-	8404161	8404383	8404161	8404194	8404274	8404383	3413	0,0,0	5,16,9	5,0,0	18,19,8	229	149	0.21371092190626664	0.583412830422	0.0,0.0,0.0	0.153,0.0,0.0	-0.051
59	gene:Solyc06g060420.2	NA	6	-	38433415	38433627	38433415	38433479	38433584	38433627	59	10,17,7	4,16,22	14,8,7	14,2,6	254	149	0.21503484830571112	0.586578240638	0.595,0.384,0.157	0.37,0.701,0.406	-0.114
1805	gene:Solyc01g068070.2	NA	1	+	77107539	77107731	77107539	77107564	77107655	77107731	1805	10,23,9	0,4,0	50,15,7	0,0,0	240	149	0.21834389650076338	0.595149749973	1.0,0.781,1.0	1.0,1.0,1.0	-0.073
2586	gene:Solyc01g073740.2	NA	1	+	81109999	81110242	81109999	81110065	81110175	81110242	2586	22,29,18	256,550,317	39,37,16	787,554,246	259	149	0.21863732025109014	0.595494624928	0.047,0.029,0.032	0.028,0.037,0.036	0.002
966	gene:Solyc04g005330.2	NA	4	-	245077	245307	245077	245173	245251	245307	966	7,17,14	191,291,178	31,22,12	443,232,246	227	149	0.21940863080432194	0.597139584065	0.023,0.037,0.049	0.044,0.059,0.031	-0.008
683	gene:Solyc11g012400.1	NA	11	+	5235828	5236064	5235828	5235925	5236004	5236064	683	10,23,15	0,3,0	21,18,9	1,2,0	228	149	0.2196213857532062	0.597263036865	1.0,0.834,1.0	0.932,0.855,1.0	0.016
2618	gene:Solyc10g084760.1	NA	10	-	64174179	64174395	64174179	64174246	64174317	64174395	2618	6,11,6	6,3,0	28,17,6	5,5,5	220	149	0.21983763957402705	0.597395809596	0.404,0.713,1.0	0.791,0.697,0.448	0.06
3028	gene:Solyc04g005720.2	NA	4	-	466504	466713	466504	466598	466679	466713	3028	0,15,4	53,148,67	10,9,6	109,100,40	230	149	0.22051364442780524	0.598321432181	0.0,0.062,0.037	0.056,0.055,0.089	-0.034
568	gene:Solyc12g095770.1	NA	12	+	64902936	64903142	64902936	64902991	64903076	64903142	568	2,10,3	199,365,191	12,5,4	380,200,197	234	149	0.2203551575535877	0.598321432181	0.006,0.017,0.01	0.02,0.016,0.013	-0.005
164	gene:Solyc02g072300.2	NA	2	+	41588681	41588902	41588681	41588766	41588845	41588902	164	12,23,17	114,293,169	36,23,14	302,204,129	228	149	0.2210890158950047	0.599426754341	0.064,0.049,0.062	0.072,0.069,0.066	-0.011
2442	gene:Solyc06g071290.2	NA	6	-	43858997	43859224	43858997	43859067	43859171	43859224	2442	0,0,0	0,7,0	0,1,0	6,7,5	253	149	0.22232362832607	0.602316405366	NA,0.0,NA	0.0,0.078,0.0	-0.026
3331	gene:Solyc05g007990.2	NA	5	-	2423798	2424001	2423798	2423867	2423936	2424001	3331	1,2,1	5,22,11	1,0,4	15,8,14	218	149	0.22414790487332353	0.606797970097	0.12,0.059,0.059	0.044,0.0,0.163	0.01
1838	gene:Solyc10g044740.1	NA	10	+	27670044	27670237	27670044	27670048	27670140	27670237	1838	1,10,6	5,25,7	11,5,3	28,19,11	241	149	0.2245559094574371	0.607094923101	0.11,0.198,0.346	0.195,0.14,0.144	0.058
982	gene:Solyc03g097280.2	NA	3	+	59593951	59594134	59593951	59593955	59594041	59594134	982	1,11,0	9,77,14	10,5,1	142,72,39	235	149	0.2245978975596104	0.607094923101	0.066,0.083,0.0	0.043,0.042,0.016	0.016
2593	gene:Solyc11g072690.1	NA	11	+	55895953	55896186	55895953	55895995	55896130	55896186	2593	11,26,10	0,0,0	22,24,7	0,0,4	284	149	0.22689028514869944	0.612827053301	1.0,1.0,1.0	1.0,1.0,0.479	0.174
1109	gene:Solyc12g019750.1	NA	12	-	11308716	11308957	11308716	11308809	11308892	11308957	1109	20,57,25	0,2,6	135,57,15	2,6,0	232	149	0.22884072353048	0.61762761086	1.0,0.948,0.728	0.977,0.859,1.0	-0.053
1941	gene:Solyc09g009030.2	NA	9	-	2380376	2380541	2380376	2380396	2380505	2380541	1941	20,33,12	0,3,0	42,41,12	1,2,0	258	149	0.23006265493768724	0.620456200165	1.0,0.864,1.0	0.96,0.922,1.0	-0.006
1874	gene:Solyc08g066720.1	NA	8	+	55543084	55543322	55543084	55543159	55543240	55543322	1874	3,1,3	35,58,37	0,0,0	1,3,2	230	149	0.2303304860488262	0.620709346089	0.053,0.011,0.05	0.0,0.0,0.0	0.038
1305	gene:Solyc09g074230.2	NA	9	-	66006342	66006568	66006342	66006380	66006478	66006568	1305	25,62,42	232,466,326	57,49,21	389,295,168	247	149	0.23147548118831185	0.623324163683	0.061,0.074,0.072	0.081,0.091,0.07	-0.012
2140	gene:Solyc02g083450.2	NA	2	+	46852634	46852867	46852634	46852716	46852809	46852867	2140	2,1,0	16,38,15	3,0,0	63,32,23	242	149	0.2336682072673887	0.628754271139	0.071,0.016,0.0	0.028,0.0,0.0	0.02
350	gene:Solyc06g007130.2	NA	6	-	1182707	1182944	1182707	1182785	1182863	1182944	350	10,9,5	0,0,0	8,17,13	0,0,4	227	149	0.23442561810297483	0.630316959602	1.0,1.0,1.0	1.0,1.0,0.681	0.106
1094	gene:Solyc05g010050.2	NA	5	-	4248586	4248811	4248586	4248667	4248766	4248811	1094	0,1,1	17,38,22	2,0,4	45,27,16	248	149	0.23467138588394365	0.630502639182	0.0,0.016,0.027	0.026,0.0,0.131	-0.038
1399	gene:Solyc11g045100.1	NA	11	-	31778790	31778975	31778790	31778841	31778916	31778975	1399	4,3,0	16,47,21	3,1,3	83,57,33	224	149	0.23509522159391255	0.630796501446	0.143,0.041,0.0	0.023,0.012,0.057	0.031
1463	gene:Solyc06g083630.2	NA	6	-	48978913	48979128	48978913	48978963	48979069	48979128	1463	12,66,32	0,0,0	56,66,26	2,3,0	255	149	0.23513434611084483	0.630796501446	1.0,1.0,1.0	0.942,0.928,1.0	0.043
2722	gene:Solyc03g114290.2	NA	3	+	64306774	64306981	64306774	64306827	64306914	64306981	2722	8,25,18	0,4,0	24,18,8	0,0,0	236	149	0.2359367550174683	0.632473585201	1.0,0.798,1.0	1.0,1.0,1.0	-0.067
1823	gene:Solyc01g090170.2	NA	1	+	83807477	83807704	83807477	83807525	83807665	83807704	1823	17,37,22	0,0,0	47,36,13	2,1,0	289	149	0.2369134955936495	0.634615129338	1.0,1.0,1.0	0.924,0.949,1.0	0.042
546	gene:Solyc07g063260.2	NA	7	-	65778071	65778313	65778071	65778129	65778222	65778313	546	1,1,0	2,1,0	2,1,1	2,0,0	242	149	0.23783288633831234	0.63659995383	0.235,0.381,NA	0.381,1.0,1.0	-0.486
3538	gene:Solyc08g078370.2	NA	8	-	62195920	62196137	62195920	62196018	62196122	62196137	3538	1,8,0	23,68,25	6,0,0	68,38,9	253	149	0.23971751874972963	0.641163498425	0.025,0.065,0.0	0.049,0.0,0.0	0.014
3515	gene:Solyc02g080060.1	NA	2	-	44379088	44379420	44379088	44379232	44379310	44379420	3515	3,27,12	0,0,0	35,38,13	2,0,2	227	149	0.24078461126621184	0.643535200747	1.0,1.0,1.0	0.92,1.0,0.81	0.09
853	gene:Solyc04g078150.2	NA	4	-	62967442	62967674	62967442	62967475	62967570	62967674	853	16,13,3	0,4,0	15,15,3	5,0,0	244	149	0.24133936446317322	0.644535069165	1.0,0.665,1.0	0.647,1.0,1.0	0.006
1429	gene:Solyc05g018810.2	NA	5	+	23877786	23878002	23877786	23877872	23877984	23878002	1429	13,32,14	486,780,615	32,27,33	1251,583,626	261	149	0.24168443071556162	0.644973858484	0.015,0.023,0.013	0.014,0.026,0.029	-0.006
1944	gene:Solyc09g009030.2	NA	9	-	2378626	2378826	2378626	2378689	2378781	2378826	1944	21,68,28	976,2484,875	95,80,31	3183,2031,1246	241	149	0.24228096503438018	0.645990463698	0.013,0.017,0.019	0.018,0.024,0.015	-0.003
1949	gene:Solyc12g043020.1	NA	12	-	39248653	39248862	39248653	39248707	39248792	39248862	1949	9,20,14	298,502,271	23,22,9	725,572,215	234	149	0.242593921320524	0.645990463698	0.019,0.025,0.032	0.02,0.024,0.026	0.002
1962	gene:Solyc05g023770.2	NA	5	-	29323765	29323986	29323765	29323831	29323940	29323986	1962	1,12,2	0,2,0	16,15,12	0,0,0	258	149	0.24260852616448114	0.645990463698	1.0,0.776,1.0	1.0,1.0,1.0	-0.075
1680	gene:Solyc06g043150.2	NA	6	+	29687273	29687499	29687273	29687362	29687436	29687499	1680	1,15,3	57,75,57	4,7,6	93,61,56	223	149	0.24425044396380796	0.649877393037	0.012,0.118,0.034	0.028,0.071,0.067	-0.001
2440	gene:Solyc04g016070.2	NA	4	-	6741966	6742193	6741966	6742012	6742151	6742193	2440	3,3,0	61,127,101	8,4,6	249,155,134	288	149	0.24576246513470557	0.653413171088	0.025,0.012,0.0	0.016,0.013,0.023	-0.005
2124	gene:Solyc08g067430.2	NA	8	+	56478268	56478513	56478268	56478349	56478450	56478513	2124	1,22,11	0,0,0	30,25,7	0,4,0	250	149	0.24656730992448028	0.654577501347	1.0,1.0,1.0	1.0,0.788,1.0	0.071
478	gene:Solyc03g096080.2	NA	3	+	57933713	57933888	57933713	57933732	57933835	57933888	478	6,20,4	0,0,0	33,33,15	2,2,0	252	149	0.2464713105472967	0.654577501347	1.0,1.0,1.0	0.907,0.907,1.0	0.062
3402	gene:Solyc03g019950.2	NA	3	+	61269737	61269972	61269737	61269827	61269905	61269972	3402	1,12,4	58,137,97	7,10,8	133,119,67	227	149	0.24824825581784515	0.658550019894	0.011,0.054,0.026	0.033,0.052,0.073	-0.022
2105	gene:Solyc06g071050.2	NA	6	-	43654414	43654644	43654414	43654511	43654602	43654644	2105	4,23,11	195,489,310	14,6,10	462,355,153	240	149	0.24873430716427047	0.659349188679	0.013,0.028,0.022	0.018,0.01,0.039	-0.001
303	gene:Solyc04g054470.2	NA	4	+	52563497	52563740	52563497	52563590	52563667	52563740	303	1,4,6	43,133,47	14,6,4	178,124,52	226	149	0.24946957943481893	0.660807319542	0.015,0.019,0.078	0.049,0.031,0.048	-0.005
594	gene:Solyc07g062610.2	NA	7	+	65304705	65304941	65304705	65304726	65304816	65304941	594	4,5,1	26,86,42	5,2,2	129,82,36	239	149	0.2498028338581806	0.661199192289	0.088,0.035,0.015	0.024,0.015,0.033	0.022
3576	gene:Solyc12g008790.1	NA	12	+	2139114	2139363	2139114	2139219	2139358	2139363	3576	0,1,0	0,4,0	3,5,0	4,7,4	288	149	0.25025539914672024	0.661906052006	NA,0.115,NA	0.28,0.27,0.0	-0.068
2226	gene:Solyc08g081580.2	NA	8	+	64593742	64593954	64593742	64593770	64593870	64593954	2226	25,91,37	4,9,6	144,129,37	4,13,8	249	149	0.251162038222408	0.663811964724	0.789,0.858,0.787	0.956,0.856,0.735	-0.038
1876	gene:Solyc03g112450.2	NA	3	-	62852921	62853168	62852921	62853054	62853145	62853168	1876	3,4,0	1,5,5	7,5,6	6,13,3	240	149	0.25203456346911535	0.665132634954	0.651,0.332,0.0	0.42,0.193,0.554	-0.061
2685	gene:Solyc08g029110.2	NA	8	+	38217203	38217433	38217203	38217282	38217364	38217433	2685	0,3,0	68,185,81	3,12,0	269,183,70	231	149	0.2519828263452041	0.665132634954	0.0,0.01,0.0	0.007,0.041,0.0	-0.013
324	gene:Solyc06g050720.2	NA	6	+	33492087	33492260	33492087	33492119	33492191	33492260	324	14,25,15	98,209,163	36,20,29	346,249,135	221	149	0.25361561668572086	0.668810436315	0.088,0.075,0.058	0.066,0.051,0.127	-0.008
3802	gene:Solyc01g100610.2	NA	1	-	90593482	90593719	90593482	90593557	90593651	90593719	3802	1,2,1	22,35,16	2,1,0	44,34,27	243	149	0.253809181814794	0.668826558874	0.027,0.034,0.037	0.027,0.018,0.0	0.018
1900	gene:Solyc12g014350.1	NA	12	-	5163929	5164134	5163929	5164001	5164093	5164134	1900	1,3,0	12,33,21	2,2,0	61,41,17	241	149	0.2550369392193783	0.67156590342	0.049,0.053,0.0	0.02,0.029,0.0	0.018
1452	gene:Solyc04g005510.2	NA	4	+	343916	344142	343916	343973	344063	344142	1452	19,35,26	309,584,401	38,18,29	723,426,305	239	149	0.25580095592762797	0.673080981379	0.037,0.036,0.039	0.032,0.026,0.056	-0.001
1922	gene:Solyc02g091580.2	NA	2	-	52835695	52835910	52835695	52835767	52835851	52835910	1922	3,3,3	78,177,85	3,4,3	199,164,127	233	149	0.2561068720415878	0.673389328994	0.024,0.011,0.022	0.01,0.015,0.015	0.006
1226	gene:Solyc04g079070.2	NA	4	-	63653870	63654100	63653870	63653914	63654001	63654100	1226	17,49,22	0,0,0	40,27,20	0,0,3	236	149	0.25706537895370624	0.675092214974	1.0,1.0,1.0	1.0,1.0,0.808	0.064
485	gene:Solyc07g064810.2	NA	7	-	66797323	66797552	66797323	66797406	66797494	66797552	485	1,1,2	17,41,24	1,4,0	57,46,18	237	149	0.2571329372616967	0.675092214974	0.036,0.015,0.05	0.011,0.052,0.0	0.013
891	gene:Solyc01g109930.2	NA	1	+	96763307	96763525	96763307	96763402	96763483	96763525	891	2,3,0	76,132,66	6,3,1	123,97,65	230	149	0.258559101023151	0.678337406214	0.017,0.015,0.0	0.031,0.02,0.01	-0.01
1102	gene:Solyc08g074610.1	NA	8	-	58705105	58705299	58705105	58705183	58705250	58705299	1102	0,0,0	25,21,16	2,3,0	24,21,12	216	149	0.2599107370145908	0.680988124262	0.0,0.0,0.0	0.054,0.09,0.0	-0.048
1573	gene:Solyc01g098520.2	NA	1	-	89018195	89018374	89018195	89018260	89018329	89018374	1573	6,2,2	1,2,3	8,3,7	10,7,1	218	149	0.25995118420537955	0.680988124262	0.804,0.406,0.313	0.353,0.227,0.827	0.039
1140	gene:Solyc11g007690.1	NA	11	+	1927941	1928146	1927941	1927968	1928056	1928146	1140	3,9,3	121,282,196	19,10,3	416,340,206	237	149	0.2622933850076605	0.686619807562	0.015,0.02,0.01	0.028,0.018,0.009	-0.003
2133	gene:Solyc10g006930.2	NA	10	-	1367131	1367374	1367131	1367197	1367299	1367374	2133	8,12,5	117,194,117	24,5,8	239,135,92	251	149	0.263335454820667	0.68783375022	0.039,0.035,0.025	0.056,0.022,0.049	-0.009
3411	gene:Solyc03g121410.2	NA	3	-	69513037	69513231	69513037	69513105	69513197	69513231	3411	4,0,2	10,8,2	2,0,3	8,8,5	241	149	0.263306449802524	0.68783375022	0.198,0.0,0.382	0.134,0.0,0.271	0.058
3436	gene:Solyc01g080680.2	NA	1	+	79926784	79926991	79926784	79926825	79926931	79926991	3436	5,10,9	46,127,70	12,16,1	142,97,48	255	149	0.2632968920752109	0.68783375022	0.06,0.044,0.07	0.047,0.088,0.012	0.009
3059	gene:Solyc12g010860.1	TFT8	12	-	3781556	3781700	3781556	3781559	3781649	3781700	3059	14,11,16	286,479,334	28,16,8	558,261,345	239	149	0.2653408936835914	0.692564966103	0.03,0.014,0.029	0.03,0.037,0.014	-0.003
907	gene:Solyc06g031690.2	NA	6	+	20643115	20643336	20643115	20643162	20643257	20643336	907	1,7,4	146,265,183	11,7,2	318,213,196	244	149	0.2659200173261712	0.693569167997	0.004,0.016,0.013	0.021,0.02,0.006	-0.005
2820	gene:Solyc10g083380.1	NA	10	+	63210069	63210294	63210069	63210149	63210228	63210294	2820	0,1,2	0,13,2	2,0,0	5,10,1	228	149	0.26638550123568777	0.693768955043	NA,0.048,0.395	0.207,0.0,0.0	0.153
2885	gene:Solyc12g056520.1	NA	12	-	62465212	62465429	62465212	62465267	62465351	62465429	2885	3,0,4	3,13,5	5,0,3	10,12,3	233	149	0.2663352801337565	0.693768955043	0.39,0.0,0.338	0.242,0.0,0.39	0.032
3645	gene:Solyc12g016210.1	NA	12	-	6354735	6354967	6354735	6354790	6354864	6354967	3645	10,21,7	9,27,18	33,22,16	39,21,17	223	149	0.26703264524516857	0.694947103016	0.426,0.342,0.206	0.361,0.412,0.386	-0.062
1062	gene:Solyc11g006940.1	NA	11	+	1450882	1451129	1450882	1450951	1451075	1451129	1062	1,2,0	9,6,14	0,0,0	20,9,6	273	149	0.2677192113070324	0.696226053895	0.057,0.154,0.0	0.0,0.0,0.0	0.07
2935	gene:Solyc04g076830.2	NA	4	-	61703808	61704055	61703808	61703883	61703967	61704055	2935	32,51,23	0,0,0	42,33,15	3,0,0	233	149	0.2695126788219128	0.700379634404	1.0,1.0,1.0	0.9,1.0,1.0	0.033
3378	gene:Solyc12g099260.1	NA	12	-	66459287	66459476	66459287	66459358	66459461	66459476	3378	99,114,94	555,784,627	157,62,56	887,426,445	252	149	0.2697566942603656	0.700503555401	0.095,0.079,0.081	0.095,0.079,0.069	0.004
2650	gene:Solyc03g111570.2	NA	3	+	62206322	62206533	62206322	62206365	62206444	62206533	2650	0,3,0	27,103,44	2,5,0	136,132,53	228	149	0.27044872158686495	0.70178984627	0.0,0.019,0.0	0.01,0.024,0.0	-0.005
829	gene:Solyc08g081430.2	NA	8	+	64503039	64503230	64503039	64503094	64503181	64503230	829	0,3,2	28,67,23	5,3,4	90,94,31	236	149	0.2706776321848977	0.701873395084	0.0,0.027,0.052	0.034,0.02,0.075	-0.017
1050	gene:Solyc06g071550.2	NA	6	+	44052427	44052648	44052427	44052437	44052529	44052648	1050	16,18,14	0,0,4	32,16,16	0,0,0	241	149	0.27115205721591884	0.702592984856	1.0,1.0,0.684	1.0,1.0,1.0	-0.105
2631	gene:Solyc04g056650.2	NA	4	-	54636753	54636989	54636753	54636801	54636911	54636989	2631	3,5,4	11,29,13	6,6,0	29,27,6	259	149	0.2716161405902072	0.703284752994	0.136,0.09,0.15	0.106,0.113,0.0	0.052
2635	gene:Solyc06g084590.2	NA	6	+	49667198	49667376	49667198	49667219	49667313	49667376	2635	0,3,4	21,69,28	6,11,0	108,94,35	243	149	0.2718425757484898	0.703360631088	0.0,0.026,0.081	0.033,0.067,0.0	0.002
1299	gene:Solyc09g074230.2	NA	9	-	66004267	66004472	66004267	66004327	66004412	66004472	1299	9,37,21	327,647,404	20,18,4	485,365,232	234	149	0.27321259006974985	0.706393131427	0.017,0.035,0.032	0.026,0.03,0.011	0.006
2248	gene:Solyc07g045170.2	NA	7	+	58273240	58273486	58273240	58273305	58273413	58273486	2248	1,2,4	15,35,35	4,4,0	53,27,30	257	149	0.2734402718712418	0.706469869686	0.037,0.032,0.062	0.042,0.079,0.0	0.003
2126	gene:Solyc08g067430.2	NA	8	+	56478141	56478349	56478141	56478184	56478268	56478349	2126	0,5,1	1,10,0	3,4,1	3,5,2	233	149	0.2746026535484699	0.708959672837	0.0,0.242,1.0	0.39,0.338,0.242	0.091
1632	gene:Solyc11g020760.1	NA	11	+	11968643	11968793	11968643	11968695	11968786	11968793	1632	0,0,0	3,2,5	0,4,0	7,6,3	240	149	0.2752244355259691	0.709099147745	0.0,0.0,0.0	0.0,0.293,0.0	-0.098
2390	gene:Solyc06g066610.2	NA	6	-	41854050	41854298	41854050	41854116	41854219	41854298	2390	4,6,4	55,184,70	6,5,2	189,179,87	252	149	0.2754516308225004	0.709099147745	0.041,0.019,0.033	0.018,0.016,0.013	0.015
2851	gene:Solyc08g067610.2	NA	8	+	56618184	56618393	56618184	56618249	56618322	56618393	2851	0,13,4	0,1,0	5,7,0	2,0,0	222	149	0.27521107943406486	0.709099147745	NA,0.897,1.0	0.627,1.0,NA	0.135
663	gene:Solyc01g074030.2	NA	1	+	81361020	81361244	81361020	81361052	81361119	81361244	663	0,5,0	0,0,0	1,3,0	0,1,0	216	149	0.2752723296087916	0.709099147745	NA,1.0,NA	1.0,0.674,NA	0.163
1292	gene:Solyc01g098830.2	NA	1	+	89234365	89234598	89234365	89234384	89234469	89234598	1292	10,28,10	4,0,0	37,18,4	0,0,0	234	149	0.2767341397593125	0.711887102135	0.614,1.0,1.0	1.0,1.0,1.0	-0.129
76	gene:Solyc04g045630.2	NA	4	-	34501195	34501314	34501195	34501226	34501302	34501314	76	0,5,0	0,8,0	3,4,2	12,15,2	225	149	0.27848201562853686	0.71586731395	NA,0.293,NA	0.142,0.15,0.398	0.063
527	gene:Solyc05g009070.2	NA	5	+	3218919	3219159	3218919	3218980	3219051	3219159	527	15,2,5	20,37,23	14,8,4	58,37,29	220	149	0.2797730523037393	0.718668286983	0.337,0.035,0.128	0.141,0.128,0.085	0.049
1806	gene:Solyc02g084880.2	NA	2	+	47948228	47948423	47948228	47948278	47948363	47948423	1806	0,4,5	48,77,61	3,8,1	62,50,39	234	149	0.28495366308101144	0.729778172667	0.0,0.032,0.05	0.03,0.092,0.016	-0.019
1931	gene:Solyc03g116370.2	NA	3	-	65845249	65845471	65845249	65845336	65845423	65845471	1931	0,2,2	78,165,104	8,2,2	169,117,86	236	149	0.2846042373683173	0.729778172667	0.0,0.008,0.012	0.029,0.011,0.014	-0.011
2063	gene:Solyc01g080930.2	NA	1	-	80268497	80268713	80268497	80268533	80268611	80268713	2063	18,17,18	0,0,0	21,24,6	4,0,0	227	149	0.2850182658483671	0.729778172667	1.0,1.0,1.0	0.775,1.0,1.0	0.075
3013	gene:Solyc10g049360.1	NA	10	-	45246653	45246881	45246653	45246730	45246809	45246881	3013	0,0,6	25,68,32	2,0,1	87,55,13	228	149	0.2849921267147403	0.729778172667	0.0,0.0,0.109	0.015,0.0,0.048	0.015
3063	gene:Solyc12g095760.1	NA	12	-	64895362	64895605	64895362	64895430	64895521	64895605	3063	7,19,15	219,406,235	26,20,15	622,391,251	240	149	0.28512073225816714	0.729778172667	0.019,0.028,0.038	0.025,0.031,0.036	-0.002
1755	gene:Solyc06g071470.2	NA	6	+	43974485	43974680	43974485	43974559	43974652	43974680	1755	1,7,4	85,233,160	7,7,4	365,208,154	242	149	0.28626104738175295	0.732171625131	0.007,0.018,0.015	0.012,0.02,0.016	-0.003
3122	gene:Solyc09g018750.2	NA	9	-	16843417	16843620	16843417	16843480	16843567	16843620	3122	122,213,111	1629,2532,1753	275,109,125	3024,1402,1568	236	149	0.28735246403078407	0.734436670245	0.045,0.05,0.038	0.054,0.047,0.048	-0.005
2122	gene:Solyc08g067430.2	NA	8	+	56478273	56478513	56478273	56478356	56478450	56478513	2122	1,19,11	23,51,20	27,23,6	66,54,19	243	149	0.2888939001542925	0.737847842341	0.026,0.186,0.252	0.201,0.207,0.162	-0.035
461	gene:Solyc01g098500.2	NA	1	+	89008265	89008465	89008265	89008305	89008399	89008465	461	3,8,6	24,86,43	5,9,3	92,74,36	243	149	0.2903393434036231	0.741009139674	0.071,0.054,0.079	0.032,0.069,0.049	0.018
298	gene:Solyc08g043170.2	NA	8	+	22894202	22894433	22894202	22894225	22894336	22894433	298	2,14,11	160,391,307	7,4,13	482,279,230	260	149	0.29155228518039655	0.743572947479	0.007,0.02,0.02	0.008,0.008,0.031	0.0
1791	gene:Solyc11g067280.1	NA	11	-	53016540	53016784	53016540	53016598	53016742	53016784	1791	7,36,8	105,255,164	18,18,11	177,149,62	293	149	0.2927240489584144	0.746028147631	0.033,0.067,0.024	0.049,0.058,0.083	-0.022
2908	gene:Solyc03g119360.2	NA	3	-	67993378	67993624	67993378	67993466	67993549	67993624	2908	10,19,3	0,0,0	25,13,8	0,3,0	232	149	0.29342213083684915	0.747273492381	1.0,1.0,1.0	1.0,0.736,1.0	0.088
3300	gene:Solyc01g103740.2	NA	1	-	92272585	92272814	92272585	92272629	92272707	92272814	3300	4,7,2	78,193,99	7,6,5	267,264,79	227	149	0.2936345860691374	0.747281171965	0.033,0.023,0.013	0.017,0.015,0.04	-0.001
2340	gene:Solyc07g041730.2	NA	7	+	54076010	54076229	54076010	54076049	54076120	54076229	2340	2,3,4	75,135,125	10,0,0	102,51,58	220	149	0.2953064892934788	0.750786646112	0.018,0.015,0.021	0.062,0.0,0.0	-0.003
3370	gene:Solyc03g078230.2	NA	3	+	50216131	50216315	50216131	50216141	50216223	50216315	3370	1,0,4	15,20,20	0,0,0	34,15,9	231	149	0.29543286186710627	0.750786646112	0.041,0.0,0.114	0.0,0.0,0.0	0.052
2123	gene:Solyc08g067430.2	NA	8	+	56478273	56478513	56478273	56478356	56478476	56478513	2123	1,29,13	0,0,0	44,33,13	1,3,0	269	149	0.3010912970015699	0.764078056687	1.0,1.0,1.0	0.961,0.859,1.0	0.06
3581	gene:Solyc05g054960.2	NA	5	+	64746763	64747008	64746763	64746854	64746942	64747008	3581	3,6,8	119,268,134	13,13,2	391,313,172	237	149	0.3010741364245683	0.764078056687	0.016,0.014,0.036	0.02,0.025,0.007	0.005
3253	gene:Solyc02g083680.1	NA	2	-	46983987	46984230	46983987	46984018	46984128	46984230	3253	6,18,1	0,0,0	35,37,4	0,3,0	259	149	0.3019198541914202	0.765636133443	1.0,1.0,1.0	1.0,0.876,1.0	0.041
2385	gene:Solyc07g017530.2	NA	7	-	7471524	7471973	7471524	7471610	7471936	7471973	2385	32,93,39	0,0,0	102,68,42	0,0,3	475	149	0.30238131043438243	0.766261729851	1.0,1.0,1.0	1.0,1.0,0.815	0.062
374	gene:Solyc08g079760.2	NA	8	+	63251333	63251502	63251333	63251368	63251439	63251502	374	1,3,0	16,41,46	0,1,4	42,50,17	220	149	0.3044935830098642	0.77106678792	0.041,0.047,0.0	0.0,0.013,0.137	-0.021
3213	gene:Solyc01g102350.2	NA	1	-	91181805	91182023	91181805	91181879	91181969	91182023	3213	4,8,1	104,225,108	1,5,4	271,178,104	239	149	0.3047240716882303	0.771103182825	0.023,0.022,0.006	0.002,0.017,0.023	0.003
3548	gene:Solyc10g081580.1	NA	10	+	62620590	62620758	62620590	62620633	62620711	62620758	3548	9,11,1	247,454,239	13,18,3	543,459,252	227	149	0.3061794237467844	0.774236841905	0.023,0.016,0.003	0.015,0.025,0.008	-0.002
83	gene:Solyc02g083870.2	NA	2	+	47132738	47132941	47132738	47132813	47132900	47132941	83	33,62,35	0,0,0	38,44,22	3,0,0	236	149	0.30642183284070945	0.774301062022	1.0,1.0,1.0	0.889,1.0,1.0	0.037
2786	gene:Solyc07g054500.2	NA	7	-	62812632	62812850	62812632	62812704	62812789	62812850	2786	2,2,3	24,66,23	4,2,0	77,65,32	234	149	0.30674942141692674	0.774580279983	0.05,0.019,0.077	0.032,0.019,0.0	0.032
2819	gene:Solyc03g093510.2	NA	3	+	54860530	54860766	54860530	54860574	54860645	54860766	2819	6,12,11	337,445,309	10,7,3	514,188,268	220	149	0.30718227207113924	0.775124714816	0.012,0.018,0.024	0.013,0.025,0.008	0.003
2864	gene:Solyc02g083310.2	NA	2	-	46765822	46766043	46765822	46765879	46765977	46766043	2864	4,4,0	23,117,49	6,12,3	172,210,56	247	149	0.31139236828801375	0.785192911697	0.095,0.02,0.0	0.021,0.033,0.031	0.01
1037	gene:Solyc06g061150.2	NA	6	+	39152912	39153140	39152912	39153002	39153091	39153140	1037	2,7,0	66,137,88	12,5,1	192,165,60	238	149	0.3118371996595562	0.785759271459	0.019,0.031,0.0	0.038,0.019,0.01	-0.006
1259	gene:Solyc07g019530.2	NA	7	+	11870961	11871154	11870961	11870996	11871107	11871154	1259	23,42,16	0,3,0	51,37,13	2,0,0	260	149	0.31336389327854697	0.788936687974	1.0,0.889,1.0	0.936,1.0,1.0	-0.016
2688	gene:Solyc08g029110.2	NA	8	+	38217203	38217433	38217203	38217282	38217372	38217433	2688	3,5,0	0,0,0	8,16,3	2,0,0	239	149	0.3135404213977334	0.788936687974	1.0,1.0,NA	0.714,1.0,1.0	0.095
2880	gene:Solyc12g099810.1	NA	12	-	66799628	66799872	66799628	66799749	66799821	66799872	2880	2,5,5	6,26,11	7,7,4	32,31,18	221	149	0.3140885073441243	0.789758840172	0.183,0.115,0.235	0.129,0.132,0.13	0.047
2897	gene:Solyc10g005660.2	NA	10	+	539017	539259	539017	539079	539182	539259	2897	1,4,0	50,95,46	6,1,1	124,74,40	252	149	0.31593124238365444	0.793832868187	0.012,0.024,0.0	0.028,0.008,0.015	-0.005
1137	gene:Solyc12g055720.1	NA	12	-	61691939	61692117	61691939	61692005	61692087	61692117	1137	2,8,0	82,220,106	6,7,0	309,250,99	231	149	0.318925131660148	0.800228459749	0.015,0.023,0.0	0.012,0.018,0.0	0.003
2753	gene:Solyc03g112950.2	NA	3	+	63271011	63271226	63271011	63271078	63271163	63271226	2753	0,0,0	8,5,4	0,3,0	9,15,2	234	149	0.31870909732569297	0.800228459749	0.0,0.0,0.0	0.0,0.113,0.0	-0.038
2287	gene:Solyc07g005460.2	NA	7	-	373326	373691	373326	373401	373548	373691	2287	0,1,0	15,33,16	1,2,4	54,33,18	296	149	0.31933339619162227	0.800689780472	0.0,0.015,0.0	0.009,0.03,0.101	-0.042
124	gene:Solyc05g009710.2	NA	5	-	3910446	3910662	3910446	3910532	3910619	3910662	124	4,6,7	2,2,8	10,6,3	7,0,2	236	149	0.31983142325132285	0.801375363877	0.558,0.654,0.356	0.474,1.0,0.486	-0.131
2530	gene:Solyc05g056150.2	NA	5	-	65550496	65550706	65550496	65550558	65550638	65550706	2530	3,0,0	46,54,32	0,4,0	61,33,20	229	149	0.32151335892939104	0.804459792889	0.041,0.0,0.0	0.0,0.073,0.0	-0.011
3324	gene:Solyc06g053300.2	NA	6	-	36028586	36028831	36028586	36028631	36028723	36028831	3324	2,3,1	32,57,28	2,1,0	41,32,23	241	149	0.32132475179998365	0.804459792889	0.037,0.032,0.022	0.029,0.019,0.0	0.014
2029	gene:Solyc06g062860.2	NA	6	-	39662039	39662213	39662039	39662073	39662164	39662213	2029	2,1,2	53,121,86	6,5,2	221,146,74	240	149	0.3225031576852442	0.806370894619	0.023,0.005,0.014	0.017,0.021,0.017	-0.004
1519	gene:Solyc07g049180.2	NA	7	-	59441579	59441731	59441579	59441587	59441701	59441731	1519	1,1,0	32,77,37	5,1,3	98,83,24	263	149	0.32302999217753564	0.806967214222	0.017,0.007,0.0	0.028,0.007,0.066	-0.026
2577	gene:Solyc10g081260.1	NA	10	+	62389882	62390092	62389882	62389964	62390035	62390092	2577	2,9,3	85,149,107	3,9,1	129,70,81	220	149	0.32319398798308085	0.806967214222	0.016,0.039,0.019	0.016,0.08,0.008	-0.01
1804	gene:Solyc01g068070.2	NA	1	+	77107539	77107731	77107539	77107564	77107685	77107731	1804	10,24,12	0,0,0	52,22,10	1,0,2	270	149	0.3236600662864584	0.807565815741	1.0,1.0,1.0	0.966,1.0,0.734	0.1
1343	gene:Solyc05g013650.2	NA	5	-	6954054	6954289	6954054	6954111	6954194	6954289	1343	2,0,0	30,29,25	2,2,1	38,35,15	232	149	0.3246753871414115	0.809533040755	0.041,0.0,0.0	0.033,0.035,0.041	-0.023
782	gene:Solyc11g011380.1	NA	11	+	4459389	4459622	4459389	4459433	4459585	4459622	782	304,426,341	4184,7177,4977	646,295,195	7896,3949,3200	301	149	0.32588966613360654	0.811993246344	0.035,0.029,0.033	0.039,0.036,0.029	-0.002
2887	gene:Solyc04g050470.2	NA	4	-	47276912	47277107	47276912	47276983	47277057	47277107	2887	2,1,0	8,25,13	0,0,0	45,35,16	223	149	0.3261866960364725	0.812166176872	0.143,0.026,0.0	0.0,0.0,0.0	0.056
2980	gene:Solyc05g006170.2	NA	5	-	851669	851911	851669	851763	851836	851911	2980	8,19,13	64,92,57	22,16,11	112,83,58	222	149	0.32671848622262073	0.812922983851	0.077,0.122,0.133	0.116,0.115,0.113	-0.004
1225	gene:Solyc04g079070.2	NA	4	-	63653857	63654100	63653857	63653926	63654001	63654100	1225	3,19,8	158,398,240	15,11,10	352,275,141	224	149	0.3272639486807998	0.813091052419	0.012,0.031,0.022	0.028,0.026,0.045	-0.011
1853	gene:Solyc05g006520.2	NA	5	-	1136748	1136975	1136748	1136811	1136907	1136975	1853	9,33,21	0,3,0	36,18,11	0,0,0	245	149	0.32769757101416497	0.813091052419	1.0,0.87,1.0	1.0,1.0,1.0	-0.043
2768	gene:Solyc02g062620.2	NA	2	-	34362386	34362622	34362386	34362420	34362495	34362622	2768	2,8,9	332,657,457	12,6,10	803,422,409	224	149	0.3271971933925699	0.813091052419	0.004,0.008,0.013	0.01,0.009,0.016	-0.003
3113	gene:Solyc02g064640.2	NA	2	-	35729596	35729808	35729596	35729629	35729742	35729808	3113	0,1,0	0,5,5	2,3,0	19,18,21	262	149	0.3276489034490507	0.813091052419	NA,0.102,0.0	0.056,0.087,0.0	0.003
852	gene:Solyc08g074290.2	NA	8	+	58407096	58407292	58407096	58407159	58407265	58407292	852	7,19,15	479,850,533	22,13,5	1005,535,459	255	149	0.3280080876971849	0.813295939474	0.008,0.013,0.016	0.013,0.014,0.006	0.001
3035	gene:Solyc07g064910.2	NA	7	+	66884998	66885235	66884998	66885052	66885170	66885235	3035	0,2,1	26,93,29	4,3,1	73,66,28	267	149	0.32835452235535617	0.813589538725	0.0,0.012,0.019	0.03,0.025,0.02	-0.015
1622	gene:Solyc02g086370.2	NA	2	+	49034004	49034200	49034004	49034020	49034140	49034200	1622	2,5,4	4,0,0	19,9,2	2,2,0	269	149	0.32877835390687793	0.813913583343	0.217,1.0,1.0	0.84,0.714,1.0	-0.112
2245	gene:Solyc06g060260.2	NA	6	+	38227186	38227415	38227186	38227249	38227330	38227415	2245	9,19,16	0,0,3	30,18,10	0,0,0	230	149	0.3289415322817525	0.813913583343	1.0,1.0,0.776	1.0,1.0,1.0	-0.075
588	gene:Solyc10g074900.1	NA	10	-	58613872	58614098	58613872	58613931	58614029	58614098	588	7,10,13	0,0,0	59,34,25	1,2,0	247	149	0.3297236321756392	0.815283381568	1.0,1.0,1.0	0.973,0.911,1.0	0.039
3646	gene:Solyc12g016210.1	NA	12	-	6354975	6355218	6354975	6355067	6355188	6355218	3646	6,25,3	0,2,1	29,22,4	0,0,0	270	149	0.3319374939691683	0.82018904327	1.0,0.873,0.623	1.0,1.0,1.0	-0.168
2389	gene:Solyc06g066610.2	NA	6	-	41854219	41854441	41854219	41854298	41854385	41854441	2389	3,11,3	0,0,0	15,11,3	2,1,0	236	149	0.3329851753586276	0.822208377633	1.0,1.0,1.0	0.826,0.874,1.0	0.1
250	gene:Solyc02g005520.2	NA	2	-	9239964	9240131	9239964	9240011	9240088	9240131	250	50,128,69	25,46,31	85,90,60	35,32,15	226	149	0.334107581586903	0.824409302284	0.569,0.647,0.595	0.616,0.65,0.725	-0.06
3004	gene:Solyc08g008590.2	NA	8	+	2962780	2963016	2962780	2962797	2962909	2963016	3004	5,10,6	0,0,0	21,4,1	2,0,0	261	149	0.33469586649398125	0.825290153179	1.0,1.0,1.0	0.857,1.0,1.0	0.048
1163	gene:Solyc10g074750.1	NA	10	-	58409787	58409939	58409787	58409808	58409924	58409939	1163	10,32,29	0,0,1	66,68,19	3,0,0	265	149	0.33689642101642336	0.830142562284	1.0,1.0,0.942	0.925,1.0,1.0	0.006
660	gene:Solyc12g037970.1	NA	12	-	49639566	49639806	49639566	49639617	49639711	49639806	660	0,5,1	3,1,0	4,3,0	8,3,1	243	149	0.3388335272332056	0.833764155288	0.0,0.754,1.0	0.235,0.38,0.0	0.38
779	gene:Solyc11g011380.1	NA	11	+	4457838	4458072	4457838	4457926	4458023	4458072	779	103,148,92	5400,9375,6074	189,106,69	10190,4657,4240	246	149	0.3386807344770707	0.833764155288	0.011,0.009,0.009	0.011,0.014,0.01	-0.002
2560	gene:Solyc06g063170.2	NA	6	+	39899080	39899296	39899080	39899154	39899267	39899296	2560	2,24,17	1,4,6	19,22,10	6,2,1	262	149	0.3396676415736685	0.835240623801	0.532,0.773,0.617	0.643,0.862,0.85	-0.144
1618	gene:Solyc04g025160.2	NA	4	+	25436638	25436859	25436638	25436720	25436793	25436859	1618	1,4,0	19,36,24	5,3,1	58,38,17	222	149	0.3399413004739755	0.835337851302	0.034,0.069,0.0	0.055,0.05,0.038	-0.013
3565	gene:Solyc02g082700.2	NA	2	-	46355735	46355928	46355735	46355770	46355870	46355928	3565	89,154,105	2264,4618,2678	300,149,72	5792,3557,2672	249	149	0.3414858055977923	0.838555646506	0.023,0.02,0.023	0.03,0.024,0.016	-0.001
3188	gene:Solyc04g081280.2	NA	4	+	65317260	65317464	65317260	65317301	65317416	65317464	3188	0,3,1	65,103,40	7,2,1	134,87,49	264	149	0.34199872738684967	0.839237592377	0.0,0.016,0.014	0.029,0.013,0.011	-0.008
1673	gene:Solyc10g083340.1	NA	10	+	63176173	63176406	63176173	63176246	63176336	63176406	1673	3,5,1	21,44,12	4,2,2	59,32,26	239	149	0.3427998820497878	0.840625415226	0.082,0.066,0.049	0.041,0.038,0.046	0.024
3222	gene:Solyc01g106740.2	NA	1	-	94480501	94480718	94480501	94480571	94480646	94480718	3222	8,7,5	7,7,2	13,12,10	16,5,1	224	149	0.3454502618652786	0.846542949406	0.432,0.399,0.624	0.351,0.615,0.869	-0.127
2934	gene:Solyc04g076830.2	NA	4	-	61703808	61704055	61703808	61703879	61703967	61704055	2934	39,54,24	0,3,0	48,34,16	0,0,0	237	149	0.34642845118614374	0.848032767663	1.0,0.919,1.0	1.0,1.0,1.0	-0.027
385	gene:Solyc05g013740.2	NA	5	+	7058967	7059163	7058967	7059048	7059121	7059163	385	0,1,1	0,2,2	6,5,3	1,4,4	222	149	0.3465335692973971	0.848032767663	NA,0.251,0.251	0.801,0.456,0.335	-0.28
1522	gene:Solyc02g069640.2	NA	2	-	39480143	39480350	39480143	39480228	39480324	39480350	1522	10,48,16	383,782,595	54,26,20	1130,812,424	245	149	0.3471559513734165	0.848514479565	0.016,0.036,0.016	0.028,0.019,0.028	-0.002
2308	gene:Solyc12g005670.1	NA	12	+	362184	362433	362184	362210	362318	362433	2308	5,9,11	210,761,346	1,1,2	119,54,46	257	149	0.3472060370415875	0.848514479565	0.014,0.007,0.018	0.005,0.011,0.025	-0.001
1464	gene:Solyc06g083630.2	NA	6	-	48978913	48979128	48978913	48978987	48979069	48979128	1464	9,50,28	6,36,15	49,51,18	26,30,10	231	149	0.3481266567887654	0.849600486609	0.492,0.473,0.546	0.549,0.523,0.537	-0.033
3139	gene:Solyc12g005220.1	NA	12	+	146137	146306	146137	146186	146285	146306	3139	6,3,8	167,308,151	3,3,2	332,178,122	248	149	0.34789239745781264	0.849600486609	0.021,0.006,0.031	0.005,0.01,0.01	0.011
525	gene:Solyc05g009070.2	NA	5	+	3218919	3219159	3218919	3218947	3219051	3219159	525	20,8,18	0,0,0	25,19,8	3,0,0	253	149	0.3485479904791704	0.850047320594	1.0,1.0,1.0	0.831,1.0,1.0	0.056
353	gene:Solyc03g007760.2	NA	3	-	2283868	2284085	2283868	2283938	2284025	2284085	353	5,27,11	247,402,291	31,15,17	639,392,257	236	149	0.3491575106118826	0.850952184333	0.013,0.041,0.023	0.03,0.024,0.04	-0.006
100	gene:Solyc04g047720.2	NA	4	+	35947427	35947651	35947427	35947475	35947619	35947651	100	1,3,2	1,2,4	10,2,2	8,4,1	293	149	0.3507141358486324	0.854162482394	0.337,0.433,0.203	0.389,0.203,0.504	-0.041
2320	gene:Solyc09g065860.2	NA	9	-	64126663	64126875	64126663	64126741	64126832	64126875	2320	0,0,5	0,2,6	7,1,0	9,4,0	240	149	0.3524095375559976	0.855372265306	NA,0.0,0.341	0.326,0.134,NA	-0.059
2709	gene:Solyc04g009810.2	NA	4	-	3119650	3119887	3119650	3119694	3119814	3119887	2709	0,4,0	29,110,47	4,1,1	65,54,40	269	149	0.3523643601486135	0.855372265306	0.0,0.02,0.0	0.033,0.01,0.014	-0.012
3481	gene:Solyc03g121820.2	NA	3	+	69862043	69862222	69862043	69862051	69862126	69862222	3481	6,16,9	58,171,78	16,23,8	174,201,113	224	149	0.35203515986400313	0.855372265306	0.064,0.059,0.071	0.058,0.071,0.045	0.007
3524	gene:Solyc04g071120.2	NA	4	-	58026668	58026887	58026668	58026719	58026806	58026887	3524	3,8,7	75,106,53	5,12,0	138,130,52	236	149	0.3521103438520127	0.855372265306	0.025,0.045,0.077	0.022,0.055,0.0	0.023
358	gene:Solyc06g061240.2	NA	6	+	39246665	39246875	39246665	39246668	39246748	39246875	358	15,52,18	282,686,399	41,44,32	824,515,379	229	149	0.35152854303972514	0.855372265306	0.033,0.047,0.029	0.031,0.053,0.052	-0.009
154	gene:Solyc10g085670.1	NA	10	-	64777686	64777912	64777686	64777753	64777837	64777912	154	0,2,3	12,21,19	1,0,0	38,28,5	233	149	0.3528716963280947	0.855911769204	0.0,0.057,0.092	0.017,0.0,0.0	0.044
1539	gene:Solyc12g062870.1	NA	12	+	35518476	35518671	35518476	35518560	35518642	35518671	1539	2,8,2	3,0,0	22,17,8	3,1,2	231	149	0.35409695083797255	0.858300217792	0.301,1.0,1.0	0.825,0.916,0.721	-0.054
3636	gene:Solyc10g054080.1	NA	10	-	54560424	54560669	54560424	54560472	54560615	54560669	3636	1,7,3	65,172,85	6,6,4	208,146,68	292	149	0.3547836166786288	0.85938081759	0.008,0.02,0.018	0.015,0.021,0.029	-0.006
1236	gene:Solyc03g006610.2	NA	3	+	1189300	1189540	1189300	1189349	1189449	1189540	1236	4,1,1	35,43,29	1,1,1	49,52,13	249	149	0.3551894035612294	0.859780048783	0.064,0.014,0.02	0.012,0.011,0.044	0.01
2184	gene:Solyc07g042180.2	NA	7	-	55196051	55196255	55196051	55196106	55196193	55196255	2184	0,7,4	146,244,189	5,5,5	242,190,146	236	149	0.35616692231790015	0.86156174836	0.0,0.018,0.013	0.013,0.016,0.021	-0.006
1517	gene:Solyc04g077030.2	NA	4	-	61995791	61996007	61995791	61995796	61995942	61996007	1517	4,14,13	0,0,0	40,26,7	4,0,0	295	149	0.3570214656302211	0.863043759735	1.0,1.0,1.0	0.835,1.0,1.0	0.055
3178	gene:Solyc11g066390.1	NA	11	+	52164646	52164876	52164646	52164742	52164819	52164876	3178	10,19,10	0,0,0	14,7,2	2,0,0	226	149	0.3573354141188808	0.863217845346	1.0,1.0,1.0	0.822,1.0,1.0	0.059
2284	gene:Solyc04g072160.2	NA	4	-	59181237	59181413	59181237	59181289	59181384	59181413	2284	4,6,8	311,533,396	7,2,12	757,418,302	244	149	0.3576073494270928	0.863290272501	0.008,0.007,0.012	0.006,0.003,0.024	-0.002
3635	gene:Solyc06g073960.2	NA	6	-	45716035	45716261	45716035	45716114	45716206	45716261	3635	2,3,7	36,67,74	5,3,2	135,55,35	241	149	0.35806566303855014	0.863812228345	0.033,0.027,0.055	0.022,0.033,0.034	0.009
3679	gene:Solyc02g062920.2	NA	2	+	34863798	34863976	34863798	34863869	34863943	34863976	3679	11,55,23	0,4,0	79,50,16	2,2,3	223	149	0.35842443465153717	0.864093501917	1.0,0.902,1.0	0.963,0.944,0.781	0.071
57	gene:Solyc01g090470.2	NA	1	+	84158389	84158614	84158389	84158477	84158587	84158614	57	4,2,7	121,227,139	5,2,3	334,195,129	259	149	0.36058516222932324	0.868715637295	0.019,0.005,0.028	0.009,0.006,0.013	0.008
2698	gene:Solyc04g015830.2	NA	4	+	6180224	6180433	6180224	6180290	6180364	6180433	2698	7,3,5	214,341,229	17,9,0	526,312,212	223	149	0.3619611491540955	0.871129439323	0.021,0.006,0.014	0.021,0.019,0.0	0.0
3554	gene:Solyc01g112020.2	NA	1	-	98150527	98150704	98150527	98150554	98150638	98150704	3554	3,5,3	79,173,76	9,2,1	248,183,102	233	149	0.36207538074996815	0.871129439323	0.024,0.018,0.025	0.023,0.007,0.006	0.01
2720	gene:Solyc01g106440.2	NA	1	+	94338406	94338612	94338406	94338453	94338534	94338612	2720	8,0,1	40,67,46	3,1,2	87,25,41	230	149	0.36245070704763094	0.871444826648	0.115,0.0,0.014	0.022,0.025,0.031	0.017
1131	gene:Solyc08g077750.2	NA	8	-	61647657	61647873	61647657	61647681	61647779	61647873	1131	4,16,5	0,0,0	34,21,24	1,2,0	247	149	0.3636429381892641	0.87313459183	1.0,1.0,1.0	0.954,0.864,1.0	0.061
260	gene:Solyc06g063000.2	NA	6	+	39771483	39771722	39771483	39771570	39771642	39771722	260	16,23,5	0,0,0	37,14,5	3,0,0	221	149	0.3634750763514957	0.87313459183	1.0,1.0,1.0	0.893,1.0,1.0	0.036
1204	gene:Solyc11g066380.1	NA	11	+	52152305	52152543	52152305	52152375	52152478	52152543	1204	1,2,0	27,78,40	3,4,0	86,35,22	252	149	0.3655641118312779	0.877157196378	0.021,0.015,0.0	0.02,0.063,0.0	-0.016
909	gene:Solyc06g011530.2	NA	6	+	8022157	8022497	8022157	8022224	8022451	8022497	909	6,16,8	52,81,59	31,7,12	199,102,50	376	149	0.3669812996099362	0.879965911968	0.044,0.073,0.051	0.058,0.026,0.087	-0.001
3567	gene:Solyc02g082700.2	NA	2	-	46355355	46355578	46355355	46355439	46355530	46355578	3567	253,355,198	4786,7681,4841	506,305,207	10882,4865,4593	240	149	0.36893231188224507	0.882272445574	0.032,0.028,0.025	0.028,0.037,0.027	-0.002
3700	gene:Solyc04g048900.2	NA	4	+	38567685	38567923	38567685	38567762	38567890	38567923	3700	9,13,6	14,42,3	20,4,3	41,14,19	277	149	0.368307586825123	0.882272445574	0.257,0.143,0.518	0.208,0.133,0.078	0.166
598	gene:Solyc01g079210.2	NA	1	+	78303454	78303678	78303454	78303515	78303650	78303678	598	12,12,9	0,0,0	22,18,9	3,0,0	284	149	0.3685381221128826	0.882272445574	1.0,1.0,1.0	0.794,1.0,1.0	0.069
791	gene:Solyc05g056230.2	NA	5	-	65588344	65588550	65588344	65588360	65588463	65588550	791	31,65,32	0,11,0	77,55,39	0,16,0	252	149	0.3688546798893343	0.882272445574	1.0,0.777,1.0	1.0,0.67,1.0	0.036
1465	gene:Solyc08g048500.2	NA	8	-	12404366	12404592	12404366	12404463	12404544	12404592	1465	6,12,0	2,0,0	13,4,8	0,0,0	230	149	0.36943164019388464	0.882324392705	0.66,1.0,NA	1.0,1.0,1.0	-0.17
985	gene:Solyc05g014730.1	NA	5	-	8869761	8869989	8869761	8869864	8869936	8869989	985	0,0,3	3,12,7	1,0,0	10,11,10	221	149	0.3694486106227526	0.882324392705	0.0,0.0,0.224	0.063,0.0,0.0	0.054
1919	gene:Solyc02g071800.2	NA	2	+	41151557	41151791	41151557	41151626	41151710	41151791	1919	4,7,13	0,0,2	28,15,11	0,0,0	233	149	0.3698745554747719	0.882750778551	1.0,1.0,0.806	1.0,1.0,1.0	-0.065
2432	gene:Solyc02g083410.2	NA	2	+	46830352	46830526	46830352	46830421	46830495	46830526	2432	2,6,5	18,39,17	4,5,2	51,25,16	223	149	0.3718584567614349	0.886892362116	0.069,0.093,0.164	0.05,0.118,0.077	0.027
2449	gene:Solyc03g063280.2	NA	3	+	33956965	33957193	33956965	33957034	33957113	33957193	2449	19,37,47	4,8,0	44,23,27	9,4,0	228	149	0.37290105939657625	0.888784889731	0.756,0.751,1.0	0.762,0.79,1.0	-0.015
2936	gene:Solyc04g081510.2	NA	4	+	65464866	65465101	65464866	65464923	65465010	65465101	2936	1,4,5	114,196,154	2,4,3	257,149,93	236	149	0.37380896547363696	0.890354064626	0.006,0.013,0.02	0.005,0.017,0.02	-0.001
1344	gene:Solyc01g005810.2	NA	1	+	530555	530802	530555	530629	530718	530802	1344	9,10,4	228,432,288	11,18,7	605,426,246	238	149	0.37601552164005103	0.894415587474	0.024,0.014,0.009	0.011,0.026,0.018	-0.003
3593	gene:Solyc06g060390.2	NA	6	+	38408526	38408757	38408526	38408615	38408683	38408757	3593	0,3,0	3,35,12	2,0,0	58,25,19	217	149	0.3760013803551743	0.894415587474	0.0,0.056,0.0	0.023,0.0,0.0	0.011
2640	gene:Solyc02g094120.2	NA	2	-	54752244	54752397	54752244	54752277	54752349	54752397	2640	10,16,13	0,0,0	40,22,8	0,4,0	221	149	0.3762781349662093	0.894443961066	1.0,1.0,1.0	1.0,0.788,1.0	0.071
3768	gene:Solyc03g025850.2	NA	3	+	3248252	3248473	3248252	3248300	3248386	3248473	3768	7,26,11	469,1374,605	34,23,14	1680,1164,529	235	149	0.37656413099327046	0.894527842466	0.009,0.012,0.011	0.013,0.012,0.017	-0.003
2531	gene:Solyc09g009680.2	NA	9	+	3079042	3079235	3079042	3079103	3079199	3079235	2531	2,2,3	63,104,50	6,3,3	189,109,72	245	149	0.37709639596032307	0.895196234722	0.019,0.012,0.035	0.019,0.016,0.025	0.002
1359	gene:Solyc02g005180.2	NA	2	+	7138862	7139028	7138862	7138902	7138982	7139028	1359	8,31,16	0,1,2	10,15,7	0,0,0	229	149	0.3774140588545406	0.895354628985	1.0,0.953,0.839	1.0,1.0,1.0	-0.069
1703	gene:Solyc09g009340.1	NA	9	-	2709541	2709709	2709541	2709574	2709666	2709709	1703	2,0,5	0,0,0	11,2,0	1,0,0	241	149	0.3791258352256497	0.898221102314	1.0,NA,1.0	0.872,1.0,NA	0.064
2828	gene:Solyc02g086900.2	NA	2	+	49498554	49498792	49498554	49498638	49498776	49498792	2828	3,0,1	15,16,19	0,0,0	16,22,10	287	149	0.3790315434548128	0.898221102314	0.094,0.0,0.027	0.0,0.0,0.0	0.04
1990	gene:Solyc04g015150.2	NA	4	-	5324331	5324552	5324331	5324384	5324470	5324552	1990	4,10,3	86,159,116	6,5,1	125,127,55	235	149	0.3804628742130526	0.900786057811	0.029,0.038,0.016	0.03,0.024,0.011	0.006
3547	gene:Solyc10g081580.1	NA	10	+	62619767	62620008	62619767	62619856	62619943	62620008	3547	7,18,2	0,0,0	13,15,6	3,0,0	236	149	0.38071338990443304	0.900786057811	1.0,1.0,1.0	0.732,1.0,1.0	0.089
3057	gene:Solyc12g042110.1	NA	12	-	40737441	40737658	40737441	40737516	40737594	40737658	3057	0,0,0	1,1,0	0,2,0	4,4,0	227	149	0.3810758113501017	0.90104605361	0.0,0.0,NA	0.0,0.247,NA	-0.123
1695	gene:Solyc02g071820.2	NA	2	-	41174449	41174685	41174449	41174521	41174593	41174685	1695	0,3,0	3,7,4	0,0,0	14,7,7	221	149	0.38594083272596014	0.911038375996	0.0,0.224,0.0	0.0,0.0,0.0	0.075
391	gene:Solyc04g079930.2	NA	4	-	64252345	64252565	64252345	64252414	64252505	64252565	391	4,1,4	83,125,103	4,1,3	138,87,51	240	149	0.3860678319802602	0.911038375996	0.029,0.005,0.024	0.018,0.007,0.035	-0.001
898	gene:Solyc11g007670.1	NA	11	+	1899075	1899268	1899075	1899126	1899218	1899268	898	0,1,0	16,22,24	3,1,0	35,21,15	241	149	0.3860109026623658	0.911038375996	0.0,0.027,0.0	0.05,0.029,0.0	-0.017
787	gene:Solyc03g123790.2	NA	3	-	70521860	70522030	70521860	70521889	70521982	70522030	787	3,8,1	74,139,84	9,2,2	222,167,70	242	149	0.38652028566872165	0.911503224895	0.024,0.034,0.007	0.024,0.007,0.017	0.006
2024	gene:Solyc09g008490.2	NA	9	+	1975620	1975869	1975620	1975660	1975745	1975869	2024	4,8,1	0,1,2	9,7,1	2,1,1	234	149	0.3870167742292272	0.912071235436	1.0,0.836,0.241	0.741,0.817,0.389	0.043
1110	gene:Solyc12g019750.1	NA	12	-	11308294	11308443	11308294	11308308	11308398	11308443	1110	6,5,12	185,291,187	9,9,5	433,257,169	239	149	0.3880644687740372	0.91230847513	0.02,0.011,0.038	0.013,0.021,0.018	0.006
2002	gene:Solyc01g100950.2	NA	1	-	90837921	90838151	90837921	90837962	90838047	90838151	2002	11,18,21	40,49,29	43,25,18	93,63,31	234	149	0.38817597836059436	0.91230847513	0.149,0.19,0.316	0.227,0.202,0.27	-0.015
276	gene:Solyc07g018100.2	NA	7	-	9177919	9178166	9177919	9178003	9178077	9178166	276	0,2,2	17,22,12	0,0,0	61,43,11	223	149	0.388395900706905	0.91230847513	0.0,0.057,0.1	0.0,0.0,0.0	0.052
289	gene:Solyc09g047910.2	NA	9	-	33696097	33696299	33696097	33696151	33696249	33696299	289	7,12,4	5,15,11	9,6,2	10,8,4	247	149	0.3880275164993101	0.91230847513	0.458,0.326,0.18	0.352,0.311,0.232	0.023
95	gene:Solyc02g090910.2	NA	2	-	52390359	52390551	52390359	52390371	52390465	52390551	95	8,11,9	248,396,305	13,5,8	572,299,226	243	149	0.388338531129905	0.91230847513	0.019,0.017,0.018	0.014,0.01,0.021	0.003
3501	gene:Solyc05g050910.2	NA	5	-	61132291	61132534	61132291	61132313	61132384	61132534	3501	0,3,1	17,24,11	0,0,0	31,28,23	220	149	0.3903594027190669	0.916317334804	0.0,0.078,0.058	0.0,0.0,0.0	0.045
2660	gene:Solyc06g060540.2	NA	6	+	38556515	38557334	38556515	38556639	38557230	38557334	2660	8,14,10	2,5,2	29,18,8	9,6,6	740	149	0.3911215062084791	0.917502652302	0.446,0.361,0.502	0.393,0.377,0.212	0.109
1782	gene:Solyc01g095210.2	NA	1	-	86555881	86556119	86555881	86555938	86556031	86556119	1782	2,9,15	1,0,0	16,18,7	0,0,3	242	149	0.39257926383003194	0.92031722296	0.552,1.0,1.0	1.0,1.0,0.59	-0.013
2291	gene:Solyc08g008490.2	NA	8	-	2877806	2878038	2877806	2877900	2877972	2878038	2291	4,15,10	51,95,54	16,23,6	132,104,45	221	149	0.3934617457238876	0.921780373436	0.05,0.096,0.111	0.076,0.13,0.082	-0.01
3823	gene:Solyc06g071880.2	NA	6	-	44285031	44285184	44285031	44285037	44285147	44285184	3823	4,0,0	0,2,0	3,6,0	0,0,0	259	149	0.3956314647044278	0.926255292694	1.0,0.0,NA	1.0,1.0,NA	-0.5
3201	gene:Solyc08g082840.1	NA	8	-	65506058	65506302	65506058	65506175	65506288	65506302	3201	0,4,0	15,30,22	0,0,0	27,17,19	262	149	0.395891650901401	0.926256662568	0.0,0.07,0.0	0.0,0.0,0.0	0.023
1361	gene:Solyc02g005180.2	NA	2	+	7139445	7139652	7139445	7139538	7139630	7139652	1361	2,20,7	2,3,0	7,5,3	1,4,0	241	149	0.39691550640209994	0.928043595572	0.382,0.805,1.0	0.812,0.436,1.0	-0.02
2539	gene:Solyc09g005340.2	NA	9	+	266298	266545	266298	266378	266464	266545	2539	1,5,1	41,103,51	2,4,1	132,53,41	235	149	0.4003260187154942	0.934894547794	0.015,0.03,0.012	0.01,0.046,0.015	-0.005
2963	gene:Solyc09g018340.2	NA	9	+	14489035	14489255	14489035	14489125	14489198	14489255	2963	0,1,0	16,28,27	0,3,0	28,12,14	222	149	0.4003696381807228	0.934894547794	0.0,0.023,0.0	0.0,0.144,0.0	-0.04
101	gene:Solyc02g084300.1	NA	2	+	47443566	47443814	47443566	47443655	47443765	47443814	101	0,2,0	2,2,1	0,1,0	4,0,0	259	149	0.4021370200975394	0.938407382412	0.0,0.365,0.0	0.0,1.0,NA	-0.378
3731	gene:Solyc07g043510.2	NA	7	+	57370711	57370902	57370711	57370776	57370853	57370902	3731	3,6,3	75,160,71	8,4,6	183,124,55	226	149	0.403821329311318	0.941721897374	0.026,0.024,0.027	0.028,0.021,0.067	-0.013
2729	gene:Solyc08g061560.2	NA	8	-	48993510	48993737	48993510	48993577	48993665	48993737	2729	0,0,0	2,1,0	2,0,0	4,4,4	237	149	0.40429136031594304	0.942202203532	0.0,0.0,NA	0.239,0.0,0.0	-0.08
1566	gene:Solyc01g090720.2	NA	1	+	84357697	84357874	84357697	84357741	84357837	84357874	1566	14,39,22	0,2,2	72,48,40	0,0,0	245	149	0.4056725226549893	0.944803890883	1.0,0.922,0.87	1.0,1.0,1.0	-0.069
2773	gene:Solyc08g079500.2	NA	8	-	63006310	63006516	63006310	63006371	63006440	63006516	2773	16,20,12	129,230,156	29,16,11	267,176,102	218	149	0.40623767620769824	0.945502954148	0.078,0.056,0.05	0.069,0.059,0.069	-0.004
1347	gene:Solyc10g084850.1	NA	10	-	64236292	64236522	64236292	64236347	64236452	64236522	1347	3,6,1	75,141,78	2,4,3	217,135,55	254	149	0.4070294094087763	0.946728117843	0.023,0.024,0.007	0.005,0.017,0.031	0.0
709	gene:Solyc06g068840.2	NA	6	-	42657174	42657417	42657174	42657312	42657383	42657417	709	0,3,1	3,0,0	3,9,1	0,0,0	220	149	0.40734281212179213	0.946839839512	0.0,1.0,1.0	1.0,1.0,1.0	-0.333
2073	gene:Solyc06g060150.2	NA	6	+	38116189	38116387	38116189	38116244	38116318	38116387	2073	2,3,0	59,116,80	3,3,1	138,103,88	223	149	0.40911192848542177	0.949242684363	0.022,0.017,0.0	0.014,0.019,0.008	-0.001
2933	gene:Solyc04g076830.2	NA	4	-	61706851	61707060	61706851	61706924	61707004	61707060	2933	3,8,5	9,9,16	11,5,4	18,19,5	229	149	0.4088785086709107	0.949242684363	0.178,0.366,0.169	0.284,0.146,0.342	-0.02
3071	gene:Solyc03g025270.2	NA	3	-	2707212	2707541	2707212	2707403	2707472	2707541	3071	748,2096,1277	0,0,0	2633,1236,1515	41,0,0	218	149	0.4094052706747604	0.949242684363	1.0,1.0,1.0	0.978,1.0,1.0	0.007
3217	gene:Solyc08g082850.2	NA	8	+	65515930	65516129	65515930	65515960	65516082	65516129	3217	6,18,11	188,364,258	24,24,3	544,292,241	271	149	0.40946498880957516	0.949242684363	0.017,0.026,0.023	0.024,0.043,0.007	-0.003
3597	gene:Solyc03g007130.2	NA	3	+	1723081	1723290	1723081	1723160	1723262	1723290	3597	6,10,3	81,114,87	12,8,6	170,82,56	251	149	0.4097067639908879	0.949242684363	0.042,0.049,0.02	0.04,0.055,0.06	-0.015
3577	gene:Solyc08g076010.2	NA	8	-	60068399	60068626	60068399	60068463	60068552	60068626	3577	0,6,2	26,36,40	6,2,2	68,41,26	238	149	0.4105450605909816	0.950567667871	0.0,0.094,0.03	0.052,0.03,0.046	-0.001
52	gene:Solyc02g014220.2	NA	2	+	15490122	15490360	15490122	15490186	15490291	15490360	52	6,16,8	258,413,227	11,6,20	435,324,161	254	149	0.4114327158737566	0.952005142826	0.013,0.022,0.02	0.015,0.011,0.068	-0.013
17	gene:Solyc02g081840.2	NA	2	+	45635663	45635895	45635663	45635768	45635855	45635895	17	1,3,4	28,53,23	2,7,1	123,72,48	236	149	0.41222213386407713	0.953213592759	0.022,0.035,0.099	0.01,0.058,0.013	0.025
111	gene:Solyc08g029200.2	NA	8	-	37869918	37870105	37869918	37870018	37870086	37870105	111	8,23,5	0,3,0	39,34,11	0,0,0	217	149	0.41269308170973384	0.95368453079	1.0,0.84,1.0	1.0,1.0,1.0	-0.053
3118	gene:Solyc02g094320.2	NA	2	+	54880509	54880751	54880509	54880577	54880672	54880751	3118	1,1,1	70,138,73	9,0,2	131,129,80	244	149	0.4165560353795439	0.961988306948	0.009,0.004,0.008	0.04,0.0,0.015	-0.011
2342	gene:Solyc06g064880.2	NA	6	+	40442816	40443045	40442816	40442879	40442972	40443045	2342	5,4,1	0,0,0	13,0,2	2,0,0	242	149	0.4176942292738738	0.963992891364	1.0,1.0,1.0	0.8,NA,1.0	0.1
712	gene:Solyc06g053560.2	NA	6	-	36376635	36376850	36376635	36376671	36376780	36376850	712	2,7,1	41,89,42	8,5,3	108,98,45	258	149	0.4181592538129465	0.964442286752	0.027,0.043,0.014	0.041,0.029,0.037	-0.008
438	gene:Solyc10g085550.1	NA	10	+	64675870	64676091	64675870	64675915	64676010	64676091	438	4,6,5	306,592,328	6,11,10	575,377,259	244	149	0.4195275589789731	0.966973081678	0.008,0.006,0.009	0.006,0.018,0.023	-0.008
1961	gene:Solyc01g110030.2	NA	1	-	96850549	96851072	96850549	96850619	96850962	96851072	1961	4,9,2	21,34,19	11,5,4	34,20,22	492	149	0.42030136422318753	0.968131225015	0.055,0.074,0.031	0.089,0.07,0.052	-0.017
1951	gene:Solyc12g043020.1	NA	12	-	39248792	39249009	39248792	39248862	39248965	39249009	1951	3,11,7	264,462,314	12,10,10	727,466,232	252	149	0.42077349504623707	0.968593438919	0.007,0.014,0.013	0.01,0.013,0.025	-0.005
2077	gene:Solyc10g086190.1	NA	10	+	65107381	65107575	65107381	65107430	65107508	65107575	2077	22,40,4	394,1077,539	48,24,19	1533,1173,597	227	149	0.42120756272843807	0.968813526456	0.035,0.024,0.005	0.02,0.013,0.02	0.004
2968	gene:Solyc09g091650.2	NA	9	+	70891261	70891497	70891261	70891327	70891409	70891497	2968	1,1,2	21,33,35	1,0,0	69,35,29	231	149	0.4214466512697832	0.968813526456	0.03,0.019,0.036	0.009,0.0,0.0	0.025
338	gene:Solyc01g111780.2	NA	1	+	97969712	97969927	97969712	97969781	97969919	97969927	338	51,136,52	0,5,0	133,65,69	0,1,0	287	149	0.4219041346352461	0.968813526456	1.0,0.934,1.0	1.0,0.971,1.0	-0.012
3828	gene:Solyc11g007780.1	NA	11	+	2020621	2020863	2020621	2020698	2020790	2020863	3828	22,46,33	382,800,552	15,22,6	364,263,193	241	149	0.4219552186413442	0.968813526456	0.034,0.034,0.036	0.025,0.049,0.019	0.004
3654	gene:Solyc12g088800.1	NA	12	+	64034233	64034856	64034233	64034369	64034747	64034856	3654	26,163,65	0,2,0	175,176,47	4,0,0	527	149	0.4222640565989716	0.96889913437	1.0,0.958,1.0	0.925,1.0,1.0	0.011
2078	gene:Solyc10g086190.1	NA	10	+	65106197	65106385	65106197	65106244	65106355	65106385	2078	52,77,71	1836,2777,2252	110,97,40	4225,2252,1417	260	149	0.4226716961747068	0.9692111902	0.016,0.016,0.018	0.015,0.024,0.016	-0.002
3675	gene:Solyc11g012410.1	IMP3	11	+	5244654	5244875	5244654	5244738	5244820	5244875	3675	2,13,1	0,2,0	0,3,2	0,0,0	231	149	0.4229776261467352	0.969289768845	1.0,0.807,1.0	NA,1.0,1.0	-0.064
1788	gene:Solyc08g029050.2	NA	8	-	38295551	38295789	38295551	38295628	38295724	38295789	1788	0,2,1	5,17,10	0,2,0	34,31,6	245	149	0.4236954896619285	0.970311622024	0.0,0.067,0.057	0.0,0.038,0.0	0.029
2064	gene:Solyc01g080930.2	NA	1	-	80268497	80268713	80268497	80268541	80268611	80268713	2064	10,3,5	62,149,98	12,7,1	192,157,85	219	149	0.4240790106022201	0.970566972308	0.099,0.014,0.034	0.041,0.029,0.008	0.023
2099	gene:Solyc06g074320.2	NA	6	+	45944656	45944873	45944656	45944679	45944813	45944873	2099	14,85,21	0,0,0	117,62,40	4,0,0	283	149	0.4246568181969612	0.971266363671	1.0,1.0,1.0	0.939,1.0,1.0	0.02
275	gene:Solyc07g018100.2	NA	7	-	9182773	9182996	9182773	9182822	9182944	9182996	275	0,2,2	11,47,20	1,1,0	40,35,10	271	149	0.42597396611739413	0.973654779697	0.0,0.023,0.052	0.014,0.015,0.0	0.015
3689	gene:Solyc09g075530.2	NA	9	+	67232596	67232838	67232596	67232674	67232766	67232838	3689	0,0,1	17,25,27	0,1,3	36,36,16	241	149	0.4270415941778001	0.9751674774	0.0,0.0,0.022	0.0,0.017,0.104	-0.033
738	gene:Solyc04g082130.2	NA	4	-	65912199	65912420	65912199	65912263	65912351	65912420	738	1,3,4	50,65,41	3,5,0	133,74,45	237	149	0.4274556991741101	0.9751674774	0.012,0.028,0.058	0.014,0.041,0.0	0.014
970	gene:Solyc06g011560.2	NA	6	+	8116413	8116658	8116413	8116505	8116610	8116658	970	1,2,3	11,39,38	0,5,0	32,36,20	254	149	0.4273907657567084	0.9751674774	0.051,0.029,0.044	0.0,0.075,0.0	0.016
2181	gene:Solyc02g085780.2	NA	2	-	48561252	48561501	48561252	48561321	48561390	48561501	2181	0,7,6	0,2,0	4,11,3	0,0,0	218	149	0.4279708944676959	0.97571894662	NA,0.705,1.0	1.0,1.0,1.0	-0.147
2056	gene:Solyc01g089900.2	NA	1	-	83620458	83620704	83620458	83620544	83620662	83620704	2056	0,1,3	11,28,46	0,1,0	38,33,15	267	149	0.4285705028076934	0.975838898544	0.0,0.02,0.035	0.0,0.017,0.0	0.013
3781	gene:Solyc02g089810.2	NA	2	-	51506716	51506948	51506716	51506771	51506860	51506948	3781	5,1,0	19,59,50	0,5,3	96,62,30	238	149	0.4283912112509142	0.975838898544	0.141,0.01,0.0	0.0,0.048,0.059	0.015
1141	gene:Solyc01g059880.2	NA	1	-	68871150	68871350	68871150	68871221	68871335	68871350	1141	47,31,38	159,345,197	73,53,26	419,283,154	263	149	0.4293012056630602	0.976879274111	0.143,0.048,0.099	0.09,0.096,0.087	0.006
1986	gene:Solyc02g070550.2	NA	2	+	40295039	40295207	40295039	40295075	40295141	40295207	1986	2,7,6	0,0,0	15,10,3	3,0,0	215	149	0.4302313860506356	0.978371947373	1.0,1.0,1.0	0.776,1.0,1.0	0.075
2109	gene:Solyc04g071310.2	NA	4	+	58236990	58237239	58236990	58237064	58237140	58237239	2109	1,6,3	77,106,59	4,5,2	166,76,56	225	149	0.43260844738581594	0.982612244758	0.009,0.036,0.033	0.016,0.042,0.023	-0.001
3667	gene:Solyc12g005780.1	NA	12	+	429729	429904	429729	429777	429874	429904	3667	3,2,6	78,158,71	6,3,2	182,178,67	246	149	0.43264681516673087	0.982612244758	0.023,0.008,0.049	0.02,0.01,0.018	0.011
3777	gene:Solyc05g054590.2	NA	5	+	64472439	64472686	64472439	64472531	64472621	64472686	3777	13,28,9	388,659,460	19,8,6	509,408,245	239	149	0.4349043228262157	0.986613731328	0.02,0.026,0.012	0.023,0.012,0.015	0.003
580	gene:Solyc04g082170.2	NA	4	+	65948187	65948392	65948187	65948256	65948327	65948392	580	2,8,5	1,13,0	7,2,3	4,5,4	220	149	0.43496171507254733	0.986613731328	0.575,0.294,1.0	0.542,0.213,0.337	0.259
1609	gene:Solyc03g083420.2	NA	3	+	53292706	53292939	53292706	53292794	53292866	53292939	1609	7,11,9	31,41,17	16,5,1	54,24,6	221	149	0.43671785105061667	0.989967784338	0.132,0.153,0.263	0.167,0.123,0.101	0.052
178	gene:Solyc11g008150.1	NA	11	-	2419429	2419675	2419429	2419484	2419558	2419675	178	4,0,2	23,41,32	2,1,3	95,49,40	223	149	0.4379049057657415	0.992028383347	0.104,0.0,0.04	0.014,0.013,0.048	0.023
928	gene:Solyc08g062560.2	NA	8	-	51392587	51392808	51392587	51392680	51392757	51392808	928	1,10,2	22,59,20	12,14,5	92,116,20	226	149	0.43824251422647453	0.992163255558	0.029,0.101,0.062	0.079,0.074,0.142	-0.034
1357	gene:Solyc04g049140.2	NA	4	-	39833598	39833928	39833598	39833763	39833867	39833928	1357	72,101,79	2,0,2	125,103,69	0,0,0	253	149	0.43878322609686915	0.992757483014	0.955,1.0,0.959	1.0,1.0,1.0	-0.029
2277	gene:Solyc03g115720.2	NA	3	-	65352484	65352724	65352484	65352547	65352662	65352724	2277	1,3,2	60,80,77	5,1,1	104,63,34	264	149	0.43941270114893427	0.992922430462	0.009,0.021,0.014	0.026,0.009,0.016	-0.002
2691	gene:Solyc01g105270.2	NA	1	-	93496169	93496376	93496169	93496244	93496322	93496376	2691	0,0,0	8,39,18	1,3,0	39,32,25	227	149	0.4393943191883515	0.992922430462	0.0,0.0,0.0	0.017,0.058,0.0	-0.025
1978	gene:Solyc04g014570.2	NA	4	-	4836014	4836258	4836014	4836055	4836169	4836258	1978	0,2,0	0,6,2	9,1,0	0,6,0	263	149	0.4400387584394262	0.993707778552	NA,0.159,0.0	1.0,0.086,NA	-0.464
874	gene:Solyc11g042460.1	NA	11	-	36508437	36508651	36508437	36508477	36508595	36508651	874	2,1,1	8,14,3	3,1,0	29,17,6	267	149	0.4411432130013979	0.995571779879	0.122,0.038,0.157	0.055,0.032,0.0	0.077
3618	gene:Solyc06g035450.2	NA	6	+	24354735	24354981	24354735	24354886	24354971	24354981	3618	59,93,45	1,0,4	142,69,71	1,1,0	234	149	0.44306602948321716	0.999279136028	0.974,1.0,0.878	0.989,0.978,1.0	-0.038
1001	gene:Solyc12g098740.1	NA	12	+	66149066	66149309	66149066	66149139	66149230	66149309	1001	0,2,1	84,144,90	1,3,0	256,217,78	240	149	1	1.0	0.0,0.009,0.007	0.002,0.009,0.0	0.002
1002	gene:Solyc02g094440.2	NA	2	+	54969057	54969231	54969057	54969089	54969225	54969231	1002	15,57,29	144,445,199	67,34,47	514,465,193	285	149	0.8822612041759386	1.0	0.052,0.063,0.071	0.064,0.037,0.113	-0.009
1003	gene:Solyc06g073780.2	NA	6	-	45544470	45544645	45544470	45544542	45544625	45544645	1003	0,1,1	31,54,25	2,0,0	95,67,22	232	149	1	1.0	0.0,0.012,0.025	0.013,0.0,0.0	0.008
1004	gene:Solyc07g056260.2	NA	7	-	64108480	64108713	64108480	64108568	64108647	64108713	1004	1,0,0	22,32,36	1,1,0	101,48,21	228	149	1	1.0	0.029,0.0,0.0	0.006,0.013,0.0	0.003
1006	gene:Solyc01g060080.2	NA	1	-	69468909	69469146	69468909	69468995	69469117	69469146	1006	0,4,1	1,2,0	1,2,0	0,3,0	271	149	0.47778779926143944	1.0	0.0,0.524,1.0	1.0,0.268,NA	-0.126
1013	gene:Solyc01g088020.2	NA	1	+	82870911	82871132	82870911	82870972	82871071	82871132	1013	1,0,0	56,141,85	4,3,0	248,154,61	248	149	1	1.0	0.011,0.0,0.0	0.01,0.012,0.0	-0.004
1014	gene:Solyc08g066390.2	NA	8	+	55001625	55001872	55001625	55001711	55001812	55001872	1014	0,1,0	5,12,8	0,0,0	18,12,12	250	149	1	1.0	0.0,0.047,0.0	0.0,0.0,0.0	0.016
1015	gene:Solyc11g072170.1	NA	11	+	55402371	55402605	55402371	55402478	55402564	55402605	1015	0,1,1	0,1,0	1,0,0	0,0,0	235	149	1	1.0	NA,0.388,1.0	1.0,NA,NA	-0.306
1017	gene:Solyc11g072170.1	NA	11	+	55407882	55408116	55407882	55407984	55408068	55408116	1017	0,2,0	0,16,6	2,1,0	8,11,7	233	149	1	1.0	NA,0.074,0.0	0.138,0.055,0.0	-0.027
1019	gene:Solyc11g072260.1	NA	11	-	55469719	55469941	55469719	55469831	55469918	55469941	1019	1,11,5	750,1264,1014	12,7,4	1654,869,902	236	149	1	1.0	0.001,0.005,0.003	0.005,0.005,0.003	-0.001
1020	gene:Solyc09g091590.2	NA	9	+	70841735	70841981	70841735	70841821	70841906	70841981	1020	4,2,1	63,148,69	4,4,1	157,99,74	234	149	0.7378611611635516	1.0	0.039,0.009,0.009	0.016,0.025,0.009	0.002
1023	gene:Solyc10g081120.1	NA	10	-	62263089	62263290	62263089	62263139	62263242	62263290	1023	0,4,4	0,2,0	2,1,1	0,0,0	252	149	0.6184373152368683	1.0	NA,0.542,1.0	1.0,1.0,1.0	-0.229
1025	gene:Solyc10g081120.1	NA	10	-	62263089	62263290	62263089	62263142	62263245	62263290	1025	4,10,9	104,289,155	19,12,2	358,316,117	252	149	0.6716126298955732	1.0	0.022,0.02,0.033	0.03,0.022,0.01	0.004
1029	gene:Solyc10g008990.2	NA	10	+	3021129	3021370	3021129	3021244	3021335	3021370	1029	0,1,0	61,112,97	1,0,2	152,100,56	240	149	1	1.0	0.0,0.006,0.0	0.004,0.0,0.022	-0.007
1030	gene:Solyc08g006600.2	NA	8	-	1194351	1194534	1194351	1194379	1194491	1194534	1030	6,4,4	0,6,4	6,4,3	6,5,2	261	149	0.45913364631233444	1.0	1.0,0.276,0.363	0.363,0.314,0.461	0.167
1031	gene:Solyc08g006600.2	NA	8	-	1194351	1194534	1194351	1194387	1194491	1194534	1031	6,4,4	22,21,15	6,4,3	38,25,11	253	149	0.4525826279684333	1.0	0.138,0.101,0.136	0.085,0.086,0.138	0.022
1033	gene:Solyc11g011990.1	NA	11	-	4938299	4938521	4938299	4938347	4938432	4938521	1033	0,0,0	28,41,24	2,1,1	51,45,22	234	149	0.5850482598130631	1.0	0.0,0.0,0.0	0.024,0.014,0.028	-0.022
1034	gene:Solyc10g085400.1	NA	10	-	64601762	64602007	64601762	64601874	64601963	64602007	1034	0,1,0	7,19,17	0,0,0	30,10,15	238	149	1	1.0	0.0,0.032,0.0	0.0,0.0,0.0	0.011
1040	gene:Solyc10g006070.2	NA	10	+	799255	799452	799255	799259	799380	799452	1040	38,47,53	4599,6231,5050	101,25,48	11231,2905,4481	270	149	1	1.0	0.005,0.004,0.006	0.005,0.005,0.006	-0.0
1042	gene:Solyc03g083250.2	NA	3	+	53104939	53105147	53104939	53105044	53105107	53105147	1042	0,4,3	0,1,0	1,8,3	0,0,0	212	149	1	1.0	NA,0.738,1.0	1.0,1.0,1.0	-0.131
1043	gene:Solyc10g062340.1	NA	10	-	26114531	26114704	26114531	26114553	26114651	26114704	1043	8,9,7	0,0,0	18,15,8	0,1,0	247	149	1	1.0	1.0,1.0,1.0	1.0,0.9,1.0	0.033
1044	gene:Solyc10g062340.1	NA	10	-	26114531	26114704	26114531	26114554	26114651	26114704	1044	7,3,5	112,210,145	14,7,2	310,177,117	246	149	0.5162528183966713	1.0	0.036,0.009,0.02	0.027,0.023,0.01	0.002
1046	gene:Solyc04g081170.2	NA	4	+	65184099	65184298	65184099	65184153	65184237	65184298	1046	0,7,6	0,0,0	11,1,2	0,1,0	233	149	1	1.0	NA,1.0,1.0	1.0,0.39,1.0	0.203
1047	gene:Solyc11g007320.1	NA	11	+	1698241	1698411	1698241	1698275	1698355	1698411	1047	1,0,1	44,90,68	0,0,0	124,105,56	229	149	1	1.0	0.015,0.0,0.009	0.0,0.0,0.0	0.008
1048	gene:Solyc11g007320.1	NA	11	+	1699443	1699641	1699443	1699500	1699591	1699641	1048	0,1,1	0,0,0	4,4,6	0,2,0	240	149	0.5003428791891409	1.0	NA,1.0,1.0	1.0,0.554,1.0	0.149
104	gene:Solyc08g074760.2	NA	8	+	58902352	58902581	58902352	58902421	58902509	58902581	104	0,0,0	67,184,89	0,3,0	255,196,89	237	149	1	1.0	0.0,0.0,0.0	0.0,0.01,0.0	-0.003
1053	gene:Solyc07g008550.2	NA	7	+	3496077	3496252	3496077	3496159	3496240	3496252	1053	0,0,0	73,103,98	0,5,0	146,57,55	230	149	1	1.0	0.0,0.0,0.0	0.0,0.054,0.0	-0.018
1054	gene:Solyc10g047140.1	NA	10	-	39900382	39900604	39900382	39900454	39900593	39900604	1054	33,96,31	0,0,0	71,79,29	0,2,0	288	149	1	1.0	1.0,1.0,1.0	1.0,0.953,1.0	0.016
1055	gene:Solyc10g047140.1	NA	10	-	39900382	39900604	39900382	39900428	39900550	39900604	1055	13,21,11	0,0,0	30,29,10	1,0,0	271	149	1	1.0	1.0,1.0,1.0	0.943,1.0,1.0	0.019
1056	gene:Solyc10g047140.1	NA	10	-	39900382	39900604	39900382	39900454	39900550	39900604	1056	6,8,3	60,173,76	10,15,4	164,198,79	245	149	0.4740442355454214	1.0	0.057,0.027,0.023	0.036,0.044,0.03	-0.001
1058	gene:Solyc02g092340.2	NA	2	+	53444176	53444371	53444176	53444213	53444299	53444371	1058	0,2,0	2,2,1	1,0,0	6,1,4	235	149	1	1.0	0.0,0.388,0.0	0.096,0.0,0.0	0.097
1060	gene:Solyc08g080900.2	NA	8	-	64067984	64068201	64067984	64068038	64068121	64068201	1060	4,5,8	0,1,0	6,7,10	0,0,0	232	149	1	1.0	1.0,0.763,1.0	1.0,1.0,1.0	-0.079
1063	gene:Solyc04g076230.2	NA	4	-	61171579	61171809	61171579	61171653	61171764	61171809	1063	2,2,4	125,307,180	6,2,5	336,192,177	260	149	1	1.0	0.009,0.004,0.013	0.01,0.006,0.016	-0.002
1064	gene:Solyc03g097680.2	NA	3	+	60010018	60010263	60010018	60010082	60010176	60010263	1064	0,4,2	74,229,98	1,1,1	252,241,75	243	149	1	1.0	0.0,0.011,0.012	0.002,0.003,0.008	0.003
1067	gene:Solyc09g057870.2	NA	9	-	51564772	51565231	51564772	51564844	51565027	51565231	1067	11,15,12	2,5,6	23,10,10	6,8,1	332	149	0.8553852384954431	1.0	0.712,0.574,0.473	0.632,0.359,0.818	-0.017
1068	gene:Solyc09g098230.2	NA	9	-	72080217	72080414	72080217	72080266	72080353	72080414	1068	0,1,1	0,2,0	1,0,1	0,0,0	236	149	1	1.0	NA,0.24,1.0	1.0,NA,1.0	-0.38
106	gene:Solyc04g081310.2	NA	4	-	65344855	65345072	65344855	65344947	65345024	65345072	106	0,5,1	38,124,49	8,1,0	128,109,62	226	149	0.48801469282439014	1.0	0.0,0.026,0.013	0.04,0.006,0.0	-0.002
1070	gene:Solyc01g100170.2	NA	1	+	90239748	90239966	90239748	90239801	90239885	90239966	1070	5,4,8	109,174,103	1,9,5	225,121,91	233	149	0.4902362109690641	1.0	0.028,0.014,0.047	0.003,0.045,0.034	0.002
1071	gene:Solyc10g006600.2	NA	10	+	1134192	1134473	1134192	1134325	1134420	1134473	1071	92,168,100	0,1,0	192,111,111	0,0,0	244	149	1	1.0	1.0,0.99,1.0	1.0,1.0,1.0	-0.003
1075	gene:Solyc12g099270.1	NA	12	-	66471203	66471424	66471203	66471282	66471376	66471424	1075	11,9,7	0,3,0	19,18,6	2,0,0	243	149	0.4596486349322838	1.0	1.0,0.648,1.0	0.853,1.0,1.0	-0.068
1076	gene:Solyc09g065830.2	NA	9	-	64101626	64101855	64101626	64101678	64101777	64101855	1076	8,10,10	285,580,309	12,9,10	675,472,312	248	149	0.6174188548222816	1.0	0.017,0.01,0.019	0.011,0.011,0.019	0.002
1078	gene:Solyc01g094480.2	NA	1	+	85946978	85947210	85946978	85947038	85947132	85947210	1078	6,20,15	0,0,0	24,19,19	0,0,1	243	149	1	1.0	1.0,1.0,1.0	1.0,1.0,0.921	0.026
1079	gene:Solyc01g094480.2	NA	1	+	85946814	85947038	85946814	85946875	85946978	85947038	1079	24,51,16	0,0,0	60,39,21	0,1,0	252	149	1	1.0	1.0,1.0,1.0	1.0,0.958,1.0	0.014
1080	gene:Solyc01g094480.2	NA	1	+	85946814	85947038	85946814	85946875	85946973	85947038	1080	5,4,2	226,420,257	5,5,1	682,368,258	247	149	1	1.0	0.013,0.006,0.005	0.004,0.008,0.002	0.003
1082	gene:Solyc06g008040.2	NA	6	-	1893543	1893747	1893543	1893629	1893721	1893747	1082	1,0,1	42,58,50	2,1,1	90,55,62	241	149	1	1.0	0.015,0.0,0.012	0.014,0.011,0.01	-0.003
1086	gene:Solyc11g061750.1	NA	11	+	48381065	48381280	48381065	48381157	48381271	48381280	1086	0,0,1	1,2,4	0,8,0	3,61,1	263	149	1	1.0	0.0,0.0,0.124	0.0,0.069,0.0	0.018
1087	gene:Solyc03g082600.2	NA	3	-	52527553	52527752	52527553	52527594	52527656	52527752	1087	23,48,17	5,1,0	61,47,17	0,2,4	211	149	0.46628961736221974	1.0	0.765,0.971,1.0	1.0,0.943,0.75	0.014
1088	gene:Solyc01g110280.2	NA	1	-	96997040	96997249	96997040	96997077	96997180	96997249	1088	1,3,0	41,47,30	1,0,0	40,11,14	252	149	0.7175720339370071	1.0	0.014,0.036,0.0	0.015,0.0,0.0	0.012
108	gene:Solyc07g064590.2	NA	7	+	66670470	66670674	66670470	66670533	66670599	66670674	108	12,14,7	0,1,0	11,9,2	1,0,0	215	149	1	1.0	1.0,0.907,1.0	0.884,1.0,1.0	0.008
1090	gene:Solyc01g067270.2	NA	1	+	75672507	75672716	75672507	75672556	75672629	75672716	1090	0,0,0	0,6,6	0,0,1	11,10,2	222	149	1	1.0	NA,0.0,0.0	0.0,0.0,0.251	-0.084
1092	gene:Solyc01g088720.2	NA	1	+	83482275	83482509	83482275	83482361	83482436	83482509	1092	0,0,0	25,41,22	0,2,0	69,42,31	224	149	1	1.0	0.0,0.0,0.0	0.0,0.031,0.0	-0.01
1099	gene:Solyc03g121850.2	NA	3	+	69895812	69896044	69895812	69895882	69895973	69896044	1099	0,0,0	0,0,1	1,0,0	0,0,0	240	149	1	1.0	NA,NA,0.0	1.0,NA,NA	-1.0
10	gene:Solyc01g090200.2	NA	1	+	83847453	83847643	83847453	83847525	83847616	83847643	10	1,0,0	52,84,62	0,1,0	149,107,49	240	149	1	1.0	0.012,0.0,0.0	0.0,0.006,0.0	0.002
1100	gene:Solyc08g074610.1	NA	8	-	58704961	58705178	58704961	58705027	58705105	58705178	1100	1,1,0	7,11,16	0,0,0	14,13,6	227	149	1	1.0	0.086,0.056,0.0	0.0,0.0,0.0	0.047
1101	gene:Solyc08g074610.1	NA	8	-	58707632	58707783	58707632	58707670	58707746	58707783	1101	1,2,0	40,20,26	0,0,2	49,29,27	225	149	1	1.0	0.016,0.062,0.0	0.0,0.0,0.047	0.01
1104	gene:Solyc11g072450.1	NA	11	-	55626778	55626949	55626778	55626787	55626907	55626949	1104	1803,4961,2425	0,0,2	5456,3968,2224	0,0,0	269	149	1	1.0	1.0,1.0,0.999	1.0,1.0,1.0	-0.0
1105	gene:Solyc11g072450.1	NA	11	-	55626653	55626787	55626653	55626689	55626778	55626787	1105	152,255,171	0,2,0	286,161,131	0,0,0	238	149	1	1.0	1.0,0.988,1.0	1.0,1.0,1.0	-0.004
1106	gene:Solyc11g072450.1	NA	11	-	55626653	55626787	55626653	55626722	55626778	55626787	1106	152,255,171	0,2,0	286,161,131	0,0,0	205	149	1	1.0	1.0,0.989,1.0	1.0,1.0,1.0	-0.004
1108	gene:Solyc12g019750.1	NA	12	-	11308398	11308617	11308398	11308447	11308528	11308617	1108	4,2,2	213,306,196	0,0,4	482,264,175	230	149	1	1.0	0.012,0.004,0.007	0.0,0.0,0.015	0.003
1113	gene:Solyc07g053320.2	NA	7	+	61789380	61789624	61789380	61789467	61789602	61789624	1113	3,28,13	1,2,0	32,26,5	3,0,0	284	149	0.5811559987569392	1.0	0.611,0.88,1.0	0.848,1.0,1.0	-0.119
1114	gene:Solyc07g053320.2	NA	7	+	61789380	61789624	61789380	61789467	61789612	61789624	1114	4,29,13	1,1,0	32,26,5	0,0,0	294	149	1	1.0	0.67,0.936,1.0	1.0,1.0,1.0	-0.131
1115	gene:Solyc07g053320.2	NA	7	+	61789380	61789624	61789380	61789467	61789558	61789624	1115	2,26,12	0,0,0	32,24,4	0,1,1	240	149	1	1.0	1.0,1.0,1.0	1.0,0.937,0.713	0.117
1116	gene:Solyc10g008460.2	NA	10	+	2584964	2585200	2584964	2585006	2585083	2585200	1116	2,14,0	0,0,1	8,8,3	0,0,0	226	149	1	1.0	1.0,1.0,0.0	1.0,1.0,1.0	-0.333
1118	gene:Solyc07g019460.2	NA	7	-	11527761	11527947	11527761	11527809	11527925	11527947	1118	57,142,112	0,0,0	194,122,64	2,0,0	265	149	1	1.0	1.0,1.0,1.0	0.982,1.0,1.0	0.006
1122	gene:Solyc08g081170.2	NA	8	+	64246672	64247145	64246672	64246748	64247010	64247145	1122	15,31,9	0,0,1	71,39,25	0,2,0	411	149	1	1.0	1.0,1.0,0.765	1.0,0.876,1.0	-0.037
1123	gene:Solyc07g007780.2	NA	7	-	2418305	2418545	2418305	2418395	2418481	2418545	1123	1,0,0	76,141,80	0,0,0	132,99,52	235	149	1	1.0	0.008,0.0,0.0	0.0,0.0,0.0	0.003
1124	gene:Solyc07g006650.2	NA	7	-	1520525	1520772	1520525	1520604	1520695	1520772	1124	9,23,8	0,0,0	29,9,6	0,0,2	240	149	1	1.0	1.0,1.0,1.0	1.0,1.0,0.651	0.116
1125	gene:Solyc07g006650.2	NA	7	-	1520525	1520772	1520525	1520615	1520695	1520772	1125	3,7,1	319,516,421	8,2,0	597,342,211	229	149	1	1.0	0.006,0.009,0.002	0.009,0.004,0.0	0.001
1126	gene:Solyc12g098370.1	NA	12	+	65902615	65902836	65902615	65902679	65902763	65902836	1126	1,2,0	65,103,94	3,5,1	138,108,86	233	149	0.7713477962132468	1.0	0.01,0.012,0.0	0.014,0.029,0.007	-0.009
1127	gene:Solyc09g057900.1	NA	9	-	52095956	52096178	52095956	52096008	52096085	52096178	1127	0,5,2	0,0,1	10,4,2	2,1,0	226	149	1	1.0	NA,1.0,0.569	0.767,0.725,1.0	-0.046
1128	gene:Solyc08g077750.2	NA	8	-	61646264	61646509	61646264	61646318	61646399	61646509	1128	1,0,0	97,168,137	4,4,2	244,230,103	230	149	1	1.0	0.007,0.0,0.0	0.011,0.011,0.012	-0.009
1132	gene:Solyc07g043270.2	NA	7	-	56936074	56936265	56936074	56936122	56936202	56936265	1132	2,1,1	111,245,182	3,0,0	348,220,119	229	149	1	1.0	0.012,0.003,0.004	0.006,0.0,0.0	0.004
1133	gene:Solyc07g043270.2	NA	7	-	56936202	56936426	56936202	56936265	56936363	56936426	1133	9,17,13	2,2,0	37,17,10	2,4,0	247	149	0.5119426955458781	1.0	0.731,0.837,1.0	0.918,0.719,1.0	-0.023
1134	gene:Solyc07g043270.2	NA	7	-	56936074	56936265	56936074	56936122	56936206	56936265	1134	3,5,5	1,0,0	7,1,3	0,0,0	233	149	1	1.0	0.657,1.0,1.0	1.0,1.0,1.0	-0.114
1135	gene:Solyc07g043270.2	NA	7	-	56936206	56936432	56936206	56936271	56936363	56936432	1135	0,2,0	107,206,122	7,0,1	242,168,108	241	149	1	1.0	0.0,0.006,0.0	0.018,0.0,0.006	-0.006
1138	gene:Solyc12g055720.1	NA	12	-	61692954	61693196	61692954	61693020	61693103	61693196	1138	0,1,5	85,170,72	6,2,0	270,224,90	232	149	1	1.0	0.0,0.004,0.043	0.014,0.006,0.0	0.009
1139	gene:Solyc06g042950.2	NA	6	+	30457303	30457514	30457303	30457362	30457445	30457514	1139	0,3,0	11,37,19	1,1,0	52,74,15	232	149	0.6569551364814814	1.0	0.0,0.049,0.0	0.012,0.009,0.0	0.009
113	gene:Solyc03g121310.2	NA	3	-	69451072	69451280	69451072	69451140	69451225	69451280	113	6,11,7	348,889,479	15,5,8	1230,941,538	234	149	1	1.0	0.011,0.008,0.009	0.008,0.003,0.009	0.003
1143	gene:Solyc11g040150.1	NA	11	+	39803524	39803686	39803524	39803557	39803653	39803686	1143	24,42,36	359,529,405	50,25,19	665,335,227	245	149	0.7851046187492625	1.0	0.039,0.046,0.051	0.044,0.043,0.048	0.0
1144	gene:Solyc11g040150.1	NA	11	+	39799331	39799579	39799331	39799379	39799473	39799579	1144	12,11,6	0,0,0	10,3,2	2,0,0	243	149	1	1.0	1.0,1.0,1.0	0.754,1.0,1.0	0.082
1145	gene:Solyc10g008800.2	NA	10	-	2875895	2876114	2875895	2875970	2876063	2876114	1145	1,0,1	26,130,65	1,7,0	173,150,56	242	149	0.9392705989086069	1.0	0.023,0.0,0.009	0.004,0.028,0.0	0.0
1146	gene:Solyc10g008800.2	NA	10	-	2875895	2876114	2875895	2875970	2876055	2876114	1146	1,0,1	1,1,0	0,5,0	2,0,1	234	149	1	1.0	0.389,0.0,1.0	0.0,1.0,0.0	0.13
1148	gene:Solyc08g069030.2	NA	8	+	58115086	58115312	58115086	58115166	58115238	58115312	1148	2,4,1	157,293,205	4,3,3	393,278,185	221	149	1	1.0	0.009,0.009,0.003	0.007,0.007,0.011	-0.001
1152	gene:Solyc01g104880.2	NA	1	-	93202399	93202629	93202399	93202450	93202544	93202629	1152	1,2,4	55,103,51	12,1,1	222,145,59	243	149	0.9254546193138112	1.0	0.011,0.012,0.046	0.032,0.004,0.01	0.008
1154	gene:Solyc03g026310.2	NA	3	+	3752458	3752699	3752458	3752525	3752642	3752699	1154	0,4,0	54,97,74	2,2,0	146,72,30	266	149	1	1.0	0.0,0.023,0.0	0.008,0.015,0.0	0.0
1155	gene:Solyc03g026310.2	NA	3	+	3748055	3748298	3748055	3748145	3748247	3748298	1155	0,0,1	45,75,58	5,0,1	91,48,21	251	149	0.5664608000646008	1.0	0.0,0.0,0.01	0.032,0.0,0.027	-0.016
1157	gene:Solyc12g056250.1	NA	12	-	62210038	62210239	62210038	62210085	62210174	62210239	1157	1,22,2	1430,3177,2307	10,11,1	1845,1311,729	238	149	1	1.0	0.0,0.004,0.001	0.003,0.005,0.001	-0.001
1158	gene:Solyc01g096730.2	NA	1	-	87744126	87744311	87744126	87744179	87744268	87744311	1158	0,0,0	6,33,3	2,0,0	19,14,4	238	149	1	1.0	0.0,0.0,0.0	0.062,0.0,0.0	-0.021
1161	gene:Solyc08g067040.2	NA	8	+	55951094	55951337	55951094	55951158	55951276	55951337	1161	0,0,0	51,78,46	0,3,0	132,77,42	267	149	1	1.0	0.0,0.0,0.0	0.0,0.021,0.0	-0.007
1162	gene:Solyc12g096560.1	NA	12	+	65425084	65425327	65425084	65425113	65425234	65425327	1162	0,4,2	277,625,358	2,3,0	898,673,362	270	149	1	1.0	0.0,0.004,0.003	0.001,0.002,0.0	0.001
1164	gene:Solyc08g065360.2	NA	8	+	53284875	53285083	53284875	53284944	53285032	53285083	1164	1,0,0	17,27,10	0,1,1	15,13,8	237	149	1	1.0	0.036,0.0,0.0	0.0,0.046,0.073	-0.028
1167	gene:Solyc04g050040.2	NA	4	-	45252783	45253016	45252783	45252862	45252948	45253016	1167	1,0,0	21,24,38	0,1,0	65,32,31	235	149	1	1.0	0.029,0.0,0.0	0.0,0.019,0.0	0.003
1169	gene:Solyc07g053660.2	NA	7	+	62113007	62113202	62113007	62113068	62113138	62113202	1169	1,2,0	84,171,91	5,4,4	279,198,74	219	149	0.6275857182497624	1.0	0.008,0.008,0.0	0.012,0.014,0.035	-0.015
116	gene:Solyc04g025540.2	NA	4	-	22112036	22112232	22112036	22112060	22112148	22112232	116	0,1,0	55,96,66	6,0,0	125,90,58	237	149	0.9477162846888845	1.0	0.0,0.007,0.0	0.029,0.0,0.0	-0.007
1171	gene:Solyc11g068650.1	NA	11	+	53295076	53295322	53295076	53295168	53295258	53295322	1171	0,0,0	84,140,56	3,0,0	189,146,110	239	149	1	1.0	0.0,0.0,0.0	0.01,0.0,0.0	-0.003
1172	gene:Solyc02g064740.2	NA	2	+	35844735	35844939	35844735	35844821	35844913	35844939	1172	2,1,0	0,4,0	5,0,0	0,0,0	241	149	1	1.0	1.0,0.134,NA	1.0,NA,NA	-0.433
1178	gene:Solyc01g102660.2	NA	1	+	91405907	91406137	91405907	91405997	91406080	91406137	1178	7,11,3	1389,3111,2433	19,7,7	4681,2835,1805	232	149	1	1.0	0.003,0.002,0.001	0.003,0.002,0.002	-0.0
117	gene:Solyc02g091960.2	NA	2	+	53174118	53174340	53174118	53174191	53174274	53174340	117	1,1,5	66,106,73	5,3,0	238,173,53	232	149	0.55425041474147	1.0	0.01,0.006,0.042	0.013,0.011,0.0	0.011
1181	gene:Solyc01g102660.2	NA	1	+	91406730	91406959	91406730	91406805	91406887	91406959	1181	10,26,15	318,964,442	39,35,11	1264,1127,486	231	149	0.7736707216143932	1.0	0.02,0.017,0.021	0.02,0.02,0.014	0.001
1182	gene:Solyc05g050800.2	NA	5	-	60986676	60986884	60986676	60986742	60986833	60986884	1182	145,267,158	0,2,2	338,179,127	1,0,0	240	149	1	1.0	1.0,0.988,0.98	0.995,1.0,1.0	-0.009
1184	gene:Solyc02g085030.2	NA	2	-	48056765	48057010	48056765	48056831	48056912	48057010	1184	1,7,0	87,143,77	3,2,0	247,127,80	230	149	0.6530780085718599	1.0	0.007,0.031,0.0	0.008,0.01,0.0	0.007
1185	gene:Solyc02g085030.2	NA	2	-	48056765	48056974	48056765	48056831	48056917	48056974	1185	5,8,8	0,0,0	9,4,2	0,0,1	235	149	1	1.0	1.0,1.0,1.0	1.0,1.0,0.559	0.147
1187	gene:Solyc04g077920.2	NA	4	+	62781857	62782050	62781857	62781924	62781999	62782050	1187	10,23,14	112,228,139	7,3,7	72,64,42	224	149	0.6466008008996658	1.0	0.056,0.063,0.063	0.061,0.03,0.1	-0.003
1188	gene:Solyc08g083040.2	NA	8	-	65628819	65629028	65628819	65628881	65628962	65629028	1188	1,0,1	39,93,62	4,3,0	196,138,54	230	149	1	1.0	0.016,0.0,0.01	0.013,0.014,0.0	-0.0
1189	gene:Solyc08g083040.2	NA	8	-	65626498	65626715	65626498	65626590	65626676	65626715	1189	5,9,3	141,220,166	10,3,3	239,184,105	235	149	0.8193190779934474	1.0	0.022,0.025,0.011	0.026,0.01,0.018	0.001
118	gene:Solyc07g053970.2	NA	7	-	62362444	62362670	62362444	62362554	62362638	62362670	118	2,12,8	277,508,266	6,6,4	592,255,299	233	149	0.58593924240174	1.0	0.005,0.015,0.019	0.006,0.015,0.008	0.003
1191	gene:Solyc08g083040.2	NA	8	-	65626530	65626696	65626530	65626590	65626672	65626696	1191	5,8,3	0,0,0	10,2,3	2,0,0	231	149	1	1.0	1.0,1.0,1.0	0.763,1.0,1.0	0.079
1192	gene:Solyc08g083040.2	NA	8	-	65626676	65626900	65626676	65626696	65626781	65626900	1192	36,50,60	6,2,3	57,49,36	1,10,0	234	149	0.7697458120328738	1.0	0.793,0.941,0.927	0.973,0.757,1.0	-0.023
1193	gene:Solyc12g095830.1	NA	12	+	64947768	64948004	64947768	64947842	64947951	64948004	1193	0,4,3	175,263,162	2,1,0	354,143,157	258	149	1	1.0	0.0,0.009,0.011	0.003,0.004,0.0	0.004
1195	gene:Solyc06g005190.2	NA	6	+	206729	206975	206729	206852	206937	206975	1195	2,1,2	0,0,0	9,4,0	1,0,0	234	149	1	1.0	1.0,1.0,1.0	0.851,1.0,NA	0.075
1197	gene:Solyc06g005190.2	NA	6	+	207741	209153	207741	207941	209121	209153	1197	397,957,521	0,4,0	1498,1095,523	0,0,0	1329	149	0.9003232993412577	1.0	1.0,0.964,1.0	1.0,1.0,1.0	-0.012
1198	gene:Solyc09g010420.2	NA	9	-	3791054	3791296	3791054	3791145	3791220	3791296	1198	2,1,0	86,169,124	2,2,0	221,117,114	224	149	1	1.0	0.015,0.004,0.0	0.006,0.011,0.0	0.001
119	gene:Solyc12g094500.1	NA	12	+	64729382	64729620	64729382	64729459	64729544	64729620	119	0,1,1	93,155,123	2,1,3	241,89,106	234	149	1	1.0	0.0,0.004,0.005	0.005,0.007,0.018	-0.007
11	gene:Solyc01g090200.2	NA	1	+	83846553	83846797	83846553	83846634	83846710	83846797	11	4,0,2	41,63,33	3,4,0	91,66,46	225	149	0.8822067306341672	1.0	0.061,0.0,0.039	0.021,0.039,0.0	0.013
1201	gene:Solyc08g066820.2	NA	8	-	55670655	55670904	55670655	55670722	55670844	55670904	1201	1,3,3	88,145,90	1,2,0	166,115,96	271	149	1	1.0	0.006,0.011,0.018	0.003,0.009,0.0	0.008
1203	gene:Solyc11g018670.1	NA	11	-	8894844	8895038	8894844	8894897	8894984	8895038	1203	0,0,1	66,121,87	3,3,0	190,110,90	236	149	1	1.0	0.0,0.0,0.007	0.01,0.017,0.0	-0.007
1205	gene:Solyc11g066380.1	NA	11	+	52152316	52152543	52152316	52152375	52152481	52152543	1205	1,3,0	0,1,1	3,4,0	1,0,0	255	149	1	1.0	1.0,0.637,0.0	0.637,1.0,NA	-0.273
1206	gene:Solyc09g075070.2	NA	9	-	66888025	66888229	66888025	66888105	66888173	66888229	1206	18,33,31	148,286,162	56,26,14	367,187,132	217	149	0.8000706025164255	1.0	0.077,0.073,0.116	0.095,0.087,0.068	0.005
1207	gene:Solyc09g075070.2	NA	9	-	66887922	66888105	66887922	66887931	66888029	66888105	1207	2,12,3	131,259,134	4,5,5	242,166,105	247	149	0.6620767665985369	1.0	0.009,0.027,0.013	0.01,0.018,0.028	-0.002
1208	gene:Solyc12g038160.1	NA	12	-	48796852	48797086	48796852	48796932	48797033	48797086	1208	0,0,0	33,25,13	4,0,0	62,31,21	250	149	0.6471857602369188	1.0	0.0,0.0,0.0	0.037,0.0,0.0	-0.012
1209	gene:Solyc12g038160.1	NA	12	-	48798183	48798421	48798183	48798251	48798352	48798421	1209	0,0,0	12,21,7	2,0,0	42,28,22	250	149	1	1.0	0.0,0.0,0.0	0.028,0.0,0.0	-0.009
120	gene:Solyc12g094500.1	NA	12	+	64729382	64729620	64729382	64729459	64729551	64729620	120	1,8,3	0,0,2	4,3,4	0,2,0	241	149	1	1.0	1.0,1.0,0.481	1.0,0.481,1.0	0.0
1212	gene:Solyc03g093210.2	NA	3	+	54400604	54400849	54400604	54400715	54400798	54400849	1212	0,0,0	14,27,17	1,0,0	33,13,14	232	149	1	1.0	0.0,0.0,0.0	0.019,0.0,0.0	-0.006
1214	gene:Solyc05g007660.2	NA	5	-	2161222	2161439	2161222	2161312	2161398	2161439	1214	6,5,3	70,118,40	5,4,9	113,103,48	235	149	0.7002012962297883	1.0	0.052,0.026,0.045	0.027,0.024,0.106	-0.011
1215	gene:Solyc03g121950.2	NA	3	-	69948408	69948641	69948408	69948454	69948571	69948641	1215	5,7,8	0,0,0	11,5,11	1,0,0	266	149	1	1.0	1.0,1.0,1.0	0.86,1.0,1.0	0.047
1216	gene:Solyc03g121950.2	NA	3	-	69948408	69948641	69948408	69948458	69948571	69948641	1216	5,7,8	230,369,282	11,5,9	589,289,267	262	149	1	1.0	0.012,0.011,0.016	0.011,0.01,0.019	-0.0
1217	gene:Solyc01g010810.2	NA	1	-	6210192	6210385	6210192	6210269	6210341	6210385	1217	2,7,4	102,203,82	7,1,5	196,83,105	221	149	0.9556285901448466	1.0	0.013,0.023,0.032	0.024,0.008,0.031	0.002
1219	gene:Solyc04g049710.2	NA	4	-	43144919	43145104	43144919	43144998	43145078	43145104	1219	5,11,3	0,0,1	13,3,9	0,0,2	229	149	1	1.0	1.0,1.0,0.661	1.0,1.0,0.745	-0.028
121	gene:Solyc05g009710.2	NA	5	-	3910446	3910662	3910446	3910549	3910619	3910662	121	4,6,7	11,29,19	10,6,3	38,19,12	219	149	0.9049082378524241	1.0	0.198,0.123,0.2	0.152,0.177,0.145	0.016
1223	gene:Solyc04g079070.2	NA	4	-	63654001	63654246	63654001	63654100	63654210	63654246	1223	6,1,0	105,340,132	1,2,3	275,260,110	259	149	1	1.0	0.032,0.002,0.0	0.002,0.004,0.015	0.004
1229	gene:Solyc09g074680.2	NA	9	-	66507557	66507782	66507557	66507617	66507705	66507782	1229	1,0,1	71,107,80	2,1,1	184,67,42	237	149	1	1.0	0.009,0.0,0.008	0.007,0.009,0.015	-0.005
1232	gene:Solyc09g005230.2	NA	9	-	176767	176946	176767	176827	176923	176946	1232	1,14,3	0,2,0	12,8,3	1,0,0	245	149	1	1.0	1.0,0.81,1.0	0.879,1.0,1.0	-0.023
1234	gene:Solyc11g064920.1	NA	11	+	50239284	50239498	50239284	50239372	50239460	50239498	1234	2,1,0	98,135,143	1,0,0	218,122,72	237	149	1	1.0	0.013,0.005,0.0	0.003,0.0,0.0	0.005
1237	gene:Solyc05g053610.2	NA	5	-	63680692	63680922	63680692	63680746	63680847	63680922	1237	0,3,0	98,185,163	1,1,1	307,189,115	250	149	1	1.0	0.0,0.01,0.0	0.002,0.003,0.005	0.0
1239	gene:Solyc01g079510.2	NA	1	+	78575458	78575643	78575458	78575496	78575583	78575643	1239	0,6,1	22,51,37	7,3,2	87,51,41	236	149	0.6301515017025338	1.0	0.0,0.069,0.017	0.048,0.036,0.03	-0.009
1241	gene:Solyc08g006960.2	NA	8	-	1542067	1542231	1542067	1542116	1542200	1542231	1241	0,1,1	0,2,0	1,1,0	2,1,0	233	149	0.6232440023678036	1.0	NA,0.242,1.0	0.242,0.39,NA	0.305
1242	gene:Solyc08g006960.2	NA	8	-	1542067	1542231	1542067	1542116	1542203	1542231	1242	5,8,3	36,153,66	4,13,3	120,112,64	236	149	1	1.0	0.081,0.032,0.028	0.021,0.068,0.029	0.008
1243	gene:Solyc01g103010.2	NA	1	+	91679567	91679816	91679567	91679611	91679717	91679816	1243	0,2,0	63,165,88	5,4,0	224,195,90	255	149	1	1.0	0.0,0.007,0.0	0.013,0.012,0.0	-0.006
1244	gene:Solyc01g103010.2	NA	1	+	91678013	91678202	91678013	91678052	91678119	91678202	1244	2,2,1	145,268,171	6,2,2	272,159,161	216	149	1	1.0	0.009,0.005,0.004	0.015,0.009,0.008	-0.005
1245	gene:Solyc12g015880.1	NA	12	-	5870804	5871038	5870804	5870829	5870915	5871038	1245	24,65,43	0,0,0	75,81,35	0,0,2	235	149	1	1.0	1.0,1.0,1.0	1.0,1.0,0.917	0.028
1247	gene:Solyc03g063880.2	NA	3	-	36633795	36634134	36633795	36633856	36633966	36634134	1247	86,322,145	1,0,0	337,281,140	0,0,0	259	149	1	1.0	0.98,1.0,1.0	1.0,1.0,1.0	-0.007
1248	gene:Solyc01g103370.2	NA	1	+	91990358	91990517	91990358	91990386	91990470	91990517	1248	48,133,59	0,0,0	160,114,42	0,1,0	233	149	1	1.0	1.0,1.0,1.0	1.0,0.986,1.0	0.005
1250	gene:Solyc01g103370.2	NA	1	+	91990358	91990517	91990358	91990386	91990471	91990517	1250	51,137,62	0,0,0	162,116,42	0,1,0	234	149	1	1.0	1.0,1.0,1.0	1.0,0.987,1.0	0.004
1251	gene:Solyc01g103370.2	NA	1	+	91990358	91990517	91990358	91990386	91990490	91990517	1251	83,211,104	0,0,0	244,172,80	1,0,0	253	149	1	1.0	1.0,1.0,1.0	0.993,1.0,1.0	0.002
1254	gene:Solyc07g019530.2	NA	7	+	11870961	11871154	11870961	11870983	11871090	11871154	1254	15,40,17	0,0,0	32,34,9	0,1,0	256	149	1	1.0	1.0,1.0,1.0	1.0,0.952,1.0	0.016
1256	gene:Solyc07g019530.2	NA	7	+	11873736	11873980	11873736	11873795	11873871	11873980	1256	3,7,1	0,0,2	5,4,2	0,0,0	225	149	1	1.0	1.0,1.0,0.249	1.0,1.0,1.0	-0.25
1257	gene:Solyc07g019530.2	NA	7	+	11873736	11873980	11873736	11873795	11873907	11873980	1257	3,9,3	0,0,0	8,9,3	0,1,0	261	149	1	1.0	1.0,1.0,1.0	1.0,0.837,1.0	0.054
1258	gene:Solyc07g019530.2	NA	7	+	11873736	11873980	11873736	11873795	11873905	11873980	1258	3,8,2	114,277,167	8,6,2	360,291,117	259	149	0.8544324269907443	1.0	0.015,0.016,0.007	0.013,0.012,0.01	0.001
125	gene:Solyc05g009710.2	NA	5	-	3910446	3910662	3910446	3910513	3910619	3910662	125	4,6,7	0,0,2	10,6,3	0,0,0	255	149	1	1.0	1.0,1.0,0.672	1.0,1.0,1.0	-0.109
1261	gene:Solyc07g019530.2	NA	7	+	11870846	11870983	11870846	11870879	11870958	11870983	1261	11,14,5	0,0,0	20,24,11	0,0,1	228	149	1	1.0	1.0,1.0,1.0	1.0,1.0,0.878	0.041
1267	gene:Solyc01g101240.2	NA	1	+	91060665	91060891	91060665	91060718	91060814	91060891	1267	29,38,32	480,750,566	60,28,30	1148,513,584	245	149	0.723878917849903	1.0	0.035,0.03,0.033	0.031,0.032,0.03	0.002
1269	gene:Solyc01g101240.2	NA	1	+	91060814	91061060	91060814	91060928	91061000	91061060	1269	9,26,18	300,503,378	36,17,17	805,469,340	221	149	1	1.0	0.02,0.034,0.031	0.029,0.024,0.033	-0.0
1270	gene:Solyc01g101240.2	NA	1	+	91060814	91061060	91060814	91060891	91061000	91061060	1270	219,322,231	0,0,0	509,218,278	1,0,0	258	149	1	1.0	1.0,1.0,1.0	0.997,1.0,1.0	0.001
1271	gene:Solyc06g060720.2	NA	6	-	38737622	38737804	38737622	38737651	38737733	38737804	1271	45,96,72	0,0,1	111,73,60	2,0,0	231	149	1	1.0	1.0,1.0,0.979	0.973,1.0,1.0	0.002
1272	gene:Solyc06g060720.2	NA	6	-	38737596	38737804	38737596	38737671	38737733	38737804	1272	9,36,19	0,0,2	33,20,16	0,0,0	211	149	1	1.0	1.0,1.0,0.87	1.0,1.0,1.0	-0.043
1274	gene:Solyc06g082220.2	NA	6	+	48136966	48137174	48136966	48137015	48137135	48137174	1274	156,519,308	0,2,0	501,168,266	0,0,0	269	149	1	1.0	1.0,0.993,1.0	1.0,1.0,1.0	-0.002
1276	gene:Solyc08g075890.2	NA	8	+	59982405	59982613	59982405	59982497	59982581	59982613	1276	37,60,44	0,4,0	77,63,28	0,1,2	233	149	0.5141300757393508	1.0	1.0,0.906,1.0	1.0,0.976,0.9	0.01
1278	gene:Solyc08g075890.2	NA	8	+	59981147	59981360	59981147	59981216	59981353	59981360	1278	35,75,44	1,1,0	68,78,35	1,0,0	286	149	1	1.0	0.948,0.975,1.0	0.973,1.0,1.0	-0.017
127	gene:Solyc07g054880.2	NA	7	+	63059368	63059691	63059368	63059472	63059563	63059691	127	182,356,149	0,2,0	460,315,200	0,0,0	240	149	1	1.0	1.0,0.991,1.0	1.0,1.0,1.0	-0.003
1280	gene:Solyc08g075890.2	NA	8	+	59982405	59982613	59982405	59982501	59982591	59982613	1280	38,69,47	0,0,0	85,70,27	0,3,0	239	149	0.8207066160495774	1.0	1.0,1.0,1.0	1.0,0.936,1.0	0.021
1282	gene:Solyc08g075890.2	NA	8	+	59979861	59980093	59979861	59979940	59980030	59980093	1282	1,9,2	285,671,370	9,6,2	763,552,243	239	149	1	1.0	0.002,0.008,0.003	0.007,0.007,0.005	-0.002
1283	gene:Solyc08g075890.2	NA	8	+	59979868	59980093	59979868	59979944	59980030	59980093	1283	1,6,1	0,0,0	2,1,2	1,0,0	235	149	1	1.0	1.0,1.0,1.0	0.559,1.0,1.0	0.147
1285	gene:Solyc08g075890.2	NA	8	+	59979770	59979944	59979770	59979778	59979861	59979944	1285	8,32,5	254,537,296	32,25,4	688,504,209	232	149	0.4912847105427509	1.0	0.02,0.037,0.011	0.029,0.031,0.012	-0.001
1286	gene:Solyc02g075630.1	NA	2	-	41781389	41781612	41781389	41781447	41781565	41781612	1286	0,3,3	131,218,135	2,6,2	284,159,100	267	149	1	1.0	0.0,0.008,0.012	0.004,0.021,0.011	-0.005
1287	gene:Solyc02g075630.1	NA	2	-	41781389	41781612	41781389	41781455	41781565	41781612	1287	0,0,1	0,0,1	1,2,0	0,5,0	259	149	1	1.0	NA,NA,0.365	1.0,0.187,NA	-0.229
1288	gene:Solyc12g056530.1	NA	12	-	62483131	62483337	62483131	62483201	62483269	62483337	1288	3,5,4	0,0,0	12,10,6	0,1,0	217	149	1	1.0	1.0,1.0,1.0	1.0,0.873,1.0	0.042
1293	gene:Solyc01g098830.2	NA	1	+	89234365	89234598	89234365	89234384	89234485	89234598	1293	10,28,10	23,51,30	37,18,4	52,35,33	250	149	0.7698249811644288	1.0	0.206,0.247,0.166	0.298,0.235,0.067	0.006
1294	gene:Solyc01g098830.2	NA	1	+	89234365	89234598	89234365	89234384	89234477	89234598	1294	10,28,10	0,0,0	37,18,4	0,1,0	242	149	1	1.0	1.0,1.0,1.0	1.0,0.917,1.0	0.028
1297	gene:Solyc05g005160.2	NA	5	-	142403	142624	142403	142485	142614	142624	1297	15,19,20	0,0,0	24,15,12	0,0,1	278	149	1	1.0	1.0,1.0,1.0	1.0,1.0,0.865	0.045
12	gene:Solyc01g090200.2	NA	1	+	83831157	83831391	83831157	83831241	83831357	83831391	12	0,2,1	0,0,0	0,2,2	0,0,2	265	149	0.6501692470939766	1.0	NA,1.0,1.0	NA,1.0,0.36	0.32
1300	gene:Solyc09g074230.2	NA	9	-	66005542	66005733	66005542	66005607	66005697	66005733	1300	11,15,8	458,886,622	18,6,2	734,485,286	239	149	1	1.0	0.015,0.01,0.008	0.015,0.008,0.004	0.002
1302	gene:Solyc09g074230.2	NA	9	-	66005362	66005559	66005362	66005445	66005542	66005559	1302	27,67,38	0,0,1	52,22,17	2,0,0	246	149	1	1.0	1.0,1.0,0.958	0.94,1.0,1.0	0.006
1303	gene:Solyc09g074230.2	NA	9	-	66005362	66005559	66005362	66005455	66005546	66005559	1303	25,40,27	0,2,2	39,18,24	0,0,0	240	149	0.4816528822549144	1.0	1.0,0.925,0.893	1.0,1.0,1.0	-0.061
1304	gene:Solyc09g074230.2	NA	9	-	66005546	66005773	66005546	66005559	66005697	66005773	1304	62,110,76	0,2,0	106,68,37	0,0,0	287	149	1	1.0	1.0,0.966,1.0	1.0,1.0,1.0	-0.011
1306	gene:Solyc09g074230.2	NA	9	-	66004082	66004305	66004082	66004175	66004267	66004305	1306	12,49,22	0,3,0	31,31,13	0,1,1	241	149	1	1.0	1.0,0.91,1.0	1.0,0.95,0.889	0.024
1307	gene:Solyc09g074230.2	NA	9	-	66004082	66004305	66004082	66004197	66004267	66004305	1307	12,49,22	167,443,188	31,30,13	265,215,166	219	149	0.621829161385728	1.0	0.047,0.07,0.074	0.074,0.087,0.051	-0.007
1309	gene:Solyc09g074230.2	NA	9	-	66004267	66004472	66004267	66004302	66004412	66004472	1309	77,190,70	0,1,0	128,97,71	0,0,0	259	149	1	1.0	1.0,0.991,1.0	1.0,1.0,1.0	-0.003
1310	gene:Solyc09g074230.2	NA	9	-	66005362	66005559	66005362	66005455	66005542	66005559	1310	11,25,6	397,762,514	20,6,4	631,417,235	236	149	0.746066879896817	1.0	0.017,0.02,0.007	0.02,0.009,0.011	0.001
1311	gene:Solyc02g062950.2	NA	2	-	34896397	34896643	34896397	34896487	34896598	34896643	1311	1,2,2	66,73,52	1,3,0	157,83,65	260	149	1	1.0	0.009,0.015,0.022	0.004,0.02,0.0	0.007
1312	gene:Solyc10g084310.1	NA	10	+	63912795	63913035	63912795	63912802	63912894	63913035	1312	25,31,30	1257,2084,1244	39,32,30	2672,1491,1362	241	149	0.9686475899412692	1.0	0.012,0.009,0.015	0.009,0.013,0.013	0.0
1315	gene:Solyc10g081530.1	NA	10	-	62573737	62573964	62573737	62573781	62573915	62573964	1315	8,11,14	0,0,0	17,15,5	2,0,0	283	149	1	1.0	1.0,1.0,1.0	0.817,1.0,1.0	0.061
1317	gene:Solyc07g064680.2	NA	7	+	66722729	66722938	66722729	66722785	66722886	66722938	1317	13,18,9	603,1025,646	15,12,4	1189,764,536	250	149	1	1.0	0.013,0.01,0.008	0.007,0.009,0.004	0.004
131	gene:Solyc12g044230.1	NA	12	-	38747174	38747364	38747174	38747254	38747347	38747364	131	0,1,0	43,160,87	4,0,0	185,163,57	242	149	1	1.0	0.0,0.004,0.0	0.013,0.0,0.0	-0.003
1320	gene:Solyc02g078640.2	NA	2	-	43285387	43285631	43285387	43285483	43285564	43285631	1320	1,1,2	47,104,60	2,5,0	172,105,55	230	149	1	1.0	0.014,0.006,0.021	0.007,0.03,0.0	0.001
1321	gene:Solyc06g009650.2	NA	6	+	3597430	3597645	3597430	3597470	3597577	3597645	1321	0,0,2	54,115,78	0,0,2	144,81,38	256	149	1	1.0	0.0,0.0,0.015	0.0,0.0,0.03	-0.005
1324	gene:Solyc06g009650.2	NA	6	+	3594210	3594454	3594210	3594276	3594376	3594454	1324	0,0,3	53,98,46	4,0,1	167,88,43	249	149	1	1.0	0.0,0.0,0.038	0.014,0.0,0.014	0.003
1326	gene:Solyc06g008520.2	NA	6	+	2406670	2406866	2406670	2406684	2406792	2406866	1326	2,13,4	1,7,0	29,13,1	2,7,3	257	149	0.7831148301756339	1.0	0.537,0.518,1.0	0.894,0.518,0.162	0.16
1327	gene:Solyc03g112050.2	NA	3	+	62589665	62589913	62589665	62589730	62589811	62589913	1327	31,51,31	786,1148,880	57,33,28	1596,737,561	230	149	0.8403460510685701	1.0	0.025,0.028,0.022	0.023,0.028,0.031	-0.002
1328	gene:Solyc08g083280.2	NA	8	+	65783773	65783952	65783773	65783807	65783899	65783952	1328	6,3,5	0,0,2	7,3,3	0,0,0	241	149	1	1.0	1.0,1.0,0.607	1.0,1.0,1.0	-0.131
1329	gene:Solyc08g083280.2	NA	8	+	65783773	65783928	65783773	65783807	65783878	65783928	1329	3,3,4	510,922,793	7,3,0	1179,513,448	220	149	1	1.0	0.004,0.002,0.003	0.004,0.004,0.0	0.0
132	gene:Solyc02g037510.2	NA	2	-	30981603	30981780	30981603	30981670	30981754	30981780	132	5,11,0	0,0,1	14,2,2	0,0,0	233	149	1	1.0	1.0,1.0,0.0	1.0,1.0,1.0	-0.333
1332	gene:Solyc08g083280.2	NA	8	+	65785233	65785444	65785233	65785289	65785377	65785444	1332	21,34,17	0,1,0	39,29,18	0,0,0	237	149	1	1.0	1.0,0.955,1.0	1.0,1.0,1.0	-0.015
1333	gene:Solyc08g022070.2	NA	8	+	33072937	33073157	33072937	33072986	33073080	33073157	1333	67,218,121	0,3,0	218,191,99	0,2,0	243	149	1	1.0	1.0,0.978,1.0	1.0,0.983,1.0	-0.002
1334	gene:Solyc08g022070.2	NA	8	+	33072937	33073157	33072937	33072986	33073090	33073157	1334	67,220,123	0,0,0	221,192,99	2,1,0	253	149	1	1.0	1.0,1.0,1.0	0.985,0.991,1.0	0.008
1335	gene:Solyc09g090120.2	NA	9	+	69657755	69657965	69657755	69657838	69657904	69657965	1335	8,12,7	0,0,2	17,19,7	0,0,0	215	149	1	1.0	1.0,1.0,0.708	1.0,1.0,1.0	-0.097
1338	gene:Solyc03g025390.2	NA	3	-	2817752	2817960	2817752	2817806	2817881	2817960	1338	0,6,1	0,0,1	5,7,4	1,0,0	224	149	1	1.0	NA,1.0,0.399	0.769,1.0,1.0	-0.224
1339	gene:Solyc11g068930.1	NA	11	-	53488241	53488400	53488241	53488286	53488363	53488400	1339	56,71,38	0,2,2	56,49,26	2,2,0	226	149	0.8169717114251276	1.0	1.0,0.959,0.926	0.949,0.942,1.0	-0.002
133	gene:Solyc02g037510.2	NA	2	-	30980795	30981028	30980795	30980836	30980915	30981028	133	0,1,5	28,96,113	3,2,1	127,87,36	228	149	0.7825254318330112	1.0	0.0,0.007,0.028	0.015,0.015,0.018	-0.004
1342	gene:Solyc02g079330.2	NA	2	-	43931342	43931590	43931342	43931448	43931528	43931590	1342	1,0,0	5,15,11	0,0,0	14,12,6	229	149	1	1.0	0.115,0.0,0.0	0.0,0.0,0.0	0.038
134	gene:Solyc02g037510.2	NA	2	-	30981603	30981780	30981603	30981670	30981760	30981780	134	6,14,1	0,0,0	18,3,3	1,0,0	239	149	1	1.0	1.0,1.0,1.0	0.918,1.0,1.0	0.027
1350	gene:Solyc07g065800.2	NA	7	-	67419726	67419939	67419726	67419757	67419897	67419939	1350	172,318,215	0,1,0	481,228,163	0,0,0	289	149	1	1.0	1.0,0.994,1.0	1.0,1.0,1.0	-0.002
1351	gene:Solyc07g065800.2	NA	7	-	67419726	67419954	67419726	67419811	67419897	67419954	1351	5,16,15	347,566,402	18,15,5	773,350,309	235	149	0.9187212786523611	1.0	0.009,0.018,0.023	0.015,0.026,0.01	-0.0
1353	gene:Solyc09g011450.2	NA	9	+	4768314	4768545	4768314	4768392	4768514	4768545	1353	2,1,2	84,170,119	2,0,2	226,119,87	271	149	1	1.0	0.013,0.003,0.009	0.005,0.0,0.012	0.003
135	gene:Solyc02g037510.2	NA	2	-	30981603	30981831	30981603	30981670	30981758	30981831	135	5,13,0	79,145,95	14,3,3	204,118,94	237	149	0.7276281787232428	1.0	0.038,0.053,0.0	0.041,0.016,0.02	0.005
1367	gene:Solyc02g005180.2	NA	2	+	7140216	7140400	7140216	7140269	7140383	7140400	1367	14,48,32	0,0,2	36,17,6	0,0,0	263	149	1	1.0	1.0,1.0,0.901	1.0,1.0,1.0	-0.033
1369	gene:Solyc06g074960.2	NA	6	-	46465970	46466208	46465970	46466018	46466100	46466208	1369	0,1,2	14,41,28	2,1,0	23,23,21	231	149	1	1.0	0.0,0.015,0.044	0.053,0.027,0.0	-0.007
1370	gene:Solyc03g118390.2	NA	3	-	67280470	67280639	67280470	67280531	67280581	67280639	1370	0,5,3	0,1,0	9,3,0	0,0,0	199	149	0.7500682269680694	1.0	NA,0.789,1.0	1.0,1.0,NA	-0.105
1372	gene:Solyc11g013290.1	NA	11	-	6227750	6227943	6227750	6227802	6227889	6227943	1372	3,2,0	16,59,35	0,0,0	61,51,41	236	149	0.5058402592778433	1.0	0.106,0.021,0.0	0.0,0.0,0.0	0.042
1375	gene:Solyc06g065230.2	NA	6	+	40680162	40680381	40680162	40680225	40680320	40680381	1375	2,12,0	330,521,454	8,2,0	781,328,333	244	149	1	1.0	0.004,0.014,0.0	0.006,0.004,0.0	0.003
1377	gene:Solyc05g053130.2	NA	5	+	63241437	63241666	63241437	63241540	63241614	63241666	1377	2,1,0	11,18,20	3,0,0	30,33,11	223	149	1	1.0	0.108,0.036,0.0	0.063,0.0,0.0	0.027
1378	gene:Solyc01g057310.2	NA	1	-	60477475	60477717	60477475	60477543	60477642	60477717	1378	0,0,1	0,2,0	0,0,0	1,0,0	248	149	1	1.0	NA,0.0,1.0	0.0,NA,NA	0.5
1379	gene:Solyc01g057310.2	NA	1	-	60475873	60476092	60475873	60475942	60476027	60476092	1379	0,0,0	38,54,35	2,0,0	82,65,35	234	149	1	1.0	0.0,0.0,0.0	0.015,0.0,0.0	-0.005
137	gene:Solyc01g103430.2	NA	1	+	92046255	92046479	92046255	92046339	92046419	92046479	137	0,0,0	0,0,2	0,1,0	0,0,0	229	149	1	1.0	NA,NA,0.0	NA,1.0,NA	-1.0
1380	gene:Solyc11g069470.1	NA	11	+	54068193	54068403	54068193	54068213	54068317	54068403	1380	0,0,1	0,0,0	0,0,0	1,0,0	253	149	1	1.0	NA,NA,1.0	0.0,NA,NA	1.0
1382	gene:Solyc02g071890.2	NA	2	+	41267053	41267291	41267053	41267112	41267249	41267291	1382	0,2,3	57,125,76	2,1,2	92,57,60	286	149	1	1.0	0.0,0.008,0.02	0.011,0.009,0.017	-0.003
1383	gene:Solyc02g071890.2	NA	2	+	41266342	41266583	41266342	41266378	41266481	41266583	1383	2,1,1	54,89,63	2,2,0	85,48,53	252	149	1	1.0	0.021,0.007,0.009	0.014,0.024,0.0	-0.0
1384	gene:Solyc02g071890.2	NA	2	+	41265181	41265414	41265181	41265274	41265380	41265414	1384	2,1,3	134,202,162	1,1,5	286,122,105	255	149	1	1.0	0.009,0.003,0.011	0.002,0.005,0.027	-0.004
1385	gene:Solyc08g067090.2	NA	8	+	56002667	56002858	56002667	56002716	56002833	56002858	1385	0,3,8	3,4,5	10,9,1	13,6,5	266	149	0.8386627331488594	1.0	0.0,0.296,0.473	0.301,0.457,0.101	-0.03
1386	gene:Solyc12g043160.1	NA	12	-	38979650	38979824	38979650	38979665	38979809	38979824	1386	352,1010,499	12,0,0	1208,1146,562	0,0,0	293	149	0.7274541393851026	1.0	0.937,1.0,1.0	1.0,1.0,1.0	-0.021
1388	gene:Solyc12g009500.1	NA	12	+	2766485	2766690	2766485	2766571	2766652	2766690	1388	79,138,75	0,0,2	262,175,89	0,0,0	230	149	1	1.0	1.0,1.0,0.96	1.0,1.0,1.0	-0.013
1389	gene:Solyc08g008040.2	NA	8	+	2535285	2535588	2535285	2535292	2535422	2535588	1389	95,168,105	0,0,0	250,132,94	0,1,0	279	149	1	1.0	1.0,1.0,1.0	1.0,0.986,1.0	0.005
138	gene:Solyc01g103430.2	NA	1	+	92046287	92046479	92046287	92046343	92046419	92046479	138	0,0,0	152,210,185	0,1,0	300,245,192	225	149	1	1.0	0.0,0.0,0.0	0.0,0.003,0.0	-0.001
1390	gene:Solyc08g008040.2	NA	8	+	2535285	2535588	2535285	2535355	2535422	2535588	1390	95,168,105	0,1,0	249,132,93	0,3,0	216	149	1	1.0	1.0,0.991,1.0	1.0,0.968,1.0	0.008
1393	gene:Solyc03g114780.2	NA	3	+	64681043	64681282	64681043	64681133	64681219	64681282	1393	0,0,0	10,15,12	1,0,1	23,11,34	235	149	1	1.0	0.0,0.0,0.0	0.027,0.0,0.018	-0.015
1395	gene:Solyc12g017370.1	NA	12	+	6620546	6620748	6620546	6620605	6620681	6620748	1395	4,2,1	30,74,48	5,4,0	81,60,21	225	149	0.540192347154762	1.0	0.081,0.018,0.014	0.039,0.042,0.0	0.011
1396	gene:Solyc01g105340.2	NA	1	+	93544811	93545025	93544811	93544858	93544944	93545025	1396	0,4,0	85,226,120	2,7,3	406,287,124	235	149	1	1.0	0.0,0.011,0.0	0.003,0.015,0.015	-0.007
1398	gene:Solyc01g056810.2	NA	1	-	56750729	56750929	56750729	56750755	56750843	56750929	1398	1,4,1	59,117,63	5,0,0	153,82,39	237	149	0.5289217973346487	1.0	0.011,0.021,0.01	0.02,0.0,0.0	0.007
139	gene:Solyc08g007370.2	NA	8	+	1936506	1936719	1936506	1936570	1936654	1936719	139	1,2,0	51,79,57	1,0,0	113,98,29	233	149	1	1.0	0.012,0.016,0.0	0.006,0.0,0.0	0.007
13	gene:Solyc01g090200.2	NA	1	+	83831357	83831552	83831357	83831391	83831465	83831552	13	0,2,2	0,4,0	1,2,1	0,0,2	223	149	1	1.0	NA,0.25,1.0	1.0,1.0,0.25	-0.125
1404	gene:Solyc04g008640.2	NA	4	+	2256385	2256624	2256385	2256430	2256546	2256624	1404	2,5,1	91,186,113	3,7,1	426,211,96	265	149	1	1.0	0.012,0.015,0.005	0.004,0.018,0.006	0.001
1406	gene:Solyc04g008640.2	NA	4	+	2258976	2259191	2258976	2258992	2259095	2259191	1406	4,16,14	1,2,7	11,17,6	0,0,1	252	149	1	1.0	0.703,0.825,0.542	1.0,1.0,0.78	-0.237
1408	gene:Solyc10g080100.1	NA	10	-	61489245	61489481	61489245	61489336	61489388	61489481	1408	0,2,1	0,2,0	0,1,10	0,0,0	201	149	0.7340994848436018	1.0	NA,0.426,1.0	NA,1.0,1.0	-0.287
1409	gene:Solyc10g080100.1	NA	10	-	61489245	61489481	61489245	61489298	61489388	61489481	1409	1,8,3	0,0,0	10,9,11	0,0,1	239	149	1	1.0	1.0,1.0,1.0	1.0,1.0,0.873	0.042
1411	gene:Solyc02g088990.1	NA	2	+	50901646	50901874	50901646	50901664	50901763	50901874	1411	0,1,0	0,2,0	0,0,1	2,2,2	248	149	0.7939535138287673	1.0	NA,0.231,NA	0.0,0.0,0.231	0.154
1414	gene:Solyc05g008810.2	NA	5	-	3045255	3045480	3045255	3045284	3045363	3045480	1414	258,437,296	0,0,0	568,375,235	0,2,0	228	149	1	1.0	1.0,1.0,1.0	1.0,0.992,1.0	0.003
1415	gene:Solyc06g084510.2	NA	6	-	49596935	49597146	49596935	49596992	49597128	49597146	1415	1,6,1	1,0,0	0,3,0	0,0,0	285	149	1	1.0	0.343,1.0,1.0	NA,1.0,NA	-0.219
1418	gene:Solyc12g098720.1	NA	12	+	66134935	66135158	66134935	66135033	66135114	66135158	1418	1,7,5	0,0,0	4,8,5	2,0,0	230	149	1	1.0	1.0,1.0,1.0	0.564,1.0,1.0	0.145
1419	gene:Solyc07g008940.2	NA	7	-	3947061	3947302	3947061	3947159	3947239	3947302	1419	0,1,2	162,359,204	7,8,1	293,219,139	229	149	0.45179534523855425	1.0	0.0,0.002,0.006	0.015,0.023,0.005	-0.012
141	gene:Solyc08g007370.2	NA	8	+	1936339	1936553	1936339	1936404	1936494	1936553	141	6,9,7	0,1,0	13,10,4	0,0,0	239	149	1	1.0	1.0,0.849,1.0	1.0,1.0,1.0	-0.05
1421	gene:Solyc06g064620.2	NA	6	-	40269426	40269653	40269426	40269486	40269595	40269653	1421	13,11,11	0,0,0	56,59,16	0,1,0	258	149	1	1.0	1.0,1.0,1.0	1.0,0.971,1.0	0.01
1422	gene:Solyc03g098280.2	NA	3	+	60634163	60634376	60634163	60634235	60634312	60634376	1422	3,5,5	178,408,223	7,8,2	616,504,237	226	149	1	1.0	0.011,0.008,0.015	0.007,0.01,0.006	0.004
1423	gene:Solyc04g072810.2	NA	4	-	59780624	59782755	59780624	59780742	59782661	59782755	1423	22,72,36	0,0,1	128,102,42	0,0,0	2068	149	1	1.0	1.0,1.0,0.722	1.0,1.0,1.0	-0.093
1425	gene:Solyc04g072810.2	NA	4	-	59780624	59782755	59780624	59780716	59782661	59782755	1425	24,76,40	0,2,0	131,106,44	1,0,0	2094	149	1	1.0	1.0,0.73,1.0	0.903,1.0,1.0	-0.058
1431	gene:Solyc12g042080.1	NA	12	+	40758098	40758314	40758098	40758140	40758224	40758314	1431	32,494,25	0,2,0	792,19,38	1,0,0	233	149	1	1.0	1.0,0.994,1.0	0.998,1.0,1.0	-0.001
1433	gene:Solyc12g035130.1	NA	12	-	60087206	60087566	60087206	60087366	60087510	60087566	1433	4808,7716,5631	0,1,0	13606,7482,5025	0,0,0	293	149	1	1.0	1.0,1.0,1.0	1.0,1.0,1.0	0.0
1434	gene:Solyc03g115840.2	NA	3	-	65429018	65429243	65429018	65429072	65429177	65429243	1434	0,4,0	25,51,34	1,0,2	74,82,21	254	149	0.49600069347949105	1.0	0.0,0.044,0.0	0.008,0.0,0.053	-0.006
1435	gene:Solyc10g083710.1	NA	10	+	63476165	63476401	63476165	63476235	63476322	63476401	1435	0,2,1	1,16,6	2,0,2	30,9,5	236	149	0.9066927626366867	1.0	0.0,0.073,0.095	0.04,0.0,0.202	-0.025
1438	gene:Solyc12g100120.1	NA	12	+	66970065	66970303	66970065	66970161	66970212	66970303	1438	0,5,3	1,0,0	2,0,2	0,0,0	200	149	1	1.0	0.0,1.0,1.0	1.0,NA,1.0	-0.333
1439	gene:Solyc12g100120.1	NA	12	+	66970065	66970303	66970065	66970161	66970277	66970303	1439	31,63,49	0,1,0	80,35,54	0,0,0	265	149	1	1.0	1.0,0.973,1.0	1.0,1.0,1.0	-0.009
1440	gene:Solyc12g100120.1	NA	12	+	66970277	66970507	66970277	66970303	66970431	66970507	1440	9,10,6	0,0,1	12,1,6	2,0,0	277	149	1	1.0	1.0,1.0,0.763	0.763,1.0,1.0	0.0
1441	gene:Solyc12g100120.1	NA	12	+	66970277	66970507	66970277	66970313	66970431	66970507	1441	4,6,0	108,210,150	8,1,3	255,122,146	267	149	1	1.0	0.02,0.016,0.0	0.017,0.005,0.011	0.001
1443	gene:Solyc10g081370.1	NA	10	+	62463343	62463577	62463343	62463427	62463539	62463577	1443	8,8,1	170,578,282	11,7,1	788,628,246	261	149	0.9627899783234977	1.0	0.026,0.008,0.002	0.008,0.006,0.002	0.007
1448	gene:Solyc05g013720.2	NA	5	-	7023469	7023848	7023469	7023547	7023672	7023848	1448	21,51,28	0,0,2	48,34,33	0,0,0	274	149	1	1.0	1.0,1.0,0.884	1.0,1.0,1.0	-0.039
1449	gene:Solyc08g006570.2	NA	8	+	1177189	1177419	1177189	1177234	1177323	1177419	1449	2,3,2	0,2,0	5,11,1	0,0,0	238	149	1	1.0	1.0,0.484,1.0	1.0,1.0,1.0	-0.172
1450	gene:Solyc08g006570.2	NA	8	+	1177189	1177419	1177189	1177234	1177355	1177419	1450	2,4,2	0,0,0	5,12,1	0,2,1	270	149	0.5469980095945691	1.0	1.0,1.0,1.0	1.0,0.768,0.356	0.292
1453	gene:Solyc01g091950.2	NA	1	+	85485941	85486147	85485941	85485999	85486083	85486147	1453	0,4,1	130,241,175	4,6,1	400,211,171	233	149	1	1.0	0.0,0.011,0.004	0.006,0.018,0.004	-0.004
1455	gene:Solyc02g063490.2	NA	2	-	35566669	35566907	35566669	35566753	35566843	35566907	1455	0,5,1	87,159,90	1,1,0	161,150,80	239	149	1	1.0	0.0,0.019,0.007	0.004,0.004,0.0	0.006
1456	gene:Solyc01g106350.2	NA	1	+	94279672	94279917	94279672	94279753	94279856	94279917	1456	1,1,0	17,39,13	0,0,0	28,31,6	252	149	1	1.0	0.034,0.015,0.0	0.0,0.0,0.0	0.016
1457	gene:Solyc02g089230.2	NA	2	+	51101616	51101856	51101616	51101660	51101751	51101856	1457	16,41,19	0,1,0	40,40,14	0,0,0	240	149	1	1.0	1.0,0.962,1.0	1.0,1.0,1.0	-0.013
1459	gene:Solyc11g071930.1	NA	11	-	55251393	55251633	55251393	55251480	55251602	55251633	1459	3,0,1	53,197,65	5,0,1	188,189,72	271	149	1	1.0	0.03,0.0,0.008	0.014,0.0,0.008	0.005
145	gene:Solyc08g077310.2	NA	8	+	61213133	61213378	61213133	61213225	61213307	61213378	145	1,0,2	69,101,82	1,2,1	162,104,80	231	149	1	1.0	0.009,0.0,0.015	0.004,0.012,0.008	0.0
1461	gene:Solyc12g009420.1	NA	12	-	2701992	2702193	2701992	2702058	2702190	2702193	1461	2,5,0	0,1,0	4,0,2	0,0,0	281	149	1	1.0	1.0,0.726,NA	1.0,NA,1.0	-0.137
1467	gene:Solyc08g048500.2	NA	8	-	12404366	12404592	12404366	12404463	12404540	12404592	1467	1,0,0	84,142,87	1,0,1	219,85,101	226	149	1	1.0	0.008,0.0,0.0	0.003,0.0,0.006	-0.0
1468	gene:Solyc03g115400.1	NA	3	-	65124487	65124689	65124487	65124541	65124613	65124689	1468	0,0,0	8,14,12	1,0,0	34,45,6	221	149	1	1.0	0.0,0.0,0.0	0.019,0.0,0.0	-0.006
1471	gene:Solyc04g054510.2	NA	4	-	52634042	52634265	52634042	52634102	52634184	52634265	1471	0,1,2	26,58,37	2,0,0	88,70,61	231	149	1	1.0	0.0,0.011,0.034	0.014,0.0,0.0	0.01
1473	gene:Solyc07g022770.1	NA	7	+	21539116	21539256	21539116	21539149	21539222	21539256	1473	4,6,3	71,168,104	10,3,0	171,96,100	222	149	0.5185933992354679	1.0	0.036,0.023,0.019	0.038,0.021,0.0	0.006
1474	gene:Solyc07g022770.1	NA	7	+	21539265	21539386	21539265	21539273	21539352	21539386	1474	0,2,0	50,88,65	1,3,0	113,62,48	228	149	1	1.0	0.0,0.015,0.0	0.006,0.031,0.0	-0.007
1475	gene:Solyc05g051380.2	NA	5	+	61668420	61668611	61668420	61668429	61668522	61668611	1475	2,0,1	2,98,55	1,1,2	124,2,0	242	149	1	1.0	0.381,0.0,0.011	0.005,0.235,1.0	-0.283
1476	gene:Solyc02g082810.2	NA	2	+	46459870	46460069	46459870	46459943	46460023	46460069	1476	2,0,0	6,17,5	0,3,1	27,12,15	229	149	1	1.0	0.178,0.0,0.0	0.0,0.14,0.042	-0.001
1477	gene:Solyc08g076100.2	NA	8	-	60147206	60147455	60147206	60147304	60147398	60147455	1477	2,5,2	97,177,110	8,1,0	241,133,108	243	149	0.6224351918057953	1.0	0.012,0.017,0.011	0.02,0.005,0.0	0.005
1478	gene:Solyc02g093000.2	NA	2	-	53959734	53959977	53959734	53959792	53959930	53959977	1478	0,2,2	49,76,54	0,1,2	135,90,45	287	149	1	1.0	0.0,0.013,0.019	0.0,0.006,0.023	0.001
1479	gene:Solyc02g093000.2	NA	2	-	53960442	53960675	53960442	53960501	53960588	53960675	1479	2,11,7	0,0,0	9,6,1	0,1,0	236	149	1	1.0	1.0,1.0,1.0	1.0,0.791,1.0	0.07
1482	gene:Solyc02g093000.2	NA	2	-	53960289	53960501	53960289	53960366	53960442	53960501	1482	4,4,1	0,2,0	6,8,1	1,0,0	225	149	1	1.0	1.0,0.57,1.0	0.799,1.0,1.0	-0.076
1484	gene:Solyc01g086710.2	NA	1	+	81672333	81672561	81672333	81672437	81672511	81672561	1484	0,1,0	29,70,36	1,0,0	147,64,35	223	149	1	1.0	0.0,0.009,0.0	0.005,0.0,0.0	0.001
1487	gene:Solyc09g009820.2	NA	9	+	3319085	3319327	3319085	3319145	3319297	3319327	1487	1,0,0	32,38,46	1,0,0	88,40,24	301	149	1	1.0	0.015,0.0,0.0	0.006,0.0,0.0	0.003
1494	gene:Solyc01g091340.2	NA	1	+	84990556	84990762	84990556	84990644	84990724	84990762	1494	0,2,1	31,110,44	0,1,0	112,86,37	229	149	1	1.0	0.0,0.012,0.015	0.0,0.008,0.0	0.006
1495	gene:Solyc01g091340.2	NA	1	+	84983436	84983606	84983436	84983506	84983588	84983606	1495	0,0,2	25,45,35	0,1,0	117,66,30	231	149	1	1.0	0.0,0.0,0.036	0.0,0.01,0.0	0.009
1498	gene:Solyc05g014690.1	NA	5	+	8817691	8817850	8817691	8817736	8817825	8817850	1498	1,0,0	0,8,4	2,0,0	14,13,9	238	149	1	1.0	1.0,0.0,0.0	0.082,0.0,0.0	0.306
1499	gene:Solyc06g072490.2	NA	6	+	44709988	44710227	44709988	44709999	44710081	44710227	1499	31,103,30	652,1793,862	86,79,54	2335,1264,1029	231	149	0.9659294059577552	1.0	0.03,0.036,0.022	0.023,0.039,0.033	-0.002
149	gene:Solyc08g081250.2	NA	8	-	64306943	64307116	64306943	64306966	64307068	64307116	149	7,0,1	381,42,7	13,8,1	873,514,13	251	149	1	1.0	0.011,0.0,0.078	0.009,0.009,0.044	0.009
1500	gene:Solyc08g077990.2	NA	8	-	61875079	61875317	61875079	61875142	61875235	61875317	1500	0,1,0	18,26,21	0,0,0	55,39,16	242	149	1	1.0	0.0,0.023,0.0	0.0,0.0,0.0	0.008
1502	gene:Solyc03g031600.2	NA	3	-	4087152	4087381	4087152	4087223	4087324	4087381	1502	0,6,0	0,0,2	11,14,2	2,0,0	250	149	0.7991847407012869	1.0	NA,1.0,0.0	0.766,1.0,1.0	-0.422
1504	gene:Solyc10g081770.1	NA	10	-	62773611	62773841	62773611	62773651	62773741	62773841	1504	1,0,0	8,9,14	0,0,0	33,16,12	239	149	1	1.0	0.072,0.0,0.0	0.0,0.0,0.0	0.024
1506	gene:Solyc08g014480.2	NA	8	-	4585908	4586155	4585908	4586031	4586120	4586155	1506	0,4,3	133,267,130	7,2,6	298,209,116	238	149	0.6450639764798815	1.0	0.0,0.009,0.014	0.014,0.006,0.031	-0.009
150	gene:Solyc08g081250.2	NA	8	-	64310068	64310315	64310068	64310110	64310243	64310315	150	3,2,1	573,1011,919	2,5,0	1850,780,639	282	149	1	1.0	0.003,0.001,0.001	0.001,0.003,0.0	0.0
1511	gene:Solyc04g014730.2	NA	4	+	4996611	4996854	4996611	4996690	4996789	4996854	1511	0,2,2	11,19,20	0,3,0	16,9,2	248	149	0.5918005964690268	1.0	0.0,0.059,0.057	0.0,0.167,0.0	-0.017
1512	gene:Solyc06g009160.2	NA	6	-	3105050	3105267	3105050	3105122	3105210	3105267	1512	2,0,0	2,9,1	2,0,0	8,9,6	237	149	1	1.0	0.386,0.0,0.0	0.136,0.0,0.0	0.083
1513	gene:Solyc02g014380.2	NA	2	+	15994032	15994236	15994032	15994128	15994222	15994236	1513	1,0,0	0,0,0	2,2,2	0,1,0	243	149	1	1.0	1.0,NA,NA	1.0,0.551,1.0	0.15
1515	gene:Solyc04g077030.2	NA	4	-	61995654	61995834	61995654	61995710	61995791	61995834	1515	5,20,10	0,0,0	36,18,16	1,0,0	230	149	1	1.0	1.0,1.0,1.0	0.959,1.0,1.0	0.014
151	gene:Solyc08g081250.2	NA	8	-	64306257	64306477	64306257	64306367	64306467	64306477	151	18,2,1	0,0,0	51,34,2	0,1,0	249	149	1	1.0	1.0,1.0,1.0	1.0,0.953,1.0	0.016
1520	gene:Solyc06g061130.2	NA	6	+	39137392	39137605	39137392	39137443	39137553	39137605	1520	0,1,0	2,6,4	0,1,1	10,10,0	259	149	1	1.0	0.0,0.087,0.0	0.0,0.054,1.0	-0.322
1521	gene:Solyc06g061130.2	NA	6	+	39137392	39137605	39137392	39137443	39137562	39137605	1521	0,1,0	0,2,0	2,1,1	0,2,1	268	149	1	1.0	NA,0.218,NA	1.0,0.218,0.357	-0.307
1523	gene:Solyc02g069640.2	NA	2	-	39480143	39480371	39480143	39480228	39480328	39480371	1523	18,71,34	0,0,0	81,48,32	0,2,0	249	149	1	1.0	1.0,1.0,1.0	1.0,0.935,1.0	0.022
1525	gene:Solyc02g062360.2	NA	2	+	33979276	33979472	33979276	33979336	33979421	33979472	1525	0,1,1	28,58,18	1,2,0	162,97,34	234	149	1	1.0	0.0,0.011,0.034	0.004,0.013,0.0	0.009
1529	gene:Solyc11g045370.1	NA	11	-	30705036	30705238	30705036	30705124	30705194	30705238	1529	1,1,1	31,51,30	1,1,0	90,33,36	219	149	1	1.0	0.021,0.013,0.022	0.008,0.02,0.0	0.009
152	gene:Solyc02g093830.2	NA	2	+	54537057	54537220	54537057	54537112	54537189	54537220	152	0,1,2	77,280,118	2,1,0	321,303,107	226	149	1	1.0	0.0,0.002,0.011	0.004,0.002,0.0	0.002
1532	gene:Solyc01g034150.2	NA	1	-	36255080	36255272	36255080	36255155	36255249	36255272	1532	1,2,1	0,0,2	14,12,1	0,0,0	243	149	1	1.0	1.0,1.0,0.235	1.0,1.0,1.0	-0.255
1533	gene:Solyc01g034150.2	NA	1	-	36250680	36250928	36250680	36250786	36250881	36250928	1533	4,13,3	8,19,18	25,8,7	38,30,20	244	149	0.801992535003178	1.0	0.234,0.295,0.092	0.287,0.14,0.176	0.006
1534	gene:Solyc09g075790.2	NA	9	+	67409823	67410031	67409823	67409856	67409942	67410031	1534	0,5,0	0,11,1	1,1,0	7,14,5	235	149	1	1.0	NA,0.224,0.0	0.083,0.043,0.0	0.07
1537	gene:Solyc12g062870.1	NA	12	+	35518151	35518395	35518151	35518202	35518287	35518395	1537	1,5,3	187,456,263	8,2,2	608,527,245	234	149	1	1.0	0.003,0.007,0.007	0.008,0.002,0.005	0.001
153	gene:Solyc10g085670.1	NA	10	-	64777320	64777550	64777320	64777389	64777490	64777550	153	0,3,2	28,32,43	0,1,0	50,31,13	250	149	0.5002524064128561	1.0	0.0,0.053,0.027	0.0,0.019,0.0	0.02
1546	gene:Solyc10g084650.1	NA	10	-	64091923	64092169	64091923	64092005	64092088	64092169	1546	2,0,0	12,30,12	3,2,0	54,31,28	232	149	1	1.0	0.097,0.0,0.0	0.034,0.04,0.0	0.008
1547	gene:Solyc10g012160.2	NA	10	-	4510358	4510582	4510358	4510437	4510522	4510582	1547	7,1,4	41,74,42	7,2,2	62,36,30	234	149	0.6202050217591131	1.0	0.098,0.009,0.057	0.067,0.034,0.041	0.007
1548	gene:Solyc02g085350.2	NA	2	-	48271545	48271784	48271545	48271581	48271671	48271784	1548	1,1,1	0,0,0	9,1,3	2,0,0	239	149	1	1.0	1.0,1.0,1.0	0.737,1.0,1.0	0.088
1549	gene:Solyc02g085350.2	NA	2	-	48271545	48271784	48271545	48271583	48271671	48271784	1549	1,1,1	695,1298,748	9,1,3	1716,1148,605	237	149	1	1.0	0.001,0.0,0.001	0.003,0.001,0.003	-0.002
1552	gene:Solyc06g072580.2	NA	6	-	44767735	44767939	44767735	44767798	44767886	44767939	1552	1,8,6	225,669,355	4,12,1	1087,822,399	237	149	1	1.0	0.003,0.007,0.011	0.002,0.009,0.002	0.003
1555	gene:Solyc06g072580.2	NA	6	-	44768056	44768305	44768056	44768087	44768175	44768305	1555	2,21,9	0,1,0	21,20,6	0,1,0	237	149	1	1.0	1.0,0.93,1.0	1.0,0.926,1.0	0.001
1560	gene:Solyc08g065310.2	NA	8	-	53218816	53219058	53218816	53218870	53218969	53219058	1560	31,65,49	6,3,4	115,137,40	7,9,11	248	149	0.7025670421408063	1.0	0.756,0.929,0.88	0.908,0.901,0.686	0.023
1561	gene:Solyc08g065310.2	NA	8	-	53218816	53219058	53218816	53218874	53218969	53219058	1561	30,63,49	9,20,16	111,137,38	39,19,34	244	149	0.6991748227907244	1.0	0.671,0.658,0.652	0.635,0.815,0.406	0.042
1562	gene:Solyc03g117420.2	NA	3	-	66569094	66569270	66569094	66569138	66569239	66569270	1562	1,0,0	155,363,235	5,0,0	635,513,203	250	149	1	1.0	0.004,0.0,0.0	0.005,0.0,0.0	-0.0
1563	gene:Solyc07g025170.2	NA	7	-	26188475	26188707	26188475	26188511	26188636	26188707	1563	0,2,1	7,12,9	0,1,0	12,18,8	274	149	0.8036991125836281	1.0	0.0,0.083,0.057	0.0,0.029,0.0	0.037
1567	gene:Solyc02g078880.2	NA	2	-	43522664	43522908	43522664	43522714	43522898	43522908	1567	30,23,31	0,0,0	50,33,15	2,0,0	333	149	1	1.0	1.0,1.0,1.0	0.918,1.0,1.0	0.027
1569	gene:Solyc02g094560.2	NA	2	+	55098221	55098421	55098221	55098229	55098320	55098421	1569	1,5,2	48,104,59	5,3,1	118,102,62	240	149	0.9433980755612835	1.0	0.013,0.029,0.021	0.026,0.018,0.01	0.003
1571	gene:Solyc12g019060.1	NA	12	+	9071678	9072120	9071678	9071912	9072000	9072120	1571	95,194,109	0,0,4	172,125,82	0,0,0	237	149	1	1.0	1.0,1.0,0.945	1.0,1.0,1.0	-0.018
1572	gene:Solyc01g108260.2	NA	1	-	95625898	95626111	95625898	95625985	95626061	95626111	1572	2,1,3	170,296,232	4,5,4	527,273,180	225	149	1	1.0	0.008,0.002,0.008	0.005,0.012,0.015	-0.005
1574	gene:Solyc01g099310.2	NA	1	+	89605673	89605910	89605673	89605774	89605861	89605910	1574	0,2,1	16,36,21	2,0,0	46,47,11	236	149	1	1.0	0.0,0.034,0.029	0.027,0.0,0.0	0.012
1575	gene:Solyc01g099310.2	NA	1	+	89608547	89608779	89608547	89608606	89608687	89608779	1575	0,2,0	26,55,35	1,1,0	85,37,32	230	149	1	1.0	0.0,0.023,0.0	0.008,0.017,0.0	-0.001
1576	gene:Solyc01g009110.2	NA	1	-	3125250	3125502	3125250	3125330	3125487	3125502	1576	9,15,14	0,0,0	30,8,16	2,0,0	306	149	1	1.0	1.0,1.0,1.0	0.88,1.0,1.0	0.04
1577	gene:Solyc01g009110.2	NA	1	-	3125487	3125706	3125487	3125502	3125643	3125706	1577	0,0,0	4,5,2	1,1,0	18,5,8	290	149	1	1.0	0.0,0.0,0.0	0.028,0.093,0.0	-0.04
1581	gene:Solyc08g006840.2	NA	8	+	1378187	1378424	1378187	1378258	1378341	1378424	1581	1,2,0	0,0,0	1,1,0	0,1,0	232	149	1	1.0	1.0,1.0,NA	1.0,0.391,NA	0.304
1582	gene:Solyc09g092090.2	NA	9	+	71237551	71237785	71237551	71237587	71237686	71237785	1582	3,7,1	0,6,0	13,3,9	1,0,1	248	149	1	1.0	1.0,0.412,1.0	0.886,1.0,0.844	-0.106
1584	gene:Solyc12g099660.1	NA	12	+	66714880	66715123	66714880	66714940	66715027	66715123	1584	2,3,0	0,0,0	5,3,1	0,0,1	236	149	1	1.0	1.0,1.0,NA	1.0,1.0,0.387	0.204
1587	gene:Solyc01g096740.2	NA	1	-	87752618	87752822	87752618	87752662	87752735	87752822	1587	5,27,7	0,2,0	16,13,10	0,0,0	222	149	1	1.0	1.0,0.901,1.0	1.0,1.0,1.0	-0.033
1588	gene:Solyc01g096740.2	NA	1	-	87752618	87752822	87752618	87752662	87752739	87752822	1588	7,29,7	44,104,44	16,14,11	102,49,41	226	149	0.7782881820860856	1.0	0.095,0.155,0.095	0.094,0.159,0.15	-0.019
1589	gene:Solyc01g096740.2	NA	1	-	87752735	87752956	87752735	87752785	87752911	87752956	1589	34,64,30	0,0,0	70,37,41	1,0,0	275	149	1	1.0	1.0,1.0,1.0	0.974,1.0,1.0	0.009
158	gene:Solyc12g049310.1	NA	12	-	37082679	37082924	37082679	37082742	37082862	37082924	158	4,1,7	50,64,65	8,3,1	106,77,42	269	149	0.6352258918764029	1.0	0.042,0.009,0.056	0.04,0.021,0.013	0.011
1593	gene:Solyc01g096740.2	NA	1	-	87752735	87752956	87752735	87752822	87752911	87752956	1593	21,33,21	0,0,0	47,26,25	1,0,0	238	149	1	1.0	1.0,1.0,1.0	0.967,1.0,1.0	0.011
1595	gene:Solyc01g096740.2	NA	1	-	87754235	87754451	87754235	87754311	87754408	87754451	1595	0,4,0	52,112,73	0,2,0	121,102,52	246	149	1	1.0	0.0,0.021,0.0	0.0,0.012,0.0	0.003
1598	gene:Solyc07g008450.2	NA	7	-	3336046	3336285	3336046	3336137	3336226	3336285	1598	1,0,0	51,84,46	3,2,1	103,73,60	238	149	0.7013587719080099	1.0	0.012,0.0,0.0	0.018,0.017,0.01	-0.011
1599	gene:Solyc07g008450.2	NA	7	-	3336713	3336950	3336713	3336751	3336854	3336950	1599	1,0,0	10,30,13	0,1,2	59,56,19	252	149	1	1.0	0.056,0.0,0.0	0.0,0.01,0.059	-0.004
159	gene:Solyc02g085000.2	NA	2	-	48037415	48037779	48037415	48037435	48037546	48037779	159	40,55,29	0,0,0	97,42,37	2,1,0	260	149	0.566930852584377	1.0	1.0,1.0,1.0	0.965,0.96,1.0	0.025
15	gene:Solyc06g083380.2	NA	6	+	48799885	48800111	48799885	48799968	48800042	48800111	15	4,8,3	69,228,109	6,6,6	258,122,102	223	149	0.544034637922941	1.0	0.037,0.023,0.018	0.015,0.032,0.038	-0.002
1603	gene:Solyc04g080510.2	NA	4	-	64665364	64665599	64665364	64665425	64665515	64665599	1603	2,10,6	14,41,36	16,5,3	61,24,27	239	149	0.8354624913268032	1.0	0.082,0.132,0.094	0.141,0.115,0.065	-0.004
1606	gene:Solyc03g083420.2	NA	3	+	53291009	53291217	53291009	53291088	53291185	53291217	1606	0,3,1	71,96,68	1,1,4	92,59,59	246	149	0.5622226447902148	1.0	0.0,0.019,0.009	0.007,0.01,0.039	-0.009
1608	gene:Solyc03g083420.2	NA	3	+	53292706	53292939	53292706	53292797	53292866	53292939	1608	6,10,9	0,0,1	8,4,1	2,0,0	218	149	1	1.0	1.0,1.0,0.86	0.732,1.0,1.0	0.043
160	gene:Solyc01g099720.2	NA	1	+	89883423	89883669	89883423	89883510	89883591	89883669	160	5,7,5	0,0,0	4,0,4	2,0,0	230	149	0.5714226810614897	1.0	1.0,1.0,1.0	0.564,NA,1.0	0.218
1610	gene:Solyc07g007680.2	NA	7	-	2333618	2333850	2333618	2333739	2333845	2333850	1610	0,3,0	22,46,35	1,3,0	56,71,19	255	149	1	1.0	0.0,0.037,0.0	0.01,0.024,0.0	0.001
1611	gene:Solyc07g007680.2	NA	7	-	2333618	2333850	2333618	2333735	2333845	2333850	1611	0,3,0	0,0,0	1,3,0	1,0,0	259	149	1	1.0	NA,1.0,NA	0.365,1.0,NA	0.318
1614	gene:Solyc07g054160.2	NA	7	+	62521955	62522198	62521955	62521996	62522093	62522198	1614	10,14,4	70,182,118	13,10,5	222,117,92	246	149	0.6115218320471845	1.0	0.08,0.045,0.02	0.034,0.049,0.032	0.01
1615	gene:Solyc04g076480.2	NA	4	-	61343159	61343396	61343159	61343228	61343303	61343396	1615	0,0,0	15,27,23	2,1,0	64,29,20	224	149	1	1.0	0.0,0.0,0.0	0.02,0.022,0.0	-0.014
1619	gene:Solyc04g025160.2	NA	4	+	25436494	25436720	25436494	25436554	25436651	25436720	1619	0,1,0	28,44,22	2,2,3	82,56,12	246	149	0.4975414481230639	1.0	0.0,0.014,0.0	0.015,0.021,0.132	-0.051
161	gene:Solyc01g099720.2	NA	1	+	89883268	89883510	89883268	89883347	89883423	89883510	161	0,3,0	0,0,0	1,0,0	1,0,0	225	149	1	1.0	NA,1.0,NA	0.398,NA,NA	0.602
1620	gene:Solyc04g025160.2	NA	4	+	25437427	25437630	25437427	25437505	25437591	25437630	1620	2,1,0	23,54,35	0,3,0	89,66,45	235	149	1	1.0	0.052,0.012,0.0	0.0,0.028,0.0	0.012
1621	gene:Solyc12g040790.1	NA	12	+	42658166	42658358	42658166	42658192	42658283	42658358	1621	58,98,88	213,370,285	223,120,85	730,409,304	240	149	0.4552485127986824	1.0	0.145,0.141,0.161	0.159,0.154,0.148	-0.005
1624	gene:Solyc06g083540.2	NA	6	-	48924030	48924272	48924030	48924090	48924176	48924272	1624	3,7,4	238,387,296	7,1,3	538,248,227	235	149	1	1.0	0.008,0.011,0.008	0.008,0.003,0.008	0.003
1625	gene:Solyc01g091300.2	NA	1	+	84943144	84943380	84943144	84943227	84943309	84943380	1625	1,3,1	11,36,26	4,0,0	35,17,11	231	149	0.6111545687121451	1.0	0.055,0.051,0.024	0.069,0.0,0.0	0.02
1626	gene:Solyc01g091300.2	NA	1	+	84946872	84947098	84946872	84946926	84947013	84947098	1626	5,4,4	0,0,0	3,6,1	1,0,0	236	149	1	1.0	1.0,1.0,1.0	0.654,1.0,1.0	0.115
1627	gene:Solyc01g091300.2	NA	1	+	84946872	84947098	84946872	84946926	84947008	84947098	1627	5,4,4	17,37,32	3,6,1	15,19,14	231	149	0.648146879821716	1.0	0.159,0.065,0.075	0.114,0.169,0.044	-0.009
1628	gene:Solyc12g042900.1	NA	12	+	39522177	39522417	39522177	39522260	39522366	39522417	1628	13,29,25	492,1151,652	44,26,11	1270,907,544	255	149	0.8763081124231011	1.0	0.015,0.015,0.022	0.02,0.016,0.012	0.001
162	gene:Solyc02g072300.2	NA	2	+	41589753	41589997	41589753	41589837	41589946	41589997	162	3,5,1	152,475,212	3,3,1	466,330,171	258	149	1	1.0	0.011,0.006,0.003	0.004,0.005,0.003	0.003
1630	gene:Solyc03g025980.2	NA	3	+	3402974	3403109	3402974	3402979	3403065	3403109	1630	2,4,5	0,0,0	6,6,4	0,0,2	235	149	1	1.0	1.0,1.0,1.0	1.0,1.0,0.559	0.147
1633	gene:Solyc01g105210.2	NA	1	+	93459386	93459625	93459386	93459440	93459530	93459625	1633	4,15,13	8,44,26	51,18,15	107,63,42	239	149	0.7495011712703781	1.0	0.238,0.175,0.238	0.229,0.151,0.182	0.03
1634	gene:Solyc08g065350.2	NA	8	+	53263485	53263717	53263485	53263550	53263627	53263717	1634	0,1,0	36,99,52	0,2,0	85,75,32	226	149	1	1.0	0.0,0.007,0.0	0.0,0.017,0.0	-0.003
1635	gene:Solyc01g090860.2	NA	1	+	84584633	84584859	84584633	84584671	84584774	84584859	1635	0,0,1	23,57,42	5,0,0	70,69,32	252	149	0.7285475347454629	1.0	0.0,0.0,0.014	0.041,0.0,0.0	-0.009
1636	gene:Solyc02g063030.2	NA	2	-	35050694	35050911	35050694	35050787	35050866	35050911	1636	2,2,0	22,56,19	0,1,0	78,81,28	228	149	0.446155977556313	1.0	0.056,0.023,0.0	0.0,0.008,0.0	0.024
1638	gene:Solyc02g069380.2	NA	2	-	39292590	39292838	39292590	39292656	39292730	39292838	1638	1,0,2	1,0,0	6,4,3	0,0,0	223	149	1	1.0	0.401,NA,1.0	1.0,1.0,1.0	-0.299
1639	gene:Solyc10g079050.1	NA	10	-	60680628	60680777	60680628	60680694	60680772	60680777	1639	3,8,5	5,2,4	16,15,4	15,3,7	227	149	0.8075039791473957	1.0	0.283,0.724,0.451	0.412,0.766,0.273	0.002
1641	gene:Solyc01g011350.2	NA	1	-	8685765	8686007	8685765	8685862	8685951	8686007	1641	5,3,8	120,244,142	11,6,4	324,265,101	238	149	0.7347689523562613	1.0	0.025,0.008,0.034	0.021,0.014,0.024	0.003
1643	gene:Solyc01g107300.2	NA	1	+	94889966	94890340	94889966	94890125	94890212	94890340	1643	19,58,52	0,0,0	78,58,19	0,2,0	236	149	1	1.0	1.0,1.0,1.0	1.0,0.948,1.0	0.017
1645	gene:Solyc01g107300.2	NA	1	+	94889966	94890340	94889966	94890106	94890212	94890340	1645	20,65,55	5,2,2	93,67,21	0,4,8	255	149	0.5448223494400033	1.0	0.7,0.95,0.941	1.0,0.907,0.605	0.026
1646	gene:Solyc01g095050.2	NA	1	-	86419584	86419805	86419584	86419632	86419749	86419805	1646	10,24,9	1181,2987,1239	31,14,24	3851,2982,1575	266	149	1	1.0	0.005,0.004,0.004	0.004,0.003,0.008	-0.001
1648	gene:Solyc06g043070.2	NA	6	-	29791065	29791303	29791065	29791126	29791220	29791303	1648	0,7,0	0,0,0	5,3,2	0,0,2	243	149	1	1.0	NA,1.0,NA	1.0,1.0,0.38	0.207
1649	gene:Solyc06g043070.2	NA	6	-	29791065	29791303	29791065	29791109	29791220	29791303	1649	0,7,0	25,33,40	5,3,2	79,43,17	260	149	0.7549182650450399	1.0	0.0,0.108,0.0	0.035,0.038,0.063	-0.009
1650	gene:Solyc05g052640.2	NA	5	-	62852347	62852572	62852347	62852429	62852503	62852572	1650	3,8,2	78,179,122	4,3,1	187,116,71	223	149	1	1.0	0.025,0.029,0.011	0.014,0.017,0.009	0.008
1651	gene:Solyc05g052640.2	NA	5	-	62860039	62860268	62860039	62860114	62860205	62860268	1651	0,1,0	56,148,79	0,2,0	181,128,30	240	149	1	1.0	0.0,0.004,0.0	0.0,0.01,0.0	-0.002
1652	gene:Solyc01g099100.2	NA	1	+	89418091	89418318	89418091	89418141	89418236	89418318	1652	0,0,0	48,135,90	0,2,0	108,100,45	244	149	1	1.0	0.0,0.0,0.0	0.0,0.012,0.0	-0.004
1653	gene:Solyc07g009350.2	NA	7	-	4395097	4395291	4395097	4395186	4395274	4395291	1653	1,2,1	44,93,74	3,1,1	214,112,83	237	149	1	1.0	0.014,0.013,0.008	0.009,0.006,0.008	0.004
1654	gene:Solyc07g009350.2	NA	7	-	4391338	4391562	4391338	4391437	4391532	4391562	1654	0,1,0	24,63,13	2,1,1	99,49,24	244	149	1	1.0	0.0,0.01,0.0	0.012,0.012,0.025	-0.013
1655	gene:Solyc07g009350.2	NA	7	-	4389865	4390069	4389865	4389928	4390021	4390069	1655	3,2,1	11,55,27	3,4,1	71,74,37	242	149	0.8639812955583367	1.0	0.144,0.022,0.022	0.025,0.032,0.016	0.038
1656	gene:Solyc11g005020.1	NA	11	-	30580	30800	30580	30635	30745	30800	1656	0,2,1	11,49,24	1,3,0	46,50,13	259	149	0.47524149811649163	1.0	0.0,0.023,0.023	0.012,0.033,0.0	0.0
1658	gene:Solyc06g048460.1	NA	6	+	31085182	31085427	31085182	31085265	31085365	31085427	1658	0,0,0	18,35,23	0,1,0	41,26,26	249	149	1	1.0	0.0,0.0,0.0	0.0,0.022,0.0	-0.007
1660	gene:Solyc06g010030.2	NA	6	+	4787795	4788042	4787795	4787854	4787981	4788042	1660	2,6,2	0,1,1	7,4,2	0,0,0	276	149	1	1.0	1.0,0.764,0.519	1.0,1.0,1.0	-0.239
1662	gene:Solyc04g015970.2	NA	4	+	6527997	6528208	6527997	6528045	6528113	6528208	1662	118,192,124	2,0,0	270,123,114	0,0,0	217	149	1	1.0	0.976,1.0,1.0	1.0,1.0,1.0	-0.008
1664	gene:Solyc01g106420.2	NA	1	+	94317694	94317942	94317694	94317711	94317810	94317942	1664	0,0,2	0,2,0	4,0,0	1,0,0	248	149	1	1.0	NA,0.0,1.0	0.706,NA,NA	-0.206
1665	gene:Solyc10g005310.2	NA	10	-	226487	226652	226487	226547	226636	226652	1665	0,3,0	15,69,25	2,1,0	92,77,38	238	149	1	1.0	0.0,0.026,0.0	0.013,0.008,0.0	0.002
1667	gene:Solyc10g007260.2	NA	10	-	1673584	1673783	1673584	1673661	1673741	1673783	1667	4,7,1	162,385,256	6,8,4	419,297,222	229	149	0.5497887366272567	1.0	0.016,0.012,0.003	0.009,0.017,0.012	-0.002
1668	gene:Solyc10g007260.2	NA	10	-	1673584	1673783	1673584	1673631	1673741	1673783	1668	120,157,104	0,0,0	206,102,87	0,2,0	259	149	1	1.0	1.0,1.0,1.0	1.0,0.967,1.0	0.011
166	gene:Solyc07g045070.2	NA	7	-	58180802	58181004	58180802	58180882	58180961	58181004	166	22,57,33	0,0,0	81,42,29	0,1,0	228	149	1	1.0	1.0,1.0,1.0	1.0,0.965,1.0	0.012
1671	gene:Solyc05g005600.1	NA	5	+	430715	430930	430715	430783	430867	430930	1671	0,1,0	4,5,4	0,0,0	8,0,4	233	149	1	1.0	0.0,0.113,0.0	0.0,NA,0.0	0.038
1674	gene:Solyc06g063250.2	NA	6	-	39950963	39951172	39950963	39951019	39951114	39951172	1674	1,2,2	29,83,51	0,2,1	96,100,28	244	149	0.5976374535928023	1.0	0.021,0.015,0.023	0.0,0.012,0.021	0.009
1679	gene:Solyc06g043150.2	NA	6	+	29687273	29687499	29687273	29687362	29687459	29687499	1679	17,30,18	0,1,0	24,19,16	0,0,0	246	149	1	1.0	1.0,0.948,1.0	1.0,1.0,1.0	-0.017
167	gene:Solyc01g008070.2	NA	1	+	2215503	2215693	2215503	2215553	2215629	2215693	167	0,0,0	16,19,16	0,1,0	17,22,6	225	149	1	1.0	0.0,0.0,0.0	0.0,0.029,0.0	-0.01
1681	gene:Solyc07g051850.2	NA	7	+	60391987	60392212	60391987	60392026	60392147	60392212	1681	31,71,47	1121,2041,1463	83,55,40	2796,1804,1218	270	149	0.8068308213495431	1.0	0.015,0.019,0.017	0.016,0.017,0.018	0.0
1686	gene:Solyc03g083580.2	NA	3	-	53532884	53533119	53532884	53532903	53532996	53533119	1686	0,0,0	3,22,8	0,2,0	22,18,4	242	149	1	1.0	0.0,0.0,0.0	0.0,0.064,0.0	-0.021
1687	gene:Solyc03g083580.2	NA	3	-	53542978	53543177	53542978	53543033	53543134	53543177	1687	2,0,0	12,20,24	2,0,0	34,14,16	250	149	1	1.0	0.09,0.0,0.0	0.034,0.0,0.0	0.019
1688	gene:Solyc06g076250.2	NA	6	+	47374706	47374928	47374706	47374749	47374841	47374928	1688	0,1,0	19,14,18	0,1,2	33,12,22	241	149	0.8536263329772839	1.0	0.0,0.042,0.0	0.0,0.049,0.053	-0.02
1690	gene:Solyc07g044810.2	NA	7	-	57853275	57853460	57853275	57853351	57853452	57853460	1690	2,3,4	146,246,210	2,4,3	309,206,175	250	149	1	1.0	0.008,0.007,0.011	0.004,0.011,0.01	0.0
[truncated: 1,599 more rows]
