# Supplementary material for: High transcriptome plasticity drives phosphate starvation responses in tomato
Source: Stress Biol. 2022 Mar 18;2(1):18. doi: 10.1007/s44154-022-00035-4 (PMC10441952; doi:10.1007/s44154-022-00035-4)
Supplement: Supplementary file 3 — Additional file 3. [file 44154_2022_35_MOESM3_ESM.zip › rmats_3r/SE.MATS.ReadsOnTargetAndJunctionCounts.txt]

ID	GeneID	geneSymbol	chr	strand	exonStart_0base	exonEnd	upstreamES	upstreamEE	downstreamES	downstreamEE	ID	IC_SAMPLE_1	SC_SAMPLE_1	IC_SAMPLE_2	SC_SAMPLE_2	IncFormLen	SkipFormLen	PValue	FDR	IncLevel1	IncLevel2	IncLevelDifference
5786	gene:Solyc08g077780.2	NA	8	+	61692887	61692953	61692697	61692776	61693116	61693225	5786	322,531,400	53,113,79	982,407,329	0,46,0	215	149	0.0	0.0	0.808,0.765,0.778	1.0,0.86,1.0	-0.17
12064	gene:Solyc12g009230.1	NA	12	-	2514533	2514591	2513666	2513769	2516146	2516230	12064	3,1,5	6,10,0	14,6,0	2,0,0	207	149	5.361769996731466e-198	4.38056608733e-194	0.265,0.067,1.0	0.834,1.0,NA	-0.473
8406	gene:Solyc12g013550.1	NA	12	+	4401914	4401994	4400298	4400369	4402685	4402691	8406	161,342,174	2,5,2	302,238,136	21,12,10	229	149	4.7085845385011725e-155	2.5646090453e-151	0.981,0.978,0.983	0.903,0.928,0.898	0.071
2492	gene:Solyc09g061420.2	NA	9	-	59096008	59096061	59095611	59095806	59097841	59098025	2492	1,0,0	6,7,0	4,3,1	0,2,0	202	149	1.1643228899937118e-147	4.75625900562e-144	0.109,0.0,NA	1.0,0.525,1.0	-0.787
14248	gene:Solyc09g055930.2	NA	9	-	46194040	46194192	46193301	46193667	46195071	46195210	14248	6,0,1	0,1,0	0,2,1	5,1,0	301	149	2.8083104521891833e-145	9.17755855775e-142	1.0,0.0,1.0	0.0,0.497,1.0	0.168
2276	gene:Solyc04g064680.2	NA	4	-	55827067	55827269	55826820	55826967	55829715	55830188	2276	15,41,35	63,59,52	59,72,34	70,37,22	351	149	1.0643523515441583e-141	2.89858623737e-138	0.092,0.228,0.222	0.264,0.452,0.396	-0.19
8782	gene:Solyc03g112450.2	NA	3	-	62854148	62854195	62852921	62853054	62854431	62854652	8782	3,9,1	118,188,123	22,19,10	238,91,120	196	149	1.7258198725694628e-137	4.02855667397e-134	0.019,0.035,0.006	0.066,0.137,0.06	-0.068
10266	gene:Solyc02g083320.2	NA	2	-	46770613	46770840	46770093	46770166	46770945	46771095	10266	71,148,93	168,290,236	300,185,90	355,170,182	376	149	1.233329522258416e-133	2.51907554921e-130	0.143,0.168,0.135	0.251,0.301,0.164	-0.09
10269	gene:Solyc02g083320.2	NA	2	-	46770615	46770840	46770093	46770166	46770945	46771095	10269	74,147,90	168,290,236	290,183,88	355,170,182	374	149	1.0705306449009468e-130	1.94360785974e-127	0.149,0.168,0.132	0.246,0.3,0.162	-0.086
3703	gene:Solyc09g008940.2	NA	9	+	2336479	2336645	2334615	2334747	2336897	2337481	3703	131,336,219	0,5,0	406,292,149	14,15,3	315	149	2.489857239633677e-128	4.06842672956e-125	1.0,0.969,1.0	0.932,0.902,0.959	0.059
10262	gene:Solyc02g083320.2	NA	2	-	46770615	46770852	46770093	46770166	46770945	46771095	10262	104,213,128	168,290,236	412,247,115	355,170,182	386	149	4.692347787946278e-122	6.97026935046e-119	0.193,0.221,0.173	0.309,0.359,0.196	-0.092
3704	gene:Solyc09g008940.2	NA	9	+	2336479	2336547	2334615	2334747	2336897	2337481	3704	63,163,103	0,5,0	198,154,70	14,15,3	217	149	7.555711033339637e-122	1.02883598571e-118	1.0,0.957,1.0	0.907,0.876,0.941	0.078
6778	gene:Solyc10g007340.2	NA	10	+	1734984	1735137	1732867	1733862	1737226	1737379	6778	62,74,55	0,0,2	118,111,41	6,6,8	302	149	2.3172504182050567e-121	2.91260552565e-118	1.0,1.0,0.931	0.907,0.901,0.717	0.135
5276	gene:Solyc01g086860.2	NA	1	+	81779777	81779851	81778904	81779052	81782686	81782808	5276	11,39,7	106,192,105	78,47,20	261,123,84	223	149	2.220186340217674e-119	2.59127462851e-116	0.065,0.12,0.043	0.166,0.203,0.137	-0.093
10256	gene:Solyc02g083320.2	NA	2	-	46770615	46770828	46770093	46770166	46770945	46771095	10256	64,134,76	168,290,236	258,150,78	355,170,182	362	149	2.3418075570699e-118	2.55100903217e-115	0.136,0.16,0.117	0.23,0.266,0.15	-0.078
10255	gene:Solyc02g083320.2	NA	2	-	46770628	46770840	46770093	46770166	46770945	46771095	10255	116,219,136	168,290,236	389,260,144	355,170,182	361	149	7.612208990381266e-118	7.77396843143e-115	0.222,0.238,0.192	0.311,0.387,0.246	-0.097
10964	gene:Solyc01g102490.2	NA	1	+	91285269	91285486	91283986	91284048	91286805	91286869	10964	15,40,16	3,5,3	44,48,22	0,2,0	366	149	2.8399088862436705e-116	2.72965360007e-113	0.671,0.765,0.685	1.0,0.907,1.0	-0.262
5507	gene:Solyc03g122360.2	NA	3	+	70232480	70232587	70231404	70232413	70232688	70233454	5507	0,10,4	7,17,7	3,0,0	21,21,17	256	149	4.089025853340253e-116	3.71192680242e-113	0.0,0.255,0.25	0.077,0.0,0.0	0.143
14596	gene:Solyc10g078150.1	NA	10	+	60025005	60025227	60024441	60024639	60025356	60025689	14596	14,17,9	7,13,5	40,30,16	7,0,3	371	149	1.2706187811166738e-115	1.09273215176e-112	0.445,0.344,0.42	0.697,1.0,0.682	-0.39
10265	gene:Solyc02g083320.2	NA	2	-	46770628	46770852	46770093	46770166	46770945	46771095	10265	146,285,174	168,290,236	511,324,171	355,170,182	373	149	1.124928816941636e-114	9.19066843441e-112	0.258,0.282,0.228	0.365,0.432,0.273	-0.101
10257	gene:Solyc02g083320.2	NA	2	-	46770615	46770859	46770093	46770166	46770945	46771095	10257	91,183,116	168,290,236	357,220,96	355,170,182	393	149	4.064062998710583e-113	3.16222806662e-110	0.17,0.193,0.157	0.276,0.329,0.167	-0.084
10259	gene:Solyc02g083320.2	NA	2	-	46770613	46770855	46770093	46770166	46770945	46771095	10259	154,273,199	168,290,236	567,311,176	355,170,182	391	149	8.523812596880113e-113	6.33086808332e-110	0.259,0.264,0.243	0.378,0.411,0.269	-0.097
13186	gene:Solyc08g079490.2	NA	8	-	63001677	63001774	63001519	63001584	63002094	63002177	13186	0,6,0	39,106,58	20,26,7	193,184,85	246	149	2.256603767866983e-110	1.60316980726e-107	0.0,0.033,0.0	0.059,0.079,0.048	-0.051
3299	gene:Solyc08g066790.2	NA	8	+	55640437	55640611	55639869	55639962	55640774	55642671	3299	2,3,3	20,34,34	9,15,13	55,20,21	323	149	3.407664631479769e-109	2.32005166993e-106	0.044,0.039,0.039	0.07,0.257,0.222	-0.142
10268	gene:Solyc02g083320.2	NA	2	-	46770628	46770828	46770093	46770166	46770945	46771095	10268	106,206,122	168,290,236	357,227,134	355,170,182	349	149	1.5250793435721186e-108	9.96791858959e-106	0.212,0.233,0.181	0.3,0.363,0.239	-0.092
7559	gene:Solyc01g067570.2	NA	1	+	76383223	76383307	76382982	76383078	76383511	76383939	7559	23,28,6	0,8,4	35,21,14	2,0,0	233	149	7.753082321034227e-108	4.8725140433e-105	1.0,0.691,0.49	0.918,1.0,1.0	-0.246
571	gene:Solyc05g056370.2	NA	5	-	65704833	65704945	65704613	65704679	65705145	65705289	571	6,20,4	2,9,0	33,29,14	0,3,0	261	149	1.2915010359213995e-107	7.81597293591e-105	0.631,0.559,1.0	1.0,0.847,1.0	-0.219
10258	gene:Solyc02g083320.2	NA	2	-	46770615	46770855	46770093	46770166	46770945	46771095	10258	157,272,196	168,290,236	557,309,174	355,170,182	389	149	2.2185184501702647e-107	1.29466398128e-104	0.264,0.264,0.241	0.375,0.41,0.268	-0.095
10267	gene:Solyc02g083320.2	NA	2	-	46770628	46770859	46770093	46770166	46770945	46771095	10267	133,255,162	168,290,236	456,297,152	355,170,182	380	149	4.6950524916060356e-107	2.64541923148e-104	0.237,0.256,0.212	0.335,0.407,0.247	-0.095
12689	gene:Solyc03g093510.2	NA	3	+	54857609	54857834	54856652	54856908	54858200	54858271	12689	19,64,43	1,10,26	68,33,19	52,25,22	374	149	5.460489426030755e-106	2.97414657404e-103	0.883,0.718,0.397	0.343,0.345,0.256	0.351
73	gene:Solyc01g090200.2	NA	1	+	83834340	83834407	83832405	83832507	83835003	83835067	73	0,2,0	19,52,36	11,12,1	104,58,33	216	149	5.941369058352859e-106	3.13167646495e-103	0.0,0.026,0.0	0.068,0.125,0.02	-0.062
10254	gene:Solyc02g083320.2	NA	2	-	46770628	46770855	46770093	46770166	46770945	46771095	10254	199,344,242	168,290,236	656,386,230	355,170,182	376	149	1.5239020047925583e-104	7.78142461197e-102	0.319,0.32,0.289	0.423,0.474,0.334	-0.101
10968	gene:Solyc01g102490.2	NA	1	+	91285269	91285468	91283986	91284048	91286805	91286869	10968	27,72,27	3,5,3	77,91,33	0,2,0	348	149	6.013555033796321e-104	2.97762088643e-101	0.794,0.86,0.794	1.0,0.951,1.0	-0.168
3702	gene:Solyc09g008940.2	NA	9	+	2336479	2336641	2334615	2334747	2336897	2337481	3702	293,639,423	0,5,0	837,562,299	14,15,3	311	149	1.4163637829750628e-103	6.80687770994e-101	1.0,0.984,1.0	0.966,0.947,0.979	0.031
11696	gene:Solyc04g007610.2	NA	4	-	1291019	1291218	1289594	1289741	1291402	1291443	11696	5,2,3	50,106,65	32,11,6	150,112,51	348	149	4.810190558906715e-102	2.24567182093e-99	0.041,0.008,0.019	0.084,0.04,0.048	-0.035
12924	gene:Solyc01g096710.2	NA	1	-	87730030	87730096	87728267	87728375	87731292	87731386	12924	13,36,24	231,280,230	68,47,24	334,248,126	215	149	7.126668044650849e-102	3.23471544027e-99	0.038,0.082,0.067	0.124,0.116,0.117	-0.057
2773	gene:Solyc04g016550.2	NA	4	-	7372913	7372992	7371957	7372113	7373130	7373351	2773	0,11,5	10,10,6	7,29,9	7,4,2	228	149	6.049277394335012e-101	2.67149169253e-98	0.0,0.418,0.353	0.395,0.826,0.746	-0.399
11695	gene:Solyc04g007610.2	NA	4	-	1291019	1291099	1289594	1289741	1291402	1291443	11695	1,2,1	50,106,65	18,8,2	150,112,51	229	149	7.11083636189778e-100	3.05765963562e-97	0.013,0.012,0.01	0.072,0.044,0.025	-0.035
15624	gene:Solyc08g007200.2	NA	8	-	1773416	1773490	1773066	1773142	1774316	1774340	15624	2,6,0	0,1,5	4,1,0	2,7,0	223	149	2.6432780347987282e-99	1.10746572022e-96	1.0,0.8,0.0	0.572,0.087,NA	0.271
10082	gene:Solyc10g006190.2	NA	10	-	905139	905293	903486	903758	905561	905588	10082	0,4,1	1,12,2	12,2,5	1,3,0	303	149	8.623218189912487e-98	3.52258463058e-95	0.0,0.141,0.197	0.855,0.247,1.0	-0.588
9649	gene:Solyc08g074730.1	NA	8	-	58870151	58870387	58869699	58869826	58870709	58870791	9649	10,16,0	0,5,0	12,0,1	7,13,5	385	149	1.8670304400865607e-96	7.44079936366e-94	1.0,0.553,NA	0.399,0.0,0.072	0.619
1626	gene:Solyc09g089560.2	NA	9	-	69267101	69267213	69265963	69266052	69268951	69269172	1626	14,33,11	0,1,2	40,14,18	8,4,8	261	149	2.8669804508965668e-96	1.11539191828e-93	1.0,0.95,0.758	0.741,0.666,0.562	0.246
2980	gene:Solyc07g032170.2	NA	7	+	36037743	36037910	36036252	36036592	36038994	36039041	2980	4,17,7	0,2,0	10,11,5	3,6,1	316	149	6.029342041932223e-96	2.29114997593e-93	1.0,0.8,1.0	0.611,0.464,0.702	0.341
14218	gene:Solyc01g090940.2	NA	1	+	84632996	84633195	84632218	84632520	84634894	84635085	14218	2,3,2	18,39,27	15,9,2	28,25,15	348	149	1.778952183665842e-95	6.60638151843e-93	0.045,0.032,0.031	0.187,0.134,0.054	-0.089
8565	gene:Solyc10g080130.1	NA	10	+	61518778	61518826	61518505	61518692	61519775	61519842	8565	199,342,183	76,116,121	383,150,178	289,142,118	197	149	3.924383669313519e-95	1.42498731459e-92	0.664,0.69,0.534	0.501,0.444,0.533	0.137
3065	gene:Solyc04g072890.2	NA	4	+	59847742	59847864	59847318	59847375	59848947	59849082	3065	12,2,4	19,26,18	9,0,0	86,36,43	271	149	5.7208217986985594e-95	2.03213539545e-92	0.258,0.041,0.109	0.054,0.0,0.0	0.118
13021	gene:Solyc09g009770.2	NA	9	-	3253022	3253085	3252525	3252591	3253289	3253404	13021	0,0,2	9,40,19	7,2,6	43,35,6	212	149	1.9609082247829343e-92	6.81728518999e-90	0.0,0.0,0.069	0.103,0.039,0.413	-0.162
12685	gene:Solyc03g093510.2	NA	3	+	54857609	54857681	54856652	54856908	54858200	54858271	12685	19,64,44	1,10,26	68,30,18	52,25,22	221	149	1.2160585632469692e-91	4.13966602572e-89	0.928,0.812,0.533	0.469,0.447,0.356	0.334
5493	gene:Solyc05g015710.2	NA	5	-	11757559	11757682	11755996	11756260	11757799	11757841	5493	0,3,0	4,13,2	4,6,2	6,2,2	272	149	1.2636580556201775e-90	4.21391278139e-88	0.0,0.112,0.0	0.268,0.622,0.354	-0.377
3300	gene:Solyc08g066790.2	NA	8	+	55640415	55640611	55639869	55639962	55640774	55642671	3300	2,3,3	20,34,34	10,11,12	55,20,21	345	149	1.316146899433204e-89	4.30116806735e-87	0.041,0.037,0.037	0.073,0.192,0.198	-0.116
9170	gene:Solyc07g039510.2	NA	7	-	47623055	47623232	47621489	47621572	47623954	47624070	9170	7,14,5	131,208,133	38,17,16	284,142,110	326	149	3.173718360893463e-89	1.01683447092e-86	0.024,0.03,0.017	0.058,0.052,0.062	-0.034
4183	gene:Solyc07g008760.2	NA	7	-	3738492	3738687	3737464	3737549	3739504	3739582	4183	0,0,2	26,66,33	12,9,0	99,31,41	344	149	7.156503555997704e-89	2.2487936174e-86	0.0,0.0,0.026	0.05,0.112,0.0	-0.045
9169	gene:Solyc07g039510.2	NA	7	-	47623059	47623232	47621489	47621572	47623954	47624070	9169	8,16,5	131,208,133	40,19,17	284,142,110	322	149	4.269629944738752e-87	1.31633496787e-84	0.027,0.034,0.017	0.061,0.058,0.067	-0.036
11103	gene:Solyc06g009120.2	NA	6	+	3074164	3074300	3071047	3071993	3074392	3074835	11103	2,1,0	36,107,56	8,3,4	46,37,43	285	149	5.815045680594e-87	1.75958974854e-84	0.028,0.005,0.0	0.083,0.041,0.046	-0.046
5224	gene:Solyc08g005780.2	NA	8	-	605189	605230	604997	605023	605323	605543	5224	2,0,0	11,15,5	11,2,2	29,17,7	190	149	6.389601100228736e-87	1.8982923996e-84	0.125,0.0,0.0	0.229,0.084,0.183	-0.124
5496	gene:Solyc05g015710.2	NA	5	-	11757559	11757649	11755996	11756260	11757799	11757853	5496	2,5,0	4,13,2	14,5,4	6,2,2	239	149	3.4106963713847034e-86	9.95192476936e-84	0.238,0.193,0.0	0.593,0.609,0.555	-0.442
14644	gene:Solyc05g051040.2	NA	5	-	61229342	61229519	61228399	61228519	61231380	61232055	14644	0,4,1	45,97,50	12,5,6	101,64,33	326	149	4.815352692448146e-85	1.38040110517e-82	0.0,0.018,0.009	0.052,0.034,0.077	-0.045
2184	gene:Solyc01g065700.2	NA	1	-	72291362	72291437	72291007	72291231	72292206	72292383	2184	29,28,37	3,6,1	113,56,43	0,2,0	224	149	1.9098706149896108e-84	5.38056652568e-82	0.865,0.756,0.961	1.0,0.949,1.0	-0.122
13427	gene:Solyc01g099220.2	NA	1	+	89520374	89520540	89520122	89520275	89520621	89520713	13427	0,8,1	0,0,2	6,2,0	1,1,7	315	149	4.267849902846492e-84	1.18197741377e-81	NA,1.0,0.191	0.739,0.486,0.0	0.187
10504	gene:Solyc02g082730.2	NA	2	+	46379869	46379969	46379050	46379173	46380845	46380884	10504	56,122,84	0,7,1	163,54,61	10,14,5	249	149	7.798605691133551e-83	2.12382028322e-80	1.0,0.913,0.98	0.907,0.698,0.88	0.136
6619	gene:Solyc05g054220.2	NA	5	-	64182678	64182757	64181609	64181788	64184086	64184579	6619	3,4,4	20,65,37	20,12,9	65,58,20	228	149	9.89228983284672e-83	2.64983632572e-80	0.089,0.039,0.066	0.167,0.119,0.227	-0.106
7738	gene:Solyc10g080330.1	NA	10	-	61615456	61615620	61614797	61614950	61615710	61616386	7738	4,0,0	13,22,26	12,1,2	22,9,11	313	149	3.7569522771460286e-79	9.90138713041e-77	0.128,0.0,0.0	0.206,0.05,0.08	-0.069
11550	gene:Solyc12g098380.1	NA	12	+	65906641	65906760	65904913	65905541	65906892	65908442	11550	2,4,1	27,36,28	27,23,9	59,47,35	268	149	1.4375090153021027e-78	3.72839639842e-76	0.04,0.058,0.019	0.203,0.214,0.125	-0.142
16540	gene:Solyc08g075520.2	NA	8	-	59675650	59675892	59675407	59675485	59676225	59676836	16540	59,97,67	25,86,39	56,51,21	81,47,30	391	149	1.6225753105374943e-77	4.14263758972e-75	0.473,0.301,0.396	0.209,0.293,0.211	0.152
8798	gene:Solyc12g035670.1	NA	12	-	54493071	54493263	54488903	54489134	54493499	54493721	8798	2,7,3	5,2,0	20,7,7	3,0,0	341	149	1.6830373842919367e-77	4.23089705528e-75	0.149,0.605,1.0	0.744,1.0,1.0	-0.33
11072	gene:Solyc02g032940.2	NA	2	-	29483599	29483691	29482576	29482945	29483793	29483843	11072	0,2,0	10,60,19	4,10,0	53,46,7	241	149	4.765297536092733e-77	1.17977214757e-74	0.0,0.02,0.0	0.045,0.118,0.0	-0.048
5120	gene:Solyc10g006600.2	NA	10	+	1134420	1134536	1134192	1134325	1134939	1135307	5120	0,1,0	2,0,0	3,2,0	0,1,0	265	149	8.22090036474098e-76	2.00491808895e-73	0.0,1.0,NA	1.0,0.529,NA	-0.264
4785	gene:Solyc03g098440.2	NA	3	+	60739473	60739537	60737918	60738592	60739698	60739748	4785	1,3,5	2,11,11	0,0,2	8,17,5	213	149	8.973108653009336e-76	2.15618522633e-73	0.259,0.16,0.241	0.0,0.0,0.219	0.147
12280	gene:Solyc12g040320.1	NA	12	+	44549901	44549971	44548468	44548567	44550183	44550230	12280	21,29,20	0,2,0	13,8,10	0,5,2	219	149	2.0456131617708503e-75	4.84424913961e-73	1.0,0.908,1.0	1.0,0.521,0.773	0.205
11592	gene:Solyc03g120050.2	NA	3	-	68549738	68549909	68549112	68549332	68551134	68551199	11592	10,9,14	0,6,0	16,10,7	14,16,1	320	149	2.080683960116134e-75	4.85691084404e-73	1.0,0.411,1.0	0.347,0.225,0.765	0.358
15490	gene:Solyc02g030230.2	NA	2	-	25329718	25329756	25328194	25328308	25329925	25330259	15490	1,2,1	13,9,8	12,14,2	29,17,5	187	149	2.5602591334881102e-75	5.8922020058e-73	0.058,0.15,0.091	0.248,0.396,0.242	-0.196
2456	gene:Solyc03g118660.2	NA	3	-	67526236	67526321	67525612	67525716	67526410	67526595	2456	23,54,25	11,13,2	102,59,26	5,4,5	234	149	3.4083648694093935e-75	7.73509471752e-73	0.571,0.726,0.888	0.929,0.904,0.768	-0.139
9653	gene:Solyc07g042830.2	NA	7	-	56341476	56341511	56341111	56341217	56342050	56342116	9653	8,16,19	9,5,0	10,6,2	13,8,4	184	149	4.913005360723152e-75	1.09970558348e-72	0.419,0.722,1.0	0.384,0.378,0.288	0.364
2458	gene:Solyc03g118660.2	NA	3	-	67526236	67526325	67525612	67525716	67526410	67526595	2458	83,127,93	11,13,2	266,188,71	5,4,5	238	149	2.6861267531871317e-74	5.93125826312e-72	0.825,0.859,0.967	0.971,0.967,0.899	-0.062
16491	gene:Solyc12g017350.1	NA	12	+	6593563	6593794	6593384	6593465	6593879	6594224	16491	463,974,539	37,42,19	104,90,42	10,13,7	380	149	2.921573367474623e-74	6.36513450994e-72	0.831,0.901,0.918	0.803,0.731,0.702	0.138
6617	gene:Solyc05g054220.2	NA	5	-	64183951	64183974	64181609	64181788	64184086	64184579	6617	0,3,2	20,65,37	7,10,5	65,58,20	172	149	5.536356869827037e-74	1.19031672701e-71	0.0,0.038,0.045	0.085,0.13,0.178	-0.103
8976	gene:Solyc02g071800.2	NA	2	+	41152064	41152130	41151719	41151791	41152971	41153052	8976	45,80,69	1,2,0	141,111,49	10,1,7	215	149	1.6813391826852318e-73	3.5679327591e-71	0.969,0.965,1.0	0.907,0.987,0.829	0.07
6004	gene:Solyc12g040390.1	NA	12	-	44106304	44106442	44105565	44105661	44106868	44107264	6004	0,5,2	4,4,4	6,18,0	3,1,0	287	149	2.0778482512309814e-72	4.35282569553e-70	0.0,0.394,0.206	0.509,0.903,NA	-0.506
747	gene:Solyc09g005320.2	NA	9	+	249258	249395	247918	248015	249496	249585	747	0,1,7	5,2,0	0,1,0	0,0,2	286	149	7.167449699838488e-72	1.48248263412e-69	0.0,0.207,1.0	NA,1.0,0.0	-0.098
7302	gene:Solyc03g117420.2	NA	3	-	66568808	66568901	66568342	66568413	66569092	66569138	7302	6,6,2	121,321,215	37,18,4	505,449,164	242	149	7.491695842884891e-71	1.53017887591e-68	0.03,0.011,0.006	0.043,0.024,0.015	-0.012
10662	gene:Solyc02g005110.2	NA	2	+	6433603	6433648	6433397	6433419	6433728	6433861	10662	0,5,1	5,0,4	6,6,1	0,3,0	194	149	2.0762008957827007e-70	4.18828674532e-68	0.0,1.0,0.161	1.0,0.606,1.0	-0.482
7556	gene:Solyc03g083420.2	NA	3	+	53292706	53292797	53292510	53292617	53292866	53292939	7556	13,47,33	0,2,0	48,14,21	3,4,2	240	149	3.465960037472598e-69	6.90655939174e-67	1.0,0.936,1.0	0.909,0.685,0.867	0.158
15305	gene:Solyc06g048510.2	NA	6	+	31174976	31175224	31171654	31172465	31175538	31175662	15305	92,210,134	0,2,0	228,121,148	6,0,7	397	149	3.5557170222753933e-68	7.00005013783e-66	1.0,0.975,1.0	0.934,1.0,0.888	0.051
12687	gene:Solyc03g093510.2	NA	3	+	54857609	54857677	54856652	54856908	54858200	54858271	12687	84,210,168	1,10,26	281,169,81	52,25,22	217	149	4.240854469110923e-68	8.24947166968e-66	0.983,0.935,0.816	0.788,0.823,0.717	0.135
13801	gene:Solyc12g042110.1	NA	12	-	40737437	40737516	40737228	40737358	40737594	40737658	13801	2,3,1	0,0,2	3,6,0	3,3,6	228	149	1.7152155748764387e-67	3.29724970512e-65	1.0,1.0,0.246	0.395,0.567,0.0	0.428
10659	gene:Solyc02g005110.2	NA	2	+	6433611	6433653	6433397	6433419	6433728	6433861	10659	6,3,2	5,0,4	6,11,3	0,3,0	191	149	2.6952031027173407e-67	5.12088589516e-65	0.484,1.0,0.281	1.0,0.741,1.0	-0.325
4639	gene:Solyc03g005080.2	NA	3	-	59343	59441	59120	59256	59517	59635	4639	2,3,1	1,0,1	2,3,0	2,1,4	247	149	3.0860859878543357e-67	5.79616609673e-65	0.547,1.0,0.376	0.376,0.644,0.0	0.301
7081	gene:Solyc09g064930.2	NA	9	+	62483426	62483524	62482931	62483205	62484079	62484188	7081	70,200,85	6,37,15	158,172,54	16,9,3	247	149	5.0503131568827404e-67	9.37751329358e-65	0.876,0.765,0.774	0.856,0.92,0.916	-0.092
7080	gene:Solyc09g064930.2	NA	9	+	62483379	62483524	62482931	62483205	62484079	62484188	7080	70,203,85	6,37,15	157,176,54	16,9,3	294	149	6.518990753168198e-67	1.19685740345e-64	0.855,0.735,0.742	0.833,0.908,0.901	-0.103
2893	gene:Solyc04g049690.2	NA	4	-	43055656	43055758	43055255	43055528	43059522	43059663	2893	12,13,7	115,173,136	41,25,9	197,172,106	251	149	9.748151225009937e-67	1.7698310113e-64	0.058,0.043,0.03	0.11,0.079,0.048	-0.035
11591	gene:Solyc03g120050.2	NA	3	-	68549738	68549912	68549112	68549332	68551134	68551199	11591	13,13,14	0,6,0	24,12,12	14,16,1	323	149	2.358249797911771e-66	4.23448370306e-64	1.0,0.5,1.0	0.442,0.257,0.847	0.318
13585	gene:Solyc11g072970.1	NA	11	-	56120379	56120447	56119747	56119804	56120535	56120616	13585	24,34,17	12,19,23	40,27,31	15,9,5	217	149	1.108957022402385e-65	1.96960410283e-63	0.579,0.551,0.337	0.647,0.673,0.81	-0.221
5787	gene:Solyc08g077780.2	NA	8	+	61692860	61692953	61692683	61692776	61693116	61693221	5787	657,1447,833	53,113,79	2080,1253,760	0,46,0	242	149	1.4454653502823093e-65	2.53966707781e-63	0.884,0.887,0.867	1.0,0.944,1.0	-0.102
10263	gene:Solyc02g083320.2	NA	2	-	46770613	46770852	46770093	46770166	46770945	46771095	10263	101,214,131	168,290,236	422,249,117	355,170,182	388	149	2.2059119995248244e-65	3.83453213534e-63	0.188,0.221,0.176	0.313,0.36,0.198	-0.095
10663	gene:Solyc02g005110.2	NA	2	+	6433549	6433653	6433397	6433419	6433728	6433861	10663	6,14,4	5,0,4	10,20,3	0,3,0	253	149	3.869259576138164e-65	6.65512647096e-63	0.414,1.0,0.371	1.0,0.797,1.0	-0.337
7082	gene:Solyc09g064930.2	NA	9	+	62483440	62483524	62482931	62483205	62484079	62484188	7082	70,204,85	6,37,15	157,172,54	16,9,3	233	149	5.984456055961114e-65	1.01860429119e-62	0.882,0.779,0.784	0.863,0.924,0.92	-0.087
4007	gene:Solyc09g098530.2	NA	9	+	72333520	72333702	72333367	72333423	72333942	72334052	4007	0,5,0	14,33,24	14,5,4	45,45,9	331	149	6.676734562415305e-65	1.12472002835e-62	0.0,0.064,0.0	0.123,0.048,0.167	-0.091
16973	gene:Solyc02g094640.2	NA	2	+	55233896	55233979	55230717	55230886	55234493	55234595	16973	44,69,80	0,3,1	142,86,44	11,11,2	232	149	8.645248059306493e-65	1.44146278866e-62	1.0,0.937,0.981	0.892,0.834,0.934	0.086
14611	gene:Solyc08g080520.2	NA	8	+	63801902	63802045	63801453	63801609	63802567	63802660	14611	0,3,0	2,12,21	6,8,2	27,15,9	292	149	1.3306399605446209e-64	2.19622797528e-62	0.0,0.113,0.0	0.102,0.214,0.102	-0.102
9461	gene:Solyc07g064940.2	NA	7	-	66899139	66899243	66898319	66898815	66899520	66899733	9461	46,78,52	0,0,1	123,79,55	1,4,6	253	149	2.3884821695892507e-64	3.90277986511e-62	1.0,1.0,0.968	0.986,0.921,0.844	0.072
13426	gene:Solyc01g099220.2	NA	1	+	89520374	89520536	89520122	89520275	89520621	89520713	13426	10,9,19	0,0,2	31,20,11	1,1,7	311	149	3.314988315749839e-64	5.36306030489e-62	1.0,1.0,0.82	0.937,0.905,0.43	0.183
8669	gene:Solyc02g090930.2	NA	2	-	52399892	52400105	52399186	52399812	52401707	52401741	8669	78,122,45	198,288,153	171,125,49	275,193,119	362	149	4.356790111328052e-64	6.97940690383e-62	0.14,0.148,0.108	0.204,0.21,0.145	-0.054
3762	gene:Solyc07g040740.2	NA	7	-	49472809	49472947	49470959	49471061	49473326	49473413	3762	1,2,0	22,82,24	1,1,10	45,26,19	287	149	5.0247513426436244e-64	7.97130455716e-62	0.023,0.013,0.0	0.011,0.02,0.215	-0.07
8672	gene:Solyc02g090930.2	NA	2	-	52399940	52400105	52399186	52399812	52401707	52401741	8672	73,100,41	198,288,153	151,112,43	275,193,119	314	149	7.951549975717671e-64	1.24931083272e-61	0.149,0.141,0.113	0.207,0.216,0.146	-0.055
8550	gene:Solyc02g094610.1	NA	2	-	55176433	55176519	55172229	55172322	55179391	55179541	8550	8,17,9	0,0,2	37,13,5	3,2,4	235	149	1.2732307136323985e-62	1.98138951055e-60	1.0,1.0,0.74	0.887,0.805,0.442	0.202
15689	gene:Solyc03g113550.2	NA	3	+	63659915	63659951	63659256	63659724	63660118	63660238	15689	0,13,2	37,87,67	1,4,1	146,110,60	185	149	1.5615133434727559e-62	2.40708755022e-60	0.0,0.107,0.023	0.005,0.028,0.013	0.028
3107	gene:Solyc11g065900.1	NA	11	+	51489452	51489537	51488422	51488602	51489821	51489904	3107	0,2,0	4,7,0	4,1,0	2,0,1	234	149	3.437326597951791e-62	5.2491510851e-60	0.0,0.154,NA	0.56,1.0,0.0	-0.443
13428	gene:Solyc01g099220.2	NA	1	+	89520364	89520540	89520122	89520275	89520621	89520713	13428	6,16,10	0,0,2	23,15,20	1,1,7	325	149	5.506720514969109e-62	8.33146418654e-60	1.0,1.0,0.696	0.913,0.873,0.567	0.114
6200	gene:Solyc01g010720.2	NA	1	-	5750364	5750416	5749600	5750115	5750522	5750618	6200	1,0,0	0,5,0	3,6,0	9,0,4	201	149	5.787562476228081e-62	8.676034024e-60	1.0,0.0,NA	0.198,1.0,0.0	0.101
4495	gene:Solyc03g031990.2	NA	3	-	4482695	4482718	4482046	4482132	4483875	4483950	4495	36,100,60	0,5,0	112,80,52	6,11,3	172	149	1.5096943089420134e-61	2.24258227346e-59	1.0,0.945,1.0	0.942,0.863,0.938	0.067
4765	gene:Solyc11g072170.1	NA	11	+	55402371	55402605	55401476	55401774	55403278	55403371	4765	0,1,3	0,2,1	6,6,1	0,0,1	383	149	1.9094919906028577e-61	2.81090983121e-59	NA,0.163,0.539	1.0,1.0,0.28	-0.409
4499	gene:Solyc03g031990.2	NA	3	-	4482637	4482865	4482046	4482132	4483875	4483950	4499	77,115,85	0,5,0	133,144,77	6,11,3	377	149	7.05281870446239e-61	1.0289558717e-58	1.0,0.901,1.0	0.898,0.838,0.91	0.085
10661	gene:Solyc02g005110.2	NA	2	+	6433603	6433653	6433397	6433419	6433728	6433861	10661	11,39,18	5,0,4	74,33,17	0,3,0	199	149	7.362338993063435e-61	1.06460724909e-58	0.622,1.0,0.771	1.0,0.892,1.0	-0.166
14167	gene:Solyc05g055610.2	NA	5	-	65173915	65174151	65173455	65173591	65175330	65175411	14167	49,81,37	0,2,3	94,78,35	6,6,8	385	149	2.108804802706266e-60	3.02262021721e-58	1.0,0.94,0.827	0.858,0.834,0.629	0.149
9278	gene:Solyc01g080040.2	NA	1	+	79162340	79162432	79161803	79162024	79164433	79164740	9278	7,4,3	2,0,0	15,3,4	6,0,1	241	149	2.3702781610058348e-60	3.36785610007e-58	0.684,1.0,1.0	0.607,1.0,0.712	0.122
9027	gene:Solyc09g083410.2	NA	9	-	69073385	69073467	69072371	69072446	69074317	69074576	9027	13,51,16	6,2,0	43,42,14	2,0,0	231	149	2.7675715034871247e-60	3.89845847991e-58	0.583,0.943,1.0	0.933,1.0,1.0	-0.136
10696	gene:Solyc02g087150.2	NA	2	+	49645842	49645902	49645232	49645286	49646859	49647247	10696	28,54,56	5,4,8	62,50,35	3,0,2	209	149	3.0737622108929356e-60	4.29275850649e-58	0.8,0.906,0.833	0.936,1.0,0.926	-0.108
4489	gene:Solyc03g031990.2	NA	3	-	4482695	4482732	4482052	4482132	4483875	4483950	4489	44,126,69	0,5,0	147,98,61	6,11,3	186	149	1.2975717494311685e-59	1.79680698184e-57	1.0,0.953,1.0	0.952,0.877,0.942	0.061
112	gene:Solyc06g084160.2	NA	6	+	49374228	49374291	49373255	49373402	49374513	49374630	112	348,680,534	7,14,2	1023,624,449	30,18,15	212	149	4.809165023842531e-59	6.6035089487e-57	0.972,0.972,0.995	0.96,0.961,0.955	0.021
15107	gene:Solyc01g009380.2	NA	1	+	3577184	3577341	3575911	3576015	3577498	3577565	15107	3,14,6	19,47,38	17,21,6	44,20,18	306	149	6.789207913225794e-59	9.24463810851e-57	0.071,0.127,0.071	0.158,0.338,0.14	-0.122
7786	gene:Solyc02g077900.2	NA	2	+	42731336	42731460	42731057	42731138	42731691	42731835	7786	0,2,0	13,48,17	6,9,1	80,50,27	273	149	3.330354487899993e-58	4.49735473821e-56	0.0,0.022,0.0	0.039,0.089,0.02	-0.042
16115	gene:Solyc11g018740.1	NA	11	+	9353388	9353483	9353005	9353123	9355975	9356085	16115	74,95,54	0,1,1	84,43,71	8,3,0	244	149	3.596143254116805e-58	4.81647383379e-56	1.0,0.983,0.971	0.865,0.897,1.0	0.064
2854	gene:Solyc01g008320.2	NA	1	+	2433796	2433916	2433085	2433256	2435274	2435424	2854	7,9,5	115,132,111	0,0,2	117,25,66	269	149	8.589955002810574e-58	1.14113711176e-55	0.033,0.036,0.024	0.0,0.0,0.017	0.025
1477	gene:Solyc08g083250.2	NA	8	+	65763771	65763845	65763605	65763697	65763919	65764042	1477	19,42,21	0,2,0	46,38,14	2,7,0	223	149	2.488222900607668e-57	3.27883566096e-55	1.0,0.933,1.0	0.939,0.784,1.0	0.07
15548	gene:Solyc01g097000.2	NA	1	+	87984091	87984278	87983639	87983822	87984644	87985131	15548	13,31,33	0,1,0	44,41,20	4,3,0	336	149	5.451482968386455e-57	7.12617853627e-55	1.0,0.932,1.0	0.83,0.858,1.0	0.081
16683	gene:Solyc10g079840.1	NA	10	+	61321523	61321673	61320637	61320838	61322683	61322855	16683	0,4,2	3,2,2	10,5,8	0,2,0	299	149	6.45778579060255e-57	8.37462062051e-55	0.0,0.499,0.333	1.0,0.555,1.0	-0.574
7552	gene:Solyc03g083420.2	NA	3	+	53292706	53292794	53292510	53292617	53292866	53292939	7552	40,85,49	0,2,0	88,37,27	3,4,2	237	149	7.115122500960814e-57	9.15441745399e-55	1.0,0.964,1.0	0.949,0.853,0.895	0.089
402	gene:Solyc03g078570.2	NA	3	-	51180300	51180543	51179972	51180084	51180666	51180737	402	233,390,234	3,2,0	622,359,211	7,8,6	392	149	8.88205563967748e-57	1.13384991525e-54	0.967,0.987,1.0	0.971,0.945,0.93	0.036
16317	gene:Solyc01g103020.2	NA	1	+	91690985	91691222	91690652	91690721	91691313	91691430	16317	0,7,5	90,160,71	12,20,13	264,163,96	386	149	1.8518140874857896e-56	2.34563117748e-54	0.0,0.017,0.026	0.017,0.045,0.05	-0.023
570	gene:Solyc05g056370.2	NA	5	-	65704833	65704905	65704613	65704679	65705145	65705289	570	64,135,78	2,9,0	191,181,71	0,3,0	221	149	1.9775817314799625e-56	2.4856681148e-54	0.956,0.91,1.0	1.0,0.976,1.0	-0.037
8676	gene:Solyc02g090530.2	NA	2	+	52062741	52062889	52062382	52062510	52063157	52063296	8676	2,5,1	161,166,137	8,19,1	287,119,118	297	149	2.2784927860788165e-56	2.84202840645e-54	0.006,0.015,0.004	0.014,0.074,0.004	-0.022
5001	gene:Solyc04g007880.2	NA	4	+	1561653	1561761	1560673	1560884	1562106	1562341	5001	1,2,1	41,57,24	5,8,4	84,34,39	257	149	2.5626866078330574e-56	3.17229539182e-54	0.014,0.02,0.024	0.033,0.12,0.056	-0.05
5678	gene:Solyc01g097200.1	NA	1	+	88140906	88141031	88140084	88140124	88142280	88142370	5678	1,7,10	1,0,4	6,14,5	9,13,10	274	149	7.732655650585374e-56	9.50011979929e-54	0.352,1.0,0.576	0.266,0.369,0.214	0.36
11097	gene:Solyc09g091050.2	NA	9	+	70393683	70393745	70393232	70393307	70393965	70394988	11097	2,4,2	0,2,0	1,3,0	6,7,0	211	149	2.494015125454521e-55	3.0412094888e-53	1.0,0.585,1.0	0.105,0.232,NA	0.693
5063	gene:Solyc05g051630.2	NA	5	+	61999677	61999753	61999485	61999565	62000989	62001084	5063	0,2,0	50,63,63	8,1,4	86,49,48	225	149	2.7487106638431727e-55	3.32695794424e-53	0.0,0.021,0.0	0.058,0.013,0.052	-0.034
7260	gene:Solyc03g121250.2	NA	3	-	69419391	69419567	69418692	69418824	69420095	69420314	7260	18,12,28	0,0,1	32,17,15	2,0,4	325	149	3.079430100637312e-55	3.69984469444e-53	1.0,1.0,0.928	0.88,1.0,0.632	0.139
13425	gene:Solyc01g099220.2	NA	1	+	89520364	89520536	89520122	89520275	89520621	89520713	13425	16,17,28	0,0,2	48,33,31	1,1,7	321	149	3.372503532378144e-55	4.02238742475e-53	1.0,1.0,0.867	0.957,0.939,0.673	0.099
13328	gene:Solyc02g091170.2	NA	2	+	52562446	52562554	52561655	52561718	52562628	52562717	13328	5,5,0	0,2,0	1,3,4	4,2,0	257	149	9.550922004639725e-55	1.13088453301e-52	1.0,0.592,NA	0.127,0.465,1.0	0.265
213	gene:Solyc03g025890.1	NA	3	+	3294370	3294527	3291785	3292748	3294620	3294815	213	1,0,0	8,24,21	3,4,2	33,19,3	306	149	9.832912607165366e-55	1.15589778418e-52	0.057,0.0,0.0	0.042,0.093,0.245	-0.108
13023	gene:Solyc01g090220.2	NA	1	-	83865355	83865390	83862528	83862924	83866610	83866705	13023	2,1,0	19,61,16	5,4,2	36,38,17	184	149	2.1638973662419554e-54	2.5255773546e-52	0.079,0.013,0.0	0.101,0.079,0.087	-0.058
10160	gene:Solyc12g015710.1	NA	12	-	5688426	5688466	5687872	5688004	5688581	5688678	10160	3,4,0	3,11,6	2,1,0	41,24,4	189	149	3.8825255753732633e-54	4.49932396465e-52	0.441,0.223,0.0	0.037,0.032,0.0	0.198
5991	gene:Solyc06g065020.2	NA	6	-	40544775	40544909	40543063	40543261	40544978	40545196	5991	2,9,7	89,283,149	35,17,1	323,261,124	283	149	1.1185752030746832e-53	1.28714921255e-51	0.012,0.016,0.024	0.054,0.033,0.004	-0.013
7863	gene:Solyc01g094660.2	NA	1	+	86108777	86108882	86106582	86106704	86109149	86109576	7863	90,181,157	6,12,3	124,57,52	2,0,2	254	149	1.1283670454653863e-53	1.28933688971e-51	0.898,0.898,0.968	0.973,1.0,0.938	-0.049
13449	gene:Solyc02g014450.1	NA	2	+	16621175	16621354	16620586	16620763	16622348	16622413	13449	2,17,4	4,20,11	6,6,0	37,10,12	328	149	1.1533311105533578e-53	1.30871044073e-51	0.185,0.279,0.142	0.069,0.214,0.0	0.108
757	gene:Solyc09g066470.2	NA	9	-	64891169	64891356	64890993	64891080	64891856	64891993	757	0,13,9	36,114,57	25,25,14	141,101,54	336	149	1.6925976331744737e-53	1.90738243628e-51	0.0,0.048,0.065	0.073,0.099,0.103	-0.054
16759	gene:Solyc09g008650.2	NA	9	-	2105110	2105306	2104042	2104083	2106505	2106595	16759	4,6,7	0,10,0	17,8,2	0,3,0	345	149	2.0923650147981933e-53	2.34172906451e-51	1.0,0.206,1.0	1.0,0.535,1.0	-0.11
3123	gene:Solyc01g111410.2	NA	1	+	97670691	97670782	97670135	97670242	97671796	97671865	3123	43,76,55	5,6,5	86,71,38	25,8,9	240	149	2.2027394315940823e-53	2.44848723213e-51	0.842,0.887,0.872	0.681,0.846,0.724	0.117
170	gene:Solyc03g063600.2	NA	3	+	35188615	35188661	35188340	35188476	35188761	35188867	170	82,284,163	4,20,1	267,210,95	24,17,13	195	149	4.678189061846258e-53	5.16497359936e-51	0.94,0.916,0.992	0.895,0.904,0.848	0.067
16700	gene:Solyc02g088450.2	NA	2	+	50541829	50541987	50541250	50541264	50544715	50545079	16700	2,1,3	1,0,2	4,0,0	7,5,0	307	149	5.918359241712697e-53	6.49033489997e-51	0.493,1.0,0.421	0.217,0.0,NA	0.529
5495	gene:Solyc05g015710.2	NA	5	-	11757572	11757682	11755996	11756260	11757799	11757841	5495	1,25,3	4,13,2	14,22,16	6,2,2	259	149	6.12368650023602e-53	6.67073582759e-51	0.126,0.525,0.463	0.573,0.864,0.822	-0.382
2274	gene:Solyc04g064680.2	NA	4	-	55827067	55827174	55826820	55826967	55829715	55830188	2274	3,11,13	63,59,52	22,37,16	70,37,22	256	149	7.467120547310087e-53	8.08031455252e-51	0.027,0.098,0.127	0.155,0.368,0.297	-0.189
2423	gene:Solyc11g005600.1	NA	11	-	451385	451521	450932	451023	452882	453008	2423	57,117,74	2,2,2	133,120,58	12,6,4	285	149	9.335641302020285e-53	1.00358143997e-50	0.937,0.968,0.951	0.853,0.913,0.883	0.069
16506	gene:Solyc05g013240.2	NA	5	+	6331351	6331535	6329769	6330269	6331622	6331897	16506	83,160,135	77,207,55	175,177,87	211,214,120	333	149	1.3543395288383789e-52	1.44639920923e-50	0.325,0.257,0.523	0.271,0.27,0.245	0.106
1486	gene:Solyc01g107360.2	NA	1	+	94928080	94928162	94927748	94927911	94928923	94928990	1486	0,0,12	20,49,22	16,10,4	34,22,28	231	149	2.028362776688221e-52	2.15217193319e-50	0.0,0.0,0.26	0.233,0.227,0.084	-0.095
14217	gene:Solyc01g090940.2	NA	1	+	84632996	84633157	84632218	84632520	84634894	84635085	14217	2,7,6	18,39,27	18,12,2	28,25,15	310	149	2.7766031024294553e-52	2.92707707701e-50	0.051,0.079,0.097	0.236,0.187,0.06	-0.085
5741	gene:Solyc01g102660.2	NA	1	+	91407727	91407775	91406887	91406959	91407880	91407956	5741	42,127,57	50,153,72	138,137,72	294,268,92	197	149	3.992017045480626e-52	4.18138195661e-50	0.389,0.386,0.375	0.262,0.279,0.372	0.079
14709	gene:Solyc05g007890.2	NA	5	+	2340933	2341125	2340762	2340839	2341445	2341515	14709	22,74,30	6,7,1	70,71,41	4,2,0	341	149	1.0543242444743869e-51	1.09730306718e-49	0.616,0.822,0.929	0.884,0.939,1.0	-0.152
13442	gene:Solyc01g107030.2	NA	1	+	94705711	94705798	94704933	94705213	94706344	94707200	13442	79,164,75	0,4,0	215,100,92	8,4,4	236	149	1.1559666136346302e-51	1.19547433334e-49	1.0,0.963,1.0	0.944,0.94,0.936	0.048
16550	gene:Solyc03g112160.2	NA	3	-	62658732	62658829	62657999	62658380	62659129	62659371	16550	11,19,15	62,130,109	60,43,34	278,150,112	246	149	1.211275981091943e-51	1.24479556799e-49	0.097,0.081,0.077	0.116,0.148,0.155	-0.055
6811	gene:Solyc04g005510.2	NA	4	+	342838	342904	342518	342753	343703	343826	6811	4,1,0	4,0,0	20,2,1	2,0,0	215	149	2.3030093843685613e-51	2.35194833379e-49	0.409,1.0,NA	0.874,1.0,1.0	-0.254
6610	gene:Solyc06g009340.2	NA	6	+	3290430	3290515	3289984	3290077	3290900	3290923	6610	11,13,6	7,13,12	9,8,0	18,11,23	234	149	2.655539580248287e-51	2.69512526343e-49	0.5,0.389,0.241	0.241,0.317,0.0	0.191
13757	gene:Solyc09g065120.2	NA	9	-	62988568	62988710	62987299	62987416	62988961	62989045	13757	81,119,73	0,2,0	210,162,82	4,9,0	291	149	2.71396332944532e-51	2.73741733353e-49	1.0,0.968,1.0	0.964,0.902,1.0	0.034
3165	gene:Solyc04g011670.2	NA	4	+	4151015	4151083	4150678	4150867	4152277	4152337	3165	45,88,38	2,2,0	154,82,78	2,7,11	217	149	9.68293600989574e-51	9.70669781605e-49	0.939,0.968,1.0	0.981,0.889,0.83	0.069
15100	gene:Solyc07g064330.2	NA	7	-	66524593	66524698	66524412	66524508	66525403	66525860	15100	2,3,0	7,36,25	10,9,2	42,35,18	254	149	1.0210694968022478e-50	1.01733387669e-48	0.144,0.047,0.0	0.123,0.131,0.061	-0.041
9448	gene:Solyc12g005770.1	NA	12	-	423400	423587	422665	422884	426706	426833	9448	1,4,0	25,21,15	6,13,3	42,29,24	336	149	1.6163149235888016e-50	1.60064156675e-48	0.017,0.078,0.0	0.06,0.166,0.053	-0.061
3166	gene:Solyc04g011670.2	NA	4	+	4151012	4151083	4150678	4150867	4152277	4152337	3166	47,91,39	2,2,0	157,84,87	2,7,11	220	149	3.8988449074297963e-50	3.83777866189e-48	0.941,0.969,1.0	0.982,0.89,0.843	0.065
14354	gene:Solyc01g005260.2	NA	1	+	198463	198574	197671	197789	198676	199105	14354	28,87,71	2,2,4	79,51,50	9,13,0	260	149	4.529696814508044e-50	4.43205065563e-48	0.889,0.961,0.91	0.834,0.692,1.0	0.078
9439	gene:Solyc04g074640.2	NA	4	-	60571329	60571436	60570759	60570897	60571866	60571997	9439	10,22,6	6,0,2	35,16,8	1,0,0	256	149	1.0223384245319396e-49	9.94345824813e-48	0.492,1.0,0.636	0.953,1.0,1.0	-0.275
6003	gene:Solyc12g040390.1	NA	12	-	44106304	44106445	44105565	44105661	44106868	44107264	6003	0,9,0	4,4,4	5,22,0	3,1,0	290	149	2.8675313425084196e-49	2.77251255246e-47	0.0,0.536,0.0	0.461,0.919,NA	-0.511
5447	gene:Solyc03g093390.2	NA	3	-	54655790	54655950	54655131	54655685	54656034	54656120	5447	74,145,118	5,0,0	322,128,110	28,36,11	309	149	3.989391842145597e-49	3.83450957063e-47	0.877,1.0,1.0	0.847,0.632,0.828	0.19
2979	gene:Solyc07g032170.2	NA	7	+	36037696	36037910	36036252	36036592	36038994	36039041	2979	55,128,74	0,2,0	162,121,57	3,6,1	363	149	6.74044960606067e-49	6.44087406801e-47	1.0,0.963,1.0	0.957,0.892,0.959	0.052
9633	gene:Solyc06g036060.2	NA	6	+	25442490	25442610	25441596	25441650	25442961	25443066	9633	1,6,0	2,2,2	7,1,9	1,2,0	269	149	7.064631862441717e-49	6.71140026932e-47	0.217,0.624,0.0	0.795,0.217,1.0	-0.39
13997	gene:Solyc04g016440.2	NA	4	-	7258177	7258224	7258053	7258094	7258965	7259133	13997	6,11,7	2,0,0	2,8,0	1,6,0	196	149	1.5347718078642942e-48	1.4496052798e-46	0.695,1.0,1.0	0.603,0.503,NA	0.345
3221	gene:Solyc11g039950.1	NA	11	-	40567599	40567679	40563334	40563382	40569929	40570089	3221	0,2,3	13,34,19	7,6,0	23,21,4	229	149	1.680855741785376e-48	1.5784587828e-46	0.0,0.037,0.093	0.165,0.157,0.0	-0.064
5376	gene:Solyc10g081400.1	NA	10	+	62478149	62478154	62477284	62477360	62478988	62479005	5376	8,9,0	28,47,32	4,2,0	56,23,36	154	149	1.8346226750179347e-48	1.71301340056e-46	0.217,0.156,0.0	0.065,0.078,0.0	0.077
8874	gene:Solyc01g106030.2	NA	1	+	94010143	94010326	94009712	94009846	94011764	94011872	8874	0,1,3	39,94,49	11,9,1	140,86,60	332	149	4.3750479749525064e-48	4.06183431311e-46	0.0,0.005,0.027	0.034,0.045,0.007	-0.018
7301	gene:Solyc03g117420.2	NA	3	-	66568808	66568901	66567192	66567487	66569092	66569138	7301	6,6,1	61,122,87	33,15,3	249,145,99	242	149	4.420745923245564e-48	4.08107279016e-46	0.057,0.029,0.007	0.075,0.06,0.018	-0.02
13443	gene:Solyc01g107030.2	NA	1	+	94705669	94705798	94704933	94705213	94706344	94707200	13443	120,234,119	0,4,0	335,150,144	8,4,4	278	149	5.3439780996331814e-48	4.90565180607e-46	1.0,0.969,1.0	0.957,0.953,0.951	0.036
14605	gene:Solyc10g078150.1	NA	10	+	60025056	60025227	60024441	60024639	60025356	60025689	14605	10,9,5	7,13,5	17,9,6	7,0,3	320	149	6.501001521541515e-48	5.93443379117e-46	0.399,0.244,0.318	0.531,1.0,0.482	-0.351
4945	gene:Solyc04g015690.2	NA	4	+	6004977	6005119	6004413	6004536	6005194	6005712	4945	1,0,0	8,36,7	5,4,2	36,49,18	291	149	1.3767896086324706e-47	1.24981901139e-45	0.06,0.0,0.0	0.066,0.04,0.054	-0.033
400	gene:Solyc03g078570.2	NA	3	-	51180219	51180389	51179972	51180084	51180666	51180743	400	79,159,92	3,2,0	232,208,75	7,8,6	319	149	1.425425294969915e-47	1.28682040441e-45	0.925,0.974,1.0	0.939,0.924,0.854	0.061
16905	gene:Solyc09g076040.2	NA	9	+	67723781	67724089	67718897	67719862	67726762	67727485	16905	427,820,596	9,23,12	1227,636,525	47,36,13	457	149	2.1045454568992427e-47	1.88946553658e-45	0.939,0.921,0.942	0.895,0.852,0.929	0.042
5451	gene:Solyc03g093390.2	NA	3	-	54655788	54655950	54655131	54655685	54656034	54656147	5451	92,178,141	5,0,0	380,175,133	28,36,11	311	149	2.846264344409044e-47	2.54141854577e-45	0.898,1.0,1.0	0.867,0.7,0.853	0.159
1380	gene:Solyc09g010320.2	NA	9	-	3701573	3701670	3699934	3700084	3704139	3704206	1380	0,14,7	0,2,0	20,11,5	2,8,0	246	149	3.788767138526992e-47	3.36458994802e-45	NA,0.809,1.0	0.858,0.454,1.0	0.134
6884	gene:Solyc08g048500.2	NA	8	-	12406991	12407577	12406341	12406836	12408012	12408132	6884	300,627,337	0,5,2	829,550,342	13,5,6	735	149	7.412424506197948e-47	6.54697386115e-45	1.0,0.962,0.972	0.928,0.957,0.92	0.043
15175	gene:Solyc01g087190.2	NA	1	-	82124699	82124843	82124515	82124607	82125812	82126274	15175	0,3,0	25,28,15	3,9,3	42,24,12	293	149	7.817761821779256e-47	6.86786172946e-45	0.0,0.052,0.0	0.035,0.16,0.113	-0.085
3888	gene:Solyc01g100270.2	NA	1	+	90339173	90339265	90338188	90338285	90340845	90340900	3888	9,53,33	8,23,9	14,17,8	3,3,0	241	149	1.243083509609436e-46	1.08620238219e-44	0.41,0.588,0.694	0.743,0.778,1.0	-0.276
5432	gene:Solyc03g093390.2	NA	3	-	54655790	54655947	54655131	54655685	54656034	54656147	5432	59,126,72	5,0,0	245,102,93	28,36,11	306	149	1.8867854189064003e-46	1.63989753962e-44	0.852,1.0,1.0	0.81,0.58,0.805	0.219
15591	gene:Solyc01g067120.2	NA	1	-	75484296	75484344	75483434	75483638	75484432	75484618	15591	18,43,29	14,24,18	38,67,15	62,52,22	197	149	2.3228088329151017e-46	2.008184991e-44	0.493,0.575,0.549	0.317,0.494,0.34	0.155
6614	gene:Solyc06g009340.2	NA	6	+	3290484	3290515	3289984	3290077	3290900	3290923	6614	50,107,60	7,13,12	83,61,35	18,11,23	180	149	2.8842730655560367e-46	2.48047483638e-44	0.855,0.872,0.805	0.792,0.821,0.557	0.121
2570	gene:Solyc07g063260.2	NA	7	-	65775578	65775663	65775293	65775368	65776700	65776761	2570	15,22,24	3,0,7	31,20,11	1,0,2	234	149	4.780340793810028e-46	4.08956903512e-44	0.761,1.0,0.686	0.952,1.0,0.778	-0.094
109	gene:Solyc06g084160.2	NA	6	+	49374228	49374325	49373255	49373402	49374513	49374630	109	99,264,176	7,14,2	392,236,157	30,18,15	246	149	5.027343177904414e-46	4.27847851703e-44	0.895,0.919,0.982	0.888,0.888,0.864	0.052
12470	gene:Solyc06g060800.2	NA	6	-	38837735	38837787	38837077	38837199	38838050	38838131	12470	0,1,1	0,2,1	4,8,5	6,2,0	201	149	6.449438142700225e-46	5.46030151563e-44	NA,0.27,0.426	0.331,0.748,1.0	-0.345
6388	gene:Solyc09g014770.2	NA	9	+	6880036	6880170	6879538	6879619	6880250	6880349	6388	6,11,8	130,245,147	4,0,5	249,194,103	283	149	9.693643461563426e-46	8.16464609082e-44	0.024,0.023,0.028	0.008,0.0,0.025	0.014
9288	gene:Solyc06g051380.1	NA	6	+	34724044	34724134	34723911	34723965	34724311	34724403	9288	0,0,1	5,11,8	6,1,0	12,20,7	239	149	1.3856707709864561e-45	1.16112104605e-43	0.0,0.0,0.072	0.238,0.03,0.0	-0.065
415	gene:Solyc01g057760.2	NA	1	+	63618888	63619126	63618695	63618764	63619306	63619576	415	12,48,18	46,83,59	30,27,10	150,85,56	387	149	1.4092351420993517e-45	1.1748419501e-43	0.091,0.182,0.105	0.071,0.109,0.064	0.045
12513	gene:Solyc08g079500.2	NA	8	-	63006305	63006371	63004923	63005489	63006440	63006516	12513	58,94,64	5,2,0	63,58,41	16,0,0	215	149	1.9559047326279716e-45	1.62230879854e-43	0.889,0.97,1.0	0.732,1.0,1.0	0.042
16049	gene:Solyc02g067860.2	NA	2	+	37962479	37962495	37962280	37962372	37962568	37962710	16049	3,13,8	2,3,3	8,6,5	14,2,6	165	149	2.1023149694867762e-45	1.73494073745e-43	0.575,0.796,0.707	0.34,0.73,0.429	0.193
9773	gene:Solyc10g077110.1	NA	10	+	59993489	59993538	59993201	59993336	59993778	59994064	9773	5,6,8	12,37,26	31,6,10	43,26,13	198	149	3.206361543576793e-45	2.63276118704e-43	0.239,0.109,0.188	0.352,0.148,0.367	-0.11
16009	gene:Solyc05g052940.2	NA	5	+	63120458	63120643	63119707	63119840	63121343	63121824	16009	4,0,1	18,44,40	13,2,1	34,45,28	334	149	3.6721255075587695e-45	3.00012653968e-43	0.09,0.0,0.011	0.146,0.019,0.016	-0.027
3662	gene:Solyc09g074840.2	NA	9	+	66668791	66668866	66667947	66668039	66669457	66669506	3662	14,34,18	4,7,0	77,56,28	4,3,0	224	149	4.739771413618815e-45	3.85312760689e-43	0.7,0.764,1.0	0.928,0.925,1.0	-0.13
401	gene:Solyc03g078570.2	NA	3	-	51180300	51180396	51179972	51180084	51180666	51180737	401	226,386,237	3,2,0	618,348,210	7,8,6	245	149	6.188784187275796e-45	5.00617493169e-43	0.979,0.992,1.0	0.982,0.964,0.955	0.023
4446	gene:Solyc12g014090.1	NA	12	-	4907891	4908070	4907344	4907478	4908480	4908566	4446	2,0,0	28,26,27	3,3,2	21,16,9	328	149	6.4801711798204e-45	5.21605896937e-43	0.031,0.0,0.0	0.061,0.078,0.092	-0.067
7567	gene:Solyc06g054580.2	NA	6	+	37319723	37319933	37319378	37319614	37320729	37321080	7567	8,6,0	17,42,32	3,1,0	60,41,25	359	149	8.842970238218211e-45	7.08304576924e-43	0.163,0.056,0.0	0.02,0.01,0.0	0.063
5439	gene:Solyc03g093390.2	NA	3	-	54655788	54655947	54655131	54655685	54656034	54656147	5439	77,159,95	5,0,0	303,149,116	28,36,11	308	149	1.0404074996363022e-44	8.29280904588e-43	0.882,1.0,1.0	0.84,0.667,0.836	0.18
8067	gene:Solyc11g043200.1	NA	11	-	33340466	33340578	33338647	33338724	33341468	33341570	8067	0,5,1	45,107,61	4,11,4	127,68,54	261	149	1.3111344517077318e-44	1.03999693888e-42	0.0,0.026,0.009	0.018,0.085,0.041	-0.036
9447	gene:Solyc12g005770.1	NA	12	-	423400	423649	422665	422884	426706	426833	9447	2,5,0	25,21,15	8,16,3	42,29,24	398	149	1.623000421251805e-44	1.28115105716e-42	0.029,0.082,0.0	0.067,0.171,0.045	-0.057
12511	gene:Solyc08g079500.2	NA	8	-	63006310	63006371	63004923	63005489	63006440	63006516	12511	56,91,62	5,2,0	64,55,40	16,0,0	210	149	1.7887040509959692e-44	1.40516462468e-42	0.888,0.97,1.0	0.739,1.0,1.0	0.04
8790	gene:Solyc12g035670.1	NA	12	-	54493086	54493263	54488903	54489134	54493499	54493721	8790	11,19,20	5,2,0	46,14,14	3,0,0	326	149	1.8269973455159188e-44	1.42837974286e-42	0.501,0.813,1.0	0.875,1.0,1.0	-0.187
4490	gene:Solyc03g031990.2	NA	3	-	4482637	4482873	4482046	4482132	4483875	4483950	4490	127,273,147	0,5,0	362,337,175	6,11,3	385	149	1.8968936883650572e-44	1.47596394609e-42	1.0,0.955,1.0	0.959,0.922,0.958	0.039
15958	gene:Solyc05g050780.2	NA	5	+	60955390	60955454	60955184	60955298	60956463	60956568	15958	0,2,2	2,0,0	2,4,1	6,0,0	213	149	2.0712128156889942e-44	1.60396291035e-42	0.0,1.0,1.0	0.189,1.0,1.0	-0.063
8033	gene:Solyc12g009810.1	NA	12	-	3013155	3013226	3012596	3012696	3013904	3014084	8033	23,34,22	124,316,210	37,22,10	454,308,169	220	149	2.6679868362921794e-44	2.05636343892e-42	0.112,0.068,0.066	0.052,0.046,0.039	0.036
3773	gene:Solyc01g008730.2	NA	1	-	2766936	2767122	2765226	2765603	2767253	2767499	3773	4,0,0	80,91,76	6,7,5	130,91,50	335	149	2.9727239592457187e-44	2.28048401381e-42	0.022,0.0,0.0	0.02,0.033,0.043	-0.025
3656	gene:Solyc09g074840.2	NA	9	+	66668831	66668866	66667947	66668039	66669457	66669506	3656	8,21,9	4,7,0	49,29,16	4,3,0	184	149	3.2648829116533854e-44	2.49290592413e-42	0.618,0.708,1.0	0.908,0.887,1.0	-0.156
14708	gene:Solyc05g007890.2	NA	5	+	2340933	2341157	2340762	2340839	2341445	2341515	14708	41,122,41	6,7,1	122,95,50	4,2,0	373	149	3.309134686091471e-44	2.51494236143e-42	0.732,0.874,0.942	0.924,0.95,1.0	-0.109
100	gene:Solyc06g084160.2	NA	6	+	49374228	49374295	49373255	49373402	49374513	49374630	100	94,252,172	7,14,2	379,234,153	30,18,15	216	149	4.1547744600924033e-44	3.14300993879e-42	0.903,0.925,0.983	0.897,0.9,0.876	0.046
6611	gene:Solyc06g009340.2	NA	6	+	3290399	3290515	3289984	3290077	3290900	3290927	6611	12,15,6	7,13,12	11,10,0	18,11,23	265	149	5.371492420578102e-44	4.04470903927e-42	0.491,0.393,0.219	0.256,0.338,0.0	0.17
7899	gene:Solyc07g017610.2	NA	7	+	7673987	7674096	7673433	7673574	7674781	7675117	7899	0,3,2	17,106,37	12,9,3	139,123,50	258	149	7.507602938546612e-44	5.62725834935e-42	0.0,0.016,0.03	0.047,0.041,0.033	-0.025
10586	gene:Solyc02g091120.2	NA	2	-	52526891	52526926	52526733	52526795	52528849	52528899	10586	10,34,14	2,1,0	26,43,24	9,4,0	184	149	9.249680671470165e-44	6.90135991652e-42	0.802,0.965,1.0	0.701,0.897,1.0	0.056
13517	gene:Solyc01g106010.2	NA	1	-	93996688	93996808	93996144	93996541	93997098	93997611	13517	0,4,5	0,9,0	3,2,1	7,15,1	269	149	1.1429239869558102e-43	8.48880815766e-42	NA,0.198,1.0	0.192,0.069,0.356	0.393
2982	gene:Solyc07g032170.2	NA	7	+	36037743	36037933	36036252	36036592	36038994	36039041	2982	35,127,67	0,2,0	186,119,50	3,6,1	339	149	1.7367137119678956e-43	1.28406796622e-41	1.0,0.965,1.0	0.965,0.897,0.956	0.049
13648	gene:Solyc10g012080.2	NA	10	-	4412286	4412308	4411499	4411556	4412387	4412640	13648	30,32,32	9,13,18	30,15,10	31,16,3	171	149	1.9605521555119593e-43	1.44303703698e-41	0.744,0.682,0.608	0.457,0.45,0.744	0.128
10253	gene:Solyc02g083320.2	NA	2	-	46770613	46770828	46770093	46770166	46770945	46771095	10253	61,135,79	168,290,236	268,152,80	355,170,182	364	149	2.004610706438591e-43	1.46884927996e-41	0.129,0.16,0.121	0.236,0.268,0.152	-0.082
16372	gene:Solyc06g053420.2	NA	6	+	36201488	36201552	36200977	36201124	36202303	36202365	16372	21,55,31	2,5,6	29,19,17	8,5,8	213	149	3.4828925881633305e-43	2.54064575404e-41	0.88,0.885,0.783	0.717,0.727,0.598	0.169
7281	gene:Solyc01g079160.2	NA	1	-	78253559	78253615	78253205	78253479	78254178	78254333	7281	0,13,4	16,20,7	2,8,1	47,27,13	205	149	4.254871182283248e-43	3.08998200527e-41	0.0,0.321,0.293	0.03,0.177,0.053	0.118
10273	gene:Solyc07g025390.2	NA	7	-	27940730	27940819	27934730	27934826	27940894	27941079	10273	13,61,24	2,2,4	72,36,31	0,3,0	238	149	4.601084754014873e-43	3.32662499472e-41	0.803,0.95,0.79	1.0,0.883,1.0	-0.113
11635	gene:Solyc09g007030.2	NA	9	+	695908	696151	695386	695545	697064	697162	11635	11,42,17	0,8,4	60,46,9	2,1,0	392	149	5.1445689099145004e-43	3.70318308317e-41	1.0,0.666,0.618	0.919,0.946,1.0	-0.194
13183	gene:Solyc08g079490.2	NA	8	-	63001677	63001899	63001519	63001584	63002020	63002166	13183	3,22,10	0,10,1	28,50,8	38,23,11	371	149	5.544491158861178e-43	3.97355199718e-41	1.0,0.469,0.801	0.228,0.466,0.226	0.45
8822	gene:Solyc03g059250.2	NA	3	+	28175783	28175850	28174954	28175194	28177755	28177821	8822	115,233,163	1,4,0	415,213,165	10,5,5	216	149	9.403951063684609e-43	6.71006813889e-41	0.988,0.976,1.0	0.966,0.967,0.958	0.024
10423	gene:Solyc03g034160.2	NA	3	-	5862329	5862364	5854429	5854507	5862742	5862820	10423	0,7,2	0,4,1	0,0,2	8,3,3	184	149	2.3203851543129893e-42	1.64848232267e-40	NA,0.586,0.618	0.0,0.0,0.351	0.485
4445	gene:Solyc12g014090.1	NA	12	-	4907891	4907943	4907344	4907478	4908029	4908070	4445	6,0,0	2,0,3	0,0,2	2,0,8	201	149	8.795263955008139e-42	6.22141181926e-40	0.69,NA,0.0	0.0,NA,0.156	0.267
6842	gene:Solyc01g106350.2	NA	1	+	94281388	94281463	94281161	94281309	94281555	94281668	6842	17,18,9	16,66,53	23,9,16	53,13,7	224	149	1.0211971144751978e-41	7.19239691833e-40	0.414,0.154,0.101	0.224,0.315,0.603	-0.158
10730	gene:Solyc01g106950.2	NA	1	+	94640486	94640580	94639566	94639629	94640744	94640853	10730	34,73,61	0,8,2	118,85,62	13,14,8	243	149	1.3079909892793976e-41	9.17277801065e-40	1.0,0.848,0.949	0.848,0.788,0.826	0.112
9648	gene:Solyc08g074730.1	NA	8	-	58870151	58870387	58869699	58869849	58870709	58870791	9648	4,13,0	0,2,1	6,0,2	1,3,2	385	149	2.6723224866193677e-41	1.86605766801e-39	1.0,0.716,0.0	0.699,0.0,0.279	0.246
11892	gene:Solyc10g084760.1	NA	10	-	64188283	64188376	64186775	64187891	64189156	64189216	11892	2,4,3	22,31,45	20,12,4	110,45,22	242	149	5.737923986238515e-41	3.98968842277e-39	0.053,0.074,0.039	0.101,0.141,0.101	-0.059
15606	gene:Solyc01g112140.2	NA	1	-	98227425	98227572	98226947	98227315	98227659	98227897	15606	118,303,175	14,17,4	311,194,105	35,22,7	296	149	6.531952489315127e-41	4.52254676591e-39	0.809,0.9,0.957	0.817,0.816,0.883	0.05
10264	gene:Solyc02g083320.2	NA	2	-	46770613	46770859	46770093	46770166	46770945	46771095	10264	88,184,119	168,290,236	367,222,98	355,170,182	395	149	6.839262470164236e-41	4.71213570445e-39	0.165,0.193,0.16	0.281,0.33,0.169	-0.087
4577	gene:Solyc07g065260.2	NA	7	+	67094728	67094943	67093767	67093962	67095068	67095621	4577	3,27,8	16,35,28	47,35,9	57,37,10	364	149	6.863453474050206e-41	4.71213570445e-39	0.071,0.24,0.105	0.252,0.279,0.269	-0.128
11780	gene:Solyc11g012900.1	NA	11	-	5685803	5685986	5685619	5685719	5687380	5687447	11780	3,16,12	60,191,82	7,7,7	247,158,83	332	149	1.1141859287023468e-40	7.61748873431e-39	0.022,0.036,0.062	0.013,0.019,0.036	0.017
9560	gene:Solyc06g050510.2	NA	6	-	33200346	33200561	33199626	33199816	33200639	33200786	9560	8,15,14	6,7,18	35,19,16	11,12,2	364	149	1.1295717308542709e-40	7.69050086757e-39	0.353,0.467,0.241	0.566,0.393,0.766	-0.221
2571	gene:Solyc07g063260.2	NA	7	-	65775578	65775673	65775293	65775368	65776700	65776761	2571	39,90,62	3,0,7	88,48,36	1,0,2	244	149	1.848025298337286e-40	1.25297648858e-38	0.888,1.0,0.844	0.982,1.0,0.917	-0.056
2751	gene:Solyc09g091100.2	NA	9	-	70455503	70455531	70454606	70454686	70456915	70456955	2751	3,6,9	0,1,4	20,6,3	0,0,2	177	149	2.063990051209273e-40	1.39361972879e-38	1.0,0.835,0.654	1.0,1.0,0.558	-0.023
8042	gene:Solyc04g055010.2	NA	4	-	53540601	53540722	53540403	53540482	53542760	53543115	8042	39,123,51	0,6,0	183,123,47	16,2,5	270	149	2.142166659395406e-40	1.44045280718e-38	1.0,0.919,1.0	0.863,0.971,0.838	0.082
8966	gene:Solyc11g069530.1	NA	11	-	54149912	54149987	54149731	54149785	54151315	54151471	8966	54,154,76	0,4,0	234,163,94	3,11,3	224	149	2.7862647182011444e-40	1.86588383178e-38	1.0,0.962,1.0	0.981,0.908,0.954	0.04
1656	gene:Solyc03g032120.2	NA	3	-	4625931	4626088	4624338	4624502	4626317	4626402	1656	90,177,74	0,0,9	246,226,87	1,1,1	306	149	4.78709389017997e-40	3.19269853737e-38	1.0,1.0,0.8	0.992,0.991,0.977	-0.053
16297	gene:Solyc06g069130.2	NA	6	-	42912195	42912238	42911544	42911886	42912328	42912421	16297	2,4,5	2,9,2	0,2,0	3,6,2	192	149	6.7791680493992956e-40	4.50291081005e-38	0.437,0.256,0.66	0.0,0.206,0.0	0.382
14706	gene:Solyc08g014600.2	NA	8	-	4811594	4811641	4811367	4811446	4812034	4812134	14706	7,16,5	0,2,2	16,13,12	11,6,0	196	149	7.558943055738053e-40	5.00053155995e-38	1.0,0.859,0.655	0.525,0.622,1.0	0.122
16797	gene:Solyc02g083260.2	NA	2	-	46714213	46714431	46713555	46714118	46714608	46714761	16797	83,115,79	0,3,2	126,86,58	11,2,1	367	149	7.707181789441514e-40	5.07803832417e-38	1.0,0.94,0.941	0.823,0.946,0.959	0.051
3167	gene:Solyc04g011670.2	NA	4	+	4151008	4151083	4150678	4150867	4152277	4152337	3167	182,336,176	2,2,0	532,309,269	2,7,11	224	149	8.99468077075049e-40	5.90253348571e-38	0.984,0.991,1.0	0.994,0.967,0.942	0.024
15819	gene:Solyc08g023470.2	NA	8	-	27667298	27667465	27666559	27666646	27667798	27667930	15819	2,5,1	115,162,106	8,13,2	242,97,85	316	149	9.720996135310732e-40	6.35364307404e-38	0.008,0.014,0.004	0.015,0.059,0.011	-0.02
9860	gene:Solyc06g084610.2	NA	6	-	49672198	49672267	49671744	49671888	49673328	49673409	9860	0,2,0	4,1,3	6,2,0	4,0,0	218	149	1.004630604239413e-39	6.54010520847e-38	0.0,0.578,0.0	0.506,1.0,NA	-0.56
8964	gene:Solyc11g069530.1	NA	11	-	54149912	54149941	54149731	54149785	54151315	54151471	8964	14,43,17	0,4,0	70,34,23	3,11,3	178	149	1.3972027449168804e-39	9.05964002061e-38	1.0,0.9,1.0	0.951,0.721,0.865	0.121
7893	gene:Solyc07g017610.2	NA	7	+	7674590	7674681	7673433	7673574	7674781	7675117	7893	2,5,4	17,106,37	2,3,0	139,123,50	240	149	2.3039668413947755e-39	1.48801652919e-37	0.068,0.028,0.063	0.009,0.015,0.0	0.045
317	gene:Solyc04g081660.1	NA	4	-	65609224	65609268	65608851	65608884	65609392	65609570	317	11,10,7	0,3,2	43,7,11	2,0,0	193	149	2.4188104714821522e-39	1.55603791748e-37	1.0,0.72,0.73	0.943,1.0,1.0	-0.164
4448	gene:Solyc12g014090.1	NA	12	-	4908029	4908070	4907344	4907478	4908480	4908566	4448	2,0,3	28,26,27	3,0,8	21,16,9	190	149	3.0460146626632485e-39	1.95183841521e-37	0.053,0.0,0.08	0.101,0.0,0.411	-0.126
10336	gene:Solyc02g067820.2	NA	2	-	37936287	37936378	37934553	37935383	37936455	37936589	10336	0,6,0	22,99,40	16,5,12	141,94,38	240	149	3.1691162501514377e-39	2.02278748154e-37	0.0,0.036,0.0	0.066,0.032,0.164	-0.075
7266	gene:Solyc01g090290.2	NA	1	+	83963897	83963992	83963442	83963581	83964409	83964727	7266	1,0,1	0,5,7	6,1,0	9,5,6	244	149	6.608792990275626e-39	4.20185515413e-37	1.0,0.0,0.08	0.289,0.109,0.0	0.227
4500	gene:Solyc03g031990.2	NA	3	-	4482695	4482865	4482046	4482132	4483875	4483950	4500	326,585,423	0,5,0	798,562,302	6,11,3	319	149	7.667588851352961e-39	4.85613960586e-37	1.0,0.982,1.0	0.984,0.96,0.979	0.02
4422	gene:Solyc09g065950.2	NA	9	-	64232565	64232699	64232102	64232386	64235451	64235608	4422	32,206,47	11,22,43	258,345,89	55,39,28	283	149	1.6003199265782926e-38	1.00962268727e-36	0.605,0.831,0.365	0.712,0.823,0.626	-0.12
15167	gene:Solyc03g033530.2	NA	3	-	5069587	5069736	5068060	5068659	5070200	5070401	15167	20,28,7	0,1,0	21,34,9	2,2,2	298	149	2.6721763129585253e-38	1.67936003668e-36	1.0,0.933,1.0	0.84,0.895,0.692	0.169
3222	gene:Solyc11g039950.1	NA	11	-	40567599	40567679	40563512	40563698	40569929	40570089	3222	0,4,3	0,1,1	3,7,0	2,10,2	229	149	4.474007615917521e-38	2.80096875265e-36	NA,0.722,0.661	0.494,0.313,0.0	0.423
2572	gene:Solyc07g063260.2	NA	7	-	65775581	65775673	65775293	65775368	65776700	65776761	2572	9,48,29	3,0,7	41,17,20	1,0,2	241	149	4.94520446341628e-38	3.08414660047e-36	0.65,1.0,0.719	0.962,1.0,0.861	-0.151
9688	gene:Solyc02g092660.2	NA	2	+	53674327	53674510	53673610	53673699	53674589	53674675	9688	10,28,13	3,0,0	35,19,6	6,2,1	332	149	6.017785820689174e-38	3.7388068559e-36	0.599,1.0,1.0	0.724,0.81,0.729	0.112
371	gene:Solyc06g068670.2	NA	6	-	42569869	42569980	42569588	42569644	42570354	42570449	371	6,3,0	5,13,6	4,0,1	37,8,16	260	149	1.4871038155016844e-37	9.20427134292e-36	0.407,0.117,0.0	0.058,0.0,0.035	0.144
3997	gene:Solyc02g091590.2	NA	2	-	52851755	52851874	52851592	52851661	52852231	52852458	3997	148,231,197	8,23,10	35,26,17	7,2,6	268	149	7.1633964323437496e-37	4.41697727187e-35	0.911,0.848,0.916	0.735,0.878,0.612	0.15
14290	gene:Solyc08g061850.2	NA	8	-	49621994	49622241	49621044	49621216	49622333	49622522	14290	2,0,1	0,14,13	14,4,4	13,22,6	396	149	1.44736067604403e-36	8.89092986713e-35	1.0,0.0,0.028	0.288,0.064,0.201	0.158
4092	gene:Solyc09g083010.2	NA	9	-	68702502	68702569	68702150	68702242	68702877	68702996	4092	15,19,9	15,7,9	7,9,2	18,6,7	216	149	1.6531465287383106e-36	1.01170090935e-34	0.408,0.652,0.408	0.212,0.509,0.165	0.194
6343	gene:Solyc11g009060.1	NA	11	-	3185886	3185983	3185714	3185801	3186093	3186195	6343	0,1,0	20,31,20	2,4,1	19,29,7	246	149	1.9557188902012953e-36	1.19240472634e-34	0.0,0.019,0.0	0.06,0.077,0.08	-0.066
792	gene:Solyc11g012550.1	NA	11	+	5361033	5361132	5360151	5360248	5364108	5365080	792	0,0,2	0,2,4	6,5,5	5,3,6	248	149	2.0571666717378178e-36	1.24959492254e-34	NA,0.0,0.231	0.419,0.5,0.334	-0.302
16758	gene:Solyc09g008650.2	NA	9	-	2105110	2105188	2104042	2104083	2106505	2106595	16758	16,37,16	0,10,0	28,15,6	0,3,0	227	149	2.431520224996316e-36	1.47152001765e-34	1.0,0.708,1.0	1.0,0.766,1.0	-0.019
8794	gene:Solyc12g035670.1	NA	12	-	54493086	54493255	54488903	54489134	54493499	54493721	8794	9,15,19	5,2,0	27,11,7	3,0,0	318	149	4.833596135217852e-36	2.91442659961e-34	0.458,0.778,1.0	0.808,1.0,1.0	-0.191
16670	gene:Solyc11g005680.1	NA	11	-	504522	504620	502683	502872	504746	504749	16670	2,2,0	0,2,1	2,0,2	2,0,0	247	149	4.922293076595889e-36	2.9569951791e-34	1.0,0.376,0.0	0.376,NA,1.0	-0.229
15719	gene:Solyc04g071660.2	NA	4	-	58649172	58649244	58648987	58649101	58649317	58650421	15719	24,23,13	0,1,0	39,27,13	6,0,0	221	149	5.429616417204158e-36	3.24981436839e-34	1.0,0.939,1.0	0.814,1.0,1.0	0.042
10083	gene:Solyc10g006190.2	NA	10	-	904328	904379	903486	903758	905561	905588	10083	2,7,2	1,12,2	7,5,0	1,3,0	200	149	6.231325358508211e-36	3.71605315175e-34	0.598,0.303,0.427	0.839,0.554,NA	-0.254
15386	gene:Solyc03g098230.2	NA	3	+	60594430	60594503	60593852	60593966	60595846	60596265	15386	22,49,30	2,0,1	32,30,22	2,4,2	222	149	9.034705673612426e-36	5.36825784388e-34	0.881,1.0,0.953	0.915,0.834,0.881	0.068
10073	gene:Solyc04g072010.2	NA	4	+	59081685	59081797	59081400	59081447	59081922	59082025	10073	0,3,3	2,2,0	0,0,2	0,1,0	261	149	1.0747919757663901e-35	6.36308003044e-34	0.0,0.461,1.0	NA,0.0,1.0	-0.013
8478	gene:Solyc05g007260.2	NA	5	-	1927261	1927266	1927045	1927108	1928569	1928687	8478	1,4,0	0,6,0	4,4,0	2,0,0	154	149	1.4510668451364786e-35	8.55972283377e-34	1.0,0.392,NA	0.659,1.0,NA	-0.134
8019	gene:Solyc04g082770.2	NA	4	-	66324734	66324837	66324323	66324396	66325103	66325140	8019	24,49,27	8,8,5	58,36,31	19,20,21	252	149	1.541434790995354e-35	9.0600879442e-34	0.639,0.784,0.761	0.643,0.516,0.466	0.186
10966	gene:Solyc01g102490.2	NA	1	+	91285273	91285468	91283986	91284048	91286805	91286869	10966	12,48,22	3,5,3	47,71,18	0,2,0	344	149	1.8284143386441362e-35	1.07083477754e-33	0.634,0.806,0.761	1.0,0.939,1.0	-0.246
3998	gene:Solyc02g091590.2	NA	2	-	52851747	52851874	52851460	52851661	52852231	52852458	3998	254,536,357	8,23,10	74,51,31	7,2,6	276	149	1.990319581726199e-35	1.16149364162e-33	0.945,0.926,0.951	0.851,0.932,0.736	0.101
6274	gene:Solyc08g083280.2	NA	8	+	65785266	65785289	65785065	65785141	65785369	65785444	6274	24,46,42	5,4,1	40,29,29	4,7,10	172	149	2.0009450938510316e-35	1.16353889087e-33	0.806,0.909,0.973	0.897,0.782,0.715	0.098
1405	gene:Solyc06g083920.2	NA	6	+	49219478	49219695	49218774	49218845	49220081	49220221	1405	0,5,3	10,15,8	15,4,5	15,13,14	366	149	2.2066921637434277e-35	1.27862943105e-33	0.0,0.119,0.132	0.289,0.111,0.127	-0.092
5457	gene:Solyc03g093390.2	NA	3	-	54656042	54656177	54655788	54655965	54656737	54656997	5457	5,6,11	8,4,9	45,21,14	11,7,8	284	149	3.6789513129677445e-35	2.12417188883e-33	0.247,0.44,0.391	0.682,0.611,0.479	-0.231
1827	gene:Solyc10g083120.1	NA	10	-	62986946	62987075	62986586	62986712	62990378	62990412	1827	243,564,424	4,7,5	751,500,342	16,12,11	278	149	5.579163843625779e-35	3.2099837044e-33	0.97,0.977,0.978	0.962,0.957,0.943	0.021
8308	gene:Solyc12g042980.1	NA	12	-	39299442	39299534	39297682	39297922	39300477	39300854	8308	51,108,86	4,0,6	2,1,4	0,1,0	241	149	9.111068663439583e-35	5.22367936704e-33	0.887,1.0,0.899	1.0,0.382,1.0	0.135
625	gene:Solyc12g007210.1	NA	12	-	1634947	1635011	1634637	1634703	1635189	1635299	625	0,9,3	3,7,4	18,10,5	3,9,1	213	149	1.217298461588146e-34	6.9547751267e-33	0.0,0.474,0.344	0.808,0.437,0.778	-0.402
12556	gene:Solyc11g067240.1	NA	11	-	52981769	52981833	52980626	52980732	52981934	52982403	12556	2,15,3	61,145,68	4,5,2	154,134,74	213	149	2.580399806220262e-34	1.46911961093e-32	0.022,0.067,0.03	0.018,0.025,0.019	0.019
319	gene:Solyc04g081660.1	NA	4	-	65609224	65609271	65608851	65608884	65609392	65609570	319	17,14,10	0,3,2	60,18,17	2,0,0	196	149	3.1673066600911235e-34	1.7970066259e-32	1.0,0.78,0.792	0.958,1.0,1.0	-0.129
10547	gene:Solyc03g098650.2	NA	3	+	60949573	60949747	60949439	60949500	60950452	60950534	10547	0,10,6	0,5,0	6,8,0	2,4,6	323	149	4.687689863501993e-34	2.6504101166e-32	NA,0.48,1.0	0.581,0.48,0.0	0.386
9419	gene:Solyc11g005170.1	NA	11	+	150235	150348	150025	150082	150551	150607	9419	3,5,6	180,411,211	25,16,2	563,448,228	262	149	6.3774648295039146e-34	3.59337156255e-32	0.009,0.007,0.016	0.025,0.02,0.005	-0.006
1481	gene:Solyc08g083250.2	NA	8	+	65763771	65763841	65763605	65763697	65763919	65764042	1481	26,87,39	0,2,0	98,95,39	2,7,0	219	149	6.619200064383644e-34	3.71676044852e-32	1.0,0.967,1.0	0.971,0.902,1.0	0.031
6612	gene:Solyc06g009340.2	NA	6	+	3290333	3290515	3289984	3290077	3290900	3290927	6612	11,14,6	7,13,12	12,10,0	18,11,23	331	149	6.659083392141587e-34	3.72635008999e-32	0.414,0.326,0.184	0.231,0.29,0.0	0.134
15603	gene:Solyc01g112140.2	NA	1	-	98227443	98227572	98226947	98227315	98227659	98227897	15603	118,310,164	14,17,4	323,210,108	35,22,7	278	149	7.640834837615835e-34	4.26113451354e-32	0.819,0.907,0.956	0.832,0.836,0.892	0.041
1826	gene:Solyc10g083120.1	NA	10	-	62986935	62987059	62986586	62986712	62990378	62990412	1826	343,651,454	4,7,5	781,498,352	16,12,11	273	149	9.336685302930881e-34	5.18916455272e-32	0.979,0.981,0.98	0.964,0.958,0.946	0.024
14355	gene:Solyc01g005260.2	NA	1	+	198450	198574	197671	197789	198676	199105	14355	8,46,25	2,2,4	36,26,25	9,13,0	273	149	1.3163054258454676e-33	7.2909934435e-32	0.686,0.926,0.773	0.686,0.522,1.0	0.059
10069	gene:Solyc04g072010.2	NA	4	+	59081685	59081778	59081400	59081447	59081922	59082025	10069	0,4,2	2,2,0	0,0,2	0,1,0	242	149	1.617038500272669e-33	8.92648955894e-32	0.0,0.552,1.0	NA,0.0,1.0	0.017
5386	gene:Solyc01g059880.2	NA	1	-	68875558	68875589	68875337	68875459	68876141	68876211	5386	2,2,0	41,137,75	0,9,5	179,90,65	180	149	1.6792155030947904e-33	9.23851222915e-32	0.039,0.012,0.0	0.0,0.076,0.06	-0.028
4624	gene:Solyc06g066470.2	NA	6	-	41726077	41726152	41725843	41725906	41726628	41726736	4624	0,13,13	13,26,4	10,3,0	50,37,11	224	149	1.9861592397550613e-33	1.08905509992e-31	0.0,0.25,0.684	0.117,0.051,0.0	0.255
6571	gene:Solyc06g062450.2	NA	6	+	39405279	39405521	39404898	39404977	39406018	39406658	6571	231,744,399	6,10,5	1702,1356,590	8,10,7	391	149	2.3554738258835452e-33	1.28723887341e-31	0.936,0.966,0.968	0.988,0.981,0.97	-0.023
2322	gene:Solyc03g096080.2	NA	3	+	57933835	57933888	57933713	57933732	57934781	57934890	2322	0,2,0	8,10,14	2,4,0	15,14,7	202	149	2.85529191277777e-33	1.55518232849e-31	0.0,0.129,0.0	0.09,0.174,0.0	-0.045
15892	gene:Solyc06g007590.2	NA	6	-	1594830	1594888	1588187	1588254	1597400	1597766	15892	34,48,48	2,0,0	81,58,41	6,2,0	207	149	2.9478396308982757e-33	1.60025579963e-31	0.924,1.0,1.0	0.907,0.954,1.0	0.021
3538	gene:Solyc01g106190.2	NA	1	+	94141938	94142083	94141784	94141821	94142204	94142384	3538	0,8,5	0,2,1	13,4,6	3,8,2	294	149	3.156368944776161e-33	1.70778372707e-31	NA,0.67,0.717	0.687,0.202,0.603	0.196
2241	gene:Solyc12g095890.1	NA	12	+	64999425	64999672	64998772	64998880	64999912	64999975	2241	4,5,6	12,39,29	22,13,9	42,33,20	396	149	3.526469282079773e-33	1.90173293958e-31	0.111,0.046,0.072	0.165,0.129,0.145	-0.07
5860	gene:Solyc05g007660.2	NA	5	-	2162518	2162583	2161884	2162041	2163206	2163278	5860	276,382,299	0,15,10	506,165,213	7,1,3	214	149	5.1004133781487056e-33	2.74147219075e-31	1.0,0.947,0.954	0.981,0.991,0.98	-0.017
10660	gene:Solyc02g005110.2	NA	2	+	6433549	6433648	6433397	6433419	6433728	6433861	10660	0,2,0	5,0,4	1,5,0	0,3,0	248	149	6.208308445206662e-33	3.32602491786e-31	0.0,1.0,0.0	1.0,0.5,NA	-0.417
15161	gene:Solyc03g078230.2	NA	3	+	50220975	50221206	50220425	50220489	50221660	50221721	15161	0,0,2	9,33,12	4,3,0	12,17,9	380	149	7.142811435858729e-33	3.81416793666e-31	0.0,0.0,0.061	0.116,0.065,0.0	-0.04
7032	gene:Solyc10g005790.2	NA	10	+	632065	632144	629864	631520	632241	632681	7032	4,5,4	42,50,43	4,0,2	82,49,36	228	149	1.4201495407403518e-32	7.55871123638e-31	0.059,0.061,0.057	0.031,0.0,0.035	0.037
6282	gene:Solyc08g083280.2	NA	8	+	65785233	65785289	65785065	65785141	65785369	65785465	6282	62,130,83	5,4,1	108,84,68	4,7,10	205	149	1.6369988239452395e-32	8.6845976569e-31	0.9,0.959,0.984	0.952,0.897,0.832	0.054
6928	gene:Solyc11g019970.1	NA	11	-	9881148	9881178	9880989	9881043	9882556	9882681	6928	0,12,4	0,2,3	12,6,0	7,4,4	179	149	1.8602056851530162e-32	9.83681582375e-31	NA,0.833,0.526	0.588,0.555,0.0	0.298
2749	gene:Solyc04g009530.2	NA	4	-	2947249	2947310	2947048	2947141	2947907	2947979	2749	20,39,19	1,5,10	47,43,18	4,2,0	210	149	2.5467308140078456e-32	1.3423735968e-30	0.934,0.847,0.574	0.893,0.938,1.0	-0.159
9143	gene:Solyc10g005500.2	NA	10	-	415123	415354	414473	415015	415621	415665	9143	212,414,251	7,7,3	138,79,67	3,0,0	380	149	2.7083821609265323e-32	1.42298921253e-30	0.922,0.959,0.97	0.947,1.0,1.0	-0.032
3566	gene:Solyc07g049720.2	NA	7	-	60063369	60063506	60063132	60063301	60063676	60063766	3566	1,4,0	1,6,0	1,2,0	18,12,1	286	149	3.0777304337894177e-32	1.61186266949e-30	0.343,0.258,NA	0.028,0.08,0.0	0.265
14988	gene:Solyc11g005050.1	NA	11	-	51833	51865	50542	50546	51946	52067	14988	1,1,3	0,1,0	1,1,1	6,0,2	181	149	3.6860159290136295e-32	1.92426518467e-30	1.0,0.452,1.0	0.121,1.0,0.292	0.346
9828	gene:Solyc03g110900.2	NA	3	-	61635315	61635413	61635054	61635209	61635477	61635663	9828	1,1,0	4,4,1	3,1,2	9,1,1	247	149	3.8070599782092905e-32	1.98112611605e-30	0.131,0.131,0.0	0.167,0.376,0.547	-0.276
11398	gene:Solyc04g017610.2	NA	4	+	7582140	7582352	7579674	7579783	7583296	7583454	11398	0,3,0	9,20,5	9,1,2	38,23,3	361	149	7.981809637532174e-32	4.14040538023e-30	0.0,0.058,0.0	0.089,0.018,0.216	-0.088
16819	gene:Solyc12g099970.1	NA	12	+	66902837	66902963	66901201	66901408	66903211	66903275	16819	2,1,0	1,5,8	1,3,7	8,9,11	275	149	9.931007530576152e-32	5.135210856e-30	0.52,0.098,0.0	0.063,0.153,0.256	0.049
11372	gene:Solyc11g040370.1	NA	11	+	37788647	37788730	37787340	37787454	37789602	37789875	11372	4,11,14	154,234,129	15,5,0	395,208,110	232	149	1.022384541111363e-31	5.26995690907e-30	0.016,0.029,0.065	0.024,0.015,0.0	0.024
7774	gene:Solyc05g018750.2	NA	5	+	23531699	23531877	23531119	23531544	23535858	23536252	7774	13,49,12	16,19,10	71,43,22	22,11,6	327	149	1.058699354251077e-31	5.43998347436e-30	0.27,0.54,0.353	0.595,0.64,0.626	-0.233
697	gene:Solyc01g105490.2	NA	1	-	93646351	93646594	93644767	93644846	93647630	93647777	697	15,37,19	3,12,5	78,57,38	2,21,0	392	149	1.1092376357770576e-31	5.68180030364e-30	0.655,0.54,0.591	0.937,0.508,1.0	-0.22
15099	gene:Solyc07g064330.2	NA	7	-	66524605	66524698	66524412	66524508	66525403	66525860	15099	1,2,0	7,36,25	4,4,2	42,35,18	242	149	1.5214634200824158e-31	7.7689725888e-30	0.081,0.033,0.0	0.055,0.066,0.064	-0.024
10522	gene:Solyc02g071230.1	NA	2	+	40702753	40702893	40700469	40700518	40706412	40706642	10522	6,12,4	4,0,0	1,4,2	4,0,0	289	149	1.7789698124910658e-31	9.0555659614e-30	0.436,1.0,1.0	0.114,1.0,1.0	0.107
5181	gene:Solyc06g008230.2	NA	6	-	2102989	2103143	2101452	2102047	2104298	2105512	5181	19,31,7	4,4,1	41,50,12	4,1,0	303	149	2.1076703704883084e-31	1.06954452962e-29	0.7,0.792,0.775	0.834,0.961,1.0	-0.176
16696	gene:Solyc04g009790.2	NA	4	-	3092431	3092488	3092120	3092359	3092565	3092652	16696	19,49,48	2,5,4	123,92,35	22,20,3	206	149	2.19641369706929e-31	1.11112692911e-29	0.873,0.876,0.897	0.802,0.769,0.894	0.06
2234	gene:Solyc12g095890.1	NA	12	+	64999445	64999672	64998772	64998880	64999912	64999975	2234	8,8,7	12,39,29	26,15,10	42,33,20	376	149	2.28938040828718e-31	1.15458258862e-29	0.209,0.075,0.087	0.197,0.153,0.165	-0.048
16626	gene:Solyc04g010000.2	NA	4	+	3317137	3317330	3316294	3316577	3317406	3317584	16626	4,3,5	47,65,71	13,14,1	105,54,34	342	149	2.409321822603887e-31	1.21133287943e-29	0.036,0.02,0.03	0.051,0.101,0.013	-0.026
6790	gene:Solyc02g081270.2	NA	2	+	45307611	45307625	45307358	45307464	45307700	45307919	6790	24,67,19	0,7,0	91,51,23	0,2,0	163	149	2.834750430683266e-31	1.42085343673e-29	1.0,0.897,1.0	1.0,0.959,1.0	-0.021
9925	gene:Solyc01g079310.2	NA	1	+	78390398	78390464	78389614	78389690	78392160	78392261	9925	40,71,49	0,5,2	100,79,43	0,2,0	215	149	3.6111456819451007e-31	1.80446851508e-29	1.0,0.908,0.944	1.0,0.965,1.0	-0.038
9011	gene:Solyc02g088920.2	NA	2	-	50845964	50846016	50845217	50845404	50846129	50846271	9011	0,0,6	0,1,0	5,6,2	0,1,2	201	149	4.618482404364698e-31	2.30079275876e-29	NA,0.0,1.0	1.0,0.816,0.426	-0.247
5529	gene:Solyc09g064590.2	NA	9	+	61908178	61908417	61907627	61907857	61908473	61908641	5529	14,10,2	83,118,85	10,5,2	175,112,95	388	149	5.129566251862916e-31	2.54763260047e-29	0.061,0.032,0.009	0.021,0.017,0.008	0.019
543	gene:Solyc11g070060.1	NA	11	-	54611899	54612007	54611331	54611499	54615932	54616034	543	3,26,9	0,3,2	23,2,10	12,0,1	257	149	5.442381566702311e-31	2.69480347879e-29	1.0,0.834,0.723	0.526,1.0,0.853	0.059
13463	gene:Solyc08g068070.2	NA	8	+	57162649	57162780	57160820	57161019	57165738	57165883	13463	171,378,212	6,8,12	455,317,158	8,7,1	280	149	6.012275085439024e-31	2.96799319928e-29	0.938,0.962,0.904	0.968,0.96,0.988	-0.037
8307	gene:Solyc12g042980.1	NA	12	-	39299442	39299540	39297682	39297922	39300477	39300854	8307	61,133,99	4,0,6	2,1,4	0,1,0	247	149	7.801536066110594e-31	3.83967166627e-29	0.902,1.0,0.909	1.0,0.376,1.0	0.145
9642	gene:Solyc05g017860.2	NA	5	-	18734634	18734686	18733738	18733807	18738316	18738445	9642	0,0,2	43,74,33	5,4,0	66,57,29	201	149	8.390224649361273e-31	4.11700512825e-29	0.0,0.0,0.043	0.053,0.049,0.0	-0.02
3801	gene:Solyc02g063130.2	NA	2	-	35177179	35177227	35176435	35176503	35177435	35177597	3801	42,101,35	1,3,2	140,40,58	13,3,4	197	149	8.683322392327763e-31	4.24806849972e-29	0.969,0.962,0.93	0.891,0.91,0.916	0.048
9291	gene:Solyc02g067060.2	NA	2	-	37296625	37296734	37296092	37296395	37296807	37297398	9291	0,3,5	30,34,30	9,4,2	23,27,19	258	149	1.5980431397226107e-30	7.79463429942e-29	0.0,0.048,0.088	0.184,0.079,0.057	-0.061
13560	gene:Solyc06g083810.2	NA	6	-	49119518	49119609	49118819	49118950	49120534	49120664	13560	0,3,0	4,15,5	2,4,3	14,2,8	240	149	2.3345263815985337e-30	1.13530241296e-28	0.0,0.11,0.0	0.081,0.554,0.189	-0.238
16217	gene:Solyc05g006240.2	NA	5	-	900557	900704	900238	900328	900928	900979	16217	20,45,28	71,149,98	54,20,14	227,178,81	296	149	2.4246521974597317e-30	1.17563254915e-28	0.124,0.132,0.126	0.107,0.054,0.08	0.047
8248	gene:Solyc01g097160.2	NA	1	+	88110405	88110649	88108871	88108998	88110786	88110848	8248	3,2,2	3,5,3	0,2,0	5,11,0	393	149	2.8285940971753633e-30	1.36743276769e-28	0.275,0.132,0.202	0.0,0.064,NA	0.171
3276	gene:Solyc11g073130.1	NA	11	+	56218386	56218522	56218161	56218215	56220377	56220445	3276	10,30,4	94,154,99	8,4,5	194,106,67	285	149	2.8938317679675623e-30	1.39484398491e-28	0.053,0.092,0.021	0.021,0.019,0.038	0.029
7495	gene:Solyc03g006500.2	NA	3	+	1085530	1085643	1082966	1083042	1086027	1086238	7495	27,75,49	2,4,1	82,91,24	1,2,0	262	149	2.924331984723363e-30	1.40539954795e-28	0.885,0.914,0.965	0.979,0.963,1.0	-0.059
4202	gene:Solyc05g006870.2	NA	5	-	1485512	1485635	1484873	1485257	1486089	1486270	4202	10,15,16	0,1,2	14,13,11	4,3,1	272	149	3.521679374710889e-30	1.68751439832e-28	1.0,0.892,0.814	0.657,0.704,0.858	0.162
10143	gene:Solyc12g100360.1	NA	12	+	67141313	67141467	67139859	67139997	67141892	67142129	10143	1,16,2	48,119,41	5,3,3	124,107,49	303	149	4.347445865112355e-30	2.07711302444e-28	0.01,0.062,0.023	0.019,0.014,0.029	0.011
10792	gene:Solyc06g008730.2	NA	6	-	2647561	2647619	2646890	2647074	2648060	2648202	10792	1,10,1	22,61,20	2,3,0	59,41,18	207	149	4.8992946889259615e-30	2.33394971478e-28	0.032,0.106,0.035	0.024,0.05,0.0	0.033
5184	gene:Solyc06g008230.2	NA	6	-	2102989	2103140	2101452	2102047	2104298	2105512	5184	7,13,7	4,4,1	16,26,4	4,1,0	300	149	5.296736445965773e-30	2.51594981183e-28	0.465,0.617,0.777	0.665,0.928,1.0	-0.245
745	gene:Solyc10g074990.1	NA	10	-	58694832	58694901	58694659	58694755	58695311	58695335	745	50,145,68	2,9,0	126,102,56	14,10,18	218	149	7.345132234792987e-30	3.4788249483e-28	0.945,0.917,1.0	0.86,0.875,0.68	0.149
1331	gene:Solyc02g005520.2	NA	2	-	9240097	9240131	9239964	9240011	9240303	9240480	1331	4,4,0	2,5,8	2,3,0	8,20,4	183	149	7.387080885834193e-30	3.48858097325e-28	0.62,0.394,0.0	0.169,0.109,0.0	0.245
2981	gene:Solyc07g032170.2	NA	7	+	36037696	36037933	36036252	36036592	36038994	36039041	2981	86,238,134	0,2,0	338,229,102	3,6,1	386	149	8.203294443543786e-30	3.86287698004e-28	1.0,0.979,1.0	0.978,0.936,0.975	0.03
5364	gene:Solyc07g043270.2	NA	7	-	56939616	56939801	56936930	56939156	56941772	56941927	5364	38,77,51	33,66,41	158,101,32	85,41,39	334	149	1.0022494602772903e-29	4.70596441981e-28	0.339,0.342,0.357	0.453,0.524,0.268	-0.069
11198	gene:Solyc05g009600.2	NA	5	+	3800600	3801014	3800022	3800144	3801306	3801553	11198	1093,2487,1551	14,31,17	3108,2342,1303	57,47,15	563	149	1.1521358349169553e-29	5.3942405566e-28	0.954,0.955,0.96	0.935,0.93,0.958	0.015
1921	gene:Solyc02g062110.2	NA	2	-	33690068	33690107	33689854	33689964	33690204	33690385	1921	0,4,0	10,31,31	6,10,3	40,35,13	188	149	1.3383964800677262e-29	6.24839956694e-28	0.0,0.093,0.0	0.106,0.185,0.155	-0.118
2584	gene:Solyc01g065710.2	NA	1	-	72298755	72298895	72298073	72298224	72299875	72299958	2584	20,36,26	0,7,5	42,44,21	3,2,1	289	149	2.6443148594206504e-29	1.23100013684e-27	1.0,0.726,0.728	0.878,0.919,0.915	-0.086
3294	gene:Solyc01g081070.2	NA	1	+	80405150	80405312	80404609	80404771	80405902	80406045	3294	10,5,5	41,103,44	9,4,2	149,107,48	311	149	2.951251491563482e-29	1.36998435716e-27	0.105,0.023,0.052	0.028,0.018,0.02	0.038
12520	gene:Solyc10g005880.2	NA	10	+	678691	678771	678425	678544	678868	678965	12520	0,2,1	10,32,22	2,4,2	30,20,16	229	149	3.152038409195777e-29	1.45904554125e-27	0.0,0.039,0.029	0.042,0.115,0.075	-0.055
13611	gene:Solyc09g016940.2	NA	9	+	11838854	11839057	11838657	11838717	11839249	11839398	13611	0,2,0	1,17,12	6,6,2	21,20,5	352	149	3.261975763575608e-29	1.50566903889e-27	0.0,0.047,0.0	0.108,0.113,0.145	-0.106
7294	gene:Solyc08g065310.2	NA	8	-	53218816	53218874	53218237	53218431	53218969	53219068	7294	3,15,8	7,21,11	13,16,25	31,5,7	207	149	3.4887794831082245e-29	1.60582131701e-27	0.236,0.34,0.344	0.232,0.697,0.72	-0.243
3534	gene:Solyc01g106190.2	NA	1	+	94141938	94142098	94141719	94141821	94142204	94142384	3534	0,20,5	0,2,1	24,13,11	3,8,2	309	149	5.412935147121312e-29	2.48447641303e-27	NA,0.828,0.707	0.794,0.439,0.726	0.114
9100	gene:Solyc12g009480.1	NA	12	-	2735364	2735598	2734834	2735271	2735701	2735828	9100	157,321,194	822,2364,956	5,1,2	55,69,37	383	149	6.360618277675119e-29	2.91127458424e-27	0.069,0.05,0.073	0.034,0.006,0.021	0.044
10272	gene:Solyc07g025390.2	NA	7	-	27940730	27940812	27934730	27934826	27940894	27941079	10272	2,0,0	2,2,4	5,1,0	0,3,0	231	149	6.450408300967252e-29	2.94412490608e-27	0.392,0.0,0.0	1.0,0.177,NA	-0.458
794	gene:Solyc11g012550.1	NA	11	+	5361093	5361143	5360164	5360248	5364108	5365080	794	0,14,0	0,2,4	3,3,1	5,3,6	199	149	9.749410839563187e-29	4.43747557433e-27	NA,0.84,0.0	0.31,0.428,0.111	0.137
6415	gene:Solyc02g005180.2	NA	2	+	7139130	7139206	7138836	7139051	7139300	7139358	6415	33,96,56	7,15,7	33,22,12	15,8,0	225	149	9.907126897976822e-29	4.4967348198e-27	0.757,0.809,0.841	0.593,0.646,1.0	0.056
7079	gene:Solyc09g064930.2	NA	9	+	62483453	62483524	62482931	62483205	62484079	62484188	7079	157,559,208	6,37,15	311,313,103	16,9,3	220	149	1.58212411766645e-28	7.1611933747e-27	0.947,0.911,0.904	0.929,0.959,0.959	-0.028
14183	gene:Solyc03g119140.2	NA	3	+	67837617	67837781	67836977	67837415	67839820	67839924	14183	13,23,6	37,96,84	43,24,21	160,92,44	313	149	1.651266369914729e-28	7.45350621116e-27	0.143,0.102,0.033	0.113,0.11,0.185	-0.043
14968	gene:Solyc07g005650.2	NA	7	-	519359	519552	518590	519164	519781	519940	14968	2,8,1	23,38,11	1,3,0	38,18,10	342	149	1.6968097728275931e-28	7.63798118127e-27	0.037,0.084,0.038	0.011,0.068,0.0	0.027
16548	gene:Solyc03g112160.2	NA	3	-	62658732	62658860	62657999	62658380	62659129	62659371	16548	20,30,26	62,130,109	81,58,51	278,150,112	277	149	1.7844002711793244e-28	8.01019242612e-27	0.148,0.11,0.114	0.135,0.172,0.197	-0.044
9034	gene:Solyc03g005000.2	NA	3	+	17198	17266	16711	16978	17442	17622	9034	11,22,13	0,4,0	25,8,8	8,7,4	217	149	1.9284658468472115e-28	8.63318683219e-27	1.0,0.791,1.0	0.682,0.44,0.579	0.363
6931	gene:Solyc01g096970.2	NA	1	+	87966504	87966649	87964961	87965096	87967444	87967507	6931	0,12,0	2,0,1	2,1,0	0,3,0	294	149	3.258753175501118e-28	1.45486412261e-26	0.0,1.0,0.0	1.0,0.145,NA	-0.239
13562	gene:Solyc06g083810.2	NA	6	-	49119518	49119613	49118819	49118950	49120534	49120659	13562	0,3,0	4,15,5	3,3,3	14,2,8	244	149	4.0634041177885595e-28	1.80915594781e-26	0.0,0.109,0.0	0.116,0.478,0.186	-0.224
11619	gene:Solyc08g062670.2	NA	8	-	51702135	51702183	51698981	51699066	51704249	51704363	11619	68,138,59	0,3,1	196,142,70	7,5,3	197	149	4.611635058902558e-28	2.04766621909e-26	1.0,0.972,0.978	0.955,0.956,0.946	0.031
6261	gene:Solyc03g026300.2	NA	3	-	3733031	3733218	3732364	3732552	3733306	3733503	6261	2,3,0	16,40,36	9,8,1	83,60,18	336	149	4.828673312806548e-28	2.13822552659e-26	0.053,0.032,0.0	0.046,0.056,0.024	-0.014
6957	gene:Solyc09g031750.2	NA	9	-	28024226	28024359	28023612	28024112	28024873	28024958	6957	3,1,4	7,19,16	2,1,1	36,24,7	282	149	6.761876793285154e-28	2.98619099466e-26	0.185,0.027,0.117	0.029,0.022,0.07	0.069
468	gene:Solyc03g093640.2	NA	3	-	55198147	55198205	55198010	55198070	55199155	55199220	468	0,0,3	2,1,3	14,1,1	1,2,0	207	149	6.91997003152883e-28	3.04777116753e-26	0.0,0.0,0.419	0.91,0.265,1.0	-0.585
5442	gene:Solyc03g093390.2	NA	3	-	54655761	54655950	54655131	54655685	54656034	54656144	5442	200,426,282	5,0,0	737,443,301	28,36,11	338	149	7.72193589606757e-28	3.39183958446e-26	0.946,1.0,1.0	0.921,0.844,0.923	0.086
12301	gene:Solyc01g104160.2	NA	1	-	92630396	92630496	92630064	92630277	92631412	92631605	12301	0,4,3	68,94,58	12,6,2	149,97,58	249	149	8.597570764956172e-28	3.76633528953e-26	0.0,0.025,0.03	0.046,0.036,0.02	-0.016
9772	gene:Solyc10g077110.1	NA	10	+	59993450	59993534	59993201	59993336	59993778	59994064	9772	5,57,34	12,37,26	72,70,21	43,26,13	233	149	9.222860217854523e-28	4.02945283315e-26	0.21,0.496,0.455	0.517,0.633,0.508	-0.166
14048	gene:Solyc06g060810.2	NA	6	-	38843678	38843771	38842661	38842743	38843847	38843895	14048	0,2,0	46,56,56	0,8,2	74,54,44	242	149	1.1090214170676789e-27	4.83237598797e-26	0.0,0.022,0.0	0.0,0.084,0.027	-0.03
13584	gene:Solyc11g072970.1	NA	11	-	56120379	56120447	56119747	56119813	56120535	56120616	13584	3,1,0	0,1,0	4,2,3	1,1,9	217	149	1.5406817305135467e-27	6.69540943526e-26	1.0,0.407,NA	0.733,0.579,0.186	0.204
5127	gene:Solyc08g077520.2	NA	8	-	61506605	61506703	61505390	61505596	61507681	61507738	5127	51,84,74	0,8,9	134,77,63	3,4,3	247	149	1.63022408413722e-27	7.0657457652e-26	1.0,0.864,0.832	0.964,0.921,0.927	-0.039
563	gene:Solyc08g068370.2	NA	8	+	57464914	57465052	57464499	57464660	57465678	57465760	563	2,10,5	53,109,85	37,8,7	134,84,54	287	149	1.9155371961633615e-27	8.28039094849e-26	0.019,0.045,0.03	0.125,0.047,0.063	-0.047
15895	gene:Solyc06g008030.2	NA	6	-	1865720	1865853	1865424	1865517	1865969	1866344	15895	3,6,6	27,40,19	24,8,0	49,23,22	282	149	2.048201887913211e-27	8.83050629248e-26	0.055,0.073,0.143	0.206,0.155,0.0	-0.03
5899	gene:Solyc01g010810.2	NA	1	-	6212313	6212367	6211408	6211495	6212672	6212810	5899	7,8,5	103,175,104	10,1,2	275,126,111	203	149	2.6309253410185384e-27	1.13129789664e-25	0.048,0.032,0.034	0.026,0.006,0.013	0.023
12516	gene:Solyc08g079500.2	NA	8	-	63006278	63006338	63004923	63005489	63006440	63006516	12516	206,284,213	5,2,0	352,161,188	16,0,0	209	149	3.453193117417379e-27	1.48097573592e-25	0.967,0.99,1.0	0.94,1.0,1.0	0.006
5682	gene:Solyc08g029230.2	NA	8	-	37350982	37351137	37350759	37350884	37357504	37357717	5682	0,5,0	16,33,10	2,8,0	20,18,7	304	149	3.4886212661955266e-27	1.49225318036e-25	0.0,0.069,0.0	0.047,0.179,0.0	-0.052
11891	gene:Solyc10g084760.1	NA	10	-	64171905	64171929	64170866	64170941	64171998	64172067	11891	3,4,1	127,251,143	10,6,2	282,162,107	173	149	4.5706411011471316e-27	1.94998108597e-25	0.02,0.014,0.006	0.03,0.031,0.016	-0.012
7804	gene:Solyc11g005020.1	NA	11	-	35717	35830	34343	34394	36194	36258	7804	43,70,56	2,2,3	135,58,27	12,3,4	262	149	4.737887101972175e-27	2.01606966787e-25	0.924,0.952,0.914	0.865,0.917,0.793	0.072
3872	gene:Solyc09g065650.2	NA	9	-	63845173	63845225	63843384	63843437	63848152	63848520	3872	2,2,0	3,25,9	8,3,0	24,17,3	201	149	5.211869918858406e-27	2.21199881751e-25	0.331,0.056,0.0	0.198,0.116,0.0	0.024
2542	gene:Solyc06g071410.2	NA	6	-	43932435	43932514	43931909	43932106	43933180	43933302	2542	2,3,3	14,57,31	2,1,0	64,37,26	228	149	5.736375588581778e-27	2.42829992532e-25	0.085,0.033,0.059	0.02,0.017,0.0	0.047
12726	gene:Solyc03g121650.2	NA	3	+	69747229	69747342	69744994	69745672	69751368	69751521	12726	11,24,16	0,2,0	42,17,11	2,3,0	262	149	7.722144405101127e-27	3.26046097104e-25	1.0,0.872,1.0	0.923,0.763,1.0	0.062
15133	gene:Solyc11g066960.1	NA	11	-	52747155	52747240	52746358	52746427	52747479	52747559	15133	0,2,0	9,16,5	2,5,0	18,31,8	234	149	9.76985557170573e-27	4.11441855778e-25	0.0,0.074,0.0	0.066,0.093,0.0	-0.028
14186	gene:Solyc03g119140.2	NA	3	+	67837649	67837781	67836977	67837415	67839820	67839924	14186	11,23,6	37,96,84	43,19,21	160,92,44	281	149	1.8308773167898692e-26	7.69062605562e-25	0.136,0.113,0.036	0.125,0.099,0.202	-0.047
15326	gene:Solyc02g069580.2	NA	2	-	39431856	39431916	39431088	39431253	39432023	39432077	15326	34,110,73	31,36,22	147,109,58	50,30,10	209	149	1.9934600944345405e-26	8.35208665207e-25	0.439,0.685,0.703	0.677,0.721,0.805	-0.125
15422	gene:Solyc05g050940.2	NA	5	+	61169391	61169485	61168983	61169080	61170283	61170333	15422	3,16,13	0,2,2	24,6,10	2,0,0	243	149	2.0622816985643508e-26	8.61833323646e-25	1.0,0.831,0.799	0.88,1.0,1.0	-0.083
514	gene:Solyc12g088070.1	NA	12	-	63557828	63557966	63557596	63557718	63558423	63558559	514	25,67,38	8,28,20	48,43,29	19,11,1	287	149	2.233092689190209e-26	9.30835064831e-25	0.619,0.554,0.497	0.567,0.67,0.938	-0.168
15731	gene:Solyc02g050140.2	NA	2	+	4090451	4090550	4090088	4090325	4090910	4091023	15731	1,10,5	12,30,12	13,22,4	37,14,8	248	149	2.517227083298168e-26	1.04660281275e-24	0.048,0.167,0.2	0.174,0.486,0.231	-0.159
6809	gene:Solyc04g005510.2	NA	4	+	342835	342904	342518	342753	343703	343826	6809	6,8,3	4,0,0	26,6,0	2,0,0	218	149	2.9236768514154776e-26	1.21250963838e-24	0.506,1.0,1.0	0.899,1.0,NA	-0.114
3657	gene:Solyc09g074840.2	NA	9	+	66668732	66668866	66667947	66668039	66669457	66669506	3657	35,62,36	4,7,0	142,121,64	4,3,0	283	149	3.392313426326497e-26	1.40330130092e-24	0.822,0.823,1.0	0.949,0.955,1.0	-0.086
9632	gene:Solyc05g018700.2	NA	5	-	22832478	22832513	22832261	22832292	22832636	22832816	9632	17,6,4	98,214,168	7,4,3	213,154,94	184	149	3.9652256421926514e-26	1.63615623721e-24	0.123,0.022,0.019	0.026,0.021,0.025	0.031
2422	gene:Solyc11g005600.1	NA	11	-	451385	451579	450932	451023	452882	453008	2422	129,292,185	2,2,2	339,289,168	12,6,4	343	149	4.198026330480326e-26	1.72785265088e-24	0.966,0.984,0.976	0.925,0.954,0.948	0.033
14556	gene:Solyc02g079290.2	NA	2	+	43905955	43905996	43905760	43905822	43906135	43906515	14556	19,51,20	2,2,4	38,21,5	1,0,2	190	149	5.090328294328459e-26	2.08984834998e-24	0.882,0.952,0.797	0.968,1.0,0.662	0.0
5458	gene:Solyc03g093390.2	NA	3	-	54655765	54655950	54655131	54655685	54656034	54656150	5458	546,1105,765	5,0,0	2105,1330,785	28,36,11	334	149	6.517384687606814e-26	2.66235164489e-24	0.98,1.0,1.0	0.971,0.943,0.97	0.032
7066	gene:Solyc05g051880.2	NA	5	-	62285470	62285527	62285200	62285302	62285973	62286069	7066	35,71,37	2,6,2	15,26,6	1,9,0	206	149	6.507606038662771e-26	2.66235164489e-24	0.927,0.895,0.93	0.916,0.676,1.0	0.053
2059	gene:Solyc12g019010.1	NA	12	-	8975818	8975904	8974313	8974412	8979428	8979493	2059	13,14,16	7,16,8	29,7,9	5,8,2	235	149	6.713335428612492e-26	2.73555862602e-24	0.541,0.357,0.559	0.786,0.357,0.74	-0.142
7717	gene:Solyc04g076710.2	NA	4	-	61596602	61596689	61595710	61595824	61603337	61603424	7717	14,26,5	24,70,49	20,22,1	87,86,53	236	149	7.135117069002459e-26	2.90019435093e-24	0.269,0.19,0.061	0.127,0.139,0.012	0.081
3272	gene:Solyc11g073130.1	NA	11	+	56217221	56217459	56217058	56217117	56218161	56218215	3272	0,2,0	0,0,2	1,4,2	0,2,1	387	149	1.4252538192732748e-25	5.77882069651e-24	NA,1.0,0.0	1.0,0.435,0.435	-0.123
6759	gene:Solyc02g085570.2	NA	2	+	48403439	48403561	48403090	48403161	48403770	48403844	6759	7,5,2	84,138,128	12,8,8	198,104,81	271	149	1.72378532560743e-25	6.97194361892e-24	0.044,0.02,0.009	0.032,0.041,0.052	-0.017
14225	gene:Solyc04g057890.2	NA	4	-	55013076	55013312	55012080	55012935	55013468	55013712	14225	7,11,1	30,139,69	19,15,12	165,126,57	385	149	1.927422071482481e-25	7.77631522173e-24	0.083,0.03,0.006	0.043,0.044,0.075	-0.014
4306	gene:Solyc09g010970.2	NA	9	-	4325278	4325333	4325106	4325174	4325455	4325542	4306	8,46,21	16,42,39	70,57,34	45,76,22	204	149	2.088060244852388e-25	8.4036710347e-24	0.268,0.444,0.282	0.532,0.354,0.53	-0.141
6535	gene:Solyc11g045100.1	NA	11	-	31780200	31780394	31779568	31779702	31780953	31781040	6535	14,7,2	24,71,24	35,12,5	62,59,36	343	149	2.439477290277376e-25	9.79387197129e-24	0.202,0.041,0.035	0.197,0.081,0.057	-0.019
7915	gene:Solyc01g088100.2	NA	1	+	82963583	82963802	82963242	82963402	82964076	82964156	7915	217,322,178	2,18,3	532,260,186	27,13,10	368	149	2.864829119074697e-25	1.14733597563e-23	0.978,0.879,0.96	0.889,0.89,0.883	0.052
10014	gene:Solyc12g014380.1	NA	12	+	5264723	5264765	5262517	5262602	5265958	5266031	10014	6,18,14	0,2,0	32,20,7	1,3,1	191	149	2.8744065527177605e-25	1.14835704331e-23	1.0,0.875,1.0	0.961,0.839,0.845	0.077
4373	gene:Solyc01g099700.2	NA	1	+	89869857	89870026	89869514	89869610	89871267	89871360	4373	5,8,11	108,164,128	24,23,10	187,129,113	318	149	2.89780304747557e-25	1.1548805316e-23	0.021,0.022,0.039	0.057,0.077,0.04	-0.031
8551	gene:Solyc02g094610.1	NA	2	-	55175564	55175752	55172229	55172322	55176433	55176519	8551	47,138,87	3,0,0	166,120,68	6,4,2	337	149	3.3369025852271925e-25	1.3266420497e-23	0.874,1.0,1.0	0.924,0.93,0.938	0.027
2770	gene:Solyc07g007930.2	NA	7	+	2591599	2591725	2591005	2591236	2591835	2593196	2770	6,4,9	100,231,133	4,5,0	278,126,110	275	149	3.483461729352549e-25	1.38154768586e-23	0.031,0.009,0.035	0.008,0.021,0.0	0.015
15421	gene:Solyc05g050940.2	NA	5	+	61169391	61169501	61168983	61169080	61170283	61170333	15421	3,16,13	0,2,2	21,6,10	2,0,0	259	149	3.7016141415934716e-25	1.46451271365e-23	1.0,0.822,0.789	0.858,1.0,1.0	-0.082
15609	gene:Solyc01g112140.2	NA	1	-	98227396	98227572	98226947	98227315	98227659	98227859	15609	154,468,237	14,17,4	489,350,167	35,22,7	325	149	4.579343546475616e-25	1.80740274274e-23	0.835,0.927,0.964	0.865,0.879,0.916	0.022
5437	gene:Solyc03g093390.2	NA	3	-	54655765	54655947	54655131	54655685	54656034	54656147	5437	531,1086,719	5,0,0	2028,1304,768	28,36,11	331	149	5.922610490122848e-25	2.33193868454e-23	0.98,1.0,1.0	0.97,0.942,0.969	0.033
715	gene:Solyc02g085000.2	NA	2	-	48037415	48037435	48036274	48037061	48037546	48037779	715	0,2,0	24,16,18	2,4,0	32,26,15	169	149	6.170914507323917e-25	2.42386401562e-23	0.0,0.099,0.0	0.052,0.119,0.0	-0.024
5576	gene:Solyc01g050070.2	NA	1	-	48390253	48390349	48378529	48378573	48396127	48396446	5576	24,54,35	5,13,0	64,59,38	5,2,5	245	149	6.24864187914458e-25	2.44850859245e-23	0.745,0.716,1.0	0.886,0.947,0.822	-0.065
8563	gene:Solyc10g080130.1	NA	10	+	61518778	61518876	61518505	61518692	61519775	61519842	8563	182,299,150	76,116,121	327,146,138	289,142,118	247	149	7.208525350539296e-25	2.81787809157e-23	0.591,0.609,0.428	0.406,0.383,0.414	0.142
7711	gene:Solyc02g069380.2	NA	2	-	39297286	39297339	39296263	39296377	39297789	39298098	7711	0,2,1	46,66,39	0,7,2	63,61,40	202	149	9.163408936807996e-25	3.57351078824e-23	0.0,0.022,0.019	0.0,0.078,0.036	-0.024
2894	gene:Solyc04g049690.2	NA	4	-	43055656	43055681	43055255	43055528	43059522	43059663	2894	3,3,2	115,173,136	13,4,3	197,172,106	174	149	1.1591197962774193e-24	4.50952796933e-23	0.022,0.015,0.012	0.053,0.02,0.024	-0.016
5711	gene:Solyc06g007530.2	NA	6	-	1518388	1518512	1518042	1518120	1518627	1518702	5711	0,6,0	6,25,11	0,2,0	25,23,32	273	149	1.201888676335061e-24	4.66481258226e-23	0.0,0.116,0.0	0.0,0.045,0.0	0.024
14345	gene:Solyc07g008190.2	NA	7	-	2937009	2937082	2934641	2934700	2937774	2938079	14345	1,3,3	16,40,20	7,9,8	51,40,23	222	149	1.2244928096176007e-24	4.73007387923e-23	0.04,0.048,0.091	0.084,0.131,0.189	-0.075
6002	gene:Solyc03g006610.2	NA	3	+	1191569	1191643	1191250	1191393	1191757	1191916	6002	0,2,0	9,25,8	1,4,1	34,12,8	223	149	1.2239558424292836e-24	4.73007387923e-23	0.0,0.051,0.0	0.019,0.182,0.077	-0.076
10564	gene:Solyc08g048550.2	NA	8	+	12222755	12222939	12222111	12222201	12223332	12223455	10564	8,4,2	34,72,31	7,0,0	86,39,25	333	149	1.2784414428618586e-24	4.92682386235e-23	0.095,0.024,0.028	0.035,0.0,0.0	0.037
1694	gene:Solyc07g048010.2	NA	7	-	59212245	59212302	59211481	59211859	59212520	59212627	1694	0,2,0	0,7,3	0,2,3	16,11,0	206	149	1.3706672307471386e-24	5.2698123648e-23	NA,0.171,0.0	0.0,0.116,1.0	-0.287
5915	gene:Solyc04g079070.2	NA	4	-	63652258	63652331	63652099	63652145	63652467	63652601	5915	28,103,38	2,2,7	48,16,27	4,10,0	222	149	1.4131482302427955e-24	5.4203854653e-23	0.904,0.972,0.785	0.89,0.518,1.0	0.084
9650	gene:Solyc06g072790.2	NA	6	+	44888054	44888213	44887499	44887936	44889074	44889251	9650	3,11,6	12,26,9	6,3,2	27,29,16	308	149	2.2212081877696913e-24	8.49989269043e-23	0.108,0.17,0.244	0.097,0.048,0.057	0.107
2056	gene:Solyc12g019010.1	NA	12	-	8975813	8975904	8974323	8974412	8979428	8979493	2056	19,28,24	7,16,8	39,11,18	5,8,2	240	149	2.7653716868721283e-24	1.0557517141e-22	0.628,0.521,0.651	0.829,0.461,0.848	-0.113
5448	gene:Solyc03g093390.2	NA	3	-	54655761	54655947	54655131	54655685	54656034	54656150	5448	185,407,236	5,0,0	660,417,284	28,36,11	335	149	2.825477959210705e-24	1.07618437887e-22	0.943,1.0,1.0	0.913,0.837,0.92	0.091
8719	gene:Solyc05g024290.2	NA	5	-	31021992	31022024	31021655	31021858	31022110	31022465	8719	1,5,2	21,91,25	4,0,0	92,99,27	181	149	3.188001586696661e-24	1.21144060294e-22	0.038,0.043,0.062	0.035,0.0,0.0	0.036
12566	gene:Solyc07g005110.2	NA	7	+	131728	131939	130538	130696	132240	132478	12566	6,43,6	0,5,2	47,52,18	3,0,1	360	149	3.436513898694796e-24	1.30284540846e-22	1.0,0.781,0.554	0.866,1.0,0.882	-0.138
13581	gene:Solyc04g077930.2	NA	4	-	62791044	62791484	62789088	62790653	62791823	62791921	13581	45,73,55	2,0,0	138,97,59	1,2,3	589	149	3.865845403177584e-24	1.46222022889e-22	0.851,1.0,1.0	0.972,0.925,0.833	0.04
4546	gene:Solyc03g123960.2	NA	3	+	70652965	70653115	70651333	70651579	70654271	70654396	4546	45,54,29	0,4,2	104,57,32	3,0,0	299	149	3.876783445224641e-24	1.46297093522e-22	1.0,0.871,0.878	0.945,1.0,1.0	-0.065
2997	gene:Solyc09g065990.2	NA	9	+	64264583	64264819	64264422	64264495	64264927	64265464	2997	2,7,4	19,41,14	8,0,0	55,36,23	385	149	3.9592844925414755e-24	1.49066148867e-22	0.039,0.062,0.1	0.053,0.0,0.0	0.049
27	gene:Solyc01g103980.2	NA	1	+	92457775	92457841	92457387	92457510	92458159	92458612	27	18,25,11	2,5,3	21,8,6	5,4,6	215	149	4.9128194754803664e-24	1.84541310872e-22	0.862,0.776,0.718	0.744,0.581,0.409	0.207
12075	gene:Solyc05g005620.2	NA	5	-	437775	437841	437392	437646	438412	438472	12075	6,6,0	0,1,3	8,3,1	6,3,3	215	149	5.04515901037718e-24	1.89077748233e-22	1.0,0.806,0.0	0.48,0.409,0.188	0.243
4040	gene:Solyc02g085860.2	NA	2	+	48639629	48639733	48638680	48638842	48641301	48641554	4040	4,6,7	13,23,14	12,12,2	17,9,11	253	149	6.447643495716849e-24	2.41085800275e-22	0.153,0.133,0.227	0.294,0.44,0.097	-0.106
16971	gene:Solyc02g094640.2	NA	2	+	55233896	55233983	55230717	55230886	55234493	55234595	16971	7,25,29	0,3,1	40,25,18	11,11,2	236	149	8.358165276534667e-24	3.11809179494e-22	1.0,0.84,0.948	0.697,0.589,0.85	0.217
9892	gene:Solyc03g093880.2	NA	3	+	55546279	55546345	55543684	55543781	55546810	55547332	9892	66,105,65	1,3,0	189,126,80	7,2,4	215	149	8.821264275724626e-24	3.28335895821e-22	0.979,0.96,1.0	0.949,0.978,0.933	0.026
16179	gene:Solyc02g077680.2	NA	2	+	42577187	42577261	42576436	42576598	42577432	42577556	16179	13,43,55	2,6,2	77,60,31	2,4,0	223	149	9.615133055538115e-24	3.56261392579e-22	0.813,0.827,0.948	0.963,0.909,1.0	-0.095
2114	gene:Solyc06g065170.2	NA	6	+	40637381	40637459	40634299	40636060	40638032	40638763	2114	4,6,1	43,100,90	1,2,2	138,135,50	227	149	9.597212907897024e-24	3.56261392579e-22	0.058,0.038,0.007	0.005,0.01,0.026	0.021
746	gene:Solyc10g074990.1	NA	10	-	58694832	58694906	58694659	58694755	58695311	58695335	746	15,61,32	2,9,0	50,35,20	14,10,18	223	149	1.3270774988667796e-23	4.90598333291e-22	0.834,0.819,1.0	0.705,0.7,0.426	0.274
9137	gene:Solyc03g082380.2	NA	3	-	52323593	52323835	52322379	52322497	52324481	52324618	9137	21,42,36	277,720,401	85,77,28	926,616,437	391	149	1.441819057759384e-23	5.31813169386e-22	0.028,0.022,0.033	0.034,0.045,0.024	-0.007
11248	gene:Solyc09g031700.2	NA	9	+	28154062	28154289	28151485	28151981	28160878	28160923	11248	31,49,31	2,7,4	54,29,23	20,6,3	376	149	1.4791759846364276e-23	5.44363414166e-22	0.86,0.735,0.754	0.517,0.657,0.752	0.141
9770	gene:Solyc06g050930.2	NA	6	+	33884139	33884249	33883523	33883661	33884409	33884521	9770	80,154,93	3,2,3	209,132,69	1,0,1	259	149	1.659451808034202e-23	6.09335787489e-22	0.939,0.978,0.947	0.992,1.0,0.975	-0.034
8459	gene:Solyc03g098050.2	CALM1	3	+	60400178	60400183	60399283	60399441	60400311	60400732	8459	11,11,7	2,5,5	8,5,6	4,0,0	154	149	1.9213984168959663e-23	7.03938343769e-22	0.842,0.68,0.575	0.659,1.0,1.0	-0.187
31	gene:Solyc01g103980.2	NA	1	+	92457772	92457841	92457387	92457510	92458159	92458612	31	14,16,8	2,5,3	14,6,4	5,4,6	218	149	1.9886851195774778e-23	7.26960063846e-22	0.827,0.686,0.646	0.657,0.506,0.313	0.228
10975	gene:Solyc08g061800.2	NA	8	+	49532458	49532669	49532323	49532363	49536381	49536508	10975	2,5,1	37,55,55	10,8,0	83,44,34	360	149	2.2798027953785375e-23	8.3151735885e-22	0.022,0.036,0.007	0.047,0.07,0.0	-0.017
14213	gene:Solyc05g006100.2	NA	5	+	825606	825774	824705	825066	826618	827085	14213	32,77,43	2,9,2	89,50,37	14,3,10	317	149	2.581815867347372e-23	9.39573970433e-22	0.883,0.801,0.91	0.749,0.887,0.635	0.108
9566	gene:Solyc09g005660.2	NA	9	-	449998	450058	447929	449582	451163	451237	9566	0,1,4	0,6,0	0,2,0	5,3,4	209	149	2.678144605477233e-23	9.72464063411e-22	NA,0.106,1.0	0.0,0.322,0.0	0.446
928	gene:Solyc08g076890.2	NA	8	+	60822304	60822457	60822030	60822247	60822508	60822646	928	33,36,13	0,290,0	72,11,31	181,0,111	302	149	3.3898726504695635e-23	1.2281711554e-21	1.0,0.058,1.0	0.164,1.0,0.121	0.258
6217	gene:Solyc10g081710.1	NA	10	+	62727155	62727344	62726053	62726100	62728038	62728101	6217	8,10,6	46,78,64	11,2,0	121,91,46	338	149	4.088682738983852e-23	1.47807690166e-21	0.071,0.053,0.04	0.039,0.01,0.0	0.038
12414	gene:Solyc11g067070.1	NA	11	-	52813519	52813695	52812409	52813268	52814455	52816107	12414	2,14,0	1,10,0	9,3,0	18,4,6	325	149	4.802532610827279e-23	1.73230425742e-21	0.478,0.391,NA	0.186,0.256,0.0	0.287
1789	gene:Solyc09g090040.2	NA	9	-	69593802	69594022	69592964	69593700	69594354	69594619	1789	4,20,5	70,107,83	34,20,15	198,135,80	369	149	4.8845142354255435e-23	1.75799477108e-21	0.023,0.07,0.024	0.065,0.056,0.07	-0.025
4498	gene:Solyc03g031990.2	NA	3	-	4482695	4482873	4482052	4482132	4483875	4483950	4498	376,743,485	0,5,0	1027,755,400	6,11,3	327	149	6.210381002341118e-23	2.23027748524e-21	1.0,0.985,1.0	0.987,0.969,0.984	0.015
11707	gene:Solyc06g051160.2	NA	6	-	34325113	34325226	34324979	34324984	34325320	34325380	11707	24,54,29	7,14,7	45,37,30	6,5,5	262	149	9.67129757133659e-23	3.4655482964e-21	0.661,0.687,0.702	0.81,0.808,0.773	-0.114
3292	gene:Solyc01g081070.2	NA	1	+	80405162	80405312	80404609	80404771	80405902	80406045	3292	3,5,4	41,103,44	3,5,0	149,107,48	299	149	1.134446974859813e-22	4.05620647029e-21	0.035,0.024,0.043	0.01,0.023,0.0	0.023
5810	gene:Solyc09g075070.2	NA	9	-	66888173	66888229	66888025	66888105	66888662	66888726	5810	200,380,238	4,4,5	502,266,179	17,2,8	205	149	1.2057499567888203e-22	4.3017367454e-21	0.973,0.986,0.972	0.955,0.99,0.942	0.015
10013	gene:Solyc12g014380.1	NA	12	+	5270174	5270422	5269075	5269139	5271458	5271532	10013	5,24,12	140,284,160	50,18,8	357,292,84	397	149	1.2615161167596845e-22	4.49088743962e-21	0.013,0.031,0.027	0.05,0.023,0.035	-0.012
15870	gene:Solyc04g071120.2	NA	4	-	58026806	58026872	58026668	58026719	58027655	58027751	15870	35,52,21	2,2,2	63,59,23	1,2,0	215	149	1.444532317339226e-22	5.1312300142e-21	0.924,0.947,0.879	0.978,0.953,1.0	-0.06
7793	gene:Solyc06g065480.2	NA	6	-	40876789	40876886	40876632	40876697	40879762	40880038	7793	250,552,379	3,8,4	724,445,256	18,6,17	246	149	1.5627331307478194e-22	5.53905842872e-21	0.981,0.977,0.983	0.961,0.978,0.901	0.034
14479	gene:Solyc02g080420.2	NA	2	+	44647026	44647102	44646182	44646651	44649096	44649152	14479	7,34,10	224,450,365	43,33,12	671,354,255	225	149	1.6081845142022547e-22	5.68782142036e-21	0.02,0.048,0.018	0.041,0.058,0.03	-0.014
9893	gene:Solyc03g093880.2	NA	3	+	55546229	55546345	55543684	55543781	55546810	55547332	9893	29,52,30	1,3,0	96,59,37	7,2,4	265	149	1.7715706233670278e-22	6.25215204877e-21	0.942,0.907,1.0	0.885,0.943,0.839	0.061
15389	gene:Solyc03g098230.2	NA	3	+	60588021	60588127	60587537	60587716	60590730	60590822	15389	77,104,94	5,11,10	123,69,40	27,7,3	255	149	2.3986278308540474e-22	8.44689197331e-21	0.9,0.847,0.846	0.727,0.852,0.886	0.043
7918	gene:Solyc01g088100.2	NA	1	+	82963586	82963802	82963242	82963402	82964076	82964156	7918	285,538,246	2,18,3	778,446,289	27,13,10	365	149	2.4601212463979937e-22	8.64481315401e-21	0.983,0.924,0.971	0.922,0.933,0.922	0.034
9859	gene:Solyc06g084610.2	NA	6	-	49672065	49672267	49671744	49671888	49673328	49673409	9859	0,3,6	4,1,3	4,5,4	4,0,0	351	149	2.6039193125642776e-22	9.13048102303e-21	0.0,0.56,0.459	0.298,1.0,1.0	-0.426
13268	gene:Solyc08g082170.2	NA	8	-	65030996	65031043	65030568	65030932	65031848	65032466	13268	6,2,5	0,11,6	4,7,2	24,15,4	196	149	2.8713839440637817e-22	1.00467695173e-20	1.0,0.121,0.388	0.112,0.262,0.275	0.287
16682	gene:Solyc10g079840.1	NA	10	+	61321480	61321693	61320637	61320838	61322683	61322855	16682	26,62,37	3,2,2	106,73,47	0,2,0	362	149	3.659224555093497e-22	1.27760105193e-20	0.781,0.927,0.884	1.0,0.938,1.0	-0.115
6339	gene:Solyc12g038430.1	NA	12	-	47767991	47768081	47767610	47767769	47768229	47768604	6339	16,52,36	5,13,6	46,53,22	7,8,0	239	149	4.1454294210416925e-22	1.44427114584e-20	0.666,0.714,0.789	0.804,0.805,1.0	-0.147
7412	gene:Solyc09g011320.2	NA	9	+	4662840	4662913	4662507	4662616	4662996	4663316	7412	34,86,33	0,0,1	83,63,27	2,1,3	222	149	4.206004312202335e-22	1.46225766939e-20	1.0,1.0,0.957	0.965,0.977,0.858	0.052
9602	gene:Solyc03g117050.2	NA	3	+	66317306	66317368	66316983	66317178	66318866	66319287	9602	6,5,4	0,2,2	30,12,13	1,0,0	211	149	4.533459659682131e-22	1.57275437026e-20	1.0,0.638,0.585	0.955,1.0,1.0	-0.244
16037	gene:Solyc02g031980.2	NA	2	+	27234384	27234459	27234257	27234323	27234538	27234583	16037	3,37,19	8,23,3	59,43,23	23,14,3	224	149	4.869504897727284e-22	1.68575656841e-20	0.2,0.517,0.808	0.63,0.671,0.836	-0.204
8335	gene:Solyc01g107690.2	NA	1	+	95151014	95151120	95148991	95149335	95152133	95152250	8335	0,0,6	0,7,0	12,3,0	2,3,11	255	149	4.950768038279997e-22	1.71026532231e-20	NA,0.0,1.0	0.778,0.369,0.0	0.118
10060	gene:Solyc08g075340.2	NA	8	+	59473370	59473473	59473125	59473261	59474066	59474161	10060	8,6,3	238,510,258	11,13,8	497,389,178	252	149	5.01456971146401e-22	1.72865124653e-20	0.019,0.007,0.007	0.013,0.019,0.026	-0.008
14053	gene:Solyc06g060810.2	NA	6	-	38842661	38842743	38842467	38842564	38843847	38843899	14053	9,11,25	0,5,4	28,18,14	8,13,3	231	149	5.157976761740896e-22	1.77434400604e-20	1.0,0.587,0.801	0.693,0.472,0.751	0.157
11323	gene:Solyc09g018370.2	NA	9	+	14546812	14546931	14546601	14546741	14547018	14547220	11323	67,100,70	2,4,4	151,133,49	1,1,3	268	149	7.127571157803342e-22	2.44673346047e-20	0.949,0.933,0.907	0.988,0.987,0.901	-0.029
9362	gene:Solyc06g082670.2	NA	6	+	48424807	48424846	48424599	48424681	48425076	48425267	9362	300,405,281	7,4,0	549,177,277	14,5,2	188	149	7.172895666171327e-22	2.45713029738e-20	0.971,0.988,1.0	0.969,0.966,0.991	0.011
12989	gene:Solyc10g078750.1	NA	10	+	60476465	60476526	60475650	60475723	60477988	60478736	12989	36,71,46	9,10,7	123,78,62	28,25,16	210	149	7.483897230638007e-22	2.55830294453e-20	0.739,0.834,0.823	0.757,0.689,0.733	0.072
2898	gene:Solyc04g049690.2	NA	4	-	43059026	43059249	43055255	43055528	43059522	43059663	2898	7,23,16	115,173,136	39,23,13	197,172,106	372	149	8.049293821541713e-22	2.74583425979e-20	0.024,0.051,0.045	0.073,0.051,0.047	-0.017
11368	gene:Solyc11g040370.1	NA	11	+	37788674	37788772	37787340	37787454	37789602	37789875	11368	30,80,45	154,234,129	98,41,23	395,208,110	247	149	9.507263544146767e-22	3.23643096482e-20	0.105,0.171,0.174	0.13,0.106,0.112	0.034
16331	gene:Solyc05g053950.2	NA	5	+	63966376	63966491	63965210	63965540	63966804	63966897	16331	0,4,3	2,4,0	20,5,13	5,0,0	264	149	1.0962403095136513e-21	3.72402633211e-20	0.0,0.361,1.0	0.693,1.0,1.0	-0.444
9064	gene:Solyc11g069050.1	NA	11	+	53628318	53628508	53626571	53627567	53630831	53630969	9064	199,592,280	4,8,8	425,403,189	13,14,5	339	149	1.1350991523813525e-21	3.84803322612e-20	0.956,0.97,0.939	0.935,0.927,0.943	0.02
5012	gene:Solyc06g054140.2	NA	6	+	36965177	36965257	36963980	36964025	36967925	36968169	5012	1,4,4	2,6,0	4,3,0	2,1,0	229	149	1.2684944433521516e-21	4.29134559097e-20	0.245,0.303,1.0	0.565,0.661,NA	-0.097
8624	gene:Solyc06g072470.2	NA	6	-	44697594	44697646	44697070	44697476	44698319	44698671	8624	6,0,4	159,300,168	4,16,4	406,229,198	201	149	1.3184030056126807e-21	4.45097213052e-20	0.027,0.0,0.017	0.007,0.049,0.015	-0.009
4862	gene:Solyc11g040180.1	NA	11	-	39216923	39217090	39216385	39216467	39217340	39217439	4862	0,0,1	0,9,2	2,3,0	2,5,3	316	149	1.5040341827763246e-21	5.06719970032e-20	NA,0.0,0.191	0.32,0.221,0.0	-0.085
2567	gene:Solyc11g012790.1	NA	11	-	5561751	5561835	5561198	5561276	5562056	5562111	2567	1,2,0	6,10,2	6,4,0	13,6,2	233	149	1.8214726537932333e-21	6.12404591831e-20	0.096,0.113,0.0	0.228,0.299,0.0	-0.106
7166	gene:Solyc01g034150.2	NA	1	-	36255080	36255155	36251783	36251820	36256428	36256568	7166	2,0,0	25,50,35	4,4,6	97,47,30	224	149	1.893113713043766e-21	6.35184354643e-20	0.051,0.0,0.0	0.027,0.054,0.117	-0.049
5936	gene:Solyc04g079070.2	NA	4	-	63652467	63652591	63651691	63651958	63652721	63652793	5936	4,14,1	9,4,0	15,5,9	6,0,2	273	149	1.9788287639960945e-21	6.62583237781e-20	0.195,0.656,1.0	0.577,1.0,0.711	-0.146
10357	gene:Solyc08g083300.2	NA	8	+	65808358	65808492	65807317	65807566	65809058	65809118	10357	42,61,58	3,0,0	73,47,34	5,2,0	283	149	1.9872372776647684e-21	6.64037977854e-20	0.881,1.0,1.0	0.885,0.925,1.0	0.024
5254	gene:Solyc05g005840.2	NA	5	+	659904	659972	659413	659622	660258	660410	5254	34,47,39	5,24,20	82,65,22	16,21,6	217	149	2.025748868791324e-21	6.75525235021e-20	0.824,0.573,0.572	0.779,0.68,0.716	-0.069
15684	gene:Solyc03g121700.2	NA	3	-	69781888	69781906	69781451	69781782	69782024	69782202	15684	13,24,4	257,477,291	9,0,7	517,239,276	167	149	2.1112469352776935e-21	7.02602340579e-20	0.043,0.043,0.012	0.015,0.0,0.022	0.02
4477	gene:Solyc11g007180.1	NA	11	+	1611546	1611623	1611201	1611302	1612205	1612512	4477	0,7,4	7,4,11	2,0,0	4,3,0	226	149	2.900999158733554e-21	9.63461915726e-20	0.0,0.536,0.193	0.248,0.0,NA	0.119
1975	gene:Solyc06g083640.2	NA	6	-	48980986	48981144	48979924	48980331	48981621	48981767	1975	18,10,15	15,54,14	17,21,5	65,67,27	307	149	3.259406735052372e-21	1.08029829718e-19	0.368,0.082,0.342	0.113,0.132,0.082	0.155
8811	gene:Solyc02g081050.2	NA	2	-	45111406	45111601	45110906	45110996	45111905	45112064	8811	35,77,50	4,1,2	95,64,18	0,3,0	344	149	4.245359404810248e-21	1.40423426467e-19	0.791,0.971,0.915	1.0,0.902,1.0	-0.075
10733	gene:Solyc06g075520.2	NA	6	+	46899096	46899247	46898659	46898800	46899902	46900198	10733	2,0,0	16,15,13	4,2,1	30,26,14	300	149	4.3555330126517964e-21	1.437765847e-19	0.058,0.0,0.0	0.062,0.037,0.034	-0.025
6715	gene:Solyc09g064430.2	NA	9	+	61654182	61654388	61653835	61653908	61654775	61654939	6715	8,21,13	0,0,2	27,16,8	1,1,2	355	149	4.377578569823073e-21	1.44212971433e-19	1.0,1.0,0.732	0.919,0.87,0.627	0.105
11036	gene:Solyc07g032220.2	NA	7	+	36210823	36210863	36210513	36210747	36210938	36211025	11036	6,23,28	6,5,0	35,18,26	19,5,6	189	149	5.795536307804797e-21	1.90541374788e-19	0.441,0.784,1.0	0.592,0.739,0.774	0.04
12833	gene:Solyc10g045540.1	NA	10	+	34557479	34557591	34550560	34550704	34561244	34561427	12833	10,66,23	8,22,7	61,35,15	26,32,8	261	149	6.485071982977704e-21	2.12783285546e-19	0.416,0.631,0.652	0.573,0.384,0.517	0.075
2771	gene:Solyc07g007930.2	NA	7	+	2591594	2591725	2591005	2591236	2591835	2593196	2771	5,10,12	100,231,133	6,5,0	278,126,110	280	149	8.908876421868812e-21	2.91725532532e-19	0.026,0.023,0.046	0.011,0.021,0.0	0.021
7994	gene:Solyc09g065130.2	NA	9	+	63000747	63000986	62999970	63000039	63001951	63002007	7994	0,6,0	23,39,20	7,11,0	66,53,25	388	149	1.000545757376286e-20	3.26978353511e-19	0.0,0.056,0.0	0.039,0.074,0.0	-0.019
9811	gene:Solyc07g006240.2	NA	7	+	1052663	1052751	1051453	1051549	1053166	1053251	9811	36,98,72	1,0,0	131,63,47	0,1,6	237	149	1.2983537662910032e-20	4.23455100623e-19	0.958,1.0,1.0	1.0,0.975,0.831	0.051
10458	gene:Solyc12g021290.1	NA	12	-	15380483	15380662	15379212	15379321	15380784	15380966	10458	0,9,3	0,3,6	2,13,1	5,1,2	328	149	1.3485010133619048e-20	4.38934393592e-19	NA,0.577,0.185	0.154,0.855,0.185	-0.017
7697	gene:Solyc05g054100.2	NA	5	-	64075309	64075461	64075167	64075226	64075575	64075675	7697	91,129,80	0,2,2	165,112,92	6,2,2	301	149	1.3523971383057884e-20	4.39327420277e-19	1.0,0.97,0.952	0.932,0.965,0.958	0.022
12841	gene:Solyc10g045540.1	NA	10	+	34557481	34557591	34550557	34550704	34561244	34561427	12841	10,66,21	8,22,7	60,34,15	26,32,8	259	149	1.442560594303181e-20	4.67687303788e-19	0.418,0.633,0.633	0.57,0.379,0.519	0.072
14845	gene:Solyc01g067510.2	NA	1	+	76239894	76239935	76239690	76239815	76240341	76240394	14845	0,1,3	1,7,3	3,1,0	10,0,0	190	149	1.446619415118625e-20	4.6807448006e-19	0.0,0.101,0.44	0.19,1.0,NA	-0.415
6762	gene:Solyc02g085570.2	NA	2	+	48403921	48403966	48403770	48403844	48404052	48404112	6762	144,249,214	8,10,2	399,205,144	22,12,5	194	149	1.5169216564738832e-20	4.89851776023e-19	0.933,0.95,0.988	0.933,0.929,0.957	0.017
14702	gene:Solyc07g008850.2	NA	7	-	3827864	3828049	3827387	3827489	3831675	3831984	14702	32,75,39	0,0,2	62,46,28	3,2,0	334	149	1.5508062471488295e-20	4.9980619484e-19	1.0,1.0,0.897	0.902,0.911,1.0	0.028
13753	gene:Solyc08g013940.2	NA	8	+	3424657	3424874	3424517	3424577	3425535	3427182	13753	0,0,2	7,10,0	4,3,0	20,17,2	366	149	1.691369175237473e-20	5.44034888256e-19	0.0,0.0,1.0	0.075,0.067,0.0	0.286
14544	gene:Solyc01g008700.2	NA	1	-	2749146	2749227	2748352	2748449	2750103	2750209	14544	4,10,4	6,0,0	46,28,5	6,0,0	230	149	1.7066230202682748e-20	5.4786287134e-19	0.302,1.0,1.0	0.832,1.0,1.0	-0.177
5593	gene:Solyc01g087030.2	NA	1	-	81953342	81953430	81952466	81953254	81954044	81954281	5593	151,238,135	2,2,2	485,272,200	13,6,9	237	149	1.9051300367780235e-20	6.10388721587e-19	0.979,0.987,0.977	0.959,0.966,0.933	0.028
6409	gene:Solyc04g049140.2	NA	4	-	39833867	39833928	39833598	39833763	39835765	39836597	6409	4,12,9	0,0,2	25,14,9	0,0,6	210	149	1.9101014098392e-20	6.10783895044e-19	1.0,1.0,0.761	1.0,1.0,0.516	0.082
8761	gene:Solyc07g019670.2	NA	7	+	12710075	12710250	12709284	12709371	12710385	12710507	8761	45,106,41	0,2,0	109,84,34	0,6,0	324	149	2.298446588814694e-20	7.33527680883e-19	1.0,0.961,1.0	1.0,0.866,1.0	0.032
10052	gene:Solyc07g062860.2	NA	7	+	65503638	65503728	65503318	65503419	65505048	65505370	10052	4,9,4	42,54,50	8,7,1	157,86,36	239	149	2.354342240999543e-20	7.49901602689e-19	0.056,0.094,0.048	0.031,0.048,0.017	0.034
2970	gene:Solyc04g008050.2	NA	4	+	1711235	1711244	1711078	1711155	1711560	1712704	2970	4,0,9	9,16,7	32,14,11	40,19,13	158	149	2.9124827163272014e-20	9.25874855735e-19	0.295,0.0,0.548	0.43,0.41,0.444	-0.147
12268	gene:Solyc01g112240.2	NA	1	-	98279674	98279732	98278991	98279150	98279866	98279997	12268	2,4,6	59,102,71	11,6,8	138,85,57	207	149	2.975214550378596e-20	9.43980694237e-19	0.024,0.027,0.057	0.054,0.048,0.092	-0.029
16358	gene:Solyc03g124030.2	NA	3	-	70746502	70746540	70743794	70743899	70747506	70747752	16358	2,11,3	2,0,2	8,2,4	0,2,0	187	149	3.2282031753635403e-20	1.02226433887e-18	0.443,1.0,0.544	1.0,0.443,1.0	-0.152
12423	gene:Solyc01g079490.2	NA	1	+	78532107	78532167	78531848	78531956	78532986	78533085	12423	1,0,0	7,21,22	5,1,0	40,23,10	209	149	4.0378685715785865e-20	1.27618515396e-18	0.092,0.0,0.0	0.082,0.03,0.0	-0.007
5914	gene:Solyc04g079070.2	NA	4	-	63652258	63652320	63652099	63652145	63652467	63652601	5914	8,49,25	2,2,7	22,9,15	4,10,0	211	149	4.9878695757974526e-20	1.5733936075e-18	0.739,0.945,0.716	0.795,0.389,1.0	0.072
10781	gene:Solyc11g010180.1	NA	11	-	3266655	3266864	3264921	3265325	3269119	3269250	10781	8,5,3	107,305,189	27,8,2	389,285,160	358	149	5.501513907579017e-20	1.73207586223e-18	0.03,0.007,0.007	0.028,0.012,0.005	-0.0
796	gene:Solyc11g012550.1	NA	11	+	5361033	5361143	5360151	5360248	5364108	5365080	796	0,0,2	0,2,4	4,3,4	5,3,6	259	149	5.558731634946224e-20	1.7467245176e-18	NA,0.0,0.223	0.315,0.365,0.277	-0.208
11888	gene:Solyc10g084760.1	NA	10	-	64188283	64188385	64186775	64187891	64189156	64189216	11888	10,14,26	22,31,45	70,28,29	110,45,22	251	149	8.493789746170318e-20	2.66388722557e-18	0.212,0.211,0.255	0.274,0.27,0.439	-0.102
16807	gene:Solyc10g044510.1	NA	10	+	26655360	26655421	26654904	26654982	26656924	26657003	16807	23,22,24	4,8,7	46,49,11	1,9,5	210	149	1.0382342308981855e-19	3.24995159634e-18	0.803,0.661,0.709	0.97,0.794,0.61	-0.067
3629	gene:Solyc11g069150.1	NA	11	-	53754174	53754268	53753960	53754068	53754675	53754740	3629	1,4,0	0,2,0	0,4,0	6,0,0	243	149	1.0651691912617694e-19	3.32788997805e-18	1.0,0.551,NA	0.0,1.0,NA	0.276
16505	gene:Solyc05g013240.2	NA	5	+	6331371	6331535	6329769	6330269	6331622	6331897	16505	37,72,62	77,207,55	70,89,37	211,214,120	313	149	1.0979506959546371e-19	3.42376228471e-18	0.186,0.142,0.349	0.136,0.165,0.128	0.083
4198	gene:Solyc01g109630.2	NA	1	-	96523472	96523881	96523071	96523287	96524352	96525149	4198	2,30,12	0,3,1	35,37,22	7,3,5	558	149	1.1820187578883023e-19	3.67189857488e-18	1.0,0.728,0.762	0.572,0.767,0.54	0.204
4270	gene:Solyc06g011530.2	NA	6	+	8021992	8022048	8021721	8021813	8022157	8022222	4270	0,1,0	13,24,13	4,0,2	46,18,9	205	149	1.1809558377759255e-19	3.67189857488e-18	0.0,0.029,0.0	0.059,0.0,0.139	-0.056
3416	gene:Solyc09g008260.2	NA	9	+	1734881	1735015	1733479	1733612	1735395	1735459	3416	2,4,2	14,18,23	0,4,0	29,17,17	283	149	1.2536083723445913e-19	3.88689958332e-18	0.07,0.105,0.044	0.0,0.11,0.0	0.036
7789	gene:Solyc08g075470.2	NA	8	+	59623539	59623621	59623168	59623454	59624666	59624822	7789	0,5,2	17,92,25	12,6,1	94,82,29	231	149	1.410724401341259e-19	4.36576452991e-18	0.0,0.034,0.049	0.076,0.045,0.022	-0.02
6378	gene:Solyc07g056530.2	NA	7	-	64326198	64326233	64325380	64325493	64326311	64326419	6378	11,35,13	7,10,5	48,33,9	3,7,0	184	149	1.5487086848127302e-19	4.78372399052e-18	0.56,0.739,0.678	0.928,0.792,1.0	-0.248
12631	gene:Solyc06g082890.2	NA	6	-	48523196	48523277	48522778	48523016	48523887	48523987	12631	35,68,44	7,40,37	47,56,30	62,33,14	230	149	1.7531683976027177e-19	5.40505124846e-18	0.764,0.524,0.435	0.329,0.524,0.581	0.096
8074	gene:Solyc05g050960.2	NA	5	+	61177889	61177998	61177540	61177786	61178101	61178168	8074	2,7,10	0,0,4	26,10,5	1,0,0	258	149	1.852808895330126e-19	5.70148725983e-18	1.0,1.0,0.591	0.938,1.0,1.0	-0.116
7698	gene:Solyc05g054100.2	NA	5	-	64075380	64075461	64075167	64075226	64075575	64075675	7698	80,116,77	0,2,2	161,104,86	6,2,2	230	149	2.528530287615057e-19	7.7662001691e-18	1.0,0.974,0.961	0.946,0.971,0.965	0.018
3257	gene:Solyc04g007020.2	NA	4	-	740696	740904	740449	740614	741507	742225	3257	6,19,6	14,80,43	18,16,2	111,149,44	357	149	2.6198919349005857e-19	8.03171373664e-18	0.152,0.09,0.055	0.063,0.043,0.019	0.057
16871	gene:Solyc03g118690.2	NA	3	+	67546393	67546500	67545761	67545887	67546671	67546854	16871	0,0,10	53,90,53	2,0,2	128,69,52	256	149	3.2051573485225285e-19	9.80754139979e-18	0.0,0.0,0.099	0.009,0.0,0.022	0.023
4816	gene:Solyc09g090750.2	NA	9	+	70185972	70186160	70185269	70185312	70186810	70186871	4816	0,5,0	15,19,9	4,10,0	30,34,9	337	149	3.4807834841285924e-19	1.06310284356e-17	0.0,0.104,0.0	0.056,0.115,0.0	-0.022
9315	gene:Solyc04g016130.2	NA	4	-	6858132	6858365	6857257	6857376	6858545	6858727	9315	0,8,2	28,58,43	16,5,3	100,51,21	382	149	3.6544754133718467e-19	1.11406955699e-17	0.0,0.051,0.018	0.059,0.037,0.053	-0.027
3369	gene:Solyc06g009220.2	NA	6	+	3169870	3169995	3168770	3168828	3170196	3170260	3369	2,4,3	18,55,28	2,4,1	93,62,51	274	149	3.7320568541375274e-19	1.13560165729e-17	0.057,0.038,0.055	0.012,0.034,0.011	0.031
2418	gene:Solyc01g049900.2	NA	1	-	47154074	47154310	47153891	47153972	47157738	47157842	2418	0,8,5	4,2,3	4,2,0	4,11,3	385	149	5.378778484255091e-19	1.63362900433e-17	0.0,0.608,0.392	0.279,0.066,0.0	0.218
10456	gene:Solyc12g021290.1	NA	12	-	15379212	15379321	15378704	15378839	15382783	15382842	10456	149,231,126	0,4,1	320,186,118	9,1,2	258	149	5.610350741749971e-19	1.70080020631e-17	1.0,0.971,0.986	0.954,0.991,0.971	0.014
12536	gene:Solyc11g045120.1	NA	11	+	31733601	31733708	31733397	31733463	31734024	31734670	12536	0,2,0	0,0,2	1,9,1	4,1,0	256	149	5.867728451155034e-19	1.77553116466e-17	NA,1.0,0.0	0.127,0.84,1.0	-0.156
13084	gene:Solyc09g082380.2	NA	9	+	68143833	68143927	68143485	68143608	68144157	68144235	13084	4,2,6	12,17,10	12,9,5	21,7,18	243	149	6.420912560938077e-19	1.9393292282e-17	0.17,0.067,0.269	0.259,0.441,0.146	-0.113
7576	gene:Solyc03g119290.2	NA	3	+	67931982	67932221	67931159	67931235	67932391	67932469	7576	8,24,21	27,56,25	44,30,15	66,42,17	388	149	6.608710231764388e-19	1.99236762338e-17	0.102,0.141,0.244	0.204,0.215,0.253	-0.062
12976	gene:Solyc05g006760.2	NA	5	+	1387521	1387616	1386814	1386958	1387698	1387762	12976	57,132,91	5,9,4	127,108,57	15,12,4	244	149	6.773325531411145e-19	2.03823460743e-17	0.874,0.9,0.933	0.838,0.846,0.897	0.042
16715	gene:Solyc01g087400.2	NA	1	-	82352382	82352479	82350761	82350842	82352553	82352953	16715	11,18,22	8,14,0	24,14,14	5,6,0	246	149	7.91315087985637e-19	2.3768545106e-17	0.454,0.438,1.0	0.744,0.586,1.0	-0.146
11448	gene:Solyc03g044370.2	NA	3	-	8909930	8910162	8909627	8909703	8911246	8911353	11448	0,5,1	6,12,20	0,3,0	58,24,10	381	149	9.451464342321337e-19	2.83370508906e-17	0.0,0.14,0.019	0.0,0.047,0.0	0.037
5980	gene:Solyc01g094580.2	NA	1	-	86003854	86003905	86003420	86003624	86004192	86004477	5980	13,22,23	0,2,0	37,24,29	1,3,1	200	149	9.616633970035769e-19	2.87794503792e-17	1.0,0.891,1.0	0.965,0.856,0.956	0.038
6675	gene:Solyc05g018810.2	NA	5	+	23878104	23878227	23877786	23878002	23879263	23879625	6675	9,9,6	30,60,53	6,8,7	108,66,47	272	149	1.0002523751766299e-18	2.98795682091e-17	0.141,0.076,0.058	0.03,0.062,0.075	0.036
12456	gene:Solyc09g090160.2	NA	9	+	69702499	69702602	69702334	69702437	69703826	69703912	12456	37,63,42	100,149,106	126,60,50	232,129,97	252	149	1.1941472163575644e-18	3.56065064147e-17	0.18,0.2,0.19	0.243,0.216,0.234	-0.041
12467	gene:Solyc03g118980.2	NA	3	-	67722941	67723047	67721125	67721190	67723356	67723507	12467	4,20,4	6,4,3	10,11,8	16,4,9	255	149	1.5256138009727668e-18	4.54071575736e-17	0.28,0.745,0.438	0.268,0.616,0.342	0.079
5377	gene:Solyc10g081400.1	NA	10	+	62478501	62478745	62478101	62478154	62478988	62479005	5377	13,41,16	253,508,335	27,49,18	484,348,215	393	149	1.7342154271827512e-18	5.15219637821e-17	0.019,0.03,0.018	0.021,0.051,0.031	-0.012
12875	gene:Solyc01g099380.2	NA	1	-	89663733	89663780	89663100	89663143	89663992	89664598	12875	4,25,15	6,2,0	23,20,4	4,11,3	196	149	2.0851929651281817e-18	6.18367568969e-17	0.336,0.905,1.0	0.814,0.58,0.503	0.115
13717	gene:Solyc04g005720.2	NA	4	-	466504	466598	465954	466040	466679	466713	13717	2,3,1	4,11,11	8,5,2	17,8,8	243	149	2.5830801887638373e-18	7.64629171819e-17	0.235,0.143,0.053	0.224,0.277,0.133	-0.068
8535	gene:Solyc01g080850.2	NA	1	-	80146646	80146800	80145942	80146059	80147079	80148900	8535	4,1,8	61,78,66	2,3,0	138,60,55	303	149	2.7075553293963796e-18	8.00026294436e-17	0.031,0.006,0.056	0.007,0.024,0.0	0.021
11129	gene:Solyc01g090450.2	NA	1	+	84135487	84135574	84131145	84131281	84135692	84136055	11129	1,4,5	59,78,77	14,5,0	107,60,61	236	149	3.1293393190562794e-18	9.22985640314e-17	0.011,0.031,0.039	0.076,0.05,0.0	-0.015
1756	gene:Solyc03g124060.2	NA	3	-	70774326	70774408	70774005	70774205	70774773	70775034	1756	19,59,49	8,8,4	75,61,23	7,5,2	231	149	4.63651596113721e-18	1.36505713162e-16	0.605,0.826,0.888	0.874,0.887,0.881	-0.108
16553	gene:Solyc03g112160.2	NA	3	-	62658732	62658854	62657999	62658380	62659129	62659371	16553	16,29,25	62,130,109	74,55,48	278,150,112	271	149	5.540927352482605e-18	1.62839483704e-16	0.124,0.109,0.112	0.128,0.168,0.191	-0.047
16691	gene:Solyc01g112310.2	NA	1	+	98394182	98394410	98393407	98393616	98396425	98396588	16691	2,8,2	33,20,9	4,13,6	27,21,18	377	149	5.846572277048802e-18	1.71513448846e-16	0.023,0.137,0.081	0.055,0.197,0.116	-0.042
14181	gene:Solyc03g119140.2	NA	3	+	67844417	67844508	67844110	67844179	67845545	67845595	14181	20,52,29	62,79,99	68,50,35	120,74,79	240	149	6.521145281689622e-18	1.90959702335e-16	0.167,0.29,0.154	0.26,0.296,0.216	-0.054
12974	gene:Solyc06g071040.2	NA	6	-	43644019	43644075	43641883	43641934	43644562	43644632	12974	36,41,39	9,38,11	50,44,19	48,7,32	205	149	6.617142401154065e-18	1.93424162495e-16	0.744,0.44,0.72	0.431,0.82,0.301	0.117
494	gene:Solyc01g080580.2	NA	1	-	79820161	79820214	79819960	79820066	79820361	79820559	494	2,12,3	9,6,3	15,13,0	3,11,0	202	149	7.44995907025045e-18	2.17379162871e-16	0.141,0.596,0.425	0.787,0.466,NA	-0.239
16523	gene:Solyc03g123560.2	NA	3	+	70373319	70373471	70373085	70373179	70374132	70374189	16523	75,160,81	39,101,15	150,158,60	91,90,40	301	149	7.63993301420143e-18	2.22524965155e-16	0.488,0.44,0.728	0.449,0.465,0.426	0.105
11948	gene:Solyc04g056650.2	NA	4	-	54638013	54638089	54637114	54637210	54641877	54642388	11948	2,0,6	3,11,12	2,0,2	15,7,11	225	149	8.245723774421643e-18	2.39742217925e-16	0.306,0.0,0.249	0.081,0.0,0.107	0.122
4665	gene:Solyc02g088200.2	NA	2	-	50369059	50369181	50368889	50368955	50369627	50369807	4665	26,70,31	0,2,0	59,29,36	3,0,2	271	149	8.77002948392667e-18	2.54533360155e-16	1.0,0.951,1.0	0.915,1.0,0.908	0.043
6784	gene:Solyc01g068330.2	NA	1	-	77545189	77545254	77544916	77545118	77545344	77545410	6784	99,263,166	2,9,0	280,187,137	1,4,1	214	149	9.800515899916367e-18	2.83936932278e-16	0.972,0.953,1.0	0.995,0.97,0.99	-0.01
13781	gene:Solyc07g062080.2	NA	7	+	64908847	64908914	64908221	64908281	64909007	64909157	13781	0,9,6	14,43,15	6,7,3	85,59,21	216	149	1.0456314735782917e-17	3.02400323509e-16	0.0,0.126,0.216	0.046,0.076,0.09	0.043
7695	gene:Solyc05g054100.2	NA	5	-	64075374	64075461	64075167	64075226	64075575	64075675	7695	80,116,78	0,2,2	163,122,87	6,2,2	236	149	1.1238203300646142e-17	3.24438589987e-16	1.0,0.973,0.961	0.945,0.975,0.965	0.016
14439	gene:Solyc03g071720.2	NA	3	+	18492519	18492587	18490335	18490709	18492649	18492793	14439	0,15,2	0,1,0	12,13,8	0,3,0	217	149	1.1495450984125496e-17	3.31279839648e-16	NA,0.912,1.0	1.0,0.748,1.0	0.04
14931	gene:Solyc01g108510.2	NA	1	-	95813737	95813846	95813469	95813649	95818198	95818457	14931	5,0,1	0,11,5	4,0,1	21,14,15	258	149	1.414507720021311e-17	4.06920002555e-16	1.0,0.0,0.104	0.099,0.0,0.037	0.323
11293	gene:Solyc01g096620.2	NA	1	+	87689830	87690029	87689545	87689762	87691083	87691203	11293	0,4,1	1,11,4	8,6,7	7,10,3	348	149	1.520149834585525e-17	4.36542149334e-16	0.0,0.135,0.097	0.329,0.204,0.5	-0.267
13275	gene:Solyc05g014160.2	NA	5	-	7904887	7904972	7904247	7904321	7905084	7905148	13275	11,48,16	0,2,0	56,71,18	0,6,0	234	149	1.540346600781075e-17	4.41566025557e-16	1.0,0.939,1.0	1.0,0.883,1.0	0.019
5977	gene:Solyc01g094580.2	NA	1	-	86003830	86003932	86003420	86003624	86004192	86004477	5977	22,52,22	0,2,0	47,42,26	1,3,1	251	149	1.5890644130855838e-17	4.54734019436e-16	1.0,0.939,1.0	0.965,0.893,0.939	0.047
12087	gene:Solyc06g060540.2	NA	6	+	38556515	38556639	38554507	38554519	38557230	38557334	12087	2,7,2	1,7,1	11,9,6	2,1,2	273	149	1.9077524101296366e-17	5.44976824852e-16	0.522,0.353,0.522	0.75,0.831,0.621	-0.268
15526	gene:Solyc01g103690.2	NA	1	-	92256628	92256801	92255219	92255331	92257308	92257527	15526	3,2,0	14,28,23	7,5,0	40,27,11	322	149	2.3309914714688054e-17	6.64719033923e-16	0.09,0.032,0.0	0.075,0.079,0.0	-0.011
6262	gene:Solyc03g026300.2	NA	3	-	3733830	3733862	3733600	3733753	3736692	3736918	6262	6,14,5	4,13,3	28,24,2	15,6,2	181	149	2.3385743911032813e-17	6.65719608896e-16	0.553,0.47,0.578	0.606,0.767,0.452	-0.075
374	gene:Solyc06g068670.2	NA	6	-	42569882	42569980	42569588	42569644	42570354	42570449	374	2,0,0	5,13,6	6,0,0	37,8,16	247	149	2.835942964993847e-17	8.0590100953e-16	0.194,0.0,0.0	0.089,0.0,0.0	0.035
12900	gene:Solyc07g008150.2	NA	7	-	2854975	2855045	2853467	2853737	2856093	2857133	12900	2,7,0	26,69,21	1,3,0	28,56,21	219	149	3.3150363476301507e-17	9.40411352783e-16	0.05,0.065,0.0	0.024,0.035,0.0	0.019
16489	gene:Solyc09g047870.2	NA	9	-	33638363	33638442	33636740	33636820	33638547	33638719	16489	16,92,14	0,3,8	68,83,19	9,23,14	228	149	3.4778862699097753e-17	9.8489881543e-16	1.0,0.952,0.534	0.832,0.702,0.47	0.161
2713	gene:Solyc05g047450.1	NA	5	+	58900317	58900391	58899868	58900011	58900803	58900947	2713	1,4,1	73,156,99	6,8,0	196,113,76	223	149	3.6851064231604097e-17	1.04177576046e-15	0.009,0.017,0.007	0.02,0.045,0.0	-0.011
8337	gene:Solyc01g107690.2	NA	1	+	95150918	95151116	95148991	95149335	95152133	95152250	8337	0,8,7	0,7,0	8,9,3	2,3,11	347	149	4.5801010494894714e-17	1.29255356043e-15	NA,0.329,1.0	0.632,0.563,0.105	0.231
6419	gene:Solyc02g005180.2	NA	2	+	7138985	7139051	7138319	7138553	7139300	7139365	6419	1,3,5	0,6,2	4,4,0	3,1,0	215	149	5.1045645709551603e-17	1.43807905327e-15	1.0,0.257,0.634	0.48,0.735,NA	0.023
11322	gene:Solyc09g018370.2	NA	9	+	14546817	14546931	14546621	14546741	14547018	14547220	11322	24,34,26	2,4,4	58,48,23	1,1,3	263	149	5.259042112604293e-17	1.479049021e-15	0.872,0.828,0.786	0.97,0.965,0.813	-0.087
8940	gene:Solyc07g063650.2	NA	7	-	66069504	66069583	66068602	66068774	66069661	66069918	8940	0,2,1	28,76,33	6,5,0	133,101,28	228	149	5.887747590785513e-17	1.65302054353e-15	0.0,0.017,0.019	0.029,0.031,0.0	-0.008
4699	gene:Solyc07g066340.2	NA	7	-	67811982	67812234	67811408	67811583	67812916	67813056	4699	33,62,48	2,0,0	103,55,32	5,0,0	401	149	6.061427326908073e-17	1.69886316504e-15	0.86,1.0,1.0	0.884,1.0,1.0	-0.008
6808	gene:Solyc04g005510.2	NA	4	+	342835	342892	342518	342753	343703	343826	6808	1,4,3	4,0,0	4,2,0	2,0,0	206	149	7.066314666452835e-17	1.97380923455e-15	0.153,1.0,1.0	0.591,1.0,NA	-0.078
786	gene:Solyc01g090610.2	NA	1	+	84275532	84275563	84275106	84275443	84275998	84276616	786	49,117,54	873,1739,1147	85,95,38	1402,808,587	180	149	7.066575288915971e-17	1.97380923455e-15	0.044,0.053,0.038	0.048,0.089,0.051	-0.018
4813	gene:Solyc09g091850.2	NA	9	-	71063055	71063148	71062315	71062369	71063246	71063347	4813	2,0,0	0,2,4	1,0,3	3,0,0	242	149	7.660993330653159e-17	2.13618824271e-15	1.0,0.0,0.0	0.17,NA,1.0	-0.252
15049	gene:Solyc08g078660.2	NA	8	+	62437696	62437791	62437275	62437515	62438540	62438648	15049	2,3,8	19,54,44	4,2,5	99,72,35	244	149	1.0566932200457069e-16	2.94145949158e-15	0.06,0.033,0.1	0.024,0.017,0.08	0.024
4616	gene:Solyc04g080350.2	NA	4	+	64563196	64563335	64562380	64562486	64563703	64563847	4616	5,23,6	44,70,39	37,11,9	83,68,25	288	149	1.2618950731752158e-16	3.50669481219e-15	0.056,0.145,0.074	0.187,0.077,0.157	-0.049
13203	gene:Solyc06g073700.2	NA	6	-	45470410	45470456	45469655	45469748	45470909	45470956	13203	8,21,14	55,167,105	29,14,8	245,224,102	195	149	1.3296387832032971e-16	3.68867533405e-15	0.1,0.088,0.092	0.083,0.046,0.057	0.031
8295	gene:Solyc11g030710.1	NA	11	+	23041708	23041799	23041273	23041416	23042166	23042844	8295	1,6,4	22,39,25	4,2,1	61,41,14	240	149	1.378031355957198e-16	3.81644616209e-15	0.027,0.087,0.09	0.039,0.029,0.042	0.031
5742	gene:Solyc01g102660.2	NA	1	+	91407698	91407781	91406730	91406959	91407880	91407956	5742	205,445,184	50,153,72	454,406,215	294,268,92	232	149	1.40855894556306e-16	3.89439139941e-15	0.725,0.651,0.621	0.498,0.493,0.6	0.135
1755	gene:Solyc03g124060.2	NA	3	-	70774326	70774411	70774005	70774205	70774773	70774902	1755	6,20,15	8,8,4	27,25,9	7,5,2	234	149	1.502610650354805e-16	4.14740845047e-15	0.323,0.614,0.705	0.711,0.761,0.741	-0.19
8439	gene:Solyc01g068080.2	NA	1	-	77122737	77122926	77122418	77122581	77123520	77123701	8439	102,291,145	1,4,0	388,347,181	6,6,2	338	149	1.7063371311541834e-16	4.70177887404e-15	0.978,0.97,1.0	0.966,0.962,0.976	0.015
8795	gene:Solyc12g035670.1	NA	12	-	54493071	54493255	54488903	54489134	54493499	54493721	8795	0,3,2	5,2,0	1,4,0	3,0,0	333	149	1.8598565928354904e-16	5.11617116615e-15	0.0,0.402,1.0	0.13,1.0,NA	-0.098
10753	gene:Solyc06g068760.2	NA	6	+	42617223	42617312	42616982	42617033	42617586	42617679	10753	5,6,7	177,287,211	28,6,11	492,218,166	238	149	1.9098440306135176e-16	5.24484898491e-15	0.017,0.013,0.02	0.034,0.017,0.04	-0.014
5295	gene:Solyc07g042270.2	NA	7	-	55401897	55402085	55401376	55401485	55403370	55403514	5295	13,17,9	11,40,13	30,15,7	55,59,19	337	149	2.0543163461587936e-16	5.6321357544e-15	0.343,0.158,0.234	0.194,0.101,0.14	0.1
2264	gene:Solyc05g014590.2	NA	5	+	8470443	8470614	8470012	8470174	8471438	8471705	2264	0,1,2	4,0,0	3,1,2	5,0,0	320	149	2.1884339673256116e-16	5.98978409147e-15	0.0,1.0,1.0	0.218,1.0,1.0	-0.073
4619	gene:Solyc06g066760.2	NA	6	-	41938015	41938098	41937841	41937931	41938788	41938882	4619	104,200,100	4,1,8	200,91,102	25,12,6	232	149	2.6751801977413124e-16	7.30977331624e-15	0.943,0.992,0.889	0.837,0.83,0.916	0.08
2032	gene:Solyc12g014050.1	NA	12	-	4861458	4861597	4860591	4860773	4862491	4862600	2032	1,0,0	84,120,85	28,21,19	174,79,77	288	149	2.8604483539618565e-16	7.80295928276e-15	0.006,0.0,0.0	0.077,0.121,0.113	-0.102
6925	gene:Solyc11g019970.1	NA	11	-	9881034	9881178	9880653	9880711	9882556	9882681	6925	2,5,2	3,5,0	17,8,3	3,2,1	293	149	2.8729091164428083e-16	7.82388916045e-15	0.253,0.337,1.0	0.742,0.67,0.604	-0.142
11881	gene:Solyc03g083010.2	NA	3	+	52855033	52855096	52854639	52854727	52855194	52856878	11881	0,4,5	1,9,5	5,6,3	34,41,23	212	149	3.2551059174517024e-16	8.84998846775e-15	0.0,0.238,0.413	0.094,0.093,0.084	0.127
15313	gene:Solyc05g014110.2	NA	5	+	7799721	7799843	7799089	7799093	7800210	7800375	15313	20,48,24	16,20,21	89,45,33	26,42,5	271	149	3.369923367503152e-16	9.14693485465e-15	0.407,0.569,0.386	0.653,0.371,0.784	-0.149
2099	gene:Solyc07g066020.2	NA	7	+	67559302	67559517	67558238	67558332	67559655	67559789	2099	28,70,36	0,1,0	147,53,61	9,5,2	364	149	3.4367085087561905e-16	9.31273914313e-15	1.0,0.966,1.0	0.87,0.813,0.926	0.119
9597	gene:Solyc05g051280.2	NA	5	+	61572345	61572524	61570863	61571606	61574366	61574425	9597	63,121,62	0,4,1	125,90,45	8,10,1	328	149	3.4748243001571025e-16	9.40043527559e-15	1.0,0.932,0.966	0.877,0.803,0.953	0.088
7663	gene:Solyc11g005800.1	NA	11	-	649441	649538	648613	648686	649626	649838	7663	34,74,29	0,0,1	108,48,36	2,0,4	246	149	3.5058608424536507e-16	9.46872168028e-15	1.0,1.0,0.946	0.97,1.0,0.845	0.044
8963	gene:Solyc11g069530.1	NA	11	-	54143522	54143649	54143233	54143335	54143856	54144032	8963	2,5,0	87,135,116	7,7,2	195,106,102	276	149	3.633537278166425e-16	9.79735959162e-15	0.012,0.02,0.0	0.019,0.034,0.01	-0.01
9285	gene:Solyc11g006490.1	NA	11	+	1171062	1171299	1170856	1170932	1171420	1171547	9285	3,8,6	78,132,83	4,3,2	113,80,79	386	149	4.327837215108249e-16	1.16502240683e-14	0.015,0.023,0.027	0.013,0.014,0.01	0.009
13342	gene:Solyc11g012470.1	NA	11	-	5303107	5303283	5302950	5302964	5303403	5304565	13342	9,14,3	160,331,207	9,5,5	431,323,148	325	149	4.744331068659424e-16	1.2750389747e-14	0.025,0.019,0.007	0.009,0.007,0.015	0.007
8720	gene:Solyc05g024290.2	NA	5	-	31021992	31022019	31021655	31021858	31022110	31022465	8720	3,4,2	21,91,25	3,1,0	92,99,27	176	149	5.055417721720358e-16	1.35641257098e-14	0.108,0.036,0.063	0.027,0.008,0.0	0.057
12352	gene:Solyc09g091190.2	NA	9	-	70511118	70511257	70510909	70510973	70511842	70512030	12352	2,2,14	51,81,76	9,4,0	160,59,51	288	149	6.025048582290343e-16	1.61392284975e-14	0.02,0.013,0.087	0.028,0.034,0.0	0.019
14362	gene:Solyc08g067070.2	NA	8	+	55991686	55991918	55988673	55988787	55992702	55992768	14362	0,6,2	11,21,12	9,5,5	21,25,17	381	149	6.600169912820754e-16	1.76508635639e-14	0.0,0.101,0.061	0.144,0.073,0.103	-0.053
14722	gene:Solyc12g011180.1	NA	12	-	4030968	4031126	4029296	4029651	4031643	4031781	14722	2,9,0	34,60,47	4,4,0	100,57,64	307	149	7.532270829150227e-16	2.01106708085e-14	0.028,0.068,0.0	0.019,0.033,0.0	0.015
14689	gene:Solyc11g010570.1	J	11	+	3644726	3644930	3644408	3644450	3645682	3645766	14689	1,22,0	0,12,0	33,21,8	2,10,2	353	149	8.785489345760822e-16	2.3418416951e-14	1.0,0.436,NA	0.874,0.47,0.628	0.061
13341	gene:Solyc07g007690.2	NA	7	+	2350377	2350606	2348827	2349005	2352386	2352656	13341	25,57,41	2,4,2	26,33,9	1,2,0	378	149	1.1600464523554038e-15	3.08715945138e-14	0.831,0.849,0.89	0.911,0.867,1.0	-0.069
7715	gene:Solyc04g076710.2	NA	4	-	61603600	61603685	61603337	61603424	61609474	61609547	7715	2,6,2	11,44,21	10,13,2	48,51,17	234	149	1.5138686366130325e-15	4.02221358085e-14	0.104,0.08,0.057	0.117,0.14,0.07	-0.029
7424	gene:Solyc03g063970.2	NA	3	-	37175512	37175619	37168990	37169312	37175716	37175839	7424	2,0,0	13,40,7	2,5,7	56,45,15	256	149	1.5899889434542328e-15	4.21760054157e-14	0.082,0.0,0.0	0.02,0.061,0.214	-0.071
4764	gene:Solyc11g072170.1	NA	11	+	55409321	55409366	55409013	55409098	55409437	55409566	4764	0,6,2	2,10,11	1,3,0	8,16,0	194	149	1.771077651332102e-15	4.69034178651e-14	0.0,0.315,0.123	0.088,0.126,NA	0.039
15711	gene:Solyc04g071660.2	NA	4	-	58648818	58648850	58648576	58648748	58648987	58649101	15711	5,14,8	4,0,0	7,2,7	4,0,2	181	149	1.7865876067830624e-15	4.72376075968e-14	0.507,1.0,1.0	0.59,1.0,0.742	0.058
11813	gene:Solyc04g008240.2	NA	4	+	1920978	1921085	1920534	1920651	1921386	1921504	11813	80,173,102	2,2,5	257,190,105	0,3,0	256	149	1.882745540316033e-15	4.96996157169e-14	0.959,0.981,0.922	1.0,0.974,1.0	-0.037
9161	gene:Solyc10g054100.1	NA	10	-	54595389	54595452	54595203	54595305	54596225	54596264	9161	5,16,17	0,0,1	21,7,7	2,1,0	212	149	2.0244469614475875e-15	5.33539731452e-14	1.0,1.0,0.923	0.881,0.831,1.0	0.07
5687	gene:Solyc01g006100.2	NA	1	-	762360	762429	762144	762185	764545	764851	5687	0,3,0	17,37,33	5,7,0	71,64,24	218	149	2.0589781008570013e-15	5.41766540548e-14	0.0,0.053,0.0	0.046,0.07,0.0	-0.021
7159	gene:Solyc01g034150.2	NA	1	-	36255432	36255498	36251783	36251820	36256428	36256568	7159	0,8,0	25,50,35	1,4,0	97,47,30	215	149	2.071749481909908e-15	5.4425058737e-14	0.0,0.1,0.0	0.007,0.056,0.0	0.012
8810	gene:Solyc02g081050.2	NA	2	-	45111401	45111601	45110906	45110996	45111905	45112064	8810	59,153,70	4,1,2	142,136,41	0,3,0	349	149	2.2540469422764595e-15	5.91189840077e-14	0.863,0.985,0.937	1.0,0.951,1.0	-0.055
7682	gene:Solyc08g065350.2	NA	8	+	53262209	53262265	53260392	53260448	53262894	53262957	7682	0,1,4	2,2,7	4,7,8	10,10,6	205	149	2.324209655372458e-15	6.08615156551e-14	0.0,0.267,0.293	0.225,0.337,0.492	-0.165
5951	gene:Solyc01g081050.2	NA	1	+	80370632	80370720	80370464	80370508	80372734	80372843	5951	2,9,6	2,7,5	24,10,9	7,9,3	237	149	2.600745207750033e-15	6.79938827114e-14	0.386,0.447,0.43	0.683,0.411,0.654	-0.162
2192	gene:Solyc04g053120.2	NA	4	-	51720419	51720472	51720029	51720108	51720598	51720687	2192	10,9,7	0,1,1	35,27,9	0,3,3	202	149	3.2009174875746077e-15	8.35511050271e-14	1.0,0.869,0.838	1.0,0.869,0.689	0.05
13586	gene:Solyc11g072970.1	NA	11	-	56118457	56118516	56117159	56117325	56119416	56119499	13586	40,108,50	0,6,4	132,117,70	22,3,0	208	149	3.4162820311905824e-15	8.90303802068e-14	1.0,0.928,0.9	0.811,0.965,1.0	0.017
9894	gene:Solyc08g067740.2	NA	8	-	56724063	56724119	56719733	56719812	56724484	56724902	9894	0,3,2	4,15,9	9,2,0	16,16,5	205	149	3.587407829203518e-15	9.33411527535e-14	0.0,0.127,0.139	0.29,0.083,0.0	-0.036
10364	gene:Solyc05g008350.2	NA	5	+	2711732	2711948	2710848	2710981	2712326	2712528	10364	0,11,2	9,27,11	21,7,3	17,26,8	365	149	3.608087995003874e-15	9.37299806651e-14	0.0,0.143,0.069	0.335,0.099,0.133	-0.118
11709	gene:Solyc06g051160.2	NA	6	-	34325113	34325219	34324979	34324984	34325320	34325380	11709	15,36,12	7,14,7	26,25,22	6,5,5	255	149	3.6936324105087265e-15	9.57999263297e-14	0.556,0.6,0.5	0.717,0.745,0.72	-0.175
11143	gene:Solyc02g064550.2	NA	2	-	35673157	35673234	35672289	35672336	35674190	35674581	11143	0,3,4	3,16,7	2,0,0	17,10,2	226	149	3.724131840659691e-15	9.64378990117e-14	0.0,0.11,0.274	0.072,0.0,0.0	0.104
12836	gene:Solyc10g045540.1	NA	10	+	34557522	34557591	34550533	34550704	34561244	34561427	12836	5,46,15	8,22,7	43,22,11	26,32,8	218	149	3.736151119090527e-15	9.65960589967e-14	0.299,0.588,0.594	0.531,0.32,0.484	0.049
14590	gene:Solyc01g099620.2	NA	1	-	89805077	89805126	89804874	89804988	89805398	89805510	14590	33,65,40	1,3,0	82,46,20	4,2,2	198	149	3.78146307289959e-15	9.76131226085e-14	0.961,0.942,1.0	0.939,0.945,0.883	0.045
3324	gene:Solyc09g007520.2	NA	9	-	1095159	1095317	1094491	1094660	1095825	1095974	3324	138,517,242	0,2,2	399,364,157	3,8,0	307	149	4.0802784649542685e-15	1.05160489144e-13	1.0,0.992,0.983	0.985,0.957,1.0	0.011
13340	gene:Solyc07g007690.2	NA	7	+	2350377	2350640	2348827	2349005	2352386	2352656	13340	53,91,81	2,4,2	51,45,24	1,2,0	412	149	4.3806301966980715e-15	1.12723617975e-13	0.906,0.892,0.936	0.949,0.891,1.0	-0.035
5374	gene:Solyc06g076410.2	NA	6	-	47476257	47476356	47475734	47476084	47477632	47477713	5374	9,10,8	311,631,497	28,12,7	787,515,421	248	149	4.57996749247247e-15	1.17667718281e-13	0.017,0.009,0.01	0.021,0.014,0.01	-0.003
2819	gene:Solyc03g111010.2	NA	3	+	61708638	61708651	61708515	61708519	61708740	61708841	2819	27,29,25	0,3,2	44,26,13	2,0,0	162	149	4.9823982498909425e-15	1.27805945688e-13	1.0,0.899,0.92	0.953,1.0,1.0	-0.045
16558	gene:Solyc07g045540.2	NA	7	+	58678974	58679172	58677437	58677552	58679261	58679411	16558	12,46,27	1,1,0	149,127,68	19,7,5	347	149	5.309810916472087e-15	1.35991082093e-13	0.837,0.952,1.0	0.771,0.886,0.854	0.093
10802	gene:Solyc06g065270.2	NA	6	-	40707479	40707613	40706736	40706883	40707729	40707858	10802	22,43,44	3,2,0	89,37,38	0,0,3	283	149	5.448560636689713e-15	1.39326261038e-13	0.794,0.919,1.0	1.0,1.0,0.87	-0.052
7898	gene:Solyc07g017610.2	NA	7	+	7673797	7673888	7673433	7673574	7673987	7674096	7898	1,0,0	0,2,2	4,0,0	5,4,2	240	149	5.8988123486898445e-15	1.50604052777e-13	1.0,0.0,0.0	0.332,0.0,0.0	0.223
16381	gene:Solyc06g053420.2	NA	6	+	36201206	36201260	36200977	36201124	36202303	36202365	16381	9,27,18	2,5,6	22,22,6	8,5,8	203	149	6.518552047701166e-15	1.66167145803e-13	0.768,0.799,0.688	0.669,0.764,0.355	0.156
5959	gene:Solyc02g021100.2	NA	2	-	21568829	21568974	21568453	21568756	21569475	21570751	5959	21,34,15	0,4,0	41,27,15	0,2,0	294	149	7.437327027230686e-15	1.89292715927e-13	1.0,0.812,1.0	1.0,0.872,1.0	-0.02
10009	gene:Solyc02g078550.2	NA	2	-	43217327	43217443	43215981	43216458	43217936	43218479	10009	4,1,2	15,40,37	4,0,0	58,29,27	265	149	8.45503942419593e-15	2.14860566394e-13	0.13,0.014,0.029	0.037,0.0,0.0	0.045
10555	gene:Solyc02g030080.2	NA	2	-	25048318	25048387	25047705	25048229	25051121	25051233	10555	52,56,51	4,9,0	102,64,37	4,5,0	218	149	8.919687614227798e-15	2.26316297541e-13	0.899,0.81,1.0	0.946,0.897,1.0	-0.045
14976	gene:Solyc09g009090.2	NA	9	+	2436031	2436240	2434664	2434768	2438245	2438363	14976	89,174,105	0,0,2	198,179,67	2,0,5	358	149	8.986105856172441e-15	2.27648015023e-13	1.0,1.0,0.956	0.976,1.0,0.848	0.044
11359	gene:Solyc05g009540.2	NA	5	+	3748278	3748344	3747312	3747961	3748448	3749566	11359	1,0,4	26,54,36	9,18,3	73,47,24	215	149	1.1383611851882103e-14	2.8793841743e-13	0.026,0.0,0.071	0.079,0.21,0.08	-0.091
11395	gene:Solyc04g017610.2	NA	4	+	7576589	7576711	7574778	7574839	7577906	7578059	11395	14,15,9	1,3,1	29,33,7	3,12,1	271	149	1.22441413283756e-14	3.09226073115e-13	0.885,0.733,0.832	0.842,0.602,0.794	0.071
352	gene:Solyc01g011100.2	NA	1	+	7612567	7612710	7611635	7611721	7613501	7613603	352	24,87,44	2,5,4	158,98,37	3,2,0	292	149	1.2406248801256314e-14	3.12836582427e-13	0.86,0.899,0.849	0.964,0.962,1.0	-0.106
4301	gene:Solyc09g010970.2	NA	9	-	4324029	4324078	4323725	4323817	4325106	4325174	4301	3,6,5	0,0,2	4,1,1	7,11,9	198	149	1.301449186234276e-14	3.27668408368e-13	1.0,1.0,0.653	0.301,0.064,0.077	0.737
2835	gene:Solyc09g011160.2	NA	9	+	4513595	4513686	4513101	4513225	4514127	4514171	2835	17,30,6	4,12,4	26,10,37	7,3,2	240	149	1.3632758301113152e-14	3.42706570216e-13	0.725,0.608,0.482	0.698,0.674,0.92	-0.159
7059	gene:Solyc06g009160.2	NA	6	-	3104320	3104388	3103938	3104020	3104763	3104817	7059	13,17,21	6,11,13	30,28,20	26,3,2	217	149	1.58857150862475e-14	3.98729008463e-13	0.598,0.515,0.526	0.442,0.865,0.873	-0.18
8405	gene:Solyc11g068370.1	NA	11	+	53129420	53129462	53127811	53127937	53129573	53129633	8405	14,30,19	14,24,10	19,15,4	19,13,12	191	149	2.094244023371756e-14	5.24845818127e-13	0.438,0.494,0.597	0.438,0.474,0.206	0.137
3084	gene:Solyc01g080510.2	NA	1	+	79760762	79760800	79760113	79760368	79761549	79761628	3084	32,46,36	0,2,5	53,29,22	2,0,0	187	149	2.3810641093162185e-14	5.95812979268e-13	1.0,0.948,0.852	0.955,1.0,1.0	-0.052
5695	gene:Solyc06g069020.2	NA	6	+	42824793	42824852	42823724	42823799	42825757	42825910	5695	56,159,109	54,144,72	310,218,86	192,135,82	208	149	2.4311265042788938e-14	6.06821109125e-13	0.426,0.442,0.52	0.536,0.536,0.429	-0.038
7273	gene:Solyc01g090290.2	NA	1	+	83963880	83963992	83963442	83963581	83964409	83964727	7273	79,95,96	0,5,7	134,65,75	9,5,6	261	149	2.4324836381704398e-14	6.06821109125e-13	1.0,0.916,0.887	0.895,0.881,0.877	0.05
6685	gene:Solyc05g018810.2	NA	5	+	23878104	23878252	23877988	23878002	23879263	23879625	6685	10,9,7	30,60,53	7,10,8	108,66,47	297	149	2.5508704955612336e-14	6.35384510632e-13	0.143,0.07,0.062	0.031,0.071,0.079	0.031
3934	gene:Solyc03g083190.1	NA	3	+	53032508	53032606	53031179	53031308	53033039	53033198	3934	0,1,0	7,13,2	12,1,0	19,14,1	247	149	2.6269063702744724e-14	6.53328007462e-13	0.0,0.044,0.0	0.276,0.041,0.0	-0.091
7988	gene:Solyc03g116640.2	NA	3	+	65969703	65969797	65969627	65969634	65971604	65971674	7988	0,0,4	19,40,24	3,4,0	34,18,14	243	149	2.6576464166996642e-14	6.59968730226e-13	0.0,0.0,0.093	0.051,0.12,0.0	-0.026
1444	gene:Solyc04g051580.2	NA	4	-	50875011	50875063	50874071	50874133	50875490	50875580	1444	9,28,13	2,4,0	42,27,17	9,7,0	201	149	2.7206725083565425e-14	6.74594670509e-13	0.769,0.838,1.0	0.776,0.741,1.0	0.03
8197	gene:Solyc02g079270.2	NA	2	+	43872814	43872907	43872196	43872299	43873396	43873605	8197	2,15,11	0,4,8	15,9,4	1,2,0	242	149	2.912815317732855e-14	7.21142458966e-13	1.0,0.698,0.458	0.902,0.735,1.0	-0.16
15097	gene:Solyc04g014460.2	NA	4	+	4691973	4692095	4691347	4691542	4692392	4692539	15097	0,10,22	282,493,266	15,11,21	529,291,274	271	149	3.089880217091547e-14	7.63822129308e-13	0.0,0.011,0.043	0.015,0.02,0.04	-0.007
9994	gene:Solyc12g021360.1	NA	12	+	16034736	16034805	16027430	16027511	16039103	16039276	9994	0,1,2	7,23,8	13,13,6	15,18,5	218	149	3.2189746616911835e-14	7.94532416496e-13	0.0,0.029,0.146	0.372,0.33,0.451	-0.326
6756	gene:Solyc02g085570.2	NA	2	+	48403442	48403529	48403090	48403161	48403770	48403844	6756	34,55,55	84,138,128	94,49,52	198,104,81	236	149	3.2757046686578884e-14	8.07315449259e-13	0.204,0.201,0.213	0.231,0.229,0.288	-0.043
13534	gene:Solyc12g098910.1	NA	12	+	66276312	66276548	66275825	66276005	66277024	66277132	13534	19,57,17	0,5,0	51,56,12	4,7,0	385	149	3.4934283990651166e-14	8.59678012662e-13	1.0,0.815,1.0	0.831,0.756,1.0	0.076
9557	gene:Solyc03g031720.2	NA	3	-	4175562	4175648	4174029	4174085	4176005	4176474	9557	23,23,21	446,670,511	49,31,24	1062,458,462	235	149	3.64174175075001e-14	8.94827973041e-13	0.032,0.021,0.025	0.028,0.041,0.032	-0.008
7400	gene:Solyc05g054940.2	NA	5	-	64735068	64735205	64734640	64734769	64736697	64736918	7400	80,211,128	2,8,6	240,176,104	9,1,1	286	149	3.7038849843378954e-14	9.08730940602e-13	0.954,0.932,0.917	0.933,0.989,0.982	-0.034
16599	gene:Solyc07g026770.2	NA	7	-	31136977	31137034	31134044	31134242	31137125	31137263	16599	52,62,34	1358,2573,1731	98,37,25	3919,1749,1645	206	149	5.043021588022234e-14	1.23542687779e-12	0.027,0.017,0.014	0.018,0.015,0.011	0.005
5246	gene:Solyc05g005840.2	NA	5	+	659813	659972	659405	659584	660258	660410	5246	90,177,109	2,14,7	261,193,71	12,26,7	308	149	5.314746870301745e-14	1.30004436917e-12	0.956,0.859,0.883	0.913,0.782,0.831	0.057
14831	gene:Solyc09g075990.2	NA	9	-	67670241	67670387	67669675	67669893	67670571	67670725	14831	0,1,3	32,79,69	6,3,1	106,40,44	295	149	5.74978916793836e-14	1.40435807181e-12	0.0,0.006,0.021	0.028,0.036,0.011	-0.016
4747	gene:Solyc12g044800.1	NA	12	+	37740304	37740514	37739701	37739821	37741173	37741265	4747	41,92,34	7,4,5	134,84,70	3,4,0	359	149	6.579089909570934e-14	1.60451237496e-12	0.709,0.905,0.738	0.949,0.897,1.0	-0.165
4042	gene:Solyc03g025860.2	NA	3	+	3255484	3255645	3254483	3254674	3255964	3256086	4042	11,13,6	2,0,2	5,18,1	0,2,0	310	149	7.348219808983642e-14	1.78941746168e-12	0.726,1.0,0.59	1.0,0.812,1.0	-0.165
6560	gene:Solyc04g008640.2	NA	4	+	2258976	2258992	2258727	2258765	2259089	2259191	6560	5,15,12	0,0,4	19,19,9	0,0,2	165	149	7.38095895425862e-14	1.79471531715e-12	1.0,1.0,0.73	1.0,1.0,0.803	-0.024
6250	gene:Solyc03g112050.2	NA	3	+	62587878	62588071	62586886	62586988	62588452	62588630	6250	410,714,596	102,227,164	907,516,369	423,253,160	342	149	8.032514072258532e-14	1.95024190105e-12	0.637,0.578,0.613	0.483,0.47,0.501	0.125
10962	gene:Solyc07g062640.2	NA	7	+	65335444	65335544	65334910	65335015	65336036	65336185	10962	3,4,0	63,61,60	9,9,2	127,73,40	249	149	8.48617232965833e-14	2.05733020574e-12	0.028,0.038,0.0	0.041,0.069,0.029	-0.024
11553	gene:Solyc03g062890.2	NA	3	-	32409412	32409464	32408079	32408326	32411000	32411184	11553	147,285,178	10,20,5	342,144,143	4,3,10	201	149	1.0166115494299059e-13	2.46026486993e-12	0.916,0.914,0.963	0.984,0.973,0.914	-0.026
7303	gene:Solyc03g117420.2	NA	3	-	66568841	66568901	66568342	66568413	66569092	66569138	7303	8,10,1	121,321,215	32,17,3	505,449,164	209	149	1.017832957204679e-13	2.46026486993e-12	0.045,0.022,0.003	0.043,0.026,0.013	-0.004
13869	gene:Solyc03g097460.2	NA	3	-	59795820	59796480	59795659	59795732	59797425	59797645	13869	33,99,45	0,3,3	96,136,35	8,5,1	809	149	1.0702578366970412e-13	2.58316293229e-12	1.0,0.859,0.734	0.688,0.834,0.866	0.068
5794	gene:Solyc06g005190.2	NA	6	+	206937	206975	206713	206821	207107	207246	5794	0,5,5	34,72,47	17,5,0	94,84,42	187	149	1.1743718169034778e-13	2.83027072097e-12	0.0,0.052,0.078	0.126,0.045,0.0	-0.014
15613	gene:Solyc11g040330.1	NA	11	-	37867566	37867655	37867116	37867267	37873629	37873664	15613	4,11,4	30,120,45	8,0,0	83,101,27	238	149	1.3040566142276648e-13	3.13818631465e-12	0.077,0.054,0.053	0.057,0.0,0.0	0.042
11821	gene:Solyc03g114790.2	NA	3	+	64683269	64683506	64682328	64682552	64683904	64683991	11821	111,194,121	14,11,10	305,212,98	18,11,6	386	149	1.3219184398111236e-13	3.17210405687e-12	0.754,0.872,0.824	0.867,0.882,0.863	-0.054
5605	gene:Solyc07g064510.2	NA	7	-	66623591	66623672	66622527	66622583	66623969	66624435	5605	2,36,17	378,1020,488	56,34,19	1357,1020,590	230	149	1.322033575720621e-13	3.17210405687e-12	0.003,0.022,0.022	0.026,0.021,0.02	-0.007
14038	gene:Solyc09g055760.2	NA	9	-	44421468	44421558	44421286	44421391	44421910	44421951	14038	122,303,145	5,13,2	354,225,129	7,4,4	239	149	1.3802470634203547e-13	3.30692624872e-12	0.938,0.936,0.978	0.969,0.972,0.953	-0.014
11645	gene:Solyc05g009980.2	NA	5	-	4178159	4178237	4177019	4177202	4179343	4180258	11645	363,527,343	14,18,12	959,388,302	24,38,14	227	149	1.4096498454559367e-13	3.37242730231e-12	0.945,0.951,0.949	0.963,0.87,0.934	0.026
5922	gene:Solyc04g079070.2	NA	4	-	63652549	63652591	63651691	63651958	63652721	63652793	5922	0,9,1	9,4,0	8,1,4	6,0,2	191	149	1.4380715199198626e-13	3.43539307536e-12	0.0,0.637,1.0	0.51,1.0,0.609	-0.161
33	gene:Solyc01g110460.2	NA	1	-	97159870	97159962	97158468	97158626	97161143	97161306	33	0,2,5	6,17,8	2,2,0	27,14,11	241	149	1.4436549343358443e-13	3.44369658789e-12	0.0,0.068,0.279	0.044,0.081,0.0	0.074
15482	gene:Solyc02g030230.2	NA	2	-	25329714	25329756	25328194	25328308	25329925	25330259	15482	3,7,0	13,9,8	17,18,3	29,17,5	191	149	1.4503002714459928e-13	3.453566894e-12	0.153,0.378,0.0	0.314,0.452,0.319	-0.185
3768	gene:Solyc04g064930.2	NA	4	+	56085644	56085707	56084690	56084759	56086072	56086155	3768	11,34,27	3,1,2	16,33,14	5,2,3	212	149	1.4520198630227598e-13	3.453566894e-12	0.72,0.96,0.905	0.692,0.921,0.766	0.069
11820	gene:Solyc03g114790.2	NA	3	+	64683259	64683506	64682328	64682552	64683904	64683991	11820	111,195,124	14,11,10	306,216,98	18,11,6	396	149	1.5465462415298002e-13	3.67304732363e-12	0.749,0.87,0.823	0.865,0.881,0.86	-0.055
5743	gene:Solyc01g102660.2	NA	1	+	91407727	91407781	91406887	91406959	91407880	91407956	5743	459,1111,504	50,153,72	1302,1246,553	294,268,92	203	149	1.7410243369661946e-13	4.12893144645e-12	0.871,0.842,0.837	0.765,0.773,0.815	0.066
2354	gene:Solyc04g005060.2	NA	4	-	54929	55026	54394	54660	55211	55286	2354	23,25,21	0,4,0	18,27,18	0,2,0	246	149	1.7612526586542102e-13	4.1708504989e-12	1.0,0.791,1.0	1.0,0.891,1.0	-0.033
12364	gene:Solyc05g050530.2	NA	5	+	60667624	60667671	60667481	60667531	60668270	60668308	12364	1,1,0	0,6,2	15,4,3	0,0,0	196	149	1.7960151271288945e-13	4.24701695764e-12	1.0,0.112,0.0	1.0,1.0,1.0	-0.629
6197	gene:Solyc01g010720.2	NA	1	-	5750193	5750419	5749600	5750115	5750522	5750618	6197	11,21,9	0,5,0	34,15,8	9,0,4	375	149	1.798880319102754e-13	4.24764514655e-12	1.0,0.625,1.0	0.6,1.0,0.443	0.194
10786	gene:Solyc03g119750.2	NA	3	-	68299704	68299916	68298387	68298699	68300522	68300715	10786	8,17,8	28,65,47	17,9,14	67,35,15	361	149	1.807320440094291e-13	4.26141644894e-12	0.105,0.097,0.066	0.095,0.096,0.278	-0.067
10081	gene:Solyc07g042180.2	NA	7	-	55198237	55198299	55197836	55197939	55199108	55199387	10081	140,297,142	9,23,10	405,241,170	26,4,12	211	149	1.837500999528767e-13	4.32633520638e-12	0.917,0.901,0.909	0.917,0.977,0.909	-0.025
12725	gene:Solyc03g121650.2	NA	3	+	69747144	69747342	69744994	69745672	69751368	69751521	12725	29,47,35	0,2,0	123,53,38	2,3,0	347	149	1.9659592308012517e-13	4.62212573112e-12	1.0,0.91,1.0	0.964,0.884,1.0	0.021
14951	gene:Solyc02g072160.2	NA	2	+	41473092	41473170	41472504	41472561	41474652	41474809	14951	2,4,0	2,14,0	9,7,1	9,13,0	227	149	2.066513113736331e-13	4.85155521242e-12	0.396,0.158,NA	0.396,0.261,1.0	-0.275
1642	gene:Solyc07g066670.2	NA	7	-	68037435	68037664	68037100	68037346	68039238	68039380	1642	10,11,8	51,102,51	2,10,3	77,59,21	378	149	2.096045800143899e-13	4.91382903506e-12	0.072,0.041,0.058	0.01,0.063,0.053	0.015
3630	gene:Solyc11g069150.1	NA	11	-	53754174	53754268	53753960	53754021	53754675	53754740	3630	1,9,1	0,6,7	0,4,0	13,7,4	243	149	2.123171814101387e-13	4.97029046453e-12	1.0,0.479,0.081	0.0,0.259,0.0	0.434
6737	gene:Solyc03g117750.2	NA	3	-	66790879	66791033	66789852	66790610	66791691	66791940	6737	21,39,14	0,4,1	76,22,7	0,3,0	303	149	2.1598894770124488e-13	5.04901202495e-12	1.0,0.827,0.873	1.0,0.783,1.0	-0.028
12567	gene:Solyc07g005110.2	NA	7	+	130235	130400	128659	129839	130538	130696	12567	3,25,14	4,16,9	33,19,14	9,13,7	314	149	2.403238757638095e-13	5.60984589997e-12	0.262,0.426,0.425	0.635,0.41,0.487	-0.14
11828	gene:Solyc03g114790.2	NA	3	+	64683313	64683506	64682328	64682552	64683904	64683991	11828	103,167,108	14,11,10	275,184,87	18,11,6	342	149	2.406762586732221e-13	5.61005715652e-12	0.762,0.869,0.825	0.869,0.879,0.863	-0.052
2342	gene:Solyc07g062180.2	NA	7	-	64988179	64988433	64987273	64987397	64989473	64989998	2342	49,113,62	0,2,0	118,101,51	4,2,5	403	149	2.7536392143154197e-13	6.4094679148e-12	1.0,0.954,1.0	0.916,0.949,0.79	0.1
395	gene:Solyc05g026380.1	NA	5	-	41072957	41073064	41067810	41067999	41073789	41073885	395	0,0,3	8,34,22	2,3,4	37,34,22	256	149	2.900333960933931e-13	6.74131677406e-12	0.0,0.0,0.074	0.031,0.049,0.096	-0.034
1987	gene:Solyc11g072590.1	NA	11	+	55764649	55764772	55764293	55764385	55764860	55764993	1987	2,2,2	3,10,14	4,0,0	21,11,8	272	149	3.110101798140664e-13	7.21861695762e-12	0.268,0.099,0.073	0.094,0.0,0.0	0.115
5358	gene:Solyc07g053450.2	NA	7	-	61896095	61896222	61895592	61895674	61896319	61896395	5358	77,199,67	0,6,0	174,248,103	5,5,4	276	149	3.142327687244172e-13	7.28306871058e-12	1.0,0.947,1.0	0.949,0.964,0.933	0.034
5094	gene:Solyc11g066970.1	NA	11	-	52752146	52752260	52750907	52750988	52752513	52752765	5094	104,392,168	8,4,4	496,472,184	8,3,4	263	149	3.365672284319371e-13	7.78967211413e-12	0.88,0.982,0.96	0.972,0.989,0.963	-0.034
3577	gene:Solyc02g036380.2	NA	2	+	30685672	30685830	30685285	30685410	30685982	30686454	3577	0,4,1	61,126,60	8,2,5	134,156,73	307	149	3.47304817860972e-13	8.02681856273e-12	0.0,0.015,0.008	0.028,0.006,0.032	-0.014
16461	gene:Solyc01g068470.2	NA	1	-	77714823	77715191	77714053	77714206	77716195	77716549	16461	6,11,2	0,3,5	44,10,7	5,3,0	517	149	3.4954255197310965e-13	8.06712612887e-12	1.0,0.514,0.103	0.717,0.49,1.0	-0.197
3189	gene:Solyc12g005100.1	NA	12	-	53377	53431	52336	52422	53541	53703	3189	11,15,10	0,2,0	15,8,8	1,3,2	203	149	3.797191741849517e-13	8.75121481831e-12	1.0,0.846,1.0	0.917,0.662,0.746	0.174
1712	gene:Solyc10g018540.1	NA	10	-	8759233	8759310	8756321	8756476	8759829	8759902	1712	1,1,1	0,2,2	10,8,4	5,3,0	226	149	4.330120993819393e-13	9.96537704775e-12	1.0,0.248,0.248	0.569,0.637,1.0	-0.237
8667	gene:Solyc02g090930.2	NA	2	-	52400023	52400105	52399186	52399812	52401707	52401741	8667	36,49,20	198,288,153	73,62,24	275,193,119	231	149	4.813836337151206e-13	1.10630219056e-11	0.105,0.099,0.078	0.146,0.172,0.115	-0.05
4623	gene:Solyc06g066470.2	NA	6	-	41726077	41726164	41725843	41725906	41726628	41726736	4623	2,5,1	13,26,4	15,8,4	50,37,11	236	149	4.913802491480686e-13	1.12769006616e-11	0.089,0.108,0.136	0.159,0.12,0.187	-0.044
15237	gene:Solyc05g007020.2	NA	5	-	1610461	1610536	1610233	1610313	1610655	1610835	15237	54,118,72	25,24,14	238,148,98	64,27,7	224	149	4.931989144090431e-13	1.130276334e-11	0.59,0.766,0.774	0.712,0.785,0.903	-0.09
13499	gene:Solyc02g061840.2	NA	2	-	33356337	33356546	33355876	33355946	33356637	33356787	13499	61,82,54	240,379,246	132,74,56	455,290,205	358	149	5.007039189483622e-13	1.14586863244e-11	0.096,0.083,0.084	0.108,0.096,0.102	-0.014
3535	gene:Solyc01g106190.2	NA	1	+	94141943	94142098	94141784	94141821	94142204	94142384	3535	0,13,0	0,2,1	15,11,6	3,8,2	304	149	5.675370786804973e-13	1.29700082037e-11	NA,0.761,0.0	0.71,0.403,0.595	-0.189
10091	gene:Solyc09g098520.2	NA	9	+	72325021	72325250	72319666	72319723	72326024	72326069	10091	77,104,76	0,3,0	163,134,57	1,6,0	378	149	5.810047771396213e-13	1.32592430984e-11	1.0,0.932,1.0	0.985,0.898,1.0	0.016
7078	gene:Solyc07g049180.2	NA	7	-	59443536	59443686	59441701	59441735	59443958	59447380	7078	0,2,3	26,73,51	6,4,0	85,65,19	299	149	6.364773397185753e-13	1.45049368633e-11	0.0,0.013,0.028	0.034,0.03,0.0	-0.008
7847	gene:Solyc03g121210.2	NA	3	-	69375076	69375160	69373943	69374013	69375521	69375696	7847	7,3,2	28,60,39	6,11,8	80,72,25	233	149	6.515526925480927e-13	1.4827814758e-11	0.138,0.031,0.032	0.046,0.089,0.17	-0.035
11243	gene:Solyc09g031700.2	NA	9	+	28154049	28154289	28151485	28151981	28160878	28160923	11243	8,12,9	2,7,4	12,3,1	20,6,3	389	149	6.818934023570411e-13	1.54967151523e-11	0.605,0.396,0.463	0.187,0.161,0.113	0.334
10356	gene:Solyc08g083300.2	NA	8	+	65808350	65808492	65807317	65807566	65809058	65809118	10356	74,153,109	3,0,0	196,118,73	5,2,0	291	149	8.19906852310343e-13	1.86073305094e-11	0.927,1.0,1.0	0.953,0.968,1.0	0.002
13924	gene:Solyc01g111190.2	NA	1	+	97534460	97534599	97533507	97533592	97535072	97535165	13924	9,12,6	5,8,4	14,9,4	3,4,2	288	149	8.866893081921712e-13	2.0095011506e-11	0.482,0.437,0.437	0.707,0.538,0.509	-0.133
13380	gene:Solyc07g047610.2	NA	7	-	58835804	58835860	58834916	58835095	58842746	58842939	13380	31,82,39	4,1,0	88,44,22	6,2,1	205	149	1.0835955626960089e-12	2.45234785242e-11	0.849,0.983,1.0	0.914,0.941,0.941	0.012
2488	gene:Solyc09g061420.2	NA	9	-	59095993	59096061	59095611	59095806	59097841	59098025	2488	1,1,1	6,7,0	4,4,2	0,2,0	217	149	1.1095757767815988e-12	2.50767194919e-11	0.103,0.089,1.0	1.0,0.579,1.0	-0.462
14927	gene:Solyc04g080050.2	NA	4	-	64346561	64346644	64346343	64346439	64347173	64347290	14927	3,5,0	16,48,25	3,3,0	68,49,30	232	149	1.1833328272817535e-12	2.67067104942e-11	0.107,0.063,0.0	0.028,0.038,0.0	0.035
10850	gene:Solyc12g056130.1	NA	12	-	62094211	62094336	62094057	62094127	62094647	62094797	10850	4,10,4	0,0,1	20,11,2	7,0,2	274	149	1.3294563918111549e-12	2.9963196472e-11	1.0,1.0,0.685	0.608,1.0,0.352	0.242
2052	gene:Solyc12g019010.1	NA	12	-	8975783	8975904	8974313	8974412	8979428	8979493	2052	13,14,18	7,16,8	29,5,9	5,8,2	270	149	1.423066925006473e-12	3.2028806549e-11	0.506,0.326,0.554	0.762,0.256,0.713	-0.115
6196	gene:Solyc01g010720.2	NA	1	-	5750193	5750416	5749600	5750115	5750522	5750618	6196	11,21,9	0,5,0	33,19,7	9,0,4	372	149	1.6341919933986078e-12	3.67299823551e-11	1.0,0.627,1.0	0.595,1.0,0.412	0.207
9411	gene:Solyc05g055390.2	NA	5	+	65050977	65051053	65050502	65050567	65054493	65054984	9411	2,7,1	0,1,1	6,0,1	2,0,0	225	149	1.6495016268522041e-12	3.70231546467e-11	1.0,0.823,0.398	0.665,NA,1.0	-0.092
9674	gene:Solyc11g033270.1	NA	11	+	26353128	26353455	26350182	26350572	26353560	26353605	9674	165,316,209	0,1,0	501,276,211	5,0,6	476	149	1.6622292170088652e-12	3.72576480191e-11	1.0,0.99,1.0	0.969,1.0,0.917	0.035
7300	gene:Solyc03g117420.2	NA	3	-	66568505	66568647	66568342	66568413	66568808	66568901	7300	2,7,0	0,0,1	4,0,0	8,3,1	291	149	1.8769827237006567e-12	4.20135585004e-11	1.0,1.0,0.0	0.204,0.0,0.0	0.599
3419	gene:Solyc01g009120.2	NA	1	-	3136767	3136826	3136169	3136241	3137748	3137850	3419	0,3,0	0,6,2	4,1,0	7,4,2	208	149	2.0028157368013285e-12	4.4768822352e-11	NA,0.264,0.0	0.29,0.152,0.0	-0.015
13288	gene:Solyc11g005400.1	NA	11	-	311816	311909	310910	311223	314012	314108	13288	2,0,0	0,2,0	0,1,0	3,3,0	242	149	2.033640455775492e-12	4.53957446002e-11	1.0,0.0,NA	0.0,0.17,NA	0.415
11461	gene:Solyc10g006220.2	NA	10	-	911585	911643	911412	911512	911728	911835	11461	2,23,17	22,36,14	7,3,8	54,33,11	207	149	2.1985025010961276e-12	4.90089097789e-11	0.061,0.315,0.466	0.085,0.061,0.344	0.117
14221	gene:Solyc01g090940.2	NA	1	+	84639629	84639803	84638075	84638191	84640002	84640433	14221	9,3,4	11,37,29	0,2,5	67,26,21	323	149	2.2958788681487593e-12	5.11098919694e-11	0.274,0.036,0.06	0.0,0.034,0.099	0.079
3887	gene:Solyc01g100270.2	NA	1	+	90339173	90339265	90338188	90338285	90344758	90344938	3887	7,23,12	8,39,32	3,7,2	2,4,3	241	149	2.323399440741058e-12	5.1652172601e-11	0.351,0.267,0.188	0.481,0.52,0.292	-0.162
1978	gene:Solyc06g083640.2	NA	6	-	48980939	48981144	48979924	48980331	48981621	48981767	1978	11,7,12	15,54,14	4,14,5	65,67,27	354	149	2.346036657575699e-12	5.2084563838e-11	0.236,0.052,0.265	0.025,0.081,0.072	0.125
1494	gene:Solyc09g010540.2	NA	9	-	3913148	3913219	3912979	3913038	3914781	3915013	1494	15,32,13	1,0,0	18,16,9	2,1,0	220	149	2.398602289440003e-12	5.31793234864e-11	0.91,1.0,1.0	0.859,0.916,1.0	0.045
9449	gene:Solyc12g005770.1	NA	12	-	423400	423607	422665	422884	426706	426833	9449	2,4,0	25,21,15	5,12,4	42,29,24	356	149	2.4570071815744834e-12	5.44004029091e-11	0.032,0.074,0.0	0.047,0.148,0.065	-0.051
11104	gene:Solyc06g009120.2	NA	6	+	3074170	3074300	3071047	3071993	3074392	3074835	11104	2,1,7	36,107,56	4,2,6	46,37,43	279	149	2.530165102024755e-12	5.59443812816e-11	0.029,0.005,0.063	0.044,0.028,0.069	-0.015
12942	gene:Solyc10g005350.2	NA	10	+	259093	259296	258794	258895	259937	260485	12942	90,230,113	2,3,2	199,168,87	4,0,0	352	149	2.737098134757157e-12	6.04380858404e-11	0.95,0.97,0.96	0.955,1.0,1.0	-0.025
3854	gene:Solyc03g118530.2	NA	3	-	67410697	67410773	67410283	67410456	67411028	67412405	3854	1,4,5	45,76,55	4,0,0	135,32,33	225	149	2.8265087355835953e-12	6.23281413488e-11	0.015,0.034,0.057	0.019,0.0,0.0	0.029
1607	gene:Solyc01g103170.2	NA	1	-	91829834	91829852	91829667	91829760	91830248	91830315	1607	4,7,1	0,0,0	0,1,5	8,3,5	167	149	2.877195972240749e-12	6.3360353351e-11	1.0,1.0,1.0	0.0,0.229,0.472	0.766
13629	gene:Solyc04g074130.2	NA	4	+	60138737	60138899	60137154	60137458	60139314	60139782	13629	1,0,5	9,24,10	2,2,0	27,33,9	311	149	3.1385088005913342e-12	6.90218489928e-11	0.051,0.0,0.193	0.034,0.028,0.0	0.061
7212	gene:Solyc07g017650.2	NA	7	+	7722946	7723088	7722361	7722576	7723222	7723309	7212	7,5,8	2,4,2	11,4,6	11,14,11	291	149	3.48843879323098e-12	7.66143681202e-11	0.642,0.39,0.672	0.339,0.128,0.218	0.34
16721	gene:Solyc01g109010.2	NA	1	-	96100279	96100380	96099637	96100139	96101419	96101485	16721	0,15,8	0,22,5	3,14,0	12,18,9	250	149	3.5930546581266535e-12	7.88060578709e-11	NA,0.289,0.488	0.13,0.317,0.0	0.239
2375	gene:Solyc08g068400.2	NA	8	-	57523863	57523917	57523657	57523733	57524286	57524373	2375	75,199,103	4,0,5	200,163,109	2,4,0	203	149	3.883292410936594e-12	8.50576380626e-11	0.932,1.0,0.938	0.987,0.968,1.0	-0.028
14528	gene:Solyc06g065040.2	NA	6	+	40557975	40558053	40557771	40557837	40559939	40560008	14528	1,4,0	66,105,54	4,5,0	123,36,48	227	149	3.935596111065514e-12	8.60878720948e-11	0.01,0.024,0.0	0.021,0.084,0.0	-0.024
6751	gene:Solyc12g096610.1	NA	12	+	65449528	65449647	65448570	65448612	65449818	65449962	6751	12,22,22	8,3,5	52,18,15	5,5,4	268	149	4.0753160917634074e-12	8.90249531276e-11	0.455,0.803,0.71	0.853,0.667,0.676	-0.076
7761	gene:Solyc06g043070.2	NA	6	-	29791065	29791303	29790103	29790582	29793972	29794157	7761	29,58,35	3,2,6	35,11,27	6,3,3	387	149	4.304392325930987e-12	9.39035655617e-11	0.788,0.918,0.692	0.692,0.585,0.776	0.115
297	gene:Solyc06g050880.2	NA	6	+	33733748	33733818	33732870	33733630	33734247	33734320	297	9,6,5	21,22,10	22,7,19	36,27,15	219	149	4.365180153742198e-12	9.51027249495e-11	0.226,0.157,0.254	0.294,0.15,0.463	-0.09
16900	gene:Solyc05g052630.2	NA	5	-	62847187	62847237	62846079	62846323	62849168	62849284	16900	30,54,58	118,189,125	133,60,55	337,152,136	199	149	4.413599439766734e-12	9.60295803539e-11	0.16,0.176,0.258	0.228,0.228,0.232	-0.031
7271	gene:Solyc01g090290.2	NA	1	+	83963883	83963992	83963442	83963581	83964409	83964727	7271	1,0,2	0,5,7	0,0,6	9,5,6	258	149	4.802400371910959e-12	1.04350029358e-10	1.0,0.0,0.142	0.0,0.0,0.366	0.259
5096	gene:Solyc11g066970.1	NA	11	-	52752146	52752254	52750907	52750988	52752513	52752765	5096	103,388,168	8,4,4	492,462,181	8,3,4	257	149	5.779893035445147e-12	1.25422911287e-10	0.882,0.983,0.961	0.973,0.989,0.963	-0.033
13535	gene:Solyc12g098910.1	NA	12	+	66276326	66276548	66275825	66276005	66277024	66277132	13535	20,75,28	0,5,0	84,74,24	4,7,0	371	149	5.845522375523733e-12	1.26678827077e-10	1.0,0.858,1.0	0.894,0.809,1.0	0.052
1226	gene:Solyc08g076890.2	NA	8	+	60822313	60822379	60822030	60822232	60822457	60822586	1226	0,3,2	0,0,0	2,0,0	0,27,15	215	149	6.1706641140011485e-12	1.33547882944e-10	NA,1.0,1.0	1.0,0.0,0.0	0.667
4208	gene:Solyc04g039620.2	NA	4	-	13384880	13385196	13384660	13384756	13386222	13386619	4208	61,217,128	4,0,6	238,199,84	2,4,1	465	149	6.579431517912072e-12	1.42206231485e-10	0.83,1.0,0.872	0.974,0.941,0.964	-0.059
10785	gene:Solyc02g080270.2	NA	2	-	44547056	44547287	44544002	44545052	44547607	44547737	10785	6,12,11	44,122,86	19,30,13	146,79,54	380	149	6.724128854023265e-12	1.4504408023e-10	0.051,0.037,0.048	0.049,0.13,0.086	-0.043
4222	gene:Solyc01g103410.2	NA	1	-	92020568	92020645	92019572	92019658	92020742	92020902	4222	5,16,11	0,9,6	10,13,7	12,7,4	226	149	6.728483036387254e-12	1.4504408023e-10	1.0,0.54,0.547	0.355,0.55,0.536	0.215
6199	gene:Solyc01g010720.2	NA	1	-	5750364	5750457	5749600	5750115	5750522	5750618	6199	11,26,17	0,5,0	53,26,8	9,0,4	242	149	6.7989349904053124e-12	1.46369693996e-10	1.0,0.762,1.0	0.784,1.0,0.552	0.142
891	gene:Solyc08g076890.2	NA	8	+	60822313	60822385	60822030	60822232	60822457	60822646	891	0,3,2	0,0,0	0,0,0	0,27,15	221	149	6.844232516236174e-12	1.47150999099e-10	NA,1.0,1.0	NA,0.0,0.0	1.0
15141	gene:Solyc01g096850.2	NA	1	-	87844787	87844957	87844621	87844660	87846464	87846579	15141	9,25,11	2,3,2	25,6,4	6,7,4	319	149	6.921923485648212e-12	1.48625794685e-10	0.678,0.796,0.72	0.661,0.286,0.318	0.31
8930	gene:Solyc12g068070.1	NA	12	-	29027480	29029156	29026930	29027044	29029759	29029940	8930	513,1124,629	0,2,0	1378,1145,531	8,2,2	1825	149	7.152391033725985e-12	1.53372794608e-10	1.0,0.979,1.0	0.934,0.979,0.956	0.037
11477	gene:Solyc06g066830.2	NA	6	-	42028034	42028356	42027439	42027772	42028822	42029331	11477	2388,5963,3149	56,196,111	1251,1168,618	79,107,31	471	149	7.182738995530877e-12	1.53821697493e-10	0.931,0.906,0.9	0.834,0.775,0.863	0.088
11326	gene:Solyc09g018370.2	NA	9	+	14546905	14546931	14546621	14546741	14547018	14547220	11326	4,9,9	2,4,4	21,8,11	1,1,3	175	149	7.467746391950325e-12	1.59715937231e-10	0.63,0.657,0.657	0.947,0.872,0.757	-0.211
3852	gene:Solyc12g096200.1	NA	12	-	65221053	65221110	65220474	65220662	65221364	65221497	3852	4,14,23	9,9,14	14,20,15	7,5,5	206	149	7.84802779045208e-12	1.6762977006e-10	0.243,0.529,0.543	0.591,0.743,0.685	-0.235
7354	gene:Solyc05g008770.2	NA	5	-	2996318	2996579	2994444	2994463	2996696	2996822	7354	13,46,33	3,3,0	38,49,15	1,0,0	410	149	8.066344074592657e-12	1.72067966291e-10	0.612,0.848,1.0	0.932,1.0,1.0	-0.157
6141	gene:Solyc01g098830.2	NA	1	+	89234835	89235079	89234485	89234598	89235569	89235628	6141	1,0,3	20,19,21	4,5,1	50,34,17	393	149	8.298124113872668e-12	1.76781418541e-10	0.019,0.0,0.051	0.029,0.053,0.022	-0.011
4828	gene:Solyc08g006600.2	NA	8	-	1194351	1194379	1190140	1190280	1194491	1194534	4828	0,4,2	40,54,43	6,3,2	83,54,16	177	149	8.814669144541229e-12	1.87541267997e-10	0.0,0.059,0.038	0.057,0.045,0.095	-0.033
6511	gene:Solyc08g067090.2	NA	8	+	56004699	56004771	56004423	56004462	56004934	56004978	6511	0,1,3	0,3,5	2,5,3	4,7,0	221	149	9.242955040608132e-12	1.96397770304e-10	NA,0.183,0.288	0.252,0.325,1.0	-0.29
5607	gene:Solyc07g064510.2	NA	7	-	66622527	66622583	66622325	66622452	66623591	66623672	5607	65,205,136	0,2,5	292,218,133	8,9,0	205	149	9.959336117710617e-12	2.11344872939e-10	1.0,0.987,0.952	0.964,0.946,1.0	0.01
384	gene:Solyc05g014970.2	NA	5	-	9179602	9179670	9177711	9177879	9179755	9179914	384	2,0,6	63,117,65	14,15,5	219,94,77	217	149	1.0481275847473943e-11	2.22132357131e-10	0.021,0.0,0.06	0.042,0.099,0.043	-0.034
9083	gene:Solyc06g005570.2	NA	6	-	613877	614919	609691	609808	615550	615688	9083	134,369,176	7,27,8	673,464,237	29,24,9	1191	149	1.0580813948857911e-11	2.23951424772e-10	0.705,0.631,0.733	0.744,0.707,0.767	-0.05
7324	gene:Solyc06g064460.2	NA	6	-	40143168	40143289	40143007	40143100	40143389	40143559	7324	1,5,0	6,1,2	6,5,2	0,0,0	270	149	1.0961972469331224e-11	2.31718797088e-10	0.084,0.734,0.0	1.0,1.0,1.0	-0.727
13359	gene:Solyc07g042550.2	NA	7	-	55981939	55982041	55980892	55981020	55982353	55982494	13359	9,106,9	331,1773,390	92,62,35	1629,1425,423	251	149	1.2774355743373428e-11	2.69680843471e-10	0.016,0.034,0.014	0.032,0.025,0.047	-0.013
2717	gene:Solyc06g005290.2	NA	6	-	299376	299452	298532	298645	300625	300724	2717	13,14,14	0,2,3	19,17,11	3,13,6	225	149	1.376657393803379e-11	2.90252668577e-10	1.0,0.823,0.756	0.807,0.464,0.548	0.253
5958	gene:Solyc02g021100.2	NA	2	-	21568829	21569021	21568453	21568756	21569475	21570751	5958	25,45,24	0,4,0	61,49,21	0,2,0	341	149	1.399370517990844e-11	2.94661266288e-10	1.0,0.831,1.0	1.0,0.915,1.0	-0.028
4733	gene:Solyc12g013920.1	NA	12	-	4756620	4756678	4755484	4755528	4757322	4757418	4733	2,11,4	74,183,141	5,3,3	163,152,100	207	149	1.4607791263266253e-11	3.0719602219e-10	0.019,0.041,0.02	0.022,0.014,0.021	0.008
16126	gene:Solyc07g041150.2	NA	7	+	51884588	51884752	51883252	51883378	51884873	51885018	16126	60,99,87	0,11,2	192,88,60	1,4,2	313	149	1.8244931072198547e-11	3.83190454653e-10	1.0,0.811,0.954	0.989,0.913,0.935	-0.024
797	gene:Solyc11g012550.1	NA	11	+	5361093	5361132	5360164	5360248	5364108	5365080	797	0,9,0	0,2,4	4,3,2	5,3,6	188	149	1.842399008219008e-11	3.86454426114e-10	NA,0.781,0.0	0.388,0.442,0.209	0.044
13358	gene:Solyc07g042550.2	NA	7	-	55981943	55982041	55980892	55981020	55982353	55982494	13358	189,541,243	331,1773,390	566,420,219	1629,1425,423	247	149	1.9997650591101436e-11	4.1892514187e-10	0.256,0.155,0.273	0.173,0.151,0.238	0.041
11830	gene:Solyc03g114790.2	NA	3	+	64683272	64683506	64682328	64682552	64683904	64683991	11830	164,297,181	14,11,10	445,293,154	18,11,6	383	149	2.1066939466602152e-11	4.40760295626e-10	0.82,0.913,0.876	0.906,0.912,0.909	-0.039
4347	gene:Solyc05g009870.2	NA	5	-	4080911	4080981	4079429	4079475	4081495	4081565	4347	29,63,42	4,1,0	91,64,41	2,1,0	219	149	2.1136931838540458e-11	4.41659163992e-10	0.831,0.977,1.0	0.969,0.978,1.0	-0.046
8740	gene:Solyc11g042430.1	NA	11	+	36618087	36618167	36617852	36617981	36619083	36619168	8740	53,101,63	0,2,2	132,88,53	2,3,3	229	149	2.1579820180904937e-11	4.5033749905e-10	1.0,0.97,0.953	0.977,0.95,0.92	0.025
1892	gene:Solyc10g074910.1	NA	10	-	58625549	58625733	58624357	58624457	58630204	58630265	1892	49,227,80	2,2,0	278,189,107	4,6,4	333	149	2.196008788233957e-11	4.57688566323e-10	0.916,0.981,1.0	0.969,0.934,0.923	0.024
2471	gene:Solyc07g017520.2	NA	7	-	7465529	7465653	7464788	7464833	7466023	7466243	2471	11,15,5	11,34,20	33,17,14	45,28,23	273	149	2.2146870535323005e-11	4.60993458022e-10	0.353,0.194,0.12	0.286,0.249,0.249	-0.039
14441	gene:Solyc08g076410.2	NA	8	+	60426801	60426947	60426510	60426629	60427625	60427802	14441	2,0,2	1,7,1	6,3,2	9,8,2	295	149	2.3617346050534904e-11	4.90976379727e-10	0.503,0.0,0.503	0.252,0.159,0.336	0.086
8517	gene:Solyc08g081070.2	NA	8	-	64186974	64187052	64186645	64186729	64187213	64187313	8517	56,96,43	0,0,3	106,59,42	8,11,2	227	149	2.5183146515475797e-11	5.22862279622e-10	1.0,1.0,0.904	0.897,0.779,0.932	0.099
9422	gene:Solyc11g005170.1	NA	11	+	150289	150348	150025	150082	150551	150607	9422	14,35,13	180,411,211	30,14,13	563,448,228	208	149	2.626265108329523e-11	5.44583399367e-10	0.053,0.057,0.042	0.037,0.022,0.039	0.018
11705	gene:Solyc09g008020.2	NA	9	+	1500971	1501045	1500284	1500454	1501663	1501718	11705	128,226,142	2,1,1	89,80,40	5,1,0	223	149	2.8370082972760694e-11	5.87537586533e-10	0.977,0.993,0.99	0.922,0.982,1.0	0.019
8363	gene:Solyc04g049010.2	NA	4	-	39180503	39180577	39180339	39180410	39187046	39187142	8363	2,0,4	25,36,33	2,0,2	70,44,28	223	149	2.876351701232612e-11	5.94931478457e-10	0.051,0.0,0.075	0.019,0.0,0.046	0.02
13949	gene:Solyc08g007320.2	NA	8	+	1873046	1873107	1872846	1872933	1876184	1876309	13949	115,178,160	5,0,4	250,97,83	2,2,1	210	149	2.902040786867864e-11	5.99486048766e-10	0.942,1.0,0.966	0.989,0.972,0.983	-0.012
9005	gene:Solyc01g091750.2	NA	1	-	85337221	85337355	85336979	85337092	85337959	85338082	9005	9,18,7	154,341,227	18,13,10	606,453,194	283	149	2.938521090936879e-11	6.06255487701e-10	0.03,0.027,0.016	0.015,0.015,0.026	0.006
582	gene:Solyc04g025540.2	NA	4	-	22112007	22112031	22105513	22105605	22112148	22112232	582	5,10,8	3,7,7	11,8,7	23,13,10	173	149	3.0540917740686825e-11	6.29304660634e-10	0.589,0.552,0.496	0.292,0.346,0.376	0.208
11629	gene:Solyc09g011470.2	NA	9	+	4795824	4796053	4795305	4795484	4796143	4796204	11629	0,4,1	1,8,6	1,2,0	12,7,3	378	149	3.082029658437732e-11	6.34261519129e-10	0.0,0.165,0.062	0.032,0.101,0.0	0.031
3190	gene:Solyc12g005100.1	NA	12	-	53377	53443	52336	52422	53541	53703	3190	14,19,11	0,2,0	16,11,9	1,3,2	215	149	3.119865423335852e-11	6.41240264369e-10	1.0,0.868,1.0	0.917,0.718,0.757	0.159
16034	gene:Solyc04g025880.2	NA	4	-	20518813	20518968	20517444	20518640	20519160	20519415	16034	23,59,53	58,121,86	42,12,6	14,15,6	304	149	3.362828065029488e-11	6.90309178173e-10	0.163,0.193,0.232	0.595,0.282,0.329	-0.206
13951	gene:Solyc08g007320.2	NA	8	+	1873009	1873107	1872846	1872933	1876184	1876309	13951	29,56,30	5,0,4	64,31,19	2,2,1	247	149	3.370477447439224e-11	6.91011311056e-10	0.778,1.0,0.819	0.951,0.903,0.92	-0.059
3071	gene:Solyc04g064470.1	NA	4	-	55605229	55605349	55604810	55605086	55605781	55605905	3071	2,6,0	0,0,3	1,0,0	7,3,0	269	149	3.469917373476446e-11	7.10506890759e-10	1.0,1.0,0.0	0.073,0.0,NA	0.63
475	gene:Solyc03g093640.2	NA	3	-	55206098	55206176	55205803	55205972	55208331	55208511	475	35,52,43	41,71,47	92,66,38	95,51,46	227	149	3.558802765769749e-11	7.2779520892e-10	0.359,0.325,0.375	0.389,0.459,0.352	-0.047
13563	gene:Solyc06g083810.2	NA	6	-	49119558	49119609	49118819	49118950	49120534	49120664	13563	71,166,89	4,15,5	241,197,61	14,2,8	200	149	3.736429908105676e-11	7.63165808731e-10	0.93,0.892,0.93	0.928,0.987,0.85	-0.004
4558	gene:Solyc01g111840.2	NA	1	+	98009829	98009910	98009503	98009579	98010225	98010258	4558	31,75,52	0,3,1	71,58,32	4,1,2	230	149	3.777940776259605e-11	7.70681052236e-10	1.0,0.942,0.971	0.92,0.974,0.912	0.036
3367	gene:Solyc06g009220.2	NA	6	+	3169951	3169995	3168770	3168828	3170196	3170260	3367	2,1,0	18,55,28	5,1,2	93,62,51	193	149	3.84845222234753e-11	7.84086151037e-10	0.079,0.014,0.0	0.04,0.012,0.029	0.004
13230	gene:Solyc02g083180.2	NA	2	-	46677794	46677912	46677392	46677574	46678012	46678145	13230	0,6,5	1,13,0	6,1,0	3,3,0	267	149	4.0827807338275256e-11	8.30792493035e-10	0.0,0.205,1.0	0.527,0.157,NA	0.06
10286	gene:Solyc12g014480.1	NA	12	-	5452259	5452422	5451685	5451832	5455188	5455449	10286	1,3,0	12,19,13	5,4,0	36,13,12	312	149	4.090842954052731e-11	8.31397684941e-10	0.038,0.07,0.0	0.062,0.128,0.0	-0.027
12	gene:Solyc01g099730.2	NA	1	+	89887254	89887378	89887025	89887077	89887477	89887673	12	2,15,8	2,0,2	10,14,8	5,2,8	273	149	4.102730556254854e-11	8.32777854524e-10	0.353,1.0,0.686	0.522,0.793,0.353	0.124
3273	gene:Solyc11g073130.1	NA	11	+	56218386	56218504	56218161	56218215	56220377	56220445	3273	5,22,3	94,154,99	15,1,6	194,106,67	267	149	4.265761316180835e-11	8.64795780476e-10	0.029,0.074,0.017	0.041,0.005,0.048	0.009
1181	gene:Solyc08g076890.2	NA	8	+	60822313	60822373	60822030	60822232	60822433	60822541	1181	0,10,2	32,0,0	2,0,4	0,0,0	209	149	4.366851313265246e-11	8.84192694656e-10	0.0,1.0,1.0	1.0,NA,1.0	-0.333
11061	gene:Solyc11g030380.1	NA	11	-	21601633	21601766	21600015	21600124	21602636	21602848	11061	8,0,2	3,5,1	4,5,5	1,4,2	282	149	4.501064294479492e-11	9.10239982324e-10	0.585,0.0,0.514	0.679,0.398,0.569	-0.182
8781	gene:Solyc03g112450.2	NA	3	-	62854148	62854213	62852921	62853054	62854431	62854652	8781	5,14,10	118,188,123	21,26,14	238,91,120	214	149	4.640223016518495e-11	9.37221805809e-10	0.029,0.049,0.054	0.058,0.166,0.075	-0.056
11898	gene:Solyc03g120240.2	NA	3	+	68696444	68696661	68695298	68695525	68697771	68698353	11898	0,2,0	2,0,3	5,0,3	0,0,0	366	149	4.77374267694346e-11	9.62999448657e-10	0.0,1.0,0.0	1.0,NA,1.0	-0.667
11700	gene:Solyc02g071720.2	NA	2	+	41091229	41091314	41090601	41090685	41091840	41091965	11700	2,2,3	4,6,2	7,3,1	2,1,1	234	149	4.785932951863251e-11	9.64268118785e-10	0.241,0.175,0.489	0.69,0.656,0.389	-0.277
3327	gene:Solyc04g077450.2	NA	4	+	62366398	62366485	62365220	62365609	62367767	62367931	3327	20,48,29	0,1,2	51,18,11	11,1,1	236	149	4.875890087436379e-11	9.81182808235e-10	1.0,0.968,0.902	0.745,0.919,0.874	0.111
8034	gene:Solyc12g009810.1	NA	12	-	3013151	3013368	3012596	3012696	3013904	3014084	8034	15,6,11	124,316,210	33,17,14	454,308,169	366	149	4.892374380357362e-11	9.83289020603e-10	0.047,0.008,0.021	0.029,0.022,0.033	-0.003
8559	gene:Solyc01g080470.2	NA	1	+	79708649	79708776	79708082	79708184	79710705	79711282	8559	67,159,116	2,6,4	156,138,88	11,3,8	276	149	5.398006514688634e-11	1.08358017752e-09	0.948,0.935,0.94	0.884,0.961,0.856	0.041
13780	gene:Solyc07g062080.2	NA	7	+	64908868	64908914	64908221	64908281	64909007	64909157	13780	0,8,0	14,43,15	2,4,1	85,59,21	195	149	5.491895534111692e-11	1.10107451567e-09	0.0,0.124,0.0	0.018,0.049,0.035	0.007
2185	gene:Solyc01g065700.2	NA	1	-	72291319	72291437	72291007	72291231	72292206	72292383	2185	172,265,175	3,6,1	640,264,298	0,2,0	267	149	5.6762875916118385e-11	1.13664876528e-09	0.97,0.961,0.99	1.0,0.987,1.0	-0.022
6705	gene:Solyc02g084700.2	NA	2	-	47798818	47798856	47798405	47798709	47800872	47800961	6705	10,25,12	0,2,0	63,34,20	5,5,0	187	149	6.153354901718843e-11	1.23067098034e-09	1.0,0.909,1.0	0.909,0.844,1.0	0.052
1215	gene:Solyc08g076890.2	NA	8	+	60822313	60822364	60822030	60822232	60822457	60822484	1215	0,2,2	0,0,0	0,0,0	0,27,15	200	149	6.52494302215385e-11	1.30339326384e-09	NA,1.0,1.0	NA,0.0,0.0	1.0
1454	gene:Solyc12g044290.1	NA	12	-	38691635	38691735	38690988	38691105	38691837	38692021	1454	43,71,42	4,2,2	109,39,43	0,2,0	249	149	6.923175901777633e-11	1.38125389786e-09	0.865,0.955,0.926	1.0,0.921,1.0	-0.058
16483	gene:Solyc12g005470.1	NA	12	+	278461	278584	277570	277729	278819	278892	16483	4,5,5	9,55,33	5,0,4	61,80,15	272	149	7.072188882870762e-11	1.40926300422e-09	0.196,0.047,0.077	0.043,0.0,0.127	0.05
3083	gene:Solyc01g080510.2	NA	1	+	79760762	79760992	79760113	79760368	79761549	79761628	3083	47,55,52	0,2,5	84,40,28	2,0,0	379	149	7.124673717836285e-11	1.41799230876e-09	1.0,0.915,0.803	0.943,1.0,1.0	-0.075
10965	gene:Solyc01g102490.2	NA	1	+	91285273	91285486	91283986	91284048	91286805	91286869	10965	0,16,11	3,5,3	14,28,7	0,2,0	362	149	7.633201257167395e-11	1.51735411852e-09	0.0,0.568,0.601	1.0,0.852,1.0	-0.561
9229	gene:Solyc07g066070.2	NA	7	+	67601750	67601895	67599749	67599835	67602737	67602857	9229	58,119,93	15,31,25	164,98,92	73,34,27	294	149	7.921441135590857e-11	1.57273813069e-09	0.662,0.66,0.653	0.532,0.594,0.633	0.072
1456	gene:Solyc12g044290.1	NA	12	-	38691635	38691758	38690988	38691105	38691837	38692021	1456	43,69,42	4,2,2	109,39,45	0,2,0	272	149	8.302645838965162e-11	1.64642273069e-09	0.855,0.95,0.92	1.0,0.914,1.0	-0.063
994	gene:Solyc08g076890.2	NA	8	+	60822313	60822382	60822030	60822232	60822457	60822541	994	2,3,1	0,0,0	0,0,0	0,27,15	218	149	9.067892717081468e-11	1.79599232724e-09	1.0,1.0,1.0	NA,0.0,0.0	1.0
9691	gene:Solyc07g045370.2	NA	7	-	58479752	58479886	58479416	58479576	58480760	58480816	9691	2,0,3	4,30,30	3,10,0	55,40,18	283	149	9.56607334699774e-11	1.89236850472e-09	0.208,0.0,0.05	0.028,0.116,0.0	0.038
12593	gene:Solyc12g043050.1	NA	12	+	39154680	39154755	39154424	39154582	39155967	39155975	12593	0,1,3	1,6,5	7,1,1	0,1,0	224	149	9.695267286546436e-11	1.91560661986e-09	0.0,0.1,0.285	1.0,0.399,1.0	-0.671
7353	gene:Solyc05g008770.2	NA	5	-	2996318	2996579	2994444	2994463	3000623	3000884	7353	4,20,16	17,29,19	24,30,11	43,26,9	410	149	9.847133942224364e-11	1.94326290599e-09	0.079,0.2,0.234	0.169,0.295,0.308	-0.086
5709	gene:Solyc06g007530.2	NA	6	-	1518401	1518512	1518042	1518120	1518627	1518702	5709	0,1,0	6,25,11	6,0,0	25,23,32	260	149	1.0059416894151506e-10	1.98276082087e-09	0.0,0.022,0.0	0.121,0.0,0.0	-0.033
15766	gene:Solyc05g050910.2	NA	5	-	61132628	61132699	61132291	61132534	61133028	61133608	15766	16,64,23	0,4,7	38,55,43	14,9,1	220	149	1.0141086275087325e-10	1.99644999681e-09	1.0,0.916,0.69	0.648,0.805,0.967	0.062
1888	gene:Solyc08g077230.2	NA	8	-	61146376	61146407	61146098	61146296	61146848	61147022	1888	0,1,0	0,5,2	6,4,0	33,8,17	180	149	1.0408570216443638e-10	2.04664304858e-09	NA,0.142,0.0	0.131,0.293,0.0	-0.07
6227	gene:Solyc06g009650.2	NA	6	+	3597430	3597645	3596395	3596533	3597960	3598135	6227	16,48,43	3,0,1	34,21,31	2,0,0	364	149	1.0571069762507704e-10	2.07609711442e-09	0.686,1.0,0.946	0.874,1.0,1.0	-0.081
6059	gene:Solyc07g019530.2	NA	7	+	11874203	11874390	11874060	11874126	11877294	11877405	6059	0,1,0	5,0,0	5,3,2	0,0,0	336	149	1.0915253822552207e-10	2.14111941729e-09	0.0,1.0,NA	1.0,1.0,1.0	-0.5
4274	gene:Solyc06g011530.2	NA	6	+	8021765	8021813	8020681	8020772	8022157	8022222	4274	3,8,6	4,3,0	26,6,7	6,1,0	197	149	1.1141817951174988e-10	2.18294131082e-09	0.362,0.669,1.0	0.766,0.819,1.0	-0.185
6252	gene:Solyc03g112050.2	NA	3	+	62587980	62588071	62586886	62586988	62588452	62588630	6252	106,164,147	102,227,164	249,136,104	423,253,160	240	149	1.126692441672999e-10	2.20480892179e-09	0.392,0.31,0.358	0.268,0.25,0.288	0.085
13237	gene:Solyc02g083180.2	NA	2	-	46677700	46677912	46677392	46677574	46678012	46678145	13237	17,62,36	1,13,0	65,48,25	3,3,0	361	149	1.1696487770661606e-10	2.28613170063e-09	0.875,0.663,1.0	0.899,0.868,1.0	-0.076
9188	gene:Solyc09g064310.2	NA	9	+	61479514	61479606	61478152	61479017	61479950	61480052	9188	0,8,12	14,46,7	6,3,4	38,20,11	241	149	1.176456811822964e-10	2.29669107589e-09	0.0,0.097,0.515	0.089,0.085,0.184	0.085
12990	gene:Solyc10g078750.1	NA	10	+	60477133	60477324	60476465	60476526	60477988	60478736	12990	2,0,1	28,57,41	10,3,6	87,46,52	340	149	1.2403681070347526e-10	2.41856979343e-09	0.03,0.0,0.011	0.048,0.028,0.048	-0.028
4915	gene:Solyc09g013090.2	NA	9	+	5499371	5499463	5498420	5498474	5499569	5499967	4915	0,22,4	19,55,14	18,4,4	52,61,23	241	149	1.247980628389762e-10	2.43051292823e-09	0.0,0.198,0.15	0.176,0.039,0.097	0.012
11247	gene:Solyc09g031700.2	NA	9	+	28154099	28154289	28151485	28151981	28160878	28160923	11247	0,5,4	2,7,4	6,1,1	20,6,3	339	149	1.3044754503265073e-10	2.53751534028e-09	0.0,0.239,0.305	0.116,0.068,0.128	0.077
16262	gene:Solyc03g117650.2	NA	3	+	66735043	66735143	66734785	66734978	66735924	66735992	16262	2,4,2	1,0,1	0,0,0	5,2,1	249	149	1.6495048237840126e-10	3.20486430685e-09	0.545,1.0,0.545	0.0,0.0,0.0	0.697
14703	gene:Solyc07g008850.2	NA	7	-	3827864	3828071	3827387	3827489	3831675	3831984	14703	48,107,64	0,0,2	108,70,45	3,2,0	356	149	1.6759847075917365e-10	3.25244538267e-09	1.0,1.0,0.931	0.938,0.936,1.0	0.019
608	gene:Solyc08g005290.2	NA	8	-	224101	224156	222810	222865	224235	224405	608	2,4,4	72,129,90	4,1,3	242,123,77	204	149	1.6850141147777232e-10	3.26608904335e-09	0.02,0.022,0.031	0.012,0.006,0.028	0.009
13316	gene:Solyc03g121020.2	NA	3	+	69254073	69254090	69252437	69252557	69254429	69254535	13316	1,7,0	50,128,67	0,4,1	132,84,86	166	149	1.892004370679107e-10	3.66295632902e-09	0.018,0.047,0.0	0.0,0.041,0.01	0.005
7270	gene:Solyc01g090290.2	NA	1	+	83963900	83963989	83963442	83963581	83964409	83964727	7270	215,313,226	0,5,7	455,181,224	9,5,6	238	149	2.173784070056357e-10	4.20350671062e-09	1.0,0.975,0.953	0.969,0.958,0.959	0.014
13564	gene:Solyc06g083810.2	NA	6	-	49119558	49119613	49118819	49118950	49120534	49120664	13564	75,173,93	4,15,5	248,200,65	14,2,8	204	149	2.3470508814330125e-10	4.53319283719e-09	0.932,0.894,0.931	0.928,0.986,0.856	-0.004
15312	gene:Solyc05g014110.2	NA	5	+	7799760	7799843	7799089	7799093	7800210	7800375	15312	14,32,15	16,20,21	52,26,24	26,42,5	232	149	2.355265654503562e-10	4.5436884055e-09	0.36,0.507,0.314	0.562,0.284,0.755	-0.14
78	gene:Solyc01g090200.2	NA	1	+	83829089	83829146	83828797	83828872	83829251	83829322	78	4,8,0	21,28,30	3,0,2	45,40,17	206	149	2.361715937179668e-10	4.55075924688e-09	0.121,0.171,0.0	0.046,0.0,0.078	0.056
16622	gene:Solyc04g010000.2	NA	4	+	3317252	3317330	3316294	3316577	3317406	3317584	16622	4,1,0	47,65,71	9,7,4	105,54,34	227	149	2.484180750029279e-10	4.78109699122e-09	0.053,0.01,0.0	0.053,0.078,0.072	-0.047
6251	gene:Solyc03g112050.2	NA	3	+	62587878	62588071	62586886	62586988	62588435	62588630	6251	267,487,399	8,13,21	555,338,226	38,46,16	342	149	2.605065177869807e-10	5.00785470663e-09	0.936,0.942,0.892	0.864,0.762,0.86	0.095
12926	gene:Solyc01g096710.2	NA	1	-	87728092	87728197	87725622	87726404	87728267	87728375	12926	44,112,56	1,0,0	128,93,63	3,1,2	254	149	2.6632124672286536e-10	5.11361829783e-09	0.963,1.0,1.0	0.962,0.982,0.949	0.023
1419	gene:Solyc01g106050.2	NA	1	-	94028405	94028457	94027419	94027533	94028549	94028618	1419	15,58,33	0,0,2	71,33,15	4,5,0	201	149	2.835015797516427e-10	5.4371077619e-09	1.0,1.0,0.924	0.929,0.83,1.0	0.055
16308	gene:Solyc01g103020.2	NA	1	+	91690985	91691214	91690652	91690721	91691313	91691430	16308	0,5,3	90,160,71	12,22,13	264,163,96	378	149	2.8549972502835587e-10	5.46900997299e-09	0.0,0.012,0.016	0.018,0.051,0.051	-0.031
1511	gene:Solyc07g014700.2	NA	7	-	5113168	5113249	5112958	5113013	5114660	5114725	1511	6,14,7	104,241,163	10,1,5	316,229,123	230	149	2.873378287976845e-10	5.49777531915e-09	0.036,0.036,0.027	0.02,0.003,0.026	0.017
6489	gene:Solyc01g005090.2	NA	1	-	83838	83970	83547	83696	84106	84215	6489	3,13,6	14,41,22	23,13,11	104,129,32	281	149	3.357009479174546e-10	6.41561811576e-09	0.102,0.144,0.126	0.105,0.051,0.154	0.021
790	gene:Solyc11g012550.1	NA	11	+	5361093	5361192	5360151	5360248	5364108	5365080	790	10,46,13	0,2,4	52,28,27	5,3,6	248	149	3.4043403663764563e-10	6.49847214797e-09	1.0,0.933,0.661	0.862,0.849,0.73	0.051
4174	gene:Solyc09g018160.2	NA	9	+	13381532	13381765	13379148	13379688	13383343	13383529	4174	0,5,0	8,22,5	0,3,0	22,18,7	382	149	3.5124259113444453e-10	6.69697075745e-09	0.0,0.081,0.0	0.0,0.061,0.0	0.007
8564	gene:Solyc10g080130.1	NA	10	+	61518778	61518931	61518505	61518692	61519775	61519842	8564	150,253,137	76,116,121	292,114,117	289,142,118	302	149	4.04064519556276e-10	7.69512150297e-09	0.493,0.518,0.358	0.333,0.284,0.328	0.141
3685	gene:Solyc09g055570.2	NA	9	+	42210176	42210207	42209936	42210008	42210967	42211042	3685	0,4,7	36,72,35	5,2,0	73,49,35	180	149	4.1198335586501e-10	7.83679631529e-09	0.0,0.044,0.142	0.054,0.033,0.0	0.033
4419	gene:Solyc09g065950.2	NA	9	-	64231686	64231731	64231000	64231090	64231826	64231942	4419	4,10,11	96,165,127	28,15,4	250,195,105	194	149	4.249799800675018e-10	8.07461962128e-09	0.031,0.044,0.062	0.079,0.056,0.028	-0.009
3536	gene:Solyc01g106190.2	NA	1	+	94141946	94142098	94141719	94141821	94142204	94142384	3536	0,12,0	0,2,1	15,12,6	3,8,2	301	149	4.5706077038178975e-10	8.67406851108e-09	NA,0.748,0.0	0.712,0.426,0.598	-0.205
3120	gene:Solyc01g111410.2	NA	1	+	97670691	97670760	97670135	97670242	97671796	97671865	3120	20,33,30	5,6,5	49,32,23	25,8,9	218	149	4.769669597737963e-10	9.04134585e-09	0.732,0.79,0.804	0.573,0.732,0.636	0.128
5592	gene:Solyc01g087030.2	NA	1	-	81953337	81953430	81952466	81953254	81954044	81954281	5592	22,35,8	2,2,2	43,49,30	13,6,9	242	149	4.807964641323231e-10	9.10337685275e-09	0.871,0.915,0.711	0.671,0.834,0.672	0.107
5172	gene:Solyc09g007190.2	NA	9	+	809056	809198	807027	807258	809300	809346	5172	20,65,32	1,0,0	10,6,7	1,2,0	291	149	4.822892461820339e-10	9.12107208636e-09	0.911,1.0,1.0	0.837,0.606,1.0	0.156
6307	gene:Solyc03g059160.1	NA	3	+	27841317	27841443	27840666	27840933	27841693	27841869	6307	3,1,1	35,32,41	9,4,2	112,53,63	275	149	4.888608044605131e-10	9.23466536981e-09	0.044,0.017,0.013	0.042,0.039,0.017	-0.008
6090	gene:Solyc07g045300.2	NA	7	-	58403826	58403929	58403365	58403534	58404416	58404823	6090	5,22,15	2,0,0	19,33,15	2,1,0	252	149	5.034768329216291e-10	9.49978227476e-09	0.596,1.0,1.0	0.849,0.951,1.0	-0.068
7272	gene:Solyc01g090290.2	NA	1	+	83963900	83963992	83963442	83963581	83964409	83964727	7272	116,144,115	0,5,7	229,102,95	9,5,6	241	149	5.078322635011405e-10	9.57091024868e-09	1.0,0.947,0.91	0.94,0.927,0.907	0.028
16127	gene:Solyc07g041150.2	NA	7	+	51884608	51884752	51883252	51883378	51884873	51885019	16127	96,169,132	0,11,2	290,162,94	1,4,2	293	149	5.1079409928568e-10	9.61564007181e-09	1.0,0.887,0.971	0.993,0.954,0.96	-0.016
15545	gene:Solyc10g047290.1	NA	10	+	40369127	40369278	40368461	40368500	40369951	40370185	15545	14,46,20	159,283,211	22,21,11	447,273,144	300	149	5.193871437456872e-10	9.76615181681e-09	0.042,0.075,0.045	0.024,0.037,0.037	0.021
7983	gene:Solyc03g116640.2	NA	3	+	65970935	65971149	65969627	65969634	65971604	65971776	7983	3,10,0	19,40,24	8,7,2	34,18,14	363	149	5.414679171207841e-10	1.01696388112e-08	0.061,0.093,0.0	0.088,0.138,0.055	-0.042
13386	gene:Solyc11g020590.1	NA	11	+	11624345	11624523	11624154	11624236	11626029	11626050	13386	2,9,0	54,71,31	12,11,0	98,49,42	327	149	5.706645997879674e-10	1.07056940994e-08	0.017,0.055,0.0	0.053,0.093,0.0	-0.025
4633	gene:Solyc03g005080.2	NA	3	-	59410	59429	59120	59256	59517	59635	4633	5,1,8	1,0,1	5,7,4	2,1,4	168	149	6.293648032183592e-10	1.17933725741e-08	0.816,1.0,0.876	0.689,0.861,0.47	0.224
13385	gene:Solyc11g020590.1	NA	11	+	11623668	11623799	11620585	11620661	11623883	11623954	13385	49,143,75	2,2,3	126,130,67	7,2,4	280	149	6.554404325510404e-10	1.22679228727e-08	0.929,0.974,0.93	0.905,0.972,0.899	0.019
16536	gene:Solyc08g075520.2	NA	8	-	59675692	59675820	59675407	59675485	59676225	59676836	16536	51,174,63	25,86,39	136,84,31	81,47,30	277	149	6.576818760137007e-10	1.2295791595e-08	0.523,0.521,0.465	0.475,0.49,0.357	0.062
9312	gene:Solyc04g016130.2	NA	4	-	6862841	6862913	6862557	6862710	6863180	6863282	9312	4,6,9	0,2,0	17,17,2	10,0,0	221	149	6.825328645643622e-10	1.27458137223e-08	1.0,0.669,1.0	0.534,1.0,1.0	0.045
12996	gene:Solyc07g053350.2	NA	7	+	61810020	61810098	61806824	61806963	61810363	61810522	12996	39,65,55	0,1,2	78,74,33	8,1,0	227	149	6.99836168144897e-10	1.30540216752e-08	1.0,0.977,0.948	0.865,0.98,1.0	0.027
4450	gene:Solyc06g060130.2	NA	6	+	38077656	38077883	38077372	38077490	38078092	38078326	4450	43,75,56	2,0,1	101,64,43	4,0,3	376	149	7.208538587475554e-10	1.34307321003e-08	0.895,1.0,0.957	0.909,1.0,0.85	0.031
14794	gene:Solyc08g006430.2	NA	8	+	1035903	1036062	1035209	1035219	1036978	1037081	14794	281,547,568	2,2,4	815,493,331	8,6,1	308	149	7.415866361574863e-10	1.38012820442e-08	0.986,0.992,0.986	0.98,0.975,0.994	0.005
13370	gene:Solyc09g074100.2	NA	9	-	65776062	65776260	65775760	65775911	65776370	65776522	13370	2,7,3	8,20,6	17,9,7	41,18,9	347	149	7.482464488801432e-10	1.39093822238e-08	0.097,0.131,0.177	0.151,0.177,0.25	-0.058
15373	gene:Solyc11g008050.1	NA	11	-	2264117	2264144	2262770	2262891	2264415	2264573	15373	0,1,0	0,0,6	4,2,2	0,0,0	176	149	7.74349390885953e-10	1.43782602808e-08	NA,1.0,0.0	1.0,1.0,1.0	-0.5
4421	gene:Solyc09g065950.2	NA	9	-	64232692	64232699	64232102	64232386	64235451	64235608	4421	0,4,0	11,22,43	2,6,1	55,39,28	156	149	7.91366638728778e-10	1.46775605866e-08	0.0,0.148,0.0	0.034,0.128,0.033	-0.016
14442	gene:Solyc03g025600.2	NA	3	+	3000635	3000777	2999379	2999509	3001996	3002083	14442	11,25,16	3,3,0	42,22,9	1,4,7	291	149	8.164980698126779e-10	1.51265061913e-08	0.652,0.81,1.0	0.956,0.738,0.397	0.124
15259	gene:Solyc05g007020.2	NA	5	-	1610461	1610526	1610233	1610313	1610655	1610852	15259	84,160,107	25,24,14	343,203,121	64,27,7	214	149	8.471461907248928e-10	1.5676521808e-08	0.701,0.823,0.842	0.789,0.84,0.923	-0.062
15420	gene:Solyc05g050940.2	NA	5	+	61169391	61169482	61168983	61169080	61170283	61170333	15420	12,41,25	0,2,2	43,15,19	2,0,0	240	149	9.99781625283497e-10	1.84801264221e-08	1.0,0.927,0.886	0.93,1.0,1.0	-0.039
6570	gene:Solyc06g062450.2	NA	6	+	39405279	39405832	39404898	39404977	39406018	39406658	6570	393,1352,641	6,10,5	3007,2753,1023	8,10,7	702	149	1.0139394012969738e-09	1.87206438612e-08	0.933,0.966,0.965	0.988,0.983,0.969	-0.025
12401	gene:Solyc11g007140.1	NA	11	+	1590973	1591139	1589660	1589843	1591222	1591334	12401	0,2,3	38,70,52	5,2,0	47,21,31	315	149	1.0366262290769075e-09	1.91179148794e-08	0.0,0.013,0.027	0.048,0.043,0.0	-0.017
3296	gene:Solyc10g007500.2	NA	10	-	1835088	1835155	1834838	1834988	1835659	1835719	3296	5,22,13	49,101,69	33,10,10	109,76,36	216	149	1.0605495640409387e-09	1.95370686318e-08	0.066,0.131,0.115	0.173,0.083,0.161	-0.035
11702	gene:Solyc10g083160.1	NA	10	+	63027345	63027449	63023994	63024099	63027804	63027890	11702	0,8,5	40,107,47	16,4,2	101,83,47	253	149	1.072237285830431e-09	1.97301320388e-08	0.0,0.042,0.059	0.085,0.028,0.024	-0.012
11570	gene:Solyc07g055300.2	NA	7	+	63384964	63386998	63384522	63384684	63387497	63387771	11570	596,1328,719	4,2,0	1778,1188,648	6,4,2	2183	149	1.111362792356784e-09	2.04270731464e-08	0.91,0.978,1.0	0.953,0.953,0.957	0.008
2399	gene:Solyc06g073360.2	NA	6	+	45206067	45206284	45204805	45204871	45207601	45207970	2399	0,0,2	2,5,0	1,2,0	0,0,0	366	149	1.1139290960677968e-09	2.04512375615e-08	0.0,0.0,1.0	1.0,1.0,NA	-0.667
2407	gene:Solyc06g073360.2	NA	6	+	45206064	45206284	45204805	45204871	45207601	45207970	2407	0,0,2	2,5,0	1,2,0	0,0,0	369	149	1.1170462077166023e-09	2.0485448972e-08	0.0,0.0,1.0	1.0,1.0,NA	-0.667
472	gene:Solyc03g093640.2	NA	3	-	55198151	55198205	55198010	55198070	55199155	55199220	472	47,101,58	2,1,3	119,83,44	1,2,0	203	149	1.1222119203965525e-09	2.05571107391e-08	0.945,0.987,0.934	0.989,0.968,1.0	-0.03
16970	gene:Solyc09g089870.2	NA	9	-	69492639	69492680	69492207	69492285	69493197	69493275	16970	2,4,4	66,106,89	5,3,1	210,138,85	190	149	1.1485707234839648e-09	2.10164004723e-08	0.023,0.029,0.034	0.018,0.017,0.009	0.014
8915	gene:Solyc04g079320.2	NA	4	+	63831917	63831941	63830386	63830647	63838616	63838683	8915	0,0,0	3,3,0	4,2,2	0,1,0	173	149	1.1654352907020677e-09	2.13011327182e-08	0.0,0.0,NA	1.0,0.633,1.0	-0.878
4837	gene:Solyc08g006600.2	NA	8	-	1193044	1193093	1190140	1190280	1194283	1194379	4837	3,18,12	7,7,10	26,1,10	6,8,0	198	149	1.210666488636111e-09	2.21031177925e-08	0.244,0.659,0.475	0.765,0.086,1.0	-0.158
2317	gene:Solyc02g083270.2	NA	2	-	46717930	46718072	46717481	46717804	46718773	46718921	2317	61,124,105	1,2,2	191,108,69	0,7,5	291	149	1.295245351817e-09	2.36208806347e-08	0.969,0.969,0.964	1.0,0.888,0.876	0.046
14672	gene:Solyc03g123530.2	NA	3	+	70364276	70364345	70363983	70364153	70364721	70364944	14672	0,4,1	0,10,1	2,2,3	9,4,0	218	149	1.3280142771575924e-09	2.41914752383e-08	NA,0.215,0.406	0.132,0.255,1.0	-0.152
1602	gene:Solyc05g008780.2	NA	5	-	3009486	3009798	3007703	3007997	3010673	3010982	1602	62,133,78	6,3,4	176,128,77	16,4,6	461	149	1.4246007704193815e-09	2.59220229272e-08	0.77,0.935,0.863	0.78,0.912,0.806	0.023
17000	gene:Solyc06g071880.2	NA	6	-	44285031	44285046	44284073	44284304	44285147	44285184	17000	3,0,2	0,9,8	6,0,1	5,1,4	164	149	1.442643385931699e-09	2.62211267254e-08	1.0,0.0,0.185	0.522,0.0,0.185	0.159
1988	gene:Solyc11g072590.1	NA	11	+	55764860	55764993	55764293	55764385	55765076	55765205	1988	2,12,8	0,4,0	18,11,8	1,0,1	282	149	1.4947138971426424e-09	2.71373611992e-08	1.0,0.613,1.0	0.905,1.0,0.809	-0.034
4364	gene:Solyc08g066200.2	NA	8	+	54640778	54640913	54639770	54640706	54641462	54641539	4364	2,4,2	2,1,0	12,5,0	1,2,0	284	149	1.497660175732475e-09	2.71606739972e-08	0.344,0.677,1.0	0.863,0.567,NA	-0.041
6255	gene:Solyc03g112050.2	NA	3	+	62588872	62588987	62588457	62588630	62589217	62589309	6255	197,348,248	67,115,76	364,230,162	205,89,110	264	149	1.5442190404763335e-09	2.79739901567e-08	0.624,0.631,0.648	0.501,0.593,0.454	0.118
15322	gene:Solyc02g069580.2	NA	2	-	39431856	39431878	39431088	39431253	39432023	39432077	15322	4,14,7	31,36,22	13,16,6	50,30,10	171	149	1.5504730484554098e-09	2.80561789721e-08	0.101,0.253,0.217	0.185,0.317,0.343	-0.091
15257	gene:Solyc05g007020.2	NA	5	-	1610461	1610526	1610233	1610335	1610655	1610852	15257	22,24,19	0,1,0	67,45,22	7,6,0	214	149	1.6419180369377615e-09	2.96780317739e-08	1.0,0.944,1.0	0.87,0.839,1.0	0.078
14688	gene:Solyc11g010570.1	J	11	+	3644726	3644926	3644408	3644450	3645682	3645766	14688	12,37,8	0,12,0	72,34,23	2,10,2	349	149	1.7059935685863088e-09	3.0768140078e-08	1.0,0.568,1.0	0.939,0.592,0.831	0.069
5010	gene:Solyc06g054140.2	NA	6	+	36965177	36965243	36963980	36964025	36967925	36968169	5010	3,7,4	2,6,0	4,4,0	2,1,0	215	149	1.705464925311557e-09	3.0768140078e-08	0.51,0.447,1.0	0.581,0.735,NA	-0.006
1728	gene:Solyc12g008620.1	NA	12	+	2005608	2005702	2004894	2005017	2005785	2005868	1728	162,307,252	2,2,0	335,211,147	6,2,2	243	149	1.724441855232748e-09	3.10665710193e-08	0.98,0.989,1.0	0.972,0.985,0.978	0.011
7057	gene:Solyc06g009160.2	NA	6	-	3105210	3105267	3105050	3105122	3106210	3106355	7057	1,8,1	29,37,41	2,5,0	63,41,36	206	149	1.7386259038959764e-09	3.12876071252e-08	0.024,0.135,0.017	0.022,0.081,0.0	0.024
7580	gene:Solyc03g033560.2	NA	3	-	5108841	5109048	5108473	5108611	5110993	5111275	7580	22,46,41	10,18,11	46,36,22	20,14,16	356	149	1.791588274149798e-09	3.22052281624e-08	0.479,0.517,0.609	0.49,0.518,0.365	0.077
15762	gene:Solyc04g082420.2	NA	4	-	66082917	66082991	66082510	66082837	66083238	66084327	15762	0,3,5	41,102,50	1,2,2	100,75,64	223	149	1.8069402060217907e-09	3.24454977653e-08	0.0,0.019,0.063	0.007,0.018,0.02	0.012
14444	gene:Solyc03g025600.2	NA	3	+	3000697	3000754	2999379	2999509	3001996	3002083	14444	6,18,7	3,3,0	24,12,5	1,4,7	206	149	1.9582757296934e-09	3.51242869629e-08	0.591,0.813,1.0	0.946,0.685,0.341	0.144
12018	gene:Solyc01g087610.2	NA	1	-	82573997	82574071	82573262	82573474	82574833	82575296	12018	13,84,18	3,2,0	91,112,30	3,1,0	223	149	1.965160544314765e-09	3.5170562206e-08	0.743,0.966,1.0	0.953,0.987,1.0	-0.077
167	gene:Solyc03g063600.2	NA	3	+	35188637	35188661	35188340	35188476	35188761	35188867	167	26,67,45	4,20,1	66,46,25	24,17,13	173	149	1.963845342451767e-09	3.5170562206e-08	0.848,0.743,0.975	0.703,0.7,0.624	0.18
2372	gene:Solyc08g068400.2	NA	8	-	57523863	57523922	57523657	57523733	57524286	57524373	2372	20,56,25	4,0,5	39,43,31	2,4,0	208	149	1.967843074130605e-09	3.51800392027e-08	0.782,1.0,0.782	0.933,0.885,1.0	-0.085
12264	gene:Solyc11g066660.1	NA	11	-	52434786	52434878	52434392	52434477	52434987	52435078	12264	0,0,0	9,12,10	15,9,3	19,11,14	241	149	2.0035980767694984e-09	3.57801011742e-08	0.0,0.0,0.0	0.328,0.336,0.117	-0.26
7204	gene:Solyc04g074780.2	NA	4	-	60699981	60700064	60699609	60699809	60700198	60700255	7204	65,148,74	0,4,0	217,147,81	4,6,3	232	149	2.028472111407853e-09	3.61847536031e-08	1.0,0.96,1.0	0.972,0.94,0.945	0.034
13570	gene:Solyc02g094250.2	NA	2	+	54842110	54842218	54841003	54841269	54843202	54843682	13570	1,1,3	54,88,67	3,5,9	156,53,60	257	149	2.1139761137057625e-09	3.76688873478e-08	0.011,0.007,0.025	0.011,0.052,0.08	-0.033
7813	gene:Solyc01g100080.2	NA	1	+	90168522	90168623	90168218	90168427	90170135	90170195	7813	66,138,91	2,1,0	228,139,123	5,7,4	250	149	2.202041297371381e-09	3.91953755981e-08	0.952,0.988,1.0	0.965,0.922,0.948	0.035
11552	gene:Solyc03g062890.2	NA	3	-	32409410	32409464	32408079	32408326	32411000	32411184	11552	289,506,342	10,20,5	553,260,296	4,3,10	203	149	2.206431001830443e-09	3.92307753753e-08	0.955,0.949,0.98	0.99,0.985,0.956	-0.016
1983	gene:Solyc11g072590.1	NA	11	+	55765076	55765205	55764860	55764993	55765321	55765398	1983	9,33,20	34,83,97	22,7,9	143,80,65	278	149	2.301890861332874e-09	4.08835833415e-08	0.124,0.176,0.1	0.076,0.045,0.069	0.07
10967	gene:Solyc01g102490.2	NA	1	+	91284959	91285054	91283986	91284048	91285273	91285486	10967	0,2,0	0,0,3	0,1,0	5,6,2	244	149	2.386295640254901e-09	4.23366674938e-08	NA,1.0,0.0	0.0,0.092,0.0	0.469
11850	gene:Solyc10g018850.1	NA	10	-	10821435	10821525	10820860	10820978	10821826	10821974	11850	0,2,1	7,30,8	6,3,0	11,11,8	239	149	2.521625757892246e-09	4.46891159262e-08	0.0,0.04,0.072	0.254,0.145,0.0	-0.096
463	gene:Solyc03g093640.2	NA	3	-	55206068	55206181	55205803	55205972	55208331	55208511	463	38,71,46	41,71,47	105,70,51	95,51,46	262	149	2.6415217067654556e-09	4.67632336821e-08	0.345,0.363,0.358	0.386,0.438,0.387	-0.048
12431	gene:Solyc03g025510.2	NA	3	-	2901885	2902124	2901413	2901472	2903176	2903218	12431	245,548,290	0,0,0	541,251,219	0,16,13	388	149	2.733306475369397e-09	4.82906033335e-08	1.0,1.0,1.0	1.0,0.858,0.866	0.092
15296	gene:Solyc02g088300.2	NA	2	+	50443740	50444017	50443337	50443636	50445010	50445200	15296	63,267,77	4,3,3	378,386,122	17,14,5	426	149	2.733709185034762e-09	4.82906033335e-08	0.846,0.969,0.9	0.886,0.906,0.895	0.009
2435	gene:Solyc03g111000.2	NA	3	+	61704602	61704660	61704286	61704392	61704829	61704900	2435	1,3,4	3,1,4	5,1,1	1,9,5	207	149	2.7656723997984806e-09	4.88024697761e-08	0.194,0.683,0.419	0.783,0.074,0.126	0.104
4343	gene:Solyc08g062560.2	NA	8	-	51393548	51393587	51393193	51393227	51393965	51394024	4343	0,1,0	0,0,1	1,1,1	4,3,2	188	149	2.923879181678874e-09	5.15384960395e-08	NA,1.0,0.0	0.165,0.209,0.284	0.281
10691	gene:Solyc09g009710.2	NA	9	+	3117451	3117522	3117089	3117162	3117759	3117832	10691	0,7,1	0,1,0	2,2,6	7,2,0	220	149	2.9515078695669003e-09	5.19694381344e-08	NA,0.826,1.0	0.162,0.404,1.0	0.391
12876	gene:Solyc01g099380.2	NA	1	-	89663733	89663760	89663100	89663143	89663992	89664598	12876	3,15,13	6,2,0	14,13,4	4,11,3	176	149	3.048756795167752e-09	5.36239892713e-08	0.297,0.864,1.0	0.748,0.5,0.53	0.128
7853	gene:Solyc08g083140.2	NA	8	+	65687069	65687304	65686268	65686363	65688420	65688433	7853	5,10,5	0,0,0	8,9,5	10,0,0	384	149	3.0665393099817793e-09	5.3878765941e-08	1.0,1.0,1.0	0.237,1.0,1.0	0.254
11534	gene:Solyc08g005640.2	NA	8	+	508203	508419	507958	508057	508676	508818	11534	0,1,2	0,0,0	2,0,0	0,2,1	365	149	3.149915684451408e-09	5.52842344618e-08	NA,1.0,1.0	1.0,0.0,0.0	0.667
373	gene:Solyc06g068670.2	NA	6	-	42569920	42569980	42569588	42569644	42570354	42570449	373	41,130,64	5,13,6	108,66,76	37,8,16	209	149	3.24397731062438e-09	5.68740228064e-08	0.854,0.877,0.884	0.675,0.855,0.772	0.104
3155	gene:Solyc01g109290.2	NA	1	-	96284737	96284820	96284492	96284607	96285915	96286066	3155	20,30,17	0,0,4	50,47,17	1,0,0	232	149	3.3391295657178474e-09	5.84795038626e-08	1.0,1.0,0.732	0.97,1.0,1.0	-0.079
14948	gene:Solyc03g116970.1	NA	3	-	66245594	66245776	66244911	66245050	66245971	66246175	14948	1,4,7	0,7,0	20,15,0	0,0,0	331	149	3.3865055729496496e-09	5.92457184818e-08	1.0,0.205,1.0	1.0,1.0,NA	-0.265
6341	gene:Solyc12g038430.1	NA	12	-	47767610	47767769	47767427	47767532	47767991	47768081	6341	34,92,41	0,2,0	70,93,38	3,0,2	308	149	3.4889494953444227e-09	6.09726574908e-08	1.0,0.957,1.0	0.919,1.0,0.902	0.045
2537	gene:Solyc02g082770.2	NA	2	+	46423250	46423494	46422342	46422453	46423956	46424036	2537	0,9,1	0,2,0	6,13,4	6,5,0	393	149	3.734094836892059e-09	6.51870829432e-08	NA,0.63,1.0	0.275,0.496,1.0	0.225
6082	gene:Solyc01g101240.2	NA	1	+	91060298	91060337	91059987	91060156	91060653	91060718	6082	121,171,119	6,13,9	318,126,178	36,11,20	188	149	3.754502972329513e-09	6.5473402954e-08	0.941,0.912,0.913	0.875,0.901,0.876	0.038
827	gene:Solyc08g076890.2	NA	8	+	60822457	60822607	60822313	60822385	60822748	60822769	827	1,15,9	0,12,0	8,3,6	0,0,0	299	149	3.875772266293137e-09	6.7516118157e-08	1.0,0.384,1.0	1.0,1.0,1.0	-0.205
7551	gene:Solyc03g083420.2	NA	3	+	53292866	53292939	53292514	53292617	53293743	53293820	7551	0,1,0	3,5,0	0,3,0	6,2,0	222	149	3.892407281351006e-09	6.77336900716e-08	0.0,0.118,NA	0.0,0.502,NA	-0.192
3857	gene:Solyc08g075710.2	NA	8	+	59843288	59843342	59838881	59838989	59843628	59845338	3857	3,5,6	5,31,7	8,10,4	42,40,35	203	149	3.908179922175355e-09	6.78636131013e-08	0.306,0.106,0.386	0.123,0.155,0.077	0.148
6287	gene:Solyc08g083280.2	NA	8	+	65785227	65785289	65785065	65785141	65785369	65785465	6287	392,714,454	5,4,1	764,544,342	4,7,10	211	149	3.905245307283885e-09	6.78636131013e-08	0.982,0.992,0.997	0.993,0.982,0.96	0.012
16657	gene:Solyc06g072400.1	NA	6	-	44664960	44665120	44664535	44664884	44665262	44665319	16657	9,12,9	5,20,7	7,0,7	19,4,10	309	149	4.052772655690619e-09	7.02996870424e-08	0.465,0.224,0.383	0.151,0.0,0.252	0.223
1727	gene:Solyc12g008620.1	NA	12	+	2004894	2005017	2004114	2004318	2005608	2005702	1727	186,285,257	1,5,0	390,217,160	3,7,0	272	149	4.2992849724663685e-09	7.44966240192e-08	0.99,0.969,1.0	0.986,0.944,1.0	0.01
10608	gene:Solyc01g104770.2	NA	1	-	93139460	93139547	93138865	93139081	93139662	93139819	10608	3,10,2	108,309,299	12,11,4	427,295,220	236	149	4.758975777531145e-09	8.23746442848e-08	0.017,0.02,0.004	0.017,0.023,0.011	-0.003
10271	gene:Solyc07g025390.2	NA	7	-	27940488	27940558	27934730	27934826	27940730	27940801	10271	4,32,13	1,2,0	46,27,14	1,1,5	219	149	4.768816685388855e-09	8.24576345389e-08	0.731,0.916,1.0	0.969,0.948,0.656	0.025
2656	gene:Solyc07g014590.2	NA	7	-	4927484	4927591	4927306	4927390	4928428	4928587	2656	0,6,0	14,33,19	0,4,0	48,32,17	256	149	4.826847613004252e-09	8.33728224064e-08	0.0,0.096,0.0	0.0,0.068,0.0	0.009
554	gene:Solyc04g076020.2	NA	4	-	60966805	60966943	60962306	60962384	60967033	60967102	554	2,1,3	10,28,35	2,0,2	33,36,22	287	149	4.848032848749378e-09	8.36503239161e-08	0.094,0.018,0.043	0.031,0.0,0.045	0.026
10369	gene:Solyc10g083960.1	NA	10	+	63659237	63659334	63658202	63658403	63659886	63659937	10369	21,17,8	0,5,2	57,31,5	10,8,2	246	149	5.0060891034051806e-09	8.62863881325e-08	1.0,0.673,0.708	0.775,0.701,0.602	0.101
12058	gene:Solyc12g005870.1	NA	12	+	509264	509306	509004	509090	510629	510713	12058	0,7,4	34,78,48	5,11,4	102,64,40	191	149	5.229330749996572e-09	9.00392670758e-08	0.0,0.065,0.061	0.037,0.118,0.072	-0.034
12555	gene:Solyc11g067240.1	NA	11	-	52980060	52980242	52978693	52978892	52980626	52980732	12555	2,9,0	26,72,41	1,8,0	79,72,47	331	149	5.244872379914869e-09	9.02118049345e-08	0.033,0.053,0.0	0.006,0.048,0.0	0.011
12107	gene:Solyc01g079230.2	NA	1	+	78325994	78326003	78325845	78325924	78326081	78326200	12107	4,1,2	0,0,0	8,1,1	7,4,2	158	149	5.279747269644737e-09	9.07161623407e-08	1.0,1.0,1.0	0.519,0.191,0.32	0.657
8566	gene:Solyc10g080130.1	NA	10	+	61518778	61518849	61518505	61518692	61519775	61519849	8566	144,242,123	76,116,121	283,101,111	289,142,118	220	149	5.41009540324215e-09	9.28581500935e-08	0.562,0.586,0.408	0.399,0.325,0.389	0.148
8668	gene:Solyc02g090930.2	NA	2	-	52399892	52400085	52399186	52399812	52401707	52401741	8668	9,26,4	198,288,153	22,14,10	275,193,119	342	149	5.453080805592832e-09	9.34977338546e-08	0.019,0.038,0.011	0.034,0.031,0.035	-0.011
7430	gene:Solyc10g044780.1	NA	10	-	27756690	27756803	27755592	27755837	27756886	27757071	7430	19,42,18	4,4,1	36,27,7	10,7,2	262	149	6.044856045952849e-09	1.03535584686e-07	0.73,0.857,0.911	0.672,0.687,0.666	0.158
1182	gene:Solyc08g076890.2	NA	8	+	60822313	60822373	60822030	60822232	60822457	60822541	1182	2,5,1	0,0,0	0,2,4	0,27,15	209	149	6.106554414086635e-09	1.0448282631e-07	1.0,1.0,1.0	NA,0.05,0.16	0.895
1436	gene:Solyc01g087910.2	NA	1	-	82780191	82780246	82779106	82779205	82781589	82781790	1436	17,35,23	2,5,7	60,32,20	18,9,4	204	149	6.301554137030332e-09	1.07706479706e-07	0.861,0.836,0.706	0.709,0.722,0.785	0.062
1498	gene:Solyc08g043170.2	NA	8	+	22889288	22889468	22888831	22889109	22892647	22892798	1498	18,11,19	304,498,331	35,6,24	617,282,304	329	149	6.355285185010421e-09	1.08398079252e-07	0.026,0.01,0.025	0.025,0.01,0.035	-0.003
6836	gene:Solyc01g106350.2	NA	1	+	94280979	94281092	94280754	94280884	94281161	94281309	6836	28,35,51	0,1,0	58,18,19	0,0,4	262	149	6.350946494214346e-09	1.08398079252e-07	1.0,0.952,1.0	1.0,1.0,0.73	0.074
10692	gene:Solyc09g009710.2	NA	9	+	3117468	3117522	3117089	3117162	3117759	3117832	10692	0,9,1	0,1,0	3,2,6	7,2,0	203	149	6.512000901931203e-09	1.10955260415e-07	NA,0.869,1.0	0.239,0.423,1.0	0.381
4000	gene:Solyc02g088510.2	NA	2	+	50585372	50585425	50583582	50584350	50587026	50587207	4000	0,0,2	0,2,0	2,1,0	15,7,1	202	149	6.614601528845028e-09	1.12586030189e-07	NA,0.0,1.0	0.09,0.095,0.0	0.438
11265	gene:Solyc08g013860.2	NA	8	-	3304625	3304688	3304464	3304551	3305603	3305669	11265	19,47,21	0,5,1	84,56,29	1,4,0	212	149	6.7148211038982286e-09	1.14172920747e-07	1.0,0.869,0.937	0.983,0.908,1.0	-0.028
14542	gene:Solyc01g008700.2	NA	1	-	2749182	2749227	2748317	2748449	2750103	2750209	14542	4,14,6	6,0,0	27,14,21	6,0,0	194	149	6.724012648868652e-09	1.14210360377e-07	0.339,1.0,1.0	0.776,1.0,1.0	-0.146
7312	gene:Solyc03g117420.2	NA	3	-	66569099	66569138	66567192	66567487	66569239	66569270	7312	6,1,0	2,5,7	10,1,3	6,5,6	188	149	6.848598272630402e-09	1.16205706931e-07	0.704,0.137,0.0	0.569,0.137,0.284	-0.05
12088	gene:Solyc06g060540.2	NA	6	+	38556515	38556622	38554507	38554519	38557230	38557334	12088	0,3,0	1,7,1	2,3,0	2,1,2	256	149	6.872357907735292e-09	1.16487892337e-07	0.0,0.2,0.0	0.368,0.636,0.0	-0.268
13388	gene:Solyc11g020590.1	NA	11	+	11623672	11623799	11620585	11620661	11623883	11623954	13388	16,59,43	2,2,3	57,68,22	7,2,4	276	149	7.044061548883252e-09	1.19274575864e-07	0.812,0.941,0.886	0.815,0.948,0.748	0.043
15485	gene:Solyc02g030230.2	NA	2	-	25329718	25329800	25328194	25328308	25329925	25330259	15485	1,4,1	13,9,8	8,3,3	29,17,5	231	149	7.154675876670712e-09	1.21022157169e-07	0.047,0.223,0.075	0.151,0.102,0.279	-0.062
2889	gene:Solyc04g049690.2	NA	4	-	43058951	43059129	43055255	43055528	43059522	43059663	2889	3,11,5	115,173,136	11,13,5	197,172,106	327	149	7.343416074862915e-09	1.24086265422e-07	0.012,0.028,0.016	0.025,0.033,0.021	-0.008
11634	gene:Solyc09g007030.2	NA	9	+	695908	696385	695386	695545	697064	697162	11634	78,137,73	0,8,4	206,110,40	2,1,0	626	149	7.744410489741688e-09	1.30726929135e-07	1.0,0.803,0.813	0.961,0.963,1.0	-0.103
10000	gene:Solyc11g065490.1	NA	11	-	50931735	50931831	50930539	50930674	50931935	50932004	10000	0,8,8	123,336,178	14,11,3	345,305,167	245	149	7.976457197991743e-09	1.34504964515e-07	0.0,0.014,0.027	0.024,0.021,0.011	-0.005
1518	gene:Solyc04g054470.2	NA	4	+	52562626	52562741	52561838	52562558	52562878	52563019	1518	64,111,89	2,0,0	200,136,66	1,4,2	264	149	8.766155567198676e-09	1.47669053575e-07	0.948,1.0,1.0	0.991,0.95,0.949	0.019
519	gene:Solyc01g079410.2	NA	1	-	78486775	78486986	78485863	78486627	78491123	78491651	519	7,12,4	47,100,73	33,28,9	113,84,31	360	149	9.39156529277826e-09	1.58041376812e-07	0.058,0.047,0.022	0.108,0.121,0.107	-0.07
13707	gene:Solyc01g008170.2	NA	1	+	2309641	2309731	2308752	2308902	2310500	2310611	13707	13,11,0	39,37,43	1,0,0	90,38,26	239	149	9.429181871491842e-09	1.58511143807e-07	0.172,0.156,0.0	0.007,0.0,0.0	0.107
4351	gene:Solyc08g066200.2	NA	8	+	54640815	54640913	54639770	54640706	54641462	54641539	4351	2,3,2	2,1,0	8,5,0	1,2,0	247	149	9.614521978033759e-09	1.61460728799e-07	0.376,0.644,1.0	0.828,0.601,NA	-0.041
12755	gene:Solyc09g059510.2	NA	9	-	54599577	54599592	54599303	54599425	54599682	54599854	12755	1,2,0	39,110,46	4,6,6	151,119,43	164	149	9.81179298325054e-09	1.6460441206e-07	0.023,0.016,0.0	0.024,0.044,0.113	-0.047
15383	gene:Solyc04g071970.2	NA	4	-	58980003	58980075	58978040	58978332	58980431	58981055	15383	2,10,11	145,273,237	8,5,2	405,230,215	221	149	9.944157593272185e-09	1.66653882127e-07	0.009,0.024,0.03	0.013,0.014,0.006	0.01
14422	gene:Solyc04g014960.2	NA	4	+	5181427	5181584	5180721	5180907	5182474	5182821	14422	2,5,1	28,55,26	3,0,2	46,53,17	306	149	9.978046021327307e-09	1.67050483595e-07	0.034,0.042,0.018	0.031,0.0,0.054	0.003
12569	gene:Solyc07g040940.2	NA	7	+	51196659	51196781	51195644	51195760	51196889	51197125	12569	47,53,46	0,6,0	91,65,54	1,2,1	271	149	1.0471035220266442e-08	1.75124580859e-07	1.0,0.829,1.0	0.98,0.947,0.967	-0.022
15442	gene:Solyc03g115680.2	NA	3	+	65317095	65317341	65316935	65317007	65318081	65318180	15442	0,5,3	65,111,55	1,8,4	96,77,69	395	149	1.0583859293678999e-08	1.76830532575e-07	0.0,0.017,0.02	0.004,0.038,0.021	-0.009
4668	gene:Solyc02g088200.2	NA	2	-	50369059	50369172	50368873	50368955	50369627	50369807	4668	38,98,47	0,2,0	76,37,54	3,0,2	262	149	1.0841731503954394e-08	1.80953925204e-07	1.0,0.965,1.0	0.935,1.0,0.939	0.03
4143	gene:Solyc02g022930.2	NA	2	-	24436185	24436281	24434788	24434927	24437102	24437185	4143	74,160,118	4,10,6	174,77,52	6,0,6	245	149	1.120896213067894e-08	1.86892286954e-07	0.918,0.907,0.923	0.946,1.0,0.841	-0.013
16504	gene:Solyc05g013240.2	NA	5	+	6331368	6331535	6329769	6330269	6331622	6331897	16504	39,76,71	77,207,55	76,94,43	211,214,120	316	149	1.126769507702451e-08	1.87680058673e-07	0.193,0.148,0.378	0.145,0.172,0.145	0.086
4365	gene:Solyc08g066200.2	NA	8	+	54640795	54640913	54639770	54640706	54641462	54641539	4365	2,4,4	2,1,0	11,7,0	1,2,0	267	149	1.1681040956138896e-08	1.94366811836e-07	0.358,0.691,1.0	0.86,0.661,NA	-0.078
622	gene:Solyc12g007210.1	NA	12	-	1634947	1635031	1634637	1634703	1635189	1635299	622	0,2,0	3,7,4	7,3,0	3,9,1	233	149	1.1999810214154477e-08	1.9946785239e-07	0.0,0.154,0.0	0.599,0.176,0.0	-0.207
14446	gene:Solyc03g025600.2	NA	3	+	3000697	3000782	2999379	2999509	3001996	3002083	14446	11,30,10	3,3,0	36,31,10	1,4,7	234	149	1.2591555395360486e-08	2.09091478821e-07	0.7,0.864,1.0	0.958,0.832,0.476	0.099
7907	gene:Solyc02g089220.2	NA	2	-	51096377	51096552	51094429	51094861	51096765	51096838	7907	63,116,88	5,13,3	102,78,52	13,11,3	324	149	1.2928438510237317e-08	2.14467700769e-07	0.853,0.804,0.931	0.783,0.765,0.889	0.05
12121	gene:Solyc12g035360.1	NA	12	-	58904202	58904267	58903187	58903237	58909555	58909693	12121	28,50,40	0,0,2	50,42,38	2,2,0	214	149	1.303311936964456e-08	2.15984959939e-07	1.0,1.0,0.933	0.946,0.936,1.0	0.017
13718	gene:Solyc01g089980.2	NA	1	-	83696580	83696613	83694590	83694700	83696818	83697193	13718	1,3,3	124,176,114	6,3,6	349,171,129	182	149	1.3338937662745069e-08	2.20829018652e-07	0.007,0.014,0.021	0.014,0.014,0.037	-0.008
12174	gene:Solyc01g104410.2	NA	1	-	92780932	92780992	92780726	92780766	92781463	92781679	12174	0,11,8	0,0,0	9,7,0	1,1,9	209	149	1.3886186263546176e-08	2.29423946963e-07	NA,1.0,1.0	0.865,0.833,0.0	0.434
1315	gene:Solyc03g006190.2	NA	3	-	828092	828132	827859	827920	831890	832088	1315	13,28,32	4,4,2	48,25,15	4,3,0	189	149	1.3875962464197235e-08	2.29423946963e-07	0.719,0.847,0.927	0.904,0.868,1.0	-0.093
1614	gene:Solyc08g067840.2	NA	8	+	56874968	56875045	56874291	56874400	56875325	56875393	1614	3,12,13	0,0,0	23,10,6	11,1,4	226	149	1.3939609011691634e-08	2.30073950759e-07	1.0,1.0,1.0	0.58,0.868,0.497	0.352
14506	gene:Solyc07g054630.2	NA	7	-	62898719	62898824	62898534	62898639	62898904	62899310	14506	1,5,2	0,1,0	3,10,0	2,0,0	254	149	1.4813128764237784e-08	2.44135321163e-07	1.0,0.746,1.0	0.468,1.0,NA	0.181
7293	gene:Solyc08g065310.2	NA	8	-	53218816	53218870	53218237	53218431	53218969	53219058	7293	1,2,0	7,21,11	3,1,3	31,5,7	203	149	1.4821434430460217e-08	2.44135321163e-07	0.095,0.065,0.0	0.066,0.128,0.239	-0.091
9319	gene:Solyc01g028930.2	NA	1	-	39929587	39929638	39929007	39929052	39929845	39929917	9319	45,158,70	2,3,3	200,174,76	3,4,0	200	149	1.495722700822771e-08	2.46123957014e-07	0.944,0.975,0.946	0.98,0.97,1.0	-0.028
2634	gene:Solyc04g040170.2	NA	4	-	11960937	11961051	11959692	11960060	11961719	11961896	2634	71,113,47	0,1,1	206,166,94	6,8,5	263	149	1.565509629287935e-08	2.57348363607e-07	1.0,0.985,0.964	0.951,0.922,0.914	0.054
7189	gene:Solyc09g013130.2	NA	9	+	5543355	5543485	5543101	5543277	5543737	5543855	7189	100,209,122	2,2,0	203,130,111	5,2,0	279	149	1.5937775333892293e-08	2.61731908498e-07	0.964,0.982,1.0	0.956,0.972,1.0	0.006
3082	gene:Solyc01g080510.2	NA	1	+	79760762	79760831	79760113	79760368	79761549	79761628	3082	40,49,45	0,2,5	63,31,22	2,0,0	218	149	1.6713782642945365e-08	2.74200008419e-07	1.0,0.944,0.86	0.956,1.0,1.0	-0.051
2774	gene:Solyc04g016550.2	NA	4	-	7372834	7372992	7371957	7372113	7373130	7373351	2774	2,3,0	10,10,6	4,7,1	7,4,2	307	149	1.718434565157504e-08	2.8158848268e-07	0.088,0.127,0.0	0.217,0.459,0.195	-0.219
491	gene:Solyc11g032100.1	NA	11	+	24913474	24913661	24900058	24900120	24917861	24917961	491	0,12,5	129,178,92	8,3,0	252,96,100	336	149	1.71986111208474e-08	2.8158848268e-07	0.0,0.029,0.024	0.014,0.014,0.0	0.008
14816	gene:Solyc01g068060.2	NA	1	-	77086427	77086512	77086245	77086289	77088435	77088488	14816	3,4,2	0,12,8	6,4,2	9,3,1	234	149	1.8532161749051844e-08	3.0281552298e-07	1.0,0.175,0.137	0.298,0.459,0.56	-0.002
3066	gene:Solyc04g072890.2	NA	4	+	59847318	59847375	59845657	59845744	59848947	59849082	3066	11,24,12	2,12,7	79,37,33	29,6,10	206	149	1.8531043417629528e-08	3.0281552298e-07	0.799,0.591,0.554	0.663,0.817,0.705	-0.08
4946	gene:Solyc04g015690.2	NA	4	+	5988270	5988356	5987997	5988090	5993532	5993619	4946	21,39,11	0,2,0	34,33,4	8,10,3	235	149	1.921341885501442e-08	3.1363363046e-07	1.0,0.925,1.0	0.729,0.677,0.458	0.354
14836	gene:Solyc06g070980.2	NA	6	-	43590335	43590427	43589768	43589858	43590545	43590657	14836	1234,2254,1752	9,16,9	3683,1411,1853	28,17,12	241	149	1.9292502342281295e-08	3.14610267737e-07	0.988,0.989,0.992	0.988,0.981,0.99	0.003
8655	gene:Solyc03g006490.2	NA	3	+	1075998	1076188	1074626	1074906	1076396	1076517	8655	149,291,198	0,6,3	456,327,188	17,17,5	339	149	1.9693374115165514e-08	3.20827251288e-07	1.0,0.955,0.967	0.922,0.894,0.943	0.054
16810	gene:Solyc03g032160.2	NA	3	-	4662452	4663211	4661402	4661614	4668889	4669294	16810	594,1305,783	4,5,2	1676,1014,617	10,6,3	908	149	1.9995197074792306e-08	3.25419840839e-07	0.961,0.977,0.985	0.965,0.965,0.971	0.007
4358	gene:Solyc08g066200.2	NA	8	+	54640793	54640913	54639770	54640706	54641462	54641539	4358	2,4,2	2,1,0	11,5,0	1,2,0	269	149	2.0848658015424067e-08	3.3863526041e-07	0.356,0.689,1.0	0.859,0.581,NA	-0.038
7647	gene:Solyc09g015930.2	NA	9	+	11389483	11389520	11385606	11385705	11390812	11390908	7647	2,2,1	25,65,34	1,5,5	111,62,31	186	149	2.083655187865278e-08	3.3863526041e-07	0.06,0.024,0.023	0.007,0.061,0.114	-0.025
9542	gene:Solyc06g054650.2	NA	6	-	37412082	37412261	37410966	37411111	37417842	37418118	9542	0,3,2	27,80,40	2,5,4	115,79,39	328	149	2.1215274585672825e-08	3.44247851768e-07	0.0,0.017,0.022	0.008,0.028,0.045	-0.014
12063	gene:Solyc12g009230.1	NA	12	-	2514533	2514595	2513666	2513769	2516146	2516230	12063	12,15,6	6,10,0	39,27,5	2,0,0	211	149	2.1935341986422013e-08	3.55578857201e-07	0.585,0.514,1.0	0.932,1.0,1.0	-0.278
6927	gene:Solyc11g019970.1	NA	11	-	9880989	9881043	9880653	9880711	9882556	9882681	6927	0,11,3	3,5,0	9,8,4	3,2,1	203	149	2.2964029119242488e-08	3.71885268393e-07	0.0,0.618,1.0	0.688,0.746,0.746	-0.187
8278	gene:Solyc08g007910.2	NA	8	+	2417262	2417409	2417081	2417198	2418008	2418483	8278	4,0,1	0,0,0	1,5,2	3,0,6	296	149	2.4975543649989358e-08	4.04059785387e-07	1.0,NA,1.0	0.144,1.0,0.144	0.571
11207	gene:Solyc10g085600.1	NA	10	-	64725820	64725889	64724823	64724912	64725988	64726130	11207	12,10,4	4,7,0	13,4,11	0,0,0	218	149	2.6370743042550815e-08	4.26209635327e-07	0.672,0.494,1.0	1.0,1.0,1.0	-0.278
11894	gene:Solyc03g120240.2	NA	3	+	68696444	68696657	68695298	68695525	68697771	68698353	11894	0,0,2	2,0,3	5,0,3	0,0,0	362	149	2.6473374505016374e-08	4.27445592304e-07	0.0,NA,0.215	1.0,NA,1.0	-0.892
15986	gene:Solyc12g008790.1	NA	12	+	2139114	2139219	2138391	2138496	2139358	2139363	15986	0,4,0	15,27,12	4,2,4	34,27,20	254	149	2.7544013599554844e-08	4.44293368427e-07	0.0,0.08,0.0	0.065,0.042,0.105	-0.044
16029	gene:Solyc04g025880.2	NA	4	-	20519934	20519997	20519495	20519619	20520250	20520314	16029	0,1,0	7,8,4	6,0,0	0,0,0	212	149	2.7980069685943806e-08	4.50881990797e-07	0.0,0.081,0.0	1.0,NA,NA	-0.973
6084	gene:Solyc01g101240.2	NA	1	+	91060297	91060337	91059987	91060156	91060653	91060718	6084	395,730,514	6,13,9	1069,594,515	36,11,20	189	149	2.9633289007774532e-08	4.77052159987e-07	0.981,0.978,0.978	0.959,0.977,0.953	0.016
3387	gene:Solyc07g065590.2	NA	7	-	67290400	67290486	67289972	67290056	67290782	67290850	3387	32,52,24	2,4,2	70,61,24	1,3,0	235	149	2.968070852643836e-08	4.7734525327e-07	0.91,0.892,0.884	0.978,0.928,1.0	-0.073
10350	gene:Solyc12g036140.1	NA	12	-	53680018	53680171	53679360	53679740	53680288	53680387	10350	46,95,65	0,3,2	98,55,24	3,0,0	302	149	2.9964977186127265e-08	4.81443192941e-07	1.0,0.94,0.941	0.942,1.0,1.0	-0.02
16304	gene:Solyc01g088640.2	NA	1	-	83409088	83409322	83408401	83409010	83410519	83410711	16304	65,154,77	1,10,2	131,89,39	6,9,2	383	149	3.1286699963179165e-08	5.02185341256e-07	0.962,0.857,0.937	0.895,0.794,0.884	0.061
6567	gene:Solyc10g005930.1	NA	10	-	722850	723002	722718	722730	723162	723258	6567	197,362,177	2,6,0	426,321,210	7,13,5	301	149	3.159393060179698e-08	5.06619063821e-07	0.98,0.968,1.0	0.968,0.924,0.954	0.034
15292	gene:Solyc04g050510.2	NA	4	-	47413134	47413223	47412853	47413036	47413394	47413553	15292	52,113,76	2,2,0	143,68,65	0,1,6	238	149	3.4609408380022186e-08	5.54429149931e-07	0.942,0.973,1.0	1.0,0.977,0.872	0.022
12158	gene:Solyc02g089930.2	NA	2	-	51603775	51603891	51603604	51603663	51603979	51604042	12158	105,205,168	0,6,8	260,156,99	5,1,1	265	149	3.482093073492456e-08	5.57271310684e-07	1.0,0.951,0.922	0.967,0.989,0.982	-0.022
8728	gene:Solyc12g055940.1	NA	12	-	61933622	61933702	61933232	61933336	61934274	61934352	8728	0,6,6	0,0,1	5,1,2	0,0,2	229	149	3.5457002927900174e-08	5.66895721959e-07	NA,1.0,0.796	1.0,1.0,0.394	0.1
12462	gene:Solyc03g118980.2	NA	3	-	67724127	67724184	67723356	67723507	67724273	67724593	12462	3,1,0	4,3,0	15,7,4	0,0,0	206	149	3.5524937701745686e-08	5.67426668667e-07	0.352,0.194,NA	1.0,1.0,1.0	-0.727
14185	gene:Solyc03g119140.2	NA	3	+	67844417	67844547	67844110	67844179	67845545	67845595	14185	12,42,29	62,79,99	79,60,34	120,74,79	279	149	3.6851241279695677e-08	5.88036408701e-07	0.094,0.221,0.135	0.26,0.302,0.187	-0.1
13806	gene:Solyc02g079340.2	NA	2	-	43940211	43940341	43939860	43939920	43940533	43940623	13806	2,2,2	0,0,0	0,3,0	1,2,2	279	149	3.690084677127064e-08	5.88253498773e-07	1.0,1.0,1.0	0.0,0.445,0.0	0.852
16764	gene:Solyc09g059310.2	NA	9	+	54219871	54219907	54216882	54216942	54221031	54221658	16764	9,51,30	0,0,0	79,55,28	0,28,0	185	149	3.7437786377982066e-08	5.96231412686e-07	1.0,1.0,1.0	1.0,0.613,1.0	0.129
291	gene:Solyc08g076130.2	NA	8	-	60166251	60166288	60163715	60163818	60166383	60166644	291	8,28,9	1,6,1	23,28,10	7,3,12	186	149	3.749536645383446e-08	5.96566979412e-07	0.865,0.789,0.878	0.725,0.882,0.4	0.175
1934	gene:Solyc01g020440.2	NA	1	-	30873039	30873049	30872818	30872893	30875097	30875196	1934	1,4,2	1,0,0	7,4,7	2,1,0	159	149	3.776512810674225e-08	6.00274507066e-07	0.484,1.0,1.0	0.766,0.789,1.0	-0.024
7163	gene:Solyc01g034150.2	NA	1	-	36267076	36267128	36263625	36263746	36267266	36267375	7163	0,8,3	42,71,59	5,0,0	144,37,23	201	149	3.835187853750948e-08	6.09008450246e-07	0.0,0.077,0.036	0.025,0.0,0.0	0.029
10797	gene:Solyc11g069140.1	NA	11	+	53744085	53744158	53742347	53742559	53744248	53744307	10797	4,0,0	0,0,9	0,0,0	20,3,0	222	149	3.923591470210899e-08	6.22441598284e-07	1.0,NA,0.0	0.0,0.0,NA	0.5
355	gene:Solyc05g047640.2	NA	5	-	59123357	59123562	59122362	59122752	59131699	59132145	355	18,38,26	1,7,3	37,33,23	10,4,9	354	149	3.9875261031451033e-08	6.31970674349e-07	0.883,0.696,0.785	0.609,0.776,0.518	0.154
6846	gene:Solyc01g106350.2	NA	1	+	94283772	94283851	94282908	94282980	94284089	94284170	6846	8,10,10	4,2,8	12,4,1	14,3,6	228	149	4.146443330981892e-08	6.56520194072e-07	0.567,0.766,0.45	0.359,0.466,0.098	0.287
5739	gene:Solyc01g102660.2	NA	1	+	91407757	91407781	91406887	91406959	91407880	91407956	5739	76,161,78	50,153,72	201,132,82	294,268,92	173	149	4.5655663965578766e-08	7.2218155779e-07	0.567,0.475,0.483	0.371,0.298,0.434	0.141
2915	gene:Solyc08g061230.2	NA	8	-	48241790	48241862	48241075	48241378	48241982	48242087	2915	0,14,3	2,3,0	25,11,13	4,2,0	221	149	4.7771755758183893e-08	7.54923103567e-07	0.0,0.759,1.0	0.808,0.788,1.0	-0.279
14844	gene:Solyc06g070980.2	NA	6	-	43590338	43590427	43589768	43589858	43590545	43590657	14844	1234,2251,1748	9,16,9	3680,1411,1853	28,17,12	238	149	4.793068106799374e-08	7.56702732996e-07	0.988,0.989,0.992	0.988,0.981,0.99	0.003
7554	gene:Solyc03g083420.2	NA	3	+	53295652	53295715	53294371	53294507	53296235	53297011	7554	43,97,68	3,11,8	90,82,44	20,5,6	212	149	4.9651300990059915e-08	7.83110287816e-07	0.91,0.861,0.857	0.76,0.92,0.838	0.037
11080	gene:Solyc01g109770.2	NA	1	-	96623749	96623895	96623334	96623515	96624918	96625288	11080	15,20,10	378,834,478	59,50,22	928,634,376	295	149	5.112337271800518e-08	8.05550540224e-07	0.02,0.012,0.01	0.031,0.038,0.029	-0.019
2436	gene:Solyc03g111000.2	NA	3	+	61704607	61704660	61704286	61704392	61704829	61704900	2436	1,3,6	3,1,4	7,3,0	1,9,5	202	149	5.340605229477982e-08	8.40707990845e-07	0.197,0.689,0.525	0.838,0.197,0.0	0.125
1412	gene:Solyc01g106050.2	NA	1	-	94028405	94028465	94027419	94027533	94028549	94028618	1412	51,121,94	0,0,2	181,89,67	4,5,0	209	149	5.4064780849190576e-08	8.50258439919e-07	1.0,1.0,0.971	0.97,0.927,1.0	0.025
12200	gene:Solyc06g060990.2	NA	6	+	38966063	38966620	38963373	38963676	38967735	38968158	12200	283,582,338	0,2,7	827,454,326	4,3,0	706	149	5.6552404161514326e-08	8.88525273076e-07	1.0,0.984,0.911	0.978,0.97,1.0	-0.018
14087	gene:Solyc01g104480.2	NA	1	+	92941512	92941546	92940741	92941380	92941612	92942070	14087	3,9,0	91,114,89	1,0,3	203,96,59	183	149	5.663965288732885e-08	8.89041237444e-07	0.026,0.06,0.0	0.004,0.0,0.04	0.014
2595	gene:Solyc04g008560.2	NA	4	-	2179370	2179606	2178104	2178228	2179754	2179828	2595	57,103,97	0,5,1	155,90,48	4,10,6	385	149	5.805867301030733e-08	9.10440227436e-07	1.0,0.889,0.974	0.937,0.777,0.756	0.131
5968	gene:Solyc01g080760.2	NA	1	-	79981336	79981520	79980198	79980402	79985502	79986522	5968	4,8,2	0,2,1	8,12,3	4,0,2	333	149	5.86107125352601e-08	9.18215764934e-07	1.0,0.642,0.472	0.472,1.0,0.402	0.08
14939	gene:Solyc04g082410.2	NA	4	-	66081399	66081425	66081130	66081292	66081635	66081848	14939	27,54,18	44,93,55	85,45,28	98,59,45	175	149	6.028010564989445e-08	9.43464488812e-07	0.343,0.331,0.218	0.425,0.394,0.346	-0.091
4424	gene:Solyc09g065950.2	NA	9	-	64228621	64228783	64228249	64228328	64229657	64229722	4424	254,495,305	3,0,2	579,399,297	11,1,0	311	149	6.43861410176226e-08	1.00676511409e-06	0.976,1.0,0.986	0.962,0.995,1.0	0.002
1219	gene:Solyc08g076890.2	NA	8	+	60822313	60822364	60822030	60822184	60822433	60822499	1219	0,3,5	0,62,0	0,0,0	0,0,7	200	149	6.831223231385843e-08	1.06713372467e-06	NA,0.035,1.0	NA,NA,0.0	0.517
3652	gene:Solyc09g074840.2	NA	9	+	66665612	66665679	66665108	66665431	66665757	66665879	3652	3,2,3	1,3,1	11,1,4	2,2,1	216	149	7.088222407046115e-08	1.1062230576e-06	0.674,0.315,0.674	0.791,0.256,0.734	-0.039
12515	gene:Solyc08g079500.2	NA	8	-	63006278	63006371	63004923	63005489	63006440	63006516	12515	368,596,417	5,2,0	737,390,342	16,0,0	242	149	7.23227791420196e-08	1.1276280641e-06	0.978,0.995,1.0	0.966,1.0,1.0	0.002
856	gene:Solyc08g076890.2	NA	8	+	60822304	60822364	60822030	60822184	60822433	60822634	856	0,2,5	0,62,0	0,0,0	0,0,7	209	149	7.240672544713483e-08	1.1278607186e-06	NA,0.022,1.0	NA,NA,0.0	0.511
3219	gene:Solyc11g039950.1	NA	11	-	40563512	40563658	40563334	40563382	40567599	40567679	3219	4,4,6	0,0,0	2,1,2	5,1,0	295	149	7.771246964152695e-08	1.20935405137e-06	1.0,1.0,1.0	0.168,0.336,1.0	0.499
16318	gene:Solyc01g103020.2	NA	1	+	91690985	91691040	91690652	91690721	91691313	91691430	16318	0,10,3	90,160,71	9,13,9	264,163,96	204	149	7.803715492692361e-08	1.21325129544e-06	0.0,0.044,0.03	0.024,0.055,0.064	-0.023
12676	gene:Solyc03g111330.2	NA	3	+	61941292	61941398	61940540	61940695	61941467	61941582	12676	2,6,6	104,230,162	19,12,3	290,117,94	255	149	7.95000933209074e-08	1.23482084113e-06	0.011,0.015,0.021	0.037,0.057,0.018	-0.022
6483	gene:Solyc01g005090.2	NA	1	-	83829	83970	83547	83696	84106	84215	6483	9,13,3	14,41,22	14,4,3	104,129,32	290	149	8.28430473691974e-08	1.28552269137e-06	0.248,0.14,0.065	0.065,0.016,0.046	0.109
6565	gene:Solyc10g005930.1	NA	10	-	722850	723011	722718	722730	723162	723258	6565	95,177,80	2,6,0	205,139,94	7,13,5	310	149	8.399372472490184e-08	1.30214180456e-06	0.958,0.934,1.0	0.934,0.837,0.9	0.074
8983	gene:Solyc01g097500.2	NA	1	-	88328900	88328971	88327458	88327532	88329065	88329115	8983	0,7,0	38,84,49	7,1,4	105,75,27	220	149	8.438015819069454e-08	1.30689268705e-06	0.0,0.053,0.0	0.043,0.009,0.091	-0.03
6114	gene:Solyc06g082220.2	NA	6	+	48138406	48138890	48137245	48137477	48139163	48139314	6114	727,1240,790	107,107,89	2220,1034,785	176,64,73	633	149	8.87367466264599e-08	1.37306670443e-06	0.615,0.732,0.676	0.748,0.792,0.717	-0.078
15843	gene:Solyc03g033380.2	NA	3	-	4936756	4936829	4936056	4936662	4938016	4938103	15843	0,2,0	17,63,32	0,7,0	62,70,24	222	149	8.977326860517332e-08	1.38779111543e-06	0.0,0.021,0.0	0.0,0.063,0.0	-0.014
4555	gene:Solyc01g111840.2	NA	1	+	98009671	98009758	98009503	98009579	98010225	98010258	4555	66,103,72	0,3,1	143,81,68	4,1,2	236	149	9.051043609413646e-08	1.39786439109e-06	1.0,0.956,0.978	0.958,0.981,0.955	0.013
13064	gene:Solyc12g005650.1	NA	12	-	346878	347004	346683	346746	347371	347581	13064	43,116,49	8,3,1	91,80,29	7,0,1	275	149	9.138558404066693e-08	1.41004763288e-06	0.744,0.954,0.964	0.876,1.0,0.94	-0.051
7304	gene:Solyc03g117420.2	NA	3	-	66569094	66569138	66567192	66567487	66569239	66569270	7304	6,2,4	2,5,7	17,4,3	6,5,6	193	149	9.211246759442938e-08	1.41992237782e-06	0.698,0.236,0.306	0.686,0.382,0.279	-0.036
3201	gene:Solyc12g005100.1	NA	12	-	53377	53413	52336	52422	53541	53703	3201	5,5,0	0,2,0	11,4,4	1,3,2	185	149	9.318153232523485e-08	1.43504829236e-06	1.0,0.668,NA	0.899,0.518,0.617	0.156
14076	gene:Solyc08g082880.2	NA	8	+	65543758	65543838	65543439	65543535	65544001	65544090	14076	22,46,10	3,17,4	54,26,4	15,16,7	229	149	9.337459758584933e-08	1.43666753724e-06	0.827,0.638,0.619	0.701,0.514,0.271	0.199
10425	gene:Solyc03g115720.2	NA	3	-	65357691	65357777	65357500	65357605	65357996	65358148	10425	4,14,6	10,9,8	8,7,5	25,6,6	235	149	9.432145901862398e-08	1.44987078115e-06	0.202,0.497,0.322	0.169,0.425,0.346	0.027
4276	gene:Solyc06g011530.2	NA	6	+	8021992	8022065	8021721	8021813	8022157	8022222	4276	2,1,0	13,24,13	5,1,0	46,18,9	222	149	9.655652000553383e-08	1.48283227151e-06	0.094,0.027,0.0	0.068,0.036,0.0	0.006
12477	gene:Solyc07g005790.2	NA	7	-	645486	645652	645120	645234	645812	645936	12477	0,2,0	1,14,8	9,1,1	8,8,6	315	149	9.733119277774174e-08	1.49332553051e-06	0.0,0.063,0.0	0.347,0.056,0.073	-0.138
13240	gene:Solyc02g083180.2	NA	2	-	46677700	46677908	46677397	46677574	46678012	46678145	13240	17,58,31	1,13,0	58,48,23	3,3,0	357	149	9.921798933120977e-08	1.52084610288e-06	0.876,0.651,1.0	0.89,0.87,1.0	-0.078
5498	gene:Solyc05g015710.2	NA	5	-	11757799	11757853	11757559	11757649	11758143	11758617	5498	4,7,0	2,8,9	15,12,7	2,8,0	203	149	1.0402054972106898e-07	1.59296699385e-06	0.595,0.391,0.0	0.846,0.524,1.0	-0.461
15933	gene:Solyc08g078370.2	NA	8	-	62198317	62198386	62197978	62198053	62198755	62198921	15933	0,12,3	18,23,11	4,5,2	32,18,20	218	149	1.0680893441618068e-07	1.63413669322e-06	0.0,0.263,0.157	0.079,0.16,0.064	0.039
5917	gene:Solyc04g079070.2	NA	4	-	63652549	63652601	63652099	63652145	63652721	63652793	5917	107,180,119	16,19,5	223,90,84	15,7,8	201	149	1.0727632266596322e-07	1.63975220988e-06	0.832,0.875,0.946	0.917,0.905,0.886	-0.018
7677	gene:Solyc08g065350.2	NA	8	+	53262209	53262343	53260067	53260319	53262894	53262957	7677	0,0,2	0,3,1	0,1,0	1,4,2	283	149	1.115101309494971e-07	1.70287433618e-06	NA,0.0,0.513	0.0,0.116,0.0	0.218
15712	gene:Solyc04g071660.2	NA	4	-	58648818	58648877	58648571	58648748	58648987	58649101	15712	17,22,27	4,0,0	19,11,17	4,0,2	208	149	1.1260568732594258e-07	1.71799900178e-06	0.753,1.0,1.0	0.773,1.0,0.859	0.04
13242	gene:Solyc02g083180.2	NA	2	-	46677700	46677909	46677392	46677574	46678012	46678145	13242	24,87,45	1,13,0	77,61,35	3,3,0	358	149	1.1711638307800455e-07	1.78515083908e-06	0.909,0.736,1.0	0.914,0.894,1.0	-0.054
9933	gene:Solyc01g112180.2	NA	1	+	98244871	98245092	98244389	98244491	98247426	98248135	9933	2,10,2	42,42,36	2,5,2	53,37,26	370	149	1.1748771675443221e-07	1.78914193082e-06	0.019,0.087,0.022	0.015,0.052,0.03	0.01
15249	gene:Solyc05g007020.2	NA	5	-	1610401	1610526	1610233	1610313	1610630	1610852	15249	70,86,68	0,3,0	212,149,87	11,0,2	274	149	1.2082474310909823e-07	1.83824609162e-06	1.0,0.94,1.0	0.913,1.0,0.959	0.023
3713	gene:Solyc11g008000.1	NA	11	-	2207059	2207103	2206693	2206882	2207237	2207518	3713	3,14,7	87,222,164	25,6,11	305,258,100	193	149	1.2955109301636577e-07	1.96917661385e-06	0.026,0.046,0.032	0.06,0.018,0.078	-0.017
7033	gene:Solyc12g077590.1	NA	12	+	21427911	21427971	21425777	21425836	21428040	21428110	7033	175,343,204	6,11,11	498,355,166	21,19,16	209	149	1.314199451789304e-07	1.99572667679e-06	0.954,0.957,0.93	0.944,0.93,0.881	0.029
7685	gene:Solyc08g065350.2	NA	8	+	53262209	53262327	53260067	53260319	53262894	53262957	7685	16,25,34	0,3,1	51,28,22	1,4,2	267	149	1.34200870267355e-07	2.03606519979e-06	1.0,0.823,0.95	0.966,0.796,0.86	0.05
14760	gene:Solyc01g109370.2	NA	1	+	96347600	96347743	96347300	96347328	96347855	96348603	14760	3,11,12	2,5,9	33,28,7	14,11,4	292	149	1.379185282602905e-07	2.09052759905e-06	0.434,0.529,0.405	0.546,0.565,0.472	-0.072
2838	gene:Solyc09g011160.2	NA	9	+	4513106	4513225	4512609	4512653	4514127	4514171	2838	4,5,1	0,0,2	4,3,0	7,0,0	268	149	1.3860179350398146e-07	2.09893726215e-06	1.0,1.0,0.218	0.241,1.0,NA	0.119
6311	gene:Solyc08g022070.2	NA	8	+	33072986	33073157	33072403	33072551	33073316	33073517	6311	81,126,103	1,16,11	205,157,72	15,7,0	320	149	1.3917954869937677e-07	2.10573502384e-06	0.974,0.786,0.813	0.864,0.913,1.0	-0.068
14449	gene:Solyc03g025600.2	NA	3	+	3000697	3000777	2999379	2999509	3001996	3002083	14449	35,81,53	3,3,0	124,92,36	1,4,7	229	149	1.4004308573294893e-07	2.11683998231e-06	0.884,0.946,1.0	0.988,0.937,0.77	0.045
119	gene:Solyc05g054980.2	NA	5	-	64763623	64763869	64763401	64763549	64764031	64764173	119	0,8,0	40,110,58	6,9,3	170,116,51	395	149	1.4248452674531662e-07	2.15175338911e-06	0.0,0.027,0.0	0.013,0.028,0.022	-0.012
6554	gene:Solyc04g008640.2	NA	4	+	2258833	2258992	2258698	2258765	2259089	2259191	6554	17,52,37	0,0,4	61,45,30	0,0,2	308	149	1.4382446360729702e-07	2.16998313513e-06	1.0,1.0,0.817	1.0,1.0,0.879	-0.021
2161	gene:Solyc12g099560.1	NA	12	-	66670673	66670776	66668808	66668952	66671388	66671442	2161	155,364,203	2,3,0	540,395,216	5,22,1	252	149	1.4478484510112118e-07	2.18245790494e-06	0.979,0.986,1.0	0.985,0.914,0.992	0.025
5930	gene:Solyc04g079070.2	NA	4	-	63652099	63652145	63651691	63651958	63652549	63652793	5930	22,36,28	4,3,0	35,24,7	0,1,3	195	149	1.5005848097836316e-07	2.25986689326e-06	0.808,0.902,1.0	1.0,0.948,0.641	0.04
13602	gene:Solyc11g072970.1	NA	11	-	56120379	56120454	56119747	56119804	56120535	56120616	13602	61,95,86	12,19,23	108,101,73	15,9,5	224	149	1.5145868331380776e-07	2.27885348559e-06	0.772,0.769,0.713	0.827,0.882,0.907	-0.121
6566	gene:Solyc10g005930.1	NA	10	-	722850	723014	722718	722730	723162	723258	6566	94,173,78	2,6,0	205,139,93	7,13,5	313	149	1.5215923194362691e-07	2.28728781045e-06	0.957,0.932,1.0	0.933,0.836,0.899	0.074
12920	gene:Solyc01g096710.2	NA	1	-	87728092	87728136	87725622	87726404	87728267	87728375	12920	40,80,43	1,0,0	104,74,55	3,1,2	193	149	1.5350658590825416e-07	2.30542060086e-06	0.969,1.0,1.0	0.964,0.983,0.955	0.022
8215	gene:Solyc07g007140.2	NA	7	-	1892144	1892384	1890744	1890867	1894447	1894595	8215	0,4,2	41,70,27	11,1,0	74,55,69	389	149	1.540498020369113e-07	2.31145432992e-06	0.0,0.021,0.028	0.054,0.007,0.0	-0.004
10734	gene:Solyc01g109720.2	NA	1	-	96606119	96606431	96605563	96605659	96606512	96606949	10734	61,121,66	0,0,0	249,204,89	14,5,7	461	149	1.570245664158661e-07	2.35392790389e-06	1.0,1.0,1.0	0.852,0.93,0.804	0.138
1360	gene:Solyc06g071850.2	NA	6	+	44265643	44265732	44265390	44265558	44268145	44268267	1360	27,51,48	0,2,0	68,77,39	0,5,0	238	149	1.6195317828914823e-07	2.42558655659e-06	1.0,0.941,1.0	1.0,0.906,1.0	0.012
3254	gene:Solyc04g007020.2	NA	4	-	740830	740931	740449	740614	741507	742225	3254	2,8,0	14,80,43	1,4,0	111,149,44	250	149	1.6464611641660654e-07	2.46366075297e-06	0.078,0.056,0.0	0.005,0.016,0.0	0.038
13246	gene:Solyc02g083180.2	NA	2	-	46677700	46677885	46677392	46677574	46678012	46678145	13246	24,73,34	1,13,0	68,49,24	3,3,0	334	149	1.7089622374780376e-07	2.55484382071e-06	0.915,0.715,1.0	0.91,0.879,1.0	-0.053
11466	gene:Solyc06g062660.2	NA	6	-	39545545	39545594	39544284	39544472	39545669	39545765	11466	36,64,35	1,20,12	79,94,27	12,18,6	198	149	1.729385069932785e-07	2.58301206972e-06	0.964,0.707,0.687	0.832,0.797,0.772	-0.014
9043	gene:Solyc02g069750.1	NA	2	-	39569692	39569774	39566824	39567200	39570807	39571007	9043	0,2,1	0,12,7	5,5,0	9,10,2	231	149	1.748866109457298e-07	2.60972349119e-06	NA,0.097,0.084	0.264,0.244,0.0	-0.079
3104	gene:Solyc02g085920.2	NA	2	-	48695870	48696111	48695166	48695773	48697758	48697874	3104	2,8,10	80,200,115	23,17,10	331,259,118	390	149	1.904232244453641e-07	2.83897398489e-06	0.009,0.015,0.032	0.026,0.024,0.031	-0.008
11209	gene:Solyc10g085600.1	NA	10	-	64725820	64725867	64724823	64724912	64725988	64726130	11209	11,18,3	4,7,0	17,9,5	0,0,0	196	149	1.9353885115950444e-07	2.88279382675e-06	0.676,0.662,1.0	1.0,1.0,1.0	-0.221
10424	gene:Solyc03g034160.2	NA	3	-	5862292	5862364	5854429	5854507	5862742	5862820	10424	0,4,4	0,4,1	0,0,5	8,3,3	221	149	2.006587759637833e-07	2.98546534828e-06	NA,0.403,0.729	0.0,0.0,0.529	0.39
13569	gene:Solyc02g094250.2	NA	2	+	54842156	54842278	54841003	54841269	54843202	54843682	13569	1,6,2	54,88,67	3,2,0	156,53,60	271	149	2.007972103889465e-07	2.98546534828e-06	0.01,0.036,0.016	0.01,0.02,0.0	0.011
8302	gene:Solyc04g017700.2	NA	4	-	7770726	7770840	7769754	7770167	7771321	7771816	8302	0,4,5	23,21,22	8,3,2	23,25,11	263	149	2.11530666670243e-07	3.14219190308e-06	0.0,0.097,0.114	0.165,0.064,0.093	-0.037
13383	gene:Solyc11g020590.1	NA	11	+	11623710	11623799	11620585	11620661	11623883	11623954	13383	13,41,30	2,2,3	40,51,19	7,2,4	238	149	2.118178424260479e-07	3.14359995026e-06	0.803,0.928,0.862	0.782,0.941,0.748	0.041
11880	gene:Solyc01g010880.2	NA	1	-	6322464	6322514	6322063	6322384	6322616	6322790	11880	0,13,5	9,15,8	10,11,6	43,42,20	199	149	2.125612458982638e-07	3.1517701978e-06	0.0,0.394,0.319	0.148,0.164,0.183	0.073
9919	gene:Solyc09g074420.2	NA	9	+	66230726	66230761	66230547	66230651	66231049	66231137	9919	4,0,1	18,39,24	3,0,0	68,39,26	184	149	2.1899448000451977e-07	3.2442155968e-06	0.153,0.0,0.033	0.034,0.0,0.0	0.051
2750	gene:Solyc04g009530.2	NA	4	-	2947254	2947310	2947048	2947141	2947907	2947982	2750	2,8,4	1,5,10	12,14,4	4,2,0	205	149	2.2076284704217213e-07	3.2674501093e-06	0.592,0.538,0.225	0.686,0.836,1.0	-0.389
15487	gene:Solyc02g030230.2	NA	2	-	25329631	25329756	25328194	25328289	25329925	25330259	15487	8,63,30	0,0,4	65,82,27	0,1,0	274	149	2.2813888064371176e-07	3.37356498617e-06	1.0,1.0,0.803	1.0,0.978,1.0	-0.058
7131	gene:Solyc11g045370.1	NA	11	-	30712048	30712141	30710959	30711045	30713351	30713400	7131	63,107,55	1,2,0	116,40,37	1,4,0	242	149	2.3173225276586711e-07	3.42360308336e-06	0.975,0.971,1.0	0.986,0.86,1.0	0.033
13550	gene:Solyc12g070080.1	NA	12	-	29102695	29102747	29102553	29102625	29102829	29102873	13550	5,4,10	0,0,0	5,9,1	0,1,7	201	149	2.362800642309876e-07	3.48763888847e-06	1.0,1.0,1.0	1.0,0.87,0.096	0.345
6173	gene:Solyc10g044480.1	NA	10	+	26513920	26514082	26513695	26513830	26514983	26515078	6173	73,160,103	4,6,0	169,111,75	6,3,6	311	149	2.392108967704874e-07	3.52771304443e-06	0.897,0.927,1.0	0.931,0.947,0.857	0.03
180	gene:Solyc01g079630.2	NA	1	+	78754398	78754658	78753997	78754312	78755187	78755638	180	12,35,22	0,1,0	52,36,24	3,0,0	409	149	2.4238360196902545e-07	3.57127868005e-06	1.0,0.927,1.0	0.863,1.0,1.0	0.021
1608	gene:Solyc01g103170.2	NA	1	-	91829834	91829905	91829667	91829760	91830248	91830315	1608	30,40,40	0,0,0	58,27,37	8,3,5	220	149	2.486542604068497e-07	3.66036992347e-06	1.0,1.0,1.0	0.831,0.859,0.834	0.159
2587	gene:Solyc01g065710.2	NA	1	-	72298755	72298891	72298073	72298224	72299875	72299958	2587	9,11,22	0,7,5	20,18,2	3,2,1	285	149	2.498285240861984e-07	3.67434570978e-06	1.0,0.451,0.697	0.777,0.825,0.511	0.012
7357	gene:Solyc02g094560.2	NA	2	+	55098221	55098229	55097880	55098006	55098320	55098421	7357	1,2,0	4,5,0	0,2,1	4,6,1	157	149	2.6501736041362755e-07	3.89422991831e-06	0.192,0.275,NA	0.0,0.24,0.487	-0.009
8339	gene:Solyc01g107690.2	NA	1	+	95150918	95151120	95148991	95149335	95152133	95152250	8339	0,2,13	0,7,0	17,12,3	2,3,11	351	149	2.6659907852368893e-07	3.91395232981e-06	NA,0.108,1.0	0.783,0.629,0.104	0.049
11459	gene:Solyc10g006220.2	NA	10	-	915757	915867	915568	915658	916630	916702	11459	2,2,2	24,36,30	2,5,1	46,21,5	259	149	2.6773226040754077e-07	3.92706026486e-06	0.046,0.031,0.037	0.024,0.12,0.103	-0.044
2836	gene:Solyc09g011160.2	NA	9	+	4513046	4513225	4512609	4512653	4514127	4514171	2836	7,20,8	0,0,2	10,4,5	7,0,0	328	149	2.6888213483172793e-07	3.94038931224e-06	1.0,1.0,0.645	0.394,1.0,1.0	0.084
1101	gene:Solyc08g076890.2	NA	8	+	60822304	60822415	60822030	60822247	60822508	60822646	1101	0,19,7	0,290,0	7,0,27	181,0,111	260	149	2.769665271508464e-07	4.05522675058e-06	NA,0.036,1.0	0.022,NA,0.122	0.446
8048	gene:Solyc09g015650.2	NA	9	+	10586832	10586966	10585136	10585234	10587048	10587349	8048	48,150,62	11,15,16	150,127,77	15,3,3	283	149	2.8830612688386506e-07	4.21747727241e-06	0.697,0.84,0.671	0.84,0.957,0.931	-0.173
7531	gene:Solyc11g064950.1	NA	11	-	50266384	50266464	50265074	50265346	50266564	50266616	7531	6,3,2	113,173,112	6,7,5	231,172,79	229	149	2.908778582701415e-07	4.25129177472e-06	0.033,0.011,0.011	0.017,0.026,0.04	-0.009
14724	gene:Solyc12g011180.1	NA	12	-	4022637	4022668	4022222	4022397	4022768	4022905	14724	15,18,3	0,1,2	25,17,2	3,1,0	180	149	2.9118940947425097e-07	4.25204195783e-06	1.0,0.937,0.554	0.873,0.934,1.0	-0.105
9700	gene:Solyc09g065690.2	NA	9	-	63924193	63924410	63923309	63923393	63927378	63927456	9700	1,5,0	1,11,4	4,14,0	12,16,15	366	149	2.968166202306888e-07	4.33034247729e-06	0.289,0.156,0.0	0.119,0.263,0.0	0.021
9016	gene:Solyc03g116370.2	NA	3	-	65845249	65845336	65844605	65844712	65845423	65845492	9016	125,268,156	1,2,2	277,215,135	2,4,3	236	149	3.051702832286024e-07	4.44824480638e-06	0.987,0.988,0.98	0.989,0.971,0.966	0.01
14077	gene:Solyc08g082880.2	NA	8	+	65543758	65543872	65543439	65543535	65544001	65544090	14077	26,63,15	3,17,4	58,31,5	15,16,7	263	149	3.0896703163102247e-07	4.4955666045e-06	0.831,0.677,0.68	0.687,0.523,0.288	0.23
8562	gene:Solyc10g080130.1	NA	10	+	61518778	61518874	61518622	61518692	61519775	61519842	8562	145,240,126	76,116,121	292,105,111	289,142,118	245	149	3.087850549402204e-07	4.4955666045e-06	0.537,0.557,0.388	0.381,0.31,0.364	0.142
4207	gene:Solyc04g039620.2	NA	4	-	13384984	13385196	13384660	13384756	13386222	13386619	4207	21,93,48	4,0,6	72,76,31	2,4,1	361	149	3.137668474113979e-07	4.56134367144e-06	0.684,1.0,0.768	0.937,0.887,0.928	-0.1
12433	gene:Solyc03g025510.2	NA	3	-	2901885	2902665	2901413	2901472	2903176	2903218	12433	795,1653,1053	0,0,0	1786,1249,773	0,16,13	929	149	3.2519563612344015e-07	4.72328595045e-06	1.0,1.0,1.0	1.0,0.926,0.905	0.056
1615	gene:Solyc08g067840.2	NA	8	+	56874995	56875045	56874291	56874400	56875325	56875393	1615	5,33,23	0,0,0	36,35,15	11,1,4	199	149	3.501451472391874e-07	5.08114716331e-06	1.0,1.0,1.0	0.71,0.963,0.737	0.197
13676	gene:Solyc01g098210.2	NA	1	-	88800844	88801074	88798737	88798891	88801153	88801345	13676	2,5,6	17,46,30	2,1,0	68,31,21	379	149	3.6984819246813843e-07	5.36230653499e-06	0.044,0.041,0.073	0.011,0.013,0.0	0.045
10274	gene:Solyc07g025390.2	NA	7	-	27940488	27940627	27934730	27934826	27940730	27940819	10274	19,116,46	1,2,0	204,135,53	1,1,5	288	149	3.737363424841001e-07	5.4138757413e-06	0.908,0.968,1.0	0.991,0.986,0.846	0.018
1932	gene:Solyc04g012170.2	NA	4	-	4460145	4460228	4459927	4460050	4460397	4460764	1932	2,11,6	13,17,25	22,11,7	45,35,9	232	149	3.757018776569656e-07	5.43752761817e-06	0.09,0.294,0.134	0.239,0.168,0.333	-0.074
16180	gene:Solyc02g077680.2	NA	2	+	42576436	42576598	42575516	42575621	42577187	42577261	16180	35,101,68	0,0,10	127,78,64	6,2,10	311	149	3.81405319735375e-07	5.51518842874e-06	1.0,1.0,0.765	0.91,0.949,0.754	0.051
3318	gene:Solyc11g008730.1	NA	11	+	2908824	2909059	2908105	2908163	2909256	2909469	3318	2,1,0	16,33,27	12,9,2	33,15,17	384	149	3.817729150365654e-07	5.5156228397e-06	0.046,0.012,0.0	0.124,0.189,0.044	-0.1
10344	gene:Solyc01g112160.2	NA	1	+	98236208	98236271	98235387	98235516	98236379	98236504	10344	24,61,33	0,0,0	69,48,43	9,5,4	212	149	3.926914588034317e-07	5.66835550958e-06	1.0,1.0,1.0	0.843,0.871,0.883	0.134
7772	gene:Solyc05g018750.2	NA	5	+	23531697	23531877	23531119	23531544	23535858	23536252	7772	35,96,34	16,19,10	142,79,32	22,11,6	329	149	4.0442479792421946e-07	5.83256945991e-06	0.498,0.696,0.606	0.745,0.765,0.707	-0.139
1744	gene:Solyc02g079300.2	NA	2	-	43908522	43908633	43907731	43907851	43909054	43909140	1744	2,11,4	12,13,12	6,0,0	25,8,12	260	149	4.0668333137239597e-07	5.85996969544e-06	0.087,0.327,0.16	0.121,0.0,0.0	0.151
10774	gene:Solyc06g073130.2	NA	6	-	45057406	45057467	45057193	45057262	45057559	45057750	10774	10,56,35	8,3,3	69,72,27	1,0,0	210	149	4.1022304756919165e-07	5.905766165e-06	0.47,0.93,0.892	0.98,1.0,1.0	-0.229
16378	gene:Solyc06g053420.2	NA	6	+	36196362	36196465	36193370	36193470	36198216	36198360	16378	59,109,80	0,6,0	114,92,89	1,3,0	252	149	4.278362869507034e-07	6.15391278941e-06	1.0,0.915,1.0	0.985,0.948,1.0	-0.006
8656	gene:Solyc03g006490.2	NA	3	+	1075998	1076132	1074626	1074906	1076396	1076517	8656	7,18,6	0,6,3	26,37,8	17,17,5	283	149	4.2881897488727425e-07	6.16262273497e-06	1.0,0.612,0.513	0.446,0.534,0.457	0.229
8080	gene:Solyc05g053280.2	NA	5	+	63417131	63417275	63416660	63416939	63417618	63417747	8080	1,2,2	38,77,35	4,5,1	76,77,42	293	149	4.3175503172431224e-07	6.19936486676e-06	0.013,0.013,0.028	0.026,0.032,0.012	-0.005
7338	gene:Solyc02g078880.2	NA	2	-	43522898	43522908	43522664	43522778	43523116	43523196	7338	0,8,1	0,2,0	3,4,1	0,3,0	159	149	4.3449041044410597e-07	6.23316357037e-06	NA,0.789,1.0	1.0,0.555,1.0	0.043
4340	gene:Solyc08g062560.2	NA	8	-	51398309	51398400	51395677	51395931	51398790	51398936	4340	0,2,4	39,101,50	7,6,0	143,69,39	240	149	4.44943372609189e-07	6.37752167407e-06	0.0,0.012,0.047	0.029,0.051,0.0	-0.007
9510	gene:Solyc06g084010.2	NA	6	-	49275307	49275430	49273854	49274101	49276490	49276985	9510	11,8,1	33,67,52	16,16,12	134,92,45	272	149	4.5074616844724547e-07	6.45503277163e-06	0.154,0.061,0.01	0.061,0.087,0.127	-0.017
16167	gene:Solyc02g076870.2	NA	2	+	41986529	41986686	41983282	41983765	41987292	41987437	16167	3,0,3	14,65,57	13,1,0	64,78,26	306	149	4.774694394171422e-07	6.8317431174e-06	0.094,0.0,0.025	0.09,0.006,0.0	0.008
2830	gene:Solyc09g011160.2	NA	9	+	4513101	4513225	4512609	4512653	4514127	4514171	2830	4,7,2	0,0,2	6,4,0	7,0,0	273	149	4.869964613086313e-07	6.96196166035e-06	1.0,1.0,0.353	0.319,1.0,NA	0.125
6660	gene:Solyc07g008240.2	NA	7	-	2967537	2967637	2966600	2966673	2967758	2967964	6660	0,1,0	2,1,0	2,3,0	0,0,0	249	149	4.972626282458157e-07	7.10250991743e-06	0.0,0.374,NA	1.0,1.0,NA	-0.813
13510	gene:Solyc11g073120.1	NA	11	+	56214271	56214400	56213980	56214095	56214479	56214885	13510	87,309,95	391,1031,498	343,362,126	1331,1133,567	278	149	5.02599853870612e-07	7.1724730238e-06	0.107,0.138,0.093	0.121,0.146,0.106	-0.012
6930	gene:Solyc02g085300.2	NA	2	-	48239090	48239267	48238829	48238928	48239492	48239502	6930	43,139,65	4,6,12	109,93,26	6,3,6	326	149	5.048655650823606e-07	7.19851948817e-06	0.831,0.914,0.712	0.893,0.934,0.664	-0.011
10579	gene:Solyc10g085570.1	NA	10	+	64687102	64687273	64686734	64687036	64687538	64687642	10579	15,23,16	0,0,0	23,15,3	8,0,1	320	149	5.180469907009229e-07	7.3800242616e-06	1.0,1.0,1.0	0.572,1.0,0.583	0.282
3884	gene:Solyc01g100270.2	NA	1	+	90340845	90340900	90338188	90338285	90344758	90344938	3884	14,43,18	8,39,32	5,8,1	2,4,3	204	149	5.30524620880233e-07	7.55119538779e-06	0.561,0.446,0.291	0.646,0.594,0.196	-0.046
4056	gene:Solyc07g039340.2	NA	7	-	47177443	47177815	47177063	47177357	47178821	47178935	4056	106,195,150	32,36,29	297,166,114	39,31,29	521	149	5.312135787614171e-07	7.55442112877e-06	0.486,0.608,0.597	0.685,0.605,0.529	-0.043
13269	gene:Solyc08g082170.2	NA	8	-	65035115	65035172	65034659	65035016	65036118	65036288	13269	1,5,1	26,119,49	11,10,4	231,116,64	206	149	5.408502937393398e-07	7.68477721713e-06	0.027,0.029,0.015	0.033,0.059,0.043	-0.021
11148	gene:Solyc01g103650.2	NA	1	+	92199092	92199182	92198711	92198812	92200136	92200259	11148	25,61,30	0,0,0	39,28,17	8,0,4	239	149	5.54853601987547e-07	7.87689648695e-06	1.0,1.0,1.0	0.752,1.0,0.726	0.174
6655	gene:Solyc07g008240.2	NA	7	-	2967542	2967637	2966628	2966673	2967758	2967964	6655	0,1,0	2,1,0	2,2,1	0,0,0	244	149	5.672426318332425e-07	8.04578524666e-06	0.0,0.379,NA	1.0,1.0,1.0	-0.81
10697	gene:Solyc06g068410.2	NA	6	-	42378752	42379617	42378290	42378352	42379701	42379774	10697	221,637,373	4,1,4	828,707,324	7,9,2	1014	149	5.799683057824012e-07	8.219151879e-06	0.89,0.989,0.932	0.946,0.92,0.96	-0.005
15	gene:Solyc01g099730.2	NA	1	+	89891563	89891709	89889439	89889485	89892047	89892517	15	1,6,1	67,76,91	7,0,6	124,65,81	295	149	5.853501847466054e-07	8.28823398506e-06	0.007,0.038,0.006	0.028,0.0,0.036	-0.004
15631	gene:Solyc01g066900.2	NA	1	+	75156375	75156447	75156236	75156305	75157093	75157520	15631	34,39,23	20,25,33	36,26,16	64,32,13	221	149	5.890110549002276e-07	8.33284903642e-06	0.534,0.513,0.32	0.275,0.354,0.453	0.095
11536	gene:Solyc01g097340.2	NA	1	+	88239504	88239915	88238628	88238683	88240078	88240172	11536	107,173,137	2,6,0	179,137,106	6,6,0	560	149	6.118540634627973e-07	8.64852542992e-06	0.934,0.885,1.0	0.888,0.859,1.0	0.024
2064	gene:Solyc02g094130.2	NA	2	-	54763486	54763591	54762899	54762987	54763974	54764543	2064	239,709,296	5,3,2	1091,847,441	15,19,5	254	149	6.364724568164018e-07	8.9887294247e-06	0.966,0.993,0.989	0.977,0.963,0.981	0.009
8709	gene:Solyc08g066680.2	NA	8	-	55507639	55507707	55506276	55507127	55507940	55507957	8709	9,27,14	7,9,6	44,13,11	24,12,5	217	149	6.439316442959527e-07	9.0862202658e-06	0.469,0.673,0.616	0.557,0.427,0.602	0.057
12004	gene:Solyc03g120480.2	NA	3	-	68867590	68867688	68867046	68867221	68867888	68867956	12004	3,3,8	9,30,16	8,12,2	23,31,8	247	149	6.504385183728945e-07	9.1701168164e-06	0.167,0.057,0.232	0.173,0.189,0.131	-0.012
14842	gene:Solyc06g070980.2	NA	6	-	43590332	43590427	43589768	43589858	43590545	43590679	14842	1235,2258,1752	9,16,9	3695,1418,1862	28,17,12	244	149	6.592974578106609e-07	9.28700039709e-06	0.988,0.989,0.992	0.988,0.981,0.99	0.003
7578	gene:Solyc03g033560.2	NA	3	-	5108557	5108611	5107879	5108271	5110993	5111275	7578	3,9,9	104,191,151	5,8,8	291,193,145	203	149	6.636367166150739e-07	9.34007230792e-06	0.021,0.033,0.042	0.012,0.03,0.039	0.005
15009	gene:Solyc02g076950.2	NA	2	+	42052540	42052673	42051866	42051983	42053428	42053525	15009	16,13,8	0,3,0	22,17,11	10,3,2	282	149	6.796740827863038e-07	9.55755121577e-06	1.0,0.696,1.0	0.538,0.75,0.744	0.221
1487	gene:Solyc01g107360.2	NA	1	+	94928094	94928162	94927748	94927911	94928923	94928990	1487	0,1,0	20,49,22	3,5,2	34,22,28	217	149	6.829171436858913e-07	9.59489778833e-06	0.0,0.014,0.0	0.057,0.135,0.047	-0.075
10581	gene:Solyc10g085570.1	NA	10	+	64687128	64687273	64686734	64687036	64687538	64687642	10581	14,28,19	0,0,0	19,21,2	8,0,1	294	149	7.019549706678582e-07	9.85390396968e-06	1.0,1.0,1.0	0.546,1.0,0.503	0.317
13567	gene:Solyc02g094250.2	NA	2	+	54842156	54842282	54841003	54841269	54843202	54843682	13567	1,6,2	54,88,67	3,2,0	156,53,60	275	149	7.055761060751493e-07	9.89623482684e-06	0.01,0.036,0.016	0.01,0.02,0.0	0.011
15753	gene:Solyc02g087360.2	NA	2	-	49789446	49789522	49789143	49789364	49789874	49790011	15753	40,99,57	2,2,0	192,134,42	5,2,5	225	149	7.288060592030626e-07	1.02132855981e-05	0.93,0.97,1.0	0.962,0.978,0.848	0.037
6346	gene:Solyc10g078160.1	NA	10	+	60028726	60028839	60026682	60026911	60028942	60029314	6346	15,46,24	0,1,0	72,66,27	1,4,0	262	149	7.448467395662146e-07	1.04291308693e-05	1.0,0.963,1.0	0.976,0.904,1.0	0.028
7908	gene:Solyc02g089220.2	NA	2	-	51096377	51096549	51094429	51094861	51096765	51096838	7908	93,156,138	5,13,3	153,117,78	13,11,3	321	149	7.594148188098922e-07	1.06240052563e-05	0.896,0.848,0.955	0.845,0.832,0.923	0.033
16158	gene:Solyc05g016410.2	NA	5	+	16194087	16194265	16193669	16193740	16194351	16194413	16158	4,18,14	160,277,174	11,8,10	445,291,147	327	149	7.878125515493246e-07	1.10118538001e-05	0.011,0.029,0.035	0.011,0.012,0.03	0.007
1012	gene:Solyc08g076890.2	NA	8	+	60822508	60822586	60822030	60822247	60822694	60822769	1012	0,3,0	0,0,3	3,0,6	0,0,0	227	149	8.438918424902176e-07	1.17856347917e-05	NA,1.0,0.0	1.0,NA,1.0	-0.5
6851	gene:Solyc02g067920.2	NA	2	+	38011372	38011512	38007198	38007700	38011630	38011867	6851	5,23,10	5,0,1	10,11,9	0,2,0	289	149	8.542851046565951e-07	1.19205965927e-05	0.34,1.0,0.838	1.0,0.739,1.0	-0.187
1024	gene:Solyc08g076890.2	NA	8	+	60822508	60822607	60822030	60822247	60822694	60822769	1024	0,3,0	0,0,3	3,0,6	0,0,0	248	149	8.781762056422477e-07	1.22435146759e-05	NA,1.0,0.0	1.0,NA,1.0	-0.5
16460	gene:Solyc02g082190.2	NA	2	+	45894571	45894610	45894410	45894500	45894720	45894930	16460	29,185,57	2,0,6	240,183,72	4,2,2	188	149	8.901579321918768e-07	1.23999834715e-05	0.92,1.0,0.883	0.979,0.986,0.966	-0.043
5921	gene:Solyc04g079070.2	NA	4	-	63652549	63652591	63652099	63652145	63652721	63652793	5921	1,10,3	16,19,5	10,1,6	15,7,8	191	149	8.940584338412943e-07	1.24437093773e-05	0.046,0.291,0.319	0.342,0.1,0.369	-0.052
9663	gene:Solyc02g086080.2	NA	2	+	48864805	48864870	48864672	48864721	48864961	48865059	9663	0,2,2	1,3,1	2,1,0	6,5,4	214	149	8.988718648320764e-07	1.25000564012e-05	0.0,0.317,0.582	0.188,0.122,0.0	0.196
1248	gene:Solyc08g076890.2	NA	8	+	60822508	60822643	60822030	60822247	60822694	60822769	1248	0,4,0	0,0,3	4,0,6	0,0,0	284	149	9.065438446753308e-07	1.2596025869e-05	NA,1.0,0.0	1.0,NA,1.0	-0.5
3226	gene:Solyc11g039950.1	NA	11	-	40563512	40563698	40563334	40563382	40569929	40570089	3226	6,17,10	13,34,19	19,26,4	23,21,4	335	149	9.164154615271752e-07	1.2722369279e-05	0.17,0.182,0.19	0.269,0.355,0.308	-0.13
5969	gene:Solyc01g080760.2	NA	1	-	79981261	79981503	79980198	79980402	79985502	79986522	5969	19,47,26	0,2,1	63,55,34	4,0,2	391	149	9.198080423702027e-07	1.27586276845e-05	1.0,0.9,0.908	0.857,1.0,0.866	0.028
13170	gene:Solyc03g118750.2	NA	3	+	67582874	67582965	67582135	67582273	67583063	67583207	13170	0,2,0	28,95,47	9,5,4	57,33,14	240	149	9.241674638646398e-07	1.28082242235e-05	0.0,0.013,0.0	0.089,0.086,0.151	-0.104
268	gene:Solyc04g016370.2	NA	4	-	7170003	7170251	7169623	7169821	7170454	7170611	268	0,0,0	9,40,22	13,11,0	54,31,18	397	149	9.32816203504106e-07	1.29171328519e-05	0.0,0.0,0.0	0.083,0.118,0.0	-0.067
869	gene:Solyc08g076890.2	NA	8	+	60822304	60822373	60822030	60822247	60822508	60822634	869	0,15,6	0,290,0	5,0,26	181,0,111	218	149	9.416449265098221e-07	1.30283472474e-05	NA,0.034,1.0	0.019,NA,0.138	0.439
1184	gene:Solyc08g076890.2	NA	8	+	60822304	60822379	60822030	60822247	60822508	60822541	1184	0,15,6	0,290,0	5,0,26	181,0,111	224	149	9.572393691045369e-07	1.32329029536e-05	NA,0.033,1.0	0.018,NA,0.135	0.44
3266	gene:Solyc03g034080.2	NA	3	-	5770832	5771311	5770602	5770621	5774185	5774275	3266	864,1547,1061	0,13,9	1948,901,836	8,31,3	628	149	9.782390495045617e-07	1.35117718249e-05	1.0,0.966,0.965	0.983,0.873,0.985	0.03
6640	gene:Solyc06g051190.1	NA	6	-	34386435	34386502	34386243	34386318	34387464	34387603	6640	2,0,1	7,12,0	2,3,4	6,7,5	216	149	9.85228813777668e-07	1.35968233253e-05	0.165,0.0,1.0	0.187,0.228,0.356	0.131
12832	gene:Solyc10g045540.1	NA	10	+	34557468	34557591	34550557	34550704	34561244	34561427	12832	57,159,58	8,22,7	157,167,76	26,32,8	272	149	9.993285577819385e-07	1.37797709993e-05	0.796,0.798,0.819	0.768,0.741,0.839	0.022
14112	gene:Solyc08g074360.2	NA	8	-	58482951	58483007	58482736	58482781	58483421	58483492	14112	4,12,14	4,5,0	10,9,6	4,2,6	205	149	1.013198665348462e-06	1.39592463674e-05	0.421,0.636,1.0	0.645,0.766,0.421	0.075
10727	gene:Solyc02g081420.2	NA	2	-	45399860	45400421	45398284	45399679	45401032	45401155	10727	10,20,19	0,0,7	65,49,16	2,0,0	710	149	1.015838144696182e-06	1.39838207956e-05	1.0,1.0,0.363	0.872,1.0,1.0	-0.17
15408	gene:Solyc02g085420.2	NA	2	-	48329052	48329148	48328809	48328891	48330374	48330437	15408	39,60,54	197,361,223	178,104,33	647,385,184	245	149	1.0216891171395581e-06	1.4052525399e-05	0.107,0.092,0.128	0.143,0.141,0.098	-0.018
5805	gene:Solyc12g098620.1	NA	12	+	66067503	66067686	66067265	66067337	66067908	66067990	5805	87,212,87	0,4,2	252,268,93	2,6,4	332	149	1.0284385153841517e-06	1.41334611786e-05	1.0,0.96,0.951	0.983,0.952,0.913	0.021
1099	gene:Solyc08g076890.2	NA	8	+	60822433	60822520	60822030	60822232	60822748	60822769	1099	30,0,0	0,0,0	0,0,0	2,0,0	236	149	1.031633626615985e-06	1.41654566882e-05	1.0,NA,NA	0.0,NA,NA	1.0
16675	gene:Solyc01g104560.2	NA	1	+	93029516	93029585	93029173	93029274	93029712	93029797	16675	7,33,18	29,131,39	46,54,12	126,134,56	218	149	1.0337528255354206e-06	1.41826374217e-05	0.142,0.147,0.24	0.2,0.216,0.128	-0.005
4339	gene:Solyc08g062560.2	NA	8	-	51393193	51393227	51392757	51392808	51393965	51394024	4339	0,5,1	7,19,9	6,12,1	43,42,17	183	149	1.042344205341822e-06	1.42885103316e-05	0.0,0.176,0.083	0.102,0.189,0.046	-0.026
7347	gene:Solyc01g103800.2	NA	1	-	92322129	92322182	92321172	92321470	92322420	92322524	7347	598,1621,809	27,44,36	2236,1652,867	66,26,16	202	149	1.0588908840010058e-06	1.45031660055e-05	0.942,0.965,0.943	0.962,0.979,0.976	-0.022
16940	gene:Solyc11g067230.1	NA	11	-	52973346	52973491	52972197	52972396	52973933	52974039	16940	4,5,4	56,104,72	13,7,6	131,132,46	294	149	1.0734180159548319e-06	1.46898244394e-05	0.035,0.024,0.027	0.048,0.026,0.062	-0.017
13603	gene:Solyc11g072970.1	NA	11	-	56120379	56120454	56119747	56119813	56120535	56120616	13603	16,30,31	0,1,0	47,41,29	1,1,9	224	149	1.1209625260322804e-06	1.53212311061e-05	1.0,0.952,1.0	0.969,0.965,0.682	0.112
7574	gene:Solyc03g119290.2	NA	3	+	67932002	67932221	67931159	67931235	67932391	67932469	7574	10,32,28	27,56,25	42,31,24	66,42,17	368	149	1.12210519315079e-06	1.53212311061e-05	0.13,0.188,0.312	0.205,0.23,0.364	-0.056
9044	gene:Solyc02g069750.1	NA	2	-	39569692	39569839	39566824	39567200	39570807	39571007	9044	0,2,4	0,12,7	6,7,0	9,10,2	296	149	1.1223692554483244e-06	1.53212311061e-05	NA,0.077,0.223	0.251,0.261,0.0	-0.021
10414	gene:Solyc01g079650.2	NA	1	+	78775487	78775637	78775228	78775308	78776048	78776135	10414	0,1,0	74,102,86	12,2,15	142,98,55	299	149	1.1804966922218132e-06	1.61012654014e-05	0.0,0.005,0.0	0.04,0.01,0.12	-0.055
12772	gene:Solyc02g070920.2	NA	2	-	40500449	40500586	40499917	40499968	40501190	40501361	12772	1,0,2	0,2,2	2,3,0	2,7,1	286	149	1.1992770589451627e-06	1.63437757658e-05	1.0,0.0,0.343	0.343,0.183,0.0	0.272
1285	gene:Solyc08g076890.2	NA	8	+	60822433	60822499	60822030	60822232	60822748	60822769	1285	30,0,0	0,0,0	0,0,0	2,0,0	215	149	1.2124397606508157e-06	1.65093880742e-05	1.0,NA,NA	0.0,NA,NA	1.0
4062	gene:Solyc05g050980.2	NA	5	+	61192872	61192981	61192403	61192648	61193095	61193249	4062	6,0,2	70,109,91	0,5,3	81,34,33	258	149	1.2256413660470716e-06	1.66752538894e-05	0.047,0.0,0.013	0.0,0.078,0.05	-0.023
16618	gene:Solyc03g093450.2	NA	3	+	54741105	54741332	54740692	54740883	54741915	54742241	16618	0,0,0	27,20,15	12,2,1	24,16,3	376	149	1.2339854727940442e-06	1.67647779164e-05	0.0,0.0,0.0	0.165,0.047,0.117	-0.11
4326	gene:Solyc10g078300.1	NA	10	+	60135152	60135218	60134418	60135031	60135298	60135472	4326	1,1,1	0,0,0	1,0,1	3,0,2	215	149	1.2342734292216817e-06	1.67647779164e-05	1.0,1.0,1.0	0.188,NA,0.257	0.777
1437	gene:Solyc01g087910.2	NA	1	-	82780191	82780236	82779106	82779205	82781589	82781790	1437	6,10,5	2,5,7	18,8,5	18,9,4	194	149	1.3245079707704185e-06	1.79754653176e-05	0.697,0.606,0.354	0.434,0.406,0.49	0.109
6486	gene:Solyc01g005090.2	NA	1	-	83829	84036	83547	83696	84106	84215	6486	19,26,8	14,41,22	60,19,13	104,129,32	356	149	1.3267937293749573e-06	1.79915431851e-05	0.362,0.21,0.132	0.195,0.058,0.145	0.102
458	gene:Solyc03g093640.2	NA	3	-	55198350	55198403	55198010	55198070	55199155	55199220	458	42,119,57	2,1,3	135,116,59	1,2,0	202	149	1.3899540228323963e-06	1.88323787173e-05	0.939,0.989,0.933	0.99,0.977,1.0	-0.035
6781	gene:Solyc01g068330.2	NA	1	-	77545217	77545254	77544916	77545118	77545344	77545410	6781	23,56,31	2,9,0	71,27,32	1,4,1	186	149	1.4117000641896308e-06	1.91111673976e-05	0.902,0.833,1.0	0.983,0.844,0.962	-0.018
12163	gene:Solyc02g089930.2	NA	2	-	51603775	51603839	51603604	51603663	51603979	51604042	12163	23,50,38	0,6,8	56,31,20	5,1,1	213	149	1.4198097459523541e-06	1.92050424246e-05	1.0,0.854,0.769	0.887,0.956,0.933	-0.051
3775	gene:Solyc01g008730.2	NA	1	-	2771560	2771705	2768863	2768941	2771894	2771954	3775	35,50,15	60,113,61	78,44,40	177,91,64	294	149	1.4291397196688197e-06	1.9315254772e-05	0.228,0.183,0.111	0.183,0.197,0.241	-0.033
16531	gene:Solyc12g014360.1	NA	12	+	5217606	5217782	5216387	5216559	5217882	5218041	16531	5,6,1	3,0,3	13,12,0	12,8,3	325	149	1.4450779088661181e-06	1.9514523166e-05	0.433,1.0,0.133	0.332,0.407,0.0	0.276
11298	gene:Solyc03g093440.2	NA	3	+	54728601	54728723	54722733	54722792	54729275	54729380	11298	2,4,0	27,18,24	5,0,4	34,22,12	271	149	1.4544536980297581e-06	1.96249161237e-05	0.039,0.109,0.0	0.075,0.0,0.155	-0.027
7916	gene:Solyc01g088100.2	NA	1	+	82963586	82963687	82963242	82963402	82964076	82964156	7916	168,425,159	2,18,3	569,314,222	27,13,10	250	149	1.478504089764844e-06	1.99329676788e-05	0.98,0.934,0.969	0.926,0.935,0.93	0.031
976	gene:Solyc08g076890.2	NA	8	+	60822337	60822457	60822030	60822247	60822730	60822769	976	0,11,0	0,0,0	13,0,0	0,2,0	269	149	1.5056538617580126e-06	2.02822622433e-05	NA,1.0,NA	1.0,0.0,NA	0.5
16264	gene:Solyc03g117650.2	NA	3	+	66735516	66735565	66735043	66735143	66735924	66735992	16264	2,3,6	1,6,0	8,10,5	0,0,0	198	149	1.5274540124454256e-06	2.05589773998e-05	0.601,0.273,1.0	1.0,1.0,1.0	-0.375
2534	gene:Solyc01g067830.2	NA	1	-	76803273	76803333	76802552	76803142	76803461	76803729	2534	2,6,1	53,73,64	17,0,6	108,44,49	209	149	1.540599999997522e-06	2.07188510288e-05	0.026,0.055,0.011	0.101,0.0,0.08	-0.03
5757	gene:Solyc03g019910.2	NA	3	-	61289357	61289449	61288818	61288951	61289861	61289908	5757	15,40,15	5,12,5	23,21,8	15,11,12	241	149	1.5866582274640864e-06	2.13207199315e-05	0.65,0.673,0.65	0.487,0.541,0.292	0.218
11416	gene:Solyc05g015040.2	NA	5	+	9733974	9734098	9733608	9733701	9738856	9739004	11416	43,53,36	3,0,0	127,53,38	2,0,0	273	149	1.5901234715511067e-06	2.13497268078e-05	0.887,1.0,1.0	0.972,1.0,1.0	-0.028
16408	gene:Solyc02g091270.2	NA	2	+	52620563	52620620	52618869	52619258	52621168	52621970	16408	3,18,7	0,0,0	18,8,3	0,9,0	206	149	1.5938397761428627e-06	2.13820541397e-05	1.0,1.0,1.0	1.0,0.391,1.0	0.203
14109	gene:Solyc03g098160.2	NA	3	+	60492960	60493132	60491788	60492410	60494290	60494651	14109	24,78,42	6,3,8	61,61,35	26,3,6	321	149	1.6462624284285969e-06	2.20672092539e-05	0.65,0.923,0.709	0.521,0.904,0.73	0.042
7307	gene:Solyc03g117420.2	NA	3	-	66568342	66568413	66567192	66567487	66569239	66569270	7307	78,143,91	2,5,7	280,242,64	6,5,6	220	149	1.6756700074514076e-06	2.24429900998e-05	0.964,0.951,0.898	0.969,0.97,0.878	-0.001
791	gene:Solyc11g012550.1	NA	11	+	5361098	5361192	5360151	5360248	5364108	5365080	791	9,20,12	0,2,4	32,19,18	5,3,6	243	149	1.7464807554763208e-06	2.33722322232e-05	1.0,0.86,0.648	0.797,0.795,0.648	0.089
11558	gene:Solyc06g053750.2	NA	6	+	36607272	36607350	36603644	36603825	36608306	36608418	11558	1,6,7	19,34,29	0,0,0	87,35,22	227	149	1.933374805812687e-06	2.58521639337e-05	0.033,0.104,0.137	0.0,0.0,0.0	0.091
16537	gene:Solyc08g075520.2	NA	8	-	59675768	59675867	59675407	59675485	59676225	59676836	16537	107,205,160	25,86,39	152,67,33	81,47,30	248	149	1.9388496652955446e-06	2.59041729607e-05	0.72,0.589,0.711	0.53,0.461,0.398	0.21
7751	gene:Solyc01g107300.2	NA	1	+	94890447	94890478	94890212	94890340	94890660	94890749	7751	1,4,1	0,0,1	0,8,1	5,2,0	180	149	1.991466132918536e-06	2.65854220685e-05	1.0,1.0,0.453	0.0,0.768,1.0	0.228
10580	gene:Solyc10g085570.1	NA	10	+	64687136	64687273	64686734	64687036	64687538	64687642	10580	13,20,16	0,0,0	20,16,0	8,0,1	286	149	2.0001868989310036e-06	2.66800440233e-05	1.0,1.0,1.0	0.566,1.0,0.0	0.478
4097	gene:Solyc08g006230.2	NA	8	+	918677	918795	917510	917730	918889	919111	4097	0,2,6	18,22,17	3,2,0	22,21,15	267	149	2.025428038293576e-06	2.69946934304e-05	0.0,0.048,0.165	0.071,0.05,0.0	0.031
8485	gene:Solyc10g005640.2	NA	10	+	517543	517597	515967	516345	517693	517811	8485	0,2,0	25,52,17	5,7,6	51,46,20	203	149	2.0338378762939523e-06	2.7084686959e-05	0.0,0.027,0.0	0.067,0.1,0.18	-0.107
6792	gene:Solyc02g032200.2	NA	2	+	28004336	28004493	28003793	28004262	28005524	28005956	6792	28,51,41	9,23,22	102,73,32	34,28,13	306	149	2.0876302558284574e-06	2.77784025898e-05	0.602,0.519,0.476	0.594,0.559,0.545	-0.034
11067	gene:Solyc11g030380.1	NA	11	-	21601637	21601662	21600015	21600124	21602636	21602848	11067	3,3,1	3,5,1	8,4,2	1,4,2	174	149	2.140654263083816e-06	2.84607735222e-05	0.461,0.339,0.461	0.873,0.461,0.461	-0.178
9221	gene:Solyc06g053310.2	NA	6	+	36052370	36052446	36051746	36051803	36053588	36053792	9221	0,6,0	0,0,0	3,0,6	0,2,0	225	149	2.1665982785647415e-06	2.87822893266e-05	NA,1.0,NA	1.0,0.0,1.0	0.333
12460	gene:Solyc03g118980.2	NA	3	-	67721277	67721499	67721125	67721190	67722941	67723047	12460	0,1,0	3,6,2	2,2,2	2,7,6	371	149	2.183248262015039e-06	2.89799160043e-05	0.0,0.063,0.0	0.287,0.103,0.118	-0.148
10784	gene:Solyc07g052720.2	NA	7	+	61177076	61177083	61176819	61176881	61177187	61177249	10784	25,40,0	0,2,0	88,73,0	2,0,0	156	149	2.250648391153579e-06	2.98503203827e-05	1.0,0.95,NA	0.977,1.0,NA	-0.013
6520	gene:Solyc12g009500.1	NA	12	+	2766652	2766690	2766485	2766571	2766828	2766975	6520	9,21,15	0,0,5	35,17,18	0,1,0	187	149	2.282210440126427e-06	3.02443784198e-05	1.0,1.0,0.705	1.0,0.931,1.0	-0.075
8340	gene:Solyc01g107690.2	NA	1	+	95147516	95147610	95146227	95146414	95147689	95147764	8340	0,0,0	0,0,3	0,0,4	1,0,0	243	149	2.289474124160068e-06	3.03160512065e-05	NA,NA,0.0	0.0,NA,1.0	-0.5
461	gene:Solyc03g093640.2	NA	3	-	55206068	55206134	55205803	55205972	55208331	55208511	461	2,2,0	41,71,47	10,1,1	95,51,46	215	149	2.2955536563210836e-06	3.03342760344e-05	0.033,0.019,0.0	0.068,0.013,0.015	-0.015
6258	gene:Solyc03g112050.2	NA	3	+	62588729	62588778	62588457	62588630	62589217	62589309	6258	22,45,26	67,115,76	47,33,33	205,89,110	198	149	2.2940895600788033e-06	3.03342760344e-05	0.198,0.227,0.205	0.147,0.218,0.184	0.027
878	gene:Solyc08g076890.2	NA	8	+	60822433	60822457	60822030	60822247	60822730	60822769	878	0,10,0	0,0,0	13,0,0	0,2,0	173	149	2.2964197952604275e-06	3.03342760344e-05	NA,1.0,NA	1.0,0.0,NA	0.5
8657	gene:Solyc03g006490.2	NA	3	+	1075947	1076132	1074626	1074906	1076396	1076517	8657	77,434,172	0,6,3	559,575,178	17,17,5	334	149	2.2986197749359742e-06	3.03388102766e-05	1.0,0.97,0.962	0.936,0.938,0.941	0.039
8654	gene:Solyc04g080430.2	NA	4	+	64608100	64608162	64606867	64606944	64608703	64608761	8654	27,67,39	0,2,0	57,25,31	0,4,3	211	149	2.334761165930497e-06	3.07909583949e-05	1.0,0.959,1.0	1.0,0.815,0.879	0.088
14598	gene:Solyc10g078150.1	NA	10	+	60025154	60025260	60024441	60024639	60025356	60025689	14598	123,364,164	7,13,5	360,339,189	7,0,3	255	149	2.374214792861101e-06	3.1286023964e-05	0.911,0.942,0.95	0.968,1.0,0.974	-0.046
13461	gene:Solyc12g042300.1	NA	12	-	40445636	40445742	40445335	40445553	40446404	40446458	13461	51,102,70	3,6,4	106,116,68	9,3,10	255	149	2.3792002817604053e-06	3.13264565705e-05	0.909,0.909,0.911	0.873,0.958,0.799	0.033
15244	gene:Solyc05g007020.2	NA	5	-	1610489	1610526	1610233	1610313	1610630	1610838	15244	43,53,53	0,3,0	136,90,62	11,0,2	186	149	2.4120837689850126e-06	3.17338557047e-05	1.0,0.934,1.0	0.908,1.0,0.961	0.022
9924	gene:Solyc01g079310.2	NA	1	+	78390418	78390464	78389614	78389690	78392160	78392261	9924	2,4,1	0,5,2	12,13,3	0,2,0	195	149	2.5636067145780516e-06	3.37001880259e-05	1.0,0.379,0.276	1.0,0.832,1.0	-0.392
1147	gene:Solyc08g076890.2	NA	8	+	60822457	60822577	60822313	60822364	60822748	60822769	1147	0,2,3	2,0,0	6,0,0	0,0,0	269	149	2.577464225495257e-06	3.38551169169e-05	0.0,1.0,1.0	1.0,NA,NA	-0.333
14601	gene:Solyc10g078150.1	NA	10	+	60025148	60025227	60024441	60024639	60025356	60025689	14601	2,2,1	7,13,5	0,0,2	7,0,3	228	149	2.6112581486515607e-06	3.42714523285e-05	0.157,0.091,0.116	0.0,NA,0.303	-0.03
1552	gene:Solyc01g102670.2	NA	1	-	91412388	91412472	91411573	91412291	91412542	91412706	1552	0,2,0	24,18,9	9,3,2	34,21,15	233	149	2.6240296863955954e-06	3.4411432645e-05	0.0,0.066,0.0	0.145,0.084,0.079	-0.081
10125	gene:Solyc03g118370.2	NA	3	-	67266672	67266765	67266445	67266563	67267209	67267334	10125	45,157,59	11,3,8	100,101,71	2,2,0	242	149	2.734699431487209e-06	3.58159095161e-05	0.716,0.97,0.82	0.969,0.969,1.0	-0.144
7298	gene:Solyc03g117420.2	NA	3	-	66569092	66569138	66567192	66567487	66569239	66569270	7298	63,119,85	2,5,7	255,145,97	6,5,6	195	149	2.7355113265627815e-06	3.58159095161e-05	0.96,0.948,0.903	0.97,0.957,0.925	-0.014
3993	gene:Solyc05g013470.2	NA	5	+	6684512	6684569	6682927	6683014	6684682	6685040	3993	18,33,11	0,0,0	39,18,16	4,4,4	206	149	2.8042788030543053e-06	3.66868820191e-05	1.0,1.0,1.0	0.876,0.765,0.743	0.205
16253	gene:Solyc01g021640.2	NA	1	+	32510433	32510573	32502608	32502739	32511619	32511720	16253	0,1,1	0,0,1	7,6,0	0,0,2	289	149	2.8481021709391545e-06	3.72303915785e-05	NA,1.0,0.34	1.0,1.0,0.0	0.003
3900	gene:Solyc10g006990.2	NA	10	-	1401615	1401766	1400942	1401038	1402208	1402265	3900	0,2,6	10,34,14	5,5,0	57,60,24	300	149	2.853504391711306e-06	3.72711924545e-05	0.0,0.028,0.176	0.042,0.04,0.0	0.041
8818	gene:Solyc06g034150.2	NA	6	-	23714120	23714337	23713999	23714041	23715127	23715235	8818	3,18,7	3,4,0	41,16,13	0,0,0	366	149	2.9098044174640503e-06	3.79762014228e-05	0.289,0.647,1.0	1.0,1.0,1.0	-0.355
5302	gene:Solyc12g019750.1	NA	12	-	11308716	11308789	11308528	11308622	11308892	11308957	5302	21,48,20	0,0,0	50,53,23	7,5,2	222	149	2.9192111763662518e-06	3.8068563944e-05	1.0,1.0,1.0	0.827,0.877,0.885	0.137
2369	gene:Solyc08g067150.2	NA	8	+	56076317	56076459	56075871	56076027	56076770	56077432	2369	2,0,9	66,88,73	4,5,0	171,62,66	291	149	2.9416521719958464e-06	3.83306192109e-05	0.015,0.0,0.059	0.012,0.04,0.0	0.007
8791	gene:Solyc12g035670.1	NA	12	-	54493086	54493263	54488903	54489134	54493921	54494013	8791	9,15,19	1,4,5	30,11,7	11,4,6	326	149	2.9648920063589753e-06	3.86026576764e-05	0.804,0.632,0.635	0.555,0.557,0.348	0.204
4099	gene:Solyc08g006230.2	NA	8	+	917510	917730	917273	917353	918889	919111	4099	23,53,37	0,2,0	54,67,30	10,3,0	369	149	3.0077407742664612e-06	3.91140326718e-05	1.0,0.915,1.0	0.686,0.9,1.0	0.11
5771	gene:Solyc08g083040.2	NA	8	-	65626676	65626696	65626530	65626590	65626781	65626876	5771	34,56,29	3,2,7	60,36,29	17,9,4	169	149	3.00895587934453e-06	3.91140326718e-05	0.909,0.961,0.785	0.757,0.779,0.865	0.085
4053	gene:Solyc07g039340.2	NA	7	-	47178145	47178389	47177063	47177357	47178821	47178935	4053	4,6,0	32,36,29	1,2,0	39,31,29	393	149	3.1141830184086902e-06	4.04497221946e-05	0.045,0.059,0.0	0.01,0.024,0.0	0.023
14224	gene:Solyc01g090940.2	NA	1	+	84632996	84633064	84632218	84632520	84634894	84635085	14224	1,2,2	18,39,27	9,3,2	28,25,15	217	149	3.227225500765055e-06	4.18847217494e-05	0.037,0.034,0.048	0.181,0.076,0.084	-0.074
2837	gene:Solyc09g011160.2	NA	9	+	4513036	4513225	4512609	4512653	4514127	4514171	2837	15,40,18	0,0,2	29,9,14	7,0,0	338	149	3.3508024318605713e-06	4.34540569338e-05	1.0,1.0,0.799	0.646,1.0,1.0	0.051
15375	gene:Solyc11g008050.1	NA	11	-	2264117	2264178	2262770	2262891	2264415	2264573	15375	0,6,2	0,0,6	13,10,6	0,0,0	210	149	3.371514744319045e-06	4.36879864569e-05	NA,1.0,0.191	1.0,1.0,1.0	-0.404
7174	gene:Solyc01g034150.2	NA	1	-	36255249	36255272	36255080	36255155	36256428	36256568	7174	0,0,2	0,0,0	0,0,0	2,2,8	172	149	3.4472929181221404e-06	4.46345216182e-05	NA,NA,1.0	0.0,0.0,0.0	1.0
4418	gene:Solyc09g065950.2	NA	9	-	64228756	64228783	64228086	64228328	64229657	64229712	4418	8,12,9	3,0,2	24,14,3	11,1,0	176	149	3.469521879500224e-06	4.48867676255e-05	0.693,1.0,0.792	0.649,0.922,1.0	-0.029
8196	gene:Solyc02g079270.2	NA	2	+	43872814	43872917	43872196	43872299	43873396	43873605	8196	5,16,15	0,4,8	17,12,6	1,2,0	252	149	3.4833060116108857e-06	4.50294463843e-05	1.0,0.703,0.526	0.91,0.78,1.0	-0.154
10664	gene:Solyc02g005110.2	NA	2	+	6433611	6433648	6433397	6433419	6433728	6433861	10664	0,0,0	5,0,4	0,0,2	0,3,0	186	149	3.5239209185183047e-06	4.5518472576e-05	0.0,NA,0.0	NA,0.0,1.0	-0.5
5769	gene:Solyc08g083040.2	NA	8	-	65626672	65626715	65626530	65626590	65626781	65626876	5769	5,21,3	3,2,7	20,16,4	17,9,4	192	149	3.5469814734486853e-06	4.57801558263e-05	0.564,0.891,0.25	0.477,0.58,0.437	0.07
14666	gene:Solyc09g057580.2	NA	9	-	49839930	49840183	49839075	49839093	49844805	49845386	14666	11,45,20	1,4,2	54,37,22	6,5,3	402	149	3.5910817348528947e-06	4.63127668094e-05	0.803,0.807,0.788	0.769,0.733,0.731	0.055
13805	gene:Solyc02g079340.2	NA	2	-	43940287	43940341	43939809	43939920	43940533	43940623	13805	0,4,2	0,0,0	0,2,0	1,2,2	203	149	3.648793347868239e-06	4.70199395143e-05	NA,1.0,1.0	0.0,0.423,0.0	0.859
11904	gene:Solyc03g120240.2	NA	3	+	68696444	68696527	68695298	68695525	68697771	68698353	11904	0,0,0	2,0,3	5,0,0	0,0,0	232	149	3.6604121998625955e-06	4.71324943623e-05	0.0,NA,0.0	1.0,NA,NA	-1.0
3516	gene:Solyc06g050990.2	NA	6	+	34086693	34086761	34086456	34086595	34087309	34087414	3516	2,0,0	28,72,46	0,12,1	83,56,55	217	149	3.7087437658699587e-06	4.77150333742e-05	0.047,0.0,0.0	0.0,0.128,0.012	-0.031
991	gene:Solyc08g076890.2	NA	8	+	60822541	60822694	60822030	60822163	60822748	60822769	991	25,48,33	0,0,0	34,13,24	0,9,0	302	149	3.711493722065217e-06	4.77150333742e-05	1.0,1.0,1.0	1.0,0.416,1.0	0.195
15964	gene:Solyc05g050780.2	NA	5	+	60955408	60955454	60955184	60955298	60956463	60956568	15964	83,130,108	2,0,0	120,55,46	6,0,0	195	149	3.7211322590590607e-06	4.7801337353e-05	0.969,1.0,1.0	0.939,1.0,1.0	0.01
14378	gene:Solyc02g063170.2	NA	2	+	35242054	35242146	35241298	35241334	35242311	35242546	14378	0,2,6	78,194,133	10,8,5	253,139,143	241	149	3.78438237604255e-06	4.85756543791e-05	0.0,0.006,0.027	0.024,0.034,0.021	-0.015
7222	gene:Solyc05g018520.2	NA	5	-	22137790	22137943	22136500	22136569	22140215	22140329	7222	52,80,54	225,383,257	108,73,47	398,278,189	302	149	3.7876595516630727e-06	4.8579558143e-05	0.102,0.093,0.094	0.118,0.115,0.109	-0.018
15760	gene:Solyc04g082420.2	NA	4	-	66082917	66082977	66082510	66082837	66083238	66084327	15760	0,7,2	41,102,50	3,2,2	100,75,64	209	149	3.791483803169325e-06	4.85904669363e-05	0.0,0.047,0.028	0.021,0.019,0.022	0.004
3805	gene:Solyc08g080690.2	NA	8	-	63902454	63902536	63901630	63902266	63903673	63903811	3805	23,61,37	0,1,2	100,54,30	5,0,6	231	149	3.8006810812988885e-06	4.867016369e-05	1.0,0.975,0.923	0.928,1.0,0.763	0.069
50	gene:Solyc12g056440.1	NA	12	+	62363797	62363815	62363503	62363644	62364156	62364261	50	1,4,0	0,2,4	8,1,3	0,0,0	167	149	3.819227847174119e-06	4.8869368068e-05	1.0,0.641,0.0	1.0,1.0,1.0	-0.453
10841	gene:Solyc09g008520.2	NA	9	-	2007629	2007655	2007321	2007488	2007773	2007833	10841	0,9,0	2,16,3	0,0,0	5,5,6	175	149	3.852982295079837e-06	4.91857271106e-05	0.0,0.324,0.0	0.0,0.0,0.0	0.108
1114	gene:Solyc08g076890.2	NA	8	+	60822304	60822325	60822030	60822247	60822508	60822577	1114	0,12,5	0,290,0	5,0,26	181,0,111	170	149	3.852742085687168e-06	4.91857271106e-05	NA,0.035,1.0	0.024,NA,0.17	0.42
9317	gene:Solyc01g028930.2	NA	1	-	39929561	39929638	39929007	39929052	39929845	39929917	9317	21,69,32	2,3,3	85,64,28	3,4,0	226	149	3.851211507940103e-06	4.91857271106e-05	0.874,0.938,0.876	0.949,0.913,1.0	-0.058
6459	gene:Solyc04g008990.2	NA	4	-	2577923	2577991	2576161	2576214	2578072	2578353	6459	3,2,0	5,13,14	3,2,6	37,21,2	217	149	3.991727855588931e-06	5.0917121905e-05	0.292,0.096,0.0	0.053,0.061,0.673	-0.133
2521	gene:Solyc05g054230.2	NA	5	-	64192964	64193046	64192740	64192878	64194711	64194898	2521	39,60,59	2,4,0	108,112,57	1,2,0	231	149	4.018496456568418e-06	5.12031140532e-05	0.926,0.906,1.0	0.986,0.973,1.0	-0.042
8351	gene:Solyc03g117370.2	NA	3	+	66536530	66536600	66536153	66536249	66536833	66537016	8351	0,5,0	11,42,17	2,7,0	39,32,38	219	149	4.020415870882771e-06	5.12031140532e-05	0.0,0.075,0.0	0.034,0.13,0.0	-0.03
13164	gene:Solyc06g050230.2	NA	6	-	32770531	32770634	32769987	32770193	32770720	32771155	13164	0,3,3	73,134,67	7,7,1	222,219,84	252	149	4.073300253864072e-06	5.18362353179e-05	0.0,0.013,0.026	0.018,0.019,0.007	-0.002
16597	gene:Solyc07g026770.2	NA	7	-	31136977	31137049	31134044	31134242	31137125	31137263	16597	57,68,43	1358,2573,1731	109,45,32	3919,1749,1645	221	149	4.1898769157594105e-06	5.32782792245e-05	0.028,0.018,0.016	0.018,0.017,0.013	0.005
1835	gene:Solyc09g010170.2	NA	9	-	3551042	3551043	3550916	3550968	3552437	3552545	1835	89,199,0	0,0,2	0,0,86	0,0,0	150	149	4.301029380405647e-06	5.46491602456e-05	1.0,1.0,0.0	NA,NA,1.0	-0.333
5305	gene:Solyc12g019750.1	NA	12	-	11308101	11308182	11306618	11306670	11308294	11308443	5305	0,2,0	0,0,0	2,0,4	3,10,2	230	149	4.3177984771875406e-06	5.48196014897e-05	NA,1.0,NA	0.302,0.0,0.564	0.711
852	gene:Solyc08g076890.2	NA	8	+	60822304	60822364	60822030	60822247	60822508	60822589	852	0,14,5	0,290,0	6,0,26	181,0,111	209	149	4.340689694868888e-06	5.50674453526e-05	NA,0.033,1.0	0.023,NA,0.143	0.433
14010	gene:Solyc02g086790.2	NA	2	-	49403871	49403931	49403194	49403271	49403998	49404138	14010	79,112,53	5,4,0	113,83,47	10,3,1	209	149	4.4153768778814724e-06	5.59714958763e-05	0.918,0.952,1.0	0.89,0.952,0.971	0.019
6224	gene:Solyc10g009000.2	NA	10	+	3035937	3035985	3034935	3035026	3036525	3036651	6224	1,8,3	0,5,6	21,5,4	11,6,0	197	149	4.458942144203885e-06	5.64799338266e-05	1.0,0.548,0.274	0.591,0.387,1.0	-0.052
4800	gene:Solyc09g091850.2	NA	9	-	71063053	71063148	71062315	71062369	71063246	71063347	4800	36,67,52	0,2,4	105,54,47	3,0,0	244	149	4.495012110151176e-06	5.68927171804e-05	1.0,0.953,0.888	0.955,1.0,1.0	-0.038
9765	gene:Solyc08g048370.2	NA	8	+	13383697	13383752	13380229	13380402	13384109	13384360	9765	4,1,0	16,60,12	9,0,0	51,41,13	204	149	4.60976981575787e-06	5.83000300228e-05	0.154,0.012,0.0	0.114,0.0,0.0	0.017
2685	gene:Solyc08g075530.2	NA	8	+	59703002	59703111	59702703	59702897	59704160	59704316	2685	91,207,146	1,6,2	272,222,92	9,11,0	258	149	4.672226917976158e-06	5.9044228801e-05	0.981,0.952,0.977	0.946,0.921,1.0	0.014
13416	gene:Solyc09g018340.2	NA	9	+	14487378	14487534	14486404	14486494	14488105	14488303	13416	10,26,15	2,5,2	21,21,8	0,0,0	305	149	4.690523516982517e-06	5.92296400831e-05	0.71,0.718,0.786	1.0,1.0,1.0	-0.262
12532	gene:Solyc12g005950.1	NA	12	-	586329	586456	584279	584357	587115	587430	12532	0,4,3	32,57,30	13,2,4	82,74,29	276	149	4.784301031650344e-06	6.03671651407e-05	0.0,0.037,0.051	0.079,0.014,0.069	-0.025
3223	gene:Solyc11g039950.1	NA	11	-	40567599	40567679	40563512	40563658	40569929	40570089	3223	0,4,7	1,5,0	5,5,2	4,2,5	229	149	4.808800512156539e-06	6.06294755931e-05	0.0,0.342,1.0	0.449,0.619,0.207	0.022
12069	gene:Solyc08g068850.2	NA	8	-	57933491	57933584	57933242	57933371	57934207	57934333	12069	11,43,20	0,0,0	60,71,17	5,4,6	242	149	4.833883560861434e-06	6.0898733527e-05	1.0,1.0,1.0	0.881,0.916,0.636	0.189
1427	gene:Solyc08g068920.2	NA	8	-	58003937	58004028	58003467	58003711	58005051	58005358	1427	4,2,6	0,0,0	7,2,0	2,0,4	240	149	4.840761582482122e-06	6.09384008149e-05	1.0,1.0,1.0	0.685,1.0,0.0	0.438
6536	gene:Solyc11g045100.1	NA	11	-	31780200	31780289	31779568	31779702	31780953	31781040	6536	3,0,1	24,71,24	7,10,2	62,59,36	238	149	4.850492075785487e-06	6.10138880049e-05	0.073,0.0,0.025	0.066,0.096,0.034	-0.033
8047	gene:Solyc09g015650.2	NA	9	+	10586832	10586904	10585136	10585234	10587048	10587349	8047	28,96,37	11,15,16	77,68,36	15,3,3	221	149	4.950970623655607e-06	6.22298923004e-05	0.632,0.812,0.609	0.776,0.939,0.89	-0.184
16695	gene:Solyc04g050220.1	NA	4	-	46245293	46245364	46245092	46245186	46245515	46245543	16695	0,2,0	4,0,0	2,1,0	0,0,0	220	149	4.984825784170023e-06	6.26072661901e-05	0.0,1.0,NA	1.0,1.0,NA	-0.5
16541	gene:Solyc08g075520.2	NA	8	-	59675692	59675867	59675407	59675485	59676225	59676836	16541	231,549,361	25,86,39	415,243,95	81,47,30	324	149	5.011815564624344e-06	6.2897900404e-05	0.809,0.746,0.81	0.702,0.704,0.593	0.122
1256	gene:Solyc08g076890.2	NA	8	+	60822364	60822427	60822030	60822241	60822541	60822607	1256	2,0,0	0,0,0	0,0,0	4,0,0	212	149	5.038317299095536e-06	6.31819682788e-05	1.0,NA,NA	0.0,NA,NA	1.0
2931	gene:Solyc02g021650.2	NA	2	-	23371685	23371796	23367040	23367316	23373279	23373495	2931	78,216,105	2,0,4	256,188,93	3,8,0	260	149	5.181681892833195e-06	6.49299709577e-05	0.957,1.0,0.938	0.98,0.931,1.0	-0.005
13612	gene:Solyc09g016940.2	NA	9	+	11838844	11839057	11838657	11838717	11839249	11839398	13612	0,1,0	1,17,12	10,6,3	21,20,5	362	149	5.302863687540442e-06	6.63975422639e-05	0.0,0.024,0.0	0.164,0.11,0.198	-0.149
16258	gene:Solyc11g070100.1	NA	11	+	54637506	54637703	54635874	54636041	54637901	54637953	16258	14,45,34	16,46,38	68,69,30	71,53,29	346	149	5.324120504745629e-06	6.66126562385e-05	0.274,0.296,0.278	0.292,0.359,0.308	-0.037
12068	gene:Solyc08g068850.2	NA	8	-	57933491	57933627	57933242	57933371	57934207	57934333	12068	13,56,30	0,0,0	80,86,24	5,4,6	285	149	5.430012188335376e-06	6.78855387585e-05	1.0,1.0,1.0	0.893,0.918,0.677	0.171
436	gene:Solyc06g060670.2	NA	6	+	38694514	38694591	38694240	38694362	38695926	38696020	436	5,9,7	0,0,0	13,24,14	6,4,0	226	149	5.524832121594205e-06	6.90181627422e-05	1.0,1.0,1.0	0.588,0.798,1.0	0.205
12870	gene:Solyc02g093700.2	NA	2	+	54450020	54450070	54449803	54449921	54450141	54450231	12870	0,0,0	0,0,2	2,1,4	0,0,0	199	149	5.620698476131841e-06	7.01621184874e-05	NA,NA,0.0	1.0,1.0,1.0	-1.0
14504	gene:Solyc09g057910.2	NA	9	+	52238653	52238866	52233185	52233388	52239209	52239340	14504	0,1,3	33,28,40	2,5,6	83,37,23	362	149	5.659335556044733e-06	7.05366460608e-05	0.0,0.014,0.03	0.01,0.053,0.097	-0.039
6592	gene:Solyc02g063280.2	NA	2	+	35354506	35354566	35353843	35354054	35355243	35355491	6592	6,32,6	0,3,0	43,41,15	4,2,6	209	149	5.656016216658331e-06	7.05366460608e-05	1.0,0.884,1.0	0.885,0.936,0.641	0.141
7861	gene:Solyc08g083140.2	NA	8	+	65687067	65687123	65686268	65686363	65688481	65688865	7861	0,4,0	2,0,0	0,0,0	0,2,0	205	149	5.7103816029157506e-06	7.11186245363e-05	0.0,1.0,NA	NA,0.0,NA	0.5
2437	gene:Solyc03g111000.2	NA	3	+	61704574	61704660	61704286	61704392	61704829	61704900	2437	1,3,4	3,1,4	6,1,1	1,9,5	235	149	5.722018182496294e-06	7.12092742589e-05	0.174,0.655,0.388	0.792,0.066,0.113	0.082
11107	gene:Solyc04g048950.2	NA	4	+	38695657	38695850	38695462	38695531	38696371	38696558	11107	2,8,0	78,144,78	9,9,15	170,104,57	342	149	5.757674604434843e-06	7.15984802408e-05	0.011,0.024,0.0	0.023,0.036,0.103	-0.042
4576	gene:Solyc07g065260.2	NA	7	+	67094840	67094943	67093767	67093962	67095068	67095621	4576	0,11,7	16,35,28	11,16,3	57,37,10	252	149	5.790940201763885e-06	7.19573862333e-05	0.0,0.157,0.129	0.102,0.204,0.151	-0.057
9912	gene:Solyc07g064300.2	NA	7	+	66513181	66513270	66512690	66512788	66513515	66513705	9912	6,18,6	0,7,5	34,31,11	6,7,6	238	149	5.823289497943775e-06	7.23043696021e-05	1.0,0.617,0.429	0.78,0.735,0.534	-0.001
7602	gene:Solyc07g064640.2	NA	7	-	66700932	66700968	66700180	66700223	66701079	66701190	7602	2,0,0	0,0,0	0,0,0	5,1,0	185	149	5.836707962153968e-06	7.24159514818e-05	1.0,NA,NA	0.0,0.0,NA	1.0
7953	gene:Solyc03g083580.2	NA	3	-	53538418	53538620	53537013	53537133	53539906	53540002	7953	0,0,0	12,5,8	4,2,5	9,11,1	351	149	5.863661654010814e-06	7.26951680019e-05	0.0,0.0,0.0	0.159,0.072,0.68	-0.304
15919	gene:Solyc04g080440.2	NA	4	-	64617966	64618050	64616769	64616839	64618785	64618858	15919	172,380,205	7,20,9	507,333,235	31,1,8	233	149	5.886915688869479e-06	7.29281291555e-05	0.94,0.924,0.936	0.913,0.995,0.949	-0.019
1306	gene:Solyc03g006190.2	NA	3	-	827854	828023	827674	827686	828092	828132	1306	2,9,6	0,0,0	7,4,2	3,3,0	318	149	5.9404590525495146e-06	7.35356825141e-05	1.0,1.0,1.0	0.522,0.385,1.0	0.364
7021	gene:Solyc09g009690.2	NA	9	+	3085332	3085416	3085117	3085214	3085678	3085814	7021	2,0,2	2,1,0	0,0,0	0,0,5	233	149	5.980343804569446e-06	7.39733669695e-05	0.39,0.0,1.0	NA,NA,0.0	0.463
8045	gene:Solyc09g015650.2	NA	9	+	10586832	10586887	10585136	10585234	10587048	10587349	8045	21,59,28	11,15,16	52,51,29	15,3,3	204	149	6.023075086459457e-06	7.44455725512e-05	0.582,0.742,0.561	0.717,0.925,0.876	-0.211
5956	gene:Solyc01g081050.2	NA	1	+	80370464	80370508	80368585	80368672	80372734	80372843	5956	4,22,8	1,6,0	19,25,4	21,11,2	193	149	6.06319093557125e-06	7.48847618195e-05	0.755,0.739,1.0	0.411,0.637,0.607	0.28
10442	gene:Solyc01g103620.2	NA	1	-	92184039	92184251	92183610	92183766	92184430	92184571	10442	0,1,3	2,7,1	5,3,0	5,5,10	361	149	6.099265840693346e-06	7.52734167953e-05	0.0,0.056,0.553	0.292,0.198,0.0	0.04
1364	gene:Solyc01g068210.2	NA	1	+	77311077	77311103	77310750	77310952	77311192	77311233	1364	0,2,0	0,0,0	0,0,0	0,6,7	175	149	6.327892670119889e-06	7.80360499847e-05	NA,1.0,NA	NA,0.0,0.0	1.0
4058	gene:Solyc04g015160.2	NA	4	+	5346309	5346555	5345389	5345630	5346673	5346949	4058	1,6,6	19,29,8	5,1,2	51,31,35	395	149	6.415719236328424e-06	7.90594663059e-05	0.019,0.072,0.221	0.036,0.012,0.021	0.081
10822	gene:Solyc09g066080.1	NA	9	-	64438893	64439041	64438568	64438734	64439215	64439306	10822	2,1,0	21,29,17	5,0,2	26,32,9	297	149	6.423357085847322e-06	7.90939372892e-05	0.046,0.017,0.0	0.088,0.0,0.1	-0.042
12290	gene:Solyc12g099940.1	NA	12	+	66890960	66891029	66889984	66890021	66892182	66892317	12290	9,32,20	0,1,0	31,32,21	8,1,0	218	149	6.558904298063353e-06	8.06519818354e-05	1.0,0.956,1.0	0.726,0.956,1.0	0.091
5445	gene:Solyc03g093390.2	NA	3	-	54655790	54655965	54655131	54655685	54656034	54656120	5445	1069,1944,1488	5,0,0	3849,1985,1665	28,36,11	324	149	6.559760334102854e-06	8.06519818354e-05	0.99,1.0,1.0	0.984,0.962,0.986	0.019
11952	gene:Solyc03g083360.2	NA	3	-	53188878	53189015	53187269	53187974	53189253	53190323	11952	37,108,39	0,7,0	41,33,16	1,3,0	286	149	6.65640948083913e-06	8.17787450503e-05	1.0,0.889,1.0	0.955,0.851,1.0	0.028
3543	gene:Solyc06g053790.2	NA	6	+	36656112	36656142	36654418	36654578	36656336	36656513	3543	2,5,2	80,158,92	4,3,0	258,162,100	179	149	6.874311278527178e-06	8.43923713682e-05	0.02,0.026,0.018	0.013,0.015,0.0	0.012
12333	gene:Solyc02g032300.2	NA	2	+	28120752	28120954	28120530	28120596	28121449	28121488	12333	24,44,33	32,30,37	38,18,11	78,42,30	351	149	6.974871179825033e-06	8.55626089177e-05	0.241,0.384,0.275	0.171,0.154,0.135	0.147
2740	gene:Solyc01g097030.2	NA	1	-	88007748	88007781	88005126	88007650	88008137	88008498	2740	0,5,5	11,17,17	8,10,2	32,17,5	182	149	7.1256905581342345e-06	8.73471745836e-05	0.0,0.194,0.194	0.17,0.325,0.247	-0.118
4055	gene:Solyc07g039340.2	NA	7	-	47179991	47180081	47179333	47179423	47180211	47180301	4055	5,9,12	25,88,44	1,9,3	147,81,39	239	149	7.1638145815059855e-06	8.77486733597e-05	0.111,0.06,0.145	0.004,0.065,0.046	0.067
3908	gene:Solyc10g083870.1	NA	10	-	63601263	63601331	63600268	63600364	63601546	63601709	3908	2,8,5	154,271,181	5,2,1	298,180,154	217	149	7.197303128252141e-06	8.80928337945e-05	0.009,0.02,0.019	0.011,0.008,0.004	0.008
13700	gene:Solyc05g015500.2	NA	5	+	10763419	10763541	10763136	10763207	10764059	10764084	13700	0,0,0	0,4,0	0,2,1	1,0,0	271	149	7.806343795383568e-06	9.54043811642e-05	NA,0.0,NA	0.0,1.0,1.0	-0.667
6507	gene:Solyc08g067090.2	NA	8	+	56004765	56004978	56004423	56004462	56006265	56006383	6507	2,8,1	60,92,73	3,9,2	208,169,98	362	149	7.802128913445283e-06	9.54043811642e-05	0.014,0.035,0.006	0.006,0.021,0.008	0.007
15784	gene:Solyc11g065920.1	NA	11	-	51505645	51505768	51504031	51504180	51507509	51507636	15784	2,0,2	0,2,0	0,0,0	4,0,0	272	149	7.816026519951536e-06	9.54513253632e-05	1.0,0.0,1.0	0.0,NA,NA	0.667
13448	gene:Solyc09g091830.2	NA	9	+	71038937	71039064	71038356	71038750	71039537	71039774	13448	0,2,0	9,18,24	1,4,0	27,25,9	276	149	7.860734697592478e-06	9.59256198347e-05	0.0,0.057,0.0	0.02,0.08,0.0	-0.014
2834	gene:Solyc09g011160.2	NA	9	+	4513595	4513686	4512609	4512653	4514127	4514171	2834	9,16,2	0,0,2	16,5,6	7,0,0	240	149	7.87969107208151e-06	9.60851881476e-05	1.0,1.0,0.383	0.587,1.0,1.0	-0.068
6257	gene:Solyc03g112050.2	NA	3	+	62587884	62588071	62586886	62586988	62588452	62588630	6257	246,376,313	102,227,164	540,295,231	423,253,160	336	149	7.925675968010478e-06	9.6573859297e-05	0.517,0.423,0.458	0.361,0.341,0.39	0.102
12067	gene:Solyc08g068850.2	NA	8	-	57933491	57933607	57933242	57933371	57934207	57934333	12067	10,54,27	0,0,0	73,92,22	5,4,6	265	149	8.016991756556303e-06	9.76137446365e-05	1.0,1.0,1.0	0.891,0.928,0.673	0.169
5433	gene:Solyc03g093390.2	NA	3	-	54655788	54655965	54655131	54655685	54656034	54656150	5433	1087,1977,1511	5,0,0	3907,2032,1688	28,36,11	326	149	8.182744784471272e-06	9.95577436919e-05	0.99,1.0,1.0	0.985,0.963,0.986	0.019
6271	gene:Solyc04g051650.2	NA	4	+	50946901	50946928	50946607	50946771	50947032	50947155	6271	0,2,1	6,0,6	0,0,0	0,3,0	176	149	8.192114995892893e-06	9.95975885661e-05	0.0,1.0,0.124	NA,0.0,NA	0.375
10803	gene:Solyc06g065270.2	NA	6	-	40707484	40707613	40706736	40706883	40707729	40707858	10803	39,83,59	3,2,0	138,75,65	0,0,3	278	149	8.53265840421096e-06	0.000103659176225	0.874,0.957,1.0	1.0,1.0,0.921	-0.03
14917	gene:Solyc12g035400.1	NA	12	-	58639854	58639971	58639411	58639664	58640679	58640742	14917	85,327,152	7,10,4	91,106,49	9,3,2	266	149	8.538877062342464e-06	0.000103659176225	0.872,0.948,0.955	0.85,0.952,0.932	0.014
3132	gene:Solyc07g042510.2	NA	7	-	55782230	55782361	55781671	55782041	55783087	55783484	3132	0,2,2	1,3,2	1,2,2	3,1,0	280	149	8.671247374194634e-06	0.000105187959981	0.0,0.262,0.347	0.151,0.516,1.0	-0.353
1391	gene:Solyc03g058880.2	NA	3	+	26429620	26429669	26429125	26429181	26429759	26430196	1391	0,1,0	25,46,38	3,10,4	61,85,26	198	149	8.679112196724351e-06	0.000105205262088	0.0,0.016,0.0	0.036,0.081,0.104	-0.068
16889	gene:Solyc07g045350.2	NA	7	-	58455431	58455453	58454592	58454685	58455587	58455665	16889	2,5,4	59,85,79	2,11,10	209,102,61	171	149	8.790917650854044e-06	0.000106481537743	0.029,0.049,0.042	0.008,0.086,0.125	-0.033
12327	gene:Solyc02g032300.2	NA	2	+	28120884	28120954	28120530	28120596	28121449	28121488	12327	23,44,31	32,30,37	36,16,7	78,42,30	219	149	8.811732724400056e-06	0.000106654602012	0.328,0.499,0.363	0.239,0.206,0.137	0.203
7109	gene:Solyc05g013770.2	NA	5	-	7079452	7079646	7079240	7079332	7079875	7080008	7109	1,1,0	6,12,6	6,4,3	6,5,3	343	149	8.925046233251926e-06	0.000107946155034	0.068,0.035,0.0	0.303,0.258,0.303	-0.254
5068	gene:Solyc01g097810.2	NA	1	-	88517914	88517979	88516711	88516876	88518636	88518709	5068	1,11,2	73,177,113	2,1,1	121,66,49	214	149	8.986904001078112e-06	0.000108613913741	0.009,0.041,0.012	0.011,0.01,0.014	0.009
3255	gene:Solyc04g007020.2	NA	4	-	740696	740931	740449	740614	741507	742225	3255	6,26,6	14,80,43	19,17,2	111,149,44	384	149	9.037550362742759e-06	0.000109145286716	0.143,0.112,0.051	0.062,0.042,0.017	0.062
320	gene:Solyc03g116980.1	NA	3	-	66248465	66248651	66248233	66248242	66251015	66251025	320	0,0,0	0,0,2	2,2,3	0,0,0	335	149	9.135388386731633e-06	0.00011024538127	NA,NA,0.0	1.0,1.0,1.0	-1.0
3835	gene:Solyc12g006880.1	NA	12	-	1326149	1326155	1325867	1326061	1329223	1329389	3835	0,5,0	0,2,3	8,2,1	3,6,0	155	149	9.1476199729973e-06	0.00011031152056	NA,0.706,0.0	0.719,0.243,1.0	-0.301
14918	gene:Solyc12g035400.1	NA	12	-	58637458	58637492	58636303	58636433	58638618	58638770	14918	0,13,8	67,223,118	0,3,0	102,89,23	183	149	9.214110356050704e-06	0.000111031388804	0.0,0.045,0.052	0.0,0.027,0.0	0.023
412	gene:Solyc08g081990.2	NA	8	-	64903641	64903718	64902820	64903138	64904564	64905393	412	11,18,35	0,0,0	31,21,19	10,0,0	226	149	9.272786905623946e-06	0.000111656107618	1.0,1.0,1.0	0.671,1.0,1.0	0.11
5971	gene:Solyc01g080760.2	NA	1	-	79981317	79981503	79980198	79980402	79985502	79986522	5971	18,38,12	0,2,1	46,50,23	4,0,2	335	149	9.359118646441189e-06	0.000112612664715	1.0,0.894,0.842	0.836,1.0,0.836	0.021
11959	gene:Solyc06g084590.2	NA	6	+	49667198	49667219	49666973	49667040	49667313	49667376	11959	0,2,0	0,2,2	10,6,3	0,0,0	170	149	9.37105550074136e-06	0.000112673323681	NA,0.467,0.0	1.0,1.0,1.0	-0.766
12677	gene:Solyc03g111330.2	NA	3	+	61941152	61941398	61940540	61940695	61941467	61941582	12677	24,56,26	104,230,162	81,68,34	290,117,94	395	149	9.396427781854911e-06	0.000112895316144	0.08,0.084,0.057	0.095,0.18,0.12	-0.058
8447	gene:Solyc07g006190.2	NA	7	-	1019264	1019367	1018849	1018973	1020704	1020815	8447	5,23,11	0,6,5	33,23,7	0,2,0	252	149	9.467783011373302e-06	0.000113669048057	1.0,0.694,0.565	1.0,0.872,1.0	-0.204
573	gene:Solyc08g029200.2	NA	8	-	37870086	37870105	37869918	37870018	37870205	37870300	573	0,3,0	0,0,1	0,0,0	1,2,0	168	149	9.493711673578352e-06	0.000113896658404	NA,1.0,0.0	0.0,0.0,NA	0.5
7319	gene:Solyc12g070280.1	NA	12	+	29996260	29996487	29995748	29995823	29996908	29996989	7319	0,11,1	0,0,2	3,6,0	0,0,2	376	149	9.554121509332549e-06	0.000114537304081	NA,1.0,0.165	1.0,1.0,0.0	-0.084
2092	gene:Solyc02g084170.1	NA	2	-	47349067	47349171	47348600	47348709	47349780	47349903	2092	0,0,4	2,0,0	3,0,0	0,0,0	253	149	9.89965948312581e-06	0.000118592694981	0.0,NA,1.0	1.0,NA,NA	-0.5
12956	gene:Solyc04g080650.2	NA	4	-	64761603	64761657	64761392	64761499	64762047	64762134	12956	0,4,3	0,0,0	1,0,0	3,0,2	203	149	9.917451740215215e-06	0.000118718799586	NA,1.0,1.0	0.197,NA,0.0	0.901
913	gene:Solyc08g076890.2	NA	8	+	60822484	60822541	60822337	60822364	60822748	60822769	913	0,0,0	2,0,0	3,0,0	0,0,0	206	149	9.933538420120938e-06	0.000118794376385	0.0,NA,NA	1.0,NA,NA	-1.0
9882	gene:Solyc02g077220.2	NA	2	-	42217999	42218057	42217715	42217880	42221300	42221528	9882	0,0,0	0,2,0	0,3,0	0,0,0	207	149	9.93830553971655e-06	0.000118794376385	NA,0.0,NA	NA,1.0,NA	-1.0
1047	gene:Solyc08g076890.2	NA	8	+	60822457	60822541	60822337	60822364	60822748	60822769	1047	0,2,2	2,0,0	3,0,0	0,0,0	233	149	9.970900733921643e-06	0.000119096869877	0.0,1.0,1.0	1.0,NA,NA	-0.333
7814	gene:Solyc11g065980.1	NA	11	+	51599475	51599700	51599032	51599083	51599781	51599879	7814	4,8,3	1,6,2	10,7,1	5,2,0	374	149	9.986859938452992e-06	0.000119200358944	0.614,0.347,0.374	0.443,0.582,1.0	-0.23
14078	gene:Solyc08g082880.2	NA	8	+	65543758	65543913	65543439	65543535	65544001	65544090	14078	28,83,20	3,17,4	86,47,12	15,16,7	304	149	1.013140375438281e-05	0.00012083732653	0.821,0.705,0.71	0.738,0.59,0.457	0.15
6573	gene:Solyc12g017920.1	NA	12	-	7799385	7799446	7797592	7797797	7801043	7801221	6573	2,22,4	0,1,0	13,16,10	6,5,0	210	149	1.0351883337823177e-05	0.000123376931977	1.0,0.94,1.0	0.606,0.694,1.0	0.213
1571	gene:Solyc07g008320.2	NA	7	-	3094103	3094228	3093864	3093996	3095089	3095129	1571	108,256,202	0,0,0	453,343,103	25,0,0	274	149	1.0376294250785786e-05	0.000123577731821	1.0,1.0,1.0	0.908,1.0,1.0	0.031
16171	gene:Solyc02g076870.2	NA	2	+	41986505	41986686	41983282	41983765	41987292	41987437	16171	5,2,3	14,65,57	15,2,0	64,78,26	330	149	1.0408799450430026e-05	0.000123874568842	0.139,0.014,0.023	0.096,0.011,0.0	0.023
5111	gene:Solyc03g059260.2	NA	3	-	28187774	28187871	28186706	28186795	28188115	28188202	5111	0,4,1	2,0,0	0,1,0	1,1,1	246	149	1.0467717279278561e-05	0.000124470822117	0.0,1.0,1.0	0.0,0.377,0.0	0.541
6000	gene:Solyc03g006610.2	NA	3	+	1191577	1191643	1191250	1191393	1191757	1191916	6000	0,3,2	9,25,8	7,7,2	34,12,8	215	149	1.0474135888098728e-05	0.000124470822117	0.0,0.077,0.148	0.125,0.288,0.148	-0.112
13350	gene:Solyc04g076830.2	NA	4	-	61707702	61707761	61706862	61706924	61709090	61709236	13350	73,170,121	189,301,233	146,63,52	332,170,185	208	149	1.0608990071594253e-05	0.0001259817571	0.217,0.288,0.271	0.24,0.21,0.168	0.053
12730	gene:Solyc10g045240.1	NA	10	+	32332390	32332422	32331960	32332178	32332511	32332614	12730	89,151,115	3,7,1	87,60,50	2,1,2	181	149	1.1116760091344603e-05	0.000131915657148	0.961,0.947,0.99	0.973,0.98,0.954	-0.003
3430	gene:Solyc02g084020.2	NA	2	-	47240810	47240937	47240092	47240403	47241017	47241084	3430	1,0,2	0,1,4	2,0,4	0,0,0	276	149	1.1329721042777178e-05	0.000134345168243	1.0,0.0,0.213	1.0,NA,1.0	-0.596
11186	gene:Solyc02g093480.2	NA	2	-	54337484	54337591	54337099	54337213	54338356	54338440	11186	0,0,1	0,4,0	0,2,0	7,0,0	256	149	1.137696524831193e-05	0.000134542006113	NA,0.0,1.0	0.0,1.0,NA	0.0
13932	gene:Solyc08g016010.2	NA	8	-	6579967	6580214	6579750	6579879	6580283	6581000	13932	10,40,23	62,107,70	38,63,19	183,113,52	396	149	1.1378629012581535e-05	0.000134542006113	0.057,0.123,0.11	0.072,0.173,0.121	-0.025
15176	gene:Solyc08g008380.2	NA	8	+	2810805	2810912	2810315	2810469	2811038	2811111	15176	0,3,0	0,0,4	0,0,2	0,0,0	256	149	1.137696524831193e-05	0.000134542006113	NA,1.0,0.0	NA,NA,1.0	-0.5
8090	gene:Solyc02g094100.2	NA	2	+	54741882	54741966	54741673	54741809	54742222	54742292	8090	5,15,6	2,1,2	10,1,1	2,3,0	233	149	1.1379256575794013e-05	0.000134542006113	0.615,0.906,0.657	0.762,0.176,1.0	0.08
6033	gene:Solyc03g063880.2	NA	3	-	36633795	36633856	36631509	36631631	36633966	36634134	6033	10,44,27	3,10,5	64,59,23	6,9,8	210	149	1.1420536699837124e-05	0.000134932443728	0.703,0.757,0.793	0.883,0.823,0.671	-0.041
15252	gene:Solyc05g007020.2	NA	5	-	1610762	1610835	1610233	1610313	1611530	1612207	15252	1,0,2	0,0,0	0,1,0	3,0,0	222	149	1.1646148250580379e-05	0.000137399323043	1.0,NA,1.0	0.0,1.0,NA	0.5
8446	gene:Solyc07g006190.2	NA	7	-	1019249	1019367	1018849	1018973	1020704	1020815	8446	5,24,11	0,6,5	33,21,8	0,2,0	267	149	1.1642128128594235e-05	0.000137399323043	1.0,0.691,0.551	1.0,0.854,1.0	-0.204
8221	gene:Solyc12g096850.1	NA	12	-	65609078	65609325	65608506	65608665	65609966	65610083	8221	0,0,0	0,0,2	0,2,2	0,0,0	396	149	1.1712195325102271e-05	0.000138078839547	NA,NA,0.0	NA,1.0,1.0	-1.0
2718	gene:Solyc06g005290.2	NA	6	-	299376	299456	298532	298645	300625	300724	2718	25,40,31	0,2,3	76,53,37	3,13,6	229	149	1.180790216596188e-05	0.00013910679264	1.0,0.929,0.871	0.943,0.726,0.8	0.11
5478	gene:Solyc06g009110.2	NA	6	-	3055733	3055841	3055364	3055591	3057574	3057937	5478	76,146,120	3,0,0	239,114,72	4,2,7	257	149	1.1829282922802951e-05	0.000139258273025	0.936,1.0,1.0	0.972,0.971,0.856	0.046
6521	gene:Solyc12g009500.1	NA	12	+	2766485	2766571	2765924	2765997	2766828	2766975	6521	10,24,11	2,21,0	4,22,4	5,6,7	235	149	1.2172527474309515e-05	0.000143195895558	0.76,0.42,1.0	0.337,0.699,0.266	0.293
5443	gene:Solyc03g093390.2	NA	3	-	54655761	54655965	54655131	54655685	54656034	54656147	5443	1195,2225,1652	5,0,0	4264,2300,1856	28,36,11	353	149	1.24828857450574e-05	0.000146741261204	0.99,1.0,1.0	0.985,0.964,0.986	0.018
16314	gene:Solyc01g103020.2	NA	1	+	91690985	91691232	91690652	91690721	91691313	91691430	16314	4,10,7	90,160,71	13,24,15	264,163,96	396	149	1.252809981496245e-05	0.000147166895023	0.016,0.023,0.036	0.018,0.052,0.056	-0.017
11502	gene:Solyc01g073870.2	NA	1	-	81198709	81198843	81195804	81196086	81199386	81199767	11502	1,1,2	20,50,13	3,5,0	60,51,24	283	149	1.2615596005170005e-05	0.000147981937347	0.026,0.01,0.075	0.026,0.049,0.0	0.012
12066	gene:Solyc08g068850.2	NA	8	-	57933491	57933617	57933242	57933371	57934207	57934333	12066	12,64,29	0,0,0	92,102,26	5,4,6	275	149	1.2615189630035723e-05	0.000147981937347	1.0,1.0,1.0	0.909,0.933,0.701	0.152
9321	gene:Solyc02g078660.2	NA	2	-	43327846	43327904	43327411	43327633	43328302	43328371	9321	0,1,0	9,10,9	1,2,0	45,9,6	207	149	1.2675653769519781e-05	0.000148579757958	0.0,0.067,0.0	0.016,0.138,0.0	-0.029
9209	gene:Solyc09g007260.2	NA	9	+	858320	858365	858054	858200	858459	858563	9209	8,28,3	13,32,7	36,29,10	36,18,8	194	149	1.2794235335432966e-05	0.00014986222608	0.321,0.402,0.248	0.434,0.553,0.49	-0.169
15923	gene:Solyc02g067990.2	NA	2	-	38052779	38052840	38052536	38052698	38053020	38053146	15923	2,1,6	56,99,59	8,6,0	133,64,37	210	149	1.3241346968483505e-05	0.000154988258929	0.025,0.007,0.067	0.041,0.062,0.0	-0.001
5378	gene:Solyc10g081400.1	NA	10	+	62478112	62478154	62477284	62477360	62478988	62479005	5378	28,66,38	28,47,32	44,29,21	56,23,36	191	149	1.3291176858950093e-05	0.000155460150233	0.438,0.523,0.481	0.38,0.496,0.313	0.084
12252	gene:Solyc07g007970.2	NA	7	+	2661354	2661581	2660219	2660560	2664054	2664165	12252	29,29,23	0,5,0	43,64,32	2,0,3	376	149	1.3366704961490673e-05	0.00015623173038	1.0,0.697,1.0	0.895,1.0,0.809	-0.002
9208	gene:Solyc11g065640.1	NA	11	+	51165065	51165155	51159412	51159509	51165325	51165372	9208	15,22,13	0,0,2	28,14,18	3,4,2	239	149	1.3388384163078813e-05	0.000156373264635	1.0,1.0,0.802	0.853,0.686,0.849	0.138
11327	gene:Solyc09g018370.2	NA	9	+	14531684	14531865	14530072	14530259	14532157	14532289	11327	0,0,0	2,0,0	2,4,0	0,0,3	330	149	1.3563729500207836e-05	0.000158308100024	0.0,NA,NA	1.0,1.0,0.0	-0.667
13596	gene:Solyc11g072970.1	NA	11	-	56119416	56119499	56117159	56117325	56120535	56120616	13596	0,5,2	0,0,0	15,3,0	2,2,2	232	149	1.3717559566576215e-05	0.000159989238628	NA,1.0,1.0	0.828,0.491,0.0	0.56
6572	gene:Solyc12g017920.1	NA	12	-	7799342	7799446	7797592	7797797	7801043	7801221	6572	4,40,9	0,1,0	23,31,8	6,5,0	253	149	1.3920607239392205e-05	0.000162241599352	1.0,0.959,1.0	0.693,0.785,1.0	0.16
44	gene:Solyc01g007790.2	NA	1	+	1941066	1941140	1939737	1939842	1941227	1941299	44	26,53,19	2,9,2	68,80,19	13,8,6	223	149	1.4064706875388655e-05	0.000163804212647	0.897,0.797,0.864	0.778,0.87,0.679	0.077
6769	gene:Solyc02g093110.2	NA	2	-	54030528	54030628	54028855	54029008	54030952	54031036	6769	16,41,19	541,1000,644	75,16,25	1261,834,566	249	149	1.4319404678020934e-05	0.000166651760996	0.017,0.024,0.017	0.034,0.011,0.026	-0.004
4547	gene:Solyc03g123960.2	NA	3	+	70652965	70653090	70651333	70651579	70654271	70654396	4547	87,138,78	0,4,2	233,149,79	3,0,0	274	149	1.434547160493499e-05	0.00016683630322	1.0,0.949,0.955	0.977,1.0,1.0	-0.024
13598	gene:Solyc11g072970.1	NA	11	-	56119747	56119804	56119416	56119499	56120379	56120454	13598	54,102,82	10,2,10	122,99,62	5,4,3	206	149	1.4399347500925015e-05	0.000167250246905	0.796,0.974,0.856	0.946,0.947,0.937	-0.068
3401	gene:Solyc02g069160.2	NA	2	+	39108834	39109026	39108645	39108723	39109336	39109765	3401	41,64,34	0,10,0	99,44,33	0,0,0	341	149	1.4401535948302233e-05	0.000167250246905	1.0,0.737,1.0	1.0,1.0,1.0	-0.088
1804	gene:Solyc08g048450.2	NA	8	+	12869754	12869835	12868865	12868963	12870173	12870407	1804	95,140,97	3,0,2	200,166,64	14,12,3	230	149	1.4541316383381594e-05	0.000168753629051	0.954,1.0,0.969	0.902,0.9,0.933	0.063
11142	gene:Solyc04g071470.2	NA	4	+	58449851	58449920	58449703	58449769	58450369	58450447	11142	1,10,3	2,0,0	8,4,7	0,1,1	218	149	1.4650142046182387e-05	0.000169775404989	0.255,1.0,1.0	1.0,0.732,0.827	-0.101
1382	gene:Solyc07g055860.2	NA	7	-	63781167	63781380	63779455	63779564	63782353	63782504	1382	77,125,92	87,155,86	158,74,53	208,185,76	362	149	1.4642682664595578e-05	0.000169775404989	0.267,0.249,0.306	0.238,0.141,0.223	0.073
7862	gene:Solyc08g083140.2	NA	8	+	65687067	65687123	65686268	65686363	65688420	65688433	7862	10,9,9	0,0,0	30,17,13	10,0,0	205	149	1.4735786895469243e-05	0.000170646887223	1.0,1.0,1.0	0.686,1.0,1.0	0.105
3779	gene:Solyc09g074900.2	NA	9	-	66706405	66706512	66706167	66706305	66706652	66706889	3779	0,0,0	0,1,0	0,6,0	1,0,1	256	149	1.4760497383701795e-05	0.000170811988137	NA,0.0,NA	0.0,1.0,0.0	-0.333
6169	gene:Solyc11g066790.1	NA	11	+	52591237	52591354	52590407	52590563	52591538	52591606	6169	0,0,2	8,8,12	5,2,0	21,19,6	266	149	1.531988050494758e-05	0.000177159835422	0.0,0.0,0.085	0.118,0.056,0.0	-0.03
12065	gene:Solyc08g068850.2	NA	8	-	57933491	57933653	57933242	57933371	57934207	57934333	12065	17,76,38	0,0,0	123,109,34	5,4,6	311	149	1.538273123248806e-05	0.000177609513433	1.0,1.0,1.0	0.922,0.929,0.731	0.139
15543	gene:Solyc11g013070.1	NA	11	+	5926838	5926867	5926667	5926730	5926979	5927121	15543	0,0,0	0,3,0	0,1,0	2,0,0	178	149	1.539137521552733e-05	0.000177609513433	NA,0.0,NA	0.0,1.0,NA	-0.5
5666	gene:Solyc01g098180.2	NA	1	-	88766064	88766170	88764252	88764323	88767048	88767311	5666	0,6,0	0,0,0	0,0,0	3,1,1	255	149	1.537401696392733e-05	0.000177609513433	NA,1.0,NA	0.0,0.0,0.0	1.0
15438	gene:Solyc02g078440.2	NA	2	+	43117694	43117772	43117185	43117269	43118042	43118133	15438	0,4,0	0,0,0	0,0,0	0,1,0	227	149	1.560016350834538e-05	0.000179891793738	NA,1.0,NA	NA,0.0,NA	1.0
7718	gene:Solyc04g076710.2	NA	4	-	61603589	61603685	61603337	61603424	61609474	61609547	7718	15,21,9	11,44,21	19,25,11	48,51,17	245	149	1.5684927544041686e-05	0.000180741689753	0.453,0.225,0.207	0.194,0.23,0.282	0.06
1023	gene:Solyc08g076890.2	NA	8	+	60822508	60822607	60822304	60822364	60822748	60822769	1023	0,0,0	2,0,0	2,0,7	0,0,0	248	149	1.6145331596737467e-05	0.000185915939599	0.0,NA,NA	1.0,NA,1.0	-1.0
286	gene:Solyc08g076130.2	NA	8	-	60165233	60165325	60163678	60163818	60166383	60166644	286	43,91,55	1,6,1	119,102,53	7,3,12	241	149	1.617178305971894e-05	0.000186089390983	0.964,0.904,0.971	0.913,0.955,0.732	0.08
4330	gene:Solyc10g078300.1	NA	10	+	60135197	60135218	60134418	60135031	60135298	60135472	4330	1,0,0	0,0,0	0,0,0	3,0,2	170	149	1.6216652915771245e-05	0.000186474390319	1.0,NA,NA	0.0,NA,0.0	1.0
14391	gene:Solyc05g006410.2	NA	5	-	1046713	1046773	1046529	1046630	1047122	1047222	14391	1,6,4	3,7,5	15,7,6	5,1,3	209	149	1.6310573624507108e-05	0.000187422484546	0.192,0.379,0.363	0.681,0.833,0.588	-0.389
13362	gene:Solyc07g042550.2	NA	7	-	55979155	55979247	55978885	55979059	55979334	55979670	13362	0,0,0	2,0,0	2,0,0	0,0,0	241	149	1.6364483144393763e-05	0.000187909806451	0.0,NA,NA	1.0,NA,NA	-1.0
10864	gene:Solyc10g078340.1	NA	10	-	60158039	60158198	60157905	60157944	60158340	60158490	10864	11,39,17	54,195,50	9,15,9	166,130,61	308	149	1.648986873846925e-05	0.000189216611788	0.09,0.088,0.141	0.026,0.053,0.067	0.058
14671	gene:Solyc03g098020.2	NA	3	+	60374373	60374440	60372985	60373056	60374945	60375010	14671	1,4,0	0,9,4	4,8,1	16,3,8	216	149	1.6525017355126432e-05	0.000189486865672	1.0,0.235,0.0	0.147,0.648,0.079	0.12
10495	gene:Solyc03g006070.2	NA	3	-	757780	757830	757146	757225	758495	758683	10495	7,6,0	68,124,107	8,2,0	194,136,60	199	149	1.6577204081485934e-05	0.000189951973837	0.072,0.035,0.0	0.03,0.011,0.0	0.022
5668	gene:Solyc01g098180.2	NA	1	-	88766075	88766170	88764252	88764323	88767048	88767311	5668	0,4,0	0,0,0	0,0,0	3,1,1	244	149	1.667883364857224e-05	0.00019098258011	NA,1.0,NA	0.0,0.0,0.0	1.0
1019	gene:Solyc08g076890.2	NA	8	+	60822508	60822586	60822304	60822364	60822748	60822769	1019	0,0,0	2,0,0	2,0,7	0,0,0	227	149	1.6791405668333526e-05	0.000191908031672	0.0,NA,NA	1.0,NA,1.0	-1.0
3159	gene:Solyc11g007610.1	NA	11	-	1864044	1864122	1863482	1863604	1864376	1864476	3159	0,0,2	0,0,0	0,0,0	0,1,2	227	149	1.6791405668333526e-05	0.000191908031672	NA,NA,1.0	NA,0.0,0.0	1.0
5649	gene:Solyc03g043660.2	NA	3	-	7156624	7156659	7155200	7155250	7156826	7156907	5649	10,15,18	113,125,118	6,9,4	156,120,59	184	149	1.680663361830804e-05	0.000191908031672	0.067,0.089,0.11	0.03,0.057,0.052	0.042
9350	gene:Solyc04g008010.2	NA	4	-	1663491	1663653	1662424	1662490	1663730	1663812	9350	0,5,2	29,82,45	8,0,5	101,52,36	311	149	1.6797150544436955e-05	0.000191908031672	0.0,0.028,0.021	0.037,0.0,0.062	-0.017
10623	gene:Solyc10g076940.1	NA	10	-	59900392	59900433	59899639	59899700	59901022	59901149	10623	4,8,5	0,7,0	11,6,6	0,0,0	190	149	1.6872753367967067e-05	0.000192394131216	1.0,0.473,1.0	1.0,1.0,1.0	-0.176
6591	gene:Solyc02g063280.2	NA	2	+	35354515	35354566	35353843	35354054	35355243	35355491	6591	78,139,68	0,3,0	183,150,75	4,2,6	200	149	1.6862239336142734e-05	0.000192394131216	1.0,0.972,1.0	0.971,0.982,0.903	0.039
6501	gene:Solyc02g081330.2	NA	2	+	45336445	45336496	45335628	45336338	45337206	45337379	6501	20,43,15	2,4,2	61,22,21	11,3,0	200	149	1.691214600949314e-05	0.000192708832493	0.882,0.889,0.848	0.805,0.845,1.0	-0.01
4482	gene:Solyc06g084360.2	NA	6	+	49502698	49502811	49501727	49501793	49503141	49503252	4482	142,299,193	0,3,2	337,288,136	9,0,8	262	149	1.704920108835063e-05	0.000194135153856	1.0,0.983,0.982	0.955,1.0,0.906	0.035
3864	gene:Solyc04g078150.2	NA	4	-	62967446	62967674	62966948	62967356	62969692	62969737	3864	0,0,0	0,2,0	4,1,0	0,0,1	377	149	1.7385528088497482e-05	0.000197826970032	NA,0.0,NA	1.0,1.0,0.0	-0.667
15453	gene:Solyc09g060100.2	NA	9	+	57605974	57606030	57605230	57605299	57606519	57606585	15453	0,0,0	0,2,0	1,2,2	0,0,0	205	149	1.741036345193561e-05	0.000197971704109	NA,0.0,NA	1.0,1.0,1.0	-1.0
10193	gene:Solyc10g017880.1	NA	10	-	6168535	6168952	6168226	6168396	6173256	6173383	10193	132,312,185	4,5,2	512,373,184	12,8,3	566	149	1.751813545616599e-05	0.000199058646282	0.897,0.943,0.961	0.918,0.925,0.942	0.005
3863	gene:Solyc04g078150.2	NA	4	-	62967446	62967669	62966948	62967356	62969692	62969737	3863	0,0,0	0,2,0	1,1,0	0,0,1	372	149	1.7649124672590604e-05	0.00020040771171	NA,0.0,NA	1.0,1.0,0.0	-0.667
5501	gene:Solyc05g015710.2	NA	5	-	11757799	11757841	11757559	11757649	11758143	11758617	5501	0,0,0	2,8,9	5,1,1	2,8,0	191	149	1.8054909043309943e-05	0.000204873065116	0.0,0.0,0.0	0.661,0.089,1.0	-0.583
16564	gene:Solyc01g087370.2	NA	1	-	82322601	82322699	82314087	82314163	82325567	82325694	16564	2,11,8	9,6,11	15,17,12	15,15,12	247	149	1.807081207351653e-05	0.000204911220875	0.118,0.525,0.305	0.376,0.406,0.376	-0.07
14700	gene:Solyc07g008850.2	NA	7	-	3825761	3825847	3825381	3825677	3825947	3826092	14700	0,0,4	31,42,25	2,10,0	37,23,28	235	149	1.813871564699905e-05	0.00020553856704	0.0,0.0,0.092	0.033,0.216,0.0	-0.052
4150	gene:Solyc05g007960.2	NA	5	-	2385693	2385818	2383514	2383582	2387892	2388318	4150	0,2,0	0,2,1	2,0,4	0,0,0	274	149	1.8343328093356317e-05	0.000207713084578	NA,0.352,0.0	1.0,NA,1.0	-0.824
9513	gene:Solyc08g078330.2	NA	8	+	62144418	62144521	62143864	62143965	62144617	62144697	9513	23,24,17	0,3,6	37,16,10	13,2,1	252	149	1.8630648422913026e-05	0.000210820495312	1.0,0.825,0.626	0.627,0.825,0.855	0.048
5343	gene:Solyc11g018530.1	NA	11	-	8642907	8643081	8642707	8642812	8643355	8643425	5343	1036,2028,1428	15,30,20	770,543,333	10,0,1	323	149	1.8737442839425978e-05	0.000211882225603	0.97,0.969,0.971	0.973,1.0,0.994	-0.019
3738	gene:Solyc03g113280.2	NA	3	-	63467328	63467577	63464753	63464901	63468510	63468644	3738	18,14,6	131,226,165	1,2,0	441,289,213	398	149	1.8924101585572233e-05	0.000213844965358	0.049,0.023,0.013	0.001,0.003,0.0	0.027
13351	gene:Solyc04g076830.2	NA	4	-	61707004	61707060	61706862	61706924	61707702	61707761	13351	8,8,15	76,188,136	13,15,2	171,70,58	205	149	1.9428707270893183e-05	0.000219395353702	0.071,0.03,0.074	0.052,0.135,0.024	-0.012
4774	gene:Solyc07g065050.2	NA	7	-	66979323	66979434	66977533	66977633	66979633	66981446	4774	0,0,0	38,48,62	10,8,3	125,63,24	260	149	1.9522864217654237e-05	0.0002203063545	0.0,0.0,0.0	0.044,0.068,0.067	-0.06
10875	gene:Solyc07g017530.2	NA	7	-	7472836	7472987	7471524	7471642	7473442	7473538	10875	0,7,0	0,0,1	6,0,4	1,0,0	300	149	1.9557976132495583e-05	0.000220550262253	NA,1.0,0.0	0.749,NA,1.0	-0.375
9191	gene:Solyc08g066540.2	NA	8	-	55285728	55285881	55285200	55285278	55286012	55286073	9191	0,4,0	0,0,0	4,0,0	0,1,1	302	149	1.9643297265458768e-05	0.000221359639529	NA,1.0,NA	1.0,0.0,0.0	0.667
3752	gene:Solyc05g044630.2	NA	5	+	57235177	57235295	57234584	57234674	57236038	57236337	3752	0,6,0	2,2,1	6,5,8	0,0,0	267	149	1.968514173708686e-05	0.00022167830185	0.0,0.626,0.0	1.0,1.0,1.0	-0.791
14404	gene:Solyc02g085840.2	NA	2	-	48629230	48629287	48628943	48629121	48629382	48629450	14404	327,554,396	8,15,11	739,340,312	6,3,7	206	149	1.9721623960868027e-05	0.000221936181488	0.967,0.964,0.963	0.989,0.988,0.97	-0.018
4170	gene:Solyc12g017820.1	NA	12	+	7441454	7441611	7440280	7440362	7442108	7442199	4170	4,0,0	0,0,0	0,0,0	1,0,0	306	149	1.9810622606565077e-05	0.000222784290015	1.0,NA,NA	0.0,NA,NA	1.0
3440	gene:Solyc01g097590.2	NA	1	-	88381028	88381088	88380733	88380906	88382339	88382413	3440	7,6,3	1,3,6	8,6,4	19,9,6	209	149	1.995848668103468e-05	0.000224292759538	0.833,0.588,0.263	0.231,0.322,0.322	0.27
2593	gene:Solyc10g045430.1	NA	10	+	33397876	33397958	33394560	33395110	33399613	33400029	2593	0,11,2	7,40,15	6,0,6	38,28,19	231	149	2.0176261924152375e-05	0.000226584274805	0.0,0.151,0.079	0.092,0.0,0.169	-0.01
16545	gene:Solyc08g075520.2	NA	8	-	59675650	59675867	59675407	59675485	59676225	59676836	16545	177,359,293	25,86,39	280,147,66	81,47,30	366	149	2.0196503430687814e-05	0.0002266558146	0.742,0.63,0.754	0.585,0.56,0.472	0.17
10106	gene:Solyc02g078610.2	NA	2	+	43264181	43264242	43263885	43263993	43264588	43264666	10106	0,3,0	39,100,60	8,7,4	239,218,83	210	149	2.0716978508019758e-05	0.000232337288141	0.0,0.021,0.0	0.023,0.022,0.033	-0.019
8333	gene:Solyc01g107690.2	NA	1	+	95151014	95151116	95148991	95149335	95152133	95152250	8333	0,6,1	0,7,0	2,0,0	2,3,11	251	149	2.080264073062027e-05	0.000233137962646	NA,0.337,1.0	0.372,0.0,0.0	0.544
190	gene:Solyc10g045500.1	NA	10	-	34150871	34150968	34150394	34150519	34151083	34151197	190	2,0,1	0,1,0	2,0,1	4,0,0	246	149	2.0837141658320755e-05	0.000233364561136	1.0,0.0,1.0	0.232,NA,1.0	0.051
2895	gene:Solyc04g049690.2	NA	4	-	43058951	43059148	43055255	43055528	43059522	43059663	2895	3,16,8	115,173,136	11,21,5	197,172,106	346	149	2.1135347350091164e-05	0.000236542175137	0.011,0.038,0.025	0.023,0.05,0.02	-0.006
15931	gene:Solyc07g045380.2	NA	7	+	58496097	58496161	58495880	58495938	58496725	58496747	15931	0,3,4	3,1,0	10,3,0	0,0,0	213	149	2.116133127873459e-05	0.00023667087823	0.0,0.677,1.0	1.0,1.0,NA	-0.441
12297	gene:Solyc01g104160.2	NA	1	-	92628262	92628493	92627938	92628158	92630064	92630277	12297	15,55,32	36,128,54	103,112,33	191,175,78	380	149	2.1423150387343693e-05	0.000239271549781	0.14,0.144,0.189	0.175,0.201,0.142	-0.015
9609	gene:Solyc02g091530.2	NA	2	+	52798566	52798626	52798429	52798478	52798923	52799161	9609	2,22,8	0,0,6	28,17,12	2,1,2	209	149	2.1422487197413173e-05	0.000239271549781	1.0,1.0,0.487	0.909,0.924,0.811	-0.052
13959	gene:Solyc06g076860.2	NA	6	+	47764581	47764677	47764089	47764308	47765423	47765498	13959	0,0,0	13,36,14	8,4,4	48,44,8	245	149	2.1475938584310066e-05	0.00023953367677	0.0,0.0,0.0	0.092,0.052,0.233	-0.126
7369	gene:Solyc04g074670.2	NA	4	-	60586082	60586286	60585393	60585482	60586412	60586512	7369	0,4,0	0,0,0	0,0,2	0,1,0	353	149	2.1471640303982312e-05	0.00023953367677	NA,1.0,NA	NA,0.0,1.0	0.5
10628	gene:Solyc01g097220.1	NA	1	+	88157396	88157552	88157247	88157304	88157676	88157744	10628	0,0,0	2,0,0	1,0,0	0,0,0	305	149	2.180021283578842e-05	0.000242935707656	0.0,NA,NA	1.0,NA,NA	-1.0
7211	gene:Solyc07g017650.2	NA	7	+	7722946	7723088	7722361	7722449	7723222	7723309	7211	2,2,0	0,0,1	9,4,1	1,4,0	291	149	2.181069052213986e-05	0.000242935707656	1.0,1.0,0.0	0.822,0.339,1.0	-0.054
15546	gene:Solyc10g047290.1	NA	10	+	40369202	40369278	40368461	40368500	40369951	40370185	15546	11,14,9	159,283,211	5,5,2	447,273,144	225	149	2.26165288559537e-05	0.000251739837538	0.044,0.032,0.027	0.007,0.012,0.009	0.025
5676	gene:Solyc05g006630.2	NA	5	+	1288717	1288748	1287555	1287939	1288895	1290494	5676	0,8,2	17,16,14	0,0,0	36,18,12	180	149	2.2711107880803462e-05	0.000252620492017	0.0,0.293,0.106	0.0,0.0,0.0	0.133
5957	gene:Solyc02g021100.2	NA	2	-	21568829	21569026	21568453	21568756	21569475	21570751	5957	27,73,23	0,4,0	75,76,31	0,2,0	346	149	2.2756623948072158e-05	0.000252954581845	1.0,0.887,1.0	1.0,0.942,1.0	-0.018
7557	gene:Solyc03g083420.2	NA	3	+	53295652	53295747	53294371	53294507	53296235	53297011	7557	16,22,24	3,11,8	22,27,18	20,5,6	244	149	2.2838395564935158e-05	0.000253690947336	0.765,0.55,0.647	0.402,0.767,0.647	0.049
7630	gene:Solyc03g111850.2	NA	3	-	62461500	62461658	62461111	62461186	62461963	62462140	7630	2,10,4	33,72,45	3,2,4	117,125,45	307	149	2.3143309702169033e-05	0.00025690331558	0.029,0.063,0.041	0.012,0.008,0.041	0.024
8444	gene:Solyc07g006190.2	NA	7	-	1019269	1019367	1018849	1018973	1020704	1020815	8444	9,43,17	0,6,5	57,35,16	0,2,0	247	149	2.3182503385008342e-05	0.000257163683171	1.0,0.812,0.672	1.0,0.913,1.0	-0.143
1404	gene:Solyc06g083920.2	NA	6	+	49219478	49219605	49218774	49218845	49220081	49220221	1404	0,4,3	10,15,8	10,0,1	15,13,14	276	149	2.33028868626202e-05	0.000258323725465	0.0,0.126,0.168	0.265,0.0,0.037	-0.003
13404	gene:Solyc08g076290.2	NA	8	-	60261093	60261182	60260843	60260953	60261299	60261392	13404	0,0,0	3,1,0	1,4,0	1,1,0	238	149	2.3728176332312955e-05	0.000262859933064	0.0,0.0,NA	0.385,0.715,NA	-0.55
7689	gene:Solyc09g006000.2	NA	9	-	680142	680221	679965	680053	681173	681517	7689	19,39,36	2,0,0	35,31,33	5,5,4	228	149	2.3867108117303783e-05	0.000264219882545	0.861,1.0,1.0	0.821,0.802,0.844	0.131
5410	gene:Solyc05g015950.2	NA	5	-	13088701	13088915	13088506	13088601	13089269	13089624	5410	13,83,28	0,2,0	187,191,46	6,0,1	363	149	2.3935538850715696e-05	0.000264798039824	1.0,0.945,1.0	0.927,1.0,0.95	0.023
9316	gene:Solyc04g016130.2	NA	4	-	6862841	6862881	6862647	6862710	6863180	6863294	9316	10,26,25	0,2,0	69,67,22	10,0,0	189	149	2.4097726842671882e-05	0.000266411946285	1.0,0.911,1.0	0.845,1.0,1.0	0.022
2481	gene:Solyc03g111340.2	NA	3	+	61946872	61946933	61946748	61946792	61947083	61947152	2481	0,0,0	0,1,0	0,3,0	3,0,0	210	149	2.4693069901630978e-05	0.000272624839319	NA,0.0,NA	0.0,1.0,NA	-0.5
3980	gene:Solyc11g005250.1	NA	11	-	205812	205966	202910	203027	206219	206368	3980	6,2,6	92,169,107	15,10,2	128,58,78	303	149	2.4679183232211442e-05	0.000272624839319	0.031,0.006,0.027	0.054,0.078,0.012	-0.027
5062	gene:Solyc05g051630.2	NA	5	+	62010059	62010139	62008641	62008779	62011374	62011530	5062	4,9,7	7,18,5	10,2,5	22,7,6	229	149	2.4790735646943543e-05	0.000273518312269	0.271,0.245,0.477	0.228,0.157,0.352	0.085
13643	gene:Solyc09g019970.2	NA	9	+	17874152	17874379	17870997	17871246	17875275	17875420	13643	0,0,6	23,66,36	12,4,0	68,36,36	376	149	2.4950842326481528e-05	0.000275099030779	0.0,0.0,0.062	0.065,0.042,0.0	-0.015
14582	gene:Solyc01g098700.2	NA	1	+	89123019	89123081	89122526	89122568	89125158	89125212	14582	50,102,56	5,7,3	89,49,24	16,2,0	211	149	2.5049731444218257e-05	0.000276003109776	0.876,0.911,0.929	0.797,0.945,1.0	-0.009
7762	gene:Solyc06g043070.2	NA	6	-	29791220	29791303	29790972	29791109	29793972	29794157	7762	51,90,70	2,3,0	100,53,41	4,3,0	232	149	2.546143474949185e-05	0.000280350299061	0.942,0.951,1.0	0.941,0.919,1.0	0.011
10197	gene:Solyc03g113500.2	NA	3	+	63627431	63627540	63626121	63626203	63628524	63628681	10197	0,0,0	0,2,0	4,1,0	0,0,0	258	149	2.5548345735245907e-05	0.000281117824454	NA,0.0,NA	1.0,1.0,NA	-1.0
1243	gene:Solyc08g076890.2	NA	8	+	60822625	60822646	60822030	60822241	60822748	60822769	1243	1,0,4	0,0,0	0,0,0	4,0,0	170	149	2.5683452627585248e-05	0.00028241427721	1.0,NA,1.0	0.0,NA,NA	1.0
2015	gene:Solyc01g107150.2	NA	1	-	94762772	94762962	94761794	94762199	94763633	94763742	2015	127,249,203	0,8,2	299,195,106	11,4,11	339	149	2.590731998097913e-05	0.000284684336576	1.0,0.932,0.978	0.923,0.955,0.809	0.074
8539	gene:Solyc07g014650.2	NA	7	-	5031578	5031630	5030532	5030878	5034120	5034289	8539	76,110,97	0,10,2	171,110,83	4,0,0	201	149	2.59855302373735e-05	0.00028535185758	1.0,0.891,0.973	0.969,1.0,1.0	-0.035
4090	gene:Solyc07g062950.2	NA	7	+	65586089	65586130	65585876	65586007	65586838	65586914	4090	0,0,0	0,4,0	1,1,0	0,0,0	190	149	2.6129126649763976e-05	0.000286736017097	NA,0.0,NA	1.0,1.0,NA	-1.0
3526	gene:Solyc01g087380.2	NA	1	-	82328213	82328315	82325821	82326024	82330207	82330334	3526	1,0,0	1,7,2	2,6,2	4,6,1	251	149	2.6335827728943148e-05	0.00028881035241	0.372,0.0,0.0	0.229,0.372,0.543	-0.257
15452	gene:Solyc09g060100.2	NA	9	+	57605226	57605299	57605030	57605115	57605974	57606030	15452	0,1,0	0,0,0	2,0,1	0,6,0	222	149	2.6528471774492123e-05	0.000290727852981	NA,1.0,NA	1.0,0.0,1.0	0.333
14896	gene:Solyc07g066660.2	NA	7	+	68029863	68029887	68029674	68029744	68029965	68030023	14896	2,5,3	55,85,63	4,2,2	173,123,41	173	149	2.657568490954107e-05	0.000291050061275	0.03,0.048,0.039	0.02,0.014,0.04	0.014
15785	gene:Solyc11g065920.1	NA	11	-	51505704	51505768	51504031	51504180	51507509	51507636	15785	1,0,2	0,2,0	0,0,0	4,0,0	213	149	2.663422461373125e-05	0.000291495800528	1.0,0.0,1.0	0.0,NA,NA	0.667
10327	gene:Solyc11g006370.1	NA	11	+	1083942	1083998	1083674	1083827	1084105	1084221	10327	0,7,2	55,114,57	7,0,2	179,123,64	205	149	2.681078362419406e-05	0.000293231729866	0.0,0.043,0.025	0.028,0.0,0.022	0.006
5520	gene:Solyc09g064590.2	NA	9	+	61909661	61909906	61909172	61909524	61910012	61910156	5520	5,6,8	65,126,79	9,9,2	167,156,83	394	149	2.685020979435961e-05	0.00029346650705	0.028,0.018,0.037	0.02,0.021,0.009	0.011
10233	gene:Solyc05g009940.2	NA	5	-	4159494	4159587	4159055	4159126	4160051	4160127	10233	0,2,0	2,0,0	1,0,0	0,0,0	242	149	2.7013218651502374e-05	0.000295050797303	0.0,1.0,NA	1.0,NA,NA	-0.5
5411	gene:Solyc05g015950.2	NA	5	-	13088699	13088915	13088506	13088601	13089269	13089624	5411	13,83,27	0,2,0	187,192,47	6,0,1	365	149	2.703940744537024e-05	0.000295139557553	1.0,0.944,1.0	0.927,1.0,0.95	0.022
8882	gene:Solyc07g062140.2	NA	7	-	64950452	64950543	64949561	64949959	64950636	64950714	8882	0,0,0	0,2,0	2,1,1	1,0,0	240	149	2.7203569024932086e-05	0.000296535235402	NA,0.0,NA	0.554,1.0,1.0	-0.851
9070	gene:Solyc11g069050.1	NA	11	+	53630878	53630969	53628318	53628508	53632111	53632179	9070	0,0,1	2,0,0	1,0,0	0,0,0	240	149	2.7203569024932086e-05	0.000296535235402	0.0,NA,1.0	1.0,NA,NA	-0.5
12461	gene:Solyc03g118980.2	NA	3	-	67724127	67724192	67723356	67723507	67724273	67724593	12461	12,9,2	4,3,0	21,9,9	0,0,0	214	149	2.7260521318788204e-05	0.000296957945566	0.676,0.676,1.0	1.0,1.0,1.0	-0.216
1227	gene:Solyc08g076890.2	NA	8	+	60822313	60822379	60822030	60822184	60822433	60822442	1227	0,1,1	0,62,0	0,0,0	0,0,7	215	149	2.7459257923458195e-05	0.000298923567268	NA,0.011,1.0	NA,NA,0.0	0.505
12582	gene:Solyc01g101090.2	NA	1	+	90940386	90940496	90939382	90939472	90940584	90940640	12582	0,2,1	0,1,0	0,0,0	2,0,4	259	149	2.7585363149605575e-05	0.000299710613903	NA,0.535,1.0	0.0,NA,0.0	0.768
13610	gene:Solyc01g008400.2	NA	1	+	2490343	2490454	2486321	2486340	2491388	2491489	13610	0,0,0	4,0,0	1,2,3	0,0,3	260	149	2.7604924964774087e-05	0.000299710613903	0.0,NA,NA	1.0,1.0,0.364	-0.788
8070	gene:Solyc05g050960.2	NA	5	+	61177912	61178021	61177540	61177786	61178101	61178168	8070	0,1,0	0,0,4	0,0,1	1,0,0	258	149	2.7565749695552496e-05	0.000299710613903	NA,1.0,0.0	0.0,NA,1.0	0.0
9781	gene:Solyc03g119730.2	NA	3	+	68284860	68284947	68284226	68284341	68285043	68285080	9781	0,1,0	0,0,0	0,0,0	0,2,0	236	149	2.7589180873696486e-05	0.000299710613903	NA,1.0,NA	NA,0.0,NA	1.0
4160	gene:Solyc11g072600.1	NA	11	-	55775239	55775284	55775030	55775134	55775570	55775716	4160	75,104,86	237,342,256	161,100,61	471,230,192	194	149	2.7729808947873526e-05	0.000300710913126	0.196,0.189,0.205	0.208,0.25,0.196	-0.021
996	gene:Solyc08g076890.2	NA	8	+	60822313	60822382	60822030	60822184	60822433	60822634	996	0,2,1	0,62,0	0,0,0	0,0,7	218	149	2.7733864509201883e-05	0.000300710913126	NA,0.022,1.0	NA,NA,0.0	0.511
7748	gene:Solyc01g107300.2	NA	1	+	94890664	94890749	94889966	94890340	94890853	94891018	7748	0,1,1	0,0,1	1,0,0	3,2,0	234	149	2.7784454624718412e-05	0.000301059674117	NA,1.0,0.389	0.175,0.0,NA	0.607
14431	gene:Solyc04g072140.2	NA	4	+	59169139	59169224	59168616	59168727	59169959	59170020	14431	9,24,11	0,7,1	38,18,15	0,0,0	234	149	2.7817506884101148e-05	0.000301218066591	1.0,0.686,0.875	1.0,1.0,1.0	-0.146
5538	gene:Solyc11g072010.1	NA	11	-	55307943	55308059	55304221	55304262	55308633	55308708	5538	19,21,11	0,5,0	18,30,14	16,1,1	265	149	2.7851772591524022e-05	0.000301361865426	1.0,0.703,1.0	0.387,0.944,0.887	0.162
9697	gene:Solyc09g065690.2	NA	9	-	63920443	63920462	63917649	63917736	63920589	63920709	9697	13,15,10	6,1,2	4,7,4	0,0,0	168	149	2.7867673112481886e-05	0.000301361865426	0.658,0.93,0.816	1.0,1.0,1.0	-0.199
13039	gene:Solyc01g068340.2	NA	1	+	77564246	77564387	77562693	77562751	77565056	77565215	13039	7,5,8	3,15,4	13,4,2	25,12,4	290	149	2.7978872313334764e-05	0.000302231163375	0.545,0.146,0.507	0.211,0.146,0.204	0.212
8273	gene:Solyc12g036130.1	NA	12	-	53698897	53699028	53696583	53696677	53700670	53700778	8273	0,0,0	0,4,0	1,1,0	0,0,0	280	149	2.7985052030965278e-05	0.000302231163375	NA,0.0,NA	1.0,1.0,NA	-1.0
7575	gene:Solyc03g119290.2	NA	3	+	67931987	67932221	67931159	67931235	67932391	67932469	7575	10,23,21	27,56,25	38,27,15	66,42,17	383	149	2.8083347741185153e-05	0.000302892344614	0.126,0.138,0.246	0.183,0.2,0.256	-0.043
95	gene:Solyc07g063390.2	NA	7	-	65864214	65864296	65864045	65864133	65864522	65864581	95	0,1,1	2,0,0	1,0,0	0,0,0	231	149	2.8080465021772054e-05	0.000302892344614	0.0,1.0,1.0	1.0,NA,NA	-0.333
86	gene:Solyc07g063390.2	NA	7	-	65864219	65864296	65864045	65864133	65864522	65864581	86	0,0,3	2,0,0	1,0,0	0,0,0	226	149	2.85821165501144e-05	0.000308068459386	0.0,NA,1.0	1.0,NA,NA	-0.5
14527	gene:Solyc01g109990.2	NA	1	+	96814623	96814680	96813465	96813714	96814816	96814931	14527	1,2,3	25,44,32	9,5,0	98,65,22	206	149	2.8785397139488724e-05	0.000310054969848	0.028,0.032,0.064	0.062,0.053,0.0	0.003
584	gene:Solyc04g025540.2	NA	4	-	22112007	22112027	22105513	22105605	22112148	22112232	584	4,10,7	3,7,7	11,4,5	23,13,10	169	149	2.8850818790435887e-05	0.000310554926901	0.54,0.557,0.469	0.297,0.213,0.306	0.25
6955	gene:Solyc09g031750.2	NA	9	-	28024226	28024370	28023612	28024112	28024873	28024958	6955	3,2,6	7,19,16	1,7,1	36,24,7	293	149	2.916000691580204e-05	0.000313676440424	0.179,0.051,0.16	0.014,0.129,0.068	0.06
4413	gene:Solyc09g074870.2	NA	9	-	66686101	66686172	66683511	66683551	66686329	66686406	4413	0,0,1	0,0,0	0,0,0	0,0,2	220	149	2.9197846184545107e-05	0.000313876846484	NA,NA,1.0	NA,NA,0.0	1.0
15798	gene:Solyc10g009040.2	NA	10	-	3068644	3068713	3068026	3068160	3069750	3069973	15798	0,1,0	0,0,0	1,0,1	1,2,0	218	149	2.9406426386734408e-05	0.00031591124731	NA,1.0,NA	0.406,0.0,1.0	0.531
11295	gene:Solyc01g096620.2	NA	1	+	87689793	87690029	87689548	87689673	87691083	87691203	11295	3,11,7	0,0,6	16,10,8	0,0,0	385	149	2.9700756641070308e-05	0.000318863576554	1.0,1.0,0.311	1.0,1.0,1.0	-0.23
16956	gene:Solyc01g006930.2	NA	1	+	1510590	1510732	1509256	1509480	1510850	1510988	16956	2,9,2	33,67,62	14,6,5	52,40,25	291	149	2.973074510154465e-05	0.000318975952042	0.03,0.064,0.016	0.121,0.071,0.093	-0.058
4084	gene:Solyc06g073810.2	NA	6	-	45562621	45562658	45560868	45560988	45562881	45563193	4084	10,18,6	2,3,8	26,9,14	8,3,0	186	149	2.9828477718771933e-05	0.000319814518323	0.8,0.828,0.375	0.722,0.706,1.0	-0.142
10821	gene:Solyc09g066080.1	NA	9	-	64438893	64439111	64438568	64438734	64439215	64439306	10821	4,5,1	21,29,17	2,1,4	26,32,9	367	149	2.9978129383683197e-05	0.000321208284675	0.072,0.065,0.023	0.03,0.013,0.153	-0.012
8329	gene:Solyc02g094540.2	NA	2	+	55078929	55079025	55078692	55078788	55079897	55081414	8329	34,51,42	2,0,0	98,73,39	9,2,8	245	149	3.0014116954127512e-05	0.000321383139601	0.912,1.0,1.0	0.869,0.957,0.748	0.113
4410	gene:Solyc09g074870.2	NA	9	-	66686101	66686164	66683511	66683551	66686329	66686406	4410	0,0,1	0,0,0	0,0,0	0,0,2	212	149	3.0042158827124803e-05	0.000321472740822	NA,NA,1.0	NA,NA,0.0	1.0
14839	gene:Solyc06g070980.2	NA	6	-	43590328	43590427	43589769	43589858	43590545	43590679	14839	1238,2256,1753	9,16,9	3691,1419,1862	28,17,12	248	149	3.0078319450812847e-05	0.000321649044389	0.988,0.988,0.992	0.988,0.98,0.989	0.004
1815	gene:Solyc08g078610.2	NA	8	-	62382044	62382050	62381520	62381819	62382255	62382703	1815	0,3,4	31,58,57	12,3,4	150,80,77	155	149	3.010980422445141e-05	0.000321775147827	0.0,0.047,0.063	0.071,0.035,0.048	-0.015
4748	gene:Solyc12g044800.1	NA	12	+	37740304	37740511	37739701	37739821	37741173	37741265	4748	199,333,199	7,4,5	393,181,237	3,4,0	356	149	3.0254161939553644e-05	0.00032310653993	0.922,0.972,0.943	0.982,0.95,1.0	-0.032
7459	gene:Solyc01g096600.2	NA	1	-	87675643	87675731	87675402	87675548	87676334	87676428	7459	5,12,2	30,58,24	8,1,2	86,81,29	237	149	3.052280337749706e-05	0.000325762643493	0.095,0.115,0.05	0.055,0.008,0.042	0.052
15349	gene:Solyc03g118150.2	NA	3	+	67104586	67104681	67104238	67104275	67104972	67105083	15349	21,26,36	2,6,0	26,35,9	9,3,3	244	149	3.064432495553061e-05	0.000326846129095	0.865,0.726,1.0	0.638,0.877,0.647	0.143
955	gene:Solyc08g076890.2	NA	8	+	60822457	60822586	60822030	60822247	60822694	60822769	955	0,0,0	0,0,3	3,0,1	0,0,0	278	149	3.068191322196115e-05	0.000327033569502	NA,NA,0.0	1.0,NA,1.0	-1.0
10207	gene:Solyc07g032740.2	NA	7	-	40982969	40983062	40982762	40982883	40983220	40983342	10207	0,0,0	0,3,0	1,1,3	2,0,0	242	149	3.072066038018444e-05	0.000327233109917	NA,0.0,NA	0.235,1.0,1.0	-0.745
13507	gene:Solyc08g048250.2	NA	8	+	14487049	14487129	14486300	14486334	14488121	14488282	13507	4,0,1	6,28,9	8,2,0	27,9,3	229	149	3.099839094330441e-05	0.000329976357012	0.303,0.0,0.067	0.162,0.126,0.0	0.027
9884	gene:Solyc02g077220.2	NA	2	-	42218003	42218057	42217715	42217880	42221300	42221528	9884	0,0,0	0,2,0	0,1,2	0,0,0	203	149	3.102363228033446e-05	0.000330030046524	NA,0.0,NA	NA,1.0,1.0	-1.0
10794	gene:Solyc06g008730.2	NA	6	-	2647561	2647643	2646890	2647074	2648060	2648202	10794	1,7,3	22,61,20	4,2,0	59,41,18	231	149	3.120817832611656e-05	0.00033177725039	0.028,0.069,0.088	0.042,0.031,0.0	0.037
1485	gene:Solyc01g107360.2	NA	1	+	94928072	94928162	94927748	94927911	94928923	94928990	1485	0,0,0	20,49,22	5,6,2	34,22,28	239	149	3.1359019235789925e-05	0.000333164092531	0.0,0.0,0.0	0.084,0.145,0.043	-0.091
318	gene:Solyc04g081660.1	NA	4	-	65609218	65609268	65608851	65608884	65609392	65609570	318	0,0,0	0,3,2	0,0,1	2,0,0	199	149	3.147040638024905e-05	0.00033413024058	NA,0.0,0.0	0.0,NA,1.0	-0.5
7782	gene:Solyc07g009350.2	NA	7	-	4391338	4391387	4391102	4391208	4392629	4392701	7782	0,0,0	0,2,0	0,1,0	3,0,0	198	149	3.1583097532598106e-05	0.000335108969924	NA,0.0,NA	0.0,1.0,NA	-0.5
9668	gene:Solyc05g013660.2	NA	5	-	6963666	6963860	6963446	6963558	6965111	6965258	9668	12,51,19	0,11,0	61,79,18	10,10,5	343	149	3.280095184882855e-05	0.000347805031285	1.0,0.668,1.0	0.726,0.774,0.61	0.186
1609	gene:Solyc01g103170.2	NA	1	-	91829834	91829888	91829667	91829760	91830248	91830315	1609	75,143,131	0,0,0	188,82,75	8,3,5	203	149	3.289318988397821e-05	0.000348556888913	1.0,1.0,1.0	0.945,0.953,0.917	0.062
890	gene:Solyc08g076890.2	NA	8	+	60822313	60822385	60822030	60822163	60822748	60822769	890	0,1,0	0,0,0	0,0,0	0,9,0	221	149	3.294412949443366e-05	0.000348870431587	NA,1.0,NA	NA,0.0,NA	1.0
919	gene:Solyc08g076890.2	NA	8	+	60822508	60822541	60822337	60822364	60822748	60822769	919	0,0,0	2,0,0	1,0,5	0,0,0	182	149	3.3438056024315606e-05	0.000353871655076	0.0,NA,NA	1.0,NA,1.0	-1.0
11893	gene:Solyc03g044420.1	NA	3	-	9206582	9206614	9205691	9205727	9207070	9207221	11893	0,0,0	2,0,1	1,1,0	0,2,0	181	149	3.355706535375491e-05	0.000354671699793	0.0,NA,0.0	1.0,0.292,NA	-0.646
3244	gene:Solyc06g068840.2	NA	6	-	42659550	42659582	42659330	42659434	42659654	42659739	3244	0,0,0	0,0,2	0,0,1	1,3,0	181	149	3.355706535375491e-05	0.000354671699793	NA,NA,0.0	0.0,0.0,1.0	-0.333
13238	gene:Solyc02g083180.2	NA	2	-	46677794	46677909	46677392	46677574	46678012	46678145	13238	7,29,14	1,13,0	19,14,12	3,3,0	264	149	3.371273336285616e-05	0.000355883441212	0.798,0.557,1.0	0.781,0.725,1.0	-0.05
9012	gene:Solyc04g051490.2	NA	4	-	50618044	50618115	50616432	50616615	50618223	50618379	9012	0,9,7	2,0,0	35,20,11	6,4,0	220	149	3.3715273377981234e-05	0.000355883441212	0.0,1.0,1.0	0.798,0.772,1.0	-0.19
12592	gene:Solyc12g043050.1	NA	12	+	39154424	39154623	39153874	39153947	39155967	39155975	12592	1,17,7	10,25,21	19,17,5	21,12,13	348	149	3.3750866171062196e-05	0.000356029149926	0.041,0.225,0.125	0.279,0.378,0.141	-0.136
12955	gene:Solyc04g080650.2	NA	4	-	64761578	64761607	64761392	64761499	64762047	64762134	12955	0,0,1	0,0,0	0,0,0	3,0,2	178	149	3.3916093888471e-05	0.000357541273637	NA,NA,1.0	0.0,NA,0.0	1.0
596	gene:Solyc07g053970.2	NA	7	-	62374669	62374695	62374315	62374482	62377850	62377956	596	0,0,0	2,0,2	1,0,0	0,1,0	175	149	3.427800975408085e-05	0.000361123584385	0.0,NA,0.0	1.0,0.0,NA	-0.5
1166	gene:Solyc08g076890.2	NA	8	+	60822304	60822385	60822030	60822163	60822748	60822769	1166	0,1,0	0,0,0	2,0,0	0,9,0	230	149	3.43102474611046e-05	0.00036116805083	NA,1.0,NA	1.0,0.0,NA	0.5
9922	gene:Solyc09g074420.2	NA	9	+	66218044	66218176	66216136	66216187	66219391	66219455	9922	5,6,4	0,0,0	15,28,5	1,5,2	281	149	3.432643714440412e-05	0.00036116805083	1.0,1.0,1.0	0.888,0.748,0.57	0.265
4973	gene:Solyc12g010200.1	NA	12	+	3316107	3316149	3315523	3315558	3316243	3316373	4973	31,56,25	3,9,10	111,73,35	17,9,3	191	149	3.448945286321374e-05	0.000362649716721	0.89,0.829,0.661	0.836,0.864,0.901	-0.074
4229	gene:Solyc01g103410.2	NA	1	-	92020541	92020645	92016130	92016273	92020742	92020902	4229	1,20,11	2,0,2	8,13,2	4,7,0	253	149	3.454160734039011e-05	0.000362964542728	0.227,1.0,0.764	0.541,0.522,1.0	-0.024
597	gene:Solyc07g053970.2	NA	7	-	62374672	62374695	62374315	62374482	62377850	62377946	597	0,0,0	2,0,2	1,0,0	0,1,0	172	149	3.464265113174573e-05	0.000363792364713	0.0,NA,0.0	1.0,0.0,NA	-0.5
15547	gene:Solyc10g047290.1	NA	10	+	40369211	40369278	40368461	40368500	40369951	40370185	15547	11,17,9	159,283,211	3,8,3	447,273,144	216	149	3.4805518125595165e-05	0.000365267929462	0.046,0.04,0.029	0.005,0.02,0.014	0.025
1010	gene:Solyc08g076890.2	NA	8	+	60822364	60822385	60822030	60822241	60822457	60822508	1010	0,0,1	0,0,0	0,0,0	0,0,2	170	149	3.4887170361213594e-05	0.000365655140284	NA,NA,1.0	NA,NA,0.0	1.0
1244	gene:Solyc08g076890.2	NA	8	+	60822625	60822646	60822030	60822232	60822748	60822769	1244	1,0,0	0,0,0	0,0,0	2,0,0	170	149	3.4887170361213594e-05	0.000365655140284	1.0,NA,NA	0.0,NA,NA	1.0
8819	gene:Solyc06g034150.2	NA	6	-	23714120	23714359	23713999	23714041	23715127	23715235	8819	6,33,11	3,4,0	50,23,16	0,0,0	388	149	3.5610094341619884e-05	0.000372992911245	0.434,0.76,1.0	1.0,1.0,1.0	-0.269
1286	gene:Solyc08g076890.2	NA	8	+	60822337	60822373	60822030	60822247	60822433	60822634	1286	0,6,1	0,0,4	2,0,4	3,0,0	185	149	3.5787511707498214e-05	0.000374611109097	NA,1.0,0.168	0.349,NA,1.0	-0.091
13	gene:Solyc01g099730.2	NA	1	+	89887254	89887266	89887025	89887077	89887477	89887673	13	0,9,7	2,0,2	12,0,2	5,2,8	161	149	3.604306991825842e-05	0.000377044662269	0.0,1.0,0.764	0.69,0.0,0.188	0.295
12095	gene:Solyc09g075760.2	NA	9	+	67386754	67386864	67383840	67384016	67387139	67387285	12095	31,79,28	12,39,26	97,90,52	36,24,13	259	149	3.65165497833038e-05	0.000381753309955	0.598,0.538,0.383	0.608,0.683,0.697	-0.156
2315	gene:Solyc01g005410.2	NA	1	+	289005	289120	288779	288874	289866	290172	2315	32,115,68	0,4,0	250,222,83	0,2,0	264	149	3.656270843939119e-05	0.000381991467967	1.0,0.942,1.0	1.0,0.984,1.0	-0.014
11664	gene:Solyc08g067240.2	NA	8	-	56265872	56265879	56265725	56265755	56266244	56266352	11664	0,0,1	0,2,0	1,0,0	4,0,2	156	149	3.6624827879297065e-05	0.000382151780043	NA,0.0,1.0	0.193,NA,0.0	0.403
13589	gene:Solyc11g072970.1	NA	11	-	56119416	56119423	56118457	56118516	56120379	56120454	13589	0,0,0	0,2,1	1,1,0	0,0,0	156	149	3.6624827879297065e-05	0.000382151780043	NA,0.0,0.0	1.0,1.0,NA	-1.0
14890	gene:Solyc07g066660.2	NA	7	+	68034314	68034441	68034147	68034207	68034736	68034835	14890	4,0,6	40,77,33	5,0,3	90,47,34	276	149	3.6778188293878054e-05	0.000383507081507	0.051,0.0,0.089	0.029,0.0,0.045	0.022
11528	gene:Solyc04g049620.2	NA	4	+	42581121	42581283	42578395	42578491	42581560	42581628	11528	1,4,4	48,64,37	12,8,1	69,20,38	311	149	3.715251847312218e-05	0.000386916604111	0.01,0.029,0.049	0.077,0.161,0.012	-0.054
3910	gene:Solyc09g091440.2	NA	9	-	70724373	70724441	70723809	70723878	70724528	70724596	3910	1,0,3	0,5,0	4,2,1	0,0,0	217	149	3.7140173537367846e-05	0.000386916604111	1.0,0.0,1.0	1.0,1.0,1.0	-0.333
13202	gene:Solyc06g073700.2	NA	6	-	45470410	45470554	45469655	45469748	45470909	45470956	13202	17,53,25	55,167,105	41,30,16	245,224,102	293	149	3.7511662241151627e-05	0.00039040800065	0.136,0.139,0.108	0.078,0.064,0.074	0.056
6019	gene:Solyc04g054890.2	NA	4	-	53361813	53361859	53360775	53361656	53362164	53362280	6019	1,0,1	60,133,91	8,12,5	186,120,88	195	149	3.808730321088501e-05	0.000396146743772	0.013,0.0,0.008	0.032,0.071,0.042	-0.041
3397	gene:Solyc11g069520.1	NA	11	-	54135087	54135145	54133716	54133787	54135235	54135376	3397	2,2,2	2,6,2	2,0,0	5,6,4	207	149	3.828655487272916e-05	0.000397965843906	0.419,0.194,0.419	0.224,0.0,0.0	0.269
10868	gene:Solyc07g017530.2	NA	7	-	7471936	7471973	7471524	7471642	7472831	7473052	10868	0,2,1	0,3,0	5,3,0	5,6,1	186	149	3.8507213349176104e-05	0.000400005000716	NA,0.348,1.0	0.445,0.286,0.0	0.43
11170	gene:Solyc06g065350.2	NA	6	+	40774679	40774895	40770792	40770914	40776440	40776648	11170	2,0,0	11,11,14	0,1,2	11,7,2	365	149	3.868385559259962e-05	0.000401584625402	0.069,0.0,0.0	0.0,0.055,0.29	-0.092
16881	gene:Solyc03g098610.2	NA	3	-	60916223	60916376	60913473	60913587	60916760	60916782	16881	1,3,0	0,0,4	3,1,2	2,0,2	302	149	3.874662440479269e-05	0.000401980852555	1.0,1.0,0.0	0.425,1.0,0.33	0.082
11851	gene:Solyc11g042620.1	NA	11	-	35652375	35652457	35651087	35651139	35652557	35652672	11851	55,99,74	9,15,11	126,95,55	15,6,5	231	149	3.9151957908720225e-05	0.000405928294561	0.798,0.81,0.813	0.844,0.911,0.876	-0.07
10362	gene:Solyc06g068220.2	NA	6	+	42264000	42264128	42263148	42263225	42265005	42265081	10362	5,14,5	0,0,0	18,12,4	0,7,0	277	149	3.9219363456355695e-05	0.000406369308102	1.0,1.0,1.0	1.0,0.48,1.0	0.173
9033	gene:Solyc03g005000.2	NA	3	+	17215	17266	16711	16978	17442	17622	9033	5,13,9	0,4,0	19,6,1	8,7,4	200	149	3.991355058124385e-05	0.000413300010455	1.0,0.708,1.0	0.639,0.39,0.157	0.507
5141	gene:Solyc06g072820.2	NA	6	+	44911038	44911976	44907755	44908064	44913278	44914583	5141	45,69,53	3,14,12	119,107,40	32,18,7	1087	149	4.000841079102928e-05	0.000414019906476	0.673,0.403,0.377	0.338,0.449,0.439	0.076
15717	gene:Solyc04g071660.2	NA	4	-	58649172	58649196	58648987	58649101	58649317	58650421	15717	0,0,0	0,1,0	2,2,1	6,0,0	173	149	4.008371597674775e-05	0.000414536657633	NA,0.0,NA	0.223,1.0,1.0	-0.741
10035	gene:Solyc01g101070.2	NA	1	-	90930334	90930411	90929911	90929997	90930480	90930604	10035	0,6,3	30,117,38	3,2,1	89,65,18	226	149	4.0597615340598284e-05	0.000419585727176	0.0,0.033,0.049	0.022,0.02,0.035	0.002
8097	gene:Solyc02g090130.2	NA	2	-	51761338	51761529	51761094	51761262	51761617	51761876	8097	29,59,30	0,2,6	79,45,38	0,1,0	340	149	4.065724609361255e-05	0.000419936410347	1.0,0.928,0.687	1.0,0.952,1.0	-0.112
3930	gene:Solyc03g083190.1	NA	3	+	53031775	53031810	53031585	53031676	53033039	53033198	3930	0,2,0	0,0,0	0,0,0	0,1,0	184	149	4.100306191214863e-05	0.000423240702239	NA,1.0,NA	NA,0.0,NA	1.0
5472	gene:Solyc02g071530.1	NA	2	+	40925307	40925354	40924962	40925082	40925440	40925504	5472	0,0,2	0,0,0	3,0,0	0,3,1	196	149	4.1846695886173615e-05	0.000431676143169	NA,NA,1.0	1.0,0.0,0.0	0.667
4302	gene:Solyc09g010970.2	NA	9	-	4324029	4324078	4323725	4323839	4325106	4325174	4302	1,36,11	0,15,0	25,32,8	3,10,1	198	149	4.1963672450462146e-05	0.000432609721035	1.0,0.644,1.0	0.862,0.707,0.858	0.072
2514	gene:Solyc11g044870.1	NA	11	-	32141860	32141963	32141601	32141724	32143030	32143159	2514	14,26,39	70,110,74	25,15,11	113,76,60	252	149	4.202917673179157e-05	0.000433011820805	0.106,0.123,0.238	0.116,0.105,0.098	0.049
12343	gene:Solyc02g068180.2	NA	2	+	38202254	38202308	38200789	38200826	38202420	38202554	12343	0,1,0	1,0,0	2,0,0	0,0,2	203	149	4.226989318179563e-05	0.000434459987156	0.0,1.0,NA	1.0,NA,0.0	0.0
131	gene:Solyc09g061290.2	NA	9	-	58606142	58606162	58605135	58605213	58606270	58606379	131	10,39,15	3,11,0	45,18,13	7,2,3	169	149	4.2261223160223096e-05	0.000434459987156	0.746,0.758,1.0	0.85,0.888,0.793	-0.009
3559	gene:Solyc09g090660.2	NA	9	+	70117173	70117227	70116932	70117028	70117788	70117863	3559	2,0,0	0,0,0	0,1,0	1,1,0	203	149	4.226989318179563e-05	0.000434459987156	1.0,NA,NA	0.0,0.423,NA	0.788
9879	gene:Solyc10g006930.2	NA	10	-	1365501	1365572	1364498	1364636	1365647	1365715	9879	82,230,89	1,2,0	224,175,93	11,2,1	220	149	4.227609422146771e-05	0.000434459987156	0.982,0.987,1.0	0.932,0.983,0.984	0.023
14257	gene:Solyc01g067700.2	NA	1	-	76598321	76598379	76596494	76596581	76601541	76601588	14257	0,2,5	0,0,0	4,0,0	1,1,0	207	149	4.249074246664251e-05	0.000436391409117	NA,1.0,1.0	0.742,0.0,NA	0.629
16814	gene:Solyc03g121230.2	NA	3	+	69382538	69382674	69381897	69382370	69383065	69383137	16814	56,138,106	2,4,0	274,194,128	9,8,7	285	149	4.2635431635484964e-05	0.000437602357364	0.936,0.947,1.0	0.941,0.927,0.905	0.037
3194	gene:Solyc12g005100.1	NA	12	-	53377	53465	52336	52422	53541	53703	3194	24,39,32	0,2,0	35,28,17	1,3,2	237	149	4.266608324788236e-05	0.000437642059178	1.0,0.925,1.0	0.957,0.854,0.842	0.091
733	gene:Solyc01g099720.2	NA	1	+	89884719	89884787	89883423	89883669	89885151	89885526	733	0,1,0	1,0,2	2,0,0	0,0,0	217	149	4.298098340201148e-05	0.000440595526216	0.0,1.0,0.0	1.0,NA,NA	-0.667
2598	gene:Solyc06g073060.2	NA	6	+	45013621	45013936	45012614	45012740	45014442	45014571	2598	279,392,258	2,8,4	596,368,224	9,2,2	464	149	4.3022395182269316e-05	0.000440743534344	0.978,0.94,0.954	0.955,0.983,0.973	-0.013
11677	gene:Solyc04g005520.2	NA	4	-	349079	349177	348629	348672	349350	349581	11677	67,119,73	0,5,0	151,102,44	2,7,3	247	149	4.325512794500694e-05	0.000442503104444	1.0,0.935,1.0	0.979,0.898,0.898	0.053
12863	gene:Solyc04g082190.1	NA	4	-	65953497	65953572	65953245	65953309	65953675	65953789	12863	0,0,0	0,1,0	1,2,0	1,0,3	224	149	4.3275395403976584e-05	0.000442503104444	NA,0.0,NA	0.399,1.0,0.0	-0.466
7049	gene:Solyc05g012690.2	NA	5	-	5882653	5882898	5882311	5882426	5883194	5883346	7049	2,7,3	20,49,24	5,0,0	39,21,14	394	149	4.326658530679873e-05	0.000442503104444	0.036,0.051,0.045	0.046,0.0,0.0	0.029
3457	gene:Solyc12g062480.1	NA	12	-	33326448	33326528	33326247	33326356	33327296	33327497	3457	0,0,2	0,0,0	2,1,0	4,1,1	229	149	4.346300163825484e-05	0.000444143493914	NA,NA,1.0	0.245,0.394,0.0	0.787
5530	gene:Solyc09g064590.2	NA	9	+	61909825	61909906	61909605	61909725	61910012	61910156	5530	0,3,0	1,0,0	2,0,0	0,0,0	230	149	4.3498359364103677e-05	0.000444226995006	0.0,1.0,NA	1.0,NA,NA	-0.5
13670	gene:Solyc03g116030.2	NA	3	+	65556679	65556763	65556144	65556451	65556872	65556920	13670	2,0,0	0,0,0	0,0,0	1,0,0	233	149	4.360024529651028e-05	0.000444989386724	1.0,NA,NA	0.0,NA,NA	1.0
7471	gene:Solyc09g092090.2	NA	9	+	71238120	71238196	71237551	71237587	71238320	71238375	7471	0,0,0	6,0,1	2,0,4	5,6,2	225	149	4.3638659561526785e-05	0.000445103431483	0.0,NA,0.0	0.209,0.0,0.57	-0.26
13474	gene:Solyc12g015870.1	NA	12	+	5861371	5861460	5860974	5861034	5861529	5861582	13474	2,2,2	0,2,0	0,0,0	1,0,0	238	149	4.375654511993295e-05	0.000445749343678	1.0,0.385,1.0	0.0,NA,NA	0.795
16799	gene:Solyc10g044510.1	NA	10	+	26660716	26660805	26659354	26659422	26660880	26661282	16799	1,0,0	0,1,0	0,2,0	0,0,0	238	149	4.375654511993295e-05	0.000445749343678	1.0,0.0,NA	NA,1.0,NA	-0.5
5265	gene:Solyc08g075960.2	NA	8	+	60038894	60039083	60037420	60037628	60039963	60040072	5265	28,85,50	0,3,0	139,93,26	2,3,0	338	149	4.4213812501871256e-05	0.00045012691357	1.0,0.926,1.0	0.968,0.932,1.0	0.009
1534	gene:Solyc08g008220.2	NA	8	+	2668982	2669092	2668831	2668879	2670190	2670318	1534	2,0,0	0,0,0	0,0,0	1,0,0	259	149	4.424681241137171e-05	0.000450182387797	1.0,NA,NA	0.0,NA,NA	1.0
13626	gene:Solyc04g074130.2	NA	4	+	60137939	60138055	60137154	60137458	60138149	60138229	13626	2,0,0	0,0,0	0,4,0	1,1,0	265	149	4.434300861810107e-05	0.000450880373877	1.0,NA,NA	0.0,0.692,NA	0.654
1297	gene:Solyc12g088250.1	NA	12	+	63713847	63713978	63713676	63713748	63714061	63714175	1297	2,0,0	0,0,1	0,1,0	1,0,0	280	149	4.451038979108468e-05	0.000452300851484	1.0,NA,0.0	0.0,1.0,NA	0.0
4128	gene:Solyc03g114520.2	NA	3	+	64499254	64499350	64498113	64498233	64499435	64499574	4128	18,77,41	0,2,0	73,68,23	1,0,2	245	149	4.454158934186768e-05	0.000452336587847	1.0,0.959,1.0	0.978,1.0,0.875	0.035
12025	gene:Solyc01g087410.2	NA	1	-	82359264	82359407	82358809	82358888	82359489	82359582	12025	0,0,0	0,1,0	1,2,0	1,0,0	292	149	4.4577623556854904e-05	0.000452421347155	NA,0.0,NA	0.338,1.0,NA	-0.669
1015	gene:Solyc08g076890.2	NA	8	+	60822508	60822586	60822304	60822457	60822730	60822769	1015	1,0,0	0,12,0	0,0,0	12,0,0	227	149	4.507429694004232e-05	0.000457162320973	1.0,0.0,NA	0.0,NA,NA	0.5
2719	gene:Solyc06g005290.2	NA	6	-	298103	298145	297459	297548	298532	298645	2719	0,1,0	9,8,9	1,2,0	30,30,12	191	149	4.5100713672485615e-05	0.000457162320973	0.0,0.089,0.0	0.025,0.049,0.0	0.005
3301	gene:Solyc07g017770.2	NA	7	+	7986228	7986324	7985722	7985824	7992348	7992420	3301	27,74,27	0,14,15	83,86,34	17,0,1	245	149	4.567861267862179e-05	0.000462733125337	1.0,0.763,0.523	0.748,1.0,0.954	-0.139
3817	gene:Solyc04g009740.2	NA	4	-	3067907	3067941	3066743	3066882	3068062	3068311	3817	0,2,0	34,58,26	4,1,2	104,67,34	183	149	4.588011088171041e-05	0.000464486376584	0.0,0.027,0.0	0.03,0.012,0.046	-0.02
14759	gene:Solyc01g109370.2	NA	1	+	96347600	96347740	96347300	96347328	96347855	96348603	14759	4,11,13	2,5,9	34,22,13	14,11,4	289	149	4.592861672344115e-05	0.000464689533908	0.508,0.531,0.427	0.556,0.508,0.626	-0.075
14143	gene:Solyc03g044260.2	NA	3	+	8606906	8606963	8606081	8606195	8607402	8607544	14143	161,228,182	0,4,1	365,181,171	12,8,0	206	149	4.618621828693349e-05	0.000467006687381	1.0,0.976,0.992	0.957,0.942,1.0	0.023
13085	gene:Solyc09g082380.2	NA	9	+	68146546	68146659	68144702	68144878	68146825	68146906	13085	5,27,7	0,0,0	19,9,7	0,3,4	262	149	4.644291885920873e-05	0.000469311870228	1.0,1.0,1.0	1.0,0.63,0.499	0.29
12361	gene:Solyc05g050530.2	NA	5	+	60667613	60667665	60667481	60667531	60668270	60668308	12361	11,23,7	0,6,2	30,9,19	0,0,0	201	149	4.6677127926684125e-05	0.000471387064476	1.0,0.74,0.722	1.0,1.0,1.0	-0.179
12693	gene:Solyc01g108100.2	NA	1	+	95461169	95461246	95460333	95460519	95461742	95462016	12693	2,6,0	14,18,16	5,12,3	28,22,10	226	149	4.7023815953255544e-05	0.000474594905915	0.086,0.18,0.0	0.105,0.264,0.165	-0.089
433	gene:Solyc07g066480.2	FLACCA	7	-	67896517	67896705	67895853	67895990	67898386	67898531	433	71,182,120	8,7,0	96,49,29	0,0,0	337	149	4.800889705836365e-05	0.000484237887613	0.797,0.92,1.0	1.0,1.0,1.0	-0.094
4803	gene:Solyc09g091850.2	NA	9	-	71063055	71063157	71062315	71062369	71063246	71063347	4803	34,61,42	0,2,4	85,35,34	3,0,0	251	149	4.806350433878902e-05	0.000484489611904	1.0,0.948,0.862	0.944,1.0,1.0	-0.045
12062	gene:Solyc10g005290.2	NA	10	-	217690	217757	217537	217612	218774	219344	12062	25,58,24	0,0,0	49,50,24	5,5,1	216	149	4.869511322504175e-05	0.000490553730023	1.0,1.0,1.0	0.871,0.873,0.943	0.104
8438	gene:Solyc10g006820.2	NA	10	-	1257046	1257116	1256337	1256544	1257273	1257377	8438	3,18,9	18,37,12	28,22,12	40,31,5	219	149	4.9341732563373726e-05	0.00049676149728	0.102,0.249,0.338	0.323,0.326,0.62	-0.193
2361	gene:Solyc07g064810.2	NA	7	-	66797494	66797552	66797323	66797406	66797639	66797702	2361	5,13,5	0,0,0	20,12,6	2,5,1	207	149	4.941069863687386e-05	0.000497149517073	1.0,1.0,1.0	0.878,0.633,0.812	0.226
16109	gene:Solyc11g018740.1	NA	11	+	9347793	9347831	9347679	9347709	9348878	9348944	16109	0,0,0	23,33,20	6,7,0	51,30,21	187	149	4.9649163659877824e-05	0.000499241436432	0.0,0.0,0.0	0.086,0.157,0.0	-0.081
13996	gene:Solyc11g008800.1	NA	11	-	2980588	2980629	2979973	2980238	2980731	2980897	13996	34,50,23	2,8,2	49,30,18	2,6,0	190	149	5.0785123274083645e-05	0.000510349885792	0.93,0.831,0.9	0.951,0.797,1.0	-0.029
14269	gene:Solyc05g053240.2	NA	5	+	63387223	63387351	63386442	63387066	63388647	63389087	14269	0,2,0	47,133,74	12,10,2	135,115,45	277	149	5.102155481907106e-05	0.00051241069806	0.0,0.008,0.0	0.046,0.045,0.023	-0.035
2473	gene:Solyc07g017520.2	NA	7	-	7465593	7465653	7464788	7464833	7466023	7466243	2473	2,5,2	11,34,20	17,9,6	45,28,23	209	149	5.1383253002044336e-05	0.000515726261704	0.115,0.095,0.067	0.212,0.186,0.157	-0.093
16569	gene:Solyc01g087370.2	NA	1	-	82325567	82325694	82314087	82314163	82325821	82326024	16569	16,18,14	0,0,0	25,35,20	6,2,1	276	149	5.35043065131805e-05	0.00053668530904	1.0,1.0,1.0	0.692,0.904,0.915	0.163
4611	gene:Solyc07g006100.2	NA	7	-	952632	952826	951971	952071	953746	954100	4611	0,0,2	0,5,0	3,2,1	8,5,2	343	149	5.509381011015859e-05	0.000552290096442	NA,0.0,1.0	0.14,0.148,0.178	0.345
6289	gene:Solyc08g083280.2	NA	8	+	65785369	65785444	65785065	65785141	65785559	65785721	6289	5,3,2	22,17,21	4,4,8	19,22,17	224	149	5.5732767171599144e-05	0.000558352799254	0.131,0.105,0.06	0.123,0.108,0.238	-0.058
6819	gene:Solyc02g063490.2	NA	2	-	35569565	35569647	35567723	35568038	35569760	35570176	6819	29,57,50	1,3,0	62,68,37	0,2,0	231	149	5.579091326482455e-05	0.000558592844821	0.949,0.925,1.0	1.0,0.956,1.0	-0.027
10513	gene:Solyc01g103110.2	NA	1	+	91776774	91776900	91775640	91775839	91778107	91778174	10513	0,12,5	2,4,0	15,10,3	0,0,0	275	149	5.6769765517030345e-05	0.00056804529611	0.0,0.619,1.0	1.0,1.0,1.0	-0.46
4164	gene:Solyc08g041780.2	NA	8	+	25829494	25829573	25829194	25829388	25829678	25829782	4164	0,10,0	31,120,51	0,8,2	153,155,76	228	149	5.7608685730019406e-05	0.0005760868573	0.0,0.052,0.0	0.0,0.033,0.017	0.001
2506	gene:Solyc02g086870.2	NA	2	-	49474406	49474479	49473034	49473091	49475098	49475150	2506	11,29,21	11,2,1	46,27,11	6,5,2	222	149	5.8006234866351695e-05	0.000579707570469	0.402,0.907,0.934	0.837,0.784,0.787	-0.055
210	gene:Solyc02g082360.2	NA	2	+	46054742	46054835	46054560	46054605	46055072	46055203	210	0,4,2	31,72,35	5,5,3	50,29,32	242	149	5.833313601790644e-05	0.000582618241157	0.0,0.033,0.034	0.058,0.096,0.055	-0.047
14009	gene:Solyc02g086790.2	NA	2	-	49403871	49403915	49403194	49403271	49403998	49404138	14009	56,101,51	5,4,0	101,76,31	10,3,1	193	149	5.895120241382984e-05	0.000588431672231	0.896,0.951,1.0	0.886,0.951,0.96	0.017
3169	gene:Solyc11g042940.1	NA	11	-	33972278	33972422	33971950	33972203	33972818	33973067	3169	2,1,2	0,0,0	4,0,1	4,0,0	293	149	5.9479594150839454e-05	0.000593343448367	1.0,1.0,1.0	0.337,NA,1.0	0.332
11012	gene:Solyc02g021690.2	NA	2	-	23562760	23562882	23561875	23562267	23563140	23563195	11012	49,137,51	1,4,0	163,101,68	2,0,2	271	149	6.049592729052878e-05	0.000603113759565	0.964,0.95,1.0	0.978,1.0,0.949	-0.004
16376	gene:Solyc06g053420.2	NA	6	+	36196395	36196465	36193247	36193470	36198216	36198360	16376	31,84,44	0,6,0	67,67,53	1,3,0	219	149	6.05526042925325e-05	0.000603310703744	1.0,0.905,1.0	0.979,0.938,1.0	-0.004
13712	gene:Solyc03g094040.2	NA	3	-	55762687	55762897	55761119	55761187	55763826	55763893	13712	4,6,0	6,9,3	0,1,0	11,12,4	359	149	6.073874576856937e-05	0.000604796530078	0.217,0.217,0.0	0.0,0.033,0.0	0.134
4064	gene:Solyc01g010150.2	NA	1	+	4940008	4940045	4939647	4939850	4940390	4940458	4064	2,10,13	1,2,0	13,5,5	4,2,0	186	149	6.090853839698728e-05	0.000606117854694	0.616,0.8,1.0	0.722,0.667,1.0	0.009
2143	gene:Solyc04g076680.2	NA	4	+	61581835	61582057	61580037	61580271	61585706	61585726	2143	24,52,25	4,24,5	80,70,28	9,17,7	371	149	6.188777247938e-05	0.00061548764596	0.707,0.465,0.668	0.781,0.623,0.616	-0.06
2738	gene:Solyc01g097030.2	NA	1	-	88007760	88007781	88005126	88007650	88008137	88008498	2738	0,0,0	11,17,17	5,4,1	32,17,5	170	149	6.201595536374347e-05	0.000616387293579	0.0,0.0,0.0	0.12,0.171,0.149	-0.147
10566	gene:Solyc10g050540.1	NA	10	-	49975683	49975826	49975219	49975398	49976897	49977050	10566	84,124,61	4,1,0	184,121,63	3,1,0	292	149	6.341924706104148e-05	0.000629951669895	0.915,0.984,1.0	0.969,0.984,1.0	-0.018
6356	gene:Solyc10g047050.1	NA	10	+	39251007	39251077	39250688	39250752	39253270	39253353	6356	7,19,17	0,0,0	19,16,11	5,3,0	219	149	6.400527787924069e-05	0.000635386537392	1.0,1.0,1.0	0.721,0.784,1.0	0.165
12329	gene:Solyc02g032300.2	NA	2	+	28120816	28120954	28120530	28120596	28121449	28121488	12329	23,44,33	32,30,37	37,19,8	78,42,30	287	149	6.557651115099619e-05	0.000650589066307	0.272,0.432,0.316	0.198,0.19,0.122	0.17
3936	gene:Solyc03g083190.1	NA	3	+	53033444	53033568	53033295	53033352	53033839	53034047	3936	0,6,2	1,15,2	0,0,0	29,25,2	273	149	6.621000103644138e-05	0.000656475374354	0.0,0.179,0.353	0.0,0.0,0.0	0.177
14428	gene:Solyc04g072140.2	NA	4	+	59169130	59169224	59168616	59168727	59169959	59170024	14428	11,33,13	0,7,1	53,30,22	0,0,0	243	149	6.647428981277372e-05	0.000658696116156	1.0,0.743,0.889	1.0,1.0,1.0	-0.123
1857	gene:Solyc08g079760.2	NA	8	+	63249986	63250076	63249764	63249824	63250440	63250499	1857	23,44,26	0,12,2	67,47,36	3,3,0	239	149	6.765276317882697e-05	0.000669967363844	1.0,0.696,0.89	0.933,0.907,1.0	-0.085
16520	gene:Solyc03g123560.2	NA	3	+	70374513	70374658	70374132	70374189	70374857	70375327	16520	1,0,0	0,0,0	0,1,0	1,0,1	294	149	6.834840282037426e-05	0.000676446336817	1.0,NA,NA	0.0,1.0,0.0	0.667
7228	gene:Solyc02g021000.2	NA	2	-	21271150	21271185	21269750	21270434	21271259	21271346	7228	14,32,27	5,7,9	43,34,7	17,7,12	184	149	6.892205031927738e-05	0.000681710836693	0.694,0.787,0.708	0.672,0.797,0.321	0.133
11551	gene:Solyc12g098380.1	NA	12	+	65906692	65906760	65904913	65905541	65906892	65908442	11551	3,5,2	27,36,28	23,16,11	59,47,35	217	149	6.910401294264569e-05	0.000683097139433	0.071,0.087,0.047	0.211,0.189,0.177	-0.124
8402	gene:Solyc02g063200.1	NA	2	+	35250196	35250330	35249731	35249878	35251187	35251318	8402	0,0,0	2,1,4	2,4,0	1,0,2	283	149	6.971826241761421e-05	0.000688752362699	0.0,0.0,0.0	0.513,1.0,0.0	-0.504
3508	gene:Solyc04g080700.2	NA	4	-	64791134	64791253	64790902	64790958	64791525	64791644	3508	0,0,0	1,2,1	1,0,0	0,0,0	268	149	7.0303368674008e-05	0.000694113017603	0.0,0.0,0.0	1.0,NA,NA	-1.0
11084	gene:Solyc11g044260.1	NA	11	+	33212061	33212176	33208439	33208495	33212674	33212743	11084	0,0,0	2,1,0	0,1,1	0,0,0	264	149	7.060038143271077e-05	0.000696624536601	0.0,0.0,NA	NA,1.0,1.0	-1.0
6661	gene:Solyc07g008240.2	NA	7	-	2967537	2967649	2966556	2966673	2967758	2967964	6661	0,0,0	2,1,0	0,1,0	0,0,0	261	149	7.082206342114325e-05	0.000698390172783	0.0,0.0,NA	NA,1.0,NA	-1.0
10494	gene:Solyc03g006070.2	NA	3	-	757318	757353	757132	757225	758495	758683	10494	10,7,5	68,124,107	7,8,7	194,136,60	184	149	7.099155968717745e-05	0.000699639375928	0.106,0.044,0.036	0.028,0.045,0.086	0.009
1032	gene:Solyc08g076890.2	NA	8	+	60822433	60822541	60822030	60822232	60822625	60822682	1032	32,0,1	0,0,0	0,0,0	0,0,1	257	149	7.111598333782004e-05	0.000700443139084	1.0,NA,1.0	NA,NA,0.0	1.0
5758	gene:Solyc03g019910.2	NA	3	-	61289357	61289449	61288818	61288951	61290000	61290339	5758	1,1,0	0,0,0	0,0,0	1,0,0	241	149	7.226682282448955e-05	0.000711349328284	1.0,1.0,NA	0.0,NA,NA	1.0
6073	gene:Solyc06g008490.2	NA	6	+	2387299	2387458	2386861	2387086	2388892	2389261	6073	14,28,11	0,0,3	30,44,12	2,2,0	308	149	7.24060462256768e-05	0.000712290665459	1.0,1.0,0.639	0.879,0.914,1.0	-0.051
1100	gene:Solyc08g076890.2	NA	8	+	60822433	60822520	60822030	60822232	60822625	60822682	1100	30,0,1	0,0,0	0,0,0	0,0,1	236	149	7.261592091787816e-05	0.000713925480023	1.0,NA,1.0	NA,NA,0.0	1.0
6704	gene:Solyc02g084700.2	NA	2	-	47798813	47798856	47798405	47798709	47800872	47800961	6704	50,152,59	0,2,0	250,164,73	5,5,0	192	149	7.30203891313149e-05	0.000717470329769	1.0,0.983,1.0	0.975,0.962,1.0	0.015
10450	gene:Solyc07g048100.1	NA	7	+	59294724	59294886	59294043	59294194	59295424	59295577	10450	2,8,0	0,11,17	0,0,0	27,10,14	311	149	7.313807865470261e-05	0.000717830013918	1.0,0.258,0.0	0.0,0.0,0.0	0.419
14000	gene:Solyc07g009150.2	NA	7	+	4194732	4194781	4193761	4193890	4195360	4195485	14000	0,0,8	8,15,0	0,0,0	16,4,2	198	149	7.318878844474059e-05	0.000717830013918	0.0,0.0,1.0	0.0,0.0,0.0	0.333
1465	gene:Solyc01g103050.2	NA	1	+	91734940	91735019	91734024	91734289	91735489	91735608	1465	0,0,0	0,1,0	0,1,1	0,0,0	228	149	7.316086364239632e-05	0.000717830013918	NA,0.0,NA	NA,1.0,1.0	-1.0
15857	gene:Solyc06g071430.2	NA	6	+	43949642	43949718	43949457	43949564	43950195	43950903	15857	0,0,0	0,1,1	1,1,0	11,0,0	225	149	7.336025803514383e-05	0.000718649050536	NA,0.0,0.0	0.057,1.0,NA	-0.528
7870	gene:Solyc06g063250.2	NA	6	-	39952820	39952896	39951114	39951247	39952972	39953567	7870	0,0,0	1,0,0	1,0,1	0,1,0	225	149	7.336025803514383e-05	0.000718649050536	0.0,NA,NA	1.0,0.0,1.0	-0.667
1063	gene:Solyc08g076890.2	NA	8	+	60822484	60822559	60822337	60822379	60822706	60822769	1063	1,0,0	0,0,0	0,0,0	1,0,0	224	149	7.342605908141371e-05	0.000718862675488	1.0,NA,NA	0.0,NA,NA	1.0
15929	gene:Solyc07g045380.2	NA	7	+	58495988	58496161	58495880	58495938	58496725	58496747	15929	2,5,3	3,1,0	11,6,0	0,0,0	322	149	7.370150349786451e-05	0.000721127285722	0.236,0.698,1.0	1.0,1.0,NA	-0.355
13262	gene:Solyc12g009140.1	NA	12	-	2455174	2455243	2454955	2455038	2455600	2455697	13262	1,0,0	0,0,0	0,0,1	1,0,0	218	149	7.381330209693355e-05	0.000721788962456	1.0,NA,NA	0.0,NA,1.0	0.5
15023	gene:Solyc07g043260.2	NA	7	-	56922115	56922178	56921996	56922024	56922252	56922315	15023	0,1,0	0,0,0	1,0,2	0,1,0	212	149	7.41861569130537e-05	0.000725001078923	NA,1.0,NA	1.0,0.0,1.0	0.333
9337	gene:Solyc09g065540.2	NA	9	+	63668384	63668446	63668156	63668269	63670109	63670214	9337	0,0,0	1,0,0	1,1,2	0,0,0	211	149	7.424675322892102e-05	0.00072515956232	0.0,NA,NA	1.0,1.0,1.0	-1.0
3727	gene:Solyc08g059760.2	NA	8	-	45232375	45232428	45231832	45231954	45234600	45234697	3727	0,0,0	0,1,0	2,1,0	1,0,0	202	149	7.476966579433368e-05	0.000729830549032	NA,0.0,NA	0.596,1.0,NA	-0.798
8683	gene:Solyc11g061960.1	NA	11	+	48675032	48675079	48671093	48671160	48675171	48675217	8683	3,1,0	0,0,0	0,0,2	0,1,0	196	149	7.509297272049757e-05	0.000732548760748	1.0,1.0,NA	NA,0.0,1.0	0.5
4635	gene:Solyc03g005080.2	NA	3	-	59410	59429	59120	59242	59517	59635	4635	0,2,1	0,0,0	1,0,0	1,0,1	168	149	7.623421529810578e-05	0.00074305334385	NA,1.0,1.0	0.47,NA,0.0	0.765
909	gene:Solyc08g076890.2	NA	8	+	60822364	60822382	60822030	60822241	60822583	60822607	909	0,1,0	0,0,0	0,0,0	0,1,0	167	149	7.626073792144973e-05	0.00074305334385	NA,1.0,NA	NA,0.0,NA	1.0
518	gene:Solyc01g079410.2	NA	1	-	78486793	78486986	78485863	78486627	78491123	78491651	518	4,11,2	47,100,73	18,13,4	113,84,31	342	149	7.642422106325772e-05	0.000744202486397	0.036,0.046,0.012	0.065,0.063,0.053	-0.029
7817	gene:Solyc03g006660.2	NA	3	+	1239492	1239731	1237746	1238016	1240042	1240198	7817	0,0,5	9,25,15	11,5,1	39,23,9	388	149	8.053867901911397e-05	0.000783801081103	0.0,0.0,0.113	0.098,0.077,0.041	-0.034
1546	gene:Solyc12g088990.1	NA	12	-	64165352	64165423	64164484	64164565	64168617	64168795	1546	56,109,62	1,1,2	171,114,62	0,0,2	220	149	8.0636164724189e-05	0.000784282697377	0.974,0.987,0.955	1.0,1.0,0.955	-0.013
8912	gene:Solyc12g096420.1	NA	12	+	65346614	65346713	65346483	65346534	65347349	65347509	8912	189,326,276	0,1,6	444,378,169	7,12,1	248	149	8.08373443195619e-05	0.000785771687199	1.0,0.995,0.965	0.974,0.95,0.99	0.015
3680	gene:Solyc09g055570.2	NA	9	+	42207484	42207642	42204494	42204566	42208321	42208393	3680	2,2,3	32,157,61	18,10,2	132,104,37	307	149	8.170889951398375e-05	0.000793299713641	0.029,0.006,0.023	0.062,0.045,0.026	-0.025
6783	gene:Solyc01g068330.2	NA	1	-	77545189	77545244	77544916	77545118	77545344	77545410	6783	34,88,64	2,9,0	98,80,44	1,4,1	204	149	8.169917390517961e-05	0.000793299713641	0.925,0.877,1.0	0.986,0.936,0.97	-0.03
16816	gene:Solyc03g121230.2	NA	3	+	69382786	69382858	69381897	69382370	69383065	69383137	16816	63,196,87	2,4,0	397,247,145	9,8,7	221	149	8.310636813310942e-05	0.000806388393881	0.955,0.971,1.0	0.967,0.954,0.933	0.024
10172	gene:Solyc04g076390.2	NA	4	+	61301790	61301957	61299939	61300073	61302690	61302792	10172	0,1,1	37,72,57	13,8,2	121,70,34	316	149	8.682140077187752e-05	0.000841935720245	0.0,0.007,0.008	0.048,0.051,0.027	-0.037
15621	gene:Solyc04g025170.2	NA	4	+	25350632	25350696	25349550	25349817	25350791	25350938	15621	30,52,55	2,0,0	100,46,29	4,1,0	213	149	8.694401351931788e-05	0.000842624662459	0.913,1.0,1.0	0.946,0.97,1.0	-0.001
7833	gene:Solyc05g007450.2	NA	5	+	2025565	2025645	2024909	2024956	2025777	2025858	7833	7,24,17	0,0,2	21,20,8	0,8,0	229	149	8.751763997925942e-05	0.000847681231334	1.0,1.0,0.847	1.0,0.619,1.0	0.076
15750	gene:Solyc09g082050.2	NA	9	-	67892704	67893215	67890869	67892632	67893436	67893481	15750	20,91,39	1,0,3	98,105,49	0,3,0	660	149	8.813394386571644e-05	0.000853144930548	0.819,1.0,0.746	1.0,0.888,1.0	-0.108
10516	gene:Solyc09g010280.2	NA	9	-	3658580	3658745	3658093	3658487	3662683	3662775	10516	24,55,54	0,2,2	113,46,19	3,2,6	314	149	8.901357699106781e-05	0.000861149702803	1.0,0.929,0.928	0.947,0.916,0.6	0.131
9215	gene:Solyc04g014570.2	NA	4	-	4836014	4836258	4835343	4835929	4837679	4838038	9215	25,81,36	0,7,0	76,46,26	0,0,1	393	149	8.916758857644279e-05	0.000862129229195	1.0,0.814,1.0	1.0,1.0,0.908	-0.031
11145	gene:Solyc05g010070.2	NA	5	+	4274267	4274348	4273948	4274109	4275442	4275578	11145	1,2,6	5,15,5	6,9,4	14,25,4	230	149	9.004822996198256e-05	0.000870128963678	0.115,0.08,0.437	0.217,0.189,0.393	-0.056
11015	gene:Solyc02g021690.2	NA	2	-	23562760	23562873	23561875	23562267	23563140	23563195	11015	49,134,51	1,4,0	161,92,68	2,0,2	262	149	9.038857086241436e-05	0.000872901446745	0.965,0.95,1.0	0.979,1.0,0.951	-0.005
5304	gene:Solyc12g019750.1	NA	12	-	11308739	11308809	11308528	11308622	11308892	11308957	5304	50,76,52	0,0,0	134,80,46	7,5,2	219	149	9.091396210728498e-05	0.000876938689984	1.0,1.0,1.0	0.929,0.916,0.94	0.072
9152	gene:Solyc04g082320.2	NA	4	-	66033725	66033904	66033304	66033412	66034168	66034226	9152	27,71,42	8,4,2	111,72,32	17,7,3	328	149	9.087321072264366e-05	0.000876938689984	0.605,0.89,0.905	0.748,0.824,0.829	-0.0
14144	gene:Solyc03g044260.2	NA	3	+	8606906	8606984	8606081	8606195	8607402	8607544	14144	164,246,192	0,4,1	380,199,184	12,8,0	227	149	9.1336504443093e-05	0.00088049468	1.0,0.976,0.992	0.954,0.942,1.0	0.024
3437	gene:Solyc01g097590.2	NA	1	-	88381023	88381088	88380733	88380906	88382339	88382541	3437	25,47,25	1,3,6	52,35,15	19,9,6	214	149	9.150628546810876e-05	0.000881611264475	0.946,0.916,0.744	0.656,0.73,0.635	0.195
15277	gene:Solyc01g095970.2	NA	1	-	87087491	87087724	87086598	87086663	87087822	87087913	15277	3,8,3	107,213,141	15,15,12	230,147,79	382	149	9.1664650263338e-05	0.0008826166089	0.011,0.014,0.008	0.025,0.038,0.056	-0.029
11140	gene:Solyc04g071470.2	NA	4	+	58450860	58450989	58450369	58450447	58451700	58451774	11140	3,13,4	1,0,0	14,6,3	3,1,3	278	149	9.201711422958653e-05	0.00088496741996	0.617,1.0,1.0	0.714,0.763,0.349	0.264
7894	gene:Solyc07g017610.2	NA	7	+	7674632	7674681	7673433	7673574	7674781	7675117	7894	0,9,5	17,106,37	0,2,0	139,123,50	198	149	9.197035585533946e-05	0.00088496741996	0.0,0.06,0.092	0.0,0.012,0.0	0.047
15597	gene:Solyc10g079140.1	NA	10	+	60754273	60754395	60752950	60753313	60754474	60754610	15597	18,46,21	7,1,3	57,32,31	2,4,0	271	149	9.256426645506461e-05	0.000889705949339	0.586,0.962,0.794	0.94,0.815,1.0	-0.138
12369	gene:Solyc05g050530.2	NA	5	+	60667613	60667671	60667481	60667531	60668270	60668308	12369	17,29,10	0,6,2	50,18,29	0,0,0	207	149	9.439108440297503e-05	0.000906731522131	1.0,0.777,0.783	1.0,1.0,1.0	-0.147
14602	gene:Solyc10g078150.1	NA	10	+	60025148	60025260	60024441	60024639	60025356	60025689	14602	208,563,258	7,13,5	567,515,277	7,0,3	261	149	9.7159218590718e-05	0.000932774166729	0.944,0.961,0.967	0.979,1.0,0.981	-0.029
16025	gene:Solyc01g087640.2	NA	1	-	82584897	82584963	82584221	82584644	82585132	82585319	16025	2,3,3	42,136,67	4,7,2	114,130,38	215	149	9.822945245696587e-05	0.000942495157456	0.032,0.015,0.03	0.024,0.036,0.035	-0.006
12873	gene:Solyc11g065950.1	NA	11	-	51567951	51568144	51567034	51567141	51571075	51571194	12873	0,0,0	0,21,1	0,7,0	15,8,3	342	149	9.831690849594542e-05	0.000942780683582	NA,0.0,0.0	0.0,0.276,0.0	-0.092
16681	gene:Solyc10g079840.1	NA	10	+	61321523	61321693	61320637	61320838	61322683	61322855	16681	5,10,15	3,2,2	28,22,16	0,2,0	319	149	9.862446946499598e-05	0.000945175267483	0.438,0.7,0.778	1.0,0.837,1.0	-0.307
10095	gene:Solyc02g083500.2	NA	2	+	46877953	46878006	46877616	46877694	46878127	46878644	10095	3,0,0	37,97,46	2,2,4	76,44,44	202	149	0.00010123146675057843	0.00096959095352	0.056,0.0,0.0	0.019,0.032,0.063	-0.019
12922	gene:Solyc01g096710.2	NA	1	-	87730756	87730882	87728267	87728375	87731292	87731386	12922	7,15,3	231,280,230	30,20,10	334,248,126	275	149	0.00010159044352881993	0.000972459195818	0.016,0.028,0.007	0.046,0.042,0.041	-0.026
12786	gene:Solyc03g083020.2	NA	3	+	52860048	52860104	52859889	52859962	52860746	52861035	12786	515,936,700	12,9,12	857,451,483	10,7,6	205	149	0.00010260057767872162	0.000981553535873	0.969,0.987,0.977	0.984,0.979,0.983	-0.004
15604	gene:Solyc01g112140.2	NA	1	-	98227396	98227591	98226947	98227315	98227659	98227897	15604	38,166,65	14,17,4	179,160,63	35,22,7	344	149	0.0001037098034159463	0.000991584662268	0.54,0.809,0.876	0.689,0.759,0.796	-0.006
5467	gene:Solyc05g052070.2	NA	5	-	62411177	62411231	62410919	62411023	62411383	62411455	5467	0,0,0	2,4,0	3,0,3	0,1,0	203	149	0.00010466176964964502	0.00100010135443	0.0,0.0,NA	1.0,0.0,1.0	-0.667
7008	gene:Solyc02g064800.2	NA	2	+	35949615	35949682	35949287	35949319	35950055	35950309	7008	32,59,39	0,0,0	60,53,7	5,2,3	216	149	0.00010474551330632628	0.00100031659113	1.0,1.0,1.0	0.892,0.948,0.617	0.181
4601	gene:Solyc12g044600.2	NA	12	-	38245337	38245396	38244495	38244570	38245973	38246242	4601	3,2,0	2,2,0	6,2,0	0,0,2	208	149	0.00010507621042516896	0.00100288859717	0.518,0.417,NA	1.0,1.0,0.0	-0.199
10226	gene:Solyc08g081580.2	NA	8	+	64593544	64593646	64593155	64593240	64593742	64593770	10226	0,1,2	0,4,1	0,2,0	11,0,0	251	149	0.00010530077700634015	0.00100385921603	NA,0.129,0.543	0.0,1.0,NA	-0.164
5017	gene:Solyc06g054140.2	NA	6	+	36965487	36965575	36963980	36964025	36967925	36968169	5017	0,12,0	2,6,0	4,3,0	2,1,0	237	149	0.00010525177427324079	0.00100385921603	0.0,0.557,NA	0.557,0.654,NA	-0.327
2420	gene:Solyc01g049900.2	NA	1	-	47154074	47154244	47153891	47153972	47157738	47157842	2420	0,6,7	4,2,3	1,2,0	4,11,3	319	149	0.00010601101375953451	0.00101004079582	0.0,0.584,0.521	0.105,0.078,0.0	0.307
636	gene:Solyc01g006490.2	NA	1	-	1085117	1085232	1084984	1085041	1086799	1087120	636	20,38,24	2,0,0	44,26,13	3,2,0	264	149	0.00010622232941314201	0.00101146437215	0.849,1.0,1.0	0.892,0.88,1.0	0.026
11234	gene:Solyc02g068240.2	NA	2	-	38235079	38235166	38234719	38234817	38235582	38235738	11234	55,155,64	3,2,0	207,162,69	8,2,0	236	149	0.0001075039077039731	0.00102307155031	0.92,0.98,1.0	0.942,0.981,1.0	-0.008
10993	gene:Solyc06g071500.2	NA	6	+	44023552	44023618	44023288	44023454	44023736	44023825	10993	0,2,0	0,4,5	0,4,0	0,0,0	215	149	0.00010841575029501578	0.00103114863785	NA,0.257,0.0	NA,1.0,NA	-0.871
2880	gene:Solyc12g010110.1	NA	12	+	3239321	3240702	3238416	3238825	3240798	3240925	2880	143,231,151	0,4,2	333,206,127	5,0,0	1530	149	0.00010905692787520414	0.00103664351453	1.0,0.849,0.88	0.866,1.0,1.0	-0.046
9995	gene:Solyc12g021360.1	NA	12	+	16034733	16034805	16027430	16027511	16039103	16039276	9995	0,0,0	7,23,8	4,2,3	15,18,5	221	149	0.00010993705843736721	0.00104440205515	0.0,0.0,0.0	0.152,0.07,0.288	-0.17
15571	gene:Solyc02g088110.2	NA	2	-	50301614	50301667	50300397	50300455	50301834	50301930	15571	3,3,2	70,87,54	6,2,0	161,139,39	202	149	0.00011046037775894967	0.00104876384229	0.031,0.025,0.027	0.027,0.011,0.0	0.015
11016	gene:Solyc08g005240.1	NA	8	+	163761	163927	163474	163631	164314	164368	11016	11,18,18	0,1,10	33,21,12	13,7,0	315	149	0.0001106261813249954	0.0010491188641	1.0,0.895,0.46	0.546,0.587,1.0	0.074
2899	gene:Solyc04g049690.2	NA	4	-	43059026	43059269	43055255	43055528	43059522	43059663	2899	6,16,15	115,173,136	24,17,8	197,172,106	392	149	0.00011058654135429229	0.0010491188641	0.019,0.034,0.04	0.044,0.036,0.028	-0.005
16	gene:Solyc01g099730.2	NA	1	+	89887254	89887314	89887025	89887077	89887477	89887673	16	18,65,31	2,0,2	79,66,29	5,2,8	209	149	0.00011074904090442048	0.00104967478444	0.865,1.0,0.917	0.918,0.959,0.721	0.061
5679	gene:Solyc01g097200.1	NA	1	+	88140901	88141031	88140084	88140124	88142280	88142370	5679	8,8,25	1,0,4	32,19,12	9,13,10	279	149	0.00011245163351337232	0.00106519402412	0.81,1.0,0.769	0.655,0.438,0.391	0.365
12798	gene:Solyc03g083020.2	NA	3	+	52860054	52860102	52859889	52859962	52860746	52861035	12798	0,1,0	12,9,12	6,2,0	10,7,6	197	149	0.00011449235269769028	0.00108389631696	0.0,0.078,0.0	0.312,0.178,0.0	-0.137
11090	gene:Solyc05g015860.2	NA	5	+	12528286	12528413	12527398	12527444	12528555	12528604	11090	107,181,122	10,5,7	240,164,91	13,3,5	276	149	0.00011520620330049134	0.00109002279208	0.852,0.951,0.904	0.909,0.967,0.908	-0.026
4592	gene:Solyc11g007200.1	NA	11	+	1623215	1623255	1621985	1621994	1623709	1623966	4592	0,0,0	4,2,0	5,1,1	5,7,2	189	149	0.00011708696459627418	0.0011071765055	0.0,0.0,NA	0.441,0.101,0.283	-0.275
15260	gene:Solyc05g007020.2	NA	5	-	1610461	1610526	1610233	1610313	1610742	1610832	15260	51,119,69	5,16,8	241,149,97	20,19,6	214	149	0.00011715668660030542	0.00110719506018	0.877,0.838,0.857	0.894,0.845,0.918	-0.028
15694	gene:Solyc08g067850.2	NA	8	-	56889851	56890064	56888459	56888732	56890230	56890469	15694	8,20,16	4,0,0	58,17,21	1,2,2	362	149	0.00011764074284784326	0.00111112701626	0.452,1.0,1.0	0.96,0.778,0.812	-0.033
16821	gene:Solyc12g099970.1	NA	12	+	66903211	66903275	66902657	66902732	66903427	66903606	16821	12,17,5	2,5,0	10,9,1	4,4,0	213	149	0.00011868995105836652	0.00112038925494	0.808,0.704,1.0	0.636,0.611,1.0	0.088
16094	gene:Solyc08g081920.2	NA	8	+	64837161	64837314	64836622	64836735	64837570	64837980	16094	0,13,1	109,195,109	10,8,5	283,160,111	302	149	0.00012000730833979543	0.00113217056482	0.0,0.032,0.005	0.017,0.024,0.022	-0.009
16048	gene:Solyc02g067860.2	NA	2	+	37964220	37964401	37964035	37964110	37964629	37964686	16048	9,1,6	17,90,29	1,3,2	100,84,25	330	149	0.0001208808887126149	0.00113975402283	0.193,0.005,0.085	0.004,0.016,0.035	0.076
5692	gene:Solyc06g069020.2	NA	6	+	42824786	42824899	42823730	42823799	42825757	42825910	5692	371,621,585	54,144,72	1156,568,446	192,135,82	262	149	0.00012168878202635945	0.00114670974528	0.796,0.71,0.822	0.774,0.705,0.756	0.031
15534	gene:Solyc01g096520.2	NA	1	+	87601371	87601451	87601177	87601201	87602984	87603057	15534	73,111,78	3,1,0	132,98,64	4,2,0	229	149	0.00012187609611593503	0.00114781291673	0.941,0.986,1.0	0.955,0.97,1.0	0.001
15862	gene:Solyc05g012290.2	NA	5	+	5571164	5571246	5570961	5571045	5572646	5572729	15862	14,24,15	37,48,52	33,17,18	60,27,32	231	149	0.00012356678062084233	0.00116306520469	0.196,0.244,0.157	0.262,0.289,0.266	-0.073
12739	gene:Solyc05g053930.2	NA	5	+	63955786	63955999	63955543	63955679	63956069	63956193	12739	2,15,2	0,2,0	11,8,5	5,3,0	362	149	0.0001242520896540319	0.00116854631416	1.0,0.755,1.0	0.475,0.523,1.0	0.252
7340	gene:Solyc10g017810.1	NA	10	-	6110922	6111059	6107348	6107487	6112387	6112498	7340	4,12,12	28,28,15	15,4,2	24,26,16	286	149	0.00012429213549654722	0.00116854631416	0.069,0.183,0.294	0.246,0.074,0.061	0.055
10130	gene:Solyc11g011070.1	NA	11	-	4156735	4156836	4155559	4155608	4157173	4157337	10130	0,0,5	16,43,23	3,12,0	47,53,22	250	149	0.00012453492907111627	0.00116938687184	0.0,0.0,0.115	0.037,0.119,0.0	-0.014
1833	gene:Solyc06g005600.2	NA	6	-	643041	643106	642849	642938	645045	645143	1833	27,40,22	0,5,6	43,51,20	5,2,1	214	149	0.000124518674157999	0.00116938687184	1.0,0.848,0.719	0.857,0.947,0.933	-0.057
3574	gene:Solyc02g036380.2	NA	2	+	30685672	30685903	30685285	30685410	30685982	30686454	3574	0,14,1	61,126,60	11,5,10	134,156,73	380	149	0.0001245962389148741	0.00116938687184	0.0,0.042,0.006	0.031,0.012,0.051	-0.015
8350	gene:Solyc07g005120.2	NA	7	+	138647	138880	137452	137485	139311	139418	8350	0,3,1	3,14,1	11,10,7	10,9,8	382	149	0.00012533583333432585	0.00117565299465	0.0,0.077,0.281	0.3,0.302,0.254	-0.166
12003	gene:Solyc03g120480.2	NA	3	-	68866010	68866088	68864868	68864975	68866387	68866453	12003	0,5,3	13,52,24	6,5,3	61,41,25	227	149	0.00012588203413342152	0.00118009893158	0.0,0.059,0.076	0.061,0.074,0.073	-0.024
798	gene:Solyc11g012550.1	NA	11	+	5361098	5361132	5360151	5360248	5364108	5365080	798	0,2,0	0,2,4	1,0,1	5,3,6	183	149	0.0001265523372082512	0.00118570251719	NA,0.449,0.0	0.14,0.0,0.119	0.138
2160	gene:Solyc12g099560.1	NA	12	-	66670661	66670776	66668808	66668952	66671388	66671442	2160	57,134,76	2,3,0	227,192,89	5,22,1	264	149	0.00012702027281004212	0.00118940473222	0.941,0.962,1.0	0.962,0.831,0.98	0.043
14134	gene:Solyc01g079390.2	NA	1	+	78473856	78474256	78473618	78473736	78476228	78476373	14134	167,333,180	3,1,0	357,257,144	4,2,0	549	149	0.00012761727289531258	0.00119431056077	0.938,0.989,1.0	0.96,0.972,1.0	-0.002
5375	gene:Solyc10g081400.1	NA	10	+	62478498	62478745	62478101	62478154	62478988	62479005	5375	14,41,18	253,508,335	21,44,14	484,348,215	396	149	0.00012834728618299287	0.00120045486905	0.02,0.029,0.02	0.016,0.045,0.024	-0.005
7156	gene:Solyc05g007180.2	NA	5	+	1797435	1797498	1796892	1797276	1797637	1798023	7156	6,27,19	31,83,98	34,37,7	147,100,30	212	149	0.0001287189777942094	0.00120324261851	0.12,0.186,0.12	0.14,0.206,0.141	-0.02
6962	gene:Solyc08g076100.2	NA	8	-	60148166	60148238	60147559	60147675	60148488	60148726	6962	19,22,31	44,96,77	62,51,15	164,123,47	221	149	0.00012882830226205305	0.00120357601999	0.225,0.134,0.213	0.203,0.218,0.177	-0.009
15018	gene:Solyc04g018100.2	NA	4	+	9579735	9579931	9578339	9578395	9580520	9580568	15018	1,5,6	4,5,1	10,7,5	4,1,1	345	149	0.0001292174511423083	0.00120652180095	0.097,0.302,0.722	0.519,0.751,0.683	-0.277
9087	gene:Solyc02g050210.1	NA	2	+	4352005	4352018	4351747	4351890	4352111	4352322	9087	0,0,0	0,2,0	0,4,0	0,1,0	162	149	0.00013041409208931518	0.00121699958009	NA,0.0,NA	NA,0.786,NA	-0.786
6952	gene:Solyc09g031750.2	NA	9	-	28024222	28024321	28023612	28024112	28024873	28024958	6952	0,2,2	7,19,16	5,1,1	36,24,7	248	149	0.0001307946464968403	0.00121985418023	0.0,0.059,0.07	0.077,0.024,0.079	-0.017
15518	gene:Solyc01g060200.1	NA	1	-	69699169	69699332	69698889	69698958	69699812	69699850	15518	4,4,4	0,1,0	4,4,2	3,2,0	312	149	0.0001326071774022925	0.00123605321093	1.0,0.656,1.0	0.389,0.489,1.0	0.259
12305	gene:Solyc01g104160.2	NA	1	-	92630396	92630543	92630064	92630277	92631412	92631605	12305	0,9,3	68,94,58	16,6,3	149,97,58	296	149	0.00013375775539782478	0.00124606711699	0.0,0.046,0.025	0.051,0.03,0.025	-0.012
13226	gene:Solyc11g064830.1	NA	11	+	50052851	50053025	50052187	50052259	50055400	50055505	13226	1,5,2	3,4,3	3,8,1	6,4,0	323	149	0.00013523984025988028	0.00125915611957	0.133,0.366,0.235	0.187,0.48,1.0	-0.311
2233	gene:Solyc12g095890.1	NA	12	+	65000785	65000860	65000583	65000697	65001005	65001335	2233	0,5,0	0,0,4	3,8,3	1,0,0	224	149	0.00013579709882676597	0.00126362448453	NA,1.0,0.0	0.666,1.0,1.0	-0.389
15278	gene:Solyc01g095970.2	NA	1	-	87087491	87087615	87086598	87086663	87087690	87087724	15278	0,1,0	0,1,2	8,3,4	0,2,0	273	149	0.00013982896308118958	0.00130040139826	NA,0.353,0.0	1.0,0.45,1.0	-0.64
12524	gene:Solyc04g026200.2	NA	4	-	18397498	18397588	18393737	18393860	18397687	18397782	12524	0,8,0	7,10,9	3,0,0	19,18,14	239	149	0.00014151663140557312	0.00131534798474	0.0,0.333,0.0	0.09,0.0,0.0	0.081
11033	gene:Solyc06g016750.2	NA	6	-	13116871	13116930	13108521	13108563	13120674	13121974	11033	9,32,16	0,1,2	33,37,8	6,2,0	208	149	0.00014213556824549368	0.00132034973572	1.0,0.958,0.851	0.798,0.93,1.0	0.027
3505	gene:Solyc04g080700.2	NA	4	-	64791136	64791253	64790902	64790958	64791525	64791644	3505	2,0,0	1,2,1	1,1,0	0,0,0	266	149	0.0001428830285494173	0.00132587888057	0.528,0.0,0.0	1.0,1.0,NA	-0.824
9360	gene:Solyc10g051110.1	NA	10	-	51525151	51525279	51524312	51524486	51525499	51525652	9360	7,8,4	0,0,1	12,8,8	4,2,1	277	149	0.0001428930666266662	0.00132587888057	1.0,1.0,0.683	0.617,0.683,0.811	0.191
986	gene:Solyc08g076890.2	NA	8	+	60822304	60822382	60822030	60822247	60822433	60822607	986	0,16,6	0,0,4	5,0,26	3,0,0	227	149	0.00014310899912216616	0.00132712885679	NA,1.0,0.496	0.522,NA,1.0	-0.013
12811	gene:Solyc04g057970.2	NA	4	+	55096030	55096209	55094697	55094863	55097029	55097112	12811	0,1,0	11,24,5	10,0,0	26,17,10	328	149	0.00014436521465960889	0.0013380190627	0.0,0.019,0.0	0.149,0.0,0.0	-0.043
5335	gene:Solyc03g082590.2	NA	3	+	52517075	52517254	52516499	52516945	52518920	52519056	5335	45,107,43	38,95,81	77,59,45	106,80,42	328	149	0.00014541017639499112	0.00134694006933	0.35,0.338,0.194	0.248,0.251,0.327	0.019
13831	gene:Solyc10g083350.1	NA	10	-	63192964	63193035	63191778	63191875	63193109	63193199	13831	0,0,3	0,1,0	3,0,0	11,2,3	220	149	0.00014587607432237166	0.00135049011582	NA,0.0,1.0	0.156,0.0,0.0	0.448
15200	gene:Solyc09g091960.2	NA	9	-	71160673	71160855	71160403	71160563	71161208	71161287	15200	0,0,0	3,9,9	0,3,7	24,14,0	331	149	0.0001465369668471982	0.00135513836909	0.0,0.0,0.0	0.0,0.088,1.0	-0.363
3072	gene:Solyc04g064470.1	NA	4	-	55606141	55606373	55605781	55605905	55606702	55606804	3072	2,0,0	0,0,0	2,2,0	4,0,0	381	149	0.00014654403293620509	0.00135513836909	1.0,NA,NA	0.164,1.0,NA	0.418
3109	gene:Solyc11g065900.1	NA	11	+	51489506	51489537	51488422	51488602	51489821	51489904	3109	9,24,7	4,7,0	22,21,0	2,0,1	180	149	0.00014686079892690858	0.0013572994652	0.651,0.739,1.0	0.901,1.0,0.0	0.163
1183	gene:Solyc08g076890.2	NA	8	+	60822304	60822379	60822030	60822247	60822433	60822520	1183	0,15,6	0,0,4	5,0,26	3,0,0	224	149	0.0001469608590329923	0.00135745643674	NA,1.0,0.499	0.526,NA,1.0	-0.013
8972	gene:Solyc02g071800.2	NA	2	+	41151226	41151252	41150895	41151126	41151377	41151604	8972	4,1,1	0,0,0	7,3,3	4,2,0	175	149	0.00014723838045495124	0.00135848398455	1.0,1.0,1.0	0.598,0.561,1.0	0.28
9777	gene:Solyc10g077110.1	NA	10	+	59993489	59993534	59993201	59993336	59993778	59994064	9777	0,3,2	12,37,26	4,6,1	43,26,13	194	149	0.000147161524958902	0.00135848398455	0.0,0.059,0.056	0.067,0.151,0.056	-0.053
7371	gene:Solyc03g116040.2	NA	3	-	65565646	65566808	65563694	65564413	65567219	65567461	7371	222,592,320	2,0,2	850,568,291	0,2,0	1311	149	0.00014807676328880995	0.00136544825741	0.927,1.0,0.948	1.0,0.97,1.0	-0.032
16265	gene:Solyc03g117650.2	NA	3	+	66735516	66735565	66734923	66734931	66735924	66735992	16265	2,8,6	3,2,0	8,8,3	9,2,1	198	149	0.0001484376168081346	0.00136800375558	0.334,0.751,1.0	0.401,0.751,0.693	0.08
2347	gene:Solyc09g019980.2	NA	9	+	17889330	17889614	17885350	17885756	17889747	17890116	2347	178,406,197	7,25,23	558,338,216	13,18,4	433	149	0.00015090735959888285	0.00138998097849	0.897,0.848,0.747	0.937,0.866,0.949	-0.087
4118	gene:Solyc10g006240.2	NA	10	-	929022	929089	928344	928391	929715	930022	4118	17,85,31	0,8,0	123,109,34	0,1,2	216	149	0.0001514405765645923	0.00139410649074	1.0,0.88,1.0	1.0,0.987,0.921	-0.009
3804	gene:Solyc08g080690.2	NA	8	-	63908618	63908738	63908275	63908404	63909409	63909514	3804	26,62,18	0,3,0	128,107,51	10,9,1	269	149	0.00015179973397746796	0.00139662593085	1.0,0.92,1.0	0.876,0.868,0.966	0.07
8073	gene:Solyc05g050960.2	NA	5	+	61177889	61178021	61177540	61177786	61178101	61178168	8073	0,1,1	0,0,4	1,0,1	1,0,0	281	149	0.00015396114917039027	0.00141571478753	NA,1.0,0.117	0.347,NA,1.0	-0.115
16070	gene:Solyc03g032220.2	NA	3	-	4737072	4737217	4736614	4736746	4738323	4738434	16070	53,198,58	0,0,0	82,104,60	4,7,0	294	149	0.00015513811469942311	0.00142573497986	1.0,1.0,1.0	0.912,0.883,1.0	0.068
6682	gene:Solyc05g018810.2	NA	5	+	23878104	23878138	23877988	23878002	23879263	23879625	6682	3,5,1	30,60,53	0,4,0	108,66,47	183	149	0.00015638504395405105	0.00143638651951	0.075,0.064,0.015	0.0,0.047,0.0	0.036
7521	gene:Solyc04g010220.2	NA	4	+	3543486	3543563	3542492	3542603	3544921	3544988	7521	42,188,81	5,10,0	270,168,108	8,1,0	226	149	0.00015649759607204872	0.00143661276394	0.847,0.925,1.0	0.957,0.991,1.0	-0.059
15007	gene:Solyc03g115580.2	NA	3	-	65239354	65239528	65239078	65239178	65240422	65240522	15007	0,1,0	0,0,0	10,1,0	0,6,0	323	149	0.00015823646726079326	0.00145175961541	NA,1.0,NA	1.0,0.071,NA	0.465
10918	gene:Solyc11g030720.1	NA	11	+	23051779	23051862	23051553	23051720	23056074	23056453	10918	73,143,71	14,10,9	152,110,47	7,8,0	232	149	0.00015842450080771474	0.00145266910393	0.77,0.902,0.835	0.933,0.898,1.0	-0.108
14219	gene:Solyc01g090940.2	NA	1	+	84632996	84633106	84632218	84632520	84634894	84635085	14219	2,5,0	18,39,27	11,6,1	28,25,15	259	149	0.0001586389773685622	0.00145381990477	0.06,0.069,0.0	0.184,0.121,0.037	-0.071
9580	gene:Solyc03g097830.2	NA	3	+	60161874	60161888	60160283	60160385	60163290	60163374	9580	1,0,3	8,10,0	5,3,0	12,7,5	163	149	0.00016079679460344058	0.00147276884743	0.103,0.0,1.0	0.276,0.281,0.0	0.182
4810	gene:Solyc09g091850.2	NA	9	-	71065242	71065305	71065088	71065153	71065512	71065589	4810	1,5,0	33,54,38	5,5,0	58,37,34	212	149	0.00016217307919286707	0.00148454236079	0.021,0.061,0.0	0.057,0.087,0.0	-0.021
8014	gene:Solyc07g062620.2	NA	7	+	65316122	65316333	65315919	65315992	65316424	65316540	8014	9,18,9	68,132,80	26,6,10	262,171,79	360	149	0.0001643045178963866	0.0015023703539	0.052,0.053,0.044	0.039,0.014,0.05	0.015
8209	gene:Solyc07g022830.2	NA	7	-	22387836	22387884	22386115	22386266	22387966	22388020	8209	23,64,33	4,0,0	165,109,49	4,0,0	197	149	0.0001642854671944364	0.0015023703539	0.813,1.0,1.0	0.969,1.0,1.0	-0.052
14333	gene:Solyc01g008060.2	NA	1	+	2203006	2203147	2202762	2202827	2204463	2204815	14333	22,102,37	0,0,0	145,146,51	4,8,2	290	149	0.0001647230118978741	0.00150535459419	1.0,1.0,1.0	0.949,0.904,0.929	0.073
12079	gene:Solyc05g005620.2	NA	5	-	438412	438472	437775	437841	439017	439585	12079	0,0,0	2,0,0	5,0,0	1,0,0	209	149	0.00016994649089058033	0.00155222228125	0.0,NA,NA	0.781,NA,NA	-0.781
848	gene:Solyc08g076890.2	NA	8	+	60822304	60822313	60822030	60822247	60822433	60822541	848	0,11,5	0,0,4	27,0,26	3,0,0	158	149	0.00017004461198019149	0.00155225081551	NA,1.0,0.541	0.895,NA,1.0	-0.177
6821	gene:Solyc02g063490.2	NA	2	-	35569443	35569647	35567723	35568038	35569760	35570176	6821	75,167,106	1,3,0	163,138,75	0,2,0	353	149	0.0001706734297638075	0.00155712107333	0.969,0.959,1.0	1.0,0.967,1.0	-0.013
12166	gene:Solyc02g089930.2	NA	2	-	51605454	51605565	51605220	51605365	51605846	51605937	12166	8,11,8	104,187,125	9,10,7	217,160,124	260	149	0.00017155522924161456	0.00156429265949	0.042,0.033,0.035	0.023,0.035,0.031	0.007
12292	gene:Solyc01g104160.2	NA	1	-	92628371	92628493	92627938	92628158	92630064	92630277	12292	1,8,11	36,128,54	25,19,3	191,175,78	271	149	0.00017192611115406017	0.00156680014292	0.015,0.033,0.101	0.067,0.056,0.021	0.002
15563	gene:Solyc01g102820.2	NA	1	-	91521423	91521501	91521113	91521182	91522255	91522338	15563	24,79,36	0,3,0	90,55,28	0,1,0	227	149	0.0001728096141663594	0.00157397385478	1.0,0.945,1.0	1.0,0.973,1.0	-0.009
4142	gene:Solyc02g022930.2	NA	2	-	24440938	24441024	24440643	24440751	24441648	24441737	4142	17,37,41	0,1,0	33,32,12	3,6,0	235	149	0.00017292870212374094	0.00157418105443	1.0,0.959,1.0	0.875,0.772,1.0	0.104
13776	gene:Solyc12g096280.1	NA	12	-	65271085	65271150	65270496	65270610	65272816	65272879	13776	14,30,18	2,6,0	30,29,20	0,0,0	214	149	0.00017335670134935947	0.00157719849669	0.83,0.777,1.0	1.0,1.0,1.0	-0.131
11280	gene:Solyc09g030360.1	NA	9	-	32209602	32209704	32209148	32209152	32210269	32210382	11280	1,1,0	0,0,1	2,4,2	7,4,2	251	149	0.00017380165536810794	0.00157996888814	1.0,1.0,0.0	0.145,0.372,0.372	0.37
439	gene:Solyc06g060670.2	NA	6	+	38694517	38694591	38694131	38694362	38695926	38696020	439	9,32,18	0,0,0	56,27,28	6,4,0	223	149	0.00017392176893112537	0.00157996888814	1.0,1.0,1.0	0.862,0.819,1.0	0.106
8967	gene:Solyc12g094430.1	NA	12	+	64642334	64642407	64642194	64642228	64643030	64643494	8967	1,3,6	0,0,0	1,2,0	3,0,1	222	149	0.00017395128701136123	0.00157996888814	1.0,1.0,1.0	0.183,1.0,0.0	0.606
8050	gene:Solyc03g033640.2	NA	3	+	5231627	5231709	5230321	5230640	5231989	5232484	8050	75,128,93	0,3,2	169,94,59	8,0,0	231	149	0.0001741538471888802	0.00158092992393	1.0,0.965,0.968	0.932,1.0,1.0	0.0
14352	gene:Solyc07g008190.2	NA	7	-	2936969	2937082	2934652	2934700	2937774	2938079	14352	1,3,4	16,40,20	10,12,8	51,40,23	262	149	0.00017479588040305961	0.00158587711593	0.034,0.041,0.102	0.1,0.146,0.165	-0.078
6099	gene:Solyc09g082140.2	NA	9	+	67972664	67972768	67970751	67970812	67973735	67974437	6099	8,1,2	21,63,19	11,15,4	77,57,39	253	149	0.00017531081124810618	0.00158966629067	0.183,0.009,0.058	0.078,0.134,0.057	-0.006
7009	gene:Solyc07g039210.2	NA	7	-	45604935	45605025	45602701	45602753	45605249	45605614	7009	12,24,17	2,0,0	29,33,17	3,2,6	239	149	0.00017594763512132646	0.00159455593893	0.789,1.0,1.0	0.858,0.911,0.639	0.127
9706	gene:Solyc12g056170.1	NA	12	-	62129761	62129853	62127914	62128210	62130272	62130413	9706	0,0,2	9,13,23	3,6,0	43,35,7	241	149	0.00017655999705040422	0.00159921859856	0.0,0.0,0.051	0.041,0.096,0.0	-0.029
1544	gene:Solyc07g064080.2	NA	7	+	66366102	66366141	66364837	66364926	66366245	66366312	1544	0,0,0	25,43,38	7,1,4	57,39,23	188	149	0.00017835837599794035	0.00161371863998	0.0,0.0,0.0	0.089,0.02,0.121	-0.077
3073	gene:Solyc04g064470.1	NA	4	-	55606141	55606189	55605781	55605905	55606702	55606804	3073	2,0,2	0,0,0	3,1,1	4,0,0	197	149	0.00017830318978627173	0.00161371863998	1.0,NA,1.0	0.362,1.0,1.0	0.213
2761	gene:Solyc06g008970.2	NA	6	-	2917163	2917257	2916691	2916772	2917617	2917898	2761	0,2,0	5,0,0	2,0,0	8,3,6	243	149	0.00017919489123306918	0.00162038988531	0.0,1.0,NA	0.133,0.0,0.0	0.456
10739	gene:Solyc05g005210.2	NA	5	-	182679	182881	182246	182397	183668	183749	10739	1,2,1	15,56,23	10,8,2	79,83,18	351	149	0.00018051900001647098	0.00163146043156	0.028,0.015,0.018	0.051,0.039,0.045	-0.025
11111	gene:Solyc04g048950.2	NA	4	+	38695657	38695842	38695462	38695531	38696371	38696558	11111	2,3,0	78,144,78	8,10,9	170,104,57	334	149	0.00018157290529774247	0.00164007809429	0.011,0.009,0.0	0.021,0.041,0.066	-0.036
5580	gene:Solyc01g050070.2	NA	1	-	48390253	48390344	48378529	48378573	48396127	48396446	5580	8,19,12	5,13,0	17,18,16	5,2,5	240	149	0.0001821988602287762	0.00164482285974	0.498,0.476,1.0	0.679,0.848,0.665	-0.073
972	gene:Solyc08g076890.2	NA	8	+	60822433	60822508	60822337	60822373	60822583	60822769	972	0,2,3	0,2,0	7,0,7	0,0,23	224	149	0.0001824485503357067	0.00164616748343	NA,0.399,1.0	1.0,NA,0.168	0.116
16113	gene:Solyc11g018740.1	NA	11	+	9353393	9353479	9353005	9353123	9355975	9356085	16113	10,28,18	0,1,1	25,20,18	8,3,0	235	149	0.00018347515333901382	0.00165451655936	1.0,0.947,0.919	0.665,0.809,1.0	0.131
13439	gene:Solyc03g062910.2	NA	3	+	32476829	32481622	32473887	32473906	32482633	32482698	13439	6,18,8	0,1,0	28,46,12	2,3,0	4942	149	0.00018368930999175897	0.00165553410108	1.0,0.352,1.0	0.297,0.316,1.0	0.246
1367	gene:Solyc01g068210.2	NA	1	+	77311028	77311103	77310750	77310952	77311192	77311233	1367	0,2,0	0,0,0	0,2,4	0,6,7	224	149	0.00018489576061438888	0.00166548882494	NA,1.0,NA	NA,0.181,0.275	0.772
10404	gene:Solyc11g020820.1	NA	11	-	12212729	12212791	12212394	12212587	12212883	12213040	10404	1,1,6	2,0,1	5,3,0	1,4,0	211	149	0.00018572444904758345	0.00167203167903	0.261,1.0,0.809	0.779,0.346,NA	0.128
294	gene:Solyc08g076130.2	NA	8	-	60166021	60166094	60165233	60165325	60166251	60166288	294	4,4,2	21,38,33	17,5,3	48,54,21	222	149	0.00018617874644942352	0.0016751986327	0.113,0.066,0.039	0.192,0.059,0.087	-0.04
7716	gene:Solyc04g076710.2	NA	4	-	61596602	61596684	61595710	61595824	61603337	61603424	7716	2,8,1	24,70,49	8,12,0	87,86,53	231	149	0.0001863922679499491	0.00167619684001	0.051,0.069,0.013	0.056,0.083,0.0	-0.002
9279	gene:Solyc01g080040.2	NA	1	+	79161803	79162024	79161462	79161608	79164433	79164740	9279	15,30,8	7,38,11	22,18,13	24,50,14	370	149	0.00018859839213278108	0.00169510326042	0.463,0.241,0.227	0.27,0.127,0.272	0.087
3924	gene:Solyc06g010000.2	NA	6	+	4685541	4685627	4684971	4685052	4688470	4688543	3924	0,2,0	0,4,0	9,3,3	0,0,0	235	149	0.0001893715619153693	0.00170018204489	NA,0.241,NA	1.0,1.0,1.0	-0.759
870	gene:Solyc08g076890.2	NA	8	+	60822304	60822373	60822030	60822247	60822433	60822661	870	0,23,7	0,0,4	7,0,30	3,0,0	218	149	0.0001892688645140056	0.00170018204489	NA,1.0,0.545	0.615,NA,1.0	-0.035
11264	gene:Solyc08g013860.2	NA	8	-	3312190	3312384	3311480	3311584	3312575	3312636	11264	2,1,2	105,241,123	22,18,2	323,259,122	343	149	0.00019207100515467507	0.0017225248212	0.008,0.002,0.007	0.029,0.029,0.007	-0.016
13515	gene:Solyc06g069030.2	NA	6	+	42838497	42838676	42837527	42837890	42838776	42838836	13515	2,12,0	2,2,2	14,12,7	11,7,6	328	149	0.0001920106931021038	0.0017225248212	0.312,0.732,0.0	0.366,0.438,0.346	-0.035
7251	gene:Solyc07g062160.2	NA	7	+	64969757	64969933	64968187	64968501	64970012	64970130	7251	0,0,0	0,2,0	0,6,0	1,1,0	325	149	0.00019409752586290098	0.00173974414295	NA,0.0,NA	0.0,0.733,NA	-0.366
11371	gene:Solyc11g040370.1	NA	11	+	37788647	37788772	37787340	37787454	37789602	37789875	11371	25,69,63	154,234,129	86,43,28	395,208,110	274	149	0.00019531169245010384	0.00174966724487	0.081,0.138,0.21	0.106,0.101,0.122	0.033
10202	gene:Solyc07g032740.2	NA	7	-	40982969	40983081	40982762	40982883	40983220	40983342	10202	0,1,1	0,3,0	1,1,3	2,0,0	261	149	0.0001973916141073536	0.00176652874844	NA,0.16,1.0	0.222,1.0,1.0	-0.161
14145	gene:Solyc03g044260.2	NA	3	+	8606906	8606996	8606081	8606195	8607402	8607544	14145	176,268,206	0,4,1	398,223,195	12,8,0	239	149	0.00019741012819182038	0.00176652874844	1.0,0.977,0.992	0.954,0.946,1.0	0.023
7447	gene:Solyc05g005870.2	NA	5	+	678564	678723	677821	678068	678846	678998	7447	11,18,7	0,0,0	122,129,43	4,10,1	308	149	0.0001975394933482278	0.00176671884034	1.0,1.0,1.0	0.937,0.862,0.954	0.082
13159	gene:Solyc02g021060.2	NA	2	-	21418299	21418391	21412739	21412806	21418863	21418947	13159	3,15,0	10,29,16	8,6,3	73,41,20	241	149	0.00019800121943140252	0.00176987960914	0.156,0.242,0.0	0.063,0.083,0.085	0.056
7250	gene:Solyc07g062160.2	NA	7	+	64970220	64970398	64970012	64970130	64971158	64971587	7250	2,3,4	4,4,2	6,2,0	1,9,10	327	149	0.00019881434840429097	0.00177617630012	0.186,0.255,0.477	0.732,0.092,0.0	0.031
9729	gene:Solyc12g044380.1	NA	12	+	38588845	38588943	38588578	38588667	38590220	38590308	9729	58,109,77	0,4,0	122,96,74	2,4,0	247	149	0.00019920732396949125	0.00177871457577	1.0,0.943,1.0	0.974,0.935,1.0	0.011
9971	gene:Solyc03g096940.2	NA	3	+	59321262	59321286	59320309	59320552	59324005	59324101	9971	12,41,19	0,0,0	46,27,21	7,3,0	173	149	0.00019962110397883786	0.00178143573949	1.0,1.0,1.0	0.85,0.886,1.0	0.088
748	gene:Solyc09g005320.2	NA	9	+	249258	249416	247918	248015	249510	249585	748	2,0,7	10,3,7	0,1,0	8,8,4	307	149	0.0001999171739185525	0.00178310405122	0.088,0.0,0.327	0.0,0.057,0.0	0.119
14230	gene:Solyc01g100360.2	NA	1	-	90417429	90417495	90416684	90417062	90417575	90417647	14230	7,6,2	162,210,158	6,3,2	234,112,154	215	149	0.00020066762804599718	0.00178784571552	0.029,0.019,0.009	0.017,0.018,0.009	0.004
15983	gene:Solyc02g087730.2	NA	2	+	50044348	50044585	50043559	50043746	50045680	50045778	15983	0,2,2	9,19,12	5,2,2	20,30,13	386	149	0.0002005891751117832	0.00178784571552	0.0,0.039,0.06	0.088,0.025,0.056	-0.023
6716	gene:Solyc09g064430.2	NA	9	+	61654158	61654388	61653835	61653908	61654775	61654939	6716	39,128,70	0,0,2	199,139,47	1,1,2	379	149	0.00020142971650910862	0.00179365753011	1.0,1.0,0.932	0.987,0.982,0.902	0.02
5527	gene:Solyc09g064590.2	NA	9	+	61908178	61908326	61907627	61907857	61908473	61908641	5527	10,14,14	83,118,85	29,18,12	175,112,95	297	149	0.00020322280862007877	0.0018086387216	0.057,0.056,0.076	0.077,0.075,0.06	-0.008
12105	gene:Solyc01g079230.2	NA	1	+	78325981	78326003	78325808	78325924	78326081	78326200	12105	2,0,0	0,0,0	2,1,0	7,4,2	171	149	0.0002038185524544665	0.00181295326462	1.0,NA,NA	0.199,0.179,0.0	0.874
2526	gene:Solyc05g054230.2	NA	5	-	64195084	64195154	64194711	64194944	64195554	64195808	2526	2,9,9	94,160,136	26,19,7	211,113,99	219	149	0.00020524862607451298	0.00182468038632	0.014,0.037,0.043	0.077,0.103,0.046	-0.044
7198	gene:Solyc03g096740.2	NA	3	-	59090396	59090468	59089280	59089322	59091105	59091350	7198	2,9,2	36,68,42	4,4,2	78,33,41	221	149	0.0002079565541357208	0.00184774882794	0.036,0.082,0.031	0.033,0.076,0.032	0.003
619	gene:Solyc12g007210.1	NA	12	-	1634776	1634841	1634637	1634703	1634947	1635011	619	24,55,39	0,4,3	61,30,24	8,3,0	214	149	0.00020852244197109375	0.00185176994663	1.0,0.905,0.901	0.841,0.874,1.0	0.03
11463	gene:Solyc06g062660.2	NA	6	-	39545543	39545730	39544284	39544472	39545839	39546080	11463	0,1,0	0,0,0	5,2,2	0,3,0	336	149	0.000208835627552787	0.00185354381	NA,1.0,NA	1.0,0.228,1.0	0.257
16238	gene:Solyc08g076790.2	NA	8	+	60705173	60705352	60704894	60705003	60705646	60705847	16238	3,27,13	0,0,2	28,17,14	5,2,2	328	149	0.00021116073041643543	0.00187316304832	1.0,1.0,0.747	0.718,0.794,0.761	0.158
14599	gene:Solyc10g078150.1	NA	10	+	60025056	60025260	60024441	60024639	60025356	60025689	14599	255,641,311	7,13,5	733,602,354	7,0,3	353	149	0.00021287013813734205	0.00188730225565	0.939,0.954,0.963	0.978,1.0,0.98	-0.034
9179	gene:Solyc05g023770.2	NA	5	-	29325256	29325426	29324762	29324838	29325855	29326489	9179	122,222,161	1,0,1	380,186,107	6,0,12	319	149	0.00021305490100555783	0.0018879159883	0.983,1.0,0.987	0.967,1.0,0.806	0.066
11687	gene:Solyc01g006450.2	NA	1	+	1061926	1061978	1061768	1061820	1062115	1062173	11687	21,43,19	1,0,4	31,40,13	3,11,6	201	149	0.00021475920852725443	0.00190198670316	0.94,1.0,0.779	0.885,0.729,0.616	0.163
434	gene:Solyc07g066480.2	FLACCA	7	-	67896517	67896750	67895853	67895990	67898386	67898531	434	115,302,164	8,7,0	135,73,42	0,0,0	382	149	0.00021977664646817498	0.0019453685825	0.849,0.944,1.0	1.0,1.0,1.0	-0.069
16271	gene:Solyc05g044610.1	NA	5	-	57185305	57185340	57184463	57184733	57189200	57189501	16271	5,6,5	40,60,43	2,3,3	106,87,53	184	149	0.00022030427699878583	0.00194898315439	0.092,0.075,0.086	0.015,0.027,0.044	0.056
16864	gene:Solyc03g117540.2	NA	3	+	66672744	66672857	66671910	66671998	66673077	66673196	16864	2,0,2	2,19,4	1,2,0	18,11,7	262	149	0.00022171394907796973	0.00196039281815	0.363,0.0,0.221	0.031,0.094,0.0	0.153
16530	gene:Solyc12g014360.1	NA	12	+	5217596	5217782	5216387	5216559	5217882	5218041	16530	5,2,1	3,0,3	4,6,0	12,8,3	335	149	0.0002247751306041876	0.00198638487511	0.426,1.0,0.129	0.129,0.25,0.0	0.392
16869	gene:Solyc09g065660.2	NA	9	+	63877038	63877088	63876344	63876833	63877190	63877936	16869	0,4,11	13,25,14	11,4,12	29,37,5	199	149	0.0002255311643530703	0.00199198877056	0.0,0.107,0.37	0.221,0.075,0.642	-0.154
3094	gene:Solyc02g078670.2	NA	2	-	43333694	43333878	43333346	43333549	43334060	43334213	3094	7,12,1	240,397,315	6,29,10	468,259,207	333	149	0.00022722544513517948	0.0020058691375	0.013,0.013,0.001	0.006,0.048,0.021	-0.016
3660	gene:Solyc09g074840.2	NA	9	+	66665528	66665673	66665108	66665431	66665757	66665879	3660	6,3,2	1,3,1	12,2,3	2,2,1	294	149	0.0002322670710917549	0.00204926778706	0.753,0.336,0.503	0.753,0.336,0.603	-0.033
8479	gene:Solyc05g007260.2	NA	5	-	1927257	1927266	1927045	1927108	1928569	1928691	8479	9,12,3	0,6,0	6,5,3	2,0,0	158	149	0.00023379058991178294	0.00206159645934	1.0,0.654,1.0	0.739,1.0,1.0	-0.028
5903	gene:Solyc06g084380.2	NA	6	+	49521403	49521498	49521163	49521274	49521631	49521786	5903	10,42,21	0,0,0	66,54,15	8,2,0	244	149	0.00023438494290132006	0.0020657227438	1.0,1.0,1.0	0.834,0.943,1.0	0.074
5688	gene:Solyc06g069020.2	NA	6	+	42824786	42824856	42823724	42823799	42825757	42825910	5688	371,621,586	54,144,72	1158,569,443	192,135,82	219	149	0.00023552731823408025	0.00207467190294	0.824,0.746,0.847	0.804,0.741,0.786	0.029
12170	gene:Solyc01g104410.2	NA	1	-	92785222	92785289	92784722	92784831	92785545	92785685	12170	4,5,3	2,9,8	1,2,0	15,4,9	216	149	0.000237298413055818	0.00208914658908	0.58,0.277,0.206	0.044,0.256,0.0	0.254
5923	gene:Solyc04g079070.2	NA	4	-	63656246	63656266	63654573	63654696	63657109	63657258	5923	0,2,0	0,6,0	1,2,0	0,0,0	169	149	0.00023894366944613823	0.00210249841613	NA,0.227,NA	1.0,1.0,NA	-0.773
1655	gene:Solyc03g032120.2	NA	3	-	4625931	4625949	4624338	4624502	4626317	4626402	1655	5,8,10	0,0,9	15,13,13	1,1,1	167	149	0.00023945247515151373	0.00210584146608	1.0,1.0,0.498	0.93,0.921,0.921	-0.091
10385	gene:Solyc03g112530.2	NA	3	-	62920814	62920937	62920553	62920681	62921323	62921449	10385	0,0,0	80,153,74	12,10,0	175,96,78	272	149	0.00024162905924545318	0.0021238401442	0.0,0.0,0.0	0.036,0.054,0.0	-0.03
2275	gene:Solyc04g064680.2	NA	4	-	55827067	55827123	55826820	55826967	55829715	55830188	2275	9,5,10	63,59,52	19,17,11	70,37,22	205	149	0.00024300220667340092	0.00213476132099	0.094,0.058,0.123	0.165,0.25,0.267	-0.136
13475	gene:Solyc03g114330.2	NA	3	+	64343342	64343440	64343110	64343179	64343709	64344391	13475	4,1,2	35,92,39	0,3,2	96,72,47	247	149	0.00024315931981858823	0.00213499370545	0.064,0.007,0.03	0.0,0.025,0.025	0.017
2378	gene:Solyc08g068400.2	NA	8	-	57522410	57522517	57522185	57522283	57523110	57523163	2378	82,125,48	0,6,3	136,78,72	1,5,7	256	149	0.00024534738081325277	0.00215304844387	1.0,0.924,0.903	0.988,0.901,0.857	0.027
16177	gene:Solyc02g077680.2	NA	2	+	42568741	42568833	42568233	42568293	42569293	42569437	16177	20,14,28	0,3,1	64,30,10	10,0,0	241	149	0.00024940447858825176	0.00218747674725	1.0,0.743,0.945	0.798,1.0,1.0	-0.037
8187	gene:Solyc04g010110.2	NA	4	+	3404000	3404132	3399937	3400465	3404832	3405925	8187	1,17,15	15,32,21	18,17,12	55,43,26	281	149	0.00025168462463345326	0.00220629118375	0.034,0.22,0.275	0.148,0.173,0.197	0.004
10629	gene:Solyc01g097220.1	NA	1	+	88157383	88157552	88157244	88157304	88157676	88157744	10629	0,1,0	2,0,0	4,2,0	0,0,0	318	149	0.0002523726983623405	0.00221113667091	0.0,1.0,NA	1.0,1.0,NA	-0.5
2228	gene:Solyc05g018340.2	NA	5	+	20575666	20575726	20573842	20574017	20577062	20577366	2228	15,8,7	112,117,83	31,7,9	179,49,105	209	149	0.00025349820850024024	0.0022198074635	0.087,0.046,0.057	0.11,0.092,0.058	-0.023
2138	gene:Solyc12g056650.1	NA	12	-	62640423	62640531	62638579	62638651	62640620	62640707	2138	2,1,6	44,127,69	6,2,5	274,208,105	257	149	0.0002540338715831627	0.00222330662114	0.026,0.005,0.048	0.013,0.006,0.027	0.011
9822	gene:Solyc03g110900.2	NA	3	-	61635315	61635404	61635054	61635209	61635477	61635663	9822	1,5,0	4,4,1	3,0,1	9,1,1	238	149	0.0002544455918695232	0.00222571786464	0.135,0.439,0.0	0.173,0.0,0.385	0.005
6194	gene:Solyc01g010720.2	NA	1	-	5750364	5750419	5749600	5750115	5750522	5750618	6194	1,0,0	0,5,0	1,0,1	9,0,4	204	149	0.00025467775843148247	0.00222655675376	1.0,0.0,NA	0.075,NA,0.154	0.386
3636	gene:Solyc11g069150.1	NA	11	-	53754174	53754232	53753960	53754021	53754675	53754740	3636	0,5,1	0,6,7	0,0,0	13,7,4	207	149	0.00025704658504376536	0.00224606481263	NA,0.375,0.093	0.0,0.0,0.0	0.234
7791	gene:Solyc08g075470.2	NA	8	+	59623548	59623621	59623168	59623454	59624666	59624822	7791	2,5,0	17,92,25	14,7,1	94,82,29	222	149	0.0002583928154289292	0.00225421174806	0.073,0.035,0.0	0.091,0.054,0.023	-0.02
8526	gene:Solyc01g096990.2	NA	1	+	87972686	87972758	87972260	87972414	87973242	87973390	8526	6,8,6	47,133,116	2,3,0	136,81,77	221	149	0.0002583323110659176	0.00225421174806	0.079,0.039,0.034	0.01,0.024,0.0	0.039
8793	gene:Solyc12g035670.1	NA	12	-	54493499	54493721	54488903	54489134	54493921	54494013	8793	25,27,15	1,4,5	56,26,13	11,4,6	371	149	0.0002583224194417546	0.00225421174806	0.909,0.731,0.546	0.672,0.723,0.465	0.109
9550	gene:Solyc09g059030.2	NA	9	-	53011890	53012127	53010841	53011785	53012228	53012296	9550	9,10,8	0,5,1	12,7,3	3,0,1	386	149	0.00025914187146387226	0.00225954011725	1.0,0.436,0.755	0.607,1.0,0.537	0.016
1489	gene:Solyc07g047720.2	NA	7	+	58936359	58936427	58935664	58935814	58936791	58937199	1489	0,9,3	159,235,160	5,9,3	299,237,99	217	149	0.00025929573078929154	0.00225967586192	0.0,0.026,0.013	0.011,0.025,0.02	-0.006
15716	gene:Solyc04g071660.2	NA	4	-	58648271	58648286	58647967	58648147	58648382	58648499	15716	0,0,1	33,44,28	2,8,2	70,23,28	164	149	0.0002595249122204945	0.00226046751902	0.0,0.0,0.031	0.025,0.24,0.061	-0.098
14829	gene:Solyc09g075990.2	NA	9	-	67672404	67672631	67671984	67672028	67673085	67673180	14829	4,10,4	8,15,3	18,12,10	25,3,4	376	149	0.0002607405930054858	0.00226984618525	0.165,0.209,0.346	0.222,0.613,0.498	-0.204
9651	gene:Solyc07g042830.2	NA	7	-	56341470	56341511	56341111	56341217	56342050	56342116	9651	61,128,103	9,5,0	85,45,29	13,8,4	190	149	0.00026191892391490865	0.00227888989178	0.842,0.953,1.0	0.837,0.815,0.85	0.098
1850	gene:Solyc05g015210.2	NA	5	+	10063411	10063460	10058910	10058983	10064731	10065020	1850	30,48,42	0,0,2	73,43,33	1,0,2	198	149	0.00026290284697379435	0.00228623337922	1.0,1.0,0.94	0.982,1.0,0.925	0.011
11134	gene:Solyc02g091520.2	NA	2	-	52791331	52791508	52791108	52791204	52791944	52792197	11134	2,18,8	284,621,362	20,12,14	704,573,351	326	149	0.0002654974598583603	0.00230756834792	0.003,0.013,0.01	0.013,0.009,0.018	-0.005
3533	gene:Solyc01g091610.1	NA	1	+	85195358	85195488	85194472	85194611	85196035	85196085	3533	0,0,0	1,0,0	12,2,0	1,0,2	279	149	0.00026599866136643865	0.00231069544217	0.0,NA,NA	0.865,1.0,0.0	-0.622
2323	gene:Solyc03g096080.2	NA	3	+	57933713	57933732	57929887	57930145	57934781	57934890	2323	9,23,21	0,8,0	30,29,16	0,0,0	168	149	0.0002684850101427916	0.00233105476394	1.0,0.718,1.0	1.0,1.0,1.0	-0.094
16529	gene:Solyc12g006060.1	NA	12	+	654871	654950	652946	653232	655810	655963	16529	16,53,7	5,2,1	64,44,36	0,1,0	228	149	0.00027028802564922356	0.00234546273983	0.677,0.945,0.821	1.0,0.966,1.0	-0.174
14137	gene:Solyc07g042850.2	NA	7	-	56393629	56393745	56393144	56393408	56394536	56394568	14137	12,19,11	7,1,10	37,25,24	6,3,0	265	149	0.000272419795778448	0.00236270672135	0.491,0.914,0.382	0.776,0.824,1.0	-0.271
4593	gene:Solyc11g007200.1	NA	11	+	1623218	1623255	1621985	1621994	1623709	1623966	4593	0,1,0	4,2,0	10,4,6	5,7,2	186	149	0.0002734742016100629	0.00237059334446	0.0,0.286,NA	0.616,0.314,0.706	-0.402
15005	gene:Solyc03g115580.2	NA	3	-	65239427	65239528	65239078	65239178	65240422	65240518	15005	9,10,1	0,0,0	17,4,3	0,6,0	250	149	0.00027411866522851686	0.00237491993098	1.0,1.0,1.0	1.0,0.284,1.0	0.239
10359	gene:Solyc07g063240.2	NA	7	-	65759335	65759421	65758532	65758600	65760081	65760338	10359	23,69,32	0,0,0	70,54,31	4,5,1	235	149	0.00027740254346571514	0.00240209727622	1.0,1.0,1.0	0.917,0.873,0.952	0.086
15940	gene:Solyc01g098980.2	NA	1	-	89338577	89338615	89338158	89338322	89338701	89338917	15940	22,71,31	0,2,0	88,66,40	1,3,0	187	149	0.00027871616227548226	0.00241219390444	1.0,0.966,1.0	0.986,0.946,1.0	0.011
3491	gene:Solyc12g014220.1	NA	12	+	5058098	5058234	5057439	5057465	5058850	5059287	3491	0,1,2	0,1,0	0,0,0	1,3,3	285	149	0.00028143270856792886	0.00243441527687	NA,0.343,1.0	0.0,0.0,0.0	0.671
2677	gene:Solyc08g075530.2	NA	8	+	59703002	59703149	59702703	59702897	59704160	59704316	2677	35,67,55	1,6,2	92,86,30	9,11,0	296	149	0.00028336567186294	0.00244983866574	0.946,0.849,0.933	0.837,0.797,1.0	0.031
1288	gene:Solyc08g076890.2	NA	8	+	60822337	60822373	60822030	60822247	60822457	60822607	1288	2,2,0	0,0,0	1,0,1	3,0,0	185	149	0.0002884435236261884	0.00249242050558	1.0,1.0,NA	0.212,NA,1.0	0.394
3376	gene:Solyc06g009220.2	NA	6	+	3171210	3171253	3170196	3170260	3171595	3171696	3376	16,26,25	0,0,2	35,28,17	6,1,0	192	149	0.0002899307314276915	0.00250394722597	1.0,1.0,0.907	0.819,0.956,1.0	0.044
5846	gene:Solyc03g093210.2	NA	3	+	54400798	54400849	54400604	54400715	54401896	54401998	5846	10,14,4	2,0,2	13,6,7	1,4,2	200	149	0.00029170469496548956	0.00251793698665	0.788,1.0,0.598	0.906,0.528,0.723	0.076
4401	gene:Solyc12g099340.1	NA	12	-	66523424	66523721	66523213	66523258	66524049	66524593	4401	45,103,50	2,3,0	130,93,53	3,2,3	446	149	0.0002975210359717033	0.0025667865511	0.883,0.92,1.0	0.935,0.94,0.855	0.024
7951	gene:Solyc12g089340.1	NA	12	-	64471932	64472011	64471244	64471334	64472368	64472458	7951	9,7,2	84,126,93	8,9,8	180,111,60	228	149	0.00029856415127554127	0.00257442650757	0.065,0.035,0.014	0.028,0.05,0.08	-0.015
[truncated: 14,445 more rows]
