# Supplementary material for: High transcriptome plasticity drives phosphate starvation responses in tomato
Source: Stress Biol. 2022 Mar 18;2(1):18. doi: 10.1007/s44154-022-00035-4 (PMC10441952; doi:10.1007/s44154-022-00035-4)
Supplement: Supplementary file 3 — Additional file 3. [file 44154_2022_35_MOESM3_ESM.zip › rmats_3s/A3SS.MATS.ReadsOnTargetAndJunctionCounts.txt]

ID	GeneID	geneSymbol	chr	strand	longExonStart_0base	longExonEnd	shortES	shortEE	flankingES	flankingEE	ID	IC_SAMPLE_1	SC_SAMPLE_1	IC_SAMPLE_2	SC_SAMPLE_2	IncFormLen	SkipFormLen	PValue	FDR	IncLevel1	IncLevel2	IncLevelDifference
12069	gene:Solyc12g098890.1	NA	12	-	66258610	66258771	66258610	66258721	66260395	66260572	12069	206,143,183	0,0,6	296,198,374	7,13,47	199	149	1.2574110938149772e-222	3.05249117135e-218	1.0,1.0,0.958	0.969,0.919,0.856	0.071
16103	gene:Solyc04g071470.2	NA	4	+	58450867	58450989	58450891	58450989	58450359	58450441	16103	0,0,1	5,5,0	2,1,4	0,0,2	173	149	6.723501743271762e-214	8.16098641598e-210	0.0,0.0,1.0	1.0,1.0,0.633	-0.544
22853	gene:Solyc01g067740.2	NA	1	+	76684586	76684698	76684609	76684698	76683502	76683580	22853	546,342,582	4010,3153,3954	328,309,421	1334,1620,1800	172	149	4.187974009430021e-179	3.38890856843e-175	0.106,0.086,0.113	0.176,0.142,0.168	-0.06
22890	gene:Solyc01g094950.2	NA	1	+	86352790	86352881	86352824	86352881	86352662	86352727	22890	226,91,200	3,0,7	125,122,300	2,7,45	183	149	8.837074645485468e-177	5.36322060235e-173	0.984,1.0,0.959	0.981,0.934,0.844	0.061
19856	gene:Solyc08g061610.2	NA	8	-	49196953	49197022	49196953	49197017	49197511	49197622	19856	171,71,173	6,0,5	77,54,149	16,0,23	154	149	2.3017374198942407e-169	1.11753955211e-165	0.965,1.0,0.971	0.823,1.0,0.862	0.084
22189	gene:Solyc07g066010.2	NA	7	+	67555182	67555404	67555277	67555404	67554685	67554819	22189	363,201,349	1,5,7	182,200,501	18,7,28	244	149	1.968086416895706e-163	7.96287764276e-160	0.996,0.961,0.968	0.861,0.946,0.916	0.067
4584	gene:Solyc01g009120.2	NA	1	-	3139104	3139179	3139104	3139166	3141382	3141630	4584	43,14,34	0,0,1	13,19,53	8,4,4	162	149	8.299936269325205e-150	2.8784178982e-146	1.0,1.0,0.969	0.599,0.814,0.924	0.211
22187	gene:Solyc07g066010.2	NA	7	+	67555177	67555404	67555277	67555404	67554685	67554819	22187	139,47,110	1,5,7	46,60,216	18,7,28	249	149	2.9942420860703633e-134	9.08602761018e-131	0.988,0.849,0.904	0.605,0.837,0.822	0.159
20706	gene:Solyc12g017860.1	NA	12	-	7595420	7595579	7595420	7595544	7595712	7595937	20706	37,13,18	13,3,9	4,5,25	0,0,1	184	149	1.4783904275201376e-133	3.98771177983e-130	0.697,0.778,0.618	1.0,1.0,0.953	-0.287
23341	gene:Solyc06g036340.2	NA	6	-	25906302	25906397	25906302	25906394	25906507	25906651	23341	1,3,5	1,0,2	0,1,0	1,0,3	152	149	4.5574129428935915e-133	1.10635756602e-129	0.495,1.0,0.71	0.0,1.0,0.0	0.402
22889	gene:Solyc01g094950.2	NA	1	+	86352803	86352881	86352824	86352881	86352662	86352727	22889	385,142,334	3,0,7	188,219,744	2,7,45	170	149	2.57416366222519e-132	5.68094518765e-129	0.991,1.0,0.977	0.988,0.965,0.935	0.027
14679	gene:Solyc05g009940.2	NA	5	-	4160656	4160752	4160656	4160720	4161548	4161640	14679	18,8,6	1,0,0	8,8,21	9,1,1	181	149	1.5106666435531297e-117	3.05607861991e-114	0.937,1.0,1.0	0.423,0.868,0.945	0.234
13218	gene:Solyc10g081650.1	CRTISO	10	-	62685214	62685295	62685214	62685278	62685686	62685753	13218	148,72,145	3,0,5	68,50,309	6,0,33	166	149	7.529935320910044e-114	1.40612853731e-110	0.978,1.0,0.963	0.91,1.0,0.894	0.046
8862	gene:Solyc01g096400.2	NA	1	+	87507166	87507265	87507178	87507265	87504448	87504546	8862	35,14,32	7,1,9	6,3,6	8,7,4	161	149	5.845626530486427e-109	1.01363164039e-105	0.822,0.928,0.767	0.41,0.284,0.581	0.414
11344	gene:Solyc01g060240.2	NA	1	+	69832949	69833147	69833099	69833147	69831246	69831453	11344	18,8,11	32,5,11	6,16,37	9,2,4	299	149	2.9022108053590536e-106	4.69693796739e-103	0.219,0.444,0.333	0.249,0.799,0.822	-0.291
24262	gene:Solyc01g087290.2	NA	1	-	82224072	82224259	82224072	82224154	82224360	82224478	24262	45,34,33	67,44,77	28,26,32	78,85,153	254	149	7.205679781336762e-105	1.09328176482e-101	0.283,0.312,0.201	0.174,0.152,0.109	0.12
1305	gene:Solyc12g056340.1	NA	12	+	62299283	62299516	62299310	62299516	62299142	62299198	1305	1,6,2	1,0,0	2,2,12	0,2,8	176	149	3.886967989957363e-104	5.55059028966e-101	0.458,1.0,1.0	1.0,0.458,0.559	0.147
24775	gene:Solyc02g070360.2	NA	2	+	40114286	40114417	40114339	40114417	40113495	40113498	24775	10,0,0	25,3,27	2,0,0	24,38,179	202	149	3.678835008434762e-102	4.96152214804e-99	0.228,0.0,0.0	0.058,0.0,0.0	0.057
7362	gene:Solyc08g077750.2	NA	8	-	61647779	61647873	61647779	61647856	61647979	61648193	7362	4,2,5	29,16,19	0,0,1	10,13,54	166	149	5.726984762422008e-99	7.31727800487e-96	0.11,0.101,0.191	0.0,0.0,0.016	0.129
123	gene:Solyc05g054980.2	NA	5	-	64764031	64764173	64764031	64764133	64764836	64764927	123	42,23,41	6,4,4	25,33,86	0,0,3	189	149	3.9536883755107e-97	4.79898695019e-94	0.847,0.819,0.89	1.0,1.0,0.958	-0.134
22212	gene:Solyc01g009380.2	NA	1	+	3586920	3587049	3586936	3587049	3579625	3579684	22212	0,0,2	44,10,30	0,2,12	9,14,65	165	149	4.926174718950954e-97	5.69465797511e-94	0.0,0.0,0.057	0.0,0.114,0.143	-0.067
18946	gene:Solyc07g014640.2	NA	7	+	5028416	5028640	5028464	5028640	5027904	5028004	18946	36,7,21	48,26,27	9,7,29	25,55,104	197	149	1.1061573892618523e-93	1.22059439917e-90	0.362,0.169,0.37	0.214,0.088,0.174	0.142
9542	gene:Solyc08g077300.2	NA	8	-	61205102	61205328	61205102	61205294	61206554	61206762	9542	0,2,1	30,9,27	6,0,6	5,6,25	183	149	7.756186754971427e-93	8.18648650712e-90	0.0,0.153,0.029	0.494,0.0,0.163	-0.158
9348	gene:Solyc02g069920.2	NA	2	+	39704552	39704684	39704678	39704684	39703614	39703816	9348	16,21,39	3,6,8	26,26,66	2,0,3	275	149	6.700461379800942e-92	6.77751668567e-89	0.743,0.655,0.725	0.876,1.0,0.923	-0.225
19272	gene:Solyc02g094150.2	NA	2	+	54776469	54776585	54776473	54776585	54775963	54776352	19272	184,89,182	51,23,58	24,31,52	0,1,10	153	149	1.323054669522843e-90	1.28473900629e-87	0.778,0.79,0.753	1.0,0.968,0.835	-0.161
7176	gene:Solyc07g039190.2	NA	7	-	45555258	45555513	45555258	45555501	45555584	45555652	7176	129,43,104	5,1,8	82,71,249	9,7,43	161	149	2.812778282438973e-90	2.62626944556e-87	0.96,0.975,0.923	0.894,0.904,0.843	0.072
23768	gene:Solyc09g031580.2	NA	9	-	29718695	29718825	29718695	29718794	29718905	29719113	23768	5,6,9	8,4,8	4,3,18	2,0,2	180	149	4.697451496141799e-90	4.22353083409e-87	0.341,0.554,0.482	0.623,1.0,0.882	-0.376
11426	gene:Solyc12g098430.1	NA	12	+	65934411	65934500	65934434	65934500	65933542	65933545	11426	0,1,2	53,39,55	2,5,15	51,58,122	172	149	3.89344553183351e-89	3.3756172761e-86	0.0,0.022,0.031	0.033,0.069,0.096	-0.048
6133	gene:Solyc03g005390.2	NA	3	+	226030	226065	226035	226065	224655	225218	6133	10,10,0	68,43,67	0,0,7	53,54,166	154	149	1.6152062180400132e-88	1.3520946948e-85	0.125,0.184,0.0	0.0,0.0,0.039	0.09
21191	gene:Solyc10g054110.1	NA	10	-	54605112	54605250	54605112	54605240	54605384	54605523	21191	25,19,21	0,0,3	18,4,39	4,1,10	159	149	5.982131290826938e-88	4.84074064054e-85	1.0,1.0,0.868	0.808,0.789,0.785	0.162
4972	gene:Solyc11g008000.1	NA	11	-	2207059	2207123	2207059	2207103	2207237	2207518	4972	9,4,5	2,0,10	4,5,6	0,0,2	169	149	1.0073383527880966e-87	7.8884341459e-85	0.799,1.0,0.306	1.0,1.0,0.726	-0.207
18017	gene:Solyc01g098540.2	NA	1	+	89027568	89027718	89027579	89027718	89027165	89027263	18017	2,4,1	0,0,2	0,2,3	2,4,2	160	149	2.8817218354473896e-86	2.18614622742e-83	1.0,1.0,0.318	0.0,0.318,0.583	0.472
13317	gene:Solyc06g019200.2	NA	6	-	18152318	18152432	18152318	18152429	18152504	18152570	13317	1,0,5	209,100,192	4,4,24	155,119,439	152	149	3.060575500387663e-85	2.25147063174e-82	0.005,0.0,0.025	0.025,0.032,0.051	-0.026
10157	gene:Solyc01g090290.2	NA	1	+	83963880	83963988	83963883	83963988	83963442	83963581	10157	107,55,95	0,0,4	65,76,81	0,4,13	152	149	8.333752752940981e-85	5.9502994656e-82	1.0,1.0,0.959	1.0,0.949,0.859	0.05
12593	gene:Solyc03g123520.2	NA	3	+	70346069	70346292	70346120	70346292	70345350	70345516	12593	136,38,109	0,2,0	27,38,126	0,6,6	200	149	6.878475053735707e-84	4.77091029727e-81	1.0,0.934,1.0	1.0,0.825,0.94	0.056
9455	gene:Solyc02g082840.2	NA	2	-	46487995	46488082	46487995	46488079	46489708	46489802	9455	65,37,61	0,0,2	59,61,94	8,7,1	152	149	1.6784596501461953e-83	1.13184129075e-80	1.0,1.0,0.968	0.878,0.895,0.989	0.069
35	gene:Solyc01g103980.2	NA	1	+	92457775	92457841	92457789	92457841	92457411	92457510	35	7,1,10	73,21,99	5,20,6	28,14,60	163	149	7.944941664038428e-83	5.21274064422e-80	0.081,0.042,0.085	0.14,0.566,0.084	-0.194
16291	gene:Solyc01g028810.2	NA	1	+	41411142	41411251	41411152	41411251	41410926	41411064	16291	2,3,5	1,0,6	7,8,4	0,0,2	159	149	2.05044014616704e-82	1.30990749969e-79	0.652,1.0,0.438	1.0,1.0,0.652	-0.187
19850	gene:Solyc10g079110.1	NA	10	-	60720638	60720797	60720638	60720793	60721004	60721082	19850	43,23,33	1,0,1	61,57,120	2,5,14	153	149	1.1629735551482333e-81	7.23906308328e-79	0.977,1.0,0.97	0.967,0.917,0.893	0.057
6225	gene:Solyc10g083790.1	NA	10	+	63541857	63542154	63541931	63542154	63540365	63540857	6225	152,39,142	4,1,16	91,76,256	12,11,43	223	149	4.1750111786797765e-81	2.53381428434e-78	0.962,0.963,0.856	0.835,0.822,0.799	0.108
5764	gene:Solyc03g113100.2	NA	3	-	63383192	63383415	63383192	63383322	63383794	63384001	5764	5,4,13	1,0,6	6,5,17	0,0,2	242	149	1.0190970090435689e-80	6.03404853452e-78	0.755,1.0,0.572	1.0,1.0,0.84	-0.171
1803	gene:Solyc06g007980.2	NA	6	+	1837339	1837567	1837394	1837567	1835085	1835374	1803	19,19,14	392,231,427	24,21,69	260,276,616	204	149	1.0471271108049645e-80	6.05239470045e-78	0.034,0.057,0.023	0.063,0.053,0.076	-0.026
24051	gene:Solyc03g124030.2	NA	3	-	70743374	70743457	70743374	70743438	70743628	70743699	24051	2,0,0	2,1,2	0,3,9	5,0,1	168	149	5.217286326865461e-80	2.94546146212e-77	0.47,0.0,0.0	0.0,1.0,0.889	-0.473
16861	gene:Solyc11g071700.1	NA	11	+	55100113	55100180	55100116	55100180	55099759	55099780	16861	44,7,16	12,5,10	0,19,74	13,22,61	152	149	6.109481802565227e-80	3.37076773271e-77	0.782,0.578,0.611	0.0,0.458,0.543	0.323
17411	gene:Solyc01g104320.2	NA	1	-	92731955	92732049	92731955	92732030	92732551	92732661	17411	7,1,6	19,7,8	0,0,4	8,9,31	168	149	5.859040212235952e-77	3.16075689316e-74	0.246,0.112,0.399	0.0,0.0,0.103	0.218
6915	gene:Solyc04g007880.2	NA	4	+	1562470	1562625	1562474	1562625	1562106	1562341	6915	3,2,6	20,12,12	0,0,2	6,8,19	153	149	9.640783870690432e-77	5.08781889663e-74	0.127,0.14,0.327	0.0,0.0,0.093	0.167
12478	gene:Solyc09g075390.2	NA	9	-	67105759	67105910	67105759	67105858	67105990	67106122	12478	7,0,2	106,58,83	7,10,19	92,71,168	201	149	4.216425877231017e-75	2.17782882118e-72	0.047,0.0,0.018	0.053,0.095,0.077	-0.053
23769	gene:Solyc09g031580.2	NA	9	-	29718695	29718828	29718695	29718794	29718905	29719113	23769	65,14,55	8,4,8	23,21,64	2,0,2	183	149	4.911342000768852e-75	2.48391121689e-72	0.869,0.74,0.848	0.904,1.0,0.963	-0.137
11140	gene:Solyc03g117060.2	NA	3	-	66324594	66324808	66324594	66324789	66325342	66325466	11140	3,0,0	9,0,6	1,0,8	2,2,2	168	149	7.566795387113203e-75	3.74880662893e-72	0.228,NA,0.0	0.307,0.0,0.78	-0.248
3156	gene:Solyc05g026550.2	NA	5	-	41749344	41749450	41749344	41749430	41749535	41749832	3156	13,1,2	8,0,7	0,2,4	2,14,21	169	149	8.8155068099260735e-75	4.28010486636e-72	0.589,1.0,0.201	0.0,0.112,0.144	0.511
20139	gene:Solyc01g066740.2	NA	1	-	74897677	74897802	74897677	74897797	74898540	74898662	20139	3,3,7	66,49,48	10,9,22	54,40,87	154	149	6.989031296377323e-74	3.32677889708e-71	0.042,0.056,0.124	0.152,0.179,0.197	-0.102
524	gene:Solyc05g014970.2	NA	5	-	9179572	9179670	9179572	9179639	9179755	9179914	524	6,3,9	3,4,0	1,0,7	6,4,9	180	149	1.2027828991318899e-73	5.61514570372e-71	0.623,0.383,1.0	0.121,0.0,0.392	0.498
12970	gene:Solyc11g069050.1	NA	11	+	53630792	53630977	53630831	53630977	53626571	53627567	12970	2,3,6	5,2,4	0,1,2	7,3,9	188	149	1.6145521646423666e-73	7.39525817903e-71	0.241,0.543,0.543	0.0,0.209,0.15	0.323
19999	gene:Solyc10g083630.1	NA	10	-	63408493	63408622	63408493	63408598	63408707	63408773	19999	29,16,13	10,0,1	11,5,22	2,0,0	173	149	2.2000125143477617e-72	9.89027848117e-70	0.714,1.0,0.918	0.826,1.0,1.0	-0.065
16937	gene:Solyc01g087390.2	NA	1	-	82340959	82341071	82340959	82341066	82342969	82343096	16937	3,1,2	3,3,6	0,10,12	0,1,6	154	149	2.677030594433524e-72	1.1815926311e-69	0.492,0.244,0.244	NA,0.906,0.659	-0.456
9022	gene:Solyc08g067090.2	NA	8	+	56004765	56004978	56004934	56004978	56004423	56004462	9022	0,0,10	1,1,0	0,0,12	0,4,5	318	149	3.831842002168888e-72	1.66110350794e-69	0.0,0.0,1.0	NA,0.0,0.529	0.069
11190	gene:Solyc02g062640.2	NA	2	+	34389172	34389408	34389313	34389408	34388886	34389063	11190	72,56,80	1,0,4	49,58,87	6,8,4	290	149	6.673586024673147e-72	2.84224516377e-69	0.974,1.0,0.911	0.808,0.788,0.918	0.124
2240	gene:Solyc06g068030.2	NA	6	-	42164198	42164277	42164198	42164241	42165067	42165178	2240	21,14,23	10,0,0	15,11,22	2,0,0	185	149	1.6295841246515258e-71	6.82065245001e-69	0.628,1.0,1.0	0.858,1.0,1.0	-0.077
11189	gene:Solyc02g062640.2	NA	2	+	34389160	34389408	34389313	34389408	34388886	34389063	11189	74,60,84	1,0,4	54,62,89	6,8,4	302	149	3.311904471575178e-71	1.36270835512e-68	0.973,1.0,0.912	0.816,0.793,0.917	0.12
2166	gene:Solyc06g071240.1	NA	6	+	43828955	43829123	43829058	43829123	43828715	43828874	2166	4,2,7	0,0,2	0,0,1	0,2,0	252	149	8.675908919583137e-71	3.51027274886e-68	1.0,1.0,0.674	NA,0.0,1.0	0.391
24501	gene:Solyc03g119710.2	NA	3	+	68252934	68253025	68252938	68253025	68252315	68252397	24501	34,18,21	60,28,49	7,14,32	71,69,69	153	149	1.0607724650480529e-70	4.22152661664e-68	0.356,0.385,0.294	0.088,0.165,0.311	0.157
8977	gene:Solyc09g092070.2	NA	9	+	71226356	71226513	71226360	71226513	71225397	71225502	8977	4,0,8	35,9,22	0,0,3	17,16,43	153	149	1.7166455366291726e-70	6.72149791084e-68	0.1,0.0,0.262	0.0,0.0,0.064	0.099
19738	gene:Solyc04g079290.2	NA	4	+	63801226	63801341	63801230	63801341	63800491	63800624	19738	2,0,2	46,25,30	6,4,16	27,59,106	153	149	2.9491000922355577e-70	1.13638656887e-67	0.041,0.0,0.061	0.178,0.062,0.128	-0.089
15386	gene:Solyc09g065860.2	NA	9	-	64124279	64124353	64124279	64124346	64124532	64124591	15386	49,24,41	17,4,2	14,21,55	0,2,3	156	149	9.853712137297953e-70	3.73763618508e-67	0.734,0.851,0.951	1.0,0.909,0.946	-0.106
6545	gene:Solyc06g072660.2	NA	6	-	44809801	44809915	44809801	44809912	44810056	44810116	6545	2,2,6	30,8,30	12,10,63	21,22,134	152	149	1.0715135843180859e-69	4.00185596506e-67	0.061,0.197,0.164	0.359,0.308,0.315	-0.187
16960	gene:Solyc08g065160.2	NA	8	-	52925748	52925848	52925748	52925824	52925921	52926252	16960	1,6,1	3,0,0	1,0,0	0,1,1	173	149	3.0476808358793264e-69	1.11886686336e-66	0.223,1.0,1.0	1.0,0.0,0.0	0.408
5765	gene:Solyc03g113100.2	NA	3	-	63383192	63383356	63383192	63383322	63383794	63384001	5765	5,4,13	1,0,6	6,4,17	0,0,2	183	149	3.087991425495944e-69	1.11886686336e-66	0.803,1.0,0.638	1.0,1.0,0.874	-0.144
15417	gene:Solyc02g005110.2	NA	2	+	6433549	6433648	6433611	6433648	6433397	6433419	15417	9,4,5	2,0,7	3,5,21	0,0,3	211	149	4.3922073248409993e-69	1.56801801497e-66	0.761,1.0,0.335	1.0,1.0,0.832	-0.245
13164	gene:Solyc08g066540.2	NA	8	-	55287980	55288203	55287980	55288184	55288281	55288419	13164	1,0,0	10,0,6	3,0,10	10,1,34	168	149	9.1794987010518e-69	3.22958710821e-66	0.081,NA,0.0	0.21,0.0,0.207	-0.098
12309	gene:Solyc01g105120.2	NA	1	-	93387304	93387434	93387304	93387313	93387780	93387993	12309	2,2,6	0,1,2	0,4,6	4,11,10	270	149	1.2139606528012767e-68	4.18754946372e-66	1.0,0.525,0.623	0.0,0.167,0.249	0.577
5278	gene:Solyc02g078920.2	NA	2	-	43545772	43545846	43545772	43545801	43545910	43545972	5278	92,67,88	0,0,4	24,24,79	5,5,1	194	149	1.2247322949572983e-68	4.18754946372e-66	1.0,1.0,0.944	0.787,0.787,0.984	0.129
6196	gene:Solyc01g080620.2	NA	1	+	79858196	79858309	79858262	79858309	79858023	79858108	6196	0,0,1	2,0,6	1,0,3	0,2,2	215	149	1.3819756110515535e-68	4.65956110193e-66	0.0,NA,0.104	1.0,0.0,0.51	-0.451
19725	gene:Solyc10g005740.1	NA	10	-	597124	597224	597124	597220	597306	597356	19725	1,1,1	0,1,0	2,5,6	4,2,5	153	149	4.148436090757939e-68	1.3795538978e-65	1.0,0.493,1.0	0.327,0.709,0.539	0.306
15771	gene:Solyc10g044470.1	NA	10	+	26485377	26485555	26485387	26485555	26485113	26485314	15771	37,19,16	4,0,6	15,20,81	0,0,3	159	149	6.190034725202177e-68	2.03066598634e-65	0.897,1.0,0.714	1.0,1.0,0.962	-0.117
18545	gene:Solyc04g008040.2	NA	4	+	1703165	1703341	1703194	1703341	1702942	1703098	18545	3,0,0	159,78,96	2,8,11	117,121,219	178	149	8.839707066815902e-68	2.86123638339e-65	0.016,0.0,0.0	0.014,0.052,0.04	-0.03
21284	gene:Solyc07g025380.2	NA	7	-	27601066	27601242	27601066	27601239	27601348	27601448	21284	2,1,2	38,23,23	9,15,6	53,38,66	152	149	3.671878571485146e-67	1.17287531844e-64	0.049,0.041,0.079	0.143,0.279,0.082	-0.112
24092	gene:Solyc06g053420.2	NA	6	+	36190140	36190210	36190159	36190210	36189100	36189304	24092	1,0,0	0,0,4	1,0,4	0,2,3	168	149	1.0576763091476458e-66	3.33456494557e-64	1.0,NA,0.0	1.0,0.0,0.542	-0.014
9540	gene:Solyc08g077300.2	NA	8	-	61205269	61205324	61205269	61205294	61206554	61206762	9540	0,3,4	30,9,27	0,6,11	5,6,25	179	149	1.4175499750554824e-66	4.4118516916e-64	0.0,0.217,0.11	0.0,0.454,0.268	-0.132
15381	gene:Solyc05g052910.2	NA	5	-	63085571	63085726	63085571	63085723	63086671	63086733	15381	2,1,0	7,9,11	3,6,5	0,7,23	152	149	2.391112695153041e-65	7.34767744146e-63	0.219,0.098,0.0	1.0,0.457,0.176	-0.439
7580	gene:Solyc07g055930.2	NA	7	-	63852882	63853185	63852882	63853076	63853288	63853870	7580	79,28,82	4,0,7	36,36,86	0,0,2	258	149	2.8792125737285876e-65	8.73697055498e-63	0.919,1.0,0.871	1.0,1.0,0.961	-0.057
6287	gene:Solyc01g014270.2	NA	1	+	11953574	11953710	11953634	11953710	11950645	11950871	6287	5,0,16	49,19,39	7,9,45	20,28,79	209	149	3.72887393808505e-65	1.11755732989e-62	0.068,0.0,0.226	0.2,0.186,0.289	-0.127
8526	gene:Solyc10g009000.2	NA	10	+	3036727	3036988	3036750	3036988	3036525	3036651	8526	19,4,13	2,0,2	2,11,22	2,0,16	172	149	5.3137917999648995e-65	1.57314158215e-62	0.892,1.0,0.849	0.464,1.0,0.544	0.244
9131	gene:Solyc09g072710.2	NA	9	-	65321398	65321598	65321398	65321567	65322550	65322622	9131	36,16,41	127,35,78	32,14,16	14,13,47	180	149	7.59518011469261e-65	2.22145292126e-62	0.19,0.275,0.303	0.654,0.471,0.22	-0.192
18095	gene:Solyc07g043620.2	NA	7	-	57566437	57566553	57566437	57566550	57566652	57566695	18095	76,45,57	3,0,0	57,55,107	0,6,9	152	149	1.2162657077556414e-64	3.51500789541e-62	0.961,1.0,1.0	1.0,0.9,0.921	0.047
19002	gene:Solyc08g061220.2	NA	8	-	48208388	48208549	48208388	48208546	48209827	48209866	19002	13,5,2	6,2,0	5,7,2	2,0,0	152	149	3.6854692481632014e-64	1.05257001728e-61	0.68,0.71,1.0	0.71,1.0,1.0	-0.107
15982	gene:Solyc04g051310.2	NA	4	+	50316493	50316571	50316500	50316571	50313123	50313824	15982	30,12,15	49,19,59	4,5,11	24,32,51	156	149	3.8214199374733245e-64	1.07870686514e-61	0.369,0.376,0.195	0.137,0.13,0.171	0.167
1250	gene:Solyc08g065490.2	NA	8	-	53604729	53604920	53604729	53604904	53605001	53605197	1250	1,1,9	106,65,110	13,16,19	100,99,313	165	149	2.870189186354456e-63	8.00881755034e-61	0.008,0.014,0.069	0.105,0.127,0.052	-0.064
17772	gene:Solyc02g032300.2	NA	2	+	28117180	28117310	28117189	28117310	28115030	28115250	17772	29,10,20	0,0,1	12,22,52	0,8,1	158	149	6.215693300585956e-63	1.71468375642e-60	1.0,1.0,0.95	1.0,0.722,0.98	0.083
13499	gene:Solyc04g074640.2	NA	4	-	60573060	60573161	60573060	60573080	60573979	60574083	13499	6,2,0	0,9,0	6,0,7	0,1,2	230	149	9.215032807932279e-63	2.51352962298e-60	1.0,0.126,NA	1.0,0.0,0.694	-0.002
18913	gene:Solyc01g068610.2	NA	1	+	77828617	77828740	77828625	77828740	77823140	77823425	18913	113,80,103	14,0,2	72,56,99	2,1,0	157	149	2.026261010327793e-62	5.46550136519e-60	0.885,1.0,0.98	0.972,0.982,1.0	-0.03
23491	gene:Solyc12g008790.1	NA	12	+	2139114	2139363	2139358	2139363	2138391	2138496	23491	0,0,3	23,11,17	5,5,6	9,11,56	393	149	6.237988216651134e-62	1.6641033181e-59	0.0,0.0,0.063	0.174,0.147,0.039	-0.099
6345	gene:Solyc06g066470.2	NA	6	-	41726015	41726164	41726015	41726152	41726628	41726736	6345	2,1,0	8,9,11	0,6,7	2,5,6	161	149	2.635301297847556e-61	6.9537580768e-59	0.188,0.093,0.0	0.0,0.526,0.519	-0.255
16307	gene:Solyc04g009720.1	NA	4	+	3054223	3054351	3054231	3054351	3052310	3053030	16307	4,0,2	4,0,4	4,1,13	0,0,3	157	149	2.921819314436503e-61	7.62689093304e-59	0.487,NA,0.322	1.0,1.0,0.804	-0.53
10332	gene:Solyc11g030390.1	NA	11	-	21670362	21670491	21670362	21670390	21671011	21671223	10332	6,0,0	113,73,77	0,6,12	48,52,117	250	149	6.303595057353662e-61	1.62793695332e-58	0.031,0.0,0.0	0.0,0.064,0.058	-0.03
5476	gene:Solyc01g068030.2	NA	1	-	77068160	77068309	77068160	77068256	77069011	77069111	5476	6,0,0	154,37,98	1,5,12	46,50,148	202	149	1.0825594612304206e-60	2.76633826114e-58	0.028,0.0,0.0	0.016,0.069,0.056	-0.038
7701	gene:Solyc07g066000.2	NA	7	+	67554233	67554446	67554315	67554446	67553123	67554087	7701	6,4,8	208,104,187	5,8,35	97,127,248	231	149	2.069277178458828e-59	5.23268466503e-57	0.018,0.024,0.027	0.032,0.039,0.083	-0.028
1826	gene:Solyc02g072490.2	NA	2	+	41680174	41680257	41680181	41680257	41679927	41680021	1826	6,3,11	1,2,0	2,2,5	1,0,7	156	149	3.8440486945032475e-59	9.62042537193e-57	0.851,0.589,1.0	0.656,1.0,0.406	0.126
23838	gene:Solyc02g077680.2	NA	2	+	42577432	42577556	42577437	42577556	42577187	42577261	23838	93,46,93	6,4,3	34,78,138	6,3,28	154	149	4.0428935502196986e-59	1.00148248801e-56	0.937,0.918,0.968	0.846,0.962,0.827	0.063
6575	gene:Solyc02g083710.2	NA	2	-	47010613	47010816	47010613	47010791	47011556	47011625	6575	1,0,4	3,1,1	0,1,0	0,0,2	174	149	6.612062401182093e-59	1.62135784698e-56	0.222,0.0,0.774	NA,1.0,0.0	-0.168
12310	gene:Solyc01g105120.2	NA	1	-	93387304	93387407	93387304	93387313	93387780	93387993	12310	33,11,17	0,1,2	5,18,22	4,11,10	243	149	7.319391558125802e-59	1.77685549465e-56	1.0,0.871,0.839	0.434,0.501,0.574	0.4
2481	gene:Solyc06g071420.2	NA	6	+	43941368	43941545	43941406	43941545	43940770	43940844	2481	0,0,4	18,12,19	0,2,14	4,12,39	187	149	9.405100433001308e-59	2.23841390305e-56	0.0,0.0,0.144	0.0,0.117,0.222	-0.065
8694	gene:Solyc03g025390.2	NA	3	-	2817163	2817375	2817163	2817210	2817532	2817613	8694	40,28,36	831,419,736	5,2,11	150,157,368	314	149	9.378021068948204e-59	2.23841390305e-56	0.022,0.031,0.023	0.016,0.006,0.014	0.013
8692	gene:Solyc03g025390.2	NA	3	-	2817700	2817806	2817700	2817712	2817881	2817960	8692	24,3,10	2,0,3	3,0,12	2,0,10	243	149	1.3040659742832773e-58	3.0735442322e-56	0.88,1.0,0.671	0.479,NA,0.424	0.399
5105	gene:Solyc04g064930.2	NA	4	+	56084503	56084609	56084508	56084609	56084348	56084429	5105	4,5,0	2,0,0	2,1,6	2,4,14	154	149	4.013058747659859e-58	9.36740520752e-56	0.659,1.0,NA	0.492,0.195,0.293	0.503
2222	gene:Solyc06g074200.2	NA	6	-	45877290	45877345	45877290	45877339	45877596	45877923	2222	394,178,411	100,36,114	176,263,1119	37,0,267	155	149	4.4772218009699336e-58	1.03513368038e-55	0.791,0.826,0.776	0.821,1.0,0.801	-0.076
12467	gene:Solyc03g098170.2	NA	3	-	60507662	60507836	60507662	60507814	60508423	60508544	12467	2,0,13	38,12,34	0,0,8	11,43,116	171	149	4.1547765623457125e-57	9.43142433532e-55	0.044,0.0,0.25	0.0,0.0,0.057	0.079
4419	gene:Solyc05g026140.2	NA	5	+	39847569	39847756	39847576	39847756	39846857	39846955	4419	5,2,2	11,2,13	2,1,1	10,16,43	156	149	4.1570374191775764e-57	9.43142433532e-55	0.303,0.489,0.128	0.16,0.056,0.022	0.227
19300	gene:Solyc11g006130.1	NA	11	-	892870	892973	892870	892941	893086	893178	19300	25,8,21	4,0,18	11,11,32	0,1,5	181	149	4.7284882075424514e-57	1.06285907154e-54	0.837,1.0,0.49	1.0,0.901,0.84	-0.138
19194	gene:Solyc10g083850.1	NA	10	-	63584984	63585192	63584984	63585158	63585316	63585541	19194	1,0,0	13,0,3	2,0,2	4,2,1	183	149	1.3125269673610664e-56	2.92320226235e-54	0.059,NA,0.0	0.289,0.0,0.62	-0.273
23823	gene:Solyc09g007860.2	NA	9	-	1386912	1387020	1386912	1387014	1388007	1388219	23823	2,2,2	1,0,2	0,0,1	0,2,0	155	149	1.4607075719615452e-56	3.22364881972e-54	0.658,1.0,0.49	NA,0.0,1.0	0.216
2626	gene:Solyc08g006830.2	NA	8	-	1368897	1368987	1368897	1368981	1369779	1369833	2626	12,2,20	48,54,49	9,2,12	82,80,86	155	149	2.537892517327949e-56	5.55043952709e-54	0.194,0.034,0.282	0.095,0.023,0.118	0.091
23218	gene:Solyc10g009040.2	NA	10	-	3068644	3068723	3068644	3068713	3069750	3069973	23218	0,0,1	7,0,0	0,2,5	2,0,3	159	149	5.42236600948121e-56	1.17529783256e-53	0.0,NA,1.0	0.0,1.0,0.61	-0.037
15645	gene:Solyc04g008580.2	NA	4	-	2187251	2187421	2187251	2187365	2189316	2189404	15645	3,0,0	0,1,0	1,2,2	5,0,0	205	149	7.507975365734058e-56	1.6129523007e-53	1.0,0.0,NA	0.127,1.0,1.0	-0.209
18097	gene:Solyc07g043620.2	NA	7	-	57565697	57565852	57565697	57565847	57565926	57565979	18097	8,3,6	3,3,0	3,2,4	3,2,11	154	149	7.876170227394254e-56	1.67720972316e-53	0.721,0.492,1.0	0.492,0.492,0.26	0.323
13583	gene:Solyc10g050860.1	NA	10	-	50975994	50976077	50975994	50976065	50976529	50977025	13583	181,114,181	30,16,49	140,137,249	14,14,31	161	149	8.790270296986324e-56	1.85558784113e-53	0.848,0.868,0.774	0.902,0.901,0.881	-0.065
15263	gene:Solyc10g050540.1	NA	10	-	49975683	49975872	49975683	49975826	49976897	49977050	15263	36,18,42	2,0,0	19,22,65	1,3,5	195	149	1.003647943856369e-55	2.10039288664e-53	0.932,1.0,1.0	0.936,0.849,0.909	0.079
2149	gene:Solyc10g074910.1	NA	10	-	58624357	58624476	58624357	58624457	58630204	58630265	2149	0,0,1	2,0,0	2,0,12	0,0,6	168	149	2.35952537304909e-55	4.89571264582e-53	0.0,NA,1.0	1.0,NA,0.639	-0.32
23505	gene:Solyc02g064630.2	NA	2	+	35721068	35721297	35721082	35721297	35720717	35720867	23505	2,7,6	119,80,144	13,7,10	103,88,78	163	149	2.6498997757050876e-55	5.45160736907e-53	0.015,0.074,0.037	0.103,0.068,0.105	-0.05
17619	gene:Solyc02g094090.2	NA	2	-	54729013	54729249	54729013	54729091	54732127	54732269	17619	8,4,5	46,22,40	3,7,37	19,25,79	307	149	3.815962120189535e-55	7.78456272519e-53	0.078,0.081,0.057	0.071,0.12,0.185	-0.053
6270	gene:Solyc01g111840.2	NA	1	+	98010686	98010908	98010837	98010908	98010503	98010545	6270	1,0,6	27,13,36	3,0,26	9,23,79	300	149	7.14457217996889e-55	1.44534695201e-52	0.018,0.0,0.076	0.142,0.0,0.14	-0.063
2344	gene:Solyc06g005980.2	NA	6	-	966564	966704	966564	966680	966798	966905	2344	6,0,4	4,1,3	2,0,2	3,11,4	173	149	7.793784360657736e-55	1.56365214165e-52	0.564,0.0,0.535	0.365,0.0,0.301	0.144
13333	gene:Solyc04g016130.2	NA	4	-	6862841	6862913	6862841	6862881	6863180	6863282	13333	0,0,3	17,5,24	2,0,12	9,12,47	181	149	9.171225610879492e-55	1.8249235486e-52	0.0,0.0,0.093	0.155,0.0,0.174	-0.079
7246	gene:Solyc08g074610.1	NA	8	-	58712485	58712617	58712485	58712590	58712690	58712795	7246	4,4,1	13,22,21	0,1,2	26,18,44	176	149	1.0415658477815846e-54	2.05569532689e-52	0.207,0.133,0.039	0.0,0.045,0.037	0.099
9083	gene:Solyc12g017370.1	NA	12	+	6622587	6622817	6622608	6622817	6621740	6622164	9083	116,29,108	15,2,8	44,28,100	0,2,4	170	149	1.34676791819246e-54	2.63662403081e-52	0.871,0.927,0.922	1.0,0.925,0.956	-0.054
22674	gene:Solyc06g074010.2	NA	6	+	45753315	45753460	45753330	45753460	45750322	45750466	22674	2,0,2	2,0,0	1,0,0	0,0,2	164	149	1.433952536984624e-54	2.78485054303e-52	0.476,NA,1.0	1.0,NA,0.0	0.238
19261	gene:Solyc05g014190.2	NA	5	+	7964065	7964229	7964104	7964229	7963907	7963991	19261	0,2,2	73,32,60	7,1,8	32,52,115	188	149	1.74032385415617e-54	3.35302395901e-52	0.0,0.047,0.026	0.148,0.015,0.052	-0.047
14437	gene:Solyc09g098520.2	NA	9	+	72328715	72328962	72328892	72328962	72328166	72328244	14437	4,0,2	75,25,76	8,0,14	31,27,161	326	149	2.93673524162948e-54	5.61355785242e-52	0.024,0.0,0.012	0.106,0.0,0.038	-0.036
19317	gene:Solyc04g076830.2	NA	4	-	61701792	61701898	61701792	61701872	61701989	61702032	19317	23,4,23	2,6,2	4,25,12	9,5,14	175	149	4.4913328020576604e-54	8.5180933674e-52	0.907,0.362,0.907	0.275,0.81,0.422	0.223
8432	gene:Solyc08g078960.2	NA	8	-	62620594	62620762	62620594	62620722	62621415	62621571	8432	150,58,114	1,0,5	12,15,132	4,2,6	189	149	8.654170031133366e-54	1.628594044e-51	0.992,1.0,0.947	0.703,0.855,0.945	0.145
4165	gene:Solyc05g009080.2	NA	5	-	3227146	3227267	3227146	3227264	3228276	3228671	4165	68,23,47	3,0,1	45,38,86	2,6,8	152	149	1.2195621912652425e-53	2.27739167347e-51	0.957,1.0,0.979	0.957,0.861,0.913	0.068
20899	gene:Solyc03g044010.2	NA	3	-	7803705	7803823	7803705	7803818	7806021	7806089	20899	6,2,10	192,90,172	0,0,5	103,110,227	154	149	1.466081767881803e-53	2.71683977077e-51	0.029,0.021,0.053	0.0,0.0,0.021	0.027
10948	gene:Solyc11g065980.1	NA	11	+	51600256	51600382	51600275	51600382	51599972	51600062	10948	8,0,10	57,23,45	2,0,7	47,47,104	168	149	4.945459673842845e-53	9.09514992744e-51	0.111,0.0,0.165	0.036,0.0,0.056	0.061
5920	gene:Solyc04g049630.2	NA	4	-	42631532	42631661	42631532	42631648	42631736	42631822	5920	1,1,7	49,25,32	0,0,3	35,43,126	162	149	5.37951535443989e-53	9.81903118379e-51	0.018,0.035,0.167	0.0,0.0,0.021	0.066
13977	gene:Solyc10g074790.1	NA	10	+	58510762	58510996	58510801	58510996	58510616	58510669	13977	3,2,4	54,36,74	4,1,19	24,13,114	188	149	1.1322667309897238e-52	2.05126172847e-50	0.042,0.042,0.041	0.117,0.057,0.117	-0.055
7599	gene:Solyc03g025310.2	NA	3	+	2757585	2757705	2757594	2757705	2754642	2754784	7599	27,13,35	5,7,8	45,40,94	4,4,8	158	149	1.2014037966469699e-52	2.16039100499e-50	0.836,0.637,0.805	0.914,0.904,0.917	-0.152
11962	gene:Solyc04g008660.2	NA	4	+	2295632	2295810	2295762	2295810	2294731	2294797	11962	0,0,2	19,0,11	0,0,11	3,14,32	279	149	1.4840501859487389e-52	2.64902958192e-50	0.0,NA,0.089	0.0,0.0,0.155	-0.007
7733	gene:Solyc08g069060.2	NA	8	+	58147839	58147948	58147875	58147948	58146078	58146142	7733	0,2,11	24,18,34	0,0,4	18,16,47	185	149	1.5077009736822596e-52	2.6716021049e-50	0.0,0.082,0.207	0.0,0.0,0.064	0.075
7256	gene:Solyc06g007760.2	NA	6	+	1717706	1717889	1717854	1717889	1716295	1716538	7256	20,15,17	5,0,2	8,10,33	0,7,18	297	149	7.777269346274583e-52	1.36812312065e-49	0.667,1.0,0.81	1.0,0.417,0.479	0.194
9586	gene:Solyc05g012940.2	NA	5	+	6054587	6054681	6054604	6054681	6054327	6054466	9586	12,5,13	4,2,0	13,8,48	4,6,31	166	149	8.27950576525798e-52	1.44599483423e-49	0.729,0.692,1.0	0.745,0.545,0.582	0.183
24075	gene:Solyc04g045530.2	NA	4	+	33718604	33718682	33718617	33718682	33718249	33718333	24075	0,1,0	41,18,34	0,4,7	33,46,92	162	149	8.812199638964126e-52	1.5280354174e-49	0.0,0.049,0.0	0.0,0.074,0.065	-0.03
3668	gene:Solyc03g120760.2	NA	3	-	69035493	69035592	69035493	69035580	69036733	69037270	3668	0,0,2	31,11,25	2,2,4	18,20,26	161	149	1.9964519992823672e-51	3.43729565493e-49	0.0,0.0,0.069	0.093,0.085,0.125	-0.078
527	gene:Solyc05g014970.2	NA	5	-	9186147	9186269	9186147	9186249	9186355	9186510	527	0,0,2	1,0,0	0,0,3	1,0,2	169	149	2.2391214047954198e-51	3.82795149456e-49	0.0,NA,1.0	0.0,NA,0.569	0.216
24153	gene:Solyc03g019850.2	NA	3	-	61334931	61335056	61334931	61335039	61335177	61335362	24153	1,2,7	33,18,25	0,0,2	16,6,23	166	149	2.7293176012775854e-51	4.63335063557e-49	0.026,0.091,0.201	0.0,0.0,0.072	0.082
6516	gene:Solyc11g069400.1	NA	11	-	53989762	53989894	53989762	53989832	53990156	53990291	6516	0,1,2	9,2,0	4,0,6	4,0,2	211	149	3.37547275467839e-51	5.6904844856e-49	0.0,0.261,1.0	0.414,NA,0.679	-0.126
13393	gene:Solyc10g051110.1	NA	10	-	51525151	51525279	51525151	51525261	51525499	51525652	13393	262,141,262	19,11,22	243,191,703	36,29,79	167	149	4.244011909496539e-51	7.10535400793e-49	0.925,0.92,0.914	0.858,0.855,0.888	0.053
12513	gene:Solyc01g098710.2	NA	1	-	89133729	89133902	89133729	89133886	89133991	89134419	12513	7,1,2	8,0,14	2,2,8	0,1,4	165	149	4.6836454775644596e-51	7.77732711069e-49	0.441,1.0,0.114	1.0,0.644,0.644	-0.244
8420	gene:Solyc06g005950.2	NA	6	-	932889	933008	932889	932993	933088	933213	8420	39,13,48	6,2,6	48,29,21	0,2,2	164	149	4.70945413277318e-51	7.77732711069e-49	0.855,0.855,0.879	1.0,0.929,0.905	-0.082
8220	gene:Solyc02g090090.2	NA	2	-	51723374	51723575	51723374	51723569	51725179	51725427	8220	113,54,67	45,11,48	116,100,182	20,20,67	155	149	1.245124167646776e-50	2.04234015499e-48	0.707,0.825,0.573	0.848,0.828,0.723	-0.098
12389	gene:Solyc01g103950.2	NA	1	-	92428443	92428519	92428443	92428509	92429538	92429613	12389	37,6,35	17,15,8	20,25,102	6,0,28	159	149	1.4421375460904497e-50	2.34961953482e-48	0.671,0.273,0.804	0.757,1.0,0.773	-0.261
23095	gene:Solyc04g079760.2	NA	4	+	64107361	64107479	64107379	64107479	64107208	64107286	23095	11,6,4	104,56,86	0,2,0	0,0,1	167	149	1.5847295085949084e-50	2.56472623671e-48	0.086,0.087,0.04	NA,1.0,0.0	-0.429
23454	gene:Solyc06g075400.2	NA	6	+	46802728	46802924	46802750	46802924	46802531	46802645	23454	1,3,0	38,12,21	0,10,6	20,10,62	171	149	7.70376912461784e-50	1.23852118721e-47	0.022,0.179,0.0	0.0,0.466,0.078	-0.114
12454	gene:Solyc02g082650.2	NA	2	+	46300047	46300068	46300051	46300068	46299874	46299933	12454	0,1,1	10,2,16	0,0,10	0,2,15	153	149	7.946517012857097e-50	1.2691424145e-47	0.0,0.327,0.057	NA,0.0,0.394	-0.069
11599	gene:Solyc06g066550.2	NA	6	+	41807725	41807849	41807759	41807849	41807522	41807645	11599	69,24,55	5,4,0	40,35,82	0,0,2	183	149	2.1130501424303705e-49	3.35270622599e-47	0.918,0.83,1.0	1.0,1.0,0.971	-0.074
8660	gene:Solyc10g024410.1	NA	10	-	14085269	14085351	14085269	14085336	14085823	14085867	8660	351,180,307	4,5,0	215,237,386	5,12,7	164	149	3.1706992191841536e-49	4.99817495097e-47	0.988,0.97,1.0	0.975,0.947,0.98	0.019
12710	gene:Solyc07g065620.2	NA	7	-	67313501	67313653	67313501	67313631	67313893	67314007	12710	2,0,1	0,4,0	0,2,1	0,2,0	171	149	5.2221740340351644e-49	8.17893528066e-47	1.0,0.0,1.0	NA,0.466,1.0	-0.066
24423	gene:Solyc09g015360.2	NA	9	-	8606538	8606781	8606538	8606673	8607648	8607817	24423	4,0,0	0,0,1	2,2,5	0,0,5	257	149	8.592751808427449e-49	1.33716437757e-46	1.0,NA,0.0	1.0,1.0,0.367	-0.289
20583	gene:Solyc03g044260.2	NA	3	+	8606906	8607544	8607402	8607544	8606081	8606195	20583	325,157,284	5,2,2	218,210,438	4,5,17	645	149	1.0785888563524884e-48	1.66775943164e-46	0.938,0.948,0.97	0.926,0.907,0.856	0.056
15332	gene:Solyc11g020210.1	NA	11	+	10488666	10488757	10488709	10488757	10488352	10488375	15332	8,0,5	4,0,0	2,2,14	6,6,18	192	149	1.5165303447538962e-48	2.33008168666e-46	0.608,NA,1.0	0.206,0.206,0.376	0.541
12178	gene:Solyc04g081500.2	NA	4	-	65451525	65451679	65451525	65451676	65451834	65451922	12178	2,1,1	1,0,5	0,1,4	0,0,2	152	149	1.5872712639573382e-48	2.4234337864e-46	0.662,1.0,0.164	NA,1.0,0.662	-0.222
23718	gene:Solyc08g074890.2	NA	8	+	59039940	59040027	59039958	59040027	59039774	59039795	23718	19,5,16	18,7,20	4,4,19	40,19,76	167	149	4.2947383508626613e-48	6.51619176285e-46	0.485,0.389,0.416	0.082,0.158,0.182	0.289
141	gene:Solyc08g061100.2	NA	8	-	46665061	46665266	46665061	46665249	46666692	46666942	141	3,7,9	440,213,431	10,9,26	233,270,732	166	149	4.616398315107358e-48	6.9607258073e-46	0.006,0.029,0.018	0.037,0.029,0.031	-0.015
23494	gene:Solyc11g008960.1	NA	11	-	3115365	3115430	3115365	3115422	3115891	3115957	23494	26,8,21	0,0,2	6,11,65	0,1,8	157	149	1.5293392000448938e-47	2.29174311236e-45	1.0,1.0,0.909	1.0,0.913,0.885	0.037
4991	gene:Solyc09g064870.2	NA	9	-	62362981	62363058	62362981	62363053	62363223	62363307	4991	0,4,3	1,8,8	0,2,1	11,8,27	154	149	1.796589299753451e-47	2.67570563441e-45	0.0,0.326,0.266	0.0,0.195,0.035	0.121
23379	gene:Solyc10g005340.2	NA	10	-	255981	256098	255981	256075	256314	256511	23379	9,3,1	11,5,9	5,9,60	7,8,37	172	149	2.8570224731148186e-47	4.22909009496e-45	0.415,0.342,0.088	0.382,0.494,0.584	-0.205
20529	gene:Solyc04g081920.2	NA	4	+	65779623	65779799	65779641	65779799	65779370	65779449	20529	20,23,30	7,8,0	42,33,71	3,4,2	167	149	4.720779347402748e-47	6.94555390531e-45	0.718,0.72,1.0	0.926,0.88,0.969	-0.112
3801	gene:Solyc05g013460.2	NA	5	+	6653768	6653994	6653798	6653994	6653146	6653691	3801	0,1,1	33,31,31	4,1,7	18,27,91	179	149	5.717404676098759e-47	8.36118770584e-45	0.0,0.026,0.026	0.156,0.03,0.06	-0.065
12870	gene:Solyc09g074690.2	NA	9	+	66521484	66521561	66521502	66521561	66520540	66520634	12870	0,0,2	0,1,0	0,0,5	0,2,3	167	149	9.99325972422541e-47	1.45267289261e-44	NA,0.0,1.0	NA,0.0,0.598	0.201
6743	gene:Solyc08g007080.2	NA	8	-	1637047	1637218	1637047	1637211	1637297	1637495	6743	0,0,2	30,6,45	0,0,5	9,1,3	156	149	1.1991378743687187e-46	1.73275422846e-44	0.0,0.0,0.041	0.0,0.0,0.614	-0.191
5986	gene:Solyc01g091580.2	NA	1	-	85177368	85177481	85177368	85177442	85177671	85177776	5986	10,13,8	109,40,99	7,7,30	109,130,562	188	149	1.5143731992485662e-46	2.17532093402e-44	0.068,0.205,0.06	0.048,0.041,0.041	0.068
14497	gene:Solyc08g048240.2	NA	8	-	14600953	14601202	14600953	14601097	14601534	14601779	14497	75,31,56	13,11,23	36,42,45	10,29,29	254	149	2.291843678027381e-46	3.27275277222e-44	0.772,0.623,0.588	0.679,0.459,0.477	0.123
14575	gene:Solyc04g076390.2	NA	4	+	61296430	61296498	61296434	61296498	61295674	61296139	14575	23,4,24	78,64,86	14,3,51	91,101,366	153	149	6.157902561151595e-46	8.74206096927e-44	0.223,0.057,0.214	0.13,0.028,0.119	0.072
23244	gene:Solyc08g023470.2	NA	8	-	27661453	27661573	27661453	27661560	27662293	27662426	23244	1,0,9	56,16,41	0,0,3	32,25,64	162	149	7.962639990412736e-46	1.12384330469e-43	0.016,0.0,0.168	0.0,0.0,0.041	0.048
8484	gene:Solyc08g076160.2	NA	8	+	60193105	60193353	60193231	60193353	60191678	60191829	8484	84,41,85	4,4,0	35,40,129	0,0,1	275	149	1.0622530514601278e-45	1.49059277903e-43	0.919,0.847,1.0	1.0,1.0,0.986	-0.073
1770	gene:Solyc04g005280.2	NA	4	+	207833	207946	207850	207946	207681	207751	1770	8,7,4	94,65,97	0,1,6	78,62,120	166	149	1.2586652465877163e-45	1.75605503024e-43	0.071,0.088,0.036	0.0,0.014,0.043	0.046
9318	gene:Solyc11g005690.1	NA	11	+	519003	519107	519006	519107	518015	518135	9318	3,0,0	13,5,5	2,2,6	14,3,11	152	149	1.3423799160579015e-45	1.86214941956e-43	0.184,0.0,0.0	0.123,0.395,0.348	-0.227
19495	gene:Solyc03g082890.2	NA	3	+	52784616	52784773	52784649	52784773	52784412	52784540	19495	15,10,8	0,0,2	15,15,26	0,2,6	182	149	2.03713217325955e-45	2.80985344534e-43	1.0,1.0,0.766	1.0,0.86,0.78	0.042
10437	gene:Solyc02g079000.2	NA	2	+	43613114	43613255	43613118	43613255	43612778	43613021	10437	50,3,21	9,0,0	17,25,157	0,1,4	153	149	5.1216379279104923e-45	7.02445662926e-43	0.844,1.0,1.0	1.0,0.961,0.975	-0.031
7137	gene:Solyc01g067270.2	NA	1	+	75672507	75672556	75672520	75672556	75670522	75670585	7137	1,1,3	6,2,7	0,0,2	3,8,11	162	149	1.025809643397124e-44	1.39901993838e-42	0.133,0.315,0.283	0.0,0.0,0.143	0.196
19184	gene:Solyc05g014160.2	NA	5	-	7896725	7896850	7896725	7896783	7897131	7897370	19184	11,9,18	0,0,1	10,14,44	2,2,2	216	149	1.0837581100367738e-44	1.46979395973e-42	1.0,1.0,0.925	0.775,0.828,0.938	0.128
3061	gene:Solyc05g051060.2	NA	5	-	61243913	61244013	61243913	61244010	61246225	61246334	3061	38,42,37	0,2,4	15,11,60	0,2,12	152	149	7.28234374770381e-44	9.82145426774e-42	1.0,0.954,0.901	1.0,0.844,0.831	0.06
8264	gene:Solyc09g018840.2	NA	9	+	17568331	17568410	17568355	17568410	17568055	17568266	8264	4,0,0	66,28,56	5,2,6	27,29,107	173	149	1.0673130476453765e-43	1.43149677042e-41	0.05,0.0,0.0	0.138,0.056,0.046	-0.063
21640	gene:Solyc02g094390.2	NA	2	+	54926311	54926494	54926331	54926494	54926027	54926114	21640	124,47,70	3,2,6	59,34,160	0,0,3	169	149	1.1012475958170881e-43	1.46889487011e-41	0.973,0.954,0.911	1.0,1.0,0.979	-0.047
22002	gene:Solyc01g094880.2	NA	1	+	86289150	86289349	86289307	86289349	86288759	86288819	22002	13,5,8	73,40,44	16,5,24	33,38,61	306	149	1.3186233635855384e-43	1.74922955051e-41	0.08,0.057,0.081	0.191,0.06,0.161	-0.065
24456	gene:Solyc02g022830.2	NA	2	+	24118213	24118265	24118217	24118265	24110873	24110990	24456	1,4,8	12,12,18	0,0,3	16,33,63	153	149	2.202515141776069e-43	2.90588356423e-41	0.075,0.245,0.302	0.0,0.0,0.044	0.193
21377	gene:Solyc12g063050.1	NA	12	+	36343983	36344074	36343986	36344074	36343570	36343839	21377	5,0,2	0,2,4	0,0,9	0,2,2	152	149	2.7416442895291276e-43	3.59763009582e-41	1.0,0.0,0.329	NA,0.0,0.815	0.036
9229	gene:Solyc03g046350.2	NA	3	-	12324100	12324202	12324100	12324197	12325038	12325118	9229	41,16,37	2,0,2	12,24,79	3,0,11	154	149	3.2356384225372927e-43	4.22303001858e-41	0.952,1.0,0.947	0.795,1.0,0.874	0.077
5901	gene:Solyc02g080890.2	NA	2	-	44992945	44993113	44992945	44993110	44993231	44993333	5901	7,8,5	17,0,8	2,0,3	3,9,7	152	149	3.6818125917544825e-43	4.77966216457e-41	0.288,1.0,0.38	0.395,0.0,0.296	0.326
21423	gene:Solyc06g068230.2	NA	6	+	42289354	42289456	42289361	42289456	42289211	42289270	21423	256,153,209	12,6,8	213,226,468	8,24,37	156	149	4.185827529854606e-43	5.40506112313e-41	0.953,0.961,0.961	0.962,0.9,0.924	0.03
22639	gene:Solyc01g094620.2	NA	1	-	86048967	86049170	86048967	86049161	86049434	86049548	22639	3,1,2	0,0,2	1,0,15	3,2,1	158	149	8.000430275796098e-43	1.02761082209e-40	1.0,1.0,0.485	0.239,0.0,0.934	0.437
15151	gene:Solyc09g061270.2	NA	9	+	58510843	58511091	58510993	58511091	58508396	58508883	15151	4,0,0	52,23,38	4,3,7	20,34,83	299	149	1.924841934101539e-42	2.45934014696e-40	0.037,0.0,0.0	0.091,0.042,0.04	-0.045
5231	gene:Solyc02g091560.2	NA	2	+	52824332	52824472	52824347	52824472	52824081	52824195	5231	1,0,0	0,0,1	1,0,4	0,0,4	164	149	2.4879877290514217e-42	3.16221937751e-40	1.0,NA,0.0	1.0,NA,0.476	-0.238
13412	gene:Solyc02g086550.2	NA	2	-	49215802	49215945	49215802	49215841	49216250	49216331	13412	5,4,0	32,13,34	0,0,2	18,6,44	253	149	2.7795808219388663e-42	3.51443250174e-40	0.084,0.153,0.0	0.0,0.0,0.026	0.07
13748	gene:Solyc05g014100.1	NA	5	+	7797499	7797618	7797502	7797618	7796118	7796888	13748	17,2,26	15,8,19	18,6,25	5,7,7	152	149	3.0644908568297914e-42	3.8545896394e-40	0.526,0.197,0.573	0.779,0.457,0.778	-0.239
12535	gene:Solyc06g034150.2	NA	6	-	23713999	23714058	23713999	23714041	23714120	23714337	12535	1,0,0	21,23,18	1,3,3	16,24,33	166	149	4.468580749847467e-42	5.59171475687e-40	0.041,0.0,0.0	0.053,0.101,0.075	-0.063
932	gene:Solyc08g079260.2	NA	8	+	62868496	62868661	62868499	62868661	62867136	62867188	932	415,194,331	54,23,36	273,330,1206	6,32,111	152	149	4.8400978818477415e-42	6.02554954768e-40	0.883,0.892,0.9	0.978,0.91,0.914	-0.042
22725	gene:Solyc04g025200.2	NA	4	-	25273649	25274324	25273649	25273753	25280242	25280312	22725	6,0,7	11,3,8	0,4,1	2,5,25	720	149	5.3808874789350105e-42	6.66461349177e-40	0.101,0.0,0.153	0.0,0.142,0.008	0.035
15640	gene:Solyc12g009790.1	NA	12	+	3000079	3000248	3000173	3000248	2999679	2999781	15640	3,0,3	53,25,39	4,2,12	23,33,71	243	149	7.605517280072906e-42	9.37215926351e-40	0.034,0.0,0.045	0.096,0.036,0.094	-0.049
7811	gene:Solyc01g100020.2	NA	1	+	90098823	90098928	90098826	90098928	90097063	90097494	7811	23,17,14	300,201,278	0,0,2	7,8,17	152	149	1.3079830221404649e-41	1.60366645684e-39	0.07,0.077,0.047	0.0,0.0,0.103	0.03
9423	gene:Solyc12g100120.1	NA	12	+	66971030	66971227	66971146	66971227	66970735	66970946	9423	419,144,403	8,0,9	284,327,992	0,9,0	265	149	1.3843653880352678e-41	1.6887866412e-39	0.967,1.0,0.962	1.0,0.953,1.0	-0.008
170	gene:Solyc05g016330.2	NA	5	+	15581125	15581192	15581132	15581192	15580957	15580998	170	8,2,15	77,38,85	0,3,19	74,98,230	156	149	1.4455499680278833e-41	1.75460855119e-39	0.09,0.048,0.144	0.0,0.028,0.073	0.06
12625	gene:Solyc03g119570.1	NA	3	+	68133024	68133162	68133080	68133162	68132896	68132943	12625	2,1,1	3,2,12	0,0,10	2,1,5	205	149	1.727672455112156e-41	2.08661574728e-39	0.326,0.267,0.057	0.0,0.0,0.592	0.019
6693	gene:Solyc01g058270.2	NA	1	+	65884230	65884486	65884444	65884486	65883990	65884140	6693	27,10,37	1,0,0	13,13,67	0,0,6	363	149	2.441842692689111e-41	2.93456303009e-39	0.917,1.0,1.0	1.0,1.0,0.821	0.032
1628	gene:Solyc10g005730.2	NA	10	-	589241	589421	589241	589403	591484	591686	1628	10,0,8	240,140,222	2,0,2	141,186,338	167	149	3.226106277146053e-41	3.85797812729e-39	0.036,0.0,0.031	0.012,0.0,0.005	0.017
7603	gene:Solyc03g025310.2	NA	3	+	2757507	2757705	2757585	2757705	2754642	2754784	7603	68,37,41	11,11,14	47,36,87	18,17,42	227	149	3.4176982936866094e-41	4.06706096949e-39	0.802,0.688,0.658	0.632,0.582,0.576	0.119
3046	gene:Solyc11g040300.1	NA	11	-	37931169	37931301	37931169	37931298	37933742	37933793	3046	27,16,29	6,4,0	42,45,22	0,0,4	152	149	3.954484802310686e-41	4.68288161273e-39	0.815,0.797,1.0	1.0,1.0,0.844	-0.077
18502	gene:Solyc08g074420.2	NA	8	+	58544854	58544999	58544885	58544999	58544739	58544784	18502	0,0,4	57,31,56	2,0,11	34,34,90	180	149	5.039523206283846e-41	5.93880899785e-39	0.0,0.0,0.056	0.046,0.0,0.092	-0.027
22484	gene:Solyc02g090670.2	NA	2	-	52201024	52201175	52201024	52201166	52201445	52201493	22484	3,0,1	4,3,10	9,5,1	10,8,2	158	149	5.344378160008739e-41	6.26763885084e-39	0.414,0.0,0.086	0.459,0.371,0.32	-0.217
19143	gene:Solyc02g083180.2	NA	2	-	46677814	46677912	46677814	46677909	46678012	46678145	19143	1,0,7	15,21,23	2,0,24	12,2,60	152	149	7.0651814342701e-41	8.24588194704e-39	0.061,0.0,0.23	0.14,0.0,0.282	-0.044
13208	gene:Solyc07g066070.2	NA	7	+	67601747	67601896	67601750	67601896	67599749	67599835	13208	7,5,2	55,18,43	2,2,2	46,28,76	152	149	1.1309913144230466e-40	1.31368158607e-38	0.111,0.214,0.044	0.041,0.065,0.025	0.079
13474	gene:Solyc05g012790.2	NA	5	+	5961841	5962008	5961872	5962008	5961386	5961458	13474	9,2,4	1,0,5	2,2,10	4,5,11	180	149	1.1963639087326198e-40	1.38299667849e-38	0.882,1.0,0.398	0.293,0.249,0.429	0.436
11	gene:Solyc02g093370.2	NA	2	+	54259450	54259539	54259455	54259539	54258668	54258974	11	7,4,13	418,296,404	15,15,15	294,265,563	154	149	1.2672872699338984e-40	1.45804103151e-38	0.016,0.013,0.03	0.047,0.052,0.025	-0.022
9368	gene:Solyc05g041830.2	NA	5	+	53772175	53772395	53772180	53772395	53771040	53771225	9368	41,29,54	0,0,6	34,25,67	5,6,5	154	149	1.4244934439471084e-40	1.63117937949e-38	1.0,1.0,0.897	0.868,0.801,0.928	0.1
18098	gene:Solyc07g043620.2	NA	7	-	57565697	57565856	57565697	57565847	57565926	57565979	18098	101,76,89	3,3,0	97,51,105	3,2,11	158	149	1.4736511691906947e-40	1.67954721987e-38	0.969,0.96,1.0	0.968,0.96,0.9	0.034
9601	gene:Solyc04g074910.2	NA	4	-	60819929	60820089	60819929	60820076	60820175	60820269	9601	116,85,133	5,7,0	166,189,297	0,2,4	162	149	1.6655019762217171e-40	1.88933298947e-38	0.955,0.918,1.0	1.0,0.989,0.986	-0.034
9238	gene:Solyc05g008810.2	NA	5	-	3044059	3044262	3044059	3044248	3044340	3044431	9238	3,0,3	184,38,146	4,7,7	88,84,261	163	149	2.3948877707778918e-40	2.70410676853e-38	0.015,0.0,0.018	0.04,0.071,0.024	-0.034
2319	gene:Solyc01g008340.2	NA	1	+	2465415	2465643	2465472	2465643	2464063	2464098	2319	70,35,50	2,0,0	40,53,152	6,1,3	206	149	2.4081289557911637e-40	2.70646937643e-38	0.962,1.0,1.0	0.828,0.975,0.973	0.062
1419	gene:Solyc04g009650.2	NA	4	-	3021704	3021841	3021704	3021768	3021952	3022016	1419	6,1,4	47,20,41	1,1,0	21,33,57	222	149	2.4983464969674175e-40	2.78210364956e-38	0.079,0.032,0.061	0.031,0.02,0.0	0.04
3708	gene:Solyc06g008970.2	NA	6	-	2916691	2916772	2916691	2916768	2917617	2917898	3708	2,0,0	19,4,15	5,0,2	4,17,27	153	149	2.492123405118673e-40	2.78210364956e-38	0.093,0.0,0.0	0.549,0.0,0.067	-0.174
9681	gene:Solyc04g081070.2	NA	4	-	65117340	65117501	65117340	65117480	65117787	65118757	9681	2,2,1	192,75,140	5,4,11	134,156,296	170	149	3.1703917368556693e-40	3.51435752529e-38	0.009,0.023,0.006	0.032,0.022,0.032	-0.016
16699	gene:Solyc07g006620.2	NA	7	+	1485422	1485641	1485432	1485641	1484606	1484764	16699	1,4,1	4,0,5	1,0,12	5,0,6	159	149	3.8253273298186796e-40	4.22107482994e-38	0.19,1.0,0.158	0.158,NA,0.652	0.044
3683	gene:Solyc09g091100.2	NA	9	-	70456915	70456977	70456915	70456955	70457054	70457090	3683	89,37,86	29,11,24	74,95,174	2,24,34	171	149	4.859966185052956e-40	5.3384859325e-38	0.728,0.746,0.757	0.97,0.775,0.817	-0.11
24151	gene:Solyc03g019850.2	NA	3	-	61333512	61333650	61333512	61333642	61333737	61333956	24151	30,13,29	2,0,0	13,12,47	0,2,5	157	149	5.252139041868194e-40	5.74328501713e-38	0.934,1.0,1.0	1.0,0.851,0.899	0.061
23534	gene:Solyc01g068280.2	NA	1	-	77426073	77426160	77426073	77426157	77426249	77426336	23534	0,0,2	31,21,33	1,0,9	27,51,70	152	149	9.297350875887742e-40	1.01211878862e-37	0.0,0.0,0.056	0.035,0.0,0.112	-0.03
14798	gene:Solyc10g080560.1	NA	10	+	61803670	61803839	61803675	61803839	61803532	61803590	14798	2,0,0	7,0,3	1,2,6	0,10,8	154	149	1.3797921628399784e-39	1.49534975648e-37	0.217,NA,0.0	1.0,0.162,0.421	-0.419
18678	gene:Solyc02g085290.2	NA	2	-	48234726	48234810	48234726	48234806	48235582	48235657	18678	84,31,58	13,8,17	85,90,116	0,11,22	153	149	1.421915282682112e-39	1.53415179566e-37	0.863,0.791,0.769	1.0,0.888,0.837	-0.101
5019	gene:Solyc03g007490.2	NA	3	+	2071963	2072095	2071968	2072095	2070712	2070909	5019	16,4,9	32,27,57	17,6,20	18,12,56	154	149	2.1077247372669676e-39	2.26403211159e-37	0.326,0.125,0.133	0.477,0.326,0.257	-0.159
18048	gene:Solyc05g008870.2	NA	5	+	3092281	3092385	3092286	3092385	3092113	3092203	18048	0,3,1	61,42,62	2,6,3	35,53,56	154	149	2.1573719945297754e-39	2.30715253477e-37	0.0,0.065,0.015	0.052,0.099,0.049	-0.04
17315	gene:Solyc01g005680.2	NA	1	+	476255	476415	476271	476415	474553	474624	17315	1,2,6	18,8,21	2,0,1	3,5,80	165	149	2.2964150370782053e-39	2.44507769474e-37	0.048,0.184,0.205	0.376,0.0,0.011	0.017
16717	gene:Solyc01g006960.2	NA	1	-	1528519	1528627	1528519	1528620	1529488	1529612	16717	18,18,24	2,2,6	9,11,56	0,0,4	156	149	2.394622494433854e-39	2.53850898144e-37	0.896,0.896,0.793	1.0,1.0,0.93	-0.115
23743	gene:Solyc10g006440.2	NA	10	+	1049142	1049223	1049145	1049223	1048829	1049011	23743	5,0,2	3,0,6	0,2,2	5,0,6	152	149	3.325420108128728e-39	3.50990863239e-37	0.62,NA,0.246	0.0,1.0,0.246	0.018
5971	gene:Solyc01g067360.2	NA	1	-	75816670	75816768	75816670	75816714	75816851	75816929	5971	5,4,1	58,31,73	2,3,20	16,27,126	203	149	4.249686352593871e-39	4.46603402145e-37	0.06,0.087,0.01	0.084,0.075,0.104	-0.035
6734	gene:Solyc01g111040.2	NA	1	+	97450110	97450407	97450180	97450407	97448582	97449016	6734	223,118,185	8,2,3	108,161,322	2,0,2	219	149	4.496872661929886e-39	4.7054345147e-37	0.95,0.976,0.977	0.974,1.0,0.991	-0.021
24195	gene:Solyc06g036640.2	NA	6	-	27001316	27001433	27001316	27001419	27001492	27001678	24195	3,2,5	65,28,71	5,6,10	26,40,73	163	149	4.7041612115092284e-39	4.90121105453e-37	0.04,0.061,0.06	0.15,0.121,0.111	-0.074
11139	gene:Solyc03g117060.2	NA	3	-	66324594	66324789	66324594	66324770	66325342	66325466	11139	49,13,42	0,0,3	17,15,69	6,2,1	168	149	7.300534345731118e-39	7.57383640073e-37	1.0,1.0,0.925	0.715,0.869,0.984	0.119
5454	gene:Solyc11g042460.1	NA	11	-	36508193	36508330	36508193	36508297	36508437	36508651	5454	2,2,0	0,0,1	0,3,4	0,4,0	182	149	8.29796144305477e-39	8.57197072305e-37	1.0,1.0,0.0	NA,0.38,1.0	-0.023
3839	gene:Solyc01g096900.2	NA	1	+	87899722	87899836	87899725	87899836	87899519	87899613	3839	0,0,1	1,1,0	0,2,2	0,0,2	152	149	8.956605064418047e-39	9.21315866711e-37	0.0,0.0,1.0	NA,1.0,0.495	-0.414
21705	gene:Solyc08g006430.2	NA	8	+	1038851	1038968	1038862	1038968	1038369	1038480	21705	32,10,23	6,6,5	27,26,41	1,5,3	160	149	9.244625344527541e-39	9.46930484657e-37	0.832,0.608,0.811	0.962,0.829,0.927	-0.156
22671	gene:Solyc02g092010.2	NA	2	-	53229736	53229821	53229736	53229802	53229909	53229974	22671	0,2,0	8,2,4	2,0,4	4,3,15	168	149	9.34322495761343e-39	9.53008945677e-37	0.0,0.47,0.0	0.307,0.0,0.191	-0.009
16727	gene:Solyc12g042000.1	NA	12	+	42013098	42013227	42013117	42013227	42012830	42013017	16727	0,1,3	57,39,66	2,2,9	49,43,96	168	149	1.1159554000367011e-38	1.13351185319e-36	0.0,0.022,0.039	0.035,0.04,0.077	-0.03
405	gene:Solyc02g069620.2	NA	2	-	39459294	39459387	39459294	39459380	39459802	39459930	405	0,0,2	4,0,2	2,3,9	2,0,5	156	149	1.2983436726262038e-38	1.31327462486e-36	0.0,NA,0.489	0.489,1.0,0.632	-0.462
3967	gene:Solyc11g044250.1	NA	11	+	33227056	33227178	33227076	33227178	33226843	33226957	3967	0,0,1	22,14,24	2,0,6	10,7,94	169	149	1.6924149336706212e-38	1.70477447841e-36	0.0,0.0,0.035	0.15,0.0,0.053	-0.056
18944	gene:Solyc06g048470.2	NA	6	-	31117731	31117772	31117731	31117769	31117902	31117936	18944	12,0,8	37,10,27	9,8,29	13,17,52	152	149	1.720474711704887e-38	1.72587785543e-36	0.241,0.0,0.225	0.404,0.316,0.353	-0.202
14277	gene:Solyc06g009060.2	NA	6	-	2983500	2983717	2983500	2983534	2985269	2985371	14277	124,54,99	232,140,170	75,51,157	208,164,391	332	149	1.9983174870940017e-38	1.99634384019e-36	0.193,0.148,0.207	0.139,0.122,0.153	0.045
23675	gene:Solyc02g083490.2	NA	2	+	46872707	46872849	46872719	46872849	46872407	46872596	23675	1,0,2	61,45,71	0,2,11	61,63,138	161	149	2.3754849763879005e-38	2.36341283962e-36	0.015,0.0,0.025	0.0,0.029,0.069	-0.019
16251	gene:Solyc04g015490.2	NA	4	+	5700884	5701021	5700902	5701021	5700324	5700641	16251	9,13,14	0,2,4	16,19,39	0,0,2	167	149	2.621113225316156e-38	2.59714876154e-36	1.0,0.853,0.757	1.0,1.0,0.946	-0.112
22803	gene:Solyc05g010040.2	NA	5	-	4238590	4238764	4238590	4238724	4239257	4239362	22803	0,0,1	1,0,0	0,0,5	1,0,7	189	149	2.890782089722078e-38	2.85270837439e-36	0.0,NA,1.0	0.0,NA,0.36	0.32
14529	gene:Solyc06g084480.2	NA	6	+	49568329	49568503	49568393	49568503	49566486	49566651	14529	52,28,51	17,6,11	54,58,242	11,6,29	213	149	3.041397917174617e-38	2.98918930516e-36	0.682,0.766,0.764	0.774,0.871,0.854	-0.096
21688	gene:Solyc08g074520.1	NA	8	-	58620266	58620335	58620266	58620330	58621263	58621396	21688	18,7,10	8,4,6	26,12,47	9,2,5	154	149	3.473654334380255e-38	3.4002593799e-36	0.685,0.629,0.617	0.737,0.853,0.901	-0.187
4178	gene:Solyc08g075990.2	NA	8	-	60060224	60060321	60060224	60060309	60061543	60061690	4178	2,1,0	0,0,1	0,1,2	0,0,3	161	149	6.2895268166992e-38	6.13190975912e-36	1.0,1.0,0.0	NA,1.0,0.382	-0.024
10352	gene:Solyc09g011320.2	NA	9	+	4662306	4662387	4662310	4662387	4662131	4662225	10352	20,2,23	0,0,2	8,9,29	1,1,4	153	149	8.545782821703257e-38	8.29829695119e-36	1.0,1.0,0.918	0.886,0.898,0.876	0.086
24086	gene:Solyc08g067420.2	NA	8	-	56469213	56469295	56469213	56469280	56469433	56469477	24086	15,7,15	3,0,6	15,6,31	0,0,4	164	149	9.457326192289005e-38	9.14685460733e-36	0.82,1.0,0.694	1.0,1.0,0.876	-0.121
23205	gene:Solyc12g049370.1	NA	12	-	36968207	36968432	36968207	36968421	36969100	36969147	23205	102,40,89	0,1,3	27,38,143	1,2,8	160	149	1.2447797616533007e-37	1.19913783706e-35	1.0,0.974,0.965	0.962,0.947,0.943	0.029
1386	gene:Solyc11g072280.1	NA	11	-	55477280	55477446	55477280	55477435	55477529	55477689	1386	1,0,1	32,4,18	2,5,1	30,28,31	160	149	1.3110148644629803e-37	1.25795244465e-35	0.028,0.0,0.049	0.058,0.143,0.029	-0.051
9845	gene:Solyc02g093200.2	NA	2	+	54137777	54137915	54137838	54137915	54137334	54137555	9845	66,41,69	2,11,5	17,7,34	0,2,1	210	149	1.4497009703553097e-37	1.38554884868e-35	0.959,0.726,0.907	1.0,0.713,0.96	-0.027
12882	gene:Solyc08g005920.2	NA	8	-	699489	699726	699489	699716	700393	700441	12882	29,15,16	7,0,9	4,17,50	3,5,34	159	149	1.539699812914702e-37	1.46579422189e-35	0.795,1.0,0.625	0.555,0.761,0.579	0.175
688	gene:Solyc08g074760.2	NA	8	+	58902349	58902421	58902352	58902421	58901635	58901791	688	176,84,179	1,2,3	117,100,476	4,10,26	152	149	2.9544538878119846e-37	2.8016532258e-35	0.994,0.976,0.983	0.966,0.907,0.947	0.044
24340	gene:Solyc08g075520.2	NA	8	-	59672479	59672588	59672479	59672568	59673941	59674081	24340	12,5,13	130,61,114	9,2,22	42,54,69	169	149	3.3268040152384414e-37	3.14247059432e-35	0.075,0.067,0.091	0.159,0.032,0.219	-0.059
2942	gene:Solyc02g089100.2	NA	2	+	50996699	50996752	50996703	50996752	50996371	50996473	2942	107,60,75	3,0,0	94,103,237	12,2,1	153	149	4.193650304778676e-37	3.94593235654e-35	0.972,1.0,1.0	0.884,0.98,0.996	0.037
50	gene:Solyc01g007790.2	NA	1	+	1945104	1945252	1945124	1945252	1944406	1944489	50	44,25,38	5,0,0	17,28,46	0,5,7	169	149	4.597996401298853e-37	4.30968959992e-35	0.886,1.0,1.0	1.0,0.832,0.853	0.067
24211	gene:Solyc06g054410.2	NA	6	-	37189524	37189679	37189524	37189650	37191547	37191921	24211	4,10,2	158,117,163	9,12,14	146,129,207	178	149	4.6360544651586936e-37	4.32864839216e-35	0.021,0.067,0.01	0.049,0.072,0.054	-0.026
14364	gene:Solyc01g099010.2	NA	1	-	89353598	89353757	89353598	89353730	89355068	89355419	14364	0,4,1	2,0,0	4,0,0	2,0,4	176	149	5.2487513856178955e-37	4.88194209338e-35	0.0,1.0,1.0	0.629,NA,0.0	0.352
2058	gene:Solyc05g015210.2	NA	5	+	10058910	10058983	10058917	10058983	10058559	10058832	2058	20,25,14	7,6,2	14,13,36	0,2,4	156	149	6.6999391608601865e-37	6.20792836141e-35	0.732,0.799,0.87	1.0,0.861,0.896	-0.119
7576	gene:Solyc03g026310.2	NA	3	+	3751932	3752067	3751977	3752067	3751808	3751846	7576	0,0,2	8,1,10	1,1,3	7,5,6	194	149	8.378920826144771e-37	7.73409437169e-35	0.0,0.0,0.133	0.099,0.133,0.277	-0.125
15533	gene:Solyc08g077440.2	NA	8	-	61332255	61332457	61332255	61332438	61333070	61333198	15533	503,287,398	6,8,13	187,194,396	2,2,4	168	149	1.0629148645555343e-36	9.77398532271e-35	0.987,0.97,0.964	0.988,0.989,0.989	-0.015
10263	gene:Solyc12g008970.1	NA	12	-	2274810	2274912	2274810	2274907	2275605	2275692	10263	155,46,116	0,0,3	34,56,95	1,2,6	154	149	1.1248962705862326e-36	1.03048988169e-34	1.0,1.0,0.974	0.97,0.964,0.939	0.034
16758	gene:Solyc06g073630.2	NA	6	+	45428787	45428858	45428789	45428858	45428186	45428244	16758	115,71,73	8,0,4	62,56,132	0,3,1	151	149	1.25923305573038e-36	1.14921585191e-34	0.934,1.0,0.947	1.0,0.949,0.992	-0.02
6105	gene:Solyc06g060130.2	NA	6	+	38078619	38078814	38078625	38078814	38078407	38078546	6105	30,7,25	1,0,5	28,21,32	0,0,1	155	149	1.3952797366362078e-36	1.26860714931e-34	0.966,1.0,0.828	1.0,1.0,0.969	-0.058
6532	gene:Solyc04g039950.2	NA	4	+	12350625	12350719	12350632	12350719	12350416	12350556	6532	0,2,0	1,5,4	0,3,16	0,2,26	156	149	1.523539064940694e-36	1.38005352017e-34	0.0,0.276,0.0	NA,0.589,0.37	-0.387
6071	gene:Solyc03g122270.2	NA	3	-	70148410	70148563	70148410	70148556	70149379	70149937	6071	67,18,38	3,3,5	21,20,42	2,7,10	156	149	1.5827518906387042e-36	1.42836003335e-34	0.955,0.851,0.879	0.909,0.732,0.8	0.081
19733	gene:Solyc01g105020.2	NA	1	-	93321597	93321785	93321597	93321775	93322081	93322154	19733	159,62,153	54,18,28	99,104,187	16,18,32	159	149	1.6265478191011506e-36	1.46244721691e-34	0.734,0.763,0.837	0.853,0.844,0.846	-0.07
15416	gene:Solyc02g005110.2	NA	2	+	6433603	6433648	6433611	6433648	6433397	6433419	15416	74,26,32	2,0,7	25,29,86	0,0,3	157	149	2.1481859580812258e-36	1.92433071286e-34	0.972,1.0,0.813	1.0,1.0,0.965	-0.06
3391	gene:Solyc11g066560.1	NA	11	+	52325691	52325846	52325713	52325846	52323264	52323525	3391	4,4,6	18,8,31	2,0,4	18,17,34	171	149	2.239205316541141e-36	1.99849074501e-34	0.162,0.303,0.144	0.088,0.0,0.093	0.143
13751	gene:Solyc02g091530.2	NA	2	+	52801601	52801763	52801650	52801763	52801006	52801075	13751	9,0,7	34,13,49	2,1,6	17,25,107	198	149	2.45263125619057e-36	2.18095517858e-34	0.166,0.0,0.097	0.081,0.029,0.04	0.038
15648	gene:Solyc02g078800.2	NA	2	+	43453339	43453414	43453346	43453414	43452358	43452429	15648	68,20,38	0,0,2	24,42,64	0,1,7	156	149	2.6952122978960123e-36	2.38791874977e-34	1.0,1.0,0.948	1.0,0.976,0.897	0.025
19601	gene:Solyc05g006170.2	NA	5	-	852378	852530	852378	852509	852606	852682	19601	3,2,4	148,80,122	7,8,18	141,161,322	170	149	3.594989661997267e-36	3.17352614671e-34	0.017,0.021,0.028	0.042,0.042,0.047	-0.022
11135	gene:Solyc03g117060.2	NA	3	-	66324594	66324801	66324594	66324770	66325342	66325466	11135	45,13,36	0,0,3	15,13,68	6,2,1	180	149	4.061137605665649e-36	3.57203538098e-34	1.0,1.0,0.909	0.674,0.843,0.983	0.136
17201	gene:Solyc04g009430.2	NA	4	+	2849285	2849455	2849293	2849455	2848316	2848446	17201	1,1,6	21,5,29	0,0,3	6,11,48	157	149	5.9132500433330266e-36	5.18231256505e-34	0.043,0.16,0.164	0.0,0.0,0.056	0.104
23072	gene:Solyc03g121820.2	NA	3	+	69861876	69862051	69861902	69862051	69861734	69861804	23072	0,0,2	63,35,58	2,3,5	21,24,142	175	149	6.00583636398225e-36	5.2445209918e-34	0.0,0.0,0.029	0.075,0.096,0.029	-0.057
6930	gene:Solyc08g080900.2	NA	8	-	64067371	64067514	64067371	64067511	64068121	64068201	6930	0,0,2	1,0,0	2,0,6	4,0,0	152	149	6.071290888555557e-36	5.28267590002e-34	0.0,NA,1.0	0.329,NA,1.0	-0.164
8693	gene:Solyc03g025390.2	NA	3	-	2817700	2817789	2817700	2817712	2817881	2817960	8693	16,3,8	2,0,3	3,0,12	2,0,10	226	149	7.881466746856261e-36	6.83323166952e-34	0.841,1.0,0.637	0.497,NA,0.442	0.356
16898	gene:Solyc10g083160.1	NA	10	+	63023808	63023911	63023819	63023911	63023661	63023714	16898	141,64,78	8,2,1	49,61,166	2,0,1	160	149	9.339923197966735e-36	8.06889592718e-34	0.943,0.968,0.986	0.958,1.0,0.994	-0.018
6396	gene:Solyc10g079880.1	NA	10	-	61349348	61349528	61349348	61349491	61349809	61350029	6396	7,3,4	367,151,356	17,9,23	320,325,894	186	149	1.1290417461019224e-35	9.7193678824e-34	0.015,0.016,0.009	0.041,0.022,0.02	-0.014
16301	gene:Solyc09g005360.2	NA	9	+	278245	278466	278248	278466	277767	277800	16301	5,1,4	7,5,0	0,1,8	0,0,2	152	149	1.2408234336456665e-35	1.06438974117e-33	0.412,0.164,1.0	NA,1.0,0.797	-0.373
21337	gene:Solyc02g070670.2	NA	2	+	40346127	40346345	40346143	40346345	40345539	40345600	21337	3,0,10	170,77,121	0,0,5	137,130,337	165	149	1.3641715043455854e-35	1.16607843097e-33	0.016,0.0,0.069	0.0,0.0,0.013	0.024
2068	gene:Solyc07g018300.2	NA	7	-	10040684	10040762	10040684	10040756	10040842	10040884	2068	77,27,57	1,2,0	55,87,150	9,18,10	155	149	1.5038615853303444e-35	1.27649454005e-33	0.987,0.928,1.0	0.855,0.823,0.935	0.101
20712	gene:Solyc03g119470.1	NA	3	+	68076908	68077126	68076914	68077126	68075973	68076211	20712	0,2,5	2,1,1	3,0,0	0,2,4	155	149	1.5007316785447913e-35	1.27649454005e-33	0.0,0.658,0.828	1.0,0.0,0.0	0.162
2393	gene:Solyc03g122180.2	NA	3	-	70096445	70096646	70096445	70096576	70096779	70096865	2393	92,77,108	3,2,5	90,70,277	5,0,28	219	149	1.5427222744489737e-35	1.30491727995e-33	0.954,0.963,0.936	0.925,1.0,0.871	0.019
23026	gene:Solyc12g005590.1	NA	12	-	314867	314971	314867	314920	315685	315774	23026	58,26,50	6,2,7	6,3,6	0,0,2	200	149	3.052466038578401e-35	2.57297449835e-33	0.878,0.906,0.842	1.0,1.0,0.691	-0.022
23100	gene:Solyc03g113550.2	NA	3	+	63659915	63660238	63660118	63660238	63659256	63659724	23100	2,0,1	43,15,22	3,2,8	25,14,91	352	149	3.14054944677508e-35	2.63806153529e-33	0.019,0.0,0.019	0.048,0.057,0.036	-0.034
6779	gene:Solyc10g006550.1	NA	10	-	1115160	1115220	1115160	1115207	1115725	1115771	6779	3,0,3	2,2,8	0,0,3	12,0,12	162	149	3.374059211860793e-35	2.82443660094e-33	0.58,0.0,0.256	0.0,NA,0.187	0.185
17432	gene:Solyc10g005290.2	NA	10	-	217537	217612	217537	217608	218774	219344	17432	2,2,0	0,3,0	3,1,3	0,1,2	153	149	3.3939946399668594e-35	2.83136130171e-33	1.0,0.394,NA	1.0,0.493,0.594	0.001
14615	gene:Solyc01g098870.2	NA	1	+	89251301	89251396	89251327	89251396	89251108	89251242	14615	4,0,2	21,11,20	0,0,1	5,19,58	175	149	3.4265411502923955e-35	2.84872304673e-33	0.14,0.0,0.078	0.0,0.0,0.014	0.068
1651	gene:Solyc01g103170.2	NA	1	-	91829667	91829905	91829667	91829760	91830248	91830314	1651	3,1,3	0,2,1	0,0,2	2,0,0	294	149	7.070926908012843e-35	5.85849220542e-33	1.0,0.202,0.603	0.0,NA,1.0	0.102
7664	gene:Solyc08g065360.2	NA	8	+	53287716	53287817	53287720	53287817	53285499	53285588	7664	1,0,14	16,3,20	2,6,28	8,13,17	153	149	8.897435527868644e-35	7.34673962158e-33	0.057,0.0,0.405	0.196,0.31,0.616	-0.22
11695	gene:Solyc09g090510.2	NA	9	+	70018103	70018227	70018124	70018227	70017841	70017986	11695	10,0,7	109,33,87	1,3,3	48,52,179	170	149	9.085990663489172e-35	7.47700031684e-33	0.074,0.0,0.066	0.018,0.048,0.014	0.02
15075	gene:Solyc02g021360.2	NA	2	-	22525976	22526098	22525976	22526094	22526178	22526235	15075	50,25,49	3,0,0	35,38,91	6,2,2	153	149	1.0446142996687138e-34	8.56724889823e-33	0.942,1.0,1.0	0.85,0.949,0.978	0.055
22480	gene:Solyc02g090670.2	NA	2	-	52201445	52201512	52201445	52201493	52202197	52202284	22480	21,11,34	578,450,560	16,14,20	775,620,572	168	149	1.068197373972843e-34	8.73116479817e-33	0.031,0.021,0.051	0.018,0.02,0.03	0.012
5999	gene:Solyc01g091580.2	NA	1	-	85175337	85175586	85175337	85175561	85175659	85175780	5999	21,10,18	10,2,6	16,8,29	3,14,27	174	149	1.1001455900015068e-34	8.96212561841e-33	0.643,0.811,0.72	0.82,0.329,0.479	0.182
22098	gene:Solyc02g062000.2	NA	2	-	33579767	33579838	33579767	33579831	33579991	33580025	22098	139,52,113	5,5,2	59,54,104	0,2,1	156	149	1.2666631824904795e-34	1.02841188689e-32	0.964,0.909,0.982	1.0,0.963,0.99	-0.033
23286	gene:Solyc04g071120.2	NA	4	-	58031361	58031456	58031361	58031407	58035025	58035136	23286	31,8,18	4,6,6	12,8,22	0,10,25	198	149	1.7141720658590724e-34	1.38710803569e-32	0.854,0.501,0.693	1.0,0.376,0.398	0.091
13943	gene:Solyc06g009520.2	NA	6	-	3499970	3500187	3499970	3500178	3501619	3503631	13943	134,56,127	0,3,2	104,94,232	1,10,6	158	149	2.245012568612285e-34	1.81062874138e-32	1.0,0.946,0.984	0.99,0.899,0.973	0.023
3443	gene:Solyc04g005130.2	NA	4	-	90895	91081	90895	91078	91772	92094	3443	7,17,11	44,16,53	7,2,8	44,34,34	152	149	2.6370461096936228e-34	2.11976593904e-32	0.135,0.51,0.169	0.135,0.055,0.187	0.146
18272	gene:Solyc05g048810.2	NA	5	-	59502844	59502990	59502844	59502979	59503085	59503261	18272	5,0,1	35,6,19	1,0,0	9,14,45	160	149	2.9189060922499007e-34	2.33859288104e-32	0.117,0.0,0.047	0.094,0.0,0.0	0.023
19954	gene:Solyc11g044800.1	NA	11	-	32319117	32319242	32319117	32319220	32322345	32322636	19954	9,13,11	2,0,1	18,9,38	6,0,7	171	149	4.2168527556762855e-34	3.36737886503e-32	0.797,1.0,0.906	0.723,1.0,0.825	0.052
20212	gene:Solyc02g091290.2	NA	2	+	52631911	52632026	52631927	52632026	52631792	52631852	20212	40,26,40	19,6,17	68,79,93	19,11,22	165	149	4.72311058352096e-34	3.75928631231e-32	0.655,0.796,0.68	0.764,0.866,0.792	-0.097
22888	gene:Solyc01g094950.2	NA	1	+	86352790	86352881	86352803	86352881	86352662	86352727	22888	32,17,48	191,68,182	19,18,61	82,115,505	162	149	5.063058922278474e-34	4.01669341167e-32	0.134,0.187,0.195	0.176,0.126,0.1	0.038
12440	gene:Solyc03g025520.2	NA	3	+	2909145	2909260	2909161	2909260	2908971	2909019	12440	50,20,28	1090,730,977	41,39,173	1299,1692,8015	165	149	5.851543785612259e-34	4.62710348337e-32	0.04,0.024,0.025	0.028,0.02,0.019	0.007
1778	gene:Solyc01g109540.2	NA	1	+	96466595	96466772	96466603	96466772	96466384	96466516	1778	8,5,9	4,0,2	7,13,38	2,0,1	157	149	7.378756621065517e-34	5.81580180951e-32	0.655,1.0,0.81	0.769,1.0,0.973	-0.092
13890	gene:Solyc08g005430.2	NA	8	+	319723	319842	319768	319842	318446	318825	13890	0,2,0	58,24,57	2,4,3	33,47,64	194	149	1.019824883549285e-33	8.01206112396e-32	0.0,0.06,0.0	0.044,0.061,0.035	-0.027
9477	gene:Solyc05g013720.2	NA	5	-	7019774	7019905	7019774	7019833	7020236	7020334	9477	27,16,34	93,94,84	31,3,54	55,58,70	221	149	1.041951562024499e-33	8.15948907087e-32	0.164,0.103,0.214	0.275,0.034,0.342	-0.057
21690	gene:Solyc09g065300.2	NA	9	-	63356228	63356373	63356228	63356370	63359730	63360160	21690	5,6,5	152,77,122	3,2,4	133,125,238	152	149	1.0639913818483083e-33	8.30529092789e-32	0.031,0.071,0.039	0.022,0.015,0.016	0.029
8241	gene:Solyc01g103370.2	NA	1	+	91990277	91990516	91990338	91990516	91990060	91990133	8241	51,33,56	1038,608,1047	22,22,36	526,640,1066	210	149	1.1526937501880872e-33	8.96884406396e-32	0.034,0.037,0.037	0.029,0.024,0.023	0.011
2802	gene:Solyc01g098500.2	NA	1	+	89008382	89008610	89008399	89008610	89008239	89008305	2802	3,3,0	66,15,73	5,6,12	33,48,195	166	149	1.3329261552473387e-33	1.03380560207e-31	0.039,0.152,0.0	0.12,0.101,0.052	-0.027
1738	gene:Solyc07g066670.2	NA	7	-	68040770	68040868	68040770	68040855	68040998	68041119	1738	61,25,34	6,4,6	7,12,48	0,1,3	162	149	1.595786817277967e-33	1.23373633045e-31	0.903,0.852,0.839	1.0,0.917,0.936	-0.086
4808	gene:Solyc02g083540.2	NA	2	-	46899288	46899406	46899288	46899360	46899549	46899659	4808	0,0,4	74,30,80	3,4,6	31,58,150	195	149	2.660778765328389e-33	2.05057350181e-31	0.0,0.0,0.037	0.069,0.05,0.03	-0.037
13215	gene:Solyc04g079400.2	NA	4	-	63911539	63911665	63911539	63911656	63911773	63911833	13215	20,8,22	0,0,2	6,5,17	2,5,1	158	149	2.854686970327429e-33	2.19305002822e-31	1.0,1.0,0.912	0.739,0.485,0.941	0.249
13417	gene:Solyc02g062350.2	NA	2	-	33958950	33959152	33958950	33959149	33959258	33959407	13417	193,69,201	3,0,5	233,219,634	6,6,27	152	149	2.9051682356435146e-33	2.22479066525e-31	0.984,1.0,0.975	0.974,0.973,0.958	0.018
17817	gene:Solyc01g111630.2	NA	1	+	97848826	97848852	97848830	97848852	97848443	97848698	17817	29,27,30	0,0,2	29,23,62	0,0,8	153	149	2.9872151538782873e-33	2.28042877596e-31	1.0,1.0,0.936	1.0,1.0,0.883	0.018
18842	gene:Solyc08g041710.2	NA	8	+	26140481	26140709	26140590	26140709	26140209	26140391	18842	11,5,12	95,42,94	2,1,12	47,59,145	258	149	3.093472812843957e-33	2.35414250798e-31	0.063,0.064,0.069	0.024,0.01,0.046	0.039
11145	gene:Solyc03g117060.2	NA	3	-	66324594	66324808	66324594	66324770	66325342	66325466	11145	43,13,36	0,0,3	16,13,75	6,2,1	187	149	3.442923235422733e-33	2.61188763947e-31	1.0,1.0,0.905	0.68,0.838,0.984	0.134
1587	gene:Solyc07g008320.2	NA	7	-	3097061	3097300	3097061	3097245	3097629	3097721	1587	69,17,46	13,7,5	15,46,146	1,3,14	204	149	4.0592376800766186e-33	3.06984591656e-31	0.795,0.639,0.87	0.916,0.918,0.884	-0.138
20150	gene:Solyc05g041530.2	NA	5	+	52105138	52105215	52105145	52105215	52104975	52105046	20150	25,5,32	228,92,226	6,6,38	139,155,414	156	149	5.351337486832702e-33	4.03444313138e-31	0.095,0.049,0.119	0.04,0.036,0.081	0.035
11987	gene:Solyc05g007260.2	NA	5	-	1928569	1928695	1928569	1928691	1928791	1928969	11987	88,63,101	10,10,17	100,46,272	8,4,20	153	149	6.455082259988876e-33	4.85150393014e-31	0.896,0.86,0.853	0.924,0.918,0.93	-0.054
11124	gene:Solyc03g117060.2	NA	3	-	66324594	66324821	66324594	66324770	66325342	66325466	11124	45,13,36	0,0,3	15,19,73	6,2,1	200	149	9.819816657932403e-33	7.35758855518e-31	1.0,1.0,0.899	0.651,0.876,0.982	0.13
16836	gene:Solyc04g051350.2	NA	4	+	50408784	50408900	50408812	50408900	50408629	50408691	16836	0,2,0	68,60,99	2,9,8	86,68,106	177	149	1.1414096091567124e-32	8.52580297597e-31	0.0,0.027,0.0	0.019,0.1,0.06	-0.051
12652	gene:Solyc11g008720.1	NA	11	+	2896413	2896510	2896435	2896510	2895821	2895893	12652	1,0,4	6,9,14	0,0,1	7,17,20	171	149	1.1691716793369121e-32	8.70638395325e-31	0.127,0.0,0.199	0.0,0.0,0.042	0.095
6566	gene:Solyc05g017900.2	NA	5	+	19249222	19249345	19249256	19249345	19248973	19249131	6566	7,0,6	4,2,2	0,7,18	0,0,3	183	149	1.3367193094697216e-32	9.92360793782e-31	0.588,0.0,0.71	NA,1.0,0.83	-0.482
21243	gene:Solyc01g006330.2	NA	1	+	912265	912349	912288	912349	911811	912003	21243	329,225,325	2,3,3	203,227,539	7,0,14	172	149	1.902003855086629e-32	1.40771480445e-30	0.993,0.985,0.989	0.962,1.0,0.971	0.011
15672	gene:Solyc03g005120.2	NA	3	-	80713	80846	80713	80759	80945	81235	15672	65,47,59	2,4,2	36,32,233	0,2,2	236	149	1.9426327129250212e-32	1.43341494647e-30	0.954,0.881,0.949	1.0,0.91,0.987	-0.038
2185	gene:Solyc02g094430.2	NA	2	-	54958378	54958532	54958378	54958500	54958820	54958918	2185	21,10,14	15,11,19	7,8,13	13,29,41	181	149	2.002654915781381e-32	1.47322577986e-30	0.535,0.428,0.378	0.307,0.185,0.207	0.214
10383	gene:Solyc05g026490.2	NA	5	-	41507751	41507914	41507751	41507809	41511424	41511688	10383	2,0,0	1,0,2	0,0,9	1,0,2	254	149	2.3611708408894527e-32	1.73171550856e-30	0.54,NA,0.0	0.0,NA,0.725	-0.092
4142	gene:Solyc08g061140.2	NA	8	-	46791616	46791922	46791616	46791803	46792460	46792832	4142	116,68,129	2,0,0	98,109,232	6,0,4	268	149	2.600433889301406e-32	1.90144979207e-30	0.97,1.0,1.0	0.901,1.0,0.97	0.033
19295	gene:Solyc07g006810.2	NA	7	+	1652115	1652246	1652125	1652246	1651368	1651452	19295	13,4,17	20,5,15	11,6,13	19,13,41	159	149	3.935564230382941e-32	2.86906177948e-30	0.379,0.428,0.515	0.352,0.302,0.229	0.146
4685	gene:Solyc12g014220.1	NA	12	+	5059355	5059418	5059365	5059418	5058850	5059287	4685	1,0,2	56,45,43	2,1,8	36,58,122	159	149	4.5390275344666197e-32	3.29908480319e-30	0.016,0.0,0.042	0.049,0.016,0.058	-0.022
10884	gene:Solyc07g009350.2	NA	7	-	4406480	4406616	4406480	4406604	4406816	4406908	10884	14,10,28	0,2,0	14,19,85	1,3,4	161	149	4.982765327409661e-32	3.60947062011e-30	1.0,0.822,1.0	0.928,0.854,0.952	0.029
19598	gene:Solyc05g006170.2	NA	5	-	851669	851763	851669	851759	851836	851911	19598	280,115,222	6,0,10	316,292,505	2,0,8	153	149	4.995807086657499e-32	3.60947062011e-30	0.978,1.0,0.956	0.994,1.0,0.984	-0.015
21432	gene:Solyc08g080520.2	NA	8	+	63810438	63810622	63810441	63810622	63810261	63810357	21432	2,4,0	15,8,32	0,0,1	25,8,27	152	149	5.822799794071695e-32	4.19448925225e-30	0.116,0.329,0.0	0.0,0.0,0.035	0.137
11909	gene:Solyc01g105460.2	NA	1	+	93634344	93634426	93634350	93634426	93633977	93634083	11909	0,0,2	6,4,3	0,1,12	0,2,13	155	149	6.632964102500514e-32	4.76395966131e-30	0.0,0.0,0.391	NA,0.325,0.47	-0.267
22473	gene:Solyc02g090670.2	NA	2	-	52201050	52201175	52201050	52201115	52201445	52201515	22473	3,0,1	2,2,6	9,5,1	2,6,5	209	149	6.796596796348911e-32	4.86708506868e-30	0.517,0.0,0.106	0.762,0.373,0.125	-0.212
21646	gene:Solyc07g042590.2	NA	7	-	56056530	56056722	56056530	56056664	56056999	56057135	21646	3,0,7	2,0,4	1,3,10	0,2,2	207	149	7.827448284686126e-32	5.58879807527e-30	0.519,NA,0.557	1.0,0.519,0.783	-0.229
6531	gene:Solyc12g044800.1	NA	12	+	37739434	37739533	37739437	37739533	37739239	37739343	6531	21,14,16	62,58,77	2,2,12	68,68,141	152	149	9.009937034898291e-32	6.41422966156e-30	0.249,0.191,0.169	0.028,0.028,0.077	0.159
3265	gene:Solyc01g090280.2	NA	1	-	83950071	83950182	83950071	83950159	83950844	83950942	3265	26,16,26	0,0,2	15,16,72	2,4,4	172	149	1.195377377156225e-31	8.48508222452e-30	1.0,1.0,0.918	0.867,0.776,0.94	0.112
14640	gene:Solyc09g072900.2	NA	9	+	65592359	65592470	65592369	65592470	65591864	65591954	14640	12,1,14	110,51,83	12,9,40	65,51,199	159	149	1.8644773194355462e-31	1.31959333547e-29	0.093,0.018,0.136	0.147,0.142,0.159	-0.067
11846	gene:Solyc03g031970.2	NA	3	+	4460297	4460362	4460309	4460362	4460109	4460208	11846	76,58,54	7,4,1	74,67,70	0,1,4	161	149	1.88886510589559e-31	1.33296771252e-29	0.909,0.931,0.98	1.0,0.984,0.942	-0.035
382	gene:Solyc08g076130.2	NA	8	-	60162237	60162310	60162237	60162291	60163678	60163811	382	3,0,5	32,8,30	0,0,3	14,10,71	168	149	1.942441983538275e-31	1.36680352442e-29	0.077,0.0,0.129	0.0,0.0,0.036	0.057
5941	gene:Solyc11g065080.1	NA	11	+	50378674	50378756	50378683	50378756	50378543	50378597	5941	62,33,50	143,82,149	24,23,67	131,91,194	158	149	1.9858139771015724e-31	1.39328381815e-29	0.29,0.275,0.24	0.147,0.192,0.246	0.073
20055	gene:Solyc07g006820.2	NA	7	+	1690036	1690162	1690042	1690162	1689729	1689920	20055	1,0,3	16,9,11	0,0,19	11,10,62	155	149	2.1308258304245225e-31	1.49071838211e-29	0.057,0.0,0.208	0.0,0.0,0.228	0.012
11574	gene:Solyc06g071470.2	NA	6	+	43971522	43971740	43971525	43971740	43970693	43970763	11574	1,1,1	0,0,6	0,0,7	0,2,2	152	149	2.3648060672319075e-31	1.64965609449e-29	1.0,1.0,0.14	NA,0.0,0.774	0.326
16209	gene:Solyc06g016770.2	NA	6	+	13501900	13501980	13501905	13501980	13501651	13501742	16209	14,10,9	5,0,0	15,2,21	0,0,1	154	149	2.397135902769187e-31	1.6674175122e-29	0.73,1.0,1.0	1.0,1.0,0.953	-0.074
6963	gene:Solyc12g006810.1	NA	12	+	1239599	1239737	1239603	1239737	1238635	1238836	6963	29,34,30	2,0,2	17,22,118	3,0,12	153	149	3.7581296487608937e-31	2.60663872438e-29	0.934,1.0,0.936	0.847,1.0,0.905	0.039
3469	gene:Solyc01g081520.2	NA	1	-	80718373	80718470	80718373	80718450	80718549	80718594	3469	2,1,6	84,32,65	0,0,3	88,86,164	169	149	4.040103591513356e-31	2.79423233013e-29	0.021,0.027,0.075	0.0,0.0,0.016	0.036
1409	gene:Solyc01g008930.2	NA	1	-	2950692	2950835	2950692	2950824	2950910	2951004	1409	0,0,8	44,20,40	0,0,3	14,26,89	160	149	4.724490928791179e-31	3.25828811896e-29	0.0,0.0,0.157	0.0,0.0,0.03	0.042
13838	gene:Solyc02g086080.2	NA	2	+	48864250	48864417	48864253	48864417	48864043	48864088	13838	7,3,8	51,18,29	0,2,6	23,27,49	152	149	4.76528639461187e-31	3.27711310242e-29	0.119,0.14,0.213	0.0,0.068,0.107	0.099
5980	gene:Solyc01g091580.2	NA	1	-	85174426	85174522	85174426	85174487	85174576	85174632	5980	4,7,6	208,84,161	3,4,3	205,172,547	184	149	4.791259230153794e-31	3.28566692292e-29	0.015,0.063,0.029	0.012,0.018,0.004	0.024
8149	gene:Solyc01g094580.2	NA	1	-	86001121	86001294	86001121	86001207	86002998	86003193	8149	5,0,1	1,0,4	2,0,7	0,1,2	236	149	7.998834931145889e-31	5.46985117714e-29	0.759,NA,0.136	1.0,0.0,0.688	-0.115
19589	gene:Solyc05g006170.2	NA	5	-	854120	854258	854120	854215	854472	854531	19589	60,43,56	7,0,3	47,58,325	0,2,6	192	149	8.937177896599933e-31	6.09435198365e-29	0.869,1.0,0.935	1.0,0.957,0.977	-0.043
782	gene:Solyc11g007960.1	NA	11	+	2182824	2182951	2182828	2182951	2182617	2182757	782	114,49,133	4,4,6	54,67,189	0,3,3	153	149	1.0218021572960615e-30	6.94825466961e-29	0.965,0.923,0.956	1.0,0.956,0.984	-0.032
15518	gene:Solyc04g078700.2	NA	4	+	63392736	63392924	63392753	63392924	63392528	63392651	15518	2,2,2	148,60,121	10,2,7	98,59,131	166	149	1.2155440094060551e-30	8.24261071853e-29	0.012,0.029,0.015	0.084,0.03,0.046	-0.035
17375	gene:Solyc08g008520.2	NA	8	-	2922150	2922211	2922150	2922205	2922479	2922665	17375	72,27,39	3,0,0	10,8,78	3,0,4	155	149	1.2457610479641852e-30	8.42398194997e-29	0.958,1.0,1.0	0.762,1.0,0.949	0.082
7098	gene:Solyc11g069810.1	NA	11	-	54439950	54440119	54439950	54440042	54442634	54442705	7098	1,0,6	2,0,2	3,4,0	0,4,12	226	149	1.3915035168607716e-30	9.3833720487e-29	0.248,NA,0.664	1.0,0.397,0.0	-0.01
1364	gene:Solyc09g009430.2	NA	9	-	2862540	2862695	2862540	2862677	2862799	2862865	1364	484,211,465	0,0,7	334,301,672	7,6,11	167	149	1.3967191761665699e-30	9.3924528312e-29	1.0,1.0,0.983	0.977,0.978,0.982	0.015
8187	gene:Solyc11g044480.1	NA	11	+	32609653	32609806	32609656	32609806	32608313	32608606	8187	0,0,4	47,21,34	1,2,7	25,16,51	152	149	1.9387800621397506e-30	1.30016090576e-28	0.0,0.0,0.103	0.038,0.109,0.119	-0.054
11500	gene:Solyc02g084810.2	NA	2	-	47907384	47907475	47907384	47907472	47907593	47907805	11500	1,0,8	15,1,10	8,10,18	3,9,35	152	149	2.3031712795329754e-30	1.54026958628e-28	0.061,0.0,0.44	0.723,0.521,0.335	-0.359
3154	gene:Solyc05g026550.2	NA	5	-	41748475	41748595	41748475	41748570	41749344	41749430	3154	43,16,23	760,560,725	22,43,89	632,700,1358	174	149	2.4846684243501227e-30	1.6570827107e-28	0.046,0.024,0.026	0.029,0.05,0.053	-0.012
6873	gene:Solyc11g007320.1	NA	11	+	1700007	1700103	1700011	1700103	1699443	1699500	6873	8,0,19	37,16,33	4,5,12	27,19,98	153	149	2.871766294593621e-30	1.90999996075e-28	0.174,0.0,0.359	0.126,0.204,0.107	0.032
14841	gene:Solyc08g068580.2	NA	8	-	57719556	57719758	57719556	57719748	57720825	57721030	14841	13,9,14	0,1,2	18,17,39	4,3,6	159	149	3.1884626681835484e-30	2.11483933696e-28	1.0,0.894,0.868	0.808,0.842,0.859	0.084
20337	gene:Solyc01g109890.2	NA	1	+	96736051	96736215	96736079	96736215	96735480	96735715	20337	3,4,1	49,12,37	0,3,1	37,29,96	177	149	3.345848608643216e-30	2.2131831287e-28	0.049,0.219,0.022	0.0,0.08,0.009	0.067
6501	gene:Solyc04g064740.2	NA	4	-	55882964	55883129	55882964	55883125	55884430	55885537	6501	1,0,3	38,20,34	4,4,2	18,18,53	153	149	3.4510850129697246e-30	2.27659075475e-28	0.025,0.0,0.079	0.178,0.178,0.035	-0.096
5618	gene:Solyc05g005800.2	NA	5	+	620465	620594	620513	620594	620301	620386	5618	0,0,1	0,5,0	0,0,4	0,4,6	197	149	4.136058583022493e-30	2.72105577673e-28	NA,0.0,1.0	NA,0.0,0.335	0.333
3830	gene:Solyc01g096870.2	NA	1	+	87868949	87869147	87869007	87869147	87868749	87868863	3830	78,52,68	6,0,5	85,109,125	1,5,0	207	149	5.355039796794129e-30	3.51348502992e-28	0.903,1.0,0.907	0.984,0.94,1.0	-0.038
2232	gene:Solyc01g010520.2	NA	1	+	5542201	5542366	5542206	5542366	5541520	5541703	2232	11,11,14	82,60,75	1,6,10	66,58,66	154	149	5.808211547370284e-30	3.80054295213e-28	0.115,0.151,0.153	0.014,0.091,0.128	0.062
5756	gene:Solyc01g103410.2	NA	1	-	92020541	92020671	92020541	92020645	92020742	92020902	5756	2,5,2	4,8,2	0,1,2	0,4,14	175	149	6.2857911399139986e-30	4.10198563743e-28	0.299,0.347,0.46	NA,0.176,0.108	0.227
12993	gene:Solyc02g092640.2	NA	2	+	53661769	53661923	53661800	53661923	53660257	53660617	12993	10,1,10	0,5,2	10,7,28	0,2,2	180	149	6.829241162955202e-30	4.44468253276e-28	1.0,0.142,0.805	1.0,0.743,0.921	-0.239
24780	gene:Solyc03g117540.2	NA	3	+	66666716	66666883	66666727	66666883	66664895	66665114	24780	0,2,1	1,1,0	1,0,2	0,0,4	160	149	1.1297981733561404e-29	7.33341723433e-28	0.0,0.651,1.0	1.0,NA,0.318	-0.109
17236	gene:Solyc06g076470.2	NA	6	+	47513205	47513357	47513211	47513357	47512534	47512625	17236	2,8,3	199,110,159	9,4,22	110,154,420	155	149	1.1578787440866166e-29	7.49016074278e-28	0.01,0.065,0.018	0.073,0.024,0.048	-0.017
24749	gene:Solyc01g099930.2	NA	1	-	90041965	90042022	90041965	90042015	90042109	90042254	24749	296,159,226	14,0,5	113,163,547	5,1,4	156	149	1.1601171689256724e-29	7.49016074278e-28	0.953,1.0,0.977	0.956,0.994,0.992	-0.004
6648	gene:Solyc07g008750.2	NA	7	+	3719490	3719727	3719495	3719727	3719332	3719413	6648	68,28,77	5,0,10	46,58,176	0,0,10	154	149	1.3496532533746832e-29	8.69076455674e-28	0.929,1.0,0.882	1.0,1.0,0.945	-0.045
888	gene:Solyc01g006700.2	NA	1	-	1278277	1278490	1278277	1278474	1278895	1278983	888	2,1,0	101,25,68	2,0,9	56,72,129	165	149	1.4086063844367356e-29	9.04638322449e-28	0.018,0.035,0.0	0.031,0.0,0.059	-0.012
24215	gene:Solyc06g071100.2	NA	6	-	43676567	43676642	43676567	43676638	43676770	43676922	24215	356,137,277	9,5,4	194,274,1368	9,14,46	153	149	1.5387677937137426e-29	9.85623402644e-28	0.975,0.964,0.985	0.955,0.95,0.967	0.017
3564	gene:Solyc10g055720.1	NA	10	-	57248871	57248968	57248871	57248945	57249928	57249992	3564	20,8,13	0,0,1	11,5,28	0,0,5	172	149	1.8755744863571314e-29	1.19819595344e-27	1.0,1.0,0.918	1.0,1.0,0.829	0.03
6319	gene:Solyc07g064490.2	NA	7	+	66616576	66616813	66616587	66616813	66616349	66616477	6319	7,2,7	10,6,13	10,2,6	0,7,5	160	149	1.9276137822507422e-29	1.22820871858e-27	0.395,0.237,0.334	1.0,0.21,0.528	-0.257
1413	gene:Solyc01g008930.2	NA	1	-	2949298	2949374	2949298	2949349	2949551	2949656	1413	5,4,4	56,19,48	2,1,4	38,29,103	174	149	2.1506776248710503e-29	1.36675000056e-27	0.071,0.153,0.067	0.043,0.029,0.032	0.062
21643	gene:Solyc07g007820.2	NA	7	+	2489596	2489696	2489646	2489696	2489449	2489533	21643	7,2,3	122,30,83	2,0,1	27,39,89	199	149	3.5786948983114307e-29	2.26831324677e-27	0.041,0.048,0.026	0.053,0.0,0.008	0.018
7696	gene:Solyc07g066000.2	NA	7	+	67554233	67554446	67554306	67554446	67553123	67554087	7696	4,3,2	8,0,0	5,7,25	4,0,3	222	149	4.192489678196083e-29	2.65043956843e-27	0.251,1.0,1.0	0.456,1.0,0.848	-0.018
5873	gene:Solyc04g011900.2	NA	4	-	4286684	4286810	4286684	4286776	4286893	4286970	5873	32,11,23	90,33,93	19,11,36	75,53,219	183	149	4.4676839542226373e-29	2.81707780968e-27	0.225,0.213,0.168	0.171,0.145,0.118	0.057
3120	gene:Solyc05g009070.2	NA	5	+	3218348	3218590	3218418	3218590	3217566	3217889	3120	4,3,14	49,17,40	16,15,28	12,24,40	219	149	5.0030477070781726e-29	3.14647632479e-27	0.053,0.107,0.192	0.476,0.298,0.323	-0.248
15602	gene:Solyc08g007580.2	NA	8	-	2125784	2125881	2125784	2125853	2127502	2127581	15602	0,4,3	0,4,6	1,0,4	8,6,19	177	149	5.086131723050579e-29	3.19046340333e-27	NA,0.457,0.296	0.095,0.0,0.151	0.294
23407	gene:Solyc01g098980.2	NA	1	-	89341081	89341212	89341081	89341152	89341845	89341881	23407	16,10,16	3,3,4	20,29,67	4,18,34	209	149	5.137419923845802e-29	3.21433005338e-27	0.792,0.704,0.74	0.781,0.535,0.584	0.112
7872	gene:Solyc01g094860.2	NA	1	-	86260237	86260341	86260237	86260317	86260846	86260911	7872	1,3,2	13,6,13	7,2,4	4,6,7	173	149	5.230941623499242e-29	3.26443030468e-27	0.062,0.301,0.117	0.601,0.223,0.33	-0.225
3158	gene:Solyc05g026550.2	NA	5	-	41749302	41749450	41749302	41749424	41749535	41749832	3158	13,1,2	1,0,4	0,2,4	0,0,2	175	149	5.375818381617694e-29	3.34624018031e-27	0.917,1.0,0.299	NA,1.0,0.63	-0.076
6817	gene:Solyc03g007680.2	NA	3	+	2206329	2206566	2206339	2206566	2206117	2206184	6817	106,71,79	14,14,6	81,95,174	7,7,3	159	149	7.241412283400109e-29	4.49597249595e-27	0.876,0.826,0.925	0.916,0.927,0.982	-0.066
722	gene:Solyc03g096920.2	NA	3	-	59293623	59293746	59293623	59293731	59293851	59293896	722	0,0,2	31,16,59	2,0,8	43,34,135	164	149	1.1292813290876443e-28	6.99347794514e-27	0.0,0.0,0.03	0.041,0.0,0.051	-0.021
1493	gene:Solyc12g008390.1	NA	12	+	1829565	1829682	1829583	1829682	1829351	1829414	1493	10,5,9	153,128,164	0,2,2	152,137,112	167	149	1.3139996444237837e-28	8.11670620052e-27	0.055,0.034,0.047	0.0,0.013,0.016	0.036
12781	gene:Solyc10g084380.1	NA	10	+	63953496	63953652	63953525	63953652	63952560	63953270	12781	84,54,82	2,0,2	49,63,140	1,6,4	178	149	1.4791119546496988e-28	9.11343193175e-27	0.972,1.0,0.972	0.976,0.898,0.967	0.034
2750	gene:Solyc12g095890.1	NA	12	+	65000765	65000860	65000785	65000860	65000583	65000697	2750	34,15,32	0,8,5	30,45,71	4,1,4	169	149	1.6409829838799863e-28	1.00851906118e-26	1.0,0.623,0.849	0.869,0.975,0.94	-0.104
11567	gene:Solyc05g007800.2	NA	5	+	2243897	2244109	2243945	2244109	2242444	2242620	11567	4,0,2	5,3,0	0,2,8	0,2,1	197	149	1.876422713233759e-28	1.15030398451e-26	0.377,0.0,1.0	NA,0.431,0.858	-0.185
20962	gene:Solyc05g006410.2	NA	5	-	1047308	1047485	1047308	1047422	1047737	1047873	20962	14,2,6	39,25,14	4,0,4	47,47,12	212	149	2.1259063696483473e-28	1.29996229294e-26	0.201,0.053,0.231	0.056,0.0,0.19	0.08
16612	gene:Solyc11g065960.1	NA	11	+	51587538	51587689	51587569	51587689	51586038	51586254	16612	53,22,38	17,5,7	46,44,48	38,28,7	180	149	2.6239596134255287e-28	1.60048350692e-26	0.721,0.785,0.818	0.501,0.565,0.85	0.136
18694	gene:Solyc02g050260.2	NA	2	+	4519830	4519896	4519847	4519896	4519647	4519713	18694	21,8,11	265,148,187	7,4,5	125,146,302	166	149	2.6928235588625824e-28	1.63837054423e-26	0.066,0.046,0.05	0.048,0.024,0.015	0.025
15817	gene:Solyc05g054460.2	NA	5	+	64388830	64388981	64388859	64388981	64388650	64388740	15817	0,0,2	4,0,3	1,0,12	1,2,16	178	149	2.928902492754261e-28	1.77755092285e-26	0.0,NA,0.358	0.456,0.0,0.386	-0.102
14427	gene:Solyc07g042180.2	NA	7	-	55194913	55195104	55194913	55195033	55195659	55195690	14427	7,3,5	219,100,143	7,4,27	109,91,451	220	149	3.970365704222695e-28	2.400420401e-26	0.021,0.02,0.023	0.042,0.029,0.039	-0.015
718	gene:Solyc01g079860.2	NA	1	+	78996441	78996567	78996452	78996567	78996219	78996329	718	3,0,2	76,34,67	1,5,5	25,41,86	160	149	3.9749917663551983e-28	2.400420401e-26	0.035,0.0,0.027	0.036,0.102,0.051	-0.042
329	gene:Solyc01g104890.2	NA	1	+	93210971	93211130	93211001	93211130	93209962	93210150	329	3,0,5	13,9,4	0,0,3	7,6,7	179	149	4.459119853584535e-28	2.68609413314e-26	0.161,0.0,0.51	0.0,0.0,0.263	0.136
2835	gene:Solyc06g069370.2	NA	6	+	43122703	43122818	43122709	43122818	43122133	43122487	2835	43,40,34	0,3,0	29,23,44	1,4,2	155	149	4.64163181968626e-28	2.78911519937e-26	1.0,0.928,1.0	0.965,0.847,0.955	0.054
16411	gene:Solyc04g017610.2	NA	4	+	7583278	7583454	7583296	7583454	7579674	7579783	16411	1,1,8	19,4,7	1,1,2	6,6,23	167	149	4.720152306780532e-28	2.82929425678e-26	0.045,0.182,0.505	0.129,0.129,0.072	0.134
21022	gene:Solyc01g111020.2	NA	1	-	97435758	97435893	97435758	97435887	97437214	97437318	21022	69,33,58	294,136,254	45,46,98	273,296,517	155	149	4.955357276825709e-28	2.96296190276e-26	0.184,0.189,0.18	0.137,0.13,0.154	0.044
11242	gene:Solyc08g006910.2	NA	8	+	1488585	1488719	1488630	1488719	1487864	1487877	11242	0,0,2	9,1,7	0,0,6	2,10,14	194	149	5.468785297797988e-28	3.26192215944e-26	0.0,0.0,0.18	0.0,0.0,0.248	-0.023
20553	gene:Solyc09g059430.2	NA	9	+	54432919	54433102	54432922	54433102	54432286	54432841	20553	5,0,2	17,15,21	2,0,0	5,2,7	152	149	5.520030141827556e-28	3.28441793439e-26	0.224,0.0,0.085	0.282,0.0,0.0	0.009
4378	gene:Solyc09g083130.2	NA	9	-	68809979	68810181	68809979	68810173	68810274	68810472	4378	31,8,11	4,0,0	9,14,31	3,2,5	157	149	7.6948127220919945e-28	4.56721940444e-26	0.88,1.0,1.0	0.74,0.869,0.855	0.139
9803	gene:Solyc04g082900.2	NA	4	-	66394990	66395080	66394990	66395064	66395232	66395321	9803	5,1,1	2,0,2	1,0,1	0,0,5	165	149	8.469218707128667e-28	5.01460373986e-26	0.693,1.0,0.311	1.0,NA,0.153	0.092
21383	gene:Solyc08g013880.2	NA	8	+	3356137	3356281	3356140	3356281	3352403	3352418	21383	86,53,71	10,8,9	45,37,158	4,2,10	152	149	9.142059155311985e-28	5.39982063393e-26	0.894,0.867,0.885	0.917,0.948,0.939	-0.053
23677	gene:Solyc02g083490.2	NA	2	+	46872707	46872849	46872723	46872849	46872407	46872596	23677	3,1,3	1,0,6	0,4,13	0,0,5	165	149	9.70962624880052e-28	5.72113802951e-26	0.73,1.0,0.311	NA,1.0,0.701	-0.17
21942	gene:Solyc02g088350.2	NA	2	-	50475336	50475512	50475336	50475455	50475586	50475704	21942	16,10,16	545,388,503	24,15,62	606,568,1114	206	149	1.0831828787099983e-27	6.36691224299e-26	0.021,0.018,0.022	0.028,0.019,0.039	-0.008
3623	gene:Solyc10g078920.1	NA	10	+	60570998	60571103	60571028	60571103	60569742	60570044	3623	2,4,13	260,115,245	1,3,7	151,160,462	179	149	1.1682746112549979e-27	6.85049141614e-26	0.006,0.028,0.042	0.005,0.015,0.012	0.015
5076	gene:Solyc02g091030.2	NA	2	+	52471825	52471918	52471828	52471918	52471610	52471703	5076	1,0,4	7,1,5	0,2,13	1,2,10	152	149	1.8992603827038523e-27	1.11099867592e-25	0.123,0.0,0.44	0.0,0.495,0.56	-0.164
3155	gene:Solyc05g026550.2	NA	5	-	41749344	41749430	41749344	41749424	41749535	41749832	3155	8,0,7	1,0,4	2,14,21	0,0,2	155	149	1.9141342671411035e-27	1.1170077757e-25	0.885,NA,0.627	1.0,1.0,0.91	-0.214
17470	gene:Solyc07g005680.2	NA	7	+	565475	565568	565480	565568	565086	565182	17470	33,17,31	15,2,0	5,2,145	4,1,7	154	149	2.0728903625521218e-27	1.20675027437e-25	0.68,0.892,1.0	0.547,0.659,0.952	0.138
11407	gene:Solyc02g090130.2	NA	2	-	51751738	51751864	51751738	51751857	51759689	51760012	11407	19,9,21	4,5,1	22,7,28	0,0,3	156	149	2.362356124579541e-27	1.37197505455e-25	0.819,0.632,0.953	1.0,1.0,0.899	-0.165
3157	gene:Solyc05g026550.2	NA	5	-	41749344	41749458	41749344	41749430	41749535	41749832	3157	940,436,855	8,0,7	540,660,1358	2,14,21	177	149	2.4971458312564113e-27	1.44679504056e-25	0.99,1.0,0.99	0.996,0.975,0.982	0.009
10019	gene:Solyc02g093630.2	NA	2	+	54424298	54424462	54424326	54424462	54424130	54424218	10019	2,0,7	422,179,422	3,2,21	238,225,642	177	149	2.5100318286293234e-27	1.45079839695e-25	0.004,0.0,0.014	0.01,0.007,0.027	-0.009
2800	gene:Solyc01g098500.2	NA	1	+	89009545	89009608	89009558	89009608	89009285	89009472	2800	108,41,102	9,1,8	42,71,293	4,0,9	162	149	3.0700469202805657e-27	1.77027218615e-25	0.917,0.974,0.921	0.906,1.0,0.968	-0.021
15706	gene:Solyc10g078340.1	NA	10	-	60157905	60158153	60157905	60157944	60158340	60158490	15706	13,4,15	45,19,39	3,7,17	37,17,178	358	149	3.345806468896551e-27	1.92471084926e-25	0.107,0.081,0.138	0.033,0.146,0.038	0.036
13641	gene:Solyc01g060280.2	NA	1	+	69911101	69911218	69911155	69911218	69910342	69910417	13641	0,0,1	25,20,32	0,5,3	12,14,21	203	149	3.439164978871423e-27	1.9737392205e-25	0.0,0.0,0.022	0.0,0.208,0.095	-0.094
2976	gene:Solyc07g064810.2	NA	7	-	66798624	66798678	66798624	66798667	66798749	66798805	2976	1,2,0	3,0,5	0,6,1	0,1,3	160	149	3.739067288667809e-27	2.14079239386e-25	0.237,1.0,0.0	NA,0.848,0.237	-0.13
14033	gene:Solyc01g091720.2	NA	1	+	85314952	85315111	85315024	85315111	85312260	85312367	14033	11,4,5	2,0,2	1,5,34	0,0,1	221	149	3.862270246653727e-27	2.20612876489e-25	0.788,1.0,0.628	1.0,1.0,0.958	-0.181
11284	gene:Solyc04g055010.2	NA	4	-	53539302	53539419	53539302	53539395	53539507	53539724	11284	0,2,0	49,43,66	1,3,4	32,28,86	173	149	4.068434402507604e-27	2.3184345905e-25	0.0,0.039,0.0	0.026,0.084,0.039	-0.037
2266	gene:Solyc10g049210.1	NA	10	+	44595749	44595895	44595758	44595895	44595558	44595677	2266	46,18,30	0,0,11	33,30,152	0,1,8	158	149	4.098125994245606e-27	2.32988540132e-25	1.0,1.0,0.72	1.0,0.966,0.947	-0.064
15716	gene:Solyc01g094570.2	NA	1	+	85995301	85995500	85995371	85995500	85994122	85994181	15716	15,3,18	68,41,48	1,0,3	3,4,22	219	149	4.247593840731627e-27	2.40921934761e-25	0.13,0.047,0.203	0.185,0.0,0.085	0.037
2977	gene:Solyc07g064810.2	NA	7	-	66798624	66798667	66798624	66798663	66798749	66798805	2977	3,0,5	75,25,60	1,1,3	108,109,172	153	149	4.484858574260725e-27	2.53786542538e-25	0.037,0.0,0.075	0.009,0.009,0.017	0.026
16257	gene:Solyc04g015490.2	NA	4	+	5700151	5700243	5700158	5700243	5699430	5699609	16257	12,6,0	282,183,221	2,2,10	316,240,625	156	149	5.7767664197293155e-27	3.26132050245e-25	0.039,0.03,0.0	0.006,0.008,0.015	0.013
15259	gene:Solyc12g014560.1	NA	12	-	5565982	5566220	5565982	5566212	5566353	5566453	15259	1,1,3	23,18,21	2,0,10	25,8,30	157	149	6.768727640512546e-27	3.81247406499e-25	0.04,0.05,0.119	0.071,0.0,0.24	-0.034
13224	gene:Solyc02g070550.2	NA	2	+	40294283	40294399	40294327	40294399	40294104	40294199	13224	5,4,8	237,103,180	2,0,5	60,68,377	193	149	6.892913680415622e-27	3.87343454874e-25	0.016,0.029,0.033	0.025,0.0,0.01	0.014
22624	gene:Solyc06g068120.2	NA	6	+	42216317	42216431	42216361	42216431	42216141	42216246	22624	13,1,4	19,5,16	6,5,19	3,8,21	193	149	8.233047248624132e-27	4.61583036969e-25	0.346,0.134,0.162	0.607,0.325,0.411	-0.234
8194	gene:Solyc10g005000.2	NA	10	-	5573	5669	5573	5666	5747	5923	8194	10,10,12	1,0,0	10,0,19	4,0,0	152	149	1.0255168577457208e-26	5.73627816558e-25	0.907,1.0,1.0	0.71,NA,1.0	0.114
6148	gene:Solyc11g008550.1	NA	11	+	2733698	2733894	2733714	2733894	2732960	2733061	6148	3,1,4	59,24,47	0,0,3	27,17,80	165	149	1.0570004243130237e-26	5.89879133348e-25	0.044,0.036,0.071	0.0,0.0,0.033	0.039
3799	gene:Solyc05g013460.2	NA	5	+	6661943	6662079	6661960	6662079	6661177	6661387	3799	6,0,3	73,28,73	2,0,1	35,22,89	166	149	1.2018400895938391e-26	6.69171330619e-25	0.069,0.0,0.036	0.049,0.0,0.01	0.015
7472	gene:Solyc05g050630.2	NA	5	-	60776414	60776474	60776414	60776456	60776558	60776690	7472	1,0,0	22,12,15	4,0,5	26,17,88	167	149	1.2334694205854984e-26	6.85210609934e-25	0.039,0.0,0.0	0.121,0.0,0.048	-0.043
2301	gene:Solyc10g009350.2	NA	10	-	3416178	3416403	3416178	3416383	3416529	3416567	2301	7,0,9	0,0,1	1,6,6	0,0,3	169	149	1.43203095434998e-26	7.93698252233e-25	1.0,NA,0.888	1.0,1.0,0.638	0.065
21758	gene:Solyc01g067510.2	NA	1	+	76239894	76240394	76240341	76240394	76239690	76239815	21758	438,172,438	6,6,16	183,222,1231	7,10,93	596	149	1.4710764398332572e-26	8.13481814428e-25	0.948,0.878,0.873	0.867,0.847,0.768	0.072
7378	gene:Solyc04g081400.2	NA	4	+	65394967	65395127	65394971	65395127	65394798	65394873	7378	4,0,3	98,74,64	6,3,6	88,68,67	153	149	1.5117925549096223e-26	8.3409718325e-25	0.038,0.0,0.044	0.062,0.041,0.08	-0.034
14805	gene:Solyc10g006760.2	NA	10	-	1212642	1212689	1212642	1212686	1213208	1214025	14805	3,2,10	160,100,186	1,1,5	115,120,234	152	149	2.0487182541644723e-26	1.12777061991e-24	0.018,0.019,0.05	0.008,0.008,0.021	0.017
17399	gene:Solyc03g034270.2	NA	3	-	6011981	6012218	6011981	6012181	6013714	6013751	17399	11,9,16	15,2,4	11,5,21	6,0,3	186	149	2.1600121239744907e-26	1.1863451204e-24	0.37,0.783,0.762	0.595,1.0,0.849	-0.176
20893	gene:Solyc03g116750.2	NA	3	-	66039530	66039714	66039530	66039644	66039798	66039924	20893	11,1,6	7,1,3	6,15,18	0,0,9	219	149	2.1905057559633204e-26	1.20037737543e-24	0.517,0.405,0.576	1.0,1.0,0.576	-0.359
14196	gene:Solyc02g083450.2	NA	2	+	46852634	46852867	46852646	46852867	46852451	46852525	14196	3,0,1	5,0,1	10,0,4	0,3,5	161	149	2.4119600029665994e-26	1.31875542865e-24	0.357,NA,0.481	1.0,0.0,0.425	-0.056
24307	gene:Solyc05g023680.2	NA	5	+	28964140	28964358	28964163	28964358	28963859	28964001	24307	86,21,42	2,8,5	67,66,143	7,0,5	172	149	2.870814096380479e-26	1.56610973042e-24	0.974,0.695,0.879	0.892,1.0,0.961	-0.102
18713	gene:Solyc07g007810.2	NA	7	+	2475200	2475348	2475249	2475348	2474926	2474995	18713	0,0,2	28,16,29	3,2,2	26,10,53	198	149	3.354597416342566e-26	1.82592392106e-24	0.0,0.0,0.049	0.08,0.131,0.028	-0.063
16667	gene:Solyc09g005340.2	NA	9	+	266464	266545	266471	266545	266282	266378	16667	40,35,59	0,5,2	26,44,83	0,2,0	156	149	3.487383773617688e-26	1.89395365746e-24	1.0,0.87,0.966	1.0,0.955,1.0	-0.04
16452	gene:Solyc02g067090.2	NA	2	+	37328052	37328235	37328099	37328235	37327128	37327160	16452	3,2,2	22,17,25	0,1,3	17,18,89	196	149	4.141892225499051e-26	2.24438784969e-24	0.094,0.082,0.057	0.0,0.041,0.025	0.056
20413	gene:Solyc09g055760.2	NA	9	-	44421468	44421549	44421468	44421515	44421910	44421951	20413	25,6,14	0,0,2	10,8,66	1,0,5	183	149	4.232591980807666e-26	2.2884276821e-24	1.0,1.0,0.851	0.891,1.0,0.915	0.015
9678	gene:Solyc10g009530.2	NA	10	+	3666696	3667714	3667514	3667714	3664561	3664682	9678	16,8,16	10,0,2	2,11,59	10,7,37	967	149	6.08257542151087e-26	3.28134668739e-24	0.198,1.0,0.552	0.03,0.195,0.197	0.443
18093	gene:Solyc07g043620.2	NA	7	-	57566437	57566556	57566437	57566550	57566652	57566695	18093	1,0,6	3,0,0	2,8,2	0,6,9	155	149	6.139640835399465e-26	3.30478760355e-24	0.243,NA,1.0	1.0,0.562,0.176	0.042
16802	gene:Solyc10g005870.2	NA	10	+	668000	668042	668007	668042	667687	667876	16802	21,7,5	47,23,40	3,7,14	70,44,135	156	149	6.187289754402702e-26	3.3230673911e-24	0.299,0.225,0.107	0.039,0.132,0.09	0.123
17643	gene:Solyc01g080200.2	NA	1	-	79409613	79409723	79409613	79409720	79410131	79410342	17643	3,0,11	19,4,26	8,8,7	2,10,28	152	149	8.567035319741672e-26	4.59102316605e-24	0.134,0.0,0.293	0.797,0.44,0.197	-0.336
2967	gene:Solyc05g014260.2	NA	5	+	8046829	8046906	8046832	8046906	8046334	8046703	2967	168,67,152	15,5,10	30,21,208	0,2,5	152	149	9.432644111944943e-26	5.0437636225e-24	0.917,0.929,0.937	1.0,0.911,0.976	-0.035
3447	gene:Solyc02g085310.2	NA	2	-	48242154	48242198	48242154	48242166	48242365	48242530	3447	15,4,19	8,13,12	7,8,55	6,0,25	181	149	9.526031988402825e-26	5.08250445166e-24	0.607,0.202,0.566	0.49,1.0,0.644	-0.253
10539	gene:Solyc04g010220.2	NA	4	+	3547541	3547638	3547544	3547638	3547395	3547463	10539	68,30,43	29,22,38	26,20,69	20,18,78	152	149	9.76356863999687e-26	5.19781562071e-24	0.697,0.572,0.526	0.56,0.521,0.464	0.083
12108	gene:Solyc03g025500.2	NA	3	-	2893972	2894181	2893972	2894145	2894268	2894326	12108	4,0,1	23,19,17	0,6,9	18,19,52	185	149	1.142616822455515e-25	6.06285774084e-24	0.123,0.0,0.045	0.0,0.203,0.122	-0.052
9843	gene:Solyc02g093200.2	NA	2	+	54137833	54137915	54137838	54137915	54137334	54137555	9843	43,15,38	2,11,5	5,3,13	0,2,1	154	149	1.143841178655783e-25	6.06285774084e-24	0.954,0.569,0.88	1.0,0.592,0.926	-0.038
1716	gene:Solyc07g005060.2	NA	7	+	108301	108367	108307	108367	107999	108106	1716	44,24,61	0,0,7	25,31,92	0,0,2	155	149	1.3593817729057366e-25	7.18961915448e-24	1.0,1.0,0.893	1.0,1.0,0.978	-0.028
12208	gene:Solyc05g008820.2	NA	5	+	3053311	3053539	3053314	3053539	3052399	3052477	12208	0,0,2	9,0,8	6,0,5	5,12,42	152	149	1.3646810273173788e-25	7.20195578677e-24	0.0,NA,0.197	0.541,0.0,0.105	-0.117
2160	gene:Solyc09g061380.2	NA	9	-	58974871	58975020	58974871	58975000	58975109	58975168	2160	5,0,6	1,4,1	0,2,34	0,0,6	169	149	1.5311032146263046e-25	8.06270317533e-24	0.815,0.0,0.841	NA,1.0,0.833	-0.365
129	gene:Solyc06g031680.2	NA	6	+	20622821	20622928	20622824	20622928	20622535	20622746	129	17,6,7	119,53,114	0,4,12	62,60,153	152	149	1.5397476526563658e-25	8.09067402941e-24	0.123,0.1,0.057	0.0,0.061,0.071	0.049
13243	gene:Solyc02g082470.2	NA	2	+	46175625	46175875	46175666	46175875	46174208	46174641	13243	42,15,45	4,0,1	3,18,125	2,2,10	190	149	1.5482849745176351e-25	8.11796242795e-24	0.892,1.0,0.972	0.541,0.876,0.907	0.18
9888	gene:Solyc06g061130.2	NA	6	+	39137392	39137443	39137397	39137443	39136816	39136912	9888	0,6,3	33,29,23	0,3,2	27,39,74	154	149	1.9019688877325943e-25	9.95090446521e-24	0.0,0.167,0.112	0.0,0.069,0.025	0.062
1973	gene:Solyc07g008340.2	NA	7	+	3121661	3121799	3121676	3121799	3121462	3121576	1973	43,52,27	7,4,7	56,41,60	8,25,8	164	149	2.010765234072963e-25	1.04974917898e-23	0.848,0.922,0.778	0.864,0.598,0.872	0.071
15567	gene:Solyc06g068760.2	NA	6	+	42616581	42616642	42616604	42616642	42615769	42615819	15567	163,62,151	2,0,5	67,80,475	3,0,19	172	149	2.1112068548730313e-25	1.09982097873e-23	0.986,1.0,0.963	0.951,1.0,0.956	0.014
1300	gene:Solyc12g056340.1	NA	12	+	62299291	62299516	62299298	62299516	62299142	62299198	1300	7,4,19	8,7,2	16,13,30	0,2,5	156	149	2.1738758769094586e-25	1.13004305756e-23	0.455,0.353,0.901	1.0,0.861,0.851	-0.334
13477	gene:Solyc11g005170.1	NA	11	+	150235	150469	150289	150469	150025	150082	13477	10,7,5	24,8,21	6,6,21	8,11,21	203	149	2.281605364649351e-25	1.18350965453e-23	0.234,0.391,0.149	0.355,0.286,0.423	-0.097
20588	gene:Solyc03g097290.2	NA	3	+	59619369	59619465	59619379	59619465	59619250	59619301	20588	571,314,482	0,0,7	579,663,683	0,0,32	159	149	2.4273419369625545e-25	1.25642116976e-23	1.0,1.0,0.985	1.0,1.0,0.952	0.011
21256	gene:Solyc08g014470.2	NA	8	-	4537373	4537582	4537373	4537501	4537755	4537830	21256	12,0,9	8,0,4	1,1,9	2,0,0	230	149	2.691597844182836e-25	1.39023892054e-23	0.493,NA,0.593	0.245,1.0,1.0	-0.205
11894	gene:Solyc08g015770.2	NA	8	-	5581530	5581807	5581530	5581777	5581989	5582150	11894	1,5,15	2,0,3	4,11,14	6,1,10	179	149	3.041770154702685e-25	1.56777096126e-23	0.294,1.0,0.806	0.357,0.902,0.538	0.101
1579	gene:Solyc01g073960.2	NA	1	-	81310240	81310441	81310240	81310435	81310540	81310793	1579	55,37,48	0,2,2	27,27,144	5,0,7	155	149	4.355096402566685e-25	2.23992203959e-23	1.0,0.947,0.958	0.838,1.0,0.952	0.038
22712	gene:Solyc07g005140.2	NA	7	+	166260	167069	166896	167069	164866	166078	22712	8,7,4	20,18,25	4,10,21	22,18,21	785	149	4.5800127641336725e-25	2.35062135015e-23	0.071,0.069,0.029	0.033,0.095,0.16	-0.04
17928	gene:Solyc09g083400.2	NA	9	-	69054770	69054861	69054770	69054858	69054969	69055058	17928	4,8,8	152,108,128	4,1,5	67,117,202	152	149	4.6487377836236e-25	2.3808598826e-23	0.025,0.068,0.058	0.055,0.008,0.024	0.021
8198	gene:Solyc09g008130.2	NA	9	-	1601731	1601816	1601731	1601805	1601902	1601952	8198	28,20,39	0,3,6	22,35,53	9,8,5	160	149	4.925980240921181e-25	2.51753887008e-23	1.0,0.861,0.858	0.695,0.803,0.908	0.104
24828	gene:Solyc02g070260.2	NA	2	+	40032499	40032678	40032504	40032678	40032323	40032424	24828	80,47,95	3,6,0	50,69,157	0,2,1	154	149	5.619131161543156e-25	2.86575689239e-23	0.963,0.883,1.0	1.0,0.971,0.993	-0.039
21283	gene:Solyc07g025380.2	NA	7	-	27599052	27599218	27599052	27599198	27599325	27599896	21283	0,0,2	23,3,19	0,1,6	9,7,82	169	149	6.172727720845327e-25	3.14149136585e-23	0.0,0.0,0.085	0.0,0.112,0.061	-0.029
20859	gene:Solyc01g005540.2	NA	1	-	363152	363257	363152	363211	363393	363486	20859	136,71,130	8,6,11	145,121,283	0,5,17	195	149	7.354331657205477e-25	3.73501580147e-23	0.929,0.9,0.9	1.0,0.949,0.927	-0.049
21996	gene:Solyc03g005690.2	NA	3	+	495077	495191	495083	495191	494212	494521	21996	47,19,58	0,0,7	33,38,123	0,0,3	155	149	7.37725771443407e-25	3.73883733352e-23	1.0,1.0,0.888	1.0,1.0,0.975	-0.029
20383	gene:Solyc10g007060.2	NA	10	+	1441340	1441481	1441355	1441481	1441021	1441260	20383	1,2,3	120,58,115	0,6,11	95,132,180	164	149	8.214456102985257e-25	4.15446117408e-23	0.008,0.03,0.023	0.0,0.04,0.053	-0.011
20411	gene:Solyc09g055760.2	NA	9	-	44421468	44421600	44421468	44421515	44421910	44421951	20411	32,8,22	0,0,2	18,11,86	1,0,5	234	149	8.800581147357545e-25	4.44164049757e-23	1.0,1.0,0.875	0.92,1.0,0.916	0.013
2954	gene:Solyc03g119060.2	NA	3	+	67776888	67777103	67776900	67777103	67776574	67776802	2954	9,4,11	236,123,213	3,2,12	177,175,413	161	149	9.729320939778465e-25	4.90018662104e-23	0.034,0.029,0.046	0.015,0.01,0.026	0.019
23327	gene:Solyc04g074040.2	NA	4	+	60066140	60066331	60066143	60066331	60065838	60066048	23327	692,519,690	55,48,47	706,583,491	43,37,25	152	149	1.0485281122113049e-24	5.26999346833e-23	0.925,0.914,0.935	0.942,0.939,0.951	-0.019
20981	gene:Solyc02g093410.2	NA	2	+	54287456	54287589	54287462	54287589	54286674	54286942	20981	89,35,75	0,0,2	39,22,121	0,0,8	155	149	1.222864416789549e-24	6.13352408719e-23	1.0,1.0,0.973	1.0,1.0,0.936	0.012
5861	gene:Solyc02g068760.2	NA	2	-	38682316	38682562	38682316	38682421	38682876	38683103	5861	51,15,30	1,0,4	34,33,79	0,0,2	290	149	1.4386141121986367e-24	7.20078271912e-23	0.963,1.0,0.794	1.0,1.0,0.953	-0.065
20412	gene:Solyc09g055760.2	NA	9	-	44421468	44421554	44421468	44421515	44421910	44421951	20412	27,7,17	0,0,2	11,9,76	1,0,5	188	149	1.4649706334493798e-24	7.31761874437e-23	1.0,1.0,0.871	0.897,1.0,0.923	0.017
12912	gene:Solyc06g082810.2	NA	6	+	48486351	48486460	48486378	48486460	48485949	48486026	12912	0,3,7	88,50,92	0,1,2	40,43,87	176	149	1.4731444317237131e-24	7.34333762311e-23	0.0,0.048,0.061	0.0,0.019,0.019	0.024
19998	gene:Solyc03g117430.2	NA	3	+	66602270	66602362	66602282	66602362	66602186	66602195	19998	476,162,366	6,2,2	342,391,950	0,11,20	161	149	1.5850973786034544e-24	7.88520982848e-23	0.987,0.987,0.994	1.0,0.97,0.978	0.007
12512	gene:Solyc01g056990.2	NA	1	+	57869628	57869780	57869671	57869780	57868220	57868646	12512	0,0,5	13,5,4	0,0,2	12,3,26	192	149	1.6589685204976577e-24	8.23581182078e-23	0.0,0.0,0.492	0.0,0.0,0.056	0.145
24787	gene:Solyc11g017170.1	NA	11	+	7975423	7975566	7975428	7975566	7975237	7975335	24787	23,6,7	1,4,2	9,12,30	0,0,1	154	149	1.761382324319797e-24	8.72639128677e-23	0.957,0.592,0.772	1.0,1.0,0.967	-0.215
261	gene:Solyc06g075160.2	NA	6	-	46643114	46643225	46643114	46643206	46643352	46643412	261	35,12,39	0,0,2	33,30,78	0,1,6	168	149	1.7672534149349866e-24	8.73764641567e-23	1.0,1.0,0.945	1.0,0.964,0.92	0.02
22796	gene:Solyc03g081260.2	NA	3	-	52155769	52155882	52155769	52155861	52155965	52156330	22796	7,1,5	60,46,74	14,6,15	18,34,87	170	149	1.8054043819206474e-24	8.90812942592e-23	0.093,0.019,0.056	0.405,0.134,0.131	-0.167
9224	gene:Solyc03g046350.2	NA	3	-	12324100	12324200	12324100	12324194	12325038	12325118	9224	4,1,8	6,9,2	1,1,11	7,13,26	155	149	1.858437939401428e-24	9.15120474988e-23	0.391,0.097,0.794	0.121,0.069,0.289	0.268
2428	gene:Solyc02g067570.2	NA	2	+	37731160	37731284	37731172	37731284	37730071	37730235	2428	38,7,30	31,23,30	11,10,25	19,26,58	161	149	2.052853593309258e-24	1.00880716257e-22	0.531,0.22,0.481	0.349,0.263,0.285	0.112
22654	gene:Solyc01g109180.2	NA	1	-	96220742	96220840	96220742	96220819	96220916	96220965	22654	3,2,8	56,23,48	1,2,6	62,52,95	170	149	2.3120749007513187e-24	1.13389758163e-22	0.045,0.071,0.127	0.014,0.033,0.052	0.048
22006	gene:Solyc11g005050.1	NA	11	-	51820	51865	51820	51861	51946	52067	22006	10,5,9	7,3,3	0,7,5	5,8,3	153	149	2.4825840874553424e-24	1.21506474409e-22	0.582,0.619,0.745	0.0,0.46,0.619	0.289
8918	gene:Solyc03g118390.2	NA	3	-	67286008	67286218	67286008	67286198	67286881	67287556	8918	5,3,2	7,5,9	4,4,1	1,0,5	169	149	2.4948492884810425e-24	1.21861089189e-22	0.386,0.346,0.164	0.779,1.0,0.15	-0.344
16869	gene:Solyc11g071700.1	NA	11	+	55101459	55101604	55101468	55101604	55100116	55100180	16869	20,3,9	27,9,4	3,5,30	7,22,60	158	149	2.6602029327138548e-24	1.2967688031e-22	0.411,0.239,0.68	0.288,0.176,0.32	0.182
4500	gene:Solyc08g066180.2	NA	8	-	54581173	54581300	54581173	54581293	54583361	54583433	4500	3,0,6	199,76,196	5,3,15	167,82,344	156	149	2.8392536387514887e-24	1.38127698065e-22	0.014,0.0,0.028	0.028,0.034,0.04	-0.02
6367	gene:Solyc03g007920.2	NA	3	+	2428848	2428889	2428853	2428889	2428698	2428755	6367	3,1,6	104,45,118	2,0,8	11,15,60	154	149	3.2890302685554007e-24	1.59688997599e-22	0.027,0.021,0.047	0.15,0.0,0.114	-0.056
19018	gene:Solyc01g096890.2	NA	1	-	87883973	87884161	87883973	87884156	87884247	87884424	19018	12,7,18	0,2,5	11,11,23	0,0,1	154	149	3.490401866227524e-24	1.69127735937e-22	1.0,0.772,0.777	1.0,1.0,0.957	-0.136
11241	gene:Solyc08g006910.2	NA	8	+	1488585	1488719	1488639	1488719	1487864	1487877	11241	0,0,2	10,11,11	0,0,6	20,9,17	203	149	3.538670910135229e-24	1.7112504983e-22	0.0,0.0,0.118	0.0,0.0,0.206	-0.029
22380	gene:Solyc05g007020.2	NA	5	-	1610233	1610335	1610233	1610313	1610461	1610526	22380	18,7,18	112,58,62	6,10,22	44,85,207	171	149	4.761732290006394e-24	2.29812749647e-22	0.123,0.095,0.202	0.106,0.093,0.085	0.045
18389	gene:Solyc09g014760.2	NA	9	-	6844341	6844562	6844341	6844522	6844665	6844751	18389	76,31,98	3,3,2	40,63,216	1,0,3	189	149	5.175070225419839e-24	2.49265882524e-22	0.952,0.891,0.975	0.969,1.0,0.983	-0.045
2556	gene:Solyc02g078240.2	NA	2	+	42995427	42995542	42995442	42995542	42995242	42995362	2556	2,0,1	80,28,57	0,5,5	40,51,112	164	149	5.53465794073754e-24	2.66058131028e-22	0.022,0.0,0.016	0.0,0.082,0.039	-0.028
12015	gene:Solyc05g050720.2	NA	5	-	60846712	60846933	60846712	60846847	60848281	60848322	12015	15,7,5	116,60,91	9,13,28	90,83,135	235	149	5.740478869025736e-24	2.75406847874e-22	0.076,0.069,0.034	0.06,0.09,0.116	-0.029
11215	gene:Solyc03g116640.2	NA	3	+	65971519	65971674	65971524	65971674	65969627	65969634	11215	2,2,3	13,6,7	6,3,2	5,6,4	154	149	7.315261371239681e-24	3.50266834415e-22	0.13,0.244,0.293	0.537,0.326,0.326	-0.174
3819	gene:Solyc09g011160.2	NA	9	+	4511020	4511097	4511023	4511097	4509243	4509472	3819	0,4,5	9,6,6	0,4,9	2,3,3	152	149	8.193835030007979e-24	3.91562085017e-22	0.0,0.395,0.45	0.0,0.567,0.746	-0.156
18321	gene:Solyc04g005090.2	NA	4	-	77252	77432	77252	77425	77495	77723	18321	4,5,10	162,96,182	16,10,11	117,154,247	156	149	8.574924379726513e-24	4.08968299101e-22	0.023,0.047,0.05	0.116,0.058,0.041	-0.032
1307	gene:Solyc12g056340.1	NA	12	+	62298775	62298882	62298807	62298882	62297672	62298685	1307	17,19,26	1,3,2	11,26,49	4,3,10	181	149	9.658283029725414e-24	4.59734272215e-22	0.933,0.839,0.915	0.694,0.877,0.801	0.105
11516	gene:Solyc05g050680.2	NA	5	-	60798670	60798874	60798670	60798836	60798966	60799076	11516	10,1,11	115,45,92	3,2,9	58,60,195	187	149	1.1587543664507982e-23	5.50487690802e-22	0.065,0.017,0.087	0.04,0.026,0.035	0.023
13837	gene:Solyc02g086080.2	NA	2	+	48864184	48864417	48864250	48864417	48864043	48864088	13837	6,1,1	7,3,8	2,3,5	0,1,4	215	149	1.1631337507839007e-23	5.51488963555e-22	0.373,0.188,0.08	1.0,0.675,0.464	-0.499
11023	gene:Solyc10g083270.1	NA	10	+	63103877	63103995	63103882	63103995	63102571	63102819	11023	7,0,8	18,6,26	0,5,2	23,9,20	154	149	1.24469199007907e-23	5.89008630627e-22	0.273,0.0,0.229	0.0,0.35,0.088	0.021
22078	gene:Solyc02g076950.2	NA	2	+	42052522	42052673	42052540	42052673	42051866	42051983	22078	3,0,3	32,25,19	7,7,11	55,41,90	167	149	1.284176815296955e-23	6.06511213388e-22	0.077,0.0,0.123	0.102,0.132,0.098	-0.044
11244	gene:Solyc06g005170.2	NA	6	+	192661	192832	192702	192832	192234	192401	11244	1,0,2	94,42,83	0,1,6	23,26,56	190	149	1.3191532848759264e-23	6.21820682401e-22	0.008,0.0,0.019	0.0,0.029,0.078	-0.027
11372	gene:Solyc05g050850.2	NA	5	-	61068380	61068391	61068380	61068383	61070046	61072249	11372	20,31,34	2086,1574,2041	19,10,15	1308,1364,2200	157	149	1.548559397147293e-23	7.28543176844e-22	0.009,0.018,0.016	0.014,0.007,0.006	0.005
1852	gene:Solyc06g052060.2	NA	6	+	35719847	35719981	35719903	35719981	35717525	35717911	1852	110,47,126	24,12,15	70,92,228	24,26,51	205	149	1.739024632564003e-23	8.16567929983e-22	0.769,0.74,0.859	0.679,0.72,0.765	0.068
15984	gene:Solyc04g051310.2	NA	4	+	50316449	50316571	50316493	50316571	50313123	50313824	15984	9,4,5	7,2,12	3,10,17	2,1,1	193	149	1.9958729338551544e-23	9.35363153326e-22	0.498,0.607,0.243	0.537,0.885,0.929	-0.334
6975	gene:Solyc02g086680.2	PDF1B	2	-	49329029	49329104	49329029	49329089	49329517	49329628	6975	7,0,10	137,55,131	3,1,9	102,87,339	164	149	2.3559176654443434e-23	1.1019702745e-21	0.044,0.0,0.065	0.026,0.01,0.024	0.016
24457	gene:Solyc02g022830.2	NA	2	+	24099560	24099709	24099566	24099709	24099023	24099300	24457	13,6,5	4,2,6	10,21,72	0,4,16	155	149	2.423833706083077e-23	1.13155744325e-21	0.758,0.743,0.445	1.0,0.835,0.812	-0.234
8557	gene:Solyc06g008520.2	NA	6	+	2409584	2409784	2409591	2409784	2408763	2408911	8557	137,72,128	2,0,0	57,75,181	2,0,8	156	149	2.4498103517870033e-23	1.14148936852e-21	0.985,1.0,1.0	0.965,1.0,0.956	0.021
11854	gene:Solyc03g031970.2	NA	3	+	4461865	4461956	4461870	4461956	4460698	4460783	11854	21,20,23	20,3,5	6,16,39	12,7,27	154	149	2.8994375416552054e-23	1.34840509121e-21	0.504,0.866,0.817	0.326,0.689,0.583	0.196
19576	gene:Solyc09g083220.2	NA	9	+	68885823	68885951	68885885	68885951	68885459	68885525	19576	13,11,22	137,92,148	5,7,17	77,102,200	211	149	2.9762767620231254e-23	1.38149320602e-21	0.063,0.078,0.095	0.044,0.046,0.057	0.03
6336	gene:Solyc03g117360.2	NA	3	+	66528602	66528718	66528622	66528718	66528381	66528510	6336	7,9,10	260,131,258	3,2,4	101,117,176	169	149	3.784901293301573e-23	1.75347831672e-21	0.023,0.057,0.033	0.026,0.015,0.02	0.017
22305	gene:Solyc04g063360.2	NA	4	+	55487811	55487866	55487815	55487866	55486430	55486600	22305	140,56,110	0,0,3	118,141,291	3,0,11	153	149	3.9500690022233386e-23	1.82651190663e-21	1.0,1.0,0.973	0.975,1.0,0.963	0.012
6929	gene:Solyc08g080900.2	NA	8	-	64067371	64067605	64067371	64067577	64068121	64068201	6929	6,2,1	86,50,68	5,4,9	67,43,96	177	149	4.9242770662821265e-23	2.27265684527e-21	0.055,0.033,0.012	0.059,0.073,0.073	-0.035
21288	gene:Solyc07g064850.2	NA	7	-	66838536	66838658	66838536	66838653	66839155	66839274	21288	2,2,4	37,12,68	4,6,10	38,26,65	154	149	5.1597448838504516e-23	2.37681151424e-21	0.05,0.139,0.054	0.092,0.183,0.13	-0.054
22248	gene:Solyc03g111160.2	NA	3	+	61815617	61815713	61815624	61815713	61814838	61814895	22248	64,33,38	0,4,3	29,35,93	2,0,1	156	149	6.137444114109271e-23	2.82182941883e-21	1.0,0.887,0.924	0.933,1.0,0.989	-0.037
12001	gene:Solyc06g062780.2	NA	6	+	39609699	39609808	39609709	39609808	39608721	39608847	12001	27,4,12	43,37,31	4,5,11	36,11,43	159	149	6.488144990110985e-23	2.97743303932e-21	0.37,0.092,0.266	0.094,0.299,0.193	0.047
7407	gene:Solyc03g114110.2	NA	3	-	64137852	64138089	64137852	64138067	64138599	64138711	7407	31,12,51	4,2,0	35,25,55	7,5,3	171	149	6.644761609645669e-23	3.04355156294e-21	0.871,0.839,1.0	0.813,0.813,0.941	0.048
7640	gene:Solyc06g005080.2	NA	6	-	95152	95315	95152	95284	96414	96654	7640	8,8,9	13,13,8	6,9,11	5,11,1	180	149	6.913266878825479e-23	3.16057376178e-21	0.337,0.337,0.482	0.498,0.404,0.901	-0.216
18996	gene:Solyc04g050470.2	NA	4	-	47277057	47277156	47277057	47277107	47282595	47282648	18996	175,74,199	9,7,5	78,114,453	2,2,12	198	149	7.287426213302515e-23	3.32536764575e-21	0.936,0.888,0.968	0.967,0.977,0.966	-0.039
24305	gene:Solyc09g047870.2	NA	9	-	33632507	33632615	33632507	33632610	33636740	33636820	24305	9,4,6	22,27,33	7,1,10	17,31,113	154	149	7.778569710359418e-23	3.54282473337e-21	0.284,0.125,0.15	0.285,0.03,0.079	0.055
18388	gene:Solyc09g014760.2	NA	9	-	6844341	6844566	6844341	6844522	6844665	6844751	18388	82,34,106	3,3,2	45,65,243	1,0,3	193	149	8.303892920612287e-23	3.77500570301e-21	0.955,0.897,0.976	0.972,1.0,0.984	-0.043
4557	gene:Solyc09g008260.2	NA	9	+	1732428	1732632	1732476	1732632	1732201	1732335	4557	77,48,76	3,3,3	54,66,248	5,4,20	197	149	8.786613872153525e-23	3.9869876329e-21	0.951,0.924,0.95	0.891,0.926,0.904	0.035
19504	gene:Solyc08g079710.2	NA	8	+	63196797	63196964	63196838	63196964	63196484	63196709	19504	2,1,2	67,44,61	4,1,8	46,50,120	190	149	9.093085733572006e-23	4.11835353112e-21	0.023,0.018,0.025	0.064,0.015,0.05	-0.021
22478	gene:Solyc02g090670.2	NA	2	-	52201445	52201506	52201445	52201493	52202197	52202284	22478	21,14,22	578,450,560	17,11,19	775,620,572	162	149	9.385965885412087e-23	4.24308580697e-21	0.032,0.028,0.035	0.02,0.016,0.03	0.01
6015	gene:Solyc11g017000.1	NA	11	+	7724215	7724323	7724246	7724323	7724004	7724121	6015	3,3,4	35,26,26	0,0,4	20,29,47	180	149	1.0348624844414979e-22	4.66957651902e-21	0.066,0.087,0.113	0.0,0.0,0.066	0.067
24364	gene:Solyc03g117160.2	NA	3	-	66388882	66388903	66388882	66388886	66389001	66389377	24364	1,0,2	6,10,1	0,2,2	0,4,3	166	149	1.136931582958858e-22	5.12062172688e-21	0.13,0.0,0.642	NA,0.31,0.374	-0.085
9140	gene:Solyc09g072710.2	NA	9	-	65326741	65326962	65326741	65326842	65328909	65328986	9140	60,43,78	5,1,0	22,18,58	1,0,0	269	149	1.369740116453141e-22	6.15774279019e-21	0.869,0.96,1.0	0.924,1.0,1.0	-0.032
6922	gene:Solyc06g054140.2	NA	6	+	36963980	36964025	36963987	36964025	36962408	36962514	6922	11,9,21	7,1,5	1,2,10	2,1,8	156	149	1.5966332141161577e-22	7.1644857497e-21	0.6,0.896,0.8	0.323,0.656,0.544	0.258
18504	gene:Solyc08g074420.2	NA	8	+	58545318	58545403	58545321	58545403	58544854	58544999	18504	51,43,53	1,0,6	35,27,94	0,0,2	152	149	1.6383394999159125e-22	7.33806821032e-21	0.98,1.0,0.896	1.0,1.0,0.979	-0.034
2367	gene:Solyc04g072440.2	NA	4	+	59449426	59449536	59449430	59449536	59449272	59449318	2367	57,17,60	1,5,3	28,33,122	2,7,14	153	149	1.661787490520409e-22	7.42938363165e-21	0.982,0.768,0.951	0.932,0.821,0.895	0.018
23726	gene:Solyc07g064230.2	NA	7	-	66457691	66457838	66457691	66457797	66458093	66458182	23726	3,2,0	15,7,10	0,1,1	7,11,26	190	149	1.8738763119860937e-22	8.36217304224e-21	0.136,0.183,0.0	0.0,0.067,0.029	0.074
23514	gene:Solyc06g068060.2	NA	6	-	42183573	42183693	42183573	42183681	42183798	42184129	23514	5,1,0	19,5,23	8,1,2	4,3,34	161	149	1.945994220023218e-22	8.66806526335e-21	0.196,0.156,0.0	0.649,0.236,0.052	-0.195
6992	gene:Solyc04g054400.2	NA	4	+	52473004	52473164	52473050	52473164	52470277	52470716	6992	95,46,69	2,2,6	54,36,95	7,6,5	195	149	2.0201453205652193e-22	8.98187688682e-21	0.973,0.946,0.898	0.855,0.821,0.936	0.068
7236	gene:Solyc12g011160.1	NA	12	+	4009397	4009601	4009527	4009601	4009255	4009319	7236	4,2,5	66,28,67	0,0,5	14,19,129	279	149	2.181352826322374e-22	9.68089967309e-21	0.031,0.037,0.038	0.0,0.0,0.02	0.029
6588	gene:Solyc05g013160.2	NA	5	+	6245642	6245676	6245647	6245676	6244911	6245438	6588	6,1,8	161,30,78	10,13,35	70,100,521	154	149	2.335761251512755e-22	1.03472518507e-20	0.035,0.031,0.09	0.121,0.112,0.061	-0.046
20087	gene:Solyc02g078950.2	NA	2	-	43560324	43560551	43560324	43560434	43560674	43560781	20087	11,0,4	38,18,23	6,0,4	37,38,40	266	149	2.5804879345272035e-22	1.14105510198e-20	0.14,0.0,0.089	0.083,0.0,0.053	0.031
17660	gene:Solyc08g006550.2	NA	8	+	1163627	1163782	1163657	1163782	1163432	1163549	17660	39,8,24	8,0,0	20,41,95	0,2,2	179	149	3.6387428637777015e-22	1.60607494111e-20	0.802,1.0,1.0	1.0,0.945,0.975	-0.039
10125	gene:Solyc08g007770.2	NA	8	+	2287976	2288118	2288002	2288118	2287090	2287347	10125	3,2,2	350,164,380	5,2,18	199,212,733	175	149	3.8097807461449287e-22	1.67851610514e-20	0.007,0.01,0.004	0.021,0.008,0.02	-0.009
13165	gene:Solyc08g066540.2	NA	8	-	55287980	55288203	55287980	55288187	55288281	55288419	13165	1,0,0	55,23,34	3,0,6	47,34,152	165	149	3.939278368257797e-22	1.73242611717e-20	0.016,0.0,0.0	0.054,0.0,0.034	-0.024
12867	gene:Solyc09g010300.2	NA	9	-	3678945	3679098	3678945	3678995	3680339	3680380	12867	5,0,6	42,20,40	1,0,4	18,25,66	252	149	4.964642873342052e-22	2.17941537782e-20	0.066,0.0,0.081	0.032,0.0,0.035	0.027
1920	gene:Solyc08g061320.2	NA	8	-	48503752	48503976	48503752	48503877	48505272	48505316	1920	103,74,110	555,315,484	59,53,84	496,360,477	248	149	6.31429589268218e-22	2.76689254676e-20	0.1,0.124,0.12	0.067,0.081,0.096	0.033
13294	gene:Solyc06g019200.2	NA	6	-	18152501	18152558	18152501	18152555	18152775	18152853	13294	2,0,6	105,32,74	6,6,8	54,60,177	152	149	6.833630934444164e-22	2.98906710927e-20	0.018,0.0,0.074	0.098,0.089,0.042	-0.046
10589	gene:Solyc02g023990.2	NA	2	+	24691643	24691731	24691648	24691731	24691394	24691488	10589	8,4,2	22,24,17	1,3,11	20,23,111	154	149	8.0766934857351965e-22	3.52643545071e-20	0.26,0.139,0.102	0.046,0.112,0.087	0.085
7933	gene:Solyc06g005190.2	NA	6	+	207096	207246	207113	207246	206729	206821	7933	6,7,6	5,0,3	2,5,10	6,2,9	166	149	8.290335906402898e-22	3.6132171358e-20	0.519,1.0,0.642	0.23,0.692,0.499	0.247
12952	gene:Solyc01g086940.2	NA	1	+	81864080	81864240	81864086	81864240	81862824	81862895	12952	5,0,6	29,25,24	2,0,4	19,15,69	155	149	8.920203326444824e-22	3.88076802783e-20	0.142,0.0,0.194	0.092,0.0,0.053	0.064
15973	gene:Solyc03g111740.2	NA	3	-	62387883	62388126	62387883	62388079	62388416	62388598	15973	1,1,1	20,8,3	0,1,6	11,4,13	196	149	9.865840564571314e-22	4.28449276468e-20	0.037,0.087,0.202	0.0,0.16,0.26	-0.031
21472	gene:Solyc05g008750.2	NA	5	+	2990291	2990444	2990388	2990444	2988559	2988670	21472	6,2,3	37,33,61	0,8,13	27,44,61	246	149	1.0402980502719955e-21	4.50165338118e-20	0.089,0.035,0.029	0.0,0.099,0.114	-0.02
23374	gene:Solyc12g096520.1	NA	12	-	65402535	65402628	65402535	65402622	65403475	65403613	23374	1,1,3	210,126,136	8,4,3	96,120,392	155	149	1.0399273728198611e-21	4.50165338118e-20	0.005,0.008,0.021	0.074,0.031,0.007	-0.026
11827	gene:Solyc01g112290.2	NA	1	+	98363608	98363706	98363630	98363706	98363346	98363448	11827	72,53,71	0,0,2	56,88,151	1,0,8	171	149	1.2751522646563096e-21	5.50811323431e-20	1.0,1.0,0.969	0.98,1.0,0.943	0.015
9264	gene:Solyc04g009960.2	NA	4	+	3283508	3283719	3283652	3283719	3282945	3283046	9264	8,4,4	109,49,95	4,2,1	60,46,112	293	149	1.3836389876289575e-21	5.96611368804e-20	0.036,0.04,0.021	0.033,0.022,0.005	0.012
10490	gene:Solyc02g078910.2	NA	2	-	43540219	43540330	43540219	43540327	43540425	43540606	10490	6,1,3	76,44,50	0,2,0	7,13,42	152	149	1.4206816615209305e-21	6.11497659842e-20	0.072,0.022,0.056	0.0,0.131,0.0	0.006
15494	gene:Solyc03g114980.2	NA	3	+	64837960	64838041	64837989	64838041	64837866	64837875	15494	4,2,0	22,6,39	0,0,3	10,12,62	178	149	1.4696854068236415e-21	6.31470494443e-20	0.132,0.218,0.0	0.0,0.0,0.039	0.104
19481	gene:Solyc10g006890.2	NA	10	+	1328361	1328519	1328407	1328519	1327843	1327934	19481	59,41,38	4,7,0	38,47,38	0,0,2	195	149	1.6870282743398462e-21	7.23574176464e-20	0.919,0.817,1.0	1.0,1.0,0.936	-0.067
11387	gene:Solyc11g073220.1	NA	11	+	56256520	56256636	56256532	56256636	56256353	56256433	11387	10,0,6	2,0,1	2,9,12	0,0,8	161	149	1.8140597862488103e-21	7.76686338112e-20	0.822,NA,0.847	1.0,1.0,0.581	-0.026
13181	gene:Solyc03g082960.2	NA	3	-	52817386	52817519	52817386	52817466	52817913	52818024	13181	8,3,9	172,86,149	9,11,26	85,111,413	202	149	1.9912886510961153e-21	8.51065550951e-20	0.033,0.025,0.043	0.072,0.068,0.044	-0.028
16870	gene:Solyc10g074710.1	NA	10	+	58329232	58329377	58329240	58329377	58327710	58328190	16870	21,5,8	81,50,87	6,6,17	84,62,166	157	149	2.057403147777763e-21	8.77777132082e-20	0.197,0.087,0.08	0.063,0.084,0.089	0.043
11848	gene:Solyc03g031970.2	NA	3	+	4460305	4460362	4460309	4460362	4460109	4460208	11848	113,84,85	7,4,1	71,92,82	0,1,4	153	149	2.2726569603942806e-21	9.6791263808e-20	0.94,0.953,0.988	1.0,0.989,0.952	-0.02
20149	gene:Solyc05g041530.2	NA	5	+	52105125	52105372	52105138	52105372	52104975	52105046	20149	11,5,6	9,0,15	4,17,15	1,4,12	162	149	2.993981426143906e-21	1.27288779512e-19	0.529,1.0,0.269	0.786,0.796,0.535	-0.106
21380	gene:Solyc08g013880.2	NA	8	+	3354147	3356281	3356140	3356281	3352403	3352418	21380	20,2,9	10,8,9	6,10,35	4,2,10	2142	149	3.152340266681474e-21	1.33787084465e-19	0.122,0.017,0.065	0.094,0.258,0.196	-0.115
8610	gene:Solyc01g111730.2	NA	1	+	97921362	97921599	97921412	97921599	97918694	97919062	8610	225,96,207	12,5,10	111,143,251	2,5,8	199	149	3.6433798911580825e-21	1.54357225546e-19	0.934,0.935,0.939	0.977,0.955,0.959	-0.028
5862	gene:Solyc02g068760.2	NA	2	-	38682316	38682472	38682316	38682421	38682876	38683103	5862	39,12,26	1,0,4	30,20,49	0,0,2	200	149	4.35043841542087e-21	1.83991712496e-19	0.967,1.0,0.829	1.0,1.0,0.948	-0.051
22385	gene:Solyc03g117010.2	NA	3	-	66271300	66271450	66271300	66271335	66271839	66271926	22385	2,0,2	84,28,41	0,1,8	39,17,78	264	149	4.887644971139529e-21	2.06352120555e-19	0.013,0.0,0.027	0.0,0.032,0.055	-0.016
22449	gene:Solyc11g066350.1	NA	11	+	52096199	52096403	52096205	52096403	52095068	52095134	22449	47,20,29	3,10,4	53,69,120	3,8,10	155	149	5.398432855700845e-21	2.27521451398e-19	0.938,0.658,0.875	0.944,0.892,0.92	-0.095
9095	gene:Solyc11g045100.1	NA	11	-	31776036	31776119	31776036	31776105	31776265	31776385	9095	6,2,7	40,39,37	3,1,5	41,27,76	163	149	5.601272295336293e-21	2.35661154665e-19	0.121,0.045,0.147	0.063,0.033,0.057	0.053
21408	gene:Solyc02g066830.2	NA	2	+	36988982	36989212	36989146	36989212	36988269	36988668	21408	0,6,1	4,0,2	0,0,3	0,2,1	313	149	5.688273237694091e-21	2.38907475983e-19	0.0,1.0,0.192	NA,0.0,0.588	0.103
19913	gene:Solyc12g019470.1	NA	12	-	10410297	10410399	10410297	10410374	10411377	10411464	19913	66,28,32	6,3,5	31,46,157	9,14,22	174	149	6.400216622469151e-21	2.68344833725e-19	0.904,0.889,0.846	0.747,0.738,0.859	0.098
14200	gene:Solyc03g120520.1	NA	3	+	68894108	68894260	68894112	68894260	68893990	68893996	14200	2,0,2	10,4,2	0,5,3	0,1,10	153	149	6.83660675617677e-21	2.86147354505e-19	0.163,0.0,0.493	NA,0.83,0.226	-0.309
4485	gene:Solyc10g079710.1	NA	10	+	61215282	61215362	61215285	61215362	61215118	61215208	4485	2,0,5	8,2,2	0,0,3	1,0,11	152	149	7.727808867445155e-21	3.22892062076e-19	0.197,0.0,0.71	0.0,NA,0.211	0.197
3172	gene:Solyc02g086870.2	NA	2	-	49474406	49474479	49474406	49474471	49475098	49475150	3172	5,0,4	41,9,11	0,0,2	9,30,51	157	149	1.0982922340046852e-20	4.58112410184e-19	0.104,0.0,0.257	0.0,0.0,0.036	0.108
19930	gene:Solyc01g110300.2	NA	1	-	97028617	97028818	97028617	97028808	97028998	97029100	19930	143,92,110	2,2,5	107,85,190	2,4,13	159	149	1.1036111186748816e-20	4.59541398232e-19	0.985,0.977,0.954	0.98,0.952,0.932	0.017
8367	gene:Solyc02g075630.1	NA	2	-	41780587	41780709	41780587	41780692	41780979	41781050	8367	4,3,14	173,77,168	7,9,18	70,98,161	166	149	1.1386548579132655e-20	4.73321666622e-19	0.02,0.034,0.07	0.082,0.076,0.091	-0.042
15561	gene:Solyc06g068760.2	NA	6	+	42617282	42617312	42617291	42617312	42616982	42617033	15561	2,9,5	8,3,8	0,8,3	4,6,21	158	149	1.2413809455975981e-20	5.15141262142e-19	0.191,0.739,0.371	0.0,0.557,0.119	0.208
18269	gene:Solyc05g048810.2	NA	5	-	59498225	59498235	59498225	59498232	59498326	59498441	18269	8,11,22	8,4,26	9,6,47	5,8,18	152	149	1.4036925122389517e-20	5.81502379302e-19	0.495,0.729,0.453	0.638,0.424,0.719	-0.035
11122	gene:Solyc03g117060.2	NA	3	-	66324594	66324821	66324594	66324789	66325342	66325466	11122	5,0,0	9,0,6	0,6,6	2,2,2	181	149	1.4149721957804994e-20	5.85176576231e-19	0.314,NA,0.0	0.0,0.712,0.712	-0.318
994	gene:Solyc12g049310.1	NA	12	-	37082862	37082931	37082862	37082924	37087982	37088041	994	70,56,107	10,4,0	61,62,99	0,7,17	156	149	1.569953635174458e-20	6.48166572236e-19	0.87,0.93,1.0	1.0,0.894,0.848	0.019
24629	gene:Solyc05g050770.2	NA	5	+	60927040	60927118	60927080	60927118	60926626	60926749	24629	1,0,0	5,5,14	0,0,3	8,0,9	189	149	1.6656615186867296e-20	6.86512716938e-19	0.136,0.0,0.0	0.0,NA,0.208	-0.059
8052	gene:Solyc09g065920.2	NA	9	+	64208773	64208937	64208826	64208937	64207838	64207868	8052	19,11,15	4,4,0	17,11,42	0,0,5	202	149	1.7073112934574793e-20	7.02486253559e-19	0.778,0.67,1.0	1.0,1.0,0.861	-0.138
19581	gene:Solyc12g013900.1	NA	12	-	4705710	4705866	4705710	4705839	4705960	4706230	19581	34,28,27	743,384,742	14,22,11	447,400,513	176	149	2.3253829499257623e-20	9.55177605624e-19	0.037,0.058,0.03	0.026,0.044,0.018	0.012
3358	gene:Solyc08g069120.2	NA	8	+	58187781	58187895	58187784	58187895	58187433	58187654	3358	9,5,7	145,94,116	2,5,0	132,107,65	152	149	2.412905763406307e-20	9.8945439717e-19	0.057,0.05,0.056	0.015,0.044,0.0	0.035
10693	gene:Solyc12g042900.1	NA	12	+	39522177	39522260	39522180	39522260	39521829	39522004	10693	16,10,23	786,402,728	14,16,36	414,473,899	152	149	2.4864871917172957e-20	1.01790831477e-18	0.02,0.024,0.03	0.032,0.032,0.038	-0.009
23985	gene:Solyc12g016210.1	NA	12	-	6355188	6355306	6355188	6355299	6355387	6355473	23985	10,6,28	4,0,0	19,14,34	1,3,7	156	149	2.7045360293168736e-20	1.10530836107e-18	0.705,1.0,1.0	0.948,0.817,0.823	0.039
10205	gene:Solyc01g107580.2	NA	1	+	95082817	95082931	95082825	95082931	95082120	95082201	10205	19,2,9	0,0,2	9,3,27	1,2,7	157	149	2.8219323064014815e-20	1.15134838101e-18	1.0,1.0,0.81	0.895,0.587,0.785	0.181
16741	gene:Solyc01g006860.2	NA	1	-	1424645	1424735	1424645	1424731	1424855	1424952	16741	42,43,56	9,7,12	50,53,72	8,2,10	153	149	2.939387497006294e-20	1.19725790063e-18	0.82,0.857,0.82	0.859,0.963,0.875	-0.067
3878	gene:Solyc09g011420.2	NA	9	+	4751769	4751901	4751781	4751901	4751657	4751660	3878	12,10,13	472,358,407	20,18,92	904,1094,1163	161	149	3.222029063371027e-20	1.31018387843e-18	0.023,0.025,0.029	0.02,0.015,0.068	-0.009
15875	gene:Solyc12g008750.1	NA	12	+	2112630	2112710	2112639	2112710	2111969	2112040	15875	34,43,33	49,36,53	47,51,112	42,53,96	158	149	3.2577957451747155e-20	1.32251253361e-18	0.396,0.53,0.37	0.513,0.476,0.524	-0.072
5414	gene:Solyc09g072990.2	NA	9	+	65657244	65657334	65657263	65657334	65655138	65655586	5414	51,20,34	2,1,3	49,33,77	0,0,3	168	149	3.3585431592420144e-20	1.36113512076e-18	0.958,0.947,0.91	1.0,1.0,0.958	-0.048
16238	gene:Solyc03g118430.2	NA	3	-	67318093	67318291	67318093	67318285	67320391	67320723	16238	49,33,43	115,75,138	27,30,80	111,117,244	155	149	3.676512478795571e-20	1.48751694892e-18	0.291,0.297,0.23	0.19,0.198,0.24	0.063
16577	gene:Solyc08g065830.2	NA	8	-	54143187	54143276	54143187	54143220	54143395	54143459	16577	4,2,2	2,1,0	6,4,2	2,3,4	205	149	3.757134152651872e-20	1.51760713294e-18	0.592,0.592,1.0	0.686,0.492,0.267	0.246
2946	gene:Solyc11g022390.1	NA	11	+	13730433	13730683	13730441	13730683	13725523	13725615	2946	66,20,65	0,1,3	31,43,109	0,3,7	157	149	5.3328991269761336e-20	2.15052257818e-18	1.0,0.95,0.954	1.0,0.932,0.937	0.012
18728	gene:Solyc05g008940.2	NA	5	+	3150164	3150395	3150170	3150395	3149891	3149936	18728	9,2,9	0,0,7	2,2,8	0,0,3	155	149	6.215678944111998e-20	2.50235194108e-18	1.0,1.0,0.553	1.0,1.0,0.719	-0.055
15820	gene:Solyc05g054460.2	NA	5	+	64388830	64388981	64388849	64388981	64388650	64388740	15820	0,0,2	51,23,49	0,0,7	44,26,66	168	149	6.225990194782773e-20	2.50235327762e-18	0.0,0.0,0.035	0.0,0.0,0.086	-0.017
18980	gene:Solyc09g010180.2	SPY	9	+	3571614	3571862	3571734	3571862	3571062	3571280	18980	16,2,15	112,48,92	2,1,7	88,82,127	269	149	6.246756353600834e-20	2.50654970645e-18	0.073,0.023,0.083	0.012,0.007,0.03	0.043
18299	gene:Solyc03g026210.2	NA	3	-	3611121	3611223	3611121	3611189	3611309	3611375	18299	56,24,54	4,4,4	22,30,113	2,0,5	183	149	6.634606248906953e-20	2.65778384981e-18	0.919,0.83,0.917	0.9,1.0,0.948	-0.061
14621	gene:Solyc10g054880.1	NA	10	+	56042145	56042391	56042256	56042391	56041420	56041484	14621	114,43,90	2,0,1	71,52,148	1,2,5	260	149	7.211100247086232e-20	2.88396490277e-18	0.97,1.0,0.981	0.976,0.937,0.944	0.031
4078	gene:Solyc09g056260.2	NA	9	-	48070330	48070500	48070330	48070475	48073920	48074069	4078	0,1,3	14,5,8	1,1,14	12,7,46	174	149	8.501084392948181e-20	3.39428165663e-18	0.0,0.146,0.243	0.067,0.109,0.207	0.002
16823	gene:Solyc06g063170.2	NA	6	+	39899267	39899494	39899404	39899494	39899080	39899154	16823	2,1,4	3,2,0	8,3,10	0,0,5	286	149	8.643136965243779e-20	3.44533321787e-18	0.258,0.207,1.0	1.0,1.0,0.51	-0.348
7221	gene:Solyc08g005780.2	NA	8	-	608296	608503	608296	608500	608707	608788	7221	5,0,7	15,6,12	1,0,9	15,8,43	152	149	8.824479881012351e-20	3.51185366543e-18	0.246,0.0,0.364	0.061,0.0,0.17	0.126
8859	gene:Solyc01g096400.2	NA	1	+	87507140	87507265	87507178	87507265	87504448	87504546	8859	355,216,317	7,1,9	59,56,63	8,7,4	187	149	9.116510648760416e-20	3.62213441095e-18	0.976,0.994,0.966	0.855,0.864,0.926	0.097
7430	gene:Solyc02g005290.2	NA	2	-	7644270	7644370	7644270	7644367	7644517	7645348	7430	38,12,33	0,0,2	24,31,87	2,9,4	152	149	9.338787937719485e-20	3.70438588196e-18	1.0,1.0,0.942	0.922,0.772,0.955	0.098
4064	gene:Solyc02g068770.2	NA	2	+	38689615	38689835	38689680	38689835	38687010	38687102	4064	511,289,465	17,4,16	454,444,573	6,11,10	214	149	9.599977573385792e-20	3.80177904684e-18	0.954,0.981,0.953	0.981,0.966,0.976	-0.012
2395	gene:Solyc03g122180.2	NA	3	-	70096445	70096622	70096445	70096576	70096779	70096865	2395	349,214,322	3,2,5	239,246,1043	5,0,28	195	149	9.91773257414101e-20	3.92121947834e-18	0.989,0.988,0.98	0.973,1.0,0.966	0.006
15456	gene:Solyc05g049900.2	NA	5	+	59742018	59742199	59742031	59742199	59739902	59740716	15456	3,1,0	45,12,42	0,2,7	28,17,55	162	149	9.982080103778572e-20	3.94024352194e-18	0.058,0.071,0.0	0.0,0.098,0.105	-0.025
7347	gene:Solyc07g006650.2	NA	7	-	1520695	1520781	1520695	1520772	1521035	1521086	7347	22,12,14	271,156,269	16,14,20	132,107,252	158	149	1.0482631985029929e-19	4.13110996865e-18	0.071,0.068,0.047	0.103,0.11,0.07	-0.032
7601	gene:Solyc03g025310.2	NA	3	+	2757507	2757705	2757594	2757705	2754642	2754784	7601	84,39,62	5,7,8	74,59,139	4,4,8	236	149	1.3400467208580714e-19	5.27244314353e-18	0.914,0.779,0.83	0.921,0.903,0.916	-0.072
1446	gene:Solyc09g083000.2	NA	9	+	68697117	68697287	68697122	68697287	68694970	68695215	1446	55,32,55	3,0,2	16,11,55	4,0,4	154	149	1.4160830870177523e-19	5.56259433988e-18	0.947,1.0,0.964	0.795,1.0,0.93	0.062
24521	gene:Solyc01g112310.2	NA	1	+	98388546	98388596	98388560	98388596	98383231	98383698	24521	2,4,0	20,16,24	0,2,0	19,25,29	163	149	1.577528631863656e-19	6.18676656981e-18	0.084,0.186,0.0	0.0,0.068,0.0	0.067
3081	gene:Solyc12g099250.1	NA	12	-	66449280	66449385	66449280	66449375	66449675	66449757	3081	5,2,7	103,53,76	1,2,6	63,85,155	159	149	1.6766612261093454e-19	6.56493998791e-18	0.044,0.034,0.079	0.015,0.022,0.035	0.028
22324	gene:Solyc01g087190.2	NA	1	-	82122268	82122344	82122268	82122334	82122543	82122601	22324	5,2,9	171,68,163	3,3,4	98,108,289	159	149	1.9406437442182502e-19	7.5863232745e-18	0.027,0.027,0.049	0.028,0.025,0.013	0.012
2500	gene:Solyc01g100260.2	NA	1	+	90331306	90331348	90331310	90331348	90329695	90329869	2500	36,33,43	4,1,5	13,25,50	1,2,0	153	149	2.0969993471795316e-19	8.18436594086e-18	0.898,0.97,0.893	0.927,0.924,1.0	-0.03
24527	gene:Solyc07g053850.2	NA	7	-	62261744	62261820	62261744	62261817	62264934	62265411	24527	3,0,0	14,8,8	0,2,7	11,3,61	152	149	2.576660011414433e-19	1.00402886737e-17	0.174,0.0,0.0	0.0,0.395,0.101	-0.107
486	gene:Solyc01g011100.2	NA	1	+	7611619	7611721	7611635	7611721	7611402	7611549	486	58,28,85	5,0,6	32,38,118	0,17,4	165	149	2.6120284405673994e-19	1.01617952601e-17	0.913,1.0,0.927	1.0,0.669,0.964	0.069
4079	gene:Solyc09g056260.2	NA	9	-	48070330	48070500	48070330	48070475	48080863	48080899	4079	1,1,3	1,0,0	3,2,6	0,1,2	174	149	2.819781399576181e-19	1.0952482121e-17	0.461,1.0,1.0	1.0,0.631,0.72	0.037
14930	gene:Solyc01g094060.2	NA	1	+	85633298	85633375	85633326	85633375	85631879	85631993	14930	43,18,32	0,6,0	20,43,73	0,2,1	177	149	2.826698171181915e-19	1.09618090741e-17	1.0,0.716,1.0	1.0,0.948,0.984	-0.072
19918	gene:Solyc05g014050.2	NA	5	-	7617372	7617592	7617372	7617570	7617711	7617815	19918	3,2,17	141,64,119	4,4,9	87,98,273	171	149	2.8438356133055896e-19	1.1010678365e-17	0.018,0.027,0.111	0.039,0.034,0.028	0.018
17333	gene:Solyc06g061120.2	NA	6	+	39132369	39132591	39132377	39132591	39130368	39130496	17333	21,10,16	2,2,2	6,6,54	0,4,17	157	149	3.4476662697120534e-19	1.33273162999e-17	0.909,0.826,0.884	1.0,0.587,0.751	0.094
12192	gene:Solyc06g072470.2	NA	6	-	44697594	44697614	44697594	44697608	44698319	44698671	12192	2,0,0	5,2,2	0,6,2	4,7,4	155	149	3.6778300603302817e-19	1.41944360166e-17	0.278,0.0,0.0	0.0,0.452,0.325	-0.166
14806	gene:Solyc06g053170.2	NA	6	+	35915853	35915943	35915856	35915943	35915736	35915774	14806	80,76,105	15,1,11	69,85,62	21,13,9	152	149	3.766199571436703e-19	1.45124223486e-17	0.839,0.987,0.903	0.763,0.865,0.871	0.077
17655	gene:Solyc08g014060.2	NA	8	-	3673674	3673776	3673674	3673741	3674775	3674844	17655	82,53,109	0,4,0	59,93,156	0,7,3	184	149	3.7893013215413664e-19	1.45783009321e-17	1.0,0.915,1.0	1.0,0.915,0.977	0.008
9005	gene:Solyc03g119280.2	NA	3	-	67917133	67917306	67917133	67917263	67917409	67917498	9005	5,0,11	204,134,236	0,3,6	253,269,368	192	149	4.2486235599841297e-19	1.63195546744e-17	0.019,0.0,0.035	0.0,0.009,0.012	0.011
14382	gene:Solyc02g084520.2	NA	2	+	47611773	47611890	47611824	47611890	47611504	47611700	14382	3,0,0	39,20,18	2,2,2	9,31,28	200	149	4.986180680249672e-19	1.91223573766e-17	0.054,0.0,0.0	0.142,0.046,0.051	-0.062
2047	gene:Solyc06g036720.2	NA	6	+	27279391	27279524	27279406	27279524	27279240	27279312	2047	50,25,52	4,0,2	25,45,123	5,2,9	164	149	5.656176893101883e-19	2.16576262235e-17	0.919,1.0,0.959	0.82,0.953,0.925	0.06
16792	gene:Solyc03g007530.2	NA	3	+	2109153	2109448	2109346	2109448	2108890	2109055	16792	56,9,51	0,1,2	21,22,47	0,2,4	342	149	6.342697356671489e-19	2.42480820521e-17	1.0,0.797,0.917	1.0,0.827,0.837	0.017
9228	gene:Solyc03g046350.2	NA	3	-	12324100	12324202	12324100	12324194	12325038	12325118	9228	44,16,41	6,9,2	13,25,83	7,13,26	157	149	6.832586341327234e-19	2.60798531481e-17	0.874,0.628,0.951	0.638,0.646,0.752	0.139
24345	gene:Solyc10g080110.1	NA	10	-	61508817	61508901	61508817	61508896	61509077	61509199	24345	2,0,3	31,8,16	2,1,12	9,30,63	154	149	6.919162701336704e-19	2.636885302e-17	0.059,0.0,0.154	0.177,0.031,0.156	-0.05
1599	gene:Solyc06g071460.2	NA	6	+	43965565	43965640	43965587	43965640	43965434	43965470	1599	51,30,37	0,0,2	69,84,207	1,0,9	171	149	6.934762299480424e-19	2.63868792449e-17	1.0,1.0,0.942	0.984,1.0,0.952	0.002
17747	gene:Solyc02g067540.2	NA	2	+	37703209	37703329	37703228	37703329	37702813	37702909	17747	3,1,2	2,0,3	7,4,18	2,0,4	168	149	8.342905664543604e-19	3.1695207811e-17	0.571,1.0,0.372	0.756,1.0,0.8	-0.204
7034	gene:Solyc01g100170.2	NA	1	+	90238602	90238836	90238618	90238836	90237260	90237537	7034	26,8,19	3,2,0	12,25,60	0,0,3	165	149	8.651873795899221e-19	3.28176387921e-17	0.887,0.783,1.0	1.0,1.0,0.948	-0.093
21059	gene:Solyc03g071720.2	NA	3	+	18492656	18492793	18492661	18492793	18492519	18492587	21059	17,12,15	86,36,71	13,16,34	51,30,107	154	149	1.0152913378321477e-18	3.84511895744e-17	0.161,0.244,0.17	0.198,0.34,0.235	-0.066
23857	gene:Solyc02g084490.1	NA	2	+	47585799	47586004	47585818	47586004	47585482	47585548	23857	3,3,7	173,135,142	1,1,5	141,142,240	168	149	1.0358669019626581e-18	3.91693222929e-17	0.015,0.019,0.042	0.006,0.006,0.018	0.015
4635	gene:Solyc01g091570.2	NA	1	+	85172407	85172567	85172420	85172567	85171956	85172314	4635	12,8,13	194,49,123	3,0,0	8,1,22	162	149	1.1031504866483225e-18	4.16486488552e-17	0.054,0.131,0.089	0.256,0.0,0.0	0.006
19737	gene:Solyc04g080770.2	NA	4	-	64863156	64863274	64863156	64863252	64864140	64864278	19737	0,0,2	83,35,86	0,1,9	54,87,154	171	149	1.3082850605978028e-18	4.93166585886e-17	0.0,0.0,0.02	0.0,0.01,0.048	-0.013
15998	gene:Solyc02g071330.2	NA	2	+	40817589	40817686	40817611	40817686	40817291	40817396	15998	0,1,2	72,21,71	2,2,5	36,38,156	171	149	1.3514083505711596e-18	5.08632389434e-17	0.0,0.04,0.024	0.046,0.044,0.027	-0.018
14817	gene:Solyc10g007670.2	NA	10	+	1945108	1945264	1945160	1945264	1944927	1944964	14817	103,49,75	10,0,5	82,68,173	0,3,5	201	149	1.4518340118370703e-18	5.45583939185e-17	0.884,1.0,0.917	1.0,0.944,0.962	-0.035
5715	gene:Solyc05g054400.2	NA	5	-	64321635	64321767	64321635	64321764	64322455	64322696	5715	88,43,107	15,7,15	65,56,302	19,17,79	152	149	1.478376399328021e-18	5.54699620867e-17	0.852,0.858,0.875	0.77,0.764,0.789	0.087
15012	gene:Solyc03g115560.2	NA	3	+	65232113	65232147	65232116	65232147	65231667	65231738	15012	1,0,3	67,41,50	1,1,10	35,55,169	152	149	1.5701254970798177e-18	5.88215533443e-17	0.014,0.0,0.056	0.027,0.018,0.055	-0.01
15582	gene:Solyc08g076420.2	NA	8	-	60429204	60429406	60429204	60429323	60430796	60430892	15582	14,4,12	368,143,292	2,6,6	114,147,349	232	149	1.611317167925992e-18	6.02717034955e-17	0.024,0.018,0.026	0.011,0.026,0.011	0.007
23794	gene:Solyc05g016410.2	NA	5	+	16194510	16194574	16194520	16194574	16193669	16193740	23794	0,0,7	2,0,2	4,2,5	0,0,2	159	149	1.7004760074934291e-18	6.35088547045e-17	0.0,NA,0.766	1.0,1.0,0.701	-0.517
7857	gene:Solyc03g117740.2	NA	3	+	66787543	66787764	66787563	66787764	66786742	66787180	7857	73,42,82	5,2,8	50,68,292	2,3,9	169	149	1.7337406080020842e-18	6.46517465436e-17	0.928,0.949,0.9	0.957,0.952,0.966	-0.033
4563	gene:Solyc09g008260.2	NA	9	+	1732443	1732632	1732485	1732632	1732201	1732335	4563	12,10,23	2,2,0	19,18,96	0,0,2	191	149	2.265557454337543e-18	8.4353792579e-17	0.824,0.796,1.0	1.0,1.0,0.974	-0.118
10781	gene:Solyc05g055350.2	NA	5	-	65036214	65036328	65036214	65036321	65036409	65036505	10781	80,32,74	4,3,8	77,74,218	4,1,4	156	149	2.338941462990068e-18	8.69527457206e-17	0.95,0.911,0.898	0.948,0.986,0.981	-0.052
10224	gene:Solyc01g090720.2	NA	1	+	84358355	84358646	84358404	84358646	84357697	84357741	10224	21,18,26	6,4,7	17,16,41	4,0,6	198	149	2.6618590490330035e-18	9.88062542421e-17	0.725,0.772,0.737	0.762,1.0,0.837	-0.122
19197	gene:Solyc05g050230.2	NA	5	+	60279639	60279757	60279669	60279757	60279470	60279568	19197	78,33,63	12,0,29	45,39,86	2,0,23	179	149	2.8012749892721047e-18	1.03822521587e-16	0.844,1.0,0.644	0.949,1.0,0.757	-0.073
12176	gene:Solyc04g081500.2	NA	4	-	65451525	65451712	65451525	65451676	65451834	65451922	12176	62,17,60	1,0,5	42,33,76	0,0,2	185	149	2.8330148869599057e-18	1.04838825299e-16	0.98,1.0,0.906	1.0,1.0,0.968	-0.027
1188	gene:Solyc03g006190.2	NA	3	-	827674	827701	827674	827686	827859	828023	1188	1,1,1	10,15,23	3,2,2	14,15,28	164	149	2.9425783001993885e-18	1.08727596371e-16	0.083,0.057,0.038	0.163,0.108,0.061	-0.051
20863	gene:Solyc01g103320.2	NA	1	+	91963221	91963327	91963231	91963327	91962037	91962225	20863	9,3,6	5,2,1	2,0,12	4,0,10	159	149	3.0933372314754616e-18	1.13951220988e-16	0.628,0.584,0.849	0.319,NA,0.529	0.263
24422	gene:Solyc09g015360.2	NA	9	-	8606538	8606673	8606538	8606633	8607648	8607817	24422	4,0,5	35,19,43	3,2,19	16,17,124	189	149	3.08956255846867e-18	1.13951220988e-16	0.083,0.0,0.084	0.129,0.085,0.108	-0.052
21795	gene:Solyc02g079100.2	NA	2	+	43720552	43720707	43720557	43720707	43719952	43720004	21795	76,25,66	10,0,4	27,14,78	0,2,1	154	149	3.2306845026746024e-18	1.1883044998e-16	0.88,1.0,0.941	1.0,0.871,0.987	-0.012
11374	gene:Solyc10g006320.2	NA	10	-	961831	961990	961831	961986	962271	962407	11374	0,3,0	45,19,48	5,9,10	13,25,93	153	149	3.6589858181326106e-18	1.34380544207e-16	0.0,0.133,0.0	0.272,0.26,0.095	-0.165
12699	gene:Solyc04g079320.2	NA	4	+	63843313	63843406	63843326	63843406	63841393	63841525	12699	1,4,7	199,80,216	4,5,13	107,105,313	162	149	3.775451082121537e-18	1.38448414607e-16	0.005,0.044,0.029	0.033,0.042,0.037	-0.011
4460	gene:Solyc06g074720.2	NA	6	+	46249286	46249424	46249317	46249424	46249144	46249200	4460	8,4,19	48,18,56	6,5,17	27,33,124	180	149	4.325805028105651e-18	1.58391014875e-16	0.121,0.155,0.219	0.155,0.111,0.102	0.042
19099	gene:Solyc06g073870.2	NA	6	-	45613826	45613911	45613826	45613895	45613995	45614029	19099	5,4,13	334,193,291	2,2,16	194,226,865	165	149	4.716666156592189e-18	1.72442451231e-16	0.013,0.018,0.039	0.009,0.008,0.016	0.012
3014	gene:Solyc06g073360.2	NA	6	+	45204802	45204871	45204805	45204871	45204562	45204711	3014	585,238,581	47,36,60	300,411,755	29,63,102	152	149	5.238987987542101e-18	1.91250635166e-16	0.924,0.866,0.905	0.91,0.865,0.879	0.014
16640	gene:Solyc08g065890.2	NA	8	-	54228536	54228721	54228536	54228688	54229420	54229572	16640	35,24,39	1,2,1	24,20,76	0,8,2	182	149	5.355644720685353e-18	1.95215662522e-16	0.966,0.908,0.97	1.0,0.672,0.969	0.068
18439	gene:Solyc12g007280.1	NA	12	+	1690762	1690926	1690777	1690926	1690632	1690702	18439	1,0,2	40,23,55	1,0,6	29,21,83	164	149	5.3913014968467e-18	1.95926998709e-16	0.022,0.0,0.032	0.03,0.0,0.062	-0.013
21072	gene:Solyc03g025600.2	NA	3	+	3003562	3003736	3003596	3003736	3003194	3003300	21072	21,4,11	1,0,0	12,8,23	4,0,4	183	149	5.3905828898464355e-18	1.95926998709e-16	0.945,1.0,1.0	0.71,1.0,0.824	0.137
17849	gene:Solyc01g106440.2	NA	1	+	94337181	94337356	94337217	94337356	94336907	94337075	17849	2,0,0	10,5,5	0,2,2	5,3,9	185	149	5.645515626497237e-18	2.04858800222e-16	0.139,0.0,0.0	0.0,0.349,0.152	-0.121
6570	gene:Solyc02g071510.2	NA	2	-	40911965	40912104	40911965	40912087	40913470	40913537	6570	5,5,2	67,36,64	1,3,2	26,23,118	166	149	5.977127815410776e-18	2.16568290816e-16	0.063,0.111,0.027	0.033,0.105,0.015	0.016
7467	gene:Solyc05g050630.2	NA	5	-	60782829	60782927	60782829	60782907	60783307	60783349	7467	0,6,3	30,18,17	0,5,8	25,49,190	169	149	6.300203906420201e-18	2.27934053699e-16	0.0,0.227,0.135	0.0,0.083,0.036	0.081
9701	gene:Solyc02g070220.2	NA	2	-	39983140	39983232	39983140	39983188	39983305	39983422	9701	6,4,3	32,26,33	2,2,5	37,30,63	193	149	6.533572511831744e-18	2.3602530699e-16	0.126,0.106,0.066	0.04,0.049,0.058	0.05
410	gene:Solyc02g069620.2	NA	2	-	39459294	39459390	39459294	39459387	39459802	39459930	410	17,7,13	0,0,2	10,6,33	0,0,5	152	149	7.52381868700424e-18	2.71394089815e-16	1.0,1.0,0.864	1.0,1.0,0.866	-0.001
16815	gene:Solyc10g017570.2	NA	10	-	5558797	5559038	5558797	5559024	5559119	5559142	16815	42,22,44	7,2,7	2,8,7	2,0,9	163	149	8.106574482321794e-18	2.91981012067e-16	0.846,0.91,0.852	0.478,1.0,0.416	0.238
12321	gene:Solyc08g075070.2	NA	8	-	59229237	59229347	59229237	59229342	59230298	59230368	12321	30,8,53	2,0,0	28,29,62	4,0,2	154	149	9.177374216280363e-18	3.30059165147e-16	0.936,1.0,1.0	0.871,1.0,0.968	0.032
9347	gene:Solyc02g069920.2	NA	2	+	39704896	39705069	39704903	39705069	39703614	39703816	9347	2,0,3	2,0,2	3,1,3	2,10,15	156	149	9.473652677883259e-18	3.40210639657e-16	0.489,NA,0.589	0.589,0.087,0.16	0.26
7412	gene:Solyc02g014830.2	NA	2	-	18630658	18630800	18630658	18630791	18630873	18630962	7412	0,2,8	36,14,48	0,0,6	24,22,88	158	149	1.06275545247029e-17	3.8108495368e-16	0.0,0.119,0.136	0.0,0.0,0.06	0.065
3874	gene:Solyc04g007520.2	NA	4	+	1211224	1211328	1211237	1211328	1210725	1210785	3874	1,2,0	10,4,32	2,0,3	11,3,14	162	149	1.0697138523028849e-17	3.8301435809e-16	0.084,0.315,0.0	0.143,0.0,0.165	0.03
3328	gene:Solyc04g054190.2	NA	4	+	51910641	51910859	51910722	51910859	51910447	51910527	3328	4,0,2	0,2,0	0,6,5	0,0,3	230	149	1.0713154957890622e-17	3.83022900969e-16	1.0,0.0,1.0	NA,1.0,0.519	-0.093
3891	gene:Solyc11g072190.1	NA	11	-	55417533	55417718	55417533	55417697	55417796	55417910	3891	29,28,39	1762,1057,1603	22,17,51	1171,1135,3189	170	149	1.1005627044359251e-17	3.92900885484e-16	0.014,0.023,0.021	0.016,0.013,0.014	0.005
10626	gene:Solyc01g099970.2	NA	1	-	90060927	90061074	90060927	90061065	90061147	90061327	10626	4,2,1	1,3,4	0,1,11	0,0,10	158	149	1.1753263355602985e-17	4.18975361557e-16	0.79,0.386,0.191	NA,1.0,0.509	-0.299
18709	gene:Solyc02g083310.2	NA	2	-	46764387	46764489	46764387	46764481	46764563	46764673	18709	181,108,147	3,3,5	101,121,184	5,6,16	157	149	1.2194248789096472e-17	4.34058040475e-16	0.983,0.972,0.965	0.95,0.95,0.916	0.035
23805	gene:Solyc02g088940.2	NA	2	+	50860479	50860560	50860500	50860560	50860284	50860333	23805	101,38,51	11,2,9	57,68,118	4,7,5	170	149	1.4309648047527105e-17	5.08610565156e-16	0.889,0.943,0.832	0.926,0.895,0.954	-0.037
17364	gene:Solyc02g055440.2	NA	2	-	2573930	2574127	2573930	2574120	2574219	2574384	17364	12,5,18	352,216,313	8,8,11	181,244,653	156	149	1.4946845516003294e-17	5.30481903138e-16	0.032,0.022,0.052	0.041,0.03,0.016	0.006
12582	gene:Solyc01g087500.2	NA	1	-	82446029	82446138	82446029	82446135	82446248	82446298	12582	111,75,122	47,12,23	146,90,192	40,38,70	152	149	1.5460818862605617e-17	5.47922392275e-16	0.698,0.86,0.839	0.782,0.699,0.729	0.062
25	gene:Solyc07g009490.2	NA	7	+	4602880	4602975	4602900	4602975	4602719	4602791	25	0,1,2	139,61,103	0,1,8	45,60,144	169	149	1.5787627259589606e-17	5.58688687105e-16	0.0,0.014,0.017	0.0,0.014,0.047	-0.01
19714	gene:Solyc08g081390.2	NA	8	-	64451358	64451579	64451358	64451572	64451802	64451911	19714	4,0,3	37,13,38	3,4,16	26,27,136	156	149	1.6887928844897405e-17	5.96755983462e-16	0.094,0.0,0.07	0.099,0.124,0.101	-0.053
21297	gene:Solyc08g068310.2	NA	8	+	57406964	57407043	57406981	57407043	57406821	57406869	21297	118,56,135	7,1,9	106,111,414	3,4,11	166	149	1.7962799426449473e-17	6.33815289065e-16	0.938,0.98,0.931	0.969,0.961,0.971	-0.017
14363	gene:Solyc09g018710.2	NA	9	-	16678299	16678375	16678299	16678368	16678451	16678564	14363	9,1,7	2,0,1	9,6,30	0,4,6	156	149	1.8819028332896482e-17	6.63063471421e-16	0.811,1.0,0.87	1.0,0.589,0.827	0.088
7368	gene:Solyc07g043270.2	NA	7	-	56936363	56936432	56936363	56936426	56936509	56936578	7368	196,82,194	6,3,5	98,87,173	0,1,5	155	149	1.8893358854796085e-17	6.64717651535e-16	0.969,0.963,0.974	1.0,0.988,0.971	-0.018
24413	gene:Solyc01g081190.2	NA	1	+	80483919	80484051	80484007	80484051	80483422	80483686	24413	7,4,8	213,80,157	9,9,19	81,118,382	237	149	2.069047779906791e-17	7.26891518162e-16	0.02,0.03,0.031	0.065,0.046,0.03	-0.02
7086	gene:Solyc09g065830.2	NA	9	-	64106937	64107059	64106937	64107043	64107139	64107217	7086	7,0,9	696,513,654	6,6,19	434,497,781	165	149	2.0751867783834712e-17	7.27994714336e-16	0.009,0.0,0.012	0.012,0.011,0.021	-0.008
21920	gene:Solyc02g072160.2	NA	2	+	41474963	41475125	41475015	41475125	41474652	41474809	21920	48,28,34	76,45,72	42,37,101	44,35,170	201	149	2.5078183318818674e-17	8.78496361108e-16	0.319,0.316,0.259	0.414,0.439,0.306	-0.088
13730	gene:Solyc05g052200.2	NA	5	+	62479419	62479501	62479432	62479501	62479212	62479292	13730	17,13,32	12,0,2	13,32,94	0,1,4	162	149	2.5765837260533816e-17	9.01284532185e-16	0.566,1.0,0.936	1.0,0.967,0.956	-0.14
16212	gene:Solyc12g096470.1	NA	12	-	65378077	65378131	65378077	65378128	65378190	65378248	16212	4,4,4	183,105,182	0,3,2	134,142,230	152	149	2.6110396845348577e-17	9.12023012687e-16	0.021,0.036,0.021	0.0,0.02,0.008	0.017
5876	gene:Solyc04g011900.2	NA	4	-	4287922	4287999	4287922	4287991	4288392	4288467	5876	4,3,4	78,44,113	14,10,20	51,75,258	157	149	2.624219508441011e-17	9.15309666479e-16	0.046,0.061,0.033	0.207,0.112,0.069	-0.083
16962	gene:Solyc01g005380.2	NA	1	+	263330	263550	263383	263550	261003	261446	16962	3,2,0	13,8,13	0,4,15	17,22,46	202	149	2.6461846188011988e-17	9.21646740402e-16	0.145,0.156,0.0	0.0,0.118,0.194	-0.004
5346	gene:Solyc03g007400.1	NA	3	+	1944504	1944607	1944583	1944607	1942350	1942400	5346	19,4,18	2,2,2	8,12,15	0,3,0	228	149	2.657374452729344e-17	9.24218083302e-16	0.861,0.567,0.855	1.0,0.723,1.0	-0.147
1991	gene:Solyc07g066520.2	NA	7	-	67926321	67926400	67926321	67926378	67926477	67926523	1991	66,24,51	0,4,2	43,22,66	2,16,0	171	149	2.6758445807968896e-17	9.2931048703e-16	1.0,0.839,0.957	0.949,0.545,1.0	0.101
24006	gene:Solyc01g095510.2	NA	1	+	86752000	86752116	86752041	86752116	86751285	86751677	24006	3,1,5	27,23,38	1,2,0	11,19,16	190	149	2.852511155865918e-17	9.89250868854e-16	0.08,0.033,0.094	0.067,0.076,0.0	0.021
14482	gene:Solyc05g017950.2	NA	5	-	19280192	19280387	19280192	19280369	19280445	19280487	14482	14,7,9	286,101,278	7,5,22	140,128,964	167	149	2.973592635820956e-17	1.02977082492e-15	0.042,0.058,0.028	0.043,0.034,0.02	0.01
95	gene:Solyc01g090200.2	NA	1	+	83852314	83852393	83852333	83852393	83852124	83852215	95	26,17,16	0,0,3	13,26,20	0,2,5	168	149	3.068078754650773e-17	1.06097834541e-15	1.0,1.0,0.825	1.0,0.92,0.78	0.042
4543	gene:Solyc04g025870.2	NA	4	+	20796710	20796851	20796723	20796851	20795899	20795995	4543	1,4,1	55,43,61	3,7,3	53,54,81	162	149	3.1712928307184823e-17	1.09511102075e-15	0.016,0.079,0.015	0.049,0.107,0.033	-0.026
2106	gene:Solyc06g066030.2	NA	6	+	41387515	41387552	41387518	41387552	41387345	41387415	2106	129,84,111	15,9,15	117,108,207	6,3,26	152	149	3.444871481281637e-17	1.18789346704e-15	0.894,0.901,0.879	0.95,0.972,0.886	-0.045
12408	gene:Solyc02g083150.2	NA	2	-	46658589	46658732	46658589	46658727	46658888	46658960	12408	4,3,2	36,18,51	11,7,4	34,30,91	154	149	3.872236434975089e-17	1.33336754178e-15	0.097,0.139,0.037	0.238,0.184,0.041	-0.063
8956	gene:Solyc07g041510.1	NA	7	+	53413026	53413131	53413030	53413131	53412641	53412726	8956	7,2,0	57,47,56	0,4,9	21,33,62	153	149	4.850980004156235e-17	1.66802252947e-15	0.107,0.04,0.0	0.0,0.106,0.124	-0.028
20569	gene:Solyc01g079390.2	NA	1	+	78465454	78465556	78465457	78465556	78464680	78464853	20569	122,94,123	12,6,12	91,72,176	4,22,29	152	149	5.414322795827662e-17	1.85909618376e-15	0.909,0.939,0.909	0.957,0.762,0.856	0.061
4469	gene:Solyc07g042250.2	NA	7	+	55361390	55361571	55361391	55361571	55361116	55361292	4469	802,463,795	23,8,15	826,1216,4084	9,16,47	150	149	5.48105994569485e-17	1.87935326613e-15	0.972,0.983,0.981	0.989,0.987,0.989	-0.01
22843	gene:Solyc03g007320.2	NA	3	+	1881423	1881486	1881426	1881486	1881078	1881284	22843	1,0,5	7,0,0	5,4,7	0,2,4	152	149	6.010374820441157e-17	2.05793877491e-15	0.123,NA,1.0	1.0,0.662,0.632	-0.203
13618	gene:Solyc07g066580.2	NA	7	+	67975348	67975540	67975363	67975540	67975159	67975258	13618	27,8,25	20,11,19	28,14,127	9,27,46	164	149	6.277561746821922e-17	2.14639561924e-15	0.551,0.398,0.545	0.739,0.32,0.715	-0.093
8301	gene:Solyc01g101240.2	NA	1	+	91061000	91061065	91061031	91061065	91060814	91060928	8301	832,429,886	2,6,9	217,270,435	5,17,10	180	149	7.236926631457653e-17	2.47093714353e-15	0.997,0.983,0.988	0.973,0.929,0.973	0.031
19201	gene:Solyc05g050230.2	NA	5	+	60279663	60279757	60279669	60279757	60279470	60279568	19201	1163,470,1089	12,0,29	583,637,1563	2,0,23	155	149	7.305506843370309e-17	2.4908494962e-15	0.989,1.0,0.973	0.996,1.0,0.985	-0.006
13272	gene:Solyc03g112520.2	NA	3	-	62914500	62914569	62914500	62914543	62914644	62914809	13272	1,1,7	120,44,72	0,1,5	90,82,219	175	149	7.578181005075175e-17	2.58019526058e-15	0.007,0.019,0.076	0.0,0.01,0.019	0.024
18753	gene:Solyc01g079790.2	NA	1	+	78926131	78926338	78926277	78926338	78925745	78925850	18753	23,8,28	12,3,8	6,7,21	13,6,4	295	149	7.674300391303285e-17	2.60926213304e-15	0.492,0.574,0.639	0.189,0.371,0.726	0.14
22756	gene:Solyc06g068540.2	NA	6	-	42478189	42478438	42478189	42478435	42478974	42479283	22756	20,4,34	7,0,4	10,6,17	3,4,14	152	149	8.642407190604102e-17	2.93430876866e-15	0.737,1.0,0.893	0.766,0.595,0.543	0.242
15968	gene:Solyc04g054490.2	NA	4	+	52614595	52614713	52614599	52614713	52614448	52614519	15968	7,7,9	49,6,54	1,3,13	16,10,110	153	149	8.789587848901037e-17	2.98011221536e-15	0.122,0.532,0.14	0.057,0.226,0.103	0.136
7102	gene:Solyc11g069810.1	NA	11	-	54442634	54442705	54442634	54442689	54443668	54443742	7102	6,0,4	40,17,39	0,3,2	29,18,59	165	149	9.272707541939952e-17	3.13952926483e-15	0.119,0.0,0.085	0.0,0.131,0.03	0.014
19377	gene:Solyc07g062120.2	NA	7	-	64927264	64927423	64927264	64927418	64927522	64927739	19377	25,7,21	13,4,7	8,18,30	0,1,14	154	149	1.1390347115300213e-16	3.85114298845e-15	0.65,0.629,0.744	1.0,0.946,0.675	-0.199
23847	gene:Solyc03g123980.2	NA	3	+	70675049	70675293	70675109	70675293	70672577	70672772	23847	6,0,3	98,36,58	0,2,2	27,33,116	209	149	1.1709872132801425e-16	3.95366976211e-15	0.042,0.0,0.036	0.0,0.041,0.012	0.008
18122	gene:Solyc03g059180.2	NA	3	-	27862880	27863010	27862880	27863000	27863132	27863233	18122	22,6,10	202,78,189	7,15,105	124,119,900	159	149	1.1905763014408447e-16	4.01422642969e-15	0.093,0.067,0.047	0.05,0.106,0.099	-0.016
16415	gene:Solyc03g118550.2	NA	3	+	67436031	67436175	67436058	67436175	67435728	67435869	16415	9,9,7	115,108,120	1,4,10	95,118,175	176	149	1.2032492522668638e-16	4.05132855035e-15	0.062,0.066,0.047	0.009,0.028,0.046	0.031
2407	gene:Solyc02g062810.2	NA	2	+	34599315	34599443	34599320	34599443	34598214	34598326	2407	59,30,61	0,0,3	36,30,108	9,3,8	154	149	1.233208255523185e-16	4.14644925361e-15	1.0,1.0,0.952	0.795,0.906,0.929	0.107
1054	gene:Solyc10g074990.1	NA	10	-	58694659	58694906	58694659	58694755	58695311	58695335	1054	5,3,2	4,0,3	0,2,2	0,6,5	300	149	1.3182921348132619e-16	4.42639832154e-15	0.383,1.0,0.249	NA,0.142,0.166	0.39
14919	gene:Solyc10g083960.1	NA	10	+	63663853	63663955	63663897	63663955	63662946	63663099	14919	3,5,7	77,33,50	1,3,7	61,31,129	193	149	1.532321709887568e-16	5.13793395431e-15	0.029,0.105,0.098	0.012,0.07,0.04	0.037
1993	gene:Solyc10g021280.1	NA	10	+	13108074	13108321	13108236	13108321	13107643	13107663	1993	1,2,1	8,0,5	0,6,2	0,3,2	311	149	1.6079172197502195e-16	5.38397219678e-15	0.057,1.0,0.087	NA,0.489,0.324	-0.025
1379	gene:Solyc10g009170.1	NA	10	+	3170605	3170707	3170653	3170707	3170246	3170313	1379	3,0,0	3,2,1	0,4,5	4,6,6	197	149	1.6933893785560706e-16	5.66235820301e-15	0.431,0.0,0.0	0.0,0.335,0.387	-0.097
2650	gene:Solyc11g011420.1	NA	11	+	4492382	4492497	4492419	4492497	4492193	4492262	2650	10,7,3	86,49,68	8,7,20	56,45,128	186	149	1.7616654335097322e-16	5.88255709269e-15	0.085,0.103,0.034	0.103,0.111,0.111	-0.034
6206	gene:Solyc05g008400.2	NA	5	+	2772023	2772108	2772028	2772108	2771887	2771950	6206	2,3,2	175,81,187	1,4,4	55,56,127	154	149	1.8117238966828242e-16	6.04140237855e-15	0.011,0.035,0.01	0.017,0.065,0.03	-0.019
6960	gene:Solyc12g026400.1	NA	12	+	23046776	23046964	23046783	23046964	23046490	23046690	6960	3,0,5	38,11,32	2,1,16	17,17,79	156	149	1.836878165751598e-16	6.11687988365e-15	0.07,0.0,0.13	0.101,0.053,0.162	-0.039
3435	gene:Solyc06g007350.2	NA	6	+	1387323	1387426	1387348	1387426	1387136	1387255	3435	28,20,8	13,9,12	12,24,26	14,20,40	174	149	1.8578136646887053e-16	6.17812116767e-15	0.648,0.656,0.363	0.423,0.507,0.358	0.126
7684	gene:Solyc11g065740.1	NA	11	+	51337175	51337345	51337279	51337345	51337049	51337107	7684	20,12,14	311,186,264	10,8,8	187,172,270	253	149	1.921438049482507e-16	6.38096170851e-15	0.036,0.037,0.03	0.031,0.027,0.017	0.009
17700	gene:Solyc10g084270.1	NA	10	+	63892411	63892597	63892446	63892597	63891900	63891980	17700	2,1,4	50,19,91	7,5,2	53,44,79	184	149	2.2194591800181213e-16	7.36059987078e-15	0.031,0.041,0.034	0.097,0.084,0.02	-0.032
12297	gene:Solyc01g105120.2	NA	1	-	93387304	93387413	93387304	93387313	93387780	93387993	12297	98,52,89	0,1,2	32,48,261	4,11,10	249	149	2.2548432442248023e-16	7.46774551116e-15	1.0,0.969,0.964	0.827,0.723,0.94	0.148
17873	gene:Solyc09g030390.2	NA	9	-	31890315	31890482	31890315	31890357	31890627	31891527	17873	7,4,1	1,0,5	0,2,4	2,4,9	274	149	2.442968929836961e-16	8.0797702644e-15	0.792,1.0,0.098	0.0,0.214,0.195	0.494
13962	gene:Solyc02g090180.2	NA	2	+	51806656	51806857	51806669	51806857	51806440	51806582	13962	4,2,6	4,2,8	9,4,22	6,5,9	162	149	2.4926779801428446e-16	8.23295927156e-15	0.479,0.479,0.408	0.58,0.424,0.692	-0.11
23027	gene:Solyc12g005590.1	NA	12	-	314867	315129	314867	314920	315685	315774	23027	156,69,155	6,2,7	19,11,54	0,0,2	358	149	2.847532014285269e-16	9.3922129319e-15	0.915,0.935,0.902	1.0,1.0,0.918	-0.055
2241	gene:Solyc06g068030.2	NA	6	-	42164198	42164284	42164198	42164241	42165067	42165178	2241	206,84,172	10,0,0	104,118,178	2,0,0	192	149	3.089689272939378e-16	1.01771094695e-14	0.941,1.0,1.0	0.976,1.0,1.0	-0.012
16069	gene:Solyc03g120270.2	NA	3	+	68724326	68724571	68724524	68724571	68723869	68724090	16069	20,6,10	219,114,164	9,13,21	118,98,188	347	149	3.147515989396948e-16	1.03535363359e-14	0.038,0.022,0.026	0.032,0.054,0.046	-0.015
13876	gene:Solyc12g055950.1	NA	12	-	61943299	61943416	61943299	61943411	61943517	61943639	13876	1,4,3	3,0,6	0,2,3	0,2,10	154	149	3.2465791630867475e-16	1.06649466527e-14	0.244,1.0,0.326	NA,0.492,0.225	0.165
14168	gene:Solyc07g064830.2	NA	7	+	66830069	66830350	66830140	66830350	66829874	66829954	14168	15,12,39	6,2,5	31,28,110	16,11,24	220	149	3.8197897420524663e-16	1.25309751051e-14	0.629,0.803,0.841	0.568,0.633,0.756	0.105
12601	gene:Solyc09g090550.2	NA	9	+	70044860	70044943	70044891	70044943	70044701	70044758	12601	2,3,0	40,33,33	0,2,12	11,10,40	180	149	4.1191614399379667e-16	1.34948398267e-14	0.04,0.07,0.0	0.0,0.142,0.199	-0.077
14122	gene:Solyc06g084610.2	NA	6	-	49673881	49673997	49673881	49673983	49674056	49674125	14122	5,0,1	100,50,87	6,1,12	57,73,359	163	149	4.703239521297908e-16	1.53875798678e-14	0.044,0.0,0.01	0.088,0.012,0.03	-0.025
15901	gene:Solyc06g051390.2	NA	6	+	34732502	34732724	34732520	34732724	34732031	34732427	15901	3,0,0	18,9,13	5,0,2	5,12,40	167	149	5.819291346289906e-16	1.90133400703e-14	0.129,0.0,0.0	0.472,0.0,0.043	-0.129
19805	gene:Solyc09g016940.2	NA	9	+	11839249	11839398	11839257	11839398	11838657	11838717	19805	13,4,4	49,39,55	0,4,10	15,17,132	157	149	5.849119431467363e-16	1.90851106611e-14	0.201,0.089,0.065	0.0,0.183,0.067	0.035
20945	gene:Solyc05g010340.2	NA	5	+	4490885	4491059	4490893	4491059	4490631	4490745	20945	28,9,19	1,2,2	19,12,54	2,0,1	157	149	6.145413798082084e-16	2.00249752164e-14	0.964,0.81,0.9	0.9,1.0,0.981	-0.069
11623	gene:Solyc03g078080.2	NA	3	+	50043990	50044138	50044065	50044138	50042721	50043025	11623	351,219,347	7,5,7	445,463,706	10,18,20	224	149	6.232739502833045e-16	2.02823035081e-14	0.971,0.967,0.971	0.967,0.945,0.959	0.013
10605	gene:Solyc03g033560.2	NA	3	-	5106712	5106820	5106712	5106786	5107721	5107788	10605	6,2,8	162,74,137	6,6,18	101,99,248	183	149	6.298156099081557e-16	2.0467742632e-14	0.029,0.022,0.045	0.046,0.047,0.056	-0.018
23902	gene:Solyc02g031740.2	NA	2	+	26833896	26833978	26833912	26833978	26833754	26833814	23902	33,7,21	16,4,12	14,7,67	6,4,62	165	149	6.363515921199084e-16	2.06525016715e-14	0.651,0.612,0.612	0.678,0.612,0.494	0.03
14763	gene:Solyc11g005340.1	NA	11	-	270724	270823	270724	270816	270959	271082	14763	40,9,22	7,2,0	18,33,233	0,1,12	156	149	6.641590891509649e-16	2.15262030016e-14	0.845,0.811,1.0	1.0,0.969,0.949	-0.087
3245	gene:Solyc09g065270.2	NA	9	+	63340229	63340471	63340231	63340471	63339713	63339828	3245	29,16,29	0,0,2	38,29,100	3,2,4	151	149	6.674050678774255e-16	2.16025672371e-14	1.0,1.0,0.935	0.926,0.935,0.961	0.038
17733	gene:Solyc12g099940.1	NA	12	+	66892166	66892234	66892182	66892234	66890957	66891029	17733	4,0,4	70,24,49	0,0,2	10,21,83	165	149	6.773730098468471e-16	2.18960148962e-14	0.049,0.0,0.069	0.0,0.0,0.021	0.032
22546	gene:Solyc05g025810.2	NA	5	-	36887968	36888216	36887968	36888197	36890125	36890193	22546	23,15,21	0,0,4	9,14,31	0,0,7	168	149	6.926197918987378e-16	2.23590931757e-14	1.0,1.0,0.823	1.0,1.0,0.797	0.009
7829	gene:Solyc06g065700.2	NA	6	+	41135964	41136129	41135975	41136129	41133181	41133221	7829	74,43,63	3,0,8	43,47,114	1,0,5	160	149	7.228473502715154e-16	2.3303907404e-14	0.958,1.0,0.88	0.976,1.0,0.955	-0.031
21497	gene:Solyc05g054920.2	NA	5	+	64718131	64718217	64718190	64718217	64717660	64717772	21497	2,0,0	28,12,19	3,0,5	8,16,75	208	149	7.691201854189205e-16	2.47628138213e-14	0.049,0.0,0.0	0.212,0.0,0.046	-0.07
14317	gene:Solyc09g065810.2	NA	9	+	64082721	64082774	64082735	64082774	64082545	64082615	14317	2,0,0	62,30,39	4,0,4	28,42,131	163	149	8.205253266103412e-16	2.63828779189e-14	0.029,0.0,0.0	0.116,0.0,0.027	-0.038
21254	gene:Solyc08g014470.2	NA	8	-	4537373	4537505	4537373	4537501	4537755	4537830	21254	125,53,77	8,0,4	34,38,91	2,0,0	153	149	8.292053665643354e-16	2.66267056597e-14	0.938,1.0,0.949	0.943,1.0,1.0	-0.019
7101	gene:Solyc11g069810.1	NA	11	-	54439950	54440042	54439950	54440025	54442634	54442705	7101	5,3,2	39,28,34	1,4,13	26,21,53	166	149	9.135884230141876e-16	2.92975859407e-14	0.103,0.088,0.05	0.033,0.146,0.18	-0.039
5485	gene:Solyc01g091770.2	NA	1	+	85349193	85349294	85349197	85349294	85347682	85348267	5485	38,21,55	1,5,10	33,23,110	3,8,25	153	149	1.0264543629476377e-15	3.28736228429e-14	0.974,0.804,0.843	0.915,0.737,0.811	0.053
5152	gene:Solyc02g086500.2	NA	2	+	49176305	49176397	49176311	49176397	49175847	49175939	5152	1,1,11	0,2,1	3,2,17	0,4,3	155	149	1.0509177782173778e-15	3.36127536021e-14	1.0,0.325,0.914	1.0,0.325,0.845	0.023
4662	gene:Solyc12g097030.1	NA	12	+	65696986	65697201	65697132	65697201	65696147	65696356	4662	3,5,12	129,73,96	11,9,8	46,102,117	295	149	1.1727175644537285e-15	3.74590678877e-14	0.012,0.033,0.059	0.108,0.043,0.033	-0.027
15678	gene:Solyc06g083570.2	NA	6	+	48939619	48939958	48939825	48939958	48939084	48939186	15678	58,25,66	1,0,0	20,31,100	0,3,3	355	149	1.3859258401930729e-15	4.42112164212e-14	0.961,1.0,1.0	1.0,0.813,0.933	0.072
9529	gene:Solyc01g106350.2	NA	1	+	94279444	94279554	94279467	94279554	94279219	94279366	9529	0,0,2	10,2,0	2,2,7	0,2,7	172	149	1.4325215959734987e-15	4.56376565142e-14	0.0,0.0,1.0	1.0,0.464,0.464	-0.309
11816	gene:Solyc01g095210.2	NA	1	-	86556017	86556170	86556017	86556119	86556967	86557099	11816	41,19,23	1,0,4	23,9,78	1,0,10	200	149	1.5822832032113906e-15	5.03427353095e-14	0.968,1.0,0.811	0.945,1.0,0.853	-0.006
14124	gene:Solyc06g084610.2	NA	6	-	49673692	49673796	49673692	49673792	49673881	49673980	14124	4,1,9	75,52,125	8,8,18	97,67,251	153	149	1.780130606352423e-15	5.65634170155e-14	0.049,0.018,0.066	0.074,0.104,0.065	-0.037
20104	gene:Solyc01g110040.2	NA	1	-	96850549	96850644	96850549	96850619	96850962	96851072	20104	3,4,1	11,6,23	2,2,2	19,17,39	174	149	1.9262491053572643e-15	6.11263049433e-14	0.189,0.363,0.036	0.083,0.092,0.042	0.124
23150	gene:Solyc02g093220.2	NA	2	-	54158079	54158203	54158079	54158172	54158644	54158780	23150	0,0,2	4,4,2	0,0,5	0,1,7	180	149	1.929260202523025e-15	6.1141932998e-14	0.0,0.0,0.453	NA,0.0,0.372	-0.035
7253	gene:Solyc08g080200.2	NA	8	-	63522497	63522676	63522497	63522673	63523112	63523417	7253	165,77,108	26,10,25	85,48,106	8,1,21	152	149	1.9376497498791673e-15	6.13277514056e-14	0.862,0.883,0.809	0.912,0.979,0.832	-0.056
1104	gene:Solyc07g066030.2	NA	7	-	67583978	67584091	67583978	67584086	67584177	67584280	1104	37,7,36	2,0,0	29,11,89	0,2,4	154	149	2.0620194153938317e-15	6.51379642515e-14	0.947,1.0,1.0	1.0,0.842,0.956	0.05
23337	gene:Solyc10g005900.2	NA	10	+	701842	701911	701845	701911	701134	701182	23337	66,42,96	2,2,1	50,56,112	4,4,2	152	149	2.063399839735064e-15	6.51379642515e-14	0.97,0.954,0.989	0.925,0.932,0.982	0.025
4363	gene:Solyc09g083130.2	NA	9	-	68804256	68804441	68804256	68804333	68804584	68804625	4363	17,4,17	234,145,207	15,22,23	202,191,281	257	149	2.142006390046803e-15	6.75316196426e-14	0.04,0.016,0.045	0.041,0.063,0.045	-0.016
3049	gene:Solyc05g007190.2	NA	5	-	1807698	1807940	1807698	1807887	1808404	1808470	3049	64,24,54	2,1,2	22,20,93	0,1,0	202	149	2.214009615360242e-15	6.97111510019e-14	0.959,0.947,0.952	1.0,0.937,1.0	-0.026
10175	gene:Solyc04g016050.2	NA	4	-	6725953	6726024	6725953	6726019	6726125	6726267	10175	14,10,10	10,10,8	4,8,10	11,6,27	154	149	2.3166959547008425e-15	7.28498847103e-14	0.575,0.492,0.547	0.26,0.563,0.264	0.176
10423	gene:Solyc06g071920.2	NA	6	-	44311942	44312185	44311942	44312043	44312315	44312386	10423	39,50,52	2,0,1	52,53,78	0,5,2	291	149	2.3327492803764247e-15	7.32597949941e-14	0.909,1.0,0.964	1.0,0.844,0.952	0.026
11436	gene:Solyc03g093840.1	NA	3	-	55519150	55519326	55519150	55519201	55519443	55519537	11436	4,0,8	12,1,8	2,0,6	7,7,15	274	149	2.4100823501937808e-15	7.55906448751e-14	0.153,0.0,0.352	0.134,0.0,0.179	0.064
9439	gene:Solyc08g074910.2	NA	8	+	59057488	59057655	59057605	59057655	59057116	59057399	9439	49,24,41	11,0,9	9,24,75	5,4,21	266	149	2.4201078202570667e-15	7.58071450898e-14	0.714,1.0,0.718	0.502,0.771,0.667	0.164
13449	gene:Solyc09g008490.2	NA	9	+	1973560	1973706	1973565	1973706	1972622	1972704	13449	29,15,15	0,2,0	24,15,30	2,0,4	154	149	2.431818142282177e-15	7.60757953892e-14	1.0,0.879,1.0	0.921,1.0,0.879	0.026
23983	gene:Solyc12g016210.1	NA	12	-	6355250	6355306	6355250	6355255	6355387	6355473	23983	15,6,33	2,0,1	24,17,56	0,4,5	200	149	2.4474586079206415e-15	7.6466544615e-14	0.848,1.0,0.961	1.0,0.76,0.893	0.052
24084	gene:Solyc08g067420.2	NA	8	-	56464611	56464703	56464611	56464697	56464840	56465640	24084	20,3,15	2,0,0	14,0,17	0,0,5	155	149	2.5423867968849978e-15	7.93303109013e-14	0.906,1.0,1.0	1.0,NA,0.766	0.086
10804	gene:Solyc01g111560.2	NA	1	+	97788973	97789169	97788978	97789169	97788641	97788800	10804	4,2,4	217,98,177	2,2,22	112,143,559	154	149	2.627614959397127e-15	8.18844425601e-14	0.018,0.019,0.021	0.017,0.013,0.037	-0.003
19915	gene:Solyc01g087060.2	NA	1	-	81997255	81997319	81997255	81997290	81997667	81997896	19915	1,0,9	23,17,12	0,1,5	15,9,35	178	149	2.6765489059459573e-15	8.33024374881e-14	0.035,0.0,0.386	0.0,0.085,0.107	0.076
16602	gene:Solyc01g079090.2	NA	1	+	78158224	78158315	78158230	78158315	78157374	78158053	16602	54,29,57	569,287,531	25,42,82	482,468,872	155	149	2.8969940191451673e-15	9.00479216502e-14	0.084,0.089,0.094	0.047,0.079,0.083	0.019
5202	gene:Solyc07g055810.2	NA	7	+	63738443	63738515	63738469	63738515	63738273	63738345	5202	45,21,53	2,0,0	17,20,80	2,1,2	175	149	3.0791884106560492e-15	9.55887184873e-14	0.95,1.0,1.0	0.879,0.945,0.971	0.052
6432	gene:Solyc04g024590.2	NA	4	+	30015366	30015462	30015369	30015462	30012357	30012396	6432	7,18,13	125,103,126	5,5,7	91,102,131	152	149	3.189165088054369e-15	9.8876336753e-14	0.052,0.146,0.092	0.051,0.046,0.05	0.048
3335	gene:Solyc04g051450.2	NA	4	+	50568647	50568759	50568660	50568759	50567702	50568440	3335	2,0,1	36,15,18	2,5,6	37,24,33	162	149	3.2838290061441167e-15	1.01681419583e-13	0.049,0.0,0.049	0.047,0.161,0.143	-0.084
10601	gene:Solyc12g006940.1	NA	12	+	1374670	1374865	1374689	1374865	1373057	1373349	10601	132,67,139	1,0,6	76,99,87	8,6,3	168	149	3.5145509794104374e-15	1.08686929396e-13	0.992,1.0,0.954	0.894,0.936,0.963	0.051
18276	gene:Solyc07g066620.2	NA	7	+	67991859	67991995	67991897	67991995	67991648	67991725	18276	2,0,5	53,14,47	0,0,4	36,25,88	187	149	3.56280530557532e-15	1.10039009667e-13	0.029,0.0,0.078	0.0,0.0,0.035	0.024
3429	gene:Solyc06g007350.2	NA	6	+	1387511	1387578	1387529	1387578	1387355	1387426	3429	17,3,9	310,163,265	6,5,7	228,269,424	167	149	3.615307585955508e-15	1.11518687366e-13	0.047,0.016,0.029	0.023,0.016,0.015	0.013
6325	gene:Solyc11g072390.1	NA	11	+	55571632	55571783	55571643	55571783	55571399	55571474	6325	1,0,4	23,17,17	0,0,2	18,32,88	160	149	3.630080666667355e-15	1.11832282061e-13	0.039,0.0,0.18	0.0,0.0,0.021	0.066
472	gene:Solyc05g015220.2	NA	5	-	10091038	10091156	10091038	10091145	10091231	10091300	472	17,10,25	1,0,0	3,9,54	4,0,1	160	149	3.727387190639976e-15	1.14684475843e-13	0.941,1.0,1.0	0.411,1.0,0.981	0.183
3341	gene:Solyc01g095580.2	NA	1	+	86794841	86794943	86794846	86794943	86794502	86794678	3341	36,6,39	0,0,2	13,33,143	0,1,6	154	149	3.902446159494856e-15	1.19918712618e-13	1.0,1.0,0.95	1.0,0.97,0.958	0.007
7678	gene:Solyc01g006680.2	NA	1	-	1261953	1262124	1261953	1262032	1262201	1262424	7678	29,8,11	7,4,7	13,11,57	0,0,7	241	149	3.997197668438697e-15	1.22675057647e-13	0.719,0.553,0.493	1.0,1.0,0.834	-0.356
15723	gene:Solyc11g017040.1	NA	11	+	7832517	7832592	7832520	7832592	7831726	7831826	15723	56,56,62	12,14,16	50,48,117	14,5,16	152	149	4.148563470695827e-15	1.27159756079e-13	0.821,0.797,0.792	0.778,0.904,0.878	-0.05
17868	gene:Solyc04g082300.2	NA	4	-	66017591	66017737	66017591	66017719	66018452	66018552	17868	6,1,8	67,24,56	7,5,19	42,60,99	167	149	4.42210106568259e-15	1.35373172094e-13	0.074,0.036,0.113	0.129,0.069,0.146	-0.04
5625	gene:Solyc03g093990.2	NA	3	-	55706215	55706329	55706215	55706315	55706445	55706585	5625	1,0,0	15,9,19	1,1,2	16,4,32	163	149	4.939638455987587e-15	1.51026024128e-13	0.057,0.0,0.0	0.054,0.186,0.054	-0.079
8507	gene:Solyc10g081710.1	NA	10	+	62728898	62729054	62728949	62729054	62728404	62728805	8507	10,11,18	14,4,14	5,12,37	0,10,16	200	149	5.022668858435121e-15	1.53371458122e-13	0.347,0.672,0.489	1.0,0.472,0.633	-0.199
280	gene:Solyc01g091070.2	NA	1	+	84797466	84797542	84797476	84797542	84797163	84797233	280	5,6,7	160,82,170	5,2,8	128,177,291	159	149	5.363412344780041e-15	1.63570600605e-13	0.028,0.064,0.037	0.035,0.01,0.025	0.02
17448	gene:Solyc01g065720.2	NA	1	-	72314893	72315039	72314893	72315020	72316152	72316254	17448	0,0,1	78,35,45	0,0,6	16,37,41	168	149	5.5531614073998106e-15	1.6914497657e-13	0.0,0.0,0.019	0.0,0.0,0.115	-0.032
13155	gene:Solyc07g049500.2	NA	7	-	59777866	59778029	59777866	59777980	59778327	59778568	13155	2,1,4	36,10,32	0,0,4	16,15,58	198	149	5.6529383481507825e-15	1.71968335012e-13	0.04,0.07,0.086	0.0,0.0,0.049	0.049
14089	gene:Solyc12g017410.1	NA	12	-	6666734	6666982	6666734	6666968	6668075	6668349	14089	38,16,23	2,2,1	32,20,88	0,2,1	163	149	5.8239629448679056e-15	1.7694934224e-13	0.946,0.88,0.955	1.0,0.901,0.988	-0.036
7773	gene:Solyc08g029230.2	NA	8	-	37359196	37359316	37359196	37359300	37359400	37359828	7773	3,0,2	14,11,5	5,0,4	11,7,10	165	149	6.607392359796706e-15	2.00501321158e-13	0.162,0.0,0.265	0.291,0.0,0.265	-0.043
13871	gene:Solyc05g012110.2	NA	5	-	5318690	5318901	5318690	5318898	5319938	5320016	13871	92,34,91	4,6,1	57,90,427	3,5,5	152	149	6.683497529953742e-15	2.02557535627e-13	0.958,0.847,0.989	0.949,0.946,0.988	-0.03
2545	gene:Solyc05g013790.2	NA	5	-	7102721	7102951	7102721	7102804	7103082	7103166	2545	1,0,4	3,0,0	2,0,5	0,0,2	296	149	7.486308589611229e-15	2.26605520351e-13	0.144,NA,1.0	1.0,NA,0.557	-0.207
18431	gene:Solyc10g083380.1	NA	10	+	63210050	63210149	63210083	63210149	63209640	63209697	18431	0,2,3	9,4,2	0,4,1	0,7,14	182	149	7.994140797141457e-15	2.41675917798e-13	0.0,0.29,0.551	NA,0.319,0.055	0.093
9884	gene:Solyc01g009290.2	NA	1	-	3334183	3334449	3334183	3334430	3335719	3335853	9884	112,78,90	13,8,8	83,92,171	9,5,9	168	149	8.389727503424334e-15	2.53319682678e-13	0.884,0.896,0.909	0.891,0.942,0.944	-0.029
5018	gene:Solyc03g007490.2	NA	3	+	2071963	2072095	2071972	2072095	2070712	2070909	5018	19,4,11	1,4,2	17,6,23	2,0,0	158	149	8.79628993144377e-15	2.65265508541e-13	0.947,0.485,0.838	0.889,1.0,1.0	-0.206
11939	gene:Solyc07g006190.2	NA	7	-	1024698	1024813	1024698	1024732	1025832	1025947	11939	0,3,6	2,0,0	4,12,8	1,1,1	230	149	1.0090397050483394e-14	3.03913745406e-13	0.0,1.0,1.0	0.722,0.886,0.838	-0.149
14257	gene:Solyc11g010600.1	NA	11	+	3665969	3666194	3665990	3666194	3665835	3665911	14257	15,15,14	854,513,834	15,9,42	486,459,1451	170	149	1.0747401230678054e-14	3.23301006538e-13	0.015,0.025,0.014	0.026,0.017,0.025	-0.005
13418	gene:Solyc02g062350.2	NA	2	-	33959258	33959407	33959258	33959399	33960840	33960967	13418	312,148,269	12,6,6	411,447,916	17,8,10	157	149	1.089489429558646e-14	3.2733224495e-13	0.961,0.959,0.977	0.958,0.981,0.989	-0.01
13564	gene:Solyc02g069010.2	NA	2	+	38961934	38962068	38961939	38962068	38960327	38960648	13564	10,2,5	0,0,2	2,2,31	0,0,4	154	149	1.1167793543977431e-14	3.35116632971e-13	1.0,1.0,0.708	1.0,1.0,0.882	-0.058
10851	gene:Solyc02g079050.2	NA	2	-	43678779	43678940	43678779	43678921	43681111	43681254	10851	13,2,9	0,0,4	19,24,19	0,0,2	168	149	1.2047109546478856e-14	3.61056335e-13	1.0,1.0,0.666	1.0,1.0,0.894	-0.076
15637	gene:Solyc06g048920.2	NA	6	-	31949604	31949752	31949604	31949741	31950409	31950497	15637	27,9,36	3,1,6	30,29,85	9,10,11	160	149	1.2655421734039478e-14	3.78819997553e-13	0.893,0.893,0.848	0.756,0.73,0.878	0.09
8559	gene:Solyc06g008520.2	NA	6	+	2408728	2408911	2408778	2408911	2406670	2406684	8559	11,6,8	87,33,97	8,11,14	25,38,129	199	149	1.2924117878686088e-14	3.86386558649e-13	0.086,0.12,0.058	0.193,0.178,0.075	-0.061
12402	gene:Solyc01g088170.2	NA	1	+	83037330	83037549	83037372	83037549	83036776	83036986	12402	81,35,67	4,0,6	59,48,163	0,1,2	191	149	1.3113302359225276e-14	3.91560305132e-13	0.94,1.0,0.897	1.0,0.974,0.985	-0.041
19745	gene:Solyc10g079730.1	NA	10	-	61231350	61231553	61231350	61231542	61231639	61232825	19745	2,2,0	11,5,5	0,0,3	12,5,63	160	149	1.4218057978854644e-14	4.24026505522e-13	0.145,0.271,0.0	0.0,0.0,0.042	0.125
10160	gene:Solyc01g090290.2	NA	1	+	83963880	83963989	83963900	83963989	83963442	83963581	10160	126,61,100	116,115,139	77,86,98	135,131,150	169	149	1.4266498507769287e-14	4.24949101564e-13	0.489,0.319,0.388	0.335,0.367,0.365	0.043
16489	gene:Solyc03g044370.2	NA	3	-	8902461	8902618	8902461	8902589	8902714	8902799	16489	2,4,6	1,2,7	0,4,1	0,7,4	178	149	1.465351704085555e-14	4.35942131965e-13	0.626,0.626,0.418	NA,0.324,0.173	0.308
7209	gene:Solyc05g010050.2	NA	5	-	4248586	4248680	4248586	4248667	4248766	4248836	7209	3,0,2	39,14,40	4,0,7	15,9,39	162	149	1.7008965646302663e-14	5.05397368457e-13	0.066,0.0,0.044	0.197,0.0,0.142	-0.076
11529	gene:Solyc06g060610.2	NA	6	-	38611474	38611594	38611474	38611564	38612556	38613319	11529	6,5,2	0,2,0	0,0,0	2,5,6	179	149	1.7474439280176654e-14	5.1859350607e-13	1.0,0.675,1.0	0.0,0.0,0.0	0.892
16702	gene:Solyc07g006620.2	NA	7	+	1485427	1485641	1485432	1485641	1484606	1484764	16702	0,4,3	4,0,5	0,0,9	5,0,6	154	149	2.0755884889803753e-14	6.15225716221e-13	0.0,1.0,0.367	0.0,NA,0.592	0.16
13970	gene:Solyc01g008600.2	NA	1	+	2688678	2688779	2688682	2688779	2688511	2688592	13970	67,25,51	5,2,6	41,54,107	8,8,12	153	149	2.111721783650002e-14	6.25172658779e-13	0.929,0.924,0.892	0.833,0.868,0.897	0.049
6153	gene:Solyc03g031990.2	NA	3	-	4481823	4481948	4481823	4481901	4482052	4482132	6153	329,160,266	3,0,10	198,219,657	5,1,22	196	149	2.278573741422192e-14	6.73747334309e-13	0.988,1.0,0.953	0.968,0.994,0.958	0.007
6655	gene:Solyc04g081320.2	SPA	4	-	65348454	65348625	65348454	65348611	65350206	65350258	6655	41,27,20	451,226,434	43,36,18	446,423,743	163	149	2.2898988372683493e-14	6.76272313547e-13	0.077,0.098,0.04	0.081,0.072,0.022	0.013
4180	gene:Solyc08g075990.2	NA	8	-	60060224	60060321	60060224	60060272	60061543	60061690	4180	5,3,0	148,84,128	4,3,12	105,89,324	198	149	2.554480872662828e-14	7.53494260811e-13	0.025,0.026,0.0	0.028,0.025,0.027	-0.01
5577	gene:Solyc02g066940.2	NA	2	-	37192540	37192593	37192540	37192575	37192683	37192782	5577	1,3,1	136,57,131	3,5,7	67,75,135	167	149	2.6787801959223442e-14	7.89199854808e-13	0.007,0.045,0.007	0.038,0.056,0.044	-0.026
18266	gene:Solyc05g048810.2	NA	5	-	59498225	59498254	59498225	59498243	59498326	59498441	18266	19,3,6	5,2,17	4,1,20	1,0,5	160	149	2.964942193491196e-14	8.72447717445e-13	0.78,0.583,0.247	0.788,1.0,0.788	-0.322
13320	gene:Solyc06g019200.2	NA	6	-	18152775	18152861	18152775	18152853	18152925	18152967	13320	11,2,4	90,47,76	6,14,34	62,90,187	157	149	3.139388324589775e-14	9.226609076e-13	0.104,0.039,0.048	0.084,0.129,0.147	-0.056
24210	gene:Solyc06g054410.2	NA	6	-	37189524	37189679	37189524	37189640	37191547	37191921	24210	14,25,8	10,4,7	13,19,28	3,7,4	188	149	3.271759547664799e-14	9.60401871573e-13	0.526,0.832,0.475	0.774,0.683,0.847	-0.157
4231	gene:Solyc02g076720.2	NA	2	-	41849418	41849478	41849418	41849475	41849989	41850106	4231	29,33,25	2,1,3	22,41,179	9,11,32	152	149	3.457082458986671e-14	1.01357649486e-12	0.934,0.97,0.891	0.706,0.785,0.846	0.153
4842	gene:Solyc04g079750.2	NA	4	-	64104114	64104347	64104114	64104243	64104463	64104614	4842	23,11,20	0,0,4	10,15,30	0,0,2	253	149	3.6337299573492443e-14	1.06408236966e-12	1.0,1.0,0.746	1.0,1.0,0.898	-0.051
5057	gene:Solyc02g091030.2	NA	2	+	52471610	52471656	52471613	52471656	52471394	52471487	5057	23,14,15	15,3,18	2,6,39	2,6,11	152	149	3.7812566336162104e-14	1.10594922937e-12	0.6,0.821,0.45	0.495,0.495,0.777	0.035
18082	gene:Solyc11g042990.1	NA	11	-	33888462	33888589	33888462	33888560	33889729	33889912	18082	18,17,33	2,3,0	9,18,62	0,0,1	178	149	4.066621578136873e-14	1.18798201481e-12	0.883,0.826,1.0	1.0,1.0,0.981	-0.091
9196	gene:Solyc09g083120.2	NA	9	-	68799095	68799319	68799095	68799217	68799455	68799535	9196	0,3,4	38,42,54	4,3,5	44,29,54	251	149	4.09500952777225e-14	1.194837155e-12	0.0,0.041,0.042	0.051,0.058,0.052	-0.026
6785	gene:Solyc10g006070.2	NA	10	+	801090	801281	801114	801281	800390	800721	6785	30,26,37	14,0,3	58,47,54	0,6,10	173	149	4.7396211678797333e-14	1.38126102607e-12	0.649,1.0,0.914	1.0,0.871,0.823	-0.044
21103	gene:Solyc02g080420.2	NA	2	+	44646890	44647102	44647026	44647102	44646182	44646651	21103	0,0,2	8,3,4	1,2,5	17,4,12	285	149	4.773207619529825e-14	1.38938115314e-12	0.0,0.0,0.207	0.03,0.207,0.179	-0.07
4738	gene:Solyc06g051080.2	NA	6	+	34199903	34200065	34199908	34200065	34199656	34199806	4738	605,342,569	24,16,21	124,100,198	5,0,8	154	149	5.5413430045063283e-14	1.61103763805e-12	0.961,0.954,0.963	0.96,1.0,0.96	-0.014
14950	gene:Solyc01g111880.2	NA	1	-	98047545	98047644	98047545	98047596	98047797	98047908	14950	3,4,1	51,66,88	3,3,6	44,59,61	197	149	5.895644813461422e-14	1.71199370205e-12	0.043,0.044,0.009	0.049,0.037,0.069	-0.02
24814	gene:Solyc11g062070.1	NA	11	-	48932981	48933072	48932981	48933064	48933228	48933318	24814	2,0,6	94,22,67	3,4,12	55,72,160	157	149	6.186290497566169e-14	1.79424597514e-12	0.02,0.0,0.078	0.049,0.05,0.066	-0.022
10907	gene:Solyc08g079110.2	NA	8	+	62753731	62753880	62753773	62753880	62753269	62753326	10907	8,3,0	209,87,201	9,9,10	174,131,428	191	149	6.234018334267674e-14	1.80593113464e-12	0.029,0.026,0.0	0.039,0.051,0.018	-0.018
4843	gene:Solyc04g079750.2	NA	4	-	64104114	64104351	64104114	64104243	64104463	64104614	4843	25,12,20	0,0,4	10,22,30	0,0,2	257	149	6.41905174623014e-14	1.85731704638e-12	1.0,1.0,0.744	1.0,1.0,0.897	-0.051
20443	gene:Solyc10g080730.1	NA	10	-	61940222	61940458	61940222	61940399	61941205	61941349	20443	3,2,6	16,10,14	4,0,7	3,0,14	208	149	6.726858302072301e-14	1.9440620493e-12	0.118,0.125,0.235	0.489,NA,0.264	-0.217
2680	gene:Solyc02g064950.2	NA	2	-	36054946	36055011	36054946	36054995	36056295	36056360	2680	2,6,8	315,130,249	5,1,6	248,173,507	165	149	6.861632114583438e-14	1.98065375997e-12	0.006,0.04,0.028	0.018,0.005,0.011	0.013
5433	gene:Solyc04g009050.2	NA	4	-	2612151	2612345	2612151	2612300	2613262	2613481	5433	21,7,30	53,7,55	11,1,21	34,35,102	194	149	6.907028671569964e-14	1.9913898816e-12	0.233,0.434,0.295	0.199,0.021,0.137	0.202
13370	gene:Solyc12g044220.1	NA	12	+	38781540	38781788	38781719	38781788	38781127	38781272	13370	9,2,7	43,9,39	1,4,6	29,15,50	328	149	7.592119256834037e-14	2.18631420022e-12	0.087,0.092,0.075	0.015,0.108,0.052	0.026
6891	gene:Solyc10g006230.2	CAB7	10	+	922720	922896	922731	922896	921043	921228	6891	8026,4679,8207	210,0,0	4212,4877,7441	203,0,0	160	149	7.76980400712537e-14	2.23483130423e-12	0.973,1.0,1.0	0.951,1.0,1.0	0.007
7095	gene:Solyc08g082710.2	NA	8	+	65411879	65412036	65411952	65412036	65411624	65411724	7095	1,1,4	13,12,22	1,2,17	25,26,56	222	149	7.850465176628749e-14	2.25535967607e-12	0.049,0.053,0.109	0.026,0.049,0.169	-0.011
6166	gene:Solyc03g031990.2	NA	3	-	4482695	4482873	4482695	4482865	4483875	4483950	6166	138,64,145	13,3,4	58,98,346	7,8,26	157	149	8.066734421929607e-14	2.31475230292e-12	0.91,0.953,0.972	0.887,0.921,0.927	0.033
5097	gene:Solyc05g054970.2	NA	5	-	64750102	64750303	64750102	64750294	64750421	64750849	5097	46,35,72	18,12,27	40,39,114	7,9,17	158	149	8.345626212158913e-14	2.39195303337e-12	0.707,0.733,0.715	0.843,0.803,0.863	-0.118
14315	gene:Solyc09g065810.2	NA	9	+	64085567	64085646	64085585	64085646	64085464	64085471	14315	4,2,0	0,13,44	2,1,2	24,0,99	167	149	8.410454744006716e-14	2.40413634509e-12	1.0,0.121,0.0	0.069,1.0,0.018	0.011
19161	gene:Solyc12g006870.1	NA	12	+	1318364	1318612	1318507	1318612	1318200	1318270	19161	3,4,2	130,75,143	6,0,15	108,125,285	292	149	8.417844345559465e-14	2.40413634509e-12	0.012,0.026,0.007	0.028,0.0,0.026	-0.003
5616	gene:Solyc05g005800.2	NA	5	+	620862	620970	620875	620970	620513	620594	5616	0,5,6	0,2,0	6,5,10	0,4,1	162	149	8.401491356882107e-14	2.40413634509e-12	NA,0.697,1.0	1.0,0.535,0.902	0.036
11394	gene:Solyc09g009890.2	NA	9	-	3375761	3375917	3375761	3375902	3376063	3376180	11394	2,4,4	325,204,329	10,0,15	409,332,572	164	149	8.880319324353134e-14	2.53323891796e-12	0.006,0.018,0.011	0.022,0.0,0.023	-0.003
12475	gene:Solyc09g075390.2	NA	9	-	67100706	67100838	67100706	67100815	67100940	67101094	12475	117,80,115	4,4,2	90,96,240	0,0,7	172	149	9.61044012351344e-14	2.73829864364e-12	0.962,0.945,0.98	1.0,1.0,0.967	-0.027
8133	gene:Solyc06g083300.2	NA	6	+	48767606	48767672	48767612	48767672	48767365	48767487	8133	413,159,343	110,39,80	165,159,531	41,48,175	155	149	9.746598954886248e-14	2.77383864278e-12	0.783,0.797,0.805	0.795,0.761,0.745	0.028
16599	gene:Solyc07g066630.2	NA	7	-	67994830	67995000	67994830	67994994	67995461	67995621	16599	187,96,174	2,0,2	103,110,481	2,0,12	155	149	1.032912330643935e-13	2.93618029727e-12	0.989,1.0,0.988	0.98,1.0,0.975	0.007
20400	gene:Solyc12g070270.1	NA	12	+	29975852	29976063	29975935	29976063	29972931	29973034	20400	235,96,229	0,2,2	211,199,406	4,0,8	232	149	1.137669701809273e-13	3.23018358844e-12	1.0,0.969,0.987	0.971,1.0,0.97	0.005
9404	gene:Solyc12g096610.1	NA	12	+	65451885	65452072	65452009	65452072	65451138	65451339	9404	18,3,21	4,0,4	10,3,8	4,2,3	273	149	1.2726032388858313e-13	3.6090789985e-12	0.711,1.0,0.741	0.577,0.45,0.593	0.277
2749	gene:Solyc12g095890.1	NA	12	+	65000344	65000493	65000369	65000493	65000090	65000252	2749	1,2,5	0,0,1	0,4,2	0,0,3	174	149	1.3186984710046592e-13	3.73544038298e-12	1.0,1.0,0.811	NA,1.0,0.363	0.255
19931	gene:Solyc01g110300.2	NA	1	-	97028617	97028808	97028617	97028801	97028998	97029100	19931	5,6,5	4,5,4	5,5,22	0,7,6	156	149	1.3646975365129996e-13	3.86123512778e-12	0.544,0.534,0.544	1.0,0.406,0.778	-0.187
15924	gene:Solyc03g122370.2	NA	3	-	70234330	70234513	70234330	70234510	70234748	70234895	15924	9,2,3	3,0,9	7,4,9	9,8,21	152	149	1.4286781614384712e-13	4.03755425461e-12	0.746,1.0,0.246	0.433,0.329,0.296	0.311
7638	gene:Solyc06g005080.2	NA	6	-	95152	95316	95152	95284	96414	96654	7638	53,45,46	13,13,8	63,48,30	5,11,1	181	149	1.4411321778460863e-13	4.06801450574e-12	0.77,0.74,0.826	0.912,0.782,0.961	-0.106
23592	gene:Solyc02g067860.2	NA	2	+	37965373	37965488	37965385	37965488	37965033	37965165	23592	4,3,14	180,75,141	2,3,5	67,88,141	161	149	1.4902053102698302e-13	4.20165204554e-12	0.02,0.036,0.084	0.027,0.031,0.032	0.017
23308	gene:Solyc09g098330.2	NA	9	-	72177487	72177605	72177487	72177594	72178015	72178121	23308	3,3,3	2,5,4	0,1,1	3,0,3	160	149	1.6097751837839408e-13	4.53351535517e-12	0.583,0.358,0.411	0.0,1.0,0.237	0.038
3910	gene:Solyc05g009690.2	NA	5	+	3890539	3890618	3890556	3890618	3890421	3890466	3910	9,4,6	454,256,430	2,8,13	192,234,435	166	149	1.6531227395748493e-13	4.65019787091e-12	0.017,0.014,0.012	0.009,0.03,0.026	-0.007
22469	gene:Solyc02g090670.2	NA	2	-	52202197	52202295	52202197	52202284	52202572	52202652	22469	491,338,471	13,4,18	624,577,491	4,11,4	160	149	1.6961924206614447e-13	4.7658295375e-12	0.972,0.987,0.961	0.993,0.98,0.991	-0.015
18976	gene:Solyc12g056520.1	NA	12	-	62471744	62471897	62471744	62471893	62471990	62472128	18976	2,3,1	2,0,3	6,12,18	0,0,4	153	149	1.7786788706568292e-13	4.99181598428e-12	0.493,1.0,0.245	1.0,1.0,0.814	-0.359
10216	gene:Solyc11g069370.1	NA	11	+	53972055	53972187	53972098	53972187	53971553	53971742	10216	62,32,61	4,0,3	44,65,119	0,0,2	192	149	1.8385466512209237e-13	5.15387511606e-12	0.923,1.0,0.94	1.0,1.0,0.979	-0.039
11678	gene:Solyc03g044080.2	NA	3	-	7931739	7931884	7931739	7931803	7935420	7935568	11678	69,31,52	0,0,2	25,62,168	2,1,8	230	149	1.848323483384644e-13	5.17055052494e-12	1.0,1.0,0.944	0.89,0.976,0.932	0.049
1241	gene:Solyc09g010660.2	NA	9	+	3986522	3986747	3986694	3986747	3985868	3985984	1241	10,2,2	1,0,3	0,1,11	0,0,3	321	149	1.848755089657173e-13	5.17055052494e-12	0.823,1.0,0.236	NA,1.0,0.63	-0.129
2352	gene:Solyc01g110160.2	NA	1	-	96935928	96936037	96935928	96936014	96936409	96936507	2352	8,3,10	4,1,1	18,12,41	0,0,5	172	149	1.8691977513845513e-13	5.22170824081e-12	0.634,0.722,0.897	1.0,1.0,0.877	-0.208
5596	gene:Solyc10g008790.2	NA	10	-	2863413	2863607	2863413	2863595	2865534	2865652	5596	0,1,2	0,1,2	2,1,6	1,2,1	161	149	2.0303085606746133e-13	5.66526099068e-12	NA,0.481,0.481	0.649,0.316,0.847	-0.123
13261	gene:Solyc12g007230.1	NA	12	+	1651857	1652063	1652001	1652063	1651451	1651593	13261	0,0,5	80,83,103	3,2,8	67,61,173	293	149	2.0733318032283207e-13	5.77866852528e-12	0.0,0.0,0.024	0.022,0.016,0.023	-0.012
23471	gene:Solyc02g087730.2	NA	2	+	50046621	50046839	50046676	50046839	50045963	50046069	23471	21,5,20	4,0,8	15,18,41	4,4,23	204	149	2.2760400096691274e-13	6.33637010031e-12	0.793,1.0,0.646	0.733,0.767,0.566	0.124
3651	gene:Solyc09g090420.2	NA	9	-	69943964	69944065	69943964	69944036	69945622	69945760	3651	3,0,4	14,12,7	0,0,3	4,10,36	178	149	2.3140864739858967e-13	6.43490987886e-12	0.152,0.0,0.324	0.0,0.0,0.065	0.137
14663	gene:Solyc08g081580.2	NA	8	+	64593867	64594112	64593870	64594112	64593742	64593770	14663	18,13,45	0,0,5	34,34,45	3,0,8	152	149	2.325724873453737e-13	6.45987380183e-12	1.0,1.0,0.898	0.917,1.0,0.846	0.045
5111	gene:Solyc01g008730.2	NA	1	-	2772896	2773029	2772896	2773018	2774539	2774729	5111	1,1,5	34,11,15	0,0,4	10,9,48	160	149	2.418191815604465e-13	6.70903137321e-12	0.027,0.078,0.237	0.0,0.0,0.072	0.09
96	gene:Solyc01g090200.2	NA	1	+	83828511	83828592	83828514	83828592	83828217	83828273	96	2,1,4	42,18,33	7,7,12	80,69,91	152	149	2.4246321991733794e-13	6.71922046428e-12	0.045,0.052,0.106	0.079,0.09,0.114	-0.027
4124	gene:Solyc06g007510.2	NA	6	-	1504032	1504139	1504032	1504134	1506254	1506397	4124	3984,2344,3969	71,40,68	1796,2343,11874	19,36,179	154	149	2.5923102456189683e-13	7.17570393645e-12	0.982,0.983,0.983	0.989,0.984,0.985	-0.003
3758	gene:Solyc02g093400.1	NA	2	-	54277329	54277399	54277329	54277386	54277477	54277566	3758	2,0,0	2,0,6	0,4,8	15,4,10	162	149	2.6239507119259453e-13	7.25501451967e-12	0.479,NA,0.0	0.0,0.479,0.424	-0.061
17516	gene:Solyc12g042170.1	NA	12	+	40673556	40673709	40673577	40673709	40672998	40673214	17516	2,0,0	1,10,8	0,4,3	3,2,8	170	149	2.8049739855586334e-13	7.74670631097e-12	0.637,0.0,0.0	0.0,0.637,0.247	-0.082
14516	gene:Solyc01g095460.2	NA	1	+	86707164	86707231	86707182	86707231	86706786	86706947	14516	4,2,1	69,37,67	0,0,2	17,16,64	167	149	2.968273722249008e-13	8.18838782742e-12	0.049,0.046,0.013	0.0,0.0,0.027	0.027
4343	gene:Solyc11g039950.1	NA	11	-	40563334	40563579	40563334	40563382	40569929	40570089	4343	4,4,9	26,22,28	2,0,26	8,16,54	346	149	3.0807798857360206e-13	8.48910471125e-12	0.062,0.073,0.122	0.097,0.0,0.172	-0.004
22272	gene:Solyc12g013990.1	NA	12	+	4828200	4828289	4828211	4828289	4825556	4826105	22272	2,0,0	36,18,55	0,2,16	35,30,98	160	149	3.1526491401627777e-13	8.67729144292e-12	0.049,0.0,0.0	0.0,0.058,0.132	-0.047
18253	gene:Solyc01g100650.2	NA	1	+	90622985	90623073	90622992	90623073	90622402	90622529	18253	44,34,35	5,5,8	38,31,60	15,7,9	156	149	3.2018718544078603e-13	8.80279061581e-12	0.894,0.867,0.807	0.708,0.809,0.864	0.062
16536	gene:Solyc08g066160.2	NA	8	+	54562270	54562392	54562290	54562392	54562016	54562172	16536	26,11,18	0,2,4	21,8,30	0,2,9	169	149	3.4740497243675384e-13	9.5402750123e-12	1.0,0.829,0.799	1.0,0.779,0.746	0.034
6248	gene:Solyc03g053080.1	NA	3	+	22018315	22018560	22018351	22018560	22017969	22018015	6248	37,21,39	0,0,3	30,24,75	0,1,6	185	149	3.711185155925651e-13	1.0179969587e-11	1.0,1.0,0.913	1.0,0.951,0.91	0.017
24355	gene:Solyc07g045540.2	NA	7	+	58678966	58679172	58678974	58679172	58677437	58677552	24355	109,39,115	6,0,2	79,69,459	1,5,28	157	149	3.8909908541298667e-13	1.06611392748e-11	0.945,1.0,0.982	0.987,0.929,0.94	0.024
3699	gene:Solyc01g079210.2	NA	1	+	78299745	78299838	78299748	78299838	78299499	78299567	3699	20,6,17	47,30,57	12,5,9	26,52,41	152	149	3.955388551212162e-13	1.08253678094e-11	0.294,0.164,0.226	0.311,0.086,0.177	0.037
12873	gene:Solyc01g091750.2	NA	1	-	85336610	85336846	85336610	85336843	85336979	85337092	12873	11,3,11	141,70,70	12,12,24	76,65,255	152	149	4.309489926993273e-13	1.17812136788e-11	0.071,0.04,0.133	0.134,0.153,0.084	-0.042
20693	gene:Solyc12g017860.1	NA	12	-	7593318	7593479	7593318	7593472	7593817	7593910	20693	18,13,8	108,46,81	4,11,9	19,25,46	156	149	4.334111183436565e-13	1.18351949482e-11	0.137,0.213,0.086	0.167,0.296,0.157	-0.061
13402	gene:Solyc07g005190.2	NA	7	-	183932	184088	183932	184079	184585	184709	13402	44,21,49	9,0,8	36,37,185	0,3,7	158	149	4.3622857652519396e-13	1.18987471053e-11	0.822,1.0,0.852	1.0,0.921,0.961	-0.069
16954	gene:Solyc12g008410.1	NA	12	+	1852666	1852882	1852807	1852882	1851589	1851730	16954	6,2,5	15,5,28	1,0,7	14,14,60	290	149	4.751592339309096e-13	1.29460892962e-11	0.17,0.17,0.084	0.035,0.0,0.057	0.111
2522	gene:Solyc12g056650.1	NA	12	-	62629007	62629105	62629007	62629100	62629759	62629830	2522	10,8,13	4,0,1	9,3,4	2,0,0	154	149	4.996357705537648e-13	1.35977107242e-11	0.708,1.0,0.926	0.813,1.0,1.0	-0.06
21221	gene:Solyc03g117900.2	NA	3	+	66902588	66902717	66902612	66902717	66902461	66902530	21221	8,2,13	395,318,317	5,2,14	391,380,701	173	149	5.022816414701287e-13	1.36544111179e-11	0.017,0.005,0.034	0.011,0.005,0.017	0.008
5531	gene:Solyc03g007510.2	NA	3	+	2084307	2084524	2084483	2084524	2084087	2084186	5531	1,1,1	0,0,4	0,0,4	0,2,2	325	149	5.111663071591305e-13	1.38803951595e-11	1.0,1.0,0.103	NA,0.0,0.478	0.462
8759	gene:Solyc01g005810.2	NA	1	+	530527	530629	530549	530629	530322	530438	8759	9,2,12	85,21,62	4,1,8	72,58,113	171	149	5.351158926779047e-13	1.45144954309e-11	0.084,0.077,0.144	0.046,0.015,0.058	0.062
20256	gene:Solyc08g016010.2	NA	8	-	6579636	6579664	6579636	6579654	6579750	6579879	20256	120,82,107	14,9,10	113,74,216	3,6,13	159	149	5.414952775967654e-13	1.46711376774e-11	0.889,0.895,0.909	0.972,0.92,0.94	-0.046
17940	gene:Solyc01g081470.2	NA	1	-	80680062	80680221	80680062	80680205	80681353	80681415	17940	66,24,53	6,0,4	41,37,99	3,0,3	165	149	5.446812048955279e-13	1.47410043813e-11	0.909,1.0,0.923	0.925,1.0,0.968	-0.02
1160	gene:Solyc12g096170.1	NA	12	-	65193872	65193971	65193872	65193967	65194084	65194166	1160	33,29,33	2,7,1	52,53,75	1,5,3	153	149	5.547998850848012e-13	1.49981314146e-11	0.941,0.801,0.97	0.981,0.912,0.961	-0.047
759	gene:Solyc06g072970.2	NA	6	-	44975131	44975240	44975131	44975228	44975329	44975391	759	16,13,6	0,0,2	11,15,17	2,0,4	161	149	5.594386688668954e-13	1.51067109293e-11	1.0,1.0,0.735	0.836,1.0,0.797	0.034
23957	gene:Solyc05g044610.1	NA	5	-	57194118	57194279	57194118	57194276	57194372	57194463	23957	9,3,14	6,1,8	9,1,9	5,4,11	152	149	5.629343643563514e-13	1.51842162546e-11	0.595,0.746,0.632	0.638,0.197,0.445	0.231
10604	gene:Solyc03g119290.2	NA	3	+	67931987	67932221	67932002	67932221	67931159	67931235	10604	0,1,1	7,1,2	0,1,1	0,4,14	164	149	5.669112752823438e-13	1.52745151152e-11	0.0,0.476,0.312	NA,0.185,0.061	0.14
8756	gene:Solyc01g005810.2	NA	1	+	530525	530629	530555	530629	530322	530438	8756	51,13,35	0,0,1	24,29,78	0,2,5	179	149	5.869211835673901e-13	1.57961182398e-11	1.0,1.0,0.967	1.0,0.923,0.928	0.039
11138	gene:Solyc03g117060.2	NA	3	-	66324594	66324789	66324594	66324779	66325342	66325466	11138	14,4,18	265,155,258	4,6,14	208,278,380	159	149	6.161035282379276e-13	1.65631553173e-11	0.047,0.024,0.061	0.018,0.02,0.033	0.02
7522	gene:Solyc04g049580.2	NA	4	+	42574735	42574812	42574738	42574812	42562640	42562746	7522	36,11,22	7,0,4	18,17,37	4,6,9	152	149	6.27358553640734e-13	1.68470754958e-11	0.834,1.0,0.844	0.815,0.735,0.801	0.109
9062	gene:Solyc03g114780.2	NA	3	+	64675348	64675456	64675380	64675456	64673964	64674035	9062	9,5,8	3,4,2	6,7,15	0,0,2	181	149	6.38835448798743e-13	1.71363197293e-11	0.712,0.507,0.767	1.0,1.0,0.861	-0.292
9349	gene:Solyc02g069920.2	NA	2	+	39704896	39705069	39704903	39705069	39704552	39704625	9349	7,1,5	17,15,19	12,4,18	11,30,49	156	149	6.614793777165682e-13	1.77241427963e-11	0.282,0.06,0.201	0.51,0.113,0.26	-0.113
18108	gene:Solyc11g005870.1	NA	11	-	698084	698266	698084	698255	698734	698823	18108	5,0,6	7,10,7	6,2,18	5,12,15	160	149	6.774397514092054e-13	1.81317832472e-11	0.399,0.0,0.444	0.528,0.134,0.528	-0.116
1449	gene:Solyc07g043580.2	NA	7	+	57504908	57505037	57504946	57505037	57504611	57504677	1449	22,13,14	60,47,73	4,12,28	66,46,111	187	149	6.806927838075586e-13	1.81787656983e-11	0.226,0.181,0.133	0.046,0.172,0.167	0.052
17638	gene:Solyc08g077510.2	NA	8	+	61501043	61501136	61501073	61501136	61499824	61499878	17638	28,36,38	304,215,358	41,48,61	283,270,451	179	149	6.805355569735588e-13	1.81787656983e-11	0.071,0.122,0.081	0.108,0.129,0.101	-0.021
14188	gene:Solyc03g119650.2	NA	3	+	68210850	68210980	68210856	68210980	68210542	68210738	14188	43,34,68	0,4,4	24,43,165	0,2,2	155	149	6.886825251953974e-13	1.83719307491e-11	1.0,0.891,0.942	1.0,0.954,0.988	-0.036
23960	gene:Solyc03g114410.2	NA	3	+	64411925	64412003	64411928	64412003	64411641	64411725	23960	7,1,8	7,0,0	10,7,42	0,0,2	152	149	7.489355712375672e-13	1.99573654526e-11	0.495,1.0,1.0	1.0,1.0,0.954	-0.153
3802	gene:Solyc05g013460.2	NA	5	+	6654388	6654610	6654430	6654610	6654078	6654244	3802	2,1,2	92,43,106	4,0,8	31,52,123	191	149	8.192104673521387e-13	2.18060891507e-11	0.017,0.018,0.015	0.091,0.0,0.048	-0.03
20802	gene:Solyc03g118890.2	NA	3	+	67675907	67675972	67675919	67675972	67675346	67675359	20802	7,2,1	54,23,73	0,1,6	23,38,140	161	149	8.604034945520253e-13	2.28774975178e-11	0.107,0.074,0.013	0.0,0.024,0.038	0.044
8010	gene:Solyc03g093210.2	NA	3	+	54405062	54405175	54405102	54405175	54404779	54404964	8010	13,5,22	16,9,0	19,20,24	6,7,10	189	149	8.876944417803785e-13	2.35773197688e-11	0.39,0.305,1.0	0.714,0.693,0.654	-0.122
11558	gene:Solyc08g076190.2	NA	8	+	60215308	60215466	60215336	60215466	60214665	60214772	11558	8,0,4	0,0,2	7,1,4	0,4,4	177	149	8.987880583126367e-13	2.38458785832e-11	1.0,NA,0.627	1.0,0.174,0.457	0.27
19640	gene:Solyc05g046290.2	NA	5	+	58486480	58486674	58486493	58486674	58485923	58486205	19640	22,8,19	0,0,4	2,8,6	0,0,2	162	149	9.007968046502612e-13	2.38730821285e-11	1.0,1.0,0.814	1.0,1.0,0.734	0.027
3451	gene:Solyc03g097970.2	NA	3	+	60342233	60342308	60342252	60342308	60339727	60339810	3451	3,4,4	324,228,273	7,10,14	210,206,288	168	149	9.230064887601078e-13	2.44350114734e-11	0.008,0.015,0.013	0.029,0.041,0.041	-0.025
14530	gene:Solyc06g084480.2	NA	6	+	49568264	49568503	49568393	49568503	49566486	49566651	14530	24,13,23	17,6,11	21,17,105	11,6,29	278	149	9.644574602664777e-13	2.5504541727e-11	0.431,0.537,0.528	0.506,0.603,0.66	-0.091
8354	gene:Solyc08g075890.2	NA	8	+	59982387	59982501	59982405	59982501	59982239	59982303	8354	455,247,368	23,15,27	255,213,228	4,10,18	167	149	9.734100468661443e-13	2.57132777995e-11	0.946,0.936,0.924	0.983,0.95,0.919	-0.015
908	gene:Solyc01g103430.2	NA	1	+	92048273	92048326	92048294	92048326	92048043	92048192	908	9,9,15	6,2,4	10,7,43	0,0,1	170	149	1.0165216782302168e-12	2.68229133269e-11	0.568,0.798,0.767	1.0,1.0,0.974	-0.28
7838	gene:Solyc06g065700.2	NA	6	+	41136449	41136674	41136557	41136674	41136262	41136339	7838	5,3,11	62,42,55	2,5,3	40,44,118	257	149	1.0465485582664753e-12	2.75852473404e-11	0.045,0.04,0.104	0.028,0.062,0.015	0.028
23098	gene:Solyc03g113550.2	NA	3	+	63660068	63660238	63660118	63660238	63659256	63659724	23098	4,0,1	43,15,22	2,2,8	25,14,91	199	149	1.1306508332094476e-12	2.97697175998e-11	0.065,0.0,0.033	0.057,0.097,0.062	-0.039
5271	gene:Solyc03g118030.2	NA	3	-	67020226	67020396	67020226	67020381	67020479	67020603	5271	5,0,0	87,21,77	3,1,7	23,23,128	164	149	1.1411438552714644e-12	3.00134433701e-11	0.05,0.0,0.0	0.106,0.038,0.047	-0.047
10021	gene:Solyc03g096740.2	NA	3	-	59090396	59090603	59090396	59090468	59091105	59091350	10021	3,3,2	0,0,1	6,2,6	10,0,2	284	149	1.2179023146653377e-12	3.1997615358e-11	1.0,1.0,0.512	0.239,1.0,0.611	0.221
24244	gene:Solyc12g014060.1	NA	12	-	4872138	4872257	4872138	4872247	4872723	4872819	24244	12,8,14	133,79,136	2,4,10	80,70,83	159	149	1.2506390071948047e-12	3.28221757175e-11	0.078,0.087,0.088	0.023,0.051,0.101	0.026
20605	gene:Solyc01g010590.2	NA	1	+	5596680	5596839	5596690	5596839	5596500	5596614	20605	14,2,11	119,37,95	2,7,3	42,48,78	159	149	1.2702696325353995e-12	3.3301366738e-11	0.099,0.048,0.098	0.043,0.12,0.035	0.016
7788	gene:Solyc06g069020.2	NA	6	+	42823728	42823803	42823730	42823803	42823515	42823548	7788	2,1,0	2,0,0	4,0,5	0,6,3	151	149	1.2850806886965194e-12	3.36533104626e-11	0.497,1.0,NA	1.0,0.0,0.622	0.208
14764	gene:Solyc11g005340.1	NA	11	-	270724	270829	270724	270816	270959	271082	14764	1,3,6	7,2,0	5,2,27	0,1,12	162	149	1.2887489077106732e-12	3.37130048314e-11	0.116,0.58,1.0	1.0,0.648,0.674	-0.209
1768	gene:Solyc02g083290.2	NA	2	-	46734116	46734261	46734116	46734197	46734857	46734953	1768	8,3,4	72,54,83	0,2,3	53,55,145	213	149	1.3229341259456929e-12	3.45700202814e-11	0.072,0.037,0.033	0.0,0.025,0.014	0.034
18569	gene:Solyc03g083020.2	NA	3	+	52859858	52860104	52859997	52860104	52859069	52859104	18569	4,11,4	5,1,4	11,2,18	1,3,4	288	149	1.3313359908930007e-12	3.47521639945e-11	0.293,0.851,0.341	0.851,0.256,0.7	-0.107
18487	gene:Solyc02g086900.2	NA	2	+	49498192	49498297	49498199	49498297	49498021	49498114	18487	6,4,2	2,0,0	2,2,5	4,0,0	156	149	1.3852882276732309e-12	3.61216509291e-11	0.741,1.0,1.0	0.323,1.0,1.0	0.139
3323	gene:Solyc04g054190.2	NA	4	+	51910233	51910352	51910241	51910352	51909039	51909138	3323	13,4,3	331,133,305	0,5,10	196,218,578	157	149	1.4724581518123549e-12	3.83534271388e-11	0.036,0.028,0.009	0.0,0.021,0.016	0.012
12872	gene:Solyc09g074690.2	NA	9	+	66521484	66521561	66521489	66521561	66520540	66520634	12872	0,0,2	19,8,6	0,0,5	29,19,38	154	149	1.5431458159697815e-12	4.01515625171e-11	0.0,0.0,0.244	0.0,0.0,0.113	0.044
8182	gene:Solyc01g008830.1	NA	1	+	2857663	2857881	2857668	2857881	2855793	2855886	8182	2,0,2	0,0,6	0,0,4	4,11,15	154	149	1.5635434088591465e-12	4.06387363956e-11	1.0,NA,0.244	0.0,0.0,0.205	0.554
19561	gene:Solyc08g068070.2	NA	8	+	57165738	57165883	57165747	57165883	57162649	57162780	19561	190,82,155	4,2,3	62,54,139	0,6,10	158	149	1.6635521111692463e-12	4.31918620864e-11	0.978,0.975,0.98	1.0,0.895,0.929	0.036
3048	gene:Solyc05g007190.2	NA	5	-	1807695	1807759	1807695	1807734	1807841	1807940	3048	53,17,39	5,0,6	17,14,64	1,0,5	174	149	1.6800776352345014e-12	4.35743212318e-11	0.901,1.0,0.848	0.936,1.0,0.916	-0.034
5035	gene:Solyc02g091030.2	NA	2	+	52469829	52469923	52469841	52469923	52469353	52469431	5035	2,2,0	67,38,77	0,1,6	30,47,77	161	149	1.718911023407084e-12	4.45339210291e-11	0.027,0.046,0.0	0.0,0.019,0.067	-0.004
4002	gene:Solyc05g015980.2	NA	5	-	13142727	13142844	13142727	13142816	13143357	13144413	4002	34,12,29	6,5,0	16,10,27	0,0,5	177	149	1.8143219624363838e-12	4.69557355651e-11	0.827,0.669,1.0	1.0,1.0,0.82	-0.108
2564	gene:Solyc07g022900.2	NA	7	+	23225862	23225995	23225914	23225995	23225547	23225652	2564	40,25,48	23,11,19	38,28,153	3,16,57	201	149	1.840749561684376e-12	4.75889631091e-11	0.563,0.628,0.652	0.904,0.565,0.666	-0.097
24685	gene:Solyc01g099710.2	NA	1	+	89873912	89874105	89873986	89874105	89872756	89873104	24685	2,0,4	39,29,46	4,4,5	39,31,90	223	149	1.907266960410421e-12	4.92561837563e-11	0.033,0.0,0.055	0.064,0.079,0.036	-0.03
618	gene:Solyc03g119670.2	NA	3	+	68230995	68231136	68231003	68231136	68229703	68229778	618	11,3,9	2,0,4	5,7,15	0,0,14	157	149	2.188362048695194e-12	5.6455554829e-11	0.839,1.0,0.681	1.0,1.0,0.504	0.005
3647	gene:Solyc09g090420.2	NA	9	-	69941232	69941340	69941232	69941312	69942643	69942733	3647	50,35,60	13,7,0	41,36,79	1,4,8	177	149	2.3097126975431647e-12	5.95229144857e-11	0.764,0.808,1.0	0.972,0.883,0.893	-0.059
3849	gene:Solyc01g008320.2	NA	1	+	2430279	2430411	2430310	2430411	2428751	2428953	3849	3,6,4	67,27,51	2,0,2	10,20,29	180	149	2.357058389650069e-12	6.06786314604e-11	0.036,0.155,0.061	0.142,0.0,0.054	0.019
2786	gene:Solyc02g069030.2	NA	2	-	38976895	38977057	38976895	38977014	38977226	38977596	2786	11,5,6	9,0,11	6,6,43	5,6,15	192	149	2.4285584390033767e-12	6.24530557895e-11	0.487,1.0,0.297	0.482,0.437,0.69	0.058
714	gene:Solyc05g012920.1	NA	5	-	6046906	6046922	6046906	6046915	6047111	6047627	714	17,10,16	0,0,1	19,16,28	0,5,6	156	149	2.4521269183669794e-12	6.29924159474e-11	1.0,1.0,0.939	1.0,0.753,0.817	0.123
15787	gene:Solyc09g047900.1	NA	9	+	33689598	33689713	33689628	33689713	33689480	33689536	15787	13,0,13	5,0,0	7,12,69	0,0,5	179	149	2.5474264172425925e-12	6.53713781237e-11	0.684,NA,1.0	1.0,1.0,0.92	-0.131
17838	gene:Solyc04g076570.2	NA	4	-	61474661	61474833	61474661	61474707	61475496	61475620	17838	71,14,71	0,2,4	22,42,66	2,1,0	275	149	2.6032836024923528e-12	6.6734226752e-11	1.0,0.791,0.906	0.856,0.958,1.0	-0.039
18461	gene:Solyc12g005050.1	NA	12	-	23189	23261	23189	23258	24337	24396	18461	4,4,0	66,8,53	1,0,0	23,35,91	152	149	2.6237844380827266e-12	6.71888090917e-11	0.056,0.329,0.0	0.041,0.0,0.0	0.115
20967	gene:Solyc10g007550.2	NA	10	-	1862836	1863061	1862836	1863022	1864035	1864124	20967	8,10,10	4,3,15	10,7,79	8,4,108	188	149	2.6734907311584955e-12	6.83895268594e-11	0.613,0.725,0.346	0.498,0.581,0.367	0.079
5355	gene:Solyc02g090260.1	NA	2	+	51866374	51866477	51866400	51866477	51866231	51866290	5355	12,2,15	0,0,2	7,10,32	0,0,4	175	149	2.8039356437984805e-12	7.16508859883e-11	1.0,1.0,0.865	1.0,1.0,0.872	-0.002
2444	gene:Solyc06g011540.2	NA	6	+	8024277	8024437	8024322	8024437	8024162	8024179	2444	42,27,26	0,0,10	29,7,117	0,0,8	194	149	2.814885496876912e-12	7.18550581726e-11	1.0,1.0,0.666	1.0,1.0,0.918	-0.084
8604	gene:Solyc11g008340.1	NA	11	+	2548783	2548881	2548803	2548881	2548519	2548715	8604	2,2,0	138,45,156	3,2,9	68,96,134	169	149	2.873976829558086e-12	7.32864091537e-11	0.013,0.038,0.0	0.037,0.018,0.056	-0.02
11683	gene:Solyc03g044080.2	NA	3	-	7931739	7931859	7931739	7931826	7935420	7935568	11683	9,1,10	5,0,6	6,9,30	2,4,6	182	149	2.9417996984372826e-12	7.49371767883e-11	0.596,1.0,0.577	0.711,0.648,0.804	0.003
8826	gene:Solyc09g097880.2	NA	9	+	71878810	71878904	71878815	71878904	71877703	71877807	8826	20,12,17	9,3,5	7,21,68	10,6,32	154	149	2.9503413099117766e-12	7.50759807541e-11	0.683,0.795,0.767	0.404,0.772,0.673	0.132
19559	gene:Solyc05g056390.2	NA	5	+	65713068	65713223	65713093	65713223	65712344	65712449	19559	60,35,57	0,0,2	74,78,165	0,0,8	174	149	2.975193926879778e-12	7.56291180827e-11	1.0,1.0,0.961	1.0,1.0,0.946	0.005
22870	gene:Solyc01g103690.2	NA	1	-	92235645	92235858	92235645	92235842	92238788	92238881	22870	31,26,34	3,2,0	23,34,42	0,0,2	165	149	3.0513318514601535e-12	7.74834017009e-11	0.903,0.922,1.0	1.0,1.0,0.95	-0.042
11990	gene:Solyc03g033470.2	NA	3	+	5027590	5027723	5027598	5027723	5026686	5026802	11990	10,1,14	4,2,1	4,5,10	1,1,9	157	149	3.0801631662889504e-12	7.81337941743e-11	0.703,0.322,0.93	0.792,0.826,0.513	-0.059
10347	gene:Solyc01g079360.2	NA	1	-	78450755	78450917	78450755	78450893	78451096	78451333	10347	41,11,25	35,30,39	0,6,16	7,8,28	173	149	3.0964148307814655e-12	7.84640568184e-11	0.502,0.24,0.356	0.0,0.392,0.33	0.125
13196	gene:Solyc11g065870.1	NA	11	+	51449636	51449776	51449640	51449776	51448513	51448807	13196	60,35,62	5,0,4	72,91,173	7,4,15	153	149	3.3181770660756888e-12	8.39958982858e-11	0.921,1.0,0.938	0.909,0.957,0.918	0.025
1807	gene:Solyc06g007980.2	NA	6	+	1838700	1838826	1838714	1838826	1838015	1838258	1807	8,4,17	275,125,257	4,3,38	183,137,396	163	149	3.355198170627905e-12	8.48445737398e-11	0.026,0.028,0.057	0.02,0.02,0.081	-0.003
3681	gene:Solyc09g091100.2	NA	9	-	70454606	70454697	70454606	70454686	70455503	70455531	3681	4,1,3	160,106,154	2,8,9	138,181,235	160	149	3.36098703986034e-12	8.49025196458e-11	0.023,0.009,0.018	0.013,0.04,0.034	-0.012
13104	gene:Solyc04g045620.2	NA	4	-	34487176	34487190	34487176	34487185	34489738	34490144	13104	849,462,745	6,10,7	523,596,1215	10,8,19	154	149	3.4702719221627235e-12	8.75720594412e-11	0.993,0.978,0.99	0.981,0.986,0.984	0.003
20617	gene:Solyc03g005800.2	NA	3	+	549482	549647	549500	549647	548356	548496	20617	3,0,5	20,8,28	2,0,3	25,11,45	167	149	3.610647861945962e-12	9.09254019674e-11	0.118,0.0,0.137	0.067,0.0,0.056	0.044
2758	gene:Solyc02g085400.2	NA	2	-	48321941	48322108	48321941	48322101	48322287	48322707	2758	2,0,1	35,20,31	0,2,3	10,11,46	156	149	3.6088561429282543e-12	9.09254019674e-11	0.052,0.0,0.03	0.0,0.148,0.059	-0.042
15531	gene:Solyc08g077440.2	NA	8	-	61332255	61332454	61332255	61332438	61333070	61333198	15531	20,7,17	6,8,13	12,7,11	2,2,4	165	149	3.64569435934071e-12	9.17128251475e-11	0.751,0.441,0.541	0.844,0.76,0.713	-0.195
679	gene:Solyc11g032100.1	NA	11	+	24899091	24899176	24899094	24899176	24898769	24898951	679	33,16,44	3,8,2	8,25,23	2,0,3	152	149	3.7303307720270846e-12	9.3744834184e-11	0.915,0.662,0.956	0.797,1.0,0.883	-0.049
24172	gene:Solyc03g019960.2	NA	3	-	61250582	61250784	61250582	61250778	61251696	61252338	24172	22,3,7	3,5,4	2,16,43	8,6,23	155	149	3.804098194792133e-12	9.54997805344e-11	0.876,0.366,0.627	0.194,0.719,0.642	0.105
22687	gene:Solyc05g050940.2	NA	5	+	61172792	61172987	61172816	61172987	61172466	61172555	22687	5,2,7	81,39,88	3,4,0	58,48,60	173	149	3.8978860725874125e-12	9.77531841923e-11	0.05,0.042,0.064	0.043,0.067,0.0	0.015
1521	gene:Solyc01g111570.2	NA	1	+	97801203	97801452	97801208	97801452	97800560	97801127	1521	124,50,87	10,0,2	39,68,283	2,6,18	154	149	3.932622391537685e-12	9.85225399143e-11	0.923,1.0,0.977	0.95,0.916,0.938	0.032
13591	gene:Solyc04g082660.2	NA	4	+	66269265	66269402	66269331	66269402	66268188	66268449	13591	1,2,0	75,30,71	3,2,20	49,61,136	215	149	4.006986285014743e-12	1.00282060881e-10	0.009,0.044,0.0	0.041,0.022,0.092	-0.034
16961	gene:Solyc08g065160.2	NA	8	-	52925740	52925848	52925740	52925821	52925921	52926252	16961	17,14,16	206,95,193	7,10,20	107,83,406	176	149	4.0802010827911166e-12	1.02009229131e-10	0.065,0.111,0.066	0.052,0.093,0.04	0.019
15719	gene:Solyc12g036300.1	NA	12	-	52638258	52638361	52638258	52638349	52644530	52644590	15719	14,7,23	0,0,4	11,11,21	0,0,1	161	149	4.102298566858172e-12	1.02456172849e-10	1.0,1.0,0.842	1.0,1.0,0.951	-0.036
8290	gene:Solyc10g051390.1	NA	10	+	52082782	52082910	52082821	52082910	52082583	52082683	8290	22,14,26	0,0,0	17,32,12	0,0,104	188	149	4.4256149045683664e-12	1.10417499921e-10	1.0,1.0,1.0	1.0,1.0,0.084	0.305
516	gene:Solyc02g030210.2	NA	2	+	25316137	25316201	25316192	25316201	25315946	25316029	516	5,0,0	0,30,0	0,5,7	36,23,62	204	149	4.621992003215631e-12	1.15198642577e-10	1.0,0.0,NA	0.0,0.137,0.076	0.429
24812	gene:Solyc11g062070.1	NA	11	-	48924053	48924264	48924053	48924207	48924843	48924879	24812	7,0,4	107,37,85	0,5,5	77,96,240	206	149	4.922692955310115e-12	1.22567481213e-10	0.045,0.0,0.033	0.0,0.036,0.015	0.009
21820	gene:Solyc12g099010.1	NA	12	-	66325448	66325680	66325448	66325655	66326307	66326370	21820	2,0,0	12,4,0	2,1,0	4,3,15	174	149	5.080289018522515e-12	1.26361778907e-10	0.125,0.0,NA	0.3,0.222,0.0	-0.112
18297	gene:Solyc03g026210.2	NA	3	-	3611121	3611223	3611121	3611179	3611309	3611375	18297	70,27,67	11,2,0	31,34,129	8,6,9	193	149	5.829304214445338e-12	1.44843591719e-10	0.831,0.912,1.0	0.749,0.814,0.917	0.088
21381	gene:Solyc08g013880.2	NA	8	+	3354147	3356281	3356137	3356281	3352403	3352418	21381	20,2,9	86,53,71	6,10,35	45,37,158	2139	149	6.020693330121096e-12	1.49446166955e-10	0.016,0.003,0.009	0.009,0.018,0.015	-0.005
12670	gene:Solyc02g070780.2	NA	2	-	40388044	40388122	40388044	40388107	40388370	40388591	12670	27,27,23	137,175,159	37,32,30	305,241,231	164	149	6.332482929111556e-12	1.57024878026e-10	0.152,0.123,0.116	0.099,0.108,0.106	0.026
2218	gene:Solyc06g074200.2	NA	6	-	45877290	45877367	45877290	45877339	45877596	45877923	2218	1509,530,1398	100,36,114	681,736,3670	37,0,267	177	149	6.3993869882677615e-12	1.58521957681e-10	0.927,0.925,0.912	0.939,1.0,0.92	-0.032
15133	gene:Solyc10g005260.2	NA	10	-	203907	204084	203907	204078	204172	204269	15133	174,130,198	0,8,0	163,196,277	5,0,11	155	149	6.590188470889574e-12	1.63081972803e-10	1.0,0.94,1.0	0.969,1.0,0.96	0.004
13794	gene:Solyc11g072530.1	NA	11	+	55722964	55723072	55722969	55723072	55722735	55722843	13794	52,22,68	2,6,0	31,58,93	4,3,9	154	149	6.6487805723332616e-12	1.64364355574e-10	0.962,0.78,1.0	0.882,0.949,0.909	0.001
5477	gene:Solyc01g068030.2	NA	1	-	77068160	77068284	77068160	77068256	77069011	77069111	5477	4,0,1	154,37,98	1,3,17	46,50,148	177	149	6.675733083424154e-12	1.64862763309e-10	0.021,0.0,0.009	0.018,0.048,0.088	-0.041
15851	gene:Solyc01g102490.2	NA	1	+	91287402	91287568	91287425	91287568	91287078	91287146	15851	1,0,3	31,12,32	2,1,5	23,18,53	172	149	6.690878927245502e-12	1.650688789e-10	0.027,0.0,0.075	0.07,0.046,0.076	-0.03
21455	gene:Solyc05g050380.2	NA	5	+	60491564	60491712	60491632	60491712	60491052	60491450	21455	25,10,19	52,27,30	1,2,8	1,5,4	217	149	6.919599990995053e-12	1.70538283636e-10	0.248,0.203,0.303	0.407,0.215,0.579	-0.149
2005	gene:Solyc08g061480.2	NA	8	+	48767825	48768048	48767858	48768048	48767071	48767635	2005	26,4,12	11,7,14	1,0,7	2,0,8	182	149	7.578392201756202e-12	1.86585242485e-10	0.659,0.319,0.412	0.29,NA,0.417	0.11
11174	gene:Solyc04g072230.2	NA	4	-	59222418	59222532	59222418	59222529	59223479	59223659	11174	84,20,51	2,0,0	33,23,74	2,2,8	152	149	7.634356446585947e-12	1.87772681963e-10	0.976,1.0,1.0	0.942,0.919,0.901	0.071
14683	gene:Solyc05g009940.2	NA	5	-	4159853	4159973	4159853	4159968	4160051	4160127	14683	2,1,10	42,19,30	4,6,19	14,21,104	154	149	7.74574930103067e-12	1.90319645781e-10	0.044,0.048,0.244	0.217,0.217,0.15	-0.083
21056	gene:Solyc03g071720.2	NA	3	+	18493051	18493180	18493065	18493180	18492870	18492986	21056	5,2,6	39,20,36	5,4,25	36,29,106	163	149	8.080676328029602e-12	1.98348330171e-10	0.105,0.084,0.132	0.113,0.112,0.177	-0.027
1845	gene:Solyc01g109360.2	NA	1	+	96337687	96337844	96337696	96337844	96337260	96337463	1845	14,3,18	304,171,301	13,11,65	210,246,1075	158	149	8.386190388996373e-12	2.05639553417e-10	0.042,0.016,0.053	0.055,0.04,0.054	-0.013
12304	gene:Solyc01g105120.2	NA	1	-	93387304	93387426	93387304	93387321	93387780	93387993	12304	4,0,4	0,0,0	0,4,0	4,2,3	254	149	8.545584588418295e-12	2.0933664124e-10	1.0,NA,1.0	0.0,0.54,0.0	0.82
18142	gene:Solyc11g067240.1	NA	11	-	52978693	52978923	52978693	52978892	52980626	52980732	18142	0,3,3	50,23,45	0,4,12	37,13,163	180	149	8.731245006756232e-12	2.13669056234e-10	0.0,0.097,0.052	0.0,0.203,0.057	-0.037
7402	gene:Solyc01g057460.2	NA	1	+	60993033	60993200	60993088	60993200	60992910	60992938	7402	72,21,78	6,1,0	20,29,130	4,2,6	204	149	9.267771649394801e-12	2.26570417483e-10	0.898,0.939,1.0	0.785,0.914,0.941	0.066
22175	gene:Solyc03g112600.2	NA	3	+	62994527	62994651	62994533	62994651	62994234	62994428	22175	2,0,1	0,0,2	0,0,4	2,0,4	155	149	9.354682164655206e-12	2.28465054557e-10	1.0,NA,0.325	0.0,NA,0.49	0.417
2594	gene:Solyc11g027830.1	NA	11	+	19003089	19003249	19003114	19003249	19002354	19002429	2594	4,2,2	47,30,48	1,3,17	30,37,150	174	149	9.37543766255296e-12	2.28741833865e-10	0.068,0.054,0.034	0.028,0.065,0.088	-0.008
13679	gene:Solyc01g098990.2	NA	1	+	89348703	89348795	89348708	89348795	89346929	89347010	13679	9,7,3	3,2,5	4,4,5	2,0,13	154	149	9.499392921023055e-12	2.31533396135e-10	0.744,0.772,0.367	0.659,1.0,0.271	-0.016
3213	gene:Solyc07g065400.2	NA	7	-	67170623	67170674	67170623	67170646	67170726	67170831	3213	0,0,0	6,2,0	6,1,4	0,0,9	177	149	9.720674039978603e-12	2.36689150446e-10	0.0,0.0,NA	1.0,1.0,0.272	-0.757
23606	gene:Solyc03g118350.2	NA	3	-	67254465	67254693	67254465	67254688	67254784	67254931	23606	47,25,28	7,0,2	7,21,49	0,1,0	154	149	9.993782441259557e-12	2.4309525305e-10	0.867,1.0,0.931	1.0,0.953,1.0	-0.052
15215	gene:Solyc12g099400.1	NA	12	-	66562760	66562944	66562760	66562926	66563018	66563115	15215	6,8,10	120,82,116	5,1,4	39,41,111	167	149	1.0096111052154864e-11	2.45338530433e-10	0.043,0.08,0.071	0.103,0.021,0.031	0.013
5860	gene:Solyc02g068760.2	NA	2	-	38682316	38682472	38682316	38682462	38682876	38683103	5860	13,3,12	63,15,37	4,6,21	47,42,102	159	149	1.0132205572395246e-11	2.45969422475e-10	0.162,0.158,0.233	0.074,0.118,0.162	0.066
13307	gene:Solyc06g019200.2	NA	6	-	18149260	18149416	18149260	18149406	18149508	18149712	13307	28,18,26	10,12,16	31,31,54	26,2,15	159	149	1.0351552445649844e-11	2.51043243927e-10	0.724,0.584,0.604	0.528,0.936,0.771	-0.108
16732	gene:Solyc07g065890.2	NA	7	+	67488398	67488483	67488403	67488483	67488056	67488140	16732	6,7,11	77,44,39	0,0,14	39,62,99	154	149	1.0406298473194002e-11	2.52119063608e-10	0.07,0.133,0.214	0.0,0.0,0.12	0.099
12373	gene:Solyc12g055940.1	NA	12	-	61933232	61933336	61933232	61933314	61933622	61933719	12373	32,22,31	35,17,19	20,37,108	26,20,54	171	149	1.101674656717349e-11	2.66642611829e-10	0.443,0.53,0.587	0.401,0.617,0.635	-0.031
19068	gene:Solyc01g094640.2	NA	1	-	86078131	86078315	86078131	86078295	86078404	86080055	19068	3,2,1	83,47,59	0,1,9	42,35,84	169	149	1.1678932692430972e-11	2.82388217173e-10	0.031,0.036,0.015	0.0,0.025,0.086	-0.01
23161	gene:Solyc09g064780.2	NA	9	+	62175501	62175690	62175580	62175690	62174088	62174299	23161	2,2,6	0,4,5	2,4,11	0,5,2	228	149	1.189824886232351e-11	2.87404865056e-10	1.0,0.246,0.44	1.0,0.343,0.782	-0.146
3012	gene:Solyc12g035710.1	NA	12	-	54363706	54363772	54363706	54363753	54363832	54364169	3012	0,2,1	29,20,43	3,0,2	22,29,24	168	149	1.1939093939197593e-11	2.88104815575e-10	0.0,0.081,0.02	0.108,0.0,0.069	-0.025
2622	gene:Solyc08g006830.2	NA	8	-	1365285	1365367	1365285	1365351	1365430	1365669	2622	3,0,2	38,7,28	0,6,7	26,27,83	165	149	1.2789800141114975e-11	3.08326899926e-10	0.067,0.0,0.061	0.0,0.167,0.071	-0.037
24923	gene:Solyc09g089870.2	NA	9	-	69491600	69491763	69491600	69491755	69492207	69492285	24923	73,23,64	2,0,0	57,38,172	2,2,8	157	149	1.3012026496825792e-11	3.13372971465e-10	0.972,1.0,1.0	0.964,0.947,0.953	0.036
4338	gene:Solyc11g011150.1	NA	11	+	4231286	4231375	4231301	4231375	4231093	4231221	4338	1,0,2	23,5,2	1,1,7	10,4,30	164	149	1.3120818356542564e-11	3.15679867615e-10	0.038,0.0,0.476	0.083,0.185,0.175	0.024
22490	gene:Solyc01g099140.2	NA	1	-	89455285	89455494	89455285	89455491	89456645	89456802	22490	35,26,31	20,6,9	15,29,79	0,3,11	152	149	1.40403793766086e-11	3.37469554205e-10	0.632,0.809,0.772	1.0,0.905,0.876	-0.189
24079	gene:Solyc10g079510.1	NA	10	-	61049817	61049891	61049817	61049883	61050010	61050072	24079	5,8,2	0,0,2	10,4,12	1,0,2	157	149	1.4152040090622228e-11	3.39816938912e-10	1.0,1.0,0.487	0.905,1.0,0.851	-0.09
12135	gene:Solyc03g111580.2	NA	3	-	62219288	62219357	62219288	62219354	62219688	62220430	12135	88,40,64	57,19,39	58,34,105	29,36,83	152	149	1.4188095879276173e-11	3.40346062812e-10	0.602,0.674,0.617	0.662,0.481,0.554	0.065
17212	gene:Solyc12g008770.1	NA	12	+	2125485	2125616	2125489	2125616	2125184	2125392	17212	19,5,11	20,13,20	0,6,10	10,3,26	153	149	1.4332766191658844e-11	3.4347703067e-10	0.481,0.272,0.349	0.0,0.661,0.272	0.056
21804	gene:Solyc11g066590.1	NA	11	+	52365851	52366092	52365855	52366092	52364994	52365107	21804	57,25,56	0,0,6	34,40,143	0,0,4	153	149	1.4369187164873595e-11	3.43671317847e-10	1.0,1.0,0.901	1.0,1.0,0.972	-0.024
4410	gene:Solyc11g073130.1	NA	11	+	56218321	56218504	56218367	56218504	56218161	56218215	4410	4,1,0	0,0,0	0,0,4	5,10,0	195	149	1.435859369111034e-11	3.43671317847e-10	1.0,1.0,NA	0.0,0.0,1.0	0.667
20207	gene:Solyc05g012190.2	NA	5	-	5457933	5458062	5457933	5458054	5458985	5459155	20207	9,5,8	0,0,2	14,15,48	0,0,6	157	149	1.4440643260123554e-11	3.45040409235e-10	1.0,1.0,0.792	1.0,1.0,0.884	-0.031
16889	gene:Solyc02g071720.2	NA	2	+	41092376	41092622	41092422	41092622	41092054	41092300	16889	52,22,41	2,0,0	19,3,16	4,0,0	195	149	1.4502066197143924e-11	3.46167314653e-10	0.952,1.0,1.0	0.784,1.0,1.0	0.056
10517	gene:Solyc03g095180.2	NA	3	+	56149321	56149396	56149327	56149396	56149094	56149138	10517	139,60,125	4,2,2	154,140,321	15,5,11	155	149	1.5146077109567e-11	3.61184840778e-10	0.971,0.966,0.984	0.908,0.964,0.966	0.028
6269	gene:Solyc01g111840.2	NA	1	+	98010686	98010752	98010704	98010752	98010503	98010545	6269	0,0,0	3,1,2	3,0,7	0,0,0	167	149	1.5229864463460568e-11	3.62826486472e-10	0.0,0.0,0.0	1.0,NA,1.0	-1.0
12390	gene:Solyc01g103950.2	NA	1	-	92428293	92428373	92428293	92428369	92428443	92428519	12390	1,2,2	39,11,31	6,1,8	25,16,113	153	149	1.571543726559112e-11	3.74027406921e-10	0.024,0.15,0.059	0.189,0.057,0.064	-0.026
18153	gene:Solyc12g042770.1	NA	12	+	39682811	39682937	39682823	39682937	39682614	39682693	18153	69,23,61	1555,610,1319	31,32,108	837,938,2942	161	149	1.6706396119622233e-11	3.97222793536e-10	0.039,0.034,0.041	0.033,0.031,0.033	0.006
18768	gene:Solyc08g076140.2	NA	8	+	60167845	60168029	60167878	60168029	60167764	60167772	18768	3,2,4	67,24,33	0,0,2	30,21,47	182	149	1.6936224370751385e-11	4.02293329574e-10	0.035,0.064,0.09	0.0,0.0,0.034	0.052
2421	gene:Solyc01g056340.2	DET1	1	+	53603857	53604006	53603925	53604006	53603005	53603188	2421	2,0,0	25,4,22	0,2,3	19,12,29	217	149	1.7836130070100996e-11	4.23255027939e-10	0.052,0.0,0.0	0.0,0.103,0.066	-0.039
24190	gene:Solyc02g062920.2	NA	2	+	34863798	34863976	34863804	34863976	34862504	34862612	24190	110,79,96	14,4,9	119,104,150	10,2,11	155	149	1.811165011628046e-11	4.29373455296e-10	0.883,0.95,0.911	0.92,0.98,0.929	-0.028
24354	gene:Solyc03g112160.2	NA	3	-	62659667	62659848	62659667	62659813	62660284	62660601	24354	3,2,0	10,3,2	1,2,4	0,0,0	184	149	1.8337753069963747e-11	4.3430955466e-10	0.195,0.351,0.0	1.0,1.0,1.0	-0.818
13482	gene:Solyc03g025530.2	NA	3	-	2915118	2915213	2915118	2915207	2916662	2917615	13482	3,0,0	46,19,61	1,2,4	38,36,123	155	149	1.8414214485431075e-11	4.3569539069e-10	0.059,0.0,0.0	0.025,0.051,0.03	-0.016
15500	gene:Solyc12g035500.1	NA	12	-	57606383	57606622	57606383	57606513	57607215	57607312	15500	0,2,4	9,6,8	0,0,3	8,7,32	258	149	1.9289739458438456e-11	4.55966616449e-10	0.0,0.161,0.224	0.0,0.0,0.051	0.111
21353	gene:Solyc12g019000.1	NA	12	-	8937956	8938080	8937956	8938056	8938155	8938235	21353	3,3,2	48,22,47	0,0,2	35,27,45	173	149	1.985577776335014e-11	4.68889942591e-10	0.051,0.105,0.035	0.0,0.0,0.037	0.051
8832	gene:Solyc09g055590.2	NA	9	-	42263224	42263439	42263224	42263389	42263777	42263972	8832	2,4,3	36,12,28	3,0,2	12,13,46	199	149	2.0100912111577537e-11	4.74217436755e-10	0.04,0.2,0.074	0.158,0.0,0.032	0.041
20266	gene:Solyc06g036580.2	NA	6	-	26687260	26687466	26687260	26687364	26687541	26687979	20266	47,7,22	2,0,0	31,21,102	4,1,0	251	149	2.0400833782918787e-11	4.80825864965e-10	0.933,1.0,1.0	0.821,0.926,1.0	0.062
2255	gene:Solyc01g056520.2	NA	1	-	54552587	54552718	54552587	54552691	54552785	54552845	2255	3,0,0	28,4,19	0,2,4	5,14,38	176	149	2.0690147943186056e-11	4.87171708505e-10	0.083,0.0,0.0	0.0,0.108,0.082	-0.036
4295	gene:Solyc11g042940.1	NA	11	-	33972278	33972439	33972278	33972418	33972818	33973067	4295	4,5,1	48,17,32	0,6,3	19,21,134	170	149	2.1432200809712856e-11	5.04155142303e-10	0.068,0.205,0.027	0.0,0.2,0.019	0.027
16761	gene:Solyc06g073630.2	NA	6	+	45428789	45428858	45428797	45428858	45428186	45428244	16761	13,2,12	6,0,5	6,6,5	2,0,0	157	149	2.1621543507882196e-11	5.08116737848e-10	0.673,1.0,0.695	0.74,1.0,1.0	-0.124
15008	gene:Solyc06g060880.2	NA	6	-	38895164	38895299	38895164	38895223	38895728	38895982	15008	0,0,1	1,0,0	1,0,2	0,0,1	225	149	2.263573006918558e-11	5.31436153926e-10	0.0,NA,1.0	1.0,NA,0.57	-0.285
10200	gene:Solyc08g065310.2	NA	8	-	53219683	53219903	53219683	53219888	53220885	53221059	10200	11,6,11	9,15,19	4,20,11	15,13,6	164	149	2.2911497293706897e-11	5.37390829277e-10	0.526,0.267,0.345	0.195,0.583,0.625	-0.088
7489	gene:Solyc08g074780.2	NA	8	-	58923433	58923503	58923433	58923496	58924842	58925037	7489	11,4,12	30,14,21	5,3,7	13,11,43	156	149	2.3490054768919012e-11	5.50429121207e-10	0.259,0.214,0.353	0.269,0.207,0.135	0.072
17611	gene:Solyc02g094090.2	NA	2	-	54729017	54729117	54729017	54729087	54732127	54732269	17611	4,4,6	2,1,5	0,0,13	2,3,8	179	149	2.3783092722702356e-11	5.56607712552e-10	0.625,0.769,0.5	0.0,0.0,0.575	0.44
18915	gene:Solyc09g082380.2	NA	9	+	68146743	68146906	68146825	68146906	68146546	68146659	18915	2,0,3	5,1,4	0,0,2	5,2,11	231	149	2.380678153728538e-11	5.56607712552e-10	0.205,0.0,0.326	0.0,0.0,0.105	0.142
8287	gene:Solyc10g051390.1	NA	10	+	52082821	52082910	52082842	52082910	52082526	52082683	8287	25,4,26	0,0,19	21,26,121	0,0,0	170	149	2.382251661484648e-11	5.56607712552e-10	1.0,1.0,0.545	1.0,1.0,1.0	-0.152
14619	gene:Solyc10g054880.1	NA	10	+	56042233	56042391	56042256	56042391	56041420	56041484	14619	93,29,73	2,0,1	58,46,105	1,2,5	172	149	2.45772899769669e-11	5.73690664885e-10	0.976,1.0,0.984	0.98,0.952,0.948	0.027
10013	gene:Solyc05g005490.2	NA	5	-	360974	361074	360974	361036	361205	361496	10013	4,4,8	253,152,208	5,7,18	106,166,545	187	149	2.5378111635683266e-11	5.91814637913e-10	0.012,0.021,0.03	0.036,0.033,0.026	-0.011
21239	gene:Solyc12g021330.1	NA	12	-	15670951	15671058	15670951	15671035	15671109	15671182	21239	6,6,10	249,88,163	5,4,4	180,173,499	172	149	2.6273096283770093e-11	6.12097586742e-10	0.02,0.056,0.05	0.023,0.02,0.007	0.025
14844	gene:Solyc03g043720.2	NA	3	+	7240871	7241013	7240920	7241013	7240737	7240763	14844	31,26,23	2,4,0	18,21,45	2,2,7	198	149	2.719215818563266e-11	6.32902044213e-10	0.921,0.83,1.0	0.871,0.888,0.829	0.054
16628	gene:Solyc06g066340.2	NA	6	+	41633050	41633114	41633053	41633114	41631529	41631692	16628	20,5,15	20,2,6	10,9,15	4,4,7	152	149	2.8246222641844304e-11	6.56805843729e-10	0.495,0.71,0.71	0.71,0.688,0.677	-0.053
24384	gene:Solyc11g066110.1	NA	11	+	51796038	51796178	51796051	51796178	51795832	51795982	24384	14,8,22	1195,663,1017	11,11,33	746,672,1266	162	149	2.8412780814693475e-11	6.60046571347e-10	0.011,0.011,0.02	0.013,0.015,0.023	-0.003
20472	gene:Solyc03g005340.2	NA	3	-	197494	197607	197494	197574	198183	198247	20472	2,1,3	117,67,124	3,5,3	84,97,167	182	149	2.859096766497333e-11	6.63550985693e-10	0.014,0.012,0.019	0.028,0.04,0.014	-0.012
11480	gene:Solyc01g105160.2	NA	1	-	93440174	93440369	93440174	93440353	93440453	93440504	11480	2,0,2	38,15,27	2,4,2	34,24,45	165	149	2.9140938646794235e-11	6.75668984326e-10	0.045,0.0,0.063	0.05,0.131,0.039	-0.037
7720	gene:Solyc06g073680.2	NA	6	-	45462943	45462999	45462943	45462983	45464202	45464516	7720	7,3,17	6,1,0	4,14,54	0,0,3	165	149	2.9323525241892285e-11	6.79253720202e-10	0.513,0.73,1.0	1.0,1.0,0.942	-0.233
17042	gene:Solyc01g073740.2	NA	1	+	81113791	81113918	81113816	81113918	81113037	81113124	17042	19,5,9	444,211,378	9,2,10	243,288,538	174	149	2.9593801340278453e-11	6.84860935497e-10	0.035,0.02,0.02	0.031,0.006,0.016	0.007
8120	gene:Solyc01g081050.2	NA	1	+	80361504	80361708	80361521	80361708	80359964	80360161	8120	2,1,6	0,2,0	0,6,10	0,0,6	166	149	3.0123399977809316e-11	6.96453007487e-10	1.0,0.31,1.0	NA,1.0,0.599	-0.029
9435	gene:Solyc08g074910.2	NA	8	+	59057495	59057655	59057605	59057655	59057116	59057399	9435	21,15,30	11,0,9	6,17,43	5,4,21	259	149	3.332626557488823e-11	7.69770145667e-10	0.523,1.0,0.657	0.408,0.71,0.541	0.174
13204	gene:Solyc06g053310.2	NA	6	+	36052292	36052446	36052370	36052446	36051746	36051803	13204	401,142,360	13,12,4	229,255,604	5,1,19	227	149	3.499479308790796e-11	8.07541442017e-10	0.953,0.886,0.983	0.968,0.994,0.954	-0.031
11404	gene:Solyc02g090130.2	NA	2	-	51769352	51769470	51769352	51769409	51769589	51770257	11404	8,2,8	2,1,1	2,8,20	0,0,3	210	149	3.593970985158627e-11	8.28558780966e-10	0.739,0.587,0.85	1.0,1.0,0.825	-0.216
21507	gene:Solyc04g082990.2	NA	4	+	66453634	66453686	66453646	66453686	66453232	66453519	21507	6,1,4	5,0,3	0,0,4	4,0,3	161	149	3.748533672303424e-11	8.6337194904e-10	0.526,1.0,0.552	0.0,NA,0.552	0.417
6002	gene:Solyc01g091580.2	NA	1	-	85175503	85175572	85175503	85175561	85175659	85175780	6002	278,133,229	10,2,6	254,229,699	3,14,27	160	149	3.7819346343949404e-11	8.70239290849e-10	0.963,0.984,0.973	0.987,0.938,0.96	0.012
4113	gene:Solyc06g007510.2	NA	6	-	1502684	1502789	1502684	1502778	1506254	1506397	4113	2,0,0	0,0,69	2,0,2	0,0,0	160	149	4.511897625763368e-11	1.03722373829e-09	1.0,NA,0.0	1.0,NA,1.0	-0.5
18634	gene:Solyc06g074510.2	NA	6	-	46104322	46104446	46104322	46104428	46104800	46105214	18634	4,9,8	114,59,129	5,3,9	83,108,181	167	149	4.595923573880749e-11	1.05554059299e-09	0.03,0.12,0.052	0.051,0.024,0.042	0.028
7103	gene:Solyc01g110060.2	NA	1	-	96858110	96858249	96858110	96858232	96858326	96858547	7103	21,7,13	1570,688,1413	8,5,12	392,289,728	166	149	4.729758528221852e-11	1.0852515882e-09	0.012,0.009,0.008	0.018,0.015,0.015	-0.006
12038	gene:Solyc10g054130.1	NA	10	+	54666102	54666175	54666105	54666175	54665697	54665773	12038	4,1,0	0,4,7	1,2,7	0,0,3	152	149	4.771342358870441e-11	1.09375927388e-09	1.0,0.197,0.0	1.0,1.0,0.696	-0.5
12931	gene:Solyc03g005000.2	NA	3	+	17198	17293	17215	17293	16711	16978	12931	36,19,27	4,4,6	19,12,64	0,5,20	166	149	4.8249309358928935e-11	1.10500022075e-09	0.89,0.81,0.802	1.0,0.683,0.742	0.026
10151	gene:Solyc02g072230.2	NA	2	+	41544154	41544290	41544230	41544290	41542932	41542989	10151	1,1,5	18,33,30	2,2,0	31,16,39	225	149	4.9229081169315244e-11	1.12637622476e-09	0.035,0.02,0.099	0.041,0.076,0.0	0.012
11257	gene:Solyc12g013880.1	NA	12	-	4678378	4678509	4678378	4678505	4678614	4678784	11257	10,0,11	0,0,2	6,9,39	0,2,6	153	149	4.928993022628161e-11	1.12670654065e-09	1.0,NA,0.843	1.0,0.814,0.864	0.029
17781	gene:Solyc02g068180.2	NA	2	+	38202146	38202306	38202166	38202306	38201863	38201943	17781	0,0,4	1,0,0	1,0,6	0,0,2	169	149	4.9717044156700995e-11	1.13540071867e-09	0.0,NA,1.0	1.0,NA,0.726	-0.363
15222	gene:Solyc12g099400.1	NA	12	-	66563671	66563721	66563671	66563716	66563835	66563913	15222	18,12,17	116,31,108	0,0,7	41,43,112	154	149	5.307777099095566e-11	1.21101124866e-09	0.131,0.272,0.132	0.0,0.0,0.057	0.159
7299	gene:Solyc10g008460.2	NA	10	+	2584964	2585200	2585083	2585200	2584765	2584877	7299	4,0,4	11,6,11	2,0,9	0,5,12	268	149	5.592863023688522e-11	1.27485767853e-09	0.168,0.0,0.168	1.0,0.0,0.294	-0.319
20877	gene:Solyc07g008190.2	NA	7	-	2931461	2931524	2931461	2931521	2931613	2931901	20877	41,14,23	17,13,26	48,31,45	21,15,28	152	149	5.77621493369157e-11	1.3154164515e-09	0.703,0.514,0.464	0.691,0.67,0.612	-0.097
2239	gene:Solyc06g068030.2	NA	6	-	42165067	42165178	42165067	42165170	42165318	42165443	2239	163,65,117	42,7,38	88,124,160	11,16,28	157	149	6.171849532977214e-11	1.40419699403e-09	0.786,0.898,0.745	0.884,0.88,0.844	-0.06
8056	gene:Solyc09g065920.2	NA	9	+	64208777	64208937	64208826	64208937	64207838	64207868	8056	69,55,66	4,4,0	38,40,137	0,0,5	198	149	6.287799104408076e-11	1.42923793126e-09	0.928,0.912,1.0	1.0,1.0,0.954	-0.038
2810	gene:Solyc01g098500.2	NA	1	+	89009262	89009340	89009285	89009340	89009087	89009168	2810	15,10,16	3,0,8	13,13,46	0,0,10	172	149	6.394759206157833e-11	1.45219059391e-09	0.812,1.0,0.634	1.0,1.0,0.799	-0.118
11681	gene:Solyc03g044080.2	NA	3	-	7931739	7931826	7931739	7931803	7935420	7935568	11681	5,1,7	0,0,2	2,7,20	2,1,8	172	149	6.447843734689629e-11	1.46287714489e-09	1.0,1.0,0.752	0.464,0.858,0.684	0.249
12766	gene:Solyc12g005080.1	NA	12	+	40402	40532	40421	40532	40245	40336	12766	32,14,36	563,307,524	30,36,18	387,359,397	168	149	6.477901496440126e-11	1.46832433919e-09	0.048,0.039,0.057	0.064,0.082,0.039	-0.014
5711	gene:Solyc07g008760.2	NA	7	-	3740867	3740982	3740867	3740957	3742766	3742825	5711	4,2,3	6,4,14	1,1,7	12,21,23	174	149	7.023116073332698e-11	1.59042132273e-09	0.363,0.3,0.155	0.067,0.039,0.207	0.168
9225	gene:Solyc03g046350.2	NA	3	-	12324100	12324200	12324100	12324197	12325038	12325118	9225	1,1,4	2,0,2	0,0,7	3,0,11	152	149	7.150127245981807e-11	1.61767464141e-09	0.329,1.0,0.662	0.0,NA,0.384	0.472
14834	gene:Solyc01g100230.2	NA	1	-	90282568	90282681	90282568	90282656	90282781	90283197	14834	14,12,8	282,161,245	5,9,35	148,146,1131	174	149	7.165714462051588e-11	1.61969165997e-09	0.041,0.06,0.027	0.028,0.05,0.026	0.008
13924	gene:Solyc04g078610.2	NA	4	-	63288806	63288934	63288806	63288919	63289093	63289181	13924	14,4,11	166,100,115	9,16,25	108,89,306	164	149	7.344599570367881e-11	1.65858138763e-09	0.071,0.035,0.08	0.07,0.14,0.069	-0.031
24115	gene:Solyc12g009980.1	NA	12	+	3127623	3127661	3127626	3127661	3127464	3127515	24115	9,9,14	4,3,1	27,18,26	1,2,3	152	149	8.215487523086164e-11	1.85180292582e-09	0.688,0.746,0.932	0.964,0.898,0.895	-0.13
6506	gene:Solyc10g079290.1	NA	10	-	60846821	60846927	60846821	60846915	60847095	60847719	6506	1,2,0	4,13,8	0,0,2	19,12,35	161	149	8.208305285605535e-11	1.85180292582e-09	0.188,0.125,0.0	0.0,0.0,0.05	0.088
2044	gene:Solyc02g087710.2	NA	2	-	50034971	50035150	50034971	50035145	50035984	50036081	2044	5,10,5	6,0,10	6,11,7	0,2,1	154	149	8.57758504728872e-11	1.93162759377e-09	0.446,1.0,0.326	1.0,0.842,0.871	-0.314
18380	gene:Solyc03g120340.2	NA	3	-	68764238	68764323	68764238	68764320	68764422	68765357	18380	2,0,0	17,4,16	0,5,4	10,10,38	152	149	8.619309591492816e-11	1.9392248345e-09	0.103,0.0,0.0	0.0,0.329,0.094	-0.107
4844	gene:Solyc04g079750.2	NA	4	-	64104463	64104614	64104463	64104599	64104681	64104727	4844	10,4,10	2,0,7	2,7,9	1,0,2	164	149	8.882567898106898e-11	1.9966038731e-09	0.82,1.0,0.565	0.645,1.0,0.803	-0.021
24679	gene:Solyc03g117320.2	NA	3	-	66483278	66483492	66483278	66483488	66483857	66484361	24679	5,3,9	139,96,162	3,4,5	102,121,220	153	149	8.931016295464536e-11	2.00563692496e-09	0.034,0.03,0.051	0.028,0.031,0.022	0.011
16783	gene:Solyc10g086580.1	NA	10	-	65365038	65365123	65365038	65365090	65365191	65365296	16783	4,2,10	39,0,0	7,6,7	0,0,0	182	149	9.141414767850977e-11	2.05098876991e-09	0.077,1.0,1.0	1.0,1.0,1.0	-0.308
18448	gene:Solyc10g079720.1	NA	10	-	61221826	61221983	61221826	61221958	61222842	61222905	18448	130,91,158	5,0,2	88,156,191	5,4,4	174	149	9.25620713948034e-11	2.07373072064e-09	0.957,1.0,0.985	0.938,0.971,0.976	0.019
5114	gene:Solyc10g054840.1	NA	10	-	55997744	55997838	55997744	55997835	55997934	55998029	5114	9,4,14	69,28,67	4,4,9	21,39,103	152	149	9.259862008481734e-11	2.07373072064e-09	0.113,0.123,0.17	0.157,0.091,0.079	0.026
15478	gene:Solyc08g068490.2	NA	8	-	57635616	57635718	57635616	57635713	57635938	57636372	15478	41,27,51	0,0,2	46,52,266	0,0,9	154	149	9.438897174705858e-11	2.1118771227e-09	1.0,1.0,0.961	1.0,1.0,0.966	-0.002
21185	gene:Solyc06g069280.2	NA	6	-	43039103	43039227	43039103	43039208	43039302	43039503	21185	2,0,2	49,15,45	2,0,5	20,26,60	168	149	9.487376641477079e-11	2.12076938627e-09	0.035,0.0,0.038	0.081,0.0,0.069	-0.026
16109	gene:Solyc03g063220.1	NA	3	-	33675758	33675894	33675758	33675890	33678062	33678124	16109	13,1,7	2,0,2	6,6,21	0,3,0	153	149	9.803335807590029e-11	2.18938160133e-09	0.864,1.0,0.773	1.0,0.661,1.0	-0.008
1282	gene:Solyc01g049910.2	NA	1	-	47170711	47170753	47170711	47170746	47170845	47170943	1282	0,0,3	0,2,0	3,1,3	0,4,4	156	149	9.872308005381796e-11	2.2027587237e-09	NA,0.0,1.0	1.0,0.193,0.417	-0.037
16973	gene:Solyc07g064670.2	NA	7	+	66717411	66717555	66717434	66717555	66717264	66717337	16973	9,5,8	238,130,224	3,4,6	142,131,240	172	149	9.922648777614656e-11	2.21195795891e-09	0.032,0.032,0.03	0.018,0.026,0.021	0.01
11494	gene:Solyc02g084810.2	NA	2	-	47898141	47898268	47898141	47898208	47898443	47898510	11494	4,1,6	51,32,66	1,0,3	68,51,55	209	149	1.0200564892269353e-10	2.27182489289e-09	0.053,0.022,0.061	0.01,0.0,0.037	0.03
10330	gene:Solyc11g030390.1	NA	11	-	21670362	21670491	21670362	21670387	21671011	21671223	10330	6,0,0	3,1,2	0,6,13	0,0,0	253	149	1.0782028182116945e-10	2.3991248043e-09	0.541,0.0,0.0	NA,1.0,1.0	-0.82
446	gene:Solyc07g049310.2	NA	7	+	59566933	59567030	59566956	59567030	59566708	59566855	446	1,2,2	21,23,12	2,1,0	16,13,33	172	149	1.1304946000168632e-10	2.51317645696e-09	0.04,0.07,0.126	0.098,0.062,0.0	0.025
13839	gene:Solyc02g086080.2	NA	2	+	48864184	48864383	48864253	48864383	48864043	48864088	13839	6,1,1	51,18,29	2,4,7	23,27,49	218	149	1.1700415657024123e-10	2.59871263028e-09	0.074,0.037,0.023	0.056,0.092,0.089	-0.034
3671	gene:Solyc04g009530.2	NA	4	-	2947907	2947982	2947907	2947979	2948770	2949090	3671	93,43,76	7,5,23	73,60,366	8,7,43	152	149	1.1839100380076618e-10	2.62711152492e-09	0.929,0.894,0.764	0.899,0.894,0.893	-0.033
18227	gene:Solyc01g079800.2	NA	1	-	78931643	78931757	78931643	78931753	78932515	78932609	18227	47,37,51	3,0,5	44,37,71	0,1,2	153	149	1.1892147992139658e-10	2.63647291924e-09	0.938,1.0,0.909	1.0,0.973,0.972	-0.033
2811	gene:Solyc01g098500.2	NA	1	+	89009255	89009340	89009285	89009340	89009087	89009168	2811	104,44,62	3,0,8	56,63,226	0,0,10	179	149	1.2174885146706932e-10	2.69669262611e-09	0.967,1.0,0.866	1.0,1.0,0.95	-0.039
12995	gene:Solyc02g092640.2	NA	2	+	53665928	53666029	53665965	53666029	53665694	53665777	12995	9,3,2	318,123,289	5,6,14	189,227,492	186	149	1.27661129459125e-10	2.82506980743e-09	0.022,0.019,0.006	0.021,0.021,0.022	-0.006
14425	gene:Solyc07g042180.2	NA	7	-	55194913	55195058	55194913	55195033	55195659	55195690	14425	5,3,5	219,100,143	4,4,18	109,91,451	174	149	1.3789463633050517e-10	3.04875245133e-09	0.019,0.025,0.029	0.03,0.036,0.033	-0.009
20370	gene:Solyc06g050980.2	NA	6	+	34061176	34061395	34061184	34061395	34060992	34061076	20370	142,82,161	7,2,10	63,36,75	0,0,4	157	149	1.4077309440759163e-10	3.10673421804e-09	0.951,0.975,0.939	1.0,1.0,0.947	-0.027
24819	gene:Solyc12g017420.1	NA	12	+	6680773	6680936	6680784	6680936	6680609	6680689	24819	4,1,0	2,0,3	2,3,4	0,0,4	160	149	1.4065165089085303e-10	3.10673421804e-09	0.651,1.0,0.0	1.0,1.0,0.482	-0.277
12771	gene:Solyc04g082160.2	NA	4	+	65942678	65942837	65942696	65942837	65942432	65942556	12771	48,33,38	17,11,21	30,28,53	18,20,23	167	149	1.4326388552922873e-10	3.15883204824e-09	0.716,0.728,0.618	0.598,0.555,0.673	0.079
23031	gene:Solyc05g054600.2	NA	5	-	64478912	64479108	64478912	64479080	64480004	64480154	23031	5,3,2	17,6,14	2,0,18	24,32,107	177	149	1.4694099136202989e-10	3.23696869901e-09	0.198,0.296,0.107	0.066,0.0,0.124	0.137
12884	gene:Solyc08g005920.2	NA	8	-	699489	699716	699489	699669	700393	700441	12884	34,12,31	2,0,3	18,22,92	5,5,9	196	149	1.5270125823381564e-10	3.36081209872e-09	0.928,1.0,0.887	0.732,0.77,0.886	0.142
17607	gene:Solyc02g094090.2	NA	2	-	54729017	54729246	54729017	54729087	54732127	54732269	17607	7,6,10	2,1,5	5,9,63	2,3,8	308	149	1.631847800136214e-10	3.58829141269e-09	0.629,0.744,0.492	0.547,0.592,0.792	-0.022
15192	gene:Solyc03g053000.2	NA	3	+	21490424	21490636	21490440	21490636	21490238	21490322	15192	26,32,24	27,12,17	15,29,65	21,24,60	165	149	1.6922788592433484e-10	3.71780647846e-09	0.465,0.707,0.56	0.392,0.522,0.495	0.108
5567	gene:Solyc11g007900.1	NA	11	+	2126196	2126394	2126242	2126394	2123345	2123462	5567	67,36,54	0,0,2	68,72,239	0,0,8	195	149	1.717428916259714e-10	3.76964777316e-09	1.0,1.0,0.954	1.0,1.0,0.958	-0.001
21886	gene:Solyc04g080050.2	NA	4	-	64350009	64350157	64350009	64350143	64350239	64350380	21886	6,2,2	38,17,37	0,0,4	10,25,84	163	149	1.8277291980075394e-10	4.0081259269e-09	0.126,0.097,0.047	0.0,0.0,0.042	0.076
13532	gene:Solyc06g005380.2	NA	6	+	393443	393522	393454	393522	393273	393346	13532	2,0,2	9,2,25	0,0,1	20,12,31	160	149	1.9075472165357083e-10	4.17938774627e-09	0.171,0.0,0.069	0.0,0.0,0.029	0.07
12036	gene:Solyc02g080590.2	NA	2	+	44788907	44789014	44788952	44789014	44788665	44788817	12036	12,3,9	62,40,98	0,0,11	52,50,388	194	149	1.9621525360320935e-10	4.29515013208e-09	0.129,0.054,0.066	0.0,0.0,0.021	0.076
20885	gene:Solyc10g044630.1	NA	10	+	27205447	27205614	27205456	27205614	27199424	27199481	20885	2,2,5	0,0,0	0,3,2	3,0,7	158	149	2.4088663488576743e-10	5.26825580945e-09	1.0,1.0,1.0	0.0,1.0,0.212	0.596
11691	gene:Solyc02g070570.2	NA	2	+	40304789	40305034	40304988	40305034	40303978	40303981	11691	4,0,10	2,6,1	17,12,19	1,3,2	348	149	2.5380134067282475e-10	5.54570778233e-09	0.461,0.0,0.811	0.879,0.631,0.803	-0.347
2555	gene:Solyc02g078240.2	NA	2	+	42995711	42995855	42995715	42995855	42995427	42995542	2555	4,0,2	49,9,28	3,1,7	20,15,63	153	149	2.604631315885884e-10	5.68615376119e-09	0.074,0.0,0.065	0.127,0.061,0.098	-0.049
4562	gene:Solyc09g008260.2	NA	9	+	1732476	1732632	1732485	1732632	1732201	1732335	4562	10,9,13	2,2,0	13,12,61	0,0,2	158	149	2.643837051062235e-10	5.76655779439e-09	0.825,0.809,1.0	1.0,1.0,0.966	-0.111
7410	gene:Solyc02g014830.2	NA	2	-	18630322	18630459	18630322	18630442	18630530	18630800	7410	152,75,136	2,2,5	111,88,153	0,0,3	166	149	2.7492142435216627e-10	5.99101660464e-09	0.986,0.971,0.961	1.0,1.0,0.979	-0.02
1824	gene:Solyc12g008760.1	NA	12	+	2118025	2118133	2118069	2118133	2117664	2117820	1824	5,2,1	75,61,67	1,3,15	85,67,186	193	149	2.812815337563634e-10	6.12411705244e-09	0.049,0.025,0.011	0.009,0.033,0.059	-0.005
17610	gene:Solyc02g094090.2	NA	2	-	54729017	54729246	54729017	54729091	54732127	54732269	17610	7,6,10	46,22,40	5,9,63	19,25,79	304	149	2.831796567935735e-10	6.1599187709e-09	0.069,0.118,0.109	0.114,0.15,0.281	-0.083
4943	gene:Solyc09g055570.2	NA	9	+	42210084	42210207	42210176	42210207	42209936	42210008	4943	10,19,15	10,1,5	6,11,20	0,2,3	241	149	2.9906973208156477e-10	6.49974647808e-09	0.382,0.922,0.65	1.0,0.773,0.805	-0.208
2146	gene:Solyc10g074910.1	NA	10	-	58624357	58624476	58624357	58624457	58625549	58625733	2146	1,0,3	207,89,182	2,0,12	98,109,424	168	149	3.135992636587305e-10	6.80942372503e-09	0.004,0.0,0.014	0.018,0.0,0.024	-0.008
8560	gene:Solyc06g008520.2	NA	6	+	2408728	2408911	2408763	2408911	2406670	2406684	8560	3,2,3	125,68,103	2,3,5	56,62,84	184	149	3.313571726165915e-10	7.18858509601e-09	0.019,0.023,0.023	0.028,0.038,0.046	-0.016
1112	gene:Solyc08g014450.2	NA	8	-	4510444	4510570	4510444	4510550	4510672	4510735	1112	0,0,4	1,0,2	2,0,4	0,0,2	169	149	3.470734797548588e-10	7.52281767369e-09	0.0,NA,0.638	1.0,NA,0.638	-0.5
11175	gene:Solyc04g072230.2	NA	4	-	59231096	59231159	59231096	59231140	59232005	59232041	11175	11,8,8	43,13,35	6,2,12	24,27,47	168	149	3.5120278448134823e-10	7.60552970211e-09	0.185,0.353,0.169	0.181,0.062,0.185	0.093
11831	gene:Solyc01g112290.2	NA	1	+	98362245	98362483	98362369	98362483	98359234	98359417	11831	29,16,35	4,2,4	29,32,75	10,6,18	273	149	3.5830834105969294e-10	7.75248956111e-09	0.798,0.814,0.827	0.613,0.744,0.695	0.129
3202	gene:Solyc12g006990.1	NA	12	-	1421498	1421541	1421498	1421517	1421612	1421757	3202	213,122,188	3,4,4	157,116,161	0,2,1	173	149	3.6117598946262285e-10	7.80757642048e-09	0.984,0.963,0.976	1.0,0.98,0.993	-0.017
10508	gene:Solyc09g064240.2	NA	9	-	61388513	61388629	61388513	61388624	61388735	61388886	10508	20,8,14	146,62,144	7,6,46	74,76,188	154	149	3.911605420799449e-10	8.44823249069e-09	0.117,0.111,0.086	0.084,0.071,0.191	-0.011
3457	gene:Solyc03g082850.2	NA	3	-	52702872	52703022	52702872	52703004	52703589	52704035	3457	9,0,12	18,8,21	6,0,16	12,13,54	167	149	3.953879131374242e-10	8.53194398162e-09	0.308,0.0,0.338	0.308,0.0,0.209	0.043
3448	gene:Solyc02g085310.2	NA	2	-	48242365	48242544	48242365	48242535	48242645	48242693	3448	5,0,5	41,23,26	7,7,6	9,6,44	158	149	3.969020489053469e-10	8.55701078084e-09	0.103,0.0,0.154	0.423,0.524,0.114	-0.268
21870	gene:Solyc07g066660.2	NA	7	+	68030647	68030707	68030674	68030707	68030482	68030564	21870	8,1,3	57,38,51	4,9,12	51,38,97	176	149	4.0627172547630586e-10	8.75124437237e-09	0.106,0.022,0.047	0.062,0.167,0.095	-0.05
12312	gene:Solyc01g105120.2	NA	1	-	93387304	93387434	93387304	93387321	93387780	93387993	12312	2,2,6	0,0,0	0,4,5	4,2,3	262	149	4.1558309823481925e-10	8.93705553257e-09	1.0,1.0,1.0	0.0,0.532,0.487	0.66
4723	gene:Solyc01g106190.2	NA	1	+	94141938	94142098	94141943	94142098	94141719	94141821	4723	5,0,4	2,0,0	2,0,19	0,1,5	154	149	4.156341941122134e-10	8.93705553257e-09	0.708,NA,1.0	1.0,0.0,0.786	0.259
17304	gene:Solyc04g056650.2	NA	4	-	54631650	54631846	54631650	54631826	54636110	54636218	17304	4,2,7	144,81,126	2,7,14	91,103,157	169	149	4.1753590972126734e-10	8.97000154371e-09	0.024,0.021,0.047	0.019,0.057,0.073	-0.019
17911	gene:Solyc06g075590.2	NA	6	+	46987258	46987450	46987264	46987450	46987061	46987150	17911	88,60,117	2,2,12	73,69,103	5,5,12	155	149	4.2067229727757776e-10	9.02684052787e-09	0.977,0.966,0.904	0.933,0.93,0.892	0.031
5782	gene:Solyc02g065360.2	NA	2	+	36557925	36557988	36557930	36557988	36557616	36557715	5782	45,30,57	3,13,8	25,27,46	4,0,0	154	149	4.209253368575252e-10	9.02684052787e-09	0.936,0.691,0.873	0.858,1.0,1.0	-0.119
561	gene:Solyc03g078570.2	NA	3	-	51180300	51180543	51180300	51180389	51180666	51180737	561	44,13,34	372,140,343	26,37,119	225,211,866	303	149	4.321377892818746e-10	9.25911471545e-09	0.055,0.044,0.046	0.054,0.079,0.063	-0.017
811	gene:Solyc03g114740.2	NA	3	-	64648801	64648867	64648801	64648818	64649532	64649738	811	3,4,2	4,2,6	0,1,13	0,2,7	198	149	4.45033039019487e-10	9.52700357605e-09	0.361,0.601,0.201	NA,0.273,0.583	-0.04
11700	gene:Solyc09g090510.2	NA	9	+	70019537	70019631	70019548	70019631	70019393	70019467	11700	179,91,155	2,2,4	84,74,178	0,4,7	160	149	4.463051178393883e-10	9.54581765698e-09	0.988,0.977,0.973	1.0,0.945,0.959	0.011
3288	gene:Solyc01g005820.2	NA	1	+	539645	539801	539671	539801	539204	539277	3288	15,9,13	18,12,13	10,4,45	19,22,53	175	149	4.513568806159456e-10	9.64071578693e-09	0.415,0.39,0.46	0.309,0.134,0.42	0.134
821	gene:Solyc08g029200.2	NA	8	-	37869918	37870086	37869918	37870018	37870205	37870300	821	28,8,21	0,0,1	13,25,86	0,2,2	217	149	4.5153624360432736e-10	9.64071578693e-09	1.0,1.0,0.935	1.0,0.896,0.967	0.024
17487	gene:Solyc01g108670.2	NA	1	-	95899045	95899120	95899045	95899116	95900018	95900106	17487	49,29,30	0,0,7	34,26,58	2,2,0	153	149	4.527926202921013e-10	9.65904538683e-09	1.0,1.0,0.807	0.943,0.927,1.0	-0.021
23306	gene:Solyc06g050310.2	NA	6	-	32921427	32921537	32921427	32921525	32921953	32922019	23306	211,112,173	4,3,11	213,149,318	5,0,0	161	149	4.6060854106619976e-10	9.81714920362e-09	0.98,0.972,0.936	0.975,1.0,1.0	-0.029
19546	gene:Solyc04g082980.1	NA	4	+	66435584	66435832	66435621	66435832	66435310	66435391	19546	24,13,0	10,0,9	12,21,44	3,4,7	186	149	4.710595904599446e-10	1.00310900158e-08	0.658,1.0,0.0	0.762,0.808,0.834	-0.249
12311	gene:Solyc01g105120.2	NA	1	-	93387304	93387372	93387304	93387321	93387780	93387993	12311	2,0,2	0,0,0	0,0,0	4,2,3	200	149	4.756730937728554e-10	1.0120455762e-08	1.0,NA,1.0	0.0,0.0,0.0	1.0
23676	gene:Solyc02g083490.2	NA	2	+	46872719	46872849	46872723	46872849	46872407	46872596	23676	63,46,72	1,0,6	61,65,140	0,0,5	153	149	4.776361977559585e-10	1.01533242878e-08	0.984,1.0,0.921	1.0,1.0,0.965	-0.02
22646	gene:Solyc04g049130.2	NA	4	+	39757126	39757305	39757197	39757305	39750350	39750918	22646	1,3,0	42,31,57	0,6,4	37,40,163	220	149	4.798759072872931e-10	1.01920100834e-08	0.016,0.062,0.0	0.0,0.092,0.016	-0.01
24539	gene:Solyc04g009790.2	NA	4	-	3094033	3094176	3094033	3094151	3095888	3096958	24539	4,2,5	3,2,6	5,21,14	0,0,0	174	149	4.940300734850344e-10	1.04834563496e-08	0.533,0.461,0.416	1.0,1.0,1.0	-0.53
12007	gene:Solyc12g056780.1	NA	12	-	62860879	62860924	62860879	62860921	62861014	62861174	12007	326,222,324	32,14,19	317,243,383	15,15,25	152	149	5.118108875822976e-10	1.08512848096e-08	0.909,0.94,0.944	0.954,0.941,0.938	-0.013
9798	gene:Solyc08g077990.2	NA	8	-	61875235	61875317	61875235	61875302	61875394	61876366	9798	1,0,0	16,14,21	3,1,0	11,18,49	164	149	5.191872224765665e-10	1.09980706918e-08	0.054,0.0,0.0	0.199,0.048,0.0	-0.064
12553	gene:Solyc12g020000.1	NA	12	-	12863484	12863576	12863484	12863553	12863973	12864068	12553	19,23,20	263,297,263	4,14,8	187,197,365	172	149	5.22800264915508e-10	1.10649513785e-08	0.059,0.063,0.062	0.018,0.058,0.019	0.03
19743	gene:Solyc07g045140.2	NA	7	+	58248466	58248633	58248470	58248633	58248224	58248331	19743	0,0,4	7,2,1	0,8,1	1,0,1	153	149	5.456038167262977e-10	1.15375246122e-08	0.0,0.0,0.796	0.0,1.0,0.493	-0.232
8884	gene:Solyc03g113860.1	NA	3	-	63915669	63915862	63915669	63915838	63915942	63916179	8884	13,11,9	0,2,0	17,13,36	0,5,0	173	149	5.513975704349018e-10	1.16498933158e-08	1.0,0.826,1.0	1.0,0.691,1.0	0.045
16538	gene:Solyc08g066160.2	NA	8	+	54562224	54562392	54562290	54562392	54562016	54562172	16538	67,42,65	0,2,4	50,44,91	0,2,9	215	149	5.518990673648383e-10	1.1650349356e-08	1.0,0.936,0.918	1.0,0.938,0.875	0.014
9474	gene:Solyc07g043390.2	NA	7	+	57108784	57108951	57108817	57108951	57108098	57108198	9474	645,264,658	0,72,0	165,154,234	0,0,0	182	149	5.578405085870367e-10	1.17655396928e-08	1.0,0.75,1.0	1.0,1.0,1.0	-0.083
24948	gene:Solyc09g091840.2	NA	9	-	71051101	71051179	71051101	71051176	71051732	71051849	24948	36,3,24	2,0,5	4,18,34	4,4,2	152	149	6.315329017399253e-10	1.33082402106e-08	0.946,1.0,0.825	0.495,0.815,0.943	0.173
5362	gene:Solyc10g007180.2	NA	10	-	1625420	1625606	1625420	1625518	1626743	1627207	5362	2,2,7	296,152,252	2,6,18	299,242,501	237	149	6.879081150308391e-10	1.44836577628e-08	0.004,0.008,0.017	0.004,0.015,0.022	-0.004
15573	gene:Solyc06g068760.2	NA	6	+	42616969	42617033	42616982	42617033	42616684	42616770	15573	10,3,10	283,145,266	10,4,28	220,192,541	162	149	7.473759640963829e-10	1.57220961043e-08	0.031,0.019,0.033	0.04,0.019,0.045	-0.007
10767	gene:Solyc02g083140.2	NA	2	+	46648671	46648726	46648684	46648726	46648234	46648552	10767	1,1,2	54,29,50	4,3,5	72,65,189	162	149	7.83533064120316e-10	1.64684404022e-08	0.017,0.031,0.035	0.049,0.041,0.024	-0.01
21083	gene:Solyc12g008360.1	NA	12	-	1796219	1796308	1796219	1796291	1796396	1796452	21083	1,0,11	253,72,182	0,1,7	130,128,323	166	149	8.072685126963547e-10	1.69388518033e-08	0.004,0.0,0.051	0.0,0.007,0.019	0.01
6078	gene:Solyc03g122270.2	NA	3	-	70145867	70146030	70145867	70145968	70146337	70146415	6078	9,0,2	71,39,54	0,3,2	37,31,74	211	149	8.073097518709112e-10	1.69388518033e-08	0.082,0.0,0.025	0.0,0.064,0.019	0.008
8219	gene:Solyc02g090090.2	NA	2	-	51723374	51723616	51723374	51723575	51725179	51725427	8219	6,4,2	110,50,66	5,2,0	115,97,175	190	149	8.365603105089681e-10	1.7537424955e-08	0.041,0.059,0.023	0.033,0.016,0.0	0.025
4457	gene:Solyc12g014460.1	NA	12	+	5443051	5443163	5443098	5443163	5442939	5442979	4457	7,0,6	37,12,47	3,1,8	22,34,101	196	149	8.423273895885223e-10	1.76430886192e-08	0.126,0.0,0.088	0.094,0.022,0.057	0.014
15096	gene:Solyc07g043600.2	NA	7	+	57549346	57549416	57549402	57549416	57548769	57548834	15096	4,4,4	224,112,225	6,3,18	146,258,511	205	149	9.195649404193648e-10	1.92442745635e-08	0.013,0.025,0.013	0.029,0.008,0.025	-0.004
17899	gene:Solyc07g008460.2	NA	7	+	3369242	3369396	3369309	3369396	3365161	3365318	17899	2,0,1	31,13,37	2,1,4	10,18,73	216	149	9.568682640252936e-10	2.0007695071e-08	0.043,0.0,0.018	0.121,0.037,0.036	-0.044
10297	gene:Solyc04g074670.2	NA	4	-	60586745	60586874	60586745	60586844	60587424	60587731	10297	3,0,0	24,14,22	3,0,3	7,15,68	179	149	9.632599042566998e-10	2.01240081203e-08	0.094,0.0,0.0	0.263,0.0,0.035	-0.068
12676	gene:Solyc07g025160.2	NA	7	-	26157523	26157616	26157523	26157613	26157687	26157741	12676	14,8,5	68,19,68	5,0,12	59,17,61	152	149	9.89194853175089e-10	2.0648060409e-08	0.168,0.292,0.067	0.077,0.0,0.162	0.096
11620	gene:Solyc03g097550.2	NA	3	+	59878779	59878874	59878800	59878874	59878477	59878578	11620	13,3,11	17,14,11	10,11,20	10,15,12	170	149	1.0473295246765618e-09	2.18427590559e-08	0.401,0.158,0.467	0.467,0.391,0.594	-0.142
5530	gene:Solyc03g007510.2	NA	3	+	2085465	2086241	2086068	2086241	2084307	2084524	5530	53,37,55	8,1,0	20,36,117	4,0,2	752	149	1.0523258466460133e-09	2.19281221057e-08	0.568,0.88,1.0	0.498,1.0,0.921	0.01
2905	gene:Solyc04g005420.2	NA	4	-	296168	296276	296168	296271	296378	296491	2905	3,4,8	3,0,0	3,0,9	0,0,1	154	149	1.1251215589065918e-09	2.34249150635e-08	0.492,1.0,1.0	1.0,NA,0.897	-0.118
18368	gene:Solyc08g083070.2	NA	8	-	65649938	65649992	65649938	65649974	65650409	65650538	18368	5,5,7	113,69,129	4,2,5	74,81,146	167	149	1.1567450228790676e-09	2.4062675386e-08	0.038,0.061,0.046	0.046,0.022,0.03	0.016
11981	gene:Solyc02g085820.2	NA	2	+	48621766	48622004	48621884	48622004	48621528	48621666	11981	0,3,0	31,9,18	2,0,6	15,16,67	267	149	1.2089935277747534e-09	2.51280195893e-08	0.0,0.157,0.0	0.069,0.0,0.048	0.013
3905	gene:Solyc06g050340.2	NA	6	-	32960800	32960937	32960800	32960919	32961017	32961166	3905	15,7,14	90,35,84	2,17,37	44,114,349	167	149	1.2435891574041511e-09	2.58249532807e-08	0.129,0.151,0.129	0.039,0.117,0.086	0.056
11682	gene:Solyc03g044080.2	NA	3	-	7931739	7931859	7931739	7931803	7935420	7935568	11682	9,2,11	0,0,2	6,12,44	2,1,8	205	149	1.247003811433824e-09	2.58737303644e-08	1.0,1.0,0.8	0.686,0.897,0.8	0.139
15767	gene:Solyc01g095890.2	NA	1	-	87025024	87025223	87025024	87025216	87025301	87025357	15767	24,8,13	0,2,1	12,22,45	1,0,0	156	149	1.260162133444076e-09	2.61244201123e-08	1.0,0.793,0.925	0.92,1.0,1.0	-0.067
10792	gene:Solyc02g063030.2	NA	2	-	35050694	35050792	35050694	35050787	35050866	35050911	10792	10,5,2	106,31,58	5,7,12	53,76,328	154	149	1.2697707588991514e-09	2.63011560947e-08	0.084,0.135,0.032	0.084,0.082,0.034	0.017
12507	gene:Solyc12g098830.1	NA	12	-	66216569	66216672	66216569	66216669	66216900	66217008	12507	4,1,5	222,103,164	10,11,13	180,233,334	152	149	1.4473371839203689e-09	2.99535869368e-08	0.017,0.009,0.029	0.052,0.044,0.037	-0.026
5605	gene:Solyc03g097780.2	NA	3	-	60111728	60111883	60111728	60111879	60112693	60112758	5605	18,11,18	2,0,1	8,19,34	1,0,0	153	149	1.5423565388260052e-09	3.18928852952e-08	0.898,1.0,0.946	0.886,1.0,1.0	-0.014
20448	gene:Solyc06g060810.2	NA	6	-	38842472	38842670	38842472	38842564	38843847	38843899	20448	8,10,18	1,0,3	13,8,56	0,0,10	255	149	1.5903900535620442e-09	3.28581352683e-08	0.824,1.0,0.778	1.0,1.0,0.766	-0.055
4559	gene:Solyc09g008260.2	NA	9	+	1732423	1732632	1732485	1732632	1732201	1732335	4559	22,17,40	2,2,0	26,29,142	0,0,2	211	149	1.625419253797744e-09	3.35532974534e-08	0.886,0.857,1.0	1.0,1.0,0.98	-0.079
11410	gene:Solyc02g090130.2	NA	2	-	51761094	51761333	51761094	51761327	51761617	51761876	11410	0,1,2	4,2,0	2,2,0	0,0,0	155	149	1.6869105996631428e-09	3.47876341979e-08	0.0,0.325,1.0	1.0,1.0,NA	-0.558
17226	gene:Solyc01g007980.2	NA	1	+	2163275	2163510	2163329	2163510	2162871	2163082	17226	27,10,30	10,0,1	2,9,20	0,0,1	203	149	1.6880801237915475e-09	3.47876341979e-08	0.665,1.0,0.957	1.0,1.0,0.936	-0.105
23304	gene:Solyc06g050310.2	NA	6	-	32921427	32921529	32921427	32921525	32921953	32922019	23304	12,13,14	4,3,11	22,17,50	5,0,0	153	149	1.6919264800711185e-09	3.4837325895e-08	0.745,0.808,0.553	0.811,1.0,1.0	-0.235
5104	gene:Solyc04g064930.2	NA	4	+	56084508	56084609	56084555	56084609	56084348	56084429	5104	14,6,5	162,75,119	11,14,58	74,75,633	196	149	1.7046097936674898e-09	3.50687350433e-08	0.062,0.057,0.031	0.102,0.124,0.065	-0.047
3687	gene:Solyc09g091100.2	NA	9	-	70454606	70454697	70454606	70454686	70456915	70456977	3687	5,1,3	4,6,5	2,6,8	0,9,7	160	149	1.744878228822735e-09	3.58667772082e-08	0.538,0.134,0.358	1.0,0.383,0.516	-0.29
731	gene:Solyc04g078810.2	NA	4	-	63476374	63476486	63476374	63476483	63476842	63477228	731	11,9,14	84,36,50	39,30,33	55,25,75	152	149	1.7520055237339656e-09	3.59828139545e-08	0.114,0.197,0.215	0.41,0.541,0.301	-0.242
14701	gene:Solyc11g008810.1	NA	11	+	2999112	2999184	2999118	2999184	2998891	2999022	14701	5,8,0	99,99,144	6,7,11	104,102,121	155	149	1.7935539235421044e-09	3.68050000405e-08	0.046,0.072,0.0	0.053,0.062,0.08	-0.026
1694	gene:Solyc04g005030.2	NA	4	-	35100	35337	35100	35286	35571	35660	1694	44,36,49	1,0,2	22,23,107	0,0,7	200	149	1.8308042266616886e-09	3.7537671796e-08	0.97,1.0,0.948	1.0,1.0,0.919	-0.0
22167	gene:Solyc04g081540.2	NA	4	+	65483078	65483242	65483082	65483242	65480697	65480749	22167	68,24,71	0,0,2	96,92,215	6,3,5	153	149	1.894605440415228e-09	3.88130309464e-08	1.0,1.0,0.972	0.94,0.968,0.977	0.029
7243	gene:Solyc08g074610.1	NA	8	-	58712690	58712874	58712690	58712795	58719802	58720018	7243	2,5,0	8,16,11	0,0,2	3,13,43	228	149	1.9077316102311105e-09	3.90489819308e-08	0.14,0.17,0.0	0.0,0.0,0.029	0.094
5767	gene:Solyc09g007290.2	NA	9	+	888060	888138	888072	888138	887972	887978	5767	156,14,10	0,34,56	80,79,205	0,0,145	161	149	1.975641633672195e-09	4.04049505468e-08	1.0,0.276,0.142	1.0,1.0,0.567	-0.383
16862	gene:Solyc11g071700.1	NA	11	+	55113801	55113908	55113819	55113908	55113647	55113725	16862	9,4,3	86,33,64	4,5,4	52,65,117	167	149	2.002824913594891e-09	4.09264121233e-08	0.085,0.098,0.04	0.064,0.064,0.03	0.022
8141	gene:Solyc01g080760.2	NA	1	-	79981317	79981551	79981317	79981520	79985502	79986522	8141	5,3,4	0,2,0	2,6,25	2,0,2	180	149	2.062757119606037e-09	4.21156365312e-08	1.0,0.554,1.0	0.453,1.0,0.912	0.063
11944	gene:Solyc05g032660.2	NA	5	+	46232266	46232467	46232289	46232467	46228871	46228958	11944	74,43,42	2,2,2	46,35,109	2,0,0	172	149	2.175941032443287e-09	4.43891970618e-08	0.97,0.949,0.948	0.952,1.0,1.0	-0.028
22780	gene:Solyc04g049550.2	NA	4	-	42517358	42517427	42517358	42517409	42517511	42517593	22780	2,8,7	32,10,30	1,6,7	18,20,54	167	149	2.2507958593476666e-09	4.5877682856e-08	0.053,0.416,0.172	0.047,0.211,0.104	0.093
24555	gene:Solyc11g011170.1	NA	11	-	4238112	4238300	4238112	4238280	4238387	4238463	24555	2,1,4	303,252,273	2,5,6	220,181,173	169	149	2.2532615721989475e-09	4.58894110123e-08	0.006,0.003,0.013	0.008,0.024,0.03	-0.013
13232	gene:Solyc04g056540.2	NA	4	+	54491412	54491533	54491416	54491533	54490606	54490975	13232	28,50,43	22,4,13	55,39,64	11,12,14	153	149	2.2634027801762737e-09	4.60573058605e-08	0.553,0.924,0.763	0.83,0.76,0.817	-0.056
1538	gene:Solyc05g026360.2	NA	5	+	40930282	40930528	40930293	40930528	40930064	40930162	1538	1,0,3	3,1,10	1,2,4	0,1,17	160	149	2.285611193957492e-09	4.64702657827e-08	0.237,0.0,0.218	1.0,0.651,0.18	-0.459
15578	gene:Solyc04g074710.2	NA	4	-	60632621	60632727	60632621	60632704	60632893	60632935	15578	9,4,0	0,0,2	8,12,24	0,2,4	172	149	2.404791962295222e-09	4.88524934533e-08	1.0,1.0,0.0	1.0,0.839,0.839	-0.226
7094	gene:Solyc08g082710.2	NA	8	+	65411952	65412036	65411958	65412036	65411624	65411724	7094	13,12,22	2,2,0	25,26,56	0,1,2	155	149	2.414285828643045e-09	4.90043501473e-08	0.862,0.852,1.0	1.0,0.962,0.964	-0.071
16315	gene:Solyc03g093300.2	NA	3	-	54481108	54481316	54481108	54481223	54481394	54481453	16315	4,0,2	23,11,17	1,4,9	16,11,59	242	149	2.4319366939612924e-09	4.93213827758e-08	0.097,0.0,0.068	0.037,0.183,0.086	-0.047
3701	gene:Solyc04g077560.2	NA	4	-	62528906	62528993	62528906	62528981	62529093	62529280	3701	9,0,2	37,24,59	0,1,3	32,36,60	161	149	2.4521342955811383e-09	4.96894926206e-08	0.184,0.0,0.03	0.0,0.025,0.044	0.048
19433	gene:Solyc04g007700.2	NA	4	+	1387795	1387877	1387845	1387877	1387413	1387535	19433	92,43,67	2,0,0	52,71,130	0,2,5	199	149	2.4934458744060904e-09	5.04844804396e-08	0.972,1.0,1.0	1.0,0.964,0.951	0.019
7468	gene:Solyc05g050630.2	NA	5	-	60782829	60782927	60782829	60782916	60783307	60783349	7468	0,6,3	0,4,2	0,3,8	8,0,16	160	149	2.6870675308431087e-09	5.4359376149e-08	NA,0.583,0.583	0.0,1.0,0.318	0.144
12340	gene:Solyc03g063320.2	NA	3	-	34240142	34240215	34240142	34240212	34243591	34243691	12340	4,0,0	21,4,14	0,8,7	22,13,40	152	149	2.6900576802717492e-09	5.43745547429e-08	0.157,0.0,0.0	0.0,0.376,0.146	-0.122
3327	gene:Solyc04g054190.2	NA	4	+	51910641	51910861	51910791	51910861	51910447	51910527	3327	7,2,4	280,114,207	0,8,19	138,139,585	299	149	2.726817721573901e-09	5.50717362803e-08	0.012,0.009,0.01	0.0,0.028,0.016	-0.004
8156	gene:Solyc09g005230.2	NA	9	-	175866	175985	175866	175966	176060	176121	8156	22,14,45	1,0,2	30,15,50	2,2,3	168	149	2.773729013210186e-09	5.59726064212e-08	0.951,1.0,0.952	0.93,0.869,0.937	0.056
24614	gene:Solyc09g092450.2	NA	9	-	71541479	71541691	71541479	71541644	71542630	71542718	24614	66,26,64	8,0,6	39,40,94	2,1,2	196	149	2.793839282103474e-09	5.6331596688e-08	0.862,1.0,0.89	0.937,0.968,0.973	-0.042
9472	gene:Solyc07g043390.2	NA	7	+	57108773	57108951	57108817	57108951	57108098	57108198	9472	836,359,822	0,72,0	198,195,292	0,0,0	193	149	2.881390574216101e-09	5.80486618918e-08	1.0,0.794,1.0	1.0,1.0,1.0	-0.069
23964	gene:Solyc04g005860.2	NA	4	-	547281	547404	547281	547366	547575	547770	23964	326,159,320	3,9,5	150,148,310	0,6,3	187	149	2.8996613747619373e-09	5.83683080711e-08	0.989,0.934,0.981	1.0,0.952,0.988	-0.012
5745	gene:Solyc11g007670.1	NA	11	+	1904111	1904185	1904130	1904185	1903727	1904017	5745	30,21,27	2,3,3	25,23,34	1,2,2	168	149	2.966699866865682e-09	5.96682733787e-08	0.93,0.861,0.889	0.957,0.911,0.938	-0.042
9403	gene:Solyc03g031820.2	NA	3	-	4291310	4291388	4291310	4291384	4292033	4292124	9403	36,26,41	0,1,0	39,22,55	2,0,4	153	149	2.9890236498036836e-09	6.00674984459e-08	1.0,0.962,1.0	0.95,1.0,0.931	0.027
8466	gene:Solyc07g064740.2	NA	7	+	66765815	66765989	66765825	66765989	66765498	66765692	8466	1,0,2	16,2,7	0,0,2	6,10,38	159	149	3.16246971671859e-09	6.35005085551e-08	0.055,0.0,0.211	0.0,0.0,0.047	0.073
11626	gene:Solyc01g097160.2	NA	1	+	88108441	88108638	88108446	88108638	88107449	88107896	11626	28,5,28	2,2,1	17,9,38	0,8,1	154	149	3.267208646331277e-09	6.55493860317e-08	0.931,0.708,0.964	1.0,0.521,0.974	0.036
14987	gene:Solyc10g038130.1	NA	10	-	19763154	19763249	19763154	19763241	19763316	19763403	14987	17,6,13	195,94,201	8,15,32	136,130,314	157	149	3.465523535012203e-09	6.94707261238e-08	0.076,0.057,0.058	0.053,0.099,0.088	-0.016
8421	gene:Solyc06g005950.2	NA	6	-	932866	933008	932866	932998	933088	933213	8421	14,3,7	168,71,170	16,5,8	105,103,150	159	149	3.48875656078367e-09	6.98787576482e-08	0.072,0.038,0.037	0.125,0.044,0.048	-0.023
23121	gene:Solyc01g106370.2	NA	1	+	94300998	94301136	94301014	94301136	94299543	94300127	23121	14,7,9	2,0,2	17,11,49	2,4,6	165	149	3.504714740381717e-09	7.01405235264e-08	0.863,1.0,0.803	0.885,0.713,0.881	0.062
31	gene:Solyc05g052220.2	NA	5	+	62501167	62501295	62501213	62501295	62499506	62499753	31	5,2,7	16,9,20	1,1,2	6,11,25	195	149	3.75753575491632e-09	7.51383344204e-08	0.193,0.145,0.211	0.113,0.065,0.058	0.104
16977	gene:Solyc01g005020.2	NA	1	-	34149	34296	34149	34281	34562	34660	16977	9,7,4	100,67,62	5,5,4	67,55,113	164	149	3.804838875753576e-09	7.60216202039e-08	0.076,0.087,0.055	0.063,0.076,0.031	0.016
8656	gene:Solyc07g008560.2	NA	7	+	3506631	3506777	3506651	3506777	3506348	3506554	8656	10,15,10	165,83,192	7,5,17	137,145,262	169	149	3.863838263148343e-09	7.71369553258e-08	0.051,0.137,0.044	0.043,0.03,0.054	0.035
10060	gene:Solyc07g008080.2	NA	7	-	2791809	2791989	2791809	2791955	2794318	2794385	10060	49,57,54	0,1,3	63,48,62	0,2,5	183	149	3.8869744419310984e-09	7.75350793363e-08	1.0,0.979,0.936	1.0,0.951,0.91	0.018
12960	gene:Solyc02g090480.2	NA	2	+	52012677	52012765	52012680	52012765	52011891	52012392	12960	47,28,35	4,1,4	18,17,77	0,0,2	152	149	4.0761812240224634e-09	8.1242508534e-08	0.92,0.965,0.896	1.0,1.0,0.974	-0.064
9551	gene:Solyc02g076780.2	NA	2	+	41881614	41881868	41881625	41881868	41881206	41881398	9551	16,12,31	1,1,1	21,30,27	0,0,1	160	149	4.160492121278217e-09	8.2854886576e-08	0.937,0.918,0.967	1.0,1.0,0.962	-0.047
16206	gene:Solyc10g085600.1	NA	10	-	64725820	64725889	64725820	64725867	64725988	64726130	16206	0,0,0	2,4,3	0,2,9	2,3,3	171	149	4.166722486658695e-09	8.29109467919e-08	0.0,0.0,0.0	0.0,0.367,0.723	-0.363
16165	gene:Solyc09g072970.2	NA	9	-	65640149	65640208	65640149	65640205	65641475	65641538	16165	9,2,5	260,181,256	2,7,4	268,356,350	152	149	4.332996436913139e-09	8.61489119595e-08	0.033,0.011,0.019	0.007,0.019,0.011	0.009
3873	gene:Solyc12g010110.1	NA	12	+	3239316	3239513	3239321	3239513	3238416	3238825	3873	3,0,2	6,3,6	0,2,1	4,1,6	154	149	4.446150541242793e-09	8.83263097702e-08	0.326,0.0,0.244	0.0,0.659,0.139	-0.076
6010	gene:Solyc06g065640.2	NA	6	+	41040010	41040088	41040038	41040088	41039767	41039843	6010	0,1,3	99,48,106	1,2,6	83,69,160	177	149	4.468490855443847e-09	8.86975339385e-08	0.0,0.017,0.023	0.01,0.024,0.031	-0.008
10994	gene:Solyc04g079280.2	NA	4	+	63794579	63794621	63794584	63794621	63793337	63794486	10994	28,11,34	6,0,4	18,7,21	4,0,1	154	149	4.607796602634689e-09	9.13879659523e-08	0.819,1.0,0.892	0.813,1.0,0.953	-0.018
5372	gene:Solyc06g082200.2	NA	6	+	48107395	48107567	48107418	48107567	48105765	48105863	5372	4,3,6	4,0,0	0,2,11	2,0,5	172	149	4.725167798660577e-09	9.363932529e-08	0.464,1.0,1.0	0.0,1.0,0.656	0.269
22316	gene:Solyc03g033530.2	NA	3	-	5070918	5071048	5070918	5071029	5073118	5073204	22316	1,1,0	0,0,0	0,0,2	3,1,3	168	149	4.896831380040634e-09	9.69620543082e-08	1.0,1.0,NA	0.0,0.0,0.372	0.876
7227	gene:Solyc03g118200.2	NA	3	-	67136203	67136386	67136203	67136368	67136467	67136605	7227	0,2,4	72,21,79	0,1,1	25,17,73	167	149	5.064774699045838e-09	1.00205762505e-07	0.0,0.078,0.043	0.0,0.05,0.012	0.02
3241	gene:Solyc07g007310.2	NA	7	+	2031501	2031580	2031506	2031580	2030461	2030618	3241	9,5,6	0,0,4	6,4,32	0,0,10	154	149	5.118873366984187e-09	1.01193623662e-07	1.0,1.0,0.592	1.0,1.0,0.756	-0.055
17650	gene:Solyc03g111660.2	NA	3	+	62305075	62305132	62305084	62305132	62304876	62304996	17650	16,13,19	0,0,2	4,10,34	0,4,9	158	149	5.127987238462158e-09	1.01291308544e-07	1.0,1.0,0.9	1.0,0.702,0.781	0.139
16581	gene:Solyc01g111860.2	NA	1	-	98014450	98014553	98014450	98014550	98017543	98018293	16581	2,0,0	8,1,9	3,2,5	1,0,6	152	149	5.1758533013963875e-09	1.02153670524e-07	0.197,0.0,0.0	0.746,1.0,0.45	-0.666
5466	gene:Solyc07g053690.2	NA	7	-	62129838	62130034	62129838	62129985	62130585	62130960	5466	1,2,0	0,0,7	0,0,0	1,2,0	198	149	5.194502309814837e-09	1.02438454974e-07	1.0,1.0,0.0	0.0,0.0,NA	0.667
4390	gene:Solyc06g053560.2	NA	6	-	36368076	36368210	36368076	36368171	36371534	36371598	4390	78,15,50	0,2,9	29,39,160	2,2,6	188	149	5.3217056192581155e-09	1.0486179027e-07	1.0,0.856,0.815	0.92,0.939,0.955	-0.048
19683	gene:Solyc05g012130.2	NA	5	-	5341155	5341263	5341155	5341259	5341432	5341540	19683	78,35,74	5,4,4	54,67,130	0,5,3	153	149	5.3993032953312594e-09	1.0630453106e-07	0.938,0.895,0.947	1.0,0.929,0.977	-0.042
19381	gene:Solyc07g047610.2	NA	7	-	58831236	58831297	58831236	58831288	58832161	58832222	19381	36,16,28	11,2,0	33,23,61	2,4,21	158	149	5.417002146713718e-09	1.06566567353e-07	0.755,0.883,1.0	0.94,0.844,0.733	0.04
8843	gene:Solyc02g067360.2	NA	2	-	37560980	37561110	37560980	37561056	37561271	37561338	8843	9,4,10	96,28,61	17,12,19	77,51,135	203	149	5.7427833157173375e-09	1.12884054876e-07	0.064,0.095,0.107	0.139,0.147,0.094	-0.038
553	gene:Solyc06g083410.2	NA	6	+	48815064	48815123	48815067	48815123	48814227	48814262	553	23,6,21	8,1,7	13,6,36	5,0,4	152	149	5.803855950812369e-09	1.13992238723e-07	0.738,0.855,0.746	0.718,1.0,0.898	-0.092
22027	gene:Solyc06g053300.2	NA	6	-	36027892	36027943	36027892	36027940	36028021	36028081	22027	3,3,5	45,24,56	4,1,2	33,23,70	152	149	5.940861612423556e-09	1.16588808814e-07	0.061,0.109,0.08	0.106,0.041,0.027	0.025
19050	gene:Solyc02g078820.2	NA	2	+	43479469	43479588	43479479	43479588	43479282	43479366	19050	42,15,40	0,0,2	28,17,42	2,2,0	159	149	6.230283134123691e-09	1.22169913864e-07	1.0,1.0,0.949	0.929,0.888,1.0	0.044
5886	gene:Solyc09g010970.2	NA	9	-	4323725	4323839	4323725	4323817	4325106	4325307	5886	23,6,24	15,3,7	18,5,54	4,2,19	171	149	6.645940753081656e-09	1.30215381535e-07	0.572,0.635,0.749	0.797,0.685,0.712	-0.079
7055	gene:Solyc03g059260.2	NA	3	-	28188329	28188439	28188329	28188403	28188787	28188869	7055	0,0,2	65,23,50	1,6,2	21,14,79	185	149	6.7233961567881475e-09	1.3162674605e-07	0.0,0.0,0.031	0.037,0.257,0.02	-0.094
2838	gene:Solyc06g069370.2	NA	6	+	43123104	43123233	43123124	43123233	43122913	43123041	2838	2,0,6	18,20,17	0,1,4	29,32,45	169	149	6.846553491058815e-09	1.33929840894e-07	0.089,0.0,0.237	0.0,0.027,0.073	0.075
2402	gene:Solyc08g077770.2	NA	8	-	61677966	61678105	61677966	61678100	61679146	61679331	2402	84,27,94	14,6,4	13,21,132	6,5,16	154	149	6.860338087024366e-09	1.34091439131e-07	0.853,0.813,0.958	0.677,0.803,0.889	0.085
2131	gene:Solyc05g052760.2	NA	5	+	62954870	62955033	62954897	62955033	62954511	62954708	2131	0,1,5	207,129,172	1,4,12	114,88,301	176	149	6.927123006730061e-09	1.35247431937e-07	0.0,0.007,0.024	0.007,0.037,0.033	-0.015
3219	gene:Solyc01g005080.2	NA	1	-	67324	67496	67324	67478	67791	68144	3219	16,4,6	111,85,57	8,5,20	35,48,107	167	149	6.930623056924767e-09	1.35247431937e-07	0.114,0.04,0.086	0.169,0.085,0.143	-0.052
19909	gene:Solyc12g019470.1	NA	12	-	10409420	10409562	10409420	10409555	10410297	10410399	19909	77,69,66	4,3,4	52,68,228	0,1,32	156	149	7.047736939266291e-09	1.37422379066e-07	0.948,0.956,0.94	1.0,0.985,0.872	-0.004
23023	gene:Solyc12g005590.1	NA	12	-	313974	314220	313974	314215	314867	315129	23023	37,14,35	96,38,92	7,1,11	8,6,17	154	149	7.1100656492541386e-09	1.38526447593e-07	0.272,0.263,0.269	0.458,0.139,0.385	-0.059
5248	gene:Solyc04g072770.2	NA	4	+	59740702	59740933	59740708	59740933	59739396	59739529	5248	48,19,58	5,2,2	45,23,74	0,0,6	155	149	7.201937280884698e-09	1.40203872839e-07	0.902,0.901,0.965	1.0,1.0,0.922	-0.051
12527	gene:Solyc11g012160.1	NA	11	+	5096828	5096916	5096853	5096916	5096696	5096767	12527	10,4,6	154,84,147	1,2,7	83,96,198	174	149	7.289991571374989e-09	1.41711083703e-07	0.053,0.039,0.034	0.01,0.018,0.029	0.023
5360	gene:Solyc01g095570.2	NA	1	-	86776923	86777036	86776923	86777033	86778790	86778828	5360	109,95,179	4,2,12	104,94,148	4,4,3	152	149	7.291034089039313e-09	1.41711083703e-07	0.964,0.979,0.936	0.962,0.958,0.98	-0.007
5064	gene:Solyc02g091030.2	NA	2	+	52473543	52473636	52473546	52473636	52473340	52473421	5064	16,7,19	2,1,9	7,4,15	3,6,17	152	149	7.389646780383074e-09	1.43512852192e-07	0.887,0.873,0.674	0.696,0.395,0.464	0.293
6108	gene:Solyc08g066700.2	NA	8	+	55524931	55524963	55524942	55524963	55523099	55523200	6108	1,1,1	38,25,33	0,5,2	49,59,75	160	149	7.425912411223398e-09	1.44101878253e-07	0.024,0.036,0.027	0.0,0.073,0.024	-0.003
22943	gene:Solyc02g087310.2	NA	2	+	49756710	49756928	49756830	49756928	49755752	49756161	22943	36,18,22	1,2,7	17,27,65	0,1,21	269	149	7.531749994443079e-09	1.46038947975e-07	0.952,0.833,0.635	1.0,0.937,0.632	-0.05
2514	gene:Solyc12g056650.1	NA	12	-	62630052	62630177	62630052	62630099	62630967	62631036	2514	36,12,30	0,0,58	2,4,26	0,0,0	227	149	7.738523925137621e-09	1.49928497052e-07	1.0,1.0,0.253	1.0,1.0,1.0	-0.249
2998	gene:Solyc03g116550.2	NA	3	+	65923644	65923743	65923672	65923743	65923106	65923189	2998	15,9,18	5,7,9	12,10,25	6,13,30	177	149	7.928706710222958e-09	1.53490657175e-07	0.716,0.52,0.627	0.627,0.393,0.412	0.144
22099	gene:Solyc02g062000.2	NA	2	-	33581777	33581888	33581777	33581877	33581985	33582051	22099	99,59,84	5,0,3	42,61,73	1,6,3	160	149	8.023639544909098e-09	1.55204680153e-07	0.949,1.0,0.963	0.975,0.904,0.958	0.025
18182	gene:Solyc12g006370.1	NA	12	-	885868	885974	885868	885957	886064	886180	18182	2,0,5	88,45,77	0,0,2	44,21,47	166	149	8.101578040259276e-09	1.56587506772e-07	0.02,0.0,0.055	0.0,0.0,0.037	0.013
4949	gene:Solyc05g055450.2	NA	5	+	65099279	65099491	65099282	65099491	65098739	65098933	4949	112,50,116	68,36,61	75,47,372	52,46,237	152	149	8.117691462750083e-09	1.56774127247e-07	0.618,0.577,0.651	0.586,0.5,0.606	0.051
22285	gene:Solyc03g123760.2	PDS	3	+	70501399	70501648	70501419	70501648	70501010	70501187	22285	104,32,83	22,7,41	36,49,288	16,21,51	169	149	8.636479563659409e-09	1.66660713742e-07	0.806,0.801,0.641	0.665,0.673,0.833	0.026
8361	gene:Solyc04g081330.2	NA	4	-	65354396	65354527	65354396	65354524	65354621	65354744	8361	0,2,1	6,5,3	2,2,11	2,1,9	152	149	8.869888650943793e-09	1.7102892525e-07	0.0,0.282,0.246	0.495,0.662,0.545	-0.391
10103	gene:Solyc06g072580.2	NA	6	-	44767558	44767658	44767558	44767639	44767735	44767939	10103	4,12,16	197,91,191	6,0,13	141,148,453	168	149	9.005809216255982e-09	1.73511924233e-07	0.018,0.105,0.069	0.036,0.0,0.025	0.044
20322	gene:Solyc07g009150.2	NA	7	+	4195928	4196039	4195931	4196039	4195360	4195485	20322	91,53,76	3,0,4	46,56,188	0,2,1	152	149	9.813443052302703e-09	1.8892239773e-07	0.967,1.0,0.949	1.0,0.965,0.995	-0.015
1039	gene:Solyc12g088940.1	NA	12	-	64125376	64125568	64125376	64125545	64125695	64125766	1039	4,2,14	39,18,25	1,0,1	0,0,5	172	149	1.0251944028368422e-08	1.97207760089e-07	0.082,0.088,0.327	1.0,NA,0.148	-0.408
21794	gene:Solyc02g079100.2	NA	2	+	43720539	43720707	43720557	43720707	43719952	43720004	21794	5,1,3	10,0,4	1,0,6	0,2,1	167	149	1.0397829750899161e-08	1.99855673027e-07	0.308,1.0,0.401	1.0,0.0,0.843	-0.045
14210	gene:Solyc06g069090.2	NA	6	-	42881825	42881937	42881825	42881900	42882381	42882477	14210	96,32,83	3,0,4	77,103,434	0,3,1	186	149	1.071299805117019e-08	2.05750585989e-07	0.962,1.0,0.943	1.0,0.965,0.997	-0.019
21504	gene:Solyc04g082990.2	NA	4	+	66453611	66453686	66453646	66453686	66453232	66453519	21504	14,13,20	5,0,3	5,7,7	4,0,3	184	149	1.075057754214249e-08	2.06309107046e-07	0.694,1.0,0.844	0.503,1.0,0.654	0.127
4080	gene:Solyc02g094450.2	NA	2	-	54970923	54970970	54970923	54970964	54972627	54973190	4080	3,0,2	1,2,0	2,2,3	1,3,2	155	149	1.0836700236855122e-08	2.07797578949e-07	0.743,0.0,1.0	0.658,0.391,0.59	0.035
546	gene:Solyc05g026380.1	NA	5	-	41073789	41073885	41073789	41073880	41074027	41074081	546	37,11,41	7,0,3	28,36,58	0,4,2	154	149	1.1029913676519981e-08	2.11335583592e-07	0.836,1.0,0.93	1.0,0.897,0.966	-0.032
17784	gene:Solyc02g068180.2	NA	2	+	38203110	38203197	38203123	38203197	38202879	38202994	17784	90,42,98	9,2,6	56,41,145	9,2,14	162	149	1.1095269254495864e-08	2.12420154907e-07	0.902,0.951,0.938	0.851,0.95,0.905	0.028
5563	gene:Solyc03g117790.1	NA	3	-	66814903	66815001	66814903	66814998	66815137	66815244	5563	2,2,0	10,9,16	0,0,3	13,20,5	152	149	1.1426553752647995e-08	2.18590243419e-07	0.164,0.179,0.0	0.0,0.0,0.37	-0.009
1560	gene:Solyc02g065180.2	NA	2	+	36343278	36343462	36343299	36343462	36343019	36343189	1560	1,0,0	20,4,19	1,2,1	9,8,38	170	149	1.1978713020018393e-08	2.28972627775e-07	0.042,0.0,0.0	0.089,0.18,0.023	-0.083
22948	gene:Solyc03g082970.2	NA	3	-	52823547	52823622	52823547	52823610	52823704	52823758	22948	26,8,21	299,184,300	33,29,73	306,355,691	161	149	1.2176827122742709e-08	2.32576439993e-07	0.074,0.039,0.061	0.091,0.07,0.089	-0.025
14645	gene:Solyc03g006130.2	NA	3	-	789182	789418	789182	789413	789692	789755	14645	2,1,0	9,8,17	1,5,16	23,6,67	154	149	1.2234835336754944e-08	2.33500678172e-07	0.177,0.108,0.0	0.04,0.446,0.188	-0.13
23229	gene:Solyc02g081660.2	NA	2	+	45534896	45535004	45534900	45535004	45534314	45534381	23229	31,17,25	3,0,1	25,25,98	5,0,6	153	149	1.2878304277826031e-08	2.45588149763e-07	0.91,1.0,0.961	0.83,1.0,0.941	0.033
6907	gene:Solyc10g008300.2	NA	10	-	2447266	2447488	2447266	2447478	2448186	2448309	6907	2,0,1	66,39,74	0,2,8	47,44,127	159	149	1.3144431250922253e-08	2.50466415265e-07	0.028,0.0,0.013	0.0,0.041,0.056	-0.019
22392	gene:Solyc04g071880.2	NA	4	+	58898175	58898296	58898179	58898296	58897520	58897693	22392	153,80,167	3,0,2	62,54,174	0,2,10	153	149	1.3520567780899675e-08	2.57431610548e-07	0.98,1.0,0.988	1.0,0.963,0.944	0.02
6475	gene:Solyc12g007310.1	NA	12	-	1705040	1705108	1705040	1705103	1705253	1705392	6475	1,0,3	0,0,2	2,0,9	3,1,3	154	149	1.3581717180542733e-08	2.58393233758e-07	1.0,NA,0.592	0.392,0.0,0.744	0.417
16473	gene:Solyc01g066310.2	NA	1	+	73967545	73967698	73967550	73967698	73966880	73967106	16473	111,77,102	10,5,9	65,88,91	11,2,15	154	149	1.3676168003447585e-08	2.59986416955e-07	0.915,0.937,0.916	0.851,0.977,0.854	0.029
6154	gene:Solyc03g031990.2	NA	3	-	4481823	4481953	4481823	4481901	4482052	4482132	6154	55,45,52	3,0,10	33,40,165	5,1,22	201	149	1.3795526268189095e-08	2.62050231367e-07	0.931,1.0,0.794	0.83,0.967,0.848	0.027
12565	gene:Solyc12g020000.1	NA	12	-	12869026	12869164	12869026	12869155	12869248	12870055	12565	226,109,210	9,5,13	125,102,331	6,4,10	158	149	1.4185816607978848e-08	2.69253232193e-07	0.959,0.954,0.938	0.952,0.96,0.969	-0.01
328	gene:Solyc01g104890.2	NA	1	+	93210993	93211130	93211001	93211130	93209962	93210150	328	39,23,46	13,9,4	22,38,68	7,6,7	157	149	1.4372614470977784e-08	2.72585616326e-07	0.74,0.708,0.916	0.749,0.857,0.902	-0.048
9897	gene:Solyc02g070230.1	NA	2	-	39988292	39988420	39988292	39988416	39988828	39989000	9897	50,31,56	6,2,0	53,69,120	0,0,5	153	149	1.512683898346967e-08	2.86665997785e-07	0.89,0.938,1.0	1.0,1.0,0.959	-0.044
15918	gene:Solyc02g021690.2	NA	2	-	23562760	23562873	23562760	23562858	23563140	23563195	15918	1,1,8	78,22,83	1,0,6	53,58,217	164	149	1.5394009516255294e-08	2.91501540575e-07	0.012,0.04,0.081	0.017,0.0,0.025	0.03
2734	gene:Solyc11g006890.1	NA	11	-	1424909	1425196	1424909	1425112	1425709	1425782	2734	12,4,38	12,0,1	29,21,65	2,7,33	233	149	1.58929733618402e-08	3.00715371264e-07	0.39,1.0,0.96	0.903,0.657,0.557	0.078
9781	gene:Solyc07g055020.2	NA	7	+	63172268	63172345	63172280	63172345	63172125	63172188	9781	15,1,9	1,1,5	10,8,35	0,2,5	161	149	1.593125318675909e-08	3.01204908381e-07	0.933,0.481,0.625	1.0,0.787,0.866	-0.205
19937	gene:Solyc07g022860.2	NA	7	-	23027541	23027679	23027541	23027670	23027751	23027896	19937	1,1,6	11,11,17	0,3,0	3,12,63	158	149	1.6449813127560252e-08	3.10767053295e-07	0.079,0.079,0.25	0.0,0.191,0.0	0.072
23772	gene:Solyc01g109520.2	NA	1	-	96450122	96450371	96450122	96450361	96450465	96450546	23772	2,0,5	0,2,1	0,0,0	5,1,6	159	149	1.6551497520502583e-08	3.12444909648e-07	1.0,0.0,0.824	0.0,0.0,0.0	0.608
20054	gene:Solyc07g006820.2	NA	7	+	1687770	1687974	1687775	1687974	1687118	1687325	20054	23,11,18	0,1,4	19,6,29	2,1,0	154	149	1.663844177302292e-08	3.13842123141e-07	1.0,0.914,0.813	0.902,0.853,1.0	-0.009
11569	gene:Solyc05g007800.2	NA	5	+	2243945	2244109	2243959	2244109	2242444	2242620	11569	10,5,1	109,70,65	2,3,3	49,74,177	163	149	1.6976932365248682e-08	3.1997826871e-07	0.077,0.061,0.014	0.036,0.036,0.015	0.022
877	gene:Solyc12g007210.1	NA	12	-	1633953	1633990	1633953	1633987	1634101	1634208	877	29,9,28	5,3,0	25,30,46	0,0,17	152	149	1.73541095916519e-08	3.2683348677e-07	0.85,0.746,1.0	1.0,1.0,0.726	-0.043
8474	gene:Solyc04g076530.2	NA	4	+	61424230	61424408	61424339	61424408	61423964	61424024	8474	1,3,4	66,42,43	3,5,10	41,22,86	258	149	1.7408216099625992e-08	3.27598336461e-07	0.009,0.04,0.051	0.041,0.116,0.063	-0.04
12419	gene:Solyc04g076080.2	NA	4	-	61035141	61035218	61035141	61035215	61037046	61037122	12419	4,2,2	89,36,99	9,6,11	69,85,162	152	149	1.8185306576952884e-08	3.41957011977e-07	0.042,0.052,0.019	0.113,0.065,0.062	-0.042
2110	gene:Solyc06g066030.2	NA	6	+	41387074	41387200	41387132	41387200	41386732	41387005	2110	8,3,4	10,9,9	6,4,18	11,3,14	207	149	1.8201690403091783e-08	3.42000182837e-07	0.365,0.194,0.242	0.282,0.49,0.481	-0.151
6368	gene:Solyc10g080160.1	NA	10	-	61533752	61533855	61533752	61533833	61536185	61536626	6368	3,6,3	125,82,108	3,1,5	95,92,185	171	149	1.8236211366821395e-08	3.42383810627e-07	0.02,0.06,0.024	0.027,0.009,0.023	0.015
11905	gene:Solyc11g045050.1	NA	11	+	31848012	31848040	31848022	31848040	31847707	31847788	11905	8,8,11	4,0,0	4,5,7	0,2,12	159	149	1.8390173375595224e-08	3.45007611179e-07	0.652,1.0,1.0	1.0,0.701,0.353	0.199
980	gene:Solyc02g077320.2	NA	2	-	42288645	42288720	42288645	42288715	42288794	42288865	980	0,0,5	17,21,17	0,0,3	16,12,46	154	149	1.8992271280112028e-08	3.56028090808e-07	0.0,0.0,0.222	0.0,0.0,0.059	0.054
24500	gene:Solyc03g119710.2	NA	3	+	68258561	68258677	68258564	68258677	68258407	68258440	24500	9,0,11	44,18,56	10,2,27	34,25,114	152	149	2.0586923421897452e-08	3.85623574838e-07	0.167,0.0,0.161	0.224,0.073,0.188	-0.052
15519	gene:Solyc04g078700.2	NA	4	+	63393235	63393461	63393251	63393461	63393021	63393151	15519	2,1,3	105,38,93	1,2,7	45,59,149	165	149	2.0805367376522597e-08	3.89414879285e-07	0.017,0.023,0.028	0.02,0.03,0.041	-0.008
17353	gene:Solyc02g055440.2	NA	2	-	2573934	2574129	2573934	2574127	2574219	2574384	17353	1,0,1	0,0,7	1,2,2	0,0,0	151	149	2.0828092029203826e-08	3.89539878352e-07	1.0,NA,0.124	1.0,1.0,1.0	-0.438
7211	gene:Solyc05g010050.2	NA	5	-	4246285	4246440	4246285	4246429	4246535	4246601	7211	2,2,3	35,21,21	0,0,11	7,10,50	160	149	2.0918790286723465e-08	3.90934990763e-07	0.051,0.081,0.117	0.0,0.0,0.17	0.026
15236	gene:Solyc04g007120.2	NA	4	-	833433	833574	833433	833531	833630	833678	15236	14,12,25	2,1,2	18,14,15	1,1,1	192	149	2.1478856605244815e-08	4.01092863807e-07	0.845,0.903,0.907	0.933,0.916,0.921	-0.038
15190	gene:Solyc02g071230.1	NA	2	+	40702771	40702893	40702798	40702893	40700469	40700518	15190	0,0,4	10,4,10	0,0,1	6,24,17	176	149	2.1677398172739344e-08	4.04489252914e-07	0.0,0.0,0.253	0.0,0.0,0.047	0.069
1224	gene:Solyc06g062890.2	NA	6	+	39698197	39699402	39699200	39699402	39695354	39695572	1224	233,101,208	21,16,21	94,108,348	18,42,39	1152	149	2.1735976065049717e-08	4.05270779535e-07	0.589,0.449,0.562	0.403,0.25,0.536	0.137
4884	gene:Solyc07g053860.2	NA	7	+	62277168	62277251	62277209	62277251	62276930	62277058	4884	7,0,2	78,39,54	5,2,5	29,33,83	190	149	2.183139165819013e-08	4.06737424324e-07	0.066,0.0,0.028	0.119,0.045,0.045	-0.038
18413	gene:Solyc12g006030.1	NA	12	-	627909	628024	627909	628019	628099	628144	18413	103,26,61	8,2,0	73,61,170	0,3,6	154	149	2.2305476335737106e-08	4.1525133706e-07	0.926,0.926,1.0	1.0,0.952,0.965	-0.022
13430	gene:Solyc11g008460.1	NA	11	+	2659924	2660047	2659946	2660047	2659729	2659840	13430	37,10,22	85,30,82	15,18,18	66,77,120	171	149	2.2507678724427743e-08	4.18694566065e-07	0.275,0.225,0.189	0.165,0.169,0.116	0.08
5744	gene:Solyc11g007670.1	NA	11	+	1904122	1904185	1904130	1904185	1903727	1904017	5744	3,4,5	2,3,3	0,0,0	1,2,2	157	149	2.2780921834524066e-08	4.23453030976e-07	0.587,0.559,0.613	0.0,0.0,0.0	0.586
21443	gene:Solyc05g053100.2	NA	5	+	63221619	63221751	63221625	63221751	63220287	63220437	21443	13,7,12	264,94,270	9,4,20	188,227,454	155	149	2.3646466384644026e-08	4.39205522535e-07	0.045,0.067,0.041	0.044,0.017,0.041	0.017
24303	gene:Solyc06g082390.2	NA	6	+	48222324	48222409	48222333	48222409	48221796	48221915	24303	231,109,209	3,4,12	160,136,276	1,8,18	158	149	2.402511780184267e-08	4.45623625384e-07	0.986,0.963,0.943	0.993,0.941,0.935	0.008
5475	gene:Solyc01g068030.2	NA	1	-	77068160	77068314	77068160	77068256	77069011	77069111	5475	5,0,1	154,37,98	1,3,12	46,50,148	207	149	2.402872489815598e-08	4.45623625384e-07	0.023,0.0,0.007	0.015,0.041,0.055	-0.027
6794	gene:Solyc08g077060.2	NA	8	-	60997579	60997683	60997579	60997675	60997788	60997902	6794	527,485,498	10,6,9	699,570,851	9,5,11	157	149	2.447344125698133e-08	4.53524625919e-07	0.98,0.987,0.981	0.987,0.991,0.987	-0.006
23696	gene:Solyc11g021360.1	NA	11	-	13598943	13599114	13598943	13599052	13599199	13599221	23696	33,6,25	0,0,4	7,16,18	1,1,4	211	149	2.455291674211383e-08	4.5465034846e-07	1.0,1.0,0.815	0.832,0.919,0.761	0.101
2755	gene:Solyc02g085400.2	NA	2	-	48319970	48320130	48319970	48320111	48320210	48320252	2755	10,1,4	138,57,89	4,0,2	47,45,66	168	149	2.4718029530730575e-08	4.57358906165e-07	0.06,0.015,0.038	0.07,0.0,0.026	0.006
19796	gene:Solyc03g019840.2	NA	3	-	61343821	61343981	61343821	61343978	61344097	61344140	19796	24,8,28	2,4,0	22,20,51	0,0,3	152	149	2.490668997051822e-08	4.60321072797e-07	0.922,0.662,1.0	1.0,1.0,0.943	-0.12
2627	gene:Solyc05g055600.2	NA	5	+	65168515	65168583	65168526	65168583	65168323	65168375	2627	27,7,10	91,54,103	5,8,28	80,49,170	160	149	2.4946397158844904e-08	4.60321072797e-07	0.216,0.108,0.083	0.055,0.132,0.133	0.029
6572	gene:Solyc02g083710.2	NA	2	-	47010613	47010791	47010613	47010688	47011556	47011625	6572	15,8,7	300,199,293	7,14,15	272,231,218	252	149	2.493277401005281e-08	4.60321072797e-07	0.029,0.023,0.014	0.015,0.035,0.039	-0.008
6796	gene:Solyc08g005070.2	NA	8	+	54446	54589	54466	54589	53349	53607	6796	7,3,1	110,33,102	1,7,21	44,61,234	169	149	2.4953968190860633e-08	4.60321072797e-07	0.053,0.074,0.009	0.02,0.092,0.073	-0.016
7723	gene:Solyc02g087600.2	NA	2	+	49978669	49978863	49978688	49978863	49978000	49978555	7723	4,0,5	22,9,41	7,4,8	27,41,43	168	149	2.566352409900784e-08	4.73050653779e-07	0.139,0.0,0.098	0.187,0.08,0.142	-0.057
9544	gene:Solyc02g087130.2	NA	2	+	49633498	49633606	49633513	49633606	49632564	49632663	9544	82,43,97	47,26,38	48,62,75	16,17,44	164	149	2.5782453507851446e-08	4.74882277205e-07	0.613,0.6,0.699	0.732,0.768,0.608	-0.065
8289	gene:Solyc10g051390.1	NA	10	+	52082782	52082910	52082842	52082910	52082583	52082683	8289	47,18,52	0,0,19	38,58,29	0,0,0	209	149	2.616637796784283e-08	4.8158831808e-07	1.0,1.0,0.661	1.0,1.0,1.0	-0.113
15832	gene:Solyc07g024070.1	NA	7	+	24143655	24143777	24143678	24143777	24142443	24142549	15832	6,0,3	9,0,5	5,0,6	18,5,14	172	149	2.644371560773766e-08	4.86323969768e-07	0.366,NA,0.342	0.194,0.0,0.271	0.199
15845	gene:Solyc01g102490.2	NA	1	+	91287363	91287568	91287410	91287568	91287078	91287146	15845	1,2,4	5,4,4	1,1,3	7,2,9	196	149	2.6680928732116473e-08	4.90315083952e-07	0.132,0.275,0.432	0.098,0.275,0.202	0.088
11675	gene:Solyc03g044080.2	NA	3	-	7931739	7931890	7931739	7931803	7935420	7935568	11675	8,5,13	0,0,2	6,13,50	2,1,8	236	149	2.675102527052746e-08	4.91231383863e-07	1.0,1.0,0.804	0.654,0.891,0.798	0.154
11134	gene:Solyc03g117060.2	NA	3	-	66324594	66324801	66324594	66324779	66325342	66325466	11134	10,4,12	265,155,258	2,4,13	208,278,380	171	149	2.7034638909062868e-08	4.96064167919e-07	0.032,0.022,0.039	0.008,0.012,0.029	0.015
14760	gene:Solyc09g074880.2	NA	9	+	66693389	66693557	66693399	66693557	66693021	66693253	14760	11,7,8	58,30,58	9,10,38	36,57,155	159	149	2.809191934442308e-08	5.15075101212e-07	0.151,0.179,0.114	0.19,0.141,0.187	-0.025
20734	gene:Solyc09g020140.2	NA	9	-	18643105	18643295	18643105	18643196	18643736	18643791	20734	11,5,17	226,134,219	3,7,13	191,208,239	248	149	2.8550991234232234e-08	5.23097255247e-07	0.028,0.022,0.045	0.009,0.02,0.032	0.011
2641	gene:Solyc09g056160.2	NA	9	+	47177290	47177399	47177295	47177399	47176975	47177119	2641	18,7,5	0,0,0	13,8,21	2,11,5	154	149	3.0460505469178135e-08	5.57661561666e-07	1.0,1.0,1.0	0.863,0.413,0.803	0.307
8917	gene:Solyc03g118390.2	NA	3	-	67286008	67286202	67286008	67286198	67286881	67287556	8917	85,36,56	7,5,9	51,59,84	1,0,5	153	149	3.067870975442829e-08	5.61233125847e-07	0.922,0.875,0.858	0.98,1.0,0.942	-0.089
3173	gene:Solyc01g108140.2	NA	1	+	95504471	95504678	95504495	95504678	95504122	95504282	3173	49,21,49	0,1,4	54,22,101	1,0,2	173	149	3.142591431363573e-08	5.74469499908e-07	1.0,0.948,0.913	0.979,1.0,0.978	-0.032
21893	gene:Solyc08g077350.2	NA	8	+	61238450	61238565	61238453	61238565	61236410	61236445	21893	63,64,64	372,260,391	30,31,60	162,234,384	152	149	3.316133855873035e-08	6.05737136834e-07	0.142,0.194,0.138	0.154,0.115,0.133	0.024
12711	gene:Solyc07g065620.2	NA	7	-	67313501	67313631	67313501	67313628	67313893	67314007	12711	1,5,0	30,17,24	1,3,0	18,28,44	152	149	3.349583619237284e-08	6.11387157448e-07	0.032,0.224,0.0	0.052,0.095,0.0	0.036
4004	gene:Solyc05g015980.2	NA	5	-	13142727	13142968	13142727	13142816	13143357	13144413	4004	456,239,352	6,5,0	316,263,481	0,0,5	301	149	3.394400147549587e-08	6.19101863125e-07	0.974,0.959,1.0	1.0,1.0,0.979	-0.015
259	gene:Solyc05g008540.2	NA	5	+	2868381	2868617	2868415	2868617	2868238	2868282	259	0,0,1	8,9,12	8,1,14	8,8,42	183	149	3.476071831469115e-08	6.33521920276e-07	0.0,0.0,0.064	0.449,0.092,0.213	-0.23
13735	gene:Solyc08g006120.2	NA	8	-	861353	861447	861353	861442	863387	863449	13735	0,0,0	26,6,18	8,0,12	8,7,50	154	149	3.523890831366413e-08	6.41755242478e-07	0.0,0.0,0.0	0.492,0.0,0.188	-0.227
16737	gene:Solyc01g103340.2	NA	1	+	91969672	91969790	91969680	91969790	91967715	91968580	16737	5,0,1	13,4,8	0,3,10	5,5,24	157	149	3.593481106715943e-08	6.53938136032e-07	0.267,0.0,0.106	0.0,0.363,0.283	-0.091
9378	gene:Solyc06g053140.2	NA	6	+	35874796	35874902	35874799	35874902	35874429	35874538	9378	14,5,25	1294,505,1170	5,7,24	568,739,1821	152	149	3.663639113364099e-08	6.6620601585e-07	0.01,0.01,0.021	0.009,0.009,0.013	0.003
21552	gene:Solyc07g006270.2	NA	7	+	1063445	1063578	1063495	1063578	1061673	1061682	21552	2,2,3	5,5,0	2,6,0	0,0,0	199	149	3.678926900944519e-08	6.68485250354e-07	0.23,0.23,1.0	1.0,1.0,NA	-0.513
4001	gene:Solyc08g013980.2	NA	8	+	3497220	3497298	3497236	3497298	3497020	3497103	4001	2,4,0	21,10,29	0,0,3	12,10,37	165	149	3.8460166772742945e-08	6.983238658e-07	0.079,0.265,0.0	0.0,0.0,0.068	0.092
17126	gene:Solyc11g065320.1	NA	11	-	50710951	50711000	50710951	50710985	50711077	50711284	17126	11,2,2	190,91,200	0,1,5	89,90,153	164	149	3.851699296237187e-08	6.98832975452e-07	0.05,0.02,0.009	0.0,0.01,0.029	0.013
24680	gene:Solyc04g080930.2	NA	4	-	64978283	64978417	64978283	64978361	64979007	64979086	24680	22,0,13	9,3,0	6,9,42	0,0,11	205	149	3.910468282687987e-08	7.08965855344e-07	0.64,0.0,1.0	1.0,1.0,0.735	-0.365
6768	gene:Solyc01g109080.2	NA	1	+	96137886	96138053	96137899	96138053	96137510	96137780	6768	37,24,34	32,0,14	16,21,35	15,8,20	162	149	3.914381132298828e-08	7.09145644535e-07	0.515,1.0,0.691	0.495,0.707,0.617	0.129
20758	gene:Solyc01g067700.2	NA	1	-	76589307	76589421	76589307	76589415	76594858	76594953	20758	7,1,7	1,2,8	1,14,34	0,0,1	155	149	4.0556971908981533e-08	7.34199142478e-07	0.871,0.325,0.457	1.0,1.0,0.97	-0.439
9028	gene:Solyc08g080260.2	NA	8	-	63576778	63576930	63576778	63576927	63577416	63577705	9028	2,0,1	31,11,37	4,2,15	15,25,82	152	149	4.0888395443839996e-08	7.39647308342e-07	0.059,0.0,0.026	0.207,0.073,0.152	-0.116
12883	gene:Solyc08g005920.2	NA	8	-	699489	699726	699489	699669	700393	700441	12883	56,27,38	2,0,3	19,34,108	5,5,9	206	149	4.135294546094508e-08	7.47493748332e-07	0.953,1.0,0.902	0.733,0.831,0.897	0.131
21336	gene:Solyc02g070670.2	NA	2	+	40346480	40346615	40346493	40346615	40346171	40346345	21336	6,3,3	81,42,96	1,2,9	47,64,251	162	149	4.2446836012921696e-08	7.66695975483e-07	0.064,0.062,0.028	0.019,0.028,0.032	0.025
11158	gene:Solyc07g055700.2	NA	7	-	63642002	63642108	63642002	63642088	63643661	63643831	11158	4,2,2	27,6,29	0,2,14	15,22,52	169	149	4.250203946853831e-08	7.6712231237e-07	0.116,0.227,0.057	0.0,0.074,0.192	0.045
19984	gene:Solyc04g081300.2	NA	4	-	65337362	65337544	65337362	65337529	65338156	65338295	19984	1,1,5	176,106,161	5,10,3	125,136,215	164	149	4.404130153369039e-08	7.9431399408e-07	0.005,0.008,0.027	0.035,0.063,0.013	-0.024
23811	gene:Solyc01g097730.2	NA	1	+	88456763	88456862	88456776	88456862	88456435	88456537	23811	0,0,1	25,16,12	0,1,8	21,16,37	162	149	4.478720053828488e-08	8.07167097452e-07	0.0,0.0,0.071	0.0,0.054,0.166	-0.05
12537	gene:Solyc06g034150.2	NA	6	-	23713999	23714058	23713999	23714041	23715127	23715235	12537	1,0,2	0,0,0	1,3,3	0,0,12	166	149	4.5287198351485577e-08	8.1557272046e-07	1.0,NA,1.0	1.0,1.0,0.183	0.272
14016	gene:Solyc08g081010.2	NA	8	-	64141939	64142161	64141939	64142158	64142743	64142836	14016	15,3,7	350,212,427	9,4,9	349,294,578	152	149	4.553741450929297e-08	8.1947092263e-07	0.04,0.014,0.016	0.025,0.013,0.015	0.006
5049	gene:Solyc02g091030.2	NA	2	+	52472678	52472771	52472681	52472771	52472465	52472555	5049	24,4,14	37,12,8	10,14,25	8,3,16	152	149	4.854047090352012e-08	8.72865534558e-07	0.389,0.246,0.632	0.551,0.821,0.605	-0.237
7092	gene:Solyc11g013180.1	NA	11	-	6064085	6064179	6064085	6064174	6064272	6064403	7092	102,48,88	4,4,1	78,71,128	0,2,0	154	149	5.0048494113785084e-08	8.99316982314e-07	0.961,0.921,0.988	1.0,0.972,1.0	-0.034
24390	gene:Solyc11g066110.1	NA	11	+	51797441	51797669	51797666	51797669	51796937	51797049	24390	0,0,0	2,2,1	1,0,6	0,0,1	374	149	5.25609897695191e-08	9.43765227548e-07	0.0,0.0,0.0	1.0,NA,0.705	-0.853
4586	gene:Solyc03g120530.2	NA	3	+	68903721	68903762	68903724	68903762	68903032	68903098	4586	1,0,2	0,2,8	1,0,3	0,0,0	152	149	5.305275467359062e-08	9.51891110463e-07	1.0,0.0,0.197	1.0,NA,1.0	-0.601
9773	gene:Solyc02g064800.2	NA	2	+	35952015	35952104	35952025	35952104	35951254	35951920	9773	2,1,3	2,0,1	1,0,5	0,0,2	159	149	5.358534184530463e-08	9.60736897073e-07	0.484,1.0,0.738	1.0,NA,0.701	-0.11
559	gene:Solyc03g078570.2	NA	3	-	51180300	51180543	51180300	51180396	51180666	51180737	559	19,0,10	12,0,8	5,16,43	5,1,17	296	149	5.418023067868515e-08	9.70685815466e-07	0.444,NA,0.386	0.335,0.89,0.56	-0.18
12486	gene:Solyc01g111340.2	NA	1	-	97619619	97619767	97619619	97619757	97619843	97619878	12486	17,0,9	2,0,2	5,15,13	0,0,2	159	149	5.534874802261616e-08	9.90889533184e-07	0.888,NA,0.808	1.0,1.0,0.859	-0.105
10698	gene:Solyc03g082490.2	NA	3	-	52409960	52410107	52409960	52410089	52410230	52410443	10698	29,13,18	17,8,4	17,14,42	4,0,11	167	149	5.911383517438117e-08	1.0575147109e-06	0.603,0.592,0.801	0.791,1.0,0.773	-0.189
211	gene:Solyc01g079630.2	NA	1	+	78754398	78754587	78754405	78754587	78753997	78754312	211	28,9,19	4,0,3	16,11,32	6,2,16	156	149	5.9580496263015086e-08	1.06507814969e-06	0.87,1.0,0.858	0.718,0.84,0.656	0.171
17828	gene:Solyc09g065600.2	NA	9	-	63758617	63758857	63758617	63758776	63759520	63759677	17828	45,17,60	0,1,2	29,39,49	2,1,11	230	149	5.990516814961305e-08	1.07009408536e-06	1.0,0.917,0.951	0.904,0.962,0.743	0.086
4510	gene:Solyc06g009220.2	NA	6	+	3169870	3169995	3169951	3169995	3168770	3168828	4510	4,4,0	0,0,2	0,6,1	2,1,6	230	149	6.02747875201303e-08	1.07590495723e-06	1.0,1.0,0.0	0.0,0.795,0.097	0.369
19482	gene:Solyc10g006890.2	NA	10	+	1328361	1328519	1328395	1328519	1327843	1327934	19482	46,35,31	12,4,2	34,41,32	0,0,0	183	149	6.373047910579668e-08	1.13675320409e-06	0.757,0.877,0.927	1.0,1.0,1.0	-0.146
20534	gene:Solyc04g079970.2	NA	4	+	64286698	64286811	64286701	64286811	64286520	64286599	20534	30,20,18	2095,1278,1973	16,14,23	784,785,1754	152	149	6.624906001018717e-08	1.18080923701e-06	0.014,0.015,0.009	0.02,0.017,0.013	-0.004
18687	gene:Solyc07g021120.1	NA	7	-	16259714	16259823	16259714	16259819	16260760	16260961	18687	3,0,2	0,2,6	2,1,0	2,13,14	153	149	6.680270043461166e-08	1.18980363591e-06	1.0,0.0,0.245	0.493,0.07,0.0	0.227
11297	gene:Solyc09g015650.2	NA	9	+	10585075	10585234	10585131	10585234	10584344	10584382	11297	6,2,7	186,61,178	0,2,11	128,124,302	205	149	6.686437373669142e-08	1.19002898595e-06	0.023,0.023,0.028	0.0,0.012,0.026	0.012
9503	gene:Solyc06g082830.2	NA	6	-	48494752	48494811	48494752	48494807	48495882	48495933	9503	246,99,229	9,4,5	114,119,488	0,3,8	153	149	6.726722226996122e-08	1.19632167606e-06	0.964,0.96,0.978	1.0,0.975,0.983	-0.019
5885	gene:Solyc09g010970.2	NA	9	-	4324168	4324349	4324168	4324328	4325106	4325307	5885	70,23,51	194,66,137	26,33,194	75,122,362	170	149	7.006884893777971e-08	1.24523526853e-06	0.24,0.234,0.246	0.233,0.192,0.32	-0.008
12815	gene:Solyc02g071800.2	NA	2	+	41150895	41151126	41151054	41151126	41150452	41150524	12815	16,1,13	21,9,16	10,5,26	8,11,27	308	149	7.075832117807133e-08	1.25656840155e-06	0.269,0.051,0.282	0.377,0.18,0.318	-0.091
16110	gene:Solyc03g063220.1	NA	3	-	33675758	33675906	33675758	33675890	33678062	33678124	16110	0,0,1	2,0,2	1,1,7	0,3,0	165	149	7.141592756708213e-08	1.26731948656e-06	0.0,NA,0.311	1.0,0.231,1.0	-0.588
4345	gene:Solyc11g039950.1	NA	11	-	40563512	40563698	40563512	40563658	40569929	40570089	4345	11,6,6	1,0,4	12,5,18	6,0,10	189	149	7.400111196097346e-08	1.31223593423e-06	0.897,1.0,0.542	0.612,1.0,0.587	0.08
7104	gene:Solyc01g110060.2	NA	1	-	96858110	96858259	96858110	96858232	96858326	96858547	7104	24,9,15	1570,688,1413	9,6,11	392,289,728	176	149	7.451808505309877e-08	1.32043871004e-06	0.013,0.011,0.009	0.019,0.017,0.013	-0.005
9837	gene:Solyc05g010790.1	NA	5	-	4979113	4979199	4979113	4979127	4979400	4979848	9837	0,0,1	1,4,0	0,2,11	0,0,0	221	149	7.467170868065815e-08	1.32219576946e-06	0.0,0.0,1.0	NA,1.0,1.0	-0.667
9115	gene:Solyc04g076810.2	NA	4	-	61680940	61681090	61680940	61681072	61681306	61681426	9115	0,0,0	1,0,5	1,0,6	0,0,2	167	149	7.626521340753896e-08	1.34942734744e-06	0.0,NA,0.0	1.0,NA,0.728	-0.864
24916	gene:Solyc12g009260.1	NA	12	+	2538331	2538449	2538383	2538449	2537940	2537943	24916	24,8,20	4,1,0	15,8,19	7,11,12	201	149	7.72028295546409e-08	1.36502249837e-06	0.816,0.856,1.0	0.614,0.35,0.54	0.389
13582	gene:Solyc10g050860.1	NA	10	-	50975994	50976077	50975994	50976062	50976529	50977025	13582	181,114,181	23,20,22	140,137,252	24,15,50	164	149	7.959128724298614e-08	1.40622859469e-06	0.877,0.838,0.882	0.841,0.892,0.821	0.014
3212	gene:Solyc07g065400.2	NA	7	-	67170623	67170658	67170623	67170646	67170726	67170831	3212	2,0,0	6,2,0	3,1,2	0,0,9	161	149	8.06779513674485e-08	1.42439123447e-06	0.236,0.0,NA	1.0,1.0,0.171	-0.606
22563	gene:Solyc11g008050.1	NA	11	-	2262770	2262891	2262770	2262884	2264117	2264144	22563	17,8,5	1,0,6	10,17,20	1,1,3	156	149	8.459693295038194e-08	1.49249647115e-06	0.942,1.0,0.443	0.905,0.942,0.864	-0.109
1995	gene:Solyc07g017290.2	NA	7	-	6668080	6668262	6668080	6668173	6668878	6668953	1995	13,9,12	11,0,7	14,4,58	0,0,3	238	149	8.468281799182356e-08	1.49292671719e-06	0.425,1.0,0.518	1.0,1.0,0.924	-0.327
10829	gene:Solyc02g063440.2	NA	2	+	35539695	35539911	35539703	35539911	35539508	35539602	10829	12,14,15	12,2,2	7,5,17	0,0,0	157	149	8.811984367152544e-08	1.55153593816e-06	0.487,0.869,0.877	1.0,1.0,1.0	-0.256
20220	gene:Solyc06g082490.2	NA	6	-	48287697	48287845	48287697	48287814	48287966	48288072	20220	35,27,32	9,2,8	16,18,64	1,0,0	180	149	8.813511528759059e-08	1.55153593816e-06	0.763,0.918,0.768	0.93,1.0,1.0	-0.16
39	gene:Solyc12g019410.1	NA	12	-	10202150	10202276	10202150	10202269	10202378	10202441	39	0,3,3	1,1,7	0,4,12	0,3,8	156	149	9.004610377657402e-08	1.58402841687e-06	0.0,0.741,0.29	NA,0.56,0.589	-0.231
8244	gene:Solyc01g103370.2	NA	1	+	91990277	91990386	91990358	91990386	91990060	91990133	8244	320,196,359	4,3,4	171,174,251	5,7,0	230	149	9.075865699004789e-08	1.59540706524e-06	0.981,0.977,0.983	0.957,0.942,1.0	0.014
12720	gene:Solyc11g006680.1	NA	11	-	1292496	1292724	1292496	1292616	1293527	1294394	12720	16,2,24	7,0,6	12,7,21	9,4,15	257	149	9.139281512400293e-08	1.60477763415e-06	0.57,1.0,0.699	0.436,0.504,0.448	0.294
18767	gene:Solyc09g008310.2	NA	9	-	1766150	1766252	1766150	1766247	1767244	1767502	18767	15,7,26	44,13,38	9,8,26	17,14,96	154	149	9.14239359052663e-08	1.60477763415e-06	0.248,0.343,0.398	0.339,0.356,0.208	0.029
23856	gene:Solyc02g084490.1	NA	2	+	47583971	47584188	47584082	47584188	47583778	47583851	23856	16,7,10	9,0,1	16,11,28	0,0,0	260	149	9.475268875616716e-08	1.66200597706e-06	0.505,1.0,0.851	1.0,1.0,1.0	-0.215
22744	gene:Solyc03g115680.2	NA	3	+	65320247	65320399	65320318	65320399	65318311	65318353	22744	4,0,0	94,22,38	4,0,8	15,25,100	220	149	9.700297948000383e-08	1.70024861361e-06	0.028,0.0,0.0	0.153,0.0,0.051	-0.059
21204	gene:Solyc12g005200.1	NA	12	-	134593	134804	134593	134776	135785	135857	21204	12,0,7	49,15,58	0,0,2	53,40,67	177	149	9.829831116749887e-08	1.72170981378e-06	0.171,0.0,0.092	0.0,0.0,0.025	0.079
19316	gene:Solyc04g076830.2	NA	4	-	61706862	61707060	61706862	61706924	61707702	61707728	19316	4,11,5	217,127,208	8,9,12	100,129,129	285	149	9.853268513658947e-08	1.72457063041e-06	0.01,0.043,0.012	0.04,0.035,0.046	-0.019
20143	gene:Solyc05g041530.2	NA	5	+	52105537	52105644	52105550	52105644	52105125	52105372	20143	8,6,8	397,194,325	7,10,22	279,272,717	162	149	9.937055584243536e-08	1.73798243057e-06	0.018,0.028,0.022	0.023,0.033,0.027	-0.005
18136	gene:Solyc06g008720.2	NA	6	-	2629982	2630086	2629982	2630083	2630760	2630921	18136	12,4,17	12,3,8	5,4,17	4,1,6	152	149	1.0031978834535672e-07	1.75332122525e-06	0.495,0.567,0.676	0.551,0.797,0.735	-0.115
5247	gene:Solyc04g078150.2	NA	4	-	62967442	62967674	62967442	62967475	62969692	62969737	5247	15,3,11	300,164,310	7,13,23	225,220,457	348	149	1.0347709680573885e-07	1.80720144033e-06	0.021,0.008,0.015	0.013,0.025,0.021	-0.005
2346	gene:Solyc06g005980.2	NA	6	-	966798	966917	966798	966905	967235	967428	2346	1,2,3	0,0,0	0,0,1	2,0,2	161	149	1.036807771944632e-07	1.80945689948e-06	1.0,1.0,1.0	0.0,NA,0.316	0.842
20449	gene:Solyc06g060810.2	NA	6	-	38842472	38842592	38842472	38842564	38843847	38843899	20449	6,4,6	1,0,3	5,5,25	0,0,10	177	149	1.071738468146211e-07	1.86907493195e-06	0.835,1.0,0.627	1.0,1.0,0.678	-0.072
9643	gene:Solyc01g104840.2	NA	1	-	93172625	93172757	93172625	93172738	93174050	93174240	9643	26,11,24	226,94,193	16,37,78	134,223,445	168	149	1.1129053746600574e-07	1.93947529614e-06	0.093,0.094,0.099	0.096,0.128,0.135	-0.024
4412	gene:Solyc11g073130.1	NA	11	+	56218367	56218522	56218386	56218522	56218161	56218215	4412	3,0,3	22,21,24	5,10,6	8,19,25	168	149	1.13618479822203e-07	1.97862425837e-06	0.108,0.0,0.1	0.357,0.318,0.176	-0.214
9872	gene:Solyc03g007010.2	NA	3	-	1556636	1556714	1556636	1556697	1556782	1556884	9872	2,2,1	35,11,34	0,0,3	15,22,46	166	149	1.1452845027855402e-07	1.99304133259e-06	0.049,0.14,0.026	0.0,0.0,0.055	0.053
22356	gene:Solyc10g008640.2	NA	10	-	2718818	2719051	2718818	2719043	2720526	2720597	22356	2,3,0	51,13,35	0,1,16	17,21,103	157	149	1.1497155084333869e-07	1.99931903171e-06	0.036,0.18,0.0	0.0,0.043,0.128	0.015
22852	gene:Solyc01g067740.2	NA	1	+	76684574	76684698	76684609	76684698	76683502	76683580	22852	170,122,175	4010,3153,3954	101,65,107	1334,1620,1800	184	149	1.1565221564727605e-07	2.00971595351e-06	0.033,0.03,0.035	0.058,0.031,0.046	-0.012
6457	gene:Solyc06g076650.2	NA	6	+	47607215	47607296	47607232	47607296	47605762	47605843	6457	4,6,4	0,6,3	7,8,7	0,0,0	166	149	1.1813232654896974e-07	2.05134503527e-06	1.0,0.473,0.545	1.0,1.0,1.0	-0.327
5689	gene:Solyc06g063330.2	NA	6	-	40022998	40023141	40022998	40023131	40023207	40023270	5689	2,1,1	12,7,33	1,0,0	9,17,17	159	149	1.2460311382065487e-07	2.16216239536e-06	0.135,0.118,0.028	0.094,0.0,0.0	0.062
5864	gene:Solyc02g068760.2	NA	2	-	38681558	38681683	38681558	38681675	38681928	38682134	5864	87,47,102	3,0,5	81,82,137	1,0,2	157	149	1.2751198632553616e-07	2.21105784288e-06	0.965,1.0,0.951	0.987,1.0,0.985	-0.019
369	gene:Solyc01g006830.2	NA	1	-	1400842	1400987	1400842	1400968	1401065	1401160	369	19,13,20	210,177,207	14,20,27	154,161,667	168	149	1.285745090055292e-07	2.2278906357e-06	0.074,0.061,0.079	0.075,0.099,0.035	0.002
3798	gene:Solyc05g013460.2	NA	5	+	6661943	6662079	6662041	6662079	6661177	6661387	3798	76,24,63	3,2,1	27,26,65	2,0,6	247	149	1.3515855468717234e-07	2.34030604393e-06	0.939,0.879,0.974	0.891,1.0,0.867	0.011
19483	gene:Solyc10g006890.2	NA	10	+	1328395	1328574	1328407	1328574	1327843	1327934	19483	25,10,9	4,7,0	4,6,6	0,0,2	161	149	1.4343545080484502e-07	2.48185246168e-06	0.853,0.569,1.0	1.0,1.0,0.735	-0.104
22232	gene:Solyc04g064670.2	NA	4	-	55822577	55822685	55822577	55822681	55822987	55823505	22232	4,0,3	48,45,62	5,6,13	43,42,129	153	149	1.4364519421568643e-07	2.48194358347e-06	0.075,0.0,0.045	0.102,0.122,0.089	-0.064
9795	gene:Solyc11g044310.1	NA	11	-	33041012	33041114	33041012	33041107	33041733	33041831	9795	77,52,110	4,2,1	69,63,139	4,4,5	156	149	1.4363304173378543e-07	2.48194358347e-06	0.948,0.961,0.991	0.943,0.938,0.964	0.018
14087	gene:Solyc12g017410.1	NA	12	-	6663588	6663657	6663588	6663651	6663734	6663774	14087	18,7,17	34,23,36	24,13,43	31,27,74	155	149	1.477239077109559e-07	2.54921921778e-06	0.337,0.226,0.312	0.427,0.316,0.358	-0.075
4768	gene:Solyc11g005200.1	NA	11	-	170398	170472	170398	170450	170543	170614	4768	7,4,4	68,24,70	0,1,6	33,11,104	171	149	1.4774886469833678e-07	2.54921921778e-06	0.082,0.127,0.047	0.0,0.073,0.048	0.045
16638	gene:Solyc08g065890.2	NA	8	-	54228536	54228733	54228536	54228688	54229420	54229572	16638	196,73,220	1,2,1	97,102,411	0,8,2	194	149	1.4896511919835417e-07	2.56837871709e-06	0.993,0.966,0.994	1.0,0.907,0.994	0.017
18115	gene:Solyc10g075020.1	NA	10	-	58709327	58709425	58709327	58709409	58709585	58709687	18115	32,30,21	410,241,369	49,63,66	457,558,845	165	149	1.4947452406617358e-07	2.57533253813e-06	0.066,0.101,0.049	0.088,0.093,0.066	-0.01
3920	gene:Solyc12g070100.1	NA	12	-	29157393	29157546	29157393	29157453	29161158	29161243	3920	22,17,24	0,1,0	15,20,20	2,0,1	242	149	1.4971226812257803e-07	2.57759930563e-06	1.0,0.913,1.0	0.822,1.0,0.925	0.055
6874	gene:Solyc06g071550.2	NA	6	+	44052427	44052648	44052529	44052648	44052232	44052280	6874	9,11,14	65,52,71	3,4,16	47,31,123	251	149	1.612777574123784e-07	2.7747546697e-06	0.076,0.112,0.105	0.037,0.071,0.072	0.038
12733	gene:Solyc02g081080.2	NA	2	+	45156676	45156797	45156680	45156797	45155835	45155924	12733	27,6,33	4,2,0	22,8,44	6,1,12	153	149	1.6529870638196543e-07	2.8407252187e-06	0.868,0.745,1.0	0.781,0.886,0.781	0.055
5882	gene:Solyc09g010970.2	NA	9	-	4325106	4325333	4325106	4325174	4325455	4325542	5882	13,4,12	134,41,108	1,4,25	52,72,263	308	149	1.6534621576955092e-07	2.8407252187e-06	0.045,0.045,0.051	0.009,0.026,0.044	0.021
11932	gene:Solyc01g081490.2	NA	1	+	80693176	80693393	80693192	80693393	80692918	80693059	11932	5,8,6	185,98,133	4,7,14	143,178,485	165	149	1.666025708744544e-07	2.86028572175e-06	0.024,0.069,0.039	0.025,0.034,0.025	0.016
7078	gene:Solyc12g099270.1	NA	12	-	66473903	66474002	66473903	66473952	66474236	66474379	7078	4,0,3	63,47,56	3,3,13	41,51,237	199	149	1.6926739953843832e-07	2.90398260862e-06	0.045,0.0,0.039	0.052,0.042,0.039	-0.016
20357	gene:Solyc02g086790.2	NA	2	-	49403871	49403931	49403871	49403915	49403998	49404138	20357	23,15,27	12,5,0	12,16,47	0,0,1	165	149	1.7075318032568685e-07	2.92740409999e-06	0.634,0.73,1.0	1.0,1.0,0.977	-0.204
13814	gene:Solyc07g042830.2	NA	7	-	56342050	56342125	56342050	56342116	56343128	56343298	13814	429,194,418	14,11,9	14,20,62	0,0,2	158	149	1.7220197353286483e-07	2.95015886343e-06	0.967,0.943,0.978	1.0,1.0,0.967	-0.026
19519	gene:Solyc01g107030.2	NA	1	+	94705669	94705798	94705711	94705798	94704933	94705213	19519	40,43,33	0,2,2	37,39,50	6,0,1	191	149	1.7306467713924064e-07	2.96284774487e-06	1.0,0.944,0.928	0.828,1.0,0.975	0.023
11476	gene:Solyc07g018360.2	NA	7	-	10410528	10410659	10410528	10410656	10411559	10413230	11476	1,1,3	2,5,0	18,1,10	0,0,0	152	149	1.741626315048389e-07	2.97954337027e-06	0.329,0.164,1.0	1.0,1.0,1.0	-0.502
19432	gene:Solyc01g098170.2	NA	1	+	88746625	88746706	88746629	88746706	88746375	88746519	19432	16,2,15	9,0,2	7,32,30	0,0,0	153	149	1.7783262616954227e-07	3.04018650204e-06	0.634,1.0,0.88	1.0,1.0,1.0	-0.162
7570	gene:Solyc03g026310.2	NA	3	+	3752458	3752525	3752468	3752525	3752246	3752381	7570	0,1,4	226,101,199	7,5,8	107,124,203	159	149	1.7906263566774886e-07	3.05906019949e-06	0.0,0.009,0.018	0.058,0.036,0.036	-0.034
12543	gene:Solyc11g012690.1	NA	11	+	5459839	5460041	5459844	5460041	5459446	5459519	12543	3,4,2	68,62,82	1,0,7	84,77,163	154	149	1.8036850888969517e-07	3.07920247666e-06	0.041,0.059,0.023	0.011,0.0,0.04	0.024
19055	gene:Solyc02g068700.2	NA	2	-	38635460	38635545	38635460	38635541	38636403	38636499	19055	8,1,6	491,208,334	5,4,16	220,293,785	153	149	1.857095659152587e-07	3.16815560236e-06	0.016,0.005,0.017	0.022,0.013,0.019	-0.005
12845	gene:Solyc01g097500.2	NA	1	-	88330943	88331054	88330943	88331002	88331337	88331403	12845	0,1,4	2,0,0	2,0,1	0,0,3	201	149	1.8663008242793945e-07	3.18162351195e-06	0.0,1.0,1.0	1.0,NA,0.198	0.068
6523	gene:Solyc05g010160.2	NA	5	+	4350486	4350612	4350499	4350612	4350187	4350302	6523	2,2,2	50,15,34	2,1,1	57,34,110	162	149	1.8725027340039943e-07	3.18995623654e-06	0.035,0.109,0.051	0.031,0.026,0.008	0.043
11292	gene:Solyc03g118180.2	NA	3	+	67125980	67126052	67126015	67126052	67124619	67124715	11292	1,0,1	0,0,0	0,1,1	4,0,0	184	149	1.8949420172618996e-07	3.22591952392e-06	1.0,NA,1.0	0.0,1.0,1.0	0.333
14868	gene:Solyc10g044890.1	NA	10	+	28884162	28884255	28884178	28884255	28883630	28883719	14868	17,7,33	29,17,31	8,14,55	21,20,37	165	149	1.8966726556360274e-07	3.22660304052e-06	0.346,0.271,0.49	0.256,0.387,0.573	-0.036
5356	gene:Solyc03g118490.2	NA	3	+	67340865	67341027	67340909	67341027	67340653	67340731	5356	9,2,6	14,8,20	1,0,0	14,7,17	193	149	1.9014859916306455e-07	3.23252618577e-06	0.332,0.162,0.188	0.052,0.0,0.0	0.21
2268	gene:Solyc10g049210.1	NA	10	+	44599271	44599434	44599288	44599434	44599124	44599196	2268	6,2,4	142,103,129	2,3,3	103,110,156	166	149	2.0576576695064394e-07	3.4955701599e-06	0.037,0.017,0.027	0.017,0.024,0.017	0.008
20676	gene:Solyc06g063240.2	NA	6	+	39943123	39943194	39943126	39943194	39942913	39943022	20676	487,255,412	56,12,52	244,241,443	24,15,42	152	149	2.084946497450245e-07	3.53945183022e-06	0.895,0.954,0.886	0.909,0.94,0.912	-0.009
6337	gene:Solyc03g117360.2	NA	3	+	66528580	66528718	66528602	66528718	66528381	66528510	6337	0,0,2	2,4,4	1,0,1	0,0,0	171	149	2.1005807268761434e-07	3.56350088928e-06	0.0,0.0,0.303	1.0,NA,1.0	-0.899
4894	gene:Solyc09g074840.2	NA	9	+	66662903	66662965	66662906	66662965	66662765	66662796	4894	7,5,11	2,0,2	3,6,18	2,0,6	152	149	2.1079992126982826e-07	3.57358860946e-06	0.774,1.0,0.844	0.595,1.0,0.746	0.092
23860	gene:Solyc02g084490.1	NA	2	+	47585232	47585394	47585277	47585394	47585016	47585103	23860	9,5,5	3,2,6	1,3,11	4,3,7	194	149	2.123219813343617e-07	3.59437128234e-06	0.697,0.658,0.39	0.161,0.434,0.547	0.201
8189	gene:Solyc12g042180.1	NA	12	+	40661894	40661995	40661899	40661995	40661684	40661732	8189	0,0,0	9,2,3	2,0,10	8,3,13	154	149	2.1224907861322226e-07	3.59437128234e-06	0.0,0.0,0.0	0.195,0.0,0.427	-0.207
3816	gene:Solyc03g111790.2	NA	3	+	62420361	62420435	62420386	62420435	62420257	62420284	3816	4,0,0	17,6,20	0,12,3	8,9,11	174	149	2.1417654006956573e-07	3.62324019981e-06	0.168,0.0,0.0	0.0,0.533,0.189	-0.185
24029	gene:Solyc07g042970.2	NA	7	+	56502666	56502857	56502673	56502857	56500281	56500847	24029	11,2,6	51,11,34	2,5,14	29,35,92	156	149	2.176253234352556e-07	3.67901974353e-06	0.171,0.148,0.144	0.062,0.12,0.127	0.051
20236	gene:Solyc08g077210.2	NA	8	-	61109172	61109340	61109172	61109321	61109411	61109516	20236	23,10,32	754,368,639	4,8,4	225,239,313	168	149	2.2127054766194425e-07	3.73804023315e-06	0.026,0.024,0.043	0.016,0.029,0.011	0.012
13312	gene:Solyc06g019200.2	NA	6	-	18149260	18149406	18149260	18149392	18149508	18149712	13312	21,23,26	9,5,5	37,12,33	5,13,15	163	149	2.239540559566213e-07	3.78074315883e-06	0.681,0.808,0.826	0.871,0.458,0.668	0.106
17645	gene:Solyc11g045030.1	NA	11	-	31862876	31863009	31862876	31862983	31867731	31867837	17645	51,24,62	2,0,1	25,23,95	0,2,3	175	149	2.253649486376134e-07	3.7995580247e-06	0.956,1.0,0.981	1.0,0.907,0.964	0.022
20358	gene:Solyc02g086790.2	NA	2	-	49403871	49403939	49403871	49403915	49403998	49404138	20358	25,11,36	12,5,0	16,16,47	0,0,1	173	149	2.253815931608684e-07	3.7995580247e-06	0.642,0.655,1.0	1.0,1.0,0.976	-0.226
13965	gene:Solyc02g090180.2	NA	2	+	51805745	51805944	51805765	51805944	51805191	51805571	13965	4,2,2	0,0,0	4,7,9	2,1,8	169	149	2.3446261047932272e-07	3.94990585149e-06	1.0,1.0,1.0	0.638,0.861,0.498	0.334
1970	gene:Solyc07g008340.2	NA	7	+	3123674	3123774	3123688	3123774	3121707	3121799	1970	5,1,15	199,133,212	6,6,11	260,239,372	163	149	2.377048031789476e-07	4.00174882245e-06	0.022,0.007,0.061	0.021,0.022,0.026	0.007
21236	gene:Solyc12g095750.1	NA	12	+	64885936	64886061	64885977	64886061	64885335	64885470	21236	9,0,3	3,0,0	6,13,8	0,4,6	190	149	2.4573644443614663e-07	4.13409419621e-06	0.702,NA,1.0	1.0,0.718,0.511	0.108
9986	gene:Solyc02g093440.2	NA	2	+	54316195	54316378	54316228	54316378	54315675	54315962	9986	5,0,11	147,67,131	2,2,8	85,101,203	182	149	2.5113215845681704e-07	4.22194202126e-06	0.027,0.0,0.064	0.019,0.016,0.031	0.008
4857	gene:Solyc03g123790.2	NA	3	-	70517563	70517574	70517563	70517568	70518155	70518245	4857	55,17,86	6,0,0	30,52,44	7,0,1	155	149	2.5454622498784574e-07	4.2763765798e-06	0.898,1.0,1.0	0.805,1.0,0.977	0.039
2875	gene:Solyc12g056660.1	NA	12	-	62661144	62661198	62661144	62661191	62661571	62661662	2875	16,15,25	1,2,4	18,13,120	3,0,3	156	149	2.553719232736555e-07	4.2872813343e-06	0.939,0.878,0.857	0.851,1.0,0.974	-0.05
7676	gene:Solyc01g006680.2	NA	1	-	1261953	1262045	1261953	1262032	1262201	1262424	7676	15,4,8	7,4,7	9,5,30	0,0,7	162	149	2.638333833597674e-07	4.42627450894e-06	0.663,0.479,0.512	1.0,1.0,0.798	-0.381
3603	gene:Solyc01g108220.2	NA	1	-	95575285	95575325	95575285	95575303	95577440	95577526	3603	8,0,0	0,2,5	0,0,5	0,0,0	171	149	2.644880400648326e-07	4.43419313578e-06	1.0,0.0,0.0	NA,NA,1.0	-0.667
13910	gene:Solyc10g008740.2	NA	10	+	2823756	2823868	2823761	2823868	2822973	2823124	13910	11,6,15	11,0,0	11,10,49	0,0,0	154	149	2.6988888072806807e-07	4.52161661046e-06	0.492,1.0,1.0	1.0,1.0,1.0	-0.169
24353	gene:Solyc03g112160.2	NA	3	-	62659667	62659813	62659667	62659810	62660284	62660601	24353	14,3,2	56,18,64	0,0,0	5,31,82	152	149	2.790551698722031e-07	4.67196089918e-06	0.197,0.14,0.03	0.0,0.0,0.0	0.122
1977	gene:Solyc07g062580.2	NA	7	-	65261410	65261581	65261410	65261576	65261685	65261881	1977	3,2,1	1,2,4	3,5,6	1,2,0	154	149	2.8621684649654535e-07	4.78855972815e-06	0.744,0.492,0.195	0.744,0.708,1.0	-0.34
7868	gene:Solyc01g094860.2	NA	1	-	86260237	86260359	86260237	86260317	86260846	86260911	7868	0,1,1	13,6,13	5,8,2	4,6,7	191	149	2.8652084784162576e-07	4.79034442301e-06	0.0,0.115,0.057	0.494,0.51,0.182	-0.338
2510	gene:Solyc12g056650.1	NA	12	-	62630052	62630263	62630052	62630099	62630967	62631036	2510	1597,855,1380	0,0,58	526,579,898	0,0,0	313	149	2.9059024507730907e-07	4.85503701961e-06	1.0,1.0,0.919	1.0,1.0,1.0	-0.027
6455	gene:Solyc06g076650.2	NA	6	+	47607223	47607467	47607232	47607467	47605762	47605843	6455	6,6,3	0,6,3	6,4,4	0,0,0	158	149	2.93817223010468e-07	4.90557558858e-06	1.0,0.485,0.485	1.0,1.0,1.0	-0.343
11659	gene:Solyc06g064910.2	NA	6	-	40468468	40468652	40468468	40468649	40468742	40469064	11659	22,7,25	66,56,79	18,21,28	48,41,61	152	149	2.973900402119482e-07	4.96181485648e-06	0.246,0.109,0.237	0.269,0.334,0.31	-0.107
13295	gene:Solyc06g019200.2	NA	6	-	18152501	18152570	18152501	18152555	18152775	18152853	13295	13,6,19	105,32,74	24,10,38	54,60,177	164	149	2.994248979748952e-07	4.98890790888e-06	0.101,0.146,0.189	0.288,0.132,0.163	-0.049
5831	gene:Solyc07g040950.2	NA	7	-	51201412	51201501	51201412	51201496	51202020	51202241	5831	39,7,39	3,0,4	17,10,77	1,0,15	154	149	2.9928154129154736e-07	4.98890790888e-06	0.926,1.0,0.904	0.943,1.0,0.832	0.018
23382	gene:Solyc07g045380.2	NA	7	+	58496710	58496747	58496725	58496747	58496097	58496161	23382	0,1,1	9,0,4	0,1,3	0,5,3	164	149	3.002060430093292e-07	4.9984923869e-06	0.0,1.0,0.185	NA,0.154,0.476	0.08
17738	gene:Solyc04g076100.2	NA	4	+	61059269	61059513	61059288	61059513	61058950	61059071	17738	3,3,2	29,22,26	4,8,7	35,38,69	168	149	3.016445590016247e-07	5.01900158624e-06	0.084,0.108,0.064	0.092,0.157,0.083	-0.025
23979	gene:Solyc12g016210.1	NA	12	-	6355062	6355299	6355062	6355255	6355387	6355473	23979	9,0,5	2,0,1	6,6,29	0,4,5	193	149	3.055297709408561e-07	5.08016487627e-06	0.776,NA,0.794	1.0,0.537,0.817	0.0
7039	gene:Solyc03g005050.2	NA	3	+	45172	45309	45175	45309	44286	44719	7039	4,0,1	0,0,0	2,2,5	0,7,19	152	149	3.066305161628652e-07	5.09497769361e-06	1.0,NA,1.0	1.0,0.219,0.205	0.525
32	gene:Solyc05g052220.2	NA	5	+	62501188	62501295	62501213	62501295	62499506	62499753	32	5,1,8	16,9,20	1,1,2	6,11,25	174	149	3.0762663495864127e-07	5.10803296187e-06	0.211,0.087,0.255	0.125,0.072,0.064	0.097
3576	gene:Solyc04g009030.2	NA	4	+	2599598	2599823	2599599	2599823	2598712	2599014	3576	28,13,22	0,0,0	10,18,37	0,0,15	150	149	3.085953094266775e-07	5.12061499087e-06	1.0,1.0,1.0	1.0,1.0,0.71	0.097
15110	gene:Solyc05g012480.2	NA	5	-	5715830	5715956	5715830	5715938	5716510	5716576	15110	13,2,18	363,168,375	6,4,21	162,187,292	167	149	3.130776672483058e-07	5.19144361347e-06	0.031,0.011,0.041	0.032,0.019,0.06	-0.009
14365	gene:Solyc01g099010.2	NA	1	-	89353598	89353808	89353598	89353730	89355068	89355419	14365	2,4,2	2,0,0	4,0,3	2,0,4	227	149	3.203729895760281e-07	5.30878818768e-06	0.396,1.0,1.0	0.568,NA,0.33	0.35
8609	gene:Solyc04g051650.2	NA	4	+	50946489	50946771	50946607	50946771	50946217	50946408	8609	14,11,12	0,1,0	0,3,3	0,0,2	267	149	3.2564270892725324e-07	5.39243001495e-06	1.0,0.86,1.0	NA,1.0,0.456	0.225
20495	gene:Solyc11g043210.1	NA	11	-	33327657	33327755	33327657	33327700	33327842	33327970	20495	0,0,0	9,5,4	0,0,10	3,1,9	204	149	3.2816579796445507e-07	5.4305064154e-06	0.0,0.0,0.0	0.0,0.0,0.448	-0.149
18835	gene:Solyc09g009770.2	NA	9	-	3252525	3252679	3252525	3252591	3253289	3253404	18835	4,1,11	86,43,56	2,0,7	42,37,59	237	149	3.308705162688836e-07	5.47153450473e-06	0.028,0.014,0.11	0.029,0.0,0.069	0.018
17858	gene:Solyc10g080150.1	NA	10	-	61529238	61529340	61529238	61529323	61529427	61529501	17858	0,2,2	24,14,27	2,0,0	47,24,41	166	149	3.3406892027579295e-07	5.52066515222e-06	0.0,0.114,0.062	0.037,0.0,0.0	0.046
1583	gene:Solyc07g008320.2	NA	7	-	3087682	3087781	3087682	3087777	3087857	3087923	1583	162,63,114	4,2,7	50,62,195	2,0,0	153	149	3.460661744066023e-07	5.7150356802e-06	0.975,0.968,0.941	0.961,1.0,1.0	-0.026
22100	gene:Solyc01g067560.2	NA	1	-	76352190	76352307	76352190	76352289	76352374	76352479	22100	0,0,1	23,7,18	1,0,4	7,13,22	167	149	3.500120232284709e-07	5.77626912025e-06	0.0,0.0,0.047	0.113,0.0,0.14	-0.069
14273	gene:Solyc10g011690.2	NA	10	+	3973907	3974081	3973934	3974081	3972825	3973663	14273	1,2,5	19,11,17	3,0,12	20,10,19	176	149	3.517666374627492e-07	5.80128185533e-06	0.043,0.133,0.199	0.113,0.0,0.348	-0.029
5950	gene:Solyc08g066200.2	NA	8	+	54640793	54640900	54640804	54640900	54639770	54640706	5950	5,1,8	152,81,118	5,2,10	83,102,113	160	149	3.539180881151154e-07	5.83280075158e-06	0.03,0.011,0.059	0.053,0.018,0.076	-0.016
23456	gene:Solyc06g075400.2	NA	6	+	46803582	46803698	46803594	46803698	46802728	46802859	23456	4,4,0	0,0,0	0,1,17	4,0,0	161	149	3.666536592050493e-07	6.03859174414e-06	1.0,1.0,NA	0.0,1.0,1.0	0.333
5561	gene:Solyc12g044400.1	NA	12	+	38566655	38566819	38566691	38566819	38566359	38566580	5561	9,4,15	33,15,21	29,10,39	15,19,57	185	149	3.678860142266517e-07	6.05478025855e-06	0.18,0.177,0.365	0.609,0.298,0.355	-0.18
5902	gene:Solyc10g082030.1	NA	10	-	62936097	62936175	62936097	62936126	62936296	62936378	5902	0,0,3	0,0,0	1,0,0	0,0,208	198	149	3.8156071778199023e-07	6.27558806563e-06	NA,NA,1.0	1.0,NA,0.0	0.5
4472	gene:Solyc07g042250.2	NA	7	+	55361389	55361571	55361391	55361571	55361116	55361292	4472	29,8,21	23,8,15	24,39,96	9,16,47	151	149	3.889518607696563e-07	6.39282015711e-06	0.554,0.497,0.58	0.725,0.706,0.668	-0.156
10018	gene:Solyc02g093630.2	NA	2	+	54421924	54422066	54421957	54422066	54421440	54421690	10018	6,1,7	119,48,93	1,6,11	67,27,454	182	149	3.9066090645650574e-07	6.41656574096e-06	0.04,0.017,0.058	0.012,0.154,0.019	-0.023
22292	gene:Solyc01g088350.2	NA	1	+	83129336	83129419	83129384	83129419	83128621	83128738	22292	0,0,2	69,27,48	0,0,7	24,33,116	197	149	3.9480833101253975e-07	6.48030226076e-06	0.0,0.0,0.031	0.0,0.0,0.044	-0.004
1440	gene:Solyc09g047910.2	NA	9	-	33695667	33695791	33695667	33695781	33695984	33696151	1440	0,4,2	10,3,0	0,0,0	0,1,9	159	149	3.979475100098063e-07	6.52741469797e-06	0.0,0.555,1.0	NA,0.0,0.0	0.518
7934	gene:Solyc06g005190.2	NA	6	+	207096	207246	207107	207246	206729	206821	7934	5,5,3	20,14,16	1,2,7	18,29,42	160	149	4.000874580945992e-07	6.55808449204e-06	0.189,0.25,0.149	0.049,0.06,0.134	0.115
15258	gene:Solyc12g014560.1	NA	12	-	5560772	5560940	5560772	5560850	5565982	5566220	15258	18,13,38	2,1,2	12,11,46	4,4,8	239	149	4.0128779142224174e-07	6.57332147407e-06	0.849,0.89,0.922	0.652,0.632,0.782	0.198
6188	gene:Solyc01g094200.2	NA	1	+	85765398	85765527	85765436	85765527	85764121	85764289	6188	7,2,7	1,0,3	4,4,7	0,0,5	187	149	4.124576737915201e-07	6.75173465203e-06	0.848,1.0,0.65	1.0,1.0,0.527	-0.01
15891	gene:Solyc06g051390.2	NA	6	+	34732821	34732961	34732868	34732961	34732508	34732724	15891	2,1,10	13,12,6	3,0,24	1,4,15	196	149	4.1400695446313935e-07	6.77252885886e-06	0.105,0.06,0.559	0.695,0.0,0.549	-0.173
21163	gene:Solyc12g014450.1	NA	12	+	5424656	5424833	5424696	5424833	5424032	5424336	21163	2,0,0	32,23,37	3,1,1	23,15,33	189	149	4.1613185367608307e-07	6.80270496959e-06	0.047,0.0,0.0	0.093,0.05,0.023	-0.04
10022	gene:Solyc03g096740.2	NA	3	-	59090360	59090553	59090360	59090468	59091105	59091350	10022	0,3,0	0,0,1	0,2,4	10,0,2	234	149	4.207661625804021e-07	6.86921275239e-06	NA,1.0,0.0	0.0,1.0,0.56	-0.02
2065	gene:Solyc07g018300.2	NA	7	-	10039125	10039232	10039125	10039209	10039318	10039397	2065	0,1,2	63,32,61	0,1,6	41,59,122	172	149	4.2067561042760435e-07	6.86921275239e-06	0.0,0.026,0.028	0.0,0.014,0.041	-0.0
17240	gene:Solyc01g099300.2	NA	1	-	89590048	89590195	89590048	89590182	89590290	89590392	17240	77,74,66	0,0,2	52,47,94	7,4,10	162	149	4.3023368644289525e-07	7.01905441673e-06	1.0,1.0,0.968	0.872,0.915,0.896	0.095
1353	gene:Solyc01g106050.2	NA	1	-	94026913	94027057	94026913	94027023	94027187	94027236	1353	1,0,3	75,17,31	1,0,6	40,23,76	183	149	4.307618981806576e-07	7.02295220969e-06	0.011,0.0,0.073	0.02,0.0,0.06	0.001
20265	gene:Solyc06g036580.2	NA	6	-	26688190	26688331	26688190	26688314	26688391	26688466	20265	1,0,3	0,0,0	1,4,2	2,0,6	166	149	4.3590972416562273e-07	7.10211037842e-06	1.0,NA,1.0	0.31,1.0,0.23	0.487
20633	gene:Solyc11g044750.1	NA	11	+	32360869	32360928	32360888	32360928	32360018	32360111	20633	11,7,9	133,63,122	15,18,56	121,126,314	168	149	4.385729356319817e-07	7.14070864212e-06	0.068,0.09,0.061	0.099,0.112,0.137	-0.043
22000	gene:Solyc01g094880.2	NA	1	+	86283957	86284106	86283967	86284106	86283618	86283814	22000	38,26,35	21,44,39	32,37,64	19,18,38	159	149	4.392492933163062e-07	7.14692750975e-06	0.629,0.356,0.457	0.612,0.658,0.612	-0.147
21810	gene:Solyc07g066600.2	NA	7	-	67984621	67984843	67984621	67984824	67984901	67985084	21810	234,138,187	1886,1443,1828	178,160,180	1578,1759,2209	168	149	4.458473940417619e-07	7.24942487459e-06	0.099,0.078,0.083	0.091,0.075,0.067	0.009
12293	gene:Solyc01g105120.2	NA	1	-	93382609	93382687	93382609	93382684	93382771	93383111	12293	73,43,77	331,143,304	26,49,74	185,143,360	152	149	4.584810386241006e-07	7.44985655531e-06	0.178,0.228,0.199	0.121,0.251,0.168	0.022
16598	gene:Solyc06g069380.2	NA	6	-	43130460	43130750	43130460	43130706	43130840	43131006	16598	55,34,51	3,1,2	43,35,138	8,0,5	193	149	4.65097707412235e-07	7.55231568237e-06	0.934,0.963,0.952	0.806,1.0,0.955	0.029
3534	gene:Solyc07g014590.2	NA	7	-	4928428	4928587	4928428	4928583	4928706	4928799	3534	40,22,67	5,0,0	28,31,102	1,2,7	153	149	4.670912260989654e-07	7.57961671442e-06	0.886,1.0,1.0	0.965,0.938,0.934	0.016
12443	gene:Solyc02g067370.2	NA	2	-	37565539	37565724	37565539	37565704	37565794	37565877	12443	4,1,0	6,2,4	2,0,6	2,0,9	169	149	4.7056623691670995e-07	7.63090578984e-06	0.37,0.306,0.0	0.469,NA,0.37	-0.194
16174	gene:Solyc06g069310.2	NA	6	-	43065389	43065489	43065389	43065458	43065998	43066093	16174	22,1,7	191,92,147	0,5,15	80,82,265	180	149	4.833722260497863e-07	7.83334056047e-06	0.087,0.009,0.038	0.0,0.048,0.045	0.014
24415	gene:Solyc09g015360.2	NA	9	-	8606538	8606685	8606538	8606633	8607648	8607817	24415	4,1,6	35,19,43	3,2,18	16,17,124	201	149	4.907425730569956e-07	7.94747611977e-06	0.078,0.038,0.094	0.122,0.08,0.097	-0.03
24969	gene:Solyc05g010180.2	NA	5	-	4380022	4380256	4380022	4380076	4380327	4380438	24969	6,1,6	76,21,53	2,2,6	39,47,87	329	149	4.951448549529251e-07	8.01342433256e-06	0.035,0.021,0.049	0.023,0.019,0.03	0.011
10286	gene:Solyc10g017850.2	NA	10	+	6148820	6149021	6148847	6149021	6148523	6148728	10286	25,11,13	2,0,0	9,5,23	0,4,2	176	149	5.002449435909048e-07	8.09057045344e-06	0.914,1.0,1.0	1.0,0.514,0.907	0.164
1049	gene:Solyc02g078020.2	NA	2	-	42830547	42830759	42830547	42830754	42830919	42831042	1049	21,6,26	1,0,2	26,11,12	0,0,1	154	149	5.008606177003863e-07	8.0951347239e-06	0.953,1.0,0.926	1.0,1.0,0.921	-0.014
11395	gene:Solyc04g080170.2	NA	4	-	64433075	64433168	64433075	64433159	64433732	64433976	11395	6,0,5	6,0,4	1,9,15	0,0,0	158	149	5.140719709625138e-07	8.30313450904e-06	0.485,NA,0.541	1.0,1.0,1.0	-0.487
12940	gene:Solyc06g066440.2	NA	6	-	41709615	41709704	41709615	41709690	41710089	41710272	12940	4,7,1	60,22,43	2,2,1	44,39,72	163	149	5.153093250093762e-07	8.31758588692e-06	0.057,0.225,0.021	0.04,0.045,0.013	0.068
17492	gene:Solyc01g079230.2	NA	1	+	78325981	78326200	78326081	78326200	78325845	78325924	17492	42,12,30	2,0,2	16,37,53	0,2,14	249	149	5.208325642726816e-07	8.40115038557e-06	0.926,1.0,0.9	1.0,0.917,0.694	0.072
7897	gene:Solyc02g088120.2	NA	2	+	50310239	50310304	50310242	50310304	50309851	50310109	7897	0,0,0	4,4,5	2,6,3	6,9,6	152	149	5.490133821541166e-07	8.84983324381e-06	0.0,0.0,0.0	0.246,0.395,0.329	-0.323
12458	gene:Solyc10g081280.1	NA	10	+	62400553	62400722	62400558	62400722	62400091	62400191	12458	2,1,6	11,4,9	2,0,5	21,15,58	154	149	5.553973005334643e-07	8.94679818696e-06	0.15,0.195,0.392	0.084,0.0,0.077	0.192
18643	gene:Solyc02g093900.2	NA	2	-	54603748	54603969	54603748	54603900	54604638	54604713	18643	701,284,630	42,13,26	420,516,1571	15,21,26	218	149	5.592843776443602e-07	9.00344002102e-06	0.919,0.937,0.943	0.95,0.944,0.976	-0.024
16784	gene:Solyc10g086580.1	NA	10	-	65365084	65365096	65365084	65365090	65365191	65365296	16784	5,4,3	39,0,0	2,0,1	0,0,0	155	149	5.662696477106543e-07	9.10984888524e-06	0.11,1.0,1.0	1.0,NA,1.0	-0.297
19298	gene:Solyc04g056450.2	NA	4	+	54218180	54218304	54218210	54218304	54218046	54218089	19298	3,2,5	0,0,0	0,0,0	0,0,4	179	149	5.722053419548185e-07	9.19924296775e-06	1.0,1.0,1.0	NA,NA,0.0	1.0
17750	gene:Solyc02g067540.2	NA	2	+	37705160	37705236	37705179	37705236	37704957	37705073	17750	4,0,5	114,46,121	3,0,7	115,120,334	168	149	5.898673986587198e-07	9.47691659155e-06	0.03,0.0,0.035	0.023,0.0,0.018	0.008
22799	gene:Solyc03g081260.2	NA	3	-	52153291	52153487	52153291	52153468	52153564	52153679	22799	15,5,20	0,0,1	5,2,8	4,4,1	168	149	6.048315691300302e-07	9.71090685992e-06	1.0,1.0,0.947	0.526,0.307,0.876	0.413
1922	gene:Solyc08g061320.2	NA	8	-	48503752	48503962	48503752	48503877	48505272	48505316	1922	86,59,87	555,315,484	44,36,69	496,360,477	234	149	6.08591568190381e-07	9.76481752108e-06	0.09,0.107,0.103	0.053,0.06,0.084	0.034
19520	gene:Solyc01g107030.2	NA	1	+	94705669	94705798	94705737	94705798	94704933	94705213	19520	66,56,53	81,65,86	64,66,76	98,85,136	217	149	6.125104409503545e-07	9.82120440192e-06	0.359,0.372,0.297	0.31,0.348,0.277	0.031
644	gene:Solyc01g107470.2	NA	1	+	95013109	95013158	95013112	95013158	95012651	95013008	644	2,0,0	0,0,6	0,0,3	0,0,0	152	149	6.29807329567185e-07	1.00918829918e-05	1.0,NA,0.0	NA,NA,1.0	-0.5
21902	gene:Solyc06g084250.2	NA	6	+	49455934	49456063	49455944	49456063	49455740	49455858	21902	28,17,26	2,2,0	32,27,78	2,2,5	159	149	6.333653760563438e-07	1.01422017606e-05	0.929,0.888,1.0	0.937,0.927,0.936	0.006
20074	gene:Solyc07g062080.2	NA	7	+	64908837	64908914	64908868	64908914	64908221	64908281	20074	5,0,1	7,0,0	2,0,2	0,0,0	180	149	6.382281823298911e-07	1.02133337866e-05	0.372,NA,1.0	1.0,NA,1.0	-0.314
10842	gene:Solyc10g081940.1	NA	10	+	62874449	62874677	62874471	62874677	62874119	62874332	10842	6,1,1	2,0,2	0,0,0	6,0,2	171	149	6.46837153450521e-07	1.0344281118e-05	0.723,1.0,0.303	0.0,NA,0.0	0.675
1194	gene:Solyc02g067310.2	NA	2	+	37495309	37495541	37495329	37495541	37494130	37495240	1194	8,7,8	5,13,16	7,2,7	6,5,23	169	149	6.510681133726629e-07	1.04050885584e-05	0.585,0.322,0.306	0.507,0.261,0.212	0.078
18009	gene:Solyc06g060800.2	NA	6	-	38837077	38837199	38837077	38837191	38838050	38838131	18009	0,0,0	0,2,1	0,2,9	0,2,3	157	149	6.534529370282848e-07	1.04363312495e-05	NA,0.0,0.0	NA,0.487,0.74	-0.613
7798	gene:Solyc01g100020.2	NA	1	+	90106194	90106296	90106208	90106296	90105626	90105824	7798	447,210,424	13,8,6	0,3,14	0,0,3	163	149	6.609886191703596e-07	1.0549743405e-05	0.969,0.96,0.985	NA,1.0,0.81	0.066
22019	gene:Solyc02g090020.2	NA	2	+	51695248	51695477	51695258	51695477	51694524	51694758	22019	23,14,17	22,7,21	20,12,106	14,15,69	159	149	6.7693457330605e-07	1.07971509209e-05	0.495,0.652,0.431	0.572,0.428,0.59	-0.004
22258	gene:Solyc03g006870.2	NA	3	+	1385602	1385735	1385612	1385735	1385341	1385410	22258	8,7,5	167,53,165	7,4,22	86,102,300	159	149	6.79099046486473e-07	1.08245623457e-05	0.043,0.11,0.028	0.071,0.035,0.064	0.004
20377	gene:Solyc01g111760.2	NA	1	+	97944087	97944274	97944123	97944274	97943827	97943965	20377	14,15,10	1159,563,1013	15,18,17	681,655,1213	185	149	6.9029569259968e-07	1.09958124892e-05	0.01,0.021,0.008	0.017,0.022,0.011	-0.004
7907	gene:Solyc03g063560.2	NA	3	-	34916980	34917108	34916980	34917103	34917175	34917414	7907	0,0,2	0,2,3	0,2,1	6,0,0	154	149	6.931785426662809e-07	1.10344933126e-05	NA,0.0,0.392	0.0,1.0,1.0	-0.471
3000	gene:Solyc04g015950.1	NA	4	+	6493037	6493205	6493072	6493205	6492206	6492411	3000	3,0,0	23,3,9	5,5,11	8,7,40	184	149	7.004061481935491e-07	1.11422409263e-05	0.096,0.0,0.0	0.336,0.366,0.182	-0.263
7571	gene:Solyc03g026310.2	NA	3	+	3745707	3745858	3745834	3745858	3745057	3745245	7571	9,0,7	37,17,46	0,0,0	22,44,203	276	149	7.027712034622399e-07	1.11725433761e-05	0.116,0.0,0.076	0.0,0.0,0.0	0.064
7790	gene:Solyc06g069020.2	NA	6	+	42823724	42823803	42823730	42823803	42823515	42823548	7790	38,38,21	2,0,0	44,52,79	0,6,3	155	149	7.16748146488283e-07	1.13872892697e-05	0.948,1.0,1.0	1.0,0.893,0.962	0.031
20134	gene:Solyc10g006410.2	NA	10	+	1028221	1028378	1028244	1028378	1028000	1028128	20134	77,32,58	2,0,0	23,46,55	0,2,6	172	149	7.190565529305116e-07	1.14164923996e-05	0.971,1.0,1.0	1.0,0.952,0.888	0.044
17616	gene:Solyc02g094090.2	NA	2	-	54729017	54729249	54729017	54729087	54732127	54732269	17616	8,4,5	2,1,5	3,7,37	2,3,8	311	149	7.210551661716619e-07	1.14407419699e-05	0.657,0.657,0.324	0.418,0.528,0.689	0.001
5538	gene:Solyc06g005150.2	NA	6	-	170762	170882	170762	170865	170979	171059	5538	29,16,58	1114,468,1058	5,11,48	377,426,1069	166	149	7.330163009693215e-07	1.16229286233e-05	0.023,0.03,0.047	0.012,0.023,0.039	0.009
14633	gene:Solyc05g005020.2	NA	5	-	39351	39435	39351	39414	39488	39551	14633	0,2,1	122,66,112	0,5,8	94,79,312	170	149	7.387766452835782e-07	1.17066200006e-05	0.0,0.026,0.008	0.0,0.053,0.022	-0.014
19742	gene:Solyc04g076180.2	NA	4	+	61120328	61120525	61120336	61120525	61118451	61120254	19742	3,4,8	30,1,28	2,0,4	18,18,47	157	149	7.402222312209458e-07	1.17218753328e-05	0.087,0.792,0.213	0.095,0.0,0.075	0.307
8171	gene:Solyc07g007630.2	NA	7	+	2285946	2286216	2286069	2286216	2285759	2285868	8171	174,87,141	2,0,10	46,65,235	2,0,13	272	149	7.694591383438784e-07	1.21769165857e-05	0.979,1.0,0.885	0.926,1.0,0.908	0.01
20221	gene:Solyc06g082490.2	NA	6	-	48287697	48287836	48287697	48287814	48287966	48288072	20221	8,1,16	9,2,8	2,1,12	1,0,0	171	149	7.864534542766208e-07	1.24377485707e-05	0.436,0.303,0.635	0.635,1.0,1.0	-0.42
6829	gene:Solyc03g083250.2	NA	3	+	53100678	53100763	53100683	53100763	53100052	53100145	6829	13,4,8	142,44,133	4,6,13	68,100,227	154	149	7.950577301161303e-07	1.25656389689e-05	0.081,0.081,0.055	0.054,0.055,0.053	0.018
18617	gene:Solyc01g097300.2	NA	1	+	88201292	88201412	88201295	88201412	88201072	88201208	18617	1,1,4	111,66,120	2,2,9	97,149,254	152	149	8.131401558673827e-07	1.28430646869e-05	0.009,0.015,0.032	0.02,0.013,0.034	-0.004
15172	gene:Solyc09g010280.2	NA	9	-	3652883	3652958	3652883	3652951	3653074	3653175	15172	266,181,263	19,11,15	265,246,351	4,0,17	156	149	8.156638689243897e-07	1.2874548818e-05	0.93,0.94,0.944	0.984,1.0,0.952	-0.041
20570	gene:Solyc01g079390.2	NA	1	+	78473597	78473736	78473618	78473736	78473038	78473098	20570	3,0,0	83,40,90	1,5,5	29,28,86	170	149	8.197276187236975e-07	1.29302843874e-05	0.031,0.0,0.0	0.029,0.135,0.048	-0.06
13682	gene:Solyc01g098990.2	NA	1	+	89346929	89347010	89346949	89347010	89346105	89346219	13682	52,14,44	0,0,2	42,53,88	4,2,7	169	149	8.368926702722351e-07	1.31924717296e-05	1.0,1.0,0.951	0.903,0.959,0.917	0.057
204	gene:Solyc01g079630.2	NA	1	+	78753761	78753899	78753769	78753899	78751063	78751148	204	0,5,8	3,0,5	3,0,7	0,0,0	157	149	8.401272023722284e-07	1.32348656488e-05	0.0,1.0,0.603	1.0,NA,1.0	-0.466
19189	gene:Solyc01g010830.2	NA	1	-	6231556	6231650	6231556	6231645	6231881	6231955	19189	106,38,61	0,0,2	54,55,157	2,0,6	154	149	8.428985582819478e-07	1.32699127113e-05	1.0,1.0,0.967	0.963,1.0,0.962	0.014
6582	gene:Solyc02g083710.2	NA	2	-	47010613	47010816	47010613	47010688	47011556	47011625	6582	13,7,10	300,199,293	7,15,13	272,231,218	277	149	8.535879010836566e-07	1.34294879369e-05	0.023,0.019,0.018	0.014,0.034,0.031	-0.006
7093	gene:Solyc08g082710.2	NA	8	+	65411879	65412036	65411958	65412036	65411624	65411724	7093	1,1,4	2,2,0	1,2,17	0,1,2	228	149	8.562903287586813e-07	1.34632798063e-05	0.246,0.246,1.0	1.0,0.567,0.847	-0.307
14182	gene:Solyc03g119650.2	NA	3	+	68221350	68221449	68221407	68221449	68221112	68221273	14182	4,8,5	266,142,220	0,4,4	167,130,173	206	149	8.646009572186907e-07	1.35851474676e-05	0.011,0.039,0.016	0.0,0.022,0.016	0.009
16521	gene:Solyc06g062660.2	NA	6	-	39546955	39547103	39546955	39547050	39547667	39547748	16521	29,9,28	25,9,39	4,11,26	0,6,31	202	149	8.720591427840734e-07	1.36934720247e-05	0.461,0.425,0.346	1.0,0.575,0.382	-0.242
8021	gene:Solyc05g012620.2	NA	5	+	5827134	5827307	5827139	5827307	5826863	5826982	8021	185,89,139	12,8,5	140,141,250	6,5,13	154	149	8.936017838072397e-07	1.40226741459e-05	0.937,0.915,0.964	0.958,0.965,0.949	-0.019
7679	gene:Solyc01g006680.2	NA	1	-	1262201	1262424	1262201	1262336	1262730	1262940	7679	6,1,3	61,25,71	0,4,3	62,42,78	237	149	9.078203942031963e-07	1.4236594244e-05	0.058,0.025,0.026	0.0,0.056,0.024	0.01
11248	gene:Solyc05g017760.2	NA	5	+	18315647	18315702	18315660	18315702	18315465	18315576	11248	4,4,5	141,51,120	1,2,5	31,42,193	162	149	9.173903832836469e-07	1.43681089965e-05	0.025,0.067,0.037	0.029,0.042,0.023	0.012
17360	gene:Solyc02g055440.2	NA	2	-	2573934	2574132	2573934	2574127	2574219	2574384	17360	1,0,5	0,0,7	7,4,6	0,0,0	154	149	9.168598770974147e-07	1.43681089965e-05	1.0,NA,0.409	1.0,1.0,1.0	-0.295
12560	gene:Solyc12g020000.1	NA	12	-	12869026	12869122	12869026	12869087	12869248	12870055	12560	4,6,1	0,0,8	0,0,1	2,1,3	184	149	9.341321685977016e-07	1.4620884929e-05	1.0,1.0,0.092	0.0,0.0,0.213	0.626
15318	gene:Solyc02g088010.2	NA	2	-	50242834	50242910	50242834	50242906	50243056	50243108	15318	28,5,22	3,2,0	8,2,37	0,0,5	153	149	9.603401911009671e-07	1.50117311521e-05	0.901,0.709,1.0	1.0,1.0,0.878	-0.089
20858	gene:Solyc01g005540.2	NA	1	-	363782	363890	363782	363883	365157	365226	20858	61,28,48	11,1,10	62,36,245	3,2,9	156	149	9.601607929852368e-07	1.50117311521e-05	0.841,0.964,0.821	0.952,0.945,0.963	-0.078
23875	gene:Solyc02g021440.2	NA	2	-	22719485	22719560	22719485	22719539	22719662	22719743	23875	4,2,3	130,54,94	5,4,6	50,53,127	170	149	9.642936098774182e-07	1.50638299057e-05	0.026,0.031,0.027	0.081,0.062,0.04	-0.033
14613	gene:Solyc01g098870.2	NA	1	+	89251108	89251242	89251114	89251242	89250796	89251022	14613	37,22,41	30,30,38	46,43,35	30,12,36	155	149	9.698367775364843e-07	1.5140680136e-05	0.542,0.413,0.509	0.596,0.775,0.483	-0.13
6793	gene:Solyc08g077060.2	NA	8	-	60997579	60997708	60997579	60997675	60997788	60997902	6793	1,2,2	10,6,9	3,3,7	9,5,11	182	149	9.984339944900299e-07	1.55771103151e-05	0.076,0.214,0.154	0.214,0.329,0.343	-0.147
15116	gene:Solyc11g007580.1	NA	11	-	1819351	1819450	1819351	1819442	1819555	1819999	15116	0,1,5	37,14,21	2,0,0	28,5,24	157	149	1.0063691479385729e-06	1.56908268692e-05	0.0,0.063,0.184	0.063,0.0,0.0	0.061
19807	gene:Solyc09g016940.2	NA	9	+	11831521	11831596	11831533	11831596	11831282	11831345	19807	2,4,3	57,17,40	0,1,2	12,16,81	161	149	1.01939000730491e-06	1.58836404476e-05	0.031,0.179,0.065	0.0,0.055,0.022	0.066
15475	gene:Solyc06g064880.2	NA	6	+	40445804	40445934	40445813	40445934	40445650	40445733	15475	5,1,4	11,2,13	0,2,2	7,8,11	158	149	1.0202459618621228e-06	1.58867806095e-05	0.3,0.32,0.225	0.0,0.191,0.146	0.169
10617	gene:Solyc01g088150.2	NA	1	-	82998118	82998286	82998118	82998273	82999849	83000045	10617	0,0,5	7,0,0	2,2,4	0,0,0	162	149	1.0359715443169712e-06	1.61213110319e-05	0.0,NA,1.0	1.0,1.0,1.0	-0.5
1520	gene:Solyc01g088200.2	NA	1	+	83052216	83052342	83052246	83052342	83050343	83051305	1520	1,0,2	6,0,0	0,0,2	6,0,0	179	149	1.0529676018553057e-06	1.63752988486e-05	0.122,NA,1.0	0.0,NA,1.0	0.061
23314	gene:Solyc06g007590.2	NA	6	-	1584912	1584971	1584912	1584966	1585109	1585165	23314	0,1,2	114,39,97	4,11,8	42,50,127	154	149	1.087060377750988e-06	1.68946720424e-05	0.0,0.024,0.02	0.084,0.176,0.057	-0.091
11089	gene:Solyc07g005940.2	NA	7	-	782373	782497	782373	782493	784452	784540	11089	0,4,0	2,0,0	0,0,0	0,4,1	153	149	1.0882618547170974e-06	1.69025238548e-05	0.0,1.0,NA	NA,0.0,0.0	0.5
4838	gene:Solyc04g079750.2	NA	4	-	64104114	64104353	64104114	64104347	64104463	64104614	4838	51,15,24	0,2,2	8,22,37	1,2,3	155	149	1.09280238555247e-06	1.69621935497e-05	1.0,0.878,0.92	0.885,0.914,0.922	0.026
6353	gene:Solyc03g005080.2	NA	3	-	56686	56809	56686	56784	57066	57132	6353	4,2,2	0,0,0	2,6,28	0,1,11	174	149	1.1176425433463183e-06	1.73366711708e-05	1.0,1.0,1.0	1.0,0.837,0.686	0.159
20396	gene:Solyc08g063070.2	NA	8	+	52631365	52631440	52631381	52631440	52629491	52629656	20396	0,1,0	1,0,5	1,1,2	0,0,3	165	149	1.13195532643291e-06	1.75474760565e-05	0.0,1.0,0.0	1.0,1.0,0.376	-0.459
8792	gene:Solyc10g085980.1	NA	10	+	64972274	64972367	64972300	64972367	64972132	64972191	8792	30,14,10	1,4,2	9,17,51	0,1,2	175	149	1.1349004179451025e-06	1.75819033478e-05	0.962,0.749,0.81	1.0,0.935,0.956	-0.123
16986	gene:Solyc03g007100.2	NA	3	-	1681242	1681383	1681242	1681379	1683595	1683673	16986	63,24,73	2,0,1	74,49,78	1,7,3	153	149	1.1403621942034376e-06	1.76552503995e-05	0.968,1.0,0.986	0.986,0.872,0.962	0.045
4721	gene:Solyc01g106190.2	NA	1	+	94141719	94141821	94141750	94141821	94141175	94141417	4721	6,2,1	4,0,0	1,0,21	6,0,16	180	149	1.1421732604738512e-06	1.76720191659e-05	0.554,1.0,1.0	0.121,NA,0.521	0.53
7466	gene:Solyc05g050630.2	NA	5	-	60782829	60782916	60782829	60782907	60783307	60783349	7466	0,4,2	30,18,17	8,2,16	25,49,190	158	149	1.1468237387724586e-06	1.77326707531e-05	0.0,0.173,0.1	0.232,0.037,0.074	-0.023
23795	gene:Solyc05g016410.2	NA	5	+	16194484	16194574	16194510	16194574	16194351	16194413	23795	6,1,3	227,115,230	2,4,6	130,97,229	175	149	1.2033017652607887e-06	1.85941143561e-05	0.022,0.007,0.011	0.013,0.034,0.022	-0.01
20687	gene:Solyc01g100360.2	NA	1	-	90417214	90417316	90417214	90417270	90417575	90417647	20687	0,1,0	1,0,4	0,2,5	0,1,0	195	149	1.2460147158403553e-06	1.92418913752e-05	0.0,1.0,0.0	NA,0.604,1.0	-0.469
13517	gene:Solyc09g065010.2	NA	9	-	62686405	62686565	62686405	62686543	62686652	62686815	13517	3,4,0	24,11,29	2,0,4	41,23,33	171	149	1.2577376038049273e-06	1.94105772854e-05	0.098,0.241,0.0	0.041,0.0,0.096	0.067
5797	gene:Solyc06g071030.2	NA	6	-	43630075	43630194	43630075	43630190	43630974	43631059	5797	34,11,31	1,4,4	22,35,42	8,0,8	153	149	1.261467004842397e-06	1.94557643009e-05	0.971,0.728,0.883	0.728,1.0,0.836	0.006
5345	gene:Solyc06g082280.2	NA	6	+	48160984	48161206	48161105	48161206	48160037	48160311	5345	14,3,11	115,51,111	1,8,6	42,39,106	270	149	1.2700586784031305e-06	1.95758377631e-05	0.063,0.031,0.052	0.013,0.102,0.03	0.0
4726	gene:Solyc06g051080.2	NA	6	+	34200471	34200524	34200477	34200524	34200187	34200347	4726	29,11,16	5,7,6	2,6,8	0,0,0	155	149	1.3326830642118287e-06	2.05280546109e-05	0.848,0.602,0.719	1.0,1.0,1.0	-0.277
2592	gene:Solyc11g027830.1	NA	11	+	19003089	19003249	19003118	19003249	19002354	19002429	2592	4,3,3	0,0,0	1,3,19	0,4,5	178	149	1.4018421760803527e-06	2.15796580003e-05	1.0,1.0,1.0	1.0,0.386,0.761	0.284
17539	gene:Solyc03g065340.2	NA	3	+	41427207	41427360	41427242	41427360	41426793	41427031	17539	5,0,0	225,72,206	7,0,5	130,119,248	184	149	1.4042290969439358e-06	2.16027031416e-05	0.018,0.0,0.0	0.042,0.0,0.016	-0.013
21823	gene:Solyc04g072880.2	NA	4	+	59836893	59837122	59837033	59837122	59835848	59835926	21823	44,32,35	5,1,12	23,15,48	1,2,17	289	149	1.429999400566519e-06	2.19852219431e-05	0.819,0.943,0.601	0.922,0.795,0.593	0.018
21087	gene:Solyc06g010170.2	NA	6	-	5292124	5292204	5292124	5292199	5292333	5292387	21087	6,2,0	4,6,4	0,0,0	2,2,2	154	149	1.4464342717794947e-06	2.22238217606e-05	0.592,0.244,0.0	0.0,0.0,0.0	0.279
7484	gene:Solyc03g093390.2	NA	3	-	54655765	54655965	54655765	54655947	54656034	54656147	7484	40,21,34	4,2,0	30,16,49	2,0,0	167	149	1.4574060234821813e-06	2.23782344251e-05	0.899,0.904,1.0	0.93,1.0,1.0	-0.042
6359	gene:Solyc03g005080.2	NA	3	-	59410	59437	59410	59429	59517	59635	6359	7,7,4	0,0,0	8,12,13	0,2,9	157	149	1.4654867761629533e-06	2.24880891139e-05	1.0,1.0,1.0	1.0,0.851,0.578	0.19
8897	gene:Solyc02g005180.2	NA	2	+	7140346	7140400	7140358	7140400	7140209	7140269	8897	64,31,74	9,5,0	18,38,54	0,2,12	161	149	1.470623741842817e-06	2.25526607435e-05	0.868,0.852,1.0	1.0,0.946,0.806	-0.011
6046	gene:Solyc09g074870.2	NA	9	-	66686105	66686164	66686105	66686140	66686329	66686406	6046	13,11,13	0,0,11	7,12,2	0,0,0	173	149	1.4737924412487392e-06	2.25869856716e-05	1.0,1.0,0.504	1.0,1.0,1.0	-0.165
2518	gene:Solyc12g056650.1	NA	12	-	62630052	62630265	62630052	62630099	62630967	62631036	2518	1836,984,1584	0,0,58	614,669,1100	0,0,0	315	149	1.5017438061808613e-06	2.30008407816e-05	1.0,1.0,0.928	1.0,1.0,1.0	-0.024
9940	gene:Solyc11g045370.1	NA	11	-	30705194	30705238	30705194	30705231	30709877	30709938	9940	6,4,14	29,24,32	7,6,12	36,30,57	156	149	1.5084137581681339e-06	2.30884315216e-05	0.165,0.137,0.295	0.157,0.16,0.167	0.038
10889	gene:Solyc07g009350.2	NA	7	-	4406816	4406921	4406816	4406908	4406996	4407154	10889	16,14,15	0,2,0	14,18,64	4,0,3	162	149	1.5148226895501294e-06	2.31719190999e-05	1.0,0.866,1.0	0.763,1.0,0.952	0.05
2598	gene:Solyc11g027830.1	NA	11	+	19003072	19003249	19003118	19003249	19002354	19002429	2598	0,2,4	0,0,0	2,1,11	0,4,5	195	149	1.5160388591167313e-06	2.31759189823e-05	NA,1.0,1.0	1.0,0.16,0.627	0.404
3800	gene:Solyc05g013460.2	NA	5	+	6661960	6662079	6662041	6662079	6661177	6661387	3800	143,52,133	3,2,1	60,48,153	2,0,6	230	149	1.5264703873068988e-06	2.33207017761e-05	0.969,0.944,0.989	0.951,1.0,0.943	0.003
16605	gene:Solyc04g079140.2	NA	4	-	63721669	63721750	63721669	63721704	63722693	63722751	16605	38,20,41	0,4,6	29,31,50	0,0,2	195	149	1.5403288899085519e-06	2.35176252399e-05	1.0,0.793,0.839	1.0,1.0,0.95	-0.106
19120	gene:Solyc03g063750.2	NA	3	+	35965417	35965625	35965434	35965625	35964930	35965186	19120	9,4,17	1,2,0	6,1,18	0,0,1	166	149	1.5483016443029505e-06	2.36244944796e-05	0.89,0.642,1.0	1.0,1.0,0.942	-0.137
15293	gene:Solyc02g091120.2	NA	2	-	52529244	52529370	52529244	52529352	52531705	52531865	15293	0,2,0	20,1,17	0,3,0	6,4,12	167	149	1.5527147941244673e-06	2.36769499637e-05	0.0,0.641,0.0	0.0,0.401,0.0	0.08
7952	gene:Solyc09g010420.2	NA	9	-	3791656	3791773	3791656	3791726	3791923	3791982	7952	11,9,12	228,166,299	8,6,13	235,178,336	196	149	1.5554388328606228e-06	2.37035989369e-05	0.035,0.04,0.03	0.025,0.025,0.029	0.009
8166	gene:Solyc11g064920.1	NA	11	+	50234574	50234637	50234585	50234637	50233487	50233670	8166	5,5,6	51,82,68	4,1,4	43,39,66	160	149	1.5597920906613233e-06	2.37550268462e-05	0.084,0.054,0.076	0.08,0.023,0.053	0.019
1700	gene:Solyc07g005880.2	NA	7	-	708730	708781	708730	708778	709104	709348	1700	7,3,1	118,64,118	16,3,20	65,79,161	152	149	1.5707872975971964e-06	2.39074811514e-05	0.055,0.044,0.008	0.194,0.036,0.109	-0.077
20573	gene:Solyc01g079390.2	NA	1	+	78473611	78473736	78473618	78473736	78473026	78473098	20573	1,2,1	83,40,90	1,2,3	29,28,86	156	149	1.6672328911925798e-06	2.5359489766e-05	0.011,0.046,0.011	0.032,0.064,0.032	-0.02
15660	gene:Solyc02g030450.2	NA	2	-	25886357	25886414	25886357	25886410	25886497	25886560	15660	15,4,3	2,4,0	12,5,11	0,0,2	153	149	1.6800247347514994e-06	2.55380591489e-05	0.88,0.493,1.0	1.0,1.0,0.843	-0.157
22887	gene:Solyc05g009000.2	NA	5	+	3183867	3184337	3184169	3184337	3183552	3183810	22887	8,1,7	26,16,19	0,5,4	3,1,13	451	149	1.7061104478341351e-06	2.59183587182e-05	0.092,0.02,0.109	0.0,0.623,0.092	-0.165
2508	gene:Solyc12g056650.1	NA	12	-	62638174	62638317	62638174	62638293	62638420	62638475	2508	349,194,288	3,4,6	172,129,368	6,0,0	173	149	1.7230641595764262e-06	2.61563015739e-05	0.99,0.977,0.976	0.961,1.0,1.0	-0.006
9036	gene:Solyc12g017690.1	NA	12	-	7206411	7206463	7206411	7206458	7207467	7207538	9036	18,14,24	0,0,4	20,17,40	4,2,1	154	149	1.7239282632343239e-06	2.61563015739e-05	1.0,1.0,0.853	0.829,0.892,0.975	0.052
9315	gene:Solyc11g005690.1	NA	11	+	514901	515002	514910	515002	514530	514707	9315	0,2,1	3,10,6	0,0,1	12,5,16	158	149	1.739743611586466e-06	2.63797725889e-05	0.0,0.159,0.136	0.0,0.0,0.056	0.08
9728	gene:Solyc04g080340.2	NA	4	-	64556454	64556530	64556454	64556525	64556633	64556824	9728	3,0,2	0,0,0	2,0,4	2,0,7	154	149	1.7425103282372743e-06	2.64052314159e-05	1.0,NA,1.0	0.492,NA,0.356	0.576
3364	gene:Solyc03g112760.2	NA	3	+	63107178	63107417	63107182	63107417	63106727	63106929	3364	62,37,51	0,1,2	42,66,169	0,0,7	153	149	1.7881623239566575e-06	2.70801176397e-05	1.0,0.973,0.961	1.0,1.0,0.959	-0.008
16722	gene:Solyc01g108890.2	NA	1	-	96028775	96028923	96028775	96028915	96029040	96029131	16722	1,0,0	3,2,1	0,2,5	0,0,5	157	149	1.7999064114921808e-06	2.72409775844e-05	0.24,0.0,0.0	NA,1.0,0.487	-0.664
6236	gene:Solyc02g081920.2	NA	2	-	45685050	45685255	45685050	45685252	45685348	45685454	6236	57,61,46	103,28,86	71,84,173	114,155,248	152	149	1.8124535611708675e-06	2.74137835832e-05	0.352,0.681,0.344	0.379,0.347,0.406	0.082
8615	gene:Solyc08g083280.2	NA	8	+	65785266	65785444	65785369	65785444	65785065	65785141	8615	2,1,4	5,0,0	0,4,8	0,0,7	252	149	1.8206610617902302e-06	2.75207770461e-05	0.191,1.0,1.0	NA,1.0,0.403	0.029
14491	gene:Solyc03g118700.2	NA	3	-	67553984	67554098	67553984	67554086	67554169	67554232	14491	0,2,0	0,0,4	0,0,1	4,10,11	161	149	1.8245652840334615e-06	2.75626302646e-05	NA,1.0,0.0	0.0,0.0,0.078	0.474
13724	gene:Solyc12g099080.1	NA	12	-	66357886	66358063	66357886	66358044	66359846	66359958	13724	9,3,9	197,122,224	9,4,14	127,128,283	168	149	1.8599896170718592e-06	2.80628389957e-05	0.039,0.021,0.034	0.059,0.027,0.042	-0.011
16077	gene:Solyc05g009950.2	NA	5	-	4166798	4166986	4166798	4166926	4167723	4167775	16077	11,2,5	0,0,0	1,0,6	0,0,6	209	149	1.8598207087148656e-06	2.80628389957e-05	1.0,1.0,1.0	1.0,NA,0.416	0.292
20964	gene:Solyc10g007550.2	NA	10	-	1857960	1858021	1857960	1858002	1858531	1858651	20964	0,0,4	55,23,64	0,0,11	36,46,231	168	149	1.9012317382242986e-06	2.86672681224e-05	0.0,0.0,0.053	0.0,0.0,0.041	0.004
3926	gene:Solyc02g021650.2	NA	2	-	23377525	23377605	23377525	23377600	23381920	23381969	3926	0,0,0	6,1,5	1,6,3	10,4,11	154	149	1.9119065418968433e-06	2.88103309814e-05	0.0,0.0,0.0	0.088,0.592,0.209	-0.296
7097	gene:Solyc11g069810.1	NA	11	-	54439950	54440119	54439950	54440025	54442634	54442705	7097	4,3,6	39,28,34	4,4,1	26,21,53	243	149	1.9948429251619994e-06	3.00414434561e-05	0.059,0.062,0.098	0.086,0.105,0.011	0.006
7665	gene:Solyc01g007200.2	NA	1	+	1775686	1775936	1775725	1775936	1775477	1775606	7665	14,5,6	0,0,0	6,4,38	0,0,11	188	149	2.0364851738549605e-06	3.06495437573e-05	1.0,1.0,1.0	1.0,1.0,0.732	0.089
8731	gene:Solyc11g009060.1	NA	11	-	3183632	3183688	3183632	3183645	3183780	3183845	8731	10,6,4	71,19,43	5,9,20	27,36,115	192	149	2.0906863823995815e-06	3.14457884877e-05	0.099,0.197,0.067	0.126,0.162,0.119	-0.015
4362	gene:Solyc02g078400.2	NA	2	-	43095828	43095865	43095828	43095859	43096135	43096212	4362	29,18,54	3,0,0	22,12,91	0,1,5	155	149	2.0955850365952264e-06	3.14999519185e-05	0.903,1.0,1.0	1.0,0.92,0.946	0.012
13284	gene:Solyc10g080080.1	NA	10	-	61476637	61476840	61476637	61476815	61477129	61477409	13284	70,20,60	3,1,3	45,63,82	0,1,12	174	149	2.123045459597473e-06	3.18732539129e-05	0.952,0.945,0.945	1.0,0.982,0.854	0.002
2064	gene:Solyc05g015210.2	NA	5	+	10065115	10065200	10065158	10065200	10064731	10065020	2064	10,1,2	2,0,1	3,0,7	0,0,2	192	149	2.122364743602674e-06	3.18732539129e-05	0.795,1.0,0.608	1.0,NA,0.731	-0.064
19395	gene:Solyc02g079190.2	NA	2	+	43802560	43802653	43802597	43802653	43802275	43802293	19395	5,3,4	3,0,2	0,7,30	0,0,7	186	149	2.129115494144262e-06	3.19446277725e-05	0.572,1.0,0.616	NA,1.0,0.774	-0.158
12313	gene:Solyc01g105120.2	NA	1	-	93387304	93387407	93387304	93387321	93387780	93387993	12313	33,11,17	0,0,0	5,18,21	4,2,3	235	149	2.1323913582060343e-06	3.19740164372e-05	1.0,1.0,1.0	0.442,0.851,0.816	0.297
2390	gene:Solyc11g005910.1	NA	11	+	735999	736243	736007	736243	735777	735921	2390	0,0,3	0,0,0	0,0,0	0,0,4	157	149	2.1455351708330687e-06	3.21512418563e-05	NA,NA,1.0	NA,NA,0.0	1.0
10667	gene:Solyc10g083930.1	NA	10	-	63633459	63633626	63633459	63633610	63633705	63633843	10667	4,0,2	74,55,49	1,6,3	31,35,97	165	149	2.159806871521701e-06	3.23451397983e-05	0.047,0.0,0.036	0.028,0.134,0.027	-0.035
9668	gene:Solyc09g031750.2	NA	9	-	28028103	28028267	28028103	28028260	28028349	28029028	9668	92,64,88	6,0,7	44,40,223	0,0,4	156	149	2.1894839640148737e-06	3.27693666525e-05	0.936,1.0,0.923	1.0,1.0,0.982	-0.041
12920	gene:Solyc08g060860.2	NA	8	-	45633124	45633289	45633124	45633277	45633406	45633556	12920	1,3,12	66,17,65	0,0,0	16,22,142	161	149	2.1948321639132807e-06	3.28291716643e-05	0.014,0.14,0.146	0.0,0.0,0.0	0.1
22170	gene:Solyc09g065160.2	NA	9	-	63069638	63069753	63069638	63069685	63070581	63070812	22170	0,0,0	0,0,2	0,0,9	0,0,0	217	149	2.2236888539128136e-06	3.32403144197e-05	NA,NA,0.0	NA,NA,1.0	-1.0
4029	gene:Solyc06g008700.2	NA	6	+	2609844	2610052	2609892	2610052	2608705	2608863	4029	2,1,1	3,0,12	4,1,17	6,11,5	197	149	2.2619006425114566e-06	3.37907076908e-05	0.335,1.0,0.059	0.335,0.064,0.72	0.092
12303	gene:Solyc01g105120.2	NA	1	-	93387304	93387426	93387304	93387313	93387780	93387993	12303	4,0,4	0,1,2	0,4,1	4,11,10	262	149	2.2754426441882856e-06	3.39721067837e-05	1.0,0.0,0.532	0.0,0.171,0.054	0.436
24032	gene:Solyc03g098620.2	NA	3	+	60927331	60927546	60927334	60927546	60927109	60927196	24032	72,44,61	5,0,7	78,57,94	4,0,6	152	149	2.2888347557063628e-06	3.41510464226e-05	0.934,1.0,0.895	0.95,1.0,0.939	-0.02
20742	gene:Solyc09g020140.2	NA	9	-	18643105	18643251	18643105	18643228	18643736	18643791	20742	1,0,0	1,0,3	0,0,4	0,0,0	172	149	2.3202491061761497e-06	3.45772666062e-05	0.464,NA,0.0	NA,NA,1.0	-0.768
21091	gene:Solyc06g083260.2	NA	6	-	48752024	48752149	48752024	48752126	48752200	48752387	21091	2,0,4	2,0,0	0,0,0	0,0,3	172	149	2.3202491061761497e-06	3.45772666062e-05	0.464,NA,1.0	NA,NA,0.0	0.732
5863	gene:Solyc02g068760.2	NA	2	-	38682316	38682562	38682316	38682472	38682876	38683103	5863	16,3,10	4,0,6	6,14,40	2,1,10	239	149	2.325129740315073e-06	3.46287420711e-05	0.714,1.0,0.51	0.652,0.897,0.714	-0.013
9585	gene:Solyc05g012940.2	NA	5	+	6054584	6054681	6054587	6054681	6054327	6054466	9585	0,0,4	8,5,10	0,0,3	10,7,43	152	149	2.328189109602797e-06	3.46530464897e-05	0.0,0.0,0.282	0.0,0.0,0.064	0.073
3143	gene:Solyc12g019110.1	NA	12	+	9145318	9145482	9145377	9145482	9144328	9144476	3143	3,0,9	79,20,47	0,2,12	71,55,146	208	149	2.3573388240582294e-06	3.50654150079e-05	0.026,0.0,0.121	0.0,0.025,0.056	0.022
5952	gene:Solyc08g066200.2	NA	8	+	54640778	54640913	54640804	54640913	54639770	54640706	5952	7,4,10	152,81,118	7,2,18	83,102,113	175	149	2.3660204945844797e-06	3.51730027719e-05	0.038,0.04,0.067	0.067,0.016,0.119	-0.019
9963	gene:Solyc12g099020.1	NA	12	-	66329556	66329699	66329556	66329616	66329771	66329862	9963	2,0,1	0,0,0	7,2,1	0,1,6	232	149	2.42948672485748e-06	3.60943817213e-05	1.0,NA,1.0	1.0,0.562,0.097	0.447
2114	gene:Solyc01g020330.2	NA	1	-	29319202	29319243	29319202	29319240	29320887	29320949	2114	1,0,8	0,0,4	3,1,4	5,1,1	152	149	2.4571887674405575e-06	3.64613169428e-05	1.0,NA,0.662	0.37,0.495,0.797	0.277
24326	gene:Solyc05g007090.2	NA	5	-	1669722	1669829	1669722	1669815	1670001	1670134	24326	30,36,34	15,15,7	22,34,86	40,16,69	163	149	2.457126766632275e-06	3.64613169428e-05	0.646,0.687,0.816	0.335,0.66,0.533	0.207
1302	gene:Solyc12g056340.1	NA	12	+	62299298	62299516	62299310	62299516	62299142	62299198	1302	9,11,4	1,0,0	0,4,11	0,2,8	161	149	2.4704562524230036e-06	3.66357947366e-05	0.893,1.0,1.0	NA,0.649,0.56	0.36
5560	gene:Solyc12g044400.1	NA	12	+	38566679	38566819	38566691	38566819	38566359	38566580	5560	4,0,3	33,15,21	6,4,14	15,19,57	161	149	2.4851830911918666e-06	3.68316878643e-05	0.101,0.0,0.117	0.27,0.163,0.185	-0.133
5242	gene:Solyc03g118530.2	NA	3	-	67402042	67402120	67402042	67402095	67402205	67402379	5242	54,15,56	3,0,5	17,21,55	2,3,6	174	149	2.4967638529382475e-06	3.69807439255e-05	0.939,1.0,0.906	0.879,0.857,0.887	0.074
18770	gene:Solyc08g076140.2	NA	8	+	60168639	60168760	60168650	60168760	60168168	60168266	18770	2,2,1	56,26,40	1,0,5	6,15,56	160	149	2.5409161434162836e-06	3.7611756279e-05	0.032,0.067,0.023	0.134,0.0,0.077	-0.03
16048	gene:Solyc06g009120.2	NA	6	+	3074164	3074263	3074170	3074263	3071047	3071993	16048	1,10,0	2,0,0	0,0,3	0,2,2	155	149	2.5477497278714904e-06	3.76899283326e-05	0.325,1.0,NA	NA,0.0,0.59	0.367
23645	gene:Solyc11g006320.1	NA	11	-	1053343	1053413	1053343	1053410	1053684	1053714	23645	21,21,36	11,4,10	31,29,46	26,21,26	152	149	2.5907706010734126e-06	3.83030128573e-05	0.652,0.837,0.779	0.539,0.575,0.634	0.173
22838	gene:Solyc12g017450.1	NA	12	+	6717038	6717263	6717070	6717263	6716703	6716915	22838	9,2,8	273,105,223	4,5,4	168,149,237	181	149	2.595469666857793e-06	3.83491306346e-05	0.026,0.015,0.029	0.019,0.027,0.014	0.003
24012	gene:Solyc02g083570.2	NA	2	-	46930860	46930988	46930860	46930979	46931073	46931481	24012	666,352,672	10,12,4	395,464,1546	2,0,21	158	149	2.6295383676764476e-06	3.88052725919e-05	0.984,0.965,0.994	0.995,1.0,0.986	-0.013
3487	gene:Solyc03g025410.2	NA	3	-	2828832	2828941	2828832	2828865	2829109	2829156	3487	0,0,1	2,0,1	4,0,6	0,0,0	225	149	2.628872457085466e-06	3.88052725919e-05	0.0,NA,0.398	1.0,NA,1.0	-0.801
5965	gene:Solyc05g052950.2	NA	5	-	63125393	63125627	63125393	63125610	63125717	63125837	5965	0,0,0	0,2,1	0,5,0	0,0,0	166	149	2.6383005982561746e-06	3.89109266849e-05	NA,0.0,0.0	NA,1.0,NA	-1.0
12844	gene:Solyc01g097500.2	NA	1	-	88328900	88328971	88328900	88328949	88329065	88329115	12844	0,0,0	2,0,2	2,0,4	4,0,0	171	149	2.657068151394525e-06	3.91311176153e-05	0.0,NA,0.0	0.303,NA,1.0	-0.651
16503	gene:Solyc05g018620.2	NA	5	-	22621330	22621424	22621330	22621416	22624005	22624124	16503	4,5,6	245,121,240	7,1,8	124,96,222	157	149	2.6568002144538655e-06	3.91311176153e-05	0.015,0.038,0.023	0.051,0.01,0.033	-0.006
4316	gene:Solyc12g005100.1	NA	12	-	53377	53431	53377	53413	53541	53703	4316	5,0,0	0,0,0	0,0,0	2,0,0	167	149	2.6580661125204906e-06	3.91311176153e-05	1.0,NA,NA	0.0,NA,NA	1.0
10784	gene:Solyc01g090860.2	NA	1	+	84577079	84577196	84577083	84577196	84575276	84576970	10784	32,16,44	4,0,0	37,14,35	6,0,4	153	149	2.7434379024900885e-06	4.0363453649e-05	0.886,1.0,1.0	0.857,1.0,0.895	0.045
3901	gene:Solyc08g066580.2	NA	8	-	55305697	55305895	55305697	55305874	55306126	55306273	3901	0,0,0	0,2,0	0,6,0	2,0,3	170	149	2.74527234570388e-06	4.0365979082e-05	NA,0.0,NA	0.0,1.0,0.0	-0.333
13713	gene:Solyc09g074470.2	NA	9	-	66263042	66263173	66263042	66263159	66263314	66263415	13713	43,21,28	59,24,36	22,43,62	67,82,108	163	149	2.7751365313384968e-06	4.0780396147e-05	0.4,0.444,0.416	0.231,0.324,0.344	0.12
2049	gene:Solyc06g036720.2	NA	6	+	27281126	27281263	27281162	27281263	27280671	27281021	2049	0,0,2	2,0,0	4,0,0	1,0,2	185	149	2.8251408723484167e-06	4.14900906335e-05	0.0,NA,1.0	0.763,NA,0.0	0.118
18091	gene:Solyc08g079500.2	NA	8	-	63006817	63006987	63006817	63006984	63007104	63007492	18091	113,41,86	105,55,83	64,56,229	47,63,202	152	149	2.8354412404609084e-06	4.16161859452e-05	0.513,0.422,0.504	0.572,0.466,0.526	-0.042
24973	gene:Solyc07g062400.2	NA	7	-	65162889	65163052	65162889	65162962	65163432	65163695	24973	7,0,5	1,0,6	0,0,0	2,1,2	239	149	2.8821700876018602e-06	4.22764719315e-05	0.814,NA,0.342	0.0,0.0,0.0	0.578
9828	gene:Solyc05g012690.2	NA	5	-	5885807	5885936	5885807	5885906	5887570	5887946	9828	3,0,0	0,0,2	0,0,7	0,0,0	179	149	2.9313353350941792e-06	4.29716766876e-05	1.0,NA,0.0	NA,NA,1.0	-0.5
1576	gene:Solyc12g040810.1	NA	12	+	42548217	42548460	42548393	42548460	42548007	42548124	1576	5,2,9	150,65,126	4,5,14	96,83,194	325	149	3.0000061143457136e-06	4.39518095545e-05	0.015,0.014,0.032	0.019,0.027,0.032	-0.006
2436	gene:Solyc07g052340.2	NA	7	+	60846169	60846280	60846233	60846280	60845808	60845853	2436	17,17,20	0,0,0	26,18,52	4,0,10	213	149	3.0020558025492534e-06	4.3955311618e-05	1.0,1.0,1.0	0.82,1.0,0.784	0.132
210	gene:Solyc01g079630.2	NA	1	+	78753754	78753899	78753769	78753899	78751063	78751148	210	13,3,4	3,0,5	4,5,18	0,0,0	164	149	3.0085053505688544e-06	4.40231922185e-05	0.797,1.0,0.421	1.0,1.0,1.0	-0.261
12484	gene:Solyc05g053350.2	NA	5	+	63476693	63476712	63476697	63476712	63475279	63476590	12484	0,0,2	50,34,62	0,0,6	24,13,129	153	149	3.0561552341111884e-06	4.46935087128e-05	0.0,0.0,0.03	0.0,0.0,0.043	-0.004
6048	gene:Solyc09g074870.2	NA	9	-	66686105	66686172	66686105	66686140	66686329	66686406	6048	0,0,0	0,0,11	0,0,2	0,0,0	181	149	3.1675510335983857e-06	4.62946832581e-05	NA,NA,0.0	NA,NA,1.0	-1.0
13882	gene:Solyc09g065690.2	NA	9	-	63917649	63917736	63917649	63917731	63920443	63920462	13882	7,4,4	9,3,3	9,7,4	0,6,7	154	149	3.1934049411333118e-06	4.66444635084e-05	0.429,0.563,0.563	1.0,0.53,0.356	-0.11
22617	gene:Solyc03g098230.2	NA	3	+	60588010	60588132	60588021	60588132	60587521	60587716	22617	10,4,5	266,152,232	1,0,5	129,136,308	160	149	3.2159374076670044e-06	4.69453376479e-05	0.034,0.024,0.02	0.007,0.0,0.015	0.019
15572	gene:Solyc06g068760.2	NA	6	+	42615770	42615943	42615819	42615943	42615301	42615670	15572	0,0,2	0,0,0	0,0,0	0,0,4	198	149	3.2452718556778726e-06	4.73450838753e-05	NA,NA,1.0	NA,NA,0.0	1.0
586	gene:Solyc03g098250.2	NA	3	+	60605678	60605814	60605683	60605814	60605496	60605577	586	4,0,0	2,2,2	4,0,8	6,0,29	154	149	3.303982530009232e-06	4.81726605997e-05	0.659,0.0,0.0	0.392,NA,0.211	-0.082
20483	gene:Solyc02g071830.1	NA	2	-	41197800	41197987	41197800	41197965	41198272	41198340	20483	0,0,0	0,0,2	0,1,7	0,0,0	171	149	3.3160167990124253e-06	4.83191019285e-05	NA,NA,0.0	NA,1.0,1.0	-1.0
9054	gene:Solyc01g100520.2	NA	1	-	90528063	90528169	90528063	90528147	90528247	90528282	9054	1,2,1	0,0,0	1,1,2	0,0,6	171	149	3.3871755859209482e-06	4.93263794384e-05	1.0,1.0,1.0	1.0,1.0,0.225	0.258
24815	gene:Solyc11g062070.1	NA	11	-	48923612	48923753	48923612	48923704	48923840	48923975	24815	2,1,1	0,0,0	5,2,6	0,6,1	198	149	3.392267122488309e-06	4.93709092719e-05	1.0,1.0,1.0	1.0,0.201,0.819	0.327
23427	gene:Solyc09g090430.2	NA	9	-	69951742	69951876	69951742	69951822	69952929	69953001	23427	0,0,2	2,4,0	1,0,4	2,0,3	203	149	3.495584540845108e-06	5.08441044419e-05	0.0,0.0,1.0	0.268,NA,0.495	-0.048
4782	gene:Solyc04g082490.2	NA	4	-	66135636	66135732	66135636	66135704	66136064	66136148	4782	40,15,55	0,0,0	29,27,79	2,5,8	177	149	3.5356192638101398e-06	5.13956246996e-05	1.0,1.0,1.0	0.924,0.82,0.893	0.121
290	gene:Solyc04g049800.2	NA	4	+	43568434	43568683	43568591	43568683	43568121	43568258	290	11,4,6	163,58,161	2,1,9	88,110,176	306	149	3.548780732321156e-06	5.15560748401e-05	0.032,0.032,0.018	0.011,0.004,0.024	0.014
6816	gene:Solyc07g064110.2	NA	7	-	66382519	66382546	66382519	66382543	66382650	66382876	6816	17,7,12	10,3,23	8,12,38	4,1,42	152	149	3.5930057057067745e-06	5.21673483922e-05	0.625,0.696,0.338	0.662,0.922,0.47	-0.132
6502	gene:Solyc01g060080.2	NA	1	-	69468909	69469000	69468909	69468995	69469117	69469195	6502	30,7,13	2,2,0	3,9,33	0,0,5	154	149	3.600659599741087e-06	5.22472279996e-05	0.936,0.772,1.0	1.0,1.0,0.865	-0.052
3289	gene:Solyc01g005820.2	NA	1	+	539585	539801	539671	539801	539204	539277	3289	19,17,34	18,12,13	15,20,92	19,22,53	235	149	3.6417951385788805e-06	5.2812556024e-05	0.401,0.473,0.624	0.334,0.366,0.524	0.091
7936	gene:Solyc06g005190.2	NA	6	+	207107	207246	207113	207246	206729	206821	7936	21,16,19	5,0,3	19,32,45	6,2,9	155	149	3.664071549339408e-06	5.31038811533e-05	0.801,1.0,0.859	0.753,0.939,0.828	0.047
13658	gene:Solyc06g050510.2	NA	6	-	33200346	33200561	33200346	33200433	33200639	33200786	13658	4,3,9	0,0,0	3,10,47	1,2,9	277	149	3.75036173547139e-06	5.43220653283e-05	1.0,1.0,1.0	0.617,0.729,0.737	0.306
13380	gene:Solyc05g009220.2	NA	5	+	3364908	3365016	3364917	3365016	3364769	3364825	13380	6,0,6	1,1,2	4,0,9	4,0,2	158	149	3.760903729598693e-06	5.44422772449e-05	0.85,0.0,0.739	0.485,NA,0.809	-0.117
16607	gene:Solyc05g056150.2	NA	5	-	65550638	65550789	65550638	65550746	65550991	65551123	16607	17,8,17	12,2,7	10,16,28	3,16,18	192	149	3.7982423489185405e-06	5.49500186307e-05	0.524,0.756,0.653	0.721,0.437,0.547	0.076
4297	gene:Solyc01g090680.2	NA	1	-	84326424	84326558	84326424	84326521	84326708	84326826	4297	5,3,9	87,44,73	4,11,15	23,18,86	186	149	3.8113364365257155e-06	5.51066130632e-05	0.044,0.052,0.09	0.122,0.329,0.123	-0.129
22028	gene:Solyc06g053300.2	NA	6	-	36028723	36028834	36028723	36028831	36029445	36029994	22028	84,41,84	4,2,0	46,56,138	0,2,8	152	149	3.862974156521794e-06	5.58199765617e-05	0.954,0.953,1.0	1.0,0.965,0.944	-0.001
3134	gene:Solyc09g061420.2	NA	9	-	59095611	59095806	59095611	59095718	59097841	59098025	3134	54,24,57	3,0,2	33,55,123	0,2,2	237	149	3.9163651147208155e-06	5.65578105443e-05	0.919,1.0,0.947	1.0,0.945,0.975	-0.018
4716	gene:Solyc01g108290.2	NA	1	+	95647525	95647701	95647531	95647701	95647312	95647369	4716	30,15,42	4,10,5	19,13,81	0,0,7	155	149	3.973510504391557e-06	5.73489542239e-05	0.878,0.59,0.89	1.0,1.0,0.918	-0.187
23719	gene:Solyc08g074890.2	NA	8	+	59039880	59040027	59039958	59040027	59039774	59039795	23719	77,37,92	18,7,20	54,64,258	40,19,76	227	149	3.989783863801385e-06	5.75496096718e-05	0.737,0.776,0.751	0.47,0.689,0.69	0.138
15107	gene:Solyc05g012480.2	NA	5	-	5717165	5717286	5717165	5717269	5717507	5717659	15107	0,2,0	8,0,1	0,0,0	0,4,0	166	149	4.036649171558489e-06	5.81910304565e-05	0.0,1.0,0.0	NA,0.0,NA	0.333
16932	gene:Solyc04g071700.2	NA	4	+	58677181	58677271	58677195	58677271	58676149	58676376	16932	3,0,7	130,62,135	0,0,5	48,56,103	163	149	4.0531962881555895e-06	5.83948920423e-05	0.021,0.0,0.045	0.0,0.0,0.042	0.008
4629	gene:Solyc12g062480.1	NA	12	-	33326247	33326356	33326247	33326352	33327296	33327497	4629	0,4,4	4,0,0	2,0,2	2,6,4	153	149	4.102926199422912e-06	5.90762968073e-05	0.0,1.0,1.0	0.493,0.0,0.327	0.393
15344	gene:Solyc01g068020.2	NA	1	-	77065015	77065241	77065015	77065184	77065862	77065962	15344	2,0,2	5,6,7	2,2,1	3,7,2	206	149	4.2511790382604334e-06	6.1174642758e-05	0.224,0.0,0.171	0.325,0.171,0.266	-0.122
2124	gene:Solyc06g065580.2	NA	6	-	40968286	40968369	40968286	40968331	40968739	40968812	2124	202,73,174	3,0,4	74,55,181	4,0,6	187	149	4.257465131450221e-06	6.12288054094e-05	0.982,1.0,0.972	0.936,1.0,0.96	0.019
16873	gene:Solyc09g005330.2	NA	9	+	262283	262966	262918	262966	259467	259709	16873	7,7,9	45,34,49	0,6,32	29,17,45	784	149	4.343617296795318e-06	6.2430819122e-05	0.029,0.038,0.034	0.0,0.063,0.119	-0.027
4143	gene:Solyc02g062430.2	NA	2	+	34034840	34034959	34034857	34034959	34034143	34034303	4143	22,12,10	2,1,3	7,15,42	1,0,3	166	149	4.383151120416165e-06	6.29617613013e-05	0.908,0.915,0.749	0.863,1.0,0.926	-0.072
11541	gene:Solyc10g049970.1	NA	10	+	47293703	47293860	47293728	47293860	47293464	47293639	11541	6,0,0	0,6,0	2,2,4	0,0,0	174	149	4.394471677733374e-06	6.30870458005e-05	1.0,0.0,NA	1.0,1.0,1.0	-0.5
17932	gene:Solyc12g010410.1	NA	12	+	3459351	3459360	3459356	3459360	3459120	3459257	17932	2,0,2	0,1,0	0,0,0	0,0,6	154	149	4.397739241523204e-06	6.30888753537e-05	1.0,0.0,1.0	NA,NA,0.0	0.667
4589	gene:Solyc02g064730.2	NA	2	-	35840345	35840382	35840345	35840378	35840586	35840884	4589	0,0,2	0,0,0	0,0,0	0,0,4	153	149	4.399796752914392e-06	6.30888753537e-05	NA,NA,1.0	NA,NA,0.0	1.0
6107	gene:Solyc08g066700.2	NA	8	+	55524919	55524963	55524931	55524963	55523099	55523200	6107	0,3,1	0,0,1	0,0,0	0,3,0	161	149	4.41663498616176e-06	6.32929344298e-05	NA,1.0,0.481	NA,0.0,NA	0.74
17754	gene:Solyc01g106800.2	NA	1	-	94561863	94562052	94561863	94562049	94562573	94562712	17754	0,0,0	0,0,4	2,2,2	2,0,0	152	149	4.428567319905747e-06	6.34264898277e-05	NA,NA,0.0	0.495,1.0,1.0	-0.832
5681	gene:Solyc08g041780.2	NA	8	+	25836960	25837209	25837101	25837209	25836827	25836885	5681	2,3,4	5,0,0	10,0,3	0,2,1	290	149	4.53982925651762e-06	6.49816598061e-05	0.17,1.0,1.0	1.0,0.0,0.607	0.188
20097	gene:Solyc11g007720.1	NA	11	-	1960130	1960188	1960130	1960179	1961422	1961473	20097	7,1,2	121,47,103	6,2,4	48,53,123	158	149	4.559452250965491e-06	6.52240794605e-05	0.052,0.02,0.018	0.105,0.034,0.03	-0.026
18942	gene:Solyc06g073400.2	NA	6	-	45233803	45233928	45233803	45233908	45233979	45234117	18942	1,2,0	27,17,25	4,0,7	21,23,99	169	149	4.573334186418145e-06	6.53841346935e-05	0.032,0.094,0.0	0.144,0.0,0.059	-0.026
24502	gene:Solyc05g015820.2	NA	5	+	12224384	12224425	12224391	12224425	12223809	12223852	24502	2,0,2	0,0,0	0,0,0	0,0,6	156	149	4.605188013290277e-06	6.58007911775e-05	1.0,NA,1.0	NA,NA,0.0	1.0
22931	gene:Solyc06g083990.2	NA	6	+	49266889	49266987	49266893	49266987	49266642	49266765	22931	20,16,19	0,0,4	9,18,28	0,1,5	153	149	4.648884497857171e-06	6.63860706294e-05	1.0,1.0,0.822	1.0,0.946,0.845	0.01
18633	gene:Solyc06g074510.2	NA	6	-	46104322	46104448	46104322	46104428	46104800	46105214	18633	13,10,9	114,59,129	14,17,17	83,108,181	169	149	4.68103618378738e-06	6.68058991168e-05	0.091,0.13,0.058	0.129,0.122,0.076	-0.016
23472	gene:Solyc02g087730.2	NA	2	+	50046955	50047081	50046961	50047081	50046676	50046839	23472	0,0,4	0,0,0	0,0,0	0,0,2	155	149	4.684939696589228e-06	6.6822324368e-05	NA,NA,1.0	NA,NA,0.0	1.0
21809	gene:Solyc07g066600.2	NA	7	-	67984621	67984839	67984621	67984824	67984901	67985084	21809	234,138,188	1886,1443,1828	178,160,178	1578,1759,2209	164	149	4.6885283677961756e-06	6.68342423116e-05	0.101,0.08,0.085	0.093,0.076,0.068	0.01
13301	gene:Solyc06g019200.2	NA	6	-	18152318	18152529	18152318	18152429	18152775	18153002	13301	9,1,22	2,0,0	7,10,47	0,6,5	249	149	4.691761884857738e-06	6.68410865709e-05	0.729,1.0,1.0	1.0,0.499,0.849	0.127
5341	gene:Solyc11g007270.1	NA	11	-	1654870	1655114	1654870	1655082	1655200	1655366	5341	1,0,4	148,65,144	7,2,4	59,58,133	181	149	4.697318754025739e-06	6.68810029752e-05	0.006,0.0,0.022	0.089,0.028,0.024	-0.038
10299	gene:Solyc05g055310.2	NA	5	+	64998816	64998895	64998819	64998895	64997085	64997166	10299	63,27,76	2551,1267,2238	65,72,133	1467,1993,4008	152	149	4.730147770227407e-06	6.73089491618e-05	0.024,0.02,0.032	0.042,0.034,0.032	-0.011
22023	gene:Solyc02g090020.2	NA	2	+	51697189	51697285	51697220	51697285	51697077	51697130	22023	14,7,24	2,0,0	19,14,37	0,1,6	180	149	4.757841112570242e-06	6.76633572635e-05	0.853,1.0,1.0	1.0,0.921,0.836	0.032
2463	gene:Solyc06g076750.2	NA	6	-	47661966	47662035	47661966	47662025	47662237	47662828	2463	3,0,0	2,0,2	0,0,4	0,0,0	159	149	4.792033193794456e-06	6.81097176888e-05	0.584,NA,0.0	NA,NA,1.0	-0.708
22188	gene:Solyc07g066010.2	NA	7	+	67555177	67555404	67555182	67555404	67554685	67554819	22188	4,0,4	228,154,243	3,0,20	139,140,305	154	149	4.798207246769888e-06	6.81177070892e-05	0.017,0.0,0.016	0.02,0.0,0.06	-0.016
2937	gene:Solyc10g079250.1	NA	10	-	60822434	60822551	60822434	60822522	60823293	60823499	2937	2,0,0	15,7,26	3,5,6	7,26,62	178	149	4.797708363287372e-06	6.81177070892e-05	0.1,0.0,0.0	0.264,0.139,0.075	-0.126
4489	gene:Solyc04g074800.2	NA	4	-	60710130	60710301	60710130	60710220	60710495	60710548	4489	19,11,23	68,40,46	13,17,57	33,48,241	230	149	4.8262944400191455e-06	6.84764020023e-05	0.153,0.151,0.245	0.203,0.187,0.133	0.009
7327	gene:Solyc05g007980.2	NA	5	+	2404907	2404962	2404913	2404962	2404489	2404820	7327	1,4,0	55,32,34	0,3,1	21,21,150	155	149	4.830558419906225e-06	6.84968669402e-05	0.017,0.107,0.0	0.0,0.121,0.006	-0.001
6563	gene:Solyc11g072170.1	NA	11	+	55405491	55405562	55405505	55405562	55404517	55404607	6563	4,9,7	22,3,20	4,7,7	15,17,23	163	149	4.916539991360283e-06	6.96753793522e-05	0.143,0.733,0.242	0.196,0.273,0.218	0.144
17297	gene:Solyc04g056650.2	NA	4	-	54638013	54638131	54638013	54638128	54641877	54642388	17297	47,31,43	3,6,4	23,24,77	2,10,7	152	149	4.924185467879026e-06	6.97430142463e-05	0.939,0.835,0.913	0.919,0.702,0.915	0.05
17572	gene:Solyc12g087810.1	NA	12	-	63310082	63310166	63310082	63310138	63311277	63311346	17572	2,3,2	76,36,52	5,2,24	39,39,156	177	149	4.9579239705340965e-06	7.01799197135e-05	0.022,0.066,0.031	0.097,0.041,0.115	-0.045
15065	gene:Solyc12g021290.1	NA	12	-	15383819	15383928	15383819	15383924	15384041	15384125	15065	50,21,27	8,0,12	20,23,55	2,0,2	153	149	4.972653090928216e-06	7.03473930276e-05	0.859,1.0,0.687	0.907,1.0,0.964	-0.108
22670	gene:Solyc02g092010.2	NA	2	-	53229736	53229829	53229736	53229802	53229909	53229974	22670	0,0,2	8,2,4	8,0,9	4,3,15	176	149	5.007170715795453e-06	7.07944532887e-05	0.0,0.0,0.297	0.629,0.0,0.337	-0.223
16748	gene:Solyc04g071510.2	NA	4	-	58491475	58491678	58491475	58491538	58491833	58491863	16748	0,0,2	0,1,0	0,0,0	0,0,3	289	149	5.055721522002754e-06	7.14392873505e-05	NA,0.0,1.0	NA,NA,0.0	0.5
6362	gene:Solyc03g005080.2	NA	3	-	59410	59439	59410	59429	59517	59635	6362	9,9,7	0,0,0	11,15,18	0,2,9	159	149	5.076293851431488e-06	7.16882545302e-05	1.0,1.0,1.0	1.0,0.875,0.652	0.158
22580	gene:Solyc01g067100.2	NA	1	-	75470504	75470715	75470504	75470704	75471804	75471919	22580	9,3,4	164,123,176	8,13,14	190,205,270	160	149	5.120709382772234e-06	7.22734540559e-05	0.049,0.022,0.021	0.038,0.056,0.046	-0.016
6392	gene:Solyc02g088200.2	NA	2	-	50368889	50369090	50368889	50368955	50369627	50369807	6392	25,12,23	6,0,7	0,0,0	0,0,6	284	149	5.13241030713253e-06	7.23965093643e-05	0.686,1.0,0.633	NA,NA,0.0	0.773
15238	gene:Solyc07g055870.2	NA	7	+	63789656	63789731	63789666	63789731	63788418	63788840	15238	3,3,3	6,1,0	8,0,6	0,0,0	159	149	5.144143198008221e-06	7.25198724012e-05	0.319,0.738,1.0	1.0,NA,1.0	-0.314
19036	gene:Solyc06g034160.2	NA	6	+	23726707	23726874	23726746	23726874	23726532	23726619	19036	304,163,273	0,1,0	125,104,293	7,3,11	188	149	5.1706136525058846e-06	7.28507353617e-05	1.0,0.992,1.0	0.934,0.965,0.955	0.046
4314	gene:Solyc12g005100.1	NA	12	-	53377	53443	53377	53413	53541	53703	4314	4,0,0	0,0,0	0,0,1	2,0,0	179	149	5.259285449820691e-06	7.40570844431e-05	1.0,NA,NA	0.0,NA,1.0	0.5
8848	gene:Solyc03g007590.2	NA	3	-	2140059	2140290	2140059	2140142	2140857	2140925	8848	91,78,104	4,2,0	82,48,53	2,0,0	297	149	5.357188492422003e-06	7.53919465751e-05	0.919,0.951,1.0	0.954,1.0,1.0	-0.028
8821	gene:Solyc12g088810.1	NA	12	-	64040912	64041007	64040912	64040998	64041142	64041182	8821	6,2,0	0,0,2	6,10,27	0,0,3	158	149	5.482183531293325e-06	7.71063078828e-05	1.0,1.0,0.0	1.0,1.0,0.895	-0.298
20813	gene:Solyc03g094070.2	NA	3	-	55778672	55778685	55778672	55778682	55778840	55779082	20813	8,6,6	7,1,3	5,0,15	0,5,11	152	149	5.488280522160235e-06	7.71473641899e-05	0.528,0.855,0.662	1.0,0.0,0.572	0.158
13300	gene:Solyc06g019200.2	NA	6	-	18152318	18152558	18152318	18152429	18152775	18153002	13300	10,1,23	2,0,0	9,11,55	0,6,5	278	149	5.530147309835135e-06	7.7690888943e-05	0.728,1.0,1.0	1.0,0.496,0.855	0.126
21244	gene:Solyc01g006330.2	NA	1	+	912260	912349	912288	912349	911811	912003	21244	172,115,173	2,3,3	115,122,224	7,0,14	177	149	5.615349388797882e-06	7.88422335237e-05	0.986,0.97,0.98	0.933,1.0,0.931	0.024
17433	gene:Solyc10g005290.2	NA	10	-	217537	217612	217537	217608	217690	217757	17433	26,14,28	2,1,1	34,19,41	0,1,0	153	149	5.6732125795820744e-06	7.96086176774e-05	0.927,0.932,0.965	1.0,0.949,1.0	-0.042
16945	gene:Solyc04g064560.2	NA	4	-	55739497	55739610	55739497	55739599	55739737	55739871	16945	22,10,25	0,3,8	22,22,67	0,0,1	160	149	5.789498480585271e-06	8.11934518282e-05	1.0,0.756,0.744	1.0,1.0,0.984	-0.161
14279	gene:Solyc06g009060.2	NA	6	-	2983986	2984071	2983986	2984033	2985269	2985368	14279	66,17,42	4,0,2	30,29,97	0,6,4	187	149	5.8739068940832816e-06	8.2329655751e-05	0.929,1.0,0.944	1.0,0.794,0.951	0.043
7415	gene:Solyc10g076860.1	NA	10	+	59824243	59824437	59824330	59824437	59823607	59823656	7415	5,1,5	2,0,2	2,3,5	0,6,0	236	149	5.881689874624843e-06	8.23911733389e-05	0.612,1.0,0.612	1.0,0.24,1.0	-0.005
13522	gene:Solyc09g065010.2	NA	9	-	62686405	62686562	62686405	62686538	62686652	62686815	13522	6,2,5	0,0,3	6,2,5	0,2,4	173	149	5.894053575814015e-06	8.25167500614e-05	1.0,1.0,0.589	1.0,0.463,0.518	0.203
18379	gene:Solyc04g049890.2	NA	4	+	44700376	44700498	44700380	44700498	44699601	44700064	18379	4,2,2	10,8,2	2,4,7	4,8,9	153	149	5.912345170546385e-06	8.27251247033e-05	0.28,0.196,0.493	0.327,0.327,0.431	-0.039
8662	gene:Solyc09g090120.2	NA	9	+	69657644	69657838	69657755	69657838	69655580	69655650	8662	11,0,10	0,0,0	4,5,13	1,0,6	260	149	5.9271929798282125e-06	8.28851018308e-05	1.0,NA,1.0	0.696,1.0,0.554	0.25
12413	gene:Solyc05g008580.2	NA	5	-	2895296	2895451	2895296	2895413	2895535	2895615	12413	1,2,2	27,14,32	4,2,3	11,12,23	187	149	6.10985273290629e-06	8.53902043431e-05	0.029,0.102,0.047	0.225,0.117,0.094	-0.086
9163	gene:Solyc04g008640.2	NA	4	+	2258833	2258992	2258929	2258992	2258698	2258765	9163	9,4,2	85,23,53	5,4,14	52,43,94	245	149	6.204100885841926e-06	8.6657510417e-05	0.06,0.096,0.022	0.055,0.054,0.083	-0.005
13857	gene:Solyc09g075800.2	NA	9	+	67427434	67427607	67427450	67427607	67427275	67427362	13857	5,2,0	100,38,107	1,0,3	43,41,113	165	149	6.223989099388651e-06	8.68048917305e-05	0.043,0.045,0.0	0.021,0.0,0.023	0.015
20173	gene:Solyc03g097460.2	NA	3	-	59795659	59795890	59795659	59795732	59798619	59798737	20173	2,0,6	8,1,6	1,4,19	12,3,8	307	149	6.222564327321179e-06	8.68048917305e-05	0.108,0.0,0.327	0.039,0.393,0.535	-0.177
2960	gene:Solyc04g054880.2	NA	4	+	53354267	53354473	53354273	53354473	53352329	53352407	2960	21,4,25	0,0,1	19,27,59	0,0,5	155	149	6.225379654918356e-06	8.68048917305e-05	1.0,1.0,0.96	1.0,1.0,0.919	0.014
6479	gene:Solyc11g030550.1	NA	11	+	21854789	21854963	21854792	21854963	21853495	21853627	6479	14,3,0	6,0,1	3,0,15	4,1,23	152	149	6.366224006235172e-06	8.87178266219e-05	0.696,1.0,0.0	0.424,0.0,0.39	0.294
9611	gene:Solyc09g092180.2	NA	9	+	71324803	71325008	71324944	71325008	71324026	71324129	9611	3,1,0	39,5,19	0,0,3	16,27,107	290	149	6.373033299009746e-06	8.87617649838e-05	0.038,0.093,0.0	0.0,0.0,0.014	0.039
22259	gene:Solyc03g006870.2	NA	3	+	1389314	1389434	1389352	1389434	1389064	1389206	22259	7,0,6	489,196,410	3,7,11	210,270,634	187	149	6.388885195079368e-06	8.89315235067e-05	0.011,0.0,0.012	0.011,0.02,0.014	-0.007
15349	gene:Solyc04g005250.2	NA	4	-	187405	187528	187405	187497	187624	187751	15349	3,2,3	14,0,3	0,0,0	6,2,5	180	149	6.40543405510464e-06	8.90597463469e-05	0.151,1.0,0.453	0.0,0.0,0.0	0.535
20800	gene:Solyc03g118890.2	NA	3	+	67675907	67675972	67675916	67675972	67675346	67675359	20800	4,2,1	9,7,14	0,1,5	4,3,14	158	149	6.4050777036968904e-06	8.90597463469e-05	0.295,0.212,0.063	0.0,0.239,0.252	0.026
4326	gene:Solyc08g007490.2	NA	8	-	2051443	2051641	2051443	2051557	2052079	2052162	4326	0,2,0	1,0,0	0,0,0	0,3,1	233	149	6.453009684740347e-06	8.96698701241e-05	0.0,1.0,NA	NA,0.0,0.0	0.5
14743	gene:Solyc02g083320.2	NA	2	-	46770615	46770855	46770615	46770852	46770945	46771095	14743	66,41,63	22,22,18	30,35,86	7,7,11	152	149	6.484702865388022e-06	9.00587224028e-05	0.746,0.646,0.774	0.808,0.831,0.885	-0.119
21929	gene:Solyc02g088350.2	NA	2	-	50475336	50475495	50475336	50475462	50475586	50475704	21929	22,12,20	2,7,4	24,22,31	1,0,1	182	149	6.50742680056802e-06	9.03090517895e-05	0.9,0.584,0.804	0.952,1.0,0.962	-0.209
9497	gene:Solyc01g091950.2	NA	1	+	85485807	85485999	85485835	85485999	85484857	85484917	9497	11,8,3	24,3,31	5,3,6	14,5,30	177	149	6.510168093242852e-06	9.03090517895e-05	0.278,0.692,0.075	0.231,0.336,0.144	0.111
5828	gene:Solyc11g042820.1	NA	11	+	34125882	34126100	34125890	34126100	34125651	34125802	5828	22,8,19	0,0,5	10,12,35	0,0,3	157	149	6.545064626429777e-06	9.07412843354e-05	1.0,1.0,0.783	1.0,1.0,0.917	-0.045
17295	gene:Solyc07g017860.2	NA	7	+	8206599	8206776	8206607	8206776	8206344	8206467	17295	6,0,0	52,53,53	0,3,2	70,92,85	157	149	6.574200168022677e-06	9.10879866259e-05	0.099,0.0,0.0	0.0,0.03,0.022	0.016
407	gene:Solyc02g069620.2	NA	2	-	39459294	39459390	39459294	39459364	39459802	39459930	407	23,13,20	127,62,109	15,10,58	124,143,398	175	149	6.577576229823511e-06	9.10879866259e-05	0.134,0.151,0.135	0.093,0.056,0.11	0.054
3833	gene:Solyc01g096870.2	NA	1	+	87868559	87868656	87868574	87868656	87867678	87867788	3833	17,16,33	2,4,3	40,21,42	2,14,3	164	149	6.679266416807999e-06	9.24434843412e-05	0.885,0.784,0.909	0.948,0.577,0.927	0.042
12518	gene:Solyc06g007160.2	NA	6	-	1218882	1219062	1218882	1219055	1219354	1219469	12518	182,101,178	27,6,8	150,140,264	5,14,19	156	149	6.7130434363432495e-06	9.28580298921e-05	0.866,0.941,0.955	0.966,0.905,0.93	-0.013
7405	gene:Solyc03g116570.2	NA	3	+	65932239	65932347	65932248	65932347	65931587	65931645	7405	189,92,160	2,0,2	71,83,223	6,2,2	158	149	6.76986311117768e-06	9.35906588194e-05	0.989,1.0,0.987	0.918,0.975,0.991	0.031
7713	gene:Solyc12g036250.1	NA	12	+	53180970	53181177	53181019	53181177	53179673	53179796	7713	1,10,3	139,66,124	8,6,27	90,107,232	198	149	6.795132966589216e-06	9.38865383591e-05	0.005,0.102,0.018	0.063,0.04,0.081	-0.02
18863	gene:Solyc02g082660.2	NA	2	+	46303159	46303222	46303170	46303222	46302435	46302543	18863	0,0,1	30,18,21	0,6,1	7,12,33	160	149	6.851493442217815e-06	9.46114077379e-05	0.0,0.0,0.042	0.0,0.318,0.027	-0.101
6230	gene:Solyc10g062220.1	NA	10	-	25359381	25359497	25359381	25359493	25359640	25359706	6230	45,54,52	3,1,2	26,28,93	2,0,2	153	149	6.96008587921717e-06	9.60563074496e-05	0.936,0.981,0.962	0.927,1.0,0.978	-0.009
1046	gene:Solyc07g045070.2	NA	7	-	58180113	58180325	58180113	58180311	58180802	58181004	1046	23,13,14	4,0,6	15,28,35	2,4,3	163	149	7.009248680854632e-06	9.66798414639e-05	0.84,1.0,0.681	0.873,0.865,0.914	-0.044
12358	gene:Solyc06g071580.2	NA	6	+	44077392	44077446	44077417	44077446	44077201	44077300	12358	31,12,21	12,8,9	16,25,20	12,3,6	174	149	7.036180172041811e-06	9.69962009407e-05	0.689,0.562,0.666	0.533,0.877,0.741	-0.078
895	gene:Solyc02g037510.2	NA	2	-	30977205	30977305	30977205	30977295	30980765	30980836	895	39,23,31	4,3,5	17,31,60	0,2,7	159	149	7.041630016202433e-06	9.70162373855e-05	0.901,0.878,0.853	1.0,0.936,0.889	-0.064
15376	gene:Solyc05g052910.2	NA	5	-	63082405	63082489	63082405	63082476	63082647	63082768	15376	31,5,26	0,0,0	10,18,47	6,0,6	162	149	7.057053680464097e-06	9.71735877181e-05	1.0,1.0,1.0	0.605,1.0,0.878	0.172
1644	gene:Solyc01g103170.2	NA	1	-	91831688	91831772	91831688	91831769	91832366	91832460	1644	24,11,16	3,1,0	7,7,31	0,2,4	152	149	7.296293020521591e-06	0.000100410889663	0.887,0.915,1.0	1.0,0.774,0.884	0.048
5608	gene:Solyc03g097780.2	NA	3	-	60113583	60113699	60113583	60113684	60113863	60113941	5608	10,2,3	69,23,59	9,6,6	44,42,77	164	149	7.424919329920656e-06	0.000102123139747	0.116,0.073,0.044	0.157,0.115,0.066	-0.035
220	gene:Solyc01g107860.2	NA	1	-	95250939	95251028	95250939	95250997	95251370	95251486	220	4,1,4	230,99,238	0,5,5	86,81,226	180	149	7.634710559229769e-06	0.000104949169613	0.014,0.008,0.014	0.0,0.049,0.018	-0.01
11530	gene:Solyc06g060610.2	NA	6	-	38611474	38611564	38611474	38611556	38612556	38613319	11530	0,2,0	66,18,68	2,5,6	47,52,68	157	149	7.740989763757165e-06	0.00010634989672	0.0,0.095,0.0	0.039,0.084,0.077	-0.035
20607	gene:Solyc12g062690.1	NA	12	+	33930270	33930390	33930273	33930390	33930175	33930178	20607	73,14,56	40,30,36	25,22,244	12,20,158	152	149	7.966969299184707e-06	0.000109392616916	0.641,0.314,0.604	0.671,0.519,0.602	-0.078
18867	gene:Solyc02g082660.2	NA	2	+	46311811	46311865	46311831	46311865	46311697	46311742	18867	46,19,39	1,5,1	17,26,43	2,0,1	169	149	8.29984836161603e-06	0.00011389888006	0.976,0.77,0.972	0.882,1.0,0.974	-0.046
6913	gene:Solyc02g084330.2	NA	2	+	47451081	47451153	47451104	47451153	47450316	47450907	6913	3,0,2	0,0,0	0,0,0	0,0,3	172	149	8.31967154209575e-06	0.000114106410371	1.0,NA,1.0	NA,NA,0.0	1.0
3353	gene:Solyc12g010230.1	NA	12	+	3345412	3345535	3345423	3345535	3345262	3345336	3353	13,7,10	121,41,97	5,12,11	67,74,170	160	149	8.53211826407716e-06	0.000116954095414	0.091,0.137,0.088	0.065,0.131,0.057	0.021
16824	gene:Solyc06g063170.2	NA	6	+	39899395	39899494	39899404	39899494	39899080	39899154	16824	1,2,0	3,2,0	3,1,5	0,0,5	158	149	8.637985844158866e-06	0.000118338456181	0.239,0.485,NA	1.0,1.0,0.485	-0.466
13600	gene:Solyc01g005440.2	NA	1	+	310684	310908	310759	310908	310219	310362	13600	220,101,158	4,0,5	20,46,85	0,0,2	224	149	8.64581423624626e-06	0.000118378898138	0.973,1.0,0.955	1.0,1.0,0.966	-0.013
6846	gene:Solyc09g009660.2	NA	9	+	3065930	3066125	3066048	3066125	3065651	3065846	6846	0,0,3	23,10,12	1,0,5	16,19,200	267	149	8.778100282116762e-06	0.000120122414007	0.0,0.0,0.122	0.034,0.0,0.014	0.025
24525	gene:Solyc07g043510.2	NA	7	+	57370126	57370201	57370142	57370201	57369981	57370011	24525	64,38,75	11,0,3	19,38,94	0,3,2	165	149	8.855358436922576e-06	0.000121111369811	0.84,1.0,0.958	1.0,0.92,0.977	-0.033
16567	gene:Solyc01g006370.2	NA	1	-	998732	998873	998732	998870	999585	999712	16567	0,0,3	48,41,81	4,0,7	60,54,110	152	149	8.912162498563703e-06	0.000121819626585	0.0,0.0,0.035	0.061,0.0,0.059	-0.028
14407	gene:Solyc12g049280.1	NA	12	-	37105185	37105256	37105185	37105253	37105344	37105440	14407	0,0,2	2,0,0	0,0,0	0,0,3	152	149	8.943148224473737e-06	0.000122037024338	0.0,NA,1.0	NA,NA,0.0	0.5
14867	gene:Solyc10g044890.1	NA	10	+	28884619	28884641	28884622	28884641	28884162	28884255	14867	1,0,0	0,0,3	0,0,2	0,0,0	152	149	8.943148224473737e-06	0.000122037024338	1.0,NA,0.0	NA,NA,1.0	-0.5
19085	gene:Solyc11g068400.1	NA	11	-	53140488	53140558	53140488	53140536	53143324	53143372	19085	3,1,3	2,0,1	6,2,11	1,2,4	171	149	8.942753807584348e-06	0.000122037024338	0.567,1.0,0.723	0.839,0.466,0.706	0.093
12002	gene:Solyc10g007290.2	NA	10	-	1689066	1689209	1689066	1689140	1689288	1689376	12002	5,1,12	3,0,4	1,3,1	0,0,0	218	149	8.96970166936001e-06	0.000122330605464	0.533,1.0,0.672	1.0,1.0,1.0	-0.265
13141	gene:Solyc02g067890.2	NA	2	-	37982688	37982906	37982688	37982879	37983140	37983305	13141	2,4,6	8,1,13	0,0,2	11,7,13	176	149	8.989534670191132e-06	0.000122532253595	0.175,0.772,0.281	0.0,0.0,0.115	0.371
9836	gene:Solyc05g010790.1	NA	5	-	4979113	4979177	4979113	4979127	4979400	4979848	9836	0,0,2	1,4,0	0,2,15	0,0,0	199	149	9.08592953089237e-06	0.000123776669636	0.0,0.0,1.0	NA,1.0,1.0	-0.667
7711	gene:Solyc12g036250.1	NA	12	+	53180967	53181177	53181019	53181177	53179673	53179796	7711	2,16,11	139,66,124	16,7,40	90,107,232	201	149	9.097837482407123e-06	0.000123869378981	0.011,0.152,0.062	0.116,0.046,0.113	-0.017
11807	gene:Solyc03g117970.2	NA	3	+	66951664	66951746	66951667	66951746	66951539	66951600	11807	3,0,0	0,0,0	0,0,1	2,0,5	152	149	9.118408762145756e-06	0.000124079871698	1.0,NA,NA	0.0,NA,0.164	0.918
10108	gene:Solyc06g072580.2	NA	6	-	44767886	44768098	44767886	44768087	44768175	44768305	10108	0,3,0	0,0,0	0,0,0	0,2,0	160	149	9.322811056795069e-06	0.000126790230372	NA,1.0,NA	NA,0.0,NA	1.0
3211	gene:Solyc07g065400.2	NA	7	-	67170623	67170674	67170623	67170658	67170726	67170831	3211	0,0,0	2,0,0	3,0,2	0,0,0	165	149	9.433361049158394e-06	0.000128200313055	0.0,NA,NA	1.0,NA,1.0	-1.0
7726	gene:Solyc11g068650.1	NA	11	+	53295055	53295168	53295065	53295168	53294213	53294327	7726	77,46,53	2,6,13	47,40,110	1,2,15	159	149	9.437055504589187e-06	0.000128200313055	0.973,0.878,0.793	0.978,0.949,0.873	-0.052
8946	gene:Solyc12g041880.1	NXD1	12	-	42384418	42384482	42384418	42384474	42384785	42384951	8946	285,173,273	15,19,15	315,302,481	2,15,20	157	149	9.515289573369894e-06	0.000129190810785	0.947,0.896,0.945	0.993,0.95,0.958	-0.038
4223	gene:Solyc01g111410.2	NA	1	+	97668888	97668982	97668897	97668982	97668633	97668757	4223	39,10,34	6,2,2	23,15,46	0,0,14	158	149	9.565510173923798e-06	0.000129727555856	0.86,0.825,0.941	1.0,1.0,0.756	-0.043
6142	gene:Solyc06g084360.2	NA	6	+	49499948	49500075	49499967	49500075	49499644	49499730	6142	13,3,11	32,14,33	1,7,23	17,37,144	168	149	9.562096254143403e-06	0.000129727555856	0.265,0.16,0.228	0.05,0.144,0.124	0.112
20490	gene:Solyc08g082880.2	NA	8	+	65540823	65540897	65540831	65540897	65540436	65540702	20490	66,21,49	0,0,4	34,35,98	0,0,2	157	149	9.587943125356435e-06	0.000129959188895	1.0,1.0,0.921	1.0,1.0,0.979	-0.019
19321	gene:Solyc04g076830.2	NA	4	-	61707702	61707759	61707702	61707728	61709090	61709236	19321	0,0,0	10,6,11	2,4,2	3,4,9	180	149	9.623037596349402e-06	0.000130362087438	0.0,0.0,0.0	0.356,0.453,0.155	-0.321
11618	gene:Solyc03g097550.2	NA	3	+	59878786	59878874	59878800	59878874	59878477	59878578	11618	58,57,78	17,14,11	69,96,100	10,15,12	163	149	9.690831642267769e-06	0.000131207266563	0.757,0.788,0.866	0.863,0.854,0.884	-0.063
13513	gene:Solyc04g074640.2	NA	4	-	60570292	60570420	60570292	60570365	60570759	60570897	13513	428,249,398	28,0,0	381,382,503	0,0,0	204	149	9.801710068401536e-06	0.000132634511494	0.918,1.0,1.0	1.0,1.0,1.0	-0.027
13388	gene:Solyc10g051110.1	NA	10	-	51525151	51525289	51525151	51525241	51525499	51525652	13388	1,0,0	0,0,2	0,0,3	0,0,0	197	149	9.876875403966935e-06	0.000133577173987	1.0,NA,0.0	NA,NA,1.0	-0.5
8179	gene:Solyc09g082680.2	NA	9	+	68407896	68408016	68407916	68408016	68407668	68407758	8179	122,47,77	1,2,0	49,62,137	6,0,3	169	149	9.901229021189309e-06	0.000133831979799	0.991,0.954,1.0	0.878,1.0,0.976	0.03
20053	gene:Solyc09g065120.2	NA	9	-	62987299	62987488	62987299	62987411	62988568	62988710	20053	24,4,25	3,0,1	20,8,30	5,6,7	226	149	9.93219139224109e-06	0.000134175780878	0.841,1.0,0.943	0.725,0.468,0.739	0.284
7892	gene:Solyc12g089280.1	NA	12	+	64394754	64394946	64394758	64394946	64394601	64394678	7892	28,11,24	7,2,2	28,28,62	1,0,6	153	149	9.995300487959774e-06	0.000134953233952	0.796,0.843,0.921	0.965,1.0,0.91	-0.105
14928	gene:Solyc04g024510.2	NA	4	-	30514693	30514772	30514693	30514767	30515476	30515618	14928	120,63,122	0,0,0	72,78,166	5,1,13	154	149	1.0095340689282753e-05	0.000136228177083	1.0,1.0,1.0	0.933,0.987,0.925	0.052
4283	gene:Solyc01g109290.2	NA	1	-	96284492	96284627	96284492	96284607	96285915	96285957	4283	0,4,2	5,0,1	1,3,11	0,0,0	169	149	1.013080614100594e-05	0.000136630805488	0.0,1.0,0.638	1.0,1.0,1.0	-0.454
11527	gene:Solyc04g010110.2	NA	4	+	3403994	3404132	3404000	3404132	3399937	3400465	11527	2,0,1	0,0,5	0,0,6	0,0,0	155	149	1.0161829033546429e-05	0.00013697310473	1.0,NA,0.161	NA,NA,1.0	-0.419
16845	gene:Solyc03g083100.2	NA	3	-	52922356	52922462	52922356	52922458	52922613	52922669	16845	125,42,107	2,1,8	47,60,225	1,0,8	153	149	1.01956229288312e-05	0.000137352354173	0.984,0.976,0.929	0.979,1.0,0.965	-0.018
23153	gene:Solyc06g009750.2	NA	6	+	3709292	3709374	3709295	3709374	3709035	3709199	23153	1,2,5	110,79,107	0,1,5	117,80,139	152	149	1.0240991775554504e-05	0.000137887030695	0.009,0.024,0.044	0.0,0.012,0.034	0.01
7617	gene:Solyc03g025310.2	NA	3	+	2758085	2758235	2758091	2758235	2757594	2757705	7617	29,0,8	20,10,7	17,13,53	8,14,18	155	149	1.0250523350077552e-05	0.00013793886078	0.582,0.0,0.523	0.671,0.472,0.739	-0.259
22174	gene:Solyc03g112600.2	NA	3	+	62994507	62994651	62994533	62994651	62994234	62994428	22174	6,4,17	0,0,2	3,9,13	2,0,4	175	149	1.0449012048965181e-05	0.000140531975901	1.0,1.0,0.879	0.561,1.0,0.735	0.194
11256	gene:Solyc12g013880.1	NA	12	-	4674082	4674292	4674082	4674279	4675067	4675158	11256	23,2,42	0,0,1	26,30,37	1,6,8	162	149	1.054451303788095e-05	0.000141737872928	1.0,1.0,0.975	0.96,0.821,0.81	0.128
13339	gene:Solyc04g016130.2	NA	4	-	6858132	6858360	6858132	6858346	6858545	6858727	13339	0,0,0	1,0,0	4,0,0	0,0,0	163	149	1.0626333641244474e-05	0.000142742330064	0.0,NA,NA	1.0,NA,NA	-1.0
15872	gene:Solyc08g061800.2	NA	8	+	49532458	49532669	49532470	49532669	49532323	49532363	15872	4,1,6	0,1,0	0,3,4	2,2,2	161	149	1.0630999042493557e-05	0.000142742330064	1.0,0.481,1.0	0.0,0.581,0.649	0.417
8578	gene:Solyc08g077250.2	NA	8	-	61177216	61177397	61177216	61177354	61178635	61178716	8578	0,0,4	55,19,35	2,0,6	12,15,47	192	149	1.071334078411245e-05	0.000143768413972	0.0,0.0,0.081	0.115,0.0,0.09	-0.041
20283	gene:Solyc04g007970.2	NA	4	-	1628569	1628795	1628569	1628693	1630554	1630653	20283	0,5,0	0,0,0	0,0,1	0,1,0	251	149	1.0750195869489067e-05	0.000144183290015	NA,1.0,NA	NA,0.0,1.0	0.5
12414	gene:Solyc05g008580.2	NA	5	-	2895296	2895457	2895296	2895413	2895551	2895615	12414	1,0,5	22,8,12	4,2,4	0,5,14	193	149	1.0805657151796157e-05	0.000144847119281	0.034,0.0,0.243	1.0,0.236,0.181	-0.38
16551	gene:Solyc05g007750.2	NA	5	+	2218662	2218857	2218675	2218857	2218104	2218521	16551	1,1,1	0,0,0	1,0,1	1,2,1	162	149	1.0914509064833836e-05	0.000146225508862	1.0,1.0,1.0	0.479,0.0,0.479	0.681
12239	gene:Solyc02g083390.2	NA	2	+	46815766	46815878	46815785	46815878	46815161	46815248	12239	5,4,0	0,0,1	1,1,1	2,0,2	168	149	1.1012218893602699e-05	0.000147453185803	1.0,1.0,0.0	0.307,1.0,0.307	0.129
21100	gene:Solyc02g082030.2	NA	2	+	45760251	45760423	45760296	45760423	45758626	45758956	21100	9,3,7	15,9,13	12,5,15	9,6,16	194	149	1.120806752495281e-05	0.000149992859557	0.315,0.204,0.293	0.506,0.39,0.419	-0.168
17778	gene:Solyc02g068180.2	NA	2	+	38201868	38201943	38201891	38201943	38200789	38200826	17778	5,2,9	5,0,0	9,9,24	0,0,1	172	149	1.1296580654923801e-05	0.000151094100264	0.464,1.0,1.0	1.0,1.0,0.954	-0.163
10294	gene:Solyc04g074670.2	NA	4	-	60586412	60586521	60586412	60586512	60586745	60586880	10294	0,2,2	26,3,27	2,2,14	11,7,37	158	149	1.1516936094704956e-05	0.00015395657524	0.0,0.386,0.065	0.146,0.212,0.263	-0.057
5001	gene:Solyc05g053190.2	NA	5	-	63313896	63313982	63313896	63313975	63314057	63314236	5001	6,0,4	9,4,7	0,0,2	10,2,21	156	149	1.1540010744126927e-05	0.00015418013254	0.389,0.0,0.353	0.0,0.0,0.083	0.22
3509	gene:Solyc12g095770.1	NA	12	+	64901521	64901659	64901548	64901659	64901383	64901444	3509	0,0,4	0,0,0	0,1,0	0,0,1	176	149	1.1748820793609696e-05	0.000156883593832	NA,NA,1.0	NA,1.0,0.0	0.5
21800	gene:Solyc05g007970.2	NA	5	+	2390994	2391122	2391022	2391122	2390361	2390422	21800	4,0,0	0,0,0	0,0,4	1,0,1	177	149	1.1832987042595677e-05	0.00015792061212	1.0,NA,NA	0.0,NA,0.771	0.615
14500	gene:Solyc08g048240.2	NA	8	-	14596901	14597066	14596901	14597048	14600953	14601097	14500	3,3,1	81,43,92	1,6,11	55,67,87	167	149	1.1844046098102644e-05	0.000157981353339	0.032,0.059,0.01	0.016,0.074,0.101	-0.03
8846	gene:Solyc09g011450.2	NA	9	+	4764099	4764274	4764102	4764274	4762128	4762382	8846	19,5,11	73,43,81	6,12,22	47,46,88	152	149	1.1879223428691726e-05	0.00015836355187	0.203,0.102,0.117	0.111,0.204,0.197	-0.03
18258	gene:Solyc06g074860.1	NA	6	+	46391378	46391621	46391489	46391621	46391209	46391254	18258	0,0,2	0,0,0	0,0,0	0,0,4	260	149	1.1933173343778178e-05	0.000158995453399	NA,NA,1.0	NA,NA,0.0	1.0
13512	gene:Solyc04g074640.2	NA	4	-	60570292	60570423	60570292	60570365	60570759	60570897	13512	449,255,401	28,0,0	373,399,523	0,0,0	207	149	1.1947695867565152e-05	0.000159101626375	0.92,1.0,1.0	1.0,1.0,1.0	-0.027
3985	gene:Solyc01g099430.2	NA	1	+	89693347	89693458	89693380	89693458	89693118	89693210	3985	4,1,0	0,0,0	0,0,2	1,0,0	182	149	1.2248910821366795e-05	0.00016302333284	1.0,1.0,NA	0.0,NA,1.0	0.5
11830	gene:Solyc01g112290.2	NA	1	+	98362364	98362483	98362369	98362483	98359234	98359417	11830	320,157,306	4,2,4	286,270,682	10,6,18	154	149	1.2362501452488363e-05	0.000164444978225	0.987,0.987,0.987	0.965,0.978,0.973	0.015
23770	gene:Solyc09g031580.2	NA	9	-	29721193	29721321	29721193	29721311	29721544	29723947	23770	74,35,62	2,0,0	45,39,65	0,1,8	159	149	1.2456797930743163e-05	0.000165608557813	0.972,1.0,1.0	1.0,0.973,0.884	0.038
22920	gene:Solyc10g085130.1	NA	10	-	64422638	64422789	64422638	64422695	64423572	64423637	22920	5,0,7	0,0,0	4,0,10	6,0,0	243	149	1.2673515489455115e-05	0.000168397516159	1.0,NA,1.0	0.29,NA,1.0	0.355
7284	gene:Solyc07g042270.2	NA	7	-	55403370	55403514	55403370	55403476	55403905	55404015	7284	21,11,34	0,2,2	28,20,52	5,0,7	187	149	1.2778674953021945e-05	0.00016970192186	1.0,0.814,0.931	0.817,1.0,0.855	0.024
8148	gene:Solyc01g094580.2	NA	1	-	86001121	86001294	86001121	86001286	86002998	86003193	8148	3,0,0	37,8,19	1,0,0	14,18,56	157	149	1.2844603300756155e-05	0.0001704841934	0.071,0.0,0.0	0.063,0.0,0.0	0.003
18551	gene:Solyc11g045510.1	NA	11	-	30393908	30394001	30393908	30393998	30394073	30394203	18551	3,0,0	37,5,39	0,0,1	10,11,47	152	149	1.2880052590130728e-05	0.000170861287802	0.074,0.0,0.0	0.0,0.0,0.02	0.018
7677	gene:Solyc01g006680.2	NA	1	-	1261953	1262124	1261953	1262045	1262201	1262424	7677	15,5,3	1,1,0	4,6,31	0,0,4	228	149	1.3566007019431369e-05	0.000179862581324	0.907,0.766,1.0	1.0,1.0,0.835	-0.054
7155	gene:Solyc03g118920.2	NA	3	+	67690326	67690474	67690343	67690474	67690091	67690251	7155	3,3,1	54,13,45	0,0,5	43,29,111	166	149	1.3700518374971912e-05	0.000181546825366	0.047,0.172,0.02	0.0,0.0,0.039	0.067
8613	gene:Solyc08g083280.2	NA	8	+	65785233	65785444	65785369	65785444	65785065	65785141	8613	7,1,4	5,0,0	0,5,18	0,0,7	285	149	1.3708784281769687e-05	0.00018155725435	0.423,1.0,1.0	NA,1.0,0.573	0.021
11760	gene:Solyc01g107690.2	NA	1	+	95147516	95147764	95147689	95147764	95146227	95146414	11760	0,0,2	0,0,0	0,0,0	0,0,2	322	149	1.3806121938426544e-05	0.000182746682757	NA,NA,1.0	NA,NA,0.0	1.0
12502	gene:Solyc04g050050.2	NA	4	-	45321115	45321238	45321115	45321235	45321473	45321704	12502	83,57,76	4,11,9	54,53,113	10,2,2	152	149	1.401551975963994e-05	0.00018541730664	0.953,0.836,0.892	0.841,0.963,0.982	-0.035
8050	gene:Solyc09g065920.2	NA	9	+	64208836	64208937	64208839	64208937	64207838	64207868	8050	1,1,4	0,0,0	0,1,2	0,1,4	152	149	1.4214669655232545e-05	0.000187949520997	1.0,1.0,1.0	NA,0.495,0.329	0.588
17507	gene:Solyc08g077420.2	NA	8	+	61288598	61288730	61288637	61288730	61288389	61288461	17507	85,36,101	6,0,2	45,36,158	1,3,15	188	149	1.4276969125686487e-05	0.000188670496731	0.918,1.0,0.976	0.973,0.905,0.893	0.041
3101	gene:Solyc09g056350.2	NA	9	-	48798458	48798545	48798458	48798535	48799140	48799206	3101	7,8,12	55,12,27	0,0,6	4,15,58	159	149	1.432161351869066e-05	0.000189157502601	0.107,0.385,0.294	0.0,0.0,0.088	0.233
13335	gene:Solyc04g016130.2	NA	4	-	6863465	6863617	6863465	6863597	6863692	6863785	13335	1,0,1	20,5,39	5,0,3	14,12,46	169	149	1.4360677451847132e-05	0.000189570313116	0.042,0.0,0.022	0.239,0.0,0.054	-0.076
17513	gene:Solyc12g042170.1	NA	12	+	40673572	40673709	40673577	40673709	40672998	40673214	17513	0,0,0	1,10,8	2,2,3	3,2,8	154	149	1.4404847940576923e-05	0.000190050048155	0.0,0.0,0.0	0.392,0.492,0.266	-0.383
7890	gene:Solyc12g089280.1	NA	12	+	64397018	64397168	64397034	64397168	64395332	64395388	7890	69,16,43	4,0,0	44,62,86	0,3,4	165	149	1.4474161132069893e-05	0.000190860801544	0.94,1.0,1.0	1.0,0.949,0.951	0.013
14852	gene:Solyc03g117120.2	NA	3	-	66369514	66369660	66369514	66369657	66370485	66370609	14852	18,7,17	2,0,0	10,5,58	0,1,4	152	149	1.4610540976018817e-05	0.000192554556316	0.898,1.0,1.0	1.0,0.831,0.934	0.044
22171	gene:Solyc08g015730.1	NA	8	-	5474748	5474919	5474748	5474812	5475606	5476082	22171	0,0,0	0,0,1	2,5,6	0,0,0	256	149	1.4760497383701795e-05	0.000194425303574	NA,NA,0.0	1.0,1.0,1.0	-1.0
15638	gene:Solyc06g048920.2	NA	6	-	31949604	31949741	31949604	31949726	31950409	31950497	15638	5,1,9	8,2,0	10,11,22	1,4,12	164	149	1.4840873930387684e-05	0.000195378012763	0.362,0.312,1.0	0.901,0.714,0.625	-0.189
6659	gene:Solyc10g008990.2	NA	10	+	3021113	3021244	3021129	3021244	3020060	3020145	6659	49,13,26	0,0,3	25,25,80	0,0,3	165	149	1.4965383299322174e-05	0.00019691037668	1.0,1.0,0.887	1.0,1.0,0.96	-0.024
7624	gene:Solyc02g091730.1	NA	2	+	52975961	52976133	52976015	52976133	52975294	52975500	7624	1,0,2	23,3,12	1,4,6	5,3,21	203	149	1.4977158289908335e-05	0.000196958556146	0.031,0.0,0.109	0.128,0.495,0.173	-0.219
2994	gene:Solyc02g088280.2	NA	2	+	50428422	50428624	50428464	50428624	50428065	50428124	2994	5,7,3	6,0,0	4,1,6	0,2,5	191	149	1.5047492689645038e-05	0.000197776357625	0.394,1.0,1.0	1.0,0.281,0.484	0.21
2153	gene:Solyc12g014100.1	NA	12	+	4921961	4922134	4921988	4922134	4921790	4921860	2153	9,13,15	4,0,5	2,2,3	0,0,0	176	149	1.5127392713743709e-05	0.000198718931558	0.656,1.0,0.717	1.0,1.0,1.0	-0.209
15790	gene:Solyc09g047900.1	NA	9	+	33689485	33689679	33689492	33689679	33689354	33689409	15790	10,1,2	0,0,0	5,0,31	3,2,4	156	149	1.528954717071792e-05	0.000200740425698	1.0,1.0,1.0	0.614,0.0,0.881	0.502
10680	gene:Solyc07g017430.2	NA	7	-	6924852	6924937	6924852	6924928	6927024	6927157	10680	0,2,0	2,2,0	2,1,4	0,0,0	158	149	1.5653970107670377e-05	0.000205322393466	0.0,0.485,NA	1.0,1.0,1.0	-0.758
10965	gene:Solyc09g083260.2	NA	9	+	68914244	68914318	68914250	68914318	68914079	68914149	10965	160,66,171	4,1,7	28,31,78	1,3,0	155	149	1.5655451899223467e-05	0.000205322393466	0.975,0.984,0.959	0.964,0.909,1.0	0.015
21792	gene:Solyc02g079100.2	NA	2	+	43720557	43720707	43720665	43720707	43719952	43720004	21792	120,38,105	15,4,15	19,26,58	2,5,16	257	149	1.5858560816432037e-05	0.000207873878175	0.823,0.846,0.802	0.846,0.751,0.678	0.065
8857	gene:Solyc01g096400.2	NA	1	+	87505077	87505279	87505169	87505279	87504448	87504546	8857	23,7,24	7,1,7	9,0,7	0,0,0	241	149	1.5904222055914786e-05	0.000208359899962	0.67,0.812,0.679	1.0,NA,1.0	-0.28
17377	gene:Solyc08g060970.2	NA	8	-	46147061	46147216	46147061	46147144	46147354	46147486	17377	2,4,1	0,0,4	0,0,6	0,0,0	221	149	1.5957080912696712e-05	0.000208827006057	1.0,1.0,0.144	NA,NA,1.0	-0.285
24762	gene:Solyc06g074330.2	NA	6	-	45954193	45954412	45954193	45954405	45954926	45955194	24762	2,0,3	14,3,20	2,0,6	6,4,33	156	149	1.5952723981150752e-05	0.000208827006057	0.12,0.0,0.125	0.241,0.0,0.148	-0.048
19539	gene:Solyc12g088410.1	NA	12	-	63802238	63802380	63802238	63802300	63803558	63803640	19539	1,1,2	0,0,4	0,0,4	8,0,13	229	149	1.6269756295736255e-05	0.000212804204653	1.0,1.0,0.245	0.0,NA,0.167	0.665
17326	gene:Solyc06g084590.2	NA	6	+	49666506	49666598	49666514	49666598	49666286	49666403	17326	76,52,61	29,6,12	31,35,74	2,0,7	157	149	1.6332571756800795e-05	0.000213510776504	0.713,0.892,0.828	0.936,1.0,0.909	-0.137
7099	gene:Solyc11g069810.1	NA	11	-	54439950	54440143	54439950	54440025	54442634	54442705	7099	6,4,9	39,28,34	5,6,3	26,21,53	267	149	1.636139023106481e-05	0.000213772394644	0.079,0.074,0.129	0.097,0.138,0.031	0.005
19787	gene:Solyc11g072970.1	NA	11	-	56115445	56115575	56115445	56115484	56116613	56116757	19787	0,0,2	0,0,0	0,0,0	0,0,2	240	149	1.6395535435416512e-05	0.00021410329114	NA,NA,1.0	NA,NA,0.0	1.0
22157	gene:Solyc09g075190.2	NA	9	-	66970029	66970166	66970029	66970126	66970740	66971032	22157	12,7,26	5,0,2	13,13,38	6,0,0	189	149	1.6424871363461522e-05	0.000214371063021	0.654,1.0,0.911	0.631,1.0,1.0	-0.022
14327	gene:Solyc08g006260.1	NA	8	+	946689	946788	946708	946788	945555	945865	14327	4,1,2	2,5,6	0,0,0	3,4,43	168	149	1.6525331609883116e-05	0.00021556633539	0.639,0.151,0.228	0.0,0.0,0.0	0.339
1595	gene:Solyc02g036310.2	NA	2	-	30492127	30492231	30492127	30492215	30492302	30492429	1595	2,0,0	0,0,3	0,0,1	0,0,0	165	149	1.6757755896508163e-05	0.000218480817478	1.0,NA,0.0	NA,NA,1.0	-0.5
463	gene:Solyc07g022760.2	NA	7	-	21381288	21381396	21381288	21381377	21389875	21389968	463	87,48,59	7,2,2	45,56,103	0,0,3	168	149	1.6807442920083616e-05	0.000219010995345	0.917,0.955,0.963	1.0,1.0,0.968	-0.044
17347	gene:Solyc02g055440.2	NA	2	-	2573934	2574132	2573934	2574034	2574219	2574384	17347	205,165,169	2,0,1	204,170,228	1,0,9	247	149	1.6979997746450406e-05	0.000221140786101	0.984,1.0,0.99	0.992,1.0,0.939	0.014
18415	gene:Solyc03g093510.2	NA	3	+	54858200	54858271	54858204	54858271	54856652	54856908	18415	15,6,11	0,0,0	4,7,13	2,2,4	153	149	1.7103669105022953e-05	0.000222631995278	1.0,1.0,1.0	0.661,0.773,0.76	0.269
11800	gene:Solyc08g007330.2	NA	8	-	1895511	1895564	1895511	1895554	1895813	1895970	11800	10,14,0	0,6,2	9,4,2	0,1,2	159	149	1.7140205520890035e-05	0.000222988011375	1.0,0.686,0.0	1.0,0.789,0.484	-0.196
11495	gene:Solyc02g084810.2	NA	2	-	47899921	47900116	47899921	47900006	47901098	47901151	11495	11,5,14	35,3,24	2,0,8	16,18,63	259	149	1.7293245936671624e-05	0.000224858510101	0.153,0.489,0.251	0.067,0.0,0.068	0.253
22334	gene:Solyc06g059800.2	NA	6	+	37707403	37707638	37707592	37707638	37707207	37707320	22334	8,3,17	132,42,84	1,3,31	100,53,250	338	149	1.7336961693861405e-05	0.00022530625379	0.026,0.031,0.082	0.004,0.024,0.052	0.02
24952	gene:Solyc09g091840.2	NA	9	-	71051101	71051168	71051101	71051110	71051732	71051849	24952	0,0,2	0,0,0	0,0,0	0,0,2	207	149	1.7357744045392826e-05	0.000225335077244	NA,NA,1.0	NA,NA,0.0	1.0
7845	gene:Solyc08g082830.2	NA	8	-	65496471	65496626	65496471	65496610	65497396	65497532	7845	8,7,7	55,40,52	6,10,4	54,51,72	165	149	1.7349702586300448e-05	0.000225335077244	0.116,0.136,0.108	0.091,0.15,0.048	0.024
19192	gene:Solyc10g083850.1	NA	10	-	63584984	63585247	63584984	63585192	63585316	63585541	19192	2,0,0	0,0,0	0,0,0	2,0,0	204	149	1.743633782207117e-05	0.000226113534705	1.0,NA,NA	0.0,NA,NA	1.0
8834	gene:Solyc03g095230.2	NA	3	+	56211169	56211289	56211224	56211289	56210055	56210190	8834	1,0,0	0,0,2	0,2,2	0,0,0	204	149	1.743633782207117e-05	0.000226113534705	1.0,NA,0.0	NA,1.0,1.0	-0.5
8838	gene:Solyc03g095230.2	NA	3	+	56211172	56211289	56211224	56211289	56210055	56210190	8838	1,0,0	0,0,2	0,2,2	0,0,0	201	149	1.751284730319836e-05	0.000226984453354	1.0,NA,0.0	NA,1.0,1.0	-0.5
6095	gene:Solyc02g080040.2	NA	2	-	44375953	44376094	44375953	44376085	44376369	44376613	6095	1,0,1	13,3,5	0,1,0	0,0,0	158	149	1.754901543080114e-05	0.000227331856242	0.068,0.0,0.159	NA,1.0,NA	-0.924
14243	gene:Solyc04g079340.2	NA	4	+	63860975	63861074	63860979	63861074	63860548	63860608	14243	11,2,11	4,0,3	0,10,13	0,0,6	153	149	1.7580333608093483e-05	0.000227616095291	0.728,1.0,0.781	NA,1.0,0.678	-0.003
20289	gene:Solyc03g119970.2	NA	3	-	68485153	68485285	68485153	68485242	68485394	68486315	20289	1,0,0	0,0,2	0,0,2	0,0,0	192	149	1.772814178017812e-05	0.000229407446618	1.0,NA,0.0	NA,NA,1.0	-0.5
3494	gene:Solyc08g065870.2	NA	8	+	54213715	54213864	54213785	54213864	54212525	54212838	3494	2,0,0	0,0,1	0,0,7	0,0,0	219	149	1.7756403395434594e-05	0.000229650745246	1.0,NA,0.0	NA,NA,1.0	-0.5
6719	gene:Solyc06g061150.2	NA	6	+	39152909	39153002	39152912	39153002	39152652	39152682	6719	51,21,52	32,20,26	21,38,96	19,18,81	152	149	1.778806331212071e-05	0.000229937712974	0.61,0.507,0.662	0.52,0.674,0.537	0.016
9480	gene:Solyc08g006570.2	NA	8	+	1177323	1177419	1177355	1177419	1177189	1177234	9480	2,0,1	0,0,1	0,1,0	2,2,0	181	149	1.7956196119579346e-05	0.000231987555614	1.0,NA,0.452	0.0,0.292,NA	0.58
22069	gene:Solyc05g007990.2	NA	5	-	2423420	2423484	2423420	2423454	2423563	2423698	22069	0,0,0	0,0,2	0,0,2	0,0,0	179	149	1.7992743432185726e-05	0.000232336084872	NA,NA,0.0	NA,NA,1.0	-1.0
9942	gene:Solyc10g086550.1	NA	10	-	65335377	65335512	65335377	65335484	65336386	65336614	9942	2,0,0	0,0,1	0,0,0	2,0,0	177	149	1.8027597811462753e-05	0.000232662394721	1.0,NA,0.0	0.0,NA,NA	0.5
8985	gene:Solyc01g105820.2	NA	1	+	93866098	93866216	93866125	93866216	93865952	93866019	8985	0,0,0	2,0,0	2,0,0	0,0,0	176	149	1.804436597559683e-05	0.000232755062924	0.0,NA,NA	1.0,NA,NA	-1.0
13152	gene:Solyc02g068930.2	NA	2	-	38830330	38830489	38830330	38830464	38830566	38830693	13152	0,0,0	2,0,0	2,0,1	0,0,0	174	149	1.8076534546159823e-05	0.000233046177718	0.0,NA,NA	1.0,NA,1.0	-1.0
11942	gene:Solyc05g032660.2	NA	5	+	46231325	46231415	46231330	46231415	46228871	46228958	11942	0,2,0	0,0,0	0,0,1	0,2,0	154	149	1.8279076301795488e-05	0.000233381704497	NA,1.0,NA	NA,0.0,1.0	0.5
13685	gene:Solyc01g098990.2	NA	1	+	89345311	89345327	89345314	89345327	89344484	89344758	13685	0,0,0	2,2,0	2,0,1	0,0,4	152	149	1.8285220050830912e-05	0.000233381704497	0.0,0.0,NA	1.0,NA,0.197	-0.599
15994	gene:Solyc03g117990.1	NA	3	-	66984609	66984796	66984609	66984788	66985435	66985580	15994	0,0,0	1,0,2	0,0,2	0,0,0	157	149	1.826447495357916e-05	0.000233381704497	0.0,NA,0.0	NA,NA,1.0	-1.0
17444	gene:Solyc12g009230.1	NA	12	-	2514533	2514595	2514533	2514591	2516146	2516230	17444	16,10,19	0,0,3	6,6,42	0,0,2	153	149	1.824331050008727e-05	0.000233381704497	1.0,1.0,0.86	1.0,1.0,0.953	-0.031
17514	gene:Solyc12g042170.1	NA	12	+	40673556	40673709	40673572	40673709	40672998	40673214	17514	2,0,0	0,0,0	0,3,1	2,1,1	165	149	1.819662196560885e-05	0.000233381704497	1.0,NA,NA	0.0,0.73,0.475	0.598
17691	gene:Solyc01g103670.2	NA	1	+	92221238	92221422	92221253	92221422	92220826	92220916	17691	0,0,2	0,0,0	0,0,0	0,0,2	164	149	1.8207248056481643e-05	0.000233381704497	NA,NA,1.0	NA,NA,0.0	1.0
17896	gene:Solyc07g008460.2	NA	7	+	3369242	3369396	3369248	3369396	3365161	3365318	17896	0,0,0	0,0,2	1,0,2	0,0,0	155	149	1.827491261452974e-05	0.000233381704497	NA,NA,0.0	1.0,NA,1.0	-1.0
[truncated: 22,386 more rows]
