# Supplementary material for: High transcriptome plasticity drives phosphate starvation responses in tomato
Source: Stress Biol. 2022 Mar 18;2(1):18. doi: 10.1007/s44154-022-00035-4 (PMC10441952; doi:10.1007/s44154-022-00035-4)
Supplement: Supplementary file 3 — Additional file 3. [file 44154_2022_35_MOESM3_ESM.zip › rmats_3s/A5SS.MATS.ReadsOnTargetAndJunctionCounts.txt]

ID	GeneID	geneSymbol	chr	strand	longExonStart_0base	longExonEnd	shortES	shortEE	flankingES	flankingEE	ID	IC_SAMPLE_1	SC_SAMPLE_1	IC_SAMPLE_2	SC_SAMPLE_2	IncFormLen	SkipFormLen	PValue	FDR	IncLevel1	IncLevel2	IncLevelDifference
6462	gene:Solyc03g093840.1	NA	3	-	55519150	55519326	55519201	55519326	55518212	55518275	6462	28,10,19	4,2,11	19,7,31	0,0,1	200	149	1.1638766410774987e-168	1.57810033764e-164	0.839,0.788,0.563	1.0,1.0,0.958	-0.256
11941	gene:Solyc01g006230.2	NA	1	+	854537	854672	854537	854588	854777	855157	11941	24,10,34	45,24,36	6,0,16	35,34,65	233	149	1.1175817835872876e-162	7.57664570183e-159	0.254,0.21,0.377	0.099,0.0,0.136	0.202
911	gene:Solyc05g005090.2	NA	5	-	92945	93057	92960	93057	87323	87553	911	24,17,11	0,1,0	13,10,27	0,4,12	164	149	7.823939123069237e-156	3.53615968566e-152	1.0,0.939,1.0	1.0,0.694,0.672	0.191
2971	gene:Solyc06g062830.2	NA	6	+	39643129	39643293	39643129	39643247	39643529	39643878	2971	0,4,7	7,7,1	0,0,1	2,3,19	195	149	2.2222921389697114e-142	7.53301477807e-139	0.0,0.304,0.842	0.0,0.0,0.039	0.369
13537	gene:Solyc02g088940.2	NA	2	+	50859576	50859632	50859576	50859628	50859741	50859967	13537	8,14,14	1,2,3	0,1,4	0,4,11	153	149	3.8024633351367025e-142	1.03115200722e-138	0.886,0.872,0.82	NA,0.196,0.262	0.63
759	gene:Solyc01g079680.2	NA	1	+	78795200	78795344	78795200	78795322	78796217	78798172	759	4,0,8	24,24,27	17,18,65	16,17,67	171	149	1.1191692077133763e-119	2.52913588123e-116	0.127,0.0,0.205	0.481,0.48,0.458	-0.362
11687	gene:Solyc09g014300.2	NA	9	-	5792678	5792762	5792688	5792762	5792450	5792527	11687	1858,859,1628	121,70,123	66,95,115	4,0,2	159	149	6.722184159255896e-114	1.30208707165e-110	0.935,0.92,0.925	0.939,1.0,0.982	-0.047
4428	gene:Solyc02g068720.2	NA	2	-	38652090	38652261	38652176	38652261	38651310	38651436	4428	2,0,2	46,8,21	6,7,16	16,18,69	235	149	6.384455718108494e-112	9.98719987348e-109	0.027,0.0,0.057	0.192,0.198,0.128	-0.145
5970	gene:Solyc03g083420.2	NA	3	+	53289998	53290177	53289998	53290088	53290402	53290758	5970	12,4,1	0,0,8	0,1,14	0,0,1	238	149	6.629161358605076e-112	9.98719987348e-109	1.0,1.0,0.073	NA,1.0,0.898	-0.258
12903	gene:Solyc01g103690.2	NA	1	-	92247393	92247476	92247421	92247476	92247099	92247283	12903	28,8,15	1,2,10	32,9,56	0,1,2	177	149	1.1226033483129515e-110	1.52213787998e-107	0.959,0.771,0.558	1.0,0.883,0.959	-0.185
5965	gene:Solyc03g083420.2	NA	3	+	53291568	53291786	53291568	53291760	53291844	53291931	5965	5,3,0	3,0,1	0,1,0	2,0,1	175	149	4.985937857801652e-110	6.14584831036e-107	0.587,1.0,0.0	0.0,1.0,0.0	0.196
11239	gene:Solyc03g113910.2	NA	3	+	63949104	63949176	63949104	63949152	63949411	63949454	11239	1248,497,1174	58,29,46	464,565,1346	25,26,166	173	149	4.1585543998556206e-104	4.69881992564e-101	0.949,0.937,0.956	0.941,0.949,0.875	0.026
13859	gene:Solyc01g081190.2	NA	1	+	80484207	80484321	80484207	80484280	80484647	80485181	13859	33,6,24	293,149,257	30,22,61	128,138,344	190	149	1.5562500174105673e-100	1.62316876816e-97	0.081,0.031,0.068	0.155,0.111,0.122	-0.069
8236	gene:Solyc09g008430.2	NA	9	-	1878414	1878599	1878516	1878599	1878207	1878299	8236	0,2,1	17,13,16	12,2,8	15,21,29	251	149	1.8705171540459092e-97	1.81159586369e-94	0.0,0.084,0.036	0.322,0.054,0.141	-0.132
13993	gene:Solyc09g008650.2	NA	9	-	2110042	2110126	2110063	2110126	2109114	2109189	13993	5,2,3	10,14,41	7,7,11	12,10,12	170	149	1.1991348662545327e-95	1.08393797677e-92	0.305,0.111,0.06	0.338,0.38,0.446	-0.229
9095	gene:Solyc04g071470.2	NA	4	+	58450369	58450447	58450369	58450441	58450891	58450989	9095	18,7,25	5,5,0	20,18,41	0,0,2	155	149	1.5358392579869884e-94	1.30152778119e-91	0.776,0.574,1.0	1.0,1.0,0.952	-0.201
712	gene:Solyc09g090310.1	NA	9	+	69833220	69833418	69833220	69833302	69833525	69833581	712	4,0,5	0,2,0	0,4,8	2,2,20	265	149	9.347483841987345e-94	7.45544314197e-91	1.0,0.0,1.0	0.0,0.529,0.184	0.429
7475	gene:Solyc02g090860.2	NA	2	-	52333453	52333544	52333479	52333544	52333293	52333331	7475	87,44,82	8,7,2	65,51,281	0,0,6	175	149	1.1377890877703596e-93	8.57071235615e-91	0.903,0.843,0.972	1.0,1.0,0.976	-0.086
6030	gene:Solyc01g107660.2	NA	1	-	95134033	95134253	95134036	95134253	95133869	95133950	6030	1102,419,1064	36,19,53	666,823,3078	10,20,70	152	149	2.8354409679368775e-93	2.02346021496e-90	0.968,0.956,0.952	0.985,0.976,0.977	-0.021
7455	gene:Solyc08g066540.2	NA	8	-	55285695	55285911	55285728	55285911	55285200	55285278	7455	1,1,0	0,6,1	4,1,3	0,1,3	182	149	5.779902195700357e-91	3.91848469358e-88	1.0,0.12,0.0	1.0,0.45,0.45	-0.26
1472	gene:Solyc04g078750.2	NA	4	+	63415044	63415230	63415044	63415165	63415484	63416058	1472	321,145,353	20,12,21	167,190,434	4,8,7	214	149	1.9225132583725545e-90	1.24130272716e-87	0.918,0.894,0.921	0.967,0.943,0.977	-0.051
9854	gene:Solyc05g053040.2	NA	5	+	63191476	63191554	63191476	63191551	63191648	63191703	9854	34,17,31	0,1,11	16,24,40	0,0,2	152	149	1.0224681328369828e-86	6.30165700597e-84	1.0,0.943,0.734	1.0,1.0,0.951	-0.091
10038	gene:Solyc08g061560.2	NA	8	-	48994459	48995007	48994978	48995007	48994122	48994261	10038	188,75,128	12,7,3	123,137,758	4,6,5	668	149	3.922684653102239e-85	2.31250787876e-82	0.778,0.705,0.905	0.873,0.836,0.971	-0.097
10725	gene:Solyc08g082170.2	NA	8	-	65036118	65036288	65036287	65036288	65034659	65035016	10725	190,131,184	10,7,14	109,164,638	3,4,11	318	149	2.8850465902264276e-84	1.6299311132e-81	0.899,0.898,0.86	0.945,0.951,0.965	-0.068
3943	gene:Solyc01g102710.2	NA	1	+	91447183	91447344	91447183	91447255	91447421	91447556	3943	0,4,11	43,32,30	0,0,6	34,42,153	238	149	3.009708018898038e-84	1.63234524113e-81	0.0,0.073,0.187	0.0,0.0,0.024	0.079
10555	gene:Solyc02g071170.2	NA	2	+	40661776	40661877	40661776	40661868	40662025	40662190	10555	5,0,0	8,3,6	2,2,13	0,2,6	158	149	6.176421569224598e-82	3.22100384835e-79	0.371,0.0,0.0	1.0,0.485,0.671	-0.595
2728	gene:Solyc05g010240.2	NA	5	+	4417373	4417504	4417373	4417499	4417917	4418032	2728	2,0,0	88,34,68	6,4,11	49,73,228	154	149	7.726792765704209e-82	3.88028085593e-79	0.022,0.0,0.0	0.106,0.05,0.045	-0.06
3354	gene:Solyc01g091580.2	NA	1	-	85174426	85174487	85174435	85174487	85174150	85174299	3354	17,7,15	4,2,2	15,25,52	0,0,2	158	149	1.0996160807539681e-81	5.32489087105e-79	0.8,0.767,0.876	1.0,1.0,0.961	-0.173
4172	gene:Solyc01g005240.2	NA	1	+	190241	190364	190241	190358	190570	190687	4172	50,13,26	64,13,59	56,58,123	24,43,124	155	149	1.6721888111759e-81	7.81834761749e-79	0.429,0.49,0.298	0.692,0.565,0.488	-0.176
7677	gene:Solyc03g083180.1	NA	3	+	53015931	53016165	53015931	53016155	53016246	53016342	7677	0,0,1	0,6,4	0,2,2	0,0,2	159	149	3.9624202740048987e-81	1.79088188317e-78	NA,0.0,0.19	NA,1.0,0.484	-0.647
4697	gene:Solyc04g081330.2	NA	4	-	65354605	65354744	65354620	65354744	65354396	65354530	4697	1,0,2	1,3,4	0,6,13	0,1,5	164	149	5.1811791262854836e-80	2.26618089591e-77	0.476,0.0,0.312	NA,0.845,0.703	-0.511
1340	gene:Solyc06g068030.2	NA	6	-	42164193	42164277	42164198	42164277	42164036	42164095	1340	8,4,10	88,43,91	1,1,3	34,60,108	154	149	8.773885249207757e-79	3.71765969044e-76	0.081,0.083,0.096	0.028,0.016,0.026	0.063
11060	gene:Solyc01g109660.2	NA	1	+	96560712	96560945	96560712	96560882	96561203	96561995	11060	3621,1666,3489	32117,14801,30578	1203,2131,8489	23231,30559,53583	212	149	3.1173535400882245e-77	1.28085444394e-74	0.073,0.073,0.074	0.035,0.047,0.1	0.013
10925	gene:Solyc09g074310.2	NA	9	+	66090240	66090343	66090240	66090297	66090456	66090565	10925	5,4,5	15,6,7	21,16,46	6,12,31	195	149	6.293838098199427e-76	2.50994561098e-73	0.203,0.337,0.353	0.728,0.505,0.531	-0.29
7397	gene:Solyc01g105570.2	NA	1	-	93706904	93707092	93706930	93707092	93705985	93706032	7397	4,4,2	22,20,29	0,0,2	33,10,59	175	149	1.808514966727914e-75	7.0061869811e-73	0.134,0.146,0.055	0.0,0.0,0.028	0.102
9937	gene:Solyc01g112240.2	NA	1	-	98296094	98296201	98296113	98296201	98294897	98294960	9937	2,0,0	55,33,62	7,3,2	30,34,66	168	149	3.1385541837895775e-75	1.1821015605e-72	0.031,0.0,0.0	0.171,0.073,0.026	-0.08
1948	gene:Solyc03g112760.2	NA	3	+	63105615	63105729	63105615	63105725	63106219	63106356	1948	65,60,95	0,0,1	81,69,162	4,1,11	153	149	7.522987330303363e-75	2.75686987058e-72	1.0,1.0,0.989	0.952,0.985,0.935	0.039
12385	gene:Solyc09g057670.2	NA	9	-	50132168	50132241	50132178	50132241	50131268	50131359	12385	20,7,20	509,365,607	2,11,11	381,386,1081	159	149	7.002257438614011e-74	2.49851601606e-71	0.036,0.018,0.03	0.005,0.026,0.009	0.015
6875	gene:Solyc11g072640.1	NA	11	-	55867249	55867398	55867279	55867398	55866934	55867028	6875	11,3,5	110,43,71	1,0,2	33,36,78	179	149	2.617430979813193e-73	9.09993503982e-71	0.077,0.055,0.055	0.025,0.0,0.021	0.047
9325	gene:Solyc06g066730.2	NA	6	+	41928466	41928658	41928466	41928608	41929418	41929473	9325	65,78,77	12,16,20	68,55,43	22,19,36	199	149	2.8371786356511255e-73	9.6173262802e-71	0.802,0.785,0.742	0.698,0.684,0.472	0.158
1022	gene:Solyc04g005030.2	NA	4	-	39877	40113	39903	40113	39562	39629	1022	7,3,11	25,15,36	2,0,5	14,31,54	175	149	4.102697211980282e-73	1.35679198774e-70	0.193,0.146,0.206	0.108,0.0,0.073	0.121
11775	gene:Solyc05g006410.2	NA	5	-	1047103	1047222	1047122	1047222	1046713	1046760	11775	0,6,2	0,2,5	9,11,13	3,2,0	168	149	1.5032137203570797e-72	4.74001740333e-70	NA,0.727,0.262	0.727,0.83,1.0	-0.358
4923	gene:Solyc11g009060.1	NA	11	-	3185726	3185801	3185729	3185801	3185517	3185615	4923	66,45,74	7,6,0	50,80,178	0,0,4	152	149	1.4981807112433996e-72	4.74001740333e-70	0.902,0.88,1.0	1.0,1.0,0.978	-0.065
4963	gene:Solyc11g071690.1	NA	11	-	55095322	55095449	55095332	55095449	55095068	55095227	4963	5,2,2	20,6,33	7,5,16	12,8,31	159	149	7.447980467764492e-71	2.29516289005e-68	0.19,0.238,0.054	0.353,0.369,0.326	-0.189
2146	gene:Solyc02g093400.1	NA	2	-	54281662	54281752	54281690	54281752	54281521	54281586	2146	0,0,6	1,0,1	1,1,2	4,8,12	177	149	3.319007970356593e-70	1.00005397933e-67	0.0,NA,0.835	0.174,0.095,0.123	0.287
5402	gene:Solyc11g019970.1	NA	11	-	9880989	9881043	9881034	9881043	9880653	9880711	5402	29,11,35	1,2,0	9,14,28	0,9,3	194	149	1.0214623336985973e-69	3.01087125709e-67	0.957,0.809,1.0	1.0,0.544,0.878	0.115
10509	gene:Solyc09g008310.2	NA	9	-	1762087	1762271	1762199	1762271	1760713	1760776	10509	0,1,1	56,19,25	13,4,2	16,24,102	261	149	1.1146777798356913e-69	3.21572681208e-67	0.0,0.029,0.022	0.317,0.087,0.011	-0.121
13917	gene:Solyc10g079840.1	NA	10	+	61321523	61321693	61321523	61321673	61322683	61322855	13917	13,4,29	23,3,10	21,31,100	5,9,29	169	149	2.146931444369723e-69	6.06463405296e-67	0.333,0.54,0.719	0.787,0.752,0.752	-0.233
9982	gene:Solyc02g068180.2	NA	2	+	38202879	38202993	38202879	38202990	38203110	38203193	9982	6,1,2	0,0,2	2,1,6	0,0,8	152	149	8.349201511623831e-69	2.31034333257e-66	1.0,1.0,0.495	1.0,1.0,0.424	0.024
9328	gene:Solyc06g066730.2	NA	6	+	41928466	41928649	41928466	41928608	41929418	41929473	9328	63,76,73	12,16,20	60,57,47	22,19,36	190	149	4.613603123629943e-68	1.25111689507e-65	0.805,0.788,0.741	0.681,0.702,0.506	0.148
9459	gene:Solyc06g073630.2	NA	6	+	45428186	45428383	45428186	45428244	45428787	45428858	9459	6,0,5	113,71,73	8,2,21	61,55,132	288	149	1.0381194804182626e-66	2.75997294804e-64	0.027,0.0,0.034	0.064,0.018,0.076	-0.032
7441	gene:Solyc07g039510.2	NA	7	-	47623059	47623232	47623092	47623232	47621489	47621572	7441	3,2,3	3,0,0	3,1,2	0,7,10	182	149	4.440372048404938e-65	1.15782701162e-62	0.45,1.0,1.0	1.0,0.105,0.141	0.401
11895	gene:Solyc10g054110.1	NA	10	-	54604800	54604841	54604804	54604841	54604527	54604543	11895	2,1,2	0,4,0	0,2,0	3,0,4	153	149	2.229141800523619e-64	5.70281767421e-62	1.0,0.196,1.0	0.0,1.0,0.0	0.399
5750	gene:Solyc08g065310.2	NA	8	-	53219679	53219903	53219683	53219903	53219537	53219576	5750	4,0,0	40,14,25	4,2,5	10,9,24	153	149	4.374850451280504e-64	1.09849254202e-61	0.089,0.0,0.0	0.28,0.178,0.169	-0.179
12679	gene:Solyc04g077500.2	NA	4	-	62449898	62450069	62449925	62450069	62449421	62449534	12679	2,0,1	1,6,0	0,2,7	0,4,6	176	149	5.047630162047462e-64	1.24437849759e-61	0.629,0.0,1.0	NA,0.297,0.497	0.146
13232	gene:Solyc04g008500.2	NA	4	+	2123722	2123820	2123722	2123816	2124372	2124772	13232	0,0,3	16,17,12	1,1,19	22,25,46	153	149	6.487575704018165e-64	1.57080426734e-61	0.0,0.0,0.196	0.042,0.037,0.287	-0.057
6800	gene:Solyc01g098600.2	NA	1	+	89076044	89076107	89076044	89076068	89076628	89077189	6800	7,1,2	52,18,28	0,0,2	22,40,79	188	149	1.1926371074360885e-63	2.83701167364e-61	0.096,0.042,0.054	0.0,0.0,0.02	0.057
8789	gene:Solyc05g014720.2	NA	5	-	8850276	8850445	8850281	8850445	8849611	8849732	8789	1,0,0	27,9,20	1,2,4	12,12,20	154	149	5.800940141433958e-63	1.35611978237e-60	0.035,0.0,0.0	0.075,0.139,0.162	-0.114
7262	gene:Solyc12g094430.1	NA	12	+	64642194	64642407	64642194	64642228	64643030	64643494	7262	10,5,9	9,0,0	0,2,5	7,0,7	328	149	1.0632108212063147e-62	2.44340263131e-60	0.335,1.0,1.0	0.0,1.0,0.245	0.363
13659	gene:Solyc01g106330.2	NA	1	+	94265306	94265446	94265306	94265378	94265836	94265888	13659	1,0,3	16,17,34	4,0,12	26,15,29	217	149	1.1999370286928506e-62	2.71165769534e-60	0.041,0.0,0.057	0.096,0.0,0.221	-0.073
11888	gene:Solyc10g007740.2	NA	10	-	1983055	1983244	1983072	1983244	1982831	1982923	11888	22,10,21	2,0,1	12,10,28	6,1,5	166	149	2.124810256325861e-61	4.7230003714e-59	0.908,1.0,0.95	0.642,0.9,0.834	0.161
10313	gene:Solyc12g096600.1	NA	12	+	65447778	65447882	65447778	65447839	65448219	65448263	10313	9,8,10	2,2,4	7,1,15	0,0,2	192	149	2.6522630848366404e-61	5.80032825279e-59	0.777,0.756,0.66	1.0,1.0,0.853	-0.22
13161	gene:Solyc08g023470.2	NA	8	-	27662258	27662426	27662293	27662426	27661470	27661573	13161	7,4,8	1,0,9	5,3,15	0,0,3	184	149	8.311528698833097e-61	1.78882567663e-58	0.85,1.0,0.419	1.0,1.0,0.802	-0.178
5161	gene:Solyc05g008810.2	NA	5	-	3047758	3047831	3047764	3047831	3046426	3046500	5161	4,2,0	0,0,1	0,1,1	0,0,4	155	149	9.892994080533473e-61	2.09592354278e-58	1.0,1.0,0.0	NA,1.0,0.194	0.07
2551	gene:Solyc08g066620.2	NA	8	+	55376976	55377105	55376976	55377056	55377173	55377438	2551	8,2,2	6,0,5	0,0,3	2,3,7	198	149	1.9850882906759487e-59	4.14089417435e-57	0.501,1.0,0.231	0.0,0.0,0.244	0.496
7334	gene:Solyc01g081480.2	NA	1	+	80685615	80685738	80685615	80685721	80686217	80686386	7334	77,30,45	0,0,2	34,40,179	0,0,14	166	149	3.438079799674808e-59	7.0631703036e-57	1.0,1.0,0.953	1.0,1.0,0.92	0.011
12125	gene:Solyc12g011180.1	NA	12	-	4031643	4031781	4031654	4031781	4029296	4029651	12125	28,26,42	2,4,9	36,37,48	10,11,26	160	149	8.250167564185568e-59	1.6696122687e-56	0.929,0.858,0.813	0.77,0.758,0.632	0.147
3981	gene:Solyc01g102950.2	NA	1	+	91606224	91606396	91606224	91606330	91606802	91606886	3981	3,2,24	112,44,82	0,2,13	61,85,179	215	149	1.0095079240685241e-58	2.01292910918e-56	0.018,0.031,0.169	0.0,0.016,0.048	0.051
8109	gene:Solyc12g098310.1	NA	12	+	65870929	65871138	65870929	65871133	65871219	65871289	8109	1,0,4	121,96,104	0,4,11	61,77,112	154	149	3.0348568019066367e-58	5.96371353291e-56	0.008,0.0,0.036	0.0,0.048,0.087	-0.03
31	gene:Solyc01g007790.2	NA	1	+	1941419	1941574	1941419	1941448	1942883	1942934	31	1,5,12	23,38,31	15,5,31	29,15,47	275	149	9.257996331603188e-58	1.79327388943e-55	0.023,0.067,0.173	0.219,0.153,0.263	-0.124
13727	gene:Solyc04g080470.2	NA	4	+	64645344	64645517	64645344	64645492	64646493	64646720	13727	3,0,2	3,0,0	0,2,1	2,0,0	174	149	3.8358423813439483e-57	7.32537842939e-55	0.461,NA,1.0	0.0,1.0,1.0	0.064
7759	gene:Solyc03g019940.2	NA	3	-	61277218	61277293	61277225	61277293	61277041	61277125	7759	263,117,265	19,10,21	239,219,493	5,12,19	156	149	4.724492442410283e-57	8.89713792037e-55	0.93,0.918,0.923	0.979,0.946,0.961	-0.038
3084	gene:Solyc06g065500.2	NA	6	-	40888810	40889046	40888904	40889046	40888010	40888131	3084	9,8,4	0,2,6	1,3,24	0,0,3	243	149	5.22067682259391e-57	9.69687082706e-55	1.0,0.71,0.29	1.0,1.0,0.831	-0.277
102	gene:Solyc07g066310.2	PSBR	7	+	67786636	67786699	67786636	67786695	67786857	67786858	102	1693,838,1561	34,27,26	1289,1380,1098	14,9,22	153	149	2.1626033373712007e-56	3.96253225019e-54	0.98,0.968,0.983	0.989,0.993,0.98	-0.01
2647	gene:Solyc03g059150.2	NA	3	+	27835063	27835298	27835063	27835293	27835402	27835623	2647	8,0,0	3,4,0	0,1,5	4,0,7	154	149	3.641632839149277e-56	6.58358662214e-54	0.721,0.0,NA	0.0,1.0,0.409	-0.109
8684	gene:Solyc01g110410.2	NA	1	-	97120340	97120571	97120508	97120571	97119913	97119960	8684	24,7,22	221,140,272	4,15,12	182,230,348	317	149	4.100390483994975e-56	7.31542033849e-54	0.049,0.023,0.037	0.01,0.03,0.016	0.018
14213	gene:Solyc02g094640.2	NA	2	+	55237605	55237820	55237605	55237674	55241622	55241813	14213	9,4,8	277,161,301	5,15,36	210,195,524	295	149	5.155158265679136e-56	9.07776505511e-54	0.016,0.012,0.013	0.012,0.037,0.034	-0.014
2216	gene:Solyc01g103540.2	NA	1	+	92132031	92132177	92132031	92132163	92132372	92132543	2216	3,1,4	0,0,5	2,2,0	0,0,2	163	149	1.0675502226390029e-55	1.85575813702e-53	1.0,1.0,0.422	1.0,1.0,0.0	0.141
13775	gene:Solyc01g087290.2	NA	1	-	82227366	82227498	82227371	82227498	82225751	82225879	13775	14,4,13	88,47,77	4,1,13	41,73,193	154	149	1.3559436192354527e-55	2.32724551053e-53	0.133,0.076,0.14	0.086,0.013,0.061	0.063
4068	gene:Solyc03g114300.2	NA	3	+	64313011	64313121	64313011	64313108	64313397	64313476	4068	2,0,5	17,6,19	0,0,1	6,3,24	162	149	6.304419821886691e-55	1.06852035456e-52	0.098,0.0,0.195	0.0,0.0,0.037	0.085
2592	gene:Solyc07g062250.2	NA	7	-	65031112	65031279	65031129	65031279	65030894	65031019	2592	0,2,0	109,35,110	1,5,7	40,38,179	166	149	8.769149104100371e-55	1.46791225559e-52	0.0,0.049,0.0	0.022,0.106,0.034	-0.038
10831	gene:Solyc09g074100.2	NA	9	-	65776190	65776260	65776195	65776260	65775760	65775911	10831	2,0,0	0,0,1	2,0,0	2,0,4	154	149	1.5221002666569075e-54	2.51684847751e-52	1.0,NA,0.0	0.492,NA,0.0	0.254
3137	gene:Solyc06g073810.2	NA	6	-	45562572	45562658	45562604	45562658	45560868	45560988	3137	5,1,2	27,14,23	1,0,1	10,17,71	181	149	3.278806905329334e-54	5.35630636498e-52	0.132,0.056,0.067	0.076,0.0,0.011	0.056
4916	gene:Solyc04g015290.2	NA	4	+	5495605	5495660	5495605	5495618	5496231	5496310	4916	16,6,20	21,9,19	1,4,28	16,13,62	191	149	5.566851736226551e-54	8.98582651089e-52	0.373,0.342,0.451	0.046,0.194,0.261	0.222
12513	gene:Solyc03g112600.2	NA	3	+	62994234	62994414	62994234	62994397	62994533	62994651	12513	1,1,0	7,0,3	0,1,6	0,1,7	166	149	8.553973146753921e-54	1.36450966937e-51	0.114,1.0,0.0	NA,0.473,0.435	-0.083
7117	gene:Solyc05g051750.2	NA	5	-	62131764	62131986	62131937	62131986	62130811	62131149	7117	6,7,5	3,0,2	2,5,23	0,2,0	322	149	6.706449090759899e-53	1.05735747932e-50	0.481,1.0,0.536	1.0,0.536,1.0	-0.173
9334	gene:Solyc01g111860.2	NA	1	-	98019118	98019273	98019129	98019273	98017543	98018293	9334	7,0,5	16,2,22	0,2,2	13,15,24	160	149	7.717265182814272e-53	1.20274021395e-50	0.289,0.0,0.175	0.0,0.11,0.072	0.094
8795	gene:Solyc03g119750.2	NA	3	-	68302788	68303022	68302923	68303022	68300864	68302602	8795	4,0,0	0,0,1	2,0,2	0,0,4	284	149	1.2997169404418385e-52	2.00259795403e-50	1.0,NA,0.0	1.0,NA,0.208	-0.104
6789	gene:Solyc04g079840.2	NA	4	+	64162726	64162802	64162726	64162789	64162906	64163025	6789	2,0,0	54,16,56	0,3,6	18,23,62	162	149	1.4555480277664166e-52	2.21750288859e-50	0.033,0.0,0.0	0.0,0.107,0.082	-0.052
12528	gene:Solyc10g084700.1	NA	10	+	64130091	64130189	64130091	64130185	64130941	64131294	12528	8,3,14	49,23,53	5,9,7	50,62,168	153	149	1.630982705728477e-51	2.45716605633e-49	0.137,0.113,0.205	0.089,0.124,0.039	0.068
10628	gene:Solyc08g061220.2	NA	8	-	48209704	48209866	48209827	48209866	48208388	48208546	10628	60,38,45	6,2,0	45,50,75	2,0,0	272	149	2.167222116627036e-51	3.22916095377e-49	0.846,0.912,1.0	0.925,1.0,1.0	-0.056
13211	gene:Solyc10g005900.2	NA	10	+	696566	696650	696566	696642	696798	696891	13211	6,0,2	47,12,34	1,0,0	17,33,72	157	149	2.494484468220004e-51	3.67638205485e-49	0.108,0.0,0.053	0.053,0.0,0.0	0.036
3247	gene:Solyc01g103410.2	NA	1	-	92020715	92020902	92020742	92020902	92019572	92019658	3247	2,0,0	2,2,0	0,2,5	1,0,1	176	149	6.8414727802862e-51	9.97457305676e-49	0.458,0.0,NA	0.0,1.0,0.809	-0.374
2828	gene:Solyc09g055570.2	NA	9	+	42215865	42215988	42215865	42215984	42216057	42216116	2828	3,0,2	4,0,4	1,0,0	0,2,5	153	149	7.558568633497436e-51	1.09028332023e-48	0.422,NA,0.327	1.0,0.0,0.0	0.041
11042	gene:Solyc06g065840.2	NA	6	+	41267479	41267699	41267479	41267686	41267803	41267986	11042	2,0,8	19,7,19	1,0,3	17,9,49	162	149	7.354355482124996e-50	1.04966006297e-47	0.088,0.0,0.279	0.051,0.0,0.053	0.088
4282	gene:Solyc06g008810.2	NA	6	-	2754070	2755743	2755710	2755743	2752561	2753062	4282	29,19,33	12,6,16	30,40,218	8,15,34	1789	149	8.367670242867392e-50	1.18184625857e-47	0.168,0.209,0.147	0.238,0.182,0.348	-0.081
11713	gene:Solyc07g008190.2	NA	7	-	2936935	2937082	2936962	2937082	2934641	2934700	11713	0,2,0	0,0,4	3,1,7	0,2,0	176	149	1.5497799586359753e-49	2.16633674837e-47	NA,1.0,0.0	1.0,0.297,1.0	-0.266
10742	gene:Solyc12g011270.1	NA	12	+	4137541	4137655	4137541	4137630	4138489	4138535	10742	2,2,9	82,21,45	0,0,4	42,24,90	174	149	1.9424586913726004e-49	2.68753034656e-47	0.02,0.075,0.146	0.0,0.0,0.037	0.068
10833	gene:Solyc09g074100.2	NA	9	-	65776062	65776260	65776195	65776260	65775760	65775911	10833	24,18,1	0,0,1	26,16,24	2,0,4	282	149	2.4148083344686763e-49	3.30731173809e-47	1.0,1.0,0.346	0.873,1.0,0.76	-0.096
242	gene:Solyc06g073660.2	NA	6	+	45448718	45448871	45448718	45448778	45448968	45449250	242	3,2,0	36,12,21	2,0,16	19,22,40	242	149	5.4493942458727655e-49	7.38883365798e-47	0.049,0.093,0.0	0.061,0.0,0.198	-0.039
7331	gene:Solyc05g014310.2	NA	5	-	8116594	8116715	8116631	8116715	8116453	8116501	7331	31,14,23	0,0,2	15,27,62	2,3,4	186	149	6.202847470107414e-49	8.32716919279e-47	1.0,1.0,0.902	0.857,0.878,0.925	0.081
14002	gene:Solyc09g008650.2	NA	9	-	2109941	2110126	2110063	2110126	2109114	2109189	14002	12,11,5	10,14,41	7,8,24	12,10,12	271	149	9.5022238645924e-49	1.26314366059e-46	0.398,0.302,0.063	0.243,0.305,0.524	-0.103
6911	gene:Solyc01g100180.2	NA	1	-	90246359	90246622	90246404	90246622	90244977	90245598	6911	8,5,7	39,24,39	6,6,57	25,31,106	194	149	1.2843637181986153e-48	1.69074637428e-46	0.136,0.138,0.121	0.156,0.129,0.292	-0.061
139	gene:Solyc01g005400.2	NA	1	+	282717	282913	282717	282861	283359	283591	139	3,1,2	13,11,32	7,3,6	6,9,29	201	149	7.905277665090355e-48	1.03065057559e-45	0.146,0.063,0.044	0.464,0.198,0.133	-0.181
11786	gene:Solyc04g081340.2	NA	4	+	65359414	65359624	65359414	65359620	65360591	65361278	11786	4,2,6	0,2,0	0,2,5	1,0,4	153	149	1.0663949015474104e-47	1.37707128286e-45	1.0,0.493,1.0	0.0,1.0,0.549	0.315
2864	gene:Solyc09g074920.2	NA	9	-	66716913	66716971	66716939	66716971	66715637	66715830	2864	4,1,0	13,2,10	0,0,8	2,0,4	175	149	1.3419080597689205e-47	1.7165029606e-45	0.208,0.299,0.0	0.0,NA,0.63	-0.146
2640	gene:Solyc12g056280.1	NA	12	+	62230458	62230634	62230458	62230597	62231863	62231868	2640	15,3,21	3,0,5	3,9,5	2,2,10	186	149	2.6559103801392963e-47	3.36555970508e-45	0.8,1.0,0.771	0.546,0.783,0.286	0.319
6368	gene:Solyc12g013880.1	NA	12	-	4670109	4670294	4670218	4670294	4669322	4669450	6368	1,3,4	7,2,5	5,0,0	12,9,35	258	149	3.6288974325156547e-47	4.55594632291e-45	0.076,0.464,0.316	0.194,0.0,0.0	0.221
2865	gene:Solyc09g074920.2	NA	9	-	66716905	66716971	66716939	66716971	66715637	66715830	2865	6,0,0	13,2,10	4,0,5	2,0,4	183	149	4.920228642505144e-47	6.120493593e-45	0.273,0.0,0.0	0.62,NA,0.504	-0.471
4853	gene:Solyc08g083280.2	NA	8	+	65785233	65785444	65785233	65785289	65785559	65785721	4853	10,0,6	0,0,4	1,7,19	1,1,0	304	149	8.220012240354882e-47	1.0132285997e-44	1.0,NA,0.424	0.329,0.774,1.0	0.011
10338	gene:Solyc10g076800.1	NA	10	-	59762007	59762111	59762042	59762111	59761731	59761925	10338	27,7,6	13,12,12	2,8,16	12,13,36	184	149	8.836303826405732e-47	1.07938237461e-44	0.627,0.321,0.288	0.119,0.333,0.265	0.173
12162	gene:Solyc03g113770.2	NA	3	-	63823444	63823636	63823565	63823636	63823068	63823164	12162	6,2,7	26,11,27	0,0,5	13,29,43	270	149	9.352416428325755e-47	1.13222691385e-44	0.113,0.091,0.125	0.0,0.0,0.06	0.09
3083	gene:Solyc06g065500.2	NA	6	-	40888864	40889046	40888904	40889046	40888010	40888131	3083	39,19,26	0,2,6	20,35,115	0,0,3	189	149	2.80629324293478e-46	3.36730354699e-44	1.0,0.882,0.774	1.0,1.0,0.968	-0.104
10262	gene:Solyc04g005090.2	NA	4	-	75507	75618	75544	75618	74317	74502	10262	2,0,8	30,21,26	1,2,1	42,21,106	186	149	3.2562951489675875e-46	3.87299174779e-44	0.051,0.0,0.198	0.019,0.071,0.008	0.05
4837	gene:Solyc03g026300.2	NA	3	-	3733590	3733753	3733600	3733753	3733306	3733503	4837	2,0,7	56,27,52	0,0,2	19,49,121	159	149	4.654135765377971e-46	5.48742842111e-44	0.032,0.0,0.112	0.0,0.0,0.015	0.043
12666	gene:Solyc12g005300.1	NA	12	+	184565	184782	184565	184710	184847	185349	12666	458,250,370	12,6,5	218,224,531	2,0,6	221	149	6.197411140115416e-46	7.24402565938e-44	0.963,0.966,0.98	0.987,1.0,0.984	-0.021
11858	gene:Solyc11g020060.1	NA	11	-	10033896	10034028	10033900	10034028	10033363	10033435	11858	1,0,7	11,4,11	2,1,0	13,12,23	153	149	9.26688586672765e-46	1.07392910656e-43	0.081,0.0,0.383	0.13,0.075,0.0	0.086
12622	gene:Solyc09g009960.2	NA	9	-	3416374	3416452	3416426	3416452	3416154	3416264	12622	8,2,13	0,0,2	2,0,21	2,0,7	201	149	2.5860125796434302e-45	2.9715037769e-43	1.0,1.0,0.828	0.426,NA,0.69	0.385
12257	gene:Solyc01g067510.2	NA	1	+	76239690	76239935	76239690	76239815	76240341	76240394	12257	61,34,61	6,6,16	50,31,235	7,10,93	269	149	2.867487375375627e-45	3.26724885065e-43	0.849,0.758,0.679	0.798,0.632,0.583	0.091
6961	gene:Solyc06g084520.2	NA	6	-	49602072	49602235	49602091	49602235	49601788	49602007	6961	0,0,3	119,50,95	3,2,14	76,81,338	168	149	4.213500131781535e-45	4.7609040239e-43	0.0,0.0,0.027	0.034,0.021,0.035	-0.021
3998	gene:Solyc03g062790.2	NA	3	-	32244818	32245046	32244829	32245046	32243932	32243985	3998	3,0,3	255,99,209	1,0,25	135,162,561	160	149	5.612800270569743e-45	6.28958337757e-43	0.011,0.0,0.013	0.007,0.0,0.04	-0.008
2552	gene:Solyc08g066620.2	NA	8	+	55376968	55377094	55376968	55377056	55377173	55377438	2552	5,2,2	6,0,5	0,0,3	2,3,7	187	149	6.912779903422585e-45	7.68281825496e-43	0.399,1.0,0.242	0.0,0.0,0.255	0.462
3556	gene:Solyc03g005080.2	NA	3	-	56686	56809	56762	56809	56432	56565	3556	18,6,20	43,22,22	14,17,27	26,28,195	225	149	7.986891637782209e-45	8.80441168428e-43	0.217,0.153,0.376	0.263,0.287,0.084	0.037
9421	gene:Solyc01g006960.2	NA	1	-	1533314	1533415	1533352	1533415	1533153	1533234	9421	0,0,2	16,6,11	0,1,7	10,10,25	187	149	1.000311579605317e-44	1.09380844418e-42	0.0,0.0,0.127	0.0,0.074,0.182	-0.043
10006	gene:Solyc04g076570.2	NA	4	-	61474661	61474833	61474707	61474833	61474187	61474582	10006	10,4,9	139,69,139	1,3,0	41,74,125	195	149	1.5966499147089576e-44	1.73191809548e-42	0.052,0.042,0.047	0.018,0.03,0.0	0.031
2526	gene:Solyc10g078320.1	NA	10	-	60149695	60149804	60149700	60149804	60148599	60149426	2526	3,1,0	2,0,2	9,2,11	0,0,2	154	149	3.59960505205072e-44	3.87357499212e-42	0.592,1.0,0.0	1.0,1.0,0.842	-0.417
817	gene:Solyc06g083760.2	NA	6	+	49094713	49094896	49094713	49094890	49094994	49095027	817	2,1,0	10,6,19	0,2,12	15,0,29	155	149	3.7527467724933857e-44	4.00657429041e-42	0.161,0.138,0.0	0.0,1.0,0.285	-0.329
3691	gene:Solyc04g006940.2	NA	4	-	628372	628483	628382	628483	628001	628278	3691	1,2,8	0,0,2	2,0,1	0,0,4	159	149	5.365439504926551e-44	5.68359330057e-42	1.0,1.0,0.789	1.0,NA,0.19	0.335
9590	gene:Solyc02g088620.2	NA	2	-	50652349	50652444	50652353	50652444	50652085	50652281	9590	3,1,7	60,59,52	1,0,2	49,26,79	153	149	6.325168746140761e-44	6.64829170767e-42	0.046,0.016,0.116	0.019,0.0,0.024	0.045
1892	gene:Solyc01g098000.2	NA	1	+	88640306	88640472	88640306	88640468	88640608	88640840	1892	15,0,2	160,78,127	5,2,4	147,128,428	153	149	2.0571543899636678e-43	2.14561202873e-41	0.084,0.0,0.015	0.032,0.015,0.009	0.014
4167	gene:Solyc12g042070.1	ARF2B	12	+	40782602	40782698	40782602	40782644	40782827	40782884	4167	155,121,125	1,0,3	51,62,82	4,5,0	203	149	4.4412751014048714e-43	4.56206432575e-41	0.991,1.0,0.968	0.903,0.901,1.0	0.052
87	gene:Solyc11g018620.1	NA	11	-	8775705	8775865	8775738	8775865	8775450	8775621	87	5,0,1	13,2,24	1,0,0	9,5,41	182	149	4.4189915498157226e-43	4.56206432575e-41	0.239,0.0,0.033	0.083,0.0,0.0	0.063
11958	gene:Solyc01g008700.2	NA	1	-	2749146	2749227	2749174	2749227	2748317	2748449	11958	2,2,4	75,59,47	0,7,16	54,66,86	177	149	5.746203154148463e-43	5.85810289978e-41	0.022,0.028,0.067	0.0,0.082,0.135	-0.033
7943	gene:Solyc08g081010.2	NA	8	-	64141922	64142161	64141926	64142161	64141397	64141768	7943	20,8,15	196,63,251	5,5,21	137,134,432	153	149	7.152535221282868e-43	7.23740485562e-41	0.09,0.11,0.055	0.034,0.035,0.045	0.047
760	gene:Solyc01g079680.2	NA	1	+	78795200	78795322	78795200	78795295	78796217	78798172	760	24,26,28	69,40,45	16,22,71	71,69,217	176	149	7.213926868391926e-43	7.24545440063e-41	0.227,0.355,0.345	0.16,0.213,0.217	0.112
12876	gene:Solyc06g010220.1	NA	6	-	5423629	5423771	5423716	5423771	5422933	5423077	12876	0,3,0	8,2,13	2,0,9	2,7,18	236	149	1.5975858889562886e-42	1.59276963738e-40	0.0,0.486,0.0	0.387,0.0,0.24	-0.047
12707	gene:Solyc02g090670.2	NA	2	-	52204045	52204212	52204050	52204212	52203926	52203968	12707	2,5,3	328,247,313	11,3,19	346,353,377	154	149	2.053940991411515e-42	2.0328018907e-40	0.006,0.019,0.009	0.03,0.008,0.046	-0.017
9864	gene:Solyc06g007780.2	NA	6	+	1731805	1731936	1731805	1731930	1732056	1732122	9864	2,0,0	10,0,8	1,8,22	10,14,57	155	149	2.528987532041518e-42	2.48482188021e-40	0.161,NA,0.0	0.088,0.355,0.271	-0.157
7753	gene:Solyc03g097830.2	NA	3	+	60164722	60164782	60164722	60164766	60165698	60165760	7753	8,3,9	2,0,4	22,22,121	0,0,5	165	149	1.7873334585988338e-41	1.74348592555e-39	0.783,1.0,0.67	1.0,1.0,0.956	-0.168
10912	gene:Solyc10g006890.2	NA	10	+	1328801	1329023	1328801	1328884	1329603	1329697	10912	0,0,2	29,3,18	0,0,9	14,12,33	288	149	2.0025034933747784e-41	1.93942463333e-39	0.0,0.0,0.054	0.0,0.0,0.124	-0.023
9489	gene:Solyc09g008350.2	NA	9	+	1817452	1817789	1817452	1817687	1819462	1819678	9489	131,60,125	0,0,2	65,70,199	2,2,6	251	149	2.061264045799946e-41	1.98217582957e-39	1.0,1.0,0.974	0.951,0.954,0.952	0.039
12256	gene:Solyc01g067510.2	NA	1	+	76239690	76239913	76239690	76239815	76240341	76240394	12256	40,22,47	6,6,16	39,19,158	7,10,93	247	149	2.2782749053981953e-41	2.17543165087e-39	0.801,0.689,0.639	0.771,0.534,0.506	0.106
4751	gene:Solyc03g007240.2	NA	3	-	1799653	1799730	1799668	1799730	1799428	1799551	4751	336,132,330	16,0,7	21,39,209	0,0,3	164	149	7.068357961676787e-41	6.70208850366e-39	0.95,1.0,0.977	1.0,1.0,0.984	-0.019
2515	gene:Solyc04g007020.2	NA	4	-	740830	741040	740859	741040	740449	740614	2515	4,0,2	1,0,2	1,4,15	0,0,1	178	149	1.5665780117177994e-40	1.47508550423e-38	0.77,NA,0.456	1.0,1.0,0.926	-0.362
7809	gene:Solyc08g066030.2	NA	8	+	54497141	54497322	54497141	54497291	54497411	54497537	7809	52,22,57	4,0,1	3,17,70	4,1,6	180	149	1.8360802355266878e-40	1.71692495955e-38	0.915,1.0,0.979	0.383,0.934,0.906	0.224
4450	gene:Solyc09g007330.2	NA	9	-	921436	921611	921497	921611	921156	921327	4450	65,29,48	0,0,8	39,32,106	0,0,2	210	149	1.948576910699764e-40	1.80964070768e-38	1.0,1.0,0.81	1.0,1.0,0.974	-0.055
7242	gene:Solyc08g061260.2	NA	8	+	48334887	48335094	48334887	48335057	48335204	48335308	7242	3,1,0	82,58,72	1,4,8	47,64,117	186	149	5.431809437204743e-40	5.01019756184e-38	0.028,0.014,0.0	0.017,0.048,0.052	-0.025
11050	gene:Solyc04g049340.2	NA	4	-	41502322	41502482	41502335	41502482	41502125	41502254	11050	14,8,5	20,12,20	9,21,24	10,22,17	162	149	7.12120165052262e-40	6.52407926888e-38	0.392,0.38,0.187	0.453,0.468,0.565	-0.176
12992	gene:Solyc07g005930.2	NA	7	+	767242	767316	767242	767312	767869	767928	12992	3,1,0	63,48,39	1,9,9	92,115,103	153	149	1.1354500493177804e-39	1.03325954488e-37	0.044,0.02,0.0	0.01,0.071,0.078	-0.032
4789	gene:Solyc12g043000.1	NA	12	+	39282881	39283104	39282881	39283058	39283718	39283738	4789	70,40,64	128,78,152	75,67,99	126,94,121	195	149	2.3746796049905326e-39	2.14655205094e-37	0.295,0.282,0.243	0.313,0.353,0.385	-0.077
10352	gene:Solyc02g092330.2	NA	2	-	53426544	53426785	53426623	53426785	53426006	53426304	10352	8,2,5	151,76,156	12,8,25	134,121,342	228	149	6.693205544401344e-39	6.01014397196e-37	0.033,0.017,0.021	0.055,0.041,0.046	-0.024
11732	gene:Solyc11g010490.1	NA	11	+	3557216	3557461	3557216	3557354	3557677	3557839	11732	2,0,1	30,21,26	0,5,5	12,17,56	256	149	7.374356904283044e-39	6.57821745166e-37	0.037,0.0,0.022	0.0,0.146,0.049	-0.045
12379	gene:Solyc05g053440.2	NA	5	+	63518407	63518551	63518407	63518535	63519110	63519424	12379	60,44,73	3702,2661,3420	104,146,379	6113,6149,12316	165	149	1.5407979302482417e-38	1.36546922459e-36	0.014,0.015,0.019	0.015,0.021,0.027	-0.005
6947	gene:Solyc12g010840.1	NA	12	+	3776872	3777026	3776872	3776996	3777526	3777682	6947	415,329,340	12,7,3	516,551,415	17,18,25	179	149	3.591756831650624e-38	3.16237862859e-36	0.966,0.975,0.99	0.962,0.962,0.933	0.025
9994	gene:Solyc04g007100.2	NA	4	-	811382	811569	811386	811569	810069	810162	9994	2,0,3	23,13,12	4,4,4	5,4,31	153	149	4.301205489514327e-38	3.76258356338e-36	0.078,0.0,0.196	0.438,0.493,0.112	-0.256
7093	gene:Solyc07g021700.2	NA	7	+	21208547	21208677	21208547	21208645	21208785	21208851	7093	0,0,5	60,13,45	4,3,3	2,9,67	181	149	7.187406569887144e-38	6.24705421033e-36	0.0,0.0,0.084	0.622,0.215,0.036	-0.263
10255	gene:Solyc03g026210.2	NA	3	-	3609246	3609433	3609340	3609433	3608979	3609081	10255	27,12,18	111,37,108	11,15,26	59,71,290	243	149	1.432342077642631e-37	1.2370144096e-35	0.13,0.166,0.093	0.103,0.115,0.052	0.04
1706	gene:Solyc08g007040.2	NA	8	+	1604527	1604705	1604527	1604693	1605397	1605659	1706	221,89,201	4,2,9	197,205,425	4,3,1	161	149	6.98600263726832e-37	5.99513985815e-35	0.981,0.976,0.954	0.979,0.984,0.997	-0.016
860	gene:Solyc11g045110.1	NA	11	+	31773511	31773752	31773511	31773570	31773889	31774729	860	6,2,8	28,14,29	0,0,3	7,2,39	331	149	7.347595629064365e-37	6.26578925374e-35	0.088,0.06,0.11	0.0,0.0,0.033	0.075
2031	gene:Solyc11g066980.1	NA	11	+	52759869	52759976	52759869	52759920	52764224	52764284	2031	24,15,5	12,11,24	13,6,41	11,7,10	205	149	8.401633939335429e-37	7.11985966147e-35	0.592,0.498,0.132	0.462,0.384,0.749	-0.124
6367	gene:Solyc12g013880.1	NA	12	-	4674082	4674292	4674092	4674292	4673714	4673784	6367	0,0,2	15,13,29	1,1,6	32,17,41	159	149	9.545108551993916e-37	8.03864141966e-35	0.0,0.0,0.061	0.028,0.052,0.121	-0.047
6246	gene:Solyc04g016010.2	NA	4	+	6616117	6616246	6616117	6616218	6619404	6619584	6246	0,2,3	1,0,0	2,4,9	0,2,2	177	149	1.7213654563046772e-36	1.44074038408e-34	0.0,1.0,1.0	1.0,0.627,0.791	-0.139
10225	gene:Solyc05g048810.2	NA	5	-	59499301	59499378	59499305	59499378	59499097	59499217	10225	67,39,64	5,2,3	31,30,81	2,0,1	153	149	1.799177299694738e-36	1.49662852801e-34	0.929,0.95,0.954	0.938,1.0,0.987	-0.031
13905	gene:Solyc03g119710.2	NA	3	+	68258213	68258306	68258213	68258283	68258407	68258440	13905	61,18,60	3,0,9	46,30,128	1,0,5	172	149	2.0806729754985166e-36	1.72023444358e-34	0.946,1.0,0.852	0.976,1.0,0.957	-0.045
12573	gene:Solyc01g096850.2	NA	1	-	87846464	87846579	87846468	87846579	87844787	87844957	12573	15,6,14	2,0,0	6,4,23	4,0,2	153	149	2.2797727592786656e-36	1.87342053594e-34	0.88,1.0,1.0	0.594,1.0,0.918	0.123
1247	gene:Solyc09g009190.2	NA	9	+	2551394	2551641	2551394	2551551	2552377	2552481	1247	13,5,25	9,10,10	0,0,4	2,4,3	239	149	2.4616946178389805e-36	2.01072995923e-34	0.474,0.238,0.609	0.0,0.0,0.454	0.289
10282	gene:Solyc09g014760.2	NA	9	-	6844337	6844522	6844341	6844522	6844029	6844262	10282	8,4,15	0,0,2	7,17,41	0,2,6	153	149	2.7008088253103597e-36	2.19283035104e-34	1.0,1.0,0.88	1.0,0.892,0.869	0.04
9401	gene:Solyc03g096850.2	NA	3	+	59232286	59232372	59232286	59232368	59232466	59232535	9401	84,7,93	1209,890,1024	81,56,146	1012,986,1622	153	149	3.398708386626176e-36	2.74304089371e-34	0.063,0.008,0.081	0.072,0.052,0.081	-0.018
5311	gene:Solyc05g025650.2	NA	5	-	35398955	35399026	35398979	35399026	35398800	35398861	5311	3,2,1	14,7,17	1,1,1	15,22,59	173	149	3.488109274815139e-36	2.79853690279e-34	0.156,0.197,0.048	0.054,0.038,0.014	0.098
1220	gene:Solyc05g015210.2	NA	5	+	10065485	10065554	10065485	10065532	10065642	10065754	1220	34,11,29	2,0,3	11,18,50	4,0,10	171	149	3.8032627746787406e-36	3.03343764482e-34	0.937,1.0,0.894	0.706,1.0,0.813	0.104
11969	gene:Solyc01g106740.2	NA	1	-	94480501	94480713	94480646	94480713	94479680	94479779	11969	4,2,6	198,84,139	3,8,25	152,172,302	294	149	3.838604878761617e-36	3.0437218451e-34	0.01,0.012,0.021	0.01,0.023,0.04	-0.01
4857	gene:Solyc08g083280.2	NA	8	+	65784789	65784904	65784789	65784900	65785065	65785141	4857	1,0,2	0,0,2	1,0,0	0,2,1	153	149	4.013386408073098e-36	3.16380850622e-34	1.0,NA,0.493	1.0,0.0,0.0	0.413
6729	gene:Solyc10g007050.2	NA	10	-	1440712	1440888	1440782	1440888	1439173	1439356	6729	84,24,52	0,9,5	51,65,121	0,4,1	219	149	4.283559686542511e-36	3.3572708549e-34	1.0,0.645,0.876	1.0,0.917,0.988	-0.128
13689	gene:Solyc12g009980.1	NA	12	+	3123672	3123754	3123672	3123723	3126383	3126538	13689	0,2,0	0,0,1	2,1,9	0,3,1	180	149	4.949843211853977e-36	3.85717954652e-34	NA,1.0,0.0	1.0,0.216,0.882	-0.199
10591	gene:Solyc06g073400.2	NA	6	-	45237113	45237182	45237122	45237182	45234929	45234996	10591	0,0,1	1,0,0	0,2,2	2,2,3	158	149	8.861416105753711e-36	6.86582519874e-34	0.0,NA,1.0	0.0,0.485,0.386	0.21
510	gene:Solyc03g121310.2	NA	3	-	69448147	69448237	69448152	69448237	69447328	69447404	510	5,0,7	373,191,308	7,1,23	242,235,604	154	149	1.1035538602659979e-35	8.50175385872e-34	0.013,0.0,0.022	0.027,0.004,0.036	-0.011
1175	gene:Solyc08g048450.2	NA	8	+	12868865	12869083	12868865	12868963	12869754	12869835	1175	3,0,2	65,23,87	0,4,6	32,22,48	269	149	1.126543982493522e-35	8.62983607832e-34	0.025,0.0,0.013	0.0,0.091,0.065	-0.039
6731	gene:Solyc10g007050.2	NA	10	-	1440715	1440888	1440782	1440888	1439173	1439356	6731	87,34,64	0,9,5	54,82,142	0,4,1	216	149	1.1804834636871742e-35	8.99223330569e-34	1.0,0.723,0.898	1.0,0.934,0.99	-0.101
13817	gene:Solyc03g112160.2	NA	3	-	62658647	62658860	62658732	62658860	62657999	62658380	13817	2,10,9	58,27,55	15,0,11	21,17,38	234	149	1.59113714670999e-35	1.20526416605e-33	0.021,0.191,0.094	0.313,0.0,0.156	-0.054
6760	gene:Solyc01g096540.2	NA	1	-	87628973	87629113	87629071	87629113	87628769	87628831	6760	0,0,2	3,2,4	2,4,5	0,4,35	247	149	2.0116550294733076e-35	1.51533503026e-33	0.0,0.0,0.232	1.0,0.376,0.079	-0.408
7793	gene:Solyc12g089210.1	NA	12	-	64321273	64321507	64321325	64321507	64321010	64321193	7793	5,3,8	91,50,83	2,1,6	80,80,166	201	149	3.617007239899632e-35	2.70955807546e-33	0.039,0.043,0.067	0.018,0.009,0.026	0.032
10737	gene:Solyc01g010830.2	NA	1	-	6231831	6231955	6231881	6231955	6231556	6231645	10737	3,2,5	0,0,2	0,0,8	2,0,6	199	149	6.463530126531411e-35	4.80264475087e-33	1.0,1.0,0.652	0.0,NA,0.5	0.634
6640	gene:Solyc11g017440.1	NA	11	-	8384014	8384076	8384018	8384076	8383386	8383568	6640	15,11,17	450,345,452	15,21,74	507,539,942	153	149	6.481923367567016e-35	4.80264475087e-33	0.031,0.03,0.035	0.028,0.037,0.071	-0.013
8878	gene:Solyc01g094570.2	NA	1	+	85994122	85994195	85994122	85994181	85995371	85995500	8878	14,8,12	68,41,48	1,0,17	3,4,22	163	149	9.40625776802445e-35	6.93149179764e-33	0.158,0.151,0.186	0.234,0.0,0.414	-0.051
11947	gene:Solyc08g082850.2	NA	8	+	65516454	65516616	65516454	65516537	65516795	65516890	11947	0,0,7	177,50,144	2,5,13	78,120,245	228	149	1.6679315612084183e-34	1.22245859667e-32	0.0,0.0,0.031	0.016,0.027,0.034	-0.015
13184	gene:Solyc05g012290.2	NA	5	+	5573486	5573625	5573486	5573581	5574187	5574228	13184	117,47,113	2,0,0	51,59,141	6,0,3	193	149	1.9549267617104897e-34	1.42509956785e-32	0.978,1.0,1.0	0.868,1.0,0.973	0.046
11582	gene:Solyc04g076380.2	NA	4	-	61284922	61285021	61284944	61285021	61284783	61284841	11582	28,18,40	562,299,531	13,9,12	230,212,446	171	149	5.5047177240250555e-34	3.99136190482e-32	0.042,0.05,0.062	0.047,0.036,0.023	0.016
7562	gene:Solyc09g031780.2	NA	9	+	27855188	27855288	27855188	27855283	27855468	27855502	7562	3,5,12	187,171,214	4,3,6	313,245,305	154	149	6.238257451939247e-34	4.49917727611e-32	0.015,0.028,0.051	0.012,0.012,0.019	0.017
11443	gene:Solyc12g076320.1	NA	12	-	17824810	17824961	17824836	17824961	17824624	17824753	11443	34,30,65	4,2,2	30,28,77	1,0,0	175	149	6.908250435146101e-34	4.9560300344e-32	0.879,0.927,0.965	0.962,1.0,1.0	-0.064
8226	gene:Solyc06g084480.2	NA	6	+	49580289	49580517	49580289	49580335	49580675	49580726	8226	25,6,39	13,6,2	26,25,67	5,6,4	331	149	8.430524394035025e-34	6.01628843467e-32	0.464,0.31,0.898	0.701,0.652,0.883	-0.188
3018	gene:Solyc09g091440.2	NA	9	-	70724166	70724408	70724368	70724408	70723809	70723878	3018	9,4,13	367,269,311	15,11,22	304,288,399	351	149	9.023131135939673e-34	6.40547827603e-32	0.01,0.006,0.017	0.021,0.016,0.023	-0.009
3557	gene:Solyc03g005080.2	NA	3	-	56655	56784	56762	56784	56432	56565	3557	19,16,23	43,22,22	10,12,21	26,28,195	256	149	1.3508799261157543e-33	9.5398858949e-32	0.205,0.297,0.378	0.183,0.2,0.059	0.146
2718	gene:Solyc06g053790.2	NA	6	+	36656986	36657112	36656986	36657108	36657204	36657921	2718	23,17,13	441,290,376	6,6,9	216,229,318	153	149	1.9471333412506126e-33	1.36793683803e-31	0.048,0.054,0.033	0.026,0.025,0.027	0.019
13841	gene:Solyc12g021230.1	NA	12	+	14924134	14924247	14924134	14924245	14925615	14925757	13841	1,2,0	0,1,4	0,2,4	0,3,0	151	149	2.484654856363821e-33	1.73656882461e-31	1.0,0.664,0.0	NA,0.397,1.0	-0.144
3414	gene:Solyc01g008900.2	NA	1	+	2923817	2923876	2923817	2923860	2923987	2924320	3414	5,8,12	12,15,6	8,10,0	13,23,20	165	149	3.9943176761446786e-33	2.77738222415e-31	0.273,0.325,0.644	0.357,0.282,0.0	0.201
12559	gene:Solyc03g095820.2	NA	3	-	57463804	57463912	57463840	57463912	57463116	57463223	12559	11,1,7	4,1,1	0,1,7	2,2,5	185	149	1.8429618884201273e-32	1.27493470638e-30	0.689,0.446,0.849	0.0,0.287,0.53	0.389
1863	gene:Solyc02g086870.2	NA	2	-	49473034	49473091	49473038	49473091	49472811	49472884	1863	43,20,38	0,0,4	21,19,69	2,0,9	153	149	3.272147589394841e-32	2.25213447536e-30	1.0,1.0,0.902	0.911,1.0,0.882	0.036
13712	gene:Solyc03g019850.2	NA	3	-	61333230	61333376	61333280	61333376	61332945	61333059	13712	84,43,60	4,0,4	37,32,76	0,2,0	199	149	4.3657843119470304e-32	2.98968027706e-30	0.94,1.0,0.918	1.0,0.923,1.0	-0.022
12814	gene:Solyc06g069450.2	NA	6	+	43202967	43203029	43202967	43203023	43203177	43203244	12814	0,0,1	4,1,0	1,0,3	4,2,16	155	149	4.458947553751427e-32	3.03813416489e-30	0.0,0.0,1.0	0.194,0.0,0.153	0.218
13521	gene:Solyc03g120430.2	NA	3	-	68823369	68823611	68823556	68823611	68823119	68823194	13521	3,2,2	0,0,1	0,0,19	0,3,0	336	149	4.595051784766957e-32	3.11521535748e-30	1.0,1.0,0.47	NA,0.0,1.0	0.323
3765	gene:Solyc08g007080.2	NA	8	-	1641540	1641721	1641615	1641721	1641332	1641419	3765	4,0,2	53,17,33	5,0,5	4,12,37	224	149	5.04465592431843e-32	3.40300943671e-30	0.048,0.0,0.039	0.454,0.0,0.082	-0.15
3108	gene:Solyc11g042460.1	NA	11	-	36510749	36510819	36510756	36510819	36510528	36510633	3108	4,2,0	12,8,6	0,0,2	4,9,27	156	149	6.25240330811972e-32	4.19684833935e-30	0.241,0.193,0.0	0.0,0.0,0.066	0.123
5882	gene:Solyc02g079000.2	NA	2	+	43617069	43617141	43617069	43617137	43618154	43618274	5882	64,25,69	2,0,0	77,74,141	8,0,3	153	149	1.2348709078678425e-31	8.24808602945e-30	0.969,1.0,1.0	0.904,1.0,0.979	0.029
11310	gene:Solyc03g097460.2	NA	3	-	59795820	59795959	59795890	59795959	59795659	59795732	11310	10,3,5	4,0,2	0,5,13	0,8,7	219	149	1.5794424909806128e-31	1.04978729094e-29	0.63,1.0,0.63	NA,0.298,0.558	0.325
10923	gene:Solyc09g074310.2	NA	9	+	66090456	66090565	66090456	66090560	66090678	66090780	10923	16,13,16	0,3,0	15,13,40	1,6,3	154	149	1.6294473611379907e-31	1.07774033023e-29	1.0,0.807,1.0	0.936,0.677,0.928	0.089
2220	gene:Solyc01g103540.2	NA	1	+	92128299	92128400	92128299	92128379	92129120	92129182	2220	206,86,193	17,13,26	87,85,1094	13,7,30	170	149	4.234747821898513e-31	2.787327462e-29	0.914,0.853,0.867	0.854,0.914,0.97	-0.035
7477	gene:Solyc09g082490.2	NA	9	-	68202897	68203041	68202930	68203041	68202071	68202220	7477	1,1,2	3,0,1	1,0,0	0,0,4	182	149	6.31693032636796e-31	4.13774194663e-29	0.214,1.0,0.621	1.0,NA,0.0	0.112
11201	gene:Solyc11g012530.1	NA	11	+	5346374	5346434	5346374	5346410	5346514	5346598	11201	5,6,14	0,0,2	4,12,16	0,0,6	173	149	7.550965629699681e-31	4.92228571986e-29	1.0,1.0,0.858	1.0,1.0,0.697	0.054
13306	gene:Solyc02g093140.2	NA	2	-	54057333	54057383	54057339	54057383	54056939	54057244	13306	25,6,4	2,1,0	8,15,21	0,0,9	155	149	1.0305371309127853e-30	6.68567127179e-29	0.923,0.852,1.0	1.0,1.0,0.692	0.028
8394	gene:Solyc06g068220.2	NA	6	+	42265005	42265081	42265005	42265070	42265917	42265988	8394	15,3,14	6,6,15	13,0,10	10,8,26	160	149	1.3469347618774313e-30	8.68864240054e-29	0.7,0.318,0.465	0.548,0.0,0.264	0.224
8674	gene:Solyc05g052910.2	NA	5	-	63081655	63081751	63081688	63081751	63081457	63081573	8674	1,0,2	44,6,54	3,2,11	14,30,67	182	149	1.3520934777742757e-30	8.68864240054e-29	0.018,0.0,0.029	0.149,0.052,0.118	-0.091
12577	gene:Solyc01g096850.2	NA	1	-	87844780	87844957	87844787	87844957	87844621	87844660	12577	1,1,3	4,1,4	0,2,0	0,2,10	156	149	1.7858654101026615e-30	1.14219571206e-28	0.193,0.489,0.417	NA,0.489,0.0	0.122
12491	gene:Solyc03g083610.2	NA	3	+	53564049	53564236	53564049	53564112	53565356	53565474	12491	0,1,0	1,0,0	4,0,3	2,4,1	273	149	2.0672752406080945e-30	1.31597112617e-28	0.0,1.0,NA	0.522,0.0,0.621	0.119
12	gene:Solyc01g099730.2	NA	1	+	89887254	89887314	89887254	89887266	89887477	89887673	12	24,14,10	3,0,2	14,11,38	0,2,0	197	149	2.1477621081709447e-30	1.36081805723e-28	0.858,1.0,0.791	1.0,0.806,1.0	-0.052
6895	gene:Solyc03g111610.2	NA	3	-	62249844	62249922	62249854	62249922	62249257	62249353	6895	1,0,2	0,2,9	2,2,4	2,2,10	159	149	3.344795747996555e-30	2.10939932777e-28	1.0,0.0,0.172	0.484,0.484,0.273	-0.023
12983	gene:Solyc11g017400.1	NA	11	+	8325292	8325358	8325292	8325353	8326293	8326364	12983	5,0,1	8,0,11	4,2,16	4,0,18	154	149	3.991152776010481e-30	2.5053722449e-28	0.377,NA,0.081	0.492,1.0,0.462	-0.422
8933	gene:Solyc10g081540.1	NA	10	-	62581896	62582019	62581949	62582019	62581754	62581822	8933	0,0,2	24,20,30	6,3,5	19,16,43	202	149	4.0144850744196836e-30	2.50840567392e-28	0.0,0.0,0.047	0.189,0.122,0.079	-0.114
12511	gene:Solyc03g112600.2	NA	3	+	62994234	62994428	62994234	62994397	62994533	62994651	12511	2,1,2	7,0,3	5,1,10	0,1,7	180	149	5.879667214413671e-30	3.65699118166e-28	0.191,1.0,0.356	1.0,0.453,0.542	-0.149
8225	gene:Solyc06g084480.2	NA	6	+	49580289	49580361	49580289	49580335	49580675	49580726	8225	113,48,71	13,6,2	74,82,208	5,6,4	175	149	7.478025473995065e-30	4.62988800922e-28	0.881,0.872,0.968	0.926,0.921,0.978	-0.035
12416	gene:Solyc09g065210.2	NA	9	-	63187877	63187991	63187920	63187991	63187696	63187794	12416	6,0,2	14,3,4	2,0,1	8,8,9	192	149	7.98630834433008e-30	4.92210703822e-28	0.25,0.0,0.28	0.162,0.0,0.079	0.096
5942	gene:Solyc06g053860.2	NA	6	-	36731241	36731334	36731245	36731334	36730715	36730797	5942	2,0,6	11,3,12	1,0,4	9,4,42	153	149	8.760939950558945e-30	5.37509433437e-28	0.15,0.0,0.327	0.098,0.0,0.085	0.098
7457	gene:Solyc08g066540.2	NA	8	-	55285695	55285905	55285868	55285905	55285200	55285278	7457	8,7,2	107,59,72	20,15,15	106,85,148	322	149	1.4442062259778782e-29	8.82071721533e-28	0.033,0.052,0.013	0.08,0.075,0.045	-0.034
14085	gene:Solyc06g069690.2	NA	6	-	43406818	43406981	43406822	43406981	43406205	43406440	14085	6,5,2	22,17,21	1,2,0	10,7,22	153	149	2.318145520789268e-29	1.40949484827e-27	0.21,0.223,0.085	0.089,0.218,0.0	0.07
6287	gene:Solyc04g079690.2	NA	4	+	64057355	64057460	64057355	64057450	64057866	64058897	6287	2,1,1	0,0,1	0,0,7	0,2,1	159	149	2.731218435325517e-29	1.65324065913e-27	1.0,1.0,0.484	NA,0.0,0.868	0.394
8724	gene:Solyc03g093340.2	NA	3	+	54615059	54615280	54615059	54615276	54615631	54615878	8724	5,2,2	5,2,2	0,0,2	4,0,3	153	149	3.236942501097893e-29	1.95065348322e-27	0.493,0.493,0.493	0.0,NA,0.394	0.296
4045	gene:Solyc11g065030.1	NA	11	+	50340872	50340880	50340872	50340874	50341814	50341944	4045	15,4,9	0,1,4	6,0,20	0,0,1	155	149	3.570537271125923e-29	2.1421643743e-27	1.0,0.794,0.684	1.0,NA,0.951	-0.149
12569	gene:Solyc03g006870.2	NA	3	+	1385341	1385494	1385341	1385410	1385612	1385735	12569	26,6,7	167,53,165	7,3,11	86,102,300	233	149	1.3741488648472576e-28	8.20796672179e-27	0.091,0.068,0.026	0.049,0.018,0.023	0.032
9361	gene:Solyc05g056150.2	NA	5	-	65549687	65549899	65549691	65549899	65549332	65549460	9361	2,0,0	6,6,4	2,1,2	2,7,13	153	149	1.6093591759570828e-28	9.57074608193e-27	0.245,0.0,0.0	0.493,0.122,0.13	-0.167
8988	gene:Solyc07g032220.2	NA	7	+	36210938	36211110	36210938	36211058	36219984	36220501	8988	1,0,4	123,33,81	4,2,8	72,64,117	201	149	1.704329092324142e-28	1.00912655733e-26	0.006,0.0,0.035	0.04,0.023,0.048	-0.023
815	gene:Solyc06g083760.2	NA	6	+	49094713	49094896	49094713	49094857	49094994	49095027	815	12,8,7	5,2,4	3,9,30	0,0,3	188	149	1.758148229232783e-28	1.03646660175e-26	0.655,0.76,0.581	1.0,1.0,0.888	-0.297
3075	gene:Solyc06g067990.2	NA	6	-	42138902	42139064	42138905	42139064	42138738	42138819	3075	0,0,4	98,35,86	3,3,3	31,43,101	152	149	2.350350050069402e-28	1.37958425666e-26	0.0,0.0,0.044	0.087,0.064,0.028	-0.045
3729	gene:Solyc10g008990.2	NA	10	+	3021636	3021676	3021636	3021651	3022074	3022220	3729	15,13,15	40,13,44	6,10,16	23,31,74	174	149	2.7692445266348684e-28	1.61151015179e-26	0.243,0.461,0.226	0.183,0.216,0.156	0.125
4646	gene:Solyc06g048410.2	NA	6	+	31009583	31009661	31009583	31009657	31009766	31009810	4646	29,14,36	1865,1063,1802	53,49,266	3639,3857,7123	153	149	2.7674251905488486e-28	1.61151015179e-26	0.015,0.013,0.019	0.014,0.012,0.035	-0.005
10897	gene:Solyc08g045810.1	NA	8	+	16167638	16167694	16167638	16167678	16169623	16169684	10897	0,1,4	1,0,0	1,0,5	0,0,3	165	149	3.2495565745153885e-28	1.88293750401e-26	0.0,1.0,1.0	1.0,NA,0.601	-0.134
1327	gene:Solyc05g013740.2	NA	5	+	7058946	7059048	7058946	7059036	7059121	7059163	1327	0,0,2	44,16,38	1,1,7	30,43,109	161	149	6.306608364817338e-28	3.63877884334e-26	0.0,0.0,0.046	0.03,0.021,0.056	-0.02
6301	gene:Solyc04g079000.2	NA	4	-	63615110	63615305	63615120	63615305	63614774	63615038	6301	22,13,9	58,30,76	32,25,37	32,55,150	159	149	3.1165120343847883e-27	1.79054180823e-25	0.262,0.289,0.1	0.484,0.299,0.188	-0.107
3412	gene:Solyc11g065690.1	NA	11	+	51222076	51222154	51222076	51222109	51224070	51224385	3412	30,15,32	89,78,99	39,44,83	87,64,222	194	149	4.1140453234042146e-27	2.35368525485e-25	0.206,0.129,0.199	0.256,0.346,0.223	-0.097
8779	gene:Solyc07g062270.2	NA	7	+	65052841	65053062	65052841	65052902	65053698	65053788	8779	1,2,1	18,10,20	2,4,6	6,5,45	309	149	4.165355955717233e-27	2.37302779007e-25	0.026,0.088,0.024	0.138,0.278,0.06	-0.113
1940	gene:Solyc02g067270.1	NA	2	-	37456218	37456373	37456312	37456373	37456051	37456128	1940	2,1,3	1,0,4	4,6,9	0,0,4	243	149	5.184322551154248e-27	2.94118114942e-25	0.551,1.0,0.315	1.0,1.0,0.58	-0.238
5367	gene:Solyc01g112010.2	NA	1	-	98140393	98140458	98140398	98140458	98139827	98140176	5367	4,3,3	21,20,10	1,2,3	0,0,6	154	149	7.86147346552737e-27	4.44140494663e-25	0.156,0.127,0.225	1.0,1.0,0.326	-0.606
13936	gene:Solyc02g088450.2	NA	2	+	50541829	50542010	50541829	50541987	50544715	50545079	13936	0,3,2	0,2,0	1,0,3	1,1,4	172	149	1.2372280243344248e-26	6.9608194116e-25	NA,0.565,1.0	0.464,0.0,0.394	0.496
2236	gene:Solyc08g066580.2	NA	8	-	55311699	55311928	55311703	55311928	55311436	55311593	2236	2,0,3	77,21,37	4,6,4	41,43,95	153	149	1.665408770674294e-26	9.33110641387e-25	0.025,0.0,0.073	0.087,0.12,0.039	-0.049
8465	gene:Solyc06g067950.2	NA	6	+	42119815	42119995	42119815	42119909	42120558	42120673	8465	11,0,2	47,20,43	0,2,6	42,35,110	235	149	1.681757518374245e-26	9.38393012001e-25	0.129,0.0,0.029	0.0,0.035,0.033	0.03
11111	gene:Solyc08g060920.2	NA	8	+	45778313	45778524	45778313	45778517	45778672	45779445	11111	20,3,16	4,2,2	0,0,1	0,1,0	156	149	1.7592869728902526e-26	9.77630002681e-25	0.827,0.589,0.884	NA,0.0,1.0	0.267
820	gene:Solyc12g018990.1	NA	12	+	8929287	8929473	8929287	8929469	8929806	8929911	820	3,1,3	73,11,86	4,3,11	17,26,170	153	149	3.0974292845616445e-26	1.71420586406e-24	0.038,0.081,0.033	0.186,0.101,0.059	-0.065
12297	gene:Solyc04g072880.2	NA	4	+	59833921	59834034	59833921	59834023	59834112	59834186	12297	39,19,42	0,4,0	14,27,37	3,0,6	160	149	3.8559848370307485e-26	2.12533733355e-24	1.0,0.816,1.0	0.813,1.0,0.852	0.05
2030	gene:Solyc12g013840.1	NA	12	+	4633730	4633923	4633730	4633877	4634005	4634317	2030	39,14,22	19,6,16	21,12,55	4,3,20	195	149	3.900260513836858e-26	2.14103774523e-24	0.611,0.641,0.512	0.8,0.753,0.678	-0.156
11049	gene:Solyc04g049340.2	NA	4	-	41502807	41502945	41502847	41502945	41502572	41502732	11049	27,11,20	1,0,0	13,7,33	4,0,1	189	149	5.125992607419689e-26	2.80255378081e-24	0.955,1.0,1.0	0.719,1.0,0.963	0.091
13450	gene:Solyc08g078480.2	NA	8	+	62269889	62270039	62269889	62270035	62270693	62271135	13450	24,1,22	63,23,44	3,2,27	25,41,107	153	149	5.202525447626254e-26	2.83297359616e-24	0.271,0.041,0.327	0.105,0.045,0.197	0.097
5433	gene:Solyc08g076100.2	NA	8	-	60140820	60140865	60140828	60140865	60140452	60140742	5433	3,0,2	118,58,113	4,5,6	66,66,111	157	149	7.878806705989516e-26	4.27314960506e-24	0.024,0.0,0.017	0.054,0.067,0.049	-0.043
10624	gene:Solyc04g050470.2	NA	4	-	47276549	47276663	47276556	47276663	47274778	47275061	10624	139,70,78	15,8,8	74,84,346	6,7,17	156	149	8.323475681429246e-26	4.49633493086e-24	0.898,0.893,0.903	0.922,0.92,0.951	-0.033
1978	gene:Solyc02g085310.2	NA	2	-	48242640	48242693	48242645	48242693	48242365	48242535	1978	104,56,78	41,23,26	50,53,124	9,6,44	154	149	9.808600775889039e-26	5.26115841669e-24	0.71,0.702,0.744	0.843,0.895,0.732	-0.105
7000	gene:Solyc09g092680.2	NA	9	-	71652088	71652228	71652163	71652228	71651843	71652016	7000	3,2,4	31,9,38	9,4,14	24,19,57	224	149	9.816897112048573e-26	5.26115841669e-24	0.06,0.129,0.065	0.2,0.123,0.14	-0.07
9235	gene:Solyc09g009080.2	NA	9	+	2415566	2415702	2415566	2415635	2415932	2415969	9235	5,1,4	65,41,88	2,0,1	46,52,89	216	149	1.0443745603911612e-25	5.57506876549e-24	0.05,0.017,0.03	0.029,0.0,0.008	0.02
11785	gene:Solyc04g081340.2	NA	4	+	65359414	65359624	65359414	65359621	65360591	65361278	11785	3,2,5	112,49,64	0,0,5	74,67,145	152	149	1.0659878209149055e-25	5.66812896619e-24	0.026,0.038,0.071	0.0,0.0,0.033	0.034
6503	gene:Solyc02g069410.2	NA	2	-	39314279	39314359	39314295	39314359	39314033	39314082	6503	7,3,6	242,115,207	1,9,3	176,222,714	165	149	1.4402671746736684e-25	7.62835258648e-24	0.025,0.023,0.026	0.005,0.035,0.004	0.01
1345	gene:Solyc09g091570.2	NA	9	+	70827302	70827450	70827302	70827441	70827545	70828145	1345	13,6,5	0,2,0	4,3,6	2,0,2	158	149	1.6165640346857738e-25	8.52879056276e-24	1.0,0.739,1.0	0.654,1.0,0.739	0.115
11145	gene:Solyc05g012700.2	NA	5	-	5893551	5893749	5893613	5893749	5892664	5892976	11145	12,10,29	386,231,425	2,2,14	135,238,283	211	149	3.1504189825033348e-25	1.65567949549e-23	0.021,0.03,0.046	0.01,0.006,0.034	0.016
4402	gene:Solyc08g083040.2	NA	8	-	65626969	65627145	65627011	65627145	65626781	65626876	4402	1,0,0	29,13,34	0,0,7	14,17,66	191	149	4.1401805313810355e-25	2.16744045656e-23	0.026,0.0,0.0	0.0,0.0,0.076	-0.017
8048	gene:Solyc09g074420.2	NA	9	+	66230547	66230774	66230547	66230761	66231049	66231137	8048	34,16,19	2,0,3	29,18,45	4,6,4	162	149	4.1793090907424285e-25	2.17950969082e-23	0.94,1.0,0.853	0.87,0.734,0.912	0.092
10558	gene:Solyc07g043460.2	NA	7	+	57247412	57247633	57247412	57247502	57247700	57247948	10558	974,445,870	3,6,5	229,232,1008	5,0,14	280	149	5.106431194934099e-25	2.6528007882e-23	0.994,0.975,0.989	0.961,1.0,0.975	0.007
5779	gene:Solyc03g121030.1	NA	3	-	69262846	69262920	69262857	69262920	69262210	69262316	5779	22,4,12	0,0,2	11,18,40	0,1,5	160	149	5.913819124390914e-25	3.06051425602e-23	1.0,1.0,0.848	1.0,0.944,0.882	0.007
2874	gene:Solyc08g062910.2	NA	8	-	52325746	52325894	52325837	52325894	52324944	52325076	2874	39,23,31	364,198,350	0,3,9	458,492,1031	240	149	7.528553505772875e-25	3.88135577889e-23	0.062,0.067,0.052	0.0,0.004,0.005	0.057
7682	gene:Solyc01g098460.2	NA	1	+	88979787	88980010	88979787	88979993	88980111	88980571	7682	0,3,0	16,19,10	2,2,9	16,7,75	166	149	8.636443625915791e-25	4.43566436075e-23	0.0,0.124,0.0	0.101,0.204,0.097	-0.093
7843	gene:Solyc06g063420.2	NA	6	-	40089768	40089892	40089779	40089892	40089581	40089656	7843	14,5,7	2,0,4	9,1,23	0,0,3	160	149	8.789217273679157e-25	4.49709422694e-23	0.867,1.0,0.62	1.0,1.0,0.877	-0.13
10840	gene:Solyc02g085760.2	NA	2	+	48553811	48554058	48553811	48553995	48554203	48554374	10840	15,7,16	115,64,126	10,22,39	59,106,208	212	149	9.532004580757802e-25	4.85881391393e-23	0.084,0.071,0.082	0.106,0.127,0.116	-0.037
5285	gene:Solyc02g093110.2	NA	2	-	54028851	54029008	54028855	54029008	54028672	54028767	5285	6,5,14	998,486,1009	5,5,26	315,296,1368	153	149	9.80737488802175e-25	4.98045678302e-23	0.006,0.01,0.013	0.015,0.016,0.018	-0.007
3997	gene:Solyc03g118920.2	NA	3	+	67692624	67692827	67692624	67692797	67692957	67693161	3997	5,1,1	32,15,37	0,1,3	26,35,96	179	149	1.0359766120879967e-24	5.24134585198e-23	0.115,0.053,0.022	0.0,0.023,0.025	0.047
8914	gene:Solyc03g032050.2	NA	3	+	4566421	4566495	4566421	4566482	4566597	4566733	8914	9,3,7	48,22,66	0,0,6	44,29,88	162	149	1.3270426010341596e-24	6.68898536335e-23	0.147,0.111,0.089	0.0,0.0,0.059	0.096
462	gene:Solyc07g064590.2	NA	7	+	66670470	66670674	66670470	66670533	66671134	66671253	462	10,4,14	115,52,124	2,4,16	60,94,261	290	149	1.5272326435475886e-24	7.66953607921e-23	0.043,0.038,0.055	0.017,0.021,0.031	0.022
11251	gene:Solyc08g006220.2	NA	8	+	914807	915009	914807	914989	915516	915803	11251	6,2,2	5,0,0	2,1,0	0,0,7	169	149	1.5909204969102309e-24	7.95988598436e-23	0.514,1.0,1.0	1.0,1.0,0.0	0.171
2360	gene:Solyc11g005790.1	NA	11	+	645679	645918	645679	645838	646524	646833	2360	0,0,2	4,1,1	0,0,5	1,4,7	229	149	1.7039530603973832e-24	8.49408071541e-23	0.0,0.0,0.565	0.0,0.0,0.317	0.083
13992	gene:Solyc09g008650.2	NA	9	-	2109941	2110126	2110042	2110126	2109114	2109189	13992	8,11,4	1,2,2	6,7,17	6,6,4	250	149	1.773843888164132e-24	8.81009131122e-23	0.827,0.766,0.544	0.373,0.41,0.717	0.212
13645	gene:Solyc03g117850.2	NA	3	-	66876743	66876851	66876841	66876851	66875899	66875966	13645	0,0,11	3,1,177	0,5,8	0,104,481	247	149	2.1187193099485543e-24	1.04845675634e-22	0.0,0.0,0.036	NA,0.028,0.01	-0.007
5138	gene:Solyc12g049230.1	NA	12	-	37245852	37246029	37245854	37246029	37243703	37243836	5138	0,0,2	36,17,44	0,2,6	23,27,63	151	149	2.243668098042103e-24	1.10625075423e-22	0.0,0.0,0.043	0.0,0.068,0.086	-0.037
6028	gene:Solyc06g084530.2	NA	6	+	49623822	49623987	49623822	49623983	49624071	49624143	6028	1,0,1	51,21,40	0,0,7	13,16,90	153	149	2.5975312556823608e-24	1.27608428608e-22	0.019,0.0,0.024	0.0,0.0,0.07	-0.009
2448	gene:Solyc11g044960.1	NA	11	+	31927133	31927214	31927133	31927204	31927310	31927367	2448	16,7,22	2,0,4	5,15,21	0,0,2	159	149	2.7787490688802486e-24	1.36018262184e-22	0.882,1.0,0.838	1.0,1.0,0.908	-0.063
6489	gene:Solyc07g019440.2	NA	7	-	11193721	11193786	11193725	11193786	11193229	11193647	6489	37,14,28	166,61,151	8,8,21	70,69,125	153	149	3.551766751686816e-24	1.73231674051e-22	0.178,0.183,0.153	0.1,0.101,0.141	0.057
3986	gene:Solyc03g082600.2	NA	3	-	52527553	52527749	52527656	52527749	52525591	52525658	3986	32,23,20	889,584,854	14,19,93	740,666,1253	252	149	3.785930490747538e-24	1.83990793993e-22	0.021,0.023,0.014	0.011,0.017,0.042	-0.004
1137	gene:Solyc07g062590.2	NA	7	-	65286594	65286747	65286662	65286747	65286430	65286513	1137	18,12,29	0,2,0	14,23,80	2,0,4	217	149	5.0819562338934345e-24	2.46093730626e-22	1.0,0.805,1.0	0.828,1.0,0.932	0.015
9948	gene:Solyc11g018820.1	NA	11	-	9646293	9646448	9646317	9646448	9644128	9644246	9948	5,6,7	3,0,0	4,2,10	4,0,2	173	149	6.278753502586068e-24	3.02966614739e-22	0.589,1.0,1.0	0.463,1.0,0.812	0.105
8067	gene:Solyc02g062570.2	NA	2	+	34298080	34298322	34298080	34298314	34299299	34299525	8067	9,0,3	37,6,28	3,9,22	25,22,62	157	149	6.743975250504968e-24	3.24260852559e-22	0.188,0.0,0.092	0.102,0.28,0.252	-0.118
4785	gene:Solyc12g043000.1	NA	12	+	39282874	39283108	39282874	39283058	39283718	39283738	4785	50,26,47	128,78,152	45,47,68	126,94,121	199	149	8.147376143153845e-24	3.90354321997e-22	0.226,0.2,0.188	0.211,0.272,0.296	-0.055
9304	gene:Solyc05g018620.2	NA	5	-	22621179	22621424	22621330	22621424	22619374	22619790	9304	257,113,332	36,12,26	159,102,295	6,8,26	300	149	1.0955280191692514e-23	5.23037479293e-22	0.78,0.824,0.864	0.929,0.864,0.849	-0.058
12356	gene:Solyc04g082410.2	NA	4	-	66081371	66081425	66081399	66081425	66081130	66081292	12356	8,3,1	14,11,14	1,2,6	17,10,49	177	149	1.376817034041411e-23	6.55026742616e-22	0.325,0.187,0.057	0.047,0.144,0.093	0.095
722	gene:Solyc06g084270.2	NA	6	+	49469614	49469672	49469614	49469665	49469776	49470253	722	102,33,68	2,0,0	64,32,230	10,0,0	156	149	1.455831030027236e-23	6.90196256508e-22	0.98,1.0,1.0	0.859,1.0,1.0	0.04
13090	gene:Solyc02g093220.2	NA	2	-	54158079	54158172	54158128	54158172	54157511	54157954	13090	3,0,1	84,26,49	0,5,4	48,42,58	198	149	1.5497584450663933e-23	7.32166367828e-22	0.026,0.0,0.015	0.0,0.082,0.049	-0.03
5694	gene:Solyc07g008080.2	NA	7	-	2785403	2785569	2785429	2785569	2785232	2785325	5694	1,0,2	49,26,39	0,2,6	33,44,44	175	149	1.9558646457573953e-23	9.20818358744e-22	0.017,0.0,0.042	0.0,0.037,0.104	-0.027
10270	gene:Solyc06g053740.2	NA	6	+	36591283	36591469	36591283	36591345	36591609	36591802	10270	4,2,1	23,21,35	2,4,9	10,22,47	273	149	2.6349360074545578e-23	1.23623174135e-21	0.087,0.049,0.015	0.098,0.09,0.095	-0.044
8632	gene:Solyc01g104770.2	NA	1	-	93139457	93139547	93139464	93139547	93139011	93139081	8632	3,0,0	18,9,23	4,2,2	11,16,45	156	149	2.718451051772662e-23	1.27101647624e-21	0.137,0.0,0.0	0.258,0.107,0.041	-0.09
4406	gene:Solyc03g063560.2	NA	3	-	34934251	34934476	34934316	34934476	34933924	34934035	4406	11,6,9	276,119,218	6,4,16	194,266,647	214	149	3.0546018779818477e-23	1.42327652452e-21	0.027,0.034,0.028	0.021,0.01,0.017	0.014
4338	gene:Solyc12g088900.1	NA	12	-	64094247	64094329	64094252	64094329	64093048	64093105	4338	6,0,2	2,0,1	3,4,7	4,0,9	154	149	3.671466251540086e-23	1.7048428392e-21	0.744,NA,0.659	0.421,1.0,0.429	0.085
11075	gene:Solyc08g005230.2	NA	8	+	148528	148618	148528	148606	149374	149416	11075	13,12,21	779,444,760	14,18,27	518,490,683	161	149	5.0092896464992655e-23	2.31812144426e-21	0.015,0.024,0.025	0.024,0.033,0.035	-0.009
7890	gene:Solyc02g091090.2	NA	2	-	52499169	52499405	52499316	52499405	52498817	52498824	7890	11,0,7	0,0,2	4,0,7	0,0,4	296	149	5.2437748986790823e-23	2.41837904256e-21	1.0,NA,0.638	1.0,NA,0.468	0.085
2427	gene:Solyc03g096900.2	NA	3	-	59266381	59266474	59266395	59266474	59265942	59266146	2427	102,55,79	23,3,4	58,54,109	4,3,4	163	149	6.281055859324262e-23	2.88694360666e-21	0.802,0.944,0.948	0.93,0.943,0.961	-0.047
35	gene:Solyc01g102270.2	NA	1	+	91094240	91094359	91094240	91094336	91094439	91094558	35	0,1,1	3,0,17	0,3,3	7,0,8	172	149	7.326632006752811e-23	3.35614200607e-21	0.0,1.0,0.048	0.0,1.0,0.245	-0.066
1177	gene:Solyc07g017290.2	NA	7	-	6666658	6666865	6666787	6666865	6666014	6666279	1177	11,4,11	9,16,17	6,6,12	22,14,40	278	149	7.767525646724549e-23	3.54612391394e-21	0.396,0.118,0.258	0.128,0.187,0.139	0.106
6748	gene:Solyc01g107450.2	NA	1	-	95005271	95005432	95005313	95005432	95004869	95005038	6748	40,25,40	43,18,42	50,51,68	75,58,104	191	149	8.291441280405772e-23	3.77260578258e-21	0.421,0.52,0.426	0.342,0.407,0.338	0.093
4714	gene:Solyc04g010070.2	NA	4	+	3374298	3374461	3374298	3374446	3374576	3374686	4714	4,2,6	145,47,143	0,0,5	89,79,213	164	149	9.105574555456748e-23	4.12918011363e-21	0.024,0.037,0.037	0.0,0.0,0.021	0.026
12929	gene:Solyc01g058280.2	NA	1	-	65890736	65890852	65890771	65890852	65890201	65890267	12929	307,232,276	3,11,9	274,276,429	0,6,9	184	149	9.473577826865195e-23	4.28174139182e-21	0.988,0.945,0.961	1.0,0.974,0.975	-0.018
14007	gene:Solyc03g121720.2	NA	3	+	69799555	69799662	69799555	69799628	69800393	69800498	14007	15,10,11	1101,479,1077	18,10,47	929,789,1958	183	149	1.0769523011523549e-22	4.85129443566e-21	0.011,0.017,0.008	0.016,0.01,0.019	-0.003
13869	gene:Solyc04g007860.2	NA	4	+	1534244	1534383	1534244	1534379	1534476	1534604	13869	3,4,8	230,139,256	2,0,1	145,156,225	153	149	1.3653888803873637e-22	6.13023438052e-21	0.013,0.027,0.03	0.013,0.0,0.004	0.018
9352	gene:Solyc01g079090.2	NA	1	+	78158731	78158919	78158731	78158812	78159012	78159184	9352	24,10,30	442,262,411	15,16,28	347,340,848	256	149	2.2709350682618594e-22	1.01622470596e-20	0.031,0.022,0.041	0.025,0.027,0.019	0.008
8587	gene:Solyc08g048550.2	NA	8	+	12222755	12222939	12222755	12222904	12223332	12223455	8587	2,2,0	2,0,2	2,0,3	0,0,3	184	149	2.630057134316786e-22	1.17305739093e-20	0.447,1.0,0.0	1.0,NA,0.447	-0.241
9180	gene:Solyc08g081530.2	NA	8	+	64556768	64556960	64556768	64556877	64557051	64557226	9180	32,26,35	4,2,1	14,43,94	0,0,2	232	149	2.8226564126848295e-22	1.25483273113e-20	0.837,0.893,0.957	1.0,1.0,0.968	-0.094
11695	gene:Solyc06g048730.2	NA	6	-	31620818	31620908	31620822	31620908	31620149	31620260	11695	28,20,33	540,240,406	17,30,86	509,481,1682	153	149	3.0455879082272416e-22	1.3495139362e-20	0.048,0.075,0.073	0.032,0.057,0.047	0.02
13634	gene:Solyc01g103020.2	NA	1	+	91690985	91691232	91690985	91691040	91691313	91691430	13634	9,8,2	2,0,7	8,5,48	2,5,2	341	149	3.1003518157141937e-22	1.3693052205e-20	0.663,1.0,0.111	0.636,0.304,0.913	-0.026
1509	gene:Solyc04g011380.2	NA	4	-	3855327	3855496	3855331	3855496	3854123	3854222	1509	4,1,0	2,0,0	1,1,1	1,2,0	153	149	3.4492604471890003e-22	1.51845851959e-20	0.661,1.0,NA	0.493,0.327,1.0	0.224
10793	gene:Solyc03g121020.2	NA	3	+	69255147	69255233	69255147	69255216	69255316	69255388	10793	2,4,2	67,29,64	6,2,8	42,40,74	166	149	3.9192840599222924e-22	1.7142442764e-20	0.026,0.11,0.027	0.114,0.043,0.088	-0.027
2431	gene:Solyc01g108920.2	NA	1	+	96051161	96051339	96051161	96051328	96051421	96051561	2431	9,8,15	2,0,3	24,2,31	3,9,12	160	149	3.9121525852302665e-22	1.7142442764e-20	0.807,1.0,0.823	0.882,0.171,0.706	0.29
9292	gene:Solyc01g066310.2	NA	1	+	73964780	73964923	73964780	73964841	73966729	73966814	9292	137,76,130	4,2,6	77,64,172	1,0,20	231	149	4.312580376514467e-22	1.88020184325e-20	0.957,0.961,0.933	0.98,1.0,0.847	0.008
7422	gene:Solyc01g100690.2	NA	1	+	90660915	90660997	90660915	90660993	90661939	90662520	7422	10,1,13	27,12,25	14,11,32	23,22,46	153	149	4.588002449487992e-22	1.99386939784e-20	0.265,0.075,0.336	0.372,0.327,0.404	-0.142
1748	gene:Solyc08g075010.2	NA	8	-	59158531	59158720	59158651	59158720	59153464	59153565	1748	17,10,15	2,0,4	7,15,39	5,4,20	269	149	4.72438179254906e-22	2.04006027787e-20	0.825,1.0,0.675	0.437,0.675,0.519	0.29
2276	gene:Solyc04g008050.2	NA	4	+	1711078	1711244	1711078	1711155	1711560	1712704	2276	21,0,2	25,19,22	0,17,33	20,25,38	238	149	4.714665889906385e-22	2.04006027787e-20	0.345,0.0,0.054	0.0,0.299,0.352	-0.084
11317	gene:Solyc10g083830.1	NA	10	-	63573537	63573716	63573570	63573716	63572217	63572406	11317	6,4,9	202,127,200	1,0,6	106,106,145	182	149	5.3839215506331305e-22	2.31747912079e-20	0.024,0.025,0.036	0.008,0.0,0.033	0.015
1261	gene:Solyc02g036290.2	NA	2	-	30489192	30489340	30489200	30489340	30488645	30488772	1261	2,2,0	12,13,13	3,2,1	1,4,9	157	149	5.675083151269442e-22	2.43507760912e-20	0.137,0.127,0.0	0.74,0.322,0.095	-0.298
2992	gene:Solyc01g007950.2	NA	1	-	2138461	2138653	2138521	2138653	2138251	2138396	2992	15,8,5	20,11,19	1,2,1	2,5,13	209	149	6.610641602037179e-22	2.8275611824e-20	0.348,0.341,0.158	0.263,0.222,0.052	0.103
6884	gene:Solyc03g121580.2	NA	3	-	69658476	69658642	69658577	69658642	69658261	69658373	6884	4,1,3	132,58,90	6,7,11	121,119,244	250	149	6.830329165587948e-22	2.91234066529e-20	0.018,0.01,0.019	0.029,0.034,0.026	-0.014
4860	gene:Solyc02g094030.2	NA	2	+	54684234	54684473	54684234	54684311	54684650	54685366	4860	7,3,1	39,14,34	3,1,3	12,10,117	311	149	7.052612997290776e-22	2.99769215142e-20	0.079,0.093,0.014	0.107,0.046,0.012	0.007
7466	gene:Solyc02g085810.2	NA	2	+	48596492	48596741	48596492	48596660	48596811	48596898	7466	5,0,10	23,14,10	1,2,6	4,27,33	230	149	9.624919624120449e-22	4.07825891198e-20	0.123,0.0,0.393	0.139,0.046,0.105	0.075
6152	gene:Solyc06g043070.2	NA	6	-	29795392	29795477	29795396	29795477	29795104	29795158	6152	1,0,3	31,14,17	0,0,11	18,18,58	153	149	1.0517550098270685e-21	4.44260005553e-20	0.03,0.0,0.147	0.0,0.0,0.156	0.007
3723	gene:Solyc09g091850.2	NA	9	-	71062000	71062073	71062034	71062073	71060895	71061034	3723	14,12,18	24,24,23	5,6,24	18,32,43	183	149	1.1125091334263186e-21	4.68463085097e-20	0.322,0.289,0.389	0.184,0.132,0.312	0.124
10481	gene:Solyc09g055350.2	NA	9	+	40040348	40040553	40040348	40040535	40040731	40040793	10481	6,3,9	40,25,47	0,1,6	39,25,70	167	149	1.154958138597079e-21	4.84832117685e-20	0.118,0.097,0.146	0.0,0.034,0.071	0.085
12647	gene:Solyc05g007020.2	NA	5	-	1610655	1610835	1610742	1610835	1610233	1610313	12647	67,40,66	5,10,8	90,88,160	2,6,1	236	149	1.3074608936015788e-21	5.4715624248e-20	0.894,0.716,0.839	0.966,0.903,0.99	-0.137
13981	gene:Solyc09g008650.2	NA	9	-	2109941	2110126	2110068	2110126	2109114	2109189	13981	18,13,10	620,451,558	9,15,32	440,468,565	276	149	1.3393708247042144e-21	5.58785508067e-20	0.015,0.015,0.01	0.011,0.017,0.03	-0.006
345	gene:Solyc04g045630.2	NA	4	-	34498454	34498570	34498473	34498570	34498260	34498371	345	9,1,0	17,4,30	3,0,3	16,26,108	168	149	1.3689882064817127e-21	5.69389910788e-20	0.32,0.181,0.0	0.143,0.0,0.024	0.111
3570	gene:Solyc07g063330.2	NA	7	-	65813639	65813807	65813689	65813807	65812695	65813559	3570	0,0,3	2,3,4	0,1,0	0,0,1	199	149	1.4785297918507205e-21	6.13069891367e-20	0.0,0.0,0.36	NA,1.0,0.0	-0.38
9969	gene:Solyc02g093190.2	NA	2	+	54133841	54134004	54133841	54133979	54135323	54135408	9969	15,3,4	1,1,2	4,0,3	0,0,5	174	149	2.0883755450882427e-21	8.63301341947e-20	0.928,0.72,0.631	1.0,NA,0.339	0.09
4278	gene:Solyc07g064510.2	NA	7	-	66621882	66622058	66621905	66622058	66621522	66621794	4278	21,13,22	733,298,711	11,4,14	423,391,984	172	149	2.156995675991764e-21	8.88957579659e-20	0.024,0.036,0.026	0.022,0.009,0.012	0.014
9460	gene:Solyc06g073630.2	NA	6	+	45428186	45428379	45428186	45428244	45428787	45428858	9460	11,1,9	113,71,73	10,3,21	61,55,132	284	149	2.3929014961193272e-21	9.83192466239e-20	0.049,0.007,0.061	0.079,0.028,0.077	-0.022
4472	gene:Solyc08g067180.2	NA	8	-	56155593	56155712	56155638	56155712	56155345	56155503	4472	81,30,92	4,1,2	68,86,194	7,6,8	194	149	2.931086683530982e-21	1.20068291063e-19	0.94,0.958,0.972	0.882,0.917,0.949	0.041
10746	gene:Solyc04g007220.2	NA	4	-	914729	914905	914733	914905	914427	914491	10746	2,0,2	1,1,0	0,1,14	1,3,1	153	149	3.783102297412485e-21	1.54503265213e-19	0.661,0.0,1.0	0.0,0.245,0.932	0.161
8569	gene:Solyc07g055870.2	NA	7	+	63790579	63790669	63790579	63790665	63790774	63790895	8569	5,0,7	7,5,6	0,0,4	3,0,9	153	149	4.566622464395371e-21	1.85942444429e-19	0.41,0.0,0.532	0.0,NA,0.302	0.163
4896	gene:Solyc03g025390.2	NA	3	-	2817700	2817806	2817752	2817806	2817532	2817617	4896	12,0,7	7,0,1	4,0,6	0,2,2	201	149	5.212728151556138e-21	2.11614913194e-19	0.56,NA,0.838	1.0,0.0,0.69	0.136
10616	gene:Solyc09g010670.2	NA	9	+	3990312	3990365	3990312	3990316	3990431	3990475	10616	1,1,0	57,30,36	3,3,1	27,43,39	198	149	5.289999592329602e-21	2.14110759619e-19	0.013,0.024,0.0	0.077,0.05,0.019	-0.036
12910	gene:Solyc10g006840.2	NA	10	+	1279252	1279316	1279252	1279312	1279623	1279703	12910	34,9,34	0,0,4	30,23,89	0,2,10	153	149	5.944761414844896e-21	2.39895892928e-19	1.0,1.0,0.892	1.0,0.918,0.897	0.026
5244	gene:Solyc02g085250.2	NA	2	-	48217360	48217501	48217413	48217501	48216901	48216943	5244	5,2,3	64,42,75	12,7,10	75,107,131	202	149	6.7600227384544176e-21	2.71985603296e-19	0.054,0.034,0.029	0.106,0.046,0.053	-0.029
3505	gene:Solyc03g044380.2	NA	3	+	8962121	8962287	8962121	8962283	8962807	8962892	3505	0,0,2	48,19,22	0,0,8	36,59,93	153	149	7.860305992747904e-21	3.15319198094e-19	0.0,0.0,0.081	0.0,0.0,0.077	0.001
11625	gene:Solyc04g057890.2	NA	4	-	55014850	55014935	55014909	55014935	55013468	55013712	11625	2,1,2	31,19,42	0,4,6	7,9,62	208	149	8.583373203652123e-21	3.43309608461e-19	0.044,0.036,0.033	0.0,0.241,0.065	-0.064
13025	gene:Solyc12g009890.1	NA	12	+	3065308	3065344	3065308	3065324	3066000	3066126	13025	181,92,213	21,9,22	170,183,213	6,11,15	169	149	9.224058376037434e-21	3.6785002212e-19	0.884,0.9,0.895	0.962,0.936,0.926	-0.048
11370	gene:Solyc06g075110.2	NA	6	+	46606185	46606205	46606185	46606188	46606318	46606436	11370	172,55,150	0,2,2	90,103,224	0,6,5	166	149	1.0634542280216801e-20	4.22855597588e-19	1.0,0.961,0.985	1.0,0.939,0.976	0.01
326	gene:Solyc05g026380.1	NA	5	-	41077718	41077884	41077815	41077884	41076123	41076201	326	1,1,1	18,5,31	1,0,9	15,16,73	246	149	1.3073388640796287e-20	5.1831016544e-19	0.033,0.108,0.019	0.039,0.0,0.069	0.017
11048	gene:Solyc02g094250.2	NA	2	+	54842156	54842282	54842156	54842218	54843202	54843682	11048	2,0,0	5,0,6	0,0,5	4,2,6	213	149	1.368621517558208e-20	5.41024465206e-19	0.219,NA,0.0	0.0,0.0,0.368	-0.013
8087	gene:Solyc11g011390.1	NA	11	+	4462630	4462734	4462630	4462714	4463353	4463523	8087	2,2,4	14,8,35	4,0,11	11,5,35	169	149	1.3984980729790066e-20	5.51227772428e-19	0.112,0.181,0.092	0.243,0.0,0.217	-0.025
13070	gene:Solyc04g071660.2	NA	4	-	58648271	58648499	58648382	58648499	58647980	58648147	13070	3,0,0	34,13,44	5,2,3	46,43,73	260	149	1.516773016717103e-20	5.94390905597e-19	0.048,0.0,0.0	0.059,0.026,0.023	-0.02
4441	gene:Solyc07g064980.2	NA	7	+	66925213	66925383	66925213	66925372	66926519	66927601	4441	66,43,41	2,1,8	55,38,49	0,0,5	160	149	1.5164988106650712e-20	5.94390905597e-19	0.968,0.976,0.827	1.0,1.0,0.901	-0.043
11348	gene:Solyc02g091290.2	NA	2	+	52631927	52632161	52631927	52632115	52632700	52632817	11348	5,0,8	32,1,41	0,1,7	26,41,76	195	149	1.5498863472238025e-20	6.05616973545e-19	0.107,0.0,0.13	0.0,0.018,0.066	0.051
1409	gene:Solyc10g047950.1	NA	10	-	43151094	43151291	43151109	43151291	43149237	43149336	1409	42,13,38	257,105,228	16,24,40	151,175,384	164	149	1.5873958899482864e-20	6.18491404362e-19	0.129,0.101,0.132	0.088,0.111,0.086	0.026
9981	gene:Solyc02g068180.2	NA	2	+	38202879	38202994	38202879	38202990	38203110	38203193	9981	84,36,80	0,0,2	52,31,124	0,0,8	153	149	1.6182147677561443e-20	6.28692665788e-19	1.0,1.0,0.975	1.0,1.0,0.938	0.012
7767	gene:Solyc01g089900.2	NA	1	-	83620458	83620544	83620498	83620544	83619968	83620026	7767	7,4,12	12,1,2	4,13,9	5,1,1	189	149	1.625495308969515e-20	6.29716882695e-19	0.315,0.759,0.825	0.387,0.911,0.876	-0.092
9699	gene:Solyc04g009430.2	NA	4	+	2846824	2846881	2846824	2846870	2848080	2848241	9699	2,4,0	45,20,37	4,0,9	16,22,66	160	149	1.8673477185658723e-20	7.21349507579e-19	0.04,0.157,0.0	0.189,0.0,0.113	-0.035
4958	gene:Solyc09g097880.2	NA	9	+	71880104	71880349	71880104	71880337	71880951	71881114	4958	2,0,5	2,0,0	4,2,4	0,0,6	161	149	2.2912012415329575e-20	8.82568114601e-19	0.481,NA,1.0	1.0,1.0,0.382	-0.054
630	gene:Solyc09g092710.2	NA	9	+	71664112	71664259	71664112	71664226	71664310	71665080	630	5,0,2	10,2,2	2,0,2	2,0,0	182	149	2.4361753109210503e-20	9.3575357056e-19	0.29,0.0,0.45	0.45,NA,1.0	-0.478
10718	gene:Solyc01g103100.2	NA	1	+	91767526	91767624	91767526	91767618	91767712	91767863	10718	53,23,51	423,134,302	35,37,128	271,318,1210	155	149	2.745174606096403e-20	1.05146391198e-18	0.107,0.142,0.14	0.11,0.101,0.092	0.029
8746	gene:Solyc04g078700.2	NA	4	+	63393021	63393171	63393021	63393151	63393251	63393461	8746	6,0,3	105,38,93	1,1,1	45,59,149	169	149	3.232756787739088e-20	1.23473096577e-18	0.048,0.0,0.028	0.019,0.015,0.006	0.012
2212	gene:Solyc01g103540.2	NA	1	+	92132031	92132183	92132031	92132163	92132372	92132543	2212	9,6,14	0,0,5	7,7,17	0,0,2	169	149	3.2961750781375704e-20	1.25541679451e-18	1.0,1.0,0.712	1.0,1.0,0.882	-0.057
7690	gene:Solyc02g086970.2	NA	2	-	49537064	49537202	49537072	49537202	49536646	49536784	7690	199,95,128	49,18,47	78,107,311	16,36,43	157	149	4.2550304633563026e-20	1.61607725638e-18	0.794,0.834,0.721	0.822,0.738,0.873	-0.028
11355	gene:Solyc08g077210.2	NA	8	-	61112888	61112976	61112893	61112976	61112676	61112781	11355	250,116,184	15,9,15	74,95,205	0,0,7	154	149	4.615469720385288e-20	1.74807692566e-18	0.942,0.926,0.922	1.0,1.0,0.966	-0.059
8335	gene:Solyc02g083320.2	NA	2	-	46770577	46770755	46770613	46770755	46770093	46770166	8335	8,0,10	2,0,0	7,0,9	2,0,3	185	149	4.7991459316851916e-20	1.81257993559e-18	0.763,NA,1.0	0.738,NA,0.707	0.159
7522	gene:Solyc06g051380.1	NA	6	+	34723911	34724134	34723911	34723965	34724311	34724403	7522	0,2,3	13,4,0	0,2,2	0,2,15	318	149	6.228547284899917e-20	2.34591312878e-18	0.0,0.19,1.0	NA,0.319,0.059	0.208
3081	gene:Solyc01g094150.2	NA	1	+	85701122	85701238	85701122	85701234	85701319	85701400	3081	68,14,32	19,8,6	11,22,38	7,5,23	153	149	6.908271430527253e-20	2.59471613093e-18	0.777,0.63,0.839	0.605,0.811,0.617	0.071
11899	gene:Solyc10g008980.2	NA	10	+	3003904	3003966	3003904	3003964	3004179	3004245	11899	6,0,1	0,1,0	0,4,6	0,0,3	151	149	7.651459213083235e-20	2.86591534448e-18	1.0,0.0,1.0	NA,1.0,0.664	-0.165
12196	gene:Solyc11g006460.1	NA	11	-	1151447	1151550	1151450	1151550	1151184	1151326	12196	74,32,118	0,0,0	16,14,47	0,0,70	152	149	1.0608230935649622e-19	3.96245188034e-18	1.0,1.0,1.0	1.0,1.0,0.397	0.201
4006	gene:Solyc04g010080.2	NA	4	+	3384828	3384921	3384828	3384911	3384988	3385061	4006	1,1,1	22,2,11	4,1,4	6,14,42	159	149	1.1311275272634365e-19	4.21345003906e-18	0.041,0.319,0.079	0.385,0.063,0.082	-0.03
3874	gene:Solyc04g071570.2	NA	4	+	58545990	58546177	58545990	58546089	58547166	58548030	3874	1,0,2	23,14,26	1,0,5	10,13,24	237	149	1.1786556012951812e-19	4.3784633693e-18	0.027,0.0,0.046	0.059,0.0,0.116	-0.034
5301	gene:Solyc06g072300.2	NA	6	-	44573019	44573221	44573035	44573221	44572685	44572945	5301	11,1,8	317,184,339	5,0,5	246,223,317	165	149	1.3145288888590186e-19	4.86986262405e-18	0.03,0.005,0.021	0.018,0.0,0.014	0.008
10830	gene:Solyc02g085040.2	NA	2	-	48068823	48069022	48068878	48069022	48066604	48066730	10830	9,3,7	332,188,245	4,19,10	209,197,423	204	149	1.3335760595408282e-19	4.92696397583e-18	0.019,0.012,0.02	0.014,0.066,0.017	-0.015
12341	gene:Solyc02g077880.2	NA	2	+	42713995	42714220	42713995	42714212	42714348	42714750	12341	30,9,32	967,422,899	25,28,75	407,467,1631	157	149	1.3461909189899247e-19	4.96005507353e-18	0.029,0.02,0.033	0.055,0.054,0.042	-0.023
9012	gene:Solyc11g030380.1	NA	11	-	21603634	21603898	21603734	21603898	21603326	21603444	9012	165,121,196	6,7,7	92,98,237	3,1,6	249	149	1.4544926649677136e-19	5.34457074371e-18	0.943,0.912,0.944	0.948,0.983,0.959	-0.03
435	gene:Solyc07g045480.2	NA	7	+	58611075	58613527	58611075	58611209	58614293	58615110	435	156,67,133	3,6,0	102,86,272	0,0,2	2467	149	1.5980487770427492e-19	5.85620091025e-18	0.758,0.403,1.0	1.0,1.0,0.891	-0.243
11854	gene:Solyc11g020060.1	NA	11	-	10033900	10034028	10033908	10034028	10033363	10033435	11854	11,4,12	0,2,8	13,12,24	4,2,1	157	149	1.9197537555808067e-19	7.01615665011e-18	1.0,0.655,0.587	0.755,0.851,0.958	-0.107
10801	gene:Solyc02g084440.2	NA	2	-	47533838	47533932	47533842	47533932	47533377	47533752	10801	94,25,82	6008,4745,5582	79,45,75	4423,3760,4590	153	149	2.0370644955064748e-19	7.42488104693e-18	0.015,0.005,0.014	0.017,0.012,0.016	-0.004
8009	gene:Solyc01g067630.2	NA	1	-	76474103	76474229	76474135	76474229	76473885	76473898	8009	3,3,4	104,95,127	10,10,21	110,112,225	181	149	2.1480863709536668e-19	7.80855311093e-18	0.023,0.025,0.025	0.07,0.068,0.071	-0.045
5307	gene:Solyc05g025650.2	NA	5	-	35398223	35398442	35398285	35398442	35397596	35397929	5307	31,20,37	6,0,0	27,20,50	0,4,9	211	149	2.428227712776334e-19	8.80329934693e-18	0.785,1.0,1.0	1.0,0.779,0.797	0.07
3936	gene:Solyc03g007470.2	NA	3	-	2045946	2046150	2046020	2046150	2044748	2044853	3936	31,11,17	0,0,1	6,13,69	0,0,5	223	149	3.5784053210736473e-19	1.29385593996e-17	1.0,1.0,0.919	1.0,1.0,0.902	0.006
14169	gene:Solyc08g074270.2	CRYD	8	-	58371938	58372096	58371942	58372096	58371776	58371851	14169	1,5,2	13,9,21	2,0,3	3,15,50	153	149	3.6569151584807164e-19	1.31872639984e-17	0.07,0.351,0.085	0.394,0.0,0.055	0.019
12303	gene:Solyc05g055160.2	NA	5	-	64924568	64924734	64924628	64924734	64924331	64924473	12303	676,348,444	0,0,243	154,206,449	0,0,0	209	149	4.2636978352761113e-19	1.53346098007e-17	1.0,1.0,0.566	1.0,1.0,1.0	-0.145
3115	gene:Solyc01g068030.2	NA	1	-	77067729	77067813	77067764	77067813	77067502	77067550	3115	7,5,11	190,76,171	2,4,9	113,104,277	184	149	4.629629473729211e-19	1.660665239e-17	0.029,0.051,0.05	0.014,0.03,0.026	0.02
13194	gene:Solyc05g009850.2	NA	5	+	4068516	4068684	4068516	4068619	4069603	4070283	13194	17,17,19	0,3,5	14,20,45	0,0,2	214	149	5.049924925840912e-19	1.80664728416e-17	1.0,0.798,0.726	1.0,1.0,0.94	-0.139
9943	gene:Solyc01g104160.2	NA	1	-	92628262	92628384	92628371	92628384	92627938	92628158	9943	23,15,38	4,0,3	7,10,43	2,0,1	258	149	5.339505943701566e-19	1.9052200287e-17	0.769,1.0,0.88	0.669,1.0,0.961	0.006
7252	gene:Solyc02g062780.2	NA	2	-	34559278	34559376	34559282	34559376	34556403	34556502	7252	2,0,0	56,42,60	5,1,2	60,61,91	153	149	5.471871910242185e-19	1.94732575409e-17	0.034,0.0,0.0	0.075,0.016,0.021	-0.026
4617	gene:Solyc09g098240.2	NA	9	-	72095248	72095379	72095280	72095379	72094123	72094263	4617	11,3,3	248,132,276	5,4,2	270,240,385	181	149	5.589089218326907e-19	1.98383405003e-17	0.035,0.018,0.009	0.015,0.014,0.004	0.01
10803	gene:Solyc01g010480.2	NA	1	-	5367356	5367432	5367367	5367432	5367183	5367263	10803	22,8,10	162,50,150	4,5,18	63,76,238	160	149	6.370286797062243e-19	2.25521458698e-17	0.112,0.13,0.058	0.056,0.058,0.066	0.04
3135	gene:Solyc06g073810.2	NA	6	-	45560858	45560988	45560868	45560988	45560610	45560769	3135	5,0,2	18,9,27	9,0,11	19,14,42	159	149	6.846293733958106e-19	2.4174191859e-17	0.207,0.0,0.065	0.307,0.0,0.197	-0.077
6998	gene:Solyc06g009690.1	NA	6	-	3636848	3637039	3636867	3637039	3635959	3636155	6998	44,11,50	3,2,1	35,35,44	3,2,8	168	149	7.388522777336004e-19	2.6021033854e-17	0.929,0.83,0.978	0.912,0.939,0.83	0.019
9872	gene:Solyc02g071860.2	NA	2	-	41211721	41211902	41211830	41211902	41211475	41211544	9872	3,4,0	33,12,45	0,2,19	27,41,88	258	149	9.387461128423129e-19	3.29752812021e-17	0.05,0.161,0.0	0.0,0.027,0.111	0.024
10368	gene:Solyc07g016170.2	NA	7	+	6378509	6378593	6378509	6378576	6380897	6381017	10368	58,25,43	3,0,0	29,42,72	6,0,1	166	149	9.661951829653523e-19	3.38517842011e-17	0.946,1.0,1.0	0.813,1.0,0.985	0.049
6248	gene:Solyc04g016010.2	NA	4	+	6616117	6616246	6616117	6616223	6619404	6619584	6248	0,2,2	4,2,4	0,4,9	5,3,5	172	149	9.861804062817788e-19	3.44629384762e-17	0.0,0.464,0.302	0.0,0.536,0.609	-0.126
3569	gene:Solyc07g063330.2	NA	7	-	65813639	65813807	65813723	65813807	65812695	65813559	3569	0,1,7	52,28,40	0,1,2	14,18,51	233	149	1.0994814030639082e-18	3.83235690081e-17	0.0,0.022,0.101	0.0,0.034,0.024	0.022
7219	gene:Solyc01g098190.2	NA	1	+	88784240	88784449	88784240	88784435	88784559	88784606	7219	2,0,0	53,27,56	0,2,6	16,22,63	163	149	1.1485224619694444e-18	3.99302975945e-17	0.033,0.0,0.0	0.0,0.077,0.08	-0.041
3690	gene:Solyc11g071260.1	NA	11	-	54795422	54795555	54795425	54795555	54794645	54794734	3690	2,1,3	132,96,142	1,2,14	157,125,155	152	149	1.2262784949907707e-18	4.25245782956e-17	0.015,0.01,0.02	0.006,0.015,0.081	-0.019
12110	gene:Solyc03g078290.2	NA	3	+	50321353	50321531	50321353	50321514	50322783	50322972	12110	39,40,54	700,526,697	80,71,77	1229,1359,1641	166	149	1.7401425770474812e-18	6.01902887811e-17	0.048,0.064,0.065	0.055,0.045,0.04	0.012
9411	gene:Solyc05g005180.2	NA	5	+	166579	166759	166579	166696	166860	166899	9411	18,13,11	461,229,370	17,9,77	271,290,1294	212	149	2.2846937762997007e-18	7.88248420174e-17	0.027,0.038,0.02	0.042,0.021,0.04	-0.006
7214	gene:Solyc04g076320.2	NA	4	-	61242224	61242488	61242296	61242488	61241898	61242015	7214	88,52,91	4,2,2	135,105,248	0,0,4	221	149	2.5597535648721276e-18	8.80906055485e-17	0.937,0.946,0.968	1.0,1.0,0.977	-0.042
4143	gene:Solyc06g076410.2	NA	6	-	47478454	47478610	47478464	47478610	47478103	47478223	4143	11,4,8	128,52,134	0,2,14	59,57,257	159	149	2.8186678668552946e-18	9.67552344473e-17	0.075,0.067,0.053	0.0,0.032,0.049	0.038
9863	gene:Solyc07g065430.2	NA	7	-	67192575	67192722	67192684	67192722	67192433	67192465	9863	3,3,5	0,6,1	0,6,1	0,0,2	258	149	3.3415914711059744e-18	1.14415754436e-16	1.0,0.224,0.743	NA,1.0,0.224	0.044
4002	gene:Solyc03g062790.2	NA	3	-	32254870	32254997	32254875	32254997	32254713	32254797	4002	5,4,10	159,92,131	8,0,4	103,115,542	154	149	3.5372948238261336e-18	1.20811537824e-16	0.03,0.04,0.069	0.07,0.0,0.007	0.021
13186	gene:Solyc05g012290.2	NA	5	+	5570352	5570432	5570352	5570416	5570961	5571037	13186	0,5,2	55,22,26	0,1,0	16,14,73	165	149	3.604075096467666e-18	1.22783050837e-16	0.0,0.17,0.065	0.0,0.061,0.0	0.058
14037	gene:Solyc10g045310.1	NA	10	-	32668066	32668126	32668070	32668126	32667773	32667895	14037	151,99,121	16,4,18	263,272,485	20,24,23	153	149	4.364007260579618e-18	1.48299685329e-16	0.902,0.96,0.867	0.928,0.917,0.954	-0.023
12686	gene:Solyc07g065630.2	NA	7	+	67333021	67333198	67333021	67333194	67333841	67334082	12686	7,2,12	132,60,179	2,6,2	86,76,149	153	149	4.885972954025222e-18	1.65622268209e-16	0.049,0.031,0.061	0.022,0.071,0.013	0.012
14159	gene:Solyc01g086690.2	NA	1	-	81647559	81647627	81647599	81647627	81647105	81647479	14159	8,2,10	0,0,5	4,6,38	0,0,4	189	149	5.37965388602627e-18	1.81902062445e-16	1.0,1.0,0.612	1.0,1.0,0.882	-0.09
12648	gene:Solyc05g007020.2	NA	5	-	1610630	1610835	1610742	1610835	1610233	1610313	12648	71,40,65	5,10,8	93,88,164	2,6,1	261	149	6.248733651371924e-18	2.10762635769e-16	0.89,0.695,0.823	0.964,0.893,0.989	-0.146
13589	gene:Solyc09g010940.2	NA	9	-	4280463	4280522	4280467	4280522	4280290	4280356	13589	18,12,5	382,137,307	3,0,10	90,70,296	153	149	6.2866025815992656e-18	2.11513757826e-16	0.044,0.079,0.016	0.031,0.0,0.032	0.025
5381	gene:Solyc04g076540.2	NA	4	-	61430104	61430259	61430157	61430259	61429848	61430031	5381	0,6,3	44,20,37	1,0,1	22,20,47	202	149	7.675440171317176e-18	2.57602211096e-16	0.0,0.181,0.056	0.032,0.0,0.015	0.063
12538	gene:Solyc02g062520.2	NA	2	-	34216429	34216523	34216434	34216523	34214277	34214433	12538	0,0,1	11,7,14	3,0,2	9,20,32	154	149	9.846760193862823e-18	3.29659806095e-16	0.0,0.0,0.065	0.244,0.0,0.057	-0.079
8377	gene:Solyc09g063010.2	NA	9	-	60928587	60928666	60928602	60928666	60928453	60928458	8377	37,19,23	5,1,4	21,17,22	2,0,2	164	149	1.029714307340967e-17	3.43889071262e-16	0.871,0.945,0.839	0.905,1.0,0.909	-0.053
7794	gene:Solyc08g079820.2	NA	8	+	63273867	63273970	63273867	63273917	63274368	63274467	7794	11,2,13	90,25,50	10,6,9	63,42,169	202	149	1.1490274355601868e-17	3.82792702672e-16	0.083,0.056,0.161	0.105,0.095,0.038	0.021
10551	gene:Solyc01g099890.2	NA	1	+	90018636	90018830	90018636	90018785	90020547	90020629	10551	15,10,21	217,94,185	10,10,33	173,154,511	194	149	1.2251530482423079e-17	4.07153190714e-16	0.05,0.076,0.08	0.043,0.048,0.047	0.023
3963	gene:Solyc04g074220.2	NA	4	+	60219205	60219291	60219205	60219273	60219427	60219706	3963	16,7,18	8,0,3	0,3,35	8,2,17	167	149	1.5396602404706357e-17	5.10421838644e-16	0.641,1.0,0.843	0.0,0.572,0.648	0.421
8855	gene:Solyc09g008520.2	NA	9	-	2007590	2007833	2007773	2007833	2007321	2007488	8855	12,5,14	19,12,17	0,2,0	0,2,2	332	149	1.6694794994225423e-17	5.52109086163e-16	0.221,0.158,0.27	NA,0.31,0.0	0.061
8355	gene:Solyc12g096230.1	NA	12	+	65247854	65247990	65247854	65247956	65248083	65248170	8355	3,0,4	17,17,17	4,1,6	15,9,13	183	149	1.9119624528269135e-17	6.30761530362e-16	0.126,0.0,0.161	0.178,0.083,0.273	-0.082
8195	gene:Solyc07g008950.2	NA	7	-	3976239	3976318	3976252	3976318	3975952	3976081	8195	7,3,4	137,56,131	7,7,28	121,110,409	162	149	1.9710370690108307e-17	6.48672126668e-16	0.045,0.047,0.027	0.051,0.055,0.059	-0.015
4786	gene:Solyc12g043000.1	NA	12	+	39282874	39283108	39282874	39283104	39283718	39283738	4786	8,3,7	28,17,24	1,8,4	31,28,35	153	149	2.3789377876199284e-17	7.81017371969e-16	0.218,0.147,0.221	0.03,0.218,0.1	0.079
13642	gene:Solyc03g117850.2	NA	3	-	66876770	66876851	66876841	66876851	66875899	66875966	13642	0,0,12	3,1,177	0,8,9	0,104,481	220	149	2.4151052984178665e-17	7.9097615317e-16	0.0,0.0,0.044	NA,0.05,0.013	-0.017
13060	gene:Solyc10g050230.1	NA	10	+	48183950	48184115	48183950	48184111	48185279	48185521	13060	9,6,3	21,17,14	3,0,1	17,23,33	153	149	2.5470353974216344e-17	8.32174769967e-16	0.294,0.256,0.173	0.147,0.0,0.029	0.182
3529	gene:Solyc08g076450.2	NA	8	-	60458390	60458450	60458394	60458450	60457327	60457474	3529	31,4,40	308,159,252	17,17,32	197,181,519	153	149	2.6070910642187168e-17	8.49748743744e-16	0.089,0.024,0.134	0.078,0.084,0.057	0.009
11289	gene:Solyc05g041530.2	NA	5	+	52102856	52103048	52102856	52102883	52103948	52104077	11289	266,125,206	0,3,14	145,193,751	0,1,16	314	149	2.6286772963106338e-17	8.52685058868e-16	1.0,0.952,0.875	1.0,0.989,0.957	-0.04
1441	gene:Solyc02g070760.2	NA	2	-	40378821	40378939	40378831	40378939	40378324	40378729	1441	2,5,6	99,39,101	3,1,4	57,77,154	159	149	2.627561033272569e-17	8.52685058868e-16	0.019,0.107,0.053	0.047,0.012,0.024	0.032
13550	gene:Solyc02g077680.2	NA	2	+	42574728	42574842	42574728	42574785	42575127	42575142	13550	0,0,2	50,20,35	1,0,8	45,49,113	206	149	2.9063645907740975e-17	9.40510679864e-16	0.0,0.0,0.04	0.016,0.0,0.049	-0.008
8271	gene:Solyc01g098870.2	NA	1	+	89254875	89255044	89254875	89255040	89255936	89256153	8271	0,0,3	66,24,70	1,0,6	32,34,92	153	149	3.164720891687015e-17	1.02167739453e-15	0.0,0.0,0.04	0.03,0.0,0.06	-0.017
1585	gene:Solyc04g053120.2	NA	4	-	51717908	51718011	51717938	51718011	51717749	51717838	1585	6,3,1	243,150,263	4,6,9	180,219,315	179	149	3.2979787839644953e-17	1.06216851144e-15	0.02,0.016,0.003	0.018,0.022,0.023	-0.008
6674	gene:Solyc12g094580.1	NA	12	-	64762546	64762757	64762563	64762757	64762132	64762159	6674	0,3,0	1,0,3	1,6,1	2,1,3	166	149	3.568679768502124e-17	1.14662864884e-15	0.0,1.0,0.0	0.31,0.843,0.23	-0.128
3571	gene:Solyc07g063330.2	NA	7	-	65813689	65813807	65813723	65813807	65812695	65813559	3571	2,4,8	52,28,40	0,0,3	14,18,51	183	149	3.983490147322148e-17	1.27688281105e-15	0.03,0.104,0.14	0.0,0.0,0.046	0.076
8630	gene:Solyc01g104770.2	NA	1	-	93139460	93139547	93139464	93139547	93139011	93139081	8630	0,0,2	18,9,23	0,2,5	11,16,45	153	149	4.5798487619049527e-17	1.4645794661e-15	0.0,0.0,0.078	0.0,0.109,0.098	-0.043
134	gene:Solyc10g044450.1	NA	10	+	26425851	26425950	26425851	26425893	26427631	26427741	134	80,52,74	8,4,3	55,53,63	8,6,18	206	149	4.611763258320682e-17	1.47131524752e-15	0.879,0.904,0.947	0.833,0.865,0.717	0.105
6867	gene:Solyc01g090170.2	NA	1	+	83808543	83808667	83808543	83808595	83808816	83809193	6867	6,3,6	2,0,0	2,3,0	1,2,0	221	149	4.994490957770097e-17	1.58967847175e-15	0.669,1.0,1.0	0.574,0.503,NA	0.351
11214	gene:Solyc01g008770.2	NA	1	+	2811658	2811750	2811658	2811742	2812176	2812290	11214	1,0,2	89,55,82	1,2,6	76,62,136	157	149	6.622834332399621e-17	2.10302132817e-15	0.011,0.0,0.023	0.012,0.03,0.04	-0.016
8711	gene:Solyc03g115820.2	NA	3	-	65410483	65410557	65410487	65410557	65410024	65410384	8711	26,13,57	1205,534,891	16,14,184	612,581,2924	153	149	7.195353338411826e-17	2.27948121298e-15	0.021,0.023,0.059	0.025,0.023,0.058	-0.001
8687	gene:Solyc01g098920.2	NA	1	+	89288847	89289076	89288847	89289072	89290541	89290610	8687	5,6,2	111,81,95	8,8,9	64,55,229	153	149	8.056688223062169e-17	2.54640176262e-15	0.042,0.067,0.02	0.109,0.124,0.037	-0.047
3172	gene:Solyc09g098450.2	NA	9	+	72252251	72252373	72252251	72252352	72253502	72253624	3172	2,1,3	35,17,19	1,2,9	6,22,44	170	149	8.290133746738025e-17	2.61409124354e-15	0.048,0.049,0.122	0.127,0.074,0.152	-0.045
6316	gene:Solyc03g083580.2	NA	3	-	53535338	53535459	53535342	53535459	53532884	53533119	6316	6,0,2	3,1,3	0,4,6	5,8,12	153	149	8.482486282169552e-17	2.66853901392e-15	0.661,0.0,0.394	0.0,0.327,0.327	0.134
4658	gene:Solyc10g051390.1	NA	10	+	52082583	52082725	52082583	52082683	52082821	52082910	4658	471,416,440	0,0,0	685,770,662	0,0,104	191	149	1.1309185292716346e-16	3.54956581907e-15	1.0,1.0,1.0	1.0,1.0,0.832	0.056
11138	gene:Solyc03g118070.2	NA	3	+	67054003	67054088	67054003	67054067	67054183	67054253	11138	0,2,12	12,3,15	3,0,1	10,4,19	170	149	1.1709946799327767e-16	3.66686301737e-15	0.0,0.369,0.412	0.208,0.0,0.044	0.176
9265	gene:Solyc04g017610.2	NA	4	+	7576589	7576711	7576589	7576675	7577906	7578127	9265	9,5,18	2,0,4	2,6,26	0,0,2	185	149	1.2297678692941428e-16	3.84203284326e-15	0.784,1.0,0.784	1.0,1.0,0.913	-0.115
761	gene:Solyc01g079680.2	NA	1	+	78795200	78795344	78795200	78795295	78796217	78798172	761	4,2,9	69,40,45	17,23,69	71,69,217	198	149	1.2618384769887628e-16	3.93316503666e-15	0.042,0.036,0.131	0.153,0.201,0.193	-0.113
13647	gene:Solyc03g117850.2	NA	3	-	66876606	66876851	66876841	66876851	66875903	66875966	13647	5,0,11	3,1,177	0,5,8	0,104,481	384	149	2.2901859722306124e-16	7.12216321043e-15	0.393,0.0,0.024	NA,0.018,0.006	0.127
12871	gene:Solyc02g030230.2	NA	2	-	25329714	25329756	25329718	25329756	25328194	25328308	12871	4,7,6	0,0,2	6,3,5	0,2,4	153	149	2.3351484373766837e-16	7.24537246279e-15	1.0,1.0,0.745	1.0,0.594,0.549	0.201
5018	gene:Solyc05g053130.2	NA	5	+	63242935	63242981	63242935	63242976	63243136	63243197	5018	3,0,0	2,0,2	0,1,1	1,2,5	154	149	2.355630146855226e-16	7.29223496831e-15	0.592,NA,0.0	0.0,0.326,0.162	0.133
4421	gene:Solyc08g013720.2	NA	8	+	3185582	3185663	3185582	3185642	3185779	3185857	4421	0,0,2	31,8,16	0,0,9	35,44,147	170	149	2.3940250037985176e-16	7.39421071219e-15	0.0,0.0,0.099	0.0,0.0,0.051	0.016
437	gene:Solyc07g045480.2	NA	7	+	58611075	58611218	58611075	58611209	58614293	58615110	437	8,1,10	3,6,0	1,5,6	0,0,2	158	149	2.51529478321958e-16	7.75110953765e-15	0.715,0.136,1.0	1.0,1.0,0.739	-0.296
12509	gene:Solyc02g088400.2	NA	2	-	50491120	50491334	50491207	50491334	50490882	50490905	12509	5,0,4	4,0,0	0,0,4	3,2,2	236	149	2.9219665206663873e-16	8.98388754053e-15	0.441,NA,1.0	0.0,0.0,0.558	0.534
11065	gene:Solyc01g109660.2	NA	1	+	96560712	96560952	96560712	96560882	96561203	96561995	11065	3677,1681,3525	32117,14801,30578	1224,2141,8548	23231,30559,53583	219	149	3.092838532118722e-16	9.48773702647e-15	0.072,0.072,0.073	0.035,0.045,0.098	0.013
11990	gene:Solyc02g085950.2	RBCS-3B	2	+	48715435	48715659	48715435	48715655	48715741	48715849	11990	477,402,628	143,98,120	390,561,712	155,154,159	153	149	3.110426010250366e-16	9.52015040022e-15	0.765,0.8,0.836	0.71,0.78,0.813	0.033
2570	gene:Solyc06g074720.2	NA	6	+	46249144	46249242	46249144	46249228	46249317	46249424	2570	5,0,5	92,27,99	5,1,22	47,72,266	163	149	3.1910920671330784e-16	9.74504895006e-15	0.047,0.0,0.044	0.089,0.013,0.07	-0.027
2628	gene:Solyc06g051650.2	NA	6	+	35190571	35190625	35190571	35190605	35190721	35190797	2628	122,35,95	27,9,8	67,75,266	4,5,41	169	149	3.2717713312982043e-16	9.96897696204e-15	0.799,0.774,0.913	0.937,0.93,0.851	-0.077
6314	gene:Solyc12g089340.1	NA	12	-	64473346	64473463	64473416	64473463	64472785	64473025	6314	70,36,68	2,0,4	58,55,124	1,0,2	219	149	3.566969091332411e-16	1.0844065899e-14	0.96,1.0,0.92	0.975,1.0,0.977	-0.024
2697	gene:Solyc06g060140.2	NA	6	-	38095691	38095767	38095707	38095767	38093746	38093825	2697	2,2,2	25,8,18	0,3,1	20,16,56	165	149	4.894631274858809e-16	1.48470482004e-14	0.067,0.184,0.091	0.0,0.145,0.016	0.06
10120	gene:Solyc05g023740.2	NA	5	+	29173845	29174055	29173845	29174004	29174275	29174392	10120	10,6,8	64,27,29	0,3,15	24,24,100	200	149	5.040479906688131e-16	1.52553274676e-14	0.104,0.142,0.17	0.0,0.085,0.101	0.077
4657	gene:Solyc10g051390.1	NA	10	+	52082526	52082701	52082526	52082683	52082821	52082910	4657	170,141,163	0,0,0	256,328,229	0,0,104	167	149	5.193486881823383e-16	1.56834050402e-14	1.0,1.0,1.0	1.0,1.0,0.663	0.112
3944	gene:Solyc08g074600.2	NA	8	-	58695410	58695655	58695437	58695655	58694215	58694535	3944	6,8,2	28,12,22	0,0,2	17,27,46	176	149	5.8486919707184e-16	1.76227587624e-14	0.154,0.361,0.071	0.0,0.0,0.036	0.183
10715	gene:Solyc12g009140.1	NA	12	-	2455462	2455697	2455600	2455697	2455170	2455229	10715	23,11,19	716,446,646	7,20,19	542,516,1264	287	149	6.181661077266019e-16	1.8584732272e-14	0.016,0.013,0.015	0.007,0.02,0.008	0.003
3584	gene:Solyc10g079880.1	NA	10	-	61349799	61350028	61349809	61350028	61349348	61349491	3584	9,2,4	367,151,356	4,9,26	320,325,894	159	149	7.209217496082232e-16	2.16260575286e-14	0.022,0.012,0.01	0.012,0.025,0.027	-0.007
4105	gene:Solyc11g065240.1	NA	11	+	50613629	50613723	50613629	50613712	50613828	50613945	4105	21,5,7	70,16,46	11,8,14	47,49,113	160	149	8.245462086202086e-16	2.46799603591e-14	0.218,0.225,0.124	0.179,0.132,0.103	0.051
12861	gene:Solyc04g076560.2	NA	4	+	61472423	61472494	61472423	61472485	61472606	61472737	12861	1,0,6	13,4,5	0,0,6	3,15,39	158	149	9.656653503352472e-16	2.88402125225e-14	0.068,0.0,0.531	0.0,0.0,0.127	0.157
10905	gene:Solyc09g018340.2	NA	9	+	14488105	14488307	14488105	14488226	14488388	14488444	10905	4,2,0	11,0,16	2,0,10	3,8,6	230	149	9.905852550024824e-16	2.95194405991e-14	0.191,1.0,0.0	0.302,0.0,0.519	0.123
12863	gene:Solyc05g006470.2	NA	5	+	1104604	1104697	1104604	1104693	1104773	1104859	12863	41,18,38	18,6,20	24,11,29	10,1,40	153	149	1.0750676294428167e-15	3.19667587448e-14	0.689,0.745,0.649	0.7,0.915,0.414	0.018
4818	gene:Solyc03g082560.2	NA	3	+	52496909	52497033	52496909	52497023	52497121	52497223	4818	49,31,54	22,12,28	41,36,101	16,2,37	159	149	1.1229532546255992e-15	3.33175561914e-14	0.676,0.708,0.644	0.706,0.944,0.719	-0.114
7932	gene:Solyc10g077110.1	NA	10	+	59993489	59993597	59993489	59993534	59993778	59994064	7932	10,8,19	14,8,14	9,12,56	13,9,24	212	149	1.4428360182883287e-15	4.27148767947e-14	0.334,0.413,0.488	0.327,0.484,0.621	-0.066
2778	gene:Solyc05g010320.2	NA	5	+	4467039	4467267	4467039	4467263	4467432	4467913	2778	7,7,16	379,186,322	0,0,8	112,144,269	153	149	1.5060248163941589e-15	4.44884324303e-14	0.018,0.035,0.046	0.0,0.0,0.028	0.024
2171	gene:Solyc01g111990.2	NA	1	+	98128398	98128598	98128398	98128548	98128773	98128884	2171	0,0,4	70,28,74	2,2,8	45,59,223	199	149	1.5588269470721787e-15	4.59481186421e-14	0.0,0.0,0.039	0.032,0.025,0.026	-0.015
10615	gene:Solyc09g010670.2	NA	9	+	3991404	3991553	3991404	3991545	3991933	3992002	10615	2,0,3	11,5,15	1,0,2	15,8,32	157	149	1.611835245164797e-15	4.74075359852e-14	0.147,0.0,0.16	0.06,0.0,0.056	0.064
12373	gene:Solyc02g072160.2	NA	2	+	41474652	41474874	41474652	41474809	41475015	41475125	12373	33,8,15	76,45,72	11,17,119	44,35,170	214	149	1.7312012830478787e-15	5.08081346252e-14	0.232,0.11,0.127	0.148,0.253,0.328	-0.087
5634	gene:Solyc04g009550.2	NA	4	+	2958609	2958706	2958609	2958698	2958802	2958925	5634	1,1,2	105,53,88	3,3,3	79,72,121	157	149	1.8599093914024274e-15	5.4467627296e-14	0.009,0.018,0.021	0.035,0.038,0.023	-0.016
12160	gene:Solyc09g009100.2	NA	9	-	2446729	2446917	2446859	2446917	2445340	2446609	12160	24,11,17	54,25,29	4,15,83	26,36,76	279	149	1.8678649652942327e-15	5.45827178113e-14	0.192,0.19,0.238	0.076,0.182,0.368	-0.002
395	gene:Solyc04g047720.2	NA	4	+	35947926	35948086	35947926	35947998	35953351	35953410	395	13,3,7	325,151,298	6,4,4	216,217,357	237	149	2.0279669532091404e-15	5.91337718679e-14	0.025,0.012,0.015	0.017,0.011,0.007	0.006
7152	gene:Solyc09g090550.2	NA	9	+	70042524	70042732	70042524	70042726	70043024	70043191	7152	33,4,11	0,3,4	17,13,34	0,5,12	155	149	2.0736996194564415e-15	6.03375389275e-14	1.0,0.562,0.726	1.0,0.714,0.731	-0.052
4922	gene:Solyc11g009060.1	NA	11	-	3185714	3185801	3185729	3185801	3185517	3185615	4922	11,1,5	7,6,0	3,5,15	0,0,4	164	149	2.3015642544728298e-15	6.68242178295e-14	0.588,0.132,1.0	1.0,1.0,0.773	-0.351
7914	gene:Solyc06g071050.2	NA	6	-	43654263	43654511	43654414	43654511	43653834	43654181	7914	50,5,30	555,239,533	0,7,13	98,99,228	300	149	2.3657240767119534e-15	6.8540283667e-14	0.043,0.01,0.027	0.0,0.034,0.028	0.006
8856	gene:Solyc09g008520.2	NA	9	-	2007629	2007833	2007773	2007833	2007321	2007488	8856	16,4,13	19,12,17	0,0,2	0,2,2	293	149	2.4773356689569493e-15	7.16208834443e-14	0.3,0.145,0.28	NA,0.0,0.337	0.073
10757	gene:Solyc12g088730.1	NA	12	+	63986047	63986236	63986047	63986185	63986691	63986799	10757	21,10,14	146,62,116	2,9,20	104,115,214	200	149	2.583082810114371e-15	7.45191911114e-14	0.097,0.107,0.082	0.014,0.055,0.065	0.051
11313	gene:Solyc04g007110.2	NA	4	-	825193	825341	825257	825341	824109	824152	11313	2,1,0	0,0,1	1,3,4	0,1,2	213	149	2.6569808586528526e-15	7.64883300689e-14	1.0,1.0,0.0	1.0,0.677,0.583	-0.087
5414	gene:Solyc11g069260.1	NA	11	-	53889013	53889152	53889026	53889152	53888817	53888940	5414	3,4,0	47,24,34	0,0,5	34,44,110	162	149	3.149955850106936e-15	9.04878207025e-14	0.055,0.133,0.0	0.0,0.0,0.04	0.049
14000	gene:Solyc09g008650.2	NA	9	-	2110046	2110126	2110063	2110126	2109114	2109189	14000	4,2,1	10,14,41	1,1,7	12,10,12	166	149	3.536834783556834e-15	1.01386771311e-13	0.264,0.114,0.021	0.07,0.082,0.344	-0.032
3808	gene:Solyc03g083250.2	NA	3	+	53104939	53105147	53104939	53105044	53105263	53105326	3808	15,2,21	302,182,306	4,3,16	170,206,326	252	149	3.612295357066923e-15	1.0333146149e-13	0.029,0.006,0.039	0.014,0.009,0.028	0.008
5348	gene:Solyc02g087130.2	NA	2	+	49633513	49633606	49633513	49633601	49633686	49633826	5348	111,86,112	6,4,9	59,65,58	3,2,0	154	149	4.158544355140684e-15	1.18706742971e-13	0.947,0.954,0.923	0.95,0.969,1.0	-0.032
2017	gene:Solyc07g014590.2	NA	7	-	4935125	4935280	4935138	4935280	4934955	4935063	2017	2,0,6	106,48,52	1,0,4	82,51,154	162	149	4.6136398720641545e-15	1.31420888709e-13	0.017,0.0,0.096	0.011,0.0,0.023	0.026
4871	gene:Solyc09g091020.2	NA	9	-	70373391	70373510	70373401	70373510	70373235	70373303	4871	0,2,5	128,43,94	3,3,5	98,44,69	159	149	4.685927623701533e-15	1.33200194234e-13	0.0,0.042,0.047	0.028,0.06,0.064	-0.021
13664	gene:Solyc03g124030.2	NA	3	-	70743790	70743899	70743793	70743899	70743618	70743699	13664	7,7,1	189,83,163	2,4,32	77,101,504	152	149	4.977166686672233e-15	1.41182851683e-13	0.035,0.076,0.006	0.025,0.037,0.059	-0.001
1508	gene:Solyc04g011380.2	NA	4	-	3853906	3854039	3853913	3854039	3850973	3852946	1508	4,0,6	46,26,37	1,0,3	20,16,45	156	149	5.807521469195205e-15	1.64392867643e-13	0.077,0.0,0.134	0.046,0.0,0.06	0.035
1674	gene:Solyc02g093080.2	NA	2	-	54017233	54017301	54017237	54017301	54016378	54016446	1674	0,1,3	137,78,93	0,1,9	64,77,211	153	149	6.278036964595678e-15	1.77341465006e-13	0.0,0.012,0.03	0.0,0.012,0.04	-0.003
1507	gene:Solyc04g011380.2	NA	4	-	3853906	3854039	3853918	3854039	3850973	3852946	1507	7,1,9	1,2,0	2,7,6	2,0,3	161	149	6.978697891518784e-15	1.96723835158e-13	0.866,0.316,1.0	0.481,1.0,0.649	0.017
10666	gene:Solyc12g013580.1	NA	12	+	4421782	4421841	4421782	4421836	4422542	4422701	10666	32,41,48	385,156,310	36,39,65	347,314,610	154	149	7.26112452683135e-15	2.04260554895e-13	0.074,0.203,0.13	0.091,0.107,0.093	0.039
5636	gene:Solyc09g075790.2	NA	9	+	67411863	67411993	67411863	67411991	67412109	67412228	5636	6,0,4	0,0,2	8,1,15	0,3,7	151	149	7.545994821777542e-15	2.11834666229e-13	1.0,NA,0.664	1.0,0.248,0.679	0.19
4076	gene:Solyc02g081380.2	NA	2	-	45372710	45372878	45372783	45372878	45372055	45372104	4076	223,102,138	4,1,1	106,106,245	1,4,6	222	149	7.886982378984806e-15	2.20949574539e-13	0.974,0.986,0.989	0.986,0.947,0.965	0.017
13554	gene:Solyc05g008180.2	NA	5	+	2572571	2572809	2572571	2572635	2573404	2573488	13554	9,12,7	0,2,3	5,12,9	0,0,2	323	149	9.272950380355822e-15	2.59241101458e-13	1.0,0.735,0.518	1.0,1.0,0.675	-0.141
7036	gene:Solyc06g071580.2	NA	6	+	44080066	44080173	44080066	44080125	44080330	44080410	7036	30,15,17	3,0,4	10,17,57	0,0,3	197	149	1.0008201592553338e-14	2.79220587229e-13	0.883,1.0,0.763	1.0,1.0,0.935	-0.096
12308	gene:Solyc03g083530.2	NA	3	+	53472400	53472543	53472400	53472539	53472639	53472826	12308	45,27,50	2581,1840,2576	32,50,64	2605,2711,5433	153	149	1.0234145099196696e-14	2.8493793306e-13	0.017,0.014,0.019	0.012,0.018,0.011	0.003
10422	gene:Solyc03g097930.2	NA	3	-	60321883	60322159	60321997	60322159	60321768	60321792	10422	17,12,42	16,10,5	23,45,80	18,11,9	263	149	1.04237906220029e-14	2.89623313614e-13	0.376,0.405,0.826	0.42,0.699,0.834	-0.115
5245	gene:Solyc02g085250.2	NA	2	-	48217373	48217501	48217413	48217501	48216901	48216943	5245	5,8,5	64,42,75	16,11,21	75,107,131	189	149	1.282225201776181e-14	3.55535613719e-13	0.058,0.131,0.05	0.144,0.075,0.112	-0.031
5337	gene:Solyc01g106350.2	NA	1	+	94286805	94286914	94286805	94286909	94286993	94287135	5337	0,2,9	0,2,0	1,0,9	0,1,3	154	149	1.3840180848919832e-14	3.82977575777e-13	NA,0.492,1.0	1.0,0.0,0.744	0.165
4656	gene:Solyc10g051390.1	NA	10	+	52082526	52082725	52082526	52082701	52082821	52082910	4656	301,275,277	0,0,0	429,527,433	0,85,0	173	149	1.6850705895616036e-14	4.65333444478e-13	1.0,1.0,1.0	1.0,0.842,1.0	0.053
5788	gene:Solyc10g044840.1	NA	10	-	28283420	28283558	28283436	28283558	28283176	28283337	5788	2,0,0	76,39,94	4,2,4	74,60,206	165	149	1.7331499361415543e-14	4.77637804556e-13	0.023,0.0,0.0	0.047,0.029,0.017	-0.023
10435	gene:Solyc07g008150.2	NA	7	-	2854975	2855192	2855138	2855192	2853467	2853737	10435	4,5,11	5,4,0	6,1,16	0,1,4	312	149	1.780693506154645e-14	4.89744893508e-13	0.276,0.374,1.0	1.0,0.323,0.656	-0.11
10417	gene:Solyc02g093700.2	NA	2	+	54449160	54449254	54449160	54449250	54449333	54449458	10417	2,0,1	5,0,0	2,0,0	3,1,12	153	149	1.7887806207091604e-14	4.9097320721e-13	0.28,NA,1.0	0.394,0.0,0.0	0.509
1590	gene:Solyc11g065820.1	NA	11	-	51389863	51390027	51389868	51390027	51389256	51389328	1590	10,5,12	1,4,4	4,0,3	0,2,0	154	149	1.8056962533660476e-14	4.94614858574e-13	0.906,0.547,0.744	1.0,0.0,1.0	0.066
6279	gene:Solyc08g082450.2	NA	8	+	65257411	65257498	65257411	65257494	65258828	65260129	6279	8,5,15	155,97,162	0,1,7	42,44,77	153	149	1.8347182294852984e-14	5.01551299871e-13	0.048,0.048,0.083	0.0,0.022,0.081	0.025
3836	gene:Solyc02g077850.2	NA	2	-	42696501	42696639	42696562	42696639	42696242	42696314	3836	3,0,1	75,47,75	0,4,12	39,58,101	210	149	2.154650474910961e-14	5.87825066183e-13	0.028,0.0,0.009	0.0,0.047,0.078	-0.029
10085	gene:Solyc10g044710.1	NA	10	-	27520626	27520859	27520631	27520859	27520482	27520549	10085	13,7,21	190,93,152	11,14,16	211,213,412	154	149	2.2055413399425424e-14	6.00500703379e-13	0.062,0.068,0.118	0.048,0.06,0.036	0.035
10711	gene:Solyc01g102970.2	NA	1	+	91622773	91622893	91622773	91622884	91623528	91623897	10711	0,1,9	76,35,54	0,0,6	54,47,96	158	149	2.4223097201387355e-14	6.581983466e-13	0.0,0.026,0.136	0.0,0.0,0.056	0.035
9461	gene:Solyc06g073630.2	NA	6	+	45428186	45428383	45428186	45428379	45428787	45428858	9461	0,0,2	5,1,6	0,0,4	2,1,4	153	149	2.4323686489752715e-14	6.59609730229e-13	0.0,0.0,0.245	0.0,0.0,0.493	-0.083
6125	gene:Solyc02g069380.2	NA	2	-	39296253	39296363	39296263	39296363	39294640	39294708	6125	5,8,5	25,18,22	6,0,9	19,26,50	159	149	2.583880545334951e-14	6.99298130024e-13	0.158,0.294,0.176	0.228,0.0,0.144	0.085
3523	gene:Solyc01g111840.2	NA	1	+	98010503	98010752	98010503	98010545	98010837	98010908	3523	11,8,27	27,13,36	9,8,27	9,23,79	356	149	2.842277190583661e-14	7.67697936795e-13	0.146,0.205,0.239	0.295,0.127,0.125	0.014
11550	gene:Solyc12g005220.1	NA	12	+	143765	143959	143765	143935	144054	144132	11550	1,0,0	18,3,28	0,2,6	5,16,43	173	149	2.935238200207617e-14	7.9123051206e-13	0.046,0.0,0.0	0.0,0.097,0.107	-0.053
7014	gene:Solyc07g063350.2	NA	7	-	65843092	65843250	65843140	65843250	65842910	65842963	7014	1,0,0	4,0,4	2,1,3	0,0,22	197	149	3.3678659160760976e-14	9.06049483255e-13	0.159,NA,0.0	1.0,1.0,0.093	-0.618
3359	gene:Solyc05g054740.2	NA	5	+	64596480	64596588	64596480	64596544	64596855	64596967	3359	32,19,34	3,0,3	14,31,126	3,1,20	193	149	3.4361339682480176e-14	9.2258495991e-13	0.892,1.0,0.897	0.783,0.96,0.829	0.072
5894	gene:Solyc07g007040.2	NA	7	-	1827431	1827662	1827434	1827662	1827175	1827333	5894	5,1,7	55,25,50	5,2,17	18,21,84	152	149	3.4949439113293204e-14	9.36520642168e-13	0.082,0.038,0.121	0.214,0.085,0.166	-0.075
14170	gene:Solyc09g072620.2	NA	9	-	65245718	65245951	65245723	65245951	65245057	65245567	14170	0,3,2	107,40,114	6,1,4	89,93,148	154	149	3.639361706834344e-14	9.71380027224e-13	0.0,0.068,0.017	0.061,0.01,0.025	-0.004
8329	gene:Solyc02g083320.2	NA	2	-	46770613	46770852	46770615	46770852	46770093	46770166	8329	2,0,1	4,2,5	2,0,3	2,0,3	151	149	3.633158850473489e-14	9.71380027224e-13	0.33,0.0,0.165	0.497,NA,0.497	-0.332
10083	gene:Solyc05g053800.2	NA	5	+	63840634	63840843	63840634	63840790	63841028	63841230	10083	84,27,58	2,0,2	41,47,102	2,3,3	202	149	3.693404455434937e-14	9.83867799828e-13	0.969,1.0,0.955	0.938,0.92,0.962	0.035
4635	gene:Solyc06g071560.2	NA	6	+	44055301	44055405	44055301	44055397	44055491	44055599	4635	6,7,5	0,0,3	3,6,36	0,0,7	157	149	3.7025596829884934e-14	9.84372681209e-13	1.0,1.0,0.613	1.0,1.0,0.83	-0.072
13501	gene:Solyc03g121010.2	NA	3	+	69243045	69243101	69243045	69243083	69243205	69243517	13501	12,6,17	53,36,42	2,3,25	18,26,123	167	149	3.8132042195116455e-14	1.01180501003e-12	0.168,0.129,0.265	0.09,0.093,0.154	0.075
8808	gene:Solyc06g008730.2	NA	6	-	2646192	2646388	2646196	2646388	2645568	2645853	8808	12,0,4	68,25,58	0,3,4	28,23,53	153	149	3.835414293652722e-14	1.0157105939e-12	0.147,0.0,0.063	0.0,0.113,0.068	0.01
7263	gene:Solyc12g094430.1	NA	12	+	64642194	64642371	64642194	64642228	64643030	64643494	7263	5,3,3	9,0,0	0,0,5	7,0,7	292	149	3.889780599353612e-14	1.02810010032e-12	0.221,1.0,1.0	0.0,NA,0.267	0.607
2073	gene:Solyc01g087470.2	NA	1	+	82428204	82428436	82428204	82428396	82428583	82428693	2073	2,0,2	25,7,26	1,4,3	25,10,31	189	149	4.3366703899720736e-14	1.14398665015e-12	0.059,0.0,0.057	0.031,0.24,0.071	-0.075
12018	gene:Solyc01g068100.2	NA	1	-	77201202	77201388	77201206	77201388	77200509	77201063	12018	11,5,8	168,102,166	4,3,5	73,92,231	153	149	4.5246259919722353e-14	1.19125055971e-12	0.06,0.046,0.045	0.051,0.031,0.021	0.016
11766	gene:Solyc01g006010.2	NA	1	+	671173	671244	671173	671221	673285	673610	11766	3,3,5	2,0,4	6,18,30	2,0,3	172	149	4.675259606578852e-14	1.22852412802e-12	0.565,1.0,0.52	0.722,1.0,0.897	-0.178
5951	gene:Solyc11g064950.1	NA	11	-	50266384	50266616	50266564	50266616	50265074	50265346	5951	2,5,1	116,56,106	3,0,11	37,40,83	329	149	4.765015603608521e-14	1.24968755453e-12	0.008,0.039,0.004	0.035,0.0,0.057	-0.014
10929	gene:Solyc08g079710.2	NA	8	+	63190581	63190736	63190581	63190731	63192226	63192315	10929	3,4,0	74,58,66	3,2,8	50,78,81	154	149	4.790583628644511e-14	1.25396763361e-12	0.038,0.063,0.0	0.055,0.024,0.087	-0.022
12135	gene:Solyc08g076440.2	NA	8	+	60451393	60451575	60451393	60451508	60451670	60452139	12135	1,2,4	55,16,40	2,1,1	27,26,80	216	149	5.4546600823437984e-14	1.42504308394e-12	0.012,0.079,0.065	0.049,0.026,0.009	0.024
3899	gene:Solyc04g015350.2	NA	4	+	5559380	5559530	5559380	5559524	5559706	5559854	3899	0,0,6	59,24,43	0,0,2	31,21,77	155	149	6.611348388073878e-14	1.72390909219e-12	0.0,0.0,0.118	0.0,0.0,0.024	0.031
4887	gene:Solyc07g045160.2	NA	7	+	58258512	58258723	58258512	58258548	58258862	58258925	4887	20,11,11	341,201,299	0,0,8	2,15,19	324	149	7.670839874209734e-14	1.99633239644e-12	0.026,0.025,0.017	0.0,0.0,0.162	-0.031
10366	gene:Solyc04g051860.2	SK	4	+	51170497	51170589	51170497	51170579	51171263	51171346	10366	11,10,3	82,34,82	3,0,10	28,53,84	159	149	7.860310610918001e-14	2.04172321022e-12	0.112,0.216,0.033	0.091,0.0,0.1	0.057
3484	gene:Solyc06g053550.2	NA	6	-	36365046	36365218	36365119	36365218	36364854	36364956	3484	2,0,1	8,0,0	0,0,1	1,5,13	222	149	8.294112747114103e-14	2.15028441182e-12	0.144,NA,1.0	0.0,0.0,0.049	0.556
13631	gene:Solyc01g103020.2	NA	1	+	91690985	91691214	91690985	91691040	91691313	91691430	13631	6,8,1	2,0,7	1,5,35	2,5,2	323	149	8.709723547914863e-14	2.25372407607e-12	0.581,1.0,0.062	0.187,0.316,0.89	0.083
12678	gene:Solyc04g077500.2	NA	4	-	62449898	62450069	62449930	62450069	62449421	62449534	12678	3,0,1	5,0,3	1,2,7	2,0,4	181	149	9.163567926377259e-14	2.36664414312e-12	0.331,NA,0.215	0.292,1.0,0.59	-0.354
12782	gene:Solyc01g109180.2	NA	1	-	96218920	96219038	96218954	96219038	96218592	96218838	12782	128,73,131	0,3,0	119,131,155	3,6,1	183	149	9.436268765428894e-14	2.43244045989e-12	1.0,0.952,1.0	0.97,0.947,0.992	0.014
5356	gene:Solyc06g083630.2	NA	6	-	48978913	48979128	48979069	48979128	48978054	48978243	5356	17,11,14	7,8,4	3,7,50	0,10,36	305	149	9.53115311024056e-14	2.45223728694e-12	0.543,0.402,0.631	1.0,0.255,0.404	-0.028
14193	gene:Solyc11g064880.1	NA	11	+	50155841	50155911	50155841	50155906	50157422	50157623	14193	55,18,52	0,0,3	36,29,57	3,10,1	154	149	1.0044526729442715e-13	2.57942685463e-12	1.0,1.0,0.944	0.921,0.737,0.982	0.101
5952	gene:Solyc11g064950.1	NA	11	-	50266394	50266616	50266564	50266616	50265074	50265346	5952	2,3,2	116,56,106	3,0,10	37,40,83	319	149	1.224227938317431e-13	3.13786514473e-12	0.008,0.024,0.009	0.036,0.0,0.053	-0.016
9682	gene:Solyc03g078520.2	NA	3	+	51068102	51068261	51068102	51068257	51068490	51068832	9682	127,83,169	14,5,7	22,63,134	5,1,4	153	149	1.3210238351201578e-13	3.37957776989e-12	0.898,0.942,0.959	0.811,0.984,0.97	0.011
1160	gene:Solyc01g105140.2	NA	1	-	93410536	93410624	93410552	93410624	93408122	93408326	1160	5,3,9	288,161,297	1,2,7	225,206,306	165	149	1.4019028596512156e-13	3.57973651111e-12	0.015,0.017,0.027	0.004,0.009,0.02	0.009
6189	gene:Solyc11g005020.1	NA	11	-	30565	30659	30580	30659	30298	30488	6189	26,8,18	7,2,3	21,12,51	4,6,21	164	149	1.569839292011762e-13	4.00102461661e-12	0.771,0.784,0.845	0.827,0.645,0.688	0.08
10244	gene:Solyc06g082890.2	NA	6	-	48527200	48527305	48527203	48527305	48527083	48527087	10244	2,0,2	0,0,12	2,0,0	5,0,11	152	149	1.5765610324904769e-13	4.01061745582e-12	1.0,NA,0.14	0.282,NA,0.0	0.429
4111	gene:Solyc02g037530.2	NA	2	+	31053589	31053757	31053589	31053754	31053842	31053965	4111	5,4,2	51,12,38	1,6,0	33,30,56	152	149	1.7375712135628045e-13	4.41193409826e-12	0.088,0.246,0.049	0.029,0.164,0.0	0.063
9838	gene:Solyc06g007570.2	NA	6	+	1572933	1573115	1572933	1573105	1573196	1573532	9838	10,7,9	169,67,169	5,11,14	194,146,389	159	149	1.891360814248231e-13	4.79345070662e-12	0.053,0.089,0.048	0.024,0.066,0.033	0.022
3992	gene:Solyc05g009800.2	NA	5	-	4020330	4020402	4020338	4020402	4020043	4020112	3992	86,44,94	3,2,0	25,33,151	2,0,10	157	149	2.5251891758576565e-13	6.38788060363e-12	0.965,0.954,1.0	0.922,1.0,0.935	0.021
6697	gene:Solyc06g060060.2	NA	6	+	37973878	37974018	37973878	37974000	37974114	37974194	6697	9,9,10	77,30,51	0,13,23	40,31,62	167	149	2.637025858913311e-13	6.65836752719e-12	0.094,0.211,0.149	0.0,0.272,0.249	-0.022
7163	gene:Solyc07g062140.2	NA	7	-	64947908	64947987	64947931	64947987	64947618	64947720	7163	91,34,83	3,1,11	78,67,154	1,3,8	172	149	2.8638315767155425e-13	7.21760080831e-12	0.963,0.967,0.867	0.985,0.951,0.943	-0.027
1444	gene:Solyc02g094130.2	NA	2	-	54765228	54765354	54765298	54765354	54763974	54764543	1444	53,16,46	324,164,353	19,30,66	122,167,381	219	149	2.874973183884713e-13	7.2322377366e-12	0.1,0.062,0.081	0.096,0.109,0.105	-0.022
10686	gene:Solyc02g088720.2	NA	2	+	50709231	50709396	50709231	50709378	50710381	50710489	10686	93,24,27	1,2,11	42,41,84	1,0,7	167	149	2.9610275669891597e-13	7.43492088533e-12	0.988,0.915,0.687	0.974,1.0,0.915	-0.1
8247	gene:Solyc04g076390.2	NA	4	+	61300023	61300202	61300023	61300073	61302690	61302792	8247	5,2,8	221,117,231	3,7,28	231,238,540	278	149	3.1346687089611494e-13	7.85637209331e-12	0.012,0.009,0.018	0.007,0.016,0.027	-0.004
3362	gene:Solyc08g083290.2	NA	8	+	65801501	65801648	65801501	65801624	65802599	65803194	3362	1,0,5	57,28,91	2,2,5	36,47,52	173	149	3.198461140855385e-13	8.00146394997e-12	0.015,0.0,0.045	0.046,0.035,0.076	-0.032
8571	gene:Solyc01g105480.2	NA	1	-	93643357	93643559	93643411	93643559	93642988	93643209	8571	70,24,69	1,4,4	34,42,59	2,0,2	203	149	3.2081070151631983e-13	8.01081455223e-12	0.981,0.815,0.927	0.926,1.0,0.956	-0.053
8115	gene:Solyc04g058100.2	NA	4	+	55214654	55214744	55214654	55214740	55214823	55215114	8115	6,7,17	403,339,431	7,7,9	353,361,636	153	149	3.221565401083196e-13	8.0296333223e-12	0.014,0.02,0.037	0.019,0.019,0.014	0.006
3801	gene:Solyc07g064110.2	NA	7	-	66389854	66389972	66389858	66389972	66388429	66388525	3801	6,4,7	15,7,18	6,0,10	18,7,41	153	149	3.2405587557451967e-13	8.06215342553e-12	0.28,0.358,0.275	0.245,0.0,0.192	0.159
1951	gene:Solyc07g063570.2	NA	7	-	66017415	66017631	66017419	66017631	66016846	66017002	1951	7,9,5	177,55,141	11,5,20	108,112,214	153	149	3.3138122958789037e-13	8.22930053477e-12	0.037,0.137,0.033	0.09,0.042,0.083	-0.003
3913	gene:Solyc09g057870.2	NA	9	-	51565023	51565231	51565027	51565231	51564772	51564844	3913	4,2,20	1,10,3	23,12,26	6,6,5	153	149	3.672637140532216e-13	9.10370877303e-12	0.796,0.163,0.867	0.789,0.661,0.835	-0.153
12574	gene:Solyc01g096850.2	NA	1	-	87847565	87847717	87847633	87847717	87847317	87847467	12574	4,1,5	20,8,8	0,0,8	12,5,43	217	149	4.924769372623231e-13	1.21852094751e-11	0.121,0.079,0.3	0.0,0.0,0.113	0.129
11416	gene:Solyc02g086790.2	NA	2	-	49403988	49404138	49403998	49404138	49403871	49403931	11416	11,8,10	2,5,0	8,6,23	0,0,2	159	149	5.521397098578627e-13	1.36365433988e-11	0.838,0.6,1.0	1.0,1.0,0.915	-0.159
1032	gene:Solyc02g067470.2	NA	2	-	37664833	37665037	37664843	37665037	37663676	37663797	1032	1,2,0	47,17,45	4,0,4	33,20,46	159	149	6.675348523586387e-13	1.64565546602e-11	0.02,0.099,0.0	0.102,0.0,0.075	-0.019
9666	gene:Solyc03g093850.1	NA	3	-	55527081	55527213	55527085	55527213	55526909	55526993	9666	8,0,4	0,1,0	2,9,14	0,2,1	153	149	6.690292187631208e-13	1.64634613017e-11	1.0,0.0,1.0	1.0,0.814,0.932	-0.249
5535	gene:Solyc09g014170.2	NA	9	-	5650638	5650838	5650795	5650838	5650149	5650411	5535	11,1,28	2,5,12	11,22,36	6,0,14	306	149	6.874895125781215e-13	1.68870838787e-11	0.728,0.089,0.532	0.472,1.0,0.556	-0.226
11215	gene:Solyc09g065120.2	NA	9	-	62989715	62989823	62989731	62989823	62988961	62989045	11215	0,0,2	73,33,75	2,2,8	71,69,161	165	149	7.955295259303779e-13	1.95055783763e-11	0.0,0.0,0.024	0.025,0.026,0.043	-0.023
2940	gene:Solyc07g053700.2	NA	7	-	62134312	62134458	62134316	62134458	62134159	62134225	2940	0,1,1	2,0,0	0,2,6	1,1,2	153	149	8.348023359955736e-13	2.0431561144e-11	0.0,1.0,1.0	0.0,0.661,0.745	0.198
9776	gene:Solyc02g094120.2	NA	2	-	54755036	54755163	54755049	54755163	54754812	54754908	9776	83,38,62	0,0,2	37,32,71	0,0,6	162	149	8.666822796122866e-13	2.11735946473e-11	1.0,1.0,0.966	1.0,1.0,0.916	0.017
9950	gene:Solyc05g005860.1	NA	5	+	666343	666395	666343	666364	666972	667201	9950	58,20,31	3,1,0	33,45,158	8,2,12	180	149	8.71273356176962e-13	2.12474738065e-11	0.941,0.943,1.0	0.773,0.949,0.916	0.082
6814	gene:Solyc05g050720.2	NA	5	-	60845042	60845128	60845046	60845128	60842498	60842958	6814	4,1,3	45,13,27	1,0,5	6,23,109	153	149	8.955691963848287e-13	2.18007589475e-11	0.08,0.07,0.098	0.14,0.0,0.043	0.022
12390	gene:Solyc02g088540.2	NA	2	+	50594190	50594256	50594190	50594252	50594590	50594729	12390	16,9,11	59,30,83	29,24,25	64,85,131	153	149	9.575998508700692e-13	2.32689899246e-11	0.209,0.226,0.114	0.306,0.216,0.157	-0.043
9270	gene:Solyc09g010550.2	NA	9	-	3916903	3917039	3916960	3917039	3916735	3916824	9270	21,14,17	3,0,2	0,0,22	0,1,3	206	149	1.043461797806058e-12	2.53100152352e-11	0.835,1.0,0.86	NA,0.0,0.841	0.478
6450	gene:Solyc03g118850.2	NA	3	-	67647018	67647247	67647023	67647247	67646783	67646886	6450	2,1,0	4,0,1	4,1,2	0,1,9	154	149	1.0931357122868122e-12	2.64675484337e-11	0.326,1.0,0.0	1.0,0.492,0.177	-0.114
12159	gene:Solyc09g009100.2	NA	9	-	2446711	2446917	2446859	2446917	2445340	2446609	12159	28,12,20	54,25,29	7,14,90	26,36,76	297	149	1.216510949169897e-12	2.9402267308e-11	0.206,0.194,0.257	0.119,0.163,0.373	0.001
12221	gene:Solyc09g075990.2	NA	9	-	67669692	67669893	67669713	67669893	67669352	67669377	12221	15,8,4	22,20,23	4,4,6	13,16,25	170	149	1.3194859849947213e-12	3.18343602679e-11	0.374,0.26,0.132	0.212,0.18,0.174	0.067
14110	gene:Solyc09g011210.2	NA	9	-	4554574	4554688	4554581	4554688	4553222	4553605	14110	30,14,18	120,78,95	28,33,50	103,96,167	156	149	1.3265187654251994e-12	3.19471899474e-11	0.193,0.146,0.153	0.206,0.247,0.222	-0.061
11656	gene:Solyc03g113140.2	NA	3	-	63405907	63406003	63405915	63406003	63405552	63405666	11656	7,17,17	10,8,14	12,12,30	3,12,12	157	149	1.4223698870783407e-12	3.41948817356e-11	0.399,0.669,0.535	0.792,0.487,0.703	-0.126
1797	gene:Solyc12g099250.1	NA	12	-	66449970	66450081	66450012	66450081	66449841	66449891	1797	8,1,7	98,31,72	1,5,6	55,66,163	191	149	1.4409253544006893e-12	3.45796581953e-11	0.06,0.025,0.07	0.014,0.056,0.028	0.019
5293	gene:Solyc03g059010.2	NA	3	-	27269106	27269323	27269171	27269323	27268958	27269020	5293	25,4,16	38,20,47	13,11,15	54,44,60	214	149	1.4590716805181024e-12	3.49532737034e-11	0.314,0.122,0.192	0.144,0.148,0.148	0.063
12775	gene:Solyc06g071120.2	NA	6	+	43716562	43716710	43716562	43716640	43716837	43716971	12775	87,34,93	0,0,1	49,54,166	0,5,2	219	149	1.650434008913807e-12	3.94677861144e-11	1.0,1.0,0.984	1.0,0.88,0.983	0.04
5020	gene:Solyc06g008560.1	NA	6	+	2461427	2461532	2461427	2461527	2461699	2461759	5020	4,2,2	16,4,0	6,6,4	1,0,10	154	149	2.2834905470198237e-12	5.45102963504e-11	0.195,0.326,1.0	0.853,1.0,0.279	-0.204
8027	gene:Solyc09g009370.2	NA	9	+	2797097	2797246	2797097	2797240	2797323	2797450	8027	1,0,4	35,20,31	0,0,2	15,17,34	155	149	2.2965670790930267e-12	5.47261037354e-11	0.027,0.0,0.11	0.0,0.0,0.054	0.028
53	gene:Solyc01g090200.2	NA	1	+	83828797	83828902	83828797	83828872	83829251	83829322	53	9,8,5	82,46,46	11,15,26	77,69,154	179	149	2.3965883338713495e-12	5.70093705596e-11	0.084,0.126,0.083	0.106,0.153,0.123	-0.03
9103	gene:Solyc03g063220.1	NA	3	-	33674948	33675023	33674955	33675023	33674732	33674867	9103	1,0,3	4,4,1	0,1,1	0,4,23	156	149	2.5177168860057464e-12	5.97858550917e-11	0.193,0.0,0.741	NA,0.193,0.04	0.195
3206	gene:Solyc08g005490.2	NA	8	-	365581	365816	365620	365816	364694	364987	3206	2,0,4	38,11,22	1,2,16	18,32,118	188	149	2.796494748081627e-12	6.62896368693e-11	0.04,0.0,0.126	0.042,0.047,0.097	-0.007
3811	gene:Solyc03g083250.2	NA	3	+	53105263	53105357	53105263	53105326	53105492	53105615	3811	25,16,34	277,136,286	7,18,24	188,166,296	180	149	2.9494528817635353e-12	6.97934234273e-11	0.07,0.089,0.09	0.03,0.082,0.063	0.025
1707	gene:Solyc08g007040.2	NA	8	+	1604527	1604721	1604527	1604693	1605397	1605659	1707	278,124,239	4,2,9	240,242,518	4,3,1	177	149	2.9718954194163593e-12	7.02019686269e-11	0.983,0.981,0.957	0.981,0.985,0.998	-0.014
7508	gene:Solyc05g007490.2	NA	5	-	2052927	2053065	2053029	2053065	2051426	2052078	7508	2,2,0	56,19,54	2,7,13	32,39,234	251	149	3.03579679883167e-12	7.15867283398e-11	0.021,0.059,0.0	0.036,0.096,0.032	-0.028
276	gene:Solyc06g009790.2	NA	6	-	3813940	3814061	3813944	3814061	3812197	3812515	276	32,6,17	79,15,75	18,12,35	41,35,46	153	149	3.431094434019182e-12	8.07677247064e-11	0.283,0.28,0.181	0.299,0.25,0.426	-0.077
8179	gene:Solyc02g067120.2	NA	2	-	37342811	37343004	37342815	37343004	37342435	37342741	8179	381,194,305	11,0,4	308,316,464	4,12,11	153	149	3.960260039600035e-12	9.30626791628e-11	0.971,1.0,0.987	0.987,0.962,0.976	0.011
2560	gene:Solyc12g014460.1	NA	12	+	5445225	5445337	5445225	5445305	5446016	5446143	2560	4,0,4	93,33,91	0,2,2	52,54,121	181	149	4.1382560803686796e-12	9.69251896532e-11	0.034,0.0,0.035	0.0,0.03,0.013	0.009
9285	gene:Solyc02g067090.2	NA	2	+	37328163	37328388	37328163	37328235	37328476	37328943	9285	14,1,14	55,17,36	7,15,20	24,15,73	302	149	4.13892505414729e-12	9.69251896532e-11	0.112,0.028,0.161	0.126,0.33,0.119	-0.091
11181	gene:Solyc03g120880.2	NA	3	-	69114094	69114219	69114112	69114219	69113955	69114018	11181	17,4,21	26,11,28	8,5,23	19,22,40	167	149	4.339316260938587e-12	1.01442739969e-10	0.368,0.245,0.401	0.273,0.169,0.339	0.078
9556	gene:Solyc04g058090.2	NA	4	-	55206114	55206198	55206118	55206198	55204603	55204992	9556	43,23,28	5,4,6	46,75,146	19,18,20	153	149	4.788050224944174e-12	1.11740401033e-10	0.893,0.848,0.82	0.702,0.802,0.877	0.06
13879	gene:Solyc12g077460.1	NA	12	+	19381298	19381374	19381298	19381330	19382301	19382329	13879	2,0,9	0,1,3	0,4,15	6,1,4	193	149	5.0011457060409795e-12	1.16512946097e-10	1.0,0.0,0.698	0.0,0.755,0.743	0.067
715	gene:Solyc09g090310.1	NA	9	+	69833220	69833446	69833220	69833423	69833525	69833581	715	5,0,4	2,0,3	12,4,18	10,6,24	172	149	5.220691224151537e-12	1.21419129174e-10	0.684,NA,0.536	0.51,0.366,0.394	0.187
8871	gene:Solyc07g017530.2	NA	7	-	7472738	7472914	7472836	7472914	7471524	7471973	8871	14,2,0	6,4,5	1,3,4	7,3,5	247	149	5.846316124765909e-12	1.3573664441e-10	0.585,0.232,0.0	0.079,0.376,0.326	0.012
5722	gene:Solyc08g007770.2	NA	8	+	2288210	2288323	2288210	2288307	2288403	2288519	5722	11,0,3	2,0,0	5,1,15	2,0,3	165	149	5.973136818968787e-12	1.38444037826e-10	0.832,NA,1.0	0.693,1.0,0.819	0.079
319	gene:Solyc06g068670.2	NA	6	-	42569869	42569980	42569882	42569980	42569588	42569644	319	9,4,14	2,0,0	15,3,22	0,1,4	162	149	6.131657736702952e-12	1.41875677904e-10	0.805,1.0,1.0	1.0,0.734,0.835	0.079
1083	gene:Solyc04g009730.2	NA	4	+	3056080	3056311	3056080	3056105	3056410	3056564	1083	2,0,4	16,7,15	2,2,9	14,17,22	355	149	6.4671676851591395e-12	1.49383861402e-10	0.05,0.0,0.101	0.057,0.047,0.147	-0.033
10565	gene:Solyc01g108390.2	NA	1	-	95706067	95706157	95706092	95706157	95705617	95705942	10565	91,79,135	11,2,0	122,114,206	2,0,0	174	149	7.1215258419201215e-12	1.64218994712e-10	0.876,0.971,1.0	0.981,1.0,1.0	-0.045
2719	gene:Solyc06g053790.2	NA	6	+	36656112	36656226	36656112	36656142	36656336	36656513	2719	2,0,3	1,0,2	5,1,3	5,1,8	233	149	7.450348591879505e-12	1.71509807398e-10	0.561,NA,0.49	0.39,0.39,0.193	0.201
1506	gene:Solyc04g011380.2	NA	4	-	3853913	3854039	3853918	3854039	3850973	3852946	1506	49,27,40	1,2,0	21,23,48	2,0,3	154	149	8.142837869264431e-12	1.87133455372e-10	0.979,0.929,1.0	0.91,1.0,0.939	0.02
8104	gene:Solyc08g067920.2	NA	8	+	56971911	56971969	56971911	56971963	56972105	56974678	8104	17,5,7	0,4,2	10,16,31	0,8,10	155	149	8.359754810095694e-12	1.91793427191e-10	1.0,0.546,0.771	1.0,0.658,0.749	-0.03
2682	gene:Solyc12g014220.1	NA	12	+	5058153	5058245	5058153	5058234	5058850	5059287	2682	2,0,5	2,0,0	3,2,9	0,0,5	160	149	9.177667919989148e-12	2.10202701566e-10	0.482,NA,1.0	1.0,1.0,0.626	-0.134
301	gene:Solyc06g063100.2	NA	6	+	39861735	39861827	39861735	39861820	39862014	39862585	301	70,12,51	0,1,6	23,18,68	2,0,0	156	149	9.373182909617435e-12	2.14318696579e-10	1.0,0.92,0.89	0.917,1.0,1.0	-0.036
13753	gene:Solyc06g082870.2	NA	6	+	48516967	48517108	48516967	48517084	48517714	48517849	13753	31,13,22	804,444,791	16,32,75	994,1065,2823	173	149	1.0776752940327989e-11	2.45996621411e-10	0.032,0.025,0.023	0.014,0.025,0.022	0.006
6162	gene:Solyc05g052640.2	NA	5	-	62852321	62852429	62852347	62852429	62852130	62852199	6162	207,95,147	1,3,3	7,32,77	5,0,1	175	149	1.1517369877272367e-11	2.62460534733e-10	0.994,0.964,0.977	0.544,1.0,0.985	0.135
548	gene:Solyc12g007210.1	NA	12	-	1635573	1635822	1635761	1635822	1635387	1635475	548	3,0,0	2,0,2	2,0,6	0,2,6	337	149	1.187657783499393e-11	2.70192145746e-10	0.399,NA,0.0	1.0,0.0,0.307	-0.236
8826	gene:Solyc01g066480.2	NA	1	-	74485631	74485719	74485656	74485719	74485475	74485526	8826	6,2,5	265,190,250	6,2,7	159,145,173	174	149	1.1936606508297039e-11	2.7110292738e-10	0.019,0.009,0.017	0.031,0.012,0.033	-0.01
9933	gene:Solyc11g066660.1	NA	11	-	52434392	52434477	52434408	52434477	52433918	52433999	9933	48,38,45	81,78,70	40,26,53	88,55,118	165	149	1.2008181491337559e-11	2.72272462945e-10	0.349,0.306,0.367	0.291,0.299,0.289	0.048
3271	gene:Solyc06g011530.2	NA	6	+	8021992	8022071	8021992	8022041	8022157	8022497	3271	3,3,6	4,0,2	3,2,12	4,0,0	179	149	1.2350199948190076e-11	2.79559868276e-10	0.384,1.0,0.714	0.384,1.0,1.0	-0.095
11734	gene:Solyc11g010490.1	NA	11	+	3554463	3554635	3554463	3554627	3554738	3554853	11734	2,0,0	41,13,27	5,0,0	22,30,33	157	149	1.3185492481586456e-11	2.97970154263e-10	0.044,0.0,0.0	0.177,0.0,0.0	-0.044
14102	gene:Solyc02g071270.1	NA	2	-	40760617	40760699	40760697	40760699	40758643	40758810	14102	9,10,3	0,0,2	0,7,12	0,0,1	229	149	1.3244981114534575e-11	2.98816470769e-10	1.0,1.0,0.494	NA,1.0,0.886	-0.112
8449	gene:Solyc01g079650.2	NA	1	+	78776888	78776953	78776888	78776945	78777052	78777136	8449	59,24,45	10,2,12	80,65,134	2,0,0	157	149	1.414585745011338e-11	3.18610766057e-10	0.848,0.919,0.781	0.974,1.0,1.0	-0.142
5057	gene:Solyc03g117410.2	NA	3	+	66552652	66552756	66552652	66552727	66552873	66552969	5057	1,0,3	12,14,15	0,0,2	9,12,7	178	149	1.6588325288166067e-11	3.73003486869e-10	0.065,0.0,0.143	0.0,0.0,0.193	0.005
6886	gene:Solyc07g017410.2	NA	7	+	6911253	6911445	6911253	6911440	6911535	6911651	6886	21,11,25	72,30,68	24,20,50	29,63,127	154	149	2.0605799844260324e-11	4.62572914054e-10	0.22,0.262,0.262	0.445,0.235,0.276	-0.071
4242	gene:Solyc07g054830.2	NA	7	-	63004730	63004896	63004828	63004896	63003911	63003986	4242	2,2,1	21,25,36	0,0,9	7,16,49	247	149	2.2488058906722832e-11	5.03992711928e-10	0.054,0.046,0.016	0.0,0.0,0.1	0.005
11568	gene:Solyc12g077420.1	NA	12	+	19343944	19344119	19343944	19344115	19345331	19345427	11568	53,23,54	12,0,3	31,32,86	6,2,1	153	149	2.378995635372068e-11	5.32290459076e-10	0.811,1.0,0.946	0.834,0.94,0.988	-0.002
8866	gene:Solyc03g116500.2	NA	3	+	65903150	65903333	65903150	65903275	65903433	65903550	8866	9,1,2	59,15,58	0,1,7	16,15,121	207	149	2.3989568611222672e-11	5.35872423064e-10	0.099,0.046,0.024	0.0,0.046,0.04	0.028
12345	gene:Solyc04g080050.2	NA	4	-	64346341	64346439	64346343	64346439	64345730	64345844	12345	3,0,1	36,15,22	2,4,3	24,6,28	151	149	2.4257548763275855e-11	5.40967275792e-10	0.076,0.0,0.043	0.076,0.397,0.096	-0.15
1823	gene:Solyc05g009070.2	NA	5	+	3217566	3217889	3217566	3217812	3218418	3218590	1823	79,34,61	0,2,1	31,46,80	1,4,2	226	149	2.5257396849955054e-11	5.62339973544e-10	1.0,0.918,0.976	0.953,0.883,0.963	0.032
1193	gene:Solyc03g118410.2	NA	3	-	67296042	67296165	67296069	67296165	67295221	67295405	1193	110,49,59	3440,2015,3158	70,114,214	3478,3695,6078	176	149	3.072748038587766e-11	6.83006404184e-10	0.026,0.02,0.016	0.017,0.025,0.029	-0.003
13353	gene:Solyc02g081640.2	NA	2	+	45514916	45515077	45514916	45515029	45515196	45515254	13353	8,8,10	0,0,4	10,9,27	0,0,2	197	149	3.1591458988731034e-11	7.01061526069e-10	1.0,1.0,0.654	1.0,1.0,0.911	-0.086
3667	gene:Solyc03g123610.2	NA	3	-	70413726	70413885	70413730	70413885	70413078	70413153	3667	27,11,20	566,309,510	4,12,7	375,285,460	153	149	3.229893940490133e-11	7.15590391162e-10	0.044,0.034,0.037	0.01,0.039,0.015	0.017
10601	gene:Solyc03g115650.2	NA	3	+	65289361	65289422	65289361	65289418	65289513	65289592	10601	30,17,34	2435,1073,2197	22,14,18	823,832,1226	153	149	3.631400227977883e-11	8.02541744564e-10	0.012,0.015,0.015	0.025,0.016,0.014	-0.004
3783	gene:Solyc09g091470.2	NA	9	+	70746260	70746491	70746260	70746357	70746573	70746697	3783	17,1,18	305,148,296	6,2,8	128,106,224	283	149	3.6341959669750126e-11	8.02541744564e-10	0.029,0.004,0.031	0.024,0.01,0.018	0.004
9117	gene:Solyc04g074230.2	NA	4	-	60221266	60221390	60221280	60221390	60220518	60220702	9117	49,13,49	641,249,554	22,23,77	443,485,1123	163	149	3.6989326901645426e-11	8.15509403999e-10	0.065,0.046,0.075	0.043,0.042,0.059	0.014
13019	gene:Solyc11g072520.1	NA	11	+	55713344	55713457	55713344	55713440	55713529	55713607	13019	4,2,2	91,60,87	1,0,2	69,41,134	166	149	3.780992081328914e-11	8.32247916083e-10	0.038,0.029,0.02	0.013,0.0,0.013	0.02
12083	gene:Solyc01g090780.2	NA	1	+	84445230	84445387	84445230	84445377	84445479	84445527	12083	5,0,2	63,35,42	0,6,5	22,22,80	159	149	3.84975010873065e-11	8.46009104121e-10	0.069,0.0,0.043	0.0,0.204,0.055	-0.049
11495	gene:Solyc11g067040.1	NA	11	-	52801057	52801228	52801119	52801228	52800883	52800959	11495	0,1,2	0,5,0	2,2,4	11,1,4	211	149	3.899794684397317e-11	8.55620002035e-10	NA,0.124,1.0	0.114,0.585,0.414	0.191
13637	gene:Solyc03g033950.2	NA	3	-	5646333	5646453	5646349	5646453	5645330	5646261	13637	9,0,16	73,34,72	5,5,30	44,44,115	165	149	3.9660082967798755e-11	8.68195821e-10	0.1,0.0,0.167	0.093,0.093,0.191	-0.037
5715	gene:Solyc06g072580.2	NA	6	-	44764340	44764417	44764344	44764417	44764197	44764259	5715	1,0,0	4,0,2	0,0,2	3,5,0	153	149	3.969919677115079e-11	8.68195821e-10	0.196,NA,0.0	0.0,0.0,1.0	-0.235
6270	gene:Solyc07g023990.1	NA	7	-	23738096	23738212	23738101	23738212	23737910	23738025	6270	0,0,2	1,3,2	0,2,3	0,5,4	154	149	3.981860987063815e-11	8.69405042248e-10	0.0,0.0,0.492	NA,0.279,0.421	-0.186
13479	gene:Solyc03g121660.2	NA	3	-	69762276	69762472	69762320	69762472	69761764	69762051	13479	1,0,2	13,17,22	2,0,7	0,17,61	193	149	4.200245660770073e-11	9.15613037209e-10	0.056,0.0,0.066	1.0,0.0,0.081	-0.32
8455	gene:Solyc03g115720.2	NA	3	-	65357691	65357882	65357798	65357882	65357500	65357605	8455	2,0,4	99,73,67	1,2,10	45,31,96	256	149	4.251426659307339e-11	9.25282408885e-10	0.012,0.0,0.034	0.013,0.036,0.057	-0.02
13351	gene:Solyc02g081640.2	NA	2	+	45514916	45515109	45514916	45515029	45515196	45515254	13351	6,12,12	0,0,4	12,10,28	0,0,2	229	149	4.303289971280349e-11	9.35069050009e-10	1.0,1.0,0.661	1.0,1.0,0.901	-0.08
5123	gene:Solyc12g017920.1	NA	12	-	7799342	7799446	7799385	7799446	7797592	7797797	5123	10,2,10	9,1,2	6,11,20	0,0,5	192	149	4.327260593886699e-11	9.3877322228e-10	0.463,0.608,0.795	1.0,1.0,0.756	-0.297
9113	gene:Solyc11g045330.1	NA	11	-	30877840	30877924	30877890	30877924	30876434	30877289	9113	11,2,4	56,12,43	4,7,24	23,4,50	199	149	4.515749350486585e-11	9.78099767464e-10	0.128,0.111,0.065	0.115,0.567,0.264	-0.214
2768	gene:Solyc04g055190.2	NA	4	+	53805051	53805103	53805051	53805096	53805590	53805653	2768	14,6,18	3,1,2	13,6,26	2,0,20	156	149	4.851252829284859e-11	1.04909309589e-09	0.817,0.851,0.896	0.861,1.0,0.554	0.05
1911	gene:Solyc09g008600.2	NA	9	+	2071735	2071963	2071735	2071914	2072486	2072649	1911	33,7,27	0,4,14	25,16,70	0,0,11	198	149	5.073950311734865e-11	1.09550465409e-09	1.0,0.568,0.592	1.0,1.0,0.827	-0.222
2386	gene:Solyc01g080510.2	NA	1	+	79759909	79760002	79759909	79759981	79760113	79760368	2386	4,1,5	233,82,231	4,3,9	133,141,282	170	149	5.097074513443097e-11	1.09874774766e-09	0.015,0.011,0.019	0.026,0.018,0.027	-0.009
8681	gene:Solyc02g091830.2	NA	2	+	53063597	53063817	53063597	53063679	53063896	53064396	8681	0,0,5	6,5,11	1,0,13	0,11,23	287	149	5.4450798885648225e-11	1.17190219379e-09	0.0,0.0,0.191	1.0,0.0,0.227	-0.345
14166	gene:Solyc04g082970.2	NA	4	+	66429421	66429520	66429421	66429504	66430274	66430403	14166	0,0,3	40,17,32	3,2,4	22,15,44	165	149	5.565983989014205e-11	1.19522678546e-09	0.0,0.0,0.078	0.11,0.107,0.076	-0.072
4996	gene:Solyc04g025290.2	NA	4	-	24330164	24330351	24330222	24330351	24329325	24329705	4996	434,194,423	13,2,13	380,449,620	9,1,6	207	149	5.571084360293029e-11	1.19522678546e-09	0.96,0.986,0.959	0.968,0.997,0.987	-0.016
8635	gene:Solyc02g088010.2	NA	2	-	50243706	50243835	50243717	50243835	50243056	50243108	8635	26,7,18	21,4,11	1,6,12	7,2,16	160	149	5.829941061937685e-11	1.24878626949e-09	0.536,0.62,0.604	0.117,0.736,0.411	0.165
748	gene:Solyc12g056290.1	NA	12	-	62239864	62240064	62239925	62240064	62239660	62239722	748	7,6,6	3,0,0	2,2,30	0,3,9	210	149	6.000605901314632e-11	1.28331570057e-09	0.623,1.0,1.0	1.0,0.321,0.703	0.2
10796	gene:Solyc04g009510.2	NA	4	+	2932293	2932491	2932293	2932442	2932589	2932699	10796	5,2,9	57,16,62	4,4,2	16,27,94	198	149	7.086154634506906e-11	1.51308930219e-09	0.062,0.086,0.098	0.158,0.1,0.016	-0.009
13632	gene:Solyc01g103020.2	NA	1	+	91690985	91691222	91690985	91691040	91691313	91691430	13632	6,8,2	2,0,7	1,4,36	2,5,2	331	149	7.380044097195148e-11	1.57336506154e-09	0.575,1.0,0.114	0.184,0.265,0.89	0.117
8556	gene:Solyc06g069010.2	NA	6	+	42819930	42820086	42819930	42819991	42821127	42821480	8556	5,0,1	4,0,0	3,5,17	4,4,0	244	149	7.679453000556661e-11	1.6346264244e-09	0.433,NA,1.0	0.314,0.433,1.0	0.134
4696	gene:Solyc04g081330.2	NA	4	-	65354392	65354524	65354396	65354524	65353913	65353986	4696	17,8,5	370,181,344	8,5,26	202,236,1310	153	149	8.086128738051033e-11	1.71849246958e-09	0.043,0.041,0.014	0.037,0.02,0.019	0.007
12161	gene:Solyc03g113770.2	NA	3	-	63823428	63823489	63823444	63823489	63823068	63823164	12161	0,0,0	0,2,4	0,1,5	0,0,0	165	149	8.502334811783969e-11	1.80411827407e-09	NA,0.0,0.0	NA,1.0,1.0	-1.0
3291	gene:Solyc09g010970.2	NA	9	-	4324168	4324328	4324169	4324328	4324029	4324083	3291	0,0,0	5,2,0	3,2,6	0,0,2	150	149	8.598492651104112e-11	1.82167127901e-09	0.0,0.0,NA	1.0,1.0,0.749	-0.916
3340	gene:Solyc09g098260.1	NA	9	+	72128889	72129086	72128889	72128985	72129688	72129792	3340	7,6,3	44,23,51	2,0,7	44,22,38	250	149	8.74585794237341e-11	1.85000137037e-09	0.087,0.135,0.034	0.026,0.0,0.099	0.044
11948	gene:Solyc08g082850.2	NA	8	+	65516454	65516606	65516454	65516537	65516795	65516890	11948	1,2,5	177,50,144	0,5,10	78,120,245	218	149	9.004255265201874e-11	1.90169310188e-09	0.004,0.027,0.023	0.0,0.028,0.027	-0.0
14223	gene:Solyc06g071880.2	NA	6	-	44285031	44285184	44285147	44285184	44284073	44284304	14223	3,0,3	0,0,4	2,0,10	2,1,1	265	149	9.563495711228509e-11	2.01666311584e-09	1.0,NA,0.297	0.36,0.0,0.849	0.245
2991	gene:Solyc08g081130.2	NA	8	+	64218068	64218266	64218068	64218113	64218424	64218815	2991	1,4,2	65,41,70	6,0,15	47,43,80	302	149	1.1860723208585152e-10	2.49719791902e-09	0.008,0.046,0.014	0.059,0.0,0.085	-0.025
12826	gene:Solyc05g021560.2	NA	5	-	28070884	28071122	28070892	28071122	28070297	28070519	12826	2,0,2	0,3,0	0,0,8	0,2,3	157	149	1.215895333167072e-10	2.55206266601e-09	1.0,0.0,1.0	NA,0.0,0.717	0.308
6793	gene:Solyc05g007260.2	NA	5	-	1927244	1927266	1927257	1927266	1927045	1927108	6793	10,0,5	1,0,1	0,3,5	2,7,1	162	149	1.2144196078004922e-10	2.55206266601e-09	0.902,NA,0.821	0.0,0.283,0.821	0.493
2796	gene:Solyc01g073750.2	NA	1	+	81118564	81118651	81118564	81118643	81118862	81119097	2796	45,28,51	2,6,2	27,54,122	4,1,21	157	149	1.2703221108363728e-10	2.66217890276e-09	0.955,0.816,0.96	0.865,0.981,0.846	0.013
8381	gene:Solyc05g053220.2	NA	5	+	63356627	63356769	63356627	63356746	63356838	63357336	8381	10,3,14	248,171,242	2,3,11	259,252,316	172	149	1.472955404990063e-10	3.08206826177e-09	0.034,0.015,0.048	0.007,0.01,0.029	0.017
5191	gene:Solyc05g018810.2	NA	5	+	23877984	23878189	23877984	23878002	23879263	23879625	5191	17,5,6	25,9,22	16,22,21	19,15,16	336	149	1.48241900661612e-10	3.09709080288e-09	0.232,0.198,0.108	0.272,0.394,0.368	-0.165
8706	gene:Solyc11g011970.1	NA	11	-	4924004	4924119	4924025	4924119	4921544	4921605	8706	0,0,4	111,32,90	0,0,10	37,61,256	170	149	1.5434495551001126e-10	3.21963577194e-09	0.0,0.0,0.037	0.0,0.0,0.033	0.001
2808	gene:Solyc07g008970.2	NA	7	-	3996899	3996996	3996933	3996996	3996737	3996800	2808	3,0,2	31,15,36	2,1,6	12,12,69	183	149	1.626650430923165e-10	3.38798052118e-09	0.073,0.0,0.043	0.119,0.064,0.066	-0.044
2273	gene:Solyc11g044250.1	NA	11	+	33226843	33226990	33226843	33226957	33227076	33227178	2273	0,3,6	22,14,24	0,1,7	10,7,94	182	149	1.6493121814230235e-10	3.42991163618e-09	0.0,0.149,0.17	0.0,0.105,0.057	0.052
5387	gene:Solyc08g042030.1	NA	8	-	24130405	24130640	24130523	24130640	24129279	24129322	5387	0,2,1	0,0,1	0,2,5	0,0,2	267	149	1.8422759042634562e-10	3.82533215711e-09	NA,1.0,0.358	NA,1.0,0.582	-0.112
11314	gene:Solyc04g007110.2	NA	4	-	825183	825341	825257	825341	824109	824152	11314	2,3,0	0,0,1	1,3,7	0,1,2	223	149	1.8645252384970105e-10	3.86561127046e-09	1.0,1.0,0.0	1.0,0.667,0.7	-0.122
5375	gene:Solyc06g061030.2	NA	6	+	39072907	39072989	39072907	39072985	39073362	39073805	5375	6,4,2	141,74,96	8,7,3	114,77,115	153	149	1.9533454959034003e-10	4.04357428686e-09	0.04,0.05,0.02	0.064,0.081,0.025	-0.02
3141	gene:Solyc07g062950.2	NA	7	+	65586086	65586284	65586086	65586137	65586838	65586914	3141	2,4,7	79,54,68	1,0,5	64,84,119	296	149	1.9705866459078759e-10	4.07304639205e-09	0.013,0.036,0.049	0.008,0.0,0.021	0.023
1371	gene:Solyc03g113760.2	NA	3	+	63819094	63819147	63819094	63819145	63819243	63819321	1371	52,17,19	0,0,5	15,57,128	0,0,4	151	149	2.0763692174840517e-10	4.28515832875e-09	1.0,1.0,0.789	1.0,1.0,0.969	-0.06
6516	gene:Solyc11g044330.1	NA	11	-	32954417	32954527	32954419	32954527	32954322	32954327	6516	2,4,4	13,8,11	2,5,3	31,13,25	151	149	2.1208257215479224e-10	4.37025470493e-09	0.132,0.33,0.264	0.06,0.275,0.106	0.095
5078	gene:Solyc12g017370.1	NA	12	+	6620090	6620247	6620090	6620242	6620356	6620433	5078	2,0,0	4,2,3	1,0,2	0,0,4	154	149	2.1744703766806782e-10	4.47399754741e-09	0.326,0.0,0.0	1.0,NA,0.326	-0.554
8426	gene:Solyc03g115150.2	NA	3	-	64941639	64941772	64941648	64941772	64941438	64941560	8426	102,33,83	3,1,3	84,64,128	5,0,9	158	149	2.19141137403094e-10	4.50202224553e-09	0.97,0.969,0.963	0.941,1.0,0.931	0.01
8683	gene:Solyc01g110410.2	NA	1	-	97118132	97118169	97118136	97118169	97117898	97118020	8683	15,3,16	329,119,293	9,17,23	138,178,513	153	149	2.2198820709744824e-10	4.55361285936e-09	0.043,0.024,0.05	0.06,0.085,0.042	-0.023
8441	gene:Solyc10g074580.1	NA	10	-	58138419	58138634	58138469	58138634	58137296	58137497	8441	22,14,12	213,119,204	17,10,16	126,112,422	199	149	2.433836940616781e-10	4.98495393925e-09	0.072,0.081,0.042	0.092,0.063,0.028	0.004
5925	gene:Solyc01g104860.2	NA	1	+	93185588	93185771	93185588	93185765	93185862	93186025	5925	9,8,6	1,0,2	4,0,13	2,3,0	155	149	2.896512930276003e-10	5.92365291427e-09	0.896,1.0,0.743	0.658,0.0,1.0	0.327
13224	gene:Solyc04g009580.2	NA	4	+	2979212	2979269	2979212	2979255	2979357	2979443	13224	99,33,82	3,0,7	34,43,230	0,0,8	163	149	2.925153059016778e-10	5.97321541072e-09	0.968,1.0,0.915	1.0,1.0,0.963	-0.027
11896	gene:Solyc10g054110.1	NA	10	-	54604730	54604841	54604804	54604841	54604527	54604543	11896	97,69,87	0,4,0	69,64,123	3,0,4	223	149	3.2912143957098055e-10	6.71061293104e-09	1.0,0.92,1.0	0.939,1.0,0.954	0.009
12746	gene:Solyc07g006350.2	NA	7	-	1169618	1169679	1169620	1169679	1169481	1169528	12746	0,1,3	51,33,58	4,1,1	34,24,49	151	149	3.6876122548523527e-10	7.50755774227e-09	0.0,0.029,0.049	0.104,0.039,0.02	-0.028
3218	gene:Solyc01g109930.2	NA	1	+	96763464	96763533	96763464	96763525	96764347	96764472	3218	142,83,154	5,8,0	119,65,202	7,2,11	157	149	3.9036451901676717e-10	7.9354610395e-09	0.964,0.908,1.0	0.942,0.969,0.946	0.005
1314	gene:Solyc08g006610.2	NA	8	+	1212474	1212608	1212474	1212568	1213269	1213487	1314	0,0,1	2,0,3	2,2,1	0,0,7	189	149	4.1581313182491937e-10	8.4401351114e-09	0.0,NA,0.208	1.0,1.0,0.101	-0.596
1315	gene:Solyc08g006610.2	NA	8	+	1212474	1212618	1212474	1212568	1213269	1213487	1315	37,10,15	2,0,3	7,10,33	0,0,7	199	149	4.1651350374421575e-10	8.44171389726e-09	0.933,1.0,0.789	1.0,1.0,0.779	-0.019
2191	gene:Solyc01g096900.2	NA	1	+	87892104	87892222	87892104	87892203	87892342	87892429	2191	1,0,2	29,22,35	2,1,5	54,39,103	168	149	4.320730239931733e-10	8.74399721242e-09	0.03,0.0,0.048	0.032,0.022,0.041	-0.006
13376	gene:Solyc06g060390.2	NA	6	+	38408683	38408765	38408683	38408757	38409363	38409468	13376	22,16,25	10,0,2	12,11,30	2,4,10	157	149	4.392119067128068e-10	8.87522241896e-09	0.676,1.0,0.922	0.851,0.723,0.74	0.095
6741	gene:Solyc03g120350.2	NA	3	+	68788439	68788658	68788439	68788540	68788857	68789420	6741	0,2,11	150,80,128	7,8,10	110,142,244	267	149	5.197541524789494e-10	1.04871228474e-08	0.0,0.014,0.046	0.034,0.03,0.022	-0.009
8949	gene:Solyc01g102490.2	NA	1	+	91282229	91282396	91282229	91282283	91282502	91282619	8949	2,0,0	22,8,6	1,0,20	9,7,23	262	149	5.735206914257195e-10	1.15547801709e-08	0.049,0.0,0.0	0.059,0.0,0.331	-0.114
9116	gene:Solyc04g074230.2	NA	4	-	60220518	60220702	60220556	60220702	60220201	60220236	9116	20,12,11	804,435,745	11,18,41	600,778,1133	187	149	5.946926780712817e-10	1.19635578961e-08	0.019,0.022,0.012	0.014,0.018,0.028	-0.002
11316	gene:Solyc10g083830.1	NA	10	-	63573566	63573716	63573570	63573716	63572217	63572406	11316	4,0,9	202,127,200	0,0,6	106,106,145	153	149	6.222132947297775e-10	1.24986519455e-08	0.019,0.0,0.042	0.0,0.0,0.039	0.007
5743	gene:Solyc10g076990.1	NA	10	+	59924008	59924235	59924008	59924114	59926430	59926485	5743	82,42,69	0,0,6	67,58,84	0,1,2	270	149	7.064756280576807e-10	1.41702707705e-08	1.0,1.0,0.864	1.0,0.97,0.959	-0.022
10166	gene:Solyc04g074860.2	NA	4	-	60782073	60782196	60782077	60782196	60781837	60781928	10166	2,1,1	38,9,26	0,0,2	13,12,64	153	149	7.364453680440678e-10	1.47495756947e-08	0.049,0.098,0.036	0.0,0.0,0.03	0.051
9968	gene:Solyc02g093190.2	NA	2	+	54133841	54134000	54133841	54133979	54135323	54135408	9968	102,56,70	1,1,2	24,21,49	0,0,5	170	149	7.71464908162178e-10	1.54281603094e-08	0.989,0.98,0.968	1.0,1.0,0.896	0.014
2269	gene:Solyc03g019790.2	NA	3	+	61373891	61373977	61373891	61373967	61374120	61374179	2269	0,0,2	45,21,38	3,1,5	24,10,119	159	149	7.763352072649177e-10	1.55026937781e-08	0.0,0.0,0.047	0.105,0.086,0.038	-0.061
7492	gene:Solyc11g040170.1	NA	11	-	39244317	39244469	39244354	39244469	39243658	39243753	7492	53,23,37	2,3,4	23,26,81	2,0,2	186	149	9.035010924277033e-10	1.80155460474e-08	0.955,0.86,0.881	0.902,1.0,0.97	-0.059
6460	gene:Solyc03g093840.1	NA	3	-	55519201	55519326	55519238	55519326	55518212	55518275	6460	4,2,14	2,0,1	1,0,1	4,6,0	186	149	9.103346758582808e-10	1.81251510572e-08	0.616,1.0,0.918	0.167,0.0,1.0	0.456
8959	gene:Solyc04g005830.2	NA	4	+	531568	531659	531568	531646	531914	532132	8959	15,0,1	11,5,13	0,2,0	14,14,34	162	149	9.59355822538117e-10	1.90731753633e-08	0.556,0.0,0.066	0.0,0.116,0.0	0.169
8676	gene:Solyc06g050320.2	NA	6	-	32942691	32942912	32942822	32942912	32941701	32941746	8676	1,8,7	191,83,156	3,4,8	147,139,354	280	149	9.69444429985307e-10	1.9245530053e-08	0.003,0.049,0.023	0.011,0.015,0.012	0.012
9661	gene:Solyc11g066770.1	NA	11	+	52560965	52561181	52560965	52561052	52561269	52561395	9661	1,3,1	96,63,82	3,0,11	60,45,116	278	149	9.848766230441147e-10	1.95233072103e-08	0.006,0.025,0.006	0.026,0.0,0.048	-0.012
9775	gene:Solyc09g010210.2	NA	9	+	3596731	3596939	3596731	3596935	3597024	3597432	9775	4,4,1	144,77,117	0,2,2	72,89,243	153	149	9.974867894526877e-10	1.97444136908e-08	0.026,0.048,0.008	0.0,0.021,0.008	0.018
6718	gene:Solyc10g005840.2	NA	10	+	651540	651601	651540	651592	653547	653643	6718	1,1,1	43,8,41	1,1,16	9,29,99	158	149	1.0261693750976441e-09	2.02825518323e-08	0.021,0.105,0.022	0.095,0.031,0.132	-0.037
10463	gene:Solyc02g083310.2	NA	2	-	46764387	46764481	46764397	46764481	46764248	46764295	10463	8,2,4	122,46,114	1,0,1	55,73,196	159	149	1.24834625256606e-09	2.46380303327e-08	0.058,0.039,0.032	0.017,0.0,0.005	0.036
577	gene:Solyc08g007370.2	NA	8	+	1936494	1936570	1936494	1936553	1936654	1936705	577	30,24,50	0,4,1	37,33,45	2,0,1	166	149	1.3272785762119014e-09	2.61578055449e-08	1.0,0.843,0.978	0.943,1.0,0.976	-0.033
12726	gene:Solyc08g082420.2	NA	8	+	65234686	65234807	65234686	65234780	65235973	65236128	12726	91,24,77	11,6,3	26,33,160	2,4,9	176	149	1.4360287169793165e-09	2.82599613549e-08	0.875,0.772,0.956	0.917,0.875,0.938	-0.042
8634	gene:Solyc10g081590.1	NA	10	+	62625300	62625510	62625300	62625459	62626527	62626609	8634	2,0,0	35,10,29	3,3,4	36,41,69	200	149	1.5486996904182973e-09	3.04330711629e-08	0.041,0.0,0.0	0.058,0.052,0.041	-0.037
1221	gene:Solyc07g018300.2	NA	7	-	10039107	10039209	10039125	10039209	10038939	10039019	1221	0,0,2	70,17,62	0,0,8	66,73,123	167	149	1.5987180137778776e-09	3.1370502965e-08	0.0,0.0,0.028	0.0,0.0,0.055	-0.009
11891	gene:Solyc09g014320.2	NA	9	-	5838356	5838493	5838400	5838493	5838167	5838231	11891	0,2,0	39,23,41	3,0,5	29,23,153	193	149	1.8189619426740808e-09	3.5640614134e-08	0.0,0.063,0.0	0.074,0.0,0.025	-0.012
4429	gene:Solyc09g010420.2	NA	9	-	3791904	3791982	3791923	3791982	3791656	3791726	4429	14,4,7	228,166,299	2,6,11	235,178,336	168	149	1.8837180269128688e-09	3.68561799811e-08	0.052,0.021,0.02	0.007,0.029,0.028	0.01
12779	gene:Solyc04g049130.2	NA	4	+	39763674	39763766	39763674	39763740	39765729	39765815	12779	6,6,11	123,54,124	8,10,23	101,76,227	175	149	2.058249373231813e-09	4.01654520479e-08	0.04,0.086,0.07	0.063,0.101,0.079	-0.016
7897	gene:Solyc02g084920.2	NA	2	-	47976626	47976812	47976629	47976812	47976426	47976534	7897	1,0,1	0,0,0	0,0,1	6,0,0	152	149	2.0587793475401154e-09	4.01654520479e-08	1.0,NA,1.0	0.0,NA,1.0	0.5
8075	gene:Solyc06g009060.2	NA	6	-	2988285	2988416	2988289	2988416	2988161	2988208	8075	46,16,37	313,241,355	25,27,21	469,354,453	153	149	2.1119984884916434e-09	4.1144522278e-08	0.125,0.061,0.092	0.049,0.069,0.043	0.039
5028	gene:Solyc06g068480.2	NA	6	-	42444073	42444159	42444080	42444159	42443710	42443769	5028	330,126,314	22,8,24	252,283,532	28,33,58	156	149	2.121272977169143e-09	4.12659114741e-08	0.935,0.938,0.926	0.896,0.891,0.898	0.038
10389	gene:Solyc03g058190.2	NA	3	+	23138767	23138919	23138767	23138885	23138987	23139072	10389	486,301,507	10,5,3	665,573,687	3,0,7	183	149	2.1790491438190533e-09	4.23291222651e-08	0.975,0.98,0.993	0.994,1.0,0.988	-0.011
8817	gene:Solyc06g065270.2	NA	6	-	40707479	40707613	40707484	40707613	40706736	40706883	8817	5,3,11	236,95,200	1,1,17	102,95,596	154	149	2.2610222859587998e-09	4.38586569032e-08	0.02,0.03,0.051	0.009,0.01,0.027	0.018
6751	gene:Solyc01g105460.2	NA	1	+	93633653	93633752	93633653	93633744	93633849	93634078	6751	4,2,5	130,81,145	0,2,5	163,165,341	157	149	2.3714966557499137e-09	4.59358902219e-08	0.028,0.023,0.032	0.0,0.011,0.014	0.019
612	gene:Solyc02g077320.2	NA	2	-	42288934	42289153	42288963	42289153	42288799	42288865	612	30,19,22	4,0,0	22,36,34	1,0,0	178	149	2.3932102876691003e-09	4.62903541947e-08	0.863,1.0,1.0	0.948,1.0,1.0	-0.028
11541	gene:Solyc03g044260.2	NA	3	+	8606906	8606984	8606906	8606963	8607402	8607544	11541	11,2,12	2,3,1	4,7,19	0,0,2	170	149	2.448525333707477e-09	4.72928133899e-08	0.828,0.369,0.913	1.0,1.0,0.893	-0.261
2507	gene:Solyc09g083130.2	NA	9	-	68805144	68805275	68805152	68805275	68804841	68805039	2507	6,2,4	143,84,97	7,0,13	95,74,196	157	149	2.4972699057804055e-09	4.81656936735e-08	0.038,0.022,0.038	0.065,0.0,0.059	-0.009
8279	gene:Solyc01g111210.2	NA	1	+	97542920	97543065	97542920	97543054	97543223	97543504	8279	3,1,10	89,49,84	2,0,4	72,85,148	160	149	2.641270952691902e-09	5.08707284766e-08	0.03,0.019,0.1	0.025,0.0,0.025	0.033
1319	gene:Solyc12g055780.1	NA	12	-	61761251	61761360	61761320	61761360	61761033	61761177	1319	48,16,59	4,0,2	8,25,88	4,0,5	218	149	2.656140061753388e-09	5.10368007786e-08	0.891,1.0,0.953	0.578,1.0,0.923	0.114
1481	gene:Solyc04g078750.2	NA	4	+	63415044	63415165	63415044	63415128	63415484	63416058	1481	24,13,26	4,6,5	4,11,10	3,0,11	186	149	2.6574217383072096e-09	5.10368007786e-08	0.828,0.634,0.806	0.516,1.0,0.421	0.11
4476	gene:Solyc01g088000.2	NA	1	-	82846055	82846082	82846065	82846082	82845885	82845967	4476	6,1,0	1,0,1	3,2,13	1,2,2	159	149	2.7103091325740537e-09	5.19788989089e-08	0.849,1.0,0.0	0.738,0.484,0.859	-0.077
11526	gene:Solyc01g108050.2	NA	1	+	95431334	95431428	95431334	95431393	95431529	95431623	11526	0,0,3	7,5,7	2,1,2	4,6,0	184	149	2.8045493317744367e-09	5.37102886858e-08	0.0,0.0,0.258	0.288,0.119,1.0	-0.383
13651	gene:Solyc03g117850.2	NA	3	-	66874554	66874656	66874566	66874656	66873239	66873294	13651	3,1,3	11,12,19	3,3,12	8,3,32	161	149	2.861849764041033e-09	5.47303539501e-08	0.202,0.072,0.127	0.258,0.481,0.258	-0.199
7885	gene:Solyc10g078330.1	NA	10	-	60155293	60155487	60155356	60155487	60154957	60155200	7885	20,6,8	9,3,10	3,10,41	11,16,90	212	149	2.9939733425157372e-09	5.71764571143e-08	0.61,0.584,0.36	0.161,0.305,0.243	0.282
428	gene:Solyc05g017890.2	NA	5	-	19103297	19103414	19103338	19103414	19103030	19103224	428	0,0,1	28,15,14	0,4,4	35,21,56	190	149	3.0599433052335857e-09	5.83541086859e-08	0.0,0.0,0.053	0.0,0.13,0.053	-0.043
11542	gene:Solyc03g044260.2	NA	3	+	8606906	8606996	8606906	8606963	8607402	8607544	11542	25,13,24	2,3,1	16,15,43	0,0,2	182	149	3.4286460697913654e-09	6.52935562645e-08	0.911,0.78,0.952	1.0,1.0,0.946	-0.101
12207	gene:Solyc01g110490.2	NA	1	+	97186463	97186698	97186463	97186692	97186787	97187041	12207	2,7,9	0,0,3	9,6,7	0,0,5	155	149	3.5452319293622432e-09	6.74190739554e-08	1.0,1.0,0.743	1.0,1.0,0.574	0.056
3410	gene:Solyc02g092920.2	NA	2	+	53868753	53868938	53868753	53868933	53870038	53870185	3410	176,97,212	18,8,16	82,147,142	2,5,4	154	149	3.5771456386989845e-09	6.793069708e-08	0.904,0.921,0.928	0.975,0.966,0.972	-0.053
1843	gene:Solyc01g103230.2	NA	1	+	91878559	91878782	91878559	91878618	91879841	91879952	1843	1,0,4	38,18,49	4,4,2	53,23,74	313	149	3.9354644732278166e-09	7.46307171923e-08	0.012,0.0,0.037	0.035,0.076,0.013	-0.025
6644	gene:Solyc01g006720.2	NA	1	-	1306086	1306156	1306092	1306156	1305776	1306009	6644	3,2,1	3,13,4	4,0,3	0,0,6	155	149	4.1442495121360456e-09	7.84802781216e-08	0.49,0.129,0.194	1.0,NA,0.325	-0.392
12137	gene:Solyc07g042590.2	NA	7	-	56056959	56057135	56056999	56057135	56056530	56056667	12137	9,8,18	64,42,57	4,2,15	37,42,99	189	149	4.153343856360132e-09	7.85428024385e-08	0.1,0.131,0.199	0.079,0.036,0.107	0.069
4310	gene:Solyc08g069060.2	NA	8	+	58145496	58145561	58145496	58145540	58145781	58145993	4310	3,1,1	31,14,39	0,5,12	19,11,83	170	149	4.5511009547050575e-09	8.59448159399e-08	0.078,0.059,0.022	0.0,0.285,0.112	-0.079
10817	gene:Solyc04g076830.2	NA	4	-	61702130	61702268	61702142	61702268	61701989	61702032	10817	4,4,4	9,9,17	0,6,12	9,13,10	161	149	4.740651938038529e-09	8.93998604004e-08	0.291,0.291,0.179	0.0,0.299,0.526	-0.021
9052	gene:Solyc09g091970.2	NA	9	-	71167095	71167168	71167123	71167168	71166949	71167028	9052	0,0,6	104,42,113	2,4,10	75,85,243	177	149	4.755041494640485e-09	8.95466772581e-08	0.0,0.0,0.043	0.022,0.038,0.033	-0.017
4222	gene:Solyc03g026310.2	NA	3	+	3746722	3746955	3746722	3746824	3747227	3747318	4222	4,0,1	60,28,37	0,4,7	36,37,126	280	149	4.786568365975459e-09	8.98906931776e-08	0.034,0.0,0.014	0.0,0.054,0.029	-0.012
8440	gene:Solyc10g074580.1	NA	10	-	58138419	58138634	58138507	58138634	58137296	58137497	8440	62,35,57	0,6,12	58,45,130	0,5,13	237	149	4.780734578514801e-09	8.98906931776e-08	1.0,0.786,0.749	1.0,0.85,0.863	-0.059
8913	gene:Solyc11g010200.1	NA	11	+	3275627	3275767	3275627	3275744	3275834	3275901	8913	28,27,24	580,436,569	21,18,46	556,489,1160	172	149	5.004327833445348e-09	9.38501813191e-08	0.04,0.051,0.035	0.032,0.031,0.033	0.01
7343	gene:Solyc06g069390.2	NA	6	-	43153429	43153487	43153434	43153487	43152809	43152865	7343	4,0,3	13,16,18	5,1,8	14,15,40	154	149	5.4810463729859665e-09	1.02648491397e-07	0.229,0.0,0.139	0.257,0.061,0.162	-0.037
2568	gene:Solyc06g074720.2	NA	6	+	46249144	46249242	46249144	46249200	46249317	46249424	2568	5,0,5	48,18,56	5,1,22	27,33,124	191	149	5.5351750827990505e-09	1.03519226135e-07	0.075,0.0,0.065	0.126,0.023,0.122	-0.044
7396	gene:Solyc01g105570.2	NA	1	-	93706904	93707092	93706914	93707092	93705985	93706032	7396	2,3,2	0,0,0	0,0,0	1,0,1	159	149	5.892500171961395e-09	1.10050151283e-07	1.0,1.0,1.0	0.0,NA,0.0	1.0
13848	gene:Solyc10g006090.2	NA	10	+	822659	822906	822659	822679	823020	823131	13848	1,0,10	0,0,0	2,5,6	6,0,2	376	149	6.151248051020117e-09	1.14724583664e-07	1.0,NA,1.0	0.117,1.0,0.543	0.447
5448	gene:Solyc03g025710.2	NA	3	-	3120578	3120774	3120606	3120774	3119896	3120336	5448	5,6,11	38,13,17	0,1,17	10,11,88	177	149	6.545361804581867e-09	1.2190736361e-07	0.1,0.28,0.353	0.0,0.071,0.14	0.174
3858	gene:Solyc10g006230.2	CAB7	10	+	920026	920262	920026	920219	921042	921224	3858	4,3,1	0,0,2	0,1,7	0,0,7	192	149	6.809699404833759e-09	1.26656672469e-07	1.0,1.0,0.28	NA,1.0,0.437	0.042
3120	gene:Solyc01g097770.2	NA	1	-	88491727	88491844	88491828	88491844	88490554	88491173	3120	4,0,1	98,35,114	0,4,9	75,97,223	250	149	6.949776318623635e-09	1.29084954937e-07	0.024,0.0,0.005	0.0,0.024,0.023	-0.006
11385	gene:Solyc03g062680.2	NA	3	-	31923136	31923244	31923147	31923244	31920511	31920564	11385	7,3,0	115,62,102	1,1,6	69,73,240	160	149	7.034571889149145e-09	1.30481204165e-07	0.054,0.043,0.0	0.013,0.013,0.023	0.016
7444	gene:Solyc07g039510.2	NA	7	-	47623055	47623232	47623092	47623232	47621489	47621572	7444	5,2,2	3,0,0	0,1,1	0,7,10	186	149	7.287136666350976e-09	1.34981265108e-07	0.572,1.0,1.0	NA,0.103,0.074	0.769
826	gene:Solyc01g106050.2	NA	1	-	94025075	94025180	94025084	94025180	94024905	94024948	826	4,1,3	112,41,119	0,1,2	44,64,131	158	149	7.3721424290813076e-09	1.36369548698e-07	0.033,0.022,0.023	0.0,0.015,0.014	0.016
392	gene:Solyc02g090910.2	NA	2	-	52390981	52391129	52391063	52391129	52390819	52390885	392	6,7,3	219,119,194	12,12,10	225,201,339	231	149	7.53373794601206e-09	1.39168873038e-07	0.017,0.037,0.01	0.033,0.037,0.019	-0.008
406	gene:Solyc11g018800.1	NA	11	-	9597907	9598103	9597911	9598103	9597640	9597806	406	2,2,0	20,20,15	0,0,2	17,16,82	153	149	8.342278105107991e-09	1.53895168472e-07	0.089,0.089,0.0	0.0,0.0,0.023	0.052
5184	gene:Solyc04g072810.2	NA	4	-	59780624	59782755	59782661	59782755	59780375	59780552	5184	182,121,226	5,3,6	80,92,366	0,5,4	2186	149	1.01707152462402e-08	1.8737055438e-07	0.713,0.733,0.72	1.0,0.556,0.862	-0.084
11531	gene:Solyc05g005000.2	NA	5	-	4462	4657	4562	4657	4229	4333	11531	4,3,4	23,10,43	3,2,7	12,11,25	249	149	1.1224106768570258e-08	2.06496151527e-07	0.094,0.152,0.053	0.13,0.098,0.144	-0.024
3079	gene:Solyc01g109960.2	NA	1	-	96785283	96785377	96785287	96785377	96782506	96782590	3079	5,2,2	34,6,21	8,7,5	23,10,66	153	149	1.1383446736358635e-08	2.08860831256e-07	0.125,0.245,0.085	0.253,0.405,0.069	-0.091
4385	gene:Solyc06g005110.2	NA	6	+	128904	129001	128904	128996	129158	129284	4385	0,4,1	0,0,0	10,3,0	4,5,9	154	149	1.1369250181769083e-08	2.08860831256e-07	NA,1.0,1.0	0.708,0.367,0.0	0.642
12299	gene:Solyc04g072880.2	NA	4	+	59836893	59837122	59836893	59837033	59837233	59837322	12299	2,0,2	7,0,6	4,0,3	0,2,0	238	149	1.145929862695261e-08	2.09968419031e-07	0.152,NA,0.173	1.0,0.0,1.0	-0.504
2811	gene:Solyc09g074840.2	NA	9	+	66665547	66665679	66665547	66665673	66665757	66665879	2811	11,11,5	6,0,5	2,0,13	5,5,8	155	149	1.1696061589020209e-08	2.14017407673e-07	0.638,1.0,0.49	0.278,0.0,0.61	0.413
1390	gene:Solyc05g012450.2	NA	5	-	5694882	5695046	5694894	5695046	5694490	5694731	1390	1,0,5	53,33,58	0,0,3	62,66,87	161	149	1.2125871860548997e-08	2.21583148999e-07	0.017,0.0,0.074	0.0,0.0,0.031	0.02
12940	gene:Solyc01g102820.2	NA	1	-	91522246	91522338	91522255	91522338	91521423	91521501	12940	1,2,2	139,84,131	3,2,12	83,74,368	158	149	1.2882449709890592e-08	2.35091703387e-07	0.007,0.022,0.014	0.033,0.025,0.03	-0.015
11804	gene:Solyc12g095850.1	NA	12	+	64969106	64969212	64969106	64969190	64969287	64969353	11804	0,0,5	57,19,59	1,1,11	43,47,176	171	149	1.3350402822534959e-08	2.43303913805e-07	0.0,0.0,0.069	0.02,0.018,0.052	-0.007
10698	gene:Solyc02g083180.2	NA	2	-	46677700	46677912	46677814	46677912	46677392	46677574	10698	22,13,21	43,26,28	5,10,43	26,24,115	263	149	1.3893582298739654e-08	2.52863197837e-07	0.225,0.221,0.298	0.098,0.191,0.175	0.093
4210	gene:Solyc09g064590.2	NA	9	+	61909661	61909730	61909661	61909725	61909825	61909906	4210	1,0,4	2,2,0	0,4,2	0,2,1	154	149	1.4662400968486185e-08	2.66497982214e-07	0.326,0.0,1.0	NA,0.659,0.659	-0.217
12753	gene:Solyc03g121410.2	NA	3	-	69516635	69516870	69516660	69516870	69515870	69515962	12753	2,1,0	32,2,18	0,1,4	22,10,37	174	149	1.5282003632277738e-08	2.7738780087e-07	0.051,0.3,0.0	0.0,0.079,0.085	0.062
12677	gene:Solyc04g077500.2	NA	4	-	62449925	62450069	62449930	62450069	62449421	62449534	12677	2,6,0	5,0,3	1,4,6	2,0,4	154	149	1.5432342750483932e-08	2.79742159564e-07	0.279,1.0,0.0	0.326,1.0,0.592	-0.213
2709	gene:Solyc01g087380.2	NA	1	-	82334574	82334692	82334632	82334692	82334114	82334193	2709	4,4,7	6,14,5	0,2,7	11,21,10	207	149	1.5581538312314496e-08	2.82069530009e-07	0.324,0.171,0.502	0.0,0.064,0.335	0.199
10512	gene:Solyc06g071040.2	NA	6	-	43644557	43644632	43644562	43644632	43641883	43641934	10512	2,0,0	42,12,21	2,1,0	7,10,21	154	149	1.6009289014712116e-08	2.89426599667e-07	0.044,0.0,0.0	0.217,0.088,0.0	-0.087
1482	gene:Solyc04g078750.2	NA	4	+	63415044	63415167	63415044	63415165	63415484	63416058	1482	215,82,187	20,12,21	98,115,189	4,8,7	151	149	1.606398235408771e-08	2.90028677416e-07	0.914,0.871,0.898	0.96,0.934,0.964	-0.058
10387	gene:Solyc03g058190.2	NA	3	+	23138773	23138885	23138773	23138872	23138987	23139072	10387	10,5,3	0,0,0	3,0,7	4,5,0	162	149	1.6834855650058805e-08	3.03542297552e-07	1.0,1.0,1.0	0.408,0.0,1.0	0.531
2787	gene:Solyc01g073750.2	NA	1	+	81142943	81143113	81142943	81143100	81143596	81143716	2787	5,1,4	118,51,103	1,2,4	35,50,231	162	149	1.709301511651518e-08	3.07589896248e-07	0.038,0.018,0.034	0.026,0.035,0.016	0.004
4764	gene:Solyc10g044480.1	NA	10	+	26508357	26508579	26508357	26508450	26510864	26511054	4764	4,1,3	152,43,113	0,7,8	95,98,215	278	149	1.7104711392516008e-08	3.07589896248e-07	0.014,0.012,0.014	0.0,0.037,0.02	-0.006
9589	gene:Solyc08g006030.2	NA	8	-	791288	791454	791298	791454	791005	791086	9589	9,2,0	104,74,77	2,2,1	57,71,213	159	149	1.859340674331366e-08	3.33917883487e-07	0.075,0.025,0.0	0.032,0.026,0.004	0.013
3365	gene:Solyc12g014440.1	NA	12	-	5415436	5415517	5415439	5415517	5415122	5415348	3365	2,3,6	123,41,89	0,1,5	54,27,115	152	149	1.9497902082682445e-08	3.49698484576e-07	0.016,0.067,0.062	0.0,0.035,0.041	0.023
13077	gene:Solyc04g007280.2	NA	4	+	995937	996153	995937	996107	996732	996871	13077	4,2,1	60,19,66	0,1,4	44,43,96	195	149	2.031149510221386e-08	3.6380919695e-07	0.048,0.074,0.011	0.0,0.017,0.031	0.028
9445	gene:Solyc09g098370.2	NA	9	+	72210133	72210407	72210133	72210342	72210513	72210747	9445	26,10,12	1,0,0	12,23,25	0,2,3	214	149	2.097192252726378e-08	3.75142872754e-07	0.948,1.0,1.0	1.0,0.889,0.853	0.069
6010	gene:Solyc03g007620.2	NA	3	+	2164224	2164352	2164224	2164342	2166601	2166782	6010	34,19,36	0,0,3	34,38,82	1,2,4	159	149	2.1359566208056913e-08	3.81573594486e-07	1.0,1.0,0.918	0.97,0.947,0.951	0.017
10763	gene:Solyc05g055550.2	NA	5	-	65149483	65149567	65149493	65149567	65149038	65149080	10763	16,9,23	125,68,92	8,14,84	126,184,451	159	149	2.209890159802467e-08	3.9426185101e-07	0.107,0.11,0.19	0.056,0.067,0.149	0.045
7438	gene:Solyc02g086250.2	NA	2	-	48969632	48969698	48969640	48969698	48967601	48967993	7438	4,2,6	0,0,0	0,2,2	0,1,8	157	149	2.3343386540197806e-08	4.15917185412e-07	1.0,1.0,1.0	NA,0.655,0.192	0.577
9742	gene:Solyc01g112170.2	NA	1	-	98240484	98240531	98240502	98240531	98240358	98240395	9742	6,9,6	53,24,34	2,5,16	24,18,137	167	149	2.4263633122549964e-08	4.31746196206e-07	0.092,0.251,0.136	0.069,0.199,0.094	0.039
7109	gene:Solyc12g098830.1	NA	12	-	66217721	66217869	66217749	66217869	66217088	66217178	7109	4,4,1	127,80,104	2,1,4	108,148,219	177	149	2.641182244759563e-08	4.69355046615e-07	0.026,0.04,0.008	0.015,0.006,0.015	0.013
2764	gene:Solyc10g080520.1	NA	10	-	61764366	61764514	61764370	61764514	61763280	61763426	2764	11,1,7	2,0,4	4,1,2	0,1,0	153	149	2.7137082758959953e-08	4.81612179488e-07	0.843,1.0,0.63	1.0,0.493,1.0	-0.007
5792	gene:Solyc07g005830.2	NA	7	+	664159	664198	664159	664193	664897	664970	5792	0,1,2	157,66,123	0,2,22	114,118,1272	154	149	2.8046720071518856e-08	4.97105199281e-07	0.0,0.014,0.015	0.0,0.016,0.016	-0.001
13433	gene:Solyc05g056520.2	NA	5	-	65782962	65783130	65782971	65783130	65782791	65782889	13433	2,0,2	9,0,2	6,0,3	2,5,12	158	149	2.8675423538347903e-08	5.07584944852e-07	0.173,NA,0.485	0.739,0.0,0.191	0.019
9289	gene:Solyc01g066310.2	NA	1	+	73961106	73961262	73961106	73961234	73961344	73961485	9289	0,0,0	1,0,1	0,0,8	1,0,1	177	149	3.08386270714547e-08	5.45164203992e-07	0.0,NA,0.0	0.0,NA,0.871	-0.435
12720	gene:Solyc04g008690.2	NA	4	-	2342079	2342220	2342134	2342220	2341877	2341946	12720	5,7,6	0,0,0	1,4,6	6,0,2	204	149	3.1658513219617266e-08	5.58929402011e-07	1.0,1.0,1.0	0.109,1.0,0.687	0.401
3785	gene:Solyc12g098530.1	NA	12	-	66005214	66005368	66005265	66005368	66004434	66004517	3785	3,3,1	3,5,11	0,1,13	0,7,30	200	149	3.176890987339643e-08	5.60149088392e-07	0.427,0.309,0.063	NA,0.096,0.244	0.096
5790	gene:Solyc10g044840.1	NA	10	-	28281891	28282001	28281946	28282001	28281227	28281311	5790	7,1,4	181,108,192	2,9,19	140,148,232	204	149	3.335728793130924e-08	5.87391515663e-07	0.027,0.007,0.015	0.01,0.043,0.056	-0.02
12591	gene:Solyc02g090390.2	NA	2	-	51945944	51946021	51945956	51946021	51945800	51945875	12591	1,0,1	11,2,5	1,1,2	1,6,8	161	149	3.439132850874321e-08	6.04814556745e-07	0.078,0.0,0.156	0.481,0.134,0.188	-0.19
12938	gene:Solyc01g102820.2	NA	1	-	91521110	91521196	91521113	91521196	91520125	91520197	12938	6,7,9	337,175,315	2,6,11	225,170,615	152	149	3.4784178272347416e-08	6.10930923827e-07	0.017,0.038,0.027	0.009,0.033,0.017	0.008
12405	gene:Solyc06g065590.2	NA	6	-	40979346	40979441	40979363	40979441	40979155	40979271	12405	4,2,1	0,0,0	3,0,7	0,4,5	166	149	3.5725121810076535e-08	6.26645441944e-07	1.0,1.0,1.0	1.0,0.0,0.557	0.481
7665	gene:Solyc09g065010.2	NA	9	-	62684182	62684362	62684277	62684362	62683921	62684052	7665	4,0,0	56,16,15	4,2,2	33,36,72	244	149	3.6381405962214056e-08	6.37332665945e-07	0.042,0.0,0.0	0.069,0.033,0.017	-0.026
6308	gene:Solyc07g005450.2	NA	7	-	364224	364419	364331	364419	363983	364127	6308	2,8,6	4,4,0	2,8,39	0,0,0	256	149	3.799521832391073e-08	6.6474472936e-07	0.225,0.538,1.0	1.0,1.0,1.0	-0.412
11003	gene:Solyc11g073120.1	NA	11	+	56213650	56213883	56213650	56213768	56213965	56214095	11003	19,7,4	4,0,3	2,1,53	0,5,12	264	149	3.894532848136788e-08	6.80489315566e-07	0.728,1.0,0.429	1.0,0.101,0.714	0.114
2887	gene:Solyc08g066850.2	NA	8	+	55732182	55732324	55732182	55732318	55733410	55733615	2887	11,2,4	114,64,105	3,11,21	118,88,250	155	149	3.951876516021612e-08	6.89620253291e-07	0.085,0.029,0.035	0.024,0.107,0.075	-0.019
11956	gene:Solyc01g008700.2	NA	1	-	2749146	2749227	2749182	2749227	2748317	2748449	11956	8,7,12	16,13,11	8,15,28	7,8,30	185	149	3.9877469951239315e-08	6.94985366412e-07	0.287,0.302,0.468	0.479,0.602,0.429	-0.151
13146	gene:Solyc05g005200.2	NA	5	-	173950	174044	173996	174044	173411	173853	13146	1,4,0	61,42,58	0,4,2	29,9,53	195	149	4.231545071702473e-08	7.3652785144e-07	0.012,0.068,0.0	0.0,0.254,0.028	-0.067
5975	gene:Solyc06g005200.2	NA	6	+	216843	216998	216843	216994	217087	218346	5975	9,1,3	2,4,0	12,4,20	0,0,2	153	149	4.5420791288221406e-08	7.89564755227e-07	0.814,0.196,1.0	1.0,1.0,0.907	-0.299
5813	gene:Solyc01g106590.2	NA	1	+	94413345	94413523	94413345	94413519	94414529	94414670	5813	27,17,52	8,8,12	25,13,60	0,11,5	153	149	4.605134860955579e-08	7.99500942122e-07	0.767,0.674,0.808	1.0,0.535,0.921	-0.069
8708	gene:Solyc11g011970.1	NA	11	-	4924019	4924119	4924025	4924119	4921544	4921605	8708	4,2,5	111,32,90	1,4,18	37,61,256	155	149	4.8537167097268774e-08	8.41579857637e-07	0.033,0.057,0.051	0.025,0.059,0.063	-0.002
517	gene:Solyc03g111840.2	NA	3	-	62451199	62451367	62451207	62451367	62448938	62449335	517	59,50,77	6,10,2	70,78,241	1,11,8	157	149	4.866638606340344e-08	8.42742693019e-07	0.903,0.826,0.973	0.985,0.871,0.966	-0.04
5663	gene:Solyc05g005490.2	NA	5	-	359294	359343	359308	359343	358668	358721	5663	82,42,53	6,1,2	37,35,215	2,0,4	163	149	4.963114356312611e-08	8.58352902516e-07	0.926,0.975,0.96	0.944,1.0,0.98	-0.021
5423	gene:Solyc09g031750.2	NA	9	-	28025558	28025660	28025575	28025660	28025161	28025227	5423	78,24,76	8,4,2	29,46,187	4,2,5	166	149	5.0190035030246973e-08	8.66912974491e-07	0.897,0.843,0.972	0.867,0.954,0.971	-0.027
10621	gene:Solyc04g050470.2	NA	4	-	47284537	47284891	47284789	47284891	47284385	47284445	10621	860,645,910	12,4,4	705,747,1903	0,11,25	401	149	5.08085276502095e-08	8.76479422912e-07	0.964,0.984,0.988	1.0,0.962,0.966	0.003
83	gene:Solyc09g061290.2	NA	9	-	58603547	58603712	58603561	58603712	58603343	58603463	83	1,2,0	104,46,107	3,0,5	74,63,136	163	149	5.584332349641051e-08	9.62108797062e-07	0.009,0.038,0.0	0.036,0.0,0.033	-0.007
7526	gene:Solyc01g080170.2	NA	1	+	79388527	79388627	79388527	79388604	79388734	79388898	7526	0,0,3	35,9,25	0,0,5	14,11,24	172	149	5.6408642910289524e-08	9.70295145734e-07	0.0,0.0,0.094	0.0,0.0,0.153	-0.02
7805	gene:Solyc08g065190.2	NA	8	+	52974094	52974263	52974094	52974152	52974669	52975364	7805	1,2,0	72,23,36	2,0,14	36,51,222	260	149	5.646160262441194e-08	9.70295145734e-07	0.008,0.047,0.0	0.031,0.0,0.035	-0.004
3965	gene:Solyc01g094480.2	NA	1	+	85940506	85940698	85940506	85940621	85941314	85941387	3965	12,5,6	279,190,205	9,6,15	125,154,385	226	149	5.684103277729526e-08	9.75579194212e-07	0.028,0.017,0.019	0.045,0.025,0.025	-0.01
5967	gene:Solyc03g083420.2	NA	3	+	53291568	53291760	53291568	53291751	53291844	53291931	5967	8,0,1	67,45,65	2,0,2	31,17,77	158	149	5.927544066935827e-08	1.01607547413e-06	0.101,0.0,0.014	0.057,0.0,0.024	0.011
2499	gene:Solyc09g083130.2	NA	9	-	68810017	68810181	68810084	68810181	68809408	68809582	2499	4,2,0	69,46,44	0,3,10	32,57,151	216	149	6.118081012642001e-08	1.04741237942e-06	0.038,0.029,0.0	0.0,0.035,0.044	-0.004
2741	gene:Solyc07g049720.2	NA	7	-	60065872	60066010	60065929	60066010	60065725	60065797	2741	7,2,4	0,0,0	1,0,5	0,2,5	206	149	6.421537940600667e-08	1.09797771673e-06	1.0,1.0,1.0	1.0,0.0,0.42	0.527
12570	gene:Solyc03g006870.2	NA	3	+	1385341	1385534	1385341	1385410	1385612	1385735	12570	31,7,9	167,53,165	11,5,20	86,102,300	273	149	6.845979845527625e-08	1.16907607967e-06	0.092,0.067,0.029	0.065,0.026,0.035	0.021
1734	gene:Solyc02g071870.2	NA	2	-	41229880	41229952	41229906	41229952	41229696	41229765	1734	8,6,8	0,0,0	8,8,7	6,2,4	175	149	7.165785014983091e-08	1.22214942161e-06	1.0,1.0,1.0	0.532,0.773,0.598	0.366
12144	gene:Solyc08g065330.2	NA	8	+	53239315	53239375	53239315	53239352	53239945	53240054	12144	25,8,14	1,0,4	7,22,80	0,0,13	172	149	7.464745492001287e-08	1.2715387453e-06	0.956,1.0,0.752	1.0,1.0,0.842	-0.045
5379	gene:Solyc02g084720.2	NA	2	-	47820047	47820160	47820049	47820160	47819852	47819966	5379	21,25,20	441,273,406	14,24,6	316,305,320	151	149	7.488771165194211e-08	1.27403071805e-06	0.045,0.083,0.046	0.042,0.072,0.018	0.014
8410	gene:Solyc10g083960.1	NA	10	+	63657925	63657985	63657925	63657956	63658145	63658403	8410	23,6,18	5,6,0	23,18,51	4,4,4	178	149	7.833973878361852e-08	1.33108836863e-06	0.794,0.456,1.0	0.828,0.79,0.914	-0.094
9354	gene:Solyc01g079090.2	NA	1	+	78158469	78158645	78158469	78158617	78158731	78158919	9354	6,1,7	421,212,374	5,15,17	360,321,882	177	149	8.13289430438811e-08	1.3801491098e-06	0.012,0.004,0.016	0.012,0.038,0.016	-0.011
8720	gene:Solyc08g075410.2	NA	8	-	59549364	59549532	59549389	59549532	59548436	59549284	8720	102,66,134	4,0,9	76,77,264	4,4,3	174	149	8.50193468851814e-08	1.44097165552e-06	0.956,1.0,0.927	0.942,0.943,0.987	0.004
1438	gene:Solyc12g019010.1	NA	12	-	8974313	8974412	8974323	8974412	8973895	8974091	1438	29,15,25	93,61,86	26,8,43	65,87,179	159	149	8.661995761244028e-08	1.46626717262e-06	0.226,0.187,0.214	0.273,0.079,0.184	0.03
12618	gene:Solyc09g009960.2	NA	9	-	3414329	3414571	3414508	3414571	3414082	3414238	12618	2,0,0	0,0,4	0,8,9	0,2,0	328	149	9.124207175725363e-08	1.54258260718e-06	1.0,NA,0.0	NA,0.645,1.0	-0.323
7185	gene:Solyc06g034220.2	NA	6	+	23959507	23959715	23959507	23959589	23959901	23960030	7185	1,2,3	4,0,0	0,0,2	2,0,0	275	149	9.238610723942937e-08	1.5599791134e-06	0.119,1.0,1.0	0.0,NA,1.0	0.206
957	gene:Solyc07g065030.2	NA	7	+	66968224	66968431	66968224	66968269	66969359	66969734	957	10,8,10	354,213,365	9,8,19	203,211,484	311	149	1.0642049783728435e-07	1.79472080868e-06	0.013,0.018,0.013	0.021,0.018,0.018	-0.004
5308	gene:Solyc05g025650.2	NA	5	-	35398278	35398442	35398285	35398442	35397596	35397929	5308	8,4,6	6,0,0	0,3,5	0,4,9	156	149	1.0828645566801583e-07	1.82165763325e-06	0.56,1.0,1.0	NA,0.417,0.347	0.471
9434	gene:Solyc09g074050.2	NA	9	+	65753882	65753970	65753882	65753896	65754190	65754301	9434	2,2,12	30,11,20	5,1,10	4,2,14	223	149	1.0816268243093685e-07	1.82165763325e-06	0.043,0.108,0.286	0.455,0.25,0.323	-0.197
755	gene:Solyc06g062890.2	NA	6	+	39694369	39694455	39694369	39694395	39695354	39695572	755	6,4,0	2,2,4	3,0,13	9,14,9	209	149	1.0871952938778241e-07	1.82667670256e-06	0.681,0.588,0.0	0.192,0.0,0.507	0.19
11931	gene:Solyc01g102350.2	NA	1	-	91182439	91182589	91182467	91182589	91182290	91182351	11931	2,0,8	167,67,158	4,5,5	96,96,185	177	149	1.1552604510713065e-07	1.93863570001e-06	0.01,0.0,0.041	0.034,0.042,0.022	-0.016
3824	gene:Solyc09g009660.2	NA	9	+	3066613	3066771	3066613	3066654	3067030	3067099	3824	0,1,9	42,26,55	0,0,33	16,24,293	266	149	1.1899333465471337e-07	1.99435182272e-06	0.0,0.021,0.084	0.0,0.0,0.059	0.015
13484	gene:Solyc01g010440.2	NA	1	-	5346882	5347085	5346894	5347085	5343544	5343616	13484	6,3,8	162,116,157	5,5,6	177,151,280	161	149	1.2807143994510466e-07	2.14385265953e-06	0.033,0.023,0.045	0.025,0.03,0.019	0.009
8387	gene:Solyc10g085060.1	NA	10	+	64377234	64377352	64377234	64377305	64377421	64377604	8387	54,88,35	10,17,6	62,71,53	13,1,11	196	149	1.3268191012538522e-07	2.21829102268e-06	0.804,0.797,0.816	0.784,0.982,0.786	-0.045
1093	gene:Solyc03g119780.2	NA	3	-	68348611	68348667	68348624	68348667	68346784	68346871	1093	7,0,9	13,3,8	4,3,12	10,12,23	162	149	1.4434864645963817e-07	2.4103735189e-06	0.331,0.0,0.509	0.269,0.187,0.324	0.02
3537	gene:Solyc06g050590.2	NA	6	-	33293586	33293810	33293768	33293810	33292972	33293283	3537	4,4,7	128,48,110	2,5,10	93,120,292	331	149	1.5806681426626822e-07	2.63619672157e-06	0.014,0.036,0.028	0.01,0.018,0.015	0.012
1125	gene:Solyc11g069360.1	NA	11	+	53964775	53964871	53964775	53964848	53965483	53965721	1125	16,5,14	25,6,10	13,17,66	15,13,56	172	149	1.6384225413866357e-07	2.72916108583e-06	0.357,0.419,0.548	0.429,0.531,0.505	-0.047
5007	gene:Solyc01g009670.2	NA	1	-	3911095	3911207	3911123	3911207	3910851	3910985	5007	2,0,6	24,12,19	1,1,7	18,23,101	177	149	1.8242647273412376e-07	3.03499453227e-06	0.066,0.0,0.21	0.045,0.035,0.055	0.047
5461	gene:Solyc01g101000.2	NA	1	-	90868562	90868703	90868691	90868703	90867304	90867466	5461	1310,500,1214	11,9,14	505,871,2264	2,9,20	278	149	1.8686155344676895e-07	3.10497034704e-06	0.985,0.968,0.979	0.993,0.981,0.984	-0.009
8132	gene:Solyc02g090850.2	NA	2	+	52325343	52325526	52325343	52325474	52325625	52325764	8132	16,8,9	135,67,146	2,3,6	80,71,189	201	149	1.925224020218169e-07	3.19511780785e-06	0.081,0.081,0.044	0.018,0.03,0.023	0.045
11600	gene:Solyc02g067900.2	NA	2	-	37988891	37988995	37988905	37988995	37988748	37988807	11600	2,2,2	22,16,20	3,0,2	21,16,58	163	149	2.0584063752629246e-07	3.4119721323e-06	0.077,0.103,0.084	0.116,0.0,0.031	0.039
8755	gene:Solyc08g077440.2	NA	8	-	61335700	61335886	61335792	61335886	61335395	61335471	8755	27,10,27	237,109,211	11,6,25	103,98,245	241	149	2.150950164893516e-07	3.56101749521e-06	0.066,0.054,0.073	0.062,0.036,0.059	0.012
8430	gene:Solyc09g064850.2	NA	9	+	62318070	62318155	62318070	62318132	62318320	62318439	8430	12,2,11	103,64,125	8,8,36	44,48,209	172	149	2.2574578028722886e-07	3.73278906697e-06	0.092,0.026,0.071	0.136,0.126,0.13	-0.068
10351	gene:Solyc02g092330.2	NA	2	-	53427566	53427652	53427570	53427652	53427414	53427447	10351	2,2,6	163,68,165	0,1,7	88,137,557	153	149	2.3860696160703286e-07	3.94064773743e-06	0.012,0.028,0.034	0.0,0.007,0.012	0.018
10949	gene:Solyc06g074690.2	NA	6	-	46225985	46226209	46225990	46226209	46224424	46224742	10949	24,8,31	4,0,2	16,18,59	4,1,7	154	149	2.4173334241610407e-07	3.9874238319e-06	0.853,1.0,0.937	0.795,0.946,0.891	0.053
6306	gene:Solyc07g005450.2	NA	7	-	364219	364419	364331	364419	363983	364127	6306	8,8,6	4,4,0	6,8,52	0,0,0	261	149	2.4923137611459067e-07	4.10610963395e-06	0.533,0.533,1.0	1.0,1.0,1.0	-0.311
12727	gene:Solyc08g082420.2	NA	8	+	65233511	65233681	65233511	65233590	65234529	65234593	12727	5,0,9	97,53,81	0,0,18	38,22,140	240	149	2.668779751525285e-07	4.39150299162e-06	0.031,0.0,0.065	0.0,0.0,0.074	0.007
4909	gene:Solyc06g048480.2	NA	6	-	31130402	31130596	31130406	31130596	31127244	31127392	4909	0,0,0	6,0,9	3,2,6	1,4,6	153	149	2.7183174744254073e-07	4.46759595585e-06	0.0,NA,0.0	0.745,0.327,0.493	-0.522
12365	gene:Solyc06g059990.2	NA	6	-	37925802	37926241	37926120	37926241	37925412	37925468	12365	7,0,0	3,0,2	2,2,5	0,0,0	467	149	2.7621398777896593e-07	4.53412283329e-06	0.427,NA,0.0	1.0,1.0,1.0	-0.786
12756	gene:Solyc03g121410.2	NA	3	-	69516660	69516870	69516663	69516870	69515870	69515962	12756	33,2,18	29,9,32	26,10,37	10,26,40	152	149	2.767683653437543e-07	4.53772946275e-06	0.527,0.179,0.355	0.718,0.274,0.476	-0.136
2599	gene:Solyc01g079350.2	NA	1	+	78446632	78446737	78446632	78446722	78446801	78446929	2599	4,1,5	69,43,58	0,0,5	30,34,88	164	149	2.7847341296989256e-07	4.56017029766e-06	0.05,0.021,0.073	0.0,0.0,0.049	0.032
543	gene:Solyc05g009710.2	NA	5	-	3907374	3907597	3907543	3907597	3907071	3907100	543	7,4,12	20,13,15	2,2,4	12,3,29	318	149	2.864951513559491e-07	4.68587184226e-06	0.141,0.126,0.273	0.072,0.238,0.061	0.056
4994	gene:Solyc04g025290.2	NA	4	-	24330164	24330351	24330170	24330351	24329325	24329705	4994	363,171,369	10,4,4	324,401,514	7,3,4	155	149	2.988297555716997e-07	4.88172609132e-06	0.972,0.976,0.989	0.978,0.992,0.992	-0.008
13474	gene:Solyc03g118020.2	NA	3	-	67007399	67007482	67007410	67007482	67007079	67007274	13474	9,7,2	0,2,0	5,4,14	0,3,0	160	149	3.0830004196485207e-07	5.0243272464e-06	1.0,0.765,1.0	1.0,0.554,1.0	0.07
1829	gene:Solyc09g061420.2	NA	9	-	59094590	59094808	59094594	59094808	59093719	59093864	1829	3,2,2	16,5,11	4,0,24	11,19,64	153	149	3.0794033621861814e-07	5.0243272464e-06	0.154,0.28,0.15	0.262,0.0,0.268	0.018
1850	gene:Solyc12g019110.1	NA	12	+	9130267	9130398	9130267	9130385	9130485	9130602	1850	3,1,1	62,17,57	2,3,9	70,42,209	162	149	3.1701984157025966e-07	5.16023053043e-06	0.043,0.051,0.016	0.026,0.062,0.038	-0.005
4875	gene:Solyc03g112910.2	NA	3	+	63201680	63201766	63201680	63201736	63201834	63201993	4875	28,8,4	104,64,90	2,3,18	62,87,135	179	149	3.221644558537949e-07	5.23768328168e-06	0.183,0.094,0.036	0.026,0.028,0.1	0.053
13711	gene:Solyc03g093240.2	NA	3	+	54430002	54430107	54430002	54430084	54430994	54431015	13711	0,0,4	128,33,108	0,0,12	103,127,309	172	149	3.237383011106583e-07	5.25696721528e-06	0.0,0.0,0.031	0.0,0.0,0.033	-0.001
2093	gene:Solyc01g106360.2	NA	1	+	94295287	94295382	94295287	94295339	94295637	94295718	2093	3,0,4	49,11,49	0,1,0	28,16,57	192	149	3.249658604173789e-07	5.27058863804e-06	0.045,0.0,0.06	0.0,0.046,0.0	0.02
11323	gene:Solyc08g075390.2	NA	8	-	59530878	59531060	59530888	59531060	59530570	59530812	11323	3,0,0	33,7,15	3,2,3	11,17,73	159	149	3.320160712451648e-07	5.3785016846e-06	0.079,0.0,0.0	0.204,0.099,0.037	-0.087
2205	gene:Solyc06g071990.2	NA	6	+	44353209	44353267	44353209	44353259	44353350	44353454	2205	4,2,11	65,25,44	0,4,17	17,27,73	157	149	3.714322304133304e-07	6.00984440594e-06	0.055,0.071,0.192	0.0,0.123,0.181	0.005
3434	gene:Solyc03g032130.2	NA	3	-	4636156	4636293	4636204	4636293	4636051	4636109	3434	19,3,20	1163,706,1055	13,7,109	700,755,5864	197	149	3.722051568446371e-07	6.01517249304e-06	0.012,0.003,0.014	0.014,0.007,0.014	-0.002
9433	gene:Solyc01g108890.2	NA	1	-	96029900	96030109	96029905	96030109	96029565	96029822	9433	1,1,3	70,34,58	0,0,11	37,44,162	154	149	3.801970237801353e-07	6.13701362552e-06	0.014,0.028,0.048	0.0,0.0,0.062	0.009
4585	gene:Solyc06g065020.2	NA	6	-	40543059	40543261	40543063	40543261	40542731	40542813	4585	6,2,11	0,0,0	1,1,1	0,5,1	153	149	3.8438177249218795e-07	6.19718484331e-06	1.0,1.0,1.0	1.0,0.163,0.493	0.448
10858	gene:Solyc12g008690.1	NA	12	+	2067838	2068060	2067838	2067967	2068171	2068579	10858	4,0,4	107,49,126	5,1,10	100,106,218	242	149	3.99150021908677e-07	6.42764269247e-06	0.022,0.0,0.019	0.03,0.006,0.027	-0.007
6539	gene:Solyc07g022830.2	NA	7	-	22388795	22388891	22388797	22388891	22388398	22388512	6539	8,9,18	15,17,31	3,2,17	9,10,34	151	149	4.042240899661495e-07	6.50163041026e-06	0.345,0.343,0.364	0.248,0.165,0.33	0.103
12614	gene:Solyc09g009960.2	NA	9	-	3414323	3414571	3414508	3414571	3414082	3414238	12614	2,0,0	0,0,4	0,2,5	0,2,0	334	149	4.1081656838029467e-07	6.59983631596e-06	1.0,NA,0.0	NA,0.308,1.0	-0.154
7210	gene:Solyc11g006680.1	NA	11	-	1290842	1290988	1290847	1290988	1290100	1290128	7210	0,2,1	20,5,12	0,4,5	25,17,21	154	149	4.122319071796658e-07	6.6147366029e-06	0.0,0.279,0.075	0.0,0.185,0.187	-0.006
13480	gene:Solyc03g121660.2	NA	3	-	69762276	69762472	69762307	69762472	69761764	69762051	13480	0,0,2	23,10,37	1,0,4	7,21,43	180	149	4.3766193943489695e-07	7.00847147481e-06	0.0,0.0,0.043	0.106,0.0,0.071	-0.045
1405	gene:Solyc01g110160.2	NA	1	-	96934969	96935073	96934974	96935073	96934817	96934883	1405	0,0,0	78,35,65	3,4,25	106,63,214	154	149	4.378033290925711e-07	7.00847147481e-06	0.0,0.0,0.0	0.027,0.058,0.102	-0.062
1856	gene:Solyc11g007700.1	NA	11	-	1941553	1941661	1941579	1941661	1941174	1941253	1856	73,41,70	2,4,6	61,67,110	0,0,3	175	149	4.5352761618105096e-07	7.25162847618e-06	0.969,0.897,0.909	1.0,1.0,0.969	-0.065
707	gene:Solyc09g011930.2	NA	9	-	5202407	5202549	5202416	5202549	5201915	5202067	707	7,2,1	84,28,48	0,2,14	21,35,131	158	149	4.699330677803019e-07	7.50509124386e-06	0.073,0.063,0.019	0.0,0.051,0.092	0.004
12549	gene:Solyc07g064330.2	NA	7	-	66524593	66524698	66524605	66524698	66524412	66524508	12549	2,0,1	6,0,0	2,1,2	0,0,0	161	149	4.842975692051892e-07	7.72217746341e-06	0.236,NA,1.0	1.0,1.0,1.0	-0.382
12999	gene:Solyc01g066900.2	NA	1	+	75156236	75156305	75156236	75156290	75157093	75157520	12999	36,10,31	2,1,4	15,7,55	8,0,7	164	149	4.846650211196438e-07	7.72217746341e-06	0.942,0.901,0.876	0.63,1.0,0.877	0.071
12177	gene:Solyc12g056940.1	NA	12	-	63012906	63013095	63013008	63013095	63012734	63012823	12177	7,2,3	0,0,0	1,0,2	0,4,1	251	149	4.923743540595526e-07	7.82661649085e-06	1.0,1.0,1.0	1.0,0.0,0.543	0.486
5136	gene:Solyc02g088990.1	NA	2	+	50901763	50901900	50901763	50901874	50901966	50902064	5136	0,0,4	0,0,0	0,1,0	0,1,5	175	149	4.918336996085302e-07	7.82661649085e-06	NA,NA,1.0	NA,0.46,0.0	0.77
7038	gene:Solyc02g071740.2	NA	2	-	41113292	41113419	41113339	41113419	41112293	41112356	7038	12,2,4	144,65,130	5,2,0	45,38,112	196	149	5.092583254883291e-07	8.08551947927e-06	0.06,0.023,0.023	0.078,0.038,0.0	-0.003
959	gene:Solyc07g065030.2	NA	7	+	66968224	66968301	66968224	66968269	66969359	66969734	959	10,8,10	354,213,365	9,8,19	203,211,484	181	149	5.13748455724976e-07	8.1472693698e-06	0.023,0.03,0.022	0.035,0.03,0.031	-0.007
9100	gene:Solyc01g060040.2	NA	1	-	69369739	69369806	69369746	69369806	69368754	69368809	9100	1,0,0	27,11,29	1,1,1	18,11,33	156	149	5.258369187641388e-07	8.32923222141e-06	0.034,0.0,0.0	0.05,0.08,0.028	-0.041
13439	gene:Solyc05g056520.2	NA	5	-	65782978	65783130	65783087	65783130	65782791	65782889	13439	3,4,6	5,1,4	8,2,3	3,6,8	258	149	5.471630989574594e-07	8.65692468934e-06	0.257,0.698,0.464	0.606,0.161,0.178	0.158
11272	gene:Solyc09g091120.2	NA	9	-	70467490	70467623	70467554	70467623	70467001	70467178	11272	2,4,0	69,31,69	2,3,5	34,44,120	213	149	5.479953178688396e-07	8.6599866142e-06	0.02,0.083,0.0	0.04,0.046,0.028	-0.004
591	gene:Solyc05g007070.2	NA	5	+	1654248	1654379	1654248	1654364	1654812	1655162	591	5,5,4	0,4,4	2,7,8	0,0,0	164	149	5.521433707810609e-07	8.71538063378e-06	1.0,0.532,0.476	1.0,1.0,1.0	-0.331
12434	gene:Solyc08g078580.1	NA	8	+	62357542	62357770	62357542	62357608	62357946	62358063	12434	6,2,2	2,0,0	0,0,0	2,0,3	311	149	5.565428937436138e-07	8.77461057706e-06	0.59,1.0,1.0	0.0,NA,0.0	0.863
13145	gene:Solyc06g074130.2	NA	6	+	45849365	45849427	45849365	45849409	45849831	45849891	13145	17,3,10	15,5,11	3,15,21	23,19,22	167	149	5.691510741395739e-07	8.96297260657e-06	0.503,0.349,0.448	0.104,0.413,0.46	0.108
12184	gene:Solyc07g005960.2	NA	7	-	795204	795468	795240	795468	794678	794879	12184	54,41,88	5,2,0	86,40,158	0,1,5	185	149	5.785615133919823e-07	9.10059809754e-06	0.897,0.943,1.0	1.0,0.97,0.962	-0.031
12315	gene:Solyc01g094080.2	NA	1	-	85660241	85660445	85660275	85660445	85659733	85660102	12315	146,49,111	10,5,13	70,69,191	4,5,14	183	149	6.096391638125444e-07	9.57832841499e-06	0.922,0.889,0.874	0.934,0.918,0.917	-0.028
11830	gene:Solyc05g050920.2	NA	5	-	61136493	61136741	61136658	61136741	61136273	61136415	11830	5,4,14	29,9,28	1,2,8	9,14,29	314	149	6.467693470048669e-07	1.01499370093e-05	0.076,0.174,0.192	0.05,0.063,0.116	0.071
9053	gene:Solyc09g091970.2	NA	9	-	71167526	71167594	71167534	71167594	71167288	71167407	9053	4,0,3	113,34,74	12,3,12	76,100,204	157	149	6.657210123785461e-07	1.04352730715e-05	0.033,0.0,0.037	0.13,0.028,0.053	-0.047
6087	gene:Solyc02g071250.2	NA	2	-	40729003	40729100	40729012	40729100	40728173	40728695	6087	9,5,11	0,0,0	4,7,3	0,4,4	158	149	6.745612203290743e-07	1.05616346264e-05	1.0,1.0,1.0	1.0,0.623,0.414	0.321
6261	gene:Solyc08g066950.2	NA	8	+	55826520	55826699	55826520	55826685	55826846	55826997	6261	0,0,1	22,11,30	1,5,5	7,15,28	163	149	6.801200705508035e-07	1.06363875855e-05	0.0,0.0,0.03	0.116,0.234,0.14	-0.153
443	gene:Solyc11g011250.1	NA	11	-	4294796	4294944	4294800	4294944	4293773	4293891	443	9,4,13	339,141,321	12,7,23	290,235,1313	153	149	6.935631416015447e-07	1.0834127462e-05	0.025,0.027,0.038	0.039,0.028,0.017	0.002
1187	gene:Solyc02g078500.2	NA	2	+	43167103	43167350	43167103	43167234	43167757	43168058	1187	8,1,5	0,0,0	7,5,6	2,2,4	265	149	7.245270284629508e-07	1.13047893889e-05	1.0,1.0,1.0	0.663,0.584,0.458	0.432
9253	gene:Solyc01g008920.2	NA	1	+	2943585	2943670	2943585	2943666	2943831	2943937	9253	82,44,66	0,2,2	73,63,144	5,0,5	153	149	7.672620296780626e-07	1.19578228281e-05	1.0,0.955,0.97	0.934,1.0,0.966	0.008
7285	gene:Solyc04g007410.2	NA	4	-	1091592	1091745	1091596	1091745	1091222	1091513	7285	6,2,7	170,69,145	5,2,15	75,80,249	153	149	7.85185930276165e-07	1.22231182877e-05	0.033,0.027,0.045	0.061,0.024,0.055	-0.012
5841	gene:Solyc02g080780.2	NA	2	-	44912226	44912344	44912238	44912344	44911984	44912143	5841	19,11,16	7,4,4	4,5,29	1,2,16	161	149	7.90313395831038e-07	1.2286303205e-05	0.715,0.718,0.787	0.787,0.698,0.627	0.036
8783	gene:Solyc08g076420.2	NA	8	-	60430796	60430892	60430801	60430892	60429204	60429323	8783	386,144,299	8,7,18	116,149,361	7,7,34	154	149	7.910570615779231e-07	1.2286303205e-05	0.979,0.952,0.941	0.941,0.954,0.911	0.022
2970	gene:Solyc03g118530.2	NA	3	-	67408324	67408420	67408327	67408420	67406553	67406758	2970	1,0,2	43,36,44	2,2,1	39,36,44	152	149	7.960789412888935e-07	1.23501537356e-05	0.022,0.0,0.043	0.048,0.052,0.022	-0.019
13997	gene:Solyc09g008650.2	NA	9	-	2110034	2110126	2110063	2110126	2109114	2109189	13997	27,19,16	10,14,41	14,12,19	12,10,12	178	149	8.266420710627281e-07	1.28096455332e-05	0.693,0.532,0.246	0.494,0.501,0.57	-0.031
10688	gene:Solyc03g063750.2	NA	3	+	35963581	35963679	35963581	35963675	35964651	35964838	10688	4,0,2	20,19,32	0,2,0	29,4,33	153	149	8.401644747840144e-07	1.30043266137e-05	0.163,0.0,0.057	0.0,0.327,0.0	-0.036
9051	gene:Solyc04g076060.2	TFT10	4	-	61027831	61027967	61027850	61027967	61027436	61027750	9051	7,0,2	389,218,391	13,1,4	297,352,336	168	149	8.950985891786411e-07	1.38388161581e-05	0.016,0.0,0.005	0.037,0.003,0.01	-0.01
2226	gene:Solyc12g010110.1	NA	12	+	3239321	3240702	3239321	3239513	3240798	3240925	2226	97,41,61	2,10,1	42,23,77	0,0,2	1338	149	9.089303775163292e-07	1.40366594405e-05	0.844,0.313,0.872	1.0,1.0,0.811	-0.261
3416	gene:Solyc12g014090.1	NA	12	-	4907891	4908070	4908029	4908070	4907344	4907478	3416	2,0,3	0,0,0	0,0,2	4,0,0	287	149	9.579530227146652e-07	1.47768885495e-05	1.0,NA,1.0	0.0,NA,1.0	0.5
2563	gene:Solyc06g074720.2	NA	6	+	46249144	46249228	46249144	46249215	46249317	46249424	2563	92,27,99	8,2,7	47,72,266	2,8,30	162	149	9.872052886642568e-07	1.52108142148e-05	0.914,0.925,0.929	0.956,0.892,0.891	0.01
2562	gene:Solyc06g074720.2	NA	6	+	46249144	46249215	46249144	46249200	46249317	46249424	2562	8,2,7	48,18,56	2,8,30	27,33,124	164	149	9.913048899838485e-07	1.52566435906e-05	0.132,0.092,0.102	0.063,0.18,0.18	-0.032
2912	gene:Solyc02g085240.2	NA	2	+	48209375	48209556	48209375	48209446	48210030	48210122	2912	0,0,3	16,5,20	0,0,1	8,11,26	259	149	9.942317585593028e-07	1.52843406058e-05	0.0,0.0,0.079	0.0,0.0,0.022	0.019
2291	gene:Solyc07g007430.2	NA	7	-	2147869	2148028	2147879	2148028	2147673	2147773	2291	61,15,68	1,0,0	17,46,74	0,2,6	159	149	1.0099784906756316e-06	1.55088316592e-05	0.983,1.0,1.0	1.0,0.956,0.92	0.036
178	gene:Solyc04g049800.2	NA	4	+	43568434	43568683	43568434	43568680	43568780	43568914	178	144,52,115	0,0,5	61,83,187	1,1,6	152	149	1.0469816069313156e-06	1.60588502357e-05	1.0,1.0,0.958	0.984,0.988,0.968	0.006
6132	gene:Solyc01g099840.2	NA	1	+	89985312	89985474	89985312	89985458	89986254	89986750	6132	337,139,284	15,4,6	204,315,870	0,7,9	165	149	1.0548844045250035e-06	1.61617826451e-05	0.953,0.969,0.977	1.0,0.976,0.989	-0.022
714	gene:Solyc09g090310.1	NA	9	+	69833220	69833423	69833220	69833418	69833525	69833581	714	2,0,3	4,0,2	10,6,24	0,0,0	154	149	1.0656575576230219e-06	1.62900234767e-05	0.326,NA,0.592	1.0,1.0,1.0	-0.541
7947	gene:Solyc05g009670.2	NA	5	-	3869554	3869746	3869562	3869746	3869221	3869446	7947	7,5,4	3,0,5	3,0,9	3,0,12	157	149	1.0654559790881699e-06	1.62900234767e-05	0.689,1.0,0.432	0.487,NA,0.416	0.255
3906	gene:Solyc01g097810.2	NA	1	-	88519324	88519371	88519328	88519371	88519070	88519227	3906	12,9,18	407,181,378	4,8,16	184,223,457	153	149	1.0913671181111068e-06	1.66642418406e-05	0.028,0.046,0.044	0.021,0.034,0.033	0.01
6105	gene:Solyc03g115540.1	NA	3	+	65212997	65213193	65212997	65213084	65213291	65213357	6105	1,0,1	39,14,43	2,2,8	2,9,23	258	149	1.0984160740183002e-06	1.67530073651e-05	0.015,0.0,0.013	0.366,0.114,0.167	-0.206
13173	gene:Solyc06g071430.2	NA	6	+	43949457	43949645	43949457	43949564	43950195	43950903	13173	4,0,1	0,0,0	0,2,14	5,2,3	230	149	1.1077317673073437e-06	1.68761067786e-05	1.0,NA,1.0	0.0,0.393,0.751	0.619
5606	gene:Solyc11g045370.1	NA	11	-	30705060	30705124	30705062	30705124	30702886	30702897	5606	1,0,2	16,21,31	2,0,4	44,35,37	151	149	1.1123906975028392e-06	1.69280644977e-05	0.058,0.0,0.06	0.043,0.0,0.096	-0.007
10493	gene:Solyc08g015870.2	NA	8	-	6174945	6175176	6174966	6175176	6174798	6174866	10493	11,4,15	198,80,206	4,5,19	67,60,210	170	149	1.2048716815435095e-06	1.83148600113e-05	0.046,0.042,0.06	0.05,0.068,0.073	-0.014
4466	gene:Solyc03g093210.2	NA	3	+	54400604	54400849	54400604	54400715	54401896	54401998	4466	2,2,1	0,0,0	7,2,6	0,0,7	283	149	1.2476688832834217e-06	1.89441684081e-05	1.0,1.0,1.0	1.0,1.0,0.311	0.23
3216	gene:Solyc08g041780.2	NA	8	+	25823933	25824171	25823933	25824087	25824260	25824397	3216	2,2,1	62,24,60	2,0,6	31,25,99	233	149	1.3072628897018281e-06	1.98268204938e-05	0.02,0.051,0.011	0.04,0.0,0.037	0.002
9293	gene:Solyc07g064090.2	NA	7	-	66377747	66377925	66377844	66377925	66377585	66377678	9293	0,2,2	68,45,77	2,2,6	54,55,94	246	149	1.3214401238680827e-06	2.00194487592e-05	0.0,0.026,0.015	0.022,0.022,0.037	-0.013
7657	gene:Solyc01g087620.2	NA	1	+	82578742	82578780	82578742	82578774	82581587	82581704	7657	0,1,0	3,1,1	2,0,5	2,1,0	155	149	1.3244452219656358e-06	2.00425812105e-05	0.0,0.49,0.0	0.49,0.0,1.0	-0.333
5012	gene:Solyc10g084840.1	NA	10	-	64233916	64234043	64233940	64234043	64233159	64233833	5012	1,3,1	0,0,4	2,1,0	8,0,6	173	149	1.3311007428081042e-06	2.0120841663e-05	1.0,1.0,0.177	0.177,1.0,0.0	0.333
379	gene:Solyc03g093640.2	NA	3	-	55208327	55208511	55208331	55208511	55205803	55205972	379	2,7,4	28,22,56	6,2,12	32,33,50	153	149	1.3402659351625927e-06	2.02368216201e-05	0.065,0.237,0.065	0.154,0.056,0.189	-0.011
9746	gene:Solyc04g056650.2	NA	4	-	54636099	54636218	54636110	54636218	54631650	54631846	9746	1,0,7	0,1,5	0,0,0	0,6,9	160	149	1.3660458864648275e-06	2.06031325635e-05	1.0,0.0,0.566	NA,0.0,0.0	0.522
10356	gene:Solyc11g045510.1	NA	11	-	30395993	30396213	30396191	30396213	30394073	30394203	10356	0,0,3	0,0,0	0,0,0	0,0,8	347	149	1.4165702523298397e-06	2.13414178348e-05	NA,NA,1.0	NA,NA,0.0	1.0
6727	gene:Solyc10g007050.2	NA	10	-	1438094	1438259	1438109	1438259	1437893	1437995	6727	7,1,9	274,142,256	4,5,20	131,206,562	164	149	1.434100916128749e-06	2.1581547527e-05	0.023,0.006,0.031	0.027,0.022,0.031	-0.007
10864	gene:Solyc02g082430.2	NA	2	-	46118683	46118772	46118700	46118772	46118509	46118559	10864	45,22,50	2,1,0	15,12,45	0,0,2	166	149	1.4691073924746273e-06	2.20838438299e-05	0.953,0.952,1.0	1.0,1.0,0.953	-0.016
3802	gene:Solyc07g064110.2	NA	7	-	66389854	66389972	66389872	66389972	66388429	66388525	3802	11,12,13	1,1,0	6,1,20	0,0,3	167	149	1.4803405457799927e-06	2.22280592029e-05	0.908,0.915,1.0	1.0,1.0,0.856	-0.011
161	gene:Solyc06g075160.2	NA	6	-	46638342	46638442	46638346	46638442	46637342	46638231	161	13,5,8	107,59,103	3,4,12	114,99,135	153	149	1.496069208913977e-06	2.24393831899e-05	0.106,0.076,0.07	0.025,0.038,0.08	0.036
6521	gene:Solyc12g099820.1	NA	12	-	66809531	66809654	66809560	66809654	66809261	66809338	6521	1,2,2	135,81,116	1,2,8	99,108,217	178	149	1.6963272029631467e-06	2.54149177293e-05	0.006,0.02,0.014	0.008,0.015,0.03	-0.004
10705	gene:Solyc01g102970.2	NA	1	+	91617870	91618008	91617870	91618005	91618091	91618217	10705	6,1,2	31,21,57	0,1,2	42,33,95	152	149	1.7151751516188197e-06	2.56689402658e-05	0.159,0.045,0.033	0.0,0.029,0.02	0.063
10560	gene:Solyc01g096160.2	NA	1	-	87262979	87263137	87263010	87263137	87261432	87262443	10560	15,3,10	15,6,5	3,2,6	14,6,18	180	149	1.7386590806635931e-06	2.5981209866e-05	0.453,0.293,0.623	0.151,0.216,0.216	0.262
8729	gene:Solyc03g114980.2	NA	3	+	64837983	64838155	64837983	64838041	64839342	64839736	8729	2,2,0	21,5,40	0,0,3	13,17,43	263	149	1.739873040660091e-06	2.5981209866e-05	0.051,0.185,0.0	0.0,0.0,0.038	0.066
10738	gene:Solyc01g010830.2	NA	1	-	6232411	6232495	6232419	6232495	6232247	6232320	10738	2,3,2	52,25,42	3,0,2	49,42,136	157	149	1.7971419950325844e-06	2.68068738291e-05	0.035,0.102,0.043	0.055,0.0,0.014	0.037
7541	gene:Solyc10g080080.1	NA	10	-	61476423	61476529	61476428	61476529	61475022	61475288	7541	322,143,313	8,1,9	267,305,477	7,4,21	154	149	1.8096473488637661e-06	2.69637454981e-05	0.975,0.993,0.971	0.974,0.987,0.956	0.007
12355	gene:Solyc04g082410.2	NA	4	-	66081372	66081425	66081399	66081425	66081130	66081292	12355	10,3,1	14,11,14	1,0,6	17,10,49	176	149	1.8283015311147142e-06	2.7211789748e-05	0.377,0.188,0.057	0.047,0.0,0.094	0.16
9251	gene:Solyc06g074650.2	NA	6	-	46198973	46199176	46199044	46199176	46198635	46198761	9251	3,2,3	65,42,66	7,3,12	72,55,101	220	149	1.8448397740407583e-06	2.74278316845e-05	0.03,0.031,0.03	0.062,0.036,0.074	-0.027
1451	gene:Solyc02g081880.2	NA	2	-	45662226	45662444	45662305	45662444	45661151	45661301	1451	62,40,59	1,0,4	17,15,255	0,0,3	228	149	1.8598081354386758e-06	2.76200859895e-05	0.976,1.0,0.906	1.0,1.0,0.982	-0.033
932	gene:Solyc06g051750.2	NA	6	-	35304303	35304412	35304312	35304412	35304083	35304214	932	4,5,3	0,0,0	5,5,24	3,2,8	158	149	1.932454797564404e-06	2.86675652081e-05	1.0,1.0,1.0	0.611,0.702,0.739	0.316
10193	gene:Solyc12g043050.1	NA	12	+	39154424	39154665	39154424	39154623	39155967	39155975	10193	3,1,1	4,0,2	2,0,3	0,0,0	191	149	1.9668232468886204e-06	2.90924493808e-05	0.369,1.0,0.281	1.0,NA,1.0	-0.45
166	gene:Solyc01g091070.2	NA	1	+	84795056	84795112	84795056	84795108	84795198	84795240	166	16,19,20	115,68,96	11,24,18	130,108,217	153	149	1.9639431191179347e-06	2.90924493808e-05	0.119,0.214,0.169	0.076,0.178,0.075	0.058
2516	gene:Solyc04g007020.2	NA	4	-	740830	741040	741004	741040	740449	740614	2516	11,4,5	7,0,0	1,8,48	0,0,0	323	149	1.9675327149667523e-06	2.90924493808e-05	0.42,1.0,1.0	1.0,1.0,1.0	-0.193
13555	gene:Solyc08g078230.2	NA	8	+	62063932	62064048	62063932	62064022	62064836	62065108	13555	4,0,4	0,0,6	0,7,25	0,0,0	175	149	2.0536334970244293e-06	3.03323750406e-05	1.0,NA,0.362	NA,1.0,1.0	-0.319
8852	gene:Solyc09g008520.2	NA	9	-	2007619	2007655	2007629	2007655	2007321	2007488	8852	6,1,17	10,0,0	0,0,0	0,0,2	159	149	2.0558634606002525e-06	3.03323750406e-05	0.36,1.0,1.0	NA,NA,0.0	0.787
509	gene:Solyc03g121310.2	NA	3	-	69448140	69448237	69448152	69448237	69447328	69447404	509	5,0,13	373,191,308	7,1,21	242,235,604	161	149	2.089690562524678e-06	3.07979503666e-05	0.012,0.0,0.038	0.026,0.004,0.031	-0.004
5096	gene:Solyc01g057900.2	NA	1	-	64167492	64167692	64167562	64167692	64165642	64165823	5096	1,0,3	36,2,32	1,0,1	8,23,47	219	149	2.185720656459819e-06	3.21782696861e-05	0.019,0.0,0.06	0.078,0.0,0.014	-0.004
13057	gene:Solyc11g033260.1	NA	11	-	26307715	26307822	26307759	26307822	26307543	26307621	13057	57,21,35	2,0,2	34,34,107	3,0,5	193	149	2.198731481795155e-06	3.23347073337e-05	0.957,1.0,0.931	0.897,1.0,0.943	0.016
12890	gene:Solyc01g067740.2	NA	1	+	76683710	76683801	76683710	76683788	76684609	76684698	12890	0,1,4	0,2,6	3,2,2	0,0,0	162	149	2.266900079224174e-06	3.33010814455e-05	NA,0.315,0.38	1.0,1.0,1.0	-0.652
14119	gene:Solyc03g034250.2	NA	3	-	5936347	5936457	5936351	5936457	5936184	5936249	14119	13,9,13	37,18,38	7,1,12	14,15,53	153	149	2.308312038964941e-06	3.38727304506e-05	0.255,0.327,0.25	0.327,0.061,0.181	0.088
1952	gene:Solyc09g008010.2	NA	9	+	1486899	1486922	1486899	1486902	1487819	1488230	1952	5,1,9	21,7,16	4,15,25	1,12,18	169	149	2.317824514443849e-06	3.39755487474e-05	0.173,0.112,0.332	0.779,0.524,0.55	-0.412
9424	gene:Solyc01g006960.2	NA	1	-	1530622	1530742	1530627	1530742	1530422	1530551	9424	48,23,28	2,3,3	38,19,49	0,4,9	154	149	2.3310469906027992e-06	3.41324688397e-05	0.959,0.881,0.9	1.0,0.821,0.84	0.026
7823	gene:Solyc07g042830.2	NA	7	-	56349068	56349160	56349080	56349160	56343172	56343295	7823	4,2,6	450,129,371	0,0,3	13,9,47	161	149	2.3408961121415576e-06	3.42397091527e-05	0.008,0.014,0.015	0.0,0.0,0.056	-0.006
13994	gene:Solyc09g008650.2	NA	9	-	2110027	2110126	2110042	2110126	2109114	2109189	13994	3,1,4	1,2,2	0,0,2	6,6,4	164	149	2.4136048029717153e-06	3.52651589693e-05	0.732,0.312,0.645	0.0,0.0,0.312	0.459
13852	gene:Solyc06g082150.2	NA	6	+	48056164	48056237	48056164	48056218	48057803	48058041	13852	0,0,0	69,64,56	0,10,6	48,53,48	168	149	2.420729676296249e-06	3.53311880311e-05	0.0,0.0,0.0	0.0,0.143,0.1	-0.081
839	gene:Solyc05g055780.2	NA	5	-	65285038	65285229	65285056	65285229	65284792	65284939	839	0,0,1	26,16,17	1,2,3	48,44,52	167	149	2.447238074834183e-06	3.56796785556e-05	0.0,0.0,0.05	0.018,0.039,0.049	-0.019
7247	gene:Solyc11g069530.1	NA	11	-	54145726	54145803	54145731	54145803	54145274	54145421	7247	7,4,2	40,36,59	1,10,9	37,43,36	154	149	2.4671706921426122e-06	3.59316513585e-05	0.145,0.097,0.032	0.025,0.184,0.195	-0.043
9595	gene:Solyc04g078860.2	NA	4	+	63526122	63526309	63526122	63526291	63526440	63526820	9595	5,3,5	3,2,1	0,2,1	8,7,1	167	149	2.5317881688268582e-06	3.6833171439e-05	0.598,0.572,0.817	0.0,0.203,0.472	0.437
7266	gene:Solyc02g071800.2	NA	2	+	41151226	41151298	41151226	41151252	41151377	41151449	7266	29,8,40	1,0,0	20,13,56	0,0,9	195	149	2.57377921640938e-06	3.73656837696e-05	0.957,1.0,1.0	1.0,1.0,0.826	0.044
8992	gene:Solyc01g086750.2	NA	1	-	81715940	81716079	81715995	81716079	81715275	81715495	8992	6,3,1	49,28,46	11,11,29	61,88,141	204	149	2.573902842453228e-06	3.73656837696e-05	0.082,0.073,0.016	0.116,0.084,0.131	-0.053
5560	gene:Solyc07g049180.2	NA	7	-	59443958	59447380	59447165	59447380	59441701	59441735	5560	161,77,138	34,3,14	96,60,249	8,4,9	3356	149	2.6119459738824374e-06	3.7877406909e-05	0.174,0.533,0.304	0.348,0.4,0.551	-0.096
1936	gene:Solyc08g076470.2	NA	8	+	60483237	60483428	60483237	60483309	60484482	60484606	1936	0,1,4	24,11,7	2,0,6	5,5,6	268	149	2.6333158416688367e-06	3.80651700396e-05	0.0,0.048,0.241	0.182,0.0,0.357	-0.083
4207	gene:Solyc09g064590.2	NA	9	+	61908945	61909061	61908945	61909053	61909172	61909370	4207	1,0,6	0,0,0	0,0,1	0,3,7	157	149	2.6282689826382493e-06	3.80651700396e-05	1.0,NA,1.0	NA,0.0,0.119	0.941
452	gene:Solyc03g121530.2	NA	3	+	69614311	69614424	69614311	69614417	69615743	69616187	452	2,4,7	130,104,188	2,4,9	187,182,388	156	149	2.6319622321736783e-06	3.80651700396e-05	0.014,0.035,0.034	0.01,0.021,0.022	0.01
10327	gene:Solyc08g077260.2	NA	8	+	61185575	61185669	61185575	61185660	61185750	61186212	10327	2,1,4	159,70,175	0,0,9	82,84,153	158	149	2.6501674119899517e-06	3.82679658564e-05	0.012,0.013,0.021	0.0,0.0,0.053	-0.002
9039	gene:Solyc05g015860.2	NA	5	+	12532164	12532397	12532164	12532311	12532552	12532801	9039	5,2,0	128,39,63	3,2,3	38,32,87	235	149	2.6738651145418557e-06	3.85690820086e-05	0.024,0.031,0.0	0.048,0.038,0.021	-0.017
13270	gene:Solyc05g018210.2	NA	5	-	20215801	20215973	20215833	20215973	20215522	20215722	13270	1,4,0	80,40,86	2,2,14	41,50,275	181	149	2.697376969675159e-06	3.88668802676e-05	0.01,0.076,0.0	0.039,0.032,0.04	-0.008
1325	gene:Solyc02g094430.2	NA	2	-	54960202	54960370	54960211	54960370	54960018	54960123	1325	1,6,4	24,37,31	6,2,2	31,50,50	158	149	2.767007846418021e-06	3.98278762097e-05	0.038,0.133,0.108	0.154,0.036,0.036	0.018
4601	gene:Solyc01g080140.2	NA	1	-	79297852	79297970	79297873	79297970	79296770	79296916	4601	9,4,5	108,69,102	7,5,4	100,97,174	170	149	2.7890297093528786e-06	4.01022840182e-05	0.068,0.048,0.041	0.058,0.043,0.02	0.012
7044	gene:Solyc03g118290.2	ARF2A	3	+	67216152	67216276	67216152	67216268	67216531	67216627	7044	1,1,6	160,118,143	3,2,8	123,133,246	157	149	2.879031244421542e-06	4.1352526105e-05	0.006,0.008,0.038	0.023,0.014,0.03	-0.005
12558	gene:Solyc09g011010.2	NA	9	+	4359072	4359175	4359072	4359157	4359284	4359595	12558	4,4,3	0,0,0	2,6,51	0,3,13	167	149	2.9716337283111093e-06	4.26374409758e-05	1.0,1.0,1.0	1.0,0.641,0.778	0.194
7775	gene:Solyc05g053360.2	NA	5	-	63476693	63476839	63476697	63476839	63476203	63476590	7775	0,0,2	50,34,62	0,0,6	24,13,129	153	149	3.0561552341111884e-06	4.38038148196e-05	0.0,0.0,0.03	0.0,0.0,0.043	-0.004
6206	gene:Solyc06g048460.1	NA	6	+	31085365	31085427	31085365	31085422	31085523	31085601	6206	0,0,2	14,2,11	1,5,1	6,10,37	154	149	3.0659384140070265e-06	4.38976335328e-05	0.0,0.0,0.15	0.139,0.326,0.025	-0.113
11714	gene:Solyc07g008190.2	NA	7	-	2936962	2937082	2936969	2937082	2934641	2934700	11714	0,0,4	0,8,0	0,2,0	2,0,0	156	149	3.1804870095868067e-06	4.54417527534e-05	NA,0.0,1.0	0.0,1.0,NA	0.0
8736	gene:Solyc04g056390.2	NA	4	-	54164775	54164993	54164949	54164993	54164137	54164682	8736	7,1,4	0,2,4	1,1,8	0,0,0	323	149	3.177854804638505e-06	4.54417527534e-05	1.0,0.187,0.316	1.0,1.0,1.0	-0.499
10520	gene:Solyc06g064550.2	NA	6	+	40228015	40228156	40228015	40228152	40228348	40228484	10520	1,0,3	184,56,200	5,7,7	210,221,791	153	149	3.1845844697333517e-06	4.54426869433e-05	0.005,0.0,0.014	0.023,0.03,0.009	-0.014
4704	gene:Solyc12g056530.1	NA	12	-	62481793	62481884	62481797	62481884	62481634	62481710	4704	10,7,10	348,113,232	7,8,20	105,154,359	153	149	3.1872553494393662e-06	4.54426869433e-05	0.027,0.057,0.04	0.061,0.048,0.051	-0.012
12615	gene:Solyc09g009960.2	NA	9	-	3414323	3414571	3414329	3414571	3414082	3414238	12615	1,1,1	0,0,0	0,5,1	0,8,4	155	149	3.1974564487863967e-06	4.5540243686e-05	1.0,1.0,1.0	NA,0.375,0.194	0.716
1500	gene:Solyc12g099910.1	NA	12	+	66865884	66866029	66865884	66866009	66866101	66866165	1500	3,7,0	21,4,16	0,0,0	13,15,50	169	149	3.2239249204406125e-06	4.58690430181e-05	0.112,0.607,0.0	0.0,0.0,0.0	0.24
9834	gene:Solyc01g108670.2	NA	1	-	95910813	95911002	95910918	95911002	95910553	95910673	9834	3,0,0	6,5,10	5,1,4	16,27,72	254	149	3.253015556080762e-06	4.62344213049e-05	0.227,0.0,0.0	0.155,0.021,0.032	0.006
7323	gene:Solyc01g080540.2	NA	1	+	79788390	79788546	79788390	79788477	79788675	79788768	7323	121,58,123	52,23,77	64,89,382	61,53,170	218	149	3.2679424397329694e-06	4.63979387857e-05	0.614,0.633,0.522	0.418,0.534,0.606	0.07
7066	gene:Solyc05g008580.2	NA	5	-	2895535	2895615	2895551	2895615	2895296	2895413	7066	32,17,36	22,8,12	12,13,23	0,5,14	165	149	3.308867672152808e-06	4.69298501744e-05	0.568,0.657,0.73	1.0,0.701,0.597	-0.114
1841	gene:Solyc09g061420.2	NA	9	-	59097802	59098025	59097841	59098025	59095611	59095718	1841	14,7,16	3,0,2	12,15,37	0,2,2	188	149	3.3351706273211044e-06	4.72534780939e-05	0.787,1.0,0.864	1.0,0.856,0.936	-0.047
11461	gene:Solyc08g082880.2	NA	8	+	65543758	65543913	65543758	65543908	65544001	65544090	11461	2,1,8	4,3,4	3,3,21	3,5,9	154	149	3.3738988418721745e-06	4.77522906022e-05	0.326,0.244,0.659	0.492,0.367,0.693	-0.108
8900	gene:Solyc02g088770.2	NA	2	-	50735564	50735645	50735580	50735645	50735384	50735405	8900	6,4,2	15,3,17	2,3,2	32,22,30	165	149	3.385819573065157e-06	4.78710402411e-05	0.265,0.546,0.096	0.053,0.11,0.057	0.229
5868	gene:Solyc12g062250.1	NA	12	+	31522207	31522345	31522207	31522336	31522442	31522902	5868	7,2,12	71,23,75	15,9,28	55,54,203	158	149	3.451968768765563e-06	4.8755463058e-05	0.085,0.076,0.131	0.205,0.136,0.115	-0.055
1097	gene:Solyc01g111780.2	NA	1	+	97969003	97969122	97969003	97969054	97969712	97969927	1097	0,0,5	0,0,0	0,1,0	1,0,2	217	149	3.4779905838264287e-06	4.90718775506e-05	NA,NA,1.0	0.0,1.0,0.0	0.667
13741	gene:Solyc06g071100.2	NA	6	-	43676726	43676922	43676763	43676922	43676567	43676642	13741	0,0,0	4,0,0	2,2,1	0,0,7	186	149	3.5239209185183047e-06	4.96682367299e-05	0.0,NA,NA	1.0,1.0,0.103	-0.701
508	gene:Solyc03g121310.2	NA	3	-	69448140	69448237	69448147	69448237	69447328	69447404	508	0,0,6	0,0,0	0,0,0	0,0,2	156	149	3.545172989404841e-06	4.98641084682e-05	NA,NA,1.0	NA,NA,0.0	1.0
816	gene:Solyc06g083760.2	NA	6	+	49094713	49094890	49094713	49094857	49094994	49095027	816	20,13,26	5,2,4	18,7,47	0,0,3	182	149	3.543646249379444e-06	4.98641084682e-05	0.766,0.842,0.842	1.0,1.0,0.928	-0.159
10067	gene:Solyc01g079490.2	NA	1	+	78532139	78532302	78532139	78532228	78532986	78533085	10067	5,0,0	0,0,6	0,2,0	2,1,0	223	149	3.5543109103554243e-06	4.99408307083e-05	1.0,NA,0.0	0.0,0.572,NA	0.214
3328	gene:Solyc01g099700.2	NA	1	+	89871267	89871360	89871267	89871352	89871458	89871973	3328	52,19,47	1,0,3	18,18,96	0,0,2	157	149	3.5790488765552125e-06	5.02363599557e-05	0.98,1.0,0.937	1.0,1.0,0.979	-0.021
9705	gene:Solyc03g120240.2	NA	3	+	68696438	68696657	68696438	68696523	68697771	68698353	9705	1,2,0	39,19,32	1,4,0	17,16,24	283	149	3.6136097978448085e-06	5.0669012667e-05	0.013,0.053,0.0	0.03,0.116,0.0	-0.027
9998	gene:Solyc10g086330.1	NA	10	+	65194173	65194365	65194173	65194281	65195249	65195613	9998	5,0,0	0,0,0	0,3,1	2,0,0	233	149	3.6715946136855016e-06	5.14288753791e-05	1.0,NA,NA	0.0,1.0,1.0	0.333
10630	gene:Solyc12g100270.1	NA	12	+	67043523	67043756	67043523	67043753	67043826	67044046	10630	2,0,0	0,0,2	0,1,6	0,0,0	152	149	3.814167284388707e-06	5.33609298304e-05	1.0,NA,0.0	NA,1.0,1.0	-0.5
4397	gene:Solyc04g077920.2	NA	4	+	62782140	62782230	62782140	62782227	62782399	62782477	4397	7,2,13	743,392,708	1,2,10	151,110,387	152	149	3.817398180947069e-06	5.33609298304e-05	0.009,0.005,0.018	0.006,0.018,0.025	-0.006
2380	gene:Solyc06g036700.1	NA	6	-	27179886	27180015	27179911	27180015	27179611	27179675	2380	0,0,2	0,0,0	0,0,0	3,0,4	174	149	3.824467033646596e-06	5.34046843555e-05	NA,NA,1.0	0.0,NA,0.0	1.0
4595	gene:Solyc03g006610.2	NA	3	+	1189873	1189964	1189873	1189939	1190094	1190329	4595	14,3,20	0,0,0	1,2,9	4,0,3	174	149	3.835322375547448e-06	5.35011688169e-05	1.0,1.0,1.0	0.176,1.0,0.72	0.368
6317	gene:Solyc03g083580.2	NA	3	-	53536776	53536910	53536777	53536910	53535913	53536069	6317	0,0,0	0,2,0	0,6,0	0,0,0	150	149	3.936791215193623e-06	5.48601768621e-05	NA,0.0,NA	NA,1.0,NA	-1.0
13424	gene:Solyc05g056520.2	NA	5	-	65782981	65783130	65782983	65783130	65782791	65782889	13424	0,1,0	4,0,0	1,2,5	0,1,0	151	149	4.061258673912006e-06	5.65365568373e-05	0.0,1.0,NA	1.0,0.664,1.0	-0.388
1557	gene:Solyc03g007900.2	NA	3	+	2418537	2418623	2418537	2418602	2419362	2419426	1557	14,0,2	41,21,32	0,0,3	19,14,45	170	149	4.0753702612551505e-06	5.66748157665e-05	0.23,0.0,0.052	0.0,0.0,0.055	0.076
2281	gene:Solyc02g081250.1	NA	2	+	45280416	45280513	45280416	45280501	45280604	45280679	2281	2,0,0	0,0,0	0,0,3	4,0,0	161	149	4.1737869551150414e-06	5.79839931603e-05	1.0,NA,NA	0.0,NA,1.0	0.5
5016	gene:Solyc05g053130.2	NA	5	+	63240459	63240593	63240459	63240565	63240881	63240966	5016	2,0,3	28,41,38	1,2,0	33,41,37	177	149	4.212054505400349e-06	5.84557288011e-05	0.057,0.0,0.062	0.025,0.039,0.0	0.018
506	gene:Solyc03g121310.2	NA	3	-	69448961	69449025	69448971	69449025	69448673	69448765	506	0,0,0	4,1,0	2,0,2	0,0,0	159	149	4.2295598672069695e-06	5.86386525966e-05	0.0,0.0,NA	1.0,NA,1.0	-1.0
5415	gene:Solyc05g051380.2	NA	5	+	61665625	61665781	61665625	61665776	61666171	61666703	5415	0,2,0	0,0,0	0,0,0	2,4,4	154	149	4.371135007723264e-06	6.05395501223e-05	NA,1.0,NA	0.0,0.0,0.0	1.0
9357	gene:Solyc04g049620.2	NA	4	+	42581121	42581301	42581121	42581283	42581560	42581628	9357	1,5,4	1,0,7	0,5,3	0,0,0	167	149	4.3965198347971045e-06	6.08289922857e-05	0.472,1.0,0.338	NA,1.0,1.0	-0.397
9258	gene:Solyc05g008450.2	NA	5	-	2801059	2801143	2801062	2801143	2800494	2800806	9258	0,0,0	4,0,0	2,0,0	0,0,0	152	149	4.428567319905747e-06	6.12099330179e-05	0.0,NA,NA	1.0,NA,NA	-1.0
569	gene:Solyc04g081740.2	NA	4	+	65670327	65670427	65670327	65670422	65671327	65671495	569	8,3,7	184,80,154	6,5,12	103,106,197	154	149	4.49791723361613e-06	6.21051525159e-05	0.04,0.035,0.042	0.053,0.044,0.056	-0.012
811	gene:Solyc01g096630.2	NA	1	+	87689985	87690136	87689985	87690029	87691083	87691203	811	42,21,33	6,2,7	8,17,35	0,0,7	256	149	4.511539080786578e-06	6.22298661204e-05	0.803,0.859,0.733	1.0,1.0,0.744	-0.116
12961	gene:Solyc03g080010.2	NA	3	-	51909977	51910132	51910048	51910132	51909646	51909697	12961	4,1,8	13,3,15	3,1,16	31,25,22	220	149	4.516408800245327e-06	6.22337265473e-05	0.172,0.184,0.265	0.062,0.026,0.33	0.068
318	gene:Solyc06g068670.2	NA	6	-	42569882	42569980	42569884	42569980	42569588	42569644	318	4,0,0	0,0,0	0,1,4	2,0,1	151	149	4.573158723915968e-06	6.29517351651e-05	1.0,NA,NA	0.0,1.0,0.798	0.401
9725	gene:Solyc04g005710.1	NA	4	+	461167	461223	461167	461219	461312	461456	9725	4,2,2	0,0,0	0,0,0	2,0,0	153	149	4.6296376314443886e-06	6.36645604916e-05	1.0,1.0,1.0	0.0,NA,NA	1.0
13089	gene:Solyc02g082950.2	NA	2	+	46562415	46562609	46562415	46562604	46562725	46562884	13089	2,0,0	1,0,2	0,1,4	0,0,0	154	149	4.657435494845955e-06	6.39819330037e-05	0.659,NA,0.0	NA,1.0,1.0	-0.67
1694	gene:Solyc07g008860.2	NA	7	+	3833189	3833257	3833189	3833249	3835378	3835498	1694	1,0,1	1,0,6	0,0,4	1,1,7	157	149	4.669099369668148e-06	6.40772452969e-05	0.487,NA,0.137	0.0,0.0,0.352	0.195
4249	gene:Solyc09g009650.2	NA	9	-	3059695	3059804	3059698	3059804	3059339	3059598	4249	234,66,197	7,8,9	162,152,334	4,6,7	152	149	4.689236627115884e-06	6.42885332933e-05	0.97,0.89,0.955	0.975,0.961,0.979	-0.033
6102	gene:Solyc03g115540.1	NA	3	+	65211968	65212186	65211968	65212177	65212313	65212824	6102	0,0,0	2,0,0	4,0,1	0,0,1	158	149	4.765696847303687e-06	6.52707914673e-05	0.0,NA,NA	1.0,NA,0.485	-0.742
5687	gene:Solyc09g076000.2	NA	9	+	67686584	67686805	67686584	67686801	67687043	67687201	5687	52,36,27	3,4,0	65,35,69	2,0,2	153	149	4.929937973038298e-06	6.74520978571e-05	0.944,0.898,1.0	0.969,1.0,0.971	-0.033
13726	gene:Solyc06g036640.2	NA	6	-	27001311	27001419	27001316	27001419	27001111	27001240	13726	11,15,7	172,104,160	4,4,1	85,102,101	154	149	4.969400447151422e-06	6.79234885715e-05	0.058,0.122,0.041	0.044,0.037,0.009	0.044
8741	gene:Solyc11g008590.1	NA	11	+	2780131	2780223	2780131	2780219	2780320	2780421	8741	2,0,0	40,11,25	0,0,8	40,15,52	153	149	5.032328200768528e-06	6.87143384433e-05	0.046,0.0,0.0	0.0,0.0,0.13	-0.028
13547	gene:Solyc07g045310.2	NA	7	+	58410338	58410419	58410338	58410411	58413410	58413583	13547	118,42,99	8,1,3	62,53,236	8,2,19	157	149	5.055525292023536e-06	6.89616372581e-05	0.933,0.976,0.969	0.88,0.962,0.922	0.038
1150	gene:Solyc02g085430.2	NA	2	-	48334999	48335134	48335021	48335134	48334434	48334579	1150	0,0,4	0,0,0	0,0,0	0,0,2	171	149	5.08573441935714e-06	6.93039929568e-05	NA,NA,1.0	NA,NA,0.0	1.0
3390	gene:Solyc09g074870.2	NA	9	-	66686258	66686406	66686334	66686406	66686105	66686152	3390	2,0,0	0,0,0	0,0,0	6,0,0	225	149	5.09866783871181e-06	6.94104791417e-05	1.0,NA,NA	0.0,NA,NA	1.0
6064	gene:Solyc03g025980.2	NA	3	+	3402974	3403109	3402974	3402979	3403401	3403517	6064	0,0,2	93,43,82	3,2,27	62,76,188	279	149	5.104675501032413e-06	6.94225628069e-05	0.0,0.0,0.013	0.025,0.014,0.071	-0.032
13898	gene:Solyc02g080340.2	NA	2	+	44596442	44596590	44596442	44596579	44597136	44597275	13898	1,0,0	23,22,28	0,0,3	21,17,36	160	149	5.203545539541875e-06	7.06962665037e-05	0.039,0.0,0.0	0.0,0.0,0.072	-0.011
6719	gene:Solyc10g005840.2	NA	10	+	651540	651596	651540	651592	653547	653643	6719	0,1,3	43,8,41	1,2,12	9,29,99	153	149	5.274055844773254e-06	7.1582505705e-05	0.0,0.109,0.067	0.098,0.063,0.106	-0.03
13436	gene:Solyc05g056520.2	NA	5	-	65782983	65783130	65783087	65783130	65782791	65782889	13436	6,1,6	5,1,4	4,1,0	3,6,8	253	149	5.3103419995502125e-06	7.20029271719e-05	0.414,0.371,0.469	0.44,0.089,0.0	0.242
699	gene:Solyc02g080370.2	NA	2	+	44607436	44607524	44607436	44607487	44607602	44607774	699	2,4,2	0,0,0	0,0,0	0,2,0	186	149	5.397195292410691e-06	7.31074635063e-05	1.0,1.0,1.0	NA,0.0,NA	1.0
4717	gene:Solyc01g098830.2	NA	1	+	89232969	89233064	89232969	89233059	89234160	89234240	4717	27,12,33	4,0,3	17,13,60	7,5,30	154	149	5.40554729846028e-06	7.31475207783e-05	0.867,1.0,0.914	0.701,0.716,0.659	0.235
11117	gene:Solyc10g079110.1	NA	10	-	60721851	60721992	60721892	60721992	60721578	60721638	11117	0,0,0	0,0,2	0,0,4	0,0,0	190	149	5.4703727276712686e-06	7.39509310214e-05	NA,NA,0.0	NA,NA,1.0	-1.0
3903	gene:Solyc05g051630.2	NA	5	+	62005954	62006029	62005954	62006018	62007362	62007434	3903	17,7,21	6,3,4	4,13,33	0,1,20	160	149	5.51191940541838e-06	7.4438361771e-05	0.725,0.685,0.83	1.0,0.924,0.606	-0.097
12892	gene:Solyc01g067740.2	NA	1	+	76683710	76683806	76683710	76683788	76684609	76684698	12892	0,0,0	0,2,6	2,0,2	0,0,0	167	149	5.532112299547455e-06	7.46367270344e-05	NA,0.0,0.0	1.0,NA,1.0	-1.0
14222	gene:Solyc10g076270.1	NA	10	+	59184014	59184201	59184014	59184179	59184945	59185065	14222	25,4,20	6,4,0	10,11,31	0,0,0	171	149	5.767472995609629e-06	7.76703022204e-05	0.784,0.466,1.0	1.0,1.0,1.0	-0.25
6925	gene:Solyc04g081290.2	NA	4	+	65334027	65334264	65334027	65334167	65334544	65334990	6925	10,5,19	109,64,78	0,0,0	8,19,35	246	149	5.768419082231029e-06	7.76703022204e-05	0.053,0.045,0.129	0.0,0.0,0.0	0.076
9552	gene:Solyc04g082830.2	NA	4	+	66364778	66364870	66364778	66364801	66365004	66365155	9552	5,0,2	0,0,0	0,0,0	0,0,4	218	149	5.851677673087215e-06	7.87131920331e-05	1.0,NA,1.0	NA,NA,0.0	1.0
12600	gene:Solyc04g026350.2	NA	4	-	16923090	16923198	16923095	16923198	16918969	16919399	12600	5,6,7	278,161,292	6,12,14	237,198,518	154	149	6.073900484405827e-06	8.16214238534e-05	0.017,0.035,0.023	0.024,0.055,0.025	-0.01
5682	gene:Solyc04g077780.2	NA	4	-	62681317	62681420	62681323	62681420	62681203	62681247	5682	12,6,7	1043,669,944	8,19,43	653,693,2600	155	149	6.433602558450879e-06	8.63695218713e-05	0.011,0.009,0.007	0.012,0.026,0.016	-0.009
11237	gene:Solyc03g113910.2	NA	3	+	63949104	63949320	63949104	63949152	63949411	63949454	11237	3,0,3	58,29,46	1,0,21	25,26,166	317	149	6.608404717846874e-06	8.86284466561e-05	0.024,0.0,0.03	0.018,0.0,0.056	-0.007
7927	gene:Solyc10g038000.1	NA	10	+	18504926	18505014	18504926	18504976	18505100	18505888	7927	132,52,76	0,0,2	44,58,179	4,2,6	187	149	7.063904319989935e-06	9.46437536312e-05	1.0,1.0,0.968	0.898,0.959,0.96	0.05
716	gene:Solyc09g090310.1	NA	9	+	69833220	69833446	69833220	69833418	69833525	69833581	716	5,0,4	4,0,2	12,4,18	0,0,0	177	149	7.403083344124025e-06	9.90902340207e-05	0.513,NA,0.627	1.0,1.0,1.0	-0.43
9581	gene:Solyc01g005020.2	NA	1	-	37145	37273	37165	37273	36146	36378	9581	3,2,1	69,35,62	0,0,3	22,32,81	169	149	7.777741732366698e-06	0.000104002367011	0.037,0.048,0.014	0.0,0.0,0.032	0.022
1584	gene:Solyc04g053120.2	NA	4	-	51717908	51718011	51717943	51718011	51717749	51717838	1584	24,4,9	0,0,2	7,10,23	3,1,0	184	149	7.82642675988528e-06	0.000104550266441	1.0,1.0,0.785	0.654,0.89,1.0	0.08
10741	gene:Solyc02g068360.2	NA	2	-	38322542	38322690	38322562	38322690	38321305	38321391	10741	18,9,14	14,2,11	4,1,13	18,5,25	169	149	7.925606826148968e-06	0.000105770967476	0.531,0.799,0.529	0.164,0.15,0.314	0.41
9853	gene:Solyc12g035360.1	NA	12	-	58909555	58909693	58909651	58909693	58904188	58904267	9853	78,73,91	2,1,5	52,47,106	1,0,0	245	149	7.99789256601243e-06	0.000106630703346	0.96,0.978,0.917	0.969,1.0,1.0	-0.038
12617	gene:Solyc09g009960.2	NA	9	-	3414311	3414413	3414329	3414413	3414082	3414238	12617	47,31,40	0,0,0	43,20,36	0,8,4	167	149	8.109651208046829e-06	0.000108014499735	1.0,1.0,1.0	1.0,0.69,0.889	0.14
5384	gene:Solyc01g090850.2	NA	1	+	84559550	84559659	84559550	84559633	84564861	84566492	5384	2,0,0	0,0,3	0,2,2	0,0,0	175	149	8.224028748528893e-06	0.000109430427675	1.0,NA,0.0	NA,1.0,1.0	-0.5
9435	gene:Solyc09g074050.2	NA	9	+	65753674	65753896	65753674	65753792	65754190	65754301	9435	74,19,48	268,103,221	12,10,28	47,53,162	253	149	8.373158598277983e-06	0.000111305546504	0.14,0.098,0.113	0.131,0.1,0.092	0.009
8820	gene:Solyc04g015580.2	NA	4	+	5879968	5880196	5879968	5880184	5880747	5881157	8820	10,3,2	25,6,8	10,4,13	13,7,34	161	149	8.387226185024824e-06	0.000111383349503	0.27,0.316,0.188	0.416,0.346,0.261	-0.083
23	gene:Solyc01g110460.2	NA	1	-	97159870	97161306	97161143	97161306	97158468	97158626	23	26,14,6	2,4,17	10,8,142	2,10,19	1422	149	8.460405374926223e-06	0.000112245241173	0.577,0.268,0.036	0.344,0.077,0.439	0.007
10447	gene:Solyc07g021120.1	NA	7	-	16261241	16261323	16261256	16261323	16261102	16261180	10447	2,0,0	0,0,0	0,0,2	3,0,2	164	149	8.573092680309662e-06	0.000113629094479	1.0,NA,NA	0.0,NA,0.476	0.762
4736	gene:Solyc01g103250.2	NA	1	+	91905800	91905860	91905800	91905827	91907133	91907184	4736	26,0,28	0,0,0	22,12,16	2,0,7	182	149	8.602532567619484e-06	0.000113907948325	1.0,NA,1.0	0.9,1.0,0.652	0.149
7480	gene:Solyc10g074920.1	NA	10	+	58635620	58635759	58635620	58635743	58635843	58636055	7480	6,2,4	233,90,262	5,0,3	108,137,303	165	149	8.798126483709483e-06	0.000116384192188	0.023,0.02,0.014	0.04,0.0,0.009	0.003
9767	gene:Solyc02g055440.2	NA	2	-	2573930	2574120	2573934	2574120	2573784	2573865	9767	8,2,13	437,315,312	4,6,3	362,313,522	153	149	8.846214157001052e-06	0.000116906255122	0.018,0.006,0.039	0.011,0.018,0.006	0.009
11795	gene:Solyc04g081280.2	NA	4	+	65310223	65310326	65310223	65310292	65310728	65310805	11795	18,18,27	1,0,0	7,14,41	0,2,10	183	149	8.890861286289755e-06	0.000117381877489	0.936,1.0,1.0	1.0,0.851,0.769	0.105
6115	gene:Solyc01g090860.2	NA	1	+	84574763	84574937	84574763	84574934	84575023	84575180	6115	3,1,0	22,5,27	0,0,3	17,26,51	152	149	8.935522619721467e-06	0.000117856761868	0.118,0.164,0.0	0.0,0.0,0.055	0.076
8206	gene:Solyc10g081810.1	NA	10	+	62791982	62792022	62791982	62792020	62792428	62792494	8206	2,0,0	1,0,3	0,2,2	0,1,0	151	149	8.973110240481176e-06	0.000118237513849	0.664,NA,0.0	NA,0.664,1.0	-0.5
3867	gene:Solyc04g071650.2	NA	4	+	58631959	58632146	58631959	58632144	58633473	58633740	3867	0,3,0	0,0,0	0,0,0	0,2,2	151	149	9.090352363638555e-06	0.000119666104562	NA,1.0,NA	NA,0.0,0.0	1.0
1213	gene:Solyc02g093300.2	NA	2	-	54212376	54212543	54212383	54212543	54212179	54212263	1213	0,0,0	0,0,2	0,0,3	0,0,0	156	149	9.224985572480392e-06	0.000121320639551	NA,NA,0.0	NA,NA,1.0	-1.0
12284	gene:Solyc03g026240.2	NA	3	-	3678505	3678706	3678585	3678706	3678244	3678357	12284	4,1,2	37,16,16	6,10,15	10,19,36	229	149	9.277769242698305e-06	0.000121896582521	0.066,0.039,0.075	0.281,0.255,0.213	-0.19
7104	gene:Solyc03g117510.2	NA	3	+	66653086	66653230	66653086	66653219	66653488	66653523	7104	0,2,0	2,0,0	3,0,0	0,0,0	160	149	9.322811056795069e-06	0.000122369791984	0.0,1.0,NA	1.0,NA,NA	-0.5
4810	gene:Solyc03g097130.2	NA	3	+	59466585	59466715	59466585	59466702	59466837	59466999	4810	0,0,0	0,0,2	0,0,3	0,0,0	162	149	9.368560327155511e-06	0.000122851363129	NA,NA,0.0	NA,NA,1.0	-1.0
4678	gene:Solyc12g021180.1	NA	12	+	14643057	14643148	14643057	14643134	14643242	14643377	4678	7,4,7	0,0,0	5,3,18	0,6,2	163	149	9.428131214306112e-06	0.00012351307356	1.0,1.0,1.0	1.0,0.314,0.892	0.265
10187	gene:Solyc08g077800.2	NA	8	+	61710588	61710669	61710588	61710665	61710886	61711051	10187	15,3,8	11,6,5	6,7,9	24,14,20	153	149	9.498429150969508e-06	0.000124313900442	0.57,0.327,0.609	0.196,0.327,0.305	0.226
8987	gene:Solyc07g032220.2	NA	7	+	36210938	36211110	36210938	36211025	36219984	36220501	8987	19,7,26	2,0,0	10,12,26	0,0,8	234	149	9.586749175813753e-06	0.00012534882553	0.858,1.0,1.0	1.0,1.0,0.674	0.061
10191	gene:Solyc10g024370.1	NA	10	+	13728523	13728640	13728523	13728614	13728838	13729033	10191	0,0,2	2,2,0	3,0,0	0,0,0	175	149	9.618074730782059e-06	0.000125637259417	0.0,0.0,1.0	1.0,NA,NA	-0.667
5242	gene:Solyc03g063730.2	NA	3	+	35736181	35736400	35736181	35736268	35736489	35736728	5242	6,3,0	0,0,2	0,0,3	0,0,0	281	149	9.702556309908622e-06	0.000126618826762	1.0,1.0,0.0	NA,NA,1.0	-0.333
4966	gene:Solyc09g055590.2	NA	9	-	42263729	42263972	42263772	42263972	42263224	42263389	4966	1,0,2	8,3,16	1,0,3	1,5,8	192	149	9.717758094054834e-06	0.000126695271151	0.088,0.0,0.088	0.437,0.0,0.225	-0.162
2748	gene:Solyc02g080630.2	NA	2	-	44819582	44819801	44819617	44819801	44819385	44819507	2748	0,0,0	0,0,2	0,0,3	0,0,0	184	149	9.746582722262184e-06	0.00012694900589	NA,NA,0.0	NA,NA,1.0	-1.0
104	gene:Solyc01g108600.2	NA	1	+	95865280	95865468	95865280	95865452	95865868	95865915	104	48,17,35	49,15,55	28,44,50	21,33,70	165	149	9.759070956946588e-06	0.000126989676684	0.469,0.506,0.365	0.546,0.546,0.392	-0.048
9311	gene:Solyc06g062660.2	NA	6	-	39545545	39545730	39545669	39545730	39544284	39544472	9311	43,14,41	13,1,10	13,7,44	2,2,7	273	149	1.009485147323159e-05	0.000131233069152	0.644,0.884,0.691	0.78,0.656,0.774	0.003
12282	gene:Solyc03g026240.2	NA	3	-	3678483	3678706	3678585	3678706	3678244	3678357	12282	4,1,0	37,16,16	4,10,13	10,19,36	251	149	1.0204414581621523e-05	0.000132530323096	0.06,0.036,0.0	0.192,0.238,0.177	-0.17
7745	gene:Solyc04g026220.2	NA	4	-	18287552	18287580	18287557	18287580	18281451	18281533	7745	14,8,5	0,0,0	6,5,12	5,0,3	154	149	1.0267022476053186e-05	0.00013321584474	1.0,1.0,1.0	0.537,1.0,0.795	0.223
2742	gene:Solyc07g049720.2	NA	7	-	60066857	60067018	60066923	60067018	60066612	60066769	2742	24,5,5	212,106,186	4,4,14	167,160,275	215	149	1.0669260541701397e-05	0.000138302584785	0.073,0.032,0.018	0.016,0.017,0.034	0.019
7688	gene:Solyc02g086970.2	NA	2	-	49538714	49538928	49538774	49538928	49538404	49538634	7688	54,14,48	26,18,25	19,10,88	58,28,76	209	149	1.0732031654764359e-05	0.000138983397523	0.597,0.357,0.578	0.189,0.203,0.452	0.229
7097	gene:Solyc03g112450.2	NA	3	-	62853935	62854167	62854148	62854167	62852871	62853054	7097	1,3,1	32,19,30	0,5,4	28,13,76	362	149	1.0893309401541817e-05	0.000140937387572	0.013,0.061,0.014	0.0,0.137,0.021	-0.023
3219	gene:Solyc08g014150.2	NA	8	-	3858649	3858773	3858743	3858773	3858528	3858570	3219	2,0,3	2,0,3	1,5,2	0,4,0	243	149	1.103557530266981e-05	0.000142641911848	0.38,NA,0.38	1.0,0.434,1.0	-0.431
1937	gene:Solyc08g076470.2	NA	8	+	60483237	60483316	60483237	60483309	60484482	60484606	1937	754,386,632	24,11,7	413,420,770	5,5,6	156	149	1.1334544870480822e-05	0.000146366756094	0.968,0.971,0.989	0.987,0.988,0.992	-0.013
1853	gene:Solyc05g026550.2	NA	5	-	41749302	41749430	41749344	41749430	41748475	41748570	1853	19,4,13	760,560,725	6,25,25	632,700,1358	191	149	1.1368846998052289e-05	0.000146670025163	0.019,0.006,0.014	0.007,0.027,0.014	-0.003
984	gene:Solyc07g008320.2	NA	7	-	3083670	3083839	3083723	3083839	3083224	3083323	984	12,8,18	292,195,275	6,2,11	173,121,159	202	149	1.1424851903143168e-05	0.000147252440071	0.029,0.029,0.046	0.025,0.012,0.049	0.006
3128	gene:Solyc01g010150.2	NA	1	+	4939647	4939850	4939647	4939714	4940390	4940458	3128	0,0,0	3,0,3	2,3,9	0,0,9	285	149	1.1506627557926992e-05	0.00014816558695	0.0,NA,0.0	1.0,1.0,0.343	-0.781
11633	gene:Solyc09g018510.2	NA	9	+	15121227	15121444	15121227	15121282	15121798	15121914	11633	14,7,10	196,80,153	3,7,33	87,119,252	311	149	1.1810198353043587e-05	0.000151930246175	0.033,0.04,0.03	0.016,0.027,0.059	0.0
13724	gene:Solyc02g062920.2	NA	2	+	34864153	34864306	34864153	34864243	34864473	34864544	13724	2,0,1	26,8,23	3,3,5	3,13,38	212	149	1.1967014831282775e-05	0.000153801662652	0.051,0.0,0.03	0.413,0.14,0.085	-0.186
8257	gene:Solyc04g014560.2	NA	4	+	4828287	4828364	4828287	4828359	4831357	4832573	8257	8,0,9	43,29,49	8,0,19	27,19,105	154	149	1.2063920250028942e-05	0.000154900279044	0.153,0.0,0.151	0.223,0.0,0.149	-0.023
7838	gene:Solyc05g056540.2	NA	5	-	65810736	65810833	65810767	65810833	65810303	65810605	7838	4,2,0	0,0,0	0,0,0	1,0,0	180	149	1.2083531356661971e-05	0.000155005299588	1.0,1.0,NA	0.0,NA,NA	1.0
4044	gene:Solyc11g065030.1	NA	11	+	50342572	50342675	50342572	50342671	50345035	50345190	4044	2,4,7	27,10,27	0,1,5	27,17,33	153	149	1.2104666928879608e-05	0.000155129658685	0.067,0.28,0.202	0.0,0.054,0.129	0.122
8881	gene:Solyc12g036300.1	NA	12	-	52644530	52644590	52644553	52644590	52638258	52638361	8881	18,9,23	0,2,1	12,13,26	4,6,4	172	149	1.2234305812979029e-05	0.000156643014654	1.0,0.796,0.952	0.722,0.652,0.849	0.175
11518	gene:Solyc07g042850.2	NA	7	-	56393539	56393745	56393629	56393745	56393144	56393408	11518	2,0,7	3,0,0	3,1,3	0,0,4	239	149	1.244901117708465e-05	0.000159241643915	0.294,NA,1.0	1.0,1.0,0.319	-0.126
4058	gene:Solyc03g118200.2	NA	3	-	67141210	67141359	67141212	67141359	67141087	67141136	4058	55,18,34	0,2,4	25,19,58	0,0,2	151	149	1.2736806549741069e-05	0.000162769425078	1.0,0.899,0.893	1.0,1.0,0.966	-0.058
3672	gene:Solyc09g007170.2	NA	9	-	799425	799599	799431	799599	797110	797298	3672	53,45,54	2,4,0	51,64,185	0,2,1	155	149	1.3065263383774322e-05	0.000166809704539	0.962,0.915,1.0	1.0,0.969,0.994	-0.029
12823	gene:Solyc03g121990.2	NA	3	-	69999780	70000065	69999859	70000065	69999603	69999660	12823	158,77,116	2,0,0	64,53,178	0,0,12	228	149	1.3285816344477842e-05	0.000169466024285	0.981,1.0,1.0	1.0,1.0,0.906	0.025
9353	gene:Solyc01g079090.2	NA	1	+	78158469	78158645	78158469	78158639	78158731	78158919	9353	0,0,0	3,6,4	1,3,3	6,3,3	155	149	1.339356008370817e-05	0.00017067977554	0.0,0.0,0.0	0.138,0.49,0.49	-0.373
14196	gene:Solyc03g119400.2	NA	3	+	68030710	68030944	68030710	68030893	68031024	68031604	14196	0,0,4	0,0,0	3,3,0	0,1,1	200	149	1.3675689260246704e-05	0.000173955745822	NA,NA,1.0	1.0,0.691,0.0	0.436
1553	gene:Solyc03g119630.2	NA	3	+	68192250	68192340	68192250	68192262	68192477	68192559	1553	10,4,6	15,9,13	2,2,6	4,8,20	227	149	1.3676290659072065e-05	0.000173955745822	0.304,0.226,0.233	0.247,0.141,0.165	0.07
13417	gene:Solyc03g007130.2	NA	3	+	1723008	1723184	1723008	1723160	1723262	1723290	13417	3,2,4	67,31,46	6,1,16	73,36,116	173	149	1.3826444388663854e-05	0.000175700805498	0.037,0.053,0.07	0.066,0.023,0.106	-0.012
7213	gene:Solyc12g098680.1	NA	12	+	66107568	66107747	66107568	66107668	66108133	66108200	7213	7,5,3	2,0,2	2,4,7	0,3,0	228	149	1.3964702273764961e-05	0.000177291571283	0.696,1.0,0.495	1.0,0.466,1.0	-0.092
7909	gene:Solyc11g006960.1	NA	11	-	1468486	1468715	1468513	1468715	1467135	1467410	7909	34,16,34	8,0,3	32,23,55	0,0,0	176	149	1.4328554476292301e-05	0.000181740757852	0.783,1.0,0.906	1.0,1.0,1.0	-0.104
6678	gene:Solyc02g070800.2	NA	2	-	40404921	40405047	40404924	40405047	40404545	40404813	6678	44,37,69	2550,1718,2513	30,40,82	2592,2338,2755	152	149	1.4494716256706143e-05	0.000183676502546	0.017,0.021,0.026	0.011,0.016,0.028	0.003
11841	gene:Solyc05g055090.2	NA	5	-	64874081	64874317	64874230	64874317	64873980	64874016	11841	0,0,0	0,0,2	0,0,2	0,0,0	298	149	1.4551721546891971e-05	0.000184226696969	NA,NA,0.0	NA,NA,1.0	-1.0
498	gene:Solyc08g029200.2	NA	8	-	37869624	37869833	37869760	37869833	37859228	37859353	498	3,0,0	0,2,0	0,2,2	0,0,0	285	149	1.4964403715098699e-05	0.000189274580199	1.0,0.0,NA	NA,1.0,1.0	-0.5
8792	gene:Solyc11g010180.1	NA	11	-	3266655	3266718	3266664	3266718	3264921	3265325	8792	9,0,1	0,0,5	2,3,6	0,0,8	158	149	1.508358309224784e-05	0.000190604196783	1.0,NA,0.159	1.0,1.0,0.414	-0.225
4001	gene:Solyc03g062790.2	NA	3	-	32243596	32243692	32243687	32243692	32243408	32243532	4001	3,0,1	2,0,0	7,0,10	0,0,1	240	149	1.5151380935601018e-05	0.000191282657454	0.482,NA,1.0	1.0,NA,0.861	-0.19
9930	gene:Solyc11g066660.1	NA	11	-	52433522	52433576	52433533	52433576	52431239	52431320	9930	7,3,5	56,20,25	7,1,6	35,29,113	160	149	1.5175272936965085e-05	0.000191406070467	0.104,0.123,0.157	0.157,0.031,0.047	0.05
476	gene:Solyc07g049360.2	NA	7	-	59636848	59637087	59636958	59637087	59635016	59635166	476	2,0,0	0,2,0	0,0,11	2,0,9	259	149	1.579633141051886e-05	0.00019905432862	1.0,0.0,NA	0.0,NA,0.413	0.293
6511	gene:Solyc03g113960.2	NA	3	+	64014389	64014560	64014389	64014536	64014654	64014931	6511	1,0,0	0,0,0	0,0,0	3,0,3	173	149	1.5901413572125286e-05	0.000200192448119	1.0,NA,NA	0.0,NA,0.0	1.0
5498	gene:Solyc07g039210.2	NA	7	-	45602446	45602606	45602531	45602606	45601148	45601254	5498	0,2,4	35,20,42	1,0,1	18,10,104	234	149	1.6088037266515776e-05	0.000202354079125	0.0,0.06,0.057	0.034,0.0,0.006	0.026
926	gene:Solyc07g014700.2	NA	7	-	5112935	5113060	5112958	5113060	5111517	5111645	926	1,4,3	186,60,129	3,9,9	77,89,269	172	149	1.613812867629075e-05	0.000202796002523	0.005,0.055,0.02	0.033,0.081,0.028	-0.021
9015	gene:Solyc02g032940.2	NA	2	-	29483691	29483843	29483789	29483843	29482576	29482945	9015	0,2,0	0,0,0	0,0,0	0,2,0	247	149	1.6176810258748885e-05	0.000203093861387	NA,1.0,NA	NA,0.0,NA	1.0
8910	gene:Solyc02g072310.2	NA	2	+	41597223	41597295	41597223	41597282	41597377	41597437	8910	0,4,3	1,1,4	3,1,16	0,0,0	162	149	1.6359271823582113e-05	0.000205194603752	0.0,0.786,0.408	1.0,1.0,1.0	-0.602
8209	gene:Solyc08g075370.2	NA	8	-	59509796	59509947	59509874	59509947	59509179	59509490	8209	0,0,0	7,2,11	0,2,0	0,0,0	227	149	1.6791405668333526e-05	0.000210420212067	0.0,0.0,0.0	NA,1.0,NA	-1.0
7882	gene:Solyc04g078610.2	NA	4	-	63289041	63289181	63289093	63289181	63288806	63288919	7882	5,8,2	166,100,115	3,1,10	108,89,306	201	149	1.680987310123784e-05	0.000210457127774	0.022,0.056,0.013	0.02,0.008,0.024	0.013
3914	gene:Solyc02g064580.2	NA	2	+	35693592	35693689	35693592	35693685	35694005	35694167	3914	3,4,6	19,16,12	0,0,12	13,5,44	153	149	1.6933014934628182e-05	0.000211803274445	0.133,0.196,0.327	0.0,0.0,0.21	0.149
10425	gene:Solyc09g090270.2	NA	9	+	69800731	69800936	69800731	69800911	69801362	69801487	10425	5,1,0	19,13,18	0,0,3	10,20,85	174	149	1.7087481229120003e-05	0.000213538394457	0.184,0.062,0.0	0.0,0.0,0.029	0.072
776	gene:Solyc07g056030.2	NA	7	+	63936483	63936569	63936483	63936502	63937026	63937073	776	0,0,0	2,0,0	2,0,0	0,0,2	216	149	1.7111004631112594e-05	0.000213635462056	0.0,NA,NA	1.0,NA,0.0	-0.5
2896	gene:Solyc01g098110.2	NA	1	+	88715220	88715367	88715220	88715314	88715882	88716252	2896	0,0,0	2,0,0	2,0,0	0,0,1	202	149	1.7487585912005698e-05	0.000218136317738	0.0,NA,NA	1.0,NA,0.0	-0.5
4992	gene:Solyc06g060380.2	NA	6	+	38401901	38402146	38401901	38401930	38402477	38402578	4992	4,0,0	17,5,17	2,0,15	12,10,21	365	149	1.7529509708114255e-05	0.000218458292401	0.088,0.0,0.0	0.064,0.0,0.226	-0.067
5848	gene:Solyc10g044780.1	NA	10	-	27756651	27756803	27756690	27756803	27756441	27756506	5848	2,0,0	22,6,22	2,0,17	17,11,97	188	149	1.7621440173999348e-05	0.000219402302405	0.067,0.0,0.0	0.085,0.0,0.122	-0.047
12496	gene:Solyc01g087710.2	NA	1	+	82622953	82623087	82622953	82623053	82623250	82623393	12496	3,0,1	41,22,49	2,0,1	47,66,110	183	149	1.772283447606369e-05	0.00022028552592	0.056,0.0,0.016	0.033,0.0,0.007	0.011
3722	gene:Solyc09g091850.2	NA	9	-	71061896	71062073	71062034	71062073	71060895	71061034	3722	5,7,14	24,24,23	2,6,18	18,32,43	287	149	1.774111618148313e-05	0.00022028552592	0.098,0.132,0.24	0.055,0.089,0.179	0.049
3760	gene:Solyc04g076960.2	NA	4	-	61907289	61907399	61907332	61907399	61904974	61905717	3760	0,0,0	2,0,0	2,0,2	0,0,0	192	149	1.772814178017812e-05	0.00022028552592	0.0,NA,NA	1.0,NA,1.0	-1.0
2638	gene:Solyc10g050840.1	NA	10	+	50920428	50920511	50920428	50920500	50920615	50920767	2638	0,6,5	70,43,62	0,6,7	36,33,68	160	149	1.776967372667291e-05	0.000220438248911	0.0,0.115,0.07	0.0,0.145,0.087	-0.016
220	gene:Solyc03g019730.2	NA	3	+	61416753	61416912	61416753	61416876	61417004	61417100	220	2,0,0	0,0,0	0,3,4	2,1,0	185	149	1.7878319635375094e-05	0.000221583305243	1.0,NA,NA	0.0,0.707,1.0	0.431
1384	gene:Solyc01g008340.2	NA	1	+	2466120	2466266	2466120	2466234	2470091	2470217	1384	0,2,0	0,0,0	0,0,0	0,2,0	181	149	1.7956196119579346e-05	0.0002221683142	NA,1.0,NA	NA,0.0,NA	1.0
13951	gene:Solyc01g109010.2	NA	1	-	96101972	96102136	96102003	96102136	96101554	96101743	13951	2,2,0	0,0,0	0,0,5	2,0,0	180	149	1.797467664853468e-05	0.0002221683142	1.0,1.0,NA	0.0,NA,1.0	0.5
2487	gene:Solyc04g054180.2	NA	4	-	51887090	51887214	51887121	51887214	51886511	51886570	2487	0,2,0	0,0,0	0,0,3	0,2,1	180	149	1.797467664853468e-05	0.0002221683142	NA,1.0,NA	NA,0.0,0.713	0.643
10030	gene:Solyc09g030390.2	NA	9	-	31896064	31896198	31896070	31896198	31895845	31895973	10030	0,0,2	0,0,0	0,0,0	0,0,2	155	149	1.827491261452974e-05	0.000222220219822	NA,NA,1.0	NA,NA,0.0	1.0
10335	gene:Solyc01g068400.2	NA	1	+	77625370	77625464	77625370	77625462	77629260	77629649	10335	1,0,0	0,2,2	0,2,0	0,0,0	151	149	1.828717001738084e-05	0.000222220219822	1.0,0.0,0.0	NA,1.0,NA	-0.667
10402	gene:Solyc04g080570.2	NA	4	+	64691763	64691906	64691763	64691887	64693424	64693550	10402	2,0,0	0,0,0	0,0,0	2,0,0	168	149	1.8161343582704677e-05	0.000222220219822	1.0,NA,NA	0.0,NA,NA	1.0
13079	gene:Solyc04g007280.2	NA	4	+	996061	996111	996061	996104	996732	996871	13079	2,0,0	0,0,0	0,0,1	2,0,0	156	149	1.8270040692828304e-05	0.000222220219822	1.0,NA,NA	0.0,NA,1.0	0.5
13401	gene:Solyc07g026960.2	NA	7	+	32804500	32804641	32804500	32804636	32804793	32805228	13401	3,0,0	0,0,2	0,0,2	0,0,0	154	149	1.8279076301795488e-05	0.000222220219822	1.0,NA,0.0	NA,NA,1.0	-0.5
1381	gene:Solyc01g008340.2	NA	1	+	2466120	2466274	2466120	2466266	2470091	2470217	1381	0,0,0	0,2,0	0,2,0	0,0,0	157	149	1.826447495357916e-05	0.000222220219822	NA,0.0,NA	NA,1.0,NA	-1.0
14023	gene:Solyc11g069840.1	NA	11	+	54474692	54474788	54474692	54474770	54474902	54474968	14023	0,0,0	0,2,2	0,2,0	0,0,0	167	149	1.817365772135919e-05	0.000222220219822	NA,0.0,0.0	NA,1.0,NA	-1.0
2673	gene:Solyc04g076140.2	NA	4	+	61087258	61087329	61087258	61087325	61087430	61087509	2673	8,0,6	0,2,1	7,0,8	0,2,2	153	149	1.829026958636222e-05	0.000222220219822	1.0,0.0,0.854	1.0,0.0,0.796	0.019
316	gene:Solyc06g068670.2	NA	6	-	42569878	42569980	42569884	42569980	42569588	42569644	316	2,0,0	0,0,0	0,0,4	2,0,1	155	149	1.827491261452974e-05	0.000222220219822	1.0,NA,NA	0.0,NA,0.794	0.603
3471	gene:Solyc06g007800.2	NA	6	+	1741350	1741463	1741350	1741458	1741569	1741674	3471	0,2,0	1,0,0	0,0,0	0,2,0	154	149	1.8279076301795488e-05	0.000222220219822	0.0,1.0,NA	NA,0.0,NA	0.5
3602	gene:Solyc06g062500.2	NA	6	+	39430478	39430609	39430478	39430603	39430685	39430849	3602	2,0,0	0,0,0	0,0,1	2,0,0	155	149	1.827491261452974e-05	0.000222220219822	1.0,NA,NA	0.0,NA,1.0	0.5
3872	gene:Solyc12g096430.1	NA	12	-	65359812	65359897	65359819	65359897	65358043	65358259	3872	2,0,0	0,0,0	0,0,2	2,0,0	156	149	1.8270040692828304e-05	0.000222220219822	1.0,NA,NA	0.0,NA,1.0	0.5
6297	gene:Solyc07g005940.2	NA	7	-	782926	783014	782947	783014	782385	782498	6297	2,0,2	3,0,0	0,2,0	0,2,2	170	149	1.8135109744567863e-05	0.000222220219822	0.369,NA,1.0	NA,0.467,0.0	0.451
6299	gene:Solyc06g071890.2	NA	6	-	44290417	44290521	44290421	44290521	44289987	44290101	6299	2,0,1	2,0,0	0,0,0	0,3,3	153	149	1.8138775234359063e-05	0.000222220219822	0.493,NA,1.0	NA,0.0,0.0	0.746
6563	gene:Solyc07g055920.2	NA	7	+	63849170	63849383	63849170	63849360	63850949	63851220	6563	0,0,0	0,0,2	0,0,2	0,0,0	172	149	1.810681074902724e-05	0.000222220219822	NA,NA,0.0	NA,NA,1.0	-1.0
7092	gene:Solyc07g021700.2	NA	7	+	21209074	21209135	21209074	21209109	21209273	21209470	7092	0,0,2	0,0,0	0,0,0	0,0,2	175	149	1.806068161530139e-05	0.000222220219822	NA,NA,1.0	NA,NA,0.0	1.0
8201	gene:Solyc12g042570.1	NA	12	-	39956467	39956541	39956494	39956541	39956202	39956266	8201	0,0,0	0,0,2	0,0,2	0,0,0	176	149	1.804436597559683e-05	0.000222220219822	NA,NA,0.0	NA,NA,1.0	-1.0
8758	gene:Solyc05g005210.2	NA	5	-	183825	183983	183829	183983	183565	183749	8758	0,1,2	0,0,0	0,0,0	0,0,2	153	149	1.8282517087551012e-05	0.000222220219822	NA,1.0,1.0	NA,NA,0.0	1.0
8834	gene:Solyc12g009620.1	NA	12	+	2888648	2888709	2888648	2888704	2889408	2889626	8834	0,0,2	0,0,0	0,0,0	0,0,2	154	149	1.8279076301795488e-05	0.000222220219822	NA,NA,1.0	NA,NA,0.0	1.0
973	gene:Solyc07g017500.2	NA	7	+	7394057	7394256	7394057	7394254	7394699	7394895	973	1,0,1	0,0,0	0,0,0	0,0,3	151	149	1.8380483531720052e-05	0.000223116361868	1.0,NA,1.0	NA,NA,0.0	1.0
8785	gene:Solyc11g032200.1	NA	11	+	25814267	25814493	25814267	25814411	25814624	25814701	8785	5,0,1	2,1,2	0,1,5	2,0,1	231	149	1.8433070677190084e-05	0.000223554566469	0.617,0.0,0.244	0.0,1.0,0.763	-0.301
10887	gene:Solyc01g098170.2	NA	1	+	88753080	88753325	88753080	88753309	88754271	88754775	10887	35,11,31	0,0,0	30,17,52	0,6,6	165	149	1.8649937592769273e-05	0.000225780806982	1.0,1.0,1.0	1.0,0.719,0.887	0.131
9376	gene:Solyc01g094340.2	NA	1	+	85856306	85856349	85856306	85856314	85857200	85857653	9376	2,0,8	8,2,19	6,6,28	15,16,61	184	149	1.864867160225993e-05	0.000225780806982	0.168,0.0,0.254	0.245,0.233,0.271	-0.109
13094	gene:Solyc09g007940.2	NA	9	+	1440057	1440237	1440057	1440140	1441289	1441343	13094	11,3,14	156,81,157	6,6,88	159,171,740	246	149	1.885954160064828e-05	0.000228044912316	0.041,0.022,0.051	0.022,0.021,0.067	0.001
7516	gene:Solyc01g080040.2	NA	1	+	79160293	79160511	79160293	79160509	79161462	79161608	7516	0,0,3	1,0,0	0,0,0	0,1,1	151	149	1.8870594558486754e-05	0.000228044912316	0.0,NA,1.0	NA,0.0,0.0	0.5
5397	gene:Solyc01g067720.2	NA	1	-	76662894	76663123	76663044	76663123	76662395	76662457	5397	0,0,0	1,0,1	0,1,4	0,0,0	299	149	1.951489655338987e-05	0.000235621088484	0.0,NA,0.0	NA,1.0,1.0	-1.0
530	gene:Solyc12g094500.1	NA	12	+	64730080	64730186	64730080	64730175	64730280	64730445	530	0,0,0	0,0,1	2,0,3	0,0,0	160	149	1.9932909504926922e-05	0.000240454021332	NA,NA,0.0	1.0,NA,1.0	-1.0
9862	gene:Solyc07g065430.2	NA	7	-	67192530	67192772	67192684	67192772	67192433	67192465	9862	5,4,11	0,6,1	3,8,3	0,0,2	303	149	1.9957097563731317e-05	0.000240531809659	1.0,0.247,0.844	1.0,1.0,0.425	-0.111
8772	gene:Solyc03g083410.2	NA	3	+	53279933	53280161	53279933	53280152	53280367	53280493	8772	1,0,2	13,7,12	1,0,5	7,3,32	158	149	2.0039600098275033e-05	0.000241311667613	0.068,0.0,0.136	0.119,0.0,0.128	-0.014
9329	gene:Solyc06g066730.2	NA	6	+	41929255	41929350	41929255	41929295	41929418	41929473	9329	2,0,2	3,2,0	2,1,10	2,0,3	204	149	2.0098772537812014e-05	0.000241809455936	0.327,0.0,1.0	0.422,1.0,0.709	-0.268
1548	gene:Solyc08g083360.2	NA	8	+	65830885	65830996	65830885	65830992	65831073	65831257	1548	27,13,15	6,3,0	11,16,11	1,8,6	153	149	2.01396280506047e-05	0.000241871759733	0.814,0.808,1.0	0.915,0.661,0.641	0.135
3272	gene:Solyc06g011530.2	NA	6	+	8020684	8020821	8020684	8020772	8021721	8021813	3272	1,0,5	30,1,20	7,1,16	13,8,39	198	149	2.0137383381166674e-05	0.000241871759733	0.024,0.0,0.158	0.288,0.086,0.236	-0.143
10585	gene:Solyc06g074110.2	NA	6	-	45809324	45809469	45809343	45809469	45808792	45809245	10585	0,2,0	42,32,30	6,4,5	29,24,74	168	149	2.0521161790447114e-05	0.000246235781165	0.0,0.053,0.0	0.155,0.129,0.057	-0.096
1349	gene:Solyc09g091560.2	NA	9	+	70819951	70820016	70819951	70819996	70820792	70821329	1349	0,0,0	0,0,1	0,0,6	0,0,0	169	149	2.061142324180974e-05	0.000247100165991	NA,NA,0.0	NA,NA,1.0	-1.0
11415	gene:Solyc02g086790.2	NA	2	-	49406776	49406947	49406799	49406947	49406606	49406672	11415	172,62,123	1,2,0	92,98,203	2,1,10	172	149	2.0912172143660528e-05	0.000250484224466	0.993,0.964,1.0	0.976,0.988,0.946	0.016
5023	gene:Solyc07g006120.2	NA	7	+	977077	977206	977077	977185	977392	977512	5023	0,0,0	1,0,0	3,0,3	0,0,0	170	149	2.1036435501231377e-05	0.000251750246215	0.0,NA,NA	1.0,NA,1.0	-1.0
7217	gene:Solyc01g098190.2	NA	1	+	88784240	88784455	88784240	88784435	88784559	88784606	7217	2,0,4	53,27,56	0,0,8	16,22,63	169	149	2.147609031891241e-05	0.000256785104616	0.032,0.0,0.059	0.0,0.0,0.101	-0.003
12126	gene:Solyc12g011180.1	NA	12	-	4029076	4029166	4029092	4029166	4028897	4028988	12126	31,13,22	0,0,0	17,21,40	1,0,10	165	149	2.168019438277542e-05	0.00025899714153	1.0,1.0,1.0	0.939,1.0,0.783	0.093
11402	gene:Solyc07g018340.2	NA	7	+	10347796	10347844	10347796	10347833	10347944	10348161	11402	18,7,8	0,0,0	9,8,42	4,1,6	160	149	2.1780807942215126e-05	0.000259970048317	1.0,1.0,1.0	0.677,0.882,0.867	0.191
1820	gene:Solyc05g009070.2	NA	5	+	3218919	3218980	3218919	3218972	3219051	3219159	1820	43,44,59	7,4,3	23,26,43	4,4,5	157	149	2.2072123485467733e-05	0.000263215411029	0.854,0.913,0.949	0.845,0.861,0.891	0.04
8675	gene:Solyc05g052910.2	NA	5	-	63086557	63086733	63086671	63086733	63085571	63085723	8675	0,0,0	7,9,11	0,0,13	0,7,23	263	149	2.2204027748426684e-05	0.000264555722532	0.0,0.0,0.0	NA,0.0,0.243	-0.121
8702	gene:Solyc03g062930.1	NA	3	+	32482653	32482766	32482653	32482752	32482839	32482867	8702	0,0,1	0,0,0	0,0,0	0,0,7	163	149	2.2800749748645667e-05	0.000271427011275	NA,NA,1.0	NA,NA,0.0	1.0
1953	gene:Solyc08g015670.2	NA	8	+	5218479	5218635	5218479	5218612	5218778	5218882	1953	0,0,2	4,0,0	1,0,6	0,0,0	172	149	2.284445093704603e-05	0.000271708693206	0.0,NA,1.0	1.0,NA,1.0	-0.5
9697	gene:Solyc08g082860.2	NA	8	+	65524143	65524314	65524143	65524311	65524402	65524490	9697	0,0,0	11,10,9	1,0,13	0,16,36	152	149	2.292939937891971e-05	0.000272480040472	0.0,0.0,0.0	1.0,0.0,0.261	-0.42
2636	gene:Solyc10g050840.1	NA	10	+	50920615	50920767	50920615	50920763	50920948	50921031	2636	9,6,14	82,41,103	2,3,12	60,48,105	153	149	2.3203423218384398e-05	0.000275494934692	0.097,0.125,0.117	0.031,0.057,0.1	0.05
12364	gene:Solyc06g059990.2	NA	6	-	37926120	37926241	37926165	37926241	37925412	37925468	12364	3,0,2	0,0,0	0,0,0	1,0,0	194	149	2.336886464242163e-05	0.000277216479166	1.0,NA,1.0	0.0,NA,NA	1.0
8031	gene:Solyc09g009670.2	NA	9	+	3070004	3070247	3070004	3070098	3070315	3070384	8031	7,2,5	6,0,0	5,10,23	0,0,0	298	149	2.3552067061275726e-05	0.000279145522101	0.368,1.0,1.0	1.0,1.0,1.0	-0.211
5218	gene:Solyc02g069920.2	NA	2	+	39705727	39705825	39705727	39705814	39705925	39706119	5218	30,28,24	31,10,15	31,19,57	3,19,39	160	149	2.360252333228441e-05	0.000279499226081	0.474,0.723,0.598	0.906,0.482,0.576	-0.056
13798	gene:Solyc05g052210.2	NA	5	-	62493735	62493809	62493775	62493809	62492846	62493018	13798	0,0,0	6,0,0	1,0,1	0,0,1	189	149	2.4339557553070548e-05	0.000287975620299	0.0,NA,NA	1.0,NA,0.441	-0.721
6927	gene:Solyc03g112810.2	NA	3	+	63128108	63128231	63128108	63128187	63128988	63129244	6927	2,0,0	0,0,6	0,3,1	0,0,0	193	149	2.4604348885191408e-05	0.000290854722349	1.0,NA,0.0	NA,1.0,1.0	-0.5
3123	gene:Solyc06g068980.2	NA	6	-	42796495	42796667	42796566	42796667	42795423	42795688	3123	4,0,2	41,11,19	1,0,1	17,24,68	220	149	2.4752072401032194e-05	0.00029234612342	0.062,0.0,0.067	0.038,0.0,0.01	0.027
7841	gene:Solyc03g118340.2	NA	3	-	67249583	67249792	67249676	67249792	67249302	67249425	7841	13,15,7	123,123,95	11,7,9	238,203,213	242	149	2.5073790038452175e-05	0.000295630886201	0.061,0.07,0.043	0.028,0.021,0.025	0.033
827	gene:Solyc01g106050.2	NA	1	-	94025523	94025616	94025529	94025616	94025314	94025428	827	2,0,9	4,0,0	2,2,2	0,4,2	155	149	2.5059304429956702e-05	0.000295630886201	0.325,NA,1.0	1.0,0.325,0.49	0.057
3741	gene:Solyc10g009360.2	NA	10	-	3425333	3425481	3425440	3425481	3424645	3425243	3741	0,0,1	0,0,0	0,2,0	0,0,2	256	149	2.5725903349104357e-05	0.000302792989158	NA,NA,1.0	NA,1.0,0.0	0.5
5807	gene:Solyc01g103990.2	NA	1	-	92460792	92460917	92460814	92460917	92460282	92460604	5807	0,0,1	0,0,0	0,0,0	0,0,4	171	149	2.5705721601230028e-05	0.000302792989158	NA,NA,1.0	NA,NA,0.0	1.0
2228	gene:Solyc09g011420.2	NA	9	+	4751657	4751901	4751657	4751660	4752635	4752739	2228	0,2,3	1,0,1	0,0,5	2,0,0	390	149	2.6050033137455758e-05	0.000306342063583	0.0,1.0,0.534	0.0,NA,1.0	0.011
8583	gene:Solyc02g070250.2	NA	2	-	40010196	40010340	40010253	40010340	40007330	40007476	8583	67,60,75	0,1,0	59,45,93	0,2,2	206	149	2.6125729494068737e-05	0.000306966001915	1.0,0.977,1.0	1.0,0.942,0.971	0.021
12465	gene:Solyc06g066650.2	NA	6	-	41881839	41881926	41881888	41881926	41881628	41881745	12465	1,0,0	0,0,0	0,4,1	4,0,1	198	149	2.6306282633169546e-05	0.000308819814912	1.0,NA,NA	0.0,1.0,0.429	0.524
3014	gene:Solyc09g091440.2	NA	9	-	70724681	70724801	70724688	70724801	70724373	70724596	3014	8,1,5	0,0,0	4,3,9	6,1,0	156	149	2.7849565740435107e-05	0.000326549919882	1.0,1.0,1.0	0.389,0.741,1.0	0.29
7403	gene:Solyc12g100000.1	NA	12	+	66914655	66914788	66914655	66914772	66914925	66916932	7403	0,0,1	21,7,10	4,0,10	10,3,51	165	149	2.7864758264169362e-05	0.000326549919882	0.0,0.0,0.083	0.265,0.0,0.15	-0.111
2292	gene:Solyc07g007430.2	NA	7	-	2147281	2147462	2147404	2147462	2147090	2147168	2292	2,2,2	53,30,18	1,2,5	18,25,46	272	149	2.8385757679144645e-05	0.000332368297385	0.02,0.035,0.057	0.03,0.042,0.056	-0.005
14084	gene:Solyc06g069690.2	NA	6	-	43406818	43406981	43406888	43406981	43406205	43406440	14084	38,20,41	0,0,0	12,13,20	0,0,8	219	149	2.969556207896169e-05	0.000347404768101	1.0,1.0,1.0	1.0,1.0,0.63	0.123
307	gene:Solyc08g061970.2	NA	8	+	50195077	50195228	50195077	50195214	50195413	50195709	307	0,4,0	37,15,34	0,2,1	23,37,82	163	149	3.0023731505810234e-05	0.000350941185765	0.0,0.196,0.0	0.0,0.047,0.011	0.046
4716	gene:Solyc03g019810.2	NA	3	-	61359108	61359184	61359130	61359184	61358301	61358465	4716	19,9,8	11,20,25	18,8,17	13,14,26	171	149	3.0124064506551506e-05	0.00035181067239	0.601,0.282,0.218	0.547,0.332,0.363	-0.047
11411	gene:Solyc02g086790.2	NA	2	-	49400877	49401125	49401068	49401125	49400671	49400733	11411	3,2,0	0,0,0	0,0,2	1,0,0	340	149	3.051091806936547e-05	0.000356021977713	1.0,1.0,NA	0.0,NA,1.0	0.5
6648	gene:Solyc09g075480.2	NA	9	-	67176918	67177101	67176921	67177101	67175866	67176354	6648	5,0,0	56,36,60	5,2,5	55,54,78	152	149	3.0636076422432465e-05	0.000357175030277	0.08,0.0,0.0	0.082,0.035,0.059	-0.032
1172	gene:Solyc07g066520.2	NA	7	-	67927195	67927267	67927201	67927267	67926798	67927110	1172	28,28,48	2,3,4	31,21,68	11,3,7	155	149	3.1458766985133834e-05	0.000366451393085	0.931,0.9,0.92	0.73,0.871,0.903	0.082
10644	gene:Solyc06g034160.2	NA	6	+	23729293	23729509	23729293	23729359	23730298	23730426	10644	0,0,1	6,0,0	1,0,0	0,0,0	299	149	3.1579791092485977e-05	0.000367230177893	0.0,NA,1.0	1.0,NA,NA	-0.5
13536	gene:Solyc01g091170.2	NA	1	+	84863097	84863206	84863097	84863204	84863307	84863459	13536	239,154,244	31,19,25	5,7,10	0,0,0	151	149	3.155441160721129e-05	0.000367230177893	0.884,0.889,0.906	1.0,1.0,1.0	-0.107
1258	gene:Solyc06g051910.1	NA	6	+	35589549	35589662	35589549	35589615	35589818	35590172	1258	0,0,0	0,2,0	0,1,0	0,0,0	196	149	3.180966292412028e-05	0.000369586306417	NA,0.0,NA	NA,1.0,NA	-1.0
13595	gene:Solyc07g007560.2	NA	7	-	2230066	2230170	2230108	2230170	2229897	2229953	13595	10,0,11	9,6,24	0,6,3	5,2,45	191	149	3.19070435288398e-05	0.000370083492906	0.464,0.0,0.263	0.0,0.701,0.049	-0.008
14045	gene:Solyc03g032160.2	NA	3	-	4660430	4660603	4660544	4660603	4660286	4660315	14045	14,6,4	200,95,212	4,4,5	124,95,233	263	149	3.190635164807489e-05	0.000370083492906	0.038,0.035,0.011	0.018,0.023,0.012	0.01
8371	gene:Solyc04g005340.2	NA	4	-	251619	251735	251664	251735	251036	251373	8371	0,0,0	2,0,0	1,0,0	0,0,0	194	149	3.203779045837203e-05	0.000370965329483	0.0,NA,NA	1.0,NA,NA	-1.0
8879	gene:Solyc01g094570.2	NA	1	+	85993835	85993957	85993835	85993912	85994122	85994181	8879	4,0,1	0,0,0	0,0,0	0,0,2	194	149	3.203779045837203e-05	0.000370965329483	1.0,NA,1.0	NA,NA,0.0	1.0
13594	gene:Solyc07g007560.2	NA	7	-	2233224	2233324	2233279	2233324	2232963	2233016	13594	35,20,25	2,2,4	40,9,82	0,2,6	204	149	3.214134262353126e-05	0.000371846812826	0.927,0.88,0.82	1.0,0.767,0.909	-0.016
6158	gene:Solyc06g043070.2	NA	6	-	29790936	29791109	29790979	29791109	29790103	29790582	6158	1,1,0	0,0,0	0,0,1	2,0,0	192	149	3.2267459861887456e-05	0.000372987628531	1.0,1.0,NA	0.0,NA,1.0	0.5
287	gene:Solyc12g014290.1	NA	12	+	5101234	5101360	5101234	5101318	5101473	5101600	287	5,0,0	0,4,2	0,0,1	0,0,0	191	149	3.2382865803971705e-05	0.000374002791683	1.0,0.0,0.0	NA,NA,1.0	-0.667
2022	gene:Solyc07g014590.2	NA	7	-	4926650	4926772	4926691	4926772	4926527	4926544	2022	5,0,0	0,2,0	0,1,2	0,0,0	190	149	3.249864856065066e-05	0.000375020575178	1.0,0.0,NA	NA,1.0,1.0	-0.5
12039	gene:Solyc03g111270.2	NA	3	+	61884226	61884344	61884226	61884305	61887125	61887223	12039	0,0,0	0,0,2	0,1,1	0,0,0	188	149	3.273133153655135e-05	0.000377384459442	NA,NA,0.0	NA,1.0,1.0	-1.0
4517	gene:Solyc06g084380.2	NA	6	+	49520591	49520782	49520591	49520709	49521163	49521274	4517	0,1,5	9,3,6	4,4,4	7,6,15	222	149	3.322449543890483e-05	0.000382745058331	0.0,0.183,0.359	0.277,0.309,0.152	-0.065
11431	gene:Solyc10g007060.2	NA	10	+	1444230	1444300	1444230	1444263	1444410	1444449	11431	4,0,2	49,21,27	4,1,8	37,27,123	186	149	3.347109289457773e-05	0.000385258530185	0.061,0.0,0.056	0.08,0.029,0.05	-0.014
10850	gene:Solyc06g083420.1	NA	6	+	48838700	48838826	48838700	48838794	48838883	48840266	10850	0,0,0	0,0,2	0,0,1	0,0,0	181	149	3.355706535375491e-05	0.000385593431467	NA,NA,0.0	NA,NA,1.0	-1.0
10910	gene:Solyc09g018340.2	NA	9	+	14488105	14488250	14488105	14488218	14488388	14488444	10910	0,1,0	0,0,0	0,0,0	0,2,0	181	149	3.355706535375491e-05	0.000385593431467	NA,1.0,NA	NA,0.0,NA	1.0
13344	gene:Solyc02g031980.2	NA	2	+	27239643	27239746	27239643	27239726	27239881	27240050	13344	6,16,12	4,6,3	3,3,29	0,4,21	169	149	3.43541217274715e-05	0.000394417897123	0.569,0.702,0.779	1.0,0.398,0.549	0.034
6874	gene:Solyc11g072640.1	NA	11	-	55867701	55867877	55867802	55867877	55867279	55867398	6874	1,1,1	102,50,73	0,6,11	25,21,98	250	149	3.5087295103934376e-05	0.000402494614479	0.006,0.012,0.008	0.0,0.146,0.063	-0.061
12693	gene:Solyc12g094700.1	NA	12	+	64846023	64846087	64846023	64846082	64846364	64846600	12693	4,0,0	0,1,0	0,0,2	1,0,6	154	149	3.5285454320547984e-05	0.000404084016159	1.0,0.0,NA	0.0,NA,0.244	0.378
13941	gene:Solyc01g087400.2	NA	1	-	82353950	82354109	82353955	82354109	82353034	82353110	13941	0,0,0	0,1,0	0,4,2	0,0,0	154	149	3.5285454320547984e-05	0.000404084016159	NA,0.0,NA	NA,1.0,1.0	-1.0
10758	gene:Solyc09g065520.2	NA	9	-	63632885	63632964	63632888	63632964	63631334	63631884	10758	88,22,100	27,6,25	57,33,109	17,25,51	152	149	3.556255201399903e-05	0.000406608657062	0.762,0.782,0.797	0.767,0.564,0.677	0.111
13978	gene:Solyc09g008650.2	NA	9	-	2110042	2110126	2110068	2110126	2109114	2109189	13978	11,4,8	620,451,558	9,14,19	440,468,565	175	149	3.558104993746075e-05	0.000406608657062	0.015,0.007,0.012	0.017,0.025,0.028	-0.012
9344	gene:Solyc01g104310.2	NA	1	-	92726493	92726712	92726560	92726712	92726324	92726420	9344	10,5,11	1,3,3	14,7,14	0,0,0	216	149	3.5595875502089934e-05	0.000406608657062	0.873,0.535,0.717	1.0,1.0,1.0	-0.292
7635	gene:Solyc06g062860.2	NA	6	-	39669230	39669462	39669296	39669462	39666125	39666314	7635	44,16,33	5,6,6	18,18,75	5,4,17	215	149	3.572090575626174e-05	0.000407693401641	0.859,0.649,0.792	0.714,0.757,0.754	0.025
3159	gene:Solyc04g081790.2	NA	4	+	65698769	65698867	65698769	65698865	65698988	65699222	3159	2,0,4	10,2,2	0,0,0	2,0,8	151	149	3.611766101221659e-05	0.000411874992149	0.165,0.0,0.664	0.0,NA,0.0	0.276
10703	gene:Solyc01g102970.2	NA	1	+	91617870	91618018	91617870	91618008	91618091	91618217	10703	0,0,0	3,0,2	0,1,1	0,0,0	159	149	3.624932791137467e-05	0.000413029106849	0.0,NA,0.0	NA,1.0,1.0	-1.0
261	gene:Solyc01g080280.2	NA	1	+	79528932	79529001	79528932	79528994	79530150	79530380	261	1,0,0	0,0,0	0,0,4	2,0,0	156	149	3.6624827879297065e-05	0.000416957213447	1.0,NA,NA	0.0,NA,1.0	0.5
10683	gene:Solyc06g073700.2	NA	6	-	45470722	45470956	45470909	45470956	45469655	45469748	10683	0,4,2	160,65,111	2,2,18	65,102,200	336	149	3.6684352300905174e-05	0.000417284507423	0.0,0.027,0.008	0.013,0.009,0.038	-0.008
10797	gene:Solyc12g006590.1	NA	12	+	1080080	1080176	1080080	1080151	1080255	1080287	10797	0,0,0	3,5,10	2,0,10	4,16,37	174	149	3.692234347016209e-05	0.000418439896187	0.0,0.0,0.0	0.3,0.0,0.188	-0.163
1263	gene:Solyc03g121120.2	NA	3	-	69336144	69336206	69336149	69336206	69335394	69335472	1263	0,0,0	0,0,2	0,0,1	0,0,0	154	149	3.687581219575647e-05	0.000418439896187	NA,NA,0.0	NA,NA,1.0	-1.0
4141	gene:Solyc06g076410.2	NA	6	-	47476195	47476356	47476200	47476356	47475734	47476084	4141	0,4,0	0,0,2	2,0,1	0,0,0	154	149	3.687581219575647e-05	0.000418439896187	NA,1.0,0.0	1.0,NA,1.0	-0.5
531	gene:Solyc11g010240.1	NA	11	-	3295768	3295864	3295772	3295864	3294483	3294663	531	24,10,5	30,0,33	8,11,22	14,17,47	153	149	3.6940228315910586e-05	0.000418439896187	0.438,1.0,0.129	0.358,0.387,0.313	0.17
6386	gene:Solyc05g014240.2	NA	5	-	7998384	7998551	7998388	7998551	7998241	7998310	6386	0,0,4	0,0,0	1,0,0	1,0,1	153	149	3.693904284803435e-05	0.000418439896187	NA,NA,1.0	0.493,NA,0.0	0.754
6075	gene:Solyc06g059840.2	NA	6	-	37731407	37731549	37731411	37731549	37731144	37731323	6075	0,0,1	0,0,0	0,2,0	2,0,2	153	149	3.700146032978899e-05	0.00041878363991	NA,NA,1.0	0.0,1.0,0.0	0.667
12240	gene:Solyc06g070980.2	NA	6	-	43590335	43590427	43590338	43590427	43589768	43589858	12240	0,1,0	0,0,2	2,0,1	0,0,0	152	149	3.7127193879823646e-05	0.000419157053969	NA,1.0,0.0	1.0,NA,1.0	-0.5
13288	gene:Solyc02g082700.2	NA	2	-	46355866	46355924	46355873	46355924	46355725	46355770	13288	40,27,52	3,0,3	34,36,111	0,6,33	156	149	3.7076434992353914e-05	0.000419157053969	0.927,1.0,0.943	1.0,0.851,0.763	0.085
4773	gene:Solyc08g066990.2	NA	8	-	55882435	55882534	55882438	55882534	55882067	55882100	4773	1,0,0	0,0,0	0,0,4	2,0,0	152	149	3.7127193879823646e-05	0.000419157053969	1.0,NA,NA	0.0,NA,1.0	0.5
13072	gene:Solyc04g071660.2	NA	4	-	58648568	58648748	58648571	58648748	58648382	58648499	13072	2,5,5	37,21,42	5,2,0	47,64,80	152	149	3.7165198532790706e-05	0.000419237044015	0.05,0.189,0.105	0.094,0.03,0.0	0.073
4695	gene:Solyc08g075890.2	NA	8	+	59982239	59982328	59982239	59982303	59982405	59982501	4695	3,4,9	23,15,27	7,3,2	4,10,18	174	149	3.7219729990602014e-05	0.000419503174516	0.1,0.186,0.222	0.6,0.204,0.087	-0.128
9991	gene:Solyc06g068860.2	NA	6	+	42692321	42692431	42692321	42692428	42692508	42692604	9991	0,0,0	0,0,1	0,0,2	0,0,0	152	149	3.787508287289854e-05	0.00042653509026	NA,NA,0.0	NA,NA,1.0	-1.0
1420	gene:Solyc12g096010.1	NA	12	-	65097018	65097176	65097022	65097176	65095760	65095846	1420	0,2,2	3,0,0	0,0,0	0,0,1	153	149	3.799526937701785e-05	0.000427533491687	0.0,1.0,1.0	NA,NA,0.0	0.667
13737	gene:Solyc06g071100.2	NA	6	-	43676726	43676922	43676731	43676922	43676567	43676642	13737	0,0,0	0,1,0	2,2,1	0,0,6	154	149	3.8113855702398586e-05	0.000428157224084	NA,0.0,NA	1.0,1.0,0.139	-0.713
2455	gene:Solyc04g079940.2	NA	4	-	64261677	64261806	64261682	64261806	64261273	64261500	2455	2,0,2	0,0,0	0,2,0	0,1,1	154	149	3.8113855702398586e-05	0.000428157224084	1.0,NA,1.0	NA,0.659,0.0	0.67
8402	gene:Solyc05g008350.2	NA	5	+	2710424	2710504	2710424	2710499	2710853	2710981	8402	17,3,10	0,0,0	4,8,18	0,0,8	154	149	3.815147696949926e-05	0.000428225063104	1.0,1.0,1.0	1.0,1.0,0.685	0.105
6957	gene:Solyc10g044740.1	NA	10	+	27672104	27672237	27672104	27672229	27672377	27672490	6957	0,0,2	0,0,0	0,0,0	0,0,1	157	149	3.846017453917354e-05	0.000431332925208	NA,NA,1.0	NA,NA,0.0	1.0
9810	gene:Solyc05g055010.2	NA	5	-	64786419	64786569	64786420	64786569	64786183	64786269	9810	4,2,3	19,2,18	0,0,0	3,2,9	150	149	3.864866878860427e-05	0.000433088677772	0.173,0.498,0.142	0.0,0.0,0.0	0.271
4629	gene:Solyc03g114280.2	NA	3	+	64298661	64298812	64298661	64298800	64298886	64298972	4629	1,2,2	0,0,0	0,0,0	0,0,1	161	149	3.890049670134732e-05	0.000435550648038	1.0,1.0,1.0	NA,NA,0.0	1.0
13130	gene:Solyc12g089180.1	NA	12	-	64301760	64301886	64301776	64301886	64300102	64300165	13130	0,0,0	1,0,0	2,0,1	0,0,2	165	149	3.931722691252758e-05	0.000439490749965	0.0,NA,NA	1.0,NA,0.311	-0.655
8831	gene:Solyc01g066480.2	NA	1	-	74485627	74485712	74485643	74485712	74485475	74485526	8831	0,0,1	1,0,3	2,0,0	0,0,0	165	149	3.931722691252758e-05	0.000439490749965	0.0,NA,0.231	1.0,NA,NA	-0.884
5591	gene:Solyc05g013770.2	NA	5	-	7079496	7079646	7079531	7079646	7079240	7079332	5591	2,0,4	48,29,45	1,2,2	31,44,100	184	149	3.988048616141881e-05	0.000445419696757	0.033,0.0,0.067	0.025,0.036,0.016	0.008
11339	gene:Solyc11g013400.1	NA	11	+	6413277	6413418	6413277	6413395	6414684	6414756	11339	0,0,0	0,0,1	0,0,2	0,0,0	172	149	3.999260351354066e-05	0.000446304288922	NA,NA,0.0	NA,NA,1.0	-1.0
5740	gene:Solyc04g016050.2	NA	4	-	6727608	6727713	6727612	6727713	6727100	6727178	5740	6,2,4	5,0,1	2,7,22	5,6,16	153	149	4.002613412419599e-05	0.000446311145222	0.539,1.0,0.796	0.28,0.532,0.572	0.317
6092	gene:Solyc08g065350.2	NA	8	+	53262209	53262370	53262209	53262343	53262780	53262957	6092	0,0,0	0,0,1	0,0,2	0,0,0	176	149	4.0349304653546927e-05	0.000449544964501	NA,NA,0.0	NA,NA,1.0	-1.0
2112	gene:Solyc09g091100.2	NA	9	-	70453897	70453950	70453925	70453950	70453762	70453827	2112	2,0,2	0,0,0	0,0,0	0,0,1	177	149	4.043529643750096e-05	0.000450133156319	1.0,NA,1.0	NA,NA,0.0	1.0
3595	gene:Solyc04g008030.1	NA	4	-	1685313	1685418	1685359	1685418	1684961	1685103	3595	2,0,10	0,0,0	2,4,16	0,2,6	195	149	4.0698395720560286e-05	0.000452690358962	1.0,NA,1.0	1.0,0.604,0.671	0.242
12407	gene:Solyc06g054250.2	NA	6	+	37073425	37073483	37073425	37073450	37073572	37073688	12407	1,0,2	0,0,0	0,0,0	0,0,1	182	149	4.0846817463335624e-05	0.000453415939453	1.0,NA,1.0	NA,NA,0.0	1.0
12641	gene:Solyc05g007020.2	NA	5	-	1610630	1610835	1610655	1610835	1610461	1610526	12641	110,73,81	11,0,4	47,80,198	3,17,15	174	149	4.08639485221668e-05	0.000453415939453	0.895,1.0,0.945	0.931,0.801,0.919	0.063
5752	gene:Solyc03g117420.2	NA	3	-	66568808	66568901	66568841	66568901	66568342	66568413	5752	0,0,0	0,0,1	0,0,2	0,0,0	182	149	4.0846817463335624e-05	0.000453415939453	NA,NA,0.0	NA,NA,1.0	-1.0
11620	gene:Solyc01g090940.2	NA	1	+	84632996	84633195	84632996	84633157	84634894	84635085	11620	1,0,0	0,0,1	0,0,2	0,6,0	187	149	4.122878106025552e-05	0.000457089977429	1.0,NA,0.0	NA,0.0,1.0	0.0
2181	gene:Solyc05g056280.2	NA	5	+	65632720	65632959	65632720	65632779	65633118	65633200	2181	4,3,7	92,21,73	4,6,35	50,73,132	329	149	4.142633757321871e-05	0.000458904992774	0.019,0.061,0.042	0.035,0.036,0.107	-0.019
2634	gene:Solyc01g009120.2	NA	1	-	3137732	3137850	3137748	3137850	3136169	3136241	2634	4,5,4	27,18,32	0,0,4	11,2,41	165	149	4.1528193686138166e-05	0.000459657778115	0.118,0.201,0.101	0.0,0.0,0.081	0.113
4934	gene:Solyc05g054710.2	NA	5	-	64566979	64567082	64567024	64567082	64566709	64566769	4934	0,0,0	1,0,0	2,1,0	0,0,0	194	149	4.1716789708902084e-05	0.000461368639203	0.0,NA,NA	1.0,1.0,NA	-1.0
9444	gene:Solyc04g071510.2	NA	4	-	58491625	58491863	58491833	58491863	58491475	58491538	9444	0,0,4	0,1,0	0,0,1	0,0,3	357	149	4.193159106826052e-05	0.000463366294454	NA,0.0,1.0	NA,NA,0.122	0.378
12951	gene:Solyc07g032240.2	NA	7	+	36543849	36543885	36543849	36543860	36543973	36544129	12951	8,5,9	29,8,47	0,0,0	0,0,91	174	149	4.212082714938458e-05	0.000465078416383	0.191,0.349,0.141	NA,NA,0.0	0.227
3053	gene:Solyc01g095570.2	NA	1	-	86778109	86778268	86778163	86778268	86776923	86777036	3053	0,0,0	1,0,0	2,0,2	0,0,0	203	149	4.226989318179563e-05	0.000466344574168	0.0,NA,NA	1.0,NA,1.0	-1.0
5569	gene:Solyc02g069780.2	NA	2	+	39612871	39613096	39612871	39612946	39614741	39614883	5569	3,2,3	61,29,73	0,1,3	51,29,81	299	149	4.281932565111901e-05	0.000472022143499	0.024,0.033,0.02	0.0,0.017,0.018	0.014
944	gene:Solyc08g008220.2	NA	8	+	2668831	2668879	2668831	2668878	2668982	2669098	944	0,0,0	0,1,0	0,4,1	0,0,0	150	149	4.290619539986272e-05	0.000472595534871	NA,0.0,NA	NA,1.0,1.0	-1.0
1588	gene:Solyc02g064950.2	NA	2	-	36054462	36054633	36054586	36054633	36052314	36052429	1588	7,2,7	357,156,330	4,6,30	258,216,637	273	149	4.3615310458669543e-05	0.000480016229309	0.011,0.007,0.011	0.008,0.015,0.025	-0.006
10290	gene:Solyc03g093510.2	NA	3	+	54857777	54857922	54857777	54857834	54858200	54858271	10290	2,0,0	0,0,0	0,0,1	1,0,0	237	149	4.3726601958971114e-05	0.000480461098834	1.0,NA,NA	0.0,NA,1.0	0.5
7448	gene:Solyc01g110030.2	NA	1	-	96848764	96848901	96848777	96848901	96846497	96846637	7448	6,2,2	23,11,33	2,7,9	17,16,27	162	149	4.371489515057268e-05	0.000480461098834	0.194,0.143,0.053	0.098,0.287,0.235	-0.077
8486	gene:Solyc12g021290.1	NA	12	-	15394737	15394872	15394749	15394872	15394594	15394653	8486	42,20,32	3,2,4	29,20,50	1,4,8	161	149	4.388392887187891e-05	0.000481799345404	0.928,0.902,0.881	0.964,0.822,0.853	0.024
13786	gene:Solyc02g086580.2	NA	2	+	49237106	49237306	49237106	49237156	49237515	49237533	13786	0,0,0	1,0,0	2,0,0	0,0,3	299	149	4.459271396844176e-05	0.000489184958494	0.0,NA,NA	1.0,NA,0.0	-0.5
5809	gene:Solyc11g007010.1	NA	11	+	1501737	1501865	1501737	1501861	1502180	1502446	5809	23,13,19	0,0,0	30,31,31	3,6,3	153	149	4.530573906833846e-05	0.000496605105924	1.0,1.0,1.0	0.907,0.834,0.91	0.116
13611	gene:Solyc03g117650.2	NA	3	+	66734923	66734982	66734923	66734978	66735924	66735991	13611	0,1,0	1,0,3	2,0,1	3,3,4	153	149	4.5791007273021435e-05	0.000501518794519	0.0,1.0,0.0	0.394,0.0,0.196	0.137
7198	gene:Solyc04g079320.2	NA	4	+	63843313	63843416	63843313	63843406	63843535	63843787	7198	129,60,147	27,7,24	52,68,200	11,7,16	159	149	4.6791008149651337e-05	0.000512057529864	0.817,0.889,0.852	0.816,0.901,0.921	-0.027
459	gene:Solyc10g009200.2	NA	10	+	3196500	3196698	3196500	3196628	3196784	3196890	459	65,36,51	0,0,4	37,61,314	0,0,4	219	149	4.7001359450145267e-05	0.000513944703858	1.0,1.0,0.897	1.0,1.0,0.982	-0.028
3716	gene:Solyc01g094030.2	NA	1	-	85610006	85610093	85610010	85610093	85609771	85609907	3716	14,13,20	10,9,6	15,11,19	6,1,27	153	149	4.7874808289968346e-05	0.000523073751494	0.577,0.584,0.764	0.709,0.915,0.407	-0.035
12627	gene:Solyc10g008640.2	NA	10	-	2718152	2718308	2718186	2718308	2717792	2717878	12627	4,3,6	19,10,38	2,2,13	12,20,99	183	149	4.9021685057010905e-05	0.000535173130184	0.146,0.196,0.114	0.119,0.075,0.097	0.055
6111	gene:Solyc11g040390.1	NA	11	+	37725431	37725615	37725431	37725553	37725707	37725843	6111	4,1,5	199,117,204	3,6,4	145,127,228	211	149	4.9112715619591776e-05	0.00053573556805	0.014,0.006,0.017	0.014,0.032,0.012	-0.007
11916	gene:Solyc01g109990.2	NA	1	+	96816980	96817208	96816980	96817194	96817288	96817359	11916	2,2,4	25,13,20	10,3,1	15,20,39	163	149	4.9643877315517236e-05	0.000541094318747	0.068,0.123,0.155	0.379,0.121,0.023	-0.059
7310	gene:Solyc07g006340.2	NA	7	-	1153102	1153270	1153149	1153270	1152547	1152928	7310	12,3,6	203,118,182	5,10,20	148,151,184	196	149	5.108869543290178e-05	0.000556394876606	0.043,0.019,0.024	0.025,0.048,0.076	-0.021
4036	gene:Solyc03g116810.2	NA	3	+	66076408	66076557	66076408	66076553	66077301	66077402	4036	293,131,272	5,4,8	160,150,308	0,7,13	153	149	5.200897294966708e-05	0.000565962812379	0.983,0.97,0.971	1.0,0.954,0.958	0.004
3888	gene:Solyc09g092030.2	NA	9	-	71204534	71204677	71204565	71204677	71203752	71203980	3888	29,31,36	3,0,1	31,23,40	0,8,1	180	149	5.257287883362283e-05	0.000571640468408	0.889,1.0,0.968	1.0,0.704,0.971	0.061
8017	gene:Solyc10g006930.2	NA	10	-	1365809	1365873	1365812	1365873	1365647	1365715	8017	5,0,4	149,51,89	3,5,6	99,62,197	152	149	5.3279070220162146e-05	0.000578854898329	0.032,0.0,0.042	0.029,0.073,0.029	-0.019
1660	gene:Solyc03g111870.2	NA	3	-	62466823	62467026	62466824	62467026	62466509	62466575	1660	2,2,0	0,0,4	0,1,5	0,0,0	150	149	5.3390803072722724e-05	0.000579604402613	1.0,1.0,0.0	NA,1.0,1.0	-0.333
6518	gene:Solyc11g044330.1	NA	11	-	32954415	32954527	32954419	32954527	32954322	32954327	6518	12,5,17	13,8,11	4,10,7	31,13,25	153	149	5.345222900147826e-05	0.000579807018425	0.473,0.378,0.601	0.112,0.428,0.214	0.233
6816	gene:Solyc03g097260.2	NA	3	-	59564473	59564920	59564880	59564920	59563953	59564031	6816	6,11,12	1,0,0	2,13,42	0,0,6	556	149	5.3507491322717416e-05	0.000579942505871	0.617,1.0,1.0	1.0,1.0,0.652	-0.012
6473	gene:Solyc10g085340.1	NA	10	+	64550988	64551099	64550988	64551085	64551189	64551290	6473	8,3,2	44,24,44	7,6,5	23,13,53	163	149	5.385357104597582e-05	0.000582297105114	0.143,0.103,0.04	0.218,0.297,0.079	-0.103
7321	gene:Solyc01g080540.2	NA	1	+	79789077	79789206	79789077	79789166	79789291	79789337	7321	2,1,0	0,0,5	1,2,4	2,0,1	189	149	5.3810597783466975e-05	0.000582297105114	1.0,1.0,0.0	0.283,1.0,0.759	-0.014
9849	gene:Solyc03g114070.2	NA	3	-	64118112	64118342	64118221	64118342	64117867	64118000	9849	120,74,103	7,2,0	56,97,602	5,9,29	258	149	5.384078926005475e-05	0.000582297105114	0.908,0.955,1.0	0.866,0.862,0.923	0.071
4142	gene:Solyc06g076410.2	NA	6	-	47476195	47476372	47476257	47476372	47475734	47476084	4142	4,5,0	5,8,0	3,0,6	1,4,8	211	149	5.526144976008131e-05	0.000597043822547	0.361,0.306,NA	0.679,0.0,0.346	-0.008
5670	gene:Solyc02g093940.2	NA	2	-	54625772	54625988	54625776	54625988	54624360	54625624	5670	23,29,44	0,0,0	31,31,70	2,3,8	153	149	5.60103141757309e-05	0.000604652746743	1.0,1.0,1.0	0.938,0.91,0.895	0.086
11001	gene:Solyc08g048250.2	NA	8	+	14488121	14488300	14488121	14488282	14488419	14488544	11001	0,2,2	82,32,74	5,3,1	52,69,85	167	149	5.6714034804719836e-05	0.00061176260773	0.0,0.053,0.024	0.079,0.037,0.01	-0.016
6770	gene:Solyc07g006190.2	NA	7	-	1019161	1019367	1019269	1019367	1018849	1018973	6770	0,0,0	14,0,14	0,0,10	5,1,25	257	149	5.716816035220242e-05	0.000616170974734	0.0,NA,0.0	0.0,0.0,0.188	-0.063
8719	gene:Solyc11g067220.1	NA	11	+	52969210	52969257	52969210	52969245	52969428	52969489	8719	2,0,6	0,0,0	4,10,14	0,0,7	161	149	5.7533943122766224e-05	0.000619620917237	1.0,NA,1.0	1.0,1.0,0.649	0.117
9681	gene:Solyc08g078390.2	NA	8	+	62208233	62208440	62208233	62208432	62210356	62210554	9681	10,8,6	254,101,228	2,4,6	107,105,277	157	149	5.92006235086172e-05	0.000637064487423	0.036,0.07,0.024	0.017,0.035,0.02	0.019
1104	gene:Solyc04g082340.2	NA	4	-	66048752	66048887	66048831	66048887	66048443	66048569	1104	2,0,2	54,22,26	0,1,11	23,23,71	228	149	6.113611394992822e-05	0.000657370792266	0.024,0.0,0.048	0.0,0.028,0.092	-0.016
7299	gene:Solyc01g097500.2	NA	1	-	88332987	88333191	88333137	88333191	88332033	88332178	7299	4,0,1	8,10,3	0,6,12	0,2,22	299	149	6.197514460083139e-05	0.000665864489416	0.199,0.0,0.142	NA,0.599,0.214	-0.293
8439	gene:Solyc10g074580.1	NA	10	-	58138469	58138634	58138507	58138634	58137296	58137497	8439	253,140,249	0,6,12	167,147,536	0,5,13	187	149	6.307062177181304e-05	0.00067709783104	1.0,0.949,0.943	1.0,0.959,0.97	-0.012
12353	gene:Solyc04g082410.2	NA	4	-	66080146	66080329	66080270	66080329	66079919	66080046	12353	4,3,1	65,37,63	1,0,6	33,22,166	273	149	6.379799244649422e-05	0.000684364699036	0.032,0.042,0.009	0.016,0.0,0.019	0.016
13990	gene:Solyc09g008650.2	NA	9	-	2110034	2110126	2110042	2110126	2109114	2109189	13990	23,19,15	1,2,2	13,11,12	6,6,4	157	149	6.39412548063033e-05	0.00068535926792	0.956,0.9,0.877	0.673,0.635,0.74	0.228
2635	gene:Solyc10g050840.1	NA	10	+	50920950	50921040	50920950	50921031	50921142	50921198	2635	2,1,15	65,35,54	3,0,2	29,50,108	158	149	6.40998148850501e-05	0.000685974262057	0.028,0.026,0.208	0.089,0.0,0.017	0.052
5360	gene:Solyc04g049360.2	ADCS	4	-	41630418	41630624	41630559	41630624	41629187	41629554	5360	5,1,6	12,5,3	4,3,27	8,17,20	290	149	6.406662985790789e-05	0.000685974262057	0.176,0.093,0.507	0.204,0.083,0.41	0.026
7324	gene:Solyc04g051490.2	NA	4	-	50614064	50614247	50614071	50614247	50612847	50612911	7324	4,2,1	6,8,3	0,0,2	3,9,20	156	149	6.416669532088443e-05	0.000686148439949	0.389,0.193,0.241	0.0,0.0,0.087	0.245
8339	gene:Solyc09g074880.2	NA	9	+	66693389	66693561	66693389	66693557	66693965	66694154	8339	0,0,1	67,25,37	1,0,12	42,40,229	153	149	6.466235170833863e-05	0.000690903724833	0.0,0.0,0.026	0.023,0.0,0.049	-0.015
4020	gene:Solyc06g053620.2	NA	6	-	36453871	36453935	36453883	36453935	36453349	36453788	4020	4,3,4	60,40,105	0,1,3	15,18,33	161	149	6.472326692262083e-05	0.000691010060003	0.058,0.065,0.034	0.0,0.049,0.078	0.01
4969	gene:Solyc02g067360.2	NA	2	-	37562221	37562349	37562232	37562349	37561715	37561798	4969	37,29,58	4,1,7	60,63,105	7,5,14	160	149	6.608395847184818e-05	0.000704982213155	0.896,0.964,0.885	0.889,0.921,0.875	0.02
4532	gene:Solyc04g079070.2	NA	4	-	63652549	63652793	63652721	63652793	63651691	63651958	4532	1,4,0	0,0,0	0,0,2	1,0,0	321	149	6.631191787332975e-05	0.000706857935884	1.0,1.0,NA	0.0,NA,1.0	0.5
13379	gene:Solyc08g074560.2	NA	8	-	58674547	58674715	58674550	58674715	58674297	58674438	13379	1,0,2	62,33,60	0,0,6	35,26,148	152	149	6.644449463194971e-05	0.000707714770396	0.016,0.0,0.032	0.0,0.0,0.038	0.003
9951	gene:Solyc05g005860.1	NA	5	+	667281	667448	667281	667440	668627	668779	9951	0,0,3	19,6,7	0,0,7	10,8,63	157	149	6.831607487054425e-05	0.000727078225408	0.0,0.0,0.289	0.0,0.0,0.095	0.065
12319	gene:Solyc04g074630.2	NA	4	+	60565289	60565401	60565289	60565382	60565779	60565959	12319	2,0,3	57,25,41	0,1,12	37,55,161	168	149	6.85901888786005e-05	0.000729423036082	0.03,0.0,0.061	0.0,0.016,0.062	0.004
7305	gene:Solyc03g031690.2	NA	3	-	4155336	4155517	4155419	4155517	4155145	4155228	7305	11,3,3	135,80,112	8,6,36	83,101,222	232	149	6.882634699746189e-05	0.000731360845563	0.05,0.024,0.017	0.058,0.037,0.094	-0.033
10503	gene:Solyc01g079790.2	NA	1	+	78923122	78923365	78923122	78923236	78923445	78923684	10503	0,0,1	6,0,0	0,2,0	0,2,1	278	149	6.955519890752156e-05	0.000738526971016	0.0,NA,1.0	NA,0.349,0.0	0.326
641	gene:Solyc01g099720.2	NA	1	+	89876923	89877154	89876923	89877140	89877310	89877426	641	55,28,50	0,0,0	23,42,193	0,0,17	163	149	6.96482386894004e-05	0.000738936203748	1.0,1.0,1.0	1.0,1.0,0.912	0.029
10144	gene:Solyc11g045120.1	NA	11	+	31733019	31733141	31733019	31733128	31734024	31734670	10144	0,0,0	24,14,31	0,0,10	12,8,46	162	149	6.972216643383815e-05	0.000739142185048	0.0,0.0,0.0	0.0,0.0,0.167	-0.056
4345	gene:Solyc06g069020.2	NA	6	+	42823728	42823803	42823728	42823799	42824786	42824856	4345	27,21,34	327,186,314	45,42,27	480,517,713	153	149	6.998267946975689e-05	0.000740745629142	0.074,0.099,0.095	0.084,0.073,0.036	0.025
8836	gene:Solyc02g030450.2	NA	2	-	25872486	25872701	25872610	25872701	25869829	25870315	8836	0,2,1	0,0,0	5,0,0	6,0,1	273	149	6.993015198336969e-05	0.000740745629142	NA,1.0,1.0	0.313,NA,0.0	0.844
3555	gene:Solyc03g005080.2	NA	3	-	56655	56809	56686	56809	56432	56565	3555	5,10,5	4,0,2	2,3,9	6,8,15	180	149	7.0241903969818e-05	0.000742909497603	0.509,1.0,0.674	0.216,0.237,0.332	0.466
5238	gene:Solyc03g115840.2	NA	3	-	65436193	65436280	65436222	65436280	65435945	65436042	5238	0,1,0	13,20,17	3,2,4	18,7,46	178	149	7.036976545939685e-05	0.000743681722419	0.0,0.04,0.0	0.122,0.193,0.068	-0.114
1627	gene:Solyc07g005660.2	NA	7	+	536991	537182	536991	537087	537881	538428	1627	1,0,0	1,0,1	0,1,1	0,0,0	244	149	7.205464946077245e-05	0.000760340041597	0.379,NA,0.0	NA,1.0,1.0	-0.81
5386	gene:Solyc01g090850.2	NA	1	+	84559550	84559633	84559550	84559606	84564861	84566492	5386	0,0,5	0,0,0	0,1,0	0,0,1	176	149	7.205818669899834e-05	0.000760340041597	NA,NA,1.0	NA,1.0,0.0	0.5
11177	gene:Solyc03g120880.2	NA	3	-	69110342	69110452	69110430	69110452	69109728	69109840	11177	0,2,1	0,0,0	0,0,0	0,0,1	237	149	7.254658362603025e-05	0.000764898232804	NA,1.0,1.0	NA,NA,0.0	1.0
652	gene:Solyc04g010240.2	NA	4	-	3564889	3565042	3564957	3565042	3564677	3564813	652	0,0,0	0,0,1	2,0,1	0,0,0	217	149	7.387649887369376e-05	0.000778315033589	NA,NA,0.0	1.0,NA,1.0	-1.0
6336	gene:Solyc02g062640.2	NA	2	+	34388886	34389063	34388886	34388946	34389313	34389408	6336	10,2,11	258,136,262	6,10,8	138,133,268	266	149	7.397406673878317e-05	0.000778737865614	0.021,0.008,0.023	0.024,0.04,0.016	-0.009
13709	gene:Solyc09g020190.2	NA	9	+	19187942	19188173	19187942	19188112	19188921	19189409	13709	3,0,0	0,0,1	0,0,1	0,0,0	210	149	7.430688048085828e-05	0.0007816345946	1.0,NA,0.0	NA,NA,1.0	-0.5
6176	gene:Solyc07g016180.2	NA	7	-	6391940	6392039	6391974	6392039	6391791	6391848	6176	45,24,39	3,2,0	33,17,59	0,0,1	183	149	7.441231062497533e-05	0.000782136837026	0.924,0.907,1.0	1.0,1.0,0.98	-0.05
1127	gene:Solyc11g069360.1	NA	11	+	53964775	53964871	53964775	53964848	53967524	53967565	1127	0,1,0	0,0,0	2,0,2	0,1,0	172	149	7.611665681050644e-05	0.00078957980655	NA,1.0,NA	1.0,0.0,1.0	0.333
11490	gene:Solyc04g081920.2	NA	4	+	65778990	65779193	65778990	65779189	65779370	65779449	11490	23,24,33	9,0,3	26,35,71	12,1,0	153	149	7.657625530005789e-05	0.00078957980655	0.713,1.0,0.915	0.678,0.971,1.0	-0.007
11718	gene:Solyc09g065330.2	NA	9	+	63396566	63396626	63396566	63396620	63396723	63396780	11718	1,0,0	0,0,0	0,2,4	1,0,3	155	149	7.647849844848977e-05	0.00078957980655	1.0,NA,NA	0.0,1.0,0.562	0.479
11907	gene:Solyc12g005200.1	NA	12	-	132488	132676	132514	132676	132288	132341	11907	6,1,0	33,19,21	0,0,2	12,12,38	175	149	7.607427968714239e-05	0.00078957980655	0.134,0.043,0.0	0.0,0.0,0.043	0.045
11918	gene:Solyc01g109990.2	NA	1	+	96814623	96814718	96814623	96814680	96814816	96814931	11918	0,0,0	1,2,0	1,0,0	0,0,2	187	149	7.553278894577286e-05	0.00078957980655	0.0,0.0,NA	1.0,NA,0.0	-0.5
13464	gene:Solyc04g076300.2	NA	4	-	61216130	61216242	61216188	61216242	61214966	61216038	13464	2,4,5	0,0,0	2,0,2	3,0,1	207	149	7.52948716077208e-05	0.00078957980655	1.0,1.0,1.0	0.324,NA,0.59	0.543
14124	gene:Solyc09g065660.2	NA	9	+	63878116	63878181	63878116	63878177	63878273	63878317	14124	0,1,0	0,0,1	0,0,1	0,0,0	153	149	7.649482938969241e-05	0.00078957980655	NA,1.0,0.0	NA,NA,1.0	-0.5
14197	gene:Solyc03g119400.2	NA	3	+	68030710	68030944	68030710	68030916	68031024	68031604	14197	0,0,1	0,0,0	0,0,0	0,0,1	177	149	7.594559162710449e-05	0.00078957980655	NA,NA,1.0	NA,NA,0.0	1.0
1502	gene:Solyc01g100260.2	NA	1	+	90333730	90333875	90333730	90333844	90333951	90333996	1502	1,0,1	0,0,0	0,2,0	0,0,1	180	149	7.583110430131871e-05	0.00078957980655	1.0,NA,1.0	NA,1.0,0.0	0.5
1596	gene:Solyc11g007990.1	NA	11	+	2203329	2203397	2203329	2203396	2203490	2203559	1596	0,0,1	1,0,0	1,1,0	0,0,0	150	149	7.650735688722168e-05	0.00078957980655	0.0,NA,1.0	1.0,1.0,NA	-0.5
2144	gene:Solyc02g093400.1	NA	2	-	54280933	54280992	54280949	54280992	54279393	54279445	2144	0,0,0	1,0,0	1,2,0	0,0,1	165	149	7.631017611228165e-05	0.00078957980655	0.0,NA,NA	1.0,1.0,0.0	-0.667
2207	gene:Solyc11g073160.1	NA	11	+	56226745	56226855	56226745	56226852	56227624	56227754	2207	2,0,1	0,0,0	0,0,0	0,0,1	152	149	7.65006333194046e-05	0.00078957980655	1.0,NA,1.0	NA,NA,0.0	1.0
2349	gene:Solyc01g010470.2	NA	1	+	5362876	5363020	5362876	5363015	5363108	5363216	2349	0,0,1	0,0,0	0,0,0	0,0,1	154	149	7.648744054252095e-05	0.00078957980655	NA,NA,1.0	NA,NA,0.0	1.0
3596	gene:Solyc07g054740.2	NA	7	-	62963386	62963468	62963390	62963468	62963132	62963252	3596	0,0,2	68,55,67	4,4,5	47,58,65	153	149	7.652221386744216e-05	0.00078957980655	0.0,0.0,0.028	0.077,0.063,0.07	-0.061
41	gene:Solyc12g056440.1	NA	12	+	62363503	62363644	62363503	62363614	62364156	62364261	41	0,0,0	0,0,1	0,0,1	0,0,0	179	149	7.587020730350493e-05	0.00078957980655	NA,NA,0.0	NA,NA,1.0	-1.0
4335	gene:Solyc01g097200.1	NA	1	+	88140901	88141035	88140901	88141031	88142280	88142396	4335	0,0,0	1,1,0	1,0,2	0,0,2	153	149	7.649482938969241e-05	0.00078957980655	0.0,0.0,NA	1.0,NA,0.493	-0.746
4383	gene:Solyc06g005110.2	NA	6	+	128904	129060	128904	128996	129158	129284	4383	140,42,137	0,0,0	119,144,205	4,5,9	213	149	7.552784085025154e-05	0.00078957980655	1.0,1.0,1.0	0.954,0.953,0.941	0.051
5903	gene:Solyc09g005300.2	NA	9	-	230092	230168	230096	230168	229162	229260	5903	0,0,0	0,0,1	0,0,1	0,0,0	153	149	7.649482938969241e-05	0.00078957980655	NA,NA,0.0	NA,NA,1.0	-1.0
6548	gene:Solyc07g005510.2	NA	7	+	404584	404670	404584	404656	404743	404862	6548	1,0,0	0,2,0	0,0,0	1,0,0	163	149	7.635463912982511e-05	0.00078957980655	1.0,0.0,NA	0.0,NA,NA	0.5
7381	gene:Solyc07g064800.2	NA	7	+	66787388	66787453	66787388	66787449	66788731	66788799	7381	1,0,0	0,1,2	0,0,0	1,0,0	153	149	7.649482938969241e-05	0.00078957980655	1.0,0.0,0.0	0.0,NA,NA	0.333
7498	gene:Solyc10g081650.1	CRTISO	10	-	62685850	62686083	62685860	62686083	62685686	62685786	7498	0,0,0	1,0,0	1,1,8	0,0,0	159	149	7.6427808210063e-05	0.00078957980655	0.0,NA,NA	1.0,1.0,1.0	-1.0
7888	gene:Solyc06g068010.2	NA	6	+	42158816	42158884	42158816	42158875	42159030	42159243	7888	2,0,1	0,0,0	0,0,0	0,0,1	158	149	7.644265941667896e-05	0.00078957980655	1.0,NA,1.0	NA,NA,0.0	1.0
8500	gene:Solyc01g094720.2	NA	1	+	86155466	86155511	86155466	86155487	86155576	86155732	8500	0,0,0	0,0,1	0,0,1	0,0,0	173	149	7.608451472951332e-05	0.00078957980655	NA,NA,0.0	NA,NA,1.0	-1.0
8896	gene:Solyc01g102680.2	NA	1	+	91418466	91418553	91418466	91418541	91419176	91419248	8896	0,0,0	1,0,0	1,0,0	0,0,2	161	149	7.639392116722354e-05	0.00078957980655	0.0,NA,NA	1.0,NA,0.0	-0.5
9155	gene:Solyc03g006860.2	NA	3	-	1373042	1373191	1373068	1373191	1372757	1372931	9155	0,0,0	0,1,0	0,1,8	0,0,0	175	149	7.601708193049037e-05	0.00078957980655	NA,0.0,NA	NA,1.0,1.0	-1.0
3772	gene:Solyc04g009350.2	NA	4	-	2793071	2793145	2793077	2793145	2792703	2792948	3772	3,1,8	47,28,57	4,3,21	45,41,187	155	149	7.679135233598637e-05	0.000791196007845	0.058,0.033,0.119	0.079,0.066,0.097	-0.011
13928	gene:Solyc04g009790.2	NA	4	-	3092561	3092652	3092565	3092652	3092431	3092488	13928	3,1,1	20,6,21	3,1,8	20,6,47	153	149	7.701687677521176e-05	0.000792917108728	0.127,0.14,0.044	0.127,0.14,0.142	-0.033
10337	gene:Solyc03g081310.2	NA	3	-	52184242	52184328	52184248	52184328	52183858	52184144	10337	17,5,8	32,9,19	10,12,42	5,14,27	155	149	7.854696626353196e-05	0.000808056385104	0.338,0.348,0.288	0.658,0.452,0.599	-0.245
1634	gene:Solyc02g082800.2	NA	2	-	46446789	46446884	46446858	46446884	46444594	46444687	1634	7,7,11	246,177,264	15,8,15	241,209,334	218	149	7.863926408936992e-05	0.000808392556321	0.019,0.026,0.028	0.041,0.025,0.03	-0.008
2165	gene:Solyc06g051920.2	NA	6	+	35596420	35596472	35596420	35596468	35596562	35596982	2165	0,4,3	0,0,0	1,3,4	0,0,5	153	149	7.929324860681186e-05	0.000814497846863	NA,1.0,1.0	1.0,1.0,0.438	0.187
8124	gene:Solyc09g005910.2	NA	9	-	637945	638022	637949	638022	636165	637713	8124	4,0,10	13,8,18	3,0,2	3,14,93	153	149	7.951069722228517e-05	0.000816113204873	0.231,0.0,0.351	0.493,0.0,0.021	0.023
2134	gene:Solyc08g083320.2	NA	8	-	65817622	65817808	65817746	65817808	65817230	65817474	2134	18,12,20	1,2,6	1,8,24	1,2,6	273	149	8.050919399174912e-05	0.000825736884519	0.908,0.766,0.645	0.353,0.686,0.686	0.198
7776	gene:Solyc03g025830.2	NA	3	-	3227139	3227253	3227144	3227253	3224069	3226064	7776	3,0,0	17,7,12	3,10,7	5,16,31	154	149	8.064135828612388e-05	0.000826467253969	0.146,0.0,0.0	0.367,0.377,0.179	-0.259
8862	gene:Solyc09g008520.2	NA	9	-	2008729	2008788	2008733	2008788	2008526	2008619	8862	8,7,1	72,56,68	0,0,0	5,14,62	153	149	8.328014833218661e-05	0.000852866715435	0.098,0.109,0.014	0.0,0.0,0.0	0.074
12640	gene:Solyc05g007020.2	NA	5	-	1612350	1612548	1612488	1612548	1611530	1612207	12640	0,1,1	14,0,4	0,1,28	4,5,77	287	149	8.54820645846454e-05	0.000873437312512	0.0,1.0,0.115	0.0,0.094,0.159	0.287
4208	gene:Solyc09g064590.2	NA	9	+	61909661	61909906	61909661	61909749	61910012	61910156	4208	4,7,16	6,0,1	8,7,27	0,0,3	306	149	8.541311826443563e-05	0.000873437312512	0.245,1.0,0.886	1.0,1.0,0.814	-0.228
9733	gene:Solyc04g064720.2	NA	4	-	55866270	55866399	55866340	55866399	55865042	55865488	9733	1,3,0	5,4,0	2,0,7	0,0,2	219	149	8.544656956525115e-05	0.000873437312512	0.12,0.338,NA	1.0,NA,0.704	-0.623
7157	gene:Solyc03g043600.1	NA	3	+	7102748	7102866	7102748	7102855	7103448	7103490	7157	6,5,11	56,51,32	7,2,2	34,20,55	160	149	8.632147421835538e-05	0.000881350051903	0.091,0.084,0.242	0.161,0.085,0.033	0.046
12657	gene:Solyc08g006670.2	NA	8	-	1247307	1247447	1247312	1247447	1247048	1247231	12657	0,0,3	55,32,33	0,8,10	26,25,134	154	149	8.659867372057806e-05	0.000883514986439	0.0,0.0,0.081	0.0,0.236,0.067	-0.074
4354	gene:Solyc01g100020.2	NA	1	+	90102797	90102944	90102797	90102937	90103082	90103232	4354	22,15,15	212,105,243	0,0,0	7,2,18	156	149	8.686290726328037e-05	0.000885544480889	0.09,0.12,0.056	0.0,0.0,0.0	0.089
5132	gene:Solyc09g083120.2	NA	9	-	68802268	68802430	68802331	68802430	68801689	68801848	5132	4,1,9	17,6,16	5,8,14	6,19,94	212	149	8.916358266820795e-05	0.000908316316603	0.142,0.105,0.283	0.369,0.228,0.095	-0.054
13830	gene:Solyc01g087370.2	NA	1	-	82322601	82322704	82322628	82322704	82314087	82314163	13830	1,2,8	0,0,6	11,9,10	2,0,6	176	149	9.128123387124524e-05	0.000929190878424	1.0,1.0,0.53	0.823,1.0,0.585	0.041
7369	gene:Solyc09g072880.2	NA	9	+	65559337	65559493	65559337	65559488	65560647	65560790	7369	2,0,1	63,30,67	5,4,4	72,58,134	154	149	9.48485503125049e-05	0.000964779815219	0.03,0.0,0.014	0.063,0.063,0.028	-0.037
13980	gene:Solyc09g008650.2	NA	9	-	2110046	2110126	2110068	2110126	2109114	2109189	13980	10,4,6	620,451,558	3,8,15	440,468,565	171	149	9.507534046353088e-05	0.000966361725146	0.014,0.008,0.009	0.006,0.015,0.023	-0.004
4570	gene:Solyc07g062280.2	NA	7	+	65058262	65058429	65058262	65058351	65058540	65058637	4570	2,0,0	5,0,20	2,0,1	4,7,20	227	149	9.53045658459269e-05	0.00096796599873	0.208,NA,0.0	0.247,0.0,0.032	0.011
3461	gene:Solyc06g084360.2	NA	6	+	49499644	49499888	49499644	49499730	49499967	49500075	3461	54,13,37	32,14,33	30,38,92	17,37,144	307	149	9.568398907107268e-05	0.000971092221418	0.45,0.311,0.352	0.461,0.333,0.237	0.027
7274	gene:Solyc01g095430.2	NA	1	-	86680912	86680980	86680943	86680980	86680705	86680777	7274	0,0,0	7,0,8	2,2,10	2,4,39	180	149	9.758977212765634e-05	0.00098969313409	0.0,NA,0.0	0.453,0.293,0.175	-0.307
5315	gene:Solyc08g006570.2	NA	8	+	1177323	1177431	1177323	1177419	1177933	1177987	5315	2,0,9	2,2,3	2,1,3	1,0,0	161	149	9.77121263760108e-05	0.000990193364374	0.481,0.0,0.735	0.649,1.0,1.0	-0.478
3909	gene:Solyc02g080570.2	NA	2	+	44761498	44761654	44761498	44761596	44761763	44761939	3909	2,0,0	0,5,2	2,0,5	0,4,0	207	149	9.954934448125363e-05	0.00100805792518	1.0,0.0,0.0	1.0,0.0,1.0	-0.333
2536	gene:Solyc11g073130.1	NA	11	+	56217925	56218021	56217925	56218001	56218161	56218215	2536	8,16,18	5,3,0	9,13,12	0,0,0	169	149	0.0001002973257383822	0.00101487420872	0.585,0.825,1.0	1.0,1.0,1.0	-0.197
13507	gene:Solyc05g018300.2	NA	5	-	20363481	20363645	20363491	20363645	20362722	20363264	13507	0,0,2	72,14,46	1,0,3	33,34,78	159	149	0.0001021443564749181	0.00103279293769	0.0,0.0,0.039	0.028,0.0,0.035	-0.008
11689	gene:Solyc09g014300.2	NA	9	-	5792848	5793031	5792852	5793031	5792678	5792762	11689	28,5,29	1611,672,1407	0,0,2	47,66,116	153	149	0.00010317942302983085	0.00104248121972	0.017,0.007,0.02	0.0,0.0,0.017	0.009
2225	gene:Solyc09g090290.2	NA	9	+	69815826	69815885	69815826	69815881	69817759	69817874	2225	16,2,7	0,0,0	12,7,15	0,2,6	153	149	0.00010638693934442509	0.00107408824317	1.0,1.0,1.0	1.0,0.773,0.709	0.173
11044	gene:Solyc06g083810.2	NA	6	-	49119518	49119609	49119558	49119609	49118819	49118950	11044	22,11,7	355,145,338	15,9,18	193,257,716	189	149	0.00010695514447007724	0.00107821918503	0.047,0.056,0.016	0.058,0.027,0.019	0.005
5717	gene:Solyc06g072580.2	NA	6	-	44768056	44768305	44768175	44768305	44767886	44767968	5717	34,29,30	147,67,132	31,48,141	81,112,342	268	149	0.00010693095071285507	0.00107821918503	0.114,0.194,0.112	0.175,0.192,0.186	-0.044
13538	gene:Solyc02g088940.2	NA	2	+	50860085	50860174	50860085	50860162	50860284	50860333	13538	47,12,37	6,2,5	25,23,46	9,8,14	161	149	0.0001078499245776334	0.00108643174394	0.879,0.847,0.873	0.72,0.727,0.753	0.133
10175	gene:Solyc03g114170.2	NA	3	+	64182350	64182500	64182350	64182460	64182588	64182691	10175	0,0,0	2,9,1	0,2,3	0,1,4	189	149	0.00010870975615176946	0.00109362012076	0.0,0.0,0.0	NA,0.612,0.372	-0.492
10190	gene:Solyc06g049090.2	NA	6	-	32370674	32370771	32370703	32370771	32369643	32369844	10190	18,9,25	3,2,6	43,49,80	3,1,13	178	149	0.00010872482652004339	0.00109362012076	0.834,0.79,0.777	0.923,0.976,0.837	-0.112
12148	gene:Solyc01g008760.2	NA	1	+	2792477	2792560	2792477	2792556	2792706	2792790	12148	6,2,0	7,13,18	0,0,0	4,7,39	153	149	0.00010949846447037746	0.00109977013315	0.455,0.13,0.0	0.0,0.0,0.0	0.195
4200	gene:Solyc04g071320.2	NA	4	-	58247955	58248060	58247988	58248060	58246768	58247839	4200	3,8,0	126,71,89	3,0,3	52,90,167	182	149	0.00010947249228557356	0.00109977013315	0.019,0.084,0.0	0.045,0.0,0.014	0.015
5044	gene:Solyc02g071890.2	NA	2	+	41269426	41269528	41269426	41269517	41270442	41271108	5044	14,6,14	272,82,251	6,8,13	180,141,394	160	149	0.00010974519238429908	0.00110143231942	0.046,0.064,0.049	0.03,0.05,0.03	0.016
13140	gene:Solyc01g100870.2	NA	1	-	90770412	90770648	90770528	90770648	90770183	90770302	13140	211,159,210	646,395,691	186,171,238	548,406,1035	265	149	0.00011016752830800062	0.00110485319255	0.155,0.185,0.146	0.16,0.191,0.114	0.007
12069	gene:Solyc02g080880.2	NA	2	-	44981218	44981412	44981312	44981412	44979944	44980316	12069	37,25,40	2,2,3	19,18,115	0,0,19	243	149	0.00011046690519735832	0.00110696490291	0.919,0.885,0.891	1.0,1.0,0.788	-0.031
7033	gene:Solyc09g055910.2	NA	9	-	46075607	46075784	46075621	46075784	46074144	46074319	7033	1,1,7	96,53,83	4,1,10	42,37,105	163	149	0.00011054137315013752	0.00110696490291	0.009,0.017,0.072	0.08,0.024,0.08	-0.029
4726	gene:Solyc01g103250.2	NA	1	+	91898791	91899040	91898791	91898880	91899494	91899619	4726	1,0,0	10,6,3	2,0,15	2,14,37	309	149	0.00011079700525883837	0.00110788834388	0.046,0.0,0.0	0.325,0.0,0.164	-0.148
9336	gene:Solyc09g097910.2	NA	9	+	71900094	71900202	71900094	71900178	71900366	71900487	9336	0,0,2	0,0,0	0,0,1	0,0,5	173	149	0.00011077347404352235	0.00110788834388	NA,NA,1.0	NA,NA,0.147	0.853
13383	gene:Solyc11g069290.1	NA	11	-	53913449	53913641	53913518	53913641	53912679	53912777	13383	358,160,368	7,0,4	233,182,628	2,2,5	218	149	0.00011136100248059515	0.00111270731955	0.972,1.0,0.984	0.988,0.984,0.988	-0.001
6864	gene:Solyc10g080130.1	NA	10	+	61519775	61519849	61519775	61519842	61520179	61520255	6864	0,0,0	4,0,3	1,0,4	0,3,7	156	149	0.00011158434590232994	0.0011141179279	0.0,NA,0.0	1.0,0.0,0.353	-0.451
9256	gene:Solyc11g040370.1	NA	11	+	37786391	37786457	37786391	37786436	37786625	37786811	9256	0,0,0	0,2,3	0,1,5	0,2,7	170	149	0.00011249891051660484	0.00112242290485	NA,0.0,0.0	NA,0.305,0.385	-0.345
2454	gene:Solyc01g080220.2	NA	1	+	79433337	79433512	79433337	79433457	79433642	79433664	2454	177,65,190	5,2,4	60,68,265	0,0,7	204	149	0.00011546574186316933	0.00115117646612	0.963,0.96,0.972	1.0,1.0,0.965	-0.023
2825	gene:Solyc06g048890.2	NA	6	+	31903463	31903615	31903463	31903605	31905688	31905773	2825	3,4,6	3,2,0	0,8,9	2,2,0	159	149	0.0001161239042209281	0.00115688759539	0.484,0.652,1.0	0.0,0.789,1.0	0.116
576	gene:Solyc08g007370.2	NA	8	+	1942959	1943047	1942959	1943042	1943143	1943332	576	11,10,6	17,25,28	4,4,13	11,12,46	154	149	0.00011666247634372827	0.00116139979203	0.385,0.279,0.172	0.26,0.244,0.215	0.039
9898	gene:Solyc02g094090.2	NA	2	-	54716145	54716266	54716195	54716266	54715736	54715794	9898	3,2,3	184,55,136	2,5,7	118,77,292	199	149	0.00011922243865769337	0.00118601397341	0.012,0.027,0.016	0.013,0.046,0.018	-0.007
10285	gene:Solyc03g025540.2	NA	3	-	2931787	2931971	2931863	2931971	2931191	2931444	10285	2,0,2	72,48,56	6,3,2	69,76,128	225	149	0.00011935368348604427	0.00118644911612	0.018,0.0,0.023	0.054,0.025,0.01	-0.016
1835	gene:Solyc09g061420.2	NA	9	-	59095920	59096061	59096008	59096061	59095611	59095806	1835	49,19,39	4,8,12	45,42,72	11,5,12	237	149	0.00012657601720981218	0.00125732177095	0.885,0.599,0.671	0.72,0.841,0.79	-0.065
10521	gene:Solyc10g078750.1	NA	10	+	60475650	60475727	60475650	60475723	60477988	60478736	10521	0,0,0	10,10,15	0,2,13	12,21,109	153	149	0.00012877154443496298	0.00127819426866	0.0,0.0,0.0	0.0,0.085,0.104	-0.063
271	gene:Solyc01g095650.2	NA	1	-	86862522	86862550	86862527	86862550	86862403	86862440	271	1,2,10	42,30,38	2,0,2	54,60,38	154	149	0.0001290107066362595	0.00127963143473	0.023,0.061,0.203	0.035,0.0,0.048	0.068
11146	gene:Solyc05g012700.2	NA	5	-	5893551	5893749	5893582	5893749	5892664	5892976	11146	12,10,29	4,4,4	2,2,14	0,1,0	180	149	0.00013072139505725138	0.00129565160496	0.713,0.674,0.857	1.0,0.623,1.0	-0.126
8521	gene:Solyc07g054440.2	NA	7	-	62750288	62750368	62750292	62750368	62750070	62750186	8521	2,0,1	35,10,36	0,1,14	9,11,64	153	149	0.00013140588195443743	0.00130148455327	0.053,0.0,0.026	0.0,0.081,0.176	-0.059
11205	gene:Solyc01g087260.2	NA	1	-	82200224	82200350	82200229	82200350	82200050	82200152	11205	7,1,6	322,201,295	1,5,3	144,209,323	154	149	0.00013266619182641752	0.0013124052927	0.021,0.005,0.019	0.007,0.023,0.009	0.002
8142	gene:Solyc04g072010.2	NA	4	+	59081400	59081447	59081400	59081446	59081662	59081778	8142	35,9,20	3,1,0	10,29,40	0,1,0	150	149	0.00013270209132568937	0.0013124052927	0.921,0.899,1.0	1.0,0.966,1.0	-0.049
1491	gene:Solyc05g046360.2	NA	5	+	58812953	58813050	58812953	58813023	58813129	58813350	1491	0,0,2	3,0,7	0,0,2	6,0,0	176	149	0.00013353154877354065	0.00131964596926	0.0,NA,0.195	0.0,NA,1.0	-0.402
1889	gene:Solyc05g054230.2	NA	5	-	64191348	64191405	64191370	64191405	64189947	64190056	1889	1,0,6	42,26,34	0,1,3	31,20,74	171	149	0.00013376461697593	0.0013209864833	0.02,0.0,0.133	0.0,0.042,0.034	0.026
4788	gene:Solyc12g043000.1	NA	12	+	39282874	39283104	39282874	39283099	39283718	39283738	4788	31,19,24	0,0,7	32,29,41	0,1,0	154	149	0.00013392099436525555	0.00132156824061	1.0,1.0,0.768	1.0,0.966,1.0	-0.066
10115	gene:Solyc08g079500.2	NA	8	-	63006305	63006371	63006310	63006371	63004923	63005489	10115	1,6,2	6,0,0	1,8,9	0,0,0	154	149	0.0001351327737561154	0.00133255656681	0.139,1.0,1.0	1.0,1.0,1.0	-0.287
927	gene:Solyc09g091820.2	NA	9	+	71034429	71034509	71034429	71034491	71034600	71034687	927	20,6,25	0,0,2	6,4,39	1,4,0	167	149	0.00013696139294037108	0.0013496072143	1.0,1.0,0.918	0.843,0.472,1.0	0.201
13462	gene:Solyc07g052350.2	NA	7	+	60858182	60858360	60858182	60858343	60858433	60858526	13462	29,8,39	444,211,410	17,13,18	325,282,449	166	149	0.00013815601217100044	0.00136039024621	0.055,0.033,0.079	0.045,0.04,0.035	0.016
4587	gene:Solyc01g080660.2	NA	1	-	79900542	79900666	79900593	79900666	79899360	79899511	4587	0,1,2	40,7,19	0,0,1	7,22,50	200	149	0.00013958519767289505	0.00137346567144	0.0,0.096,0.073	0.0,0.0,0.015	0.051
7437	gene:Solyc02g086250.2	NA	2	-	48969566	48969698	48969640	48969698	48967601	48967993	7437	12,6,20	0,0,0	8,12,56	0,1,8	223	149	0.00014052453586574167	0.00138170571559	1.0,1.0,1.0	1.0,0.889,0.824	0.096
9002	gene:Solyc04g054490.2	NA	4	+	52614607	52614774	52614607	52614699	52614931	52614992	9002	9,6,8	99,25,81	5,2,12	42,36,133	224	149	0.00014159031859996537	0.00139117618108	0.057,0.138,0.062	0.073,0.036,0.057	0.03
4008	gene:Solyc07g005240.2	NA	7	-	216154	216297	216173	216297	215967	216079	4008	1,1,0	4,5,0	2,1,10	3,5,27	168	149	0.0001460232408846607	0.00143265493716	0.181,0.151,NA	0.372,0.151,0.247	-0.091
8336	gene:Solyc02g083320.2	NA	2	-	46770577	46770755	46770615	46770755	46770093	46770166	8336	8,0,11	4,2,5	7,0,9	2,0,3	187	149	0.00014601126949627115	0.00143265493716	0.614,0.0,0.637	0.736,NA,0.705	-0.303
10650	gene:Solyc04g076790.2	NA	4	+	61670645	61670722	61670645	61670696	61670825	61670912	10650	11,4,9	297,182,265	14,5,18	169,168,447	175	149	0.00014915072733737584	0.00146228106433	0.031,0.018,0.028	0.066,0.025,0.033	-0.016
613	gene:Solyc02g077270.2	NA	2	-	42259882	42260074	42259922	42260074	42259530	42259792	613	0,1,2	31,11,28	0,1,3	9,13,36	189	149	0.00014955886976940626	0.00146522306012	0.0,0.067,0.053	0.0,0.057,0.062	0.0
3994	gene:Solyc04g024420.2	NA	4	+	31577185	31577286	31577185	31577284	31577388	31577473	3994	2,2,2	119,37,67	2,0,2	50,44,94	151	149	0.0001533188192169288	0.00150097463521	0.016,0.051,0.029	0.038,0.0,0.021	0.012
7136	gene:Solyc05g012590.2	NA	5	+	5806858	5806991	5806858	5806922	5807924	5808071	7136	0,5,1	4,0,0	5,4,0	0,0,0	218	149	0.00015449286330786118	0.00151137715266	0.0,1.0,1.0	1.0,1.0,NA	-0.333
10920	gene:Solyc08g061880.1	NA	8	-	49644032	49644174	49644079	49644174	49643914	49643946	10920	0,0,5	6,0,0	0,0,0	1,1,5	196	149	0.0001555348070403086	0.0015204732867	0.0,NA,1.0	0.0,0.0,0.0	0.5
4319	gene:Solyc02g064740.2	NA	2	+	35844735	35844939	35844735	35844821	35845766	35846002	4319	3,0,0	26,17,21	0,3,2	25,14,33	267	149	0.0001566770263610716	0.00153053587927	0.06,0.0,0.0	0.0,0.107,0.033	-0.027
13367	gene:Solyc02g067860.2	NA	2	+	37962280	37962495	37962280	37962372	37962568	37962710	13367	36,21,29	39,18,33	16,17,49	14,18,37	272	149	0.00015770057929528366	0.00153942559731	0.336,0.39,0.325	0.385,0.341,0.42	-0.032
3598	gene:Solyc07g066340.2	NA	7	-	67814290	67814494	67814419	67814494	67813870	67813951	3598	5,3,4	5,6,2	1,1,10	3,4,18	278	149	0.0001585167752454369	0.00154627982414	0.349,0.211,0.517	0.152,0.118,0.229	0.193
711	gene:Solyc09g090310.1	NA	9	+	69833220	69833423	69833220	69833302	69833525	69833581	711	2,0,6	0,2,0	10,10,32	2,2,20	270	149	0.0001598481469074026	0.00155814595537	1.0,0.0,1.0	0.734,0.734,0.469	0.021
2088	gene:Solyc01g106360.2	NA	1	+	94290498	94290639	94290498	94290637	94290729	94290830	2088	4,0,4	22,9,26	0,0,2	22,16,35	151	149	0.00016037993652480713	0.00156220657999	0.152,0.0,0.132	0.0,0.0,0.053	0.077
10780	gene:Solyc01g091270.2	NA	1	-	84928096	84928184	84928103	84928184	84927463	84927539	10780	2,0,3	33,20,39	2,1,4	28,33,37	156	149	0.00016299652520069917	0.00158655411715	0.055,0.0,0.068	0.064,0.028,0.094	-0.021
12877	gene:Solyc06g010220.1	NA	6	-	5423665	5423771	5423716	5423771	5422937	5423077	12877	2,3,0	8,2,13	2,0,6	2,7,18	200	149	0.00016374175251904785	0.00159266457848	0.157,0.528,0.0	0.427,0.0,0.199	0.02
5943	gene:Solyc06g053860.2	NA	6	-	36748950	36749043	36748973	36749043	36745498	36745585	5943	5,7,13	1,2,6	5,5,28	0,0,10	172	149	0.0001666741711646605	0.00162002515184	0.812,0.752,0.652	1.0,1.0,0.708	-0.164
3427	gene:Solyc12g055800.1	NA	12	-	61780349	61780584	61780472	61780584	61780106	61780208	3427	9,3,13	2,4,0	3,3,22	0,0,0	272	149	0.00017168272929091882	0.0016675115519	0.711,0.291,1.0	1.0,1.0,1.0	-0.333
1092	gene:Solyc03g119780.2	NA	3	-	68345807	68345983	68345817	68345983	68345488	68345672	1092	6,1,0	33,9,26	2,2,1	26,30,62	159	149	0.0001744480063088078	0.00169315713496	0.146,0.094,0.0	0.067,0.059,0.015	0.033
13984	gene:Solyc09g008650.2	NA	9	-	2110042	2110126	2110052	2110126	2109114	2109189	13984	1,2,2	0,0,2	6,6,4	0,0,3	159	149	0.0001748761921800387	0.00169609891972	1.0,1.0,0.484	1.0,1.0,0.555	-0.024
12487	gene:Solyc01g080810.2	NA	1	+	80100249	80100497	80100249	80100481	80101018	80101305	12487	4,1,4	130,49,106	4,5,10	106,147,253	165	149	0.00017914078167175594	0.00173621862665	0.027,0.018,0.033	0.033,0.03,0.034	-0.006
6263	gene:Solyc04g015450.2	NA	4	-	5656551	5656720	5656613	5656720	5655469	5655533	6263	6,3,4	155,53,118	4,10,10	106,101,258	211	149	0.00017975901958225258	0.00174096610465	0.027,0.038,0.023	0.026,0.065,0.027	-0.01
9744	gene:Solyc07g017860.2	NA	7	+	8206865	8206977	8206865	8206948	8207070	8207172	9744	4,0,2	41,27,51	0,2,2	21,27,58	178	149	0.00018096595261993478	0.00175140424809	0.076,0.0,0.032	0.0,0.058,0.028	0.007
8819	gene:Solyc04g015580.2	NA	4	+	5872592	5872767	5872592	5872650	5872851	5873048	8819	15,5,5	15,8,19	6,4,3	11,17,11	266	149	0.0001813284704820689	0.00175366100661	0.359,0.259,0.128	0.234,0.116,0.133	0.088
14228	gene:Solyc02g014350.2	NA	2	+	15788892	15789085	15788892	15788929	15789529	15790140	14228	10,10,15	11,10,17	15,25,63	10,36,47	305	149	0.00018679250573354702	0.00180521709568	0.308,0.328,0.301	0.423,0.253,0.396	-0.045
2727	gene:Solyc05g010240.2	NA	5	+	4417122	4417288	4417122	4417278	4417373	4417504	2727	6,0,3	23,8,27	2,10,19	46,32,93	159	149	0.00019401956307017358	0.00187372596558	0.196,0.0,0.094	0.039,0.227,0.161	-0.046
1109	gene:Solyc01g065490.2	NA	1	+	71738432	71738667	71738432	71738630	71739220	71739392	1109	0,0,0	13,6,17	1,3,5	10,7,31	186	149	0.0001951995038641817	0.00188377941131	0.0,0.0,0.0	0.074,0.256,0.114	-0.148
8805	gene:Solyc05g012510.2	NA	5	-	5765628	5765741	5765643	5765741	5765141	5765318	8805	26,17,22	2,0,7	15,8,30	0,0,0	164	149	0.00019613757194852804	0.00189148601568	0.922,1.0,0.741	1.0,1.0,1.0	-0.112
4985	gene:Solyc08g075020.2	NA	8	+	59179414	59179542	59179414	59179501	59179651	59179720	4985	1,0,0	5,0,0	1,2,2	0,0,2	190	149	0.00020586290950644776	0.00198386296375	0.136,NA,NA	1.0,1.0,0.44	-0.677
9665	gene:Solyc08g007220.2	NA	8	-	1788997	1789131	1788998	1789131	1788157	1788313	9665	3,1,5	0,0,0	2,5,5	2,4,0	150	149	0.00020615959019642345	0.00198531099679	1.0,1.0,1.0	0.498,0.554,1.0	0.316
917	gene:Solyc08g043170.2	NA	8	+	22896741	22896901	22896741	22896892	22897022	22897091	917	1,8,5	161,87,167	1,0,44	109,106,227	158	149	0.00020652937024649126	0.00198746041957	0.006,0.08,0.027	0.009,0.0,0.155	-0.017
5713	gene:Solyc02g076690.2	NA	2	-	41834271	41834397	41834316	41834397	41833747	41834188	5713	369,234,433	1,0,6	298,335,687	11,4,8	194	149	0.00021089714691759315	0.00202805277664	0.996,1.0,0.982	0.954,0.985,0.985	0.018
1987	gene:Solyc12g009020.1	NA	12	-	2322542	2322778	2322596	2322778	2321959	2322183	1987	32,20,28	132,78,137	19,6,24	62,62,224	203	149	0.00021157082318753543	0.00203308915067	0.151,0.158,0.13	0.184,0.066,0.073	0.039
10972	gene:Solyc01g009150.2	NA	1	+	3166874	3167219	3166874	3167111	3169785	3170113	10972	121,56,112	3,0,4	67,91,226	0,4,2	257	149	0.00021217467804148427	0.00203744791754	0.959,1.0,0.942	1.0,0.93,0.985	-0.005
12422	gene:Solyc05g012460.2	NA	5	-	5701624	5701725	5701635	5701725	5701272	5701446	12422	1,0,2	32,24,35	0,5,9	21,11,79	160	149	0.00021395657213044367	0.00205310485599	0.028,0.0,0.051	0.0,0.297,0.096	-0.105
11284	gene:Solyc10g006410.2	NA	10	+	1026216	1026382	1026216	1026363	1026621	1026769	11284	1,2,0	19,9,16	0,1,7	12,15,26	168	149	0.00021826575446248853	0.00209297409106	0.045,0.165,0.0	0.0,0.056,0.193	-0.013
1490	gene:Solyc05g056310.2	NA	5	+	65652251	65652403	65652251	65652326	65652480	65652959	1490	6,3,8	476,247,452	19,10,10	540,485,887	226	149	0.00022359407065691215	0.00214255265303	0.008,0.008,0.012	0.023,0.013,0.007	-0.005
2175	gene:Solyc03g111010.2	NA	3	+	61711481	61711725	61711481	61711559	61711947	61711998	2175	1135,715,1124	14,8,5	509,531,688	9,3,17	315	149	0.00022455266822266645	0.00215021866415	0.975,0.977,0.991	0.964,0.988,0.95	0.014
2128	gene:Solyc04g016550.2	NA	4	-	7378122	7378231	7378174	7378231	7377960	7378021	2128	50,21,39	10,4,12	21,9,52	9,11,29	201	149	0.00022703667755902737	0.00217095892234	0.788,0.796,0.707	0.634,0.378,0.571	0.236
5540	gene:Solyc02g024070.2	NA	2	+	24923644	24923864	24923644	24923833	24923942	24924023	5540	2,0,3	103,54,88	1,5,2	67,70,181	180	149	0.00022703884887374784	0.00217095892234	0.016,0.0,0.027	0.012,0.056,0.009	-0.011
11883	gene:Solyc07g065130.2	NA	7	-	67032107	67032194	67032134	67032194	67031948	67032017	11883	0,0,2	0,0,0	0,0,2	2,0,6	176	149	0.00022937477628942436	0.00219174953609	NA,NA,1.0	0.0,NA,0.22	0.89
4342	gene:Solyc01g006100.2	NA	1	-	761064	761277	761157	761277	760666	760766	4342	2,0,1	31,6,26	3,3,14	15,33,71	242	149	0.00023106579978441323	0.00220635294315	0.038,0.0,0.023	0.11,0.053,0.108	-0.07
6327	gene:Solyc07g055700.2	NA	7	-	63636715	63636791	63636719	63636791	63636010	63636307	6327	5,1,2	1,0,4	0,7,2	0,0,0	153	149	0.0002352121245649963	0.00224436396691	0.83,1.0,0.327	NA,1.0,1.0	-0.281
8249	gene:Solyc12g056030.1	NA	12	+	61995729	61995749	61995729	61995743	61995833	61995892	8249	82,69,91	2,4,1	103,74,176	4,0,9	155	149	0.0002355709909709402	0.00224620750111	0.975,0.943,0.989	0.961,1.0,0.949	-0.001
5597	gene:Solyc05g052920.2	NA	5	-	63097672	63097837	63097770	63097837	63097283	63097583	5597	208,98,180	9,4,7	178,132,375	3,19,21	247	149	0.00023791184700744632	0.00226693375515	0.933,0.937,0.939	0.973,0.807,0.915	0.038
4808	gene:Solyc03g097130.2	NA	3	+	59465988	59466060	59465988	59466055	59466585	59466702	4808	40,12,56	0,0,1	26,42,126	0,4,11	154	149	0.0002392629693478926	0.002278206883	1.0,1.0,0.982	1.0,0.91,0.917	0.052
1630	gene:Solyc01g095490.2	NA	1	+	86732385	86732487	86732385	86732479	86732568	86732696	1630	15,5,20	50,29,38	9,6,35	28,37,56	157	149	0.00024074042941599262	0.00229066630347	0.222,0.141,0.333	0.234,0.133,0.372	-0.014
8413	gene:Solyc10g083960.1	NA	10	+	63662161	63662224	63662161	63662180	63662946	63663099	8413	72,36,41	0,0,0	37,24,109	4,4,3	193	149	0.00024259640836634934	0.00230670736398	1.0,1.0,1.0	0.877,0.822,0.966	0.112
6845	gene:Solyc07g025520.2	NA	7	-	28771456	28771584	28771463	28771584	28770989	28771299	6845	4,0,2	98,62,92	4,7,6	85,73,166	156	149	0.0002440846421652906	0.00231923171907	0.038,0.0,0.02	0.043,0.084,0.033	-0.034
2085	gene:Solyc01g106360.2	NA	1	+	94290498	94290648	94290498	94290639	94290729	94290830	2085	12,17,19	4,0,4	9,24,19	0,0,2	158	149	0.0002486688881687194	0.00236113547246	0.739,1.0,0.817	1.0,1.0,0.9	-0.115
4574	gene:Solyc09g005230.2	NA	9	-	178095	178147	178100	178147	177939	178018	4574	0,0,0	17,0,6	3,0,3	3,3,17	154	149	0.00024886296216827873	0.00236132463544	0.0,NA,0.0	0.492,0.0,0.146	-0.213
11691	gene:Solyc09g014300.2	NA	9	-	5794362	5794515	5794448	5794515	5793849	5793920	11691	14,3,4	561,282,515	3,0,2	22,18,85	235	149	0.000249460986282376	0.00236534371539	0.016,0.007,0.005	0.08,0.0,0.015	-0.022
4553	gene:Solyc12g089330.1	NA	12	-	64463394	64463560	64463485	64463560	64463200	64463277	4553	7,5,5	23,17,14	3,3,7	5,4,48	240	149	0.0002532082863591312	0.00239919717313	0.159,0.154,0.181	0.271,0.318,0.083	-0.059
11393	gene:Solyc03g113220.2	NA	3	-	63434993	63435237	63435045	63435237	63434773	63434894	11393	11,5,2	327,219,336	0,2,5	94,107,170	201	149	0.0002549092579708543	0.0024136275341	0.024,0.017,0.004	0.0,0.014,0.021	0.003
5258	gene:Solyc10g079550.1	NA	10	-	61067833	61068036	61067943	61068036	61066764	61066913	5258	1,1,1	79,35,25	0,1,4	40,35,42	259	149	0.00026589941842241265	0.00251417727642	0.007,0.016,0.022	0.0,0.016,0.052	-0.008
6705	gene:Solyc01g091280.2	NA	1	-	84932234	84932363	84932239	84932363	84932052	84932138	6705	0,1,0	61,32,62	2,0,3	25,41,130	154	149	0.00026575597508591593	0.00251417727642	0.0,0.029,0.0	0.072,0.0,0.022	-0.022
3292	gene:Solyc09g010970.2	NA	9	-	4322517	4322745	4322642	4322745	4321596	4321957	3292	17,14,40	459,264,466	10,9,29	235,278,592	274	149	0.00027082441742865373	0.00255896047102	0.02,0.028,0.045	0.023,0.017,0.026	0.009
6743	gene:Solyc06g065610.2	NA	6	+	40989717	40989929	40989717	40989895	40990733	40991543	6743	79,40,76	3,0,4	72,69,133	0,0,4	183	149	0.00027342125535998786	0.00258169832968	0.955,1.0,0.939	1.0,1.0,0.964	-0.023
2406	gene:Solyc11g065900.1	NA	11	+	51489516	51489737	51489516	51489537	51489821	51489904	2406	3,2,4	0,0,0	0,0,5	0,0,5	349	149	0.00027514138350543944	0.00259613223309	1.0,1.0,1.0	NA,NA,0.299	0.701
7583	gene:Solyc10g051110.1	NA	10	-	51525734	51525801	51525740	51525801	51525499	51525652	7583	2,0,2	0,0,0	0,0,4	2,2,2	155	149	0.00027661413550434055	0.00260821353498	1.0,NA,1.0	0.0,0.0,0.658	0.781
3468	gene:Solyc03g031990.2	NA	3	-	4482048	4482132	4482052	4482132	4481823	4481948	3468	35,11,21	278,119,218	10,22,44	167,180,496	153	149	0.000277897606627591	0.00261849454362	0.109,0.083,0.086	0.055,0.106,0.08	0.012
6342	gene:Solyc03g116640.2	NA	3	+	65969627	65969797	65969627	65969634	65971604	65971674	6342	4,2,0	5,4,16	1,0,2	17,12,15	312	149	0.0002786452647825029	0.00262371607305	0.276,0.193,0.0	0.027,0.0,0.06	0.127
10599	gene:Solyc06g048470.2	NA	6	-	31118017	31118138	31118026	31118138	31117902	31117936	10599	7,0,6	41,13,25	7,2,14	20,25,68	158	149	0.0002790561086652399	0.00262576112241	0.139,0.0,0.185	0.248,0.07,0.163	-0.052
13850	gene:Solyc10g006090.2	NA	10	+	822659	822701	822659	822679	823020	823131	13850	30,7,32	0,0,0	4,11,46	6,0,2	171	149	0.0002811859401583113	0.00264266297865	1.0,1.0,1.0	0.367,1.0,0.952	0.227
13881	gene:Solyc04g005190.2	NA	4	+	139855	139987	139855	139962	140070	140185	13881	44,9,24	2,0,2	40,35,38	0,0,10	174	149	0.00028124217701850073	0.00264266297865	0.95,1.0,0.911	1.0,1.0,0.765	0.032
9633	gene:Solyc02g090510.2	NA	2	+	52054762	52054946	52054762	52054875	52055044	52055152	9633	0,0,1	82,43,61	1,2,2	26,30,74	220	149	0.00028221059014644985	0.0026499261716	0.0,0.0,0.011	0.025,0.043,0.018	-0.025
713	gene:Solyc09g090310.1	NA	9	+	69833220	69833446	69833220	69833302	69833525	69833581	713	5,0,7	0,2,0	12,8,26	2,2,20	293	149	0.00028575996143408714	0.00268139745127	1.0,0.0,1.0	0.753,0.67,0.398	0.06
10530	gene:Solyc07g053350.2	NA	7	+	61810363	61810526	61810363	61810522	61810987	61811621	10530	13,4,7	99,40,92	2,7,23	54,64,136	153	149	0.00028680513304129657	0.00268891879511	0.113,0.089,0.069	0.035,0.096,0.141	-0.0
8703	gene:Solyc11g011970.1	NA	11	-	4924211	4924448	4924215	4924448	4924004	4924119	8703	1,0,2	112,26,92	1,3,13	36,49,204	153	149	0.00028695814562477713	0.00268891879511	0.009,0.0,0.021	0.026,0.056,0.058	-0.037
10706	gene:Solyc01g102970.2	NA	1	+	91623995	91624135	91623995	91624077	91624715	91624872	10706	20,12,33	0,0,8	23,18,28	0,0,0	207	149	0.0002875359778507305	0.00269247259923	1.0,1.0,0.748	1.0,1.0,1.0	-0.084
12262	gene:Solyc02g090570.2	NA	2	+	52107654	52107811	52107654	52107745	52108956	52109081	12262	20,8,18	4,3,0	10,21,32	0,0,0	215	149	0.0002879110901446651	0.00269412454884	0.776,0.649,1.0	1.0,1.0,1.0	-0.192
4531	gene:Solyc04g079070.2	NA	4	-	63652549	63652793	63652721	63652793	63652099	63652145	4531	1,2,0	4,0,5	0,2,2	2,0,0	321	149	0.00029050757866951103	0.00271654638564	0.104,1.0,0.0	0.0,1.0,1.0	-0.299
4	gene:Solyc11g070130.1	NA	11	+	54655308	54655431	54655308	54655357	54656805	54656943	4	1692,943,1560	18,0,11	962,1016,1748	22,14,9	223	149	0.00029110092620965045	0.00272021878599	0.984,1.0,0.99	0.967,0.98,0.992	0.012
29	gene:Solyc07g006060.2	NA	7	+	905789	905868	905789	905838	907030	907202	29	16,13,11	3,0,0	15,8,47	0,6,4	179	149	0.00029137971641275445	0.002720948743	0.816,1.0,1.0	1.0,0.526,0.907	0.128
6685	gene:Solyc01g107690.2	NA	1	+	95147841	95147948	95147841	95147919	95148204	95148645	6685	0,0,2	0,0,0	0,1,2	4,0,5	178	149	0.0002942241780938457	0.00274373152048	NA,NA,1.0	0.0,1.0,0.251	0.583
7539	gene:Solyc01g014120.2	NA	1	-	11645948	11646290	11646064	11646290	11643648	11644594	7539	26,10,18	1,0,2	22,12,78	0,0,4	265	149	0.00029409649490866156	0.00274373152048	0.936,1.0,0.835	1.0,1.0,0.916	-0.048
6737	gene:Solyc01g005520.2	NA	1	+	351770	352006	351770	351891	352188	352248	6737	48,15,42	1221,739,1263	18,27,27	780,741,1318	264	149	0.0003011762808413225	0.00280663174703	0.022,0.011,0.018	0.013,0.02,0.011	0.002
4772	gene:Solyc10g081530.1	NA	10	-	62574830	62574972	62574869	62574972	62574389	62574470	4772	33,11,22	736,350,713	7,8,25	429,448,810	188	149	0.00030407310528065824	0.00283168079293	0.034,0.024,0.024	0.013,0.014,0.024	0.01
6701	gene:Solyc04g049010.2	NA	4	-	39207125	39207292	39207155	39207292	39206517	39206747	6701	12,5,9	1,2,0	9,21,61	0,0,1	179	149	0.0003060716107963132	0.00284833560109	0.909,0.675,1.0	1.0,1.0,0.981	-0.132
416	gene:Solyc10g008020.2	NA	10	+	2186928	2187166	2186928	2187162	2187336	2187489	416	3,1,2	94,37,72	3,5,15	37,36,242	153	149	0.00030670678254623995	0.00285228893316	0.03,0.026,0.026	0.073,0.119,0.057	-0.056
12272	gene:Solyc03g097060.2	NA	3	-	59414664	59414840	59414666	59414840	59413564	59413722	12272	4,2,7	16,11,15	7,8,22	0,13,39	151	149	0.000307271143954697	0.00285557878059	0.198,0.152,0.315	1.0,0.378,0.358	-0.357
2955	gene:Solyc03g053010.2	NA	3	+	21503419	21503547	21503419	21503507	21506656	21506992	2955	6,7,0	75,53,51	4,1,0	54,51,104	189	149	0.0003079702274123028	0.00286011528321	0.059,0.094,0.0	0.055,0.015,0.0	0.028
7442	gene:Solyc07g039510.2	NA	7	-	47623055	47623232	47623059	47623232	47621489	47621572	7442	4,2,0	2,2,1	0,0,0	3,0,1	153	149	0.0003102069450348891	0.002878915789	0.661,0.493,0.0	0.0,NA,0.0	0.385
1640	gene:Solyc01g098500.2	NA	1	+	89006908	89007075	89006908	89007056	89007416	89007479	1640	23,4,17	92,80,105	28,23,56	93,75,184	168	149	0.0003139643807894624	0.00291179414441	0.181,0.042,0.126	0.211,0.214,0.213	-0.096
7456	gene:Solyc08g066540.2	NA	8	-	55285728	55285911	55285868	55285911	55285200	55285278	7456	7,12,3	107,59,72	16,15,15	106,85,148	289	149	0.0003171472004876167	0.00293930204471	0.033,0.095,0.021	0.072,0.083,0.05	-0.019
1769	gene:Solyc02g077280.2	NA	2	-	42267286	42267414	42267288	42267414	42265960	42266059	1769	7,5,3	71,23,63	4,4,7	45,88,232	151	149	0.00032176532454016005	0.00297803142351	0.089,0.177,0.045	0.081,0.043,0.029	0.053
9996	gene:Solyc01g111630.2	NA	1	+	97850649	97850749	97850649	97850741	97850855	97850925	9996	14,10,17	0,0,3	7,7,27	0,0,2	157	149	0.0003216247397060588	0.00297803142351	1.0,1.0,0.843	1.0,1.0,0.928	-0.028
5259	gene:Solyc10g079550.1	NA	10	-	61066764	61066913	61066774	61066913	61066106	61066228	5259	5,0,0	43,14,21	0,2,2	13,14,26	159	149	0.0003227008176462964	0.00298465237822	0.098,0.0,0.0	0.0,0.118,0.067	-0.029
7714	gene:Solyc09g066280.2	NA	9	-	64718145	64718242	64718165	64718242	64717278	64717419	7714	59,42,56	6,1,4	54,56,107	0,0,1	169	149	0.0003259391151125659	0.00301254837206	0.897,0.974,0.925	1.0,1.0,0.99	-0.065
5420	gene:Solyc09g031750.2	NA	9	-	28024222	28024359	28024226	28024359	28023612	28024112	5420	9,16,16	13,2,14	3,8,15	6,2,16	153	149	0.00032981718586507267	0.0030442418129	0.403,0.886,0.527	0.327,0.796,0.477	0.072
6514	gene:Solyc11g044330.1	NA	11	-	32954597	32954815	32954644	32954815	32954415	32954527	6514	43,11,22	4,3,1	20,18,67	0,0,0	196	149	0.00032977790422454107	0.0030442418129	0.891,0.736,0.944	1.0,1.0,1.0	-0.143
10375	gene:Solyc01g006630.2	NA	1	-	1224605	1224670	1224609	1224670	1224425	1224503	10375	0,0,6	135,49,120	3,5,1	72,74,225	153	149	0.0003332250011493449	0.00307167725818	0.0,0.0,0.046	0.039,0.062,0.004	-0.02
13529	gene:Solyc05g016410.2	NA	5	+	16183758	16184005	16183758	16184001	16184063	16184104	13529	3,2,5	198,90,178	0,2,5	66,112,236	153	149	0.0003332426614635392	0.00307167725818	0.015,0.021,0.027	0.0,0.017,0.02	0.009
4727	gene:Solyc01g103250.2	NA	1	+	91898791	91899040	91898791	91898964	91899494	91899619	4727	1,0,0	0,0,2	0,0,7	0,0,2	225	149	0.00033470949738320015	0.00308155133677	1.0,NA,0.0	NA,NA,0.699	-0.199
8464	gene:Solyc06g067950.2	NA	6	+	42119815	42119990	42119815	42119909	42120558	42120673	8464	16,10,9	47,20,43	2,6,14	42,35,110	230	149	0.0003347684282804852	0.00308155133677	0.181,0.245,0.119	0.03,0.1,0.076	0.113
6106	gene:Solyc05g054100.2	NA	5	-	64075374	64075461	64075399	64075461	64075167	64075226	6106	7,3,0	302,194,332	9,11,12	234,285,325	174	149	0.0003358922624075625	0.00308979863364	0.019,0.013,0.0	0.032,0.032,0.031	-0.021
7207	gene:Solyc03g112670.2	NA	3	+	63042997	63043124	63042997	63043114	63044894	63045005	7207	0,0,0	1,0,1	0,0,4	0,0,1	159	149	0.00033957581078141	0.00312156502941	0.0,NA,0.0	NA,NA,0.789	-0.789
13987	gene:Solyc09g008650.2	NA	9	-	2109941	2110126	2110052	2110126	2109114	2109189	13987	8,11,4	0,0,2	6,7,17	0,0,3	260	149	0.0003481028574243637	0.00319778227901	1.0,1.0,0.534	1.0,1.0,0.765	-0.077
4312	gene:Solyc03g043660.2	NA	3	-	7161297	7161404	7161304	7161404	7161036	7161144	4312	0,0,0	2,0,1	4,0,0	1,0,2	156	149	0.00035550622364278404	0.00326358083031	0.0,NA,0.0	0.793,NA,0.0	-0.397
10541	gene:Solyc08g005400.2	NA	8	+	302657	302749	302657	302744	302847	302935	10541	13,4,8	74,51,82	5,10,9	74,93,81	154	149	0.0003574406413311547	0.00327911884696	0.145,0.071,0.086	0.061,0.094,0.097	0.017
747	gene:Solyc02g005520.2	NA	2	-	9240088	9240131	9240093	9240131	9239964	9240011	747	64,44,71	8,0,8	45,47,104	8,4,12	154	149	0.00036419447221416347	0.00333881869422	0.886,1.0,0.896	0.845,0.919,0.893	0.042
14194	gene:Solyc01g006930.2	NA	1	+	1509411	1509535	1509411	1509480	1510590	1510732	14194	0,0,4	0,0,6	1,0,3	0,0,0	204	149	0.00036962605219569716	0.00338632408224	NA,NA,0.327	1.0,NA,1.0	-0.673
773	gene:Solyc07g056030.2	NA	7	+	63936502	63936586	63936502	63936563	63937026	63937073	773	225,107,212	2,0,3	146,105,134	11,1,1	172	149	0.00037023004599761136	0.00338956731511	0.99,1.0,0.984	0.92,0.989,0.991	0.025
4306	gene:Solyc03g043750.2	NA	3	+	7302313	7302428	7302313	7302407	7302520	7302733	4306	9,3,9	61,16,49	8,3,35	37,24,116	170	149	0.0003706061775840425	0.00339072143176	0.115,0.141,0.139	0.159,0.099,0.209	-0.024
13020	gene:Solyc11g072520.1	NA	11	+	55709564	55709638	55709564	55709632	55710007	55710100	13020	1,1,2	76,34,68	2,2,2	31,47,143	155	149	0.00037444070380152024	0.00342349393314	0.012,0.027,0.027	0.058,0.039,0.013	-0.015
13553	gene:Solyc05g008180.2	NA	5	+	2572715	2572809	2572715	2572793	2573404	2573488	13553	11,10,12	257,129,282	8,13,17	145,165,256	165	149	0.0003786747191491941	0.00345754243565	0.037,0.065,0.037	0.047,0.066,0.057	-0.01
2712	gene:Solyc01g106190.2	NA	1	+	94141946	94142098	94141946	94142083	94142204	94142384	2712	8,0,1	2,0,0	3,4,31	2,2,3	164	149	0.000378580981065902	0.00345754243565	0.784,NA,1.0	0.577,0.645,0.904	0.183
5371	gene:Solyc06g061030.2	NA	6	+	39069040	39069159	39069040	39069130	39069365	39069561	5371	3,0,0	1,0,0	0,0,0	6,0,3	178	149	0.00038057654870259175	0.00346864150829	0.715,NA,NA	0.0,NA,0.0	0.715
6168	gene:Solyc03g005730.2	NA	3	-	517410	517653	517414	517653	516879	517010	6168	1,0,0	4,0,8	0,0,5	0,4,6	153	149	0.0003806577597420215	0.00346864150829	0.196,NA,0.0	NA,0.0,0.448	-0.126
7479	gene:Solyc12g006520.1	NA	12	+	1033310	1033420	1033310	1033367	1033528	1033575	7479	0,0,1	6,0,0	0,0,1	0,2,15	202	149	0.0003804222449776131	0.00346864150829	0.0,NA,1.0	NA,0.0,0.047	0.476
7551	gene:Solyc06g019200.2	NA	6	-	18151996	18152106	18152031	18152106	18151838	18151898	7551	17,13,11	0,0,0	16,9,60	0,3,6	184	149	0.0003822168733506143	0.00348050945988	1.0,1.0,1.0	1.0,0.708,0.89	0.134
13213	gene:Solyc10g005900.2	NA	10	+	693358	693384	693358	693380	693477	693559	13213	22,19,21	4,0,2	26,16,44	0,4,1	153	149	0.00038598446918647214	0.0035124586696	0.843,1.0,0.911	1.0,0.796,0.977	-0.006
3519	gene:Solyc02g078000.2	NA	2	-	42812839	42812946	42812843	42812946	42805933	42805983	3519	3,0,0	34,28,25	2,1,1	19,31,29	153	149	0.00038702383595448257	0.00351955478988	0.079,0.0,0.0	0.093,0.03,0.032	-0.025
849	gene:Solyc06g007310.2	NA	6	-	1334924	1335061	1334980	1335061	1334196	1334267	849	2,1,0	30,14,25	0,1,5	23,14,112	205	149	0.00039049413968224344	0.00354873327074	0.046,0.049,0.0	0.0,0.049,0.031	0.005
10526	gene:Solyc11g017230.1	NA	11	-	8036457	8036687	8036461	8036687	8034998	8035221	10526	0,0,0	19,8,18	2,0,6	6,13,32	153	149	0.00039252326530157995	0.0035647842962	0.0,0.0,0.0	0.245,0.0,0.154	-0.133
5783	gene:Solyc01g080300.2	NA	1	+	79539998	79540121	79539998	79540074	79540477	79540542	5783	0,0,10	29,9,13	2,0,2	17,13,75	196	149	0.00039890683560149233	0.0036203331887	0.0,0.0,0.369	0.082,0.0,0.02	0.089
5726	gene:Solyc02g072230.2	NA	2	+	41545264	41545487	41545264	41545426	41545704	41545782	5726	4,0,1	6,0,0	0,0,2	0,0,6	210	149	0.00040844720019454816	0.00370196229107	0.321,NA,1.0	NA,NA,0.191	0.469
5961	gene:Solyc04g080580.2	NA	4	+	64697406	64697604	64697406	64697550	64698820	64699084	5961	392,210,366	5,3,7	382,429,1056	10,21,29	203	149	0.00040838353001163285	0.00370196229107	0.983,0.981,0.975	0.966,0.937,0.964	0.024
3506	gene:Solyc10g083790.1	NA	10	+	63541931	63542158	63541931	63542154	63542237	63542435	3506	8,0,11	169,96,190	9,14,30	153,146,256	153	149	0.00040944510525367343	0.00370852784378	0.044,0.0,0.053	0.054,0.085,0.102	-0.048
12872	gene:Solyc02g030230.2	NA	2	-	25329631	25329800	25329718	25329800	25328194	25328308	12872	33,10,38	0,0,2	17,3,58	0,2,4	236	149	0.00041014818595696385	0.003712416057	1.0,1.0,0.923	1.0,0.486,0.902	0.178
6790	gene:Solyc04g079840.2	NA	4	+	64163675	64163882	64163675	64163734	64164263	64164806	6790	1,2,1	33,22,28	0,2,0	22,18,40	297	149	0.00041810586692873187	0.00378191957951	0.015,0.044,0.018	0.0,0.053,0.0	0.008
6199	gene:Solyc05g012200.2	NA	5	+	5466229	5466327	5466229	5466267	5466493	5466608	6199	41,18,39	0,0,3	58,34,100	3,8,7	209	149	0.0004184188138426559	0.00378222713126	1.0,1.0,0.903	0.932,0.752,0.911	0.103
13793	gene:Solyc04g048900.2	NA	4	+	38567685	38567923	38567685	38567762	38568386	38568669	13793	217,114,214	7,0,12	31,15,24	0,0,0	310	149	0.0004199518219159897	0.00379355546526	0.937,1.0,0.896	1.0,1.0,1.0	-0.056
7003	gene:Solyc04g009410.2	NA	4	+	2837836	2837925	2837836	2837921	2838904	2838999	7003	10,13,14	811,599,731	11,9,65	525,563,1287	153	149	0.00042074864106943227	0.00379822291895	0.012,0.021,0.018	0.02,0.015,0.047	-0.01
7998	gene:Solyc05g013800.1	NA	5	-	7110833	7110985	7110900	7110985	7110487	7110655	7998	2,1,2	1,0,0	6,3,18	0,0,8	216	149	0.00042372530071087624	0.00382254913662	0.58,1.0,1.0	1.0,1.0,0.608	-0.009
4967	gene:Solyc09g055590.2	NA	9	-	42260640	42260820	42260664	42260820	42260107	42260568	4967	100,54,97	3,0,0	40,33,108	4,4,2	173	149	0.0004253468229631237	0.00383462604558	0.966,1.0,1.0	0.896,0.877,0.979	0.071
13655	gene:Solyc03g117850.2	NA	3	-	66874554	66874656	66874594	66874656	66873239	66873294	13655	21,16,24	279,148,265	24,20,75	155,143,483	189	149	0.00042744579405256555	0.00385098838642	0.056,0.079,0.067	0.109,0.099,0.109	-0.038
7199	gene:Solyc04g079320.2	NA	4	+	63843313	63843426	63843313	63843406	63843535	63843787	7199	1,0,6	27,7,24	0,1,6	11,7,16	169	149	0.0004313611930713501	0.00388368287972	0.032,0.0,0.181	0.0,0.112,0.248	-0.049
3686	gene:Solyc07g065050.2	NA	7	-	66976952	66977192	66977021	66977192	66976211	66976379	3686	76,24,59	0,0,0	59,59,218	0,0,14	218	149	0.0004348747348817292	0.00391271833461	1.0,1.0,1.0	1.0,1.0,0.914	0.029
13972	gene:Solyc04g050180.2	NA	4	-	45765381	45765612	45765397	45765612	45761709	45761787	13972	10,2,12	39,21,31	6,6,33	20,41,83	165	149	0.0004384249142948564	0.00394204470353	0.188,0.079,0.259	0.213,0.117,0.264	-0.023
3576	gene:Solyc02g088200.2	NA	2	-	50369274	50369411	50369275	50369411	50369059	50369172	3576	69,21,44	18,3,10	0,3,5	0,0,0	150	149	0.0004420676844982359	0.00397216417105	0.792,0.874,0.814	NA,1.0,1.0	-0.173
6715	gene:Solyc10g005840.2	NA	10	+	651367	651601	651367	651596	653547	653643	6715	1,0,0	0,0,2	0,1,7	0,2,3	154	149	0.0004529465962815213	0.0040672204629	1.0,NA,0.0	NA,0.326,0.693	-0.009
5046	gene:Solyc02g071890.2	NA	2	+	41266696	41266803	41266696	41266798	41266900	41266972	5046	1,0,8	132,64,132	0,0,8	115,118,194	154	149	0.00045637977013822953	0.00409533640192	0.007,0.0,0.055	0.0,0.0,0.038	0.008
6932	gene:Solyc01g109330.2	NA	1	-	96304815	96305031	96304826	96305031	96304612	96304724	6932	23,13,28	3,0,3	7,3,24	10,0,3	160	149	0.00045867882058354774	0.00411324479384	0.877,1.0,0.897	0.395,1.0,0.882	0.166
7957	gene:Solyc03g083960.2	NA	3	-	53898728	53898914	53898877	53898914	53898433	53898482	7957	0,0,8	5,6,29	1,2,14	16,27,74	298	149	0.0004596029632485054	0.00411880804936	0.0,0.0,0.121	0.03,0.036,0.086	-0.01
11617	gene:Solyc01g090940.2	NA	1	+	84632996	84633157	84632996	84633106	84634894	84635085	11617	3,0,1	0,0,0	0,6,2	0,5,7	200	149	0.0004621043231679846	0.0041384891135	1.0,NA,1.0	NA,0.472,0.176	0.676
934	gene:Solyc06g051750.2	NA	6	-	35304303	35304412	35304305	35304412	35304083	35304214	934	2,2,1	118,73,108	2,3,8	87,79,213	151	149	0.00046824359832502887	0.00419070293709	0.016,0.026,0.009	0.022,0.036,0.036	-0.014
4612	gene:Solyc03g063880.2	NA	3	-	36633795	36634134	36633966	36634134	36631509	36631631	4612	130,55,114	4,0,9	81,80,326	1,1,2	320	149	0.0004739707251154378	0.00423916165029	0.938,1.0,0.855	0.974,0.974,0.987	-0.047
6630	gene:Solyc05g014540.2	NA	5	+	8395807	8396028	8395807	8395887	8396326	8396402	6630	1,3,0	20,13,14	2,0,7	21,15,52	290	149	0.00047614685562343066	0.00425581754476	0.025,0.106,0.0	0.047,0.0,0.065	0.006
571	gene:Solyc07g049570.2	NA	7	+	59910562	59910695	59910562	59910691	59910808	59910889	571	55,16,45	1,0,5	39,61,98	0,0,6	153	149	0.00047712471411520853	0.00426174835223	0.982,1.0,0.898	1.0,1.0,0.941	-0.02
5613	gene:Solyc03g120540.2	NA	3	+	68909200	68909422	68909200	68909260	68909662	68909798	5613	4,0,1	4,0,2	0,3,6	0,1,0	311	149	0.00047910162483983	0.00427658915813	0.324,NA,0.193	NA,0.59,1.0	-0.536
14174	gene:Solyc08g008630.2	NA	8	+	3021868	3021961	3021868	3021942	3022579	3022675	14174	69,24,73	8,0,0	46,43,84	0,0,2	168	149	0.0004890069071248594	0.0043621346406	0.884,1.0,1.0	1.0,1.0,0.974	-0.03
3880	gene:Solyc08g076510.2	NA	8	-	60502264	60502466	60502408	60502466	60500469	60501190	3880	2,0,0	0,0,0	4,1,4	8,0,4	293	149	0.0004899897624933981	0.00436802839556	1.0,NA,NA	0.203,1.0,0.337	0.487
9277	gene:Solyc02g069090.2	NA	2	-	39056844	39057076	39056861	39057076	39056589	39056746	9277	6,3,4	178,74,146	2,1,5	54,62,528	166	149	0.0004940911226912163	0.00440169614492	0.029,0.035,0.024	0.032,0.014,0.008	0.011
3274	gene:Solyc11g042820.1	NA	11	+	34126170	34126602	34126170	34126315	34127401	34127520	3274	57,20,51	0,0,0	32,25,110	0,4,4	436	149	0.0004986146543500465	0.00443907819982	1.0,1.0,1.0	1.0,0.681,0.904	0.138
2757	gene:Solyc07g047750.2	NA	7	-	58955762	58957030	58956896	58957030	58954696	58954978	2757	57,18,60	7,5,3	44,23,180	8,5,6	1283	149	0.0004994804347025335	0.00444386825074	0.486,0.295,0.699	0.39,0.348,0.777	-0.012
3562	gene:Solyc01g091550.2	NA	1	+	85168340	85168532	85168340	85168528	85168978	85169216	3562	1,3,7	82,48,98	2,2,5	80,53,119	153	149	0.0004998216616926625	0.00444398813829	0.012,0.057,0.065	0.024,0.035,0.039	0.012
14086	gene:Solyc06g069690.2	NA	6	-	43406822	43406956	43406888	43406956	43406205	43406440	14086	54,32,60	0,0,0	21,18,42	0,0,8	215	149	0.0005039687251823233	0.00447499145039	1.0,1.0,1.0	1.0,1.0,0.784	0.072
4197	gene:Solyc10g017530.2	NA	10	+	5510636	5510816	5510636	5510711	5512391	5512452	4197	3,0,3	0,0,0	0,7,11	4,0,0	254	149	0.000503868780308372	0.00447499145039	1.0,NA,1.0	0.0,1.0,1.0	0.333
8815	gene:Solyc06g065270.2	NA	6	-	40706193	40706346	40706271	40706346	40705358	40705659	8815	6,7,5	399,245,405	4,1,21	230,210,439	227	149	0.0005060621964122088	0.00449063960808	0.01,0.018,0.008	0.011,0.003,0.03	-0.003
13333	gene:Solyc05g049990.2	NA	5	+	59846853	59846936	59846853	59846929	59847964	59848623	13333	0,2,0	78,61,82	1,2,2	36,45,81	156	149	0.0005075791211029808	0.00450115454744	0.0,0.03,0.0	0.026,0.041,0.023	-0.02
88	gene:Solyc11g007800.1	NA	11	-	2036632	2036733	2036636	2036733	2036242	2036350	88	0,0,0	7,5,17	2,1,6	10,16,41	153	149	0.0005087559780639569	0.00450864203044	0.0,0.0,0.0	0.163,0.057,0.125	-0.115
2707	gene:Solyc01g087380.2	NA	1	-	82330187	82330334	82330207	82330334	82328208	82328315	2707	0,0,4	2,0,1	0,0,0	2,0,5	169	149	0.0005094105182175598	0.00451149393632	0.0,NA,0.779	0.0,NA,0.0	0.39
12854	gene:Solyc06g084080.2	NA	6	-	49330437	49330621	49330560	49330621	49330244	49330304	12854	3,0,4	4,2,11	0,0,0	10,2,8	272	149	0.0005140670151426202	0.00454976152632	0.291,0.0,0.166	0.0,0.0,0.0	0.152
1181	gene:Solyc02g080940.2	NA	2	+	45030306	45030407	45030306	45030394	45030506	45030640	1181	14,3,11	147,61,101	5,11,16	66,83,298	162	149	0.0005144256033653802	0.00454996526812	0.081,0.043,0.091	0.065,0.109,0.047	-0.002
11938	gene:Solyc07g026810.2	NA	7	-	31743068	31743244	31743085	31743244	31742870	31742957	11938	3,2,4	45,25,57	0,2,5	32,21,77	166	149	0.000516769716006063	0.00456771876097	0.056,0.067,0.059	0.0,0.079,0.055	0.016
4571	gene:Solyc07g062280.2	NA	7	+	65056624	65056764	65056624	65056714	65057333	65057428	4571	0,0,2	5,5,2	0,6,2	2,8,6	199	149	0.0005235108322904056	0.00462428884366	0.0,0.0,0.428	0.0,0.36,0.2	-0.044
8788	gene:Solyc06g073130.2	NA	6	-	45054177	45054321	45054227	45054321	45053879	45054034	8788	4,2,2	6,6,0	0,2,5	2,0,0	199	149	0.0005253370590132855	0.00463739920779	0.333,0.2,1.0	0.0,1.0,1.0	-0.156
7981	gene:Solyc01g094460.2	NA	1	-	85930759	85930944	85930812	85930944	85929887	85930049	7981	5,1,0	83,60,81	1,0,20	85,109,202	202	149	0.0005276236711727435	0.00465455390854	0.043,0.012,0.0	0.009,0.0,0.068	-0.007
11715	gene:Solyc07g008190.2	NA	7	-	2936935	2937085	2936969	2937085	2934641	2934700	11715	0,2,0	0,8,0	3,1,7	2,0,0	183	149	0.0005296824124983316	0.00466967739341	NA,0.169,NA	0.55,1.0,1.0	-0.681
9176	gene:Solyc06g051900.2	NA	6	+	35582213	35582380	35582213	35582375	35582695	35582887	9176	14,1,11	9,1,13	2,2,10	6,8,9	154	149	0.0005370063046107055	0.00473116860573	0.601,0.492,0.45	0.244,0.195,0.518	0.195
12360	gene:Solyc06g084250.2	NA	6	+	49451114	49451254	49451114	49451212	49452700	49452829	12360	2,0,0	1,2,3	0,0,5	0,0,3	191	149	0.0005443086799112704	0.00479239051358	0.609,0.0,0.0	NA,NA,0.565	-0.362
12982	gene:Solyc11g017400.1	NA	11	+	8325292	8325502	8325292	8325358	8326293	8326364	12982	2,4,0	5,0,1	0,0,0	4,2,14	293	149	0.0005568133320019072	0.00489930692318	0.169,1.0,0.0	0.0,0.0,0.0	0.39
9712	gene:Solyc06g076470.2	NA	6	+	47511480	47511573	47511480	47511538	47512534	47512625	9712	368,208,272	4,2,0	222,275,865	0,10,11	184	149	0.0005604895311088024	0.00492845496258	0.987,0.988,1.0	1.0,0.957,0.985	0.011
1222	gene:Solyc03g123640.2	NA	3	+	70439715	70439901	70439715	70439767	70440185	70440334	1222	62,20,37	2,5,1	29,24,134	0,0,3	283	149	0.0005634770851448864	0.00495151380264	0.942,0.678,0.951	1.0,1.0,0.959	-0.129
9669	gene:Solyc11g042620.1	NA	11	-	35652543	35652672	35652557	35652672	35651087	35651139	9669	2,2,1	16,15,19	3,10,5	22,24,40	163	149	0.0005684583896838417	0.00499205136381	0.103,0.109,0.046	0.111,0.276,0.103	-0.077
10807	gene:Solyc02g091170.2	NA	2	+	52560902	52560970	52560902	52560959	52561068	52561189	10807	0,0,0	0,0,1	0,0,7	0,0,2	160	149	0.0005698203047551347	0.00500077249979	NA,NA,0.0	NA,NA,0.765	-0.765
13513	gene:Solyc01g109780.2	NA	1	+	96634167	96634255	96634167	96634193	96635105	96636061	13513	3,0,4	43,21,48	0,0,2	19,17,53	211	149	0.0005847388134280888	0.00512837876538	0.047,0.0,0.056	0.0,0.0,0.026	0.026
13876	gene:Solyc04g010000.2	NA	4	+	3320186	3320283	3320186	3320231	3320752	3320838	13876	21,6,14	0,0,0	10,14,24	7,0,0	201	149	0.0005905580799470234	0.00517606787718	1.0,1.0,1.0	0.514,1.0,1.0	0.162
9332	gene:Solyc08g065830.2	NA	8	-	54144400	54144562	54144446	54144562	54144055	54144155	9332	0,1,5	5,3,4	0,0,0	6,12,4	195	149	0.0005926024834525161	0.00519063118419	0.0,0.203,0.489	0.0,0.0,0.0	0.231
3259	gene:Solyc05g025890.1	NA	5	-	37242217	37242297	37242231	37242297	37241994	37242099	3259	4,0,4	155,56,140	0,5,1	95,114,162	163	149	0.000593952955237517	0.00519574717424	0.023,0.0,0.025	0.0,0.039,0.006	0.001
5963	gene:Solyc04g080580.2	NA	4	+	64697406	64697581	64697406	64697550	64698820	64699084	5963	102,52,86	5,3,7	96,105,294	10,21,29	180	149	0.000593757531222456	0.00519574717424	0.944,0.935,0.91	0.888,0.805,0.894	0.067
2773	gene:Solyc08g079520.2	NA	8	+	63034653	63034884	63034653	63034737	63034993	63035070	2773	1,0,3	0,0,3	0,0,1	0,0,0	296	149	0.0005986994916542897	0.00523389194542	1.0,NA,0.335	NA,NA,1.0	-0.333
3852	gene:Solyc11g044900.1	NA	11	-	32071212	32071371	32071352	32071371	32069767	32069956	3852	3,1,2	47,25,77	2,4,6	41,75,80	289	149	0.0006012810585632361	0.00525307337182	0.032,0.02,0.013	0.025,0.027,0.037	-0.008
3	gene:Solyc11g070130.1	NA	11	+	54655308	54655533	54655308	54655431	54656805	54656943	3	28,14,20	1240,682,1161	13,10,49	679,719,1257	251	149	0.0006083471627390204	0.00531138388898	0.013,0.012,0.01	0.011,0.008,0.023	-0.002
2772	gene:Solyc09g007500.2	NA	9	-	1077561	1077700	1077564	1077700	1075062	1075534	2772	282,157,335	2,0,3	192,218,581	6,4,19	152	149	0.000611375843079929	0.00533439192813	0.993,1.0,0.991	0.969,0.982,0.968	0.022
3490	gene:Solyc07g065820.2	NA	7	+	67431996	67432216	67431996	67432097	67432322	67432435	3490	1,1,1	0,0,0	0,0,11	0,2,2	268	149	0.0006152577953567801	0.005364810577	1.0,1.0,1.0	NA,0.0,0.754	0.623
4782	gene:Solyc12g043000.1	NA	12	+	39282881	39283108	39282881	39283053	39283718	39283738	4782	67,35,58	0,0,2	64,73,80	0,1,3	204	149	0.0006247148403538957	0.00544377154265	1.0,1.0,0.955	1.0,0.982,0.951	0.007
8631	gene:Solyc01g104770.2	NA	1	-	93139457	93139547	93139460	93139547	93139011	93139081	8631	3,0,0	0,0,2	4,2,1	0,2,4	152	149	0.0006410820008684957	0.00558280722529	1.0,NA,0.0	1.0,0.495,0.197	-0.064
4165	gene:Solyc12g042070.1	ARF2B	12	+	40786322	40786517	40786322	40786513	40786641	40786819	4165	10,6,6	119,41,108	1,1,1	31,35,65	153	149	0.000643028162888409	0.00559616101451	0.076,0.125,0.051	0.03,0.027,0.015	0.06
1103	gene:Solyc04g082340.2	NA	4	-	66047372	66047477	66047404	66047477	66047207	66047282	1103	0,0,3	42,29,47	0,1,4	23,26,68	181	149	0.0006450896309362723	0.00561050051691	0.0,0.0,0.05	0.0,0.031,0.046	-0.009
14144	gene:Solyc04g080380.2	NA	4	+	64582421	64582461	64582421	64582457	64583172	64583698	14144	9,3,2	49,34,60	6,5,9	37,39,93	153	149	0.0006488913879080935	0.00563994764657	0.152,0.079,0.031	0.136,0.111,0.086	-0.024
4608	gene:Solyc01g103010.2	NA	1	+	91677656	91677789	91677656	91677776	91678001	91678052	4608	4,6,0	153,92,161	0,4,3	164,142,245	162	149	0.0006540627764172283	0.00568125380233	0.023,0.057,0.0	0.0,0.025,0.011	0.015
9922	gene:Solyc07g007970.2	NA	7	+	2665034	2665213	2665034	2665190	2666238	2666474	9922	0,0,2	62,26,76	4,0,5	32,36,57	172	149	0.0006554502737480127	0.00568966085899	0.0,0.0,0.022	0.098,0.0,0.071	-0.049
3573	gene:Solyc02g088200.2	NA	2	-	50368873	50368955	50368889	50368955	50368424	50368521	3573	39,11,22	377,170,328	0,0,0	2,1,3	165	149	0.0006570938086198515	0.00570027827964	0.085,0.055,0.057	0.0,0.0,0.0	0.066
8948	gene:Solyc01g102490.2	NA	1	+	91282229	91282405	91282229	91282396	91282502	91282619	8948	4,0,2	2,0,0	0,0,3	0,0,5	158	149	0.0006661148368693582	0.00577484083959	0.654,NA,1.0	NA,NA,0.361	0.466
5439	gene:Solyc04g045560.2	NA	4	+	34045055	34045255	34045055	34045167	34046024	34046691	5439	0,0,1	0,1,1	2,12,2	0,3,0	237	149	0.0006689427679121866	0.00579565175088	NA,0.0,0.386	1.0,0.715,1.0	-0.712
8088	gene:Solyc11g011390.1	NA	11	+	4471237	4471326	4471237	4471303	4471889	4472090	8088	0,0,0	28,7,19	2,4,3	11,15,51	172	149	0.0006781715753795258	0.00587185720982	0.0,0.0,0.0	0.136,0.188,0.048	-0.124
11366	gene:Solyc08g016010.2	NA	8	-	6579607	6579654	6579636	6579654	6579383	6579476	11366	126,77,113	7,0,8	112,83,238	0,0,9	178	149	0.0006821390809051215	0.00590244020293	0.938,1.0,0.922	1.0,1.0,0.957	-0.032
4214	gene:Solyc09g064590.2	NA	9	+	61915124	61915294	61915124	61915274	61917425	61917722	4214	2,0,1	112,23,81	3,5,12	55,49,225	169	149	0.0006878595531056849	0.00594814265342	0.015,0.0,0.011	0.046,0.083,0.045	-0.049
153	gene:Solyc02g068280.2	NA	2	+	38264545	38264652	38264545	38264640	38264734	38264977	153	12,6,20	17,4,9	5,14,35	7,7,20	161	149	0.0007038076320435141	0.00608217188201	0.395,0.581,0.673	0.398,0.649,0.618	-0.005
794	gene:Solyc01g005480.2	NA	1	+	334785	335031	334785	334970	335733	336980	794	1,2,1	23,14,38	0,5,5	20,11,29	210	149	0.0007077278291759698	0.00611215390815	0.03,0.092,0.018	0.0,0.244,0.109	-0.071
12489	gene:Solyc05g011970.2	NA	5	+	5180409	5180510	5180409	5180504	5180695	5180919	12489	1,0,3	0,2,0	0,0,4	0,0,5	155	149	0.0007136976339918978	0.00615978753615	1.0,0.0,1.0	NA,NA,0.435	0.232
485	gene:Solyc04g077120.2	NA	4	+	62073290	62073354	62073290	62073350	62073996	62074117	485	3,2,0	4,0,10	2,0,0	0,11,11	153	149	0.000714273263436743	0.00616083408329	0.422,1.0,0.0	1.0,0.0,0.0	0.141
5032	gene:Solyc07g063120.2	NA	7	-	65691765	65691958	65691811	65691958	65691370	65691682	5032	11,5,9	7,5,12	3,5,17	13,4,13	195	149	0.0007164420523474328	0.00617561207106	0.546,0.433,0.364	0.15,0.489,0.5	0.068
11590	gene:Solyc11g044750.1	NA	11	+	32360888	32360983	32360888	32360928	32361176	32361250	11590	163,73,148	1,0,0	129,139,425	2,6,12	204	149	0.0007195606584025917	0.00619855334643	0.992,1.0,1.0	0.979,0.944,0.963	0.035
4155	gene:Solyc02g005290.2	NA	2	-	7634210	7634322	7634234	7634322	7634011	7634053	4155	6,4,6	71,32,56	16,17,23	70,44,123	173	149	0.0007217061618736385	0.006213088158	0.068,0.097,0.084	0.164,0.25,0.139	-0.101
4820	gene:Solyc06g008520.2	NA	6	+	2406670	2406866	2406670	2406684	2408763	2408911	4820	6,2,3	125,68,103	1,3,13	56,62,84	331	149	0.0007249082691154461	0.00623669493714	0.021,0.013,0.013	0.008,0.021,0.065	-0.016
9397	gene:Solyc09g098590.2	NA	9	+	72382085	72382191	72382085	72382181	72382264	72382438	9397	0,0,6	39,14,24	1,0,2	22,25,37	159	149	0.0007326116579937293	0.00629897366565	0.0,0.0,0.19	0.041,0.0,0.048	0.034
3443	gene:Solyc01g105230.2	NA	1	+	93468434	93468527	93468434	93468523	93468941	93468984	3443	0,0,5	39,23,47	0,0,4	29,55,60	153	149	0.0007336658852410123	0.00630404039162	0.0,0.0,0.094	0.0,0.0,0.061	0.011
3314	gene:Solyc10g078300.1	NA	10	+	60136227	60136369	60136227	60136335	60136837	60136891	3314	1,1,0	0,0,1	0,0,4	0,0,2	183	149	0.0007420337828386461	0.0063719037755	1.0,1.0,0.0	NA,NA,0.62	0.047
5972	gene:Solyc03g083420.2	NA	3	+	53289998	53290242	53289998	53290088	53290402	53290758	5972	46,31,34	0,0,8	26,24,82	0,0,1	303	149	0.0007484938642502162	0.00642330905403	1.0,1.0,0.676	1.0,1.0,0.976	-0.1
3459	gene:Solyc06g084360.2	NA	6	+	49499644	49499800	49499644	49499730	49499967	49500075	3459	4,11,7	32,14,33	4,6,8	17,37,144	219	149	0.0007499183800996332	0.00643146319783	0.078,0.348,0.126	0.138,0.099,0.036	0.093
1995	gene:Solyc06g005330.2	NA	6	-	352614	352825	352623	352825	352362	352492	1995	12,8,2	7,5,3	2,1,20	6,1,13	158	149	0.0007519333004757484	0.00644466727001	0.618,0.601,0.386	0.239,0.485,0.592	0.096
9563	gene:Solyc01g112090.2	NA	1	+	98195836	98196029	98195836	98196024	98196672	98196816	9563	0,0,2	0,2,4	0,2,3	7,12,19	154	149	0.0007524593921116933	0.00644510227267	NA,0.0,0.326	0.0,0.139,0.133	0.072
10194	gene:Solyc12g043050.1	NA	12	+	39154424	39154623	39154424	39154582	39155967	39155975	10194	7,0,4	2,0,2	0,0,0	0,0,1	190	149	0.0007547401079391212	0.00646055626487	0.733,NA,0.611	NA,NA,0.0	0.672
5949	gene:Solyc11g064950.1	NA	11	-	50266742	50266829	50266751	50266829	50266564	50266616	5949	2,0,3	115,54,106	1,2,6	39,42,97	158	149	0.0007562178556956573	0.00646912170686	0.016,0.0,0.026	0.024,0.043,0.055	-0.027
11229	gene:Solyc03g113910.2	NA	3	+	63949104	63949205	63949104	63949174	63949411	63949454	11229	0,0,0	0,0,2	0,0,3	0,2,1	180	149	0.0007768977315713939	0.00664183880352	NA,NA,0.0	NA,0.0,0.713	-0.356
2831	gene:Solyc09g055570.2	NA	9	+	42208617	42208760	42208617	42208715	42208918	42208990	2831	12,4,10	2,4,0	5,8,9	0,0,0	194	149	0.0007777986888902453	0.00664535124301	0.822,0.434,1.0	1.0,1.0,1.0	-0.248
7586	gene:Solyc10g051110.1	NA	10	-	51524041	51524231	51524059	51524231	51523802	51523976	7586	20,10,19	4,0,6	19,14,12	0,2,1	167	149	0.0007836846849254906	0.00669142357866	0.817,1.0,0.739	1.0,0.862,0.915	-0.074
9269	gene:Solyc02g068070.2	NA	2	+	38121776	38121924	38121776	38121887	38122002	38122146	9269	0,0,0	13,12,18	4,0,4	14,3,31	186	149	0.0007888727457263694	0.00673148241618	0.0,0.0,0.0	0.186,0.0,0.094	-0.093
5622	gene:Solyc09g063090.2	NA	9	-	61070040	61070131	61070057	61070131	61069949	61069965	5622	28,13,21	19,13,10	20,9,22	18,24,40	166	149	0.0007942429789174148	0.00677304437179	0.569,0.473,0.653	0.499,0.252,0.331	0.204
8762	gene:Solyc05g005210.2	NA	5	-	183565	183749	183668	183749	182246	182397	8762	7,0,1	25,4,12	0,0,3	4,8,68	252	149	0.0007995265705968882	0.00681381569499	0.142,0.0,0.047	0.0,0.0,0.025	0.055
12956	gene:Solyc06g018050.2	NA	6	+	16403444	16403678	16403444	16403528	16404235	16404449	12956	6,2,6	40,28,68	0,0,1	45,40,45	299	149	0.0008015271003683611	0.00682657409164	0.07,0.034,0.042	0.0,0.0,0.011	0.045
5700	gene:Solyc05g018520.2	NA	5	-	22149799	22149842	22149811	22149842	22149160	22149236	5700	118,48,139	7,8,4	65,100,297	3,10,38	161	149	0.0008049780246345323	0.00685166166731	0.94,0.847,0.97	0.952,0.902,0.879	0.008
13041	gene:Solyc10g007840.2	NA	10	-	2050188	2050291	2050196	2050291	2049532	2049608	13041	2,0,3	68,12,73	3,2,8	86,102,228	157	149	0.0008055798417895898	0.00685248248107	0.027,0.0,0.038	0.032,0.018,0.032	-0.006
6347	gene:Solyc03g116640.2	NA	3	+	65969627	65969788	65969627	65969634	65971519	65971674	6347	4,1,0	2,2,3	0,0,3	6,2,1	303	149	0.0008075568942474375	0.006864993059	0.496,0.197,0.0	0.0,0.0,0.596	0.032
900	gene:Solyc09g047910.2	NA	9	-	33697262	33697450	33697331	33697450	33697063	33697165	900	3,2,4	0,7,1	1,2,3	2,0,5	218	149	0.0008097209384362681	0.00687907656908	1.0,0.163,0.732	0.255,1.0,0.291	0.116
901	gene:Solyc07g043580.2	NA	7	+	57504908	57505037	57504908	57505012	57505259	57505568	901	15,6,15	87,30,68	13,8,18	44,33,93	174	149	0.0008117478633764926	0.00689197825894	0.129,0.146,0.159	0.202,0.172,0.142	-0.027
7174	gene:Solyc11g008720.1	NA	11	+	2895116	2895179	2895116	2895176	2895248	2895307	7174	0,6,0	11,1,5	0,0,0	3,12,8	152	149	0.000819824798935068	0.00695619802801	0.0,0.855,0.0	0.0,0.0,0.0	0.285
5844	gene:Solyc05g052020.2	NA	5	+	62366679	62366798	62366679	62366780	62366900	62367145	5844	7,1,8	0,3,0	6,2,15	0,3,17	167	149	0.0008484635486862818	0.00719469496975	1.0,0.229,1.0	1.0,0.373,0.44	0.139
2523	gene:Solyc01g074010.2	NA	1	-	81332290	81332516	81332333	81332516	81332100	81332200	2523	58,19,29	52,24,25	24,12,45	35,21,57	192	149	0.0008493124750650867	0.00719739240588	0.464,0.381,0.474	0.347,0.307,0.38	0.095
11658	gene:Solyc01g103450.2	NA	1	+	92062874	92062981	92062874	92062953	92063063	92063206	11658	68,24,40	912,393,797	57,45,224	764,816,2109	177	149	0.0008549406141000023	0.00724056201535	0.059,0.049,0.041	0.059,0.044,0.082	-0.012
11645	gene:Solyc12g006320.1	NA	12	-	846213	846336	846235	846336	845100	845512	11645	23,17,22	297,165,264	14,24,58	216,231,1454	171	149	0.0008617407554443435	0.00729359731777	0.063,0.082,0.068	0.053,0.083,0.034	0.014
279	gene:Solyc11g012770.1	NA	11	+	5541787	5541874	5541787	5541865	5541947	5542523	279	6,3,4	93,42,80	0,0,2	64,62,130	158	149	0.0008625019112708892	0.00729548559883	0.057,0.063,0.045	0.0,0.0,0.014	0.05
12831	gene:Solyc03g119340.2	NA	3	+	67985734	67985965	67985734	67985943	67986085	67986236	12831	2,3,5	2,0,0	0,0,5	1,0,0	171	149	0.0008630682431419012	0.0072957246314	0.466,1.0,1.0	0.0,NA,1.0	0.322
6534	gene:Solyc03g097870.2	NA	3	+	60189945	60190094	60189945	60189991	60190185	60190222	6534	42,14,50	2176,1066,2331	14,24,77	981,1182,2183	252	149	0.0008675575907320746	0.00732910490513	0.011,0.008,0.013	0.008,0.012,0.02	-0.003
3278	gene:Solyc07g040950.2	NA	7	-	51202020	51202241	51202066	51202241	51201412	51201496	3278	21,10,30	307,148,297	7,16,53	178,220,711	195	149	0.0008784296275713538	0.00741633083452	0.05,0.049,0.072	0.029,0.053,0.054	0.012
12801	gene:Solyc05g050940.2	NA	5	+	61169391	61169501	61169391	61169485	61170283	61170333	12801	0,0,0	3,1,0	4,0,0	1,3,1	165	149	0.0009130892841685652	0.00770415532299	0.0,0.0,NA	0.783,0.0,0.0	-0.261
7051	gene:Solyc01g103950.2	NA	1	-	92429525	92429613	92429538	92429613	92428293	92428509	7051	0,0,1	17,15,8	1,0,8	6,0,28	162	149	0.0009343856534960934	0.00787404293086	0.0,0.0,0.103	0.133,NA,0.208	-0.136
9427	gene:Solyc07g062650.2	NA	7	+	65339896	65339961	65339896	65339958	65340141	65340263	9427	43,25,61	1842,997,1735	25,30,78	1147,1193,2836	152	149	0.0009339180403166308	0.00787404293086	0.022,0.024,0.033	0.021,0.024,0.026	0.003
10103	gene:Solyc10g085830.1	NA	10	+	64900593	64900785	64900593	64900672	64901221	64901524	10103	7,2,8	430,172,365	0,1,14	117,122,290	262	149	0.0009359571289351637	0.00788238677716	0.009,0.007,0.012	0.0,0.005,0.027	-0.001
12845	gene:Solyc09g060100.2	NA	9	+	57604156	57604308	57604156	57604246	57604717	57604830	12845	4,0,2	10,5,9	0,0,0	4,0,14	211	149	0.0009423371698851333	0.00793119161171	0.22,0.0,0.136	0.0,NA,0.0	0.119
10692	gene:Solyc07g026670.2	NA	7	+	30212939	30213183	30212939	30213011	30213367	30213436	10692	19,7,11	0,1,0	0,3,32	0,0,9	321	149	0.0009430992455846389	0.00793268155762	1.0,0.765,1.0	NA,1.0,0.623	0.11
12864	gene:Solyc05g006470.2	NA	5	+	1104316	1104398	1104316	1104394	1104604	1104693	12864	49,24,51	0,2,3	49,19,69	5,2,1	153	149	0.0009445334720783739	0.00793497580479	1.0,0.921,0.943	0.905,0.902,0.985	0.024
5280	gene:Solyc05g006040.2	NA	5	-	777154	777349	777188	777349	776602	776701	5280	8,2,2	0,1,0	6,9,37	2,1,6	183	149	0.0009445424403662148	0.00793497580479	1.0,0.62,1.0	0.71,0.88,0.834	0.065
10600	gene:Solyc07g014640.2	NA	7	+	5029183	5029269	5029183	5029212	5029358	5029428	10600	0,0,2	57,31,53	2,2,5	15,42,127	206	149	0.000950028897862283	0.00797612496973	0.0,0.0,0.027	0.088,0.033,0.028	-0.041
12082	gene:Solyc01g090780.2	NA	1	+	84455472	84455630	84455472	84455626	84455723	84455909	12082	5,1,4	0,0,0	3,0,2	0,0,4	153	149	0.0009617209860013039	0.00806430108175	1.0,1.0,1.0	1.0,NA,0.327	0.337
7868	gene:Solyc03g121980.2	NA	3	-	69996706	69996914	69996715	69996914	69995790	69995875	7868	5,0,2	153,68,127	7,1,5	79,98,400	158	149	0.0009612254240012813	0.00806430108175	0.03,0.0,0.015	0.077,0.01,0.012	-0.018
12867	gene:Solyc12g009440.1	NA	12	+	2713816	2713919	2713816	2713913	2714026	2714105	12867	117,76,98	2790,1651,2815	111,134,214	2593,2733,3981	155	149	0.0009849077400360723	0.00825362425658	0.039,0.042,0.032	0.04,0.045,0.049	-0.007
13423	gene:Solyc05g056520.2	NA	5	-	65782962	65783130	65782981	65783130	65782791	65782889	13423	3,0,4	0,0,0	12,1,7	0,0,5	168	149	0.0010032944804314987	0.00840090088701	1.0,NA,1.0	1.0,1.0,0.554	0.149
7963	gene:Solyc07g006240.2	NA	7	+	1052663	1052769	1052663	1052751	1053166	1053251	7963	4,2,16	43,23,28	8,7,15	28,32,42	167	149	0.001003721471860488	0.00840090088701	0.077,0.072,0.338	0.203,0.163,0.242	-0.04
13441	gene:Solyc05g056520.2	NA	5	-	65782994	65783130	65783087	65783130	65782791	65782889	13441	2,1,4	5,1,4	2,0,1	3,6,8	242	149	0.0010205726375188088	0.00853667143252	0.198,0.381,0.381	0.291,0.0,0.071	0.199
10399	gene:Solyc09g072890.1	NA	9	-	65579605	65579660	65579609	65579660	65577496	65577510	10399	1,0,6	17,7,16	0,0,0	23,22,16	153	149	0.0010353986981195848	0.00865534583712	0.054,0.0,0.268	0.0,0.0,0.0	0.107
10199	gene:Solyc02g082680.2	NA	2	-	46329752	46329828	46329761	46329828	46328588	46328733	10199	0,0,2	7,0,4	0,2,3	2,5,19	158	149	0.0010393448936326902	0.00867630121132	0.0,NA,0.32	0.0,0.274,0.13	0.025
1582	gene:Solyc08g016310.2	NA	8	-	7203011	7203121	7203016	7203121	7202638	7202929	1582	0,0,0	20,12,45	0,0,8	9,6,44	154	149	0.0010398251691416702	0.00867630121132	0.0,0.0,0.0	0.0,0.0,0.15	-0.05
8731	gene:Solyc12g035500.1	NA	12	-	57612081	57612245	57612105	57612245	57611834	57611997	8731	11,9,5	22,2,12	4,2,5	4,12,39	173	149	0.0010395766276227946	0.00867630121132	0.301,0.795,0.264	0.463,0.126,0.099	0.224
631	gene:Solyc09g092710.2	NA	9	+	71664112	71664244	71664112	71664226	71664310	71665080	631	4,0,1	10,2,2	1,0,1	2,0,0	167	149	0.0010447573258116466	0.00871209383806	0.263,0.0,0.308	0.308,NA,1.0	-0.464
3105	gene:Solyc04g051410.2	NA	4	+	50536090	50536322	50536090	50536314	50537022	50537091	3105	0,0,0	0,0,2	0,0,4	2,0,4	157	149	0.001050574087933205	0.00874997584707	NA,NA,0.0	0.0,NA,0.487	-0.243
8004	gene:Solyc05g016030.2	NA	5	+	13614010	13614101	13614010	13614079	13614184	13614256	8004	5,10,11	96,65,87	12,2,5	50,106,65	171	149	0.0010505908016096176	0.00874997584707	0.043,0.118,0.099	0.173,0.016,0.063	0.003
11953	gene:Solyc07g064850.2	NA	7	-	66840975	66841120	66841027	66841120	66840814	66840866	11953	0,0,5	25,16,14	2,1,1	17,15,48	201	149	0.0010668378518408172	0.00887983697551	0.0,0.0,0.209	0.08,0.047,0.015	0.022
13790	gene:Solyc06g076270.2	NA	6	+	47387878	47387959	47387878	47387953	47388058	47388911	13790	0,0,5	0,0,4	0,0,3	0,0,0	155	149	0.0010763928152762762	0.0089538712775	NA,NA,0.546	NA,NA,1.0	-0.454
2744	gene:Solyc02g080630.2	NA	2	-	44819582	44819801	44819641	44819801	44819385	44819507	2744	0,0,0	2,0,2	0,0,3	0,2,1	208	149	0.0010880724358727765	0.00904547771796	0.0,NA,0.0	NA,0.0,0.682	-0.341
6169	gene:Solyc03g005730.2	NA	3	-	511042	511205	511046	511205	509259	509658	6169	18,4,20	825,556,652	20,23,29	718,560,828	153	149	0.0010920322066985746	0.00907283375651	0.021,0.007,0.029	0.026,0.038,0.033	-0.013
11848	gene:Solyc06g075550.2	NA	6	+	46913912	46914166	46913912	46914161	46914374	46914564	11848	23,4,18	3,4,0	15,6,28	0,0,0	154	149	0.0010953766505464536	0.00909504715539	0.881,0.492,1.0	1.0,1.0,1.0	-0.209
6461	gene:Solyc03g093840.1	NA	3	-	55519150	55519326	55519238	55519326	55518212	55518275	6461	28,10,22	2,0,1	20,7,31	4,6,0	237	149	0.0010987668317245247	0.00911761289556	0.898,1.0,0.933	0.759,0.423,1.0	0.216
7346	gene:Solyc04g081430.2	NA	4	+	65413647	65413735	65413647	65413721	65414084	65414400	7346	5,2,6	64,35,69	2,0,1	42,45,87	163	149	0.0011037503344910077	0.00915336439472	0.067,0.05,0.074	0.042,0.0,0.01	0.046
10207	gene:Solyc01g100650.2	NA	1	+	90634681	90634762	90634681	90634735	90635724	90635761	10207	4,0,1	0,2,0	0,0,3	0,0,4	176	149	0.0011154863536401262	0.00924371063762	1.0,0.0,1.0	NA,NA,0.388	0.279
3350	gene:Solyc02g091340.2	NA	2	-	52670733	52670876	52670782	52670876	52670551	52670656	3350	20,13,11	76,47,89	10,11,24	56,78,177	198	149	0.0011160081358349938	0.00924371063762	0.165,0.172,0.085	0.118,0.096,0.093	0.038
6558	gene:Solyc04g079430.2	NA	4	-	63936645	63936800	63936666	63936800	63935067	63935168	6558	3,0,0	70,53,51	1,1,2	44,25,84	170	149	0.001118755447594165	0.00926080898286	0.036,0.0,0.0	0.02,0.034,0.02	-0.013
1388	gene:Solyc02g082480.2	NA	2	-	46186118	46186606	46186514	46186606	46185639	46185939	1388	1,0,2	0,0,0	3,0,22	0,0,4	545	149	0.0011233880836808657	0.00929348323772	1.0,NA,1.0	1.0,NA,0.601	0.2
13946	gene:Solyc01g109010.2	NA	1	-	96101972	96102136	96102003	96102136	96101419	96101485	13946	4,1,0	0,4,4	6,4,5	8,0,4	180	149	0.0011433362987395656	0.00945274199671	1.0,0.171,0.0	0.383,1.0,0.509	-0.24
12508	gene:Solyc09g065160.2	NA	9	-	63072526	63072647	63072560	63072647	63071998	63072439	12508	1,0,6	84,64,81	0,0,6	60,77,146	183	149	0.0011563548810132652	0.00955454956225	0.01,0.0,0.057	0.0,0.0,0.032	0.012
5326	gene:Solyc04g005510.2	NA	4	+	343916	344142	343916	343973	344755	345154	5326	9,4,5	0,0,0	5,7,37	0,4,2	318	149	0.001167573478514952	0.00963550139695	1.0,1.0,1.0	1.0,0.451,0.897	0.217
8404	gene:Solyc07g022780.2	NA	7	+	21561434	21561496	21561434	21561488	21566341	21566443	8404	2,0,3	50,21,43	2,4,1	35,32,65	157	149	0.0011671163235605169	0.00963550139695	0.037,0.0,0.062	0.051,0.106,0.014	-0.024
9819	gene:Solyc02g092530.2	NA	2	-	53598468	53598681	53598503	53598681	53597469	53597713	9819	55,26,28	0,0,0	25,20,80	0,7,2	184	149	0.0011695293673583806	0.00964577171047	1.0,1.0,1.0	1.0,0.698,0.97	0.111
9985	gene:Solyc02g031860.2	NA	2	-	27087958	27088161	27087963	27088161	27087718	27087861	9985	11,4,9	166,83,150	2,7,5	74,75,119	154	149	0.0011801601700010171	0.00972753297571	0.06,0.045,0.055	0.025,0.083,0.039	0.004
13126	gene:Solyc11g066050.1	NA	11	-	51727274	51727371	51727320	51727371	51726222	51727131	13126	0,0,1	1,0,0	0,0,3	0,2,11	195	149	0.001186067548064972	0.00977028547036	0.0,NA,1.0	NA,0.0,0.172	0.414
13229	gene:Solyc04g009830.2	NA	4	-	3157283	3157416	3157347	3157416	3157155	3157198	13229	2,0,3	19,14,29	5,2,2	21,1,22	213	149	0.0011945674599602764	0.0098343291983	0.069,0.0,0.067	0.143,0.583,0.06	-0.217
9866	gene:Solyc09g018830.2	NA	9	+	17564753	17564811	17564753	17564801	17564876	17565058	9866	4,4,4	1,0,3	2,4,14	0,0,4	159	149	0.0011976353906960116	0.00985360331459	0.789,1.0,0.555	1.0,1.0,0.766	-0.141
14047	gene:Solyc04g080930.2	NA	4	-	64981666	64981756	64981724	64981756	64980713	64980803	14047	1,0,3	38,33,39	1,0,2	42,20,39	207	149	0.0012049695585314782	0.00990793344095	0.019,0.0,0.052	0.017,0.0,0.036	0.006
11797	gene:Solyc02g021340.2	NA	2	+	22492482	22492689	22492482	22492531	22497701	22497843	11797	68,49,88	0,1,2	57,35,99	0,0,5	307	149	0.0012100427790065638	0.00994361820639	1.0,0.96,0.955	1.0,1.0,0.906	0.003
3169	gene:Solyc02g082180.2	NA	2	+	45885947	45886029	45885947	45886025	45886445	45886675	3169	7,0,1	55,8,50	0,1,1	63,59,128	153	149	0.0012123988059714918	0.00995694452463	0.11,0.0,0.019	0.0,0.016,0.008	0.035
806	gene:Solyc03g058880.2	NA	3	+	26427409	26427576	26427409	26427464	26427766	26427834	806	4,6,0	32,6,33	2,0,13	23,17,41	261	149	0.0012132985191768246	0.00995830182901	0.067,0.363,0.0	0.047,0.0,0.153	0.077
5804	gene:Solyc06g036780.2	NA	6	+	27824256	27824391	27824256	27824386	27831716	27831805	5804	3,5,13	20,16,20	0,2,16	5,17,36	154	149	0.0012188100247185823	0.0099974864641	0.127,0.232,0.386	0.0,0.102,0.301	0.114
8859	gene:Solyc09g008520.2	NA	9	-	2008297	2008394	2008301	2008394	2008114	2008207	8859	7,0,4	58,20,57	0,0,0	3,3,31	153	149	0.0012530109826334752	0.0102718113141	0.105,0.0,0.064	0.0,0.0,0.0	0.056
2761	gene:Solyc02g083540.2	NA	2	-	46903300	46903532	46903379	46903532	46903043	46903129	2761	0,0,1	0,1,0	0,0,3	2,0,11	228	149	0.0012581622699315816	0.0103078079867	NA,0.0,1.0	0.0,NA,0.151	0.424
10253	gene:Solyc12g014170.1	NA	12	-	5021900	5021978	5021912	5021978	5021720	5021770	10253	1,1,0	1,0,1	1,0,5	0,0,0	161	149	0.0012595450917067172	0.0103129057358	0.481,1.0,0.0	1.0,NA,1.0	-0.506
3153	gene:Solyc07g062950.2	NA	7	+	65587370	65587594	65587370	65587412	65587704	65587761	3153	9,3,7	64,51,76	0,1,6	57,51,104	331	149	0.0012844386917263847	0.0105103827526	0.06,0.026,0.04	0.0,0.009,0.025	0.031
12112	gene:Solyc05g009030.2	NA	5	-	3197495	3197705	3197570	3197705	3197008	3197084	12112	0,0,0	0,0,2	0,0,3	0,0,1	224	149	0.0012881538759553085	0.0105306556737	NA,NA,0.0	NA,NA,0.666	-0.666
4825	gene:Solyc04g012030.2	NA	4	+	4361228	4361431	4361228	4361273	4362924	4363110	4825	1,3,2	48,16,25	4,3,6	38,50,93	307	149	0.001288469486147386	0.0105306556737	0.01,0.083,0.037	0.049,0.028,0.03	0.008
2566	gene:Solyc06g074720.2	NA	6	+	46249144	46249228	46249144	46249200	46249317	46249424	2566	92,27,99	48,18,56	47,72,266	27,33,124	177	149	0.0012906206888291367	0.0105418830842	0.617,0.558,0.598	0.594,0.647,0.644	-0.037
5712	gene:Solyc02g076690.2	NA	2	-	41834316	41834409	41834322	41834409	41833747	41834188	5712	24,5,22	3,0,4	17,16,34	1,1,2	155	149	0.001293115686759488	0.0105559034297	0.885,1.0,0.841	0.942,0.939,0.942	-0.032
5887	gene:Solyc01g096600.2	NA	1	-	87664556	87664750	87664678	87664750	87664418	87664469	5887	3,0,1	65,41,80	6,4,1	43,51,133	271	149	0.001294379776921566	0.0105598648588	0.025,0.0,0.007	0.071,0.041,0.004	-0.028
9592	gene:Solyc03g005430.2	NA	3	-	316773	316982	316778	316982	314953	315065	9592	8,8,3	59,21,49	6,2,10	51,42,121	154	149	0.0012986492749836565	0.0105883256281	0.116,0.269,0.056	0.102,0.044,0.074	0.074
12197	gene:Solyc11g006460.1	NA	11	-	1151426	1151550	1151450	1151550	1151184	1151326	12197	2508,1308,2189	0,0,0	793,793,2518	0,0,70	173	149	0.001301314593117317	0.0106036806299	1.0,1.0,1.0	1.0,1.0,0.969	0.01
10361	gene:Solyc02g036450.2	NA	2	-	30793766	30793883	30793805	30793883	30793522	30793690	10361	5,4,9	288,156,265	2,3,8	123,186,305	188	149	0.0013131171342973104	0.0106934265609	0.014,0.02,0.026	0.013,0.013,0.02	0.005
9327	gene:Solyc06g066730.2	NA	6	+	41928466	41928684	41928466	41928608	41929418	41929473	9327	162,108,164	12,16,20	118,105,148	22,19,36	225	149	0.0013204458687396873	0.0107466539821	0.899,0.817,0.844	0.78,0.785,0.731	0.088
10150	gene:Solyc04g077110.2	NA	4	+	62065005	62065083	62065005	62065074	62065568	62065619	10150	2,0,0	6,2,1	0,4,0	0,3,2	158	149	0.0013329590585993206	0.010841986728	0.239,0.0,0.0	NA,0.557,0.0	-0.199
4729	gene:Solyc01g103250.2	NA	1	+	91898791	91899040	91898791	91898946	91899494	91899619	4729	1,0,0	0,0,0	1,0,12	2,0,2	243	149	0.001334879450048764	0.0108510974	1.0,NA,NA	0.235,NA,0.786	0.49
4164	gene:Solyc12g042070.1	ARF2B	12	+	40786322	40786517	40786322	40786510	40786641	40786819	4164	14,8,9	92,37,66	1,1,2	23,11,26	156	149	0.0013384175136418432	0.0108668281841	0.127,0.171,0.115	0.04,0.08,0.068	0.075
5306	gene:Solyc05g025650.2	NA	5	-	35398223	35398442	35398278	35398442	35397596	35397929	5306	28,18,35	5,2,4	27,17,50	0,0,5	204	149	0.00133837016229992	0.0108668281841	0.804,0.868,0.865	1.0,1.0,0.88	-0.114
160	gene:Solyc01g058010.2	NA	1	+	64953318	64954317	64953318	64953375	64955870	64956036	160	83,36,102	2,0,4	41,52,238	0,0,0	1091	149	0.0013408345304334612	0.0108799374016	0.85,1.0,0.777	1.0,1.0,1.0	-0.124
4774	gene:Solyc04g078990.2	NA	4	-	63612354	63612556	63612359	63612556	63611157	63611782	4774	1,0,3	4,0,2	0,0,0	0,1,3	154	149	0.001380125347793697	0.0111920571715	0.195,NA,0.592	NA,0.0,0.0	0.393
6098	gene:Solyc04g005350.2	NA	4	-	256586	256670	256590	256670	256244	256508	6098	117,58,106	4,7,2	77,96,178	0,1,5	153	149	0.0013826894529453818	0.0112061484115	0.966,0.89,0.981	1.0,0.989,0.972	-0.041
2390	gene:Solyc08g075990.2	NA	8	-	60060016	60060116	60060076	60060116	60059843	60059944	2390	21,10,8	125,49,127	13,7,56	84,90,307	209	149	0.0014033437713523095	0.0113667492209	0.107,0.127,0.043	0.099,0.053,0.115	0.003
2084	gene:Solyc01g106360.2	NA	1	+	94290498	94290648	94290498	94290637	94290729	94290830	2084	12,17,19	22,9,26	9,24,19	22,16,35	160	149	0.0014071883842789155	0.0113910849567	0.337,0.638,0.405	0.276,0.583,0.336	0.062
9867	gene:Solyc09g018830.2	NA	9	+	17564554	17564801	17564554	17564686	17564876	17565058	9867	2,2,3	12,3,20	1,1,9	5,11,11	264	149	0.0014387057642689786	0.0116392669795	0.086,0.273,0.078	0.101,0.049,0.316	-0.01
11184	gene:Solyc01g104370.2	NA	1	-	92765398	92765514	92765419	92765514	92765114	92765330	11184	165,150,216	2376,1256,2076	229,299,391	2846,3225,4201	170	149	0.0014444771495557387	0.0116789896666	0.057,0.095,0.084	0.066,0.075,0.075	0.007
4537	gene:Solyc09g018790.2	NA	9	-	17003711	17003779	17003715	17003779	17003490	17003592	4537	11,0,7	0,0,0	5,5,15	4,0,1	153	149	0.0014678241052143608	0.0118606835772	1.0,NA,1.0	0.549,1.0,0.936	0.172
14088	gene:Solyc03g116930.2	NA	3	-	66206032	66206236	66206068	66206236	66204638	66204740	14088	13,5,19	0,0,1	11,21,34	0,0,3	185	149	0.0015105470816261706	0.0121986348301	1.0,1.0,0.939	1.0,1.0,0.901	0.013
11557	gene:Solyc03g123900.2	NA	3	-	70592996	70593192	70593021	70593192	70591527	70592122	11557	4,3,2	115,47,84	3,4,6	73,56,164	174	149	0.001511773196354776	0.0122012695056	0.029,0.052,0.02	0.034,0.058,0.03	-0.007
6471	gene:Solyc10g085340.1	NA	10	+	64550988	64551099	64550988	64551072	64551189	64551290	6471	9,3,6	0,0,0	12,7,7	0,6,0	176	149	0.0015129879019462392	0.0122038090199	1.0,1.0,1.0	1.0,0.497,1.0	0.168
5024	gene:Solyc07g006120.2	NA	7	+	977077	977206	977077	977190	977392	977512	5024	0,0,0	21,10,9	3,0,3	4,6,13	165	149	0.0015383681086387827	0.0124011493371	0.0,0.0,0.0	0.404,0.0,0.172	-0.192
3373	gene:Solyc12g099340.1	NA	12	-	66530287	66530428	66530343	66530428	66530001	66530117	3373	1,1,1	0,1,2	0,0,3	0,0,0	205	149	0.0015394578481186627	0.0124025602868	1.0,0.421,0.267	NA,NA,1.0	-0.437
1883	gene:Solyc07g065400.2	NA	7	-	67171141	67171260	67171223	67171260	67170908	67171022	1883	5,0,2	7,6,6	0,0,2	2,15,23	231	149	0.0015669442553802781	0.0126165066263	0.315,0.0,0.177	0.0,0.0,0.053	0.146
6970	gene:Solyc09g066090.2	NA	9	-	64446005	64446106	64446060	64446106	64444643	64444830	6970	2,5,7	0,0,0	6,3,28	0,1,5	204	149	0.0015711753748761706	0.0126430664142	1.0,1.0,1.0	1.0,0.687,0.804	0.17
3993	gene:Solyc09g007190.2	NA	9	+	809338	809480	809338	809346	809788	809848	3993	27,9,17	446,231,478	2,3,2	92,72,207	283	149	0.0015796594692543166	0.0127037975941	0.031,0.02,0.018	0.011,0.021,0.005	0.011
8396	gene:Solyc06g068220.2	NA	6	+	42265005	42265077	42265005	42265070	42265917	42265988	8396	336,122,296	6,6,15	199,182,709	10,8,26	156	149	0.001593001451083914	0.0128035012894	0.982,0.951,0.95	0.95,0.956,0.963	0.005
3935	gene:Solyc03g007470.2	NA	3	-	2045946	2046150	2046015	2046150	2044748	2044853	3935	26,10,15	0,0,1	6,9,64	0,1,7	218	149	0.0015971068234262745	0.0128288930206	1.0,1.0,0.911	1.0,0.86,0.862	0.063
14041	gene:Solyc11g012140.1	NA	11	-	5072168	5072340	5072174	5072340	5071237	5071351	14041	5,1,0	111,55,108	4,1,15	99,86,243	155	149	0.001610223820304216	0.0129265984485	0.042,0.017,0.0	0.037,0.011,0.056	-0.015
1165	gene:Solyc09g009180.2	NA	9	-	2533204	2533288	2533231	2533288	2532901	2533119	1165	4,3,0	0,0,0	1,0,8	0,2,0	176	149	0.00162848946865804	0.0130654962755	1.0,1.0,NA	1.0,0.0,1.0	0.333
5404	gene:Solyc01g080840.2	NA	1	-	80135452	80135560	80135456	80135560	80135156	80135336	5404	13,9,26	189,73,149	18,21,39	137,163,246	153	149	0.0016316504441283013	0.0130831155363	0.063,0.107,0.145	0.113,0.111,0.134	-0.014
12738	gene:Solyc11g008050.1	NA	11	-	2258344	2258495	2258402	2258495	2258036	2258127	12738	9,0,0	31,10,31	0,0,4	18,19,41	207	149	0.0016327318057965114	0.0130840487912	0.173,0.0,0.0	0.0,0.0,0.066	0.036
10992	gene:Solyc08g005580.2	NA	8	+	438568	438669	438568	438606	438824	439617	10992	2,2,2	0,0,0	0,3,11	2,2,1	212	149	0.0016678115613011832	0.0133572693205	1.0,1.0,1.0	0.0,0.513,0.885	0.534
10788	gene:Solyc10g079440.1	NA	10	-	60968566	60968851	60968631	60968851	60967075	60967357	10788	11,2,11	0,0,2	3,14,44	0,0,5	214	149	0.0016767144166238762	0.013420643905	1.0,1.0,0.793	1.0,1.0,0.86	-0.022
11340	gene:Solyc05g012190.2	NA	5	-	5460787	5460937	5460848	5460937	5460525	5460633	11340	10,12,22	0,0,2	11,18,78	1,0,3	210	149	0.0016791073569421293	0.0134318682317	1.0,1.0,0.886	0.886,1.0,0.949	0.017
5504	gene:Solyc07g055020.2	NA	7	+	63166955	63168156	63166955	63167119	63172125	63172188	5504	58,76,86	9,2,5	50,53,99	0,7,12	1186	149	0.0017032719456357226	0.0136171369758	0.447,0.827,0.684	1.0,0.487,0.509	-0.013
11661	gene:Solyc08g015630.2	NA	8	+	4897060	4897304	4897060	4897123	4897436	4897582	11661	0,0,0	22,4,23	0,2,7	23,13,15	330	149	0.0017138715407543053	0.0136938033124	0.0,0.0,0.0	0.0,0.065,0.174	-0.08
9659	gene:Solyc03g083090.2	NA	3	-	52909593	52909656	52909597	52909656	52909420	52909510	9659	388,168,390	6,4,5	266,292,651	0,4,3	153	149	0.0017179961650653647	0.0137186749129	0.984,0.976,0.987	1.0,0.986,0.995	-0.011
1783	gene:Solyc05g007190.2	NA	5	-	1805370	1805514	1805396	1805514	1804972	1805206	1783	35,14,35	5,7,5	18,15,41	1,1,3	175	149	0.0017273256655217092	0.0137688469717	0.856,0.63,0.856	0.939,0.927,0.921	-0.148
2096	gene:Solyc04g009530.2	NA	4	-	2947906	2947982	2947907	2947982	2947054	2947141	2096	0,0,0	8,0,4	1,2,3	0,4,7	150	149	0.0017267758666878264	0.0137688469717	0.0,NA,0.0	1.0,0.332,0.299	-0.544
7692	gene:Solyc02g086970.2	NA	2	-	49539281	49539513	49539380	49539513	49538714	49538928	7692	80,37,55	10,9,9	62,27,107	8,11,18	248	149	0.001726810806688643	0.0137688469717	0.828,0.712,0.786	0.823,0.596,0.781	0.042
2667	gene:Solyc03g097900.2	NA	3	-	60284950	60285005	60284953	60285005	60284756	60284862	2667	0,0,2	0,0,0	7,1,6	1,0,4	152	149	0.0017291373344269585	0.0137751898458	NA,NA,1.0	0.873,1.0,0.595	0.177
4442	gene:Solyc12g038160.1	NA	12	-	48798183	48798251	48798194	48798251	48797033	48797086	4442	0,5,2	9,17,10	1,0,0	2,2,20	160	149	0.0017430251502298278	0.0138776735243	0.0,0.215,0.157	0.318,0.0,0.0	0.018
10852	gene:Solyc04g082400.2	NA	4	-	66073930	66074004	66073934	66074004	66073520	66073790	10852	2,3,1	42,20,50	4,0,5	47,38,43	153	149	0.0017500269217510126	0.0139252435634	0.044,0.127,0.019	0.077,0.0,0.102	0.004
13878	gene:Solyc07g061970.2	NA	7	+	64833781	64833854	64833781	64833832	64834323	64834441	13878	151,36,126	0,0,2	59,45,196	9,0,4	171	149	0.0017764492531023544	0.0141189187707	1.0,1.0,0.982	0.851,1.0,0.977	0.051
9443	gene:Solyc03g118220.1	NA	3	-	67151495	67151661	67151504	67151661	67149755	67150123	9443	0,4,1	5,0,3	0,0,0	1,3,3	158	149	0.0017757167596126056	0.0141189187707	0.0,1.0,0.239	0.0,0.0,0.0	0.413
7674	gene:Solyc07g062550.2	NA	7	-	65240941	65241102	65240951	65241102	65240562	65240847	7674	18,7,13	43,14,47	11,11,17	40,20,85	159	149	0.001786825733291685	0.0141930697819	0.282,0.319,0.206	0.205,0.34,0.158	0.035
8016	gene:Solyc10g006930.2	NA	10	-	1368805	1368884	1368808	1368884	1367299	1367374	8016	4,2,2	46,42,82	8,1,12	45,32,124	152	149	0.0017927882053969284	0.0142320932535	0.079,0.045,0.023	0.148,0.03,0.087	-0.039
12757	gene:Solyc03g121410.2	NA	3	-	69516635	69516870	69516657	69516870	69515870	69515962	12757	2,1,0	0,0,0	0,1,4	2,0,0	171	149	0.001797330023007704	0.0142597997554	1.0,1.0,NA	0.0,1.0,1.0	0.333
12450	gene:Solyc10g005030.2	NA	10	+	42072	42143	42072	42128	42563	42725	12450	0,6,0	11,2,2	0,0,2	5,5,16	164	149	0.0018007362136633575	0.0142784691936	0.0,0.732,0.0	0.0,0.0,0.102	0.21
10227	gene:Solyc05g048810.2	NA	5	-	59499297	59499378	59499301	59499378	59499097	59499217	10227	6,1,4	66,38,63	0,0,1	30,29,76	153	149	0.0018116329870227878	0.0143564767218	0.081,0.025,0.058	0.0,0.0,0.013	0.05
12359	gene:Solyc06g084250.2	NA	6	+	49451114	49451222	49451114	49451212	49452700	49452829	12359	36,18,34	1,2,3	33,32,48	0,0,3	159	149	0.0018159308217883102	0.0143821296803	0.971,0.894,0.914	1.0,1.0,0.937	-0.053
9393	gene:Solyc06g083190.2	NA	6	-	48715285	48715400	48715289	48715400	48714846	48715201	9393	4,8,6	632,350,521	8,5,12	463,506,784	153	149	0.0018225627636110839	0.0144262279695	0.006,0.022,0.011	0.017,0.01,0.015	-0.001
1789	gene:Solyc01g009090.2	NA	1	-	3101426	3101502	3101453	3101502	3098600	3098878	1789	3,1,3	137,45,96	0,0,10	39,84,169	176	149	0.001827256047709389	0.0144549385945	0.018,0.018,0.026	0.0,0.0,0.048	0.005
5941	gene:Solyc06g053860.2	NA	6	-	36741689	36741758	36741702	36741758	36740896	36740969	5941	0,0,6	25,1,11	3,3,3	10,3,24	162	149	0.0018399883129920787	0.0145471729072	0.0,0.0,0.334	0.216,0.479,0.103	-0.155
8188	gene:Solyc05g050360.2	NA	5	+	60472259	60472463	60472259	60472371	60472647	60472884	8188	10,10,7	15,8,1	4,7,13	6,10,14	241	149	0.0018518334716872069	0.0146322902346	0.292,0.436,0.812	0.292,0.302,0.365	0.194
6771	gene:Solyc07g006190.2	NA	7	-	1019249	1019367	1019269	1019367	1018849	1018973	6771	0,0,0	14,0,14	0,0,6	5,1,25	169	149	0.0018634615382614101	0.0147155940578	0.0,NA,0.0	0.0,0.0,0.175	-0.058
709	gene:Solyc09g011930.2	NA	9	-	5201230	5201350	5201255	5201350	5201096	5201159	709	1,2,1	3,0,1	1,2,5	0,3,2	174	149	0.0018645704796438013	0.0147157806365	0.222,1.0,0.461	1.0,0.363,0.682	-0.121
1653	gene:Solyc01g098500.2	NA	1	+	89006445	89006686	89006445	89006493	89006908	89007075	1653	6,0,4	0,0,7	4,5,10	3,2,10	342	149	0.0018672493979469983	0.014727792526	1.0,NA,0.199	0.367,0.521,0.303	0.203
2845	gene:Solyc08g059760.2	NA	8	-	45236408	45236541	45236420	45236541	45235405	45235519	2845	25,11,27	64,45,98	15,21,32	100,83,234	161	149	0.0018693510537071405	0.014727792526	0.266,0.184,0.203	0.122,0.19,0.112	0.076
6506	gene:Solyc02g084810.2	NA	2	-	47903345	47903391	47903349	47903391	47901239	47901333	6506	28,22,37	0,0,0	19,18,42	0,8,0	153	149	0.001868373892499333	0.014727792526	1.0,1.0,1.0	1.0,0.687,1.0	0.104
11599	gene:Solyc02g067900.2	NA	2	-	37988891	37988995	37988914	37988995	37988748	37988807	11599	2,6,3	2,0,3	8,3,5	2,0,1	172	149	0.0018715888375110605	0.0147283070504	0.464,1.0,0.464	0.776,1.0,0.812	-0.22
2701	gene:Solyc06g060140.2	NA	6	-	38090772	38091018	38090932	38091018	38090591	38090696	2701	4,0,0	23,10,20	4,1,11	13,9,48	309	149	0.0018706562530786416	0.0147283070504	0.077,0.0,0.0	0.129,0.051,0.1	-0.068
9805	gene:Solyc11g071920.1	NA	11	+	55248877	55248953	55248877	55248941	55249590	55249726	9805	67,56,58	10,0,0	44,35,70	0,0,3	161	149	0.0018996708134181458	0.0149406244543	0.861,1.0,1.0	1.0,1.0,0.956	-0.032
8053	gene:Solyc11g072820.1	NA	11	-	56010818	56010974	56010822	56010974	56010462	56010684	8053	4,5,5	154,91,145	4,8,18	98,97,181	153	149	0.0019107213894453531	0.0150188239533	0.025,0.051,0.032	0.038,0.074,0.088	-0.031
14049	gene:Solyc01g099710.2	NA	1	+	89875144	89875317	89875144	89875250	89875393	89876070	14049	14,23,5	84,54,82	3,7,25	40,76,125	216	149	0.0019301536718852037	0.01516277731	0.103,0.227,0.04	0.049,0.06,0.121	0.047
7119	gene:Solyc03g115910.1	NA	3	-	65495753	65495860	65495771	65495860	65495509	65495569	7119	1,0,2	0,0,0	0,0,1	2,0,0	167	149	0.0019386560667948897	0.0152207513663	1.0,NA,1.0	0.0,NA,1.0	0.5
12592	gene:Solyc06g008850.2	NA	6	+	2798804	2798924	2798804	2798920	2798997	2800199	12592	38,16,40	0,0,2	9,17,62	0,0,3	153	149	0.001953079444997787	0.0153251181682	1.0,1.0,0.951	1.0,1.0,0.953	-0.001
460	gene:Solyc11g007960.1	NA	11	+	2183440	2183529	2183440	2183524	2184231	2184315	460	196,79,187	9,2,5	126,108,331	0,0,2	154	149	0.0019657347738600236	0.0154154990161	0.955,0.975,0.973	1.0,1.0,0.994	-0.03
5550	gene:Solyc05g026510.2	NA	5	-	41691578	41691779	41691704	41691779	41691361	41691499	5550	36,41,87	0,0,4	42,42,138	1,0,2	275	149	0.001975210020373925	0.0154808512522	1.0,1.0,0.922	0.958,1.0,0.974	-0.003
1777	gene:Solyc08g081180.2	NA	8	+	64255837	64255934	64255837	64255930	64256014	64256157	1777	7,5,8	193,74,174	3,2,7	99,73,275	153	149	0.001987779119269549	0.0155703622635	0.034,0.062,0.043	0.029,0.026,0.024	0.02
13996	gene:Solyc09g008650.2	NA	9	-	2109941	2110126	2110034	2110126	2109114	2109189	13996	7,10,3	22,18,14	6,7,16	13,11,11	242	149	0.0020274241515415453	0.0158717344519	0.164,0.255,0.117	0.221,0.282,0.472	-0.146
5359	gene:Solyc04g049360.2	ADCS	4	-	41630439	41630624	41630559	41630624	41629187	41629554	5359	27,16,22	12,5,3	11,6,69	8,17,20	269	149	0.002029448897240578	0.0158784175405	0.555,0.639,0.802	0.432,0.164,0.656	0.248
1167	gene:Solyc09g009180.2	NA	9	-	2533216	2533288	2533231	2533288	2532901	2533119	1167	6,1,0	0,0,0	1,0,6	0,2,0	164	149	0.0020413344336498657	0.0159621992998	1.0,1.0,NA	1.0,0.0,1.0	0.333
8036	gene:Solyc03g119650.2	NA	3	+	68221112	68221330	68221112	68221280	68221407	68221449	8036	1,0,0	0,0,0	1,0,6	2,0,0	199	149	0.002063697202332461	0.0161277639	1.0,NA,NA	0.272,NA,1.0	0.364
6665	gene:Solyc06g005840.2	NA	6	-	868629	868789	868736	868789	868404	868513	6665	14,3,6	38,11,8	2,8,40	27,20,49	256	149	0.002070339419139817	0.0161703526406	0.177,0.137,0.304	0.041,0.189,0.322	0.022
2589	gene:Solyc04g074800.2	NA	4	-	60710475	60710548	60710494	60710548	60710130	60710220	2589	0,0,0	9,9,8	1,0,7	9,13,41	168	149	0.002109552372652874	0.0164671391024	0.0,0.0,0.0	0.09,0.0,0.132	-0.074
321	gene:Solyc05g014970.2	NA	5	-	9179572	9179639	9179602	9179639	9177711	9177879	321	2,3,2	9,7,9	6,4,4	0,2,9	179	149	0.0021207735711560806	0.0165452064737	0.156,0.263,0.156	1.0,0.625,0.27	-0.44
12637	gene:Solyc04g080160.2	NA	4	+	64425511	64425597	64425511	64425580	64425676	64425768	12637	2,3,0	48,27,52	0,0,4	24,24,119	166	149	0.002129755781744308	0.0166057266502	0.036,0.091,0.0	0.0,0.0,0.029	0.033
6918	gene:Solyc07g007210.2	NA	7	+	1950539	1950662	1950539	1950633	1950907	1951661	6918	28,11,32	37,14,25	38,60,62	46,59,47	178	149	0.0021400866332912413	0.0166752677037	0.388,0.397,0.517	0.409,0.46,0.525	-0.031
6966	gene:Solyc04g080430.2	NA	4	+	64604693	64604826	64604693	64604758	64605077	64605161	6966	0,2,0	2,0,0	4,0,0	4,0,1	217	149	0.0021411343810108017	0.0166752677037	0.0,1.0,NA	0.407,NA,0.0	0.296
3876	gene:Solyc06g054140.2	NA	6	+	36965177	36965257	36965177	36965243	36965487	36965575	3876	0,0,4	3,0,0	0,0,1	0,0,2	163	149	0.002153929634208793	0.016765288123	0.0,NA,1.0	NA,NA,0.314	0.186
797	gene:Solyc06g068560.2	NA	6	-	42493857	42494096	42493879	42494096	42493430	42493526	797	8,9,7	3,4,0	1,4,5	0,6,4	171	149	0.00217545513867405	0.01692311889	0.699,0.662,1.0	1.0,0.367,0.521	0.158
7183	gene:Solyc07g025160.2	NA	7	-	26161020	26161201	26161032	26161201	26160866	26160946	7183	3,1,0	0,0,2	0,2,2	0,0,0	161	149	0.002181317514690626	0.0169518462847	1.0,1.0,0.0	NA,1.0,1.0	-0.333
7587	gene:Solyc10g051110.1	NA	10	-	51524041	51524223	51524057	51524223	51523802	51523976	7587	12,5,11	440,239,434	6,8,3	407,265,548	165	149	0.002181648481950966	0.0169518462847	0.024,0.019,0.022	0.013,0.027,0.005	0.007
8052	gene:Solyc11g072820.1	NA	11	-	56010818	56010974	56010873	56010974	56010462	56010684	8052	64,36,63	0,0,0	45,50,60	0,0,9	204	149	0.0021995447086593685	0.0170811149512	1.0,1.0,1.0	1.0,1.0,0.83	0.057
7550	gene:Solyc06g019200.2	NA	6	-	18149504	18149716	18149508	18149716	18149260	18149421	7550	5,0,4	258,119,229	9,10,5	161,154,394	153	149	0.002211627769006933	0.0171651178706	0.019,0.0,0.017	0.052,0.059,0.012	-0.029
6655	gene:Solyc11g030710.1	NA	11	+	23041273	23041442	23041273	23041416	23042166	23042844	6655	3,2,3	85,46,75	0,1,3	23,22,118	175	149	0.002215418978378982	0.0171847059084	0.029,0.036,0.033	0.0,0.037,0.021	0.013
1701	gene:Solyc01g098880.2	NA	1	+	89263492	89263615	89263492	89263604	89263711	89263891	1701	1,0,2	0,0,0	0,3,1	2,0,0	160	149	0.0022236213027479147	0.0172384684071	1.0,NA,1.0	0.0,1.0,1.0	0.333
13820	gene:Solyc02g081410.2	NA	2	+	45393731	45393815	45393731	45393813	45394383	45394868	13820	4,4,0	157,65,90	2,2,10	116,117,227	151	149	0.0022304410617467736	0.0172814573464	0.025,0.057,0.0	0.017,0.017,0.042	0.002
8174	gene:Solyc02g067120.2	NA	2	-	37342882	37342991	37342897	37342991	37342435	37342741	8174	7,3,5	5,2,6	3,0,4	2,11,14	164	149	0.0022337216235984395	0.0172969911447	0.56,0.577,0.431	0.577,0.0,0.206	0.262
7295	gene:Solyc01g097500.2	NA	1	-	88333137	88333191	88333180	88333191	88332033	88332178	7295	8,10,3	1,0,0	0,2,22	0,0,5	192	149	0.0022365180309513216	0.0173087602635	0.861,1.0,1.0	NA,1.0,0.773	0.067
13010	gene:Solyc10g081610.1	NA	10	-	62642246	62642315	62642259	62642315	62641989	62642167	13010	3,2,7	89,28,86	0,2,2	78,82,203	162	149	0.0022493512577436868	0.0173981481482	0.03,0.062,0.07	0.0,0.022,0.009	0.044
5851	gene:Solyc07g056140.2	NA	7	-	63991492	63991676	63991496	63991676	63990996	63991100	5851	20,10,19	811,303,774	7,8,18	223,292,1721	153	149	0.0022604676044700187	0.0174741620576	0.023,0.031,0.023	0.03,0.026,0.01	0.004
6345	gene:Solyc03g116640.2	NA	3	+	65972268	65972397	65972268	65972366	65974387	65974454	6345	0,0,1	0,0,2	0,0,2	0,0,0	180	149	0.0022630814925374116	0.0174843999757	NA,NA,0.293	NA,NA,1.0	-0.707
13961	gene:Solyc09g011020.2	NA	9	-	4359910	4359945	4359920	4359945	4359338	4359703	13961	2,2,2	0,0,0	0,0,1	2,0,0	159	149	0.002270534159275217	0.0175319889895	1.0,1.0,1.0	0.0,NA,1.0	0.5
4684	gene:Solyc12g044860.1	NA	12	+	37671760	37671947	37671760	37671889	37672032	37672187	4684	28,14,11	45,18,36	22,22,43	21,33,94	207	149	0.0022927432564666464	0.0176934011465	0.309,0.359,0.18	0.43,0.324,0.248	-0.051
11200	gene:Solyc10g085010.1	NA	10	-	64351874	64352099	64352026	64352099	64351382	64351709	11200	36,19,35	338,140,325	2,2,17	9,17,74	301	149	0.0022965194106410367	0.0177064615776	0.05,0.063,0.051	0.099,0.055,0.102	-0.031
13960	gene:Solyc09g011020.2	NA	9	-	4361934	4361979	4361952	4361979	4361660	4361865	13960	67,34,41	6,3,0	43,46,81	0,1,7	167	149	0.002297047416101639	0.0177064615776	0.909,0.91,1.0	1.0,0.976,0.912	-0.023
492	gene:Solyc11g020920.1	NA	11	+	12932415	12932545	12932415	12932536	12933495	12933557	492	0,0,0	2,0,2	0,0,6	0,2,7	158	149	0.002301194667012541	0.0177283514148	0.0,NA,0.0	NA,0.0,0.447	-0.224
12170	gene:Solyc07g065310.2	NA	7	-	67127189	67127306	67127205	67127306	67127014	67127108	12170	0,0,0	35,29,36	0,1,8	29,19,60	165	149	0.002327269876700229	0.0179190529575	0.0,0.0,0.0	0.0,0.045,0.107	-0.051
1303	gene:Solyc07g055050.2	NA	7	+	63186036	63186220	63186036	63186216	63186551	63186759	1303	611,131,501	26,5,17	238,225,1180	13,18,71	153	149	0.0023435902940691744	0.0180299559153	0.958,0.962,0.966	0.947,0.924,0.942	0.024
6629	gene:Solyc08g066730.2	NA	8	+	55556559	55556722	55556559	55556639	55557227	55557863	6629	5,2,6	66,52,74	4,0,0	72,55,110	232	149	0.0023443330834587587	0.0180299559153	0.046,0.024,0.049	0.034,0.0,0.0	0.028
8258	gene:Solyc02g089280.2	NA	2	-	51154641	51154834	51154755	51154834	51153922	51153997	8258	4,0,2	0,0,2	0,1,6	0,0,0	263	149	0.0023592817161521384	0.0181346376357	1.0,NA,0.362	NA,1.0,1.0	-0.319
12733	gene:Solyc05g012380.2	NA	5	-	5641076	5641152	5641118	5641152	5639429	5639967	12733	6,5,11	415,346,472	2,2,10	293,340,449	191	149	0.0023745771608851235	0.0182418649997	0.011,0.011,0.018	0.005,0.005,0.017	0.004
8759	gene:Solyc05g005210.2	NA	5	-	183825	183983	183905	183983	183565	183749	8759	0,4,2	0,0,0	0,0,10	0,0,4	229	149	0.002380169473262931	0.0182744721902	NA,1.0,1.0	NA,NA,0.619	0.381
7304	gene:Solyc01g097500.2	NA	1	-	88331328	88331403	88331337	88331403	88330073	88330120	7304	4,0,4	120,98,81	2,0,4	108,114,174	158	149	0.0023873022516289638	0.0183188631748	0.03,0.0,0.044	0.017,0.0,0.021	0.012
6704	gene:Solyc03g117970.2	NA	3	+	66956202	66956340	66956202	66956311	66956479	66956662	6704	132,61,114	0,0,2	78,103,153	2,4,0	178	149	0.0024123862621626196	0.0185008740547	1.0,1.0,0.979	0.97,0.956,1.0	0.018
8574	gene:Solyc05g006440.2	NA	5	-	1070357	1070559	1070400	1070559	1069477	1069892	8574	15,4,18	1142,738,1097	8,11,27	732,772,1360	192	149	0.0024214799572350636	0.0185601168684	0.01,0.004,0.013	0.008,0.011,0.015	-0.002
3387	gene:Solyc09g074870.2	NA	9	-	66686254	66686406	66686329	66686406	66686105	66686152	3387	39,24,53	936,690,1000	22,30,60	741,970,1059	224	149	0.002449616113749683	0.0187651666024	0.027,0.023,0.034	0.019,0.02,0.036	0.003
8911	gene:Solyc02g072310.2	NA	2	+	41597377	41597569	41597377	41597437	41598362	41598506	8911	0,0,0	2,0,2	0,0,4	0,0,3	281	149	0.0024550714257091976	0.0187963373581	0.0,NA,0.0	NA,NA,0.414	-0.414
6157	gene:Solyc06g043070.2	NA	6	-	29790979	29791109	29791008	29791109	29790103	29790582	6157	0,0,0	39,15,37	2,0,8	34,42,56	178	149	0.002467245582661405	0.0188788842299	0.0,0.0,0.0	0.047,0.0,0.107	-0.051
10603	gene:Solyc03g115650.2	NA	3	+	65289361	65289427	65289361	65289422	65289513	65289592	10603	6,1,12	3,2,2	1,0,1	0,0,0	154	149	0.002469086728390083	0.0188823163848	0.659,0.326,0.853	1.0,NA,1.0	-0.387
13623	gene:Solyc12g016210.1	NA	12	-	6355250	6355473	6355387	6355473	6355062	6355067	13623	3,0,12	0,0,0	2,1,14	0,1,4	286	149	0.0024704815050523147	0.0188823329915	1.0,NA,1.0	1.0,0.343,0.646	0.337
6205	gene:Solyc03g006660.2	NA	3	+	1239492	1239731	1239492	1239578	1240042	1240198	6205	2,0,3	2,0,0	0,0,1	2,0,0	302	149	0.002472795505005677	0.0188893714098	0.33,NA,1.0	0.0,NA,1.0	0.165
10122	gene:Solyc11g071460.1	NA	11	-	54920994	54921113	54921035	54921113	54920184	54920367	10122	5,6,6	444,196,403	4,0,22	137,152,460	190	149	0.002479853390597161	0.0189326194387	0.009,0.023,0.012	0.022,0.0,0.036	-0.005
12048	gene:Solyc05g053100.2	NA	5	+	63223419	63223615	63223419	63223533	63223732	63223846	12048	4,8,11	381,184,369	15,8,10	330,359,471	231	149	0.0024972651874556077	0.0190548219903	0.007,0.027,0.019	0.028,0.014,0.014	-0.001
13035	gene:Solyc03g121820.2	NA	3	+	69862043	69862222	69862043	69862051	69863159	69863221	13035	8,2,4	0,0,0	5,0,16	4,0,0	320	149	0.0025085274951827923	0.0191299911739	1.0,1.0,1.0	0.368,NA,1.0	0.316
4836	gene:Solyc03g026300.2	NA	3	-	3733110	3733218	3733117	3733218	3732364	3732552	4836	1,0,0	1,0,1	2,0,1	2,0,0	156	149	0.0025106470279026823	0.0191353923841	0.489,NA,0.0	0.489,NA,1.0	-0.5
106	gene:Solyc01g108600.2	NA	1	+	95860520	95860616	95860520	95860611	95860702	95860892	106	0,1,0	2,0,0	4,1,0	0,0,1	154	149	0.0025178501422322406	0.0191795112801	0.0,1.0,NA	1.0,1.0,0.0	-0.167
6099	gene:Solyc04g005350.2	NA	4	-	256590	256670	256594	256670	256244	256508	6099	4,7,2	4,5,5	0,1,5	4,1,10	153	149	0.0025263120155416857	0.0192331637388	0.493,0.577,0.28	0.0,0.493,0.327	0.177
9886	gene:Solyc06g072050.2	NA	6	-	44404545	44404654	44404568	44404654	44404371	44404461	9886	0,0,2	135,111,131	0,4,11	98,105,140	172	149	0.0025345057199324763	0.01928471552	0.0,0.0,0.013	0.0,0.032,0.064	-0.028
13609	gene:Solyc03g117650.2	NA	3	+	66734923	66735143	66734923	66734978	66735924	66735991	13609	4,7,2	1,0,3	8,3,14	3,3,4	314	149	0.002541690833433121	0.0193177051628	0.655,1.0,0.24	0.559,0.322,0.624	0.13
9904	gene:Solyc05g026470.1	NA	5	+	41463758	41463844	41463758	41463790	41464189	41464287	9904	0,0,0	4,4,1	0,2,3	0,2,12	203	149	0.0025408009889396257	0.0193177051628	0.0,0.0,0.0	NA,0.423,0.155	-0.289
5492	gene:Solyc09g010800.2	MTB	9	+	4094900	4095110	4094900	4095017	4096135	4096611	5492	10,5,6	0,0,0	1,1,49	0,4,2	242	149	0.0025621735004973394	0.0194624708646	1.0,1.0,1.0	1.0,0.133,0.938	0.31
7296	gene:Solyc01g097500.2	NA	1	-	88332987	88333191	88333180	88333191	88332033	88332178	7296	4,0,1	1,0,0	0,6,12	0,0,5	342	149	0.002563763451452658	0.0194636442543	0.635,NA,1.0	NA,1.0,0.511	0.062
10593	gene:Solyc06g073400.2	NA	6	-	45237113	45237182	45237122	45237182	45235653	45235802	10593	12,0,3	32,29,36	0,1,9	24,22,119	158	149	0.00259108181765432	0.0196600326612	0.261,0.0,0.073	0.0,0.041,0.067	0.075
2541	gene:Solyc05g026140.2	NA	5	+	39844097	39844208	39844097	39844197	39845994	39846083	2541	35,8,15	3,2,3	35,30,70	2,5,16	160	149	0.002601692645782806	0.0197295025639	0.916,0.788,0.823	0.942,0.848,0.803	-0.022
2388	gene:Solyc05g009080.2	NA	5	-	3226281	3226391	3226285	3226391	3226138	3226205	2388	1,2,0	103,42,84	3,3,7	35,50,148	153	149	0.0026225452285337614	0.0198765180289	0.009,0.044,0.0	0.077,0.055,0.044	-0.041
5054	gene:Solyc02g081330.2	NA	2	+	45335357	45335521	45335357	45335475	45335628	45336338	5054	14,11,22	19,1,13	2,4,38	7,5,47	195	149	0.0026303515888862886	0.0199245459183	0.36,0.894,0.564	0.179,0.379,0.382	0.293
4732	gene:Solyc01g103250.2	NA	1	+	91898791	91898946	91898791	91898880	91899494	91899619	4732	0,0,0	10,6,3	3,0,5	2,14,37	215	149	0.0026479683256132266	0.020046790914	0.0,0.0,0.0	0.51,0.0,0.086	-0.199
3987	gene:Solyc11g007090.1	NA	11	+	1557510	1557573	1557510	1557545	1557831	1558104	3987	1,1,2	53,29,70	1,0,3	87,62,155	177	149	0.0026547769185881996	0.0200871206692	0.016,0.028,0.023	0.01,0.0,0.016	0.014
14118	gene:Solyc03g117540.2	NA	3	+	66671060	66671163	66671060	66671121	66671910	66671998	14118	0,0,0	7,0,2	2,0,2	3,1,6	191	149	0.0026568202642683904	0.0200913697508	0.0,NA,0.0	0.342,0.0,0.206	-0.183
12936	gene:Solyc01g102820.2	NA	1	-	91523138	91523200	91523144	91523200	91522255	91522338	12936	6,4,8	4,0,2	4,4,15	1,2,5	155	149	0.0026597343411076985	0.0201021950563	0.59,1.0,0.794	0.794,0.658,0.743	0.063
9888	gene:Solyc06g072050.2	NA	6	-	44404371	44404461	44404379	44404461	44403824	44404226	9888	150,89,112	3,1,1	94,90,145	6,0,0	157	149	0.0026768236487616395	0.0202200845981	0.979,0.988,0.991	0.937,1.0,1.0	0.007
5966	gene:Solyc03g083420.2	NA	3	+	53291568	53291786	53291568	53291751	53291844	53291931	5966	10,3,0	67,45,65	0,1,1	31,17,77	184	149	0.0027000820862120834	0.0203844170417	0.108,0.051,0.0	0.0,0.045,0.01	0.035
3088	gene:Solyc09g098530.2	NA	9	+	72333367	72333427	72333367	72333423	72333942	72334052	3088	2,0,0	95,32,89	6,0,0	70,46,167	153	149	0.002723112512613209	0.0205354185531	0.02,0.0,0.0	0.077,0.0,0.0	-0.019
7959	gene:Solyc03g083960.2	NA	3	-	53898733	53898914	53898877	53898914	53898433	53898482	7959	0,2,5	5,6,29	0,2,8	16,27,74	293	149	0.0027230290740219154	0.0205354185531	0.0,0.145,0.081	0.0,0.036,0.052	0.046
12098	gene:Solyc03g098020.2	NA	3	+	60374373	60374527	60374373	60374440	60374945	60375010	12098	3,0,3	8,2,9	0,0,1	3,5,15	236	149	0.0027295249719900216	0.0205723341274	0.191,0.0,0.174	0.0,0.0,0.04	0.108
2737	gene:Solyc11g005200.1	NA	11	-	170869	170960	170885	170960	170543	170614	2737	8,3,4	55,16,54	0,0,14	30,10,104	165	149	0.0027651277061662405	0.0208290925377	0.116,0.145,0.063	0.0,0.0,0.108	0.072
2490	gene:Solyc04g054180.2	NA	4	-	51887090	51887214	51887211	51887214	51886511	51886570	2490	0,3,0	0,0,0	0,2,8	0,2,0	270	149	0.0027763548801198897	0.020902052093	NA,1.0,NA	NA,0.356,1.0	0.322
1572	gene:Solyc11g011420.1	NA	11	+	4487449	4487539	4487449	4487523	4487752	4487911	1572	2,1,2	2,0,0	4,3,10	0,2,1	165	149	0.0027977268133272098	0.0210512640743	0.475,1.0,1.0	1.0,0.575,0.9	0.0
12119	gene:Solyc09g074860.2	NA	9	-	66673559	66673649	66673561	66673649	66673281	66673475	12119	238,107,207	12,0,6	148,128,478	0,0,6	151	149	0.0028290502302424823	0.021263354807	0.951,1.0,0.971	1.0,1.0,0.987	-0.022
8870	gene:Solyc07g017530.2	NA	7	-	7472831	7473052	7472836	7473052	7471524	7471973	8870	5,8,2	6,4,5	0,0,7	7,3,5	154	149	0.002828715818671406	0.021263354807	0.446,0.659,0.279	0.0,0.0,0.575	0.27
6969	gene:Solyc03g083310.2	NA	3	-	53134428	53134518	53134433	53134518	53132034	53132178	6969	35,29,35	0,0,4	51,35,75	0,0,3	154	149	0.002839579896609182	0.0213306724754	1.0,1.0,0.894	1.0,1.0,0.96	-0.022
9423	gene:Solyc01g006960.2	NA	1	-	1524008	1524119	1524025	1524119	1522911	1523073	9423	30,12,26	0,0,0	11,9,50	0,3,4	166	149	0.002854502706280164	0.0214308982251	1.0,1.0,1.0	1.0,0.729,0.918	0.118
8952	gene:Solyc01g102490.2	NA	1	+	91282229	91282405	91282229	91282283	91282502	91282619	8952	4,0,2	22,8,6	1,0,18	9,7,23	271	149	0.002861009104172238	0.0214678596809	0.091,0.0,0.155	0.058,0.0,0.301	-0.038
9609	gene:Solyc11g012900.1	NA	11	-	5692260	5692445	5692411	5692445	5690117	5690254	9609	0,0,4	75,34,48	2,0,8	19,15,147	300	149	0.002872791960138049	0.0215443507674	0.0,0.0,0.04	0.05,0.0,0.026	-0.012
12612	gene:Solyc04g047690.2	NA	4	+	35595452	35595543	35595452	35595533	35595629	35595688	12612	0,0,4	73,23,34	6,0,3	19,18,41	159	149	0.0028765157660275756	0.0215603522784	0.0,0.0,0.099	0.228,0.0,0.064	-0.064
9757	gene:Solyc04g016560.1	NA	4	-	7385647	7385752	7385657	7385752	7385269	7385294	9757	2,0,0	1,0,0	0,2,17	4,0,4	159	149	0.002878931331677553	0.0215665358708	0.652,NA,NA	0.0,1.0,0.799	0.052
8813	gene:Solyc06g054530.2	NA	6	+	37284690	37284846	37284690	37284784	37285019	37285312	8813	4,1,1	34,24,47	1,4,7	22,33,95	211	149	0.002895947660005427	0.0216820288912	0.077,0.029,0.015	0.031,0.079,0.049	-0.013
7216	gene:Solyc02g062560.2	NA	2	-	34285494	34285596	34285506	34285596	34284653	34285307	7216	0,1,0	0,2,3	0,0,3	0,0,3	161	149	0.002944045043238918	0.0220299706078	NA,0.316,0.0	NA,NA,0.481	-0.323
12719	gene:Solyc04g008690.2	NA	4	-	2341877	2341946	2341889	2341946	2339352	2339467	12719	23,10,22	24,19,22	18,9,79	13,15,82	161	149	0.0029594524555937333	0.0221330479015	0.47,0.328,0.481	0.562,0.357,0.471	-0.037
6794	gene:Solyc05g007260.2	NA	5	-	1927257	1927266	1927261	1927266	1927045	1927108	6794	6,1,3	3,2,5	5,14,6	2,0,3	153	149	0.0029749483052450595	0.0222366725859	0.661,0.327,0.369	0.709,1.0,0.661	-0.338
563	gene:Solyc03g060510.2	NA	3	+	30155982	30156228	30155982	30156209	30157237	30157348	563	5,0,3	42,27,46	13,8,8	41,52,115	168	149	0.003033089132081763	0.022658763384	0.096,0.0,0.055	0.219,0.12,0.058	-0.082
1770	gene:Solyc02g077280.2	NA	2	-	42267853	42267968	42267858	42267968	42267288	42267414	1770	2,6,8	130,49,79	3,5,4	168,159,333	154	149	0.0030445318317421214	0.022731721975	0.015,0.106,0.089	0.017,0.03,0.011	0.051
4530	gene:Solyc06g072250.2	NA	6	+	44514586	44514691	44514586	44514685	44514803	44514853	4530	1,0,2	0,0,0	0,0,1	0,0,2	155	149	0.003065958620744633	0.0228791045342	1.0,NA,1.0	NA,NA,0.325	0.675
6267	gene:Solyc04g015450.2	NA	4	-	5649761	5649860	5649786	5649860	5649275	5649347	6267	9,2,8	0,0,0	6,3,34	2,0,4	174	149	0.0030862402559294353	0.023017784175	1.0,1.0,1.0	0.72,1.0,0.879	0.134
4847	gene:Solyc12g010450.1	NA	12	-	3473371	3473572	3473397	3473572	3472363	3472575	4847	39,11,20	1,0,6	14,17,47	0,0,0	175	149	0.003091146156024024	0.0230416991366	0.971,1.0,0.739	1.0,1.0,1.0	-0.097
266	gene:Solyc01g080280.2	NA	1	+	79528932	79529024	79528932	79529001	79530150	79530380	266	9,0,3	0,0,0	5,0,5	0,0,4	172	149	0.003095627724691498	0.023062426549	1.0,NA,1.0	1.0,NA,0.52	0.24
13187	gene:Solyc05g012290.2	NA	5	+	5572836	5572966	5572836	5572961	5573068	5573161	13187	32,22,41	3,4,6	14,23,58	3,6,19	154	149	0.0030992167803427784	0.0230764856258	0.912,0.842,0.869	0.819,0.788,0.747	0.09
11486	gene:Solyc05g018510.2	NA	5	+	22102688	22102819	22102688	22102800	22102906	22102998	11486	2,0,3	82,29,81	1,1,5	48,50,83	168	149	0.0031039189677832947	0.023098812999	0.021,0.0,0.032	0.018,0.017,0.051	-0.011
8220	gene:Solyc01g095460.2	NA	1	+	86707880	86708124	86707880	86708104	86708254	86708332	8220	0,0,2	102,60,87	0,6,4	31,47,74	169	149	0.0031088828130117906	0.0231230620195	0.0,0.0,0.02	0.0,0.101,0.045	-0.042
10993	gene:Solyc08g005580.2	NA	8	+	438568	438620	438568	438606	438824	439617	10993	4,8,2	0,0,0	0,5,7	2,2,1	163	149	0.0031142781703542544	0.0231348795233	1.0,1.0,1.0	0.0,0.696,0.865	0.48
380	gene:Solyc03g093640.2	NA	3	-	55192792	55192976	55192815	55192976	55191652	55191701	380	224,113,211	13,9,19	117,120,158	10,2,7	172	149	0.003113492752431193	0.0231348795233	0.937,0.916,0.906	0.91,0.981,0.951	-0.028
5162	gene:Solyc04g054320.2	NA	4	-	52300601	52300781	52300717	52300781	52298859	52299131	5162	1,3,6	42,14,29	0,2,8	22,24,77	265	149	0.0031155903834810083	0.0231348795233	0.013,0.108,0.104	0.0,0.045,0.055	0.042
486	gene:Solyc04g077120.2	NA	4	+	62074340	62074574	62074340	62074433	62074662	62074770	486	7,1,12	158,53,117	0,0,2	39,42,142	290	149	0.0031356939680054438	0.0232714146208	0.022,0.01,0.05	0.0,0.0,0.007	0.025
12014	gene:Solyc08g007340.2	NA	8	+	1915256	1915296	1915256	1915292	1915410	1915568	12014	0,0,2	0,0,0	0,0,1	0,0,2	153	149	0.0031465150578461865	0.0233389483968	NA,NA,1.0	NA,NA,0.327	0.673
6288	gene:Solyc04g079690.2	NA	4	+	64057355	64057466	64057355	64057460	64057866	64058897	6288	3,0,0	2,1,1	8,3,9	0,0,7	155	149	0.0031621686619851333	0.0234422333996	0.59,0.0,0.0	1.0,1.0,0.553	-0.654
1785	gene:Solyc05g007190.2	NA	5	-	1807695	1807734	1807698	1807734	1807526	1807611	1785	2,0,1	0,2,2	0,0,2	0,0,0	152	149	0.0031879021831964986	0.0236200905475	1.0,0.0,0.329	NA,NA,1.0	-0.557
5327	gene:Solyc04g005510.2	NA	4	+	343916	343995	343916	343973	344755	345154	5327	10,4,6	0,0,0	5,7,25	0,4,2	171	149	0.00319357301396596	0.0236491843235	1.0,1.0,1.0	1.0,0.604,0.916	0.16
13273	gene:Solyc05g018210.2	NA	5	-	20216683	20216936	20216687	20216936	20215828	20215973	13273	72,27,64	7,7,2	41,34,217	3,6,40	153	149	0.0031972278706497033	0.0236633257086	0.909,0.79,0.969	0.93,0.847,0.841	0.017
8978	gene:Solyc05g056590.2	NA	5	+	65862982	65863037	65862982	65863030	65863153	65863220	8978	105,49,90	2,4,5	21,57,69	0,0,2	156	149	0.0032298742349084796	0.0238919065745	0.98,0.921,0.945	1.0,1.0,0.971	-0.042
13477	gene:Solyc02g032120.2	NA	2	+	27601361	27601480	27601361	27601462	27601589	27601884	13477	7,5,8	0,3,1	0,8,7	0,0,0	167	149	0.003269507858156638	0.0241718958826	1.0,0.598,0.877	NA,1.0,1.0	-0.175
8366	gene:Solyc08g068580.2	NA	8	-	57720810	57721030	57720825	57721030	57719556	57719748	8366	1,0,0	0,1,2	1,0,4	4,3,6	164	149	0.0032972922186993605	0.0243640246285	1.0,0.0,0.0	0.185,0.0,0.377	0.146
8931	gene:Solyc10g081540.1	NA	10	-	62581758	62581822	62581773	62581822	62581508	62581624	8931	3,0,10	0,0,4	0,3,4	0,0,0	164	149	0.00330671085138029	0.0244203117832	1.0,NA,0.694	NA,1.0,1.0	-0.153
7853	gene:Solyc02g068430.2	NA	2	-	38384102	38384145	38384106	38384145	38383652	38383808	7853	374,155,323	7,3,8	98,96,181	2,0,3	153	149	0.0033221463383830323	0.0245209483953	0.981,0.981,0.975	0.979,1.0,0.983	-0.008
3873	gene:Solyc04g007880.2	NA	4	+	1562106	1562341	1562106	1562334	1562474	1562625	3873	22,13,12	1,0,0	7,8,19	0,4,2	156	149	0.003354426640834611	0.0247322842975	0.955,1.0,1.0	1.0,0.656,0.901	0.133
657	gene:Solyc07g045070.2	NA	7	-	58184493	58184637	58184515	58184637	58180802	58181004	657	7,0,0	34,11,17	7,10,8	19,25,39	171	149	0.003354230748172235	0.0247322842975	0.152,0.0,0.0	0.243,0.258,0.152	-0.167
4393	gene:Solyc12g089280.1	NA	12	+	64394050	64394153	64394050	64394119	64394601	64394678	4393	61,30,54	2,1,1	62,50,96	2,0,1	183	149	0.0033769193083124076	0.0248845917942	0.961,0.961,0.978	0.962,1.0,0.987	-0.016
10825	gene:Solyc08g065220.2	NA	8	+	53086233	53086315	53086233	53086311	53086396	53086497	10825	35,27,29	1392,713,1366	28,29,34	1035,881,1981	153	149	0.0033792991792273397	0.0248886027002	0.024,0.036,0.02	0.026,0.031,0.016	0.002
10479	gene:Solyc08g079810.2	NA	8	+	63268692	63268843	63268692	63268820	63269298	63269446	10479	16,2,15	6,0,0	8,7,33	0,0,0	172	149	0.0034087563738485105	0.0250919259897	0.698,1.0,1.0	1.0,1.0,1.0	-0.101
1004	gene:Solyc04g009770.2	NA	4	+	3083991	3084154	3083991	3084061	3084251	3084393	1004	54,28,43	0,0,0	36,54,55	8,0,0	242	149	0.0034212600133192795	0.0251703008793	1.0,1.0,1.0	0.735,1.0,1.0	0.088
2058	gene:Solyc02g068380.2	NA	2	-	38333367	38333481	38333371	38333481	38333186	38333292	2058	13,3,9	71,50,90	14,6,43	56,61,164	153	149	0.0034584509025574685	0.0254301170216	0.151,0.055,0.089	0.196,0.087,0.203	-0.064
10097	gene:Solyc01g098540.2	NA	1	+	89026360	89026630	89026360	89026484	89027168	89027263	10097	2,4,4	0,0,2	0,0,19	0,0,0	295	149	0.003494286719295632	0.025671353028	1.0,1.0,0.503	NA,NA,1.0	-0.166
13705	gene:Solyc12g096220.1	NA	12	+	65237115	65237194	65237115	65237190	65237268	65237520	13705	0,0,0	0,0,2	0,0,2	0,0,1	153	149	0.0034950451869394158	0.025671353028	NA,NA,0.0	NA,NA,0.661	-0.661
13428	gene:Solyc05g056520.2	NA	5	-	65782971	65783130	65782981	65783130	65782791	65782889	13428	10,0,4	0,0,0	8,6,16	0,0,5	159	149	0.003501345845931997	0.02570370781	1.0,NA,1.0	1.0,1.0,0.75	0.083
10510	gene:Solyc09g008310.2	NA	9	-	1770309	1770438	1770320	1770438	1770140	1770223	10510	1,0,0	16,8,19	0,1,7	12,18,36	160	149	0.0035332143547348632	0.0259236219891	0.055,0.0,0.0	0.0,0.049,0.153	-0.049
5253	gene:Solyc06g005310.2	NA	6	-	332175	332382	332199	332382	331944	332074	5253	44,9,32	2,0,4	9,11,36	0,3,0	173	149	0.003540513247027292	0.0259631255362	0.95,1.0,0.873	1.0,0.759,1.0	0.021
3747	gene:Solyc10g084370.1	NA	10	-	63944088	63944248	63944092	63944248	63943024	63943082	3747	1,2,0	0,0,0	1,0,0	2,0,0	153	149	0.003586341749538235	0.0262849771795	1.0,1.0,NA	0.327,NA,NA	0.673
5964	gene:Solyc04g080580.2	NA	4	+	64697406	64697587	64697406	64697550	64698820	64699084	5964	132,64,108	5,3,7	132,136,367	10,21,29	186	149	0.003615068583706377	0.0264812074157	0.955,0.945,0.925	0.914,0.838,0.91	0.054
9843	gene:Solyc03g114070.2	NA	3	-	64111889	64111987	64111892	64111987	64110441	64110708	9843	8,6,16	118,68,90	7,10,11	103,80,231	152	149	0.0036184615505135387	0.0264917495483	0.062,0.08,0.148	0.062,0.109,0.045	0.025
1344	gene:Solyc07g064340.2	NA	7	-	66534260	66534396	66534345	66534396	66533849	66534031	1344	2,0,0	2,0,0	3,0,14	0,0,0	234	149	0.0036828157681841464	0.0269483534813	0.389,NA,NA	1.0,NA,1.0	-0.611
6723	gene:Solyc03g031970.2	NA	3	+	4462076	4462244	4462076	4462241	4462323	4462446	6723	0,0,2	107,48,85	1,6,2	62,57,117	152	149	0.0036857516095324845	0.0269552891444	0.0,0.0,0.023	0.016,0.094,0.016	-0.034
9493	gene:Solyc06g082800.2	NA	6	-	48471892	48472072	48472013	48472072	48470857	48470959	9493	6,5,1	126,54,102	2,3,5	133,94,263	270	149	0.003742175601174449	0.027353185432	0.026,0.049,0.005	0.008,0.017,0.01	0.015
14201	gene:Solyc03g119400.2	NA	3	+	68030710	68030916	68030710	68030888	68031024	68031604	14201	1,1,3	47,33,47	3,3,1	32,34,85	177	149	0.003747898019673251	0.027380252828	0.018,0.025,0.051	0.073,0.069,0.01	-0.019
4935	gene:Solyc05g054710.2	NA	5	-	64568848	64568907	64568857	64568907	64567852	64567886	4935	6,4,8	2,2,1	3,3,11	0,0,0	158	149	0.0037819278570152995	0.0276139794363	0.739,0.654,0.883	1.0,1.0,1.0	-0.241
6413	gene:Solyc09g031680.1	NA	9	-	28218444	28218572	28218509	28218572	28218290	28218369	6413	75,28,55	3,0,0	37,35,76	3,0,3	214	149	0.003825028444831626	0.0279136494529	0.946,1.0,1.0	0.896,1.0,0.946	0.035
8119	gene:Solyc12g055740.1	NA	12	-	61730903	61731039	61730934	61731039	61730210	61730307	8119	34,25,31	0,1,0	23,21,71	4,0,2	180	149	0.003839846498151973	0.0280067125704	1.0,0.954,1.0	0.826,1.0,0.967	0.054
12682	gene:Solyc01g065690.2	NA	1	-	72284228	72284317	72284232	72284317	72282921	72284139	12682	21,15,7	41,33,47	4,3,14	15,21,33	153	149	0.003853137550000648	0.0280885441078	0.333,0.307,0.127	0.206,0.122,0.292	0.049
3821	gene:Solyc09g009660.2	NA	9	+	3065651	3065879	3065651	3065830	3066048	3066125	3821	10,5,10	0,1,4	8,5,50	0,6,23	198	149	0.0038717960236323242	0.0282093940271	1.0,0.79,0.653	1.0,0.385,0.621	0.146
7976	gene:Solyc08g067430.2	NA	8	+	56478121	56478356	56478121	56478349	56478450	56478513	7976	144,68,154	2,2,0	54,69,227	2,0,4	156	149	0.0038767910339543403	0.0282306174164	0.986,0.97,1.0	0.963,1.0,0.982	0.004
1240	gene:Solyc09g009190.2	NA	9	+	2554292	2554422	2554292	2554393	2554876	2554954	1240	63,33,51	1179,431,1122	14,21,24	178,257,520	178	149	0.003898588703011835	0.0283741085476	0.043,0.06,0.037	0.062,0.064,0.037	-0.008
5128	gene:Solyc01g006800.2	NA	1	+	1368901	1369049	1368901	1368993	1370039	1370134	5128	4,1,6	152,99,141	3,3,10	89,129,270	205	149	0.003910656808123697	0.0284466714921	0.019,0.007,0.03	0.024,0.017,0.026	-0.004
10109	gene:Solyc03g111350.2	NA	3	-	61955086	61955162	61955090	61955162	61954425	61954465	10109	9,7,4	0,0,0	10,12,43	0,2,5	153	149	0.003921121362822982	0.0285044770751	1.0,1.0,1.0	1.0,0.854,0.893	0.084
864	gene:Solyc04g051580.2	NA	4	-	50880540	50880606	50880586	50880606	50880398	50880469	864	128,36,100	0,0,0	51,76,402	0,3,12	195	149	0.003922808040568062	0.0285044770751	1.0,1.0,1.0	1.0,0.951,0.962	0.029
10411	gene:Solyc06g074510.2	NA	6	-	46101673	46101789	46101690	46101789	46101491	46101599	10411	3,0,5	197,115,151	0,3,12	130,122,256	166	149	0.0039571715352250125	0.0287387728153	0.013,0.0,0.029	0.0,0.022,0.04	-0.007
3242	gene:Solyc11g071270.1	NA	11	-	54805111	54805291	54805139	54805291	54803952	54804034	3242	0,0,0	22,28,24	4,2,1	18,15,21	177	149	0.003968611619499556	0.0288064266321	0.0,0.0,0.0	0.158,0.101,0.039	-0.099
1964	gene:Solyc06g050130.2	NA	6	-	32489015	32489084	32489019	32489084	32488861	32488944	1964	6,3,4	106,90,113	0,3,3	44,40,60	153	149	0.004010084754239113	0.0290918882733	0.052,0.031,0.033	0.0,0.068,0.046	0.001
13883	gene:Solyc02g022830.2	NA	2	+	24131990	24132139	24131990	24132125	24132253	24132321	13883	1,3,0	63,29,66	7,5,1	87,73,73	163	149	0.00402802540749727	0.0292064152408	0.014,0.086,0.0	0.069,0.059,0.012	-0.013
9546	gene:Solyc09g008020.2	NA	9	+	1503504	1503573	1503504	1503561	1503968	1504313	9546	5,0,4	74,10,35	0,0,0	17,10,32	161	149	0.004042549449934561	0.0292960598566	0.059,0.0,0.096	0.0,0.0,0.0	0.052
4640	gene:Solyc02g088100.2	NA	2	-	50290971	50291065	50290976	50291065	50290755	50290887	4640	0,0,0	2,0,1	0,0,2	0,0,1	154	149	0.004049095459744953	0.0293278233647	0.0,NA,0.0	NA,NA,0.659	-0.659
8682	gene:Solyc02g091830.2	NA	2	+	53062044	53062237	53062044	53062215	53062487	53062562	8682	0,0,0	6,1,1	0,0,3	0,0,3	171	149	0.004062348863616617	0.0294081090453	0.0,0.0,0.0	NA,NA,0.466	-0.466
10355	gene:Solyc11g045510.1	NA	11	-	30396191	30396419	30396327	30396419	30394073	30394203	10355	1,0,1	28,6,16	0,0,10	10,10,40	285	149	0.0041104263232231665	0.0297402724208	0.018,0.0,0.032	0.0,0.0,0.116	-0.022
8901	gene:Solyc07g066300.2	NA	7	+	67783108	67783293	67783108	67783282	67783496	67783877	8901	25,12,15	12,5,8	24,32,23	2,5,18	160	149	0.004145193191298416	0.0299758263898	0.66,0.691,0.636	0.918,0.856,0.543	-0.11
5264	gene:Solyc05g014790.2	NA	5	-	8968383	8968479	8968393	8968479	8968202	8968310	5264	5,2,6	123,51,104	1,0,1	51,57,144	159	149	0.004157545921827304	0.0300491285469	0.037,0.035,0.051	0.018,0.0,0.006	0.033
1615	gene:Solyc09g090460.2	NA	9	+	69974597	69974756	69974597	69974729	69974833	69975034	1615	66,39,52	2,3,14	42,34,130	2,7,22	176	149	0.004180073316510024	0.0301958519438	0.965,0.917,0.759	0.947,0.804,0.833	0.019
12061	gene:Solyc05g010150.2	NA	5	-	4325112	4325165	4325127	4325165	4323963	4324074	12061	3,2,0	73,51,50	1,0,3	43,53,117	164	149	0.004190871891763959	0.0302416349018	0.036,0.034,0.0	0.021,0.0,0.023	0.009
7309	gene:Solyc11g072060.1	NA	11	+	55338168	55338329	55338168	55338326	55339703	55339767	7309	0,0,2	0,0,0	0,0,4	0,0,3	152	149	0.004190241732167126	0.0302416349018	NA,NA,1.0	NA,NA,0.567	0.433
6359	gene:Solyc01g056720.2	NA	1	-	56291756	56292081	56291877	56292081	56282596	56282857	6359	107,42,101	4,0,5	66,58,144	0,1,0	270	149	0.004206848078234047	0.0303407729217	0.937,1.0,0.918	1.0,0.97,1.0	-0.038
4905	gene:Solyc06g048480.2	NA	6	-	31130009	31130596	31130406	31130596	31127244	31127392	4905	103,41,99	6,0,9	86,84,256	1,4,6	546	149	0.004218990322254522	0.0304121689418	0.824,1.0,0.75	0.959,0.851,0.921	-0.052
10582	gene:Solyc01g099260.2	NA	1	+	89544745	89544908	89544745	89544854	89545104	89545519	10582	3,7,7	238,105,180	0,4,8	127,150,253	203	149	0.004246365581450087	0.0305932364075	0.009,0.047,0.028	0.0,0.019,0.023	0.014
5689	gene:Solyc07g017650.2	NA	7	+	7722361	7722576	7722361	7722449	7722946	7722984	5689	31,15,17	2,0,0	24,17,54	2,6,0	276	149	0.004299806179561072	0.0309618013748	0.893,1.0,1.0	0.866,0.605,1.0	0.141
2582	gene:Solyc10g079710.1	NA	10	+	61215118	61215362	61215118	61215208	61215565	61215603	2582	6,6,12	1,0,6	7,1,12	2,3,16	303	149	0.004307608919666875	0.0310015230052	0.747,1.0,0.496	0.633,0.141,0.269	0.4
5338	gene:Solyc01g106350.2	NA	1	+	94286249	94286397	94286249	94286311	94286587	94286683	5338	2,0,3	5,0,11	0,0,0	1,1,7	235	149	0.004334929621903685	0.0311815972113	0.202,NA,0.147	0.0,0.0,0.0	0.174
208	gene:Solyc09g007120.2	NA	9	+	762266	762400	762266	762395	763095	763689	208	5,0,5	4,0,0	2,4,3	0,0,0	154	149	0.004364592555271969	0.0313783194363	0.547,NA,1.0	1.0,1.0,1.0	-0.226
1738	gene:Solyc07g064810.2	NA	7	-	66797616	66797702	66797639	66797702	66797327	66797406	1738	4,1,3	5,0,0	0,0,5	0,0,3	172	149	0.004381097169444488	0.0314802843246	0.409,1.0,1.0	NA,NA,0.591	0.212
3111	gene:Solyc05g047520.2	NA	5	+	59006881	59006986	59006881	59006972	59007072	59007141	3111	111,71,86	2,0,1	102,98,163	4,3,8	163	149	0.004447975933643582	0.031943911909	0.981,1.0,0.987	0.959,0.968,0.949	0.031
2986	gene:Solyc08g006630.2	NA	8	-	1224658	1224838	1224662	1224838	1224466	1224562	2986	0,0,1	9,10,24	0,0,4	15,32,44	153	149	0.004456623870348698	0.0319890752028	0.0,0.0,0.039	0.0,0.0,0.081	-0.014
4781	gene:Solyc12g043000.1	NA	12	+	39282881	39283099	39282881	39283053	39283718	39283738	4781	56,30,58	0,0,2	62,65,70	0,1,3	195	149	0.00449185111308832	0.032224872615	1.0,1.0,0.957	1.0,0.98,0.947	0.01
9309	gene:Solyc06g062660.2	NA	6	-	39545543	39545594	39545545	39545594	39544284	39544472	9309	0,1,2	42,12,40	0,0,2	13,7,43	151	149	0.004516426980349944	0.0323840472906	0.0,0.076,0.047	0.0,0.0,0.044	0.026
4984	gene:Solyc02g092260.2	NA	2	+	53398766	53398941	53398766	53398918	53399758	53400179	4984	10,10,12	35,13,19	1,0,9	9,6,35	172	149	0.004544775168565575	0.0325700880077	0.198,0.4,0.354	0.088,0.0,0.182	0.227
10525	gene:Solyc09g011880.2	NA	9	-	5157084	5157210	5157127	5157210	5155739	5156368	10525	229,120,210	12,4,8	133,103,223	4,9,11	192	149	0.0045481079405047765	0.0325767541285	0.937,0.959,0.953	0.963,0.899,0.94	0.016
13073	gene:Solyc12g055830.1	NA	12	-	61827640	61827752	61827644	61827752	61827481	61827547	13073	14,6,7	484,208,458	8,4,21	209,193,500	153	149	0.004557261960599874	0.032625087077	0.027,0.027,0.015	0.036,0.02,0.039	-0.009
1385	gene:Solyc11g072590.1	NA	11	+	55763967	55764053	55763967	55764038	55764127	55764176	1385	1,0,0	2,0,1	0,0,2	0,0,1	164	149	0.004596049723689942	0.0328854027459	0.312,NA,0.0	NA,NA,0.645	-0.489
4800	gene:Solyc02g086110.2	NA	2	-	48884599	48884709	48884603	48884709	48884454	48884519	4800	0,0,0	3,0,2	0,0,3	0,0,4	153	149	0.004603568146316948	0.0329218251561	0.0,NA,0.0	NA,NA,0.422	-0.422
11807	gene:Solyc02g021620.2	NA	2	+	23291551	23291642	23291551	23291630	23293301	23293393	11807	0,0,2	13,8,15	2,0,3	7,10,25	161	149	0.004611619882700231	0.0329620210804	0.0,0.0,0.11	0.209,0.0,0.1	-0.066
8954	gene:Solyc09g010150.2	NA	9	+	3524030	3524239	3524030	3524232	3524904	3525027	8954	24,11,4	3,2,1	16,16,40	0,0,1	156	149	0.004629141425601726	0.0330698253897	0.884,0.84,0.793	1.0,1.0,0.974	-0.152
116	gene:Solyc04g071990.2	NA	4	-	59014730	59014871	59014802	59014871	59014187	59014406	116	36,40,44	358,341,313	19,13,24	230,246,270	221	149	0.004645650078048236	0.0331702840486	0.063,0.073,0.087	0.053,0.034,0.057	0.026
436	gene:Solyc07g045480.2	NA	7	+	58611075	58613527	58611075	58611218	58614293	58615110	436	153,67,133	5,1,10	102,86,270	1,5,4	2458	149	0.004658152763243948	0.0332420491141	0.65,0.802,0.446	0.861,0.51,0.804	-0.092
5219	gene:Solyc08g083100.1	NA	8	+	65662891	65663034	65662891	65662916	65663110	65663160	5219	0,0,3	0,0,2	0,2,6	0,0,0	267	149	0.004680968162056945	0.0333872947445	NA,NA,0.456	NA,1.0,1.0	-0.544
8337	gene:Solyc02g083320.2	NA	2	-	46770613	46770840	46770628	46770840	46770093	46770166	8337	4,2,3	65,25,45	4,1,10	23,22,57	164	149	0.004690642163054892	0.033438705094	0.053,0.068,0.057	0.136,0.04,0.137	-0.045
4483	gene:Solyc06g068570.2	NA	6	+	42501014	42501103	42501014	42501077	42501242	42501316	4483	8,0,8	0,0,0	0,4,22	0,2,5	175	149	0.00471000456633892	0.033556078494	1.0,NA,1.0	NA,0.63,0.789	0.29
7268	gene:Solyc02g071800.2	NA	2	+	41151557	41151626	41151557	41151604	41151719	41151791	7268	49,30,39	1,0,0	27,27,62	4,0,4	171	149	0.0047120564534640615	0.033556078494	0.977,1.0,1.0	0.855,1.0,0.931	0.064
2649	gene:Solyc03g059150.2	NA	3	+	27835063	27835298	27835063	27835256	27835402	27835623	2649	11,1,3	0,0,2	5,2,15	0,0,2	191	149	0.0047494203349866876	0.0338044043685	1.0,1.0,0.539	1.0,1.0,0.854	-0.105
4551	gene:Solyc03g119300.2	NA	3	+	67945135	67945353	67945135	67945345	67948513	67948708	4551	0,2,2	10,9,2	0,0,0	0,0,10	157	149	0.004787362560310562	0.034056583922	0.0,0.174,0.487	NA,NA,0.0	0.22
10075	gene:Solyc06g030530.2	NA	6	-	19371454	19373822	19373654	19373822	19369197	19369390	10075	227,122,254	0,6,0	174,174,361	0,0,0	2349	149	0.004807812220627847	0.0341841247507	1.0,0.563,1.0	1.0,1.0,1.0	-0.146
13141	gene:Solyc01g109350.2	NA	1	-	96314386	96314431	96314407	96314431	96314180	96314246	13141	158,60,158	3,9,1	90,117,174	1,1,0	170	149	0.004838658367434628	0.0343854134193	0.979,0.854,0.993	0.987,0.99,1.0	-0.05
5794	gene:Solyc07g005830.2	NA	7	+	664897	664985	664897	664973	665061	665149	5794	0,0,1	0,0,0	1,0,11	1,0,4	161	149	0.0048440799564756455	0.0343878953559	NA,NA,1.0	0.481,NA,0.718	0.401
743	gene:Solyc03g006190.2	NA	3	-	828087	828150	828092	828150	827854	827920	743	0,0,0	13,10,33	2,3,2	20,16,32	154	149	0.004841835236888467	0.0343878953559	0.0,0.0,0.0	0.088,0.154,0.057	-0.1
7147	gene:Solyc12g049570.1	NA	12	+	36672761	36672876	36672761	36672860	36673116	36673217	7147	3,4,1	176,103,187	2,8,10	127,108,171	165	149	0.004855302025579174	0.0344495238958	0.015,0.034,0.005	0.014,0.063,0.05	-0.024
5638	gene:Solyc09g075790.2	NA	9	+	67411863	67411991	67411863	67411973	67412109	67412228	5638	0,0,2	0,0,2	0,3,7	0,0,0	167	149	0.004858011612033385	0.0344507214684	NA,NA,0.472	NA,1.0,1.0	-0.528
5368	gene:Solyc06g061030.2	NA	6	+	39069040	39069130	39069040	39069072	39069365	39069561	5368	1,0,0	8,8,15	6,0,3	9,17,48	207	149	0.004861525453875792	0.0344576182065	0.083,0.0,0.0	0.324,0.0,0.043	-0.095
12351	gene:Solyc07g055560.2	NA	7	+	63548028	63548103	63548028	63548090	63550778	63551026	12351	0,0,3	2,0,0	0,0,5	0,0,3	162	149	0.004929607509545038	0.0349219165214	0.0,NA,1.0	NA,NA,0.605	-0.105
[truncated: 11,645 more rows]
