# Supplementary material for: High transcriptome plasticity drives phosphate starvation responses in tomato
Source: Stress Biol. 2022 Mar 18;2(1):18. doi: 10.1007/s44154-022-00035-4 (PMC10441952; doi:10.1007/s44154-022-00035-4)
Supplement: Supplementary file 3 — Additional file 3. [file 44154_2022_35_MOESM3_ESM.zip › rmats_3s/MXE.MATS.ReadsOnTargetAndJunctionCounts.txt]

ID	GeneID	geneSymbol	chr	strand	1stExonStart_0base	1stExonEnd	2ndExonStart_0base	2ndExonEnd	upstreamES	upstreamEE	downstreamES	downstreamEE	ID	IC_SAMPLE_1	SC_SAMPLE_1	IC_SAMPLE_2	SC_SAMPLE_2	IncFormLen	SkipFormLen	PValue	FDR	IncLevel1	IncLevel2	IncLevelDifference
1099	gene:Solyc04g076830.2	NA	4	-	61707004	61707060	61707702	61707761	61706862	61706924	61709090	61709236	1099	206,117,195	7,1,3	98,123,120	19,6,10	208	205	1.2799385254155397e-150	1.65496051336e-147	0.967,0.991,0.985	0.836,0.953,0.922	0.077
370	gene:Solyc03g083190.1	NA	3	+	53031585	53031810	53032508	53032606	53031179	53031308	53033039	53033198	370	0,0,1	1,0,5	2,0,9	2,0,0	374	247	1.7538176992525739e-140	1.13384314257e-137	0.0,NA,0.117	0.398,NA,1.0	-0.641
1098	gene:Solyc04g076830.2	NA	4	-	61707004	61707060	61707702	61707728	61706862	61706924	61709090	61709236	1098	50,24,51	7,1,3	21,32,29	19,6,10	175	205	7.821361856231164e-133	3.37100696004e-130	0.893,0.966,0.952	0.564,0.862,0.773	0.204
369	gene:Solyc03g083190.1	NA	3	+	53031585	53031676	53032508	53032606	53031179	53031308	53033039	53033198	369	0,0,1	1,0,5	2,0,5	2,0,0	240	247	5.030597947092756e-127	1.6261407864e-124	0.0,NA,0.171	0.507,NA,1.0	-0.668
1052	gene:Solyc11g045510.1	NA	11	-	30396614	30396689	30400686	30400778	30396327	30396419	30401272	30401345	1052	21,8,14	7,3,1	3,12,17	3,14,27	241	224	8.281122074291118e-127	2.14149816841e-124	0.736,0.713,0.929	0.482,0.443,0.369	0.361
1097	gene:Solyc04g076830.2	NA	4	-	61707004	61707060	61707702	61707759	61706862	61706924	61709090	61709236	1097	75,33,66	7,1,3	42,61,40	19,6,10	206	205	6.915740689931458e-108	1.49034211868e-105	0.914,0.97,0.956	0.687,0.91,0.799	0.148
106	gene:Solyc07g056030.2	NA	7	+	63936483	63936502	63936502	63936586	63935715	63935972	63937026	63937073	106	28,9,21	117,49,110	12,30,27	48,36,50	168	233	3.897850485463362e-96	7.19988668243e-94	0.249,0.203,0.209	0.257,0.536,0.428	-0.187
733	gene:Solyc03g093840.1	NA	3	-	55519150	55519201	55519201	55519326	55518212	55518275	55519443	55519537	733	7,0,19	28,9,16	1,0,5	18,8,31	274	200	4.370680292253384e-86	7.06411202235e-84	0.154,0.0,0.464	0.039,0.0,0.105	0.158
579	gene:Solyc12g009580.1	NA	12	-	2840229	2840332	2841783	2841912	2839743	2839792	2843717	2843798	579	106,73,108	380,143,296	140,91,226	187,198,319	278	252	3.619796914202518e-85	5.20044156674e-83	0.202,0.316,0.249	0.404,0.294,0.391	-0.107
761	gene:Solyc03g006310.2	NA	3	+	912391	912453	913920	913967	909874	909999	914135	914330	761	15,16,19	2,0,0	30,27,35	3,5,8	211	196	1.0647763211465337e-81	1.37675578324e-79	0.874,1.0,1.0	0.903,0.834,0.803	0.111
988	gene:Solyc02g079060.2	NA	2	-	43689430	43689484	43690065	43690249	43689215	43689334	43690978	43691039	988	2,0,2	0,0,4	4,0,10	0,0,1	333	203	4.92315042598794e-71	5.78693954618e-69	1.0,NA,0.234	1.0,NA,0.859	-0.313
966	gene:Solyc10g037900.1	NA	10	-	17942462	17942602	17943029	17943177	17941935	17942373	17943468	17943843	966	4,4,1	2,0,0	0,0,2	6,0,3	297	289	2.3563210399232362e-70	2.53893592052e-68	0.661,1.0,1.0	0.0,NA,0.393	0.691
140	gene:Solyc01g056520.2	NA	1	-	54532708	54532747	54537334	54537463	54532018	54532492	54537864	54538011	140	49,14,50	30,7,21	49,39,55	5,7,19	278	188	4.058128638654033e-70	4.03627717675e-68	0.525,0.575,0.617	0.869,0.79,0.662	-0.201
81	gene:Solyc01g099720.2	NA	1	+	89877310	89877426	89880518	89880662	89876923	89877154	89881872	89881937	81	47,26,41	3,5,6	21,37,172	2,1,3	265	293	3.9069878534999876e-69	3.60838235327e-67	0.945,0.852,0.883	0.921,0.976,0.984	-0.067
749	gene:Solyc05g032660.2	NA	5	+	46234451	46234509	46236362	46236458	46232538	46232624	46238628	46238679	749	143,46,100	0,0,5	79,90,242	9,6,8	207	245	1.1912127387084551e-63	1.02682538077e-61	1.0,1.0,0.959	0.912,0.947,0.973	0.042
543	gene:Solyc09g090470.2	NA	9	+	69984085	69984237	69986066	69986632	69981423	69981556	69987053	69988295	543	2,1,0	81,48,92	0,2,7	24,33,68	301	715	2.7329284113830853e-59	2.20854777245e-57	0.055,0.047,0.0	0.0,0.126,0.196	-0.073
212	gene:Solyc01g007760.2	NA	1	+	1919756	1919805	1919838	1919972	1919616	1919667	1920048	1920125	212	2,2,2	17,10,23	6,2,17	15,18,29	198	283	1.7754935162717955e-56	1.35041948032e-54	0.144,0.222,0.111	0.364,0.137,0.456	-0.16
380	gene:Solyc01g010150.2	NA	1	+	4939804	4939850	4939930	4940045	4939641	4939714	4940390	4940458	380	1,0,3	18,3,11	4,4,11	2,5,17	195	264	1.2903940958450369e-54	9.26933092182e-53	0.07,0.0,0.27	0.73,0.52,0.467	-0.459
661	gene:Solyc05g054940.2	NA	5	-	64734653	64734769	64735068	64735205	64733328	64733387	64736697	64736918	661	60,30,72	7,2,2	39,38,105	3,0,0	286	265	2.547949101827011e-53	1.73394641509e-51	0.888,0.933,0.971	0.923,1.0,1.0	-0.044
334	gene:Solyc08g059760.2	NA	8	-	45232375	45232428	45234151	45234393	45231396	45231458	45234600	45234697	334	6,2,6	0,4,2	1,0,9	0,2,0	391	202	2.545965654552611e-49	1.64596679567e-47	1.0,0.205,0.608	1.0,0.0,1.0	-0.062
1121	gene:Solyc01g106940.2	NA	1	+	94635932	94636017	94636608	94636692	94635405	94635623	94636933	94637284	1121	5,1,5	28,14,33	10,4,23	8,10,36	234	233	1.0382624837408746e-48	6.3927304356e-47	0.151,0.066,0.131	0.554,0.285,0.389	-0.293
746	gene:Solyc08g077850.1	NA	8	+	61751149	61751224	61751459	61751765	61750527	61751048	61752343	61752497	746	0,0,2	17,5,2	0,2,8	11,16,46	224	455	2.406687375104383e-48	1.41447580728e-46	0.0,0.0,0.67	0.0,0.202,0.261	0.069
30	gene:Solyc03g124040.2	NA	3	-	70751020	70751238	70755662	70755845	70749854	70750471	70756164	70756278	30	37,24,37	99,39,72	45,23,125	31,45,180	332	367	2.6079269824899537e-48	1.46610851668e-46	0.292,0.405,0.362	0.616,0.361,0.434	-0.117
544	gene:Solyc09g015530.2	NA	9	-	9631583	9631714	9635502	9636139	9627160	9627867	9636395	9636762	544	206,105,171	30,8,46	125,102,497	13,13,46	786	280	6.838462007283811e-48	3.68422140642e-46	0.71,0.824,0.57	0.774,0.737,0.794	-0.067
1203	gene:Solyc06g068230.2	NA	6	+	42290311	42290397	42290861	42291039	42290109	42290211	42291244	42291428	1203	1,0,0	0,0,1	1,0,3	0,0,6	235	327	3.0084870654036094e-45	1.55598951023e-43	1.0,NA,0.0	1.0,NA,0.41	-0.205
1374	gene:Solyc01g087370.2	NA	1	-	82322601	82322699	82325821	82326024	82314087	82314163	82328213	82328315	1374	16,8,9	1,2,6	1,1,16	10,0,7	352	247	1.2232637952379766e-44	6.08338495093e-43	0.918,0.737,0.513	0.066,1.0,0.616	0.162
822	gene:Solyc03g082960.2	NA	3	-	52816867	52816935	52816935	52816984	52816617	52816777	52817217	52817271	822	60,37,73	336,225,325	37,34,181	257,237,307	198	217	1.6343041934630881e-43	7.82650119314e-42	0.164,0.153,0.198	0.136,0.136,0.393	-0.05
132	gene:Solyc05g015210.2	NA	5	+	10038027	10038542	10047943	10048219	10037525	10037823	10050307	10050504	132	99,64,85	22,7,40	81,99,100	35,34,57	664	425	4.9891169220616064e-43	2.30390292151e-41	0.742,0.854,0.576	0.597,0.651,0.529	0.132
999	gene:Solyc07g005680.2	NA	7	+	566540	566944	567125	567191	565657	565743	567636	567732	999	192,94,141	21,9,8	46,65,296	7,2,8	553	215	8.633453971540222e-42	3.84932965007e-40	0.78,0.802,0.873	0.719,0.927,0.935	-0.042
782	gene:Solyc03g117510.2	NA	3	+	66652932	66653032	66653086	66653189	66652761	66652839	66653488	66653523	782	2,2,3	44,23,53	5,7,16	53,36,114	249	252	3.520760387845165e-41	1.51744772716e-39	0.044,0.081,0.054	0.087,0.164,0.124	-0.065
363	gene:Solyc01g100270.2	NA	1	+	90339173	90339265	90340845	90340900	90338188	90338285	90344758	90344938	363	8,8,5	7,2,10	0,0,9	2,7,16	241	204	3.750659465444592e-41	1.56438796414e-39	0.492,0.772,0.297	0.0,0.0,0.323	0.413
348	gene:Solyc01g088460.2	NA	1	+	83265392	83265530	83265607	83265822	83264526	83264777	83266367	83266608	348	8,2,0	4,7,22	0,2,4	9,21,42	287	364	8.475494615726813e-41	3.42462954317e-39	0.717,0.266,0.0	0.0,0.108,0.108	0.256
313	gene:Solyc02g083540.2	NA	2	-	46899288	46899360	46899360	46899406	46898493	46898600	46899549	46899659	313	0,0,3	108,48,106	3,5,4	41,71,196	195	221	3.264872060292569e-40	1.27923623453e-38	0.0,0.0,0.031	0.077,0.074,0.023	-0.048
806	gene:Solyc01g097500.2	NA	1	-	88332987	88333029	88333137	88333191	88332033	88332178	88333307	88333466	806	4,5,0	4,2,0	0,2,13	2,4,2	203	191	2.443893090772386e-39	9.29398166579e-38	0.485,0.702,NA	0.0,0.32,0.859	0.2
724	gene:Solyc01g060240.2	NA	1	+	69832305	69832368	69832949	69833022	69831246	69831453	69833099	69833147	724	2,2,3	59,27,68	1,8,10	33,34,96	212	222	2.9905797986881757e-38	1.10480562277e-36	0.034,0.072,0.044	0.031,0.198,0.098	-0.059
321	gene:Solyc08g059760.2	NA	8	-	45231811	45231954	45234151	45234393	45231396	45231458	45234600	45234697	321	6,2,6	9,5,3	1,0,9	3,8,30	391	292	6.186052618284142e-38	2.22182389873e-36	0.332,0.23,0.599	0.199,0.0,0.183	0.26
29	gene:Solyc03g124040.2	NA	3	-	70751020	70751238	70756164	70756278	70749854	70750471	70756798	70757044	29	14,4,19	87,33,66	15,15,49	27,39,169	263	367	1.6129077289734549e-37	5.63645863125e-36	0.183,0.145,0.287	0.437,0.349,0.288	-0.153
156	gene:Solyc12g019010.1	NA	12	-	8973881	8974091	8975813	8975904	8973129	8973229	8979428	8979493	156	147,93,169	36,16,45	139,159,148	46,21,93	240	359	6.9841808634149106e-37	2.37645943589e-35	0.859,0.897,0.849	0.819,0.919,0.704	0.054
788	gene:Solyc03g123520.2	NA	3	+	70345052	70345221	70345350	70345516	70343949	70344342	70346069	70346292	788	80,28,61	92,32,85	13,30,161	26,32,89	318	315	1.6817557954900575e-36	5.5756672912e-35	0.463,0.464,0.416	0.331,0.482,0.642	-0.037
166	gene:Solyc02g081880.2	NA	2	-	45660184	45660273	45660544	45660721	45660036	45660101	45661151	45661301	166	551,231,504	346,155,320	225,238,786	128,101,395	326	238	4.262487514393476e-35	1.37784908903e-33	0.538,0.521,0.535	0.562,0.632,0.592	-0.064
992	gene:Solyc06g084590.2	NA	6	+	49666973	49667040	49667140	49667219	49666506	49666598	49667313	49667405	992	60,31,33	17,6,13	16,19,23	2,3,45	216	228	3.6503182780503005e-34	1.15118573988e-32	0.788,0.845,0.728	0.894,0.87,0.35	0.082
848	gene:Solyc10g051110.1	NA	10	-	51523802	51523976	51524057	51524231	51523568	51523721	51524312	51524486	848	373,175,332	572,285,577	257,312,697	541,444,550	323	323	1.2813310635415038e-33	3.94466920276e-32	0.395,0.38,0.365	0.322,0.413,0.559	-0.051
350	gene:Solyc01g088460.2	NA	1	+	83265392	83265530	83265708	83265935	83264526	83264777	83266367	83266608	350	8,2,0	10,7,17	0,2,4	12,11,42	287	376	5.111749023765473e-33	1.53709104366e-31	0.512,0.272,0.0	0.0,0.192,0.111	0.16
679	gene:Solyc05g026490.2	NA	5	-	41505982	41506499	41507895	41507968	41505398	41505598	41511424	41511688	679	3,3,11	2128,1116,1917	2,2,14	471,423,1197	222	666	7.222437836839703e-33	2.12241184614e-31	0.004,0.008,0.017	0.013,0.014,0.034	-0.011
726	gene:Solyc03g019890.2	NA	3	-	61310585	61310620	61310620	61310652	61310385	61310478	61310870	61310983	726	7,8,13	47,28,40	7,10,58	51,27,90	181	184	1.5310776340605275e-32	4.39929640187e-31	0.131,0.225,0.248	0.122,0.274,0.396	-0.063
451	gene:Solyc08g006600.2	NA	8	-	1193044	1193090	1194283	1194387	1190140	1190280	1194491	1194534	451	43,18,39	3,8,6	9,15,19	3,7,8	253	195	3.24569276569649e-32	9.12321901314e-31	0.917,0.634,0.834	0.698,0.623,0.647	0.139
991	gene:Solyc01g112170.2	NA	1	-	98240129	98240186	98240502	98240531	98238824	98238901	98240839	98240871	991	32,13,20	14,5,18	11,16,24	4,8,51	178	206	8.583412824021528e-32	2.36135165563e-30	0.726,0.751,0.563	0.761,0.698,0.353	0.076
347	gene:Solyc01g088460.2	NA	1	+	83265392	83265530	83265708	83265950	83264526	83264777	83266367	83266608	347	8,2,0	16,8,26	0,2,4	18,16,55	287	391	8.309567793428207e-31	2.23838982435e-29	0.405,0.254,0.0	0.0,0.146,0.09	0.141
665	gene:Solyc05g026490.2	NA	5	-	41506306	41506499	41507895	41507968	41505398	41505598	41511424	41511688	665	3,3,11	615,269,510	2,2,14	127,139,359	222	342	2.2416889217770384e-30	5.91531382828e-29	0.007,0.017,0.032	0.024,0.022,0.057	-0.016
821	gene:Solyc03g082960.2	NA	3	-	52816867	52816935	52816935	52816977	52816722	52816777	52817217	52817271	821	2,4,14	336,225,325	0,3,5	257,237,307	191	217	2.625800079422485e-30	6.79031900539e-29	0.007,0.02,0.047	0.0,0.014,0.018	0.014
673	gene:Solyc05g026490.2	NA	5	-	41506306	41506513	41507751	41507968	41505398	41505598	41511424	41511688	673	5,3,14	182,64,126	2,2,17	31,38,94	366	356	3.7343409472471245e-28	9.46765263684e-27	0.026,0.044,0.098	0.059,0.049,0.15	-0.03
1024	gene:Solyc01g090880.2	NA	1	-	84591373	84591442	84592195	84592367	84590069	84590510	84592491	84592551	1024	0,0,3	47,30,44	0,0,8	12,18,62	321	218	4.479635605656001e-28	1.11387862271e-26	0.0,0.0,0.044	0.0,0.0,0.081	-0.012
147	gene:Solyc12g019010.1	NA	12	-	8973892	8974091	8975813	8975904	8973129	8973229	8979428	8979493	147	147,93,169	28,13,41	139,159,148	36,21,72	240	348	5.542581535804697e-28	1.35218074072e-26	0.884,0.912,0.857	0.848,0.917,0.749	0.046
286	gene:Solyc11g073130.1	NA	11	+	56218367	56218522	56219408	56219482	56218161	56218215	56220377	56220445	286	13,2,11	6,0,4	11,11,13	0,3,2	304	223	1.9439051414117807e-27	4.65457286638e-26	0.614,1.0,0.669	1.0,0.729,0.827	-0.091
594	gene:Solyc02g084700.2	NA	2	-	47809074	47809158	47811201	47811236	47808901	47808991	47811752	47811827	594	4,6,5	3,4,2	1,4,21	1,2,2	184	233	3.1138458579622075e-27	7.32036853517e-26	0.628,0.655,0.76	0.559,0.717,0.93	-0.054
664	gene:Solyc05g026490.2	NA	5	-	41506306	41506499	41507751	41507968	41505398	41505598	41511424	41511688	664	5,3,14	615,269,510	2,2,17	127,139,359	366	342	3.946468646672425e-27	9.11211421455e-26	0.008,0.01,0.025	0.015,0.013,0.042	-0.009
516	gene:Solyc03g113590.2	NA	3	-	63674275	63674434	63674857	63674997	63669503	63669545	63675091	63675419	516	343,205,334	356,214,351	266,232,394	316,276,604	289	308	5.778866742833475e-27	1.31089029798e-25	0.507,0.505,0.504	0.473,0.473,0.41	0.053
344	gene:Solyc01g088460.2	NA	1	+	83265387	83265530	83265607	83265822	83264526	83264777	83266367	83266608	344	14,14,1	4,7,22	4,9,17	9,21,42	292	364	6.348415949363798e-27	1.41525893492e-25	0.814,0.714,0.054	0.357,0.348,0.335	0.181
464	gene:Solyc09g007190.2	NA	9	+	809788	809848	810509	810546	807027	807258	811152	811232	464	17,7,4	109,38,99	2,2,2	12,18,68	209	186	9.595919147046276e-27	2.10297007748e-25	0.122,0.141,0.035	0.129,0.09,0.026	0.018
780	gene:Solyc03g117510.2	NA	3	+	66652932	66653032	66653086	66653219	66652761	66652839	66653488	66653523	780	2,2,3	28,15,19	5,7,16	27,14,49	249	282	4.9668279114819414e-26	1.07035141492e-24	0.075,0.131,0.152	0.173,0.362,0.27	-0.149
450	gene:Solyc08g006600.2	NA	8	-	1193044	1193090	1194283	1194379	1190140	1190280	1194491	1194534	450	23,6,14	3,8,6	5,6,8	3,7,8	245	195	5.512007444094787e-26	1.16836485659e-24	0.859,0.374,0.65	0.57,0.406,0.443	0.155
328	gene:Solyc08g059760.2	NA	8	-	45231832	45231954	45234151	45234393	45231396	45231458	45234600	45234697	328	6,2,6	76,45,57	1,0,9	88,94,183	391	271	7.09868805573027e-26	1.48041994453e-24	0.052,0.03,0.068	0.008,0.0,0.033	0.036
1396	gene:Solyc02g083260.2	NA	2	-	46714213	46714761	46715477	46715660	46713555	46714118	46716223	46716592	1396	9,7,13	71,61,79	4,11,48	45,41,113	332	697	1.5652005542042327e-25	3.2123878041e-24	0.21,0.194,0.257	0.157,0.36,0.471	-0.109
1091	gene:Solyc03g044140.2	NA	3	+	8201820	8202015	8203338	8203496	8201276	8201406	8205045	8205136	1091	171,82,195	243,131,207	96,113,544	142,155,399	344	307	1.986941477054854e-25	4.01424270286e-24	0.386,0.358,0.457	0.376,0.394,0.549	-0.039
493	gene:Solyc10g051140.1	NA	10	-	51567722	51567786	51567866	51567973	51567203	51567644	51568048	51568120	493	4,2,1	4,0,7	5,0,23	3,3,6	256	213	3.4163615453293625e-25	6.79593150479e-24	0.454,1.0,0.106	0.581,0.0,0.761	0.073
849	gene:Solyc10g051110.1	NA	10	-	51523802	51523976	51524057	51524223	51523568	51523721	51524312	51524486	849	46,23,20	572,285,577	39,25,68	541,444,550	315	323	3.1309596439658266e-24	6.13383457522e-23	0.076,0.076,0.034	0.069,0.055,0.113	-0.017
330	gene:Solyc08g059760.2	NA	8	-	45232375	45232428	45234163	45234235	45231832	45231954	45234600	45234697	330	27,13,19	1,4,4	19,14,96	0,2,5	221	202	3.0489515698825577e-22	5.88402146247e-21	0.961,0.748,0.813	1.0,0.865,0.946	-0.096
745	gene:Solyc08g077850.1	NA	8	+	61751132	61751224	61751459	61751765	61750527	61751048	61752343	61752497	745	0,0,4	17,5,2	0,0,1	11,16,46	241	455	5.3545339572761895e-22	1.01814888335e-20	0.0,0.0,0.791	0.0,0.0,0.039	0.251
1342	gene:Solyc12g016210.1	NA	12	-	6355062	6355067	6355188	6355306	6354864	6354975	6355387	6355473	1342	8,2,18	0,0,2	14,11,30	0,1,5	267	154	1.8343564612709978e-21	3.43742449916e-20	1.0,1.0,0.838	1.0,0.864,0.776	0.066
294	gene:Solyc06g009220.2	NA	6	+	3177942	3178022	3178515	3178620	3175918	3175991	3178694	3178793	294	102,59,97	188,50,139	75,51,103	118,112,187	229	254	6.322792889591403e-21	1.16791017232e-19	0.376,0.567,0.436	0.413,0.336,0.379	0.084
609	gene:Solyc10g009530.2	NA	10	+	3665054	3665267	3666220	3666353	3664561	3664682	3667514	3667714	609	22,19,19	3,0,13	27,37,36	4,12,31	362	282	6.807028161999155e-21	1.23964611457e-19	0.851,1.0,0.532	0.84,0.706,0.475	0.121
736	gene:Solyc11g017440.1	NA	11	-	8384018	8384076	8384460	8384487	8383386	8383568	8384581	8384626	736	2,7,0	172,151,145	6,9,56	184,187,315	176	207	8.853189719956817e-21	1.58988532054e-19	0.013,0.052,0.0	0.037,0.054,0.173	-0.066
1382	gene:Solyc01g087370.2	NA	1	-	82325821	82326024	82328213	82328320	82314087	82314163	82330207	82330334	1382	4,0,0	16,4,6	0,2,7	2,3,22	256	352	1.3296115982045259e-20	2.355051776e-19	0.256,0.0,0.0	0.0,0.478,0.304	-0.175
389	gene:Solyc02g022930.2	NA	2	-	24434784	24434927	24436185	24436281	24430060	24430145	24437102	24437185	389	19,16,24	33,10,17	14,8,33	7,21,66	245	292	1.7836628163112348e-20	3.11658921823e-19	0.407,0.656,0.627	0.704,0.312,0.373	0.1
256	gene:Solyc11g039950.1	NA	11	-	40563539	40563658	40569652	40569797	40563334	40563382	40569929	40570089	256	64,36,74	1,0,4	40,52,108	3,0,9	294	268	5.818854120487095e-20	1.00317045037e-18	0.983,1.0,0.944	0.924,1.0,0.916	0.029
490	gene:Solyc03g026310.2	NA	3	+	3745999	3746171	3746516	3746603	3745834	3745858	3746722	3746824	490	1,2,5	1,0,0	2,0,24	0,0,3	321	236	1.179270475382933e-19	2.00631147983e-18	0.424,1.0,1.0	1.0,NA,0.855	-0.12
1172	gene:Solyc05g050320.2	NA	5	+	60446816	60446982	60447030	60447123	60446594	60446692	60447533	60447885	1172	2,0,2	9,6,15	0,2,0	9,3,30	315	242	1.5894443762234956e-19	2.66902802397e-18	0.146,0.0,0.093	0.0,0.339,0.0	-0.033
555	gene:Solyc08g022070.2	NA	8	+	33072937	33072986	33072986	33073157	33072403	33072551	33073316	33073517	555	103,78,101	104,76,109	98,107,105	89,96,238	198	320	3.2569877400000042e-19	5.39908352285e-18	0.615,0.624,0.6	0.64,0.643,0.416	0.047
721	gene:Solyc04g082770.2	NA	4	-	66324734	66324837	66325103	66325140	66324323	66324396	66325635	66325765	721	22,14,20	34,24,33	11,23,40	27,14,37	186	252	3.860171893923764e-19	6.31797754284e-18	0.467,0.441,0.451	0.356,0.69,0.594	-0.094
1322	gene:Solyc04g076300.2	NA	4	-	61216130	61216188	61216456	61216590	61214966	61216038	61216661	61216718	1322	2,0,0	1,0,1	2,11,4	2,0,0	283	207	5.233949481064148e-19	8.45937084877e-18	0.594,NA,0.0	0.422,1.0,1.0	-0.51
912	gene:Solyc06g064450.2	NA	6	-	40137271	40137378	40137378	40137404	40136483	40136803	40138407	40138513	912	15,3,8	77,46,63	12,5,16	28,43,50	175	256	1.2017673137634306e-18	1.91837671197e-17	0.222,0.087,0.157	0.385,0.145,0.319	-0.128
513	gene:Solyc03g113590.2	NA	3	-	63674275	63674426	63674857	63674997	63669503	63669545	63675091	63675419	513	343,205,334	357,211,339	266,232,394	316,269,600	289	300	1.3006160304998736e-18	2.0508494237e-17	0.499,0.502,0.506	0.466,0.472,0.405	0.055
773	gene:Solyc03g112450.2	NA	3	-	62853145	62853239	62853935	62854167	62852871	62853054	62854431	62854652	773	0,6,4	2,0,0	5,8,1	4,1,1	381	243	1.5287165711682853e-18	2.38148256207e-17	0.0,1.0,1.0	0.444,0.836,0.389	0.11
4	gene:Solyc01g090200.2	NA	1	+	83832838	83832975	83834340	83834407	83832405	83832507	83835003	83835067	4	1,1,0	0,0,2	1,0,4	3,4,2	286	216	3.830669195661515e-18	5.89649436904e-17	1.0,1.0,0.0	0.201,0.0,0.602	0.399
674	gene:Solyc05g026490.2	NA	5	-	41506306	41506513	41507895	41507968	41505398	41505598	41511424	41511688	674	3,3,11	182,64,126	2,2,14	31,38,94	222	356	4.996619283895437e-18	7.60073968715e-17	0.026,0.07,0.123	0.094,0.078,0.193	-0.049
1274	gene:Solyc08g067850.2	NA	8	-	56888459	56888732	56889867	56890064	56882287	56882711	56890230	56890469	1274	32,24,29	149,92,196	21,19,30	145,99,248	346	422	7.650454678903735e-18	1.1502369651e-16	0.208,0.241,0.153	0.15,0.19,0.129	0.044
491	gene:Solyc03g026310.2	NA	3	+	3745999	3746171	3746516	3746616	3745834	3745858	3746722	3746824	491	1,2,5	3,0,0	2,0,24	0,0,2	321	249	8.83486243235134e-18	1.3130433477e-16	0.205,1.0,1.0	1.0,NA,0.903	-0.217
635	gene:Solyc03g120540.2	NA	3	+	68909341	68909455	68909662	68909897	68909200	68909260	68910002	68910119	635	84,25,44	121,51,128	23,36,101	46,52,140	263	384	9.207954531927546e-18	1.35294150111e-16	0.503,0.417,0.334	0.422,0.503,0.513	-0.061
1308	gene:Solyc08g066870.2	NA	8	-	55747063	55747133	55750538	55750579	55746595	55746744	55750690	55751028	1308	15,2,13	42,26,25	5,1,14	27,17,59	190	219	2.8770997351236773e-17	4.17987635676e-16	0.292,0.081,0.375	0.176,0.063,0.215	0.098
221	gene:Solyc03g112640.2	NA	3	+	63020763	63020910	63021259	63021382	63020045	63020192	63021947	63022325	221	9,0,6	64,24,56	5,0,5	29,37,117	296	272	3.574973756030333e-17	5.1360456295e-16	0.114,0.0,0.09	0.137,0.0,0.038	0.01
333	gene:Solyc08g059760.2	NA	8	-	45232375	45232428	45234151	45234235	45231832	45231954	45234600	45234697	333	86,36,61	1,4,4	65,50,226	0,2,5	233	202	4.2671198795428803e-17	6.06306154313e-16	0.987,0.886,0.93	1.0,0.956,0.975	-0.043
248	gene:Solyc11g039950.1	NA	11	-	40567599	40567679	40569587	40569791	40563539	40563698	40569929	40570089	248	29,8,15	0,0,2	18,7,57	0,0,5	353	229	9.92395187207348e-17	1.39474671419e-15	1.0,1.0,0.83	1.0,1.0,0.881	-0.017
36	gene:Solyc03g124040.2	NA	3	-	70755662	70755845	70756164	70756278	70749854	70750471	70756798	70757044	36	14,4,19	8,8,3	15,15,49	3,2,17	263	332	1.8365546736863512e-16	2.55340343342e-15	0.688,0.387,0.889	0.863,0.904,0.784	-0.196
521	gene:Solyc08g076810.2	NA	8	+	60715136	60715224	60718515	60718642	60714355	60714429	60718725	60718830	521	12,6,6	5,8,22	12,14,28	7,13,25	237	276	3.263752407037558e-16	4.48939559819e-15	0.736,0.466,0.241	0.666,0.556,0.566	-0.115
320	gene:Solyc08g059760.2	NA	8	-	45231811	45231954	45232375	45232428	45231396	45231458	45234600	45234697	320	0,4,2	9,5,3	0,2,0	3,8,30	202	292	4.086671117952184e-16	5.56217447949e-15	0.0,0.536,0.491	0.0,0.265,0.0	0.254
1340	gene:Solyc12g016210.1	NA	12	-	6355062	6355067	6355188	6355299	6354864	6354975	6355387	6355473	1340	2,0,0	0,0,2	1,3,8	0,1,5	260	154	1.868366053136914e-15	2.51645552782e-14	1.0,NA,0.0	1.0,0.64,0.487	-0.209
803	gene:Solyc01g095430.2	NA	1	-	86681505	86681743	86682650	86682875	86681253	86681351	86683166	86683496	803	6,2,6	57,15,15	19,17,81	21,36,85	374	387	4.0883740451293675e-15	5.44976045397e-14	0.098,0.121,0.293	0.484,0.328,0.496	-0.265
1376	gene:Solyc01g087370.2	NA	1	-	82322628	82322704	82323262	82323480	82314087	82314163	82325567	82325694	1376	0,1,2	6,0,3	0,0,8	1,4,7	367	225	4.2742245112581395e-15	5.63935948271e-14	0.0,1.0,0.29	0.0,0.0,0.412	0.293
690	gene:Solyc09g015930.2	NA	9	+	11389483	11389520	11390642	11390725	11385532	11385705	11390812	11390908	690	2,3,2	4,6,4	0,0,2	0,3,5	186	232	5.1412964671874174e-15	6.71484477987e-14	0.384,0.384,0.384	NA,0.0,0.333	0.218
1318	gene:Solyc04g008340.2	NA	4	-	2003451	2003563	2004112	2004198	2002940	2003024	2004341	2005002	1318	1,0,0	1,2,2	0,3,2	1,1,3	235	261	5.930865575539081e-15	7.66860918917e-14	0.526,0.0,0.0	0.0,0.769,0.425	-0.223
453	gene:Solyc08g006600.2	NA	8	-	1193044	1193093	1194283	1194379	1190140	1190280	1194491	1194534	453	23,6,14	6,11,13	5,6,8	3,9,12	245	198	6.762355202567781e-15	8.65715373952e-14	0.756,0.306,0.465	0.574,0.35,0.35	0.084
1368	gene:Solyc01g087290.2	NA	1	-	82226913	82227159	82227431	82227498	82225751	82225879	82227997	82228345	1368	99,85,119	1,3,4	118,122,172	0,5,35	216	395	1.4138509004429331e-14	1.79226393556e-13	0.995,0.981,0.982	1.0,0.978,0.9	0.027
678	gene:Solyc05g026490.2	NA	5	-	41505982	41506499	41507751	41507968	41505398	41505598	41511424	41511688	678	5,3,14	2128,1116,1917	2,2,17	471,423,1197	366	666	1.539658730801479e-14	1.93279489216e-13	0.004,0.005,0.013	0.008,0.009,0.025	-0.007
192	gene:Solyc07g047800.2	NA	7	-	59014612	59014812	59015015	59015134	59012351	59012581	59016423	59016448	192	4,6,13	894,509,761	4,1,23	201,177,497	268	349	1.902513294753104e-14	2.3653362405e-13	0.006,0.015,0.022	0.025,0.007,0.057	-0.015
386	gene:Solyc10g006240.2	NA	10	-	926486	926585	927329	927463	925644	925982	927948	928036	386	107,58,113	180,115,162	84,100,186	137,141,160	283	248	2.7778044146155514e-14	3.420667722e-13	0.343,0.307,0.379	0.35,0.383,0.505	-0.07
542	gene:Solyc09g090470.2	NA	9	+	69984019	69984237	69986066	69986632	69981423	69981556	69987053	69988295	542	38,13,35	81,48,92	11,32,38	24,33,68	367	715	4.314029074485415e-14	5.26230150312e-13	0.478,0.345,0.426	0.472,0.654,0.521	-0.133
602	gene:Solyc02g085250.2	NA	2	-	48215279	48215395	48216540	48216609	48214448	48214561	48216736	48216811	602	17,7,8	79,66,94	13,16,55	112,92,130	218	265	6.459491257500312e-14	7.80572167846e-13	0.207,0.114,0.094	0.124,0.175,0.34	-0.075
1244	gene:Solyc09g007300.1	NA	9	-	899356	899394	899394	899485	898978	899131	901249	901864	1244	2,7,4	6,2,4	3,5,10	0,4,4	240	187	6.614170755401248e-14	7.91863220994e-13	0.206,0.732,0.438	1.0,0.493,0.661	-0.259
502	gene:Solyc12g038400.1	NA	12	-	48113850	48114084	48114359	48114454	48111503	48111629	48115001	48115222	502	43,32,46	143,110,165	35,35,79	113,103,190	244	383	2.3266037392484136e-13	2.75990700445e-12	0.321,0.313,0.304	0.327,0.348,0.395	-0.044
973	gene:Solyc08g043180.2	NA	8	+	22855573	22855631	22856518	22856591	22855413	22855471	22856720	22856962	973	111,69,112	50,25,50	81,118,332	26,44,99	207	222	3.959487762250215e-13	4.65419788781e-12	0.704,0.747,0.706	0.77,0.742,0.782	-0.046
190	gene:Solyc01g098500.2	NA	1	+	89009285	89009340	89009395	89009472	89009087	89009168	89009545	89009608	190	2,0,4	44,18,41	0,0,4	14,27,117	204	226	1.4318359089668603e-12	1.66789534261e-11	0.048,0.0,0.098	0.0,0.0,0.036	0.037
54	gene:Solyc06g068670.2	NA	6	-	42569920	42569980	42570039	42570166	42569588	42569644	42570354	42570449	54	555,239,479	519,207,486	368,412,1391	330,404,949	276	209	3.299436344667257e-12	3.77537273775e-11	0.447,0.466,0.427	0.458,0.436,0.526	-0.027
796	gene:Solyc10g084740.1	NA	10	-	64154585	64154771	64156644	64156815	64153979	64154132	64157759	64157880	796	2,2,1	38,19,30	2,0,12	13,14,127	320	335	3.2771846277714866e-12	3.77537273775e-11	0.052,0.099,0.034	0.139,0.0,0.09	-0.015
437	gene:Solyc10g075030.1	NA	10	+	58725432	58725647	58726630	58726713	58724643	58724756	58727626	58727708	437	0,0,2	3,0,3	2,0,1	0,3,2	364	232	4.157557212761358e-12	4.71554515447e-11	0.0,NA,0.298	1.0,0.0,0.242	-0.265
403	gene:Solyc08g062560.2	NA	8	-	51391141	51391195	51391330	51391429	51390908	51391053	51392211	51392297	403	31,5,28	61,19,45	19,13,68	36,30,63	248	203	8.911977233276008e-12	1.00201622284e-10	0.294,0.177,0.337	0.302,0.262,0.469	-0.075
691	gene:Solyc09g015930.2	NA	9	+	11389483	11389520	11390631	11390725	11385532	11385705	11390812	11390908	691	2,3,2	5,8,2	0,0,2	0,3,4	186	243	9.429398386895092e-12	1.05105276847e-10	0.343,0.329,0.566	NA,0.0,0.395	0.215
610	gene:Solyc10g009530.2	NA	10	+	3665160	3665267	3666220	3666353	3664561	3664682	3667514	3667714	610	1,1,0	3,0,13	2,6,0	4,12,31	256	282	9.605462343697437e-12	1.06152673593e-10	0.269,1.0,0.0	0.355,0.355,0.0	0.186
703	gene:Solyc05g012200.2	NA	5	+	5465828	5466107	5466229	5466327	5465203	5465339	5466493	5466608	703	49,14,20	17,5,6	36,34,136	16,6,24	428	247	9.795705726434588e-12	1.07337690714e-10	0.625,0.618,0.658	0.565,0.766,0.766	-0.065
1141	gene:Solyc07g009150.2	NA	7	+	4195931	4196039	4200217	4200453	4195360	4195485	4200899	4201053	1141	9,2,2	0,0,0	0,1,1	1,1,7	257	385	1.0559394566129875e-11	1.14733589698e-10	1.0,1.0,1.0	0.0,0.6,0.176	0.741
109	gene:Solyc09g005640.2	NA	9	+	438632	438723	439430	439643	437988	438168	440983	441073	109	15,6,17	52,19,37	10,15,63	23,33,129	240	362	1.296372770607248e-11	1.39684166033e-10	0.303,0.323,0.409	0.396,0.407,0.424	-0.064
533	gene:Solyc06g048410.2	NA	6	+	31009766	31009793	31009916	31009940	31009583	31009657	31010041	31010386	533	274,168,275	325,202,348	450,491,1737	745,733,892	176	173	1.8291382014860447e-11	1.954608012e-10	0.453,0.45,0.437	0.373,0.397,0.657	-0.029
781	gene:Solyc03g117510.2	NA	3	+	66652932	66653032	66653086	66653230	66652761	66652839	66653488	66653523	781	2,2,3	26,17,19	5,7,16	29,14,50	249	293	4.419440406692689e-11	4.68388233267e-10	0.083,0.122,0.157	0.169,0.37,0.274	-0.15
862	gene:Solyc04g074640.2	NA	4	-	60572787	60572853	60572933	60572968	60572673	60572714	60573060	60573145	862	91,56,90	223,136,194	70,80,249	166,161,864	184	215	7.458646038632691e-11	7.84067425037e-10	0.323,0.325,0.352	0.33,0.367,0.252	0.017
1399	gene:Solyc02g083260.2	NA	2	-	46714608	46714761	46715477	46715698	46713555	46714118	46716223	46716592	1399	11,0,4	2,1,2	0,4,26	0,0,5	370	302	8.709244375455687e-11	9.08149433666e-10	0.818,0.0,0.62	NA,1.0,0.809	-0.425
269	gene:Solyc11g039950.1	NA	11	-	40563539	40563698	40569652	40569797	40563334	40563382	40569929	40570089	269	64,36,74	6,0,2	40,52,108	7,0,7	294	308	1.0409630444651903e-10	1.07677217319e-09	0.918,1.0,0.975	0.857,1.0,0.942	0.031
154	gene:Solyc12g019010.1	NA	12	-	8974323	8974429	8975813	8975904	8973895	8974091	8979428	8979493	154	148,93,169	50,39,52	139,160,147	51,45,92	240	255	1.0668207334713765e-10	1.09476127649e-09	0.759,0.717,0.775	0.743,0.791,0.629	0.029
869	gene:Solyc08g006120.2	NA	8	-	860585	860660	860813	860925	859704	859792	861353	861442	869	0,0,0	0,2,2	0,6,2	0,0,0	261	224	1.1493244401026797e-10	1.17013897721e-09	NA,0.0,0.0	NA,1.0,1.0	-1.0
273	gene:Solyc11g073130.1	NA	11	+	56218386	56218504	56219405	56219482	56218161	56218215	56220377	56220445	273	29,40,27	14,3,3	18,27,31	2,11,11	267	226	1.5248098183085437e-10	1.54029616803e-09	0.637,0.919,0.884	0.884,0.675,0.705	0.059
823	gene:Solyc11g065640.1	NA	11	+	51160585	51160656	51165065	51165155	51159412	51159509	51165325	51165372	823	1,0,0	19,6,14	0,3,3	9,8,44	220	239	2.328531596764602e-10	2.33394678652e-09	0.054,0.0,0.0	0.0,0.289,0.069	-0.101
1400	gene:Solyc12g099970.1	NA	12	+	66902654	66902732	66903211	66903275	66901201	66901408	66903427	66903606	1400	6,0,0	5,0,4	2,4,5	0,6,5	227	213	3.3860600500683047e-10	3.36782741903e-09	0.53,NA,0.0	1.0,0.385,0.484	-0.358
410	gene:Solyc09g074870.2	NA	9	-	66681136	66681296	66682045	66682175	66680128	66680218	66683466	66683551	410	0,0,3	2,0,0	5,7,8	6,0,9	279	309	4.077912527227926e-10	4.02499305168e-09	0.0,NA,1.0	0.48,1.0,0.496	-0.159
276	gene:Solyc11g073130.1	NA	11	+	56218386	56218522	56219408	56219482	56218161	56218215	56220377	56220445	276	34,21,29	6,0,4	13,15,36	0,3,2	285	223	4.5631162421836643e-10	4.46977977359e-09	0.816,1.0,0.85	1.0,0.796,0.934	-0.021
830	gene:Solyc06g019200.2	NA	6	-	18152504	18152555	18152775	18152861	18152318	18152429	18152925	18152967	830	7,1,3	84,59,93	1,17,16	73,44,199	235	200	4.6065876099166465e-10	4.47843442077e-09	0.066,0.014,0.027	0.012,0.247,0.064	-0.072
1113	gene:Solyc06g065840.2	NA	6	+	41273655	41273948	41276311	41277189	41271884	41272170	41278151	41279060	1113	94,40,97	163,43,145	42,43,95	93,125,308	442	1027	4.719238249208572e-10	4.55371272853e-09	0.573,0.684,0.609	0.512,0.444,0.417	0.164
274	gene:Solyc11g073130.1	NA	11	+	56218386	56218504	56219408	56219482	56218161	56218215	56220377	56220445	274	29,40,27	6,0,4	18,27,31	0,3,2	267	223	4.945396762875205e-10	4.73659112178e-09	0.801,1.0,0.849	1.0,0.883,0.928	-0.054
998	gene:Solyc07g005680.2	NA	7	+	566878	566944	567125	567191	565657	565743	567636	567732	998	25,10,13	21,9,8	3,5,34	7,2,8	215	215	5.035724083478185e-10	4.7876406176e-09	0.543,0.526,0.619	0.3,0.714,0.81	-0.045
1059	gene:Solyc10g045540.1	NA	10	+	34550560	34550704	34557468	34557591	34549919	34550002	34561244	34561427	1059	8,8,2	33,2,21	4,4,33	6,17,53	293	272	6.450408478254762e-10	6.08786727181e-09	0.184,0.788,0.081	0.382,0.179,0.366	0.042
1	gene:Solyc07g009490.2	NA	7	+	4600738	4600974	4601635	4601663	4599566	4600000	4602719	4602791	1	203,111,164	24,9,10	99,120,222	4,9,14	385	177	6.750502238997942e-10	6.32492709784e-09	0.795,0.85,0.883	0.919,0.86,0.879	-0.043
1367	gene:Solyc01g087290.2	NA	1	-	82226913	82227159	82227366	82227498	82225751	82225879	82227997	82228345	1367	167,103,178	1,3,4	171,169,274	0,5,35	281	395	8.433729437187359e-10	7.84518860596e-09	0.996,0.98,0.984	1.0,0.979,0.917	0.021
353	gene:Solyc11g042950.1	NA	11	-	33964093	33964247	33967825	33967881	33963207	33963277	33970381	33970392	353	0,0,0	0,4,7	1,2,7	3,2,1	205	303	9.831198221448756e-10	9.07981378595e-09	NA,0.0,0.0	0.33,0.596,0.912	-0.613
892	gene:Solyc06g084480.2	NA	6	+	49571177	49571285	49573195	49573267	49570969	49571014	49574865	49574943	892	112,74,123	0,2,6	188,132,331	0,0,8	257	221	9.908751741192004e-10	9.08653617118e-09	1.0,0.97,0.946	1.0,1.0,0.973	-0.019
1003	gene:Solyc05g005620.2	NA	5	-	437775	437841	438472	438498	437392	437646	439017	439585	1003	5,1,3	4,1,0	6,2,2	3,3,4	175	215	1.0743012060053834e-09	9.78219337581e-09	0.606,0.551,1.0	0.711,0.45,0.381	0.205
996	gene:Solyc07g005680.2	NA	7	+	566821	566944	567125	567191	565657	565743	567636	567732	996	46,20,30	21,9,8	4,12,59	7,2,8	272	215	1.1086254651767829e-09	1.00241449404e-08	0.634,0.637,0.748	0.311,0.826,0.854	0.009
1160	gene:Solyc08g074360.2	NA	8	-	58482951	58483016	58483421	58483492	58482736	58482781	58484212	58484273	1160	24,9,32	22,18,15	9,13,30	6,7,19	220	214	1.3306697978705613e-09	1.19483058934e-08	0.515,0.327,0.675	0.593,0.644,0.606	-0.109
417	gene:Solyc06g084360.2	NA	6	+	49501727	49501793	49502698	49502811	49501320	49501458	49503141	49503252	417	173,86,131	138,76,136	134,95,216	100,87,301	215	262	2.498508778048391e-09	2.22798058622e-08	0.604,0.58,0.54	0.62,0.571,0.467	0.022
769	gene:Solyc02g082760.2	NA	2	-	46403664	46403734	46403734	46403754	46403468	46403536	46404183	46404960	769	241,123,263	1453,757,1419	126,109,197	655,618,931	169	219	2.555943085638993e-09	2.26358521214e-08	0.177,0.174,0.194	0.2,0.186,0.215	-0.019
1084	gene:Solyc01g080240.2	NA	1	+	79462931	79463007	79463007	79463081	79462747	79462807	79463166	79463322	1084	68,14,40	48,20,23	22,50,119	21,21,150	225	223	3.552484963516312e-09	3.12473677403e-08	0.584,0.41,0.633	0.509,0.702,0.44	-0.008
100	gene:Solyc03g006190.2	NA	3	-	827859	827920	828092	828132	827674	827686	831890	832088	100	0,0,3	0,8,6	0,2,4	3,3,12	189	210	3.685780690188091e-09	3.2200773192e-08	NA,0.0,0.357	0.0,0.426,0.27	-0.053
1069	gene:Solyc01g096710.2	NA	1	-	87730030	87730096	87730756	87730882	87728267	87728375	87731292	87731386	1069	15,5,2	28,15,11	14,5,25	16,9,9	275	215	4.9024439920947944e-09	4.25426851126e-08	0.295,0.207,0.124	0.406,0.303,0.685	-0.256
615	gene:Solyc10g083800.1	NA	10	+	63558337	63558390	63558516	63558683	63558205	63558265	63560116	63560330	615	8,4,6	29,18,31	8,4,14	6,20,54	202	316	5.577521011040465e-09	4.80782311152e-08	0.301,0.258,0.232	0.676,0.238,0.289	-0.137
482	gene:Solyc05g015710.2	NA	5	-	11757572	11757649	11757799	11757841	11755996	11756260	11758143	11758617	482	3,0,2	1,7,5	0,0,3	0,1,4	191	226	5.652736857356545e-09	4.84038990501e-08	0.78,0.0,0.321	NA,0.0,0.47	0.132
649	gene:Solyc10g076990.1	NA	10	+	59919668	59919916	59919916	59919986	59919495	59919557	59920107	59920195	649	5,1,4	2,9,3	0,0,8	0,4,5	397	219	6.203722771171328e-09	5.27724575206e-08	0.58,0.058,0.424	NA,0.0,0.469	0.12
1330	gene:Solyc03g123980.2	NA	3	+	70672577	70672772	70675109	70675293	70671897	70672008	70675444	70675897	1330	175,78,163	85,33,102	117,114,153	63,47,132	344	333	7.1972440829523245e-09	6.08237686226e-08	0.666,0.696,0.607	0.643,0.701,0.529	0.032
597	gene:Solyc02g069920.2	NA	2	+	39704552	39704625	39704678	39704684	39703614	39703816	39704903	39705069	597	26,27,44	2,4,2	29,46,90	1,0,1	222	155	7.63433218076327e-09	6.40986461671e-08	0.901,0.825,0.939	0.953,1.0,0.984	-0.091
86	gene:Solyc03g033650.2	NA	3	+	5240566	5240614	5240673	5240736	5238177	5238570	5241201	5241265	86	24,14,32	43,23,30	8,10,34	30,24,37	197	212	9.316206154451708e-09	7.77151906949e-08	0.375,0.396,0.534	0.223,0.31,0.497	0.092
402	gene:Solyc08g062560.2	NA	8	-	51391141	51391330	51391330	51391429	51390908	51391053	51392211	51392297	402	31,5,28	62,20,47	19,13,68	38,33,68	248	338	1.1437543392302244e-08	9.47996385016e-08	0.405,0.254,0.448	0.405,0.349,0.577	-0.075
1406	gene:Solyc05g052630.2	NA	5	-	62847507	62847605	62847812	62847932	62846079	62846323	62849168	62849284	1406	10,8,5	5,0,3	8,10,11	8,1,7	269	247	1.159083065033817e-08	9.5458242235e-08	0.647,1.0,0.605	0.479,0.902,0.591	0.093
1403	gene:Solyc05g052630.2	NA	5	-	62847187	62847339	62847812	62847932	62846079	62846323	62849168	62849284	1403	10,8,5	34,24,41	8,10,11	46,36,102	269	301	1.1841411352544609e-08	9.6904714423e-08	0.248,0.272,0.12	0.163,0.237,0.108	0.044
454	gene:Solyc08g006600.2	NA	8	-	1193044	1193093	1194283	1194387	1190140	1190280	1194491	1194534	454	43,18,39	6,11,13	9,15,19	3,9,12	253	198	1.809096928055613e-08	1.47117127546e-07	0.849,0.562,0.701	0.701,0.566,0.553	0.097
282	gene:Solyc11g073130.1	NA	11	+	56218321	56218504	56219408	56219482	56218161	56218215	56220377	56220445	282	13,22,4	6,0,4	10,10,16	0,3,2	332	223	1.9833052149203384e-08	1.60275852681e-07	0.593,1.0,0.402	1.0,0.691,0.843	-0.18
1370	gene:Solyc08g068270.2	NA	8	-	57361079	57361165	57361165	57361364	57360882	57360923	57361473	57361595	1370	6,18,11	42,18,32	7,10,43	51,48,443	348	235	2.1394297140295776e-08	1.71818796288e-07	0.088,0.403,0.188	0.085,0.123,0.062	0.136
997	gene:Solyc07g005680.2	NA	7	+	566852	566944	567125	567191	565657	565743	567636	567732	997	29,12,14	21,9,8	3,11,47	7,2,8	241	215	2.3609715654260487e-08	1.88440508278e-07	0.552,0.543,0.61	0.277,0.831,0.84	-0.081
387	gene:Solyc03g114520.2	NA	3	+	64498113	64498233	64499254	64499350	64497796	64497854	64499435	64499574	387	41,20,27	26,13,9	28,48,83	16,16,90	269	245	2.548221308925123e-08	2.02138046162e-07	0.59,0.584,0.732	0.614,0.732,0.457	0.034
1331	gene:Solyc04g082680.2	NA	4	+	66279190	66279265	66280860	66281013	66277543	66277838	66281643	66281742	1331	234,97,190	166,63,108	201,274,472	142,152,621	224	302	3.2951297329202763e-08	2.59792850285e-07	0.655,0.675,0.703	0.656,0.708,0.506	0.054
257	gene:Solyc11g039950.1	NA	11	-	40563539	40563658	40567599	40567679	40563334	40563382	40569929	40570089	257	0,0,2	1,0,4	0,0,4	3,0,9	229	268	3.3217596432930375e-08	2.60305164774e-07	0.0,NA,0.369	0.0,NA,0.342	0.013
134	gene:Solyc09g009190.2	NA	9	+	2546583	2546626	2547905	2547965	2545537	2545636	2548296	2548377	134	178,81,171	110,29,66	62,56,107	17,32,87	192	209	3.662303234124081e-08	2.85262535044e-07	0.638,0.753,0.738	0.799,0.656,0.572	0.034
1417	gene:Solyc01g104700.2	RAN2	1	-	93111619	93111656	93112634	93112691	93111445	93111523	93113014	93113084	1417	141,66,120	229,124,223	83,136,920	167,219,643	206	186	3.909855592812592e-08	3.02721154581e-07	0.357,0.325,0.327	0.31,0.359,0.564	-0.075
300	gene:Solyc02g069160.2	NA	2	+	39104000	39104079	39104912	39105087	39103769	39103806	39108072	39108109	300	79,23,71	63,31,33	43,43,90	29,36,109	228	324	4.2924540190937725e-08	3.30365657541e-07	0.641,0.513,0.754	0.678,0.629,0.54	0.02
616	gene:Solyc09g009690.2	NA	9	+	3083619	3083735	3083880	3083927	3081753	3082067	3084221	3084404	616	19,17,44	16,3,31	16,22,54	5,8,10	265	196	4.689576446413359e-08	3.5879422161e-07	0.468,0.807,0.512	0.703,0.67,0.8	-0.129
255	gene:Solyc11g039950.1	NA	11	-	40563539	40563658	40569652	40569791	40563334	40563382	40569929	40570089	255	2,0,0	1,0,4	0,0,1	3,0,9	288	268	4.749135466228055e-08	3.61213656343e-07	0.65,NA,0.0	0.0,NA,0.094	0.278
1073	gene:Solyc04g080650.2	NA	4	-	64761578	64761657	64762047	64762134	64761392	64761499	64762625	64762705	1073	7,6,8	5,0,5	1,0,10	1,0,12	236	228	5.8674723947874015e-08	4.43663263536e-07	0.575,1.0,0.607	0.491,NA,0.446	0.259
1159	gene:Solyc08g021910.1	NA	8	-	34259874	34260021	34260081	34260098	34259441	34259786	34262689	34263172	1159	1,1,1	37,26,41	2,2,8	37,42,94	166	296	6.478149789013845e-08	4.86991144023e-07	0.046,0.064,0.042	0.088,0.078,0.132	-0.049
1281	gene:Solyc10g009040.2	NA	10	-	3066419	3066485	3068613	3068723	3065638	3065692	3069750	3069973	1281	1,0,0	2,2,0	1,2,4	0,0,0	259	215	6.860832357292664e-08	5.12777817224e-07	0.293,0.0,NA	1.0,1.0,1.0	-0.854
952	gene:Solyc07g040790.2	NA	7	-	49735892	49735953	49736524	49736570	49735001	49735055	49743290	49743361	952	13,1,5	6,0,9	2,2,12	7,5,8	195	210	7.027636263791789e-08	5.22226074085e-07	0.7,1.0,0.374	0.235,0.301,0.618	0.307
233	gene:Solyc04g049690.2	NA	4	-	43055656	43055758	43058951	43059148	43055255	43055528	43059522	43059663	233	8,10,14	0,0,0	0,4,14	3,2,4	346	251	7.102849628397405e-08	5.23064107814e-07	1.0,1.0,1.0	0.0,0.592,0.717	0.564
766	gene:Solyc01g105120.2	NA	1	-	93386486	93386602	93387098	93387230	93383299	93383877	93387304	93387407	766	3,0,2	0,0,0	0,0,2	2,0,5	281	265	7.1198208024222e-08	5.23064107814e-07	1.0,NA,1.0	0.0,NA,0.274	0.863
232	gene:Solyc04g049690.2	NA	4	-	43055656	43055758	43058951	43059129	43055255	43055528	43059522	43059663	232	8,8,11	0,0,0	0,4,13	3,2,4	327	251	8.524945819978135e-08	6.2275451668e-07	1.0,1.0,1.0	0.0,0.606,0.714	0.56
1315	gene:Solyc11g011960.1	NA	11	-	4916061	4916135	4916243	4916294	4915447	4915520	4916385	4916463	1315	526,321,460	884,493,853	120,131,229	225,207,490	200	223	9.974536907097327e-08	7.24554843869e-07	0.399,0.421,0.376	0.373,0.414,0.343	0.022
660	gene:Solyc05g054940.2	NA	5	-	64734640	64734769	64735068	64735205	64733328	64733387	64736697	64736918	660	60,30,72	117,63,90	39,38,105	79,60,114	286	278	1.0633607275959007e-07	7.68114760213e-07	0.333,0.316,0.437	0.324,0.381,0.472	-0.03
767	gene:Solyc01g105120.2	NA	1	-	93386486	93386602	93387098	93387223	93383299	93383877	93387304	93387407	767	1,0,2	0,0,0	0,4,2	2,0,5	274	265	1.3971138228324693e-07	1.0035934294e-06	1.0,NA,1.0	0.0,1.0,0.279	0.574
420	gene:Solyc01g014270.2	NA	1	+	11951633	11951679	11952266	11952304	11950645	11950871	11953634	11953710	420	0,0,2	2,0,1	1,0,2	0,3,3	195	187	1.445740164518315e-07	1.02946791888e-06	0.0,NA,0.657	1.0,0.0,0.39	-0.135
939	gene:Solyc09g008520.2	NA	9	-	2007607	2007629	2007629	2007660	2007321	2007488	2007773	2007833	939	15,3,12	28,7,25	2,3,2	0,3,0	180	171	1.4490577048487342e-07	1.02946791888e-06	0.337,0.289,0.313	1.0,0.487,1.0	-0.516
1089	gene:Solyc06g083580.2	NA	6	+	48943945	48943958	48944174	48944249	48943372	48943461	48947112	48947283	1089	40,27,44	287,190,230	19,14,64	213,193,301	162	224	1.5862353090151728e-07	1.12076625932e-06	0.162,0.164,0.209	0.11,0.091,0.227	0.036
398	gene:Solyc09g010970.2	NA	9	-	4323725	4323817	4324029	4324078	4323580	4323634	4324169	4324349	398	42,25,47	159,61,119	16,24,127	51,59,296	198	241	1.6025574394240737e-07	1.12614498325e-06	0.243,0.333,0.325	0.276,0.331,0.343	-0.016
812	gene:Solyc04g049090.2	NA	4	-	39554505	39554555	39554935	39555030	39554174	39554215	39555128	39555203	812	131,49,120	102,39,85	32,42,200	31,46,157	244	199	2.0625235763256006e-07	1.44153674821e-06	0.512,0.506,0.535	0.457,0.427,0.51	0.053
270	gene:Solyc11g039950.1	NA	11	-	40563539	40563698	40567599	40567679	40563334	40563382	40569929	40570089	270	0,0,2	6,0,2	0,0,4	7,0,7	229	308	2.7311061734000173e-07	1.89855929151e-06	0.0,NA,0.574	0.0,NA,0.435	0.069
327	gene:Solyc08g059760.2	NA	8	-	45231832	45231954	45232375	45232428	45231396	45231458	45234600	45234697	327	0,4,2	76,45,57	0,2,0	88,94,183	202	271	3.200473554005167e-07	2.21294775686e-06	0.0,0.107,0.045	0.0,0.028,0.0	0.041
35	gene:Solyc03g124040.2	NA	3	-	70755662	70755845	70756164	70756248	70749854	70750471	70756798	70757044	35	0,0,0	8,8,3	0,3,6	3,2,17	233	332	3.6219518919187866e-07	2.49105521077e-06	0.0,0.0,0.0	0.0,0.681,0.335	-0.339
193	gene:Solyc07g047800.2	NA	7	-	59014612	59014812	59015015	59015192	59012351	59012581	59016423	59016448	193	318,106,282	894,509,761	57,76,386	201,177,497	326	349	3.8241286394686547e-07	2.61618959303e-06	0.276,0.182,0.284	0.233,0.315,0.454	-0.087
621	gene:Solyc06g065390.2	NA	6	+	40808600	40808681	40809071	40809173	40806806	40807145	40809265	40809340	621	632,236,597	846,405,729	555,621,2931	758,878,2483	230	251	4.1289789465163953e-07	2.80987883045e-06	0.449,0.389,0.472	0.444,0.436,0.563	-0.044
1276	gene:Solyc08g067850.2	NA	8	-	56888459	56888732	56889867	56890059	56882287	56882711	56890230	56890469	1276	142,78,123	149,92,196	91,68,140	145,99,248	341	422	4.3564315982139535e-07	2.94914453219e-06	0.541,0.512,0.437	0.437,0.459,0.411	0.061
1184	gene:Solyc04g008680.2	NA	4	+	2325384	2325440	2326354	2326472	2325219	2325312	2327238	2327450	1184	24,3,4	54,20,38	9,8,60	31,25,95	205	267	4.528650097425693e-07	3.04976279999e-06	0.367,0.163,0.121	0.274,0.294,0.451	-0.123
230	gene:Solyc04g049690.2	NA	4	-	43055656	43055758	43059026	43059249	43055255	43055528	43059522	43059663	230	6,2,8	0,0,0	8,2,9	3,2,4	372	251	4.6355375134143956e-07	3.1055699507e-06	1.0,1.0,1.0	0.643,0.403,0.603	0.45
995	gene:Solyc07g005680.2	NA	7	+	566804	566944	567125	567191	565657	565743	567636	567732	995	49,19,34	21,9,8	5,12,68	7,2,8	289	215	4.936961162493494e-07	3.29045916655e-06	0.634,0.611,0.76	0.347,0.817,0.863	-0.007
1395	gene:Solyc09g008650.2	NA	9	-	2105110	2105188	2106505	2106595	2104042	2104083	2109114	2109189	1395	480,412,479	208,68,217	356,357,381	142,125,262	239	227	5.046754486372432e-07	3.34638643635e-06	0.687,0.852,0.677	0.704,0.731,0.58	0.067
3	gene:Solyc01g103980.2	NA	1	+	92457387	92457510	92457789	92457841	92456498	92456695	92458159	92458612	3	5,0,0	43,9,34	6,0,8	9,9,19	272	201	5.0993654439718e-07	3.36402016278e-06	0.079,0.0,0.0	0.33,0.0,0.237	-0.163
701	gene:Solyc08g014420.2	NA	8	+	4454897	4455027	4456480	4456618	4454386	4454804	4462266	4462599	701	29,19,30	67,32,90	10,9,80	46,27,81	279	287	6.039428130128919e-07	3.96394952906e-06	0.308,0.379,0.255	0.183,0.255,0.504	0.0
787	gene:Solyc12g098830.1	NA	12	-	66210582	66210713	66211154	66211289	66210250	66210313	66212220	66212384	787	121,76,107	150,75,158	135,122,199	128,113,270	284	280	6.156105263911374e-07	4.02012328598e-06	0.443,0.5,0.4	0.51,0.516,0.421	-0.035
280	gene:Solyc11g073130.1	NA	11	+	56218321	56218522	56219408	56219482	56218161	56218215	56220377	56220445	280	17,3,11	6,0,4	6,1,17	0,3,2	350	223	6.222801733498785e-07	4.04325760875e-06	0.644,1.0,0.637	1.0,0.175,0.844	0.087
1085	gene:Solyc03g111060.2	NA	3	+	61738282	61738410	61739177	61739228	61737915	61738183	61743792	61743896	1085	11,0,6	8,0,1	13,5,13	1,0,7	277	200	6.270504118533986e-07	4.05388091263e-06	0.498,NA,0.812	0.904,1.0,0.573	-0.171
133	gene:Solyc04g057870.2	NA	4	+	54967513	54967582	54967709	54967814	54966174	54966802	54968359	54968479	133	93,41,76	144,63,89	55,89,305	106,112,305	218	254	1.3225155630207416e-06	8.50752548749e-06	0.429,0.431,0.499	0.377,0.481,0.538	-0.012
1360	gene:Solyc12g096220.1	NA	12	+	65241061	65241104	65241932	65242011	65240808	65240978	65242090	65242306	1360	1398,689,1263	1400,786,1331	1185,1234,1864	1106,1288,1792	192	228	1.3543779680375187e-06	8.66935996373e-06	0.543,0.51,0.53	0.56,0.532,0.553	-0.021
1373	gene:Solyc01g087370.2	NA	1	-	82322601	82322699	82323262	82323480	82314087	82314163	82325567	82325694	1373	0,1,2	3,3,11	0,0,8	16,2,12	367	247	1.3896600848966977e-06	8.85138172301e-06	0.0,0.183,0.109	0.0,0.0,0.31	-0.006
365	gene:Solyc09g075290.2	NA	9	+	67020273	67020402	67021404	67021587	67020096	67020186	67021813	67022292	365	450,310,428	1901,1072,1844	631,641,1155	1904,2369,3905	278	332	1.474764444492763e-06	9.34740405259e-06	0.22,0.257,0.217	0.284,0.244,0.261	-0.032
739	gene:Solyc12g006470.1	NA	12	+	958922	959015	959315	959389	958601	958699	959502	959541	739	1370,561,1045	1334,513,1166	231,260,1195	223,274,966	242	223	1.5408699071183298e-06	9.7187550727e-06	0.486,0.502,0.452	0.488,0.466,0.533	-0.016
658	gene:Solyc01g098520.2	NA	1	-	89017978	89018085	89018123	89018260	89017771	89017830	89018329	89018374	658	2,3,4	10,2,9	3,6,4	12,2,6	286	256	1.7245366850010083e-06	1.08243977364e-05	0.152,0.573,0.285	0.183,0.729,0.374	-0.092
1349	gene:Solyc01g103020.2	NA	1	+	91690985	91691040	91691163	91691232	91690652	91690721	91691313	91691430	1349	10,3,9	0,0,0	4,9,18	3,0,8	204	218	1.8019805079024168e-06	1.12558492595e-05	1.0,1.0,1.0	0.588,1.0,0.706	0.235
697	gene:Solyc06g043070.2	NA	6	-	29791220	29791303	29793972	29794157	29791008	29791109	29795104	29795158	697	27,14,22	12,17,13	27,15,73	8,18,33	334	232	1.8685661807527844e-06	1.16156541909e-05	0.61,0.364,0.54	0.701,0.367,0.606	-0.053
415	gene:Solyc12g014090.1	NA	12	-	4907891	4907978	4908029	4908070	4907344	4907478	4908480	4908566	415	0,0,0	3,0,0	4,0,0	0,0,0	190	236	1.913909456418603e-06	1.18405977376e-05	0.0,NA,NA	1.0,NA,NA	-1.0
832	gene:Solyc06g019200.2	NA	6	-	18151008	18151162	18151639	18151724	18149504	18149716	18151838	18151896	832	0,2,3	161,58,125	0,0,22	63,66,323	234	303	2.0845273288514673e-06	1.28347325534e-05	0.0,0.043,0.03	0.0,0.0,0.081	-0.003
42	gene:Solyc08g076130.2	NA	8	-	60165233	60165325	60166251	60166288	60163715	60163818	60166383	60166644	42	8,4,11	48,34,39	3,1,20	32,33,103	186	241	2.0997566249227945e-06	1.28672289859e-05	0.178,0.132,0.268	0.108,0.038,0.201	0.077
331	gene:Solyc08g059760.2	NA	8	-	45232375	45232428	45234163	45234393	45231832	45231954	45234600	45234697	331	2,0,0	1,4,4	0,2,9	0,2,5	379	202	2.2382158500058404e-06	1.36510051606e-05	0.516,0.0,0.0	NA,0.348,0.49	-0.247
1419	gene:Solyc01g111890.2	NA	1	-	98058518	98058619	98060663	98060817	98056667	98058444	98062936	98063030	1419	0,0,0	3,0,0	4,1,8	0,0,0	303	250	2.3429584102346967e-06	1.42227475326e-05	0.0,NA,NA	1.0,1.0,1.0	-1.0
607	gene:Solyc01g067720.2	NA	1	-	76662607	76662659	76663044	76663123	76662395	76662457	76663242	76663454	607	5,0,2	2,0,4	0,0,0	2,4,8	228	201	2.3833001473934586e-06	1.44000331336e-05	0.688,NA,0.306	0.0,0.0,0.0	0.497
550	gene:Solyc08g083280.2	NA	8	+	65785233	65785289	65785369	65785444	65785065	65785141	65785559	65785721	550	0,0,2	5,0,0	0,1,0	0,1,5	205	224	2.574405130817356e-06	1.5482352717e-05	0.0,NA,1.0	NA,0.522,0.0	0.239
608	gene:Solyc01g067720.2	NA	1	-	76662607	76662659	76662894	76663123	76662395	76662457	76663242	76663454	608	4,0,1	2,0,4	0,1,4	2,4,8	378	201	2.6398140471921832e-06	1.58022201992e-05	0.515,NA,0.117	0.0,0.117,0.21	0.207
704	gene:Solyc06g060340.2	PSBS	6	+	38323488	38323522	38323573	38323738	38322811	38322931	38323984	38324315	704	287,170,299	3202,1318,2909	171,203,697	1464,1551,5355	183	314	2.6535056923916337e-06	1.58109809229e-05	0.133,0.181,0.15	0.167,0.183,0.183	-0.023
1222	gene:Solyc09g066210.2	NA	9	-	64643430	64643677	64644285	64644341	64641005	64641513	64644654	64645806	1222	1,4,2	8,6,6	0,0,0	2,2,14	205	396	3.0468268567737157e-06	1.80713170909e-05	0.194,0.563,0.392	0.0,0.0,0.0	0.383
546	gene:Solyc08g083280.2	NA	8	+	65785266	65785289	65785369	65785444	65785065	65785141	65785559	65785721	546	0,0,2	5,0,0	0,0,0	0,1,5	172	224	3.142939327521932e-06	1.85562582214e-05	0.0,NA,1.0	NA,0.0,0.0	0.5
618	gene:Solyc07g054270.2	NA	7	-	62609897	62609983	62610354	62610553	62609542	62609634	62610693	62610914	618	105,51,87	76,59,78	9,30,155	13,16,87	348	235	3.183795127938191e-06	1.87120322747e-05	0.483,0.369,0.43	0.319,0.559,0.546	-0.047
1071	gene:Solyc12g094720.1	NA	12	+	64855719	64855786	64856726	64856792	64855516	64855643	64857254	64857335	1071	92,39,73	52,17,53	70,110,321	32,32,212	216	215	3.4120495732674132e-06	1.99628058744e-05	0.638,0.695,0.578	0.685,0.774,0.601	-0.05
753	gene:Solyc02g080590.2	NA	2	+	44788907	44788952	44788956	44789014	44788665	44788817	44790014	44790070	753	4,0,6	59,34,67	0,0,5	27,36,107	194	207	3.523161217279872e-06	2.05200335763e-05	0.067,0.0,0.087	0.0,0.0,0.047	0.036
412	gene:Solyc03g007480.2	NA	3	+	2055177	2055236	2055289	2055508	2053632	2053951	2055819	2055919	412	30,8,28	1,4,6	21,17,47	0,1,4	208	368	3.614398828820893e-06	2.09570299806e-05	0.982,0.78,0.892	1.0,0.968,0.954	-0.089
340	gene:Solyc01g088460.2	NA	1	+	83265395	83265530	83265607	83265822	83264526	83264777	83266367	83266608	340	8,2,1	4,7,22	0,2,1	9,21,42	284	364	3.7510677511499625e-06	2.165236876e-05	0.719,0.268,0.055	0.0,0.109,0.03	0.301
1311	gene:Solyc08g068840.2	NA	8	-	57928997	57929080	57930538	57930654	57928586	57928653	57931417	57931516	1311	0,0,2	0,0,0	0,0,0	0,0,4	265	232	3.924269782519694e-06	2.25514703502e-05	NA,NA,1.0	NA,NA,0.0	1.0
234	gene:Solyc04g049690.2	NA	4	-	43055656	43055758	43059026	43059148	43055255	43055528	43059522	43059663	234	0,0,2	0,0,0	2,0,0	3,2,4	271	251	4.177326950149139e-06	2.37942015266e-05	NA,NA,1.0	0.382,0.0,0.0	0.873
840	gene:Solyc04g016130.2	NA	4	-	6857533	6857586	6858132	6858346	6857257	6857376	6858545	6858727	840	3,1,3	0,0,0	1,3,15	2,0,5	363	202	4.168542672726681e-06	2.37942015266e-05	1.0,1.0,1.0	0.218,1.0,0.625	0.386
1051	gene:Solyc06g075080.2	NA	6	-	46580777	46580877	46581446	46581551	46579919	46580012	46581722	46581863	1051	66,31,87	195,158,203	52,38,174	201,184,254	254	249	4.437725505423386e-06	2.51665749058e-05	0.249,0.161,0.296	0.202,0.168,0.402	-0.022
1090	gene:Solyc06g034160.2	NA	6	+	23729293	23729359	23729386	23729509	23729137	23729203	23730298	23730426	1090	6,0,0	0,0,0	0,0,0	2,0,0	215	272	4.555566081284103e-06	2.57220390528e-05	1.0,NA,NA	0.0,NA,NA	1.0
920	gene:Solyc02g091120.2	NA	2	-	52528849	52528899	52529244	52529352	52526733	52526926	52531705	52531865	920	14,1,14	5,2,10	5,4,10	7,2,7	257	199	4.6514207761434146e-06	2.61490741894e-05	0.684,0.279,0.52	0.356,0.608,0.525	-0.002
315	gene:Solyc11g069150.1	NA	11	-	53753960	53754075	53754446	53754476	53752676	53752753	53754675	53754740	315	0,0,0	5,0,2	4,0,0	0,3,2	179	264	4.995444396405638e-06	2.79615134396e-05	0.0,NA,0.0	1.0,0.0,0.0	-0.333
684	gene:Solyc01g008440.2	NA	1	+	2524349	2524449	2524674	2524728	2523674	2524200	2525970	2526094	684	2,0,0	0,0,2	0,0,4	0,2,0	249	203	5.335014193171294e-06	2.97335058266e-05	1.0,NA,0.0	NA,0.0,1.0	0.0
1334	gene:Solyc02g084490.1	NA	2	+	47584301	47584346	47584626	47584755	47584082	47584178	47584886	47584937	1334	0,0,0	2,1,2	0,0,4	0,1,1	194	278	5.6085997101092765e-06	3.11241177046e-05	0.0,0.0,0.0	NA,0.0,0.851	-0.425
414	gene:Solyc02g092920.2	NA	2	+	53874355	53874460	53875015	53875200	53872760	53872928	53875276	53875363	414	5,7,4	198,100,180	0,0,2	100,76,140	254	334	5.715743914209595e-06	3.15831490644e-05	0.032,0.084,0.028	0.0,0.0,0.018	0.042
131	gene:Solyc10g083120.1	NA	10	-	62986586	62986712	62986935	62987075	62985901	62986042	62990378	62990412	131	420,192,339	475,217,406	144,228,528	276,238,360	289	275	5.751940894766581e-06	3.16479130933e-05	0.457,0.457,0.443	0.332,0.477,0.583	-0.012
716	gene:Solyc02g062640.2	NA	2	+	34386072	34386134	34387933	34388093	34384971	34385043	34388886	34388946	716	0,0,0	4,2,0	0,4,0	0,0,2	211	309	5.851045254942483e-06	3.2056786079e-05	0.0,0.0,NA	NA,1.0,0.0	-0.5
877	gene:Solyc01g079310.2	NA	1	+	78389619	78389690	78390398	78390464	78389363	78389518	78392160	78392261	877	4,5,17	20,0,13	13,8,24	5,10,24	220	215	7.457381114945203e-06	4.06852058296e-05	0.163,1.0,0.561	0.718,0.439,0.494	0.024
838	gene:Solyc04g016130.2	NA	4	-	6857533	6857586	6858132	6858360	6857257	6857376	6858545	6858727	838	2,1,3	0,0,0	5,3,15	2,0,5	377	202	7.787693876493748e-06	4.23087738752e-05	1.0,1.0,1.0	0.573,1.0,0.616	0.27
2	gene:Solyc01g103980.2	NA	1	+	92457411	92457510	92457789	92457841	92456498	92456695	92458159	92458612	2	49,15,54	43,9,34	28,19,52	9,9,19	248	201	7.963414014606647e-06	4.30824030163e-05	0.48,0.575,0.563	0.716,0.631,0.689	-0.139
462	gene:Solyc06g054140.2	NA	6	+	36965177	36965257	36965487	36965596	36963980	36964025	36967925	36968169	462	11,0,4	19,9,16	0,0,1	3,2,17	229	258	8.263546902992845e-06	4.45198589399e-05	0.395,0.0,0.22	0.0,0.0,0.062	0.184
670	gene:Solyc05g026490.2	NA	5	-	41507751	41507809	41507895	41507968	41505982	41506499	41511424	41511688	670	9,3,14	25,10,9	2,4,18	8,2,11	222	207	8.716904087789727e-06	4.67674563714e-05	0.251,0.219,0.592	0.189,0.651,0.604	-0.127
1124	gene:Solyc05g015500.2	NA	5	+	10763136	10763148	10764059	10764084	10762630	10762898	10764159	10764311	1124	9,7,13	106,48,68	3,6,11	60,45,87	161	174	8.876310431279528e-06	4.72307382208e-05	0.084,0.136,0.171	0.051,0.126,0.12	0.031
319	gene:Solyc08g059760.2	NA	8	-	45231811	45231954	45232375	45232428	45231396	45231458	45234151	45234235	319	1,0,9	48,21,33	2,3,18	36,31,119	202	292	8.862890932919485e-06	4.72307382208e-05	0.029,0.0,0.283	0.074,0.123,0.179	-0.021
9	gene:Solyc07g066310.2	PSBR	7	+	67786620	67786695	67786851	67786911	67785817	67786024	67786983	67787036	9	0,0,0	1,0,0	4,5,14	0,1,1	224	209	1.0332946739337314e-05	5.475614809e-05	0.0,NA,NA	1.0,0.823,0.929	-0.917
839	gene:Solyc04g016130.2	NA	4	-	6857533	6857586	6858132	6858365	6857257	6857376	6858545	6858727	839	3,1,4	0,0,0	2,3,20	2,0,5	382	202	1.0621164957080097e-05	5.60537399572e-05	1.0,1.0,1.0	0.346,1.0,0.679	0.325
11	gene:Solyc07g066310.2	PSBR	7	+	67786620	67786695	67786851	67786906	67785817	67786024	67786983	67787036	11	0,0,0	1,0,0	4,5,14	0,1,0	224	204	1.0679940229499213e-05	5.61348077916e-05	0.0,NA,NA	1.0,0.82,1.0	-0.94
12	gene:Solyc07g066310.2	PSBR	7	+	67786620	67786695	67786851	67786905	67785817	67786024	67786983	67787036	12	0,0,0	1,0,0	4,5,14	0,1,0	224	203	1.0750855691273264e-05	5.62787708859e-05	0.0,NA,NA	1.0,0.819,1.0	-0.94
928	gene:Solyc06g068760.2	NA	6	+	42615769	42615819	42616581	42616642	42615301	42615670	42616734	42616770	928	130,69,121	116,60,98	57,69,135	69,60,200	199	210	1.0955852051460079e-05	5.71206318651e-05	0.542,0.548,0.566	0.466,0.548,0.416	0.075
72	gene:Solyc03g121530.2	NA	3	+	69613991	69614094	69614311	69614417	69613007	69613060	69615743	69616187	72	111,85,96	101,83,129	153,141,265	139,124,280	252	255	1.2152452507551327e-05	6.3104903985e-05	0.527,0.509,0.43	0.527,0.535,0.489	-0.028
1011	gene:Solyc05g005620.2	NA	5	-	438138	438181	438412	438472	437392	437646	439017	439585	1011	1,0,0	1,0,2	1,0,2	0,1,0	209	192	1.3173787312473492e-05	6.8017483109e-05	0.479,NA,0.0	1.0,0.0,1.0	-0.427
872	gene:Solyc08g008210.2	NA	8	-	2665444	2665522	2665670	2665750	2664903	2665096	2665856	2665957	872	0,4,0	0,5,1	2,0,7	2,4,1	229	227	1.3203703217592774e-05	6.8017483109e-05	NA,0.442,0.0	0.498,0.0,0.874	-0.236
1095	gene:Solyc02g020980.2	NA	2	-	20831866	20832095	20838849	20838875	20825424	20825544	20839504	20839576	1095	0,0,0	0,2,0	0,2,0	0,0,6	175	378	1.381100423922408e-05	7.08636050846e-05	NA,0.0,NA	NA,1.0,0.0	-0.5
818	gene:Solyc09g009030.2	NA	9	-	2380256	2380297	2380328	2380541	2378781	2378826	2380623	2380652	818	80,28,72	228,155,211	67,80,340	177,202,567	362	190	1.3889495830613316e-05	7.09846565572e-05	0.156,0.087,0.152	0.166,0.172,0.239	-0.061
188	gene:Solyc09g008320.2	NA	9	+	1784384	1784485	1785254	1785447	1783995	1784287	1786122	1786766	188	106,50,86	457,235,422	70,60,797	330,392,1716	250	342	1.4275710966295566e-05	7.26712373206e-05	0.241,0.225,0.218	0.225,0.173,0.389	-0.034
278	gene:Solyc11g073130.1	NA	11	+	56218367	56218504	56219408	56219482	56218161	56218215	56220377	56220445	278	10,21,4	6,0,4	15,20,12	0,3,2	286	223	1.5089290985854297e-05	7.65115813518e-05	0.565,1.0,0.438	1.0,0.839,0.824	-0.22
981	gene:Solyc01g095120.2	NA	1	+	86511347	86511421	86511578	86511806	86510830	86510938	86512178	86512304	981	0,0,2	0,0,0	0,1,0	2,3,2	223	377	1.6022212388319483e-05	8.09246899144e-05	NA,NA,1.0	0.0,0.36,0.0	0.88
1223	gene:Solyc12g099570.1	NA	12	+	66676910	66677052	66677187	66677283	66676024	66676027	66677425	66677479	1223	0,0,2	0,0,0	0,0,0	4,2,2	291	245	1.802801378812789e-05	9.07012522492e-05	NA,NA,1.0	0.0,0.0,0.0	1.0
1218	gene:Solyc05g007810.2	NA	5	-	2252113	2252141	2252358	2252408	2250598	2251197	2252536	2252564	1218	0,0,0	0,2,0	0,2,5	0,0,5	199	177	1.8167325139089725e-05	9.08304397633e-05	NA,0.0,NA	NA,1.0,0.471	-0.736
362	gene:Solyc09g065650.2	NA	9	-	63835646	63835772	63836212	63836311	63834303	63834391	63837500	63837558	362	2,0,0	0,0,0	0,0,1	2,0,0	248	275	1.8194187083299467e-05	9.08304397633e-05	1.0,NA,NA	0.0,NA,1.0	0.5
1195	gene:Solyc05g055090.2	NA	5	-	64890174	64890234	64890551	64890615	64889845	64889912	64891022	64891184	1195	2,0,0	0,0,2	0,0,2	0,0,0	213	209	1.8285557211435218e-05	9.09354825938e-05	1.0,NA,0.0	NA,NA,1.0	-0.5
1258	gene:Solyc01g087190.2	NA	1	-	82124699	82124788	82125300	82125356	82124515	82124607	82125812	82126274	1258	0,0,0	7,2,1	2,0,5	0,1,13	205	238	1.8554996867608553e-05	9.19218810338e-05	0.0,0.0,0.0	1.0,0.0,0.309	-0.436
1205	gene:Solyc05g053100.2	NA	5	+	63217930	63218162	63218501	63218584	63216914	63217286	63218723	63218870	1205	33,31,28	2,0,2	35,41,54	0,1,19	381	232	1.8711718685289968e-05	9.23444742751e-05	0.909,1.0,0.895	1.0,0.961,0.634	0.07
541	gene:Solyc06g065710.2	NA	6	-	41141098	41141167	41141835	41141873	41140252	41141003	41141945	41142032	541	65,32,47	87,46,44	37,49,111	55,53,189	187	218	1.9485949457333183e-05	9.579974391e-05	0.466,0.448,0.555	0.44,0.519,0.406	0.035
1321	gene:Solyc04g076300.2	NA	4	-	61216130	61216188	61216188	61216242	61214966	61216038	61216661	61216718	1321	0,0,0	1,0,1	3,0,1	2,0,0	203	207	1.9812654909596137e-05	9.70369802959e-05	0.0,NA,0.0	0.605,NA,1.0	-0.802
1211	gene:Solyc05g053100.2	NA	5	+	63217930	63218117	63218501	63218584	63216914	63217286	63218723	63218870	1211	21,22,21	2,0,2	18,26,38	0,1,19	336	232	2.0115769140572978e-05	9.81497716934e-05	0.879,1.0,0.879	1.0,0.947,0.58	0.077
80	gene:Solyc07g053970.2	NA	7	-	62374666	62374727	62376171	62376296	62374315	62374482	62377850	62377946	80	50,25,52	82,35,60	24,30,149	53,57,117	274	210	2.120572240214681e-05	0.000103078943857	0.318,0.354,0.399	0.258,0.287,0.494	0.011
636	gene:Solyc03g120540.2	NA	3	+	68909345	68909455	68909662	68909798	68909200	68909260	68910002	68910119	636	0,0,0	3,0,5	0,2,1	0,2,0	259	285	2.2140305775375616e-05	0.000107218784148	0.0,NA,0.0	NA,0.524,1.0	-0.762
1256	gene:Solyc01g087190.2	NA	1	-	82124699	82124843	82125300	82125356	82124515	82124607	82125812	82126274	1256	0,0,0	4,2,2	2,0,5	0,2,17	205	293	2.2813721726223927e-05	0.000110067694746	0.0,0.0,0.0	1.0,0.0,0.296	-0.432
1209	gene:Solyc05g053100.2	NA	5	+	63217930	63218032	63218501	63218584	63216914	63217286	63218723	63218870	1209	16,16,17	2,0,2	12,22,34	0,1,19	251	232	2.344023935837932e-05	0.000112669998106	0.881,1.0,0.887	1.0,0.953,0.623	0.064
1207	gene:Solyc05g053100.2	NA	5	+	63217930	63218036	63218501	63218584	63216914	63217286	63218723	63218870	1207	16,16,17	2,0,2	12,22,34	0,1,19	255	232	2.4494842408641277e-05	0.000117303078646	0.879,1.0,0.885	1.0,0.952,0.619	0.064
342	gene:Solyc01g088460.2	NA	1	+	83265395	83265530	83265708	83265935	83264526	83264777	83266367	83266608	342	8,2,1	10,7,17	0,2,1	12,11,42	284	376	2.5217056250275724e-05	0.00012031606543	0.514,0.274,0.072	0.0,0.194,0.031	0.212
1369	gene:Solyc01g087290.2	NA	1	-	82226913	82227159	82227371	82227498	82225751	82225879	82227997	82228345	1369	236,146,246	1,3,4	208,240,450	0,5,35	276	395	2.8263721224485892e-05	0.000134356586556	0.997,0.986,0.989	1.0,0.986,0.948	0.013
222	gene:Solyc03g112640.2	NA	3	+	63020757	63020910	63021259	63021382	63020045	63020192	63021947	63022325	222	150,58,140	64,24,56	121,77,178	29,37,117	302	272	2.9202739851134986e-05	0.000138311877756	0.679,0.685,0.692	0.79,0.652,0.578	0.012
949	gene:Solyc12g008750.1	NA	12	+	2112112	2112150	2112287	2112399	2111969	2112040	2112630	2112710	949	0,0,0	0,1,0	0,2,1	0,0,2	187	261	3.047834253545593e-05	0.000143826631016	NA,0.0,NA	NA,1.0,0.411	-0.706
323	gene:Solyc08g059760.2	NA	8	-	45232416	45232428	45234163	45234393	45231832	45231954	45234600	45234697	323	2,0,0	0,0,1	0,2,9	0,0,0	379	161	3.0805290727431435e-05	0.000144840876038	1.0,NA,0.0	NA,1.0,1.0	-0.5
1278	gene:Solyc02g078460.2	NA	2	-	43122726	43122854	43124320	43124374	43122011	43122580	43124516	43124751	1278	0,0,0	3,2,3	0,0,6	2,1,6	203	277	3.168534679271164e-05	0.000148438961605	0.0,0.0,0.0	0.0,0.0,0.577	-0.192
336	gene:Solyc08g006060.2	NA	8	-	821847	821951	822153	822266	820105	820231	823575	823843	336	0,0,0	2,0,1	0,2,4	0,0,0	262	253	3.487882642912754e-05	0.000162809828783	0.0,NA,0.0	NA,1.0,1.0	-1.0
598	gene:Solyc08g074750.2	NA	8	-	58889587	58889654	58890761	58890852	58886839	58887148	58891282	58891524	598	0,0,0	2,0,0	1,0,1	0,0,2	240	216	3.543428727285559e-05	0.000164807674258	0.0,NA,NA	1.0,NA,0.31	-0.655
844	gene:Solyc03g034170.2	NA	3	+	5870277	5870361	5871370	5871424	5869289	5869376	5872059	5872140	844	358,285,310	93,45,88	392,381,393	90,98,212	233	203	3.70161562221861e-05	0.000171547992815	0.77,0.847,0.754	0.791,0.772,0.618	0.063
169	gene:Solyc08g083360.2	NA	8	+	65831197	65831257	65831334	65831392	65831068	65831125	65831467	65831740	169	0,0,2	0,0,0	0,1,0	0,0,1	209	207	3.7684310354874796e-05	0.000174020761746	NA,NA,1.0	NA,1.0,0.0	0.5
1056	gene:Solyc03g083020.2	NA	3	+	52859889	52859962	52859997	52860102	52859069	52859104	52860746	52861035	1056	5,5,4	4,0,1	4,7,14	0,2,1	222	254	3.795705761426014e-05	0.000174656496424	0.589,1.0,0.821	1.0,0.8,0.941	-0.11
335	gene:Solyc08g006060.2	NA	8	-	821847	821954	822153	822266	820105	820231	823575	823843	335	0,0,0	0,0,1	0,2,4	0,2,0	262	256	3.8194837962944876e-05	0.000175127395341	NA,NA,0.0	NA,0.494,1.0	-0.747
1407	gene:Solyc05g052630.2	NA	5	-	62847507	62847557	62847812	62847846	62846079	62846323	62849168	62849284	1407	2,3,2	1,0,0	8,8,0	5,1,5	183	199	3.892370295427103e-05	0.000177838685229	0.685,1.0,1.0	0.635,0.897,0.0	0.384
15	gene:Solyc07g066310.2	PSBR	7	+	67786636	67786695	67786851	67786907	67785817	67786024	67786983	67787036	15	43811,21527,41501	9698,7756,9247	27877,32142,42010	7786,6493,10870	208	205	3.981516652384457e-05	0.000181271163082	0.817,0.732,0.816	0.779,0.83,0.792	-0.012
93	gene:Solyc10g054570.1	NA	10	+	55644462	55644557	55645445	55645578	55642557	55642843	55646614	55646747	93	0,0,1	0,0,0	0,1,0	0,0,2	244	282	4.001138078920292e-05	0.000181525317054	NA,NA,1.0	NA,1.0,0.0	0.5
715	gene:Solyc05g055810.2	NA	5	+	65303441	65303480	65304444	65304535	65302671	65302926	65304674	65304750	715	0,0,0	2,0,2	0,0,1	0,0,0	188	240	4.1459333692777184e-05	0.000187436777849	0.0,NA,0.0	NA,NA,1.0	-1.0
717	gene:Solyc03g116640.2	NA	3	+	65969703	65969797	65971120	65971149	65969627	65969634	65971604	65971674	717	0,0,0	1,0,0	2,0,3	0,0,0	243	178	4.229321966635863e-05	0.000190540533201	0.0,NA,NA	1.0,NA,1.0	-1.0
807	gene:Solyc01g097500.2	NA	1	-	88332906	88333029	88333146	88333191	88332033	88332178	88333307	88333466	807	1,0,0	0,2,0	0,0,0	2,0,2	194	272	4.259091862836295e-05	0.000191215478425	1.0,0.0,NA	0.0,NA,0.0	0.5
235	gene:Solyc09g065840.2	NA	9	+	64112597	64112635	64112883	64113000	64111989	64112514	64114601	64114740	235	0,0,0	0,0,2	0,0,1	0,5,0	187	266	4.274393564556084e-05	0.000191238438719	NA,NA,0.0	NA,0.0,1.0	-0.5
714	gene:Solyc05g055810.2	NA	5	+	65303441	65303480	65304339	65304535	65302671	65302926	65304674	65304750	714	0,0,0	5,0,2	0,0,1	0,0,0	188	345	4.444927120987372e-05	0.000198182440256	0.0,NA,0.0	NA,NA,1.0	-1.0
600	gene:Solyc12g035130.1	NA	12	-	60089869	60090139	60090656	60090725	60088930	60089281	60092140	60092245	600	608,291,580	1559,736,1356	215,211,454	325,452,1475	218	419	4.68366447443923e-05	0.000208109215308	0.428,0.432,0.451	0.56,0.473,0.372	-0.031
52	gene:Solyc07g022760.2	NA	7	-	21396125	21396201	21398958	21399036	21395258	21395311	21399243	21399313	52	0,1,0	0,0,0	1,0,6	0,4,0	227	225	4.823479977699254e-05	0.000213587657917	NA,1.0,NA	1.0,0.0,1.0	0.333
339	gene:Solyc01g088460.2	NA	1	+	83265395	83265530	83265708	83265950	83264526	83264777	83266367	83266608	339	8,2,1	16,8,26	0,2,1	18,16,55	284	391	5.135848466494367e-05	0.000226643415262	0.408,0.256,0.05	0.0,0.147,0.024	0.181
831	gene:Solyc06g019200.2	NA	6	-	18152504	18152555	18152775	18152853	18152318	18152429	18152925	18152967	831	60,27,51	84,59,93	48,78,137	73,44,199	227	200	5.169001411778635e-05	0.000227330572294	0.386,0.287,0.326	0.367,0.61,0.378	-0.119
552	gene:Solyc03g059160.1	NA	3	+	27836271	27836370	27836423	27836591	27835648	27835651	27836696	27836770	552	14,12,37	6,3,5	14,3,12	2,11,10	248	317	5.6206318067625e-05	0.000246355150039	0.749,0.836,0.904	0.899,0.258,0.605	0.242
1111	gene:Solyc08g008590.2	NA	8	+	2963403	2963454	2964628	2964756	2962909	2963012	2966465	2966532	1111	0,4,0	0,1,0	0,0,0	2,3,0	200	277	6.024012945242472e-05	0.000263143538453	NA,0.847,NA	0.0,0.0,NA	0.847
326	gene:Solyc08g059760.2	NA	8	-	45231832	45231954	45232375	45232428	45231396	45231458	45234151	45234235	326	1,0,9	122,63,90	2,3,18	131,116,281	202	271	6.0862191416180664e-05	0.000264965702024	0.011,0.0,0.118	0.02,0.034,0.079	-0.001
354	gene:Solyc02g063130.2	NA	2	-	35176257	35176313	35176435	35176503	35175982	35176160	35177179	35177233	354	61,22,48	60,44,79	21,24,47	71,46,54	217	205	6.163021770296564e-05	0.000267408964731	0.49,0.321,0.365	0.218,0.33,0.451	0.059
1206	gene:Solyc05g053100.2	NA	5	+	63217930	63218036	63218413	63218584	63216914	63217286	63218723	63218870	1206	16,16,17	2,0,2	12,22,34	2,5,14	255	320	6.281817395076726e-05	0.000270746329728	0.909,1.0,0.914	0.883,0.847,0.753	0.113
1312	gene:Solyc09g098580.2	NA	9	+	72375442	72375899	72376585	72376647	72374381	72374453	72377350	72377419	1312	156,63,157	91,76,83	114,109,268	67,50,78	606	211	6.262323878608361e-05	0.000270746329728	0.374,0.224,0.397	0.372,0.432,0.545	-0.118
731	gene:Solyc02g069860.2	NA	2	-	39678798	39678892	39679654	39679814	39678176	39678278	39680181	39680327	731	0,0,4	2,2,0	0,4,4	2,0,0	309	243	6.30446487823654e-05	0.000270819703906	0.0,0.0,1.0	0.0,1.0,1.0	-0.333
1208	gene:Solyc05g053100.2	NA	5	+	63217930	63218032	63218413	63218584	63216914	63217286	63218723	63218870	1208	16,16,17	2,0,2	12,22,34	2,5,14	251	320	6.388017783254836e-05	0.000273500231581	0.911,1.0,0.916	0.884,0.849,0.756	0.113
1402	gene:Solyc05g052630.2	NA	5	-	62847187	62847339	62847507	62847605	62846079	62846323	62849168	62849284	1402	5,0,3	34,24,41	8,1,7	46,36,102	247	301	6.573716155075771e-05	0.000280521946816	0.152,0.0,0.082	0.175,0.033,0.077	-0.017
1210	gene:Solyc05g053100.2	NA	5	+	63217930	63218117	63218413	63218584	63216914	63217286	63218723	63218870	1210	21,22,21	2,0,2	18,26,38	2,5,14	336	320	7.004628704936934e-05	0.000297927135378	0.909,1.0,0.909	0.896,0.832,0.721	0.123
965	gene:Solyc09g064540.2	NA	9	-	61819120	61819344	61820566	61820674	61817222	61819006	61820931	61821229	965	0,0,0	0,1,6	4,0,6	4,4,16	257	373	7.084834638851853e-05	0.000300350530755	NA,0.0,0.0	0.592,0.0,0.352	-0.315
199	gene:Solyc01g097010.2	NA	1	+	87992000	87992210	87994972	87995055	87989542	87989795	87995548	87995697	199	1,2,2	4,5,6	4,2,6	1,17,26	359	232	8.254856205758524e-05	0.000348808139675	0.139,0.205,0.177	0.721,0.071,0.13	-0.134
634	gene:Solyc03g120540.2	NA	3	+	68909341	68909455	68909662	68909798	68909200	68909260	68910002	68910119	634	84,25,44	3,0,5	23,36,101	0,2,0	263	285	8.420072654956903e-05	0.000354630421592	0.968,1.0,0.905	1.0,0.951,1.0	-0.026
1259	gene:Solyc01g087190.2	NA	1	-	82124699	82124788	82125300	82125423	82124515	82124607	82125812	82126274	1259	0,0,0	7,2,1	2,0,5	0,1,13	272	238	8.977727643917008e-05	0.000374458123987	0.0,0.0,0.0	1.0,0.0,0.252	-0.417
438	gene:Solyc10g075030.1	NA	10	+	58725432	58725647	58727380	58727417	58724643	58724756	58727626	58727708	438	0,0,2	0,0,0	2,0,1	0,0,3	364	186	8.925460568175635e-05	0.000374458123987	NA,NA,1.0	1.0,NA,0.146	0.427
850	gene:Solyc10g051110.1	NA	10	-	51523804	51523976	51524057	51524231	51523568	51523721	51524312	51524486	850	373,175,332	63,44,91	257,312,697	67,65,119	323	321	8.977687193642094e-05	0.000374458123987	0.855,0.798,0.784	0.792,0.827,0.853	-0.012
795	gene:Solyc10g084740.1	NA	10	-	64154585	64154771	64156644	64156935	64153979	64154132	64157759	64157880	795	49,35,26	38,19,30	28,49,127	13,14,127	440	335	9.398615710330849e-05	0.000390752736767	0.495,0.584,0.398	0.621,0.727,0.432	-0.101
181	gene:Solyc11g007990.1	NA	11	+	2202241	2202316	2202668	2202770	2201699	2201790	2202949	2203072	181	260,140,327	589,339,525	155,169,745	335,343,1224	224	251	9.647873847406713e-05	0.000399830156561	0.331,0.316,0.411	0.341,0.356,0.405	-0.015
547	gene:Solyc08g083280.2	NA	8	+	65785227	65785289	65785369	65785465	65785065	65785141	65785559	65785721	547	46,23,63	43,21,47	30,23,64	21,10,91	211	245	9.849575786323705e-05	0.000406885031684	0.554,0.56,0.609	0.624,0.728,0.45	-0.026
571	gene:Solyc10g006900.2	NA	10	+	1336313	1336842	1337341	1337545	1335742	1335841	1338434	1338824	571	8351,4100,7843	1724,932,1613	5780,6003,16119	1145,1210,1981	678	353	9.910174860795656e-05	0.000408084589013	0.716,0.696,0.717	0.724,0.721,0.809	-0.042
620	gene:Solyc10g011980.2	NA	10	+	4274122	4274249	4275026	4275128	4272368	4273262	4276207	4276978	620	0,0,0	5,4,1	0,0,4	2,0,0	276	251	0.00010170611572799603	0.000417479389322	0.0,0.0,0.0	0.0,NA,1.0	-0.5
1257	gene:Solyc01g087190.2	NA	1	-	82124699	82124843	82125300	82125423	82124515	82124607	82125812	82126274	1257	0,0,0	4,2,2	2,0,5	0,2,17	272	293	0.00010659584022695144	0.000436165890549	0.0,0.0,0.0	1.0,0.0,0.241	-0.414
455	gene:Solyc01g108500.2	NA	1	-	95807251	95807456	95807753	95807798	95806892	95806975	95808000	95808478	455	0,2,0	2,1,1	4,1,5	0,0,3	194	354	0.00010697739197283948	0.000436346270728	0.0,0.785,0.0	1.0,1.0,0.753	-0.656
427	gene:Solyc04g079060.2	NA	4	-	63649421	63649457	63649457	63649548	63648989	63649066	63650177	63650369	427	0,1,0	31,17,19	0,3,3	14,25,47	240	185	0.00011156349142496026	0.000453621366077	0.0,0.043,0.0	0.0,0.085,0.047	-0.03
317	gene:Solyc11g069150.1	NA	11	-	53753960	53754021	53754446	53754476	53752676	53752753	53754675	53754740	317	0,0,0	7,0,4	4,0,0	0,2,3	179	210	0.00011400140991404437	0.000462080949902	0.0,NA,0.0	1.0,0.0,0.0	-0.333
1204	gene:Solyc05g053100.2	NA	5	+	63217930	63218162	63218413	63218584	63216914	63217286	63218723	63218870	1204	33,31,28	2,0,2	35,41,54	2,5,14	381	320	0.00013642389782886853	0.000551237812165	0.933,1.0,0.922	0.936,0.873,0.764	0.094
1074	gene:Solyc04g080650.2	NA	4	-	64761603	64761657	64762047	64762134	64761392	64761499	64762625	64762705	1074	7,6,8	2,0,4	1,0,10	0,0,0	236	203	0.00014494477636082403	0.000583842977678	0.751,1.0,0.632	1.0,NA,1.0	-0.206
164	gene:Solyc12g019010.1	NA	12	-	8973895	8974091	8974313	8974412	8973129	8973229	8975813	8975904	164	23,16,35	117,34,128	10,33,90	94,73,211	248	345	0.0001631824867777756	0.000655263836657	0.215,0.396,0.276	0.129,0.386,0.372	0.0
748	gene:Solyc05g032660.2	NA	5	+	46234451	46234509	46236362	46236413	46232538	46232624	46238628	46238679	748	143,46,100	276,106,230	79,90,242	173,189,254	207	200	0.00016952004151898553	0.000678604995926	0.334,0.295,0.296	0.306,0.315,0.479	-0.058
316	gene:Solyc11g069150.1	NA	11	-	53753960	53754002	53754446	53754476	53752676	53752753	53754675	53754740	316	0,0,0	5,4,0	4,0,0	0,3,1	179	191	0.0001854931227257798	0.000740254961989	0.0,0.0,NA	1.0,0.0,0.0	-0.333
1077	gene:Solyc08g076140.2	NA	8	+	60172458	60172563	60173155	60173383	60169953	60170340	60174051	60174174	1077	57,33,60	117,69,67	10,18,37	72,29,94	254	377	0.00020842591113108563	0.000829214471054	0.42,0.415,0.571	0.171,0.48,0.369	0.129
1064	gene:Solyc02g085290.2	NA	2	-	48235582	48235657	48235950	48236022	48234726	48234810	48236157	48236246	1064	11,3,8	58,27,43	10,24,36	49,57,73	221	224	0.00021963545462532491	0.000871130806229	0.161,0.101,0.159	0.171,0.299,0.333	-0.127
51	gene:Solyc07g022760.2	NA	7	-	21396125	21396201	21398962	21399036	21395258	21395311	21399243	21399313	51	0,3,0	0,0,0	1,2,5	0,4,0	223	225	0.00023653589927367566	0.000935293326486	NA,1.0,NA	1.0,0.335,1.0	0.222
589	gene:Solyc04g008640.2	NA	4	+	2273977	2274035	2274427	2274645	2272968	2273069	2275249	2275631	589	4,0,0	2,0,0	0,3,0	2,4,5	207	367	0.00025352792779090647	0.000999425642176	0.78,NA,NA	0.0,0.571,0.0	0.59
1378	gene:Solyc01g087370.2	NA	1	-	82322601	82322704	82323262	82323480	82314087	82314163	82325567	82325694	1378	0,1,2	7,2,8	0,0,8	10,4,11	367	252	0.0002866423914708543	0.00112653073608	0.0,0.256,0.147	0.0,0.0,0.333	0.023
297	gene:Solyc06g009220.2	NA	6	+	3170196	3170260	3171153	3171332	3168770	3168828	3171595	3171696	297	60,29,48	0,4,2	57,34,105	0,3,2	213	328	0.00028927476726624263	0.00113343113356	1.0,0.918,0.974	1.0,0.946,0.988	-0.014
1025	gene:Solyc01g090880.2	NA	1	-	84591373	84591442	84592195	84592308	84590069	84590510	84592491	84592551	1025	151,88,140	47,30,44	49,76,365	12,18,62	262	218	0.00030853477376710455	0.00120524308907	0.728,0.709,0.726	0.773,0.778,0.83	-0.073
1030	gene:Solyc01g090880.2	NA	1	-	84590625	84590677	84591373	84591484	84590069	84590510	84592195	84592308	1030	51,34,54	27,18,38	15,21,64	23,17,62	260	201	0.00031027296215844173	0.00120838234961	0.594,0.594,0.523	0.335,0.488,0.444	0.148
577	gene:Solyc04g008990.2	NA	4	-	2576797	2576877	2577923	2577991	2576161	2576214	2578072	2578353	577	4,0,0	3,0,4	0,3,3	0,1,1	217	229	0.0003158018363230791	0.00122622154464	0.585,NA,0.0	NA,0.76,0.76	-0.468
206	gene:Solyc11g007700.1	NA	11	-	1940355	1940450	1941174	1941253	1939707	1939779	1941553	1941661	206	28,9,28	22,11,16	32,27,46	15,13,38	228	244	0.0003215784056384462	0.00124491280985	0.577,0.467,0.652	0.695,0.69,0.564	-0.084
1054	gene:Solyc03g083020.2	NA	3	+	52859858	52859962	52859997	52860102	52859069	52859104	52860746	52861035	1054	0,0,0	4,0,1	0,4,4	0,2,1	253	254	0.0003662518695189544	0.00140567421516	0.0,NA,0.0	NA,0.668,0.801	-0.735
355	gene:Solyc02g063130.2	NA	2	-	35176257	35176313	35176435	35176509	35175982	35176160	35177179	35177233	355	163,96,130	60,44,79	101,83,145	71,46,54	223	205	0.00036566869291326386	0.00140567421516	0.714,0.667,0.602	0.567,0.624,0.712	0.027
718	gene:Solyc03g116640.2	NA	3	+	65969703	65969797	65970935	65971149	65969627	65969634	65971604	65971674	718	0,0,0	3,0,9	2,0,3	2,2,16	243	363	0.0003663667521331321	0.00140567421516	0.0,NA,0.0	0.599,0.0,0.219	-0.273
888	gene:Solyc06g007700.2	NA	6	-	1686152	1686205	1687120	1687308	1685816	1686053	1687658	1687801	888	0,0,10	3,2,3	4,0,4	0,1,2	337	202	0.00036945007190829747	0.00141331048218	0.0,0.0,0.666	1.0,0.0,0.545	-0.293
21	gene:Solyc03g025890.1	NA	3	+	3293327	3293385	3294370	3294527	3291785	3292748	3294620	3294815	21	1,2,0	2,0,0	0,0,0	2,4,3	207	306	0.0003723818342859399	0.00142032363343	0.425,1.0,NA	0.0,0.0,0.0	0.713
833	gene:Solyc06g019200.2	NA	6	-	18151008	18151162	18151639	18151724	18149508	18149712	18151838	18151896	833	0,0,0	5,1,6	0,3,5	0,13,31	234	303	0.00040998501559002935	0.00155914889752	0.0,0.0,0.0	NA,0.23,0.173	-0.202
247	gene:Solyc11g039950.1	NA	11	-	40567599	40567679	40569652	40569797	40563334	40563382	40569929	40570089	247	64,36,74	0,0,2	40,52,108	0,0,4	294	229	0.0004130620189281783	0.00156624396033	1.0,1.0,0.966	1.0,1.0,0.955	0.004
656	gene:Solyc10g044840.1	NA	10	-	28280625	28280664	28281227	28281311	28279666	28279713	28281946	28282001	656	91,64,102	20,4,22	70,85,121	12,11,58	233	188	0.00045397899470642287	0.00171635918174	0.786,0.928,0.789	0.825,0.862,0.627	0.063
1366	gene:Solyc02g062920.2	NA	2	+	34863943	34863976	34864153	34864243	34863804	34863869	34864473	34864544	1366	0,0,2	21,5,18	2,0,3	7,9,23	182	239	0.00048661161336336804	0.00183436972618	0.0,0.0,0.127	0.273,0.0,0.146	-0.097
1393	gene:Solyc09g011020.2	NA	9	-	4361334	4361414	4361418	4361435	4360866	4360921	4361510	4361572	1393	1,0,4	17,11,30	4,2,7	18,19,37	166	229	0.0005070217298641702	0.00190575318812	0.075,0.0,0.155	0.235,0.127,0.207	-0.113
281	gene:Solyc11g073130.1	NA	11	+	56218321	56218504	56219405	56219482	56218161	56218215	56220377	56220445	281	13,22,4	14,3,3	10,10,16	2,11,11	332	226	0.0005315821004362979	0.00199227726337	0.387,0.833,0.476	0.773,0.382,0.498	0.014
1404	gene:Solyc05g052630.2	NA	5	-	62847187	62847339	62847507	62847557	62846079	62846323	62849168	62849284	1404	1,0,0	34,24,41	5,1,5	46,36,102	199	301	0.0005397051215450784	0.00201687491953	0.043,0.0,0.0	0.141,0.04,0.069	-0.069
408	gene:Solyc03g123910.2	NA	3	-	70610106	70610313	70611348	70611454	70609244	70609637	70612194	70612365	408	130,51,106	535,288,492	68,105,230	299,309,1022	255	356	0.0005510462928012206	0.00205216971663	0.253,0.198,0.231	0.241,0.322,0.239	-0.04
817	gene:Solyc10g080530.1	NA	10	-	61773713	61773787	61774152	61774229	61772446	61773081	61774504	61774702	817	6,1,4	18,4,4	2,0,26	8,2,43	226	223	0.0005523241000685804	0.00205216971663	0.248,0.198,0.497	0.198,0.0,0.374	0.124
970	gene:Solyc05g026310.2	NA	5	-	40387547	40387621	40395224	40395360	40387281	40387375	40400132	40400417	970	162,52,150	67,21,57	36,53,200	12,15,127	285	223	0.0005589811639869876	0.00207095313764	0.654,0.66,0.673	0.701,0.734,0.552	0.0
1323	gene:Solyc03g123700.2	NA	3	+	70458132	70458195	70459986	70460024	70457622	70458045	70460496	70460815	1323	43,22,37	12,10,14	66,47,100	11,29,47	212	187	0.0005907279633793892	0.00218231787614	0.76,0.66,0.7	0.841,0.588,0.652	0.013
126	gene:Solyc12g021340.1	NA	12	-	15684826	15685011	15688195	15688342	15684361	15684401	15688775	15688872	126	0,0,1	0,0,0	0,1,2	0,2,6	296	334	0.0006313587568806027	0.00232003086166	NA,NA,1.0	NA,0.361,0.273	0.683
162	gene:Solyc12g019010.1	NA	12	-	8973895	8974091	8975813	8975904	8973129	8973229	8979428	8979493	162	147,93,169	118,36,135	139,159,148	100,76,220	240	345	0.0006315938617976551	0.00232003086166	0.642,0.788,0.643	0.666,0.75,0.492	0.055
1320	gene:Solyc04g076300.2	NA	4	-	61216188	61216242	61216456	61216590	61214966	61216038	61216661	61216718	1320	2,0,0	0,0,0	2,11,4	3,0,1	283	203	0.0006544241591721025	0.0023915929304	1.0,NA,NA	0.324,1.0,0.742	0.311
798	gene:Solyc02g092700.2	NA	2	-	53693973	53694009	53694848	53694944	53693678	53693860	53695112	53695190	798	106,29,89	78,37,81	63,91,416	77,64,132	245	185	0.0006547748626158441	0.0023915929304	0.506,0.372,0.453	0.382,0.518,0.704	-0.091
449	gene:Solyc08g006600.2	NA	8	-	1193044	1193090	1194283	1194376	1190140	1190280	1194491	1194534	449	17,3,15	3,8,6	5,6,7	3,7,8	242	195	0.0006722059507313633	0.00244834449097	0.82,0.232,0.668	0.573,0.409,0.414	0.108
1104	gene:Solyc07g054820.2	NA	7	+	62998306	62998523	63001042	63001158	62996318	62996586	63001502	63001843	1104	1239,626,952	800,461,808	799,970,2855	643,684,1737	366	265	0.000685010103059702	0.0024879720878	0.529,0.496,0.46	0.474,0.507,0.543	-0.013
896	gene:Solyc10g078480.1	NA	10	-	60295319	60295375	60296385	60296419	60295072	60295213	60297281	60297391	896	1,5,3	4,3,9	4,2,15	4,0,20	183	205	0.0007097806132376163	0.00257071801937	0.219,0.651,0.272	0.528,1.0,0.457	-0.281
254	gene:Solyc11g039950.1	NA	11	-	40563512	40563698	40570426	40570581	40563334	40563382	40571270	40571304	254	5,0,0	16,6,4	3,3,12	5,5,18	304	335	0.0007705383559702866	0.00278032996889	0.256,0.0,0.0	0.398,0.398,0.424	-0.321
439	gene:Solyc10g075030.1	NA	10	+	58726630	58726713	58727380	58727417	58724643	58724756	58727626	58727708	439	3,0,3	0,0,0	0,3,2	0,0,3	232	186	0.0007719554979360324	0.00278032996889	1.0,NA,1.0	NA,1.0,0.348	0.326
440	gene:Solyc10g075030.1	NA	10	+	58725505	58725647	58726630	58726713	58724643	58724756	58727626	58727708	440	8,4,2	3,0,3	2,3,17	0,3,2	291	232	0.000802019695608537	0.00288058740673	0.68,1.0,0.347	1.0,0.444,0.871	-0.096
1130	gene:Solyc01g110040.2	NA	1	-	96849235	96849337	96849687	96849754	96830697	96849154	96850549	96850619	1130	4,0,4	0,4,0	0,1,2	0,0,0	216	251	0.0008594782993983988	0.00307840842416	1.0,0.0,1.0	NA,1.0,1.0	-0.333
203	gene:Solyc09g056350.2	NA	9	-	48789908	48790242	48797199	48797481	48789822	48789829	48798458	48798535	203	195,82,210	131,68,119	86,80,159	41,33,184	431	483	0.0008652929606657361	0.00309067347553	0.625,0.575,0.664	0.702,0.731,0.492	-0.02
560	gene:Solyc07g045160.2	NA	7	+	58258862	58258925	58259018	58259156	58258508	58258548	58259861	58260020	560	196,128,191	183,113,173	2,12,10	6,7,5	212	287	0.0009097122412328127	0.00324037996671	0.592,0.605,0.599	0.311,0.699,0.73	0.019
208	gene:Solyc04g050730.2	NA	4	-	48058744	48058997	48059627	48059870	48057651	48058162	48060464	48060592	208	299,151,245	959,521,887	147,131,1177	706,705,1549	392	402	0.0009949893857162128	0.00353439910915	0.242,0.229,0.221	0.176,0.16,0.438	-0.027
900	gene:Solyc01g079820.2	NA	1	-	78950446	78950508	78950840	78951083	78949983	78950142	78951638	78951668	900	4,0,5	0,0,2	6,6,10	2,1,1	392	211	0.0010640864665764937	0.00376948986653	1.0,NA,0.574	0.618,0.764,0.843	0.045
264	gene:Solyc11g039950.1	NA	11	-	40563512	40563579	40567599	40567679	40563334	40563382	40569929	40570089	264	0,0,2	0,0,0	0,0,4	0,0,5	229	216	0.0010677555798977972	0.00377215290931	NA,NA,1.0	NA,NA,0.43	0.57
933	gene:Solyc06g065270.2	NA	6	-	40706736	40706883	40707484	40707613	40706271	40706346	40707729	40707858	933	246,131,210	232,167,336	142,113,534	183,180,378	278	296	0.001081302251321149	0.00380960166474	0.53,0.455,0.4	0.452,0.401,0.601	-0.023
671	gene:Solyc05g026490.2	NA	5	-	41506306	41506513	41507751	41507809	41505398	41505598	41511424	41511688	671	2,0,3	182,64,126	0,0,2	31,38,94	207	356	0.0011305491866727324	0.003972282876	0.019,0.0,0.039	0.0,0.0,0.035	0.008
921	gene:Solyc11g019950.1	NA	11	-	9819543	9819635	9820887	9820982	9818636	9818730	9821064	9821179	921	19,6,8	18,8,12	7,11,28	2,16,51	244	241	0.0011571250717841903	0.0040546415117	0.51,0.426,0.397	0.776,0.404,0.352	-0.066
267	gene:Solyc11g039950.1	NA	11	-	40563539	40563698	40570426	40570581	40563334	40563382	40571270	40571304	267	5,0,0	4,0,0	3,3,12	0,0,1	304	308	0.0012219562897285918	0.00427024184492	0.559,NA,NA	1.0,1.0,0.924	-0.416
1197	gene:Solyc01g006230.2	NA	1	+	857219	857278	857615	857808	856841	856980	858529	858585	1197	0,0,0	2,0,1	0,0,2	0,0,1	208	342	0.001311013216555478	0.00456911075204	0.0,NA,0.0	NA,NA,0.767	-0.767
909	gene:Solyc11g068660.1	NA	11	+	53300238	53300400	53302544	53302622	53299276	53299945	53302851	53302930	909	118,30,73	60,17,71	63,39,135	28,27,129	311	227	0.001317982313077422	0.00458105142691	0.589,0.563,0.429	0.622,0.513,0.433	0.004
890	gene:Solyc06g084480.2	NA	6	+	49571184	49571285	49573195	49573267	49570969	49571014	49574865	49574943	890	43,24,55	0,2,6	63,47,102	0,0,8	250	221	0.0013467837495624536	0.0046686096198	1.0,0.914,0.89	1.0,1.0,0.919	-0.038
576	gene:Solyc04g008990.2	NA	4	-	2577711	2577796	2577923	2577991	2576161	2576214	2578072	2578353	576	4,0,0	0,0,1	0,3,3	0,0,2	217	234	0.0013515142452543076	0.00467248106715	1.0,NA,0.0	NA,1.0,0.618	-0.309
1234	gene:Solyc06g070980.2	NA	6	-	43589587	43589667	43589797	43589858	43587207	43587671	43590401	43590427	1234	898,451,812	3878,2191,3584	394,418,1345	1643,1868,3436	210	229	0.001395062004210186	0.00481017379052	0.202,0.183,0.198	0.207,0.196,0.299	-0.04
982	gene:Solyc01g095120.2	NA	1	+	86511347	86511438	86511578	86511806	86510830	86510938	86512178	86512304	982	0,2,0	0,0,0	0,1,0	2,3,2	240	377	0.001421799826545152	0.00488932759501	NA,1.0,NA	0.0,0.344,0.0	0.885
922	gene:Solyc09g042770.2	NA	9	+	25723299	25723402	25723739	25723979	25722092	25722791	25724603	25724891	922	98,43,71	262,154,214	76,74,181	216,166,369	252	389	0.0014974603231448272	0.00513585198362	0.366,0.301,0.339	0.352,0.408,0.431	-0.062
1228	gene:Solyc06g070980.2	NA	6	-	43589587	43589676	43589797	43589858	43587207	43587671	43590401	43590427	1228	898,451,812	4015,2279,3719	394,418,1345	1705,1950,3550	210	238	0.0015070068439161303	0.00515492023594	0.202,0.183,0.198	0.208,0.195,0.3	-0.04
809	gene:Solyc01g097500.2	NA	1	-	88332906	88333029	88333137	88333191	88332033	88332178	88333307	88333466	809	4,5,0	0,2,0	0,2,13	2,0,2	203	272	0.0015214944810891305	0.00519074502387	1.0,0.77,NA	0.0,1.0,0.897	0.253
341	gene:Solyc01g088460.2	NA	1	+	83265395	83265530	83265708	83265822	83264526	83264777	83266367	83266608	341	8,2,1	0,0,0	0,2,1	2,0,2	284	263	0.0016182493192115547	0.00550630623616	1.0,1.0,1.0	0.0,1.0,0.316	0.561
976	gene:Solyc01g006450.2	NA	1	+	1061768	1061820	1061925	1061978	1061553	1061665	1062115	1062173	976	90,43,57	60,33,52	42,65,171	57,47,140	201	202	0.0016909504116049434	0.00573857974332	0.601,0.567,0.524	0.425,0.582,0.551	0.045
535	gene:Solyc06g048410.2	NA	6	+	31009583	31009657	31009766	31009793	31009324	31009496	31009916	31009940	535	517,264,378	837,494,785	755,754,3031	1810,1968,2117	223	176	0.0017087441781989208	0.00578378592254	0.328,0.297,0.275	0.248,0.232,0.531	-0.037
508	gene:Solyc03g019910.2	NA	3	-	61289386	61289449	61289861	61289908	61288818	61288951	61290000	61290339	508	14,12,21	47,16,39	13,15,41	21,21,42	196	212	0.0017313267155925397	0.00584492282836	0.244,0.448,0.368	0.401,0.436,0.514	-0.097
1031	gene:Solyc01g090880.2	NA	1	-	84592195	84592308	84592491	84592551	84591373	84591442	84592625	84592934	1031	70,30,81	301,191,277	27,46,148	135,194,447	209	262	0.0017522043307223608	0.00590000051985	0.226,0.165,0.268	0.2,0.229,0.293	-0.021
1319	gene:Solyc04g076300.2	NA	4	-	61216130	61216242	61216456	61216590	61214966	61216038	61216661	61216718	1319	2,0,0	2,0,1	2,11,4	0,0,0	283	261	0.0017681927679269035	0.00593837207514	0.48,NA,0.0	1.0,1.0,1.0	-0.76
1280	gene:Solyc10g009040.2	NA	10	-	3066419	3066485	3068644	3068723	3065638	3065692	3069750	3069973	1280	1,0,2	2,2,0	1,2,5	0,0,0	228	215	0.001898740097752961	0.00636028742589	0.32,0.0,1.0	1.0,1.0,1.0	-0.56
980	gene:Solyc11g012900.1	NA	11	-	5685803	5685986	5686761	5686878	5685619	5685719	5687380	5687447	980	4,0,0	11,3,0	2,0,9	1,3,2	266	332	0.0021475100068592597	0.00717501405393	0.312,0.0,NA	0.714,0.0,0.849	-0.365
78	gene:Solyc11g062410.1	NA	11	-	49438317	49438364	49438364	49438458	49438143	49438233	49438578	49438632	78	1,0,10	51,31,40	1,0,1	13,21,92	243	196	0.0021705536664861744	0.00723331415146	0.016,0.0,0.168	0.058,0.0,0.009	0.039
447	gene:Solyc09g091850.2	NA	9	-	71056692	71057872	71058756	71058818	71054459	71055078	71059918	71059991	447	14,1,4	426,237,359	1,5,24	208,226,457	211	1329	0.0023186219762094764	0.00770688487208	0.171,0.026,0.066	0.029,0.122,0.249	-0.046
1033	gene:Solyc12g099940.1	NA	12	+	66889984	66890021	66890957	66891029	66889811	66889864	66892182	66892287	1033	12,4,12	31,8,13	6,5,15	4,5,31	186	221	0.0024529656937824166	0.00813252472323	0.315,0.373,0.523	0.641,0.543,0.365	-0.113
1242	gene:Solyc02g072160.2	NA	2	+	41479514	41479580	41479655	41479755	41479310	41479391	41479954	41480113	1242	0,0,0	0,0,2	2,0,2	0,0,1	215	249	0.002467779708911046	0.00816071397346	NA,NA,0.0	1.0,NA,0.698	-0.849
155	gene:Solyc12g019010.1	NA	12	-	8973881	8974091	8974313	8974429	8973129	8973229	8979428	8979493	155	0,0,2	36,16,45	6,0,2	46,21,93	265	359	0.0025376209807428524	0.00837026512271	0.0,0.0,0.057	0.15,0.0,0.028	-0.04
165	gene:Solyc02g081880.2	NA	2	-	45660184	45660273	45660544	45660712	45660036	45660101	45661151	45661301	165	98,39,76	346,155,320	48,43,118	128,101,395	317	238	0.002716223509429034	0.00893658269133	0.175,0.159,0.151	0.22,0.242,0.183	-0.053
146	gene:Solyc12g019010.1	NA	12	-	8973892	8974091	8974313	8974429	8973129	8973229	8979428	8979493	146	0,0,2	28,13,41	6,0,2	36,21,72	265	348	0.0027244437129869247	0.00894087746419	0.0,0.0,0.06	0.18,0.0,0.035	-0.052
73	gene:Solyc03g121530.2	NA	3	+	69613991	69614094	69614311	69614424	69613007	69613060	69615743	69616187	73	111,85,96	4,1,2	153,141,265	6,0,2	252	262	0.002760017131997238	0.00901187412038	0.967,0.989,0.98	0.964,1.0,0.993	-0.007
88	gene:Solyc03g062830.2	NA	3	-	32320006	32320074	32320771	32320872	32319572	32319889	32322494	32322553	88	2,5,2	1,1,2	6,0,7	0,0,6	250	217	0.002756912911782009	0.00901187412038	0.635,0.813,0.465	1.0,NA,0.503	-0.114
585	gene:Solyc11g045100.1	NA	11	-	31780200	31780394	31780953	31781040	31779568	31779702	31781237	31781286	585	66,23,36	2,4,4	38,49,117	0,6,19	236	343	0.00277024580792215	0.00902248823588	0.98,0.893,0.929	1.0,0.922,0.899	-0.006
225	gene:Solyc06g051780.2	NA	6	+	35452648	35452807	35455267	35455398	35443583	35443653	35455561	35455672	225	3,2,3	62,30,70	6,4,3	34,30,125	308	280	0.0028583976556671915	0.00928620142909	0.042,0.057,0.038	0.138,0.108,0.021	-0.043
1014	gene:Solyc05g005620.2	NA	5	-	438138	438178	438412	438472	437392	437646	439017	439585	1014	1,0,0	2,0,0	1,0,2	0,1,0	209	189	0.0030771096855209423	0.00997168627413	0.311,NA,NA	1.0,0.0,1.0	-0.356
1265	gene:Solyc02g078440.2	NA	2	+	43117637	43117694	43117694	43117772	43117185	43117269	43118042	43118133	1265	17,3,16	2,0,2	5,3,23	2,0,3	206	227	0.003130760298297394	0.0101201826642	0.904,1.0,0.898	0.734,1.0,0.894	0.058
777	gene:Solyc03g117510.2	NA	3	+	66652919	66653032	66653086	66653219	66652761	66652839	66653488	66653523	777	2,0,2	28,15,19	2,2,11	27,14,49	262	282	0.0032273009007967586	0.0104062345754	0.071,0.0,0.102	0.074,0.133,0.195	-0.076
659	gene:Solyc01g098520.2	NA	1	-	89017978	89018085	89018123	89018260	89016400	89016427	89018329	89018374	659	0,1,6	16,3,12	7,6,5	10,4,7	286	256	0.003275727668929475	0.0105361091441	0.0,0.23,0.309	0.385,0.573,0.39	-0.27
1397	gene:Solyc02g083260.2	NA	2	-	46714213	46714761	46715477	46715698	46713555	46714118	46716223	46716592	1397	11,0,4	71,61,79	0,4,26	45,41,113	370	697	0.003359380655882476	0.0107783602681	0.226,0.0,0.087	0.0,0.155,0.302	-0.048
730	gene:Solyc02g069860.2	NA	2	-	39678798	39678892	39679654	39679817	39678176	39678278	39680181	39680327	730	1,0,3	2,2,0	0,2,1	2,0,0	312	243	0.003367720704585375	0.0107783734431	0.28,0.0,1.0	0.0,1.0,1.0	-0.24
657	gene:Solyc01g098520.2	NA	1	-	89017771	89017830	89017978	89018023	89016400	89016427	89018123	89018260	657	0,0,1	2,0,0	2,0,4	0,0,0	194	208	0.0034750130656903576	0.0110943009727	0.0,NA,1.0	1.0,NA,1.0	-0.5
605	gene:Solyc06g082830.2	NA	6	-	48496174	48496345	48497113	48497145	48495882	48495933	48497265	48497512	605	230,226,242	370,168,333	174,190,107	170,187,624	181	320	0.0036965794164096305	0.011772603905	0.524,0.704,0.562	0.644,0.642,0.233	0.09
1232	gene:Solyc06g070980.2	NA	6	-	43589768	43589858	43590401	43590427	43589587	43589676	43590545	43590679	1232	1558,919,1352	4266,2300,4105	807,930,1131	1846,2217,3327	175	239	0.003893654493428358	0.0123092793643	0.333,0.353,0.31	0.374,0.364,0.317	-0.02
1325	gene:Solyc05g016410.2	NA	5	+	16193874	16193943	16194087	16194241	16193669	16193740	16194351	16194413	1325	3,1,2	0,0,3	1,2,3	0,5,6	218	303	0.0038903355126038075	0.0123092793643	1.0,1.0,0.481	1.0,0.357,0.41	0.238
474	gene:Solyc10g076860.1	NA	10	+	59824330	59824437	59827751	59827886	59823607	59823656	59829374	59829530	474	1,2,1	72,32,52	0,5,0	43,30,64	256	284	0.0038838442137934504	0.0123092793643	0.015,0.065,0.021	0.0,0.156,0.0	-0.018
1327	gene:Solyc01g008520.2	NA	1	+	2622230	2622378	2623956	2624114	2620842	2621028	2625042	2625113	1327	12,5,8	6,5,7	1,2,9	3,5,14	297	307	0.003909463485850732	0.0123291128956	0.674,0.508,0.542	0.256,0.293,0.399	0.259
1341	gene:Solyc12g016210.1	NA	12	-	6355062	6355067	6355188	6355289	6354864	6354975	6355387	6355473	1341	0,0,0	0,0,2	0,0,4	0,1,5	250	154	0.003920258060228775	0.0123330746274	NA,NA,0.0	NA,0.0,0.33	-0.165
518	gene:Solyc10g076750.1	NA	10	+	59697997	59698101	59699235	59699279	59697835	59697931	59701415	59701459	518	0,0,12	0,0,4	0,0,1	0,0,0	253	193	0.004012460235230538	0.0125925026314	NA,NA,0.696	NA,NA,1.0	-0.304
1055	gene:Solyc03g083020.2	NA	3	+	52859889	52859962	52859997	52860104	52859069	52859104	52860746	52861035	1055	5,5,4	111,52,91	4,7,14	65,87,251	222	256	0.004178462157674505	0.0130817229295	0.049,0.1,0.048	0.066,0.085,0.06	-0.005
346	gene:Solyc01g088460.2	NA	1	+	83265387	83265530	83265708	83265935	83264526	83264777	83266367	83266608	346	14,14,1	10,7,17	4,9,17	12,11,42	292	376	0.004244486290676745	0.0132563303716	0.643,0.72,0.07	0.3,0.513,0.343	0.092
122	gene:Solyc10g018540.1	NA	10	-	8759246	8759310	8759829	8759902	8756321	8756476	8759978	8760059	122	7,7,9	4,3,5	8,5,7	2,8,4	222	213	0.004358587367471009	0.0135798878702	0.627,0.691,0.633	0.793,0.375,0.627	0.052
1418	gene:Solyc08g023460.2	NA	8	-	27713657	27713732	27713766	27713886	27713470	27713587	27715526	27715617	1418	7,11,11	10,3,6	13,3,15	1,5,30	269	224	0.0044713993602316935	0.0138978831076	0.368,0.753,0.604	0.915,0.333,0.294	0.061
209	gene:Solyc06g071410.2	NA	6	-	43931909	43932106	43933180	43933302	43931635	43931810	43934025	43934561	209	91,63,73	142,48,134	67,93,168	96,79,262	271	346	0.004654153973943407	0.0144312256314	0.45,0.626,0.41	0.471,0.6,0.45	-0.012
1080	gene:Solyc05g006760.2	NA	5	+	1385469	1385644	1385706	1385805	1385244	1385334	1386490	1386592	1080	20,6,26	37,6,26	14,16,81	8,14,54	324	248	0.004700243743639434	0.0145389881798	0.293,0.434,0.434	0.573,0.467,0.534	-0.138
351	gene:Solyc11g042950.1	NA	11	-	33963438	33963511	33964093	33964247	33963207	33963277	33970381	33970392	351	0,4,7	0,0,0	3,2,1	2,0,3	303	222	0.004711396788353578	0.0145389881798	NA,1.0,1.0	0.524,1.0,0.196	0.427
895	gene:Solyc11g005340.1	NA	11	-	269984	270058	270576	270816	269716	269789	270959	271082	895	6,2,1	6,2,11	0,1,19	3,7,28	389	223	0.004763672097711356	0.0146653048151	0.364,0.364,0.05	0.0,0.076,0.28	0.141
870	gene:Solyc07g042830.2	NA	7	-	56356077	56356206	56356510	56356709	56353196	56353254	56356862	56356915	870	7,9,13	16,0,4	0,0,1	0,0,0	348	278	0.004779667573915717	0.0146795966106	0.259,1.0,0.722	NA,NA,1.0	-0.34
783	gene:Solyc03g117510.2	NA	3	+	66652939	66653032	66653086	66653219	66652761	66652839	66653488	66653523	783	4,0,1	28,15,19	1,2,11	27,14,49	242	282	0.004853729931072913	0.014871736495	0.143,0.0,0.058	0.041,0.143,0.207	-0.063
463	gene:Solyc08g076510.2	NA	8	-	60502264	60502408	60502408	60502466	60500469	60501190	60503825	60504136	463	0,0,2	0,0,0	8,0,9	2,0,5	207	293	0.004884891203276926	0.014896613976	NA,NA,1.0	0.85,NA,0.718	0.216
91	gene:Solyc11g012550.1	NA	11	+	5360164	5360248	5363539	5363595	5357145	5357205	5364108	5365080	91	6,1,12	10,0,6	5,3,5	4,0,2	233	205	0.004877212581654447	0.014896613976	0.346,1.0,0.638	0.524,1.0,0.687	-0.076
27	gene:Solyc03g124040.2	NA	3	-	70751020	70751238	70756164	70756248	70749854	70750471	70756798	70757044	27	0,0,0	87,33,66	0,3,6	27,39,169	233	367	0.004907191432541105	0.0149294082877	0.0,0.0,0.0	0.0,0.108,0.053	-0.054
554	gene:Solyc03g059160.1	NA	3	+	27836271	27836370	27836423	27836531	27835648	27835651	27836696	27836770	554	14,12,37	4,4,6	14,3,12	2,11,6	248	257	0.0050639499125894084	0.0153701578333	0.784,0.757,0.865	0.879,0.22,0.675	0.211
1233	gene:Solyc06g070980.2	NA	6	-	43589768	43589858	43590401	43590439	43589587	43589667	43590545	43590679	1233	0,1,2	30,34,37	0,0,2	15,32,50	187	239	0.005367350902638683	0.0162528916092	0.0,0.036,0.065	0.0,0.0,0.049	0.017
881	gene:Solyc01g100860.2	NA	1	-	90765534	90765605	90771064	90771135	90764992	90765112	90772164	90772325	881	505,368,604	1158,794,1028	415,473,766	1166,1051,1772	220	220	0.00553466217671525	0.0167203696133	0.304,0.317,0.37	0.262,0.31,0.302	0.039
1412	gene:Solyc05g052630.2	NA	5	-	62847187	62847237	62847507	62847557	62846079	62846323	62849168	62849284	1412	1,0,0	63,27,29	5,1,5	49,48,114	199	199	0.005568924404503122	0.0167846602681	0.016,0.0,0.0	0.093,0.02,0.042	-0.046
1137	gene:Solyc02g030300.2	NA	2	+	25478734	25478929	25479942	25480094	25478217	25478375	25480724	25480935	1137	6,2,2	2,2,5	0,0,4	2,1,2	344	301	0.005971650642727669	0.0179566146071	0.724,0.467,0.259	0.0,0.0,0.636	0.271
784	gene:Solyc03g117510.2	NA	3	+	66652939	66653032	66653086	66653230	66652761	66652839	66653488	66653523	784	4,0,1	26,17,19	1,2,11	29,14,50	242	293	0.005997901622318705	0.017993704867	0.157,0.0,0.06	0.04,0.147,0.21	-0.06
570	gene:Solyc10g006900.2	NA	10	+	1336313	1336842	1337341	1337700	1335742	1335841	1338434	1338824	570	8351,4100,7843	11432,7033,10720	5780,6003,16119	9142,8673,12856	678	508	0.006134423345605027	0.0183606698747	0.354,0.304,0.354	0.321,0.341,0.484	-0.045
553	gene:Solyc03g059160.1	NA	3	+	27836271	27836370	27836423	27836523	27835648	27835651	27836696	27836770	553	14,12,37	9,9,21	14,3,12	6,14,25	248	249	0.0062059692052708814	0.0185319126615	0.61,0.572,0.639	0.701,0.177,0.325	0.206
150	gene:Solyc12g019010.1	NA	12	-	8974180	8974412	8975813	8975904	8973895	8974091	8979428	8979493	150	148,93,169	9,11,21	139,160,147	11,14,34	240	381	0.006227848426481293	0.0185543963489	0.963,0.931,0.927	0.953,0.948,0.873	0.016
1363	gene:Solyc02g062920.2	NA	2	+	34863943	34863976	34864153	34864306	34863804	34863869	34864473	34864544	1363	0,0,2	2,0,1	2,0,3	8,0,1	182	302	0.006282226623414003	0.0186733770668	0.0,NA,0.768	0.293,NA,0.833	-0.179
124	gene:Solyc06g008590.2	NA	6	+	2499194	2499291	2499291	2499400	2498339	2498632	2500294	2500418	124	33,15,36	59,39,46	4,6,57	15,16,101	246	258	0.006342059633209182	0.0188079887746	0.37,0.287,0.451	0.219,0.282,0.372	0.078
1026	gene:Solyc01g090880.2	NA	1	-	84591373	84591442	84592195	84592308	84590625	84590677	84592491	84592551	1026	151,88,143	180,101,134	49,76,364	104,108,190	262	218	0.00641768108397616	0.0189499784166	0.411,0.42,0.47	0.282,0.369,0.615	0.012
532	gene:Solyc06g048410.2	NA	6	+	31009766	31009793	31009881	31009940	31009583	31009657	31010041	31010386	532	274,168,275	375,219,385	450,491,1737	831,819,1004	176	208	0.00641925022927715	0.0189499784166	0.463,0.476,0.458	0.39,0.415,0.672	-0.027
568	gene:Solyc03g025390.2	NA	3	-	2817700	2817712	2817752	2817806	2817532	2817617	2817881	2817960	568	9,0,1	1,0,0	0,2,2	0,0,2	203	161	0.006599985428249489	0.0194391370358	0.877,NA,1.0	NA,1.0,0.442	0.218
1264	gene:Solyc01g107870.2	NA	1	+	95261704	95261783	95261783	95261859	95260637	95261250	95262425	95262544	1264	1,2,3	0,0,0	0,0,19	0,0,6	228	225	0.006618891591421292	0.0194505155175	1.0,1.0,1.0	NA,NA,0.758	0.242
778	gene:Solyc03g117510.2	NA	3	+	66652919	66653032	66653086	66653230	66652761	66652839	66653488	66653523	778	2,0,2	26,17,19	2,2,11	29,14,50	262	293	0.006794753156065567	0.0199220313623	0.079,0.0,0.105	0.072,0.138,0.197	-0.074
271	gene:Solyc09g083130.2	NA	9	-	68806563	68806633	68806633	68806712	68806282	68806460	68806824	68806946	271	208,86,214	10,1,5	166,132,308	1,1,6	228	219	0.006824869724195369	0.0199650600755	0.952,0.988,0.976	0.994,0.992,0.98	-0.017
785	gene:Solyc03g117510.2	NA	3	+	66652939	66653032	66653086	66653189	66652761	66652839	66653488	66653523	785	4,0,1	44,23,53	1,2,11	53,36,114	242	252	0.006908283618907678	0.0201634553482	0.086,0.0,0.019	0.019,0.055,0.091	-0.02
1277	gene:Solyc06g082360.2	NA	6	-	48204393	48204478	48205998	48206171	48203688	48203777	48207360	48207443	1277	218,88,224	68,50,53	171,228,522	60,80,211	322	234	0.0070434654399998235	0.0205117135449	0.7,0.561,0.754	0.674,0.674,0.643	0.008
567	gene:Solyc03g025390.2	NA	3	-	2817700	2817712	2817752	2817789	2817532	2817617	2817881	2817960	567	3,0,2	1,0,0	0,2,2	0,0,2	186	161	0.00712905501558954	0.0207143104161	0.722,NA,1.0	NA,1.0,0.464	0.129
1037	gene:Solyc10g044710.1	NA	10	-	27518982	27519063	27519969	27520041	27518270	27518332	27520154	27520287	1037	60,31,80	52,29,69	79,65,208	22,48,141	221	230	0.007191497600846546	0.0208488932688	0.546,0.527,0.547	0.789,0.585,0.606	-0.12
789	gene:Solyc03g123520.2	NA	3	+	70345052	70345221	70345350	70345543	70343949	70344342	70346069	70346292	789	80,28,61	10,11,26	13,30,161	9,12,18	318	342	0.007269511393356997	0.021027915507	0.896,0.732,0.716	0.608,0.729,0.906	0.034
1380	gene:Solyc01g087370.2	NA	1	-	82325821	82326024	82328213	82328315	82314087	82314163	82330207	82330334	1380	2,0,1	16,4,6	1,2,5	2,3,22	251	352	0.007329007838255484	0.0211526944975	0.149,0.0,0.189	0.412,0.483,0.242	-0.266
827	gene:Solyc06g019200.2	NA	6	-	18152775	18153002	18153053	18153111	18152318	18152429	18153190	18153300	827	5,10,6	14,6,9	3,3,21	1,9,51	207	376	0.007471851435420092	0.0215169352027	0.393,0.752,0.548	0.845,0.377,0.428	0.014
1164	gene:Solyc01g056690.2	NA	1	-	55930427	55930599	55930929	55931097	55928818	55929350	55931449	55931501	1164	3,0,1	2,0,0	0,0,4	1,0,1	317	321	0.007530790794147959	0.0216384722152	0.603,NA,1.0	0.0,NA,0.802	0.4
1020	gene:Solyc09g018830.2	NA	9	+	17566840	17566929	17566929	17567142	17565973	17566068	17567551	17567592	1020	14,1,3	16,4,16	2,4,19	8,14,56	238	362	0.007675060701093383	0.0220041097262	0.571,0.275,0.222	0.275,0.303,0.34	0.05
241	gene:Solyc07g043420.2	NA	7	+	57180113	57180328	57180400	57180666	57179844	57180032	57180746	57181056	241	5248,3038,4776	10941,6566,9869	1473,1825,5648	3090,2902,9461	364	415	0.007716895037700691	0.0220751001853	0.354,0.345,0.356	0.352,0.418,0.405	-0.04
935	gene:Solyc12g088920.1	NA	12	-	64107212	64107320	64108720	64108794	64106471	64106810	64108929	64109129	935	0,1,2	2,1,2	0,0,0	0,0,1	223	257	0.007820282790328238	0.0223214694214	0.0,0.535,0.535	NA,NA,0.0	0.357
556	gene:Solyc09g090120.2	NA	9	+	69657644	69657708	69657755	69657838	69655580	69655650	69657904	69657965	556	21,6,16	2,0,0	12,11,34	2,0,6	213	232	0.007889876026529812	0.0224705059522	0.92,1.0,1.0	0.867,1.0,0.861	0.064
388	gene:Solyc02g022930.2	NA	2	-	24434788	24434927	24436185	24436281	24430060	24430145	24437102	24437185	388	19,16,24	7,3,2	14,8,33	2,5,11	245	288	0.00801966894034689	0.0227899603074	0.761,0.862,0.934	0.892,0.653,0.779	0.078
564	gene:Solyc07g045160.2	NA	7	+	58258706	58258925	58259018	58259156	58258508	58258548	58259861	58260020	564	11,0,11	183,113,173	0,0,0	6,7,5	368	287	0.008124846569788888	0.0230382162604	0.045,0.0,0.047	0.0,0.0,0.0	0.031
1309	gene:Solyc10g006490.2	NA	10	+	1076917	1077017	1078526	1078687	1075755	1075853	1079297	1079615	1309	289,146,243	432,242,379	196,230,427	312,299,662	249	310	0.008147912380624935	0.0230530650069	0.454,0.429,0.444	0.439,0.489,0.445	-0.015
1050	gene:Solyc12g005050.1	NA	12	-	26480	26813	27166	27292	26156	26256	27363	27411	1050	30,21,37	90,55,119	12,15,60	66,68,178	275	482	0.008822092468869999	0.0249060383455	0.369,0.401,0.353	0.242,0.279,0.371	0.077
153	gene:Solyc12g019010.1	NA	12	-	8974313	8974412	8975813	8975904	8973129	8973229	8979428	8979493	153	147,93,169	5,11,20	139,159,148	13,14,29	240	248	0.01016835286136806	0.0286441835507	0.968,0.897,0.897	0.917,0.921,0.841	0.028
667	gene:Solyc05g026490.2	NA	5	-	41507751	41507809	41507895	41507968	41505398	41505598	41511424	41511688	667	3,3,11	2,0,3	2,2,14	0,0,2	222	207	0.010353654134535518	0.0291027712956	0.583,1.0,0.774	1.0,1.0,0.867	-0.17
958	gene:Solyc09g007850.2	NA	9	-	1378435	1378750	1379098	1379200	1378003	1378110	1380320	1380930	958	2322,1118,2397	8477,5216,7866	2419,2546,9682	10083,9746,23519	251	464	0.01086418547427204	0.0304715657662	0.336,0.284,0.36	0.307,0.326,0.432	-0.028
332	gene:Solyc08g059760.2	NA	8	-	45232375	45232428	45234151	45234393	45231832	45231954	45234600	45234697	332	29,9,22	1,4,4	21,21,49	0,2,5	391	202	0.011218012504210744	0.0313958661644	0.937,0.538,0.74	1.0,0.844,0.835	-0.155
834	gene:Solyc06g019200.2	NA	6	-	18151008	18151162	18151639	18151733	18149508	18149716	18151838	18151896	834	76,24,56	161,58,125	26,29,273	63,66,323	243	303	0.011304428627071995	0.031569387073	0.371,0.34,0.358	0.34,0.354,0.513	-0.046
1343	gene:Solyc12g016210.1	NA	12	-	6355062	6355067	6355188	6355255	6354864	6354975	6355387	6355473	1343	0,0,0	0,0,2	0,0,3	0,1,5	216	154	0.011628304635063803	0.0324038747697	NA,NA,0.0	NA,0.0,0.3	-0.15
1067	gene:Solyc01g096710.2	NA	1	-	87730242	87730319	87730756	87730882	87728267	87728375	87731292	87731386	1067	15,5,2	2,1,2	14,5,25	0,0,0	275	226	0.011973240892445917	0.0332933343525	0.86,0.804,0.451	1.0,1.0,1.0	-0.295
583	gene:Solyc12g009500.1	NA	12	+	2765924	2765997	2766481	2766690	2765412	2765625	2766828	2766975	583	13,3,26	58,32,63	5,9,53	41,45,196	222	358	0.012003061355739053	0.0333046316158	0.265,0.131,0.4	0.164,0.244,0.304	0.028
1282	gene:Solyc10g009040.2	NA	10	-	3066419	3066485	3068613	3068713	3065638	3065692	3069750	3069973	1282	3,0,0	2,2,0	2,0,1	0,0,0	249	215	0.012833145546405649	0.0355315999818	0.564,0.0,NA	1.0,NA,1.0	-0.718
919	gene:Solyc02g091120.2	NA	2	-	52528849	52528899	52529244	52529370	52526733	52526926	52531705	52531865	919	3,2,0	5,2,10	0,2,0	7,2,7	275	199	0.01347382266385873	0.0372257536418	0.303,0.42,0.0	0.0,0.42,0.0	0.101
1219	gene:Solyc07g006270.2	NA	7	+	1062478	1062565	1063495	1063578	1061673	1061682	1063961	1064050	1219	0,0,1	11,12,0	1,0,2	2,2,0	236	232	0.014469346453622734	0.0398909700736	0.0,0.0,1.0	0.33,0.0,1.0	-0.11
1307	gene:Solyc04g080440.2	NA	4	-	64617505	64617582	64617966	64618050	64616769	64616839	64618785	64618860	1307	211,133,200	72,105,67	144,151,332	63,73,89	233	226	0.014538807512592362	0.0399971874761	0.74,0.551,0.743	0.689,0.667,0.783	-0.035
419	gene:Solyc01g014270.2	NA	1	+	11951633	11951679	11952243	11952304	11950645	11950871	11953634	11953710	419	0,0,2	2,2,2	1,0,2	0,3,7	195	210	0.014948268870022837	0.0410363304648	0.0,0.0,0.519	1.0,0.0,0.235	-0.239
94	gene:Solyc10g054570.1	NA	10	+	55644484	55644557	55645445	55645578	55642557	55642843	55646614	55646747	94	0,0,1	0,0,0	0,1,2	0,0,2	222	282	0.015346786149675757	0.0420410900244	NA,NA,1.0	NA,1.0,0.56	0.22
487	gene:Solyc03g026310.2	NA	3	+	3745961	3746171	3746516	3746603	3745834	3745858	3746722	3746824	487	1,0,7	1,0,0	0,0,16	0,0,3	359	236	0.015817838304169114	0.0432398835672	0.397,NA,1.0	NA,NA,0.778	-0.08
458	gene:Solyc03g083250.2	NA	3	+	53104939	53104967	53105044	53105147	53104190	53104290	53105263	53105326	458	26,8,20	4,0,2	6,10,29	2,0,2	177	252	0.015972760291821278	0.043571263834	0.902,1.0,0.934	0.81,1.0,0.954	0.024
1246	gene:Solyc03g083610.2	NA	3	+	53564049	53564112	53564229	53564284	53563894	53563969	53565356	53565474	1246	32,15,37	40,12,35	21,38,86	9,20,72	212	204	0.016037341784933587	0.0436553324798	0.435,0.546,0.504	0.692,0.646,0.535	-0.129
436	gene:Solyc12g010730.1	NA	12	-	3646917	3647137	3647469	3647679	3646216	3646302	3647766	3647850	436	11,2,6	37,27,43	3,9,32	16,14,128	359	369	0.01646461624216063	0.0447242621872	0.234,0.071,0.125	0.162,0.398,0.204	-0.111
764	gene:Solyc04g009410.2	NA	4	+	2836549	2836657	2837621	2837711	2835553	2835735	2837836	2837921	764	267,85,200	310,198,268	145,146,625	133,162,795	257	239	0.016825490467126395	0.0456087194423	0.445,0.285,0.41	0.503,0.456,0.422	-0.08
138	gene:Solyc12g089230.1	NA	12	+	64334323	64334464	64335173	64335293	64333367	64333589	64335996	64336092	138	18,7,13	8,4,9	8,7,63	8,8,37	290	269	0.01713480422500056	0.0463500038973	0.676,0.619,0.573	0.481,0.448,0.612	0.109
1230	gene:Solyc06g070980.2	NA	6	-	43589587	43589638	43589797	43589858	43587207	43587671	43590401	43590427	1230	898,451,812	1304,761,1198	394,418,1345	591,584,1320	210	200	0.017596214394130748	0.0474987582706	0.396,0.361,0.392	0.388,0.405,0.492	-0.045
210	gene:Solyc06g071410.2	NA	6	-	43931902	43932106	43933180	43933302	43931635	43931810	43934025	43934561	210	91,63,73	37,18,39	67,93,168	30,14,84	271	353	0.018224711082377335	0.0490928154782	0.762,0.82,0.709	0.744,0.896,0.723	-0.024
619	gene:Solyc07g054270.2	NA	7	-	62609542	62609634	62609897	62609983	62608884	62609452	62610354	62610553	619	35,18,37	87,68,88	3,11,81	22,18,105	235	241	0.01839839100634763	0.0494576290462	0.292,0.214,0.301	0.123,0.385,0.442	-0.048
866	gene:Solyc02g069010.2	NA	2	+	38961247	38961315	38961939	38962068	38960327	38960648	38964738	38964827	866	42,45,66	129,49,115	39,45,217	48,75,374	217	278	0.01857057404984178	0.0498169133744	0.294,0.541,0.424	0.51,0.435,0.426	-0.037
92	gene:Solyc11g012550.1	NA	11	+	5360151	5360248	5363539	5363595	5357145	5357205	5364108	5365080	92	4,0,0	10,0,6	0,1,0	4,0,2	246	205	0.018749786516592048	0.0501935278798	0.25,NA,0.0	0.0,1.0,0.0	-0.208
384	gene:Solyc12g044400.1	NA	12	+	38565764	38565882	38566176	38566233	38560529	38560608	38566359	38566567	384	6,0,3	61,26,60	0,0,1	45,61,101	267	206	0.01891236330659322	0.0505241441228	0.071,0.0,0.037	0.0,0.0,0.008	0.033
1255	gene:Solyc03g114640.2	NA	3	+	64562948	64563086	64563459	64563630	64561607	64561791	64563705	64563809	1255	21,16,32	72,25,58	26,26,64	31,27,125	287	320	0.018999123560285835	0.0506512716772	0.245,0.416,0.381	0.483,0.518,0.363	-0.107
291	gene:Solyc08g066180.2	NA	8	-	54579092	54579274	54580366	54580432	54578430	54578619	54581029	54581080	291	0,0,0	0,1,0	2,1,0	0,1,7	215	331	0.01906630684677409	0.0507257916726	NA,0.0,NA	1.0,0.606,0.0	-0.535
779	gene:Solyc03g117510.2	NA	3	+	66652919	66653032	66653086	66653189	66652761	66652839	66653488	66653523	779	2,0,2	44,23,53	2,2,11	53,36,114	262	252	0.01964862389595269	0.0521677016375	0.042,0.0,0.035	0.035,0.051,0.085	-0.031
1328	gene:Solyc02g077680.2	NA	2	+	42576497	42576598	42577187	42577261	42575516	42575621	42577432	42577556	1328	3,0,5	51,28,52	2,2,7	23,56,78	250	223	0.01977555259925207	0.0523971096533	0.05,0.0,0.079	0.072,0.031,0.074	-0.016
574	gene:Solyc07g056530.2	NA	7	-	64325380	64325493	64326198	64326247	64324910	64325172	64326311	64326419	574	0,2,0	9,2,14	0,0,5	4,7,27	198	262	0.019971094999241202	0.0528070057955	0.0,0.57,0.0	0.0,0.0,0.197	0.124
77	gene:Solyc11g062410.1	NA	11	-	49438317	49438364	49438364	49438443	49438143	49438233	49438578	49438632	77	126,57,98	51,31,40	33,40,116	13,21,92	228	196	0.020218774596049843	0.0533528072504	0.68,0.612,0.678	0.686,0.621,0.52	0.048
128	gene:Solyc06g009420.2	NA	6	+	3340012	3340127	3340398	3340415	3339828	3339882	3340491	3340806	128	7,4,11	0,0,0	2,10,28	1,2,2	264	166	0.020749455538574945	0.054641641571	1.0,1.0,1.0	0.557,0.759,0.898	0.262
1086	gene:Solyc03g111060.2	NA	3	+	61739177	61739228	61743792	61743896	61738289	61738410	61744743	61744825	1086	0,1,2	9,0,2	0,0,3	4,2,14	200	253	0.02092372696853073	0.0549885751429	0.0,1.0,0.558	0.0,0.0,0.213	0.448
878	gene:Solyc01g100860.2	NA	1	-	90764992	90765112	90770528	90770648	90764651	90764770	90771064	90771135	878	935,681,990	1006,898,857	916,776,1073	1043,949,1238	269	269	0.02183787740810972	0.0572745953117	0.482,0.431,0.536	0.468,0.45,0.464	0.022
392	gene:Solyc01g103410.2	NA	1	-	92019572	92019658	92020541	92020659	92016130	92016273	92020742	92020902	392	948,524,843	1018,646,882	225,292,1541	328,359,908	267	235	0.022726674141030544	0.0594849993206	0.45,0.417,0.457	0.376,0.417,0.599	-0.023
329	gene:Solyc08g059760.2	NA	8	-	45231832	45231954	45234151	45234235	45231391	45231458	45234600	45234697	329	38,17,29	76,45,57	21,13,111	88,94,183	233	271	0.024634157710101395	0.0643474058973	0.368,0.305,0.372	0.217,0.139,0.414	0.092
614	gene:Solyc10g083800.1	NA	10	+	63558337	63558390	63558516	63558638	63558205	63558265	63560116	63560330	614	8,4,6	0,4,1	8,4,14	0,0,0	202	271	0.02572583637102135	0.0670635210237	1.0,0.573,0.889	1.0,1.0,1.0	-0.179
756	gene:Solyc02g087750.2	NA	2	+	50057685	50057711	50058128	50058218	50057453	50057587	50060733	50060822	756	227,116,176	380,186,359	131,138,124	175,174,430	175	239	0.02612450733590817	0.0679657705942	0.449,0.46,0.401	0.506,0.52,0.283	0.0
1081	gene:Solyc05g006760.2	NA	5	+	1385458	1385644	1385706	1385805	1385244	1385334	1386490	1386592	1081	0,0,0	37,6,26	2,0,5	8,14,54	335	248	0.026407594661229744	0.0685642969819	0.0,0.0,0.0	0.156,0.0,0.064	-0.073
1337	gene:Solyc05g053720.2	NA	5	-	63757137	63757421	63758490	63758579	63756664	63756794	63760570	63760641	1337	10,13,12	76,16,84	14,4,11	36,56,169	238	433	0.027254530963101233	0.0706214599906	0.193,0.596,0.206	0.414,0.115,0.106	0.12
1005	gene:Solyc05g005620.2	NA	5	-	437775	437841	438412	438498	437392	437646	439017	439585	1005	31,6,14	4,1,0	36,12,28	3,3,4	235	215	0.027419331683466764	0.0709063917334	0.876,0.846,1.0	0.917,0.785,0.865	0.052
343	gene:Solyc01g088460.2	NA	1	+	83265387	83265530	83265708	83265950	83264526	83264777	83266367	83266608	343	14,14,1	16,8,26	4,9,17	18,16,55	292	391	0.02767205992854728	0.0714171127497	0.54,0.701,0.049	0.229,0.43,0.293	0.113
239	gene:Solyc03g058860.2	NA	3	-	26332872	26332962	26333465	26333564	26332368	26332536	26333932	26334099	239	230,101,197	378,137,301	163,109,369	219,233,558	248	239	0.02774409109685894	0.0714603780642	0.37,0.415,0.387	0.418,0.311,0.389	0.018
507	gene:Solyc12g089280.1	NA	12	+	64399833	64399920	64400500	64400890	64399634	64399712	64401219	64401315	507	32,10,26	104,50,78	22,30,63	106,82,247	236	539	0.02845671645461773	0.0731501677452	0.413,0.314,0.432	0.322,0.455,0.368	0.005
978	gene:Solyc11g012900.1	NA	11	-	5685619	5685719	5687380	5687447	5684908	5685072	5690117	5690254	978	37,23,25	62,36,51	7,8,108	36,29,147	216	249	0.028737641796871667	0.0737257358003	0.408,0.424,0.361	0.183,0.241,0.459	0.103
1010	gene:Solyc05g005620.2	NA	5	-	438138	438181	438412	438498	437392	437646	439017	439585	1010	31,6,14	1,0,2	36,12,28	0,1,0	235	192	0.030204714503426294	0.0773360313919	0.962,1.0,0.851	1.0,0.907,1.0	-0.031
1199	gene:Solyc02g094400.2	NA	2	+	54932434	54932497	54933030	54933227	54932073	54932243	54933302	54933814	1199	1150,390,914	12380,6928,12078	10,8,26	99,75,194	212	346	0.030462695849077202	0.077842422397	0.132,0.084,0.11	0.142,0.148,0.179	-0.048
1333	gene:Solyc02g084490.1	NA	2	+	47584301	47584346	47584626	47584763	47584082	47584178	47584886	47584937	1333	0,0,0	3,2,9	0,0,4	2,4,2	194	286	0.030560286386572846	0.0779377717906	0.0,0.0,0.0	0.0,0.0,0.747	-0.249
312	gene:Solyc11g044540.1	NA	11	+	32502451	32502548	32502691	32502797	32501505	32501682	32503870	32503991	312	2,0,0	57,23,40	1,1,4	33,24,138	246	255	0.03164056150595673	0.0805339488724	0.035,0.0,0.0	0.03,0.041,0.029	-0.022
1270	gene:Solyc02g088110.2	NA	2	-	50301493	50301557	50301614	50301667	50300397	50300455	50301834	50301930	1270	4,4,2	2,0,0	2,0,7	2,0,0	202	213	0.031927007384522414	0.0809443540161	0.678,1.0,1.0	0.513,NA,1.0	0.136
218	gene:Solyc08g083320.2	NA	8	-	65818224	65818322	65818387	65818485	65817942	65818157	65818539	65818884	218	3,0,2	0,0,0	0,0,5	0,0,2	247	247	0.031883202195863214	0.0809443540161	1.0,NA,1.0	NA,NA,0.714	0.286
445	gene:Solyc03g123610.2	NA	3	-	70416589	70416651	70416714	70416780	70415382	70415461	70416941	70416992	445	97,73,108	42,11,43	48,59,151	12,26,96	215	211	0.032009911192076836	0.0809957244058	0.694,0.867,0.711	0.797,0.69,0.607	0.059
765	gene:Solyc01g044490.2	NA	1	+	44144265	44144386	44144633	44144673	44132200	44132268	44145059	44145127	765	90,85,82	47,22,42	65,73,300	26,34,87	270	189	0.033545662899697376	0.0847159025963	0.573,0.73,0.577	0.636,0.6,0.707	-0.021
710	gene:Solyc08g082450.2	NA	8	+	65256182	65256265	65256705	65256923	65255382	65255643	65257411	65257494	710	0,0,3	5,9,3	0,0,0	4,0,6	232	367	0.033647543712721	0.084807551697	0.0,0.0,0.613	0.0,NA,0.0	0.204
214	gene:Solyc07g014590.2	NA	7	-	4927484	4927591	4928232	4928340	4927306	4927390	4928428	4928587	214	5,0,5	1,0,0	0,6,6	0,0,2	257	256	0.034018175478387494	0.0855749044622	0.833,NA,1.0	NA,1.0,0.749	0.042
1120	gene:Solyc02g094420.2	NA	2	+	54948280	54948306	54948355	54948438	54948095	54948186	54948530	54948603	1120	16,15,23	207,88,158	22,29,49	104,148,378	175	232	0.034274019576005184	0.0858843164957	0.093,0.184,0.162	0.219,0.206,0.147	-0.044
20	gene:Solyc11g006550.1	NA	11	-	1198141	1198267	1198283	1198396	1197791	1197883	1198458	1198514	20	0,0,0	15,7,5	2,2,1	8,8,17	262	275	0.034269583271912256	0.0858843164957	0.0,0.0,0.0	0.208,0.208,0.058	-0.158
385	gene:Solyc10g006240.2	NA	10	-	927329	927463	927948	928036	926486	926585	928344	928391	385	51,34,43	192,123,160	27,40,102	131,121,187	237	283	0.03582006062544831	0.0895847937886	0.241,0.248,0.243	0.198,0.283,0.394	-0.048
1279	gene:Solyc10g009040.2	NA	10	-	3066419	3066485	3068644	3068713	3065638	3065692	3069750	3069973	1279	6,0,0	2,2,0	3,0,3	0,0,0	218	215	0.03726321709900067	0.0930141693224	0.747,0.0,NA	1.0,NA,1.0	-0.627
1237	gene:Solyc04g072880.2	NA	4	+	59836893	59837033	59837033	59837122	59835848	59835926	59837233	59837322	1237	15,7,20	4,1,10	10,4,24	1,1,14	289	238	0.037506698466889546	0.0934415435794	0.755,0.852,0.622	0.892,0.767,0.585	-0.005
1068	gene:Solyc01g096710.2	NA	1	-	87730030	87730096	87730242	87730319	87728267	87728375	87731292	87731386	1068	2,1,2	28,15,11	0,0,0	16,9,9	226	215	0.0380032306672488	0.0944964947168	0.064,0.06,0.147	0.0,0.0,0.0	0.09
1076	gene:Solyc08g076030.2	NA	8	-	60088882	60088919	60088947	60088990	60088603	60088750	60089355	60089520	1076	32,7,33	58,27,52	16,17,30	29,25,51	192	186	0.03887663114100898	0.096482694943	0.348,0.201,0.381	0.348,0.397,0.363	-0.059
142	gene:Solyc01g056520.2	NA	1	-	54538101	54538157	54541330	54541376	54537864	54538011	54541706	54541837	142	1,0,0	1,0,0	1,0,0	0,0,0	195	205	0.03913213439815469	0.0969307466989	0.512,NA,NA	1.0,NA,NA	-0.488
1305	gene:Solyc04g009580.2	NA	4	+	2977993	2978136	2978833	2978899	2977516	2977630	2979212	2979269	1305	0,2,0	0,0,1	0,0,2	0,0,4	292	215	0.03964819143184461	0.0980121020796	NA,1.0,0.0	NA,NA,0.269	0.231
484	gene:Solyc11g072010.1	NA	11	-	55304221	55304262	55307943	55308059	55303663	55303717	55308633	55308708	484	21,6,9	0,3,8	10,16,36	4,3,25	265	190	0.039720295042318804	0.0980121020796	1.0,0.589,0.446	0.642,0.793,0.508	0.031
517	gene:Solyc07g043240.2	NA	7	-	56882208	56882468	56883257	56883464	56881878	56882133	56884021	56884193	517	64,24,77	137,57,86	27,19,93	57,56,131	356	409	0.04015536738194633	0.0988969333807	0.349,0.326,0.507	0.352,0.28,0.449	0.034
711	gene:Solyc08g082450.2	NA	8	+	65256182	65256265	65256792	65256928	65255382	65255643	65257411	65257494	711	0,0,3	4,3,3	0,0,0	0,4,1	232	285	0.041181660391324204	0.101231724118	0.0,0.0,0.551	NA,0.0,0.0	0.184
1269	gene:Solyc11g013070.1	NA	11	+	5923367	5923427	5924402	5924468	5921969	5922071	5925651	5925699	1269	2,2,2	13,2,7	0,2,12	6,2,21	209	215	0.04191162396474151	0.102830606805	0.137,0.507,0.227	0.0,0.507,0.37	-0.002
1045	gene:Solyc08g080420.2	NA	8	+	63705915	63705976	63706077	63706110	63705512	63705560	63707241	63707366	1045	28,8,20	11,2,14	22,13,60	6,5,17	210	182	0.04255479136666336	0.104210881131	0.688,0.776,0.553	0.761,0.693,0.754	-0.064
908	gene:Solyc11g068660.1	NA	11	+	53300241	53300400	53302544	53302622	53299276	53299945	53302851	53302930	908	13,1,3	60,17,71	1,3,14	28,27,129	308	227	0.04362314203466196	0.106625184595	0.138,0.042,0.03	0.026,0.076,0.074	0.011
768	gene:Solyc12g095960.1	NA	12	-	65060662	65060705	65061683	65061756	65060463	65060474	65062911	65063028	768	4,0,0	1,2,1	0,0,0	5,6,4	222	192	0.04392599385745102	0.107162849165	0.776,0.0,0.0	0.0,0.0,0.0	0.259
249	gene:Solyc11g039950.1	NA	11	-	40567599	40567679	40569587	40569797	40563539	40563698	40569929	40570089	249	92,44,89	0,0,2	59,59,165	0,0,5	359	229	0.04438135689579412	0.108069857752	1.0,1.0,0.966	1.0,1.0,0.955	0.004
1163	gene:Solyc01g056690.2	NA	1	-	55934690	55934758	55935825	55935992	55934346	55934570	55937142	55937260	1163	38,14,22	8,1,10	43,17,76	8,8,35	316	217	0.04593110124267948	0.111633296817	0.765,0.906,0.602	0.787,0.593,0.599	0.098
1042	gene:Solyc01g104030.2	NA	1	-	92495636	92495716	92495716	92495825	92495420	92495496	92495915	92496233	1042	25,8,15	46,10,33	23,16,57	22,31,76	258	229	0.04631109352935061	0.112345673421	0.325,0.415,0.287	0.481,0.314,0.4	-0.056
60	gene:Solyc05g026380.1	NA	5	-	41077815	41077884	41078073	41078157	41076123	41076201	41078245	41078317	60	14,12,18	7,3,24	18,7,22	10,12,34	233	218	0.04752066717895802	0.115064087383	0.652,0.789,0.412	0.627,0.353,0.377	0.165
452	gene:Solyc08g006600.2	NA	8	-	1193044	1193093	1194283	1194376	1190140	1190280	1194491	1194534	452	17,3,15	6,11,13	5,6,7	3,9,12	242	198	0.04781018846962116	0.115548735871	0.699,0.182,0.486	0.577,0.353,0.323	0.038
1192	gene:Solyc03g025600.2	NA	3	+	2999379	2999509	3000697	3000777	2996354	2996437	3001996	3002083	1192	30,4,39	24,6,14	25,7,48	11,18,53	279	229	0.04855193955261686	0.117122495973	0.506,0.354,0.696	0.651,0.242,0.426	0.079
137	gene:Solyc08g077230.2	NA	8	-	61144728	61144775	61145072	61145139	61144577	61144655	61145256	61145336	137	42,12,31	42,23,43	26,29,82	25,33,57	216	196	0.049655031687015176	0.119255461978	0.476,0.321,0.395	0.486,0.444,0.566	-0.101
1410	gene:Solyc05g052630.2	NA	5	-	62847187	62847237	62847507	62847605	62846079	62846323	62849168	62849284	1410	5,0,3	63,27,29	8,1,7	49,48,114	247	199	0.04956520752704908	0.119255461978	0.06,0.0,0.077	0.116,0.017,0.047	-0.014
841	gene:Solyc01g028930.2	NA	1	-	39929007	39929052	39929587	39929638	39928117	39928210	39929845	39929917	841	30,19,28	14,5,11	25,16,118	11,3,91	200	194	0.049712833724698306	0.119255461978	0.675,0.787,0.712	0.688,0.838,0.557	0.03
1100	gene:Solyc10g081310.1	NA	10	-	62408010	62408099	62409141	62409195	62407770	62407891	62409665	62409755	1100	0,0,3	2,0,4	0,0,0	3,0,2	203	238	0.050600997430174294	0.120937319182	0.0,NA,0.468	0.0,NA,0.0	0.234
22	gene:Solyc03g025890.1	NA	3	+	3293327	3293397	3294370	3294527	3291785	3292748	3294620	3294815	22	1,0,0	2,0,0	0,0,0	2,4,3	219	306	0.05056706657970462	0.120937319182	0.411,NA,NA	0.0,0.0,0.0	0.411
1358	gene:Solyc05g055850.2	NA	5	+	65329101	65329312	65329762	65329932	65327543	65328031	65330007	65330440	1358	355,175,326	359,170,316	256,232,1174	272,275,676	360	319	0.05168273868926445	0.123294799124	0.467,0.477,0.478	0.455,0.428,0.606	-0.022
572	gene:Solyc12g038430.1	NA	12	-	47767610	47767769	47767991	47768081	47767427	47767532	47768229	47768604	572	2,5,7	17,6,11	1,1,6	5,4,22	239	308	0.05203963623445115	0.123917586835	0.132,0.518,0.451	0.205,0.244,0.26	0.131
1075	gene:Solyc04g080650.2	NA	4	-	64761392	64761499	64762047	64762134	64761100	64761219	64762625	64762705	1075	5,9,8	27,8,8	1,0,9	9,6,21	236	256	0.052935473120111216	0.125819056515	0.167,0.55,0.52	0.108,0.0,0.317	0.271
244	gene:Solyc11g039950.1	NA	11	-	40563512	40563658	40569652	40569797	40563334	40563382	40569929	40570089	244	64,36,74	8,0,4	40,52,108	6,0,17	294	295	0.05315279098540398	0.126103777512	0.889,1.0,0.949	0.87,1.0,0.864	0.035
1200	gene:Solyc06g068230.2	NA	6	+	42290292	42290397	42290861	42290995	42290109	42290211	42291244	42291428	1200	183,98,190	292,111,221	176,146,281	168,199,403	254	283	0.05444558223615453	0.128698606639	0.411,0.496,0.489	0.539,0.45,0.437	-0.01
69	gene:Solyc10g008020.2	NA	10	+	2184792	2184873	2186210	2186260	2183876	2184215	2186928	2187162	69	5,0,0	32,24,50	0,1,6	24,21,46	230	199	0.05438181118501556	0.128698606639	0.119,0.0,0.0	0.0,0.04,0.101	-0.007
152	gene:Solyc12g019010.1	NA	12	-	8974313	8974412	8975813	8975904	8973895	8974091	8979428	8979493	152	148,93,169	25,18,38	139,160,147	32,20,55	240	248	0.054846827853494734	0.12925513995	0.859,0.842,0.821	0.818,0.892,0.734	0.026
813	gene:Solyc04g049090.2	NA	4	-	39554174	39554215	39554935	39555030	39553907	39554081	39555128	39555203	813	126,45,101	65,29,58	27,35,187	26,34,125	244	190	0.05488095269341846	0.12925513995	0.602,0.547,0.576	0.447,0.445,0.538	0.098
67	gene:Solyc10g008020.2	NA	10	+	2184760	2184873	2186210	2186260	2183876	2184215	2186928	2187162	67	251,112,185	32,24,50	143,166,308	24,21,46	262	199	0.055703796980004265	0.130954562718	0.856,0.78,0.738	0.819,0.857,0.836	-0.046
1420	gene:Solyc01g111890.2	NA	1	-	98058518	98058619	98060615	98060817	98056667	98058444	98062936	98063030	1420	2,0,11	3,0,0	12,3,11	0,0,0	351	250	0.056445670476141775	0.132457807488	0.322,NA,1.0	1.0,1.0,1.0	-0.339
1040	gene:Solyc11g070160.1	NA	11	+	54677709	54677842	54681079	54681138	54677581	54677627	54682820	54682872	1040	25,30,21	13,1,5	19,20,36	6,7,21	282	208	0.05683401732710266	0.132886771074	0.587,0.957,0.756	0.7,0.678,0.558	0.121
1304	gene:Solyc04g009580.2	NA	4	+	2977993	2978136	2978833	2978895	2977516	2977630	2979212	2979269	1304	0,2,0	7,1,3	0,0,2	0,0,6	292	211	0.0567725844509704	0.132886771074	0.0,0.591,0.0	NA,NA,0.194	0.003
742	gene:Solyc02g094540.2	NA	2	+	55078929	55079025	55079025	55079230	55078692	55078788	55079351	55079444	742	39,20,39	62,21,48	25,8,71	51,60,77	245	354	0.057096172605292886	0.13325875664	0.476,0.579,0.54	0.415,0.162,0.571	0.149
857	gene:Solyc04g074640.2	NA	4	-	60570759	60570897	60571329	60571436	60570292	60570427	60571866	60571997	857	447,227,387	1022,645,1043	310,349,944	910,858,1684	256	287	0.057567743819185335	0.134117284249	0.329,0.283,0.294	0.276,0.313,0.386	-0.023
1226	gene:Solyc01g068060.2	NA	1	-	77085575	77085615	77086245	77086289	77084624	77084743	77088435	77088488	1226	9,10,2	0,0,0	6,4,15	0,0,5	193	189	0.05792371492271642	0.134703890998	1.0,1.0,1.0	1.0,1.0,0.746	0.085
974	gene:Solyc08g043180.2	NA	8	+	22855565	22855631	22856518	22856591	22855413	22855471	22856720	22856962	974	7,3,3	50,25,50	4,3,18	26,44,99	215	222	0.05809314727910589	0.134855367023	0.126,0.11,0.058	0.137,0.066,0.158	-0.022
375	gene:Solyc09g098530.2	NA	9	+	72333347	72333423	72333942	72334052	72332316	72333189	72334143	72334303	375	3,0,1	89,58,102	0,1,7	46,53,142	225	259	0.059296560876540366	0.137402245902	0.037,0.0,0.011	0.0,0.021,0.054	-0.009
581	gene:Solyc08g067090.2	NA	8	+	56004689	56004771	56004934	56004978	56004423	56004462	56006265	56006383	581	2,5,4	3,1,2	5,6,7	1,6,17	231	193	0.06082157692426098	0.140683897966	0.358,0.807,0.626	0.807,0.455,0.256	0.091
434	gene:Solyc07g066340.2	NA	7	-	67811982	67812234	67812916	67813056	67811408	67811583	67813870	67813951	434	15,5,6	24,28,21	7,9,37	28,19,62	289	401	0.06115373721889597	0.141199611114	0.464,0.199,0.284	0.258,0.397,0.453	-0.054
867	gene:Solyc02g069010.2	NA	2	+	38961247	38961315	38961934	38962068	38960327	38960648	38964738	38964827	867	42,45,66	139,51,118	39,45,217	50,77,401	217	283	0.06153475702738713	0.141826097748	0.283,0.535,0.422	0.504,0.433,0.414	-0.037
314	gene:Solyc08g082530.2	NA	8	+	65290008	65290204	65290907	65291022	65289640	65289693	65291228	65291503	314	106,71,109	139,68,127	115,127,436	193,168,151	345	264	0.062033528443381176	0.142721267397	0.369,0.444,0.396	0.313,0.366,0.688	-0.053
536	gene:Solyc11g010420.1	NA	11	+	3486436	3486535	3486664	3486851	3485516	3485732	3487368	3487470	536	19,5,8	10,5,26	2,3,39	8,8,29	248	336	0.06308483023251464	0.144882212239	0.72,0.575,0.294	0.253,0.337,0.646	0.118
732	gene:Solyc03g093840.1	NA	3	-	55519150	55519201	55519238	55519326	55518212	55518275	55519443	55519537	732	6,0,6	28,9,16	5,6,4	18,8,31	237	200	0.06327265495175102	0.145055927044	0.153,0.0,0.24	0.19,0.388,0.098	-0.094
1221	gene:Solyc07g006270.2	NA	7	+	1062478	1062565	1063511	1063578	1061673	1061682	1063961	1064050	1221	0,0,1	8,7,0	1,0,2	2,2,0	236	216	0.06675543081247998	0.152769508036	0.0,0.0,1.0	0.314,0.0,1.0	-0.105
1198	gene:Solyc02g094400.2	NA	2	+	54932434	54932497	54933030	54933231	54932073	54932243	54933302	54933814	1198	1150,390,914	2975,1195,2921	10,8,26	20,15,53	212	350	0.0671726287249241	0.153452665974	0.39,0.35,0.341	0.452,0.468,0.447	-0.095
629	gene:Solyc05g054580.2	NA	5	-	64465720	64466113	64466197	64466296	64465252	64465638	64466705	64466774	629	854,312,788	5113,2936,4854	1223,1211,2721	8390,7521,13440	248	542	0.06729625683248738	0.153463950766	0.267,0.188,0.262	0.242,0.26,0.307	-0.031
31	gene:Solyc03g124040.2	NA	3	-	70751020	70751238	70755662	70755821	70749854	70750471	70756164	70756278	31	3,7,1	99,39,72	1,1,7	31,45,180	308	367	0.06800579450195597	0.154808965301	0.035,0.176,0.016	0.037,0.026,0.044	0.04
1177	gene:Solyc01g100360.2	NA	1	-	90417248	90417270	90417270	90417316	90416684	90417062	90417575	90417647	1177	0,1,0	0,0,0	0,2,0	0,1,0	195	171	0.06870147380605228	0.156117760336	NA,1.0,NA	NA,0.637,NA	0.363
712	gene:Solyc08g082450.2	NA	8	+	65256182	65256265	65256705	65256928	65255382	65255643	65257411	65257494	712	0,0,3	8,12,6	0,0,0	4,0,8	232	372	0.06897890521759907	0.156473200783	0.0,0.0,0.445	0.0,NA,0.0	0.148
104	gene:Solyc07g056030.2	NA	7	+	63936483	63936502	63936502	63936563	63935715	63935972	63937026	63937073	104	28,9,21	3,0,3	12,30,27	11,0,1	168	210	0.06921023079437466	0.156722991974	0.921,1.0,0.897	0.577,1.0,0.971	0.09
1295	gene:Solyc05g051520.2	NA	5	+	61883504	61883590	61884307	61884400	61881232	61881288	61885257	61885591	1295	24,17,20	18,6,11	15,27,33	13,11,42	235	242	0.06940066580356642	0.15687947707	0.579,0.745,0.652	0.543,0.717,0.447	0.09
275	gene:Solyc11g073130.1	NA	11	+	56218386	56218522	56219405	56219482	56218161	56218215	56220377	56220445	275	34,21,29	14,3,3	13,15,36	2,11,11	285	226	0.06999607540476879	0.157949259159	0.658,0.847,0.885	0.838,0.52,0.722	0.103
641	gene:Solyc03g096740.2	NA	3	-	59089504	59089574	59090360	59090553	59089280	59089322	59091105	59091350	641	0,3,0	0,1,0	0,2,3	0,0,0	342	219	0.07049697532837558	0.158802420034	NA,0.658,NA	NA,1.0,1.0	-0.342
592	gene:Solyc02g084700.2	NA	2	-	47809077	47809158	47811201	47811236	47808901	47808991	47811752	47811827	592	4,6,5	2,0,2	1,4,21	0,0,0	184	230	0.07082036022974904	0.159253436134	0.714,1.0,0.758	1.0,1.0,1.0	-0.176
488	gene:Solyc03g026310.2	NA	3	+	3745961	3746171	3746516	3746616	3745834	3745858	3746722	3746824	488	1,0,7	3,0,0	0,0,16	0,0,2	359	249	0.0710549950652738	0.159503660798	0.188,NA,1.0	NA,NA,0.847	-0.253
967	gene:Solyc04g049620.2	NA	4	+	42580090	42580148	42581121	42581283	42578395	42578491	42581560	42581628	967	0,0,0	2,3,7	2,0,0	0,0,2	207	311	0.07118690008764404	0.159522810768	0.0,0.0,0.0	1.0,NA,0.0	-0.5
245	gene:Solyc11g039950.1	NA	11	-	40563512	40563658	40567599	40567679	40563334	40563382	40569929	40570089	245	0,0,2	8,0,4	0,0,4	6,0,17	229	295	0.07141794731426107	0.159763677988	0.0,NA,0.392	0.0,NA,0.233	0.08
123	gene:Solyc01g109360.2	NA	1	+	96339014	96339111	96339769	96339875	96338638	96338928	96339968	96340051	123	150,67,127	225,110,207	83,86,457	179,155,439	246	255	0.07263015075146516	0.162194792611	0.409,0.387,0.389	0.325,0.365,0.519	-0.008
1170	gene:Solyc03g119140.2	NA	3	+	67844110	67844209	67844417	67844508	67843932	67844031	67845545	67845595	1170	37,15,32	11,3,6	22,19,54	3,0,9	248	240	0.07320457916309409	0.163195725617	0.765,0.829,0.838	0.876,1.0,0.853	-0.099
1092	gene:Solyc06g073700.2	NA	6	-	45470410	45470456	45470722	45470754	45469655	45469748	45470909	45470956	1092	0,2,2	7,4,6	0,0,0	7,2,8	181	195	0.07451300106298916	0.165826695997	0.0,0.35,0.264	0.0,0.0,0.0	0.205
953	gene:Solyc03g031730.2	NA	3	-	4187619	4187694	4189714	4189790	4187449	4187537	4190790	4190849	953	26,4,22	36,15,30	18,23,65	26,29,59	225	224	0.07520749559780988	0.167084693828	0.418,0.21,0.422	0.408,0.441,0.523	-0.107
1188	gene:Solyc01g111020.2	NA	1	-	97434273	97434383	97434951	97435023	97434037	97434178	97435161	97435326	1188	0,0,3	3,0,4	0,0,11	0,1,3	221	259	0.07801817279341053	0.173031727996	0.0,NA,0.468	NA,0.0,0.811	-0.172
58	gene:Solyc06g068670.2	NA	6	-	42569869	42569980	42570039	42570166	42569588	42569644	42570354	42570449	58	555,239,479	9,4,12	368,412,1391	13,3,14	276	260	0.07890030289664333	0.174688513091	0.983,0.983,0.974	0.964,0.992,0.989	-0.002
1356	gene:Solyc04g045530.2	NA	4	+	33716542	33716551	33716560	33716604	33716329	33716465	33716677	33716781	1356	2,1,0	6,0,3	2,3,1	6,4,19	158	193	0.07918942742460931	0.17502893959	0.289,1.0,0.0	0.289,0.478,0.06	0.154
720	gene:Solyc10g049710.1	NA	10	+	46427421	46427622	46427731	46427836	46427157	46427273	46428716	46428779	720	204,83,224	652,320,643	144,152,417	492,501,1070	350	254	0.07997413592814717	0.176250626787	0.185,0.158,0.202	0.175,0.18,0.22	-0.01
914	gene:Solyc08g048550.2	NA	8	+	12221491	12221635	12221938	12222001	12220537	12220892	12222111	12222201	914	292,147,253	59,30,63	142,215,409	26,45,72	293	212	0.08001478571063832	0.176250626787	0.782,0.78,0.744	0.798,0.776,0.804	-0.024
1365	gene:Solyc02g062920.2	NA	2	+	34863943	34863976	34864156	34864243	34863804	34863869	34864473	34864544	1365	0,0,2	21,5,17	2,0,3	1,9,24	182	236	0.08074345080003091	0.177251751926	0.0,0.0,0.132	0.722,0.0,0.139	-0.243
752	gene:Solyc02g080590.2	NA	2	+	44788907	44788952	44788952	44789014	44788665	44788817	44790014	44790070	752	4,0,6	119,76,160	0,0,5	79,85,477	194	211	0.0806409344757211	0.177251751926	0.035,0.0,0.039	0.0,0.0,0.011	0.021
469	gene:Solyc01g104650.2	NA	1	+	93082547	93082619	93082998	93083028	93081544	93082436	93084628	93085085	469	72,34,44	13,13,17	24,8,25	6,8,9	221	179	0.08198796588419133	0.179678711675	0.818,0.679,0.677	0.764,0.448,0.692	0.09
1047	gene:Solyc07g054490.2	NA	7	-	62798740	62798760	62798956	62799024	62798489	62798555	62799110	62799156	1047	126,61,117	32,14,22	77,71,196	12,15,45	217	169	0.08323170164539545	0.182095753346	0.754,0.772,0.806	0.833,0.787,0.772	-0.02
34	gene:Solyc03g124040.2	NA	3	-	70755662	70755845	70756164	70756248	70751020	70751238	70756798	70757044	34	7,3,3	27,17,40	1,5,17	28,19,99	233	332	0.08366261452667194	0.182729325309	0.27,0.201,0.097	0.048,0.273,0.197	0.017
1390	gene:Solyc08g008340.2	NA	8	+	2768420	2768471	2768574	2768742	2768117	2768155	2768822	2768935	1390	38,26,31	77,34,78	30,30,59	55,75,179	200	317	0.0838798926352025	0.182894942963	0.439,0.548,0.386	0.464,0.388,0.343	0.059
1021	gene:Solyc09g018830.2	NA	9	+	17564753	17564811	17564876	17565057	17564554	17564686	17565213	17565330	1021	16,11,11	20,11,30	22,8,23	9,16,29	207	330	0.08500097786336132	0.185027381107	0.561,0.615,0.369	0.796,0.444,0.558	-0.084
1009	gene:Solyc05g005620.2	NA	5	-	438138	438181	438472	438498	437392	437646	439017	439585	1009	5,1,3	1,0,2	6,2,2	0,1,0	175	192	0.08588216227882628	0.186631320717	0.846,1.0,0.622	1.0,0.687,1.0	-0.073
548	gene:Solyc08g083280.2	NA	8	+	65785227	65785289	65785369	65785444	65785065	65785141	65785559	65785721	548	46,23,63	5,0,0	30,23,64	0,1,5	211	224	0.0865697997465387	0.187809985021	0.907,1.0,1.0	1.0,0.961,0.931	0.005
1355	gene:Solyc03g124030.2	NA	3	-	70739909	70740120	70742109	70742278	70739225	70739297	70742900	70742963	1355	12,8,12	1,2,2	12,18,20	0,0,16	318	360	0.0870019405818965	0.188431338647	0.931,0.819,0.872	1.0,1.0,0.586	0.012
1326	gene:Solyc05g016410.2	NA	5	+	16193874	16193943	16194077	16194241	16193669	16193740	16194351	16194413	1326	3,1,2	0,3,3	1,2,3	3,6,7	218	313	0.08794536676426436	0.190156119107	1.0,0.324,0.489	0.324,0.324,0.381	0.261
814	gene:Solyc03g005000.2	NA	3	+	17215	17266	17442	17622	16711	16978	17957	18054	814	2,4,1	160,87,143	0,1,4	104,107,336	200	329	0.08823974570809537	0.190474108849	0.02,0.07,0.011	0.0,0.015,0.019	0.022
448	gene:Solyc02g094200.2	NA	2	+	54806245	54806431	54807059	54807118	54805694	54806157	54810495	54810576	448	2,0,1	0,0,2	0,5,4	0,0,1	335	208	0.09104979627962544	0.196212310983	1.0,NA,0.237	NA,1.0,0.713	-0.238
723	gene:Solyc01g014850.2	NA	1	-	15592926	15593002	15595711	15596131	15586444	15587471	15597181	15597388	723	81,28,86	1,0,6	47,92,99	1,0,8	569	225	0.09218862612372647	0.198335929414	0.97,1.0,0.85	0.949,1.0,0.83	0.014
61	gene:Solyc05g026380.1	NA	5	-	41076123	41076201	41077815	41077884	41075845	41075934	41078073	41078157	61	9,4,8	5,3,9	9,4,31	5,0,20	218	227	0.09253423461869788	0.198748779671	0.652,0.581,0.481	0.652,1.0,0.617	-0.185
926	gene:Solyc08g082280.2	NA	8	-	65119781	65119858	65120070	65120119	65119402	65119442	65120787	65120844	926	81,42,61	210,102,164	15,22,50	19,39,203	198	226	0.09269765924773915	0.198769607641	0.306,0.32,0.298	0.474,0.392,0.219	-0.054
337	gene:Solyc03g094080.2	NA	3	-	55804367	55804401	55804421	55804470	55795938	55796001	55804579	55804870	337	330,357,322	124,104,102	375,340,482	101,112,270	198	183	0.09321425041953094	0.199546400319	0.711,0.76,0.745	0.774,0.737,0.623	0.027
578	gene:Solyc04g008990.2	NA	4	-	2576797	2576877	2577711	2577796	2576161	2576214	2578072	2578353	578	0,0,1	3,0,4	0,0,2	0,1,1	234	229	0.09345304972218081	0.199726931059	0.0,NA,0.197	NA,0.0,0.662	-0.233
876	gene:Solyc07g064300.2	NA	7	+	66513181	66513271	66513515	66513705	66512694	66512788	66514139	66514697	876	14,1,5	102,30,92	4,4,28	56,62,164	239	339	0.09550177792735848	0.203768644984	0.163,0.045,0.072	0.092,0.084,0.195	-0.03
135	gene:Solyc09g009190.2	NA	9	+	2545537	2545636	2546583	2546626	2543459	2543749	2547905	2547965	135	323,163,337	62,22,51	132,117,223	11,17,70	248	192	0.09657573014893579	0.205720624518	0.801,0.852,0.836	0.903,0.842,0.712	0.011
290	gene:Solyc08g066180.2	NA	8	-	54579084	54579274	54580366	54580432	54578430	54578619	54581029	54581080	290	0,0,0	0,1,0	2,1,0	0,4,9	215	339	0.09815628786632373	0.208743552979	NA,0.0,NA	1.0,0.283,0.0	-0.428
75	gene:Solyc03g121530.2	NA	3	+	69613007	69613060	69613991	69614094	69612213	69612303	69614311	69614417	75	40,47,54	83,62,120	119,92,90	106,114,258	202	252	0.09869276721815799	0.209539816113	0.375,0.486,0.36	0.583,0.502,0.303	-0.056
1190	gene:Solyc01g111020.2	NA	1	-	97434274	97434408	97434951	97435023	97434037	97434178	97435161	97435326	1190	0,0,3	0,2,0	0,0,11	0,0,2	221	283	0.10241340417599316	0.217082838688	NA,0.0,1.0	NA,NA,0.876	-0.376
472	gene:Solyc10g076860.1	NA	10	+	59827751	59827886	59829374	59829530	59824327	59824437	59831384	59831468	472	130,92,137	53,22,57	119,149,95	29,46,90	284	305	0.10267667035896108	0.217284672298	0.725,0.818,0.721	0.815,0.777,0.531	0.047
942	gene:Solyc05g052690.2	NA	5	-	62899090	62899320	62899787	62899859	62898963	62899001	62901677	62902011	942	46,40,22	37,12,24	50,47,281	7,37,446	221	379	0.10356981874483026	0.218478285951	0.681,0.851,0.611	0.925,0.685,0.519	0.005
962	gene:Solyc12g019740.1	NA	12	+	11253264	11253309	11253309	11253429	11252976	11253153	11253812	11254118	962	56,34,55	129,92,113	16,30,70	50,55,105	194	269	0.10357864600764122	0.218478285951	0.376,0.339,0.403	0.307,0.431,0.48	-0.033
1168	gene:Solyc03g119140.2	NA	3	+	67844110	67844179	67844417	67844508	67843932	67844031	67845545	67845595	1168	73,31,60	11,3,6	31,39,104	3,0,9	218	240	0.10407776702557439	0.219173538704	0.88,0.919,0.917	0.919,1.0,0.927	-0.043
1310	gene:Solyc10g006490.2	NA	10	+	1076917	1077017	1078504	1078687	1075755	1075853	1079297	1079615	1310	289,146,243	541,299,488	196,230,427	393,384,808	249	332	0.10489298483027341	0.220531104692	0.416,0.394,0.399	0.399,0.444,0.413	-0.016
1191	gene:Solyc01g111020.2	NA	1	-	97434273	97434408	97434951	97435023	97434037	97434178	97435161	97435326	1191	0,0,3	0,0,3	0,0,11	0,0,2	221	284	0.10647720776137479	0.223498424733	NA,NA,0.562	NA,NA,0.876	-0.314
145	gene:Solyc12g019010.1	NA	12	-	8974323	8974412	8975813	8975904	8973895	8974091	8979428	8979493	145	148,93,169	61,52,71	139,160,147	59,60,120	240	238	0.10690801095899306	0.224038992172	0.706,0.639,0.702	0.7,0.726,0.548	0.024
374	gene:Solyc11g005250.1	NA	11	-	203616	203715	205812	205966	202910	203027	206219	206368	374	4,0,10	2,0,2	7,0,11	1,2,4	303	248	0.10845691991549504	0.226917147979	0.621,NA,0.804	0.851,0.0,0.692	0.198
793	gene:Solyc06g034220.2	NA	6	+	23959507	23959589	23959715	23959798	23958840	23958911	23959901	23960030	793	165,81,139	83,43,60	102,86,180	33,33,130	231	232	0.11434088288232619	0.238841294938	0.666,0.654,0.699	0.756,0.724,0.582	-0.014
1132	gene:Solyc05g041530.2	NA	5	+	52102806	52102883	52102967	52103048	52101182	52101351	52103948	52104077	1132	60,44,94	132,66,105	58,64,267	71,92,361	226	230	0.11791803553559155	0.245520160946	0.316,0.404,0.477	0.454,0.415,0.429	-0.034
476	gene:Solyc03g026150.2	NA	3	+	3560976	3561021	3561079	3561219	3560827	3560892	3561935	3562044	476	1,0,5	0,0,0	4,0,4	0,0,3	194	289	0.11775130591857305	0.245520160946	1.0,NA,1.0	1.0,NA,0.665	0.167
524	gene:Solyc01g080760.2	NA	1	-	79981317	79981503	79985502	79986522	79980198	79980402	79986680	79987251	524	216,89,129	25,12,13	186,217,804	14,23,71	1169	335	0.11983513832293945	0.249110665356	0.712,0.68,0.74	0.792,0.73,0.764	-0.051
611	gene:Solyc06g071210.2	NA	6	+	43808691	43808701	43808701	43808812	43808523	43808606	43808953	43809127	611	31,20,24	128,58,104	9,12,61	89,70,244	159	260	0.12065295039242327	0.250408129787	0.284,0.361,0.274	0.142,0.219,0.29	0.089
902	gene:Solyc12g021290.1	NA	12	-	15380232	15380358	15380784	15380966	15379212	15379321	15382783	15382842	902	2,3,8	1,0,3	4,0,17	3,1,3	331	275	0.12087127267605285	0.25045922367	0.624,1.0,0.689	0.526,0.0,0.825	0.321
1134	gene:Solyc10g083350.1	NA	10	-	63191972	63192039	63192964	63193017	63191778	63191875	63193109	63193199	1134	44,29,38	3,0,3	22,37,58	0,0,4	202	216	0.12464277767571032	0.257860978456	0.94,1.0,0.931	1.0,1.0,0.939	-0.023
979	gene:Solyc11g012900.1	NA	11	-	5685825	5685986	5686761	5686878	5685619	5685719	5687380	5687447	979	4,0,0	9,2,0	2,0,9	1,0,1	266	310	0.12604369235863158	0.260342642523	0.341,0.0,NA	0.7,NA,0.913	-0.636
144	gene:Solyc11g072590.1	NA	11	+	55764854	55764993	55765076	55765205	55764293	55764385	55765321	55765401	144	109,82,103	13,5,10	86,92,131	2,1,16	288	278	0.126266401315118	0.260386693621	0.89,0.941,0.909	0.976,0.989,0.888	-0.038
1112	gene:Solyc06g065840.2	NA	6	+	41269574	41269684	41270843	41270903	41267803	41267986	41271884	41272170	1112	53,7,27	5,2,6	5,29,37	3,4,12	259	209	0.12717177021540974	0.261836144727	0.895,0.739,0.784	0.574,0.854,0.713	0.092
1386	gene:Solyc07g061970.2	NA	7	+	64832355	64832421	64833781	64833854	64831107	64831586	64834323	64834441	1386	58,27,82	81,26,63	38,18,88	28,21,91	215	222	0.1294940388131023	0.266193628276	0.425,0.517,0.573	0.584,0.47,0.5	-0.013
654	gene:Solyc01g091600.2	NA	1	-	85187101	85187112	85187312	85187427	85184962	85185127	85188176	85188853	654	0,0,0	0,2,12	1,0,3	3,1,6	264	160	0.13051589406058176	0.267868334953	NA,0.0,0.0	0.168,0.0,0.233	-0.134
596	gene:Solyc02g084700.2	NA	2	-	47809079	47809158	47811201	47811236	47808901	47808991	47811752	47811827	596	4,6,5	30,15,35	1,4,21	24,23,37	184	228	0.1353139114911211	0.277275574577	0.142,0.331,0.15	0.049,0.177,0.413	-0.005
1268	gene:Solyc01g096520.2	NA	1	+	87601177	87601201	87601363	87601451	87600468	87600732	87602984	87603077	1268	77,41,71	145,63,101	59,69,158	45,88,367	173	237	0.13686722397116247	0.279600789579	0.421,0.471,0.491	0.642,0.518,0.371	-0.049
522	gene:Solyc01g080760.2	NA	1	-	79981261	79981503	79985502	79986522	79980198	79980402	79986680	79987251	522	216,89,129	46,17,42	186,217,804	39,38,153	1169	391	0.13688112900506327	0.279600789579	0.611,0.637,0.507	0.615,0.656,0.637	-0.051
846	gene:Solyc03g034170.2	NA	3	+	5870260	5870361	5871370	5871424	5869289	5869376	5872059	5872140	846	2,0,3	93,45,88	0,5,9	90,98,212	250	203	0.13809732705400643	0.281640132304	0.017,0.0,0.027	0.0,0.04,0.033	-0.01
1093	gene:Solyc01g102970.2	NA	1	+	91614390	91614563	91614859	91614917	91613268	91613402	91616028	91616244	1093	11,6,0	25,18,35	2,2,15	24,19,56	322	207	0.1408979380320815	0.286899265946	0.22,0.176,0.0	0.051,0.063,0.147	0.045
984	gene:Solyc10g084760.1	NA	10	-	64171277	64171335	64171683	64171929	64170866	64170941	64171998	64172067	984	9,2,9	0,2,0	2,1,9	0,0,2	395	207	0.14850236627145227	0.301908112561	1.0,0.344,1.0	1.0,1.0,0.702	-0.119
24	gene:Solyc11g031960.1	NA	11	-	24139436	24139518	24139549	24139561	24138822	24139071	24139874	24140118	24	0,2,1	70,17,36	1,1,4	17,25,93	161	231	0.1544252961949519	0.313456684427	0.0,0.144,0.038	0.078,0.054,0.058	-0.003
901	gene:Solyc03g115720.2	NA	3	-	65357691	65357777	65357798	65357882	65357500	65357605	65357996	65358148	901	121,79,70	2,2,4	47,41,124	0,0,7	233	235	0.15632893405053608	0.316823372613	0.984,0.976,0.946	1.0,1.0,0.947	-0.014
1401	gene:Solyc05g052630.2	NA	5	-	62847187	62847339	62847812	62847846	62846079	62846323	62849168	62849284	1401	2,3,2	34,24,41	8,8,0	46,36,102	183	301	0.1577033892701046	0.319108736035	0.088,0.171,0.074	0.222,0.268,0.0	-0.052
826	gene:Solyc06g019200.2	NA	6	-	18152775	18153002	18153053	18153111	18152504	18152555	18153190	18153300	826	44,30,48	91,20,63	26,34,109	44,44,175	207	376	0.15919822585237292	0.321630165667	0.468,0.732,0.581	0.518,0.584,0.531	0.049
1385	gene:Solyc07g061970.2	NA	7	+	64832355	64832421	64833781	64833832	64831107	64831586	64834323	64834441	1385	58,27,82	1,3,4	38,18,88	1,0,3	215	200	0.15954310262693178	0.32182407441	0.982,0.893,0.95	0.972,1.0,0.965	-0.037
885	gene:Solyc10g006190.2	NA	10	-	904328	904379	905139	905293	903486	903758	905561	905588	885	2,0,2	6,3,1	0,2,5	3,1,4	303	200	0.15988116845336786	0.322003661698	0.18,0.0,0.569	0.0,0.569,0.452	-0.091
1041	gene:Solyc11g070160.1	NA	11	+	54677709	54677842	54681074	54681138	54677581	54677627	54682820	54682872	1041	25,30,21	14,2,7	19,20,36	5,7,23	282	213	0.16336621094871945	0.328364906163	0.574,0.919,0.694	0.742,0.683,0.542	0.073
68	gene:Solyc10g008020.2	NA	10	+	2184765	2184873	2186210	2186260	2183876	2184215	2186928	2187162	68	38,8,32	32,24,50	5,11,39	24,21,46	257	199	0.16354756347170027	0.328364906163	0.479,0.205,0.331	0.139,0.289,0.396	0.064
1313	gene:Solyc12g008790.1	NA	12	+	2136973	2137098	2137152	2137289	2134195	2134269	2137565	2137658	1313	20,3,11	37,26,41	4,12,51	28,48,63	274	286	0.16395907793900508	0.328680756241	0.361,0.107,0.219	0.13,0.207,0.458	-0.036
1189	gene:Solyc01g111020.2	NA	1	-	97434274	97434383	97434951	97435023	97434037	97434178	97435161	97435326	1189	0,0,3	3,2,0	0,0,11	0,1,1	221	258	0.1670711062885227	0.334400836581	0.0,0.0,1.0	NA,0.0,0.928	-0.131
1411	gene:Solyc05g052630.2	NA	5	-	62847187	62847237	62847812	62847932	62846079	62846323	62849168	62849284	1411	10,8,5	63,27,29	8,10,11	49,48,114	269	199	0.1687884899650044	0.337316101275	0.105,0.18,0.113	0.108,0.134,0.067	0.03
1029	gene:Solyc01g090880.2	NA	1	-	84590625	84590677	84591373	84591442	84590069	84590510	84592195	84592308	1029	275,202,253	27,18,38	120,144,474	23,17,62	218	201	0.17309180462800616	0.345382258309	0.904,0.912,0.86	0.828,0.886,0.876	0.029
279	gene:Solyc11g073130.1	NA	11	+	56218321	56218522	56219405	56219482	56218161	56218215	56220377	56220445	279	17,3,11	14,3,3	6,1,17	2,11,11	350	226	0.17418916434891163	0.347036347462	0.439,0.392,0.703	0.66,0.055,0.499	0.107
699	gene:Solyc06g043070.2	NA	6	-	29793972	29794157	29795104	29795158	29791220	29791303	29795396	29795477	699	18,8,11	52,29,44	10,18,24	71,44,118	203	334	0.181324918146962	0.360697106406	0.363,0.312,0.291	0.188,0.402,0.251	0.042
989	gene:Solyc01g112170.2	NA	1	-	98240129	98240186	98240358	98240395	98238824	98238901	98240502	98240531	989	30,17,20	16,5,17	21,15,76	4,6,45	186	206	0.18173359857992064	0.360954751097	0.675,0.79,0.566	0.853,0.735,0.652	-0.07
360	gene:Solyc09g031610.2	NA	9	-	29175039	29175131	29175714	29175835	29167485	29167615	29175958	29176047	360	39,33,52	24,5,15	32,51,82	16,12,50	270	241	0.18448322695201147	0.365854006824	0.592,0.855,0.756	0.641,0.791,0.594	0.059
1361	gene:Solyc09g020190.2	NA	9	+	19187942	19188173	19188200	19188369	19187669	19187846	19188921	19189409	1361	3,0,3	6,1,11	0,0,3	0,0,3	380	318	0.18508765382638942	0.366490561099	0.295,0.0,0.186	NA,NA,0.456	-0.296
588	gene:Solyc04g008640.2	NA	4	+	2267142	2267259	2270768	2270861	2265988	2266051	2272637	2272760	588	65,32,53	80,24,46	35,66,113	42,17,129	266	242	0.18613255326066	0.36780975397	0.425,0.548,0.512	0.431,0.779,0.443	-0.056
776	gene:Solyc12g035670.1	NA	12	-	54493071	54493263	54493499	54493721	54488903	54489134	54493921	54494013	776	17,5,15	4,0,0	14,29,49	2,2,7	371	341	0.1863228065354207	0.36780975397	0.796,1.0,1.0	0.865,0.93,0.865	0.045
1016	gene:Solyc12g035360.1	NA	12	-	58915017	58915117	58915561	58915628	58909765	58909882	58915705	58915815	1016	30,26,30	27,12,31	26,13,22	12,23,32	216	249	0.18937947909127203	0.372705732823	0.562,0.714,0.527	0.714,0.395,0.442	0.084
737	gene:Solyc07g017510.2	NA	7	+	7408757	7408911	7408959	7409050	7407489	7408224	7411585	7411930	737	130,70,80	0,1,0	62,74,175	4,2,2	303	240	0.18917937651975325	0.372705732823	1.0,0.982,1.0	0.925,0.967,0.986	0.035
762	gene:Solyc03g006310.2	NA	3	+	912391	912453	913526	913598	909874	909999	914135	914330	762	15,16,19	9,7,12	30,27,35	8,5,30	211	221	0.19064535228658233	0.37462680928	0.636,0.705,0.624	0.797,0.85,0.55	-0.077
799	gene:Solyc01g095430.2	NA	1	-	86680916	86680980	86680981	86681024	86680705	86680777	86681253	86681351	799	2551,1419,2342	2324,1073,2151	1447,1846,6472	1133,1369,8491	192	213	0.1916652144673545	0.37605936617	0.549,0.595,0.547	0.586,0.599,0.458	0.016
305	gene:Solyc12g097030.1	NA	12	+	65698077	65698153	65698186	65698265	65697479	65697598	65698689	65698798	305	81,35,79	48,41,68	35,41,85	36,29,85	225	228	0.19241249718596878	0.376953574033	0.631,0.464,0.541	0.496,0.589,0.503	0.016
364	gene:Solyc01g009970.2	NA	1	-	4574401	4574479	4574806	4574860	4574099	4574197	4574943	4575043	364	50,26,37	57,23,38	34,24,74	19,26,137	203	227	0.19453613204081222	0.380537395959	0.495,0.558,0.521	0.667,0.508,0.377	0.007
1181	gene:Solyc01g100360.2	NA	1	-	90417214	90417270	90417270	90417495	90416684	90417062	90417575	90417647	1181	0,0,3	1,0,4	0,0,3	0,0,1	374	205	0.19548659211995842	0.381818978265	0.0,NA,0.291	NA,NA,0.622	-0.477
606	gene:Solyc02g069570.2	NA	2	+	39418431	39418623	39419197	39419279	39415719	39416456	39419402	39419594	606	32,13,30	37,42,43	25,41,143	77,82,74	341	231	0.1970466242682342	0.384285498007	0.369,0.173,0.321	0.18,0.253,0.567	-0.046
85	gene:Solyc03g097350.2	NA	3	-	59666329	59666392	59666392	59666483	59666130	59666240	59667092	59667292	85	32,16,70	43,25,26	36,32,66	28,25,66	240	212	0.19779389162824562	0.385161900415	0.397,0.361,0.704	0.532,0.531,0.469	-0.023
1250	gene:Solyc01g009380.2	NA	1	+	3576927	3577027	3577184	3577341	3575911	3576015	3577498	3577565	1250	4,0,8	4,2,5	7,0,5	2,9,10	249	306	0.19919070153252427	0.387298612153	0.551,0.0,0.663	0.811,0.0,0.381	0.007
1063	gene:Solyc02g085290.2	NA	2	-	48234726	48234810	48235582	48235657	48234111	48234181	48235950	48236022	1063	101,43,78	38,20,25	92,87,150	34,46,75	224	233	0.19993419932281487	0.388160540127	0.734,0.691,0.764	0.738,0.663,0.675	0.038
475	gene:Solyc10g076860.1	NA	10	+	59824327	59824437	59827751	59827886	59823607	59823656	59829374	59829530	475	120,110,120	72,32,52	144,144,92	43,30,64	259	284	0.20147608258609578	0.390567578387	0.646,0.79,0.717	0.786,0.84,0.612	-0.028
160	gene:Solyc12g019010.1	NA	12	-	8974313	8974429	8975813	8975904	8973895	8974091	8979428	8979493	160	148,93,169	13,6,21	139,160,147	27,6,21	240	265	0.20447095214891917	0.395779851989	0.926,0.945,0.899	0.85,0.967,0.885	0.023
519	gene:Solyc04g079070.2	NA	4	-	63652099	63652145	63652549	63652601	63651691	63651958	63652721	63652793	519	0,10,2	4,0,5	1,2,2	2,1,0	201	195	0.20753540415767563	0.401111027767	0.0,1.0,0.28	0.327,0.66,1.0	-0.236
1079	gene:Solyc06g071040.2	NA	6	-	43642469	43642566	43644019	43644075	43641883	43641934	43644562	43644632	1079	20,8,25	10,0,9	4,19,36	2,5,9	205	246	0.2086354319527767	0.402635244052	0.706,1.0,0.769	0.706,0.82,0.828	0.04
189	gene:Solyc01g098500.2	NA	1	+	89009255	89009340	89009395	89009472	89009087	89009168	89009545	89009608	189	67,25,35	44,18,41	36,41,116	14,27,117	234	226	0.20921292160127528	0.403147999449	0.595,0.573,0.452	0.713,0.595,0.489	-0.059
1115	gene:Solyc11g072970.1	NA	11	-	56119747	56119813	56120379	56120454	56119416	56119499	56120535	56120616	1115	27,8,12	15,5,16	6,14,30	6,7,35	224	215	0.20979126241459894	0.403660866521	0.633,0.606,0.419	0.49,0.657,0.451	0.02
1135	gene:Solyc03g097460.2	NA	3	-	59795820	59795890	59797425	59797668	59795659	59795732	59798619	59798737	1135	10,6,9	2,0,0	5,6,17	0,4,0	392	219	0.2195835527677144	0.42187449291	0.736,1.0,1.0	1.0,0.456,1.0	0.093
1139	gene:Solyc02g030300.2	NA	2	+	25478734	25478929	25479960	25480094	25478217	25478375	25480724	25480935	1139	6,2,2	4,0,4	0,0,4	2,1,0	344	283	0.22330661587583084	0.428390881791	0.552,1.0,0.291	0.0,0.0,1.0	0.281
944	gene:Solyc05g052690.2	NA	5	-	62899090	62899320	62899779	62899859	62898701	62898823	62901677	62902011	944	59,40,31	167,125,114	61,54,327	148,190,1168	229	379	0.22447626947157506	0.429996765077	0.369,0.346,0.31	0.406,0.32,0.317	-0.006
471	gene:Solyc12g055720.1	NA	12	-	61689658	61689945	61691780	61691840	61689232	61689498	61691939	61692005	471	37,20,39	237,115,201	9,33,51	125,152,363	209	436	0.22652651463041584	0.43328222399	0.246,0.266,0.288	0.131,0.312,0.227	0.043
775	gene:Solyc12g035670.1	NA	12	-	54493086	54493263	54493499	54493721	54488903	54489134	54493921	54494013	775	17,5,15	8,3,7	14,29,49	10,2,28	371	326	0.22716998668211263	0.43387118579	0.651,0.594,0.653	0.552,0.927,0.606	-0.062
1306	gene:Solyc04g080440.2	NA	4	-	64617505	64617586	64617966	64618050	64616769	64616839	64618785	64618860	1306	211,133,200	97,123,103	144,151,332	83,99,154	233	230	0.22792415328660331	0.434669513569	0.682,0.516,0.657	0.631,0.601,0.68	-0.019
613	gene:Solyc10g083800.1	NA	10	+	63558342	63558390	63558516	63558683	63558205	63558265	63560116	63560330	613	2,0,1	29,18,31	0,0,0	6,20,54	197	316	0.2314076822721564	0.440662935461	0.1,0.0,0.049	0.0,0.0,0.0	0.05
1140	gene:Solyc07g009150.2	NA	7	+	4195928	4196039	4200217	4200453	4195360	4195485	4200899	4201053	1140	85,45,57	0,0,0	30,38,153	1,1,7	260	385	0.23351854546702464	0.444028646013	1.0,1.0,1.0	0.978,0.983,0.97	0.023
1022	gene:Solyc09g018830.2	NA	9	+	17564753	17564811	17564876	17565058	17564554	17564686	17565213	17565330	1022	16,11,11	56,29,61	22,8,23	30,43,79	207	331	0.23949336707793328	0.45472088639	0.314,0.378,0.224	0.54,0.229,0.318	-0.057
1288	gene:Solyc10g009040.2	NA	10	-	3064699	3064883	3065026	3065130	3061599	3061638	3065638	3065692	1288	57,18,37	2,0,2	44,33,106	0,3,6	253	333	0.24331314620277728	0.461296038182	0.974,1.0,0.961	1.0,0.935,0.959	0.014
149	gene:Solyc12g019010.1	NA	12	-	8973892	8974091	8974313	8974412	8973129	8973229	8975813	8975904	149	23,16,35	27,11,34	10,33,90	30,18,63	248	348	0.2454470132037711	0.464660304645	0.544,0.671,0.591	0.319,0.72,0.667	0.033
318	gene:Solyc12g055910.1	NA	12	+	61897316	61897366	61898701	61898771	61896302	61896393	61899365	61899475	318	7,4,3	2,4,2	2,7,7	2,4,9	199	219	0.24654056004003208	0.466048163935	0.794,0.524,0.623	0.524,0.658,0.461	0.099
396	gene:Solyc06g011530.2	NA	6	+	8021721	8021813	8022157	8022224	8020684	8020772	8022451	8022497	396	29,1,13	19,23,38	12,8,35	26,14,49	241	216	0.2503301728116413	0.472435329833	0.578,0.038,0.235	0.293,0.339,0.39	-0.057
525	gene:Solyc07g062280.2	NA	7	+	65058262	65058351	65058351	65058429	65058028	65058091	65058540	65058637	525	8,0,34	0,2,0	3,7,26	2,0,2	238	227	0.2506501440568745	0.472435329833	1.0,0.0,1.0	0.589,1.0,0.925	-0.171
345	gene:Solyc01g088460.2	NA	1	+	83265387	83265530	83265708	83265822	83264526	83264777	83266367	83266608	345	14,14,1	0,0,0	4,9,17	2,0,2	292	263	0.25315460726089356	0.476461291395	1.0,1.0,1.0	0.643,1.0,0.884	0.158
205	gene:Solyc11g007700.1	NA	11	-	1940355	1940450	1941174	1941228	1939538	1939779	1941553	1941661	205	0,0,0	22,11,16	2,0,1	15,13,38	203	244	0.2552183134203859	0.479647208216	0.0,0.0,0.0	0.138,0.0,0.031	-0.056
916	gene:Solyc02g065080.2	NA	2	-	36248879	36249011	36255976	36256080	36248380	36248456	36256526	36256577	916	4,1,4	40,18,44	3,1,4	30,18,101	253	281	0.25763354794190535	0.483483566747	0.1,0.058,0.092	0.1,0.058,0.042	0.017
227	gene:Solyc05g013460.2	NA	5	+	6661017	6661209	6661960	6662079	6655022	6655109	6662191	6662278	227	22,10,12	140,40,125	7,10,26	54,45,132	341	268	0.2630282634269902	0.492892093639	0.11,0.164,0.07	0.092,0.149,0.134	-0.01
298	gene:Solyc06g009220.2	NA	6	+	3170196	3170260	3171153	3171253	3168770	3168828	3171595	3171696	298	60,29,48	127,63,111	57,34,105	105,107,157	213	249	0.2654767083072491	0.496760323938	0.356,0.35,0.336	0.388,0.271,0.439	-0.019
186	gene:Solyc08g006480.2	NA	8	-	1073825	1073905	1075977	1076054	1073580	1073693	1078893	1078949	186	53,33,37	36,15,19	28,42,41	23,10,49	226	229	0.2658877863527768	0.496810560338	0.599,0.69,0.664	0.552,0.81,0.459	0.044
1019	gene:Solyc09g018830.2	NA	9	+	17566840	17566929	17566929	17567007	17565973	17566068	17567092	17567142	1019	27,12,27	0,0,1	15,19,53	0,0,3	238	227	0.2674918959670145	0.498172352805	1.0,1.0,0.963	1.0,1.0,0.944	0.006
719	gene:Solyc10g049710.1	NA	10	+	46427418	46427622	46427731	46427836	46427157	46427273	46428716	46428779	719	1166,721,1204	652,320,643	1045,1069,2229	492,501,1070	353	254	0.2672047604936398	0.498172352805	0.563,0.618,0.574	0.604,0.606,0.6	-0.018
874	gene:Solyc02g067180.2	NA	2	-	37365241	37365349	37365982	37366069	37364413	37364509	37366159	37366363	874	1209,613,1143	861,503,802	652,644,1303	443,512,1268	236	257	0.2677724556841985	0.498172352805	0.605,0.57,0.608	0.616,0.578,0.528	0.02
1171	gene:Solyc05g050320.2	NA	5	+	60446816	60446982	60447030	60447118	60446594	60446692	60447533	60447885	1171	2,0,2	30,32,44	0,2,0	19,18,71	315	237	0.2714276992365838	0.504247148151	0.048,0.0,0.033	0.0,0.077,0.0	0.001
898	gene:Solyc08g067190.2	NA	8	-	56174770	56175035	56175256	56175355	56174025	56174093	56176473	56176615	898	7,0,6	21,7,23	8,8,14	15,17,53	248	414	0.27347092333444173	0.507314065813	0.358,0.0,0.303	0.471,0.44,0.306	-0.185
963	gene:Solyc01g008920.2	NA	1	+	2944974	2945084	2945811	2945951	2944564	2944662	2947299	2947566	963	184,129,162	40,7,43	130,135,168	11,19,39	259	289	0.2743065751230497	0.508135245894	0.837,0.954,0.808	0.93,0.888,0.828	-0.016
792	gene:Solyc06g034220.2	NA	6	+	23959507	23959715	23959715	23959798	23958840	23958911	23959901	23960030	792	162,81,140	83,43,60	101,86,185	33,33,130	357	232	0.2748864089047345	0.508480867974	0.559,0.55,0.603	0.665,0.629,0.48	-0.021
48	gene:Solyc01g080280.2	NA	1	+	79533398	79533453	79533453	79533459	79533159	79533310	79533777	79534220	48	3463,2125,3536	95,47,82	2918,2944,5511	74,70,178	204	155	0.27663042780514047	0.510545764578	0.965,0.972,0.97	0.968,0.97,0.959	0.003
694	gene:Solyc08g065350.2	NA	8	+	53260392	53260448	53262209	53262343	53260067	53260319	53262780	53262957	694	18,1,12	3,0,1	13,7,14	0,0,0	205	283	0.27679240600873856	0.510545764578	0.892,1.0,0.943	1.0,1.0,1.0	-0.055
1043	gene:Solyc03g114170.2	NA	3	+	64182860	64182883	64183529	64183563	64182595	64182691	64185515	64186112	1043	6,6,0	4,8,6	2,4,5	8,2,19	172	183	0.2778472047606947	0.511761304495	0.615,0.444,0.0	0.21,0.68,0.219	-0.017
143	gene:Solyc11g072590.1	NA	11	+	55764860	55764993	55765076	55765205	55764293	55764385	55765321	55765401	143	48,34,59	13,5,10	33,43,51	2,1,16	282	278	0.2838298092035244	0.522036903699	0.784,0.87,0.853	0.942,0.977,0.759	-0.057
504	gene:Solyc01g059920.2	NA	1	+	69249942	69249974	69249974	69250083	69249712	69249822	69250177	69250319	504	3,2,4	12,0,13	2,2,9	9,12,33	181	258	0.2849604573259866	0.52337197631	0.263,1.0,0.305	0.241,0.192,0.28	0.285
631	gene:Solyc11g045370.1	NA	11	-	30712048	30712141	30713375	30713400	30710930	30711045	30714120	30714221	631	18,4,21	30,22,30	16,11,24	28,46,31	174	242	0.2856395838300757	0.52387515162	0.455,0.202,0.493	0.443,0.25,0.518	-0.02
886	gene:Solyc05g050360.2	NA	5	+	60472259	60472371	60472371	60472463	60471548	60471844	60472647	60472884	886	25,10,3	10,10,2	6,11,17	1,9,14	261	241	0.28725488355494166	0.525546730166	0.698,0.48,0.581	0.847,0.53,0.529	-0.049
983	gene:Solyc08g068300.2	NA	8	+	57402178	57402266	57403174	57403236	57401914	57402018	57403945	57404421	983	269,174,223	117,65,75	150,186,238	82,56,113	237	211	0.28736391200885003	0.525546730166	0.672,0.704,0.726	0.62,0.747,0.652	0.028
23	gene:Solyc03g025890.1	NA	3	+	3293327	3293490	3294370	3294527	3291785	3292748	3294620	3294815	23	1,0,0	2,0,0	0,0,1	2,4,3	312	306	0.29012319422345745	0.529096318943	0.329,NA,NA	0.0,0.0,0.246	0.247
96	gene:Solyc03g006190.2	NA	3	-	827854	827920	828092	828132	827674	827686	831890	832088	96	0,0,3	3,0,1	0,2,4	0,0,4	189	215	0.2899275308331213	0.529096318943	0.0,NA,0.773	NA,1.0,0.532	-0.38
63	gene:Solyc06g060670.2	NA	6	+	38688032	38688267	38689751	38689877	38686932	38687371	38691036	38691201	63	20,5,28	9,5,2	26,40,59	12,7,9	384	275	0.29178751701834343	0.53138205564	0.614,0.417,0.909	0.608,0.804,0.824	-0.099
575	gene:Solyc07g056530.2	NA	7	-	64325380	64325493	64326198	64326233	64324910	64325172	64326311	64326419	575	2,2,1	9,2,14	1,1,4	4,7,27	184	262	0.2933438534586216	0.53346498245	0.24,0.587,0.092	0.263,0.169,0.174	0.104
1126	gene:Solyc01g087260.2	NA	1	-	82197571	82197683	82199542	82199741	82196995	82197394	82200050	82200152	1126	106,51,72	249,117,192	39,26,142	78,88,286	348	261	0.3003448754530387	0.545429668484	0.242,0.246,0.22	0.273,0.181,0.271	-0.006
59	gene:Solyc05g026380.1	NA	5	-	41077718	41077884	41078073	41078157	41076123	41076201	41078245	41078317	59	14,12,18	0,0,0	18,7,22	0,0,3	233	315	0.3015989654534371	0.546938937351	1.0,1.0,1.0	1.0,1.0,0.908	0.031
632	gene:Solyc11g045370.1	NA	11	-	30712048	30712141	30713351	30713400	30710930	30711045	30714120	30714221	632	28,6,28	30,22,30	16,20,34	28,46,31	198	242	0.30442215613033097	0.551285501228	0.533,0.25,0.533	0.411,0.347,0.573	-0.005
955	gene:Solyc01g090450.2	NA	1	+	84131808	84131863	84135470	84135574	84131206	84131281	84135692	84136055	955	0,0,0	1,1,1	2,0,0	0,2,0	204	253	0.3102291892572786	0.561015862531	0.0,0.0,0.0	1.0,0.0,NA	-0.5
843	gene:Solyc03g034170.2	NA	3	+	5870282	5870361	5871370	5871424	5869289	5869376	5872059	5872140	843	0,0,0	93,45,88	0,1,9	90,98,212	228	203	0.31221841732203437	0.563824599996	0.0,0.0,0.0	0.0,0.009,0.036	-0.015
1036	gene:Solyc04g076570.2	NA	4	-	61474661	61474707	61474707	61474833	61474187	61474582	61475496	61475620	1036	187,75,184	0,2,4	57,98,170	2,2,0	275	195	0.327286977812739	0.590212081328	1.0,0.964,0.97	0.953,0.972,1.0	0.003
1088	gene:Solyc06g083830.2	NA	6	-	49131005	49131067	49131820	49131891	49130840	49130904	49137369	49137465	1088	34,9,33	55,25,44	18,25,72	34,43,94	220	211	0.3300210702740656	0.594313710118	0.372,0.257,0.418	0.337,0.358,0.424	-0.024
167	gene:Solyc07g052340.2	NA	7	+	60844204	60844325	60845542	60845730	60842554	60842641	60846233	60846280	167	17,11,12	5,2,0	15,10,38	3,4,8	270	337	0.3308078063753011	0.594901938308	0.809,0.873,1.0	0.862,0.757,0.856	0.069
683	gene:Solyc12g062250.1	NA	12	+	31524356	31524440	31524470	31524572	31523938	31524060	31525745	31525851	683	52,11,45	62,25,66	27,23,106	37,40,105	233	251	0.33323299931040107	0.598430927928	0.475,0.322,0.423	0.44,0.382,0.521	-0.041
1409	gene:Solyc05g052630.2	NA	5	-	62847187	62847237	62847812	62847846	62846079	62846323	62849168	62849284	1409	2,3,2	63,27,29	8,8,0	49,48,114	183	199	0.33523738906406414	0.601195484133	0.033,0.108,0.07	0.151,0.153,0.0	-0.031
411	gene:Solyc09g074870.2	NA	9	-	66681136	66681296	66682045	66682153	66680128	66680218	66683466	66683551	411	0,0,2	2,0,0	0,2,0	6,0,9	257	309	0.3379451089190929	0.605211947136	0.0,NA,1.0	0.0,1.0,0.0	0.167
163	gene:Solyc12g019010.1	NA	12	-	8973895	8974091	8974313	8974412	8973129	8973229	8979428	8979493	163	5,11,20	118,36,135	13,14,29	100,76,220	248	345	0.34017256735238216	0.608358408834	0.056,0.298,0.171	0.153,0.204,0.155	0.004
161	gene:Solyc12g019010.1	NA	12	-	8973895	8974091	8974313	8974429	8973129	8973229	8979428	8979493	161	0,0,2	118,36,135	6,0,2	100,76,220	265	345	0.3442949046929811	0.614880264873	0.0,0.0,0.019	0.072,0.0,0.012	-0.022
587	gene:Solyc04g008640.2	NA	4	+	2260240	2260329	2263164	2263384	2259625	2259718	2264721	2264808	587	38,13,42	81,58,87	28,23,79	70,53,149	238	369	0.3449632470018491	0.615224108101	0.421,0.258,0.428	0.383,0.402,0.451	-0.043
395	gene:Solyc06g011530.2	NA	6	+	8021721	8021813	8022157	8022222	8020684	8020772	8022451	8022497	395	29,1,13	3,0,1	12,8,35	0,0,3	241	214	0.35091978657452105	0.624985239726	0.896,1.0,0.92	1.0,1.0,0.912	-0.032
1383	gene:Solyc01g087370.2	NA	1	-	82325567	82325694	82330207	82330334	82314087	82314163	82330461	82330564	1383	19,9,17	5,3,9	10,5,17	3,7,8	276	276	0.3518716430409492	0.625818479301	0.792,0.75,0.654	0.769,0.417,0.68	0.11
770	gene:Solyc01g111340.2	NA	1	-	97619619	97619627	97619628	97619757	97619330	97619503	97619843	97619878	770	2,0,2	0,0,3	0,0,2	0,0,1	278	157	0.3546934344120969	0.629970619086	1.0,NA,0.274	NA,NA,0.53	0.107
40	gene:Solyc08g076130.2	NA	8	-	60165491	60165574	60166021	60166105	60165233	60165325	60166251	60166288	40	4,0,15	0,0,0	8,13,14	0,0,2	233	232	0.3567159864162017	0.632693786607	1.0,NA,1.0	1.0,1.0,0.875	0.042
722	gene:Solyc01g014850.2	NA	1	-	15592926	15593002	15596070	15596131	15586444	15587471	15597181	15597388	722	185,64,205	1,0,6	114,162,269	1,0,8	210	225	0.35863467652476166	0.63522552979	0.995,1.0,0.973	0.992,1.0,0.973	0.001
180	gene:Solyc08g083360.2	NA	8	+	65831194	65831257	65831334	65831397	65831068	65831125	65831467	65831740	180	1165,1016,1225	452,247,343	990,1013,1263	255,251,635	212	212	0.3604613192222754	0.637587531812	0.72,0.804,0.781	0.795,0.801,0.665	0.015
923	gene:Solyc09g042770.2	NA	9	+	25723295	25723402	25723739	25723979	25722092	25722791	25724603	25724891	923	2,9,11	262,154,214	7,1,12	216,166,369	256	389	0.36245596666980273	0.640239842765	0.011,0.082,0.072	0.047,0.009,0.047	0.021
1179	gene:Solyc01g100360.2	NA	1	-	90417214	90417270	90417429	90417495	90416684	90417062	90417575	90417647	1179	0,0,3	1,0,4	0,0,2	0,0,1	215	205	0.365348982450425	0.643591599875	0.0,NA,0.417	NA,NA,0.656	-0.448
1266	gene:Solyc02g078440.2	NA	2	+	43117608	43117694	43117694	43117772	43117185	43117269	43118042	43118133	1266	47,31,57	2,0,2	24,19,133	2,0,3	235	227	0.3651537567674792	0.643591599875	0.958,1.0,0.965	0.921,1.0,0.977	0.008
1122	gene:Solyc01g106940.2	NA	1	+	94635865	94636017	94636608	94636692	94635405	94635623	94636933	94637284	1122	1,0,0	28,14,33	2,0,2	8,10,36	301	233	0.3706284718579318	0.649559820476	0.027,0.0,0.0	0.162,0.0,0.041	-0.059
1240	gene:Solyc11g022380.1	NA	11	+	13689552	13689775	13696644	13696721	13688126	13688292	13698501	13698689	1240	40,11,65	7,2,9	21,33,94	7,1,22	372	226	0.3703942831789546	0.649559820476	0.776,0.77,0.814	0.646,0.952,0.722	0.013
457	gene:Solyc08g077060.2	NA	8	-	60997788	60997902	60998828	60998942	60995887	60996152	60999378	60999534	457	94,89,123	5,0,0	117,140,193	4,1,0	263	263	0.37074644045717053	0.649559820476	0.949,1.0,1.0	0.967,0.993,1.0	-0.004
835	gene:Solyc06g019200.2	NA	6	-	18152925	18153002	18153053	18153111	18152775	18152853	18153190	18153300	835	5,7,6	18,15,17	4,3,19	7,15,35	207	226	0.3696934712690537	0.649559820476	0.233,0.338,0.278	0.384,0.179,0.372	-0.029
1175	gene:Solyc01g100360.2	NA	1	-	90417214	90417316	90417429	90417495	90416684	90417062	90417575	90417647	1175	0,0,3	0,0,0	0,0,2	0,0,1	215	251	0.3735539487673052	0.651828955136	NA,NA,1.0	NA,NA,0.7	0.3
213	gene:Solyc07g040990.2	NA	7	+	51485482	51485550	51485949	51486762	51485206	51485227	51486913	51487249	213	1,0,0	214,106,149	0,3,2	77,94,350	217	962	0.37287788702487	0.651828955136	0.02,0.0,0.0	0.0,0.124,0.025	-0.043
932	gene:Solyc08g076420.2	NA	8	-	60434181	60435425	60435829	60435948	60433487	60433729	60437335	60437672	932	231,95,199	2905,1439,2532	93,110,335	1399,1467,3320	268	1393	0.3735013482108319	0.651828955136	0.292,0.255,0.29	0.257,0.28,0.344	-0.015
915	gene:Solyc08g048550.2	NA	8	+	12221491	12221635	12221938	12221996	12220537	12220892	12222111	12222201	915	292,147,253	6,2,0	142,215,409	2,0,9	293	207	0.3741768040620006	0.652035859369	0.972,0.981,1.0	0.98,1.0,0.97	0.001
253	gene:Solyc11g039950.1	NA	11	-	40563512	40563698	40570426	40570638	40563334	40563382	40571270	40571304	253	196,144,222	16,6,4	142,179,406	5,5,18	361	335	0.37565469799129103	0.653730181027	0.919,0.957,0.981	0.963,0.971,0.954	-0.01
1389	gene:Solyc04g009790.2	NA	4	-	3092120	3092359	3092431	3092488	3091930	3092049	3092565	3092652	1389	7,1,4	42,19,44	11,1,21	69,71,107	206	388	0.3787153769960998	0.658170675344	0.239,0.09,0.146	0.231,0.026,0.27	-0.017
1101	gene:Solyc04g082400.2	NA	4	-	66075032	66075152	66075650	66075719	66074495	66074712	66076388	66076522	1101	0,0,2	57,33,31	0,0,4	30,23,158	218	269	0.37963001192600765	0.658512197829	0.0,0.0,0.074	0.0,0.0,0.03	0.015
1220	gene:Solyc07g006270.2	NA	7	+	1062478	1062565	1063445	1063578	1061673	1061682	1063961	1064050	1220	0,0,1	7,9,3	1,0,2	4,8,0	236	282	0.37993047144685044	0.658512197829	0.0,0.0,0.285	0.23,0.0,1.0	-0.315
503	gene:Solyc01g059920.2	NA	1	+	69249942	69249974	69249987	69250083	69249712	69249822	69250177	69250319	503	3,2,4	13,0,11	2,2,9	8,12,31	181	245	0.38103646912623446	0.659545052986	0.238,1.0,0.33	0.253,0.184,0.282	0.283
489	gene:Solyc03g026310.2	NA	3	+	3745961	3746171	3746516	3746594	3745834	3745858	3746722	3746824	489	1,0,7	1,0,0	0,0,16	0,1,1	359	227	0.3850569804654148	0.665613202863	0.387,NA,1.0	NA,0.0,0.91	0.238
851	gene:Solyc10g051110.1	NA	10	-	51523804	51523976	51524057	51524223	51523568	51523721	51524312	51524486	851	46,23,20	63,44,91	39,25,68	67,65,119	315	321	0.38674673850905494	0.667641565944	0.427,0.348,0.183	0.372,0.282,0.368	-0.021
625	gene:Solyc06g082970.2	NA	6	+	48567349	48567411	48567671	48567761	48566885	48567230	48567841	48567982	625	181,56,116	339,122,255	60,72,361	176,241,560	211	239	0.39845554230997626	0.686937354942	0.377,0.342,0.34	0.279,0.253,0.422	0.035
1035	gene:Solyc01g111630.2	NA	1	+	97850850	97850925	97851003	97851111	97850649	97850741	97851268	97851346	1035	1085,656,1034	1038,500,1051	749,716,1837	663,656,1973	224	257	0.40031181689550677	0.689218614176	0.545,0.601,0.53	0.564,0.556,0.516	0.013
960	gene:Solyc03g123920.2	NA	3	-	70616381	70616440	70620341	70621232	70616048	70616204	70621308	70621449	960	243,115,259	0,0,4	193,147,457	0,0,0	1040	208	0.4022505132425789	0.691635523434	1.0,1.0,0.928	1.0,1.0,1.0	-0.024
139	gene:Solyc07g055050.2	NA	7	+	63185579	63185648	63186036	63186216	63184493	63184574	63186551	63186759	139	11,16,8	156,48,98	13,8,29	60,64,241	218	329	0.4052030628509794	0.695786932625	0.096,0.335,0.11	0.246,0.159,0.154	-0.006
120	gene:Solyc10g044910.1	NA	10	+	28909523	28909589	28912231	28912382	28909340	28909453	28915031	28915084	120	127,137,106	75,33,75	83,112,154	26,25,155	215	300	0.4067661006973171	0.697544520161	0.703,0.853,0.664	0.817,0.862,0.581	-0.013
1058	gene:Solyc10g045540.1	NA	10	+	34550557	34550704	34557468	34557591	34549919	34550002	34561244	34561427	1058	52,36,61	33,2,21	42,52,141	6,17,53	296	272	0.41319219823670106	0.707625844133	0.592,0.943,0.727	0.865,0.738,0.71	-0.017
1114	gene:Solyc11g072970.1	NA	11	-	56119747	56119813	56120379	56120447	56119416	56119499	56120535	56120616	1114	2,0,0	15,5,16	0,4,0	6,7,35	217	215	0.41465413258955297	0.708253359892	0.117,0.0,0.0	0.0,0.361,0.0	-0.081
734	gene:Solyc03g078080.2	NA	3	+	50045305	50045395	50046270	50046361	50045105	50045197	50046515	50046742	734	1,0,1	0,0,1	0,0,3	0,2,1	239	240	0.41461639969978326	0.708253359892	1.0,NA,0.501	NA,0.0,0.751	0.375
1384	gene:Solyc10g006090.2	NA	10	+	822659	822701	823020	823131	820939	821032	823275	823347	1384	8,6,4	33,11,10	4,4,9	5,12,49	191	260	0.4154997101498805	0.708761378923	0.248,0.426,0.353	0.521,0.312,0.2	-0.002
83	gene:Solyc01g099720.2	NA	1	+	89877310	89877426	89880518	89880604	89876923	89877154	89881872	89881937	83	47,26,41	0,0,4	21,37,172	0,0,2	265	235	0.41607639630692306	0.708809987385	1.0,1.0,0.901	1.0,1.0,0.987	-0.029
975	gene:Solyc01g006450.2	NA	1	+	1061768	1061820	1061925	1062173	1061553	1061665	1062756	1062855	975	70,35,53	138,38,69	33,57,144	94,70,169	201	397	0.420195721676772	0.714885615958	0.5,0.645,0.603	0.409,0.617,0.627	0.032
435	gene:Solyc12g010730.1	NA	12	-	3646917	3647137	3647469	3647690	3646216	3646302	3647766	3647850	435	34,16,25	37,27,43	8,20,97	16,14,128	370	369	0.4220365357910473	0.716520777162	0.478,0.371,0.367	0.333,0.588,0.43	-0.045
930	gene:Solyc06g068760.2	NA	6	+	42615770	42615819	42615819	42615943	42615301	42615670	42616581	42616642	930	13,6,25	0,0,1	16,13,103	0,0,6	198	273	0.42226514477731925	0.716520777162	1.0,1.0,0.972	1.0,1.0,0.959	0.004
141	gene:Solyc01g056520.2	NA	1	-	54532708	54532747	54533362	54533461	54532018	54532492	54537334	54537463	141	38,5,38	30,7,19	5,20,42	7,7,23	248	188	0.4278118564643718	0.724538228217	0.49,0.351,0.603	0.351,0.684,0.581	-0.057
754	gene:Solyc02g094610.1	NA	2	-	55175564	55175752	55176433	55176519	55172229	55172322	55179391	55179541	754	16,6,5	61,17,34	6,3,23	29,33,79	235	337	0.4281107551105172	0.724538228217	0.273,0.336,0.174	0.229,0.115,0.295	0.048
107	gene:Solyc11g072710.1	NA	11	+	55915882	55915963	55916150	55916254	55915469	55915554	55916440	55916490	107	201,121,219	328,158,322	204,201,266	242,240,451	230	253	0.44371439335760665	0.748985261895	0.403,0.457,0.428	0.481,0.48,0.393	-0.022
65	gene:Solyc03g093640.2	NA	3	-	55198151	55198205	55198350	55198403	55198010	55198070	55199155	55199220	65	40,15,46	62,30,35	20,31,57	31,43,57	202	203	0.4434933103271128	0.748985261895	0.393,0.334,0.569	0.393,0.42,0.501	-0.006
383	gene:Solyc12g044400.1	NA	12	+	38565759	38565882	38566176	38566233	38560529	38560608	38566359	38566567	383	128,81,104	61,26,60	100,109,186	45,61,101	272	206	0.4481962414324425	0.755564198399	0.614,0.702,0.568	0.627,0.575,0.582	0.033
416	gene:Solyc06g084360.2	NA	6	+	49501727	49501793	49502698	49502835	49501301	49501458	49503141	49503252	416	173,86,131	20,20,31	134,95,216	21,17,49	215	286	0.4495422226483854	0.756846476412	0.92,0.851,0.849	0.895,0.881,0.854	-0.003
847	gene:Solyc03g034170.2	NA	3	+	5870260	5870361	5871370	5871571	5869289	5869376	5872059	5872140	847	2,0,3	3,0,0	0,5,9	0,4,1	250	350	0.45107933428712876	0.758446787039	0.483,NA,1.0	NA,0.636,0.926	-0.039
111	gene:Solyc08g083250.2	NA	8	+	65763605	65763697	65763771	65763841	65763314	65763538	65763919	65764042	111	21,25,31	13,3,12	34,21,29	1,2,53	241	219	0.45174392333002733	0.758577782943	0.595,0.883,0.701	0.969,0.905,0.332	-0.009
1357	gene:Solyc04g045530.2	NA	4	+	33716542	33716551	33716551	33716604	33716329	33716465	33716677	33716781	1357	2,1,0	4,2,4	2,3,1	7,5,29	158	202	0.4529403916424085	0.759600423338	0.39,0.39,0.0	0.268,0.434,0.042	0.012
349	gene:Solyc01g088460.2	NA	1	+	83265392	83265530	83265708	83265822	83264526	83264777	83266367	83266608	349	8,2,0	0,0,0	0,2,4	2,0,2	287	263	0.45591519278011605	0.762898879861	1.0,1.0,NA	0.0,1.0,0.647	0.451
498	gene:Solyc01g050070.2	NA	1	-	48378968	48379037	48390253	48390349	48378529	48378573	48396127	48396446	498	42,15,33	0,0,0	23,24,53	0,0,3	245	218	0.4560872653769026	0.762898879861	1.0,1.0,1.0	1.0,1.0,0.94	0.02
855	gene:Solyc04g074640.2	NA	4	-	60572933	60573025	60573060	60573145	60572787	60572853	60573979	60574075	855	243,76,180	132,111,182	149,173,612	114,170,508	234	241	0.4595568657128093	0.767709337683	0.655,0.414,0.505	0.574,0.512,0.554	-0.022
854	gene:Solyc04g074640.2	NA	4	-	60572933	60573025	60573060	60573161	60572787	60572853	60573979	60574075	854	5,1,0	132,111,182	4,0,9	114,170,508	250	241	0.4607630363398755	0.7687311045	0.035,0.009,0.0	0.033,0.0,0.017	-0.002
307	gene:Solyc09g074320.2	NA	9	+	66101987	66102057	66102424	66102526	66100985	66101085	66102888	66102970	307	47,43,54	74,72,87	34,45,44	73,60,52	219	251	0.46588786713251695	0.773290131197	0.421,0.406,0.416	0.348,0.462,0.492	-0.02
573	gene:Solyc07g022790.2	NA	7	+	21623932	21623986	21624616	21624662	21623718	21623824	21624764	21625035	573	45,11,30	46,17,31	23,29,40	20,26,41	203	195	0.4652537035105764	0.773290131197	0.484,0.383,0.482	0.525,0.517,0.484	-0.059
879	gene:Solyc01g100860.2	NA	1	-	90766596	90766758	90772164	90772325	90765534	90765605	90772963	90773122	879	1592,731,1522	1822,914,1635	968,1323,2971	1162,1376,3022	310	311	0.4652133007550556	0.773290131197	0.467,0.445,0.483	0.455,0.491,0.497	-0.016
969	gene:Solyc09g020110.2	NA	9	+	18420105	18420197	18421164	18421326	18417569	18417643	18421923	18422002	969	0,0,0	170,65,173	0,5,3	118,102,202	241	311	0.4653096324774759	0.773290131197	0.0,0.0,0.0	0.0,0.059,0.019	-0.026
251	gene:Solyc11g039950.1	NA	11	-	40563512	40563698	40569652	40569797	40563334	40563382	40569929	40570089	251	64,36,74	18,6,6	40,52,108	12,5,24	294	335	0.46961503878764	0.778477237375	0.802,0.872,0.934	0.792,0.922,0.837	0.019
82	gene:Solyc01g099720.2	NA	1	+	89877310	89877426	89880518	89880581	89876923	89877154	89881872	89881937	82	47,26,41	0,0,3	21,37,172	0,0,0	265	212	0.4710191581798312	0.779805085181	1.0,1.0,0.916	1.0,1.0,1.0	-0.028
224	gene:Solyc06g051780.2	NA	6	+	35452648	35452807	35453683	35453864	35443583	35443653	35455267	35455398	224	12,11,6	1,0,2	10,1,14	0,2,2	308	330	0.48138168278829396	0.79450981171	0.928,1.0,0.763	1.0,0.349,0.882	0.153
283	gene:Solyc11g073130.1	NA	11	+	56217728	56217817	56218161	56218215	56217411	56217459	56220377	56220445	283	117,78,108	135,115,180	44,60,229	143,117,156	238	203	0.48074855738572697	0.79450981171	0.425,0.366,0.339	0.208,0.304,0.556	0.021
744	gene:Solyc01g107690.2	NA	1	+	95146227	95146414	95146858	95147021	95145991	95146137	95147532	95147599	744	19,7,10	5,0,0	2,5,39	4,0,0	336	312	0.4817445416707349	0.79450981171	0.779,1.0,1.0	0.317,1.0,1.0	0.154
907	gene:Solyc10g005260.2	NA	10	-	205234	205326	207735	207822	204548	204601	208224	208693	907	0,0,2	1,0,7	0,0,2	8,5,8	236	241	0.48638103026348956	0.801134614179	0.0,NA,0.226	0.0,0.0,0.203	0.045
226	gene:Solyc05g013460.2	NA	5	+	6661943	6662041	6662041	6662079	6661177	6661387	6662191	6662278	226	2,0,3	73,18,65	0,0,0	31,19,73	247	187	0.492188101512799	0.808639409474	0.02,0.0,0.034	0.0,0.0,0.0	0.018
243	gene:Solyc11g039950.1	NA	11	-	40563512	40563658	40569652	40569791	40563334	40563382	40569929	40570089	243	2,0,0	8,0,4	0,0,1	6,0,17	288	295	0.49197714753694566	0.808639409474	0.204,NA,0.0	0.0,NA,0.057	0.073
1173	gene:Solyc12g099430.1	NA	12	+	66585109	66585387	66585945	66586178	66584034	66584239	66587071	66587327	1173	408,175,383	176,96,202	39,62,333	14,25,207	427	382	0.4975556352962328	0.816420604617	0.675,0.62,0.629	0.714,0.689,0.59	-0.023
246	gene:Solyc11g039950.1	NA	11	-	40567599	40567679	40569652	40569791	40563334	40563382	40569929	40570089	246	2,0,0	0,0,2	0,0,1	0,0,4	288	229	0.4982289191287854	0.816489217279	1.0,NA,0.0	NA,NA,0.166	0.334
117	gene:Solyc07g066670.2	NA	7	-	68042369	68042413	68042483	68042573	68041966	68042252	68042647	68042724	117	17,7,9	22,15,22	1,1,7	3,1,15	239	193	0.5000095797538682	0.818370109648	0.384,0.274,0.248	0.212,0.447,0.274	-0.009
306	gene:Solyc12g097030.1	NA	12	+	65698077	65698153	65698186	65698380	65697479	65697598	65698689	65698798	306	81,35,79	1,0,1	35,41,85	1,1,5	225	343	0.5020331208135038	0.820643268283	0.992,1.0,0.992	0.982,0.984,0.963	0.018
1371	gene:Solyc01g087370.2	NA	1	-	82322628	82322699	82325821	82326024	82314087	82314163	82328213	82328315	1371	16,8,9	0,0,2	1,1,16	1,0,2	352	220	0.5035855842147827	0.822141616654	1.0,1.0,0.738	0.385,1.0,0.833	0.173
743	gene:Solyc02g094540.2	NA	2	+	55079134	55079230	55079351	55079444	55078929	55079025	55079560	55079656	743	61,31,46	52,11,40	51,27,95	30,22,67	245	242	0.5045957946436412	0.822752033385	0.537,0.736,0.532	0.627,0.548,0.583	0.016
1167	gene:Solyc03g119140.2	NA	3	+	67844110	67844179	67844417	67844547	67843932	67844031	67845545	67845595	1167	73,31,60	5,6,6	31,39,104	4,2,16	218	279	0.5064448295369827	0.824726907546	0.949,0.869,0.928	0.908,0.961,0.893	-0.005
1127	gene:Solyc01g087260.2	NA	1	-	82197571	82197683	82199542	82199794	82196995	82197394	82200050	82200152	1127	626,330,521	249,117,192	249,257,731	78,88,286	401	261	0.5099656857223089	0.829415888854	0.621,0.647,0.638	0.675,0.655,0.625	-0.016
158	gene:Solyc12g019010.1	NA	12	-	8973881	8974091	8974313	8974412	8973129	8973229	8975813	8975904	158	23,16,35	35,14,38	10,33,90	40,18,84	248	359	0.5107325312964606	0.829619551465	0.488,0.623,0.571	0.266,0.726,0.608	0.027
1049	gene:Solyc12g005050.1	NA	12	-	26480	26813	27166	27276	26156	26256	27363	27411	1049	0,0,0	90,55,119	0,0,4	66,68,178	259	482	0.5120330193080685	0.830688449141	0.0,0.0,0.0	0.0,0.0,0.04	-0.013
1078	gene:Solyc08g076140.2	NA	8	+	60172455	60172563	60173155	60173383	60169953	60170340	60174051	60174174	1078	0,2,4	117,69,67	0,0,1	72,29,94	257	377	0.5127012626785283	0.830730241408	0.0,0.041,0.081	0.0,0.0,0.015	0.036
1362	gene:Solyc09g020190.2	NA	9	+	19187942	19188112	19188200	19188369	19187669	19187846	19188921	19189409	1362	0,0,4	6,1,11	0,0,2	0,0,3	319	318	0.5160386879316794	0.835091393612	0.0,0.0,0.266	NA,NA,0.399	-0.31
28	gene:Solyc03g124040.2	NA	3	-	70751020	70751238	70755662	70755845	70749854	70750471	70756798	70757044	28	8,8,3	87,33,66	3,2,17	27,39,169	332	367	0.5203703101905461	0.841048513845	0.092,0.211,0.048	0.109,0.054,0.1	0.029
1238	gene:Solyc04g072880.2	NA	4	+	59836893	59837033	59837033	59837118	59835848	59835926	59837233	59837322	1238	15,7,20	31,14,32	10,4,24	19,12,49	289	234	0.525299451521581	0.846707020313	0.281,0.288,0.336	0.299,0.213,0.284	0.036
486	gene:Solyc01g104880.2	NA	1	-	93203788	93203806	93203912	93203981	93202544	93202637	93204456	93204516	486	21,16,55	0,0,0	29,7,90	0,0,3	218	167	0.5264906762037502	0.846707020313	1.0,1.0,1.0	1.0,1.0,0.958	0.014
816	gene:Solyc06g005570.2	NA	6	-	612104	612186	613877	614919	609691	609808	615550	615688	816	115,79,117	0,4,0	99,121,344	0,0,1	1191	231	0.5251158668811344	0.846707020313	1.0,0.793,1.0	1.0,1.0,0.985	-0.064
893	gene:Solyc02g093930.2	NA	2	-	54617408	54617467	54618126	54618299	54616779	54617336	54618441	54618727	893	1,0,0	3,0,0	0,0,1	2,2,6	322	208	0.5259992287893667	0.846707020313	0.177,NA,NA	0.0,0.0,0.097	0.145
441	gene:Solyc10g075030.1	NA	10	+	58725505	58725647	58727380	58727417	58724643	58724756	58727626	58727708	441	8,4,2	0,0,0	2,3,17	0,0,3	291	186	0.5311203207972701	0.853091397256	1.0,1.0,1.0	1.0,1.0,0.784	0.072
1364	gene:Solyc02g062920.2	NA	2	+	34863943	34863976	34864156	34864306	34863804	34863869	34864473	34864544	1364	0,0,2	2,0,0	2,0,3	2,0,0	182	299	0.5362175595442871	0.860210055199	0.0,NA,1.0	0.622,NA,1.0	-0.311
409	gene:Solyc12g014440.1	NA	12	-	5415122	5415348	5417001	5417129	5414350	5414571	5417406	5417493	409	63,15,47	131,79,86	21,17,70	62,53,158	277	375	0.5378782789025824	0.861804974747	0.394,0.204,0.425	0.314,0.303,0.375	0.01
1289	gene:Solyc10g009040.2	NA	10	-	3064699	3064883	3065026	3065121	3061599	3061638	3065638	3065692	1289	26,6,19	2,0,2	28,25,55	0,3,6	244	333	0.5388010173552111	0.862214994357	0.947,1.0,0.928	1.0,0.919,0.926	0.01
864	gene:Solyc07g066120.2	NA	7	-	67628023	67628157	67628597	67628746	67627731	67627850	67629444	67629587	864	61,21,63	38,21,46	24,25,109	27,25,45	298	283	0.5402342946157054	0.863237722525	0.604,0.487,0.565	0.458,0.487,0.697	0.005
956	gene:Solyc01g090450.2	NA	1	+	84131808	84131863	84135487	84135574	84131206	84131281	84135692	84136055	956	0,0,0	3,0,1	2,0,0	3,1,3	204	236	0.5407753714194996	0.863237722525	0.0,NA,0.0	0.435,0.0,0.0	-0.145
1314	gene:Solyc06g068060.2	NA	6	-	42177719	42177771	42179723	42179775	42177230	42177314	42180357	42180443	1314	12,0,16	23,9,18	3,3,20	13,11,20	201	201	0.5437524993996761	0.866919829499	0.343,0.0,0.471	0.188,0.214,0.5	-0.029
119	gene:Solyc07g066670.2	NA	7	-	68042369	68042416	68042483	68042573	68041966	68042252	68042647	68042724	119	17,7,9	25,17,23	1,1,7	3,1,16	239	196	0.5497929288036161	0.875470759782	0.358,0.252,0.243	0.215,0.451,0.264	-0.026
943	gene:Solyc05g052690.2	NA	5	-	62899090	62899320	62899808	62899859	62898701	62898823	62901677	62902011	943	32,25,12	167,125,114	33,31,205	148,190,1168	200	379	0.553112455536014	0.879673314893	0.266,0.275,0.166	0.297,0.236,0.25	-0.025
229	gene:Solyc05g013460.2	NA	5	+	6661960	6662041	6662041	6662079	6661177	6661387	6662191	6662278	229	52,16,31	73,18,65	18,13,42	31,19,73	230	187	0.5555094867781192	0.882400204428	0.367,0.42,0.279	0.321,0.357,0.319	0.023
653	gene:Solyc01g091600.2	NA	1	-	85187101	85187112	85187312	85187432	85184962	85185127	85188176	85188853	653	24,20,25	0,2,12	4,7,41	3,1,6	269	160	0.5590685629342458	0.886963990029	1.0,0.856,0.553	0.442,0.806,0.803	0.119
971	gene:Solyc07g018290.2	NA	7	-	10026688	10026777	10026893	10026902	10026262	10026336	10027419	10027502	971	0,0,0	7,11,26	0,1,2	3,9,28	158	238	0.56054219166643	0.888212075766	0.0,0.0,0.0	0.0,0.143,0.097	-0.08
265	gene:Solyc11g039950.1	NA	11	-	40563512	40563579	40569929	40570089	40563334	40563382	40570426	40570638	265	125,55,80	0,0,0	43,61,250	0,0,5	309	216	0.5638553866507888	0.892368439338	1.0,1.0,1.0	1.0,1.0,0.972	0.009
1241	gene:Solyc04g054740.2	NA	4	+	53183633	53183810	53183881	53184070	53183396	53183512	53184155	53184218	1241	2498,1413,2438	2661,1314,2611	754,769,1554	775,737,1478	326	338	0.5660744775393283	0.894785207162	0.493,0.527,0.492	0.502,0.52,0.522	-0.011
1116	gene:Solyc11g072970.1	NA	11	-	56119747	56119804	56120379	56120447	56119416	56119499	56120535	56120616	1116	2,0,0	18,15,20	0,4,0	11,7,41	217	206	0.5698781169554461	0.898600494175	0.095,0.0,0.0	0.0,0.352,0.0	-0.086
505	gene:Solyc01g059920.2	NA	1	+	69249926	69249974	69249987	69250083	69249712	69249822	69250177	69250319	505	0,0,0	13,0,11	1,0,2	8,12,31	197	245	0.5695787053583188	0.898600494175	0.0,NA,0.0	0.135,0.0,0.074	-0.07
168	gene:Solyc02g084170.1	NA	2	-	47348600	47348709	47349067	47349171	47348378	47348504	47349780	47349903	168	0,0,1	2,0,0	0,0,2	2,0,2	253	258	0.5730010349917236	0.901406983978	0.0,NA,1.0	0.0,NA,0.505	0.247
428	gene:Solyc04g079060.2	NA	4	-	63649421	63649457	63649457	63649567	63648989	63649066	63650177	63650369	428	129,26,104	31,17,19	35,84,177	14,25,47	259	185	0.5730522357538623	0.901406983978	0.748,0.522,0.796	0.641,0.706,0.729	-0.003
751	gene:Solyc05g009330.2	NA	5	-	3478319	3478422	3478422	3478525	3477307	3477790	3482222	3482473	751	273,169,244	96,67,92	282,294,290	83,84,136	252	252	0.575132260724035	0.903579602814	0.74,0.716,0.726	0.773,0.778,0.681	-0.017
506	gene:Solyc01g059920.2	NA	1	+	69249926	69249974	69249974	69250083	69249712	69249822	69250177	69250319	506	0,0,0	12,0,13	1,0,2	9,12,33	197	258	0.5791928956967434	0.908854871524	0.0,NA,0.0	0.127,0.0,0.074	-0.067
261	gene:Solyc11g039950.1	NA	11	-	40563539	40563579	40567599	40567679	40563334	40563382	40569929	40570089	261	0,0,2	0,0,0	0,0,4	0,0,1	229	189	0.5806706674464238	0.910069300616	NA,NA,1.0	NA,NA,0.768	0.232
376	gene:Solyc09g098530.2	NA	9	+	72333367	72333423	72333942	72334052	72332316	72333189	72334143	72334303	376	85,52,56	89,58,102	46,33,97	46,53,142	205	259	0.5829727621780638	0.912571164039	0.547,0.531,0.41	0.558,0.44,0.463	0.009
1186	gene:Solyc03g097240.2	NA	3	-	59546148	59546284	59546389	59546462	59545606	59545684	59547196	59547323	1186	0,0,0	4,5,15	1,0,2	3,4,14	222	285	0.5893238517932661	0.920102050975	0.0,0.0,0.0	0.3,0.0,0.155	-0.152
1249	gene:Solyc09g009390.2	NA	9	+	2837299	2837351	2837715	2837796	2836689	2836761	2837926	2838045	1249	224,109,222	484,244,425	110,107,217	213,186,552	201	230	0.5891075485692949	0.920102050975	0.346,0.338,0.374	0.371,0.397,0.31	-0.007
288	gene:Solyc08g066620.2	NA	8	+	55375623	55375692	55375761	55375844	55374775	55374837	55376670	55376850	288	9,4,5	2,0,1	0,0,2	0,0,1	218	232	0.5899184843454155	0.920102050975	0.827,1.0,0.842	NA,NA,0.68	0.21
301	gene:Solyc04g079040.2	NA	4	-	63636925	63637028	63637108	63637231	63636476	63636514	63637361	63637438	301	35,11,23	41,9,22	25,13,67	37,25,57	272	252	0.5977158695679452	0.931140505243	0.442,0.531,0.492	0.385,0.325,0.521	0.078
1138	gene:Solyc02g030300.2	NA	2	+	25478734	25478929	25479935	25480094	25478217	25478375	25480724	25480935	1138	6,2,2	4,2,4	0,0,4	2,2,0	344	308	0.6017323253358368	0.936269430396	0.573,0.472,0.309	0.0,0.0,1.0	0.118
897	gene:Solyc08g067190.2	NA	8	-	56174770	56175035	56175256	56175351	56174025	56174093	56176473	56176615	897	0,0,0	21,7,23	0,4,0	15,17,53	244	414	0.6063099837211579	0.942258183836	0.0,0.0,0.0	0.0,0.285,0.0	-0.095
865	gene:Solyc11g007830.1	NA	11	+	2052002	2052059	2052208	2052304	2051709	2051769	2052671	2052731	865	111,58,132	375,137,333	55,71,126	193,178,311	206	245	0.6090820747849879	0.944351281428	0.26,0.335,0.32	0.253,0.322,0.325	0.005
948	gene:Solyc01g099440.2	NA	1	+	89694435	89694513	89695693	89695797	89693844	89693853	89695871	89695924	948	0,0,1	0,0,1	1,3,1	2,0,2	227	253	0.6091175318726204	0.944351281428	NA,NA,0.527	0.358,1.0,0.358	-0.045
114	gene:Solyc12g040810.1	NA	12	+	42548654	42548803	42549505	42549639	42548393	42548460	42549717	42549816	114	67,21,61	85,28,75	15,26,159	31,30,211	298	283	0.6165546705749454	0.954736753357	0.428,0.416,0.436	0.315,0.451,0.417	0.032
295	gene:Solyc06g009220.2	NA	6	+	3177942	3178022	3178515	3178610	3175918	3175991	3178694	3178793	295	102,59,97	0,2,0	75,51,103	4,2,0	229	244	0.6187134365058875	0.956933580625	1.0,0.969,1.0	0.952,0.965,1.0	0.017
413	gene:Solyc02g092920.2	NA	2	+	53874243	53874460	53875015	53875200	53872760	53872928	53875276	53875363	413	285,149,276	198,100,180	155,126,217	100,76,140	366	334	0.6225201170412635	0.961670861809	0.568,0.576,0.583	0.586,0.602,0.586	-0.016
217	gene:Solyc04g016550.2	NA	4	-	7373177	7373392	7376096	7376255	7371957	7372113	7377149	7377227	217	43,19,45	25,7,8	25,41,66	10,18,27	308	364	0.6262804133351458	0.966325267831	0.67,0.762,0.869	0.747,0.729,0.743	0.027
460	gene:Solyc08g062190.2	NA	8	-	50677376	50677470	50678335	50678560	50677034	50677109	50679591	50679708	460	389,235,367	247,148,255	260,252,449	189,177,261	374	243	0.6278344276647634	0.966656911651	0.506,0.508,0.483	0.472,0.481,0.528	0.005
987	gene:Solyc01g099300.2	NA	1	-	89583469	89583521	89588961	89589054	89583246	89583358	89590048	89590195	987	29,14,32	9,5,13	7,16,60	5,4,25	242	201	0.6279905690540886	0.966656911651	0.728,0.699,0.672	0.538,0.769,0.666	0.042
1044	gene:Solyc08g080420.2	NA	8	+	63706077	63706110	63707241	63707366	63705915	63705976	63707440	63707575	1044	12,9,13	25,11,26	18,8,47	25,11,119	182	274	0.6305893732306915	0.968620372924	0.419,0.552,0.429	0.52,0.523,0.373	-0.005
1108	gene:Solyc11g072030.1	NA	11	-	55321142	55321178	55321561	55321618	55320538	55320660	55322845	55323251	1108	66,27,56	46,28,60	22,40,94	19,31,104	206	185	0.6307643882457228	0.968620372924	0.563,0.464,0.456	0.51,0.537,0.448	-0.004
220	gene:Solyc08g083320.2	NA	8	-	65818223	65818322	65818387	65818468	65818067	65818157	65818539	65818884	220	974,553,950	737,258,620	385,361,564	187,153,628	230	248	0.6345508183242289	0.973279013159	0.588,0.698,0.623	0.689,0.718,0.492	0.003
1133	gene:Solyc05g041530.2	NA	5	+	52102856	52102883	52102967	52103048	52101182	52101351	52103948	52104077	1133	0,0,4	132,66,105	0,0,7	71,92,361	176	230	0.6404228848689966	0.97534368685	0.0,0.0,0.047	0.0,0.0,0.025	0.007
113	gene:Solyc12g040810.1	NA	12	+	42548725	42548803	42549505	42549639	42548393	42548460	42549717	42549816	113	0,2,2	85,28,75	0,2,1	31,30,211	227	283	0.6393466996349415	0.97534368685	0.0,0.082,0.032	0.0,0.077,0.006	0.01
285	gene:Solyc11g073130.1	NA	11	+	56218367	56218522	56219405	56219482	56218161	56218215	56220377	56220445	285	13,2,11	14,3,3	11,11,13	2,11,11	304	226	0.6382224946943076	0.97534368685	0.408,0.331,0.732	0.803,0.426,0.468	-0.075
39	gene:Solyc04g016370.2	NA	4	-	7181884	7182272	7182565	7182653	7181283	7181719	7184340	7184544	39	5,5,4	25,20,21	4,10,16	44,38,86	237	537	0.6377043015878168	0.97534368685	0.312,0.362,0.301	0.171,0.374,0.297	0.044
473	gene:Solyc10g076860.1	NA	10	+	59824243	59824437	59827751	59827886	59823607	59823656	59829374	59829530	473	1,2,2	72,32,52	0,2,0	43,30,64	343	284	0.6376294994086582	0.97534368685	0.011,0.049,0.031	0.0,0.052,0.0	0.013
84	gene:Solyc01g099720.2	NA	1	+	89877310	89877426	89880518	89880608	89876923	89877154	89881872	89881937	84	47,26,41	40,13,40	21,37,172	63,31,78	265	239	0.6399018075856293	0.97534368685	0.514,0.643,0.48	0.231,0.518,0.665	0.074
905	gene:Solyc03g006070.2	NA	3	-	757318	757353	757780	757830	757155	757225	758495	758683	905	6,0,0	2,5,5	4,3,1	7,5,6	199	184	0.6420611439785873	0.976688304899	0.735,0.0,0.0	0.346,0.357,0.134	-0.034
652	gene:Solyc12g070280.1	NA	12	+	29995748	29995823	29996260	29996487	29995307	29995382	29996908	29996989	652	154,42,118	4,1,3	137,120,158	1,0,5	224	376	0.6470585546133312	0.983133620582	0.985,0.986,0.985	0.996,1.0,0.981	-0.007
1387	gene:Solyc04g015340.2	NA	4	-	5528213	5528274	5528303	5528341	5528033	5528129	5529592	5529853	1387	50,37,62	95,55,108	28,38,73	47,40,147	187	210	0.6493814560431144	0.985504956178	0.371,0.43,0.392	0.401,0.516,0.358	-0.027
1405	gene:Solyc05g052630.2	NA	5	-	62847507	62847605	62847812	62847846	62846079	62846323	62849168	62849284	1405	2,3,2	5,0,3	8,8,0	8,1,7	183	247	0.6504134107806566	0.985786082509	0.351,1.0,0.474	0.574,0.915,0.0	0.112
994	gene:Solyc01g087610.2	NA	1	-	82567092	82567123	82569057	82569164	82566258	82566376	82570246	82570328	994	16,8,23	9,11,22	13,21,32	15,22,15	256	180	0.6510915038378802	0.985786082509	0.556,0.338,0.424	0.379,0.402,0.6	-0.021
277	gene:Solyc11g073130.1	NA	11	+	56218367	56218504	56219405	56219482	56218161	56218215	56220377	56220445	277	10,21,4	14,3,3	15,20,12	2,11,11	286	226	0.6519883145593269	0.985989345877	0.361,0.847,0.513	0.856,0.59,0.463	-0.063
159	gene:Solyc12g019010.1	NA	12	-	8974313	8974429	8975813	8975904	8973129	8973229	8979428	8979493	159	147,93,169	0,0,2	139,159,148	6,0,2	240	265	0.6604544112699071	0.996461556327	1.0,1.0,0.989	0.962,1.0,0.988	0.013
292	gene:Solyc06g009220.2	NA	6	+	3169951	3169995	3170196	3170260	3168770	3168828	3171153	3171253	292	1,0,2	171,146,187	2,3,3	161,151,269	193	213	0.6597492799421096	0.996461556327	0.006,0.0,0.012	0.014,0.021,0.012	-0.01
373	gene:Solyc08g081640.2	NA	8	-	64629195	64629265	64629534	64629638	64627416	64628211	64629758	64632201	373	7,5,15	28,11,6	4,4,11	16,4,10	253	219	0.6614455627239618	0.996793837532	0.178,0.282,0.684	0.178,0.464,0.488	0.005
1015	gene:Solyc12g035360.1	NA	12	-	58915017	58915117	58915705	58915815	58909765	58909882	58918199	58918300	1015	60,19,58	27,12,33	36,25,73	12,21,34	259	249	0.6628792182029268	0.997791419251	0.681,0.604,0.628	0.743,0.534,0.674	-0.013
1000	gene:Solyc05g005620.2	NA	5	-	437775	437841	438138	438181	437392	437646	438412	438472	1000	1,0,0	4,2,2	1,1,1	3,5,4	192	215	1	1.0	0.219,0.0,0.0	0.272,0.183,0.219	-0.152
1001	gene:Solyc05g005620.2	NA	5	-	437775	437841	438138	438178	437392	437646	438412	438472	1001	1,0,0	4,2,2	0,1,0	3,5,4	189	215	1	1.0	0.221,0.0,0.0	0.0,0.185,0.0	0.012
1002	gene:Solyc05g005620.2	NA	5	-	437775	437841	438138	438248	437392	437646	438412	438472	1002	1,0,0	4,2,2	0,1,1	3,5,4	259	215	1	1.0	0.172,0.0,0.0	0.0,0.142,0.172	-0.047
1004	gene:Solyc05g005620.2	NA	5	-	437775	437841	438138	438178	437392	437646	439017	439585	1004	2,0,0	4,1,0	0,1,0	3,3,4	189	215	0.7585518336185454	1.0	0.363,0.0,NA	0.0,0.275,0.0	0.09
1006	gene:Solyc05g005620.2	NA	5	-	437775	437841	438138	438181	437392	437646	439017	439585	1006	1,0,2	4,1,0	0,1,0	3,3,4	192	215	1	1.0	0.219,0.0,1.0	0.0,0.272,0.0	0.316
1007	gene:Solyc05g005620.2	NA	5	-	437775	437841	438412	438472	437392	437646	439017	439585	1007	1,0,0	4,1,0	1,0,2	3,3,4	209	215	1	1.0	0.205,0.0,NA	0.255,0.0,0.34	-0.096
1008	gene:Solyc05g005620.2	NA	5	-	438412	438472	438472	438498	437392	437646	439017	439585	1008	5,1,3	1,0,0	6,2,2	1,0,2	175	209	1	1.0	0.857,1.0,1.0	0.878,1.0,0.544	0.145
1012	gene:Solyc05g005620.2	NA	5	-	438138	438178	438472	438498	437392	437646	439017	439585	1012	5,1,3	2,0,0	6,2,2	0,1,0	175	189	1	1.0	0.73,1.0,1.0	1.0,0.684,1.0	0.015
1013	gene:Solyc05g005620.2	NA	5	-	438138	438178	438412	438498	437392	437646	439017	439585	1013	31,6,14	2,0,0	36,12,28	0,1,0	235	189	1	1.0	0.926,1.0,1.0	1.0,0.906,1.0	0.007
1017	gene:Solyc12g035360.1	NA	12	-	58915705	58915815	58918199	58918300	58909765	58909882	58919273	58919342	1017	62,24,54	0,0,0	77,46,115	0,0,1	250	259	1	1.0	1.0,1.0,1.0	1.0,1.0,0.992	0.003
1018	gene:Solyc12g035360.1	NA	12	-	58915705	58915815	58918199	58918300	58915017	58915117	58919273	58919342	1018	62,24,56	0,0,0	77,44,117	0,2,1	250	259	1	1.0	1.0,1.0,1.0	1.0,0.958,0.992	0.017
1023	gene:Solyc01g090880.2	NA	1	-	84591373	84591442	84592195	84592313	84590069	84590510	84592491	84592551	1023	0,0,0	47,30,44	0,1,1	12,18,62	267	218	1	1.0	0.0,0.0,0.0	0.0,0.043,0.013	-0.019
1027	gene:Solyc01g090880.2	NA	1	-	84591373	84591442	84592195	84592313	84590625	84590677	84592491	84592551	1027	0,0,2	180,101,134	0,1,0	104,108,190	267	218	1	1.0	0.0,0.0,0.012	0.0,0.008,0.0	0.001
1028	gene:Solyc01g090880.2	NA	1	-	84591373	84591442	84592195	84592367	84590625	84590677	84592491	84592551	1028	0,0,5	180,101,134	0,0,7	104,108,190	321	218	1	1.0	0.0,0.0,0.025	0.0,0.0,0.024	0.0
102	gene:Solyc03g006190.2	NA	3	-	827859	827920	828087	828132	827674	827686	831890	832088	102	2,0,0	0,8,6	0,0,0	3,3,12	194	210	1	1.0	1.0,0.0,0.0	0.0,0.0,0.0	0.333
1032	gene:Solyc11g066660.1	NA	11	-	52432207	52432266	52433235	52433431	52431239	52431320	52433533	52433579	1032	34,21,27	0,2,0	13,17,72	0,0,2	345	208	1	1.0	1.0,0.864,1.0	1.0,1.0,0.956	-0.031
1034	gene:Solyc01g111630.2	NA	1	+	97850855	97850925	97851003	97851111	97850649	97850741	97851268	97851346	1034	0,0,0	1038,500,1051	1,0,0	663,656,1973	219	257	1	1.0	0.0,0.0,0.0	0.002,0.0,0.0	-0.001
1046	gene:Solyc06g082890.2	NA	6	-	48523137	48523196	48523196	48523277	48522778	48523016	48523887	48523987	1046	16,3,19	0,0,1	2,2,17	0,0,1	230	208	1	1.0	1.0,1.0,0.945	1.0,1.0,0.939	0.002
1053	gene:Solyc03g083020.2	NA	3	+	52859858	52859962	52859997	52860104	52859069	52859104	52860746	52861035	1053	0,0,0	111,52,91	0,4,4	65,87,251	253	256	0.8955900495798522	1.0	0.0,0.0,0.0	0.0,0.044,0.016	-0.02
1057	gene:Solyc03g044430.2	NA	3	+	9223346	9223448	9224627	9224744	9221617	9221693	9225058	9225117	1057	7,6,13	4,0,6	15,1,17	2,2,6	251	266	0.7171405485044988	1.0	0.65,1.0,0.697	0.888,0.346,0.75	0.121
105	gene:Solyc07g056030.2	NA	7	+	63936483	63936502	63936502	63936569	63935715	63935972	63937026	63937073	105	28,9,21	1,0,0	12,30,27	1,0,0	168	216	1	1.0	0.973,1.0,1.0	0.939,1.0,1.0	0.011
1061	gene:Solyc02g085290.2	NA	2	-	48234975	48235030	48235582	48235657	48234726	48234810	48235950	48236022	1061	178,67,124	0,0,4	161,171,243	0,0,0	224	204	1	1.0	1.0,1.0,0.966	1.0,1.0,1.0	-0.011
1062	gene:Solyc02g085290.2	NA	2	-	48234912	48235030	48235582	48235657	48234726	48234810	48235950	48236022	1062	178,67,124	0,0,4	161,171,243	0,2,0	224	267	1	1.0	1.0,1.0,0.974	1.0,0.99,1.0	-0.005
1065	gene:Solyc02g085290.2	NA	2	-	48234891	48235030	48235582	48235657	48234726	48234810	48235950	48236022	1065	178,67,124	0,4,4	161,171,243	1,0,0	224	288	0.6754716085753835	1.0	1.0,0.956,0.976	0.995,1.0,1.0	-0.021
1066	gene:Solyc02g085290.2	NA	2	-	48234884	48235030	48235582	48235657	48234726	48234810	48235950	48236022	1066	178,67,124	0,0,4	161,171,243	5,0,0	224	295	1	1.0	1.0,1.0,0.976	0.977,1.0,1.0	-0.0
1070	gene:Solyc12g094720.1	NA	12	+	64855719	64855786	64856532	64856642	64855516	64855643	64856726	64856792	1070	91,38,75	61,41,77	70,110,322	85,86,255	216	259	0.7500255651402248	1.0	0.641,0.526,0.539	0.497,0.605,0.602	0.001
1072	gene:Solyc09g055350.2	NA	9	+	40066321	40066414	40066456	40066511	40066160	40066226	40071792	40071857	1072	142,55,146	0,0,0	89,100,179	0,0,5	242	204	0.9831075923348007	1.0	1.0,1.0,1.0	1.0,1.0,0.968	0.011
1082	gene:Solyc10g078960.1	NA	10	-	60600200	60600288	60600687	60600725	60599441	60599699	60601133	60601370	1082	0,0,3	0,2,0	0,8,8	0,0,0	187	237	0.777144967896667	1.0	NA,0.0,1.0	NA,1.0,1.0	-0.5
1083	gene:Solyc07g043460.2	NA	7	+	57247412	57247502	57247553	57247633	57246994	57247328	57247700	57247948	1083	213,104,189	259,114,273	54,51,241	79,71,277	239	229	0.8567322949733722	1.0	0.441,0.466,0.399	0.396,0.408,0.455	0.016
1087	gene:Solyc03g111060.2	NA	3	+	61738289	61738410	61739177	61739228	61737915	61738183	61743792	61743896	1087	1,0,0	8,0,1	0,0,1	1,0,7	270	200	1	1.0	0.085,NA,0.0	0.0,NA,0.096	-0.005
108	gene:Solyc08g023500.2	NA	8	-	27535215	27535251	27539454	27539513	27535018	27535128	27539717	27539823	108	46,15,36	45,16,31	8,9,29	10,8,23	208	185	0.7571000985094416	1.0	0.476,0.455,0.508	0.416,0.5,0.529	-0.002
1096	gene:Solyc11g066410.1	NA	11	-	52191803	52191836	52192751	52192769	52191290	52191336	52192879	52193007	1096	0,0,0	2,0,0	0,0,2	4,0,2	167	182	1	1.0	0.0,NA,NA	0.0,NA,0.521	-0.261
10	gene:Solyc07g066310.2	PSBR	7	+	67786620	67786695	67786851	67786907	67785817	67786024	67786983	67787036	10	0,0,0	9698,7756,9247	4,5,14	7786,6493,10870	224	205	1	1.0	0.0,0.0,0.0	0.0,0.001,0.001	-0.001
1102	gene:Solyc08g075540.2	NA	8	-	59712191	59712680	59712831	59712960	59711797	59712104	59713047	59713604	1102	275,140,262	1592,959,1403	18,15,41	129,101,194	278	638	0.8134694162591147	1.0	0.284,0.251,0.3	0.243,0.254,0.327	0.004
1107	gene:Solyc02g061840.2	NA	2	-	33355876	33355946	33356506	33356546	33355379	33355790	33356637	33356787	1107	1,0,3	340,210,358	1,2,8	224,254,554	189	219	0.9875225262423338	1.0	0.003,0.0,0.01	0.005,0.009,0.016	-0.006
1109	gene:Solyc11g072030.1	NA	11	-	55321142	55321178	55321561	55321597	55320538	55320660	55322845	55323251	1109	1,0,0	46,28,60	0,0,0	19,31,104	185	185	1	1.0	0.021,0.0,0.0	0.0,0.0,0.0	0.007
1110	gene:Solyc11g073050.1	NA	11	+	56166077	56166268	56166324	56166408	56164983	56165056	56167161	56167234	1110	1,0,1	0,0,0	1,0,3	0,0,2	340	233	0.9344289875617012	1.0	1.0,NA,1.0	1.0,NA,0.507	0.246
1117	gene:Solyc11g072970.1	NA	11	-	56119747	56119804	56120379	56120454	56119416	56119499	56120535	56120616	1117	27,8,12	18,15,20	6,14,30	11,7,41	224	206	0.808808279672229	1.0	0.58,0.329,0.356	0.334,0.648,0.402	-0.04
1118	gene:Solyc02g094420.2	NA	2	+	54948280	54948306	54948355	54948438	54948095	54948186	54948540	54948765	1118	16,15,23	0,0,0	22,29,48	2,0,0	175	232	1	1.0	1.0,1.0,1.0	0.936,1.0,1.0	0.021
1119	gene:Solyc02g094420.2	NA	2	+	54948280	54948306	54948355	54948434	54948095	54948186	54948530	54948603	1119	16,15,23	1,0,0	22,29,49	1,0,0	175	228	1	1.0	0.954,1.0,1.0	0.966,1.0,1.0	-0.004
1125	gene:Solyc01g007140.2	NA	1	+	1686093	1686263	1686291	1686362	1685238	1685361	1688699	1688849	1125	11,3,20	0,0,0	29,21,70	0,1,0	319	220	1	1.0	1.0,1.0,1.0	1.0,0.935,1.0	0.022
1128	gene:Solyc08g078820.2	NA	8	+	62533152	62533208	62535680	62535799	62532493	62532672	62535905	62536300	1128	0,2,0	131,50,110	0,0,0	50,47,119	205	268	1	1.0	0.0,0.05,0.0	0.0,0.0,0.0	0.017
1129	gene:Solyc08g078820.2	NA	8	+	62535189	62535242	62535680	62535799	62532493	62532672	62535905	62536300	1129	2,0,0	131,50,110	0,0,0	50,47,119	202	268	1	1.0	0.02,0.0,0.0	0.0,0.0,0.0	0.007
112	gene:Solyc08g083250.2	NA	8	+	65763605	65763697	65763771	65763845	65763314	65763538	65763919	65764042	112	21,25,31	2,0,0	34,21,29	2,2,1	241	223	1	1.0	0.907,1.0,1.0	0.94,0.907,0.964	0.032
1136	gene:Solyc03g006680.2	NA	3	+	1256705	1256782	1257360	1257407	1252981	1253809	1257480	1257852	1136	0,4,0	0,0,0	0,0,1	0,0,3	226	196	1	1.0	NA,1.0,NA	NA,NA,0.224	0.776
1143	gene:Solyc02g086790.2	NA	2	-	49403194	49403271	49403871	49403915	49402757	49402834	49403998	49404138	1143	2,0,0	91,42,85	0,0,0	61,56,123	193	226	1	1.0	0.025,0.0,0.0	0.0,0.0,0.0	0.008
1145	gene:Solyc02g086790.2	NA	2	-	49403194	49403271	49403871	49403939	49402757	49402834	49403998	49404138	1145	0,0,1	91,42,85	0,0,0	61,56,123	217	226	1	1.0	0.0,0.0,0.012	0.0,0.0,0.0	0.004
1146	gene:Solyc12g070270.1	NA	12	+	29978468	29978548	29979839	29980057	29977262	29977336	29980135	29980270	1146	4,0,3	0,0,0	4,0,4	0,2,1	229	367	1	1.0	1.0,NA,1.0	1.0,0.0,0.865	0.378
1147	gene:Solyc12g070270.1	NA	12	+	29978468	29978548	29979964	29980057	29977262	29977336	29980135	29980270	1147	4,0,3	0,0,0	4,0,4	0,4,0	229	242	1	1.0	1.0,NA,1.0	1.0,0.0,1.0	0.333
1149	gene:Solyc06g060810.2	NA	6	-	38842684	38842743	38843678	38843782	38842472	38842564	38843847	38843899	1149	0,0,1	8,7,14	0,0,1	1,11,19	253	208	1	1.0	0.0,0.0,0.055	0.0,0.0,0.041	0.005
1150	gene:Solyc06g060810.2	NA	6	-	38842684	38842743	38843678	38843771	38842472	38842564	38843847	38843899	1150	0,0,2	8,7,14	0,0,0	1,11,19	242	208	1	1.0	0.0,0.0,0.109	0.0,0.0,0.0	0.036
1151	gene:Solyc06g060810.2	NA	6	-	38842611	38842670	38843678	38843782	38842472	38842564	38843847	38843895	1151	0,0,1	0,0,0	0,0,1	2,0,0	253	208	1	1.0	NA,NA,1.0	0.0,NA,1.0	0.5
1152	gene:Solyc06g060810.2	NA	6	-	38842611	38842670	38843678	38843771	38842472	38842564	38843847	38843895	1152	0,0,2	0,0,0	0,0,0	2,0,0	242	208	1	1.0	NA,NA,1.0	0.0,NA,NA	1.0
1153	gene:Solyc06g060810.2	NA	6	-	38842611	38842670	38842684	38842743	38842472	38842564	38843847	38843895	1153	8,7,14	0,0,0	1,11,19	2,0,0	208	208	1	1.0	1.0,1.0,1.0	0.333,1.0,1.0	0.222
1154	gene:Solyc06g060810.2	NA	6	-	38842661	38842743	38843678	38843782	38842472	38842564	38843847	38843899	1154	0,0,1	9,9,18	0,0,1	2,12,29	253	231	1	1.0	0.0,0.0,0.048	0.0,0.0,0.031	0.006
1155	gene:Solyc06g060810.2	NA	6	-	38842661	38842743	38843678	38843771	38842472	38842564	38843847	38843899	1155	0,0,2	9,9,18	0,0,0	2,12,29	242	231	1	1.0	0.0,0.0,0.096	0.0,0.0,0.0	0.032
115	gene:Solyc06g066620.2	NA	6	-	41867292	41867327	41867327	41867344	41867087	41867125	41867715	41867765	115	0,0,0	47,24,51	0,2,0	42,25,141	166	184	1	1.0	0.0,0.0,0.0	0.0,0.081,0.0	-0.027
1165	gene:Solyc01g056690.2	NA	1	-	55930427	55930561	55930929	55931097	55928818	55929350	55931449	55931501	1165	3,0,1	0,0,0	0,0,4	2,0,0	317	283	0.8586474572118812	1.0	1.0,NA,1.0	0.0,NA,1.0	0.5
1166	gene:Solyc03g123440.2	NA	3	-	70290872	70290909	70291041	70291530	70290740	70290798	70291744	70291827	1166	103,41,85	14,0,4	49,58,115	1,1,16	638	186	0.9478597728656676	1.0	0.682,1.0,0.861	0.935,0.944,0.677	-0.004
1169	gene:Solyc03g119140.2	NA	3	+	67844110	67844209	67844417	67844547	67843932	67844031	67845545	67845595	1169	37,15,32	5,6,6	22,19,54	4,2,16	248	279	1	1.0	0.893,0.738,0.857	0.861,0.914,0.792	-0.026
116	gene:Solyc07g066670.2	NA	7	-	68042369	68042413	68042483	68042559	68041966	68042252	68042647	68042724	116	0,0,1	22,15,22	0,0,0	3,1,15	225	193	1	1.0	0.0,0.0,0.038	0.0,0.0,0.0	0.013
1174	gene:Solyc12g099430.1	NA	12	+	66585109	66585387	66585945	66586048	66584034	66584239	66587071	66587327	1174	408,175,383	0,0,0	39,62,333	0,0,2	427	252	1	1.0	1.0,1.0,1.0	1.0,1.0,0.99	0.003
1176	gene:Solyc01g100360.2	NA	1	-	90417248	90417270	90417429	90417495	90416684	90417062	90417575	90417647	1176	0,0,3	0,0,0	0,0,2	0,1,0	215	171	1	1.0	NA,NA,1.0	NA,0.0,1.0	0.5
1178	gene:Solyc01g100360.2	NA	1	-	90417248	90417270	90417270	90417495	90416684	90417062	90417575	90417647	1178	0,0,3	0,0,0	0,0,3	0,1,0	374	171	1	1.0	NA,NA,1.0	NA,0.0,1.0	0.5
1180	gene:Solyc01g100360.2	NA	1	-	90417214	90417270	90417270	90417316	90416684	90417062	90417575	90417647	1180	0,1,0	1,0,4	0,2,0	0,0,1	195	205	1	1.0	0.0,1.0,0.0	NA,1.0,0.0	-0.167
1182	gene:Solyc01g100360.2	NA	1	-	90417270	90417316	90417429	90417495	90416684	90417062	90417575	90417647	1182	0,0,3	0,1,0	0,0,2	0,2,0	215	195	1	1.0	NA,0.0,1.0	NA,0.0,1.0	0.0
1187	gene:Solyc11g066390.1	NA	11	+	52165476	52165612	52166528	52166606	52165237	52165291	52167925	52167951	1187	5,0,4	0,3,11	0,4,0	2,1,2	285	227	1	1.0	1.0,0.0,0.225	0.0,0.761,0.0	0.155
118	gene:Solyc07g066670.2	NA	7	-	68042369	68042416	68042483	68042559	68041966	68042252	68042647	68042724	118	0,0,1	25,17,23	0,0,0	3,1,16	225	196	1	1.0	0.0,0.0,0.036	0.0,0.0,0.0	0.012
1193	gene:Solyc03g025600.2	NA	3	+	2999379	2999509	3000697	3000782	2996354	2996437	3001996	3002083	1193	30,4,39	0,0,0	25,7,48	0,0,1	279	234	1	1.0	1.0,1.0,1.0	1.0,1.0,0.976	0.008
1194	gene:Solyc03g025600.2	NA	3	+	2999379	2999509	3000697	3000754	2996354	2996437	3001996	3002083	1194	30,4,39	0,0,2	25,7,48	0,0,0	279	206	1	1.0	1.0,1.0,0.935	1.0,1.0,1.0	-0.022
1201	gene:Solyc06g068230.2	NA	6	+	42290292	42290397	42290861	42291039	42290109	42290211	42291244	42291428	1201	183,98,190	0,0,1	176,146,281	0,0,6	254	327	1	1.0	1.0,1.0,0.996	1.0,1.0,0.984	0.004
1202	gene:Solyc06g068230.2	NA	6	+	42290311	42290397	42290861	42290995	42290109	42290211	42291244	42291428	1202	1,0,0	292,111,221	1,0,3	168,199,403	235	283	1	1.0	0.004,0.0,0.0	0.007,0.0,0.009	-0.004
1212	gene:Solyc09g091550.2	NA	9	+	70803658	70803787	70804156	70804411	70802563	70802704	70804531	70805153	1212	69,42,80	92,35,71	37,60,368	32,36,473	278	404	0.8593292397738574	1.0	0.522,0.636,0.621	0.627,0.708,0.531	-0.029
1213	gene:Solyc09g091550.2	NA	9	+	70803658	70803805	70804156	70804411	70802563	70802704	70804531	70805153	1213	75,42,84	92,35,71	38,63,385	32,36,473	296	404	0.8256691840691354	1.0	0.527,0.621,0.618	0.618,0.705,0.526	-0.028
1214	gene:Solyc09g091550.2	NA	9	+	70803660	70803805	70804156	70804411	70802563	70802704	70804531	70805153	1214	2,0,0	92,35,71	1,0,0	32,36,473	294	404	1	1.0	0.029,0.0,0.0	0.041,0.0,0.0	-0.004
1215	gene:Solyc09g091550.2	NA	9	+	70803659	70803787	70804156	70804411	70802563	70802704	70804531	70805153	1215	0,0,0	92,35,71	0,0,3	32,36,473	277	404	1	1.0	0.0,0.0,0.0	0.0,0.0,0.009	-0.003
1216	gene:Solyc09g091550.2	NA	9	+	70803659	70803805	70804156	70804411	70802563	70802704	70804531	70805153	1216	2,0,0	92,35,71	0,0,1	32,36,473	295	404	1	1.0	0.029,0.0,0.0	0.0,0.0,0.003	0.009
1217	gene:Solyc09g091550.2	NA	9	+	70803660	70803787	70804156	70804411	70802563	70802704	70804531	70805153	1217	0,0,0	92,35,71	1,0,2	32,36,473	276	404	1	1.0	0.0,0.0,0.0	0.044,0.0,0.006	-0.017
121	gene:Solyc06g007980.2	NA	6	+	1839847	1839867	1839867	1840033	1839496	1839667	1840971	1841035	121	0,0,0	4,2,2	0,0,2	2,1,10	169	315	1	1.0	0.0,0.0,0.0	0.0,0.0,0.272	-0.091
1225	gene:Solyc06g054550.2	NA	6	-	37299070	37299138	37299175	37299268	37296212	37296285	37299824	37299898	1225	0,0,0	28,16,40	0,0,1	16,6,45	242	217	1	1.0	0.0,0.0,0.0	0.0,0.0,0.02	-0.007
1227	gene:Solyc06g070980.2	NA	6	-	43589582	43589676	43589797	43589858	43587207	43587671	43590401	43590427	1227	898,451,812	2,0,0	394,418,1345	0,0,0	210	243	1	1.0	0.998,1.0,1.0	1.0,1.0,1.0	-0.001
1235	gene:Solyc06g070980.2	NA	6	-	43589582	43589667	43589797	43589858	43587207	43587671	43590401	43590427	1235	898,451,812	4,0,7	394,418,1345	4,2,2	210	234	1	1.0	0.996,1.0,0.992	0.991,0.996,0.999	0.001
1236	gene:Solyc02g090570.2	NA	2	+	52122865	52122895	52122895	52122960	52121922	52122117	52123353	52124191	1236	0,4,0	0,0,0	0,0,0	0,0,4	179	214	1	1.0	NA,1.0,NA	NA,NA,0.0	1.0
1239	gene:Solyc07g066660.2	NA	7	+	68034147	68034207	68034736	68034835	68033815	68033977	68035065	68035244	1239	30,18,33	87,18,45	30,18,55	56,73,71	209	248	0.6878929337708797	1.0	0.29,0.543,0.465	0.389,0.226,0.479	0.068
1243	gene:Solyc09g007200.2	NA	9	+	820319	820413	820413	820618	818409	818497	821408	821516	1243	0,0,0	93,44,74	0,0,3	57,51,131	243	354	1	1.0	0.0,0.0,0.0	0.0,0.0,0.032	-0.011
1248	gene:Solyc01g044480.2	NA	1	+	44133384	44144386	44144633	44144673	44132200	44132268	44145059	44145077	1248	10,12,10	47,22,42	13,10,54	26,34,87	11151	189	1	1.0	0.004,0.009,0.004	0.008,0.005,0.01	-0.002
1251	gene:Solyc03g123760.2	PDS	3	+	70506448	70506494	70506657	70506723	70505866	70505914	70507115	70507303	1251	333,213,268	0,2,0	208,195,550	0,0,0	195	215	1	1.0	1.0,0.992,1.0	1.0,1.0,1.0	-0.003
1252	gene:Solyc03g123760.2	PDS	3	+	70506448	70506494	70506657	70506705	70505866	70505914	70507115	70507303	1252	333,213,268	0,0,2	208,195,550	0,0,0	195	197	1	1.0	1.0,1.0,0.993	1.0,1.0,1.0	-0.002
1253	gene:Solyc03g123760.2	PDS	3	+	70506448	70506489	70506657	70506723	70505866	70505914	70507115	70507303	1253	52,38,37	0,2,0	57,39,95	0,0,0	190	215	1	1.0	1.0,0.956,1.0	1.0,1.0,1.0	-0.015
1254	gene:Solyc03g123760.2	PDS	3	+	70506448	70506489	70506657	70506705	70505866	70505914	70507115	70507303	1254	52,38,37	0,0,2	57,39,95	0,0,0	190	197	1	1.0	1.0,1.0,0.95	1.0,1.0,1.0	-0.017
125	gene:Solyc12g021340.1	NA	12	-	15684826	15685007	15688195	15688342	15684361	15684401	15688775	15688872	125	0,0,1	0,0,4	0,1,2	0,4,6	296	330	0.7935711774385141	1.0	NA,NA,0.218	NA,0.218,0.271	-0.026
1260	gene:Solyc02g094330.2	NA	2	-	54888288	54888308	54888351	54888460	54887342	54887950	54888671	54888755	1260	2,0,1	55,31,43	0,0,1	35,35,59	258	169	1	1.0	0.023,0.0,0.015	0.0,0.0,0.011	0.009
1261	gene:Solyc02g094330.2	NA	2	-	54888288	54888308	54888351	54888471	54887342	54887950	54888671	54888755	1261	0,0,2	55,31,43	0,0,1	35,35,59	269	169	1	1.0	0.0,0.0,0.028	0.0,0.0,0.011	0.006
1262	gene:Solyc02g094330.2	NA	2	-	54888288	54888308	54888351	54888465	54887342	54887950	54888671	54888755	1262	0,0,1	55,31,43	0,0,0	35,35,59	263	169	1	1.0	0.0,0.0,0.015	0.0,0.0,0.0	0.005
1267	gene:Solyc01g096520.2	NA	1	+	87601177	87601201	87601363	87601434	87600468	87600732	87602984	87603077	1267	77,41,71	2,0,0	59,69,158	0,0,5	173	220	1	1.0	0.98,1.0,1.0	1.0,1.0,0.976	0.001
1271	gene:Solyc03g080010.2	NA	3	-	51901393	51901441	51904327	51904475	51901136	51901267	51904566	51904650	1271	25,23,22	12,12,13	19,39,92	10,19,47	297	197	0.8746447845747753	1.0	0.58,0.56,0.529	0.558,0.577,0.565	-0.01
1272	gene:Solyc03g080010.2	NA	3	-	51903349	51903477	51904327	51904475	51901393	51901441	51904566	51904650	1272	25,24,26	22,15,24	19,43,105	12,30,93	297	277	0.8206230981382892	1.0	0.515,0.599,0.503	0.596,0.572,0.513	-0.021
1273	gene:Solyc03g114450.2	NA	3	+	64448706	64448730	64448985	64449015	64448247	64448598	64449110	64449356	1273	0,0,2	0,0,0	0,0,0	2,0,0	173	179	1	1.0	NA,NA,1.0	0.0,NA,NA	1.0
1275	gene:Solyc08g067850.2	NA	8	-	56888459	56888732	56889867	56889989	56882287	56882711	56890230	56890469	1275	0,0,0	149,92,196	0,1,0	145,99,248	271	422	1	1.0	0.0,0.0,0.0	0.0,0.015,0.0	-0.005
127	gene:Solyc11g069360.1	NA	11	+	53965627	53965721	53967524	53967565	53964775	53964848	53967634	53967700	127	1,1,4	0,0,0	0,2,2	2,0,0	243	190	1	1.0	1.0,1.0,1.0	0.0,1.0,1.0	0.333
1283	gene:Solyc10g009040.2	NA	10	-	3066228	3066379	3068644	3068713	3065638	3065692	3069750	3069973	1283	6,0,0	0,0,0	3,0,3	0,0,2	218	300	1	1.0	1.0,NA,NA	1.0,NA,0.674	0.163
1284	gene:Solyc10g009040.2	NA	10	-	3066228	3066379	3068644	3068723	3065638	3065692	3069750	3069973	1284	1,0,2	0,0,0	1,2,5	0,0,2	228	300	0.8474412313314869	1.0	1.0,NA,1.0	1.0,1.0,0.767	0.078
1285	gene:Solyc10g009040.2	NA	10	-	3066228	3066379	3068613	3068723	3065638	3065692	3069750	3069973	1285	1,0,0	0,0,0	1,2,4	0,0,2	259	300	1	1.0	1.0,NA,NA	1.0,1.0,0.698	0.101
1286	gene:Solyc10g009040.2	NA	10	-	3066228	3066379	3066419	3066485	3065638	3065692	3069750	3069973	1286	2,2,0	0,0,0	0,0,0	0,0,2	215	300	1	1.0	1.0,1.0,NA	NA,NA,0.0	1.0
1287	gene:Solyc10g009040.2	NA	10	-	3066228	3066379	3068613	3068713	3065638	3065692	3069750	3069973	1287	3,0,0	0,0,0	2,0,1	0,0,2	249	300	1	1.0	1.0,NA,NA	1.0,NA,0.376	0.312
1290	gene:Solyc08g023470.2	NA	8	-	27662812	27662901	27663987	27664063	27662293	27662426	27664225	27664311	1290	0,0,1	0,1,6	0,0,1	0,4,2	225	238	1	1.0	NA,0.0,0.15	NA,0.0,0.346	-0.098
1291	gene:Solyc08g023470.2	NA	8	-	27662812	27662901	27663987	27664059	27662293	27662426	27664225	27664311	1291	0,0,2	0,1,6	0,1,0	0,4,2	221	238	1	1.0	NA,0.0,0.264	NA,0.212,0.0	0.026
1292	gene:Solyc08g023470.2	NA	8	-	27662812	27662901	27663983	27664059	27662293	27662426	27664225	27664311	1292	1,0,0	0,1,6	0,1,0	0,4,2	225	238	1	1.0	1.0,0.0,0.0	NA,0.209,0.0	0.229
1293	gene:Solyc08g023470.2	NA	8	-	27662812	27662901	27663983	27664063	27662293	27662426	27664225	27664311	1293	1,0,0	0,1,6	0,0,1	0,4,2	229	238	1	1.0	1.0,0.0,0.0	NA,0.0,0.342	0.162
1294	gene:Solyc05g051520.2	NA	5	+	61883504	61883590	61884307	61884318	61881240	61881288	61885257	61885591	1294	24,17,20	0,0,0	15,27,33	0,0,1	235	160	1	1.0	1.0,1.0,1.0	1.0,1.0,0.957	0.014
1296	gene:Solyc05g018650.2	NA	5	-	22693145	22693249	22698433	22698528	22692157	22692280	22698910	22699054	1296	0,0,2	0,2,3	2,0,1	1,2,2	244	253	1	1.0	NA,0.0,0.409	0.675,0.0,0.341	-0.134
1297	gene:Solyc05g018650.2	NA	5	-	22693145	22693249	22698433	22698535	22692127	22692280	22698910	22699054	1297	66,42,77	0,2,3	58,51,186	1,2,2	251	253	0.8937646257692078	1.0	1.0,0.955,0.963	0.983,0.963,0.989	-0.006
1298	gene:Solyc06g082600.2	NA	6	-	48370915	48371012	48371224	48371334	48369896	48370024	48371418	48371486	1298	0,0,0	1,0,0	0,0,2	0,0,0	259	246	1	1.0	0.0,NA,NA	NA,NA,1.0	-1.0
1299	gene:Solyc06g082600.2	NA	6	-	48370915	48371012	48371224	48371304	48369896	48370024	48371418	48371486	1299	1,0,0	1,0,0	0,0,2	0,0,0	229	246	1	1.0	0.518,NA,NA	NA,NA,1.0	-0.482
129	gene:Solyc05g012650.2	NA	5	-	5847794	5847857	5850803	5850869	5847460	5847696	5851115	5851353	129	6,3,2	0,0,2	3,1,6	0,0,2	215	212	1	1.0	1.0,1.0,0.496	1.0,1.0,0.747	-0.084
1302	gene:Solyc06g082600.2	NA	6	-	48370911	48371012	48371224	48371334	48369896	48370024	48371418	48371486	1302	0,0,0	476,249,522	0,0,2	384,419,752	259	250	1	1.0	0.0,0.0,0.0	0.0,0.0,0.003	-0.001
1303	gene:Solyc06g082600.2	NA	6	-	48370911	48371012	48371224	48371304	48369896	48370024	48371418	48371486	1303	1,0,0	476,249,522	0,0,2	384,419,752	229	250	1	1.0	0.002,0.0,0.0	0.0,0.0,0.003	-0.0
130	gene:Solyc10g083120.1	NA	10	-	62986586	62986712	62986935	62987059	62985901	62986042	62990378	62990412	130	2,0,0	475,217,406	2,0,0	276,238,360	273	275	1	1.0	0.004,0.0,0.0	0.007,0.0,0.0	-0.001
1324	gene:Solyc02g089360.2	NA	2	-	51206073	51206122	51206584	51206640	51205535	51205682	51206919	51206999	1324	13,1,4	16,20,14	4,7,11	18,23,15	205	198	0.7596837565811456	1.0	0.44,0.046,0.216	0.177,0.227,0.415	-0.039
1329	gene:Solyc02g077680.2	NA	2	+	42576436	42576598	42577187	42577261	42575516	42575621	42577432	42577556	1329	118,74,96	51,28,52	75,89,169	23,56,78	311	223	0.8258265395742721	1.0	0.624,0.655,0.57	0.7,0.533,0.608	0.003
1332	gene:Solyc04g082680.2	NA	4	+	66279200	66279265	66280860	66281013	66277543	66277838	66281643	66281742	1332	2,0,0	166,63,108	0,1,5	142,152,621	214	302	1	1.0	0.017,0.0,0.0	0.0,0.009,0.011	-0.001
1335	gene:Solyc02g084490.1	NA	2	+	47584301	47584346	47584626	47584723	47584082	47584178	47584886	47584937	1335	0,0,0	2,0,0	0,0,4	0,1,1	194	246	1	1.0	0.0,NA,NA	NA,0.0,0.835	-0.417
1336	gene:Solyc05g006240.2	NA	5	-	900581	900704	900928	900979	900238	900328	901584	901689	1336	114,95,104	0,0,6	70,92,256	1,0,0	200	272	0.8697597233848772	1.0	1.0,1.0,0.959	0.99,1.0,1.0	-0.01
1338	gene:Solyc05g053720.2	NA	5	-	63757137	63757421	63758490	63758566	63756664	63756794	63760570	63760641	1338	2,0,0	76,16,84	0,1,0	36,56,169	225	433	1	1.0	0.048,0.0,0.0	0.0,0.033,0.0	0.005
1339	gene:Solyc03g117650.2	NA	3	+	66735064	66735143	66735516	66735565	66734785	66734978	66735924	66735991	1339	0,1,0	16,7,9	2,2,0	5,15,90	228	198	1	1.0	0.0,0.11,0.0	0.258,0.104,0.0	-0.084
1348	gene:Solyc01g103020.2	NA	1	+	91690985	91691040	91691163	91691214	91690652	91690721	91691313	91691430	1348	10,3,9	0,0,0	4,9,18	0,0,1	204	200	1	1.0	1.0,1.0,1.0	1.0,1.0,0.946	0.018
1350	gene:Solyc01g103020.2	NA	1	+	91690985	91691040	91691163	91691222	91690652	91690721	91691313	91691430	1350	10,3,9	0,0,1	4,9,18	0,0,1	204	208	1	1.0	1.0,1.0,0.902	1.0,1.0,0.948	-0.015
1351	gene:Solyc05g053950.2	NA	5	+	63966064	63966159	63966379	63966512	63965210	63965540	63966804	63966897	1351	0,0,0	36,22,28	0,0,3	25,24,85	244	282	0.9671309676962445	1.0	0.0,0.0,0.0	0.0,0.0,0.039	-0.013
1352	gene:Solyc05g053950.2	NA	5	+	63966064	63966159	63966376	63966491	63965210	63965540	63966804	63966897	1352	0,0,0	27,10,23	0,0,3	19,13,103	244	264	1	1.0	0.0,0.0,0.0	0.0,0.0,0.031	-0.01
1353	gene:Solyc05g053950.2	NA	5	+	63966064	63966159	63966376	63966512	63965210	63965540	63966804	63966897	1353	0,0,0	1,0,0	0,0,3	0,1,7	244	285	1	1.0	0.0,NA,NA	NA,0.0,0.334	-0.167
1354	gene:Solyc05g053950.2	NA	5	+	63966064	63966159	63966379	63966491	63965210	63965540	63966804	63966897	1354	0,0,0	67,31,54	0,0,3	46,40,182	244	261	1	1.0	0.0,0.0,0.0	0.0,0.0,0.017	-0.006
1359	gene:Solyc05g055850.2	NA	5	+	65329101	65329312	65329762	65329919	65327543	65328031	65330007	65330440	1359	355,175,326	12,12,9	256,232,1174	14,18,26	360	306	0.9063319891489962	1.0	0.962,0.925,0.969	0.94,0.916,0.975	0.008
1372	gene:Solyc01g087370.2	NA	1	-	82322601	82322699	82323262	82323407	82314087	82314163	82325567	82325694	1372	0,0,1	3,3,11	0,0,1	16,2,12	294	247	1	1.0	0.0,0.0,0.071	0.0,0.0,0.065	0.002
1375	gene:Solyc01g087370.2	NA	1	-	82322628	82322704	82323262	82323407	82314087	82314163	82325567	82325694	1375	0,0,1	6,0,3	0,0,1	1,4,7	294	225	1	1.0	0.0,NA,0.203	0.0,0.0,0.099	0.069
1377	gene:Solyc01g087370.2	NA	1	-	82322601	82322704	82323262	82323407	82314087	82314163	82325567	82325694	1377	0,0,1	7,2,8	0,0,1	10,4,11	294	252	1	1.0	0.0,0.0,0.097	0.0,0.0,0.072	0.008
1379	gene:Solyc01g087370.2	NA	1	-	82325821	82326024	82328267	82328315	82314087	82314163	82330207	82330334	1379	1,0,1	16,4,6	0,0,2	2,3,22	197	352	1	1.0	0.1,0.0,0.229	0.0,0.0,0.14	0.063
1381	gene:Solyc01g087370.2	NA	1	-	82325821	82326024	82328267	82328320	82314087	82314163	82330207	82330334	1381	1,0,0	16,4,6	0,0,4	2,3,22	202	352	1	1.0	0.098,0.0,0.0	0.0,0.0,0.241	-0.048
1388	gene:Solyc04g015340.2	NA	4	-	5528213	5528274	5528303	5528411	5528033	5528129	5529592	5529853	1388	1,2,0	95,55,108	0,0,3	47,40,147	257	210	1	1.0	0.009,0.029,0.0	0.0,0.0,0.016	0.007
1394	gene:Solyc09g008650.2	NA	9	-	2104974	2105188	2106505	2106595	2104042	2104083	2109114	2109189	1394	480,412,479	0,0,0	356,357,381	1,0,3	239	363	1	1.0	1.0,1.0,1.0	0.998,1.0,0.995	0.002
1398	gene:Solyc02g083260.2	NA	2	-	46714608	46714761	46715477	46715660	46713555	46714118	46716223	46716592	1398	9,7,13	2,1,2	4,11,48	0,0,5	332	302	0.6737392013312725	1.0	0.804,0.864,0.855	1.0,1.0,0.897	-0.125
1408	gene:Solyc05g052630.2	NA	5	-	62847507	62847557	62847812	62847932	62846079	62846323	62849168	62849284	1408	10,8,5	1,0,0	8,10,11	5,1,5	269	199	1	1.0	0.881,1.0,1.0	0.542,0.881,0.619	0.28
1413	gene:Solyc02g094640.2	NA	2	+	55233896	55233979	55234493	55234595	55230717	55230886	55234668	55234757	1413	162,57,123	280,153,246	86,123,280	264,264,408	232	251	0.9559505223560267	1.0	0.385,0.287,0.351	0.261,0.335,0.426	0.0
1414	gene:Solyc02g094640.2	NA	2	+	55233896	55233979	55234515	55234595	55230717	55230886	55234668	55234757	1414	162,57,123	246,133,221	86,123,280	225,235,357	232	229	0.8668249269672235	1.0	0.394,0.297,0.355	0.274,0.341,0.436	-0.002
1415	gene:Solyc01g104700.2	RAN2	1	-	93111619	93111656	93112634	93112770	93111445	93111523	93113014	93113084	1415	0,0,0	229,124,223	0,0,2	167,219,643	285	186	1	1.0	0.0,0.0,0.0	0.0,0.0,0.002	-0.001
1416	gene:Solyc01g104700.2	RAN2	1	-	93111619	93111656	93112634	93112686	93111445	93111523	93113014	93113084	1416	1,0,0	229,124,223	0,0,0	167,219,643	201	186	1	1.0	0.004,0.0,0.0	0.0,0.0,0.0	0.001
148	gene:Solyc12g019010.1	NA	12	-	8973892	8974091	8974313	8974412	8973129	8973229	8979428	8979493	148	5,11,20	28,13,41	13,14,29	36,21,72	248	348	0.8465375227096694	1.0	0.2,0.543,0.406	0.336,0.483,0.361	-0.01
14	gene:Solyc07g066310.2	PSBR	7	+	67786636	67786695	67786851	67786911	67785817	67786024	67786983	67787036	14	43811,21527,41501	1,0,0	27877,32142,42010	0,1,1	208	209	1	1.0	1.0,1.0,1.0	1.0,1.0,1.0	0.0
151	gene:Solyc12g019010.1	NA	12	-	8974180	8974429	8975813	8975904	8973895	8974091	8979428	8979493	151	148,93,169	4,0,3	139,160,147	4,0,7	240	398	0.7692062705461314	1.0	0.984,1.0,0.989	0.983,1.0,0.972	0.006
157	gene:Solyc12g019010.1	NA	12	-	8973881	8974091	8974313	8974412	8973129	8973229	8979428	8979493	157	5,11,20	36,16,45	13,14,29	46,21,93	248	359	0.9547200194428721	1.0	0.167,0.499,0.391	0.29,0.491,0.311	-0.012
16	gene:Solyc07g066310.2	PSBR	7	+	67786636	67786695	67786851	67786906	67785817	67786024	67786983	67787036	16	43811,21527,41501	1,0,0	27877,32142,42010	0,1,0	208	204	1	1.0	1.0,1.0,1.0	1.0,1.0,1.0	0.0
170	gene:Solyc08g083360.2	NA	8	+	65831197	65831257	65831334	65831401	65831068	65831125	65831467	65831740	170	0,0,2	0,0,0	0,1,0	0,3,0	209	216	1	1.0	NA,NA,1.0	NA,0.256,NA	0.744
171	gene:Solyc08g083360.2	NA	8	+	65831197	65831257	65831334	65831397	65831068	65831125	65831467	65831740	171	0,0,2	452,247,343	0,1,0	255,251,635	209	212	1	1.0	0.0,0.0,0.006	0.0,0.004,0.0	0.001
174	gene:Solyc08g083360.2	NA	8	+	65831181	65831257	65831334	65831397	65831068	65831125	65831467	65831740	174	0,0,0	452,247,343	0,2,0	255,251,635	225	212	1	1.0	0.0,0.0,0.0	0.0,0.007,0.0	-0.002
175	gene:Solyc08g083360.2	NA	8	+	65831209	65831257	65831334	65831392	65831068	65831125	65831467	65831740	175	1,0,0	0,0,0	0,1,0	0,0,1	197	207	1	1.0	1.0,NA,NA	NA,1.0,0.0	0.5
176	gene:Solyc08g083360.2	NA	8	+	65831209	65831257	65831334	65831401	65831068	65831125	65831467	65831740	176	1,0,0	0,0,0	0,1,0	0,3,0	197	216	1	1.0	1.0,NA,NA	NA,0.268,NA	0.732
177	gene:Solyc08g083360.2	NA	8	+	65831209	65831257	65831334	65831397	65831068	65831125	65831467	65831740	177	1,0,0	452,247,343	0,1,0	255,251,635	197	212	1	1.0	0.002,0.0,0.0	0.0,0.004,0.0	-0.001
178	gene:Solyc08g083360.2	NA	8	+	65831194	65831257	65831334	65831392	65831068	65831125	65831467	65831740	178	1165,1016,1225	0,0,0	990,1013,1263	0,0,1	212	207	1	1.0	1.0,1.0,1.0	1.0,1.0,0.999	0.0
179	gene:Solyc08g083360.2	NA	8	+	65831194	65831257	65831334	65831401	65831068	65831125	65831467	65831740	179	1165,1016,1225	0,0,0	990,1013,1263	0,3,0	212	216	1	1.0	1.0,1.0,1.0	1.0,0.997,1.0	0.001
17	gene:Solyc07g066310.2	PSBR	7	+	67786636	67786695	67786851	67786905	67785817	67786024	67786983	67787036	17	43811,21527,41501	1,0,0	27877,32142,42010	0,1,0	208	203	1	1.0	1.0,1.0,1.0	1.0,1.0,1.0	0.0
182	gene:Solyc11g007990.1	NA	11	+	2202245	2202316	2202668	2202770	2201699	2201790	2202949	2203072	182	0,2,0	589,339,525	0,2,2	335,343,1224	220	251	1	1.0	0.0,0.007,0.0	0.0,0.007,0.002	-0.001
187	gene:Solyc09g008320.2	NA	9	+	1784388	1784485	1785254	1785447	1783995	1784287	1786122	1786766	187	0,3,0	457,235,422	0,1,11	330,392,1716	246	342	1	1.0	0.0,0.017,0.0	0.0,0.004,0.009	0.001
18	gene:Solyc07g066310.2	PSBR	7	+	67786636	67786695	67786851	67786858	67785817	67786024	67786983	67787036	18	43811,21527,41501	0,0,0	27877,32142,42010	0,1,0	208	156	1	1.0	1.0,1.0,1.0	1.0,1.0,1.0	0.0
191	gene:Solyc01g098500.2	NA	1	+	89009262	89009340	89009395	89009472	89009087	89009168	89009545	89009608	191	0,0,0	44,18,41	0,0,1	14,27,117	227	226	1	1.0	0.0,0.0,0.0	0.0,0.0,0.008	-0.003
194	gene:Solyc03g059030.2	NA	3	-	27293878	27293886	27293886	27293955	27293695	27293790	27294974	27295109	194	1,0,0	0,3,3	0,0,1	5,1,2	218	157	1	1.0	1.0,0.0,0.0	0.0,0.0,0.265	0.245
195	gene:Solyc03g059030.2	NA	3	-	27293878	27293886	27293886	27293973	27293695	27293790	27294974	27295109	195	24,8,45	0,3,3	30,19,58	5,1,2	236	157	0.8986523257199925	1.0	1.0,0.64,0.909	0.8,0.927,0.951	-0.043
19	gene:Solyc11g008450.1	NA	11	+	2652493	2652568	2653208	2653275	2650641	2650952	2654341	2654359	19	39,25,33	32,6,29	16,21,63	24,11,35	224	216	0.8126708087748483	1.0	0.54,0.801,0.523	0.391,0.648,0.634	0.064
202	gene:Solyc09g056350.2	NA	9	-	48797199	48797481	48798226	48798367	48790037	48790242	48798458	48798535	202	0,0,2	277,116,295	0,2,0	109,111,268	290	431	1	1.0	0.0,0.0,0.01	0.0,0.026,0.0	-0.005
204	gene:Solyc07g017520.2	NA	7	-	7470635	7470685	7470685	7470778	7470059	7470148	7470888	7470993	204	27,7,18	2,0,0	19,23,63	0,0,0	242	199	1	1.0	0.917,1.0,1.0	1.0,1.0,1.0	-0.028
207	gene:Solyc04g050730.2	NA	4	-	48058744	48058997	48059627	48059640	48057651	48058162	48059813	48059870	207	1,0,0	956,521,884	0,0,0	706,700,1546	162	402	1	1.0	0.003,0.0,0.0	0.0,0.0,0.0	0.001
211	gene:Solyc06g071410.2	NA	6	-	43932435	43932514	43933180	43933302	43931909	43932106	43934025	43934561	211	190,115,156	0,0,3	133,166,335	1,0,4	271	228	1	1.0	1.0,1.0,0.978	0.991,1.0,0.986	0.0
215	gene:Solyc01g106360.2	NA	1	+	94291107	94291165	94291513	94291680	94290922	94291032	94292094	94292285	215	12,9,8	0,0,1	4,9,16	0,2,0	207	316	1	1.0	1.0,1.0,0.924	1.0,0.873,1.0	0.017
216	gene:Solyc01g106360.2	NA	1	+	94291104	94291165	94291513	94291680	94290922	94291032	94292094	94292285	216	71,45,55	0,0,1	16,40,105	0,2,0	210	316	1	1.0	1.0,1.0,0.988	1.0,0.968,1.0	0.007
219	gene:Solyc08g083320.2	NA	8	-	65818223	65818322	65818387	65818485	65818067	65818157	65818539	65818884	219	3,0,2	737,258,620	0,0,5	187,153,628	247	248	1	1.0	0.004,0.0,0.003	0.0,0.0,0.008	-0.0
223	gene:Solyc03g044620.2	NA	3	+	10211449	10211524	10211805	10213627	10210997	10211059	10214790	10215940	223	3,1,4	236,131,193	1,6,7	181,211,580	224	1971	0.7827358799164	1.0	0.101,0.063,0.154	0.046,0.2,0.096	-0.008
228	gene:Solyc05g013460.2	NA	5	+	6661017	6661209	6661960	6662041	6655022	6655109	6662191	6662278	228	22,10,12	0,0,2	7,10,26	0,0,1	341	230	1	1.0	1.0,1.0,0.802	1.0,1.0,0.946	-0.048
236	gene:Solyc01g009610.2	NA	1	-	3845155	3845274	3846254	3846309	3843463	3843598	3846727	3846800	236	0,1,0	103,46,116	2,0,2	94,77,257	204	268	1	1.0	0.0,0.028,0.0	0.027,0.0,0.01	-0.003
238	gene:Solyc01g074030.2	NA	1	+	81361142	81361245	81361337	81361440	81361020	81361052	81361624	81362077	238	436,226,446	512,231,439	307,328,1519	326,308,1656	252	252	0.8147755135480204	1.0	0.46,0.495,0.504	0.485,0.516,0.478	-0.007
242	gene:Solyc08g081930.2	NA	8	+	64842322	64842379	64842785	64842920	64841860	64841935	64843271	64843374	242	72,28,61	147,45,91	23,37,84	52,54,154	206	284	0.7506302528379256	1.0	0.403,0.462,0.48	0.379,0.486,0.429	0.017
250	gene:Solyc11g039950.1	NA	11	-	40563512	40563698	40569652	40569791	40563334	40563382	40569929	40570089	250	2,0,0	18,6,6	0,0,1	12,5,24	288	335	1	1.0	0.114,0.0,0.0	0.0,0.0,0.046	0.023
252	gene:Solyc11g039950.1	NA	11	-	40563512	40563698	40567599	40567679	40563334	40563382	40569929	40570089	252	0,0,2	18,6,6	0,0,4	12,5,24	229	335	1	1.0	0.0,0.0,0.328	0.0,0.0,0.196	0.044
258	gene:Solyc11g039950.1	NA	11	-	40563539	40563579	40569929	40570089	40563334	40563382	40570426	40570638	258	125,55,80	0,0,0	43,61,250	0,0,1	309	189	1	1.0	1.0,1.0,1.0	1.0,1.0,0.994	0.002
259	gene:Solyc11g039950.1	NA	11	-	40563539	40563579	40569652	40569791	40563334	40563382	40569929	40570089	259	2,0,0	0,0,0	0,0,1	0,0,1	288	189	1	1.0	1.0,NA,NA	NA,NA,0.396	0.604
25	gene:Solyc03g124040.2	NA	3	-	70755716	70755845	70756164	70756278	70751020	70751238	70756798	70757044	25	24,10,24	0,0,0	19,18,61	0,1,0	263	278	1	1.0	1.0,1.0,1.0	1.0,0.95,1.0	0.017
260	gene:Solyc11g039950.1	NA	11	-	40563539	40563579	40569652	40569797	40563334	40563382	40569929	40570089	260	64,36,74	0,0,0	40,52,108	0,0,1	294	189	1	1.0	1.0,1.0,1.0	1.0,1.0,0.986	0.005
262	gene:Solyc11g039950.1	NA	11	-	40563512	40563579	40569652	40569791	40563334	40563382	40569929	40570089	262	2,0,0	0,0,0	0,0,1	0,0,5	288	216	1	1.0	1.0,NA,NA	NA,NA,0.13	0.87
263	gene:Solyc11g039950.1	NA	11	-	40563512	40563579	40569652	40569797	40563334	40563382	40569929	40570089	263	64,36,74	0,0,0	40,52,108	0,0,5	294	216	0.9353279674540261	1.0	1.0,1.0,1.0	1.0,1.0,0.941	0.02
266	gene:Solyc11g039950.1	NA	11	-	40563539	40563698	40570426	40570638	40563334	40563382	40571270	40571304	266	196,144,222	4,0,0	142,179,406	0,0,1	361	308	1	1.0	0.977,1.0,1.0	1.0,1.0,0.997	-0.007
268	gene:Solyc11g039950.1	NA	11	-	40563539	40563698	40569652	40569791	40563334	40563382	40569929	40570089	268	2,0,0	6,0,2	0,0,1	7,0,7	288	308	1	1.0	0.263,NA,0.0	0.0,NA,0.133	0.065
26	gene:Solyc03g124040.2	NA	3	-	70755716	70755845	70756164	70756248	70751020	70751238	70756798	70757044	26	7,3,3	0,0,0	1,5,17	0,1,0	233	278	1	1.0	1.0,1.0,1.0	1.0,0.856,1.0	0.048
272	gene:Solyc11g073130.1	NA	11	+	56217221	56217459	56217728	56217817	56217058	56217117	56218161	56218215	272	2,0,2	95,44,81	0,0,5	63,51,103	387	238	1	1.0	0.013,0.0,0.015	0.0,0.0,0.029	-0.0
284	gene:Solyc11g073130.1	NA	11	+	56217728	56217817	56218161	56218215	56217058	56217117	56220377	56220445	284	0,0,1	141,119,177	0,0,0	147,124,155	238	203	1	1.0	0.0,0.0,0.005	0.0,0.0,0.0	0.002
287	gene:Solyc08g066620.2	NA	8	+	55375623	55375726	55375761	55375844	55374775	55374837	55376670	55376850	287	7,16,7	2,0,1	0,3,9	0,0,1	252	232	1	1.0	0.763,1.0,0.866	NA,1.0,0.892	-0.07
289	gene:Solyc07g062570.2	NA	7	+	65252544	65252642	65252759	65252820	65250299	65250358	65253645	65253687	289	0,0,0	1,0,0	0,0,2	0,0,0	247	210	1	1.0	0.0,NA,NA	NA,NA,1.0	-1.0
293	gene:Solyc06g009220.2	NA	6	+	3177942	3178022	3178515	3178576	3175918	3175991	3178694	3178793	293	102,59,97	0,0,0	75,51,103	4,2,0	229	210	0.9242556281192904	1.0	1.0,1.0,1.0	0.945,0.959,1.0	0.032
296	gene:Solyc06g009220.2	NA	6	+	3169870	3169995	3170196	3170260	3168770	3168828	3171153	3171253	296	5,2,0	171,146,187	0,3,2	161,151,269	274	213	1	1.0	0.022,0.011,0.0	0.0,0.015,0.006	0.004
299	gene:Solyc06g009220.2	NA	6	+	3170196	3170260	3171153	3171316	3168770	3168828	3171595	3171696	299	60,29,48	1,1,1	57,34,105	0,1,1	213	312	1	1.0	0.989,0.977,0.986	1.0,0.98,0.994	-0.007
302	gene:Solyc04g079040.2	NA	4	-	63637361	63637438	63638170	63638316	63636476	63636514	63639420	63639769	302	82,20,58	4,2,6	44,43,139	3,3,10	295	226	0.7318611877042029	1.0	0.94,0.885,0.881	0.918,0.917,0.914	-0.014
303	gene:Solyc04g079040.2	NA	4	-	63637361	63637438	63638170	63638257	63636476	63636514	63639420	63639769	303	0,0,1	4,2,6	1,0,2	3,3,10	236	226	1	1.0	0.0,0.0,0.138	0.242,0.0,0.161	-0.088
308	gene:Solyc09g074320.2	NA	9	+	66101998	66102057	66102424	66102526	66100985	66101085	66102888	66102970	308	1,0,1	74,72,87	0,0,0	73,60,52	208	251	1	1.0	0.016,0.0,0.014	0.0,0.0,0.0	0.01
309	gene:Solyc11g044540.1	NA	11	+	32502460	32502548	32502691	32502798	32501505	32501682	32503870	32503991	309	0,0,0	228,128,219	2,0,1	222,201,530	237	256	1	1.0	0.0,0.0,0.0	0.01,0.0,0.002	-0.004
310	gene:Solyc11g044540.1	NA	11	+	32502460	32502548	32502691	32502797	32501505	32501682	32503870	32503991	310	0,0,0	57,23,40	2,0,1	33,24,138	237	255	1	1.0	0.0,0.0,0.0	0.061,0.0,0.008	-0.023
311	gene:Solyc11g044540.1	NA	11	+	32502451	32502548	32502691	32502798	32501505	32501682	32503870	32503991	311	2,0,0	228,128,219	1,1,4	222,201,530	246	256	1	1.0	0.009,0.0,0.0	0.005,0.005,0.008	-0.003
322	gene:Solyc08g059760.2	NA	8	-	45232416	45232428	45234163	45234235	45231832	45231954	45234600	45234697	322	27,13,19	0,0,1	19,14,96	0,0,0	221	161	1	1.0	1.0,1.0,0.933	1.0,1.0,1.0	-0.022
324	gene:Solyc08g059760.2	NA	8	-	45232416	45232428	45234151	45234393	45231832	45231954	45234600	45234697	324	29,9,22	0,0,1	21,21,49	0,0,0	391	161	1	1.0	1.0,1.0,0.901	1.0,1.0,1.0	-0.033
325	gene:Solyc08g059760.2	NA	8	-	45232416	45232428	45234151	45234235	45231832	45231954	45234600	45234697	325	86,36,61	0,0,1	65,50,226	0,0,0	233	161	1	1.0	1.0,1.0,0.977	1.0,1.0,1.0	-0.008
32	gene:Solyc03g124040.2	NA	3	-	70751020	70751238	70755662	70755755	70749854	70750471	70756164	70756278	32	0,0,0	99,39,72	0,0,1	31,45,180	242	367	1	1.0	0.0,0.0,0.0	0.0,0.0,0.008	-0.003
338	gene:Solyc03g094080.2	NA	3	-	55804339	55804401	55804421	55804470	55795938	55796001	55804579	55804870	338	330,357,322	0,0,0	375,340,482	0,0,3	198	211	1	1.0	1.0,1.0,1.0	1.0,1.0,0.994	0.002
33	gene:Solyc03g124040.2	NA	3	-	70755662	70755845	70756164	70756278	70751020	70751238	70756798	70757044	33	24,10,24	27,17,40	19,18,61	28,19,99	263	332	0.9009795606702085	1.0	0.529,0.426,0.431	0.461,0.545,0.438	-0.019
356	gene:Solyc02g063130.2	NA	2	-	35176257	35176313	35176435	35176487	35175982	35176160	35177179	35177233	356	0,0,1	60,44,79	0,0,0	71,46,54	201	205	1	1.0	0.0,0.0,0.013	0.0,0.0,0.0	0.004
361	gene:Solyc09g031610.2	NA	9	-	29175039	29175131	29175714	29175778	29167485	29167615	29175958	29176047	361	0,0,2	24,5,15	0,0,0	16,12,50	213	241	1	1.0	0.0,0.0,0.131	0.0,0.0,0.0	0.044
366	gene:Solyc02g067420.2	NA	2	-	37606034	37606081	37606130	37606218	37604941	37605337	37607132	37607222	366	209,87,167	3,0,0	102,97,196	0,0,0	237	196	1	1.0	0.983,1.0,1.0	1.0,1.0,1.0	-0.006
367	gene:Solyc02g067420.2	NA	2	-	37606034	37606081	37606130	37606219	37604941	37605337	37607132	37607222	367	423,164,405	3,0,0	240,201,425	0,0,0	238	196	1	1.0	0.991,1.0,1.0	1.0,1.0,1.0	-0.003
368	gene:Solyc02g067420.2	NA	2	-	37606034	37606081	37606130	37606374	37604941	37605337	37607132	37607222	368	218,87,175	3,0,0	103,103,199	0,0,0	393	196	1	1.0	0.973,1.0,1.0	1.0,1.0,1.0	-0.009
371	gene:Solyc08g081640.2	NA	8	-	64627416	64628211	64629195	64629265	64626369	64626572	64629534	64629638	371	16,3,4	174,73,128	9,3,12	121,126,179	219	944	0.818206284685536	1.0	0.284,0.15,0.119	0.243,0.093,0.224	-0.002
372	gene:Solyc08g081640.2	NA	8	-	64627023	64627099	64627416	64628211	64626369	64626572	64629195	64629265	372	213,89,139	0,2,1	138,130,191	0,2,1	944	225	1	1.0	1.0,0.914,0.971	1.0,0.939,0.979	-0.011
377	gene:Solyc01g097770.2	NA	1	-	88486247	88486354	88487540	88487611	88486110	88486160	88488300	88488514	377	73,33,75	96,42,60	43,39,159	22,33,233	220	256	0.8378167198250476	1.0	0.469,0.478,0.593	0.695,0.579,0.443	-0.059
378	gene:Solyc01g097770.2	NA	1	-	88486247	88486354	88487540	88487754	88486110	88486160	88488300	88488514	378	1,0,0	96,42,60	0,0,3	22,33,233	363	256	1	1.0	0.007,0.0,0.0	0.0,0.0,0.009	-0.001
379	gene:Solyc06g068980.2	NA	6	-	42791098	42791148	42792078	42792147	42790739	42790916	42792240	42792339	379	31,15,36	22,7,9	25,36,37	17,9,22	218	199	0.8036172351340274	1.0	0.563,0.662,0.785	0.573,0.785,0.606	0.015
390	gene:Solyc01g109850.2	NA	1	-	96689559	96689664	96689720	96689801	96689319	96689442	96690016	96690202	390	0,0,0	3,1,2	0,0,2	16,1,15	230	254	1	1.0	0.0,0.0,0.0	0.0,0.0,0.128	-0.043
391	gene:Solyc01g109850.2	NA	1	-	96689576	96689664	96689720	96689801	96689319	96689442	96690016	96690202	391	0,0,0	8,3,12	0,0,2	20,8,41	230	237	1	1.0	0.0,0.0,0.0	0.0,0.0,0.048	-0.016
393	gene:Solyc01g103410.2	NA	1	-	92019572	92019658	92020541	92020671	92016130	92016273	92020742	92020902	393	2,7,2	1018,646,882	2,1,4	328,359,908	279	235	1	1.0	0.002,0.009,0.002	0.005,0.002,0.004	0.001
394	gene:Solyc01g103410.2	NA	1	-	92019572	92019658	92020541	92020645	92016130	92016273	92020742	92020902	394	4,7,1	1018,646,882	2,3,14	328,359,908	253	235	1	1.0	0.004,0.01,0.001	0.006,0.008,0.014	-0.004
397	gene:Solyc09g010970.2	NA	9	-	4323725	4323817	4324029	4324083	4323580	4323634	4324169	4324328	397	3,2,0	159,61,119	0,0,2	51,59,296	203	241	0.6864985649552926	1.0	0.022,0.037,0.0	0.0,0.0,0.008	0.017
399	gene:Solyc10g082030.1	NA	10	-	62936097	62936126	62936136	62936177	62934836	62934962	62936296	62936378	399	650,208,563	770,409,635	404,431,1677	742,655,1649	190	178	0.827269647589263	1.0	0.442,0.323,0.454	0.338,0.381,0.488	0.004
400	gene:Solyc10g082030.1	NA	10	-	62936097	62936126	62936136	62936175	62934836	62934962	62936296	62936378	400	0,2,0	770,409,635	0,0,0	742,655,1649	188	178	1	1.0	0.0,0.005,0.0	0.0,0.0,0.0	0.002
404	gene:Solyc08g062560.2	NA	8	-	51391330	51391429	51392211	51392297	51391141	51391195	51392544	51392680	404	52,12,42	70,32,69	15,11,90	50,57,54	235	248	0.9138960040523118	1.0	0.439,0.284,0.391	0.24,0.169,0.638	0.022
405	gene:Solyc01g099700.2	NA	1	+	89870150	89870214	89871076	89871136	89869514	89869610	89871267	89871360	405	0,4,2	3,0,0	4,2,0	1,0,0	213	209	1	1.0	0.0,1.0,1.0	0.797,1.0,NA	-0.232
406	gene:Solyc01g099700.2	NA	1	+	89869857	89870026	89870150	89870214	89869514	89869610	89871267	89871360	406	8,5,8	0,4,2	6,3,7	4,2,0	318	213	0.6831165224546718	1.0	1.0,0.456,0.728	0.501,0.501,1.0	0.061
407	gene:Solyc01g099700.2	NA	1	+	89869857	89870026	89871076	89871136	89869514	89869610	89871267	89871360	407	8,5,8	3,0,0	6,3,7	1,0,0	318	209	1	1.0	0.637,1.0,1.0	0.798,1.0,1.0	-0.054
41	gene:Solyc08g076130.2	NA	8	-	60165233	60165325	60166251	60166309	60163715	60163818	60166383	60166644	41	0,0,1	48,34,39	0,0,1	32,33,103	207	241	1	1.0	0.0,0.0,0.029	0.0,0.0,0.011	0.006
421	gene:Solyc01g014270.2	NA	1	+	11951633	11951679	11953634	11953710	11950645	11950871	11954726	11955158	421	1,0,0	99,68,80	0,0,0	76,76,182	195	225	1	1.0	0.012,0.0,0.0	0.0,0.0,0.0	0.004
422	gene:Solyc01g014270.2	NA	1	+	11951633	11951679	11953576	11953710	11950645	11950871	11954726	11955158	422	1,0,0	53,49,56	0,0,0	57,56,120	195	283	1	1.0	0.027,0.0,0.0	0.0,0.0,0.0	0.009
423	gene:Solyc01g014270.2	NA	1	+	11951633	11951679	11953574	11953710	11950645	11950871	11954726	11955158	423	1,0,0	54,49,63	0,0,0	63,57,148	195	285	1	1.0	0.026,0.0,0.0	0.0,0.0,0.0	0.009
424	gene:Solyc01g014270.2	NA	1	+	11951633	11951679	11953655	11953710	11950645	11950871	11954726	11955158	424	1,0,0	38,44,38	0,0,0	48,38,89	195	204	1	1.0	0.027,0.0,0.0	0.0,0.0,0.0	0.009
425	gene:Solyc12g044600.2	NA	12	-	38244674	38244795	38245332	38245396	38244495	38244570	38245973	38246242	425	4,3,1	673,300,570	4,3,3	512,466,964	213	270	1	1.0	0.007,0.013,0.002	0.01,0.008,0.004	-0.0
426	gene:Solyc04g079060.2	NA	4	-	63649421	63649457	63649457	63649553	63648989	63649066	63650177	63650369	426	15,2,12	31,17,19	4,3,31	14,25,47	245	185	0.7963815482088445	1.0	0.268,0.082,0.323	0.177,0.083,0.332	0.027
429	gene:Solyc04g079060.2	NA	4	-	63648989	63649066	63649421	63649548	63647655	63647693	63650177	63650369	429	0,1,0	1,1,0	0,3,0	2,1,4	276	226	1	1.0	0.0,0.45,NA	0.0,0.711,0.0	-0.012
430	gene:Solyc04g079060.2	NA	4	-	63648989	63649066	63649421	63649553	63647655	63647693	63650177	63650369	430	22,4,14	1,1,0	6,5,30	2,1,4	281	226	1	1.0	0.947,0.763,1.0	0.707,0.801,0.858	0.115
431	gene:Solyc04g079060.2	NA	4	-	63648989	63649066	63649421	63649457	63647655	63647693	63650177	63650369	431	1,1,4	1,1,0	0,5,12	2,1,4	185	226	1	1.0	0.55,0.55,1.0	0.0,0.859,0.786	0.152
432	gene:Solyc04g079060.2	NA	4	-	63648989	63649066	63649421	63649567	63647655	63647693	63650177	63650369	432	159,31,119	1,1,0	48,103,212	2,1,4	295	226	0.6880948964899481	1.0	0.992,0.96,1.0	0.948,0.987,0.976	0.014
433	gene:Solyc03g119090.2	NA	3	-	67793778	67793939	67794253	67794326	67793306	67793468	67796130	67796646	433	0,0,0	2,0,0	0,0,3	0,0,1	222	310	1	1.0	0.0,NA,NA	NA,NA,0.807	-0.807
43	gene:Solyc08g076130.2	NA	8	-	60165233	60165325	60166251	60166285	60163715	60163818	60166383	60166644	43	2,0,0	48,34,39	0,0,1	32,33,103	183	241	1	1.0	0.052,0.0,0.0	0.0,0.0,0.013	0.013
446	gene:Solyc10g009400.2	NA	10	-	3459890	3459998	3461972	3462029	3457104	3457175	3462266	3462351	446	1,1,1	27,3,22	0,0,9	24,18,54	206	257	1	1.0	0.044,0.294,0.054	0.0,0.0,0.172	0.073
44	gene:Solyc08g076130.2	NA	8	-	60165491	60165619	60166251	60166288	60165233	60165325	60166383	60166644	44	24,11,24	0,0,0	13,19,63	0,0,2	186	277	1	1.0	1.0,1.0,1.0	1.0,1.0,0.979	0.007
456	gene:Solyc08g077060.2	NA	8	-	60997788	60997902	60998828	60998945	60995887	60996152	60999378	60999534	456	256,146,250	5,0,0	202,216,460	4,1,0	266	263	1	1.0	0.981,1.0,1.0	0.98,0.995,1.0	0.002
459	gene:Solyc03g083250.2	NA	3	+	53104939	53105044	53105044	53105147	53104190	53104290	53105263	53105326	459	441,227,452	4,0,2	244,271,518	2,0,2	254	252	1	1.0	0.991,1.0,0.996	0.992,1.0,0.996	-0.0
45	gene:Solyc08g076130.2	NA	8	-	60165491	60165619	60166251	60166285	60165233	60165325	60166383	60166644	45	7,2,5	0,0,0	3,8,18	0,0,2	183	277	1	1.0	1.0,1.0,1.0	1.0,1.0,0.932	0.023
461	gene:Solyc06g054140.2	NA	6	+	36965177	36965257	36965487	36965575	36963980	36964025	36967925	36968169	461	11,0,4	9,6,11	0,0,1	0,0,3	229	237	0.9043228516258509	1.0	0.558,0.0,0.273	NA,NA,0.256	0.021
465	gene:Solyc10g079070.1	NA	10	+	60704238	60704312	60704350	60704407	60704065	60704134	60704928	60705000	465	2,0,1	2,2,0	1,0,2	4,1,1	223	206	0.9274334561437478	1.0	0.48,0.0,1.0	0.188,0.0,0.649	0.214
466	gene:Solyc10g079070.1	NA	10	+	60704238	60704312	60704312	60704407	60704065	60704134	60704928	60705000	466	2,0,1	6,3,4	1,0,2	8,14,11	223	244	0.7713092249381692	1.0	0.267,0.0,0.215	0.12,0.0,0.166	0.065
467	gene:Solyc10g079070.1	NA	10	+	60704211	60704312	60704350	60704407	60704065	60704134	60704928	60705000	467	0,0,1	2,2,0	1,0,0	4,1,1	250	206	1	1.0	0.0,0.0,1.0	0.171,0.0,0.0	0.276
468	gene:Solyc10g079070.1	NA	10	+	60704211	60704312	60704312	60704407	60704065	60704134	60704928	60705000	468	0,0,1	6,3,4	1,0,0	8,14,11	250	244	1	1.0	0.0,0.0,0.196	0.109,0.0,0.0	0.029
46	gene:Solyc08g076130.2	NA	8	-	60165491	60165619	60166251	60166309	60165233	60165325	60166383	60166644	46	5,2,6	0,0,0	3,8,15	0,0,2	207	277	1	1.0	1.0,1.0,1.0	1.0,1.0,0.909	0.03
477	gene:Solyc03g026150.2	NA	3	+	3560976	3561021	3561070	3561219	3560827	3560892	3561935	3562044	477	1,0,5	77,37,76	4,0,4	53,55,124	194	298	0.7165296063388928	1.0	0.02,0.0,0.092	0.104,0.0,0.047	-0.013
478	gene:Solyc03g026150.2	NA	3	+	3560976	3561021	3561070	3561195	3560832	3560892	3561935	3562044	478	1,0,5	161,63,140	4,0,4	87,91,263	194	274	0.6753040209164947	1.0	0.009,0.0,0.048	0.061,0.0,0.021	-0.008
479	gene:Solyc03g026150.2	NA	3	+	3560976	3561021	3561079	3561195	3560832	3560892	3561935	3562044	479	1,0,5	75,21,58	4,0,4	33,29,124	194	265	0.6808911620453919	1.0	0.018,0.0,0.105	0.142,0.0,0.042	-0.02
47	gene:Solyc08g076130.2	NA	8	-	60165491	60165543	60166021	60166105	60165233	60165325	60166251	60166288	47	4,0,15	1,0,0	8,13,14	0,0,0	233	201	1	1.0	0.775,NA,1.0	1.0,1.0,1.0	-0.113
481	gene:Solyc05g015710.2	NA	5	-	11757572	11757649	11757799	11757853	11755996	11756260	11758143	11758617	481	6,0,2	1,7,5	0,0,1	0,1,4	203	226	1	1.0	0.87,0.0,0.308	NA,0.0,0.218	0.284
485	gene:Solyc01g104880.2	NA	1	-	93203788	93203912	93203912	93203981	93202544	93202637	93204456	93204516	485	21,16,55	2,0,0	29,7,90	0,0,0	218	273	1	1.0	0.929,1.0,1.0	1.0,1.0,1.0	-0.024
492	gene:Solyc03g026310.2	NA	3	+	3745999	3746171	3746516	3746594	3745834	3745858	3746722	3746824	492	1,2,5	1,0,0	2,0,24	0,1,1	321	227	1	1.0	0.414,1.0,1.0	1.0,0.0,0.944	0.157
495	gene:Solyc10g079870.1	NA	10	+	61346468	61346505	61346543	61346671	61345671	61346305	61347123	61347384	495	1,0,0	18,9,10	0,0,0	4,2,7	186	277	1	1.0	0.076,0.0,0.0	0.0,0.0,0.0	0.025
49	gene:Solyc01g080280.2	NA	1	+	79532282	79532357	79532397	79532536	79532061	79532190	79532653	79532707	49	11980,7143,11525	3,0,5	10773,10933,20187	0,0,2	224	288	1	1.0	1.0,1.0,1.0	1.0,1.0,1.0	0.0
500	gene:Solyc07g064510.2	NA	7	-	66622527	66622583	66623591	66623675	66622324	66622452	66623969	66624435	500	0,0,0	814,370,644	0,2,0	432,428,1468	233	205	1	1.0	0.0,0.0,0.0	0.0,0.004,0.0	-0.001
501	gene:Solyc07g064510.2	NA	7	-	66622527	66622583	66623591	66623672	66622324	66622452	66623969	66624435	501	10,1,12	814,370,644	1,7,19	432,428,1468	230	205	0.993824728824824	1.0	0.011,0.002,0.016	0.002,0.014,0.011	0.001
509	gene:Solyc03g006280.2	NA	3	-	896039	896042	896043	896091	895547	895793	896184	896388	509	1,0,1	0,0,0	1,0,1	0,0,1	197	152	1	1.0	1.0,NA,1.0	1.0,NA,0.436	0.282
50	gene:Solyc11g012770.1	NA	11	+	5527735	5527844	5527861	5527946	5526596	5526689	5529481	5529685	50	0,0,0	0,0,1	2,0,0	0,0,0	258	234	1	1.0	NA,NA,0.0	1.0,NA,NA	-1.0
510	gene:Solyc08g013720.2	NA	8	+	3188629	3188726	3188777	3188830	3188395	3188525	3190269	3190460	510	0,0,0	61,11,38	0,2,3	63,60,191	246	202	1	1.0	0.0,0.0,0.0	0.0,0.027,0.013	-0.013
511	gene:Solyc03g113590.2	NA	3	-	63674275	63674426	63674857	63674991	63669503	63669545	63675091	63675419	511	0,2,2	357,211,339	0,0,0	316,269,600	283	300	1	1.0	0.0,0.01,0.006	0.0,0.0,0.0	0.005
512	gene:Solyc03g113590.2	NA	3	-	63674275	63674426	63674857	63675027	63669503	63669545	63675091	63675419	512	0,3,2	357,211,339	0,1,1	316,269,600	319	300	1	1.0	0.0,0.013,0.006	0.0,0.003,0.002	0.005
514	gene:Solyc03g113590.2	NA	3	-	63674275	63674434	63674857	63674991	63669503	63669545	63675091	63675419	514	0,2,2	356,214,351	0,0,0	316,276,604	283	308	1	1.0	0.0,0.01,0.006	0.0,0.0,0.0	0.005
515	gene:Solyc03g113590.2	NA	3	-	63674275	63674434	63674857	63675027	63669503	63669545	63675091	63675419	515	0,3,2	356,214,351	0,1,1	316,276,604	319	308	1	1.0	0.0,0.013,0.005	0.0,0.003,0.002	0.004
520	gene:Solyc08g076810.2	NA	8	+	60715136	60715224	60718515	60718638	60714355	60714429	60718725	60718830	520	12,6,6	0,2,0	12,14,28	0,0,3	237	272	0.9279903779162515	1.0	1.0,0.775,1.0	1.0,1.0,0.915	-0.047
523	gene:Solyc01g080760.2	NA	1	-	79981336	79981503	79985502	79986522	79980198	79980402	79986680	79987251	523	216,89,129	4,2,4	186,217,804	7,2,18	1169	316	0.9523790434082047	1.0	0.936,0.923,0.897	0.878,0.967,0.924	-0.004
526	gene:Solyc11g062430.1	NA	11	-	49472964	49473033	49473033	49473083	49472727	49472818	49473871	49474059	526	1,0,0	114,46,110	0,1,0	55,54,233	199	218	1	1.0	0.01,0.0,0.0	0.0,0.02,0.0	-0.003
527	gene:Solyc07g019530.2	NA	7	+	11874203	11874277	11874277	11874390	11874064	11874126	11877294	11877405	527	79,49,87	0,0,0	65,62,122	0,0,4	223	262	1	1.0	1.0,1.0,1.0	1.0,1.0,0.973	0.009
528	gene:Solyc07g019530.2	NA	7	+	11874199	11874277	11874277	11874390	11874064	11874126	11877294	11877405	528	193,126,194	0,0,0	151,116,322	0,0,4	227	262	1	1.0	1.0,1.0,1.0	1.0,1.0,0.989	0.004
529	gene:Solyc01g094230.2	NA	1	+	85784592	85784634	85784635	85784693	85783947	85784017	85784772	85784892	529	0,0,0	2,2,0	1,0,2	5,2,5	191	207	1	1.0	0.0,0.0,NA	0.178,0.0,0.302	-0.16
530	gene:Solyc06g048410.2	NA	6	+	31009737	31009793	31009881	31009940	31009583	31009657	31010041	31010386	530	0,0,0	375,219,385	2,0,2	831,819,1004	205	208	1	1.0	0.0,0.0,0.0	0.002,0.0,0.002	-0.001
531	gene:Solyc06g048410.2	NA	6	+	31009737	31009793	31009916	31009940	31009583	31009657	31010041	31010386	531	0,0,0	325,202,348	2,0,2	745,733,892	205	173	1	1.0	0.0,0.0,0.0	0.002,0.0,0.002	-0.001
537	gene:Solyc11g010420.1	NA	11	+	3486436	3486535	3486664	3486707	3485516	3485732	3487368	3487470	537	19,5,8	2,0,0	2,3,39	0,0,1	248	192	1	1.0	0.88,1.0,1.0	1.0,1.0,0.968	-0.029
538	gene:Solyc06g065710.2	NA	6	-	41144677	41144725	41144791	41144869	41143408	41144251	41145817	41146015	538	40,13,32	30,13,28	26,38,57	31,36,39	227	197	0.7251541625230862	1.0	0.536,0.465,0.498	0.421,0.478,0.559	0.014
540	gene:Solyc06g065710.2	NA	6	-	41141098	41141167	41141835	41141890	41140252	41141003	41141945	41142032	540	0,0,0	87,46,44	0,1,2	55,53,189	204	218	1	1.0	0.0,0.0,0.0	0.0,0.02,0.011	-0.01
545	gene:Solyc08g083280.2	NA	8	+	65785266	65785289	65785369	65785465	65785065	65785141	65785559	65785721	545	0,0,2	43,21,47	0,0,0	21,10,91	172	245	1	1.0	0.0,0.0,0.057	0.0,0.0,0.0	0.019
549	gene:Solyc08g083280.2	NA	8	+	65785233	65785289	65785369	65785465	65785065	65785141	65785559	65785721	549	0,0,2	43,21,47	0,1,0	21,10,91	205	245	1	1.0	0.0,0.0,0.048	0.0,0.107,0.0	-0.02
551	gene:Solyc01g073650.2	NA	1	-	81020899	81020966	81020966	81021095	81019784	81019976	81022076	81022117	551	0,0,2	259,65,177	0,0,1	113,134,557	278	216	1	1.0	0.0,0.0,0.009	0.0,0.0,0.001	0.003
557	gene:Solyc09g090120.2	NA	9	+	69657680	69657708	69657755	69657838	69655580	69655650	69657904	69657965	557	168,85,138	2,0,0	115,91,193	2,0,6	177	232	0.6681377424190731	1.0	0.991,1.0,1.0	0.987,1.0,0.977	0.009
558	gene:Solyc07g045160.2	NA	7	+	58258862	58258925	58259018	58259105	58258512	58258548	58259861	58260020	558	196,128,191	0,0,4	2,12,10	0,0,0	212	236	1	1.0	1.0,1.0,0.982	1.0,1.0,1.0	-0.006
559	gene:Solyc07g045160.2	NA	7	+	58258862	58258925	58259018	58259125	58258512	58258548	58259861	58260020	559	196,128,191	0,0,7	2,12,10	0,0,0	212	256	0.9006863458863137	1.0	1.0,1.0,0.971	1.0,1.0,1.0	-0.01
55	gene:Solyc06g068670.2	NA	6	-	42569884	42569980	42570039	42570166	42569588	42569644	42570354	42570449	55	555,239,479	2,0,0	368,412,1391	3,2,7	276	245	1	1.0	0.996,1.0,1.0	0.991,0.995,0.994	0.005
561	gene:Solyc07g045160.2	NA	7	+	58258882	58258925	58259018	58259156	58258508	58258548	58259861	58260020	561	2,1,0	183,113,173	0,0,0	6,7,5	192	287	1	1.0	0.016,0.013,0.0	0.0,0.0,0.0	0.01
569	gene:Solyc10g006900.2	NA	10	+	1336313	1336842	1337341	1337490	1335742	1335841	1338434	1338824	569	8351,4100,7843	11,1,8	5780,6003,16119	11,12,30	678	298	1	1.0	0.997,0.999,0.998	0.996,0.995,0.996	0.002
56	gene:Solyc06g068670.2	NA	6	-	42569878	42569980	42570039	42570166	42569588	42569644	42570354	42570449	56	555,239,479	2,0,0	368,412,1391	1,2,9	276	251	1	1.0	0.996,1.0,1.0	0.997,0.995,0.993	0.004
57	gene:Solyc06g068670.2	NA	6	-	42569882	42569980	42570039	42570166	42569588	42569644	42570354	42570449	57	555,239,479	2,0,0	368,412,1391	1,3,9	276	247	1	1.0	0.996,1.0,1.0	0.997,0.992,0.993	0.005
580	gene:Solyc12g009580.1	NA	12	-	2840293	2840332	2841783	2841912	2839743	2839792	2843717	2843798	580	106,73,108	0,0,0	140,91,226	0,0,2	278	188	1	1.0	1.0,1.0,1.0	1.0,1.0,0.987	0.004
584	gene:Solyc12g009500.1	NA	12	+	2765924	2765997	2766481	2766571	2765412	2765625	2766828	2766975	584	13,3,26	0,0,0	5,9,53	0,0,1	222	239	1	1.0	1.0,1.0,1.0	1.0,1.0,0.983	0.006
586	gene:Solyc07g006640.2	NA	7	+	1507676	1507739	1510066	1510085	1506901	1506940	1512626	1512738	586	157,69,156	46,49,40	73,101,224	29,44,70	212	168	0.8506810830735939	1.0	0.73,0.527,0.756	0.666,0.645,0.717	-0.005
590	gene:Solyc06g034100.2	NA	6	+	23669725	23669786	23669786	23669874	23668353	23668502	23670256	23670305	590	116,69,111	1,0,0	81,124,199	0,0,1	210	237	1	1.0	0.992,1.0,1.0	1.0,1.0,0.996	-0.001
599	gene:Solyc12g035130.1	NA	12	-	60089869	60090139	60090656	60090729	60088930	60089281	60092140	60092245	599	1,0,2	1559,736,1356	2,1,0	325,452,1475	222	419	1	1.0	0.001,0.0,0.003	0.011,0.004,0.0	-0.004
5	gene:Solyc06g084160.2	NA	6	+	49374240	49374291	49374513	49374630	49373255	49373402	49374713	49374992	5	0,1,3	140,97,176	1,1,0	122,144,396	200	266	1	1.0	0.0,0.014,0.022	0.011,0.009,0.0	0.005
601	gene:Solyc02g085250.2	NA	2	-	48215279	48215395	48216540	48216641	48214448	48214561	48216736	48216811	601	2,0,2	79,66,94	1,1,0	112,92,130	250	265	1	1.0	0.026,0.0,0.022	0.009,0.011,0.0	0.009
603	gene:Solyc10g007340.2	NA	10	+	1735220	1735304	1736302	1736367	1734984	1735137	1737226	1737379	603	24,15,11	1,0,1	12,7,33	0,0,3	233	214	1	1.0	0.957,1.0,0.91	1.0,1.0,0.91	-0.014
604	gene:Solyc10g007340.2	NA	10	+	1735220	1735299	1736302	1736367	1734984	1735137	1737226	1737379	604	7,5,4	1,0,1	7,2,8	0,0,3	228	214	1	1.0	0.868,1.0,0.79	1.0,1.0,0.715	-0.019
617	gene:Solyc02g086830.2	NA	2	+	49442126	49442164	49442194	49442289	49441230	49441402	49442576	49442775	617	423,166,303	0,3,2	139,137,310	0,2,1	187	244	1	1.0	1.0,0.986,0.995	1.0,0.989,0.998	-0.002
623	gene:Solyc06g082970.2	NA	6	+	48567358	48567411	48567671	48567761	48566885	48567230	48567841	48567982	623	0,0,0	339,122,255	2,0,0	176,241,560	202	239	1	1.0	0.0,0.0,0.0	0.013,0.0,0.0	-0.004
624	gene:Solyc06g082970.2	NA	6	+	48567358	48567411	48567671	48567742	48566885	48567230	48567841	48567982	624	0,0,0	0,0,2	2,0,0	0,0,0	202	220	1	1.0	NA,NA,0.0	1.0,NA,NA	-1.0
626	gene:Solyc06g082970.2	NA	6	+	48567349	48567411	48567671	48567742	48566885	48567230	48567841	48567982	626	181,56,116	0,0,2	60,72,361	0,0,0	211	220	1	1.0	1.0,1.0,0.984	1.0,1.0,1.0	-0.005
627	gene:Solyc06g082970.2	NA	6	+	48567342	48567411	48567671	48567761	48566885	48567230	48567841	48567982	627	5,0,1	339,122,255	1,3,6	176,241,560	218	239	1	1.0	0.016,0.0,0.004	0.006,0.013,0.012	-0.004
628	gene:Solyc06g082970.2	NA	6	+	48567342	48567411	48567671	48567742	48566885	48567230	48567841	48567982	628	5,0,1	0,0,2	1,3,6	0,0,0	218	220	0.6906089051386743	1.0	1.0,NA,0.335	1.0,1.0,1.0	-0.333
62	gene:Solyc06g060670.2	NA	6	+	38688032	38688267	38689751	38689872	38686932	38687371	38691036	38691201	62	20,5,28	0,1,0	26,40,59	2,2,0	384	270	1	1.0	1.0,0.779,1.0	0.901,0.934,1.0	-0.019
630	gene:Solyc05g054580.2	NA	5	-	64466197	64466296	64466705	64466774	64465720	64466113	64467417	64467885	630	1217,692,1118	915,364,841	1859,1838,4832	1210,1093,3944	218	248	0.7775308095907019	1.0	0.602,0.684,0.602	0.636,0.657,0.582	0.004
633	gene:Solyc03g120540.2	NA	3	+	68909662	68909798	68909866	68909897	68909341	68909455	68910002	68910119	633	121,67,122	19,10,18	47,78,94	7,10,17	285	180	0.9759707216240836	1.0	0.801,0.809,0.811	0.809,0.831,0.777	0.001
637	gene:Solyc03g120540.2	NA	3	+	68909345	68909455	68909662	68909897	68909200	68909260	68910002	68910119	637	0,0,0	121,51,128	0,2,1	46,52,140	259	384	1	1.0	0.0,0.0,0.0	0.0,0.054,0.01	-0.021
638	gene:Solyc03g120540.2	NA	3	+	68909360	68909455	68909662	68909798	68909200	68909260	68910002	68910119	638	0,0,0	3,0,5	0,2,0	0,2,0	244	285	1	1.0	0.0,NA,0.0	NA,0.539,NA	-0.539
639	gene:Solyc03g120540.2	NA	3	+	68909360	68909455	68909662	68909897	68909200	68909260	68910002	68910119	639	0,0,0	121,51,128	0,2,0	46,52,140	244	384	1	1.0	0.0,0.0,0.0	0.0,0.057,0.0	-0.019
640	gene:Solyc03g096740.2	NA	3	-	59089504	59089574	59090396	59090603	59089280	59089322	59091105	59091350	640	6,2,2	0,1,0	10,0,5	0,0,0	356	219	1	1.0	1.0,0.552,1.0	1.0,NA,1.0	-0.149
642	gene:Solyc03g096740.2	NA	3	-	59089504	59089574	59090360	59090468	59089280	59089322	59091105	59091350	642	0,0,1	0,1,0	10,0,2	0,0,0	257	219	1	1.0	NA,0.0,1.0	1.0,NA,1.0	-0.5
643	gene:Solyc03g096740.2	NA	3	-	59089504	59089574	59090396	59090553	59089280	59089322	59091105	59091350	643	3,2,0	0,1,0	4,0,3	0,0,0	306	219	1	1.0	1.0,0.589,NA	1.0,NA,1.0	-0.206
644	gene:Solyc03g096740.2	NA	3	-	59089504	59089574	59090360	59090603	59089280	59089322	59091105	59091350	644	3,3,2	0,1,0	6,2,5	0,0,0	392	219	1	1.0	1.0,0.626,1.0	1.0,1.0,1.0	-0.125
645	gene:Solyc03g096740.2	NA	3	-	59089504	59089574	59090396	59090468	59089280	59089322	59091105	59091350	645	1,1,1	0,1,0	12,0,2	0,0,0	221	219	1	1.0	1.0,0.498,1.0	1.0,NA,1.0	-0.167
646	gene:Solyc03g121250.2	NA	3	-	69419301	69419391	69419391	69419567	69418692	69418824	69420207	69420314	646	19,6,13	0,0,0	9,12,13	2,0,0	325	239	1	1.0	1.0,1.0,1.0	0.768,1.0,1.0	0.077
647	gene:Solyc10g076990.1	NA	10	+	59919668	59919916	59919916	59919991	59919495	59919557	59920107	59920195	647	5,1,4	0,0,0	0,0,8	0,2,0	397	224	0.7899094530649045	1.0	1.0,1.0,1.0	NA,0.0,1.0	0.5
64	gene:Solyc03g093640.2	NA	3	-	55198147	55198205	55198350	55198403	55198010	55198070	55199155	55199220	64	40,15,46	0,0,1	20,31,57	0,0,1	202	207	1	1.0	1.0,1.0,0.979	1.0,1.0,0.983	-0.001
650	gene:Solyc03g117420.2	NA	3	-	66568342	66568413	66569094	66569138	66567192	66567487	66569239	66569270	650	2,0,0	29,21,41	3,2,4	22,13,63	193	220	1	1.0	0.073,0.0,0.0	0.135,0.149,0.067	-0.093
651	gene:Solyc03g117420.2	NA	3	-	66568342	66568413	66569092	66569138	66567192	66567487	66569239	66569270	651	54,23,53	29,21,41	26,28,73	22,13,63	195	220	0.6934231477056186	1.0	0.678,0.553,0.593	0.571,0.708,0.567	-0.007
655	gene:Solyc10g044840.1	NA	10	-	28284189	28284252	28285423	28285484	28283647	28283719	28285551	28285558	655	19,6,15	1,0,1	3,15,62	0,0,8	210	212	1	1.0	0.95,1.0,0.938	1.0,1.0,0.887	0.0
662	gene:Solyc05g026490.2	NA	5	-	41506306	41506499	41507751	41507809	41505398	41505598	41511424	41511688	662	2,0,3	615,269,510	0,0,2	127,139,359	207	342	1	1.0	0.005,0.0,0.01	0.0,0.0,0.009	0.002
663	gene:Solyc05g026490.2	NA	5	-	41506306	41506499	41507751	41507914	41505398	41505598	41511424	41511688	663	3,0,3	615,269,510	0,0,4	127,139,359	312	342	1	1.0	0.005,0.0,0.006	0.0,0.0,0.012	-0.0
669	gene:Solyc05g026490.2	NA	5	-	41507751	41507809	41507895	41507914	41505982	41506499	41511424	41511688	669	0,0,0	25,10,9	0,0,1	8,2,11	168	207	1	1.0	0.0,0.0,0.0	0.0,0.0,0.101	-0.034
672	gene:Solyc05g026490.2	NA	5	-	41506306	41506513	41507751	41507914	41505398	41505598	41511424	41511688	672	3,0,3	182,64,126	0,0,4	31,38,94	312	356	0.6703245182252799	1.0	0.018,0.0,0.026	0.0,0.0,0.046	-0.001
676	gene:Solyc05g026490.2	NA	5	-	41505982	41506499	41507751	41507809	41505398	41505598	41511424	41511688	676	2,0,3	2128,1116,1917	0,0,2	471,423,1197	207	666	1	1.0	0.003,0.0,0.005	0.0,0.0,0.005	0.001
677	gene:Solyc05g026490.2	NA	5	-	41505982	41506499	41507751	41507914	41505398	41505598	41511424	41511688	677	3,0,3	2128,1116,1917	0,0,4	471,423,1197	312	666	1	1.0	0.003,0.0,0.003	0.0,0.0,0.007	-0.0
682	gene:Solyc12g062250.1	NA	12	+	31524356	31524440	31524470	31524590	31523938	31524060	31525745	31525851	682	52,11,45	0,1,0	27,23,106	0,0,0	233	269	1	1.0	1.0,0.927,1.0	1.0,1.0,1.0	-0.024
685	gene:Solyc02g092000.2	NA	2	-	53223843	53223999	53224556	53224647	53223460	53223687	53224856	53225033	685	2,0,0	106,37,79	1,0,1	65,63,214	240	305	1	1.0	0.023,0.0,0.0	0.019,0.0,0.006	-0.001
688	gene:Solyc08g081910.2	NA	8	-	64823863	64823963	64824012	64824111	64822687	64823009	64824186	64824380	688	0,0,0	1535,881,1463	4,0,0	932,872,1404	248	249	1	1.0	0.0,0.0,0.0	0.004,0.0,0.0	-0.001
693	gene:Solyc08g065350.2	NA	8	+	53260392	53260448	53262209	53262370	53260067	53260319	53262780	53262957	693	18,1,12	3,0,0	13,7,14	0,0,1	205	310	0.7121246338042334	1.0	0.901,1.0,1.0	1.0,1.0,0.955	-0.018
695	gene:Solyc08g065350.2	NA	8	+	53260392	53260448	53262209	53262327	53260067	53260319	53262894	53262957	695	16,5,13	17,8,12	12,9,25	18,10,28	205	267	0.7563323556551504	1.0	0.551,0.449,0.585	0.465,0.54,0.538	0.014
696	gene:Solyc08g065350.2	NA	8	+	53260392	53260448	53262209	53262265	53260067	53260319	53262894	53262957	696	16,5,13	0,0,0	12,9,25	0,0,1	205	205	1	1.0	1.0,1.0,1.0	1.0,1.0,0.962	0.013
698	gene:Solyc06g043070.2	NA	6	-	29793972	29794157	29795104	29795311	29791220	29791303	29795396	29795477	698	1,4,0	52,29,44	0,3,4	71,44,118	356	334	0.8306947160255826	1.0	0.018,0.115,0.0	0.0,0.06,0.031	0.014
6	gene:Solyc06g084160.2	NA	6	+	49374207	49374291	49374513	49374630	49373255	49373402	49374713	49374992	6	0,1,4	140,97,176	0,1,2	122,144,396	233	266	1	1.0	0.0,0.012,0.025	0.0,0.008,0.006	0.008
700	gene:Solyc05g052640.2	NA	5	-	62853784	62853846	62854743	62854782	62853473	62853575	62855329	62855384	700	4,0,5	0,0,4	2,0,0	0,0,0	188	211	1	1.0	1.0,NA,0.584	1.0,NA,NA	-0.208
702	gene:Solyc05g012200.2	NA	5	+	5465828	5466107	5466229	5466267	5465203	5465339	5466493	5466608	702	49,14,20	0,0,0	36,34,136	0,1,0	428	187	1	1.0	1.0,1.0,1.0	1.0,0.937,1.0	0.021
708	gene:Solyc05g056260.2	NA	5	-	65611894	65611977	65612044	65612121	65611383	65611563	65612682	65612800	708	417,163,384	0,0,0	376,414,992	0,1,6	226	232	1	1.0	1.0,1.0,1.0	1.0,0.998,0.994	0.003
709	gene:Solyc05g056260.2	NA	5	-	65611894	65611977	65612044	65612143	65611383	65611563	65612682	65612800	709	105,32,100	0,0,0	95,118,389	0,1,6	248	232	1	1.0	1.0,1.0,1.0	1.0,0.991,0.984	0.008
70	gene:Solyc03g121530.2	NA	3	+	69613991	69614094	69614311	69614424	69612213	69612303	69615743	69616187	70	0,0,2	0,0,2	0,1,0	0,0,0	252	262	1	1.0	NA,NA,0.51	NA,1.0,NA	-0.49
713	gene:Solyc08g082450.2	NA	8	+	65256182	65256265	65256792	65256923	65255382	65255643	65257411	65257494	713	0,0,3	1,0,0	0,0,0	0,4,0	232	280	1	1.0	0.0,NA,1.0	NA,0.0,NA	0.5
71	gene:Solyc03g121530.2	NA	3	+	69613991	69614094	69614311	69614417	69612213	69612303	69615743	69616187	71	0,0,2	96,79,130	0,1,0	130,124,279	252	255	1	1.0	0.0,0.0,0.015	0.0,0.008,0.0	0.002
725	gene:Solyc11g043200.1	NA	11	-	33339270	33339307	33340466	33340578	33338651	33338724	33341468	33341570	725	0,3,5	0,0,1	1,1,6	0,0,0	261	186	1	1.0	NA,1.0,0.781	1.0,1.0,1.0	-0.109
728	gene:Solyc05g015630.2	NA	5	+	11598479	11598574	11599018	11599104	11598004	11598404	11600226	11600536	728	2,1,0	0,0,0	0,0,2	0,0,2	244	235	1	1.0	1.0,1.0,NA	NA,NA,0.491	0.509
729	gene:Solyc12g098430.1	NA	12	+	65935703	65935731	65936658	65936733	65935216	65935269	65937149	65937254	729	27,20,42	29,4,21	19,38,82	12,13,59	177	224	0.9594793580355334	1.0	0.541,0.864,0.717	0.667,0.787,0.638	0.01
740	gene:Solyc12g006470.1	NA	12	+	958922	959015	959315	959370	958601	958699	959502	959541	740	1370,561,1045	0,1,0	231,260,1195	0,0,0	242	204	1	1.0	1.0,0.998,1.0	1.0,1.0,1.0	-0.001
741	gene:Solyc02g094540.2	NA	2	+	55079124	55079230	55079351	55079444	55078929	55079025	55079560	55079656	741	0,0,3	52,11,40	0,0,0	30,22,67	255	242	0.6985936135139034	1.0	0.0,0.0,0.066	0.0,0.0,0.0	0.022
747	gene:Solyc01g112290.2	NA	1	+	98358812	98358934	98359234	98359417	98353985	98354104	98362364	98362483	747	231,121,216	362,159,324	221,205,542	297,280,811	271	332	0.6894321407019692	1.0	0.439,0.482,0.45	0.477,0.473,0.45	-0.01
74	gene:Solyc03g121530.2	NA	3	+	69613007	69613060	69613991	69614182	69612213	69612303	69614311	69614417	74	40,47,54	0,0,1	119,92,90	2,3,1	202	340	1	1.0	1.0,1.0,0.989	0.99,0.981,0.993	0.008
750	gene:Solyc05g032660.2	NA	5	+	46227979	46228041	46228871	46228958	46226216	46226285	46232276	46232344	750	168,77,175	120,65,95	106,182,308	67,70,295	211	236	0.8132309436539537	1.0	0.61,0.57,0.673	0.639,0.744,0.539	-0.023
755	gene:Solyc05g044580.2	NA	5	-	57078644	57078719	57079445	57079482	57078267	57078323	57080482	57080651	755	14,8,4	5,4,6	6,6,11	0,2,0	186	224	1	1.0	0.771,0.707,0.445	1.0,0.783,1.0	-0.287
757	gene:Solyc02g087750.2	NA	2	+	50057685	50057711	50058128	50058216	50057453	50057587	50060733	50060822	757	227,116,176	0,0,0	131,138,124	0,1,1	175	237	1	1.0	1.0,1.0,1.0	1.0,0.995,0.994	0.004
758	gene:Solyc02g087750.2	NA	2	+	50057685	50057711	50058128	50058222	50057453	50057587	50060733	50060822	758	227,116,176	2,0,0	131,138,124	0,1,1	175	243	1	1.0	0.994,1.0,1.0	1.0,0.995,0.994	0.002
759	gene:Solyc03g006310.2	NA	3	+	913526	913598	913920	913967	909874	909999	914135	914330	759	9,7,12	2,0,0	8,5,30	3,5,8	221	196	1	1.0	0.8,1.0,1.0	0.703,0.47,0.769	0.286
760	gene:Solyc03g006310.2	NA	3	+	913526	913594	913920	913967	909874	909999	914135	914330	760	9,7,10	2,0,0	8,7,30	3,5,8	217	196	1	1.0	0.803,1.0,1.0	0.707,0.558,0.772	0.255
763	gene:Solyc03g006310.2	NA	3	+	912391	912453	913526	913594	909874	909999	914135	914330	763	15,16,19	9,7,10	30,27,35	8,7,30	211	217	0.9484547512194442	1.0	0.632,0.702,0.661	0.794,0.799,0.545	-0.048
76	gene:Solyc03g121530.2	NA	3	+	69613007	69613060	69613991	69614114	69612213	69612303	69614311	69614417	76	40,47,54	1,0,1	119,92,90	0,1,0	202	272	1	1.0	0.982,1.0,0.986	1.0,0.992,1.0	-0.008
771	gene:Solyc01g111340.2	NA	1	-	97619619	97619627	97619628	97619767	97619330	97619503	97619843	97619878	771	17,0,9	0,0,3	5,15,11	0,0,1	288	157	1	1.0	1.0,NA,0.621	1.0,1.0,0.857	-0.142
772	gene:Solyc03g112450.2	NA	3	-	62853145	62853239	62854148	62854195	62852871	62853054	62854431	62854652	772	3,5,5	2,0,0	12,0,13	4,1,1	196	243	1	1.0	0.65,1.0,1.0	0.788,0.0,0.942	0.307
774	gene:Solyc03g112450.2	NA	3	-	62853145	62853239	62854148	62854167	62852871	62853054	62854431	62854652	774	10,14,22	2,0,0	13,13,10	4,1,1	168	243	1	1.0	0.879,1.0,1.0	0.825,0.95,0.935	0.056
786	gene:Solyc12g098830.1	NA	12	-	66210582	66210713	66211154	66211181	66210250	66210313	66212220	66212384	786	0,0,4	150,75,158	0,2,1	128,113,270	176	280	1	1.0	0.0,0.0,0.039	0.0,0.027,0.006	0.002
790	gene:Solyc01g106030.2	NA	1	+	94010143	94010326	94011449	94011531	94009712	94009846	94011764	94011872	790	0,0,1	1,4,7	1,0,9	0,1,8	332	231	1	1.0	0.0,0.0,0.09	1.0,0.0,0.439	-0.45
791	gene:Solyc06g034220.2	NA	6	+	23959682	23959715	23959715	23959798	23959507	23959589	23959901	23960030	791	36,9,32	83,43,62	20,10,44	33,33,133	182	232	0.737244139269579	1.0	0.356,0.211,0.397	0.436,0.279,0.297	-0.016
794	gene:Solyc04g074690.2	NA	4	-	60604029	60604075	60606637	60606720	60602776	60603117	60607569	60607634	794	1,0,2	0,2,0	8,2,12	0,0,0	232	195	1	1.0	1.0,0.0,1.0	1.0,1.0,1.0	-0.333
79	gene:Solyc04g025540.2	NA	4	-	22112007	22112027	22112036	22112060	22105523	22105605	22112148	22112232	79	10,6,2	9,3,8	1,5,10	6,4,10	173	169	0.7199684153764754	1.0	0.52,0.661,0.196	0.14,0.55,0.494	0.064
7	gene:Solyc06g084160.2	NA	6	+	49374244	49374291	49374513	49374630	49373255	49373402	49374713	49374992	7	0,0,5	140,97,176	0,1,1	122,144,396	196	266	0.8676188305494015	1.0	0.0,0.0,0.037	0.0,0.009,0.003	0.008
800	gene:Solyc01g095430.2	NA	1	-	86680942	86680980	86680981	86681024	86680705	86680777	86681253	86681351	800	2551,1419,2342	0,0,0	1447,1846,6472	0,1,0	192	187	1	1.0	1.0,1.0,1.0	1.0,0.999,1.0	0.0
801	gene:Solyc01g095430.2	NA	1	-	86680912	86680980	86680981	86681024	86680705	86680777	86681253	86681351	801	2551,1419,2342	0,0,0	1447,1846,6472	0,0,2	192	217	1	1.0	1.0,1.0,1.0	1.0,1.0,1.0	0.0
802	gene:Solyc01g095430.2	NA	1	-	86680943	86680980	86680981	86681024	86680705	86680777	86681253	86681351	802	2551,1419,2342	3,0,4	1447,1846,6472	2,1,17	192	186	1	1.0	0.999,1.0,0.998	0.999,0.999,0.997	0.001
804	gene:Solyc01g097500.2	NA	1	-	88332987	88333029	88333146	88333191	88332033	88332178	88333307	88333466	804	1,0,0	4,2,0	0,0,0	2,4,2	194	191	1	1.0	0.198,0.0,NA	0.0,0.0,0.0	0.099
810	gene:Solyc01g097440.2	NA	1	+	88295390	88295470	88296982	88297096	88294525	88294612	88297809	88297864	810	0,0,0	102,31,69	0,0,2	46,57,115	229	263	1	1.0	0.0,0.0,0.0	0.0,0.0,0.02	-0.007
811	gene:Solyc01g097440.2	NA	1	+	88295387	88295470	88296982	88297096	88294525	88294612	88297809	88297864	811	59,29,68	102,31,69	45,29,95	46,57,115	232	263	0.9818086658370475	1.0	0.396,0.515,0.528	0.526,0.366,0.484	0.021
815	gene:Solyc03g005000.2	NA	3	+	17198	17266	17442	17622	16711	16978	17957	18054	815	1,1,0	160,87,143	0,0,1	104,107,336	217	329	1	1.0	0.009,0.017,0.0	0.0,0.0,0.004	0.007
820	gene:Solyc12g043020.1	NA	12	-	39248965	39249009	39249037	39249077	39248792	39248862	39249149	39249344	820	45,18,34	105,28,66	25,17,81	49,68,120	189	193	1	1.0	0.304,0.396,0.345	0.343,0.203,0.408	0.03
824	gene:Solyc11g065640.1	NA	11	+	51160585	51160656	51165065	51165133	51159412	51159509	51165325	51165372	824	1,0,0	66,40,85	0,3,3	47,49,127	220	217	0.6981995434041083	1.0	0.015,0.0,0.0	0.0,0.057,0.023	-0.022
825	gene:Solyc06g019200.2	NA	6	-	18152775	18152853	18152925	18152967	18152504	18152555	18153053	18153111	825	57,19,49	74,14,54	28,38,106	41,41,110	191	227	0.9573304160214346	1.0	0.478,0.617,0.519	0.448,0.524,0.534	0.036
828	gene:Solyc06g019200.2	NA	6	-	18152501	18152555	18152775	18152861	18152318	18152429	18152925	18152967	828	7,1,3	0,0,1	1,17,16	0,0,0	235	203	1	1.0	1.0,1.0,0.722	1.0,1.0,1.0	-0.093
829	gene:Solyc06g019200.2	NA	6	-	18152501	18152555	18152775	18152853	18152318	18152429	18152925	18152967	829	60,27,51	0,0,1	48,78,137	0,0,0	227	203	1	1.0	1.0,1.0,0.979	1.0,1.0,1.0	-0.007
836	gene:Solyc06g019200.2	NA	6	-	18152925	18153002	18153053	18153111	18152504	18152555	18153190	18153300	836	44,30,48	2,0,1	26,34,109	0,0,1	207	226	1	1.0	0.96,1.0,0.981	1.0,1.0,0.992	-0.017
837	gene:Solyc06g019200.2	NA	6	-	18149790	18149890	18151008	18151162	18149508	18149716	18151639	18151733	837	265,89,263	0,0,2	99,132,679	0,0,3	303	249	1	1.0	1.0,1.0,0.991	1.0,1.0,0.995	-0.001
842	gene:Solyc03g034170.2	NA	3	+	5870282	5870361	5871370	5871571	5869322	5869376	5872059	5872140	842	0,0,0	3,0,0	0,1,9	0,4,1	228	350	1	1.0	0.0,NA,NA	NA,0.277,0.933	-0.605
845	gene:Solyc03g034170.2	NA	3	+	5870277	5870361	5871370	5871571	5869289	5869376	5872059	5872140	845	358,285,310	3,0,0	392,381,393	0,4,1	233	350	1	1.0	0.994,1.0,1.0	1.0,0.993,0.998	0.001
852	gene:Solyc04g074640.2	NA	4	-	60572933	60573025	60573060	60573135	60572787	60572853	60573979	60574075	852	4,0,0	132,111,182	2,2,5	114,170,508	224	241	1	1.0	0.032,0.0,0.0	0.019,0.012,0.01	-0.003
853	gene:Solyc04g074640.2	NA	4	-	60572933	60573025	60573060	60573080	60572787	60572853	60573979	60574075	853	0,0,0	132,111,182	0,0,1	114,170,508	169	241	1	1.0	0.0,0.0,0.0	0.0,0.0,0.003	-0.001
856	gene:Solyc04g074640.2	NA	4	-	60572673	60572714	60572787	60572853	60571866	60571997	60572933	60572968	856	142,145,173	85,42,67	146,165,493	41,63,258	215	190	0.9323348107752675	1.0	0.596,0.753,0.695	0.759,0.698,0.628	-0.014
858	gene:Solyc04g074640.2	NA	4	-	60572787	60572853	60572933	60573025	60572673	60572714	60573979	60574075	858	0,0,0	225,136,194	0,0,5	164,162,855	241	215	1	1.0	0.0,0.0,0.0	0.0,0.0,0.005	-0.002
859	gene:Solyc04g074640.2	NA	4	-	60572787	60572853	60572933	60573135	60572673	60572714	60573979	60574075	859	3,0,0	225,136,194	2,2,7	164,162,855	351	215	1	1.0	0.008,0.0,0.0	0.007,0.008,0.005	-0.004
860	gene:Solyc04g074640.2	NA	4	-	60572787	60572853	60572933	60573080	60572673	60572714	60573979	60574075	860	0,3,0	225,136,194	0,1,5	164,162,855	296	215	1	1.0	0.0,0.016,0.0	0.0,0.004,0.004	0.003
861	gene:Solyc04g074640.2	NA	4	-	60572787	60572853	60572933	60573161	60572673	60572714	60573979	60574075	861	3,1,0	225,136,194	6,0,9	164,162,855	377	215	1	1.0	0.008,0.004,0.0	0.02,0.0,0.006	-0.005
863	gene:Solyc07g066120.2	NA	7	-	67628023	67628157	67628597	67628680	67627731	67627850	67629444	67629587	863	1,0,0	38,21,46	0,0,0	27,25,45	232	283	1	1.0	0.031,0.0,0.0	0.0,0.0,0.0	0.01
868	gene:Solyc02g082710.2	NA	2	+	46361702	46361890	46362055	46362256	46361115	46361186	46363252	46363323	868	7,3,0	2,0,2	2,1,2	0,1,2	337	350	0.7318457971646061	1.0	0.784,1.0,0.0	1.0,0.509,0.509	-0.078
871	gene:Solyc03g121450.2	NA	3	-	69559300	69559382	69559861	69559924	69559082	69559160	69561996	69562277	871	21,4,19	43,23,43	6,9,21	11,24,62	212	231	0.9725181781374402	1.0	0.347,0.159,0.325	0.373,0.29,0.27	-0.034
873	gene:Solyc02g067180.2	NA	2	-	37365241	37365349	37365982	37366059	37364425	37364509	37366159	37366363	873	1,0,0	861,503,802	0,0,1	443,512,1268	226	257	1	1.0	0.001,0.0,0.0	0.0,0.0,0.001	0.0
87	gene:Solyc03g062830.2	NA	3	-	32320006	32320050	32320771	32320872	32319572	32319889	32322494	32322553	87	2,5,2	2,0,0	6,0,7	0,0,0	250	193	0.7965861768333047	1.0	0.436,1.0,1.0	1.0,NA,1.0	-0.188
884	gene:Solyc09g074360.2	NA	9	-	66161175	66161256	66161273	66161440	66159338	66159506	66161713	66161926	884	30,6,14	0,0,0	8,8,23	0,2,0	316	230	1	1.0	1.0,1.0,1.0	1.0,0.744,1.0	0.085
887	gene:Solyc06g007700.2	NA	6	-	1686152	1686208	1687120	1687308	1685816	1686053	1687658	1687801	887	0,0,10	10,4,7	4,0,4	0,4,11	337	205	0.9428452837862532	1.0	0.0,0.0,0.465	1.0,0.0,0.181	-0.239
889	gene:Solyc06g084480.2	NA	6	+	49571184	49571285	49573195	49573300	49570969	49571014	49574865	49574943	889	43,24,55	0,0,0	63,47,102	0,0,3	250	254	1	1.0	1.0,1.0,1.0	1.0,1.0,0.972	0.009
891	gene:Solyc06g084480.2	NA	6	+	49571177	49571285	49573195	49573300	49570969	49571014	49574865	49574943	891	112,74,123	0,0,0	188,132,331	0,0,3	257	254	1	1.0	1.0,1.0,1.0	1.0,1.0,0.991	0.003
894	gene:Solyc05g025740.2	NA	5	-	36209094	36209168	36210474	36210638	36208690	36208967	36211002	36211062	894	0,0,2	4,0,0	0,2,0	0,0,0	313	223	1	1.0	0.0,NA,1.0	NA,1.0,NA	-0.5
8	gene:Solyc06g084160.2	NA	6	+	49374228	49374291	49374513	49374630	49373255	49373402	49374713	49374992	8	114,65,125	140,97,176	87,138,257	122,144,396	212	266	0.8771465643735852	1.0	0.505,0.457,0.471	0.472,0.546,0.449	-0.011
903	gene:Solyc12g021290.1	NA	12	-	15380232	15380316	15380784	15380966	15379212	15379321	15382783	15382842	903	2,3,8	1,0,1	4,0,17	3,1,3	331	233	1	1.0	0.585,1.0,0.849	0.484,0.0,0.8	0.383
906	gene:Solyc10g005260.2	NA	10	-	205126	205326	207735	207822	204548	204601	208224	208693	906	0,0,2	10,2,15	0,0,2	14,5,17	236	349	1	1.0	0.0,0.0,0.165	0.0,0.0,0.148	0.006
910	gene:Solyc02g068420.2	NA	2	-	38376160	38376312	38377948	38378026	38375899	38376069	38378916	38379096	910	0,2,0	9,6,23	0,0,0	3,6,13	227	301	1	1.0	0.0,0.307,0.0	0.0,0.0,0.0	0.102
911	gene:Solyc02g068420.2	NA	2	-	38376160	38376284	38377948	38378026	38375899	38376069	38378916	38379096	911	0,2,0	0,0,12	0,0,0	1,0,9	227	273	1	1.0	NA,1.0,0.0	0.0,NA,0.0	0.5
913	gene:Solyc05g006440.2	NA	5	-	1071184	1071298	1071629	1071741	1070887	1071042	1072115	1072256	913	24,7,9	1,0,0	18,17,69	2,0,0	261	263	1	1.0	0.96,1.0,1.0	0.901,1.0,1.0	0.02
917	gene:Solyc02g065080.2	NA	2	-	36248879	36249011	36255976	36256101	36248380	36248456	36256526	36256577	917	0,0,2	40,18,44	0,2,2	30,18,101	274	281	0.6655840132827812	1.0	0.0,0.0,0.045	0.0,0.102,0.02	-0.026
918	gene:Solyc02g065080.2	NA	2	-	36248879	36249011	36255976	36256087	36248380	36248456	36256526	36256577	918	17,19,35	40,18,44	19,14,71	30,18,101	260	281	0.8419181893888615	1.0	0.315,0.533,0.462	0.406,0.457,0.432	0.005
924	gene:Solyc06g084550.2	NA	6	-	49634494	49634562	49635561	49635585	49633086	49633553	49635803	49635855	924	1,0,0	32,10,34	1,0,1	14,23,45	173	217	1	1.0	0.038,0.0,0.0	0.082,0.0,0.027	-0.024
927	gene:Solyc06g068760.2	NA	6	+	42615769	42615819	42615819	42615943	42615301	42615670	42616581	42616642	927	262,112,247	0,0,1	107,131,529	0,0,6	199	273	1	1.0	1.0,1.0,0.997	1.0,1.0,0.992	0.002
929	gene:Solyc06g068760.2	NA	6	+	42615770	42615819	42616581	42616642	42615301	42615670	42616734	42616770	929	0,0,1	116,60,98	0,0,0	69,60,200	198	210	1	1.0	0.0,0.0,0.011	0.0,0.0,0.0	0.004
931	gene:Solyc08g076420.2	NA	8	-	60431708	60431839	60431900	60432023	60430977	60431157	60432212	60432310	931	2,0,4	18,5,12	0,0,3	0,0,9	272	280	1	1.0	0.103,0.0,0.255	NA,NA,0.255	-0.136
934	gene:Solyc12g088920.1	NA	12	-	64107212	64107320	64108749	64108794	64106471	64106810	64108929	64109129	934	2,1,0	2,1,2	0,0,0	0,0,1	194	257	1	1.0	0.57,0.57,0.0	NA,NA,0.0	0.38
938	gene:Solyc09g008520.2	NA	9	-	2007607	2007629	2007629	2007655	2007321	2007488	2007773	2007833	938	10,0,1	28,7,25	0,0,0	0,3,0	175	171	1	1.0	0.259,0.0,0.038	NA,0.0,NA	0.099
940	gene:Solyc09g008520.2	NA	9	-	2007590	2007629	2007629	2007655	2007321	2007488	2007773	2007833	940	10,0,1	0,0,0	0,0,0	0,2,0	175	188	1	1.0	1.0,NA,1.0	NA,0.0,NA	1.0
941	gene:Solyc09g008520.2	NA	9	-	2007590	2007629	2007629	2007660	2007321	2007488	2007773	2007833	941	15,3,12	0,0,0	2,3,2	0,2,0	180	188	1	1.0	1.0,1.0,1.0	1.0,0.61,1.0	0.13
945	gene:Solyc05g013490.2	NA	5	+	6711750	6711832	6716180	6716255	6711503	6711557	6716406	6716534	945	1,0,0	79,53,77	0,0,0	96,75,89	231	224	1	1.0	0.012,0.0,0.0	0.0,0.0,0.0	0.004
946	gene:Solyc02g072310.2	NA	2	+	41597377	41597437	41598217	41598283	41597223	41597282	41598362	41598506	946	1,0,0	5,3,5	0,0,2	2,3,5	209	215	1	1.0	0.171,0.0,0.0	0.0,0.0,0.292	-0.04
947	gene:Solyc02g072310.2	NA	2	+	41597377	41597569	41598217	41598283	41597223	41597282	41598362	41598506	947	0,0,0	5,3,5	0,0,2	2,3,5	341	215	1	1.0	0.0,0.0,0.0	0.0,0.0,0.201	-0.067
954	gene:Solyc03g031730.2	NA	3	-	4187449	4187537	4187619	4187694	4185400	4185516	4189714	4189790	954	20,15,31	2,0,0	24,16,68	0,2,3	224	237	1	1.0	0.914,1.0,1.0	1.0,0.894,0.96	0.02
957	gene:Solyc09g007850.2	NA	9	-	1378435	1378750	1379098	1379178	1378003	1378110	1380320	1380930	957	0,1,0	8477,5216,7866	0,1,0	10083,9746,23519	229	464	1	1.0	0.0,0.0,0.0	0.0,0.0,0.0	0.0
959	gene:Solyc09g007850.2	NA	9	-	1378435	1378750	1379098	1379185	1378003	1378110	1380320	1380930	959	0,0,2	8477,5216,7866	2,2,1	10083,9746,23519	236	464	1	1.0	0.0,0.0,0.0	0.0,0.0,0.0	0.0
95	gene:Solyc03g006190.2	NA	3	-	827854	827920	828087	828150	827674	827686	831890	832088	95	1,0,0	3,0,1	0,0,0	0,0,4	212	215	1	1.0	0.253,NA,0.0	NA,NA,0.0	0.127
961	gene:Solyc12g097070.1	NA	12	-	65713011	65713085	65713085	65713154	65712543	65712699	65713293	65713472	961	32,12,42	2,0,0	17,16,45	0,0,0	218	223	1	1.0	0.942,1.0,1.0	1.0,1.0,1.0	-0.019
964	gene:Solyc01g008920.2	NA	1	+	2945016	2945084	2945811	2945951	2944564	2944662	2947299	2947566	964	0,0,0	40,7,43	4,0,0	11,19,39	217	289	0.7030419862557228	1.0	0.0,0.0,0.0	0.326,0.0,0.0	-0.109
968	gene:Solyc04g049620.2	NA	4	+	42580090	42580148	42581121	42581301	42578395	42578491	42581560	42581628	968	0,0,0	2,8,4	2,0,0	0,5,5	207	329	1	1.0	0.0,0.0,0.0	1.0,0.0,0.0	-0.333
985	gene:Solyc01g099300.2	NA	1	-	89583501	89583521	89588961	89589054	89583246	89583358	89590048	89590195	985	29,14,32	0,1,0	7,16,60	0,0,1	242	169	1	1.0	1.0,0.907,1.0	1.0,1.0,0.977	-0.023
986	gene:Solyc01g099300.2	NA	1	-	89583473	89583521	89588961	89589054	89583246	89583358	89590048	89590195	986	29,14,32	0,1,0	7,16,60	0,0,0	242	197	1	1.0	1.0,0.919,1.0	1.0,1.0,1.0	-0.027
98	gene:Solyc03g006190.2	NA	3	-	827854	827920	828087	828132	827674	827686	831890	832088	98	2,0,0	3,0,1	0,0,0	0,0,4	194	215	1	1.0	0.425,NA,0.0	NA,NA,0.0	0.212
990	gene:Solyc01g112170.2	NA	1	-	98240129	98240186	98240502	98240618	98238824	98238901	98240839	98240871	990	0,1,0	14,5,18	0,0,0	4,8,51	265	206	1	1.0	0.0,0.135,0.0	0.0,0.0,0.0	0.045
99	gene:Solyc03g006190.2	NA	3	-	827859	827920	828087	828150	827674	827686	831890	832088	99	1,0,0	0,8,6	0,0,0	3,3,12	212	210	1	1.0	1.0,0.0,0.0	0.0,0.0,0.0	0.333
