# Supplementary material for: High transcriptome plasticity drives phosphate starvation responses in tomato
Source: Stress Biol. 2022 Mar 18;2(1):18. doi: 10.1007/s44154-022-00035-4 (PMC10441952; doi:10.1007/s44154-022-00035-4)
Supplement: Supplementary file 3 — Additional file 3. [file 44154_2022_35_MOESM3_ESM.zip › rmats_3s/RI.MATS.ReadsOnTargetAndJunctionCounts.txt]

ID	GeneID	geneSymbol	chr	strand	riExonStart_0base	riExonEnd	upstreamES	upstreamEE	downstreamES	downstreamEE	ID	IC_SAMPLE_1	SC_SAMPLE_1	IC_SAMPLE_2	SC_SAMPLE_2	IncFormLen	SkipFormLen	PValue	FDR	IncLevel1	IncLevel2	IncLevelDifference
984	gene:Solyc03g097680.2	NA	3	+	60013744	60013944	60013744	60013817	60013896	60013944	984	3,1,4	206,103,174	4,2,66	129,121,251	228	149	1.6910411116160986e-296	5.61763857279e-293	0.009,0.006,0.015	0.02,0.011,0.147	-0.049
310	gene:Solyc10g049210.1	NA	10	+	44598049	44598286	44598049	44598173	44598248	44598286	310	1,0,1	42,14,33	11,0,21	12,11,74	224	149	1.0415934891185735e-205	1.73008678543e-202	0.016,0.0,0.02	0.379,0.0,0.159	-0.167
3365	gene:Solyc03g121870.2	NA	3	+	69907544	69907752	69907544	69907597	69907701	69907752	3365	37,8,20	32,13,33	4,7,16	39,30,68	253	149	4.157799262038603e-177	4.60406971616e-174	0.405,0.266,0.263	0.057,0.121,0.122	0.211
1533	gene:Solyc11g064950.1	NA	11	-	50266394	50266616	50266394	50266464	50266564	50266616	1533	2,4,2	7,0,6	3,0,11	0,1,0	249	149	7.896774950350288e-159	6.55827159627e-156	0.146,1.0,0.166	1.0,0.0,1.0	-0.229
2060	gene:Solyc09g098520.2	NA	9	+	72325021	72325250	72325021	72325099	72325213	72325250	2060	1,0,0	7,8,1	8,0,6	3,0,4	263	149	7.519058642280583e-117	4.99566256193e-114	0.075,0.0,0.0	0.602,NA,0.459	-0.505
1642	gene:Solyc12g098430.1	NA	12	+	65934260	65934500	65934260	65934335	65934434	65934500	1642	0,1,2	0,4,14	2,5,13	10,0,8	248	149	4.5883685122521045e-113	2.54042669962e-110	NA,0.131,0.079	0.107,1.0,0.494	-0.429
3465	gene:Solyc08g068270.2	NA	8	-	57360679	57360923	57360679	57360796	57360882	57360923	3465	9,1,10	48,23,28	3,3,8	29,23,319	235	149	5.220386596024275e-108	2.47744632457e-105	0.106,0.027,0.185	0.062,0.076,0.016	0.055
2931	gene:Solyc03g118890.2	NA	3	+	67677993	67678243	67677993	67678083	67678195	67678243	2931	37,13,33	61,18,36	19,21,184	31,18,52	261	149	2.1196146926699922e-102	8.80170001131e-100	0.257,0.292,0.344	0.259,0.4,0.669	-0.145
394	gene:Solyc08g066610.2	NA	8	+	55368278	55368481	55368278	55368345	55368435	55368481	394	60,45,64	3,5,4	65,47,189	0,0,2	239	149	7.94693291012366e-102	2.93330123638e-99	0.926,0.849,0.909	1.0,1.0,0.983	-0.1
1195	gene:Solyc08g075890.2	NA	8	+	59982080	59982328	59982080	59982149	59982239	59982328	1195	33,13,16	557,313,465	8,3,3	308,299,296	239	149	5.3490662633944504e-101	1.7769598127e-98	0.036,0.025,0.021	0.016,0.006,0.006	0.018
1737	gene:Solyc04g080430.2	NA	4	+	64604534	64604758	64604534	64604608	64604693	64604758	1737	8,0,5	1,0,1	5,0,0	8,0,4	234	149	1.72047171184378e-96	5.19582456977e-94	0.836,NA,0.761	0.285,NA,0.0	0.656
1170	gene:Solyc07g019530.2	NA	7	+	11873736	11873980	11873736	11873795	11873871	11873980	1170	2,0,1	0,0,1	1,1,0	0,0,6	225	149	2.8749540405190614e-92	7.95883110217e-90	1.0,NA,0.398	1.0,1.0,0.0	0.032
1820	gene:Solyc02g071800.2	NA	2	+	41151557	41151791	41151557	41151604	41151719	41151791	1820	2,4,6	1,0,0	3,3,33	4,0,4	264	149	1.0564452013866536e-91	2.69962381462e-89	0.53,1.0,1.0	0.297,1.0,0.823	0.137
1032	gene:Solyc12g019750.1	NA	12	-	11308398	11308617	11308398	11308443	11308528	11308617	1032	0,4,1	0,6,2	2,3,12	0,0,2	234	149	4.232940163888546e-89	1.00441623032e-86	NA,0.298,0.241	1.0,1.0,0.793	-0.662
2933	gene:Solyc09g014300.2	NA	9	-	5792688	5792908	5792688	5792762	5792848	5792908	2933	58,21,39	16,3,15	2,1,1	0,0,1	235	149	7.659756568723616e-80	1.69638075475e-77	0.697,0.816,0.622	1.0,1.0,0.388	-0.084
1537	gene:Solyc07g054160.2	NA	7	+	62521955	62522198	62521955	62521996	62522093	62522198	1537	0,0,4	54,17,43	1,1,15	20,24,78	246	149	9.484897641373095e-68	1.96930187279e-65	0.0,0.0,0.053	0.029,0.025,0.104	-0.035
2435	gene:Solyc10g084760.1	NA	10	-	64174179	64174395	64174179	64174246	64174313	64174395	2435	1,4,6	92,30,81	9,5,13	46,30,84	216	149	1.626826391089412e-67	3.17901015953e-65	0.007,0.084,0.049	0.119,0.103,0.096	-0.059
31	gene:Solyc07g066310.2	PSBR	7	+	67786620	67786858	67786620	67786695	67786857	67786858	31	3189,2017,2983	34,27,26	2536,2407,2918	14,9,22	311	149	1.1561850482381674e-64	2.13380373903e-62	0.978,0.973,0.982	0.989,0.992,0.985	-0.011
1069	gene:Solyc04g045600.2	NA	4	-	34265779	34265989	34265779	34265876	34265962	34265989	1069	38,16,19	91,65,93	8,16,46	66,102,296	235	149	7.463053164972795e-64	1.30485592705e-61	0.209,0.135,0.115	0.071,0.09,0.09	0.069
460	gene:Solyc09g065270.2	NA	9	+	63344600	63344780	63344600	63344657	63344739	63344780	460	131,72,135	5,0,0	121,139,381	8,5,15	231	149	2.7287538462513884e-63	4.53246013862e-61	0.944,1.0,1.0	0.907,0.947,0.942	0.049
91	gene:Solyc05g014470.2	NA	5	+	8324062	8324302	8324062	8324146	8324236	8324302	91	226,98,214	3388,1256,2919	76,57,160	1204,1223,3505	239	149	1.0725501971527655e-61	1.69667226426e-59	0.04,0.046,0.044	0.038,0.028,0.028	0.012
1821	gene:Solyc02g071800.2	NA	2	+	41151557	41151791	41151557	41151626	41151719	41151791	1821	1,2,6	48,28,39	2,3,20	26,27,49	242	149	1.1664941145966695e-60	1.76140611304e-58	0.013,0.042,0.087	0.045,0.064,0.201	-0.056
3485	gene:Solyc05g026130.2	NA	5	+	39792290	39792506	39792290	39792360	39792437	39792506	3485	6,1,2	6,0,5	2,3,4	1,0,1	226	149	7.712755536836642e-57	1.11399016928e-54	0.397,1.0,0.209	0.569,1.0,0.725	-0.229
3240	gene:Solyc11g013070.1	NA	11	+	5926628	5926867	5926628	5926730	5926838	5926867	3240	2,0,5	2,1,3	0,3,1	0,0,1	257	149	1.2675493031180412e-54	1.75449949373e-52	0.367,0.0,0.491	NA,1.0,0.367	-0.398
2226	gene:Solyc09g008520.2	NA	9	-	2007590	2007833	2007590	2007660	2007773	2007833	2226	16,8,21	102,41,106	0,0,2	18,11,14	262	149	3.1966056434809413e-52	4.24764957906e-50	0.082,0.1,0.101	0.0,0.0,0.075	0.069
3225	gene:Solyc04g049550.2	NA	4	-	42517358	42517593	42517358	42517427	42517511	42517593	3225	4,0,2	1,4,6	0,2,7	0,5,3	233	149	1.9697347861031357e-50	2.5167149844e-48	0.719,0.0,0.176	NA,0.204,0.599	-0.103
3043	gene:Solyc04g078090.2	NA	4	+	62938406	62938655	62938406	62938498	62938617	62938655	3043	18,9,9	302,138,248	1,0,0	29,26,37	268	149	1.6683009596572588e-49	1.97931992428e-47	0.032,0.035,0.02	0.019,0.0,0.0	0.023
3213	gene:Solyc05g009780.2	NA	5	-	3974974	3975173	3974974	3975022	3975132	3975173	3213	0,0,4	1,0,0	4,4,8	0,0,10	259	149	1.6410467282190604e-49	1.97931992428e-47	0.0,NA,1.0	1.0,1.0,0.315	-0.272
134	gene:Solyc08g007370.2	NA	8	+	1936490	1936705	1936490	1936553	1936654	1936705	134	0,0,7	0,4,1	1,2,1	2,0,1	250	149	6.800976431467962e-49	7.79063576046e-47	NA,0.0,0.807	0.23,1.0,0.373	-0.131
3343	gene:Solyc02g093140.2	NA	2	-	54060874	54061121	54060874	54060958	54061033	54061121	3343	5,5,1	158,80,157	12,13,13	178,131,318	224	149	1.1965104686092486e-45	1.32493592557e-43	0.021,0.04,0.004	0.043,0.062,0.026	-0.022
3193	gene:Solyc01g067100.2	NA	1	-	75465216	75465408	75465216	75465303	75465376	75465408	3193	2,0,0	45,31,37	0,4,8	27,21,117	222	149	2.1069186245303438e-45	2.25780118409e-43	0.029,0.0,0.0	0.0,0.113,0.044	-0.043
1965	gene:Solyc03g019940.2	NA	3	-	61277041	61277280	61277041	61277125	61277225	61277280	1965	11,9,14	19,10,21	15,6,38	5,12,19	249	149	2.6319274159826e-45	2.73226964872e-43	0.257,0.35,0.285	0.642,0.23,0.545	-0.175
2586	gene:Solyc12g006030.1	NA	12	-	627935	628144	627935	628024	628099	628144	2586	3,1,0	81,20,55	3,8,14	58,48,134	224	149	4.435631587481554e-45	4.46520246473e-43	0.024,0.032,0.0	0.033,0.1,0.065	-0.047
2447	gene:Solyc02g055440.2	NA	2	-	2573808	2574034	2573808	2573865	2573930	2574034	2447	6,5,0	3,0,6	5,8,10	1,2,1	214	149	3.1373493149723486e-44	3.06537483069e-42	0.582,1.0,0.0	0.777,0.736,0.874	-0.268
2910	gene:Solyc08g082340.2	NA	8	+	65162487	65162731	65162487	65162557	65162642	65162731	2910	4,2,5	78,39,73	4,10,31	74,55,115	234	149	4.604810687042296e-44	4.3706231721e-42	0.032,0.032,0.042	0.033,0.104,0.147	-0.059
750	gene:Solyc04g064930.2	NA	4	+	56086240	56086454	56086240	56086306	56086415	56086454	750	10,4,12	437,225,375	15,14,38	327,258,900	258	149	5.333264468129318e-44	4.9214179342e-42	0.013,0.01,0.018	0.026,0.03,0.024	-0.013
2870	gene:Solyc01g111760.2	NA	1	+	97941679	97941920	97941679	97941765	97941864	97941920	2870	22,4,13	2,0,0	5,4,57	6,2,3	248	149	8.869844282601129e-44	7.96368181265e-42	0.869,1.0,1.0	0.334,0.546,0.919	0.357
284	gene:Solyc02g089350.2	GAST1	2	+	51199303	51199479	51199303	51199355	51199445	51199479	284	179,105,148	1570,978,1511	163,182,322	1306,1425,1933	239	149	1.5626480482545043e-43	1.36608337271e-41	0.066,0.063,0.058	0.072,0.074,0.094	-0.018
2360	gene:Solyc06g073630.2	NA	6	+	45428186	45428383	45428186	45428244	45428338	45428383	2360	10,1,13	0,0,8	11,7,29	0,0,4	243	149	2.837800785521906e-43	2.41722415628e-41	1.0,1.0,0.499	1.0,1.0,0.816	-0.106
1329	gene:Solyc08g015860.2	NA	8	+	6170481	6170701	6170481	6170544	6170629	6170701	1329	32,18,21	321,163,270	14,12,18	194,195,422	234	149	1.4629692769358947e-42	1.2149959845e-40	0.06,0.066,0.047	0.044,0.038,0.026	0.022
801	gene:Solyc01g097770.2	NA	1	-	88486110	88486344	88486110	88486160	88486247	88486344	801	19,4,15	123,48,73	16,19,71	36,35,325	236	149	5.030107268806369e-42	4.07561374316e-40	0.089,0.05,0.115	0.219,0.255,0.121	-0.114
236	gene:Solyc01g103170.2	NA	1	-	91829667	91829905	91829667	91829760	91829834	91829905	236	6,1,11	54,43,36	0,0,4	13,23,35	223	149	1.6347068677311163e-41	1.29297528919e-39	0.069,0.015,0.17	0.0,0.0,0.071	0.061
467	gene:Solyc11g012790.1	NA	11	-	5558659	5558907	5558659	5558740	5558853	5558907	467	4,0,3	68,27,58	1,5,9	15,7,89	262	149	2.0201046986727615e-41	1.56064832767e-39	0.032,0.0,0.029	0.037,0.289,0.054	-0.106
387	gene:Solyc01g098500.2	NA	1	+	89009395	89009608	89009395	89009472	89009558	89009608	387	30,16,23	9,1,8	13,19,108	4,0,9	235	149	3.692710119621799e-41	2.78799614031e-39	0.679,0.91,0.646	0.673,1.0,0.884	-0.107
2128	gene:Solyc06g068220.2	NA	6	+	42261843	42262077	42261843	42261909	42261982	42262077	2128	9,0,27	0,0,2	1,25,30	0,1,7	222	149	7.216596423828078e-41	5.32745184888e-39	1.0,NA,0.901	1.0,0.944,0.742	0.055
1638	gene:Solyc02g094100.2	NA	2	+	54741728	54741966	54741728	54741809	54741882	54741966	1638	4,0,13	13,4,8	14,22,18	3,10,19	222	149	1.0325763966644257e-40	7.45699736895e-39	0.171,0.0,0.522	0.758,0.596,0.389	-0.35
463	gene:Solyc02g082770.2	NA	2	+	46422238	46422453	46422238	46422267	46422353	46422453	463	2,4,1	9,5,6	0,4,10	2,0,7	235	149	4.303745255702138e-40	3.04192377435e-38	0.123,0.337,0.096	0.0,1.0,0.475	-0.306
1045	gene:Solyc03g098470.2	NA	3	-	60759417	60759569	60759417	60759480	60759556	60759569	1045	14,4,9	267,65,221	2,6,109	129,171,985	225	149	6.785414943167679e-40	4.69607259192e-38	0.034,0.039,0.026	0.01,0.023,0.068	-0.001
1118	gene:Solyc06g005190.2	NA	6	+	206729	206975	206729	206821	206937	206975	1118	4,3,2	6,4,7	2,3,8	1,2,3	265	149	1.0431117355985243e-39	7.07187180747e-38	0.273,0.297,0.138	0.529,0.458,0.6	-0.293
1770	gene:Solyc02g082650.2	NA	2	+	46299874	46300068	46299874	46299933	46300051	46300068	1770	2,1,2	10,2,16	0,0,12	0,2,15	267	149	1.184473561543166e-39	7.86964234289e-38	0.1,0.218,0.065	NA,0.0,0.309	-0.027
1363	gene:Solyc12g100120.1	NA	12	+	66970065	66970303	66970065	66970161	66970233	66970303	1363	10,5,14	355,161,292	8,18,40	273,280,486	221	149	2.2271531551351604e-39	1.45070642772e-37	0.019,0.021,0.031	0.019,0.042,0.053	-0.014
3090	gene:Solyc04g072880.2	NA	4	+	59836893	59837122	59836893	59836952	59837033	59837122	3090	17,4,2	42,33,30	4,2,2	22,21,47	230	149	9.601417363286585e-39	6.13382855401e-37	0.208,0.073,0.041	0.105,0.058,0.027	0.044
2821	gene:Solyc10g084400.1	NA	10	-	63957877	63958125	63957877	63957954	63958037	63958125	2821	17,3,9	156,60,130	0,2,3	15,16,97	232	149	1.1105220911074164e-38	6.96066865407e-37	0.065,0.031,0.043	0.0,0.074,0.019	0.015
2799	gene:Solyc03g117430.2	NA	3	+	66602186	66602362	66602186	66602195	66602282	66602362	2799	36,20,27	6,2,2	33,34,38	0,11,20	236	149	1.441961708133335e-38	8.87073480448e-37	0.791,0.863,0.895	1.0,0.661,0.545	0.114
392	gene:Solyc01g098500.2	NA	1	+	89010025	89010260	89010025	89010063	89010145	89010260	392	9,0,1	87,37,81	3,7,35	60,48,219	231	149	1.1246398920875292e-37	6.79282494821e-36	0.063,0.0,0.008	0.031,0.086,0.093	-0.046
2935	gene:Solyc09g014300.2	NA	9	-	5792688	5792908	5792688	5792762	5792852	5792908	2935	70,23,53	1611,672,1407	2,1,2	47,66,116	239	149	1.559611645722961e-37	9.25183908409e-36	0.026,0.021,0.023	0.026,0.009,0.011	0.008
1902	gene:Solyc10g005890.2	NA	10	-	684733	684956	684733	684804	684886	684956	1902	8,3,3	241,129,264	4,9,14	177,140,247	231	149	3.2382914059940996e-37	1.88729895627e-35	0.021,0.015,0.007	0.014,0.04,0.035	-0.015
275	gene:Solyc01g005550.2	NA	1	+	383792	383981	383792	383803	383932	383981	275	26,8,17	2,0,0	8,12,37	0,2,5	278	149	4.519236839942099e-37	2.58843185902e-35	0.874,1.0,1.0	1.0,0.763,0.799	0.104
586	gene:Solyc01g107750.2	NA	1	-	95193839	95194086	95193839	95193896	95193988	95194086	586	1,0,2	32,15,22	1,8,5	11,15,50	241	149	1.5978036495193197e-36	8.99644698933e-35	0.019,0.0,0.053	0.053,0.248,0.058	-0.096
2741	gene:Solyc05g006170.2	NA	5	-	851669	851911	851669	851759	851836	851911	2741	22,16,12	6,0,10	16,23,52	2,0,8	226	149	2.8274273142263837e-36	1.56545225631e-34	0.707,1.0,0.442	0.841,1.0,0.811	-0.168
63	gene:Solyc02g081300.2	NA	2	-	45316104	45316326	45316104	45316128	45316241	45316326	63	0,4,0	48,20,49	5,0,7	23,29,72	262	149	3.233713272866662e-36	1.76104844139e-34	0.0,0.102,0.0	0.11,0.0,0.052	-0.02
2059	gene:Solyc07g042180.2	NA	7	-	55196051	55196245	55196051	55196106	55196193	55196245	2059	8,3,14	224,104,174	1,3,14	84,134,566	236	149	6.182536902667582e-36	3.31264315978e-34	0.022,0.018,0.048	0.007,0.014,0.015	0.017
3135	gene:Solyc01g008090.2	NA	1	-	2225291	2225504	2225291	2225311	2225439	2225504	3135	5,1,2	0,0,2	9,5,40	4,2,2	277	149	2.1086735386494317e-35	1.11190690403e-33	1.0,1.0,0.35	0.548,0.574,0.915	0.104
2399	gene:Solyc10g018530.1	NA	10	-	8750607	8750818	8750607	8750632	8750726	8750818	2399	0,1,2	0,0,2	0,0,1	0,1,0	243	149	9.472694449150337e-34	4.91692046251e-32	NA,1.0,0.38	NA,0.0,1.0	0.19
947	gene:Solyc11g072170.1	NA	11	+	55407882	55408116	55407882	55407984	55408068	55408116	947	4,1,2	17,19,30	1,0,0	11,11,27	233	149	1.4067653454657547e-33	7.18965304252e-32	0.131,0.033,0.041	0.055,0.0,0.0	0.05
3324	gene:Solyc01g112020.2	NA	1	-	98150527	98150704	98150527	98150554	98150638	98150704	3324	3,1,1	102,32,58	3,4,12	65,65,200	233	149	2.831499482604142e-33	1.42518807291e-31	0.018,0.02,0.011	0.029,0.038,0.037	-0.018
144	gene:Solyc02g077320.2	NA	2	-	42293385	42293624	42293385	42293468	42293557	42293624	144	0,2,0	0,0,1	2,2,5	0,0,2	238	149	2.113919862766575e-32	1.04812563942e-30	NA,1.0,0.0	1.0,1.0,0.61	-0.37
832	gene:Solyc06g031690.2	NA	6	+	20643142	20643336	20643142	20643162	20643257	20643336	832	3,1,8	164,124,179	5,4,15	115,122,200	244	149	2.705675604747189e-32	1.32180211161e-30	0.011,0.005,0.027	0.026,0.02,0.044	-0.016
959	gene:Solyc01g058270.2	NA	1	+	65884858	65885104	65884858	65884941	65885015	65885104	959	3,0,0	45,22,28	4,2,2	23,29,31	223	149	2.077661196595791e-31	1.00028847755e-29	0.043,0.0,0.0	0.104,0.044,0.041	-0.049
1951	gene:Solyc11g005450.1	NA	11	-	360396	360638	360396	360447	360564	360638	1951	25,12,33	681,402,616	3,2,18	251,237,410	266	149	6.418384836867635e-31	3.04598206115e-29	0.02,0.016,0.029	0.007,0.005,0.024	0.01
3036	gene:Solyc05g053100.2	NA	5	+	63222683	63222848	63222683	63222746	63222826	63222848	3036	13,3,2	358,173,270	11,11,22	340,241,539	229	149	1.250443061860799e-30	5.85066457958e-29	0.023,0.011,0.005	0.021,0.029,0.026	-0.012
1208	gene:Solyc01g098830.2	NA	1	+	89234365	89234598	89234365	89234384	89234485	89234598	1208	19,5,13	34,12,19	0,2,23	11,24,102	250	149	8.787663104625072e-30	4.05453011577e-28	0.25,0.199,0.29	0.0,0.047,0.118	0.191
3113	gene:Solyc11g005050.1	NA	11	-	51820	52067	51820	51865	51946	52067	3113	146,84,144	10,5,9	85,107,182	0,7,5	230	149	3.836502273150667e-29	1.74587130841e-27	0.904,0.916,0.912	1.0,0.908,0.959	-0.045
1946	gene:Solyc02g069010.2	NA	2	+	38965495	38965709	38965495	38965569	38965656	38965709	1946	3,3,5	204,120,186	2,6,22	120,147,454	236	149	4.2927791342714625e-29	1.92710976811e-27	0.009,0.016,0.017	0.01,0.025,0.03	-0.008
2888	gene:Solyc11g043210.1	NA	11	-	33329873	33330020	33329873	33329922	33329994	33330020	2888	7,0,4	0,3,1	0,1,6	0,0,2	221	149	1.2190829146068136e-28	5.39972458977e-27	1.0,0.0,0.729	NA,1.0,0.669	-0.258
706	gene:Solyc06g051080.2	NA	6	+	34199536	34199732	34199536	34199578	34199656	34199732	706	34,8,19	610,232,572	1,8,24	108,90,227	227	149	5.008786796350077e-28	2.18936707072e-26	0.035,0.022,0.021	0.006,0.055,0.065	-0.016
3000	gene:Solyc01g097650.2	NA	1	+	88425710	88425950	88425710	88425730	88425860	88425950	3000	0,0,2	11,4,12	0,1,6	2,4,45	279	149	8.16157226253584e-28	3.52113546184e-26	0.0,0.0,0.082	0.0,0.118,0.066	-0.034
2843	gene:Solyc02g091290.2	NA	2	+	52631792	52632026	52631792	52631852	52631911	52632026	2843	15,14,11	39,25,39	17,8,28	68,76,92	208	149	9.681001099438853e-28	4.12311354517e-26	0.216,0.286,0.168	0.152,0.07,0.179	0.09
1774	gene:Solyc07g021700.2	NA	7	+	21209273	21209470	21209273	21209307	21209392	21209470	1774	5,5,6	38,19,55	9,1,23	28,8,85	234	149	6.178654340050222e-27	2.56568621471e-25	0.077,0.144,0.065	0.17,0.074,0.147	-0.035
879	gene:Solyc05g007850.1	NA	5	+	2292318	2293408	2292318	2292371	2293284	2293408	879	23,15,13	2,0,0	21,27,122	0,2,3	1062	149	6.170094212373253e-27	2.56568621471e-25	0.617,1.0,1.0	1.0,0.654,0.851	0.037
2346	gene:Solyc09g075060.2	NA	9	-	66881502	66881693	66881502	66881573	66881664	66881693	2346	15,2,16	164,75,97	1,0,10	43,48,108	240	149	9.841553306584159e-27	4.03625186228e-25	0.054,0.016,0.093	0.014,0.0,0.054	0.032
1872	gene:Solyc03g082960.2	NA	3	-	52816617	52816777	52816617	52816640	52816722	52816777	1872	11,9,13	510,315,513	9,19,20	363,354,480	231	149	1.504446078710328e-26	6.09484130912e-25	0.014,0.018,0.016	0.016,0.033,0.026	-0.009
3031	gene:Solyc06g068230.2	NA	6	+	42289211	42289456	42289211	42289270	42289361	42289456	3031	22,17,17	12,6,8	18,17,48	8,24,37	240	149	1.719019653686377e-26	6.88022083078e-25	0.532,0.638,0.569	0.583,0.305,0.446	0.135
355	gene:Solyc11g011420.1	NA	11	+	4487286	4487523	4487286	4487345	4487449	4487523	355	1,0,0	39,24,34	3,1,6	39,24,104	253	149	2.627565580645834e-26	1.03913962606e-24	0.015,0.0,0.0	0.043,0.024,0.033	-0.028
657	gene:Solyc06g068840.2	NA	6	-	42657174	42657417	42657174	42657312	42657394	42657417	657	5,1,3	121,50,66	5,3,12	43,74,108	231	149	5.879513321651639e-26	2.29785214759e-24	0.026,0.013,0.028	0.07,0.025,0.067	-0.032
2072	gene:Solyc05g052260.2	NA	5	+	62524391	62524638	62524391	62524478	62524563	62524638	2072	4,0,9	65,32,37	2,2,2	32,30,84	234	149	1.7438713574139644e-25	6.73621005736e-24	0.038,0.0,0.134	0.038,0.041,0.015	0.026
2234	gene:Solyc10g078340.1	NA	10	-	60157905	60158153	60157905	60157944	60158039	60158153	2234	15,4,15	2,1,1	2,4,21	4,2,10	244	149	2.7103287249025774e-25	1.03490942806e-23	0.821,0.71,0.902	0.234,0.55,0.562	0.362
613	gene:Solyc01g074030.2	NA	1	+	81359263	81359466	81359263	81359336	81359433	81359466	613	29,14,18	663,299,577	14,16,62	436,544,2565	246	149	5.083482101157871e-25	1.91901449319e-23	0.026,0.028,0.019	0.019,0.018,0.014	0.007
494	gene:Solyc01g005290.2	NA	1	-	210362	210495	210362	210399	210492	210495	494	31,16,36	0,0,1	12,17,26	2,2,0	242	149	5.689665060713086e-25	2.12371543053e-23	1.0,1.0,0.957	0.787,0.84,1.0	0.11
2532	gene:Solyc10g044710.1	NA	10	-	27520368	27520536	27520368	27520408	27520482	27520536	2532	16,8,32	150,73,153	34,43,62	145,154,387	223	149	7.051277758912004e-25	2.60270496835e-23	0.067,0.068,0.123	0.135,0.157,0.097	-0.044
227	gene:Solyc12g008910.1	NA	12	+	2231374	2231610	2231374	2231447	2231542	2231610	227	4,0,7	46,19,49	0,0,5	19,26,86	244	149	9.959138475370602e-25	3.63563274892e-23	0.05,0.0,0.08	0.0,0.0,0.034	0.032
126	gene:Solyc02g037510.2	NA	2	-	30981603	30981780	30981603	30981670	30981758	30981780	126	4,1,5	44,17,85	0,2,2	30,26,77	237	149	4.009728456348763e-24	1.44786064478e-22	0.054,0.036,0.036	0.0,0.046,0.016	0.021
1005	gene:Solyc04g014510.2	NA	4	+	4782948	4783149	4782948	4783010	4783095	4783149	1005	64,47,63	1119,607,1080	50,64,88	1162,1088,1983	234	149	8.280175584236658e-24	2.95771433235e-22	0.035,0.047,0.036	0.027,0.036,0.027	0.009
2901	gene:Solyc12g098420.1	NA	12	+	65930990	65931237	65930990	65931070	65931156	65931237	2901	2,0,4	189,165,205	4,7,20	161,150,423	235	149	5.82651711070932e-23	2.05911594061e-21	0.007,0.0,0.012	0.016,0.029,0.029	-0.018
763	gene:Solyc08g081430.2	NA	8	+	64503039	64503230	64503039	64503094	64503181	64503230	763	2,0,10	22,4,48	1,0,7	16,16,85	236	149	1.8622214562510905e-22	6.51189439754e-21	0.054,0.0,0.116	0.038,0.0,0.049	0.028
569	gene:Solyc01g008320.2	NA	1	+	2441559	2441796	2441559	2441648	2441733	2441796	569	6,0,1	95,44,68	7,0,1	12,8,46	234	149	2.151497404305513e-22	7.44507747615e-21	0.039,0.0,0.009	0.271,0.0,0.014	-0.079
2642	gene:Solyc01g079790.2	NA	1	+	78923445	78923684	78923445	78923506	78923591	78923684	2642	31,25,32	1450,894,1547	12,14,11	752,718,938	234	149	4.539827329833026e-22	1.55477385461e-20	0.013,0.017,0.013	0.01,0.012,0.007	0.005
203	gene:Solyc01g006880.2	NA	1	+	1454681	1454890	1454681	1454736	1454815	1454890	203	6,2,5	37,16,33	0,3,0	6,7,30	228	149	6.436948388766692e-22	2.1819941375e-20	0.096,0.076,0.09	0.0,0.219,0.0	0.014
1609	gene:Solyc09g009340.1	NA	9	-	2714733	2714976	2714733	2714794	2714906	2714976	1609	0,1,2	11,4,4	0,2,0	0,4,26	261	149	2.775384270087712e-21	9.31295610629e-20	0.0,0.125,0.222	NA,0.222,0.0	0.005
2585	gene:Solyc12g006030.1	NA	12	-	627909	628144	627909	628019	628099	628144	2585	25,7,6	8,2,0	18,21,50	0,3,6	229	149	9.02575131193888e-21	2.99835458583e-19	0.67,0.695,1.0	1.0,0.82,0.844	-0.1
1926	gene:Solyc08g079240.2	NA	8	-	62856858	62857077	62856858	62856919	62856997	62857077	1926	11,3,14	309,158,295	20,23,166	393,346,3204	227	149	1.3394934560506285e-20	4.39674301812e-19	0.023,0.012,0.03	0.032,0.042,0.033	-0.014
1992	gene:Solyc08g081340.2	NA	8	+	64406876	64407103	64406876	64406957	64407057	64407103	1992	17,3,16	130,48,110	6,4,10	74,73,116	249	149	1.349993340902965e-20	4.39674301812e-19	0.073,0.036,0.08	0.046,0.032,0.049	0.021
2391	gene:Solyc06g051310.2	NA	6	+	34547655	34547874	34547655	34547661	34547739	34547874	2391	1,0,3	51,27,43	1,2,8	29,42,101	227	149	2.1286939118690635e-20	6.86555453906e-19	0.013,0.0,0.044	0.022,0.03,0.049	-0.015
2522	gene:Solyc06g075590.2	NA	6	+	46988459	46988630	46988459	46988508	46988588	46988630	2522	4,3,2	229,121,219	6,0,10	103,132,221	229	149	2.2888835124943448e-20	7.31122214279e-19	0.011,0.016,0.006	0.037,0.0,0.029	-0.011
2013	gene:Solyc08g067430.2	NA	8	+	56478268	56478513	56478268	56478356	56478450	56478513	2013	8,3,5	140,67,153	3,5,28	53,68,222	243	149	2.41126239734154e-20	7.62877493711e-19	0.034,0.027,0.02	0.034,0.043,0.072	-0.023
970	gene:Solyc03g083250.2	NA	3	+	53105107	53105326	53105107	53105147	53105263	53105326	970	9,1,5	5,0,3	1,0,14	0,0,3	265	149	2.615680488121379e-20	8.19744394485e-19	0.503,1.0,0.484	1.0,NA,0.724	-0.2
1212	gene:Solyc09g074230.2	NA	9	-	66005199	66005445	66005199	66005280	66005362	66005445	1212	25,10,16	236,64,174	12,13,34	63,36,284	231	149	3.302192539789155e-20	1.02522276796e-18	0.064,0.092,0.056	0.109,0.189,0.072	-0.053
502	gene:Solyc07g014590.2	NA	7	-	4926527	4926772	4926527	4926606	4926691	4926772	502	13,11,7	47,21,50	1,2,13	23,26,70	234	149	3.4901565329556057e-20	1.07354629653e-18	0.15,0.25,0.082	0.027,0.047,0.106	0.101
1104	gene:Solyc01g108660.2	NA	1	-	95891856	95892066	95891856	95891916	95892005	95892066	1104	9,10,12	475,239,429	5,0,3	128,138,341	238	149	5.423532064275766e-20	1.6508792759e-18	0.012,0.026,0.017	0.024,0.0,0.005	0.009
2033	gene:Solyc09g074420.2	NA	9	+	66230547	66230761	66230547	66230651	66230726	66230761	2033	3,0,4	38,14,21	5,5,9	25,22,47	224	149	5.466487668536048e-20	1.6508792759e-18	0.05,0.0,0.112	0.117,0.131,0.113	-0.066
2923	gene:Solyc07g041200.2	NA	7	-	51986543	51986787	51986543	51986660	51986744	51986787	2923	4,3,1	108,58,108	5,5,8	70,65,127	233	149	8.61502712706008e-20	2.57829910956e-18	0.023,0.032,0.006	0.044,0.047,0.039	-0.023
2005	gene:Solyc06g062790.2	NA	6	+	39614283	39614496	39614283	39614326	39614400	39614496	2005	2,0,1	57,23,55	2,2,8	28,40,209	223	149	9.096840635193328e-20	2.69818790983e-18	0.023,0.0,0.012	0.046,0.032,0.025	-0.023
1203	gene:Solyc12g056530.1	NA	12	-	62483277	62483478	62483277	62483344	62483430	62483478	1203	19,10,25	214,106,256	14,32,54	165,139,244	235	149	2.232061500195966e-19	6.56186575544e-18	0.053,0.056,0.058	0.051,0.127,0.123	-0.045
1020	gene:Solyc07g039190.2	NA	7	-	45558775	45558960	45558775	45558827	45558900	45558960	1020	11,7,6	45,44,69	1,6,45	54,57,102	222	149	3.9329372816774075e-19	1.14607172366e-17	0.141,0.096,0.055	0.012,0.066,0.228	-0.005
3167	gene:Solyc04g026350.2	NA	4	-	16924895	16925140	16924895	16924932	16925024	16925140	3167	10,7,8	260,127,278	9,14,32	149,160,699	241	149	5.048682204252542e-19	1.45841063326e-17	0.023,0.033,0.017	0.036,0.051,0.028	-0.014
139	gene:Solyc08g081250.2	NA	8	-	64306466	64306689	64306466	64306523	64306678	64306689	139	11,10,21	72,0,739	4,4,36	54,35,1119	304	149	6.172364289965514e-19	1.76763742856e-17	0.07,1.0,0.014	0.035,0.053,0.016	0.327
618	gene:Solyc06g062980.2	NA	6	+	39752165	39752329	39752165	39752207	39752311	39752329	618	13,2,3	6,1,4	4,8,15	0,2,5	253	149	8.189581649973814e-19	2.3252812172e-17	0.561,0.541,0.306	1.0,0.702,0.639	-0.311
911	gene:Solyc01g111840.2	NA	1	+	98010704	98010908	98010704	98010752	98010837	98010908	911	4,1,14	4,3,5	2,0,34	3,0,3	234	149	8.269745696669028e-19	2.32814366138e-17	0.389,0.175,0.641	0.298,NA,0.878	-0.186
745	gene:Solyc02g091030.2	NA	2	+	52471604	52471843	52471604	52471703	52471825	52471843	745	7,5,5	0,0,4	0,0,13	0,2,13	271	149	8.624375620445473e-19	2.40757779925e-17	1.0,1.0,0.407	NA,0.0,0.355	0.625
1400	gene:Solyc02g093000.2	NA	2	-	53960289	53960501	53960289	53960366	53960438	53960501	1400	2,0,2	32,20,28	4,0,6	21,19,59	221	149	1.2382626922609553e-18	3.42792388641e-17	0.04,0.0,0.046	0.114,0.0,0.064	-0.031
341	gene:Solyc08g083360.2	NA	8	+	65831181	65831397	65831181	65831257	65831364	65831397	341	345,169,305	4,0,3	177,185,501	3,4,7	256	149	1.5637660787724034e-18	4.29324868899e-17	0.98,1.0,0.983	0.972,0.964,0.977	0.017
826	gene:Solyc11g007670.1	NA	11	+	1904130	1904325	1904130	1904185	1904261	1904325	826	2,1,4	24,20,28	1,0,2	16,17,27	225	149	3.077063759916515e-18	8.37869328725e-17	0.052,0.032,0.086	0.04,0.0,0.047	0.028
143	gene:Solyc01g111520.2	NA	1	-	97748731	97748977	97748731	97748792	97748878	97748977	143	7,3,12	299,141,204	7,11,34	116,158,775	235	149	3.4527688455276826e-18	9.32528301207e-17	0.015,0.013,0.036	0.037,0.042,0.027	-0.014
2027	gene:Solyc09g009670.2	NA	9	+	3070004	3070247	3070004	3070098	3070195	3070247	2027	2,0,3	6,2,4	0,0,3	4,7,33	246	149	4.6926204640468276e-18	1.2571681598e-16	0.168,0.0,0.312	0.0,0.0,0.052	0.143
393	gene:Solyc08g007110.2	NA	8	+	1680497	1680698	1680497	1680548	1680626	1680698	393	2,2,4	158,72,114	1,2,13	86,82,172	227	149	9.64439176344501e-18	2.56309355505e-16	0.008,0.018,0.023	0.008,0.016,0.047	-0.007
3374	gene:Solyc03g120430.2	NA	3	-	68823556	68823775	68823556	68823619	68823696	68823775	3374	19,10,15	687,324,657	6,7,36	567,494,1623	226	149	2.0918104818315358e-17	5.51507493702e-16	0.018,0.02,0.015	0.007,0.009,0.014	0.008
2182	gene:Solyc06g050320.2	NA	6	-	32942691	32942912	32942691	32942748	32942822	32942912	2182	1,9,8	1,0,0	3,3,12	0,1,2	223	149	2.1938307374759073e-17	5.69575597299e-16	0.401,1.0,1.0	1.0,0.667,0.8	-0.022
2837	gene:Solyc05g052800.2	NA	5	-	62985523	62985745	62985523	62985557	62985655	62985745	2837	86,66,74	2,2,3	98,101,62	11,4,0	247	149	2.1946320425710964e-17	5.69575597299e-16	0.963,0.952,0.937	0.843,0.938,1.0	0.024
1187	gene:Solyc01g101240.2	NA	1	+	91060814	91061060	91060814	91060928	91061000	91061060	1187	34,10,42	731,371,762	14,22,30	184,233,374	221	149	3.90298543186392e-17	1.00509438796e-15	0.03,0.018,0.036	0.049,0.06,0.051	-0.025
2864	gene:Solyc02g086790.2	NA	2	-	49400877	49401125	49400877	49400895	49401078	49401125	2864	7,2,6	0,3,7	1,2,6	3,1,10	332	149	5.493797866684781e-17	1.40387665486e-15	1.0,0.23,0.278	0.13,0.473,0.212	0.231
1483	gene:Solyc12g070280.1	NA	12	+	29996260	29996487	29996260	29996325	29996395	29996487	1483	14,5,24	171,96,162	7,9,29	166,152,342	219	149	1.0419251088748119e-16	2.64219481808e-15	0.053,0.034,0.092	0.028,0.039,0.055	0.019
2325	gene:Solyc02g067090.2	NA	2	+	37326456	37326695	37326456	37326546	37326629	37326695	2325	3,1,5	86,59,72	5,5,5	53,45,99	232	149	1.1153645289677735e-16	2.80700073124e-15	0.022,0.011,0.043	0.057,0.067,0.031	-0.026
274	gene:Solyc01g005550.2	NA	1	+	383792	383981	383792	383803	383927	383981	274	23,7,9	397,199,335	4,9,24	201,273,862	273	149	1.1510624379442576e-16	2.87505971342e-15	0.031,0.019,0.014	0.011,0.018,0.015	0.007
1127	gene:Solyc01g098610.2	NA	1	-	89080261	89080492	89080261	89080331	89080418	89080492	1127	8,3,16	239,106,183	0,2,11	71,84,235	236	149	1.383895280347887e-16	3.43082098606e-15	0.021,0.018,0.052	0.0,0.015,0.029	0.016
1970	gene:Solyc04g008730.2	NA	4	-	2395884	2396087	2395884	2395943	2396026	2396087	1970	39,13,37	353,139,339	12,17,25	170,143,376	232	149	1.4105070168397148e-16	3.47089208144e-15	0.066,0.057,0.066	0.043,0.071,0.041	0.011
571	gene:Solyc01g058530.2	NA	1	-	66807334	66807530	66807334	66807378	66807465	66807530	571	0,2,1	0,2,1	0,2,0	4,0,3	236	149	1.5390791152326714e-16	3.75942707412e-15	NA,0.387,0.387	0.0,1.0,0.0	0.054
1144	gene:Solyc04g049710.2	NA	4	-	43144919	43145104	43144919	43145002	43145074	43145104	1144	9,0,3	1,0,0	2,0,6	0,2,3	221	149	1.7181461392876378e-16	4.16619085746e-15	0.859,NA,1.0	1.0,0.0,0.574	0.405
516	gene:Solyc10g078920.1	NA	10	+	60571241	60571428	60571241	60571306	60571410	60571428	516	46,18,59	279,189,265	20,23,66	149,235,458	253	149	1.7795467678070756e-16	4.28380750917e-15	0.089,0.053,0.116	0.073,0.054,0.078	0.018
1612	gene:Solyc03g118180.2	NA	3	+	67127364	67127830	67127364	67127538	67127632	67127830	1612	31,7,22	3,0,3	10,24,44	2,2,11	243	149	3.215495631141098e-16	7.68480322781e-15	0.864,1.0,0.818	0.754,0.88,0.71	0.113
2692	gene:Solyc01g107130.2	NA	1	+	94750535	94750779	94750535	94750611	94750712	94750779	2692	9,5,11	2,0,0	0,7,8	4,0,0	250	149	4.0571324355801265e-16	9.62699567928e-15	0.728,1.0,1.0	0.0,1.0,1.0	0.243
1092	gene:Solyc08g067040.2	NA	8	+	55950028	55950277	55950028	55950113	55950194	55950277	1092	3,3,4	78,44,83	6,3,8	44,67,86	230	149	5.374776016377597e-16	1.25739478355e-14	0.024,0.042,0.03	0.081,0.028,0.057	-0.023
547	gene:Solyc12g088340.1	NA	12	+	63770652	63770884	63770652	63770711	63770830	63770884	547	7,5,7	100,31,82	5,1,6	40,73,119	268	149	5.358358909617118e-16	1.25739478355e-14	0.037,0.082,0.045	0.065,0.008,0.027	0.021
2920	gene:Solyc01g100360.2	NA	1	-	90417429	90417647	90417429	90417495	90417575	90417647	2920	1,3,0	2,0,3	4,2,6	0,0,2	229	149	5.824711614587402e-16	1.35312531354e-14	0.245,1.0,0.0	1.0,1.0,0.661	-0.472
2985	gene:Solyc06g069280.2	NA	6	-	43041214	43041428	43041214	43041277	43041368	43041428	2985	8,5,1	60,34,38	0,1,5	38,27,37	240	149	7.843714721439798e-16	1.80950141004e-14	0.076,0.084,0.016	0.0,0.022,0.077	0.026
1746	gene:Solyc11g061960.1	NA	11	+	48675152	48675375	48675152	48675217	48675294	48675375	1746	0,0,2	2,6,11	0,2,5	4,4,16	226	149	8.557266819174142e-16	1.96049933609e-14	0.0,0.0,0.107	0.0,0.248,0.171	-0.104
1336	gene:Solyc04g072810.2	NA	4	-	59780624	59782755	59780624	59780749	59782661	59782755	1336	87,63,94	128,27,96	42,39,186	33,73,228	2061	149	1.3882303160619616e-15	3.15869939038e-14	0.047,0.144,0.066	0.084,0.037,0.056	0.027
2478	gene:Solyc02g071860.2	NA	2	-	41212317	41212558	41212317	41212386	41212486	41212558	2478	1,0,2	39,21,22	0,1,7	4,13,112	249	149	1.594556671290962e-15	3.60348113063e-14	0.015,0.0,0.052	0.0,0.044,0.036	-0.004
2719	gene:Solyc09g009290.2	NA	9	+	2670524	2670771	2670524	2670595	2670672	2670771	2719	4,4,4	102,66,103	2,5,1	108,121,125	226	149	1.6168299225385786e-15	3.62912770451e-14	0.025,0.038,0.025	0.012,0.027,0.005	0.015
756	gene:Solyc02g085240.2	NA	2	+	48208335	48208520	48208335	48208374	48208455	48208520	756	1,1,3	59,40,45	2,2,6	40,67,45	230	149	1.8645314114256895e-15	4.15702909312e-14	0.011,0.016,0.041	0.031,0.019,0.08	-0.021
565	gene:Solyc05g056280.2	NA	5	+	65632720	65632959	65632720	65632779	65632908	65632959	565	0,0,2	3,0,7	2,3,4	0,4,19	278	149	2.280494562056266e-15	5.0505352901e-14	0.0,NA,0.133	1.0,0.287,0.101	-0.396
2367	gene:Solyc10g086580.1	NA	10	-	65365084	65365296	65365084	65365090	65365191	65365296	2367	275,175,320	39,0,0	340,385,914	0,0,0	250	149	5.7428466669985014e-15	1.26342626674e-13	0.808,1.0,1.0	1.0,1.0,1.0	-0.064
1088	gene:Solyc04g078690.2	NA	4	+	63385979	63386196	63385979	63386045	63386131	63386196	1088	3,6,3	139,55,121	0,3,1	72,59,250	235	149	6.1019642846802805e-15	1.33360035222e-13	0.013,0.065,0.015	0.0,0.031,0.003	0.02
986	gene:Solyc09g057870.2	NA	9	-	51564772	51565231	51564772	51564844	51565027	51565231	986	6,3,19	1,10,3	6,7,4	6,6,5	332	149	6.202309582062832e-15	1.34667140076e-13	0.729,0.119,0.74	0.31,0.344,0.264	0.223
2071	gene:Solyc05g017950.2	NA	5	-	19280255	19280487	19280255	19280369	19280445	19280487	2071	28,10,21	286,101,278	12,8,58	140,128,964	225	149	6.307393566618393e-15	1.36059489794e-13	0.061,0.062,0.048	0.054,0.04,0.038	0.013
3097	gene:Solyc07g066660.2	NA	7	+	68030345	68030563	68030345	68030403	68030482	68030563	3097	0,0,2	39,22,44	3,0,7	45,35,84	228	149	6.6754290987276145e-15	1.43069519135e-13	0.0,0.0,0.029	0.042,0.0,0.052	-0.022
1256	gene:Solyc02g086910.2	NA	2	-	49500874	49501113	49500874	49500945	49501040	49501113	1256	28,10,21	0,1,2	14,16,79	1,0,0	244	149	6.802724914032786e-15	1.448631549e-13	1.0,0.859,0.865	0.895,1.0,1.0	-0.057
3475	gene:Solyc09g018670.2	NA	9	+	16609592	16609820	16609592	16609604	16609746	16609820	3475	42,9,22	0,2,2	10,24,64	2,2,5	291	149	1.0462557697971118e-14	2.2137972403e-13	1.0,0.697,0.849	0.719,0.86,0.868	0.033
3413	gene:Solyc12g016210.1	NA	12	-	6355250	6355473	6355250	6355306	6355387	6355473	3413	4,2,6	9,4,27	4,2,24	18,12,29	230	149	1.2459889081861192e-14	2.61973110949e-13	0.224,0.245,0.126	0.126,0.097,0.349	0.008
1113	gene:Solyc04g077920.2	NA	4	+	62781999	62782230	62781999	62782050	62782140	62782230	1113	197,61,145	310,170,365	18,22,112	62,52,279	239	149	1.4592465415505312e-14	3.04881573021e-13	0.284,0.183,0.199	0.153,0.209,0.2	0.035
1914	gene:Solyc06g019200.2	NA	6	-	18152318	18152529	18152318	18152429	18152504	18152529	1914	11,1,28	209,100,192	9,15,69	155,119,439	224	149	1.528724213495802e-14	3.17401364827e-13	0.034,0.007,0.088	0.037,0.077,0.095	-0.027
2965	gene:Solyc12g095850.1	NA	12	+	64969106	64969353	64969106	64969212	64969287	64969353	2965	5,1,15	0,0,3	14,22,54	1,0,9	224	149	1.5641004898553376e-14	3.22729306043e-13	1.0,1.0,0.769	0.903,1.0,0.8	0.022
3410	gene:Solyc12g016210.1	NA	12	-	6355250	6355473	6355250	6355255	6355387	6355473	3410	10,4,12	2,0,1	10,7,51	0,4,5	281	149	2.3050366522402155e-14	4.72674799922e-13	0.726,1.0,0.864	1.0,0.481,0.844	0.088
2055	gene:Solyc10g081660.1	NA	10	+	62693445	62693690	62693445	62693534	62693643	62693690	2055	21,10,29	3,0,0	7,2,7	0,2,2	258	149	2.97647438388991e-14	6.06616435784e-13	0.802,1.0,1.0	1.0,0.366,0.669	0.256
2313	gene:Solyc01g008920.2	NA	1	+	2943428	2943666	2943428	2943482	2943585	2943666	2313	1,2,8	52,33,63	2,5,14	32,40,109	252	149	6.130355198418904e-14	1.24177072983e-12	0.011,0.035,0.07	0.036,0.069,0.071	-0.02
2464	gene:Solyc01g108670.2	NA	1	-	95906025	95906265	95906025	95906107	95906194	95906265	2464	1,1,1	7,0,9	0,5,2	6,0,37	236	149	6.625000237593707e-14	1.33383338117e-12	0.083,1.0,0.066	0.0,1.0,0.033	0.039
1041	gene:Solyc07g019460.2	NA	7	-	11527611	11527838	11527611	11527648	11527761	11527838	1041	13,6,6	301,186,312	3,2,0	103,117,212	262	149	6.781093296083179e-14	1.35703565841e-12	0.024,0.018,0.011	0.016,0.01,0.0	0.009
6	gene:Solyc01g110460.2	NA	1	-	97159870	97161306	97159870	97159962	97161143	97161306	6	26,16,8	4,0,2	12,8,145	0,2,6	1330	149	7.273423904097148e-14	1.44684516224e-12	0.421,1.0,0.309	1.0,0.309,0.73	-0.103
2249	gene:Solyc09g047900.1	NA	9	+	33689480	33689679	33689480	33689536	33689628	33689679	2249	13,0,13	5,0,0	7,14,75	0,0,5	241	149	7.487797693132901e-14	1.48062285337e-12	0.616,NA,1.0	1.0,1.0,0.903	-0.16
1602	gene:Solyc02g062640.2	NA	2	+	34388886	34389063	34388886	34388946	34389031	34389063	1602	12,6,13	12,7,11	0,3,33	14,16,19	234	149	7.97044763560193e-14	1.56673532813e-12	0.389,0.353,0.429	0.0,0.107,0.525	0.18
390	gene:Solyc01g098500.2	NA	1	+	89008288	89008465	89008288	89008305	89008399	89008465	390	6,2,3	66,15,73	6,10,20	33,48,195	243	149	1.0451616473497705e-13	2.04236881912e-12	0.053,0.076,0.025	0.1,0.113,0.059	-0.039
842	gene:Solyc09g010970.2	NA	9	-	4323581	4323817	4323581	4323634	4323725	4323817	842	2,1,7	207,81,162	1,0,20	70,78,427	240	149	1.2111850541551344e-13	2.35295716369e-12	0.006,0.008,0.026	0.009,0.0,0.028	0.001
204	gene:Solyc01g103050.2	NA	1	+	91736261	91736487	91736261	91736289	91736393	91736487	204	6,3,6	107,85,102	4,1,4	71,120,146	253	149	1.586294715641457e-13	3.06376223567e-12	0.032,0.02,0.033	0.032,0.005,0.016	0.011
1388	gene:Solyc08g048500.2	NA	8	-	12404366	12404592	12404366	12404466	12404540	12404592	1388	1,4,2	0,0,0	1,0,0	6,1,1	223	149	1.9824838202025827e-13	3.80529972973e-12	1.0,1.0,1.0	0.1,0.0,0.0	0.967
869	gene:Solyc09g065950.2	NA	9	-	64228086	64228328	64228086	64228135	64228249	64228328	869	2,2,6	0,0,1	0,0,8	0,2,0	263	149	1.9931431456141987e-13	3.80529972973e-12	1.0,1.0,0.773	NA,0.0,1.0	0.424
1764	gene:Solyc12g095960.1	NA	12	-	65060463	65060705	65060463	65060474	65060662	65060705	1764	353,168,312	11,10,8	273,321,488	9,23,20	337	149	2.030838719263006e-13	3.8551121288e-12	0.934,0.881,0.945	0.931,0.861,0.915	0.018
3128	gene:Solyc11g069190.1	NA	11	-	53824603	53824818	53824603	53824694	53824760	53824818	3128	6,6,3	118,50,98	3,1,7	60,85,254	215	149	2.2637754154430249e-13	4.27287609665e-12	0.034,0.077,0.021	0.033,0.008,0.019	0.024
3133	gene:Solyc04g016360.2	NA	4	+	7164143	7164390	7164143	7164238	7164324	7164390	3133	7,1,8	223,68,226	6,12,11	102,114,441	235	149	3.391194205703256e-13	6.36471590472e-12	0.02,0.009,0.022	0.036,0.063,0.016	-0.021
998	gene:Solyc10g006600.2	NA	10	+	1133538	1133692	1133538	1133557	1133644	1133692	998	38,17,16	75,22,95	21,32,47	37,41,101	236	149	4.1600740528378936e-13	7.76391348513e-12	0.242,0.328,0.096	0.264,0.33,0.227	-0.052
60	gene:Solyc02g069100.2	NA	2	-	39065448	39065622	39065448	39065523	39065617	39065622	60	32,3,17	560,197,501	10,18,19	122,0,355	243	149	4.367894422899844e-13	8.10622640943e-12	0.034,0.009,0.02	0.048,1.0,0.032	-0.339
2002	gene:Solyc12g100330.1	NA	12	+	67095271	67095455	67095271	67095280	67095385	67095455	2002	16,4,25	312,136,265	27,37,25	310,360,434	254	149	6.196090265095156e-13	1.14352288115e-11	0.029,0.017,0.052	0.049,0.057,0.033	-0.014
693	gene:Solyc03g083540.2	NA	3	+	53487622	53487867	53487622	53487682	53487771	53487867	693	8,2,4	47,18,53	0,4,13	36,53,185	238	149	6.548462620982445e-13	1.20187805674e-11	0.096,0.065,0.045	0.0,0.045,0.042	0.04
2076	gene:Solyc06g084480.2	NA	6	+	49580147	49580335	49580147	49580169	49580289	49580335	2076	3,0,1	76,38,57	4,3,9	49,69,178	269	149	6.770949995848656e-13	1.23588438935e-11	0.021,0.0,0.01	0.043,0.024,0.027	-0.021
511	gene:Solyc10g055720.1	NA	10	-	57248735	57248945	57248735	57248789	57248871	57248945	511	9,3,8	191,69,167	7,0,25	78,74,308	231	149	6.847978442876475e-13	1.24311390094e-11	0.029,0.027,0.03	0.055,0.0,0.05	-0.006
388	gene:Solyc01g098500.2	NA	1	+	89009395	89009608	89009395	89009472	89009545	89009608	388	25,13,14	103,38,93	9,18,85	38,70,270	222	149	7.050429838766965e-13	1.27290912633e-11	0.14,0.187,0.092	0.137,0.147,0.174	-0.013
673	gene:Solyc10g079710.1	NA	10	+	61215118	61215362	61215118	61215208	61215285	61215362	673	4,3,15	8,2,2	10,3,28	1,0,11	226	149	7.463518397192138e-13	1.34020584408e-11	0.248,0.497,0.832	0.868,1.0,0.627	-0.306
1792	gene:Solyc01g107510.2	NA	1	+	95034951	95035192	95034951	95035035	95035123	95035192	1792	3,0,3	28,17,24	0,0,1	31,16,60	237	149	7.632995408722853e-13	1.36326939504e-11	0.063,0.0,0.073	0.0,0.0,0.01	0.042
1142	gene:Solyc04g049710.2	NA	4	-	43144919	43145104	43144919	43144998	43145078	43145104	1142	10,0,4	0,0,2	5,0,8	0,0,1	229	149	1.890243016486575e-12	3.35796112341e-11	1.0,NA,0.565	1.0,NA,0.839	-0.137
2570	gene:Solyc07g040980.2	NA	7	+	51443069	51443290	51443069	51443156	51443239	51443290	2570	0,2,1	38,18,48	0,5,1	21,20,49	232	149	2.2732194599802164e-12	4.01682715216e-11	0.0,0.067,0.013	0.0,0.138,0.013	-0.024
1588	gene:Solyc06g063250.2	NA	6	-	39949147	39949376	39949147	39949220	39949295	39949376	1588	15,11,6	95,50,91	4,3,19	45,43,190	224	149	2.449295190514727e-12	4.30505747243e-11	0.095,0.128,0.042	0.056,0.044,0.062	0.034
2785	gene:Solyc10g080390.1	NA	10	-	61661571	61661770	61661571	61661609	61661689	61661770	2785	16,7,15	87,55,58	7,6,23	78,83,109	229	149	2.5591804230829595e-12	4.4745249292e-11	0.107,0.076,0.144	0.055,0.045,0.121	0.035
35	gene:Solyc04g071990.2	NA	4	-	59052887	59053242	59052887	59052981	59053138	59053242	35	221,128,204	0,2,2	106,156,409	0,4,5	306	149	2.7241525619794264e-12	4.7380286968e-11	1.0,0.969,0.98	1.0,0.95,0.976	0.008
2527	gene:Solyc10g044960.1	NA	10	+	29060403	29060600	29060403	29060455	29060536	29060600	2527	43,18,41	178,82,141	25,12,50	107,57,98	230	149	3.155677957770557e-12	5.45998029985e-11	0.135,0.125,0.159	0.131,0.12,0.248	-0.027
485	gene:Solyc12g006450.1	NA	12	-	923511	923748	923511	923586	923683	923748	485	3,2,4	43,18,55	9,1,13	45,37,116	246	149	4.461806714058459e-12	7.67985590886e-11	0.041,0.063,0.042	0.108,0.016,0.064	-0.014
3389	gene:Solyc05g008180.2	NA	5	+	2572571	2572809	2572571	2572635	2572710	2572809	3389	16,6,19	194,83,210	9,10,5	81,99,242	224	149	4.53982594314972e-12	7.77386689853e-11	0.052,0.046,0.057	0.069,0.063,0.014	0.003
1231	gene:Solyc03g097130.2	NA	3	+	59465819	59466055	59465819	59465858	59465993	59466055	1231	8,0,10	5,0,5	4,2,19	2,2,4	284	149	8.14576258222285e-12	1.38770375888e-10	0.456,NA,0.512	0.512,0.344,0.714	-0.039
1572	gene:Solyc01g079750.2	NA	1	-	78899664	78899859	78899664	78899711	78899792	78899859	1572	1,2,0	39,31,43	2,4,2	29,43,64	230	149	9.800195884904525e-12	1.66103320049e-10	0.016,0.04,0.0	0.043,0.057,0.02	-0.021
2404	gene:Solyc11g012900.1	NA	11	-	5683482	5683671	5683482	5683526	5683632	5683671	2404	17,8,21	4,0,5	14,17,32	2,1,3	255	149	1.1669332293830721e-11	1.96779298884e-10	0.713,1.0,0.71	0.804,0.909,0.862	-0.051
3450	gene:Solyc01g087290.2	NA	1	-	82222188	82222426	82222188	82222269	82222363	82222426	3450	11,4,5	71,31,78	15,7,18	46,41,180	243	149	1.367176114798519e-11	2.29381770372e-10	0.087,0.073,0.038	0.167,0.095,0.058	-0.041
2362	gene:Solyc07g049320.2	NA	7	+	59580722	59580962	59580722	59580781	59580866	59580962	2362	5,2,2	26,12,14	2,8,17	18,7,43	234	149	1.8835468278436333e-11	3.14429274477e-10	0.109,0.096,0.083	0.066,0.421,0.201	-0.133
131	gene:Solyc07g049570.2	NA	7	+	59910814	59911020	59910814	59910889	59910981	59911020	131	2,9,2	9,0,6	2,4,4	7,7,10	241	149	1.9351634657304016e-11	3.21430651658e-10	0.121,1.0,0.171	0.15,0.261,0.198	0.228
489	gene:Solyc09g082060.2	NA	9	+	67901329	67901575	67901329	67901367	67901462	67901575	489	112,87,107	6,0,6	96,115,93	2,3,2	244	149	3.358995818576668e-11	5.55153438274e-10	0.919,1.0,0.916	0.967,0.959,0.966	-0.019
1487	gene:Solyc02g078880.2	NA	2	-	43522664	43522908	43522664	43522778	43522898	43522908	1487	0,0,2	23,24,34	0,0,8	30,35,88	269	149	3.807270227678029e-11	6.26126321601e-10	0.0,0.0,0.032	0.0,0.0,0.048	-0.005
834	gene:Solyc06g011530.2	NA	6	+	8022157	8022497	8022157	8022224	8022451	8022497	834	9,8,10	48,30,64	12,4,26	38,25,94	376	149	4.2445745060004404e-11	6.94604754135e-10	0.069,0.096,0.058	0.111,0.06,0.099	-0.016
3512	gene:Solyc02g071880.2	NA	2	-	41250912	41251099	41250912	41250949	41251036	41251099	3512	1,1,2	18,9,14	0,0,2	13,16,33	236	149	4.512082038755079e-11	7.34761594742e-10	0.034,0.066,0.083	0.0,0.0,0.037	0.049
2211	gene:Solyc08g076420.2	NA	8	-	60428963	60429323	60428963	60429123	60429204	60429323	2211	310,103,314	13,5,14	106,112,335	12,3,2	230	149	4.745910808546843e-11	7.69069058829e-10	0.939,0.93,0.936	0.851,0.96,0.991	0.001
3439	gene:Solyc11g012410.1	IMP3	11	+	5245807	5246027	5245807	5245908	5245996	5246027	3439	198,101,175	0,2,0	20,19,30	0,2,1	237	149	5.6070412823104886e-11	9.0420345339e-10	1.0,0.969,1.0	1.0,0.857,0.95	0.054
89	gene:Solyc02g077910.2	NA	2	+	42740408	42740629	42740408	42740507	42740583	42740629	89	5,3,4	9,0,4	6,1,14	7,9,29	225	149	6.456687888027864e-11	1.03618923498e-09	0.269,1.0,0.398	0.362,0.069,0.242	0.331
1304	gene:Solyc08g067090.2	NA	8	+	56004765	56004978	56004765	56004771	56004934	56004978	1304	4,0,10	2,0,3	0,0,18	5,4,7	312	149	7.148417309995048e-11	1.14168472614e-09	0.489,NA,0.614	0.0,0.0,0.551	0.368
433	gene:Solyc08g067050.2	NA	8	-	55964634	55964847	55964634	55964718	55964797	55964847	433	2,3,5	59,24,36	0,5,8	91,78,155	228	149	7.190542938007965e-11	1.14291787751e-09	0.022,0.076,0.083	0.0,0.04,0.033	0.036
286	gene:Solyc06g066030.2	NA	6	+	41387345	41387552	41387345	41387415	41387515	41387552	286	4,4,9	129,84,110	6,5,21	117,105,206	249	149	1.0493050366276158e-10	1.65990063413e-09	0.018,0.028,0.047	0.03,0.028,0.057	-0.007
1984	gene:Solyc02g086080.2	NA	2	+	48864672	48864870	48864672	48864721	48864805	48864870	1984	10,2,15	0,2,0	6,3,29	2,1,7	233	149	1.3453025120008105e-10	2.11805447624e-09	1.0,0.39,1.0	0.657,0.657,0.726	0.117
1732	gene:Solyc03g006310.2	NA	3	+	912391	914330	912391	912453	914135	914330	1732	30,14,41	2,6,3	29,38,114	2,5,3	1831	149	1.425743729758438e-10	2.21323395806e-09	0.55,0.16,0.527	0.541,0.382,0.756	-0.147
3001	gene:Solyc08g068310.2	NA	8	+	57406821	57407041	57406821	57406869	57406981	57407041	3001	16,2,18	7,1,9	11,13,37	3,4,11	261	149	1.423626609873758e-10	2.21323395806e-09	0.566,0.533,0.533	0.677,0.65,0.658	-0.118
3058	gene:Solyc07g007820.2	NA	7	+	2489459	2489697	2489459	2489533	2489646	2489697	3058	6,1,3	122,30,83	2,0,2	27,39,89	262	149	1.4169785466337086e-10	2.21323395806e-09	0.027,0.019,0.02	0.04,0.0,0.013	0.004
1401	gene:Solyc06g071210.2	NA	6	+	43808523	43808701	43808523	43808606	43808691	43808701	1401	7,8,7	148,56,90	4,0,14	37,38,283	234	149	1.495722141712408e-10	2.31106463012e-09	0.029,0.083,0.047	0.064,0.0,0.031	0.021
2713	gene:Solyc02g070510.2	NA	2	+	40237581	40237816	40237581	40237622	40237735	40237816	2713	16,13,33	524,262,448	5,24,77	326,448,841	262	149	1.7314230234166112e-10	2.66286448324e-09	0.017,0.027,0.04	0.009,0.03,0.049	-0.001
636	gene:Solyc11g056650.1	NA	11	-	47291546	47291780	47291546	47291615	47291702	47291780	636	1,2,4	79,32,41	1,2,9	37,25,94	236	149	1.8531658357783773e-10	2.83696631634e-09	0.008,0.038,0.058	0.017,0.048,0.057	-0.006
476	gene:Solyc01g007760.2	NA	1	+	1919470	1919667	1919470	1919538	1919616	1919667	476	1,1,1	24,23,23	1,2,4	40,24,61	227	149	2.1140690348324602e-10	3.22153088702e-09	0.027,0.028,0.028	0.016,0.052,0.041	-0.009
2844	gene:Solyc08g016010.2	NA	8	-	6579636	6579879	6579636	6579654	6579750	6579879	2844	19,17,20	14,9,10	24,10,49	3,6,13	245	149	2.1836416155333787e-10	3.31235499854e-09	0.452,0.535,0.549	0.83,0.503,0.696	-0.164
21	gene:Solyc07g066310.2	PSBR	7	+	67786620	67786858	67786620	67786695	67786851	67786858	21	2269,1263,2101	82964,53537,81053	1816,1836,1849	60012,62862,60641	305	149	2.2899578334469626e-10	3.4578363285e-09	0.013,0.011,0.013	0.015,0.014,0.015	-0.002
2257	gene:Solyc04g063210.2	NA	4	-	55350973	55351164	55350973	55351030	55351111	55351164	2257	119,50,105	0,0,6	17,19,115	4,1,4	230	149	3.369253483344452e-10	5.06455206863e-09	1.0,1.0,0.919	0.734,0.925,0.949	0.104
5	gene:Solyc05g052220.2	NA	5	+	62504792	62505038	62504792	62504883	62504967	62505038	5	1,0,2	33,17,27	2,2,6	21,13,40	233	149	4.480364383006059e-10	6.70440111727e-09	0.019,0.0,0.045	0.057,0.09,0.088	-0.057
868	gene:Solyc09g065950.2	NA	9	-	64227927	64228135	64227927	64228005	64228086	64228135	868	0,2,6	0,0,1	1,2,8	0,2,0	230	149	5.254131396595659e-10	7.82700650201e-09	NA,1.0,0.795	1.0,0.393,1.0	0.1
1283	gene:Solyc03g118390.2	NA	3	-	67280470	67280639	67280470	67280511	67280581	67280639	1283	10,3,4	2,0,3	4,5,6	6,6,4	219	149	6.365755051423414e-10	9.44064208966e-09	0.773,1.0,0.476	0.312,0.362,0.505	0.357
3245	gene:Solyc10g085130.1	NA	10	-	64422490	64422664	64422490	64422557	64422638	64422664	3245	2,1,0	5,0,3	2,1,3	8,0,10	230	149	6.561887599472245e-10	9.68826249131e-09	0.206,1.0,0.0	0.139,1.0,0.163	-0.032
1435	gene:Solyc02g062360.2	NA	2	+	33979117	33979336	33979117	33979183	33979276	33979336	1435	0,0,0	2,0,3	2,0,1	0,0,0	242	149	6.924089841506826e-10	1.01777993157e-08	0.0,NA,0.0	1.0,NA,1.0	-1.0
1387	gene:Solyc08g048500.2	NA	8	-	12405274	12405532	12405274	12405366	12405447	12405532	1387	91,62,91	9,6,10	81,93,121	4,6,11	230	149	9.23044900979058e-10	1.35081725156e-08	0.868,0.87,0.855	0.929,0.909,0.877	-0.041
3228	gene:Solyc03g117780.2	NA	3	-	66808785	66808954	66808785	66808830	66808901	66808954	3228	30,21,23	229,128,227	23,41,57	146,178,481	220	149	1.0192153838833229e-09	1.48501469529e-08	0.081,0.1,0.064	0.096,0.135,0.074	-0.02
880	gene:Solyc12g055800.1	NA	12	-	61779070	61779300	61779070	61779112	61779228	61779300	880	19,7,17	0,0,0	6,8,7	2,9,0	265	149	1.2917482105210186e-09	1.87388102854e-08	1.0,1.0,1.0	0.628,0.333,1.0	0.346
52	gene:Solyc01g091070.2	NA	1	+	84795525	84795727	84795525	84795587	84795675	84795727	52	3,2,6	113,71,161	3,3,18	126,136,270	237	149	1.6027489560700953e-09	2.31492697046e-08	0.016,0.017,0.023	0.015,0.014,0.04	-0.004
2783	gene:Solyc10g049360.1	NA	10	-	45246653	45246900	45246653	45246730	45246809	45246900	2783	3,0,3	53,12,33	1,0,2	15,32,100	228	149	1.7913713521886128e-09	2.57616261124e-08	0.036,0.0,0.056	0.042,0.0,0.013	0.012
630	gene:Solyc11g012400.1	NA	11	+	5235828	5236064	5235828	5235925	5236004	5236064	630	13,6,12	7,1,8	7,8,14	1,0,7	228	149	1.8459587102004802e-09	2.64322191176e-08	0.548,0.797,0.495	0.821,1.0,0.567	-0.183
2306	gene:Solyc06g083670.2	NA	6	-	49014125	49014363	49014125	49014160	49014260	49014363	2306	0,1,0	10,0,3	7,1,16	2,1,10	249	149	1.908699570636945e-09	2.7213304608e-08	0.0,1.0,0.0	0.677,0.374,0.489	-0.18
1743	gene:Solyc08g014340.2	NA	8	-	4164432	4164665	4164432	4164513	4164589	4164665	1743	8,3,13	2,0,0	3,2,25	0,1,5	225	149	2.0764927482502944e-09	2.94790979046e-08	0.726,1.0,1.0	1.0,0.57,0.768	0.129
1338	gene:Solyc05g018810.2	NA	5	+	23877988	23878138	23877988	23878002	23878104	23878138	1338	8,8,8	2,5,5	14,19,38	8,5,8	251	149	2.1837120384377156e-09	3.0869325071e-08	0.704,0.487,0.487	0.51,0.693,0.738	-0.088
2244	gene:Solyc02g072310.2	NA	2	+	41597223	41597437	41597223	41597282	41597377	41597437	2244	3,0,0	1,1,4	1,1,7	0,0,0	244	149	2.355236766522222e-09	3.31529514338e-08	0.647,0.0,0.0	1.0,1.0,1.0	-0.784
1885	gene:Solyc09g007260.2	NA	9	+	858320	858533	858320	858365	858459	858533	1885	9,5,7	47,20,35	4,7,11	10,10,33	243	149	2.930118899924332e-09	4.10711180825e-08	0.105,0.133,0.109	0.197,0.3,0.17	-0.107
1494	gene:Solyc10g017850.2	NA	10	+	6148523	6148728	6148523	6148604	6148690	6148728	1494	21,4,8	502,185,368	1,3,17	138,158,806	235	149	3.323553859710502e-09	4.63901089158e-08	0.026,0.014,0.014	0.005,0.012,0.013	0.008
2327	gene:Solyc02g063270.2	NA	2	-	35331096	35331336	35331096	35331184	35331279	35331336	2327	3,1,7	112,55,118	1,0,7	62,81,203	244	149	3.7172850803454357e-09	5.16687072674e-08	0.016,0.011,0.035	0.01,0.0,0.021	0.01
930	gene:Solyc04g079060.2	NA	4	-	63647453	63647684	63647453	63647555	63647655	63647684	930	3,3,4	149,62,143	1,6,23	57,62,296	249	149	4.2505402824425466e-09	5.88345617428e-08	0.012,0.028,0.016	0.01,0.055,0.044	-0.018
249	gene:Solyc01g111780.2	NA	1	+	97969712	97969927	97969712	97969781	97969919	97969927	249	75,30,73	5,0,3	58,57,87	1,2,2	287	149	4.416320332110082e-09	6.08755856567e-08	0.886,1.0,0.927	0.968,0.937,0.958	-0.017
2049	gene:Solyc08g081310.2	NA	8	-	64375784	64376010	64375784	64375853	64375939	64376010	2049	48,25,29	521,290,468	27,22,30	365,318,524	235	149	4.461662569169298e-09	6.12464589041e-08	0.055,0.052,0.038	0.045,0.042,0.035	0.008
1922	gene:Solyc05g009220.2	NA	5	+	3364769	3365016	3364769	3364825	3364917	3365016	1922	2,1,3	1,1,2	0,7,12	4,0,2	241	149	4.5890311859610565e-09	6.27356444435e-08	0.553,0.382,0.481	0.0,1.0,0.788	-0.124
1157	gene:Solyc03g006610.2	NA	3	+	1189728	1189935	1189728	1189783	1189873	1189935	1157	0,1,3	11,5,4	0,1,1	0,4,5	239	149	5.007215895077721e-09	6.81720131289e-08	0.0,0.111,0.319	NA,0.135,0.111	0.02
2909	gene:Solyc12g005090.1	NA	12	-	42341	42535	42341	42398	42488	42535	2909	1,2,0	11,4,10	1,0,8	9,2,17	239	149	5.364942022833703e-09	7.27442342851e-08	0.054,0.238,0.0	0.065,0.0,0.227	-0.0
1324	gene:Solyc10g005930.1	NA	10	-	722718	722959	722718	722730	722850	722959	1324	23,16,24	172,104,161	11,37,65	113,138,351	269	149	5.5581231784552575e-09	7.50572569058e-08	0.069,0.079,0.076	0.051,0.129,0.093	-0.016
331	gene:Solyc12g010800.1	NA	12	-	3715929	3716169	3715929	3715938	3716023	3716169	331	5,6,3	76,44,80	2,8,31	56,25,56	234	149	6.0844812991674324e-09	8.18325784447e-08	0.04,0.08,0.023	0.022,0.169,0.261	-0.103
2946	gene:Solyc07g041160.2	NA	7	-	51952188	51952422	51952188	51952246	51952333	51952422	2946	34,3,6	171,151,195	7,4,6	69,66,179	236	149	6.164478456143271e-09	8.25741831908e-08	0.112,0.012,0.019	0.06,0.037,0.021	0.008
1413	gene:Solyc03g120730.2	NA	3	-	69021725	69021943	69021725	69021753	69021847	69021943	1413	7,0,6	38,13,34	10,0,14	8,9,45	243	149	6.557283079156699e-09	8.74831099958e-08	0.101,0.0,0.098	0.434,0.0,0.16	-0.132
2739	gene:Solyc05g006170.2	NA	5	-	853696	853906	853696	853712	853831	853906	2739	24,6,21	103,26,82	30,28,48	63,61,255	268	149	6.941432108756806e-09	9.19671728072e-08	0.115,0.114,0.125	0.209,0.203,0.095	-0.051
3123	gene:Solyc11g069270.1	NA	11	+	53901566	53901811	53901566	53901637	53901718	53901811	3123	11,4,2	137,48,158	0,1,18	76,90,433	230	149	6.9487538755617785e-09	9.19671728072e-08	0.049,0.051,0.008	0.0,0.007,0.026	0.025
1428	gene:Solyc04g077030.2	NA	4	-	61994901	61995083	61994901	61994955	61995029	61995083	1428	21,8,14	54,18,41	3,14,40	25,21,41	223	149	8.409526716499623e-09	1.10858919652e-07	0.206,0.229,0.186	0.074,0.308,0.395	-0.052
2752	gene:Solyc02g063050.2	NA	2	+	35089554	35089766	35089554	35089597	35089671	35089766	2752	14,3,11	94,32,81	6,7,12	23,41,64	223	149	9.098775616244554e-09	1.19470879831e-07	0.091,0.059,0.083	0.148,0.102,0.111	-0.043
1374	gene:Solyc08g006570.2	NA	8	+	1177189	1177419	1177189	1177234	1177355	1177419	1374	2,0,9	0,0,1	2,2,3	2,2,0	270	149	9.156796280910452e-09	1.19759359233e-07	1.0,NA,0.832	0.356,0.356,1.0	0.345
1056	gene:Solyc07g043270.2	NA	7	-	56936359	56936578	56936359	56936426	56936509	56936578	1056	16,7,17	6,3,5	7,6,14	0,1,5	232	149	9.720510192014551e-09	1.26633470031e-07	0.631,0.6,0.686	1.0,0.794,0.643	-0.173
1185	gene:Solyc01g101240.2	NA	1	+	91060814	91061060	91060814	91060928	91061031	91061060	1185	135,68,166	2,6,9	47,59,91	5,17,10	252	149	1.0749679977191786e-08	1.39493894079e-07	0.976,0.87,0.916	0.848,0.672,0.843	0.133
3409	gene:Solyc12g016210.1	NA	12	-	6354864	6355067	6354864	6354987	6355062	6355067	3409	2,2,0	1,0,2	0,2,3	0,3,4	224	149	1.098933156668744e-08	1.42048869512e-07	0.571,1.0,0.0	NA,0.307,0.333	0.204
2690	gene:Solyc08g082170.2	NA	8	-	65036118	65036288	65036118	65036149	65036287	65036288	2690	7,6,8	0,1,1	0,7,87	0,0,5	287	149	1.135192492488167e-08	1.46167033335e-07	1.0,0.757,0.806	NA,1.0,0.9	-0.096
2893	gene:Solyc09g018750.2	NA	9	-	16843419	16843615	16843419	16843480	16843567	16843615	2893	65,53,70	1108,613,1023	87,59,135	927,811,1411	236	149	1.1932185141192326e-08	1.53045247255e-07	0.036,0.052,0.041	0.056,0.044,0.057	-0.009
128	gene:Solyc01g103430.2	NA	1	+	92048294	92048464	92048294	92048326	92048413	92048464	128	6,3,6	259,136,229	3,1,19	103,110,445	236	149	1.3479976149983169e-08	1.71572723258e-07	0.014,0.014,0.016	0.018,0.006,0.026	-0.002
2827	gene:Solyc05g041530.2	NA	5	+	52105138	52105372	52105138	52105215	52105322	52105372	2827	57,43,55	0,0,0	45,60,92	0,0,24	256	149	1.3450174152874035e-08	1.71572723258e-07	1.0,1.0,1.0	1.0,1.0,0.691	0.103
1748	gene:Solyc03g121640.2	NA	3	+	69740453	69740664	69740453	69740534	69740609	69740664	1748	4,1,3	68,42,81	11,2,6	93,77,167	224	149	1.6596844422206295e-08	2.10437851796e-07	0.038,0.016,0.024	0.073,0.017,0.023	-0.012
1848	gene:Solyc09g065930.2	NA	9	+	64216676	64216925	64216676	64216718	64216882	64216925	1848	1,0,4	47,29,48	2,0,5	26,18,49	313	149	1.6868335462874823e-08	2.13066959725e-07	0.01,0.0,0.038	0.035,0.0,0.046	-0.011
698	gene:Solyc12g097030.1	NA	12	+	65696986	65697201	65696986	65697034	65697132	65697201	698	3,5,14	0,2,2	7,10,11	5,0,2	247	149	1.7458756542393193e-08	2.19689353158e-07	1.0,0.601,0.809	0.458,1.0,0.768	0.061
2722	gene:Solyc12g015640.1	NA	12	+	5643732	5643923	5643732	5643778	5643848	5643923	2722	21,10,20	90,69,81	3,4,11	108,83,168	219	149	2.1822648564067926e-08	2.72536986954e-07	0.137,0.09,0.144	0.019,0.032,0.043	0.092
678	gene:Solyc11g069520.1	NA	11	-	54132794	54133022	54132794	54132863	54132977	54133022	678	2,2,7	101,45,72	1,4,12	42,41,138	263	149	2.177103518751086e-08	2.72536986954e-07	0.011,0.025,0.052	0.013,0.052,0.047	-0.008
1497	gene:Solyc01g098520.2	NA	1	-	89018195	89018374	89018195	89018260	89018329	89018374	1497	10,0,3	0,3,8	4,0,2	5,6,4	218	149	2.5164829538298258e-08	3.12963308419e-07	1.0,0.0,0.204	0.353,0.0,0.255	0.199
855	gene:Solyc02g091340.2	NA	2	-	52673401	52673628	52673401	52673428	52673511	52673628	855	72,74,89	3,2,4	78,75,266	0,0,4	232	149	2.5248093514854685e-08	3.12963308419e-07	0.939,0.96,0.935	1.0,1.0,0.977	-0.048
3137	gene:Solyc06g008880.2	NA	6	+	2828635	2828875	2828635	2828727	2828802	2828875	3137	3,2,7	159,84,158	0,1,4	57,89,171	224	149	2.8970767465008876e-08	3.5777282349e-07	0.012,0.016,0.029	0.0,0.007,0.015	0.012
1955	gene:Solyc01g060280.2	NA	1	+	69909600	69909849	69909600	69909686	69909786	69909849	1955	3,0,5	32,13,14	0,2,0	4,12,57	249	149	3.0714975394522446e-08	3.77907956521e-07	0.053,0.0,0.176	0.0,0.091,0.0	0.046
709	gene:Solyc05g010240.2	NA	5	+	4419289	4419520	4419289	4419360	4419442	4419520	709	2,1,7	27,16,32	4,7,7	18,25,44	231	149	3.466504139304459e-08	4.24934566449e-07	0.046,0.039,0.124	0.125,0.153,0.093	-0.054
1664	gene:Solyc03g097550.2	NA	3	+	59877975	59878120	59877975	59878019	59878109	59878120	1664	8,14,12	119,92,107	15,8,7	109,149,116	239	149	3.5025623371340324e-08	4.27776179557e-07	0.04,0.087,0.065	0.079,0.032,0.036	0.015
556	gene:Solyc06g051780.2	NA	6	+	35452648	35455398	35452648	35452807	35455267	35455398	556	29,8,8	10,9,3	9,13,35	6,1,12	2609	149	3.8171060445400983e-08	4.64484479119e-07	0.142,0.048,0.132	0.079,0.426,0.143	-0.109
2648	gene:Solyc01g102990.2	NA	1	+	91650319	91650522	91650319	91650338	91650422	91650522	2648	2,1,2	35,13,26	2,1,7	20,15,69	233	149	4.06411128711802e-08	4.92736412256e-07	0.035,0.047,0.047	0.06,0.041,0.061	-0.011
2520	gene:Solyc02g069850.2	NA	2	+	39673488	39673685	39673488	39673563	39673658	39673685	2520	59,29,69	17,9,0	92,93,130	23,22,21	244	149	4.123616698875106e-08	4.98132897224e-07	0.679,0.663,1.0	0.71,0.721,0.791	0.04
2823	gene:Solyc12g032950.1	NA	12	-	61045308	61045535	61045308	61045387	61045465	61045535	2823	7,1,3	4,2,0	2,1,5	0,2,0	227	149	4.207761727692071e-08	5.06455958674e-07	0.535,0.247,1.0	1.0,0.247,1.0	-0.155
2679	gene:Solyc04g076790.2	NA	4	+	61670452	61670690	61670452	61670539	61670645	61670690	2679	10,3,6	367,223,312	4,10,27	211,219,554	255	149	4.514280616570736e-08	5.4138773315e-07	0.016,0.008,0.011	0.011,0.026,0.028	-0.01
1112	gene:Solyc04g077920.2	NA	4	+	62781857	62782050	62781857	62781924	62781999	62782050	1112	34,22,12	316,122,323	6,1,22	63,66,258	224	149	4.66929029420506e-08	5.57963394149e-07	0.067,0.107,0.024	0.06,0.01,0.054	0.025
650	gene:Solyc04g054180.2	NA	4	-	51887121	51887370	51887121	51887214	51887306	51887370	650	5,2,0	0,0,0	2,1,8	0,6,0	241	149	4.7177177359007774e-08	5.61729688841e-07	1.0,1.0,NA	1.0,0.093,1.0	0.302
101	gene:Solyc11g007960.1	NA	11	+	2182038	2182275	2182038	2182102	2182208	2182275	101	2,1,3	76,26,57	0,3,14	46,61,244	255	149	4.97374010155005e-08	5.90098736334e-07	0.015,0.022,0.03	0.0,0.028,0.032	0.002
2443	gene:Solyc01g112170.2	NA	1	-	98241635	98241764	98241635	98241676	98241753	98241764	2443	10,3,12	122,61,84	6,4,29	58,58,201	226	149	5.4720733404779134e-08	6.46912015554e-07	0.051,0.031,0.086	0.064,0.043,0.087	-0.009
3155	gene:Solyc03g006870.2	NA	3	+	1389314	1389559	1389314	1389434	1389500	1389559	3155	12,3,9	8,2,0	3,3,18	4,0,1	215	149	5.7775387934026864e-08	6.80602264953e-07	0.51,0.51,1.0	0.342,1.0,0.926	-0.083
2802	gene:Solyc10g083630.1	NA	10	-	63408374	63408598	63408374	63408413	63408493	63408598	2802	4,1,3	214,68,153	4,5,10	91,75,149	229	149	6.283090883281054e-08	7.37541622412e-07	0.012,0.009,0.013	0.028,0.042,0.042	-0.026
837	gene:Solyc01g105520.2	NA	1	+	93674507	93674740	93674507	93674600	93674675	93674740	837	0,1,1	4,0,0	1,1,0	0,0,0	224	149	7.071337677666776e-08	8.27147315676e-07	0.0,1.0,1.0	1.0,1.0,NA	-0.333
2209	gene:Solyc06g068760.2	NA	6	+	42616604	42616770	42616604	42616642	42616734	42616770	2209	12,4,14	191,87,179	5,5,24	107,108,487	241	149	8.591140267251983e-08	1.00139536729e-06	0.037,0.028,0.046	0.028,0.028,0.03	0.008
757	gene:Solyc06g043060.1	NA	6	-	29805535	29805754	29805535	29805653	29805737	29805754	757	2,0,0	38,25,48	2,5,4	60,69,78	233	149	9.016373356863176e-08	1.04728644376e-06	0.033,0.0,0.0	0.021,0.044,0.032	-0.021
1277	gene:Solyc02g005180.2	NA	2	+	7139781	7140027	7139781	7139866	7139951	7140027	1277	4,2,8	42,7,31	5,2,11	7,11,45	234	149	1.254663565184805e-07	1.45226214758e-06	0.057,0.154,0.141	0.313,0.104,0.135	-0.067
1109	gene:Solyc12g089280.1	NA	12	+	64405677	64405909	64405677	64405732	64405872	64405909	1109	1,1,5	35,17,40	3,1,8	31,12,68	289	149	1.2780967732264218e-07	1.47424912523e-06	0.015,0.029,0.061	0.048,0.041,0.057	-0.014
2309	gene:Solyc09g018370.2	NA	9	+	14546696	14546931	14546696	14546741	14546812	14546931	2309	7,2,0	41,17,44	3,2,15	13,19,47	220	149	1.3573815769904902e-07	1.56028429023e-06	0.104,0.074,0.0	0.135,0.067,0.178	-0.067
2503	gene:Solyc04g083010.2	NA	4	-	66465971	66466307	66465971	66465999	66466120	66466307	2503	337,131,327	6,1,0	151,139,329	3,2,4	270	149	1.4894426994732195e-07	1.70618229229e-06	0.969,0.986,1.0	0.965,0.975,0.978	0.012
1274	gene:Solyc03g007590.2	NA	3	-	2140742	2140925	2140742	2140761	2140857	2140925	1274	2,3,4	6,0,1	1,4,2	0,0,0	245	149	1.5207409519412255e-07	1.73604860562e-06	0.169,1.0,0.709	1.0,1.0,1.0	-0.374
1625	gene:Solyc09g031680.1	NA	9	-	28218509	28218734	28218509	28218572	28218655	28218734	1625	4,2,1	60,33,34	0,0,3	20,41,39	232	149	1.665293583824614e-07	1.89455660461e-06	0.041,0.037,0.019	0.0,0.0,0.047	0.017
646	gene:Solyc11g039950.1	NA	11	-	40563334	40563579	40563334	40563382	40563512	40563579	646	4,4,10	7,0,0	2,0,26	0,0,7	279	149	1.6822853458344486e-07	1.90735560371e-06	0.234,1.0,1.0	1.0,NA,0.665	-0.088
114	gene:Solyc05g009710.2	NA	5	-	3910446	3910662	3910446	3910549	3910619	3910662	114	2,0,4	10,8,11	2,5,2	7,4,18	219	149	1.7561231824844743e-07	1.98429973205e-06	0.12,0.0,0.198	0.163,0.46,0.07	-0.125
436	gene:Solyc05g009070.2	NA	5	+	3218919	3219159	3218919	3218972	3219051	3219159	436	8,2,16	7,4,3	3,2,10	4,4,5	228	149	1.7946985801209388e-07	2.02101311294e-06	0.428,0.246,0.777	0.329,0.246,0.567	0.103
581	gene:Solyc07g055230.2	NA	7	+	63337413	63337660	63337413	63337524	63337617	63337660	581	3,5,3	390,206,351	14,13,40	567,688,1216	242	149	2.1918551233095165e-07	2.45991308096e-06	0.005,0.015,0.005	0.015,0.012,0.02	-0.007
3168	gene:Solyc09g074400.2	NA	9	-	66200492	66200729	66200492	66200582	66200664	66200729	3168	6,2,10	5,2,1	2,8,8	0,0,0	231	149	2.520149971936361e-07	2.81883441305e-06	0.436,0.392,0.866	1.0,1.0,1.0	-0.435
590	gene:Solyc04g008050.2	NA	4	+	1711078	1711244	1711078	1711155	1711235	1711244	590	2,0,6	30,0,0	0,0,5	0,22,34	229	149	2.964756817098849e-07	3.30500743168e-06	0.042,NA,1.0	NA,0.0,0.087	0.478
1335	gene:Solyc04g072810.2	NA	4	-	59780624	59782755	59780624	59780764	59782661	59782755	1335	87,63,94	0,0,0	42,39,183	2,4,3	2046	149	3.078560414092703e-07	3.42039387813e-06	1.0,1.0,1.0	0.605,0.415,0.816	0.388
2966	gene:Solyc12g095850.1	NA	12	+	64969106	64969353	64969106	64969190	64969287	64969353	2966	5,1,17	57,19,59	14,23,56	43,47,176	246	149	3.474633046035721e-07	3.84757699298e-06	0.05,0.031,0.149	0.165,0.229,0.162	-0.109
1397	gene:Solyc02g093000.2	NA	2	-	53960442	53960675	53960442	53960503	53960588	53960675	1397	2,0,2	32,9,17	0,2,14	5,14,59	234	149	3.770485958256751e-07	4.16131373865e-06	0.038,0.0,0.07	0.0,0.083,0.131	-0.035
1281	gene:Solyc02g005180.2	NA	2	+	7140216	7140400	7140216	7140269	7140346	7140400	1281	7,0,1	61,28,70	3,3,3	17,38,47	226	149	3.8018886997722704e-07	4.18207756975e-06	0.07,0.0,0.009	0.104,0.049,0.04	-0.038
1409	gene:Solyc10g083800.1	NA	10	+	63558205	63558403	63558205	63558265	63558342	63558403	1409	0,1,7	4,0,1	5,2,11	0,0,3	226	149	3.8769892060870817e-07	4.25061324839e-06	0.0,1.0,0.822	1.0,1.0,0.707	-0.295
1778	gene:Solyc05g051750.2	NA	5	-	62131764	62131986	62131764	62131793	62131937	62131986	1778	8,11,6	536,281,445	2,5,36	114,129,406	293	149	3.927530753400066e-07	4.29186090881e-06	0.008,0.02,0.007	0.009,0.019,0.043	-0.012
3547	gene:Solyc01g100610.2	NA	1	-	90593482	90593719	90593482	90593557	90593651	90593719	3547	3,4,2	56,28,41	3,0,4	37,29,90	243	149	4.96146167184038e-07	5.40392645044e-06	0.032,0.081,0.029	0.047,0.0,0.027	0.023
2177	gene:Solyc07g006790.2	NA	7	+	1644027	1644216	1644027	1644070	1644149	1644216	2177	5,10,6	571,310,508	11,6,12	478,326,445	228	149	5.506796999650199e-07	5.97829399766e-06	0.006,0.021,0.008	0.015,0.012,0.017	-0.003
2627	gene:Solyc02g083310.2	NA	2	-	46764248	46764481	46764248	46764295	46764397	46764481	2627	9,2,3	122,46,114	0,1,4	55,73,196	251	149	5.703979556864679e-07	6.17218895371e-06	0.042,0.025,0.015	0.0,0.008,0.012	0.021
495	gene:Solyc07g062910.2	NA	7	+	65544886	65545133	65544886	65544930	65545069	65545133	495	2,1,2	0,0,0	2,0,0	2,0,2	288	149	5.848745824862113e-07	6.30829013967e-06	1.0,1.0,1.0	0.341,NA,0.0	0.83
780	gene:Solyc01g009970.2	NA	1	-	4574806	4575033	4574806	4574860	4574943	4575033	780	2,1,4	163,82,141	3,1,9	120,104,232	232	149	6.229273971350597e-07	6.69697350577e-06	0.008,0.008,0.018	0.016,0.006,0.024	-0.004
1460	gene:Solyc07g040720.2	NA	7	+	49455136	49455369	49455136	49455182	49455273	49455369	1460	9,5,9	43,23,63	2,1,11	16,25,97	240	149	6.585066594150092e-07	7.05664233089e-06	0.115,0.119,0.081	0.072,0.024,0.066	0.051
851	gene:Solyc08g062610.2	NA	8	+	51569942	51570177	51569942	51570053	51570131	51570177	851	7,3,3	99,55,110	10,10,14	94,78,217	227	149	6.700819702552345e-07	7.15759583662e-06	0.044,0.035,0.018	0.065,0.078,0.041	-0.029
1194	gene:Solyc08g075890.2	NA	8	+	59982405	59982613	59982405	59982501	59982581	59982613	1194	25,10,42	358,197,340	15,11,42	207,140,301	229	149	6.844720026044239e-07	7.28787177132e-06	0.043,0.032,0.074	0.045,0.049,0.083	-0.009
358	gene:Solyc04g053120.2	NA	4	-	51718547	51718796	51718547	51718622	51718703	51718796	358	16,6,13	216,74,214	1,3,32	113,145,385	230	149	7.016091829182371e-07	7.44647190305e-06	0.046,0.05,0.038	0.006,0.013,0.051	0.021
309	gene:Solyc10g049210.1	NA	10	+	44598578	44598795	44598578	44598617	44598708	44598795	309	30,9,15	9,0,6	14,16,40	5,8,13	240	149	7.683969019620014e-07	8.10353812164e-06	0.674,1.0,0.608	0.635,0.554,0.656	0.146
3256	gene:Solyc07g005930.2	NA	7	+	773729	773953	773729	773744	773838	773953	3256	2,0,0	54,27,50	4,3,16	62,50,136	243	149	7.662060928098026e-07	8.10353812164e-06	0.022,0.0,0.0	0.038,0.035,0.067	-0.039
3491	gene:Solyc04g015340.2	NA	4	-	5528033	5528274	5528033	5528129	5528213	5528274	3491	6,7,6	303,171,402	6,4,12	204,157,333	233	149	8.141591681824669e-07	8.55897707817e-06	0.013,0.026,0.009	0.018,0.016,0.023	-0.003
110	gene:Solyc03g121310.2	NA	3	-	69451068	69451280	69451068	69451127	69451225	69451280	110	7,3,5	4,2,4	9,3,18	0,2,2	247	149	8.231176125318386e-07	8.62585712565e-06	0.514,0.475,0.43	1.0,0.475,0.844	-0.3
1493	gene:Solyc05g008770.2	NA	5	-	2994286	2994491	2994286	2994334	2994444	2994491	1493	14,7,9	32,20,29	1,7,21	18,19,67	259	149	8.288390073355159e-07	8.65850057349e-06	0.201,0.168,0.151	0.031,0.175,0.153	0.054
1940	gene:Solyc11g005170.1	NA	11	+	150289	150469	150289	150348	150452	150469	1940	28,12,17	8,0,4	12,21,60	2,2,7	253	149	8.431261584713612e-07	8.78014137443e-06	0.673,1.0,0.715	0.779,0.861,0.835	-0.029
3456	gene:Solyc04g048900.2	NA	4	+	38567685	38567923	38567685	38567762	38567890	38567923	3456	29,25,43	182,72,160	12,3,6	23,12,24	277	149	9.636735780961184e-07	1.00041363326e-05	0.079,0.157,0.126	0.219,0.119,0.119	-0.032
985	gene:Solyc09g057870.2	NA	9	-	51564772	51565231	51564772	51564844	51565023	51565231	985	5,2,15	3,1,16	3,6,3	20,11,25	328	149	1.0212542067439744e-06	1.05688675228e-05	0.431,0.476,0.299	0.064,0.199,0.052	0.297
1175	gene:Solyc07g019530.2	NA	7	+	11874064	11874277	11874064	11874126	11874203	11874277	1175	16,8,11	5,1,3	12,6,17	1,3,2	226	149	1.0410214625159913e-06	1.07399791878e-05	0.678,0.841,0.707	0.888,0.569,0.849	-0.027
3394	gene:Solyc02g084490.1	NA	2	+	47585338	47585548	47585338	47585394	47585476	47585548	3394	6,4,11	159,125,138	7,10,15	117,150,208	231	149	1.0555288615080388e-06	1.08559346066e-05	0.024,0.02,0.049	0.037,0.041,0.044	-0.01
3303	gene:Solyc04g071120.2	NA	4	-	58026668	58026887	58026668	58026719	58026806	58026887	3303	5,3,2	35,26,30	0,0,7	28,36,50	236	149	1.1027345960694287e-06	1.13064331116e-05	0.083,0.068,0.04	0.0,0.0,0.081	0.037
2233	gene:Solyc12g044370.1	NA	12	-	38594083	38594278	38594083	38594169	38594257	38594278	2233	6,5,5	0,0,0	7,5,19	0,4,5	237	149	1.1135768058848562e-06	1.13824681512e-05	1.0,1.0,1.0	1.0,0.44,0.705	0.285
407	gene:Solyc02g089100.2	NA	2	+	50997192	50997370	50997192	50997224	50997322	50997370	407	3,2,5	162,62,114	10,6,31	113,139,313	247	149	1.1818082822355167e-06	1.20428439067e-05	0.011,0.019,0.026	0.051,0.025,0.056	-0.025
3528	gene:Solyc04g070980.2	NA	4	+	57832250	57832467	57832250	57832294	57832368	57832467	3528	11,4,4	201,75,183	2,1,10	99,94,317	223	149	1.4419026652898292e-06	1.46483200431e-05	0.035,0.034,0.014	0.013,0.007,0.021	0.014
2246	gene:Solyc09g047900.1	NA	9	+	33689838	33690077	33689838	33689894	33690008	33690077	2246	1,0,9	94,74,95	7,3,33	94,87,529	263	149	1.5503112115456983e-06	1.57016275755e-05	0.006,0.0,0.051	0.04,0.019,0.034	-0.012
1264	gene:Solyc10g084850.1	NA	10	-	64236161	64236342	64236161	64236224	64236292	64236342	1264	21,7,29	115,85,123	13,2,39	93,79,196	217	149	1.6050690800092527e-06	1.61576954054e-05	0.111,0.054,0.139	0.088,0.017,0.12	0.026
477	gene:Solyc08g076470.2	NA	8	+	60482202	60482419	60482202	60482269	60482357	60482419	477	7,5,11	281,110,243	1,1,10	172,162,448	237	149	1.60477581237931e-06	1.61576954054e-05	0.015,0.028,0.028	0.004,0.004,0.014	0.016
279	gene:Solyc08g079760.2	NA	8	+	63251359	63251502	63251359	63251368	63251443	63251502	279	1,0,2	0,2,0	0,0,8	4,0,2	224	149	1.6372195849964738e-06	1.64315512428e-05	1.0,0.0,1.0	0.0,NA,0.727	0.303
975	gene:Solyc04g015690.2	NA	4	+	5984570	5984788	5984570	5984634	5984744	5984788	975	6,10,0	11,8,23	2,3,3	3,7,20	259	149	1.747073654560731e-06	1.74812610857e-05	0.239,0.418,0.0	0.277,0.198,0.079	0.034
3463	gene:Solyc08g068270.2	NA	8	-	57360679	57360923	57360679	57360803	57360882	57360923	3463	3,0,4	2,2,0	2,3,4	0,0,13	228	149	1.80826173152008e-06	1.80391755919e-05	0.495,0.0,1.0	1.0,1.0,0.167	-0.224
382	gene:Solyc01g098500.2	NA	1	+	89008729	89008963	89008729	89008764	89008870	89008963	382	53,13,39	153,73,102	29,40,97	58,76,240	255	149	1.8485996350450935e-06	1.83863712204e-05	0.168,0.094,0.183	0.226,0.235,0.191	-0.069
896	gene:Solyc09g072860.1	NA	9	-	65543494	65543729	65543494	65543535	65543675	65543729	896	0,4,1	4,0,12	0,0,5	0,7,15	289	149	2.027220329548631e-06	2.01027639844e-05	0.0,1.0,0.041	NA,0.0,0.147	0.273
235	gene:Solyc01g103170.2	NA	1	-	91829667	91829905	91829667	91829767	91829834	91829905	235	5,1,10	0,0,0	0,0,4	0,5,0	216	149	2.0403117876950205e-06	2.01723683295e-05	1.0,1.0,1.0	NA,0.0,1.0	0.5
3206	gene:Solyc01g109180.2	NA	1	-	96218954	96219193	96218954	96219038	96219117	96219193	3206	6,4,8	95,32,111	3,5,4	87,58,132	228	149	2.1191198381520068e-06	2.08893652888e-05	0.04,0.076,0.045	0.022,0.053,0.019	0.022
202	gene:Solyc06g007310.2	NA	6	-	1337252	1337456	1337252	1337349	1337441	1337456	202	0,0,4	0,4,0	0,0,0	0,0,3	241	149	2.295264590814885e-06	2.25587839369e-05	NA,0.0,1.0	NA,NA,0.0	0.5
2542	gene:Solyc03g111350.2	NA	3	-	61953395	61953635	61953395	61953505	61953576	61953635	2542	3,1,4	9,1,9	0,0,4	13,13,41	220	149	2.3115952046078948e-06	2.26522692322e-05	0.184,0.404,0.231	0.0,0.0,0.062	0.252
2865	gene:Solyc02g086790.2	NA	2	-	49401078	49401281	49401078	49401125	49401226	49401281	2865	1,0,0	0,0,2	0,2,6	0,0,0	250	149	2.4163714439836226e-06	2.35401347124e-05	1.0,NA,0.0	NA,1.0,1.0	-0.5
3269	gene:Solyc03g121820.2	NA	3	+	69863320	69863550	69863320	69863384	69863507	69863550	3269	20,6,15	5,2,9	13,17,26	6,5,4	272	149	2.4151755078859367e-06	2.35401347124e-05	0.687,0.622,0.477	0.543,0.651,0.781	-0.063
3354	gene:Solyc11g011960.1	NA	11	-	4914948	4915151	4914948	4915014	4915105	4915151	3354	84,33,78	1744,777,1526	10,23,36	321,322,1021	240	149	2.4488972882071134e-06	2.37872420802e-05	0.029,0.026,0.031	0.019,0.042,0.021	0.001
736	gene:Solyc08g059760.2	NA	8	-	45234163	45234393	45234163	45234235	45234315	45234393	736	2,4,2	2,0,0	0,0,15	0,2,7	229	149	2.637657428882881e-06	2.55460582471e-05	0.394,1.0,1.0	NA,0.0,0.582	0.507
1606	gene:Solyc02g071820.2	NA	2	-	41172582	41172761	41172582	41172618	41172706	41172761	1606	0,1,6	30,10,41	0,1,5	17,21,84	237	149	2.742891995293074e-06	2.64880442104e-05	0.0,0.059,0.084	0.0,0.029,0.036	0.026
899	gene:Solyc12g014320.1	NA	12	-	5135383	5135587	5135383	5135403	5135490	5135587	899	4,9,5	0,0,0	11,2,16	0,0,8	236	149	2.800352258642896e-06	2.69645513137e-05	1.0,1.0,1.0	1.0,1.0,0.558	0.147
1067	gene:Solyc02g014830.2	NA	2	-	18630912	18631152	18630912	18630945	18631059	18631152	1067	3,0,2	0,0,0	1,3,9	0,2,6	263	149	2.947353116850989e-06	2.82979972664e-05	1.0,NA,1.0	1.0,0.459,0.459	0.361
2250	gene:Solyc09g047900.1	NA	9	+	33689382	33689536	33689382	33689409	33689480	33689536	2250	9,3,7	118,48,125	8,6,45	76,85,612	220	149	3.067464635439133e-06	2.92877959238e-05	0.049,0.041,0.037	0.067,0.046,0.047	-0.011
3315	gene:Solyc02g014310.2	NA	2	-	15737838	15738071	15737838	15737931	15738029	15738071	3315	8,4,16	314,159,317	15,10,26	371,304,1324	247	149	3.0680773574587546e-06	2.92877959238e-05	0.015,0.015,0.03	0.024,0.019,0.012	0.002
936	gene:Solyc02g094440.2	NA	2	+	54969057	54969231	54969057	54969089	54969225	54969231	936	32,7,15	214,72,166	4,8,46	100,120,491	285	149	3.4312095955756657e-06	3.26603962077e-05	0.073,0.048,0.045	0.02,0.034,0.047	0.022
1255	gene:Solyc03g025390.2	NA	3	-	2817752	2817954	2817752	2817806	2817881	2817954	1255	29,3,34	8,0,3	10,9,31	0,0,0	224	149	3.523983736907495e-06	3.34476399257e-05	0.707,1.0,0.883	1.0,1.0,1.0	-0.137
665	gene:Solyc07g017770.2	NA	7	+	7981715	7981936	7981715	7981780	7981861	7981936	665	4,4,3	113,32,74	2,0,6	46,55,171	230	149	3.7630023279506986e-06	3.56145120611e-05	0.022,0.075,0.026	0.027,0.0,0.022	0.025
3211	gene:Solyc10g084930.1	NA	10	+	64282772	64282959	64282772	64282831	64282941	64282959	3211	2,0,0	0,0,2	0,0,5	0,0,0	259	149	3.922216624217192e-06	3.7015919391e-05	1.0,NA,0.0	NA,NA,1.0	-0.5
3198	gene:Solyc08g016080.2	NA	8	+	6696051	6696250	6696051	6696098	6696172	6696250	3198	5,2,1	199,97,163	4,3,4	101,100,169	223	149	4.03004751927735e-06	3.7925829629e-05	0.017,0.014,0.004	0.026,0.02,0.016	-0.009
2681	gene:Solyc08g079490.2	NA	8	-	63001519	63001689	63001519	63001584	63001677	63001689	2681	6,8,3	0,0,1	8,3,7	3,4,3	242	149	4.251615280946442e-06	3.989792645e-05	1.0,1.0,0.649	0.621,0.316,0.59	0.374
1749	gene:Solyc01g044490.2	NA	1	+	44121924	44122061	44121924	44121949	44122047	44122061	1749	1,2,2	119,62,105	1,3,18	60,74,425	247	149	4.2920858017690276e-06	4.01642507985e-05	0.005,0.019,0.011	0.01,0.024,0.025	-0.008
2625	gene:Solyc02g083310.2	NA	2	-	46764248	46764481	46764248	46764295	46764387	46764481	2625	1,0,1	0,0,2	0,1,3	1,0,0	241	149	4.386137595917717e-06	4.09290704877e-05	1.0,NA,0.236	0.0,1.0,1.0	-0.049
1968	gene:Solyc02g082710.2	NA	2	+	46363252	46363485	46363252	46363323	46363404	46363485	1968	2,1,1	57,27,45	0,2,4	22,27,78	230	149	4.571481260909462e-06	4.25391057388e-05	0.022,0.023,0.014	0.0,0.046,0.032	-0.006
1243	gene:Solyc03g112910.2	NA	3	+	63201211	63201460	63201211	63201308	63201396	63201460	1243	7,4,4	64,37,46	2,2,9	41,34,106	237	149	4.585133500561177e-06	4.25469650527e-05	0.064,0.064,0.052	0.03,0.036,0.051	0.021
214	gene:Solyc09g010540.2	NA	9	-	3912979	3913219	3912979	3913038	3913148	3913219	214	9,3,4	95,57,116	0,0,2	10,8,25	259	149	4.697906731129072e-06	4.34719948769e-05	0.052,0.029,0.019	0.0,0.0,0.044	0.019
42	gene:Solyc01g107860.2	NA	1	-	95255653	95255884	95255653	95255741	95255860	95255884	42	1,0,0	0,0,3	0,0,2	0,1,0	268	149	5.538919622212757e-06	5.11119194028e-05	1.0,NA,0.0	NA,0.0,1.0	0.0
353	gene:Solyc05g055600.2	NA	5	+	65168515	65168730	65168515	65168583	65168667	65168730	353	3,1,3	144,62,98	2,3,13	102,78,217	233	149	5.602321784048954e-06	5.15537755308e-05	0.013,0.01,0.019	0.012,0.024,0.037	-0.01
1704	gene:Solyc04g008660.2	NA	4	+	2295894	2296121	2295894	2295998	2296079	2296121	1704	2,0,0	45,27,27	0,1,7	8,10,60	230	149	5.759131356634094e-06	5.28503711788e-05	0.028,0.0,0.0	0.0,0.061,0.07	-0.034
1603	gene:Solyc03g116640.2	NA	3	+	65969627	65969797	65969627	65969634	65969703	65969797	1603	4,2,0	0,0,0	0,0,2	2,0,4	218	149	5.877769585521086e-06	5.3790497419e-05	1.0,1.0,NA	0.0,NA,0.255	0.873
3375	gene:Solyc03g120430.2	NA	3	-	68823845	68823977	68823845	68823887	68823966	68823977	3375	26,17,19	605,257,600	29,17,85	408,458,1424	228	149	5.901947667210784e-06	5.38633795343e-05	0.027,0.041,0.02	0.044,0.024,0.038	-0.006
2256	gene:Solyc10g081540.1	NA	10	-	62581773	62582019	62581773	62581822	62581896	62582019	2256	4,0,0	0,0,0	0,0,2	2,0,1	223	149	5.932956388775418e-06	5.39980304754e-05	1.0,NA,NA	0.0,NA,0.572	0.714
3116	gene:Solyc02g090020.2	NA	2	+	51697077	51697265	51697077	51697130	51697220	51697265	3116	21,11,30	2,0,0	23,15,61	0,1,6	239	149	6.117389050988653e-06	5.55244984355e-05	0.867,1.0,1.0	1.0,0.903,0.864	0.033
253	gene:Solyc06g083090.2	NA	6	-	48638243	48638455	48638243	48638296	48638386	48638455	253	1,0,2	0,0,0	0,1,0	0,0,3	239	149	6.286644124842097e-06	5.69052637131e-05	1.0,NA,1.0	NA,1.0,0.0	0.5
2499	gene:Solyc02g032300.2	NA	2	+	28120752	28120954	28120752	28120779	28120884	28120954	2499	5,0,8	2,6,7	0,3,4	5,0,9	254	149	6.46766740301924e-06	5.83847584588e-05	0.595,0.0,0.401	0.0,1.0,0.207	-0.07
1706	gene:Solyc01g111510.2	NA	1	-	97736340	97736587	97736340	97736418	97736573	97736587	1706	69,23,70	1274,556,1112	43,54,119	689,740,2178	304	149	6.512258829573271e-06	5.86279778641e-05	0.026,0.02,0.03	0.03,0.035,0.026	-0.005
2548	gene:Solyc04g074860.2	NA	4	-	60783104	60783346	60783104	60783161	60783244	60783346	2548	3,0,0	4,0,4	0,1,3	7,9,24	232	149	6.8921703298084185e-06	6.18805130693e-05	0.325,NA,0.0	0.0,0.067,0.074	0.115
789	gene:Solyc09g074370.2	NA	9	-	66167955	66168187	66167955	66168021	66168115	66168187	789	19,13,10	13,5,10	19,9,72	0,3,10	243	149	7.096273165112525e-06	6.35412923302e-05	0.473,0.615,0.38	1.0,0.648,0.815	-0.332
1744	gene:Solyc08g014340.2	NA	8	-	4165643	4165841	4165643	4165684	4165789	4165841	1744	204,84,148	1,4,3	149,143,358	15,10,12	254	149	7.466019486873271e-06	6.66723568156e-05	0.992,0.925,0.967	0.854,0.893,0.946	0.064
445	gene:Solyc06g072500.2	NA	6	+	44715817	44715998	44715817	44715848	44715927	44715998	445	1,2,0	14,2,8	0,7,16	2,6,18	228	149	7.642617649130818e-06	6.80664231378e-05	0.045,0.395,0.0	0.0,0.433,0.367	-0.12
1431	gene:Solyc06g061130.2	NA	6	+	39137392	39137605	39137392	39137443	39137553	39137605	1431	2,1,0	25,8,24	0,1,2	11,21,55	259	149	8.45135458067065e-06	7.50679142165e-05	0.044,0.067,0.0	0.0,0.027,0.02	0.021
1524	gene:Solyc09g064240.2	NA	9	-	61394911	61395153	61394911	61395004	61395092	61395153	1524	1,0,0	0,0,4	0,0,2	0,0,0	237	149	8.533422685398047e-06	7.55947470957e-05	1.0,NA,0.0	NA,NA,1.0	-0.5
764	gene:Solyc08g081430.2	NA	8	+	64503039	64503230	64503039	64503094	64503165	64503230	764	2,0,10	0,0,0	0,0,1	0,0,4	220	149	8.728451353075461e-06	7.71167962631e-05	1.0,NA,1.0	NA,NA,0.145	0.855
268	gene:Solyc08g048450.2	NA	8	+	12868865	12869083	12868865	12868963	12869036	12869083	268	2,0,0	1,0,1	0,4,5	0,0,0	222	149	9.178806377645012e-06	8.0880622776e-05	0.573,NA,0.0	NA,1.0,1.0	-0.714
1899	gene:Solyc08g076200.2	NA	8	-	60222604	60222833	60222604	60222649	60222752	60222833	1899	0,0,0	2,0,0	3,3,6	0,0,0	252	149	9.904806157129377e-06	8.67949146903e-05	0.0,NA,NA	1.0,1.0,1.0	-1.0
312	gene:Solyc06g062440.2	NA	6	-	39394119	39394340	39394119	39394190	39394296	39394340	312	2,0,0	0,0,2	0,0,3	0,0,0	255	149	9.888919598794414e-06	8.67949146903e-05	1.0,NA,0.0	NA,NA,1.0	-0.5
3555	gene:Solyc04g082970.2	NA	4	+	66429272	66429520	66429272	66429326	66429421	66429520	3555	1,0,3	0,0,0	0,2,0	0,0,2	244	149	9.940308856983142e-06	8.67949146903e-05	1.0,NA,1.0	NA,1.0,0.0	0.5
819	gene:Solyc01g109930.2	NA	1	+	96763307	96763525	96763307	96763402	96763464	96763525	819	3,3,4	0,0,1	0,0,0	2,0,0	211	149	9.954504062916032e-06	8.67949146903e-05	1.0,1.0,0.739	0.0,NA,NA	0.913
1052	gene:Solyc08g077750.2	NA	8	-	61647657	61647873	61647657	61647681	61647779	61647873	1052	6,8,13	0,3,0	3,4,16	0,2,0	247	149	1.0329243232026016e-05	8.98265602534e-05	1.0,0.617,1.0	1.0,0.547,1.0	0.023
2659	gene:Solyc06g048470.2	NA	6	-	31117597	31117772	31117597	31117632	31117731	31117772	2659	6,0,0	44,18,40	2,0,0	21,33,91	248	149	1.048044513898636e-05	9.09034954353e-05	0.076,0.0,0.0	0.054,0.0,0.0	0.007
893	gene:Solyc11g066020.1	NA	11	-	51659015	51659250	51659015	51659091	51659190	51659250	893	9,5,7	147,69,142	4,2,14	86,134,364	248	149	1.0512859312977271e-05	9.09471839524e-05	0.035,0.042,0.029	0.027,0.009,0.023	0.016
3290	gene:Solyc03g095250.2	NA	3	-	56233578	56233766	56233578	56233610	56233725	56233766	3290	0,0,4	18,10,3	4,2,12	6,10,75	264	149	1.0656238345277545e-05	9.19481137221e-05	0.0,0.0,0.429	0.273,0.101,0.083	-0.009
3098	gene:Solyc07g066660.2	NA	7	+	68030674	68030855	68030674	68030707	68030800	68030855	3098	12,6,7	0,0,0	5,11,37	0,8,1	242	149	1.0823856906419589e-05	9.31524679874e-05	1.0,1.0,1.0	1.0,0.458,0.958	0.195
2687	gene:Solyc02g088720.2	NA	2	+	50711669	50711905	50711669	50711734	50711842	50711905	2687	1,2,10	50,16,58	1,2,16	23,27,88	257	149	1.1011094000073247e-05	9.45190032771e-05	0.011,0.068,0.091	0.025,0.041,0.095	0.003
2217	gene:Solyc01g066480.2	NA	1	-	74485475	74485712	74485475	74485526	74485631	74485712	2217	4,5,4	0,0,0	0,0,17	4,0,2	254	149	1.1289108484051737e-05	9.66557174846e-05	1.0,1.0,1.0	0.0,NA,0.833	0.584
3445	gene:Solyc02g082190.2	NA	2	+	45892649	45892882	45892649	45892748	45892829	45892882	3445	5,4,4	55,18,28	6,2,11	51,43,139	230	149	1.1799939174250856e-05	0.000100769660506	0.056,0.126,0.085	0.071,0.029,0.049	0.039
1332	gene:Solyc06g009340.2	NA	6	+	3290333	3290515	3290333	3290399	3290484	3290515	1332	11,3,2	0,0,3	2,3,39	0,0,2	234	149	1.3238225015422396e-05	0.000112762521798	1.0,1.0,0.298	1.0,1.0,0.925	-0.209
1944	gene:Solyc04g074640.2	NA	4	-	60572933	60573135	60572933	60572968	60573060	60573135	1944	7,9,11	434,351,467	18,6,42	384,449,1379	241	149	1.3842689982401737e-05	0.000117609759902	0.01,0.016,0.014	0.028,0.008,0.018	-0.005
3003	gene:Solyc01g106740.2	NA	1	-	94480501	94480718	94480501	94480571	94480646	94480718	3003	3,4,7	9,3,7	4,8,23	1,11,24	224	149	1.4355593388029533e-05	0.000121656329681	0.181,0.47,0.399	0.727,0.326,0.389	-0.131
793	gene:Solyc11g073300.1	NA	11	-	56294447	56294632	56294447	56294479	56294575	56294632	793	5,0,4	31,5,32	5,2,19	0,6,70	245	149	1.454298720595874e-05	0.000122930797705	0.089,0.0,0.071	1.0,0.169,0.142	-0.384
200	gene:Solyc06g007310.2	NA	6	-	1337252	1337456	1337252	1337353	1337437	1337456	200	0,0,4	1,0,0	0,0,0	0,0,1	233	149	1.599244876598072e-05	0.000134839885281	0.0,NA,1.0	NA,NA,0.0	0.5
927	gene:Solyc06g084410.2	NA	6	+	49536426	49536666	49536426	49536497	49536599	49536666	927	0,2,0	0,0,0	0,0,2	0,2,0	251	149	1.6050607229116836e-05	0.000134987638519	NA,1.0,NA	NA,0.0,1.0	0.5
802	gene:Solyc01g097770.2	NA	1	-	88487540	88487754	88487540	88487611	88487709	88487754	802	0,0,0	0,0,2	0,0,2	0,2,0	247	149	1.6176810258748885e-05	0.000135705463837	NA,NA,0.0	NA,0.0,1.0	-0.5
829	gene:Solyc06g054120.1	NA	6	+	36944478	36944688	36944478	36944583	36944672	36944688	829	2,0,0	0,0,0	0,2,5	2,0,1	238	149	1.6457418869285857e-05	0.00013771170147	1.0,NA,NA	0.0,1.0,0.758	0.414
3174	gene:Solyc03g025900.2	NA	3	-	3318020	3318246	3318020	3318108	3318192	3318246	3174	2,0,5	0,0,2	0,1,0	2,0,0	233	149	1.6610687831099967e-05	0.000138644987374	1.0,NA,0.615	0.0,1.0,NA	0.307
2701	gene:Solyc04g056450.2	NA	4	+	54216936	54217181	54216936	54216975	54217057	54217181	2701	0,0,0	2,0,0	2,0,2	0,0,0	231	149	1.6671348961896655e-05	0.000138802559527	0.0,NA,NA	1.0,NA,1.0	-1.0
3250	gene:Solyc02g087310.2	NA	2	+	49754265	49754465	49754265	49754318	49754394	49754465	3250	0,0,2	0,0,0	0,0,0	0,0,2	225	149	1.6850740416110513e-05	0.000139945399156	NA,NA,1.0	NA,NA,0.0	1.0
1037	gene:Solyc01g094090.2	NA	1	+	85677285	85677507	85677285	85677384	85677451	85677507	1037	2,0,0	0,0,2	0,2,2	0,0,0	216	149	1.7111004631112594e-05	0.000141632503427	1.0,NA,0.0	NA,1.0,1.0	-0.5
1947	gene:Solyc02g069010.2	NA	2	+	38967163	38967352	38967163	38967265	38967331	38967352	1947	1,0,2	0,0,0	0,0,0	0,0,2	215	149	1.7139153033653603e-05	0.000141632503427	1.0,NA,1.0	NA,NA,0.0	1.0
1403	gene:Solyc06g076300.2	NA	6	-	47404781	47405024	47404781	47404843	47404935	47405024	1403	8,1,3	58,30,51	3,1,0	20,14,46	241	149	1.7210836499713477e-05	0.000141871957449	0.079,0.02,0.035	0.085,0.042,0.0	0.002
574	gene:Solyc06g071990.2	NA	6	+	44353209	44353454	44353209	44353267	44353350	44353454	574	0,0,0	4,2,11	0,0,12	0,4,17	232	149	1.7429469086170232e-05	0.000143318555209	0.0,0.0,0.0	NA,0.0,0.312	-0.156
663	gene:Solyc05g026140.2	NA	5	+	39844007	39844197	39844007	39844019	39844085	39844197	663	6,2,5	5,2,6	3,5,22	8,13,37	215	149	1.812942265092464e-05	0.000148706029744	0.454,0.409,0.366	0.206,0.21,0.292	0.174
749	gene:Solyc04g064930.2	NA	4	+	56086240	56086454	56086240	56086306	56086427	56086454	749	15,4,19	4,2,6	18,17,47	0,5,10	270	149	1.907221749704146e-05	0.000156053956959	0.674,0.525,0.636	1.0,0.652,0.722	-0.18
2781	gene:Solyc10g085620.1	NA	10	-	64739539	64739786	64739539	64739609	64739713	64739786	2781	1,0,1	32,15,23	1,1,9	6,8,16	253	149	1.9723750153113642e-05	0.000160988447196	0.018,0.0,0.025	0.089,0.069,0.249	-0.121
797	gene:Solyc02g093460.2	NA	2	+	54327582	54327824	54327582	54327640	54327706	54327824	797	14,7,8	0,0,0	8,4,26	0,0,8	215	149	2.0031649791050738e-05	0.000163100834818	1.0,1.0,1.0	1.0,1.0,0.693	0.102
210	gene:Solyc08g083250.2	NA	8	+	65763830	65764042	65763830	65763845	65763919	65764042	210	4,1,2	0,0,0	0,5,6	2,4,0	223	149	2.1740802862034388e-05	0.000176584222757	1.0,1.0,1.0	0.0,0.455,1.0	0.515
3045	gene:Solyc01g008330.2	NA	1	+	2460430	2460654	2460430	2460504	2460591	2460654	3045	19,17,26	315,267,378	20,22,19	376,322,595	236	149	2.2022630304506356e-05	0.000178437019199	0.037,0.039,0.042	0.032,0.041,0.02	0.008
3476	gene:Solyc09g018670.2	NA	9	+	16609592	16609820	16609592	16609604	16609681	16609820	3476	8,2,8	29,20,38	1,4,11	9,15,113	226	149	2.2756871605561106e-05	0.000183937536432	0.154,0.062,0.122	0.068,0.15,0.06	0.02
2173	gene:Solyc02g091120.2	NA	2	-	52526733	52526926	52526733	52526795	52526891	52526926	2173	0,0,2	22,7,34	0,0,3	15,14,21	245	149	2.28770017357676e-05	0.00018445970817	0.0,0.0,0.035	0.0,0.0,0.08	-0.015
2978	gene:Solyc01g058450.2	NA	1	+	66491415	66491639	66491415	66491444	66491577	66491639	2978	1,0,0	0,0,0	0,0,4	2,0,1	282	149	2.3536089378523574e-05	0.000189314501006	1.0,NA,NA	0.0,NA,0.679	0.66
964	gene:Solyc06g061150.2	NA	6	+	39152912	39153140	39152912	39153002	39153091	39153140	964	3,0,4	59,41,51	1,0,15	33,55,165	238	149	2.436452172651407e-05	0.00019550468883	0.031,0.0,0.047	0.019,0.0,0.054	0.002
3041	gene:Solyc01g090780.2	NA	1	+	84453988	84454211	84453988	84454072	84454191	84454211	3041	0,0,0	0,0,2	0,0,1	0,0,0	268	149	2.4683715075849554e-05	0.00019758867827	NA,NA,0.0	NA,NA,1.0	-1.0
746	gene:Solyc02g091030.2	NA	2	+	52471412	52471656	52471412	52471487	52471604	52471656	746	1,0,0	0,0,0	0,0,0	2,0,4	266	149	2.4853588693361027e-05	0.000198470244325	1.0,NA,NA	0.0,NA,0.0	1.0
440	gene:Solyc01g103230.2	NA	1	+	91878559	91878782	91878559	91878618	91878748	91878782	440	0,0,3	1,0,0	2,0,2	2,0,0	279	149	2.6161359986324027e-05	0.00020841256085	0.0,NA,1.0	0.348,NA,1.0	-0.174
1636	gene:Solyc02g094100.2	NA	2	+	54741030	54741278	54741030	54741101	54741185	54741278	1636	0,0,0	0,0,1	2,1,3	0,0,0	233	149	2.630771201144845e-05	0.00020907707967	NA,NA,0.0	1.0,1.0,1.0	-1.0
3142	gene:Solyc09g065160.2	NA	9	-	63069496	63069685	63069496	63069551	63069638	63069685	3142	0,0,1	0,0,0	0,0,0	0,0,5	236	149	2.6505253776667217e-05	0.000210144279346	NA,NA,1.0	NA,NA,0.0	1.0
2124	gene:Solyc10g078480.1	NA	10	-	60292271	60292493	60292271	60292361	60292431	60292493	2124	0,0,0	0,0,4	0,3,1	0,2,0	219	149	2.6763391243375687e-05	0.00021118286392	NA,NA,0.0	NA,0.505,1.0	-0.752
2577	gene:Solyc02g086560.2	NA	2	+	49224001	49224244	49224001	49224087	49224157	49224244	2577	0,0,1	0,1,0	3,0,0	0,0,4	219	149	2.6763391243375687e-05	0.00021118286392	NA,0.0,1.0	1.0,NA,0.0	0.0
1394	gene:Solyc05g051380.2	NA	5	+	61668420	61668585	61668420	61668429	61668522	61668585	1394	0,0,0	0,0,2	0,1,1	1,0,0	242	149	2.7013218651502374e-05	0.000212146364918	NA,NA,0.0	0.0,1.0,1.0	-0.667
1515	gene:Solyc02g078910.2	NA	2	-	43540082	43540330	43540082	43540126	43540219	43540330	1515	1,0,0	0,0,0	0,0,0	2,0,0	242	149	2.7013218651502374e-05	0.000212146364918	1.0,NA,NA	0.0,NA,NA	1.0
3415	gene:Solyc12g016210.1	NA	12	-	6354864	6355067	6354864	6354975	6355062	6355067	3415	2,4,1	19,1,26	1,2,3	10,17,49	236	149	2.7764802662055308e-05	0.000217534609536	0.062,0.716,0.024	0.059,0.069,0.037	0.212
3460	gene:Solyc03g122160.1	NA	3	+	70087263	70087509	70087263	70087325	70087408	70087509	3460	1,0,1	0,2,1	0,1,0	0,0,0	232	149	2.7981380803654735e-05	0.00021871564007	1.0,0.0,0.391	NA,1.0,NA	-0.536
2180	gene:Solyc09g007160.2	NA	9	+	789359	789592	789359	789440	789512	789592	2180	7,0,1	27,33,26	3,2,6	12,19,52	221	149	2.8146348867370594e-05	0.000219488664172	0.149,0.0,0.025	0.144,0.066,0.072	-0.036
2825	gene:Solyc12g005030.1	NA	12	+	20095	20320	20095	20192	20309	20320	2825	49,27,96	28,23,25	40,52,119	32,23,89	266	149	2.84368132531036e-05	0.000221234411304	0.495,0.397,0.683	0.412,0.559,0.428	0.059
2884	gene:Solyc06g060810.2	NA	6	-	38843678	38843899	38843678	38843771	38843847	38843899	2884	2,0,0	0,0,2	0,1,1	0,0,0	225	149	2.8683695558412885e-05	0.000222633730479	1.0,NA,0.0	NA,1.0,1.0	-0.5
1809	gene:Solyc11g069530.1	NA	11	-	54149459	54149649	54149459	54149514	54149587	54149649	1809	1,0,0	0,0,0	0,2,1	2,0,0	222	149	2.8990934432910815e-05	0.000224493902532	1.0,NA,NA	0.0,1.0,1.0	0.333
366	gene:Solyc03g115810.2	NA	3	+	65400148	65400362	65400148	65400254	65400322	65400362	366	0,0,1	0,0,0	0,2,0	0,1,2	217	149	2.9511341782113383e-05	0.000227992273024	NA,NA,1.0	NA,0.579,0.0	0.711
78	gene:Solyc07g022760.2	NA	7	-	21393666	21393879	21393666	21393744	21393813	21393879	78	1,0,2	54,41,53	4,2,5	38,36,109	218	149	2.996484794683566e-05	0.000230958758421	0.012,0.0,0.025	0.067,0.037,0.03	-0.032
2647	gene:Solyc08g005400.2	NA	8	+	297856	298079	297856	297961	298069	298079	2647	1,1,1	19,11,23	4,4,4	7,16,53	257	149	3.2232569095235745e-05	0.000247862487348	0.03,0.05,0.025	0.249,0.127,0.042	-0.104
2934	gene:Solyc09g014300.2	NA	9	-	5792688	5792908	5792688	5792762	5792844	5792908	2934	56,20,35	8,4,5	2,1,1	0,0,0	231	149	3.3181820867744146e-05	0.000254572768874	0.819,0.763,0.819	1.0,1.0,1.0	-0.2
1854	gene:Solyc09g009030.2	NA	9	-	2380328	2380541	2380328	2380339	2380502	2380541	1854	6,4,6	0,0,0	3,9,26	3,0,4	312	149	3.392071734136368e-05	0.000259641988498	1.0,1.0,1.0	0.323,1.0,0.756	0.307
2139	gene:Solyc03g120940.2	NA	3	-	69183645	69183867	69183645	69183691	69183767	69183867	2139	16,8,13	367,165,320	7,8,12	139,197,427	225	149	3.4077436381185276e-05	0.000260241939444	0.028,0.031,0.026	0.032,0.026,0.018	0.003
1585	gene:Solyc08g083140.2	NA	8	+	65687069	65687304	65687069	65687123	65687242	65687304	1585	2,3,3	0,0,0	0,1,18	0,0,6	268	149	3.533130279350826e-05	0.000269198596055	1.0,1.0,1.0	NA,1.0,0.625	0.188
3451	gene:Solyc02g086580.2	NA	2	+	49237515	49237760	49237515	49237533	49237677	49237760	3451	3,0,2	0,0,0	2,6,3	2,0,2	293	149	3.6888937411409005e-05	0.000280423455562	1.0,NA,1.0	0.337,1.0,0.433	0.41
1716	gene:Solyc10g054130.1	NA	10	+	54668633	54668843	54668633	54668725	54668797	54668843	1716	0,0,0	2,0,4	7,0,3	6,5,8	221	149	3.7477425644730915e-05	0.000284246593589	0.0,NA,0.0	0.44,0.0,0.202	-0.214
1842	gene:Solyc03g005000.2	NA	3	+	17049	17293	17049	17107	17198	17293	1842	10,7,6	167,73,150	8,9,18	101,96,294	240	149	3.815921794935619e-05	0.000288758364528	0.036,0.056,0.024	0.047,0.055,0.037	-0.008
2518	gene:Solyc05g010670.2	NA	5	-	4890008	4890213	4890008	4890016	4890087	4890213	2518	23,5,15	244,116,200	12,17,54	293,291,1412	220	149	3.865230877157859e-05	0.000291824931225	0.06,0.028,0.048	0.027,0.038,0.025	0.015
405	gene:Solyc03g063040.2	NA	3	+	33036270	33036476	33036270	33036328	33036413	33036476	405	2,0,4	51,13,34	3,5,4	35,46,93	234	149	4.212508249515239e-05	0.000317323183784	0.024,0.0,0.07	0.052,0.065,0.027	-0.017
926	gene:Solyc06g084410.2	NA	6	+	49536426	49536666	49536426	49536497	49536590	49536666	926	0,2,0	0,0,0	0,0,2	0,1,3	242	149	4.386994600335674e-05	0.000329719367926	NA,1.0,NA	NA,0.0,0.291	0.855
429	gene:Solyc05g015370.2	NA	5	+	10443349	10443578	10443349	10443411	10443508	10443578	429	0,0,0	1,0,0	2,0,0	0,0,0	246	149	4.3973480272336644e-05	0.000329751470575	0.0,NA,NA	1.0,NA,NA	-1.0
1554	gene:Solyc07g007400.2	NA	7	-	2131823	2132230	2131823	2132044	2132158	2132230	1554	1,0,2	0,0,0	0,0,0	0,0,1	263	149	4.4312917083095586e-05	0.000331548447185	1.0,NA,1.0	NA,NA,0.0	1.0
3071	gene:Solyc03g113770.2	NA	3	-	63823428	63823636	63823428	63823489	63823565	63823636	3071	6,0,3	0,2,2	7,0,7	2,1,7	225	149	4.4657313773847545e-05	0.000333374373835	1.0,0.0,0.498	0.699,0.0,0.398	0.134
2530	gene:Solyc03g082710.2	NA	3	-	52623908	52624136	52623908	52623986	52624076	52624136	2530	5,7,17	2,0,5	9,5,15	0,0,0	239	149	4.545825565797456e-05	0.000338592657614	0.609,1.0,0.679	1.0,1.0,1.0	-0.237
172	gene:Solyc11g066610.1	NA	11	+	52377995	52378193	52377995	52378036	52378129	52378193	172	3,0,2	2,4,0	0,0,1	0,0,16	242	149	4.746306238454425e-05	0.000351947083128	0.48,0.0,1.0	NA,NA,0.037	0.456
2557	gene:Solyc01g100650.2	NA	1	+	90622992	90623237	90622992	90623073	90623167	90623237	2557	7,3,3	0,0,6	12,6,8	0,0,0	243	149	4.7434267890963705e-05	0.000351947083128	1.0,1.0,0.235	1.0,1.0,1.0	-0.255
1845	gene:Solyc02g090480.2	NA	2	+	52012680	52012912	52012680	52012765	52012859	52012912	1845	3,1,2	47,25,36	0,2,2	23,11,66	243	149	4.8121328224483477e-05	0.000356033524191	0.038,0.024,0.033	0.0,0.1,0.018	-0.008
2305	gene:Solyc06g083670.2	NA	6	-	49014125	49014363	49014125	49014187	49014260	49014363	2305	0,0,0	9,0,2	3,0,6	5,5,13	222	149	5.721526181762971e-05	0.00042237577724	0.0,NA,0.0	0.287,0.0,0.237	-0.175
1900	gene:Solyc10g006270.2	NA	10	-	938905	939109	938905	938957	939053	939109	1900	23,2,30	399,262,469	11,8,16	260,304,488	245	149	5.850947418856337e-05	0.000430111842289	0.034,0.005,0.037	0.025,0.016,0.02	0.005
2127	gene:Solyc07g063240.2	NA	7	-	65758190	65758434	65758190	65758258	65758335	65758434	2127	4,0,4	3,0,2	1,0,4	0,0,0	226	149	5.852214109412902e-05	0.000430111842289	0.468,NA,0.569	1.0,NA,1.0	-0.482
45	gene:Solyc05g008540.2	NA	5	+	2868381	2868617	2868381	2868479	2868545	2868617	45	0,2,0	5,8,6	0,4,8	3,6,13	215	149	5.946688526700951e-05	0.000436090491958	0.0,0.148,0.0	0.0,0.316,0.299	-0.156
2188	gene:Solyc03g005020.2	NA	3	-	30647	30869	30647	30743	30833	30869	2188	1,2,3	23,5,24	4,2,13	6,6,78	239	149	6.027392612527464e-05	0.000441035203939	0.026,0.2,0.072	0.294,0.172,0.094	-0.087
738	gene:Solyc01g088460.2	NA	1	+	83265387	83266608	83265387	83265530	83266367	83266608	738	77,56,82	8,2,0	56,57,311	0,2,1	986	149	6.055328531522891e-05	0.000442105524873	0.593,0.809,1.0	1.0,0.812,0.979	-0.13
3338	gene:Solyc02g082700.2	NA	2	-	46355725	46355924	46355725	46355770	46355873	46355924	3338	73,59,90	3,0,3	74,77,219	0,6,33	252	149	6.180454054601078e-05	0.000450251499329	0.935,1.0,0.947	1.0,0.884,0.797	0.067
1115	gene:Solyc08g083040.2	NA	8	-	65626530	65626696	65626530	65626590	65626676	65626696	1115	4,3,1	120,60,122	4,0,7	123,62,114	235	149	6.38646077830298e-05	0.000464241197057	0.021,0.031,0.005	0.02,0.0,0.037	0.0
1178	gene:Solyc06g048410.2	NA	6	+	31007951	31008123	31007951	31008006	31008081	31008123	1178	48,28,39	2500,1179,2353	60,66,291	4364,5777,13913	224	149	6.476942539935512e-05	0.000469264258608	0.013,0.016,0.011	0.009,0.008,0.014	0.003
481	gene:Solyc01g079840.2	NA	1	-	78967141	78967380	78967141	78967198	78967307	78967380	481	5,2,2	78,32,78	0,2,14	37,39,172	258	149	6.483813807978397e-05	0.000469264258608	0.036,0.035,0.015	0.0,0.029,0.045	0.004
2070	gene:Solyc05g017950.2	NA	5	-	19280445	19280673	19280445	19280487	19280569	19280673	2070	17,6,5	307,128,313	3,1,31	161,173,1066	231	149	6.747675577903745e-05	0.000487299527604	0.034,0.029,0.01	0.012,0.004,0.018	0.013
1934	gene:Solyc08g078750.2	NA	8	-	62491683	62491863	62491683	62491715	62491815	62491863	1934	1,1,2	0,0,0	0,0,0	1,0,0	249	149	7.16970299384273e-05	0.000516654085587	1.0,1.0,1.0	0.0,NA,NA	1.0
3429	gene:Solyc06g064560.2	NA	6	-	40230639	40230847	40230639	40230717	40230806	40230847	3429	0,0,0	1,0,2	1,0,0	0,0,0	238	149	7.247699859052233e-05	0.000521144132722	0.0,NA,0.0	1.0,NA,NA	-1.0
1008	gene:Solyc01g110280.2	NA	1	-	96997040	96997249	96997040	96997077	96997180	96997249	1008	15,10,10	309,282,343	1,0,6	120,68,104	252	149	7.26785575617084e-05	0.000521464726177	0.028,0.021,0.017	0.005,0.0,0.033	0.009
1269	gene:Solyc09g097880.2	NA	9	+	71875980	71876198	71875980	71876001	71876078	71876198	1269	0,1,0	1,0,0	1,0,0	0,0,0	226	149	7.329411965808241e-05	0.000523244276002	0.0,1.0,NA	1.0,NA,NA	-0.5
1477	gene:Solyc04g072260.1	NA	4	-	59289934	59290183	59289934	59289991	59290064	59290183	1477	1,0,0	0,0,0	0,1,0	1,0,17	222	149	7.355661556080441e-05	0.000523244276002	1.0,NA,NA	0.0,1.0,0.0	0.667
3205	gene:Solyc04g049130.2	NA	4	+	39763520	39763766	39763520	39763600	39763674	39763766	3205	0,0,1	0,0,0	1,1,0	0,0,1	223	149	7.349151442947839e-05	0.000523244276002	NA,NA,1.0	1.0,1.0,0.0	0.333
626	gene:Solyc09g092160.2	NA	9	-	71316492	71316706	71316492	71316538	71316617	71316706	626	0,0,1	0,0,0	0,0,0	0,0,1	228	149	7.316086364239632e-05	0.000523244276002	NA,NA,1.0	NA,NA,0.0	1.0
666	gene:Solyc08g066620.2	NA	8	+	55375623	55375844	55375623	55375692	55375761	55375844	666	1,0,0	1,0,1	0,0,1	0,0,0	218	149	7.381330209693355e-05	0.000523948268303	0.406,NA,0.0	NA,NA,1.0	-0.797
2883	gene:Solyc06g060810.2	NA	6	-	38843678	38843899	38843678	38843782	38843847	38843899	2883	2,0,0	0,0,1	0,1,1	0,0,0	214	149	7.406359839284627e-05	0.000524603995439	1.0,NA,0.0	NA,1.0,1.0	-0.5
3385	gene:Solyc07g045310.2	NA	7	+	58410177	58410411	58410177	58410249	58410320	58410411	3385	0,5,5	4,4,4	0,0,16	3,0,15	220	149	7.732748634689825e-05	0.000546557254563	0.0,0.458,0.458	0.0,NA,0.419	0.096
1100	gene:Solyc11g010350.1	NA	11	+	3427366	3427557	3427366	3427473	3427545	3427557	1100	0,0,4	13,17,12	1,4,6	15,14,19	221	149	7.850858617027948e-05	0.000552554074698	0.0,0.0,0.183	0.043,0.162,0.176	-0.066
1584	gene:Solyc08g083140.2	NA	8	+	65687255	65687441	65687255	65687304	65687399	65687441	1584	5,7,6	0,0,0	4,8,20	1,0,6	244	149	7.850760508232666e-05	0.000552554074698	1.0,1.0,1.0	0.71,1.0,0.671	0.206
1450	gene:Solyc09g075790.2	NA	9	+	67407971	67408219	67407971	67408053	67408139	67408219	1450	0,0,2	1,0,0	0,3,1	0,1,5	235	149	7.983403912906501e-05	0.000560694879465	0.0,NA,1.0	NA,0.655,0.113	0.116
3322	gene:Solyc10g081580.1	NA	10	+	62620879	62621085	62620879	62620905	62621008	62621085	3322	26,17,24	574,432,625	14,13,35	334,263,683	252	149	8.27447503045832e-05	0.000579911520067	0.026,0.023,0.022	0.024,0.028,0.029	-0.003
1235	gene:Solyc06g008520.2	NA	6	+	2409591	2409784	2409591	2409641	2409719	2409784	1235	15,5,4	98,39,74	2,3,6	25,26,158	227	149	8.574977691806007e-05	0.000599706860888	0.091,0.078,0.034	0.05,0.07,0.024	0.02
395	gene:Solyc08g066610.2	NA	8	+	55368278	55368481	55368278	55368345	55368429	55368481	395	36,27,37	386,171,383	35,27,145	287,294,606	233	149	8.713339281984529e-05	0.000608103216276	0.056,0.092,0.058	0.072,0.055,0.133	-0.018
2204	gene:Solyc01g106950.2	NA	1	+	94640749	94640983	94640749	94640853	94640944	94640983	2204	0,2,0	14,10,8	1,2,2	6,0,40	240	149	9.073372063533896e-05	0.000631902347905	0.0,0.11,0.0	0.094,1.0,0.03	-0.338
2760	gene:Solyc12g010060.1	NA	12	-	3203777	3204014	3203777	3203882	3203973	3204014	2760	251,149,245	6005,3526,5402	147,129,268	2943,2680,6171	240	149	9.216110384632671e-05	0.000639175584179	0.025,0.026,0.027	0.03,0.029,0.026	-0.002
658	gene:Solyc06g068840.2	NA	6	-	42658197	42658442	42658197	42658300	42658385	42658442	658	3,0,3	43,19,34	0,4,0	14,14,62	234	149	9.2162885256385e-05	0.000639175584179	0.043,0.0,0.053	0.0,0.154,0.0	-0.019
2905	gene:Solyc03g044260.2	NA	3	+	8606906	8607544	8606906	8606996	8607402	8607544	2905	161,49,127	2,0,0	92,95,231	4,0,0	555	149	9.349610911650525e-05	0.00064707098851	0.956,1.0,1.0	0.861,1.0,1.0	0.032
770	gene:Solyc08g074290.2	NA	8	+	58407096	58407292	58407096	58407159	58407265	58407292	770	6,13,6	537,277,433	8,3,15	247,186,386	255	149	9.607622713132202e-05	0.000663545169502	0.006,0.027,0.008	0.019,0.009,0.022	-0.003
804	gene:Solyc01g010150.2	NA	1	+	4939647	4939850	4939647	4939714	4939804	4939850	804	0,0,1	10,5,8	1,3,11	14,6,38	239	149	9.674240759653819e-05	0.000666759912937	0.0,0.0,0.072	0.043,0.238,0.153	-0.121
2908	gene:Solyc05g024160.2	NA	5	-	30514910	30515082	30514910	30514926	30515001	30515082	2908	0,1,2	14,10,19	1,0,0	9,5,39	224	149	0.00010082248345625075	0.000693441594289	0.0,0.062,0.065	0.069,0.0,0.0	0.019
1949	gene:Solyc04g082660.2	NA	4	+	66269364	66269572	66269364	66269396	66269485	66269572	1949	8,2,2	0,0,0	6,4,24	0,0,7	238	149	0.00010341379704589179	0.000709794697906	1.0,1.0,1.0	1.0,1.0,0.682	0.106
118	gene:Solyc05g009710.2	NA	5	-	3910446	3910662	3910446	3910484	3910619	3910662	118	2,0,4	16,7,12	2,5,2	4,5,34	284	149	0.00010368068768460816	0.000710159266986	0.062,0.0,0.149	0.208,0.344,0.03	-0.124
422	gene:Solyc05g007190.2	NA	5	-	1807695	1807887	1807695	1807734	1807841	1807887	422	8,4,0	5,0,6	2,0,5	1,0,5	256	149	0.00011123828221738086	0.000760357147173	0.482,1.0,0.0	0.538,NA,0.368	0.041
2322	gene:Solyc02g092200.2	NA	2	+	53361545	53361785	53361545	53361629	53361709	53361785	2322	3,2,1	20,9,21	0,0,11	7,32,86	229	149	0.00011888338744481064	0.000810945817437	0.089,0.126,0.03	0.0,0.0,0.077	0.056
2822	gene:Solyc12g032950.1	NA	12	-	61045308	61045535	61045308	61045367	61045465	61045535	2822	7,3,3	128,70,112	2,1,5	72,76,221	247	149	0.00011950267707332688	0.000813499781225	0.032,0.025,0.016	0.016,0.008,0.013	0.012
2601	gene:Solyc03g083020.2	NA	3	+	52859858	52860104	52859858	52859962	52860048	52860104	2601	8,15,6	559,407,512	12,15,43	462,525,916	235	149	0.00011975072786197441	0.000813521304617	0.009,0.023,0.007	0.016,0.018,0.029	-0.008
1905	gene:Solyc06g019200.2	NA	6	-	18152775	18153002	18152775	18152853	18152925	18153002	1905	28,12,26	90,47,76	10,21,118	62,90,187	221	149	0.00012150890700902902	0.000823780794049	0.173,0.147,0.187	0.098,0.136,0.298	-0.008
1663	gene:Solyc05g014540.2	NA	5	+	8397921	8398094	8397921	8397956	8398052	8398094	1663	2,1,1	31,13,34	1,0,7	36,19,60	245	149	0.00012653930701966013	0.000856137633237	0.038,0.045,0.018	0.017,0.0,0.066	0.006
2873	gene:Solyc08g063070.2	NA	8	+	52631381	52631619	52631381	52631440	52631525	52631619	2873	14,9,24	1,6,8	10,14,12	3,1,3	234	149	0.00012919360383051545	0.000872319414482	0.899,0.489,0.656	0.68,0.899,0.718	-0.084
2383	gene:Solyc01g006450.2	NA	1	+	1061925	1062173	1061925	1061978	1062115	1062173	2383	30,10,9	162,80,150	12,9,46	179,176,438	286	149	0.00013912560957305073	0.000937475202843	0.088,0.061,0.03	0.034,0.026,0.052	0.022
2035	gene:Solyc01g079310.2	NA	1	+	78389448	78389690	78389448	78389518	78389614	78389690	2035	1,1,0	6,0,8	1,2,7	8,0,2	245	149	0.00014239983461158183	0.000957008918211	0.092,1.0,0.0	0.071,1.0,0.68	-0.22
378	gene:Solyc01g098500.2	NA	1	+	89008729	89008963	89008729	89008794	89008870	89008963	378	43,12,37	0,0,3	29,38,87	1,4,7	225	149	0.00014260066662083711	0.000957008918211	1.0,1.0,0.891	0.951,0.863,0.892	0.062
1027	gene:Solyc08g074610.1	NA	8	-	58705109	58705303	58705109	58705183	58705250	58705303	1027	2,1,0	20,11,19	1,0,2	23,17,65	216	149	0.00014381740613714076	0.000962317378885	0.065,0.059,0.0	0.029,0.0,0.021	0.025
43	gene:Solyc06g052080.2	NA	6	+	35759853	35760057	35759853	35759894	35759975	35760057	43	6,2,1	94,63,115	4,3,13	87,64,250	230	149	0.00014397102266881323	0.000962317378885	0.04,0.02,0.006	0.029,0.029,0.033	-0.008
282	gene:Solyc10g078740.1	NA	10	-	60469913	60470148	60469913	60469998	60470079	60470148	282	7,1,0	128,85,143	2,4,14	144,146,491	230	149	0.00016380574458360722	0.00109269615162	0.034,0.008,0.0	0.009,0.017,0.018	-0.001
1841	gene:Solyc08g060860.2	NA	8	-	45633124	45633289	45633124	45633195	45633277	45633289	1841	17,7,15	0,0,7	7,5,22	0,0,0	231	149	0.00016598908501770483	0.00110504156399	1.0,1.0,0.58	1.0,1.0,1.0	-0.14
3540	gene:Solyc01g099930.2	NA	1	-	90042485	90042704	90042485	90042548	90042642	90042704	3540	3,1,12	36,52,61	7,0,19	24,50,101	243	149	0.00017353308240857846	0.00115295379952	0.049,0.012,0.108	0.152,0.0,0.103	-0.029
215	gene:Solyc01g009300.2	NA	1	-	3343104	3343301	3343104	3343149	3343235	3343301	215	5,3,1	56,40,36	2,2,1	26,24,41	235	149	0.00017576164491397685	0.00116542950979	0.054,0.045,0.017	0.047,0.05,0.015	0.001
2598	gene:Solyc02g086980.2	NA	2	+	49545153	49545367	49545153	49545161	49545323	49545367	2598	11,16,14	2,0,0	0,15,42	0,0,7	311	149	0.00017916094451413735	0.00118560290374	0.725,1.0,1.0	NA,1.0,0.742	0.037
1246	gene:Solyc08g022070.2	NA	8	+	33077493	33077730	33077493	33077587	33077666	33077730	1246	1,0,2	0,0,0	3,1,2	0,0,4	228	149	0.000188914890805616	0.00124766454723	1.0,NA,1.0	1.0,1.0,0.246	0.251
1908	gene:Solyc06g019200.2	NA	6	-	18151838	18152087	18151838	18151944	18152031	18152087	1908	9,9,11	54,38,45	3,6,41	28,43,287	236	149	0.00019510618710072677	0.00128599752688	0.095,0.13,0.134	0.063,0.081,0.083	0.044
2135	gene:Solyc03g118830.2	NA	3	-	67630061	67630303	67630061	67630178	67630248	67630303	2135	1,3,11	56,16,50	2,3,26	31,14,174	219	149	0.00019669165936739898	0.00129388057905	0.012,0.113,0.13	0.042,0.127,0.092	-0.002
3129	gene:Solyc07g043260.2	NA	7	-	56921996	56922190	56921996	56922038	56922115	56922190	3129	20,12,29	57,22,58	2,18,14	38,28,64	226	149	0.0002007441297153996	0.00131792885161	0.188,0.264,0.248	0.034,0.298,0.126	0.081
3099	gene:Solyc07g066660.2	NA	7	+	68029863	68030023	68029863	68029887	68029965	68030023	3099	4,3,3	18,8,11	0,6,4	18,13,29	227	149	0.00021209806875109979	0.00138972344061	0.127,0.198,0.152	0.0,0.233,0.083	0.054
315	gene:Solyc03g113760.2	NA	3	+	63818933	63819145	63818933	63819001	63819094	63819145	315	5,2,0	32,11,25	2,6,20	9,42,115	242	149	0.0002132324896682616	0.00139440616275	0.088,0.101,0.0	0.12,0.081,0.097	-0.036
907	gene:Solyc06g011560.2	NA	6	+	8116413	8116658	8116413	8116505	8116610	8116658	907	27,6,13	195,58,174	4,7,13	69,70,160	254	149	0.00021705033804618443	0.00141658393515	0.075,0.057,0.042	0.033,0.055,0.045	0.014
1871	gene:Solyc03g082960.2	NA	3	-	52816722	52816935	52816722	52816777	52816867	52816935	1871	16,16,20	521,285,454	6,21,51	328,332,489	239	149	0.0002266227090226747	0.00147615811642	0.019,0.034,0.027	0.011,0.038,0.061	-0.01
608	gene:Solyc07g064600.2	NA	7	-	66673068	66673264	66673068	66673142	66673238	66673264	608	267,135,264	8371,3766,7480	0,1,7	39,61,259	245	149	0.0002283083203719222	0.00148422747608	0.019,0.021,0.021	0.0,0.01,0.016	0.012
1796	gene:Solyc07g025160.2	NA	7	-	26157523	26157741	26157523	26157613	26157687	26157741	1796	8,6,7	68,19,68	3,7,5	59,17,61	223	149	0.0002371344839222139	0.00153859522576	0.073,0.174,0.064	0.033,0.216,0.052	0.003
781	gene:Solyc09g091440.2	NA	9	-	70724373	70724596	70724373	70724441	70724528	70724596	781	0,0,2	4,7,1	0,5,4	4,0,5	236	149	0.000243827003958684	0.00157893432193	0.0,0.0,0.558	0.0,1.0,0.336	-0.259
3563	gene:Solyc02g094640.2	NA	2	+	55237605	55237820	55237605	55237674	55237751	55237820	3563	7,4,9	19,6,14	5,17,36	8,24,47	226	149	0.0002691971758965746	0.00173983077496	0.195,0.305,0.298	0.292,0.318,0.336	-0.049
80	gene:Solyc01g011100.2	NA	1	+	7613501	7613746	7613501	7613603	7613687	7613746	80	1,1,3	59,31,44	0,0,3	54,30,96	233	149	0.0002743716323229124	0.0017698302186	0.011,0.02,0.042	0.0,0.0,0.02	0.018
1149	gene:Solyc12g089330.1	NA	12	-	64464425	64464565	64464425	64464447	64464514	64464565	1149	7,1,1	29,13,31	0,1,4	13,19,33	216	149	0.0002768613573630358	0.00178242912628	0.143,0.05,0.022	0.0,0.035,0.077	0.034
2623	gene:Solyc07g008150.2	NA	7	-	2854975	2855192	2854975	2855045	2855138	2855192	2623	0,1,3	2,4,5	4,3,11	4,0,5	242	149	0.00028389668592558527	0.00182418721595	0.0,0.133,0.27	0.381,1.0,0.575	-0.518
2790	gene:Solyc09g098550.2	NA	9	+	72345947	72346168	72345947	72345983	72346100	72346168	2790	9,3,14	87,40,71	5,4,15	50,47,132	266	149	0.00028724975767743094	0.00184216929538	0.055,0.04,0.099	0.053,0.046,0.06	0.012
2359	gene:Solyc06g073630.2	NA	6	+	45428186	45428383	45428186	45428244	45428328	45428383	2359	10,1,12	5,0,1	11,6,26	0,0,0	233	149	0.0002910518334232179	0.00186295605131	0.561,1.0,0.885	1.0,1.0,1.0	-0.185
2706	gene:Solyc04g076830.2	NA	4	-	61706862	61707060	61706862	61706924	61707004	61707060	2706	2,4,5	8,5,4	2,6,5	25,7,16	229	149	0.00029284065251125157	0.00187080124547	0.14,0.342,0.449	0.049,0.358,0.169	0.118
3170	gene:Solyc09g009960.2	NA	9	-	3414323	3414571	3414323	3414413	3414508	3414571	3170	4,0,1	41,20,45	0,2,10	30,31,21	244	149	0.0003082940885105725	0.00196574464881	0.056,0.0,0.013	0.0,0.038,0.225	-0.065
1980	gene:Solyc10g086190.1	NA	10	+	65106205	65106387	65106205	65106244	65106355	65106387	1980	42,32,43	1713,976,1707	28,49,46	1290,1594,2291	260	149	0.0003102610585359838	0.00197449662156	0.014,0.018,0.014	0.012,0.017,0.011	0.002
54	gene:Solyc04g049800.2	NA	4	+	43568434	43568680	43568434	43568481	43568591	43568680	54	11,4,10	0,0,0	2,0,9	2,2,1	259	149	0.00032419366852198757	0.00205921867463	1.0,1.0,1.0	0.365,0.0,0.838	0.599
2269	gene:Solyc09g064920.2	NA	9	-	62445802	62446044	62445802	62445868	62445949	62446044	2269	5,1,2	0,1,4	2,4,2	0,3,8	230	149	0.00032608434272971346	0.00206727516517	1.0,0.393,0.245	1.0,0.463,0.139	0.012
928	gene:Solyc02g088200.2	NA	2	-	50368873	50369090	50368873	50368955	50369059	50369090	928	74,34,71	774,286,648	0,2,0	2,1,10	253	149	0.0003434591312457406	0.00217327854095	0.053,0.065,0.061	0.0,0.541,0.0	-0.121
2382	gene:Solyc12g056210.1	NA	12	-	62173257	62173489	62173257	62173310	62173416	62173489	2382	14,9,13	426,401,440	11,10,28	296,361,823	255	149	0.00034903380379189633	0.00220435417528	0.019,0.013,0.017	0.021,0.016,0.019	-0.002
1053	gene:Solyc08g077750.2	NA	8	-	61647979	61648193	61647979	61648058	61648150	61648193	1053	6,2,0	39,37,59	0,0,5	32,31,82	241	149	0.0003554661631038707	0.00224071839437	0.087,0.032,0.0	0.0,0.0,0.036	0.028
2361	gene:Solyc08g062670.2	NA	8	-	51704259	51704500	51704259	51704363	51704445	51704500	2361	0,0,2	61,33,67	1,3,5	12,25,77	231	149	0.0003620640084603539	0.00227798605323	0.0,0.0,0.019	0.051,0.072,0.04	-0.048
1921	gene:Solyc05g009220.2	NA	5	+	3364769	3365016	3364769	3364825	3364908	3365016	1921	1,1,2	5,0,5	0,7,11	4,0,8	232	149	0.0003928266030330274	0.00246257598292	0.114,1.0,0.204	0.0,1.0,0.469	-0.05
39	gene:Solyc03g063600.2	NA	3	+	35188645	35188867	35188645	35188661	35188761	35188867	39	40,16,43	145,64,118	13,10,37	59,82,210	249	149	0.00039288539161544227	0.00246257598292	0.142,0.13,0.179	0.116,0.068,0.095	0.057
2620	gene:Solyc04g015270.2	NA	4	+	5473432	5473612	5473432	5473463	5473570	5473612	2620	5,0,5	200,106,169	6,1,11	133,120,406	256	149	0.00039935139015084305	0.00249839042953	0.014,0.0,0.017	0.026,0.005,0.016	-0.005
280	gene:Solyc10g078740.1	NA	10	-	60469751	60469998	60469751	60469822	60469913	60469998	280	11,5,2	0,0,0	5,4,15	0,0,6	240	149	0.000412832508474556	0.0025778751751	1.0,1.0,1.0	1.0,1.0,0.608	0.131
3227	gene:Solyc03g117780.2	NA	3	-	66808918	66809140	66808918	66808954	66809101	66809140	3227	0,0,1	15,4,9	0,2,10	11,9,36	296	149	0.00042548550462326757	0.00265190027459	0.0,0.0,0.053	0.0,0.101,0.123	-0.057
1878	gene:Solyc02g090860.2	NA	2	-	52332076	52332320	52332076	52332187	52332252	52332320	1878	0,1,3	0,0,4	1,2,3	0,0,3	214	149	0.000427592081430399	0.0026600391283	NA,1.0,0.343	1.0,1.0,0.41	-0.132
910	gene:Solyc01g111840.2	NA	1	+	98010503	98010752	98010503	98010545	98010704	98010752	910	10,6,30	3,1,2	8,8,39	0,0,0	308	149	0.0004296383535821508	0.00266777310393	0.617,0.744,0.879	1.0,1.0,1.0	-0.253
534	gene:Solyc08g083320.2	NA	8	-	65818224	65818468	65818224	65818322	65818387	65818468	534	46,34,47	829,436,818	4,9,27	288,253,681	214	149	0.00043242764249022496	0.00268008326185	0.037,0.051,0.038	0.01,0.024,0.027	0.022
2561	gene:Solyc02g082920.2	CHI3	2	+	46551208	46551457	46551208	46551289	46551374	46551457	2561	257,126,237	20,0,10	12,7,10	0,0,0	234	149	0.0004443278513557713	0.00274870972477	0.891,1.0,0.938	1.0,1.0,1.0	-0.057
820	gene:Solyc12g099440.1	NA	12	+	66592591	66592802	66592591	66592645	66592734	66592802	820	2,1,2	121,47,111	0,3,18	45,45,179	238	149	0.0004517487531212871	0.00278942259827	0.01,0.013,0.011	0.0,0.04,0.059	-0.022
397	gene:Solyc11g018550.2	NA	11	+	8669290	8669530	8669290	8669362	8669442	8669530	397	12,4,6	314,161,367	4,6,9	289,247,450	229	149	0.000459381793200287	0.0028312918683	0.024,0.016,0.011	0.009,0.016,0.013	0.004
1742	gene:Solyc08g014340.2	NA	8	-	4165622	4165838	4165622	4165672	4165789	4165838	1742	204,84,148	90,64,85	149,143,358	107,78,209	266	149	0.00047180158136082964	0.00289708845338	0.559,0.424,0.494	0.438,0.507,0.49	0.014
2451	gene:Solyc02g055440.2	NA	2	-	2573808	2574034	2573808	2573846	2573934	2574034	2451	19,14,21	0,0,4	15,23,42	5,3,6	237	149	0.00047093940407444445	0.00289708845338	1.0,1.0,0.767	0.654,0.828,0.815	0.157
1070	gene:Solyc04g045600.2	NA	4	-	34264971	34265207	34264971	34265061	34265130	34265207	1070	3,2,7	152,49,139	7,1,25	90,106,251	218	149	0.00047547507346406686	0.0029142586606	0.013,0.027,0.033	0.05,0.006,0.064	-0.016
2833	gene:Solyc05g041530.2	NA	5	+	52104801	52105045	52104801	52104897	52104975	52105045	2833	1,1,1	6,2,2	0,2,2	4,5,3	227	149	0.0004878300948902868	0.00298447803909	0.099,0.247,0.247	0.0,0.208,0.304	0.027
3062	gene:Solyc07g007820.2	NA	7	+	2489993	2490198	2489993	2490006	2490117	2490198	3062	5,0,7	63,23,48	2,8,7	16,26,113	260	149	0.0004984886014318291	0.00304407929036	0.044,0.0,0.077	0.067,0.15,0.034	-0.043
2074	gene:Solyc12g100360.1	NA	12	+	67128679	67128927	67128679	67128713	67128815	67128927	2074	0,0,0	12,8,18	3,2,5	10,2,48	251	149	0.000508576332789139	0.00309998271106	0.0,0.0,0.0	0.151,0.372,0.058	-0.194
213	gene:Solyc07g063740.2	NA	7	+	66116598	66119336	66116598	66116640	66119238	66119336	213	58,41,81	2,0,0	54,67,153	1,0,7	2747	149	0.0005274105222508968	0.00320889698703	0.611,1.0,1.0	0.745,1.0,0.542	0.108
2787	gene:Solyc10g080390.1	NA	10	-	61661689	61661917	61661689	61661770	61661876	61661917	2787	6,0,2	77,26,36	6,1,15	35,47,108	255	149	0.0005412704358075233	0.00327696424023	0.044,0.0,0.031	0.091,0.012,0.075	-0.034
3357	gene:Solyc02g067860.2	NA	2	+	37962479	37962710	37962479	37962495	37962568	37962710	3357	24,2,8	36,21,27	3,4,10	16,17,42	222	149	0.0005401200473612273	0.00327696424023	0.309,0.06,0.166	0.112,0.136,0.138	0.05
3493	gene:Solyc07g043510.2	NA	7	+	57370685	57370902	57370685	57370776	57370853	57370902	3493	7,0,6	58,35,53	0,0,4	18,60,100	226	149	0.0005415573052034706	0.00327696424023	0.074,0.0,0.069	0.0,0.0,0.026	0.039
2996	gene:Solyc01g102350.2	NA	1	-	91181805	91182023	91181805	91181879	91181969	91182023	2996	2,1,7	132,76,130	2,0,5	89,58,202	239	149	0.0005451638497264296	0.00328681362757	0.009,0.008,0.032	0.014,0.0,0.015	0.007
3414	gene:Solyc12g016210.1	NA	12	-	6355062	6355289	6355062	6355067	6355250	6355289	3414	14,6,19	0,0,6	14,17,37	0,0,0	332	149	0.0005450699310424489	0.00328681362757	1.0,1.0,0.587	1.0,1.0,1.0	-0.138
2483	gene:Solyc02g089930.2	NA	2	-	51603604	51603839	51603604	51603663	51603775	51603839	2483	10,2,8	27,12,13	0,2,7	2,10,45	261	149	0.0005826058722450068	0.00350618968768	0.175,0.087,0.26	0.0,0.102,0.082	0.113
311	gene:Solyc10g049210.1	NA	10	+	44598257	44598469	44598257	44598286	44598367	44598469	311	17,10,14	40,17,30	14,8,64	16,18,63	230	149	0.0006053018367575664	0.00363618933401	0.216,0.276,0.232	0.362,0.224,0.397	-0.086
2337	gene:Solyc06g066730.2	NA	6	+	41929255	41929473	41929255	41929350	41929418	41929473	2337	13,15,14	0,0,0	11,6,8	0,0,6	217	149	0.0006170978421518036	0.00370035926287	1.0,1.0,1.0	1.0,1.0,0.478	0.174
430	gene:Solyc03g118660.2	NA	3	-	67525520	67525748	67525520	67525546	67525616	67525748	430	3,0,2	66,12,46	2,0,6	13,22,43	219	149	0.0006359879578378958	0.00380676035304	0.03,0.0,0.029	0.095,0.0,0.087	-0.041
1543	gene:Solyc04g025160.2	NA	4	+	25436494	25436720	25436494	25436554	25436675	25436720	1543	5,7,7	0,0,0	4,5,26	0,6,0	270	149	0.0006499533950905593	0.0038763827262	1.0,1.0,1.0	1.0,0.315,1.0	0.228
895	gene:Solyc06g084360.2	NA	6	+	49499973	49500213	49499973	49500075	49500160	49500213	895	5,4,5	153,70,163	2,11,32	70,103,403	234	149	0.0006494965372754017	0.0038763827262	0.02,0.035,0.019	0.018,0.064,0.048	-0.019
426	gene:Solyc05g007190.2	NA	5	-	1807526	1807734	1807526	1807611	1807698	1807734	426	2,6,1	0,2,2	0,0,8	0,0,0	236	149	0.0006772664247336117	0.0040248283774	1.0,0.654,0.24	NA,NA,1.0	-0.369
573	gene:Solyc06g071990.2	NA	6	+	44353223	44353454	44353223	44353259	44353350	44353454	573	0,0,0	65,25,44	0,0,12	17,27,73	240	149	0.0006761621562756709	0.0040248283774	0.0,0.0,0.0	0.0,0.0,0.093	-0.031
3173	gene:Solyc03g025900.2	NA	3	-	3318020	3318246	3318020	3318094	3318192	3318246	3173	2,0,5	2,8,8	0,1,0	8,9,14	247	149	0.0006828725107356309	0.0040508972869	0.376,0.0,0.274	0.0,0.063,0.0	0.196
2432	gene:Solyc12g015770.1	NA	12	-	5756761	5756986	5756761	5756783	5756864	5756986	2432	0,1,0	23,16,23	4,2,3	7,8,38	230	149	0.0007131597056895275	0.00422302413957	0.0,0.039,0.0	0.27,0.139,0.049	-0.14
1883	gene:Solyc02g090860.2	NA	2	-	52332247	52332482	52332247	52332337	52332405	52332482	1883	3,1,3	105,46,125	2,6,30	97,112,297	217	149	0.0007438532069050757	0.00438913029012	0.019,0.015,0.016	0.014,0.035,0.065	-0.021
901	gene:Solyc01g094200.2	NA	1	+	85769295	85769496	85769295	85769350	85769425	85769496	901	10,8,14	247,146,284	2,2,8	131,166,323	224	149	0.0007426924377476692	0.00438913029012	0.026,0.035,0.032	0.01,0.008,0.016	0.02
2968	gene:Solyc04g072140.2	NA	4	+	59165503	59165683	59165503	59165563	59165670	59165683	2968	0,1,0	29,7,12	0,1,3	12,19,54	256	149	0.0007564970363667034	0.00444290487764	0.0,0.077,0.0	0.0,0.03,0.031	0.005
3162	gene:Solyc03g006870.2	NA	3	+	1384307	1384501	1384307	1384345	1384437	1384501	3162	2,1,5	1,0,2	2,0,5	0,2,2	241	149	0.0007571770847504615	0.00444290487764	0.553,1.0,0.607	1.0,0.0,0.607	0.184
3468	gene:Solyc08g006110.2	NA	8	-	850325	850530	850325	850341	850459	850530	3468	4,4,4	0,0,0	0,4,6	0,4,0	267	149	0.0007578301312033976	0.00444290487764	1.0,1.0,1.0	NA,0.358,1.0	0.321
415	gene:Solyc11g012870.1	NA	11	-	5656620	5656780	5656620	5656652	5656754	5656780	415	5,4,2	305,276,352	15,17,7	378,314,293	251	149	0.0007583163954311222	0.00444290487764	0.01,0.009,0.003	0.023,0.031,0.014	-0.015
3427	gene:Solyc06g053420.2	NA	6	+	36193247	36193470	36193247	36193258	36193370	36193470	3427	0,0,0	0,0,9	0,0,8	0,3,13	261	149	0.0007839545183509404	0.00458502977106	NA,NA,0.0	NA,0.0,0.26	-0.13
2218	gene:Solyc01g066480.2	NA	1	-	74485475	74485712	74485475	74485526	74485643	74485712	2218	4,5,5	1,0,3	0,0,17	0,0,0	266	149	0.0008150337537944917	0.00475842202127	0.691,1.0,0.483	NA,NA,1.0	-0.275
1629	gene:Solyc02g021590.2	NA	2	+	23241745	23241966	23241745	23241817	23241907	23241966	1629	8,1,3	0,4,1	5,5,15	0,0,0	239	149	0.0008166400522673648	0.00475943553269	1.0,0.135,0.652	1.0,1.0,1.0	-0.404
1346	gene:Solyc08g083100.1	NA	8	+	65662891	65663034	65662891	65662916	65663000	65663034	1346	0,0,1	0,0,2	0,2,6	0,0,0	233	149	0.0008563829978637644	0.00498231929755	NA,NA,0.242	NA,1.0,1.0	-0.758
285	gene:Solyc06g066030.2	NA	6	+	41387345	41387552	41387345	41387415	41387518	41387552	285	4,4,10	15,9,15	6,8,22	6,3,26	252	149	0.0008646730071829788	0.00502175477249	0.136,0.208,0.283	0.372,0.612,0.333	-0.23
2670	gene:Solyc08g061220.2	NA	8	-	48201617	48201842	48201617	48201702	48201783	48201842	2670	0,1,1	0,0,2	0,0,6	0,0,0	230	149	0.0008783896190081797	0.0050925136376	NA,1.0,0.245	NA,NA,1.0	-0.377
100	gene:Solyc05g017890.2	NA	5	-	19091944	19092192	19091944	19092064	19092144	19092192	100	0,1,1	29,14,28	4,3,1	30,31,68	229	149	0.0008802340015246319	0.00509431594611	0.0,0.044,0.023	0.08,0.059,0.009	-0.027
2159	gene:Solyc11g007580.1	NA	11	-	1817362	1817595	1817362	1817431	1817504	1817595	2159	8,1,5	25,11,31	3,3,20	8,13,15	222	149	0.0009055116950459992	0.00523149539294	0.177,0.058,0.098	0.201,0.134,0.472	-0.158
611	gene:Solyc12g037970.1	NA	12	-	49638385	49638592	49638385	49638462	49638534	49638592	611	12,10,11	85,52,66	24,12,41	65,61,231	221	149	0.0009183822366867267	0.005296641997	0.087,0.115,0.101	0.199,0.117,0.107	-0.04
1733	gene:Solyc06g084520.2	NA	6	-	49603192	49603377	49603192	49603279	49603371	49603377	1733	16,2,8	129,48,98	4,7,13	87,75,253	241	149	0.0009295150223010909	0.00535155789269	0.071,0.025,0.048	0.028,0.055,0.031	0.01
240	gene:Solyc07g066670.2	NA	7	-	68042369	68042559	68042369	68042413	68042483	68042559	240	20,17,21	47,13,44	1,0,5	5,6,10	219	149	0.0009341138848470144	0.00536873066689	0.225,0.471,0.245	0.12,0.0,0.254	0.189
2963	gene:Solyc04g081280.2	NA	4	+	65316886	65317085	65316886	65316938	65317008	65317085	2963	1,0,1	60,27,32	1,10,4	32,36,98	219	149	0.0009407449958945875	0.00539750410425	0.011,0.0,0.021	0.021,0.159,0.027	-0.058
1472	gene:Solyc06g072580.2	NA	6	-	44767886	44768087	44767886	44767968	44768056	44768087	1472	10,7,4	32,27,29	4,2,24	31,45,130	237	149	0.0009517447103910421	0.00545119987572	0.164,0.14,0.08	0.075,0.027,0.104	0.059
2507	gene:Solyc01g106440.2	NA	1	+	94338406	94338612	94338406	94338453	94338534	94338612	2507	2,0,2	61,57,46	0,0,4	38,26,38	230	149	0.0009829177042921442	0.00562005613366	0.021,0.0,0.027	0.0,0.0,0.064	-0.005
1626	gene:Solyc09g031680.1	NA	9	-	28218926	28219160	28218926	28219017	28219088	28219160	1626	3,0,6	106,56,86	0,0,6	64,88,55	220	149	0.0010348361185169932	0.0059049307594	0.019,0.0,0.045	0.0,0.0,0.069	-0.002
737	gene:Solyc03g113280.2	NA	3	-	63464406	63464639	63464406	63464429	63464532	63464639	737	3,0,0	0,0,1	0,0,6	0,0,2	252	149	0.0010362957955229754	0.0059049307594	1.0,NA,0.0	NA,NA,0.639	-0.139
2254	gene:Solyc04g011400.2	NA	4	-	3869650	3869897	3869650	3869683	3869803	3869897	2254	106,46,114	0,0,0	71,86,212	0,10,2	269	149	0.001057966569717588	0.00601809065856	1.0,1.0,1.0	1.0,0.826,0.983	0.064
2378	gene:Solyc02g066920.2	NA	2	+	37180180	37180423	37180180	37180223	37180343	37180423	2378	0,0,1	0,0,0	0,0,1	0,0,2	269	149	0.001064785130638782	0.00604652342561	NA,NA,1.0	NA,NA,0.217	0.783
2453	gene:Solyc08g060970.2	NA	8	-	46146950	46147144	46146950	46146977	46147061	46147144	2453	0,8,1	31,16,36	1,0,3	30,18,42	233	149	0.0010720822993986745	0.00607757235256	0.0,0.242,0.017	0.021,0.0,0.044	0.065
2194	gene:Solyc03g115820.2	NA	3	-	65410982	65411169	65410982	65411039	65411109	65411169	2194	46,19,37	2222,1024,2010	24,23,97	1257,1325,5834	219	149	0.0011497251453936946	0.00650662169165	0.014,0.012,0.012	0.013,0.012,0.011	0.001
2284	gene:Solyc06g071290.2	NA	6	-	43858997	43859224	43858997	43859067	43859171	43859224	2284	8,6,8	159,56,131	5,3,9	122,130,206	253	149	0.0011656096017412152	0.00658529778399	0.029,0.059,0.035	0.024,0.013,0.025	0.02
2936	gene:Solyc03g071590.2	NA	3	-	18256078	18256318	18256078	18256179	18256256	18256318	2936	6,0,2	145,77,168	8,2,26	162,166,854	226	149	0.0011682784814471996	0.00658916997516	0.027,0.0,0.008	0.032,0.008,0.02	-0.008
2232	gene:Solyc12g044370.1	NA	12	-	38594083	38594278	38594083	38594190	38594257	38594278	2232	6,5,5	0,0,0	7,5,17	0,0,6	216	149	0.0011724858891699426	0.00659821758242	1.0,1.0,1.0	1.0,1.0,0.662	0.113
3074	gene:Solyc12g056940.1	NA	12	-	63012734	63012926	63012734	63012823	63012906	63012926	3074	72,45,78	5,2,3	91,81,122	1,0,1	232	149	0.0011738550846512009	0.00659821758242	0.902,0.935,0.943	0.983,1.0,0.987	-0.063
2668	gene:Solyc08g061220.2	NA	8	-	48209704	48209866	48209704	48209732	48209827	48209866	2668	0,0,2	0,0,0	0,0,1	0,0,2	244	149	0.0011895027883540433	0.00667487882249	NA,NA,1.0	NA,NA,0.234	0.766
443	gene:Solyc02g086870.2	NA	2	-	49475635	49475822	49475635	49475702	49475770	49475822	443	0,3,0	0,0,2	0,0,3	0,0,1	217	149	0.0011986847774849885	0.00671506042294	NA,1.0,0.0	NA,NA,0.673	-0.173
2592	gene:Solyc10g045240.1	NA	10	+	32332398	32332614	32332398	32332422	32332511	32332614	2592	13,8,21	268,111,223	7,12,24	120,141,262	238	149	0.001210606478872932	0.00677042882629	0.029,0.043,0.056	0.035,0.051,0.054	-0.004
787	gene:Solyc03g083190.1	NA	3	+	53033295	53033516	53033295	53033352	53033444	53033516	787	0,2,2	1,0,0	0,0,1	0,0,2	241	149	0.0012217452778060351	0.00682124002163	0.0,1.0,1.0	NA,NA,0.236	0.431
1913	gene:Solyc06g019200.2	NA	6	-	18151838	18152087	18151838	18151898	18152031	18152087	1913	52,19,29	0,0,0	12,12,159	0,3,6	282	149	0.0012308992733334678	0.00686081776177	1.0,1.0,1.0	1.0,0.679,0.933	0.129
2595	gene:Solyc02g086900.2	NA	2	+	49497494	49497735	49497494	49497574	49497679	49497735	2595	5,2,6	72,23,65	3,0,6	66,51,81	254	149	0.0012383271828943902	0.00689065812659	0.039,0.049,0.051	0.026,0.0,0.042	0.024
2354	gene:Solyc07g018290.2	NA	7	-	10026688	10026902	10026688	10026777	10026893	10026902	2354	1,0,0	0,10,29	2,0,10	1,24,42	265	149	0.0012414769449894177	0.00689663279474	1.0,0.0,0.0	0.529,0.0,0.118	0.118
2960	gene:Solyc05g011810.2	NA	5	+	5043765	5044003	5043765	5043828	5043907	5044003	2960	5,1,0	32,25,24	1,1,15	13,14,94	228	149	0.0012469990197473025	0.00691574414624	0.093,0.025,0.0	0.048,0.045,0.094	-0.023
1214	gene:Solyc09g074230.2	NA	9	-	66004082	66004305	66004082	66004197	66004267	66004305	1214	33,11,32	310,96,266	13,9,21	91,84,254	219	149	0.0012649511455743914	0.00700361284266	0.068,0.072,0.076	0.089,0.068,0.053	0.002
1708	gene:Solyc02g084880.2	NA	2	+	47948237	47948423	47948237	47948278	47948363	47948423	1708	2,3,0	27,5,17	0,2,0	6,0,24	234	149	0.001286773814564627	0.007112583381	0.045,0.276,0.0	0.0,1.0,0.0	-0.226
2707	gene:Solyc04g076830.2	NA	4	-	61703808	61704055	61703808	61703883	61703967	61704055	2707	43,1,51	0,0,3	8,7,50	0,0,2	233	149	0.0013262231208254138	0.00731846047738	1.0,1.0,0.916	1.0,1.0,0.941	-0.008
103	gene:Solyc01g095320.2	NA	1	+	86628755	86628958	86628755	86628772	86628890	86628958	103	1,1,1	0,0,0	0,0,5	0,0,4	267	149	0.0013350514716171772	0.00735496018029	1.0,1.0,1.0	NA,NA,0.411	0.589
2245	gene:Solyc02g072310.2	NA	2	+	41597223	41597437	41597223	41597295	41597377	41597437	2245	3,0,0	0,4,3	0,1,6	2,1,15	231	149	0.001346504966526831	0.0074057773159	1.0,0.0,0.0	0.0,0.392,0.205	0.134
2717	gene:Solyc02g082430.2	NA	2	-	46118357	46118554	46118357	46118398	46118509	46118554	2717	6,4,5	49,35,78	7,1,14	18,25,45	260	149	0.001356054400711624	0.00744597143663	0.066,0.061,0.035	0.182,0.022,0.151	-0.064
3122	gene:Solyc06g053300.2	NA	6	-	36028586	36028831	36028586	36028631	36028723	36028831	3122	1,1,2	41,23,52	3,2,1	32,28,93	241	149	0.0013615237507031389	0.00746366650138	0.015,0.026,0.023	0.055,0.042,0.007	-0.013
776	gene:Solyc09g092530.2	NA	9	-	71584594	71584780	71584594	71584622	71584702	71584780	776	4,0,6	123,70,111	1,0,8	106,88,282	229	149	0.0014082059316577662	0.00770685355019	0.021,0.0,0.034	0.006,0.0,0.018	0.01
578	gene:Solyc09g011420.2	NA	9	+	4751657	4751901	4751657	4751660	4751769	4751901	578	0,2,1	0,0,0	1,0,5	0,0,4	258	149	0.0014154204537427616	0.0077335966239	NA,1.0,1.0	1.0,NA,0.419	0.29
1840	gene:Solyc06g082810.2	NA	6	+	48486252	48486460	48486252	48486303	48486378	48486460	1840	3,0,1	0,0,2	0,1,2	0,0,0	224	149	0.001429710039068415	0.00779884523774	1.0,NA,0.25	NA,1.0,1.0	-0.375
3395	gene:Solyc06g008860.2	NA	6	-	2805057	2805201	2805057	2805092	2805164	2805201	3395	0,0,1	2,0,2	0,0,7	2,6,4	221	149	0.0014611686583829292	0.00795738079205	0.0,NA,0.252	0.0,0.0,0.541	-0.054
2593	gene:Solyc02g086900.2	NA	2	+	49498599	49498792	49498599	49498638	49498776	49498792	2593	1,1,2	45,23,19	2,4,6	13,23,72	287	149	0.001463603142637169	0.00795759351856	0.011,0.022,0.052	0.074,0.083,0.041	-0.038
1347	gene:Solyc01g087750.2	NA	1	-	82674139	82674324	82674139	82674173	82674273	82674324	1347	21,8,21	0,0,0	8,10,62	5,0,2	249	149	0.0014795874026408682	0.00803135514963	1.0,1.0,1.0	0.489,1.0,0.949	0.187
1132	gene:Solyc03g121950.2	NA	3	-	69948408	69948641	69948408	69948458	69948571	69948641	1132	0,6,4	145,116,132	5,4,5	113,127,116	262	149	0.0014867148022775127	0.00805687858592	0.0,0.029,0.017	0.025,0.018,0.024	-0.007
979	gene:Solyc10g047140.1	NA	10	-	39900382	39900604	39900382	39900454	39900550	39900604	979	2,4,5	57,35,57	4,0,4	11,29,96	245	149	0.0015026746543349585	0.0081301061917	0.021,0.065,0.051	0.181,0.0,0.025	-0.023
2999	gene:Solyc07g064850.2	NA	7	-	66839838	66839997	66839838	66839877	66839958	66839997	2999	1,0,0	0,0,0	1,0,3	2,0,0	230	149	0.001506748820975478	0.00813889363135	1.0,NA,NA	0.245,NA,1.0	0.377
3558	gene:Solyc10g085100.1	NA	10	-	64410673	64410921	64410673	64410740	64410868	64410921	3558	44,4,31	5,0,2	1,3,21	0,0,0	277	149	0.0015838650560582965	0.00854155798089	0.826,1.0,0.893	1.0,1.0,1.0	-0.094
1011	gene:Solyc09g007190.2	NA	9	+	809113	809346	809113	809198	809300	809346	1011	55,13,55	453,253,463	3,12,17	114,74,193	251	149	0.0015973720257672194	0.00860043738995	0.067,0.03,0.066	0.015,0.088,0.05	0.003
2991	gene:Solyc01g005560.2	NA	1	+	396958	397174	396958	397012	397102	397174	2991	17,13,21	929,503,823	19,10,42	478,562,1769	239	149	0.0016035976328450296	0.00861998598109	0.011,0.016,0.016	0.024,0.011,0.015	-0.002
2130	gene:Solyc06g068220.2	NA	6	+	42261843	42262077	42261843	42261909	42261991	42262077	2130	15,1,62	465,294,420	10,65,67	349,347,612	231	149	0.0016295116759069412	0.00874513374372	0.02,0.002,0.087	0.018,0.108,0.066	-0.028
383	gene:Solyc01g098500.2	NA	1	+	89008538	89008768	89008538	89008614	89008699	89008768	383	15,1,8	139,69,111	3,6,49	53,80,205	234	149	0.0016693429557558444	0.00894444725649	0.064,0.009,0.044	0.035,0.046,0.132	-0.032
1455	gene:Solyc08g080050.2	NA	8	+	63391703	63391880	63391703	63391730	63391823	63391880	1455	8,8,13	0,0,0	1,5,42	5,0,1	242	149	0.0017247477466012517	0.00922381742398	1.0,1.0,1.0	0.11,1.0,0.963	0.309
33	gene:Solyc05g016330.2	NA	5	+	15580957	15581192	15580957	15580998	15581125	15581192	33	1,0,2	8,2,9	1,2,2	0,3,18	276	149	0.001727036254580027	0.00922381742398	0.063,0.0,0.107	1.0,0.265,0.057	-0.384
2942	gene:Solyc11g010490.1	NA	11	+	3557216	3557461	3557216	3557354	3557433	3557461	2942	3,0,1	0,0,0	0,5,5	0,0,4	228	149	0.0017308049641394842	0.00922910769	1.0,NA,1.0	NA,1.0,0.45	0.275
1925	gene:Solyc08g079240.2	NA	8	-	62856858	62857077	62856858	62856919	62857012	62857077	1925	34,15,51	0,0,0	47,62,428	0,4,12	242	149	0.0017999424773693937	0.00958238607343	1.0,1.0,1.0	1.0,0.905,0.956	0.046
2093	gene:Solyc05g005020.2	NA	5	-	39212	39435	39212	39272	39351	39435	2093	3,0,2	174,87,150	7,3,17	112,97,384	228	149	0.0018446019973765895	0.00980442853646	0.011,0.0,0.009	0.039,0.02,0.028	-0.022
2304	gene:Solyc01g028810.2	NA	1	+	41412369	41412602	41412369	41412440	41412530	41412602	2304	83,51,68	3084,1743,2808	106,112,175	3889,4035,5740	239	149	0.0018969043774520586	0.010066320035	0.017,0.018,0.015	0.017,0.017,0.019	-0.001
3092	gene:Solyc04g072910.2	NA	4	-	59880626	59880851	59880626	59880678	59880788	59880851	3092	6,4,6	133,63,109	0,0,4	94,66,178	259	149	0.0019812419504521097	0.0104971064743	0.025,0.035,0.031	0.0,0.0,0.013	0.026
3447	gene:Solyc09g082200.2	NA	9	-	68012909	68013158	68012909	68013014	68013093	68013158	3447	2,2,3	39,27,33	0,2,4	22,30,64	228	149	0.002016832739951861	0.0106686598123	0.032,0.046,0.056	0.0,0.042,0.039	0.018
3438	gene:Solyc11g012410.1	IMP3	11	+	5245807	5246027	5245807	5245908	5245985	5246027	3438	78,36,72	1069,478,934	4,5,11	101,98,291	226	149	0.0020545261205997278	0.0108507722935	0.046,0.047,0.048	0.025,0.033,0.024	0.02
838	gene:Solyc02g068760.2	NA	2	-	38682316	38682562	38682316	38682462	38682539	38682562	838	35,11,29	1,0,12	23,26,93	0,7,1	226	149	0.002090313254264112	0.0110222549693	0.958,1.0,0.614	1.0,0.71,0.984	-0.041
1816	gene:Solyc02g071800.2	NA	2	+	41151054	41151252	41151054	41151126	41151226	41151252	1816	3,1,7	21,9,22	3,7,12	10,10,40	249	149	0.0021003050263350437	0.011039894458	0.079,0.062,0.16	0.152,0.295,0.152	-0.099
3172	gene:Solyc08g006150.2	NA	8	+	877230	877466	877230	877271	877399	877466	3172	12,6,18	226,117,187	4,6,26	94,86,261	277	149	0.0020995921569697063	0.011039894458	0.028,0.027,0.049	0.022,0.036,0.051	-0.002
104	gene:Solyc11g062410.1	NA	11	-	49438143	49438364	49438143	49438233	49438317	49438364	104	36,13,29	165,72,124	5,8,45	39,57,298	233	149	0.0021074860397019973	0.0110601400061	0.122,0.104,0.13	0.076,0.082,0.088	0.037
1357	gene:Solyc10g083710.1	NA	10	+	63476175	63476396	63476175	63476235	63476322	63476396	1357	0,0,0	6,2,6	0,2,4	8,5,7	236	149	0.0021202623892909414	0.0111096398379	0.0,0.0,0.0	0.0,0.202,0.265	-0.156
2164	gene:Solyc08g008490.2	NA	8	-	2877806	2878026	2877806	2877900	2877972	2878026	2164	5,0,6	55,13,61	0,0,0	12,25,61	221	149	0.0021659153983606986	0.0113309778793	0.058,0.0,0.062	0.0,0.0,0.0	0.04
2903	gene:Solyc03g044260.2	NA	3	+	8606906	8607544	8606906	8606963	8607402	8607544	2903	184,62,151	2,3,1	104,110,274	0,0,2	588	149	0.002246563352720104	0.0117344079524	0.959,0.84,0.975	1.0,1.0,0.972	-0.066
1463	gene:Solyc04g077780.2	NA	4	-	62681204	62681420	62681204	62681247	62681323	62681420	1463	26,7,30	1043,669,944	15,30,112	653,693,2600	225	149	0.0023452400950385757	0.0122305927719	0.016,0.007,0.021	0.015,0.028,0.028	-0.009
2050	gene:Solyc08g081310.2	NA	8	-	64375784	64376010	64375784	64375853	64375961	64376010	2050	110,65,93	3,0,3	61,62,100	2,0,6	257	149	0.0023929116722518546	0.0124401448751	0.955,1.0,0.947	0.946,1.0,0.906	0.017
474	gene:Solyc04g054190.2	NA	4	+	51913844	51914084	51913844	51913899	51913986	51914084	474	29,17,39	438,223,394	13,23,68	227,243,678	236	149	0.002389490133784892	0.0124401448751	0.04,0.046,0.059	0.035,0.056,0.06	-0.002
2086	gene:Solyc01g104060.2	NA	1	-	92535918	92536162	92535918	92535984	92536091	92536162	2086	1,1,0	79,33,75	1,6,10	48,66,146	256	149	0.0024241481089591443	0.0125828437781	0.007,0.017,0.0	0.012,0.05,0.038	-0.025
2606	gene:Solyc01g006630.2	NA	1	-	1224605	1224846	1224605	1224670	1224760	1224846	2606	3,2,12	4,0,0	5,0,8	0,0,0	239	149	0.0024908008073254743	0.0129086431855	0.319,1.0,1.0	1.0,NA,1.0	-0.227
2258	gene:Solyc04g063210.2	NA	4	-	55350973	55351164	55350973	55351030	55351116	55351164	2258	123,50,106	20,5,25	17,19,115	4,2,10	235	149	0.002590038193640591	0.0133811926583	0.796,0.864,0.729	0.729,0.858,0.879	-0.026
3244	gene:Solyc03g119720.2	NA	3	+	68267821	68268051	68267821	68267874	68267979	68268051	3244	0,0,2	35,23,18	0,0,5	22,12,38	254	149	0.0025879629184377465	0.0133811926583	0.0,0.0,0.061	0.0,0.0,0.072	-0.004
456	gene:Solyc09g065270.2	NA	9	+	63340231	63340471	63340231	63340295	63340375	63340471	456	21,14,19	4,0,2	11,14,56	0,0,0	229	149	0.0027813859664276397	0.0143474599076	0.774,1.0,0.861	1.0,1.0,1.0	-0.122
1279	gene:Solyc02g005180.2	NA	2	+	7139193	7139365	7139193	7139206	7139300	7139365	1279	45,19,50	29,28,38	8,8,44	26,20,48	243	149	0.0029611848316952114	0.0152512496293	0.488,0.294,0.447	0.159,0.197,0.36	0.171
3051	gene:Solyc03g051810.2	NA	3	+	20758873	20759092	20758873	20758896	20759029	20759092	3051	16,4,3	314,143,315	3,5,10	198,233,419	282	149	0.0030267880893896514	0.015565000051	0.026,0.015,0.005	0.008,0.011,0.012	0.005
1502	gene:Solyc06g071920.2	NA	6	-	44311942	44312185	44311942	44312043	44312162	44312185	1502	39,50,50	2514,1522,2410	52,55,79	2631,3505,7697	268	149	0.0030481121462026476	0.015650430525	0.009,0.018,0.011	0.011,0.009,0.006	0.004
1628	gene:Solyc02g021590.2	NA	2	+	23241745	23241966	23241745	23241817	23241898	23241966	1628	4,0,1	19,15,46	4,3,12	19,33,45	230	149	0.0031050368172923742	0.0159181054121	0.12,0.0,0.014	0.12,0.056,0.147	-0.063
2357	gene:Solyc04g071510.2	NA	4	-	58491475	58491678	58491475	58491538	58491625	58491678	2357	0,2,2	0,0,2	0,0,5	0,0,0	236	149	0.003114720084991076	0.0159431434859	NA,1.0,0.387	NA,NA,1.0	-0.306
1767	gene:Solyc05g009050.2	NA	5	-	3211305	3211740	3211305	3211443	3211634	3211740	1767	4,2,2	0,0,0	2,0,24	2,0,2	340	149	0.0033078906421702514	0.0169058657128	1.0,1.0,1.0	0.305,NA,0.84	0.427
216	gene:Solyc09g091820.2	NA	9	+	71034251	71034491	71034251	71034317	71034429	71034491	216	21,5,24	0,6,0	10,5,41	2,2,20	261	149	0.0033145120619130137	0.0169136852069	1.0,0.322,1.0	0.741,0.588,0.539	0.151
1713	gene:Solyc05g050720.2	NA	5	-	60846585	60846828	60846585	60846638	60846712	60846828	1713	1,2,0	0,1,5	0,0,4	0,0,6	223	149	0.0033943867885592766	0.0172947130546	1.0,0.572,0.0	NA,NA,0.308	0.216
3505	gene:Solyc01g100380.2	NA	1	-	90428930	90429164	90428930	90429000	90429077	90429164	3505	77,41,61	3303,1777,2941	35,24,168	1407,1461,5359	226	149	0.003427032248007194	0.0174343049432	0.015,0.015,0.013	0.016,0.011,0.02	-0.001
1627	gene:Solyc02g021590.2	NA	2	+	23241745	23241966	23241745	23241817	23241879	23241966	1627	4,0,1	0,0,0	0,2,11	0,1,4	211	149	0.0034402747880236777	0.0174749126083	1.0,NA,1.0	NA,0.585,0.66	0.377
3063	gene:Solyc02g083680.1	NA	2	-	46983987	46984230	46983987	46984018	46984160	46984230	3063	4,2,4	35,8,30	0,0,1	10,10,28	291	149	0.0034912712616374706	0.0177068750094	0.055,0.113,0.064	0.0,0.0,0.018	0.071
3042	gene:Solyc04g008820.2	NA	4	+	2436767	2436993	2436767	2436807	2436894	2436993	3042	7,2,11	133,59,104	18,11,23	137,127,392	236	149	0.003502894484806564	0.0177387431075	0.032,0.021,0.063	0.077,0.052,0.036	-0.016
3048	gene:Solyc09g074650.2	NA	9	+	66467792	66468040	66467792	66467873	66467980	66468040	3048	26,32,24	2,6,2	25,21,67	4,0,1	256	149	0.0035502154980115276	0.0179510135227	0.883,0.756,0.875	0.784,1.0,0.975	-0.082
1339	gene:Solyc05g018810.2	NA	5	+	23877988	23878138	23877988	23878002	23878101	23878138	1339	8,7,6	299,157,288	11,15,28	325,287,427	248	149	0.003567480791175274	0.0180108984624	0.016,0.026,0.012	0.02,0.03,0.038	-0.011
1379	gene:Solyc01g091950.2	NA	1	+	85492085	85492276	85492085	85492133	85492233	85492276	1379	11,0,2	0,0,2	0,1,1	0,0,0	249	149	0.0037841200070771464	0.019046737369	1.0,NA,0.374	NA,1.0,1.0	-0.313
1505	gene:Solyc01g096600.2	NA	1	-	87668177	87668426	87668177	87668294	87668385	87668426	1505	2,0,1	2,0,2	2,0,0	0,2,0	240	149	0.003780254342747051	0.019046737369	0.383,NA,0.237	1.0,0.0,NA	-0.19
301	gene:Solyc05g013740.2	NA	5	+	7058946	7059163	7058946	7059048	7059121	7059163	301	1,0,2	0,0,1	0,2,0	0,1,6	222	149	0.0038057607062141423	0.0191266823995	1.0,NA,0.573	NA,0.573,0.0	0.5
3277	gene:Solyc12g019570.1	NA	12	+	10651130	10651327	10651130	10651203	10651281	10651327	3277	3,0,0	37,15,30	0,6,3	38,35,76	227	149	0.003931699478009678	0.019729766867	0.051,0.0,0.0	0.0,0.101,0.025	-0.025
321	gene:Solyc02g081880.2	NA	2	-	45660036	45660268	45660036	45660101	45660184	45660268	321	48,35,49	576,285,559	18,25,49	223,212,682	232	149	0.003959837293809863	0.0198409947059	0.051,0.073,0.053	0.049,0.07,0.044	0.005
1530	gene:Solyc07g008450.2	NA	7	-	3335889	3336124	3335889	3335954	3336046	3336124	1530	2,0,0	44,21,38	2,6,1	35,26,36	241	149	0.004147251506548591	0.0206864406978	0.027,0.0,0.0	0.034,0.125,0.017	-0.05
2330	gene:Solyc10g006220.2	NA	10	-	911416	911643	911416	911512	911585	911643	2330	2,0,4	2,0,8	0,2,7	0,12,1	222	149	0.004141646980669218	0.0206864406978	0.402,NA,0.251	NA,0.101,0.825	-0.136
3178	gene:Solyc03g119310.2	NA	3	-	67959389	67959621	67959389	67959451	67959540	67959621	3178	2,0,0	2,0,0	1,2,1	0,0,0	238	149	0.004147233858551711	0.0206864406978	0.385,NA,NA	1.0,1.0,1.0	-0.615
271	gene:Solyc06g072160.2	NA	6	+	44481747	44481982	44481747	44481838	44481920	44481982	271	1,0,1	45,16,33	1,5,2	16,11,43	231	149	0.004161444933979376	0.0206950899262	0.014,0.0,0.019	0.039,0.227,0.029	-0.087
3329	gene:Solyc09g090370.2	NA	9	+	69897013	69897217	69897013	69897060	69897139	69897217	3329	1,2,0	1,0,1	0,0,3	0,0,2	228	149	0.004160934949917129	0.0206950899262	0.395,1.0,0.0	NA,NA,0.495	-0.03
1893	gene:Solyc08g006040.2	NA	8	-	799922	800161	799922	800031	800124	800161	1893	23,14,18	507,183,472	37,40,75	550,610,1449	242	149	0.004215475283367041	0.0209324497628	0.027,0.045,0.023	0.04,0.039,0.031	-0.005
1769	gene:Solyc02g082650.2	NA	2	+	46299874	46300068	46299874	46299933	46300047	46300068	1769	2,1,1	0,1,0	0,0,12	0,0,10	263	149	0.004226438272874456	0.0209555640933	1.0,0.362,1.0	NA,NA,0.405	0.382
92	gene:Solyc05g014760.2	NA	5	+	8919827	8920022	8919827	8919916	8919999	8920022	92	1,0,3	15,6,7	0,0,4	0,2,49	232	149	0.004266337435358319	0.0211218673029	0.041,0.0,0.216	NA,0.0,0.05	0.061
410	gene:Solyc05g014260.2	NA	5	+	8046829	8047045	8046829	8046906	8046982	8047045	410	0,0,2	0,0,2	0,2,2	0,0,0	225	149	0.00429350542624151	0.021224739622	NA,NA,0.398	NA,1.0,1.0	-0.602
649	gene:Solyc03g114950.2	NA	3	+	64812629	64812832	64812629	64812669	64812753	64812832	649	2,0,2	0,0,2	0,0,1	0,0,0	233	149	0.0043283717866326125	0.0213653062039	1.0,NA,0.39	NA,NA,1.0	-0.305
3260	gene:Solyc11g039880.1	NA	11	+	41532355	41532551	41532355	41532413	41532491	41532551	3260	0,0,1	2,4,0	1,0,4	4,6,51	227	149	0.004356109492888197	0.0214703200822	0.0,0.0,1.0	0.141,0.0,0.049	0.27
943	gene:Solyc01g088020.2	NA	1	+	82874294	82874521	82874294	82874392	82874463	82874521	943	6,2,5	269,123,207	3,8,5	190,171,250	220	149	0.004368113134280454	0.0214975878994	0.015,0.011,0.016	0.011,0.031,0.013	-0.004
1751	gene:Solyc05g006520.2	NA	5	-	1136748	1136975	1136748	1136814	1136907	1136975	1751	4,5,11	358,209,320	3,4,19	159,216,490	242	149	0.0044272352170990166	0.0217563245432	0.007,0.015,0.021	0.011,0.011,0.023	-0.001
2201	gene:Solyc12g035500.1	NA	12	-	57606383	57606622	57606383	57606471	57606534	57606622	2201	0,2,2	0,0,2	0,0,3	0,0,0	212	149	0.004450614751172087	0.021838910197	NA,1.0,0.413	NA,NA,1.0	-0.293
1407	gene:Solyc01g101000.2	NA	1	-	90863251	90863494	90863251	90863307	90863398	90863494	1407	22,8,15	873,438,723	3,11,23	482,421,991	240	149	0.004481593960824627	0.0219457905996	0.015,0.011,0.013	0.004,0.016,0.014	0.002
3407	gene:Solyc06g071310.2	NA	6	+	43883634	43883799	43883634	43883658	43883761	43883799	3407	8,6,7	132,65,149	14,10,24	100,94,355	252	149	0.0044856086144320125	0.0219457905996	0.035,0.052,0.027	0.076,0.059,0.038	-0.02
318	gene:Solyc03g093520.2	NA	3	+	54874019	54874267	54874019	54874099	54874198	54874267	318	4,2,8	64,26,53	3,2,3	33,30,54	248	149	0.004571211945438993	0.0223317148276	0.036,0.044,0.083	0.052,0.039,0.032	0.013
2761	gene:Solyc12g010060.1	NA	12	-	3203777	3204014	3203777	3203875	3203973	3204014	2761	368,192,345	9,3,3	190,173,376	7,10,10	247	149	0.004590724219556585	0.0223941055174	0.961,0.975,0.986	0.942,0.913,0.958	0.036
2370	gene:Solyc06g072380.2	NA	6	-	44648908	44649147	44648908	44648944	44649036	44649147	2370	6,0,8	0,0,0	4,9,13	0,0,4	241	149	0.004680256569296549	0.022797378773	1.0,NA,1.0	1.0,1.0,0.668	0.111
1081	gene:Solyc09g064590.2	NA	9	+	61909661	61909906	61909661	61909730	61909825	61909906	1081	8,6,18	1,0,4	12,11,39	0,4,0	244	149	0.0048529293217524656	0.0236038524259	0.83,1.0,0.733	1.0,0.627,1.0	-0.021
2723	gene:Solyc10g006390.2	NA	10	-	1004232	1004478	1004232	1004275	1004363	1004478	2723	3,7,4	97,78,106	0,3,4	128,98,148	237	149	0.0049456101331248085	0.0240194690968	0.019,0.053,0.023	0.0,0.019,0.017	0.02
158	gene:Solyc10g074990.1	NA	10	-	58694659	58694906	58694659	58694755	58694832	58694906	158	5,3,2	27,16,20	0,2,1	9,19,43	226	149	0.005003577495744186	0.0242655247312	0.109,0.11,0.062	0.0,0.065,0.015	0.067
2475	gene:Solyc09g018830.2	NA	9	+	17564554	17564801	17564554	17564686	17564753	17564801	2475	1,2,0	28,16,18	1,2,7	28,17,49	216	149	0.005027026277436245	0.0243437045097	0.024,0.079,0.0	0.024,0.075,0.09	-0.029
517	gene:Solyc01g087470.2	NA	1	+	82433743	82433944	82433743	82433748	82433831	82433944	517	8,0,4	101,62,107	1,6,4	85,87,147	232	149	0.005040420092284632	0.0243730357301	0.048,0.0,0.023	0.007,0.042,0.017	0.002
3289	gene:Solyc03g095250.2	NA	3	-	56233902	56234124	56233902	56233927	56234030	56234124	3289	6,6,0	0,0,0	0,3,27	0,2,8	252	149	0.005184485330126402	0.0250332271318	1.0,1.0,NA	NA,0.47,0.666	0.432
3020	gene:Solyc08g007340.2	NA	8	+	1915070	1915292	1915070	1915179	1915256	1915292	3020	3,0,4	76,35,60	1,0,2	32,39,55	226	149	0.005217425475949981	0.0251557147041	0.025,0.0,0.042	0.02,0.0,0.023	0.008
1443	gene:Solyc11g045370.1	NA	11	-	30705036	30705238	30705036	30705124	30705194	30705238	1443	1,0,1	28,26,37	1,2,3	46,34,51	219	149	0.005274249861475453	0.0253560897827	0.024,0.0,0.018	0.015,0.038,0.038	-0.016
1956	gene:Solyc03g121670.2	NA	3	-	69770852	69771092	69770852	69770916	69771012	69771092	1956	5,0,7	77,39,54	0,0,2	36,51,120	245	149	0.005266940162407737	0.0253560897827	0.038,0.0,0.073	0.0,0.0,0.01	0.034
2282	gene:Solyc03g120270.2	NA	3	+	68724326	68724567	68724326	68724443	68724524	68724567	2282	18,4,6	1,1,3	9,5,18	4,7,9	230	149	0.005327449070074693	0.0255748349867	0.921,0.722,0.564	0.593,0.316,0.564	0.245
1013	gene:Solyc10g079070.1	NA	10	+	60704065	60704312	60704065	60704134	60704238	60704312	1013	35,8,25	2,0,0	15,18,96	2,0,2	253	149	0.005350047660042788	0.0256462602116	0.912,1.0,1.0	0.815,1.0,0.966	0.044
818	gene:Solyc01g109930.2	NA	1	+	96763307	96763525	96763307	96763402	96763483	96763525	818	3,6,7	129,65,114	2,0,2	108,49,185	230	149	0.005413862286899421	0.0259147701975	0.015,0.056,0.038	0.012,0.0,0.007	0.03
632	gene:Solyc07g055200.2	NA	7	+	63316549	63316784	63316549	63316601	63316676	63316784	632	10,7,6	120,67,142	1,1,22	102,89,204	224	149	0.005578663538226705	0.0266652090273	0.053,0.065,0.027	0.006,0.007,0.067	0.022
674	gene:Solyc10g079710.1	NA	10	+	61215118	61215362	61215118	61215208	61215282	61215362	674	4,3,13	2,0,3	10,3,25	0,0,0	223	149	0.005648131883082362	0.0269584685569	0.572,1.0,0.743	1.0,1.0,1.0	-0.228
3140	gene:Solyc03g083610.2	NA	3	+	53564049	53564236	53564049	53564112	53564229	53564236	3140	3,2,2	64,32,45	0,3,17	31,41,195	266	149	0.0056740148484966885	0.0270431525491	0.026,0.034,0.024	0.0,0.039,0.047	-0.001
1034	gene:Solyc12g019750.1	NA	12	-	11308294	11308443	11308294	11308308	11308398	11308443	1034	6,3,4	181,83,179	2,3,11	178,175,377	239	149	0.0057267950704785004	0.0272556063383	0.02,0.022,0.014	0.007,0.011,0.018	0.007
2081	gene:Solyc12g015710.1	NA	12	-	5692850	5693071	5692850	5692883	5692987	5693071	2081	20,12,27	0,0,6	16,18,29	0,0,0	253	149	0.005738584510487048	0.0272726434104	1.0,1.0,0.726	1.0,1.0,1.0	-0.091
3552	gene:Solyc02g070260.2	NA	2	+	40032319	40032547	40032319	40032424	40032499	40032547	3552	3,0,1	78,45,91	4,1,2	45,67,145	224	149	0.005831395716456175	0.0276741379572	0.025,0.0,0.007	0.056,0.01,0.009	-0.014
1739	gene:Solyc08g014340.2	NA	8	-	4164589	4164821	4164589	4164665	4164761	4164821	1739	28,17,27	0,0,0	39,19,73	0,2,5	245	149	0.006053644231364729	0.0286878832191	1.0,1.0,1.0	1.0,0.852,0.899	0.083
2358	gene:Solyc04g071510.2	NA	4	-	58491625	58491863	58491625	58491678	58491833	58491863	2358	0,2,4	0,0,2	0,0,6	0,0,0	304	149	0.006093330076132793	0.0288348183945	NA,1.0,0.495	NA,NA,1.0	-0.252
835	gene:Solyc06g011530.2	NA	6	+	8021988	8022222	8021988	8022041	8022157	8022222	835	69,26,66	4,0,2	28,30,110	4,0,0	265	149	0.006128839507586267	0.0289616000629	0.907,1.0,0.949	0.797,1.0,1.0	0.02
120	gene:Solyc09g063030.2	NA	9	-	60980422	60980618	60980422	60980466	60980543	60980618	120	1,3,5	181,79,132	4,2,12	88,86,159	226	149	0.0061670715714795205	0.0291008689779	0.004,0.024,0.024	0.029,0.015,0.047	-0.013
195	gene:Solyc01g087720.2	NA	1	+	82653605	82653823	82653605	82653669	82653774	82653823	195	2,0,0	0,0,4	0,0,3	0,0,3	254	149	0.006309307010617185	0.0296942808421	1.0,NA,0.0	NA,NA,0.37	0.13
2472	gene:Solyc06g069430.2	NA	6	-	43176124	43176326	43176124	43176222	43176289	43176326	2472	3,1,1	97,61,64	0,4,4	42,35,128	216	149	0.00631070507962854	0.0296942808421	0.021,0.011,0.011	0.0,0.073,0.021	-0.017
2466	gene:Solyc06g007570.2	NA	6	+	1570792	1571016	1570792	1570796	1570944	1571016	2466	46,26,47	443,385,480	94,58,55	906,935,707	297	149	0.006380672152428196	0.02998103662	0.05,0.033,0.047	0.049,0.03,0.038	0.004
2512	gene:Solyc08g061560.2	NA	8	-	48992780	48992935	48992780	48992791	48992866	48992935	2512	0,1,0	45,10,34	3,1,8	28,28,116	224	149	0.006438287040178414	0.0301736260715	0.0,0.062,0.0	0.067,0.023,0.044	-0.024
3537	gene:Solyc01g099930.2	NA	1	-	90041965	90042187	90041965	90042022	90042135	90042187	3537	54,20,50	0,4,0	20,32,134	4,2,8	262	149	0.006439825672687396	0.0301736260715	1.0,0.74,1.0	0.74,0.901,0.905	0.065
2851	gene:Solyc02g069310.2	NA	2	+	39239909	39240956	39239909	39239980	39240877	39240956	2851	167,90,158	2,0,4	75,72,466	0,0,0	1046	149	0.0066575059992279315	0.0311496266612	0.922,1.0,0.849	1.0,1.0,1.0	-0.076
147	gene:Solyc09g092710.2	NA	9	+	71664112	71664259	71664112	71664154	71664226	71664259	147	525,361,495	13,12,20	449,332,286	5,51,6	221	149	0.006859731976668868	0.0320506745802	0.965,0.953,0.943	0.984,0.814,0.97	0.031
885	gene:Solyc03g032130.2	NA	3	-	4636051	4636293	4636051	4636109	4636204	4636293	885	21,3,33	1163,706,1055	23,11,146	700,755,5864	244	149	0.007087005882101824	0.0330660583432	0.011,0.003,0.019	0.02,0.009,0.015	-0.004
2932	gene:Solyc02g093150.2	NA	2	+	54079350	54079592	54079350	54079395	54079493	54079592	2932	2,0,2	84,35,64	0,7,9	69,64,99	247	149	0.007267904123800997	0.0338625210368	0.014,0.0,0.019	0.0,0.062,0.052	-0.027
178	gene:Solyc04g009620.2	CS2	4	-	3004348	3004559	3004348	3004407	3004502	3004559	178	1,2,6	0,1,4	2,0,1	0,2,0	244	149	0.007333809113662622	0.0341217281171	1.0,0.55,0.478	1.0,0.0,1.0	0.009
3235	gene:Solyc06g083790.2	NA	6	+	49108740	49108951	49108740	49108752	49108829	49108951	3235	123,62,102	129,133,160	91,104,221	114,102,286	226	149	0.007403932688931803	0.0343998103393	0.386,0.235,0.296	0.345,0.402,0.338	-0.056
3504	gene:Solyc01g100380.2	NA	1	-	90429078	90429304	90429078	90429164	90429256	90429304	3504	147,85,114	2928,1809,2709	70,77,254	1287,1374,5215	241	149	0.007429003213672408	0.0344680847428	0.03,0.028,0.025	0.033,0.033,0.029	-0.004
3502	gene:Solyc01g100380.2	NA	1	-	90428185	90428434	90428185	90428266	90428365	90428434	3502	120,67,125	3268,1926,2925	52,50,144	1668,1488,4639	248	149	0.007461469713562068	0.0345704356882	0.022,0.02,0.025	0.018,0.02,0.018	0.004
1022	gene:Solyc01g088720.2	NA	1	+	83482275	83482509	83482275	83482361	83482443	83482509	1022	1,0,3	4,1,3	1,0,3	4,1,14	231	149	0.007590729358302917	0.0351203383402	0.139,0.0,0.392	0.139,0.0,0.121	0.09
1328	gene:Solyc02g088990.1	NA	2	+	50901646	50901874	50901646	50901664	50901763	50901874	1328	0,0,0	0,0,2	1,0,3	1,2,3	248	149	0.007619356560454169	0.035203758684	NA,NA,0.0	0.375,0.0,0.375	-0.25
1651	gene:Solyc02g069410.2	NA	2	-	39313864	39314078	39313864	39313933	39314033	39314078	1651	7,2,7	220,106,189	3,2,16	172,191,576	249	149	0.007695918459813182	0.0355081126715	0.019,0.011,0.022	0.01,0.006,0.016	0.007
1084	gene:Solyc01g104880.2	NA	1	-	93202399	93202629	93202399	93202450	93202544	93202629	1084	1,1,3	34,19,43	1,0,3	28,8,85	243	149	0.007709970947638888	0.0355236109404	0.018,0.031,0.041	0.021,0.0,0.021	0.016
3444	gene:Solyc04g080470.2	NA	4	+	64645344	64646720	64645344	64645492	64646493	64646720	3444	34,14,40	3,0,0	19,16,43	2,0,0	1150	149	0.00772249942910245	0.0355320541599	0.595,1.0,1.0	0.552,1.0,1.0	0.014
1285	gene:Solyc06g060380.2	NA	6	+	38401901	38402146	38401901	38401930	38402125	38402146	1285	5,0,0	2,0,0	4,0,24	0,0,0	344	149	0.007771958304048398	0.0357101597317	0.52,NA,NA	1.0,NA,1.0	-0.48
1362	gene:Solyc12g100120.1	NA	12	+	66970081	66970303	66970081	66970161	66970212	66970303	1362	0,1,4	0,2,0	0,8,15	0,1,5	200	149	0.008090336419269302	0.037121681747	NA,0.271,1.0	NA,0.856,0.691	-0.138
3453	gene:Solyc10g018350.1	NA	10	-	7473492	7473718	7473492	7473574	7473648	7473718	3453	0,1,0	133,80,115	3,4,8	95,64,159	223	149	0.008104338214965867	0.0371346366209	0.0,0.008,0.0	0.021,0.04,0.033	-0.029
1974	gene:Solyc01g080930.2	NA	1	-	80268497	80268713	80268497	80268533	80268611	80268713	1974	24,7,22	8,0,0	2,16,46	0,3,0	227	149	0.008139059305458165	0.0372423622765	0.663,1.0,1.0	1.0,0.778,1.0	-0.038
1341	gene:Solyc02g084700.2	NA	2	-	47808901	47809080	47808901	47808991	47809079	47809080	1341	2,1,2	54,19,61	1,1,9	40,47,58	237	149	0.008190775530495954	0.0374274502233	0.023,0.032,0.02	0.015,0.013,0.089	-0.014
1410	gene:Solyc10g083800.1	NA	10	+	63558205	63558403	63558205	63558265	63558337	63558403	1410	0,0,6	28,13,15	4,0,9	17,11,48	221	149	0.00825020051454139	0.0376472061941	0.0,0.0,0.212	0.137,0.0,0.112	-0.012
904	gene:Solyc01g080620.2	NA	1	+	79858262	79858447	79858262	79858309	79858397	79858447	904	2,0,1	30,15,48	3,5,4	28,32,64	237	149	0.008365325016111372	0.0381201779198	0.04,0.0,0.013	0.063,0.089,0.038	-0.046
3397	gene:Solyc09g010940.2	NA	9	-	4280290	4280522	4280290	4280356	4280467	4280522	3397	24,13,11	382,137,307	3,0,22	90,70,296	260	149	0.008387025310136886	0.038166709699	0.035,0.052,0.02	0.019,0.0,0.041	0.016
1534	gene:Solyc04g080510.2	NA	4	-	64665515	64665756	64665515	64665589	64665681	64665756	1534	5,0,3	6,3,8	1,0,2	1,1,9	241	149	0.008476223640470699	0.0385198562704	0.34,0.0,0.188	0.382,0.0,0.121	0.008
3381	gene:Solyc05g016410.2	NA	5	+	16194520	16194730	16194520	16194574	16194645	16194730	3381	6,4,7	181,77,189	3,2,5	110,86,204	220	149	0.008600799431720456	0.0390325897707	0.022,0.034,0.024	0.018,0.016,0.016	0.01
1633	gene:Solyc07g041750.2	NA	7	-	54091672	54091915	54091672	54091768	54091850	54091915	1633	0,0,3	5,4,3	0,0,1	4,6,9	231	149	0.008928959690769473	0.0404665812998	0.0,0.0,0.392	0.0,0.0,0.067	0.108
3515	gene:Solyc02g071880.2	NA	2	-	41253428	41253627	41253428	41253474	41253582	41253627	3515	0,4,0	0,2,0	1,4,6	0,0,0	257	149	0.0089784361671393	0.0406353745875	NA,0.537,NA	1.0,1.0,1.0	-0.463
2166	gene:Solyc12g099400.1	NA	12	-	66563521	66563721	66563521	66563566	66563671	66563721	2166	6,7,5	138,61,131	0,1,2	45,39,108	254	149	0.009099191725419354	0.0411258706284	0.025,0.063,0.022	0.0,0.015,0.011	0.028
1190	gene:Solyc04g074490.2	NA	4	+	60483358	60483600	60483358	60483441	60483544	60483600	1190	2,1,0	28,6,17	0,0,2	20,13,49	252	149	0.009127602885596869	0.0411982293287	0.041,0.09,0.0	0.0,0.0,0.024	0.036
887	gene:Solyc03g032130.2	NA	3	-	4635905	4636097	4635905	4635950	4636051	4636097	887	66,41,57	1810,1171,1635	58,69,279	1222,1342,5982	250	149	0.009187898409604581	0.0414141092493	0.021,0.02,0.02	0.028,0.03,0.027	-0.008
3446	gene:Solyc12g014060.1	NA	12	-	4870702	4870923	4870702	4870767	4870840	4870923	3446	6,3,6	135,73,96	0,2,5	62,56,98	222	149	0.00922388353089858	0.0415199743762	0.029,0.027,0.04	0.0,0.023,0.033	0.013
2212	gene:Solyc08g083020.2	NA	8	-	65618687	65618919	65618687	65618699	65618799	65618919	2212	3,0,0	69,31,53	1,1,9	36,37,125	249	149	0.009452569913200442	0.0424917960104	0.025,0.0,0.0	0.016,0.016,0.041	-0.016
2811	gene:Solyc01g008770.2	NA	1	+	2802951	2803190	2802951	2803040	2803111	2803190	2811	9,2,0	62,34,83	0,0,1	64,53,136	220	149	0.009696229560154741	0.0435282089173	0.09,0.038,0.0	0.0,0.0,0.005	0.041
2255	gene:Solyc10g081540.1	NA	10	-	62581773	62582019	62581773	62581822	62581949	62582019	2255	4,0,2	24,20,30	4,3,6	19,16,43	276	149	0.010038907492016103	0.0450057364217	0.083,0.0,0.035	0.102,0.092,0.07	-0.049
2696	gene:Solyc08g065430.2	NA	8	-	53439379	53439627	53439379	53439436	53439522	53439627	2696	9,2,3	103,111,126	2,2,4	79,52,105	235	149	0.010239501420138875	0.0458431586492	0.052,0.011,0.015	0.016,0.024,0.024	0.005
2997	gene:Solyc09g059600.2	NA	9	+	54907259	54907496	54907259	54907332	54907438	54907496	2997	2,0,0	71,22,33	0,0,10	29,17,59	255	149	0.01026077944287307	0.0458765939559	0.016,0.0,0.0	0.0,0.0,0.09	-0.025
785	gene:Solyc08g074280.2	NA	8	-	58382512	58382749	58382512	58382570	58382655	58382749	785	5,0,4	51,13,43	1,0,4	24,17,84	234	149	0.010341868309851973	0.0461769980179	0.059,0.0,0.056	0.026,0.0,0.029	0.02
3251	gene:Solyc02g087310.2	NA	2	+	49754720	49754913	49754720	49754782	49754856	49754913	3251	4,4,0	11,5,12	2,5,23	19,10,48	223	149	0.010451213123268308	0.046602590598	0.195,0.348,0.0	0.066,0.25,0.243	-0.005
2636	gene:Solyc01g079790.2	NA	1	+	78924084	78924324	78924084	78924168	78924265	78924324	2636	118,50,110	932,484,923	39,48,53	405,368,689	246	149	0.010504558854325007	0.0467776736114	0.071,0.059,0.067	0.055,0.073,0.045	0.008
3046	gene:Solyc09g074650.2	NA	9	+	66467792	66468040	66467792	66467873	66467959	66468040	3046	3,2,0	0,0,0	4,1,13	0,3,1	235	149	0.010800569826525956	0.0480314497506	1.0,1.0,NA	1.0,0.174,0.892	0.311
3377	gene:Solyc03g120430.2	NA	3	-	68822786	68823033	68822786	68822851	68822920	68823033	3377	13,3,18	0,0,0	11,12,44	6,0,0	218	149	0.010836962190568247	0.0480646040014	1.0,1.0,1.0	0.556,1.0,1.0	0.148
530	gene:Solyc01g079210.2	NA	1	+	78303454	78303678	78303454	78303515	78303643	78303678	530	8,6,13	52,32,57	7,9,7	35,36,82	277	149	0.010822634144504965	0.0480646040014	0.076,0.092,0.109	0.097,0.119,0.044	0.006
2229	gene:Solyc09g008520.2	NA	9	-	2007607	2007833	2007607	2007629	2007773	2007833	2229	48,17,51	4,0,2	3,7,5	0,0,0	293	149	0.010860921970848654	0.0481066437162	0.859,1.0,0.928	1.0,1.0,1.0	-0.071
924	gene:Solyc03g005080.2	NA	3	-	58579	58808	58579	58636	58769	58808	924	0,0,1	36,19,41	4,1,7	18,35,107	282	149	0.011220447213444812	0.0496329236259	0.0,0.0,0.013	0.105,0.015,0.033	-0.047
1541	gene:Solyc04g025160.2	NA	4	+	25436494	25436720	25436494	25436554	25436638	25436720	1541	3,0,0	1,1,0	0,3,1	0,4,1	233	149	0.011277259347296594	0.0498178930209	0.657,0.0,NA	NA,0.324,0.39	-0.028
968	gene:Solyc08g005070.2	NA	8	+	52152	52397	52152	52271	52371	52397	968	1,2,2	0,0,0	0,2,3	0,3,0	249	149	0.011368471576150183	0.050154133567	1.0,1.0,1.0	NA,0.285,1.0	0.358
402	gene:Solyc12g056660.1	NA	12	-	62660975	62661191	62660975	62661071	62661144	62661191	402	1,4,4	11,14,26	0,2,7	27,17,106	222	149	0.01138664728299115	0.0501676953237	0.058,0.161,0.094	0.0,0.073,0.042	0.066
1289	gene:Solyc12g041880.1	NXD1	12	-	42386972	42387133	42386972	42386994	42387049	42387133	1289	6,0,1	2,3,1	1,1,15	0,2,9	204	149	0.01144935845602751	0.0503105407287	0.687,0.0,0.422	1.0,0.268,0.549	-0.236
2644	gene:Solyc10g074930.1	NA	10	-	58639084	58639307	58639084	58639205	58639284	58639307	2644	15,13,19	642,302,604	3,2,10	143,175,508	228	149	0.01144188451829431	0.0503105407287	0.015,0.027,0.02	0.014,0.007,0.013	0.009
2022	gene:Solyc06g084610.2	NA	6	-	49673521	49673750	49673521	49673613	49673692	49673750	2022	2,4,6	76,47,104	1,6,7	67,90,208	228	149	0.011478687964570288	0.0503727891919	0.017,0.053,0.036	0.01,0.042,0.022	0.011
1765	gene:Solyc01g103950.2	NA	1	-	92428293	92428509	92428293	92428369	92428443	92428509	1765	12,4,9	39,11,31	9,3,19	25,16,113	223	149	0.011756486888108661	0.051455928119	0.171,0.195,0.162	0.194,0.111,0.101	0.041
1839	gene:Solyc05g014310.2	NA	5	-	8116106	8116319	8116106	8116122	8116198	8116319	1839	67,34,81	5,1,8	97,56,105	3,17,12	225	149	0.011752509325995735	0.051455928119	0.899,0.957,0.87	0.955,0.686,0.853	0.077
2753	gene:Solyc02g063050.2	NA	2	+	35083949	35084155	35083949	35084012	35084095	35084155	2753	8,2,5	89,37,69	0,8,6	35,67,74	232	149	0.011860892763669787	0.0518445865275	0.055,0.034,0.044	0.0,0.071,0.049	0.004
1323	gene:Solyc04g008640.2	NA	4	+	2258976	2259191	2258976	2258992	2259089	2259191	1323	3,2,2	100,36,64	3,2,5	65,68,115	246	149	0.012351062162311474	0.0539162003984	0.018,0.033,0.019	0.027,0.018,0.026	-0.0
1458	gene:Solyc07g040720.2	NA	7	+	49454852	49455052	49454852	49454922	49455005	49455052	1458	0,0,4	1,0,2	0,0,1	0,0,0	232	149	0.01252201223682396	0.0545907147647	0.0,NA,0.562	NA,NA,1.0	-0.719
3132	gene:Solyc03g121590.2	NA	3	+	69677570	69677805	69677570	69677639	69677745	69677805	3132	7,4,5	207,127,184	5,3,22	108,146,326	255	149	0.012605952503589743	0.0548846320012	0.019,0.018,0.016	0.026,0.012,0.038	-0.008
695	gene:Solyc01g087300.2	NA	1	-	82232534	82232771	82232534	82232615	82232708	82232771	695	1,4,1	38,24,39	2,4,7	32,33,83	242	149	0.012792458378470553	0.0556237522687	0.016,0.093,0.016	0.037,0.069,0.049	-0.01
2727	gene:Solyc03g082390.2	NA	3	+	52338783	52339028	52338783	52338891	52338983	52339028	2727	15,3,14	161,98,142	7,3,1	103,80,111	241	149	0.01300718455067538	0.0564834863756	0.054,0.019,0.057	0.04,0.023,0.006	0.02
1471	gene:Solyc06g072580.2	NA	6	-	44763302	44763535	44763302	44763427	44763521	44763535	1471	8,3,13	338,171,308	3,7,6	270,295,415	243	149	0.013035476356946508	0.0565324444618	0.014,0.011,0.025	0.007,0.014,0.009	0.007
1654	gene:Solyc11g044330.1	NA	11	-	32954793	32954966	32954793	32954815	32954905	32954966	1654	1,0,1	0,0,1	0,2,5	0,0,0	239	149	0.013178638648700785	0.0570044760299	1.0,NA,0.384	NA,1.0,1.0	-0.308
3376	gene:Solyc03g120430.2	NA	3	-	68823439	68823611	68823439	68823508	68823587	68823611	3376	12,7,13	726,342,710	12,14,44	635,594,1610	228	149	0.01316713373724783	0.0570044760299	0.011,0.013,0.012	0.012,0.015,0.018	-0.003
174	gene:Solyc03g083440.2	NA	3	+	53338955	53339204	53338955	53338969	53339081	53339204	174	0,1,3	31,14,21	0,0,11	19,29,118	261	149	0.013386232180046184	0.0578271304319	0.0,0.039,0.075	0.0,0.0,0.051	0.021
2926	gene:Solyc03g113140.2	NA	3	-	63406085	63406297	63406085	63406112	63406226	63406297	2926	2,0,0	0,2,1	4,0,4	0,0,0	263	149	0.013418682307971662	0.0578920293858	1.0,0.0,0.0	1.0,NA,1.0	-0.667
2289	gene:Solyc03g063280.2	NA	3	+	33956965	33957193	33956965	33957034	33957107	33957193	2289	7,8,6	235,214,273	5,4,9	218,223,274	222	149	0.013472027264904736	0.0580467893308	0.02,0.024,0.015	0.015,0.012,0.022	0.003
1525	gene:Solyc09g064240.2	NA	9	-	61394911	61395153	61394911	61394997	61395092	61395153	1525	1,0,1	0,0,1	0,0,4	0,0,0	244	149	0.013769388147320216	0.0592511754215	1.0,NA,0.379	NA,NA,1.0	-0.31
170	gene:Solyc02g080370.2	NA	2	+	44610852	44611079	44610852	44610889	44611015	44611079	170	1,1,6	68,44,66	0,0,9	17,15,131	275	149	0.013842787918948668	0.0594899630876	0.008,0.012,0.047	0.0,0.0,0.036	0.01
681	gene:Solyc10g005590.2	NA	10	-	474605	474825	474605	474646	474764	474825	681	8,4,5	249,181,234	3,6,8	253,238,317	267	149	0.0140104788802942	0.0601328305431	0.018,0.012,0.012	0.007,0.014,0.014	0.002
2549	gene:Solyc12g007170.1	NA	12	+	1607223	1607464	1607223	1607280	1607416	1607464	2549	8,3,5	115,57,112	3,3,2	51,46,159	285	149	0.014278683410690858	0.0612048855359	0.035,0.027,0.023	0.03,0.033,0.007	0.005
2311	gene:Solyc09g009080.2	NA	9	+	2418233	2418462	2418233	2418338	2418423	2418462	2311	10,6,8	177,78,152	2,3,8	95,98,169	234	149	0.014341935148626132	0.0613967893863	0.035,0.047,0.032	0.013,0.019,0.029	0.018
1230	gene:Solyc03g097130.2	NA	3	+	59465819	59466055	59465819	59465858	59465988	59466055	1230	6,0,10	48,15,54	4,2,13	25,44,108	279	149	0.0145288390182665	0.0621168638593	0.063,0.0,0.09	0.079,0.024,0.06	-0.003
2889	gene:Solyc11g043210.1	NA	11	-	33329994	33330210	33329994	33330020	33330096	33330210	2889	0,0,0	0,4,1	1,1,2	0,1,3	225	149	0.014746101500051293	0.0628746973882	NA,0.0,0.0	1.0,0.398,0.306	-0.568
444	gene:Solyc02g086870.2	NA	2	-	49475635	49475822	49475635	49475689	49475770	49475822	444	2,4,0	46,5,21	0,0,3	35,26,75	230	149	0.014747808152570555	0.0628746973882	0.027,0.341,0.0	0.0,0.0,0.025	0.114
788	gene:Solyc03g083190.1	NA	3	+	53031585	53031810	53031585	53031676	53031775	53031810	788	0,0,2	0,0,0	2,0,5	0,0,2	248	149	0.014762872956885819	0.0628746973882	NA,NA,1.0	1.0,NA,0.6	0.2
1179	gene:Solyc06g048410.2	NA	6	+	31009737	31009940	31009737	31009793	31009916	31009940	1179	121,52,82	2517,1458,2370	192,194,562	5284,5603,7464	272	149	0.01488330482702196	0.0633064515178	0.026,0.019,0.019	0.02,0.019,0.04	-0.005
2374	gene:Solyc08g043180.2	NA	8	+	22855435	22855631	22855435	22855471	22855565	22855631	2374	5,2,2	15,4,7	1,1,13	4,9,40	243	149	0.01505690613879123	0.0639629695563	0.17,0.235,0.149	0.133,0.064,0.166	0.064
1312	gene:Solyc04g007640.2	NA	4	+	1319859	1320097	1319859	1319976	1320056	1320097	1312	1,1,2	90,60,74	1,3,9	54,50,118	229	149	0.01507773421982461	0.0639696463324	0.007,0.011,0.017	0.012,0.038,0.047	-0.021
748	gene:Solyc08g078690.2	NA	8	+	62464410	62464644	62464410	62464481	62464564	62464644	748	0,2,4	43,8,28	0,11,8	38,12,85	232	149	0.015450698410003691	0.0654683930077	0.0,0.138,0.084	0.0,0.371,0.057	-0.069
2669	gene:Solyc08g061220.2	NA	8	-	48209704	48209866	48209704	48209727	48209827	48209866	2669	0,0,2	0,0,0	0,0,1	0,1,1	249	149	0.015491678890424618	0.0655584169095	NA,NA,1.0	NA,0.0,0.374	0.813
1416	gene:Solyc02g064800.2	NA	2	+	35953342	35953588	35953342	35953391	35953525	35953588	1416	4,2,12	193,103,214	8,6,9	107,113,172	283	149	0.015534135595012438	0.0656544509499	0.011,0.01,0.029	0.038,0.027,0.027	-0.014
1102	gene:Solyc01g006100.2	NA	1	-	758292	758532	758292	758370	758463	758532	1102	11,2,4	0,0,0	11,5,19	0,2,3	242	149	0.015673247886880536	0.0661582331388	1.0,1.0,1.0	1.0,0.606,0.796	0.199
373	gene:Solyc04g039730.2	NA	4	-	12728924	12729162	12728924	12728996	12729085	12729162	373	1,0,3	26,10,7	2,1,8	8,4,54	238	149	0.016035378181161197	0.0676009217231	0.024,0.0,0.212	0.135,0.135,0.085	-0.04
2744	gene:Solyc05g006170.2	NA	5	-	851669	851911	851669	851732	851836	851911	2744	61,37,48	2,0,5	66,57,97	0,3,10	253	149	0.01624548552483081	0.0683998769499	0.947,1.0,0.85	1.0,0.918,0.851	0.009
1305	gene:Solyc12g043160.1	NA	12	-	38979650	38979842	38979650	38979719	38979809	38979842	1305	189,90,154	0,0,0	78,111,786	0,0,17	239	149	0.016444394869841842	0.0691497212122	1.0,1.0,1.0	1.0,1.0,0.966	0.011
2602	gene:Solyc03g083020.2	NA	3	+	52859858	52860102	52859858	52859962	52860054	52860102	2602	10,19,7	3,0,2	15,20,51	0,0,0	241	149	0.016742070566443577	0.0703124632386	0.673,1.0,0.684	1.0,1.0,1.0	-0.214
256	gene:Solyc01g109360.2	NA	1	+	96337260	96337463	96337260	96337302	96337376	96337463	256	64,39,61	179,124,177	37,65,217	130,160,926	223	149	0.017001002242831225	0.0712198353729	0.193,0.174,0.187	0.16,0.213,0.135	0.015
582	gene:Solyc05g009690.2	NA	5	+	3890898	3891131	3890898	3890971	3891058	3891131	582	28,24,38	454,210,479	18,12,28	179,209,524	236	149	0.016991311374582176	0.0712198353729	0.037,0.067,0.048	0.06,0.035,0.033	0.008
1086	gene:Solyc03g026310.2	NA	3	+	3752458	3752699	3752458	3752525	3752642	3752699	1086	6,5,7	263,127,239	6,5,8	157,160,244	266	149	0.017063990636349134	0.07139367367	0.013,0.022,0.016	0.021,0.017,0.018	-0.002
1288	gene:Solyc09g060080.2	NA	9	+	57533678	57533895	57533678	57533713	57533814	57533895	1288	1,0,1	28,14,17	0,8,1	11,29,45	250	149	0.01722353078822033	0.0719705273943	0.021,0.0,0.034	0.0,0.141,0.013	-0.033
409	gene:Solyc02g071870.2	NA	2	-	41228647	41228892	41228647	41228719	41228823	41228892	409	1,0,0	11,6,18	0,3,3	12,3,18	253	149	0.01773713591708865	0.0740235747696	0.051,0.0,0.0	0.0,0.371,0.089	-0.136
2133	gene:Solyc10g083960.1	NA	10	+	63664087	63664307	63664087	63664137	63664229	63664307	2133	1,1,3	56,12,47	0,0,10	15,20,131	241	149	0.01778884710609881	0.074146235993	0.011,0.049,0.038	0.0,0.0,0.045	0.018
211	gene:Solyc08g083250.2	NA	8	+	65763605	65763845	65763605	65763697	65763771	65763845	211	21,6,7	33,17,26	3,14,9	24,16,89	223	149	0.01805465482868446	0.0750657864091	0.298,0.191,0.152	0.077,0.369,0.063	0.044
350	gene:Solyc08g006830.2	NA	8	-	1365285	1365474	1365285	1365367	1365430	1365474	350	3,0,3	0,0,0	0,2,5	0,0,2	212	149	0.01804129161435883	0.0750657864091	1.0,NA,1.0	NA,1.0,0.637	0.181
1856	gene:Solyc12g043020.1	NA	12	-	39248792	39249009	39248792	39248862	39248965	39249009	1856	8,4,6	361,156,312	7,15,10	268,258,658	252	149	0.01831242328773832	0.0760423377023	0.013,0.015,0.011	0.015,0.033,0.009	-0.006
105	gene:Solyc08g062700.2	NA	8	-	51807849	51808109	51807849	51807876	51807961	51808109	105	29,15,29	6,0,0	12,20,62	0,0,0	234	149	0.018768311816255278	0.0778381171705	0.755,1.0,1.0	1.0,1.0,1.0	-0.082
1677	gene:Solyc11g066480.1	NA	11	-	52220591	52220804	52220591	52220671	52220753	52220804	1677	0,0,1	0,0,0	3,0,1	0,0,1	231	149	0.018854005828505188	0.078096019155	NA,NA,1.0	1.0,NA,0.392	0.304
51	gene:Solyc01g091070.2	NA	1	+	84797466	84797713	84797466	84797542	84797624	84797713	51	4,4,5	162,124,192	4,2,7	154,191,304	231	149	0.018900412659559714	0.0781907482628	0.016,0.02,0.017	0.016,0.007,0.015	0.005
2238	gene:Solyc11g017040.1	NA	11	+	7825830	7826063	7825830	7825912	7826007	7826063	2238	1,0,4	73,21,48	0,1,6	30,33,112	244	149	0.01907905745384752	0.0788316279374	0.008,0.0,0.048	0.0,0.018,0.032	0.002
529	gene:Solyc03g083240.2	NA	3	+	53090121	53090329	53090121	53090174	53090265	53090329	529	0,2,1	32,27,47	1,0,6	25,40,81	240	149	0.019204500314647006	0.0792513665158	0.0,0.044,0.013	0.024,0.0,0.044	-0.004
3014	gene:Solyc02g085950.2	RBCS-3B	2	+	48715628	48715849	48715628	48715655	48715741	48715849	3014	1451,930,1646	143,98,120	1463,1443,2739	155,154,159	235	149	0.01961928332509776	0.0808626044739	0.865,0.857,0.897	0.857,0.856,0.916	-0.003
1059	gene:Solyc07g043270.2	NA	7	-	56936359	56936578	56936359	56936432	56936496	56936578	1059	1,0,4	1,0,3	2,0,0	0,0,0	213	149	0.019780433834324294	0.0813250014822	0.412,NA,0.483	1.0,NA,NA	-0.552
2680	gene:Solyc08g079490.2	NA	8	-	63001353	63001584	63001353	63001434	63001519	63001584	2680	8,8,6	82,28,92	6,8,12	51,60,180	234	149	0.019769964993500342	0.0813250014822	0.058,0.154,0.04	0.07,0.078,0.041	0.021
2982	gene:Solyc09g057910.2	NA	9	+	52228345	52228578	52228345	52228434	52228507	52228578	2982	0,0,1	2,0,1	0,2,1	0,0,0	222	149	0.020087604303274446	0.0824858114901	0.0,NA,0.402	NA,1.0,1.0	-0.799
3027	gene:Solyc04g082630.2	NA	4	-	66251585	66251799	66251585	66251634	66251716	66251799	3027	162,130,173	0,7,4	159,130,177	0,0,0	231	149	0.020191190594378343	0.0828088088327	1.0,0.923,0.965	1.0,1.0,1.0	-0.037
3004	gene:Solyc01g106740.2	NA	1	-	94485096	94485285	94485096	94485140	94485213	94485285	3004	12,8,13	0,0,0	11,14,42	0,0,6	222	149	0.02023066042377736	0.0828683772229	1.0,1.0,1.0	1.0,1.0,0.825	0.058
782	gene:Solyc09g091440.2	NA	9	-	70724373	70724596	70724373	70724408	70724528	70724596	782	0,0,3	1,0,0	0,6,7	0,0,2	269	149	0.02028857553226096	0.083003260983	0.0,NA,1.0	NA,1.0,0.66	-0.33
3403	gene:Solyc10g012410.2	NA	10	-	5082516	5082764	5082516	5082566	5082684	5082764	3403	7,1,10	131,58,124	5,7,12	75,69,223	267	149	0.020743091278781538	0.0847583631342	0.029,0.01,0.043	0.036,0.054,0.029	-0.012
2265	gene:Solyc11g065190.1	NA	11	-	50518198	50518411	50518198	50518254	50518347	50518411	2265	7,4,11	312,169,264	7,22,31	364,332,623	242	149	0.021088948269695176	0.0860657078034	0.014,0.014,0.025	0.012,0.039,0.03	-0.009
94	gene:Solyc02g090910.2	NA	2	-	52390325	52390548	52390325	52390371	52390465	52390548	94	10,3,4	292,136,277	8,6,14	207,163,345	243	149	0.021151133572411728	0.0862135775798	0.021,0.013,0.009	0.023,0.022,0.024	-0.009
2271	gene:Solyc06g073840.2	NA	6	+	45596917	45597131	45596917	45596988	45597102	45597131	2271	1,3,6	106,60,97	3,2,11	69,72,114	263	149	0.021240876212771036	0.0864732730133	0.005,0.028,0.034	0.024,0.015,0.052	-0.008
2484	gene:Solyc12g087810.1	NA	12	-	63309256	63309481	63309256	63309298	63309424	63309481	2484	3,5,2	51,22,58	0,0,3	19,28,150	275	149	0.021349209117509874	0.0868079225072	0.031,0.11,0.018	0.0,0.0,0.011	0.049
1191	gene:Solyc08g075890.2	NA	8	+	59982405	59982613	59982405	59982497	59982581	59982613	1191	36,14,51	0,3,2	17,12,48	3,0,0	233	149	0.021456522779836236	0.0871376145166	1.0,0.749,0.942	0.784,1.0,1.0	-0.031
3481	gene:Solyc02g093470.2	NA	2	-	54333629	54333853	54333629	54333649	54333757	54333853	3481	68,35,98	0,0,3	35,18,259	4,0,4	257	149	0.021561917250303878	0.0874587168565	1.0,1.0,0.95	0.835,1.0,0.974	0.047
3454	gene:Solyc02g078300.2	NA	2	-	43046100	43046310	43046100	43046138	43046226	43046310	3454	3,0,3	54,41,58	2,0,10	38,37,120	237	149	0.021962457138469924	0.0889747348951	0.034,0.0,0.031	0.032,0.0,0.05	-0.006
2156	gene:Solyc08g007240.2	NA	8	+	1826831	1827074	1826831	1826909	1827025	1827074	2156	15,5,7	142,29,140	3,0,12	29,29,190	265	149	0.022059694398685332	0.089259810953	0.056,0.088,0.027	0.055,0.0,0.034	0.027
579	gene:Solyc08g066580.2	NA	8	-	55311699	55311935	55311699	55311741	55311824	55311935	579	3,2,1	80,21,39	1,1,4	45,52,106	232	149	0.022117728956971033	0.0893857610645	0.024,0.058,0.016	0.014,0.012,0.024	0.016
3514	gene:Solyc02g071880.2	NA	2	-	41253428	41253627	41253428	41253500	41253582	41253627	3514	0,4,0	19,4,16	1,0,0	13,9,24	231	149	0.02227175077775131	0.0898988530786	0.0,0.392,0.0	0.047,0.0,0.0	0.115
2104	gene:Solyc03g078000.2	NA	3	+	48842589	48842798	48842589	48842658	48842735	48842798	2104	5,3,4	271,97,216	3,3,21	148,99,442	226	149	0.022516365626444226	0.0907759303532	0.012,0.02,0.012	0.013,0.02,0.03	-0.006
1884	gene:Solyc09g082490.2	NA	9	-	68201437	68201641	68201437	68201540	68201622	68201641	1884	4,1,3	45,33,70	7,0,2	21,33,78	231	149	0.0226990572907847	0.0914015373576	0.054,0.019,0.027	0.177,0.0,0.016	-0.031
1903	gene:Solyc01g100950.2	NA	1	-	90837921	90838151	90837921	90837962	90838047	90838151	1903	5,5,1	15,7,9	6,4,14	11,7,38	234	149	0.022834555499348225	0.091835827323	0.175,0.313,0.066	0.258,0.267,0.19	-0.054
898	gene:Solyc12g014320.1	NA	12	-	5135179	5135403	5135179	5135302	5135383	5135403	898	1,5,1	26,18,22	0,0,1	33,16,48	230	149	0.023325551470679527	0.0936970761615	0.024,0.153,0.029	0.0,0.0,0.013	0.064
2952	gene:Solyc11g066390.1	NA	11	+	52164858	52165071	52164858	52164878	52164995	52165071	2952	49,19,48	1902,1554,2054	20,16,29	771,722,988	266	149	0.023383599396313112	0.093816808206	0.014,0.007,0.013	0.014,0.012,0.016	-0.003
1861	gene:Solyc06g005160.2	NA	6	+	184584	184832	184584	184683	184773	184832	1861	132,57,143	2935,1391,2814	42,29,207	896,852,3623	239	149	0.02344147096410421	0.0939355446837	0.027,0.025,0.031	0.028,0.021,0.034	0.0
3110	gene:Solyc12g056860.1	NA	12	-	62921922	62922149	62921922	62922000	62922085	62922149	3110	4,0,5	66,34,27	0,0,1	26,39,71	234	149	0.023519883600343017	0.0941362088197	0.037,0.0,0.105	0.0,0.0,0.009	0.044
2496	gene:Solyc05g005860.1	NA	5	+	666133	666364	666133	666196	666281	666364	2496	0,1,3	21,7,18	0,0,4	9,15,110	234	149	0.023786058609492487	0.0950869876062	0.0,0.083,0.096	0.0,0.0,0.023	0.052
2516	gene:Solyc08g061560.2	NA	8	-	48990192	48990439	48990192	48990266	48990364	48990439	2516	5,3,2	80,30,48	4,5,26	27,40,246	247	149	0.02387481259644384	0.0953270762565	0.036,0.057,0.025	0.082,0.07,0.06	-0.031
3510	gene:Solyc10g079260.1	NA	10	+	60829380	60829608	60829380	60829417	60829514	60829608	3510	5,4,7	187,66,202	1,5,19	80,75,245	246	149	0.024034836089012555	0.0958508109096	0.016,0.035,0.021	0.008,0.039,0.045	-0.007
2682	gene:Solyc06g073870.2	NA	6	-	45613852	45614028	45613852	45613895	45613995	45614028	2682	9,8,14	334,193,291	4,5,30	194,226,865	249	149	0.02451586100194036	0.0976519067727	0.016,0.024,0.028	0.012,0.013,0.02	0.008
807	gene:Solyc02g066940.2	NA	2	-	37192380	37192593	37192380	37192456	37192540	37192593	807	10,8,14	124,51,118	3,5,13	78,80,133	233	149	0.024612081199466163	0.0979177649636	0.049,0.091,0.071	0.024,0.038,0.059	0.03
2228	gene:Solyc09g008520.2	NA	9	-	2007950	2008187	2007950	2008032	2008114	2008187	2228	3,5,8	151,42,113	1,0,1	10,11,45	231	149	0.02478053361228807	0.0984700151436	0.013,0.071,0.044	0.061,0.0,0.014	0.018
1486	gene:Solyc01g090720.2	NA	1	+	84357697	84357874	84357697	84357741	84357837	84357874	1486	38,39,42	4,0,2	35,32,43	0,0,1	245	149	0.024933159703054222	0.0987222366312	0.852,1.0,0.927	1.0,1.0,0.963	-0.061
2921	gene:Solyc12g017860.1	NA	12	-	7601111	7601333	7601111	7601180	7601276	7601333	2921	0,4,4	2,2,0	1,1,1	0,2,1	245	149	0.024912551622689426	0.0987222366312	0.0,0.549,1.0	1.0,0.233,0.378	-0.021
3156	gene:Solyc03g006870.2	NA	3	+	1389500	1389717	1389500	1389559	1389639	1389717	3156	18,4,20	398,172,401	8,7,28	171,208,511	229	149	0.02488294601565308	0.0987222366312	0.029,0.015,0.031	0.03,0.021,0.034	-0.003
1417	gene:Solyc02g064800.2	NA	2	+	35953342	35953588	35953342	35953440	35953525	35953588	1417	0,0,8	1,0,2	4,3,6	0,2,0	234	149	0.025058968259230378	0.0991022530442	0.0,NA,0.718	1.0,0.489,1.0	-0.471
1117	gene:Solyc06g005190.2	NA	6	+	206729	206975	206729	206821	206925	206975	1117	3,3,2	0,0,0	1,3,7	2,0,2	253	149	0.02539267655592727	0.100229243561	1.0,1.0,1.0	0.227,1.0,0.673	0.367
3059	gene:Solyc07g007820.2	NA	7	+	2489795	2490006	2489795	2489851	2489940	2490006	3059	9,0,2	110,30,86	4,6,8	26,30,110	238	149	0.025404281480542027	0.100229243561	0.049,0.0,0.014	0.088,0.111,0.044	-0.06
1181	gene:Solyc06g048410.2	NA	6	+	31009583	31009810	31009583	31009657	31009766	31009810	1181	166,109,131	1865,1063,1802	424,386,586	3639,3857,7123	258	149	0.02548900375711137	0.100444211721	0.049,0.056,0.04	0.063,0.055,0.045	-0.006
521	gene:Solyc04g009530.2	NA	4	-	2947054	2947259	2947054	2947141	2947254	2947259	521	7,0,2	0,0,2	8,4,27	0,4,2	262	149	0.02578264480439887	0.101480978721	1.0,NA,0.363	1.0,0.363,0.885	-0.068
2371	gene:Solyc06g072380.2	NA	6	-	44648911	44649147	44648911	44648952	44649036	44649147	2371	3,0,2	124,67,92	1,3,5	73,87,207	233	149	0.026043892664607736	0.102387942523	0.015,0.0,0.014	0.009,0.022,0.015	-0.006
1172	gene:Solyc07g019530.2	NA	7	+	11870961	11871154	11870961	11870996	11871090	11871154	1172	7,5,8	106,89,123	11,12,17	63,111,182	243	149	0.02609829539684095	0.102480540554	0.039,0.033,0.038	0.097,0.062,0.054	-0.034
2088	gene:Solyc10g085560.1	NA	10	-	64678517	64678733	64678517	64678581	64678656	64678733	2088	7,2,2	70,66,74	2,2,3	66,49,216	224	149	0.026773599846985525	0.105008144854	0.062,0.02,0.018	0.02,0.026,0.009	0.015
2737	gene:Solyc05g006170.2	NA	5	-	852046	852242	852046	852106	852200	852242	2737	22,5,12	6,0,0	19,11,54	0,0,5	243	149	0.026843871063896733	0.105159598672	0.692,1.0,1.0	1.0,1.0,0.869	-0.059
2630	gene:Solyc11g011480.1	NA	11	-	4533637	4533860	4533637	4533691	4533777	4533860	2630	0,1,1	33,11,40	3,2,0	6,21,94	235	149	0.026963756058826917	0.105504826416	0.0,0.054,0.016	0.241,0.057,0.0	-0.076
1699	gene:Solyc01g105460.2	NA	1	+	93633853	93634083	93633853	93633888	93633972	93634083	1699	5,3,4	115,56,129	5,2,3	128,113,290	233	149	0.027089671429518125	0.105872809987	0.027,0.033,0.019	0.024,0.011,0.007	0.012
2841	gene:Solyc11g017300.1	NA	11	-	8163273	8163519	8163273	8163363	8163457	8163519	2841	5,1,3	135,35,155	2,3,5	68,71,157	243	149	0.02746779041179025	0.107224441537	0.022,0.017,0.012	0.018,0.025,0.019	-0.004
499	gene:Solyc12g095770.1	NA	12	+	64901569	64901777	64901569	64901659	64901743	64901777	499	19,7,14	507,274,445	15,6,32	279,331,745	233	149	0.02779575179604315	0.108377332707	0.023,0.016,0.02	0.033,0.011,0.027	-0.004
2115	gene:Solyc11g005340.1	NA	11	-	270576	270816	270576	270621	270724	270816	2115	4,0,2	39,20,31	3,3,24	44,26,187	252	149	0.02832119191654577	0.110296599703	0.057,0.0,0.037	0.039,0.064,0.071	-0.027
3047	gene:Solyc09g074650.2	NA	9	+	66467792	66468040	66467792	66467873	66467963	66468040	3047	4,2,4	136,81,82	4,4,18	179,150,419	239	149	0.028607115449731196	0.111279669232	0.018,0.015,0.03	0.014,0.016,0.026	0.002
1844	gene:Solyc09g010810.2	NA	9	-	4097668	4097836	4097668	4097690	4097782	4097836	1844	0,0,4	82,29,91	5,1,8	65,63,169	241	149	0.029114593377926757	0.113121262224	0.0,0.0,0.026	0.045,0.01,0.028	-0.019
1108	gene:Solyc05g050800.2	NA	5	-	60986676	60986877	60986676	60986742	60986833	60986877	1108	244,131,208	7,2,3	42,51,107	0,0,1	240	149	0.029411559701475604	0.114141590337	0.956,0.976,0.977	1.0,1.0,0.985	-0.025
2001	gene:Solyc12g100330.1	NA	12	+	67094285	67094519	67094285	67094351	67094432	67094519	2001	8,6,9	145,66,105	23,9,34	173,153,278	230	149	0.029448122031543122	0.114150129975	0.035,0.056,0.053	0.079,0.037,0.073	-0.015
1241	gene:Solyc08g083280.2	NA	8	+	65785233	65785465	65785233	65785289	65785369	65785465	1241	12,1,8	157,83,122	1,8,26	83,65,218	229	149	0.02957432599780001	0.114505723735	0.047,0.008,0.041	0.008,0.074,0.072	-0.019
1023	gene:Solyc08g005780.2	NA	8	-	604997	605230	604997	605023	605189	605230	1023	10,2,10	3,0,0	6,0,20	0,0,3	315	149	0.029867599185528237	0.115506594289	0.612,1.0,1.0	1.0,NA,0.759	-0.009
3480	gene:Solyc02g093470.2	NA	2	-	54333629	54333853	54333629	54333673	54333757	54333853	3480	62,30,84	6,1,0	29,15,224	0,0,1	233	149	0.030268464069155655	0.116920741439	0.869,0.95,1.0	1.0,1.0,0.993	-0.058
2136	gene:Solyc02g083460.2	NA	2	+	46861489	46861728	46861489	46861592	46861667	46861728	2136	9,4,8	154,78,151	1,0,2	16,28,45	224	149	0.0304189929597436	0.117347951098	0.037,0.033,0.034	0.04,0.0,0.029	0.012
2335	gene:Solyc06g073330.2	NA	6	-	45186001	45186165	45186001	45186064	45186138	45186165	2335	1,4,2	113,67,126	2,3,4	129,132,396	223	149	0.030449709165172808	0.117347951098	0.006,0.038,0.01	0.01,0.015,0.007	0.007
3306	gene:Solyc04g074040.2	NA	4	+	60063377	60063578	60063377	60063442	60063511	60063578	3306	18,6,24	514,244,456	9,10,23	373,413,995	218	149	0.03074104763482227	0.118333441765	0.023,0.017,0.035	0.016,0.016,0.016	0.009
2195	gene:Solyc07g041730.2	NA	7	+	54075898	54076044	54075898	54075924	54076000	54076044	2195	4,5,15	141,133,107	4,10,13	110,122,121	225	149	0.03093886928085229	0.118957087675	0.018,0.024,0.085	0.024,0.051,0.066	-0.005
2798	gene:Solyc04g005720.2	NA	4	-	466504	466713	466504	466598	466679	466713	2798	2,0,0	0,0,2	0,0,2	0,0,3	230	149	0.030993224344364117	0.119028313609	1.0,NA,0.0	NA,NA,0.302	0.198
2683	gene:Solyc06g073870.2	NA	6	-	45613852	45614029	45613852	45613911	45613995	45614029	2683	4,4,7	0,0,6	4,3,15	2,0,1	233	149	0.031312048402547976	0.120113885443	1.0,1.0,0.427	0.561,1.0,0.906	-0.013
2581	gene:Solyc09g014760.2	NA	9	-	6846804	6847007	6846804	6846893	6846972	6847007	2581	31,19,25	737,441,680	19,33,40	652,711,1556	228	149	0.03153938719575902	0.120846417837	0.027,0.027,0.023	0.019,0.029,0.017	0.004
3189	gene:Solyc03g019950.2	NA	3	+	61269737	61269968	61269737	61269827	61269908	61269968	3189	18,10,10	0,0,2	13,13,18	0,2,2	230	149	0.031851879746236475	0.121762882068	1.0,1.0,0.764	1.0,0.808,0.854	0.034
577	gene:Solyc09g011420.2	NA	9	+	4751657	4751901	4751657	4751660	4751781	4751901	577	12,12,14	472,358,407	21,18,93	904,1094,1163	270	149	0.03184210647094833	0.121762882068	0.014,0.018,0.019	0.013,0.009,0.042	-0.004
2275	gene:Solyc05g015860.2	NA	5	+	12532552	12532801	12532552	12532631	12532749	12532801	2275	4,0,1	0,0,1	0,0,8	0,0,0	267	149	0.03197270201096706	0.122084271357	1.0,NA,0.358	NA,NA,1.0	-0.321
966	gene:Solyc12g006790.1	NA	12	-	1200457	1200666	1200457	1200485	1200571	1200666	966	1,1,4	11,12,18	0,0,0	6,7,13	235	149	0.03204416044903723	0.122216648693	0.054,0.05,0.123	0.0,0.0,0.0	0.076
2780	gene:Solyc02g094420.2	NA	2	+	54949305	54949496	54949305	54949353	54949431	54949496	2780	13,6,10	618,317,538	13,18,32	463,482,1177	227	149	0.03221239633995682	0.122717408992	0.014,0.012,0.012	0.018,0.024,0.018	-0.007
137	gene:Solyc05g006200.2	NA	5	+	870566	870806	870566	870671	870786	870806	137	0,2,1	0,0,1	2,0,8	0,0,0	264	149	0.03275862900109292	0.124655401537	NA,1.0,0.361	1.0,NA,1.0	-0.32
9	gene:Solyc02g070860.2	NA	2	+	40466762	40466985	40466762	40466830	40466909	40466985	9	1,0,0	17,6,16	0,0,6	12,19,39	228	149	0.032994203479429454	0.125408173866	0.037,0.0,0.0	0.0,0.0,0.091	-0.018
1783	gene:Solyc01g080270.2	NA	1	-	79504975	79505210	79504975	79505019	79505158	79505210	1783	0,3,4	63,32,59	1,2,4	20,26,43	288	149	0.03333253373511642	0.126549345221	0.0,0.046,0.034	0.025,0.038,0.046	-0.01
1788	gene:Solyc04g051670.2	NA	4	+	50973808	50974001	50973808	50973851	50973945	50974001	1788	5,1,2	15,6,17	1,3,2	12,40,59	243	149	0.033615276984363396	0.127477112034	0.17,0.093,0.067	0.049,0.044,0.02	0.072
163	gene:Solyc10g054420.1	NA	10	+	55361877	55362091	55361877	55361951	55362031	55362091	163	40,9,23	386,149,368	23,20,54	176,193,744	229	149	0.033755522868115846	0.127818350942	0.063,0.038,0.039	0.078,0.063,0.045	-0.015
684	gene:Solyc10g050840.1	NA	10	+	50920950	50921198	50920950	50921031	50921142	50921198	684	3,1,15	65,35,54	6,0,5	29,50,108	260	149	0.033782213162914264	0.127818350942	0.026,0.016,0.137	0.106,0.0,0.026	0.016
185	gene:Solyc01g068210.2	NA	1	+	77314167	77314388	77314167	77314247	77314332	77314388	185	2,0,1	61,22,62	3,1,3	32,29,121	234	149	0.03414717553233174	0.129052237905	0.02,0.0,0.01	0.056,0.021,0.016	-0.021
3483	gene:Solyc11g068800.1	NA	11	-	53422776	53423016	53422776	53422864	53422972	53423016	3483	0,0,2	0,0,1	0,2,4	0,0,0	257	149	0.03469369486767503	0.130968698125	NA,NA,0.537	NA,1.0,1.0	-0.463
1823	gene:Solyc01g097500.2	NA	1	-	88328900	88329115	88328900	88328971	88329065	88329115	1823	23,7,8	0,0,0	9,7,14	2,0,2	243	149	0.03541795244897164	0.133500585328	1.0,1.0,1.0	0.734,1.0,0.811	0.152
2599	gene:Solyc11g045510.1	NA	11	-	30396191	30396419	30396191	30396213	30396327	30396419	2599	1,0,3	0,0,0	0,0,2	0,0,1	263	149	0.03544476708589416	0.133500585328	1.0,NA,1.0	NA,NA,0.531	0.469
1948	gene:Solyc03g111050.2	NA	3	+	61724132	61724323	61724132	61724183	61724293	61724323	1948	5,1,8	52,23,33	2,6,13	64,78,267	259	149	0.035810366890659175	0.134724845765	0.052,0.024,0.122	0.018,0.042,0.027	0.037
2296	gene:Solyc05g009600.2	NA	5	+	3804157	3804406	3804157	3804228	3804325	3804406	2296	13,5,16	239,71,216	15,15,25	152,127,477	246	149	0.036474433585189536	0.137067950645	0.032,0.041,0.043	0.056,0.067,0.031	-0.013
1698	gene:Solyc01g005520.2	NA	1	+	351770	352006	351770	351891	351962	352006	1698	62,30,64	0,0,2	28,37,42	0,5,0	220	149	0.03679637059640012	0.138121517651	1.0,1.0,0.956	1.0,0.834,1.0	0.041
437	gene:Solyc03g111340.2	NA	3	+	61948410	61948636	61948410	61948465	61948553	61948636	437	2,0,3	93,55,102	5,1,6	51,71,112	237	149	0.03689077733230532	0.138319596273	0.013,0.0,0.018	0.058,0.009,0.033	-0.023
2654	gene:Solyc02g082660.2	NA	2	+	46311707	46311865	46311707	46311742	46311811	46311865	2654	3,0,0	34,16,28	2,0,0	13,21,36	218	149	0.037181144837480126	0.139251142221	0.057,0.0,0.0	0.095,0.0,0.0	-0.013
307	gene:Solyc01g056520.2	NA	1	-	54551769	54552002	54551769	54551826	54551897	54552002	307	0,1,4	25,8,26	0,1,4	3,18,68	220	149	0.0377784886150656	0.141328985562	0.0,0.078,0.094	0.0,0.036,0.038	0.033
2411	gene:Solyc11g072690.1	NA	11	+	55894402	55894639	55894402	55894500	55894596	55894639	2411	0,0,1	0,0,1	2,4,6	0,0,0	245	149	0.03810243138960755	0.142220536041	NA,NA,0.378	1.0,1.0,1.0	-0.622
3529	gene:Solyc05g054590.2	NA	5	+	64473209	64473440	64473209	64473301	64473373	64473440	3529	15,12,11	307,162,306	7,16,19	156,152,250	221	149	0.03806128946606925	0.142220536041	0.032,0.048,0.024	0.029,0.066,0.049	-0.013
3313	gene:Solyc09g059020.2	NA	9	-	53004833	53005002	53004833	53004836	53004910	53005002	3313	0,0,2	0,0,0	0,0,9	0,0,2	223	149	0.0386600997189623	0.144136655834	NA,NA,1.0	NA,NA,0.75	0.25
3523	gene:Solyc04g080930.2	NA	4	-	64977728	64977957	64977728	64977823	64977940	64977957	3523	2,1,1	0,0,0	0,0,2	0,0,1	266	149	0.03870255779773744	0.144136655834	1.0,1.0,1.0	NA,NA,0.528	0.472
767	gene:Solyc07g053700.2	NA	7	-	62133992	62134225	62133992	62134058	62134159	62134225	767	0,0,1	30,1,23	0,4,6	20,22,138	250	149	0.038818035151505906	0.144404829533	0.0,0.0,0.025	0.0,0.098,0.025	-0.033
2777	gene:Solyc02g094420.2	NA	2	+	54949305	54949496	54949305	54949353	54949449	54949496	2777	21,7,17	1,0,1	25,21,51	0,0,5	245	149	0.03961431887022626	0.147202200545	0.927,1.0,0.912	1.0,1.0,0.861	-0.007
1461	gene:Solyc07g040720.2	NA	7	+	49454852	49455052	49454852	49454922	49455033	49455052	1461	0,1,5	71,41,101	0,0,4	42,32,127	260	149	0.03992430790556172	0.148188324986	0.0,0.014,0.028	0.0,0.0,0.018	0.008
806	gene:Solyc06g005150.2	NA	6	-	171145	171382	171145	171231	171343	171382	806	62,38,50	1289,899,1266	28,21,38	681,615,1029	261	149	0.03999225424782246	0.148274853361	0.027,0.024,0.022	0.023,0.019,0.021	0.003
881	gene:Solyc12g055800.1	NA	12	-	61780349	61780582	61780349	61780370	61780472	61780582	881	19,4,21	964,513,951	7,16,42	570,592,1235	251	149	0.04046529937770556	0.149861454329	0.012,0.005,0.013	0.007,0.016,0.02	-0.004
812	gene:Solyc07g043570.2	NA	7	+	57490311	57490508	57490311	57490367	57490445	57490508	812	6,3,6	417,152,368	5,2,22	170,189,568	227	149	0.04073797674293537	0.150703294811	0.009,0.013,0.011	0.019,0.007,0.025	-0.006
1337	gene:Solyc04g072810.2	NA	4	-	59780624	59782755	59780624	59780716	59782661	59782755	1337	107,65,117	0,0,2	44,45,222	2,0,3	2094	149	0.04118295707650204	0.152179959297	1.0,1.0,0.806	0.61,1.0,0.84	0.119
3181	gene:Solyc11g066350.1	NA	11	+	52096205	52096436	52096205	52096252	52096345	52096436	3181	1,0,2	0,0,0	0,1,2	0,0,1	242	149	0.041712845640472306	0.15396674802	1.0,NA,1.0	NA,1.0,0.552	0.224
3285	gene:Solyc12g089180.1	NA	12	-	64299470	64299681	64299470	64299536	64299641	64299681	3285	1,1,1	81,32,91	1,4,4	14,29,87	254	149	0.042038290747158556	0.154995784531	0.007,0.018,0.006	0.04,0.075,0.026	-0.037
2958	gene:Solyc04g082760.2	NA	4	-	66318756	66318994	66318756	66318863	66318943	66318994	2958	3,0,2	0,0,1	2,0,0	1,0,0	229	149	0.04241678043320419	0.156217898669	1.0,NA,0.565	0.565,NA,NA	0.218
762	gene:Solyc02g063130.2	NA	2	-	35176253	35176487	35176253	35176332	35176435	35176487	762	17,10,16	495,433,433	18,15,10	446,397,249	252	149	0.042596082033980916	0.156704523275	0.02,0.013,0.021	0.023,0.022,0.023	-0.005
1574	gene:Solyc11g005020.1	NA	11	-	30580	30800	30580	30659	30745	30800	1574	0,0,2	0,0,1	0,0,2	0,0,0	235	149	0.04334603832848344	0.159287101026	NA,NA,0.559	NA,NA,1.0	-0.441
1580	gene:Solyc10g005310.2	NA	10	-	224945	225189	224945	225015	225118	225189	1580	4,1,7	33,24,30	5,0,8	26,25,48	252	149	0.04347882620452403	0.159541296227	0.067,0.024,0.121	0.102,0.0,0.09	0.007
191	gene:Solyc09g010060.2	NA	9	+	3465541	3465783	3465541	3465627	3465699	3465783	191	5,4,5	48,8,27	3,4,6	35,28,103	221	149	0.04351126260731821	0.159541296227	0.066,0.252,0.111	0.055,0.088,0.038	0.083
3124	gene:Solyc11g069270.1	NA	11	+	53901566	53901811	53901566	53901637	53901722	53901811	3124	19,5,5	0,0,0	10,7,42	1,2,2	234	149	0.04365259144900707	0.159883030643	1.0,1.0,1.0	0.864,0.69,0.93	0.172
2588	gene:Solyc03g093510.2	NA	3	+	54860530	54860766	54860530	54860574	54860645	54860766	2588	5,11,5	304,185,234	0,9,6	266,227,172	220	149	0.04385689182452457	0.160454399384	0.011,0.039,0.014	0.0,0.026,0.023	0.005
470	gene:Solyc07g063260.2	NA	7	-	65778071	65778313	65778071	65778129	65778222	65778313	470	0,0,1	2,0,0	0,0,2	0,0,1	242	149	0.04402843857787709	0.160904810732	0.0,NA,1.0	NA,NA,0.552	-0.052
890	gene:Solyc03g032130.2	NA	3	-	4635529	4635773	4635529	4635604	4635695	4635773	890	72,44,57	2742,2433,2558	56,53,256	2401,2570,6766	240	149	0.044937261630877676	0.164045695756	0.016,0.011,0.014	0.014,0.013,0.023	-0.003
3259	gene:Solyc07g005930.2	NA	7	+	773729	773953	773729	773760	773838	773953	3259	2,0,0	0,0,0	2,3,14	1,0,0	227	149	0.04533135381908059	0.165302697461	1.0,NA,NA	0.568,1.0,1.0	0.144
912	gene:Solyc01g111840.2	NA	1	+	98010503	98010752	98010503	98010545	98010686	98010752	912	10,6,30	0,0,0	6,8,35	1,0,3	290	149	0.04547163978710425	0.165632442295	1.0,1.0,1.0	0.755,1.0,0.857	0.129
1204	gene:Solyc12g056530.1	NA	12	-	62483277	62483478	62483277	62483337	62483430	62483478	1204	34,14,40	0,0,0	16,33,76	0,4,2	242	149	0.0457614890623214	0.166505658998	1.0,1.0,1.0	1.0,0.836,0.959	0.068
1675	gene:Solyc11g066480.1	NA	11	-	52220591	52220804	52220591	52220668	52220753	52220804	1675	0,0,2	0,0,1	3,0,1	0,0,0	234	149	0.04604670547440396	0.16717721922	NA,NA,0.56	1.0,NA,1.0	-0.44
2331	gene:Solyc06g062660.2	NA	6	-	39545839	39546080	39545839	39545957	39546033	39546080	2331	39,15,36	44,20,22	13,23,20	4,19,23	225	149	0.0459990887355038	0.16717721922	0.37,0.332,0.52	0.683,0.445,0.365	-0.09
154	gene:Solyc02g072300.2	NA	2	+	41588699	41588902	41588699	41588766	41588845	41588902	154	26,6,17	218,119,185	12,10,13	132,134,332	228	149	0.046829411239150694	0.169648096114	0.072,0.032,0.057	0.056,0.047,0.025	0.011
2698	gene:Solyc08g065430.2	NA	8	-	53439190	53439432	53439190	53439246	53439379	53439432	2698	13,10,14	105,91,103	8,13,20	67,45,99	282	149	0.0468165658084427	0.169648096114	0.061,0.055,0.067	0.059,0.132,0.096	-0.035
1495	gene:Solyc10g017850.2	NA	10	+	6148247	6148432	6148247	6148279	6148357	6148432	1495	15,7,16	225,91,212	3,11,44	68,80,506	227	149	0.047448559205635114	0.171703827539	0.042,0.048,0.047	0.028,0.083,0.054	-0.009
2020	gene:Solyc06g084610.2	NA	6	-	49673521	49673750	49673521	49673613	49673696	49673750	2020	4,4,7	2,0,2	1,7,11	0,0,0	232	149	0.04763608314198223	0.172149989072	0.562,1.0,0.692	1.0,1.0,1.0	-0.249
3267	gene:Solyc03g121820.2	NA	3	+	69863179	69863384	69863179	69863221	69863320	69863384	3267	16,14,8	244,150,178	21,13,27	169,154,285	248	149	0.047675493662353186	0.172149989072	0.038,0.053,0.026	0.069,0.048,0.054	-0.018
354	gene:Solyc05g055600.2	NA	5	+	65164964	65165161	65164964	65164991	65165085	65165161	354	2,0,0	0,2,0	3,3,4	0,0,0	243	149	0.04780512208439998	0.172430635792	1.0,0.0,NA	1.0,1.0,1.0	-0.5
3152	gene:Solyc01g104920.2	NA	1	-	93246877	93247090	93246877	93246938	93247006	93247090	3152	14,2,10	258,135,220	2,11,10	180,160,277	217	149	0.04792389951296698	0.172671577204	0.036,0.01,0.03	0.008,0.045,0.024	-0.0
2395	gene:Solyc04g051190.2	NA	4	-	50051946	50052170	50051946	50052048	50052153	50052170	2395	7,4,10	175,58,123	2,7,10	109,109,245	254	149	0.04808806444030226	0.173075352189	0.023,0.039,0.046	0.011,0.036,0.023	0.013
2310	gene:Solyc09g009080.2	NA	9	+	2415091	2415319	2415091	2415148	2415234	2415319	2310	3,5,5	103,67,114	1,0,3	69,50,98	235	149	0.04832292917118953	0.17373243583	0.018,0.045,0.027	0.009,0.0,0.019	0.021
900	gene:Solyc04g005330.2	NA	4	-	241679	241895	241679	241757	241882	241895	900	4,3,2	108,56,84	1,0,6	90,61,225	274	149	0.04855449481809606	0.174376250579	0.02,0.028,0.013	0.006,0.0,0.014	0.014
228	gene:Solyc06g066620.2	NA	6	-	41867087	41867327	41867087	41867125	41867292	41867327	228	30,10,24	401,123,390	8,13,114	229,201,1597	316	149	0.0489397049144837	0.175405821762	0.034,0.037,0.028	0.016,0.03,0.033	0.007
3316	gene:Solyc02g014310.2	NA	2	-	15738489	15738722	15738489	15738567	15738680	15738722	3316	3,3,6	332,183,332	14,10,31	358,347,1315	262	149	0.048946778077530104	0.175405821762	0.005,0.009,0.01	0.022,0.016,0.013	-0.009
1036	gene:Solyc12g019750.1	NA	12	-	11309155	11309398	11309155	11309167	11309274	11309398	1036	5,0,7	0,0,0	0,1,14	0,0,2	256	149	0.049114872903692874	0.175744669783	1.0,NA,1.0	NA,1.0,0.803	0.099
1784	gene:Solyc01g080270.2	NA	1	-	79504975	79505210	79504975	79505013	79505158	79505210	1784	0,3,4	0,2,8	1,2,4	5,0,6	294	149	0.04914713974372983	0.175744669783	NA,0.432,0.202	0.092,1.0,0.253	-0.131
3246	gene:Solyc01g102820.2	NA	1	-	91520128	91520293	91520128	91520197	91520272	91520293	3246	10,3,4	1,0,1	0,6,8	0,0,3	224	149	0.04933181193792123	0.176215354041	0.869,1.0,0.727	NA,1.0,0.639	0.046
1838	gene:Solyc05g014310.2	NA	5	-	8116106	8116293	8116106	8116119	8116198	8116293	1838	68,36,83	345,204,313	97,56,109	328,349,815	228	149	0.049496454248014396	0.176613556404	0.114,0.103,0.148	0.162,0.095,0.08	0.009
1320	gene:Solyc04g008640.2	NA	4	+	2265828	2266051	2265828	2265915	2265988	2266051	1320	11,0,0	2,0,0	2,8,9	0,8,0	222	149	0.04997230477018539	0.178120167861	0.787,NA,NA	1.0,0.402,1.0	-0.014
1635	gene:Solyc03g019890.2	NA	3	-	61310385	61310620	61310385	61310478	61310585	61310620	1635	2,2,0	155,88,142	0,7,12	115,98,302	256	149	0.050184685144820905	0.178685449144	0.007,0.013,0.0	0.0,0.04,0.023	-0.014
2629	gene:Solyc02g083310.2	NA	2	-	46765081	46765257	46765081	46765148	46765241	46765257	2629	3,0,0	77,28,81	3,0,8	41,34,173	242	149	0.05064699977737191	0.180138472442	0.023,0.0,0.0	0.043,0.0,0.028	-0.016
149	gene:Solyc01g099720.2	NA	1	+	89883423	89883669	89883423	89883510	89883591	89883669	149	5,0,7	0,0,0	0,2,13	0,0,2	230	149	0.0507610950488857	0.180351184762	1.0,NA,1.0	NA,1.0,0.808	0.096
2219	gene:Solyc02g030450.2	NA	2	-	25872486	25872701	25872486	25872535	25872610	25872701	2219	0,2,1	6,1,14	5,0,0	0,4,29	224	149	0.05082238990931609	0.180376046238	0.0,0.571,0.045	1.0,0.0,0.0	-0.128
2384	gene:Solyc11g071700.1	NA	11	+	55113879	55114098	55113879	55113908	55113989	55114098	2384	2,1,3	74,46,59	0,0,5	37,32,102	230	149	0.05096931822213925	0.180704455853	0.017,0.014,0.032	0.0,0.0,0.031	0.011
2492	gene:Solyc04g015830.2	NA	4	+	6179100	6179322	6179100	6179148	6179221	6179322	2492	6,2,3	228,148,210	5,4,12	191,180,269	222	149	0.051248130282950104	0.181499241791	0.017,0.009,0.009	0.017,0.015,0.029	-0.009
1750	gene:Solyc01g105120.2	NA	1	-	93387098	93387313	93387098	93387223	93387304	93387313	1750	13,3,10	0,0,2	3,3,29	0,4,1	230	149	0.051647918001875126	0.182720323325	1.0,1.0,0.764	1.0,0.327,0.949	0.163
2210	gene:Solyc04g074710.2	NA	4	-	60631379	60631623	60631379	60631426	60631507	60631623	2210	1,1,3	11,4,8	0,0,1	8,8,26	230	149	0.051735970262273445	0.182837120438	0.056,0.139,0.195	0.0,0.0,0.024	0.122
1904	gene:Solyc01g100950.2	NA	1	-	90837714	90837962	90837714	90837835	90837921	90837962	1904	24,2,10	12,5,13	13,5,36	5,1,22	235	149	0.052221868513687715	0.184358179811	0.559,0.202,0.328	0.622,0.76,0.509	-0.267
642	gene:Solyc03g005830.2	NA	3	-	562517	562759	562517	562618	562725	562759	642	3,0,9	77,39,60	2,2,9	38,46,166	256	149	0.05297947318256865	0.186834193113	0.022,0.0,0.08	0.03,0.025,0.031	0.005
41	gene:Solyc11g006550.1	NA	11	-	1198283	1198514	1198283	1198396	1198458	1198514	41	26,18,38	0,0,0	21,20,50	1,2,2	211	149	0.05322973203404243	0.187478166719	1.0,1.0,1.0	0.937,0.876,0.946	0.08
70	gene:Solyc06g060420.2	NA	6	-	38433415	38433627	38433415	38433479	38433584	38433627	70	6,3,7	11,1,4	3,3,27	5,2,22	254	149	0.05327495165052411	0.187478166719	0.242,0.638,0.507	0.26,0.468,0.419	0.08
2621	gene:Solyc09g090270.2	NA	9	+	69801432	69801605	69801432	69801483	69801565	69801605	2621	0,0,0	46,41,25	2,4,4	43,44,104	231	149	0.053530149595463955	0.188176885668	0.0,0.0,0.0	0.029,0.055,0.024	-0.036
1972	gene:Solyc04g008730.2	NA	4	-	2394804	2395010	2394804	2394830	2394919	2395010	1972	44,24,44	888,483,834	24,23,33	415,442,545	238	149	0.0539681329807694	0.189516001863	0.03,0.03,0.032	0.035,0.032,0.037	-0.004
2253	gene:Solyc04g011400.2	NA	4	-	3869650	3869897	3869650	3869705	3869803	3869897	2253	42,25,51	1119,697,1159	31,31,71	854,951,1752	247	149	0.05415686754621565	0.189777546401	0.022,0.021,0.026	0.021,0.019,0.024	0.002
3005	gene:Solyc02g085950.2	RBCS-3B	2	+	48715628	48715872	48715628	48715649	48715743	48715872	3005	5072,4610,5159	65,51,76	6311,6214,8372	86,109,85	243	149	0.05413864270197801	0.189777546401	0.98,0.982,0.977	0.978,0.972,0.984	0.002
2537	gene:Solyc02g062620.2	NA	2	-	34362386	34362622	34362386	34362420	34362530	34362622	2537	85,38,76	0,0,0	41,49,227	2,0,6	259	149	0.05445272611957986	0.190613230948	1.0,1.0,1.0	0.922,1.0,0.956	0.041
2025	gene:Solyc10g006930.2	NA	10	-	1361782	1361994	1361782	1361838	1361978	1361994	2025	3,0,0	1,0,0	2,1,2	0,0,0	289	149	0.05460553439978185	0.19094693187	0.607,NA,NA	1.0,1.0,1.0	-0.393
57	gene:Solyc09g005310.2	NA	9	-	235640	235869	235640	235705	235809	235869	57	8,3,4	121,46,103	1,6,13	79,50,168	253	149	0.055309174055060036	0.193204075932	0.037,0.037,0.022	0.007,0.066,0.044	-0.007
2477	gene:Solyc02g071860.2	NA	2	-	41212317	41212558	41212317	41212383	41212486	41212558	2477	2,1,2	0,0,0	0,1,8	0,0,3	252	149	0.05561346336412871	0.193453324917	1.0,1.0,1.0	NA,1.0,0.612	0.194
2575	gene:Solyc06g062360.2	NA	6	-	39329505	39329729	39329505	39329561	39329654	39329729	2575	6,4,6	2,2,0	4,17,12	0,0,0	242	149	0.05559445877298943	0.193453324917	0.649,0.552,1.0	1.0,1.0,1.0	-0.266
2674	gene:Solyc07g042620.2	NA	7	+	56091907	56092144	56091907	56091914	56092057	56092144	2674	32,12,21	218,110,197	18,14,60	146,215,622	292	149	0.055565751630754424	0.193453324917	0.07,0.053,0.052	0.059,0.032,0.047	0.012
800	gene:Solyc01g068030.2	NA	1	-	77068020	77068269	77068020	77068073	77068160	77068269	800	7,1,5	179,58,142	6,9,11	73,92,308	236	149	0.05550503727421611	0.193453324917	0.024,0.011,0.022	0.049,0.058,0.022	-0.024
132	gene:Solyc07g049570.2	NA	7	+	59910814	59911020	59910814	59910889	59910986	59911020	132	6,12,2	53,34,47	6,4,8	54,61,116	246	149	0.05590653780958587	0.194066372626	0.064,0.176,0.025	0.063,0.038,0.04	0.041
1776	gene:Solyc05g051750.2	NA	5	-	62132832	62133060	62132832	62132896	62133034	62133060	1776	87,54,86	22,9,12	37,22,88	1,8,17	287	149	0.05588435931968743	0.194066372626	0.672,0.757,0.788	0.951,0.588,0.729	-0.017
2095	gene:Solyc08g081580.2	NA	8	+	64593578	64593770	64593578	64593649	64593742	64593770	2095	5,5,6	244,142,244	8,9,26	230,255,539	242	149	0.05597464790213513	0.194099979469	0.012,0.021,0.015	0.021,0.021,0.029	-0.008
261	gene:Solyc06g007130.2	NA	6	-	1182707	1182944	1182707	1182786	1182863	1182944	261	5,11,8	207,73,152	4,2,21	126,140,542	226	149	0.05615083429603436	0.194339848114	0.016,0.09,0.034	0.021,0.009,0.025	0.028
3441	gene:Solyc02g062920.2	NA	2	+	34863804	34863976	34863804	34863869	34863943	34863976	3441	15,9,15	3,2,2	17,12,63	4,0,2	223	149	0.05616082305530683	0.194339848114	0.77,0.75,0.834	0.74,1.0,0.955	-0.114
1772	gene:Solyc02g082760.2	NA	2	-	46403492	46403734	46403492	46403536	46403664	46403734	1772	94,29,51	3435,1857,3333	38,42,49	1776,1598,2153	277	149	0.05661689782950649	0.195714187918	0.015,0.008,0.008	0.011,0.014,0.012	-0.002
2529	gene:Solyc04g074530.2	NA	4	+	60519784	60520031	60519784	60519903	60519984	60520031	2529	0,2,2	57,27,55	2,4,2	27,26,64	230	149	0.05694538995484082	0.196578114162	0.0,0.046,0.023	0.046,0.091,0.02	-0.029
293	gene:Solyc07g055050.2	NA	7	+	63183962	63184170	63183962	63183985	63184074	63184170	293	59,32,76	2080,1698,2035	42,43,73	1628,1753,1837	238	149	0.056985166748452054	0.196578114162	0.017,0.012,0.023	0.016,0.015,0.024	-0.001
931	gene:Solyc04g079060.2	NA	4	-	63644432	63644674	63644432	63644437	63644592	63644674	931	49,9,37	4,0,1	29,23,83	1,0,0	304	149	0.0583302838191929	0.201009546522	0.857,1.0,0.948	0.934,1.0,1.0	-0.043
2660	gene:Solyc07g014640.2	NA	7	+	5029058	5029269	5029058	5029099	5029183	5029269	2660	0,0,0	67,33,61	0,3,7	15,46,128	233	149	0.05840197066983977	0.201048027529	0.0,0.0,0.0	0.0,0.04,0.034	-0.025
2576	gene:Solyc09g061860.2	NA	9	+	60541849	60542081	60541849	60541868	60541974	60542081	2576	32,7,20	15,4,22	4,9,17	2,4,11	255	149	0.058737456017551024	0.201993611688	0.555,0.506,0.347	0.539,0.568,0.475	-0.058
2560	gene:Solyc02g082920.2	CHI3	2	+	46551208	46551457	46551208	46551289	46551362	46551457	2560	84,24,68	2433,1711,2565	4,1,4	50,60,156	222	149	0.058839691173705126	0.202135940102	0.023,0.009,0.017	0.051,0.011,0.017	-0.01
3238	gene:Solyc01g096520.2	NA	1	+	87604691	87604837	87604691	87604724	87604815	87604837	3238	16,11,12	321,132,256	4,6,20	142,176,489	240	149	0.05899674173278983	0.202466090947	0.03,0.049,0.028	0.017,0.021,0.025	0.015
856	gene:Solyc01g091580.2	NA	1	-	85174426	85174632	85174426	85174487	85174576	85174632	856	6,9,13	208,84,161	7,3,23	205,172,547	238	149	0.059362864681365646	0.20351231834	0.018,0.063,0.048	0.021,0.011,0.026	0.024
2632	gene:Solyc09g055350.2	NA	9	+	40045972	40046215	40045972	40046039	40046154	40046215	2632	4,1,3	98,41,97	3,0,1	66,46,110	264	149	0.060042664128890616	0.205630649728	0.023,0.014,0.017	0.025,0.0,0.005	0.008
2150	gene:Solyc01g094650.2	NA	1	-	86094555	86094771	86094555	86094600	86094723	86094771	2150	0,0,2	0,0,6	0,0,13	1,0,10	272	149	0.0602478204475711	0.206120761614	NA,NA,0.154	0.0,NA,0.416	-0.054
2318	gene:Solyc11g069380.1	NA	11	+	53983361	53983575	53983361	53983418	53983497	53983575	2318	89,44,72	1078,481,1005	18,44,42	373,376,746	228	149	0.061750428779917155	0.211044160912	0.051,0.056,0.045	0.031,0.071,0.035	0.005
1398	gene:Solyc02g093000.2	NA	2	-	53960442	53960675	53960442	53960501	53960588	53960675	1398	2,0,2	0,0,0	0,3,14	0,0,2	236	149	0.06191056483281142	0.211373994218	1.0,NA,1.0	NA,1.0,0.815	0.093
1097	gene:Solyc08g069060.2	NA	8	+	58145293	58145540	58145293	58145385	58145496	58145540	1097	4,0,2	0,0,0	0,0,3	0,0,1	260	149	0.062020558868944496	0.211532131994	1.0,NA,1.0	NA,NA,0.632	0.368
2569	gene:Solyc02g092030.1	NA	2	+	53239872	53240105	53239872	53239949	53240026	53240105	2569	0,0,0	6,0,1	0,0,1	0,0,1	226	149	0.06284614295713606	0.214128089132	0.0,NA,0.0	NA,NA,0.397	-0.397
1242	gene:Solyc08g083280.2	NA	8	+	65785227	65785444	65785227	65785289	65785377	65785444	1242	14,3,12	1,0,3	2,8,29	2,0,0	237	149	0.06316985988459724	0.215010527189	0.898,1.0,0.715	0.386,1.0,1.0	0.076
2967	gene:Solyc04g072140.2	NA	4	+	59165503	59165683	59165503	59165563	59165642	59165683	2967	0,0,0	0,1,0	0,1,1	0,1,0	228	149	0.0635147263952934	0.215963071735	NA,0.0,NA	NA,0.395,1.0	-0.698
2872	gene:Solyc10g007060.2	NA	10	+	1444230	1444449	1444230	1444263	1444410	1444449	2872	4,0,0	49,21,27	3,1,6	37,27,123	296	149	0.06389435485630768	0.21684899293	0.039,0.0,0.0	0.039,0.018,0.024	-0.014
3509	gene:Solyc09g011020.2	NA	9	-	4361418	4361591	4361418	4361435	4361510	4361591	3509	2,0,2	59,32,62	0,0,8	21,48,93	224	149	0.06390582904220875	0.21684899293	0.022,0.0,0.021	0.0,0.0,0.054	-0.004
259	gene:Solyc11g069360.1	NA	11	+	53967524	53967700	53967524	53967565	53967634	53967700	259	39,27,52	0,1,0	44,57,117	2,3,0	218	149	0.06410104559635028	0.217289462726	1.0,0.949,1.0	0.938,0.929,1.0	0.027
1164	gene:Solyc01g103370.2	NA	1	+	91990358	91990516	91990358	91990386	91990469	91990516	1164	57,23,49	999,554,999	32,30,65	491,579,897	232	149	0.06422357892478675	0.217482904371	0.035,0.026,0.031	0.04,0.032,0.044	-0.008
1942	gene:Solyc08g022030.2	NA	8	+	33749292	33749600	33749292	33749408	33749517	33749600	1942	29,10,38	2,2,1	16,35,88	2,2,6	258	149	0.06473094631137867	0.218977804121	0.893,0.743,0.956	0.822,0.91,0.894	-0.011
2292	gene:Solyc03g122150.2	NA	3	+	70086293	70086484	70086293	70086353	70086437	70086484	2292	3,1,1	0,0,1	0,0,0	0,0,1	233	149	0.06518090496154613	0.220275652373	1.0,1.0,0.39	NA,NA,0.0	0.797
1418	gene:Solyc06g072490.2	NA	6	+	44709988	44710227	44709988	44709999	44710081	44710227	1418	22,9,13	408,231,368	32,39,112	680,823,2079	231	149	0.06580788459553316	0.221942936677	0.034,0.025,0.022	0.029,0.03,0.034	-0.004
2712	gene:Solyc02g070510.2	NA	2	+	40237581	40237816	40237581	40237622	40237762	40237816	2712	69,42,87	1,4,0	47,65,141	5,2,5	289	149	0.06577128485117618	0.221942936677	0.973,0.844,1.0	0.829,0.944,0.936	0.036
1620	gene:Solyc01g060240.2	NA	1	+	69832949	69833147	69832949	69833022	69833099	69833147	1620	18,8,9	135,72,155	6,19,38	76,88,284	226	149	0.0677682045227228	0.228322490289	0.081,0.068,0.037	0.049,0.125,0.081	-0.023
3522	gene:Solyc03g025850.2	NA	3	+	3248258	3248474	3248258	3248300	3248386	3248474	3522	18,7,19	602,442,534	9,6,15	311,304,1032	235	149	0.06803396947993348	0.228985660195	0.019,0.01,0.022	0.018,0.012,0.009	0.004
1002	gene:Solyc01g094480.2	NA	1	+	85946978	85947210	85946978	85947040	85947132	85947210	1002	20,12,18	326,148,284	8,7,26	148,198,410	241	149	0.06935602885403659	0.232963324422	0.037,0.048,0.038	0.032,0.021,0.038	0.011
1518	gene:Solyc08g076970.2	NA	8	-	60912828	60913073	60912828	60912858	60912934	60913073	1518	21,18,43	2183,1162,2098	1,1,3	46,60,187	225	149	0.06928725887886969	0.232963324422	0.006,0.01,0.013	0.014,0.011,0.011	-0.002
2460	gene:Solyc05g055010.2	NA	5	-	64786667	64786898	64786667	64786717	64786801	64786898	2460	10,8,22	7,0,0	1,8,11	1,2,2	233	149	0.06949128907836609	0.23318188113	0.477,1.0,1.0	0.39,0.719,0.779	0.196
2302	gene:Solyc01g028810.2	NA	1	+	41411040	41411251	41411040	41411064	41411155	41411251	2302	52,35,51	2289,1367,2084	111,69,86	3814,3576,4353	240	149	0.07011759802874237	0.234809133721	0.014,0.016,0.015	0.018,0.012,0.012	0.001
3484	gene:Solyc11g068800.1	NA	11	-	53422776	53423016	53422776	53422865	53422972	53423016	3484	0,0,2	32,6,26	0,2,4	20,15,54	256	149	0.07005520842741578	0.234809133721	0.0,0.0,0.043	0.0,0.072,0.041	-0.023
1116	gene:Solyc08g083040.2	NA	8	-	65628819	65629028	65628819	65628881	65628962	65629028	1116	1,1,2	56,29,49	2,3,0	32,21,94	230	149	0.0710214765699632	0.237596520811	0.011,0.022,0.026	0.039,0.085,0.0	-0.022
3434	gene:Solyc12g009980.1	NA	12	+	3127464	3127661	3127464	3127515	3127626	3127661	3434	32,22,40	4,3,1	51,33,88	1,2,3	260	149	0.071668855943412	0.239521065839	0.821,0.808,0.958	0.967,0.904,0.944	-0.076
2419	gene:Solyc11g008090.1	NA	11	-	2289103	2289332	2289103	2289156	2289235	2289332	2419	1,0,2	23,16,28	4,1,2	20,11,51	228	149	0.07176942213114025	0.239616100824	0.028,0.0,0.045	0.116,0.056,0.025	-0.041
3393	gene:Solyc02g084490.1	NA	2	+	47583619	47583850	47583619	47583693	47583778	47583850	3393	3,3,2	113,39,85	1,1,15	38,61,258	234	149	0.07217817258950536	0.240738844721	0.017,0.047,0.015	0.016,0.01,0.036	0.006
2485	gene:Solyc12g087810.1	NA	12	-	63309911	63310148	63309911	63310011	63310082	63310148	2485	6,8,1	65,38,63	1,2,13	50,38,150	220	149	0.07267054194253363	0.242137954196	0.059,0.125,0.011	0.013,0.034,0.055	0.031
3435	gene:Solyc12g005780.1	NA	12	+	429729	429904	429729	429777	429874	429904	3435	4,2,0	97,50,83	3,1,8	64,66,185	246	149	0.07279067487182776	0.242295212349	0.024,0.024,0.0	0.028,0.009,0.026	-0.005
1434	gene:Solyc02g069640.2	NA	2	-	39480143	39480371	39480143	39480228	39480324	39480371	1434	7,5,9	359,171,292	8,12,18	210,230,489	245	149	0.07300430273836789	0.242763056754	0.012,0.017,0.018	0.023,0.031,0.022	-0.01
1271	gene:Solyc09g097880.2	NA	9	+	71875980	71876198	71875980	71876001	71876121	71876198	1271	2,1,0	19,6,7	1,8,1	10,16,77	269	149	0.07476480047846486	0.248368667189	0.055,0.085,0.0	0.052,0.217,0.007	-0.045
504	gene:Solyc07g014590.2	NA	7	-	4926329	4926544	4926329	4926447	4926519	4926544	504	0,0,2	2,0,0	1,0,3	0,0,0	221	149	0.07506565878853223	0.249118999496	0.0,NA,1.0	1.0,NA,1.0	-0.5
1550	gene:Solyc12g042900.1	NA	12	+	39522182	39522417	39522182	39522260	39522366	39522417	1550	20,17,23	644,300,663	16,14,12	374,405,886	255	149	0.0753346353548634	0.24976213438	0.018,0.032,0.02	0.024,0.02,0.008	0.006
3383	gene:Solyc01g097730.2	NA	1	+	88456763	88456995	88456763	88456862	88456958	88456995	3383	2,1,2	23,9,14	1,0,1	11,12,46	245	149	0.07588969766841952	0.251349842707	0.05,0.063,0.08	0.052,0.0,0.013	0.043
575	gene:Solyc01g103540.2	NA	1	+	92130534	92130697	92130534	92130573	92130647	92130697	575	4,3,3	1,2,0	4,2,28	1,0,2	223	149	0.07596485312391991	0.251349842707	0.728,0.501,1.0	0.728,1.0,0.903	-0.134
3341	gene:Solyc12g008790.1	NA	12	+	2134018	2134264	2134018	2134109	2134195	2134264	3341	1,0,1	17,5,11	1,0,6	6,13,66	235	149	0.07660273197254498	0.253208234441	0.036,0.0,0.054	0.096,0.0,0.054	-0.02
2276	gene:Solyc09g091050.2	NA	9	+	70396019	70396238	70396019	70396050	70396158	70396238	2276	2,2,1	74,30,75	1,0,6	39,53,89	257	149	0.0772524157726123	0.254848585101	0.015,0.037,0.008	0.015,0.0,0.038	0.002
2755	gene:Solyc08g048250.2	NA	8	+	14489310	14489541	14489310	14489357	14489463	14489541	2755	5,1,11	33,38,31	8,3,10	26,27,40	255	149	0.07721962093308075	0.254848585101	0.081,0.015,0.172	0.152,0.061,0.127	-0.024
1496	gene:Solyc01g108260.2	NA	1	-	95625898	95626111	95625898	95625985	95626061	95626111	1496	3,4,6	205,131,216	5,4,6	208,258,607	225	149	0.07751913692023278	0.255474774652	0.01,0.02,0.018	0.016,0.01,0.007	0.005
1971	gene:Solyc04g008730.2	NA	4	-	2396615	2396795	2396615	2396658	2396736	2396795	1971	5,8,10	317,147,287	7,4,7	164,161,361	227	149	0.07761416073165672	0.255534432062	0.01,0.034,0.022	0.027,0.016,0.013	0.003
2024	gene:Solyc10g006930.2	NA	10	-	1366781	1367022	1366781	1366842	1366963	1367022	2024	5,3,7	85,37,68	4,11,9	43,29,118	270	149	0.07823497751001117	0.257323361672	0.031,0.043,0.054	0.049,0.173,0.04	-0.045
2043	gene:Solyc11g069070.1	NA	11	+	53659048	53659284	53659048	53659052	53659151	53659284	2043	4,4,0	1,0,1	2,0,3	0,0,2	248	149	0.07942883664522493	0.260991686781	0.706,1.0,0.0	1.0,NA,0.474	-0.168
1692	gene:Solyc01g112290.2	NA	1	+	98363630	98363874	98363630	98363706	98363810	98363874	1692	7,3,7	423,228,354	13,8,22	363,377,819	253	149	0.07964538023369137	0.261186528269	0.01,0.008,0.012	0.021,0.012,0.016	-0.006
297	gene:Solyc07g055050.2	NA	7	+	63183962	63184170	63183962	63183985	63184108	63184170	297	865,640,779	10,6,6	719,692,719	11,8,13	272	149	0.07963305534004456	0.261186528269	0.979,0.983,0.986	0.973,0.979,0.968	0.009
3207	gene:Solyc01g109180.2	NA	1	-	96219301	96219543	96219301	96219328	96219455	96219543	3207	8,2,10	103,36,69	10,8,21	41,69,150	276	149	0.08082146383761525	0.264781955492	0.04,0.029,0.073	0.116,0.059,0.07	-0.034
2381	gene:Solyc01g102700.2	NA	1	+	91436092	91436337	91436092	91436183	91436268	91436337	2381	6,1,1	63,23,31	2,0,3	30,18,84	234	149	0.08252624208170224	0.270100666202	0.057,0.027,0.02	0.041,0.0,0.022	0.014
3570	gene:Solyc11g007780.1	NA	11	+	2020621	2020863	2020621	2020698	2020790	2020863	3570	9,2,3	116,53,91	1,4,3	51,75,122	241	149	0.08261422634403891	0.270122499916	0.046,0.023,0.02	0.012,0.032,0.015	0.01
1025	gene:Solyc12g011160.1	NA	12	+	4009706	4009947	4009706	4009790	4009871	4009947	1025	0,1,3	121,39,108	0,6,3	32,35,136	230	149	0.08287300002210445	0.27043625351	0.0,0.016,0.018	0.0,0.1,0.014	-0.027
2631	gene:Solyc11g011480.1	NA	11	-	4532221	4532468	4532221	4532285	4532396	4532468	2631	1,3,2	69,49,64	1,5,2	45,34,111	260	149	0.08286627067329473	0.27043625351	0.008,0.034,0.018	0.013,0.078,0.01	-0.014
1386	gene:Solyc06g083630.2	NA	6	-	48978913	48979128	48978913	48978987	48979069	48979128	1386	14,6,14	12,6,9	6,11,43	0,7,21	231	149	0.0835909405120479	0.272511388009	0.429,0.392,0.501	1.0,0.503,0.569	-0.25
906	gene:Solyc08g069000.2	NA	8	-	58084971	58086552	58084971	58085052	58086493	58086552	906	231,105,191	9,0,4	136,127,701	3,4,30	1590	149	0.0837776162645127	0.272852197285	0.706,1.0,0.817	0.809,0.748,0.686	0.093
37	gene:Solyc03g058350.2	NA	3	+	23957323	23957553	23957323	23957362	23957442	23957553	37	5,7,3	125,88,143	6,4,6	163,121,159	229	149	0.08391526256681148	0.27303281317	0.025,0.049,0.013	0.023,0.021,0.024	0.006
2329	gene:Solyc10g006220.2	NA	10	-	911416	911643	911416	911472	911585	911643	2329	10,1,13	2,2,0	1,7,11	0,0,0	262	149	0.08473063543110786	0.275416018495	0.74,0.221,1.0	1.0,1.0,1.0	-0.346
1798	gene:Solyc02g083630.2	NA	2	+	46969644	46969868	46969644	46969693	46969793	46969868	1798	3,2,6	92,22,74	2,0,4	46,35,139	249	149	0.0850353907151145	0.276136430064	0.019,0.052,0.046	0.025,0.0,0.017	0.025
1761	gene:Solyc09g072590.2	NA	9	+	65115533	65115782	65115533	65115554	65115648	65115782	1761	1,1,3	0,0,0	0,2,12	0,0,3	243	149	0.08519115781825226	0.276372095969	1.0,1.0,1.0	NA,1.0,0.71	0.145
1250	gene:Solyc07g045160.2	NA	7	+	58258862	58259105	58258862	58258925	58259018	58259105	1250	6,5,7	225,111,184	0,0,0	4,10,16	242	149	0.08559126474605523	0.277128831858	0.016,0.027,0.023	0.0,0.0,0.0	0.022
2596	gene:Solyc02g086900.2	NA	2	+	49497352	49497574	49497352	49497418	49497511	49497574	2596	1,0,2	72,26,61	1,5,4	69,48,84	242	149	0.08557327403639163	0.277128831858	0.008,0.0,0.02	0.009,0.06,0.028	-0.023
1646	gene:Solyc07g019440.2	NA	7	-	11196278	11196497	11196278	11196303	11196422	11196497	1646	2,0,4	0,0,0	0,0,4	0,0,1	268	149	0.08692462361257591	0.281171956807	1.0,NA,1.0	NA,NA,0.69	0.31
1647	gene:Solyc07g019440.2	NA	7	-	11194686	11194904	11194686	11194773	11194877	11194904	1647	2,4,2	0,0,0	0,0,4	0,0,1	253	149	0.08744299338811032	0.282573564237	1.0,1.0,1.0	NA,NA,0.702	0.298
1874	gene:Solyc03g082960.2	NA	3	-	52816473	52816636	52816473	52816520	52816617	52816636	1874	145,77,105	4,4,0	65,112,97	0,0,0	246	149	0.0876951889990879	0.283113136885	0.956,0.921,1.0	1.0,1.0,1.0	-0.041
817	gene:Solyc11g072600.1	NA	11	-	55775988	55776121	55775988	55776019	55776112	55776121	817	10,1,16	102,36,95	4,3,19	50,52,97	242	149	0.08825524739048363	0.284644594011	0.057,0.017,0.094	0.047,0.034,0.108	-0.007
1539	gene:Solyc06g049060.2	NA	6	-	32341687	32341868	32341687	32341700	32341786	32341868	1539	38,18,24	0,2,0	16,20,117	0,0,5	235	149	0.0884436557294387	0.284829694251	1.0,0.851,1.0	1.0,1.0,0.937	-0.029
825	gene:Solyc09g074950.2	NA	9	+	66757975	66758224	66757975	66758064	66758140	66758224	825	13,7,7	162,116,157	10,9,12	117,97,177	225	149	0.08848411934598936	0.284829694251	0.05,0.038,0.029	0.054,0.058,0.043	-0.013
1219	gene:Solyc02g062950.2	NA	2	-	34896397	34896643	34896397	34896487	34896598	34896643	1219	2,0,1	60,27,67	2,0,2	16,26,66	260	149	0.08867338227734119	0.285162609802	0.019,0.0,0.008	0.067,0.0,0.017	-0.019
2658	gene:Solyc01g099260.2	NA	1	+	89543249	89543476	89543249	89543284	89543444	89543476	2658	24,7,25	151,67,162	14,10,25	96,88,316	309	149	0.08878983983536377	0.28526097479	0.071,0.048,0.069	0.066,0.052,0.037	0.011
2047	gene:Solyc12g014380.1	NA	12	+	5260700	5260938	5260700	5260777	5260857	5260938	2047	11,8,15	211,115,183	7,9,14	173,168,367	229	149	0.08924089755441982	0.286433103068	0.033,0.043,0.051	0.026,0.034,0.024	0.014
3039	gene:Solyc09g011170.2	NA	9	-	4517691	4517879	4517691	4517751	4517844	4517879	3039	3,1,3	52,23,71	0,3,12	59,35,164	242	149	0.09011169128523226	0.288948878812	0.034,0.026,0.025	0.0,0.05,0.043	-0.003
2763	gene:Solyc12g010060.1	NA	12	-	3203777	3204014	3203777	3203899	3203973	3204014	2763	46,19,37	29,36,31	16,22,66	23,15,29	223	149	0.0915205114294889	0.29318335484	0.515,0.261,0.444	0.317,0.495,0.603	-0.065
2992	gene:Solyc12g037980.1	NA	12	-	49586710	49586948	49586710	49586767	49586870	49586948	2992	6,4,12	102,60,85	7,7,15	72,77,232	252	149	0.092034902778283	0.294547155134	0.034,0.038,0.077	0.054,0.051,0.037	0.002
1797	gene:Solyc06g034220.2	NA	6	+	23959507	23959715	23959507	23959589	23959682	23959715	1797	1,3,2	119,37,127	6,2,4	55,53,168	242	149	0.09311695755370686	0.297493989896	0.005,0.048,0.01	0.063,0.023,0.014	-0.012
264	gene:Solyc01g081540.2	NA	1	-	80737215	80737425	80737215	80737317	80737413	80737425	264	1,1,1	39,14,15	0,1,0	11,12,54	245	149	0.09313478311017996	0.297493989896	0.015,0.042,0.039	0.0,0.048,0.0	0.016
3535	gene:Solyc01g099930.2	NA	1	-	90042485	90042704	90042485	90042545	90042642	90042704	3535	5,1,12	0,9,2	7,2,22	3,1,4	246	149	0.09325021222264877	0.297576565806	1.0,0.063,0.784	0.586,0.548,0.769	-0.019
176	gene:Solyc02g005520.2	NA	2	-	9239964	9240131	9239964	9240011	9240097	9240131	176	63,18,55	0,0,2	24,23,90	0,0,4	235	149	0.09385887200143925	0.299231451813	1.0,1.0,0.946	1.0,1.0,0.934	0.004
3518	gene:Solyc09g059310.2	NA	9	+	54219691	54219938	54219691	54219780	54219871	54219938	3518	13,4,2	4,0,2	11,6,10	0,0,4	240	149	0.09402424991336382	0.299471292629	0.669,1.0,0.383	1.0,1.0,0.608	-0.185
1583	gene:Solyc08g083140.2	NA	8	+	65687069	65687304	65687069	65687123	65687255	65687304	1583	2,6,4	0,0,0	4,2,19	0,1,3	281	149	0.09445992139155521	0.299996040978	1.0,1.0,1.0	1.0,0.515,0.771	0.238
2198	gene:Solyc03g053110.2	NA	3	-	22111762	22111990	22111762	22111831	22111912	22111990	2198	122,68,95	1322,889,1196	74,68,385	1115,1000,5076	230	149	0.094425262515003	0.299996040978	0.056,0.047,0.049	0.041,0.042,0.047	0.007
878	gene:Solyc12g014090.1	NA	12	-	4907891	4908070	4907891	4907943	4908029	4908070	878	3,0,4	0,0,1	0,0,2	0,0,0	235	149	0.09440537433689186	0.299996040978	1.0,NA,0.717	NA,NA,1.0	-0.141
1078	gene:Solyc06g009110.2	NA	6	-	3053790	3053976	3053790	3053803	3053894	3053976	1078	3,8,9	30,19,35	4,1,1	0,6,18	240	149	0.09516696880316065	0.301952884779	0.058,0.207,0.138	1.0,0.094,0.033	-0.241
328	gene:Solyc11g005660.1	NA	11	-	489877	490094	489877	489958	490026	490094	328	2,0,6	14,0,7	0,1,3	0,9,13	217	149	0.09576114579551628	0.30354821215	0.089,NA,0.37	NA,0.071,0.137	0.125
1915	gene:Solyc06g019200.2	NA	6	-	18152775	18153002	18152775	18152861	18152925	18153002	1915	22,11,25	5,1,3	5,19,102	1,12,18	213	149	0.09627667074175499	0.304891420595	0.755,0.885,0.854	0.778,0.526,0.799	0.13
3300	gene:Solyc06g071430.2	NA	6	+	43949457	43949645	43949457	43949564	43949638	43949645	3300	9,0,3	109,44,124	5,5,27	75,84,410	223	149	0.09669098620155565	0.305911863011	0.052,0.0,0.016	0.043,0.038,0.042	-0.018
2300	gene:Solyc08g013860.2	NA	8	-	3304464	3304688	3304464	3304551	3304625	3304688	2300	2,1,4	119,46,106	1,1,6	30,40,194	223	149	0.09708210204313394	0.306565345045	0.011,0.014,0.025	0.022,0.016,0.02	-0.003
492	gene:Solyc06g007350.2	NA	6	+	1387355	1387578	1387355	1387426	1387511	1387578	492	11,2,4	0,0,4	2,11,8	0,0,0	234	149	0.09705073875523915	0.306565345045	1.0,1.0,0.389	1.0,1.0,1.0	-0.204
455	gene:Solyc05g054230.2	NA	5	-	64191348	64191575	64191348	64191405	64191524	64191575	455	4,0,3	54,23,36	2,3,8	31,20,68	268	149	0.09741505829161079	0.307324618846	0.04,0.0,0.044	0.035,0.077,0.061	-0.03
1503	gene:Solyc10g051350.1	NA	10	-	51981553	51981797	51981553	51981645	51981722	51981797	1503	6,2,7	219,48,213	3,2,8	73,108,430	226	149	0.09782962808071424	0.308339681674	0.018,0.027,0.021	0.026,0.012,0.012	0.005
1950	gene:Solyc04g082660.2	NA	4	+	66269364	66269572	66269364	66269402	66269485	66269572	1950	8,2,2	46,22,35	6,4,24	37,34,135	232	149	0.09871876450483529	0.310847142829	0.1,0.055,0.035	0.094,0.07,0.102	-0.025
2786	gene:Solyc10g080390.1	NA	10	-	61662317	61662517	61662317	61662362	61662484	61662517	2786	5,1,1	76,45,65	2,0,3	71,52,117	271	149	0.09910478598487005	0.311767139244	0.035,0.012,0.008	0.015,0.0,0.014	0.009
1852	gene:Solyc09g009030.2	NA	9	-	2378600	2378826	2378600	2378689	2378781	2378826	1852	9,4,9	621,443,655	16,15,34	579,611,1737	241	149	0.09927654564405046	0.312012000596	0.009,0.006,0.008	0.017,0.015,0.012	-0.007
372	gene:Solyc04g039730.2	NA	4	-	12728924	12729162	12728924	12728970	12729085	12729162	372	4,5,5	4,0,0	2,3,28	0,0,4	264	149	0.09946433873284247	0.312306742222	0.361,1.0,1.0	1.0,1.0,0.798	-0.146
1998	gene:Solyc04g071310.2	NA	4	+	58236990	58237239	58236990	58237064	58237140	58237239	1998	3,1,0	83,32,64	0,1,7	61,47,116	225	149	0.09971965181578293	0.312812732136	0.023,0.02,0.0	0.0,0.014,0.038	-0.003
1173	gene:Solyc07g019530.2	NA	7	+	11870961	11871154	11870961	11870996	11871107	11871154	1173	22,11,26	3,2,0	20,24,38	0,1,4	260	149	0.10076894750982605	0.315806078894	0.808,0.759,1.0	1.0,0.932,0.845	-0.07
2179	gene:Solyc07g006790.2	NA	7	+	1641353	1641554	1641353	1641409	1641505	1641554	2179	9,5,3	241,123,240	4,3,18	158,184,457	245	149	0.10098885385600224	0.316196958068	0.022,0.024,0.008	0.015,0.01,0.023	0.002
2069	gene:Solyc05g017950.2	NA	5	-	19280255	19280487	19280255	19280387	19280445	19280487	2069	14,3,12	0,0,0	5,3,41	0,0,5	207	149	0.10227809018569475	0.319932029752	1.0,1.0,1.0	1.0,1.0,0.855	0.048
3291	gene:Solyc03g095250.2	NA	3	-	56233725	56233927	56233725	56233769	56233902	56233927	3291	0,2,0	4,3,2	0,2,2	0,4,26	282	149	0.10278603939275968	0.32121845989	0.0,0.26,0.0	NA,0.209,0.039	-0.037
2260	gene:Solyc08g061800.2	NA	8	+	49532143	49532351	49532143	49532155	49532323	49532351	2260	6,4,6	4,1,4	5,3,12	3,2,19	317	149	0.10301187865381331	0.321621673767	0.414,0.653,0.414	0.439,0.414,0.229	0.133
3530	gene:Solyc05g054590.2	NA	5	+	64473435	64473662	64473435	64473440	64473598	64473662	3530	13,3,16	263,126,257	16,3,17	126,106,270	307	149	0.10324501132384725	0.322046880392	0.023,0.011,0.029	0.058,0.014,0.03	-0.013
3391	gene:Solyc02g084490.1	NA	2	+	47583971	47584178	47583971	47583977	47584082	47584178	3391	22,7,20	133,37,95	16,12,39	87,95,279	254	149	0.10413881573175811	0.324530155592	0.088,0.1,0.11	0.097,0.069,0.076	0.019
1576	gene:Solyc11g005020.1	NA	11	-	41888	42109	41888	41971	42044	42109	1576	8,1,2	25,4,16	0,9,4	28,36,54	222	149	0.10453368778622542	0.325455399087	0.177,0.144,0.077	0.0,0.144,0.047	0.069
1682	gene:Solyc12g006470.1	NA	12	+	959315	959531	959315	959389	959502	959531	1682	64,31,61	2438,921,2078	6,7,102	416,472,1868	262	149	0.10595633210496636	0.329575782072	0.015,0.019,0.016	0.008,0.008,0.03	0.001
1051	gene:Solyc08g077750.2	NA	8	-	61647657	61647873	61647657	61647681	61647776	61647873	1051	3,7,13	51,17,43	3,4,12	24,39,86	244	149	0.10627273013620056	0.330250710489	0.035,0.201,0.156	0.071,0.059,0.079	0.061
1540	gene:Solyc03g007620.2	NA	3	+	2164101	2164342	2164101	2164143	2164224	2164342	1540	1,4,0	35,7,26	1,0,1	24,24,79	230	149	0.10658615954146221	0.330915160745	0.018,0.27,0.0	0.026,0.0,0.008	0.085
2138	gene:Solyc01g111880.2	NA	1	-	98043270	98043493	98043270	98043324	98043419	98043493	2138	2,2,3	106,48,88	3,4,5	47,55,107	244	149	0.10784887646392408	0.334522845577	0.011,0.025,0.02	0.038,0.043,0.028	-0.018
1306	gene:Solyc12g043160.1	NA	12	-	38979650	38979842	38979650	38979728	38979809	38979842	1306	117,55,113	2479,1784,2217	55,71,429	1171,1425,12857	230	149	0.10810939948335052	0.335018120414	0.03,0.02,0.032	0.03,0.031,0.021	0.0
1912	gene:Solyc06g019200.2	NA	6	-	18151838	18152087	18151838	18151898	18151996	18152087	1912	45,10,22	10,4,4	9,7,127	13,4,28	247	149	0.10881935972847255	0.336590235585	0.731,0.601,0.768	0.295,0.514,0.732	0.186
2417	gene:Solyc03g083090.2	NA	3	-	52909420	52909650	52909420	52909510	52909597	52909650	2417	55,36,54	6,4,5	28,34,56	0,4,3	236	149	0.10875842945618008	0.336590235585	0.853,0.85,0.872	1.0,0.843,0.922	-0.063
2215	gene:Solyc01g066480.2	NA	1	-	74485475	74485712	74485475	74485526	74485656	74485712	2215	10,7,9	265,190,250	2,2,22	159,145,173	279	149	0.10915295672554567	0.33730802069	0.02,0.019,0.019	0.007,0.007,0.064	-0.007
1813	gene:Solyc01g058260.2	NA	1	-	65872616	65872816	65872616	65872667	65872753	65872816	1813	9,0,6	0,0,0	3,1,15	0,0,3	235	149	0.11031837965221701	0.34059261822	1.0,NA,1.0	1.0,1.0,0.76	0.08
796	gene:Solyc04g009050.2	NA	4	-	2613367	2613615	2613367	2613481	2613604	2613615	796	31,11,14	33,9,21	7,23,46	13,15,33	272	149	0.11136113668771616	0.343492754017	0.34,0.401,0.268	0.228,0.457,0.433	-0.036
1046	gene:Solyc01g073660.2	NA	1	-	81032115	81032334	81032115	81032195	81032275	81032334	1046	1,0,1	53,18,29	3,3,1	35,32,40	229	149	0.11147862455461308	0.343536169546	0.012,0.0,0.022	0.053,0.057,0.016	-0.031
598	gene:Solyc04g007370.2	NA	4	-	1066975	1067205	1066975	1067041	1067119	1067205	598	9,3,9	94,31,72	4,0,16	31,27,169	227	149	0.11169457114248563	0.343882637011	0.059,0.06,0.076	0.078,0.0,0.059	0.019
1122	gene:Solyc11g066380.1	NA	11	+	52152305	52152543	52152305	52152375	52152478	52152543	1122	2,0,2	31,16,19	0,0,9	24,30,54	252	149	0.11333095090090188	0.348597610086	0.037,0.0,0.059	0.0,0.0,0.09	0.002
50	gene:Solyc09g009020.2	PGH1	9	+	2372655	2372872	2372655	2372714	2372791	2372872	50	92,41,72	4019,2525,3968	31,33,128	1511,1743,4478	226	149	0.11504534774243146	0.353543612581	0.015,0.011,0.012	0.013,0.012,0.018	-0.002
85	gene:Solyc04g045630.2	NA	4	-	34501195	34501441	34501195	34501226	34501302	34501441	85	0,0,0	4,4,2	0,0,2	0,0,10	225	149	0.11516932465525768	0.353597501391	0.0,0.0,0.0	NA,NA,0.117	-0.117
1717	gene:Solyc03g116900.2	NA	3	+	66168031	66168236	66168031	66168072	66168167	66168236	1717	4,0,0	48,18,47	2,1,1	24,35,89	244	149	0.11589863411143983	0.355508090968	0.048,0.0,0.0	0.048,0.017,0.007	-0.008
2446	gene:Solyc06g082650.2	NA	6	+	48409942	48410188	48409942	48410024	48410122	48410188	2446	19,13,5	368,192,376	22,5,29	412,399,1252	247	149	0.1174229800173026	0.359851604813	0.03,0.039,0.008	0.031,0.008,0.014	0.008
3219	gene:Solyc03g115680.2	NA	3	+	65324192	65324356	65324192	65324225	65324327	65324356	3219	13,6,4	5,0,3	10,3,15	2,2,3	251	149	0.11791673872841515	0.361031710651	0.607,1.0,0.442	0.748,0.471,0.748	0.027
3539	gene:Solyc01g099930.2	NA	1	-	90042485	90042704	90042485	90042564	90042642	90042704	3539	2,1,12	14,11,7	7,0,16	3,2,23	227	149	0.11863662518114701	0.362901352534	0.086,0.056,0.529	0.605,0.0,0.313	-0.082
3390	gene:Solyc09g082760.2	NA	9	+	68440963	68441207	68440963	68441057	68441167	68441207	3390	14,16,27	445,180,406	10,8,21	153,153,474	259	149	0.11892994806021619	0.363463925903	0.018,0.049,0.037	0.036,0.029,0.025	0.005
587	gene:Solyc01g094680.2	NA	1	+	86129651	86129857	86129651	86129722	86129803	86129857	587	21,11,20	0,2,2	11,8,34	0,2,3	230	149	0.11982699311127498	0.365868815364	1.0,0.781,0.866	1.0,0.722,0.88	0.015
2345	gene:Solyc09g009680.2	NA	9	+	3079065	3079235	3079065	3079103	3079199	3079235	2345	1,0,0	90,36,56	0,2,6	30,35,66	245	149	0.12032275912188671	0.366708445691	0.007,0.0,0.0	0.0,0.034,0.052	-0.026
976	gene:Solyc11g007320.1	NA	11	+	1697305	1697537	1697305	1697424	1697508	1697537	976	7,0,2	67,36,80	0,1,1	37,47,122	233	149	0.12030729824979866	0.366708445691	0.063,0.0,0.016	0.0,0.013,0.005	0.02
2015	gene:Solyc08g067430.2	NA	8	+	56478121	56478356	56478121	56478184	56478273	56478356	2015	5,4,8	5,0,0	1,2,11	0,6,3	238	149	0.1219653638207547	0.370906692517	0.385,1.0,1.0	1.0,0.173,0.697	0.172
2308	gene:Solyc09g018370.2	NA	9	+	14522894	14523051	14522894	14522911	14522991	14523051	2308	1,0,0	36,7,15	0,1,3	23,8,32	229	149	0.12194277778935823	0.370906692517	0.018,0.0,0.0	0.0,0.075,0.057	-0.038
597	gene:Solyc09g011300.2	NA	9	+	4645314	4645501	4645314	4645351	4645453	4645501	597	1,0,2	0,0,0	0,0,5	0,0,1	251	149	0.12203522423881163	0.370906692517	1.0,NA,1.0	NA,NA,0.748	0.252
1981	gene:Solyc10g086190.1	NA	10	+	65106382	65106573	65106382	65106387	65106477	65106573	1981	27,15,33	1691,936,1708	41,23,49	1240,1556,2340	239	149	0.1226258606759796	0.372361160115	0.01,0.01,0.012	0.02,0.009,0.013	-0.003
568	gene:Solyc01g096900.2	NA	1	+	87904857	87905105	87904857	87904912	87905017	87905105	568	16,2,14	0,0,0	28,13,24	2,2,0	254	149	0.12283271937604273	0.372648670107	1.0,1.0,1.0	0.891,0.792,1.0	0.106
1366	gene:Solyc12g100120.1	NA	12	+	66970277	66970507	66970277	66970313	66970431	66970507	1366	9,7,11	488,264,427	10,9,10	420,427,591	267	149	0.12329061141017872	0.373696542979	0.01,0.015,0.014	0.013,0.012,0.009	0.002
1819	gene:Solyc02g071800.2	NA	2	+	41151377	41151604	41151377	41151449	41151548	41151604	1819	4,0,1	33,16,28	2,1,3	20,15,54	248	149	0.12360273844998448	0.374301091277	0.068,0.0,0.021	0.057,0.039,0.032	-0.013
2227	gene:Solyc09g008520.2	NA	9	-	2007590	2007833	2007590	2007655	2007773	2007833	2227	23,10,24	13,2,11	2,0,2	0,0,2	267	149	0.12431334790964839	0.376110147319	0.497,0.736,0.549	1.0,NA,0.358	-0.085
2031	gene:Solyc09g074420.2	NA	9	+	66231409	66231618	66231409	66231460	66231546	66231618	2031	9,1,7	180,61,161	5,5,32	157,187,347	235	149	0.12549185697588605	0.379330253752	0.031,0.01,0.027	0.02,0.017,0.055	-0.008
155	gene:Solyc12g008540.1	NA	12	+	1949313	1949532	1949313	1949381	1949493	1949532	155	8,2,1	23,12,14	0,2,7	10,12,13	261	149	0.12599205900331037	0.38049601819	0.166,0.087,0.039	0.0,0.087,0.235	-0.01
3462	gene:Solyc08g078520.2	NA	8	+	62300833	62301063	62300833	62300933	62301022	62301063	3462	2,1,6	81,35,50	3,0,1	22,45,51	238	149	0.1261667832623353	0.380677614893	0.015,0.018,0.07	0.079,0.0,0.012	0.004
1754	gene:Solyc08g069010.2	NA	8	+	58091098	58091383	58091098	58091280	58091367	58091383	1754	98,38,112	5,2,0	56,76,446	0,0,1	236	149	0.126908420263774	0.382567851285	0.925,0.923,1.0	1.0,1.0,0.996	-0.049
2012	gene:Solyc08g067430.2	NA	8	+	56478121	56478356	56478121	56478184	56478268	56478356	2012	5,3,6	6,1,4	1,0,9	4,0,6	233	149	0.12726357526873108	0.38329065915	0.348,0.657,0.49	0.138,NA,0.49	0.184
3273	gene:Solyc12g094620.1	NA	12	+	64803601	64803844	64803601	64803686	64803784	64803844	3273	164,73,166	6447,4490,6114	86,70,209	4628,3777,5066	247	149	0.12750197829724044	0.383660844115	0.015,0.01,0.016	0.011,0.011,0.024	-0.002
3400	gene:Solyc10g054080.1	NA	10	-	54560424	54560669	54560424	54560472	54560615	54560669	3400	0,0,2	71,34,63	1,3,8	37,56,172	292	149	0.12777569605004951	0.384136526949	0.0,0.0,0.016	0.014,0.027,0.023	-0.016
138	gene:Solyc08g077310.2	NA	8	+	61213166	61213376	61213166	61213225	61213307	61213376	138	1,1,7	85,55,48	0,0,2	60,53,103	231	149	0.12966058277167566	0.389010391736	0.008,0.012,0.086	0.0,0.0,0.012	0.031
3104	gene:Solyc02g072160.2	NA	2	+	41477756	41477972	41477756	41477852	41477944	41477972	3104	11,5,8	291,114,271	11,7,17	207,235,319	241	149	0.12974819808652915	0.389010391736	0.023,0.026,0.018	0.032,0.018,0.032	-0.005
3350	gene:Solyc06g076670.2	NA	6	+	47614640	47614870	47614640	47614685	47614758	47614870	3350	16,6,7	217,122,205	9,8,4	80,104,159	222	149	0.1296150289499782	0.389010391736	0.047,0.032,0.022	0.07,0.049,0.017	-0.012
2268	gene:Solyc07g032220.2	NA	7	+	36210823	36211025	36210823	36210863	36210938	36211025	2268	11,2,8	46,17,44	11,9,11	23,17,63	224	149	0.1300385374316125	0.38952932493	0.137,0.073,0.108	0.241,0.26,0.104	-0.096
1444	gene:Solyc03g120540.2	NA	3	+	68909200	68909422	68909200	68909260	68909360	68909422	1444	9,5,13	0,4,0	3,7,23	0,0,0	249	149	0.13092460693542943	0.391830220036	1.0,0.428,1.0	1.0,1.0,1.0	-0.191
73	gene:Solyc01g109450.2	NA	1	-	96395341	96395577	96395341	96395456	96395551	96395577	73	4,3,1	0,0,0	1,2,13	0,0,2	244	149	0.1319128789926162	0.394432568869	1.0,1.0,1.0	1.0,1.0,0.799	0.067
2772	gene:Solyc02g094420.2	NA	2	+	54948540	54948765	54948540	54948603	54948683	54948765	2772	58,23,47	2,3,0	19,48,103	0,6,2	229	149	0.13302796513666648	0.397409082899	0.95,0.833,1.0	1.0,0.839,0.971	-0.009
2018	gene:Solyc12g017410.1	NA	12	-	6663588	6663774	6663588	6663651	6663734	6663774	2018	0,2,4	34,23,36	2,4,6	31,27,74	232	149	0.13334382311149834	0.397637504826	0.0,0.053,0.067	0.04,0.087,0.049	-0.019
2248	gene:Solyc09g047900.1	NA	9	+	33689492	33689679	33689492	33689536	33689612	33689679	2248	0,0,1	85,29,60	3,2,12	52,39,509	225	149	0.13332336814400741	0.397637504826	0.0,0.0,0.011	0.037,0.033,0.015	-0.025
3209	gene:Solyc02g092010.2	NA	2	-	53226890	53227102	53226890	53226947	53227050	53227102	3209	5,3,7	97,83,125	2,3,5	114,87,168	252	149	0.1338635002231061	0.398829190799	0.03,0.021,0.032	0.01,0.02,0.017	0.012
1779	gene:Solyc05g051750.2	NA	5	-	62131764	62131986	62131764	62131778	62131937	62131986	1779	10,12,9	0,0,4	2,5,54	0,0,0	308	149	0.13459918205343746	0.400661722923	1.0,1.0,0.521	1.0,1.0,1.0	-0.16
2789	gene:Solyc10g080390.1	NA	10	-	61660583	61660799	61660583	61660635	61660710	61660799	2789	10,1,3	99,34,52	1,1,10	47,50,187	224	149	0.1347282176297812	0.400686785108	0.063,0.019,0.037	0.014,0.013,0.034	0.019
1146	gene:Solyc04g079070.2	NA	4	-	63652549	63652793	63652549	63652601	63652721	63652793	1146	2,0,0	1,12,2	0,0,4	1,8,8	269	149	0.13583554758464356	0.403402633018	0.526,0.0,0.0	0.0,0.0,0.217	0.103
661	gene:Solyc11g073130.1	NA	11	+	56217221	56217459	56217221	56217299	56217411	56217459	661	7,4,5	223,113,213	4,7,21	101,121,510	261	149	0.13588427042349444	0.403402633018	0.018,0.02,0.013	0.022,0.032,0.023	-0.009
1199	gene:Solyc08g075890.2	NA	8	+	59979770	59979944	59979770	59979778	59979861	59979944	1199	13,5,15	285,120,221	1,8,18	123,143,387	232	149	0.1363881472890491	0.40453698687	0.028,0.026,0.042	0.005,0.035,0.029	0.009
553	gene:Solyc12g062290.1	NA	12	-	31729609	31729850	31729609	31729714	31729833	31729850	553	0,0,1	80,18,37	2,1,7	29,48,120	268	149	0.1370960007540448	0.405911688507	0.0,0.0,0.015	0.037,0.011,0.031	-0.021
654	gene:Solyc02g078400.2	NA	2	-	43095670	43095859	43095670	43095756	43095828	43095859	654	3,0,6	30,16,20	1,2,6	11,9,79	221	149	0.13702977623144535	0.405911688507	0.063,0.0,0.168	0.058,0.13,0.049	-0.002
3544	gene:Solyc03g034250.2	NA	3	-	5936351	5936559	5936351	5936457	5936529	5936559	3544	7,1,0	101,49,106	0,1,3	58,37,77	221	149	0.13776023525129813	0.407515139363	0.045,0.014,0.0	0.0,0.018,0.026	0.005
2836	gene:Solyc05g052800.2	NA	5	-	62985523	62985745	62985523	62985557	62985650	62985745	2836	86,66,74	2460,2139,2404	98,101,62	3097,3134,3124	242	149	0.1380086415875692	0.407886750315	0.021,0.019,0.019	0.019,0.019,0.012	0.003
1314	gene:Solyc12g017370.1	NA	12	+	6620546	6620748	6620546	6620605	6620681	6620748	1314	0,2,3	38,19,56	1,2,5	43,37,98	225	149	0.1382562839450459	0.40825544468	0.0,0.065,0.034	0.015,0.035,0.033	0.005
2774	gene:Solyc02g094420.2	NA	2	+	54948683	54948924	54948683	54948767	54948841	54948924	2774	9,7,3	4,0,0	4,9,20	0,0,0	223	149	0.13872810558591345	0.408559190387	0.601,1.0,1.0	1.0,1.0,1.0	-0.133
381	gene:Solyc01g098500.2	NA	1	+	89009558	89009745	89009558	89009608	89009685	89009745	381	4,4,6	155,57,123	0,1,11	55,75,327	226	149	0.13863458966546582	0.408559190387	0.017,0.044,0.031	0.0,0.009,0.022	0.02
864	gene:Solyc06g008320.2	NA	6	-	2195810	2195987	2195810	2195874	2195963	2195987	864	4,5,11	127,51,110	1,6,5	40,71,174	238	149	0.1386951780237242	0.408559190387	0.019,0.058,0.059	0.015,0.05,0.018	0.018
3382	gene:Solyc06g035450.2	NA	6	+	24353059	24353305	24353059	24353113	24353193	24353305	3382	10,1,10	381,138,376	5,9,20	212,231,989	229	149	0.14164033434539416	0.416766333654	0.017,0.005,0.017	0.015,0.025,0.013	-0.005
3093	gene:Solyc02g087230.2	NA	2	-	49683047	49683289	49683047	49683119	49683249	49683289	3093	49,35,55	1235,677,1074	45,36,83	691,867,1348	279	149	0.14308799415700996	0.420653377513	0.021,0.027,0.027	0.034,0.022,0.032	-0.004
1989	gene:Solyc03g121980.2	NA	3	-	69992438	69992626	69992438	69992495	69992594	69992626	1989	8,3,2	113,56,122	1,4,5	89,77,233	248	149	0.14647986546150032	0.430244131798	0.041,0.031,0.01	0.007,0.03,0.013	0.011
977	gene:Solyc09g010930.2	NA	9	-	4267190	4267386	4267190	4267288	4267370	4267386	977	15,3,14	904,456,804	4,6,43	586,656,1890	231	149	0.14702923609504112	0.431476256456	0.011,0.004,0.011	0.004,0.006,0.014	0.001
3096	gene:Solyc07g066660.2	NA	7	+	68030674	68030855	68030674	68030707	68030797	68030855	3096	10,4,7	57,44,48	1,9,31	59,47,102	239	149	0.14793424641416972	0.433748955506	0.099,0.054,0.083	0.01,0.107,0.159	-0.013
2080	gene:Solyc12g015710.1	NA	12	-	5692850	5693071	5692850	5692905	5692987	5693071	2080	1,4,4	68,37,73	0,6,4	59,82,104	231	149	0.148090802192737	0.433825083672	0.009,0.065,0.034	0.0,0.045,0.024	0.013
2947	gene:Solyc07g041160.2	NA	7	-	51951254	51951470	51951254	51951348	51951434	51951470	2947	0,2,4	117,48,140	1,3,5	20,42,128	235	149	0.14860824407939574	0.434957345226	0.0,0.026,0.018	0.031,0.043,0.024	-0.018
2149	gene:Solyc01g096070.2	NA	1	+	87181584	87181820	87181584	87181676	87181763	87181820	2149	5,4,5	195,101,192	3,0,3	82,97,166	236	149	0.15028518765510523	0.439478339252	0.016,0.024,0.016	0.023,0.0,0.011	0.007
615	gene:Solyc01g074030.2	NA	1	+	81361239	81361440	81361239	81361245	81361337	81361440	615	41,25,45	650,246,624	20,24,133	302,380,2413	241	149	0.15054380209364843	0.439847414736	0.038,0.059,0.043	0.039,0.038,0.033	0.01
324	gene:Solyc07g066020.2	NA	7	+	67557635	67557872	67557635	67557722	67557834	67557872	324	63,25,83	0,0,1	26,48,128	3,3,0	261	149	0.15090551194458346	0.440130035715	1.0,1.0,0.979	0.832,0.901,1.0	0.082
3557	gene:Solyc10g085100.1	NA	10	-	64408795	64409032	64408795	64408873	64408970	64409032	3557	39,34,41	686,305,648	5,7,12	64,67,145	246	149	0.15084140023407827	0.440130035715	0.033,0.063,0.037	0.045,0.06,0.048	-0.007
539	gene:Solyc08g083320.2	NA	8	-	65817746	65817975	65817746	65817847	65817915	65817975	539	99,56,90	884,433,725	43,27,114	277,256,781	217	149	0.15114433938511249	0.440439908278	0.071,0.082,0.079	0.096,0.068,0.091	-0.008
1508	gene:Solyc12g099660.1	NA	12	+	66722113	66722349	66722113	66722178	66722286	66722349	1508	25,5,19	127,66,120	10,10,16	73,45,202	257	149	0.1514736465198038	0.441012667606	0.102,0.042,0.084	0.074,0.114,0.044	-0.001
1064	gene:Solyc11g007690.1	NA	11	+	1927941	1928146	1927941	1927968	1928056	1928146	1064	13,1,6	359,132,322	10,8,15	211,222,683	237	149	0.1520750766330627	0.442376011011	0.022,0.005,0.012	0.029,0.022,0.014	-0.009
1174	gene:Solyc07g019530.2	NA	7	+	11873560	11873795	11873560	11873646	11873732	11873795	1174	9,6,7	156,57,119	1,0,16	74,95,178	235	149	0.15256906593311437	0.443424704313	0.035,0.063,0.036	0.008,0.0,0.054	0.024
2414	gene:Solyc03g083090.2	NA	3	-	52908380	52908611	52908380	52908423	52908502	52908611	2414	17,12,18	595,369,632	13,17,23	424,477,796	228	149	0.15281785046572868	0.443759527314	0.018,0.021,0.018	0.02,0.023,0.019	-0.002
732	gene:Solyc08g068590.2	NA	8	-	57729068	57729294	57729068	57729111	57729180	57729294	732	2,2,11	220,133,226	12,4,6	197,201,276	218	149	0.1539594719892047	0.4466841624	0.006,0.01,0.032	0.04,0.013,0.015	-0.007
1763	gene:Solyc12g055940.1	NA	12	-	61930189	61930433	61930189	61930279	61930384	61930433	1763	10,5,3	113,49,92	4,6,12	53,68,249	254	149	0.15422199480527352	0.447055381102	0.049,0.056,0.019	0.042,0.049,0.027	0.002
2797	gene:Solyc10g054870.1	NA	10	-	56037348	56037594	56037348	56037418	56037549	56037594	2797	6,1,5	220,111,200	5,15,24	339,327,1544	280	149	0.15458225547047874	0.44770902587	0.014,0.005,0.013	0.008,0.024,0.008	-0.003
2617	gene:Solyc06g074510.2	NA	6	-	46101691	46101929	46101691	46101789	46101875	46101929	2617	4,7,3	120,43,87	9,3,14	52,46,227	235	149	0.15802442391529536	0.457279735406	0.021,0.094,0.021	0.099,0.04,0.038	-0.014
1674	gene:Solyc09g090510.2	NA	9	+	70018517	70018765	70018517	70018556	70018641	70018765	1674	5,4,13	112,57,101	3,3,10	42,76,132	234	149	0.15827197014536556	0.457597462857	0.028,0.043,0.076	0.044,0.025,0.046	0.011
2782	gene:Solyc10g079110.1	NA	10	-	60721934	60722142	60721934	60721992	60722102	60722142	2782	9,0,3	7,5,17	0,3,21	6,10,71	259	149	0.15846458527671434	0.457755958512	0.425,0.0,0.092	0.0,0.147,0.145	0.075
741	gene:Solyc02g091030.2	NA	2	+	52471613	52471843	52471613	52471656	52471825	52471843	741	25,11,15	0,0,0	5,5,30	0,2,2	318	149	0.15875945882730647	0.458209315573	1.0,1.0,1.0	1.0,0.539,0.875	0.195
2048	gene:Solyc12g014380.1	NA	12	+	5271629	5271844	5271629	5271701	5271775	5271844	2048	11,2,4	270,99,209	8,9,8	134,162,370	223	149	0.16075309883852584	0.463560585366	0.027,0.013,0.013	0.038,0.036,0.014	-0.012
2075	gene:Solyc06g084480.2	NA	6	+	49579939	49580169	49579939	49580047	49580147	49580169	2075	8,2,11	63,39,43	5,11,21	30,58,159	249	149	0.1608950539976263	0.463567536323	0.071,0.03,0.133	0.091,0.102,0.073	-0.011
1348	gene:Solyc01g087750.2	NA	1	-	82674139	82674324	82674139	82674173	82674270	82674324	1348	11,6,14	835,342,757	4,5,42	478,548,1785	246	149	0.16121923973044255	0.464099059259	0.008,0.011,0.011	0.005,0.005,0.014	0.002
672	gene:Solyc03g025400.2	NA	3	-	2823555	2823768	2823555	2823612	2823689	2823768	672	2,6,4	3,6,6	5,0,10	6,4,8	226	149	0.1617773560106613	0.465302490621	0.305,0.397,0.305	0.355,0.0,0.452	0.067
3408	gene:Solyc12g016210.1	NA	12	-	6355058	6355289	6355058	6355106	6355188	6355289	3408	3,1,2	22,5,16	4,1,4	13,13,59	231	149	0.16201231724248064	0.465575188477	0.081,0.114,0.075	0.166,0.047,0.042	0.005
2956	gene:Solyc02g085840.2	NA	2	-	48627366	48627599	48627366	48627473	48627557	48627599	2956	11,1,5	220,94,225	3,1,8	116,124,364	233	149	0.16222522749923404	0.465784101774	0.031,0.007,0.014	0.016,0.005,0.014	0.006
2078	gene:Solyc06g084480.2	NA	6	+	49580289	49580517	49580289	49580361	49580447	49580517	2078	20,2,32	0,0,0	21,24,48	0,0,5	235	149	0.16368554400160315	0.469571137455	1.0,1.0,1.0	1.0,1.0,0.859	0.047
81	gene:Solyc02g030210.2	NA	2	+	25316137	25316378	25316137	25316201	25316289	25316378	81	1,5,1	0,23,0	7,1,5	25,25,67	237	149	0.16504171599357698	0.473053132468	1.0,0.12,1.0	0.15,0.025,0.045	0.633
934	gene:Solyc06g076650.2	NA	6	+	47607223	47607467	47607223	47607296	47607363	47607467	934	3,2,0	41,31,45	1,0,6	44,48,91	216	149	0.16551502088647274	0.474000775332	0.048,0.043,0.0	0.015,0.0,0.044	0.011
2174	gene:Solyc01g056850.2	NA	1	-	56988728	56988972	56988728	56988822	56988912	56988972	2174	1,2,0	32,15,19	1,0,4	45,19,80	239	149	0.16590038205153657	0.474286634402	0.019,0.077,0.0	0.014,0.0,0.03	0.017
2400	gene:Solyc10g018530.1	NA	10	-	8736514	8736693	8736514	8736556	8736609	8736693	2400	2,0,4	2,1,0	2,0,7	0,0,2	202	149	0.16577787278503747	0.474286634402	0.425,0.0,1.0	1.0,NA,0.721	-0.386
1827	gene:Solyc02g091580.2	NA	2	-	52835695	52835935	52835695	52835767	52835851	52835935	1827	3,1,7	208,61,135	3,0,15	92,85,402	233	149	0.16611157439258425	0.474482072341	0.009,0.01,0.032	0.02,0.0,0.023	0.003
1482	gene:Solyc07g025170.2	NA	7	-	26188475	26188707	26188475	26188511	26188636	26188707	1482	2,1,1	26,9,15	2,1,5	9,7,52	274	149	0.1696176703178165	0.483509493272	0.04,0.057,0.035	0.108,0.072,0.05	-0.033
241	gene:Solyc12g089220.1	NA	12	-	64329008	64329201	64329008	64329074	64329149	64329201	241	9,5,7	108,63,127	5,3,8	84,82,180	224	149	0.1697086300889496	0.483509493272	0.053,0.05,0.035	0.038,0.024,0.029	0.016
3288	gene:Solyc03g095250.2	NA	3	-	56233902	56234124	56233902	56233936	56234030	56234124	3288	0,0,0	22,11,9	0,0,6	13,6,46	243	149	0.16961291686670454	0.483509493272	0.0,0.0,0.0	0.0,0.0,0.074	-0.025
2834	gene:Solyc05g041530.2	NA	5	+	52104801	52105045	52104801	52104877	52104975	52105045	2834	63,40,60	0,0,0	62,45,118	2,4,0	247	149	0.17201599213520755	0.489443002573	1.0,1.0,1.0	0.949,0.872,1.0	0.06
742	gene:Solyc02g091030.2	NA	2	+	52471610	52471843	52471610	52471703	52471828	52471843	742	8,5,5	7,1,5	0,0,13	1,2,10	274	149	0.17208592023020358	0.489443002573	0.383,0.731,0.352	0.0,0.0,0.414	0.351
250	gene:Solyc01g111780.2	NA	1	+	97959997	97960183	97959997	97960057	97960152	97960183	250	2,2,7	187,87,154	0,1,7	134,173,234	244	149	0.17415163385666946	0.494894548907	0.006,0.014,0.027	0.0,0.004,0.018	0.008
2766	gene:Solyc10g074690.1	NA	10	-	58280559	58280801	58280559	58280595	58280760	58280801	2766	46,19,26	502,226,475	11,16,20	118,122,229	314	149	0.1748778102677939	0.496533406589	0.042,0.038,0.025	0.042,0.059,0.04	-0.012
1421	gene:Solyc03g031600.2	NA	3	-	4087152	4087381	4087152	4087223	4087324	4087381	1421	6,0,12	0,0,0	0,4,8	0,0,1	250	149	0.17554411023780103	0.497999602229	1.0,NA,1.0	NA,1.0,0.827	0.087
2474	gene:Solyc07g065430.2	NA	7	-	67192530	67192732	67192530	67192589	67192684	67192732	2474	7,7,8	2,2,8	0,9,2	4,2,4	244	149	0.17635367050787065	0.499443216903	0.681,0.681,0.379	0.0,0.733,0.234	0.258
3261	gene:Solyc01g066900.2	NA	1	+	75154793	75154958	75154793	75154829	75154904	75154958	3261	1,0,5	60,26,48	0,2,8	30,45,157	224	149	0.17627908566015363	0.499443216903	0.011,0.0,0.065	0.0,0.029,0.033	0.005
2566	gene:Solyc02g093170.2	NA	2	-	54108655	54108895	54108655	54108747	54108832	54108895	2566	8,2,14	4,4,1	9,9,86	9,4,48	234	149	0.1773037003210216	0.501520899355	0.56,0.241,0.899	0.389,0.589,0.533	0.063
3327	gene:Solyc09g098580.2	NA	9	+	72373115	72373316	72373115	72373172	72373259	72373316	3327	5,2,2	89,37,74	1,0,2	66,50,95	236	149	0.17744796921607514	0.501520899355	0.034,0.033,0.017	0.009,0.0,0.013	0.021
343	gene:Solyc08g083360.2	NA	8	+	65831197	65831392	65831197	65831257	65831334	65831392	343	135,70,127	1595,838,1463	74,66,178	850,953,1721	226	149	0.17754021000656517	0.501520899355	0.053,0.052,0.054	0.054,0.044,0.064	-0.001
1318	gene:Solyc04g008640.2	NA	4	+	2265455	2265690	2265455	2265572	2265658	2265690	1318	10,2,1	59,29,46	2,3,6	41,35,133	235	149	0.17793368616471356	0.501779036875	0.097,0.042,0.014	0.03,0.052,0.028	0.014
3165	gene:Solyc02g090390.2	NA	2	-	51945483	51945725	51945483	51945537	51945619	51945725	3165	14,5,21	89,42,77	2,10,35	50,40,250	231	149	0.1779068094153466	0.501779036875	0.092,0.071,0.15	0.025,0.139,0.083	0.022
2828	gene:Solyc05g041530.2	NA	5	+	52105020	52105215	52105020	52105046	52105145	52105215	2828	107,78,96	228,92,226	54,115,252	139,155,414	248	149	0.1782939667579061	0.502368581484	0.22,0.337,0.203	0.189,0.308,0.268	-0.002
2119	gene:Solyc02g079760.2	NA	2	-	44205822	44206028	44205822	44205888	44205967	44206028	2119	1,2,4	45,27,43	1,1,11	20,32,118	228	149	0.1792022034877888	0.5044997627	0.014,0.046,0.057	0.032,0.02,0.057	0.003
3553	gene:Solyc01g086690.2	NA	1	-	81647599	81647770	81647599	81647627	81647720	81647770	3553	0,0,0	5,2,12	0,2,3	3,6,26	242	149	0.1794009837693014	0.504631725725	0.0,0.0,0.0	0.0,0.17,0.066	-0.079
1119	gene:Solyc09g010420.2	NA	9	-	3788277	3788497	3788277	3788338	3788419	3788497	1119	3,1,9	131,75,191	5,6,10	128,95,237	230	149	0.17979345213791897	0.505307824029	0.015,0.009,0.03	0.025,0.039,0.027	-0.012
559	gene:Solyc05g013460.2	NA	5	+	6662041	6662278	6662041	6662079	6662191	6662278	559	9,2,4	150,45,134	2,1,6	65,51,155	261	149	0.1800981212679596	0.505736228954	0.033,0.025,0.017	0.017,0.011,0.022	0.008
1321	gene:Solyc04g008640.2	NA	4	+	2254507	2254755	2254507	2254575	2254653	2254755	1321	2,3,8	52,30,67	2,1,15	27,31,108	227	149	0.1810459601795422	0.507565816726	0.025,0.062,0.073	0.046,0.021,0.084	0.003
3187	gene:Solyc03g019950.2	NA	3	+	61269104	61269318	61269104	61269176	61269259	61269318	3187	8,9,9	150,114,119	15,1,8	118,86,186	232	149	0.18105523564739945	0.507565816726	0.033,0.048,0.046	0.075,0.007,0.027	0.006
454	gene:Solyc01g005080.2	NA	1	-	68346	68565	68346	68421	68503	68565	454	8,0,4	79,30,73	2,10,5	42,41,111	231	149	0.18195625706019652	0.509661623907	0.061,0.0,0.034	0.03,0.136,0.028	-0.033
3241	gene:Solyc11g013070.1	NA	11	+	5926488	5926730	5926488	5926522	5926612	5926730	3241	3,0,2	21,10,15	4,0,5	28,31,48	239	149	0.1824617918499174	0.510217232766	0.082,0.0,0.077	0.082,0.0,0.061	0.005
330	gene:Solyc11g005660.1	NA	11	-	489877	490094	489877	489958	490039	490094	330	2,0,6	0,0,0	0,1,7	0,0,1	230	149	0.18238262460791227	0.510217232766	1.0,NA,1.0	NA,1.0,0.819	0.091
79	gene:Solyc09g090860.2	NA	9	-	70252346	70252590	70252346	70252383	70252522	70252590	79	9,0,4	55,46,75	1,1,3	15,25,61	288	149	0.18316163008370911	0.511743427366	0.078,0.0,0.027	0.033,0.02,0.025	0.009
20	gene:Solyc09g061290.2	NA	9	-	58603215	58603463	58603215	58603258	58603343	58603463	20	4,5,8	183,51,134	5,3,14	87,81,138	234	149	0.1840982533165839	0.513928065141	0.014,0.059,0.037	0.035,0.023,0.061	-0.003
2004	gene:Solyc06g062790.2	NA	6	+	39615994	39616182	39615994	39616036	39616118	39616182	2004	3,8,14	57,33,77	9,17,26	44,42,175	231	149	0.18474253175477495	0.515293610822	0.033,0.135,0.105	0.117,0.207,0.087	-0.046
3144	gene:Solyc02g062520.2	NA	2	-	34213924	34214060	34213924	34213937	34214032	34214060	3144	4,4,8	13,4,17	0,6,17	2,9,31	244	149	0.18523869301919632	0.516244075679	0.158,0.379,0.223	0.0,0.289,0.251	0.073
493	gene:Solyc06g007350.2	NA	6	+	1387355	1387578	1387355	1387426	1387529	1387578	493	28,5,9	310,163,265	8,16,15	228,269,424	252	149	0.18573691890894722	0.517198696241	0.051,0.018,0.02	0.02,0.034,0.02	0.005
1202	gene:Solyc12g056530.1	NA	12	-	62482972	62483201	62482972	62483039	62483131	62483201	1202	13,8,17	280,158,336	13,9,19	200,173,361	241	149	0.1860529073494821	0.517644688622	0.028,0.03,0.03	0.039,0.031,0.032	-0.005
1553	gene:Solyc11g020760.1	NA	11	+	11968643	11968793	11968643	11968695	11968786	11968793	1553	0,0,0	2,3,7	0,4,0	4,2,6	240	149	0.18829405582234038	0.523004058062	0.0,0.0,0.0	0.0,0.554,0.0	-0.185
1941	gene:Solyc03g025530.2	NA	3	-	2914636	2914817	2914636	2914645	2914717	2914817	1941	11,3,17	2,2,0	8,1,23	0,0,0	221	149	0.1882565070075007	0.523004058062	0.788,0.503,1.0	1.0,1.0,1.0	-0.236
1890	gene:Solyc02g070550.2	NA	2	+	40295039	40295207	40295039	40295059	40295141	40295207	1890	11,1,3	214,135,197	1,1,8	93,100,440	231	149	0.1908505824949395	0.529662184668	0.032,0.005,0.01	0.007,0.006,0.012	0.007
127	gene:Solyc01g103430.2	NA	1	+	92048185	92048326	92048185	92048192	92048294	92048326	127	373,202,331	6,2,4	145,146,655	0,0,1	251	149	0.19126360643363094	0.530365359409	0.974,0.984,0.98	1.0,1.0,0.997	-0.02
1822	gene:Solyc05g053940.2	NA	5	-	63960149	63960390	63960149	63960214	63960342	63960390	1822	21,13,16	797,361,662	13,16,20	433,445,1065	277	149	0.1921563076034112	0.532396375195	0.014,0.019,0.013	0.016,0.019,0.01	0.0
175	gene:Solyc02g005520.2	NA	2	-	9239964	9240131	9239964	9240011	9240093	9240131	175	62,18,54	8,0,8	24,23,86	8,4,12	231	149	0.19280324080984396	0.532785089288	0.833,1.0,0.813	0.659,0.788,0.822	0.126
2776	gene:Solyc02g094420.2	NA	2	+	54948540	54948765	54948540	54948603	54948677	54948765	2776	39,16,22	534,243,462	13,32,51	380,443,1182	223	149	0.19299996063526548	0.532785089288	0.047,0.042,0.031	0.022,0.046,0.028	0.008
3196	gene:Solyc08g016080.2	NA	8	+	6695329	6695518	6695329	6695378	6695452	6695518	3196	7,2,0	0,3,3	0,2,5	2,2,2	223	149	0.19248189628443865	0.532785089288	1.0,0.308,0.0	0.0,0.401,0.626	0.094
3398	gene:Solyc07g053470.2	NA	7	+	61925882	61926046	61925882	61925933	61926008	61926046	3398	2,3,3	100,55,90	4,3,10	82,89,192	224	149	0.192634777894424	0.532785089288	0.013,0.035,0.022	0.031,0.022,0.033	-0.005
458	gene:Solyc09g065270.2	NA	9	+	63340231	63340471	63340231	63340298	63340375	63340471	458	21,14,19	799,336,623	11,14,56	581,655,2200	226	149	0.19309850918197244	0.532785089288	0.017,0.027,0.02	0.012,0.014,0.017	0.007
1877	gene:Solyc02g085810.2	NA	2	+	48597318	48597547	48597318	48597387	48597471	48597547	1877	0,1,4	31,6,19	0,0,1	18,14,54	233	149	0.19395394924745127	0.534666872768	0.0,0.096,0.119	0.0,0.0,0.012	0.068
660	gene:Solyc06g053560.2	NA	6	-	36372345	36372541	36372345	36372391	36372479	36372541	660	6,0,4	110,36,75	0,1,6	67,47,177	237	149	0.1941024228049915	0.534666872768	0.033,0.0,0.032	0.0,0.013,0.021	0.01
688	gene:Solyc04g079040.2	NA	4	-	63633694	63633860	63633694	63633740	63633853	63633860	688	0,2,0	27,9,38	0,0,7	39,34,66	262	149	0.19608893130165087	0.539691325422	0.0,0.112,0.0	0.0,0.0,0.057	0.018
3212	gene:Solyc10g084930.1	NA	10	+	64283962	64284206	64283962	64284046	64284125	64284206	3212	0,0,0	10,6,9	1,1,2	13,5,21	228	149	0.19641182848528976	0.540132528335	0.0,0.0,0.0	0.048,0.116,0.059	-0.074
1220	gene:Solyc10g084310.1	NA	10	+	63912795	63913035	63912795	63912802	63912894	63913035	1220	15,11,19	599,385,628	20,11,47	911,838,1751	241	149	0.19689244329628103	0.540559253413	0.015,0.017,0.018	0.013,0.008,0.016	0.004
3191	gene:Solyc03g113060.2	NA	3	-	63358329	63358574	63358329	63358367	63358454	63358574	3191	6,3,2	22,19,28	2,5,13	16,21,75	236	149	0.19681265786081534	0.540559253413	0.147,0.091,0.043	0.073,0.131,0.099	-0.007
740	gene:Solyc02g091030.2	NA	2	+	52471412	52471656	52471412	52471487	52471613	52471656	740	3,0,0	15,3,18	0,0,4	2,6,11	275	149	0.19709886787491754	0.540679140446	0.098,0.0,0.0	0.0,0.0,0.165	-0.022
1200	gene:Solyc12g056530.1	NA	12	-	62483131	62483337	62483131	62483201	62483269	62483337	1200	20,2,10	0,2,5	4,3,14	0,4,4	217	149	0.1978246472368102	0.541775332334	1.0,0.407,0.579	1.0,0.34,0.706	-0.02
1672	gene:Solyc09g090510.2	NA	9	+	70018337	70018556	70018337	70018429	70018517	70018556	1672	11,2,21	4,0,0	1,14,24	0,0,0	237	149	0.19776114424024538	0.541775332334	0.634,1.0,1.0	1.0,1.0,1.0	-0.122
1930	gene:Solyc09g008490.2	NA	9	+	1975620	1975869	1975620	1975660	1975763	1975869	1930	20,1,14	0,0,4	6,5,4	0,0,0	252	149	0.1996219195005839	0.546247130627	1.0,1.0,0.674	1.0,1.0,1.0	-0.109
2040	gene:Solyc03g096940.2	NA	3	+	59323853	59324097	59323853	59323903	59324005	59324097	2040	13,4,6	0,0,0	5,10,18	0,0,4	251	149	0.19992483252864546	0.546625756099	1.0,1.0,1.0	1.0,1.0,0.728	0.091
2205	gene:Solyc05g052470.2	NA	5	+	62688076	62688305	62688076	62688151	62688241	62688305	2205	15,7,10	4,0,0	4,13,13	0,0,0	239	149	0.20041532102539703	0.547516197736	0.7,1.0,1.0	1.0,1.0,1.0	-0.1
692	gene:Solyc03g083540.2	NA	3	+	53487622	53487867	53487622	53487682	53487774	53487867	692	11,3,5	0,0,0	2,4,14	0,0,2	241	149	0.2031490227557487	0.554528392436	1.0,1.0,1.0	1.0,1.0,0.812	0.063
537	gene:Solyc08g083320.2	NA	8	-	65817942	65818157	65817942	65817975	65818067	65818157	537	48,11,35	4,2,7	11,6,31	0,0,7	241	149	0.20516554940859927	0.559573033773	0.881,0.773,0.756	1.0,1.0,0.732	-0.107
1349	gene:Solyc01g087750.2	NA	1	-	82674139	82674324	82674139	82674195	82674270	82674324	1349	11,6,14	0,0,4	4,5,42	0,0,0	224	149	0.20602911358479412	0.56129342943	1.0,1.0,0.7	1.0,1.0,1.0	-0.1
1624	gene:Solyc09g031680.1	NA	9	-	28218926	28219160	28218926	28218998	28219088	28219160	1624	19,7,22	0,0,0	8,13,25	0,0,4	239	149	0.2061342516268837	0.56129342943	1.0,1.0,1.0	1.0,1.0,0.796	0.068
3351	gene:Solyc11g011960.1	NA	11	-	4915300	4915509	4915300	4915358	4915447	4915509	3351	50,22,56	1690,799,1477	5,14,24	382,366,894	238	149	0.20664401369804028	0.562220649881	0.018,0.017,0.023	0.008,0.023,0.017	0.003
1205	gene:Solyc12g056530.1	NA	12	-	62483131	62483337	62483131	62483193	62483277	62483337	1205	40,11,39	7,0,0	20,15,51	0,4,0	233	149	0.20703859612963363	0.562833237596	0.785,1.0,1.0	1.0,0.706,1.0	0.026
557	gene:Solyc05g013460.2	NA	5	+	6661017	6661209	6661017	6661074	6661148	6661209	557	1,2,5	104,39,74	5,1,6	45,68,80	223	149	0.20855152823159995	0.566482564829	0.006,0.033,0.043	0.069,0.01,0.048	-0.015
1833	gene:Solyc01g080540.2	NA	1	+	79789291	79789526	79789291	79789332	79789467	79789526	1833	54,26,42	0,0,4	55,43,72	0,0,4	284	149	0.2088951847124264	0.566489635604	1.0,1.0,0.846	1.0,1.0,0.904	-0.019
472	gene:Solyc04g054190.2	NA	4	+	51910641	51910859	51910641	51910722	51910791	51910859	472	14,8,13	2,0,4	1,12,26	2,0,2	218	149	0.20882985432482626	0.566489635604	0.827,1.0,0.69	0.255,1.0,0.899	0.121
1759	gene:Solyc06g071580.2	NA	6	+	44077201	44077446	44077201	44077300	44077417	44077446	1759	8,5,5	12,8,9	4,0,5	12,3,6	266	149	0.21178914750596273	0.572934485354	0.272,0.259,0.237	0.157,0.0,0.318	0.098
2240	gene:Solyc06g060460.2	NA	6	-	38484232	38485088	38484232	38484418	38484992	38485088	2240	139,28,103	2,0,2	41,48,232	0,0,2	723	149	0.21161626792622218	0.572934485354	0.935,1.0,0.914	1.0,1.0,0.96	-0.037
3281	gene:Solyc04g007280.2	NA	4	+	995893	996111	995893	995978	996061	996111	3281	6,1,0	50,16,58	1,0,6	51,44,102	232	149	0.21162675594853114	0.572934485354	0.072,0.039,0.0	0.012,0.0,0.036	0.021
712	gene:Solyc03g033600.2	NA	3	-	5159437	5159643	5159437	5159504	5159577	5159643	712	16,3,12	438,260,400	7,14,16	363,364,416	222	149	0.21354919689007212	0.577225738054	0.024,0.008,0.02	0.013,0.025,0.025	-0.004
2948	gene:Solyc05g021100.2	NA	5	-	26355543	26355767	26355543	26355575	26355689	26355767	2948	5,3,3	38,12,40	2,7,12	22,25,67	263	149	0.21526239920764337	0.580911202411	0.069,0.124,0.041	0.049,0.137,0.092	-0.015
3076	gene:Solyc12g056770.1	NA	12	+	62857610	62857832	62857610	62857682	62857758	62857832	3076	4,4,1	170,79,188	2,1,5	82,91,204	225	149	0.2151903976692164	0.580911202411	0.015,0.032,0.004	0.016,0.007,0.016	0.004
2186	gene:Solyc01g110410.2	NA	1	-	97118132	97118283	97118132	97118169	97118258	97118283	2186	15,0,10	417,152,399	3,4,12	218,266,661	238	149	0.21559148395052263	0.581327037081	0.022,0.0,0.015	0.009,0.009,0.011	0.003
2487	gene:Solyc02g094090.2	NA	2	-	54728837	54729074	54728837	54728899	54729017	54729074	2487	11,5,7	6,0,0	15,5,9	3,1,1	267	149	0.21701372840820365	0.584687433716	0.506,1.0,1.0	0.736,0.736,0.834	0.067
2605	gene:Solyc01g006630.2	NA	1	-	1224760	1224969	1224760	1224846	1224918	1224969	2605	5,3,11	72,36,93	4,1,9	45,31,154	221	149	0.21729490522803283	0.584970563345	0.045,0.053,0.074	0.057,0.021,0.038	0.019
1326	gene:Solyc10g080100.1	NA	10	-	61489245	61489454	61489245	61489314	61489388	61489454	1326	6,1,4	98,36,92	0,2,6	66,53,105	223	149	0.21795212383245532	0.586264741191	0.039,0.018,0.028	0.0,0.025,0.037	0.008
344	gene:Solyc08g083360.2	NA	8	+	65830885	65831125	65830885	65830992	65831073	65831125	344	78,35,62	6,3,0	41,68,86	1,8,6	230	149	0.21863630610767307	0.587629295218	0.894,0.883,1.0	0.964,0.846,0.903	0.021
2850	gene:Solyc07g009150.2	NA	7	+	4200285	4200453	4200285	4200326	4200429	4200453	2850	3,3,1	79,27,74	0,3,4	50,55,202	252	149	0.21934565020058716	0.589059215818	0.022,0.062,0.008	0.0,0.031,0.012	0.016
1426	gene:Solyc06g009160.2	NA	6	-	3105050	3105267	3105050	3105122	3105210	3105267	1426	0,0,1	5,4,7	0,0,0	0,0,2	237	149	0.22009077614918499	0.590582841977	0.0,0.0,0.082	NA,NA,0.0	0.027
2914	gene:Solyc04g076380.2	NA	4	-	61284922	61285156	61284922	61285021	61285096	61285156	2914	76,57,87	674,392,685	34,34,56	302,237,492	224	149	0.22141638557702692	0.59366039781	0.07,0.088,0.078	0.07,0.087,0.07	0.003
3111	gene:Solyc02g083730.2	NA	2	-	47027970	47028185	47027970	47028041	47028116	47028185	3111	0,0,1	2,1,1	0,0,0	0,0,4	224	149	0.2237829133200691	0.599521643588	0.0,0.0,0.399	NA,NA,0.0	0.133
2441	gene:Solyc02g069680.2	NA	2	+	39521761	39521980	39521761	39521792	39521875	39521980	2441	6,11,18	0,0,4	14,9,33	0,0,0	232	149	0.22440391771689808	0.600700898191	1.0,1.0,0.743	1.0,1.0,1.0	-0.086
830	gene:Solyc05g025890.1	NA	5	-	37242217	37242401	37242217	37242310	37242364	37242401	830	8,2,11	0,0,2	4,4,11	2,0,0	203	149	0.2259101854672014	0.604246083834	1.0,1.0,0.801	0.595,1.0,1.0	0.069
1484	gene:Solyc07g045420.2	NA	7	-	58509982	58510162	58509982	58510057	58510141	58510162	1484	28,10,10	215,111,184	17,3,21	94,92,135	233	149	0.22631514169839448	0.604842237105	0.077,0.054,0.034	0.104,0.02,0.09	-0.016
2387	gene:Solyc05g032680.2	NA	5	+	45978295	45979079	45978295	45978356	45978986	45979079	2387	0,0,1	0,0,3	3,0,0	0,0,3	779	149	0.22780938301554343	0.608346278439	NA,NA,0.06	1.0,NA,0.0	-0.44
824	gene:Solyc09g074950.2	NA	9	+	66751740	66751962	66751740	66751785	66751870	66751962	824	7,1,1	40,41,54	0,0,6	11,14,94	234	149	0.22821882391814227	0.608950147033	0.1,0.015,0.012	0.0,0.0,0.039	0.029
540	gene:Solyc08g083320.2	NA	8	-	65817942	65818157	65817942	65817979	65818067	65818157	540	40,11,33	1076,484,931	8,6,29	334,310,865	237	149	0.23054749837905691	0.614669975614	0.023,0.014,0.022	0.015,0.012,0.021	0.004
948	gene:Solyc02g071510.2	NA	2	-	40914325	40914566	40914325	40914424	40914506	40914566	948	8,3,18	55,25,58	8,4,18	29,21,67	231	149	0.23133280267194015	0.616269102226	0.086,0.072,0.167	0.151,0.109,0.148	-0.028
2403	gene:Solyc11g012900.1	NA	11	-	5683482	5683671	5683482	5683533	5683632	5683671	2403	8,5,12	172,108,141	6,6,16	82,60,230	248	149	0.23409675447971195	0.62313254678	0.027,0.027,0.049	0.042,0.057,0.04	-0.012
1479	gene:Solyc01g006710.2	NA	1	+	1291358	1291590	1291358	1291401	1291494	1291590	1479	6,1,1	0,0,0	0,0,9	0,0,1	242	149	0.23485114238744842	0.624201279587	1.0,1.0,1.0	NA,NA,0.847	0.153
55	gene:Solyc04g049800.2	NA	4	+	43567844	43568039	43567844	43567872	43567951	43568039	55	6,0,5	73,28,92	10,6,6	58,75,166	228	149	0.23506195086178497	0.624201279587	0.051,0.0,0.034	0.101,0.05,0.023	-0.03
969	gene:Solyc05g054550.2	NA	5	+	64449101	64449323	64449101	64449199	64449306	64449323	969	2,1,3	64,48,46	0,2,0	51,29,99	256	149	0.2349927822475995	0.624201279587	0.018,0.012,0.037	0.0,0.039,0.0	0.009
277	gene:Solyc03g123640.2	NA	3	+	70438814	70438958	70438814	70438843	70438925	70438958	277	47,21,51	5,0,0	33,50,127	0,0,0	231	149	0.2352596008528022	0.624227151784	0.858,1.0,1.0	1.0,1.0,1.0	-0.047
1000	gene:Solyc09g065830.2	NA	9	-	64101626	64101855	64101626	64101678	64101777	64101855	1000	8,3,9	396,155,334	3,2,16	221,181,607	248	149	0.23556107996326534	0.62452825829	0.012,0.011,0.016	0.008,0.007,0.016	0.003
468	gene:Solyc04g045480.2	NA	4	+	33679606	33679832	33679606	33679667	33679782	33679832	468	6,6,11	169,85,180	7,3,24	75,75,332	264	149	0.23805093381586445	0.630123667041	0.02,0.038,0.033	0.05,0.022,0.039	-0.007
939	gene:Solyc01g099750.2	NA	1	+	89903523	89903757	89903523	89903590	89903675	89903757	939	6,0,6	30,3,18	3,2,8	10,11,75	234	149	0.2378659246637901	0.630123667041	0.113,0.0,0.175	0.16,0.104,0.064	-0.013
3353	gene:Solyc11g011960.1	NA	11	-	4916385	4916598	4916385	4916463	4916542	4916598	3353	144,64,137	2303,1594,2066	35,31,69	612,534,932	228	149	0.2394730216423694	0.633383262656	0.039,0.026,0.042	0.036,0.037,0.046	-0.004
1184	gene:Solyc01g101240.2	NA	1	+	91059596	91059839	91059596	91059691	91059781	91059839	1184	30,21,34	699,386,662	8,7,27	238,241,540	239	149	0.24160406490319894	0.638486285737	0.026,0.033,0.031	0.021,0.018,0.03	0.007
1963	gene:Solyc03g019940.2	NA	3	-	61277225	61277474	61277225	61277293	61277405	61277474	1963	5,7,4	238,86,267	3,3,12	235,222,476	261	149	0.24178679935507646	0.638486285737	0.012,0.044,0.008	0.007,0.008,0.014	0.012
643	gene:Solyc03g118480.2	NA	3	+	67337997	67338223	67337997	67338077	67338167	67338223	643	1,0,2	94,88,77	4,4,1	88,105,123	239	149	0.24279231429741416	0.640632301903	0.007,0.0,0.016	0.028,0.023,0.005	-0.011
992	gene:Solyc01g100170.2	NA	1	+	90239748	90239966	90239748	90239801	90239885	90239966	992	1,0,0	136,66,82	0,2,5	49,27,46	233	149	0.2441768051123065	0.64377408459	0.005,0.0,0.0	0.0,0.045,0.065	-0.035
2021	gene:Solyc06g084610.2	NA	6	-	49673521	49673750	49673521	49673613	49673716	49673750	2021	16,6,23	2,4,4	20,14,27	4,2,14	252	149	0.24568136132443466	0.647227186614	0.825,0.47,0.773	0.747,0.805,0.533	-0.006
1440	gene:Solyc05g052920.2	NA	5	-	63099522	63099751	63099522	63099584	63099669	63099751	1440	9,3,2	19,7,21	7,3,9	9,14,18	234	149	0.2474995012514327	0.651500271915	0.232,0.214,0.057	0.331,0.12,0.241	-0.063
2437	gene:Solyc03g005960.2	NA	3	+	651798	651982	651798	651827	651934	651982	2437	17,2,8	33,19,40	5,6,18	24,19,38	256	149	0.24877390215167344	0.654336423553	0.231,0.058,0.104	0.108,0.155,0.216	-0.029
1935	gene:Solyc08g078750.2	NA	8	-	62489447	62489663	62489447	62489513	62489610	62489663	1935	2,0,1	15,2,13	0,0,1	14,15,35	246	149	0.24982373922290785	0.656577896913	0.075,0.0,0.045	0.0,0.0,0.017	0.034
3566	gene:Solyc06g084460.2	NA	6	-	49558481	49558724	49558481	49558581	49558678	49558724	3566	7,0,6	2,0,0	6,6,4	0,0,2	246	149	0.25153611383532515	0.660555707637	0.679,NA,1.0	1.0,1.0,0.548	-0.01
1035	gene:Solyc12g019750.1	NA	12	-	11311029	11311216	11311029	11311113	11311195	11311216	1035	10,3,7	176,93,194	6,6,8	187,156,353	231	149	0.2517738708150264	0.660657818995	0.035,0.02,0.023	0.02,0.024,0.014	0.007
2376	gene:Solyc02g086610.2	NA	2	+	49272164	49272408	49272164	49272232	49272373	49272408	2376	4,1,2	115,29,95	4,1,10	65,71,220	290	149	0.25203447660436784	0.660819677411	0.018,0.017,0.011	0.031,0.007,0.023	-0.005
1272	gene:Solyc02g067360.2	NA	2	-	37560805	37561034	37560805	37560872	37560980	37561034	1272	14,5,7	89,31,61	17,8,15	70,66,136	257	149	0.2524920991044421	0.661497439452	0.084,0.086,0.062	0.123,0.066,0.06	-0.006
563	gene:Solyc09g011160.2	NA	9	+	4511023	4511272	4511023	4511097	4511187	4511272	563	0,0,1	3,2,0	0,2,1	2,3,8	239	149	0.25440852821492393	0.66599301082	0.0,0.0,1.0	0.0,0.294,0.072	0.211
2241	gene:Solyc11g008620.1	NA	11	-	2809784	2809965	2809784	2809837	2809956	2809965	2241	27,17,17	1119,462,1083	9,12,26	707,692,3130	268	149	0.2546734317571332	0.666161527793	0.013,0.02,0.009	0.007,0.01,0.005	0.007
2539	gene:Solyc05g008870.2	NA	5	+	3094402	3094643	3094402	3094477	3094589	3094643	2539	4,1,4	106,74,142	1,4,1	73,59,127	261	149	0.2549666875162521	0.6664038835	0.021,0.008,0.016	0.008,0.037,0.004	-0.001
2852	gene:Solyc02g069310.2	NA	2	+	39239909	39240956	39239909	39239980	39240929	39240956	2852	171,97,158	0,4,0	77,74,481	0,0,3	1098	149	0.2563536061686813	0.669502106676	1.0,0.767,1.0	1.0,1.0,0.956	-0.063
2840	gene:Solyc06g051570.2	NA	6	-	35094127	35094343	35094127	35094183	35094261	35094343	2840	7,2,6	32,23,45	6,7,5	25,18,37	227	149	0.25701872154492067	0.670711856223	0.126,0.054,0.08	0.136,0.203,0.081	-0.053
2929	gene:Solyc08g062820.2	NA	8	-	52140094	52140295	52140094	52140152	52140241	52140295	2929	32,18,31	3,0,0	26,14,159	0,0,0	238	149	0.25724517135099384	0.670775870666	0.87,1.0,1.0	1.0,1.0,1.0	-0.043
1865	gene:Solyc05g023770.2	NA	5	-	29323803	29323979	29323803	29323831	29323936	29323979	1865	1,0,1	66,34,65	1,0,7	51,49,62	254	149	0.2579347515401917	0.672046466366	0.009,0.0,0.009	0.011,0.0,0.062	-0.018
300	gene:Solyc05g013740.2	NA	5	+	7058946	7059163	7058946	7059036	7059121	7059163	300	1,0,3	44,16,38	1,2,1	30,43,109	234	149	0.2583807015056322	0.672680791851	0.014,0.0,0.048	0.021,0.029,0.006	0.002
3163	gene:Solyc02g090390.2	NA	2	-	51945800	51946021	51945800	51945875	51945956	51946021	3163	2,0,5	11,2,5	4,2,4	1,6,8	230	149	0.25911188125854473	0.673528692911	0.105,0.0,0.393	0.722,0.178,0.245	-0.216
786	gene:Solyc10g081060.1	NA	10	+	62242668	62242913	62242668	62242764	62242868	62242913	786	0,0,1	152,58,133	0,3,7	69,70,105	253	149	0.2590772055549257	0.673528692911	0.0,0.0,0.004	0.0,0.025,0.038	-0.02
3086	gene:Solyc10g085810.1	NA	10	+	64892700	64892943	64892700	64892807	64892896	64892943	3086	1,0,0	85,21,48	2,0,5	22,21,78	238	149	0.26076879591203606	0.677305660688	0.007,0.0,0.0	0.054,0.0,0.039	-0.029
2995	gene:Solyc01g006330.2	NA	1	+	912288	912533	912288	912349	912427	912533	2995	17,10,17	385,250,366	1,9,48	255,248,573	227	149	0.2618350786380579	0.679543852528	0.028,0.026,0.03	0.003,0.023,0.052	0.002
552	gene:Solyc12g062290.1	NA	12	-	31729833	31730055	31729833	31729884	31729963	31730055	552	0,0,0	78,17,40	2,2,5	29,52,142	228	149	0.26221913376663875	0.680009338308	0.0,0.0,0.0	0.043,0.025,0.022	-0.03
1369	gene:Solyc05g009530.2	NA	5	-	3740955	3741198	3740955	3741035	3741127	3741198	1369	5,5,17	222,108,249	19,10,23	260,252,408	241	149	0.26310816893791394	0.681782634331	0.014,0.028,0.041	0.043,0.024,0.034	-0.006
1143	gene:Solyc04g049710.2	NA	4	-	43144919	43145104	43144919	43145002	43145078	43145104	1143	10,0,3	91,48,91	3,0,7	71,48,168	225	149	0.2640622603748266	0.682204054359	0.068,0.0,0.021	0.027,0.0,0.027	0.012
1215	gene:Solyc09g074230.2	NA	9	-	66006342	66006568	66006342	66006380	66006478	66006568	1215	28,14,42	222,140,273	11,11,33	80,104,260	247	149	0.26380545792143867	0.682204054359	0.071,0.057,0.085	0.077,0.06,0.071	0.002
1571	gene:Solyc03g005280.2	NA	3	-	163006	163224	163006	163046	163130	163224	1571	0,0,6	60,20,34	0,1,1	15,26,66	233	149	0.26409223778025404	0.682204054359	0.0,0.0,0.101	0.0,0.024,0.01	0.022
933	gene:Solyc04g079060.2	NA	4	-	63644432	63644674	63644432	63644478	63644592	63644674	933	37,8,30	245,168,234	23,18,58	204,213,309	263	149	0.2639780070103602	0.682204054359	0.079,0.026,0.068	0.06,0.046,0.096	-0.01
3160	gene:Solyc03g006870.2	NA	3	+	1384902	1385114	1384902	1384970	1385033	1385114	3160	16,12,10	2,0,0	6,11,25	0,4,0	212	149	0.26574340548416875	0.685935969711	0.849,1.0,1.0	1.0,0.659,1.0	0.063
2504	gene:Solyc04g076570.2	NA	4	-	61476615	61476859	61476615	61476666	61476807	61476859	2504	12,9,10	45,14,41	4,4,8	9,19,42	290	149	0.26627078541758287	0.686763625122	0.121,0.248,0.111	0.186,0.098,0.089	0.036
1685	gene:Solyc04g076120.2	NA	4	+	61075741	61075963	61075741	61075855	61075917	61075963	1685	13,1,2	3,1,0	9,5,12	0,1,3	211	149	0.2665391129281864	0.686922368617	0.754,0.414,1.0	1.0,0.779,0.739	-0.117
1359	gene:Solyc02g085570.2	NA	2	+	48403921	48404111	48403921	48403966	48404052	48404111	1359	8,7,5	146,71,143	14,4,12	132,101,179	235	149	0.2675394311507484	0.688806240861	0.034,0.059,0.022	0.063,0.024,0.041	-0.004
2565	gene:Solyc09g074660.2	NA	9	+	66474673	66474913	66474673	66474755	66474840	66474913	2565	1,1,0	35,21,33	0,1,5	35,27,90	234	149	0.26768478535579177	0.688806240861	0.018,0.029,0.0	0.0,0.023,0.034	-0.003
1582	gene:Solyc10g007260.2	NA	10	-	1673584	1673783	1673584	1673661	1673741	1673783	1582	6,2,3	223,103,193	0,3,9	138,144,392	229	149	0.26848196125925505	0.690322813702	0.017,0.012,0.01	0.0,0.013,0.015	0.004
1377	gene:Solyc04g005510.2	NA	4	+	343916	344142	343916	343973	344063	344142	1377	20,13,14	377,197,331	17,19,58	345,344,975	239	149	0.2707812306886016	0.695696247755	0.032,0.04,0.026	0.03,0.033,0.036	-0.0
558	gene:Solyc05g013460.2	NA	5	+	6661017	6661209	6661017	6661074	6661177	6661209	558	21,8,15	5,0,3	15,14,25	4,2,0	252	149	0.27126662409614644	0.696404733576	0.713,1.0,0.747	0.689,0.805,1.0	-0.011
1943	gene:Solyc04g074640.2	NA	4	-	60572787	60573025	60572787	60572853	60572933	60573025	1943	36,19,19	460,407,553	27,21,113	417,532,1604	229	149	0.2715953277205138	0.696710176593	0.048,0.029,0.022	0.04,0.025,0.044	-0.003
1996	gene:Solyc03g007040.2	NA	3	+	1579086	1579312	1579086	1579164	1579266	1579312	1996	0,0,0	21,7,15	2,0,1	4,10,19	251	149	0.2727127332672666	0.697555045212	0.0,0.0,0.0	0.229,0.0,0.03	-0.086
2906	gene:Solyc03g097290.2	NA	3	+	59623101	59623329	59623101	59623159	59623253	59623329	2906	4,0,6	150,72,148	3,6,8	130,130,391	243	149	0.27276460076165154	0.697555045212	0.016,0.0,0.024	0.014,0.028,0.012	-0.005
3492	gene:Solyc07g043510.2	NA	7	+	57370685	57370902	57370685	57370755	57370853	57370902	3492	27,3,15	4,0,0	2,5,27	0,0,0	247	149	0.2725567327376018	0.697555045212	0.803,1.0,1.0	1.0,1.0,1.0	-0.066
3562	gene:Solyc02g094640.2	NA	2	+	55237461	55237674	55237461	55237520	55237605	55237674	3562	7,1,14	273,138,271	6,5,22	202,212,589	234	149	0.2725174022240675	0.697555045212	0.016,0.005,0.032	0.019,0.015,0.023	-0.001
772	gene:Solyc08g074290.2	NA	8	+	58409549	58409794	58409549	58409623	58409732	58409794	772	13,3,5	354,150,274	2,4,5	143,109,302	258	149	0.2729792504851869	0.697566977009	0.021,0.011,0.01	0.008,0.021,0.009	0.001
999	gene:Solyc12g099270.1	NA	12	-	66471203	66471424	66471203	66471292	66471376	66471424	999	12,7,10	143,80,111	16,3,29	81,87,261	233	149	0.27397134683023777	0.699564038563	0.051,0.053,0.054	0.112,0.022,0.066	-0.014
1608	gene:Solyc03g111090.2	NA	3	-	61748351	61748583	61748351	61748415	61748524	61748583	1608	3,4,1	67,47,54	0,1,3	33,38,124	258	149	0.2744395944739917	0.700221453796	0.025,0.047,0.011	0.0,0.015,0.014	0.018
1928	gene:Solyc02g086550.2	NA	2	-	49219619	49220120	49219619	49219829	49219909	49220120	1928	21,11,45	0,0,4	8,13,121	0,0,1	229	149	0.2748201482176621	0.700654284251	1.0,1.0,0.88	1.0,1.0,0.987	-0.036
316	gene:Solyc03g113760.2	NA	3	+	63819788	63820006	63819788	63819849	63819933	63820006	316	2,1,1	25,20,18	0,0,4	23,32,94	233	149	0.27546915973910896	0.701770359397	0.049,0.031,0.034	0.0,0.0,0.026	0.029
2314	gene:Solyc06g064830.2	NA	6	-	40401345	40401594	40401345	40401399	40401508	40401594	2314	1,4,5	108,56,107	1,2,4	55,100,171	258	149	0.27592514591938927	0.70185553962	0.005,0.04,0.026	0.01,0.011,0.013	0.012
2637	gene:Solyc01g079790.2	NA	1	+	78923122	78923365	78923122	78923236	78923332	78923365	2637	35,21,47	1285,744,1293	19,30,19	625,535,699	245	149	0.2758061111752742	0.70185553962	0.016,0.017,0.022	0.018,0.033,0.016	-0.004
3210	gene:Solyc01g090770.2	NA	1	-	84423662	84423861	84423662	84423716	84423808	84423861	3210	3,2,4	121,73,121	1,1,7	95,93,170	241	149	0.27682459619348565	0.703101778454	0.015,0.017,0.02	0.006,0.007,0.025	0.005
3387	gene:Solyc02g077680.2	NA	2	+	42575224	42575426	42575224	42575274	42575366	42575426	3387	3,1,0	101,45,95	4,1,6	100,106,156	241	149	0.2768383883859901	0.703101778454	0.018,0.014,0.0	0.024,0.006,0.023	-0.007
3100	gene:Solyc07g066660.2	NA	7	+	68030800	68031017	68030800	68030855	68030968	68031017	3100	3,0,3	66,47,55	2,4,2	71,66,127	262	149	0.2772354407732509	0.703572295072	0.025,0.0,0.03	0.016,0.033,0.009	-0.001
10	gene:Solyc02g084630.2	NA	2	-	47716712	47716897	47716712	47716774	47716852	47716897	10	2,1,6	45,45,45	2,0,3	17,22,56	227	149	0.2778213965808199	0.704521129345	0.028,0.014,0.08	0.072,0.0,0.034	0.005
2185	gene:Solyc01g110410.2	NA	1	-	97117683	97117927	97117683	97117814	97117898	97117927	2185	8,0,6	193,71,214	2,2,8	109,121,542	233	149	0.2791323132104401	0.707305525923	0.026,0.0,0.018	0.012,0.01,0.009	0.004
1688	gene:Solyc01g091280.2	NA	1	-	84931103	84931314	84931103	84931169	84931263	84931314	1688	1,0,1	4,2,3	0,0,4	2,3,1	243	149	0.2799078001167156	0.707651226779	0.133,0.0,0.17	0.0,0.0,0.71	-0.136
3314	gene:Solyc08g078370.2	NA	8	-	62198914	62199156	62198914	62199004	62199095	62199156	3314	3,2,2	8,6,10	8,1,11	3,16,36	240	149	0.2797616707562744	0.707651226779	0.189,0.171,0.11	0.623,0.037,0.159	-0.116
983	gene:Solyc04g076230.2	NA	4	-	61171601	61171825	61171601	61171653	61171764	61171825	983	4,2,5	173,91,197	1,3,5	140,137,353	260	149	0.2796192586518754	0.707651226779	0.013,0.012,0.014	0.004,0.012,0.008	0.005
1316	gene:Solyc11g045100.1	NA	11	-	31778640	31778862	31778640	31778691	31778786	31778862	1316	4,0,3	25,7,40	0,0,6	36,25,59	244	149	0.2804847633158887	0.708570634019	0.089,0.0,0.044	0.0,0.0,0.058	0.025
810	gene:Solyc01g095670.2	NA	1	-	86869606	86869811	86869606	86869681	86869761	86869811	810	6,0,2	154,49,131	1,0,15	102,83,289	229	149	0.2818729625558718	0.71153646019	0.025,0.0,0.01	0.006,0.0,0.033	-0.001
1857	gene:Solyc02g069110.2	NA	2	-	39071691	39071920	39071691	39071772	39071863	39071920	1857	0,0,2	111,62,134	0,0,7	10,28,92	240	149	0.2826681458304259	0.712460986683	0.0,0.0,0.009	0.0,0.0,0.045	-0.012
905	gene:Solyc07g065820.2	NA	7	+	67431996	67432216	67431996	67432077	67432169	67432216	905	1,0,2	0,0,0	0,1,15	0,0,1	241	149	0.28266669986648724	0.712460986683	1.0,NA,1.0	NA,1.0,0.903	0.048
953	gene:Solyc07g044860.2	NA	7	-	57922414	57922607	57922414	57922463	57922546	57922607	953	244,67,180	3,1,0	87,97,645	2,4,5	232	149	0.28337883411247966	0.713710755816	0.981,0.977,1.0	0.965,0.94,0.988	0.022
3118	gene:Solyc02g090020.2	NA	2	+	51697077	51697265	51697077	51697104	51697189	51697265	3118	7,4,6	104,36,89	4,4,25	67,95,208	234	149	0.284349033194606	0.71561173354	0.041,0.066,0.041	0.037,0.026,0.071	0.005
2045	gene:Solyc11g069070.1	NA	11	+	53659048	53659284	53659048	53659057	53659151	53659284	2045	4,4,0	104,41,91	2,0,3	28,52,104	243	149	0.2854884490761157	0.717935373074	0.023,0.056,0.0	0.042,0.0,0.017	0.007
2594	gene:Solyc02g086900.2	NA	2	+	49497352	49497574	49497352	49497418	49497494	49497574	2594	1,0,1	0,0,2	0,4,2	0,0,1	225	149	0.28596713583842126	0.718595177954	1.0,NA,0.249	NA,1.0,0.57	-0.16
2640	gene:Solyc01g079790.2	NA	1	+	78923128	78923365	78923128	78923233	78923332	78923365	2640	35,21,47	0,0,3	19,30,19	0,0,0	248	149	0.2865495637083662	0.719514475162	1.0,1.0,0.904	1.0,1.0,1.0	-0.032
710	gene:Solyc05g010240.2	NA	5	+	4419289	4419520	4419289	4419360	4419448	4419520	710	2,2,7	102,66,114	4,7,9	84,121,178	237	149	0.28683876889888177	0.719682941389	0.012,0.019,0.037	0.029,0.035,0.031	-0.009
718	gene:Solyc03g123790.2	NA	3	-	70521860	70522030	70521860	70521889	70521982	70522030	718	3,4,1	56,18,35	4,0,1	13,25,67	242	149	0.28704993899481873	0.719682941389	0.032,0.12,0.017	0.159,0.0,0.009	0.0
1082	gene:Solyc09g064590.2	NA	9	+	61909661	61909906	61909661	61909725	61909825	61909906	1082	8,6,18	2,2,0	12,11,41	0,2,1	249	149	0.2876613464742813	0.720671940413	0.705,0.642,1.0	1.0,0.767,0.961	-0.127
2657	gene:Solyc01g099260.2	NA	1	+	89543246	89543476	89543246	89543297	89543444	89543476	2657	24,7,25	1,0,2	14,10,25	0,2,3	296	149	0.28869704247396144	0.722721608966	0.924,1.0,0.863	1.0,0.716,0.808	0.088
1268	gene:Solyc07g065800.2	NA	7	-	67419726	67419932	67419726	67419811	67419897	67419932	1268	15,6,12	329,316,333	5,6,15	244,227,525	235	149	0.2916933982814605	0.728028151083	0.028,0.012,0.022	0.013,0.016,0.018	0.005
2264	gene:Solyc06g051390.2	NA	6	+	34732878	34733124	34732878	34732961	34733051	34733124	2264	0,0,0	23,14,27	0,0,5	6,9,35	239	149	0.29158815321711706	0.728028151083	0.0,0.0,0.0	0.0,0.0,0.082	-0.027
2957	gene:Solyc03g096000.2	NA	3	-	57802924	57803155	57802924	57802987	57803060	57803155	2957	0,3,3	41,17,43	0,0,3	28,21,108	222	149	0.2915982153017067	0.728028151083	0.0,0.106,0.045	0.0,0.0,0.018	0.044
3103	gene:Solyc01g103740.2	NA	1	-	92272585	92272814	92272585	92272629	92272707	92272814	3103	3,0,3	113,32,51	4,3,9	72,75,274	227	149	0.2911990149409125	0.728028151083	0.017,0.0,0.037	0.035,0.026,0.021	-0.009
1201	gene:Solyc12g056530.1	NA	12	-	62483131	62483337	62483131	62483193	62483269	62483337	1201	27,6,19	259,146,310	9,9,24	184,155,334	225	149	0.2922607239637719	0.728395047207	0.065,0.026,0.039	0.031,0.037,0.045	0.006
2831	gene:Solyc05g041530.2	NA	5	+	52102856	52103048	52102856	52102883	52102967	52103048	2831	18,14,17	277,161,169	15,11,70	128,183,648	233	149	0.2922789277322928	0.728395047207	0.04,0.053,0.06	0.07,0.037,0.065	-0.006
950	gene:Solyc07g044860.2	NA	7	-	57922412	57922607	57922412	57922463	57922545	57922607	950	217,52,139	18062,8802,17182	74,74,513	9701,10880,23508	231	149	0.29250033852031315	0.728400393227	0.008,0.004,0.005	0.005,0.004,0.014	-0.002
1224	gene:Solyc10g081530.1	NA	10	-	62573915	62574070	62573915	62573964	62574043	62574070	1224	32,26,37	690,312,680	23,24,36	433,402,704	228	149	0.2950258115807324	0.734139135634	0.029,0.052,0.034	0.034,0.038,0.032	0.004
3114	gene:Solyc11g005050.1	NA	11	-	51820	52067	51820	51861	51946	52067	3114	146,84,144	7,3,3	85,107,182	5,8,3	234	149	0.2962378795310801	0.736603469912	0.93,0.947,0.968	0.915,0.895,0.975	0.02
1380	gene:Solyc01g091950.2	NA	1	+	85491890	85492133	85491890	85491991	85492085	85492133	1380	10,0,8	118,48,130	1,2,14	52,38,91	243	149	0.29730580697854964	0.738705976651	0.049,0.0,0.036	0.012,0.031,0.086	-0.015
1223	gene:Solyc10g081530.1	NA	10	-	62573915	62574070	62573915	62573963	62574043	62574070	1223	33,26,40	0,0,3	28,24,41	0,0,0	229	149	0.29832152427994674	0.740675712749	1.0,1.0,0.897	1.0,1.0,1.0	-0.034
1917	gene:Solyc09g031780.2	NA	9	+	27855468	27855593	27855468	27855502	27855581	27855593	1917	219,119,236	1,4,2	253,260,435	7,0,0	228	149	0.2997524061106941	0.74367251165	0.993,0.951,0.987	0.959,1.0,1.0	-0.009
1263	gene:Solyc05g054710.2	NA	5	-	64570688	64570896	64570688	64570737	64570889	64570896	1263	6,1,6	126,81,127	1,1,4	81,76,176	301	149	0.3012552996727231	0.746605685891	0.023,0.006,0.023	0.006,0.006,0.011	0.01
1650	gene:Solyc08g060840.1	NA	8	-	45606489	45606710	45606489	45606558	45606647	45606710	1650	8,0,0	90,42,94	2,2,2	22,37,69	238	149	0.30163200378950883	0.746605685891	0.053,0.0,0.0	0.054,0.033,0.018	-0.017
3139	gene:Solyc01g060470.2	NA	1	+	70971412	70971571	70971412	70971485	70971564	70971571	3139	5,1,1	138,78,139	3,2,11	92,75,418	228	149	0.3017940718799642	0.746605685891	0.023,0.008,0.005	0.021,0.017,0.017	-0.006
846	gene:Solyc10g082030.1	NA	10	-	62936136	62936378	62936136	62936175	62936296	62936378	846	57,15,46	0,0,3	42,48,187	1,0,0	270	149	0.3018336653074498	0.746605685891	1.0,1.0,0.894	0.959,1.0,1.0	-0.022
2016	gene:Solyc08g067430.2	NA	8	+	56478121	56478349	56478121	56478184	56478263	56478349	2016	4,3,6	119,57,114	1,0,9	51,59,161	228	149	0.3022003445470741	0.746956506388	0.021,0.033,0.033	0.013,0.0,0.035	0.013
1621	gene:Solyc01g060240.2	NA	1	+	69831246	69831453	69831246	69831273	69831405	69831453	1621	7,8,13	109,47,125	6,3,41	53,67,267	281	149	0.3043531075823884	0.751718233003	0.033,0.083,0.052	0.057,0.023,0.075	0.004
1901	gene:Solyc03g112520.2	NA	3	-	62914364	62914569	62914364	62914426	62914500	62914569	1901	4,1,4	92,51,72	5,5,7	87,94,168	223	149	0.3049773812109202	0.752477733026	0.028,0.013,0.036	0.037,0.034,0.027	-0.007
865	gene:Solyc06g008320.2	NA	6	-	2199062	2199281	2199062	2199158	2199258	2199281	865	3,0,0	118,64,114	2,1,8	66,63,190	249	149	0.3051136382859294	0.752477733026	0.015,0.0,0.0	0.018,0.009,0.025	-0.012
84	gene:Solyc04g045630.2	NA	4	-	34501195	34501441	34501195	34501226	34501314	34501441	84	0,0,0	13,0,2	0,0,2	6,1,26	237	149	0.30632088174296096	0.754894635868	0.0,NA,0.0	0.0,0.0,0.046	-0.015
156	gene:Solyc07g045070.2	NA	7	-	58180802	58181004	58180802	58180882	58180961	58181004	156	48,13,27	0,0,0	16,38,48	0,2,1	228	149	0.3076596641682283	0.7576318787	1.0,1.0,1.0	1.0,0.925,0.969	0.035
1017	gene:Solyc07g039190.2	NA	7	-	45558902	45559089	45558902	45558945	45559014	45559089	1017	3,0,3	35,27,43	2,2,10	43,44,114	218	149	0.30806247924844704	0.75806189338	0.055,0.0,0.046	0.031,0.03,0.057	-0.006
1538	gene:Solyc04g076480.2	NA	4	-	61343159	61343396	61343159	61343228	61343303	61343396	1538	0,0,0	21,13,18	0,0,3	7,6,13	224	149	0.30850131644242	0.758343065089	0.0,0.0,0.0	0.0,0.0,0.133	-0.044
2167	gene:Solyc04g056340.2	NA	4	+	54090180	54090373	54090180	54090232	54090329	54090373	2167	8,6,6	180,126,161	1,5,10	100,120,106	246	149	0.30871989429234026	0.758343065089	0.026,0.028,0.022	0.006,0.025,0.054	-0.003
2208	gene:Solyc03g083410.2	NA	3	+	53287037	53287266	53287037	53287090	53287176	53287266	2208	0,3,4	68,27,34	1,3,0	33,22,53	235	149	0.30886157949007387	0.758343065089	0.0,0.066,0.069	0.019,0.08,0.0	0.012
944	gene:Solyc08g066390.2	NA	8	+	55001625	55001872	55001625	55001711	55001812	55001872	944	1,2,0	11,11,17	0,0,0	9,3,35	250	149	0.3092513667543244	0.758739320796	0.051,0.098,0.0	0.0,0.0,0.0	0.05
164	gene:Solyc10g054420.1	NA	10	+	55361708	55361951	55361708	55361809	55361880	55361951	164	40,17,21	0,0,0	7,24,64	0,0,3	220	149	0.3123199759989675	0.765702553704	1.0,1.0,1.0	1.0,1.0,0.935	0.022
1592	gene:Solyc12g098860.1	NA	12	-	66235243	66235473	66235243	66235280	66235384	66235473	1592	3,9,1	35,26,32	0,5,7	27,44,64	253	149	0.313900836002228	0.769010750147	0.048,0.169,0.018	0.0,0.063,0.061	0.037
2287	gene:Solyc03g063220.1	NA	3	-	33674948	33675179	33674948	33675023	33675107	33675179	2287	0,0,0	7,4,3	0,0,2	0,3,22	233	149	0.31656512012405585	0.77496634418	0.0,0.0,0.0	NA,0.0,0.055	-0.028
303	gene:Solyc02g090890.2	NA	2	-	52370347	52370565	52370347	52370420	52370510	52370565	303	11,9,16	823,401,760	6,7,28	463,500,917	239	149	0.316912167310064	0.775244639031	0.008,0.014,0.013	0.008,0.009,0.019	-0.0
765	gene:Solyc07g052570.2	NA	7	-	61056278	61056493	61056278	61056333	61056430	61056493	765	0,0,0	14,3,16	2,1,1	11,6,24	246	149	0.3175733287821958	0.776290359245	0.0,0.0,0.0	0.099,0.092,0.025	-0.072
1071	gene:Solyc11g040150.1	NA	11	+	39803524	39803686	39803524	39803557	39803653	39803686	1071	12,6,12	217,108,143	6,7,9	142,81,206	245	149	0.3180746147801644	0.776373159662	0.033,0.033,0.049	0.025,0.05,0.026	0.005
47	gene:Solyc01g058010.2	NA	1	+	64953318	64954317	64953318	64953375	64954246	64954317	47	77,34,93	0,2,2	39,50,219	0,0,1	1020	149	0.3180648069877523	0.776373159662	1.0,0.713,0.872	1.0,1.0,0.97	-0.128
1447	gene:Solyc03g123880.2	NA	3	+	70570678	70570921	70570678	70570696	70570771	70570921	1447	9,2,12	388,188,427	7,9,33	250,343,1479	224	149	0.318645956081276	0.776626460823	0.015,0.007,0.018	0.018,0.017,0.015	-0.003
1969	gene:Solyc12g005480.1	NA	12	-	286927	287158	286927	286987	287063	287158	1969	1,2,4	31,19,34	3,0,2	32,38,25	225	149	0.3185502800917712	0.776626460823	0.021,0.065,0.072	0.058,0.0,0.05	0.017
1559	gene:Solyc02g063030.2	NA	2	-	35050694	35050911	35050694	35050787	35050866	35050911	1559	8,2,2	106,31,58	5,3,14	53,76,328	228	149	0.3215285549120216	0.779079401472	0.047,0.04,0.022	0.058,0.025,0.027	-0.0
1863	gene:Solyc02g086250.2	NA	2	-	48969632	48969811	48969632	48969698	48969777	48969811	1863	3,2,7	11,7,11	0,16,1	3,7,22	228	149	0.32050094873640184	0.779079401472	0.151,0.157,0.294	0.0,0.599,0.029	-0.009
2373	gene:Solyc08g043180.2	NA	8	+	22855435	22855631	22855435	22855471	22855573	22855631	2373	6,4,8	242,116,207	4,4,18	154,189,727	251	149	0.3211039418030237	0.779079401472	0.015,0.02,0.022	0.015,0.012,0.014	0.005
2415	gene:Solyc03g083090.2	NA	3	-	52908380	52908611	52908380	52908416	52908502	52908611	2415	17,12,18	0,0,0	13,17,23	0,0,3	235	149	0.32120542509227124	0.779079401472	1.0,1.0,1.0	1.0,1.0,0.829	0.057
2567	gene:Solyc02g093170.2	NA	2	-	54108655	54108895	54108655	54108754	54108832	54108895	2567	6,2,12	69,33,74	7,8,67	62,50,652	227	149	0.3211946715396006	0.779079401472	0.054,0.038,0.096	0.069,0.095,0.063	-0.013
3280	gene:Solyc12g055830.1	NA	12	-	61826983	61827183	61826983	61827026	61827109	61827183	3280	19,16,33	534,297,449	12,9,20	255,249,384	232	149	0.3200529134829366	0.779079401472	0.022,0.033,0.045	0.029,0.023,0.032	0.005
523	gene:Solyc09g091100.2	NA	9	-	70459476	70459695	70459476	70459518	70459616	70459695	523	14,3,18	0,1,0	6,23,26	0,0,4	247	149	0.321522037273796	0.779079401472	1.0,0.644,1.0	1.0,1.0,0.797	-0.051
670	gene:Solyc01g095480.2	NA	1	-	86724539	86724751	86724539	86724625	86724712	86724751	670	1,1,6	84,55,90	3,1,6	104,110,317	236	149	0.3212850716622903	0.779079401472	0.007,0.011,0.04	0.018,0.006,0.012	0.007
1257	gene:Solyc04g015290.2	NA	4	+	5496255	5496494	5496255	5496310	5496424	5496494	1257	8,3,5	42,26,36	0,6,12	19,24,87	263	149	0.3222138589425508	0.779357381647	0.097,0.061,0.073	0.0,0.124,0.072	0.012
1679	gene:Solyc12g006470.1	NA	12	+	961987	962171	961987	962035	962132	962171	1679	249,147,235	3523,1321,3080	41,44,292	675,671,2284	246	149	0.3222075317700021	0.779357381647	0.041,0.063,0.044	0.035,0.038,0.072	0.001
265	gene:Solyc08g078430.2	NA	8	-	62243945	62244164	62243945	62244017	62244105	62244164	265	7,0,5	136,109,136	1,1,5	138,173,240	237	149	0.32234709283042373	0.779357381647	0.031,0.0,0.023	0.005,0.004,0.013	0.011
774	gene:Solyc02g091560.2	NA	2	+	52822629	52822800	52822629	52822680	52822770	52822800	774	256,152,237	5352,2730,4709	173,218,599	3468,4182,9185	239	149	0.32332637483146653	0.781156521593	0.029,0.034,0.03	0.03,0.031,0.039	-0.002
2462	gene:Solyc06g060540.2	NA	6	+	38556515	38557334	38556515	38556639	38557230	38557334	2462	16,10,12	4,0,3	2,12,32	0,0,6	740	149	0.32368606416461326	0.781457198514	0.446,1.0,0.446	1.0,1.0,0.518	-0.209
1090	gene:Solyc01g096730.2	NA	1	-	87744728	87744917	87744728	87744782	87744864	87744917	1090	1,0,3	29,8,19	0,0,0	9,0,32	231	149	0.32404754762739796	0.781761767043	0.022,0.0,0.092	0.0,NA,0.0	0.038
222	gene:Solyc05g026360.2	NA	5	+	40930282	40930528	40930282	40930382	40930467	40930528	222	0,0,3	2,1,7	1,2,4	6,5,21	234	149	0.3251335819551902	0.783812597428	0.0,0.0,0.214	0.096,0.203,0.108	-0.064
1226	gene:Solyc02g086110.2	NA	2	-	48884893	48885096	48884893	48884977	48885071	48885096	1226	0,0,0	7,0,4	0,2,2	3,3,11	243	149	0.32545179312751105	0.784010773582	0.0,NA,0.0	0.0,0.29,0.1	-0.13
1966	gene:Solyc01g089900.2	NA	1	-	83620458	83620704	83620458	83620544	83620662	83620704	1966	1,0,1	31,6,21	0,4,1	13,18,25	267	149	0.3260303788075995	0.784591209713	0.018,0.0,0.026	0.0,0.11,0.022	-0.029
2262	gene:Solyc12g008750.1	NA	12	+	2112639	2112837	2112639	2112710	2112792	2112837	2262	11,1,10	86,37,105	6,9,10	83,77,155	231	149	0.3262281463353154	0.784591209713	0.076,0.017,0.058	0.045,0.07,0.04	-0.001
3560	gene:Solyc07g065700.2	NA	7	-	67371578	67371804	67371578	67371632	67371732	67371804	3560	1,2,3	238,101,205	1,1,9	129,118,268	249	149	0.32640127989851603	0.784591209713	0.003,0.012,0.009	0.005,0.005,0.02	-0.002
385	gene:Solyc01g098500.2	NA	1	+	89008382	89008614	89008382	89008465	89008538	89008614	385	13,4,1	60,13,65	3,2,24	23,44,140	222	149	0.3295409810473996	0.791565537989	0.127,0.171,0.01	0.08,0.03,0.103	0.032
564	gene:Solyc05g056280.2	NA	5	+	65632720	65632959	65632720	65632779	65632911	65632959	564	0,2,2	1,0,5	2,3,4	2,2,8	281	149	0.33162407613353034	0.795993627829	0.0,1.0,0.175	0.347,0.443,0.21	0.058
1639	gene:Solyc02g094100.2	NA	2	+	54741030	54741278	54741030	54741101	54741182	54741278	1639	0,0,0	12,6,17	1,1,2	4,12,35	230	149	0.3343400578488686	0.801354741828	0.0,0.0,0.0	0.139,0.051,0.036	-0.075
689	gene:Solyc12g062480.1	NA	12	-	33327638	33327869	33327638	33327716	33327796	33327869	689	2,0,0	24,5,13	0,1,3	7,9,28	229	149	0.33427100767090606	0.801354741828	0.051,0.0,0.0	0.0,0.067,0.065	-0.027
3035	gene:Solyc05g053100.2	NA	5	+	63223026	63223251	63223026	63223047	63223150	63223251	3035	21,15,13	451,251,416	13,21,20	487,513,537	252	149	0.3359607390923741	0.804658669982	0.027,0.034,0.018	0.016,0.024,0.022	0.006
1319	gene:Solyc04g008640.2	NA	4	+	2265828	2266051	2265828	2265911	2265988	2266051	1319	14,0,0	92,53,81	5,8,12	65,78,174	226	149	0.3371050558094466	0.806817720028	0.091,0.0,0.0	0.048,0.063,0.043	-0.021
3022	gene:Solyc01g081330.2	NA	1	-	80565157	80565393	80565157	80565277	80565372	80565393	3022	0,0,0	6,5,6	0,0,3	1,7,35	244	149	0.3387221718151231	0.809146952119	0.0,0.0,0.0	0.0,0.0,0.05	-0.017
3033	gene:Solyc12g036470.1	NA	12	-	51995742	51995958	51995742	51995820	51995905	51995958	3033	22,3,17	46,25,60	2,8,10	13,13,32	234	149	0.3386827001074101	0.809146952119	0.233,0.071,0.153	0.089,0.282,0.166	-0.027
625	gene:Solyc08g075990.2	NA	8	-	60060076	60060309	60060076	60060116	60060224	60060309	625	11,11,12	127,67,119	17,2,36	100,90,311	257	149	0.33880897362967777	0.809146952119	0.048,0.087,0.055	0.09,0.013,0.063	0.008
2711	gene:Solyc06g083420.1	NA	6	+	48833866	48834109	48833866	48833920	48834020	48834109	2711	4,0,2	38,27,19	0,0,1	37,23,34	249	149	0.3395112983927367	0.809227109321	0.059,0.0,0.059	0.0,0.0,0.017	0.034
386	gene:Solyc01g098500.2	NA	1	+	89008538	89008768	89008538	89008614	89008722	89008768	386	23,6,23	0,0,0	4,20,87	0,0,3	257	149	0.33952925462613476	0.809227109321	1.0,1.0,1.0	1.0,1.0,0.944	0.019
840	gene:Solyc04g011900.2	NA	4	-	4285508	4285741	4285508	4285574	4285658	4285741	840	4,4,8	223,126,225	8,5,12	180,196,313	233	149	0.3395733264277956	0.809227109321	0.011,0.02,0.022	0.028,0.016,0.024	-0.005
1835	gene:Solyc01g080540.2	NA	1	+	79789077	79789319	79789077	79789166	79789263	79789319	1835	21,10,5	849,472,841	5,7,31	595,560,1458	246	149	0.3405603798001648	0.810997549603	0.015,0.013,0.004	0.005,0.008,0.013	0.002
2779	gene:Solyc02g094420.2	NA	2	+	54948390	54948603	54948390	54948438	54948575	54948603	2779	257,128,256	22,7,11	221,233,585	10,22,39	286	149	0.34338790510763195	0.817145143816	0.859,0.905,0.924	0.92,0.847,0.887	0.011
34	gene:Solyc05g016330.2	NA	5	+	15580957	15581192	15580957	15580998	15581132	15581192	34	1,0,8	77,38,85	1,2,3	74,98,230	283	149	0.343647776354829	0.817178176844	0.007,0.0,0.047	0.007,0.011,0.007	0.01
1490	gene:Solyc07g005830.2	NA	7	+	662313	662533	662313	662380	662473	662533	1490	3,0,2	415,223,356	4,1,48	417,428,1596	242	149	0.3452210021157437	0.819160120735	0.004,0.0,0.003	0.006,0.001,0.018	-0.006
1892	gene:Solyc04g015150.2	NA	4	-	5324331	5324552	5324331	5324384	5324470	5324552	1892	5,2,2	69,29,58	3,0,3	42,37,70	235	149	0.34510288034629677	0.819160120735	0.044,0.042,0.021	0.043,0.0,0.026	0.013
2449	gene:Solyc02g055440.2	NA	2	-	2573690	2573865	2573690	2573709	2573784	2573865	2449	15,6,11	225,125,156	7,12,27	137,133,338	224	149	0.34503161098192736	0.819160120735	0.042,0.031,0.045	0.033,0.057,0.05	-0.007
974	gene:Solyc09g009660.2	NA	9	+	3066602	3066771	3066602	3066654	3066754	3066771	974	0,2,12	0,0,0	3,2,55	0,0,3	249	149	0.3456843820997577	0.819674173687	NA,1.0,1.0	1.0,1.0,0.916	0.028
142	gene:Solyc09g005600.2	NA	9	-	407330	407576	407330	407431	407504	407576	142	7,2,7	48,20,19	1,0,13	21,19,33	222	149	0.3472425705302573	0.822781611485	0.089,0.063,0.198	0.031,0.0,0.209	0.037
831	gene:Solyc05g025890.1	NA	5	-	37242217	37242401	37242217	37242297	37242364	37242401	831	10,4,12	84,29,100	7,5,12	58,95,104	216	149	0.347532694199183	0.822882116985	0.076,0.087,0.076	0.077,0.035,0.074	0.018
1661	gene:Solyc10g005520.2	NA	10	-	428204	428453	428204	428286	428367	428453	1661	0,1,6	41,16,38	4,0,3	49,36,84	230	149	0.34843147382049533	0.824422618256	0.0,0.039,0.093	0.05,0.0,0.023	0.02
1176	gene:Solyc07g019530.2	NA	7	+	11874064	11874277	11874064	11874126	11874199	11874277	1176	9,3,6	113,74,106	9,3,5	85,54,201	222	149	0.34930793394744886	0.825908154145	0.051,0.026,0.037	0.066,0.036,0.016	-0.001
3115	gene:Solyc11g005050.1	NA	11	-	51820	52067	51820	51867	51946	52067	3115	146,84,144	1701,1290,1750	85,107,182	1529,1564,2131	228	149	0.3505029963572124	0.828144348434	0.053,0.041,0.051	0.035,0.043,0.053	0.005
1188	gene:Solyc06g060720.2	NA	6	-	38737622	38737804	38737622	38737651	38737733	38737804	1188	136,41,86	2,0,0	58,86,241	0,2,4	231	149	0.3550781971748447	0.838358046208	0.978,1.0,1.0	1.0,0.965,0.975	0.013
1018	gene:Solyc07g039190.2	NA	7	-	45558611	45558813	45558611	45558685	45558775	45558813	1018	32,19,41	94,55,96	26,16,58	71,69,112	239	149	0.3567147351183648	0.841193912044	0.175,0.177,0.21	0.186,0.126,0.244	0.002
2732	gene:Solyc02g014450.1	NA	2	+	16622507	16622750	16622507	16622624	16622714	16622750	2732	11,10,26	3,0,0	13,25,40	0,0,0	239	149	0.3567857381308245	0.841193912044	0.696,1.0,1.0	1.0,1.0,1.0	-0.101
1601	gene:Solyc04g072230.2	NA	4	-	59224377	59224624	59224377	59224419	59224534	59224624	1601	3,0,2	30,11,15	0,0,2	14,4,50	264	149	0.35713143655288704	0.841229166614	0.053,0.0,0.07	0.0,0.0,0.022	0.034
2288	gene:Solyc03g063280.2	NA	3	+	33956965	33957193	33956965	33957034	33957113	33957193	2288	29,23,32	4,0,3	16,9,24	4,3,0	228	149	0.35730715053945017	0.841229166614	0.826,1.0,0.875	0.723,0.662,1.0	0.105
1726	gene:Solyc04g077490.2	NA	4	-	62431196	62431442	62431196	62431205	62431377	62431442	1726	16,7,22	62,1,49	7,9,57	43,34,130	321	149	0.35876164117580867	0.844055362596	0.107,0.765,0.172	0.07,0.109,0.169	0.232
1198	gene:Solyc08g075890.2	NA	8	+	59979770	59979944	59979770	59979778	59979868	59979944	1198	33,8,24	4,0,0	3,11,32	0,0,0	239	149	0.3605781671860231	0.847129187689	0.837,1.0,1.0	1.0,1.0,1.0	-0.054
2912	gene:Solyc03g119080.2	NA	3	-	67786390	67786617	67786390	67786462	67786545	67786617	2912	21,6,9	535,261,545	9,6,30	369,417,1372	232	149	0.36051928493776886	0.847129187689	0.025,0.015,0.01	0.015,0.009,0.014	0.004
412	gene:Solyc07g064810.2	NA	7	-	66798436	66798667	66798436	66798535	66798624	66798667	412	3,1,2	88,28,69	2,3,2	120,128,189	238	149	0.36098118646460275	0.84747667946	0.021,0.022,0.018	0.01,0.014,0.007	0.01
567	gene:Solyc01g096900.2	NA	1	+	87904857	87905105	87904857	87904912	87905014	87905105	567	10,2,13	78,45,75	25,12,21	93,103,193	251	149	0.36203158493137333	0.849342461258	0.071,0.026,0.093	0.138,0.065,0.061	-0.025
917	gene:Solyc07g043310.2	NA	7	+	56994206	56994426	56994206	56994245	56994334	56994426	917	3,0,6	118,60,152	0,0,5	19,13,61	238	149	0.3637440787128001	0.852757818972	0.016,0.0,0.024	0.0,0.0,0.049	-0.003
1166	gene:Solyc03g114280.2	NA	3	+	64297819	64297957	64297819	64297848	64297922	64297957	1166	4,0,0	17,4,12	0,2,3	5,15,59	223	149	0.3658571728765523	0.855899667814	0.136,0.0,0.0	0.0,0.082,0.033	0.007
2671	gene:Solyc08g061220.2	NA	8	-	48201617	48201842	48201617	48201702	48201782	48201842	2671	0,1,1	43,10,56	0,0,6	7,9,108	229	149	0.3657226100024762	0.855899667814	0.0,0.061,0.011	0.0,0.0,0.035	0.012
3542	gene:Solyc04g007590.1	NA	4	-	1273830	1274055	1273830	1273947	1274043	1274055	3542	0,0,0	8,2,9	1,2,1	0,7,14	245	149	0.36547265335808343	0.855899667814	0.0,0.0,0.0	1.0,0.148,0.042	-0.397
2274	gene:Solyc05g015860.2	NA	5	+	12530269	12530511	12530269	12530320	12530429	12530511	2274	1,0,2	23,11,10	0,0,0	17,10,28	258	149	0.3664789091585663	0.856531247288	0.024,0.0,0.104	0.0,0.0,0.0	0.043
62	gene:Solyc08g006510.2	NA	8	-	1119158	1119356	1119158	1119218	1119300	1119356	62	0,2,2	132,67,91	3,3,2	94,52,101	231	149	0.3666428156661502	0.856531247288	0.0,0.019,0.014	0.02,0.036,0.013	-0.012
3072	gene:Solyc12g056940.1	NA	12	-	63013848	63014065	63013848	63013905	63013994	63014065	3072	4,3,1	53,20,28	4,3,6	26,30,90	238	149	0.3673729443989612	0.857633816791	0.045,0.086,0.022	0.088,0.059,0.04	-0.011
954	gene:Solyc09g091590.2	NA	9	+	70841735	70841981	70841735	70841821	70841906	70841981	954	0,1,1	91,36,78	1,3,3	82,55,153	234	149	0.3676495399595687	0.857676806001	0.0,0.017,0.008	0.008,0.034,0.012	-0.01
2983	gene:Solyc09g014320.2	NA	9	-	5844210	5844446	5844210	5844260	5844397	5844446	2983	0,0,2	0,0,9	0,0,1	0,0,11	286	149	0.3696837818186921	0.861817209264	NA,NA,0.104	NA,NA,0.045	0.059
3511	gene:Solyc02g071880.2	NA	2	-	41250710	41250949	41250710	41250758	41250912	41250949	3511	3,4,5	5,0,0	4,1,10	1,0,3	303	149	0.3700124745461273	0.861978569735	0.228,1.0,1.0	0.663,1.0,0.621	-0.019
727	gene:Solyc08g082730.2	NA	8	+	65428842	65429080	65428842	65428894	65429008	65429080	727	3,3,9	172,84,153	3,4,3	76,75,153	263	149	0.37123792617887874	0.864227323592	0.01,0.02,0.032	0.022,0.029,0.011	0.0
1436	gene:Solyc02g062360.2	NA	2	+	33979276	33979472	33979276	33979336	33979421	33979472	1436	0,0,0	35,30,37	1,2,1	14,11,34	234	149	0.3723040641168013	0.866102311622	0.0,0.0,0.0	0.044,0.104,0.018	-0.055
1196	gene:Solyc08g075890.2	NA	8	+	59979861	59980093	59979861	59979940	59980030	59980093	1196	4,5,5	386,136,303	5,5,9	171,172,463	239	149	0.37442715821667616	0.870431784182	0.006,0.022,0.01	0.018,0.018,0.012	-0.003
2053	gene:Solyc02g090850.2	NA	2	+	52324523	52324740	52324523	52324571	52324657	52324740	2053	1,10,7	255,183,183	4,0,10	157,161,305	235	149	0.3768805678799718	0.875522549998	0.002,0.033,0.024	0.016,0.0,0.02	0.008
1352	gene:Solyc12g010740.1	NA	12	+	3663341	3663560	3663341	3663397	3663494	3663560	1352	0,0,0	15,6,11	0,2,2	10,12,32	246	149	0.37747528368834504	0.876291329429	0.0,0.0,0.0	0.0,0.092,0.036	-0.043
2608	gene:Solyc04g080040.2	NA	4	-	64333750	64333991	64333750	64333828	64333911	64333991	2608	3,0,1	35,9,27	1,0,1	29,17,58	232	149	0.37836075824894366	0.87773354672	0.052,0.0,0.023	0.022,0.0,0.011	0.014
182	gene:Solyc06g073370.2	NA	6	+	45208634	45208814	45208634	45208637	45208714	45208814	182	29,18,33	977,536,856	54,45,113	1442,1571,2691	226	149	0.37924666233183446	0.878526951313	0.019,0.022,0.025	0.024,0.019,0.027	-0.001
2429	gene:Solyc06g084230.2	NA	6	-	49413909	49414142	49413909	49413963	49414068	49414142	2429	7,1,8	0,0,0	5,14,41	2,0,2	254	149	0.3794961394140446	0.878526951313	1.0,1.0,1.0	0.595,1.0,0.923	0.161
680	gene:Solyc04g082130.2	NA	4	-	65910588	65910804	65910588	65910649	65910731	65910804	680	0,0,0	23,8,40	3,0,3	24,14,57	231	149	0.3790415250891067	0.878526951313	0.0,0.0,0.0	0.075,0.0,0.033	-0.036
380	gene:Solyc01g098500.2	NA	1	+	89008729	89008963	89008729	89008768	89008870	89008963	380	53,12,39	0,0,0	29,40,94	0,2,2	251	149	0.38025501120099015	0.879670715327	1.0,1.0,1.0	1.0,0.922,0.965	0.038
2571	gene:Solyc07g024000.2	NA	7	+	23796584	23796806	23796584	23796591	23796670	23796806	2571	6,0,3	155,55,143	1,3,1	65,86,258	228	149	0.38080847712614263	0.879725842151	0.025,0.0,0.014	0.01,0.022,0.003	0.001
2939	gene:Solyc09g065330.2	NA	9	+	63396566	63396780	63396566	63396630	63396723	63396780	2939	19,14,24	0,0,0	29,31,84	4,0,1	242	149	0.38066541141291166	0.879725842151	1.0,1.0,1.0	0.817,1.0,0.981	0.067
1131	gene:Solyc01g088000.2	NA	1	-	82846338	82846566	82846338	82846358	82846476	82846566	1131	16,8,26	117,101,149	8,13,18	93,94,157	267	149	0.38205919975765057	0.881095445167	0.071,0.042,0.089	0.046,0.072,0.06	0.008
1978	gene:Solyc10g086190.1	NA	10	+	65107233	65107430	65107233	65107277	65107359	65107430	1978	37,17,34	345,108,337	30,22,83	198,177,1078	231	149	0.38249523612285996	0.881095445167	0.065,0.092,0.061	0.089,0.074,0.047	0.003
2597	gene:Solyc08g082200.2	NA	8	+	65048597	65048737	65048597	65048648	65048722	65048737	2597	0,0,0	9,4,19	0,1,3	8,13,51	223	149	0.38272749168454556	0.881095445167	0.0,0.0,0.0	0.0,0.049,0.038	-0.029
2940	gene:Solyc09g065330.2	NA	9	+	63396566	63396780	63396566	63396620	63396723	63396780	2940	21,15,24	0,0,0	31,32,88	1,0,3	252	149	0.3827194013378089	0.881095445167	1.0,1.0,1.0	0.948,1.0,0.945	0.036
3503	gene:Solyc01g100380.2	NA	1	-	90429249	90429454	90429249	90429304	90429397	90429454	3503	65,37,58	2564,1521,2309	24,23,119	1155,1212,4861	242	149	0.38208256426723286	0.881095445167	0.015,0.015,0.015	0.013,0.012,0.015	0.002
16	gene:Solyc02g081840.2	NA	2	+	45633736	45633914	45633736	45633780	45633851	45633914	16	0,0,0	17,11,1	1,1,1	16,6,32	220	149	0.38441364704369985	0.883259704079	0.0,0.0,0.0	0.041,0.101,0.021	-0.054
2034	gene:Solyc01g079310.2	NA	1	+	78389448	78389690	78389448	78389518	78389619	78389690	2034	2,4,3	24,23,39	3,3,9	32,30,58	250	149	0.38435966036563796	0.883259704079	0.047,0.094,0.044	0.053,0.056,0.085	-0.003
342	gene:Solyc08g083360.2	NA	8	+	65830897	65831125	65830897	65830992	65831068	65831125	342	53,20,26	2261,1785,2362	24,33,39	1797,1842,2379	225	149	0.38446524145056493	0.883259704079	0.015,0.007,0.007	0.009,0.012,0.011	-0.001
86	gene:Solyc01g009280.2	NA	1	-	3313749	3313997	3313749	3313822	3313895	3313997	86	0,0,0	48,27,33	0,3,1	27,26,24	222	149	0.387433851095488	0.889464584201	0.0,0.0,0.0	0.0,0.072,0.027	-0.033
2792	gene:Solyc09g098550.2	NA	9	+	72345947	72346168	72345947	72346010	72346100	72346168	2792	6,2,13	2,3,5	4,4,13	0,0,16	239	149	0.3881501169869034	0.890493569496	0.652,0.294,0.618	1.0,1.0,0.336	-0.257
1565	gene:Solyc02g080620.2	NA	2	+	44810819	44811051	44810819	44810904	44810983	44811051	1565	2,1,1	33,17,28	0,0,1	20,12,58	228	149	0.39027307543502054	0.894746139817	0.038,0.037,0.023	0.0,0.0,0.011	0.029
1710	gene:Solyc12g056780.1	NA	12	-	62860736	62860921	62860736	62860788	62860883	62860921	1710	10,8,5	342,208,339	5,4,15	302,213,405	244	149	0.3917834014759427	0.895593282171	0.018,0.023,0.009	0.01,0.011,0.022	0.002
1757	gene:Solyc04g081410.2	NA	4	+	65400236	65400425	65400236	65400335	65400417	65400425	1757	4,3,7	368,160,321	0,0,19	187,209,656	231	149	0.3919905575788143	0.895593282171	0.007,0.012,0.014	0.0,0.0,0.018	0.005
2207	gene:Solyc05g052470.2	NA	5	+	62688076	62688305	62688076	62688138	62688241	62688305	2207	15,7,10	264,116,215	4,13,13	84,140,208	252	149	0.39144181059512695	0.895593282171	0.033,0.034,0.027	0.027,0.052,0.036	-0.007
2301	gene:Solyc01g006030.2	NA	1	-	715066	715310	715066	715153	715226	715310	2301	2,0,2	25,13,37	0,1,0	15,21,40	222	149	0.39121517390078775	0.895593282171	0.051,0.0,0.035	0.0,0.031,0.0	0.018
2584	gene:Solyc09g014760.2	NA	9	-	6844337	6844566	6844337	6844407	6844502	6844566	2584	15,4,11	346,132,323	3,1,37	219,247,881	244	149	0.3917306408532507	0.895593282171	0.026,0.018,0.02	0.008,0.002,0.025	0.01
1581	gene:Solyc10g005310.2	NA	10	-	224945	225189	224945	225015	225155	225189	1581	13,4,15	2,0,0	11,0,26	0,0,0	289	149	0.3922664454745046	0.895607650767	0.77,1.0,1.0	1.0,NA,1.0	-0.077
2546	gene:Solyc01g067490.2	NA	1	-	76194184	76194422	76194184	76194229	76194310	76194422	2546	1,0,2	23,8,21	1,1,1	30,42,98	230	149	0.3944984344798732	0.900085027021	0.027,0.0,0.058	0.021,0.015,0.007	0.014
206	gene:Solyc09g047910.2	NA	9	-	33696563	33696782	33696563	33696630	33696714	33696782	206	5,2,9	13,12,0	2,2,4	6,2,2	233	149	0.39674177030555746	0.904484628023	0.197,0.096,1.0	0.176,0.39,0.561	0.055
2333	gene:Solyc06g062660.2	NA	6	-	39545545	39545730	39545545	39545578	39545669	39545730	2333	1,2,1	0,0,0	1,1,2	1,0,2	240	149	0.39697127864460435	0.904484628023	1.0,1.0,1.0	0.383,1.0,0.383	0.411
2895	gene:Solyc01g065580.2	NA	1	-	71936738	71936971	71936738	71936774	71936870	71936971	2895	0,2,2	81,48,69	0,2,10	118,78,210	245	149	0.39944122226679424	0.908243491013	0.0,0.025,0.017	0.0,0.015,0.028	-0.0
550	gene:Solyc02g093400.1	NA	2	-	54279951	54280117	54279951	54279958	54280056	54280117	550	6,0,1	1,0,6	2,1,9	5,7,6	247	149	0.39939142956450924	0.908243491013	0.784,NA,0.091	0.194,0.079,0.475	0.188
809	gene:Solyc09g098450.2	NA	9	+	72260219	72260616	72260219	72260277	72260473	72260616	809	113,46,118	1,0,0	58,47,190	2,0,2	345	149	0.39916098857745297	0.908243491013	0.98,1.0,1.0	0.926,1.0,0.976	0.026
2408	gene:Solyc01g106570.2	NA	1	-	94398386	94398786	94398386	94398464	94398594	94398786	2408	21,21,14	8,6,2	7,16,316	7,10,62	279	149	0.40018397030023234	0.90904815717	0.584,0.651,0.789	0.348,0.461,0.731	0.161
873	gene:Solyc03g007480.2	NA	3	+	2055363	2055919	2055363	2055508	2055819	2055919	873	124,69,152	0,0,4	82,77,181	0,0,0	460	149	0.4003424003431878	0.90904815717	1.0,1.0,0.925	1.0,1.0,1.0	-0.025
1855	gene:Solyc04g007530.2	NA	4	-	1220600	1220833	1220600	1220701	1220776	1220833	1855	4,1,2	31,12,15	0,2,4	20,24,29	224	149	0.40282878145118617	0.913601304418	0.079,0.053,0.081	0.0,0.053,0.084	0.025
424	gene:Solyc05g007190.2	NA	5	-	1807526	1807734	1807526	1807611	1807694	1807734	424	2,6,0	21,10,10	0,0,7	12,10,31	232	149	0.40289762521740213	0.913601304418	0.058,0.278,0.0	0.0,0.0,0.127	0.07
2299	gene:Solyc08g013860.2	NA	8	-	3318953	3319196	3318953	3319050	3319157	3319196	2299	4,1,3	2,0,1	0,0,1	0,0,1	256	149	0.40356025001481666	0.914479638847	0.538,1.0,0.636	NA,NA,0.368	0.357
1467	gene:Solyc10g012160.2	NA	10	-	4510358	4510582	4510358	4510437	4510522	4510582	1467	0,1,3	28,23,29	0,0,1	23,14,39	234	149	0.4040127531122053	0.914640583095	0.0,0.027,0.062	0.0,0.0,0.016	0.024
3143	gene:Solyc09g091180.2	NA	9	+	70500486	70500665	70500486	70500524	70500631	70500665	3143	3,1,2	72,31,71	1,3,6	55,83,423	256	149	0.4041819313614544	0.914640583095	0.024,0.018,0.016	0.01,0.021,0.008	0.006
2759	gene:Solyc06g083460.2	NA	6	-	48862677	48862921	48862677	48862729	48862878	48862921	2759	31,10,21	1,0,2	5,8,47	0,0,0	298	149	0.4044732345144125	0.914676708684	0.939,1.0,0.84	1.0,1.0,1.0	-0.074
2295	gene:Solyc11g069830.1	NA	11	-	54465176	54465401	54465176	54465242	54465319	54465401	2295	1,0,0	27,17,26	1,0,2	13,9,32	226	149	0.4049656474493788	0.915167265869	0.024,0.0,0.0	0.048,0.0,0.04	-0.021
1275	gene:Solyc03g121610.2	NA	3	-	69702474	69702867	69702474	69702722	69702840	69702867	1275	72,26,63	3,2,0	26,42,73	2,2,1	267	149	0.40665503113962087	0.918360308257	0.931,0.879,1.0	0.879,0.921,0.976	0.011
2491	gene:Solyc03g111660.2	NA	3	+	62305101	62305294	62305101	62305132	62305217	62305294	2491	0,0,0	14,13,13	1,1,2	5,20,50	234	149	0.4072997509325814	0.919191421602	0.0,0.0,0.0	0.113,0.031,0.025	-0.056
3330	gene:Solyc02g082700.2	NA	2	-	46355866	46356104	46355866	46355928	46356014	46356104	3330	63,42,72	2058,1218,2139	76,42,274	1913,2122,6031	235	149	0.40874253528198323	0.92182125065	0.019,0.021,0.021	0.025,0.012,0.028	-0.001
1432	gene:Solyc06g061130.2	NA	6	+	39137392	39137605	39137392	39137443	39137562	39137605	1432	3,1,5	0,6,0	0,2,9	3,1,7	268	149	0.41035817010986664	0.924210061766	1.0,0.085,1.0	0.0,0.527,0.417	0.38
3411	gene:Solyc12g016210.1	NA	12	-	6355250	6355473	6355250	6355299	6355387	6355473	3411	5,4,7	4,0,0	5,4,29	1,3,7	237	149	0.41030698838528323	0.924210061766	0.44,1.0,1.0	0.759,0.456,0.723	0.167
1916	gene:Solyc04g016130.2	NA	4	-	6862647	6862881	6862647	6862710	6862841	6862881	1916	0,0,0	20,6,28	0,2,2	8,13,50	280	149	0.41148540120484955	0.926120936858	0.0,0.0,0.0	0.0,0.076,0.021	-0.032
3420	gene:Solyc01g106330.2	NA	1	+	94266512	94266729	94266512	94266561	94266645	94266729	3420	2,0,2	16,5,45	0,0,7	16,18,30	233	149	0.41225289955764655	0.927220130217	0.074,0.0,0.028	0.0,0.0,0.13	-0.009
2573	gene:Solyc06g062360.2	NA	6	-	39329505	39329729	39329505	39329532	39329654	39329729	2573	8,4,6	0,0,0	4,18,13	0,0,3	271	149	0.4138996365174241	0.930294040941	1.0,1.0,1.0	1.0,1.0,0.704	0.099
1766	gene:Solyc05g008580.2	NA	5	-	2895551	2895788	2895551	2895615	2895733	2895788	1766	1,0,1	54,30,60	0,0,4	15,10,50	267	149	0.4144625758616891	0.930929463835	0.01,0.0,0.009	0.0,0.0,0.043	-0.008
1995	gene:Solyc06g071050.2	NA	6	-	43654414	43654644	43654414	43654511	43654602	43654644	1995	24,9,24	409,221,432	6,4,16	106,93,182	240	149	0.4150545936336566	0.931629297332	0.035,0.025,0.033	0.034,0.026,0.052	-0.006
779	gene:Solyc01g090480.2	NA	1	-	84162377	84162599	84162377	84162440	84162513	84162599	779	4,1,5	118,56,98	0,5,6	61,62,79	222	149	0.4182152178494424	0.938089772921	0.022,0.012,0.033	0.0,0.051,0.049	-0.011
248	gene:Solyc03g119780.2	NA	3	-	68352756	68353002	68352756	68352810	68352896	68353002	248	0,0,0	12,0,6	2,0,0	10,16,34	235	149	0.41863891114058727	0.938406520114	0.0,NA,0.0	0.113,0.0,0.0	-0.038
1089	gene:Solyc07g054830.2	NA	7	-	63006407	63006649	63006407	63006536	63006604	63006649	1089	5,0,4	0,0,0	0,0,4	0,0,1	217	149	0.4191801932830782	0.938986245507	1.0,NA,1.0	NA,NA,0.733	0.267
2509	gene:Solyc10g080150.1	NA	10	-	61528338	61528547	61528338	61528419	61528499	61528547	2509	3,0,1	45,8,25	0,0,2	27,16,43	229	149	0.4194644938809897	0.938989924982	0.042,0.0,0.025	0.0,0.0,0.029	0.013
3471	gene:Solyc10g006090.2	NA	10	+	822659	822906	822659	822701	822828	822906	3471	2,0,11	0,0,0	8,5,10	0,0,2	276	149	0.42122924282821006	0.94230541729	1.0,NA,1.0	1.0,1.0,0.73	0.09
208	gene:Solyc09g047910.2	NA	9	-	33695984	33696151	33695984	33696023	33696097	33696151	208	1,0,8	10,7,6	2,0,2	0,2,8	223	149	0.4248382853560163	0.949739423925	0.063,0.0,0.471	1.0,0.0,0.143	-0.203
1098	gene:Solyc08g069060.2	NA	8	+	58145293	58145540	58145293	58145385	58145493	58145540	1098	3,0,1	28,18,35	0,0,2	17,22,88	257	149	0.42649165152359325	0.95279439567	0.058,0.0,0.016	0.0,0.0,0.013	0.02
1043	gene:Solyc09g005140.1	NA	9	-	138453	138658	138453	138496	138597	138658	1043	0,0,0	7,0,4	0,0,2	3,14,4	250	149	0.42724972834154407	0.95384650373	0.0,NA,0.0	0.0,0.0,0.23	-0.077
548	gene:Solyc02g093400.1	NA	2	-	54278220	54278332	54278220	54278235	54278317	54278332	548	7,0,4	0,0,0	6,9,7	2,0,0	231	149	0.42788261357942026	0.954617892754	1.0,NA,1.0	0.659,1.0,1.0	0.114
184	gene:Solyc06g063000.2	NA	6	+	39771483	39771676	39771483	39771559	39771642	39771676	184	9,10,14	243,133,257	9,10,21	150,125,723	232	149	0.42865232457965274	0.955693303526	0.023,0.046,0.034	0.037,0.049,0.018	-0.0
2385	gene:Solyc04g007610.2	NA	4	-	1293645	1293860	1293645	1293714	1293815	1293860	2385	2,0,1	98,37,88	1,7,1	48,75,112	250	149	0.4303044152375536	0.958733244413	0.012,0.0,0.007	0.012,0.053,0.005	-0.017
2344	gene:Solyc05g014650.2	NA	5	+	8652434	8652677	8652434	8652486	8652650	8652677	2344	2,1,5	0,0,0	0,1,16	0,0,2	313	149	0.43204716851153524	0.961483858651	1.0,1.0,1.0	NA,1.0,0.792	0.104
2558	gene:Solyc01g100650.2	NA	1	+	90622992	90623237	90622992	90623073	90623158	90623237	2558	3,3,1	66,44,49	5,0,1	51,73,98	234	149	0.43217542325891634	0.961483858651	0.028,0.042,0.013	0.059,0.0,0.006	0.006
914	gene:Solyc07g044830.2	NA	7	+	57877499	57877656	57877499	57877539	57877618	57877656	914	5,5,9	4,0,5	0,1,10	3,0,4	228	149	0.432407250097788	0.961483858651	0.45,1.0,0.541	0.0,1.0,0.62	0.124
1376	gene:Solyc09g007670.2	NA	9	+	1220328	1220558	1220328	1220376	1220464	1220558	1376	4,0,3	22,18,46	1,1,3	26,24,41	237	149	0.4329283034271387	0.961998544472	0.103,0.0,0.039	0.024,0.026,0.044	0.016
2017	gene:Solyc12g017410.1	NA	12	-	6663588	6663774	6663588	6663657	6663734	6663774	2017	0,0,1	18,5,14	0,2,2	22,11,39	226	149	0.43401876034135534	0.963776953111	0.0,0.0,0.045	0.0,0.107,0.033	-0.032
2662	gene:Solyc09g047840.2	NA	9	+	33515124	33515346	33515124	33515175	33515245	33515346	2662	0,0,0	16,8,18	0,1,3	24,31,42	219	149	0.4349457631431133	0.964905854378	0.0,0.0,0.0	0.0,0.021,0.046	-0.022
588	gene:Solyc01g058190.2	NA	1	+	65538146	65538349	65538146	65538201	65538288	65538349	588	2,8,7	101,53,80	15,10,27	135,129,451	236	149	0.4351080583560074	0.964905854378	0.012,0.087,0.052	0.066,0.047,0.036	0.001
3373	gene:Solyc03g120430.2	NA	3	-	68823556	68823775	68823556	68823611	68823696	68823775	3373	73,41,60	0,0,0	50,62,120	4,0,0	234	149	0.43602158554053705	0.966286662552	1.0,1.0,1.0	0.888,1.0,1.0	0.037
3344	gene:Solyc02g093140.2	NA	2	-	54060756	54060958	54060756	54060807	54060893	54060958	3344	10,2,1	9,0,2	5,6,8	12,4,8	235	149	0.4366823401647202	0.967105822685	0.413,1.0,0.241	0.209,0.487,0.388	0.19
72	gene:Solyc01g109450.2	NA	1	-	96395341	96395577	96395341	96395456	96395539	96395577	72	0,0,0	44,7,16	0,0,4	12,17,46	232	149	0.4385435000787159	0.970580617762	0.0,0.0,0.0	0.0,0.0,0.053	-0.018
2349	gene:Solyc09g020110.2	NA	9	+	18418447	18418677	18418447	18418567	18418673	18418677	2349	30,11,25	60,36,34	10,35,43	42,40,108	255	149	0.4406536847420447	0.974601558398	0.226,0.151,0.301	0.122,0.338,0.189	0.01
148	gene:Solyc05g053210.2	NA	5	+	63350298	63350519	63350298	63350353	63350452	63350519	148	22,24,43	454,170,419	0,4,18	51,53,153	248	149	0.4427459499372245	0.97714993216	0.028,0.078,0.058	0.0,0.043,0.066	0.018
1673	gene:Solyc09g090510.2	NA	9	+	70018517	70018765	70018517	70018556	70018643	70018765	1673	7,4,14	3,0,0	3,3,10	0,0,0	236	149	0.4425877623320156	0.97714993216	0.596,1.0,1.0	1.0,1.0,1.0	-0.135
2402	gene:Solyc10g018530.1	NA	10	-	8736514	8736693	8736514	8736538	8736609	8736693	2402	2,0,5	26,12,6	2,0,7	33,12,27	220	149	0.44254780777257363	0.97714993216	0.05,0.0,0.361	0.039,0.0,0.149	0.074
348	gene:Solyc08g006830.2	NA	8	-	1365285	1365474	1365285	1365351	1365430	1365474	348	6,0,5	38,7,28	0,8,10	26,27,83	228	149	0.4429824797810512	0.97714993216	0.094,0.0,0.105	0.0,0.162,0.073	-0.012
1047	gene:Solyc07g006650.2	NA	7	-	1520525	1520772	1520525	1520604	1520695	1520772	1047	16,5,14	0,0,0	8,7,15	0,0,3	240	149	0.4433787798419506	0.977375120528	1.0,1.0,1.0	1.0,1.0,0.756	0.081
3328	gene:Solyc09g098580.2	NA	9	+	72369326	72369573	72369326	72369425	72369499	72369573	3328	7,2,0	66,50,79	6,3,9	101,75,152	223	149	0.44388127357610363	0.977833946167	0.066,0.026,0.0	0.038,0.026,0.038	-0.003
2702	gene:Solyc01g087310.2	NA	1	-	82263135	82263308	82263135	82263183	82263265	82263308	2702	0,0,0	2,12,4	0,0,2	0,1,4	231	149	0.4450645050806866	0.979141911178	0.0,0.0,0.0	NA,0.0,0.244	-0.122
2998	gene:Solyc07g064850.2	NA	7	-	66839031	66839274	66839031	66839078	66839155	66839274	2998	0,0,2	0,0,0	0,0,9	0,0,1	226	149	0.4448129048337468	0.979141911178	NA,NA,1.0	NA,NA,0.856	0.144
1532	gene:Solyc03g118250.2	NA	3	-	67165672	67165905	67165672	67165736	67165840	67165905	1532	2,1,0	15,9,11	0,0,1	4,7,34	253	149	0.4457399442035703	0.979978884609	0.073,0.061,0.0	0.0,0.0,0.017	0.039
451	gene:Solyc02g078790.2	NA	2	+	43435427	43435663	43435427	43435510	43435592	43435663	451	3,0,2	63,20,51	0,0,7	13,21,72	231	149	0.44759747177592135	0.983411905582	0.03,0.0,0.025	0.0,0.0,0.059	-0.001
2410	gene:Solyc02g072450.2	NA	2	+	41659021	41659152	41659021	41659049	41659132	41659152	2410	30,6,25	0,0,0	21,18,100	0,1,2	232	149	0.45219597983969917	0.992858588914	1.0,1.0,1.0	1.0,0.92,0.97	0.037
2452	gene:Solyc02g055440.2	NA	2	-	2573808	2574034	2573808	2573865	2573934	2574034	2452	11,7,7	437,315,312	8,12,12	362,313,522	218	149	0.4540566701499533	0.996285507423	0.017,0.015,0.015	0.015,0.026,0.015	-0.003
3424	gene:Solyc04g045530.2	NA	4	+	33716329	33716551	33716329	33716465	33716542	33716551	3424	1,0,4	50,12,23	0,0,3	38,55,97	226	149	0.45456596061263843	0.996744634426	0.013,0.0,0.103	0.0,0.0,0.02	0.032
2941	gene:Solyc09g065330.2	NA	9	+	63396566	63396780	63396566	63396622	63396723	63396780	2941	21,15,24	197,75,149	31,32,85	242,300,656	250	149	0.4549479909879377	0.996924291598	0.06,0.107,0.088	0.071,0.06,0.072	0.017
2356	gene:Solyc07g065890.2	NA	7	+	67489364	67489594	67489364	67489448	67489549	67489594	2356	5,3,1	83,44,79	0,2,7	28,46,127	250	149	0.45567836111965077	0.997443294926	0.035,0.039,0.007	0.0,0.025,0.032	0.008
867	gene:Solyc03g079950.2	NA	3	+	51868095	51868247	51868095	51868108	51868220	51868247	867	4,0,3	67,26,49	0,2,9	35,49,72	261	149	0.45578534668820114	0.997443294926	0.033,0.0,0.034	0.0,0.023,0.067	-0.008
1812	gene:Solyc01g058260.2	NA	1	-	65873111	65873295	65873111	65873133	65873237	65873295	1812	89,20,57	0,0,2	22,15,102	2,0,1	253	149	0.4567500132229676	0.998896342282	1.0,1.0,0.944	0.866,1.0,0.984	0.031
1001	gene:Solyc01g094480.2	NA	1	+	85946823	85947040	85946823	85946875	85946978	85947040	1001	35,19,27	0,0,1	13,26,54	0,0,0	252	149	1	1.0	1.0,1.0,0.941	1.0,1.0,1.0	-0.02
1003	gene:Solyc01g094480.2	NA	1	+	85946823	85947040	85946823	85946875	85946973	85947040	1003	6,2,1	362,215,311	2,4,4	203,180,424	247	149	1	1.0	0.01,0.006,0.002	0.006,0.013,0.006	-0.002
1004	gene:Solyc06g008040.2	NA	6	-	1893543	1893747	1893543	1893629	1893721	1893747	1004	0,0,1	50,26,53	2,0,1	47,23,71	241	149	1	1.0	0.0,0.0,0.012	0.026,0.0,0.009	-0.008
1006	gene:Solyc03g082600.2	NA	3	-	52527553	52527752	52527553	52527603	52527656	52527752	1006	27,22,18	0,0,0	14,15,71	0,0,2	202	149	1	1.0	1.0,1.0,1.0	1.0,1.0,0.963	0.012
1007	gene:Solyc03g082600.2	NA	3	-	52527553	52527752	52527553	52527594	52527656	52527752	1007	27,22,18	9,0,2	14,15,71	0,4,11	211	149	0.7392446911713593	1.0	0.679,1.0,0.864	1.0,0.726,0.82	-0.001
1012	gene:Solyc09g007190.2	NA	9	+	809300	809480	809300	809346	809442	809480	1012	45,15,21	0,0,2	4,4,10	0,0,0	245	149	1	1.0	1.0,1.0,0.865	1.0,1.0,1.0	-0.045
1014	gene:Solyc10g079070.1	NA	10	+	60704065	60704312	60704065	60704134	60704211	60704312	1014	30,7,20	1,0,0	15,17,74	2,0,0	226	149	1	1.0	0.952,1.0,1.0	0.832,1.0,1.0	0.04
1015	gene:Solyc07g039190.2	NA	7	-	45558775	45558960	45558775	45558827	45558902	45558960	1015	11,8,7	0,0,2	1,6,45	0,0,0	224	149	1	1.0	1.0,1.0,0.7	1.0,1.0,1.0	-0.1
1016	gene:Solyc07g039190.2	NA	7	-	45558902	45559089	45558902	45558960	45559014	45559089	1016	1,0,2	0,0,0	1,1,6	0,0,1	203	149	1	1.0	1.0,NA,1.0	1.0,1.0,0.815	0.062
1019	gene:Solyc07g039190.2	NA	7	-	45558775	45558960	45558775	45558813	45558900	45558960	1019	28,12,21	0,0,2	17,15,67	0,0,2	236	149	1	1.0	1.0,1.0,0.869	1.0,1.0,0.955	-0.029
1021	gene:Solyc01g088720.2	NA	1	+	83482275	83482509	83482275	83482361	83482436	83482509	1021	0,0,2	20,14,14	1,0,0	27,21,68	224	149	1	1.0	0.0,0.0,0.087	0.024,0.0,0.0	0.021
1024	gene:Solyc03g118200.2	NA	3	-	67136467	67136703	67136467	67136605	67136680	67136703	1024	1,0,3	104,40,87	0,0,2	32,34,113	224	149	1	1.0	0.006,0.0,0.022	0.0,0.0,0.012	0.005
1028	gene:Solyc08g074610.1	NA	8	-	58707632	58707783	58707632	58707670	58707746	58707783	1028	1,0,0	31,20,19	0,0,0	25,29,64	225	149	1	1.0	0.021,0.0,0.0	0.0,0.0,0.0	0.007
1029	gene:Solyc06g005590.2	NA	6	+	635912	636158	635912	635981	636079	636158	1029	2,0,1	0,0,1	0,0,1	2,0,0	247	149	1	1.0	1.0,NA,0.376	0.0,NA,1.0	0.188
102	gene:Solyc07g064590.2	NA	7	+	66670470	66670674	66670470	66670533	66670599	66670674	102	6,4,14	1,0,0	2,6,15	1,0,0	215	149	1	1.0	0.806,1.0,1.0	0.581,1.0,1.0	0.075
1030	gene:Solyc06g005590.2	NA	6	+	635912	636158	635912	635981	636074	636158	1030	2,0,0	50,16,34	0,0,0	3,23,61	242	149	1	1.0	0.024,0.0,0.0	0.0,0.0,0.0	0.008
1031	gene:Solyc06g005590.2	NA	6	+	635912	636158	635912	635979	636074	636158	1031	2,0,0	0,0,0	0,1,1	0,0,1	244	149	1	1.0	1.0,NA,NA	NA,1.0,0.379	0.31
1033	gene:Solyc12g019750.1	NA	12	-	11308398	11308617	11308398	11308447	11308528	11308617	1033	0,4,1	193,92,195	2,2,8	214,190,377	230	149	1	1.0	0.0,0.027,0.003	0.006,0.007,0.014	0.001
1038	gene:Solyc07g053320.2	NA	7	+	61789380	61789626	61789380	61789467	61789602	61789626	1038	2,2,0	0,1,0	0,0,18	0,0,0	284	149	1	1.0	1.0,0.512,NA	NA,NA,1.0	-0.244
1039	gene:Solyc07g019460.2	NA	7	-	11527761	11527947	11527761	11527838	11527925	11527947	1039	39,15,56	0,0,2	16,19,44	0,0,0	236	149	1	1.0	1.0,1.0,0.946	1.0,1.0,1.0	-0.018
1040	gene:Solyc07g019460.2	NA	7	-	11527761	11527947	11527761	11527845	11527925	11527947	1040	14,6,24	304,144,264	6,6,19	94,88,300	229	149	0.6402559133516158	1.0	0.029,0.026,0.056	0.04,0.042,0.04	-0.004
1042	gene:Solyc02g037530.2	NA	2	+	31049682	31049930	31049682	31049763	31049845	31049930	1042	0,0,0	49,19,47	0,0,2	37,33,63	231	149	1	1.0	0.0,0.0,0.0	0.0,0.0,0.02	-0.007
1044	gene:Solyc08g081170.2	NA	8	+	64246672	64247145	64246672	64246748	64247010	64247145	1044	143,50,133	0,0,0	126,124,341	0,0,2	411	149	1	1.0	1.0,1.0,1.0	1.0,1.0,0.984	0.005
1048	gene:Solyc07g006650.2	NA	7	-	1520560	1520781	1520560	1520615	1520695	1520781	1048	5,2,3	307,177,286	4,3,5	150,155,238	229	149	0.7524540963425356	1.0	0.01,0.007,0.007	0.017,0.012,0.013	-0.006
1049	gene:Solyc12g098370.1	NA	12	+	65902615	65902836	65902615	65902679	65902763	65902836	1049	4,0,1	60,46,87	0,0,2	28,48,156	233	149	0.8192580157310745	1.0	0.041,0.0,0.007	0.0,0.0,0.008	0.013
1050	gene:Solyc09g057900.1	NA	9	-	52095956	52096178	52095956	52096008	52096085	52096178	1050	0,0,0	1,0,0	0,0,6	0,0,2	226	149	1	1.0	0.0,NA,NA	NA,NA,0.664	-0.664
1054	gene:Solyc07g043270.2	NA	7	-	56936074	56936265	56936074	56936122	56936202	56936265	1054	2,0,1	225,112,167	0,2,0	76,118,196	229	149	1	1.0	0.006,0.0,0.004	0.0,0.011,0.0	-0.0
1055	gene:Solyc07g043270.2	NA	7	-	56936202	56936426	56936202	56936265	56936363	56936426	1055	18,6,17	0,2,0	3,12,22	0,1,6	247	149	1	1.0	1.0,0.644,1.0	1.0,0.879,0.689	0.025
1057	gene:Solyc07g043270.2	NA	7	-	56936359	56936578	56936359	56936432	56936509	56936578	1057	4,0,5	184,75,182	2,0,4	93,81,163	226	149	0.5568401437380255	1.0	0.014,0.0,0.018	0.014,0.0,0.016	0.001
1058	gene:Solyc07g043270.2	NA	7	-	56936202	56936426	56936202	56936271	56936359	56936426	1058	1,0,3	0,1,0	0,1,0	3,0,0	237	149	1	1.0	1.0,0.0,1.0	0.0,1.0,NA	0.167
1060	gene:Solyc07g043270.2	NA	7	-	56936202	56936426	56936202	56936271	56936363	56936426	1060	1,0,3	177,77,154	0,1,0	71,94,151	241	149	1	1.0	0.003,0.0,0.012	0.0,0.007,0.0	0.003
1061	gene:Solyc12g055720.1	NA	12	-	61691780	61691995	61691780	61691840	61691939	61691995	1061	7,3,4	172,70,157	4,2,8	51,98,176	248	149	0.6420642380907755	1.0	0.024,0.025,0.015	0.045,0.012,0.027	-0.007
1062	gene:Solyc12g055720.1	NA	12	-	61692954	61693196	61692954	61693020	61693103	61693196	1062	4,2,3	123,59,128	1,2,4	69,62,199	232	149	0.5945783167733985	1.0	0.02,0.021,0.015	0.009,0.02,0.013	0.005
1065	gene:Solyc01g059880.2	NA	1	-	68871150	68871350	68871150	68871221	68871335	68871350	1065	31,19,34	256,98,204	22,18,33	135,151,216	263	149	0.6724704314533596	1.0	0.064,0.099,0.086	0.085,0.063,0.08	0.007
1066	gene:Solyc02g014830.2	NA	2	-	18630912	18631152	18630912	18630962	18631059	18631152	1066	0,0,0	59,20,57	0,0,4	30,32,124	246	149	1	1.0	0.0,0.0,0.0	0.0,0.0,0.019	-0.006
1068	gene:Solyc03g026150.2	NA	3	+	3560827	3561021	3560827	3560892	3560976	3561021	1068	1,3,0	0,0,7	0,0,1	2,0,2	233	149	1	1.0	1.0,1.0,0.0	0.0,NA,0.242	0.546
1072	gene:Solyc11g040150.1	NA	11	+	39802489	39802702	39802489	39802568	39802685	39802702	1072	7,3,11	222,85,188	1,6,10	139,111,167	266	149	0.5913303329295414	1.0	0.017,0.019,0.032	0.004,0.029,0.032	0.001
1073	gene:Solyc10g008800.2	NA	10	-	2875895	2876114	2875895	2875970	2876055	2876114	1073	0,0,0	2,0,0	0,0,3	0,0,0	234	149	1	1.0	0.0,NA,NA	NA,NA,1.0	-1.0
1074	gene:Solyc10g008800.2	NA	10	-	2875895	2876114	2875895	2875970	2876063	2876114	1074	0,0,1	74,22,50	0,0,4	42,33,155	242	149	1	1.0	0.0,0.0,0.012	0.0,0.0,0.016	-0.001
1075	gene:Solyc08g069030.2	NA	8	+	58115086	58115312	58115086	58115166	58115238	58115312	1075	5,3,7	656,340,659	4,4,11	555,592,1147	221	149	1	1.0	0.005,0.006,0.007	0.005,0.005,0.006	0.001
1076	gene:Solyc10g081600.1	NA	10	+	62635516	62635674	62635516	62635539	62635617	62635674	1076	4,7,6	109,100,117	1,6,8	89,69,129	227	149	0.6068520771226023	1.0	0.024,0.044,0.033	0.007,0.054,0.039	0.0
1079	gene:Solyc09g064590.2	NA	9	+	61909172	61909524	61909172	61909273	61909465	61909524	1079	197,88,182	4,0,0	177,149,442	0,0,0	341	149	0.7746813670018772	1.0	0.956,1.0,1.0	1.0,1.0,1.0	-0.015
107	gene:Solyc08g029200.2	NA	8	-	37869624	37869833	37869624	37869637	37869760	37869833	107	3,2,1	45,14,18	0,3,4	8,8,65	272	149	0.6733364288546992	1.0	0.035,0.073,0.03	0.0,0.17,0.033	-0.022
1080	gene:Solyc09g064590.2	NA	9	+	61909172	61909524	61909172	61909370	61909465	61909524	1080	129,53,117	0,0,0	92,101,347	1,0,0	244	149	1	1.0	1.0,1.0,1.0	0.983,1.0,1.0	0.006
1083	gene:Solyc01g010050.2	NA	1	+	4683609	4683850	4683609	4683677	4683768	4683850	1083	2,1,1	48,25,50	0,1,7	26,26,346	240	149	1	1.0	0.025,0.024,0.012	0.0,0.023,0.012	0.009
1085	gene:Solyc03g026310.2	NA	3	+	3752458	3752699	3752458	3752521	3752642	3752699	1085	18,13,23	0,0,1	17,16,23	0,0,2	270	149	1	1.0	1.0,1.0,0.927	1.0,1.0,0.864	0.021
1087	gene:Solyc03g026310.2	NA	3	+	3748055	3748298	3748055	3748145	3748247	3748298	1087	2,2,6	189,68,194	3,2,8	150,141,218	251	149	1	1.0	0.006,0.017,0.018	0.012,0.008,0.021	-0.0
108	gene:Solyc08g029200.2	NA	8	-	37869918	37870105	37869918	37870018	37870086	37870105	108	7,5,1	0,0,0	9,5,41	0,0,1	217	149	1	1.0	1.0,1.0,1.0	1.0,1.0,0.966	0.011
1091	gene:Solyc01g096730.2	NA	1	-	87741368	87741577	87741368	87741457	87741548	87741577	1091	10,1,6	47,21,44	0,2,0	2,4,22	240	149	1	1.0	0.117,0.029,0.078	0.0,0.237,0.0	-0.004
1093	gene:Solyc08g067040.2	NA	8	+	55951094	55951337	55951094	55951158	55951276	55951337	1093	0,0,0	42,26,41	0,0,1	41,36,88	267	149	1	1.0	0.0,0.0,0.0	0.0,0.0,0.006	-0.002
1095	gene:Solyc05g051000.2	NA	5	-	61205862	61206083	61205862	61205944	61206035	61206083	1095	7,6,7	219,88,228	6,12,45	198,299,1120	240	149	0.6999615792876104	1.0	0.019,0.041,0.019	0.018,0.024,0.024	0.004
1096	gene:Solyc05g051000.2	NA	5	-	61205862	61206083	61205862	61205944	61206068	61206083	1096	107,51,96	0,0,0	114,145,351	0,0,2	273	149	1	1.0	1.0,1.0,1.0	1.0,1.0,0.99	0.003
109	gene:Solyc03g121310.2	NA	3	-	69451072	69451280	69451072	69451140	69451225	69451280	109	7,3,5	527,261,468	9,3,18	371,448,1047	234	149	0.8988405285340115	1.0	0.008,0.007,0.007	0.015,0.004,0.011	-0.003
1101	gene:Solyc01g006100.2	NA	1	-	758292	758532	758292	758383	758463	758532	1101	4,2,2	67,25,67	8,1,9	78,100,157	229	149	0.6133473966555438	1.0	0.037,0.049,0.019	0.063,0.006,0.036	-0.0
1105	gene:Solyc06g065700.2	NA	6	+	41136262	41136487	41136262	41136339	41136449	41136487	1105	17,2,14	0,0,2	4,4,16	0,0,0	259	149	1	1.0	1.0,1.0,0.801	1.0,1.0,1.0	-0.066
1106	gene:Solyc06g065700.2	NA	6	+	41136449	41136674	41136449	41136487	41136562	41136674	1106	17,4,15	0,0,1	3,8,8	0,0,0	224	149	1	1.0	1.0,1.0,0.909	1.0,1.0,1.0	-0.03
1110	gene:Solyc02g085030.2	NA	2	-	48056765	48056974	48056765	48056831	48056912	48056974	1110	1,1,0	41,26,35	1,0,1	28,21,27	230	149	1	1.0	0.016,0.024,0.0	0.023,0.0,0.023	-0.002
1114	gene:Solyc04g077920.2	NA	4	+	62781999	62782230	62781999	62782046	62782140	62782230	1114	205,66,151	0,0,0	21,23,120	0,1,0	243	149	1	1.0	1.0,1.0,1.0	1.0,0.934,1.0	0.022
111	gene:Solyc04g025540.2	NA	4	-	22112036	22112232	22112036	22112060	22112148	22112232	111	2,0,1	85,28,76	0,0,1	41,68,112	237	149	1	1.0	0.015,0.0,0.008	0.0,0.0,0.006	0.006
1120	gene:Solyc08g066820.2	NA	8	-	55670655	55670904	55670655	55670722	55670844	55670904	1120	3,0,0	116,47,120	0,0,4	98,60,206	271	149	1	1.0	0.014,0.0,0.0	0.0,0.0,0.011	0.001
1121	gene:Solyc08g066820.2	NA	8	-	55670655	55670904	55670655	55670686	55670844	55670904	1121	53,32,34	0,0,1	44,33,105	0,0,0	307	149	1	1.0	1.0,1.0,0.943	1.0,1.0,1.0	-0.019
1123	gene:Solyc11g066380.1	NA	11	+	52152305	52152543	52152305	52152375	52152481	52152543	1123	2,0,2	0,0,0	1,3,10	0,0,1	255	149	1	1.0	1.0,NA,1.0	1.0,1.0,0.854	0.049
1124	gene:Solyc09g075070.2	NA	9	-	66887859	66888061	66887859	66887931	66888029	66888061	1124	0,0,0	42,3,20	0,0,1	13,23,63	247	149	1	1.0	0.0,0.0,0.0	0.0,0.0,0.009	-0.003
1125	gene:Solyc12g038160.1	NA	12	-	48798183	48798421	48798183	48798251	48798352	48798421	1125	0,0,1	8,12,15	0,0,0	4,3,25	250	149	1	1.0	0.0,0.0,0.038	0.0,0.0,0.0	0.013
1126	gene:Solyc01g098610.2	NA	1	-	89080261	89080510	89080261	89080331	89080414	89080510	1126	8,2,14	0,0,1	0,2,11	0,0,0	232	149	1	1.0	1.0,1.0,0.9	NA,1.0,1.0	-0.033
1128	gene:Solyc01g098610.2	NA	1	-	89080261	89080510	89080261	89080339	89080418	89080510	1128	8,2,16	1,2,0	0,2,11	0,0,0	228	149	0.7405302310875997	1.0	0.839,0.395,1.0	NA,1.0,1.0	-0.255
112	gene:Solyc12g094500.1	NA	12	+	64729382	64729620	64729382	64729459	64729544	64729620	112	1,3,7	249,167,246	1,3,2	162,145,185	234	149	1	1.0	0.003,0.011,0.018	0.004,0.013,0.007	0.003
1130	gene:Solyc01g088000.2	NA	1	-	82846065	82846257	82846065	82846082	82846204	82846257	1130	6,2,11	74,29,48	5,3,11	36,37,105	271	149	0.68876201259082	1.0	0.043,0.037,0.112	0.071,0.043,0.054	0.008
1133	gene:Solyc09g065920.2	NA	9	+	64210814	64211013	64210814	64210883	64210983	64211013	1133	7,11,3	41,7,46	11,3,8	23,18,59	249	149	1	1.0	0.093,0.485,0.038	0.223,0.091,0.075	0.076
1134	gene:Solyc08g041870.2	NA	8	+	25451230	25451454	25451230	25451296	25451358	25451454	1134	7,1,5	2,0,0	5,4,9	0,0,3	211	149	0.7236145784508092	1.0	0.712,1.0,1.0	1.0,1.0,0.679	0.011
1135	gene:Solyc03g113590.2	NA	3	-	63669352	63669545	63669352	63669402	63669503	63669545	1135	7,4,13	279,174,258	7,3,20	236,203,520	250	149	0.5530441497092066	1.0	0.015,0.014,0.029	0.017,0.009,0.022	0.003
1136	gene:Solyc03g113590.2	NA	3	-	63669012	63669255	63669012	63669083	63669177	63669255	1136	16,8,7	0,0,0	6,1,22	0,0,2	243	149	0.5869187171901992	1.0	1.0,1.0,1.0	1.0,1.0,0.871	0.043
1137	gene:Solyc03g113590.2	NA	3	-	63669177	63669402	63669177	63669255	63669356	63669402	1137	25,6,13	0,0,0	8,14,40	0,0,1	250	149	1	1.0	1.0,1.0,1.0	1.0,1.0,0.96	0.013
1138	gene:Solyc03g113590.2	NA	3	-	63669177	63669402	63669177	63669260	63669356	63669402	1138	25,6,13	2,0,0	8,14,40	0,0,0	245	149	1	1.0	0.884,1.0,1.0	1.0,1.0,1.0	-0.039
1139	gene:Solyc01g010810.2	NA	1	-	6210192	6210385	6210192	6210269	6210341	6210385	1139	2,0,1	84,49,60	0,1,3	74,73,171	221	149	1	1.0	0.016,0.0,0.011	0.0,0.009,0.012	0.002
113	gene:Solyc12g094500.1	NA	12	+	64729382	64729620	64729382	64729459	64729551	64729620	113	4,3,13	0,2,0	7,8,12	0,0,0	241	149	1	1.0	1.0,0.481,1.0	1.0,1.0,1.0	-0.173
1140	gene:Solyc04g049710.2	NA	4	-	43144919	43145104	43144919	43145002	43145071	43145104	1140	9,0,3	0,0,0	2,0,6	0,1,0	218	149	1	1.0	1.0,NA,1.0	1.0,0.0,1.0	0.333
1141	gene:Solyc04g049710.2	NA	4	-	43144919	43145104	43144919	43145018	43145078	43145104	1141	4,0,2	0,1,0	3,0,5	0,0,0	209	149	1	1.0	1.0,0.0,1.0	1.0,NA,1.0	-0.333
1145	gene:Solyc04g049710.2	NA	4	-	43146310	43146541	43146310	43146360	43146452	43146541	1145	4,0,0	60,24,54	1,0,3	31,39,170	241	149	0.8939701691472072	1.0	0.04,0.0,0.0	0.02,0.0,0.011	0.003
1150	gene:Solyc01g081050.2	NA	1	+	80381171	80381524	80381171	80381259	80381345	80381524	1150	63,30,43	0,2,0	31,43,70	0,0,2	235	149	1	1.0	1.0,0.905,1.0	1.0,1.0,0.957	-0.017
1151	gene:Solyc08g076810.2	NA	8	+	60713294	60713531	60713294	60713358	60713455	60713531	1151	0,0,0	10,2,6	0,0,1	4,4,29	246	149	1	1.0	0.0,0.0,0.0	0.0,0.0,0.02	-0.007
1152	gene:Solyc08g076810.2	NA	8	+	60713455	60713703	60713455	60713531	60713629	60713703	1152	0,0,0	15,0,15	0,0,3	16,8,14	247	149	0.6246776657297715	1.0	0.0,NA,0.0	0.0,0.0,0.114	-0.038
1155	gene:Solyc02g092440.2	NA	2	-	53498092	53498326	53498092	53498155	53498258	53498326	1155	8,3,11	0,1,0	1,8,24	0,0,0	252	149	1	1.0	1.0,0.639,1.0	1.0,1.0,1.0	-0.12
1158	gene:Solyc09g008130.2	NA	9	-	1601902	1602106	1601902	1601952	1602051	1602106	1158	0,2,3	25,5,32	2,0,3	15,31,42	248	149	0.6660403872274467	1.0	0.0,0.194,0.053	0.074,0.0,0.041	0.044
1159	gene:Solyc01g079510.2	NA	1	+	78575458	78575643	78575458	78575496	78575583	78575643	1159	2,1,0	43,30,51	0,0,3	36,20,50	236	149	1	1.0	0.029,0.021,0.0	0.0,0.0,0.036	0.005
115	gene:Solyc05g009710.2	NA	5	-	3910446	3910662	3910446	3910549	3910621	3910662	115	2,0,4	0,0,0	2,5,2	1,0,0	221	149	1	1.0	1.0,NA,1.0	0.574,1.0,1.0	0.142
1160	gene:Solyc03g063880.2	NA	3	-	36633795	36634134	36633795	36633861	36633966	36634134	1160	107,45,99	4,4,4	74,78,178	1,2,11	254	149	0.6770006069044876	1.0	0.94,0.868,0.936	0.977,0.958,0.905	-0.032
1161	gene:Solyc01g103370.2	NA	1	+	91990338	91990516	91990338	91990386	91990490	91990516	1161	125,41,85	1,0,0	58,45,131	0,0,0	253	149	1	1.0	0.987,1.0,1.0	1.0,1.0,1.0	-0.004
1162	gene:Solyc01g103370.2	NA	1	+	91990358	91990517	91990358	91990386	91990477	91990517	1162	73,29,60	1,0,0	45,34,97	0,0,0	240	149	1	1.0	0.978,1.0,1.0	1.0,1.0,1.0	-0.007
1163	gene:Solyc01g103370.2	NA	1	+	91990358	91990517	91990358	91990386	91990471	91990517	1163	65,25,56	0,1,2	38,32,88	3,0,0	234	149	1	1.0	1.0,0.941,0.947	0.89,1.0,1.0	-0.001
1165	gene:Solyc01g103370.2	NA	1	+	91989851	91990088	91989851	91989973	91990060	91990088	1165	8,4,1	844,497,875	2,3,4	438,565,1021	236	149	1	1.0	0.006,0.005,0.001	0.003,0.003,0.002	0.001
1167	gene:Solyc03g114280.2	NA	3	+	64297922	64298104	64297922	64297957	64298077	64298104	1167	2,0,3	0,0,0	0,2,9	1,0,1	269	149	0.630112248526526	1.0	1.0,NA,1.0	0.0,1.0,0.833	0.389
1168	gene:Solyc03g114280.2	NA	3	+	64297922	64298104	64297922	64297961	64298077	64298104	1168	2,0,2	30,9,20	0,1,4	12,23,67	265	149	0.7466574463892931	1.0	0.036,0.0,0.053	0.0,0.024,0.032	0.011
1169	gene:Solyc07g019530.2	NA	7	+	11873560	11873795	11873560	11873646	11873736	11873795	1169	10,8,14	0,0,0	5,1,30	0,0,2	239	149	1	1.0	1.0,1.0,1.0	1.0,1.0,0.903	0.032
1171	gene:Solyc07g019530.2	NA	7	+	11873736	11873980	11873736	11873795	11873905	11873980	1171	4,3,2	189,74,143	2,1,1	101,90,245	259	149	1	1.0	0.012,0.023,0.008	0.011,0.006,0.002	0.008
1177	gene:Solyc07g019530.2	NA	7	+	11873560	11873795	11873560	11873646	11873740	11873795	1177	15,10,17	3,0,2	12,5,31	1,0,3	243	149	0.4682783415534074	1.0	0.754,1.0,0.839	0.88,1.0,0.864	-0.05
117	gene:Solyc05g009710.2	NA	5	-	3910446	3910662	3910446	3910532	3910619	3910662	117	2,0,4	0,0,0	2,5,2	2,0,0	236	149	0.7552674194618043	1.0	1.0,NA,1.0	0.387,1.0,1.0	0.204
1180	gene:Solyc06g048410.2	NA	6	+	31009583	31009810	31009583	31009661	31009766	31009810	1180	137,95,95	0,0,0	371,338,321	0,1,1	254	149	1	1.0	1.0,1.0,1.0	1.0,0.995,0.995	0.003
1182	gene:Solyc06g048410.2	NA	6	+	31009583	31009810	31009583	31009657	31009737	31009810	1182	45,20,51	0,0,0	88,74,342	1,0,0	229	149	1	1.0	1.0,1.0,1.0	0.983,1.0,1.0	0.006
1183	gene:Solyc06g048410.2	NA	6	+	31009737	31009940	31009737	31009810	31009916	31009940	1183	103,38,66	0,0,0	148,166,377	2,2,0	255	149	1	1.0	1.0,1.0,1.0	0.977,0.98,1.0	0.014
1186	gene:Solyc01g101240.2	NA	1	+	91060814	91061060	91060814	91060928	91061057	91061060	1186	445,229,447	0,0,2	123,159,235	0,0,0	278	149	1	1.0	1.0,1.0,0.992	1.0,1.0,1.0	-0.003
1192	gene:Solyc08g075890.2	NA	8	+	59981147	59981360	59981147	59981216	59981293	59981360	1192	6,3,9	330,190,337	1,6,6	181,162,276	226	149	0.9358760588754583	1.0	0.012,0.01,0.017	0.004,0.024,0.014	-0.001
1193	gene:Solyc08g075890.2	NA	8	+	59981147	59981360	59981147	59981216	59981353	59981360	1193	70,12,49	0,0,0	18,25,60	0,0,1	286	149	1	1.0	1.0,1.0,1.0	1.0,1.0,0.969	0.01
1197	gene:Solyc08g075890.2	NA	8	+	59979861	59980093	59979861	59979944	59980030	59980093	1197	2,5,2	0,2,0	3,1,5	0,0,0	235	149	1	1.0	1.0,0.613,1.0	1.0,1.0,1.0	-0.129
119	gene:Solyc11g068990.1	NA	11	+	53567074	53567306	53567074	53567139	53567213	53567306	119	8,2,4	11,11,14	3,5,16	16,8,44	223	149	0.4702116499951474	1.0	0.327,0.108,0.16	0.111,0.295,0.195	-0.002
11	gene:Solyc02g071150.2	NA	2	-	40640256	40640490	40640256	40640328	40640421	40640490	11	17,8,23	1304,602,1120	7,6,7	635,643,1571	242	149	1	1.0	0.008,0.008,0.012	0.007,0.006,0.003	0.004
1206	gene:Solyc12g056530.1	NA	12	-	62483277	62483478	62483277	62483344	62483447	62483478	1206	40,28,54	0,0,0	28,44,93	0,0,2	252	149	1	1.0	1.0,1.0,1.0	1.0,1.0,0.965	0.012
1207	gene:Solyc11g071980.1	NA	11	-	55284187	55284365	55284187	55284230	55284321	55284365	1207	0,0,1	0,12,9	2,0,1	4,14,18	240	149	1	1.0	NA,0.0,0.065	0.237,0.0,0.033	-0.058
1210	gene:Solyc01g103250.2	NA	1	+	91906938	91907184	91906938	91906950	91907133	91907184	1210	0,0,0	0,2,0	0,0,2	0,0,2	332	149	1	1.0	NA,0.0,NA	NA,NA,0.31	-0.31
1211	gene:Solyc09g074230.2	NA	9	-	66005542	66005748	66005542	66005607	66005697	66005748	1211	3,2,8	504,266,485	1,4,13	152,245,389	239	149	0.6405677739766175	1.0	0.004,0.005,0.01	0.004,0.01,0.02	-0.005
1213	gene:Solyc09g074230.2	NA	9	-	66004082	66004305	66004082	66004175	66004267	66004305	1213	33,11,32	3,0,1	13,9,21	0,0,1	241	149	0.5516098872634441	1.0	0.872,1.0,0.952	1.0,1.0,0.928	-0.035
1216	gene:Solyc09g074230.2	NA	9	-	66005045	66005280	66005045	66005109	66005199	66005280	1216	2,2,1	314,112,231	1,0,4	102,52,396	239	149	1	1.0	0.004,0.011,0.003	0.006,0.0,0.006	0.002
1217	gene:Solyc11g066790.1	NA	11	+	52594839	52595084	52594839	52594930	52595012	52595084	1217	0,0,2	29,13,19	1,0,1	26,14,35	231	149	1	1.0	0.0,0.0,0.064	0.024,0.0,0.018	0.007
121	gene:Solyc09g063030.2	NA	9	-	60980422	60980618	60980422	60980466	60980544	60980618	121	1,3,5	2,0,0	4,2,12	0,0,0	227	149	1	1.0	0.247,1.0,1.0	1.0,1.0,1.0	-0.251
1221	gene:Solyc01g112060.2	NA	1	-	98177469	98177711	98177469	98177565	98177640	98177711	1221	26,24,33	620,319,558	27,23,56	366,440,1294	224	149	0.4711489342566574	1.0	0.027,0.048,0.038	0.047,0.034,0.028	0.001
1222	gene:Solyc01g112060.2	NA	1	-	98177469	98177711	98177469	98177540	98177640	98177711	1222	124,90,118	0,0,0	107,103,211	0,1,0	249	149	1	1.0	1.0,1.0,1.0	1.0,0.984,1.0	0.005
1225	gene:Solyc02g086110.2	NA	2	-	48884603	48884819	48884603	48884709	48884789	48884819	1225	0,0,0	3,0,0	0,2,0	2,0,12	229	149	1	1.0	0.0,NA,NA	0.0,1.0,0.0	-0.333
1227	gene:Solyc02g078640.2	NA	2	-	43285387	43285631	43285387	43285460	43285564	43285631	1227	16,1,6	0,0,0	3,3,23	0,0,2	253	149	0.5084628236876679	1.0	1.0,1.0,1.0	1.0,1.0,0.871	0.043
1228	gene:Solyc02g078640.2	NA	2	-	43285387	43285631	43285387	43285483	43285564	43285631	1228	1,0,0	70,29,52	0,0,4	33,32,140	230	149	1	1.0	0.009,0.0,0.0	0.0,0.0,0.018	-0.003
1229	gene:Solyc03g097130.2	NA	3	+	59466837	59467069	59466837	59466863	59466952	59467069	1229	0,0,1	61,22,42	1,1,2	56,40,132	238	149	1	1.0	0.0,0.0,0.015	0.011,0.015,0.009	-0.007
1232	gene:Solyc03g097130.2	NA	3	+	59465610	59465858	59465610	59465753	59465819	59465858	1232	80,28,82	2,0,0	36,48,188	0,0,2	215	149	1	1.0	0.965,1.0,1.0	1.0,1.0,0.985	-0.007
1233	gene:Solyc06g009650.2	NA	6	+	3597430	3597645	3597430	3597470	3597577	3597645	1233	0,0,1	81,34,62	1,0,2	33,44,59	256	149	1	1.0	0.0,0.0,0.009	0.017,0.0,0.019	-0.009
1234	gene:Solyc06g009650.2	NA	6	+	3594205	3594454	3594205	3594276	3594376	3594454	1234	2,0,0	73,31,47	2,3,0	28,26,88	249	149	0.5298654507009406	1.0	0.016,0.0,0.0	0.041,0.065,0.0	-0.03
1236	gene:Solyc06g008520.2	NA	6	+	2406670	2406866	2406670	2406684	2406792	2406866	1236	10,2,10	0,1,1	9,8,19	0,0,1	257	149	1	1.0	1.0,0.537,0.853	1.0,1.0,0.917	-0.176
1237	gene:Solyc06g008520.2	NA	6	+	2406670	2406866	2406670	2406684	2406856	2406866	1237	11,3,13	0,0,0	9,12,26	0,0,2	321	149	1	1.0	1.0,1.0,1.0	1.0,1.0,0.858	0.047
1238	gene:Solyc03g112050.2	NA	3	+	62589665	62589913	62589665	62589730	62589811	62589913	1238	16,17,30	802,522,615	8,11,32	438,426,612	230	149	1	1.0	0.013,0.021,0.031	0.012,0.016,0.033	0.001
1244	gene:Solyc08g022070.2	NA	8	+	33072937	33073157	33072937	33072986	33073143	33073157	1244	229,143,203	0,0,0	197,200,421	0,2,0	306	149	1	1.0	1.0,1.0,1.0	1.0,0.98,1.0	0.007
1245	gene:Solyc08g022070.2	NA	8	+	33072937	33073157	33072937	33072986	33073080	33073157	1245	185,109,164	0,1,0	160,165,342	0,0,2	243	149	1	1.0	1.0,0.985,1.0	1.0,1.0,0.991	-0.002
1247	gene:Solyc08g022070.2	NA	8	+	33077493	33077730	33077493	33077584	33077666	33077730	1247	2,1,2	292,140,348	3,1,8	198,245,291	231	149	1	1.0	0.004,0.005,0.004	0.01,0.003,0.017	-0.006
1248	gene:Solyc09g090120.2	NA	9	+	69657755	69657965	69657755	69657838	69657904	69657965	1248	15,11,12	2,0,2	9,6,20	1,0,0	215	149	1	1.0	0.839,1.0,0.806	0.862,1.0,1.0	-0.072
1249	gene:Solyc07g045160.2	NA	7	+	58258706	58258925	58258706	58258723	58258862	58258925	1249	34,11,34	0,2,1	2,0,4	0,0,0	288	149	1	1.0	1.0,0.74,0.946	1.0,NA,1.0	-0.105
1251	gene:Solyc07g045160.2	NA	7	+	58258508	58258723	58258508	58258548	58258706	58258723	1251	32,14,16	0,1,0	1,0,11	0,0,0	307	149	1	1.0	1.0,0.872,1.0	1.0,NA,1.0	-0.043
1252	gene:Solyc03g025390.2	NA	3	-	2817532	2817712	2817532	2817617	2817700	2817712	1252	49,16,47	2,0,0	8,11,51	0,0,0	232	149	1	1.0	0.94,1.0,1.0	1.0,1.0,1.0	-0.02
1253	gene:Solyc03g025390.2	NA	3	-	2817752	2817960	2817752	2817789	2817881	2817960	1253	30,3,35	0,0,2	10,9,31	0,0,0	241	149	1	1.0	1.0,1.0,0.915	1.0,1.0,1.0	-0.028
1254	gene:Solyc03g025390.2	NA	3	-	2817163	2817375	2817163	2817210	2817312	2817375	1254	40,28,40	2,0,0	6,2,15	0,0,0	251	149	1	1.0	0.922,1.0,1.0	1.0,1.0,1.0	-0.026
1258	gene:Solyc03g123740.2	NA	3	-	70482910	70483132	70482910	70482976	70483064	70483132	1258	0,0,3	116,42,100	0,0,2	59,40,163	237	149	1	1.0	0.0,0.0,0.019	0.0,0.0,0.008	0.004
1259	gene:Solyc11g009060.1	NA	11	-	3183467	3183688	3183467	3183548	3183632	3183688	1259	31,5,17	66,22,52	14,10,64	37,47,123	233	149	0.6152140794047634	1.0	0.231,0.127,0.173	0.195,0.12,0.25	-0.011
125	gene:Solyc02g037510.2	NA	2	-	30981603	30981780	30981603	30981670	30981754	30981780	125	4,1,5	0,0,0	0,2,2	0,0,1	233	149	1	1.0	1.0,1.0,1.0	NA,1.0,0.561	0.22
1260	gene:Solyc04g008720.2	NA	4	+	2392352	2392544	2392352	2392380	2392475	2392544	1260	3,1,0	78,27,50	0,0,4	53,48,115	244	149	1	1.0	0.023,0.022,0.0	0.0,0.0,0.021	0.008
1261	gene:Solyc01g005810.2	NA	1	+	530555	530802	530555	530629	530718	530802	1261	4,1,6	230,83,166	1,3,2	177,157,261	238	149	0.7183714089785599	1.0	0.011,0.007,0.022	0.004,0.012,0.005	0.006
1262	gene:Solyc04g082430.2	NA	4	-	66086519	66086737	66086519	66086618	66086706	66086737	1262	2,2,4	61,22,30	5,1,7	40,33,112	237	149	0.8205551190869327	1.0	0.02,0.054,0.077	0.073,0.019,0.038	0.007
1265	gene:Solyc10g085980.1	NA	10	+	64972135	64972367	64972135	64972191	64972290	64972367	1265	7,4,5	70,20,77	1,5,12	54,35,161	248	149	0.5290634340356759	1.0	0.057,0.107,0.038	0.011,0.079,0.043	0.023
1266	gene:Solyc10g009570.2	NA	10	-	3698095	3698324	3698095	3698179	3698267	3698324	1266	112,66,82	0,0,0	64,54,406	0,0,2	237	149	1	1.0	1.0,1.0,1.0	1.0,1.0,0.992	0.003
1267	gene:Solyc10g009570.2	NA	10	-	3698095	3698324	3698095	3698179	3698250	3698324	1267	27,6,14	842,367,856	8,3,85	629,616,2465	220	149	0.6266043983706293	1.0	0.021,0.011,0.011	0.009,0.003,0.023	0.003
1270	gene:Solyc09g097880.2	NA	9	+	71875980	71876198	71875980	71876001	71876102	71876198	1270	0,1,0	0,0,0	1,6,1	0,0,1	250	149	1	1.0	NA,1.0,NA	1.0,1.0,0.373	0.209
1273	gene:Solyc09g011450.2	NA	9	+	4768314	4768545	4768314	4768392	4768514	4768545	1273	0,2,4	127,33,120	0,3,1	42,66,133	271	149	1	1.0	0.0,0.032,0.018	0.0,0.024,0.004	0.007
1276	gene:Solyc03g113860.1	NA	3	-	63913947	63914178	63913947	63914015	63914102	63914178	1276	0,0,0	6,9,13	0,0,1	10,9,38	236	149	1	1.0	0.0,0.0,0.0	0.0,0.0,0.016	-0.005
1278	gene:Solyc02g005180.2	NA	2	+	7138312	7138553	7138312	7138395	7138493	7138553	1278	10,8,11	24,22,33	2,5,13	5,20,41	247	149	0.4831694740754956	1.0	0.201,0.18,0.167	0.194,0.131,0.161	0.021
1280	gene:Solyc02g005180.2	NA	2	+	7138836	7139051	7138836	7138902	7138985	7139051	1280	9,4,6	31,18,28	1,4,15	8,16,43	232	149	0.6356601998138138	1.0	0.157,0.125,0.121	0.074,0.138,0.183	0.003
1282	gene:Solyc02g005180.2	NA	2	+	7140216	7140400	7140216	7140269	7140358	7140400	1282	10,3,5	9,5,0	4,3,10	0,2,12	238	149	0.9224629599287997	1.0	0.41,0.273,1.0	1.0,0.484,0.343	-0.048
1284	gene:Solyc03g118390.2	NA	3	-	67284438	67284617	67284438	67284491	67284567	67284617	1284	4,1,4	87,42,91	0,5,3	51,30,105	225	149	0.5124427008617071	1.0	0.03,0.016,0.028	0.0,0.099,0.019	-0.015
1287	gene:Solyc11g013290.1	NA	11	-	6227750	6227943	6227750	6227802	6227889	6227943	1287	2,0,1	35,26,21	0,1,3	37,33,76	236	149	1	1.0	0.035,0.0,0.029	0.0,0.019,0.024	0.007
1290	gene:Solyc12g041880.1	NXD1	12	-	42384277	42384471	42384277	42384331	42384418	42384471	1290	25,22,17	0,0,0	19,18,39	0,1,0	236	149	1	1.0	1.0,1.0,1.0	1.0,0.919,1.0	0.027
1291	gene:Solyc12g041880.1	NXD1	12	-	42384277	42384474	42384277	42384288	42384418	42384474	1291	162,104,142	8,0,13	139,159,263	0,12,11	279	149	0.4596452844435265	1.0	0.915,1.0,0.854	1.0,0.876,0.927	-0.011
1292	gene:Solyc12g041880.1	NXD1	12	-	42384277	42384474	42384277	42384334	42384418	42384474	1292	19,15,14	261,186,285	17,16,30	266,289,424	233	149	0.7164516257204447	1.0	0.044,0.049,0.03	0.039,0.034,0.043	0.002
1293	gene:Solyc12g041880.1	NXD1	12	-	42386972	42387133	42386972	42386983	42387049	42387133	1293	7,0,2	91,32,76	1,1,17	52,56,368	215	149	0.6686480808758275	1.0	0.051,0.0,0.018	0.013,0.012,0.031	0.004
1294	gene:Solyc12g041880.1	NXD1	12	-	42386972	42387133	42386972	42386983	42387063	42387133	1294	43,9,27	0,0,0	25,23,136	0,0,4	229	149	0.49534934777496487	1.0	1.0,1.0,1.0	1.0,1.0,0.957	0.014
1295	gene:Solyc12g041880.1	NXD1	12	-	42387039	42387280	42387039	42387133	42387212	42387280	1295	2,0,0	145,40,94	0,5,11	82,95,587	228	149	0.8888504794573749	1.0	0.009,0.0,0.0	0.0,0.033,0.012	-0.012
1296	gene:Solyc01g009670.2	NA	1	-	3909990	3910234	3909990	3910050	3910131	3910234	1296	0,0,0	11,2,16	0,1,4	10,19,122	230	149	0.5190167866059654	1.0	0.0,0.0,0.0	0.0,0.033,0.021	-0.018
1297	gene:Solyc05g053130.2	NA	5	+	63241437	63241666	63241437	63241540	63241614	63241666	1297	0,1,0	41,14,21	0,1,1	24,14,21	223	149	1	1.0	0.0,0.046,0.0	0.0,0.046,0.031	-0.01
1298	gene:Solyc01g057310.2	NA	1	-	60475873	60476092	60475873	60475942	60476027	60476092	1298	1,1,0	32,29,45	1,2,0	36,32,56	234	149	1	1.0	0.02,0.021,0.0	0.017,0.038,0.0	-0.005
129	gene:Solyc01g103430.2	NA	1	+	92048043	92048192	92048043	92048100	92048185	92048192	129	0,0,0	169,88,138	0,0,1	62,51,334	234	149	1	1.0	0.0,0.0,0.0	0.0,0.0,0.002	-0.001
12	gene:Solyc01g090200.2	NA	1	+	83829089	83829322	83829089	83829146	83829251	83829322	12	1,0,0	2,0,0	0,2,3	4,0,4	254	149	0.8396324005460409	1.0	0.227,NA,NA	0.0,1.0,0.306	-0.208
1300	gene:Solyc02g071890.2	NA	2	+	41267053	41267291	41267053	41267112	41267249	41267291	1300	2,0,3	132,84,118	3,3,7	112,88,235	286	149	0.5037644047073713	1.0	0.008,0.0,0.013	0.014,0.017,0.015	-0.008
1301	gene:Solyc02g071890.2	NA	2	+	41265181	41265401	41265181	41265274	41265380	41265401	1301	5,0,2	299,129,268	1,4,6	240,226,398	255	149	1	1.0	0.01,0.0,0.004	0.002,0.01,0.009	-0.002
1302	gene:Solyc01g096610.2	NA	1	+	87683702	87683895	87683702	87683787	87683863	87683895	1302	0,0,3	49,29,47	0,0,6	30,45,175	225	149	1	1.0	0.0,0.0,0.041	0.0,0.0,0.022	0.006
1303	gene:Solyc08g067090.2	NA	8	+	56002667	56002858	56002667	56002716	56002833	56002858	1303	9,1,3	1,4,7	1,5,10	6,5,6	266	149	0.6163321562385718	1.0	0.834,0.123,0.194	0.085,0.359,0.483	0.075
1307	gene:Solyc08g008040.2	NA	8	+	2535285	2535588	2535285	2535355	2535422	2535588	1307	124,60,81	2,0,3	67,77,158	0,4,1	216	149	0.6356917319455215	1.0	0.977,1.0,0.949	1.0,0.93,0.991	0.002
1308	gene:Solyc01g100520.2	NA	1	-	90529290	90529490	90529290	90529336	90529447	90529490	1308	27,9,24	1,0,0	16,30,67	0,0,0	260	149	1	1.0	0.939,1.0,1.0	1.0,1.0,1.0	-0.02
1309	gene:Solyc03g114780.2	NA	3	+	64681043	64681282	64681043	64681133	64681219	64681282	1309	0,0,4	19,6,19	0,0,0	17,13,13	235	149	0.7076748652756413	1.0	0.0,0.0,0.118	0.0,0.0,0.0	0.039
130	gene:Solyc01g103430.2	NA	1	+	92046255	92046479	92046255	92046343	92046419	92046479	130	0,1,0	307,152,261	0,1,3	126,164,410	225	149	1	1.0	0.0,0.004,0.0	0.0,0.004,0.005	-0.002
1313	gene:Solyc12g017370.1	NA	12	+	6620546	6620748	6620546	6620605	6620693	6620748	1313	12,11,11	0,0,0	2,4,11	1,0,0	237	149	1	1.0	1.0,1.0,1.0	0.557,1.0,1.0	0.148
1315	gene:Solyc01g056810.2	NA	1	-	56750729	56750929	56750729	56750755	56750843	56750929	1315	0,0,0	63,35,54	2,1,2	35,37,82	237	149	0.5356949035045669	1.0	0.0,0.0,0.0	0.035,0.017,0.015	-0.022
1322	gene:Solyc04g008640.2	NA	4	+	2256385	2256624	2256385	2256430	2256546	2256624	1322	5,1,0	80,49,72	1,3,3	91,67,164	265	149	0.6315805824690841	1.0	0.034,0.011,0.0	0.006,0.025,0.01	0.001
1327	gene:Solyc10g080100.1	NA	10	-	61489245	61489454	61489245	61489298	61489388	61489454	1327	8,2,5	0,0,0	1,2,15	0,2,0	239	149	1	1.0	1.0,1.0,1.0	1.0,0.384,1.0	0.205
1330	gene:Solyc02g094510.2	NA	2	-	55031895	55032255	55031895	55032075	55032144	55032255	1330	231,92,213	9,0,3	123,167,339	4,5,2	218	149	0.6422851108748899	1.0	0.946,1.0,0.98	0.955,0.958,0.991	0.007
1331	gene:Solyc06g084510.2	NA	6	-	49596795	49596971	49596795	49596828	49596935	49596971	1331	2,0,3	157,107,146	1,3,6	101,132,191	256	149	0.7290180864271918	1.0	0.007,0.0,0.012	0.006,0.013,0.018	-0.006
1333	gene:Solyc03g098280.2	NA	3	+	60634172	60634371	60634172	60634235	60634312	60634371	1333	5,3,3	311,125,261	3,1,12	139,165,487	226	149	0.474931083457521	1.0	0.01,0.016,0.008	0.014,0.004,0.016	0.0
1334	gene:Solyc04g072810.2	NA	4	-	59780624	59782755	59780624	59780742	59782661	59782755	1334	93,63,104	0,0,0	42,40,196	0,0,2	2068	149	0.7926228523414887	1.0	1.0,1.0,1.0	1.0,1.0,0.876	0.041
133	gene:Solyc08g007370.2	NA	8	+	1936506	1936719	1936506	1936570	1936654	1936719	133	0,0,1	30,24,44	0,0,0	36,31,44	233	149	1	1.0	0.0,0.0,0.014	0.0,0.0,0.0	0.005
1340	gene:Solyc05g018810.2	NA	5	+	23876684	23876884	23876684	23876744	23876822	23876884	1340	11,3,4	220,100,176	5,4,26	186,141,593	227	149	0.6521885149752323	1.0	0.032,0.019,0.015	0.017,0.018,0.028	0.001
1342	gene:Solyc02g084700.2	NA	2	-	47808901	47809080	47808901	47808991	47809074	47809080	1342	2,0,1	4,4,2	1,0,5	7,4,3	232	149	0.5316758830648364	1.0	0.243,0.0,0.243	0.084,0.0,0.517	-0.038
1343	gene:Solyc02g084700.2	NA	2	-	47808901	47809080	47808901	47808991	47809077	47809080	1343	2,0,1	0,0,4	1,0,6	4,0,0	235	149	1	1.0	1.0,NA,0.137	0.137,NA,1.0	0.0
1344	gene:Solyc10g050060.1	NA	10	-	47686016	47686246	47686016	47686115	47686200	47686246	1344	0,0,0	231,120,237	0,3,2	107,119,186	234	149	1	1.0	0.0,0.0,0.0	0.0,0.016,0.007	-0.008
1350	gene:Solyc12g010740.1	NA	12	+	3662881	3663091	3662881	3662942	3663019	3663091	1350	0,0,0	16,4,18	0,0,4	1,10,21	226	149	0.5284852317880191	1.0	0.0,0.0,0.0	0.0,0.0,0.112	-0.037
1353	gene:Solyc12g010740.1	NA	12	+	3663000	3663249	3663000	3663091	3663177	3663249	1353	1,0,0	13,4,13	0,0,1	7,8,25	235	149	1	1.0	0.047,0.0,0.0	0.0,0.0,0.025	0.007
1354	gene:Solyc12g035130.1	NA	12	-	60087206	60087566	60087206	60087366	60087510	60087566	1354	3954,2323,4324	1,0,0	1329,1511,1541	0,0,0	293	149	1	1.0	1.0,1.0,1.0	1.0,1.0,1.0	0.0
1356	gene:Solyc03g063730.2	NA	3	+	35736181	35736400	35736181	35736268	35736348	35736400	1356	2,5,1	47,33,35	0,1,6	17,28,56	229	149	0.6432691405006734	1.0	0.027,0.09,0.018	0.0,0.023,0.065	0.016
1358	gene:Solyc02g085570.2	NA	2	+	48403921	48404111	48403921	48403966	48404060	48404111	1358	40,26,35	0,1,2	45,35,52	0,2,0	243	149	1	1.0	1.0,0.941,0.915	1.0,0.915,1.0	-0.02
135	gene:Solyc08g079260.2	NA	8	+	62869126	62869338	62869126	62869191	62869292	62869338	135	9,1,5	1,0,0	8,13,23	0,0,1	250	149	1	1.0	0.843,1.0,1.0	1.0,1.0,0.932	-0.03
1360	gene:Solyc02g085570.2	NA	2	+	48403090	48403266	48403090	48403161	48403229	48403266	1360	15,12,18	0,0,0	6,4,56	0,0,1	217	149	1	1.0	1.0,1.0,1.0	1.0,1.0,0.975	0.008
1361	gene:Solyc12g088660.1	NA	12	-	63939379	63939567	63939379	63939418	63939506	63939567	1361	0,0,0	46,22,73	0,0,1	12,32,128	237	149	1	1.0	0.0,0.0,0.0	0.0,0.0,0.005	-0.002
1364	gene:Solyc12g100120.1	NA	12	+	66970081	66970303	66970081	66970161	66970277	66970303	1364	144,91,129	0,0,0	126,119,199	0,0,4	265	149	1	1.0	1.0,1.0,1.0	1.0,1.0,0.965	0.012
1365	gene:Solyc12g100120.1	NA	12	+	66970277	66970507	66970277	66970303	66970431	66970507	1365	21,12,13	2,4,1	23,21,26	4,4,3	277	149	0.6187100213327857	1.0	0.85,0.617,0.875	0.756,0.738,0.823	0.008
1367	gene:Solyc12g100120.1	NA	12	+	66970277	66970507	66970277	66970313	66970403	66970507	1367	3,3,6	0,0,0	0,0,6	0,1,0	239	149	1	1.0	1.0,1.0,1.0	NA,0.0,1.0	0.5
1368	gene:Solyc08g074910.2	NA	8	+	59057488	59057655	59057488	59057504	59057605	59057655	1368	54,22,44	0,0,1	10,22,91	0,0,0	250	149	1	1.0	1.0,1.0,0.963	1.0,1.0,1.0	-0.012
136	gene:Solyc03g033390.2	NA	3	+	4963939	4964150	4963939	4963954	4964040	4964150	136	6,1,1	78,33,37	3,1,9	57,81,136	235	149	0.9161640334853517	1.0	0.047,0.019,0.017	0.032,0.008,0.04	0.001
1370	gene:Solyc04g077870.2	NA	4	+	62761349	62761648	62761349	62761548	62761619	62761648	1370	133,43,136	0,0,0	63,41,199	0,0,2	220	149	1	1.0	1.0,1.0,1.0	1.0,1.0,0.985	0.005
1371	gene:Solyc01g068330.2	NA	1	-	77545217	77545410	77545217	77545254	77545344	77545410	1371	7,5,12	80,24,55	7,5,20	57,58,131	239	149	0.6569589821835762	1.0	0.052,0.115,0.12	0.071,0.051,0.087	0.026
1373	gene:Solyc08g006570.2	NA	8	+	1177189	1177419	1177189	1177234	1177323	1177419	1373	2,0,10	2,0,0	2,2,3	0,1,0	238	149	0.6468524928632342	1.0	0.385,NA,1.0	1.0,0.556,1.0	-0.159
1375	gene:Solyc03g123990.2	NA	3	-	70680202	70680536	70680202	70680357	70680444	70680536	1375	116,73,115	0,0,0	141,155,388	0,0,1	236	149	1	1.0	1.0,1.0,1.0	1.0,1.0,0.996	0.001
1378	gene:Solyc01g091950.2	NA	1	+	85485941	85486147	85485941	85485999	85486083	85486147	1378	1,1,2	156,92,120	0,2,5	44,50,86	233	149	0.7333478877030466	1.0	0.004,0.007,0.011	0.0,0.025,0.036	-0.013
1381	gene:Solyc02g063490.2	NA	2	-	35566669	35566907	35566669	35566725	35566843	35566907	1381	2,0,1	0,0,0	0,0,1	0,2,0	267	149	1	1.0	1.0,NA,1.0	NA,0.0,1.0	0.5
1382	gene:Solyc02g063490.2	NA	2	-	35566669	35566907	35566669	35566753	35566843	35566907	1382	2,0,1	122,32,68	0,0,1	39,28,141	239	149	1	1.0	0.01,0.0,0.009	0.0,0.0,0.004	0.005
1383	gene:Solyc01g106350.2	NA	1	+	94284599	94284842	94284599	94284612	94284749	94284842	1383	0,1,1	29,5,23	0,2,1	7,10,15	286	149	1	1.0	0.0,0.094,0.022	0.0,0.094,0.034	-0.004
1384	gene:Solyc03g019680.2	NA	3	+	61460079	61460324	61460079	61460185	61460274	61460324	1384	1,0,1	67,57,48	0,0,4	49,36,76	238	149	1	1.0	0.009,0.0,0.013	0.0,0.0,0.032	-0.003
1385	gene:Solyc06g083630.2	NA	6	-	48978913	48979128	48978913	48979005	48979069	48979128	1385	13,5,11	9,6,3	6,6,35	4,10,14	213	149	0.5074606741432074	1.0	0.503,0.368,0.719	0.512,0.296,0.636	0.049
1389	gene:Solyc08g048500.2	NA	8	-	12404366	12404592	12404366	12404463	12404540	12404592	1389	1,4,2	88,66,122	1,0,0	79,93,147	226	149	0.6147888402790868	1.0	0.007,0.038,0.011	0.008,0.0,0.0	0.016
1391	gene:Solyc09g092180.2	NA	9	+	71324803	71325008	71324803	71324839	71324944	71325008	1391	3,1,0	0,0,0	0,0,1	0,0,2	254	149	1	1.0	1.0,1.0,NA	NA,NA,0.227	0.773
1393	gene:Solyc07g022770.1	NA	7	+	21539265	21539386	21539265	21539273	21539352	21539386	1393	0,0,0	32,20,40	0,2,3	28,51,75	228	149	0.5243962384024359	1.0	0.0,0.0,0.0	0.0,0.025,0.025	-0.017
1395	gene:Solyc02g082810.2	NA	2	+	46459870	46460069	46459870	46459943	46460023	46460069	1395	0,0,2	7,15,9	0,0,2	6,2,18	229	149	1	1.0	0.0,0.0,0.126	0.0,0.0,0.067	0.02
1396	gene:Solyc02g093000.2	NA	2	-	53960442	53960675	53960442	53960503	53960596	53960675	1396	3,1,4	0,0,0	4,3,15	0,2,0	242	149	1	1.0	1.0,1.0,1.0	1.0,0.48,1.0	0.173
1399	gene:Solyc02g093000.2	NA	2	-	53960289	53960501	53960289	53960366	53960442	53960501	1399	3,0,3	0,0,2	5,1,8	0,2,0	225	149	0.6827343656284046	1.0	1.0,NA,0.498	1.0,0.249,1.0	-0.001
13	gene:Solyc01g090200.2	NA	1	+	83847453	83847689	83847453	83847525	83847616	83847689	13	3,0,1	168,63,160	1,0,6	146,173,272	240	149	1	1.0	0.011,0.0,0.004	0.004,0.0,0.014	-0.001
1402	gene:Solyc02g070220.2	NA	2	-	39982953	39983192	39982953	39983039	39983140	39983192	1402	2,3,7	55,36,31	5,4,6	37,56,86	250	149	0.5620797584704622	1.0	0.021,0.047,0.119	0.075,0.041,0.04	0.01
1404	gene:Solyc06g076300.2	NA	6	-	47405528	47405747	47405528	47405566	47405649	47405747	1404	2,0,0	33,12,31	0,2,1	10,15,47	232	149	0.6589397291483339	1.0	0.037,0.0,0.0	0.0,0.079,0.013	-0.018
1405	gene:Solyc09g009820.2	NA	9	+	3319085	3319327	3319085	3319145	3319297	3319327	1405	1,0,4	258,85,226	2,1,5	149,136,323	301	149	1	1.0	0.002,0.0,0.009	0.007,0.004,0.008	-0.003
1406	gene:Solyc01g101000.2	NA	1	-	90862805	90863036	90862805	90862908	90862982	90863036	1406	23,11,28	0,0,0	14,6,25	0,0,1	223	149	1	1.0	1.0,1.0,1.0	1.0,1.0,0.944	0.019
1408	gene:Solyc10g083800.1	NA	10	+	63560790	63561036	63560790	63560810	63560905	63561036	1408	140,49,114	0,0,0	51,64,143	0,0,1	244	149	1	1.0	1.0,1.0,1.0	1.0,1.0,0.989	0.004
140	gene:Solyc10g085670.1	NA	10	-	64777006	64777237	64777006	64777076	64777162	64777237	140	0,1,0	14,9,11	0,0,1	5,7,17	235	149	1	1.0	0.0,0.066,0.0	0.0,0.0,0.036	0.01
1411	gene:Solyc10g083800.1	NA	10	+	63560563	63560810	63560563	63560620	63560790	63560810	1411	0,2,2	103,41,84	0,2,0	29,48,83	319	149	1	1.0	0.0,0.022,0.011	0.0,0.019,0.0	0.005
1412	gene:Solyc03g120730.2	NA	3	-	69021603	69021753	69021603	69021645	69021725	69021753	1412	3,0,0	39,12,36	0,1,1	15,10,58	229	149	1	1.0	0.048,0.0,0.0	0.0,0.061,0.011	-0.008
1414	gene:Solyc03g120730.2	NA	3	-	69021603	69021753	69021603	69021630	69021725	69021753	1414	8,1,2	0,0,0	1,1,6	0,0,1	244	149	1	1.0	1.0,1.0,1.0	1.0,1.0,0.786	0.071
1415	gene:Solyc02g014720.2	NA	2	+	17970447	17970648	17970447	17970478	17970576	17970648	1415	23,12,17	0,1,0	19,15,15	0,0,2	247	149	1	1.0	1.0,0.879,1.0	1.0,1.0,0.819	0.02
1419	gene:Solyc08g077990.2	NA	8	-	61875079	61875317	61875079	61875142	61875235	61875317	1419	0,0,0	24,16,26	0,0,1	20,28,58	242	149	1	1.0	0.0,0.0,0.0	0.0,0.0,0.011	-0.004
141	gene:Solyc10g085670.1	NA	10	-	64777681	64777886	64777681	64777753	64777837	64777886	141	1,0,0	13,5,9	0,0,0	2,2,30	233	149	1	1.0	0.047,0.0,0.0	0.0,0.0,0.0	0.016
1420	gene:Solyc04g082900.2	NA	4	-	66395926	66396125	66395926	66395987	66396058	66396125	1420	0,1,0	49,15,47	0,1,6	52,43,191	220	149	0.6310059905769778	1.0	0.0,0.043,0.0	0.0,0.016,0.021	0.002
1422	gene:Solyc10g081770.1	NA	10	-	62773611	62773841	62773611	62773651	62773741	62773841	1422	0,1,1	21,14,25	4,2,1	17,26,45	239	149	1	1.0	0.0,0.043,0.024	0.128,0.046,0.014	-0.04
1423	gene:Solyc10g081770.1	NA	10	-	62773611	62773841	62773611	62773651	62773745	62773841	1423	0,1,1	1,0,0	4,3,1	0,1,0	243	149	1	1.0	0.0,1.0,1.0	1.0,0.648,1.0	-0.216
1425	gene:Solyc04g014730.2	NA	4	+	4996333	4996557	4996333	4996393	4996490	4996557	1425	0,0,0	10,5,9	0,2,0	3,0,4	246	149	1	1.0	0.0,0.0,0.0	0.0,1.0,0.0	-0.333
1427	gene:Solyc04g077030.2	NA	4	-	61995791	61996026	61995791	61995834	61995942	61996026	1427	4,3,9	2,0,0	1,9,18	5,0,0	257	149	1	1.0	0.537,1.0,1.0	0.104,1.0,1.0	0.144
1429	gene:Solyc04g077030.2	NA	4	-	61995654	61995834	61995654	61995710	61995791	61995834	1429	5,2,10	1,0,0	9,16,17	0,0,0	230	149	1	1.0	0.764,1.0,1.0	1.0,1.0,1.0	-0.079
1430	gene:Solyc04g077670.2	NA	4	+	62607422	62607666	62607422	62607460	62607568	62607666	1430	2,0,0	58,27,50	0,0,3	14,25,144	257	149	1	1.0	0.02,0.0,0.0	0.0,0.0,0.012	0.003
1433	gene:Solyc02g070230.1	NA	2	-	39987521	39987703	39987521	39987573	39987654	39987703	1433	0,0,0	25,19,17	0,3,1	42,38,71	230	149	1	1.0	0.0,0.0,0.0	0.0,0.049,0.009	-0.019
1437	gene:Solyc05g054430.2	NA	5	+	64365045	64365250	64365045	64365137	64365219	64365250	1437	0,2,0	11,8,9	0,0,4	9,10,93	231	149	1	1.0	0.0,0.139,0.0	0.0,0.0,0.027	0.037
1438	gene:Solyc05g013770.2	NA	5	-	7078618	7078859	7078618	7078682	7078809	7078859	1438	12,4,10	0,1,0	2,12,16	0,2,0	276	149	1	1.0	1.0,0.683,1.0	1.0,0.764,1.0	-0.027
1439	gene:Solyc05g013770.2	NA	5	-	7078618	7078859	7078618	7078682	7078794	7078859	1439	1,1,3	148,112,125	1,2,3	102,117,117	261	149	1	1.0	0.004,0.005,0.014	0.006,0.01,0.014	-0.002
1441	gene:Solyc05g052920.2	NA	5	-	63099522	63099751	63099522	63099584	63099694	63099751	1441	13,6,8	133,59,140	10,9,19	136,99,266	259	149	0.9575103419830294	1.0	0.053,0.055,0.032	0.041,0.05,0.039	0.003
1442	gene:Solyc05g052920.2	NA	5	-	63099522	63099751	63099522	63099584	63099697	63099751	1442	14,6,9	0,0,0	11,10,20	0,1,0	262	149	1	1.0	1.0,1.0,1.0	1.0,0.85,1.0	0.05
1445	gene:Solyc03g120540.2	NA	3	+	68909200	68909422	68909200	68909260	68909345	68909422	1445	3,1,3	0,0,0	1,1,9	0,0,1	234	149	1	1.0	1.0,1.0,1.0	1.0,1.0,0.851	0.05
1446	gene:Solyc03g120540.2	NA	3	+	68909200	68909422	68909200	68909260	68909341	68909422	1446	3,1,3	111,33,60	1,0,6	26,50,111	230	149	0.6326799757791579	1.0	0.017,0.019,0.031	0.024,0.0,0.034	0.003
1449	gene:Solyc09g075790.2	NA	9	+	67407346	67407496	67407346	67407362	67407451	67407496	1449	0,0,2	0,0,0	0,2,1	4,0,0	238	149	1	1.0	NA,NA,1.0	0.0,1.0,1.0	0.333
1451	gene:Solyc09g075790.2	NA	9	+	67406375	67406578	67406375	67406447	67406528	67406578	1451	0,0,1	5,1,7	0,0,0	4,1,9	230	149	1	1.0	0.0,0.0,0.085	0.0,0.0,0.0	0.028
1453	gene:Solyc12g062870.1	NA	12	+	35518151	35518388	35518151	35518202	35518287	35518388	1453	1,1,7	295,127,316	0,3,8	133,148,511	234	149	1	1.0	0.002,0.005,0.014	0.0,0.013,0.01	-0.001
1454	gene:Solyc12g062870.1	NA	12	+	35516770	35516974	35516770	35516834	35516917	35516974	1454	7,5,8	254,151,297	3,5,14	116,126,410	232	149	0.6092029306956175	1.0	0.017,0.021,0.017	0.016,0.025,0.021	-0.002
1456	gene:Solyc08g080050.2	NA	8	+	63391834	63392057	63391834	63391880	63391988	63392057	1456	42,12,35	2,0,0	9,7,67	0,0,0	257	149	1	1.0	0.924,1.0,1.0	1.0,1.0,1.0	-0.025
1457	gene:Solyc08g080050.2	NA	8	+	63391834	63392057	63391834	63391880	63391980	63392057	1457	17,7,2	569,314,604	2,2,15	246,250,1045	249	149	0.6643526036099223	1.0	0.018,0.013,0.002	0.005,0.005,0.009	0.005
1459	gene:Solyc07g040720.2	NA	7	+	49455005	49455182	49455005	49455052	49455136	49455182	1459	15,12,45	0,0,1	11,11,77	0,0,0	233	149	1	1.0	1.0,1.0,0.966	1.0,1.0,1.0	-0.011
145	gene:Solyc12g049310.1	NA	12	-	37082679	37082924	37082679	37082742	37082862	37082924	145	1,3,2	69,32,92	0,0,8	36,38,119	269	149	0.5411903360865863	1.0	0.008,0.049,0.012	0.0,0.0,0.036	0.011
1462	gene:Solyc07g040720.2	NA	7	+	49457177	49457391	49457177	49457260	49457331	49457391	1462	1,0,2	79,40,91	1,0,3	50,40,106	220	149	1	1.0	0.009,0.0,0.015	0.013,0.0,0.019	-0.003
1464	gene:Solyc09g076000.2	NA	9	+	67685785	67686023	67685785	67685823	67685974	67686023	1464	6,0,2	35,9,25	4,2,8	30,11,106	300	149	0.8109074205260501	1.0	0.078,0.0,0.038	0.062,0.083,0.036	-0.022
1466	gene:Solyc10g084650.1	NA	10	-	64088860	64089108	64088860	64088904	64089050	64089108	1466	0,0,0	23,9,27	0,0,2	8,12,43	295	149	1	1.0	0.0,0.0,0.0	0.0,0.0,0.023	-0.008
1468	gene:Solyc02g085350.2	NA	2	-	48271545	48271784	48271545	48271583	48271671	48271784	1468	1,0,2	879,415,717	0,0,3	353,425,569	237	149	1	1.0	0.001,0.0,0.002	0.0,0.0,0.003	0.0
1469	gene:Solyc06g036000.2	NA	6	+	25366491	25366721	25366491	25366543	25366628	25366721	1469	0,3,1	52,26,63	1,0,4	27,55,103	234	149	1	1.0	0.0,0.068,0.01	0.023,0.0,0.024	0.01
146	gene:Solyc02g085000.2	NA	2	-	48037415	48037779	48037415	48037435	48037546	48037779	146	50,25,35	0,0,0	16,13,37	0,1,0	260	149	1	1.0	1.0,1.0,1.0	1.0,0.882,1.0	0.039
1470	gene:Solyc06g072580.2	NA	6	-	44767735	44767939	44767735	44767798	44767886	44767939	1470	2,3,2	261,124,235	1,2,11	165,199,581	237	149	1	1.0	0.005,0.015,0.005	0.004,0.006,0.012	0.001
1473	gene:Solyc06g072580.2	NA	6	-	44768056	44768305	44768056	44768098	44768175	44768305	1473	2,5,1	0,2,0	0,4,14	0,0,0	226	149	0.6987147404005729	1.0	1.0,0.622,1.0	NA,1.0,1.0	-0.126
1474	gene:Solyc06g072580.2	NA	6	-	44768056	44768305	44768056	44768087	44768175	44768305	1474	2,6,1	0,0,0	0,4,14	0,2,0	237	149	0.5047383004062813	1.0	1.0,1.0,1.0	NA,0.557,1.0	0.222
1475	gene:Solyc10g084830.1	NA	10	-	64225657	64225833	64225657	64225694	64225789	64225833	1475	0,0,2	28,10,23	1,0,1	17,27,45	244	149	1	1.0	0.0,0.0,0.05	0.035,0.0,0.013	0.001
1476	gene:Solyc02g083350.2	NA	2	-	46790363	46790611	46790363	46790435	46790579	46790611	1476	9,4,10	0,0,0	1,5,6	2,0,0	293	149	1	1.0	1.0,1.0,1.0	0.203,1.0,1.0	0.266
1478	gene:Solyc01g006710.2	NA	1	+	1292122	1292311	1292122	1292153	1292270	1292311	1478	24,5,19	1,0,0	20,38,39	0,0,0	266	149	1	1.0	0.931,1.0,1.0	1.0,1.0,1.0	-0.023
1480	gene:Solyc10g076990.1	NA	10	+	59924008	59924235	59924008	59924114	59924192	59924235	1480	1,0,1	77,58,66	0,1,0	79,66,107	227	149	1	1.0	0.008,0.0,0.01	0.0,0.01,0.0	0.003
1488	gene:Solyc10g044840.1	NA	10	-	28285423	28285558	28285423	28285484	28285551	28285558	1488	137,110,137	0,0,0	183,155,329	0,0,2	216	149	1	1.0	1.0,1.0,1.0	1.0,1.0,0.991	0.003
1489	gene:Solyc07g005830.2	NA	7	+	664007	664198	664007	664063	664159	664198	1489	3,1,0	158,68,113	1,1,14	102,122,1414	245	149	1	1.0	0.011,0.009,0.0	0.006,0.005,0.006	0.001
1491	gene:Solyc07g005830.2	NA	7	+	662313	662533	662313	662350	662473	662533	1491	3,0,2	0,0,0	4,1,48	0,0,1	272	149	1	1.0	1.0,NA,1.0	1.0,1.0,0.963	0.012
1492	gene:Solyc05g008770.2	NA	5	-	2993980	2994135	2993980	2994032	2994114	2994135	1492	6,0,1	62,33,59	0,4,3	57,38,91	231	149	0.4919163355855305	1.0	0.059,0.0,0.011	0.0,0.064,0.021	-0.005
1499	gene:Solyc01g099310.2	NA	1	+	89608547	89608725	89608547	89608606	89608687	89608725	1499	0,0,0	13,4,31	1,2,0	21,18,26	230	149	0.5727464712470535	1.0	0.0,0.0,0.0	0.03,0.067,0.0	-0.032
14	gene:Solyc01g090200.2	NA	1	+	83831157	83831391	83831157	83831241	83831357	83831391	14	1,0,2	0,0,0	0,0,3	0,1,0	265	149	1	1.0	1.0,NA,1.0	NA,0.0,1.0	0.5
1500	gene:Solyc12g062250.1	NA	12	+	31524356	31524590	31524356	31524440	31524511	31524590	1500	220,99,224	0,0,0	161,135,333	0,0,3	220	149	1	1.0	1.0,1.0,1.0	1.0,1.0,0.987	0.004
1501	gene:Solyc12g062250.1	NA	12	+	31524356	31524590	31524356	31524440	31524529	31524590	1501	234,108,240	0,0,1	174,142,357	1,0,3	238	149	1	1.0	1.0,1.0,0.993	0.991,1.0,0.987	0.005
1504	gene:Solyc01g096600.2	NA	1	-	87677713	87677930	87677713	87677762	87677855	87677930	1504	0,0,0	0,2,0	0,0,1	6,0,0	242	149	1	1.0	NA,0.0,NA	0.0,NA,1.0	-0.5
1506	gene:Solyc01g100740.2	NA	1	+	90702934	90703182	90702934	90702999	90703097	90703182	1506	0,0,0	0,2,0	1,0,1	0,0,0	247	149	1	1.0	NA,0.0,NA	1.0,NA,1.0	-1.0
1507	gene:Solyc01g100740.2	NA	1	+	90702934	90703182	90702934	90702999	90703101	90703182	1507	0,4,0	0,0,0	1,0,7	0,0,1	251	149	1	1.0	NA,1.0,NA	1.0,NA,0.806	0.097
1509	gene:Solyc12g099660.1	NA	12	+	66720886	66721122	66720886	66720938	66721053	66721122	1509	4,5,10	125,94,148	1,2,19	122,78,253	264	149	0.5061289564115654	1.0	0.018,0.029,0.037	0.005,0.014,0.041	0.008
150	gene:Solyc01g099720.2	NA	1	+	89883268	89883510	89883268	89883347	89883461	89883510	150	1,0,0	0,0,0	4,0,2	0,0,1	263	149	1	1.0	1.0,NA,NA	1.0,NA,0.531	0.234
1510	gene:Solyc01g096740.2	NA	1	-	87754408	87754629	87754408	87754458	87754571	87754629	1510	1,0,0	17,1,11	0,0,0	6,9,18	262	149	1	1.0	0.032,0.0,0.0	0.0,0.0,0.0	0.011
1511	gene:Solyc09g005300.2	NA	9	-	226684	226894	226684	226735	226824	226894	1511	0,0,0	13,5,18	0,0,1	3,15,79	238	149	1	1.0	0.0,0.0,0.0	0.0,0.0,0.008	-0.003
1512	gene:Solyc09g005300.2	NA	9	-	230283	230513	230283	230346	230424	230513	1512	3,2,2	0,0,0	0,0,6	0,0,1	227	149	0.8160486332116368	1.0	1.0,1.0,1.0	NA,NA,0.798	0.202
1513	gene:Solyc09g005300.2	NA	9	-	230283	230513	230283	230352	230424	230513	1513	0,1,1	55,25,45	0,0,1	30,46,78	221	149	1	1.0	0.0,0.026,0.015	0.0,0.0,0.009	0.011
1514	gene:Solyc02g078910.2	NA	2	-	43539894	43540126	43539894	43539978	43540082	43540126	1514	5,0,4	72,41,75	2,1,0	17,5,46	253	149	1	1.0	0.039,0.0,0.03	0.065,0.105,0.0	-0.034
1516	gene:Solyc02g078910.2	NA	2	-	43540082	43540330	43540082	43540138	43540219	43540330	1516	1,0,0	76,42,76	0,0,0	13,9,27	230	149	1	1.0	0.008,0.0,0.0	0.0,0.0,0.0	0.003
1517	gene:Solyc08g076970.2	NA	8	-	60912828	60913073	60912828	60912858	60912936	60913073	1517	21,19,45	2,0,0	1,1,4	0,0,0	227	149	1	1.0	0.873,1.0,1.0	1.0,1.0,1.0	-0.042
1519	gene:Solyc08g076970.2	NA	8	-	60912828	60913073	60912828	60912858	60912935	60913073	1519	21,18,43	0,0,1	1,1,3	0,0,0	226	149	1	1.0	1.0,1.0,0.966	1.0,1.0,1.0	-0.011
1521	gene:Solyc08g076970.2	NA	8	-	60912694	60912878	60912694	60912712	60912800	60912878	1521	33,18,44	3025,1530,2797	0,0,2	67,76,174	237	149	1	1.0	0.007,0.007,0.01	0.0,0.0,0.007	0.006
1522	gene:Solyc08g076970.2	NA	8	-	60912828	60913073	60912828	60912878	60912934	60913073	1522	12,15,35	0,1,1	1,0,2	0,0,0	205	149	1	1.0	1.0,0.916,0.962	1.0,NA,1.0	-0.041
1523	gene:Solyc05g005880.2	NA	5	+	683726	683972	683726	683873	683959	683972	1523	12,3,21	0,0,0	14,10,68	0,0,2	235	149	1	1.0	1.0,1.0,1.0	1.0,1.0,0.956	0.015
1526	gene:Solyc09g064240.2	NA	9	-	61394911	61395153	61394911	61395001	61395092	61395153	1526	1,0,1	134,56,89	0,0,4	35,64,239	240	149	1	1.0	0.005,0.0,0.007	0.0,0.0,0.01	0.001
1527	gene:Solyc11g013100.1	NA	11	+	5954869	5955094	5954869	5954878	5954961	5955094	1527	42,42,71	2,0,0	23,35,31	0,0,2	232	149	1	1.0	0.931,1.0,1.0	1.0,1.0,0.909	0.007
1528	gene:Solyc11g013100.1	NA	11	+	5954869	5955094	5954869	5954878	5954948	5955094	1528	4,1,14	858,403,841	2,4,6	389,415,744	219	149	1	1.0	0.003,0.002,0.011	0.003,0.007,0.005	0.0
1529	gene:Solyc07g008450.2	NA	7	-	3336046	3336285	3336046	3336137	3336226	3336285	1529	0,0,1	39,29,52	3,0,0	41,39,58	238	149	1	1.0	0.0,0.0,0.012	0.044,0.0,0.0	-0.011
152	gene:Solyc07g064960.1	NA	7	-	66909700	66909921	66909700	66909784	66909862	66909921	152	0,0,0	0,0,2	0,2,0	0,0,9	227	149	1	1.0	NA,NA,0.0	NA,1.0,0.0	-0.5
1531	gene:Solyc06g053860.2	NA	6	-	36730478	36730723	36730478	36730592	36730715	36730723	1531	0,0,0	17,7,15	0,2,0	5,9,31	272	149	1	1.0	0.0,0.0,0.0	0.0,0.109,0.0	-0.036
1535	gene:Solyc07g007680.2	NA	7	-	2333618	2333850	2333618	2333739	2333845	2333850	1535	0,0,0	29,20,19	0,0,3	8,12,95	255	149	1	1.0	0.0,0.0,0.0	0.0,0.0,0.018	-0.006
1536	gene:Solyc06g068710.2	NA	6	-	42594619	42594850	42594619	42594648	42594751	42594850	1536	3,3,1	153,101,159	3,6,5	207,240,306	252	149	1	1.0	0.011,0.017,0.004	0.008,0.015,0.01	-0.0
153	gene:Solyc02g072300.2	NA	2	+	41588699	41588902	41588699	41588766	41588849	41588902	153	32,6,19	1,1,0	13,13,17	0,0,3	232	149	1	1.0	0.954,0.794,1.0	1.0,1.0,0.784	-0.012
1542	gene:Solyc04g025160.2	NA	4	+	25436638	25436859	25436638	25436720	25436793	25436859	1542	14,3,9	115,44,135	6,9,21	53,66,312	222	149	0.9161425944786722	1.0	0.076,0.044,0.043	0.071,0.084,0.043	-0.012
1544	gene:Solyc04g025160.2	NA	4	+	25436494	25436720	25436494	25436554	25436651	25436720	1544	4,2,0	166,61,174	0,3,5	86,104,350	246	149	1	1.0	0.014,0.019,0.0	0.0,0.017,0.009	0.002
1545	gene:Solyc04g025160.2	NA	4	+	25437427	25437630	25437427	25437505	25437591	25437630	1545	2,0,0	221,75,213	2,1,1	121,133,422	235	149	1	1.0	0.006,0.0,0.0	0.01,0.005,0.002	-0.004
1546	gene:Solyc11g009020.1	NA	11	-	3161642	3161884	3161642	3161738	3161839	3161884	1546	1,1,4	407,181,457	3,5,7	440,424,1078	250	149	1	1.0	0.001,0.003,0.005	0.004,0.007,0.004	-0.002
1547	gene:Solyc12g040790.1	NA	12	+	42658148	42658365	42658148	42658192	42658283	42658365	1547	118,58,94	435,208,417	461,478,663	1668,1764,3041	240	149	0.8568749392448056	1.0	0.144,0.148,0.123	0.146,0.144,0.119	0.002
1548	gene:Solyc04g057990.2	NA	4	-	55102185	55102414	55102185	55102289	55102385	55102414	1548	1,0,1	26,9,39	1,0,4	18,6,59	245	149	0.8939677783427122	1.0	0.023,0.0,0.015	0.033,0.0,0.04	-0.012
1549	gene:Solyc06g083540.2	NA	6	-	48924030	48924272	48924030	48924090	48924176	48924272	1549	5,2,1	173,106,141	3,0,1	169,226,241	235	149	1	1.0	0.018,0.012,0.004	0.011,0.0,0.003	0.007
1551	gene:Solyc01g007100.2	NA	1	-	1656814	1657043	1656814	1656905	1657010	1657043	1551	4,0,5	0,0,0	0,1,14	0,1,0	254	149	1	1.0	1.0,NA,1.0	NA,0.37,1.0	0.315
1552	gene:Solyc08g076210.2	NA	8	+	60232136	60232383	60232136	60232170	60232265	60232383	1552	1,0,2	95,44,113	0,0,0	52,63,198	244	149	1	1.0	0.006,0.0,0.011	0.0,0.0,0.0	0.006
1555	gene:Solyc05g051250.2	NA	5	-	61532223	61532462	61532223	61532305	61532408	61532462	1555	4,0,1	5,8,4	0,0,2	28,3,6	252	149	1	1.0	0.321,0.0,0.129	0.0,0.0,0.165	0.095
1556	gene:Solyc08g065350.2	NA	8	+	53263485	53263717	53263485	53263550	53263627	53263717	1556	0,1,0	52,8,43	0,0,4	11,7,59	226	149	0.6017748752707586	1.0	0.0,0.076,0.0	0.0,0.0,0.043	0.011
1557	gene:Solyc01g109430.2	NA	1	-	96385894	96386135	96385894	96385924	96386050	96386135	1557	143,92,145	3,0,1	96,86,236	0,0,2	275	149	0.7471976755939694	1.0	0.963,1.0,0.987	1.0,1.0,0.985	-0.012
1558	gene:Solyc10g081360.1	NA	10	-	62458353	62458523	62458353	62458403	62458497	62458523	1558	0,0,0	74,40,55	0,1,1	55,58,103	243	149	1	1.0	0.0,0.0,0.0	0.0,0.01,0.006	-0.005
1560	gene:Solyc02g063030.2	NA	2	-	35050694	35050911	35050694	35050792	35050866	35050911	1560	0,1,1	2,4,1	4,0,6	4,4,4	223	149	1	1.0	0.0,0.143,0.401	0.401,0.0,0.501	-0.119
1561	gene:Solyc01g011350.2	NA	1	-	8685765	8686007	8685765	8685862	8685951	8686007	1561	7,0,0	70,35,40	3,2,1	50,23,85	238	149	1	1.0	0.059,0.0,0.0	0.036,0.052,0.007	-0.012
1562	gene:Solyc08g005010.2	NA	8	-	15478	15703	15478	15541	15622	15703	1562	2,0,6	364,205,363	1,1,7	179,201,406	230	149	1	1.0	0.004,0.0,0.011	0.004,0.003,0.011	-0.001
1563	gene:Solyc01g095050.2	NA	1	-	86419584	86419805	86419584	86419632	86419749	86419805	1563	10,4,7	1171,731,1131	4,8,17	396,471,1723	266	149	1	1.0	0.005,0.003,0.003	0.006,0.009,0.005	-0.003
1566	gene:Solyc05g052640.2	NA	5	-	62852347	62852572	62852347	62852429	62852503	62852572	1566	5,2,1	187,84,158	0,0,1	26,25,102	223	149	1	1.0	0.018,0.016,0.004	0.0,0.0,0.007	0.01
1567	gene:Solyc05g052640.2	NA	5	-	62860039	62860268	62860039	62860114	62860205	62860268	1567	0,0,3	106,58,124	0,0,0	10,28,75	240	149	1	1.0	0.0,0.0,0.015	0.0,0.0,0.0	0.005
1568	gene:Solyc01g099100.2	NA	1	+	89418091	89418318	89418091	89418141	89418236	89418318	1568	0,0,1	76,27,95	0,0,0	43,65,133	244	149	1	1.0	0.0,0.0,0.006	0.0,0.0,0.0	0.002
1569	gene:Solyc03g005730.2	NA	3	-	514305	514537	514305	514401	514478	514537	1569	8,5,5	712,385,684	10,14,17	572,583,1169	226	149	0.754933545764009	1.0	0.007,0.008,0.005	0.011,0.016,0.009	-0.005
1570	gene:Solyc07g009350.2	NA	7	-	4389865	4390069	4389865	4389928	4390021	4390069	1570	2,0,1	31,32,37	1,0,0	16,22,63	242	149	1	1.0	0.038,0.0,0.016	0.037,0.0,0.0	0.006
1573	gene:Solyc08g079110.2	NA	8	+	62753269	62753448	62753269	62753326	62753406	62753448	1573	6,1,2	0,0,0	1,2,8	0,0,2	229	149	1	1.0	1.0,1.0,1.0	1.0,1.0,0.722	0.093
1575	gene:Solyc11g005020.1	NA	11	-	30580	30800	30580	30635	30745	30800	1575	0,0,2	36,9,29	0,0,2	20,15,67	259	149	1	1.0	0.0,0.0,0.038	0.0,0.0,0.017	0.007
1578	gene:Solyc01g097290.2	NA	1	+	88198813	88199062	88198813	88198906	88199000	88199062	1578	39,18,40	770,432,648	6,26,55	390,420,1009	243	149	0.5188399033590547	1.0	0.03,0.025,0.036	0.009,0.037,0.032	0.004
1579	gene:Solyc04g015970.2	NA	4	+	6517290	6517517	6517290	6517373	6517459	6517517	1579	0,0,0	0,2,0	0,0,1	0,0,0	235	149	1	1.0	NA,0.0,NA	NA,NA,1.0	-1.0
157	gene:Solyc01g008070.2	NA	1	+	2215503	2215693	2215503	2215553	2215629	2215693	157	0,0,2	55,25,64	0,0,1	28,53,112	225	149	1	1.0	0.0,0.0,0.02	0.0,0.0,0.006	0.005
1587	gene:Solyc10g083340.1	NA	10	+	63176173	63176406	63176173	63176246	63176336	63176406	1587	0,1,1	18,19,29	0,0,1	6,10,23	239	149	1	1.0	0.0,0.032,0.021	0.0,0.0,0.026	0.009
1589	gene:Solyc02g087980.2	NA	2	+	50220021	50220265	50220021	50220101	50220192	50220265	1589	1,0,5	116,43,112	0,0,3	112,102,139	240	149	1	1.0	0.005,0.0,0.027	0.0,0.0,0.013	0.006
1590	gene:Solyc06g043150.2	NA	6	+	29687273	29687499	29687273	29687362	29687436	29687499	1590	5,2,11	51,11,50	11,4,27	69,61,136	223	149	0.7041622815860047	1.0	0.061,0.108,0.128	0.096,0.042,0.117	0.014
1591	gene:Solyc07g051850.2	NA	7	+	60391798	60392026	60391798	60391896	60391986	60392026	1591	65,33,48	1125,560,1112	23,27,37	492,424,860	239	149	0.4962819576906592	1.0	0.035,0.035,0.026	0.028,0.038,0.026	0.001
1593	gene:Solyc12g098860.1	NA	12	-	66238758	66239003	66238758	66238822	66238934	66239003	1593	1,2,3	44,15,33	1,0,8	30,28,60	261	149	0.7581133417621444	1.0	0.013,0.071,0.049	0.019,0.0,0.071	0.014
1596	gene:Solyc02g090040.1	NA	2	+	51704970	51705150	51704970	51705005	51705146	51705150	1596	0,0,0	0,0,3	0,2,0	2,0,1	290	149	1	1.0	NA,NA,0.0	0.0,1.0,0.0	-0.333
1597	gene:Solyc03g083580.2	NA	3	-	53532884	53533119	53532884	53532903	53532996	53533119	1597	0,0,0	7,0,6	1,0,0	2,8,39	242	149	1	1.0	0.0,NA,0.0	0.235,0.0,0.0	-0.078
1598	gene:Solyc03g083580.2	NA	3	-	53542978	53543177	53542978	53543033	53543134	53543177	1598	0,0,0	4,4,3	0,0,1	9,5,10	250	149	1	1.0	0.0,0.0,0.0	0.0,0.0,0.056	-0.019
1599	gene:Solyc03g117060.2	NA	3	-	66325219	66325466	66325219	66325233	66325342	66325466	1599	4,2,5	2,0,0	4,2,17	0,0,0	258	149	1	1.0	0.536,1.0,1.0	1.0,1.0,1.0	-0.155
159	gene:Solyc04g006970.2	NA	4	-	672823	673052	672823	672880	672978	673052	159	7,4,14	0,0,1	1,0,0	0,0,0	247	149	1	1.0	1.0,1.0,0.894	1.0,NA,NA	-0.035
15	gene:Solyc01g090200.2	NA	1	+	83831357	83831552	83831357	83831391	83831465	83831552	15	0,0,1	0,0,0	1,1,2	2,0,0	223	149	1	1.0	NA,NA,1.0	0.25,1.0,1.0	0.25
1600	gene:Solyc06g076250.2	NA	6	+	47374706	47374928	47374706	47374749	47374841	47374928	1600	5,1,5	62,59,56	2,4,5	36,56,64	241	149	0.8474192846722798	1.0	0.047,0.01,0.052	0.033,0.042,0.046	-0.004
1604	gene:Solyc09g010470.2	NA	9	+	3837353	3837599	3837353	3837388	3837475	3837599	1604	6,0,1	62,32,61	2,2,1	33,33,88	236	149	1	1.0	0.058,0.0,0.01	0.037,0.037,0.007	-0.004
1605	gene:Solyc09g010470.2	NA	9	+	3837353	3837599	3837353	3837365	3837475	3837599	1605	8,0,1	0,2,0	2,2,2	0,0,0	259	149	1	1.0	1.0,0.0,1.0	1.0,1.0,1.0	-0.333
1607	gene:Solyc06g007150.2	NA	6	-	1212764	1212983	1212764	1212800	1212895	1212983	1607	1,0,1	9,14,9	0,0,3	11,5,64	244	149	1	1.0	0.064,0.0,0.064	0.0,0.0,0.028	0.033
160	gene:Solyc04g006970.2	NA	4	-	672823	673052	672823	672900	672978	673052	160	1,1,3	103,61,61	0,0,0	0,4,10	227	149	0.5461578460665105	1.0	0.006,0.011,0.031	NA,0.0,0.0	0.016
1610	gene:Solyc12g008680.1	NA	12	+	2058778	2059025	2058778	2058852	2058962	2059025	1610	0,1,2	41,43,37	0,2,1	40,38,96	259	149	1	1.0	0.0,0.013,0.03	0.0,0.029,0.006	0.003
1611	gene:Solyc12g008680.1	NA	12	+	2059138	2059378	2059138	2059186	2059333	2059378	1611	1,0,0	47,39,39	0,1,5	77,65,92	296	149	1	1.0	0.011,0.0,0.0	0.0,0.008,0.027	-0.008
1613	gene:Solyc03g118180.2	NA	3	+	67127364	67127830	67127364	67127545	67127632	67127830	1613	31,6,21	1,0,1	10,22,44	0,0,3	236	149	1	1.0	0.951,1.0,0.93	1.0,1.0,0.903	-0.007
1614	gene:Solyc05g014240.2	NA	5	-	7998637	7998838	7998637	7998706	7998777	7998838	1614	1,1,0	21,17,35	1,1,0	29,22,45	220	149	1	1.0	0.031,0.038,0.0	0.023,0.03,0.0	0.005
1615	gene:Solyc09g075450.2	NA	9	-	67150111	67150304	67150111	67150161	67150235	67150304	1615	10,4,6	361,284,365	4,9,3	287,376,361	223	149	0.6775546120814908	1.0	0.018,0.009,0.011	0.009,0.016,0.006	0.002
1616	gene:Solyc09g075450.2	NA	9	-	67148108	67148331	67148108	67148138	67148236	67148331	1616	7,4,4	301,182,334	3,0,2	268,254,303	247	149	1	1.0	0.014,0.013,0.007	0.007,0.0,0.004	0.008
1617	gene:Solyc04g008290.2	NA	4	+	1979290	1979507	1979290	1979351	1979432	1979507	1617	24,9,17	248,118,184	5,8,30	126,114,196	230	149	0.8230327800825192	1.0	0.059,0.047,0.056	0.025,0.043,0.09	0.001
1618	gene:Solyc04g008290.2	NA	4	+	1978244	1978400	1978244	1978311	1978371	1978400	1618	305,156,272	1,0,0	191,156,291	0,0,1	209	149	1	1.0	0.995,1.0,1.0	1.0,1.0,0.995	0.0
1619	gene:Solyc07g020790.2	NA	7	-	13488502	13488749	13488502	13488635	13488713	13488749	1619	2,0,1	50,20,43	0,0,2	17,30,40	227	149	1	1.0	0.026,0.0,0.015	0.0,0.0,0.032	0.003
161	gene:Solyc04g006970.2	NA	4	-	672647	672880	672647	672743	672823	672880	161	2,0,1	110,66,103	0,0,0	4,7,5	229	149	1	1.0	0.012,0.0,0.006	0.0,0.0,0.0	0.006
1622	gene:Solyc01g060240.2	NA	1	+	69832949	69833147	69832949	69833022	69833130	69833147	1622	53,20,39	4,1,3	11,26,78	4,2,2	257	149	0.9327640250072897	1.0	0.885,0.921,0.883	0.615,0.883,0.958	0.078
1623	gene:Solyc01g087330.2	NA	1	-	82292787	82292987	82292787	82292876	82292947	82292987	1623	8,2,0	0,0,2	7,4,11	0,2,0	220	149	1	1.0	1.0,1.0,0.0	1.0,0.575,1.0	-0.192
162	gene:Solyc04g006970.2	NA	4	-	672978	673184	672978	673057	673138	673184	162	2,2,1	147,86,90	0,0,0	1,1,13	230	149	1	1.0	0.009,0.015,0.007	0.0,0.0,0.0	0.01
1631	gene:Solyc07g041750.2	NA	7	-	54091672	54091915	54091672	54091761	54091850	54091915	1631	0,0,3	36,17,30	0,0,1	21,13,39	238	149	1	1.0	0.0,0.0,0.059	0.0,0.0,0.016	0.014
1632	gene:Solyc07g041750.2	NA	7	-	54091845	54092081	54091845	54091915	54092008	54092081	1632	7,4,6	1,0,0	9,1,6	4,0,2	242	149	1	1.0	0.812,1.0,1.0	0.581,1.0,0.649	0.194
1634	gene:Solyc07g041750.2	NA	7	-	54091845	54092081	54091845	54091921	54092008	54092081	1634	2,1,5	42,33,47	2,1,1	25,20,53	236	149	1	1.0	0.029,0.019,0.063	0.048,0.031,0.012	0.007
1640	gene:Solyc12g096120.1	NA	12	-	65173795	65174025	65173795	65173859	65173936	65174025	1640	1,1,0	379,178,385	0,1,8	175,192,668	226	149	1	1.0	0.002,0.004,0.0	0.0,0.003,0.008	-0.002
1641	gene:Solyc02g090130.2	NA	2	-	51761989	51762166	51761989	51762076	51762155	51762166	1641	0,0,0	13,11,13	1,0,0	9,7,30	228	149	1	1.0	0.0,0.0,0.0	0.068,0.0,0.0	-0.023
1645	gene:Solyc07g019440.2	NA	7	-	11196278	11196497	11196278	11196334	11196422	11196497	1645	2,0,4	151,52,142	0,0,4	72,69,149	237	149	1	1.0	0.008,0.0,0.017	0.0,0.0,0.017	0.003
1648	gene:Solyc07g019440.2	NA	7	-	11194877	11195081	11194877	11194904	11195000	11195081	1648	2,5,10	0,0,0	0,9,5	0,0,1	245	149	1	1.0	1.0,1.0,1.0	NA,1.0,0.753	0.123
1649	gene:Solyc08g060840.1	NA	8	-	45606240	45606397	45606240	45606291	45606369	45606397	1649	0,0,0	56,21,41	0,1,2	13,21,49	227	149	1	1.0	0.0,0.0,0.0	0.0,0.03,0.026	-0.019
1652	gene:Solyc03g043960.2	NA	3	-	7755643	7755852	7755643	7755676	7755783	7755852	1652	2,1,6	304,158,304	0,3,17	157,176,797	256	149	1	1.0	0.004,0.004,0.011	0.0,0.01,0.012	-0.001
1653	gene:Solyc11g044330.1	NA	11	-	32954644	32954815	32954644	32954703	32954793	32954815	1653	0,0,0	1,0,0	0,2,0	0,0,0	239	149	1	1.0	0.0,NA,NA	NA,1.0,NA	-1.0
1655	gene:Solyc11g044330.1	NA	11	-	32954644	32954815	32954644	32954703	32954797	32954815	1655	0,0,0	24,9,11	0,2,0	12,3,54	243	149	1	1.0	0.0,0.0,0.0	0.0,0.29,0.0	-0.097
1656	gene:Solyc11g044330.1	NA	11	-	32954793	32954966	32954793	32954819	32954905	32954966	1656	1,0,1	17,8,10	0,1,2	11,2,38	235	149	1	1.0	0.036,0.0,0.06	0.0,0.241,0.032	-0.059
1657	gene:Solyc12g044490.1	NA	12	+	38433553	38433797	38433553	38433644	38433742	38433797	1657	0,0,1	18,5,14	0,0,1	0,3,26	247	149	1	1.0	0.0,0.0,0.041	NA,0.0,0.023	0.002
1658	gene:Solyc10g083310.1	NA	10	-	63147696	63147913	63147696	63147777	63147869	63147913	1658	1,0,1	30,16,19	0,1,2	9,18,63	241	149	1	1.0	0.02,0.0,0.032	0.0,0.033,0.019	0.0
1659	gene:Solyc07g005510.2	NA	7	+	404462	404656	404462	404485	404584	404656	1659	925,356,887	0,0,2	470,463,1976	0,0,2	248	149	1	1.0	1.0,1.0,0.996	1.0,1.0,0.998	-0.001
165	gene:Solyc10g054420.1	NA	10	+	55362318	55362528	55362318	55362345	55362431	55362528	165	54,25,43	814,337,602	29,27,69	368,449,966	235	149	1	1.0	0.04,0.045,0.043	0.048,0.037,0.043	0.0
1660	gene:Solyc05g007800.2	NA	5	+	2244872	2245047	2244872	2244889	2244993	2245047	1660	1,1,0	101,65,81	0,0,4	35,41,107	253	149	1	1.0	0.006,0.009,0.0	0.0,0.0,0.022	-0.002
1662	gene:Solyc05g014540.2	NA	5	+	8395807	8396028	8395807	8395887	8395983	8396028	1662	7,4,2	0,0,0	2,1,8	0,0,1	245	149	1	1.0	1.0,1.0,1.0	1.0,1.0,0.83	0.057
1665	gene:Solyc03g078080.2	NA	3	+	50044065	50044291	50044065	50044138	50044237	50044291	1665	20,5,4	218,185,235	13,4,25	312,357,470	248	149	0.5297806611794953	1.0	0.052,0.016,0.01	0.024,0.007,0.031	0.005
1666	gene:Solyc11g045310.1	NA	11	-	31046192	31046362	31046192	31046211	31046305	31046362	1666	0,0,1	18,13,15	0,0,2	10,16,44	243	149	1	1.0	0.0,0.0,0.039	0.0,0.0,0.027	0.004
1667	gene:Solyc05g018600.2	NA	5	-	22404711	22404949	22404711	22404775	22404847	22404949	1667	5,2,3	15,16,8	3,2,9	17,17,36	221	149	0.8524147340384579	1.0	0.183,0.078,0.202	0.106,0.073,0.144	0.047
1668	gene:Solyc01g006720.2	NA	1	-	1305776	1306009	1305776	1305915	1306000	1306009	1668	216,130,186	0,0,0	113,93,171	0,0,2	234	149	1	1.0	1.0,1.0,1.0	1.0,1.0,0.982	0.006
1669	gene:Solyc04g054930.2	NA	4	-	53438817	53439061	53438817	53438910	53439050	53439061	1669	4,3,4	183,113,205	0,4,5	112,79,259	289	149	1	1.0	0.011,0.014,0.01	0.0,0.025,0.01	0.0
166	gene:Solyc10g054420.1	NA	10	+	55361708	55361951	55361708	55361809	55361877	55361951	166	31,12,13	488,156,403	5,19,50	230,257,805	217	149	0.6035107029516176	1.0	0.042,0.05,0.022	0.015,0.048,0.041	0.003
1670	gene:Solyc02g070570.2	NA	2	+	40304789	40305034	40304789	40304903	40304988	40305034	1670	4,0,10	1503,1024,1500	15,12,19	2166,2283,2918	234	149	1	1.0	0.002,0.0,0.004	0.004,0.003,0.004	-0.002
1671	gene:Solyc09g090510.2	NA	9	+	70018337	70018556	70018337	70018429	70018500	70018556	1671	6,0,8	86,47,77	0,6,12	35,47,160	220	149	0.6738944198036697	1.0	0.045,0.0,0.066	0.0,0.08,0.048	-0.006
1676	gene:Solyc11g066480.1	NA	11	-	52220591	52220804	52220591	52220648	52220753	52220804	1676	0,0,6	97,48,98	3,0,1	52,42,89	254	149	0.7934513936293498	1.0	0.0,0.0,0.035	0.033,0.0,0.007	-0.002
1678	gene:Solyc01g079810.2	NA	1	+	78942408	78942643	78942408	78942448	78942580	78942643	1678	0,0,1	51,14,61	2,0,1	13,45,61	281	149	1	1.0	0.0,0.0,0.009	0.075,0.0,0.009	-0.025
167	gene:Solyc01g095010.2	NA	1	-	86380100	86380268	86380100	86380160	86380236	86380268	167	0,0,3	45,23,36	0,2,0	39,37,98	225	149	1	1.0	0.0,0.0,0.052	0.0,0.035,0.0	0.006
1680	gene:Solyc12g006470.1	NA	12	+	961987	962171	961987	962035	962167	962171	1680	2319,1389,2167	0,0,2	508,557,1464	0,4,4	281	149	1	1.0	1.0,1.0,0.998	1.0,0.987,0.995	0.005
1681	gene:Solyc12g006470.1	NA	12	+	959315	959531	959315	959370	959502	959531	1681	167,76,163	0,1,0	19,23,248	0,0,0	281	149	1	1.0	1.0,0.976,1.0	1.0,1.0,1.0	-0.008
1683	gene:Solyc01g107690.2	NA	1	+	95147516	95147764	95147516	95147599	95147689	95147764	1683	0,0,1	15,2,3	0,0,0	3,0,14	239	149	1	1.0	0.0,0.0,0.172	0.0,NA,0.0	0.057
1684	gene:Solyc01g107690.2	NA	1	+	95147516	95147764	95147516	95147610	95147689	95147764	1684	0,0,1	0,0,0	0,0,0	0,4,0	228	149	1	1.0	NA,NA,1.0	NA,0.0,NA	1.0
1689	gene:Solyc01g095210.2	NA	1	-	86555881	86556119	86555881	86555946	86556031	86556119	1689	0,2,2	21,20,27	1,0,7	26,20,88	234	149	0.6988357254980118	1.0	0.0,0.06,0.045	0.024,0.0,0.048	0.011
168	gene:Solyc07g066030.2	NA	7	-	67576496	67576667	67576496	67576539	67576632	67576667	168	4,0,1	65,24,57	1,0,5	37,61,98	242	149	0.9473773227482092	1.0	0.037,0.0,0.011	0.016,0.0,0.03	0.001
1691	gene:Solyc01g112290.2	NA	1	+	98363630	98363874	98363630	98363706	98363785	98363874	1691	3,2,1	1,0,0	5,5,5	0,0,0	228	149	1	1.0	0.662,1.0,1.0	1.0,1.0,1.0	-0.113
1694	gene:Solyc08g029050.2	NA	8	-	38297339	38297544	38297339	38297396	38297487	38297544	1694	0,0,0	8,4,5	0,0,1	4,2,6	240	149	1	1.0	0.0,0.0,0.0	0.0,0.0,0.094	-0.031
1696	gene:Solyc08g029050.2	NA	8	-	38297783	38297986	38297783	38297840	38297929	38297986	1696	0,1,0	4,1,1	0,0,1	2,2,2	238	149	1	1.0	0.0,0.385,0.0	0.0,0.0,0.238	0.049
1697	gene:Solyc10g005840.2	NA	10	+	651367	651601	651367	651450	651540	651601	1697	1,2,4	43,8,41	0,0,9	11,27,113	239	149	0.49009610943696125	1.0	0.014,0.135,0.057	0.0,0.0,0.047	0.053
169	gene:Solyc02g080370.2	NA	2	+	44609582	44609791	44609582	44609644	44609719	44609791	169	0,0,3	133,63,146	0,0,1	18,28,237	224	149	1	1.0	0.0,0.0,0.013	0.0,0.0,0.003	0.003
1700	gene:Solyc01g105460.2	NA	1	+	93633853	93634083	93633853	93633888	93633977	93634083	1700	7,5,5	1,0,2	8,3,4	0,1,2	238	149	0.8482115157747043	1.0	0.814,1.0,0.61	1.0,0.653,0.556	0.072
1701	gene:Solyc05g032660.2	NA	5	+	46238628	46238810	46238628	46238679	46238771	46238810	1701	3,0,2	603,261,567	0,4,2	409,467,635	241	149	1	1.0	0.003,0.0,0.002	0.0,0.005,0.002	-0.001
1702	gene:Solyc05g032660.2	NA	5	+	46232273	46232467	46232273	46232344	46232418	46232467	1702	4,3,6	286,126,191	3,5,11	164,169,616	223	149	0.9025979341232424	1.0	0.009,0.016,0.021	0.012,0.019,0.012	0.001
1703	gene:Solyc05g032660.2	NA	5	+	46238628	46238810	46238628	46238679	46238749	46238810	1703	2,0,2	0,0,0	0,4,1	2,2,2	219	149	1	1.0	1.0,NA,1.0	0.0,0.576,0.254	0.723
1705	gene:Solyc01g111510.2	NA	1	-	97736338	97736587	97736338	97736454	97736573	97736587	1705	54,20,58	0,0,0	41,44,98	0,2,0	268	149	1	1.0	1.0,1.0,1.0	1.0,0.924,1.0	0.025
1707	gene:Solyc01g111510.2	NA	1	-	97737685	97737881	97737685	97737734	97737822	97737881	1707	5,2,3	1269,532,1038	2,3,21	730,816,1923	237	149	1	1.0	0.002,0.002,0.002	0.002,0.002,0.007	-0.002
1709	gene:Solyc01g097820.2	NA	1	+	88527842	88528053	88527842	88527896	88527971	88528053	1709	0,0,0	15,4,18	0,0,1	17,12,71	224	149	1	1.0	0.0,0.0,0.0	0.0,0.0,0.009	-0.003
1711	gene:Solyc12g056780.1	NA	12	-	62860736	62860921	62860736	62860788	62860879	62860921	1711	5,1,0	0,0,0	3,2,6	0,0,1	240	149	1	1.0	1.0,1.0,NA	1.0,1.0,0.788	0.071
1712	gene:Solyc05g050720.2	NA	5	-	60846585	60846828	60846585	60846638	60846734	60846828	1712	2,3,0	214,100,168	0,0,10	168,184,251	245	149	1	1.0	0.006,0.018,0.0	0.0,0.0,0.024	0.0
1715	gene:Solyc02g080590.2	NA	2	+	44790014	44790215	44790014	44790070	44790163	44790215	1715	3,0,0	163,91,184	0,0,1	82,100,322	242	149	1	1.0	0.011,0.0,0.0	0.0,0.0,0.002	0.003
171	gene:Solyc11g066610.1	NA	11	+	52377995	52378193	52377995	52378036	52378134	52378193	171	3,0,2	27,13,15	0,0,1	17,13,92	247	149	0.5224987398706314	1.0	0.063,0.0,0.074	0.0,0.0,0.007	0.043
1720	gene:Solyc09g005130.2	NA	9	+	85280	85522	85280	85347	85440	85522	1720	1,0,0	2,0,0	0,0,0	1,0,2	242	149	0.7047748351830916	1.0	0.235,NA,NA	0.0,NA,0.0	0.235
1722	gene:Solyc01g090170.2	NA	1	+	83807665	83807879	83807665	83807705	83807807	83807879	1722	20,8,15	309,140,340	9,15,18	172,186,361	251	149	0.7746941793629663	1.0	0.037,0.033,0.026	0.03,0.046,0.029	-0.003
1723	gene:Solyc12g036120.1	NA	12	-	53711133	53711361	53711133	53711158	53711280	53711361	1723	1,0,0	2,0,0	0,0,0	4,5,3	271	149	0.6789797014064582	1.0	0.216,NA,NA	0.0,0.0,0.0	0.216
1724	gene:Solyc03g121580.2	NA	3	-	69664018	69664259	69664018	69664076	69664172	69664259	1724	0,0,0	108,45,69	0,0,4	91,132,290	245	149	1	1.0	0.0,0.0,0.0	0.0,0.0,0.008	-0.003
1725	gene:Solyc04g077490.2	NA	4	-	62430695	62430918	62430695	62430746	62430848	62430918	1725	1,1,7	51,21,46	5,5,7	48,28,205	251	149	0.6081680898314139	1.0	0.012,0.027,0.083	0.058,0.096,0.02	-0.017
1728	gene:Solyc01g103560.2	NA	1	+	92137174	92137377	92137174	92137272	92137347	92137377	1728	2,0,0	0,0,0	0,0,1	0,0,4	224	149	1	1.0	1.0,NA,NA	NA,NA,0.143	0.857
1729	gene:Solyc04g081500.2	NA	4	-	65448234	65448442	65448234	65448273	65448352	65448442	1729	3,0,0	62,39,79	1,0,6	43,51,127	228	149	0.7438202597419211	1.0	0.031,0.0,0.0	0.015,0.0,0.03	-0.005
1730	gene:Solyc03g122140.2	NA	3	-	70084837	70085077	70084837	70084876	70084952	70085077	1730	0,0,1	2,0,0	0,0,1	0,0,0	225	149	1	1.0	0.0,NA,1.0	NA,NA,1.0	-0.5
1731	gene:Solyc03g122140.2	NA	3	-	70084837	70085077	70084837	70084858	70084952	70085077	1731	1,0,1	25,12,34	0,0,2	20,18,16	243	149	1	1.0	0.024,0.0,0.018	0.0,0.0,0.071	-0.01
1734	gene:Solyc06g084520.2	NA	6	-	49603760	49603971	49603760	49603820	49603916	49603971	1734	0,0,2	124,56,138	2,1,3	94,115,228	245	149	1	1.0	0.0,0.0,0.009	0.013,0.005,0.008	-0.006
1735	gene:Solyc09g072830.2	NA	9	-	65526070	65526289	65526070	65526110	65526206	65526289	1735	1,1,0	146,43,101	1,0,0	55,38,171	245	149	1	1.0	0.004,0.014,0.0	0.011,0.0,0.0	0.002
1736	gene:Solyc07g063530.2	NA	7	+	65991775	65991927	65991775	65991810	65991908	65991927	1736	0,0,2	121,48,110	2,0,5	74,86,340	247	149	1	1.0	0.0,0.0,0.011	0.016,0.0,0.009	-0.005
1738	gene:Solyc06g054560.2	NA	6	+	37307257	37307485	37307257	37307307	37307408	37307485	1738	1,0,1	101,58,87	2,3,4	70,115,130	250	149	0.7295924846634991	1.0	0.006,0.0,0.007	0.017,0.015,0.018	-0.012
1740	gene:Solyc08g014340.2	NA	8	-	4165643	4165838	4165643	4165702	4165789	4165838	1740	204,84,148	2394,974,2124	149,143,358	1609,1717,5172	236	149	0.950651902974365	1.0	0.051,0.052,0.042	0.055,0.05,0.042	-0.001
1741	gene:Solyc08g014340.2	NA	8	-	4165643	4165838	4165643	4165707	4165789	4165838	1741	204,84,148	0,2,0	149,143,358	0,1,1	231	149	1	1.0	1.0,0.964,1.0	1.0,0.989,0.996	-0.007
1745	gene:Solyc11g061960.1	NA	11	+	48676054	48676243	48676054	48676096	48676191	48676243	1745	0,0,2	13,6,13	1,1,1	5,10,19	244	149	1	1.0	0.0,0.0,0.086	0.109,0.058,0.031	-0.037
1747	gene:Solyc03g121640.2	NA	3	+	69738117	69738361	69738117	69738213	69738303	69738361	1747	0,0,0	48,19,43	2,1,1	56,33,179	239	149	1	1.0	0.0,0.0,0.0	0.022,0.019,0.003	-0.015
1752	gene:Solyc05g006520.2	NA	5	-	1137069	1137299	1137069	1137141	1137226	1137299	1752	4,1,2	421,281,408	4,3,7	275,239,638	234	149	1	1.0	0.006,0.002,0.003	0.009,0.008,0.007	-0.004
1753	gene:Solyc12g014400.1	NA	12	+	5306607	5306768	5306607	5306650	5306712	5306768	1753	10,5,5	1,0,0	10,0,4	0,0,0	211	149	1	1.0	0.876,1.0,1.0	1.0,NA,1.0	-0.041
1755	gene:Solyc04g081410.2	NA	4	+	65400087	65400323	65400087	65400090	65400236	65400323	1755	1,2,1	199,100,180	1,1,5	90,124,548	295	149	1	1.0	0.003,0.01,0.003	0.006,0.004,0.005	0.0
1756	gene:Solyc04g081410.2	NA	4	+	65400236	65400425	65400236	65400323	65400417	65400425	1756	23,8,28	0,0,0	7,14,96	1,0,1	243	149	1	1.0	1.0,1.0,1.0	0.811,1.0,0.983	0.069
1758	gene:Solyc04g081410.2	NA	4	+	65400087	65400323	65400087	65400090	65400257	65400323	1758	19,9,28	0,0,0	23,14,40	0,0,1	316	149	1	1.0	1.0,1.0,1.0	1.0,1.0,0.95	0.017
1760	gene:Solyc06g071580.2	NA	6	+	44077201	44077446	44077201	44077300	44077392	44077446	1760	1,0,0	24,7,16	0,0,1	12,25,16	241	149	1	1.0	0.025,0.0,0.0	0.0,0.0,0.037	-0.004
1762	gene:Solyc09g061840.2	NA	9	-	60459727	60459975	60459727	60459812	60459905	60459975	1762	9,7,4	849,473,880	1,0,2	91,94,135	242	149	1	1.0	0.006,0.009,0.003	0.007,0.0,0.009	0.001
1773	gene:Solyc02g082760.2	NA	2	-	46403492	46403734	46403492	46403595	46403664	46403734	1773	52,17,19	0,0,0	21,18,20	0,0,1	218	149	1	1.0	1.0,1.0,1.0	1.0,1.0,0.932	0.023
1775	gene:Solyc01g056990.2	NA	1	+	57870160	57870377	57870160	57870231	57870313	57870377	1775	4,5,4	0,0,0	4,4,10	0,0,2	231	149	1	1.0	1.0,1.0,1.0	1.0,1.0,0.763	0.079
1777	gene:Solyc05g051750.2	NA	5	-	62132832	62133060	62132832	62132896	62133019	62133060	1777	27,21,22	464,261,465	11,4,28	86,103,433	272	149	0.5192991809008392	1.0	0.031,0.042,0.025	0.065,0.021,0.034	-0.007
177	gene:Solyc02g005520.2	NA	2	-	9239964	9240131	9239964	9240011	9240088	9240131	177	62,18,54	64,44,71	23,23,82	44,47,100	226	149	0.49342204576415294	1.0	0.39,0.212,0.334	0.256,0.244,0.351	0.028
1780	gene:Solyc11g012160.1	NA	11	+	5096337	5096564	5096337	5096427	5096504	5096564	1780	5,0,1	103,35,97	0,0,4	42,30,139	226	149	0.5105591842653283	1.0	0.031,0.0,0.007	0.0,0.0,0.019	0.006
1781	gene:Solyc03g059250.2	NA	3	+	28178540	28178694	28178540	28178559	28178644	28178694	1781	0,0,0	15,5,18	0,1,3	8,9,26	234	149	0.49564917150751353	1.0	0.0,0.0,0.0	0.0,0.066,0.068	-0.045
1782	gene:Solyc01g080270.2	NA	1	-	79508200	79508394	79508200	79508236	79508299	79508394	1782	6,6,4	0,2,0	4,1,7	0,0,1	212	149	1	1.0	1.0,0.678,1.0	1.0,1.0,0.831	-0.051
1785	gene:Solyc01g080270.2	NA	1	-	79504975	79505205	79504975	79505019	79505124	79505205	1785	0,3,2	0,0,0	0,2,3	0,0,1	254	149	1	1.0	NA,1.0,1.0	NA,1.0,0.638	0.181
1787	gene:Solyc12g100310.1	NA	12	-	67082659	67082867	67082659	67082708	67082793	67082867	1787	4,0,2	206,128,168	0,1,0	229,220,276	234	149	1	1.0	0.012,0.0,0.008	0.0,0.003,0.0	0.006
1789	gene:Solyc03g119570.1	NA	3	+	68131931	68132130	68131931	68131984	68132065	68132130	1789	2,2,2	0,0,1	2,3,6	0,0,0	230	149	1	1.0	1.0,1.0,0.564	1.0,1.0,1.0	-0.145
1790	gene:Solyc03g119570.1	NA	3	+	68132065	68132288	68132065	68132130	68132206	68132288	1790	0,1,0	0,0,2	0,3,10	0,0,0	225	149	1	1.0	NA,1.0,0.0	NA,1.0,1.0	-0.5
1791	gene:Solyc07g062140.2	NA	7	-	64945134	64945348	64945134	64945169	64945259	64945348	1791	0,4,3	157,85,135	0,1,2	141,129,242	239	149	1	1.0	0.0,0.029,0.014	0.0,0.005,0.005	0.011
1793	gene:Solyc11g008720.1	NA	11	+	2895116	2895307	2895116	2895176	2895248	2895307	1793	0,1,0	11,1,5	0,0,0	3,12,8	221	149	1	1.0	0.0,0.403,0.0	0.0,0.0,0.0	0.134
1795	gene:Solyc07g025160.2	NA	7	-	26157523	26157741	26157523	26157616	26157687	26157741	1795	3,4,7	9,6,5	1,7,1	3,0,8	220	149	0.7548284482173855	1.0	0.184,0.311,0.487	0.184,1.0,0.078	-0.093
1799	gene:Solyc12g014350.1	NA	12	-	5162851	5163064	5162851	5162894	5162992	5163064	1799	0,0,0	31,33,21	1,0,1	8,22,67	247	149	1	1.0	0.0,0.0,0.0	0.07,0.0,0.009	-0.026
179	gene:Solyc04g009620.2	CS2	4	-	3004348	3004559	3004348	3004407	3004490	3004559	179	0,1,0	44,14,44	0,0,1	11,19,63	232	149	1	1.0	0.0,0.044,0.0	0.0,0.0,0.01	0.011
17	gene:Solyc02g081840.2	NA	2	+	45635663	45635895	45635663	45635768	45635855	45635895	17	2,0,1	21,15,22	0,0,4	20,17,46	236	149	0.8970778204292317	1.0	0.057,0.0,0.028	0.0,0.0,0.052	0.011
1801	gene:Solyc12g014350.1	NA	12	-	5161916	5162164	5161916	5161986	5162091	5162164	1801	1,1,1	0,0,2	1,1,0	0,0,2	254	149	1	1.0	1.0,1.0,0.227	1.0,1.0,0.0	0.076
1802	gene:Solyc12g014350.1	NA	12	-	5161916	5162164	5161916	5161986	5162095	5162164	1802	1,1,2	23,8,25	1,1,2	10,17,36	258	149	0.8928680131165856	1.0	0.024,0.067,0.044	0.055,0.033,0.031	0.005
1803	gene:Solyc01g081300.2	NA	1	+	80538240	80538483	80538240	80538332	80538402	80538483	1803	0,1,3	3,0,0	0,1,5	4,0,0	219	149	1	1.0	0.0,1.0,1.0	0.0,1.0,1.0	0.0
1804	gene:Solyc11g006680.1	NA	11	-	1292496	1292724	1292496	1292616	1292700	1292724	1804	16,3,24	0,0,0	12,7,20	0,0,1	233	149	1	1.0	1.0,1.0,1.0	1.0,1.0,0.927	0.024
1805	gene:Solyc02g081080.2	NA	2	+	45155449	45155690	45155449	45155543	45155628	45155690	1805	4,0,1	10,6,12	2,0,0	10,14,39	234	149	1	1.0	0.203,0.0,0.05	0.113,0.0,0.0	0.047
1806	gene:Solyc07g063650.2	NA	7	-	66063614	66063860	66063614	66063737	66063805	66063860	1806	2,0,2	28,5,26	0,1,3	16,24,116	217	149	0.5271149066660864	1.0	0.047,0.0,0.05	0.0,0.028,0.017	0.017
1808	gene:Solyc11g069530.1	NA	11	-	54149446	54149649	54149446	54149518	54149587	54149649	1808	1,0,0	27,9,16	0,2,1	16,13,46	218	149	0.6923293653171161	1.0	0.025,0.0,0.0	0.0,0.095,0.015	-0.028
1810	gene:Solyc11g069530.1	NA	11	-	54148290	54148504	54148290	54148388	54148464	54148504	1810	0,0,0	51,25,36	0,1,0	29,29,68	225	149	1	1.0	0.0,0.0,0.0	0.0,0.022,0.0	-0.007
1811	gene:Solyc11g069530.1	NA	11	-	54145726	54145949	54145726	54145803	54145884	54145949	1811	0,0,1	36,44,48	1,1,0	42,49,36	230	149	1	1.0	0.0,0.0,0.013	0.015,0.013,0.0	-0.005
1814	gene:Solyc01g058260.2	NA	1	-	65872616	65872816	65872616	65872671	65872753	65872816	1814	4,0,2	55,13,35	3,1,2	21,20,74	231	149	0.9032838296279326	1.0	0.045,0.0,0.036	0.084,0.031,0.017	-0.017
1815	gene:Solyc12g094430.1	NA	12	+	64642194	64642407	64642194	64642228	64642334	64642407	1815	11,5,11	2,0,2	2,2,11	0,0,1	255	149	1	1.0	0.763,1.0,0.763	1.0,1.0,0.865	-0.113
1817	gene:Solyc02g071800.2	NA	2	+	41153615	41153809	41153615	41153671	41153759	41153809	1817	2,0,4	55,32,43	0,2,0	34,37,62	237	149	0.6969564289856884	1.0	0.022,0.0,0.055	0.0,0.033,0.0	0.015
1818	gene:Solyc02g071800.2	NA	2	+	41151377	41151604	41151377	41151449	41151557	41151604	1818	8,3,5	0,0,1	4,3,4	0,2,3	257	149	1	1.0	1.0,1.0,0.744	1.0,0.465,0.436	0.281
181	gene:Solyc06g073370.2	NA	6	+	45208634	45208814	45208634	45208637	45208759	45208814	181	548,369,540	0,4,1	888,897,1131	0,5,2	271	149	1	1.0	1.0,0.981,0.997	1.0,0.99,0.997	-0.003
1824	gene:Solyc01g097500.2	NA	1	-	88328900	88329115	88328900	88328949	88329065	88329115	1824	23,7,8	2,0,2	9,7,16	4,0,0	265	149	1	1.0	0.866,1.0,0.692	0.559,1.0,1.0	-0.0
1825	gene:Solyc01g097500.2	NA	1	-	88329697	88329941	88329697	88329778	88329900	88329941	1825	2,2,0	70,25,51	0,0,2	30,40,134	271	149	1	1.0	0.015,0.042,0.0	0.0,0.0,0.008	0.016
1826	gene:Solyc09g010300.2	NA	9	-	3678945	3679098	3678945	3678995	3679086	3679098	1826	4,2,6	1,0,0	1,1,6	0,0,0	240	149	1	1.0	0.713,1.0,1.0	1.0,1.0,1.0	-0.096
1828	gene:Solyc01g080540.2	NA	1	+	79789291	79789526	79789291	79789337	79789454	79789526	1828	9,3,3	0,0,0	8,1,7	2,0,0	266	149	1	1.0	1.0,1.0,1.0	0.691,1.0,1.0	0.103
1829	gene:Solyc01g080540.2	NA	1	+	79789291	79789526	79789291	79789330	79789454	79789526	1829	34,8,28	0,0,0	29,11,67	1,0,0	273	149	1	1.0	1.0,1.0,1.0	0.941,1.0,1.0	0.02
1830	gene:Solyc01g080540.2	NA	1	+	79789291	79789526	79789291	79789319	79789454	79789526	1830	131,49,119	0,0,0	82,66,238	1,0,1	284	149	1	1.0	1.0,1.0,1.0	0.977,1.0,0.992	0.01
1831	gene:Solyc01g080540.2	NA	1	+	79789291	79789526	79789291	79789332	79789454	79789526	1831	14,4,6	717,490,652	12,2,18	593,528,1064	271	149	1	1.0	0.011,0.004,0.005	0.011,0.002,0.009	-0.001
1832	gene:Solyc01g080540.2	NA	1	+	79789291	79789526	79789291	79789332	79789447	79789526	1832	11,2,3	0,0,0	5,1,16	0,2,0	264	149	1	1.0	1.0,1.0,1.0	1.0,0.22,1.0	0.26
1834	gene:Solyc01g080540.2	NA	1	+	79789077	79789319	79789077	79789166	79789291	79789319	1834	221,162,212	0,0,5	190,155,304	2,0,1	274	149	0.9513284496531651	1.0	1.0,1.0,0.958	0.981,1.0,0.994	-0.006
1836	gene:Solyc01g080540.2	NA	1	+	79789129	79789337	79789129	79789206	79789291	79789337	1836	219,161,212	0,0,0	189,155,300	0,2,0	234	149	1	1.0	1.0,1.0,1.0	1.0,0.98,1.0	0.007
1837	gene:Solyc01g080540.2	NA	1	+	79789129	79789332	79789129	79789170	79789263	79789332	1837	21,10,5	0,0,0	5,7,31	0,0,1	242	149	1	1.0	1.0,1.0,1.0	1.0,1.0,0.95	0.017
183	gene:Solyc09g010660.2	NA	9	+	3986522	3986747	3986522	3986619	3986694	3986747	183	10,4,2	0,0,0	0,1,12	0,1,0	224	149	1	1.0	1.0,1.0,1.0	NA,0.399,1.0	0.3
1843	gene:Solyc03g005000.2	NA	3	+	17049	17293	17049	17107	17210	17293	1843	41,25,30	0,0,2	26,19,75	1,0,0	252	149	1	1.0	1.0,1.0,0.899	0.939,1.0,1.0	-0.013
1846	gene:Solyc02g090480.2	NA	2	+	52015593	52015838	52015593	52015631	52015773	52015838	1846	0,0,0	22,15,33	0,0,1	8,14,62	291	149	1	1.0	0.0,0.0,0.0	0.0,0.0,0.008	-0.003
1849	gene:Solyc01g009520.2	NA	1	+	3783654	3783860	3783654	3783701	3783768	3783860	1849	992,501,912	0,0,3	1152,1173,2642	0,0,0	216	149	1	1.0	1.0,1.0,0.995	1.0,1.0,1.0	-0.002
1850	gene:Solyc09g072880.2	NA	9	+	65560647	65560968	65560647	65560790	65560922	65560968	1850	89,25,72	0,0,0	60,61,276	0,0,1	281	149	1	1.0	1.0,1.0,1.0	1.0,1.0,0.993	0.002
[truncated: 1,330 more rows]
