# Supplementary material for: High transcriptome plasticity drives phosphate starvation responses in tomato
Source: Stress Biol. 2022 Mar 18;2(1):18. doi: 10.1007/s44154-022-00035-4 (PMC10441952; doi:10.1007/s44154-022-00035-4)
Supplement: Supplementary file 3 — Additional file 3. [file 44154_2022_35_MOESM3_ESM.zip › rmats_3s/SE.MATS.ReadsOnTargetAndJunctionCounts.txt]

ID	GeneID	geneSymbol	chr	strand	exonStart_0base	exonEnd	upstreamES	upstreamEE	downstreamES	downstreamEE	ID	IC_SAMPLE_1	SC_SAMPLE_1	IC_SAMPLE_2	SC_SAMPLE_2	IncFormLen	SkipFormLen	PValue	FDR	IncLevel1	IncLevel2	IncLevelDifference
402	gene:Solyc01g057760.2	NA	1	+	63618888	63619126	63618695	63618764	63619306	63619576	402	8,2,2	64,18,61	16,23,55	45,34,80	387	149	1.4988779241294353e-294	2.23497687267e-290	0.046,0.041,0.012	0.12,0.207,0.209	-0.146
5631	gene:Solyc12g049230.1	NA	12	-	37244141	37244198	37243703	37243836	37245854	37246029	5631	1,0,1	36,17,44	21,4,22	23,27,63	206	149	2.8068838936831857e-289	2.09267228694e-285	0.02,0.0,0.016	0.398,0.097,0.202	-0.22
13317	gene:Solyc11g010570.1	J	11	+	3644726	3644930	3644408	3644450	3645682	3645766	13317	6,1,2	16,4,19	8,2,85	0,2,30	353	149	3.9556622687208763e-227	1.96609600296e-223	0.137,0.095,0.043	1.0,0.297,0.545	-0.522
3907	gene:Solyc02g088200.2	NA	2	-	50369274	50369392	50369059	50369172	50369627	50369807	3907	179,78,107	321,117,279	1,9,8	0,0,2	267	149	2.0349205295452418e-215	7.58567500401e-212	0.237,0.271,0.176	1.0,1.0,0.691	-0.669
5060	gene:Solyc01g094230.2	NA	1	+	85788397	85788530	85784772	85784892	85789370	85789570	5060	0,0,1	0,2,6	2,5,8	5,0,2	282	149	3.6647367218933967e-177	1.0928977852e-173	NA,0.0,0.081	0.174,1.0,0.679	-0.577
10346	gene:Solyc03g062890.2	NA	3	-	32409428	32409464	32408079	32408326	32411000	32411169	10346	245,204,254	3,1,13	201,172,264	11,10,40	185	149	4.7536126759650004e-170	1.18135197686e-166	0.985,0.994,0.94	0.936,0.933,0.842	0.069
2652	gene:Solyc08g066790.2	NA	8	+	55640437	55640611	55639869	55639962	55640774	55642671	2652	2,0,0	22,0,15	6,0,14	4,1,16	323	149	3.26162946031673e-169	6.94773669754e-166	0.04,NA,0.0	0.409,0.0,0.288	-0.212
10344	gene:Solyc03g062890.2	NA	3	-	32409410	32409464	32408079	32408326	32411000	32411076	10344	808,532,760	3,1,13	615,504,891	11,10,40	203	149	2.0487014345824578e-159	3.81852338638e-156	0.995,0.997,0.977	0.976,0.974,0.942	0.026
7044	gene:Solyc01g060240.2	NA	1	+	69832959	69833022	69831405	69831453	69833099	69833147	7044	160,81,187	32,5,11	91,99,360	9,2,4	212	149	8.312258081100034e-148	1.37715644719e-144	0.778,0.919,0.923	0.877,0.972,0.984	-0.071
657	gene:Solyc01g097860.2	NA	1	-	88556517	88556715	88556251	88556365	88557759	88557924	657	52,50,67	863,378,721	57,74,240	437,340,1477	347	149	2.9165867437473866e-147	4.3489224936e-144	0.025,0.054,0.038	0.053,0.085,0.065	-0.029
3904	gene:Solyc02g088200.2	NA	2	-	50369059	50369090	50368873	50368955	50369627	50369807	3904	179,58,131	6,0,7	0,1,1	0,0,6	180	149	1.871606298239188e-144	2.53704741028e-141	0.961,1.0,0.939	NA,1.0,0.121	0.406
6748	gene:Solyc08g005010.2	NA	8	-	16228	16397	15622	15718	17940	18668	6748	369,233,331	14,5,9	216,191,348	24,12,32	318	149	1.2056213650210776e-141	1.49808501449e-138	0.925,0.956,0.945	0.808,0.882,0.836	0.1
27	gene:Solyc01g103980.2	NA	1	+	92457789	92457841	92457387	92457510	92458159	92458612	27	104,30,123	7,0,0	36,20,75	8,3,12	201	149	1.7620499351173522e-141	2.02107127558e-138	0.917,1.0,1.0	0.769,0.832,0.822	0.165
5537	gene:Solyc02g081330.2	NA	2	+	45336445	45336533	45335628	45336338	45337206	45337379	5537	64,33,78	18,6,21	39,37,106	2,3,6	237	149	1.624507705485008e-132	1.73021674261e-129	0.691,0.776,0.7	0.925,0.886,0.917	-0.187
2691	gene:Solyc10g079710.1	NA	10	+	61215282	61215362	61215118	61215208	61215565	61215603	2691	2,4,5	1,0,6	0,0,1	2,3,16	229	149	2.488994812975897e-126	2.47422677709e-123	0.565,1.0,0.352	0.0,0.0,0.039	0.626
8963	gene:Solyc12g021360.1	NA	12	+	16034733	16034805	16027430	16027511	16039103	16039276	8963	11,7,9	193,104,194	12,13,62	123,116,315	221	149	2.3390465603255677e-125	2.17984520381e-122	0.037,0.043,0.03	0.062,0.07,0.117	-0.046
8994	gene:Solyc02g090850.2	NA	2	+	52325343	52325474	52325097	52325199	52325625	52325764	8994	245,154,298	10,13,9	171,160,370	1,4,2	280	149	2.6360447597604157e-122	2.31212137722e-119	0.929,0.863,0.946	0.989,0.955,0.99	-0.065
5128	gene:Solyc06g082220.2	NA	6	+	48138406	48138890	48137245	48137477	48139163	48139314	5128	1021,400,904	90,71,80	870,882,1052	37,56,21	633	149	2.5161847716493706e-117	2.08437950723e-114	0.728,0.57,0.727	0.847,0.788,0.922	-0.177
7042	gene:Solyc01g060240.2	NA	1	+	69832305	69832368	69831246	69831453	69833099	69833147	7042	2,2,3	32,5,11	1,8,10	9,2,4	212	149	5.705521572030886e-115	4.47763327161e-112	0.042,0.219,0.161	0.072,0.738,0.637	-0.342
1428	gene:Solyc11g020770.1	NA	11	+	11982027	11982160	11981479	11981911	11985303	11985453	1428	11,5,2	6,0,1	2,6,7	1,0,0	282	149	6.506959034454827e-115	4.85126330814e-112	0.492,1.0,0.514	0.514,1.0,1.0	-0.169
377	gene:Solyc05g014970.2	NA	5	-	9179572	9179639	9177711	9177879	9179755	9179914	377	2,0,0	45,37,49	6,4,8	30,33,65	216	149	1.1847228503980344e-114	8.41209639156e-112	0.03,0.0,0.0	0.121,0.077,0.078	-0.082
8992	gene:Solyc02g090850.2	NA	2	+	52325343	52325526	52325097	52325199	52325625	52325764	8992	130,95,167	10,13,9	94,94,188	1,4,2	332	149	6.999517125956867e-114	4.74408181205e-111	0.854,0.766,0.893	0.977,0.913,0.977	-0.118
2315	gene:Solyc02g021650.2	NA	2	-	23371685	23371796	23367040	23367316	23373279	23373495	2315	135,50,116	7,1,8	95,100,282	0,2,1	260	149	1.351236429320419e-113	8.76012452069e-111	0.917,0.966,0.893	1.0,0.966,0.994	-0.061
12139	gene:Solyc09g091170.2	NA	9	-	70495226	70495288	70494643	70495123	70498690	70499021	12139	56,40,35	0,0,4	35,29,111	0,5,23	211	149	1.3491478939038336e-110	8.38214343583e-108	1.0,1.0,0.861	1.0,0.804,0.773	0.095
10223	gene:Solyc04g017610.2	NA	4	+	7576589	7576675	7574778	7574839	7577906	7578127	10223	16,3,10	1,2,4	1,2,7	6,3,10	235	149	8.378747783216218e-109	4.99742032782e-106	0.91,0.487,0.613	0.096,0.297,0.307	0.437
11520	gene:Solyc04g051860.2	SK	4	+	51166999	51167209	51166595	51166901	51169473	51169532	11520	6,0,19	73,36,69	1,0,1	27,25,74	359	149	1.2026120261090255e-108	6.89697996974e-106	0.033,0.0,0.103	0.015,0.0,0.006	0.038
3908	gene:Solyc02g088200.2	NA	2	-	50369059	50369172	50368889	50368955	50369627	50369807	3908	907,338,758	6,0,7	2,1,9	0,0,6	262	149	3.510046858602587e-108	1.9384558781e-105	0.989,1.0,0.984	1.0,1.0,0.46	0.171
12036	gene:Solyc04g076830.2	NA	4	-	61707004	61707060	61706862	61706924	61709090	61709236	12036	7,1,3	250,119,245	19,6,10	185,158,193	205	149	1.1304168905254869e-104	6.01987366237e-102	0.02,0.006,0.009	0.069,0.027,0.036	-0.032
15335	gene:Solyc11g012140.1	NA	11	-	5061098	5061192	5060841	5060953	5062228	5062351	15335	47,18,37	6,6,5	23,29,133	0,5,0	243	149	1.615684623553328e-104	8.30740462821e-102	0.828,0.648,0.819	1.0,0.781,1.0	-0.162
3819	gene:Solyc01g111840.2	NA	1	+	98010704	98010752	98010503	98010545	98010837	98010908	3819	4,3,6	27,13,36	2,0,0	9,23,79	197	149	1.3009249174219384e-103	6.46603048123e-101	0.101,0.149,0.112	0.144,0.0,0.0	0.073
6084	gene:Solyc09g064930.2	NA	9	+	62483426	62483524	62482931	62483205	62484079	62484188	6084	180,71,158	62,20,66	41,40,241	14,9,15	247	149	1.6624235985711218e-102	7.99625750913e-100	0.637,0.682,0.591	0.639,0.728,0.906	-0.121
13562	gene:Solyc09g057670.2	NA	9	-	50132178	50132240	50131268	50131359	50133260	50133310	13562	191,123,224	6,10,2	116,136,495	0,1,0	211	149	8.838930615860811e-101	4.11866545041e-98	0.957,0.897,0.988	1.0,0.99,1.0	-0.049
7046	gene:Solyc01g060240.2	NA	1	+	69832949	69833022	69831246	69831453	69833099	69833147	7046	59,27,68	32,5,11	33,34,96	9,2,4	222	149	1.7160866271837947e-100	7.75411142362e-98	0.553,0.784,0.806	0.711,0.919,0.942	-0.143
4514	gene:Solyc05g009270.2	NA	5	-	3414759	3415162	3414238	3414390	3415812	3416600	4514	102,42,101	4,1,6	92,93,206	0,1,1	552	149	3.591166293645514e-100	1.57493766484e-97	0.873,0.919,0.82	1.0,0.962,0.982	-0.111
4443	gene:Solyc07g006490.2	NA	7	+	1268572	1268680	1266902	1266988	1269020	1269134	4443	189,141,193	13,3,3	207,192,386	2,1,2	257	149	2.475732722876377e-99	1.05473287517e-96	0.894,0.965,0.974	0.984,0.991,0.991	-0.044
3906	gene:Solyc02g088200.2	NA	2	-	50369274	50369411	50369059	50369172	50369627	50369807	3906	52,20,31	321,117,279	0,3,4	0,0,2	286	149	6.2176054759517574e-99	2.57529764589e-96	0.078,0.082,0.055	NA,1.0,0.51	-0.683
8878	gene:Solyc08g062290.2	NA	8	+	50847500	50847543	50844402	50844541	50849346	50850329	8878	1,0,0	0,5,1	3,2,4	6,0,3	192	149	1.1228221600213346e-98	4.52497330489e-96	1.0,0.0,0.0	0.28,1.0,0.509	-0.263
6707	gene:Solyc09g006000.2	NA	9	-	680146	680221	679965	680053	681173	681517	6707	76,35,54	9,4,10	47,43,298	0,2,11	224	149	9.98409612994934e-97	3.91770677352e-94	0.849,0.853,0.782	1.0,0.935,0.947	-0.133
11340	gene:Solyc06g073230.2	NA	6	+	45125118	45125257	45123934	45124040	45126918	45127027	11340	63,24,68	15,12,12	46,59,91	3,6,6	288	149	1.3115982167991989e-96	5.01467718223e-94	0.685,0.509,0.746	0.888,0.836,0.887	-0.224
3025	gene:Solyc08g059760.2	NA	8	-	45231811	45231954	45231396	45231458	45234151	45234235	3025	48,21,33	6,2,6	36,31,119	1,0,3	292	149	2.8258096239133014e-95	1.05339118255e-92	0.803,0.843,0.737	0.948,1.0,0.953	-0.173
5305	gene:Solyc08g022070.2	NA	8	+	33072986	33073157	33072403	33072551	33073316	33073517	5305	104,76,109	23,8,10	89,96,238	7,4,9	320	149	8.154944579933067e-94	2.96581411296e-91	0.678,0.816,0.835	0.855,0.918,0.925	-0.123
13949	gene:Solyc03g098230.2	NA	3	+	60588031	60588132	60587521	60587716	60590730	60590822	13949	252,92,189	38,27,37	65,97,318	8,6,29	250	149	6.393735512997803e-92	2.26992833891e-89	0.798,0.67,0.753	0.829,0.906,0.867	-0.127
6708	gene:Solyc09g006000.2	NA	9	-	680142	680221	679965	680053	681173	681517	6708	273,110,230	9,4,10	208,199,941	0,2,11	228	149	6.947866113380392e-92	2.40929375853e-89	0.952,0.947,0.938	1.0,0.985,0.982	-0.043
661	gene:Solyc01g097860.2	NA	1	-	88556517	88556727	88556251	88556365	88557759	88557924	661	52,53,69	863,378,721	50,72,207	437,340,1477	359	149	9.07561278927086e-89	3.07560141593e-86	0.024,0.055,0.038	0.045,0.081,0.055	-0.021
8173	gene:Solyc07g039510.2	NA	7	-	47623123	47623232	47621489	47621572	47623954	47624070	8173	2,3,4	56,69,102	9,7,12	48,53,88	258	149	4.4082358449797265e-88	1.46069343743e-85	0.02,0.024,0.022	0.098,0.071,0.073	-0.059
1743	gene:Solyc10g078400.1	NA	10	+	60229538	60229631	60227881	60228201	60230071	60230305	1743	80,34,98	1,0,0	56,60,128	4,4,5	242	149	1.33724642413708e-87	4.33471335441e-85	0.98,1.0,1.0	0.896,0.902,0.94	0.081
12393	gene:Solyc05g013530.2	NA	5	+	6766891	6767373	6766536	6766782	6767966	6768182	12393	832,415,703	4,1,2	149,161,384	4,3,7	631	149	2.7982459203216485e-87	8.87758402509e-85	0.98,0.99,0.988	0.898,0.927,0.928	0.068
11073	gene:Solyc10g080150.1	NA	10	-	61530067	61530134	61529427	61529501	61531043	61531126	11073	37,18,43	0,2,0	23,15,81	0,7,6	216	149	3.203997501957426e-87	9.95308473993e-85	1.0,0.861,1.0	1.0,0.596,0.903	0.121
11010	gene:Solyc01g104160.2	NA	1	-	92628262	92628493	92627938	92628158	92630064	92630277	11010	21,11,37	59,34,51	6,11,36	54,57,146	380	149	5.560879882969284e-87	1.69220979459e-84	0.122,0.113,0.221	0.042,0.07,0.088	0.085
12853	gene:Solyc12g017860.1	NA	12	-	7591341	7591434	7587366	7587477	7592415	7592511	12853	187,87,148	10,16,22	49,63,86	4,1,2	242	149	8.628085409931268e-86	2.57306763095e-83	0.92,0.77,0.806	0.883,0.975,0.964	-0.109
9980	gene:Solyc01g109770.2	NA	1	-	96623749	96623895	96623334	96623515	96624918	96625288	9980	7,3,21	444,230,403	19,17,32	231,230,586	295	149	1.5238475370611052e-85	4.45531188728e-83	0.008,0.007,0.026	0.04,0.036,0.027	-0.021
23	gene:Solyc03g096800.2	NA	3	+	59155098	59155230	59152558	59153832	59156051	59156636	23	99,44,100	41,18,24	61,55,155	25,36,125	281	149	1.646944103425608e-85	4.72261221657e-83	0.561,0.564,0.688	0.564,0.448,0.397	0.135
8231	gene:Solyc03g046450.2	NA	3	-	12818061	12818153	12817205	12817979	12818798	12818918	8231	6,4,2	25,18,17	0,0,2	17,23,33	241	149	2.6101434182190047e-85	7.34336764322e-83	0.129,0.121,0.068	0.0,0.0,0.036	0.094
3599	gene:Solyc06g071140.2	NA	6	+	43733481	43733650	43733108	43733194	43734381	43734431	3599	0,0,1	45,14,31	2,2,14	16,21,103	318	149	2.738151494347248e-85	7.56084758004e-83	0.0,0.0,0.015	0.055,0.043,0.06	-0.048
13947	gene:Solyc03g098230.2	NA	3	+	60588076	60588132	60587521	60587716	60590730	60590822	13947	170,64,124	38,27,37	38,72,209	8,6,29	205	149	4.280509592597693e-85	1.16048506428e-82	0.765,0.633,0.709	0.775,0.897,0.84	-0.135
15435	gene:Solyc08g008630.2	NA	8	+	3022412	3022497	3022232	3022294	3022579	3022675	15435	2,0,0	4,8,10	0,0,28	8,0,8	234	149	5.396615776415847e-85	1.43694531861e-82	0.241,0.0,0.0	0.0,NA,0.69	-0.265
12814	gene:Solyc03g119140.2	NA	3	+	67841948	67842127	67841662	67841703	67842520	67842589	12814	6,1,2	76,48,71	1,8,22	33,35,122	328	149	6.094522825049191e-85	1.59430578674e-82	0.035,0.009,0.013	0.014,0.094,0.076	-0.042
1803	gene:Solyc04g005060.2	NA	4	-	54929	55035	54394	54660	55211	55286	1803	33,34,54	4,4,7	22,32,62	0,0,3	255	149	1.4553405573908417e-84	3.74147983642e-82	0.828,0.832,0.818	1.0,1.0,0.924	-0.149
1077	gene:Solyc12g019100.1	NA	12	+	9119831	9119915	9118665	9118760	9120249	9120303	1077	41,30,34	0,0,9	107,85,132	0,0,2	233	149	7.2677450245557185e-84	1.83676857731e-81	1.0,1.0,0.707	1.0,1.0,0.977	-0.09
15508	gene:Solyc06g071880.2	NA	6	-	44285031	44285046	44284073	44284304	44285147	44285178	15508	1,0,0	0,0,4	2,0,8	2,1,1	164	149	1.5556035826287025e-83	3.8659341701e-81	1.0,NA,0.0	0.476,0.0,0.879	0.048
9302	gene:Solyc01g079820.2	NA	1	-	78949237	78949330	78948880	78948975	78949983	78950142	9302	1,1,4	136,61,123	9,7,14	85,71,274	242	149	2.4237109226585873e-83	5.92458255209e-81	0.005,0.01,0.02	0.061,0.057,0.03	-0.038
11246	gene:Solyc11g071820.1	NA	11	+	55176950	55177049	55176362	55176429	55178199	55178458	11246	0,0,2	32,22,26	0,0,12	14,8,45	248	149	6.196357055270788e-82	1.49022387179e-79	0.0,0.0,0.044	0.0,0.0,0.138	-0.031
9334	gene:Solyc03g034160.2	NA	3	-	5862292	5862364	5854429	5854507	5862742	5862820	9334	0,2,0	7,4,1	5,2,4	5,6,4	221	149	1.4830828370793407e-81	3.5101981244e-79	0.0,0.252,0.0	0.403,0.183,0.403	-0.246
6750	gene:Solyc06g005490.2	NA	6	+	507142	507316	506667	506743	507789	507874	6750	84,22,72	1,2,1	41,38,66	0,11,5	323	149	1.9229161718769588e-81	4.48009422482e-79	0.975,0.835,0.971	1.0,0.614,0.859	0.103
7342	gene:Solyc08g007330.2	NA	8	-	1895511	1895564	1895321	1895420	1895813	1895970	7342	10,14,2	6,1,5	9,5,2	0,2,0	202	149	1.692533118861284e-80	3.88267097467e-78	0.551,0.912,0.228	1.0,0.648,1.0	-0.319
6756	gene:Solyc06g005490.2	NA	6	+	507192	507316	506667	506743	507789	507874	6756	322,122,299	1,2,1	170,157,198	0,11,5	273	149	2.6225551759389285e-80	5.9249879134e-78	0.994,0.971,0.994	1.0,0.886,0.956	0.039
4917	gene:Solyc05g007660.2	NA	5	-	2162477	2162583	2161884	2162041	2163206	2163278	4917	108,76,134	7,0,9	96,141,142	2,0,2	255	149	4.543485253108397e-80	1.01116281506e-77	0.9,1.0,0.897	0.966,1.0,0.976	-0.048
5718	gene:Solyc02g069920.2	NA	2	+	39704552	39704684	39703614	39703816	39704903	39705069	5718	9,14,28	2,0,2	19,17,43	2,10,15	281	149	6.0311018757567235e-80	1.32249647161e-77	0.705,1.0,0.881	0.834,0.474,0.603	0.225
12531	gene:Solyc04g007110.2	NA	4	-	825193	825341	824109	824152	825420	825514	12531	3,4,5	5,0,3	1,1,3	3,5,21	297	149	3.72763350361043e-79	8.05547002498e-77	0.231,1.0,0.455	0.143,0.091,0.067	0.462
13944	gene:Solyc03g098230.2	NA	3	+	60588021	60588127	60587537	60587716	60590730	60590822	13944	174,131,165	38,27,37	88,109,202	8,6,29	255	149	1.1690122945276122e-78	2.4901631891e-76	0.728,0.739,0.723	0.865,0.914,0.803	-0.131
13942	gene:Solyc03g098230.2	NA	3	+	60588052	60588132	60587521	60587716	60590730	60590822	13942	220,87,163	38,27,37	54,81,266	8,6,29	229	149	2.766159230216886e-78	5.80932398335e-76	0.79,0.677,0.741	0.815,0.898,0.856	-0.12
7739	gene:Solyc10g085490.1	NA	10	-	64645777	64645896	64643489	64643940	64646630	64646939	7739	40,14,55	1,0,0	17,26,71	4,1,4	268	149	2.885905409171056e-78	5.97662993835e-76	0.957,1.0,1.0	0.703,0.935,0.908	0.137
4915	gene:Solyc05g007660.2	NA	5	-	2162513	2162583	2161884	2162041	2163206	2163278	4915	106,76,129	7,0,9	96,139,138	2,0,2	219	149	4.817054895634107e-78	9.83932952723e-76	0.912,1.0,0.907	0.97,1.0,0.979	-0.043
6757	gene:Solyc06g005490.2	NA	6	+	507192	507311	506667	506743	507789	507874	6757	216,88,205	1,2,1	105,109,101	0,11,5	268	149	1.039836406379839e-77	2.09527035886e-75	0.992,0.961,0.991	1.0,0.846,0.918	0.06
5000	gene:Solyc01g080760.2	NA	1	-	79981336	79981557	79980198	79980402	79985502	79986522	5000	16,6,15	5,2,1	7,18,62	0,0,3	370	149	5.8375129620579686e-77	1.16057541036e-74	0.563,0.547,0.858	1.0,1.0,0.893	-0.308
9929	gene:Solyc08g005240.1	NA	8	+	163707	163761	163474	163631	164314	164368	9929	17,0,3	0,2,4	0,6,22	0,1,3	203	149	8.358135082844923e-77	1.63984410816e-74	1.0,0.0,0.355	NA,0.815,0.843	-0.377
14723	gene:Solyc08g068220.2	NA	8	+	57330625	57330750	57330450	57330532	57330919	57331374	14723	240,175,208	0,0,4	159,214,563	8,8,8	274	149	9.394801313555221e-77	1.81929717385e-74	1.0,1.0,0.966	0.915,0.936,0.975	0.047
4796	gene:Solyc06g069020.2	NA	6	+	42824788	42824856	42823728	42823799	42825757	42825910	4796	0,0,1	27,36,16	0,6,6	29,23,44	217	149	1.7790527769768082e-76	3.40095589199e-74	0.0,0.0,0.041	0.0,0.152,0.086	-0.066
2605	gene:Solyc04g007020.2	NA	4	-	740830	741045	740449	740614	741507	742225	2605	11,3,4	69,24,84	1,10,57	15,28,218	364	149	2.182652526417529e-76	4.11968757233e-74	0.061,0.049,0.019	0.027,0.128,0.097	-0.041
6085	gene:Solyc09g064930.2	NA	9	+	62483440	62483524	62482931	62483205	62484079	62484188	6085	177,71,157	62,20,66	41,40,239	14,9,15	233	149	3.6366861942633845e-76	6.77832848033e-74	0.646,0.694,0.603	0.652,0.74,0.911	-0.12
4999	gene:Solyc01g080760.2	NA	1	-	79981336	79981551	79980198	79980402	79985502	79986522	4999	9,5,9	5,2,1	9,8,45	0,0,3	364	149	6.352833092360135e-76	1.16947029926e-73	0.424,0.506,0.787	1.0,1.0,0.86	-0.381
14994	gene:Solyc06g011570.2	NA	6	-	8118885	8118980	8117885	8117918	8119117	8119213	14994	0,0,4	30,4,14	4,5,8	6,12,28	244	149	7.409716363388627e-75	1.34739366701e-72	0.0,0.0,0.149	0.289,0.203,0.149	-0.164
5357	gene:Solyc12g038430.1	NA	12	-	47767991	47768081	47767610	47767769	47768229	47768604	5357	14,6,5	5,3,1	2,1,17	0,0,2	239	149	1.0512156098861648e-74	1.88851517578e-72	0.636,0.555,0.757	1.0,1.0,0.841	-0.298
12530	gene:Solyc04g007110.2	NA	4	-	825183	825341	824109	824147	825420	825514	12530	3,8,5	47,20,46	1,2,4	30,27,168	307	149	9.317520014071737e-74	1.65397072536e-71	0.03,0.163,0.05	0.016,0.035,0.011	0.06
10225	gene:Solyc03g118550.2	NA	3	+	67436257	67436307	67436031	67436175	67436985	67437016	10225	24,9,18	31,5,23	14,8,37	6,3,15	199	149	2.7264341044326486e-72	4.78280693308e-70	0.367,0.574,0.369	0.636,0.666,0.649	-0.214
12087	gene:Solyc02g079190.2	NA	2	+	43802467	43802653	43802275	43802293	43802818	43803355	12087	5,6,2	92,45,128	2,2,38	41,58,199	335	149	6.079763917009851e-71	1.05413209031e-68	0.024,0.056,0.007	0.021,0.015,0.078	-0.009
5085	gene:Solyc05g008800.2	NA	5	-	3037185	3037354	3036035	3036455	3037858	3037918	5085	4,0,3	71,25,93	12,5,8	60,56,83	318	149	1.7016579806366538e-70	2.91648530451e-68	0.026,0.0,0.015	0.086,0.04,0.043	-0.043
5654	gene:Solyc06g009340.2	NA	6	+	3290484	3290515	3289984	3290077	3290900	3290927	5654	100,45,103	35,8,18	59,64,135	15,30,79	180	149	3.678039744788657e-70	6.23218757211e-68	0.703,0.823,0.826	0.765,0.638,0.586	0.121
8072	gene:Solyc06g069390.2	NA	6	-	43152809	43152861	43152384	43152459	43153429	43153487	8072	5,7,10	0,2,0	8,9,23	0,6,5	201	149	3.777375781276522e-70	6.3285899185e-68	1.0,0.722,1.0	1.0,0.527,0.773	0.141
11081	gene:Solyc09g008700.1	NA	9	-	2141775	2141917	2141007	2141286	2142240	2142575	11081	0,0,1	20,15,31	8,0,2	15,14,25	291	149	9.495914243018872e-70	1.57326196975e-67	0.0,0.0,0.016	0.215,0.0,0.039	-0.079
8070	gene:Solyc06g069390.2	NA	6	-	43152809	43152865	43152384	43152459	43153429	43153487	8070	7,7,13	0,2,0	10,10,28	0,6,5	205	149	1.4289862828214703e-69	2.34149609485e-67	1.0,0.718,1.0	1.0,0.548,0.803	0.122
5448	gene:Solyc04g049140.2	NA	4	-	39821384	39821504	39820851	39820912	39829520	39829606	5448	80,39,64	8,0,4	64,60,194	2,0,2	269	149	1.654642910895199e-69	2.68178048308e-67	0.847,1.0,0.899	0.947,1.0,0.982	-0.061
2681	gene:Solyc04g077450.2	NA	4	+	62366090	62366276	62365220	62365609	62366398	62366485	2681	41,24,33	0,1,0	32,31,83	3,0,6	335	149	1.9042588223055092e-69	3.0531616451e-67	1.0,0.914,1.0	0.826,1.0,0.86	0.076
13945	gene:Solyc03g098230.2	NA	3	+	60588010	60588132	60587521	60587716	60590730	60590822	13945	305,106,227	38,27,37	76,109,353	8,6,29	271	149	2.1369185096768278e-69	3.38974381891e-67	0.815,0.683,0.771	0.839,0.909,0.87	-0.116
13539	gene:Solyc11g022380.1	NA	11	+	13698802	13698900	13698501	13698689	13699098	13699232	13539	25,19,27	3,2,2	20,16,122	0,0,1	247	149	7.351169469959714e-69	1.15382408386e-66	0.834,0.851,0.891	1.0,1.0,0.987	-0.137
11844	gene:Solyc12g056520.1	NA	12	-	62473320	62473415	62472380	62472455	62475108	62475213	11844	0,0,2	7,5,4	0,1,8	2,4,13	244	149	1.0049945566085442e-68	1.56098685767e-66	0.0,0.0,0.234	0.0,0.132,0.273	-0.057
11637	gene:Solyc01g096710.2	NA	1	-	87730791	87730882	87730030	87730096	87731292	87731386	11637	10,0,2	6,0,4	10,3,24	0,0,4	240	149	1.99777945162571e-67	3.0710195261e-65	0.509,NA,0.237	1.0,1.0,0.788	-0.556
8414	gene:Solyc11g005170.1	NA	11	+	150289	150348	150025	150082	150551	150607	8414	22,8,19	266,80,210	8,9,24	155,222,648	208	149	5.311317854405321e-67	8.08133270684e-65	0.056,0.067,0.061	0.036,0.028,0.026	0.031
10219	gene:Solyc04g017610.2	NA	4	+	7576589	7576711	7574778	7574839	7577906	7578127	10219	31,8,30	1,2,4	6,8,33	6,3,10	271	149	6.779349250148645e-67	1.02107956231e-64	0.945,0.687,0.805	0.355,0.595,0.645	0.281
11976	gene:Solyc05g014160.2	NA	5	-	7896725	7896776	7896398	7896520	7897131	7897370	11976	7,1,4	2,0,0	5,2,5	0,4,3	200	149	9.900432137630852e-67	1.47625343604e-64	0.723,1.0,1.0	1.0,0.271,0.554	0.299
6016	gene:Solyc07g039210.2	NA	7	-	45604935	45605025	45602676	45602753	45605249	45605614	6016	12,5,11	9,1,5	6,8,37	0,2,4	239	149	3.784148004078015e-66	5.58667632562e-64	0.454,0.757,0.578	1.0,0.714,0.852	-0.259
3200	gene:Solyc01g009970.2	NA	1	-	4576160	4576232	4575408	4575488	4576552	4576793	3200	274,111,161	3,2,0	129,156,356	4,2,15	221	149	1.8317899242384114e-65	2.67782544709e-63	0.984,0.974,1.0	0.956,0.981,0.941	0.027
12533	gene:Solyc04g007110.2	NA	4	-	825420	825524	824109	824152	825743	826214	12533	4,0,2	0,1,0	3,5,16	0,4,2	253	149	4.576976721536728e-65	6.6259514461e-63	1.0,0.0,1.0	1.0,0.424,0.825	-0.083
15336	gene:Solyc11g012140.1	NA	11	-	5061126	5061192	5060841	5060953	5062228	5062351	15336	282,120,220	6,6,5	288,195,407	0,5,0	215	149	5.580285256850286e-65	8.00073398701e-63	0.97,0.933,0.968	1.0,0.964,1.0	-0.031
4996	gene:Solyc01g080760.2	NA	1	-	79981336	79981503	79980198	79980402	79985502	79986522	4996	29,6,24	5,2,1	21,13,102	0,0,3	316	149	6.764071701243056e-65	9.60562601307e-63	0.732,0.586,0.919	1.0,1.0,0.941	-0.235
8226	gene:Solyc06g053310.2	NA	6	+	36052370	36052474	36051746	36051803	36053588	36053792	8226	7,6,3	2,0,0	5,1,18	4,0,4	253	149	9.855304581483311e-65	1.38634383599e-62	0.673,1.0,1.0	0.424,1.0,0.726	0.174
1880	gene:Solyc01g097010.2	NA	1	+	87994972	87995055	87989542	87989795	87995548	87995697	1880	4,5,6	197,112,226	1,17,26	157,137,343	232	149	2.0596028490812923e-64	2.87016243763e-62	0.013,0.028,0.017	0.004,0.074,0.046	-0.022
13352	gene:Solyc08g029120.1	NA	8	-	38158952	38159090	38158683	38158838	38163768	38163867	13352	40,17,22	1,0,7	44,42,108	0,0,3	287	149	2.748887390839866e-64	3.79524628563e-62	0.954,1.0,0.62	1.0,1.0,0.949	-0.125
3235	gene:Solyc03g083190.1	NA	3	+	53031585	53031810	53031179	53031308	53033039	53033198	3235	0,0,1	6,0,2	2,0,9	0,5,16	374	149	3.589683191869421e-64	4.91062074073e-62	0.0,NA,0.166	1.0,0.0,0.183	-0.311
14	gene:Solyc07g054450.2	NA	7	+	62769766	62769982	62769415	62769567	62771033	62771346	14	81,75,93	0,0,2	101,164,121	6,6,1	365	149	9.835766694997093e-64	1.33328288354e-61	1.0,1.0,0.95	0.873,0.918,0.98	0.06
5289	gene:Solyc06g074260.2	NA	6	-	45909433	45909651	45906994	45907124	45911783	45912547	5289	7,7,9	0,1,4	4,2,1	0,0,1	367	149	1.0062623848614209e-63	1.35174580366e-61	1.0,0.74,0.477	1.0,1.0,0.289	-0.024
14122	gene:Solyc03g119720.2	NA	3	+	68263171	68263343	68262869	68263099	68264064	68264238	14122	5,6,0	10,22,22	0,0,2	8,24,21	321	149	1.1953605388957174e-63	1.59143044602e-61	0.188,0.112,0.0	0.0,0.0,0.042	0.086
13351	gene:Solyc08g029120.1	NA	8	-	38158952	38159086	38158683	38158838	38163768	38163867	13351	19,6,8	1,0,7	19,13,36	0,0,3	283	149	1.34885331773037e-63	1.77988954165e-61	0.909,1.0,0.376	1.0,1.0,0.863	-0.193
6321	gene:Solyc03g117420.2	NA	3	-	66569092	66569138	66567192	66567487	66569239	66569270	6321	54,23,53	0,0,1	26,28,73	4,2,3	195	149	1.3895800648733461e-63	1.81754634626e-61	1.0,1.0,0.976	0.832,0.915,0.949	0.093
4740	gene:Solyc07g064510.2	NA	7	-	66623591	66623672	66622324	66622452	66623969	66624435	4740	10,1,12	0,0,2	1,7,19	0,0,7	230	149	1.5342004028333002e-62	1.98925758319e-60	1.0,1.0,0.795	1.0,1.0,0.637	0.053
659	gene:Solyc01g097860.2	NA	1	-	88556517	88556690	88556251	88556365	88557759	88557924	659	42,46,58	863,378,721	47,65,181	437,340,1477	322	149	4.71234772652695e-62	6.05739801295e-60	0.022,0.053,0.036	0.047,0.081,0.054	-0.024
4997	gene:Solyc01g080760.2	NA	1	-	79981317	79981503	79980198	79980402	79985502	79986522	4997	50,16,33	5,2,1	28,34,155	0,0,3	335	149	1.6444201877243498e-61	2.09572217258e-59	0.816,0.781,0.936	1.0,1.0,0.958	-0.142
7324	gene:Solyc07g005120.2	NA	7	+	138647	138680	137452	137485	139311	139418	7324	7,11,11	8,7,1	2,3,25	0,0,4	182	149	1.7318896911141417e-61	2.18849213425e-59	0.417,0.563,0.9	1.0,1.0,0.837	-0.319
11119	gene:Solyc01g079490.2	NA	1	+	78532107	78532302	78531848	78531956	78532986	78533085	11119	6,6,1	19,1,26	0,2,0	13,15,35	344	149	4.1257591958036094e-61	5.16968028308e-59	0.12,0.722,0.016	0.0,0.055,0.0	0.268
6827	gene:Solyc01g100080.2	NA	1	+	90168522	90168623	90168218	90168427	90170135	90170195	6827	74,30,62	4,6,0	61,71,167	0,2,0	250	149	4.175102457198708e-61	5.18791272827e-59	0.917,0.749,1.0	1.0,0.955,1.0	-0.096
1098	gene:Solyc11g013370.1	NA	11	-	6370658	6370746	6369059	6369268	6370948	6371110	1098	41,13,24	8,4,3	32,16,99	2,1,1	237	149	2.4545221232283496e-60	3.02474209748e-58	0.763,0.671,0.834	0.91,0.91,0.984	-0.179
13	gene:Solyc07g054450.2	NA	7	+	62769766	62770003	62769415	62769567	62771033	62771346	13	135,116,138	0,0,2	129,209,200	6,6,1	386	149	7.846040914759101e-60	9.58953410492e-58	1.0,1.0,0.964	0.892,0.931,0.987	0.051
4995	gene:Solyc01g080760.2	NA	1	-	79981261	79981503	79980198	79980402	79985502	79986522	4995	71,21,62	5,2,1	53,49,237	0,0,3	391	149	1.6890666614501673e-59	2.04761569015e-57	0.844,0.8,0.959	1.0,1.0,0.968	-0.122
8068	gene:Solyc02g069750.1	NA	2	-	39569692	39569792	39566824	39567200	39570807	39571007	8068	4,4,5	6,3,12	1,0,2	2,6,13	249	149	2.9653685118735655e-59	3.56585563553e-57	0.285,0.444,0.2	0.23,0.0,0.084	0.205
2023	gene:Solyc01g065710.2	NA	1	-	72298755	72298895	72298073	72298224	72299875	72299958	2023	43,11,30	14,4,0	27,23,103	1,1,7	289	149	3.619360414938064e-59	4.31746265177e-57	0.613,0.586,1.0	0.933,0.922,0.884	-0.18
7756	gene:Solyc01g111340.2	NA	1	-	97619628	97619767	97619330	97619503	97619843	97619878	7756	17,0,9	0,0,2	5,15,11	0,5,9	288	149	3.226824130136905e-58	3.81866465115e-56	1.0,NA,0.7	1.0,0.608,0.387	0.185
4383	gene:Solyc09g007190.2	NA	9	+	809113	809198	807027	807258	809300	809346	4383	322,157,338	42,5,14	73,51,132	0,2,6	234	149	3.5400246115349314e-58	4.15632338446e-56	0.83,0.952,0.939	1.0,0.942,0.933	-0.051
413	gene:Solyc06g051990.2	NA	6	-	35664315	35664450	35664016	35664131	35666072	35666214	413	21,0,15	5,0,0	27,32,58	0,0,1	284	149	5.1099544462989336e-58	5.95269771475e-56	0.688,NA,1.0	1.0,1.0,0.968	-0.145
7379	gene:Solyc10g007050.2	NA	10	-	1439446	1439480	1439173	1439356	1440782	1440888	7379	25,16,48	0,9,5	13,28,81	0,4,1	183	149	1.059005050383342e-57	1.22409490746e-55	1.0,0.591,0.887	1.0,0.851,0.985	-0.119
10087	gene:Solyc03g025280.2	NA	3	+	2715950	2715992	2715663	2715799	2720566	2720627	10087	14,10,5	13,3,9	9,9,26	3,0,8	191	149	1.2479634233344381e-57	1.43141404656e-55	0.457,0.722,0.302	0.701,1.0,0.717	-0.312
2200	gene:Solyc12g088340.1	NA	12	+	63766696	63766927	63764968	63765118	63767308	63767569	2200	0,1,3	51,39,66	1,0,19	48,46,106	380	149	1.9968986794841205e-57	2.2729584893e-55	0.0,0.01,0.018	0.008,0.0,0.066	-0.015
686	gene:Solyc05g055170.2	NA	5	-	64929735	64929954	64929511	64929605	64930322	64930474	686	8,2,12	188,116,231	12,10,55	169,174,325	368	149	2.932919928447108e-57	3.31308856463e-55	0.017,0.007,0.021	0.028,0.023,0.064	-0.023
281	gene:Solyc08g076130.2	NA	8	-	60165233	60165325	60163678	60163818	60166383	60166644	281	48,34,39	3,8,3	32,33,103	0,3,2	241	149	3.472375359067096e-57	3.89297661497e-55	0.908,0.724,0.889	1.0,0.872,0.97	-0.107
5480	gene:Solyc06g060380.2	NA	6	+	38403083	38403199	38402755	38402826	38403312	38403592	5480	4,2,1	10,9,10	1,0,0	10,5,24	265	149	3.6032325915891785e-57	4.00953740098e-55	0.184,0.111,0.053	0.053,0.0,0.0	0.098
8956	gene:Solyc01g090690.2	NA	1	+	84331549	84331616	84331303	84331375	84332061	84332157	8956	4,0,9	65,42,54	0,0,4	41,40,142	216	149	1.2210616013256756e-56	1.34868515092e-54	0.041,0.0,0.103	0.0,0.0,0.019	0.042
12129	gene:Solyc06g065620.1	NA	6	+	40994537	40994564	40993489	40993551	40996279	40996388	12129	3,2,0	6,0,4	0,0,16	4,0,1	176	149	1.3740373335491472e-55	1.50649049122e-53	0.297,1.0,0.0	0.0,NA,0.931	-0.033
6911	gene:Solyc02g089220.2	NA	2	-	51096377	51096549	51094429	51094861	51096765	51096838	6911	158,88,138	23,1,4	63,105,206	5,2,3	321	149	2.4472168592189416e-55	2.66353653926e-53	0.761,0.976,0.941	0.854,0.961,0.97	-0.036
1615	gene:Solyc08g016310.2	NA	8	-	7200730	7201379	7199448	7200598	7202117	7202264	1615	42,29,82	49,19,26	11,18,99	5,5,28	798	149	8.630709706620959e-55	9.32554437938e-53	0.138,0.222,0.371	0.291,0.402,0.398	-0.12
2682	gene:Solyc04g077450.2	NA	4	+	62366090	62366286	62365220	62365609	62366398	62366485	2682	99,32,61	0,1,0	52,47,170	3,0,6	345	149	1.7734390006621911e-54	1.90242798121e-52	1.0,0.933,1.0	0.882,1.0,0.924	0.042
12655	gene:Solyc08g063070.2	NA	8	+	52631381	52631440	52629491	52629656	52631525	52631619	12655	2,6,10	122,57,117	2,0,2	59,49,118	208	149	2.734591209375454e-54	2.91253496593e-52	0.012,0.07,0.058	0.024,0.0,0.012	0.035
12962	gene:Solyc07g008190.2	NA	7	-	2936962	2937082	2934641	2934700	2937774	2938079	12962	12,6,9	38,8,12	0,4,7	13,15,39	269	149	1.0431379658357554e-53	1.10313689423e-51	0.149,0.293,0.293	0.0,0.129,0.09	0.172
4983	gene:Solyc01g081050.2	NA	1	+	80370464	80370508	80368585	80368672	80372734	80372843	4983	3,2,4	7,4,7	13,1,8	0,0,11	193	149	2.317182789150651e-53	2.43320511049e-51	0.249,0.279,0.306	1.0,1.0,0.36	-0.509
5460	gene:Solyc02g005180.2	NA	2	+	7140848	7140908	7140346	7140400	7142146	7142261	5460	65,32,57	2,0,0	15,32,63	0,4,4	209	149	4.1280890588019146e-53	4.30447104586e-51	0.959,1.0,1.0	1.0,0.851,0.918	0.063
6219	gene:Solyc03g096740.2	NA	3	-	59090396	59090468	59089280	59089322	59091105	59091350	6219	1,1,1	28,26,27	12,0,2	30,48,41	221	149	1.0351950074003844e-52	1.07193005245e-50	0.024,0.025,0.024	0.212,0.0,0.032	-0.057
1909	gene:Solyc09g061420.2	NA	9	-	59095786	59095806	59095611	59095718	59097957	59098025	1909	1,0,0	0,10,1	0,2,4	4,3,3	169	149	1.4685856336602099e-52	1.51021244024e-50	1.0,0.0,0.0	0.0,0.37,0.54	0.03
6755	gene:Solyc06g005490.2	NA	6	+	507291	507316	506667	506743	507789	507874	6755	8,2,10	1,2,1	7,2,7	0,11,5	174	149	3.5443511125429245e-52	3.61985064652e-50	0.873,0.461,0.895	1.0,0.135,0.545	0.183
14235	gene:Solyc04g014710.2	NA	4	-	4972621	4972764	4972022	4972327	4976384	4976850	14235	287,167,256	10,9,16	205,252,376	6,5,7	292	149	4.96819763464279e-52	5.03950985919e-50	0.936,0.904,0.891	0.946,0.963,0.965	-0.048
13952	gene:Solyc03g098230.2	NA	3	+	60594430	60594528	60593883	60593966	60595846	60596265	13952	635,320,596	4,0,5	223,211,580	7,8,4	247	149	9.35900317111451e-52	9.4291956949e-50	0.99,1.0,0.986	0.951,0.941,0.989	0.032
7323	gene:Solyc07g005120.2	NA	7	+	138554	138680	137431	137485	139311	139418	7323	145,95,124	8,7,1	52,48,171	0,0,4	275	149	2.7875516572180223e-51	2.78960958126e-49	0.908,0.88,0.985	1.0,1.0,0.959	-0.062
4286	gene:Solyc05g051630.2	NA	5	+	62010059	62010139	62008641	62008779	62011374	62011530	4286	4,0,9	6,6,8	1,2,1	0,9,21	229	149	4.483738100839477e-51	4.45713458811e-49	0.303,0.0,0.423	1.0,0.126,0.03	-0.143
11502	gene:Solyc05g013730.2	NA	5	-	7035643	7035720	7035355	7035444	7038048	7038139	11502	150,72,110	1,6,9	118,96,126	0,0,2	226	149	6.399222670895244e-51	6.31912644011e-49	0.99,0.888,0.89	1.0,1.0,0.976	-0.069
8230	gene:Solyc06g053310.2	NA	6	+	36052370	36052446	36051746	36051803	36053588	36053792	8230	8,4,2	2,0,0	3,0,4	4,0,4	225	149	9.532144828072259e-51	9.35090865338e-49	0.726,1.0,1.0	0.332,NA,0.398	0.544
14557	gene:Solyc05g052940.2	NA	5	+	63120458	63120586	63119691	63119840	63121343	63121824	14557	5,0,4	20,8,27	0,2,0	16,14,27	277	149	1.7441884005944858e-50	1.69984269551e-48	0.119,0.0,0.074	0.0,0.071,0.0	0.041
5481	gene:Solyc06g060380.2	NA	6	+	38401034	38401205	38400186	38400273	38401901	38401930	5481	2,0,0	16,6,16	1,4,5	21,12,19	320	149	2.3363983316344505e-50	2.2622100989e-48	0.055,0.0,0.0	0.022,0.134,0.109	-0.07
12065	gene:Solyc04g082400.2	NA	4	-	66075650	66075719	66075032	66075152	66076388	66076522	12065	1,0,1	34,14,18	0,6,6	14,14,89	218	149	2.375555475934359e-50	2.28528436785e-48	0.02,0.0,0.037	0.0,0.227,0.044	-0.071
4622	gene:Solyc05g015710.2	NA	5	-	11757572	11757649	11755996	11756260	11757799	11757841	4622	1,5,4	6,0,2	0,1,1	0,0,3	226	149	3.575686226526341e-50	3.41776008485e-48	0.099,1.0,0.569	NA,1.0,0.18	-0.034
7129	gene:Solyc07g018360.2	NA	7	-	10410528	10410656	10408080	10408786	10411559	10413230	7129	3,2,4	2,7,1	0,0,2	0,4,16	277	149	4.715521896564034e-50	4.47854439488e-48	0.447,0.133,0.683	NA,0.0,0.063	0.39
5891	gene:Solyc10g084160.1	NA	10	+	63831105	63831190	63830677	63830785	63831316	63831421	5891	9,0,2	44,17,59	2,2,1	51,75,122	234	149	1.2206023107940272e-49	1.15192411748e-47	0.115,0.0,0.021	0.024,0.017,0.005	0.03
8266	gene:Solyc01g080040.2	NA	1	+	79161803	79162024	79161462	79161608	79164433	79164740	8266	10,12,28	30,8,24	8,13,55	11,7,24	370	149	3.2910674953406646e-49	3.08635895742e-47	0.118,0.377,0.32	0.227,0.428,0.48	-0.107
10908	gene:Solyc01g104410.2	NA	1	-	92785222	92785299	92784749	92784831	92785545	92785685	10908	2,0,0	8,2,5	2,1,7	0,2,11	226	149	4.9813494928360614e-49	4.64230639298e-47	0.142,0.0,0.0	1.0,0.248,0.296	-0.467
15028	gene:Solyc01g068470.2	NA	1	-	77714823	77715191	77714053	77714206	77716195	77716549	15028	114,38,112	13,5,7	77,90,309	7,4,7	517	149	2.1795305816164203e-48	2.01857021755e-46	0.716,0.687,0.822	0.76,0.866,0.927	-0.109
11860	gene:Solyc08g061220.2	NA	8	-	48209704	48209727	48208388	48208546	48209827	48209866	11860	27,26,19	6,2,0	28,21,18	2,0,0	172	149	2.6538305926285436e-48	2.44267086214e-46	0.796,0.918,1.0	0.924,1.0,1.0	-0.07
8772	gene:Solyc10g077110.1	NA	10	+	59993489	59993534	59993201	59993336	59993778	59994064	8772	5,6,6	19,19,20	0,3,4	17,20,39	194	149	3.0367318717998545e-48	2.77795760371e-46	0.168,0.195,0.187	0.0,0.103,0.073	0.125
9951	gene:Solyc09g064920.2	NA	9	-	62446137	62446203	62445802	62445868	62447485	62447605	9951	14,6,7	4,0,4	6,11,29	1,0,2	215	149	3.59173425721719e-48	3.26563106764e-46	0.708,1.0,0.548	0.806,1.0,0.909	-0.153
12523	gene:Solyc03g097460.2	NA	3	-	59794276	59794365	59793879	59794197	59794884	59795099	12523	6,0,1	13,12,15	1,0,0	8,13,9	238	149	3.969790273678279e-48	3.58748744066e-46	0.224,0.0,0.04	0.073,0.0,0.0	0.064
5633	gene:Solyc12g049230.1	NA	12	-	37244141	37244185	37243703	37243836	37245854	37246029	5633	2,0,5	36,17,44	33,23,38	23,27,63	193	149	4.1759786334555696e-48	3.75108538575e-46	0.041,0.0,0.081	0.526,0.397,0.318	-0.373
9378	gene:Solyc07g043600.2	NA	7	+	57550912	57551010	57549922	57550143	57552372	57552621	9378	0,0,4	132,64,118	4,6,16	118,149,315	247	149	4.654800987868604e-48	4.15615194791e-46	0.0,0.0,0.02	0.02,0.024,0.03	-0.018
2603	gene:Solyc04g007020.2	NA	4	-	740859	741045	740449	740614	741507	742225	2603	8,3,4	69,24,84	0,6,43	15,28,218	335	149	4.7212615648075427e-48	4.19040066624e-46	0.049,0.053,0.021	0.0,0.087,0.081	-0.015
822	gene:Solyc11g005590.1	NA	11	+	447060	447266	446521	446642	448039	448184	822	3,2,0	50,31,55	2,5,10	24,55,73	355	149	9.999716586466267e-48	8.82282686514e-46	0.025,0.026,0.0	0.034,0.037,0.054	-0.025
10341	gene:Solyc01g094340.2	NA	1	+	85860090	85860222	85859889	85859967	85860314	85861516	10341	2,0,0	41,14,25	8,4,2	24,40,72	281	149	1.2376268888795093e-47	1.08554438471e-45	0.025,0.0,0.0	0.15,0.05,0.015	-0.063
4624	gene:Solyc05g015710.2	NA	5	-	11757572	11757682	11755996	11756260	11757799	11757841	4624	2,5,3	6,0,2	0,1,1	0,0,3	259	149	2.1044833649719068e-47	1.83508488041e-45	0.161,1.0,0.463	NA,1.0,0.161	-0.039
6870	gene:Solyc01g094660.2	NA	1	+	86108777	86108882	86106582	86106704	86109149	86109576	6870	55,37,64	11,5,2	34,19,36	0,0,4	254	149	2.7532171240070597e-47	2.38681514745e-45	0.746,0.813,0.949	1.0,1.0,0.841	-0.111
10909	gene:Solyc01g104410.2	NA	1	-	92785222	92785293	92784749	92784831	92785545	92785685	10909	4,0,0	8,2,5	4,0,10	0,2,11	220	149	3.9733911709819565e-47	3.42469570812e-45	0.253,0.0,0.0	1.0,0.0,0.381	-0.376
2797	gene:Solyc04g079040.2	NA	4	-	63633853	63633967	63633694	63633740	63634488	63634625	2797	42,15,52	7,10,4	59,54,92	5,2,8	263	149	4.99878650776755e-47	4.28373020789e-45	0.773,0.459,0.88	0.87,0.939,0.867	-0.188
2414	gene:Solyc03g058860.2	NA	3	-	26332872	26332962	26332368	26332536	26333932	26334099	2414	378,137,301	13,7,4	219,233,558	0,1,11	239	149	5.272662387760126e-47	4.49260964937e-45	0.948,0.924,0.979	1.0,0.993,0.969	-0.037
7096	gene:Solyc02g069860.2	NA	2	-	39681248	39681296	39681078	39681142	39681860	39682167	7096	0,2,0	79,29,69	4,2,9	42,69,183	197	149	5.577617214268575e-47	4.72544603875e-45	0.0,0.05,0.0	0.067,0.021,0.036	-0.025
823	gene:Solyc11g005590.1	NA	11	+	448263	448342	448039	448184	448622	448681	823	95,73,80	10,13,12	68,70,102	8,3,4	228	149	5.616215228597377e-47	4.73126470472e-45	0.861,0.786,0.813	0.847,0.938,0.943	-0.089
6793	gene:Solyc05g018750.2	NA	5	+	23531697	23531877	23531119	23531544	23535858	23536252	6793	28,17,15	3,2,0	9,28,48	1,2,20	329	149	6.665921958039036e-47	5.58402035485e-45	0.809,0.794,1.0	0.803,0.864,0.521	0.138
14236	gene:Solyc04g014710.2	NA	4	-	4972621	4972784	4972022	4972327	4976384	4976850	14236	323,192,321	10,9,16	248,281,405	6,5,7	312	149	6.865743378045486e-47	5.71927930224e-45	0.939,0.911,0.905	0.952,0.964,0.965	-0.042
14812	gene:Solyc10g012410.2	NA	10	-	5083623	5083790	5082959	5083029	5084602	5084683	14812	109,31,50	8,2,2	57,46,196	0,5,40	316	149	2.0631608622965434e-46	1.70909953432e-44	0.865,0.88,0.922	1.0,0.813,0.698	0.052
10658	gene:Solyc10g084760.1	NA	10	-	64188283	64188385	64186775	64187891	64189156	64189216	10658	7,10,13	31,13,14	15,24,43	3,29,44	251	149	3.214105378449851e-46	2.64781907724e-44	0.118,0.313,0.355	0.748,0.329,0.367	-0.219
4386	gene:Solyc09g007190.2	NA	9	+	809071	809198	807027	807258	809300	809346	4386	476,246,472	42,5,14	114,82,187	0,2,6	276	149	3.993526442817706e-46	3.27183916422e-44	0.86,0.964,0.948	1.0,0.957,0.944	-0.043
11861	gene:Solyc08g061220.2	NA	8	-	48209704	48209732	48208388	48208546	48209827	48209866	11861	37,30,29	6,2,0	32,34,29	2,0,0	177	149	4.159651805016297e-46	3.38932065927e-44	0.838,0.927,1.0	0.931,1.0,1.0	-0.055
9611	gene:Solyc06g068410.2	NA	6	-	42378752	42379617	42378290	42378352	42379701	42379774	9611	159,69,147	1,0,2	67,105,553	0,0,15	1014	149	4.38086696409473e-46	3.55016887509e-44	0.959,1.0,0.915	1.0,1.0,0.844	0.01
2412	gene:Solyc03g058860.2	NA	3	-	26333465	26333564	26332368	26332536	26333932	26334099	2412	230,101,197	13,7,4	163,109,369	0,1,11	248	149	3.099696562180331e-45	2.49109124875e-43	0.914,0.897,0.967	1.0,0.985,0.953	-0.053
5190	gene:Solyc12g016190.1	NA	12	+	6313426	6313521	6311970	6312155	6314363	6314442	5190	9,4,3	33,6,29	4,4,0	17,22,70	244	149	3.107390331075401e-45	2.49109124875e-43	0.143,0.289,0.059	0.126,0.1,0.0	0.088
11620	gene:Solyc02g085290.2	NA	2	-	48235013	48235030	48234726	48234806	48235582	48235657	11620	0,0,1	13,8,17	0,4,2	0,11,22	166	149	4.3081304338108334e-45	3.43521566302e-43	0.0,0.0,0.05	NA,0.246,0.075	-0.144
12841	gene:Solyc01g090940.2	NA	1	+	84632996	84633064	84632218	84632520	84634894	84635085	12841	3,0,2	71,39,53	3,7,7	35,73,87	217	149	4.407126252435069e-45	3.49546061436e-43	0.028,0.0,0.025	0.056,0.062,0.052	-0.039
10224	gene:Solyc04g017610.2	NA	4	+	7582140	7582352	7579674	7579783	7583296	7583454	10224	8,4,9	19,4,7	4,2,2	6,6,23	361	149	5.2350343777562055e-45	4.13013743951e-43	0.148,0.292,0.347	0.216,0.121,0.035	0.138
9453	gene:Solyc02g068420.2	NA	2	-	38376160	38376312	38375899	38376069	38378916	38379096	9453	9,6,23	102,70,94	3,6,13	52,92,183	301	149	6.360297010595096e-45	4.99149414342e-43	0.042,0.041,0.108	0.028,0.031,0.034	0.033
6324	gene:Solyc03g117420.2	NA	3	-	66569094	66569138	66567192	66567487	66569239	66569270	6324	2,0,0	0,0,1	3,2,4	4,2,3	193	149	5.875516370410894e-44	4.58690181148e-42	1.0,NA,0.0	0.367,0.436,0.507	0.063
2024	gene:Solyc01g065710.2	NA	1	-	72298755	72298861	72298073	72298224	72299875	72299958	2024	11,4,11	14,4,0	8,11,28	1,1,7	255	149	6.951400010651809e-44	5.39855862286e-42	0.315,0.369,1.0	0.824,0.865,0.7	-0.235
10234	gene:Solyc12g098710.1	NA	12	+	66127824	66127934	66125699	66126116	66128066	66128276	10234	78,38,104	0,1,1	61,59,162	0,1,9	259	149	8.148202612068726e-44	6.29522534448e-42	1.0,0.956,0.984	1.0,0.971,0.912	0.019
1805	gene:Solyc04g005060.2	NA	4	-	54929	55026	54394	54660	55211	55286	1805	47,37,63	4,4,7	33,38,72	0,0,3	246	149	1.093683412627985e-43	8.40614091015e-42	0.877,0.849,0.845	1.0,1.0,0.936	-0.122
10256	gene:Solyc05g018620.2	NA	5	-	22621330	22621424	22619374	22619790	22624005	22624124	10256	18,5,18	1,0,6	4,1,16	0,0,2	243	149	1.753512429329358e-43	1.34085250429e-41	0.917,1.0,0.648	1.0,1.0,0.831	-0.089
6975	gene:Solyc02g062640.2	NA	2	+	34389031	34389063	34388886	34388946	34389313	34389408	6975	7,1,8	258,136,262	6,15,8	138,133,268	181	149	5.14943078920914e-43	3.91750829071e-41	0.022,0.006,0.025	0.035,0.085,0.024	-0.03
5461	gene:Solyc02g005180.2	NA	2	+	7139193	7139206	7138836	7139051	7139300	7139365	5461	0,1,1	3,0,3	0,3,1	2,0,1	162	149	1.2533480066996404e-42	9.48663559792e-41	0.0,1.0,0.235	0.0,1.0,0.479	-0.081
5179	gene:Solyc10g044480.1	NA	10	+	26513915	26514082	26513695	26513830	26514983	26515047	5179	337,141,314	6,4,4	224,242,507	0,1,4	316	149	1.3726973051502404e-42	1.03375199581e-40	0.964,0.943,0.974	1.0,0.991,0.984	-0.031
3036	gene:Solyc08g059760.2	NA	8	-	45231832	45231954	45231396	45231458	45234151	45234393	3036	122,63,90	6,2,6	131,116,281	1,0,3	271	149	2.8298168864154072e-42	2.12037183886e-40	0.918,0.945,0.892	0.986,1.0,0.981	-0.071
10316	gene:Solyc04g049620.2	NA	4	+	42581121	42581283	42578395	42578491	42581560	42581628	10316	2,3,7	56,35,44	0,0,2	40,28,36	311	149	3.174012705704032e-42	2.36638517274e-40	0.017,0.039,0.071	0.0,0.0,0.026	0.034
10176	gene:Solyc09g063020.2	NA	9	-	60951848	60951942	60949981	60950148	60953075	60953207	10176	74,27,68	0,0,4	25,63,128	1,3,10	243	149	3.5119515400175575e-42	2.60530892603e-40	1.0,1.0,0.912	0.939,0.928,0.887	0.053
8718	gene:Solyc02g091090.2	NA	2	-	52499169	52499226	52498817	52498824	52499316	52499405	8718	1,2,0	0,0,2	2,0,2	0,0,4	206	149	3.7136897291719895e-42	2.74132809662e-40	1.0,1.0,0.0	1.0,NA,0.266	0.034
10716	gene:Solyc04g056650.2	NA	4	-	54638013	54638089	54637114	54637210	54641877	54642388	10716	2,0,0	11,2,7	0,2,7	5,3,13	225	149	4.4625229400853195e-42	3.27786598816e-40	0.107,0.0,0.0	0.0,0.306,0.263	-0.154
310	gene:Solyc01g109450.2	NA	1	-	96394117	96394196	96392940	96393505	96395341	96395577	310	23,2,17	34,4,20	22,9,31	11,4,26	228	149	8.256478127593256e-42	6.03491889022e-40	0.307,0.246,0.357	0.567,0.595,0.438	-0.23
11974	gene:Solyc05g014160.2	NA	5	-	7896725	7896783	7896398	7896520	7897131	7897370	11974	7,2,5	2,0,0	6,4,9	0,4,3	207	149	8.649331481610828e-42	6.2912283767e-40	0.716,1.0,1.0	1.0,0.419,0.683	0.205
952	gene:Solyc09g010540.2	NA	9	-	3913148	3913219	3912979	3913038	3914781	3915013	952	46,33,62	2,0,10	8,3,15	0,0,2	220	149	1.1311338603469286e-41	8.18754222895e-40	0.94,1.0,0.808	1.0,1.0,0.836	-0.029
6616	gene:Solyc03g119290.2	NA	3	+	67931982	67932221	67931159	67931235	67932391	67932469	6616	8,14,13	43,8,38	9,5,34	2,11,39	388	149	1.481133472529069e-41	1.06691696661e-39	0.067,0.402,0.116	0.633,0.149,0.251	-0.149
11155	gene:Solyc01g099090.2	NA	1	-	89409929	89410003	89409476	89409704	89410507	89410755	11155	45,22,29	1,0,7	21,33,92	0,0,3	223	149	1.5411164656085465e-41	1.10478786628e-39	0.968,1.0,0.735	1.0,1.0,0.953	-0.083
5472	gene:Solyc03g118390.2	NA	3	-	67280581	67280639	67280470	67280511	67280941	67280983	5472	5,2,7	140,75,180	6,12,8	56,101,164	207	149	2.0890754038984957e-41	1.49044035156e-39	0.025,0.019,0.027	0.072,0.079,0.034	-0.038
8264	gene:Solyc01g080040.2	NA	1	+	79162340	79162432	79161803	79162024	79164433	79164740	8264	5,2,0	4,2,6	3,9,14	0,3,10	241	149	3.1747982433021685e-41	2.25425793361e-39	0.436,0.382,0.0	1.0,0.65,0.464	-0.432
5001	gene:Solyc01g080760.2	NA	1	-	79981317	79981557	79980198	79980402	79985502	79986522	5001	37,16,24	5,2,1	14,39,115	0,0,3	389	149	6.138826159774693e-41	4.33820079945e-39	0.739,0.754,0.902	1.0,1.0,0.936	-0.18
8319	gene:Solyc04g016130.2	NA	4	-	6858132	6858365	6857257	6857376	6858545	6858727	8319	3,1,4	46,14,27	2,3,20	13,15,80	382	149	6.168156947810115e-41	4.33836737023e-39	0.025,0.027,0.055	0.057,0.072,0.089	-0.037
887	gene:Solyc04g081820.2	NA	4	-	65712451	65712662	65711520	65711607	65713641	65713732	887	2,0,4	110,60,95	1,2,25	108,122,225	360	149	6.836595439063849e-41	4.78593777427e-39	0.007,0.0,0.017	0.004,0.007,0.044	-0.01
82	gene:Solyc02g081840.2	NA	2	+	45634158	45634327	45634032	45634101	45635663	45635768	82	0,2,10	0,1,0	3,3,18	0,2,2	318	149	8.757518452789382e-41	6.10202605839e-39	NA,0.484,1.0	1.0,0.413,0.808	0.002
13840	gene:Solyc04g009400.2	NA	4	+	2832589	2832964	2829640	2829726	2833068	2833290	13840	17,4,16	2,0,0	10,23,37	3,1,2	524	149	2.0874154898256606e-40	1.44769545901e-38	0.707,1.0,1.0	0.487,0.867,0.84	0.171
124	gene:Solyc01g108600.2	NA	1	+	95860520	95860616	95859810	95859938	95860702	95860892	124	6,2,6	326,152,277	8,4,26	202,253,503	245	149	2.2907060896162168e-40	1.58132956029e-38	0.011,0.008,0.013	0.024,0.01,0.03	-0.011
15211	gene:Solyc10g079840.1	NA	10	+	61321480	61321673	61320637	61320838	61322683	61322855	15211	103,64,81	4,0,0	88,114,250	2,5,10	342	149	3.472462958684391e-40	2.38607811875e-38	0.918,1.0,1.0	0.95,0.909,0.916	0.048
6760	gene:Solyc01g107300.2	NA	1	+	94890853	94891018	94889966	94890340	94891163	94891400	6760	3,8,0	20,10,13	0,0,2	0,5,19	314	149	4.022008225818546e-40	2.7510167273e-38	0.066,0.275,0.0	NA,0.0,0.048	0.09
2157	gene:Solyc01g106360.2	NA	1	+	94291104	94291165	94290922	94291032	94292094	94292285	2157	71,45,55	2,0,0	16,40,105	4,1,3	210	149	5.314213814065796e-40	3.6182758987e-38	0.962,1.0,1.0	0.739,0.966,0.961	0.099
6062	gene:Solyc04g082590.2	NA	4	+	66225592	66225656	66225339	66225388	66226362	66226435	6062	0,0,4	2,1,0	0,1,3	0,0,3	213	149	6.128541181493599e-40	4.15375807078e-38	0.0,0.0,1.0	NA,1.0,0.412	-0.373
14561	gene:Solyc06g076670.2	NA	6	+	47615338	47615422	47615033	47615183	47615565	47615629	14561	42,11,52	71,36,63	19,26,33	16,18,40	233	149	8.82905626066934e-40	5.9570161947e-38	0.274,0.163,0.345	0.432,0.48,0.345	-0.158
6428	gene:Solyc05g054940.2	NA	5	-	64735068	64735205	64734640	64734769	64736697	64736918	6428	120,57,134	7,2,2	59,81,217	4,0,0	286	149	1.503616203720234e-39	1.0099288835e-37	0.899,0.937,0.972	0.885,1.0,1.0	-0.026
11209	gene:Solyc10g005880.2	NA	10	+	678691	678771	678425	678544	678868	678965	11209	5,0,0	60,28,74	11,2,7	39,74,82	229	149	1.930276669369809e-39	1.29068858372e-37	0.051,0.0,0.0	0.155,0.017,0.053	-0.058
5037	gene:Solyc03g114340.2	NA	3	+	64350825	64350892	64350493	64350636	64351253	64351365	5037	169,81,201	2,0,0	101,147,231	7,1,4	216	149	2.4857541691199034e-39	1.65469108999e-37	0.983,1.0,1.0	0.909,0.99,0.976	0.036
2300	gene:Solyc08g066580.2	NA	8	-	55305697	55305874	55305236	55305307	55306126	55306273	2300	0,2,0	62,20,37	4,0,9	26,33,103	326	149	2.609850153785931e-39	1.72957669525e-37	0.0,0.044,0.0	0.066,0.0,0.038	-0.02
3197	gene:Solyc01g009970.2	NA	1	-	4576041	4576232	4575408	4575488	4576552	4576793	3197	113,51,69	3,2,0	45,76,142	4,2,15	340	149	2.8079809783654356e-39	1.85264621099e-37	0.943,0.918,1.0	0.831,0.943,0.806	0.094
4791	gene:Solyc06g069020.2	NA	6	+	42824786	42824856	42823728	42823799	42825757	42825910	4791	234,145,234	27,36,16	382,386,396	29,23,44	219	149	3.013566289485966e-39	1.97952805914e-37	0.855,0.733,0.909	0.9,0.919,0.86	-0.061
4795	gene:Solyc06g069020.2	NA	6	+	42824786	42824899	42823730	42823799	42825757	42825910	4795	235,146,233	27,36,16	382,382,399	29,23,44	262	149	5.1646436259547546e-39	3.37763162748e-37	0.832,0.698,0.892	0.882,0.904,0.838	-0.067
2205	gene:Solyc05g006910.2	NA	5	-	1506812	1506892	1506514	1506628	1507946	1508008	2205	3,2,6	17,15,15	2,2,2	14,23,55	229	149	8.232227829313681e-39	5.36029472327e-37	0.103,0.08,0.207	0.085,0.054,0.023	0.076
4262	gene:Solyc06g054140.2	NA	6	+	36965487	36965575	36963980	36964025	36967925	36968169	4262	9,6,11	2,1,4	0,0,3	3,0,2	237	149	8.94234418606129e-39	5.79736061558e-37	0.739,0.79,0.634	0.0,NA,0.485	0.478
7893	gene:Solyc07g025160.2	NA	7	-	26158547	26158695	26157687	26157753	26159123	26159192	7893	2,3,2	76,33,75	7,1,10	67,34,77	297	149	1.0568098525730833e-38	6.82168472369e-37	0.013,0.044,0.013	0.05,0.015,0.061	-0.019
8024	gene:Solyc01g097440.2	NA	1	+	88299071	88299136	88298938	88298994	88300662	88300750	8024	15,9,13	4,1,4	10,11,37	0,3,1	214	149	1.7799287659365466e-38	1.14398783745e-36	0.723,0.862,0.694	1.0,0.719,0.963	-0.134
2296	gene:Solyc08g066580.2	NA	8	-	55305701	55305895	55305236	55305307	55306126	55306273	2296	1,2,1	62,20,37	1,6,8	26,33,103	343	149	2.3045109276266566e-38	1.47478808763e-36	0.007,0.042,0.012	0.016,0.073,0.033	-0.02
2241	gene:Solyc09g011160.2	NA	9	+	4513595	4513686	4513036	4513225	4514127	4514171	2241	18,0,6	1,0,3	2,8,13	0,2,12	240	149	4.891924434202385e-38	3.11724295891e-36	0.918,NA,0.554	1.0,0.713,0.402	0.031
7622	gene:Solyc04g080430.2	NA	4	+	64604693	64604758	64604534	64604608	64605077	64605161	7622	3,0,1	78,32,59	8,0,4	34,14,121	214	149	4.951601936111034e-38	3.14184410508e-36	0.026,0.0,0.012	0.141,0.0,0.022	-0.042
6104	gene:Solyc06g065390.2	NA	6	+	40808600	40808681	40806806	40807145	40809071	40809173	6104	1338,530,1273	18,14,21	1240,1305,5566	10,8,30	230	149	5.647582690185249e-38	3.56826718192e-36	0.98,0.961,0.975	0.988,0.991,0.992	-0.018
5921	gene:Solyc11g019970.1	NA	11	-	9880989	9881043	9880653	9880711	9882556	9882681	5921	14,0,13	4,0,0	4,2,7	2,2,6	203	149	5.794750345877947e-38	3.64580263322e-36	0.72,NA,1.0	0.595,0.423,0.461	0.367
14421	gene:Solyc06g008030.2	NA	6	-	1867003	1867094	1865969	1866344	1867317	1867383	14421	28,14,8	171,76,94	25,22,45	112,107,167	240	149	5.974745663127022e-38	3.74325346987e-36	0.092,0.103,0.05	0.122,0.113,0.143	-0.044
14285	gene:Solyc04g071660.2	NA	4	-	58648271	58648286	58647980	58648147	58648382	58648499	14285	2,0,0	34,13,44	5,2,3	46,43,73	164	149	7.29808724775957e-38	4.55321250842e-36	0.051,0.0,0.0	0.09,0.041,0.036	-0.039
7554	gene:Solyc10g080130.1	NA	10	+	61518778	61518876	61518622	61518692	61519775	61519849	7554	0,3,3	1,0,0	3,8,11	2,2,4	247	149	1.0747034214907404e-37	6.6770427991e-36	0.0,1.0,1.0	0.475,0.707,0.624	0.065
10928	gene:Solyc02g094090.2	NA	2	-	54718503	54718559	54717794	54717845	54718876	54718977	10928	5,2,6	90,59,135	0,2,1	81,103,151	205	149	1.3528918791229433e-37	8.37052730689e-36	0.039,0.024,0.031	0.0,0.014,0.005	0.025
6613	gene:Solyc03g119290.2	NA	3	+	67931987	67932221	67931159	67931235	67932391	67932469	6613	5,13,13	43,8,38	9,5,27	2,11,39	383	149	1.4495707841877635e-37	8.93163221613e-36	0.043,0.387,0.117	0.636,0.15,0.212	-0.15
11411	gene:Solyc03g093510.2	NA	3	+	54857609	54857834	54856652	54856908	54858200	54858271	11411	40,5,40	12,4,10	26,32,67	4,3,10	374	149	1.7031235887640764e-37	1.04193981047e-35	0.57,0.332,0.614	0.721,0.81,0.727	-0.247
3878	gene:Solyc03g097280.2	NA	3	+	59606971	59607057	59606634	59606734	59607679	59607762	3878	13,11,29	0,2,7	22,31,52	0,0,5	235	149	1.7050051220822307e-37	1.04193981047e-35	1.0,0.777,0.724	1.0,1.0,0.868	-0.122
4785	gene:Solyc12g088900.1	NA	12	-	64094290	64094329	64093048	64093105	64094443	64094629	4785	5,0,6	160,75,111	5,11,17	104,90,315	188	149	1.8980711267205494e-37	1.15518932941e-35	0.024,0.0,0.041	0.037,0.088,0.041	-0.034
14063	gene:Solyc05g015050.2	NA	5	+	9763581	9763816	9762446	9763302	9763894	9765024	14063	8,2,8	58,44,44	10,0,29	47,38,69	384	149	2.325985191320285e-37	1.40986850357e-35	0.051,0.017,0.066	0.076,0.0,0.14	-0.027
10511	gene:Solyc12g008410.1	NA	12	+	1851332	1851420	1851037	1851239	1851589	1851730	10511	42,11,33	6,9,14	27,33,56	3,6,9	237	149	3.499123883980794e-37	2.11236583943e-35	0.815,0.435,0.597	0.85,0.776,0.796	-0.192
11341	gene:Solyc06g073230.2	NA	6	+	45125173	45125257	45123934	45124040	45126918	45127027	11341	41,16,47	15,12,12	12,25,48	3,6,6	233	149	5.164714548494866e-37	3.10528462228e-35	0.636,0.46,0.715	0.719,0.727,0.836	-0.157
3534	gene:Solyc06g011530.2	NA	6	+	8021988	8022071	8021721	8021813	8022157	8022222	3534	2,0,4	11,2,9	5,1,12	6,3,15	232	149	1.1555022414306688e-36	6.91955579196e-35	0.105,0.0,0.222	0.349,0.176,0.339	-0.179
14604	gene:Solyc07g063590.2	NA	7	+	66036992	66037062	66036742	66036843	66037546	66037750	14604	9,2,18	81,48,88	9,13,33	61,68,98	219	149	1.3262194179556466e-36	7.91010309645e-35	0.07,0.028,0.122	0.091,0.115,0.186	-0.057
1974	gene:Solyc02g082770.2	NA	2	+	46423250	46423494	46422353	46422453	46423956	46424036	1974	3,2,7	5,2,4	5,0,11	2,0,1	393	149	1.3457044288775098e-36	7.99434212709e-35	0.185,0.275,0.399	0.487,NA,0.807	-0.361
4739	gene:Solyc07g064510.2	NA	7	-	66623591	66623672	66622527	66622583	66623969	66624435	4739	17,6,22	678,309,514	20,18,51	369,345,1174	230	149	1.9127013992736245e-36	1.13175756209e-34	0.016,0.012,0.027	0.034,0.033,0.027	-0.013
8914	gene:Solyc01g112180.2	NA	1	+	98244389	98244524	98243217	98243411	98247426	98248135	8914	5,6,10	18,7,14	1,14,55	7,9,23	284	149	2.3962613717161447e-36	1.4122787871e-34	0.127,0.31,0.273	0.07,0.449,0.556	-0.122
13464	gene:Solyc03g026240.2	NA	3	-	3678505	3678706	3678244	3678357	3679781	3679922	13464	3,1,2	17,10,50	6,12,10	8,30,50	350	149	3.977332010327504e-36	2.33488179551e-34	0.07,0.041,0.017	0.242,0.146,0.078	-0.113
4646	gene:Solyc09g064590.2	NA	9	+	61909605	61909749	61909465	61909524	61910012	61910156	4646	31,13,18	96,38,76	1,12,48	64,75,198	293	149	5.63868270453641e-36	3.29719207088e-34	0.141,0.148,0.107	0.008,0.075,0.11	0.068
10255	gene:Solyc05g018620.2	NA	5	-	22621179	22621424	22619374	22619790	22624005	22624124	10255	57,20,89	1,0,6	25,25,81	0,0,2	394	149	6.881188081510071e-36	4.00802326107e-34	0.956,1.0,0.849	1.0,1.0,0.939	-0.045
14420	gene:Solyc06g008030.2	NA	6	-	1867003	1867112	1865969	1866344	1867317	1867383	14420	32,18,11	171,76,94	25,25,59	112,107,167	258	149	9.174843819588979e-36	5.32319440443e-34	0.098,0.12,0.063	0.114,0.119,0.169	-0.04
12200	gene:Solyc02g061840.2	NA	2	-	33356337	33356546	33355876	33355946	33356637	33356777	12200	80,38,53	209,135,226	41,39,73	161,186,395	358	149	1.0065298911710172e-35	5.81719659196e-34	0.137,0.105,0.089	0.096,0.08,0.071	0.028
9952	gene:Solyc09g064920.2	NA	9	-	62446137	62446195	62445802	62445868	62447485	62447605	9952	3,1,3	4,0,4	0,1,13	1,0,2	207	149	1.1348879629105907e-35	6.53371212933e-34	0.351,1.0,0.351	0.0,1.0,0.824	-0.041
7211	gene:Solyc03g097550.2	NA	3	+	59878800	59878874	59878477	59878578	59880249	59880328	7211	39,25,28	0,0,1	25,42,55	2,0,6	223	149	1.2263080336525727e-35	7.032876573e-34	1.0,1.0,0.949	0.893,1.0,0.86	0.065
13722	gene:Solyc09g011010.2	NA	9	+	4359088	4359175	4358266	4358497	4359284	4359595	13722	1,2,1	0,3,0	0,6,19	0,0,3	236	149	1.52776783047857e-35	8.72817859014e-34	1.0,0.296,1.0	NA,1.0,0.8	-0.135
13613	gene:Solyc10g005030.2	NA	10	+	42072	42276	41125	41282	42563	42725	13613	7,11,4	100,66,62	14,10,29	57,72,92	353	149	1.7799922624501283e-35	1.01303300097e-33	0.029,0.066,0.027	0.094,0.055,0.117	-0.048
13551	gene:Solyc02g072160.2	NA	2	+	41473092	41473170	41472504	41472561	41474652	41474874	13551	134,35,146	3,0,11	60,91,369	2,4,2	227	149	3.2004834553331503e-35	1.81454025865e-33	0.967,1.0,0.897	0.952,0.937,0.992	-0.006
3303	gene:Solyc04g009050.2	NA	4	-	2612398	2612420	2612151	2612300	2613262	2613481	3303	5,2,5	53,7,55	1,3,2	34,35,102	171	149	6.726441322463522e-35	3.79916539997e-33	0.076,0.199,0.073	0.025,0.069,0.017	0.079
13402	gene:Solyc01g014490.2	NA	1	-	13979920	13980072	13979562	13979678	13988647	13988844	13402	2,0,0	35,27,32	0,2,7	26,9,54	301	149	8.005316396410416e-35	4.50442538818e-33	0.028,0.0,0.0	0.0,0.099,0.06	-0.044
7954	gene:Solyc08g077370.2	NA	8	-	61251144	61251318	61249975	61250623	61251534	61251604	7954	13,4,6	10,5,17	0,1,12	13,7,25	323	149	8.62790092826583e-35	4.8364898775e-33	0.375,0.27,0.14	0.0,0.062,0.181	0.181
3229	gene:Solyc03g083190.1	NA	3	+	53032508	53032606	53031179	53031308	53033039	53033198	3229	1,0,5	6,0,2	2,0,0	0,5,16	247	149	1.4936602029011049e-34	8.34156078107e-33	0.091,NA,0.601	1.0,0.0,0.0	0.013
4160	gene:Solyc08g077060.2	NA	8	-	60999730	60999752	60999378	60999534	60999938	61000163	4160	229,228,300	13,6,16	308,349,449	27,19,50	171	149	1.8979583079430426e-34	1.05598717648e-32	0.939,0.971,0.942	0.909,0.941,0.887	0.038
9955	gene:Solyc09g064920.2	NA	9	-	62445949	62446195	62445802	62445868	62447485	62447605	9955	9,4,7	4,0,4	2,9,12	1,0,2	395	149	2.548050088915087e-34	1.41241542289e-32	0.459,1.0,0.398	0.43,1.0,0.694	-0.089
6665	gene:Solyc09g015930.2	NA	9	+	11390642	11390725	11385532	11385705	11390812	11390908	6665	4,6,4	80,26,58	0,3,5	36,53,184	232	149	5.742011016605685e-34	3.17107875069e-32	0.031,0.129,0.042	0.0,0.035,0.017	0.05
4855	gene:Solyc08g083040.2	NA	8	-	65626676	65626715	65626530	65626590	65626781	65626876	4855	118,61,128	3,5,5	119,64,128	0,4,1	188	149	7.572987395089746e-34	4.16681974348e-32	0.969,0.906,0.953	1.0,0.927,0.99	-0.03
2370	gene:Solyc05g015980.2	NA	5	-	13142899	13142968	13142727	13142816	13143357	13144413	2370	62,19,57	6,5,0	31,28,101	0,0,5	218	149	1.543289486548474e-33	8.46029026983e-32	0.876,0.722,1.0	1.0,1.0,0.932	-0.111
12833	gene:Solyc01g090940.2	NA	1	+	84632996	84633157	84632218	84632520	84634894	84635085	12833	8,0,3	71,39,53	3,12,12	35,73,87	310	149	1.5825773112580267e-33	8.64388655244e-32	0.051,0.0,0.026	0.04,0.073,0.062	-0.033
2472	gene:Solyc02g085920.2	NA	2	-	48695870	48696111	48695166	48695773	48697758	48697874	2472	3,5,3	120,42,105	2,13,10	63,31,195	390	149	1.706443684955317e-33	9.28641671035e-32	0.009,0.044,0.011	0.012,0.138,0.019	-0.035
14014	gene:Solyc10g084980.1	NA	10	-	64330497	64330672	64329046	64329136	64330770	64330901	14014	2,1,7	0,2,0	0,13,25	2,0,4	324	149	1.766718132704957e-33	9.579466937e-32	1.0,0.187,1.0	0.0,1.0,0.742	0.148
11748	gene:Solyc01g099460.1	NA	1	+	89709572	89709672	89708646	89708710	89709749	89709833	11748	44,14,21	2,0,1	13,17,36	2,8,5	249	149	3.200614565537047e-33	1.72914361546e-31	0.929,1.0,0.926	0.795,0.56,0.812	0.229
8663	gene:Solyc11g033270.1	NA	11	+	26349830	26349930	26349590	26349694	26350018	26350109	8663	2,4,1	94,43,64	5,1,12	42,66,106	249	149	3.226366615410198e-33	1.73676363185e-31	0.013,0.053,0.009	0.067,0.009,0.063	-0.021
2604	gene:Solyc04g007020.2	NA	4	-	740931	741045	740449	740614	741507	742225	2604	7,2,4	69,24,84	0,4,34	15,28,218	263	149	3.857906011097835e-33	2.06925311264e-31	0.054,0.045,0.026	0.0,0.075,0.081	-0.01
652	gene:Solyc02g077320.2	NA	2	-	42287713	42287841	42287163	42287316	42288424	42288490	652	0,0,2	10,2,11	2,0,5	4,0,15	277	149	6.047757020261416e-33	3.23219014083e-31	0.0,0.0,0.089	0.212,NA,0.152	-0.152
3196	gene:Solyc01g009970.2	NA	1	-	4575986	4576232	4575408	4575488	4576552	4576793	3196	111,54,74	3,2,0	46,76,145	4,2,15	395	149	6.35996551107027e-33	3.38690877627e-31	0.933,0.911,1.0	0.813,0.935,0.785	0.104
850	gene:Solyc03g058880.2	NA	3	+	26429620	26429669	26429125	26429181	26429759	26430196	850	6,0,2	31,16,30	4,0,0	21,38,88	198	149	7.099067841835539e-33	3.76705340177e-31	0.127,0.0,0.048	0.125,0.0,0.0	0.017
12561	gene:Solyc02g091290.2	NA	2	+	52630237	52630271	52629762	52629867	52630665	52630766	12561	28,10,28	0,0,1	33,37,104	0,1,7	183	149	8.76846377253901e-33	4.63640295434e-31	1.0,1.0,0.958	1.0,0.968,0.924	0.022
15267	gene:Solyc01g109010.2	NA	1	-	96101067	96101118	96099637	96100139	96101419	96101485	15267	1,0,0	10,6,10	1,0,3	4,0,16	200	149	1.1186795471860774e-32	5.89421580498e-31	0.069,0.0,0.0	0.157,NA,0.123	-0.117
2690	gene:Solyc10g079710.1	NA	10	+	61215285	61215362	61215118	61215208	61215565	61215603	2690	4,6,4	1,0,6	1,0,12	2,3,16	226	149	1.257303038558618e-32	6.60128366477e-31	0.725,1.0,0.305	0.248,0.0,0.331	0.484
10914	gene:Solyc03g033840.2	NA	3	-	5445648	5445759	5444879	5445554	5446071	5446657	10914	5,2,5	62,62,46	0,0,1	8,1,24	260	149	2.1071504229139333e-32	1.10244631425e-30	0.044,0.018,0.059	0.0,0.0,0.023	0.033
8977	gene:Solyc12g014380.1	NA	12	+	5264723	5264765	5262517	5262602	5265958	5266031	8977	13,7,4	1,4,3	5,14,22	4,0,0	191	149	4.397735302265859e-32	2.29281926895e-30	0.91,0.577,0.51	0.494,1.0,1.0	-0.166
14282	gene:Solyc04g071660.2	NA	4	-	58648818	58648877	58648571	58648748	58648987	58649101	14282	11,19,27	4,0,0	37,32,11	3,7,3	208	149	4.594664592273755e-32	2.38714438102e-30	0.663,1.0,1.0	0.898,0.766,0.724	0.092
11970	gene:Solyc08g082170.2	NA	8	-	65030996	65031043	65030568	65030932	65031848	65032466	11970	16,6,7	15,6,22	15,8,23	6,6,21	196	149	5.800699748048388e-32	3.00327201191e-30	0.448,0.432,0.195	0.655,0.503,0.454	-0.179
7274	gene:Solyc04g017700.2	NA	4	-	7770726	7770840	7769754	7770167	7771321	7771816	7274	2,0,3	25,14,29	6,2,8	30,28,34	263	149	5.935230485989786e-32	3.06229141095e-30	0.043,0.0,0.055	0.102,0.039,0.118	-0.054
10297	gene:Solyc01g111860.2	NA	1	-	98018378	98018458	98017543	98018293	98019118	98019273	10297	0,1,1	7,0,4	1,0,2	0,2,0	229	149	6.527859320160868e-32	3.35644518355e-30	0.0,1.0,0.14	1.0,0.0,1.0	-0.287
8978	gene:Solyc12g014380.1	NA	12	+	5264727	5264765	5262517	5262602	5265958	5266031	8978	13,7,3	1,4,3	7,12,19	4,0,0	187	149	8.083849774065907e-32	4.14220907152e-30	0.912,0.582,0.443	0.582,1.0,1.0	-0.215
670	gene:Solyc05g052700.2	NA	5	+	62906641	62906717	62905341	62906441	62907854	62908171	670	2,0,0	29,11,29	4,1,3	20,27,44	225	149	1.267296342879892e-31	6.47145745503e-30	0.044,0.0,0.0	0.117,0.024,0.043	-0.047
4377	gene:Solyc09g007190.2	NA	9	+	809056	809198	807027	807258	809300	809346	4377	916,497,917	42,5,14	188,164,353	0,2,6	291	149	1.5954116179363543e-31	8.11917496077e-30	0.918,0.981,0.971	1.0,0.977,0.968	-0.025
12522	gene:Solyc03g097460.2	NA	3	-	59795890	59795959	59795659	59795732	59797425	59797668	12522	2,0,0	5,0,2	0,5,5	2,2,2	218	149	2.1076447526410086e-31	1.06758568292e-29	0.215,NA,0.0	0.0,0.631,0.631	-0.313
14216	gene:Solyc01g066900.2	NA	1	+	75156375	75156447	75156236	75156305	75157093	75157520	14216	22,14,19	36,10,31	14,14,67	15,7,55	221	149	2.1121170710336543e-31	1.06758568292e-29	0.292,0.486,0.292	0.386,0.574,0.451	-0.114
8962	gene:Solyc12g021360.1	NA	12	+	16034736	16034805	16027430	16027511	16039103	16039276	8962	51,40,48	193,104,194	73,50,162	123,116,315	218	149	2.3054075830767943e-31	1.16134906997e-29	0.153,0.208,0.145	0.289,0.228,0.26	-0.09
15213	gene:Solyc10g079840.1	NA	10	+	61321480	61321693	61320637	61320838	61322683	61322855	15213	93,65,100	4,0,0	104,136,321	2,5,10	362	149	4.1053892729767775e-31	2.06112658079e-29	0.905,1.0,1.0	0.955,0.918,0.93	0.034
6253	gene:Solyc02g021000.2	NA	2	-	21271066	21271185	21269750	21270434	21271259	21271346	6253	2,2,5	25,18,36	0,1,2	21,23,23	268	149	4.503491584222802e-31	2.25340815478e-29	0.043,0.058,0.072	0.0,0.024,0.046	0.034
2363	gene:Solyc07g007430.2	NA	7	-	2151612	2151722	2149327	2149440	2151855	2151996	2363	4,2,6	81,60,62	0,0,3	56,47,70	259	149	5.386978425375539e-31	2.68646271909e-29	0.028,0.019,0.053	0.0,0.0,0.024	0.025
11937	gene:Solyc02g083180.2	NA	2	-	46677814	46677885	46677397	46677574	46678012	46678145	11937	40,19,26	1,0,0	25,23,63	0,2,4	220	149	6.871938598026936e-31	3.41558254784e-29	0.964,1.0,1.0	1.0,0.886,0.914	0.055
6083	gene:Solyc09g064930.2	NA	9	+	62483453	62483524	62482931	62483205	62484079	62484188	6083	377,163,349	62,20,66	86,74,522	14,9,15	220	149	7.103906529586179e-31	3.51914784926e-29	0.805,0.847,0.782	0.806,0.848,0.959	-0.06
11157	gene:Solyc01g099090.2	NA	1	-	89409929	89410068	89409476	89409704	89410507	89410755	11157	115,74,105	1,0,7	71,86,294	0,0,3	288	149	8.648761904631954e-31	4.2702545947e-29	0.983,1.0,0.886	1.0,1.0,0.981	-0.037
8559	gene:Solyc01g098990.2	NA	1	+	89345598	89345649	89344484	89344758	89346105	89346219	8559	101,33,79	14,4,9	73,89,361	11,4,18	200	149	1.0743346028918575e-30	5.2869317702e-29	0.843,0.86,0.867	0.832,0.943,0.937	-0.047
12160	gene:Solyc06g074690.2	NA	6	-	46223548	46223730	46223386	46223452	46224424	46224742	12160	6,4,1	18,6,13	0,0,6	14,18,29	331	149	1.3584155444737285e-30	6.6629388762e-29	0.13,0.231,0.033	0.0,0.0,0.085	0.103
13216	gene:Solyc02g066830.2	NA	2	+	36988982	36989065	36988269	36988668	36989146	36989212	13216	7,5,6	4,0,2	1,0,30	0,2,1	232	149	1.7140982463142662e-30	8.37997342649e-29	0.529,1.0,0.658	1.0,0.0,0.951	0.079
15146	gene:Solyc06g082150.2	NA	6	+	48066608	48066724	48065841	48065907	48066825	48067079	15146	3,2,4	109,49,75	1,2,16	41,67,92	265	149	2.2486989312715597e-30	1.09576306419e-28	0.015,0.022,0.029	0.014,0.017,0.089	-0.018
4783	gene:Solyc12g088900.1	NA	12	-	64094247	64094329	64093048	64093105	64094443	64094629	4783	13,0,9	160,75,111	9,15,30	104,90,315	231	149	2.579547606084852e-30	1.25288711252e-28	0.05,0.0,0.05	0.053,0.097,0.058	-0.036
8554	gene:Solyc01g098990.2	NA	1	+	89345561	89345649	89344484	89344758	89346105	89346219	8554	321,143,323	14,4,9	271,321,1318	11,4,18	237	149	3.206892538181268e-30	1.55253164405e-28	0.935,0.957,0.958	0.939,0.981,0.979	-0.016
11431	gene:Solyc06g059960.2	NA	6	-	37872785	37873012	37868496	37868542	37873510	37873590	11431	2,0,0	35,29,57	2,4,7	23,19,57	376	149	4.509473413442469e-30	2.17607631288e-28	0.022,0.0,0.0	0.033,0.077,0.046	-0.045
4569	gene:Solyc10g076860.1	NA	10	+	59845325	59845410	59841989	59842070	59846153	59846207	4569	4,6,0	59,21,84	0,0,2	54,51,77	234	149	5.085076447910283e-30	2.44592177144e-28	0.041,0.154,0.0	0.0,0.0,0.016	0.06
9907	gene:Solyc01g102800.2	NA	1	+	91502771	91502877	91500444	91502027	91503418	91503598	9907	5,1,5	50,25,57	3,0,4	43,39,168	255	149	5.8281848435104285e-30	2.79434290037e-28	0.055,0.023,0.049	0.039,0.0,0.014	0.025
7523	gene:Solyc02g094610.1	NA	2	-	55177340	55177478	55176433	55176519	55179391	55179541	7523	0,0,4	25,6,8	2,1,10	11,11,32	287	149	7.28850791330971e-30	3.4832994069e-28	0.0,0.0,0.206	0.086,0.045,0.14	-0.022
5625	gene:Solyc12g017920.1	NA	12	-	7799385	7799446	7797592	7797797	7801043	7801221	5625	9,2,4	1,0,2	1,1,16	0,0,9	210	149	9.323699910871328e-30	4.44171531537e-28	0.865,1.0,0.587	1.0,1.0,0.558	-0.035
7237	gene:Solyc06g030570.2	NA	6	+	19813854	19813909	19813387	19813474	19814879	19814983	7237	69,52,62	9,8,8	85,83,101	21,13,28	204	149	1.673239123916948e-29	7.9457543238e-28	0.848,0.826,0.85	0.747,0.823,0.725	0.076
4094	gene:Solyc01g095980.2	NA	1	+	87096636	87096699	87095751	87096568	87098683	87099245	4094	5,3,0	268,105,262	4,0,8	61,56,148	212	149	1.9664967973377306e-29	9.30870912543e-28	0.013,0.02,0.0	0.044,0.0,0.037	-0.016
9090	gene:Solyc06g084480.2	NA	6	+	49573230	49573267	49571177	49571285	49574865	49574943	9090	2,2,6	55,28,75	1,1,4	93,57,136	186	149	2.309267679162045e-29	1.08966741658e-27	0.028,0.054,0.06	0.009,0.014,0.023	0.032
21	gene:Solyc03g096800.2	NA	3	+	59155053	59155230	59152558	59153832	59156051	59156636	21	27,17,31	41,18,24	30,14,58	25,36,125	326	149	2.6567447207872255e-29	1.24967572655e-27	0.231,0.302,0.371	0.354,0.151,0.175	0.075
998	gene:Solyc12g088910.1	NA	12	+	64100304	64100537	64100166	64100196	64101115	64101374	998	2,7,6	0,6,5	0,2,40	0,2,10	382	149	4.099691569342214e-29	1.92234279844e-27	1.0,0.313,0.319	NA,0.281,0.609	0.099
5776	gene:Solyc09g009400.2	NA	9	-	2841251	2841388	2840442	2841177	2841483	2841914	5776	1,0,2	31,24,37	4,0,10	49,54,66	286	149	4.6205886082599035e-29	2.15979927078e-27	0.017,0.0,0.027	0.041,0.0,0.073	-0.023
6329	gene:Solyc12g008900.1	NA	12	-	2210429	2210698	2209296	2209588	2210897	2211161	6329	3,5,0	0,3,8	0,0,10	0,2,2	418	149	4.69269780365522e-29	2.1866505297e-27	1.0,0.373,0.0	NA,0.0,0.641	0.137
11943	gene:Solyc02g083180.2	NA	2	-	46677814	46677912	46677397	46677574	46678012	46678145	11943	38,21,27	1,0,0	24,21,88	0,2,4	247	149	4.7156076800713426e-29	2.19048056441e-27	0.958,1.0,1.0	1.0,0.864,0.93	0.055
12625	gene:Solyc12g100140.1	NA	12	+	66982112	66982212	66981014	66981661	66982311	66982667	12625	0,0,1	56,36,42	0,6,6	30,47,157	249	149	6.28763600703803e-29	2.91164411494e-27	0.0,0.0,0.014	0.0,0.071,0.022	-0.026
15238	gene:Solyc04g009790.2	NA	4	-	3092431	3092488	3092120	3092359	3092565	3092652	15238	35,16,33	0,0,2	37,32,73	4,3,0	206	149	7.293585971638506e-29	3.36701735056e-27	1.0,1.0,0.923	0.87,0.885,1.0	0.056
10003	gene:Solyc09g091050.2	NA	9	+	70393683	70393745	70393225	70393307	70393965	70394988	10003	8,2,6	10,3,6	2,10,38	2,0,25	211	149	7.487013616117117e-29	3.44564382808e-27	0.361,0.32,0.414	0.414,1.0,0.518	-0.279
10134	gene:Solyc01g028810.2	NA	1	+	41410029	41410155	41409557	41409653	41410266	41410485	10134	26,15,18	927,515,935	24,49,148	1269,1721,2982	275	149	9.473402051923359e-29	4.34639686142e-27	0.015,0.016,0.01	0.01,0.015,0.026	-0.003
10425	gene:Solyc10g005870.2	NA	10	+	668007	668042	667687	667876	668944	669038	10425	76,36,55	5,2,7	89,65,183	2,5,1	184	149	1.4262885180916797e-28	6.52373867892e-27	0.925,0.936,0.864	0.973,0.913,0.993	-0.051
3553	gene:Solyc03g116460.2	NA	3	-	65881845	65881952	65879758	65880412	65882036	65883419	3553	2,0,1	51,19,36	1,4,7	43,24,118	256	149	1.8346528682512193e-28	8.36590486804e-27	0.022,0.0,0.016	0.013,0.088,0.033	-0.032
15480	gene:Solyc02g094640.2	NA	2	+	55233896	55233979	55230717	55230886	55234493	55234595	15480	421,173,375	8,5,1	265,321,759	8,9,18	232	149	1.8649942496807133e-28	8.47833209055e-27	0.971,0.957,0.996	0.955,0.958,0.964	0.016
5715	gene:Solyc02g069920.2	NA	2	+	39704552	39704625	39703614	39703816	39704903	39705069	5715	26,27,44	2,0,2	29,46,90	2,10,15	222	149	2.8869661236552136e-28	1.30843622705e-26	0.897,1.0,0.937	0.907,0.755,0.801	0.124
13527	gene:Solyc04g082410.2	NA	4	-	66081372	66081425	66081130	66081292	66081635	66081848	13527	15,3,3	46,14,42	2,2,4	9,17,58	202	149	2.954930563157303e-28	1.3351808978e-26	0.194,0.136,0.05	0.141,0.08,0.048	0.037
6467	gene:Solyc05g026490.2	NA	5	-	41507895	41507968	41505982	41506499	41511424	41511688	6467	9,3,14	446,207,389	2,4,18	99,102,270	222	149	3.7754594275852267e-28	1.70078173791e-26	0.013,0.01,0.024	0.013,0.026,0.043	-0.012
12272	gene:Solyc02g094250.2	NA	2	+	54842156	54842218	54841003	54841269	54843202	54843682	12272	6,1,9	39,18,39	2,2,10	47,67,89	211	149	4.368320265177239e-28	1.96192841789e-26	0.098,0.038,0.14	0.029,0.021,0.074	0.051
7351	gene:Solyc01g112290.2	NA	1	+	98359234	98359417	98358812	98358934	98362364	98362483	7351	677,318,622	7,2,10	541,567,1602	0,1,14	332	149	5.530381437386018e-28	2.4763819103e-26	0.977,0.986,0.965	1.0,0.996,0.981	-0.016
1372	gene:Solyc10g049210.1	NA	10	+	44598536	44598617	44598367	44598469	44598708	44598795	1372	8,0,5	85,49,56	2,8,13	28,36,103	230	149	1.0721610950069886e-27	4.77223704109e-26	0.057,0.0,0.055	0.044,0.126,0.076	-0.045
8507	gene:Solyc06g084010.2	NA	6	-	49275307	49275460	49273914	49274101	49276490	49276985	8507	36,26,26	35,16,35	24,22,72	34,40,104	302	149	1.0707708581789648e-27	4.77223704109e-26	0.337,0.445,0.268	0.258,0.213,0.255	0.108
8323	gene:Solyc04g016130.2	NA	4	-	6858132	6858346	6857257	6857376	6858545	6858727	8323	3,1,3	46,14,27	1,3,15	13,15,80	363	149	1.1855336385238023e-27	5.26115835834e-26	0.026,0.028,0.044	0.031,0.076,0.071	-0.027
1535	gene:Solyc11g072420.1	NA	11	-	55593659	55593796	55592948	55593046	55593884	55593992	1535	28,4,21	47,5,20	4,7,5	6,13,43	286	149	1.5558557826585222e-27	6.88408474042e-26	0.237,0.294,0.354	0.258,0.219,0.057	0.117
3020	gene:Solyc11g008000.1	NA	11	-	2207059	2207123	2206693	2206882	2207237	2207518	3020	10,4,5	180,65,190	6,5,25	66,84,202	213	149	1.8671599772619667e-27	8.23704805354e-26	0.037,0.041,0.018	0.06,0.04,0.08	-0.028
11014	gene:Solyc01g104160.2	NA	1	-	92628371	92628517	92627938	92628158	92630064	92630277	11014	2,5,4	59,34,51	2,0,3	54,57,146	295	149	1.972566874825014e-27	8.67638485856e-26	0.017,0.069,0.038	0.018,0.0,0.01	0.032
8032	gene:Solyc01g097440.2	NA	1	+	88299076	88299136	88298938	88298994	88300662	88300750	8032	83,30,78	4,1,4	48,41,139	0,3,1	209	149	2.6246244712461283e-27	1.15105222032e-25	0.937,0.955,0.933	1.0,0.907,0.99	-0.024
14116	gene:Solyc10g047290.1	NA	10	+	40369127	40369278	40368461	40368500	40369951	40370185	14116	5,5,7	150,73,116	1,9,15	42,66,141	300	149	2.6685713845313166e-27	1.16689348724e-25	0.016,0.033,0.029	0.012,0.063,0.05	-0.016
11639	gene:Solyc01g096710.2	NA	1	-	87730030	87730096	87728267	87728375	87731292	87731386	11639	28,15,11	204,146,191	16,9,9	145,110,307	215	149	3.070138942439191e-27	1.33856262487e-25	0.087,0.066,0.038	0.071,0.054,0.02	0.015
11109	gene:Solyc11g067070.1	NA	11	-	52813514	52813695	52812409	52813268	52814455	52816107	11109	2,1,1	4,6,9	11,0,4	8,5,19	330	149	3.598366350655281e-27	1.56429273046e-25	0.184,0.07,0.048	0.383,0.0,0.087	-0.056
10012	gene:Solyc06g009120.2	NA	6	+	3074164	3074300	3071047	3071993	3074392	3074835	10012	3,10,4	63,42,70	0,4,2	29,44,58	285	149	4.0366157680358074e-27	1.74970865457e-25	0.024,0.111,0.029	0.0,0.045,0.018	0.034
290	gene:Solyc08g076130.2	NA	8	-	60166251	60166288	60163715	60163818	60166383	60166644	290	8,4,11	3,8,3	3,1,20	0,3,2	186	149	4.242926723363784e-27	1.83380522818e-25	0.681,0.286,0.746	1.0,0.211,0.889	-0.129
15289	gene:Solyc09g008650.2	NA	9	-	2104974	2105188	2104042	2104083	2106505	2106595	15289	173,130,184	16,7,3	136,123,214	3,13,27	363	149	4.625152782589277e-27	1.9932269694e-25	0.816,0.884,0.962	0.949,0.795,0.765	0.051
9547	gene:Solyc06g084550.2	NA	6	-	49635674	49635687	49635519	49635595	49635803	49635855	9547	2,1,1	4,0,4	2,0,9	2,2,2	162	149	4.81558760945362e-27	2.06931489466e-25	0.315,1.0,0.187	0.479,0.0,0.805	0.073
15176	gene:Solyc03g111510.2	NA	3	+	62119158	62119219	62118807	62118874	62119330	62119562	15176	1,0,4	9,0,15	0,2,1	4,3,0	210	149	5.223153521624943e-27	2.23800121152e-25	0.073,NA,0.159	0.0,0.321,1.0	-0.324
3074	gene:Solyc01g088460.2	NA	1	+	83265387	83265530	83264526	83264777	83266367	83266608	3074	14,14,1	277,111,204	4,9,17	184,184,769	292	149	5.291848573746441e-27	2.26093851241e-25	0.025,0.06,0.002	0.011,0.024,0.011	0.014
10620	gene:Solyc11g042620.1	NA	11	-	35652371	35652484	35651087	35651139	35652557	35652672	10620	2,2,6	16,15,19	0,1,5	22,24,40	262	149	5.5558378107943616e-27	2.36694564562e-25	0.066,0.07,0.152	0.0,0.023,0.066	0.066
15042	gene:Solyc01g087290.2	NA	1	-	82226913	82227159	82225751	82225879	82227997	82228345	15042	1,3,4	2,2,2	0,5,35	0,0,4	395	149	5.732892807095444e-27	2.4354177962e-25	0.159,0.361,0.43	NA,1.0,0.767	-0.567
3143	gene:Solyc04g009740.2	NA	4	-	3067907	3067941	3066743	3066882	3068062	3068311	3143	0,1,3	118,30,70	0,1,8	39,24,99	183	149	8.722359647976762e-27	3.69486092929e-25	0.0,0.026,0.034	0.0,0.033,0.062	-0.012
14984	gene:Solyc09g020190.2	NA	9	+	19188200	19188369	19187669	19187846	19188921	19189409	14984	6,1,11	109,72,114	0,0,3	26,18,57	318	149	8.898126033907134e-27	3.75863901676e-25	0.025,0.006,0.043	0.0,0.0,0.024	0.017
13617	gene:Solyc10g005030.2	NA	10	+	42072	42127	41125	41282	42563	42725	13617	5,8,3	100,66,62	9,7,13	57,72,92	204	149	9.063188773439226e-27	3.81754824296e-25	0.035,0.081,0.034	0.103,0.066,0.094	-0.038
1908	gene:Solyc09g061420.2	NA	9	-	59095786	59095806	59095611	59095718	59097841	59098025	1908	1,0,1	3,0,2	2,2,2	0,2,2	169	149	1.2959773483049658e-26	5.44346992692e-25	0.227,NA,0.306	1.0,0.469,0.469	-0.379
10412	gene:Solyc09g011470.2	NA	9	+	4795824	4796053	4795305	4795484	4796143	4796204	10412	4,2,3	23,11,20	1,5,28	6,11,18	378	149	2.3717842102975948e-26	9.93417819094e-25	0.064,0.067,0.056	0.062,0.152,0.38	-0.136
5296	gene:Solyc08g022070.2	NA	8	+	33072937	33073157	33072403	33072551	33073316	33073517	5296	338,232,323	23,8,10	302,327,542	7,4,9	369	149	2.7679063179638834e-26	1.15608546519e-24	0.856,0.921,0.929	0.946,0.971,0.961	-0.057
15412	gene:Solyc05g052630.2	NA	5	-	62847507	62847660	62846079	62846323	62847812	62847846	15412	5,0,0	5,9,0	8,3,9	3,6,0	302	149	3.022901842907694e-26	1.25906394915e-24	0.33,0.0,NA	0.568,0.198,1.0	-0.424
2084	gene:Solyc08g065870.2	NA	8	+	54213715	54213864	54212525	54212838	54214529	54214581	2084	2,0,1	11,9,10	0,2,7	2,0,21	298	149	3.178940081922977e-26	1.32036700729e-24	0.083,0.0,0.048	0.0,1.0,0.143	-0.337
5002	gene:Solyc01g080760.2	NA	1	-	79981317	79981551	79980198	79980402	79985502	79986522	5002	30,15,18	5,2,1	16,29,98	0,0,3	383	149	3.1887145988025076e-26	1.32074787174e-24	0.7,0.745,0.875	1.0,1.0,0.927	-0.202
14727	gene:Solyc05g016410.2	NA	5	+	16194077	16194241	16193669	16193740	16194351	16194413	14727	0,3,3	171,77,152	3,6,7	66,63,189	313	149	6.924017901964847e-26	2.8599454553e-24	0.0,0.018,0.009	0.021,0.043,0.017	-0.018
15290	gene:Solyc09g008650.2	NA	9	-	2105110	2105188	2104042	2104083	2106505	2106595	15290	568,300,553	16,7,3	389,333,689	3,13,27	227	149	7.833864162439225e-26	3.22681625763e-24	0.959,0.966,0.992	0.988,0.944,0.944	0.014
9894	gene:Solyc08g061800.2	NA	8	+	49532143	49532363	49531739	49532029	49536381	49536508	9894	41,23,40	3,2,3	22,34,139	0,2,3	369	149	1.084063383359983e-25	4.45302179319e-24	0.847,0.823,0.843	1.0,0.873,0.949	-0.103
11788	gene:Solyc03g111060.2	NA	3	+	61739497	61739722	61739177	61739228	61743792	61743896	11788	0,2,0	8,0,4	1,2,3	4,0,12	374	149	1.1586074108776932e-25	4.74615250099e-24	0.0,1.0,0.0	0.091,1.0,0.091	-0.061
8172	gene:Solyc07g039510.2	NA	7	-	47623092	47623232	47621489	47621572	47623954	47624070	8172	14,6,7	56,69,102	12,15,31	48,53,88	289	149	2.2491483847386364e-25	9.18823330544e-24	0.114,0.043,0.034	0.114,0.127,0.154	-0.068
4690	gene:Solyc03g025310.2	NA	3	+	2757507	2757705	2754642	2754784	2758082	2758235	4690	262,168,224	3,0,0	245,206,484	6,1,5	347	149	2.314058932469931e-25	9.42757725193e-24	0.974,1.0,1.0	0.946,0.989,0.977	0.021
12458	gene:Solyc12g096280.1	NA	12	-	65272144	65272184	65271085	65271150	65272816	65272879	12458	5,5,9	2,0,6	7,2,6	1,0,2	189	149	2.3278445347261687e-25	9.45789914368e-24	0.663,1.0,0.542	0.847,1.0,0.703	-0.115
4691	gene:Solyc03g025310.2	NA	3	+	2757594	2757705	2754642	2754784	2758082	2758235	4691	197,141,173	3,0,0	181,153,372	6,1,5	260	149	2.55318698446888e-25	1.03452638928e-23	0.974,1.0,1.0	0.945,0.989,0.977	0.021
1502	gene:Solyc02g084170.1	NA	2	-	47349067	47349171	47348600	47348709	47349780	47349903	1502	6,0,1	2,0,0	0,0,2	2,0,0	253	149	2.619977380417783e-25	1.05871226882e-23	0.639,NA,1.0	0.0,NA,1.0	0.32
14423	gene:Solyc06g008030.2	NA	6	-	1866770	1866826	1865969	1866344	1867003	1867112	14423	0,4,11	37,22,13	2,2,8	35,29,68	205	149	4.28664925947521e-25	1.72751965157e-23	0.0,0.117,0.381	0.04,0.048,0.079	0.11
2966	gene:Solyc09g074840.2	NA	9	+	66665547	66665673	66665108	66665431	66665757	66665879	2966	18,3,16	1,0,4	12,15,17	0,0,2	275	149	4.597549122774833e-25	1.84781819325e-23	0.907,1.0,0.684	1.0,1.0,0.822	-0.077
12680	gene:Solyc06g060810.2	NA	6	-	38842684	38842743	38842472	38842564	38843847	38843907	12680	8,7,14	1,0,3	1,11,19	0,0,10	208	149	5.029750666690671e-25	2.01609172557e-23	0.851,1.0,0.77	1.0,1.0,0.576	0.015
12584	gene:Solyc02g030300.2	NA	2	+	25478734	25478929	25478217	25478375	25480724	25480935	12584	6,2,2	20,2,12	0,0,4	4,3,24	344	149	5.107349466958439e-25	2.04170745045e-23	0.115,0.302,0.067	0.0,0.0,0.067	0.139
8353	gene:Solyc10g061970.1	NA	10	-	23931593	23931633	23931323	23931412	23932499	23932502	8353	64,36,44	0,1,3	35,44,89	0,2,9	189	149	5.167151877037979e-25	2.0600909529e-23	1.0,0.966,0.92	1.0,0.945,0.886	0.018
10258	gene:Solyc05g018620.2	NA	5	-	22621179	22621235	22619374	22619790	22621330	22621424	10258	332,144,396	36,12,26	206,129,362	6,8,26	205	149	6.548172947054776e-25	2.60372818169e-23	0.87,0.897,0.917	0.961,0.921,0.91	-0.036
13132	gene:Solyc12g095750.1	NA	12	+	64885774	64885854	64885335	64885470	64885977	64886061	13132	11,2,9	3,0,0	12,9,26	0,4,6	229	149	6.9133215985498e-25	2.74161006266e-23	0.705,1.0,1.0	1.0,0.594,0.738	0.124
10206	gene:Solyc11g040370.1	NA	11	+	37788647	37788772	37787340	37787454	37789602	37789875	10206	52,20,28	132,93,106	63,31,50	111,98,136	274	149	7.940026692735437e-25	3.14041745399e-23	0.176,0.105,0.126	0.236,0.147,0.167	-0.048
951	gene:Solyc09g010540.2	NA	9	-	3913148	3913224	3912979	3913038	3914781	3915013	951	144,80,154	2,0,10	10,13,36	0,0,2	225	149	1.542129297670667e-24	6.08325131153e-23	0.979,1.0,0.911	1.0,1.0,0.923	-0.011
3798	gene:Solyc06g011560.2	NA	6	+	8115013	8115056	8113882	8114042	8115306	8115340	3798	89,68,82	6,2,4	81,48,72	5,7,8	192	149	2.4793845860841276e-24	9.7546447396e-23	0.92,0.963,0.941	0.926,0.842,0.875	0.06
9725	gene:Solyc06g065270.2	NA	6	-	40707484	40707613	40706736	40706883	40707729	40707858	9725	476,226,406	8,7,17	242,205,1115	5,4,17	278	149	2.560558632690947e-24	1.00474973084e-22	0.97,0.945,0.928	0.963,0.965,0.972	-0.019
9318	gene:Solyc11g020820.1	NA	11	-	12212729	12212791	12212394	12212587	12212883	12213040	9318	0,0,1	1,5,0	6,12,7	2,1,3	211	149	2.793641283488021e-24	1.09333294431e-22	0.0,0.0,1.0	0.679,0.894,0.622	-0.398
15525	gene:Solyc08g080780.2	NA	8	-	63979906	63980136	63979281	63979770	63980207	63980272	15525	18,8,20	186,79,156	7,2,17	130,80,171	379	149	3.929925772175882e-24	1.53400846044e-22	0.037,0.038,0.048	0.021,0.01,0.038	0.018
359	gene:Solyc12g087830.1	NA	12	+	63335577	63335624	63334410	63334489	63336022	63336064	359	116,115,91	0,2,2	71,77,247	0,3,8	196	149	4.3485891144762304e-24	1.69299770982e-22	1.0,0.978,0.972	1.0,0.951,0.959	0.013
4644	gene:Solyc09g064590.2	NA	9	+	61908945	61909061	61908473	61908641	61909172	61909524	4644	2,0,12	89,34,73	0,2,7	71,68,159	265	149	4.5703400345402076e-24	1.77469636081e-22	0.012,0.0,0.085	0.0,0.016,0.024	0.019
934	gene:Solyc01g088800.2	NA	1	+	83542094	83542160	83541882	83541989	83542258	83542352	934	49,19,40	7,7,4	28,15,56	2,3,3	215	149	4.670997336227085e-24	1.80907120209e-22	0.829,0.653,0.874	0.907,0.776,0.928	-0.085
1409	gene:Solyc01g107150.2	NA	1	-	94762316	94762524	94761794	94762199	94762772	94762962	1409	3,2,1	69,44,55	2,4,7	30,33,60	357	149	4.725232031710861e-24	1.82533509909e-22	0.018,0.019,0.008	0.027,0.048,0.046	-0.025
2464	gene:Solyc06g008500.2	NA	6	-	2394164	2394304	2394014	2394100	2395054	2395157	2464	0,0,3	35,2,26	0,0,9	15,12,57	289	149	5.9875064446158966e-24	2.30696921436e-22	0.0,0.0,0.056	0.0,0.0,0.075	-0.006
14409	gene:Solyc09g098330.2	NA	9	-	72177487	72177594	72176119	72176206	72178015	72178121	14409	6,5,7	84,30,81	3,1,5	57,39,112	256	149	7.185653056824998e-24	2.7614761013e-22	0.04,0.088,0.048	0.03,0.015,0.025	0.035
13937	gene:Solyc03g098230.2	NA	3	+	60594484	60594528	60593883	60593966	60595846	60596265	13937	138,101,176	4,0,5	69,43,115	7,8,4	193	149	7.30413559445497e-24	2.79979346655e-22	0.964,1.0,0.965	0.884,0.806,0.957	0.094
3796	gene:Solyc06g011560.2	NA	6	+	8114815	8115056	8113882	8114042	8115306	8115340	3796	248,152,234	6,2,4	203,115,228	5,7,8	390	149	9.886952823346297e-24	3.78011162946e-22	0.94,0.967,0.957	0.939,0.863,0.916	0.049
15140	gene:Solyc10g006090.2	NA	10	+	822659	822679	820939	821032	823020	823131	15140	2,2,2	9,0,0	7,1,8	1,2,3	169	149	1.157078217851781e-23	4.41258140828e-22	0.164,1.0,1.0	0.861,0.306,0.702	0.098
6702	gene:Solyc08g065350.2	NA	8	+	53262209	53262265	53260392	53260448	53262894	53262957	6702	3,1,6	0,4,1	0,3,4	2,2,12	205	149	1.6275786911193532e-23	6.19102700594e-22	1.0,0.154,0.813	0.0,0.522,0.195	0.417
14795	gene:Solyc04g072050.2	NA	4	-	59109411	59109586	59109261	59109313	59110364	59110505	14795	4,2,12	37,19,61	2,4,5	9,26,118	324	149	1.846691993670088e-23	7.00662196377e-22	0.047,0.046,0.083	0.093,0.066,0.019	-0.001
9891	gene:Solyc08g041820.2	NA	8	-	25694199	25694288	25693516	25693710	25694878	25694999	9891	11,6,9	181,119,197	11,9,14	106,99,179	238	149	2.116206425954453e-23	8.0088208166e-22	0.037,0.031,0.028	0.061,0.054,0.047	-0.022
1371	gene:Solyc10g049210.1	NA	10	+	44598578	44598617	44598367	44598469	44598708	44598795	1371	1,0,3	85,49,56	0,2,7	28,36,103	188	149	2.3392270149406395e-23	8.83043392906e-22	0.009,0.0,0.041	0.0,0.042,0.051	-0.014
13336	gene:Solyc08g014600.2	NA	8	-	4811594	4811641	4811363	4811446	4812034	4812134	13336	6,2,13	0,4,2	6,13,15	0,2,1	196	149	2.5126580117346654e-23	9.46117262954e-22	1.0,0.275,0.832	1.0,0.832,0.919	-0.215
3797	gene:Solyc06g011560.2	NA	6	+	8114818	8115056	8113882	8114042	8115306	8115340	3797	249,152,239	6,2,4	203,120,234	5,7,8	387	149	3.36862168183125e-23	1.26522715108e-21	0.941,0.967,0.958	0.94,0.868,0.918	0.047
12959	gene:Solyc07g008190.2	NA	7	-	2936935	2937085	2934641	2934700	2937774	2938079	12959	0,2,0	38,8,12	3,0,4	13,15,39	299	149	3.4786487056836204e-23	1.30326961936e-21	0.0,0.111,0.0	0.103,0.0,0.049	-0.014
1641	gene:Solyc06g065730.2	NA	6	+	41205459	41205512	41204450	41204895	41205683	41205816	1641	3,0,0	126,49,110	2,4,5	101,76,93	202	149	4.213654225886123e-23	1.5746816582e-21	0.017,0.0,0.0	0.014,0.037,0.038	-0.024
12063	gene:Solyc04g082400.2	NA	4	-	66075032	66075152	66074495	66074712	66076388	66076522	12063	57,33,31	2,0,4	30,23,158	4,8,6	269	149	4.3986080076999814e-23	1.63969110007e-21	0.94,1.0,0.811	0.806,0.614,0.936	0.132
6706	gene:Solyc08g065350.2	NA	8	+	53262209	53262370	53260392	53260448	53262780	53262957	6706	8,3,14	2,0,0	5,5,15	3,0,1	310	149	5.367615632549137e-23	1.99592310965e-21	0.658,1.0,1.0	0.445,1.0,0.878	0.112
936	gene:Solyc01g088800.2	NA	1	+	83542094	83542163	83541885	83541989	83542258	83542352	936	49,19,40	7,7,4	26,15,56	2,3,3	218	149	5.592450448559788e-23	2.07435394623e-21	0.827,0.65,0.872	0.899,0.774,0.927	-0.084
12684	gene:Solyc06g060810.2	NA	6	-	38842661	38842743	38842472	38842564	38843847	38843899	12684	9,9,18	1,0,3	2,12,29	0,0,10	231	149	6.546245472806375e-23	2.42211082494e-21	0.853,1.0,0.795	1.0,1.0,0.652	-0.001
12088	gene:Solyc02g079190.2	NA	2	+	43802597	43802653	43802275	43802293	43802818	43803355	12088	4,2,2	92,45,128	0,0,18	41,58,199	205	149	6.588014970950838e-23	2.43153196118e-21	0.031,0.031,0.011	0.0,0.0,0.062	0.004
6615	gene:Solyc03g119290.2	NA	3	+	67932002	67932243	67931159	67931235	67932391	67932469	6615	13,4,7	43,8,38	3,6,18	2,11,39	390	149	6.627997456947214e-23	2.44024864396e-21	0.104,0.16,0.066	0.364,0.172,0.15	-0.119
7377	gene:Solyc10g007050.2	NA	10	-	1439448	1439480	1439173	1439356	1440715	1440888	7377	108,80,142	13,13,17	103,97,165	14,27,30	181	149	8.833703690444574e-23	3.24431910661e-21	0.872,0.835,0.873	0.858,0.747,0.819	0.052
10133	gene:Solyc01g028810.2	NA	1	+	41410029	41410181	41409557	41409653	41410266	41410485	10133	30,14,15	927,515,935	24,49,137	1269,1721,2982	301	149	9.62076743332779e-23	3.52469934148e-21	0.016,0.013,0.008	0.009,0.014,0.022	-0.003
6130	gene:Solyc05g013770.2	NA	5	-	7080809	7080990	7080124	7080151	7081928	7082147	6130	29,11,34	9,6,6	24,40,125	6,8,14	330	149	1.335796692544175e-22	4.88187854964e-21	0.593,0.453,0.719	0.644,0.693,0.801	-0.124
11110	gene:Solyc11g067070.1	NA	11	-	52813519	52813695	52812409	52813268	52814455	52816107	11110	2,1,1	4,6,9	10,0,4	8,5,19	325	149	1.4969653171443982e-22	5.45481043644e-21	0.186,0.071,0.048	0.364,0.0,0.088	-0.049
6614	gene:Solyc03g119290.2	NA	3	+	67932002	67932221	67931159	67931235	67932391	67932469	6614	12,13,14	43,8,38	9,8,40	2,11,39	368	149	1.4998808121118624e-22	5.45481043644e-21	0.102,0.397,0.13	0.646,0.227,0.293	-0.179
14606	gene:Solyc08g016090.2	NA	8	+	6755390	6755547	6753186	6753259	6755761	6755974	14606	3,5,0	31,18,36	0,1,2	29,17,44	306	149	1.5202568193535132e-22	5.51546214924e-21	0.045,0.119,0.0	0.0,0.028,0.022	0.038
7258	gene:Solyc03g044080.2	NA	3	-	7931739	7931884	7931547	7931620	7935420	7935568	7258	90,38,76	10,4,13	40,89,230	9,8,9	294	149	1.5727289044244702e-22	5.69198075094e-21	0.82,0.828,0.748	0.693,0.849,0.928	-0.025
1740	gene:Solyc10g078400.1	NA	10	+	60230766	60230869	60230071	60230305	60231201	60231431	1740	41,34,40	3,3,2	26,17,96	0,0,4	252	149	1.582996698747105e-22	5.71526967918e-21	0.89,0.87,0.922	1.0,1.0,0.934	-0.084
7253	gene:Solyc03g044080.2	NA	3	-	7931547	7931620	7928889	7928955	7935420	7935568	7253	51,21,48	1,2,3	50,32,66	4,4,7	222	149	1.6335444610689735e-22	5.88352209155e-21	0.972,0.876,0.915	0.893,0.843,0.864	0.054
12780	gene:Solyc03g044260.2	NA	3	+	8606906	8606996	8606081	8606195	8607402	8607544	12780	164,107,157	5,2,2	135,118,212	4,5,17	239	149	1.698686618759008e-22	6.1034014873e-21	0.953,0.971,0.98	0.955,0.936,0.886	0.042
5924	gene:Solyc01g096970.2	NA	1	+	87966504	87966649	87964961	87965096	87967444	87967507	5924	2,0,1	5,6,5	3,3,3	7,3,3	294	149	2.623610295443591e-22	9.40400315273e-21	0.169,0.0,0.092	0.178,0.336,0.336	-0.196
7378	gene:Solyc10g007050.2	NA	10	-	1439446	1439480	1439173	1439356	1440715	1440888	7378	543,362,555	13,13,17	471,451,733	14,27,30	183	149	2.638417142682676e-22	9.43439760541e-21	0.971,0.958,0.964	0.965,0.932,0.952	0.015
15313	gene:Solyc05g050770.2	NA	5	+	60926877	60926980	60926626	60926749	60927080	60927118	15313	69,20,51	5,5,14	53,16,159	8,0,9	252	149	3.5359810102396583e-22	1.26136394363e-20	0.891,0.703,0.683	0.797,1.0,0.913	-0.144
4296	gene:Solyc02g086680.2	PDF1B	2	-	49329026	49329089	49328806	49328937	49329517	49329628	4296	138,51,135	0,2,3	99,97,390	6,4,10	212	149	3.5671206177231505e-22	1.26943521553e-20	1.0,0.947,0.969	0.921,0.945,0.965	0.028
15226	gene:Solyc02g062130.2	NA	2	-	33707920	33708138	33707234	33707368	33708362	33708519	15226	51,33,42	2,1,4	18,12,55	4,3,4	367	149	3.810891792727927e-22	1.35295732194e-20	0.912,0.931,0.81	0.646,0.619,0.848	0.18
5813	gene:Solyc05g013720.2	NA	5	-	7020967	7021029	7020620	7020784	7021307	7021482	5813	82,32,101	5,4,1	62,61,118	0,0,5	211	149	3.907023295008683e-22	1.3837915523e-20	0.921,0.85,0.986	1.0,1.0,0.943	-0.062
12857	gene:Solyc04g008680.2	NA	4	+	2323762	2324485	2323400	2323516	2325219	2325312	12857	264,210,240	15,4,4	408,385,461	4,8,10	872	149	5.026504058258834e-22	1.77607113774e-20	0.75,0.9,0.911	0.946,0.892,0.887	-0.055
10123	gene:Solyc07g005000.2	NA	7	+	23258	23293	22177	22303	24249	24350	10123	75,28,68	2,0,5	56,54,105	0,0,1	184	149	6.10321497176539e-22	2.15141934856e-20	0.968,1.0,0.917	1.0,1.0,0.988	-0.034
1376	gene:Solyc01g106450.2	NA	1	-	94341927	94342056	94341169	94341586	94342506	94342685	1376	496,258,471	5,0,7	350,370,560	7,2,14	278	149	6.262195457428551e-22	2.20225463363e-20	0.982,1.0,0.973	0.964,0.99,0.955	0.015
7612	gene:Solyc03g006310.2	NA	3	+	913920	913967	909874	909999	914135	914330	7612	2,0,0	11,6,10	3,5,8	13,8,28	196	149	6.699910812522086e-22	2.35064400295e-20	0.121,0.0,0.0	0.149,0.322,0.178	-0.176
10900	gene:Solyc02g089930.2	NA	2	-	51605454	51605565	51605214	51605365	51605846	51605937	10900	0,0,1	47,28,25	0,0,7	19,20,35	260	149	7.165723016014506e-22	2.50817126507e-20	0.0,0.0,0.022	0.0,0.0,0.103	-0.027
10781	gene:Solyc01g087410.2	NA	1	-	82362771	82362844	82359489	82359582	82363622	82363672	10781	1,0,3	7,8,10	7,0,1	4,0,6	222	149	7.227612633827904e-22	2.52390941412e-20	0.087,0.0,0.168	0.54,NA,0.101	-0.235
877	gene:Solyc07g018100.2	NA	7	-	9182745	9182822	9182493	9182627	9182944	9182996	877	33,12,25	0,0,2	12,8,42	0,0,5	226	149	8.225811641811261e-22	2.86577283624e-20	1.0,1.0,0.892	1.0,1.0,0.847	0.015
7587	gene:Solyc01g108210.2	NA	1	+	95573749	95573832	95573508	95573627	95574130	95574281	7587	2,0,12	19,8,11	0,2,6	3,13,34	232	149	8.403850606951809e-22	2.92097474126e-20	0.063,0.0,0.412	0.0,0.09,0.102	0.094
13339	gene:Solyc02g089890.2	NA	2	-	51581919	51581998	51581364	51581443	51582803	51582891	13339	10,9,17	11,6,6	16,27,49	9,12,10	228	149	8.427316271008425e-22	2.92231890505e-20	0.373,0.495,0.649	0.537,0.595,0.762	-0.126
9583	gene:Solyc02g005110.2	NA	2	+	6433549	6433648	6433397	6433419	6433728	6433861	9583	2,1,0	1,0,2	0,0,3	0,1,5	248	149	9.085186419474161e-22	3.14313723204e-20	0.546,1.0,0.0	NA,0.0,0.265	0.383
4994	gene:Solyc01g080760.2	NA	1	-	79981336	79981520	79980198	79980402	79985502	79986522	4994	4,4,5	5,2,1	9,2,22	0,0,3	333	149	9.553579619759655e-22	3.29753300255e-20	0.264,0.472,0.691	1.0,1.0,0.766	-0.446
6053	gene:Solyc11g008570.1	NA	11	+	2761167	2761279	2760037	2760279	2761366	2762709	6053	5,0,8	4,0,4	3,3,17	0,2,4	261	149	1.1162542784862119e-21	3.84398788603e-20	0.416,NA,0.533	1.0,0.461,0.708	-0.248
12161	gene:Solyc06g074690.2	NA	6	-	46223544	46223730	46223386	46223452	46224424	46224742	12161	6,4,1	18,6,13	0,0,7	14,18,29	335	149	1.275072883482979e-21	4.38078612111e-20	0.129,0.229,0.033	0.0,0.0,0.097	0.098
14196	gene:Solyc01g112140.2	NA	1	-	98227443	98227572	98226947	98227315	98227659	98227897	14196	10,4,17	2,0,0	8,13,25	0,2,2	278	149	1.3225506673369242e-21	4.53346045992e-20	0.728,1.0,1.0	1.0,0.777,0.87	0.027
1221	gene:Solyc10g083120.1	NA	10	-	62986935	62987075	62986586	62986712	62990378	62990412	1221	885,437,808	12,0,4	386,488,928	7,5,12	289	149	1.6785346915232832e-21	5.74051164801e-20	0.974,1.0,0.99	0.966,0.981,0.976	0.014
37	gene:Solyc01g007790.2	NA	1	+	1941034	1941140	1939737	1939842	1941227	1941299	37	17,23,17	0,3,2	15,10,36	5,0,6	255	149	1.6849203849999509e-21	5.74916427019e-20	1.0,0.818,0.832	0.637,1.0,0.778	0.078
10413	gene:Solyc09g011470.2	NA	9	+	4795824	4796059	4795305	4795484	4796143	4796204	10413	4,2,3	23,11,20	4,5,45	6,11,18	384	149	1.876814685454675e-21	6.38931136411e-20	0.063,0.066,0.055	0.206,0.15,0.492	-0.221
9025	gene:Solyc01g028870.2	NA	1	-	41059133	41059232	41057737	41058253	41062873	41062961	9025	131,49,149	3,4,0	119,150,449	5,1,20	248	149	1.923914628264205e-21	6.53473599591e-20	0.963,0.88,1.0	0.935,0.989,0.931	-0.004
15415	gene:Solyc05g052630.2	NA	5	-	62847507	62847605	62846079	62846323	62849168	62849284	15415	5,0,3	59,48,83	8,1,7	45,49,92	247	149	2.2465844840962247e-21	7.61336846417e-20	0.049,0.0,0.021	0.097,0.012,0.044	-0.028
1990	gene:Solyc01g005820.2	NA	1	+	539671	539801	539204	539277	540174	540342	1990	85,48,61	308,109,260	70,68,249	176,206,659	279	149	2.3885442399335655e-21	8.07609595502e-20	0.128,0.19,0.111	0.175,0.15,0.168	-0.021
9469	gene:Solyc03g098650.2	NA	3	+	60949573	60949747	60949439	60949500	60950452	60950534	9469	24,2,9	3,0,0	24,8,69	0,2,16	323	149	2.460435563392047e-21	8.30035173885e-20	0.787,1.0,1.0	1.0,0.649,0.665	0.158
6698	gene:Solyc08g065350.2	NA	8	+	53262209	53262343	53260392	53260448	53262780	53262957	6698	8,3,15	2,0,0	3,5,14	3,0,1	283	149	2.7740885062133527e-21	9.33734395398e-20	0.678,1.0,1.0	0.345,1.0,0.881	0.151
12779	gene:Solyc03g044260.2	NA	3	+	8606906	8606984	8606081	8606195	8607402	8607544	12779	150,98,145	5,2,2	123,110,189	4,5,17	227	149	3.1050223445287087e-21	1.04277000404e-19	0.952,0.97,0.979	0.953,0.935,0.879	0.045
5624	gene:Solyc12g017920.1	NA	12	-	7799342	7799446	7797592	7797797	7801043	7801221	5624	10,3,12	1,0,2	7,12,29	0,0,9	253	149	4.373057381652266e-21	1.46531817119e-19	0.855,1.0,0.779	1.0,1.0,0.655	-0.007
2779	gene:Solyc01g009120.2	NA	1	-	3136733	3136835	3136169	3136241	3137748	3137850	2779	0,2,0	27,18,32	0,4,2	11,2,41	251	149	4.599183799046019e-21	1.53763295129e-19	0.0,0.062,0.0	0.0,0.543,0.028	-0.17
14935	gene:Solyc03g124030.2	NA	3	-	70734693	70734884	70733482	70733539	70735972	70736089	14935	5,0,6	4,0,1	1,2,5	2,1,7	340	149	4.798087566711276e-21	1.60054325967e-19	0.354,NA,0.724	0.18,0.467,0.238	0.244
780	gene:Solyc02g005520.2	NA	2	-	9240093	9240131	9239964	9240011	9240303	9240480	780	5,0,3	14,4,2	8,5,5	10,2,8	187	149	5.056505606976653e-21	1.68298114075e-19	0.222,0.0,0.544	0.389,0.666,0.332	-0.207
13718	gene:Solyc12g044440.1	NA	12	-	38454063	38454181	38453890	38453911	38462383	38462512	13718	21,8,36	11,2,0	14,11,40	4,1,1	267	149	5.434190294275482e-21	1.8046594984e-19	0.516,0.691,1.0	0.661,0.86,0.957	-0.09
2738	gene:Solyc06g009220.2	NA	6	+	3171210	3171316	3170196	3170260	3171595	3171696	2738	1,0,1	1,0,4	1,0,0	0,1,3	255	149	6.15220935896107e-21	2.03856875003e-19	0.369,NA,0.127	1.0,0.0,0.0	-0.085
11710	gene:Solyc06g071040.2	NA	6	-	43644019	43644075	43641883	43641934	43644562	43644632	11710	20,8,25	42,12,21	4,19,36	7,10,21	205	149	7.778375490947375e-21	2.57169305866e-19	0.257,0.326,0.464	0.293,0.58,0.555	-0.127
12799	gene:Solyc01g107310.2	NA	1	+	94890853	94891029	94889966	94890340	94891163	94891400	12799	1,6,0	20,10,13	0,0,2	0,5,19	325	149	8.915371501192684e-21	2.94108638173e-19	0.022,0.216,0.0	NA,0.0,0.046	0.056
9063	gene:Solyc03g118370.2	NA	3	-	67266672	67266765	67266445	67266563	67267209	67267334	9063	84,34,73	3,0,12	67,55,172	4,3,4	242	149	9.587218698944033e-21	3.15573991214e-19	0.945,1.0,0.789	0.912,0.919,0.964	-0.02
10458	gene:Solyc01g006450.2	NA	1	+	1061926	1061978	1061768	1061820	1062115	1062173	10458	241,101,204	20,12,9	245,277,610	10,9,37	201	149	1.0307285457162695e-20	3.38528487779e-19	0.899,0.862,0.944	0.948,0.958,0.924	-0.042
13597	gene:Solyc10g078180.1	NA	10	+	60044865	60045017	60044601	60044777	60045253	60046341	13597	162,98,123	5,3,3	110,163,283	1,2,4	301	149	1.1409114500638373e-20	3.73892980921e-19	0.941,0.942,0.953	0.982,0.976,0.972	-0.031
1104	gene:Solyc10g018540.1	NA	10	-	8759246	8759310	8756321	8756476	8759829	8759902	1104	17,16,22	4,6,1	12,26,22	0,3,0	213	149	1.3226149962621658e-20	4.32489302835e-19	0.748,0.651,0.939	1.0,0.858,1.0	-0.173
9892	gene:Solyc08g041820.2	NA	8	-	25694199	25694324	25693516	25693710	25694878	25694999	9892	25,10,15	181,119,197	20,13,24	106,99,179	274	149	1.4094740632307018e-20	4.59883320718e-19	0.07,0.044,0.04	0.093,0.067,0.068	-0.025
12817	gene:Solyc02g067900.2	NA	2	-	37990764	37990905	37989177	37989318	37991550	37991975	12817	28,21,13	11,1,5	24,26,61	1,6,8	290	149	1.8820596945714246e-20	6.12737818903e-19	0.567,0.915,0.572	0.925,0.69,0.797	-0.119
8340	gene:Solyc03g034170.2	NA	3	+	5871370	5871571	5870282	5870361	5872059	5872140	8340	236,129,195	0,0,4	205,181,271	0,0,10	350	149	1.9657507708846537e-20	6.38590626245e-19	1.0,1.0,0.954	1.0,1.0,0.92	0.011
5941	gene:Solyc09g031750.2	NA	9	-	28024222	28024359	28023612	28024112	28024873	28024958	5941	7,15,15	214,96,151	5,4,15	85,88,314	286	149	2.1207824224754383e-20	6.87456232642e-19	0.017,0.075,0.049	0.03,0.023,0.024	0.021
7632	gene:Solyc09g065340.2	NA	9	+	63417753	63417829	63417348	63417587	63418152	63418239	7632	4,0,0	28,13,20	0,4,6	15,30,30	225	149	2.202395554940474e-20	7.12362692402e-19	0.086,0.0,0.0	0.0,0.081,0.117	-0.037
9724	gene:Solyc06g065270.2	NA	6	-	40707479	40707613	40706736	40706883	40707729	40707803	9724	249,134,221	8,7,17	143,114,550	5,4,17	283	149	2.4712752816690973e-20	7.97601422618e-19	0.942,0.91,0.873	0.938,0.938,0.945	-0.032
5914	gene:Solyc06g063030.2	NA	6	-	39797540	39797715	39796965	39797174	39798529	39798727	5914	2,6,8	114,104,162	3,10,9	91,102,93	324	149	2.494655112829318e-20	8.03408258907e-19	0.008,0.026,0.022	0.015,0.043,0.043	-0.015
15416	gene:Solyc05g052630.2	NA	5	-	62847507	62847557	62846079	62846323	62849168	62849284	15416	1,0,0	59,48,83	5,1,5	45,49,92	199	149	2.5628632430796722e-20	8.23595987447e-19	0.013,0.0,0.0	0.077,0.015,0.039	-0.039
3829	gene:Solyc09g065640.2	NA	9	+	63817350	63817565	63816909	63817201	63817652	63817962	3829	18,11,9	160,85,164	8,7,31	94,94,127	364	149	2.865469559603259e-20	9.18860572113e-19	0.044,0.05,0.022	0.034,0.03,0.091	-0.013
12866	gene:Solyc07g041200.2	NA	7	-	51984930	51985095	51982928	51983190	51986543	51986787	12866	225,119,201	5,0,5	99,107,239	1,2,1	314	149	3.260258915551883e-20	1.04321289034e-18	0.955,1.0,0.95	0.979,0.962,0.991	-0.009
8079	gene:Solyc11g069050.1	NA	11	+	53628318	53628508	53626571	53627567	53630831	53630977	8079	281,85,194	5,2,4	85,100,341	7,3,9	339	149	3.461533239351043e-20	1.10524458527e-18	0.961,0.949,0.955	0.842,0.936,0.943	0.048
7311	gene:Solyc01g107690.2	NA	1	+	95151019	95151120	95148991	95149335	95152133	95152250	7311	5,0,3	2,2,6	4,0,14	2,0,4	250	149	4.972166312842946e-20	1.58418743356e-18	0.598,0.0,0.23	0.544,NA,0.676	-0.334
5159	gene:Solyc04g082920.2	NA	4	+	66403788	66403921	66403030	66403177	66410809	66411036	5159	51,29,32	0,0,1	9,10,317	1,0,8	282	149	6.925898044305918e-20	2.20196302215e-18	1.0,1.0,0.944	0.826,1.0,0.954	0.055
3535	gene:Solyc06g011530.2	NA	6	+	8021992	8022071	8021721	8021813	8022157	8022497	3535	0,0,2	11,2,9	0,0,5	6,3,15	228	149	7.022844706650954e-20	2.22803483874e-18	0.0,0.0,0.127	0.0,0.0,0.179	-0.017
13242	gene:Solyc08g080520.2	NA	8	+	63801902	63802052	63801453	63801609	63802567	63802660	13242	2,0,1	9,3,15	1,0,4	1,0,9	299	149	9.00993879408144e-20	2.85238210952e-18	0.1,0.0,0.032	0.333,NA,0.181	-0.213
3070	gene:Solyc05g044630.2	NA	5	+	57235229	57235295	57234584	57234674	57236038	57236337	3070	115,61,109	30,15,18	120,137,357	23,31,31	215	149	1.419197599153415e-19	4.483401568e-18	0.727,0.738,0.808	0.783,0.754,0.889	-0.051
13493	gene:Solyc07g066660.2	NA	7	+	68029854	68029887	68029674	68029744	68029965	68030023	13493	20,9,14	23,14,31	21,13,28	43,35,78	182	149	1.600540979373634e-19	5.04559546373e-18	0.416,0.345,0.27	0.286,0.233,0.227	0.095
10671	gene:Solyc03g005960.2	NA	3	+	646916	646926	646356	646525	647693	647765	10671	2,2,4	4,1,0	2,1,0	0,0,5	159	149	1.771404034152567e-19	5.57244842896e-18	0.319,0.652,1.0	1.0,1.0,0.0	-0.01
7864	gene:Solyc09g090550.2	NA	9	+	70042218	70042285	70040851	70040910	70042524	70042732	7864	110,56,115	0,2,0	63,47,61	0,9,8	216	149	1.8567271538925736e-19	5.82855970351e-18	1.0,0.951,1.0	1.0,0.783,0.84	0.109
10088	gene:Solyc03g025280.2	NA	3	+	2715950	2715996	2715663	2715799	2720566	2720627	10088	73,36,51	13,3,9	64,55,146	3,0,8	195	149	2.003224385009897e-19	6.27522663968e-18	0.811,0.902,0.812	0.942,1.0,0.933	-0.117
10977	gene:Solyc11g066660.1	NA	11	-	52433235	52433431	52431239	52431320	52433533	52433579	10977	34,21,27	56,20,25	13,17,72	35,29,113	345	149	2.768535492881565e-19	8.65443034263e-18	0.208,0.312,0.318	0.138,0.202,0.216	0.094
6017	gene:Solyc07g039210.2	NA	7	-	45604937	45605025	45602676	45602753	45605249	45605614	6017	49,22,43	9,1,5	26,51,120	0,2,4	237	149	2.794761289648104e-19	8.71813506066e-18	0.774,0.933,0.844	1.0,0.941,0.95	-0.113
2220	gene:Solyc06g051780.2	NA	6	+	35453683	35453864	35452648	35452807	35455267	35455398	2220	1,0,0	10,9,3	0,3,2	6,1,12	330	149	3.241608468023143e-19	1.00909444398e-17	0.043,0.0,0.0	0.0,0.575,0.07	-0.201
3495	gene:Solyc04g039620.2	NA	4	-	13384880	13385196	13384660	13384756	13386222	13386619	3495	141,54,113	0,0,2	73,49,214	0,0,6	465	149	4.831050460438012e-19	1.50074569616e-17	1.0,1.0,0.948	1.0,1.0,0.92	0.009
5580	gene:Solyc01g056810.2	NA	1	-	56749998	56750134	56749011	56749092	56750563	56750641	5580	1,0,4	35,21,45	3,2,6	31,23,59	285	149	5.956510709306964e-19	1.84651831989e-17	0.015,0.0,0.044	0.048,0.043,0.05	-0.027
8233	gene:Solyc07g066070.2	NA	7	+	67602041	67602065	67601750	67601896	67602737	67602857	8233	11,0,0	70,42,60	1,5,16	23,30,74	173	149	7.28559004254159e-19	2.25384716026e-17	0.119,0.0,0.0	0.036,0.126,0.157	-0.067
6668	gene:Solyc09g015930.2	NA	9	+	11390631	11390725	11385532	11385705	11390812	11390908	6668	5,8,2	80,26,58	0,3,4	36,53,184	243	149	7.362259332858617e-19	2.27284987396e-17	0.037,0.159,0.021	0.0,0.034,0.013	0.057
14156	gene:Solyc02g088110.2	NA	2	-	50303572	50303659	50303374	50303437	50304138	50304348	14156	21,3,8	52,11,35	7,17,33	29,24,61	236	149	8.248794142509145e-19	2.54127622849e-17	0.203,0.147,0.126	0.132,0.309,0.255	-0.073
2209	gene:Solyc03g112640.2	NA	3	+	63021259	63021382	63020757	63020910	63021947	63022325	2209	95,32,94	8,0,6	46,57,217	5,0,5	272	149	8.309280862585974e-19	2.55463272045e-17	0.867,1.0,0.896	0.834,1.0,0.96	-0.01
14550	gene:Solyc02g093140.2	NA	2	-	54060756	54060807	54059916	54059965	54060893	54060958	14550	10,0,2	152,90,156	14,6,11	165,127,337	200	149	8.374374465780353e-19	2.56934768846e-17	0.047,0.0,0.009	0.059,0.034,0.024	-0.02
6749	gene:Solyc08g005010.2	NA	8	-	16228	16380	15622	15718	17940	18668	6749	931,543,984	14,5,9	541,553,899	24,12,32	301	149	9.01132041825694e-19	2.75909237693e-17	0.971,0.982,0.982	0.918,0.958,0.933	0.042
4689	gene:Solyc03g025310.2	NA	3	+	2757585	2757705	2754642	2754784	2758082	2758235	4689	218,147,200	3,0,0	218,188,451	6,1,5	269	149	1.0343897692419132e-18	3.16061185434e-17	0.976,1.0,1.0	0.953,0.99,0.98	0.018
7763	gene:Solyc03g112450.2	NA	3	-	62854148	62854195	62852871	62853054	62854431	62854652	7763	3,5,5	89,91,118	12,0,13	77,74,74	196	149	1.4372681291160915e-18	4.38263907428e-17	0.025,0.04,0.031	0.106,0.0,0.118	-0.043
11529	gene:Solyc04g008650.2	NA	4	+	2283319	2283437	2281380	2282655	2285359	2286296	11529	0,0,6	65,43,75	4,4,5	25,43,145	267	149	1.6292708997989999e-18	4.95797109937e-17	0.0,0.0,0.043	0.082,0.049,0.019	-0.036
8605	gene:Solyc02g082710.2	NA	2	+	46361702	46361890	46361115	46361186	46363252	46363323	8605	7,3,0	55,22,39	2,1,2	22,24,79	337	149	1.758566079919666e-18	5.34052521745e-17	0.053,0.057,0.0	0.039,0.018,0.011	0.014
8565	gene:Solyc01g098990.2	NA	1	+	89345561	89345602	89344484	89344758	89346105	89346219	8565	40,16,31	14,4,9	41,38,216	11,4,18	190	149	1.852854288696004e-18	5.61542892251e-17	0.691,0.758,0.73	0.745,0.882,0.904	-0.117
12937	gene:Solyc09g014300.2	NA	9	-	5795299	5795371	5794448	5794515	5796028	5796370	12937	18,3,17	539,256,472	0,1,2	16,13,103	221	149	1.964988223732542e-18	5.94319257689e-17	0.022,0.008,0.024	0.0,0.049,0.013	-0.003
15399	gene:Solyc06g053160.2	NA	6	-	35890390	35890516	35889202	35889503	35890898	35891231	15399	1,3,1	57,19,52	3,12,1	55,49,146	275	149	2.3282502694425326e-18	7.02763962908e-17	0.009,0.079,0.01	0.029,0.117,0.004	-0.017
2742	gene:Solyc06g009220.2	NA	6	+	3171144	3171316	3170196	3170260	3171595	3171696	2742	1,2,2	1,0,4	0,7,6	0,1,3	321	149	3.48672060090436e-18	1.05031294707e-16	0.317,1.0,0.188	NA,0.765,0.481	-0.121
1781	gene:Solyc08g005350.2	NA	8	+	269734	269861	265059	265230	272213	272720	1781	14,17,32	3,2,2	23,13,27	0,0,2	276	149	3.743166705840031e-18	1.12528949094e-16	0.716,0.821,0.896	1.0,1.0,0.879	-0.149
2212	gene:Solyc03g112640.2	NA	3	+	63021346	63021382	63020757	63020910	63021947	63022325	2212	14,17,14	8,0,6	15,18,35	5,0,5	185	149	3.794604161400711e-18	1.1384575986e-16	0.585,1.0,0.653	0.707,1.0,0.849	-0.106
2339	gene:Solyc04g008050.2	NA	4	+	1711235	1711244	1711078	1711155	1711560	1712704	2339	25,0,0	25,19,22	0,17,32	20,25,38	158	149	4.444053898656162e-18	1.33062826672e-16	0.485,0.0,0.0	0.0,0.391,0.443	-0.116
3781	gene:Solyc06g007800.2	NA	6	+	1741350	1741463	1740133	1740247	1741569	1741674	3781	12,5,6	72,55,112	2,2,5	72,68,106	262	149	6.083129341119977e-18	1.81774632476e-16	0.087,0.049,0.03	0.016,0.016,0.026	0.036
3044	gene:Solyc08g059760.2	NA	8	-	45232375	45232428	45231396	45231458	45234151	45234235	3044	1,0,9	6,2,6	2,3,18	1,0,3	202	149	6.6510019363505646e-18	1.98346179746e-16	0.109,0.0,0.525	0.596,1.0,0.816	-0.593
5417	gene:Solyc09g014770.2	NA	9	+	6880036	6880170	6879538	6879619	6880250	6880349	5417	6,1,4	160,93,140	8,2,17	76,114,203	283	149	7.585262819153394e-18	2.25756195402e-16	0.019,0.006,0.015	0.053,0.009,0.042	-0.021
11000	gene:Solyc12g040320.1	NA	12	+	44556098	44556167	44555680	44555766	44557685	44557776	11000	1,0,1	11,2,0	0,1,2	0,2,18	218	149	7.992149145826576e-18	2.37392302616e-16	0.059,0.0,1.0	NA,0.255,0.071	0.19
6705	gene:Solyc08g065350.2	NA	8	+	53262209	53262327	53260392	53260448	53262780	53262957	6705	8,3,12	2,0,0	2,6,12	3,0,1	267	149	9.47273469895145e-18	2.80811028024e-16	0.691,1.0,1.0	0.271,1.0,0.87	0.183
13513	gene:Solyc12g035400.1	NA	12	-	58639854	58639971	58639411	58639664	58640679	58640742	13513	36,14,26	3,0,8	1,0,14	0,0,2	266	149	9.670768997012983e-18	2.86112770862e-16	0.87,1.0,0.645	1.0,NA,0.797	-0.06
13939	gene:Solyc03g098230.2	NA	3	+	60594488	60594528	60593852	60593966	60595846	60596265	13939	133,95,169	4,0,5	62,43,115	7,8,4	189	149	9.837991210053978e-18	2.90483736501e-16	0.963,1.0,0.964	0.875,0.809,0.958	0.095
10887	gene:Solyc09g018830.2	NA	9	+	17566665	17566740	17565973	17566068	17566840	17566929	10887	8,0,3	16,3,13	4,6,29	3,7,37	224	149	1.1213519081702943e-17	3.30444235232e-16	0.25,0.0,0.133	0.47,0.363,0.343	-0.264
3900	gene:Solyc02g088200.2	NA	2	-	50369059	50369181	50368894	50368955	50369627	50369807	3900	643,242,543	6,0,7	2,1,8	0,0,6	271	149	1.1457145750664347e-17	3.36957594257e-16	0.983,1.0,0.977	1.0,1.0,0.423	0.179
2244	gene:Solyc09g011160.2	NA	9	+	4513606	4513686	4513036	4513225	4514127	4514171	2244	8,0,2	1,0,3	1,0,8	0,2,12	229	149	1.1584244286029069e-17	3.40024934152e-16	0.839,NA,0.303	1.0,0.0,0.303	0.137
7130	gene:Solyc07g018360.2	NA	7	-	10410528	10410603	10408080	10408786	10411559	10413230	7130	2,0,4	2,7,1	0,0,3	0,4,16	224	149	1.5250871141192343e-17	4.46769625906e-16	0.399,0.0,0.727	NA,0.0,0.111	0.32
2970	gene:Solyc09g074840.2	NA	9	+	66665547	66665679	66665108	66665431	66665757	66665879	2970	23,14,16	1,0,4	9,10,22	0,0,2	281	149	1.531169462599677e-17	4.47671918761e-16	0.924,1.0,0.68	1.0,1.0,0.854	-0.083
15154	gene:Solyc09g015360.2	NA	9	-	8606752	8606781	8606538	8606633	8607648	8607817	15154	2,1,0	35,19,43	2,2,4	16,17,124	178	149	1.5607134273877333e-17	4.55416788958e-16	0.046,0.042,0.0	0.095,0.09,0.026	-0.041
1741	gene:Solyc10g078400.1	NA	10	+	60230766	60230880	60230071	60230305	60231201	60231431	1741	14,4,19	3,3,2	10,7,38	0,0,4	263	149	1.7788275164154566e-17	5.18048771431e-16	0.726,0.43,0.843	1.0,1.0,0.843	-0.281
1363	gene:Solyc01g056520.2	NA	1	-	54537622	54537697	54537334	54537463	54537864	54538011	1363	0,0,2	56,14,53	0,1,7	49,41,61	224	149	1.9449529098932523e-17	5.6532539648e-16	0.0,0.0,0.024	0.0,0.016,0.071	-0.021
15056	gene:Solyc09g047870.2	NA	9	-	33638363	33638442	33636740	33636820	33638547	33638719	15056	44,9,48	4,2,2	25,32,140	3,2,1	228	149	2.034604824961469e-17	5.90233317996e-16	0.878,0.746,0.94	0.845,0.913,0.989	-0.061
14601	gene:Solyc02g067860.2	NA	2	+	37964193	37964401	37964035	37964110	37964629	37964686	14601	2,3,3	96,36,69	1,4,10	31,27,142	357	149	2.261878425252381e-17	6.54890664057e-16	0.009,0.034,0.018	0.013,0.058,0.029	-0.013
1166	gene:Solyc08g061320.2	NA	8	-	48504743	48504946	48503752	48503877	48505272	48505343	1166	42,19,32	555,315,484	19,21,28	496,360,477	352	149	2.6134168292149624e-17	7.55206556985e-16	0.031,0.025,0.027	0.016,0.024,0.024	0.006
5502	gene:Solyc02g088210.2	NA	2	+	50375479	50375722	50371973	50372393	50375829	50375995	5502	2,1,12	0,0,0	2,4,8	22,15,84	392	149	2.9433914804351386e-17	8.48915094096e-16	1.0,1.0,1.0	0.033,0.092,0.035	0.947
1618	gene:Solyc03g097940.2	NA	3	+	60329034	60329046	60328710	60328935	60329136	60329325	1618	0,1,1	7,0,23	3,0,2	9,7,14	161	149	3.328730860720189e-17	9.58198954907e-16	0.0,1.0,0.039	0.236,0.0,0.117	0.229
11855	gene:Solyc04g050470.2	NA	4	-	47276556	47276677	47274778	47275061	47276738	47276828	11855	12,11,12	0,12,15	8,9,20	18,9,21	270	149	3.483668088558504e-17	1.00086656779e-15	1.0,0.336,0.306	0.197,0.356,0.345	0.248
14889	gene:Solyc01g103020.2	NA	1	+	91690985	91691232	91690652	91690721	91691313	91691430	14889	9,3,3	73,49,99	2,5,36	55,66,168	396	149	3.557270159504475e-17	1.02004721824e-15	0.044,0.023,0.011	0.013,0.028,0.075	-0.013
12287	gene:Solyc11g072970.1	NA	11	-	56118457	56118516	56117176	56117325	56119416	56119499	12287	47,22,31	1,0,2	16,20,74	1,2,8	208	149	3.729668723456732e-17	1.06742975692e-15	0.971,1.0,0.917	0.92,0.878,0.869	0.074
5814	gene:Solyc05g013720.2	NA	5	-	7020962	7021029	7020620	7020784	7021307	7021482	5814	19,8,27	5,4,1	13,15,26	0,0,5	216	149	3.8039992816600165e-17	1.08661749595e-15	0.724,0.58,0.949	1.0,1.0,0.782	-0.176
3328	gene:Solyc02g085860.2	NA	2	+	48639629	48639733	48638680	48638842	48641301	48641554	3328	4,6,2	26,5,13	0,4,2	19,7,18	253	149	3.955689071749202e-17	1.1277873757e-15	0.083,0.414,0.083	0.0,0.252,0.061	0.089
3150	gene:Solyc09g063140.2	NA	9	-	61192024	61192075	61191528	61191779	61194724	61195102	3150	25,18,21	2,2,4	37,13,73	2,0,0	200	149	3.965962124635671e-17	1.12855842062e-15	0.903,0.87,0.796	0.932,1.0,1.0	-0.121
10568	gene:Solyc02g030480.2	NA	2	+	26210701	26210990	26209582	26209810	26211949	26212516	10568	328,158,326	1,2,1	176,234,574	3,0,7	438	149	5.080044428159058e-17	1.44282938035e-15	0.991,0.964,0.991	0.952,1.0,0.965	0.01
11625	gene:Solyc07g048080.2	NA	7	+	59269085	59269178	59268752	59268860	59270536	59270790	11625	5,0,1	119,44,58	8,3,7	46,62,213	242	149	5.842912966994637e-17	1.65634363595e-15	0.025,0.0,0.011	0.097,0.029,0.02	-0.037
7310	gene:Solyc01g107690.2	NA	1	+	95151014	95151120	95148991	95149335	95152133	95152250	7310	4,0,1	2,2,6	0,0,2	2,0,4	255	149	6.325414494974894e-17	1.78972021887e-15	0.539,0.0,0.089	0.0,NA,0.226	0.096
14146	gene:Solyc01g102820.2	NA	1	-	91521423	91521577	91521110	91521182	91522255	91522338	14146	114,66,163	9,0,2	97,74,233	1,5,16	303	149	7.459956145590913e-17	2.10673117589e-15	0.862,1.0,0.976	0.979,0.879,0.877	0.034
11019	gene:Solyc08g065640.2	NA	8	-	53845885	53845963	53845582	53845640	53847929	53847979	11019	204,96,164	13,10,0	109,142,357	0,3,9	227	149	7.503326098923604e-17	2.11497344917e-15	0.912,0.863,1.0	1.0,0.969,0.963	-0.052
3362	gene:Solyc01g010150.2	NA	1	+	4939804	4939850	4939647	4939714	4940390	4940458	3362	1,0,3	3,0,3	4,4,11	0,0,9	195	149	7.622682245697193e-17	2.14456254652e-15	0.203,NA,0.433	1.0,1.0,0.483	-0.51
14175	gene:Solyc01g067120.2	NA	1	-	75484296	75484344	75483434	75483638	75484532	75484600	14175	11,5,1	10,5,2	3,2,8	0,0,4	197	149	7.715865208452221e-17	2.1666905108e-15	0.454,0.431,0.274	1.0,1.0,0.602	-0.481
815	gene:Solyc09g010660.2	NA	9	+	3986522	3986747	3985868	3985984	3987221	3987785	815	12,2,2	43,6,37	0,3,6	18,21,62	374	149	8.078667851749038e-17	2.26430481837e-15	0.1,0.117,0.021	0.0,0.054,0.037	0.049
6500	gene:Solyc12g056410.1	NA	12	+	62342546	62342773	62342309	62342428	62343355	62343776	6500	19,8,12	219,106,209	3,13,49	134,128,350	376	149	1.0755499900168869e-16	3.00891667939e-15	0.033,0.029,0.022	0.009,0.039,0.053	-0.006
7036	gene:Solyc09g015650.2	NA	9	+	10586832	10586904	10585136	10585234	10587048	10587349	7036	34,20,24	9,4,12	14,20,88	3,5,15	221	149	1.3318656087483782e-16	3.71899777005e-15	0.718,0.771,0.574	0.759,0.729,0.798	-0.074
5916	gene:Solyc02g087640.2	NA	2	-	50010366	50010425	50009870	50009923	50010610	50010815	5916	25,19,33	8,0,0	15,20,42	0,2,2	208	149	1.400476239596351e-16	3.90327125395e-15	0.691,1.0,1.0	1.0,0.878,0.938	-0.042
7810	gene:Solyc11g012160.1	NA	11	+	5095078	5095137	5094526	5094605	5095541	5095616	7810	37,15,31	2,3,0	35,32,78	1,2,0	208	149	1.4667520476787896e-16	4.0803618998e-15	0.93,0.782,1.0	0.962,0.92,1.0	-0.057
8652	gene:Solyc02g086080.2	NA	2	+	48864772	48864870	48864672	48864721	48864961	48865059	8652	7,2,0	24,8,19	0,0,7	23,11,77	247	149	1.5476669264367775e-16	4.29744162758e-15	0.15,0.131,0.0	0.0,0.0,0.052	0.076
11260	gene:Solyc11g071890.1	NA	11	-	55226015	55226037	55224636	55224703	55226555	55226567	11260	0,2,1	16,22,23	0,5,5	22,35,40	171	149	1.6484097062155448e-16	4.56866861141e-15	0.0,0.073,0.037	0.0,0.111,0.098	-0.033
11852	gene:Solyc04g050470.2	NA	4	-	47276556	47276663	47274778	47275061	47276738	47276828	11852	256,123,281	0,12,15	202,184,423	18,9,21	256	149	1.8095628486358868e-16	5.00600957996e-15	1.0,0.856,0.916	0.867,0.922,0.921	0.021
12778	gene:Solyc03g044260.2	NA	3	+	8606906	8606963	8606081	8606195	8607402	8607544	12778	141,99,134	5,2,2	119,103,172	4,5,17	206	149	1.8644499846870578e-16	5.14829883735e-15	0.953,0.973,0.98	0.956,0.937,0.88	0.044
7757	gene:Solyc01g111340.2	NA	1	-	97619619	97619757	97619330	97619503	97619843	97619878	7757	17,2,9	0,0,2	5,4,6	0,5,9	287	149	2.0674061190607838e-16	5.69816869525e-15	1.0,1.0,0.7	1.0,0.293,0.257	0.383
15088	gene:Solyc08g075520.2	NA	8	-	59675768	59675867	59675407	59675485	59676225	59676836	15088	48,27,48	9,4,18	17,19,77	5,5,34	248	149	2.145091424616943e-16	5.90137605765e-15	0.762,0.802,0.616	0.671,0.695,0.576	0.079
8178	gene:Solyc01g110030.2	NA	1	-	96849687	96849754	96848997	96849154	96850549	96851072	8178	4,0,4	45,8,20	0,1,2	29,23,53	216	149	2.295708118610305e-16	6.30410750582e-15	0.058,0.0,0.121	0.0,0.029,0.025	0.042
12809	gene:Solyc03g119140.2	NA	3	+	67844428	67844508	67844110	67844179	67845545	67845595	12809	9,3,6	43,19,28	3,1,6	13,21,55	229	149	2.652530563042954e-16	7.2705667694e-15	0.12,0.093,0.122	0.131,0.03,0.066	0.036
8212	gene:Solyc11g065640.1	NA	11	+	51160585	51160656	51159412	51159509	51165065	51165133	8212	0,0,2	46,15,48	2,5,4	23,29,80	220	149	3.3199437228875537e-16	9.08324419302e-15	0.0,0.0,0.027	0.056,0.105,0.033	-0.056
10924	gene:Solyc06g060990.2	NA	6	+	38964015	38964158	38963373	38963676	38966063	38966620	10924	4,3,0	44,18,24	0,1,2	33,28,38	292	149	3.491557013907454e-16	9.53527594036e-15	0.044,0.078,0.0	0.0,0.018,0.026	0.026
4873	gene:Solyc06g005190.2	NA	6	+	206925	206975	206729	206821	207107	207246	4873	1,0,0	20,14,16	3,0,5	18,29,42	199	149	4.0986991156029933e-16	1.1172888942e-14	0.036,0.0,0.0	0.111,0.0,0.082	-0.052
15221	gene:Solyc01g112310.2	NA	1	+	98388560	98388596	98383231	98383698	98393407	98393616	15221	1,2,1	4,2,10	7,1,3	4,0,4	185	149	4.55280569012691e-16	1.23881178185e-14	0.168,0.446,0.075	0.585,1.0,0.377	-0.424
6101	gene:Solyc06g065390.2	NA	6	+	40808600	40808661	40806806	40807145	40809071	40809173	6101	437,145,357	18,14,21	321,402,1726	10,8,30	210	149	4.625230276537587e-16	1.25622602283e-14	0.945,0.88,0.923	0.958,0.973,0.976	-0.053
11423	gene:Solyc11g012860.1	NA	11	-	5652188	5652423	5651744	5651937	5653512	5653623	11423	3,3,7	52,12,29	4,5,43	38,28,112	384	149	4.773767452569558e-16	1.29421175428e-14	0.022,0.088,0.086	0.039,0.065,0.13	-0.013
8218	gene:Solyc11g065870.1	NA	11	+	51447273	51447341	51442315	51442652	51448288	51448372	8218	37,31,32	2,3,9	48,60,143	2,1,7	217	149	5.095547563001502e-16	1.37894210003e-14	0.927,0.876,0.709	0.943,0.976,0.933	-0.113
14295	gene:Solyc02g050140.2	NA	2	+	4090451	4090550	4090088	4090325	4090910	4091023	14295	1,3,11	17,9,4	3,4,23	7,5,20	248	149	6.344625331855844e-16	1.71385341165e-14	0.034,0.167,0.623	0.205,0.325,0.409	-0.038
10039	gene:Solyc05g010070.2	NA	5	+	4274267	4274348	4273948	4274109	4275442	4275578	10039	1,0,3	24,9,19	3,5,5	18,10,94	230	149	6.790706782979773e-16	1.83103487958e-14	0.026,0.0,0.093	0.097,0.245,0.033	-0.085
9062	gene:Solyc03g118370.2	NA	3	-	67266672	67266787	67266445	67266563	67267209	67267334	9062	43,18,30	3,0,12	28,30,71	4,3,4	264	149	7.805824407183668e-16	2.10095032014e-14	0.89,1.0,0.585	0.798,0.849,0.909	-0.027
15259	gene:Solyc11g073190.1	NA	11	-	56246254	56246368	56245981	56246074	56247383	56247488	15259	41,12,34	0,0,3	12,25,75	0,0,7	263	149	8.108165283720218e-16	2.17839373956e-14	1.0,1.0,0.865	1.0,1.0,0.859	0.002
9979	gene:Solyc03g094050.2	NA	3	-	55764116	55764322	55763860	55763893	55764725	55764804	9979	3,1,1	1,2,8	4,0,5	4,0,4	355	149	8.363183247455361e-16	2.24286736336e-14	0.557,0.173,0.05	0.296,NA,0.344	-0.06
7050	gene:Solyc01g087330.2	NA	1	-	82292787	82292876	82292239	82292317	82292947	82292987	7050	3,0,2	15,9,16	1,2,0	18,24,39	238	149	8.975101186866374e-16	2.40265231234e-14	0.111,0.0,0.073	0.034,0.05,0.0	0.033
3954	gene:Solyc07g066340.2	NA	7	-	67812912	67813056	67811982	67812234	67813870	67814014	3954	14,5,11	2,0,0	5,9,37	0,2,2	293	149	1.1509971734015888e-15	3.07572022448e-14	0.781,1.0,1.0	1.0,0.696,0.904	0.06
15440	gene:Solyc08g008630.2	NA	8	+	3022386	3022497	3022232	3022294	3022579	3022675	15440	354,134,318	4,8,10	169,213,584	8,0,8	260	149	1.1933762901634657e-15	3.18326187167e-14	0.981,0.906,0.948	0.924,1.0,0.977	-0.022
10306	gene:Solyc01g104310.2	NA	1	-	92726560	92726712	92726324	92726420	92727418	92727515	10306	6,3,6	50,32,43	2,6,0	27,31,62	301	149	1.2632317339938837e-15	3.36358006885e-14	0.056,0.044,0.065	0.035,0.087,0.0	0.014
8009	gene:Solyc01g091750.2	NA	1	-	85337294	85337539	85336979	85337092	85337959	85338082	8009	8,6,31	157,88,168	5,7,37	161,176,306	394	149	1.354778427675377e-15	3.60090929324e-14	0.019,0.025,0.065	0.012,0.015,0.044	0.013
9638	gene:Solyc01g106950.2	NA	1	+	94640486	94640580	94639566	94639629	94640744	94640853	9638	47,18,29	0,0,3	27,15,28	0,0,6	243	149	1.3780222273356766e-15	3.65617249676e-14	1.0,1.0,0.856	1.0,1.0,0.741	0.038
5003	gene:Solyc01g080760.2	NA	1	-	79981317	79981520	79980198	79980402	79985502	79986522	5003	25,14,14	5,2,1	16,23,75	0,0,3	352	149	1.4876547563737249e-15	3.94003908922e-14	0.679,0.748,0.856	1.0,1.0,0.914	-0.21
92	gene:Solyc11g018620.1	NA	11	-	8777162	8777301	8775738	8776009	8777658	8777942	92	0,2,0	27,27,33	2,2,6	11,22,67	288	149	1.9583616517790315e-15	5.1775054237e-14	0.0,0.037,0.0	0.086,0.045,0.044	-0.046
9722	gene:Solyc06g008730.2	NA	6	-	2647561	2647619	2646890	2647074	2648060	2648202	9722	1,1,4	46,20,38	0,3,8	39,19,36	207	149	2.2658615275003193e-15	5.97986924541e-14	0.015,0.035,0.07	0.0,0.102,0.138	-0.04
7234	gene:Solyc11g017440.1	NA	11	-	8384014	8384079	8383386	8383568	8384460	8384487	7234	0,1,1	2,7,0	0,0,5	6,8,19	214	149	2.5645868664388128e-15	6.75628176068e-14	0.0,0.09,1.0	0.0,0.0,0.155	0.312
8416	gene:Solyc11g005170.1	NA	11	+	148658	148756	147567	148130	149818	149897	8416	103,71,115	213,89,204	114,71,126	172,260,474	247	149	2.6487673331018984e-15	6.96574421585e-14	0.226,0.325,0.254	0.286,0.141,0.138	0.08
501	gene:Solyc01g079410.2	NA	1	-	78486775	78486986	78485863	78486627	78491123	78491651	501	11,6,19	41,43,64	9,19,26	34,35,86	360	149	2.7699593061451187e-15	7.27163084752e-14	0.1,0.055,0.109	0.099,0.183,0.111	-0.043
2626	gene:Solyc11g073130.1	NA	11	+	56218386	56218522	56218161	56218215	56220377	56220445	2626	34,21,29	371,224,374	13,15,36	303,258,406	285	149	2.9426770222273264e-15	7.71146873083e-14	0.046,0.047,0.039	0.022,0.029,0.044	0.012
4766	gene:Solyc03g043660.2	NA	3	-	7161297	7161404	7161036	7161144	7161590	7161656	4766	2,0,0	37,21,26	5,0,1	7,13,47	256	149	3.187372352280342e-15	8.33805423594e-14	0.031,0.0,0.0	0.294,0.0,0.012	-0.092
11335	gene:Solyc05g048810.2	NA	5	-	59499301	59499378	59499097	59499217	59499461	59499647	11335	95,59,93	19,6,7	34,34,132	0,0,6	226	149	3.31754472847545e-15	8.66338168937e-14	0.767,0.866,0.898	1.0,1.0,0.936	-0.135
8623	gene:Solyc06g036060.2	NA	6	+	25442490	25442610	25441596	25441650	25442961	25443066	8623	0,2,4	2,0,2	0,2,2	0,0,3	269	149	3.328670994454935e-15	8.67724006964e-14	0.0,1.0,0.526	NA,1.0,0.27	-0.126
2961	gene:Solyc10g012050.2	NA	10	+	4381212	4381287	4379579	4379657	4381700	4381962	2961	4,13,8	46,20,42	11,16,16	41,31,36	224	149	3.4130102133388737e-15	8.88156985883e-14	0.055,0.302,0.112	0.151,0.256,0.228	-0.055
13671	gene:Solyc08g062960.2	NA	8	-	52381312	52381427	52380467	52381209	52381703	52382001	13671	9,5,0	63,13,53	1,1,23	13,33,93	264	149	4.263410073825194e-15	1.10752103852e-13	0.075,0.178,0.0	0.042,0.017,0.122	0.024
5535	gene:Solyc02g081330.2	NA	2	+	45336466	45336496	45335628	45336338	45337206	45337379	5535	81,29,44	18,6,21	26,29,96	2,3,6	179	149	5.166982821503067e-15	1.33991097133e-13	0.789,0.801,0.636	0.915,0.889,0.93	-0.169
11606	gene:Solyc02g085290.2	NA	2	-	48234975	48235030	48234726	48234810	48235582	48235657	11606	5,4,3	83,31,53	0,6,3	81,90,112	204	149	5.3142441691458634e-15	1.37570650705e-13	0.042,0.086,0.04	0.0,0.046,0.019	0.034
8355	gene:Solyc05g009220.2	NA	5	+	3364908	3365016	3364769	3364825	3365871	3365962	8355	17,3,8	111,30,82	14,5,16	51,95,316	257	149	6.2048770213361305e-15	1.60348217097e-13	0.082,0.055,0.054	0.137,0.03,0.029	-0.002
656	gene:Solyc12g049310.1	NA	12	-	37082679	37082742	37081692	37081752	37082862	37082931	656	90,48,109	7,0,4	59,56,142	0,2,0	212	149	6.60795460506228e-15	1.70469223384e-13	0.9,1.0,0.95	1.0,0.952,1.0	-0.034
15523	gene:Solyc05g015610.2	NA	5	+	11525866	11526082	11525271	11525370	11526167	11527300	15523	3,6,10	71,23,41	0,2,10	43,28,92	365	149	7.81831799503732e-15	2.01345318867e-13	0.017,0.096,0.091	0.0,0.028,0.042	0.045
4106	gene:Solyc01g108490.2	NA	1	-	95798169	95798184	95797961	95798070	95798577	95798960	4106	41,20,41	4,0,0	18,7,20	5,2,0	164	149	8.017147540171798e-15	2.06109805123e-13	0.903,1.0,1.0	0.766,0.761,1.0	0.125
2574	gene:Solyc11g039950.1	NA	11	-	40563539	40563698	40563334	40563382	40569929	40570089	2574	6,0,2	26,22,28	7,0,7	8,16,54	308	149	8.146972515425539e-15	2.09086931459e-13	0.1,0.0,0.033	0.297,0.0,0.059	-0.074
9348	gene:Solyc08g068570.2	NA	8	+	57712545	57712643	57711574	57711739	57713100	57713208	9348	42,30,25	0,0,1	15,27,120	2,2,0	247	149	9.482230811244087e-15	2.42937360183e-13	1.0,1.0,0.938	0.819,0.891,1.0	0.076
1151	gene:Solyc03g124060.2	NA	3	-	70774326	70774408	70774005	70774205	70774773	70775034	1151	114,25,105	4,7,3	69,59,225	5,10,16	231	149	9.584410041673153e-15	2.4513402767e-13	0.948,0.697,0.958	0.899,0.792,0.901	0.004
2257	gene:Solyc01g058530.2	NA	1	-	66807465	66807530	66807334	66807378	66808300	66808441	2257	0,2,1	0,0,2	4,0,3	2,1,8	214	149	1.168679851708593e-14	2.9839358337e-13	NA,1.0,0.258	0.582,0.0,0.207	0.366
6887	gene:Solyc03g114460.2	NA	3	+	64460032	64460074	64457764	64457890	64460284	64460358	6887	3,0,2	33,25,35	0,5,3	16,11,37	191	149	1.1723962249320047e-14	2.9883077111e-13	0.066,0.0,0.043	0.0,0.262,0.059	-0.071
113	gene:Solyc07g066310.2	PSBR	7	+	67786857	67786906	67786636	67786695	67786983	67787036	113	11,11,6	2,0,0	9,0,8	0,1,4	198	149	1.2153653861037832e-14	3.092544927e-13	0.805,1.0,1.0	1.0,0.0,0.601	0.401
8690	gene:Solyc09g065690.2	NA	9	-	63924193	63924410	63923309	63923393	63927378	63927456	8690	1,1,4	7,2,10	4,2,9	1,3,22	366	149	1.2721617307176679e-14	3.23155086316e-13	0.055,0.169,0.14	0.62,0.213,0.143	-0.204
5953	gene:Solyc10g009530.2	NA	10	+	3665160	3665267	3664561	3664682	3667514	3667714	5953	1,1,0	10,0,2	2,6,0	10,7,37	256	149	1.3344129036262003e-14	3.38391680374e-13	0.055,1.0,0.0	0.104,0.333,0.0	0.206
15420	gene:Solyc09g076040.2	NA	9	+	67723511	67723707	67718897	67719862	67723781	67724089	15420	5,2,6	79,38,71	2,1,6	47,43,155	345	149	1.3526039920374562e-14	3.42422379037e-13	0.027,0.022,0.035	0.018,0.01,0.016	0.013
10713	gene:Solyc04g056650.2	NA	4	-	54638013	54638128	54637114	54637210	54641877	54642388	10713	3,6,2	11,2,7	2,7,13	5,3,13	264	149	1.434057197476405e-14	3.62427574094e-13	0.133,0.629,0.139	0.184,0.568,0.361	-0.071
6096	gene:Solyc10g086320.1	NA	10	-	65184547	65184658	65183480	65183668	65185187	65185353	6096	0,11,8	0,2,6	0,3,5	0,0,2	260	149	1.448384110435019e-14	3.65429026577e-13	NA,0.759,0.433	NA,1.0,0.589	-0.199
2486	gene:Solyc01g111410.2	NA	1	+	97670691	97670782	97670131	97670242	97671796	97671865	2486	36,10,22	0,0,4	11,19,58	2,5,2	240	149	1.617472136279723e-14	4.07400794325e-13	1.0,1.0,0.773	0.773,0.702,0.947	0.117
11149	gene:Solyc09g090160.2	NA	9	+	69702527	69702602	69702334	69702437	69703826	69703912	11149	73,38,68	43,76,68	51,26,83	29,32,67	224	149	1.7121392140805196e-14	4.30517838468e-13	0.53,0.25,0.399	0.539,0.351,0.452	-0.054
103	gene:Solyc07g066310.2	PSBR	7	+	67786857	67786905	67786620	67786695	67786983	67787036	103	11,11,6	2,0,0	9,0,8	0,1,4	197	149	1.7900596275077923e-14	4.49353183599e-13	0.806,1.0,1.0	1.0,0.0,0.602	0.401
1044	gene:Solyc09g065170.1	NA	9	+	63092405	63092512	63092232	63092304	63093273	63093468	1044	0,2,1	1,5,0	1,0,2	0,2,0	256	149	1.9514316650580164e-14	4.89038614415e-13	0.0,0.189,1.0	1.0,0.0,1.0	-0.27
4562	gene:Solyc10g076860.1	NA	10	+	59829355	59829530	59827751	59827886	59831384	59831468	4562	53,20,57	9,1,8	29,44,91	0,4,5	324	149	2.1305175497237482e-14	5.33022603757e-13	0.73,0.902,0.766	1.0,0.835,0.893	-0.11
10320	gene:Solyc11g065960.1	NA	11	+	51586853	51587081	51586038	51586254	51587538	51587689	10320	14,3,10	45,20,28	14,20,12	39,37,32	377	149	2.438378332398075e-14	6.09022769085e-13	0.109,0.056,0.124	0.124,0.176,0.129	-0.047
8696	gene:Solyc11g072120.1	NA	11	-	55375524	55375562	55374802	55375376	55376587	55376787	8696	0,0,2	36,7,24	1,0,4	9,10,41	187	149	2.7741216561087592e-14	6.91721204251e-13	0.0,0.0,0.062	0.081,0.0,0.072	-0.03
13316	gene:Solyc11g010570.1	J	11	+	3644726	3644926	3644408	3644450	3645682	3645766	13316	16,14,12	16,4,19	13,12,160	0,2,30	349	149	2.98367284314383e-14	7.42730313257e-13	0.299,0.599,0.212	1.0,0.719,0.695	-0.435
12448	gene:Solyc09g065120.2	NA	9	-	62989731	62989823	62988961	62989045	62992021	62992110	12448	54,19,46	3,0,4	52,40,97	0,0,2	241	149	4.135765507330523e-14	1.027806658e-12	0.918,1.0,0.877	1.0,1.0,0.968	-0.058
9197	gene:Solyc02g083320.2	NA	2	-	46770628	46770852	46770093	46770166	46770945	46771095	9197	181,84,146	100,79,100	66,79,190	43,78,163	373	149	4.5592201322134184e-14	1.13115692831e-12	0.42,0.298,0.368	0.38,0.288,0.318	0.033
6896	gene:Solyc04g015450.2	NA	4	-	5645886	5645966	5645273	5645351	5648644	5648718	6896	137,56,105	1,2,0	78,110,293	4,0,5	229	149	4.945916819239496e-14	1.22505923076e-12	0.989,0.948,1.0	0.927,1.0,0.974	0.012
1333	gene:Solyc02g094430.2	NA	2	-	54957465	54957528	54956958	54957089	54958033	54958142	1333	1,2,2	45,19,31	0,4,7	24,28,50	212	149	5.186552398308185e-14	1.28253205325e-12	0.015,0.069,0.043	0.0,0.091,0.09	-0.018
12035	gene:Solyc04g076830.2	NA	4	-	61707702	61707761	61706862	61706924	61709090	61709236	12035	206,117,195	250,119,245	98,123,120	185,158,193	208	149	5.6233557606077284e-14	1.38824267792e-12	0.371,0.413,0.363	0.275,0.358,0.308	0.069
14279	gene:Solyc10g050230.1	NA	10	+	48182840	48182944	48182542	48182585	48183950	48184115	14279	44,5,17	1,2,3	17,20,29	2,1,0	253	149	5.803788006551894e-14	1.43041790026e-12	0.963,0.596,0.769	0.833,0.922,1.0	-0.142
102	gene:Solyc07g066310.2	PSBR	7	+	67786857	67786911	67786620	67786695	67786983	67787036	102	11,11,6	2,0,0	9,0,9	0,1,4	203	149	6.59595691258705e-14	1.62297547069e-12	0.801,1.0,1.0	1.0,0.0,0.623	0.393
14883	gene:Solyc01g103020.2	NA	1	+	91690985	91691214	91690652	91690721	91691313	91691430	14883	9,3,3	73,49,99	2,5,30	55,66,168	378	149	7.784857322509654e-14	1.91235597259e-12	0.046,0.024,0.012	0.014,0.029,0.066	-0.009
2841	gene:Solyc12g014220.1	NA	12	+	5058153	5058245	5057439	5057465	5058850	5059287	2841	0,0,3	19,8,16	3,2,8	16,15,48	241	149	8.484160368764859e-14	2.08071242202e-12	0.0,0.0,0.104	0.104,0.076,0.093	-0.056
4491	gene:Solyc07g042270.2	NA	7	-	55401884	55402085	55401376	55401485	55403370	55403514	4491	8,2,9	25,18,14	11,6,25	19,5,62	350	149	8.764237656348753e-14	2.1458710623e-12	0.12,0.045,0.215	0.198,0.338,0.147	-0.101
11975	gene:Solyc05g014160.2	NA	5	-	7896725	7896850	7896398	7896520	7897131	7897370	11975	18,11,22	2,0,0	14,16,47	0,4,3	274	149	9.786937490415559e-14	2.39234467081e-12	0.83,1.0,1.0	1.0,0.685,0.895	0.083
11853	gene:Solyc04g050470.2	NA	4	-	47276545	47276663	47274778	47275061	47276738	47276829	11853	268,124,287	0,12,15	218,196,451	18,9,21	267	149	1.0344840788065327e-13	2.52458135828e-12	1.0,0.852,0.914	0.871,0.924,0.923	0.016
1436	gene:Solyc11g005910.1	NA	11	+	723070	723179	718676	720257	723253	723442	1436	4,0,3	46,14,41	2,0,2	17,22,85	258	149	1.041052639671802e-13	2.53646011604e-12	0.048,0.0,0.041	0.064,0.0,0.013	0.004
14813	gene:Solyc10g012410.2	NA	10	-	5083681	5083790	5082959	5083029	5084602	5084683	14813	17,1,3	8,2,2	9,2,10	0,5,40	258	149	1.084089239934679e-13	2.63700728494e-12	0.551,0.224,0.464	1.0,0.188,0.126	-0.025
12316	gene:Solyc01g106940.2	NA	1	+	94635932	94636017	94635405	94635623	94636608	94636692	12316	15,13,15	5,8,4	12,6,74	2,0,3	234	149	1.1842416378687217e-13	2.8759327463e-12	0.656,0.509,0.705	0.793,1.0,0.94	-0.288
1557	gene:Solyc08g080730.2	NA	8	-	63943612	63943725	63943426	63943481	63944486	63944540	1557	69,51,98	5,2,1	54,94,227	0,0,4	262	149	1.2864014265999742e-13	3.11894823935e-12	0.887,0.935,0.982	1.0,1.0,0.97	-0.055
1675	gene:Solyc02g038750.2	NA	2	-	31513761	31513817	31513525	31513646	31514011	31514085	1675	84,58,120	7,2,8	144,126,207	2,4,0	205	149	1.312247322292069e-13	3.17644802317e-12	0.897,0.955,0.916	0.981,0.958,1.0	-0.057
12585	gene:Solyc08g007320.2	NA	8	+	1873046	1873107	1872846	1872933	1876184	1876309	12585	115,69,122	0,1,5	75,87,107	1,3,6	210	149	1.4073080197606668e-13	3.40103239589e-12	1.0,0.98,0.945	0.982,0.954,0.927	0.021
4109	gene:Solyc03g095620.2	NA	3	-	56800263	56800406	56799641	56799750	56801268	56801379	4109	202,91,153	3,3,6	94,131,199	4,0,1	292	149	1.6170198652158366e-13	3.90151831881e-12	0.972,0.939,0.929	0.923,1.0,0.99	-0.024
13463	gene:Solyc03g026240.2	NA	3	-	3678483	3678706	3678244	3678357	3679781	3679922	13463	3,1,0	17,10,50	4,12,8	8,30,50	372	149	1.6518513509545404e-13	3.97912043523e-12	0.066,0.039,0.0	0.167,0.138,0.06	-0.087
2211	gene:Solyc03g112640.2	NA	3	+	63021184	63021382	63020757	63020910	63021947	63022325	2211	64,26,59	8,0,6	31,38,121	5,0,5	347	149	1.710988088638935e-13	4.11492635318e-12	0.775,1.0,0.809	0.727,1.0,0.912	-0.018
2140	gene:Solyc06g005290.2	NA	6	-	299376	299452	298532	298645	300625	300724	2140	7,4,7	2,4,6	13,0,25	0,0,10	225	149	1.7192382521128984e-13	4.12810975479e-12	0.699,0.398,0.436	1.0,NA,0.623	-0.3
13269	gene:Solyc05g050380.2	NA	5	+	60491632	60491712	60491052	60491450	60491794	60492347	13269	147,67,95	154,76,136	11,10,31	28,20,32	229	149	2.0343550152547518e-13	4.87689190233e-12	0.383,0.365,0.312	0.204,0.245,0.387	0.075
11809	gene:Solyc10g039380.1	NA	10	+	21552431	21552536	21551626	21551720	21558656	21558923	11809	81,59,81	0,6,0	35,40,142	6,0,7	254	149	2.1105229887745776e-13	5.04621153702e-12	1.0,0.852,1.0	0.774,1.0,0.922	0.052
12977	gene:Solyc02g089980.2	NA	2	+	51671584	51671611	51671450	51671510	51671916	51672045	12977	14,4,9	4,2,0	10,5,7	3,0,7	176	149	2.1117537382476085e-13	5.04621153702e-12	0.748,0.629,1.0	0.738,1.0,0.458	0.06
2163	gene:Solyc04g009530.2	NA	4	-	2947249	2947310	2947054	2947141	2947907	2947982	2163	208,100,152	8,0,4	165,145,522	0,4,7	210	149	2.176369660088759e-13	5.19229568025e-12	0.949,1.0,0.964	1.0,0.963,0.981	-0.01
10226	gene:Solyc03g118550.2	NA	3	+	67436253	67436307	67436058	67436175	67436985	67437016	10226	94,62,83	31,5,23	85,80,157	6,3,15	203	149	2.443797012544298e-13	5.82099956135e-12	0.69,0.901,0.726	0.912,0.951,0.885	-0.144
1636	gene:Solyc08g077500.2	NA	8	+	61489089	61489327	61487347	61487545	61489432	61489475	1636	2,0,0	5,0,12	0,0,7	4,2,26	387	149	2.5685899548164577e-13	6.10849199622e-12	0.133,NA,0.0	0.0,0.0,0.094	0.035
12641	gene:Solyc02g086790.2	NA	2	-	49403871	49403914	49403194	49403271	49403998	49404138	12641	54,29,62	6,0,5	33,27,44	0,0,1	192	149	3.2535812442447245e-13	7.72518311034e-12	0.875,1.0,0.906	1.0,1.0,0.972	-0.064
1590	gene:Solyc03g044470.2	NA	3	+	9342309	9342424	9341010	9341367	9343862	9344655	1590	10,2,9	95,68,104	12,6,28	74,66,247	264	149	3.380665554135428e-13	8.0141659901e-12	0.056,0.016,0.047	0.084,0.049,0.06	-0.025
4088	gene:Solyc08g006600.2	NA	8	-	1194283	1194379	1193044	1193093	1194491	1194534	4088	11,7,6	5,5,5	0,0,2	1,2,5	245	149	4.92728113647059e-13	1.16620141311e-11	0.572,0.46,0.422	0.0,0.0,0.196	0.419
3478	gene:Solyc01g109850.2	NA	1	-	96689576	96689664	96689319	96689442	96690016	96690202	3478	8,3,12	617,372,584	20,8,41	560,528,1056	237	149	4.963028698168107e-13	1.17280064847e-11	0.008,0.005,0.013	0.022,0.009,0.024	-0.01
2224	gene:Solyc06g051780.2	NA	6	+	35452648	35452807	35443583	35443653	35455561	35455672	2224	3,2,3	7,2,8	6,4,3	8,2,4	308	149	5.28848886243847e-13	1.24773192133e-11	0.172,0.326,0.154	0.266,0.492,0.266	-0.124
12131	gene:Solyc03g062910.2	NA	3	+	32481568	32481622	32473887	32473906	32482633	32482698	12131	23,5,17	2,4,2	22,12,75	1,2,5	203	149	5.407297729432743e-13	1.27374749516e-11	0.894,0.478,0.862	0.942,0.815,0.917	-0.147
5779	gene:Solyc08g074910.2	NA	8	+	59057488	59057504	59057116	59057399	59057605	59057655	5779	9,6,4	11,0,9	2,5,9	5,4,21	165	149	5.950983313084838e-13	1.39960744766e-11	0.425,1.0,0.286	0.265,0.53,0.279	0.212
13044	gene:Solyc04g072140.2	NA	4	+	59169130	59169224	59168616	59168727	59169959	59170020	13044	10,3,19	0,2,2	3,8,23	2,0,0	243	149	6.077464154675619e-13	1.42710343323e-11	1.0,0.479,0.853	0.479,1.0,1.0	-0.049
11169	gene:Solyc03g118620.2	NA	3	-	67468870	67468996	67468650	67468757	67469082	67469164	11169	153,49,172	6,4,4	76,90,210	0,1,5	275	149	6.233142987120773e-13	1.46135841322e-11	0.933,0.869,0.959	1.0,0.98,0.958	-0.059
151	gene:Solyc04g071990.2	NA	4	-	59053138	59053242	59052887	59052978	59055021	59055098	151	18,8,13	0,0,9	5,7,88	1,0,6	253	149	6.324632131333608e-13	1.48048021523e-11	1.0,1.0,0.46	0.746,1.0,0.896	-0.061
2373	gene:Solyc12g038340.1	NA	12	-	48198138	48198374	48197785	48197840	48198562	48198659	2373	8,6,12	90,38,82	4,10,19	44,54,79	385	149	6.748993520570082e-13	1.57733922234e-11	0.033,0.058,0.054	0.034,0.067,0.085	-0.014
2213	gene:Solyc06g009130.2	NA	6	+	3081726	3081838	3080587	3080763	3081929	3082048	2213	4,7,4	70,26,41	3,10,23	9,12,86	261	149	6.813534287829729e-13	1.58993129524e-11	0.032,0.133,0.053	0.16,0.322,0.132	-0.132
4797	gene:Solyc06g069020.2	NA	6	+	42824793	42824856	42823728	42823799	42825757	42825910	4797	0,1,1	27,36,16	0,4,8	29,23,44	212	149	7.577644680521181e-13	1.76547280986e-11	0.0,0.019,0.042	0.0,0.109,0.113	-0.054
2593	gene:Solyc09g083130.2	NA	9	-	68810017	68810135	68809408	68809582	68810274	68810472	2593	2,0,0	18,7,14	0,2,6	18,21,38	267	149	7.867607837095486e-13	1.83017005396e-11	0.058,0.0,0.0	0.0,0.05,0.081	-0.024
9694	gene:Solyc06g073130.2	NA	6	-	45057406	45057467	45057213	45057262	45057559	45057750	9694	7,1,11	1,0,3	11,9,28	3,1,8	210	149	7.99597556968267e-13	1.85713382741e-11	0.832,1.0,0.722	0.722,0.865,0.713	0.085
11337	gene:Solyc05g048810.2	NA	5	-	59499305	59499378	59499097	59499217	59499461	59499631	11337	39,22,36	19,6,7	6,10,53	0,0,6	222	149	9.433114697212799e-13	2.18751435848e-11	0.579,0.711,0.775	1.0,1.0,0.856	-0.264
4498	gene:Solyc12g019750.1	NA	12	-	11309274	11309398	11308892	11308957	11310806	11310888	4498	165,114,187	22,4,24	185,203,551	7,6,27	273	149	1.0541680542368932e-12	2.44079190322e-11	0.804,0.94,0.81	0.935,0.949,0.918	-0.083
2482	gene:Solyc01g111410.2	NA	1	+	97670691	97670760	97670131	97670242	97671796	97671865	2482	16,10,11	0,0,4	7,6,21	2,5,2	218	149	1.1209141342662288e-12	2.59131017923e-11	1.0,1.0,0.653	0.705,0.451,0.878	0.206
14147	gene:Solyc01g102820.2	NA	1	-	91521423	91521501	91521110	91521182	91522255	91522338	14147	242,140,280	9,0,2	176,139,572	1,5,16	227	149	1.1499015424447696e-12	2.65420772436e-11	0.946,1.0,0.989	0.991,0.948,0.959	0.012
10965	gene:Solyc07g007970.2	NA	7	+	2661354	2661581	2660219	2660560	2664054	2664165	10965	85,26,64	1,0,0	56,45,230	0,2,4	376	149	1.2758194295503734e-12	2.94030038857e-11	0.971,1.0,1.0	1.0,0.899,0.958	0.038
8301	gene:Solyc06g019200.2	NA	6	-	18151008	18151157	18149508	18149716	18151639	18151724	8301	160,58,121	0,2,5	67,63,320	1,0,27	298	149	1.4519797556520731e-12	3.34112193465e-11	1.0,0.935,0.924	0.971,1.0,0.856	0.011
9636	gene:Solyc01g106950.2	NA	1	+	94640414	94640580	94639566	94639629	94640744	94640853	9636	7,5,5	0,0,3	4,3,19	0,0,6	315	149	1.5032508498568016e-12	3.45377094333e-11	1.0,1.0,0.441	1.0,1.0,0.6	-0.053
7074	gene:Solyc10g084150.1	NA	10	-	63807793	63807883	63807489	63807520	63808534	63808660	7074	148,75,155	3,0,0	37,61,117	6,0,0	239	149	1.5684712932506953e-12	3.59807314672e-11	0.969,1.0,1.0	0.794,1.0,1.0	0.058
7243	gene:Solyc01g006720.2	NA	1	-	1306564	1306611	1305776	1306009	1307025	1307096	7243	4,4,5	120,73,113	4,6,12	66,50,93	196	149	1.5736478892428203e-12	3.6044030225e-11	0.025,0.04,0.033	0.044,0.084,0.089	-0.04
12198	gene:Solyc08g005580.2	NA	8	+	438568	438669	438142	438443	438824	439617	12198	0,2,2	27,20,49	4,1,2	24,16,47	250	149	1.6033755905358022e-12	3.66686095559e-11	0.0,0.056,0.024	0.09,0.036,0.025	-0.024
1994	gene:Solyc01g005820.2	NA	1	+	539675	539801	539204	539277	540174	540342	1994	67,36,49	308,109,260	51,46,194	176,206,659	275	149	1.6364772421375802e-12	3.73683187711e-11	0.105,0.152,0.093	0.136,0.108,0.138	-0.011
13616	gene:Solyc10g005030.2	NA	10	+	42072	42125	41125	41282	42563	42725	13616	6,8,3	100,66,62	9,5,11	57,72,92	202	149	2.060913353783886e-12	4.69881942175e-11	0.042,0.082,0.034	0.104,0.049,0.081	-0.025
7878	gene:Solyc07g062140.2	NA	7	-	64950452	64950543	64949561	64949959	64950636	64950714	7878	1,2,2	2,3,3	3,1,10	0,1,10	240	149	2.0698752204721843e-12	4.71204723854e-11	0.237,0.293,0.293	1.0,0.383,0.383	-0.314
13848	gene:Solyc06g008960.2	NA	6	+	2883430	2883548	2883233	2883344	2885552	2885900	13848	0,0,3	0,3,0	0,2,0	5,6,13	267	149	2.1218603309667423e-12	4.82302734681e-11	NA,0.0,1.0	0.0,0.157,0.0	0.448
6290	gene:Solyc01g090290.2	NA	1	+	83963880	83963992	83963442	83963581	83964409	83964727	6290	71,40,77	2,3,7	48,55,68	2,7,9	261	149	2.255070290553681e-12	5.11801417084e-11	0.953,0.884,0.863	0.932,0.818,0.812	0.046
2246	gene:Solyc05g056280.2	NA	5	+	65632911	65632959	65632720	65632779	65633118	65633200	2246	4,1,6	92,21,73	4,2,18	50,73,132	197	149	2.652707796114242e-12	6.01132613189e-11	0.032,0.035,0.059	0.057,0.02,0.093	-0.015
14335	gene:Solyc10g009040.2	NA	10	-	3064699	3064751	3061599	3061638	3065026	3065130	14335	2,0,0	29,10,23	0,2,7	32,26,78	201	149	2.682181920955613e-12	6.06889448003e-11	0.049,0.0,0.0	0.0,0.054,0.062	-0.022
6293	gene:Solyc01g090290.2	NA	1	+	83963880	83963988	83963442	83963581	83964409	83964727	6293	67,35,75	2,3,7	46,48,67	2,7,9	257	149	3.052942223016669e-12	6.897336589e-11	0.951,0.871,0.861	0.93,0.799,0.812	0.047
12559	gene:Solyc02g091290.2	NA	2	+	52631911	52632115	52631792	52631852	52632700	52632817	12559	87,27,103	11,11,21	98,127,202	21,10,31	353	149	3.2958729637806128e-12	7.43491100801e-11	0.77,0.509,0.674	0.663,0.843,0.733	-0.095
8305	gene:Solyc06g019200.2	NA	6	-	18152504	18152529	18152318	18152429	18152775	18152861	8305	37,21,39	2,0,0	34,14,76	0,6,5	174	149	3.3219053289373644e-12	7.48231576432e-11	0.941,1.0,1.0	1.0,0.666,0.929	0.115
9798	gene:Solyc01g094570.2	NA	1	+	85994122	85994195	85992603	85993308	85995371	85995500	9798	51,28,45	5,0,0	4,3,42	0,0,1	222	149	3.3445350939901756e-12	7.5219250055e-11	0.873,1.0,1.0	1.0,1.0,0.966	-0.031
13846	gene:Solyc02g088300.2	NA	2	+	50441518	50441582	50440464	50440617	50441668	50441878	13846	19,12,27	3,0,0	4,8,63	6,0,0	213	149	3.5212085915953976e-12	7.90734055863e-11	0.816,1.0,1.0	0.318,1.0,1.0	0.166
2278	gene:Solyc09g011420.2	NA	9	+	4751769	4751901	4751657	4751660	4752635	4752739	2278	0,0,2	1,0,1	0,0,4	2,0,0	281	149	3.6083209566271136e-12	8.09077801267e-11	0.0,NA,0.515	0.0,NA,1.0	-0.242
11216	gene:Solyc01g067490.2	NA	1	-	76204056	76204107	76203726	76203864	76204308	76204377	11216	54,33,46	2,0,1	58,50,161	5,0,10	200	149	3.677420798622025e-12	8.2333365658e-11	0.953,1.0,0.972	0.896,1.0,0.923	0.035
5634	gene:Solyc12g049230.1	NA	12	-	37244141	37244288	37243703	37243836	37245854	37246029	5634	1,0,1	36,17,44	20,4,25	23,27,63	296	149	3.8482273766268746e-12	8.60283634376e-11	0.014,0.0,0.011	0.304,0.069,0.166	-0.171
15436	gene:Solyc08g008630.2	NA	8	+	3022386	3022493	3022127	3022294	3022579	3022675	15436	862,348,804	4,8,10	449,573,1221	8,0,8	256	149	4.197815631777504e-12	9.37030372536e-11	0.992,0.962,0.979	0.97,1.0,0.989	-0.009
9558	gene:Solyc05g052910.2	NA	5	-	63083944	63084031	63083709	63083797	63085571	63085723	9558	0,2,4	22,24,23	0,0,2	26,29,44	236	149	4.266798348706755e-12	9.5100493539e-11	0.0,0.05,0.099	0.0,0.0,0.028	0.04
12638	gene:Solyc02g086790.2	NA	2	-	49403871	49403931	49403194	49403271	49403998	49404138	12638	77,43,88	6,0,5	45,44,91	0,0,1	209	149	4.871166841644568e-12	1.08408908621e-10	0.901,1.0,0.926	1.0,1.0,0.985	-0.053
416	gene:Solyc07g066480.2	FLACCA	7	-	67896517	67896750	67895853	67895990	67898386	67898538	416	146,71,125	2,2,7	26,47,53	0,0,1	382	149	5.187485773575935e-12	1.15276602638e-10	0.966,0.933,0.874	1.0,1.0,0.954	-0.06
6065	gene:Solyc06g009160.2	NA	6	-	3104320	3104388	3103938	3104020	3104763	3104817	6065	33,14,14	12,4,6	7,11,40	1,13,18	217	149	5.5889191536019886e-12	1.24012460565e-10	0.654,0.706,0.616	0.828,0.367,0.604	0.059
2848	gene:Solyc02g094590.2	NA	2	+	55130717	55130842	55129610	55129745	55131077	55131217	2848	50,11,45	4,0,0	42,30,115	6,0,3	274	149	5.641313964620735e-12	1.24989052788e-10	0.872,1.0,1.0	0.792,1.0,0.954	0.042
13006	gene:Solyc02g085840.2	NA	2	-	48629230	48629311	48628943	48629121	48629382	48629422	13006	64,30,52	0,2,2	16,22,52	4,0,2	230	149	6.826926023572243e-12	1.51033077059e-10	1.0,0.907,0.944	0.722,1.0,0.944	0.062
11673	gene:Solyc04g080650.2	NA	4	-	64762047	64762134	64761603	64761657	64762625	64762705	11673	6,8,12	2,0,4	2,4,14	0,0,2	236	149	7.32888844319024e-12	1.61897860113e-10	0.654,1.0,0.654	1.0,1.0,0.815	-0.169
5774	gene:Solyc02g085570.2	NA	2	+	48403442	48403561	48403090	48403161	48403770	48403844	5774	6,1,4	107,46,103	4,7,9	79,84,145	268	149	8.03199118141371e-12	1.76905495578e-10	0.03,0.012,0.021	0.027,0.044,0.033	-0.014
9902	gene:Solyc08g061800.2	NA	8	+	49532323	49532351	49531739	49532029	49536381	49536508	9902	28,25,44	3,2,3	25,24,63	0,2,3	177	149	8.021646293354242e-12	1.76905495578e-10	0.887,0.913,0.925	1.0,0.91,0.946	-0.044
700	gene:Solyc10g074990.1	NA	10	-	58694832	58694901	58694659	58694755	58695311	58695335	700	49,22,37	4,0,3	13,21,68	0,6,5	218	149	8.090219741343324e-12	1.77925171922e-10	0.893,1.0,0.894	1.0,0.705,0.903	0.06
6947	gene:Solyc06g071890.2	NA	6	-	44290417	44290521	44289987	44290101	44290914	44291016	6947	6,0,1	2,1,6	0,2,2	3,7,19	253	149	9.245411921963692e-12	2.03031424401e-10	0.639,0.0,0.089	0.0,0.144,0.058	0.175
12414	gene:Solyc01g089980.2	NA	1	-	83696580	83696657	83694590	83694700	83696818	83697193	12414	21,10,30	160,87,141	16,13,20	108,95,216	226	149	9.446472596246868e-12	2.07141695416e-10	0.08,0.07,0.123	0.089,0.083,0.058	0.014
1370	gene:Solyc10g049210.1	NA	10	+	44598539	44598617	44598367	44598469	44598708	44598795	1370	6,0,6	85,49,56	2,6,9	28,36,103	227	149	1.1578418529347102e-11	2.53518059752e-10	0.044,0.0,0.066	0.045,0.099,0.054	-0.029
11429	gene:Solyc06g059960.2	NA	6	-	37872846	37873012	37868496	37868542	37873510	37873590	11429	2,0,0	35,29,57	1,4,5	23,19,57	315	149	1.2610457511379543e-11	2.75710457408e-10	0.026,0.0,0.0	0.02,0.091,0.04	-0.042
13936	gene:Solyc03g098230.2	NA	3	+	60594430	60594503	60593883	60593966	60595846	60596265	13936	110,51,86	4,0,5	27,41,121	7,8,4	222	149	1.2660564571546967e-11	2.76400700331e-10	0.949,1.0,0.92	0.721,0.775,0.953	0.14
3619	gene:Solyc05g009870.2	NA	5	-	4080911	4080981	4079429	4079475	4081495	4081565	3619	52,15,43	8,2,5	18,35,36	0,0,1	219	149	1.2996664735461935e-11	2.83323491039e-10	0.816,0.836,0.854	1.0,1.0,0.961	-0.152
8272	gene:Solyc06g051380.1	NA	6	+	34724044	34724220	34723911	34723965	34724311	34724403	8272	1,2,1	13,4,0	0,0,2	0,2,15	325	149	1.3721823701377921e-11	2.98695055783e-10	0.034,0.186,1.0	NA,0.0,0.058	0.378
12327	gene:Solyc09g019970.2	NA	9	+	17870997	17871246	17868710	17868808	17875275	17875420	12327	74,54,88	0,7,2	95,87,189	2,0,0	398	149	1.573436278872804e-11	3.4200449496e-10	1.0,0.743,0.943	0.947,1.0,1.0	-0.087
8291	gene:Solyc06g019200.2	NA	6	-	18152501	18152555	18152318	18152429	18152775	18152853	8291	23,17,12	2,0,0	10,12,41	0,6,5	203	149	1.6240302177242727e-11	3.52487839541e-10	0.894,1.0,1.0	1.0,0.595,0.858	0.147
6387	gene:Solyc06g036780.2	NA	6	+	27824498	27824613	27824256	27824391	27831716	27831809	6387	0,0,4	3,4,13	0,2,0	0,2,15	264	149	1.6438316038385052e-11	3.5626705007e-10	0.0,0.0,0.148	NA,0.361,0.0	-0.131
10882	gene:Solyc07g065430.2	NA	7	-	67192530	67192589	67192433	67192465	67192684	67192732	10882	2,0,7	0,6,1	4,3,4	0,0,2	208	149	2.0072666934130393e-11	4.3440281082e-10	1.0,0.0,0.834	1.0,1.0,0.589	-0.252
1884	gene:Solyc03g118660.2	NA	3	-	67526236	67526325	67525612	67525716	67526410	67526595	1884	81,19,68	4,2,2	30,29,47	1,1,8	238	149	2.041359161346473e-11	4.41140673259e-10	0.927,0.856,0.955	0.949,0.948,0.786	0.018
14790	gene:Solyc05g006240.2	NA	5	-	900581	900704	900238	900328	900928	900979	14790	30,26,19	84,69,87	19,24,29	47,67,198	272	149	2.0553440458459476e-11	4.43520044394e-10	0.164,0.171,0.107	0.181,0.164,0.074	0.008
896	gene:Solyc01g087910.2	NA	1	-	82780191	82780236	82779106	82779205	82781589	82781790	896	4,1,5	10,4,5	3,6,4	0,0,0	194	149	2.4533569617196533e-11	5.28641700234e-10	0.235,0.161,0.434	1.0,1.0,1.0	-0.723
13998	gene:Solyc05g009780.2	NA	5	-	3978511	3978637	3977639	3977801	3978837	3979075	13998	7,5,2	107,56,123	10,6,21	103,118,194	275	149	2.5330933200659884e-11	5.45035418406e-10	0.034,0.046,0.009	0.05,0.027,0.055	-0.014
13346	gene:Solyc08g082560.2	NA	8	+	65308933	65309096	65306242	65306780	65309498	65309695	13346	4,0,4	12,10,14	2,0,4	6,12,42	312	149	2.7030651896325865e-11	5.8076952511e-10	0.137,0.0,0.12	0.137,0.0,0.044	0.025
1156	gene:Solyc11g045190.1	NA	11	+	31496244	31496357	31495746	31495941	31497189	31497377	1156	0,0,4	52,28,44	4,6,0	21,42,159	262	149	2.960179788722683e-11	6.35096990355e-10	0.0,0.0,0.049	0.098,0.075,0.0	-0.041
782	gene:Solyc02g005520.2	NA	2	-	9240097	9240131	9239964	9240011	9240303	9240480	782	0,0,3	14,4,2	4,1,1	10,2,8	183	149	3.751160660973196e-11	8.03643054824e-10	0.0,0.0,0.55	0.246,0.289,0.092	-0.026
6797	gene:Solyc02g077900.2	NA	2	+	42731336	42731460	42731057	42731138	42731691	42731835	6797	0,4,0	33,27,44	8,0,8	22,20,70	273	149	3.8986366858429934e-11	8.3403976503e-10	0.0,0.075,0.0	0.166,0.0,0.059	-0.05
2138	gene:Solyc01g090250.2	NA	1	+	83920085	83920222	83919736	83919814	83920413	83920647	2138	6,4,8	4,1,1	1,4,6	2,5,4	286	149	3.941811071438365e-11	8.42067978313e-10	0.439,0.676,0.806	0.207,0.294,0.439	0.327
8942	gene:Solyc05g054130.2	NA	5	+	64092363	64092457	64092044	64092119	64092896	64092956	8942	173,76,163	4,1,3	81,103,467	4,0,0	243	149	4.088237448486203e-11	8.72098835399e-10	0.964,0.979,0.971	0.925,1.0,1.0	-0.004
8643	gene:Solyc07g042830.2	NA	7	-	56341476	56341593	56341111	56341217	56342050	56342125	8643	0,2,0	12,9,8	0,4,0	4,2,2	266	149	4.153654564407731e-11	8.84787760141e-10	0.0,0.111,0.0	0.0,0.528,0.0	-0.139
2557	gene:Solyc11g039950.1	NA	11	-	40567599	40567679	40563539	40563698	40569929	40570089	2557	0,0,2	6,0,2	0,0,5	7,0,6	229	149	4.1735902978382374e-11	8.87766118845e-10	0.0,NA,0.394	0.0,NA,0.352	0.021
7485	gene:Solyc03g097260.2	NA	3	-	59562890	59563017	59562615	59562784	59563953	59564031	7485	11,8,6	1,2,5	1,6,12	6,4,13	276	149	4.533317318004101e-11	9.62910178472e-10	0.856,0.683,0.393	0.083,0.447,0.333	0.356
12498	gene:Solyc05g041530.2	NA	5	+	52102967	52103048	52102856	52102883	52103948	52104077	12498	387,205,251	0,3,14	173,254,935	0,1,16	230	149	4.962185649822003e-11	1.05250569309e-09	1.0,0.978,0.921	1.0,0.994,0.974	-0.023
11436	gene:Solyc11g012910.1	NA	11	+	5703207	5703279	5703081	5703122	5704395	5704475	11436	84,44,111	12,3,7	84,52,174	0,2,13	221	149	4.988480603561921e-11	1.05658003238e-09	0.825,0.908,0.914	1.0,0.946,0.9	-0.066
8208	gene:Solyc03g082960.2	NA	3	-	52816935	52816977	52816617	52816777	52817217	52817271	8208	2,4,14	2,0,2	0,3,5	0,2,1	191	149	5.047681172524046e-11	1.06760246757e-09	0.438,1.0,0.845	NA,0.539,0.796	0.094
10673	gene:Solyc06g076470.2	NA	6	+	47512105	47512246	47511480	47511573	47512534	47512625	10673	9,1,2	365,203,269	5,10,44	216,266,794	290	149	5.056914216778191e-11	1.06804033833e-09	0.013,0.003,0.004	0.012,0.019,0.028	-0.013
11071	gene:Solyc03g114290.2	NA	3	+	64306914	64306981	64306296	64306432	64307558	64308022	11071	5,0,1	37,18,33	0,4,6	21,19,46	216	149	5.108284604341489e-11	1.07736395665e-09	0.085,0.0,0.02	0.0,0.127,0.083	-0.035
447	gene:Solyc03g093640.2	NA	3	-	55206068	55206181	55205803	55205972	55208327	55208511	447	10,0,11	1,6,3	5,4,7	6,2,8	262	149	5.5932767196201686e-11	1.17798515772e-09	0.85,0.0,0.676	0.322,0.532,0.332	0.113
14259	gene:Solyc08g067850.2	NA	8	-	56889851	56889989	56888459	56888732	56890230	56890469	14259	4,8,4	1,0,2	2,2,5	0,2,0	287	149	5.710972482458504e-11	1.20107631433e-09	0.675,1.0,0.509	1.0,0.342,1.0	-0.053
13409	gene:Solyc01g068060.2	NA	1	-	77086416	77086512	77086245	77086289	77088435	77088488	13409	5,4,6	6,8,3	2,0,9	6,4,12	245	149	5.7626462871727945e-11	1.21023688434e-09	0.336,0.233,0.549	0.169,0.0,0.313	0.212
9871	gene:Solyc07g039500.2	NA	7	+	47608834	47608965	47607149	47608091	47609369	47609720	9871	53,14,47	8,0,0	61,45,71	14,9,6	280	149	5.995459103965939e-11	1.25735992545e-09	0.779,1.0,1.0	0.699,0.727,0.863	0.163
6203	gene:Solyc09g013130.2	NA	9	+	5543355	5543485	5543095	5543277	5543737	5543855	6203	79,44,102	0,4,0	69,71,97	4,7,0	279	149	6.35305065763677e-11	1.33048228028e-09	1.0,0.855,1.0	0.902,0.844,1.0	0.036
1025	gene:Solyc01g103170.2	NA	1	-	91829834	91829905	91829667	91829760	91830248	91830314	1025	19,16,12	0,2,1	3,8,24	2,0,0	220	149	6.418469635104454e-11	1.34229734543e-09	1.0,0.844,0.89	0.504,1.0,1.0	0.077
5286	gene:Solyc06g074260.2	NA	6	-	45909458	45909651	45906994	45907124	45911783	45912547	5286	5,2,2	0,1,4	2,0,0	0,0,1	342	149	6.699305358385317e-11	1.39906641735e-09	1.0,0.466,0.179	1.0,NA,0.0	0.048
2830	gene:Solyc12g097030.1	NA	12	+	65698243	65698265	65698077	65698153	65698689	65698798	2830	18,21,29	2,0,1	14,13,24	4,0,1	171	149	6.719604550472186e-11	1.40134298534e-09	0.887,1.0,0.962	0.753,1.0,0.954	0.047
769	gene:Solyc03g006190.2	NA	3	-	828087	828132	827854	827920	831890	832088	769	0,0,0	2,2,2	2,3,1	1,0,0	194	149	6.824007636147576e-11	1.42112818244e-09	0.0,0.0,0.0	0.606,1.0,1.0	-0.869
2629	gene:Solyc11g073130.1	NA	11	+	56218367	56218504	56218161	56218215	56220377	56220445	2629	10,21,4	371,224,374	15,20,12	303,258,406	286	149	7.024978083453714e-11	1.46094070017e-09	0.014,0.047,0.006	0.025,0.039,0.015	-0.004
11543	gene:Solyc10g045540.1	NA	10	+	34557468	34557591	34550557	34550704	34561244	34561427	11543	72,21,56	6,6,1	38,38,146	2,2,29	272	149	7.155598928122714e-11	1.48603252949e-09	0.868,0.657,0.968	0.912,0.912,0.734	-0.022
8659	gene:Solyc11g033270.1	NA	11	+	26349830	26349902	26349590	26349694	26350018	26350109	8659	3,0,1	94,43,64	5,0,4	42,66,106	221	149	7.363899872877576e-11	1.52716426988e-09	0.021,0.0,0.01	0.074,0.0,0.025	-0.023
11504	gene:Solyc02g070920.2	NA	2	-	40500449	40500586	40499917	40499968	40501190	40501361	11504	8,4,9	4,2,5	10,11,18	11,11,12	286	149	7.909010299354065e-11	1.63793406352e-09	0.51,0.51,0.484	0.321,0.343,0.439	0.134
1394	gene:Solyc06g083640.2	NA	6	-	48980939	48981144	48979924	48980331	48981621	48981767	1394	9,0,8	15,19,22	3,2,10	13,13,60	354	149	8.052068513933744e-11	1.66524817769e-09	0.202,0.0,0.133	0.089,0.061,0.066	0.04
5878	gene:Solyc06g083630.2	NA	6	-	48978913	48979005	48978054	48978243	48979069	48979128	5878	6,2,8	7,8,4	0,1,17	0,10,36	241	149	8.538711752594052e-11	1.76344502691e-09	0.346,0.134,0.553	NA,0.058,0.226	0.202
8026	gene:Solyc01g097440.2	NA	1	+	88300293	88300372	88299076	88299136	88300641	88300750	8026	0,0,2	11,2,4	0,2,3	2,6,6	228	149	8.653711581807789e-11	1.78472328349e-09	0.0,0.0,0.246	0.0,0.179,0.246	-0.06
13215	gene:Solyc02g066830.2	NA	2	+	36988943	36989065	36988269	36988668	36989146	36989212	13215	22,4,21	4,0,2	12,13,68	0,2,1	271	149	9.984957945706222e-11	2.05643242995e-09	0.751,1.0,0.852	1.0,0.781,0.974	-0.051
1150	gene:Solyc03g124060.2	NA	3	-	70774326	70774411	70774005	70774205	70774773	70775034	1150	50,9,41	4,7,3	26,26,94	5,10,16	234	149	1.0338571143181413e-10	2.12632323194e-09	0.888,0.45,0.897	0.768,0.623,0.789	0.018
136	gene:Solyc07g018000.2	NA	7	+	8783856	8784012	8781127	8781292	8790318	8791044	136	34,4,30	0,0,1	10,13,38	2,1,5	305	149	1.1139899358137826e-10	2.28797574834e-09	1.0,1.0,0.936	0.71,0.864,0.788	0.191
9893	gene:Solyc08g041820.2	NA	8	-	25694199	25694274	25693516	25693710	25694878	25694999	9893	10,5,8	181,119,197	10,5,11	106,99,179	224	149	1.1389095275180101e-10	2.33593947247e-09	0.035,0.027,0.026	0.059,0.033,0.039	-0.014
7325	gene:Solyc03g117370.2	NA	3	+	66536530	66536600	66536153	66536249	66536833	66537016	7325	0,2,2	12,1,3	1,0,0	9,7,5	219	149	1.1930011947325582e-10	2.44352208993e-09	0.0,0.576,0.312	0.07,0.0,0.0	0.273
4922	gene:Solyc03g097160.2	NA	3	+	59482331	59482457	59481965	59482148	59482701	59482851	4922	0,0,2	21,11,38	2,0,7	22,45,69	275	149	1.2060618699856816e-10	2.46688457385e-09	0.0,0.0,0.028	0.047,0.0,0.052	-0.024
12658	gene:Solyc12g070270.1	NA	12	+	29964517	29964621	29964349	29964444	29972580	29972635	12658	99,57,128	14,2,8	164,133,265	5,4,7	253	149	1.343807524245423e-10	2.74415084018e-09	0.806,0.944,0.904	0.951,0.951,0.957	-0.068
2796	gene:Solyc04g079040.2	NA	4	-	63637108	63637231	63636476	63636514	63637361	63637438	2796	35,11,23	5,4,3	25,13,67	5,8,14	272	149	1.3452982792361828e-10	2.74415084018e-09	0.793,0.601,0.808	0.733,0.471,0.724	0.091
1552	gene:Solyc12g056650.1	NA	12	-	62630198	62630271	62630052	62630099	62630967	62631036	1552	210,154,211	0,0,58	99,89,61	0,0,0	222	149	1.4382350390561725e-10	2.92971621139e-09	1.0,1.0,0.709	1.0,1.0,1.0	-0.097
5964	gene:Solyc04g045560.2	NA	4	+	34045044	34045255	34042532	34042796	34046024	34046691	5964	2,0,1	4,2,0	2,12,3	0,0,0	360	149	1.474442402367715e-10	2.99937389655e-09	0.171,0.0,1.0	1.0,1.0,1.0	-0.61
12463	gene:Solyc07g062080.2	NA	7	+	64908837	64908914	64908221	64908281	64909007	64909157	12463	4,1,3	40,22,35	3,0,5	4,7,30	226	149	1.5474105908290118e-10	3.1435203433e-09	0.062,0.029,0.053	0.331,0.0,0.099	-0.095
5252	gene:Solyc03g026300.2	NA	3	-	3733117	3733218	3732364	3732552	3733306	3733503	5252	3,0,1	51,16,40	4,0,5	31,32,94	250	149	1.6482451808417562e-10	3.34380733218e-09	0.034,0.0,0.015	0.071,0.0,0.031	-0.018
14373	gene:Solyc10g076740.1	NA	10	-	59685650	59685788	59683409	59683623	59686076	59686153	14373	46,12,60	6,2,0	16,23,73	0,0,5	287	149	1.733006569312008e-10	3.5109865428e-09	0.799,0.757,1.0	1.0,1.0,0.883	-0.109
1816	gene:Solyc08g068400.2	NA	8	-	57522410	57522517	57522185	57522283	57523110	57523163	1816	85,38,69	9,2,3	43,33,106	4,2,0	256	149	1.7639909594849632e-10	3.56891033879e-09	0.846,0.917,0.93	0.862,0.906,1.0	-0.025
4979	gene:Solyc01g081050.2	NA	1	+	80370632	80370720	80370464	80370508	80372734	80372843	4979	7,3,4	2,2,3	0,2,1	13,0,6	237	149	1.7927922373404473e-10	3.62226626707e-09	0.688,0.485,0.456	0.0,1.0,0.095	0.178
2625	gene:Solyc11g073130.1	NA	11	+	56218386	56218504	56218161	56218215	56220377	56220445	2625	29,40,27	371,224,374	18,27,31	303,258,406	267	149	1.8418666970351946e-10	3.71638353444e-09	0.042,0.091,0.039	0.032,0.055,0.041	0.015
6288	gene:Solyc01g090290.2	NA	1	+	83963880	83963989	83963442	83963581	83964409	83964727	6288	130,66,113	2,3,7	80,85,124	2,7,9	258	149	1.8510765094608418e-10	3.72991916656e-09	0.974,0.927,0.903	0.959,0.875,0.888	0.027
9123	gene:Solyc04g014560.2	NA	4	+	4827996	4828049	4826961	4827042	4828287	4828359	9123	0,2,4	80,35,80	0,2,9	41,34,141	202	149	1.8818636845560596e-10	3.78683797576e-09	0.0,0.04,0.036	0.0,0.042,0.045	-0.004
8403	gene:Solyc05g055390.2	NA	5	+	65050977	65051053	65050502	65050567	65052041	65052139	8403	3,3,4	0,0,2	0,2,6	0,2,2	225	149	2.0016397419004373e-10	4.02243264036e-09	1.0,1.0,0.57	NA,0.398,0.665	0.325
895	gene:Solyc01g087910.2	NA	1	-	82780191	82780246	82779106	82779205	82781589	82781790	895	16,13,29	10,4,5	28,23,31	0,0,0	204	149	2.0271016518626471e-10	4.06811746042e-09	0.539,0.704,0.809	1.0,1.0,1.0	-0.316
4634	gene:Solyc03g122360.2	NA	3	+	70232480	70232587	70231404	70232413	70232688	70233454	4634	24,7,14	101,65,89	4,6,24	89,48,217	256	149	2.2223130020910748e-10	4.45388564169e-09	0.122,0.059,0.084	0.025,0.068,0.06	0.037
6638	gene:Solyc01g107660.2	NA	1	-	95132403	95132613	95131896	95132224	95132743	95132925	6638	13,6,15	441,234,445	10,11,64	317,293,1289	359	149	2.363434534375737e-10	4.73035870363e-09	0.012,0.011,0.014	0.013,0.015,0.02	-0.004
8373	gene:Solyc10g051110.1	NA	10	-	51523804	51523976	51523568	51523721	51524057	51524231	8373	503,259,484	8,0,0	444,310,642	4,4,15	321	149	2.61152167732234e-10	5.21989272528e-09	0.967,1.0,1.0	0.981,0.973,0.952	0.02
8976	gene:Solyc12g014380.1	NA	12	+	5270174	5270422	5269075	5269139	5271458	5271532	8976	10,12,12	212,98,180	5,9,16	121,124,355	397	149	2.6358480022142313e-10	5.26146312731e-09	0.017,0.044,0.024	0.015,0.027,0.017	0.009
4290	gene:Solyc10g038060.1	NA	10	+	19124495	19124590	19121226	19121306	19124776	19125003	4290	0,0,2	9,4,13	0,0,4	6,10,13	244	149	2.7454510994353627e-10	5.47291729194e-09	0.0,0.0,0.086	0.0,0.0,0.158	-0.024
4792	gene:Solyc06g069020.2	NA	6	+	42824786	42824852	42823727	42823799	42825757	42825910	4792	416,214,385	27,36,16	538,594,969	29,23,44	215	149	2.806349624232735e-10	5.58684636141e-09	0.914,0.805,0.943	0.928,0.947,0.939	-0.051
6659	gene:Solyc03g111850.2	NA	3	-	62461500	62461658	62461111	62461186	62461963	62462140	6659	2,2,0	125,53,90	0,12,7	69,57,436	307	149	2.9975358082405666e-10	5.95950085822e-09	0.008,0.018,0.0	0.0,0.093,0.008	-0.025
5452	gene:Solyc07g055540.2	NA	7	-	63530688	63530920	63530277	63530498	63532101	63532474	5452	8,1,2	26,13,26	0,3,7	11,20,79	381	149	3.104611348283434e-10	6.16416242533e-09	0.107,0.029,0.029	0.0,0.055,0.033	0.026
1907	gene:Solyc09g061420.2	NA	9	-	59095786	59095806	59095611	59095718	59097802	59098025	1907	3,1,3	0,1,0	2,4,2	0,1,8	169	149	3.211099193016373e-10	6.36711437062e-09	1.0,0.469,1.0	1.0,0.779,0.181	0.17
9930	gene:Solyc08g005240.1	NA	8	+	163694	163927	163474	163631	164314	164368	9930	11,4,21	0,2,4	20,6,21	0,1,3	382	149	3.292693288624785e-10	6.52023235414e-09	1.0,0.438,0.672	1.0,0.701,0.732	-0.108
10363	gene:Solyc07g006620.2	NA	7	+	1480417	1480537	1479713	1479861	1480652	1480807	10363	55,41,56	4,2,0	32,42,264	4,4,9	269	149	3.7607716120512794e-10	7.43725006728e-09	0.884,0.919,1.0	0.816,0.853,0.942	0.064
10142	gene:Solyc01g096620.2	NA	1	+	87690011	87690136	87689548	87689762	87691083	87691203	10142	31,11,22	23,15,32	7,5,16	20,5,18	274	149	4.0559649086667234e-10	8.01039639114e-09	0.423,0.285,0.272	0.16,0.352,0.326	0.047
2165	gene:Solyc04g009530.2	NA	4	-	2947254	2947310	2947054	2947141	2947907	2947982	2165	37,21,35	8,0,4	16,27,107	0,4,7	205	149	4.139284026440013e-10	8.16413546538e-09	0.771,1.0,0.864	1.0,0.831,0.917	-0.038
7512	gene:Solyc01g080850.2	NA	1	-	80146642	80146859	80145942	80146059	80147079	80148900	7512	18,2,9	58,21,55	6,3,7	30,29,48	366	149	4.42042222025414e-10	8.7071222888e-09	0.112,0.037,0.062	0.075,0.04,0.056	0.013
3950	gene:Solyc07g066340.2	NA	7	-	67812916	67813056	67811982	67812234	67813870	67814014	3950	23,12,18	2,0,0	16,22,79	0,2,2	289	149	4.474738829490505e-10	8.80248425944e-09	0.856,1.0,1.0	1.0,0.85,0.953	0.018
8785	gene:Solyc08g065480.2	NA	8	-	53587702	53587895	53586598	53587234	53588095	53588196	8785	13,6,8	112,37,70	2,11,10	26,36,59	342	149	4.511335927339969e-10	8.86278392787e-09	0.048,0.066,0.047	0.032,0.117,0.069	-0.019
12279	gene:Solyc11g065340.1	NA	11	-	50762933	50763102	50762672	50762777	50763235	50763301	12279	2,1,1	36,12,20	1,1,5	20,9,40	318	149	4.715150410379143e-10	9.25100102226e-09	0.025,0.038,0.023	0.023,0.049,0.055	-0.014
11605	gene:Solyc07g008150.2	NA	7	-	2855142	2855337	2853467	2853737	2856093	2857133	11605	10,3,4	41,17,24	0,5,13	11,6,36	344	149	4.864153937055527e-10	9.53080149217e-09	0.096,0.071,0.067	0.0,0.265,0.135	-0.055
4206	gene:Solyc04g015690.2	NA	4	+	6002622	6002747	6001670	6001879	6002863	6002915	4206	46,21,51	0,0,4	25,14,35	0,0,1	274	149	5.354711638782431e-10	1.04782290349e-08	1.0,1.0,0.874	1.0,1.0,0.95	-0.025
6969	gene:Solyc04g072230.2	NA	4	-	59225553	59225695	59224835	59224880	59225822	59225873	6969	60,19,45	0,1,4	37,20,109	2,2,7	291	149	5.651595510518034e-10	1.10446842277e-08	1.0,0.907,0.852	0.905,0.837,0.889	0.043
11669	gene:Solyc04g076780.2	NA	4	-	61655533	61655657	61654639	61655444	61655863	61656046	11669	4,0,0	35,41,38	0,8,5	29,36,62	273	149	5.696918226810757e-10	1.11186842513e-08	0.059,0.0,0.0	0.0,0.108,0.042	-0.03
10826	gene:Solyc05g005620.2	NA	5	-	437775	437841	437392	437646	438412	438472	10826	4,2,2	2,0,0	3,5,4	8,1,8	215	149	6.129458995692913e-10	1.19472370045e-08	0.581,1.0,1.0	0.206,0.776,0.257	0.447
10871	gene:Solyc12g035360.1	NA	12	-	58909555	58909563	58904188	58904267	58909651	58909882	10871	6,5,1	2,1,5	2,2,7	1,0,0	157	149	6.30972082318052e-10	1.22825387982e-08	0.74,0.826,0.16	0.655,1.0,1.0	-0.31
38	gene:Solyc01g007790.2	NA	1	+	1941066	1941140	1939737	1939842	1941227	1941299	38	46,32,50	0,3,2	27,24,123	5,0,6	223	149	6.569099393107428e-10	1.27707745829e-08	1.0,0.877,0.944	0.783,1.0,0.932	0.035
9193	gene:Solyc02g083320.2	NA	2	-	46770615	46770852	46770093	46770166	46770945	46771095	9193	122,63,108	100,79,100	47,58,143	43,78,163	386	149	6.682495605396382e-10	1.29743088505e-08	0.32,0.235,0.294	0.297,0.223,0.253	0.025
8069	gene:Solyc02g069750.1	NA	2	-	39569692	39569839	39566824	39567200	39570807	39571007	8069	4,7,9	6,3,12	0,0,2	2,6,13	296	149	7.297080590465196e-10	1.41491246664e-08	0.251,0.54,0.274	0.0,0.0,0.072	0.331
1315	gene:Solyc07g005640.2	NA	7	+	515765	515846	515502	515563	516497	516602	1315	7,1,5	22,23,38	2,0,4	18,15,67	230	149	7.380131628206828e-10	1.42915769751e-08	0.171,0.027,0.079	0.067,0.0,0.037	0.058
886	gene:Solyc10g009170.1	NA	10	+	3172254	3172281	3172119	3172146	3172612	3172774	886	9,9,4	0,0,0	3,2,3	0,8,2	176	149	7.508728571229058e-10	1.45217447115e-08	1.0,1.0,1.0	1.0,0.175,0.559	0.422
3283	gene:Solyc07g042330.1	NA	7	+	55491298	55491552	55489585	55489940	55493404	55493486	3283	4,1,7	2,2,0	0,2,15	2,2,17	403	149	7.610188539396972e-10	1.46989017242e-08	0.425,0.156,1.0	0.0,0.27,0.246	0.355
12133	gene:Solyc03g062910.2	NA	3	+	32476829	32481622	32473887	32473906	32482633	32482698	12133	15,11,21	2,4,2	16,5,62	1,2,5	4942	149	8.118721455106145e-10	1.5660835138e-08	0.184,0.077,0.24	0.325,0.07,0.272	-0.055
8934	gene:Solyc10g011690.2	NA	10	+	3973769	3973814	3972825	3973663	3973934	3974081	8934	2,0,5	19,11,17	2,2,10	20,10,19	194	149	8.291315641205512e-10	1.59731017475e-08	0.075,0.0,0.184	0.071,0.133,0.288	-0.078
12089	gene:Solyc02g079190.2	NA	2	+	43802560	43802653	43802275	43802293	43802818	43803355	12089	3,4,2	92,45,128	0,1,19	41,58,199	242	149	8.51876253521193e-10	1.63900991177e-08	0.02,0.052,0.01	0.0,0.011,0.056	0.005
4180	gene:Solyc05g054550.2	NA	5	+	64448770	64448975	64448006	64448076	64449101	64449199	4180	7,0,4	38,14,26	2,0,3	19,14,129	354	149	8.580301148532187e-10	1.64872255703e-08	0.072,0.0,0.061	0.042,0.0,0.01	0.027
9228	gene:Solyc12g014530.1	NA	12	-	5502267	5502438	5501415	5501658	5502594	5502949	9228	3,10,2	25,17,25	7,5,9	3,8,10	320	149	8.927491682333327e-10	1.7132281657e-08	0.053,0.215,0.036	0.521,0.225,0.295	-0.246
12288	gene:Solyc11g072970.1	NA	11	-	56118457	56118516	56117176	56117325	56120379	56120454	12288	13,3,2	0,0,4	4,2,19	0,0,2	208	149	9.250797950001819e-10	1.77299033718e-08	1.0,1.0,0.264	1.0,1.0,0.872	-0.203
1157	gene:Solyc11g045190.1	NA	11	+	31495176	31495295	31494556	31495092	31495746	31495941	1157	4,4,1	82,36,60	3,4,1	83,54,175	268	149	9.27439078567582e-10	1.77523030815e-08	0.026,0.058,0.009	0.02,0.04,0.003	0.01
869	gene:Solyc01g106050.2	NA	1	-	94025523	94025616	94025314	94025428	94025803	94025941	869	4,1,10	125,40,129	3,3,3	72,65,138	242	149	9.718931179529156e-10	1.85793567715e-08	0.019,0.015,0.046	0.025,0.028,0.013	0.005
1287	gene:Solyc08g077230.2	NA	8	-	61146376	61146407	61146098	61146296	61146848	61147022	1287	3,2,1	39,14,29	3,0,15	7,32,95	180	149	1.0309777509287669e-09	1.96836225917e-08	0.06,0.106,0.028	0.262,0.0,0.116	-0.061
13618	gene:Solyc04g018100.2	NA	4	+	9579735	9579931	9578339	9578395	9580520	9580568	13618	7,4,2	4,7,3	12,6,15	2,2,6	345	149	1.1280022496489337e-09	2.15084930237e-08	0.43,0.198,0.224	0.722,0.564,0.519	-0.318
6312	gene:Solyc10g076990.1	NA	10	+	59924219	59924235	59923984	59924114	59926430	59926485	6312	11,6,12	0,0,6	10,7,3	0,1,2	165	149	1.160876275424172e-09	2.21070576537e-08	1.0,1.0,0.644	1.0,0.863,0.575	0.069
15439	gene:Solyc08g008630.2	NA	8	+	3022412	3022493	3022232	3022294	3022579	3022675	15439	318,146,301	4,8,10	180,216,406	8,0,8	230	149	1.1624332936930672e-09	2.21084730131e-08	0.981,0.922,0.951	0.936,1.0,0.97	-0.017
7486	gene:Solyc03g097260.2	NA	3	-	59564225	59564310	59563953	59564031	59564473	59564920	7486	4,3,6	2,6,6	3,2,7	1,9,14	234	149	1.236919434659536e-09	2.34951664843e-08	0.56,0.241,0.389	0.656,0.124,0.241	0.056
5015	gene:Solyc01g080660.2	NA	1	-	79899168	79899227	79899008	79899048	79899346	79899511	5015	43,21,26	6,0,1	34,55,72	0,1,2	208	149	1.2398317778537644e-09	2.35205237145e-08	0.837,1.0,0.949	1.0,0.975,0.963	-0.051
1820	gene:Solyc07g047800.2	NA	7	-	59014612	59014812	59012351	59012581	59016423	59016448	1820	894,509,761	13,1,10	201,177,497	2,7,7	349	149	1.3577830251629843e-09	2.57254163764e-08	0.967,0.995,0.97	0.977,0.915,0.968	0.024
10615	gene:Solyc11g042620.1	NA	11	-	35652375	35652457	35651087	35651139	35652557	35652672	10615	197,118,241	16,15,19	202,156,417	22,24,40	231	149	1.3922783774469822e-09	2.63455112768e-08	0.888,0.835,0.891	0.856,0.807,0.871	0.027
11106	gene:Solyc10g008560.2	NA	10	-	2670633	2670723	2670343	2670454	2671749	2671863	11106	27,14,31	2,2,0	25,17,40	0,0,2	239	149	1.4044451004582212e-09	2.65420543637e-08	0.894,0.814,1.0	1.0,1.0,0.926	-0.073
8133	gene:Solyc10g078560.1	NA	10	-	60351343	60351508	60351105	60351174	60352247	60352487	8133	6,3,3	40,15,31	1,3,12	19,13,37	314	149	1.5344352359357862e-09	2.89619794975e-08	0.066,0.087,0.044	0.024,0.099,0.133	-0.02
3779	gene:Solyc06g007800.2	NA	6	+	1741350	1741458	1740133	1740247	1741569	1741674	3779	13,2,6	72,55,112	2,4,4	72,68,106	257	149	1.6165007424035074e-09	3.04723673451e-08	0.095,0.021,0.03	0.016,0.033,0.021	0.025
15090	gene:Solyc08g075520.2	NA	8	-	59675692	59675867	59675407	59675485	59676225	59676836	15090	124,62,110	9,4,18	36,45,233	5,5,34	324	149	1.7417694949225986e-09	3.27923294682e-08	0.864,0.877,0.738	0.768,0.805,0.759	0.049
2827	gene:Solyc12g097030.1	NA	12	+	65698223	65698380	65698077	65698153	65698689	65698798	2827	54,14,51	2,0,1	14,17,52	4,0,1	306	149	1.7565532283265512e-09	3.30289598835e-08	0.929,1.0,0.961	0.63,1.0,0.962	0.099
11214	gene:Solyc04g026200.2	NA	4	-	18397498	18397588	18393737	18393860	18397687	18397782	11214	6,0,0	9,0,7	1,0,3	2,9,24	239	149	1.7917365214307826e-09	3.3648089762e-08	0.294,NA,0.0	0.238,0.0,0.072	0.044
15466	gene:Solyc07g065700.2	NA	7	-	67372416	67372467	67371732	67371816	67372860	67372889	15466	3,3,6	156,66,133	8,2,9	62,65,261	200	149	1.8002339540090439e-09	3.37651427525e-08	0.014,0.033,0.033	0.088,0.022,0.025	-0.018
4496	gene:Solyc12g019750.1	NA	12	-	11309155	11309398	11308892	11308957	11310806	11310888	4496	85,55,86	22,4,24	102,87,296	7,6,27	392	149	1.8038798850608147e-09	3.37910213142e-08	0.595,0.839,0.577	0.847,0.846,0.806	-0.163
5643	gene:Solyc08g078220.2	NA	8	+	62057182	62057306	62056054	62056135	62059941	62061681	5643	14,5,10	91,52,94	0,6,10	38,42,98	273	149	1.8399044021856386e-09	3.44226029373e-08	0.077,0.05,0.055	0.0,0.072,0.053	0.019
6474	gene:Solyc05g026490.2	NA	5	-	41505982	41506499	41505398	41505598	41507751	41507968	6474	1722,923,1548	3,0,14	383,326,945	0,0,5	666	149	2.0106565567303008e-09	3.75700500218e-08	0.992,1.0,0.961	1.0,1.0,0.977	-0.008
15443	gene:Solyc08g008630.2	NA	8	+	3022394	3022493	3022232	3022294	3022579	3022675	15443	386,168,364	4,8,10	211,250,495	8,0,8	248	149	2.0520987776379373e-09	3.8296426625e-08	0.983,0.927,0.956	0.941,1.0,0.974	-0.016
3067	gene:Solyc05g044630.2	NA	5	+	57235229	57235349	57234584	57234674	57236038	57236337	3067	2,0,0	30,15,18	0,3,3	23,31,31	269	149	2.3743628030058756e-09	4.42551546945e-08	0.036,0.0,0.0	0.0,0.051,0.051	-0.022
660	gene:Solyc01g097860.2	NA	1	-	88562128	88562201	88560591	88560671	88562507	88562555	660	6,0,3	4,3,7	0,0,7	0,2,14	222	149	2.447936328061601e-09	4.55695113455e-08	0.502,0.0,0.223	NA,0.0,0.251	0.116
12336	gene:Solyc10g080390.1	NA	10	-	61661689	61661917	61661433	61661483	61662315	61662362	12336	1,3,4	0,0,0	2,0,6	0,2,5	377	149	2.461015827805772e-09	4.57558690878e-08	1.0,1.0,1.0	1.0,0.0,0.322	0.559
9114	gene:Solyc04g076390.2	NA	4	+	61296430	61296498	61295674	61296139	61296618	61296780	9114	77,42,61	0,0,0	71,39,236	5,0,32	217	149	2.7581834471889586e-09	5.12170278718e-08	1.0,1.0,1.0	0.907,1.0,0.835	0.086
5315	gene:Solyc04g025440.2	NA	4	-	23033192	23033213	23032903	23033111	23033321	23033495	5315	31,17,25	6,3,2	22,17,23	9,4,5	170	149	2.816648167920062e-09	5.22376129749e-08	0.819,0.832,0.916	0.682,0.788,0.801	0.099
10651	gene:Solyc03g083010.2	NA	3	+	52855033	52855096	52854639	52854727	52855194	52856878	10651	0,0,2	0,3,2	2,0,18	13,11,51	212	149	2.974462385338421e-09	5.50959113389e-08	NA,0.0,0.413	0.098,0.0,0.199	0.107
10964	gene:Solyc07g007970.2	NA	7	+	2662286	2662347	2661354	2661581	2664054	2664165	10964	4,0,3	31,7,25	2,0,4	24,20,77	210	149	3.003622419113179e-09	5.55670147536e-08	0.084,0.0,0.078	0.056,0.0,0.036	0.023
493	gene:Solyc10g008020.2	NA	10	+	2188440	2188473	2188124	2188145	2188587	2189041	493	13,4,1	296,121,258	3,2,3	174,170,325	182	149	3.0438510803109784e-09	5.62414664913e-08	0.035,0.026,0.003	0.014,0.01,0.008	0.011
12300	gene:Solyc01g008400.2	NA	1	+	2490343	2490454	2486321	2486340	2491388	2491489	12300	6,2,1	4,0,0	0,0,3	0,7,3	260	149	3.363158628962749e-09	6.20644286095e-08	0.462,1.0,1.0	NA,0.0,0.364	0.639
8430	gene:Solyc04g074640.2	NA	4	-	60573060	60573161	60572787	60572853	60573979	60574083	8430	5,1,0	2,0,0	4,0,9	0,1,0	250	149	3.653579142842019e-09	6.73405668713e-08	0.598,1.0,NA	1.0,0.0,1.0	0.132
12528	gene:Solyc04g007110.2	NA	4	-	825257	825341	824109	824152	825420	825514	12528	1,3,6	5,0,3	0,1,4	3,5,21	233	149	3.790080170923064e-09	6.97702289242e-08	0.113,1.0,0.561	0.0,0.113,0.109	0.484
9037	gene:Solyc02g078610.2	NA	2	+	43264181	43264216	43263885	43263993	43264588	43264666	9037	9,7,14	90,28,53	7,1,17	37,42,227	184	149	3.8249866793490855e-09	7.03259881329e-08	0.075,0.168,0.176	0.133,0.019,0.057	0.07
10400	gene:Solyc06g073630.2	NA	6	+	45428328	45428379	45428186	45428244	45428787	45428858	10400	6,1,3	113,71,73	2,1,3	61,55,132	200	149	3.849321690772278e-09	7.06862509004e-08	0.038,0.01,0.03	0.024,0.013,0.017	0.008
9576	gene:Solyc01g098920.2	NA	1	+	89292266	89292350	89291491	89291547	89292908	89293120	9576	60,43,62	1,0,4	38,52,126	0,1,2	233	149	3.964921728437984e-09	7.2719493103e-08	0.975,1.0,0.908	1.0,0.971,0.976	-0.021
9584	gene:Solyc02g005110.2	NA	2	+	6433603	6433653	6433397	6433419	6433728	6433861	9584	74,26,33	1,0,2	26,36,96	0,1,5	199	149	4.29658594192174e-09	7.87056424816e-08	0.982,1.0,0.925	1.0,0.964,0.935	0.003
5245	gene:Solyc03g112050.2	NA	3	+	62587878	62588071	62586886	62586988	62588452	62588630	5245	633,256,495	103,37,95	304,345,586	68,77,92	342	149	4.3248217027529945e-09	7.91256643064e-08	0.728,0.751,0.694	0.661,0.661,0.735	0.039
11856	gene:Solyc04g050470.2	NA	4	-	47276549	47276663	47274778	47275061	47276738	47276829	11856	380,185,351	0,12,15	270,261,744	18,9,21	263	149	4.6280554551414276e-09	8.45697731515e-08	1.0,0.897,0.93	0.895,0.943,0.953	0.012
12134	gene:Solyc03g062910.2	NA	3	+	32475025	32475243	32473887	32473906	32481568	32481622	12134	2,0,0	20,4,12	0,4,5	14,11,56	367	149	4.843175181305058e-09	8.83923930581e-08	0.039,0.0,0.0	0.0,0.129,0.035	-0.042
13056	gene:Solyc08g076410.2	NA	8	+	60426801	60426947	60426510	60426629	60427625	60427802	13056	11,1,11	83,30,70	8,2,25	63,67,288	295	149	4.899346735051002e-09	8.93082630395e-08	0.063,0.017,0.074	0.06,0.015,0.042	0.012
1455	gene:Solyc12g019010.1	NA	12	-	8975813	8975904	8973881	8974091	8979428	8979493	1455	148,93,169	3,2,7	139,160,147	6,5,9	240	149	5.002456211834622e-09	9.10119034359e-08	0.968,0.967,0.937	0.935,0.952,0.91	0.025
5536	gene:Solyc02g081330.2	NA	2	+	45336445	45336496	45335628	45336338	45337206	45337379	5536	380,166,331	18,6,21	197,195,432	2,3,6	200	149	5.0050138030611525e-09	9.10119034359e-08	0.94,0.954,0.922	0.987,0.98,0.982	-0.044
11497	gene:Solyc11g045510.1	NA	11	-	30400686	30400778	30396614	30396689	30401272	30401345	11497	38,20,39	0,0,0	21,26,40	0,10,8	241	149	5.346006581381213e-09	9.70941585079e-08	1.0,1.0,1.0	1.0,0.616,0.756	0.209
6400	gene:Solyc02g094560.2	NA	2	+	55098161	55098229	55097880	55098006	55098320	55098421	6400	42,16,30	7,4,2	20,27,75	3,3,5	217	149	5.364795221291164e-09	9.7316863193e-08	0.805,0.733,0.912	0.821,0.861,0.912	-0.048
14468	gene:Solyc09g059020.2	NA	9	-	53004910	53005002	53003784	53004537	53006301	53006442	14468	3,0,1	2,0,5	6,1,3	5,2,4	241	149	5.412449518954906e-09	9.80620106648e-08	0.481,NA,0.11	0.426,0.236,0.317	-0.031
3027	gene:Solyc08g059760.2	NA	8	-	45234315	45234393	45234163	45234235	45234600	45234697	3027	3,0,0	76,31,63	0,2,11	50,39,231	227	149	5.445545556702594e-09	9.85419050922e-08	0.025,0.0,0.0	0.0,0.033,0.03	-0.013
8710	gene:Solyc04g078610.2	NA	4	-	63289041	63289181	63288806	63288919	63289456	63289570	8710	70,41,61	5,0,9	53,51,116	6,8,11	289	149	5.760057885474201e-09	1.04106937128e-07	0.878,1.0,0.778	0.82,0.767,0.845	0.075
10424	gene:Solyc10g005870.2	NA	10	+	668000	668042	667687	667876	668944	669038	10424	50,20,20	5,2,7	22,28,67	2,5,1	191	149	5.931299743553604e-09	1.07072167647e-07	0.886,0.886,0.69	0.896,0.814,0.981	-0.076
3615	gene:Solyc08g062560.2	NA	8	-	51393193	51393308	51392757	51392808	51393965	51394024	3615	3,2,4	23,14,13	0,1,6	15,8,46	264	149	6.150487500732981e-09	1.10894702689e-07	0.069,0.075,0.148	0.0,0.066,0.069	0.052
2288	gene:Solyc04g049690.2	NA	4	-	43058951	43059148	43055255	43055528	43059522	43059663	2288	8,10,14	164,75,123	0,4,14	82,61,161	346	149	6.195745456230656e-09	1.11575797703e-07	0.021,0.054,0.047	0.0,0.027,0.036	0.02
4249	gene:Solyc10g047140.1	NA	10	-	39905768	39905987	39901575	39901719	39906153	39906225	4249	4,0,6	47,40,46	3,6,5	19,17,86	368	149	6.61274920819644e-09	1.18941741186e-07	0.033,0.0,0.05	0.06,0.125,0.023	-0.042
12581	gene:Solyc02g030300.2	NA	2	+	25479942	25480094	25478217	25478375	25480724	25480935	12581	2,2,5	20,2,12	2,1,2	4,3,24	301	149	6.645003179148508e-09	1.19377882415e-07	0.047,0.331,0.171	0.198,0.142,0.04	0.056
10501	gene:Solyc03g043950.2	NA	3	+	7749212	7749310	7748363	7748781	7750034	7750146	10501	216,100,249	28,19,48	156,68,410	15,3,31	247	149	7.317712753827554e-09	1.31304951712e-07	0.823,0.76,0.758	0.863,0.932,0.889	-0.114
1653	gene:Solyc10g006830.2	NA	10	+	1276400	1276482	1274464	1274592	1276616	1276715	1653	17,6,26	1,0,6	12,10,49	6,3,10	231	149	7.481819407328391e-09	1.34088232191e-07	0.916,1.0,0.737	0.563,0.683,0.76	0.216
13890	gene:Solyc12g005180.1	NA	12	-	126308	126372	125800	126034	127763	127837	13890	26,24,39	3,4,4	12,13,49	2,0,4	213	149	7.559322562873605e-09	1.35218353257e-07	0.858,0.808,0.872	0.808,1.0,0.895	-0.055
8613	gene:Solyc02g091530.2	NA	2	+	52798566	52798626	52798429	52798478	52798923	52799161	8613	49,24,46	2,1,9	43,40,143	2,0,6	209	149	7.563014326110941e-09	1.35218353257e-07	0.946,0.945,0.785	0.939,1.0,0.944	-0.069
5785	gene:Solyc08g083330.2	NA	8	-	65822828	65822929	65820966	65821048	65824622	65825290	5785	0,2,5	2,1,3	0,2,5	2,0,1	250	149	7.68415473668893e-09	1.37219678178e-07	0.0,0.544,0.498	0.0,1.0,0.749	-0.236
11419	gene:Solyc06g064870.2	NA	6	+	40438281	40438344	40437592	40438096	40438969	40439209	11419	0,0,3	40,18,31	0,0,6	16,26,75	212	149	7.700181363237636e-09	1.37341392712e-07	0.0,0.0,0.064	0.0,0.0,0.053	0.004
2305	gene:Solyc08g061230.2	NA	8	-	48241794	48241862	48241075	48241378	48241982	48242087	2305	3,8,19	0,0,2	3,4,33	2,0,6	217	149	8.151142439780822e-09	1.45211093094e-07	1.0,1.0,0.867	0.507,1.0,0.791	0.19
15495	gene:Solyc09g091840.2	NA	9	-	71051101	71051179	71050578	71050733	71051732	71051849	15495	71,18,60	205,153,183	36,30,68	140,189,257	227	149	8.486385860909919e-09	1.51002982783e-07	0.185,0.072,0.177	0.144,0.094,0.148	0.016
10723	gene:Solyc06g084590.2	NA	6	+	49667140	49667219	49666514	49666598	49667313	49667405	10723	17,6,13	5,0,4	2,3,45	0,0,1	228	149	8.663188981057257e-09	1.5396520965e-07	0.69,1.0,0.68	1.0,1.0,0.967	-0.199
10521	gene:Solyc03g007100.2	NA	3	-	1668058	1668201	1667655	1667877	1668272	1668350	10521	0,2,6	49,12,21	0,0,5	31,12,103	292	149	8.89953528503846e-09	1.57977345994e-07	0.0,0.078,0.127	0.0,0.0,0.024	0.06
6522	gene:Solyc12g099660.1	NA	12	+	66720475	66720580	66720030	66720400	66720668	66720770	6522	360,220,315	9,0,2	275,272,463	1,2,3	254	149	8.91412460655576e-09	1.58048171235e-07	0.959,1.0,0.989	0.994,0.988,0.989	-0.008
11258	gene:Solyc10g083150.1	NA	10	-	63019222	63019334	63018645	63018727	63020164	63020330	11258	14,20,24	0,0,2	21,42,50	0,0,4	261	149	9.477317808755e-09	1.67834068701e-07	1.0,1.0,0.873	1.0,1.0,0.877	-0.001
2554	gene:Solyc11g039950.1	NA	11	-	40563512	40563658	40563334	40563382	40569929	40570089	2554	8,0,4	26,22,28	6,0,17	8,16,54	295	149	1.010209512619009e-08	1.78686050328e-07	0.135,0.0,0.067	0.275,0.0,0.137	-0.07
4650	gene:Solyc09g064590.2	NA	9	+	61908945	61909053	61908473	61908641	61909172	61909524	4650	1,0,6	89,34,73	0,5,13	71,68,159	257	149	1.0241654283910999e-08	1.80939937236e-07	0.006,0.0,0.045	0.0,0.041,0.045	-0.012
13720	gene:Solyc10g012170.2	NA	10	-	4523500	4523553	4520707	4520955	4523793	4524148	13720	0,0,2	25,6,17	0,0,4	2,9,21	202	149	1.0651289068399216e-08	1.87954285561e-07	0.0,0.0,0.08	0.0,0.0,0.123	-0.014
1085	gene:Solyc11g006510.1	NA	11	-	1180335	1180419	1179610	1179650	1180668	1180732	1085	67,41,29	7,2,1	33,35,154	4,1,4	233	149	1.07216527969862e-08	1.88972298884e-07	0.86,0.929,0.949	0.841,0.957,0.961	-0.007
12614	gene:Solyc07g009150.2	NA	7	+	4194732	4194781	4193761	4193890	4195360	4195485	12614	0,2,2	57,19,40	3,3,25	39,24,157	198	149	1.0929007352524e-08	1.92399561551e-07	0.0,0.073,0.036	0.055,0.086,0.107	-0.046
4587	gene:Solyc06g053660.2	NA	6	+	36498070	36498149	36496317	36496625	36499112	36499258	4587	0,0,3	25,9,10	0,0,4	8,10,110	228	149	1.100492931080507e-08	1.93507666219e-07	0.0,0.0,0.164	0.0,0.0,0.023	0.047
11933	gene:Solyc11g064830.1	NA	11	+	50052919	50053044	50052187	50052259	50055400	50055505	11933	296,140,248	1,0,8	66,78,104	0,0,3	274	149	1.107758352697012e-08	1.94555769106e-07	0.994,1.0,0.944	1.0,1.0,0.95	-0.004
2565	gene:Solyc11g039950.1	NA	11	-	40563539	40563658	40563334	40563382	40569929	40570089	2565	1,0,4	26,22,28	3,0,9	8,16,54	268	149	1.2066677482686692e-08	2.11677915229e-07	0.021,0.0,0.074	0.173,0.0,0.085	-0.054
6102	gene:Solyc06g065390.2	NA	6	+	40808600	40808757	40806806	40807145	40809071	40809173	6102	635,240,600	18,14,21	565,636,2981	10,8,30	306	149	1.2098832475709515e-08	2.11992586422e-07	0.945,0.893,0.933	0.965,0.975,0.98	-0.05
11536	gene:Solyc04g079100.2	NA	4	-	63684444	63684488	63683586	63683721	63685492	63685565	11536	128,59,114	5,7,18	4,3,31	2,1,1	193	149	1.3002878662209154e-08	2.27565638183e-07	0.952,0.867,0.83	0.607,0.698,0.96	0.128
9931	gene:Solyc08g005240.1	NA	8	+	163707	163927	163474	163631	164314	164368	9931	34,4,26	0,2,4	18,14,45	0,1,3	369	149	1.3811611615950332e-08	2.41436038459e-07	1.0,0.447,0.724	1.0,0.85,0.858	-0.179
7475	gene:Solyc10g005640.2	NA	10	+	517543	517597	515967	516345	517693	517811	7475	0,0,2	21,13,26	1,0,4	15,9,51	203	149	1.446733300974039e-08	2.52602344857e-07	0.0,0.0,0.053	0.047,0.0,0.054	-0.016
8684	gene:Solyc07g045370.2	NA	7	-	58479416	58479576	58477182	58477263	58480760	58480816	8684	17,2,28	0,0,5	21,26,93	3,1,0	309	149	1.4547941151824889e-08	2.53712690661e-07	1.0,1.0,0.73	0.771,0.926,1.0	0.011
14892	gene:Solyc01g103020.2	NA	1	+	91690985	91691222	91690652	91690721	91691313	91691430	14892	9,3,4	73,49,99	2,5,31	55,66,168	386	149	1.4846911679765955e-08	2.5862418231e-07	0.045,0.023,0.015	0.014,0.028,0.066	-0.008
8709	gene:Solyc04g078610.2	NA	4	-	63289093	63289181	63288806	63288919	63289456	63289570	8709	232,132,172	5,0,9	157,139,413	6,8,11	237	149	1.531067592736193e-08	2.6639146879e-07	0.967,1.0,0.923	0.943,0.916,0.959	0.024
15227	gene:Solyc02g062130.2	NA	2	-	33707920	33708155	33707234	33707368	33708362	33708519	15227	81,33,75	2,1,4	31,24,143	4,3,4	384	149	1.5693419678115657e-08	2.72732611679e-07	0.94,0.928,0.879	0.75,0.756,0.933	0.103
8950	gene:Solyc10g081750.1	NA	10	-	62764551	62764609	62763821	62764173	62765967	62766200	8950	4,5,0	115,50,100	2,0,3	70,62,103	207	149	1.7611358522308636e-08	3.05707761264e-07	0.024,0.067,0.0	0.02,0.0,0.021	0.017
3039	gene:Solyc08g059760.2	NA	8	-	45234151	45234393	45231811	45231954	45234600	45234697	3039	29,9,22	8,2,4	21,21,49	2,7,22	391	149	1.7842494017320034e-08	3.0935980034e-07	0.58,0.632,0.677	0.8,0.533,0.459	0.032
2217	gene:Solyc03g044620.2	NA	3	+	10211449	10211524	10210997	10211059	10211805	10213627	2217	2,1,4	32,15,17	6,10,13	14,21,33	224	149	1.9997588944880852e-08	3.46322937e-07	0.04,0.042,0.135	0.222,0.241,0.208	-0.151
7547	gene:Solyc06g063020.2	NA	6	-	39789580	39789679	39789365	39789493	39789898	39790010	7547	26,15,13	4,10,5	18,20,38	15,0,0	248	149	2.0659708894491813e-08	3.57374616387e-07	0.796,0.474,0.61	0.419,1.0,1.0	-0.18
14759	gene:Solyc05g008180.2	NA	5	+	2572715	2572809	2572571	2572635	2573404	2573488	14759	6,5,6	0,2,3	3,10,6	0,0,2	243	149	2.1725374106746256e-08	3.75373178801e-07	1.0,0.605,0.551	1.0,1.0,0.648	-0.164
9091	gene:Solyc02g032960.2	NA	2	+	29534165	29534196	29532673	29533711	29534294	29534766	9091	0,0,4	40,35,32	2,2,10	62,75,198	180	149	2.2023557591207233e-08	3.80084800049e-07	0.0,0.0,0.094	0.026,0.022,0.04	0.002
2375	gene:Solyc12g038340.1	NA	12	-	48202565	48202800	48201144	48201497	48203313	48203728	2375	31,14,22	5,0,2	18,16,36	0,3,1	384	149	2.213331956100598e-08	3.81537488987e-07	0.706,1.0,0.81	1.0,0.674,0.933	-0.03
9759	gene:Solyc09g008520.2	NA	9	-	2007590	2007655	2007321	2007488	2007773	2007833	9759	5,0,4	19,12,17	0,2,1	0,2,2	214	149	2.2659151133806496e-08	3.90150811266e-07	0.155,0.0,0.141	NA,0.41,0.258	-0.235
14165	gene:Solyc06g018050.2	NA	6	+	16402761	16402888	16400977	16401045	16403023	16403247	14165	0,6,2	43,13,21	2,0,3	7,6,65	276	149	2.3188226510122543e-08	3.98800052471e-07	0.0,0.199,0.049	0.134,0.0,0.024	0.03
4374	gene:Solyc01g067270.2	NA	1	+	75672182	75672232	75670522	75670585	75672520	75672556	4374	3,2,0	6,2,7	0,0,4	3,8,11	199	149	2.3953846518902556e-08	4.11492863414e-07	0.272,0.428,0.0	0.0,0.0,0.214	0.162
5952	gene:Solyc10g009530.2	NA	10	+	3666220	3666353	3664561	3664682	3667514	3667714	5952	3,0,13	10,0,2	4,12,31	10,7,37	282	149	2.661786869651581e-08	4.56730771155e-07	0.137,NA,0.774	0.174,0.475,0.307	0.137
9254	gene:Solyc08g068580.2	NA	8	-	57718708	57718892	57718457	57718611	57719139	57719333	9254	11,0,2	8,2,12	0,3,9	7,6,23	333	149	2.6706608982251467e-08	4.57726720154e-07	0.381,0.0,0.069	0.0,0.183,0.149	0.039
2560	gene:Solyc11g039950.1	NA	11	-	40563512	40563698	40563334	40563382	40569929	40570089	2560	18,6,6	26,22,28	12,5,24	8,16,54	335	149	2.8162222976609234e-08	4.82120444092e-07	0.235,0.108,0.087	0.4,0.122,0.165	-0.086
379	gene:Solyc05g014970.2	NA	5	-	9179602	9179639	9177711	9177879	9179755	9179914	379	5,4,2	45,37,49	0,1,6	30,33,65	186	149	2.8575886413232872e-08	4.88641103564e-07	0.082,0.08,0.032	0.0,0.024,0.069	0.034
3576	gene:Solyc09g010970.2	NA	9	-	4325278	4325307	4325106	4325174	4325455	4325542	3576	29,12,15	134,41,108	6,12,81	52,72,263	178	149	2.981304222168248e-08	5.09212225163e-07	0.153,0.197,0.104	0.088,0.122,0.205	0.013
4341	gene:Solyc10g006600.2	NA	10	+	1134420	1134536	1134192	1134325	1134939	1135307	4341	2,1,0	0,0,4	0,2,1	0,0,0	265	149	3.047382355147794e-08	5.1990295535e-07	1.0,1.0,0.0	NA,1.0,1.0	-0.333
14905	gene:Solyc03g117850.2	NA	3	-	66876586	66876657	66875903	66875966	66876841	66876851	14905	5,6,0	3,1,177	0,12,1	0,104,481	220	149	3.3004009524135056e-08	5.62426041159e-07	0.53,0.803,0.0	NA,0.072,0.001	0.408
6864	gene:Solyc08g083140.2	NA	8	+	65687242	65687441	65687069	65687123	65688481	65688865	6864	0,3,3	0,0,0	4,1,4	0,0,6	348	149	3.37144657897206e-08	5.73877168254e-07	NA,1.0,1.0	1.0,1.0,0.222	0.259
10328	gene:Solyc01g097340.2	NA	1	+	88239504	88239915	88238628	88238683	88240078	88240172	10328	631,271,547	8,4,6	506,527,1295	5,4,8	560	149	3.435238770456208e-08	5.84068931656e-07	0.955,0.947,0.96	0.964,0.972,0.977	-0.017
12218	gene:Solyc06g069030.2	NA	6	+	42838493	42838680	42837527	42837890	42838776	42838836	12218	357,155,327	26,24,33	196,234,858	20,17,69	336	149	3.441331523949746e-08	5.84438432274e-07	0.859,0.741,0.815	0.813,0.859,0.846	-0.034
13571	gene:Solyc05g052240.2	NA	5	+	62513952	62514083	62513173	62513320	62514181	62514201	13571	0,2,2	0,6,4	2,2,0	0,0,4	280	149	3.6554437902330105e-08	6.2009467982e-07	NA,0.151,0.21	1.0,1.0,0.0	-0.486
5938	gene:Solyc09g031750.2	NA	9	-	28024222	28024321	28023612	28024112	28024873	28024958	5938	8,12,15	214,96,151	3,5,17	85,88,314	248	149	3.846871882858255e-08	6.51826211878e-07	0.022,0.07,0.056	0.021,0.033,0.032	0.021
11022	gene:Solyc03g114930.2	NA	3	+	64786994	64787066	64786711	64786834	64788994	64789090	11022	752,371,776	6,2,2	635,644,2211	8,14,10	221	149	4.039282241114979e-08	6.83651957971e-07	0.988,0.992,0.996	0.982,0.969,0.993	0.011
3769	gene:Solyc03g031990.2	NA	3	-	4480585	4480686	4480125	4480178	4480792	4480885	3769	425,225,498	1,0,7	322,264,807	2,3,10	250	149	4.044306240388355e-08	6.83726194449e-07	0.996,1.0,0.977	0.99,0.981,0.98	0.007
12958	gene:Solyc07g008190.2	NA	7	-	2936969	2937085	2934641	2934700	2937774	2938079	12958	0,8,0	38,8,12	2,0,1	13,15,39	265	149	4.203282465218153e-08	7.09797789795e-07	0.0,0.36,0.0	0.08,0.0,0.014	0.089
14842	gene:Solyc04g005860.2	NA	4	-	548343	548432	548107	548236	548557	548720	14842	0,2,0	107,40,101	0,5,5	64,40,166	238	149	4.5606045868719237e-08	7.69266685462e-07	0.0,0.03,0.0	0.0,0.073,0.019	-0.021
10474	gene:Solyc05g032680.2	NA	5	+	45978980	45979039	45978295	45978356	45979152	45979257	10474	10,7,7	3,6,28	6,3,1	8,4,8	208	149	4.698229894679645e-08	7.90691940853e-07	0.705,0.455,0.152	0.349,0.349,0.082	0.177
12213	gene:Solyc06g069030.2	NA	6	+	42838493	42838670	42837527	42837890	42838776	42838836	12213	354,153,322	26,24,33	193,232,845	20,17,69	326	149	4.695238762418084e-08	7.90691940853e-07	0.862,0.744,0.817	0.815,0.862,0.848	-0.034
6103	gene:Solyc06g065390.2	NA	6	+	40808600	40808680	40806806	40807145	40809071	40809173	6103	633,236,597	18,14,21	554,608,2917	10,8,30	229	149	4.741806290066348e-08	7.97125970588e-07	0.958,0.916,0.949	0.973,0.98,0.984	-0.038
9519	gene:Solyc01g104770.2	NA	1	-	93139464	93139547	93139011	93139081	93139662	93139819	9519	13,7,20	136,67,139	10,11,28	132,182,292	232	149	4.860704916524128e-08	8.16193367233e-07	0.058,0.063,0.085	0.046,0.037,0.058	0.022
7192	gene:Solyc02g085940.2	NA	2	-	48715768	48715875	48712858	48715649	48715958	48716063	7192	10,9,0	0,0,0	6,9,4	0,20,0	256	149	4.9339307025386515e-08	8.2755726328e-07	1.0,1.0,NA	1.0,0.208,1.0	0.264
13327	gene:Solyc07g008850.2	NA	7	-	3827603	3827673	3827387	3827489	3827864	3828071	13327	0,0,3	15,5,24	2,1,2	10,5,41	219	149	5.0239737890386255e-08	8.41713181667e-07	0.0,0.0,0.078	0.12,0.12,0.032	-0.065
1945	gene:Solyc11g044870.1	NA	11	-	32141860	32141963	32141601	32141724	32143030	32143159	1945	15,11,12	50,33,33	6,6,17	38,20,75	252	149	5.132846403743625e-08	8.58988470552e-07	0.151,0.165,0.177	0.085,0.151,0.118	0.046
8533	gene:Solyc09g059030.2	NA	9	-	53011890	53012131	53010841	53011785	53012228	53012296	8533	8,0,17	0,0,2	4,3,16	1,2,2	390	149	5.172945375007564e-08	8.64728570479e-07	1.0,NA,0.765	0.604,0.364,0.753	0.309
4621	gene:Solyc10g017530.2	NA	10	+	5510636	5510816	5510043	5510540	5512391	5512452	4621	6,1,4	148,110,164	2,7,11	133,169,242	329	149	5.5929623590957325e-08	9.33893188538e-07	0.018,0.004,0.011	0.007,0.018,0.02	-0.004
12011	gene:Solyc02g094150.2	NA	2	+	54777703	54777830	54777501	54777526	54778223	54778390	12011	179,104,194	25,9,26	27,29,47	0,0,1	276	149	5.7797528763688744e-08	9.64003301337e-07	0.794,0.862,0.801	1.0,1.0,0.962	-0.168
6585	gene:Solyc02g092000.2	NA	2	-	53223843	53223999	53223647	53223687	53224856	53225033	6585	106,37,79	19,6,11	65,63,214	3,2,10	305	149	6.504152759574162e-08	1.08361365137e-06	0.732,0.751,0.778	0.914,0.939,0.913	-0.168
14065	gene:Solyc05g015050.2	NA	5	+	9763581	9763824	9762446	9763302	9763894	9765024	14065	10,0,8	58,44,44	10,0,26	47,38,69	392	149	6.752276818901914e-08	1.12369642463e-06	0.062,0.0,0.065	0.075,0.0,0.125	-0.024
3780	gene:Solyc06g007800.2	NA	6	+	1741350	1741477	1740133	1740247	1741569	1741674	3780	14,4,6	72,55,112	2,2,6	72,68,106	276	149	6.89515130157001e-08	1.14619399172e-06	0.095,0.038,0.028	0.015,0.016,0.03	0.033
6922	gene:Solyc08g082450.2	NA	8	+	65256705	65256923	65255382	65255643	65257411	65257494	6922	5,9,3	162,97,154	4,0,6	25,24,73	367	149	7.082272479356835e-08	1.17598847372e-06	0.012,0.036,0.008	0.061,0.0,0.032	-0.012
46	gene:Solyc08g074500.2	NA	8	-	58610048	58610293	58608208	58608747	58610397	58610880	46	10,6,11	36,30,51	0,3,12	61,33,65	394	149	7.185690854669689e-08	1.1918335521e-06	0.095,0.07,0.075	0.0,0.033,0.065	0.047
4001	gene:Solyc01g006130.2	NA	1	+	786745	786849	785469	785589	787464	787630	4001	386,245,420	22,0,14	382,438,1965	2,6,26	253	149	7.487440810780387e-08	1.24050255477e-06	0.912,1.0,0.946	0.991,0.977,0.978	-0.029
1785	gene:Solyc02g084760.2	NA	2	+	47862747	47862823	47862363	47862466	47865663	47865752	1785	91,40,101	1,5,0	49,44,168	0,2,0	225	149	7.843158581986632e-08	1.2979948681e-06	0.984,0.841,1.0	1.0,0.936,1.0	-0.037
3793	gene:Solyc06g011560.2	NA	6	+	8114815	8115030	8113882	8114042	8115306	8115340	3793	72,44,69	6,2,4	53,27,70	5,7,8	364	149	7.969869352201665e-08	1.31750246021e-06	0.831,0.9,0.876	0.813,0.612,0.782	0.133
4380	gene:Solyc09g007190.2	NA	9	+	809300	809480	807027	807258	809788	809848	4380	9,2,2	9,0,0	0,1,1	0,3,2	329	149	8.423708801039458e-08	1.39098473901e-06	0.312,1.0,1.0	NA,0.131,0.185	0.613
8898	gene:Solyc09g074420.2	NA	9	+	66230726	66230774	66230547	66230651	66231049	66231137	8898	40,20,26	113,76,157	24,22,53	155,159,241	197	149	8.758162828488187e-08	1.44461245504e-06	0.211,0.166,0.111	0.105,0.095,0.143	0.048
3374	gene:Solyc09g083010.2	NA	9	-	68702502	68702569	68702150	68702242	68702877	68702996	3374	10,6,12	16,2,11	10,8,23	0,2,8	216	149	8.94996462311756e-08	1.47461792812e-06	0.301,0.674,0.429	1.0,0.734,0.665	-0.332
7202	gene:Solyc02g085940.2	NA	2	-	48715768	48715872	48712858	48715649	48715958	48716063	7202	7,7,0	0,0,0	5,8,0	0,20,0	253	149	9.167482086189286e-08	1.50878946343e-06	1.0,1.0,NA	1.0,0.191,NA	0.404
5963	gene:Solyc04g045560.2	NA	4	+	34045055	34045255	34042532	34042796	34046024	34046691	5963	0,4,3	4,2,0	2,10,3	0,0,0	349	149	9.197346249849968e-08	1.51203561115e-06	0.0,0.461,1.0	1.0,1.0,1.0	-0.513
1472	gene:Solyc02g081880.2	NA	2	-	45660019	45660268	45659813	45659916	45660544	45660721	1472	7,6,15	7,0,0	1,7,14	0,0,2	398	149	9.657425325882745e-08	1.58592366778e-06	0.272,1.0,1.0	1.0,1.0,0.724	-0.151
8916	gene:Solyc01g112180.2	NA	1	+	98244389	98244459	98243217	98243411	98247426	98248135	8916	0,0,0	18,7,14	1,4,11	7,9,23	219	149	9.991401856489825e-08	1.63896362027e-06	0.0,0.0,0.0	0.089,0.232,0.246	-0.189
1548	gene:Solyc12g056650.1	NA	12	-	62630198	62630263	62630052	62630099	62630967	62631036	1548	4,3,2	0,0,58	2,0,1	0,0,0	214	149	1.0050992838025318e-07	1.64692696932e-06	1.0,1.0,0.023	1.0,NA,1.0	-0.326
2800	gene:Solyc04g079040.2	NA	4	-	63635793	63635880	63635560	63635701	63636292	63636394	2800	28,19,28	4,2,4	32,36,137	2,0,1	236	149	1.0209843009124652e-07	1.67111930965e-06	0.815,0.857,0.815	0.91,1.0,0.989	-0.137
13614	gene:Solyc10g005030.2	NA	10	+	42072	42143	41125	41282	42563	42725	13614	5,14,3	100,66,62	9,7,13	57,72,92	220	149	1.0332881404843341e-07	1.68940344986e-06	0.033,0.126,0.032	0.097,0.062,0.087	-0.018
12891	gene:Solyc03g113140.2	NA	3	-	63404685	63404744	63404061	63404136	63404906	63404975	12891	6,6,7	0,0,0	6,8,10	6,0,4	208	149	1.0627068581713537e-07	1.73559933868e-06	1.0,1.0,1.0	0.417,1.0,0.642	0.314
8857	gene:Solyc06g036260.2	NA	6	-	25743835	25743866	25743655	25743727	25743940	25744513	8857	10,7,17	0,0,0	6,6,41	6,7,2	180	149	1.123207147246792e-07	1.83240063158e-06	1.0,1.0,1.0	0.453,0.415,0.944	0.396
5359	gene:Solyc11g009060.1	NA	11	-	3185886	3185983	3185726	3185801	3186093	3186195	5359	1,0,4	57,25,55	3,15,24	40,60,117	246	149	1.1406211122485011e-07	1.85877610981e-06	0.011,0.0,0.042	0.043,0.132,0.111	-0.078
6204	gene:Solyc09g013130.2	NA	9	+	5543355	5543639	5543095	5543277	5543737	5543855	6204	379,299,481	0,4,0	355,351,407	4,7,0	433	149	1.1463749878987979e-07	1.86611325814e-06	1.0,0.963,1.0	0.968,0.945,1.0	0.017
14575	gene:Solyc12g096340.1	NA	12	+	65305318	65305429	65303792	65304038	65305541	65305700	14575	85,43,57	1,2,1	22,31,286	0,2,2	260	149	1.148216441327406e-07	1.86707255798e-06	0.98,0.925,0.97	1.0,0.899,0.988	-0.004
8359	gene:Solyc10g051110.1	NA	10	-	51524059	51524223	51523804	51523976	51524312	51524486	8359	34,18,18	0,0,0	22,17,45	1,0,13	313	149	1.1560125612203578e-07	1.87770188457e-06	1.0,1.0,1.0	0.913,1.0,0.622	0.155
3028	gene:Solyc08g059760.2	NA	8	-	45234163	45234393	45231832	45231954	45234600	45234697	3028	2,0,0	8,2,4	0,2,9	2,7,22	379	149	1.1657983826145435e-07	1.89153641819e-06	0.089,0.0,0.0	0.0,0.101,0.139	-0.05
6978	gene:Solyc02g062640.2	NA	2	+	34389313	34389408	34388886	34388946	34389810	34389880	6978	332,184,323	4,2,5	179,177,366	6,6,2	244	149	1.2386361441229208e-07	2.00753299402e-06	0.981,0.983,0.975	0.948,0.947,0.991	0.018
8321	gene:Solyc04g016130.2	NA	4	-	6858132	6858360	6857257	6857376	6858545	6858727	8321	2,1,3	46,14,27	5,3,15	13,15,80	377	149	1.265189787272628e-07	2.04834363931e-06	0.017,0.027,0.042	0.132,0.073,0.069	-0.063
3836	gene:Solyc01g014270.2	NA	1	+	11952266	11952304	11950645	11950871	11953634	11953710	3836	2,0,1	49,19,39	0,3,3	20,28,79	187	149	1.2845590703308559e-07	2.07744688695e-06	0.031,0.0,0.02	0.0,0.079,0.029	-0.019
11238	gene:Solyc09g018690.2	NA	9	-	16657783	16657826	16652962	16653033	16659023	16659134	11238	0,1,2	0,0,0	0,0,2	0,3,2	192	149	1.3538372577109499e-07	2.18711455577e-06	NA,1.0,1.0	NA,0.0,0.437	0.781
7199	gene:Solyc02g085940.2	NA	2	-	48715765	48715872	48712858	48715649	48715958	48716063	7199	18,28,27	0,0,0	28,42,46	0,20,0	256	149	1.3735527644160862e-07	2.21656334093e-06	1.0,1.0,1.0	1.0,0.55,1.0	0.15
13795	gene:Solyc06g059800.2	NA	6	+	37708328	37708483	37707403	37707638	37708799	37708914	13795	32,11,21	121,49,100	19,16,77	108,61,208	304	149	1.3848712409727328e-07	2.23241244045e-06	0.115,0.099,0.093	0.079,0.114,0.154	-0.013
2433	gene:Solyc06g007510.2	NA	6	-	1504032	1504134	1502684	1502789	1506254	1506397	2433	56,19,43	2,0,0	13,26,112	2,0,1	251	149	1.4203431237663387e-07	2.28712055275e-06	0.943,1.0,1.0	0.794,1.0,0.985	0.055
7196	gene:Solyc02g085940.2	NA	2	-	48715765	48715875	48712858	48715649	48715958	48716063	7196	21,30,27	0,0,0	30,43,50	0,20,0	259	149	1.4390725469460094e-07	2.31478001591e-06	1.0,1.0,1.0	1.0,0.553,1.0	0.149
9502	gene:Solyc02g091120.2	NA	2	-	52533514	52533612	52533356	52533422	52534543	52534591	9502	22,10,14	3,0,0	2,13,32	0,0,1	247	149	1.4572621595239406e-07	2.34151250654e-06	0.816,1.0,1.0	1.0,1.0,0.951	-0.045
6507	gene:Solyc01g096600.2	NA	1	-	87663939	87664064	87662023	87662083	87664418	87664469	6507	2,0,1	63,30,67	1,0,8	28,47,129	274	149	1.4809064029007722e-07	2.37694245142e-06	0.017,0.0,0.008	0.019,0.0,0.033	-0.009
9267	gene:Solyc07g066430.2	NA	7	+	67866369	67866407	67865889	67866000	67866587	67866842	9267	1,3,0	9,3,3	0,6,4	2,4,4	187	149	1.4985957071805037e-07	2.40274845051e-06	0.081,0.443,0.0	0.0,0.544,0.443	-0.154
1853	gene:Solyc01g049900.2	NA	1	-	47154074	47154244	47153891	47153972	47157738	47157842	1853	4,0,3	1,0,2	6,0,4	0,2,10	319	149	1.5055591150846613e-07	2.411320297e-06	0.651,NA,0.412	1.0,0.0,0.157	0.146
6289	gene:Solyc01g090290.2	NA	1	+	83963883	83963992	83963442	83963581	83964409	83964727	6289	0,0,2	2,3,7	0,4,5	2,7,9	258	149	1.5386430478161495e-07	2.46166378605e-06	0.0,0.0,0.142	0.0,0.248,0.243	-0.116
2739	gene:Solyc06g009220.2	NA	6	+	3171144	3171332	3170196	3170260	3171595	3171696	2739	0,5,3	1,0,4	0,9,7	0,1,3	337	149	1.5697116476609373e-07	2.50867849714e-06	0.0,1.0,0.249	NA,0.799,0.508	-0.237
4388	gene:Solyc10g079070.1	NA	10	+	60704211	60704407	60704065	60704134	60704928	60705000	4388	12,2,11	136,80,101	4,2,40	68,81,146	345	149	1.5762689314201904e-07	2.51646103174e-06	0.037,0.011,0.045	0.025,0.011,0.106	-0.016
10333	gene:Solyc05g014650.2	NA	5	+	8652434	8652677	8651844	8651932	8652757	8652867	10333	4,2,5	86,40,54	0,0,11	93,45,161	392	149	1.5933851824861888e-07	2.54106593113e-06	0.017,0.019,0.034	0.0,0.0,0.025	0.015
13924	gene:Solyc04g009060.2	NA	4	-	2620174	2620214	2619305	2619383	2620355	2620604	13924	86,44,75	6,4,14	69,49,94	8,4,6	189	149	1.631294134114075e-07	2.5987421831e-06	0.919,0.897,0.809	0.872,0.906,0.925	-0.026
8495	gene:Solyc05g051430.2	NA	5	-	61754337	61754494	61753270	61753372	61755296	61755395	8495	8,9,28	8,1,1	14,11,66	1,2,9	306	149	1.64865668333362e-07	2.62359869853e-06	0.327,0.814,0.932	0.872,0.728,0.781	-0.103
12157	gene:Solyc12g042300.1	NA	12	-	40445636	40445742	40445338	40445553	40446404	40446458	12157	25,5,16	0,0,0	5,2,12	0,2,6	255	149	1.7059882431602826e-07	2.71193930637e-06	1.0,1.0,1.0	1.0,0.369,0.539	0.364
14784	gene:Solyc02g084490.1	NA	2	+	47583971	47583977	47583778	47583851	47584082	47584178	14784	8,2,7	9,0,1	8,4,3	0,0,0	155	149	1.7162397682014303e-07	2.7253302645e-06	0.461,1.0,0.871	1.0,1.0,1.0	-0.223
4119	gene:Solyc11g040180.1	NA	11	-	39216923	39217016	39216385	39216467	39217340	39217439	4119	28,14,39	0,0,3	9,6,73	0,0,6	242	149	1.7498645918404316e-07	2.77576924776e-06	1.0,1.0,0.889	1.0,1.0,0.882	0.002
324	gene:Solyc07g022760.2	NA	7	-	21381288	21381377	21372573	21372972	21389875	21389968	324	4,0,2	0,0,0	0,1,2	1,2,4	238	149	1.769174000820473e-07	2.80341695284e-06	1.0,NA,1.0	0.0,0.238,0.238	0.841
8915	gene:Solyc01g112180.2	NA	1	+	98244389	98244497	98243217	98243411	98247426	98248135	8915	5,5,6	18,7,14	2,13,48	7,9,23	257	149	1.8240778851732728e-07	2.88734876283e-06	0.139,0.293,0.199	0.142,0.456,0.548	-0.172
13609	gene:Solyc02g076950.2	NA	2	+	42052522	42052673	42051866	42051983	42053428	42053525	13609	30,11,17	10,2,3	33,28,85	0,2,13	300	149	1.8260219008869145e-07	2.88736082334e-06	0.598,0.732,0.738	1.0,0.874,0.765	-0.19
14751	gene:Solyc02g077680.2	NA	2	+	42577187	42577261	42576436	42576598	42577432	42577556	14751	119,56,128	5,0,6	44,91,192	4,2,11	223	149	1.9069452337395127e-07	3.01212504028e-06	0.941,1.0,0.934	0.88,0.968,0.921	0.035
12835	gene:Solyc01g090940.2	NA	1	+	84632996	84633106	84632218	84632520	84634894	84635085	12835	5,0,2	71,39,53	3,11,17	35,73,87	259	149	1.916942008357926e-07	3.02471135308e-06	0.039,0.0,0.021	0.047,0.08,0.101	-0.056
1335	gene:Solyc02g062110.2	NA	2	-	33690068	33690107	33689854	33689964	33690204	33690385	1335	4,2,1	27,11,23	4,0,18	14,8,66	188	149	1.961067432855918e-07	3.09106516822e-06	0.105,0.126,0.033	0.185,0.0,0.178	-0.033
4336	gene:Solyc01g103940.2	NA	1	+	92418316	92418391	92417968	92418107	92418520	92418622	4336	447,247,389	5,4,3	270,225,715	12,7,7	224	149	2.037253262420526e-07	3.20775959831e-06	0.983,0.976,0.989	0.937,0.955,0.985	0.024
14512	gene:Solyc09g098580.2	NA	9	+	72375442	72375899	72374365	72374453	72376585	72376647	14512	320,158,322	25,26,27	246,242,416	19,8,15	606	149	2.0764618713444202e-07	3.26604672612e-06	0.759,0.599,0.746	0.761,0.881,0.872	-0.137
14164	gene:Solyc07g032240.2	NA	7	+	36543849	36543885	36542890	36543142	36543973	36544129	14164	9,6,13	1,0,2	0,0,0	0,1,1	185	149	2.102593205838276e-07	3.30366357137e-06	0.879,1.0,0.84	NA,0.0,0.0	0.906
1324	gene:Solyc07g055050.2	NA	7	+	63185002	63185098	63184493	63184574	63185579	63185648	1324	947,389,787	18,22,17	565,504,1434	20,13,51	245	149	2.1098251727814177e-07	3.31153717383e-06	0.97,0.915,0.966	0.945,0.959,0.945	0.001
6828	gene:Solyc11g065980.1	NA	11	+	51600794	51600908	51600275	51600382	51601537	51601622	6828	1,2,0	70,27,51	0,9,15	74,41,98	263	149	2.1365485087768329e-07	3.34995529068e-06	0.008,0.04,0.0	0.0,0.111,0.08	-0.048
6773	gene:Solyc06g043070.2	NA	6	-	29790979	29791109	29790103	29790582	29793972	29794157	6773	2,0,0	0,3,2	3,0,0	5,1,9	279	149	2.147508335207948e-07	3.3636026036e-06	1.0,0.0,0.0	0.243,0.0,0.0	0.252
606	gene:Solyc03g117660.2	NA	3	+	66745317	66745392	66744720	66744936	66745505	66745565	606	4,0,10	1,0,4	0,2,0	2,0,4	224	149	2.1888056925524182e-07	3.42468852903e-06	0.727,NA,0.624	0.0,1.0,0.0	0.342
8163	gene:Solyc04g045620.2	NA	4	-	34487031	34487086	34486707	34486712	34489738	34490144	8163	3,0,0	29,12,28	3,0,2	12,16,32	204	149	2.2245903315424325e-07	3.47703002449e-06	0.07,0.0,0.0	0.154,0.0,0.044	-0.043
8097	gene:Solyc06g005570.2	NA	6	-	613877	614919	609691	609808	615550	615688	8097	115,79,117	19,4,21	99,121,344	6,7,17	1191	149	2.2912522938555774e-07	3.57408508801e-06	0.431,0.712,0.411	0.674,0.684,0.717	-0.174
9778	gene:Solyc12g044370.1	NA	12	-	38592563	38592614	38591954	38592319	38592729	38592877	9778	16,6,23	0,0,0	6,10,48	0,4,11	200	149	2.291479675502483e-07	3.57408508801e-06	1.0,1.0,1.0	1.0,0.651,0.765	0.195
2025	gene:Solyc01g065710.2	NA	1	-	72298755	72298891	72298073	72298224	72299875	72299958	2025	26,7,24	14,4,0	7,15,32	1,1,7	285	149	2.3480976471074285e-07	3.65856677283e-06	0.493,0.478,1.0	0.785,0.887,0.705	-0.135
11544	gene:Solyc10g045540.1	NA	10	+	34557479	34557591	34550557	34550704	34561244	34561427	11544	29,1,19	6,6,1	5,12,52	2,2,29	261	149	2.4216346532863043e-07	3.76920608718e-06	0.734,0.087,0.916	0.588,0.774,0.506	-0.044
5547	gene:Solyc10g008500.2	NA	10	-	2621446	2621558	2620986	2621071	2622209	2622383	5547	22,5,14	0,0,0	4,6,30	6,0,4	261	149	2.4965639131711004e-07	3.8817794066e-06	1.0,1.0,1.0	0.276,1.0,0.811	0.304
9194	gene:Solyc02g083320.2	NA	2	-	46770613	46770852	46770093	46770166	46770945	46771095	9194	120,61,104	100,79,100	47,58,143	43,78,163	388	149	2.5059151041118843e-07	3.8922604289e-06	0.315,0.229,0.285	0.296,0.222,0.252	0.02
7193	gene:Solyc02g085940.2	NA	2	-	48715768	48715849	48712858	48715649	48715958	48716063	7193	4,7,0	0,0,0	5,8,18	0,20,0	230	149	2.55220943725399e-07	3.96004109458e-06	1.0,1.0,NA	1.0,0.206,1.0	0.265
4082	gene:Solyc08g006600.2	NA	8	-	1193044	1193090	1190140	1190280	1194491	1194534	4082	3,8,6	66,29,48	3,7,8	27,30,35	195	149	2.593147476484425e-07	4.01937858855e-06	0.034,0.174,0.087	0.078,0.151,0.149	-0.028
3990	gene:Solyc07g056260.2	NA	7	-	64113272	64113373	64112588	64112701	64115403	64115779	3990	16,9,13	0,0,2	17,16,75	0,0,4	250	149	2.604376913406221e-07	4.03259233186e-06	1.0,1.0,0.795	1.0,1.0,0.918	-0.041
3373	gene:Solyc09g083010.2	NA	9	-	68702454	68702569	68702150	68702242	68702877	68702996	3373	3,6,4	16,2,11	1,1,8	0,2,8	264	149	2.758769461642661e-07	4.267221104e-06	0.096,0.629,0.17	1.0,0.22,0.361	-0.229
224	gene:Solyc11g031960.1	NA	11	-	24139549	24139561	24138822	24139071	24139874	24140118	224	0,2,1	14,1,19	1,1,4	3,9,18	161	149	2.8180420222493716e-07	4.35438596827e-06	0.0,0.649,0.046	0.236,0.093,0.171	0.065
7939	gene:Solyc02g062560.2	NA	2	-	34284653	34285307	34283355	34283562	34285855	34286187	7939	365,209,317	0,0,2	239,240,546	12,0,3	803	149	2.9331107489015444e-07	4.52749631231e-06	1.0,1.0,0.967	0.787,1.0,0.971	0.07
7341	gene:Solyc08g007330.2	NA	8	-	1895511	1895554	1895321	1895420	1895813	1895970	7341	0,6,4	6,1,5	0,2,2	0,2,0	192	149	2.942560939078675e-07	4.53738636635e-06	0.0,0.823,0.383	NA,0.437,1.0	-0.317
14799	gene:Solyc01g080750.2	NA	1	+	79978715	79978793	79978494	79978642	79978990	79979355	14799	24,8,26	0,0,1	38,21,205	1,0,5	227	149	3.0131686925970906e-07	4.64146264208e-06	1.0,1.0,0.945	0.961,1.0,0.964	0.007
7195	gene:Solyc02g085940.2	NA	2	-	48715765	48715849	48712858	48715649	48715958	48716063	7195	16,28,27	0,0,0	26,39,62	0,20,0	233	149	3.251012284220984e-07	5.00266709701e-06	1.0,1.0,1.0	1.0,0.555,1.0	0.148
7817	gene:Solyc06g034150.2	NA	6	-	23714120	23714307	23713999	23714041	23715127	23715235	7817	26,29,22	0,0,0	17,28,38	0,0,12	336	149	3.2760448551383423e-07	5.03599018917e-06	1.0,1.0,1.0	1.0,1.0,0.584	0.139
5089	gene:Solyc04g074070.1	NA	4	+	60080721	60080911	60080276	60080602	60081098	60081544	5089	2,12,1	1,2,0	10,3,0	0,2,0	339	149	3.3050600693763114e-07	5.07536052466e-06	0.468,0.725,1.0	1.0,0.397,NA	0.032
2374	gene:Solyc12g038340.1	NA	12	-	48202565	48202700	48201144	48201497	48203313	48203728	2374	71,41,62	5,0,2	49,51,75	0,3,1	284	149	3.40155256002097e-07	5.21816360314e-06	0.882,1.0,0.942	1.0,0.899,0.975	-0.017
11792	gene:Solyc03g111060.2	NA	3	+	61738289	61738410	61737915	61738183	61739177	61739228	11792	1,0,5	6,0,0	3,2,6	0,0,0	270	149	3.5313779221309664e-07	5.41175500482e-06	0.084,NA,1.0	1.0,1.0,1.0	-0.458
1127	gene:Solyc10g081830.1	NA	10	+	62801351	62801462	62800978	62801089	62801552	62801650	1127	114,46,107	2,0,0	96,106,150	0,7,3	260	149	3.598535765433862e-07	5.50901096493e-06	0.97,1.0,1.0	1.0,0.897,0.966	0.036
1956	gene:Solyc07g065400.2	NA	7	-	67170908	67171014	67170623	67170674	67171223	67171260	1956	1,2,3	0,0,0	0,4,6	0,0,8	255	149	3.843379280685051e-07	5.87780804659e-06	1.0,1.0,1.0	NA,1.0,0.305	0.348
8900	gene:Solyc09g074420.2	NA	9	+	66218044	66218176	66216136	66216187	66219391	66219455	8900	32,20,21	0,4,5	22,34,111	6,3,1	281	149	3.868338215888314e-07	5.9099171247e-06	1.0,0.726,0.69	0.66,0.857,0.983	-0.028
5879	gene:Solyc06g083630.2	NA	6	-	48978913	48978987	48978054	48978243	48979069	48979128	5879	8,4,6	7,8,4	0,1,21	0,10,36	223	149	3.88716620030157e-07	5.93260339946e-06	0.433,0.25,0.501	NA,0.063,0.28	0.223
7189	gene:Solyc02g085940.2	NA	2	-	48715743	48715872	48712858	48715649	48715958	48716063	7189	54,47,72	0,0,0	79,101,73	0,20,0	278	149	3.936095355699537e-07	6.00113679436e-06	1.0,1.0,1.0	1.0,0.73,1.0	0.09
8370	gene:Solyc10g051110.1	NA	10	-	51524041	51524223	51523802	51523976	51524312	51524486	8370	50,28,31	0,0,0	41,29,56	1,0,13	331	149	4.1519628804424296e-07	6.32379147194e-06	1.0,1.0,1.0	0.949,1.0,0.66	0.13
9683	gene:Solyc08g076420.2	NA	8	-	60431708	60431839	60430977	60431157	60432212	60432310	9683	18,5,12	290,105,265	0,0,9	76,87,318	280	149	4.2276637030442876e-07	6.43251974246e-06	0.032,0.025,0.024	0.0,0.0,0.015	0.022
5542	gene:Solyc08g067090.2	NA	8	+	56004934	56004978	56004423	56004462	56006265	56006383	5542	3,1,2	45,26,52	1,6,17	98,78,171	193	149	4.4575874846828847e-07	6.77544209828e-06	0.049,0.029,0.029	0.008,0.056,0.071	-0.009
8683	gene:Solyc07g045370.2	NA	7	-	58479752	58479886	58479416	58479576	58480760	58480816	8683	6,0,0	9,2,26	0,2,3	14,16,45	283	149	4.521429125625122e-07	6.86548163872e-06	0.26,0.0,0.0	0.0,0.062,0.034	0.055
5556	gene:Solyc12g009500.1	NA	12	+	2766485	2766690	2765924	2765997	2766828	2766975	5556	72,33,75	3,0,6	44,49,213	0,0,9	354	149	4.526781295054986e-07	6.86661606211e-06	0.91,1.0,0.84	1.0,1.0,0.909	-0.053
15441	gene:Solyc08g008630.2	NA	8	+	3022232	3022294	3021895	3021942	3022579	3022675	15441	19,8,17	8,0,0	5,4,38	0,0,2	211	149	4.542188287350802e-07	6.88298471064e-06	0.626,1.0,1.0	1.0,1.0,0.931	-0.102
2406	gene:Solyc12g008420.1	NA	12	+	1857377	1857431	1856692	1856864	1857514	1857678	2406	6,1,14	0,0,0	3,6,49	7,0,8	203	149	4.696928581970185e-07	7.11024386657e-06	1.0,1.0,1.0	0.239,1.0,0.818	0.314
7198	gene:Solyc02g085940.2	NA	2	-	48715743	48715875	48712858	48715649	48715958	48716063	7198	62,50,75	0,0,0	85,103,85	0,20,0	281	149	4.7468419901731605e-07	7.17851530583e-06	1.0,1.0,1.0	1.0,0.732,1.0	0.089
15108	gene:Solyc01g087370.2	NA	1	-	82328267	82328315	82314087	82314163	82330207	82330334	15108	1,0,1	0,0,0	0,0,2	1,0,5	197	149	4.766731416714656e-07	7.20128998527e-06	1.0,NA,1.0	0.0,NA,0.232	0.884
1890	gene:Solyc09g056350.2	NA	9	-	48797199	48797481	48789908	48790242	48798458	48798545	1890	277,116,295	4,10,8	109,111,268	0,0,0	431	149	4.802920343079077e-07	7.24861793883e-06	0.96,0.8,0.927	1.0,1.0,1.0	-0.104
14170	gene:Solyc06g018050.2	NA	6	+	16403613	16403678	16403444	16403528	16404235	16404449	14170	5,2,4	40,28,68	0,0,2	45,40,45	214	149	4.927179961291262e-07	7.42863300332e-06	0.08,0.047,0.039	0.0,0.0,0.03	0.045
8253	gene:Solyc02g082470.2	NA	2	+	46175625	46175660	46174208	46174641	46175755	46175867	8253	6,1,9	0,0,0	1,2,17	4,0,5	184	149	4.952957639653774e-07	7.45995468332e-06	1.0,1.0,1.0	0.168,1.0,0.734	0.366
14814	gene:Solyc10g012410.2	NA	10	-	5083893	5083983	5083676	5083790	5084602	5084683	14814	191,90,142	18,1,6	139,120,325	10,4,11	239	149	5.019900851633575e-07	7.55315253266e-06	0.869,0.982,0.937	0.897,0.949,0.949	-0.002
6335	gene:Solyc12g070280.1	NA	12	+	29996260	29996487	29995748	29995823	29996908	29996989	6335	5,1,3	2,0,0	0,0,5	2,2,0	376	149	5.053842771603603e-07	7.59655741607e-06	0.498,1.0,1.0	0.0,0.0,1.0	0.499
8979	gene:Solyc12g014380.1	NA	12	+	5264716	5264765	5262517	5262602	5265958	5266031	8979	179,87,147	1,4,3	101,140,219	4,0,0	198	149	5.074241225910349e-07	7.61953785695e-06	0.993,0.942,0.974	0.95,1.0,1.0	-0.014
10618	gene:Solyc11g042620.1	NA	11	-	35652375	35652484	35651087	35651139	35652557	35652672	10618	70,34,63	16,15,19	74,46,115	22,24,40	258	149	5.172022209863908e-07	7.75855363896e-06	0.716,0.567,0.657	0.66,0.525,0.624	0.044
4846	gene:Solyc03g019910.2	NA	3	-	61289386	61289449	61288818	61288951	61289861	61289908	4846	136,35,105	1,6,1	38,55,112	4,1,5	212	149	5.19857393971338e-07	7.79054633317e-06	0.99,0.804,0.987	0.87,0.975,0.94	-0.001
4963	gene:Solyc04g079070.2	NA	4	-	63652549	63652601	63652099	63652145	63652721	63652793	4963	0,8,2	4,0,5	1,4,2	2,0,0	201	149	5.358126082593315e-07	8.02158815437e-06	0.0,1.0,0.229	0.27,1.0,1.0	-0.347
2989	gene:Solyc09g055570.2	NA	9	+	42207484	42207642	42204494	42204566	42208321	42208393	2989	2,0,1	39,23,41	7,8,4	19,15,53	307	149	5.367039737273408e-07	8.02687357297e-06	0.024,0.0,0.012	0.152,0.206,0.035	-0.119
4337	gene:Solyc01g103940.2	NA	1	+	92418316	92418395	92417968	92418107	92418520	92418622	4337	172,106,133	5,4,3	80,80,329	12,7,7	228	149	5.451045285659717e-07	8.14434231007e-06	0.957,0.945,0.967	0.813,0.882,0.968	0.069
1993	gene:Solyc01g005820.2	NA	1	+	539645	539801	539204	539277	540174	540342	1993	79,45,59	308,109,260	60,47,228	176,206,659	305	149	5.839504362397162e-07	8.71600095573e-06	0.111,0.168,0.1	0.143,0.1,0.145	-0.003
10817	gene:Solyc12g009230.1	NA	12	-	2514533	2514591	2513666	2513769	2516146	2516230	10817	6,1,4	0,0,0	2,3,20	5,2,2	207	149	5.881089404824098e-07	8.76929241153e-06	1.0,1.0,1.0	0.224,0.519,0.878	0.46
15027	gene:Solyc01g068470.2	NA	1	-	77714823	77715031	77714061	77714206	77716195	77716549	15027	50,14,49	13,5,7	40,55,106	7,4,7	357	149	5.912658235223638e-07	8.8075571374e-06	0.616,0.539,0.745	0.705,0.852,0.863	-0.173
7191	gene:Solyc02g085940.2	NA	2	-	48715743	48715849	48712858	48715649	48715958	48716063	7191	50,45,67	0,0,0	73,91,85	0,20,0	255	149	6.280719353710166e-07	9.34648765301e-06	1.0,1.0,1.0	1.0,0.727,1.0	0.091
3608	gene:Solyc08g062610.2	NA	8	+	51570131	51570177	51569942	51570053	51570729	51570788	3608	34,9,31	1,0,0	26,18,83	4,6,2	195	149	6.354353018729196e-07	9.44663587859e-06	0.963,1.0,1.0	0.832,0.696,0.969	0.155
8089	gene:Solyc01g104600.2	NA	1	+	93052101	93052158	93051308	93051416	93052354	93052788	8089	4,0,0	59,27,39	4,0,6	22,39,146	206	149	6.677721177238298e-07	9.91748012687e-06	0.047,0.0,0.0	0.116,0.0,0.029	-0.033
914	gene:Solyc01g008930.2	NA	1	-	2951852	2951943	2951661	2951756	2953206	2953326	914	3,0,2	41,18,46	8,4,28	33,16,88	240	149	6.746202895647956e-07	1.00092170524e-05	0.043,0.0,0.026	0.131,0.134,0.165	-0.12
9110	gene:Solyc04g076390.2	NA	4	+	61296434	61296498	61295674	61296139	61296618	61296780	9110	131,101,115	0,0,0	146,136,542	5,0,32	213	149	6.757859474321736e-07	1.00165449922e-05	1.0,1.0,1.0	0.953,1.0,0.922	0.042
5902	gene:Solyc01g090850.2	NA	1	+	84559550	84559606	84557563	84558039	84564861	84566492	5902	5,6,9	21,13,24	1,3,7	23,12,22	205	149	6.808520781124852e-07	1.00774009449e-05	0.148,0.251,0.214	0.031,0.154,0.188	0.08
9155	gene:Solyc11g013200.1	NA	11	-	6114473	6114594	6113964	6114120	6115520	6115669	9155	53,22,61	1,0,4	75,43,110	0,0,4	270	149	6.812433875991789e-07	1.00774009449e-05	0.967,1.0,0.894	1.0,1.0,0.938	-0.026
7119	gene:Solyc01g106880.2	NA	1	+	94598285	94598432	94597552	94597667	94598604	94598755	7119	2,1,0	6,5,10	0,0,6	7,4,71	296	149	6.967640026838997e-07	1.02967770506e-05	0.144,0.091,0.0	0.0,0.0,0.041	0.065
11509	gene:Solyc03g034200.2	NA	3	-	5883693	5883841	5882115	5882848	5884561	5884652	11509	28,2,7	169,71,145	3,7,19	127,108,205	297	149	6.980578555324891e-07	1.03056838454e-05	0.077,0.014,0.024	0.012,0.031,0.044	0.009
3069	gene:Solyc05g044630.2	NA	5	+	57235177	57235349	57234584	57234674	57236038	57236337	3069	288,136,310	30,15,18	267,299,663	23,31,31	321	149	7.137016300037506e-07	1.05262166221e-05	0.817,0.808,0.889	0.843,0.817,0.908	-0.018
4407	gene:Solyc06g053620.2	NA	6	-	36453876	36453935	36453349	36453788	36454021	36454369	4407	19,19,15	19,20,28	1,4,5	18,7,6	208	149	7.364449482609764e-07	1.08509195885e-05	0.417,0.405,0.277	0.038,0.29,0.374	0.132
14374	gene:Solyc06g071430.2	NA	6	+	43949638	43949645	43949457	43949564	43950195	43950903	14374	2,0,1	0,0,0	0,1,7	5,2,3	156	149	7.640817733228309e-07	1.12470121639e-05	1.0,NA,1.0	0.0,0.323,0.69	0.662
8311	gene:Solyc06g019200.2	NA	6	-	18152504	18152558	18152318	18152429	18152775	18153002	8311	84,59,96	2,0,0	79,49,207	0,6,5	203	149	7.754632740522291e-07	1.14032868633e-05	0.969,1.0,1.0	1.0,0.857,0.968	0.048
9332	gene:Solyc03g111370.2	NA	3	-	61962794	61962829	61961599	61961722	61963162	61963372	9332	3,0,4	38,25,33	0,0,3	15,25,148	184	149	8.018006592083635e-07	1.17789651522e-05	0.06,0.0,0.089	0.0,0.0,0.016	0.044
3012	gene:Solyc08g068590.2	NA	8	-	57727576	57727816	57726236	57726317	57728398	57728531	3012	3,2,3	3,0,5	11,8,14	9,0,11	389	149	8.309159770471326e-07	1.219467336e-05	0.277,1.0,0.187	0.319,1.0,0.328	-0.061
2555	gene:Solyc11g039950.1	NA	11	-	40567599	40567679	40563512	40563658	40569929	40570089	2555	0,0,2	1,0,4	2,0,4	6,0,10	229	149	8.35422340790599e-07	1.22487537105e-05	0.0,NA,0.245	0.178,NA,0.207	-0.07
2590	gene:Solyc09g083130.2	NA	9	-	68810017	68810173	68809408	68809582	68810274	68810472	2590	2,0,0	18,7,14	0,2,9	18,21,38	305	149	8.427986502027148e-07	1.23447649049e-05	0.051,0.0,0.0	0.0,0.044,0.104	-0.032
8289	gene:Solyc06g019200.2	NA	6	-	18152775	18152853	18152318	18152429	18153053	18153111	8289	2,0,0	0,3,0	0,6,1	0,0,2	227	149	8.438918424902176e-07	1.23486469709e-05	1.0,0.0,NA	NA,1.0,0.247	-0.123
11171	gene:Solyc03g118620.2	NA	3	-	67468870	67468994	67468650	67468757	67469082	67469164	11171	80,24,80	6,4,4	38,45,114	0,1,5	273	149	8.486930387496189e-07	1.24067273537e-05	0.879,0.766,0.916	1.0,0.961,0.926	-0.109
11745	gene:Solyc01g087430.2	NA	1	-	82403201	82403532	82400780	82400958	82403884	82404027	11745	82,43,85	0,0,2	62,69,158	2,4,4	480	149	8.544103085166357e-07	1.2478072586e-05	1.0,1.0,0.93	0.906,0.843,0.925	0.085
8219	gene:Solyc11g065870.1	NA	11	+	51447270	51447341	51442315	51442652	51448288	51448372	8219	101,66,85	2,3,9	113,130,452	2,1,7	220	149	8.682515939960967e-07	1.26678077476e-05	0.972,0.937,0.865	0.975,0.989,0.978	-0.056
12009	gene:Solyc02g094150.2	NA	2	+	54777703	54777826	54777501	54777526	54778223	54778390	12009	422,246,426	25,9,26	50,59,102	0,0,1	272	149	8.764963216959641e-07	1.27755979011e-05	0.902,0.937,0.9	1.0,1.0,0.982	-0.081
4874	gene:Solyc06g005190.2	NA	6	+	206937	206975	206729	206821	207107	207246	4874	4,1,7	20,14,16	2,0,2	18,29,42	187	149	8.924442367391678e-07	1.29953476699e-05	0.137,0.054,0.258	0.081,0.0,0.037	0.11
10456	gene:Solyc02g087140.2	NA	2	+	49642343	49642459	49641448	49641592	49642770	49642878	10456	8,2,4	63,33,43	4,18,8	29,39,58	265	149	8.99469178235212e-07	1.30848633333e-05	0.067,0.033,0.05	0.072,0.206,0.072	-0.067
15301	gene:Solyc03g121720.2	NA	3	+	69796402	69796469	69795421	69795682	69796791	69796857	15301	314,160,317	0,0,0	275,268,603	12,0,22	216	149	9.178420389283804e-07	1.33391253825e-05	1.0,1.0,1.0	0.941,1.0,0.95	0.036
11582	gene:Solyc02g093900.2	NA	2	-	54600818	54600897	54600256	54600745	54601011	54601128	11582	4,0,0	0,0,0	0,0,0	4,0,0	228	149	9.219957702882173e-07	1.33815841307e-05	1.0,NA,NA	0.0,NA,NA	1.0
3825	gene:Solyc07g044830.2	NA	7	+	57879420	57879467	57878960	57879004	57881879	57882054	3825	181,72,117	2,3,7	81,65,144	6,0,1	196	149	9.225584123405762e-07	1.33815841307e-05	0.986,0.948,0.927	0.911,1.0,0.991	-0.014
2995	gene:Solyc09g055570.2	NA	9	+	42210967	42211042	42209936	42210008	42211949	42212018	2995	82,40,72	2,2,5	27,26,46	0,0,4	224	149	9.514545628777614e-07	1.37873070817e-05	0.965,0.93,0.905	1.0,1.0,0.884	-0.028
3818	gene:Solyc01g111840.2	NA	1	+	98009829	98009910	98009503	98009579	98010225	98010258	3818	47,19,39	0,0,2	36,27,59	0,2,4	230	149	9.674530844565689e-07	1.40055271285e-05	1.0,1.0,0.927	1.0,0.897,0.905	0.042
13063	gene:Solyc03g025600.2	NA	3	+	3000697	3000777	2999379	2999509	3001996	3002083	13063	83,21,63	11,0,6	48,56,161	3,0,7	229	149	9.735385914985608e-07	1.40799553228e-05	0.831,1.0,0.872	0.912,1.0,0.937	-0.049
13997	gene:Solyc05g009780.2	NA	5	-	3978511	3978651	3977639	3977801	3978837	3979075	13997	5,0,1	107,56,123	4,11,10	103,118,194	289	149	9.995772994027704e-07	1.44425359607e-05	0.024,0.0,0.004	0.02,0.046,0.026	-0.021
11147	gene:Solyc09g090160.2	NA	9	+	69702334	69702412	69701628	69701710	69703826	69703912	11147	66,23,54	0,4,0	30,36,95	0,1,1	227	149	1.0185004606341347e-06	1.47017041322e-05	1.0,0.791,1.0	1.0,0.959,0.984	-0.051
14562	gene:Solyc06g076670.2	NA	6	+	47615304	47615422	47615033	47615183	47615565	47615629	14562	17,7,34	71,36,63	17,9,16	16,18,40	267	149	1.02444785604064e-06	1.47732514327e-05	0.118,0.098,0.231	0.372,0.218,0.182	-0.108
1769	gene:Solyc11g017380.1	NA	11	+	8306927	8307020	8304557	8304695	8309589	8309695	1769	25,22,22	4,0,0	2,18,19	0,0,1	242	149	1.0511477903252343e-06	1.51436373928e-05	0.794,1.0,1.0	1.0,1.0,0.921	-0.042
15417	gene:Solyc05g052630.2	NA	5	-	62847187	62847237	62846079	62846323	62849168	62849284	15417	63,27,29	59,48,83	49,48,114	45,49,92	199	149	1.0743420231829815e-06	1.54628512622e-05	0.444,0.296,0.207	0.449,0.423,0.481	-0.135
11969	gene:Solyc08g082170.2	NA	8	-	65036118	65036149	65034659	65035016	65036287	65036288	11969	56,23,44	10,7,14	31,42,142	3,4,11	180	149	1.0829014363537559e-06	1.55710157353e-05	0.823,0.731,0.722	0.895,0.897,0.914	-0.143
1617	gene:Solyc03g097940.2	NA	3	+	60327491	60327727	60327321	60327420	60328710	60328935	1617	2,1,0	10,2,4	0,0,3	10,6,21	385	149	1.1027669001900404e-06	1.58413846327e-05	0.072,0.162,0.0	0.0,0.0,0.052	0.061
6295	gene:Solyc04g064820.2	NA	4	+	55990042	55990114	55985375	55985465	55990781	55990983	6295	3,1,1	17,4,10	0,0,3	8,3,38	221	149	1.1450342006189295e-06	1.64327285519e-05	0.106,0.144,0.063	0.0,0.0,0.051	0.087
12318	gene:Solyc01g106940.2	NA	1	+	94635865	94636017	94635405	94635623	94636608	94636692	12318	7,6,6	5,8,4	0,1,35	2,0,3	301	149	1.153940025344791e-06	1.65446151134e-05	0.409,0.271,0.426	0.0,1.0,0.852	-0.249
5014	gene:Solyc06g065020.2	NA	6	-	40544775	40544909	40543059	40543261	40544978	40545196	5014	8,4,4	203,83,177	0,4,18	79,104,271	283	149	1.173500854190159e-06	1.68089060873e-05	0.02,0.025,0.012	0.0,0.02,0.034	0.001
1278	gene:Solyc12g096330.1	NA	12	-	65298917	65299063	65298421	65298461	65299220	65299298	1278	61,39,49	14,7,15	57,66,127	7,6,14	295	149	1.1979472782262306e-06	1.71426025582e-05	0.688,0.738,0.623	0.804,0.847,0.821	-0.141
6228	gene:Solyc05g041430.2	NA	5	+	51703650	51703725	51702612	51702913	51704280	51704439	6228	61,31,44	0,0,0	21,37,74	0,9,5	224	149	1.2072607765035008e-06	1.72593148978e-05	1.0,1.0,1.0	1.0,0.732,0.908	0.12
8306	gene:Solyc06g019200.2	NA	6	-	18151008	18151162	18149504	18149716	18151639	18151724	8306	265,89,263	0,2,5	99,132,679	1,0,27	303	149	1.2093475991069711e-06	1.72725881708e-05	1.0,0.956,0.963	0.98,1.0,0.925	0.005
12146	gene:Solyc06g051410.2	NA	6	-	34765755	34765885	34764919	34765364	34765997	34766368	12146	82,25,89	5,0,0	38,69,120	2,0,0	279	149	1.214394128625657e-06	1.73280678009e-05	0.898,1.0,1.0	0.91,1.0,1.0	-0.004
11061	gene:Solyc11g072460.1	NA	11	+	55641524	55641566	55640690	55640776	55643336	55643420	11061	11,0,11	7,0,5	2,5,18	1,3,16	191	149	1.2217444991961983e-06	1.74162832003e-05	0.551,NA,0.632	0.609,0.565,0.467	0.044
5913	gene:Solyc06g063030.2	NA	6	-	39797666	39797715	39796965	39797174	39798529	39798727	5913	0,5,1	114,104,162	1,7,5	91,102,93	198	149	1.268751795216355e-06	1.80691098553e-05	0.0,0.035,0.005	0.008,0.049,0.039	-0.019
14815	gene:Solyc10g012410.2	NA	10	-	5083676	5083790	5082959	5083029	5084602	5084683	14815	16,1,3	8,2,2	9,3,8	0,5,40	263	149	1.2892945981214793e-06	1.83441524357e-05	0.531,0.221,0.459	1.0,0.254,0.102	-0.048
13943	gene:Solyc03g098230.2	NA	3	+	60588031	60588127	60587521	60587716	60590730	60590822	13943	0,0,0	38,27,37	0,0,12	8,6,29	245	149	1.2959210396570402e-06	1.84033129736e-05	0.0,0.0,0.0	0.0,0.0,0.201	-0.067
4378	gene:Solyc09g007190.2	NA	9	+	810509	810546	809788	809848	811152	811232	4378	501,197,492	16,24,15	67,67,283	4,1,8	186	149	1.2952287198853303e-06	1.84033129736e-05	0.962,0.868,0.963	0.931,0.982,0.966	-0.029
6595	gene:Solyc03g083420.2	NA	3	+	53292706	53292794	53292514	53292617	53292866	53292947	6595	109,32,83	3,0,0	47,38,92	2,2,6	237	149	1.312188197155053e-06	1.8616592015e-05	0.958,1.0,1.0	0.937,0.923,0.906	0.064
371	gene:Solyc06g068670.2	NA	6	-	42570039	42570166	42569588	42569644	42570354	42570449	371	555,239,479	32,14,29	368,412,1391	9,27,37	276	149	1.3611021622321518e-06	1.9292199944e-05	0.904,0.902,0.899	0.957,0.892,0.953	-0.032
267	gene:Solyc04g016370.2	NA	4	-	7170003	7170251	7169623	7169821	7170454	7170611	267	1,2,0	25,1,16	3,0,4	20,24,41	397	149	1.4269414604585816e-06	2.02061957425e-05	0.015,0.429,0.0	0.053,0.0,0.035	0.119
770	gene:Solyc03g006190.2	NA	3	-	828087	828150	827854	827920	831890	832088	770	0,0,0	2,2,2	0,3,1	1,0,0	212	149	1.4415223017751635e-06	2.03933007986e-05	0.0,0.0,0.0	0.0,1.0,1.0	-0.667
7586	gene:Solyc07g007210.2	NA	7	+	1951913	1951954	1950907	1951661	1953047	1953116	7586	0,7,0	74,38,64	0,2,0	68,84,201	190	149	1.4458577837733858e-06	2.04352468378e-05	0.0,0.126,0.0	0.0,0.018,0.0	0.036
15413	gene:Solyc05g052630.2	NA	5	-	62847812	62847846	62846079	62846323	62849168	62849284	15413	2,3,2	59,48,83	8,8,0	45,49,92	183	149	1.5250998089360878e-06	2.15348136847e-05	0.027,0.048,0.019	0.126,0.117,0.0	-0.05
1515	gene:Solyc04g078750.2	NA	4	+	63415044	63415144	63414402	63414956	63415484	63416058	1515	229,122,279	10,5,2	105,139,374	10,4,8	249	149	1.5685966572721599e-06	2.21280461273e-05	0.932,0.936,0.988	0.863,0.954,0.965	0.025
5794	gene:Solyc01g098430.2	NA	1	-	88946424	88946539	88945270	88945513	88946610	88947054	5794	3,2,4	69,31,66	0,0,2	17,26,54	264	149	1.5869311641144155e-06	2.23655298564e-05	0.024,0.035,0.033	0.0,0.0,0.02	0.024
13891	gene:Solyc12g005180.1	NA	12	-	126147	126372	125800	126034	127763	127837	13891	202,130,219	3,4,4	122,169,288	2,0,4	374	149	1.5926265213822496e-06	2.24081006604e-05	0.964,0.928,0.956	0.96,1.0,0.966	-0.026
2609	gene:Solyc02g086600.2	NA	2	-	49258611	49258728	49257623	49258307	49258847	49258991	2609	5,0,0	7,0,3	0,0,6	3,5,26	266	149	1.5929573268054155e-06	2.24081006604e-05	0.286,NA,0.0	0.0,0.0,0.114	0.105
13948	gene:Solyc03g098230.2	NA	3	+	60588021	60588132	60587537	60587716	60590730	60590822	13948	549,253,446	38,27,37	194,244,645	8,6,29	260	149	1.6365875273375728e-06	2.30001476156e-05	0.892,0.843,0.874	0.933,0.959,0.927	-0.07
3601	gene:Solyc10g078300.1	NA	10	+	60135152	60135218	60134418	60135031	60135298	60135472	3601	3,0,0	0,0,0	0,0,2	4,0,0	215	149	1.660169147701339e-06	2.33095877226e-05	1.0,NA,NA	0.0,NA,1.0	0.5
8297	gene:Solyc06g019200.2	NA	6	-	18152504	18152570	18152318	18152429	18152775	18152861	8297	94,65,107	2,0,0	96,52,235	0,6,5	215	149	1.676973600648992e-06	2.35233803944e-05	0.97,1.0,1.0	1.0,0.857,0.97	0.048
15288	gene:Solyc09g008650.2	NA	9	-	2105110	2105306	2104042	2104083	2106505	2106595	15288	212,72,217	16,7,3	145,130,266	3,13,27	345	149	1.7005046669693234e-06	2.38310386176e-05	0.851,0.816,0.969	0.954,0.812,0.81	0.02
5802	gene:Solyc10g007340.2	NA	10	+	1734984	1735137	1732867	1733862	1737226	1737379	5802	71,28,47	1,0,2	42,11,112	1,0,4	302	149	1.7208843635134672e-06	2.40939969431e-05	0.972,1.0,0.921	0.954,1.0,0.932	0.002
14163	gene:Solyc07g032240.2	NA	7	+	36543849	36543860	36542890	36543142	36543973	36544129	14163	30,9,49	1,0,2	0,0,79	0,1,1	160	149	1.767726621527215e-06	2.47266150597e-05	0.965,1.0,0.958	NA,0.0,0.987	0.481
15388	gene:Solyc03g117540.2	NA	3	+	66672744	66672857	66671910	66671998	66673077	66673196	15388	0,0,2	8,0,0	0,0,1	4,0,9	262	149	1.7824971741700279e-06	2.49098550741e-05	0.0,NA,1.0	0.0,NA,0.059	0.471
6269	gene:Solyc07g062160.2	NA	7	+	64970220	64970398	64970012	64970130	64971158	64971587	6269	5,4,0	3,7,9	2,3,22	0,5,0	327	149	1.8019293424443494e-06	2.51578356041e-05	0.432,0.207,0.0	1.0,0.215,1.0	-0.525
9731	gene:Solyc04g076700.2	NA	4	+	61594343	61594385	61594166	61594266	61594474	61594516	9731	0,2,0	4,0,0	3,0,3	0,0,0	191	149	1.8630910961235496e-06	2.5987419396e-05	0.0,1.0,NA	1.0,NA,1.0	-0.5
2547	gene:Solyc05g052930.2	NA	5	+	63114049	63114170	63113490	63113568	63115210	63115376	2547	3,0,2	29,14,17	0,2,2	3,9,87	270	149	1.8704156081347424e-06	2.60652029279e-05	0.054,0.0,0.061	0.0,0.109,0.013	-0.002
9020	gene:Solyc09g098520.2	NA	9	+	72325021	72325250	72319666	72319723	72326024	72326069	9020	80,29,72	0,1,0	58,30,122	2,1,6	378	149	1.8849016584286571e-06	2.62425477393e-05	1.0,0.92,1.0	0.92,0.922,0.889	0.063
1852	gene:Solyc01g049900.2	NA	1	-	47154074	47154289	47153891	47153972	47157738	47157842	1852	6,0,2	1,0,2	7,1,4	0,2,10	364	149	1.8874795821145923e-06	2.62539254188e-05	0.711,NA,0.29	1.0,0.17,0.141	0.063
8151	gene:Solyc01g100690.2	NA	1	+	90664084	90664179	90663811	90663867	90664456	90664612	8151	0,0,0	0,2,4	4,6,1	0,0,3	244	149	1.990588295591851e-06	2.76623132112e-05	NA,0.0,0.0	1.0,1.0,0.169	-0.723
12464	gene:Solyc07g062080.2	NA	7	+	64908847	64908914	64908221	64908281	64909007	64909157	12464	3,1,6	40,22,35	1,0,8	4,7,30	216	149	2.0540948586467217e-06	2.85182573904e-05	0.049,0.03,0.106	0.147,0.0,0.155	-0.039
12215	gene:Solyc06g069030.2	NA	6	+	42838497	42838676	42837527	42837890	42838776	42838836	12215	197,85,141	26,24,33	104,116,798	20,17,69	328	149	2.0950853262300406e-06	2.90602951622e-05	0.775,0.617,0.66	0.703,0.756,0.84	-0.082
13074	gene:Solyc05g055090.2	NA	5	-	64874081	64874097	64873980	64874016	64874230	64874317	13074	1,0,0	0,0,2	0,1,12	0,0,0	165	149	2.1686031232406127e-06	3.00520828723e-05	1.0,NA,0.0	NA,1.0,1.0	-0.5
4935	gene:Solyc06g009530.2	NA	6	-	3506090	3506319	3504720	3505077	3507787	3507879	4935	348,198,344	1,6,7	315,296,496	5,3,4	378	149	2.2242775535746706e-06	3.07949884878e-05	0.993,0.929,0.951	0.961,0.975,0.98	-0.014
6880	gene:Solyc05g056260.2	NA	5	-	65611894	65611977	65611383	65611563	65612682	65612800	6880	0,0,0	0,0,2	0,1,6	0,0,0	232	149	2.240922259869406e-06	3.09966528914e-05	NA,NA,0.0	NA,1.0,1.0	-1.0
3768	gene:Solyc03g031990.2	NA	3	-	4482695	4482718	4482048	4482132	4483875	4483950	3768	80,27,48	0,0,1	41,35,113	0,1,9	172	149	2.2537356413665824e-06	3.11449973572e-05	1.0,1.0,0.977	1.0,0.968,0.916	0.031
1056	gene:Solyc07g066670.2	NA	7	-	68040770	68040868	68040464	68040521	68040998	68041119	1056	38,14,22	9,0,6	5,7,41	0,0,1	247	149	2.4043417995901237e-06	3.31341410108e-05	0.718,1.0,0.689	1.0,1.0,0.961	-0.185
14364	gene:Solyc05g051520.2	NA	5	+	61883292	61883378	61881240	61881288	61883504	61883590	14364	4,0,0	29,20,35	3,5,6	32,32,57	235	149	2.4002731739778823e-06	3.31341410108e-05	0.08,0.0,0.0	0.056,0.09,0.063	-0.043
7801	gene:Solyc05g051750.2	NA	5	-	62131755	62131778	62130811	62131149	62131937	62131986	7801	4,13,6	3,0,2	0,0,34	0,2,0	172	149	2.4022254726277913e-06	3.31341410108e-05	0.536,1.0,0.722	NA,0.0,1.0	0.253
5016	gene:Solyc01g080660.2	NA	1	-	79899164	79899227	79899008	79899048	79899346	79899511	5016	19,5,9	6,0,1	13,14,12	0,1,2	212	149	2.4762197396342043e-06	3.40931787052e-05	0.69,1.0,0.863	1.0,0.908,0.808	-0.054
15109	gene:Solyc01g087370.2	NA	1	-	82328213	82328315	82314087	82314163	82330207	82330334	15109	2,0,1	0,0,0	1,2,5	1,0,5	251	149	2.5530449927062646e-06	3.51184998951e-05	1.0,NA,1.0	0.372,1.0,0.372	0.419
6399	gene:Solyc02g094560.2	NA	2	+	55098157	55098229	55097880	55098006	55098320	55098421	6399	165,59,127	7,4,2	74,75,290	3,3,5	221	149	2.607233563813568e-06	3.58308384056e-05	0.941,0.909,0.977	0.943,0.944,0.975	-0.012
15510	gene:Solyc02g014350.2	NA	2	+	15799391	15799457	15796939	15796991	15800034	15800189	15510	0,0,5	49,28,37	5,11,12	41,41,95	215	149	2.618424919671683e-06	3.59515045831e-05	0.0,0.0,0.086	0.078,0.157,0.08	-0.076
4344	gene:Solyc08g077520.2	NA	8	-	61506605	61506703	61505390	61505596	61507681	61507738	4344	65,18,61	3,0,0	33,22,99	0,4,4	247	149	2.673885901587149e-06	3.66792204955e-05	0.929,1.0,1.0	1.0,0.768,0.937	0.075
766	gene:Solyc03g006190.2	NA	3	-	827859	828023	827674	827701	828092	828150	766	1,0,3	0,0,0	2,2,10	0,0,6	313	149	2.6913416947409343e-06	3.688473898e-05	1.0,NA,1.0	1.0,1.0,0.442	0.186
5972	gene:Solyc04g071930.2	NA	4	-	58945729	58945973	58945182	58945518	58946863	58947353	5972	13,2,20	247,86,178	23,14,40	134,138,583	393	149	2.755479518362091e-06	3.77290680425e-05	0.02,0.009,0.041	0.061,0.037,0.025	-0.018
12656	gene:Solyc08g063070.2	NA	8	+	52631365	52631440	52629491	52629656	52631525	52631619	12656	1,6,5	122,57,117	3,1,2	59,49,118	224	149	2.813750315467261e-06	3.84915880311e-05	0.005,0.065,0.028	0.033,0.013,0.011	0.014
7041	gene:Solyc01g014850.2	NA	1	-	15592926	15593002	15586444	15587471	15597181	15597388	7041	1,0,6	0,0,0	1,0,8	4,0,2	225	149	2.8464305393296054e-06	3.89029567112e-05	1.0,NA,1.0	0.142,NA,0.726	0.566
13706	gene:Solyc09g082770.2	NA	9	+	68450034	68450162	68449705	68449813	68450241	68450578	13706	9,0,0	251,169,229	4,11,9	142,137,229	277	149	2.8507658076726115e-06	3.892652835e-05	0.019,0.0,0.0	0.015,0.041,0.021	-0.019
5436	gene:Solyc01g096400.2	NA	1	+	87504448	87504546	87502393	87502603	87507178	87507265	5436	3,1,10	6,2,4	5,5,1	0,2,2	247	149	2.9609094875049643e-06	4.03935236671e-05	0.232,0.232,0.601	1.0,0.601,0.232	-0.256
933	gene:Solyc01g088800.2	NA	1	+	83542094	83542171	83541888	83541989	83542258	83542352	933	200,114,247	7,7,4	146,142,225	2,3,3	226	149	2.9754299963947926e-06	4.05545125011e-05	0.95,0.915,0.976	0.98,0.969,0.98	-0.029
7118	gene:Solyc01g106880.2	NA	1	+	94598285	94598392	94597552	94597667	94598604	94598771	7118	3,0,0	6,5,10	0,1,19	7,4,71	256	149	3.0090470995404957e-06	4.09752523299e-05	0.225,0.0,0.0	0.0,0.127,0.135	-0.012
2842	gene:Solyc12g014220.1	NA	12	+	5059746	5059784	5059355	5059418	5061194	5061624	2842	45,26,35	3,2,0	32,46,83	0,1,3	187	149	3.0269856287163357e-06	4.11819185308e-05	0.923,0.912,1.0	1.0,0.973,0.957	-0.032
15422	gene:Solyc09g076040.2	NA	9	+	67723781	67724089	67718897	67719862	67726762	67727485	15422	401,214,307	23,12,25	328,335,617	17,12,41	457	149	3.184060359440528e-06	4.32794202549e-05	0.85,0.853,0.8	0.863,0.901,0.831	-0.031
3114	gene:Solyc12g088200.1	NA	12	+	63649789	63649900	63648896	63649073	63650572	63650628	3114	0,2,1	11,7,24	2,0,3	7,1,45	260	149	3.2062377017956856e-06	4.35411752017e-05	0.0,0.141,0.023	0.141,0.0,0.037	-0.005
14548	gene:Solyc05g055940.2	NA	5	+	65376818	65376858	65376665	65376742	65377121	65377179	14548	384,245,360	39,10,18	230,200,374	24,7,14	189	149	3.216757014506826e-06	4.36442801122e-05	0.886,0.951,0.94	0.883,0.957,0.955	-0.006
3136	gene:Solyc08g082180.2	NA	8	-	65038991	65039022	65038624	65038840	65039830	65040170	3136	0,0,2	69,38,71	7,2,1	55,65,122	180	149	3.3338113496223356e-06	4.51913282129e-05	0.0,0.0,0.023	0.095,0.025,0.007	-0.035
2535	gene:Solyc12g005100.1	NA	12	-	56267	56362	56066	56150	58374	58457	2535	17,0,5	0,0,0	1,0,11	4,2,2	244	149	3.4612605599254284e-06	4.68763453307e-05	1.0,NA,1.0	0.132,0.0,0.771	0.699
10350	gene:Solyc06g053750.2	NA	6	+	36607272	36607350	36603644	36603825	36608306	36608418	10350	3,0,8	16,15,8	0,0,0	14,12,38	227	149	3.5675000341940494e-06	4.82275548594e-05	0.11,0.0,0.396	0.0,0.0,0.0	0.169
3726	gene:Solyc12g014090.1	NA	12	-	4907891	4907943	4907344	4907478	4908029	4908070	3726	2,0,1	0,0,0	0,0,0	4,0,0	201	149	3.5673787679492246e-06	4.82275548594e-05	1.0,NA,1.0	0.0,NA,NA	1.0
10614	gene:Solyc10g018850.1	NA	10	-	10821435	10821457	10820860	10820978	10821826	10821974	10614	29,18,45	5,10,7	51,38,44	3,0,12	171	149	3.912039474587895e-06	5.28373375051e-05	0.835,0.611,0.849	0.937,1.0,0.762	-0.135
11327	gene:Solyc06g074860.1	NA	6	+	46391378	46391398	46391209	46391254	46391489	46391621	11327	0,0,2	0,0,0	0,0,0	0,0,4	169	149	3.956009478621969e-06	5.33828573174e-05	NA,NA,1.0	NA,NA,0.0	1.0
3708	gene:Solyc09g065950.2	NA	9	-	64229657	64229712	64228086	64228328	64231000	64231090	3708	0,1,0	0,0,4	0,0,2	0,0,0	204	149	3.974121846975064e-06	5.3578780163e-05	NA,1.0,0.0	NA,NA,1.0	-0.5
3118	gene:Solyc12g096810.1	NA	12	+	65572985	65573039	65571901	65572001	65573233	65573831	3118	0,0,2	0,0,0	0,0,0	0,0,8	203	149	3.9978804271182624e-06	5.38504020314e-05	NA,NA,1.0	NA,NA,0.0	1.0
1742	gene:Solyc10g078400.1	NA	10	+	60229538	60229717	60227881	60228201	60230071	60230305	1742	32,9,14	1,0,0	15,19,44	4,4,5	328	149	4.0597809398368026e-06	5.46348317635e-05	0.936,1.0,1.0	0.63,0.683,0.8	0.274
3753	gene:Solyc04g047750.2	NA	4	+	36994525	36994653	36993782	36993878	36995957	36996321	3753	10,2,7	48,29,58	2,0,5	49,64,122	277	149	4.272732495674884e-06	5.74487955302e-05	0.101,0.036,0.061	0.021,0.0,0.022	0.052
7932	gene:Solyc03g112670.2	NA	3	+	63044894	63045005	63042997	63043114	63045418	63045862	7932	1,0,7	84,35,59	0,0,9	73,67,446	260	149	4.2782102183082586e-06	5.74706239326e-05	0.007,0.0,0.064	0.0,0.0,0.011	0.02
401	gene:Solyc04g016250.2	NA	4	+	7047488	7047817	7045006	7045258	7049188	7049591	401	25,10,24	0,0,0	14,18,41	4,4,0	478	149	4.304308249518989e-06	5.7769163194e-05	1.0,1.0,1.0	0.522,0.584,1.0	0.298
5177	gene:Solyc02g062950.2	NA	2	-	34899445	34899516	34896777	34896916	34899847	34899997	5177	7,0,0	41,32,51	11,15,0	31,42,51	220	149	4.3729703276604595e-06	5.86379141688e-05	0.104,0.0,0.0	0.194,0.195,0.0	-0.095
8891	gene:Solyc07g064300.2	NA	7	+	66512171	66512200	66511519	66511598	66512690	66512788	8891	4,0,3	6,0,0	2,0,15	0,0,0	178	149	4.441857767222236e-06	5.95081232408e-05	0.358,NA,1.0	1.0,NA,1.0	-0.321
8354	gene:Solyc05g009220.2	NA	5	+	3364917	3365016	3364769	3364825	3365871	3365962	8354	12,4,4	111,30,82	14,5,9	51,95,316	248	149	4.465958403190697e-06	5.977729421e-05	0.061,0.074,0.028	0.142,0.031,0.017	-0.009
9738	gene:Solyc02g030450.2	NA	2	-	25872486	25872535	25869829	25870315	25872610	25872701	9738	5,1,11	0,0,0	0,2,13	6,0,1	198	149	4.533247673486997e-06	6.06235480353e-05	1.0,1.0,1.0	0.0,1.0,0.907	0.364
15418	gene:Solyc05g052630.2	NA	5	-	62847812	62847932	62846079	62846323	62849168	62849284	15418	10,8,5	59,48,83	8,10,11	45,49,92	269	149	4.552023857681357e-06	6.08200965429e-05	0.086,0.085,0.032	0.09,0.102,0.062	-0.017
10298	gene:Solyc01g111860.2	NA	1	-	98018382	98018458	98017543	98018293	98019118	98019273	10298	0,0,0	7,0,4	2,0,0	0,2,0	225	149	4.662344532753519e-06	6.22383342237e-05	0.0,NA,0.0	1.0,0.0,NA	-0.5
3239	gene:Solyc03g082990.2	NA	3	+	52839391	52839536	52839171	52839263	52839712	52839848	3239	2,0,1	20,6,10	4,0,2	17,19,31	294	149	4.689748020330716e-06	6.25481509223e-05	0.048,0.0,0.048	0.107,0.0,0.032	-0.014
12508	gene:Solyc05g041530.2	NA	5	+	52102856	52102883	52101182	52101351	52102967	52103048	12508	52,23,28	22,21,21	33,46,133	23,19,67	176	149	4.7851815698137275e-06	6.37639342158e-05	0.667,0.481,0.53	0.548,0.672,0.627	-0.056
14837	gene:Solyc02g067160.2	NA	2	-	37355630	37355741	37354910	37355545	37357509	37357675	14837	2,2,6	69,20,76	0,0,1	4,5,48	260	149	4.875702935032837e-06	6.49121486288e-05	0.016,0.054,0.043	0.0,0.0,0.012	0.034
8333	gene:Solyc09g031780.2	NA	9	+	27855581	27855597	27855468	27855502	27855773	27855874	8333	0,4,0	0,0,0	0,0,0	0,2,0	165	149	4.943993975816312e-06	6.57626174607e-05	NA,1.0,NA	NA,0.0,NA	1.0
13111	gene:Solyc04g056440.1	NA	4	+	54213051	54213125	54211819	54211993	54213362	54213459	13111	0,0,0	6,0,0	2,0,0	0,1,1	223	149	5.068279266555117e-06	6.7355714923e-05	0.0,NA,NA	1.0,0.0,0.0	-0.333
3263	gene:Solyc11g005250.1	NA	11	-	205812	205966	202910	203027	206219	206368	3263	4,0,10	113,63,101	7,0,11	56,57,85	303	149	5.20126283970937e-06	6.90614694594e-05	0.017,0.0,0.046	0.058,0.0,0.06	-0.018
2572	gene:Solyc11g039950.1	NA	11	-	40569587	40569797	40563539	40563698	40569929	40570089	2572	92,44,89	6,0,2	59,59,165	7,0,6	359	149	5.337918318423368e-06	7.08129003968e-05	0.864,1.0,0.949	0.778,1.0,0.919	0.039
13538	gene:Solyc11g022380.1	NA	11	+	13698809	13698900	13698501	13698689	13699098	13699232	13538	5,1,9	3,2,2	7,4,32	0,0,1	240	149	5.447187798249576e-06	7.21982375642e-05	0.509,0.237,0.736	1.0,1.0,0.952	-0.49
13155	gene:Solyc06g060780.2	NA	6	-	38799691	38799794	38798798	38799291	38800461	38800584	13155	0,1,0	28,19,14	3,0,1	15,8,48	252	149	5.454392492033896e-06	7.22295261534e-05	0.0,0.03,0.0	0.106,0.0,0.012	-0.029
2537	gene:Solyc12g005100.1	NA	12	-	56267	56409	56066	56150	58374	58457	2537	42,12,16	0,0,0	7,3,35	4,2,2	291	149	5.569992512764592e-06	7.36949053752e-05	1.0,1.0,1.0	0.473,0.434,0.9	0.398
7894	gene:Solyc07g025160.2	NA	7	-	26163703	26163808	26162406	26162580	26166748	26166823	7894	6,0,0	9,3,17	0,2,2	6,15,24	254	149	5.595047594537262e-06	7.39607754274e-05	0.281,0.0,0.0	0.0,0.073,0.047	0.054
7819	gene:Solyc06g034150.2	NA	6	-	23714120	23714359	23713999	23714041	23715127	23715235	7819	50,34,38	0,0,0	45,41,85	0,0,12	388	149	5.654356785149959e-06	7.46785775229e-05	1.0,1.0,1.0	1.0,1.0,0.731	0.09
1888	gene:Solyc09g056350.2	NA	9	-	48798226	48798367	48790037	48790242	48798458	48798535	1888	0,0,2	4,10,8	0,2,0	0,0,0	290	149	5.821218546598391e-06	7.67464100339e-05	0.0,0.0,0.114	NA,1.0,NA	-0.962
6594	gene:Solyc03g083420.2	NA	3	+	53292706	53292797	53292514	53292617	53292866	53292947	6594	55,14,34	3,0,0	27,25,36	2,2,6	240	149	5.821076610004553e-06	7.67464100339e-05	0.919,1.0,1.0	0.893,0.886,0.788	0.117
9456	gene:Solyc02g068420.2	NA	2	-	38376160	38376284	38375899	38376069	38378916	38379096	9456	0,0,12	102,70,94	1,0,9	52,92,183	273	149	5.828817911644859e-06	7.67787136754e-05	0.0,0.0,0.065	0.01,0.0,0.026	0.01
7023	gene:Solyc12g009810.1	NA	12	-	3013151	3013226	3012596	3012696	3013904	3014084	7023	4,4,1	169,94,180	3,0,9	91,85,227	224	149	5.915247219459483e-06	7.78484124354e-05	0.015,0.028,0.004	0.021,0.0,0.026	0.0
2337	gene:Solyc02g092310.2	NA	2	-	53422672	53422765	53422405	53422563	53423492	53423606	2337	15,6,7	0,0,0	2,10,37	2,2,5	242	149	5.931205105034957e-06	7.79895937577e-05	1.0,1.0,1.0	0.381,0.755,0.82	0.348
10575	gene:Solyc01g095120.2	NA	1	+	86510830	86510938	86510548	86510685	86512178	86512304	10575	109,57,80	5,0,5	53,59,143	0,0,3	257	149	6.049784429961692e-06	7.94787098107e-05	0.927,1.0,0.903	1.0,1.0,0.965	-0.045
6015	gene:Solyc07g039210.2	NA	7	-	45604937	45605039	45602676	45602753	45605249	45605614	6015	31,17,24	9,1,5	17,36,63	0,2,4	251	149	6.1140662541948195e-06	8.02525016869e-05	0.672,0.91,0.74	1.0,0.914,0.903	-0.165
1745	gene:Solyc10g078400.1	NA	10	+	60229538	60229692	60227881	60228201	60230071	60230305	1745	32,7,15	1,0,0	15,19,45	4,4,5	303	149	6.139303906477099e-06	8.04421445953e-05	0.94,1.0,1.0	0.648,0.7,0.816	0.259
3230	gene:Solyc03g083190.1	NA	3	+	53032508	53032606	53031585	53031810	53033039	53033198	3230	1,0,4	0,0,0	0,0,0	0,0,2	247	149	6.13484823655278e-06	8.04421445953e-05	1.0,NA,1.0	NA,NA,0.0	1.0
24	gene:Solyc01g103980.2	NA	1	+	92457775	92457841	92457411	92457510	92458159	92458612	24	47,10,40	7,0,0	14,27,24	8,3,12	215	149	6.166077101048392e-06	8.07220154993e-05	0.823,1.0,1.0	0.548,0.862,0.581	0.277
8295	gene:Solyc06g019200.2	NA	6	-	18153091	18153111	18152775	18153002	18153190	18153300	8295	0,0,1	1,1,0	0,2,26	0,3,5	169	149	6.3082712983805195e-06	8.25110818686e-05	0.0,0.0,1.0	NA,0.37,0.821	-0.262
7173	gene:Solyc02g079270.2	NA	2	+	43872820	43872907	43872196	43872299	43873396	43873605	7173	1,0,0	1,3,0	0,2,1	0,0,2	236	149	6.369337913829722e-06	8.32368077416e-05	0.387,0.0,NA	NA,1.0,0.24	-0.426
5294	gene:Solyc05g015740.1	NA	5	+	11857107	11857213	11856820	11856895	11857998	11858004	5294	4,3,1	3,0,0	0,0,4	1,2,10	255	149	6.661699765109096e-06	8.6981265497e-05	0.438,1.0,1.0	0.0,0.0,0.189	0.75
5582	gene:Solyc01g056810.2	NA	1	-	56749998	56750119	56749011	56749092	56750563	56750641	5582	0,0,8	35,21,45	7,2,13	31,23,59	270	149	6.668814733032673e-06	8.69979846756e-05	0.0,0.0,0.089	0.111,0.046,0.108	-0.059
1958	gene:Solyc07g065400.2	NA	7	-	67170908	67171022	67170623	67170674	67171223	67171260	1958	8,2,9	0,0,0	2,14,23	0,0,8	263	149	6.754869721321508e-06	8.80435860268e-05	1.0,1.0,1.0	1.0,1.0,0.62	0.127
1133	gene:Solyc02g079300.2	NA	2	-	43908520	43908633	43907731	43907851	43909054	43909140	1133	1,1,4	18,4,33	7,0,4	23,4,35	262	149	6.99967049611482e-06	9.11546609324e-05	0.031,0.124,0.064	0.148,0.0,0.061	0.003
4538	gene:Solyc07g043270.2	NA	7	-	56939616	56939801	56936930	56939156	56941772	56941927	4538	88,29,53	16,7,6	31,47,113	26,13,22	334	149	7.0821943851130975e-06	9.19883279411e-05	0.71,0.649,0.798	0.347,0.617,0.696	0.166
8322	gene:Solyc04g016130.2	NA	4	-	6862841	6862881	6862647	6862710	6863180	6863294	8322	23,6,27	1,0,0	9,13,52	2,3,9	189	149	7.081200599163637e-06	9.19883279411e-05	0.948,1.0,1.0	0.78,0.774,0.82	0.191
9859	gene:Solyc03g121300.2	NA	3	+	69445383	69445589	69445247	69445256	69446064	69446684	9859	392,185,411	0,0,0	278,296,554	5,7,11	355	149	7.07918136049419e-06	9.19883279411e-05	1.0,1.0,1.0	0.959,0.947,0.955	0.046
15524	gene:Solyc08g080780.2	NA	8	-	63979906	63980129	63979281	63979770	63980207	63980272	15524	20,4,28	186,79,156	11,4,14	130,80,171	372	149	7.1215557144099426e-06	9.24190750719e-05	0.041,0.02,0.067	0.033,0.02,0.032	0.014
1969	gene:Solyc01g067830.2	NA	1	-	76803273	76803333	76802552	76803142	76803461	76803729	1969	4,4,1	35,19,37	5,5,6	21,28,53	209	149	7.200760039240348e-06	9.33656808218e-05	0.075,0.131,0.019	0.145,0.113,0.075	-0.036
11827	gene:Solyc05g006850.2	NA	5	-	1477857	1477936	1477193	1477630	1478215	1478448	11827	0,0,0	0,0,4	4,0,2	0,3,0	228	149	7.254345709619779e-06	9.39787566257e-05	NA,NA,0.0	1.0,0.0,1.0	-0.667
5773	gene:Solyc02g085570.2	NA	2	+	48403439	48403561	48403090	48403161	48403770	48403844	5773	13,5,1	107,46,103	5,2,4	79,84,145	271	149	7.332331367322827e-06	9.49065911616e-05	0.063,0.056,0.005	0.034,0.013,0.015	0.021
10386	gene:Solyc04g071510.2	NA	4	-	58491625	58491678	58491475	58491538	58491833	58491863	10386	0,0,2	0,1,0	0,0,0	0,0,3	202	149	7.370311911973412e-06	9.53154561313e-05	NA,0.0,1.0	NA,NA,0.0	0.5
9209	gene:Solyc11g005340.1	NA	11	-	269984	270040	269716	269789	270576	270816	9209	2,1,7	5,3,5	0,1,16	0,0,35	205	149	7.396365174222341e-06	9.55694983647e-05	0.225,0.195,0.504	NA,1.0,0.249	-0.317
13059	gene:Solyc03g025600.2	NA	3	+	3000697	3000782	2999379	2999509	3001996	3002083	13059	24,10,18	11,0,6	15,18,48	3,0,7	234	149	7.413733224748709e-06	9.57109749907e-05	0.581,1.0,0.656	0.761,1.0,0.814	-0.113
13095	gene:Solyc03g083210.2	NA	3	+	53054809	53054947	53049662	53049779	53055182	53055297	13095	162,138,142	0,3,4	160,189,153	2,0,0	287	149	7.425329124510384e-06	9.57777530931e-05	1.0,0.96,0.949	0.976,1.0,1.0	-0.022
2457	gene:Solyc01g080510.2	NA	1	+	79760750	79760831	79760113	79760368	79761549	79761628	2457	2,0,2	0,1,0	0,0,0	0,0,4	230	149	7.550667664575546e-06	9.72262569486e-05	1.0,0.0,1.0	NA,NA,0.0	0.667
4973	gene:Solyc09g018790.2	NA	9	-	17003696	17003777	17003490	17003592	17004022	17004194	4973	0,0,2	0,0,0	0,4,0	0,0,4	230	149	7.550667664575546e-06	9.72262569486e-05	NA,NA,1.0	NA,1.0,0.0	0.5
8302	gene:Solyc06g019200.2	NA	6	-	18151008	18151157	18149504	18149712	18151639	18151724	8302	4,1,2	0,0,0	4,10,28	0,3,5	298	149	7.5650740589046535e-06	9.73277129356e-05	1.0,1.0,1.0	1.0,0.625,0.737	0.213
11786	gene:Solyc03g111060.2	NA	3	+	61738282	61738405	61737915	61738183	61739177	61739228	11786	10,0,5	6,0,0	13,5,13	0,0,0	272	149	7.856001864742375e-06	0.000100983486039	0.477,NA,1.0	1.0,1.0,1.0	-0.262
15052	gene:Solyc08g067440.1	NA	8	-	56482599	56482731	56482052	56482264	56485281	56485435	15052	1,0,0	0,4,0	0,2,0	0,0,0	281	149	7.902848038194318e-06	0.000101498162875	1.0,0.0,NA	NA,1.0,NA	-0.5
3299	gene:Solyc04g009050.2	NA	4	-	2612398	2612606	2612151	2612300	2613262	2613481	3299	31,23,26	53,7,55	10,11,38	34,35,102	357	149	7.96875245110269e-06	0.000102256512735	0.196,0.578,0.165	0.109,0.116,0.135	0.193
9707	gene:Solyc07g052720.2	NA	7	+	61177076	61177083	61176819	61176881	61177187	61177249	9707	52,0,0	0,0,2	0,35,136	0,0,1	156	149	7.98017998875864e-06	0.00010231510216	1.0,NA,0.0	NA,1.0,0.992	-0.496
15003	gene:Solyc02g062920.2	NA	2	+	34864153	34864243	34863804	34863869	34864473	34864544	15003	21,5,18	47,26,42	7,9,23	37,64,93	239	149	7.991811166621706e-06	0.000102376199575	0.218,0.107,0.211	0.106,0.081,0.134	0.072
1513	gene:Solyc04g078750.2	NA	4	+	63415044	63415128	63414402	63414956	63415484	63416058	1513	182,103,237	10,5,2	88,119,316	10,4,8	233	149	8.035868094853739e-06	0.000102852213873	0.921,0.929,0.987	0.849,0.95,0.962	0.025
372	gene:Solyc06g068670.2	NA	6	-	42569882	42569980	42569588	42569644	42570354	42570449	372	2,0,0	32,14,29	1,3,9	9,27,37	247	149	8.130814512770448e-06	0.000103978194854	0.036,0.0,0.0	0.063,0.063,0.128	-0.073
9183	gene:Solyc02g083320.2	NA	2	-	46770628	46770855	46770093	46770166	46770945	46771095	9183	225,103,191	100,79,100	89,107,265	43,78,163	376	149	8.3949716831899e-06	0.000107264286862	0.471,0.341,0.431	0.451,0.352,0.392	0.016
9627	gene:Solyc12g035500.1	NA	12	-	57606534	57606622	57606383	57606471	57607215	57607312	9627	0,0,2	1,0,0	0,0,0	0,0,4	237	149	8.533422685398047e-06	0.000108939953478	0.0,NA,1.0	NA,NA,0.0	0.5
11690	gene:Solyc01g079790.2	NA	1	+	78926074	78926180	78925745	78925850	78926277	78926338	11690	1029,621,1017	12,3,8	486,448,568	13,6,4	255	149	8.60415110676691e-06	0.000109748928275	0.98,0.992,0.987	0.956,0.978,0.988	0.012
6927	gene:Solyc01g088100.2	NA	1	+	82963583	82963802	82963242	82963402	82964076	82964156	6927	210,137,201	6,2,4	141,139,299	2,10,8	368	149	8.85513058293752e-06	0.000112853719763	0.934,0.965,0.953	0.966,0.849,0.938	0.033
12191	gene:Solyc01g102370.2	NA	1	+	91203200	91203266	91202194	91202242	91204141	91204261	12191	54,24,39	0,0,0	53,55,110	0,0,17	215	149	9.129719737624607e-06	0.00011625384373	1.0,1.0,1.0	1.0,1.0,0.818	0.061
2456	gene:Solyc01g080510.2	NA	1	+	79760750	79760800	79760113	79760368	79761549	79761628	2456	1,0,3	0,1,0	2,0,0	0,0,4	199	149	9.243340840725694e-06	0.000117600217812	1.0,0.0,1.0	1.0,NA,0.0	0.167
7093	gene:Solyc02g069860.2	NA	2	-	39679654	39679814	39678176	39678278	39680181	39680327	7093	0,0,4	25,6,8	0,4,4	8,17,10	309	149	9.343682696423477e-06	0.000118775492486	0.0,0.0,0.194	0.0,0.102,0.162	-0.023
12742	gene:Solyc08g074360.2	NA	8	-	58484916	58484999	58484451	58484610	58485920	58485984	12742	30,10,30	18,12,8	19,23,53	10,8,11	232	149	9.398050612467898e-06	0.000119263261857	0.517,0.349,0.707	0.55,0.649,0.756	-0.127
6159	gene:Solyc10g086550.1	NA	10	-	65342089	65342312	65341419	65341550	65345259	65345334	6159	1,0,0	36,8,23	6,4,4	14,9,117	372	149	9.39769431824733e-06	0.000119263261857	0.011,0.0,0.0	0.147,0.151,0.014	-0.1
10681	gene:Solyc01g099300.2	NA	1	-	89582116	89582225	89580519	89580629	89582705	89583016	10681	0,0,3	41,19,31	0,1,6	25,37,98	258	149	9.573366788183247e-06	0.000121231458177	0.0,0.0,0.053	0.0,0.015,0.034	0.001
14458	gene:Solyc04g080440.2	NA	4	-	64617505	64617582	64616784	64616839	64618785	64618860	14458	72,105,67	3,1,0	63,73,89	2,1,11	226	149	9.577537236461155e-06	0.000121231458177	0.941,0.986,1.0	0.954,0.98,0.842	0.05
6972	gene:Solyc04g072230.2	NA	4	-	59226659	59226749	59225822	59225873	59227371	59227450	6972	0,5,3	31,8,15	5,2,8	9,16,55	239	149	9.572109849785493e-06	0.000121231458177	0.0,0.28,0.111	0.257,0.072,0.083	-0.007
8894	gene:Solyc09g074420.2	NA	9	+	66218044	66218118	66216136	66216187	66219391	66219455	8894	153,90,108	0,4,5	157,177,348	6,3,1	223	149	9.590173761393242e-06	0.000121288448648	1.0,0.938,0.935	0.946,0.975,0.996	-0.015
13926	gene:Solyc11g008050.1	NA	11	-	2264117	2264144	2262770	2262884	2264415	2264573	13926	1,0,3	0,0,0	0,1,0	0,0,2	176	149	9.634040689264439e-06	0.000121739983659	1.0,NA,1.0	NA,1.0,0.0	0.5
4883	gene:Solyc01g110390.2	NA	1	+	97100494	97100578	97100040	97100116	97101137	97101484	4883	29,4,27	1,6,2	9,11,23	0,0,0	233	149	9.779580766374439e-06	0.000123474452843	0.949,0.299,0.896	1.0,1.0,1.0	-0.285
2012	gene:Solyc09g098490.2	NA	9	+	72291464	72291548	72291317	72291396	72291608	72291754	2012	0,0,0	0,0,1	0,0,5	0,0,0	233	149	9.791886619773372e-06	0.0001235252296	NA,NA,0.0	NA,NA,1.0	-1.0
12801	gene:Solyc11g044750.1	NA	11	+	32360888	32360928	32360018	32360107	32361176	32361250	12801	0,0,0	0,0,2	0,0,3	0,0,0	189	149	9.803981558474312e-06	0.000123536594454	NA,NA,0.0	NA,NA,1.0	-1.0
256	gene:Solyc02g032330.2	NA	2	+	28219367	28219464	28219166	28219246	28226123	28226329	256	0,0,2	2,0,0	0,0,0	0,0,4	246	149	9.809357376032717e-06	0.000123536594454	0.0,NA,1.0	NA,NA,0.0	0.5
9196	gene:Solyc02g083320.2	NA	2	-	46770628	46770755	46770093	46770166	46770945	46771095	9196	49,22,36	100,79,100	17,21,41	43,78,163	276	149	9.891441315882103e-06	0.000124465216423	0.209,0.131,0.163	0.176,0.127,0.12	0.027
8545	gene:Solyc09g005660.2	NA	9	-	449998	450058	447929	449582	451163	451237	8545	4,3,0	4,0,0	0,0,5	0,2,5	209	149	9.94697103354327e-06	0.000125058419124	0.416,1.0,NA	NA,0.0,0.416	0.5
8861	gene:Solyc08g067740.2	NA	8	-	56724063	56724119	56719733	56719812	56724484	56724902	8861	1,1,2	12,0,4	2,6,23	2,9,18	205	149	9.958345602220194e-06	0.000125095948841	0.057,1.0,0.267	0.421,0.326,0.482	0.032
11160	gene:Solyc06g060800.2	NA	6	-	38837735	38837787	38837077	38837199	38838050	38838131	11160	7,9,6	0,0,0	14,11,33	0,2,9	201	149	9.984597120293892e-06	0.000125214741514	1.0,1.0,1.0	1.0,0.803,0.731	0.155
9860	gene:Solyc03g121300.2	NA	3	+	69445373	69445589	69445247	69445256	69446064	69446684	9860	405,196,442	0,0,0	302,311,594	5,7,11	365	149	9.981598086967342e-06	0.000125214741514	1.0,1.0,1.0	0.961,0.948,0.957	0.045
13419	gene:Solyc09g075990.2	NA	9	-	67671790	67671883	67670825	67670903	67671984	67672028	13419	1,0,0	12,1,11	0,1,4	3,5,19	242	149	1.0029361066975508e-05	0.00012567042258	0.049,0.0,0.0	0.0,0.11,0.115	-0.059
9723	gene:Solyc11g069140.1	NA	11	+	53742347	53742559	53741958	53741997	53744248	53744307	9723	8,2,1	7,0,11	0,0,0	5,12,6	361	149	1.012941094970795e-05	0.000126817503502	0.321,1.0,0.036	0.0,0.0,0.0	0.452
7214	gene:Solyc02g084120.1	NA	2	-	47312928	47312995	47312359	47312404	47313592	47313649	7214	0,0,0	0,0,1	0,0,5	0,4,0	216	149	1.0238970618431266e-05	0.000128081619875	NA,NA,0.0	NA,0.0,1.0	-0.5
3350	gene:Solyc07g039340.2	NA	7	-	47179991	47180081	47179333	47179423	47180211	47180301	3350	4,6,2	56,22,42	6,2,8	11,27,42	239	149	1.0563987759235626e-05	0.000132036564525	0.043,0.145,0.029	0.254,0.044,0.106	-0.062
4772	gene:Solyc01g009420.2	NA	1	+	3625387	3625489	3623030	3623138	3625635	3625737	4772	0,0,0	4,0,0	2,0,0	0,0,0	251	149	1.0614118898171037e-05	0.000132552032572	0.0,NA,NA	1.0,NA,NA	-1.0
7897	gene:Solyc04g049390.2	NA	4	+	41807817	41808019	41807414	41807485	41808264	41808463	7897	14,1,18	129,55,145	5,4,7	71,65,253	351	149	1.0914916028547868e-05	0.000136194404102	0.044,0.008,0.05	0.029,0.025,0.012	0.012
420	gene:Solyc06g060670.2	NA	6	+	38694131	38694154	38691965	38692237	38694240	38694371	420	2,0,6	6,0,0	2,6,7	3,0,8	172	149	1.094654157468201e-05	0.000136474817241	0.224,NA,1.0	0.366,1.0,0.431	0.013
2960	gene:Solyc02g071770.2	NA	2	-	41127214	41127287	41126486	41126960	41127412	41127527	2960	1,0,0	4,3,3	0,0,1	0,0,0	222	149	1.1646148250580379e-05	0.000145075786604	0.144,0.0,0.0	NA,NA,1.0	-0.952
6061	gene:Solyc04g082590.2	NA	4	+	66225592	66225663	66225339	66225388	66226362	66226435	6061	0,0,1	2,1,0	0,0,0	0,0,3	220	149	1.1790512923076415e-05	0.000146751534387	0.0,0.0,1.0	NA,NA,0.0	0.333
1893	gene:Solyc05g007770.2	NA	5	+	2230095	2230376	2229719	2229985	2230883	2231644	1893	77,65,103	0,0,2	19,24,73	0,6,0	430	149	1.1914490983733074e-05	0.000148170955011	1.0,1.0,0.947	1.0,0.581,1.0	0.122
6141	gene:Solyc05g052920.2	NA	5	-	63096446	63096478	63096095	63096245	63097283	63097583	6141	0,0,0	4,1,0	0,4,0	0,0,1	181	149	1.2166387416410067e-05	0.000151177238833	0.0,0.0,NA	NA,1.0,0.0	-0.5
7259	gene:Solyc05g016260.2	NA	5	+	15423829	15423939	15423285	15423342	15425123	15425358	7259	0,0,0	15,4,13	5,0,8	10,10,28	259	149	1.2176504851367417e-05	0.000151177238833	0.0,0.0,0.0	0.223,0.0,0.141	-0.121
4773	gene:Solyc01g009420.2	NA	1	+	3625387	3625500	3623030	3623138	3625635	3625737	4773	0,0,2	4,0,0	2,0,0	0,0,0	262	149	1.2223101461551818e-05	0.000151629505735	0.0,NA,1.0	1.0,NA,NA	-0.5
12920	gene:Solyc08g062820.2	NA	8	-	52139926	52140152	52139713	52139811	52140241	52140295	12920	0,0,2	0,0,0	0,3,0	0,0,2	375	149	1.2270916778089927e-05	0.000152096126416	NA,NA,1.0	NA,1.0,0.0	0.5
12617	gene:Solyc07g009150.2	NA	7	+	4195931	4196039	4195360	4195485	4200217	4200326	12617	73,29,52	0,0,0	42,53,117	3,0,11	257	149	1.2577254009449249e-05	0.000155763649946	1.0,1.0,1.0	0.89,1.0,0.86	0.083
369	gene:Solyc06g068670.2	NA	6	-	42569884	42569980	42569588	42569644	42570354	42570449	369	2,0,0	32,14,29	3,2,7	9,27,37	245	149	1.2603480753685018e-05	0.000155958922422	0.037,0.0,0.0	0.169,0.043,0.103	-0.093
14456	gene:Solyc04g080440.2	NA	4	-	64617505	64617586	64616769	64616839	64618785	64618860	14456	97,123,103	3,1,0	83,99,154	2,1,11	230	149	1.2881856853736397e-05	0.000159271449043	0.954,0.988,1.0	0.964,0.985,0.901	0.031
3043	gene:Solyc08g059760.2	NA	8	-	45232375	45232428	45231832	45231954	45234600	45234697	3043	1,4,4	8,2,4	0,2,5	2,7,22	202	149	1.2969407710664242e-05	0.000160221075703	0.084,0.596,0.425	0.0,0.174,0.144	0.262
2119	gene:Solyc08g075530.2	NA	8	+	59703002	59703111	59702703	59702897	59704160	59704316	2119	100,56,102	2,6,0	38,67,122	0,0,3	258	149	1.3142938381853753e-05	0.000162230425672	0.967,0.844,1.0	1.0,1.0,0.959	-0.049
12635	gene:Solyc02g086790.2	NA	2	-	49403871	49403890	49403194	49403271	49403998	49404138	12635	27,18,27	6,0,5	19,15,16	0,0,1	168	149	1.3529668775381162e-05	0.000166865914896	0.8,1.0,0.827	1.0,1.0,0.934	-0.102
2606	gene:Solyc04g007020.2	NA	4	-	741004	741045	740449	740614	741507	742225	2606	7,0,0	69,24,84	0,2,12	15,28,218	190	149	1.365896882230466e-05	0.000168321391826	0.074,0.0,0.0	0.0,0.053,0.041	-0.007
9718	gene:Solyc06g018100.2	NA	6	-	17073454	17073629	17072752	17072973	17073685	17074006	9718	0,0,0	0,0,2	0,0,2	0,0,0	324	149	1.374520514188937e-05	0.000169244222849	NA,NA,0.0	NA,NA,1.0	-1.0
10197	gene:Solyc01g008920.2	NA	1	+	2945016	2945069	2944564	2944662	2945811	2945951	10197	0,0,0	1,0,0	4,0,0	0,0,0	202	149	1.3827200164589325e-05	0.00016997310936	0.0,NA,NA	1.0,NA,NA	-1.0
14971	gene:Solyc05g011990.2	NA	5	-	5201308	5201473	5200767	5200847	5201871	5202007	14971	1,0,2	34,6,23	4,0,7	19,18,41	314	149	1.3821821201202197e-05	0.00016997310936	0.014,0.0,0.04	0.091,0.0,0.075	-0.037
4654	gene:Solyc11g072010.1	NA	11	-	55306238	55306324	55306047	55306140	55307069	55307123	4654	14,6,22	8,0,0	11,19,31	0,0,0	235	149	1.4147701954707423e-05	0.000173769673679	0.526,1.0,1.0	1.0,1.0,1.0	-0.158
4784	gene:Solyc12g088900.1	NA	12	-	64094252	64094329	64093048	64093105	64094443	64094629	4784	8,0,8	160,75,111	9,11,32	104,90,315	226	149	1.4324554130357147e-05	0.000175797058961	0.032,0.0,0.045	0.054,0.075,0.063	-0.038
3895	gene:Solyc11g005220.1	NA	11	+	191463	191499	191272	191381	192308	192395	3895	340,131,282	20,15,17	179,145,666	6,3,29	185	149	1.4602633141486749e-05	0.000179062387149	0.932,0.876,0.93	0.96,0.975,0.949	-0.049
8685	gene:Solyc01g107940.2	NA	1	+	95324432	95324574	95323839	95323890	95324925	95325021	8685	1,0,0	18,9,12	5,3,3	11,9,8	291	149	1.4712550055909945e-05	0.000180261983471	0.028,0.0,0.0	0.189,0.146,0.161	-0.156
9572	gene:Solyc07g045570.1	NA	7	-	58712869	58713010	58712033	58712148	58713789	58714046	9572	0,0,0	8,2,0	0,2,1	0,0,4	290	149	1.4805147595968826e-05	0.000181247582761	0.0,0.0,NA	NA,1.0,0.114	-0.557
3092	gene:Solyc07g040740.2	NA	7	-	49472809	49472947	49470959	49471061	49473326	49473413	3092	4,0,2	37,13,27	0,2,0	18,15,27	287	149	1.4946792368390335e-05	0.000182831518462	0.053,0.0,0.037	0.0,0.065,0.0	0.008
13612	gene:Solyc10g005030.2	NA	10	+	42072	42128	41125	41282	42563	42725	13612	16,10,5	100,66,62	14,12,27	57,72,92	205	149	1.4984390263695752e-05	0.000183141182969	0.104,0.099,0.055	0.151,0.108,0.176	-0.059
13148	gene:Solyc09g059600.2	NA	9	+	54907438	54907562	54906968	54907010	54908139	54908634	13148	2,0,0	0,0,0	0,0,1	2,0,0	273	149	1.534829370154001e-05	0.000187435223082	1.0,NA,NA	0.0,NA,1.0	0.5
11678	gene:Solyc04g080650.2	NA	4	-	64761578	64761607	64761392	64761499	64762047	64762134	11678	0,0,0	3,0,0	1,0,5	0,0,1	178	149	1.539137521552733e-05	0.000187807525236	0.0,NA,NA	1.0,NA,0.807	-0.903
4075	gene:Solyc03g120850.2	NA	3	-	69101508	69101628	69101079	69101217	69101725	69101970	4075	2,2,0	0,0,0	0,0,0	0,2,0	269	149	1.54764640784152e-05	0.000188691378474	1.0,1.0,NA	NA,0.0,NA	1.0
1514	gene:Solyc04g078750.2	NA	4	+	63415044	63415165	63414402	63414956	63415484	63416058	1514	334,167,384	10,5,2	167,189,473	10,4,8	270	149	1.555687277931637e-05	0.000189362065316	0.949,0.949,0.991	0.902,0.963,0.97	0.018
2405	gene:Solyc12g008420.1	NA	12	+	1857292	1857431	1856692	1856864	1857514	1857678	2405	51,25,54	0,0,0	16,26,210	7,0,8	288	149	1.555219754583706e-05	0.000189362065316	1.0,1.0,1.0	0.542,1.0,0.931	0.176
4506	gene:Solyc08g081170.2	NA	8	+	64246672	64246748	64246423	64246532	64247010	64247145	4506	80,65,85	5,4,0	181,154,151	1,3,4	225	149	1.5874629194189e-05	0.000193072264204	0.914,0.915,1.0	0.992,0.971,0.962	-0.032
5429	gene:Solyc09g011450.2	NA	9	+	4768314	4768545	4762128	4762382	4768634	4768698	5429	1,0,5	0,0,0	0,2,0	0,0,1	380	149	1.5887907844883062e-05	0.000193076278627	1.0,NA,1.0	NA,1.0,0.0	0.5
9982	gene:Solyc03g031730.2	NA	3	-	4187449	4187553	4185400	4185516	4187619	4187694	9982	2,0,0	0,0,0	0,2,3	2,0,0	253	149	1.5987242904919355e-05	0.000194125227162	1.0,NA,NA	0.0,1.0,1.0	0.333
3539	gene:Solyc06g011530.2	NA	6	+	8021765	8021813	8020681	8020772	8022157	8022222	3539	6,0,2	1,0,2	3,0,4	0,0,2	197	149	1.606628491070781e-05	0.000194926260621	0.819,NA,0.431	1.0,NA,0.602	-0.176
5084	gene:Solyc05g008800.2	NA	5	-	3037442	3037540	3037185	3037354	3037858	3037918	5084	2,0,0	0,0,0	0,0,0	2,0,2	247	149	1.6176810258748885e-05	0.000196107656722	1.0,NA,NA	0.0,NA,0.0	1.0
11107	gene:Solyc10g008560.2	NA	10	-	2670633	2670705	2670343	2670454	2671749	2671863	11107	72,46,84	2,2,0	64,56,129	0,0,2	221	149	1.6221372241914697e-05	0.000196488124695	0.96,0.939,1.0	1.0,1.0,0.978	-0.026
7059	gene:Solyc10g006320.2	NA	10	-	961568	961657	961356	961468	961831	961986	7059	0,0,2	0,0,0	0,0,0	0,0,2	238	149	1.6457418869285857e-05	0.000199185529838	NA,NA,1.0	NA,NA,0.0	1.0
2631	gene:Solyc11g073130.1	NA	11	+	56217221	56217464	56217058	56217117	56217728	56217817	2631	0,0,0	0,0,2	0,0,1	0,0,0	392	149	1.6627823749609667e-05	0.000201084736359	NA,NA,0.0	NA,NA,1.0	-1.0
1234	gene:Solyc06g036720.2	NA	6	+	27280127	27280216	27279616	27280027	27280671	27281021	1234	3,3,3	57,26,52	0,5,7	16,18,91	238	149	1.6727321782473027e-05	0.000202012032858	0.032,0.067,0.035	0.0,0.148,0.046	-0.02
8022	gene:Solyc01g097440.2	NA	1	+	88295390	88295470	88294525	88294612	88297809	88297864	8022	0,0,0	0,0,2	0,0,2	0,0,0	229	149	1.673159818787775e-05	0.000202012032858	NA,NA,0.0	NA,NA,1.0	-1.0
9549	gene:Solyc06g084550.2	NA	6	-	49635519	49635595	49634494	49634562	49635803	49635855	9549	2,0,5	0,0,0	0,2,0	2,0,0	225	149	1.6850740416110513e-05	0.000203285914518	1.0,NA,1.0	0.0,1.0,NA	0.5
4153	gene:Solyc03g119440.2	NA	3	+	68055293	68055419	68054335	68054443	68055783	68055927	4153	71,39,77	2,0,0	24,15,71	0,2,2	275	149	1.6950521621755703e-05	0.00020432435562	0.951,1.0,1.0	1.0,0.803,0.951	0.066
5955	gene:Solyc08g076100.2	NA	8	-	60148156	60148238	60147559	60147675	60148488	60148726	5955	4,5,2	56,33,45	3,1,16	37,40,100	231	149	1.7064915988263447e-05	0.000205371236724	0.044,0.089,0.028	0.05,0.016,0.094	0.0
8309	gene:Solyc06g019200.2	NA	6	-	18152501	18152570	18152318	18152429	18153053	18153111	8309	0,1,2	0,3,0	0,0,0	0,0,2	218	149	1.7054213514439906e-05	0.000205371236724	NA,0.186,1.0	NA,NA,0.0	0.593
5411	gene:Solyc10g009570.2	NA	10	-	3695955	3696039	3695489	3695678	3696178	3696236	5411	500,253,512	19,6,21	380,392,1292	15,5,42	233	149	1.711486405011877e-05	0.000205806240203	0.944,0.964,0.94	0.942,0.98,0.952	-0.009
2128	gene:Solyc12g006530.1	NA	12	+	1048676	1048742	1048160	1048325	1048878	1049001	2128	0,2,0	0,0,0	0,0,0	0,2,0	215	149	1.7139153033653603e-05	0.000205932240842	NA,1.0,NA	NA,0.0,NA	1.0
13150	gene:Solyc09g059600.2	NA	9	+	54907438	54907496	54906962	54907010	54908139	54908634	13150	2,0,0	0,0,0	0,0,1	2,0,0	207	149	1.7357744045392826e-05	0.000208325535529	1.0,NA,NA	0.0,NA,1.0	0.5
15116	gene:Solyc01g087370.2	NA	1	-	82328213	82328320	82314087	82314163	82330207	82330334	15116	4,0,0	0,0,0	0,2,7	1,0,5	256	149	1.7380253919814113e-05	0.000208325535529	1.0,NA,NA	0.0,1.0,0.449	0.517
9623	gene:Solyc03g114980.2	NA	3	+	64837960	64838155	64837866	64837875	64839342	64839736	9623	2,2,0	0,0,3	0,0,2	0,0,0	344	149	1.737062606256869e-05	0.000208325535529	1.0,1.0,0.0	NA,NA,1.0	-0.333
6974	gene:Solyc02g062640.2	NA	2	+	34389242	34389408	34388886	34388946	34389810	34389880	6974	130,86,113	4,2,5	74,79,156	6,6,2	315	149	1.7642163684113652e-05	0.000211295022244	0.939,0.953,0.914	0.854,0.862,0.974	0.039
6314	gene:Solyc10g076990.1	NA	10	+	59924192	59924235	59924008	59924114	59926430	59926485	6314	94,65,82	0,0,6	95,75,110	0,1,2	192	149	1.7660667684327217e-05	0.000211346882697	1.0,1.0,0.914	1.0,0.983,0.977	-0.015
12513	gene:Solyc05g052800.2	NA	5	-	62985523	62985557	62985171	62985400	62985650	62985745	12513	0,2,0	0,0,0	0,0,3	3,2,0	183	149	1.7918030769803785e-05	0.000214254817008	NA,1.0,NA	0.0,0.0,1.0	0.667
6619	gene:Solyc03g033560.2	NA	3	-	5108557	5108611	5107879	5108271	5110993	5111275	6619	5,8,3	120,76,134	1,1,10	100,129,217	203	149	1.8876004988595434e-05	0.000225528934603	0.03,0.072,0.016	0.007,0.006,0.033	0.024
11120	gene:Solyc01g079490.2	NA	1	+	78532107	78532228	78531848	78531956	78532986	78533085	11120	0,6,7	19,1,26	2,1,0	13,15,35	270	149	1.9027209205784277e-05	0.000227153495971	0.0,0.768,0.129	0.078,0.035,0.0	0.261
14655	gene:Solyc05g056520.2	NA	5	-	65782983	65783130	65782791	65782889	65783252	65783362	14655	4,0,0	0,0,0	0,1,0	1,0,0	296	149	1.938396669062751e-05	0.000231227461859	1.0,NA,NA	0.0,1.0,NA	0.5
10282	gene:Solyc11g065380.1	NA	11	-	50821251	50821776	50818943	50819009	50822897	50822981	10282	313,185,275	1,1,0	210,212,517	2,7,10	674	149	1.9406327692648458e-05	0.000231309154456	0.986,0.976,1.0	0.959,0.87,0.92	0.071
3537	gene:Solyc06g011530.2	NA	6	+	8021721	8021813	8020684	8020772	8022157	8022497	3537	29,1,19	1,0,2	18,8,37	0,0,2	241	149	1.9548367518821423e-05	0.000232816060761	0.947,1.0,0.855	1.0,1.0,0.92	-0.039
4436	gene:Solyc10g006250.2	NA	10	+	932064	932156	931742	931906	932390	932584	4436	37,15,25	11,3,3	18,25,68	12,4,14	241	149	1.984235638632466e-05	0.000236128791761	0.675,0.756,0.837	0.481,0.794,0.75	0.081
8860	gene:Solyc08g067740.2	NA	8	-	56724063	56724127	56719733	56719812	56724484	56724902	8860	0,0,0	12,0,4	1,2,9	2,9,18	213	149	2.011184751728101e-05	0.000239144942847	0.0,NA,0.0	0.259,0.135,0.259	-0.218
5746	gene:Solyc03g115840.2	NA	3	-	65435945	65436042	65434876	65434912	65436222	65436280	5746	44,25,47	1,0,2	42,26,91	2,0,3	246	149	2.042547675930267e-05	0.000242680704349	0.964,1.0,0.934	0.927,1.0,0.948	0.008
8542	gene:Solyc04g026220.2	NA	4	-	18281451	18281533	18281161	18281356	18287552	18287580	8542	15,15,8	2,0,2	7,7,15	0,0,12	231	149	2.115826936609829e-05	0.000251187065699	0.829,1.0,0.721	1.0,1.0,0.446	0.035
2072	gene:Solyc04g040170.2	NA	4	-	11960937	11961044	11959692	11960060	11961719	11961896	2072	61,34,53	6,2,10	54,52,105	5,0,8	256	149	2.1597959370428138e-05	0.000256203000933	0.855,0.908,0.755	0.863,1.0,0.884	-0.076
11610	gene:Solyc02g085290.2	NA	2	-	48234912	48235030	48234726	48234810	48235582	48235657	11610	3,8,5	83,31,53	3,11,5	81,90,112	267	149	2.1651604900539675e-05	0.000256635199262	0.02,0.126,0.05	0.02,0.064,0.024	0.029
4118	gene:Solyc11g040180.1	NA	11	-	39216926	39217016	39216385	39216467	39217340	39217439	4118	116,37,122	0,0,3	51,57,216	0,0,6	239	149	2.1875719733690994e-05	0.000259085668744	1.0,1.0,0.962	1.0,1.0,0.957	0.002
12472	gene:Solyc02g078950.2	NA	2	-	43559662	43559675	43559166	43559378	43560098	43560203	12472	0,0,1	2,0,0	0,0,0	0,0,6	162	149	2.2565305116155098e-05	0.00026704068618	0.0,NA,1.0	NA,NA,0.0	0.5
6754	gene:Solyc06g005490.2	NA	6	+	507291	507311	506667	506743	507789	507874	6754	0,0,2	1,2,1	0,1,0	0,11,5	169	149	2.2848492539970722e-05	0.000270177535498	0.0,0.0,0.638	NA,0.074,0.0	0.176
9920	gene:Solyc12g006480.1	NA	12	-	974986	975081	974437	974599	976224	976302	9920	4,0,10	16,9,10	3,2,5	7,12,47	244	149	2.2943235638898687e-05	0.000271082873702	0.132,0.0,0.379	0.207,0.092,0.061	0.05
12587	gene:Solyc08g007320.2	NA	8	+	1873009	1873107	1872846	1872933	1876184	1876309	12587	33,10,29	0,1,5	26,26,41	1,3,6	247	149	2.3462016035272248e-05	0.000276992969994	1.0,0.858,0.778	0.94,0.839,0.805	0.017
8508	gene:Solyc08g078330.2	NA	8	+	62144418	62144521	62143864	62143965	62144617	62144697	8508	7,19,15	4,2,0	4,12,28	0,1,4	252	149	2.4192829357617035e-05	0.000285394998854	0.509,0.849,1.0	1.0,0.876,0.805	-0.108
14791	gene:Solyc05g006240.2	NA	5	-	900581	900704	900238	900328	901584	901689	14791	0,0,6	2,0,0	1,0,0	0,0,0	272	149	2.4348470079402763e-05	0.000287003982098	0.0,NA,1.0	1.0,NA,NA	-0.5
13704	gene:Solyc01g098510.2	NA	1	-	89014379	89014436	89013312	89013435	89015387	89015465	13704	0,0,0	1,0,0	3,0,1	0,0,0	206	149	2.437829208136106e-05	0.000287128525454	0.0,NA,NA	1.0,NA,1.0	-1.0
9876	gene:Solyc07g024070.1	NA	7	+	24142443	24142549	24142304	24142374	24143678	24143777	9876	16,2,10	0,0,0	25,9,30	3,4,2	255	149	2.4407266001733713e-05	0.000287242891359	1.0,1.0,1.0	0.83,0.568,0.898	0.235
11569	gene:Solyc06g074510.2	NA	6	-	46104574	46104674	46104322	46104448	46104800	46105214	11569	1,0,8	10,3,4	0,0,1	9,14,8	249	149	2.4458734859547903e-05	0.000287621605277	0.056,0.0,0.545	0.0,0.0,0.07	0.177
10423	gene:Solyc01g101110.2	NA	1	+	90966214	90966281	90965479	90965532	90966655	90967029	10423	24,11,2	0,0,0	5,6,32	0,5,3	216	149	2.4570509808020554e-05	0.000288592293924	1.0,1.0,1.0	1.0,0.453,0.88	0.222
11867	gene:Solyc07g042620.2	NA	7	+	56097737	56097857	56092057	56092142	56097982	56098327	11867	1,1,0	0,0,0	0,0,3	2,0,0	269	149	2.4599343141137218e-05	0.000288592293924	1.0,1.0,NA	0.0,NA,1.0	0.5
7168	gene:Solyc06g060610.2	NA	6	-	38611474	38611594	38610815	38610904	38612556	38613319	7168	7,2,1	0,0,0	0,0,0	0,0,2	269	149	2.4599343141137218e-05	0.000288592293924	1.0,1.0,1.0	NA,NA,0.0	1.0
9473	gene:Solyc05g006440.2	NA	5	-	1071629	1071741	1070887	1071042	1072115	1072256	9473	24,7,9	1176,589,1017	18,17,69	632,846,1509	261	149	2.4835709097455228e-05	0.000291136209396	0.012,0.007,0.005	0.016,0.011,0.025	-0.009
9585	gene:Solyc02g005110.2	NA	2	+	6433603	6433648	6433397	6433419	6433728	6433861	9585	16,7,4	1,0,2	3,1,11	0,1,5	194	149	2.4954169101964133e-05	0.00029229506322	0.925,1.0,0.606	1.0,0.434,0.628	0.156
8511	gene:Solyc07g066580.2	NA	7	+	67977380	67977440	67976250	67976413	67978316	67978375	8511	552,229,481	7,3,9	354,330,815	4,3,10	209	149	2.502509174018619e-05	0.000292895716592	0.983,0.982,0.974	0.984,0.987,0.983	-0.005
5934	gene:Solyc09g031750.2	NA	9	-	28024222	28024370	28023612	28024112	28024873	28024958	5934	20,22,17	214,96,151	5,15,33	85,88,314	297	149	2.5172613683437518e-05	0.000294391249124	0.045,0.103,0.053	0.029,0.079,0.05	0.014
9720	gene:Solyc06g018100.2	NA	6	-	17073517	17073629	17072752	17072973	17073685	17074006	9720	0,0,0	0,0,2	0,0,1	0,0,0	261	149	2.5284926755195237e-05	0.000295472995961	NA,NA,0.0	NA,NA,1.0	-1.0
3606	gene:Solyc10g078300.1	NA	10	+	60135197	60135218	60134418	60135031	60135298	60135472	3606	1,0,0	0,0,0	0,0,0	4,0,0	170	149	2.5683452627585248e-05	0.000299895036907	1.0,NA,NA	0.0,NA,NA	1.0
5824	gene:Solyc04g005510.2	NA	4	+	342838	342915	342518	342753	343703	343826	5824	0,0,0	0,1,0	0,3,0	4,0,0	226	149	2.5850120298621503e-05	0.000301604963828	NA,0.0,NA	0.0,1.0,NA	-0.5
999	gene:Solyc07g008320.2	NA	7	-	3094103	3094228	3093864	3093996	3095089	3095129	999	156,87,119	0,0,6	78,100,242	0,0,10	274	149	2.5897771357787437e-05	0.000301924682342	1.0,1.0,0.915	1.0,1.0,0.929	-0.005
6310	gene:Solyc10g076990.1	NA	10	+	59919916	59919986	59919495	59919557	59920107	59920195	6310	2,9,3	29,20,31	0,4,5	43,63,89	219	149	2.6108301422741677e-05	0.000304141314464	0.045,0.234,0.062	0.0,0.041,0.037	0.088
2282	gene:Solyc09g011420.2	NA	9	+	4752635	4752737	4751657	4751660	4753754	4753886	2282	0,1,0	0,0,0	1,0,0	0,2,0	251	149	2.6176676775061663e-05	0.000304699787192	NA,1.0,NA	1.0,0.0,NA	0.5
5255	gene:Solyc03g026300.2	NA	3	-	3733110	3733218	3732364	3732552	3733306	3733503	5255	3,0,0	51,16,40	4,0,5	31,32,94	257	149	2.641471047157217e-05	0.000307230692544	0.033,0.0,0.0	0.07,0.0,0.03	-0.022
14255	gene:Solyc03g097120.2	NA	3	-	59456975	59457122	59455162	59456651	59457941	59458326	14255	5,3,3	9,7,3	2,4,5	6,7,17	296	149	2.6661793674818962e-05	0.000309862825787	0.219,0.177,0.335	0.144,0.223,0.129	0.078
7404	gene:Solyc03g120350.2	NA	3	+	68785794	68785885	68785292	68785523	68785968	68786076	7404	1,0,0	0,0,1	0,0,3	0,0,0	240	149	2.6737533388027863e-05	0.000310501059462	1.0,NA,0.0	NA,NA,1.0	-0.5
7317	gene:Solyc01g107690.2	NA	1	+	95147516	95147610	95146227	95146414	95147689	95147764	7317	0,0,1	0,0,0	0,4,0	0,0,2	243	149	2.6918654401286258e-05	0.000312361132901	NA,NA,1.0	NA,1.0,0.0	0.5
3622	gene:Solyc08g066200.2	NA	8	+	54640793	54640874	54639770	54640706	54641462	54641539	3622	0,0,0	0,0,4	0,0,1	0,4,0	230	149	2.6996607006208966e-05	0.000313022089479	NA,NA,0.0	NA,0.0,1.0	-0.5
14094	gene:Solyc01g103690.2	NA	1	-	92251440	92251523	92250386	92250487	92251625	92251696	14094	2,0,0	0,4,0	0,1,5	0,0,1	232	149	2.70384700945711e-05	0.000313263890894	1.0,0.0,NA	NA,1.0,0.763	-0.381
326	gene:Solyc07g022760.2	NA	7	-	21381288	21381384	21372573	21372972	21389875	21389968	326	0,0,1	0,0,0	0,1,0	1,2,4	245	149	2.7306177346395645e-05	0.000315874639575	NA,NA,1.0	0.0,0.233,0.0	0.922
5563	gene:Solyc12g009500.1	NA	12	+	2766481	2766571	2765412	2765625	2766828	2766975	5563	0,0,0	0,0,2	0,0,1	0,0,0	239	149	2.729935688341385e-05	0.000315874639575	NA,NA,0.0	NA,NA,1.0	-1.0
4453	gene:Solyc05g005840.2	NA	5	+	658912	659026	658355	658418	659405	659584	4453	0,0,0	4,0,0	1,0,3	0,0,0	263	149	2.7663298087907503e-05	0.000319757703712	0.0,NA,NA	1.0,NA,1.0	-1.0
11057	gene:Solyc09g091190.2	NA	9	-	70511451	70511534	70511118	70511257	70511842	70512030	11057	0,0,0	0,0,2	0,2,1	0,2,0	232	149	2.7981380803654735e-05	0.000323183864573	NA,NA,0.0	NA,0.391,1.0	-0.696
9708	gene:Solyc07g052720.2	NA	7	+	61177054	61177083	61176819	61176881	61177187	61177249	9708	5,0,0	0,0,2	0,4,20	0,0,1	178	149	2.8091915698602887e-05	0.000324209407881	1.0,NA,0.0	NA,1.0,0.944	-0.472
8948	gene:Solyc07g007620.2	NA	7	+	2278613	2278773	2278056	2278229	2278852	2278994	8948	772,378,733	12,1,7	36,57,96	0,2,1	309	149	2.83170283812612e-05	0.000326554686924	0.969,0.995,0.981	1.0,0.932,0.979	0.011
6362	gene:Solyc10g044840.1	NA	10	-	28284189	28284252	28283647	28283719	28285423	28285558	6362	7,1,1	118,74,121	6,16,19	74,84,245	212	149	2.8339643957346124e-05	0.000326562929713	0.04,0.009,0.006	0.054,0.118,0.052	-0.056
6359	gene:Solyc01g091600.2	NA	1	-	85187301	85187427	85187101	85187112	85188176	85188853	6359	0,0,0	0,0,1	1,1,3	0,0,0	275	149	2.8512495700184365e-05	0.000328301021919	NA,NA,0.0	1.0,1.0,1.0	-1.0
11565	gene:Solyc06g074510.2	NA	6	-	46104574	46104690	46104322	46104448	46104800	46105214	11565	1,0,8	10,3,4	0,1,0	9,14,8	265	149	2.8590542795843743e-05	0.000328692045974	0.053,0.0,0.529	0.0,0.039,0.0	0.181
6170	gene:Solyc03g120540.2	NA	3	+	68909345	68909422	68909200	68909260	68909662	68909798	6170	0,0,0	4,0,2	0,0,1	0,1,0	226	149	2.85821165501144e-05	0.000328692045974	0.0,NA,0.0	NA,0.0,1.0	-0.5
12156	gene:Solyc12g042300.1	NA	12	-	40443742	40443791	40441163	40441720	40445335	40445553	12156	0,0,0	33,7,26	0,1,8	8,9,15	198	149	2.9000353355479612e-05	0.000333146586197	0.0,0.0,0.0	0.0,0.077,0.286	-0.121
15514	gene:Solyc06g084460.2	NA	6	-	49556173	49556322	49555903	49555997	49556950	49556992	15514	3,0,3	0,0,0	0,0,0	0,0,1	298	149	2.9386388858875716e-05	0.000337321358179	1.0,NA,1.0	NA,NA,0.0	1.0
11296	gene:Solyc08g080420.2	NA	8	+	63707440	63707508	63706077	63706110	63707841	63707918	11296	0,0,0	2,0,0	1,0,2	0,0,0	217	149	2.9511341782113383e-05	0.000338495090241	0.0,NA,NA	1.0,NA,1.0	-1.0
4063	gene:Solyc09g090750.2	NA	9	+	70185972	70186160	70185269	70185312	70186810	70186871	4063	1,0,2	34,13,32	0,10,10	20,19,88	337	149	2.9979750363786956e-05	0.000343603426345	0.013,0.0,0.027	0.0,0.189,0.048	-0.066
5295	gene:Solyc03g059160.1	NA	3	+	27841317	27841443	27840666	27840933	27841693	27841869	5295	6,0,0	20,14,21	2,0,1	21,27,16	275	149	3.0418928583861506e-05	0.000348369158306	0.14,0.0,0.0	0.049,0.0,0.033	0.019
572	gene:Solyc04g025540.2	NA	4	-	22112007	22112060	22105523	22105605	22112148	22112232	572	120,35,100	3,2,3	53,84,144	7,0,5	202	149	3.058350526303774e-05	0.000349985147335	0.967,0.928,0.961	0.848,1.0,0.955	0.018
8293	gene:Solyc06g019200.2	NA	6	-	18152501	18152558	18152318	18152429	18152775	18152853	8293	0,0,0	2,0,0	1,0,0	0,6,5	206	149	3.069278971763504e-05	0.000350966401441	0.0,NA,NA	1.0,0.0,0.0	-0.333
7970	gene:Solyc02g062780.2	NA	2	-	34564279	34564330	34563805	34564152	34564422	34564641	7970	0,6,1	0,0,0	1,0,0	0,0,2	200	149	3.1358112392150966e-05	0.000358299474237	NA,1.0,1.0	1.0,NA,0.0	0.5
9697	gene:Solyc11g010180.1	NA	11	-	3266664	3266864	3264921	3265325	3269119	3269250	9697	3,0,9	152,68,140	0,3,17	87,94,283	349	149	3.162356946259026e-05	0.000361055929752	0.008,0.0,0.027	0.0,0.013,0.025	-0.001
5546	gene:Solyc10g008500.2	NA	10	-	2621446	2621562	2620986	2621071	2622209	2622383	5546	93,14,52	0,0,0	21,16,84	6,0,4	265	149	3.172971302986491e-05	0.000361990628147	1.0,1.0,1.0	0.663,1.0,0.922	0.138
1952	gene:Solyc02g089060.2	NA	2	+	50965278	50965422	50964976	50965108	50965709	50966231	1952	3,0,0	32,18,41	3,0,1	14,7,43	293	149	3.1926505526880555e-05	0.000363957281278	0.046,0.0,0.0	0.098,0.0,0.012	-0.021
7564	gene:Solyc05g044580.2	NA	5	-	57079438	57079482	57078644	57078719	57080482	57080651	7564	1,0,0	1,0,2	0,0,1	0,1,0	193	149	3.215243378178721e-05	0.000366252819038	0.436,NA,0.0	NA,0.0,1.0	-0.282
797	gene:Solyc06g062890.2	NA	6	+	39695909	39696002	39695354	39695572	39699200	39699402	797	4,6,6	21,16,21	18,4,12	18,42,39	242	149	3.238889495307349e-05	0.000368664742477	0.105,0.188,0.15	0.381,0.055,0.159	-0.051
765	gene:Solyc03g006190.2	NA	3	-	828092	828150	827859	827920	831890	832088	765	4,1,4	2,2,2	3,1,11	1,0,0	207	149	3.273046346113561e-05	0.000372268452074	0.59,0.265,0.59	0.683,1.0,1.0	-0.413
11797	gene:Solyc09g082380.2	NA	9	+	68143833	68143927	68143485	68143608	68144157	68144235	11797	0,0,1	14,4,16	0,7,3	8,11,17	243	149	3.330633316781788e-05	0.000378389489949	0.0,0.0,0.037	0.0,0.281,0.098	-0.114
9307	gene:Solyc05g055690.1	NA	5	-	65243324	65243358	65242575	65242806	65243698	65244510	9307	1,0,0	0,6,0	0,0,0	2,0,0	183	149	3.331938839130886e-05	0.000378389489949	1.0,0.0,NA	0.0,NA,NA	0.5
2597	gene:Solyc06g068840.2	NA	6	-	42659550	42659582	42659330	42659434	42659654	42659739	2597	1,0,0	0,0,0	0,0,0	2,0,0	181	149	3.355706535375491e-05	0.000380798631271	1.0,NA,NA	0.0,NA,NA	1.0
14878	gene:Solyc06g069130.2	NA	6	-	42912195	42912225	42911544	42911886	42912328	42912421	14878	1,0,0	0,0,0	0,0,0	2,0,0	179	149	3.379608946424506e-05	0.000383219384031	1.0,NA,NA	0.0,NA,NA	1.0
12922	gene:Solyc03g118890.2	NA	3	+	67677845	67678083	67677212	67677296	67678195	67678243	12922	25,8,20	0,0,0	13,11,24	4,0,3	387	149	3.383074906016395e-05	0.000383320896076	1.0,1.0,1.0	0.556,1.0,0.755	0.23
1203	gene:Solyc08g078610.2	NA	8	-	62382044	62382050	62381520	62381819	62382255	62382703	1203	7,1,0	36,14,32	0,2,1	22,37,30	155	149	3.4040732719301356e-05	0.000385407263157	0.157,0.064,0.0	0.0,0.049,0.031	0.047
1461	gene:Solyc12g019010.1	NA	12	-	8974323	8974429	8973881	8974091	8979428	8979493	1461	50,39,52	3,2,7	51,45,92	6,5,9	255	149	3.436308730950143e-05	0.000388761756352	0.907,0.919,0.813	0.832,0.84,0.857	0.037
13798	gene:Solyc09g065880.2	NA	9	-	64155244	64155389	64154958	64155143	64156675	64156777	13798	38,15,36	1,0,2	37,48,229	2,5,1	294	149	3.5400113990780146e-05	0.000400190371279	0.951,1.0,0.901	0.904,0.83,0.991	0.042
2168	gene:Solyc09g091100.2	NA	9	-	70459476	70459498	70458878	70458930	70459616	70459695	2168	4,3,0	56,44,54	1,0,6	66,66,138	171	149	3.629302897544545e-05	0.000409973753828	0.059,0.056,0.0	0.013,0.0,0.037	0.022
1537	gene:Solyc01g100260.2	NA	1	+	90330618	90330676	90329695	90329869	90331306	90331348	1537	2,1,4	35,32,43	0,0,7	13,24,50	207	149	3.670584564360262e-05	0.000414323137314	0.04,0.022,0.063	0.0,0.0,0.092	0.011
4686	gene:Solyc01g096390.2	NA	1	+	87492836	87492994	87491820	87491961	87493662	87494034	4686	1,0,1	52,16,30	3,2,10	16,6,52	307	149	3.7482081093258097e-05	0.000422764985765	0.009,0.0,0.016	0.083,0.139,0.085	-0.094
5410	gene:Solyc10g009570.2	NA	10	-	3695955	3695978	3695489	3695678	3696178	3696259	5410	0,0,1	19,6,21	0,2,5	15,5,42	172	149	3.8198125396313934e-05	0.000430515682377	0.0,0.0,0.04	0.0,0.257,0.093	-0.103
15528	gene:Solyc01g111890.2	NA	1	-	98060615	98060817	98056667	98058444	98062936	98063030	15528	2,0,11	59,24,75	12,3,11	26,27,94	351	149	3.921692475978603e-05	0.000441664324088	0.014,0.0,0.059	0.164,0.045,0.047	-0.061
2054	gene:Solyc04g005130.2	NA	4	-	89734	89805	89540	89609	90718	90784	2054	0,2,0	26,21,31	0,4,5	13,31,57	220	149	3.949454528275542e-05	0.00044445521865	0.0,0.061,0.0	0.0,0.08,0.056	-0.025
5680	gene:Solyc04g072810.2	NA	4	-	59780624	59780764	59780375	59780515	59782661	59782755	5680	5,0,0	0,4,0	4,4,3	0,0,0	289	149	4.046616517732983e-05	0.00045504599469	1.0,0.0,NA	1.0,1.0,1.0	-0.5
10253	gene:Solyc05g018620.2	NA	5	-	22621330	22621416	22619374	22619790	22624005	22624124	10253	160,80,165	1,0,6	69,61,146	0,0,2	235	149	4.060586181005755e-05	0.000456272799887	0.99,1.0,0.946	1.0,1.0,0.979	-0.014
8865	gene:Solyc01g094820.2	NA	1	-	86228554	86228637	86227210	86228020	86230287	86231161	8865	2,1,0	0,1,10	0,2,3	5,10,25	232	149	4.0773971742036864e-05	0.000457816786631	1.0,0.391,0.0	0.0,0.114,0.072	0.402
1018	gene:Solyc10g005690.2	NA	10	-	561942	562019	561562	561734	562847	563250	1018	1,0,0	10,9,14	0,1,7	4,5,5	226	149	4.097844774130329e-05	0.000459696733964	0.062,0.0,0.0	0.0,0.116,0.48	-0.178
3237	gene:Solyc03g083190.1	NA	3	+	53031775	53031810	53031585	53031676	53033039	53033198	3237	0,0,0	0,0,1	0,0,2	0,0,0	184	149	4.100306191214863e-05	0.000459696733964	NA,NA,0.0	NA,NA,1.0	-1.0
3048	gene:Solyc11g013090.1	NA	11	+	5944281	5944450	5943851	5943977	5944593	5944753	3048	3,2,2	4,0,0	4,0,23	0,0,0	318	149	4.137359099644487e-05	0.000463502340607	0.26,1.0,1.0	1.0,NA,1.0	-0.247
7477	gene:Solyc08g077840.2	NA	8	-	61744181	61744248	61743452	61743538	61744445	61744485	7477	12,0,24	2,0,0	35,19,94	0,2,2	216	149	4.2026303229163133e-05	0.000470461116704	0.805,NA,1.0	1.0,0.868,0.97	-0.043
14949	gene:Solyc07g016200.2	NA	7	-	6450691	6450743	6447855	6447911	6451133	6451305	14949	2,1,0	0,0,1	0,0,0	1,0,0	201	149	4.215385079292683e-05	0.000471534935614	1.0,1.0,0.0	0.0,NA,NA	0.667
2440	gene:Solyc04g072690.2	NA	4	+	59653643	59653696	59653348	59653561	59654166	59654514	2440	0,0,0	0,0,1	0,0,2	0,0,0	202	149	4.2212348620680835e-05	0.000471835330047	NA,NA,0.0	NA,NA,1.0	-1.0
5826	gene:Solyc04g005510.2	NA	4	+	342838	342892	342518	342753	343703	343826	5826	0,0,0	0,1,0	0,2,1	4,0,0	203	149	4.226989318179563e-05	0.000472124627141	NA,0.0,NA	0.0,1.0,1.0	-0.667
7682	gene:Solyc12g014400.1	NA	12	+	5308933	5308989	5306607	5306768	5309211	5309318	7682	0,0,0	1,0,0	2,0,0	0,0,1	205	149	4.2382163455995275e-05	0.000473024280907	0.0,NA,NA	1.0,NA,0.0	-0.5
4114	gene:Solyc11g040180.1	NA	11	-	39216926	39217090	39216385	39216467	39217340	39217439	4114	56,12,56	0,0,3	18,27,96	0,0,6	313	149	4.266984220275478e-05	0.000475878845987	1.0,1.0,0.899	1.0,1.0,0.884	0.005
12695	gene:Solyc02g071830.1	NA	2	-	41198272	41198340	41197800	41197965	41198901	41198979	12695	0,0,2	0,0,0	0,0,0	0,0,1	217	149	4.298098340201148e-05	0.000478990615476	NA,NA,1.0	NA,NA,0.0	1.0
15199	gene:Solyc11g005680.1	NA	11	-	504522	504595	502683	502872	504746	504749	15199	1,0,0	0,0,1	0,3,2	0,0,0	222	149	4.3195155548292185e-05	0.000481017897222	1.0,NA,0.0	NA,1.0,1.0	-0.5
13636	gene:Solyc01g008090.2	NA	1	-	2225427	2225504	2225291	2225320	2225942	2226034	13636	2,0,0	0,0,0	0,0,1	1,0,0	226	149	4.335263303657201e-05	0.000482411277021	1.0,NA,NA	0.0,NA,1.0	0.5
13222	gene:Solyc10g078150.1	NA	10	+	60025148	60025227	60024554	60024639	60025356	60025689	13222	0,0,0	4,1,0	0,2,3	0,0,4	228	149	4.342693322170001e-05	0.000482517884701	0.0,0.0,NA	NA,1.0,0.329	-0.664
14395	gene:Solyc05g012290.2	NA	5	+	5571164	5571246	5570961	5571045	5572646	5572729	14395	29,15,15	67,31,49	12,17,34	11,25,50	231	149	4.33993506165932e-05	0.000482517884701	0.218,0.238,0.165	0.413,0.305,0.305	-0.134
11420	gene:Solyc06g064870.2	NA	6	+	40438452	40438534	40438281	40438344	40438969	40439209	11420	0,0,2	0,0,0	0,0,0	0,0,1	231	149	4.353301411507546e-05	0.000482976765975	NA,NA,1.0	NA,NA,0.0	1.0
13106	gene:Solyc09g057910.2	NA	9	+	52228163	52228245	52227412	52227531	52228345	52228434	13106	0,0,2	0,0,0	0,1,0	0,0,1	231	149	4.353301411507546e-05	0.000482976765975	NA,NA,1.0	NA,1.0,0.0	0.5
13649	gene:Solyc01g080810.2	NA	1	+	80103631	80103725	80102352	80102484	80103913	80103987	13649	0,0,2	1,0,0	0,1,0	0,0,1	243	149	4.389673774701635e-05	0.000486578495214	0.0,NA,1.0	NA,1.0,0.0	0.0
7403	gene:Solyc03g120350.2	NA	3	+	68785790	68785885	68785292	68785523	68785968	68786076	7403	1,0,0	0,0,1	0,2,2	0,0,0	244	149	4.392291962698204e-05	0.000486578495214	1.0,NA,0.0	NA,1.0,1.0	-0.5
10136	gene:Solyc01g028810.2	NA	1	+	41411040	41411250	41409557	41409653	41411434	41411677	10136	0,0,0	1,0,0	2,0,0	0,0,0	359	149	4.417123602195111e-05	0.000488603338519	0.0,NA,NA	1.0,NA,NA	-1.0
11693	gene:Solyc01g079790.2	NA	1	+	78926081	78926180	78925745	78925850	78926277	78926338	11693	4,3,2	12,3,8	0,0,0	13,6,4	248	149	4.4170853168943004e-05	0.000488603338519	0.167,0.375,0.131	0.0,0.0,0.0	0.224
3548	gene:Solyc11g006970.1	NA	11	+	1481175	1481289	1480405	1480500	1482631	1482687	3548	2,1,0	0,0,0	0,0,0	1,0,0	263	149	4.4312917083095586e-05	0.000489807195423	1.0,1.0,NA	0.0,NA,NA	1.0
12540	gene:Solyc08g075390.2	NA	8	-	59530318	59530437	59529570	59529636	59530570	59530812	12540	0,0,0	0,0,1	0,0,2	0,0,0	268	149	4.438456490842433e-05	0.000490235738777	NA,NA,0.0	NA,NA,1.0	-1.0
14263	gene:Solyc08g067850.2	NA	8	-	56889850	56889989	56888459	56888732	56890230	56890469	14263	0,0,0	1,0,2	2,0,0	0,2,0	288	149	4.456125451884755e-05	0.000491639752113	0.0,NA,0.0	1.0,0.0,NA	-0.5
15236	gene:Solyc04g009790.2	NA	4	-	3094033	3094176	3093710	3093809	3095888	3096958	15236	0,0,0	0,0,1	0,0,2	0,0,0	292	149	4.4577623556854904e-05	0.000491639752113	NA,NA,0.0	NA,NA,1.0	-1.0
8833	gene:Solyc02g078810.2	NA	2	+	43465836	43465974	43463936	43464158	43466146	43466224	8833	6,6,4	0,0,6	9,8,4	0,0,0	287	149	4.497255818269567e-05	0.000495628835966	1.0,1.0,0.257	1.0,1.0,1.0	-0.248
7688	gene:Solyc08g069010.2	NA	8	+	58091367	58091410	58091098	58091280	58092320	58092503	7688	5,2,0	0,0,0	0,0,2	1,0,0	192	149	4.545749262392967e-05	0.000500603155477	1.0,1.0,NA	0.0,NA,1.0	0.5
10343	gene:Solyc12g098380.1	NA	12	+	65906692	65906760	65904913	65905541	65906892	65908442	10343	1,0,0	37,16,27	1,2,8	10,11,32	217	149	4.5857433241383386e-05	0.0005046348244	0.018,0.0,0.0	0.064,0.111,0.147	-0.101
5342	gene:Solyc10g006900.2	NA	10	+	1337341	1337490	1335742	1335841	1338434	1338824	5342	11,1,8	2,0,0	11,12,30	0,0,11	298	149	4.632871316665899e-05	0.000509445016245	0.733,1.0,1.0	1.0,1.0,0.577	0.052
4444	gene:Solyc07g006490.2	NA	7	+	1268572	1268684	1266902	1266988	1269020	1269134	4444	175,131,184	13,3,3	192,175,370	2,1,2	261	149	4.645157395821853e-05	0.000510419616279	0.885,0.961,0.972	0.982,0.99,0.991	-0.048
2285	gene:Solyc04g049690.2	NA	4	-	43058951	43059129	43055255	43055528	43059522	43059663	2285	8,8,11	164,75,123	0,4,13	82,61,161	327	149	4.725628403578377e-05	0.000518879566464	0.022,0.046,0.039	0.0,0.029,0.035	0.014
2889	gene:Solyc01g106190.2	NA	1	+	94141938	94142083	94141719	94141821	94142204	94142384	2889	7,0,4	0,0,0	3,2,22	0,0,6	294	149	4.819708529355979e-05	0.000528820264027	1.0,NA,1.0	1.0,1.0,0.65	0.117
7467	gene:Solyc02g085820.2	NA	2	+	48622139	48622206	48621884	48622004	48622687	48622904	7467	13,6,3	32,28,23	5,11,31	26,37,44	216	149	4.857692314491543e-05	0.000532595956628	0.219,0.129,0.083	0.117,0.17,0.327	-0.061
7330	gene:Solyc06g063260.2	NA	6	-	39964465	39964696	39964088	39964283	39964958	39965006	7330	0,0,3	2,2,3	2,2,0	2,4,4	380	149	4.9177981566985265e-05	0.000538789774537	0.0,0.0,0.282	0.282,0.164,0.0	-0.055
12620	gene:Solyc07g009150.2	NA	7	+	4200217	4200453	4195928	4196039	4200899	4201053	12620	58,27,51	8,2,1	39,57,87	0,2,0	385	149	4.989546392112096e-05	0.00054624909143	0.737,0.839,0.952	1.0,0.917,1.0	-0.13
1999	gene:Solyc05g055000.2	NA	5	+	64784581	64784591	64780049	64780149	64784899	64785293	1999	12,3,2	0,0,0	17,11,11	4,1,4	159	149	4.99743466230951e-05	0.000546711285764	1.0,1.0,1.0	0.799,0.912,0.72	0.19
13779	gene:Solyc04g026350.2	NA	4	-	16923090	16923198	16918969	16919399	16924701	16924729	13779	2,4,7	0,0,0	5,4,7	2,0,4	257	149	5.009282589811184e-05	0.00054720448862	1.0,1.0,1.0	0.592,1.0,0.504	0.301
7374	gene:Solyc10g007050.2	NA	10	-	1439446	1439510	1439173	1439356	1440715	1440888	7374	27,16,53	13,13,17	18,26,92	14,27,30	213	149	5.007167430075327e-05	0.00054720448862	0.592,0.463,0.686	0.474,0.402,0.682	0.061
5608	gene:Solyc04g008640.2	NA	4	+	2258976	2258992	2258727	2258765	2259089	2259191	5608	24,5,13	0,0,0	8,16,22	0,3,6	165	149	5.0174472047201543e-05	0.000547695133745	1.0,1.0,1.0	1.0,0.828,0.768	0.135
368	gene:Solyc06g068670.2	NA	6	-	42569920	42569980	42569588	42569644	42570354	42570449	368	519,207,486	32,14,29	330,404,949	9,27,37	209	149	5.071985704439342e-05	0.000553243444323	0.92,0.913,0.923	0.963,0.914,0.948	-0.023
2587	gene:Solyc09g083130.2	NA	9	-	68809979	68810181	68809408	68809582	68810274	68810472	2587	8,0,0	18,7,14	0,3,2	18,21,38	351	149	5.186091936167293e-05	0.000565276439036	0.159,0.0,0.0	0.0,0.057,0.022	0.027
8556	gene:Solyc01g098990.2	NA	1	+	89346929	89347010	89346105	89346219	89348703	89348795	8556	0,0,0	0,2,2	0,5,4	4,2,11	230	149	5.198547801483175e-05	0.000566220206486	NA,0.0,0.0	0.0,0.618,0.191	-0.27
5358	gene:Solyc12g038430.1	NA	12	-	47767610	47767769	47767427	47767532	47767991	47768081	5358	24,7,12	0,3,4	6,4,31	0,0,0	308	149	5.230521983736447e-05	0.00056928695839	1.0,0.53,0.592	1.0,1.0,1.0	-0.293
7308	gene:Solyc01g107690.2	NA	1	+	95151019	95151116	95148991	95149335	95152133	95152250	7308	3,4,4	2,2,6	3,3,14	2,0,4	246	149	5.304573811918488e-05	0.000576925602549	0.476,0.548,0.288	0.476,1.0,0.679	-0.281
10969	gene:Solyc01g103670.2	NA	1	+	92220850	92220916	92220406	92220507	92221299	92221422	10969	16,7,7	0,0,2	10,4,26	0,6,2	215	149	5.429223184641771e-05	0.000590052091153	1.0,1.0,0.708	1.0,0.316,0.9	0.164
7675	gene:Solyc10g007460.2	NA	10	+	1815976	1816094	1813743	1814364	1816254	1816473	7675	17,18,20	2,0,2	12,19,36	1,0,2	267	149	5.487677406194711e-05	0.000595970559387	0.826,1.0,0.848	0.87,1.0,0.909	-0.035
7618	gene:Solyc07g063530.2	NA	7	+	65993263	65993353	65992615	65992714	65993831	65994101	7618	407,246,399	6,2,4	364,349,515	4,2,4	239	149	5.513340475765513e-05	0.000598321832854	0.977,0.987,0.984	0.983,0.991,0.988	-0.005
1814	gene:Solyc08g068400.2	NA	8	-	57522410	57522504	57522185	57522283	57523110	57523163	1814	220,133,185	9,2,3	134,83,261	4,2,0	243	149	5.557097392256887e-05	0.000602631848843	0.937,0.976,0.974	0.954,0.962,1.0	-0.01
5106	gene:Solyc06g060720.2	NA	6	-	38737733	38737804	38737622	38737651	38737874	38738056	5106	4,0,0	0,1,0	0,6,4	0,0,0	220	149	5.568351646899934e-05	0.000603413454992	1.0,0.0,NA	NA,1.0,1.0	-0.5
10203	gene:Solyc11g040370.1	NA	11	+	37788674	37788772	37787340	37787454	37789602	37789875	10203	38,15,28	132,93,106	48,22,37	111,98,136	247	149	5.63800929645752e-05	0.000610518203482	0.148,0.089,0.137	0.207,0.119,0.141	-0.031
7901	gene:Solyc06g034220.2	NA	6	+	23959682	23959715	23959507	23959589	23959901	23960030	7901	36,9,32	4,0,0	20,10,44	2,0,0	182	149	5.795888738605873e-05	0.000627158904074	0.88,1.0,1.0	0.891,1.0,1.0	-0.004
12037	gene:Solyc04g076830.2	NA	4	-	61707004	61707060	61706862	61706924	61707702	61707728	12037	6,8,1	217,127,208	17,7,9	100,129,129	205	149	5.8407064090475445e-05	0.000631144784322	0.02,0.044,0.003	0.11,0.038,0.048	-0.043
7721	gene:Solyc01g103950.2	NA	1	-	92427305	92427407	92426457	92426522	92427765	92427900	7721	14,2,4	52,29,61	3,4,3	27,51,95	251	149	5.841189741564396e-05	0.000631144784322	0.138,0.039,0.037	0.062,0.044,0.018	0.03
11483	gene:Solyc12g015970.1	NA	12	+	6002121	6002174	6001915	6002003	6003566	6003943	11483	154,55,120	4,2,4	53,104,140	0,14,11	202	149	5.8610696689711804e-05	0.000632834249341	0.966,0.953,0.957	1.0,0.846,0.904	0.042
6458	gene:Solyc10g044780.1	NA	10	-	27756690	27756803	27755592	27755837	27756886	27757071	6458	28,12,42	8,7,5	17,37,96	5,2,42	262	149	5.894993986987633e-05	0.000636036579884	0.666,0.494,0.827	0.659,0.913,0.565	-0.05
15423	gene:Solyc09g076040.2	NA	9	+	67723841	67724089	67718897	67719862	67726762	67727485	15423	292,149,216	23,12,25	246,267,396	17,12,41	397	149	5.9297164901106237e-05	0.000639320336833	0.827,0.823,0.764	0.845,0.893,0.784	-0.036
15297	gene:Solyc03g121720.2	NA	3	+	69796387	69796554	69795421	69795682	69796791	69796857	15297	501,209,436	0,0,0	340,447,1524	12,0,22	316	149	5.943611843762294e-05	0.00064035546389	1.0,1.0,1.0	0.93,1.0,0.97	0.033
375	gene:Solyc05g014970.2	NA	5	-	9181560	9181700	9180458	9180596	9182532	9182619	375	78,49,94	10,0,6	92,63,69	0,0,3	289	149	5.963888643623743e-05	0.000642076126824	0.801,1.0,0.89	1.0,1.0,0.922	-0.077
14899	gene:Solyc05g053950.2	NA	5	+	63966376	63966512	63965210	63965540	63966804	63966897	14899	1,0,0	1,5,4	0,1,7	0,8,3	285	149	5.984713393613065e-05	0.000643853256942	0.343,0.0,0.0	NA,0.061,0.55	-0.191
4656	gene:Solyc11g072010.1	NA	11	-	55306047	55306140	55304221	55304262	55307069	55307123	4656	36,9,39	2,0,2	16,19,57	2,0,6	242	149	6.058048874423513e-05	0.000651273012015	0.917,1.0,0.923	0.831,1.0,0.854	0.052
8823	gene:Solyc01g094460.2	NA	1	-	85931912	85931980	85930812	85930944	85933061	85933607	8823	114,67,147	3,3,4	108,132,265	10,2,10	217	149	6.0645556411763675e-05	0.000651502803787	0.963,0.939,0.962	0.881,0.978,0.948	0.019
2868	gene:Solyc06g060140.2	NA	6	-	38102475	38102603	38101852	38101905	38102691	38102781	2868	1,0,3	20,12,12	2,0,5	10,14,33	277	149	6.378779682876087e-05	0.000684765902458	0.026,0.0,0.119	0.097,0.0,0.075	-0.009
10816	gene:Solyc12g009230.1	NA	12	-	2514533	2514595	2513666	2513769	2516146	2516230	10816	20,10,17	0,0,0	8,9,56	5,2,2	211	149	6.465409915025316e-05	0.000693566383043	1.0,1.0,1.0	0.53,0.761,0.952	0.252
12890	gene:Solyc03g113140.2	NA	3	-	63404685	63404760	63404061	63404136	63404906	63404975	12890	22,27,24	0,0,0	27,15,55	6,0,4	224	149	6.515118340660372e-05	0.000698396330536	1.0,1.0,1.0	0.75,1.0,0.901	0.116
5105	gene:Solyc02g078720.2	NA	2	+	43387424	43387506	43386600	43387033	43391072	43391507	5105	4,0,3	34,10,28	3,0,2	17,21,44	231	149	6.568874052211311e-05	0.000703652880693	0.071,0.0,0.065	0.102,0.0,0.028	0.002
592	gene:Solyc12g007210.1	NA	12	-	1634776	1634841	1634637	1634703	1634947	1635011	592	21,15,21	3,0,3	7,21,29	2,0,6	214	149	6.625251331878523e-05	0.000709182502582	0.83,1.0,0.83	0.709,1.0,0.771	0.06
12541	gene:Solyc08g075390.2	NA	8	-	59530266	59530437	59529570	59529636	59530570	59530812	12541	2,0,0	0,0,1	0,0,1	0,0,0	320	149	6.638696318498911e-05	0.000710111913954	1.0,NA,0.0	NA,NA,1.0	-0.5
13646	gene:Solyc01g060470.2	NA	1	+	70971412	70971571	70970959	70971088	70972094	70972533	13646	0,0,0	0,0,1	0,0,1	0,0,0	308	149	6.729044678476182e-05	0.000719260108966	NA,NA,0.0	NA,NA,1.0	-1.0
7256	gene:Solyc03g044080.2	NA	3	-	7931739	7931859	7931547	7931620	7935420	7935568	7256	31,10,37	10,4,13	21,40,107	9,8,9	269	149	6.790704275397819e-05	0.000725330884316	0.632,0.581,0.612	0.564,0.735,0.868	-0.114
6860	gene:Solyc08g083140.2	NA	8	+	65688420	65688433	65687069	65687123	65688481	65688865	6860	2,1,2	0,0,0	3,1,4	0,0,6	162	149	6.876734386609261e-05	0.000733994176369	1.0,1.0,1.0	1.0,1.0,0.38	0.207
13871	gene:Solyc02g069580.2	NA	2	-	39431847	39431878	39431088	39431253	39432023	39432077	13871	6,1,8	39,18,27	6,6,9	24,19,47	180	149	6.897415971211592e-05	0.000734674329315	0.113,0.044,0.197	0.171,0.207,0.137	-0.054
14650	gene:Solyc05g056520.2	NA	5	-	65782994	65783130	65782791	65782889	65783252	65783362	14650	1,0,0	0,0,0	0,0,1	1,0,0	285	149	6.902814937770353e-05	0.000734674329315	1.0,NA,NA	0.0,NA,1.0	0.5
3719	gene:Solyc02g092920.2	NA	2	+	53875015	53875200	53874243	53874460	53875276	53875363	3719	355,166,327	0,11,8	183,144,242	0,0,0	334	149	6.902205719939589e-05	0.000734674329315	1.0,0.871,0.948	1.0,1.0,1.0	-0.06
7358	gene:Solyc08g029050.2	NA	8	-	38298970	38299129	38298639	38298757	38299218	38299332	7358	15,11,18	7,0,0	13,6,31	0,0,0	308	149	6.889776525278691e-05	0.000734674329315	0.509,1.0,1.0	1.0,1.0,1.0	-0.164
11828	gene:Solyc05g006850.2	NA	5	-	1477857	1477980	1477193	1477630	1478291	1478448	11828	0,0,0	0,0,1	5,0,1	0,0,0	272	149	7.000494849412405e-05	0.000744539077743	NA,NA,0.0	1.0,NA,1.0	-1.0
8808	gene:Solyc03g110900.2	NA	3	-	61635299	61635413	61635054	61635209	61635477	61635663	8808	1,0,0	0,1,0	0,1,0	0,0,0	263	149	7.067438498775238e-05	0.000751123132254	1.0,0.0,NA	NA,1.0,NA	-0.5
12954	gene:Solyc03g071590.2	NA	3	-	18257163	18257275	18256584	18256766	18258258	18258345	12954	1,1,0	0,0,0	0,0,0	0,1,0	261	149	7.082206342114325e-05	0.000752156543926	1.0,1.0,NA	NA,0.0,NA	1.0
777	gene:Solyc04g017650.2	NA	4	-	7723275	7723385	7723030	7723176	7723633	7723726	777	0,0,1	0,0,0	0,1,0	0,0,1	259	149	7.096927477173335e-05	0.000753183527488	NA,NA,1.0	NA,1.0,0.0	0.5
13982	gene:Solyc03g025200.2	NA	3	+	2669229	2669334	2667914	2668322	2670116	2670173	13982	0,1,1	0,0,0	0,0,0	0,0,1	254	149	7.133502220695248e-05	0.000756526682879	NA,1.0,1.0	NA,NA,0.0	1.0
9495	gene:Solyc02g065080.2	NA	2	-	36255976	36256101	36248879	36249011	36256526	36256577	9495	12,5,20	1,3,1	11,12,63	0,0,2	274	149	7.145497159512976e-05	0.000757260185824	0.867,0.475,0.916	1.0,1.0,0.945	-0.229
13946	gene:Solyc03g098230.2	NA	3	+	60588010	60588127	60587521	60587716	60590730	60590822	13946	0,0,0	38,27,37	0,0,10	8,6,29	266	149	7.168732652934323e-05	0.000759183043948	0.0,0.0,0.0	0.0,0.0,0.162	-0.054
13043	gene:Solyc04g072140.2	NA	4	+	59169130	59169224	59168616	59168704	59169959	59170020	13043	21,4,27	0,6,2	6,8,37	0,0,1	243	149	7.190840587655858e-05	0.000760444141862	1.0,0.29,0.892	1.0,1.0,0.958	-0.259
6830	gene:Solyc03g006660.2	NA	3	+	1239492	1239578	1237768	1238016	1240042	1240198	6830	2,0,0	18,14,32	2,0,1	12,18,27	235	149	7.189298164020396e-05	0.000760444141862	0.066,0.0,0.0	0.096,0.0,0.023	-0.018
6356	gene:Solyc01g091600.2	NA	1	-	85187334	85187427	85187101	85187112	85188176	85188853	6356	0,0,0	0,0,1	0,0,1	0,0,0	242	149	7.219631204200515e-05	0.000762947702947	NA,NA,0.0	NA,NA,1.0	-1.0
1122	gene:Solyc01g109360.2	NA	1	+	96337245	96337306	96336988	96337042	96337376	96337463	1122	0,0,1	0,2,0	0,0,0	0,0,1	210	149	7.430688048085828e-05	0.000784695392953	NA,0.0,1.0	NA,NA,0.0	0.5
2496	gene:Solyc04g015020.2	NA	4	-	5227813	5227869	5226675	5227650	5228463	5228677	2496	0,0,1	0,0,0	0,1,0	0,0,1	205	149	7.460009134974606e-05	0.000787234226551	NA,NA,1.0	NA,1.0,0.0	0.5
15113	gene:Solyc01g087370.2	NA	1	-	82328267	82328320	82314087	82314163	82330207	82330334	15113	1,0,0	0,0,0	0,0,4	1,0,5	202	149	7.476966579433368e-05	0.000788465690707	1.0,NA,NA	0.0,NA,0.371	0.815
220	gene:Solyc05g020020.2	NA	5	-	25878552	25878597	25877844	25878446	25879600	25879668	220	1,3,2	0,0,0	0,0,0	1,0,0	194	149	7.519565969213301e-05	0.000792397513547	1.0,1.0,1.0	0.0,NA,NA	1.0
12058	gene:Solyc09g074100.2	NA	9	-	65778960	65779039	65778757	65778885	65779252	65779306	12058	49,16,43	1,0,0	34,43,111	0,3,7	228	149	7.560245776813167e-05	0.000795664082853	0.97,1.0,1.0	1.0,0.904,0.912	0.051
4303	gene:Solyc06g068690.2	NA	6	+	42585665	42585700	42584426	42584429	42585798	42585913	4303	0,0,0	0,0,1	0,0,1	0,0,0	184	149	7.566572795154803e-05	0.000795664082853	NA,NA,0.0	NA,NA,1.0	-1.0
7343	gene:Solyc08g007330.2	NA	8	-	1903524	1903560	1903307	1903420	1903657	1903861	7343	1,1,1	0,0,0	0,0,0	0,0,1	185	149	7.562223395205941e-05	0.000795664082853	1.0,1.0,1.0	NA,NA,0.0	1.0
8261	gene:Solyc05g023800.2	RAN1	5	+	29356557	29356605	29356271	29356451	29356980	29357343	8261	1,0,2	6,0,0	2,0,0	0,0,0	197	149	7.596165758954105e-05	0.000798213020661	0.112,NA,1.0	1.0,NA,NA	-0.444
1489	gene:Solyc02g067570.2	NA	2	+	37725275	37725290	37725110	37725186	37725459	37725635	1489	0,0,0	1,0,0	1,0,0	0,0,0	164	149	7.63330421929802e-05	0.00080155069869	0.0,NA,NA	1.0,NA,NA	-1.0
13841	gene:Solyc09g072650.2	NA	9	+	65267547	65267552	65266784	65267037	65267642	65268761	13841	0,0,0	0,0,1	0,0,1	2,0,0	154	149	7.648744054252095e-05	0.000802119831948	NA,NA,0.0	0.0,NA,1.0	-0.5
5163	gene:Solyc04g017750.2	NA	4	-	7966047	7966051	7964226	7964706	7966227	7966482	5163	1,0,1	0,0,0	0,0,0	0,0,1	153	149	7.649482938969241e-05	0.000802119831948	1.0,NA,1.0	NA,NA,0.0	1.0
13629	gene:Solyc10g074650.1	NA	10	-	58207731	58207788	58207485	58207545	58207875	58207907	13629	39,12,48	11,4,6	26,20,67	5,9,26	206	149	7.717817157160359e-05	0.000808716596138	0.719,0.685,0.853	0.79,0.616,0.651	0.067
5767	gene:Solyc12g096610.1	NA	12	+	65449532	65449647	65448570	65448612	65449818	65449962	5767	8,5,9	6,4,3	2,3,7	2,4,4	264	149	7.809942403672737e-05	0.000817795303239	0.429,0.414,0.629	0.361,0.297,0.497	0.106
8864	gene:Solyc01g094820.2	NA	1	-	86228554	86228801	86227210	86228020	86230287	86231161	8864	2,2,5	0,1,10	2,3,12	5,10,25	396	149	7.894680401445644e-05	0.000826088276954	1.0,0.429,0.158	0.131,0.101,0.153	0.401
13769	gene:Solyc09g009580.2	NA	9	+	3000394	3000556	3000080	3000294	3000968	3001050	13769	0,0,6	0,0,0	0,0,13	2,0,18	311	149	7.923893689266444e-05	0.000828563666204	NA,NA,1.0	0.0,NA,0.257	0.871
5465	gene:Solyc04g049080.2	NA	4	+	39515243	39515445	39514953	39515062	39517355	39517669	5465	93,61,89	0,0,1	86,62,197	0,2,2	351	149	7.950658805647584e-05	0.000830779771906	1.0,1.0,0.974	1.0,0.929,0.977	0.023
15155	gene:Solyc09g015360.2	NA	9	-	8606752	8606785	8606538	8606633	8607648	8607817	15155	8,2,3	35,19,43	2,1,40	16,17,124	182	149	7.976888875570147e-05	0.000832936904927	0.158,0.079,0.054	0.093,0.046,0.209	-0.019
6738	gene:Solyc04g076710.2	NA	4	-	61603589	61603685	61603337	61603424	61609474	61609547	6738	2,0,3	7,0,0	5,0,6	3,0,7	245	149	8.014612030259607e-05	0.000836290272801	0.148,NA,1.0	0.503,NA,0.343	0.151
10281	gene:Solyc09g064540.2	NA	9	-	61820566	61820674	61817222	61819006	61820931	61821229	10281	0,0,0	8,8,9	4,0,6	8,2,24	257	149	8.074378243615978e-05	0.000841937440493	0.0,0.0,0.0	0.225,0.0,0.127	-0.117
7240	gene:Solyc01g006720.2	NA	1	-	1306092	1306156	1305776	1306009	1306564	1306611	7240	3,4,5	4,3,4	0,0,3	4,4,4	213	149	8.145436403182093e-05	0.000848753334786	0.344,0.483,0.466	0.0,0.0,0.344	0.316
15411	gene:Solyc04g072740.2	NA	4	-	59711672	59711738	59711365	59711596	59711843	59712021	15411	59,30,73	11,8,10	31,55,312	2,6,46	215	149	8.342914675807954e-05	0.000868723468792	0.788,0.722,0.835	0.915,0.864,0.825	-0.086
3486	gene:Solyc01g109630.2	NA	1	-	96523472	96523881	96523071	96523287	96524352	96525149	3486	48,32,64	2,0,5	54,64,203	3,7,8	558	149	8.677975393844603e-05	0.000902981794122	0.865,1.0,0.774	0.828,0.709,0.871	0.077
14422	gene:Solyc06g008030.2	NA	6	-	1867003	1867118	1865969	1866344	1867317	1867383	14422	60,37,45	171,76,94	70,65,128	112,107,167	264	149	8.745459767806018e-05	0.00090936925103	0.165,0.216,0.213	0.261,0.255,0.302	-0.075
14523	gene:Solyc06g069600.1	NA	6	+	43346812	43347277	43346631	43346697	43347470	43347563	14523	36,37,64	0,1,2	24,35,67	0,0,6	614	149	9.012090525830423e-05	0.000936440988367	1.0,0.9,0.886	1.0,1.0,0.73	0.019
3837	gene:Solyc01g014270.2	NA	1	+	11953574	11953710	11950645	11950871	11954726	11955158	3837	54,49,63	59,28,70	63,57,148	34,51,108	285	149	9.126801015823571e-05	0.00094720311427	0.324,0.478,0.32	0.492,0.369,0.417	-0.052
5856	gene:Solyc02g077720.2	NA	2	+	42605675	42605783	42605521	42605536	42606129	42606303	5856	2,2,2	12,7,15	0,0,11	5,13,25	257	149	9.128367481763455e-05	0.00094720311427	0.088,0.142,0.072	0.0,0.0,0.203	0.033
6544	gene:Solyc12g017880.1	NA	12	-	7611979	7612234	7611184	7611559	7612887	7613580	6544	59,8,26	0,0,0	24,15,67	4,2,2	404	149	9.153792946198981e-05	0.000949180852717	1.0,1.0,1.0	0.689,0.734,0.925	0.217
2368	gene:Solyc09g065990.2	NA	9	+	64258288	64258376	64258081	64258132	64264422	64264495	2368	3,3,6	11,3,11	11,8,40	10,9,11	237	149	9.241626819138755e-05	0.000957622637249	0.146,0.386,0.255	0.409,0.358,0.696	-0.225
2859	gene:Solyc04g080700.2	NA	4	-	64791134	64791230	64790902	64790958	64791525	64791644	2859	613,281,499	2,2,10	305,301,451	0,3,4	245	149	9.474132336619651e-05	0.000980352444631	0.995,0.988,0.968	1.0,0.984,0.986	-0.006
3591	gene:Solyc12g049540.1	NA	12	+	36704958	36705020	36704667	36704781	36705109	36705298	3591	1,4,4	10,5,19	0,0,0	6,4,18	211	149	9.473295315153895e-05	0.000980352444631	0.066,0.361,0.129	0.0,0.0,0.0	0.185
8176	gene:Solyc07g039510.2	NA	7	-	47623059	47623232	47621489	47621572	47623954	47624070	8176	14,8,10	56,69,102	15,11,23	48,53,88	322	149	9.620276062363368e-05	0.000994784579514	0.104,0.051,0.043	0.126,0.088,0.108	-0.041
3065	gene:Solyc05g044630.2	NA	5	+	57235177	57235295	57234584	57234674	57236038	57236337	3065	499,274,499	30,15,18	444,504,1309	23,31,31	267	149	9.654074771353175e-05	0.000997587726373	0.903,0.911,0.939	0.915,0.901,0.959	-0.007
12961	gene:Solyc07g008190.2	NA	7	-	2936969	2937082	2934641	2934700	2937774	2938079	12961	12,14,5	38,8,12	2,2,7	13,15,39	262	149	9.685656619134451e-05	0.00100015807374	0.152,0.499,0.192	0.08,0.07,0.093	0.2
9283	gene:Solyc06g068220.2	NA	6	+	42264000	42264142	42263166	42263225	42265005	42265077	9283	154,60,104	4,2,6	61,86,534	0,0,1	291	149	9.964461824918179e-05	0.00102823591883	0.952,0.939,0.899	1.0,1.0,0.996	-0.069
1813	gene:Solyc08g068400.2	NA	8	-	57523863	57523922	57523642	57523733	57524286	57524373	1813	41,10,29	0,0,6	15,15,33	1,0,0	208	149	0.0001012630246099602	0.00104421366526	1.0,1.0,0.776	0.915,1.0,1.0	-0.046
13802	gene:Solyc09g009960.2	NA	9	-	3413811	3414003	3413189	3413309	3414082	3414238	13802	13,11,11	22,11,23	7,0,3	14,12,27	341	149	0.00010135194557935536	0.00104440833485	0.205,0.304,0.173	0.179,0.0,0.046	0.152
5158	gene:Solyc04g082920.2	NA	4	+	66403788	66403921	66403030	66403177	66404652	66404745	5158	315,147,250	7,2,1	119,147,1010	0,0,8	282	149	0.00010263723480023674	0.00105692251941	0.96,0.975,0.992	1.0,1.0,0.985	-0.019
2887	gene:Solyc01g106190.2	NA	1	+	94141946	94142098	94141719	94141821	94142204	94142384	2887	8,0,1	0,0,0	2,4,33	0,0,6	301	149	0.0001030927954377424	0.00106088107162	1.0,NA,1.0	1.0,1.0,0.731	0.09
8405	gene:Solyc05g055390.2	NA	5	+	65052018	65052139	65050977	65051053	65054493	65054984	8405	11,15,18	2,1,4	5,16,13	0,0,0	270	149	0.00010316554166722346	0.00106089751159	0.752,0.892,0.713	1.0,1.0,1.0	-0.214
14588	gene:Solyc08g067470.2	NA	8	+	56494593	56494804	56494192	56494497	56495529	56496251	14588	68,22,47	0,1,0	15,48,66	0,4,0	360	149	0.00010394355542873972	0.00106742586432	1.0,0.901,1.0	1.0,0.832,1.0	0.023
7047	gene:Solyc01g060240.2	NA	1	+	69832305	69832394	69831405	69831453	69832959	69833022	7047	2,2,3	106,58,126	2,9,11	61,68,280	238	149	0.00010391496298871669	0.00106742586432	0.012,0.021,0.015	0.02,0.077,0.024	-0.024
11221	gene:Solyc06g066090.2	NA	6	+	41434359	41434501	41433814	41433942	41436196	41436569	11221	32,30,48	6,0,3	35,22,61	0,0,0	291	149	0.00010620089592867587	0.00108927711479	0.732,1.0,0.891	1.0,1.0,1.0	-0.126
5846	gene:Solyc09g011830.2	NA	9	+	5104368	5104457	5102679	5103089	5105260	5105615	5846	7,0,1	3,0,0	3,1,15	2,0,3	238	149	0.00010621748540702147	0.00108927711479	0.594,NA,1.0	0.484,1.0,0.758	0.05
9284	gene:Solyc06g068220.2	NA	6	+	42264000	42264138	42263154	42263225	42265005	42265073	9284	154,60,104	4,2,6	61,88,532	0,0,1	287	149	0.00010853165503146685	0.00111224433551	0.952,0.94,0.9	1.0,1.0,0.996	-0.068
9762	gene:Solyc09g008520.2	NA	9	-	2007607	2007629	2007321	2007488	2007773	2007833	9762	28,7,25	19,12,17	0,3,0	0,2,2	171	149	0.00011065865023333435	0.00113326314123	0.562,0.337,0.562	NA,0.567,0.0	0.204
3300	gene:Solyc04g009050.2	NA	4	-	2612398	2612610	2612151	2612300	2613262	2613481	3300	34,19,32	53,7,55	13,12,58	34,35,102	361	149	0.00011203524435943486	0.00114657345823	0.209,0.528,0.194	0.136,0.124,0.19	0.16
15115	gene:Solyc01g087370.2	NA	1	-	82325821	82326024	82314087	82314163	82330207	82330334	15115	16,4,6	0,0,0	2,3,22	1,0,5	352	149	0.00011346261579637528	0.00116038481765	1.0,1.0,1.0	0.458,1.0,0.651	0.297
10923	gene:Solyc06g060990.2	NA	6	+	38967056	38967143	38966063	38966620	38967735	38968158	10923	0,0,2	45,44,43	0,0,4	42,20,36	236	149	0.00011459229119846103	0.00116988400435	0.0,0.0,0.029	0.0,0.0,0.066	-0.012
2035	gene:Solyc04g008560.2	NA	4	-	2176623	2176818	2174830	2174951	2176905	2177068	2035	2,0,0	29,19,33	0,2,4	18,6,64	344	149	0.00011458072199688447	0.00116988400435	0.029,0.0,0.0	0.0,0.126,0.026	-0.041
5415	gene:Solyc01g106040.2	NA	1	+	94018119	94018234	94017323	94017425	94018775	94018835	5415	16,8,9	0,1,2	7,4,16	0,0,2	264	149	0.00011462682116274385	0.00116988400435	1.0,0.819,0.717	1.0,1.0,0.819	-0.094
5959	gene:Solyc08g076100.2	NA	8	-	60148130	60148238	60147559	60147675	60148488	60148726	5959	5,5,2	56,33,45	3,1,16	37,40,100	257	149	0.00011566147119557848	0.00117963624966	0.049,0.081,0.025	0.045,0.014,0.085	0.004
12329	gene:Solyc09g019970.2	NA	9	+	17874152	17874379	17870997	17871246	17875275	17875420	12329	5,0,0	32,23,28	3,0,0	35,24,71	376	149	0.00011842150283985244	0.00120696037515	0.058,0.0,0.0	0.033,0.0,0.0	0.008
2203	gene:Solyc02g093400.1	NA	2	-	54281307	54281351	54280949	54280992	54281521	54281586	2203	4,0,2	2,0,2	14,10,14	0,0,0	193	149	0.00011978681797845187	0.00122004183257	0.607,NA,0.436	1.0,1.0,1.0	-0.479
2734	gene:Solyc06g009220.2	NA	6	+	3171210	3171332	3170196	3170260	3171595	3171696	2734	0,0,2	1,0,4	1,1,0	0,1,3	271	149	0.00012028384332575572	0.00122426784152	0.0,NA,0.216	1.0,0.355,0.0	-0.344
3445	gene:Solyc08g041780.2	NA	8	+	25831261	25831351	25829853	25829909	25831451	25831551	3445	54,18,47	8,0,2	29,32,87	5,5,28	239	149	0.00012101183720991681	0.00123083731558	0.808,1.0,0.936	0.783,0.8,0.66	0.167
370	gene:Solyc06g068670.2	NA	6	-	42569878	42569980	42569588	42569644	42570354	42570449	370	2,0,0	32,14,29	1,2,9	9,27,37	251	149	0.00012291977286865612	0.00124939109287	0.036,0.0,0.0	0.062,0.042,0.126	-0.065
9105	gene:Solyc04g057960.2	NA	4	-	55081876	55081950	55081516	55081739	55082675	55082767	9105	17,16,18	0,0,5	21,10,42	0,0,4	223	149	0.0001257275469497682	0.00127705957259	1.0,1.0,0.706	1.0,1.0,0.875	-0.056
203	gene:Solyc01g058010.2	NA	1	+	64954246	64954317	64953318	64953375	64955870	64956036	203	6,2,9	2,0,4	2,2,21	0,0,0	220	149	0.00012749746422291284	0.00129415567667	0.67,1.0,0.604	1.0,1.0,1.0	-0.242
1058	gene:Solyc07g066670.2	NA	7	-	68037435	68037664	68037100	68037346	68039238	68039380	1058	11,14,11	127,50,94	1,0,5	10,31,42	378	149	0.00012794683398794534	0.00129783349768	0.033,0.099,0.044	0.038,0.0,0.045	0.031
10388	gene:Solyc04g071510.2	NA	4	-	58491475	58491538	58488407	58488699	58491833	58491863	10388	0,1,3	21,10,13	0,0,3	10,7,21	212	149	0.0001280759493017186	0.00129826001362	0.0,0.066,0.14	0.0,0.0,0.091	0.038
7605	gene:Solyc03g007230.2	NA	3	+	1793989	1794069	1792294	1793136	1794348	1794884	7605	17,2,15	5,1,1	2,4,2	0,0,0	229	149	0.00012990717600818647	0.00131592792219	0.689,0.565,0.907	1.0,1.0,1.0	-0.28
12769	gene:Solyc01g079390.2	NA	1	+	78473856	78474256	78473611	78473736	78476228	78476373	12769	262,176,282	3,2,1	118,88,306	2,8,9	549	149	0.00013105081230191889	0.00132661144755	0.96,0.96,0.987	0.941,0.749,0.902	0.105
1512	gene:Solyc04g078750.2	NA	4	+	63415044	63415122	63414402	63414956	63415484	63416058	1512	168,87,218	10,5,2	83,110,289	10,4,8	227	149	0.0001314770243462124	0.00133002300545	0.917,0.919,0.986	0.845,0.948,0.96	0.023
231	gene:Solyc03g124040.2	NA	3	-	70755662	70755755	70751020	70751238	70756164	70756248	231	14,8,25	12,6,6	16,9,63	4,6,12	242	149	0.00013193865749362035	0.00133378801484	0.418,0.451,0.72	0.711,0.48,0.764	-0.122
9676	gene:Solyc06g068760.2	NA	6	+	42617282	42617312	42616982	42617033	42617586	42617679	9676	2,14,5	494,251,455	3,8,8	367,320,741	179	149	0.0001322469665400935	0.00133599899599	0.003,0.044,0.009	0.007,0.02,0.009	0.007
9858	gene:Solyc03g121300.2	NA	3	+	69445376	69445589	69445247	69445256	69446064	69446684	9858	521,244,558	0,0,0	395,418,799	5,7,11	362	149	0.00013580015553780095	0.00137096555127	1.0,1.0,1.0	0.97,0.961,0.968	0.034
3396	gene:Solyc10g008790.2	NA	10	-	2863413	2863607	2863084	2863189	2865534	2865652	3396	1,3,3	4,0,1	7,6,18	0,0,3	343	149	0.00013597676573401014	0.00137181972521	0.098,1.0,0.566	1.0,1.0,0.723	-0.353
12158	gene:Solyc08g068070.2	NA	8	+	57162649	57162780	57160820	57161019	57165738	57165883	12158	264,110,220	8,2,3	95,78,242	3,15,11	280	149	0.00013695886899254382	0.00138079357373	0.946,0.967,0.975	0.944,0.735,0.921	0.096
4904	gene:Solyc03g093210.2	NA	3	+	54400798	54400849	54400604	54400715	54401896	54401998	4904	4,6,3	0,0,0	11,7,13	0,0,7	200	149	0.0001377901634534533	0.00138823589679	1.0,1.0,1.0	1.0,1.0,0.58	0.14
14718	gene:Solyc09g031580.2	NA	9	-	29715565	29715626	29715138	29715476	29718695	29718825	14718	85,32,76	5,0,2	36,40,52	0,2,0	210	149	0.00013898287838473624	0.00139930702201	0.923,1.0,0.964	1.0,0.934,1.0	-0.016
7565	gene:Solyc05g044580.2	NA	5	-	57078644	57078719	57078267	57078323	57080482	57080651	7565	5,4,6	44,30,42	0,2,0	24,47,39	224	149	0.00013992841820734372	0.00140787627793	0.07,0.081,0.087	0.0,0.028,0.0	0.07
1612	gene:Solyc01g100060.2	NA	1	+	90163352	90163566	90163192	90163263	90164083	90164771	1612	21,27,12	364,336,445	7,7,5	447,371,273	363	149	0.00014164915464877766	0.00142422828386	0.023,0.032,0.011	0.006,0.008,0.007	0.015
9600	gene:Solyc11g011970.1	NA	11	-	4921396	4921440	4921103	4921289	4921544	4921605	9600	121,42,126	2,1,0	66,70,302	2,0,18	193	149	0.0001447909604487082	0.00145483693481	0.979,0.97,1.0	0.962,1.0,0.928	0.02
11795	gene:Solyc01g068610.2	NA	1	+	77821954	77822238	77819570	77819744	77823140	77823425	11795	204,117,179	0,0,2	85,114,183	0,0,4	433	149	0.0001455072576246092	0.00146104964205	1.0,1.0,0.969	1.0,1.0,0.94	0.01
701	gene:Solyc10g074990.1	NA	10	-	58694832	58694906	58694659	58694755	58695311	58695335	701	18,12,8	4,0,3	6,10,30	0,6,5	223	149	0.0001457061019320931	0.0014620616998	0.75,1.0,0.641	1.0,0.527,0.8	0.021
10016	gene:Solyc03g120270.2	NA	3	+	68724326	68724443	68723869	68724090	68724524	68724571	10016	4,2,4	219,114,164	4,12,9	118,98,188	266	149	0.00014588474885502545	0.00146240903004	0.01,0.01,0.013	0.019,0.064,0.026	-0.025
13424	gene:Solyc06g070980.2	NA	6	-	43590328	43590439	43589768	43589858	43590545	43590679	13424	1,1,8	4,5,4	0,2,10	3,6,18	260	149	0.0001459368678629638	0.00146240903004	0.125,0.103,0.534	0.0,0.16,0.241	0.12
2886	gene:Solyc01g106190.2	NA	1	+	94141943	94142098	94141750	94141821	94142204	94142384	2886	10,0,1	0,0,0	2,5,36	0,0,6	304	149	0.00014638285010020374	0.00146589300057	1.0,NA,1.0	1.0,1.0,0.746	0.085
3985	gene:Solyc10g075030.1	NA	10	+	58732512	58732562	58731929	58732352	58734188	58734302	3985	60,50,66	2,2,2	22,23,46	0,0,2	199	149	0.00014659114731360452	0.00146699368966	0.957,0.949,0.961	1.0,1.0,0.945	-0.026
3034	gene:Solyc08g059760.2	NA	8	-	45234151	45234235	45231811	45231954	45234600	45234697	3034	86,36,61	8,2,4	65,50,226	2,7,22	233	149	0.00014741368946840134	0.00147423576369	0.873,0.92,0.907	0.954,0.82,0.868	0.019
14071	gene:Solyc03g007320.2	NA	3	+	1881426	1881488	1881078	1881284	1882679	1882742	14071	8,0,0	91,42,94	1,2,3	73,55,118	211	149	0.00014803631694788042	0.00147789385286	0.058,0.0,0.0	0.01,0.025,0.018	0.002
5485	gene:Solyc11g013290.1	NA	11	-	6224867	6225100	6223246	6223374	6227190	6227408	5485	0,1,0	0,0,0	0,2,0	0,3,1	382	149	0.00014807681685807353	0.00147789385286	NA,1.0,NA	NA,0.206,0.0	0.897
8150	gene:Solyc01g100690.2	NA	1	+	90664146	90664179	90663811	90663867	90664456	90664612	8150	3,2,12	0,2,4	3,6,14	0,0,3	182	149	0.00014789634790642075	0.00147789385286	1.0,0.45,0.711	1.0,1.0,0.793	-0.211
10148	gene:Solyc11g069510.1	NA	11	-	54126601	54126781	54124621	54125365	54127879	54128116	10148	15,4,4	153,87,163	11,6,18	98,114,635	329	149	0.0001485718427622817	0.00148184264042	0.043,0.02,0.011	0.048,0.023,0.013	-0.003
6370	gene:Solyc10g044840.1	NA	10	-	28280625	28280817	28279666	28279713	28281227	28281311	6370	25,4,26	0,0,0	13,13,66	2,2,4	341	149	0.00014952748520022618	0.00149037722715	1.0,1.0,1.0	0.74,0.74,0.878	0.214
791	gene:Solyc04g009620.2	CS2	4	-	3004502	3004559	3004348	3004407	3004836	3004987	791	0,1,1	0,0,0	0,2,2	0,0,4	206	149	0.000150940905174752	0.001503460145	NA,1.0,1.0	NA,1.0,0.266	0.367
14788	gene:Solyc08g008010.2	NA	8	-	2507118	2507237	2506184	2506391	2507936	2508014	14788	5,0,7	28,27,46	4,12,14	27,24,24	268	149	0.00015625820444214455	0.00155538457039	0.09,0.0,0.078	0.076,0.218,0.245	-0.124
7698	gene:Solyc06g071580.2	NA	6	+	44079124	44079227	44078948	44079003	44079521	44079610	7698	5,10,10	2,4,3	4,3,33	0,1,3	252	149	0.0001570914785866763	0.00156263578199	0.596,0.596,0.663	1.0,0.639,0.867	-0.217
15183	gene:Solyc12g077460.1	NA	12	+	19381298	19381374	19381033	19381113	19382301	19382329	15183	0,0,0	10,9,10	0,3,5	2,0,20	225	149	0.00015755979176509117	0.00156624937001	0.0,0.0,0.0	0.0,1.0,0.142	-0.381
7627	gene:Solyc03g006490.2	NA	3	+	1075998	1076188	1074626	1074906	1076396	1076517	7627	131,65,142	0,1,5	74,63,357	0,6,14	339	149	0.00015814498896244263	0.0015710192741	1.0,0.966,0.926	1.0,0.822,0.918	0.051
6064	gene:Solyc04g014730.2	NA	4	+	4996789	4996854	4996627	4996690	4996949	4997046	6064	23,13,35	0,0,0	7,9,3	2,4,0	214	149	0.00016030233634980887	0.00159139023789	1.0,1.0,1.0	0.709,0.61,1.0	0.227
2487	gene:Solyc10g007130.2	NA	10	-	1532510	1532732	1531483	1531569	1534854	1535042	2487	0,0,2	14,14,23	1,0,3	19,13,31	371	149	0.00016075224252252876	0.0015947948691	0.0,0.0,0.034	0.021,0.0,0.037	-0.008
8830	gene:Solyc09g014890.2	NA	9	+	7128263	7128336	7128021	7128185	7129067	7129158	8830	0,0,0	28,10,21	2,4,7	34,15,51	222	149	0.00016471848988682	0.00163305678371	0.0,0.0,0.0	0.038,0.152,0.084	-0.091
628	gene:Solyc05g006200.2	NA	5	+	870786	870806	870566	870671	871591	871653	628	0,0,2	10,1,17	4,1,0	10,15,55	169	149	0.00016714695262665875	0.00165603203363	0.0,0.0,0.094	0.261,0.056,0.0	-0.074
6433	gene:Solyc05g042050.2	NA	5	-	54555527	54555629	54554311	54554465	54556433	54556808	6433	0,0,0	21,6,25	0,6,5	9,6,52	251	149	0.00016992033068715921	0.00168239180005	0.0,0.0,0.0	0.0,0.372,0.054	-0.142
841	gene:Solyc07g055860.2	NA	7	-	63781167	63781380	63779455	63779564	63782353	63782504	841	85,49,87	83,39,75	56,45,74	68,38,190	362	149	0.00017075947206944233	0.00168957829332	0.297,0.341,0.323	0.253,0.328,0.138	0.081
12529	gene:Solyc04g007110.2	NA	4	-	825183	825341	824109	824152	825420	825514	12529	3,6,5	5,0,3	1,1,6	3,5,21	307	149	0.00017114637508298453	0.00169228355362	0.226,1.0,0.447	0.139,0.088,0.122	0.441
5470	gene:Solyc06g074960.2	NA	6	-	46466318	46466388	46466100	46466208	46466498	46466656	5470	0,4,0	4,7,1	1,0,3	3,4,15	219	149	0.00017544744534010113	0.00173319569254	0.0,0.28,0.0	0.185,0.0,0.12	-0.008
9129	gene:Solyc08g065990.2	NA	8	+	54439757	54439852	54439185	54439268	54439982	54440136	9129	0,0,2	17,8,24	0,2,5	4,12,56	244	149	0.00017551643053737451	0.00173319569254	0.0,0.0,0.048	0.0,0.092,0.052	-0.032
2860	gene:Solyc04g080700.2	NA	4	-	64791136	64791230	64790902	64790958	64791525	64791644	2860	613,280,499	2,2,10	304,301,452	0,3,4	243	149	0.00017580360712300547	0.00173488258492	0.995,0.988,0.968	1.0,0.984,0.986	-0.006
12926	gene:Solyc03g118890.2	NA	3	+	67677978	67678083	67677212	67677296	67678195	67678243	12926	25,6,20	0,0,0	13,9,22	4,0,3	254	149	0.00017929217007317048	0.00176813858992	1.0,1.0,1.0	0.656,1.0,0.811	0.178
8913	gene:Solyc01g112180.2	NA	1	+	98244397	98244524	98243217	98243411	98247426	98248135	8913	0,1,0	18,7,14	0,2,8	7,9,23	276	149	0.00017959293895830966	0.00176993411289	0.0,0.072,0.0	0.0,0.107,0.158	-0.064
8242	gene:Solyc02g070550.2	NA	2	+	40295039	40295059	40294656	40294741	40295141	40295207	8242	34,19,36	2,2,1	6,13,64	1,0,6	169	149	0.00018035770170335197	0.0017762970212	0.937,0.893,0.969	0.841,1.0,0.904	0.018
6558	gene:Solyc07g008450.2	NA	7	-	3348244	3348332	3345152	3345255	3353154	3353308	6558	18,11,41	0,0,4	17,32,60	0,0,3	237	149	0.000181072598634825	0.00178216073811	1.0,1.0,0.866	1.0,1.0,0.926	-0.02
6498	gene:Solyc05g005870.2	NA	5	+	678564	678723	677821	678068	678846	678998	6498	23,5,36	1,0,0	27,23,228	1,2,15	308	149	0.00018164540303188122	0.00178661913233	0.918,1.0,1.0	0.929,0.848,0.88	0.087
10492	gene:Solyc05g048770.2	NA	5	+	59430387	59430518	59426318	59426400	59434015	59434179	10492	9,5,11	0,0,5	10,0,19	0,0,0	280	149	0.00018283132541556008	0.00179709814982	1.0,1.0,0.539	1.0,NA,1.0	-0.154
2295	gene:Solyc08g066580.2	NA	8	-	55305701	55305874	55305236	55305307	55306126	55306273	2295	1,4,1	62,20,37	3,0,11	26,33,103	322	149	0.0001829690017804448	0.00179726665715	0.007,0.085,0.012	0.051,0.0,0.047	0.002
11785	gene:Solyc03g111060.2	NA	3	+	61738282	61738410	61737915	61738183	61739177	61739228	11785	11,1,11	6,0,0	16,7,19	0,0,0	277	149	0.00018476278820315443	0.00181369185971	0.497,1.0,1.0	1.0,1.0,1.0	-0.168
3384	gene:Solyc11g007900.1	NA	11	+	2131784	2131921	2131536	2131641	2132357	2132562	3384	366,187,405	6,4,0	203,232,534	0,0,4	286	149	0.00018543241404097996	0.00181906758274	0.969,0.961,1.0	1.0,1.0,0.986	-0.019
13580	gene:Solyc09g065290.2	NA	9	+	63353890	63353978	63353406	63353712	63354076	63354351	13580	17,21,24	11,9,20	4,2,20	10,5,11	237	149	0.00018606647854136398	0.00182408761442	0.493,0.595,0.43	0.201,0.201,0.533	0.194
6229	gene:Solyc05g041430.2	NA	5	+	51703650	51703732	51702612	51702913	51704280	51704439	6229	182,78,171	0,0,0	70,101,211	0,9,5	231	149	0.0001863748437132715	0.00182591018043	1.0,1.0,1.0	1.0,0.879,0.965	0.052
13565	gene:Solyc09g057670.2	NA	9	-	50132168	50132241	50131268	50131359	50133260	50133330	13565	251,132,256	6,10,2	121,185,385	0,1,0	222	149	0.0001872137116385018	0.00183207552567	0.966,0.899,0.988	1.0,0.992,1.0	-0.046
4961	gene:Solyc04g079070.2	NA	4	-	63652099	63652145	63651691	63651958	63652549	63652601	4961	0,2,0	0,4,0	0,3,0	0,0,0	195	149	0.0001872498894189296	0.00183207552567	NA,0.276,NA	NA,1.0,NA	-0.724
1802	gene:Solyc04g005060.2	NA	4	-	54929	55023	54394	54660	55211	55286	1802	75,48,116	4,4,7	45,44,117	0,0,3	243	149	0.000187391263650467	0.00183225648019	0.92,0.88,0.91	1.0,1.0,0.96	-0.083
13816	gene:Solyc05g007020.2	NA	5	-	1610461	1610526	1610233	1610313	1610742	1610832	13816	37,16,18	5,10,8	21,21,64	2,6,1	214	149	0.00019498902179566546	0.00190404800524	0.837,0.527,0.61	0.88,0.709,0.978	-0.198
594	gene:Solyc12g007210.1	NA	12	-	1634947	1635011	1634637	1634703	1635189	1635299	594	3,1,5	1,0,0	4,3,20	4,0,4	213	149	0.00019496881415084598	0.00190404800524	0.677,1.0,1.0	0.412,1.0,0.778	0.162
6743	gene:Solyc10g039280.1	NA	10	+	21034913	21035036	21031611	21031824	21035409	21035503	6743	65,36,59	0,10,3	41,46,169	1,1,3	272	149	0.00019859203620702464	0.00193796194495	1.0,0.664,0.915	0.957,0.962,0.969	-0.103
10758	gene:Solyc01g090230.2	NA	1	-	83884025	83884097	83878091	83878131	83888859	83888926	10758	46,12,51	6,3,2	11,13,50	0,0,1	221	149	0.0001988758905171178	0.00193946265762	0.838,0.729,0.945	1.0,1.0,0.971	-0.153
15093	gene:Solyc03g112160.2	NA	3	-	62658647	62658860	62657999	62658380	62659129	62659371	15093	2,8,10	64,30,68	7,0,12	11,23,43	362	149	0.00019917935188359183	0.00194115249408	0.013,0.099,0.057	0.208,0.0,0.103	-0.047
996	gene:Solyc11g017240.1	NA	11	-	8039591	8039684	8039270	8039501	8040224	8040371	996	68,45,49	0,0,0	58,44,125	0,4,8	242	149	0.0002004967548587403	0.00195271529177	1.0,1.0,1.0	1.0,0.871,0.906	0.074
283	gene:Solyc08g076130.2	NA	8	-	60166251	60166285	60165233	60165325	60166383	60166644	283	7,2,5	27,17,26	3,8,18	23,19,47	183	149	0.0002010721285424686	0.00195576419354	0.174,0.087,0.135	0.096,0.255,0.238	-0.064
5604	gene:Solyc04g008640.2	NA	4	+	2258833	2258992	2258698	2258765	2259089	2259191	5604	40,18,29	0,0,0	26,34,62	0,3,6	308	149	0.000201041820374521	0.00195576419354	1.0,1.0,1.0	1.0,0.846,0.833	0.107
8451	gene:Solyc06g005380.2	NA	6	+	387546	387588	387258	387408	388721	388805	8451	3,0,1	4,0,0	5,0,10	0,0,0	191	149	0.0002019338868278612	0.00196286583213	0.369,NA,1.0	1.0,NA,1.0	-0.316
5031	gene:Solyc01g079510.2	NA	1	+	78568605	78568700	78561820	78561927	78569329	78569433	5031	17,13,17	0,0,0	22,22,23	0,3,5	244	149	0.00020210447467663127	0.00196324418365	1.0,1.0,1.0	1.0,0.817,0.737	0.149
91	gene:Solyc09g061290.2	NA	9	-	58606142	58606196	58605135	58605213	58606270	58606379	91	58,25,47	5,1,4	25,26,70	0,0,0	203	149	0.0002023879946294807	0.00196471835151	0.895,0.948,0.896	1.0,1.0,1.0	-0.087
10021	gene:Solyc05g051680.2	NA	5	+	62080184	62080313	62079657	62079753	62081965	62082102	10021	1,0,2	28,6,19	0,0,5	21,12,40	278	149	0.00020262195212885105	0.00196554748016	0.019,0.0,0.053	0.0,0.0,0.063	0.003
15214	gene:Solyc10g079840.1	NA	10	+	61321523	61321673	61320637	61320838	61322683	61322855	15214	34,5,24	4,0,0	13,19,55	2,5,10	299	149	0.0002027370414118198	0.00196554748016	0.809,1.0,1.0	0.764,0.654,0.733	0.219
15295	gene:Solyc03g121720.2	NA	3	+	69796387	69796514	69795421	69795682	69796791	69796855	15295	501,207,436	0,0,0	340,447,1525	12,0,22	276	149	0.0002082529265134941	0.00201771240237	1.0,1.0,1.0	0.939,1.0,0.974	0.029
7176	gene:Solyc02g079270.2	NA	2	+	43875152	43875273	43873786	43873846	43875872	43876255	7176	6,0,9	47,32,62	1,0,12	35,70,84	270	149	0.0002096783482902319	0.00203020379958	0.066,0.0,0.074	0.016,0.0,0.073	0.017
11696	gene:Solyc01g079790.2	NA	1	+	78926081	78926181	78925745	78925850	78926277	78926338	11696	1415,786,1192	12,3,8	526,493,765	13,6,4	249	149	0.00021001705487921698	0.0020321637283	0.986,0.994,0.989	0.96,0.98,0.991	0.013
5405	gene:Solyc10g009570.2	NA	10	-	3695955	3696032	3695489	3695678	3696178	3696236	5405	2,0,1	19,6,21	4,2,8	15,5,42	226	149	0.00021795666174549458	0.00210762113054	0.065,0.0,0.03	0.15,0.209,0.112	-0.125
2049	gene:Solyc01g103680.2	NA	1	-	92227411	92227634	92226724	92227326	92230740	92231904	2049	541,302,443	11,5,4	302,283,542	2,2,3	372	149	0.00022056285844370484	0.00213144055882	0.952,0.96,0.978	0.984,0.983,0.986	-0.021
15511	gene:Solyc02g014350.2	NA	2	+	15799391	15799465	15796939	15796991	15800034	15800189	15511	2,0,0	49,28,37	3,7,6	41,41,95	223	149	0.00022174261477828425	0.0021414534514	0.027,0.0,0.0	0.047,0.102,0.04	-0.054
12066	gene:Solyc04g082400.2	NA	4	-	66075650	66075719	66074495	66074712	66076388	66076522	12066	0,0,2	2,0,4	0,0,4	4,8,6	218	149	0.00022189588949240698	0.00214154667199	0.0,NA,0.255	0.0,0.0,0.313	0.023
12985	gene:Solyc03g097240.2	NA	3	-	59544610	59544681	59543722	59543765	59545375	59545519	12985	27,10,47	13,1,9	22,13,36	2,8,15	220	149	0.0002257389161174368	0.00217722702343	0.584,0.871,0.78	0.882,0.524,0.619	0.07
449	gene:Solyc03g093640.2	NA	3	-	55198147	55198205	55198010	55198070	55199155	55199220	449	0,0,1	0,0,4	0,0,1	3,0,0	207	149	0.00023212098773665627	0.00223733422634	NA,NA,0.153	0.0,NA,1.0	-0.347
5821	gene:Solyc04g005510.2	NA	4	+	342835	342892	342518	342753	343703	343826	5821	1,1,0	0,1,0	1,0,7	4,0,0	206	149	0.00023376089592728474	0.0022516852191	1.0,0.42,NA	0.153,NA,1.0	0.133
9619	gene:Solyc03g114980.2	NA	3	+	64837983	64838155	64837866	64837875	64839342	64839736	9619	0,0,2	0,0,3	0,0,1	0,0,0	321	149	0.00023576440771782195	0.00226951780728	NA,NA,0.236	NA,NA,1.0	-0.764
14514	gene:Solyc09g098580.2	NA	9	+	72366300	72366494	72365583	72365608	72368029	72368194	14514	103,45,81	6,12,0	93,84,159	0,2,4	343	149	0.00023705292874871833	0.00228044917456	0.882,0.62,1.0	1.0,0.948,0.945	-0.13
1830	gene:Solyc02g088460.2	NA	2	-	50546244	50546464	50545927	50546020	50547091	50547235	1830	16,13,10	258,91,242	6,4,20	80,71,196	369	149	0.00023812023449001993	0.00228923972694	0.024,0.055,0.016	0.029,0.022,0.04	0.001
4079	gene:Solyc08g006600.2	NA	8	-	1194283	1194387	1190140	1190280	1194491	1194534	4079	43,18,39	66,29,48	9,15,19	27,30,35	253	149	0.00023887501256212944	0.00229501630948	0.277,0.268,0.324	0.164,0.227,0.242	0.079
15254	gene:Solyc01g057340.2	NA	1	-	60510721	60510931	60510006	60510190	60511061	60511166	15254	5,0,1	2,1,0	3,0,8	0,5,13	359	149	0.00023919735600926742	0.00229663346777	0.509,0.0,1.0	1.0,0.0,0.203	0.102
10760	gene:Solyc01g090230.2	NA	1	-	83883997	83884097	83878069	83878131	83888859	83888926	10760	125,45,128	6,3,2	50,34,132	0,0,1	249	149	0.00024049122514867638	0.00230460453611	0.926,0.9,0.975	1.0,1.0,0.987	-0.062
3409	gene:Solyc02g022930.2	NA	2	-	24440938	24441006	24440600	24440751	24441648	24441737	3409	10,5,6	0,2,4	14,5,19	0,0,0	217	149	0.00024032723683905648	0.00230460453611	1.0,0.632,0.507	1.0,1.0,1.0	-0.287
5312	gene:Solyc06g073390.2	NA	6	+	45229761	45229800	45229491	45229610	45230422	45230518	5312	4,0,0	0,0,2	0,0,0	10,0,2	188	149	0.00024042496020009406	0.00230460453611	1.0,NA,0.0	0.0,NA,0.0	0.5
8538	gene:Solyc06g050510.2	NA	6	-	33200346	33200433	33199697	33199816	33200639	33200786	8538	5,7,1	12,4,9	6,5,17	9,13,22	236	149	0.00024198348472833348	0.00231741537623	0.208,0.525,0.066	0.296,0.195,0.328	-0.007
10542	gene:Solyc11g012900.1	NA	11	-	5692012	5692145	5690117	5690254	5692411	5692445	10542	4,2,0	75,34,48	4,2,0	19,15,147	282	149	0.00024317814596627206	0.00232736157542	0.027,0.03,0.0	0.1,0.066,0.0	-0.036
1831	gene:Solyc09g018650.2	NA	9	-	16024484	16024568	16022302	16022370	16024656	16024804	1831	136,66,108	0,1,3	64,104,212	6,2,9	233	149	0.00024483634784589685	0.00234172853286	1.0,0.977,0.958	0.872,0.971,0.938	0.051
11929	gene:Solyc01g108070.2	NA	1	+	95435531	95435692	95434986	95435187	95435829	95435979	11929	0,0,4	44,10,23	13,0,0	20,46,91	310	149	0.00024509808727135514	0.0023427292175	0.0,0.0,0.077	0.238,0.0,0.0	-0.054
7471	gene:Solyc05g007260.2	NA	5	-	1927261	1927266	1927045	1927108	1928569	1928695	7471	3,5,1	0,0,0	3,0,1	2,0,2	154	149	0.0002461631041895731	0.00235140169543	1.0,1.0,1.0	0.592,NA,0.326	0.541
7260	gene:Solyc05g016260.2	NA	5	+	15424611	15424786	15423285	15423342	15425123	15425358	7260	0,0,0	15,4,13	5,1,5	10,10,28	324	149	0.0002538965521108374	0.00242372054323	0.0,0.0,0.0	0.187,0.044,0.076	-0.102
14016	gene:Solyc09g060100.2	NA	9	+	57605030	57605115	57604717	57604830	57605974	57606030	14016	83,28,74	6,2,3	17,32,75	0,0,0	234	149	0.0002559586140022737	0.00244184190236	0.898,0.899,0.94	1.0,1.0,1.0	-0.088
5488	gene:Solyc09g060080.2	NA	9	+	57521188	57521247	57519506	57519574	57521423	57521624	5488	0,3,0	5,7,7	0,1,0	17,7,34	208	149	0.00025853630661301104	0.00246485605365	0.0,0.235,0.0	0.0,0.093,0.0	0.047
9882	gene:Solyc04g063210.2	NA	4	-	55351116	55351164	55350973	55351030	55351352	55351525	9882	19,4,20	167,90,139	2,1,4	26,26,157	197	149	0.0002593346115369692	0.00247088715184	0.079,0.033,0.098	0.055,0.028,0.019	0.036
10930	gene:Solyc02g094090.2	NA	2	-	54730653	54730767	54729017	54729246	54732127	54732269	10930	4,0,0	0,2,5	4,0,1	3,2,38	263	149	0.00026054806789440905	0.0024808634996	1.0,0.0,0.0	0.43,0.0,0.015	0.185
2879	gene:Solyc01g087380.2	NA	1	-	82328213	82328315	82325821	82326024	82330207	82330334	2879	3,0,3	1,0,0	2,0,5	2,2,7	251	149	0.0002611406544975766	0.00248491914436	0.64,NA,1.0	0.372,0.0,0.298	0.597
4598	gene:Solyc05g052070.2	NA	5	-	62411166	62411276	62410919	62411023	62411611	62411659	4598	0,0,2	0,0,4	0,0,2	0,0,0	259	149	0.00026165319941035643	0.00248820845434	NA,NA,0.223	NA,NA,1.0	-0.777
7482	gene:Solyc01g097820.2	NA	1	+	88526754	88526961	88526040	88526123	88527550	88527597	7482	5,3,3	8,5,22	0,2,4	7,12,66	356	149	0.00026463186971987433	0.00251493040752	0.207,0.201,0.054	0.0,0.065,0.025	0.124
14372	gene:Solyc10g076740.1	NA	10	-	59685709	59685788	59683409	59683623	59686076	59686153	14372	15,3,14	6,2,0	7,6,20	0,0,5	228	149	0.0002650689223503811	0.00251747942749	0.62,0.495,1.0	1.0,1.0,0.723	-0.203
15470	gene:Solyc01g006930.2	NA	1	+	1510590	1510732	1509411	1509480	1510850	1510988	15470	2,0,7	14,10,6	0,0,0	1,1,3	291	149	0.00026582631743286476	0.00252306570289	0.068,0.0,0.374	0.0,0.0,0.0	0.147
5082	gene:Solyc07g049210.2	NA	7	-	59502366	59502419	59501686	59502029	59502520	59502695	5082	0,0,2	26,14,22	0,3,6	12,22,61	202	149	0.0002687209958871944	0.00254891779241	0.0,0.0,0.063	0.0,0.091,0.068	-0.032
13066	gene:Solyc03g025600.2	NA	3	+	3000697	3000754	2999379	2999509	3001996	3002083	13066	11,7,10	11,0,6	9,8,25	3,0,7	206	149	0.0002690066844055617	0.00255000551251	0.42,1.0,0.547	0.685,1.0,0.721	-0.146
11240	gene:Solyc11g067240.1	NA	11	-	52981769	52981836	52980626	52980732	52981934	52982403	11240	4,0,2	112,41,106	3,5,10	63,50,244	216	149	0.00026936200797967187	0.0025517515254	0.024,0.0,0.013	0.032,0.065,0.027	-0.029
9494	gene:Solyc02g065080.2	NA	2	-	36255976	36256080	36248879	36249011	36256526	36256577	9494	13,5,16	1,3,1	14,9,63	0,0,2	253	149	0.0002741854438670227	0.00259579628794	0.884,0.495,0.904	1.0,1.0,0.949	-0.222
11066	gene:Solyc01g102330.2	NA	1	-	91144582	91144647	91143953	91144377	91144804	91145645	11066	6,2,4	445,330,382	6,7,33	375,301,631	214	149	0.0002772749855934797	0.00262338027296	0.009,0.004,0.007	0.011,0.016,0.035	-0.014
9813	gene:Solyc07g042710.2	NA	7	+	56249461	56249569	56245339	56245528	56250276	56250641	9813	14,4,6	122,65,132	3,5,13	50,45,119	257	149	0.00028117908600199545	0.00265863116764	0.062,0.034,0.026	0.034,0.061,0.06	-0.011
4449	gene:Solyc08g074610.1	NA	8	-	58726345	58726545	58720084	58720231	58730191	58730405	4449	8,2,25	1,0,2	0,14,38	0,0,1	349	149	0.00028357767272200264	0.0026796113295	0.774,1.0,0.842	NA,1.0,0.942	-0.099
8789	gene:Solyc03g097140.2	NA	3	+	59471793	59471871	59471337	59471562	59473348	59473775	8789	2,0,7	120,55,103	2,2,9	73,66,179	227	149	0.0002841330271965884	0.00268315868811	0.011,0.0,0.043	0.018,0.02,0.032	-0.005
11392	gene:Solyc04g049890.2	NA	4	+	44700160	44700174	44699601	44700064	44700376	44700498	11392	0,0,0	4,2,2	4,2,0	2,4,6	163	149	0.00028632418710154	0.00270213921131	0.0,0.0,0.0	0.646,0.314,0.0	-0.32
8566	gene:Solyc03g097830.2	NA	3	+	60161790	60161888	60160289	60160385	60163290	60163374	8566	26,15,25	10,8,9	33,28,117	9,7,16	247	149	0.00028772372983935647	0.00271362968731	0.611,0.531,0.626	0.689,0.707,0.815	-0.148
6872	gene:Solyc06g063250.2	NA	6	-	39952820	39952896	39951114	39951247	39952972	39953567	6872	4,0,0	1,0,0	0,0,0	2,0,0	225	149	0.0002900564854416515	0.00273390155147	0.726,NA,NA	0.0,NA,NA	0.726
6816	gene:Solyc11g005020.1	NA	11	-	35717	35830	34338	34394	36194	36258	6816	65,16,52	8,2,2	46,54,72	6,6,7	262	149	0.00029159610360583624	0.00274667687989	0.822,0.82,0.937	0.813,0.837,0.854	0.025
12803	gene:Solyc03g123440.2	NA	3	-	70290872	70290909	70290740	70290798	70291744	70291827	12803	14,0,4	0,2,2	1,1,16	0,2,4	186	149	0.00029221350142883627	0.00275075474735	1.0,0.0,0.616	1.0,0.286,0.762	-0.144
11482	gene:Solyc09g059510.2	NA	9	-	54599507	54599592	54599303	54599425	54599682	54599857	11482	7,1,14	48,23,45	2,2,31	16,30,105	234	149	0.00029320285645284327	0.00275832668301	0.085,0.027,0.165	0.074,0.041,0.158	0.001
5857	gene:Solyc01g106350.2	NA	1	+	94281388	94281463	94281161	94281309	94281555	94281668	5857	1,2,5	12,2,13	0,0,0	3,5,4	224	149	0.0002944407191533302	0.00276822544974	0.053,0.399,0.204	0.0,0.0,0.0	0.219
1510	gene:Solyc04g078750.2	NA	4	+	63415044	63415230	63414402	63414956	63415484	63416058	1510	758,379,836	10,5,2	430,416,1005	10,4,8	335	149	0.00029898784552152136	0.00280920464056	0.971,0.971,0.995	0.95,0.979,0.982	0.009
2855	gene:Solyc04g080700.2	NA	4	-	64791142	64791230	64790902	64790958	64791525	64791644	2855	582,268,473	2,2,10	284,285,418	0,3,4	237	149	0.00030004142737290467	0.00281732854128	0.995,0.988,0.967	1.0,0.984,0.985	-0.006
6034	gene:Solyc07g055020.2	NA	7	+	63172652	63172679	63172268	63172345	63175275	63175330	6034	56,12,31	4,0,8	12,15,59	9,3,12	176	149	0.0003029129102105402	0.00284250119833	0.922,1.0,0.766	0.53,0.809,0.806	0.181
7553	gene:Solyc10g080130.1	NA	10	+	61518778	61518826	61518622	61518692	61519775	61519849	7553	2,1,3	1,0,0	2,10,10	2,2,4	197	149	0.0003055462400880462	0.0028654087962	0.602,1.0,1.0	0.431,0.791,0.654	0.242
1841	gene:Solyc02g082550.2	NA	2	+	46224025	46224148	46223453	46223650	46224390	46225179	1841	1,4,2	15,6,13	1,0,2	19,4,25	272	149	0.0003073591169309239	0.00288059823542	0.035,0.268,0.078	0.028,0.0,0.042	0.104
14823	gene:Solyc11g070100.1	NA	11	+	54637506	54637734	54635874	54636041	54637901	54637953	14823	9,14,22	25,13,11	7,11,42	14,6,33	377	149	0.0003121445051669498	0.00292177446111	0.125,0.299,0.441	0.165,0.42,0.335	-0.018
8470	gene:Solyc02g086970.2	NA	2	-	49537575	49537682	49537281	49537455	49538098	49538185	8470	12,6,11	100,59,109	15,2,23	61,58,196	256	149	0.0003119629559576805	0.00292177446111	0.065,0.056,0.055	0.125,0.02,0.064	-0.011
610	gene:Solyc11g008670.1	NA	11	+	2851721	2851821	2849752	2850208	2852373	2852521	610	23,3,25	0,0,0	10,14,95	0,5,4	249	149	0.00031467674666781195	0.00294362921554	1.0,1.0,1.0	1.0,0.626,0.934	0.147
3349	gene:Solyc06g060350.2	NA	6	+	38337952	38338178	38337476	38337606	38339126	38340403	3349	2,2,0	13,0,14	0,12,10	5,10,16	375	149	0.0003179288169237989	0.00297218594931	0.058,1.0,0.0	0.0,0.323,0.199	0.179
15375	gene:Solyc09g083420.2	NA	9	+	69076731	69077125	69076442	69076487	69077230	69077382	15375	169,75,134	1,0,0	102,85,228	7,0,4	543	149	0.0003287390441529458	0.00307132073143	0.979,1.0,1.0	0.8,1.0,0.94	0.08
6778	gene:Solyc06g043070.2	NA	6	-	29791220	29791303	29790972	29791109	29793972	29794157	6778	59,42,46	3,0,0	68,54,127	2,0,0	232	149	0.00033266336909956143	0.0031060385076	0.927,1.0,1.0	0.956,1.0,1.0	-0.01
1172	gene:Solyc02g084950.2	NA	2	+	47988919	47988966	47988474	47988747	47989440	47989876	1172	4,1,2	33,8,24	0,2,2	11,12,72	196	149	0.0003365060461868028	0.0031399509729	0.084,0.087,0.06	0.0,0.112,0.021	0.033
13341	gene:Solyc03g005170.2	NA	3	+	110355	110455	109687	109774	111218	111411	13341	35,13,37	8,0,0	33,17,52	0,0,0	249	149	0.00033898640416392574	0.0031611171185	0.724,1.0,1.0	1.0,1.0,1.0	-0.092
6157	gene:Solyc11g045370.1	NA	11	-	30712048	30712141	30710930	30711045	30713351	30713400	6157	59,39,60	3,1,6	51,69,80	0,2,6	242	149	0.0003398485674395075	0.00316717624318	0.924,0.96,0.86	1.0,0.955,0.891	-0.034
13703	gene:Solyc03g120130.2	NA	3	+	68615838	68615912	68614693	68614804	68616209	68616312	13703	60,17,35	5,2,2	43,35,58	2,3,9	223	149	0.0003472346245480442	0.00323398843637	0.889,0.85,0.921	0.935,0.886,0.812	0.009
6098	gene:Solyc10g011980.2	NA	10	+	4275026	4275128	4272368	4273262	4276207	4276978	6098	5,4,1	53,48,47	2,0,0	28,31,39	251	149	0.00034880119151436056	0.00324655091552	0.053,0.047,0.012	0.041,0.0,0.0	0.024
10499	gene:Solyc01g087390.2	NA	1	-	82340959	82341066	82339564	82339880	82342969	82343096	10499	2,2,1	1,0,0	0,1,6	0,0,4	256	149	0.0003491980981173	0.00324821761761	0.538,1.0,1.0	NA,1.0,0.466	0.113
7937	gene:Solyc03g007370.2	NA	3	-	1917757	1917994	1917148	1917412	1918434	1918581	7937	139,48,134	3,1,0	30,31,96	0,0,2	386	149	0.0003533401535978041	0.00328469764981	0.947,0.949,1.0	1.0,1.0,0.949	-0.018
8601	gene:Solyc03g025830.2	NA	3	-	3226209	3226256	3224069	3226064	3227144	3227253	8601	8,0,0	17,7,12	0,0,0	5,16,31	196	149	0.00035381836612698295	0.00328709386749	0.263,0.0,0.0	0.0,0.0,0.0	0.088
919	gene:Solyc11g064860.1	NA	11	+	50125833	50125904	50124193	50124270	50127223	50127368	919	3,1,13	0,0,0	8,6,32	4,2,1	220	149	0.0003554908149718134	0.00330057505731	1.0,1.0,1.0	0.575,0.67,0.956	0.266
8869	gene:Solyc09g009670.2	NA	9	+	3070195	3070247	3070004	3070098	3070315	3070384	8869	9,4,6	6,0,0	5,13,31	0,0,0	201	149	0.0003558752790807607	0.00330208854161	0.527,1.0,1.0	1.0,1.0,1.0	-0.158
1140	gene:Solyc02g081490.2	NA	2	+	45438474	45438563	45434699	45434735	45438690	45439307	1140	0,0,0	4,2,5	0,0,7	0,0,5	238	149	0.0003578540068215292	0.00331838376599	0.0,0.0,0.0	NA,NA,0.467	-0.467
13529	gene:Solyc04g082410.2	NA	4	-	66081399	66081425	66081130	66081292	66081635	66081848	13529	19,11,16	46,14,42	18,12,51	9,17,58	175	149	0.00035966853193765994	0.00333313702904	0.26,0.401,0.245	0.63,0.375,0.428	-0.176
381	gene:Solyc05g014970.2	NA	5	-	9179602	9179670	9177711	9177879	9179755	9179914	381	8,3,11	45,37,49	1,2,9	30,33,65	217	149	0.0003604384555013619	0.0033381973975	0.109,0.053,0.134	0.022,0.04,0.087	0.049
15091	gene:Solyc03g112160.2	NA	3	-	62658732	62658860	62657999	62658380	62659129	62659371	15091	49,26,58	64,30,68	20,16,38	11,23,43	277	149	0.0003607752344721626	0.0033392424092	0.292,0.318,0.315	0.494,0.272,0.322	-0.054
10094	gene:Solyc02g068240.2	NA	2	-	38235084	38235166	38234719	38234817	38235582	38235695	10094	89,40,46	6,0,5	20,18,41	0,0,0	231	149	0.0003611809050467999	0.00334092337168	0.905,1.0,0.856	1.0,1.0,1.0	-0.08
1589	gene:Solyc03g044470.2	NA	3	+	9342315	9342424	9341010	9341367	9343862	9344655	1589	3,1,6	95,68,104	2,1,15	74,66,247	258	149	0.00036363168498301004	0.0033615077835	0.018,0.008,0.032	0.015,0.009,0.034	-0.0
5188	gene:Solyc09g090470.2	NA	9	+	69986066	69986632	69984019	69984237	69987053	69988295	5188	111,68,126	1,0,0	46,39,101	0,0,6	715	149	0.00036387956087183986	0.00336171507569	0.959,1.0,1.0	1.0,1.0,0.778	0.06
3047	gene:Solyc11g013090.1	NA	11	+	5944298	5944450	5943851	5943977	5944593	5944753	3047	5,0,4	4,0,0	12,7,29	0,0,0	301	149	0.00036548812085285243	0.00337448505885	0.382,NA,1.0	1.0,1.0,1.0	-0.309
9737	gene:Solyc02g030450.2	NA	2	-	25872438	25872535	25869829	25870315	25872610	25872701	9737	14,7,18	0,0,0	5,9,43	6,0,1	246	149	0.00036694367542070374	0.00338582744072	1.0,1.0,1.0	0.335,1.0,0.963	0.234
5455	gene:Solyc02g005180.2	NA	2	+	7139130	7139206	7138836	7139051	7139300	7139365	5455	33,34,46	3,0,3	27,19,63	2,0,1	225	149	0.0003702606539132221	0.00341432072387	0.879,1.0,0.91	0.899,1.0,0.977	-0.029
808	gene:Solyc01g079710.2	NA	1	-	78822593	78822745	78822102	78822169	78822985	78823033	808	2,0,0	0,0,1	0,1,4	2,2,2	301	149	0.0003717404793556072	0.00342584813824	1.0,NA,0.0	0.0,0.198,0.497	0.268
10173	gene:Solyc09g063020.2	NA	9	-	60947145	60947198	60946059	60946700	60947478	60947630	10173	11,4,4	22,5,21	1,3,14	9,9,43	202	149	0.0003721249967213207	0.00342655983936	0.269,0.371,0.123	0.076,0.197,0.194	0.099
2081	gene:Solyc03g120200.1	NA	3	-	68653094	68653219	68652087	68652233	68653554	68654145	2081	0,0,0	4,4,13	2,6,1	8,7,20	274	149	0.00037227730801178786	0.00342655983936	0.0,0.0,0.0	0.12,0.318,0.026	-0.155
7086	gene:Solyc12g098430.1	NA	12	+	65937826	65937916	65937149	65937254	65938304	65938394	7086	137,46,109	3,1,2	71,62,230	0,2,15	239	149	0.00037551468465375055	0.0034542254552	0.966,0.966,0.971	1.0,0.951,0.905	0.016
573	gene:Solyc04g025540.2	NA	4	-	22112007	22112027	22105523	22105605	22112148	22112232	573	9,3,8	3,2,3	6,4,10	7,0,5	169	149	0.00038055050847825446	0.00349839003201	0.726,0.569,0.702	0.43,1.0,0.638	-0.024
13231	gene:Solyc06g068230.2	NA	6	+	42290816	42291039	42290292	42290397	42291244	42291428	13231	0,0,5	0,0,0	1,2,7	2,0,5	372	149	0.00038175246597447874	0.00350727727674	NA,NA,1.0	0.167,1.0,0.359	0.491
11231	gene:Solyc03g114670.2	NA	3	+	64582674	64582746	64581812	64581913	64582932	64582987	11231	4,1,2	74,30,75	7,8,5	40,48,134	221	149	0.0003828786110215097	0.00351545749319	0.035,0.022,0.018	0.106,0.101,0.025	-0.052
6856	gene:Solyc08g083140.2	NA	8	+	65687255	65687441	65687069	65687123	65688481	65688865	6856	0,0,2	0,0,0	0,0,4	0,0,6	335	149	0.0003840801569447579	0.00352431952013	NA,NA,1.0	NA,NA,0.229	0.771
4652	gene:Solyc11g072010.1	NA	11	-	55306238	55306326	55306047	55306140	55307069	55307123	4652	31,20,35	8,0,0	26,40,68	0,0,0	237	149	0.0003864400144409153	0.00354379277695	0.709,1.0,1.0	1.0,1.0,1.0	-0.097
14741	gene:Solyc02g076870.2	NA	2	+	41988440	41988680	41988312	41988380	41989341	41989605	14741	2,1,3	1,0,0	0,0,1	0,0,2	389	149	0.0003874019113488974	0.0035482493244	0.434,1.0,1.0	NA,NA,0.161	0.65
5689	gene:Solyc05g018810.2	NA	5	+	23878104	23878189	23877988	23878002	23879263	23879625	5689	4,3,3	25,9,22	3,0,4	19,15,16	234	149	0.00038738372708513384	0.0035482493244	0.092,0.175,0.08	0.091,0.0,0.137	0.04
8961	gene:Solyc12g021360.1	NA	12	+	16040125	16040235	16039448	16039545	16041207	16041330	8961	1,4,2	274,97,252	8,2,12	137,176,445	259	149	0.00038851122668626516	0.00355622523089	0.002,0.023,0.005	0.033,0.006,0.015	-0.008
192	gene:Solyc02g082360.2	NA	2	+	46054742	46054835	46054560	46054605	46055072	46055203	192	0,0,0	18,1,12	4,3,4	19,12,36	242	149	0.0003927072422620578	0.00359242803029	0.0,0.0,0.0	0.115,0.133,0.064	-0.104
15050	gene:Solyc12g005470.1	NA	12	+	278461	278584	277570	277729	278819	278892	15050	0,2,6	15,7,9	0,0,13	12,3,71	272	149	0.00039327005080458285	0.00359537077103	0.0,0.135,0.268	0.0,0.0,0.091	0.104
7231	gene:Solyc11g017440.1	NA	11	-	8384018	8384079	8383386	8383568	8384460	8384487	7231	181,157,152	2,7,0	196,191,336	6,8,19	210	149	0.0003974022625243791	0.00363092226501	0.985,0.941,1.0	0.959,0.944,0.926	0.032
14876	gene:Solyc12g016210.1	NA	12	-	6355250	6355306	6355062	6355067	6355387	6355473	14876	0,0,7	0,0,0	5,0,5	0,1,4	205	149	0.00039837079575530464	0.00363754252021	NA,NA,1.0	1.0,0.0,0.476	0.508
15043	gene:Solyc01g087290.2	NA	1	-	82226913	82227159	82225751	82225879	82227371	82227498	15043	4,4,4	88,47,77	0,6,43	41,73,193	395	149	0.00040119173664299483	0.0036610587424	0.017,0.031,0.019	0.0,0.03,0.078	-0.014
7095	gene:Solyc02g069860.2	NA	2	-	39676787	39676854	39676144	39676686	39677921	39678086	7095	0,0,0	94,53,85	4,4,8	74,69,106	216	149	0.000401445374474535	0.00366113270874	0.0,0.0,0.0	0.036,0.038,0.049	-0.041
1486	gene:Solyc02g082690.2	NA	2	+	46351883	46351944	46351609	46351668	46352023	46352213	1486	10,6,6	4,0,2	2,4,8	0,0,0	210	149	0.00040222083156851165	0.00366596260362	0.639,1.0,0.68	1.0,1.0,1.0	-0.227
8713	gene:Solyc03g121450.2	NA	3	-	69560897	69560969	69559861	69559924	69561996	69562277	8713	1,0,0	53,16,44	0,1,4	25,31,59	221	149	0.0004041937701192586	0.00368169413943	0.013,0.0,0.0	0.0,0.021,0.044	-0.017
7626	gene:Solyc04g080430.2	NA	4	+	64608100	64608162	64606867	64606944	64608703	64608761	7626	51,34,49	3,0,0	32,46,56	1,0,0	211	149	0.0004045563600067599	0.00368274718197	0.923,1.0,1.0	0.958,1.0,1.0	-0.012
14816	gene:Solyc10g012410.2	NA	10	-	5083893	5083978	5083623	5083790	5084602	5084683	14816	93,47,74	18,1,6	62,61,147	10,4,11	234	149	0.0004095397902978435	0.0037258375919	0.767,0.968,0.887	0.798,0.907,0.895	0.007
6267	gene:Solyc07g062160.2	NA	7	+	64970012	64970130	64968187	64968501	64971158	64971587	6267	4,9,6	114,53,102	2,12,3	78,75,170	267	149	0.00041048483076477004	0.00373215811679	0.019,0.087,0.032	0.014,0.082,0.01	0.011
14571	gene:Solyc01g087640.2	NA	1	-	82585132	82585313	82584221	82584644	82586641	82586807	14571	142,62,107	1,0,1	56,89,278	3,3,9	330	149	0.0004116902767214643	0.00374083712139	0.985,1.0,0.98	0.894,0.931,0.933	0.069
5901	gene:Solyc01g090850.2	NA	1	+	84559550	84559633	84557563	84558039	84564861	84566492	5901	7,8,12	21,13,24	1,3,10	23,12,22	232	149	0.0004121816062668083	0.00374113465856	0.176,0.283,0.243	0.027,0.138,0.226	0.104
9270	gene:Solyc07g066430.2	NA	7	+	67866361	67866439	67865889	67866000	67866587	67866842	9270	55,34,39	9,3,3	75,72,262	2,4,4	227	149	0.00041222481684759145	0.00374113465856	0.8,0.882,0.895	0.961,0.922,0.977	-0.094
11931	gene:Solyc11g064830.1	NA	11	+	50052907	50053025	50052187	50052259	50055400	50055505	11931	377,156,313	1,0,8	41,69,190	0,0,3	267	149	0.0004125997200906346	0.00374225938338	0.995,1.0,0.956	1.0,1.0,0.972	-0.007
7879	gene:Solyc07g062140.2	NA	7	-	64950636	64950714	64949561	64949959	64953177	64953246	7879	3,3,5	13,8,8	0,1,11	10,4,36	227	149	0.00041633755670558785	0.00377386584075	0.132,0.198,0.291	0.0,0.141,0.167	0.104
5558	gene:Solyc12g009500.1	NA	12	+	2766481	2766690	2765924	2765997	2766828	2766975	5558	89,52,119	3,0,6	68,76,262	0,0,9	358	149	0.00041855794775745315	0.00379168745991	0.925,1.0,0.892	1.0,1.0,0.924	-0.036
7010	gene:Solyc04g082770.2	NA	4	-	66324950	66324972	66324734	66324837	66325103	66325140	7010	2,1,3	15,5,6	0,2,4	6,0,3	171	149	0.0004207226150791396	0.00380898294684	0.104,0.148,0.303	0.0,1.0,0.537	-0.327
4928	gene:Solyc03g121950.2	NA	3	-	69946683	69946845	69945787	69945880	69948424	69948458	4928	6,0,4	0,0,4	2,0,2	0,0,0	311	149	0.0004268885736710854	0.00386246087501	1.0,NA,0.324	1.0,NA,1.0	-0.338
2878	gene:Solyc01g087380.2	NA	1	-	82328208	82328320	82325821	82326024	82330207	82330334	2878	4,0,0	1,0,0	0,0,6	2,2,7	261	149	0.0004276351155298524	0.00386686913746	0.695,NA,NA	0.0,0.0,0.329	0.585
2450	gene:Solyc04g064470.1	NA	4	-	55606141	55606373	55605781	55605905	55606702	55606804	2450	4,0,2	3,0,0	0,0,4	3,0,0	381	149	0.0004281581653011413	0.00386925236534	0.343,NA,1.0	0.0,NA,1.0	0.171
3730	gene:Solyc06g060130.2	NA	6	+	38077656	38077883	38077372	38077490	38078092	38078326	3730	69,36,82	6,2,2	61,48,91	4,2,2	376	149	0.0004382726270904649	0.00395825750608	0.82,0.877,0.942	0.858,0.905,0.947	-0.024
15414	gene:Solyc05g052630.2	NA	5	-	62847187	62847339	62846079	62846323	62849168	62849284	15414	34,24,41	59,48,83	46,36,102	45,49,92	301	149	0.0004386410320502541	0.0039591867003	0.222,0.198,0.196	0.336,0.267,0.354	-0.114
5766	gene:Solyc12g096610.1	NA	12	+	65449528	65449647	65448570	65448612	65449818	65449962	5766	14,8,13	6,4,3	4,3,11	2,4,4	268	149	0.0004466259550008678	0.00402663566256	0.565,0.527,0.707	0.527,0.294,0.605	0.124
8971	gene:Solyc06g071110.2	NA	6	-	43696646	43696739	43693782	43694413	43700052	43700719	8971	0,4,2	1,5,2	0,0,0	1,2,36	242	149	0.0004466538384998883	0.00402663566256	0.0,0.33,0.381	0.0,0.0,0.0	0.237
9922	gene:Solyc12g006480.1	NA	12	-	996798	996873	994177	994282	998950	999046	9922	17,12,20	2,1,0	35,40,98	2,0,0	224	149	0.00044761348138718833	0.00403284871357	0.85,0.889,1.0	0.921,1.0,1.0	-0.061
11818	gene:Solyc02g082460.2	NA	2	-	46154924	46155149	46154481	46154541	46156375	46156496	11818	10,0,6	130,72,104	4,8,25	59,62,138	374	149	0.0004554290204224047	0.00410078630647	0.03,0.0,0.022	0.026,0.049,0.067	-0.03
127	gene:Solyc01g108600.2	NA	1	+	95860706	95860869	95859810	95859938	95862116	95862200	127	44,30,62	6,1,1	35,31,87	0,0,0	312	149	0.00045747333131785636	0.00411670781127	0.778,0.935,0.967	1.0,1.0,1.0	-0.107
6326	gene:Solyc03g117420.2	NA	3	-	66568342	66568413	66567192	66567487	66569239	66569270	6326	29,21,41	0,0,1	22,13,63	4,2,3	220	149	0.00046100618421242106	0.00414599711266	1.0,1.0,0.965	0.788,0.815,0.934	0.143
1611	gene:Solyc01g100060.2	NA	1	+	90163352	90163586	90163192	90163263	90164083	90164771	1611	31,33,25	364,336,445	15,19,17	447,371,273	383	149	0.00046394987587881453	0.00416995575602	0.032,0.037,0.021	0.013,0.02,0.024	0.011
12449	gene:Solyc09g065120.2	NA	9	-	62989715	62989823	62988961	62989045	62992021	62992110	12449	0,0,0	3,0,4	2,1,2	0,0,2	257	149	0.00046638370199594115	0.00418930565088	0.0,NA,0.0	1.0,1.0,0.367	-0.789
14923	gene:Solyc03g124030.2	NA	3	-	70745161	70745255	70743793	70743899	70746502	70746540	14923	216,108,206	35,21,35	83,110,540	20,35,116	243	149	0.0004836886424584735	0.00434213205761	0.791,0.759,0.783	0.718,0.658,0.741	0.072
1832	gene:Solyc09g018650.2	NA	9	-	16024459	16024568	16022302	16022370	16024656	16024804	1832	254,113,222	0,1,3	115,189,318	6,2,9	258	149	0.00048583667936827156	0.00435879105058	1.0,0.985,0.977	0.917,0.982,0.953	0.037
11163	gene:Solyc11g070160.1	NA	11	+	54677709	54677842	54677581	54677627	54681074	54681138	11163	39,43,52	1,2,0	31,35,84	0,0,2	282	149	0.00048645406325205327	0.00436170567478	0.954,0.919,1.0	1.0,1.0,0.957	-0.028
4236	gene:Solyc04g078130.2	NA	4	+	62959068	62959183	62958606	62958683	62959329	62959950	4236	60,33,72	0,0,4	51,40,129	0,0,1	264	149	0.0004892511438946711	0.00438414892224	1.0,1.0,0.91	1.0,1.0,0.986	-0.025
9271	gene:Solyc07g066430.2	NA	7	+	67866369	67866439	67865889	67866000	67866587	67866842	9271	59,38,37	9,3,3	75,79,264	2,4,4	219	149	0.0004905111435459916	0.00439279979665	0.817,0.896,0.894	0.962,0.931,0.978	-0.088
1804	gene:Solyc04g005060.2	NA	4	-	54929	55012	54394	54660	55211	55286	1804	15,23,35	4,4,7	6,10,43	0,0,3	232	149	0.00049592663009249	0.00443863264184	0.707,0.787,0.763	1.0,1.0,0.902	-0.215
8695	gene:Solyc11g072120.1	NA	11	-	55375524	55375625	55374802	55375376	55376587	55376787	8695	3,1,3	36,7,24	0,0,5	9,10,41	250	149	0.0004976919080598005	0.00445176007263	0.047,0.078,0.069	0.0,0.0,0.068	0.042
9057	gene:Solyc05g052260.2	NA	5	+	62526775	62526945	62525414	62525484	62527667	62527981	9057	0,1,10	84,46,59	6,4,3	39,44,39	319	149	0.0005051961542349025	0.0045161749735	0.0,0.01,0.073	0.067,0.041,0.035	-0.02
9964	gene:Solyc10g007820.2	NA	10	+	2035756	2035783	2035171	2035218	2036119	2036242	9964	11,0,8	0,0,0	7,3,40	4,0,3	176	149	0.0005086421220121103	0.00454425565088	1.0,NA,1.0	0.597,1.0,0.919	0.161
9274	gene:Solyc07g066430.2	NA	7	+	67866376	67866407	67865989	67866000	67866587	67866842	9274	86,56,90	9,3,3	121,193,250	2,4,4	180	149	0.0005118541689812156	0.00457021408005	0.888,0.939,0.961	0.98,0.976,0.981	-0.05
12263	gene:Solyc06g065840.2	NA	6	+	41276311	41277189	41273655	41273948	41278151	41279060	12263	200,66,184	0,8,0	120,155,341	0,0,0	1027	149	0.0005137547761099007	0.0045844389387	1.0,0.545,1.0	1.0,1.0,1.0	-0.152
11261	gene:Solyc11g071890.1	NA	11	-	55226015	55226097	55224636	55224703	55226555	55226567	11261	7,6,6	16,22,23	10,16,38	22,35,40	231	149	0.0005140822464379532	0.00458461745014	0.22,0.15,0.144	0.227,0.228,0.38	-0.107
4393	gene:Solyc10g079070.1	NA	10	+	60704312	60704407	60704065	60704134	60704928	60705000	4393	6,3,4	136,80,101	8,14,11	68,81,146	244	149	0.0005180899896638036	0.0046175970328	0.026,0.022,0.024	0.067,0.095,0.044	-0.045
3399	gene:Solyc10g008790.2	NA	10	-	2863413	2863595	2863084	2863189	2865534	2865652	3399	1,3,3	4,0,1	6,7,13	0,0,3	331	149	0.0005199970444895991	0.00463182552592	0.101,1.0,0.575	1.0,1.0,0.661	-0.328
3794	gene:Solyc06g011560.2	NA	6	+	8114818	8115030	8113882	8114042	8115306	8115340	3794	73,44,74	6,2,4	53,32,76	5,7,8	361	149	0.0005253810589523073	0.00467698923584	0.834,0.901,0.884	0.814,0.654,0.797	0.118
5710	gene:Solyc09g064430.2	NA	9	+	61654158	61654389	61653835	61653908	61654775	61654939	5710	193,109,152	4,1,0	118,163,393	2,4,7	380	149	0.0005257345154595739	0.00467734329357	0.95,0.977,1.0	0.959,0.941,0.957	0.023
8263	gene:Solyc01g080040.2	NA	1	+	79159147	79159283	79158932	79159074	79159962	79160083	8263	27,10,27	5,4,16	7,11,57	2,0,8	285	149	0.0005374495471909709	0.00477871806688	0.738,0.567,0.469	0.647,1.0,0.788	-0.22
9736	gene:Solyc02g030450.2	NA	2	-	25896298	25896529	25887627	25887698	25897171	25897274	9736	1,2,2	9,8,12	8,0,0	6,2,12	380	149	0.0005401028289010753	0.00479944772452	0.042,0.089,0.061	0.343,0.0,0.0	-0.05
150	gene:Solyc04g071990.2	NA	4	-	59053138	59053158	59052887	59052981	59055021	59055098	150	0,0,2	0,0,5	0,0,1	0,0,0	169	149	0.0005419423299961464	0.0048129256001	NA,NA,0.261	NA,NA,1.0	-0.739
5922	gene:Solyc11g019970.1	NA	11	-	9881148	9881178	9880989	9881043	9882556	9882681	5922	7,2,6	7,0,8	6,3,11	4,2,1	179	149	0.0005459607833870292	0.00484572692922	0.454,1.0,0.384	0.555,0.555,0.902	-0.058
15157	gene:Solyc09g018670.2	NA	9	+	16610423	16610485	16610257	16610332	16610597	16610719	15157	0,2,6	50,14,33	0,0,7	23,25,137	211	149	0.0005499893354573586	0.00487857881083	0.0,0.092,0.114	0.0,0.0,0.035	0.057
538	gene:Solyc02g093550.2	NA	2	+	54383214	54383410	54382659	54383092	54383605	54384006	538	101,32,87	2,7,5	50,58,251	0,7,10	345	149	0.0005547292764244117	0.00491769812174	0.956,0.664,0.883	1.0,0.782,0.916	-0.065
6140	gene:Solyc05g052920.2	NA	5	-	63101751	63101962	63101451	63101561	63102453	63102519	6140	3,3,2	104,32,58	6,3,13	42,55,217	360	149	0.0005578572024874357	0.00494248885698	0.012,0.037,0.014	0.056,0.022,0.024	-0.013
5621	gene:Solyc04g072540.2	NA	4	+	59528723	59528786	59527140	59527296	59529996	59531082	5621	0,0,0	9,8,8	0,1,6	2,2,20	212	149	0.0005583915754180457	0.00494428549944	0.0,0.0,0.0	0.0,0.26,0.174	-0.145
9017	gene:Solyc09g098520.2	NA	9	+	72325213	72325250	72325021	72325099	72326024	72326069	9017	10,8,2	109,59,100	3,0,4	75,52,190	186	149	0.0005627430859089662	0.0049798588451	0.068,0.098,0.016	0.031,0.0,0.017	0.045
9010	gene:Solyc07g042180.2	NA	7	-	55198237	55198299	55197836	55197939	55199108	55199387	9010	213,136,235	6,4,15	168,118,519	8,22,34	211	149	0.0005662229597872233	0.00500768122977	0.962,0.96,0.917	0.937,0.791,0.915	0.065
13385	gene:Solyc03g113770.2	NA	3	-	63823444	63823489	63823068	63823164	63823565	63823636	13385	0,2,4	26,11,27	0,0,3	13,29,43	194	149	0.0005676066997900572	0.00501694339097	0.0,0.123,0.102	0.0,0.0,0.051	0.058
15350	gene:Solyc03g032160.2	NA	3	-	4662452	4663211	4661402	4661614	4668889	4669294	15350	676,337,646	12,0,2	527,441,870	0,0,1	908	149	0.0005717289198863189	0.00505038502632	0.902,1.0,0.981	1.0,1.0,0.993	-0.037
1379	gene:Solyc03g123890.2	NA	3	-	70575255	70575343	70574364	70574410	70575405	70575506	1379	2,0,0	39,25,31	0,5,2	27,9,41	237	149	0.0005754787617498627	0.00508049959529	0.031,0.0,0.0	0.0,0.259,0.03	-0.086
7255	gene:Solyc03g044080.2	NA	3	-	7931739	7931826	7931547	7931620	7935420	7935568	7255	27,9,33	10,4,13	17,35,83	9,8,9	236	149	0.0005787006205464508	0.00510592009051	0.63,0.587,0.616	0.544,0.734,0.853	-0.099
7653	gene:Solyc06g009690.1	NA	6	-	3637156	3637217	3636848	3637039	3637692	3637779	7653	4,0,1	20,13,12	0,2,0	12,20,22	210	149	0.000591358239249314	0.00521451372291	0.124,0.0,0.056	0.0,0.066,0.0	0.038
348	gene:Solyc05g047640.2	NA	5	-	59123309	59123562	59122362	59122752	59131699	59132145	348	103,106,107	1,2,0	74,54,128	0,5,7	402	149	0.0005930462818901038	0.0052263079842	0.974,0.952,1.0	1.0,0.8,0.871	0.085
4364	gene:Solyc01g006870.2	NA	1	-	1435572	1435663	1435269	1435378	1435785	1435913	4364	0,0,0	40,28,33	5,0,5	24,29,26	240	149	0.0005988550049967018	0.0052743809684	0.0,0.0,0.0	0.115,0.0,0.107	-0.074
9081	gene:Solyc06g084480.2	NA	6	+	49573199	49573267	49571184	49571285	49574865	49574943	9081	1,2,6	55,28,75	0,0,10	93,57,136	217	149	0.0005999387657092142	0.00528080692768	0.012,0.047,0.052	0.0,0.0,0.048	0.021
537	gene:Solyc02g093550.2	NA	2	+	54383160	54383410	54382659	54383092	54383605	54384006	537	215,75,167	2,7,5	102,111,577	0,7,10	399	149	0.0006055151612687744	0.00532674723875	0.976,0.8,0.926	1.0,0.856,0.956	-0.037
7997	gene:Solyc01g097500.2	NA	1	-	88328900	88328949	88327458	88327532	88329065	88329115	7997	3,0,1	113,47,83	4,1,3	72,73,121	198	149	0.0006076674793012904	0.00534252935369	0.02,0.0,0.009	0.04,0.01,0.018	-0.013
532	gene:Solyc03g121530.2	NA	3	+	69613991	69614182	69612213	69612303	69614311	69614417	532	0,0,1	0,0,2	2,3,1	0,0,0	340	149	0.0006266625204628947	0.00550628452718	NA,NA,0.18	1.0,1.0,1.0	-0.82
10644	gene:Solyc09g090240.1	NA	9	+	69776596	69776669	69776219	69776246	69777339	69777410	10644	4,0,0	0,0,2	0,0,0	9,3,14	222	149	0.0006307351957132218	0.00553880595011	1.0,NA,0.0	0.0,0.0,0.0	0.5
6226	gene:Solyc03g031570.2	NA	3	-	4067361	4067419	4066471	4066726	4067685	4067949	6226	4,0,0	2,0,0	0,0,0	2,0,7	207	149	0.000633591083249212	0.00555733920137	0.59,NA,NA	0.0,NA,0.0	0.59
6919	gene:Solyc08g082450.2	NA	8	+	65256792	65256928	65255382	65255643	65257411	65257494	6919	4,3,3	162,97,154	0,4,1	25,24,73	285	149	0.0006333468567378455	0.00555733920137	0.013,0.016,0.01	0.0,0.08,0.007	-0.016
4699	gene:Solyc06g005080.2	NA	6	-	89594	89660	88408	88510	91222	91290	4699	4,0,2	89,33,61	12,1,1	58,50,130	215	149	0.0006380804741288751	0.00559342619032	0.03,0.0,0.022	0.125,0.014,0.005	-0.031
3805	gene:Solyc02g083600.2	NA	2	+	46953707	46953768	46953429	46953622	46954351	46954735	3805	9,2,16	0,4,2	4,5,22	0,0,0	210	149	0.0006435029542985305	0.00563764544744	1.0,0.262,0.85	1.0,1.0,1.0	-0.296
5674	gene:Solyc03g098280.2	NA	3	+	60631238	60631429	60631031	60631141	60631672	60631735	5674	0,0,4	0,0,3	4,4,3	1,0,0	340	149	0.0006448773944511341	0.0056463692476	NA,NA,0.369	0.637,1.0,1.0	-0.51
6120	gene:Solyc03g081320.2	NA	3	+	52194433	52194592	52194087	52194171	52195024	52195106	6120	4,1,6	147,86,154	9,7,7	147,128,284	308	149	0.0006631952932346849	0.00580334801492	0.013,0.006,0.018	0.029,0.026,0.012	-0.01
10677	gene:Solyc01g099300.2	NA	1	-	89583473	89583521	89583246	89583358	89588961	89589054	10677	18,6,20	2,0,0	2,11,37	2,0,1	197	149	0.0006723765145015929	0.0058767914465	0.872,1.0,1.0	0.431,1.0,0.965	0.159
1277	gene:Solyc12g096330.1	NA	12	-	65298917	65299035	65298421	65298461	65299220	65299298	1277	25,9,18	14,7,15	29,15,64	7,6,14	267	149	0.0006723256288429067	0.0058767914465	0.499,0.418,0.401	0.698,0.582,0.718	-0.227
1076	gene:Solyc12g019100.1	NA	12	+	9119831	9119923	9118665	9118760	9120249	9120303	1076	61,34,55	0,0,9	130,101,268	0,0,2	241	149	0.0006753010294605266	0.0058988949328	1.0,1.0,0.791	1.0,1.0,0.988	-0.066
13012	gene:Solyc02g093410.2	NA	2	+	54289643	54289731	54289181	54289340	54289842	54290531	13012	2,2,3	72,30,68	0,6,4	19,36,70	237	149	0.0006795008420782184	0.00593210600482	0.017,0.04,0.027	0.0,0.095,0.035	-0.015
14870	gene:Solyc12g016210.1	NA	12	-	6355062	6355289	6354864	6354975	6355387	6355473	14870	2,0,8	0,0,0	2,9,12	0,0,4	376	149	0.0006846236514843561	0.00597333134423	1.0,NA,1.0	1.0,1.0,0.543	0.152
2338	gene:Solyc02g092310.2	NA	2	-	53422671	53422765	53422399	53422563	53423492	53423606	2338	26,13,18	0,0,0	11,13,113	2,2,5	243	149	0.0006863127401111823	0.00598456682327	1.0,1.0,1.0	0.771,0.799,0.933	0.166
10804	gene:Solyc12g005870.1	NA	12	+	504729	504867	503238	503318	505120	505271	10804	8,2,0	99,34,67	5,2,1	60,58,99	287	149	0.0006911746990420208	0.00602344005693	0.04,0.03,0.0	0.041,0.018,0.005	0.002
2895	gene:Solyc06g053790.2	NA	6	+	36656112	36656142	36654418	36654578	36656336	36656513	2895	0,0,1	156,86,123	6,4,8	98,55,251	179	149	0.000705473991177324	0.00614087722268	0.0,0.0,0.007	0.048,0.057,0.026	-0.041
773	gene:Solyc03g006190.2	NA	3	-	827854	827920	827674	827686	828092	828150	773	8,3,17	0,0,3	10,7,23	0,2,4	215	149	0.0007050924604544884	0.00614087722268	1.0,1.0,0.797	1.0,0.708,0.799	0.097
9634	gene:Solyc02g081420.2	NA	2	-	45396973	45397022	45395422	45396088	45397187	45397404	9634	0,0,0	3,0,0	6,4,0	4,0,12	198	149	0.0007089664663975407	0.00616767735149	0.0,NA,NA	0.53,1.0,0.0	-0.51
10358	gene:Solyc07g055300.2	NA	7	+	63384964	63386998	63384522	63384684	63387497	63387771	10358	813,380,654	0,1,2	542,541,1411	0,0,5	2183	149	0.0007161748947087943	0.0062267544344	1.0,0.963,0.957	1.0,1.0,0.951	-0.01
2059	gene:Solyc03g097970.2	NA	3	+	60342233	60342308	60339727	60339810	60342398	60342725	2059	62,25,60	4,0,5	44,29,101	0,0,0	224	149	0.0007185917621653443	0.00624412690306	0.912,1.0,0.889	1.0,1.0,1.0	-0.066
10970	gene:Solyc01g103670.2	NA	1	+	92220826	92220916	92220406	92220507	92221299	92221422	10970	100,41,55	0,0,2	33,41,95	0,6,2	239	149	0.0007260652610294849	0.00630539260758	1.0,1.0,0.945	1.0,0.81,0.967	0.056
6584	gene:Solyc02g092000.2	NA	2	-	53224556	53224647	53223843	53223999	53224856	53225033	6584	0,0,4	42,26,37	0,0,4	43,38,102	240	149	0.0007267767054132322	0.00630789723773	0.0,0.0,0.063	0.0,0.0,0.024	0.013
2885	gene:Solyc01g106190.2	NA	1	+	94141938	94142098	94141719	94141821	94142204	94142384	2885	13,0,5	0,0,0	4,4,50	0,0,6	309	149	0.0007275758307119254	0.00631115951818	1.0,NA,1.0	1.0,1.0,0.801	0.066
12616	gene:Solyc07g009150.2	NA	7	+	4195928	4196039	4195360	4195485	4200217	4200318	12616	157,78,118	0,0,0	84,104,294	3,0,11	260	149	0.0007462200726116373	0.00646912064111	1.0,1.0,1.0	0.941,1.0,0.939	0.04
6798	gene:Solyc08g075470.2	NA	8	+	59623539	59623621	59623168	59623454	59624666	59624822	6798	0,0,4	44,22,43	0,0,3	25,16,72	231	149	0.0007511243405184603	0.00650785301654	0.0,0.0,0.057	0.0,0.0,0.026	0.01
12512	gene:Solyc10g083350.1	NA	10	-	63192964	63193035	63191778	63191875	63193109	63193199	12512	91,62,73	3,3,3	51,55,166	0,5,18	220	149	0.0007537222952058711	0.00652656976993	0.954,0.933,0.943	1.0,0.882,0.862	0.029
10888	gene:Solyc09g018830.2	NA	9	+	17564753	17564811	17564554	17564686	17564876	17565057	10888	17,13,13	12,3,20	24,10,33	5,11,11	207	149	0.0007583125930701601	0.00656192785508	0.505,0.757,0.319	0.776,0.396,0.683	-0.091
4807	gene:Solyc01g100020.2	NA	1	+	90099064	90099170	90098823	90098928	90099275	90099417	4807	179,57,106	10,2,5	1,2,4	0,0,0	255	149	0.0007586857770880256	0.00656192785508	0.913,0.943,0.925	1.0,1.0,1.0	-0.073
7055	gene:Solyc05g053280.2	NA	5	+	63417131	63417275	63416660	63416939	63417618	63417747	7055	0,0,1	34,12,35	2,2,7	18,19,68	293	149	0.0007603541779819438	0.00657254559298	0.0,0.0,0.014	0.053,0.051,0.05	-0.047
7414	gene:Solyc09g009990.2	NA	9	-	3440394	3440563	3438476	3439028	3442389	3443240	7414	118,48,87	27,28,41	85,70,159	24,19,33	318	149	0.0007617555031770303	0.00658084374732	0.672,0.445,0.499	0.624,0.633,0.693	-0.111
10260	gene:Solyc10g006220.2	NA	10	-	915757	915867	915568	915658	916630	916702	10260	4,0,4	25,12,12	2,1,4	19,8,40	259	149	0.0007640126054686007	0.00658889066521	0.084,0.0,0.161	0.057,0.067,0.054	0.022
7709	gene:Solyc12g055940.1	NA	12	-	61933622	61933719	61933232	61933336	61934274	61934352	7709	19,11,15	8,7,15	13,16,56	15,13,17	246	149	0.0007637891008634143	0.00658889066521	0.59,0.488,0.377	0.344,0.427,0.666	0.006
9954	gene:Solyc09g064920.2	NA	9	-	62445949	62446044	62445802	62445868	62446137	62446203	9954	0,3,4	11,3,6	0,2,5	4,7,19	244	149	0.0007632403184039408	0.00658889066521	0.0,0.379,0.289	0.0,0.149,0.138	0.127
13358	gene:Solyc12g011180.1	NA	12	-	4022637	4022677	4022222	4022397	4022768	4022905	13358	42,32,35	9,0,4	39,19,46	0,0,3	189	149	0.0007649193910841582	0.00659289771125	0.786,1.0,0.873	1.0,1.0,0.924	-0.088
14864	gene:Solyc12g016210.1	NA	12	-	6355062	6355255	6354864	6354975	6355387	6355473	14864	2,0,8	0,0,0	2,10,11	0,0,4	342	149	0.0007658273217003321	0.00659690999068	1.0,NA,1.0	1.0,1.0,0.545	0.152
5760	gene:Solyc10g083710.1	NA	10	+	63476165	63476401	63475705	63475828	63476573	63476690	5760	6,5,5	2,1,0	3,3,13	2,6,2	385	149	0.0007800193251882174	0.00671528184635	0.537,0.659,1.0	0.367,0.162,0.716	0.317
12916	gene:Solyc08g061850.2	NA	8	-	49621994	49622241	49621044	49621216	49622333	49622522	12916	0,1,1	2,0,4	0,3,12	3,0,7	396	149	0.0007829366101095654	0.00673632100195	0.0,1.0,0.086	0.0,1.0,0.392	-0.102
6459	gene:Solyc10g044780.1	NA	10	-	27756441	27756506	27755592	27755837	27756690	27756803	6459	29,7,30	4,3,20	25,12,129	2,4,16	214	149	0.0007833666834813007	0.00673632100195	0.835,0.619,0.511	0.897,0.676,0.849	-0.152
11763	gene:Solyc02g071170.2	NA	2	+	40659579	40659714	40658912	40659069	40659822	40659900	11763	74,38,66	0,9,0	34,50,231	0,0,1	284	149	0.0007880489724419515	0.006772679094	1.0,0.689,1.0	1.0,1.0,0.992	-0.101
15149	gene:Solyc06g082150.2	NA	6	+	48066629	48066724	48065841	48065907	48066825	48067079	15149	3,4,3	109,49,75	3,8,13	41,67,92	244	149	0.0007971768970548096	0.00684718013363	0.017,0.047,0.024	0.043,0.068,0.079	-0.034
4905	gene:Solyc03g093210.2	NA	3	+	54400798	54400943	54400604	54400715	54401896	54401998	4905	18,12,17	0,0,0	13,17,41	0,0,7	294	149	0.0008261733143708682	0.00709215330488	1.0,1.0,1.0	1.0,1.0,0.748	0.084
12214	gene:Solyc06g069030.2	NA	6	+	42838493	42838676	42837527	42837890	42838776	42838792	12214	516,232,444	26,24,33	290,338,1589	20,17,69	332	149	0.0008287806619018316	0.00711044214593	0.899,0.813,0.858	0.867,0.899,0.912	-0.036
10310	gene:Solyc07g066630.2	NA	7	-	67994830	67994994	67992874	67993342	67995461	67995621	10310	20,11,18	2,4,0	16,9,59	0,0,0	313	149	0.0008333261118321968	0.00714532815039	0.826,0.567,1.0	1.0,1.0,1.0	-0.202
1458	gene:Solyc12g019010.1	NA	12	-	8974313	8974412	8973895	8974091	8979428	8979493	1458	25,18,38	3,2,7	32,20,55	6,5,9	248	149	0.0008475870794966033	0.00725925958781	0.834,0.844,0.765	0.762,0.706,0.786	0.063
4751	gene:Solyc12g038400.1	NA	12	-	48113850	48114084	48111503	48111629	48114359	48114454	4751	145,110,171	0,5,0	117,103,190	0,0,1	383	149	0.0008473855093781915	0.00725925958781	1.0,0.895,1.0	1.0,1.0,0.987	-0.031
10241	gene:Solyc02g067090.2	NA	2	+	37326174	37326322	37322166	37322233	37326629	37326695	10241	1,0,0	0,0,0	1,2,1	2,0,0	297	149	0.0008522314145281715	0.00729484651092	1.0,NA,NA	0.201,1.0,1.0	0.266
11222	gene:Solyc12g005950.1	NA	12	-	586329	586456	584279	584393	587115	587430	11222	2,2,0	11,5,7	7,2,8	2,6,12	276	149	0.0008553707236185131	0.00731751741817	0.089,0.178,0.0	0.654,0.153,0.265	-0.268
1368	gene:Solyc09g091560.2	NA	9	+	70819951	70820016	70815234	70817114	70820792	70821329	1368	0,0,0	24,14,33	0,0,9	24,9,27	214	149	0.0008619216571439279	0.00736933132435	0.0,0.0,0.0	0.0,0.0,0.188	-0.063
5292	gene:Solyc01g073650.2	NA	1	-	81020966	81021095	81019784	81019976	81022076	81022117	5292	0,0,2	0,0,0	0,0,1	0,0,2	278	149	0.0008948276782806303	0.00764628969103	NA,NA,1.0	NA,NA,0.211	0.789
9971	gene:Solyc11g030380.1	NA	11	-	21601637	21601662	21600015	21600124	21602636	21602848	9971	1,0,2	2,0,0	0,2,4	0,0,4	174	149	0.0009061345610235896	0.00773847218753	0.3,NA,1.0	NA,1.0,0.461	-0.081
8394	gene:Solyc09g008490.2	NA	9	+	1981607	1981631	1981397	1981469	1981706	1981800	8394	9,0,2	0,0,0	0,3,4	0,0,4	173	149	0.0009082846629728955	0.00775239416691	1.0,NA,1.0	NA,1.0,0.463	0.268
7776	gene:Solyc12g035670.1	NA	12	-	54493071	54493263	54488903	54489134	54493499	54493721	7776	10,1,8	2,0,0	4,6,22	2,0,4	341	149	0.0009099741138544492	0.00776237071607	0.686,1.0,1.0	0.466,1.0,0.706	0.171
6879	gene:Solyc05g056260.2	NA	5	-	65611894	65612143	65611383	65611563	65612682	65612800	6879	0,0,2	0,0,2	2,0,8	0,0,0	398	149	0.0009188688254465587	0.00783376389722	NA,NA,0.272	1.0,NA,1.0	-0.728
11932	gene:Solyc11g064830.1	NA	11	+	50052919	50053025	50052187	50052259	50055400	50055505	11932	2,5,3	1,0,8	0,2,4	0,0,3	255	149	0.0009215805051740204	0.00785239252151	0.539,1.0,0.18	NA,1.0,0.438	-0.146
474	gene:Solyc03g120640.2	NA	3	+	68978131	68978194	68977222	68977450	68978543	68978956	474	3,0,0	4,0,0	1,0,7	0,0,4	212	149	0.0009250604818123748	0.00787304614401	0.345,NA,NA	1.0,NA,0.552	-0.431
6763	gene:Solyc01g107300.2	NA	1	+	94890447	94890478	94889966	94890340	94890660	94890749	6763	0,0,2	5,0,3	0,0,2	0,0,0	180	149	0.0009249376868004152	0.00787304614401	0.0,NA,0.356	NA,NA,1.0	-0.822
4219	gene:Solyc12g013870.1	NA	12	+	4658530	4658667	4655975	4656141	4658778	4658910	4219	1,0,0	2,0,0	1,1,0	0,0,0	286	149	0.0009279637347468951	0.00789324999932	0.207,NA,NA	1.0,1.0,NA	-0.793
2921	gene:Solyc02g036380.2	NA	2	+	30685672	30685903	30685285	30685410	30685982	30686454	2921	11,2,3	59,27,42	3,7,12	36,30,78	380	149	0.0009387774435341914	0.00798067871182	0.068,0.028,0.027	0.032,0.084,0.057	-0.017
12640	gene:Solyc02g086790.2	NA	2	-	49403871	49403915	49403194	49403271	49403998	49404138	12640	66,34,61	6,0,5	33,28,45	0,0,1	193	149	0.0009492477091419085	0.00806508979545	0.895,1.0,0.904	1.0,1.0,0.972	-0.058
12510	gene:Solyc10g083350.1	NA	10	-	63191972	63192039	63191778	63191875	63193109	63193199	12510	3,0,3	3,3,3	0,0,4	0,5,18	216	149	0.000957385718852496	0.00812960048622	0.408,0.0,0.408	NA,0.0,0.133	0.205
14042	gene:Solyc04g076560.2	NA	4	+	61471707	61471734	61471471	61471626	61471821	61471948	14042	1,0,4	65,20,34	0,0,4	20,22,144	176	149	0.0009598441010955845	0.00814583687617	0.013,0.0,0.091	0.0,0.0,0.023	0.027
12224	gene:Solyc01g106010.2	NA	1	-	93996714	93996808	93996144	93996541	93997098	93997611	12224	3,0,3	12,18,24	3,0,3	8,24,64	243	149	0.0009700633752838847	0.00822788110857	0.133,0.0,0.071	0.187,0.0,0.028	-0.004
3353	gene:Solyc03g082820.2	NA	3	+	52676300	52676471	52676127	52676201	52676563	52677127	3353	16,5,29	49,18,60	16,14,12	26,20,44	320	149	0.0009711354577218031	0.00823229153501	0.132,0.115,0.184	0.223,0.246,0.113	-0.05
13611	gene:Solyc02g076950.2	NA	2	+	42049739	42049916	42048952	42049325	42051866	42051983	13611	7,3,2	35,9,26	1,1,15	31,27,96	326	149	0.0009730683339826166	0.00824398973183	0.084,0.132,0.034	0.015,0.017,0.067	0.05
7070	gene:Solyc02g094100.2	NA	2	+	54741931	54741966	54741728	54741809	54742222	54742292	7070	0,0,0	6,0,1	0,0,3	0,1,1	184	149	0.0009773411408679632	0.0082754876499	0.0,NA,0.0	NA,0.0,0.708	-0.354
15035	gene:Solyc11g044340.1	NA	11	+	32940592	32940623	32940309	32940493	32940701	32940771	15035	17,2,2	0,0,0	7,9,7	6,0,0	180	149	0.0009858225151556284	0.0083425649963	1.0,1.0,1.0	0.491,1.0,1.0	0.17
12271	gene:Solyc06g083810.2	NA	6	-	49119518	49119614	49118819	49118950	49120534	49120659	12271	287,157,232	2,3,2	195,209,257	0,6,3	245	149	0.0009895364060621562	0.00836924410141	0.989,0.97,0.986	1.0,0.955,0.981	0.003
6916	gene:Solyc08g082450.2	NA	8	+	65256705	65256928	65255382	65255643	65257411	65257494	6916	8,12,6	162,97,154	4,0,8	25,24,73	372	149	0.0010010574108676716	0.00846188608472	0.019,0.047,0.015	0.06,0.0,0.042	-0.007
8866	gene:Solyc07g064830.2	NA	7	+	66821866	66821981	66820618	66820745	66822139	66822247	8866	4,0,1	0,0,2	0,3,2	0,4,0	264	149	0.0010021885314752464	0.00846664770132	1.0,NA,0.22	NA,0.297,1.0	-0.038
6265	gene:Solyc06g072580.2	NA	6	-	44768056	44768087	44767886	44767968	44768175	44768305	6265	3,3,4	147,67,132	1,6,20	81,112,342	180	149	0.0010050462360645612	0.00848598212115	0.017,0.036,0.024	0.01,0.042,0.046	-0.007
4186	gene:Solyc08g062190.2	NA	8	-	50677376	50677416	50677034	50677109	50678335	50678560	4186	126,78,123	2,1,4	87,80,128	0,1,4	189	149	0.0010348319858294649	0.00873252956463	0.98,0.984,0.96	1.0,0.984,0.962	-0.007
7825	gene:Solyc03g005110.2	NA	3	+	77024	77147	75629	76031	77220	77619	7825	0,0,1	0,0,0	0,0,1	0,1,2	272	149	0.0010386772627077915	0.00876002073769	NA,NA,1.0	NA,0.0,0.215	0.892
3236	gene:Solyc03g083190.1	NA	3	+	53031585	53031810	53031179	53031308	53032508	53032606	3236	0,0,2	0,0,2	2,0,8	2,0,0	374	149	0.001041219783931442	0.0087764998294	NA,NA,0.285	0.285,NA,1.0	-0.357
6484	gene:Solyc12g062250.1	NA	12	+	31524529	31524572	31524356	31524440	31525745	31525851	6484	21,5,18	2,2,7	10,9,26	0,6,10	192	149	0.001065343028396517	0.00897476265334	0.891,0.66,0.666	1.0,0.538,0.669	0.003
1538	gene:Solyc01g100260.2	NA	1	+	90332037	90332226	90331812	90331932	90333717	90333816	1538	3,3,0	29,20,51	2,2,3	14,14,53	338	149	0.0010713379222216254	0.00902016925931	0.044,0.062,0.0	0.059,0.059,0.024	-0.012
12829	gene:Solyc05g006100.2	NA	5	+	825606	825774	824705	825066	826618	827085	12829	64,34,74	4,8,1	8,11,31	5,2,8	317	149	0.0010824776945164854	0.00910881766531	0.883,0.666,0.972	0.429,0.721,0.646	0.242
4565	gene:Solyc10g076860.1	NA	10	+	59829374	59829530	59827751	59827886	59831384	59831468	4565	134,58,118	9,1,8	77,76,151	0,4,5	305	149	0.0010841745096696457	0.00911795043073	0.879,0.966,0.878	1.0,0.903,0.937	-0.039
15312	gene:Solyc05g050770.2	NA	5	+	60929701	60929836	60928281	60928380	60930447	60930519	15312	93,26,70	0,0,2	45,44,155	6,0,2	284	149	0.0010876817034776258	0.00914228967337	1.0,1.0,0.948	0.797,1.0,0.976	0.058
10090	gene:Solyc11g005550.1	NA	11	+	405551	405776	403707	403916	406304	406407	10090	1,2,0	46,25,65	0,4,7	22,29,43	374	149	0.0010933871548371187	0.00918026475424	0.009,0.031,0.0	0.0,0.052,0.061	-0.024
13348	gene:Solyc01g109700.2	NA	1	+	96597616	96597732	96597124	96597227	96597886	96598114	13348	30,0,6	98,50,91	7,15,11	130,97,166	265	149	0.0010934310377253933	0.00918026475424	0.147,0.0,0.036	0.029,0.08,0.036	0.013
10217	gene:Solyc04g017610.2	NA	4	+	7583998	7584156	7583296	7583454	7584619	7585025	10217	90,27,78	0,0,0	65,47,53	0,4,4	307	149	0.0011004050990059723	0.00923361870078	1.0,1.0,1.0	1.0,0.851,0.865	0.095
6240	gene:Solyc03g044710.2	NA	3	+	10398645	10398736	10396496	10396679	10399628	10399841	6240	0,0,4	0,0,0	3,0,8	0,0,4	240	149	0.0011109880431192875	0.00931717812764	NA,NA,1.0	1.0,NA,0.554	0.223
10989	gene:Solyc01g112240.2	NA	1	-	98279866	98279997	98278991	98279150	98281324	98281495	10989	169,66,121	11,5,1	59,100,159	2,0,2	280	149	0.0011162835180661766	0.0093563257661	0.891,0.875,0.985	0.94,1.0,0.977	-0.055
12223	gene:Solyc01g106010.2	NA	1	-	93996688	93996808	93996144	93996541	93997098	93997611	12223	8,8,21	12,18,24	10,6,11	8,24,64	269	149	0.0011280286116982135	0.00944945765676	0.27,0.198,0.326	0.409,0.122,0.087	0.059
11355	gene:Solyc02g092030.1	NA	2	+	53241222	53241310	53240979	53241119	53241945	53242019	11355	1,0,3	0,0,0	0,0,1	0,0,2	237	149	0.0011380746467870287	0.00952825999901	1.0,NA,1.0	NA,NA,0.239	0.761
12276	gene:Solyc02g094250.2	NA	2	+	54842156	54842282	54841003	54841269	54843202	54843682	12276	4,2,3	39,18,39	1,0,5	47,67,89	275	149	0.0011408480261707273	0.00954611948273	0.053,0.057,0.04	0.011,0.0,0.03	0.036
4916	gene:Solyc05g007660.2	NA	5	-	2162518	2162583	2161884	2162041	2163206	2163278	4916	181,103,198	7,0,9	149,176,248	2,0,2	214	149	0.0011452481380174319	0.00957756308804	0.947,1.0,0.939	0.981,1.0,0.989	-0.028
7344	gene:Solyc01g091280.2	NA	1	-	84931263	84931314	84931103	84931169	84932052	84932138	7344	4,1,4	87,31,71	2,3,3	39,55,144	200	149	0.0011488369719612028	0.0096021906328	0.033,0.023,0.04	0.037,0.039,0.015	0.002
9800	gene:Solyc12g036300.1	NA	12	-	52637882	52637980	52637092	52637669	52638258	52638361	9800	0,0,0	4,5,8	2,1,4	0,4,17	247	149	0.0011525949836285062	0.00962820381002	0.0,0.0,0.0	1.0,0.131,0.124	-0.418
7064	gene:Solyc03g019890.2	NA	3	-	61310585	61310620	61310385	61310478	61310870	61310983	7064	47,28,40	2,2,0	51,27,90	1,0,0	184	149	0.0011684140136881901	0.00975488317923	0.95,0.919,1.0	0.976,1.0,1.0	-0.036
12637	gene:Solyc02g086790.2	NA	2	-	49403871	49403939	49403194	49403271	49403998	49404138	12637	79,40,97	6,0,5	49,44,91	0,0,1	217	149	0.0011704920428034164	0.00975584508119	0.9,1.0,0.93	1.0,1.0,0.984	-0.051
4561	gene:Solyc10g076860.1	NA	10	+	59824243	59824437	59823607	59823656	59827751	59827886	4561	50,24,53	0,0,0	27,33,39	0,0,7	343	149	0.0011699149919067175	0.00975584508119	1.0,1.0,1.0	1.0,1.0,0.708	0.097
4661	gene:Solyc11g008540.1	NA	11	+	2716460	2716595	2715606	2715716	2717525	2717666	4661	128,31,81	2,8,0	13,10,37	0,0,0	284	149	0.0011701128119825915	0.00975584508119	0.971,0.67,1.0	1.0,1.0,1.0	-0.12
6689	gene:Solyc09g082160.2	NA	9	-	67983906	67984007	67981577	67981622	67984389	67984562	6689	11,6,17	0,0,0	4,9,60	0,5,2	250	149	0.0011723972517632868	0.00976626559835	1.0,1.0,1.0	1.0,0.518,0.947	0.178
7604	gene:Solyc03g007230.2	NA	3	+	1793963	1794069	1792294	1793136	1794348	1794884	7604	44,14,23	5,1,1	11,8,18	0,0,0	255	149	0.0011733296862280454	0.00976857562889	0.837,0.891,0.931	1.0,1.0,1.0	-0.114
11192	gene:Solyc06g064640.2	NA	6	+	40290974	40290997	40290342	40290464	40291121	40291293	11192	2,2,0	74,15,41	0,0,3	37,28,111	172	149	0.0011786442479594023	0.00980485751001	0.023,0.104,0.0	0.0,0.0,0.023	0.035
13715	gene:Solyc01g009380.2	NA	1	+	3577184	3577341	3575911	3576015	3577498	3577565	13715	4,2,5	43,15,36	2,9,10	40,42,50	306	149	0.0011790027171522134	0.00980485751001	0.043,0.061,0.063	0.024,0.094,0.089	-0.013
3132	gene:Solyc08g080690.2	NA	8	-	63902454	63902536	63901630	63902266	63903673	63903811	3132	11,10,21	0,0,0	21,22,34	4,1,2	231	149	0.0011827405181770996	0.00983045923441	1.0,1.0,1.0	0.772,0.934,0.916	0.126
12968	gene:Solyc08g067070.2	NA	8	+	55991686	55991918	55988673	55988787	55992702	55992768	12968	4,0,5	20,3,19	0,0,5	6,10,19	381	149	0.0011937443079076872	0.00991639073828	0.073,0.0,0.093	0.0,0.0,0.093	0.024
3363	gene:Solyc01g010150.2	NA	1	+	4939930	4940045	4939661	4939714	4940390	4940458	3363	18,3,11	3,0,3	2,5,17	0,0,9	264	149	0.0011984850756073511	0.00995022882092	0.772,1.0,0.674	1.0,1.0,0.516	-0.023
12733	gene:Solyc09g018750.2	NA	9	-	16843417	16843615	16842931	16843339	16844216	16844477	12733	2,1,0	2,0,0	8,0,14	0,0,0	347	149	0.0012079037336236195	0.0100228450596	0.3,1.0,NA	1.0,NA,1.0	-0.35
11488	gene:Solyc01g100130.2	NA	1	+	90228472	90228592	90227418	90228303	90228718	90229212	11488	4,0,2	61,27,38	0,2,0	24,8,60	269	149	0.0012169859610070704	0.0100925904697	0.035,0.0,0.028	0.0,0.122,0.0	-0.02
2511	gene:Solyc01g005100.2	NA	1	-	95311	95554	93886	94104	95647	95720	2511	0,4,4	19,8,20	4,3,20	17,13,21	392	149	0.001242591160879495	0.010293487111	0.0,0.16,0.071	0.082,0.081,0.266	-0.066
695	gene:Solyc07g045070.2	NA	7	-	58180961	58181004	58180802	58180882	58184493	58184637	695	1,0,0	2,0,0	6,6,4	0,0,1	192	149	0.0012421895919431855	0.010293487111	0.28,NA,NA	1.0,1.0,0.756	-0.639
5525	gene:Solyc03g119280.2	NA	3	-	67917593	67917678	67917409	67917498	67918942	67919038	5525	0,2,7	95,49,96	3,1,3	93,98,317	234	149	0.0012600264411116089	0.0104263342194	0.0,0.025,0.044	0.02,0.006,0.006	0.012
776	gene:Solyc03g006190.2	NA	3	-	827859	827920	827674	827701	828092	828150	776	5,3,14	0,0,0	6,7,16	0,0,6	210	149	0.0012595875733446955	0.0104263342194	1.0,1.0,1.0	1.0,1.0,0.654	0.115
12033	gene:Solyc04g076830.2	NA	4	-	61703967	61704055	61703808	61703883	61705322	61705485	12033	24,8,24	150,102,175	10,14,22	105,104,196	237	149	0.0012658687640479482	0.0104688680758	0.091,0.047,0.079	0.056,0.078,0.066	0.006
8017	gene:Solyc04g051490.2	NA	4	-	50618044	50618115	50616432	50616615	50618223	50618379	8017	8,1,9	1,0,2	2,2,18	1,0,2	220	149	0.0012682031530109818	0.010482359875	0.844,1.0,0.753	0.575,1.0,0.859	0.054
14830	gene:Solyc03g117650.2	NA	3	+	66735516	66735565	66734785	66734978	66735924	66735991	14830	16,7,9	1,0,3	5,15,90	3,3,4	198	149	0.0012747399708678724	0.0105305527455	0.923,1.0,0.693	0.556,0.79,0.944	0.109
14330	gene:Solyc10g009040.2	NA	10	-	3068613	3068723	3065638	3065692	3069750	3069973	14330	1,0,0	42,12,28	1,2,4	26,16,75	259	149	0.0012816749403215125	0.0105797328856	0.014,0.0,0.0	0.022,0.067,0.03	-0.035
8973	gene:Solyc10g008200.2	NA	10	-	2316029	2316087	2315210	2315487	2316344	2316438	8973	0,0,2	32,4,35	2,4,7	25,20,63	207	149	0.0012821123549240114	0.0105797328856	0.0,0.0,0.04	0.054,0.126,0.074	-0.071
2654	gene:Solyc07g017770.2	NA	7	+	7986228	7986324	7985722	7985824	7992348	7992420	2654	105,43,83	10,9,11	53,39,308	5,5,32	245	149	0.0012860393851234742	0.0106062684024	0.865,0.744,0.821	0.866,0.826,0.854	-0.039
1934	gene:Solyc02g086870.2	NA	2	-	49477399	49477484	49476492	49476528	49477652	49477758	1934	0,0,3	24,13,26	0,0,4	26,25,69	234	149	0.0013151710604841463	0.0108359889467	0.0,0.0,0.068	0.0,0.0,0.036	0.011
7066	gene:Solyc12g014110.1	NA	12	+	4928377	4928559	4927922	4928108	4929011	4929157	7066	52,28,40	1,1,5	31,27,47	0,0,0	331	149	0.0013153470587810398	0.0108359889467	0.959,0.926,0.783	1.0,1.0,1.0	-0.111
619	gene:Solyc08g005980.2	NA	8	+	750131	750201	749598	750023	754049	755094	619	2,2,0	24,8,35	0,0,6	23,20,120	219	149	0.001322616590259762	0.0108898597335	0.054,0.145,0.0	0.0,0.0,0.033	0.055
9998	gene:Solyc09g091050.2	NA	9	+	70396158	70396238	70396004	70396050	70396608	70396722	9998	136,100,170	12,6,15	80,112,155	4,4,12	229	149	0.0013296937925190862	0.0109420883776	0.881,0.916,0.881	0.929,0.948,0.894	-0.031
4189	gene:Solyc08g062190.2	NA	8	-	50667577	50667718	50667063	50667144	50667921	50668000	4189	4,0,4	1,0,2	1,2,5	0,0,0	290	149	0.001334041024415465	0.0109718067926	0.673,NA,0.507	1.0,1.0,1.0	-0.41
14869	gene:Solyc12g016210.1	NA	12	-	6355062	6355067	6354864	6354975	6355387	6355473	14869	0,0,2	0,0,0	0,1,5	0,0,4	154	149	0.0013412873505791853	0.011019248311	NA,NA,1.0	NA,1.0,0.547	0.226
8897	gene:Solyc09g074420.2	NA	9	+	66230726	66230761	66230547	66230651	66231049	66231137	8897	10,6,12	113,76,157	4,14,13	155,159,241	184	149	0.0013408734418921757	0.011019248311	0.067,0.06,0.058	0.02,0.067,0.042	0.019
3360	gene:Solyc01g010150.2	NA	1	+	4940008	4940045	4939804	4939850	4940390	4940458	3360	8,5,5	0,0,0	0,4,6	2,0,3	186	149	0.0013432512137288724	0.0110264575104	1.0,1.0,1.0	0.0,1.0,0.616	0.461
3607	gene:Solyc08g062610.2	NA	8	+	51570160	51570215	51569942	51570053	51570729	51570788	3607	83,40,64	1,0,0	69,69,127	4,6,2	204	149	0.0013436438398795767	0.0110264575104	0.984,1.0,1.0	0.926,0.894,0.979	0.062
5269	gene:Solyc08g083280.2	NA	8	+	65785369	65785465	65785065	65785141	65785559	65785721	5269	43,21,47	7,0,7	21,10,91	7,6,16	245	149	0.0013469835833486814	0.0110477844947	0.789,1.0,0.803	0.646,0.503,0.776	0.222
9143	gene:Solyc02g093930.2	NA	2	-	54618126	54618164	54617408	54617467	54618441	54618727	9143	0,1,0	2,0,0	2,2,2	0,0,0	187	149	0.0013520697996217287	0.0110834044982	0.0,1.0,NA	1.0,1.0,1.0	-0.5
779	gene:Solyc02g005520.2	NA	2	-	9240093	9240142	9239964	9240011	9240303	9240480	779	15,6,14	14,4,2	10,3,34	10,2,8	198	149	0.0013544826495898439	0.0110970828506	0.446,0.53,0.84	0.429,0.53,0.762	0.032
10467	gene:Solyc04g007610.2	NA	4	-	1291019	1291218	1289594	1289741	1291402	1291443	10467	3,0,0	52,30,58	6,4,3	41,21,120	348	149	0.0013580114258306588	0.0111198837839	0.024,0.0,0.0	0.059,0.075,0.011	-0.04
5685	gene:Solyc04g072810.2	NA	4	-	59780624	59780749	59780375	59780552	59782661	59782755	5685	197,79,209	5,3,6	66,117,368	0,5,4	274	149	0.0013887469851783945	0.0113653162986	0.955,0.935,0.95	1.0,0.927,0.98	-0.022
11294	gene:Solyc08g080420.2	NA	8	+	63707261	63707508	63706077	63706110	63707841	63707918	11294	2,0,0	2,0,0	1,2,6	0,0,0	396	149	0.0014093489933055482	0.0115275934389	0.273,NA,NA	1.0,1.0,1.0	-0.727
11410	gene:Solyc03g093510.2	NA	3	+	54857609	54857677	54856652	54856908	54858204	54858271	11410	38,4,35	0,0,0	23,29,62	2,2,4	217	149	0.0014112541290572538	0.0115368477623	1.0,1.0,1.0	0.888,0.909,0.914	0.096
11887	gene:Solyc06g050230.2	NA	6	-	32770531	32770634	32769987	32770193	32770720	32771155	11887	0,0,2	173,103,122	3,4,22	108,117,429	252	149	0.0014236826868487817	0.0116320726266	0.0,0.0,0.01	0.016,0.02,0.029	-0.018
11013	gene:Solyc01g104160.2	NA	1	-	92630396	92630496	92630064	92630277	92631412	92631605	11013	0,0,1	49,19,54	0,0,12	29,53,84	249	149	0.0014417005299206549	0.0117728349407	0.0,0.0,0.011	0.0,0.0,0.079	-0.023
793	gene:Solyc06g062890.2	NA	6	+	39695909	39696029	39695354	39695572	39699203	39699402	793	4,6,7	1,7,11	14,4,14	9,2,12	269	149	0.0014561670749279481	0.0118844593619	0.689,0.322,0.261	0.463,0.526,0.393	-0.037
9471	gene:Solyc03g098650.2	NA	3	+	60949580	60949747	60949439	60949500	60950452	60950534	9471	6,0,0	3,0,0	6,2,24	0,2,16	316	149	0.0014588203266883463	0.011899600597	0.485,NA,NA	1.0,0.32,0.414	-0.093
4221	gene:Solyc12g013870.1	NA	12	+	4658778	4658910	4655975	4656141	4658988	4659062	4221	75,51,71	2,0,0	65,53,107	3,0,2	281	149	0.001460735022018319	0.0119087041626	0.952,1.0,1.0	0.92,1.0,0.966	0.022
6552	gene:Solyc03g095180.2	NA	3	+	56149327	56149396	56149094	56149138	56149997	56150186	6552	96,53,55	0,0,0	159,107,214	2,8,5	218	149	0.0014697686933679312	0.0119758038179	1.0,1.0,1.0	0.982,0.901,0.967	0.05
8656	gene:Solyc05g013660.2	NA	5	-	6963666	6963860	6963446	6963558	6965111	6965258	8656	6,1,9	0,1,0	0,0,18	1,0,3	343	149	0.0014818235381706666	0.0120674335214	1.0,0.303,1.0	0.0,NA,0.723	0.406
14574	gene:Solyc12g006670.1	NA	12	+	1132088	1132175	1131897	1132005	1132321	1132367	14574	0,2,0	49,12,41	2,2,4	18,18,47	236	149	0.0015038354485332318	0.0122400056622	0.0,0.095,0.0	0.066,0.066,0.051	-0.029
9480	gene:Solyc08g048550.2	NA	8	+	12222755	12222904	12222111	12222201	12223332	12223455	9480	13,2,2	195,121,215	13,2,13	114,159,189	298	149	0.001505648852243741	0.0122480796704	0.032,0.008,0.005	0.054,0.006,0.033	-0.016
2722	gene:Solyc06g009220.2	NA	6	+	3171210	3171253	3170196	3170260	3171595	3171696	2722	60,24,35	1,0,4	37,44,61	0,1,3	192	149	0.001509864774602993	0.0122756781102	0.979,1.0,0.872	1.0,0.972,0.94	-0.02
5912	gene:Solyc06g063030.2	NA	6	-	39797646	39797715	39796965	39797174	39798529	39798727	5912	0,6,7	114,104,162	8,11,7	91,102,93	218	149	0.0015140419137533816	0.0123029313221	0.0,0.038,0.029	0.057,0.069,0.049	-0.036
8535	gene:Solyc03g031720.2	NA	3	-	4175562	4175651	4174029	4174085	4176005	4176474	8535	10,5,8	420,239,380	7,11,25	301,350,450	238	149	0.0015164185921828692	0.0123155324771	0.015,0.013,0.013	0.014,0.019,0.034	-0.009
14860	gene:Solyc12g016210.1	NA	12	-	6355062	6355299	6354864	6354975	6355387	6355473	14860	6,0,8	0,0,0	3,12,16	0,0,4	386	149	0.001520442601238146	0.0123414913593	1.0,NA,1.0	1.0,1.0,0.607	0.131
852	gene:Solyc01g087720.2	NA	1	+	82653605	82653669	82653201	82653256	82653774	82653823	852	0,0,4	60,30,33	0,0,2	42,38,40	213	149	0.0015234978817238115	0.0123595630655	0.0,0.0,0.078	0.0,0.0,0.034	0.015
5033	gene:Solyc01g079510.2	NA	1	+	78568792	78568916	78568605	78568700	78569329	78569433	5033	20,3,8	0,0,0	15,11,21	1,0,5	273	149	0.0015506953473853299	0.0125733650489	1.0,1.0,1.0	0.891,1.0,0.696	0.138
1871	gene:Solyc03g111000.2	NA	3	+	61704602	61704660	61704202	61704392	61704829	61704900	1871	7,7,6	5,5,2	4,1,6	0,1,9	207	149	0.0015697735207660327	0.0127211374827	0.502,0.502,0.683	1.0,0.419,0.324	-0.019
9470	gene:Solyc03g098650.2	NA	3	+	60949565	60949747	60949439	60949500	60950452	60950534	9470	14,3,5	3,0,0	21,21,56	0,2,16	331	149	0.0015764392303290592	0.0127682158411	0.677,1.0,1.0	1.0,0.825,0.612	0.08
12660	gene:Solyc12g070270.1	NA	12	+	29964524	29964621	29964349	29964444	29972580	29972635	12660	60,34,72	14,2,8	97,84,133	5,4,7	246	149	0.0015923264377282371	0.0128828971855	0.722,0.911,0.845	0.922,0.927,0.92	-0.097
1942	gene:Solyc04g050730.2	NA	4	-	48059813	48059870	48058744	48058997	48060464	48060592	1942	54,22,43	3,0,4	22,22,229	0,5,4	206	149	0.001591476854391	0.0128828971855	0.929,1.0,0.886	1.0,0.761,0.976	0.026
6344	gene:Solyc07g045180.2	NA	7	+	58296522	58296560	58292565	58292781	58296658	58296960	6344	2,4,2	4,7,14	0,0,0	0,3,3	187	149	0.0016014096050808644	0.0129493593391	0.285,0.313,0.102	NA,0.0,0.0	0.233
2959	gene:Solyc07g032510.2	NA	7	+	39643181	39643310	39635636	39635723	39644798	39645064	2959	23,6,16	0,0,6	14,12,32	0,0,0	278	149	0.0016036773653566251	0.0129606683983	1.0,1.0,0.588	1.0,1.0,1.0	-0.137
13431	gene:Solyc06g070980.2	NA	6	-	43590401	43590439	43589797	43589858	43590545	43590679	13431	403,131,395	4,5,4	102,163,446	3,6,18	187	149	0.0016071079672977588	0.0129813580175	0.988,0.954,0.987	0.964,0.956,0.952	0.019
13304	gene:Solyc09g074650.2	NA	9	+	66472547	66472591	66471900	66471958	66472878	66472962	13304	27,17,14	0,0,3	23,30,74	2,1,5	193	149	0.0016231829979719069	0.0131041048634	1.0,1.0,0.783	0.899,0.959,0.92	0.002
5935	gene:Solyc09g031750.2	NA	9	-	28024226	28024321	28023612	28024112	28024873	28024958	5935	6,2,9	214,96,151	4,2,16	85,88,314	244	149	0.0016304774429480614	0.0131558707531	0.017,0.013,0.035	0.028,0.014,0.03	-0.002
15075	gene:Solyc12g006060.1	NA	12	+	654871	654950	652946	653232	655810	655963	15075	13,24,16	2,4,1	8,15,18	2,0,4	228	149	0.0016385709329684566	0.0132140244356	0.809,0.797,0.913	0.723,1.0,0.746	0.017
10216	gene:Solyc06g084290.2	NA	6	-	49479270	49479322	49478660	49479050	49479514	49480016	10216	0,0,0	16,9,21	0,0,8	8,4,36	201	149	0.0016505018352799769	0.0133030447924	0.0,0.0,0.0	0.0,0.0,0.141	-0.047
5644	gene:Solyc02g063280.2	NA	2	+	35354515	35354566	35353843	35354054	35355243	35355491	5644	78,27,53	0,0,0	76,84,223	6,0,8	200	149	0.0016516145585655489	0.0133048215466	1.0,1.0,1.0	0.904,1.0,0.954	0.047
10121	gene:Solyc07g005000.2	NA	7	+	23253	23293	22177	22303	24249	24350	10121	21,10,29	2,0,5	23,17,47	0,0,1	189	149	0.0016705427469343372	0.013442775445	0.892,1.0,0.821	1.0,1.0,0.974	-0.087
9878	gene:Solyc01g005940.2	NA	1	+	614913	614964	613954	614322	615828	616001	9878	7,8,9	2,0,6	0,0,3	0,0,0	200	149	0.0016702310044391592	0.013442775445	0.723,1.0,0.528	NA,NA,1.0	-0.25
6336	gene:Solyc12g070280.1	NA	12	+	29995748	29995823	29995307	29995382	29996908	29996989	6336	154,42,118	3,0,0	137,120,158	5,3,6	224	149	0.0016727946297029328	0.0134536357732	0.972,1.0,1.0	0.948,0.964,0.946	0.038
4645	gene:Solyc09g064590.2	NA	9	+	61909825	61909906	61909605	61909749	61910012	61910156	4645	1,9,16	6,0,1	2,4,18	0,0,3	230	149	0.0016815176059655763	0.0135165008208	0.097,1.0,0.912	1.0,1.0,0.795	-0.262
14089	gene:Solyc01g060200.1	NA	1	-	69699169	69699332	69698889	69698958	69699812	69699850	14089	2,4,0	2,0,0	6,0,0	0,0,0	312	149	0.0016941288961245054	0.0136105366218	0.323,1.0,NA	1.0,NA,NA	-0.339
6242	gene:Solyc07g017650.2	NA	7	+	7722946	7723088	7722361	7722576	7723222	7723309	6242	6,3,0	0,0,1	12,6,19	1,2,3	291	149	0.0016979158478412158	0.0136262772913	1.0,1.0,0.0	0.86,0.606,0.764	-0.077
9208	gene:Solyc08g076120.2	NA	8	+	60154943	60154987	60151782	60151848	60155299	60155345	9208	0,3,6	80,51,61	0,6,6	50,64,74	193	149	0.0016978458282216572	0.0136262772913	0.0,0.043,0.071	0.0,0.067,0.059	-0.004
8558	gene:Solyc01g098990.2	NA	1	+	89346927	89347010	89346105	89346219	89348703	89348795	8558	108,31,76	0,2,2	73,90,315	4,2,11	232	149	0.0017000038947759496	0.0136356955756	1.0,0.909,0.961	0.921,0.967,0.948	0.011
3056	gene:Solyc05g053190.2	NA	5	-	63313896	63313975	63312535	63312670	63314057	63314236	3056	7,2,5	0,0,2	9,4,12	0,4,4	228	149	0.0017122125423071138	0.0137262372142	1.0,1.0,0.62	1.0,0.395,0.662	0.188
3616	gene:Solyc08g062560.2	NA	8	-	51391330	51391429	51391141	51391195	51392211	51392297	3616	117,44,106	0,0,2	76,82,138	0,0,4	248	149	0.0017155432462547591	0.0137455482778	1.0,1.0,0.97	1.0,1.0,0.954	0.005
12984	gene:Solyc03g097240.2	NA	3	-	59546148	59546284	59545606	59545684	59547196	59547323	12984	4,5,15	18,11,15	3,4,14	9,16,38	285	149	0.0017191687086348846	0.0137604853591	0.104,0.192,0.343	0.148,0.116,0.162	0.071
7746	gene:Solyc06g083350.2	NA	6	-	48783918	48784133	48782128	48782286	48784729	48785553	7746	0,1,0	52,17,42	6,2,5	17,24,69	364	149	0.0017192531838205777	0.0137604853591	0.0,0.024,0.0	0.126,0.033,0.029	-0.055
4810	gene:Solyc01g100020.2	NA	1	+	90098032	90098130	90097063	90097494	90098826	90098928	4810	30,7,15	300,201,278	0,0,0	7,8,17	247	149	0.0017232079553834616	0.0137847391753	0.057,0.021,0.032	0.0,0.0,0.0	0.037
8215	gene:Solyc11g065640.1	NA	11	+	51165065	51165133	51159412	51159509	51165325	51165372	8215	66,40,85	2,0,0	47,49,127	0,0,9	217	149	0.0017539871259343843	0.0140234327264	0.958,1.0,1.0	1.0,1.0,0.906	0.017
11700	gene:Solyc01g079790.2	NA	1	+	78926048	78926181	78925745	78925850	78926277	78926337	11700	1505,847,1278	12,3,8	562,532,799	13,6,4	282	149	0.0017680498945896082	0.014128291521	0.985,0.993,0.988	0.958,0.979,0.991	0.013
3192	gene:Solyc01g100270.2	NA	1	+	90339173	90339265	90338188	90338285	90344758	90344938	3192	8,8,5	7,1,5	0,0,9	6,2,11	241	149	0.00177643105657364	0.0141876612129	0.414,0.832,0.382	0.0,0.0,0.336	0.431
1555	gene:Solyc12g056650.1	NA	12	-	62630198	62630265	62630052	62630099	62630967	62631036	1555	4,3,2	0,0,58	0,0,1	0,0,0	216	149	0.0017798322429269777	0.0142072155109	1.0,1.0,0.023	NA,NA,1.0	-0.326
7395	gene:Solyc12g013550.1	NA	12	+	4401914	4401994	4400298	4400369	4402685	4402691	7395	172,77,174	10,2,1	139,137,330	2,3,0	229	149	0.0017860583599646762	0.0142492863592	0.918,0.962,0.991	0.978,0.967,1.0	-0.025
9632	gene:Solyc01g087240.2	NA	1	+	82182154	82182225	82180983	82181148	82183007	82183727	9632	5,2,0	38,22,26	3,0,1	9,14,41	220	149	0.0018007681638799707	0.0143589594073	0.082,0.058,0.0	0.184,0.0,0.016	-0.02
11663	gene:Solyc11g011480.1	NA	11	-	4530139	4530215	4529929	4530001	4530389	4530472	11663	0,2,2	2,2,0	0,0,4	0,0,3	225	149	0.0018052687325886994	0.0143871523632	0.0,0.398,1.0	NA,NA,0.469	-0.003
4360	gene:Solyc01g102950.2	NA	1	+	91605339	91605404	91604749	91604857	91606224	91606396	4360	162,59,141	0,0,0	100,114,276	8,0,6	214	149	0.0018396991620497577	0.0146537148533	1.0,1.0,1.0	0.897,1.0,0.97	0.044
14587	gene:Solyc02g065240.2	NA	2	+	36417211	36417349	36416348	36416868	36417709	36418203	14587	566,218,486	4,2,5	143,174,453	0,0,10	287	149	0.0018514822828452626	0.0147318315472	0.987,0.983,0.981	1.0,1.0,0.959	-0.003
5599	gene:Solyc09g072710.2	NA	9	-	65329789	65329934	65329085	65329255	65331795	65332024	5599	56,19,40	3,7,6	12,10,43	0,0,3	294	149	0.0018507810540988447	0.0147318315472	0.904,0.579,0.772	1.0,1.0,0.879	-0.208
12886	gene:Solyc07g008650.2	NA	7	+	3591606	3591769	3591220	3591324	3592316	3592520	12886	0,0,0	15,6,3	0,3,9	16,8,63	312	149	0.0018550472869019014	0.014752325384	0.0,0.0,0.0	0.0,0.152,0.064	-0.072
10676	gene:Solyc01g099300.2	NA	1	-	89583501	89583521	89583246	89583358	89588961	89589054	10676	8,0,4	2,0,0	2,4,15	2,0,1	169	149	0.0018916561991496213	0.0150354400776	0.779,NA,1.0	0.469,1.0,0.93	0.09
7312	gene:Solyc01g107690.2	NA	1	+	95150918	95151116	95148991	95149335	95152133	95152250	7312	7,11,7	2,2,6	3,9,17	2,0,4	347	149	0.0019021977687667124	0.0151111725786	0.6,0.703,0.334	0.392,1.0,0.646	-0.134
10093	gene:Solyc02g068240.2	NA	2	-	38235079	38235166	38234719	38234817	38235582	38235770	10093	140,61,87	6,0,5	29,27,106	0,0,0	236	149	0.0019091814067800316	0.0151585750567	0.936,1.0,0.917	1.0,1.0,1.0	-0.049
8401	gene:Solyc05g055390.2	NA	5	+	65052041	65052139	65050977	65051053	65054493	65054984	8401	26,36,33	2,1,4	11,18,47	0,0,0	247	149	0.0019234936880510927	0.0152559650971	0.887,0.956,0.833	1.0,1.0,1.0	-0.108
954	gene:Solyc08g043170.2	NA	8	+	22889349	22889468	22888831	22889109	22892647	22892798	954	13,5,12	204,165,192	4,8,9	121,162,215	268	149	0.001923391286179547	0.0152559650971	0.034,0.017,0.034	0.018,0.027,0.023	0.006
4108	gene:Solyc10g084370.1	NA	10	-	63942715	63942796	63942346	63942470	63943024	63943082	4108	6,0,0	38,19,31	3,2,3	16,24,24	230	149	0.0019317452199371244	0.0153132658025	0.093,0.0,0.0	0.108,0.051,0.075	-0.047
10111	gene:Solyc03g123920.2	NA	3	-	70616381	70616440	70616048	70616204	70621308	70621449	10111	0,0,4	0,0,4	0,0,0	0,0,2	208	149	0.0019411055713640282	0.015379290741	NA,NA,0.417	NA,NA,0.0	0.417
11859	gene:Solyc08g082660.2	NA	8	+	65379030	65379474	65378780	65378906	65379918	65380266	11859	263,96,234	3,0,0	211,195,568	1,0,12	593	149	0.0019466452515002055	0.0154149906241	0.957,1.0,1.0	0.981,1.0,0.922	0.018
13168	gene:Solyc01g008700.2	NA	1	-	2749174	2749227	2748317	2748449	2750103	2750209	13168	87,66,62	4,0,2	64,79,118	1,4,5	202	149	0.00195330079179323	0.0154594841329	0.941,1.0,0.958	0.979,0.936,0.946	0.013
8587	gene:Solyc01g089900.2	NA	1	-	83619968	83620026	83619279	83619366	83620498	83620544	8587	14,2,1	8,0,2	5,1,1	4,6,13	207	149	0.0019625470332539897	0.0155244237734	0.557,1.0,0.265	0.474,0.107,0.052	0.396
3984	gene:Solyc10g075030.1	NA	10	+	58726630	58726713	58724643	58724756	58727626	58727708	3984	3,0,3	14,17,25	0,3,2	14,22,30	232	149	0.001963775854263769	0.0155259076155	0.121,0.0,0.072	0.0,0.081,0.041	0.024
9212	gene:Solyc11g005340.1	NA	11	-	269984	270000	269716	269789	270576	270816	9212	0,0,0	5,3,5	2,0,4	0,0,35	165	149	0.0019654965581704727	0.0155312767244	0.0,0.0,0.0	1.0,NA,0.094	-0.547
8603	gene:Solyc03g117050.2	NA	3	+	66317306	66317368	66316983	66317178	66318866	66319287	8603	37,10,14	7,0,0	17,13,23	0,0,0	211	149	0.001967426598422554	0.015538293437	0.789,1.0,1.0	1.0,1.0,1.0	-0.07
14020	gene:Solyc11g013530.1	NA	11	+	6613039	6613125	6608299	6609620	6613338	6613719	14020	55,59,75	2,0,0	58,81,89	2,6,2	235	149	0.001982458956143843	0.0156416075874	0.946,1.0,1.0	0.948,0.895,0.966	0.046
2517	gene:Solyc11g042940.1	NA	11	-	33972278	33972439	33971950	33972203	33972818	33973067	2517	129,60,86	6,2,5	60,84,188	0,5,24	310	149	0.001982606018392015	0.0156416075874	0.912,0.935,0.892	1.0,0.89,0.79	0.02
7160	gene:Solyc05g052310.2	NA	5	+	62582966	62583036	62582522	62582595	62583202	62583282	7160	3,4,7	257,150,235	1,16,9	151,118,249	219	149	0.0019938455173241407	0.015721962194	0.008,0.018,0.02	0.004,0.084,0.024	-0.022
1851	gene:Solyc01g049900.2	NA	1	-	47154074	47154310	47153891	47153972	47157738	47157842	1851	7,0,2	1,0,2	10,1,7	0,2,10	385	149	0.001996408950081981	0.0157255435048	0.73,NA,0.279	1.0,0.162,0.213	0.046
2137	gene:Solyc01g090250.2	NA	1	+	83920085	83920218	83919736	83919814	83920413	83920647	2137	14,10,14	4,1,1	4,12,14	2,5,4	282	149	0.001996127155116502	0.0157255435048	0.649,0.841,0.881	0.514,0.559,0.649	0.216
13264	gene:Solyc09g091550.2	NA	9	+	70803659	70803787	70802563	70802704	70804531	70805153	13264	0,0,0	0,2,2	0,0,3	0,0,1	277	149	0.0020570766244092497	0.016194862485	NA,0.0,0.0	NA,NA,0.617	-0.617
9865	gene:Solyc05g012310.2	NA	5	-	5583328	5583448	5582942	5583245	5584148	5584303	9865	6,0,1	10,1,13	0,0,9	0,2,25	269	149	0.0020627335487124697	0.0162308284669	0.249,0.0,0.041	NA,0.0,0.166	0.014
10114	gene:Solyc08g013860.2	NA	8	-	3314552	3314772	3313290	3313419	3314879	3315047	10114	5,0,12	224,118,212	3,3,14	143,158,228	369	149	0.002066333334564526	0.0162505782446	0.009,0.0,0.022	0.008,0.008,0.024	-0.003
3772	gene:Solyc03g031990.2	NA	3	-	4482637	4482865	4482048	4482132	4483875	4483950	3772	100,54,118	0,0,1	76,71,174	0,1,9	377	149	0.0020706621606471015	0.0162760376792	1.0,1.0,0.979	1.0,0.966,0.884	0.043
7212	gene:Solyc03g097550.2	NA	3	+	59878779	59878874	59878477	59878578	59880249	59880328	7212	36,16,28	0,0,1	25,38,64	2,0,6	244	149	0.00208603973032602	0.0163882710321	1.0,1.0,0.945	0.884,1.0,0.867	0.065
3823	gene:Solyc07g044830.2	NA	7	+	57881058	57881163	57879283	57879467	57881879	57882054	3823	5,1,2	154,64,97	0,0,16	57,50,103	254	149	0.0021009107017186516	0.0164964083588	0.019,0.009,0.012	0.0,0.0,0.084	-0.015
6332	gene:Solyc12g008900.1	NA	12	-	2210429	2210480	2209296	2209588	2210897	2211161	6332	0,1,2	0,3,8	0,0,2	0,2,2	200	149	0.002122197089275722	0.0166547793675	NA,0.199,0.157	NA,0.0,0.427	-0.036
8457	gene:Solyc07g062550.2	NA	7	-	65240943	65241102	65240562	65240847	65243400	65243930	8457	20,8,12	0,0,0	17,12,24	0,0,6	308	149	0.0021236650964273325	0.0166575330104	1.0,1.0,1.0	1.0,1.0,0.659	0.114
633	gene:Solyc08g077310.2	NA	8	+	61218651	61218867	61217440	61218388	61219519	61219976	633	176,141,188	5,2,4	136,121,168	0,0,0	365	149	0.0021256688294712172	0.0166644836573	0.935,0.966,0.95	1.0,1.0,1.0	-0.05
774	gene:Solyc03g006190.2	NA	3	-	827859	827920	827674	827686	828092	828150	774	11,14,35	0,0,3	17,19,41	0,2,4	210	149	0.0021397099140067093	0.0167657459421	1.0,1.0,0.892	1.0,0.871,0.879	0.047
8510	gene:Solyc07g066580.2	NA	7	+	67977380	67977439	67976250	67976413	67978316	67978375	8510	177,61,175	7,3,9	132,120,254	4,3,10	208	149	0.0021767002681501377	0.0170466269424	0.948,0.936,0.933	0.959,0.966,0.948	-0.019
1034	gene:Solyc08g067840.2	NA	8	+	56875007	56875045	56874291	56874400	56875325	56875393	1034	57,42,50	6,4,7	59,44,144	1,10,4	187	149	0.002183080193579607	0.0170876161504	0.883,0.893,0.851	0.979,0.778,0.966	-0.032
7869	gene:Solyc01g106030.2	NA	1	+	94011449	94011531	94009712	94009846	94011764	94011872	7869	1,4,7	67,57,84	0,1,8	62,39,93	231	149	0.002191485275627452	0.0171444055325	0.01,0.043,0.051	0.0,0.016,0.053	0.012
5615	gene:Solyc10g005930.1	NA	10	-	722850	723011	722718	722730	723162	723256	5615	176,107,165	3,0,0	113,143,354	0,2,4	310	149	0.0022008116380005213	0.0172083389272	0.966,1.0,1.0	1.0,0.972,0.977	0.006
6956	gene:Solyc12g089340.1	NA	12	-	64471932	64472011	64471244	64471334	64472368	64472458	6956	6,6,11	73,35,87	8,14,19	29,48,77	228	149	0.0022116123566749096	0.0172837273849	0.051,0.101,0.076	0.153,0.16,0.139	-0.075
[truncated: 13,003 more rows]
