# Supplementary material for: High transcriptome plasticity drives phosphate starvation responses in tomato
Source: Stress Biol. 2022 Mar 18;2(1):18. doi: 10.1007/s44154-022-00035-4 (PMC10441952; doi:10.1007/s44154-022-00035-4)
Supplement: Supplementary file 3 — Additional file 3. [file 44154_2022_35_MOESM3_ESM.zip › rmats_7r/A3SS.MATS.ReadsOnTargetAndJunctionCounts.txt]

ID	GeneID	geneSymbol	chr	strand	longExonStart_0base	longExonEnd	shortES	shortEE	flankingES	flankingEE	ID	IC_SAMPLE_1	SC_SAMPLE_1	IC_SAMPLE_2	SC_SAMPLE_2	IncFormLen	SkipFormLen	PValue	FDR	IncLevel1	IncLevel2	IncLevelDifference
10984	gene:Solyc10g009330.2	NA	10	+	3408044	3408291	3408178	3408291	3406870	3406880	10984	106,102,164	126,95,132	72,52,72	222,129,170	283	149	0.0	0.0	0.307,0.361,0.395	0.146,0.175,0.182	0.187
21568	gene:Solyc04g076830.2	NA	4	-	61703808	61704055	61703808	61703883	61705322	61705485	21568	281,216,275	70,74,90	68,41,26	112,96,117	321	149	0.0	0.0	0.651,0.575,0.586	0.22,0.165,0.094	0.444
9213	gene:Solyc06g060720.2	NA	6	-	38737622	38737804	38737622	38737671	38737874	38738056	9213	89,59,41	486,289,431	16,10,19	466,286,404	282	149	0.0	0.0	0.088,0.097,0.048	0.018,0.018,0.024	0.058
15250	gene:Solyc01g080860.2	NA	1	-	80178969	80179113	80178969	80179103	80179226	80179364	15250	58,88,129	149,150,247	56,44,54	314,216,276	159	149	1.3644458139397535e-287	9.28539487531e-284	0.267,0.355,0.329	0.143,0.16,0.155	0.164
26120	gene:Solyc11g069490.1	NA	11	+	54093222	54093446	54093361	54093446	54092488	54092611	26120	75,44,86	32,28,42	32,9,22	44,42,40	288	149	4.643184543807087e-283	2.52784252934e-279	0.548,0.448,0.514	0.273,0.1,0.222	0.305
26122	gene:Solyc11g069490.1	NA	11	+	54093222	54093446	54093358	54093446	54092488	54092611	26122	71,41,79	275,304,326	31,8,20	328,237,259	285	149	1.1850179708245272e-256	5.37622903064e-253	0.119,0.066,0.112	0.047,0.017,0.039	0.065
2653	gene:Solyc06g083640.2	NA	6	-	48982850	48983070	48982850	48982966	48983141	48983253	2653	7,1,3	83,80,85	8,12,10	36,20,21	253	149	1.1740994078805405e-229	4.56573714027e-226	0.047,0.007,0.02	0.116,0.261,0.219	-0.174
10526	gene:Solyc08g083330.2	NA	8	-	65822828	65822944	65822828	65822929	65824622	65825290	10526	69,55,92	22,20,24	44,43,42	2,2,1	164	149	1.918409469459934e-223	5.80233601869e-220	0.74,0.714,0.777	0.952,0.951,0.974	-0.215
6934	gene:Solyc07g044830.2	NA	7	+	57879283	57879467	57879420	57879467	57878960	57879004	6934	10,14,20	175,109,134	5,0,0	186,131,174	286	149	1.8739725299060775e-223	5.80233601869e-220	0.029,0.063,0.072	0.014,0.0,0.0	0.05
4699	gene:Solyc07g042510.2	NA	7	-	55782158	55782319	55782158	55782203	55783087	55783484	4699	33,3,2	4,2,1	0,2,1	7,7,1	265	149	2.2547878278733207e-220	6.13775794625e-217	0.823,0.458,0.529	0.0,0.138,0.36	0.437
27861	gene:Solyc05g007110.2	NA	5	+	1681746	1683310	1683230	1683310	1681132	1681246	27861	950,918,875	14,18,33	901,858,910	0,0,13	1633	149	6.525561839414087e-218	1.6148392621e-214	0.861,0.823,0.708	1.0,1.0,0.865	-0.158
11399	gene:Solyc08g065310.2	NA	8	-	53218715	53218874	53218715	53218870	53218969	53219068	11399	32,37,44	13,14,9	30,8,22	0,0,1	153	149	8.6739177912998e-208	1.96760596831e-204	0.706,0.72,0.826	1.0,1.0,0.955	-0.234
14110	gene:Solyc01g107290.2	NA	1	+	94882663	94882897	94882739	94882897	94882524	94882574	14110	198,113,191	8,10,12	281,154,294	4,0,0	225	149	1.892705988235886e-207	3.9631807466e-204	0.942,0.882,0.913	0.979,1.0,1.0	-0.081
15323	gene:Solyc02g086080.2	NA	2	+	48864810	48865059	48864961	48865059	48864672	48864721	15323	2,3,5	11,4,2	3,3,10	1,0,0	300	149	5.1443589394396056e-204	1.00024710493e-200	0.083,0.271,0.554	0.598,1.0,1.0	-0.563
15947	gene:Solyc09g074360.2	NA	9	-	66162198	66162370	66162198	66162252	66164040	66164123	15947	25,16,9	213,119,171	2,0,5	179,115,186	267	149	2.199629707326361e-202	3.99174135088e-199	0.061,0.07,0.029	0.006,0.0,0.015	0.046
21120	gene:Solyc01g079250.2	NA	1	-	78341571	78341797	78341571	78341697	78342104	78343189	21120	530,431,530	732,556,786	265,183,295	649,529,607	249	149	6.139237357775181e-197	1.04447612572e-193	0.302,0.317,0.287	0.196,0.172,0.225	0.104
25090	gene:Solyc04g080280.2	NA	4	+	64516309	64516512	64516378	64516512	64515437	64515530	25090	5412,2689,3697	319,226,318	1102,925,1093	179,125,160	218	149	5.431735203135562e-189	8.69748611556e-186	0.921,0.89,0.888	0.808,0.835,0.824	0.077
26514	gene:Solyc08g074890.2	NA	8	+	59039940	59040027	59039993	59040027	59039774	59039795	26514	60,41,49	4,3,18	56,46,44	0,0,2	202	149	4.820830005348883e-182	7.29043408753e-179	0.917,0.91,0.668	1.0,1.0,0.942	-0.149
26518	gene:Solyc08g074890.2	NA	8	+	59039958	59040027	59039993	59040027	59039774	59039795	26518	80,51,76	4,3,18	77,82,59	0,0,2	184	149	1.4570314383817473e-181	2.08746593601e-178	0.942,0.932,0.774	1.0,1.0,0.96	-0.104
16539	gene:Solyc10g044890.1	NA	10	+	28884162	28884255	28884178	28884255	28883630	28883719	16539	73,53,57	83,85,92	67,70,61	49,31,32	165	149	3.9969609910669506e-181	5.44006375689e-178	0.443,0.36,0.359	0.553,0.671,0.633	-0.232
25088	gene:Solyc04g080280.2	NA	4	+	64516331	64516512	64516378	64516512	64515437	64515530	25088	3534,1720,2798	319,226,318	877,667,856	179,125,160	196	149	9.455776308209118e-181	1.22569374708e-177	0.894,0.853,0.87	0.788,0.802,0.803	0.075
11421	gene:Solyc01g107580.2	NA	1	+	95082817	95082930	95082825	95082930	95082120	95082201	11421	2,0,1	8,6,2	5,6,9	1,2,2	157	149	1.2827137936542448e-180	1.58712509896e-177	0.192,0.0,0.322	0.826,0.74,0.81	-0.621
25091	gene:Solyc04g080280.2	NA	4	+	64516335	64516512	64516378	64516512	64515437	64515530	25091	3519,1710,2777	319,226,318	874,666,853	179,125,160	192	149	8.310349252727944e-179	9.83547900037e-176	0.895,0.854,0.871	0.791,0.805,0.805	0.073
20673	gene:Solyc01g108100.2	NA	1	+	95462124	95462346	95462248	95462346	95461742	95462016	20673	35,16,20	69,56,38	0,3,1	31,17,16	273	149	9.915992847405658e-176	1.12468017208e-172	0.217,0.135,0.223	0.0,0.088,0.033	0.151
6242	gene:Solyc02g066940.2	NA	2	-	37190688	37190824	37190688	37190782	37191321	37191408	6242	76,59,76	14,21,27	36,12,15	57,21,53	191	149	1.70071078808865e-175	1.8518019345e-172	0.809,0.687,0.687	0.33,0.308,0.181	0.455
20500	gene:Solyc01g099980.2	NA	1	-	90068165	90068391	90068165	90068296	90068482	90068605	20500	88,43,131	131,77,93	8,12,25	51,54,43	244	149	3.6123261973684184e-175	3.78196659302e-172	0.291,0.254,0.462	0.087,0.119,0.262	0.18
27069	gene:Solyc04g080470.2	NA	4	+	64645344	64646720	64646493	64646720	64642809	64644010	27069	161,73,84	11,14,22	28,21,50	25,10,20	1298	149	2.4189598569755032e-174	2.43875949136e-171	0.627,0.374,0.305	0.114,0.194,0.223	0.258
15486	gene:Solyc06g074320.2	NA	6	+	45944650	45944873	45944813	45944873	45943783	45944018	15486	20,10,11	0,4,1	0,5,0	2,7,3	312	149	5.0382524004565895e-172	4.89808102117e-169	1.0,0.544,0.84	0.0,0.254,0.0	0.71
27429	gene:Solyc03g119710.2	NA	3	+	68252934	68253025	68252938	68253025	68252315	68252397	27429	30,28,38	14,12,14	27,22,33	39,32,50	153	149	2.736750025674869e-171	2.5688645672e-168	0.676,0.694,0.726	0.403,0.401,0.391	0.3
12782	gene:Solyc07g041750.2	NA	7	-	54081105	54081207	54081105	54081201	54081290	54081556	12782	23,26,24	4,3,7	33,16,43	30,20,33	155	149	1.7763488784501576e-168	1.61179976068e-165	0.847,0.893,0.767	0.514,0.435,0.556	0.334
18543	gene:Solyc05g056150.2	NA	5	-	65549332	65549460	65549332	65549418	65549691	65549899	18543	10,16,13	6,9,10	8,2,11	38,21,21	191	149	2.8997989781020247e-168	2.54630412848e-165	0.565,0.581,0.504	0.141,0.069,0.29	0.383
15791	gene:Solyc06g069090.2	NA	6	-	42881825	42881937	42881825	42881917	42882381	42882477	15791	148,89,91	258,153,198	96,70,73	338,217,324	169	149	6.244474735627579e-168	5.31190146183e-165	0.336,0.339,0.288	0.2,0.221,0.166	0.125
21816	gene:Solyc03g062910.2	NA	3	+	32476829	32481622	32481568	32481622	32473887	32473906	21816	75,54,37	17,14,5	22,21,8	13,14,19	4888	149	2.936719903320649e-167	2.42243795419e-164	0.119,0.105,0.184	0.049,0.044,0.013	0.101
11347	gene:Solyc01g006710.2	NA	1	+	1291358	1291590	1291494	1291590	1289672	1289909	11347	22,7,17	27,19,6	3,4,0	20,20,14	285	149	1.9691215273217827e-162	1.57651344398e-159	0.299,0.162,0.597	0.073,0.095,0.0	0.297
21119	gene:Solyc01g079250.2	NA	1	-	78341571	78341789	78341571	78341697	78342104	78343189	21119	311,228,337	732,556,786	156,110,175	649,529,607	241	149	7.495068563180572e-162	5.82923603881e-159	0.208,0.202,0.21	0.129,0.114,0.151	0.075
26516	gene:Solyc08g074890.2	NA	8	+	59039880	59040027	59039993	59040027	59039774	59039795	26516	190,152,161	4,3,18	168,137,166	0,0,2	262	149	2.0763422820229043e-154	1.57000314608e-151	0.964,0.966,0.836	1.0,1.0,0.979	-0.071
20320	gene:Solyc12g005950.1	NA	12	-	584279	584393	584279	584357	587115	587430	20320	83,50,69	112,78,115	21,16,22	101,54,67	185	149	1.4920745978739971e-151	1.09772331429e-148	0.374,0.34,0.326	0.143,0.193,0.209	0.165
27948	gene:Solyc04g050150.2	NA	4	-	45662030	45662098	45662030	45662089	45662591	45662727	27948	32,14,31	29,15,16	4,6,11	26,35,11	158	149	1.4735733486459913e-147	1.05558263483e-144	0.51,0.468,0.646	0.127,0.139,0.485	0.291
24998	gene:Solyc05g007020.2	NA	5	-	1610233	1610335	1610233	1610313	1610461	1610526	24998	238,173,226	1258,792,1127	55,16,30	402,295,434	171	149	1.7134338459927283e-145	1.1959328903e-142	0.142,0.16,0.149	0.107,0.045,0.057	0.081
9571	gene:Solyc04g082290.2	NA	4	-	66008685	66008764	66008685	66008725	66009402	66009596	9571	6,9,10	35,29,41	0,2,2	48,31,43	188	149	4.20787385012589e-144	2.86356335186e-141	0.12,0.197,0.162	0.0,0.049,0.036	0.131
25682	gene:Solyc11g010550.1	NA	11	-	3600201	3600432	3600201	3600424	3601602	3601699	25682	0,6,11	8,9,16	2,0,0	16,2,20	157	149	4.7363116168213604e-139	3.14456435418e-136	0.0,0.388,0.395	0.106,0.0,0.0	0.226
17810	gene:Solyc07g017680.1	NA	7	+	7731786	7731940	7731820	7731940	7730810	7730880	17810	16,8,13	2,0,5	0,1,0	0,0,9	183	149	1.2943892556404083e-136	8.38918331614e-134	0.867,1.0,0.679	NA,1.0,0.0	0.349
17986	gene:Solyc12g096630.1	NA	12	+	65465929	65466175	65465989	65466175	65465728	65465788	17986	61,43,49	74,61,83	14,6,8	44,26,46	209	149	4.804283610023186e-136	3.0413349802e-133	0.37,0.334,0.296	0.185,0.141,0.11	0.188
19070	gene:Solyc04g005490.2	NA	4	+	330870	330996	330887	330996	330395	330647	19070	7,1,1	166,112,127	13,3,6	62,42,57	166	149	1.3300858286512433e-135	8.22869689584e-133	0.036,0.008,0.007	0.158,0.06,0.086	-0.084
20587	gene:Solyc05g050390.2	NA	5	-	60510200	60510325	60510200	60510321	60510673	60511209	20587	150,122,105	18,8,2	85,96,69	2,0,0	153	149	1.0325535144956907e-133	6.24603093735e-131	0.89,0.937,0.981	0.976,1.0,1.0	-0.056
6594	gene:Solyc01g099700.2	NA	1	+	89871232	89871352	89871267	89871352	89869514	89869610	6594	15,14,5	147,106,180	3,0,3	153,102,139	184	149	1.6936842827760157e-133	1.00225608394e-130	0.076,0.097,0.022	0.016,0.0,0.017	0.054
18210	gene:Solyc09g018370.2	NA	9	+	14531942	14532058	14532018	14532058	14531821	14531865	18210	54,19,66	13,4,0	52,18,33	0,0,1	225	149	1.832729940806852e-133	1.06146258976e-130	0.733,0.759,1.0	1.0,1.0,0.956	-0.155
11701	gene:Solyc06g062310.2	NA	6	+	39311577	39311718	39311601	39311718	39310728	39310799	11701	2,0,4	5,4,3	4,2,0	0,0,1	173	149	2.2737695885958785e-133	1.28946420773e-130	0.256,0.0,0.535	1.0,1.0,0.0	-0.403
23180	gene:Solyc12g017860.1	NA	12	-	7595420	7595579	7595420	7595544	7595712	7595937	23180	24,18,25	11,4,5	17,7,25	2,0,0	184	149	1.797282963295329e-131	9.98445704977e-129	0.639,0.785,0.802	0.873,1.0,1.0	-0.216
20354	gene:Solyc07g054500.2	NA	7	-	62813168	62813240	62813168	62813214	62813321	62813448	20354	82,53,118	8,9,17	164,86,122	3,3,3	175	149	7.808184051077884e-131	4.25093156109e-128	0.897,0.834,0.855	0.979,0.961,0.972	-0.109
14389	gene:Solyc02g069750.1	NA	2	-	39569692	39569839	39569692	39569778	39570807	39571007	14389	11,15,25	3,4,2	243,179,134	2,2,0	210	149	5.849898800465678e-130	3.12235480877e-127	0.722,0.727,0.899	0.989,0.984,1.0	-0.208
26611	gene:Solyc09g031580.2	NA	9	-	29718695	29718828	29718695	29718794	29718905	29719113	26611	107,81,107	21,5,6	52,33,79	3,0,0	183	149	2.7165162003300285e-129	1.42204399018e-126	0.806,0.93,0.936	0.934,1.0,1.0	-0.087
4805	gene:Solyc01g080220.2	NA	1	+	79434784	79434883	79434791	79434883	79434621	79434705	4805	50,41,79	9,1,11	36,24,36	0,1,0	156	149	1.349173594295439e-127	6.92940649251e-125	0.841,0.975,0.873	1.0,0.958,1.0	-0.09
8480	gene:Solyc07g066000.2	NA	7	+	67554202	67554446	67554315	67554446	67553123	67554087	8480	72,57,54	89,62,89	23,16,26	67,64,65	262	149	1.719789725823722e-126	8.66933261605e-124	0.315,0.343,0.257	0.163,0.124,0.185	0.148
8688	gene:Solyc01g094860.2	NA	1	-	86260237	86260384	86260237	86260341	86260846	86260911	8688	8,0,9	4,2,4	2,0,0	8,0,7	192	149	1.3159681410649096e-124	6.51308523053e-122	0.608,0.0,0.636	0.162,NA,0.0	0.334
21333	gene:Solyc08g079490.2	NA	8	-	63001677	63001899	63001677	63001774	63002094	63002177	21333	14,8,21	1,0,2	12,11,6	9,1,8	274	149	5.677222756059978e-123	2.75963715433e-120	0.884,1.0,0.851	0.42,0.857,0.29	0.389
15849	gene:Solyc06g009060.2	NA	6	-	2983500	2983717	2983500	2983534	2985269	2985371	15849	268,158,207	173,154,208	152,84,128	220,205,239	332	149	1.9501756885958798e-120	9.31328638935e-118	0.41,0.315,0.309	0.237,0.155,0.194	0.149
23396	gene:Solyc10g044630.1	NA	10	+	27205447	27205614	27205456	27205614	27199424	27199481	23396	4,2,1	5,1,4	2,2,1	0,0,1	158	149	1.1461653335312654e-118	5.3792700938e-116	0.43,0.654,0.191	1.0,1.0,0.485	-0.403
11192	gene:Solyc02g093440.2	NA	2	+	54316195	54316378	54316236	54316378	54315675	54315962	11192	48,18,43	11,4,3	43,40,37	0,1,2	190	149	9.862948788304415e-115	4.55049710113e-112	0.774,0.779,0.918	1.0,0.969,0.936	-0.145
1465	gene:Solyc06g071850.2	NA	6	+	44265155	44265267	44265165	44265267	44264997	44265090	1465	8,9,8	59,44,45	2,0,0	29,13,28	159	149	4.199674482574403e-114	1.90532231817e-111	0.113,0.161,0.143	0.061,0.0,0.0	0.119
12595	gene:Solyc03g116640.2	NA	3	+	65971485	65971674	65971604	65971674	65971101	65971149	12595	33,12,22	2,0,0	34,18,21	4,4,6	268	149	4.16398756101815e-113	1.85816238358e-110	0.902,1.0,1.0	0.825,0.714,0.661	0.234
14791	gene:Solyc03g112520.2	NA	3	-	62911906	62911994	62911906	62911990	62913843	62913880	14791	110,71,111	10,7,9	94,64,77	0,0,4	153	149	8.07012994110912e-113	3.54317753431e-110	0.915,0.908,0.923	1.0,1.0,0.949	-0.068
19014	gene:Solyc03g005430.2	NA	3	-	316842	317007	316842	316988	317749	317879	19014	12,9,6	424,207,208	15,15,7	182,104,66	168	149	4.0762316031199533e-112	1.76125556299e-109	0.024,0.037,0.025	0.068,0.113,0.086	-0.06
10745	gene:Solyc11g019970.1	NA	11	-	9881034	9881178	9881034	9881043	9882556	9882681	10745	24,12,26	3,2,8	5,2,13	11,5,7	284	149	4.947291483661628e-112	2.10422221057e-109	0.808,0.759,0.63	0.193,0.173,0.494	0.446
19693	gene:Solyc05g008270.2	NA	5	-	2654406	2654523	2654406	2654510	2656475	2656610	19693	0,1,1	4,3,0	5,0,9	2,0,0	162	149	8.481158920671398e-112	3.55177887661e-109	0.0,0.235,1.0	0.697,NA,1.0	-0.437
9601	gene:Solyc11g008340.1	NA	11	+	2546425	2546549	2546442	2546549	2545982	2546083	9601	9,2,9	0,0,2	7,4,5	6,5,0	166	149	3.4290551920019055e-110	1.41427744517e-107	1.0,1.0,0.802	0.512,0.418,1.0	0.291
11196	gene:Solyc02g093440.2	NA	2	+	54316173	54316378	54316236	54316378	54315675	54315962	11196	65,24,49	11,4,3	54,44,45	0,1,2	212	149	8.043714528078476e-110	3.26802915177e-107	0.806,0.808,0.92	1.0,0.969,0.941	-0.125
4698	gene:Solyc07g042510.2	NA	7	-	55782158	55782281	55782158	55782203	55783087	55783484	4698	17,3,2	4,2,1	4,1,0	7,7,1	227	149	1.5692104961819044e-108	6.28168807597e-106	0.736,0.496,0.568	0.273,0.086,0.0	0.48
9868	gene:Solyc09g055590.2	NA	9	-	42263224	42263439	42263224	42263389	42263777	42263972	9868	3,4,3	133,87,116	13,7,10	95,69,79	199	149	2.466786385889258e-108	9.73165104497e-106	0.017,0.033,0.019	0.093,0.071,0.087	-0.061
12596	gene:Solyc03g116640.2	NA	3	+	65971524	65971674	65971604	65971674	65971101	65971149	12596	33,11,22	2,0,0	32,18,25	4,4,6	229	149	6.4985887806100645e-108	2.52711550281e-105	0.915,1.0,1.0	0.839,0.745,0.731	0.2
12354	gene:Solyc01g098230.2	NA	1	+	88808120	88808247	88808171	88808247	88807951	88808035	12354	13,20,18	59,61,67	5,2,4	117,90,78	200	149	1.0405100134154755e-107	3.98925677115e-105	0.141,0.196,0.167	0.031,0.016,0.037	0.14
20274	gene:Solyc07g043620.2	NA	7	-	57565697	57565856	57565697	57565847	57565926	57565979	20274	156,151,232	1,2,5	169,131,140	8,9,11	158	149	6.154033798893792e-107	2.32665213944e-104	0.993,0.986,0.978	0.952,0.932,0.923	0.05
19692	gene:Solyc03g033840.2	NA	3	-	5445648	5445759	5445648	5445741	5446071	5446657	19692	1,0,0	0,1,11	8,1,1	6,2,5	167	149	2.180533783853288e-106	8.13100138771e-104	1.0,0.0,0.0	0.543,0.308,0.151	-0.001
1387	gene:Solyc03g006190.2	NA	3	-	827854	828023	827854	827920	828092	828129	1387	24,21,18	45,16,35	9,16,1	52,18,53	252	149	4.165492085948165e-105	1.53228189286e-102	0.24,0.437,0.233	0.093,0.345,0.011	0.154
14391	gene:Solyc02g069750.1	NA	2	-	39569692	39569792	39569692	39569778	39570807	39571007	14391	1,1,3	3,4,2	13,6,8	2,2,0	163	149	4.861362177287807e-105	1.76441519771e-102	0.234,0.186,0.578	0.856,0.733,1.0	-0.53
5631	gene:Solyc02g091030.2	NA	2	+	52467905	52468001	52467923	52468001	52467433	52467511	5631	1,0,3	24,16,20	6,1,4	12,3,0	167	149	3.2947064835895963e-104	1.18006848934e-101	0.036,0.0,0.118	0.308,0.229,1.0	-0.461
13921	gene:Solyc03g112450.2	NA	3	-	62853145	62853264	62853145	62853239	62854148	62854213	13921	4,2,8	0,2,4	1,0,1	0,3,4	174	149	1.5111532862514857e-103	5.34222124741e-101	1.0,0.461,0.631	1.0,0.0,0.176	0.305
11137	gene:Solyc11g045370.1	NA	11	-	30705194	30705238	30705194	30705231	30709877	30709938	11137	10,21,38	32,19,29	18,5,2	33,34,25	156	149	1.9393100185900167e-103	6.76794333539e-101	0.23,0.514,0.556	0.343,0.123,0.071	0.254
10102	gene:Solyc08g008040.2	NA	8	+	2535285	2535588	2535422	2535588	2534286	2534407	10102	193,149,180	24,20,15	223,158,193	10,7,7	286	149	5.290474445651091e-103	1.8229367707e-100	0.807,0.795,0.862	0.921,0.922,0.935	-0.105
18706	gene:Solyc09g098370.2	NA	9	+	72207741	72207985	72207761	72207985	72207520	72207661	18706	1,5,8	21,6,22	2,0,0	15,13,16	169	149	5.460325497566264e-102	1.85794400462e-99	0.04,0.424,0.243	0.105,0.0,0.0	0.201
24382	gene:Solyc09g065820.2	NA	9	+	64097083	64097138	64097137	64097138	64096894	64097002	24382	6,1,9	3,0,0	0,2,2	3,2,3	203	149	3.183865276533705e-101	1.06997526781e-98	0.595,1.0,1.0	0.0,0.423,0.329	0.614
26612	gene:Solyc09g031580.2	NA	9	-	29718695	29718825	29718695	29718794	29718905	29719113	26612	12,5,6	21,5,6	4,6,5	3,0,0	180	149	2.1179977111573452e-100	7.03097752383e-98	0.321,0.453,0.453	0.525,1.0,1.0	-0.433
22939	gene:Solyc09g018750.2	NA	9	-	16843518	16843641	16843518	16843620	16844061	16844143	22939	2846,1971,2994	20,11,29	1926,1325,1757	30,17,40	170	149	9.157814446155174e-100	3.003432133e-97	0.992,0.994,0.989	0.983,0.986,0.975	0.01
17464	gene:Solyc07g017530.2	NA	7	-	7472836	7473052	7472836	7472914	7473442	7473538	17464	13,14,20	12,17,25	8,0,1	10,18,15	287	149	1.6211991757865424e-99	5.24972344757e-97	0.36,0.299,0.293	0.293,0.0,0.033	0.209
20789	gene:Solyc02g070920.2	NA	2	-	40500418	40500607	40500418	40500586	40501190	40501361	20789	1,0,1	3,2,4	0,3,2	0,2,0	170	149	1.6392729622107124e-99	5.24972344757e-97	0.226,0.0,0.18	NA,0.568,1.0	-0.649
16895	gene:Solyc11g065090.1	NA	11	+	50390928	50391054	50390963	50391054	50390435	50390492	16895	13,9,2	56,43,20	0,0,2	20,17,11	184	149	2.405661558179378e-99	7.61447828781e-97	0.158,0.145,0.075	0.0,0.0,0.128	0.083
963	gene:Solyc07g054880.2	NA	7	+	63059368	63059691	63059563	63059691	63059125	63059240	963	640,307,570	8,4,9	128,68,109	7,4,8	344	149	2.8451309514052182e-99	8.90198961244e-97	0.972,0.971,0.965	0.888,0.88,0.855	0.095
26551	gene:Solyc03g113970.2	NA	3	+	64031229	64031344	64031234	64031344	64030958	64031119	26551	5,1,5	10,2,22	2,0,0	24,11,8	154	149	1.1663003295938617e-96	3.60771150817e-94	0.326,0.326,0.18	0.075,0.0,0.0	0.252
12513	gene:Solyc03g117060.2	NA	3	-	66324594	66324806	66324594	66324779	66325342	66325466	12513	26,24,12	700,608,838	5,6,8	833,497,519	176	149	2.129199328876383e-96	6.51223987993e-94	0.03,0.032,0.012	0.005,0.01,0.013	0.015
13329	gene:Solyc11g045050.1	NA	11	+	31847430	31847495	31847434	31847495	31844499	31844597	13329	6,1,11	7,0,13	0,3,0	13,2,8	153	149	4.053135614655794e-96	1.22589338407e-93	0.455,1.0,0.452	0.0,0.594,0.0	0.438
15744	gene:Solyc09g009670.2	NA	9	+	3069825	3069905	3069828	3069905	3069571	3069670	15744	4,0,0	5,0,4	4,2,9	0,0,2	152	149	6.030421080381103e-96	1.8038911234e-93	0.44,NA,0.0	1.0,1.0,0.815	-0.718
22640	gene:Solyc07g063510.2	NA	7	+	65978835	65978898	65978845	65978898	65978561	65978747	22640	9,4,3	7,2,8	9,12,17	2,2,2	159	149	6.761102323781913e-96	2.00047789517e-93	0.546,0.652,0.26	0.808,0.849,0.888	-0.362
4677	gene:Solyc01g111410.2	NA	1	+	97668888	97668982	97668897	97668982	97668633	97668757	4677	99,55,89	12,9,12	99,28,50	0,4,2	158	149	7.2759300686408785e-96	2.12965690751e-93	0.886,0.852,0.875	1.0,0.868,0.959	-0.071
16960	gene:Solyc06g064450.2	NA	6	-	40140521	40140592	40140521	40140584	40141455	40141854	16960	166,84,161	8,5,16	80,38,75	1,0,2	157	149	3.921726975694262e-95	1.13567372346e-92	0.952,0.941,0.905	0.987,1.0,0.973	-0.054
17052	gene:Solyc11g020210.1	NA	11	+	10488645	10488757	10488666	10488757	10488352	10488375	17052	3,7,1	8,8,3	3,0,5	0,2,0	170	149	4.629894267229506e-95	1.32663528261e-92	0.247,0.434,0.226	1.0,0.0,1.0	-0.364
12827	gene:Solyc02g067440.2	NA	2	-	37627211	37627337	37627211	37627304	37627558	37627706	12827	6,3,3	48,25,36	34,33,35	124,100,98	182	149	1.4588159893156295e-94	4.1365031297e-92	0.093,0.089,0.064	0.183,0.213,0.226	-0.125
12161	gene:Solyc07g009350.2	NA	7	-	4396016	4396252	4396016	4396089	4396802	4396984	12161	17,6,7	70,19,16	5,0,0	27,23,24	312	149	4.734279272232055e-94	1.3285754234e-91	0.104,0.131,0.173	0.081,0.0,0.0	0.109
26646	gene:Solyc05g016410.2	NA	5	+	16194339	16194574	16194510	16194574	16193669	16193740	26646	28,17,26	7,1,1	10,3,4	2,2,10	320	149	5.333702075922229e-94	1.48151738988e-91	0.651,0.888,0.924	0.7,0.411,0.157	0.398
11579	gene:Solyc02g069420.2	NA	2	+	39323021	39323348	39323303	39323348	39322683	39322960	11579	18,5,20	16,8,5	10,9,4	18,17,25	431	149	1.942443713917251e-93	5.34093538753e-91	0.28,0.178,0.58	0.161,0.155,0.052	0.223
21889	gene:Solyc05g006170.2	NA	5	-	853473	853535	853473	853525	853628	853712	21889	46,22,20	3,0,10	20,30,35	0,0,2	159	149	2.230287452663966e-93	6.0710654749e-91	0.935,1.0,0.652	1.0,1.0,0.943	-0.119
25377	gene:Solyc05g009780.2	NA	5	-	3978511	3978651	3978511	3978637	3978837	3979075	25377	2,2,4	6,1,2	0,2,1	1,0,0	163	149	2.3181367356547375e-93	6.24772278032e-91	0.234,0.646,0.646	0.0,1.0,1.0	-0.158
14498	gene:Solyc01g105570.2	NA	1	-	93708265	93708446	93708265	93708377	93709138	93709438	14498	9,2,12	58,22,63	1,3,0	52,32,32	218	149	2.9518775366614792e-93	7.87775082603e-91	0.096,0.059,0.115	0.013,0.06,0.0	0.066
10197	gene:Solyc04g008640.2	NA	4	+	2258833	2258992	2258929	2258992	2258698	2258765	10197	18,0,16	72,54,80	8,0,6	122,79,85	245	149	1.1619740601746415e-92	3.07088309631e-90	0.132,0.0,0.108	0.038,0.0,0.041	0.054
25349	gene:Solyc05g050940.2	NA	5	+	61167418	61167493	61167422	61167493	61166401	61166446	25349	14,12,19	3,4,5	18,15,9	2,0,0	153	149	1.9859525049802315e-92	5.19803972481e-90	0.82,0.745,0.787	0.898,1.0,1.0	-0.182
6865	gene:Solyc06g011560.2	NA	6	+	8115546	8115763	8115559	8115763	8115306	8115340	6865	16,19,19	44,30,75	4,0,4	36,16,23	162	149	5.196691122341386e-91	1.34722980039e-88	0.251,0.368,0.189	0.093,0.0,0.138	0.192
23813	gene:Solyc01g106740.2	NA	1	-	94485213	94485289	94485213	94485285	94485455	94485567	23813	24,23,31	28,29,31	17,6,14	60,31,44	153	149	8.119780046193642e-91	2.0851748362e-88	0.455,0.436,0.493	0.216,0.159,0.237	0.257
4572	gene:Solyc07g061920.2	NA	7	+	64808309	64808438	64808328	64808438	64808049	64808201	4572	6,8,6	73,40,71	0,1,0	24,22,12	168	149	2.7699431609061086e-90	7.04678717598e-88	0.068,0.151,0.07	0.0,0.039,0.0	0.083
20084	gene:Solyc02g081890.2	NA	2	-	45664084	45664252	45664084	45664200	45664368	45664447	20084	3,1,4	2,6,0	1,2,0	7,15,17	201	149	9.671347103423866e-90	2.43762721761e-87	0.527,0.11,1.0	0.096,0.09,0.0	0.484
26390	gene:Solyc02g067860.2	NA	2	+	37962479	37962710	37962568	37962710	37962280	37962372	26390	34,25,42	5,10,23	43,26,36	0,5,6	238	149	3.38421168283614e-89	8.45152534115e-87	0.81,0.61,0.533	1.0,0.765,0.79	-0.201
11560	gene:Solyc11g030390.1	NA	11	-	21670362	21670491	21670362	21670387	21671011	21671223	11560	21,16,29	0,1,1	5,4,13	6,0,8	253	149	1.225638623192593e-88	3.03300990563e-86	1.0,0.904,0.945	0.329,1.0,0.489	0.344
12012	gene:Solyc02g083140.2	NA	2	+	46648671	46648726	46648684	46648726	46648234	46648552	12012	2,0,0	23,12,19	10,0,1	18,17,13	162	149	3.4102516179676377e-88	8.36310444078e-86	0.074,0.0,0.0	0.338,0.0,0.066	-0.11
23480	gene:Solyc03g097240.2	NA	3	-	59546389	59546538	59546389	59546462	59547196	59547323	23480	3,4,0	5,0,1	2,0,1	0,1,0	225	149	4.984740688358485e-88	1.21151452034e-85	0.284,1.0,0.0	1.0,0.0,1.0	-0.239
22572	gene:Solyc03g110940.2	NA	3	+	61665025	61665150	61665030	61665150	61663785	61663914	22572	40,44,54	6,3,5	53,43,34	1,1,0	154	149	8.929995042305665e-88	2.15118048714e-85	0.866,0.934,0.913	0.981,0.977,1.0	-0.082
12803	gene:Solyc02g090130.2	NA	2	-	51761094	51761333	51761094	51761262	51761617	51761876	12803	77,45,61	0,0,2	31,21,6	0,0,8	220	149	1.0614516515466212e-87	2.53454170235e-85	1.0,1.0,0.954	1.0,1.0,0.337	0.206
15403	gene:Solyc08g005430.2	NA	8	+	320303	320529	320308	320529	319768	320206	15403	7,2,2	17,20,12	1,9,20	12,3,11	154	149	1.7297058231559666e-87	4.09428888801e-85	0.285,0.088,0.139	0.075,0.744,0.638	-0.315
16095	gene:Solyc03g118700.2	NA	3	-	67553984	67554086	67553984	67554076	67554169	67554232	16095	0,3,6	6,1,5	7,12,5	4,0,0	159	149	5.649579838101763e-87	1.31442062199e-84	0.0,0.738,0.529	0.621,1.0,1.0	-0.451
24227	gene:Solyc01g014490.2	NA	1	-	13977136	13977231	13977136	13977227	13977303	13977442	24227	40,33,47	1,6,7	49,32,68	2,0,1	153	149	5.633981824549996e-87	1.31442062199e-84	0.975,0.843,0.867	0.96,1.0,0.985	-0.087
2377	gene:Solyc02g087710.2	NA	2	-	50034971	50035150	50034971	50035145	50035984	50036081	2377	17,15,15	4,2,0	10,3,10	16,3,0	154	149	9.240412246695767e-87	2.13163781159e-84	0.804,0.879,1.0	0.377,0.492,1.0	0.271
12804	gene:Solyc02g090130.2	NA	2	-	51761094	51761327	51761094	51761262	51761617	51761876	12804	70,39,59	0,0,2	30,20,7	0,0,8	214	149	1.1774627558219936e-85	2.69342131733e-83	1.0,1.0,0.954	1.0,1.0,0.379	0.192
8186	gene:Solyc02g005290.2	NA	2	-	7644270	7644370	7644270	7644367	7644517	7645348	8186	53,25,55	0,0,4	42,19,33	11,4,0	152	149	2.4471254782959534e-85	5.55110022039e-83	1.0,1.0,0.931	0.789,0.823,1.0	0.106
154	gene:Solyc07g063390.2	NA	7	-	65862974	65863077	65862974	65863073	65863152	65863367	154	243,130,195	11,12,16	212,141,174	3,4,5	153	149	3.073011127600026e-85	6.91325916565e-83	0.956,0.913,0.922	0.986,0.972,0.971	-0.046
4397	gene:Solyc04g072450.2	NA	4	-	59460328	59460472	59460328	59460422	59460772	59460906	4397	50,31,34	935,724,1089	7,11,17	715,459,544	199	149	1.377167768097831e-84	3.07277736192e-82	0.038,0.031,0.023	0.007,0.018,0.023	0.015
21221	gene:Solyc10g076290.1	NA	10	+	59229792	59229879	59229828	59229879	59229288	59229540	21221	2,2,0	100,66,80	8,1,6	34,42,48	185	149	1.7727237482947623e-84	3.92319619125e-82	0.016,0.024,0.0	0.159,0.019,0.091	-0.076
7432	gene:Solyc03g095620.2	NA	3	-	56795651	56795844	56795651	56795830	56798102	56798200	7432	13,10,17	52,41,93	1,2,7	50,28,69	163	149	4.0183261000157985e-84	8.8211979652e-82	0.186,0.182,0.143	0.018,0.061,0.085	0.116
16963	gene:Solyc03g098650.2	NA	3	+	60949565	60949747	60949573	60949747	60949439	60949500	16963	0,3,0	9,2,2	6,8,7	3,3,3	157	149	1.5113508738096722e-83	3.29123857088e-81	0.0,0.587,0.0	0.655,0.717,0.689	-0.491
587	gene:Solyc06g068670.2	NA	6	-	42570531	42570660	42570531	42570657	42570763	42570818	587	24,27,13	154,108,138	6,7,1	83,59,90	152	149	2.6809956022365098e-83	5.79201438797e-81	0.133,0.197,0.085	0.066,0.104,0.011	0.078
8962	gene:Solyc01g081050.2	NA	1	+	80380942	80381074	80380964	80381074	80378905	80378950	8962	22,18,28	42,13,34	12,2,2	26,18,17	171	149	1.8054296161164137e-82	3.86973225042e-80	0.313,0.547,0.418	0.287,0.088,0.093	0.27
21885	gene:Solyc05g006170.2	NA	5	-	854994	855211	854994	855204	856362	856660	21885	10,13,19	43,20,28	6,2,1	32,18,16	156	149	1.968305662000014e-82	4.18587878323e-80	0.182,0.383,0.393	0.152,0.096,0.056	0.218
27600	gene:Solyc09g092450.2	NA	9	-	71537996	71538062	71537996	71538021	71538712	71538818	27600	3,5,13	1,1,3	0,2,0	0,1,5	190	149	2.1220624009490278e-82	4.47788066793e-80	0.702,0.797,0.773	NA,0.611,0.0	0.452
6058	gene:Solyc02g088510.2	NA	2	+	50585285	50585425	50585372	50585425	50583582	50584350	6058	6,0,2	17,3,10	6,0,2	2,0,0	236	149	2.999716795710394e-82	6.28117622277e-80	0.182,0.0,0.112	0.654,NA,1.0	-0.729
8343	gene:Solyc07g055930.2	NA	7	-	63855751	63855924	63855751	63855911	63857437	63857481	8343	5,5,1	3,0,0	0,0,1	6,0,0	162	149	3.9374617262777893e-82	8.18180501153e-80	0.605,1.0,1.0	0.0,NA,1.0	0.368
5078	gene:Solyc04g082130.2	NA	4	-	65913497	65913661	65913497	65913652	65914310	65914425	5078	8,8,6	41,36,67	4,4,0	86,48,75	158	149	4.376499033950173e-82	9.02520304569e-80	0.155,0.173,0.078	0.042,0.073,0.0	0.097
2987	gene:Solyc03g007900.2	NA	3	+	2420745	2420843	2420748	2420843	2420529	2420647	2987	63,40,86	3,1,16	90,49,65	0,0,5	152	149	1.1829153847720547e-81	2.4210631345e-79	0.954,0.975,0.84	1.0,1.0,0.927	-0.053
26642	gene:Solyc05g016410.2	NA	5	+	16194371	16194574	16194510	16194574	16193669	16193740	26642	31,11,20	7,1,1	10,3,4	2,2,10	288	149	2.5350513541998974e-81	5.14974872483e-79	0.696,0.851,0.912	0.721,0.437,0.171	0.377
27167	gene:Solyc06g051430.2	NA	6	+	34851801	34851928	34851843	34851928	34850291	34850395	27167	36,25,25	38,24,52	49,34,26	20,16,28	191	149	1.1643080312637962e-80	2.34767621622e-78	0.425,0.448,0.273	0.657,0.624,0.42	-0.185
7043	gene:Solyc03g005080.2	NA	3	-	59120	59242	59120	59206	59410	59441	7043	106,102,146	26,26,45	89,42,37	8,4,7	185	149	1.2070314046961797e-79	2.41592660788e-77	0.767,0.76,0.723	0.9,0.894,0.81	-0.118
2398	gene:Solyc03g123640.2	NA	3	+	70436246	70436506	70436259	70436506	70434545	70434641	2398	1,2,3	78,75,134	8,6,7	130,66,54	162	149	1.4854188192456163e-79	2.95142961158e-77	0.012,0.024,0.02	0.054,0.077,0.107	-0.061
16838	gene:Solyc01g006000.2	NA	1	+	664321	664412	664336	664412	663323	663787	16838	4,0,2	0,0,2	1,2,0	0,1,3	164	149	3.7569035764433507e-79	7.41062842423e-77	1.0,NA,0.476	1.0,0.645,0.0	0.19
7005	gene:Solyc06g066760.2	NA	6	-	41937841	41938056	41937841	41937931	41938788	41938882	7005	23,6,8	14,12,13	6,1,1	13,9,11	274	149	4.1774719937781584e-79	8.18093274407e-77	0.472,0.214,0.251	0.201,0.057,0.047	0.211
8781	gene:Solyc08g066820.2	NA	8	-	55670844	55670950	55670844	55670904	55671600	55671685	8781	205,104,133	33,9,18	140,78,147	6,6,8	195	149	2.7275397945678824e-78	5.303311482e-76	0.826,0.898,0.85	0.947,0.909,0.934	-0.072
24125	gene:Solyc10g045270.1	NA	10	-	32594557	32594699	32594557	32594692	32595037	32595137	24125	9,8,9	41,31,24	1,1,4	35,23,25	156	149	3.4481634445932264e-77	6.65691185286e-75	0.173,0.198,0.264	0.027,0.04,0.133	0.145
6872	gene:Solyc03g005450.2	NA	3	+	343638	343738	343643	343738	342882	343095	6872	275,176,222	16,10,16	29,20,22	0,1,0	154	149	5.401791223273679e-77	1.03550816119e-74	0.943,0.945,0.931	1.0,0.951,1.0	-0.044
18461	gene:Solyc08g066160.2	NA	8	+	54562270	54562392	54562290	54562392	54562016	54562172	18461	69,50,56	0,0,5	160,79,150	16,11,9	169	149	1.0727906144714137e-76	2.04212820395e-74	1.0,1.0,0.908	0.898,0.864,0.936	0.07
20040	gene:Solyc06g075590.2	NA	6	+	46987223	46987450	46987264	46987450	46987061	46987150	20040	20,20,20	17,11,15	10,3,9	9,18,21	190	149	3.6306267431574946e-76	6.86314517885e-74	0.48,0.588,0.511	0.466,0.116,0.252	0.248
7361	gene:Solyc09g091850.2	NA	9	-	71063055	71063157	71063055	71063148	71063246	71063347	7361	156,65,183	0,6,0	94,55,83	7,0,9	158	149	5.0439180211528734e-76	9.46899947957e-74	1.0,0.911,1.0	0.927,1.0,0.897	0.029
15127	gene:Solyc03g121670.2	NA	3	-	69772691	69772761	69772691	69772747	69773043	69773085	15127	7,7,6	8,8,11	2,1,5	13,16,20	163	149	5.2903740450865985e-76	9.86364875899e-74	0.444,0.444,0.333	0.123,0.054,0.186	0.286
24255	gene:Solyc09g075990.2	NA	9	-	67672404	67672631	67672404	67672469	67673085	67673180	24255	18,8,23	46,20,36	4,2,7	39,17,23	311	149	6.97555499554346e-76	1.29171144581e-73	0.158,0.161,0.234	0.047,0.053,0.127	0.109
10335	gene:Solyc07g008240.2	NA	7	-	2967536	2967664	2967536	2967651	2967758	2967964	10335	76,38,36	1530,982,817	54,75,76	2678,2416,2439	162	149	7.645528979738237e-76	1.4062090835e-73	0.044,0.034,0.039	0.018,0.028,0.028	0.014
5589	gene:Solyc11g013090.1	NA	11	+	5944281	5944450	5944298	5944450	5943851	5943977	5589	1,0,5	6,1,1	0,0,1	3,4,0	166	149	8.358160524504862e-76	1.52696300428e-73	0.13,0.0,0.818	0.0,0.0,1.0	-0.017
23227	gene:Solyc09g020140.2	NA	9	-	18643105	18643228	18643105	18643171	18643736	18643791	23227	5,7,6	0,0,2	1,0,4	0,3,2	206	149	2.1574886212870924e-75	3.91526651734e-73	1.0,1.0,0.685	1.0,0.0,0.591	0.365
806	gene:Solyc10g008020.2	NA	10	+	2184760	2184873	2184765	2184873	2183876	2184215	806	21,7,8	2,0,2	12,8,3	8,3,3	154	149	3.281333842502955e-75	5.91531049846e-73	0.91,1.0,0.795	0.592,0.721,0.492	0.3
6352	gene:Solyc07g008760.2	NA	7	-	3739662	3739772	3739662	3739761	3740657	3740749	6352	4,3,6	40,33,46	1,0,2	62,28,51	160	149	4.916145571554365e-75	8.77055108168e-73	0.085,0.078,0.108	0.015,0.0,0.035	0.074
6563	gene:Solyc08g062560.2	NA	8	-	51389779	51389856	51389779	51389848	51389942	51390030	6563	15,11,19	160,89,124	1,1,2	40,41,76	157	149	4.929629019862551e-75	8.77055108168e-73	0.082,0.105,0.127	0.023,0.023,0.024	0.081
7423	gene:Solyc10g085400.1	NA	10	-	64601058	64601202	64601058	64601121	64601571	64601643	7423	10,2,4	27,14,36	2,0,0	16,9,10	230	149	6.941767662436061e-75	1.22702504896e-72	0.194,0.085,0.067	0.075,0.0,0.0	0.09
18689	gene:Solyc07g065890.2	NA	7	+	67488398	67488483	67488403	67488483	67488043	67488140	18689	11,6,17	47,42,84	9,4,6	114,73,88	154	149	8.153948363026743e-75	1.4319911509e-72	0.185,0.121,0.164	0.071,0.05,0.062	0.096
19537	gene:Solyc08g068850.2	NA	8	-	57933491	57933653	57933491	57933627	57934207	57934333	19537	53,21,17	3,0,0	35,49,24	0,9,6	175	149	1.632363225970805e-74	2.84836919065e-72	0.938,1.0,1.0	1.0,0.823,0.773	0.114
3295	gene:Solyc02g089100.2	NA	2	+	50996699	50996752	50996703	50996752	50996351	50996473	3295	139,101,126	6,10,2	113,95,112	1,2,0	153	149	3.991735402462072e-74	6.92095728601e-72	0.958,0.908,0.984	0.991,0.979,1.0	-0.04
13713	gene:Solyc09g092680.2	NA	9	-	71650940	71651067	71650940	71651018	71651593	71651675	13713	8,9,16	77,51,71	7,3,0	65,38,82	198	149	9.079800869786059e-74	1.56431176884e-71	0.073,0.117,0.145	0.075,0.056,0.0	0.068
18430	gene:Solyc05g051030.2	NA	5	+	61222554	61222755	61222632	61222755	61221239	61221421	18430	18,14,15	383,262,406	5,2,6	297,157,297	227	149	8.710376868945436e-73	1.49122747641e-70	0.03,0.034,0.024	0.011,0.008,0.013	0.019
17370	gene:Solyc06g048920.2	NA	6	-	31949604	31949752	31949604	31949726	31950409	31950497	17370	4,2,5	1,4,4	21,13,2	2,0,0	175	149	1.8700721411539165e-72	3.18157710965e-70	0.773,0.299,0.516	0.899,1.0,1.0	-0.437
27252	gene:Solyc08g075520.2	NA	8	-	59675768	59675867	59675768	59675820	59676225	59676836	27252	465,284,442	9,10,4	112,71,66	7,3,8	196	149	2.277059672758114e-72	3.84992803429e-70	0.975,0.956,0.988	0.924,0.947,0.862	0.062
4139	gene:Solyc12g088340.1	NA	12	+	63767308	63767569	63767321	63767569	63764968	63765118	4139	100,87,93	11,13,8	112,91,85	4,3,4	162	149	3.1984418231008636e-72	5.37436943621e-70	0.893,0.86,0.914	0.963,0.965,0.951	-0.071
13730	gene:Solyc12g044920.1	NA	12	-	37599281	37599409	37599281	37599392	37599491	37601284	13730	2,0,0	15,9,12	7,0,0	8,1,9	166	149	6.400336175132611e-72	1.06885614125e-69	0.107,0.0,0.0	0.44,0.0,0.0	-0.111
25803	gene:Solyc03g113550.2	NA	3	+	63659915	63660238	63660118	63660238	63659256	63659724	25803	18,8,32	51,34,36	8,6,12	61,35,45	352	149	8.902076480611485e-72	1.47758185292e-69	0.13,0.091,0.273	0.053,0.068,0.101	0.091
24034	gene:Solyc04g078090.2	NA	4	+	62940564	62940819	62940601	62940819	62938617	62938663	24034	379,347,464	17,14,10	115,120,130	0,0,4	186	149	9.786143123662059e-72	1.61447637557e-69	0.947,0.952,0.974	1.0,1.0,0.963	-0.03
2842	gene:Solyc03g007270.2	NA	3	+	1833337	1833489	1833402	1833489	1832720	1832895	2842	10,14,9	256,190,216	8,1,6	330,204,301	214	149	1.4361673163135748e-71	2.35505485044e-69	0.026,0.049,0.028	0.017,0.003,0.014	0.023
15680	gene:Solyc01g101250.2	NA	1	-	91065205	91065443	91065205	91065349	91065592	91065747	15680	100,71,77	50,34,26	48,29,19	31,17,37	243	149	2.0181272207100696e-71	3.28954736976e-69	0.551,0.561,0.645	0.487,0.511,0.239	0.173
24921	gene:Solyc08g008380.2	NA	8	+	2810795	2810908	2810815	2810908	2810304	2810469	24921	220,161,252	29,23,41	45,32,56	1,0,4	169	149	2.2483338279006606e-71	3.64296994817e-69	0.87,0.861,0.844	0.975,1.0,0.925	-0.108
2194	gene:Solyc08g061320.2	NA	8	-	48503752	48503962	48503752	48503877	48505272	48505328	2194	164,157,237	556,621,806	95,79,91	777,471,632	234	149	6.4367470796003825e-71	1.03677332695e-68	0.158,0.139,0.158	0.072,0.096,0.084	0.068
4999	gene:Solyc10g079710.1	NA	10	+	61215282	61215362	61215285	61215362	61215118	61215208	4999	27,9,12	39,13,29	16,11,21	18,6,6	152	149	1.4983317792722574e-70	2.39918172727e-68	0.404,0.404,0.289	0.466,0.642,0.774	-0.262
15490	gene:Solyc06g074320.2	NA	6	+	45944656	45944873	45944813	45944873	45943783	45944018	15490	18,12,11	0,4,1	1,9,0	2,7,3	306	149	3.725391140168305e-70	5.93034340506e-68	1.0,0.594,0.843	0.196,0.385,0.0	0.619
4729	gene:Solyc06g043030.2	NA	6	-	29882840	29882984	29882840	29882941	29883066	29883193	4729	3,0,0	4,2,5	4,0,4	0,1,2	192	149	3.8882079231408614e-70	6.15354115557e-68	0.368,0.0,0.0	1.0,0.0,0.608	-0.413
10352	gene:Solyc05g018810.2	NA	5	+	23876655	23876744	23876684	23876744	23876461	23876554	10352	96,75,99	6,8,7	79,53,54	2,0,2	178	149	1.052490673747747e-69	1.65003894351e-67	0.931,0.887,0.922	0.971,1.0,0.958	-0.063
12504	gene:Solyc03g117060.2	NA	3	-	66324594	66324815	66324594	66324779	66325342	66325466	12504	25,22,12	700,608,838	7,6,9	833,497,519	185	149	1.0547253082950732e-69	1.65003894351e-67	0.028,0.028,0.011	0.007,0.01,0.014	0.012
27480	gene:Solyc04g050220.1	NA	4	-	46245092	46245186	46245092	46245142	46245515	46245543	27480	2,3,9	17,35,22	0,0,3	26,11,30	193	149	1.8804461970566782e-69	2.925007196e-67	0.083,0.062,0.24	0.0,0.0,0.072	0.104
23889	gene:Solyc01g111770.2	NA	1	-	97949381	97949489	97949381	97949450	97949760	97949937	23889	2,4,4	76,25,68	14,6,7	57,44,40	188	149	2.6490227396030695e-69	4.0971049997e-67	0.02,0.113,0.045	0.163,0.098,0.122	-0.068
8367	gene:Solyc01g096390.2	NA	1	+	87477285	87477386	87477291	87477386	87476368	87476450	8367	51,24,54	3,0,0	29,3,13	6,1,1	155	149	2.811762295060987e-69	4.3242362392e-67	0.942,1.0,1.0	0.823,0.743,0.926	0.15
4830	gene:Solyc12g005100.1	NA	12	-	53377	53443	53377	53413	53541	53703	4830	3,2,6	4,0,1	0,0,1	4,0,0	179	149	3.1623447568775044e-69	4.83607790039e-67	0.384,1.0,0.833	0.0,NA,1.0	0.239
8698	gene:Solyc01g094860.2	NA	1	-	86260237	86260388	86260237	86260341	86260846	86260911	8698	8,4,6	4,2,4	2,2,0	8,0,7	196	149	3.2566599484928707e-69	4.95248829374e-67	0.603,0.603,0.533	0.16,1.0,0.0	0.193
12308	gene:Solyc07g066410.2	NA	7	-	67847075	67847153	67847075	67847140	67847223	67847342	12308	60,29,28	5,3,4	34,23,33	0,0,2	162	149	3.5229114681016524e-69	5.32762072629e-67	0.917,0.899,0.866	1.0,1.0,0.938	-0.085
23866	gene:Solyc12g063050.1	NA	12	+	36343983	36344074	36343986	36344074	36343570	36343839	23866	4,1,3	5,1,4	3,10,1	1,0,2	152	149	5.108143121123264e-69	7.68225214918e-67	0.44,0.495,0.424	0.746,1.0,0.329	-0.239
24035	gene:Solyc04g078090.2	NA	4	+	62940570	62940819	62940601	62940819	62938617	62938663	24035	99,74,95	17,14,10	23,25,29	0,0,4	180	149	1.1031045134594337e-68	1.64986856928e-66	0.828,0.814,0.887	1.0,1.0,0.857	-0.109
23216	gene:Solyc09g020140.2	NA	9	-	18643105	18643295	18643105	18643245	18643736	18643791	23216	37,28,34	2,0,0	46,18,34	7,0,3	199	149	1.68549758133526e-68	2.50715462631e-66	0.933,1.0,1.0	0.831,1.0,0.895	0.069
15483	gene:Solyc06g074320.2	NA	6	+	45944650	45944694	45944656	45944694	45943783	45944018	15483	22,7,10	0,2,0	2,0,4	1,4,0	155	149	2.3832992503046668e-68	3.52585809199e-66	1.0,0.771,1.0	0.658,0.0,1.0	0.371
12511	gene:Solyc03g117060.2	NA	3	-	66324594	66324821	66324594	66324779	66325342	66325466	12511	25,22,12	700,608,838	7,6,9	833,497,519	191	149	5.820835133640816e-68	8.56480827961e-66	0.027,0.027,0.011	0.007,0.009,0.013	0.012
25273	gene:Solyc03g031680.2	NA	3	+	4146422	4146668	4146463	4146668	4144844	4145450	25273	12,9,13	4,6,1	12,18,27	0,3,0	190	149	5.997829143820082e-68	8.77779070559e-66	0.702,0.541,0.911	1.0,0.825,1.0	-0.224
5506	gene:Solyc08g082730.2	NA	8	+	65428842	65428894	65428861	65428894	65428686	65428761	5506	23,14,11	283,197,279	4,1,11	278,207,243	168	149	6.291709694797605e-68	9.15864329423e-66	0.067,0.059,0.034	0.013,0.004,0.039	0.035
5477	gene:Solyc07g053860.2	NA	7	+	62277168	62277251	62277209	62277251	62276930	62277058	5477	10,4,18	156,100,168	2,1,3	72,84,85	190	149	7.108189471855514e-68	1.0292129022e-65	0.048,0.03,0.078	0.021,0.009,0.027	0.033
27737	gene:Solyc10g008950.2	NA	10	+	2984146	2984348	2984162	2984348	2983944	2984046	27737	0,1,0	62,15,61	6,0,3	32,23,34	165	149	1.5752171103361583e-67	2.26872936299e-65	0.0,0.057,0.0	0.145,0.0,0.074	-0.054
27579	gene:Solyc02g071880.2	NA	2	-	41244678	41244864	41244678	41244858	41244969	41245082	27579	8,6,6	6,5,14	12,2,8	0,0,6	155	149	1.616370119732797e-67	2.31574794891e-65	0.562,0.536,0.292	1.0,1.0,0.562	-0.391
4476	gene:Solyc03g097790.2	NA	3	+	60122839	60122956	60122847	60122956	60122461	60122603	4476	378,337,432	19,11,17	635,485,611	19,5,5	157	149	5.7017459632670716e-67	8.12603282021e-65	0.95,0.967,0.96	0.969,0.989,0.991	-0.024
17276	gene:Solyc07g066090.2	NA	7	+	67618271	67618371	67618291	67618371	67618127	67618177	17276	54,49,37	6,4,1	62,37,44	0,0,2	169	149	5.7713282784729753e-67	8.18236078481e-65	0.888,0.915,0.97	1.0,1.0,0.951	-0.059
12493	gene:Solyc03g117060.2	NA	3	-	66324594	66324801	66324594	66324779	66325342	66325466	12493	24,21,11	700,608,838	5,6,10	833,497,519	171	149	8.243525891507515e-67	1.16267885126e-64	0.029,0.029,0.011	0.005,0.01,0.017	0.012
24032	gene:Solyc04g078090.2	NA	4	+	62938158	62938309	62938211	62938309	62936312	62937514	24032	246,195,325	428,311,591	41,49,49	122,101,147	202	149	2.7324414102822877e-66	3.83400967161e-64	0.298,0.316,0.289	0.199,0.264,0.197	0.081
18242	gene:Solyc09g063020.2	NA	9	-	60947714	60947813	60947714	60947786	60949981	60950146	18242	54,19,32	2,7,1	48,30,37	0,2,0	176	149	3.570000711744234e-66	4.98353791664e-64	0.958,0.697,0.964	1.0,0.927,1.0	-0.103
25472	gene:Solyc03g081260.2	NA	3	-	52153903	52154136	52153903	52154018	52154230	52154310	25472	69,29,55	194,78,173	12,12,23	96,84,72	267	149	4.028699779640369e-66	5.59516513784e-64	0.166,0.172,0.151	0.065,0.074,0.151	0.066
15005	gene:Solyc06g005380.2	NA	6	+	388692	388851	388721	388851	387546	387606	15005	11,3,0	59,24,34	2,0,0	29,16,19	178	149	5.826373832477014e-66	8.05074731441e-64	0.135,0.095,0.0	0.055,0.0,0.0	0.058
7668	gene:Solyc08g076510.2	NA	8	-	60502264	60502466	60502264	60502408	60503825	60504136	7668	18,9,2	3,0,0	1,0,0	0,0,2	207	149	6.778313262907954e-66	9.31881138028e-64	0.812,1.0,1.0	1.0,NA,0.0	0.437
73	gene:Solyc02g065690.2	NA	2	+	36853166	36853929	36853713	36853929	36852491	36852754	73	244,169,284	2,2,8	203,160,184	5,6,16	696	149	9.382706813617892e-66	1.28345056369e-63	0.963,0.948,0.884	0.897,0.851,0.711	0.112
20150	gene:Solyc07g008370.2	NA	7	+	3147228	3147430	3147252	3147430	3146831	3146889	20150	87,84,81	2,0,0	172,121,142	10,4,4	173	149	9.526015387428168e-66	1.29653832431e-63	0.974,1.0,1.0	0.937,0.963,0.968	0.035
18409	gene:Solyc03g044370.2	NA	3	-	8902461	8902608	8902461	8902589	8902714	8902799	18409	31,13,23	22,14,20	37,5,16	5,4,8	168	149	2.1605856480536246e-65	2.92603492168e-63	0.556,0.452,0.505	0.868,0.526,0.639	-0.173
22250	gene:Solyc07g022860.2	NA	7	-	23027541	23027679	23027541	23027670	23027751	23027896	22250	12,5,8	59,32,37	0,4,0	22,24,19	158	149	2.2844146947122706e-65	3.07841843588e-63	0.161,0.128,0.169	0.0,0.136,0.0	0.107
9809	gene:Solyc05g054710.2	NA	5	-	64571725	64571859	64571725	64571856	64571940	64572011	9809	18,11,19	130,93,119	8,4,10	152,96,116	152	149	6.0242005616148265e-65	8.07806716688e-63	0.12,0.104,0.135	0.049,0.039,0.078	0.064
5056	gene:Solyc11g069520.1	NA	11	-	54133716	54133821	54133716	54133787	54135235	54135376	5056	87,42,91	3,9,9	89,83,77	4,1,2	183	149	6.562579588594346e-65	8.75686171476e-63	0.959,0.792,0.892	0.948,0.985,0.969	-0.086
1966	gene:Solyc07g066670.2	NA	7	-	68040770	68040926	68040770	68040868	68040998	68041119	1966	29,11,23	58,20,51	3,3,3	19,18,14	207	149	8.853515998092079e-65	1.1756173609e-62	0.265,0.284,0.245	0.102,0.107,0.134	0.15
27055	gene:Solyc02g062920.2	NA	2	+	34864153	34864278	34864156	34864278	34863810	34863869	27055	12,4,7	2,0,0	5,7,11	4,2,2	152	149	9.979799217392062e-65	1.31583929513e-62	0.855,1.0,1.0	0.551,0.774,0.844	0.229
6297	gene:Solyc03g093990.2	NA	3	-	55706215	55706315	55706215	55706304	55706445	55706585	6297	42,30,26	0,5,13	43,22,38	0,1,4	160	149	1.000619867350808e-64	1.31583929513e-62	1.0,0.848,0.651	1.0,0.953,0.898	-0.117
11854	gene:Solyc06g049060.2	NA	6	-	32341687	32341865	32341687	32341700	32342540	32343138	11854	98,56,90	0,0,3	50,42,71	2,2,6	314	149	1.7812218926651884e-64	2.33108851636e-62	1.0,1.0,0.934	0.922,0.909,0.849	0.085
27479	gene:Solyc04g050220.1	NA	4	-	46245092	46245225	46245092	46245186	46245515	46245543	27479	7,5,2	2,2,6	2,1,4	0,0,2	188	149	1.916890998012877e-64	2.49663587832e-62	0.735,0.665,0.209	1.0,1.0,0.613	-0.335
11855	gene:Solyc06g049060.2	NA	6	-	32341687	32341862	32341687	32341700	32342540	32343138	11855	98,56,90	0,0,3	51,42,70	2,2,6	311	149	2.1560101851346384e-64	2.79470253569e-62	1.0,1.0,0.935	0.924,0.91,0.848	0.084
21976	gene:Solyc06g083460.2	NA	6	-	48861451	48861527	48861451	48861523	48861651	48861947	21976	222,203,319	2,4,24	275,189,182	3,2,4	153	149	2.556837938093707e-64	3.29856329445e-62	0.991,0.98,0.928	0.989,0.989,0.978	-0.019
2036	gene:Solyc10g085160.1	NA	10	-	64438273	64438399	64438273	64438389	64439483	64439617	2036	1,6,7	61,47,67	3,0,1	74,50,89	159	149	2.697136897426923e-64	3.46314922098e-62	0.015,0.107,0.089	0.037,0.0,0.01	0.055
25162	gene:Solyc03g019950.2	NA	3	+	61269088	61269176	61269101	61269176	61268727	61269000	25162	10,4,9	179,143,204	1,3,2	192,123,149	162	149	2.9125864030226336e-64	3.7222307266e-62	0.049,0.025,0.039	0.005,0.022,0.012	0.025
19733	gene:Solyc02g094090.2	NA	2	-	54718876	54719117	54718876	54718977	54719389	54719448	19733	17,9,8	119,56,71	6,4,0	79,70,50	289	149	3.6065454248837476e-64	4.58755948648e-62	0.069,0.077,0.055	0.038,0.029,0.0	0.045
14197	gene:Solyc11g068980.1	NA	11	-	53559747	53559946	53559747	53559938	53560351	53560511	14197	14,13,16	82,71,71	11,7,13	151,81,141	157	149	4.59426442257515e-64	5.81676613241e-62	0.139,0.148,0.176	0.065,0.076,0.08	0.081
20512	gene:Solyc06g082890.2	NA	6	-	48527083	48527101	48527083	48527087	48527203	48527305	20512	9,5,6	8,3,8	2,3,1	18,7,15	163	149	5.108815202633274e-64	6.43828975143e-62	0.507,0.604,0.407	0.092,0.281,0.057	0.363
25945	gene:Solyc12g049370.1	NA	12	-	36966597	36966770	36966597	36966697	36968207	36968421	25945	2,4,5	0,0,3	0,0,1	2,0,0	222	149	5.313846000030243e-64	6.66581575884e-62	1.0,1.0,0.528	0.0,NA,1.0	0.343
2420	gene:Solyc01g088250.2	NA	1	+	83065474	83065620	83065502	83065620	83065003	83065222	2420	4,7,5	0,0,2	3,2,7	0,0,6	177	149	5.3802289660184526e-64	6.7181290222e-62	1.0,1.0,0.678	1.0,1.0,0.495	0.061
16190	gene:Solyc12g015710.1	NA	12	-	5689088	5689178	5689088	5689174	5689378	5689450	16190	6,7,0	23,11,29	0,0,2	4,9,11	153	149	8.520780656114608e-64	1.05910580018e-61	0.203,0.383,0.0	0.0,0.0,0.15	0.145
16794	gene:Solyc01g111080.2	NA	1	-	97465725	97465781	97465725	97465766	97466025	97466164	16794	194,124,388	21,23,42	170,104,182	10,8,10	164	149	1.0089647786362172e-63	1.24841046542e-61	0.894,0.83,0.894	0.939,0.922,0.943	-0.062
14925	gene:Solyc09g008490.2	NA	9	+	1950767	1950863	1950775	1950863	1950582	1950673	14925	47,25,38	4,3,5	34,25,24	1,0,0	157	149	1.0726123763775082e-63	1.32115753382e-61	0.918,0.888,0.878	0.97,1.0,1.0	-0.095
21285	gene:Solyc04g076790.2	NA	4	+	61676013	61676240	61676124	61676240	61675505	61675673	21285	12,3,17	0,0,4	15,12,16	9,11,2	260	149	1.1743735166783782e-63	1.43998295034e-61	1.0,1.0,0.709	0.489,0.385,0.821	0.338
16797	gene:Solyc01g111080.2	NA	1	-	97465725	97465785	97465725	97465766	97466025	97466164	16797	194,123,390	21,23,42	170,104,182	10,8,10	168	149	1.5256983523053498e-63	1.86237824431e-61	0.891,0.826,0.892	0.938,0.92,0.942	-0.064
3307	gene:Solyc07g062180.2	NA	7	-	64987273	64987462	64987273	64987397	64988179	64988433	3307	4,8,10	18,25,44	2,7,0	43,27,50	214	149	3.030995694245831e-63	3.68333633005e-61	0.134,0.182,0.137	0.031,0.153,0.0	0.09
15937	gene:Solyc09g018710.2	NA	9	-	16673600	16673803	16673600	16673780	16673878	16674110	15937	21,6,15	8,10,16	2,0,1	2,3,5	172	149	4.36895390770076e-63	5.2856575254e-61	0.695,0.342,0.448	0.464,0.0,0.148	0.291
4478	gene:Solyc06g008700.2	NA	6	+	2612961	2613065	2612965	2613065	2612611	2612668	4478	40,19,39	24,4,11	35,29,38	2,5,8	153	149	4.4419171231166983e-63	5.35015159329e-61	0.619,0.822,0.775	0.945,0.85,0.822	-0.134
5592	gene:Solyc08g006060.2	NA	8	-	821847	821954	821847	821951	823575	823843	5592	5,3,3	12,1,8	0,4,0	0,0,1	152	149	4.635395944917661e-63	5.55859528708e-61	0.29,0.746,0.269	NA,1.0,0.0	-0.065
17318	gene:Solyc02g064650.2	NA	2	-	35735915	35736056	35735915	35736039	35737134	35737768	17318	72,32,49	0,4,6	67,58,112	2,0,0	166	149	7.697683388268526e-63	9.19029120667e-61	1.0,0.878,0.88	0.968,1.0,1.0	-0.07
24736	gene:Solyc02g088400.2	NA	2	-	50490882	50491036	50490882	50490905	50491207	50491334	24736	9,6,14	1,0,3	0,1,5	1,5,0	280	149	3.132557179641064e-62	3.72363925707e-60	0.827,1.0,0.713	0.0,0.096,1.0	0.481
4884	gene:Solyc06g068840.2	NA	6	-	42658385	42658447	42658385	42658442	42659330	42659434	4884	66,43,55	8,3,8	65,31,57	2,1,2	154	149	3.528653115381886e-62	4.1762376719e-60	0.889,0.933,0.869	0.969,0.968,0.965	-0.07
7107	gene:Solyc04g079060.2	NA	4	-	63649421	63649567	63649421	63649457	63650177	63650369	7107	64,25,40	2,0,5	28,12,14	7,4,2	259	149	4.061494300104495e-62	4.78605785035e-60	0.948,1.0,0.822	0.697,0.633,0.801	0.213
2196	gene:Solyc08g061320.2	NA	8	-	48503752	48503976	48503752	48503877	48505272	48505328	2196	227,216,287	556,621,806	135,96,114	777,471,632	248	149	4.830404449239815e-62	5.66760515141e-60	0.197,0.173,0.176	0.095,0.109,0.098	0.081
25599	gene:Solyc10g047290.1	NA	10	+	40369202	40369278	40369211	40369278	40368461	40368500	25599	2,2,2	3,0,2	0,2,0	2,1,2	158	149	5.640009597599431e-62	6.58912880928e-60	0.386,1.0,0.485	0.0,0.654,0.0	0.406
16003	gene:Solyc04g072010.2	NA	4	+	59080641	59080755	59080650	59080755	59079112	59079235	16003	22,29,31	65,53,71	17,13,11	64,74,52	158	149	6.448603262212091e-62	7.50159954704e-60	0.242,0.34,0.292	0.2,0.142,0.166	0.122
2622	gene:Solyc03g123890.2	NA	3	-	70580105	70580270	70580105	70580236	70580682	70580726	2622	37,44,34	1,2,11	28,21,41	2,1,0	183	149	1.7348059873104077e-61	2.00949590556e-59	0.968,0.947,0.716	0.919,0.945,1.0	-0.078
139	gene:Solyc01g090200.2	NA	1	+	83828346	83828592	83828514	83828592	83828217	83828273	139	80,32,75	17,17,29	36,29,32	26,19,22	317	149	2.1962988960526554e-61	2.53328187498e-59	0.689,0.469,0.549	0.394,0.418,0.406	0.163
11924	gene:Solyc03g082490.2	NA	3	-	52409960	52410107	52409960	52410089	52410230	52410443	11924	71,57,60	6,4,9	54,32,44	14,13,7	167	149	2.3444441271687457e-61	2.69274740868e-59	0.913,0.927,0.856	0.775,0.687,0.849	0.128
24342	gene:Solyc11g066590.1	NA	11	+	52365851	52366092	52365855	52366092	52364994	52365107	24342	78,35,55	14,2,0	31,43,31	2,1,0	153	149	2.598711299569136e-61	2.97224875149e-59	0.844,0.945,1.0	0.938,0.977,1.0	-0.042
10081	gene:Solyc08g067090.2	NA	8	+	56004765	56004978	56004934	56004978	56004423	56004462	10081	14,7,0	3,0,1	0,4,0	3,0,2	318	149	3.616859087773547e-61	4.11943603466e-59	0.686,1.0,0.0	0.0,1.0,0.0	0.229
15743	gene:Solyc07g064830.2	NA	7	+	66830069	66830350	66830140	66830350	66829874	66829954	15743	24,19,19	5,9,6	11,6,14	6,9,15	220	149	3.927379512338016e-61	4.45446657106e-59	0.765,0.588,0.682	0.554,0.311,0.387	0.261
6388	gene:Solyc11g007670.1	NA	11	+	1904122	1904185	1904130	1904185	1903727	1904017	6388	2,1,0	5,4,6	6,5,1	1,3,8	157	149	4.422959223254757e-61	4.99574161893e-59	0.275,0.192,0.0	0.851,0.613,0.106	-0.368
8716	gene:Solyc12g089280.1	NA	12	+	64394754	64394946	64394758	64394946	64394601	64394678	8716	58,32,59	11,3,4	56,23,36	3,1,0	153	149	8.684251832092304e-61	9.76834789758e-59	0.837,0.912,0.935	0.948,0.957,1.0	-0.074
19383	gene:Solyc06g061120.2	NA	6	+	39130368	39130496	39130395	39130496	39129765	39130195	19383	2,0,4	151,109,199	5,4,7	131,79,93	176	149	9.214638534447609e-61	1.03222911747e-58	0.011,0.0,0.017	0.031,0.041,0.06	-0.035
18580	gene:Solyc08g065890.2	NA	8	-	54228536	54228731	54228536	54228721	54229420	54229572	18580	22,15,33	5,2,2	24,16,28	2,0,0	159	149	1.2069814897358218e-60	1.34652635787e-58	0.805,0.875,0.939	0.918,1.0,1.0	-0.1
5263	gene:Solyc06g050990.2	NA	6	+	34088624	34088972	34088926	34088972	34088382	34088467	5263	169,73,121	10,2,1	97,70,146	3,0,0	451	149	1.2900977560590977e-60	1.43337759256e-58	0.848,0.923,0.976	0.914,1.0,1.0	-0.056
11097	gene:Solyc01g098080.2	NA	1	-	88678638	88678803	88678638	88678783	88678897	88679079	11097	34,17,12	7,2,5	30,31,19	0,0,2	169	149	1.7756358339158338e-60	1.96482044858e-58	0.811,0.882,0.679	1.0,1.0,0.893	-0.174
19721	gene:Solyc02g094090.2	NA	2	-	54729017	54729246	54729017	54729087	54732127	54732269	19721	57,35,16	9,0,3	14,23,9	11,4,3	308	149	2.272701465279471e-60	2.50466423427e-58	0.754,1.0,0.721	0.381,0.736,0.592	0.255
19882	gene:Solyc09g090360.2	NA	9	-	69869005	69869135	69869005	69869079	69869784	69869856	19882	864,659,804	65,46,49	258,207,194	5,7,7	205	149	2.309529048584181e-60	2.53498750934e-58	0.906,0.912,0.923	0.974,0.956,0.953	-0.047
25007	gene:Solyc04g071880.2	NA	4	+	58897275	58897408	58897279	58897408	58897038	58897186	25007	131,113,164	4,5,8	165,119,115	3,1,0	153	149	6.047614598939076e-60	6.61132999991e-58	0.97,0.957,0.952	0.982,0.991,1.0	-0.031
12805	gene:Solyc02g090130.2	NA	2	-	51761094	51761333	51761094	51761327	51761617	51761876	12805	9,6,7	2,0,5	1,1,0	0,0,1	155	149	6.186148847785248e-60	6.73572631142e-58	0.812,1.0,0.574	1.0,1.0,0.0	0.129
18460	gene:Solyc08g066160.2	NA	8	+	54562224	54562392	54562290	54562392	54562016	54562172	18460	220,126,242	0,0,5	616,343,551	16,11,9	215	149	6.682860833405507e-60	7.2475758863e-58	1.0,1.0,0.971	0.964,0.956,0.977	0.025
17442	gene:Solyc09g008520.2	NA	9	-	2010569	2010662	2010569	2010641	2011562	2012302	17442	12,6,12	133,59,85	0,0,2	10,15,14	170	149	1.0218872592375017e-59	1.10384099539e-57	0.073,0.082,0.11	0.0,0.0,0.111	0.051
6601	gene:Solyc07g006010.2	NA	7	-	854015	854253	854015	854249	855290	855360	6601	48,16,38	2,0,0	41,30,55	7,0,4	153	149	1.0701024399312964e-59	1.1513540916e-57	0.959,1.0,1.0	0.851,1.0,0.931	0.059
12796	gene:Solyc04g080170.2	NA	4	-	64437539	64437744	64437539	64437731	64437867	64437959	12796	5,2,4	23,16,34	2,0,0	20,7,17	162	149	1.3221791690840932e-59	1.41697004573e-57	0.167,0.103,0.098	0.084,0.0,0.0	0.095
8991	gene:Solyc01g080760.2	NA	1	-	79981336	79981551	79981336	79981503	79985502	79986522	8991	1,2,0	16,10,13	4,6,2	11,8,17	197	149	1.4591386746047261e-59	1.55761622986e-57	0.045,0.131,0.0	0.216,0.362,0.082	-0.161
23657	gene:Solyc06g006100.2	NA	6	+	1133091	1133281	1133102	1133281	1132507	1132692	23657	66,39,50	8,4,3	83,58,66	0,0,4	160	149	2.169727766153564e-59	2.30711560635e-57	0.885,0.901,0.939	1.0,1.0,0.939	-0.071
7089	gene:Solyc02g088200.2	NA	2	-	50367278	50367457	50367278	50367454	50367582	50367620	7089	73,55,105	328,196,220	13,7,4	48,49,49	152	149	2.790440878844176e-59	2.95558720479e-57	0.179,0.216,0.319	0.21,0.123,0.074	0.102
598	gene:Solyc05g014970.2	NA	5	-	9179602	9179670	9179602	9179639	9179755	9179914	598	15,10,12	23,28,14	13,0,1	1,0,2	180	149	4.024644145788603e-59	4.24631156173e-57	0.351,0.228,0.415	0.915,NA,0.293	-0.273
17064	gene:Solyc12g010830.1	NA	12	-	3766834	3767002	3766834	3766995	3767087	3767483	17064	27,28,39	1,6,2	24,11,17	0,1,0	156	149	5.582702563026062e-59	5.86744194858e-57	0.963,0.817,0.949	1.0,0.913,1.0	-0.061
23642	gene:Solyc03g033450.2	NA	3	+	5008575	5008707	5008591	5008707	5008145	5008369	23642	37,25,19	13,10,11	22,18,28	5,3,2	165	149	5.948349280060988e-59	6.22769291356e-57	0.72,0.693,0.609	0.799,0.844,0.927	-0.183
8374	gene:Solyc03g025310.2	NA	3	+	2758965	2759085	2758968	2759085	2758091	2758235	8374	2,0,3	75,74,67	6,4,4	59,62,33	152	149	1.4226588465165042e-58	1.48376231651e-56	0.025,0.0,0.042	0.091,0.059,0.106	-0.063
2516	gene:Solyc09g061380.2	NA	9	-	58986899	58986998	58986899	58986971	58987571	58987692	2516	6,7,15	3,0,3	4,0,3	8,0,4	176	149	1.5889307377541011e-58	1.65085051956e-56	0.629,1.0,0.809	0.297,NA,0.388	0.47
2115	gene:Solyc01g109360.2	NA	1	+	96337260	96337463	96337376	96337463	96336988	96337042	2115	101,99,103	2,0,0	186,106,99	10,0,3	265	149	1.6057125429785457e-58	1.66194300884e-56	0.966,1.0,1.0	0.913,1.0,0.949	0.035
14984	gene:Solyc09g065010.2	NA	9	-	62686405	62686565	62686405	62686562	62686652	62686815	14984	7,3,19	8,15,16	4,4,0	19,13,18	152	149	1.7892195579339607e-58	1.84486157525e-56	0.462,0.164,0.538	0.171,0.232,0.0	0.254
6437	gene:Solyc02g065360.2	NA	2	+	36558098	36558276	36558124	36558276	36557930	36558028	6437	14,9,6	13,8,10	2,1,2	10,5,5	175	149	2.032357070677954e-58	2.08765252154e-56	0.478,0.489,0.338	0.146,0.146,0.254	0.253
24111	gene:Solyc03g120810.2	NA	3	-	69072308	69072533	69072308	69072527	69072654	69073145	24111	112,49,97	7,0,5	169,115,102	17,17,9	155	149	2.2763805027074767e-58	2.32952457384e-56	0.939,1.0,0.949	0.905,0.867,0.916	0.067
10251	gene:Solyc03g046350.2	NA	3	-	12324100	12324202	12324100	12324197	12325038	12325118	10251	77,67,45	4,1,4	113,46,40	14,8,5	154	149	2.569328150016397e-58	2.61946372927e-56	0.949,0.985,0.916	0.886,0.848,0.886	0.077
1537	gene:Solyc01g087720.2	NA	1	+	82653746	82653823	82653774	82653823	82653605	82653669	1537	0,0,1	2,0,0	3,1,3	2,1,0	177	149	3.700844215627257e-58	3.7589806117e-56	0.0,NA,1.0	0.558,0.457,1.0	-0.172
27249	gene:Solyc08g075520.2	NA	8	-	59675692	59675909	59675692	59675820	59676225	59676836	27249	166,104,119	9,10,4	35,36,24	7,3,8	238	149	5.7901513397933345e-58	5.8592457108e-56	0.92,0.867,0.949	0.758,0.883,0.653	0.147
15106	gene:Solyc12g021130.1	NA	12	+	14340937	14341054	14340947	14341054	14340327	14340498	15106	53,32,59	18,14,26	43,40,59	19,4,3	159	149	5.954001305815322e-58	6.0027359091e-56	0.734,0.682,0.68	0.68,0.904,0.949	-0.146
3881	gene:Solyc06g005330.2	NA	6	-	352362	352523	352362	352492	352623	352825	3881	157,157,124	37,30,51	8,6,9	49,24,35	180	149	6.177606242182476e-58	6.20518891212e-56	0.778,0.812,0.668	0.119,0.171,0.176	0.597
14108	gene:Solyc01g107290.2	NA	1	+	94882723	94882897	94882739	94882897	94882524	94882574	14108	12,6,13	8,10,12	31,14,16	4,0,0	165	149	6.544812541612329e-58	6.54986552188e-56	0.575,0.351,0.495	0.875,1.0,1.0	-0.485
4034	gene:Solyc08g079630.2	NA	8	-	63113575	63113609	63113575	63113596	63113723	63114510	4034	5,1,0	2,0,0	0,1,0	2,0,0	162	149	8.875683753225927e-58	8.84999954017e-56	0.697,1.0,NA	0.0,1.0,NA	0.349
16409	gene:Solyc09g074880.2	NA	9	+	66693389	66693557	66693399	66693557	66693021	66693253	16409	4,0,0	0,1,0	0,8,2	3,5,0	159	149	1.191162351126213e-57	1.18338067007e-55	1.0,0.0,NA	0.0,0.6,1.0	-0.033
19489	gene:Solyc03g111570.2	NA	3	+	62196394	62196463	62196416	62196463	62196160	62196292	19489	252,221,336	2,0,23	281,174,152	0,0,6	171	149	1.3367561708936266e-57	1.32319417192e-55	0.991,1.0,0.927	1.0,1.0,0.957	-0.013
16212	gene:Solyc06g050790.2	NA	6	+	33582428	33582566	33582469	33582566	33581819	33582344	16212	6,4,3	2,0,0	7,11,7	6,1,1	190	149	1.5920798733375879e-57	1.57021761711e-55	0.702,1.0,1.0	0.478,0.896,0.846	0.161
24256	gene:Solyc09g075990.2	NA	9	-	67672404	67672647	67672404	67672469	67673085	67673180	24256	16,5,22	46,20,36	4,2,7	39,17,23	327	149	1.9232167758659675e-57	1.88995970599e-55	0.137,0.102,0.218	0.045,0.051,0.122	0.08
9651	gene:Solyc03g112910.2	NA	3	+	63192029	63192180	63192070	63192180	63190809	63190868	9651	23,14,12	4,3,11	5,6,3	10,9,3	190	149	1.9563213165717328e-57	1.91557635102e-55	0.818,0.785,0.461	0.282,0.343,0.44	0.333
26049	gene:Solyc04g071120.2	NA	4	-	58027655	58027751	58027655	58027735	58028268	58028444	26049	166,127,189	37,31,20	76,35,45	0,1,12	165	149	3.93156117525539e-57	3.83587909504e-55	0.802,0.787,0.895	1.0,0.969,0.772	-0.086
21549	gene:Solyc07g006810.2	NA	7	+	1652115	1652246	1652125	1652246	1651368	1651452	21549	18,18,55	14,11,13	21,13,13	27,14,7	159	149	4.647588254883247e-57	4.51828571022e-55	0.546,0.605,0.799	0.422,0.465,0.635	0.143
7038	gene:Solyc03g005080.2	NA	3	-	56758	56803	56758	56784	57066	57132	7038	215,143,200	10,4,20	95,60,62	3,2,0	168	149	5.880268208142149e-57	5.6963267222e-55	0.95,0.969,0.899	0.966,0.964,1.0	-0.037
8686	gene:Solyc01g094860.2	NA	1	-	86260237	86260384	86260237	86260317	86260846	86260911	8686	10,0,10	17,7,23	3,1,1	14,18,9	216	149	1.67695837089816e-56	1.61874056079e-54	0.289,0.0,0.231	0.129,0.037,0.071	0.094
27963	gene:Solyc09g089870.2	NA	9	-	69491600	69491763	69491600	69491755	69492207	69492285	27963	243,199,158	15,8,8	112,72,73	5,0,0	157	149	1.7892347827498005e-56	1.72101625517e-54	0.939,0.959,0.949	0.955,1.0,1.0	-0.036
2162	gene:Solyc07g042750.2	NA	7	+	56266151	56266288	56266219	56266288	56265877	56266023	2162	20,9,18	2,0,0	10,7,8	6,0,0	217	149	2.0402197022585698e-56	1.95552184913e-54	0.873,1.0,1.0	0.534,1.0,1.0	0.113
24542	gene:Solyc11g005050.1	NA	11	-	51820	51891	51820	51865	51946	52067	24542	4,1,0	0,2,4	2,0,0	9,14,6	175	149	2.2691396372781746e-56	2.16730701987e-54	1.0,0.299,0.0	0.159,0.0,0.0	0.38
6648	gene:Solyc06g065640.2	NA	6	+	41043262	41043404	41043286	41043404	41042936	41043182	6648	112,56,139	137,109,204	95,62,65	192,157,144	173	149	2.484300358223044e-56	2.36451538641e-54	0.413,0.307,0.37	0.299,0.254,0.28	0.086
4659	gene:Solyc11g065900.1	NA	11	+	51489452	51489537	51489506	51489537	51488422	51488602	4659	6,5,6	54,57,39	1,1,2	25,52,41	203	149	2.7685963810976205e-56	2.62592202404e-54	0.075,0.06,0.101	0.029,0.014,0.035	0.053
20466	gene:Solyc01g100650.2	NA	1	+	90625530	90625634	90625538	90625634	90624495	90624606	20466	6,1,7	17,9,17	0,2,0	3,1,8	157	149	3.0362778843562728e-56	2.86980973229e-54	0.251,0.095,0.281	0.0,0.655,0.0	-0.009
5998	gene:Solyc07g052670.2	NA	7	-	61117555	61117729	61117555	61117681	61118926	61118989	5998	115,83,113	27,2,18	24,37,13	18,5,5	197	149	3.096283432921775e-56	2.91639900787e-54	0.763,0.969,0.826	0.502,0.848,0.663	0.182
22221	gene:Solyc01g087060.2	NA	1	-	81997255	81997319	81997255	81997290	81997667	81997896	22221	10,13,10	41,34,73	0,0,5	59,23,40	178	149	4.889295135605844e-56	4.58936216849e-54	0.17,0.242,0.103	0.0,0.0,0.095	0.14
3721	gene:Solyc06g010010.1	NA	6	+	4703141	4703240	4703151	4703240	4702822	4702883	3721	0,0,1	5,7,12	0,2,1	0,0,2	159	149	6.170004624564441e-56	5.7716046696e-54	0.0,0.0,0.072	NA,1.0,0.319	-0.635
12319	gene:Solyc08g083140.2	NA	8	+	65684580	65684712	65684590	65684712	65682540	65682669	12319	16,8,29	6,1,0	20,15,8	0,1,0	159	149	8.528305255370655e-56	7.95030812865e-54	0.714,0.882,1.0	1.0,0.934,1.0	-0.113
27873	gene:Solyc02g070260.2	NA	2	+	40036508	40036640	40036520	40036640	40036374	40036448	27873	10,8,15	166,99,155	6,3,1	156,69,94	161	149	1.7154675838615365e-55	1.5937454983e-53	0.053,0.07,0.082	0.034,0.039,0.01	0.041
10312	gene:Solyc06g064620.2	NA	6	-	40269426	40269514	40269426	40269435	40269595	40269653	10312	71,57,79	107,103,171	158,77,69	385,189,257	228	149	1.9644115755176932e-55	1.81881794208e-53	0.302,0.266,0.232	0.211,0.21,0.149	0.077
10672	gene:Solyc06g083630.2	NA	6	-	48978054	48978243	48978054	48978227	48979069	48979128	10672	34,22,16	49,32,21	28,23,31	18,15,24	165	149	2.166013222678606e-55	1.9986795232e-53	0.385,0.383,0.408	0.584,0.581,0.538	-0.176
9647	gene:Solyc03g112910.2	NA	3	+	63196356	63196469	63196394	63196469	63195150	63195282	9647	205,108,141	14,6,2	92,72,71	3,1,0	187	149	2.5318577455980682e-55	2.32836823287e-53	0.921,0.935,0.983	0.961,0.983,1.0	-0.035
16885	gene:Solyc06g073350.2	NA	6	-	45201528	45201686	45201528	45201681	45201758	45201902	16885	0,2,0	0,0,1	0,0,2	5,4,5	154	149	2.994102876662674e-55	2.74419105743e-53	NA,1.0,0.0	0.0,0.0,0.279	0.407
8715	gene:Solyc12g089280.1	NA	12	+	64405837	64405913	64405872	64405913	64405632	64405732	8715	5,2,4	45,29,48	2,0,0	36,29,32	184	149	3.0901457057054347e-55	2.82271329715e-53	0.083,0.053,0.063	0.043,0.0,0.0	0.052
13777	gene:Solyc03g063320.2	NA	3	-	34240142	34240215	34240142	34240212	34243591	34243691	13777	4,4,9	40,22,27	2,1,2	47,12,31	152	149	3.543102865461082e-55	3.22564558865e-53	0.089,0.151,0.246	0.04,0.076,0.059	0.104
6334	gene:Solyc08g041780.2	NA	8	+	25823927	25824171	25823933	25824171	25823424	25823632	6334	176,102,180	9,15,24	160,98,100	4,6,7	155	149	4.4685966586506205e-55	4.05465565484e-53	0.949,0.867,0.878	0.975,0.94,0.932	-0.051
9019	gene:Solyc11g064920.1	NA	11	+	50234574	50234637	50234585	50234637	50233487	50233670	9019	28,13,27	300,269,320	7,14,6	269,216,206	160	149	4.750964938683873e-55	4.29654540186e-53	0.08,0.043,0.073	0.024,0.057,0.026	0.03
9326	gene:Solyc01g103250.2	NA	1	+	91904439	91904561	91904451	91904561	91902558	91903450	9326	2,2,9	46,58,48	0,1,2	54,40,30	161	149	4.946133573077829e-55	4.45823516532e-53	0.039,0.031,0.148	0.0,0.023,0.058	0.046
9498	gene:Solyc01g067480.2	NA	1	+	76183582	76183725	76183598	76183725	76181972	76182112	9498	3,0,4	10,8,12	0,2,0	16,12,16	165	149	5.844878015503708e-55	5.25093810099e-53	0.213,0.0,0.231	0.0,0.131,0.0	0.104
12891	gene:Solyc08g007520.2	NA	8	-	2066989	2067133	2066989	2067129	2067343	2067468	12891	22,21,27	3,13,2	46,22,50	5,0,4	153	149	6.1170573678239965e-55	5.4773821911e-53	0.877,0.611,0.929	0.9,1.0,0.924	-0.136
24841	gene:Solyc11g066960.1	NA	11	-	52744717	52744948	52744717	52744931	52745262	52745384	24841	2,0,2	0,2,2	1,0,0	0,0,2	166	149	6.180873000905317e-55	5.51637849041e-53	1.0,0.0,0.473	1.0,NA,0.0	-0.009
26286	gene:Solyc11g008960.1	NA	11	-	3115365	3115442	3115365	3115430	3115891	3115957	26286	8,10,12	135,64,56	2,1,1	30,33,26	161	149	1.380736475605454e-54	1.2282688759e-52	0.052,0.126,0.165	0.058,0.027,0.034	0.075
10595	gene:Solyc01g091950.2	NA	1	+	85485822	85485999	85485835	85485999	85484857	85484917	10595	215,133,119	203,130,81	37,38,27	49,47,49	162	149	1.515838141336571e-54	1.3440596106e-52	0.493,0.485,0.575	0.41,0.426,0.336	0.127
17631	gene:Solyc09g010150.2	NA	9	+	3523863	3523961	3523932	3523961	3523021	3523088	17631	3,0,8	17,4,2	0,0,2	10,0,8	218	149	2.0450977924068384e-54	1.80745477296e-52	0.108,0.0,0.732	0.0,NA,0.146	0.207
9609	gene:Solyc01g111730.2	NA	1	+	97921362	97921599	97921412	97921599	97918694	97919062	9609	242,164,223	2,6,8	212,125,227	19,7,8	199	149	2.3003316600560384e-54	2.02645074817e-52	0.989,0.953,0.954	0.893,0.93,0.955	0.039
7346	gene:Solyc11g071490.1	NA	11	+	54946101	54946224	54946118	54946224	54945947	54945968	7346	2,2,6	241,160,218	9,11,17	373,282,303	166	149	2.435576415096772e-54	2.1386717934e-52	0.007,0.011,0.024	0.021,0.034,0.048	-0.02
17622	gene:Solyc01g102490.2	NA	1	+	91287330	91287568	91287363	91287568	91287078	91287146	17622	7,4,5	0,1,10	5,0,12	2,0,0	182	149	2.5154747681993535e-54	2.20172793136e-52	1.0,0.766,0.29	0.672,NA,1.0	-0.151
8975	gene:Solyc06g083300.2	NA	6	+	48766639	48766874	48766647	48766874	48766280	48766569	8975	37,46,55	2,0,0	44,44,47	9,0,1	157	149	2.97642261120721e-54	2.59683333012e-52	0.946,1.0,1.0	0.823,1.0,0.978	0.048
4149	gene:Solyc02g093400.1	NA	2	-	54277329	54277399	54277329	54277386	54277477	54277566	4149	7,0,2	3,1,0	0,2,4	2,6,9	162	149	3.648708209191524e-54	3.17321042052e-52	0.682,0.0,1.0	0.0,0.235,0.29	0.386
14117	gene:Solyc07g025160.2	NA	7	-	26157523	26157616	26157523	26157613	26157687	26157741	14117	7,8,4	28,19,42	2,0,2	35,9,13	152	149	4.6307235588817986e-54	4.01442439479e-52	0.197,0.292,0.085	0.053,0.0,0.131	0.13
3223	gene:Solyc07g044840.2	NA	7	+	57893908	57894090	57893918	57894090	57893672	57893826	3223	1714,761,1535	49,18,58	1180,499,758	60,28,32	159	149	4.6473171750031944e-54	4.0160197086e-52	0.97,0.975,0.961	0.949,0.944,0.957	0.019
15752	gene:Solyc03g119650.2	NA	3	+	68210856	68210980	68210896	68210980	68210551	68210738	15752	90,54,79	6,6,9	67,39,47	4,1,0	189	149	8.747387712462242e-54	7.53521015573e-52	0.922,0.876,0.874	0.93,0.969,1.0	-0.076
14294	gene:Solyc12g056460.1	NA	12	+	62412177	62412277	62412180	62412277	62411741	62411803	14294	106,74,42	0,2,0	27,71,63	0,8,2	152	149	1.0775290440285775e-53	9.25281328312e-52	1.0,0.973,1.0	1.0,0.897,0.969	0.036
21593	gene:Solyc04g081510.2	NA	4	+	65467617	65467719	65467642	65467719	65467389	65467506	21593	10,4,2	207,172,145	15,5,10	127,113,162	174	149	1.1356363124727942e-53	9.72111825843e-52	0.04,0.02,0.012	0.092,0.037,0.05	-0.036
177	gene:Solyc02g081840.2	NA	2	+	45633723	45633780	45633736	45633780	45633506	45633614	177	22,8,13	23,3,9	9,26,11	4,6,3	162	149	1.1668082934969487e-53	9.95664218097e-52	0.468,0.71,0.571	0.674,0.799,0.771	-0.165
20043	gene:Solyc11g018500.1	NA	11	+	8629766	8629947	8629937	8629947	8628866	8628992	20043	4,0,2	1,0,2	2,3,0	5,8,7	320	149	2.137263683321673e-53	1.81807671012e-51	0.651,NA,0.318	0.157,0.149,0.0	0.383
16520	gene:Solyc07g066430.2	NA	7	+	67866369	67866471	67866376	67866471	67865889	67866000	16520	0,4,8	56,42,29	0,0,3	93,65,82	156	149	2.360752290018763e-53	2.00193265067e-51	0.0,0.083,0.209	0.0,0.0,0.034	0.086
16685	gene:Solyc08g005970.2	NA	8	-	742332	742427	742332	742424	743140	743203	16685	11,3,16	170,108,147	4,3,1	113,72,108	152	149	2.391667089898263e-53	2.02184999547e-51	0.06,0.027,0.096	0.034,0.039,0.009	0.034
11384	gene:Solyc04g082560.2	NA	4	+	66201666	66201774	66201675	66201774	66201495	66201567	11384	15,7,6	183,136,176	4,3,3	175,131,156	158	149	2.491280937051315e-53	2.09954050735e-51	0.072,0.046,0.031	0.021,0.021,0.018	0.03
22816	gene:Solyc12g070270.1	NA	12	+	29964517	29964621	29964524	29964621	29964321	29964444	22816	20,4,16	2,3,4	7,8,3	2,0,0	156	149	4.857753455396013e-53	4.08126255584e-51	0.905,0.56,0.793	0.77,1.0,1.0	-0.171
8713	gene:Solyc12g089280.1	NA	12	+	64407219	64407336	64407231	64407336	64406147	64406305	8713	13,13,6	61,67,81	18,25,8	49,46,63	161	149	6.619224585572488e-53	5.54405884443e-51	0.165,0.152,0.064	0.254,0.335,0.105	-0.104
4384	gene:Solyc01g094680.2	NA	1	+	86129651	86129857	86129803	86129857	86128615	86128671	4384	50,23,19	92,72,65	5,7,6	48,32,38	301	149	6.844101806586862e-53	5.7148250085e-51	0.212,0.137,0.126	0.049,0.098,0.072	0.085
18462	gene:Solyc08g066160.2	NA	8	+	54562246	54562392	54562290	54562392	54562016	54562172	18462	403,256,495	0,0,5	909,482,747	16,11,9	193	149	7.080197032584277e-53	5.89388512e-51	1.0,1.0,0.987	0.978,0.971,0.985	0.018
519	gene:Solyc07g049310.2	NA	7	+	59565834	59566003	59565846	59566003	59565678	59565772	519	7,0,4	9,5,6	0,2,0	3,0,4	161	149	9.735126997362294e-53	8.07926499985e-51	0.419,0.0,0.382	0.0,1.0,0.0	-0.066
22988	gene:Solyc01g079390.2	NA	1	+	78478479	78478697	78478649	78478697	78478257	78478389	22988	5,0,0	0,2,1	3,0,3	1,0,4	319	149	9.864525360442908e-53	8.16177035978e-51	1.0,0.0,0.0	0.584,NA,0.259	-0.088
17607	gene:Solyc04g063210.2	NA	4	-	55350973	55351145	55350973	55351030	55351352	55351525	17607	4,6,0	2,0,0	1,3,0	4,2,3	264	149	2.43770074357458e-52	2.01080763457e-50	0.53,1.0,NA	0.124,0.458,0.0	0.571
1029	gene:Solyc08g007370.2	NA	8	+	1936339	1936553	1936490	1936553	1936055	1936122	1029	20,2,4	52,54,62	6,2,2	57,62,55	300	149	3.4160955722479865e-52	2.80935158828e-50	0.16,0.018,0.031	0.05,0.016,0.018	0.042
4307	gene:Solyc04g007520.2	NA	4	+	1211437	1211542	1211487	1211542	1211224	1211328	4307	4,4,7	98,73,134	0,1,0	75,45,89	199	149	5.371076339901524e-52	4.4037972605e-50	0.03,0.039,0.038	0.0,0.016,0.0	0.03
24093	gene:Solyc05g006940.2	NA	5	-	1539917	1540046	1539917	1540002	1540723	1540876	24093	101,66,93	4,24,11	92,32,93	7,0,7	193	149	6.1993042774512985e-52	5.06760545755e-50	0.951,0.68,0.867	0.91,1.0,0.911	-0.108
11182	gene:Solyc01g034150.2	NA	1	-	36255432	36255498	36255432	36255489	36256428	36256568	11182	5,7,12	1,0,2	2,0,2	7,0,0	158	149	6.4886428038721925e-52	5.28824388516e-50	0.825,1.0,0.85	0.212,NA,1.0	0.286
594	gene:Solyc05g014970.2	NA	5	-	9177711	9177895	9177711	9177879	9179572	9179670	594	11,3,6	8,4,5	5,0,8	2,0,0	165	149	7.0052982517824e-52	5.69227533468e-50	0.554,0.404,0.52	0.693,NA,1.0	-0.354
926	gene:Solyc12g094500.1	NA	12	+	64727782	64727919	64727788	64727919	64727068	64727126	926	79,29,68	2,3,6	18,24,27	1,0,0	155	149	7.159816504799694e-52	5.80051681777e-50	0.974,0.903,0.916	0.945,1.0,1.0	-0.051
9165	gene:Solyc07g019530.2	NA	7	+	11873736	11873980	11873740	11873980	11873556	11873646	9165	1,1,6	8,0,7	7,3,6	0,2,4	153	149	7.735561361861329e-52	6.24835952021e-50	0.109,1.0,0.455	1.0,0.594,0.594	-0.208
19916	gene:Solyc02g068180.2	NA	2	+	38201863	38201943	38201891	38201943	38200789	38200826	19916	42,27,30	7,5,10	33,13,19	3,2,0	177	149	8.489927580642148e-52	6.83740587789e-50	0.835,0.82,0.716	0.903,0.845,1.0	-0.126
24547	gene:Solyc11g005050.1	NA	11	-	51820	51891	51820	51861	51946	52067	24547	4,1,0	0,1,7	2,0,0	14,8,16	179	149	1.0844050686794293e-51	8.70754878305e-50	1.0,0.454,0.0	0.106,0.0,0.0	0.449
11015	gene:Solyc10g009090.2	NA	10	-	3111537	3111636	3111537	3111631	3111714	3111819	11015	7,5,8	0,0,2	23,16,17	2,2,7	154	149	1.0983484522572748e-51	8.79357153497e-50	1.0,1.0,0.795	0.918,0.886,0.701	0.097
14934	gene:Solyc08g078750.2	NA	8	-	62487101	62487175	62487101	62487160	62487251	62487354	14934	11,9,22	47,28,29	0,1,8	22,11,25	164	149	1.1220605812284016e-51	8.95707069842e-50	0.175,0.226,0.408	0.0,0.076,0.225	0.169
15711	gene:Solyc02g093960.2	NA	2	-	54640888	54641042	54640888	54641039	54641126	54641217	15711	4,3,1	31,33,42	9,15,13	52,83,62	152	149	1.2639502676671292e-51	1.00602310632e-49	0.112,0.082,0.023	0.145,0.15,0.17	-0.083
12254	gene:Solyc11g065980.1	NA	11	+	51600256	51600382	51600275	51600382	51599972	51600062	12254	20,18,14	163,80,165	7,10,3	123,79,122	168	149	1.369586138684206e-51	1.08692432306e-49	0.098,0.166,0.07	0.048,0.101,0.021	0.055
24648	gene:Solyc06g005620.2	NA	6	-	679838	680072	679838	680022	680330	680743	24648	400,382,346	7,5,11	622,485,521	4,0,7	199	149	2.4426763437219164e-51	1.93290967304e-49	0.977,0.983,0.959	0.991,1.0,0.982	-0.018
20030	gene:Solyc07g008460.2	NA	7	+	3369497	3369723	3369638	3369723	3369309	3369396	20030	10,4,3	49,29,28	0,2,2	28,23,28	290	149	2.5014669995284526e-51	1.97369371577e-49	0.095,0.066,0.052	0.0,0.043,0.035	0.045
3131	gene:Solyc02g082800.2	NA	2	-	46446864	46446972	46446864	46446884	46448182	46448241	3131	26,4,12	421,402,496	10,2,6	522,473,429	237	149	3.47102208576175e-51	2.73077145077e-49	0.037,0.006,0.015	0.012,0.003,0.009	0.011
24097	gene:Solyc05g006940.2	NA	5	-	1537113	1537347	1537113	1537206	1538497	1538584	24097	24,22,27	70,55,119	7,9,7	44,44,64	290	149	4.426406062965663e-51	3.47236885994e-49	0.15,0.17,0.104	0.076,0.095,0.053	0.067
8763	gene:Solyc06g005190.2	NA	6	+	206922	206975	206925	206975	206713	206821	8763	6,0,8	7,0,5	0,1,2	7,5,2	152	149	5.041307277704319e-51	3.94337429329e-49	0.457,NA,0.611	0.0,0.164,0.495	0.314
13203	gene:Solyc08g077850.1	NA	8	+	61749252	61749346	61749262	61749346	61748157	61748310	13203	16,0,6	1,0,0	5,11,3	4,0,0	159	149	5.896189711935103e-51	4.59885903005e-49	0.937,NA,1.0	0.539,1.0,1.0	0.122
18371	gene:Solyc02g067090.2	NA	2	+	37326762	37326906	37326776	37326906	37326465	37326695	18371	4,10,7	184,181,173	2,1,0	99,140,88	163	149	1.0162219052710915e-50	7.90359328097e-49	0.019,0.048,0.036	0.018,0.006,0.0	0.026
8691	gene:Solyc01g094860.2	NA	1	-	86260237	86260388	86260237	86260359	86260846	86260911	8691	7,4,4	7,2,7	2,2,0	10,4,2	178	149	1.256632087839511e-50	9.74552195529e-49	0.456,0.626,0.324	0.143,0.295,0.0	0.323
326	gene:Solyc09g009020.2	PGH1	9	+	2372942	2373134	2373074	2373134	2372791	2372872	326	301,230,342	0,56,83	853,528,704	0,0,0	281	149	1.338414553041596e-50	1.03502791331e-48	1.0,0.685,0.686	1.0,1.0,1.0	-0.21
2164	gene:Solyc07g042750.2	NA	7	+	56266170	56266288	56266219	56266288	56265877	56266023	2164	17,9,19	2,0,0	10,9,8	6,0,0	198	149	1.4979434561299878e-50	1.15511384757e-48	0.865,1.0,1.0	0.556,1.0,1.0	0.103
13792	gene:Solyc06g071580.2	NA	6	+	44077392	44077491	44077417	44077491	44077201	44077300	13792	8,9,15	17,0,2	26,25,14	8,0,1	174	149	1.69172549102237e-50	1.30086044043e-48	0.287,1.0,0.865	0.736,1.0,0.923	-0.169
11172	gene:Solyc01g034150.2	NA	1	-	36251783	36251881	36251783	36251820	36256428	36256561	11172	22,17,14	46,55,93	3,4,4	39,40,38	210	149	3.1220462978032484e-50	2.39394992317e-48	0.253,0.18,0.097	0.052,0.066,0.069	0.114
5930	gene:Solyc10g006990.2	NA	10	-	1401615	1401760	1401615	1401757	1402208	1402265	5930	4,1,0	6,0,1	1,0,0	0,4,0	152	149	4.548355521780507e-50	3.47783105782e-48	0.395,1.0,0.0	1.0,0.0,NA	-0.035
15134	gene:Solyc03g031720.2	NA	3	-	4175562	4175651	4175562	4175648	4176005	4176474	15134	4,2,3	27,12,24	1,0,0	27,18,10	152	149	5.827084057877558e-50	4.44311078822e-48	0.127,0.14,0.109	0.035,0.0,0.0	0.114
5685	gene:Solyc04g064930.2	NA	4	+	56084503	56084609	56084508	56084609	56084348	56084429	5685	1,8,0	0,2,3	0,0,1	0,2,0	154	149	9.784804976906868e-50	7.44000492392e-48	1.0,0.795,0.0	NA,0.0,1.0	0.098
21354	gene:Solyc01g090650.1	NA	1	-	84296046	84296220	84296046	84296201	84296299	84296389	21354	0,1,4	35,32,50	13,7,0	96,30,40	168	149	2.8781695050673583e-49	2.18235799714e-47	0.0,0.027,0.066	0.107,0.171,0.0	-0.062
9645	gene:Solyc03g112910.2	NA	3	+	63196360	63196469	63196394	63196469	63195150	63195282	9645	43,22,51	14,6,2	17,20,21	3,1,0	183	149	6.677933215391218e-49	5.04944500156e-47	0.714,0.749,0.954	0.822,0.942,1.0	-0.116
22893	gene:Solyc08g082880.2	NA	8	+	65540997	65541092	65541002	65541092	65540831	65540897	22893	153,110,171	18,4,6	100,48,56	0,1,3	154	149	7.514719651063108e-49	5.66643167927e-47	0.892,0.964,0.965	1.0,0.979,0.948	-0.035
7288	gene:Solyc02g083710.2	NA	2	-	47010613	47010816	47010613	47010691	47011556	47011625	7288	22,9,25	14,7,14	16,7,10	22,5,22	274	149	8.254814074591324e-49	6.20730093714e-47	0.461,0.411,0.493	0.283,0.432,0.198	0.151
26058	gene:Solyc06g050310.2	NA	6	-	32922821	32922909	32922821	32922895	32924051	32924106	26058	6,9,4	129,94,114	0,2,0	38,19,37	163	149	1.514979409370863e-48	1.13606761715e-46	0.041,0.08,0.031	0.0,0.088,0.0	0.021
16069	gene:Solyc07g008950.2	NA	7	-	3975952	3976104	3975952	3976081	3976252	3976318	16069	8,2,8	199,134,185	1,0,3	175,138,204	172	149	1.882246552705621e-48	1.40759981899e-46	0.034,0.013,0.036	0.005,0.0,0.013	0.022
18145	gene:Solyc10g081510.1	NA	10	+	62568679	62568927	62568680	62568927	62568453	62568559	18145	9,18,21	0,7,0	54,25,57	0,3,0	150	149	1.9097290883485435e-48	1.42423932915e-46	1.0,0.719,1.0	1.0,0.892,1.0	-0.058
15371	gene:Solyc12g055820.1	NA	12	-	61816819	61817105	61816819	61816983	61817251	61817482	15371	58,50,46	0,2,0	88,51,84	6,0,4	271	149	2.534044233700453e-48	1.88467808977e-46	1.0,0.932,1.0	0.89,1.0,0.92	0.041
3541	gene:Solyc07g017520.2	NA	7	-	7470771	7471003	7470771	7470993	7471161	7471263	3541	5,8,0	77,35,74	0,2,0	61,38,39	159	149	6.083779014337943e-48	4.51244001497e-46	0.057,0.176,0.0	0.0,0.047,0.0	0.062
15641	gene:Solyc05g014030.2	NA	5	-	7534852	7535127	7534852	7535086	7535258	7535318	15641	393,285,149	14,7,7	65,85,55	0,3,0	190	149	8.192351063074199e-48	6.05989098609e-46	0.957,0.97,0.943	1.0,0.957,1.0	-0.029
22345	gene:Solyc08g013940.2	NA	8	+	3430961	3431130	3430966	3431130	3429701	3430827	22345	6,3,6	3,0,0	5,12,17	6,6,6	154	149	1.0775513644139454e-47	7.94905845277e-46	0.659,1.0,1.0	0.446,0.659,0.733	0.274
23221	gene:Solyc09g020140.2	NA	9	-	18643073	18643245	18643073	18643228	18643736	18643791	23221	2,0,0	4,3,2	7,0,3	1,0,4	166	149	1.3538009582036308e-47	9.95995023872e-46	0.31,0.0,0.0	0.863,NA,0.402	-0.529
12421	gene:Solyc04g057940.2	NA	4	+	55055926	55055994	55055932	55055994	55055489	55055849	12421	37,16,40	4,3,0	6,12,0	0,0,9	155	149	1.5236004903346904e-47	1.11789565896e-45	0.899,0.837,1.0	1.0,1.0,0.0	0.245
6666	gene:Solyc08g076110.2	NA	8	-	60150164	60150339	60150164	60150334	60151550	60151656	6666	3,0,11	72,33,71	4,5,7	15,29,18	154	149	1.788784239667644e-47	1.30893805882e-45	0.039,0.0,0.13	0.205,0.143,0.273	-0.151
15521	gene:Solyc07g063880.2	NA	7	-	66233356	66233580	66233356	66233534	66233672	66233877	15521	142,118,209	15,16,29	166,119,127	5,9,8	195	149	2.6514217993313583e-47	1.93496924396e-45	0.879,0.849,0.846	0.962,0.91,0.924	-0.074
7016	gene:Solyc03g117360.2	NA	3	+	66528580	66528718	66528602	66528718	66528381	66528510	7016	1,1,9	13,0,2	1,0,0	0,0,3	171	149	2.8438267565377114e-47	2.06983444224e-45	0.063,1.0,0.797	1.0,NA,0.0	0.12
16335	gene:Solyc04g079390.2	NA	4	-	63908149	63908312	63908149	63908301	63908937	63909035	16335	24,8,17	6,0,2	11,11,9	2,0,0	160	149	3.1435684021084976e-47	2.28189534597e-45	0.788,1.0,0.888	0.837,1.0,1.0	-0.054
23970	gene:Solyc09g011170.2	NA	9	-	4515370	4515519	4515370	4515499	4515650	4515797	23970	17,9,14	304,163,329	13,7,6	396,288,377	169	149	3.5333143877624004e-47	2.55798805716e-45	0.047,0.046,0.036	0.028,0.021,0.014	0.022
3007	gene:Solyc01g100060.2	NA	1	+	90162308	90162438	90162361	90162438	90161465	90161556	3007	10,2,0	0,0,1	6,0,2	0,0,4	202	149	3.6906440133105506e-47	2.66480160972e-45	1.0,1.0,0.0	1.0,NA,0.269	0.032
13856	gene:Solyc05g008580.2	NA	5	-	2895296	2895457	2895296	2895413	2895551	2895788	13856	5,4,6	48,30,46	2,0,0	13,16,19	193	149	4.687330168313673e-47	3.3754977384e-45	0.074,0.093,0.091	0.106,0.0,0.0	0.051
18464	gene:Solyc08g066160.2	NA	8	+	54562224	54562392	54562246	54562392	54562016	54562172	18464	79,48,94	262,178,347	217,119,207	510,258,403	171	149	5.233093634509567e-47	3.7503862826e-45	0.208,0.19,0.191	0.27,0.287,0.309	-0.092
26066	gene:Solyc05g013180.2	NA	5	-	6259478	6259731	6259478	6259631	6259852	6259973	26066	6,9,8	5,0,0	1,3,3	1,0,0	249	149	5.235468158364398e-47	3.7503862826e-45	0.418,1.0,1.0	0.374,1.0,1.0	0.015
25126	gene:Solyc02g090670.2	NA	2	-	52204110	52204212	52204110	52204208	52205286	52205507	25126	49,34,53	8,0,5	68,27,48	0,3,0	153	149	5.661291116514709e-47	4.04477704679e-45	0.856,1.0,0.912	1.0,0.898,1.0	-0.043
18056	gene:Solyc06g016770.2	NA	6	+	13501900	13501980	13501905	13501980	13501651	13501742	18056	53,22,28	4,3,1	18,13,32	1,0,0	154	149	5.691985600013777e-47	4.04547101875e-45	0.928,0.876,0.964	0.946,1.0,1.0	-0.059
24444	gene:Solyc01g100050.2	NA	1	+	90150841	90151086	90150972	90151086	90150691	90150753	24444	4,6,5	6,6,3	2,1,1	3,2,10	280	149	5.679674067217111e-47	4.04547101875e-45	0.262,0.347,0.47	0.262,0.21,0.051	0.185
23135	gene:Solyc06g076050.2	NA	6	+	47224090	47224167	47224107	47224167	47223727	47224007	23135	0,1,2	66,46,61	7,3,8	160,100,104	166	149	8.311252179751488e-47	5.89168217669e-45	0.0,0.019,0.029	0.038,0.026,0.065	-0.027
14736	gene:Solyc02g082470.2	NA	2	+	46175666	46175875	46175755	46175875	46174208	46174641	14736	131,66,112	4,1,9	54,55,73	0,0,3	238	149	9.760756818853977e-47	6.90123536016e-45	0.953,0.976,0.886	1.0,1.0,0.938	-0.041
27362	gene:Solyc02g022830.2	NA	2	+	24118213	24118265	24118217	24118265	24110873	24110990	27362	4,0,0	23,9,23	0,3,8	20,7,17	153	149	1.0245694871060821e-46	7.22533834417e-45	0.145,0.0,0.0	0.0,0.294,0.314	-0.154
19005	gene:Solyc02g088620.2	NA	2	-	50654122	50654262	50654122	50654200	50654754	50654905	19005	1,0,2	1,0,0	5,6,1	2,0,1	211	149	1.1999645294371331e-46	8.44037066042e-45	0.414,NA,1.0	0.638,1.0,0.414	0.023
11884	gene:Solyc02g086370.2	NA	2	+	49032845	49033083	49032848	49033083	49032081	49032162	11884	13,5,7	45,31,17	20,18,23	33,46,31	152	149	1.494802194420739e-46	1.04871161171e-44	0.221,0.137,0.288	0.373,0.277,0.421	-0.142
19552	gene:Solyc05g005620.2	NA	5	-	438138	438181	438138	438178	438412	438472	19552	4,7,6	4,4,8	1,0,0	0,0,2	152	149	1.5108951924054695e-46	1.05727707024e-44	0.495,0.632,0.424	1.0,NA,0.0	0.017
2961	gene:Solyc07g022900.2	NA	7	+	23225903	23225995	23225914	23225995	23225547	23225652	2961	2,0,0	0,1,0	11,1,3	8,3,0	160	149	1.7945856591458807e-46	1.25257477507e-44	1.0,0.0,NA	0.561,0.237,1.0	-0.099
16142	gene:Solyc04g071180.2	NA	4	+	58122661	58122745	58122729	58122745	58122521	58122566	16142	3,0,2	0,1,4	1,0,1	1,0,0	217	149	1.913665439085179e-46	1.33227332269e-44	1.0,0.0,0.256	0.407,NA,1.0	-0.285
16035	gene:Solyc10g006190.2	NA	10	-	900209	900305	900209	900269	900518	900625	16035	7,5,14	3,0,0	1,1,0	4,0,0	185	149	2.2537258376918206e-46	1.56501711806e-44	0.653,1.0,1.0	0.168,1.0,NA	0.3
5057	gene:Solyc02g069160.2	NA	2	+	39108834	39109026	39108990	39109026	39108645	39108723	5057	12,12,12	171,82,151	3,1,3	87,81,54	305	149	2.4083800825563175e-46	1.6681555783e-44	0.033,0.067,0.037	0.017,0.006,0.026	0.029
19004	gene:Solyc02g088620.2	NA	2	-	50654122	50654266	50654122	50654200	50654754	50654905	19004	1,0,4	1,0,0	4,0,3	2,0,1	215	149	2.550441681625005e-46	1.7620703811e-44	0.409,NA,1.0	0.581,NA,0.675	0.077
8242	gene:Solyc10g006140.2	NA	10	+	873921	874091	873930	874091	871372	871813	8242	38,24,29	337,248,431	11,12,21	324,209,296	158	149	3.496247288991875e-46	2.40940120136e-44	0.096,0.084,0.06	0.031,0.051,0.063	0.032
18899	gene:Solyc10g081020.1	NA	10	-	62204355	62204506	62204355	62204463	62205008	62205395	18899	3,2,6	202,130,206	11,7,1	143,91,92	192	149	3.658774206278504e-46	2.51503769366e-44	0.011,0.012,0.022	0.056,0.056,0.008	-0.025
2990	gene:Solyc05g055600.2	NA	5	+	65168515	65168583	65168526	65168583	65168323	65168375	2990	23,22,37	132,113,132	14,14,8	86,109,101	160	149	4.421623733684097e-46	3.03176371926e-44	0.14,0.153,0.207	0.132,0.107,0.069	0.064
5882	gene:Solyc03g118030.2	NA	3	-	67021580	67021663	67021580	67021645	67021765	67021993	5882	252,188,225	2,2,4	123,123,102	2,2,10	167	149	4.64637065088649e-46	3.17786069065e-44	0.991,0.988,0.98	0.982,0.982,0.901	0.031
10824	gene:Solyc02g070220.2	NA	2	-	39983140	39983218	39983140	39983188	39983305	39983418	10824	7,3,13	8,10,16	2,1,2	9,5,9	179	149	4.674158106252524e-46	3.18885357921e-44	0.421,0.2,0.403	0.156,0.143,0.156	0.19
14317	gene:Solyc09g074690.2	NA	9	+	66521489	66521561	66521502	66521561	66520540	66520634	14317	20,11,36	2,5,2	35,35,16	0,3,0	162	149	5.205168388381172e-46	3.5422472175e-44	0.902,0.669,0.943	1.0,0.915,1.0	-0.134
26416	gene:Solyc03g032220.2	NA	3	-	4737072	4737217	4737072	4737214	4737423	4737503	26416	188,146,178	11,8,6	84,59,113	1,0,4	152	149	9.141576386577427e-46	6.20555737703e-44	0.944,0.947,0.967	0.988,1.0,0.965	-0.032
23229	gene:Solyc09g020140.2	NA	9	-	18643256	18643360	18643256	18643295	18643736	18643791	23229	66,30,62	4,2,4	71,33,57	1,2,0	214	149	9.439129116196047e-46	6.39160531522e-44	0.92,0.913,0.915	0.98,0.92,1.0	-0.051
4844	gene:Solyc02g079510.2	TAP2	2	-	44045358	44045586	44045358	44045556	44046552	44046955	4844	6,0,9	81,60,47	0,2,0	70,93,84	179	149	1.3866236393534348e-45	9.36607495951e-44	0.058,0.0,0.137	0.0,0.018,0.0	0.059
3911	gene:Solyc12g095770.1	NA	12	+	64901548	64901777	64901569	64901777	64901383	64901444	3911	21,2,8	4,1,1	11,7,10	2,0,0	170	149	1.7439610510273743e-45	1.17505850916e-43	0.821,0.637,0.875	0.828,1.0,1.0	-0.165
8552	gene:Solyc03g043660.2	NA	3	-	7151518	7151641	7151518	7151620	7151702	7151885	8552	0,0,1	8,0,5	4,0,0	4,0,3	170	149	2.5751415221009712e-45	1.73081302156e-43	0.0,NA,0.149	0.467,NA,0.0	-0.159
17444	gene:Solyc12g056130.1	NA	12	-	62094211	62094336	62094211	62094282	62094647	62094797	17444	19,4,9	2,1,1	11,5,6	6,1,4	203	149	4.185157148865558e-45	2.80601386082e-43	0.875,0.746,0.869	0.574,0.786,0.524	0.202
17531	gene:Solyc01g095890.2	NA	1	-	87024580	87024712	87024580	87024709	87025024	87025216	17531	0,0,2	48,23,38	3,3,0	11,15,16	152	149	8.355667471592611e-45	5.58844285612e-43	0.0,0.0,0.049	0.211,0.164,0.0	-0.109
429	gene:Solyc12g008630.1	NA	12	-	2013726	2013975	2013726	2013968	2015289	2015328	429	1,0,0	0,1,2	2,0,1	3,0,2	156	149	1.1068583276269218e-44	7.38475258243e-43	1.0,0.0,0.0	0.389,NA,0.323	-0.023
16265	gene:Solyc02g093930.2	NA	2	-	54618261	54618299	54618261	54618296	54618441	54618727	16265	2,3,3	5,0,9	1,0,0	3,0,4	152	149	1.1134329858865506e-44	7.41045459873e-43	0.282,1.0,0.246	0.246,NA,0.0	0.386
6157	gene:Solyc06g082000.2	NA	6	+	47954682	47954885	47954691	47954885	47954248	47954443	6157	1,5,6	3,3,5	0,0,2	0,1,0	158	149	1.4316186244651405e-44	9.50490014063e-43	0.239,0.611,0.531	NA,0.0,1.0	-0.04
25888	gene:Solyc05g026070.1	NA	5	+	39719562	39719628	39719585	39719628	39715484	39715610	25888	4,5,2	50,32,65	0,0,2	28,17,33	172	149	2.013238174522636e-44	1.33339066542e-42	0.065,0.119,0.026	0.0,0.0,0.05	0.053
25854	gene:Solyc01g102290.2	NA	1	-	91102510	91102749	91102510	91102744	91102874	91102966	25854	14,11,1	0,2,0	2,5,1	0,5,0	154	149	3.066798522014467e-44	2.02624569339e-42	1.0,0.842,1.0	1.0,0.492,1.0	0.117
25657	gene:Solyc04g079410.2	NA	4	+	63921194	63921276	63921198	63921276	63919780	63919919	25657	104,107,78	16,5,9	61,35,65	2,0,0	153	149	3.18485026262948e-44	2.09914791765e-42	0.864,0.954,0.894	0.967,1.0,1.0	-0.085
7132	gene:Solyc07g066340.2	NA	7	-	67813870	67814014	67813870	67813951	67814414	67814494	7132	1,0,1	3,1,0	2,0,6	2,0,0	212	149	3.3601213381704663e-44	2.20932036102e-42	0.19,0.0,1.0	0.413,NA,1.0	-0.31
27868	gene:Solyc02g070260.2	NA	2	+	40032319	40032426	40032323	40032426	40030629	40030765	27868	13,3,9	161,122,153	19,3,6	84,69,61	153	149	4.261139750350888e-44	2.79499964203e-42	0.073,0.023,0.054	0.181,0.041,0.087	-0.053
4414	gene:Solyc01g058190.2	NA	1	+	65538126	65538349	65538146	65538349	65537587	65537978	4414	7,3,0	48,30,41	0,0,2	25,43,37	169	149	4.812391432327068e-44	3.14899296104e-42	0.114,0.081,0.0	0.0,0.0,0.045	0.05
10740	gene:Solyc01g067720.2	NA	1	-	76660274	76660436	76660274	76660415	76660709	76660892	10740	16,5,4	180,152,105	3,3,3	141,125,122	170	149	7.171737714943894e-44	4.68157967239e-42	0.072,0.028,0.032	0.018,0.021,0.021	0.024
20006	gene:Solyc09g030390.2	NA	9	-	31896265	31896433	31896265	31896429	31896495	31896618	20006	158,65,128	3,1,0	54,51,38	9,0,0	153	149	7.338378146421324e-44	4.77889931875e-42	0.981,0.984,1.0	0.854,1.0,1.0	0.037
704	gene:Solyc03g119670.2	NA	3	+	68230995	68231136	68231003	68231136	68229703	68229778	704	10,16,11	14,15,17	13,4,5	2,7,0	157	149	1.1191932663096659e-43	7.27101668311e-42	0.404,0.503,0.38	0.861,0.352,1.0	-0.309
24083	gene:Solyc02g089890.2	NA	2	-	51575722	51575815	51575722	51575811	51576551	51576723	24083	17,41,26	3,0,7	14,7,12	0,2,0	153	149	1.1584276358365808e-43	7.50799016074e-42	0.847,1.0,0.783	1.0,0.773,1.0	-0.048
15465	gene:Solyc06g083710.1	NA	6	+	49060998	49061099	49061003	49061099	49060079	49060577	15465	7,0,2	3,0,1	1,1,3	1,0,0	154	149	1.4055659343742795e-43	9.08810220893e-42	0.693,NA,0.659	0.492,1.0,1.0	-0.155
15957	gene:Solyc12g055740.1	NA	12	-	61730903	61731039	61730903	61731032	61731230	61731409	15957	88,46,66	7,2,2	34,48,36	2,0,0	156	149	1.5440953150422984e-43	9.96014658075e-42	0.923,0.956,0.969	0.942,1.0,1.0	-0.031
15894	gene:Solyc12g010050.1	NA	12	+	3199629	3199700	3199643	3199700	3198965	3199049	15894	42,29,35	0,7,3	42,23,43	0,3,0	163	149	1.7101398130056115e-43	1.10051337706e-41	1.0,0.791,0.914	1.0,0.875,1.0	-0.057
17476	gene:Solyc01g094570.2	NA	1	+	85995301	85995500	85995371	85995500	85994122	85994181	17476	31,20,30	41,35,45	4,12,2	28,13,15	219	149	2.0976142316001475e-43	1.34667823109e-41	0.34,0.28,0.312	0.089,0.386,0.083	0.125
4027	gene:Solyc06g005290.2	NA	6	-	299376	299456	299376	299452	300625	300724	4027	36,19,42	5,0,4	41,7,17	2,9,6	153	149	3.0331530202102648e-43	1.94271666737e-41	0.875,1.0,0.911	0.952,0.431,0.734	0.223
22190	gene:Solyc04g077430.2	NA	4	+	62345446	62345569	62345455	62345569	62343891	62343933	22190	90,46,46	1,0,3	73,41,58	5,4,3	158	149	3.1612737859971563e-43	2.02002426593e-41	0.988,1.0,0.935	0.932,0.906,0.948	0.046
3306	gene:Solyc07g062180.2	NA	7	-	64987273	64987467	64987273	64987462	64988179	64988433	3306	0,2,4	2,2,9	0,0,1	0,2,0	154	149	3.247516129582235e-43	2.07027251905e-41	0.0,0.492,0.301	NA,0.0,1.0	-0.236
2310	gene:Solyc03g005920.2	NA	3	-	624189	624301	624189	624264	626661	627172	2310	9,11,13	55,35,67	8,2,4	93,48,68	186	149	3.2944823955318906e-43	2.09530619834e-41	0.116,0.201,0.135	0.064,0.032,0.045	0.104
17330	gene:Solyc06g073130.2	NA	6	-	45056506	45056643	45056506	45056584	45057213	45057262	17330	12,0,4	0,0,6	0,2,5	1,0,0	208	149	3.3157861576690607e-43	2.10393974354e-41	1.0,NA,0.323	0.0,1.0,1.0	-0.005
12516	gene:Solyc12g005930.1	NA	12	-	555108	555202	555108	555197	555296	555475	12516	45,31,38	7,6,4	42,29,44	2,4,0	154	149	3.984887069742043e-43	2.52261885873e-41	0.861,0.833,0.902	0.953,0.875,1.0	-0.077
7277	gene:Solyc02g083710.2	NA	2	-	47010613	47010791	47010613	47010691	47011556	47011625	7277	26,13,27	14,7,14	17,7,11	22,5,22	249	149	4.220808749786781e-43	2.66576879299e-41	0.526,0.526,0.536	0.316,0.456,0.23	0.195
13308	gene:Solyc03g118260.1	NA	3	+	67179132	67179208	67179160	67179208	67178975	67179041	13308	10,1,1	17,10,9	2,1,0	8,15,3	177	149	6.702332516170928e-43	4.22324521812e-41	0.331,0.078,0.086	0.174,0.053,0.0	0.089
11561	gene:Solyc11g030390.1	NA	11	-	21670362	21670491	21670362	21670390	21671011	21671223	11561	20,15,29	354,268,445	5,4,13	257,172,241	250	149	7.695199528788973e-43	4.83766804557e-41	0.033,0.032,0.037	0.011,0.014,0.031	0.015
11754	gene:Solyc03g118250.2	NA	3	-	67167390	67167563	67167390	67167492	67168185	67168257	11754	3,0,6	41,19,39	0,0,1	18,21,12	220	149	1.1268743904065981e-42	7.06789119384e-41	0.047,0.0,0.094	0.0,0.0,0.053	0.029
4331	gene:Solyc08g066580.2	NA	8	-	55312372	55312492	55312372	55312488	55313282	55313339	4331	81,53,77	3,2,5	100,65,108	0,0,2	153	149	1.1772810434577986e-42	7.36707293884e-41	0.963,0.963,0.937	1.0,1.0,0.981	-0.039
25334	gene:Solyc02g092010.2	NA	2	-	53229736	53229829	53229736	53229802	53229909	53229974	25334	7,1,10	21,9,4	2,1,0	7,3,6	176	149	1.6315274022537597e-42	1.01861943616e-40	0.22,0.086,0.679	0.195,0.22,0.0	0.19
25509	gene:Solyc05g015050.2	NA	5	+	9762446	9762568	9762511	9762568	9762175	9762344	25509	3,3,1	99,24,46	5,5,2	38,21,22	214	149	1.780108242580595e-42	1.10884042268e-40	0.021,0.08,0.015	0.084,0.142,0.06	-0.057
15754	gene:Solyc03g119650.2	NA	3	+	68210850	68210980	68210896	68210980	68210551	68210738	15754	341,221,279	6,6,9	232,126,168	4,1,0	195	149	1.879056411069209e-42	1.1678035289e-40	0.977,0.966,0.959	0.978,0.99,1.0	-0.022
6465	gene:Solyc06g011530.2	NA	6	+	8021721	8021813	8021765	8021813	8020681	8020772	6465	131,72,87	17,3,9	26,14,23	2,14,2	193	149	2.8145205021516375e-42	1.74519504759e-40	0.856,0.949,0.882	0.909,0.436,0.899	0.148
14252	gene:Solyc10g085800.1	NA	10	-	64882482	64882701	64882482	64882694	64883676	64883895	14252	18,8,21	0,3,1	46,45,45	17,1,9	156	149	2.992401230333456e-42	1.85127622479e-40	1.0,0.718,0.953	0.721,0.977,0.827	0.049
7896	gene:Solyc01g088720.2	NA	1	+	83487750	83487837	83487754	83487837	83487234	83487314	7896	61,59,76	6,2,6	67,35,59	0,4,0	153	149	5.7202729748320073e-42	3.53087416435e-40	0.908,0.966,0.925	1.0,0.895,1.0	-0.032
4101	gene:Solyc06g008970.2	NA	6	-	2916691	2916772	2916691	2916768	2917617	2917898	4101	9,9,2	14,7,35	3,2,4	36,19,13	153	149	7.606731974405232e-42	4.68467988858e-40	0.385,0.556,0.053	0.075,0.093,0.231	0.198
14618	gene:Solyc01g110030.2	NA	1	-	96844184	96844370	96844184	96844261	96844794	96844916	14618	5,6,2	41,31,57	6,6,17	35,40,47	258	149	8.539372530986317e-42	5.24718419111e-40	0.066,0.101,0.02	0.09,0.08,0.173	-0.052
7133	gene:Solyc06g062500.2	NA	6	+	39430661	39430849	39430690	39430849	39430478	39430605	7133	22,31,40	34,21,25	117,68,92	76,34,34	178	149	9.731083833458817e-42	5.96598723042e-40	0.351,0.553,0.573	0.563,0.626,0.694	-0.135
3298	gene:Solyc11g022390.1	NA	11	+	13730433	13730683	13730441	13730683	13725523	13725615	3298	75,41,52	6,3,8	88,69,34	4,3,0	157	149	1.0577257167529093e-41	6.47019140129e-40	0.922,0.928,0.861	0.954,0.956,1.0	-0.066
14826	gene:Solyc04g016130.2	NA	4	-	6862647	6862881	6862647	6862710	6863180	6863282	14826	70,57,48	3,0,0	46,32,14	0,6,2	320	149	1.209983517033615e-41	7.3849689052e-40	0.916,1.0,1.0	1.0,0.713,0.765	0.146
1668	gene:Solyc09g010540.2	NA	9	-	3912582	3912811	3912582	3912640	3912979	3913219	1668	14,11,5	104,82,78	0,0,2	11,1,14	320	149	1.7237437995169083e-41	1.04970984265e-39	0.059,0.059,0.029	0.0,0.0,0.062	0.028
23825	gene:Solyc08g007340.2	NA	8	+	1912816	1912940	1912827	1912940	1911458	1911779	23825	5,1,10	2,1,0	4,3,2	0,2,5	160	149	1.859927881989497e-41	1.13011376955e-39	0.7,0.482,1.0	1.0,0.583,0.271	0.109
3035	gene:Solyc04g079770.2	NA	4	-	64109143	64109420	64109143	64109388	64109761	64109917	3035	49,42,80	0,0,2	43,27,67	3,3,2	181	149	2.2782697875840643e-41	1.38122008659e-39	1.0,1.0,0.971	0.922,0.881,0.965	0.068
7154	gene:Solyc12g098740.1	NA	12	+	66149059	66149139	66149066	66149139	66147204	66147239	7154	14,10,20	0,0,2	12,6,17	4,2,0	156	149	2.5140142492806976e-41	1.52075515288e-39	1.0,1.0,0.905	0.741,0.741,1.0	0.141
20997	gene:Solyc09g008310.2	NA	9	-	1766150	1766252	1766150	1766247	1767244	1767502	20997	28,12,13	25,26,29	9,9,9	26,30,34	154	149	3.0494476343875226e-41	1.84055463538e-39	0.52,0.309,0.303	0.251,0.225,0.204	0.151
20368	gene:Solyc07g040940.2	NA	7	+	51195439	51195561	51195442	51195561	51194048	51194241	20368	142,83,180	19,9,20	96,45,61	8,2,2	152	149	3.072543805365869e-41	1.85039192314e-39	0.88,0.9,0.898	0.922,0.957,0.968	-0.056
16999	gene:Solyc10g085570.1	NA	10	+	64687128	64687273	64687136	64687273	64686734	64687036	16999	22,10,18	6,3,9	1,0,12	10,2,3	157	149	3.62487590104452e-41	2.17820633338e-39	0.777,0.76,0.655	0.087,0.0,0.792	0.438
27071	gene:Solyc02g094550.2	NA	2	+	55097286	55097752	55097683	55097752	55091750	55091876	27071	38,39,29	157,134,161	14,19,12	98,95,122	546	149	4.0732929799226165e-41	2.44227110587e-39	0.062,0.074,0.047	0.038,0.052,0.026	0.022
8689	gene:Solyc01g094860.2	NA	1	-	86260237	86260371	86260237	86260359	86260846	86260911	8689	8,0,3	7,2,7	1,1,1	10,4,2	161	149	4.2256507452366274e-41	2.52805360299e-39	0.514,0.0,0.284	0.085,0.188,0.316	0.07
11002	gene:Solyc02g014380.2	NA	2	+	15994585	15994730	15994601	15994730	15994419	15994508	11002	10,3,4	108,79,97	0,3,2	91,52,80	165	149	4.2993020308782653e-41	2.56647588997e-39	0.077,0.033,0.036	0.0,0.05,0.022	0.025
20588	gene:Solyc02g086670.2	NA	2	-	49326274	49326475	49326274	49326398	49327193	49327350	20588	338,192,276	8,6,1	256,212,271	8,5,17	226	149	4.717406039680486e-41	2.80990174631e-39	0.965,0.955,0.995	0.955,0.965,0.913	0.027
10093	gene:Solyc12g017690.1	NA	12	-	7208365	7208464	7208365	7208459	7211341	7211500	10093	2,11,4	111,133,120	2,0,3	79,80,127	154	149	5.095535642614633e-41	3.02850602025e-39	0.017,0.074,0.031	0.024,0.0,0.022	0.025
18036	gene:Solyc11g069830.1	NA	11	-	54465319	54465416	54465319	54465388	54465510	54465585	18036	0,3,4	15,14,27	2,0,0	28,18,13	177	149	5.817483676685002e-41	3.45005932817e-39	0.0,0.153,0.111	0.057,0.0,0.0	0.069
19393	gene:Solyc07g065640.2	NA	7	+	67338800	67338986	67338803	67338986	67336587	67336643	19393	73,46,56	992,765,1033	33,27,49	1017,671,843	152	149	5.914051635842474e-41	3.49970433868e-39	0.067,0.056,0.05	0.031,0.038,0.054	0.017
12146	gene:Solyc01g099100.2	NA	1	+	89418069	89418141	89418091	89418141	89417581	89417788	12146	194,167,198	5,3,13	130,84,111	3,2,0	171	149	6.920674758035993e-41	4.08650081537e-39	0.971,0.98,0.93	0.974,0.973,1.0	-0.022
225	gene:Solyc05g016330.2	NA	5	+	15581696	15581785	15581703	15581785	15581329	15581416	225	44,48,75	3,6,10	53,46,40	3,2,1	156	149	8.003090013516292e-41	4.71541370688e-39	0.933,0.884,0.878	0.944,0.956,0.974	-0.06
24265	gene:Solyc07g006160.2	NA	7	+	999976	1000087	1000000	1000087	999614	999684	24265	0,1,3	148,112,156	3,1,7	96,62,71	173	149	8.416433097433027e-41	4.94824460789e-39	0.0,0.008,0.016	0.026,0.014,0.078	-0.031
18471	gene:Solyc06g065460.2	NA	6	-	40855597	40855749	40855597	40855714	40857333	40857428	18471	8,1,5	94,90,115	2,1,1	124,90,106	184	149	1.4411361431154638e-40	8.45456184305e-39	0.064,0.009,0.034	0.013,0.009,0.008	0.026
9342	gene:Solyc06g005950.2	NA	6	-	932889	932998	932889	932993	933088	933213	9342	151,109,186	7,5,2	113,60,100	0,1,0	154	149	1.5979298274680483e-40	9.35424684592e-39	0.954,0.955,0.989	1.0,0.983,1.0	-0.028
9208	gene:Solyc02g068640.2	NA	2	+	38596496	38596550	38596501	38596550	38595269	38595507	9208	6,9,16	72,39,30	3,6,7	40,64,55	154	149	1.6564883638312714e-40	9.67623814417e-39	0.075,0.183,0.34	0.068,0.083,0.11	0.112
18070	gene:Solyc12g038530.1	NA	12	-	47349325	47349447	47349325	47349437	47349572	47349656	18070	23,10,16	13,0,10	22,10,4	2,4,0	159	149	1.766606189210941e-40	1.0297384813e-38	0.624,1.0,0.6	0.912,0.701,1.0	-0.13
14340	gene:Solyc01g097440.2	NA	1	+	88300641	88300750	88300662	88300750	88299071	88299136	14340	11,15,10	69,19,65	5,5,3	48,38,31	170	149	2.0556370616086013e-40	1.19565163363e-38	0.123,0.409,0.119	0.084,0.103,0.078	0.129
6246	gene:Solyc02g066940.2	NA	2	-	37187768	37188009	37187768	37187997	37189758	37190275	6246	231,130,128	9,6,3	68,56,83	0,0,3	161	149	2.2625929204742774e-40	1.31322050934e-38	0.96,0.952,0.975	1.0,1.0,0.962	-0.025
9514	gene:Solyc01g094940.2	NA	1	+	86345311	86345434	86345334	86345434	86345119	86345224	9514	348,235,350	5,4,19	417,260,353	3,2,9	172	149	2.4610590211416395e-40	1.4253720769e-38	0.984,0.981,0.941	0.992,0.991,0.971	-0.016
1164	gene:Solyc02g078260.2	RPB2	2	+	43008238	43008328	43008241	43008328	43008089	43008154	1164	3,0,2	184,104,106	9,2,4	100,58,51	152	149	3.764207605592889e-40	2.17548822148e-38	0.016,0.0,0.018	0.081,0.033,0.071	-0.05
7617	gene:Solyc12g010200.1	NA	12	+	3316084	3316149	3316107	3316149	3315523	3315558	7617	10,4,4	57,53,58	1,2,2	51,32,39	172	149	3.801728612211955e-40	2.19251810494e-38	0.132,0.061,0.056	0.017,0.051,0.043	0.046
7907	gene:Solyc05g010050.2	NA	5	-	4248605	4248680	4248605	4248667	4248766	4248811	7907	5,5,14	40,40,66	0,1,2	29,22,22	162	149	3.824928416109921e-40	2.20123417368e-38	0.103,0.103,0.163	0.0,0.04,0.077	0.084
26804	gene:Solyc03g117650.2	NA	3	+	66734607	66734681	66734615	66734681	66734263	66734523	26804	20,13,28	70,26,87	17,3,16	77,40,77	157	149	3.979192549779724e-40	2.28518144299e-38	0.213,0.322,0.234	0.173,0.066,0.165	0.122
11335	gene:Solyc01g090290.2	NA	1	+	83963897	83963992	83963900	83963992	83963442	83963581	11335	1,1,4	132,128,170	5,4,13	253,179,220	152	149	5.644577199496065e-40	3.23475865153e-38	0.007,0.008,0.023	0.019,0.021,0.055	-0.019
15305	gene:Solyc06g063140.2	NA	6	+	39886315	39886505	39886323	39886505	39886027	39886246	15305	9,8,19	423,383,625	36,25,19	709,568,636	157	149	5.889085095583916e-40	3.36778960897e-38	0.02,0.019,0.028	0.046,0.04,0.028	-0.016
3097	gene:Solyc12g095890.1	NA	12	+	64999425	64999672	64999445	64999672	64998772	64998880	3097	2,2,3	7,5,2	0,1,2	8,7,14	169	149	6.176620605815145e-40	3.52481739017e-38	0.201,0.261,0.569	0.0,0.112,0.112	0.269
15636	gene:Solyc08g067430.2	NA	8	+	56478263	56478349	56478268	56478349	56478129	56478184	15636	86,47,74	12,10,11	61,27,35	2,7,0	154	149	6.731614916743577e-40	3.83349978345e-38	0.874,0.82,0.867	0.967,0.789,1.0	-0.065
14738	gene:Solyc02g082470.2	NA	2	+	46175625	46175867	46175755	46175867	46174208	46174641	14738	259,128,184	4,1,9	100,123,112	0,0,3	279	149	6.998547726496285e-40	3.97719139171e-38	0.972,0.986,0.916	1.0,1.0,0.952	-0.026
9735	gene:Solyc04g008860.2	NA	4	-	2480282	2480356	2480282	2480351	2481058	2481124	9735	5,5,6	38,16,41	2,3,2	57,30,30	154	149	8.364883170213065e-40	4.74376009951e-38	0.113,0.232,0.124	0.033,0.088,0.061	0.096
15055	gene:Solyc10g050860.1	NA	10	-	50975994	50976077	50975994	50976062	50976529	50977025	15055	558,352,664	148,67,159	547,443,486	123,55,82	164	149	8.70295067070405e-40	4.92521871533e-38	0.774,0.827,0.791	0.802,0.88,0.843	-0.044
27169	gene:Solyc06g051430.2	NA	6	+	34851839	34851928	34851843	34851928	34850291	34850395	27169	73,56,63	38,24,52	55,53,70	20,16,28	153	149	8.985821428167616e-40	5.07475197295e-38	0.652,0.694,0.541	0.728,0.763,0.709	-0.104
19999	gene:Solyc04g082300.2	NA	4	-	66017591	66017737	66017591	66017719	66018452	66018552	19999	8,16,9	76,45,70	9,2,9	95,67,79	167	149	1.040523130780583e-39	5.86419878737e-38	0.086,0.241,0.103	0.078,0.026,0.092	0.078
1641	gene:Solyc09g047910.2	NA	9	-	33696249	33696336	33696249	33696299	33696437	33696491	1641	89,50,61	0,0,2	89,46,67	5,4,0	186	149	1.3384090508695611e-39	7.52744478796e-38	1.0,1.0,0.961	0.934,0.902,1.0	0.042
26928	gene:Solyc03g124030.2	NA	3	-	70743148	70743296	70743148	70743280	70743374	70743444	26928	0,0,1	1,0,3	3,2,0	0,0,2	165	149	1.5312717433095273e-39	8.59438105662e-38	0.0,NA,0.231	1.0,1.0,0.0	-0.551
3322	gene:Solyc02g071870.2	NA	2	-	41220637	41220782	41220637	41220775	41220863	41221074	3322	41,33,30	7,10,2	15,16,25	0,0,2	156	149	2.0216350453324548e-39	1.13232361253e-37	0.848,0.759,0.935	1.0,1.0,0.923	-0.127
15172	gene:Solyc09g005720.2	NA	9	-	500134	500190	500134	500171	500285	500367	15172	3,0,2	0,2,2	0,2,1	8,6,1	168	149	2.2260302775580402e-39	1.24424579436e-37	1.0,0.0,0.47	0.0,0.228,0.47	0.257
17025	gene:Solyc01g111130.2	NA	1	-	97503415	97503543	97503415	97503540	97504776	97505146	17025	5,2,2	62,45,38	1,0,0	21,9,13	152	149	2.490867713482977e-39	1.38942438583e-37	0.073,0.042,0.049	0.045,0.0,0.0	0.04
22053	gene:Solyc02g094250.2	NA	2	+	54842110	54842218	54842156	54842218	54841003	54841269	22053	1,1,2	4,6,5	4,0,10	6,1,8	195	149	2.7731777163007795e-39	1.54373559541e-37	0.16,0.113,0.234	0.337,0.0,0.489	-0.106
19719	gene:Solyc02g094090.2	NA	2	-	54729013	54729249	54729013	54729087	54732127	54732269	19719	43,30,14	9,0,3	22,19,7	11,4,3	311	149	2.9151550545440672e-39	1.61945787224e-37	0.696,1.0,0.691	0.489,0.695,0.528	0.225
2736	gene:Solyc04g072440.2	NA	4	+	59449426	59449536	59449430	59449536	59449272	59449318	2736	94,56,71	11,2,2	75,30,47	9,7,8	153	149	3.009770195733027e-39	1.66861414456e-37	0.893,0.965,0.972	0.89,0.807,0.851	0.094
14095	gene:Solyc11g008720.1	NA	11	+	2896413	2896510	2896435	2896510	2895817	2895893	14095	3,4,0	22,18,29	0,0,2	36,27,20	171	149	3.6842102702837506e-39	2.03837170259e-37	0.106,0.162,0.0	0.0,0.0,0.08	0.063
23369	gene:Solyc01g005540.2	NA	1	-	363782	363903	363782	363883	365157	365226	23369	0,0,2	8,3,1	0,2,4	5,3,1	169	149	4.0418030192664194e-39	2.23168194701e-37	0.0,0.0,0.638	0.0,0.37,0.779	-0.17
10404	gene:Solyc10g076590.1	NA	10	+	59557961	59558069	59557969	59558069	59557749	59557848	10404	39,23,24	85,51,59	14,6,15	68,24,48	157	149	4.9355841151042004e-39	2.7196667044e-37	0.303,0.3,0.279	0.163,0.192,0.229	0.099
25667	gene:Solyc04g050490.2	NA	4	-	47353331	47353389	47353331	47353385	47353503	47353664	25667	19,11,26	25,22,10	28,19,35	54,43,60	153	149	5.772136368127148e-39	3.17420856721e-37	0.425,0.327,0.717	0.336,0.301,0.362	0.157
11122	gene:Solyc05g013770.2	NA	5	-	7080809	7080996	7080809	7080990	7081928	7082147	11122	229,124,231	4,1,10	270,124,188	13,6,12	155	149	7.519207667198672e-39	4.12661999816e-37	0.982,0.992,0.957	0.952,0.952,0.938	0.03
17587	gene:Solyc05g054460.2	NA	5	+	64388849	64388981	64388859	64388981	64388650	64388740	17587	90,76,101	11,3,14	139,77,84	4,5,3	159	149	7.919212879485569e-39	4.33740228959e-37	0.885,0.96,0.871	0.97,0.935,0.963	-0.051
24357	gene:Solyc04g072880.2	NA	4	+	59834112	59834186	59834119	59834186	59833921	59834034	24357	59,49,66	14,3,5	35,37,37	6,0,0	156	149	9.283588691503359e-39	5.07446923236e-37	0.801,0.94,0.927	0.848,1.0,1.0	-0.06
20942	gene:Solyc02g083310.2	NA	2	-	46765241	46765477	46765241	46765307	46765822	46765879	20942	72,43,55	246,153,145	18,16,9	65,75,76	319	149	9.413807930395928e-39	5.13533598544e-37	0.12,0.116,0.151	0.115,0.091,0.052	0.043
22462	gene:Solyc10g084400.1	NA	10	-	63959481	63959556	63959481	63959553	63959682	63959693	22462	206,84,132	19,6,11	115,101,141	7,2,6	152	149	1.1054024071647633e-38	6.01803178509e-37	0.914,0.932,0.922	0.942,0.98,0.958	-0.037
27580	gene:Solyc02g071880.2	NA	2	-	41244678	41244889	41244678	41244858	41244969	41245082	27580	89,73,78	6,5,14	43,34,49	0,0,6	180	149	1.2661344332012317e-38	6.87933042039e-37	0.925,0.924,0.822	1.0,1.0,0.871	-0.067
19275	gene:Solyc12g008770.1	NA	12	+	2125485	2125616	2125489	2125616	2125199	2125392	19275	49,23,46	76,61,47	18,10,13	46,34,30	153	149	1.2735675479371416e-38	6.90593271362e-37	0.386,0.269,0.488	0.276,0.223,0.297	0.116
2729	gene:Solyc07g041660.2	NA	7	-	53845553	53845688	53845553	53845655	53845883	53845961	2729	185,109,193	8,3,4	176,111,168	4,0,1	182	149	1.436753065903527e-38	7.77531912663e-37	0.95,0.967,0.975	0.973,1.0,0.993	-0.025
23940	gene:Solyc05g050380.2	NA	5	+	60489917	60490036	60489924	60490036	60489018	60489314	23940	5,4,1	94,46,18	1,3,0	81,65,65	156	149	1.4510567330154348e-38	7.83714589869e-37	0.048,0.077,0.05	0.012,0.042,0.0	0.04
17771	gene:Solyc03g111740.2	NA	3	-	62390419	62390550	62390419	62390546	62390648	62390827	17771	0,3,2	62,34,58	0,8,2	33,22,27	153	149	1.8838949300963982e-38	1.0154753246e-36	0.0,0.079,0.032	0.0,0.262,0.067	-0.073
11798	gene:Solyc11g007910.1	NA	11	-	2136609	2136689	2136609	2136652	2139455	2139571	11798	2,1,4	73,75,133	7,7,4	125,84,76	186	149	1.9176906425746796e-38	1.03164934746e-36	0.021,0.011,0.024	0.043,0.063,0.04	-0.03
7641	gene:Solyc10g047140.1	NA	10	-	39900550	39900619	39900550	39900604	39901575	39901719	7641	7,6,11	4,2,5	19,10,11	3,0,0	164	149	2.6160906286025134e-38	1.4045878304e-36	0.614,0.732,0.667	0.852,1.0,1.0	-0.28
5392	gene:Solyc06g074740.2	VPS41	6	-	46283404	46283507	46283404	46283499	46284421	46284512	5392	77,55,87	13,1,0	78,69,67	3,1,1	157	149	2.806033534419883e-38	1.50360312678e-36	0.849,0.981,1.0	0.961,0.985,0.985	-0.034
23176	gene:Solyc12g017860.1	NA	12	-	7595420	7595567	7595420	7595544	7595712	7595937	23176	2,0,2	11,4,5	2,0,2	2,0,0	172	149	3.0567150879346975e-38	1.63471201196e-36	0.136,0.0,0.257	0.464,NA,1.0	-0.601
11019	gene:Solyc04g077030.2	NA	4	-	61994705	61994947	61994705	61994901	61995029	61995190	11019	141,99,77	9,7,4	8,29,19	2,8,2	195	149	3.0629937848972464e-38	1.63485791801e-36	0.923,0.915,0.936	0.753,0.735,0.879	0.136
22360	gene:Solyc09g065120.2	NA	9	-	62987299	62987488	62987299	62987416	62988568	62988735	22360	17,5,9	95,49,57	7,1,4	68,39,58	221	149	3.1100576087104946e-38	1.65672951403e-36	0.108,0.064,0.096	0.065,0.017,0.044	0.047
6124	gene:Solyc11g042460.1	NA	11	-	36507227	36507308	36507227	36507289	36507383	36507456	6124	6,0,2	21,20,26	2,0,0	8,21,11	168	149	3.4768592192135095e-38	1.84850751575e-36	0.202,0.0,0.064	0.181,0.0,0.0	0.028
23576	gene:Solyc03g025600.2	NA	3	+	3002518	3002657	3002532	3002657	3001996	3002083	23576	5,5,7	126,67,102	0,1,2	36,22,51	163	149	3.5537369666015965e-38	1.8856973483e-36	0.035,0.064,0.059	0.0,0.04,0.035	0.028
18114	gene:Solyc09g031700.2	NA	9	+	28154049	28154289	28154062	28154289	28151485	28151981	18114	9,3,2	31,24,31	3,2,0	29,31,29	162	149	3.9154813181562546e-38	2.07360538836e-36	0.211,0.103,0.056	0.087,0.056,0.0	0.076
3114	gene:Solyc02g067670.2	NA	2	+	37804090	37804217	37804099	37804217	37803812	37803982	3114	12,9,10	80,40,51	2,1,0	49,44,15	158	149	4.57430975148539e-38	2.41781137369e-36	0.124,0.175,0.156	0.037,0.021,0.0	0.132
18753	gene:Solyc07g065490.2	NA	7	+	67228622	67228753	67228640	67228753	67228002	67228528	18753	18,15,10	706,618,400	12,23,15	262,362,282	167	149	5.130031558599505e-38	2.70629048559e-36	0.022,0.021,0.022	0.039,0.054,0.045	-0.024
13889	gene:Solyc03g098170.2	NA	3	-	60504130	60504267	60504130	60504264	60505103	60505148	13889	5,1,2	220,125,162	3,6,8	142,101,172	152	149	5.150332438227684e-38	2.71174466733e-36	0.022,0.008,0.012	0.02,0.055,0.044	-0.026
15297	gene:Solyc08g069080.2	NA	8	+	58161186	58161302	58161216	58161302	58160872	58160878	15297	3,3,4	66,36,54	3,1,0	83,51,89	179	149	5.284478254263822e-38	2.77700352431e-36	0.036,0.065,0.058	0.029,0.016,0.0	0.038
20010	gene:Solyc09g008410.2	NA	9	-	1862561	1862726	1862561	1862712	1862806	1862944	20010	17,6,9	178,114,186	1,7,9	203,151,172	163	149	5.783326725925493e-38	3.03329358009e-36	0.08,0.046,0.042	0.004,0.041,0.046	0.026
10221	gene:Solyc02g088990.1	NA	2	+	50901966	50902064	50901969	50902064	50901763	50901874	10221	18,2,12	2,5,16	1,1,0	5,0,0	152	149	6.192836804346988e-38	3.24183097406e-36	0.898,0.282,0.424	0.164,1.0,NA	-0.047
26718	gene:Solyc02g084490.1	NA	2	+	47584875	47584937	47584886	47584937	47583971	47584188	26718	4,3,10	4,0,9	5,5,1	1,0,2	160	149	6.395771532867021e-38	3.34163717651e-36	0.482,1.0,0.509	0.823,1.0,0.318	-0.05
8587	gene:Solyc02g090760.2	NA	2	+	52276443	52276645	52276461	52276645	52275706	52275851	8587	110,98,157	40,33,45	116,65,124	22,15,16	167	149	8.956643834710923e-38	4.67066670162e-36	0.71,0.726,0.757	0.825,0.795,0.874	-0.1
22367	gene:Solyc07g006820.2	NA	7	+	1690036	1690162	1690042	1690162	1689729	1689920	22367	20,10,7	68,77,37	4,0,1	21,21,9	155	149	1.0517499832784936e-37	5.47412739863e-36	0.22,0.111,0.154	0.155,0.0,0.097	0.078
3602	gene:Solyc11g044870.1	NA	11	-	32140232	32140347	32140232	32140340	32141601	32141724	3602	3,3,10	57,55,88	2,0,4	77,56,68	156	149	1.0770007752569092e-37	5.59485459986e-36	0.048,0.05,0.098	0.024,0.0,0.053	0.04
24745	gene:Solyc03g112600.2	NA	3	+	62994507	62994651	62994533	62994651	62994234	62994428	24745	7,5,6	0,2,8	7,5,13	0,0,4	175	149	1.2069323396690644e-37	6.25788670822e-36	1.0,0.68,0.39	1.0,1.0,0.735	-0.222
8696	gene:Solyc01g094860.2	NA	1	-	86260237	86260388	86260237	86260317	86260846	86260911	8696	10,4,7	17,7,23	3,3,1	14,18,9	220	149	1.3803547995455968e-37	7.14346730008e-36	0.285,0.279,0.171	0.127,0.101,0.07	0.146
23608	gene:Solyc08g067960.2	NA	8	+	57021334	57021435	57021391	57021435	57021163	57021241	23608	11,5,25	319,215,510	1,0,5	116,85,102	206	149	1.6413877876016559e-37	8.4782195382e-36	0.024,0.017,0.034	0.006,0.0,0.034	0.012
25956	gene:Solyc08g005200.2	NA	8	-	132552	132710	132552	132706	133947	134022	25956	75,59,50	1,2,0	37,27,56	2,5,1	153	149	1.854252949116295e-37	9.5595870318e-36	0.986,0.966,1.0	0.947,0.84,0.982	0.061
14192	gene:Solyc02g081080.2	NA	2	+	45156676	45156797	45156680	45156797	45155835	45155924	14192	82,47,103	21,19,20	84,33,58	13,7,5	153	149	1.956935730647611e-37	1.00698955622e-35	0.792,0.707,0.834	0.863,0.821,0.919	-0.09
25125	gene:Solyc02g090670.2	NA	2	-	52202197	52202295	52202197	52202284	52202572	52202652	25125	54,82,90	6,4,8	87,76,91	3,2,3	160	149	2.014929329620528e-37	1.0348753072e-35	0.893,0.95,0.913	0.964,0.973,0.966	-0.049
13570	gene:Solyc02g067290.2	NA	2	-	37462968	37462982	37462968	37462975	37463858	37463989	13570	4,1,3	6,4,3	8,0,0	0,0,2	156	149	2.0218071193258665e-37	1.03645219577e-35	0.389,0.193,0.489	1.0,NA,0.0	-0.143
2664	gene:Solyc01g099790.2	NA	1	+	89939300	89939537	89939511	89939537	89937189	89937248	2664	27,17,17	311,191,338	15,9,14	368,211,312	360	149	2.0900516754667943e-37	1.06942286951e-35	0.035,0.036,0.02	0.017,0.017,0.018	0.013
26201	gene:Solyc08g066870.2	NA	8	-	55744958	55745025	55744958	55745012	55745141	55745205	26201	436,259,280	54,26,31	230,191,242	19,12,17	162	149	2.239325658131454e-37	1.143652603e-35	0.881,0.902,0.893	0.918,0.936,0.929	-0.036
7242	gene:Solyc06g072660.2	NA	6	-	44809801	44809915	44809801	44809912	44810056	44810116	7242	11,1,7	21,23,20	12,21,9	34,23,10	152	149	2.4119729631702155e-37	1.22951902679e-35	0.339,0.041,0.255	0.257,0.472,0.469	-0.188
1670	gene:Solyc09g010540.2	NA	9	-	3912979	3913219	3912979	3913038	3914781	3915013	1670	12,8,6	3,2,0	2,0,0	0,0,2	330	149	2.969915985599771e-37	1.51110435596e-35	0.644,0.644,1.0	1.0,NA,0.0	0.263
23397	gene:Solyc01g005260.2	NA	1	+	198450	198574	198463	198574	197671	197789	23397	4,2,5	39,14,25	4,2,1	48,48,73	162	149	5.699514285373417e-37	2.89452385004e-35	0.086,0.116,0.155	0.071,0.037,0.012	0.079
5347	gene:Solyc06g005520.2	NA	6	-	548554	548815	548554	548778	549666	550360	5347	32,17,31	4,4,2	33,33,30	0,1,0	186	149	6.891234084283339e-37	3.49322687166e-35	0.865,0.773,0.925	1.0,0.964,1.0	-0.134
21060	gene:Solyc01g102990.2	NA	1	+	91649537	91649627	91649549	91649627	91649397	91649472	21060	5,6,15	60,53,98	4,1,1	44,19,44	161	149	8.054297503098726e-37	4.07520506193e-35	0.072,0.095,0.124	0.078,0.046,0.021	0.049
27856	gene:Solyc07g045350.2	NA	7	-	58454592	58454685	58454592	58454681	58455587	58455665	27856	54,41,53	2,0,0	119,67,65	7,2,2	153	149	9.077050896865428e-37	4.58416331101e-35	0.963,1.0,1.0	0.943,0.97,0.969	0.027
27884	gene:Solyc05g052630.2	NA	5	-	62847812	62847932	62847812	62847846	62849168	62849284	27884	57,45,72	4,0,1	87,64,54	2,8,5	235	149	9.79411237213464e-37	4.93713949781e-35	0.9,1.0,0.979	0.965,0.835,0.873	0.069
8833	gene:Solyc08g021960.2	NA	8	+	34111996	34112106	34112035	34112106	34106374	34106592	8833	10,20,8	87,43,58	8,4,6	83,101,111	188	149	1.378446507044625e-36	6.93580265587e-35	0.083,0.269,0.099	0.071,0.03,0.041	0.103
2517	gene:Solyc09g061380.2	NA	9	-	58974632	58974773	58974632	58974756	58974834	58974931	2517	4,1,0	22,28,3	7,3,0	8,16,8	166	149	1.894219970503169e-36	9.51338778913e-35	0.14,0.031,0.0	0.44,0.144,0.0	-0.138
10024	gene:Solyc09g092070.2	NA	9	+	71226356	71226513	71226360	71226513	71225397	71225502	10024	8,8,5	120,80,102	2,4,1	97,60,78	153	149	2.0195970828245727e-36	1.01243926688e-34	0.061,0.089,0.046	0.02,0.061,0.012	0.034
12192	gene:Solyc08g075470.2	NA	8	+	59623539	59623621	59623548	59623621	59623168	59623454	12192	2,3,0	0,1,2	0,0,4	4,2,6	158	149	2.068683475316239e-36	1.03514031032e-34	1.0,0.739,0.0	0.0,0.0,0.386	0.451
17305	gene:Solyc08g076420.2	NA	8	-	60429206	60429406	60429206	60429323	60430796	60430892	17305	25,12,30	941,597,836	25,18,34	627,500,603	232	149	2.900811431598422e-36	1.44886216476e-34	0.017,0.013,0.023	0.025,0.023,0.035	-0.01
12696	gene:Solyc05g014240.2	NA	5	-	7998241	7998310	7998241	7998300	7998479	7998551	12696	76,58,77	0,0,3	57,37,37	0,0,8	159	149	3.6727403023702604e-36	1.83105611302e-34	1.0,1.0,0.96	1.0,1.0,0.813	0.049
20682	gene:Solyc10g083380.1	NA	10	+	63210050	63210149	63210083	63210149	63209640	63209697	20682	2,3,0	3,0,3	0,2,0	1,0,2	182	149	3.862600466811774e-36	1.92219099282e-34	0.353,1.0,0.0	0.0,1.0,0.0	0.118
45	gene:Solyc05g052220.2	NA	5	+	62501167	62501295	62501213	62501295	62499506	62499753	45	5,7,0	56,23,59	1,0,3	50,21,57	195	149	4.3201387119904456e-36	2.145957954e-34	0.064,0.189,0.0	0.015,0.0,0.039	0.066
26329	gene:Solyc01g068280.2	NA	1	-	77426073	77426160	77426073	77426157	77426249	77426336	26329	7,4,5	35,26,36	4,1,0	36,19,19	152	149	5.449427833175268e-36	2.70198315204e-34	0.164,0.131,0.12	0.098,0.049,0.0	0.089
5215	gene:Solyc12g097030.1	NA	12	+	65696120	65696356	65696147	65696356	65695956	65696039	5215	4,0,6	25,14,13	1,2,0	20,14,10	176	149	5.7060111153778354e-36	2.82406051949e-34	0.119,0.0,0.281	0.041,0.108,0.0	0.084
16782	gene:Solyc04g015120.2	NA	4	+	5291144	5291301	5291180	5291301	5290309	5290812	16782	395,343,376	3497,3073,3712	1,5,8	64,75,68	185	149	6.073274008771654e-36	3.00037371675e-34	0.083,0.082,0.075	0.012,0.051,0.087	0.03
26172	gene:Solyc11g005030.1	NA	11	-	46210	46400	46210	46336	47718	47774	26172	88,83,140	28,21,44	108,71,99	49,44,33	213	149	6.109989827393242e-36	3.01304407774e-34	0.687,0.734,0.69	0.607,0.53,0.677	0.099
23233	gene:Solyc09g020140.2	NA	9	-	18643105	18643211	18643105	18643171	18643736	18643791	23233	0,4,1	0,0,2	0,1,1	0,3,2	189	149	7.716026872570433e-36	3.79815492764e-34	NA,1.0,0.283	NA,0.208,0.283	0.396
20085	gene:Solyc05g012060.2	NA	5	+	5287955	5288092	5287977	5288092	5286125	5287694	20085	5,0,0	1,1,1	1,2,0	4,3,0	171	149	1.0591046237792608e-35	5.2039507155e-34	0.813,0.0,0.0	0.179,0.367,NA	-0.002
11582	gene:Solyc02g080780.2	NA	2	-	44911984	44912143	44911984	44912132	44912238	44912344	11582	21,9,6	1,3,3	13,5,1	2,0,0	160	149	1.1717069345484544e-35	5.74685305682e-34	0.951,0.736,0.651	0.858,1.0,1.0	-0.173
3547	gene:Solyc02g092320.2	NA	2	-	53424213	53424466	53424213	53424396	53424729	53425383	3547	82,75,144	6,0,4	28,27,24	1,0,0	219	149	1.2462623665480302e-35	6.10153019421e-34	0.903,1.0,0.961	0.95,1.0,1.0	-0.029
16211	gene:Solyc06g050790.2	NA	6	+	33582413	33582566	33582469	33582566	33581819	33582344	16211	29,22,28	2,0,0	42,40,54	6,1,1	205	149	1.6061205848514664e-35	7.84922952249e-34	0.913,1.0,1.0	0.836,0.967,0.975	0.045
15753	gene:Solyc03g119650.2	NA	3	+	68210878	68210980	68210896	68210980	68210551	68210738	15753	61,31,53	6,6,9	26,26,22	4,1,0	167	149	1.6543155937930813e-35	8.07027325782e-34	0.901,0.822,0.84	0.853,0.959,1.0	-0.083
21527	gene:Solyc02g094150.2	NA	2	+	54776469	54776585	54776473	54776585	54775963	54776352	21527	41,26,18	35,16,10	15,6,3	1,3,1	153	149	1.835162132776202e-35	8.93648451097e-34	0.533,0.613,0.637	0.936,0.661,0.745	-0.186
16460	gene:Solyc02g092810.2	NA	2	-	53774705	53774765	53774705	53774754	53774842	53775136	16460	54,48,57	8,0,5	53,30,45	0,4,0	160	149	1.9372095527255738e-35	9.41656807763e-34	0.863,1.0,0.914	1.0,0.875,1.0	-0.033
14865	gene:Solyc04g008010.2	NA	4	-	1663491	1663653	1663491	1663611	1663730	1663812	14865	17,16,13	2,2,2	9,8,6	0,0,2	191	149	2.087023752096555e-35	1.01267154288e-33	0.869,0.862,0.835	1.0,1.0,0.701	-0.045
18942	gene:Solyc05g048770.2	NA	5	+	59434012	59434179	59434015	59434179	59430391	59430518	18942	4,9,6	27,21,37	4,0,3	30,23,21	152	149	2.3781081720880689e-35	1.15185912015e-33	0.127,0.296,0.137	0.116,0.0,0.123	0.107
7330	gene:Solyc03g098440.2	NA	3	+	60739526	60739748	60739698	60739748	60737918	60738592	7330	0,1,8	22,15,11	0,0,2	9,7,6	321	149	2.437943695588677e-35	1.17874361168e-33	0.0,0.03,0.252	0.0,0.0,0.134	0.049
1092	gene:Solyc04g024530.2	NA	4	-	30180947	30181078	30180947	30181073	30181224	30181335	1092	4,3,15	83,62,34	0,0,5	25,22,36	154	149	2.7869075469402464e-35	1.34507819743e-33	0.045,0.045,0.299	0.0,0.0,0.118	0.09
25190	gene:Solyc03g121940.2	NA	3	-	69941695	69941872	69941695	69941864	69942922	69943048	25190	18,10,11	23,19,41	2,2,0	7,7,4	157	149	3.139186901515451e-35	1.51242135657e-33	0.426,0.333,0.203	0.213,0.213,0.0	0.179
15610	gene:Solyc11g010430.1	NA	11	+	3492995	3493110	3493011	3493110	3488960	3489164	15610	5,1,2	46,37,11	0,2,0	14,28,10	165	149	3.2955349453835187e-35	1.58494269873e-33	0.089,0.024,0.141	0.0,0.061,0.0	0.064
18827	gene:Solyc04g005520.2	NA	4	-	345866	345949	345866	345917	346047	346114	18827	11,14,10	0,2,4	14,6,1	0,0,2	181	149	3.731202879432045e-35	1.79130641236e-33	1.0,0.852,0.673	1.0,1.0,0.292	0.078
12758	gene:Solyc09g031680.1	NA	9	-	28218072	28218177	28218072	28218116	28218270	28218369	12758	22,19,21	2,6,1	21,17,25	1,0,2	210	149	3.8078980501086457e-35	1.82490832433e-33	0.886,0.692,0.937	0.937,1.0,0.899	-0.107
17784	gene:Solyc04g051310.2	NA	4	+	50316449	50316571	50316500	50316571	50313123	50313824	17784	43,28,26	61,34,47	38,23,22	69,41,86	200	149	3.931624225613085e-35	1.88089179342e-33	0.344,0.38,0.292	0.291,0.295,0.16	0.09
11922	gene:Solyc03g082490.2	NA	3	-	52409960	52410136	52409960	52410089	52410230	52410443	11922	179,135,171	6,4,9	171,133,140	14,13,7	196	149	4.5249278751410053e-35	2.16093090683e-33	0.958,0.962,0.935	0.903,0.886,0.938	0.043
22182	gene:Solyc07g065080.2	NA	7	-	66989184	66989427	66989184	66989384	66989510	66989666	22182	1,0,3	50,16,45	0,2,9	46,26,30	192	149	5.722036814260505e-35	2.72783825081e-33	0.015,0.0,0.049	0.0,0.056,0.189	-0.06
15850	gene:Solyc06g009060.2	NA	6	-	2989119	2989247	2989119	2989208	2989993	2990074	15850	17,6,22	587,460,784	7,12,7	840,475,633	188	149	7.220162247859866e-35	3.43601462498e-33	0.022,0.01,0.022	0.007,0.02,0.009	0.006
7529	gene:Solyc03g007680.2	NA	3	+	2206329	2206566	2206339	2206566	2206117	2206184	7529	152,121,223	7,10,6	274,164,202	25,7,21	159	149	7.789644696225461e-35	3.70055703797e-33	0.953,0.919,0.972	0.911,0.956,0.9	0.026
8760	gene:Solyc06g005190.2	NA	6	+	206922	206975	206937	206975	206713	206821	8760	12,0,8	17,10,16	0,3,2	15,4,9	164	149	8.877022356044362e-35	4.20978093299e-33	0.391,0.0,0.312	0.0,0.405,0.168	0.043
19973	gene:Solyc01g079720.2	NA	1	-	78835365	78835549	78835365	78835541	78835644	78835842	19973	6,2,9	75,61,48	6,3,13	36,26,41	157	149	1.0629290850447855e-34	5.03199871722e-33	0.071,0.03,0.151	0.137,0.099,0.231	-0.072
8533	gene:Solyc08g069060.2	NA	8	+	58147839	58147948	58147875	58147948	58146078	58146142	8533	7,4,5	53,40,70	5,1,1	66,46,68	185	149	1.2401737242486057e-34	5.86089738677e-33	0.096,0.075,0.054	0.058,0.017,0.012	0.046
15561	gene:Solyc01g006810.2	NA	1	+	1377562	1377673	1377565	1377673	1377092	1377457	15561	44,46,47	4,1,3	77,64,88	0,3,0	152	149	1.2664104574000546e-34	5.97451630171e-33	0.915,0.978,0.939	1.0,0.954,1.0	-0.041
14752	gene:Solyc08g074980.2	NA	8	-	59108898	59109055	59108898	59109034	59110001	59110440	14752	24,12,19	1098,604,822	8,11,8	242,146,230	170	149	1.336169585242487e-34	6.29271146711e-33	0.019,0.017,0.02	0.028,0.062,0.03	-0.021
11469	gene:Solyc09g059630.1	NA	9	-	54948510	54948654	54948510	54948606	54949644	54949719	11469	1,1,0	0,1,0	1,5,5	3,0,0	197	149	1.3746481128822338e-34	6.46274547164e-33	1.0,0.431,NA	0.201,1.0,1.0	-0.018
2343	gene:Solyc05g056130.2	NA	5	-	65529063	65529243	65529063	65529239	65529364	65529509	2343	241,143,170	11,1,16	265,217,225	0,4,3	153	149	2.574996316547997e-34	1.20851680574e-32	0.955,0.993,0.912	1.0,0.981,0.986	-0.036
23823	gene:Solyc08g007340.2	NA	8	+	1913314	1913482	1913324	1913482	1913026	1913149	23823	78,42,97	7,2,7	84,27,68	2,0,2	159	149	2.644488069244389e-34	1.23899500401e-32	0.913,0.952,0.928	0.975,1.0,0.97	-0.051
22390	gene:Solyc01g108280.2	NA	1	-	95634750	95634996	95634750	95634994	95635195	95635507	22390	2,0,0	9,12,16	3,2,2	10,7,11	151	149	2.942606406044715e-34	1.37630049792e-32	0.18,0.0,0.0	0.228,0.22,0.152	-0.14
24250	gene:Solyc09g075990.2	NA	9	-	67671790	67671883	67671790	67671851	67671984	67672028	24250	6,3,2	0,0,6	2,0,0	2,0,4	181	149	2.967305587343341e-34	1.38547213367e-32	1.0,1.0,0.215	0.452,NA,0.0	0.512
17334	gene:Solyc06g073130.2	NA	6	-	45057237	45057467	45057237	45057262	45057559	45057750	17334	51,35,51	4,1,4	46,31,36	3,11,4	354	149	3.350620983748946e-34	1.5617680445e-32	0.843,0.936,0.843	0.866,0.543,0.791	0.141
24604	gene:Solyc05g007990.2	NA	5	-	2423936	2424035	2423936	2424001	2424347	2424474	24604	41,26,44	3,1,3	22,16,15	5,0,6	183	149	3.6530936863124862e-34	1.69984381598e-32	0.918,0.955,0.923	0.782,1.0,0.671	0.114
293	gene:Solyc08g068010.1	NA	8	-	57078080	57078247	57078080	57078242	57079793	57079895	293	6,0,1	1,8,2	4,4,6	6,0,0	154	149	3.7529780966234614e-34	1.74334158307e-32	0.853,0.0,0.326	0.392,1.0,1.0	-0.404
1877	gene:Solyc08g067840.2	NA	8	+	56874968	56875045	56874995	56875045	56874291	56874400	1877	7,4,3	18,17,11	4,0,0	17,4,8	176	149	4.3961134425780775e-34	2.0386133564e-32	0.248,0.166,0.188	0.166,0.0,0.0	0.145
23393	gene:Solyc10g044630.1	NA	10	+	27205456	27205614	27205523	27205614	27199424	27199481	23393	10,1,5	77,46,85	2,1,1	54,30,37	216	149	4.553105656461714e-34	2.10782464412e-32	0.082,0.015,0.039	0.025,0.022,0.018	0.024
18755	gene:Solyc03g007530.2	NA	3	+	2109153	2109448	2109346	2109448	2108890	2109055	18755	74,53,82	6,3,4	31,30,48	0,1,2	342	149	4.9835924321271525e-34	2.30319812555e-32	0.843,0.885,0.899	1.0,0.929,0.913	-0.072
14598	gene:Solyc07g039510.2	NA	7	-	47623954	47624073	47623954	47624062	47624579	47624649	14598	23,12,11	0,1,0	26,16,31	2,0,4	160	149	6.034169768193104e-34	2.78400229254e-32	1.0,0.918,1.0	0.924,1.0,0.878	0.039
13684	gene:Solyc03g093830.2	NA	3	+	55514660	55514816	55514679	55514816	55514206	55514334	13684	12,3,19	91,63,135	2,4,4	50,33,88	168	149	6.376785763003632e-34	2.93709788925e-32	0.105,0.041,0.111	0.034,0.097,0.039	0.029
23308	gene:Solyc06g005470.2	NA	6	+	483706	483798	483713	483798	483068	483203	23308	62,34,54	446,351,610	12,19,19	286,189,224	156	149	8.25613175127961e-34	3.79628652705e-32	0.117,0.085,0.078	0.039,0.088,0.075	0.026
6585	gene:Solyc08g066200.2	NA	8	+	54637666	54637878	54637815	54637878	54637182	54637340	6585	6,6,18	158,96,237	12,8,16	117,65,133	298	149	9.660126500545922e-34	4.43437273982e-32	0.019,0.03,0.037	0.049,0.058,0.057	-0.026
13738	gene:Solyc03g121640.2	NA	3	+	69740759	69740837	69740787	69740837	69740609	69740678	13738	148,117,184	5,1,9	253,180,284	0,0,4	177	149	9.689016703590853e-34	4.44014686344e-32	0.961,0.99,0.945	1.0,1.0,0.984	-0.029
21740	gene:Solyc09g097820.2	NA	9	-	71816958	71817025	71816958	71817016	71818215	71818301	21740	13,17,10	11,8,13	14,13,6	5,2,4	158	149	1.0984010881860753e-33	5.02513882715e-32	0.527,0.667,0.42	0.725,0.86,0.586	-0.186
3922	gene:Solyc03g020020.2	NA	3	+	61205951	61206131	61205982	61206131	61205730	61205838	3922	67,40,49	2,0,1	37,16,10	5,1,0	180	149	1.1025455145866203e-33	5.03563614976e-32	0.965,1.0,0.976	0.86,0.93,1.0	0.05
2740	gene:Solyc11g013270.1	NA	11	-	6175504	6175677	6175504	6175672	6175838	6176006	2740	3,12,13	4,6,5	10,8,4	11,14,7	154	149	1.5702306996051042e-33	7.15967334572e-32	0.421,0.659,0.716	0.468,0.356,0.356	0.205
2632	gene:Solyc06g069440.2	NA	6	+	43192574	43192773	43192637	43192773	43190616	43191688	2632	2,2,2	75,58,86	6,0,4	59,22,25	212	149	1.6123283402658866e-33	7.3393293897e-32	0.018,0.024,0.016	0.067,0.0,0.101	-0.037
66	gene:Solyc07g006060.2	NA	7	+	908733	908814	908737	908814	907030	907202	66	11,8,13	2,0,3	16,29,14	0,2,0	153	149	1.7129878090231813e-33	7.78451438221e-32	0.843,1.0,0.808	1.0,0.934,1.0	-0.094
13439	gene:Solyc01g097820.2	NA	1	+	88527550	88527597	88527569	88527597	88526040	88526123	13439	17,4,10	3,0,5	2,1,0	0,0,2	168	149	1.968207238969664e-33	8.92942820867e-32	0.834,1.0,0.639	1.0,1.0,0.0	0.158
10697	gene:Solyc05g012940.2	NA	5	+	6054584	6054681	6054604	6054681	6054327	6054466	10697	6,1,5	7,0,2	2,1,2	10,0,4	169	149	2.254047040143929e-33	1.02092203793e-31	0.43,1.0,0.688	0.15,1.0,0.306	0.221
25128	gene:Solyc02g090670.2	NA	2	-	52201445	52201512	52201445	52201493	52202197	52202284	25128	2,10,9	79,74,120	2,6,3	129,89,109	168	149	2.3351049789739394e-33	1.05587861516e-31	0.022,0.107,0.062	0.014,0.056,0.024	0.032
25629	gene:Solyc03g082970.2	NA	3	-	52823547	52823622	52823547	52823610	52823704	52823758	25629	3,1,0	53,35,58	1,2,5	36,32,8	161	149	2.363602169913851e-33	1.06699195136e-31	0.05,0.026,0.0	0.025,0.055,0.366	-0.123
11463	gene:Solyc10g044840.1	NA	10	-	28282518	28282596	28282518	28282588	28283176	28283337	11463	6,0,2	10,7,18	0,1,2	15,2,22	157	149	2.681182975850756e-33	1.20835234744e-31	0.363,0.0,0.095	0.0,0.322,0.079	0.019
11853	gene:Solyc06g049060.2	NA	6	-	32341687	32341868	32341687	32341700	32342540	32343138	11853	170,128,209	0,0,3	200,141,151	2,2,6	317	149	2.863265648063083e-33	1.28828023481e-31	1.0,1.0,0.97	0.979,0.971,0.922	0.033
10295	gene:Solyc06g009340.2	NA	6	+	3290333	3290515	3290399	3290515	3289984	3290077	10295	4,1,2	3,2,1	0,0,1	0,3,0	215	149	3.269208652516494e-33	1.46850047409e-31	0.48,0.257,0.581	NA,0.0,1.0	-0.061
15290	gene:Solyc12g094630.1	NA	12	+	64808378	64808517	64808396	64808517	64806587	64806648	15290	10,7,22	257,167,268	2,2,7	142,90,135	167	149	3.299954906953213e-33	1.47986939905e-31	0.034,0.036,0.068	0.012,0.019,0.044	0.021
25142	gene:Solyc01g099140.2	NA	1	-	89454323	89454411	89454323	89454402	89455285	89455491	25142	10,7,14	2,1,0	13,3,5	5,1,1	158	149	4.2364844929149e-33	1.89673263786e-31	0.825,0.868,1.0	0.71,0.739,0.825	0.14
22849	gene:Solyc10g080730.1	NA	10	-	61940222	61940458	61940222	61940399	61941205	61941349	22849	11,19,4	13,11,9	12,2,9	4,4,0	208	149	4.518407030411764e-33	2.01963149056e-31	0.377,0.553,0.241	0.682,0.264,1.0	-0.258
5412	gene:Solyc04g079750.2	NA	4	-	64104114	64104351	64104114	64104243	64104463	64104614	5412	44,40,65	6,0,1	46,28,46	2,0,0	257	149	5.25438571694119e-33	2.34474809182e-31	0.81,1.0,0.974	0.93,1.0,1.0	-0.049
1898	gene:Solyc06g050720.2	NA	6	+	33492119	33492260	33492145	33492260	33491967	33492033	1898	4,7,5	2,0,3	3,0,2	1,1,0	175	149	7.20451094174376e-33	3.20972164231e-31	0.63,1.0,0.587	0.719,0.0,1.0	0.166
8212	gene:Solyc05g050630.2	NA	5	-	60767854	60768019	60767854	60767945	60768844	60768957	8212	0,0,1	7,14,13	4,0,1	6,8,5	223	149	7.37185282755195e-33	3.27890859181e-31	0.0,0.0,0.049	0.308,0.0,0.118	-0.126
16347	gene:Solyc05g009940.2	NA	5	-	4160656	4160752	4160656	4160745	4161548	4161664	16347	2,2,1	67,32,52	5,2,5	49,45,38	156	149	7.998297518016399e-33	3.55173991416e-31	0.028,0.056,0.018	0.089,0.041,0.112	-0.047
20407	gene:Solyc03g033350.2	NA	3	+	4928155	4928635	4928468	4928635	4927628	4927978	20407	21,12,18	3,1,16	7,5,14	11,7,5	462	149	8.340294164226426e-33	3.69757569128e-31	0.693,0.795,0.266	0.17,0.187,0.475	0.307
7200	gene:Solyc04g064740.2	NA	4	-	55882964	55883129	55882964	55883125	55884430	55885537	7200	18,13,21	82,47,95	20,0,10	116,63,98	153	149	8.360661117187366e-33	3.70057815075e-31	0.176,0.212,0.177	0.144,0.0,0.09	0.11
1627	gene:Solyc01g103050.2	NA	1	+	91734878	91735013	91734921	91735013	91734024	91734289	1627	203,121,139	9,2,3	100,67,65	3,0,0	192	149	1.0656216639266526e-32	4.70897521327e-31	0.946,0.979,0.973	0.963,1.0,1.0	-0.022
6284	gene:Solyc02g022930.2	NA	2	-	24440938	24441117	24440938	24441053	24441648	24441737	6284	4,3,7	50,34,69	11,5,6	47,23,37	213	149	1.18780509558193e-32	5.24039586821e-31	0.053,0.058,0.066	0.141,0.132,0.102	-0.066
4254	gene:Solyc01g008320.2	NA	1	+	2430279	2430411	2430310	2430411	2428751	2428953	4254	13,14,40	157,66,163	6,0,0	27,12,24	180	149	1.4022357378748866e-32	6.17641731726e-31	0.064,0.149,0.169	0.155,0.0,0.0	0.076
15662	gene:Solyc05g006540.2	NA	5	-	1157462	1157652	1157462	1157623	1157724	1157877	15662	11,8,17	302,307,332	3,3,8	216,200,275	178	149	1.479737403603908e-32	6.49676320379e-31	0.03,0.021,0.041	0.011,0.012,0.024	0.015
2771	gene:Solyc12g019010.1	NA	12	-	8979428	8979493	8979428	8979476	8979588	8979717	2771	44,37,56	0,0,4	46,39,36	2,2,6	166	149	1.4774856484657062e-32	6.49676320379e-31	1.0,1.0,0.926	0.954,0.946,0.843	0.061
6102	gene:Solyc04g009050.2	NA	4	-	2612151	2612345	2612151	2612300	2613262	2613481	6102	24,15,51	42,26,42	20,7,8	43,19,30	194	149	1.4973798670255e-32	6.56363564578e-31	0.305,0.307,0.483	0.263,0.221,0.17	0.147
20788	gene:Solyc02g070920.2	NA	2	-	40499917	40500067	40499917	40499968	40501190	40501361	20788	1,2,7	2,4,5	8,2,6	2,0,3	248	149	1.7962203932475526e-32	7.86091886247e-31	0.231,0.231,0.457	0.706,1.0,0.546	-0.444
2078	gene:Solyc02g087740.2	NA	2	+	50053604	50053853	50053622	50053853	50053261	50053424	2078	1,3,2	146,118,140	7,2,7	157,127,157	167	149	2.0582656635173755e-32	8.99326639271e-31	0.006,0.022,0.013	0.038,0.014,0.038	-0.016
1140	gene:Solyc12g088940.1	NA	12	-	64127485	64127666	64127485	64127649	64127742	64127805	1140	3,0,1	84,40,87	1,4,5	85,38,58	166	149	2.0683542583189372e-32	9.02286398489e-31	0.031,0.0,0.01	0.01,0.086,0.072	-0.042
22850	gene:Solyc06g060810.2	NA	6	-	38842274	38842385	38842274	38842369	38842472	38842670	22850	12,8,15	94,66,61	2,1,9	40,48,58	165	149	2.153920035113665e-32	9.38109716413e-31	0.103,0.099,0.182	0.043,0.018,0.123	0.067
9365	gene:Solyc08g078960.2	NA	8	-	62623210	62623304	62623210	62623300	62625114	62625464	9365	261,143,206	15,14,16	44,15,27	4,0,0	153	149	2.1758648217082836e-32	9.46153615203e-31	0.944,0.909,0.926	0.915,1.0,1.0	-0.045
9513	gene:Solyc01g028860.2	NA	1	+	41112776	41112853	41112779	41112853	41111998	41112214	9513	778,316,403	20,6,5	255,231,206	4,0,2	152	149	2.2084518343847507e-32	9.58792143282e-31	0.974,0.981,0.988	0.984,1.0,0.99	-0.01
9050	gene:Solyc11g044480.1	NA	11	+	32609653	32609806	32609656	32609806	32608313	32608606	9050	5,8,7	110,61,94	19,1,7	70,42,60	152	149	2.3493350451057074e-32	1.01833199463e-30	0.043,0.114,0.068	0.21,0.023,0.103	-0.037
3614	gene:Solyc12g006990.1	NA	12	-	1421498	1421520	1421498	1421517	1421612	1421757	3614	4,1,2	5,2,3	0,2,2	11,13,8	152	149	2.474463888397571e-32	1.07086457084e-30	0.44,0.329,0.395	0.0,0.131,0.197	0.279
25457	gene:Solyc10g080720.1	NA	10	-	61933542	61933624	61933542	61933619	61933705	61933726	25457	11,11,11	112,72,92	4,1,1	76,38,40	154	149	2.6821016280981717e-32	1.15888076855e-30	0.087,0.129,0.104	0.048,0.025,0.024	0.074
25992	gene:Solyc08g023470.2	NA	8	-	27661453	27661573	27661453	27661560	27662293	27662426	25992	7,0,2	80,35,69	2,0,0	67,61,68	162	149	3.472077526596849e-32	1.49783553647e-30	0.074,0.0,0.026	0.027,0.0,0.0	0.024
16351	gene:Solyc05g025740.2	NA	5	-	36248585	36248780	36248585	36248765	36248866	36248978	16351	13,6,7	85,34,67	6,3,3	70,42,67	164	149	3.814427980616413e-32	1.64292000096e-30	0.122,0.138,0.087	0.072,0.061,0.039	0.058
15559	gene:Solyc08g081010.2	NA	8	-	64142077	64142161	64142077	64142158	64142743	64142836	15559	12,6,20	586,475,764	2,4,7	544,366,482	152	149	4.223348990271963e-32	1.81617350496e-30	0.02,0.012,0.025	0.004,0.011,0.014	0.009
18636	gene:Solyc09g098590.2	NA	9	+	72380376	72380509	72380389	72380509	72380197	72380295	18636	0,2,9	1,0,0	6,12,8	0,2,2	162	149	4.481760663613136e-32	1.92425878587e-30	0.0,1.0,1.0	1.0,0.847,0.786	-0.211
3308	gene:Solyc07g062180.2	NA	7	-	64987273	64987467	64987273	64987397	64988179	64988433	3308	2,8,5	18,25,44	2,5,1	43,27,50	219	149	4.549043155905349e-32	1.95007092515e-30	0.07,0.179,0.072	0.031,0.112,0.013	0.055
8988	gene:Solyc01g080760.2	NA	1	-	79981317	79981520	79981317	79981503	79985502	79986522	8988	1,2,0	16,10,13	3,1,4	11,8,17	166	149	5.024934525288724e-32	2.1506877785e-30	0.053,0.152,0.0	0.197,0.101,0.174	-0.089
4653	gene:Solyc02g085920.2	NA	2	-	48698196	48698298	48698196	48698283	48698374	48698490	4653	45,14,58	4,0,7	38,33,37	0,2,0	164	149	5.758163351224251e-32	2.46064308609e-30	0.911,1.0,0.883	1.0,0.937,1.0	-0.048
20943	gene:Solyc02g083310.2	NA	2	-	46765241	46765470	46765241	46765307	46765822	46765879	20943	72,43,54	246,153,145	18,18,9	65,75,76	312	149	7.857539643050292e-32	3.35250919473e-30	0.123,0.118,0.151	0.117,0.103,0.054	0.039
12574	gene:Solyc03g116640.2	NA	3	+	65971524	65971674	65971604	65971674	65969627	65969634	12574	46,16,41	11,10,22	48,22,30	26,22,24	229	149	8.439059821065833e-32	3.59498665711e-30	0.731,0.51,0.548	0.546,0.394,0.449	0.133
5411	gene:Solyc04g079750.2	NA	4	-	64104114	64104347	64104114	64104243	64104463	64104614	5411	53,40,64	6,0,1	53,25,48	2,0,0	253	149	8.672365665781503e-32	3.68860102794e-30	0.839,1.0,0.974	0.94,1.0,1.0	-0.042
230	gene:Solyc07g018000.2	NA	7	+	8780171	8780318	8780192	8780318	8779590	8779794	230	2,4,3	62,14,59	0,2,0	26,16,16	170	149	9.798311193337379e-32	4.16099577213e-30	0.027,0.2,0.043	0.0,0.099,0.0	0.057
14166	gene:Solyc01g081300.2	NA	1	+	80535095	80535244	80535114	80535244	80534917	80535019	14166	5,1,2	38,27,45	0,2,2	72,49,73	168	149	1.0098153366444446e-31	4.28164848579e-30	0.105,0.032,0.038	0.0,0.035,0.024	0.039
26472	gene:Solyc10g045420.1	NA	10	+	33369685	33369916	33369693	33369916	33368815	33369074	26472	26,31,44	0,0,2	73,62,72	0,0,10	157	149	1.0624127207607169e-31	4.49765733621e-30	1.0,1.0,0.954	1.0,1.0,0.872	0.027
20219	gene:Solyc12g008490.1	NA	12	-	1898652	1898847	1898652	1898827	1898959	1899015	20219	7,4,16	60,54,59	6,5,1	65,48,43	169	149	1.0679345392350686e-31	4.5140133684e-30	0.093,0.061,0.193	0.075,0.084,0.02	0.056
17808	gene:Solyc07g017680.1	NA	7	+	7731811	7731940	7731820	7731940	7730810	7730880	17808	33,30,36	2,0,5	9,6,19	0,0,9	158	149	1.1023267397551316e-31	4.65216064851e-30	0.94,1.0,0.872	1.0,1.0,0.666	0.049
3850	gene:Solyc02g083280.2	NA	2	+	46728116	46728221	46728119	46728221	46727835	46728015	3850	63,47,99	468,304,510	16,9,2	106,42,109	152	149	1.2877171923619985e-31	5.4261532033e-30	0.117,0.132,0.16	0.129,0.174,0.018	0.029
13862	gene:Solyc04g076080.2	NA	4	-	61035141	61035218	61035141	61035215	61037046	61037122	13862	4,3,3	106,74,123	7,8,4	87,81,85	152	149	1.499579703916101e-31	6.30912814842e-30	0.036,0.038,0.023	0.073,0.088,0.044	-0.036
5686	gene:Solyc04g064930.2	NA	4	+	56084508	56084609	56084555	56084609	56084348	56084429	5686	3,6,5	15,9,8	0,2,1	4,9,2	196	149	1.5743532060878451e-31	6.61349824428e-30	0.132,0.336,0.322	0.0,0.145,0.275	0.123
18305	gene:Solyc01g049960.2	NA	1	-	47706852	47706925	47706852	47706901	47706988	47707125	18305	45,41,37	9,4,18	28,20,53	12,22,12	173	149	1.8587224931562603e-31	7.79603774826e-30	0.812,0.898,0.639	0.668,0.439,0.792	0.15
10079	gene:Solyc08g067090.2	NA	8	+	56002667	56002858	56002833	56002858	56002407	56002496	10079	17,5,26	212,100,226	15,6,11	291,161,169	315	149	2.2801907187829507e-31	9.54908793169e-30	0.037,0.023,0.052	0.024,0.017,0.03	0.014
5184	gene:Solyc12g062480.1	NA	12	-	33327796	33327911	33327796	33327859	33328325	33328404	5184	29,6,22	15,4,6	14,7,17	2,3,0	201	149	2.409736338159765e-31	1.00761033581e-29	0.589,0.527,0.731	0.838,0.634,1.0	-0.208
16846	gene:Solyc11g065020.1	NA	11	+	50338295	50338517	50338352	50338517	50337356	50337367	16846	6,18,11	76,47,25	8,0,1	24,25,26	206	149	2.4823496681288652e-31	1.03638098644e-29	0.054,0.217,0.241	0.194,0.0,0.027	0.097
17132	gene:Solyc05g054200.2	NA	5	+	64158639	64158711	64158648	64158711	64158495	64158554	17132	26,14,21	1,0,0	18,5,10	0,2,3	158	149	2.5110384154971365e-31	1.04675308895e-29	0.961,1.0,1.0	1.0,0.702,0.759	0.167
20259	gene:Solyc01g104030.2	NA	1	-	92495420	92495534	92495420	92495496	92495636	92495825	20259	2,3,4	33,24,47	3,0,1	51,43,45	187	149	2.6960441351866916e-31	1.12215622942e-29	0.046,0.091,0.064	0.045,0.0,0.017	0.046
12106	gene:Solyc02g063440.2	NA	2	+	35539695	35539911	35539703	35539911	35539508	35539602	12106	107,65,109	4,8,24	79,42,82	3,3,0	157	149	2.7814213441057486e-31	1.15592473905e-29	0.962,0.885,0.812	0.962,0.93,1.0	-0.078
20501	gene:Solyc01g099980.2	NA	1	-	90068165	90068391	90068165	90068301	90068482	90068605	20501	79,38,112	74,45,50	8,10,19	23,15,10	239	149	2.7997364966879643e-31	1.1617626094e-29	0.4,0.345,0.583	0.178,0.294,0.542	0.105
26321	gene:Solyc06g076670.2	NA	6	+	47615326	47615449	47615338	47615449	47615033	47615183	26321	14,6,14	48,46,90	7,4,4	58,57,42	161	149	3.005655764637606e-31	1.24531134809e-29	0.213,0.108,0.126	0.1,0.061,0.081	0.068
755	gene:Solyc02g090910.2	NA	2	-	52393218	52393390	52393218	52393367	52393521	52393655	755	35,19,46	357,214,383	28,10,28	438,212,290	172	149	3.4666037333718762e-31	1.43410972988e-29	0.078,0.071,0.094	0.052,0.039,0.077	0.025
18928	gene:Solyc01g009820.2	NA	1	-	4262466	4262619	4262466	4262614	4262696	4262716	18928	76,63,117	9,0,7	115,86,62	6,0,1	154	149	3.629788475887266e-31	1.49933948562e-29	0.891,1.0,0.942	0.949,1.0,0.984	-0.033
9664	gene:Solyc08g022070.2	NA	8	+	33074069	33074256	33074095	33074256	33073609	33073680	9664	9,0,8	1,0,4	6,3,1	1,1,0	175	149	5.058957831006042e-31	2.08651350179e-29	0.885,NA,0.63	0.836,0.719,1.0	-0.094
15302	gene:Solyc07g042830.2	NA	7	-	56342050	56342125	56342050	56342116	56343128	56343295	15302	114,44,110	5,1,0	36,36,32	10,0,1	158	149	6.200423960451118e-31	2.55343026668e-29	0.956,0.976,1.0	0.772,1.0,0.968	0.064
23139	gene:Solyc05g056320.2	NA	5	-	65654653	65654742	65654653	65654723	65655273	65655638	23139	10,6,9	354,246,350	6,0,1	216,187,178	168	149	7.420827204597508e-31	3.05139482381e-29	0.024,0.021,0.022	0.024,0.0,0.005	0.013
18202	gene:Solyc09g018370.2	NA	9	+	14546884	14546931	14546905	14546931	14546601	14546741	18202	13,6,7	0,0,2	13,6,7	0,1,4	170	149	7.501453742579895e-31	3.07989551021e-29	1.0,1.0,0.754	1.0,0.84,0.605	0.103
15367	gene:Solyc09g075800.2	NA	9	+	67421100	67421199	67421116	67421199	67420968	67421015	15367	43,39,26	6,0,8	17,22,20	0,0,1	165	149	7.679633709878882e-31	3.14830284965e-29	0.866,1.0,0.746	1.0,1.0,0.948	-0.112
6320	gene:Solyc02g079020.2	NA	2	-	43641344	43641400	43641344	43641397	43641928	43642312	6320	38,31,40	25,21,35	40,36,32	14,16,18	152	149	7.7521129284911286e-31	3.1732370831e-29	0.598,0.591,0.528	0.737,0.688,0.635	-0.114
19099	gene:Solyc05g006640.2	NA	5	-	1296929	1297105	1296929	1297095	1298822	1299009	19099	1,0,7	153,68,88	4,4,7	101,49,51	159	149	1.0866846397332654e-30	4.44153792465e-29	0.006,0.0,0.069	0.036,0.071,0.114	-0.049
18115	gene:Solyc04g049920.2	NA	4	+	44800660	44800847	44800680	44800847	44799628	44799836	18115	183,167,251	16,20,40	693,460,715	126,82,114	169	149	1.6055581191967718e-30	6.5524584052e-29	0.91,0.88,0.847	0.829,0.832,0.847	0.043
2117	gene:Solyc01g065490.2	NA	1	+	71739220	71739392	71739268	71739392	71738432	71738630	2117	43,43,24	4,0,7	18,9,21	0,0,2	197	149	1.7572188939866343e-30	7.160666993e-29	0.89,1.0,0.722	1.0,1.0,0.888	-0.092
9186	gene:Solyc06g069670.2	NA	6	+	43394818	43394959	43394878	43394959	43392479	43392521	9186	4,1,0	7,8,5	1,0,0	0,1,2	209	149	1.9358860438482927e-30	7.87694379665e-29	0.289,0.082,0.0	1.0,0.0,0.0	-0.21
23034	gene:Solyc03g097290.2	NA	3	+	59619369	59619465	59619379	59619465	59619250	59619301	23034	1138,1198,1573	50,0,15	1413,885,1035	7,15,12	159	149	2.281860351016625e-30	9.27082397239e-29	0.955,1.0,0.99	0.995,0.982,0.988	-0.007
27468	gene:Solyc07g053850.2	NA	7	-	62258970	62259031	62258970	62259028	62260345	62260455	27468	63,44,62	9,11,3	59,83,55	3,9,1	152	149	2.3919832143381657e-30	9.70375187444e-29	0.873,0.797,0.953	0.951,0.9,0.982	-0.07
10763	gene:Solyc07g022770.1	NA	7	+	21545056	21545272	21545197	21545272	21544117	21544254	10763	12,11,14	60,37,44	10,5,5	55,44,43	290	149	2.7751241728493134e-30	1.12413177246e-28	0.093,0.133,0.141	0.085,0.055,0.056	0.057
17852	gene:Solyc02g090630.2	NA	2	+	52180228	52180424	52180237	52180424	52179180	52179362	17852	66,40,54	88,73,59	15,12,11	39,14,32	158	149	2.9254756045099007e-30	1.18327446405e-28	0.414,0.341,0.463	0.266,0.447,0.245	0.087
4781	gene:Solyc04g011670.2	NA	4	+	4151008	4151083	4151012	4151083	4150678	4150867	4781	405,391,452	18,4,8	205,256,260	6,0,3	153	149	3.0830464138985796e-30	1.24515736547e-28	0.956,0.99,0.982	0.971,1.0,0.988	-0.01
10087	gene:Solyc08g080260.2	NA	8	-	63576778	63576930	63576778	63576927	63577416	63577705	10087	5,4,3	110,52,43	16,1,1	59,42,30	152	149	3.342736102457445e-30	1.34803880659e-28	0.043,0.07,0.064	0.21,0.023,0.032	-0.029
21703	gene:Solyc10g006390.2	NA	10	-	1006530	1006656	1006530	1006640	1006722	1006780	21703	5,7,8	4,0,0	1,0,0	0,0,1	165	149	3.356076135651437e-30	1.35141639776e-28	0.53,1.0,1.0	1.0,NA,0.0	0.343
23965	gene:Solyc07g049350.2	NA	7	+	59631005	59631153	59631009	59631153	59630636	59630933	23965	201,175,153	10,7,8	161,86,83	5,0,2	153	149	3.446043195641763e-30	1.38559441401e-28	0.951,0.961,0.949	0.969,1.0,0.976	-0.028
16233	gene:Solyc01g087250.2	NA	1	-	82185608	82185860	82185608	82185856	82186122	82186224	16233	203,190,234	6,7,10	119,83,120	2,0,1	153	149	3.891020888368236e-30	1.5622047139e-28	0.971,0.964,0.958	0.983,1.0,0.992	-0.027
21118	gene:Solyc01g079250.2	NA	1	-	78341571	78341803	78341571	78341697	78342104	78343189	21118	325,245,338	732,556,786	162,112,177	649,529,607	255	149	3.945021391967009e-30	1.58155268499e-28	0.206,0.205,0.201	0.127,0.11,0.146	0.076
12887	gene:Solyc02g084810.2	NA	2	-	47907384	47907506	47907384	47907472	47907593	47907805	12887	2,1,3	27,10,10	0,0,2	15,4,8	183	149	3.982602963352266e-30	1.59427110684e-28	0.057,0.075,0.196	0.0,0.0,0.169	0.053
23808	gene:Solyc07g062070.2	NA	7	+	64899603	64899640	64899611	64899640	64898859	64898997	23808	36,23,19	6,0,0	11,18,19	0,1,0	157	149	4.706459273748839e-30	1.88127060045e-28	0.851,1.0,1.0	1.0,0.945,1.0	-0.031
26834	gene:Solyc12g005880.1	NA	12	+	517158	517356	517246	517356	516923	517040	26834	0,2,0	8,2,19	2,6,0	3,8,8	237	149	4.871719846514091e-30	1.94447340091e-28	0.0,0.386,0.0	0.295,0.32,0.0	-0.076
1336	gene:Solyc08g076890.2	NA	8	+	60822304	60822487	60822457	60822487	60822030	60822214	1336	647,1027,1138	122,0,2	1748,1298,932	0,0,0	302	149	5.060520017451191e-30	2.01687284619e-28	0.723,1.0,0.996	1.0,1.0,1.0	-0.094
25558	gene:Solyc10g006840.2	NA	10	+	1281455	1281611	1281466	1281611	1279623	1279703	25558	8,6,8	70,35,92	1,1,2	26,25,18	160	149	5.135985173940851e-30	2.04395690672e-28	0.096,0.138,0.075	0.035,0.036,0.094	0.048
15272	gene:Solyc08g066030.2	NA	8	+	54497411	54497537	54497504	54497537	54497141	54497291	15272	161,100,159	2,0,0	111,92,142	4,2,3	242	149	5.274615152506226e-30	2.09606276009e-28	0.98,1.0,1.0	0.945,0.966,0.967	0.034
16457	gene:Solyc12g096230.1	NA	12	+	65249382	65249673	65249473	65249673	65249046	65249172	16457	44,24,23	10,10,17	44,13,29	10,3,5	240	149	5.6141029740137415e-30	2.22771861597e-28	0.732,0.598,0.457	0.732,0.729,0.783	-0.152
22636	gene:Solyc07g063510.2	NA	7	+	65977315	65977560	65977446	65977560	65976126	65976264	22636	0,0,2	15,5,15	1,0,4	6,4,8	280	149	6.312497685419244e-30	2.50120086601e-28	0.0,0.0,0.066	0.081,0.0,0.21	-0.075
5894	gene:Solyc02g078920.2	NA	2	-	43545772	43545846	43545772	43545801	43545910	43545972	5894	53,53,69	8,8,9	59,28,39	7,7,20	194	149	7.197631707043102e-30	2.84777227758e-28	0.836,0.836,0.855	0.866,0.754,0.6	0.102
19300	gene:Solyc01g099300.2	NA	1	-	89595702	89595781	89595702	89595750	89597881	89597916	19300	63,44,42	13,4,8	26,32,16	3,1,2	180	149	7.57113964401858e-30	2.99120453193e-28	0.8,0.901,0.813	0.878,0.964,0.869	-0.066
11333	gene:Solyc01g090290.2	NA	1	+	83963883	83963992	83963897	83963992	83963442	83963581	11333	10,8,9	0,0,2	21,8,13	4,2,0	163	149	9.25717814152929e-30	3.65202385783e-28	1.0,1.0,0.804	0.828,0.785,1.0	0.064
27464	gene:Solyc07g043510.2	NA	7	+	57370126	57370201	57370142	57370201	57369981	57370011	27464	218,146,177	13,4,9	241,166,176	2,8,4	165	149	9.418750673871132e-30	3.71038801872e-28	0.938,0.971,0.947	0.991,0.949,0.975	-0.02
19102	gene:Solyc05g006640.2	NA	5	-	1300234	1300280	1300234	1300269	1301060	1301165	19102	104,91,152	1,4,0	104,82,73	6,8,0	160	149	9.487702063683704e-30	3.73214939126e-28	0.99,0.955,1.0	0.942,0.905,1.0	0.033
27706	gene:Solyc06g007710.2	NA	6	+	1698719	1698838	1698779	1698838	1698550	1698601	27706	9,5,6	5,4,0	17,10,8	2,0,3	209	149	1.119977012822845e-29	4.39926324185e-28	0.562,0.471,1.0	0.858,1.0,0.655	-0.16
4706	gene:Solyc01g097210.2	NA	1	+	88150131	88150286	88150170	88150286	88149950	88150052	4706	2,0,9	30,12,23	0,0,1	5,14,21	188	149	1.1414751911165682e-29	4.47724728781e-28	0.05,0.0,0.237	0.0,0.0,0.036	0.084
11611	gene:Solyc02g093390.2	NA	2	+	54274226	54274341	54274236	54274341	54273147	54273199	11611	46,26,39	31,12,17	31,20,26	0,0,4	159	149	1.445559049470779e-29	5.66180760945e-28	0.582,0.67,0.683	1.0,1.0,0.859	-0.308
2312	gene:Solyc03g005920.2	NA	3	-	624189	624301	624189	624254	626661	627172	2312	11,14,13	5,0,0	9,2,9	8,0,1	196	149	1.6948182414653766e-29	6.62854128605e-28	0.626,1.0,1.0	0.461,1.0,0.872	0.098
20689	gene:Solyc12g007280.1	NA	12	+	1692313	1692398	1692326	1692398	1692164	1692228	20689	147,52,71	12,5,1	54,48,49	0,0,5	162	149	1.760252496497685e-29	6.87458152183e-28	0.918,0.905,0.985	1.0,1.0,0.9	-0.031
7106	gene:Solyc04g079060.2	NA	4	-	63649421	63649567	63649421	63649553	63650177	63650369	7106	55,15,28	2,2,6	21,10,8	1,2,9	163	149	1.7726456219316184e-29	6.91306396484e-28	0.962,0.873,0.81	0.95,0.82,0.448	0.142
3435	gene:Solyc11g005600.1	NA	11	-	453088	453191	453088	453184	453309	453417	3435	159,81,180	3,1,5	84,81,93	3,2,9	156	149	1.8280752835559992e-29	7.11903251698e-28	0.981,0.987,0.972	0.964,0.975,0.908	0.031
16976	gene:Solyc08g048550.2	NA	8	+	12221097	12221284	12221194	12221284	12220537	12220892	16976	3,9,4	2,1,0	2,0,0	0,1,0	246	149	1.894954837400883e-29	7.36893794698e-28	0.476,0.845,1.0	1.0,0.0,NA	0.274
1967	gene:Solyc07g066670.2	NA	7	-	68040770	68040868	68040770	68040855	68040998	68041119	1967	58,23,55	18,17,2	19,18,14	2,1,4	162	149	1.899151180317678e-29	7.3747210099e-28	0.748,0.554,0.962	0.897,0.943,0.763	-0.113
10637	gene:Solyc01g106350.2	NA	1	+	94281757	94281838	94281762	94281838	94281555	94281668	10637	4,0,5	61,50,67	0,2,1	76,42,49	154	149	2.0081239731514262e-29	7.78677246056e-28	0.06,0.0,0.067	0.0,0.044,0.019	0.021
27413	gene:Solyc11g005680.1	NA	11	-	504461	504629	504461	504603	504746	504749	27413	113,60,98	11,6,5	137,93,104	6,4,3	175	149	2.1912704506766968e-29	8.48486101534e-28	0.897,0.895,0.943	0.951,0.952,0.967	-0.045
502	gene:Solyc08g078130.2	NA	8	+	61966717	61966877	61966786	61966877	61966452	61966527	502	21,10,6	131,96,97	8,2,1	60,53,62	218	149	2.2085800626116372e-29	8.53973833585e-28	0.099,0.066,0.041	0.084,0.025,0.011	0.029
11007	gene:Solyc02g014380.2	NA	2	+	15996424	15996534	15996431	15996534	15996222	15996307	11007	82,56,73	43,23,31	100,48,90	34,12,26	156	149	2.27610548174214e-29	8.78834997426e-28	0.646,0.699,0.692	0.737,0.793,0.768	-0.087
6259	gene:Solyc10g006240.2	NA	10	-	926486	926585	926486	926568	927329	927463	6259	156,133,230	2,9,9	144,93,206	5,0,3	166	149	2.9631641970550156e-29	1.14249706244e-27	0.986,0.93,0.958	0.963,1.0,0.984	-0.024
14706	gene:Solyc02g070550.2	NA	2	+	40294283	40294505	40294327	40294505	40294104	40294199	14706	22,10,21	894,514,705	6,2,7	349,307,362	193	149	3.093217749300712e-29	1.19095446045e-27	0.019,0.015,0.022	0.013,0.005,0.015	0.008
26847	gene:Solyc12g016210.1	NA	12	-	6354864	6354987	6354864	6354975	6355062	6355299	26847	2,0,1	54,27,36	6,0,0	20,27,6	161	149	3.770597363869124e-29	1.44970947517e-27	0.033,0.0,0.025	0.217,0.0,0.0	-0.053
23335	gene:Solyc06g009380.2	NA	6	-	3296683	3296746	3296683	3296728	3296818	3296910	23335	3,3,8	126,86,120	1,1,3	70,83,118	167	149	3.7950293613477406e-29	1.45704505282e-27	0.021,0.03,0.056	0.013,0.011,0.022	0.02
14424	gene:Solyc05g050950.2	NA	5	+	61176689	61176788	61176712	61176788	61174035	61174147	14424	24,13,25	2,4,2	100,42,75	3,0,4	172	149	3.824210623819768e-29	1.46618080832e-27	0.912,0.738,0.915	0.967,1.0,0.942	-0.115
15393	gene:Solyc09g065690.2	NA	9	-	63917649	63917736	63917649	63917731	63920443	63920462	15393	22,7,17	16,15,10	12,9,12	4,7,3	154	149	3.875405940002105e-29	1.48163518389e-27	0.571,0.311,0.622	0.744,0.554,0.795	-0.196
5979	gene:Solyc08g081640.2	NA	8	-	64626369	64626580	64626369	64626572	64627416	64628211	5979	0,0,3	47,31,33	10,2,0	25,8,9	157	149	3.8748683510377533e-29	1.48163518389e-27	0.0,0.0,0.079	0.275,0.192,0.0	-0.129
24273	gene:Solyc06g070980.2	NA	6	-	43589768	43589866	43589768	43589858	43590545	43590704	24273	271,207,392	109,49,76	192,82,126	52,32,63	157	149	4.0146055395349947e-29	1.53270094518e-27	0.702,0.8,0.83	0.778,0.709,0.655	0.063
25413	gene:Solyc03g115680.2	NA	3	+	65320589	65320674	65320592	65320674	65320466	65320517	25413	10,19,7	145,81,65	1,5,4	56,31,60	152	149	5.332904415246465e-29	2.03315113568e-27	0.063,0.187,0.095	0.017,0.137,0.061	0.043
27178	gene:Solyc06g082390.2	NA	6	+	48221771	48221914	48221796	48221914	48221540	48221692	27178	7,5,7	477,408,478	9,6,7	292,239,232	174	149	6.156031194682722e-29	2.34368286924e-27	0.012,0.01,0.012	0.026,0.021,0.025	-0.013
27410	gene:Solyc11g005680.1	NA	11	-	504522	504640	504522	504603	504746	504749	27410	113,60,100	11,6,5	138,93,103	6,4,3	186	149	6.334148252376449e-29	2.40812639075e-27	0.892,0.889,0.941	0.949,0.949,0.965	-0.047
14519	gene:Solyc04g071350.2	NA	4	+	58288546	58288690	58288555	58288690	58286549	58286737	14519	135,97,127	22,17,4	115,87,103	9,8,4	158	149	6.402639998727696e-29	2.43077075879e-27	0.853,0.843,0.968	0.923,0.911,0.96	-0.043
13752	gene:Solyc01g105120.2	NA	1	-	93387304	93387434	93387304	93387313	93387780	93387993	13752	3,3,3	8,2,0	2,1,0	3,2,4	270	149	6.457012303856721e-29	2.44799905186e-27	0.171,0.453,1.0	0.269,0.216,0.0	0.38
8685	gene:Solyc01g094860.2	NA	1	-	86260237	86260384	86260237	86260371	86260846	86260911	8685	2,0,4	3,0,0	1,0,0	0,1,1	162	149	7.109073896654973e-29	2.69146175996e-27	0.38,NA,1.0	1.0,0.0,0.0	0.357
7661	gene:Solyc06g054140.2	NA	6	+	36963980	36964025	36963987	36964025	36962408	36962514	7661	27,10,14	20,14,12	5,0,4	7,8,4	156	149	7.17714243956528e-29	2.71345825483e-27	0.563,0.406,0.527	0.406,0.0,0.489	0.2
14961	gene:Solyc11g005170.1	NA	11	+	150235	150469	150289	150469	150025	150082	14961	26,10,32	48,22,56	19,9,18	19,13,16	203	149	7.193761181578467e-29	2.71596911406e-27	0.284,0.25,0.295	0.423,0.337,0.452	-0.128
16445	gene:Solyc11g006370.1	NA	11	+	1083921	1084025	1083942	1084025	1083674	1083827	16445	2,0,4	32,19,19	0,0,1	27,10,7	170	149	7.566488370251984e-29	2.852733794e-27	0.052,0.0,0.156	0.0,0.0,0.111	0.032
24710	gene:Solyc01g005950.2	NA	1	-	619726	619906	619726	619793	620985	621026	24710	18,6,17	89,55,40	1,3,8	75,63,57	262	149	8.432392667457881e-29	3.17480167083e-27	0.103,0.058,0.195	0.008,0.026,0.074	0.083
7110	gene:Solyc04g079060.2	NA	4	-	63648719	63648842	63648719	63648811	63648989	63649066	7110	14,5,11	8,0,5	10,3,15	2,0,0	180	149	8.649737219753322e-29	3.25213393452e-27	0.592,1.0,0.646	0.805,1.0,1.0	-0.189
12213	gene:Solyc08g007140.2	NA	8	+	1707616	1707702	1707626	1707702	1707388	1707477	12213	37,19,22	4,0,2	59,50,77	0,2,0	159	149	9.214552740150709e-29	3.45971503641e-27	0.897,1.0,0.912	1.0,0.959,1.0	-0.05
12211	gene:Solyc08g007140.2	NA	8	+	1707597	1707702	1707626	1707702	1707388	1707477	12211	38,19,25	4,0,2	61,57,80	0,2,0	178	149	9.780711685628789e-29	3.66722799992e-27	0.888,1.0,0.913	1.0,0.96,1.0	-0.053
5957	gene:Solyc02g067420.2	NA	2	-	37606034	37606218	37606034	37606081	37607132	37607222	5957	6,7,7	0,2,4	6,8,0	4,3,0	286	149	1.1659865227445986e-28	4.36579355373e-27	1.0,0.646,0.477	0.439,0.581,NA	0.198
11926	gene:Solyc03g082490.2	NA	3	-	52409960	52410146	52409960	52410089	52410230	52410443	11926	730,575,890	6,4,9	848,631,705	14,13,7	206	149	1.3395907079002258e-28	5.00892838733e-27	0.989,0.99,0.986	0.978,0.972,0.986	0.01
25102	gene:Solyc04g080280.2	NA	4	+	64515437	64515530	64515462	64515530	64514981	64515096	25102	2118,1432,1948	64,29,42	621,442,611	12,0,8	174	149	1.462881234540518e-28	5.46242662352e-27	0.966,0.977,0.975	0.978,1.0,0.985	-0.015
23141	gene:Solyc02g083850.2	NA	2	-	47115313	47115449	47115313	47115421	47115539	47115581	23141	2,1,2	1,1,0	0,2,7	0,2,1	177	149	1.5105894750813639e-28	5.63284330153e-27	0.627,0.457,1.0	NA,0.457,0.855	0.039
6047	gene:Solyc07g042910.2	NA	7	-	56444205	56444387	56444205	56444364	56444555	56444695	6047	12,9,1	138,107,87	15,10,8	90,56,130	172	149	1.6327522237136104e-28	6.08004764456e-27	0.07,0.068,0.01	0.126,0.134,0.051	-0.054
9172	gene:Solyc09g018840.2	NA	9	+	17568335	17568410	17568355	17568410	17568055	17568266	9172	1,1,14	76,50,83	0,1,3	34,21,46	169	149	1.687885949481019e-28	6.27676822825e-27	0.011,0.017,0.129	0.0,0.04,0.054	0.021
23763	gene:Solyc08g014470.2	NA	8	-	4537373	4537582	4537373	4537505	4537755	4537830	23763	12,8,7	85,39,79	2,2,2	27,23,36	226	149	2.7106327363706976e-28	1.00663211073e-26	0.085,0.119,0.055	0.047,0.054,0.035	0.041
25541	gene:Solyc01g067740.2	NA	1	+	76684586	76684659	76684609	76684659	76683502	76683580	25541	432,320,635	3152,2881,5482	884,447,794	3134,1800,2708	172	149	2.783625867624821e-28	1.03233078668e-26	0.106,0.088,0.091	0.196,0.177,0.203	-0.097
4599	gene:Solyc12g015660.1	NA	12	-	5655854	5656055	5655854	5656046	5656641	5657340	4599	0,0,5	15,9,10	0,0,1	11,12,11	158	149	2.8959172294127065e-28	1.07251378098e-26	0.0,0.0,0.32	0.0,0.0,0.079	0.08
17455	gene:Solyc03g116500.2	NA	3	+	65903175	65903275	65903203	65903275	65903013	65903095	17455	10,1,8	1,6,2	5,5,9	12,1,32	177	149	2.9188054342776395e-28	1.07952177617e-26	0.894,0.123,0.771	0.26,0.808,0.191	0.176
27420	gene:Solyc11g005680.1	NA	11	-	504522	504648	504522	504603	504746	504749	27420	115,60,100	11,6,5	137,93,103	6,4,3	194	149	2.959862645989908e-28	1.09322145301e-26	0.889,0.885,0.939	0.946,0.947,0.963	-0.048
22188	gene:Solyc04g077430.2	NA	4	+	62345451	62345569	62345455	62345569	62343891	62343933	22188	3,7,3	1,0,3	6,4,5	5,4,3	153	149	3.709835338366396e-28	1.36836622962e-26	0.745,1.0,0.493	0.539,0.493,0.619	0.196
3452	gene:Solyc10g083840.1	NA	10	-	63578896	63579148	63578896	63579143	63582050	63582215	3452	126,101,119	4,0,0	138,70,53	10,0,0	154	149	6.724868243005583e-28	2.47709930234e-26	0.968,1.0,1.0	0.93,1.0,1.0	0.013
4908	gene:Solyc06g082520.2	NA	6	-	48311763	48311897	48311763	48311884	48311988	48312333	4908	97,57,45	13,3,12	54,24,25	13,2,13	162	149	6.747231725161587e-28	2.48197830798e-26	0.873,0.946,0.775	0.793,0.917,0.639	0.082
2668	gene:Solyc11g072590.1	NA	11	+	55764843	55764993	55764860	55764993	55764272	55764385	2668	16,1,10	6,17,7	12,1,8	26,12,16	166	149	7.138170813065949e-28	2.62224220921e-26	0.705,0.05,0.562	0.293,0.07,0.31	0.215
15923	gene:Solyc08g079530.2	NA	8	-	63041553	63041624	63041553	63041612	63041801	63041838	15923	4,0,2	15,13,13	13,6,8	17,22,27	161	149	7.725633380156194e-28	2.83422461242e-26	0.198,0.0,0.125	0.414,0.202,0.215	-0.169
9598	gene:Solyc11g008340.1	NA	11	+	2548783	2548881	2548803	2548881	2548519	2548715	9598	7,4,7	221,181,232	3,4,0	233,163,184	169	149	7.801276182473858e-28	2.85812300085e-26	0.027,0.019,0.026	0.011,0.021,0.0	0.013
4927	gene:Solyc11g073130.1	NA	11	+	56218367	56218504	56218386	56218504	56218161	56218215	4927	2,0,4	16,6,11	0,0,2	6,1,5	168	149	8.105352067290624e-28	2.96553479333e-26	0.1,0.0,0.244	0.0,0.0,0.262	0.027
13723	gene:Solyc04g079920.2	NA	4	+	64246666	64246994	64246905	64246994	64245235	64245328	13723	138,69,72	10,9,16	94,71,78	32,11,12	388	149	8.804959391586593e-28	3.2171785181e-26	0.841,0.746,0.633	0.53,0.713,0.714	0.088
21448	gene:Solyc05g050230.2	NA	5	+	60279639	60279757	60279669	60279757	60279470	60279568	21448	89,42,95	27,22,19	111,49,111	15,15,15	179	149	9.513674739616063e-28	3.47147104674e-26	0.733,0.614,0.806	0.86,0.731,0.86	-0.099
25818	gene:Solyc09g091480.2	NA	9	-	70751933	70752017	70751933	70751984	70752126	70752754	25818	48,37,64	0,2,1	43,48,40	11,0,2	182	149	1.004134054562292e-27	3.65910750994e-26	1.0,0.938,0.981	0.762,1.0,0.942	0.072
4400	gene:Solyc03g019870.2	NA	3	+	61326091	61326195	61326096	61326195	61325482	61325716	4400	0,0,2	20,11,14	1,2,6	58,51,39	154	149	1.2435432852042163e-27	4.52546681371e-26	0.0,0.0,0.121	0.016,0.037,0.13	-0.021
6322	gene:Solyc12g100290.1	NA	12	+	67061906	67062084	67061916	67062084	67061696	67061777	6322	37,19,31	2,2,2	17,19,6	0,1,0	159	149	1.3028908914807707e-27	4.73511254433e-26	0.945,0.899,0.936	1.0,0.947,1.0	-0.056
27581	gene:Solyc02g071880.2	NA	2	-	41244678	41244889	41244678	41244864	41244969	41245082	27581	89,72,78	8,5,6	43,34,48	12,2,7	174	149	1.3800003545943217e-27	5.00866528699e-26	0.905,0.925,0.918	0.754,0.936,0.854	0.068
2454	gene:Solyc09g009190.2	NA	9	+	2543097	2543255	2543102	2543255	2539817	2540121	2454	51,42,52	8,3,5	22,23,27	3,0,1	154	149	1.3852428630599345e-27	5.02099813254e-26	0.86,0.931,0.91	0.876,1.0,0.963	-0.046
11825	gene:Solyc11g005580.1	NA	11	+	434858	435064	434871	435064	433954	434023	11825	22,17,8	17,26,31	10,0,1	19,6,15	162	149	1.5162202163272626e-27	5.48843490806e-26	0.543,0.376,0.192	0.326,0.0,0.058	0.242
17495	gene:Solyc12g013690.1	NA	12	-	4534535	4534694	4534535	4534682	4535169	4535243	17495	3,5,2	225,187,167	8,4,7	150,94,92	161	149	1.5286064905767823e-27	5.52592261354e-26	0.012,0.024,0.011	0.047,0.038,0.066	-0.035
12424	gene:Solyc04g057940.2	NA	4	+	55058530	55058650	55058534	55058650	55058328	55058453	12424	47,75,46	2,2,2	14,18,24	0,8,0	153	149	1.707261136369108e-27	6.16357498582e-26	0.958,0.973,0.957	1.0,0.687,1.0	0.067
27927	gene:Solyc11g067230.1	NA	11	-	52972197	52972419	52972197	52972396	52973933	52974039	27927	12,1,5	165,88,95	1,0,2	72,51,98	172	149	1.9635018606031416e-27	7.07926942351e-26	0.059,0.01,0.044	0.012,0.0,0.017	0.028
20595	gene:Solyc09g061860.2	NA	9	+	60541849	60542081	60541895	60542081	60539884	60540218	20595	0,1,4	4,0,0	0,1,2	4,4,2	195	149	2.084110976965472e-27	7.50417789735e-26	0.0,1.0,1.0	0.0,0.16,0.433	0.469
15059	gene:Solyc04g082660.2	NA	4	+	66269697	66269850	66269700	66269850	66269485	66269572	15059	16,4,2	17,12,15	2,1,2	11,4,8	152	149	2.4208942923071686e-27	8.70530561835e-26	0.48,0.246,0.116	0.151,0.197,0.197	0.099
21959	gene:Solyc05g012130.2	NA	5	-	5340080	5340182	5340080	5340171	5341155	5341263	21959	12,4,8	215,114,229	1,3,4	130,101,130	160	149	2.613998613230021e-27	9.38728974284e-26	0.049,0.032,0.032	0.007,0.027,0.028	0.017
22079	gene:Solyc11g072970.1	NA	11	-	56115445	56115604	56115445	56115599	56116613	56116676	22079	107,81,58	24,16,13	26,52,44	17,11,16	154	149	2.8241170151682244e-27	1.012849661e-25	0.812,0.83,0.812	0.597,0.821,0.727	0.103
23671	gene:Solyc09g057910.2	NA	9	+	52228345	52228578	52228507	52228578	52227439	52227531	23671	6,6,4	80,34,25	4,1,2	58,36,39	311	149	3.620010823979919e-27	1.29658308736e-25	0.035,0.078,0.071	0.032,0.013,0.024	0.038
2512	gene:Solyc09g061380.2	NA	9	-	58974834	58975020	58974834	58975000	58975109	58975168	2512	12,11,15	5,6,11	15,9,12	3,2,4	169	149	3.684740196473819e-27	1.31803302087e-25	0.679,0.618,0.546	0.815,0.799,0.726	-0.166
13948	gene:Solyc02g081050.2	NA	2	-	45110170	45110262	45110170	45110255	45110341	45110493	13948	42,36,64	4,5,4	24,28,46	0,0,4	156	149	3.788812991554637e-27	1.3534813444e-25	0.909,0.873,0.939	1.0,1.0,0.917	-0.065
1303	gene:Solyc08g076890.2	NA	8	+	60822475	60822646	60822541	60822646	60822352	60822358	1303	455,1314,1075	0,0,0	1087,1039,569	0,0,139	215	149	3.9270202945716214e-27	1.40101467154e-25	1.0,1.0,1.0	1.0,1.0,0.739	0.087
2824	gene:Solyc06g011540.2	NA	6	+	8024277	8024437	8024322	8024437	8024162	8024179	2824	200,157,70	13,20,15	58,57,36	5,3,2	194	149	5.2162758068836646e-27	1.85853722172e-25	0.922,0.858,0.782	0.899,0.936,0.933	-0.069
15368	gene:Solyc09g075800.2	NA	9	+	67423076	67423231	67423113	67423231	67422851	67422931	15368	49,18,55	7,7,2	17,10,28	3,12,2	186	149	5.83010347571938e-27	2.07452610082e-25	0.849,0.673,0.957	0.819,0.4,0.918	0.114
2217	gene:Solyc01g081540.2	NA	1	-	80731373	80731583	80731373	80731580	80731654	80731804	2217	75,53,99	71,85,74	93,80,92	128,107,131	152	149	6.107627304773775e-27	2.17044024626e-25	0.509,0.379,0.567	0.416,0.423,0.408	0.069
23485	gene:Solyc11g066390.1	NA	11	+	52164417	52164470	52164430	52164470	52164259	52164321	23485	6,3,16	212,190,259	4,4,3	31,18,45	162	149	8.877274741404207e-27	3.15056448156e-25	0.025,0.014,0.054	0.106,0.17,0.058	-0.08
14235	gene:Solyc01g058140.2	NA	1	+	65436200	65436434	65436219	65436434	65435928	65436097	14235	107,90,135	41,20,46	78,39,65	11,15,12	168	149	9.404880057742552e-27	3.33346666734e-25	0.698,0.8,0.722	0.863,0.698,0.828	-0.056
23551	gene:Solyc01g111020.2	NA	1	-	97435434	97435606	97435434	97435603	97435758	97435887	23551	40,15,46	28,14,32	5,7,0	11,8,12	152	149	1.0514708356489492e-26	3.72198798663e-25	0.583,0.512,0.585	0.308,0.462,0.0	0.303
20436	gene:Solyc01g079800.2	NA	1	-	78931643	78931757	78931643	78931753	78932515	78932609	20436	2,0,6	5,0,3	3,7,3	2,0,0	153	149	1.1958471390325347e-26	4.22755259371e-25	0.28,NA,0.661	0.594,1.0,1.0	-0.394
17628	gene:Solyc01g102490.2	NA	1	+	91281985	91282113	91281999	91282113	91280955	91281060	17628	14,13,28	62,22,42	18,15,6	11,23,15	163	149	1.2824253069320015e-26	4.52774309728e-25	0.171,0.351,0.379	0.599,0.373,0.268	-0.113
17908	gene:Solyc05g056040.2	NA	5	-	65427621	65427849	65427621	65427731	65428015	65428132	17908	97,43,56	50,22,49	39,22,31	65,23,27	267	149	1.3458719185812503e-26	4.74559319892e-25	0.52,0.522,0.389	0.251,0.348,0.391	0.147
7518	gene:Solyc01g049680.2	NA	1	-	45874435	45874675	45874435	45874672	45874766	45875137	7518	544,324,357	180,115,134	271,235,280	71,51,63	152	149	1.4843003464088847e-26	5.22692622634e-25	0.748,0.734,0.723	0.789,0.819,0.813	-0.072
11287	gene:Solyc02g069650.1	NA	2	-	39492291	39492445	39492291	39492416	39492835	39492921	11287	88,49,50	0,4,4	37,16,40	2,0,0	178	149	2.0171424518598063e-26	7.09413884781e-25	1.0,0.911,0.913	0.939,1.0,1.0	-0.038
6541	gene:Solyc07g054070.2	NA	7	-	62461839	62462022	62461839	62461932	62462120	62462261	6541	6,0,2	16,22,8	3,0,0	38,21,28	239	149	2.1091257769450657e-26	7.40806616442e-25	0.189,0.0,0.135	0.047,0.0,0.0	0.092
9575	gene:Solyc08g077250.2	NA	8	-	61178988	61179147	61178988	61179140	61179324	61179396	9575	58,46,65	6,0,16	76,48,76	1,2,1	156	149	2.2415426594012456e-26	7.8630196819e-25	0.902,1.0,0.795	0.986,0.958,0.986	-0.078
2422	gene:Solyc01g088250.2	NA	1	+	83065488	83065620	83065502	83065620	83065003	83065222	2422	17,29,31	0,0,2	24,21,33	0,0,6	163	149	2.3255766420168678e-26	8.1473000994e-25	1.0,1.0,0.934	1.0,1.0,0.834	0.033
6314	gene:Solyc08g081750.2	NA	8	-	64719591	64719670	64719591	64719663	64720483	64720636	6314	45,16,24	2,3,1	29,25,14	0,1,0	156	149	2.3292595328374094e-26	8.14971384876e-25	0.956,0.836,0.958	1.0,0.96,1.0	-0.07
7783	gene:Solyc03g059260.2	NA	3	-	28185388	28185534	28185388	28185511	28185601	28185688	7783	2,0,0	41,34,80	7,3,2	131,98,103	172	149	2.560828340734356e-26	8.94843495034e-25	0.041,0.0,0.0	0.044,0.026,0.017	-0.015
8121	gene:Solyc08g077750.2	NA	8	-	61648150	61648216	61648150	61648193	61648880	61649116	8121	133,82,132	2,0,6	128,83,79	0,2,13	172	149	3.109992817868888e-26	1.08534762173e-24	0.983,1.0,0.95	1.0,0.973,0.84	0.04
2773	gene:Solyc10g084600.1	NA	10	-	64059512	64059618	64059512	64059574	64060180	64060213	2773	51,46,35	12,6,2	37,38,28	0,0,2	193	149	3.497423461397917e-26	1.21899313755e-24	0.766,0.855,0.931	1.0,1.0,0.915	-0.121
13143	gene:Solyc04g080100.2	NA	4	-	64375173	64375522	64375173	64375274	64375647	64375892	13143	678,481,495	5,4,7	229,145,177	0,0,2	397	149	3.5518486157078913e-26	1.2363794267e-24	0.981,0.978,0.964	1.0,1.0,0.971	-0.016
19363	gene:Solyc01g005680.2	NA	1	+	476255	476415	476271	476415	474553	474624	19363	9,2,5	40,44,57	1,6,2	94,42,44	165	149	4.2558750954333005e-26	1.47955524869e-24	0.169,0.039,0.073	0.01,0.114,0.039	0.039
7992	gene:Solyc02g090500.2	NA	2	+	52039783	52039846	52039793	52039846	52038196	52038311	7992	8,1,0	0,2,0	0,4,0	4,0,0	159	149	4.691714617698677e-26	1.62899443378e-24	1.0,0.319,NA	0.0,1.0,NA	0.159
165	gene:Solyc06g084160.2	NA	6	+	49374505	49374630	49374513	49374630	49373255	49373402	165	24,6,18	19,8,27	18,8,10	26,17,29	157	149	4.814842617007058e-26	1.66961567997e-24	0.545,0.416,0.388	0.397,0.309,0.247	0.132
14674	gene:Solyc11g065870.1	NA	11	+	51449636	51449776	51449640	51449776	51448513	51448807	14674	30,16,40	5,2,11	18,19,19	3,3,0	153	149	5.232571028371939e-26	1.81216050844e-24	0.854,0.886,0.78	0.854,0.86,1.0	-0.065
15179	gene:Solyc07g007600.2	NA	7	-	2248787	2249013	2248787	2248874	2249100	2249480	15179	62,37,58	779,450,781	28,16,36	500,342,550	288	149	5.356563312381403e-26	1.85274472587e-24	0.04,0.041,0.037	0.028,0.024,0.033	0.011
6707	gene:Solyc03g122270.2	NA	3	-	70145867	70146030	70145867	70145968	70146337	70146415	6707	10,5,8	208,146,188	7,6,6	95,49,67	211	149	5.891207735995123e-26	2.0350833221e-24	0.033,0.024,0.029	0.049,0.08,0.059	-0.034
17661	gene:Solyc06g051390.2	NA	6	+	34733912	34733996	34733968	34733996	34733051	34733124	17661	5,4,5	2,2,0	4,7,8	0,0,2	205	149	6.087873687408333e-26	2.10035500184e-24	0.645,0.592,1.0	1.0,1.0,0.744	-0.169
22998	gene:Solyc01g079390.2	NA	1	+	78473611	78473736	78473618	78473736	78473026	78473098	22998	7,6,9	165,107,171	1,1,2	72,30,35	156	149	6.3513712924324e-26	2.18848959432e-24	0.039,0.051,0.048	0.013,0.031,0.052	0.014
27269	gene:Solyc02g081410.2	NA	2	+	45393585	45393815	45393610	45393815	45393443	45393500	27269	1,1,5	75,74,74	2,3,11	78,82,78	174	149	7.977969914704711e-26	2.74549075914e-24	0.011,0.011,0.055	0.021,0.03,0.108	-0.027
21680	gene:Solyc12g027740.1	NA	12	-	25929302	25929367	25929302	25929361	25931399	25931466	21680	184,97,170	1,4,0	115,71,101	5,0,5	155	149	8.046887698168966e-26	2.76571123778e-24	0.994,0.959,1.0	0.957,1.0,0.951	0.015
12476	gene:Solyc10g005080.2	NA	10	+	59689	59715	59695	59715	59309	59525	12476	2,0,7	0,4,0	4,5,0	0,4,0	155	149	8.486473989909617e-26	2.91311864413e-24	1.0,0.0,1.0	1.0,0.546,NA	-0.106
14975	gene:Solyc04g058140.2	NA	4	+	55240623	55240780	55240697	55240780	55239106	55239215	14975	4,3,11	138,145,247	2,0,2	130,122,95	223	149	9.534777908044127e-26	3.26884369565e-24	0.019,0.014,0.029	0.01,0.0,0.014	0.013
7739	gene:Solyc04g054400.2	NA	4	+	52473004	52473164	52473050	52473164	52470277	52470716	7739	92,68,75	5,2,6	73,46,79	2,0,3	195	149	1.0145504244243832e-25	3.47384617651e-24	0.934,0.963,0.905	0.965,1.0,0.953	-0.039
8714	gene:Solyc12g089280.1	NA	12	+	64397018	64397168	64397034	64397168	64395325	64395388	8714	71,61,74	3,7,13	74,51,63	7,4,0	165	149	1.1515667883633415e-25	3.93804014397e-24	0.955,0.887,0.837	0.905,0.92,1.0	-0.049
19684	gene:Solyc02g078380.2	NA	2	-	43085132	43085379	43085132	43085373	43085577	43085843	19684	15,2,3	366,222,230	3,1,2	188,156,211	155	149	1.1579970597092306e-25	3.95506122489e-24	0.038,0.009,0.012	0.015,0.006,0.009	0.01
818	gene:Solyc06g072970.2	NA	6	-	44975131	44975240	44975131	44975228	44975329	44975391	818	36,18,52	5,1,5	51,15,10	4,0,0	161	149	1.1819552366408627e-25	4.03183001211e-24	0.87,0.943,0.906	0.922,1.0,1.0	-0.068
20560	gene:Solyc04g005090.2	NA	4	-	77252	77432	77252	77425	77495	77723	20560	5,6,10	24,13,30	5,1,0	11,16,11	156	149	1.1906973594411814e-25	4.05656731181e-24	0.166,0.306,0.241	0.303,0.056,0.0	0.118
18550	gene:Solyc11g065960.1	NA	11	+	51587539	51587689	51587569	51587689	51586038	51586254	18550	33,27,41	56,53,84	21,18,17	87,56,58	179	149	1.5880724505261643e-25	5.40361502197e-24	0.329,0.298,0.289	0.167,0.211,0.196	0.114
8956	gene:Solyc01g081050.2	NA	1	+	80361504	80361708	80361521	80361708	80359964	80360161	8956	47,10,14	10,5,4	10,0,6	0,2,1	166	149	1.6735913862452757e-25	5.68749452247e-24	0.808,0.642,0.759	1.0,0.0,0.843	0.122
5332	gene:Solyc07g049720.2	NA	7	-	60063382	60063506	60063382	60063484	60063676	60063766	5332	7,8,1	345,281,227	6,4,11	198,150,211	171	149	1.6995754037313507e-25	5.76859626745e-24	0.017,0.024,0.004	0.026,0.023,0.043	-0.016
25034	gene:Solyc02g062970.2	NA	2	+	34964296	34964434	34964352	34964434	34963850	34963918	25034	3,2,0	0,0,12	0,1,2	0,2,0	205	149	1.883461191413031e-25	6.38476925174e-24	1.0,1.0,0.0	NA,0.267,1.0	0.033
26999	gene:Solyc03g093240.2	NA	3	+	54430962	54431015	54430994	54431015	54430002	54430084	26999	2,0,2	10,9,7	0,1,0	4,0,10	181	149	1.9143521323025055e-25	6.48141534744e-24	0.141,0.0,0.19	0.0,1.0,0.0	-0.223
26902	gene:Solyc03g098620.2	NA	3	+	60927331	60927546	60927334	60927546	60927109	60927196	26902	97,109,157	10,19,14	79,56,79	6,9,0	152	149	2.059361416399973e-25	6.96371144296e-24	0.905,0.849,0.917	0.928,0.859,1.0	-0.039
16972	gene:Solyc08g048550.2	NA	8	+	12221110	12221284	12221194	12221284	12220537	12220892	16972	2,11,0	2,1,0	2,0,0	0,1,0	233	149	2.389731054416201e-25	8.07082742336e-24	0.39,0.876,NA	1.0,0.0,NA	0.133
21567	gene:Solyc04g076830.2	NA	4	-	61706277	61706357	61706277	61706353	61706603	61706711	21567	234,196,302	18,10,16	220,130,138	11,4,3	153	149	3.3144446504658276e-25	1.11799873396e-23	0.927,0.95,0.948	0.951,0.969,0.978	-0.024
2497	gene:Solyc12g014100.1	NA	12	+	4921979	4922134	4921988	4922134	4921790	4921860	2497	299,228,415	21,14,16	127,99,152	3,0,0	158	149	3.928638964498221e-25	1.32353318382e-23	0.931,0.939,0.961	0.976,1.0,1.0	-0.048
418	gene:Solyc01g109900.2	NA	1	+	96744430	96744524	96744469	96744524	96743792	96743972	418	539,446,650	5,13,10	275,202,281	2,5,0	188	149	4.120244072914211e-25	1.38636790987e-23	0.988,0.965,0.981	0.991,0.97,1.0	-0.009
26677	gene:Solyc03g079850.2	NA	3	-	51660124	51660213	51660124	51660208	51665942	51666017	26677	49,44,40	36,13,9	44,10,30	4,5,12	154	149	4.901866607534215e-25	1.64732976449e-23	0.568,0.766,0.811	0.914,0.659,0.708	-0.045
17019	gene:Solyc04g076850.2	NA	4	+	61763762	61763827	61763765	61763827	61762396	61762538	17019	44,43,85	1630,1426,2364	61,42,55	2476,1724,2436	152	149	5.468903130122593e-25	1.8356228373e-23	0.026,0.029,0.034	0.024,0.023,0.022	0.007
9294	gene:Solyc02g075630.1	NA	2	-	41781333	41781455	41781333	41781447	41781565	41781613	9294	9,4,8	278,201,311	4,2,2	222,197,213	157	149	5.596152152002401e-25	1.87602041539e-23	0.03,0.019,0.024	0.017,0.01,0.009	0.012
19627	gene:Solyc09g018830.2	NA	9	+	17565953	17566068	17565973	17566068	17565419	17565480	19627	2,1,1	64,50,71	5,2,0	42,27,26	169	149	6.427815522643244e-25	2.15217178772e-23	0.027,0.017,0.012	0.095,0.061,0.0	-0.033
16119	gene:Solyc08g048240.2	NA	8	-	14600953	14601202	14600953	14601097	14601534	14601851	16119	39,44,25	20,13,5	31,44,35	15,27,21	254	149	6.870042775277547e-25	2.29741319884e-23	0.534,0.665,0.746	0.548,0.489,0.494	0.138
21412	gene:Solyc02g083180.2	NA	2	-	46677824	46677908	46677824	46677885	46678012	46678145	21412	15,8,11	54,37,55	16,2,5	17,14,13	172	149	6.915102223556471e-25	2.30964414267e-23	0.194,0.158,0.148	0.449,0.11,0.25	-0.103
17450	gene:Solyc12g044370.1	NA	12	-	38594083	38594169	38594083	38594127	38594257	38594278	17450	3,0,2	14,9,2	0,10,0	10,3,2	191	149	7.136977708280421e-25	2.38082929163e-23	0.143,0.0,0.438	0.0,0.722,0.0	-0.047
15896	gene:Solyc12g010050.1	NA	12	+	3199634	3199700	3199643	3199700	3198965	3199049	15896	2,1,3	0,7,3	2,2,1	0,3,0	158	149	7.200495471423515e-25	2.39907817904e-23	1.0,0.119,0.485	1.0,0.386,1.0	-0.261
8380	gene:Solyc03g025310.2	NA	3	+	2757561	2757705	2757585	2757705	2754642	2754784	8380	45,38,50	0,2,2	58,39,47	5,2,3	173	149	7.601609930032071e-25	2.52962620911e-23	1.0,0.942,0.956	0.909,0.944,0.931	0.038
10077	gene:Solyc05g043340.2	NA	5	+	56009709	56009870	56009732	56009870	56006886	56007528	10077	51,26,38	62,73,104	29,18,25	104,44,70	172	149	7.754258797197543e-25	2.57727324443e-23	0.416,0.236,0.24	0.195,0.262,0.236	0.066
22163	gene:Solyc09g007540.2	NA	9	+	1130116	1130210	1130126	1130210	1129757	1129835	22163	8,15,22	574,366,684	5,5,6	520,391,381	159	149	7.807238432972761e-25	2.59171752907e-23	0.013,0.037,0.029	0.009,0.012,0.015	0.014
14951	gene:Solyc06g076680.2	NA	6	-	47617738	47617883	47617738	47617878	47617967	47618198	14951	33,27,41	15,4,8	31,26,36	10,0,3	154	149	8.418603120365612e-25	2.79126425748e-23	0.68,0.867,0.832	0.75,1.0,0.921	-0.097
16691	gene:Solyc01g079650.2	NA	1	+	78782316	78782397	78782329	78782397	78782192	78782241	16691	86,60,122	1,2,7	60,46,65	1,0,2	162	149	9.262985600469612e-25	3.06749064514e-23	0.988,0.965,0.941	0.982,1.0,0.968	-0.019
19805	gene:Solyc01g103670.2	NA	1	+	92224305	92224463	92224332	92224463	92224193	92224250	19805	7,9,13	106,75,130	6,2,0	102,67,119	176	149	1.0805705286336963e-24	3.57402313e-23	0.053,0.092,0.078	0.047,0.025,0.0	0.05
14206	gene:Solyc07g063650.2	NA	7	-	66063241	66063330	66063241	66063322	66063614	66063737	14206	105,67,48	7,0,2	102,57,104	0,2,2	157	149	1.1578538103692902e-24	3.82499254515e-23	0.934,1.0,0.958	1.0,0.964,0.98	-0.017
5712	gene:Solyc09g074900.2	NA	9	-	66705289	66705363	66705289	66705358	66706167	66706305	5712	4,3,3	42,24,22	3,0,0	23,13,10	154	149	1.507919546863628e-24	4.97540339214e-23	0.084,0.108,0.117	0.112,0.0,0.0	0.066
8695	gene:Solyc01g094860.2	NA	1	-	86260237	86260371	86260237	86260341	86260846	86260911	8695	9,0,5	4,2,4	1,1,1	8,0,7	179	149	1.5225220676296127e-24	5.01750280907e-23	0.652,0.0,0.51	0.094,1.0,0.106	-0.013
19450	gene:Solyc03g034270.2	NA	3	-	6013714	6013844	6013714	6013751	6015043	6015507	19450	6,3,0	15,16,29	2,1,0	15,8,19	242	149	1.5534147708703069e-24	5.11312013033e-23	0.198,0.103,0.0	0.076,0.071,0.0	0.051
10841	gene:Solyc06g083730.2	NA	6	+	49080169	49080238	49080172	49080238	49079971	49080093	10841	8,3,12	192,170,211	18,8,22	289,201,259	152	149	1.583675946198194e-24	5.20643030573e-23	0.039,0.017,0.053	0.058,0.038,0.077	-0.021
1729	gene:Solyc01g088200.2	NA	1	+	83052216	83052342	83052246	83052342	83050343	83051305	1729	16,7,8	9,6,7	5,2,1	12,1,1	179	149	1.5944790470267685e-24	5.23562293596e-23	0.597,0.493,0.488	0.258,0.625,0.454	0.08
3002	gene:Solyc01g065700.2	NA	1	-	72292626	72292863	72292626	72292854	72294149	72294310	3002	144,92,109	88,50,54	50,43,56	65,26,27	158	149	2.0155022797933725e-24	6.61011898292e-23	0.607,0.634,0.656	0.42,0.609,0.662	0.069
63	gene:Solyc06g063090.2	NA	6	-	39848140	39848217	39848140	39848206	39848415	39848466	63	2,7,6	79,53,92	1,5,2	113,61,86	160	149	2.442537573774958e-24	8.00100063727e-23	0.023,0.11,0.057	0.008,0.071,0.021	0.03
20211	gene:Solyc01g091860.2	NA	1	-	85401880	85401950	85401880	85401907	85402548	85402631	20211	12,5,0	64,32,33	2,1,0	11,9,13	192	149	2.6100976819042374e-24	8.53959963932e-23	0.127,0.108,0.0	0.124,0.079,0.0	0.011
1160	gene:Solyc07g045070.2	NA	7	-	58180113	58180325	58180113	58180311	58180802	58181004	1160	41,27,55	7,12,6	58,29,43	6,2,6	163	149	3.1046101177774648e-24	1.01453291736e-22	0.843,0.673,0.893	0.898,0.93,0.868	-0.096
16320	gene:Solyc08g081580.2	NA	8	+	64593867	64593954	64593870	64593954	64593742	64593770	16320	35,35,34	7,0,4	51,49,27	4,0,0	152	149	3.281365432005921e-24	1.07100777488e-22	0.831,1.0,0.893	0.926,1.0,1.0	-0.067
21705	gene:Solyc01g103300.1	NA	1	+	91917950	91918072	91917962	91918072	91916914	91916975	21705	2,0,2	3,4,7	2,5,2	4,2,6	161	149	3.440526651453224e-24	1.12161168837e-22	0.382,0.0,0.209	0.316,0.698,0.236	-0.22
1718	gene:Solyc04g054470.2	NA	4	+	52562626	52562741	52562651	52562741	52561838	52562558	1718	9,7,13	22,8,41	19,6,15	28,13,13	174	149	3.6182575388539726e-24	1.17814101035e-22	0.259,0.428,0.214	0.368,0.283,0.497	-0.082
24103	gene:Solyc04g081360.2	NA	4	-	65372286	65372383	65372286	65372380	65372683	65372808	24103	2,0,0	38,49,81	9,2,0	138,103,99	152	149	3.6641290420198975e-24	1.19165181186e-22	0.049,0.0,0.0	0.06,0.019,0.0	-0.01
9081	gene:Solyc09g008130.2	NA	9	-	1602051	1602128	1602051	1602106	1602836	1602912	9081	24,19,37	3,1,1	7,5,7	4,2,0	171	149	4.297321935361542e-24	1.39591169931e-22	0.875,0.943,0.97	0.604,0.685,1.0	0.166
12735	gene:Solyc01g060240.2	NA	1	+	69833099	69833177	69833130	69833177	69832959	69833022	12735	280,193,236	5,8,2	131,79,132	1,0,2	180	149	4.942219694811353e-24	1.60348226832e-22	0.979,0.952,0.99	0.991,1.0,0.982	-0.017
22672	gene:Solyc08g007320.2	NA	8	+	1872846	1872933	1872850	1872933	1872663	1872702	22672	53,66,77	4,0,2	81,50,77	0,9,5	153	149	5.037521465525609e-24	1.6324568073e-22	0.928,1.0,0.974	1.0,0.844,0.937	0.04
20855	gene:Solyc12g095820.1	NA	12	+	64940395	64940463	64940421	64940463	64940046	64940116	20855	3,3,4	50,33,14	0,0,7	65,56,62	175	149	5.0772295689890084e-24	1.64336820568e-22	0.049,0.072,0.196	0.0,0.0,0.088	0.076
20746	gene:Solyc06g075080.2	NA	6	-	46580777	46580880	46580777	46580877	46581446	46581551	20746	3,1,9	88,75,98	9,3,15	124,69,108	152	149	5.356122943861982e-24	1.73157984151e-22	0.032,0.013,0.083	0.066,0.041,0.12	-0.033
3825	gene:Solyc02g061810.2	NA	2	-	33323331	33323469	33323331	33323465	33323609	33323681	3825	62,34,47	2,4,5	38,24,46	4,0,0	153	149	5.460019523692052e-24	1.76307463173e-22	0.968,0.892,0.902	0.902,1.0,1.0	-0.047
3218	gene:Solyc02g093080.2	NA	2	-	54016140	54016202	54016140	54016199	54016378	54016446	3218	10,8,8	90,67,81	8,4,19	51,42,65	152	149	6.063941770657332e-24	1.95576491634e-22	0.098,0.105,0.088	0.133,0.085,0.223	-0.05
23829	gene:Solyc02g070670.2	NA	2	+	40346475	40346615	40346493	40346615	40346127	40346345	23829	6,0,4	17,16,16	1,3,3	22,33,47	167	149	6.187701318029094e-24	1.99331855122e-22	0.239,0.0,0.182	0.039,0.075,0.054	0.084
17735	gene:Solyc02g093820.2	NA	2	+	54534318	54534534	54534336	54534534	54532096	54532201	17735	140,94,84	10,10,9	136,101,111	13,3,2	167	149	6.4935352569134235e-24	2.08936788686e-22	0.926,0.893,0.893	0.903,0.968,0.98	-0.046
3748	gene:Solyc08g076470.2	NA	8	+	60476817	60477032	60476992	60477032	60473435	60473926	3748	9,3,7	7,2,4	6,1,0	13,3,0	324	149	6.894673973108273e-24	2.2158196012e-22	0.372,0.408,0.446	0.175,0.133,NA	0.255
2746	gene:Solyc03g093520.2	NA	3	+	54871727	54871865	54871788	54871865	54871590	54871653	2746	123,74,65	15,7,5	89,65,55	1,4,7	210	149	7.000338009485752e-24	2.24712501128e-22	0.853,0.882,0.902	0.984,0.92,0.848	-0.038
9652	gene:Solyc03g112910.2	NA	3	+	63192063	63192180	63192070	63192180	63190809	63190868	9652	156,101,107	4,3,11	88,70,72	10,9,3	156	149	7.473613743868518e-24	2.39622190485e-22	0.974,0.97,0.903	0.894,0.881,0.958	0.038
17386	gene:Solyc04g076700.2	NA	4	+	61594148	61594266	61594166	61594266	61592137	61592178	17386	8,0,12	52,26,52	1,2,0	4,13,11	167	149	8.049131218412404e-24	2.57771059878e-22	0.121,0.0,0.171	0.182,0.121,0.0	-0.004
13415	gene:Solyc03g111200.2	NA	3	-	61839379	61839577	61839379	61839547	61839654	61839774	13415	3,3,6	336,197,242	7,7,14	420,213,385	179	149	8.072849983985968e-24	2.58226850075e-22	0.007,0.013,0.02	0.014,0.027,0.029	-0.01
5147	gene:Solyc01g105200.2	NA	1	+	93460267	93460308	93460281	93460308	93459530	93459640	5147	3,6,0	56,36,75	3,3,2	320,264,292	163	149	8.161020583896264e-24	2.6074077619e-22	0.047,0.132,0.0	0.008,0.01,0.006	0.052
15023	gene:Solyc02g086970.2	NA	2	-	49537072	49537202	49537072	49537158	49537281	49537455	15023	75,77,92	6,0,0	107,88,72	10,3,1	193	149	9.263728093926329e-24	2.95624785984e-22	0.906,1.0,1.0	0.892,0.958,0.982	0.025
15672	gene:Solyc10g076580.1	NA	10	+	59552296	59552354	59552303	59552354	59552099	59552191	15672	44,24,59	36,6,14	46,23,26	16,4,5	156	149	1.0609801540808343e-23	3.38184318199e-22	0.539,0.793,0.801	0.733,0.846,0.832	-0.093
10823	gene:Solyc02g070220.2	NA	2	-	39983140	39983192	39983140	39983188	39983305	39983418	10823	8,11,13	8,10,16	3,4,2	9,5,9	153	149	1.1290146905978478e-23	3.59449226816e-22	0.493,0.517,0.442	0.245,0.438,0.178	0.197
26376	gene:Solyc08g067470.2	NA	8	+	56494573	56494804	56494601	56494804	56494192	56494497	26376	3,3,9	15,14,11	4,6,1	3,2,5	177	149	1.3271338924568517e-23	4.22031678581e-22	0.144,0.153,0.408	0.529,0.716,0.144	-0.228
13330	gene:Solyc11g045050.1	NA	11	+	31848012	31848040	31848022	31848040	31847707	31847788	13330	21,13,11	2,1,4	18,14,12	0,0,3	159	149	1.4937189920530908e-23	4.73898889075e-22	0.908,0.924,0.72	1.0,1.0,0.789	-0.079
7209	gene:Solyc11g069400.1	NA	11	-	53992160	53992348	53992160	53992275	53993063	53993187	7209	6,2,2	216,119,168	9,4,2	112,103,129	222	149	1.493197479498531e-23	4.73898889075e-22	0.018,0.011,0.008	0.051,0.025,0.01	-0.016
10632	gene:Solyc01g106350.2	NA	1	+	94279444	94279554	94279467	94279554	94279219	94279366	10632	27,5,9	11,1,2	4,6,8	16,0,2	172	149	1.5337784781455948e-23	4.86041722393e-22	0.68,0.812,0.796	0.178,1.0,0.776	0.111
25400	gene:Solyc02g078440.2	NA	2	+	43115479	43115632	43115531	43115632	43115269	43115363	25400	14,23,7	36,29,36	8,6,4	35,17,20	201	149	1.5963793242380687e-23	5.05291181222e-22	0.224,0.37,0.126	0.145,0.207,0.129	0.08
18191	gene:Solyc06g083670.2	NA	6	-	49014129	49014187	49014129	49014160	49014260	49014363	18191	26,14,11	1,6,2	9,18,7	8,2,4	176	149	1.8177586789984398e-23	5.74694645773e-22	0.957,0.664,0.823	0.488,0.884,0.597	0.158
20918	gene:Solyc02g085290.2	NA	2	-	48234111	48234227	48234111	48234222	48234726	48234810	20918	1,0,0	0,0,5	1,0,1	6,1,2	154	149	1.9200282482353618e-23	6.06323537648e-22	1.0,NA,0.0	0.139,0.0,0.326	0.345
2319	gene:Solyc03g005920.2	NA	3	-	621577	621703	621577	621696	621843	621903	2319	14,4,14	72,52,62	9,3,10	87,58,78	156	149	2.544482241701245e-23	8.02588077652e-22	0.157,0.068,0.177	0.09,0.047,0.109	0.052
2275	gene:Solyc07g008340.2	NA	7	+	3124232	3124328	3124238	3124328	3124068	3124161	2275	10,6,6	269,179,220	23,9,8	275,186,278	155	149	2.8376969570349177e-23	8.9403876004e-22	0.035,0.031,0.026	0.074,0.044,0.027	-0.018
18820	gene:Solyc02g086610.2	NA	2	+	49272099	49272232	49272164	49272232	49271956	49272025	18820	31,18,17	2,0,5	20,12,36	0,0,3	214	149	2.8625403637916984e-23	9.00823251362e-22	0.915,1.0,0.703	1.0,1.0,0.893	-0.092
9608	gene:Solyc04g051650.2	NA	4	+	50946489	50946771	50946607	50946771	50946217	50946408	9608	15,14,5	1,0,2	2,0,0	0,2,0	267	149	3.0383020291767726e-23	9.55030248686e-22	0.893,1.0,0.582	1.0,0.0,NA	0.325
17586	gene:Solyc05g054460.2	NA	5	+	64388636	64388740	64388650	64388740	64388387	64388522	17586	32,10,33	53,67,136	27,5,16	160,109,100	163	149	3.3058130708132915e-23	1.03791854211e-21	0.356,0.12,0.182	0.134,0.04,0.128	0.119
24855	gene:Solyc12g013990.1	NA	12	+	4833248	4833404	4833365	4833404	4831807	4831872	24855	5,7,13	114,94,154	10,6,5	187,191,182	266	149	3.324972956903579e-23	1.04273143848e-21	0.024,0.04,0.045	0.029,0.017,0.015	0.016
12	gene:Solyc06g064570.2	NA	6	+	40238322	40238512	40238407	40238512	40237594	40237661	12	3,4,13	22,25,15	3,2,1	17,36,38	234	149	3.506159694839195e-23	1.09828737691e-21	0.08,0.092,0.356	0.101,0.034,0.016	0.126
19101	gene:Solyc05g006640.2	NA	5	-	1300234	1300293	1300234	1300269	1301060	1301165	19101	0,0,2	1,4,0	2,0,3	6,8,0	173	149	3.921257987685602e-23	1.22690303084e-21	0.0,0.0,1.0	0.223,0.0,1.0	-0.074
5432	gene:Solyc01g073750.2	NA	1	+	81126160	81126337	81126199	81126337	81125405	81125532	5432	7,2,9	137,49,126	4,2,7	33,31,27	188	149	4.4499487426057924e-23	1.39072393482e-21	0.039,0.031,0.054	0.088,0.049,0.17	-0.061
19373	gene:Solyc06g084590.2	NA	6	+	49666506	49666598	49666514	49666598	49666286	49666403	19373	132,109,180	36,29,36	129,99,159	16,14,23	157	149	4.657225193449165e-23	1.45383402512e-21	0.777,0.781,0.826	0.884,0.87,0.868	-0.079
22091	gene:Solyc03g019840.2	NA	3	-	61343821	61343981	61343821	61343978	61344097	61344140	22091	55,45,56	6,2,2	96,56,39	17,2,4	152	149	6.004387086586379e-23	1.87222704334e-21	0.9,0.957,0.965	0.847,0.965,0.905	0.035
4852	gene:Solyc11g039950.1	NA	11	-	40563539	40563698	40563539	40563658	40567599	40567679	4852	26,20,8	1,0,6	8,9,14	0,2,9	189	149	6.856943673855835e-23	2.13561629e-21	0.953,1.0,0.512	1.0,0.78,0.551	0.045
16752	gene:Solyc12g021290.1	NA	12	-	15383819	15383928	15383819	15383924	15384041	15384125	16752	99,56,80	9,7,16	98,96,71	11,8,2	153	149	7.008480684649254e-23	2.18031831676e-21	0.915,0.886,0.83	0.897,0.921,0.972	-0.053
17425	gene:Solyc06g083570.2	NA	6	+	48939619	48939958	48939803	48939958	48939084	48939186	17425	72,55,76	0,0,4	49,35,32	0,2,5	333	149	7.240229494999938e-23	2.24984345986e-21	1.0,1.0,0.895	1.0,0.887,0.741	0.089
13778	gene:Solyc03g063320.2	NA	3	-	34244344	34244425	34244344	34244421	34251560	34251594	13778	5,6,5	34,23,43	3,3,1	39,28,22	153	149	7.844063735462707e-23	2.43470078612e-21	0.125,0.203,0.102	0.07,0.094,0.042	0.075
22569	gene:Solyc03g110940.2	NA	3	+	61667061	61667170	61667129	61667170	61666731	61666842	22569	67,65,67	18,7,9	63,44,75	11,3,0	217	149	8.412201544888294e-23	2.60806991177e-21	0.719,0.864,0.836	0.797,0.91,1.0	-0.096
4840	gene:Solyc08g007490.2	NA	8	-	2051443	2051641	2051443	2051552	2052079	2052162	4840	1,0,4	3,4,0	0,0,2	4,0,0	238	149	9.568523642391016e-23	2.9607980047e-21	0.173,0.0,1.0	0.0,NA,1.0	-0.109
9438	gene:Solyc04g076530.2	NA	4	+	61422655	61422798	61422723	61422798	61422513	61422594	9438	74,28,64	14,1,4	22,9,10	1,1,1	217	149	9.571662481670344e-23	2.9607980047e-21	0.784,0.951,0.917	0.938,0.861,0.873	-0.007
13333	gene:Solyc01g105460.2	NA	1	+	93631328	93631400	93631354	93631400	93630384	93630488	13333	8,5,5	0,2,2	3,0,4	0,0,4	175	149	1.0065071097325187e-22	3.10988990171e-21	1.0,0.68,0.68	1.0,NA,0.46	0.057
213	gene:Solyc08g061100.2	NA	8	-	46661760	46661910	46661760	46661886	46661974	46662112	213	4,9,12	921,660,828	19,14,8	817,658,694	173	149	1.0124264026959993e-22	3.1246325519e-21	0.004,0.012,0.012	0.02,0.018,0.01	-0.007
1735	gene:Solyc05g056350.2	NA	5	+	65691738	65691851	65691747	65691851	65691298	65691393	1735	40,40,49	382,331,338	23,18,31	306,211,282	158	149	1.0199316658474962e-22	3.14423101654e-21	0.09,0.102,0.12	0.066,0.074,0.094	0.026
15777	gene:Solyc02g083450.2	NA	2	+	46852616	46852716	46852646	46852716	46852451	46852525	15777	14,21,23	0,3,4	44,21,18	5,8,6	179	149	1.0310736552285919e-22	3.1749837069e-21	1.0,0.854,0.827	0.88,0.686,0.714	0.134
8345	gene:Solyc07g055930.2	NA	7	-	63855751	63855916	63855751	63855911	63857437	63857481	8345	75,66,96	3,0,0	28,30,33	6,0,0	154	149	1.0416039237153152e-22	3.20378535677e-21	0.96,1.0,1.0	0.819,1.0,1.0	0.047
805	gene:Solyc04g078810.2	NA	4	-	63476374	63476486	63476374	63476483	63476842	63477228	805	7,4,6	33,22,49	32,25,14	70,40,68	152	149	1.0972370921542775e-22	3.37109377941e-21	0.172,0.151,0.107	0.309,0.38,0.168	-0.142
9877	gene:Solyc09g011450.2	NA	9	+	4764099	4764274	4764102	4764274	4762128	4762382	9877	24,21,40	170,79,195	23,13,13	162,136,181	152	149	1.1554449247205944e-22	3.54592630167e-21	0.122,0.207,0.167	0.122,0.086,0.066	0.074
803	gene:Solyc12g088070.1	NA	12	-	63555799	63555962	63555799	63555953	63557596	63557714	803	36,22,51	3,3,6	34,48,40	3,2,1	158	149	1.2869561266131308e-22	3.94507125254e-21	0.919,0.874,0.889	0.914,0.958,0.974	-0.055
8327	gene:Solyc03g026310.2	NA	3	+	3745707	3745858	3745834	3745858	3745061	3745245	8327	18,3,14	56,33,23	2,0,4	9,12,10	276	149	1.2993156982596557e-22	3.97847836022e-21	0.148,0.047,0.247	0.107,0.0,0.178	0.052
22101	gene:Solyc12g056920.1	NA	12	-	62980663	62980766	62980663	62980740	62980880	62980966	22101	10,14,7	272,258,396	6,3,9	358,207,344	175	149	1.4319431132105749e-22	4.37965432412e-21	0.03,0.044,0.015	0.014,0.012,0.022	0.014
11338	gene:Solyc04g064820.2	NA	4	+	55991790	55992018	55991803	55992018	55991129	55991209	11338	38,23,52	4,3,1	60,22,36	6,2,9	162	149	1.4451113757961368e-22	4.41496933339e-21	0.897,0.876,0.98	0.902,0.91,0.786	0.052
4418	gene:Solyc10g009280.2	NA	10	-	3269604	3269746	3269604	3269681	3270784	3271023	4418	6,7,5	147,94,134	4,0,4	116,82,123	214	149	1.4523713341400143e-22	4.4321748976e-21	0.028,0.049,0.025	0.023,0.0,0.022	0.019
8514	gene:Solyc05g007030.2	NA	5	+	1624556	1624717	1624584	1624717	1624268	1624480	8514	5,2,1	184,151,238	8,3,5	243,101,191	177	149	1.4936496504075243e-22	4.55303887276e-21	0.022,0.011,0.004	0.027,0.024,0.022	-0.012
20578	gene:Solyc08g074580.2	NA	8	-	58688304	58688345	58688304	58688335	58688478	58688571	20578	79,54,93	3,0,0	53,71,78	6,0,2	159	149	1.544578384810713e-22	4.70301657863e-21	0.961,1.0,1.0	0.892,1.0,0.973	0.032
12204	gene:Solyc06g065480.2	NA	6	-	40876632	40876696	40876632	40876684	40876789	40876886	12204	11,10,8	6,5,16	0,1,8	1,7,10	161	149	1.8305401053426551e-22	5.56750080531e-21	0.629,0.649,0.316	0.0,0.117,0.425	0.351
21724	gene:Solyc06g069480.2	NA	6	+	43238883	43238965	43238899	43238965	43237594	43237660	21724	1,4,4	65,31,69	2,5,6	47,25,32	165	149	1.8530749482613418e-22	5.62974923735e-21	0.014,0.104,0.05	0.037,0.153,0.145	-0.056
11291	gene:Solyc02g069650.1	NA	2	-	39501519	39501637	39501519	39501623	39502393	39502473	11291	75,54,54	4,3,2	40,29,42	0,0,3	163	149	1.878977588967137e-22	5.70207903559e-21	0.945,0.943,0.961	1.0,1.0,0.928	-0.026
23309	gene:Solyc06g005470.2	NA	6	+	483707	483798	483713	483798	483068	483203	23309	56,27,51	446,351,610	12,18,18	286,189,224	155	149	1.999814606327259e-22	6.06202153662e-21	0.108,0.069,0.074	0.039,0.084,0.072	0.019
19421	gene:Solyc02g094120.2	NA	2	-	54754812	54754905	54754812	54754863	54755044	54755163	19421	2,0,0	1,0,2	4,1,0	0,0,2	191	149	2.008434666400549e-22	6.08137931636e-21	0.609,NA,0.0	1.0,1.0,0.0	-0.362
3789	gene:Solyc11g066560.1	NA	11	+	52325684	52325846	52325713	52325846	52323264	52323525	3789	7,12,4	26,14,43	4,3,3	27,18,24	178	149	2.1934162342456426e-22	6.63410925693e-21	0.184,0.418,0.072	0.11,0.122,0.095	0.116
24177	gene:Solyc04g047670.2	NA	4	+	35580489	35580567	35580493	35580567	35579452	35579506	24177	5,6,2	109,74,85	1,0,2	119,66,88	153	149	2.400994078787007e-22	7.25388011306e-21	0.043,0.073,0.022	0.008,0.0,0.022	0.036
1274	gene:Solyc09g011930.2	NA	9	-	5199657	5199770	5199657	5199746	5201096	5201159	1274	102,66,108	24,16,28	77,47,44	27,15,20	173	149	2.6246362862621915e-22	7.92075657964e-21	0.785,0.78,0.769	0.711,0.73,0.655	0.079
7947	gene:Solyc03g118200.2	NA	3	-	67141879	67142093	67141879	67141927	67145251	67145536	7947	50,24,29	173,164,312	33,28,47	457,242,241	315	149	2.850665145803669e-22	8.59335060176e-21	0.12,0.065,0.042	0.033,0.052,0.084	0.019
4001	gene:Solyc11g069230.1	NA	11	+	53866938	53867109	53866949	53867109	53866188	53866314	4001	2,3,9	19,14,11	1,2,0	3,10,5	160	149	2.869410955718042e-22	8.6402915515e-21	0.089,0.166,0.432	0.237,0.157,0.0	0.098
20293	gene:Solyc11g005870.1	NA	11	-	698088	698266	698088	698255	698734	698823	20293	10,4,11	19,11,12	9,7,13	9,13,3	160	149	2.960808608884934e-22	8.90565426988e-21	0.329,0.253,0.461	0.482,0.334,0.801	-0.191
8425	gene:Solyc12g096560.1	NA	12	+	65427697	65427936	65427718	65427936	65427349	65427415	8425	22,13,25	639,606,922	31,36,31	1008,671,888	170	149	3.281246749372984e-22	9.85858915725e-21	0.029,0.018,0.023	0.026,0.045,0.03	-0.01
11223	gene:Solyc09g013130.2	NA	9	+	5541751	5541842	5541771	5541842	5541048	5541686	11223	11,3,1	144,115,155	0,3,4	149,103,144	169	149	3.466147066429336e-22	1.04026449058e-20	0.063,0.022,0.006	0.0,0.025,0.024	0.014
8876	gene:Solyc06g066600.2	NA	6	-	41846654	41846763	41846654	41846753	41846827	41846927	8876	8,6,9	0,1,4	3,2,6	3,3,1	159	149	3.5528617337549454e-22	1.0651150799e-20	1.0,0.849,0.678	0.484,0.385,0.849	0.27
17292	gene:Solyc06g068760.2	NA	6	+	42618164	42618278	42618185	42618278	42617968	42618073	17292	4,3,5	141,64,122	4,0,1	82,90,119	170	149	3.734228760584039e-22	1.11825567758e-20	0.024,0.039,0.035	0.041,0.0,0.007	0.017
8098	gene:Solyc12g098370.1	NA	12	+	65902584	65902679	65902615	65902679	65901734	65901786	8098	11,2,11	8,0,10	24,15,14	8,6,2	180	149	3.8578018809160816e-22	1.15399148352e-20	0.532,1.0,0.477	0.713,0.674,0.853	-0.077
3167	gene:Solyc04g064680.2	NA	4	-	55825462	55825681	55825462	55825668	55826071	55826141	3167	115,85,124	7,2,1	86,68,78	2,0,1	162	149	4.1823326677441386e-22	1.24969569208e-20	0.938,0.975,0.991	0.975,1.0,0.986	-0.019
11880	gene:Solyc06g084530.2	NA	6	+	49627388	49627482	49627422	49627482	49627113	49627252	11880	5,2,9	223,140,200	7,2,10	95,84,105	183	149	5.293814669091105e-22	1.58007597705e-20	0.018,0.011,0.035	0.057,0.019,0.072	-0.028
13520	gene:Solyc08g067820.2	NA	8	+	56862369	56862469	56862406	56862469	56860977	56861053	13520	2,0,1	39,28,36	0,3,3	27,22,20	186	149	5.548844495826406e-22	1.65438221272e-20	0.039,0.0,0.022	0.0,0.098,0.107	-0.048
5299	gene:Solyc06g051080.2	NA	6	+	34200174	34200347	34200187	34200347	34199908	34200065	5299	123,88,147	14,21,15	31,13,37	0,7,0	162	149	6.195399953616433e-22	1.8451310956e-20	0.89,0.794,0.9	1.0,0.631,1.0	-0.016
17621	gene:Solyc01g102490.2	NA	1	+	91287402	91287568	91287425	91287568	91287078	91287146	17621	12,8,12	71,51,97	16,11,20	102,44,58	172	149	6.546155132284455e-22	1.94746326618e-20	0.128,0.12,0.097	0.12,0.178,0.23	-0.061
16153	gene:Solyc12g100360.1	NA	12	+	67128815	67128927	67128820	67128927	67128562	67128713	16153	102,30,61	7,1,0	51,20,22	2,0,0	154	149	6.888667763492264e-22	2.04712254574e-20	0.934,0.967,1.0	0.961,1.0,1.0	-0.02
8682	gene:Solyc01g094860.2	NA	1	-	86259931	86260110	86259931	86260036	86260237	86260341	8682	8,1,4	25,11,27	5,1,0	14,24,24	223	149	7.479524224633289e-22	2.22028493914e-20	0.176,0.057,0.09	0.193,0.027,0.0	0.034
25578	gene:Solyc01g094950.2	NA	1	+	86352790	86352881	86352803	86352881	86352662	86352727	25578	162,146,158	1379,720,755	186,86,118	485,309,316	162	149	7.502849599689057e-22	2.2247828862e-20	0.098,0.157,0.161	0.261,0.204,0.256	-0.102
17805	gene:Solyc02g071330.2	NA	2	+	40815551	40815701	40815555	40815701	40815147	40815217	17805	2,4,2	104,65,67	8,2,6	99,58,76	153	149	7.606633924553354e-22	2.25310317802e-20	0.018,0.057,0.028	0.073,0.032,0.071	-0.024
27174	gene:Solyc10g018350.1	NA	10	-	7473364	7473574	7473364	7473553	7473648	7473719	27174	114,115,122	1,3,6	150,108,126	1,0,3	170	149	7.668052726136935e-22	2.26882677455e-20	0.99,0.971,0.947	0.992,1.0,0.974	-0.019
17463	gene:Solyc07g017530.2	NA	7	-	7472836	7473052	7472836	7472987	7473442	7473538	17463	5,6,10	0,6,2	2,0,0	1,2,0	214	149	8.210735237666121e-22	2.42675813143e-20	1.0,0.41,0.777	0.582,0.0,NA	0.438
7455	gene:Solyc08g007080.2	NA	8	-	1638117	1638269	1638117	1638226	1638608	1638721	7455	10,4,8	233,130,227	2,1,0	35,31,40	192	149	8.258388805079947e-22	2.4381952458e-20	0.032,0.023,0.027	0.042,0.024,0.0	0.005
20493	gene:Solyc06g073230.2	NA	6	+	45125127	45125257	45125173	45125257	45123934	45124040	20493	19,11,20	35,38,35	26,21,28	17,16,20	195	149	9.257153473533913e-22	2.73010806829e-20	0.293,0.181,0.304	0.539,0.501,0.517	-0.26
10092	gene:Solyc06g009830.2	NA	6	+	3873559	3873755	3873656	3873755	3870748	3870781	10092	2,0,2	10,3,9	0,0,1	13,5,10	246	149	9.560579230902929e-22	2.81654250265e-20	0.108,0.0,0.119	0.0,0.0,0.057	0.057
14097	gene:Solyc03g115390.2	NA	3	-	65110502	65110620	65110502	65110565	65111838	65112063	14097	3,3,0	87,32,60	6,4,1	44,23,64	204	149	1.0796308872137777e-21	3.17714944658e-20	0.025,0.064,0.0	0.091,0.113,0.011	-0.042
17670	gene:Solyc06g051390.2	NA	6	+	34733895	34733996	34733968	34733996	34733051	34733124	17670	13,6,10	2,2,0	5,6,8	0,0,2	222	149	1.1436040448649314e-21	3.36177599409e-20	0.814,0.668,1.0	1.0,1.0,0.729	-0.082
1541	gene:Solyc01g087560.2	NA	1	+	82510762	82510969	82510914	82510969	82510201	82510257	1541	22,15,12	545,392,509	18,12,23	906,710,761	301	149	1.3401947836980356e-21	3.9354306588e-20	0.02,0.019,0.012	0.01,0.008,0.015	0.006
5644	gene:Solyc02g091030.2	NA	2	+	52471388	52471487	52471397	52471487	52471178	52471271	5644	0,2,2	2,2,6	1,0,4	5,0,4	158	149	1.4523063014173319e-21	4.26004631798e-20	0.0,0.485,0.239	0.159,NA,0.485	-0.081
9838	gene:Solyc01g106040.2	NA	1	+	94020870	94020942	94020873	94020942	94020349	94020430	9838	6,6,0	7,10,16	18,5,4	7,6,13	152	149	1.5798657640756709e-21	4.62922776791e-20	0.457,0.37,0.0	0.716,0.45,0.232	-0.19
16493	gene:Solyc01g100980.2	NA	1	-	90854839	90854887	90854839	90854884	90855122	90855290	16493	2,0,0	2,0,4	5,0,10	11,15,10	152	149	1.7329708332245295e-21	5.07238699475e-20	0.495,NA,0.0	0.308,0.0,0.495	-0.02
11556	gene:Solyc01g098520.2	NA	1	-	89017523	89017657	89017523	89017645	89017771	89017830	11556	3,2,1	34,22,24	0,0,2	8,9,9	161	149	1.7445167842648763e-21	5.1006972486e-20	0.075,0.078,0.037	0.0,0.0,0.171	0.006
21182	gene:Solyc07g014640.2	NA	7	+	5028995	5029099	5029058	5029099	5028416	5028640	21182	3,0,4	32,27,34	1,2,1	65,31,70	212	149	2.1570518544634916e-21	6.30011894102e-20	0.062,0.0,0.076	0.011,0.043,0.01	0.025
11528	gene:Solyc02g082340.2	NA	2	-	46038962	46039062	46038962	46039033	46039633	46039781	11528	48,32,46	22,0,20	39,18,19	8,0,6	178	149	2.6395232913318665e-21	7.70101431011e-20	0.646,1.0,0.658	0.803,1.0,0.726	-0.075
5213	gene:Solyc12g097030.1	NA	12	+	65696120	65696356	65696143	65696356	65695956	65696039	5213	4,0,6	7,4,0	1,2,0	3,1,2	172	149	2.6842482201176695e-21	7.82311785865e-20	0.331,0.0,1.0	0.224,0.634,0.0	0.158
4561	gene:Solyc06g007510.2	NA	6	-	1504032	1504158	1504032	1504134	1506254	1506397	4561	126,96,124	378,223,358	64,27,57	170,162,181	173	149	2.7515754956364673e-21	8.01076326917e-20	0.223,0.27,0.23	0.245,0.126,0.213	0.046
21681	gene:Solyc01g107270.2	NA	1	-	94877180	94877240	94877180	94877234	94877433	94877522	21681	15,5,19	2,1,1	27,8,3	0,0,2	155	149	2.8251732817492812e-21	8.216243793e-20	0.878,0.828,0.948	1.0,1.0,0.59	0.021
15602	gene:Solyc06g062790.2	NA	6	+	39616885	39616929	39616890	39616929	39616709	39616792	15602	19,5,9	2,0,4	5,5,4	0,1,7	154	149	2.8533946091505124e-21	8.28946154276e-20	0.902,1.0,0.685	1.0,0.829,0.356	0.134
5495	gene:Solyc09g009940.2	NA	9	-	3406642	3406744	3406642	3406739	3406817	3406885	5495	106,58,77	12,6,2	17,12,19	0,1,2	154	149	3.2888093927264617e-21	9.54420900633e-20	0.895,0.903,0.974	1.0,0.921,0.902	-0.017
26359	gene:Solyc04g025880.2	NA	4	-	20520250	20520465	20520250	20520314	20520618	20520671	26359	55,26,33	24,18,9	7,0,4	2,0,0	300	149	3.3620235260682712e-21	9.73591940459e-20	0.532,0.418,0.646	0.635,NA,1.0	-0.285
7970	gene:Solyc08g074610.1	NA	8	-	58705250	58705303	58705250	58705299	58707636	58707670	7970	16,25,18	0,4,3	25,7,14	2,4,6	153	149	3.360389194438804e-21	9.73591940459e-20	1.0,0.859,0.854	0.924,0.63,0.694	0.155
2636	gene:Solyc01g100720.2	NA	1	-	90678693	90678821	90678693	90678766	90680226	90680354	2636	578,385,502	15,12,10	375,338,433	6,8,4	204	149	3.479013449459855e-21	1.00639984174e-19	0.966,0.959,0.973	0.979,0.969,0.988	-0.013
12773	gene:Solyc10g006320.2	NA	10	-	961831	961990	961831	961986	962271	962407	12773	40,15,29	87,42,104	9,5,22	75,50,60	153	149	3.58970041259329e-21	1.03731671901e-19	0.309,0.258,0.214	0.105,0.089,0.263	0.108
5687	gene:Solyc04g064930.2	NA	4	+	56085598	56085707	56085644	56085707	56084690	56084759	5687	1,2,3	24,21,9	0,0,2	7,9,2	195	149	3.857904331773605e-21	1.11363747418e-19	0.031,0.068,0.203	0.0,0.0,0.433	-0.044
13508	gene:Solyc05g054540.2	NA	5	+	64443049	64443153	64443075	64443153	64442410	64442511	13508	0,8,2	129,141,234	11,1,10	206,167,235	175	149	4.0925632349005004e-21	1.18012355739e-19	0.0,0.046,0.007	0.043,0.005,0.035	-0.01
14638	gene:Solyc08g066540.2	NA	8	-	55287980	55288203	55287980	55288184	55288281	55288419	14638	3,0,0	16,5,11	4,0,2	6,3,6	168	149	4.164115685364209e-21	1.19948564097e-19	0.143,0.0,0.0	0.372,0.0,0.228	-0.152
2711	gene:Solyc01g107150.2	NA	1	-	94762772	94762962	94762772	94762959	94763633	94763742	2711	21,32,48	103,86,183	56,17,31	221,140,157	152	149	4.286611990145306e-21	1.23346580321e-19	0.167,0.267,0.205	0.199,0.106,0.162	0.057
1979	gene:Solyc03g032120.2	NA	3	-	4624092	4624247	4624092	4624231	4624338	4624502	1979	3,4,8	4,8,7	8,7,7	2,2,5	165	149	4.3085861523725216e-21	1.23847965843e-19	0.404,0.311,0.508	0.783,0.76,0.558	-0.293
15821	gene:Solyc04g079340.2	NA	4	+	63860972	63861074	63860975	63861074	63860548	63860608	15821	39,19,30	3,4,5	50,31,44	7,10,13	152	149	4.3703937774274056e-21	1.2549207702e-19	0.927,0.823,0.855	0.875,0.752,0.768	0.07
14699	gene:Solyc10g081650.1	CRTISO	10	-	62685073	62685295	62685073	62685278	62685686	62685786	14699	203,147,174	39,10,37	59,54,52	2,7,4	166	149	4.849887984976497e-21	1.3911359414e-19	0.824,0.93,0.808	0.964,0.874,0.921	-0.066
21464	gene:Solyc01g098350.2	NA	1	-	88893259	88893359	88893259	88893337	88893439	88893809	21464	0,0,2	2,8,2	2,1,1	4,1,6	171	149	5.19848253771511e-21	1.4895567701e-19	0.0,0.0,0.466	0.303,0.466,0.127	-0.143
11207	gene:Solyc12g095910.1	NA	12	+	65017933	65018047	65017941	65018047	65017322	65017532	11207	40,9,16	560,395,805	8,14,18	557,410,604	157	149	5.870781070287235e-21	1.68042619889e-19	0.063,0.021,0.019	0.013,0.031,0.028	0.01
1498	gene:Solyc12g056340.1	NA	12	+	62298775	62298882	62298807	62298882	62297672	62298685	1498	24,22,40	5,15,7	29,35,23	8,0,7	181	149	5.917692484104683e-21	1.69207465451e-19	0.798,0.547,0.825	0.749,1.0,0.73	-0.103
694	gene:Solyc06g060670.2	NA	6	+	38694514	38694591	38694517	38694591	38694131	38694362	694	1,5,2	14,26,23	1,10,3	15,17,18	152	149	6.0311910162069724e-21	1.72271826498e-19	0.065,0.159,0.079	0.061,0.366,0.14	-0.088
18599	gene:Solyc06g068920.2	NA	6	-	42731929	42732134	42731929	42732088	42733338	42733438	18599	160,114,219	6,11,10	150,92,148	2,4,4	195	149	6.61482803205465e-21	1.88744479938e-19	0.953,0.888,0.944	0.983,0.946,0.966	-0.037
1560	gene:Solyc01g106050.2	NA	1	-	94028405	94028465	94028405	94028457	94028549	94028636	1560	80,44,73	7,3,1	82,57,85	3,0,0	157	149	6.680349850262542e-21	1.9041445369e-19	0.916,0.933,0.986	0.963,1.0,1.0	-0.043
16978	gene:Solyc12g014560.1	NA	12	-	5560772	5560940	5560772	5560850	5565982	5566212	16978	23,24,7	0,2,0	10,17,14	2,0,2	239	149	6.900531503538894e-21	1.96484694621e-19	1.0,0.882,1.0	0.757,1.0,0.814	0.104
22838	gene:Solyc04g026280.2	NA	4	-	17608273	17608359	17608273	17608354	17608689	17608774	22838	111,98,173	5,3,5	155,103,100	2,2,2	154	149	6.946524135006546e-21	1.97587600292e-19	0.956,0.969,0.971	0.987,0.98,0.98	-0.017
11136	gene:Solyc11g045370.1	NA	11	-	30705062	30705231	30705062	30705124	30709877	30709938	11136	32,19,29	0,4,2	33,34,25	1,0,0	256	149	7.804403157485316e-21	2.21757472182e-19	1.0,0.734,0.894	0.951,1.0,1.0	-0.108
17796	gene:Solyc11g030380.1	NA	11	-	21599437	21599535	21599437	21599519	21600015	21600124	17796	1,3,1	219,128,241	6,0,5	125,60,162	165	149	7.88005750537842e-21	2.23673665645e-19	0.004,0.021,0.004	0.042,0.0,0.027	-0.013
26110	gene:Solyc03g007570.2	NA	3	-	2126628	2126816	2126628	2126791	2127014	2127128	26110	393,258,502	13,4,8	362,232,290	0,5,6	174	149	8.055377429864679e-21	2.28411905227e-19	0.963,0.982,0.982	1.0,0.975,0.976	-0.008
5379	gene:Solyc08g079520.2	NA	8	+	63034811	63034884	63034816	63034884	63034653	63034737	5379	4,0,6	111,94,108	1,2,0	130,79,87	154	149	8.238892195724056e-21	2.33372408387e-19	0.034,0.0,0.051	0.007,0.024,0.0	0.018
15365	gene:Solyc09g075800.2	NA	9	+	67427434	67427607	67427450	67427607	67427275	67427362	15365	6,5,0	116,70,129	0,0,3	69,48,53	165	149	8.54536049819437e-21	2.41801723619e-19	0.045,0.061,0.0	0.0,0.0,0.049	0.019
6159	gene:Solyc06g082000.2	NA	6	+	47955547	47955653	47955566	47955653	47955241	47955394	6159	1,3,0	4,0,5	0,2,0	1,0,5	168	149	9.637523946274889e-21	2.72422678444e-19	0.181,1.0,0.0	0.0,1.0,0.0	0.06
8427	gene:Solyc12g096560.1	NA	12	+	65427711	65427936	65427718	65427936	65427349	65427415	8427	21,13,24	639,606,922	27,34,33	1008,671,888	156	149	1.0182140921442898e-20	2.87518732389e-19	0.03,0.02,0.024	0.025,0.046,0.034	-0.01
15818	gene:Solyc11g072820.1	NA	11	-	56014848	56014946	56014848	56014941	56015198	56015675	15818	15,11,21	3,2,1	23,19,13	0,0,3	154	149	1.1376467328243206e-20	3.20910691339e-19	0.829,0.842,0.953	1.0,1.0,0.807	-0.061
22647	gene:Solyc01g105180.2	NA	1	+	93451468	93451572	93451481	93451572	93450950	93451033	22647	1,1,4	63,19,18	15,5,1	49,41,19	162	149	1.216360785200862e-20	3.4275938855e-19	0.014,0.046,0.17	0.22,0.101,0.046	-0.046
22060	gene:Solyc11g065340.1	NA	11	-	50766875	50767000	50766875	50766938	50767089	50767202	22060	9,7,11	18,8,31	1,3,4	3,8,20	211	149	1.2495637438079928e-20	3.51751547779e-19	0.261,0.382,0.2	0.191,0.209,0.124	0.106
15520	gene:Solyc07g063880.2	NA	7	-	66233356	66233588	66233356	66233580	66233672	66233877	15520	18,6,14	106,84,148	2,6,10	136,94,98	157	149	1.2718638802308709e-20	3.57290058656e-19	0.139,0.063,0.082	0.014,0.057,0.088	0.042
8863	gene:Solyc06g068570.2	NA	6	+	42501394	42501439	42501397	42501439	42501242	42501316	8863	4,1,6	3,0,0	2,0,0	1,3,0	152	149	1.2714410963207954e-20	3.57290058656e-19	0.567,1.0,1.0	0.662,0.0,NA	0.525
2500	gene:Solyc12g014100.1	NA	12	+	4921961	4922134	4921988	4922134	4921790	4921860	2500	56,36,91	21,14,16	23,11,37	3,0,0	176	149	1.3449267442892149e-20	3.77425267075e-19	0.693,0.685,0.828	0.866,1.0,1.0	-0.22
27040	gene:Solyc01g006840.2	NA	1	-	1411971	1412152	1411971	1412139	1412228	1412344	27040	2,1,0	56,34,43	2,3,3	69,32,62	162	149	1.5480154925693343e-20	4.33970439992e-19	0.032,0.026,0.0	0.026,0.079,0.043	-0.03
6970	gene:Solyc03g115520.2	NA	3	-	65197081	65197162	65197081	65197147	65197875	65197986	6970	23,7,18	29,16,25	9,13,6	29,14,26	164	149	1.6908072677036052e-20	4.7351301064e-19	0.419,0.284,0.395	0.22,0.458,0.173	0.082
11465	gene:Solyc09g059630.1	NA	9	-	54944083	54944181	54944083	54944165	54944259	54944327	11465	0,0,2	18,12,14	2,3,2	15,16,28	165	149	1.718620561057597e-20	4.80807505576e-19	0.0,0.0,0.114	0.107,0.145,0.061	-0.066
24773	gene:Solyc03g120130.2	NA	3	+	68614703	68614804	68614726	68614804	68613942	68614128	24773	8,0,5	2,0,12	5,2,0	9,3,5	172	149	1.7550019094789555e-20	4.90481591149e-19	0.776,NA,0.265	0.325,0.366,0.0	0.29
17389	gene:Solyc01g066480.2	NA	1	-	74485638	74485756	74485638	74485719	74485860	74485913	17389	6,6,6	109,128,212	6,4,2	248,151,173	186	149	1.816070400051609e-20	5.07028229331e-19	0.042,0.036,0.022	0.019,0.021,0.009	0.017
26882	gene:Solyc02g083570.2	NA	2	-	46930860	46930988	46930860	46930979	46931073	46931481	26882	517,365,378	9,2,3	719,519,625	26,3,5	158	149	1.9618939894769474e-20	5.47179470159e-19	0.982,0.994,0.992	0.963,0.994,0.992	0.006
26807	gene:Solyc01g068580.2	NA	1	+	77788343	77788590	77788347	77788590	77788136	77788258	26807	3,7,8	130,112,172	3,3,4	233,113,136	153	149	2.077419102439157e-20	5.78806810517e-19	0.022,0.057,0.043	0.012,0.025,0.028	0.019
8103	gene:Solyc12g098370.1	NA	12	+	65901687	65901786	65901734	65901786	65900992	65901069	8103	6,6,4	64,43,51	2,1,6	85,89,73	196	149	2.1933474806440284e-20	6.10481715446e-19	0.067,0.096,0.056	0.018,0.008,0.059	0.045
23464	gene:Solyc04g009340.2	NA	4	-	2783561	2783764	2783561	2783754	2783832	2783949	23464	6,0,8	35,30,75	11,4,13	52,45,64	159	149	2.3861034584865868e-20	6.6345375121e-19	0.138,0.0,0.091	0.165,0.077,0.16	-0.058
9283	gene:Solyc11g065100.1	NA	11	-	50416449	50416659	50416449	50416513	50416784	50416906	9283	26,14,15	476,359,458	29,1,6	445,342,455	295	149	2.4562982889730797e-20	6.82274446165e-19	0.027,0.019,0.016	0.032,0.001,0.007	0.007
12275	gene:Solyc06g048460.1	NA	6	+	31080746	31080845	31080769	31080845	31080134	31080194	12275	24,12,34	2,0,3	23,12,13	0,2,0	172	149	2.5535958574603606e-20	7.08577297002e-19	0.912,1.0,0.908	1.0,0.839,1.0	-0.006
17671	gene:Solyc06g051390.2	NA	6	+	34733885	34733996	34733968	34733996	34733051	34733124	17671	16,7,11	2,2,0	7,8,8	0,0,2	232	149	2.698342740632837e-20	7.47979508582e-19	0.837,0.692,1.0	1.0,1.0,0.72	-0.064
2667	gene:Solyc11g072590.1	NA	11	+	55764843	55764993	55764854	55764993	55764272	55764385	2667	8,1,5	142,98,194	4,0,1	144,70,75	160	149	2.886038289712612e-20	7.99194794347e-19	0.05,0.009,0.023	0.025,0.0,0.012	0.015
18287	gene:Solyc11g040370.1	NA	11	+	37788647	37788772	37788674	37788772	37787340	37787454	18287	39,39,67	21,15,24	32,22,30	16,20,23	176	149	3.2350834583998484e-20	8.94941126231e-19	0.611,0.688,0.703	0.629,0.482,0.525	0.122
2067	gene:Solyc12g007030.1	NA	12	-	1464168	1464381	1464168	1464230	1464460	1464598	2067	357,320,436	1198,922,1223	154,68,134	977,612,848	300	149	3.2704497250091084e-20	9.03806212837e-19	0.129,0.147,0.15	0.073,0.052,0.073	0.076
18196	gene:Solyc09g018370.2	NA	9	+	14531660	14531865	14531821	14531865	14530072	14530259	18196	19,6,22	60,24,54	12,7,4	53,25,30	310	149	3.5781696046278895e-20	9.87843355046e-19	0.132,0.107,0.164	0.098,0.119,0.06	0.042
10706	gene:Solyc04g076540.2	NA	4	-	61429848	61430031	61429848	61430027	61430157	61430276	10706	80,53,75	2,4,2	65,51,60	0,0,1	153	149	3.827470309939668e-20	1.05559847322e-18	0.975,0.928,0.973	1.0,1.0,0.983	-0.036
6278	gene:Solyc03g097780.2	NA	3	-	60111728	60111828	60111728	60111825	60112693	60112758	6278	6,4,1	1,2,0	2,1,2	0,1,0	152	149	3.887626447693397e-20	1.07110404385e-18	0.855,0.662,1.0	1.0,0.495,1.0	0.007
22874	gene:Solyc03g005340.2	NA	3	-	200476	200559	200476	200538	200649	200801	22874	159,85,128	3,4,3	147,81,124	1,2,0	170	149	4.164452451327868e-20	1.14621395528e-18	0.979,0.949,0.974	0.992,0.973,1.0	-0.021
6361	gene:Solyc01g091780.2	NA	1	+	85354102	85354221	85354112	85354221	85353727	85353816	6361	44,46,68	6,0,7	29,21,21	0,2,1	159	149	4.1944142734490614e-20	1.15329445391e-18	0.873,1.0,0.901	1.0,0.908,0.952	-0.029
14313	gene:Solyc09g010300.2	NA	9	-	3678945	3679098	3678945	3678995	3680339	3680380	14313	9,9,11	116,65,105	0,6,0	77,63,74	252	149	4.7707800151168425e-20	1.31044806046e-18	0.044,0.076,0.058	0.0,0.053,0.0	0.042
15958	gene:Solyc12g055740.1	NA	12	-	61728536	61728694	61728536	61728684	61728763	61728838	15958	81,64,109	0,4,2	91,78,71	12,4,4	159	149	5.304489118499813e-20	1.45557961991e-18	1.0,0.937,0.981	0.877,0.948,0.943	0.05
4007	gene:Solyc01g108220.2	NA	1	-	95576466	95576685	95576466	95576609	95577440	95577526	4007	0,1,4	2,0,1	3,0,0	0,2,2	225	149	5.3463413329810254e-20	1.46558668102e-18	0.0,1.0,0.726	1.0,0.0,0.0	0.242
5320	gene:Solyc09g090660.2	NA	9	+	70116911	70117028	70116932	70117028	70116149	70116266	5320	2,3,9	261,166,220	5,4,10	160,125,180	170	149	5.4115635007459887e-20	1.48197354179e-18	0.007,0.016,0.035	0.027,0.027,0.046	-0.014
12094	gene:Solyc12g008570.1	NA	12	+	1958252	1958333	1958256	1958333	1956455	1956564	12094	171,128,140	38,23,50	213,114,147	41,24,23	153	149	5.965267272951007e-20	1.63196523052e-18	0.814,0.844,0.732	0.835,0.822,0.862	-0.043
4511	gene:Solyc09g007680.2	NA	9	-	1228232	1228323	1228232	1228315	1228393	1228466	4511	174,97,127	3,4,5	81,46,112	0,2,2	157	149	6.073372294368299e-20	1.65987216089e-18	0.982,0.958,0.96	1.0,0.956,0.982	-0.013
11784	gene:Solyc03g083420.2	NA	3	+	53292510	53292617	53292514	53292617	53291844	53291931	11784	160,131,223	5,12,3	64,43,63	1,0,3	153	149	6.901680349623395e-20	1.88435948643e-18	0.969,0.914,0.986	0.984,1.0,0.953	-0.023
6031	gene:Solyc06g082200.2	NA	6	+	48112605	48112679	48112609	48112679	48112395	48112450	6031	16,0,4	10,1,4	0,2,0	0,4,3	153	149	7.85029969104609e-20	2.14121250391e-18	0.609,0.0,0.493	NA,0.327,0.0	0.204
13796	gene:Solyc02g071740.2	NA	2	-	41109815	41109951	41109815	41109927	41111090	41111202	13796	44,16,40	885,605,695	9,12,4	254,250,263	173	149	8.301688501939047e-20	2.2620646918e-18	0.041,0.022,0.047	0.03,0.04,0.013	0.009
25801	gene:Solyc04g079760.2	NA	4	+	64107361	64107479	64107379	64107479	64107208	64107286	25801	2,0,0	9,7,2	4,2,1	6,5,10	167	149	8.674162168447457e-20	2.36119368387e-18	0.165,0.0,0.0	0.373,0.263,0.082	-0.184
19250	gene:Solyc06g083210.2	NA	6	+	48731658	48731748	48731701	48731748	48731101	48731206	19250	5,4,1	157,107,139	8,5,8	91,55,98	192	149	9.458416309583259e-20	2.57210340023e-18	0.024,0.028,0.006	0.064,0.066,0.06	-0.044
11738	gene:Solyc04g010220.2	NA	4	+	3547541	3547638	3547544	3547638	3547399	3547463	11738	98,55,102	62,59,52	62,45,47	56,47,39	152	149	9.626956634603105e-20	2.61532321907e-18	0.608,0.477,0.658	0.52,0.484,0.542	0.066
6293	gene:Solyc03g093990.2	NA	3	-	55706215	55706307	55706215	55706304	55706445	55706585	6293	2,1,0	0,5,13	1,6,2	0,1,4	152	149	9.663084124176896e-20	2.62252056774e-18	1.0,0.164,0.0	1.0,0.855,0.329	-0.34
13554	gene:Solyc03g025500.2	NA	3	-	2893972	2894181	2893972	2894145	2894268	2894326	13554	1,4,11	33,12,21	5,0,1	20,25,33	185	149	1.0949126320975012e-19	2.96858732653e-18	0.024,0.212,0.297	0.168,0.0,0.024	0.114
3847	gene:Solyc03g082850.2	NA	3	-	52702872	52703004	52702872	52702988	52703589	52704035	3847	94,59,53	31,23,17	35,36,30	9,4,10	165	149	1.098768923980747e-19	2.97607849549e-18	0.732,0.698,0.738	0.778,0.89,0.73	-0.077
16461	gene:Solyc02g092810.2	NA	2	-	53774705	53774775	53774705	53774754	53774842	53775136	16461	213,162,209	8,0,5	178,92,152	0,4,0	170	149	1.1653502012663268e-19	3.15328010225e-18	0.959,1.0,0.973	1.0,0.953,1.0	-0.007
17251	gene:Solyc01g106950.2	NA	1	+	94643049	94643221	94643068	94643221	94642750	94642853	17251	2,0,4	128,56,105	4,5,0	75,41,56	168	149	1.2129350293686418e-19	3.27877899051e-18	0.014,0.0,0.033	0.045,0.098,0.0	-0.032
2243	gene:Solyc01g102650.2	NA	1	+	91401873	91402062	91401895	91402062	91401598	91401671	2243	5,5,4	54,25,54	3,15,3	42,21,43	171	149	1.529755018377433e-19	4.13109735667e-18	0.075,0.148,0.061	0.059,0.384,0.057	-0.072
5860	gene:Solyc04g072770.2	NA	4	+	59738664	59738810	59738671	59738810	59737760	59737820	5860	35,26,35	22,23,30	20,18,20	30,18,21	156	149	1.6771785562011774e-19	4.52472522085e-18	0.603,0.519,0.527	0.389,0.489,0.476	0.098
2088	gene:Solyc02g072490.2	NA	2	+	41680174	41680257	41680181	41680257	41679927	41680021	2088	4,4,4	0,0,4	5,4,5	0,0,2	156	149	1.7653208989727454e-19	4.7578019991e-18	1.0,1.0,0.489	1.0,1.0,0.705	-0.072
22095	gene:Solyc12g049410.1	NA	12	-	36900858	36900957	36900858	36900947	36901142	36901310	22095	99,56,130	6,0,3	116,73,99	8,4,5	159	149	1.8474791157250166e-19	4.97430553998e-18	0.939,1.0,0.976	0.931,0.945,0.949	0.03
6643	gene:Solyc01g010650.2	NA	1	-	5657626	5657749	5657626	5657730	5658707	5658738	6643	0,0,1	60,32,72	1,2,4	52,21,50	168	149	1.9368228133322493e-19	5.20970887369e-18	0.0,0.0,0.012	0.017,0.078,0.066	-0.05
10987	gene:Solyc05g010790.1	NA	5	-	4979113	4979199	4979113	4979127	4979400	4979848	10987	14,3,4	2,0,2	0,1,4	0,4,0	221	149	1.97932869853174e-19	5.31878642673e-18	0.825,1.0,0.574	NA,0.144,1.0	0.228
21629	gene:Solyc02g076760.2	NA	2	-	41863849	41864013	41863849	41863904	41864092	41864446	21629	103,76,86	2,3,3	128,59,118	2,8,7	258	149	2.1821930002506735e-19	5.85813369426e-18	0.967,0.936,0.943	0.974,0.81,0.907	0.052
10792	gene:Solyc02g082810.2	NA	2	+	46461867	46461975	46461872	46461975	46461540	46461646	10792	21,10,16	2,2,11	15,8,13	0,1,5	154	149	2.4855781932877636e-19	6.66600236448e-18	0.91,0.829,0.585	1.0,0.886,0.716	-0.093
5881	gene:Solyc03g118030.2	NA	3	-	67020250	67020396	67020250	67020381	67020479	67020603	5881	9,4,1	215,145,134	1,0,2	69,59,65	164	149	2.504840414809363e-19	6.71104930428e-18	0.037,0.024,0.007	0.013,0.0,0.027	0.009
27042	gene:Solyc01g104080.2	NA	1	+	92557100	92557222	92557129	92557222	92555769	92555891	27042	109,84,156	10,3,4	157,73,159	11,9,15	178	149	2.673599467190741e-19	7.15615055029e-18	0.901,0.959,0.97	0.923,0.872,0.899	0.045
27168	gene:Solyc06g051430.2	NA	6	+	34851801	34851928	34851839	34851928	34850291	34850395	27168	34,24,21	71,55,59	47,34,22	53,53,66	187	149	2.691343254717955e-19	7.19656726293e-18	0.276,0.258,0.221	0.414,0.338,0.21	-0.069
9959	gene:Solyc03g118390.2	NA	3	-	67286008	67286218	67286008	67286198	67286881	67287556	9959	8,8,11	11,11,24	20,15,9	14,8,21	169	149	3.099503179419387e-19	8.27984063268e-18	0.391,0.391,0.288	0.557,0.623,0.274	-0.128
23751	gene:Solyc06g065650.2	NA	6	+	41060150	41060382	41060154	41060382	41056397	41056485	23751	106,97,130	5,14,19	167,84,146	17,3,9	153	149	3.298280094666064e-19	8.80220416244e-18	0.954,0.871,0.87	0.905,0.965,0.94	-0.038
22544	gene:Solyc02g078530.2	NA	2	+	43201073	43201227	43201076	43201227	43199284	43199519	22544	7,1,1	103,80,83	3,0,0	79,76,86	152	149	3.3974298962411e-19	9.05792744423e-18	0.062,0.012,0.012	0.036,0.0,0.0	0.017
21907	gene:Solyc02g063050.2	NA	2	+	35089261	35089385	35089267	35089385	35088741	35089031	21907	65,66,72	44,38,41	47,32,54	40,30,57	155	149	3.507770280778355e-19	9.34295643963e-18	0.587,0.625,0.628	0.53,0.506,0.477	0.109
23772	gene:Solyc09g059600.2	NA	9	+	54904996	54905106	54905006	54905106	54904845	54904930	23772	5,4,1	7,4,5	0,0,3	5,1,1	159	149	3.9867996453777074e-19	1.06084724484e-17	0.401,0.484,0.158	0.0,0.0,0.738	0.102
10210	gene:Solyc09g007870.2	NA	9	+	1401599	1401686	1401607	1401686	1401116	1401368	10210	201,82,150	7,0,7	116,35,53	2,0,2	157	149	4.0505384580184187e-19	1.07675495474e-17	0.965,1.0,0.953	0.982,1.0,0.962	-0.009
26197	gene:Solyc06g054380.2	NA	6	+	37170384	37170589	37170401	37170589	37170194	37170301	26197	19,7,17	0,0,5	14,6,1	0,0,2	166	149	4.397780017967267e-19	1.16792165726e-17	1.0,1.0,0.753	1.0,1.0,0.31	0.148
8182	gene:Solyc04g045600.2	NA	4	-	34265602	34265705	34265602	34265698	34265779	34265876	8182	101,40,63	7,7,10	45,24,39	0,1,4	156	149	4.483991971225141e-19	1.18965638839e-17	0.932,0.845,0.857	1.0,0.958,0.903	-0.076
26767	gene:Solyc11g066340.1	NA	11	+	52087344	52087509	52087370	52087509	52083658	52083738	26767	3,12,4	7,6,5	6,2,4	8,8,8	175	149	5.0837214206196e-19	1.34745843029e-17	0.267,0.63,0.405	0.39,0.176,0.299	0.146
21489	gene:Solyc08g074740.2	NA	8	-	58883677	58883793	58883677	58883790	58884703	58884977	21489	4,2,12	5,2,3	11,7,13	15,9,12	152	149	5.169078043295981e-19	1.36874974141e-17	0.44,0.495,0.797	0.418,0.433,0.515	0.122
2573	gene:Solyc06g068030.2	NA	6	-	42165067	42165192	42165067	42165170	42165318	42165443	2573	11,9,3	52,52,54	11,5,3	100,62,69	171	149	5.591646112949871e-19	1.47920504218e-17	0.156,0.131,0.046	0.087,0.066,0.037	0.048
8649	gene:Solyc06g065700.2	NA	6	+	41136449	41136674	41136497	41136674	41136262	41136339	8649	10,11,8	9,8,3	11,1,1	7,3,8	197	149	5.819608647312415e-19	1.53801521348e-17	0.457,0.51,0.669	0.543,0.201,0.086	0.269
15448	gene:Solyc02g084920.2	NA	2	-	47971458	47971617	47971458	47971601	47971689	47971819	15448	27,11,39	1324,745,1417	48,33,34	1518,1019,1438	165	149	6.246716389771146e-19	1.64929065806e-17	0.018,0.013,0.024	0.028,0.028,0.021	-0.007
586	gene:Solyc02g030210.2	NA	2	+	25316137	25316201	25316192	25316201	25315946	25316029	586	16,11,6	87,89,81	14,0,4	40,1,28	204	149	6.949463320905446e-19	1.83305563041e-17	0.118,0.083,0.051	0.204,0.0,0.094	-0.015
15284	gene:Solyc05g017860.2	NA	5	-	18741684	18741802	18741684	18741771	18742226	18742321	15284	5,1,4	116,66,62	6,0,5	51,30,27	180	149	7.000216968234621e-19	1.84465543168e-17	0.034,0.012,0.051	0.089,0.0,0.133	-0.042
26168	gene:Solyc08g078370.2	NA	8	-	62198914	62199004	62198914	62199000	62199095	62199156	26168	26,5,21	12,3,6	0,6,4	0,0,2	153	149	7.138249712260296e-19	1.87920982028e-17	0.678,0.619,0.773	NA,1.0,0.661	-0.14
5683	gene:Solyc05g054970.2	NA	5	-	64750102	64750303	64750102	64750294	64750421	64750849	5683	111,70,102	33,17,29	53,50,74	18,28,24	158	149	7.716738094048756e-19	2.02953939766e-17	0.76,0.795,0.768	0.735,0.627,0.744	0.072
897	gene:Solyc01g107620.2	NA	1	+	95116069	95116632	95116504	95116632	95111926	95112100	897	291,196,199	3,0,0	209,162,246	7,0,0	584	149	8.146613068559488e-19	2.14053044729e-17	0.961,1.0,1.0	0.884,1.0,1.0	0.026
4461	gene:Solyc05g015980.2	NA	5	-	13142727	13142968	13142727	13142816	13143357	13144413	4461	349,259,392	6,3,8	531,346,564	3,0,5	301	149	8.424482196106892e-19	2.21140626673e-17	0.966,0.977,0.96	0.989,1.0,0.982	-0.023
10	gene:Solyc04g071540.2	NA	4	+	58530324	58530386	58530328	58530386	58529434	58529498	10	1,1,3	73,28,67	6,4,7	168,76,103	153	149	9.119119833261822e-19	2.39144085724e-17	0.013,0.034,0.042	0.034,0.049,0.062	-0.019
23367	gene:Solyc01g005540.2	NA	1	-	363782	363903	363782	363890	365157	365226	23367	0,0,2	15,8,27	0,2,4	11,13,18	162	149	1.0159171007960667e-18	2.6616245814e-17	0.0,0.0,0.064	0.0,0.124,0.17	-0.077
23857	gene:Solyc11g062260.1	NA	11	-	49155632	49155683	49155632	49155661	49155770	49155879	23857	33,24,22	0,2,0	42,48,46	3,6,0	171	149	1.0279497192520442e-18	2.69055954882e-17	1.0,0.913,1.0	0.924,0.875,1.0	0.038
13588	gene:Solyc01g103560.2	NA	1	+	92140445	92140506	92140450	92140506	92139508	92139787	13588	19,25,26	0,0,2	16,31,18	0,0,5	154	149	1.1220263116106466e-18	2.93397485383e-17	1.0,1.0,0.926	1.0,1.0,0.777	0.05
25405	gene:Solyc02g078440.2	NA	2	+	43119065	43119295	43119082	43119295	43118888	43118969	25405	0,1,3	6,5,9	0,0,2	6,2,2	166	149	1.143893832435927e-18	2.98828541389e-17	0.0,0.152,0.23	0.0,0.0,0.473	-0.03
13768	gene:Solyc08g066680.2	NA	8	-	55507639	55507788	55507639	55507724	55507940	55507957	13768	105,113,89	27,11,28	71,43,49	26,8,18	213	149	1.1629375576960053e-18	3.03512207651e-17	0.731,0.878,0.69	0.656,0.79,0.656	0.066
21725	gene:Solyc01g098170.2	NA	1	+	88746785	88746878	88746808	88746878	88746629	88746706	21725	2,0,0	39,15,22	4,0,1	9,16,25	172	149	1.1669479990796481e-18	3.04267159798e-17	0.043,0.0,0.0	0.278,0.0,0.033	-0.089
13867	gene:Solyc07g019670.2	NA	7	+	12714277	12714456	12714307	12714456	12714032	12714154	13867	1,1,5	78,33,65	4,4,9	79,78,82	179	149	1.3344396140795877e-18	3.47605557271e-17	0.011,0.025,0.06	0.04,0.041,0.084	-0.023
11358	gene:Solyc04g073960.2	NA	4	+	59991118	59991378	59991149	59991378	59990626	59990998	11358	2,2,8	4,0,0	2,1,1	3,0,0	180	149	1.4021469383727813e-18	3.64893325138e-17	0.293,1.0,1.0	0.356,1.0,1.0	-0.021
23346	gene:Solyc05g015930.2	NA	5	+	13052323	13052423	13052350	13052423	13052071	13052180	23346	7,4,7	214,164,202	2,3,1	132,82,113	176	149	1.4242228620895135e-18	3.70284341251e-17	0.027,0.02,0.029	0.013,0.03,0.007	0.009
25080	gene:Solyc11g066350.1	NA	11	+	52096199	52096247	52096205	52096247	52095068	52095134	25080	16,21,13	6,6,5	57,49,40	10,8,7	155	149	1.6111568187836855e-18	4.18485684772e-17	0.719,0.771,0.714	0.846,0.855,0.846	-0.114
21895	gene:Solyc11g068670.1	NA	11	-	53308697	53308775	53308697	53308764	53308871	53309012	21895	152,124,188	10,2,5	201,106,198	8,0,2	160	149	1.7105884187023455e-18	4.43888725887e-17	0.934,0.983,0.972	0.959,1.0,0.989	-0.02
3457	gene:Solyc05g007190.2	NA	5	-	1807698	1807940	1807698	1807887	1808404	1808470	3457	95,52,42	2,2,4	95,44,68	0,1,3	202	149	2.1775967250892713e-18	5.64536766225e-17	0.972,0.95,0.886	1.0,0.97,0.944	-0.035
26442	gene:Solyc11g006320.1	NA	11	-	1053343	1053413	1053343	1053410	1053684	1053714	26442	87,59,90	71,32,66	83,76,40	43,27,25	152	149	2.4559248467596753e-18	6.36086872061e-17	0.546,0.644,0.572	0.654,0.734,0.611	-0.079
17427	gene:Solyc06g083570.2	NA	6	+	48939762	48939958	48939803	48939958	48939084	48939186	17427	8,6,12	0,0,4	7,6,7	0,2,5	190	149	2.4752428974645744e-18	6.40480864181e-17	1.0,1.0,0.702	1.0,0.702,0.523	0.159
12597	gene:Solyc03g116640.2	NA	3	+	65971485	65971674	65971524	65971674	65971101	65971149	12597	5,1,2	5,0,2	2,0,0	0,0,4	188	149	2.4957187695372514e-18	6.44553706125e-17	0.442,1.0,0.442	1.0,NA,0.0	0.128
16610	gene:Solyc06g069190.2	NA	6	-	42959414	42959652	42959414	42959568	42960018	42960255	16610	35,23,32	459,327,522	23,14,18	438,261,387	233	149	2.4956605167124464e-18	6.44553706125e-17	0.046,0.043,0.038	0.032,0.033,0.029	0.011
1917	gene:Solyc04g005030.2	NA	4	-	31430	31523	31430	31496	32610	32672	1917	78,93,118	0,0,5	99,89,120	2,0,9	176	149	2.5469614057770332e-18	6.57164326319e-17	1.0,1.0,0.952	0.977,1.0,0.919	0.019
25696	gene:Solyc06g060270.2	NA	6	+	38251741	38251975	38251751	38251975	38249180	38249395	25696	6,1,2	9,17,13	6,13,3	23,23,6	159	149	2.706235189668616e-18	6.97598750928e-17	0.385,0.052,0.126	0.196,0.346,0.319	-0.099
14480	gene:Solyc03g113640.2	NA	3	-	63723413	63723499	63723413	63723489	63723595	63723966	14480	72,76,53	2,2,3	46,39,39	3,2,5	159	149	2.9808289860429995e-18	7.67655116642e-17	0.971,0.973,0.943	0.935,0.948,0.88	0.041
2839	gene:Solyc03g007270.2	NA	3	+	1831186	1831314	1831191	1831314	1829885	1830159	2839	186,126,162	7,6,7	191,195,249	22,5,14	154	149	3.1078965217668e-18	7.99622412278e-17	0.963,0.953,0.957	0.894,0.974,0.945	0.02
1167	gene:Solyc01g008070.2	NA	1	+	2215444	2215553	2215503	2215553	2214422	2214560	1167	119,80,85	5,0,0	19,22,16	0,10,2	208	149	3.1527917157380966e-18	8.10407396545e-17	0.945,1.0,1.0	1.0,0.612,0.851	0.161
10651	gene:Solyc08g077300.2	NA	8	-	61205269	61205324	61205269	61205294	61206554	61206762	10651	3,2,0	0,10,6	3,0,0	16,6,2	179	149	3.2178813290473443e-18	8.26357996774e-17	1.0,0.143,0.0	0.135,0.0,0.0	0.336
27439	gene:Solyc11g019960.1	NA	11	-	9828272	9828377	9828272	9828374	9828641	9828897	27439	39,31,35	10,5,8	47,27,26	20,5,11	152	149	3.338909215210313e-18	8.56630044743e-17	0.793,0.859,0.811	0.697,0.841,0.699	0.075
6842	gene:Solyc02g088000.2	NA	2	+	50233515	50233649	50233538	50233649	50233357	50233435	6842	6,4,0	67,24,33	1,1,3	61,32,40	172	149	3.420745860876489e-18	8.76799652344e-17	0.072,0.126,0.0	0.014,0.026,0.061	0.032
7456	gene:Solyc08g007080.2	NA	8	-	1640693	1640781	1640693	1640776	1641332	1641419	7456	258,162,217	6,6,10	68,48,27	0,0,2	154	149	3.498130573641094e-18	8.95791273237e-17	0.977,0.963,0.955	1.0,1.0,0.929	-0.011
15089	gene:Solyc07g066580.2	NA	7	+	67975348	67975540	67975360	67975540	67975159	67975258	15089	51,30,18	248,138,142	28,13,11	199,154,193	161	149	3.5518279936896505e-18	9.08687122333e-17	0.16,0.167,0.105	0.115,0.072,0.05	0.065
14372	gene:Solyc04g049090.2	NA	4	-	39553273	39553334	39553273	39553321	39553484	39553552	14372	272,210,354	10,2,9	345,228,342	3,6,4	162	149	3.683405265671064e-18	9.4146455152e-17	0.962,0.99,0.973	0.991,0.972,0.987	-0.008
19894	gene:Solyc02g032300.2	NA	2	+	28120752	28120954	28120884	28120954	28120530	28120596	19894	12,10,12	4,2,1	6,8,2	0,0,2	281	149	4.004741818247176e-18	1.02263674516e-16	0.614,0.726,0.864	1.0,1.0,0.347	-0.048
9031	gene:Solyc09g082680.2	NA	9	+	68403634	68403698	68403639	68403698	68402653	68402888	9031	113,77,126	2,4,2	138,84,124	4,8,4	154	149	4.1518380270043486e-18	1.05920508841e-16	0.982,0.949,0.984	0.971,0.91,0.968	0.022
10101	gene:Solyc08g008040.2	NA	8	+	2535422	2535588	2535426	2535588	2534286	2534407	10101	25,21,19	2,0,0	11,12,7	0,2,4	153	149	4.518618570126242e-18	1.15169771627e-16	0.924,1.0,1.0	1.0,0.854,0.63	0.147
23219	gene:Solyc09g020140.2	NA	9	-	18643256	18643355	18643256	18643295	18643736	18643791	23219	94,45,103	4,2,4	111,59,79	1,2,0	209	149	5.319864915347236e-18	1.35464960581e-16	0.944,0.941,0.948	0.988,0.955,1.0	-0.037
17589	gene:Solyc05g054460.2	NA	5	+	64388845	64388981	64388859	64388981	64388650	64388740	17589	6,2,3	11,3,14	1,3,8	4,5,3	163	149	5.482878095007295e-18	1.39485443574e-16	0.333,0.379,0.164	0.186,0.354,0.709	-0.124
11762	gene:Solyc04g009500.2	NA	4	+	2916782	2916923	2916811	2916923	2915851	2915994	11762	3,1,7	179,42,104	1,0,2	70,39,57	178	149	6.928057753212265e-18	1.76086517367e-16	0.014,0.02,0.053	0.012,0.0,0.029	0.015
14310	gene:Solyc09g010300.2	NA	9	-	3677738	3677880	3677738	3677789	3678634	3678782	14310	7,4,5	70,49,42	6,5,8	26,43,34	240	149	7.06258732032468e-18	1.79338329708e-16	0.058,0.048,0.069	0.125,0.067,0.127	-0.048
25708	gene:Solyc12g005590.1	NA	12	-	314867	315096	314867	314920	315685	315820	25708	588,331,483	15,15,25	75,70,65	1,2,3	325	149	7.089862710971842e-18	1.79863143388e-16	0.947,0.91,0.899	0.972,0.941,0.909	-0.022
8211	gene:Solyc08g069030.2	NA	8	+	58121077	58121199	58121082	58121199	58119674	58119730	8211	288,226,346	2,5,10	320,294,298	6,9,14	154	149	7.099216555171618e-18	1.79932750324e-16	0.993,0.978,0.971	0.981,0.969,0.954	0.013
24194	gene:Solyc08g074520.1	NA	8	-	58620266	58620335	58620266	58620330	58621263	58621396	24194	39,11,28	15,8,23	26,17,24	18,3,4	154	149	7.132767717229773e-18	1.80614948866e-16	0.716,0.571,0.541	0.583,0.846,0.853	-0.151
2321	gene:Solyc03g005920.2	NA	3	-	621577	621707	621577	621703	621843	621903	2321	3,2,4	5,3,8	0,0,3	6,1,0	153	149	7.241263217105825e-18	1.83191845755e-16	0.369,0.394,0.327	0.0,0.0,1.0	0.03
15681	gene:Solyc01g101250.2	NA	1	-	91065205	91065342	91065205	91065339	91065592	91065747	15681	10,11,3	2,1,0	1,3,6	4,0,1	152	149	7.395282830569481e-18	1.86914571895e-16	0.831,0.915,1.0	0.197,1.0,0.855	0.231
3559	gene:Solyc03g117000.2	NA	3	+	66262314	66262432	66262319	66262432	66261750	66261824	3559	63,34,66	3,0,4	52,51,56	1,2,0	154	149	7.454491267167268e-18	1.88236277165e-16	0.953,1.0,0.941	0.981,0.961,1.0	-0.016
15138	gene:Solyc06g050510.2	NA	6	-	33200346	33200561	33200346	33200433	33200639	33200786	15138	53,15,12	1,0,2	12,12,6	0,0,5	277	149	8.914153525221342e-18	2.24886165996e-16	0.966,1.0,0.763	1.0,1.0,0.392	0.112
16957	gene:Solyc07g055870.2	NA	7	+	63789656	63789731	63789666	63789731	63788418	63788840	16957	2,2,1	3,1,1	0,4,2	3,0,0	159	149	9.507295420724442e-18	2.39627859859e-16	0.385,0.652,0.484	0.0,1.0,1.0	-0.16
9772	gene:Solyc08g075080.2	NA	8	+	59238964	59239119	59238985	59239119	59238689	59238884	9772	27,12,13	0,1,0	28,33,27	10,1,3	170	149	1.0616677227713392e-17	2.67341878645e-16	1.0,0.913,1.0	0.71,0.967,0.887	0.116
18565	gene:Solyc02g078490.2	NA	2	+	43160242	43160412	43160248	43160412	43158361	43158445	18565	36,48,63	1,0,2	35,43,33	0,0,6	155	149	1.0768007250401222e-17	2.70901964291e-16	0.972,1.0,0.968	1.0,1.0,0.841	0.033
22733	gene:Solyc03g113220.2	NA	3	-	63435045	63435246	63435045	63435237	63436275	63436342	22733	21,7,27	610,306,517	38,15,30	738,332,526	158	149	1.0941796063587448e-17	2.75019972897e-16	0.031,0.021,0.047	0.046,0.041,0.051	-0.013
26051	gene:Solyc04g071120.2	NA	4	-	58027655	58027741	58027655	58027735	58028268	58028444	26051	105,62,89	37,31,20	24,20,28	0,1,12	155	149	1.2156799929783255e-17	3.05276984215e-16	0.732,0.658,0.811	1.0,0.951,0.692	-0.147
19831	gene:Solyc01g112240.2	NA	1	-	98285992	98286078	98285992	98286074	98286164	98286255	19831	111,64,71	5,3,5	98,64,92	2,1,4	153	149	1.25920181073725e-17	3.15914585162e-16	0.956,0.954,0.933	0.979,0.984,0.957	-0.026
4445	gene:Solyc08g077430.2	NA	8	+	61312437	61312537	61312461	61312537	61312287	61312343	4445	122,55,105	4,7,9	73,23,41	1,2,3	173	149	1.3331874856100661e-17	3.34168476481e-16	0.963,0.871,0.909	0.984,0.908,0.922	-0.024
15345	gene:Solyc11g033270.1	NA	11	+	26349870	26350109	26350018	26350109	26349580	26349694	15345	11,6,10	236,207,287	7,0,2	223,96,86	297	149	1.3454415408506733e-17	3.36929753298e-16	0.023,0.014,0.017	0.016,0.0,0.012	0.009
14564	gene:Solyc06g005160.2	NA	6	+	184545	184683	184580	184683	184371	184451	14564	44,31,41	2402,1267,1792	61,32,44	2975,2179,3113	184	149	1.6850930060769827e-17	4.2159849925e-16	0.015,0.019,0.018	0.016,0.012,0.011	0.004
25434	gene:Solyc12g094570.1	NA	12	-	64760206	64760357	64760206	64760331	64760432	64760507	25434	68,27,96	2,2,3	43,26,47	0,0,1	175	149	1.7733068671372227e-17	4.43261581546e-16	0.967,0.92,0.965	1.0,1.0,0.976	-0.041
689	gene:Solyc07g066480.2	FLACCA	7	-	67895583	67895699	67895583	67895694	67895853	67895990	689	4,5,6	120,70,137	0,2,0	46,41,40	154	149	1.7967951609558716e-17	4.4872074382e-16	0.031,0.065,0.041	0.0,0.045,0.0	0.031
11996	gene:Solyc02g071250.2	NA	2	-	40731405	40731639	40731405	40731610	40733264	40733322	11996	65,33,42	5,0,1	35,23,38	2,0,0	178	149	1.8748852288057175e-17	4.67793316346e-16	0.916,1.0,0.972	0.936,1.0,1.0	-0.016
22144	gene:Solyc08g061610.2	NA	8	-	49199137	49199231	49199137	49199224	49199880	49199934	22144	13,2,21	46,28,65	11,18,13	25,14,20	156	149	1.9535287379734867e-17	4.86968917366e-16	0.213,0.064,0.236	0.296,0.551,0.383	-0.239
11101	gene:Solyc02g062360.2	NA	2	+	33980648	33980694	33980653	33980694	33979421	33979472	11101	5,2,4	160,88,155	2,0,0	95,55,61	154	149	2.2130369814953908e-17	5.51153519426e-16	0.029,0.022,0.024	0.02,0.0,0.0	0.018
11397	gene:Solyc08g065310.2	NA	8	-	53219537	53219589	53219537	53219576	53219683	53219903	11397	27,27,14	47,38,76	6,6,7	45,24,57	162	149	2.2991955117928115e-17	5.71920136926e-16	0.346,0.395,0.145	0.109,0.187,0.101	0.163
25895	gene:Solyc09g064780.2	NA	9	+	62175501	62175690	62175575	62175690	62174088	62174299	25895	6,7,14	12,9,17	4,0,5	17,0,10	223	149	2.300622864458713e-17	5.71920136926e-16	0.25,0.342,0.355	0.136,NA,0.25	0.123
15476	gene:Solyc01g008600.2	NA	1	+	2688678	2688779	2688682	2688779	2688511	2688592	15476	26,20,27	2,0,3	27,36,32	6,0,6	153	149	2.613375663534229e-17	6.49075720229e-16	0.927,1.0,0.898	0.814,1.0,0.839	0.057
26169	gene:Solyc11g005030.1	NA	11	-	45272	45431	45272	45401	45566	45686	26169	1,1,5	89,24,66	6,3,5	61,37,96	179	149	2.7064172957327932e-17	6.70959792415e-16	0.009,0.034,0.059	0.076,0.063,0.042	-0.026
8901	gene:Solyc03g113590.2	NA	3	-	63674275	63674434	63674275	63674426	63674857	63675027	8901	10,8,10	427,342,458	4,3,7	402,233,344	157	149	2.7047530378568837e-17	6.70959792415e-16	0.022,0.022,0.02	0.009,0.012,0.019	0.008
21982	gene:Solyc12g098910.1	NA	12	+	66276312	66276548	66276326	66276548	66275825	66276005	21982	13,5,0	58,22,20	0,1,3	8,7,15	163	149	3.107032511756529e-17	7.69577179277e-16	0.17,0.172,0.0	0.0,0.116,0.155	0.024
16616	gene:Solyc01g111880.2	NA	1	-	98043419	98043562	98043419	98043493	98044162	98044226	16616	87,57,98	22,4,21	48,39,48	7,0,1	218	149	3.200175794213913e-17	7.91927139039e-16	0.73,0.907,0.761	0.824,1.0,0.97	-0.132
1865	gene:Solyc01g103170.2	NA	1	-	91831688	91831772	91831688	91831769	91832366	91832456	1865	86,55,66	3,7,0	62,61,50	11,12,1	152	149	3.2060307128172684e-17	7.92655422648e-16	0.966,0.885,1.0	0.847,0.833,0.98	0.064
24991	gene:Solyc05g007020.2	NA	5	-	1610630	1610852	1610630	1610838	1611530	1612207	24991	29,21,20	1362,932,1482	9,8,21	518,379,454	163	149	3.248815964846525e-17	8.02504713059e-16	0.019,0.02,0.012	0.016,0.019,0.041	-0.008
3696	gene:Solyc01g005820.2	NA	1	+	539582	539801	539671	539801	539204	539277	3696	100,71,106	66,23,38	47,41,62	40,22,30	238	149	3.254780511487764e-17	8.03249141462e-16	0.487,0.659,0.636	0.424,0.538,0.564	0.085
24646	gene:Solyc01g067560.2	NA	1	-	76352190	76352307	76352190	76352289	76352374	76352479	24646	2,2,0	26,12,36	3,2,2	25,11,18	167	149	3.463674253408811e-17	8.54027870037e-16	0.064,0.129,0.0	0.097,0.14,0.09	-0.045
5137	gene:Solyc12g056280.1	NA	12	+	62231620	62231868	62231863	62231868	62230458	62230634	5137	72,44,21	7,5,7	6,5,3	4,2,0	392	149	3.488053617323011e-17	8.59260701513e-16	0.796,0.77,0.533	0.363,0.487,1.0	0.083
1369	gene:Solyc07g008040.2	NA	7	+	2755867	2756017	2755873	2756017	2755552	2755670	1369	26,19,22	2,0,4	9,12,6	2,0,5	155	149	3.8773321387048163e-17	9.54293473306e-16	0.926,1.0,0.841	0.812,1.0,0.536	0.14
16549	gene:Solyc03g083200.2	NA	3	+	53043979	53044215	53043990	53044215	53043733	53043888	16549	36,18,51	7,1,3	15,10,20	2,0,1	160	149	3.983225797226781e-17	9.79470545856e-16	0.827,0.944,0.941	0.875,1.0,0.949	-0.037
17312	gene:Solyc08g076420.2	NA	8	-	60431900	60432104	60431900	60432023	60432212	60432310	17312	132,67,74	4,7,3	25,27,23	2,0,1	230	149	4.056712497004398e-17	9.96640531417e-16	0.955,0.861,0.941	0.89,1.0,0.937	-0.023
16218	gene:Solyc12g044410.1	NA	12	-	38528375	38528459	38528375	38528456	38529044	38529230	16218	4,0,0	53,56,83	3,3,3	101,70,56	152	149	4.8063861967517816e-17	1.17975327919e-15	0.069,0.0,0.0	0.028,0.04,0.05	-0.016
25549	gene:Solyc01g103690.2	NA	1	-	92244543	92244648	92244543	92244623	92246154	92246307	25549	64,28,35	20,0,6	19,15,14	10,4,4	174	149	4.8586431151686705e-17	1.19150562377e-15	0.733,1.0,0.833	0.619,0.763,0.75	0.145
24095	gene:Solyc05g006940.2	NA	5	-	1537113	1537347	1537113	1537203	1538497	1538584	24095	26,24,29	4,0,2	9,10,8	4,0,2	293	149	5.0000305594624004e-17	1.22507499423e-15	0.768,1.0,0.881	0.534,1.0,0.67	0.148
14604	gene:Solyc07g039510.2	NA	7	-	47620723	47620862	47620723	47620845	47621489	47621572	14604	4,2,2	99,90,170	1,8,11	208,155,177	166	149	5.294978073362551e-17	1.29617444366e-15	0.035,0.02,0.01	0.004,0.044,0.053	-0.012
6659	gene:Solyc12g099340.1	NA	12	-	66527543	66527663	66527543	66527653	66528000	66528163	6659	34,28,60	1,4,1	40,15,18	0,0,1	159	149	5.9946436924509e-17	1.46612934369e-15	0.97,0.868,0.983	1.0,1.0,0.944	-0.041
25523	gene:Solyc12g017450.1	NA	12	+	6717038	6717263	6717070	6717263	6716703	6716915	25523	5,2,9	137,120,115	6,5,4	234,139,299	181	149	6.212951686981263e-17	1.51815761105e-15	0.029,0.014,0.061	0.021,0.029,0.011	0.014
15392	gene:Solyc09g065690.2	NA	9	-	63922595	63922735	63922595	63922722	63922817	63922886	15392	2,4,0	51,36,19	0,0,1	19,28,18	162	149	6.435940761152039e-17	1.57123536735e-15	0.035,0.093,0.0	0.0,0.0,0.049	0.026
14875	gene:Solyc05g009220.2	NA	5	+	3364908	3365016	3364917	3365016	3364769	3364825	14875	11,8,10	4,1,4	14,4,7	2,0,2	158	149	6.648719053288844e-17	1.62172743145e-15	0.722,0.883,0.702	0.868,1.0,0.767	-0.109
19604	gene:Solyc09g092140.2	NA	9	+	71287919	71288044	71287977	71288044	71287733	71287835	19604	5,1,2	58,19,42	4,6,9	26,25,13	207	149	7.14613099417376e-17	1.74149357021e-15	0.058,0.037,0.033	0.1,0.147,0.333	-0.151
23854	gene:Solyc04g015010.2	NA	4	+	5221980	5222100	5221998	5222100	5221744	5221900	23854	0,2,3	85,83,88	3,2,2	60,33,38	167	149	7.399614085130326e-17	1.80165380153e-15	0.0,0.021,0.03	0.043,0.051,0.045	-0.029
28001	gene:Solyc06g084460.2	NA	6	-	49556950	49557059	49556950	49556992	49557721	49557785	28001	59,59,81	2,0,3	126,76,117	5,0,9	216	149	7.609344324740688e-17	1.8510631087e-15	0.953,1.0,0.949	0.946,1.0,0.9	0.019
9088	gene:Solyc01g079510.2	NA	1	+	78575399	78575496	78575458	78575496	78575036	78575107	9088	125,71,128	14,6,8	72,67,64	5,4,2	208	149	8.008704677880684e-17	1.94647276818e-15	0.865,0.894,0.92	0.912,0.923,0.958	-0.038
19718	gene:Solyc02g094090.2	NA	2	-	54729013	54729249	54729013	54729091	54732127	54732269	19718	43,30,13	78,31,70	21,19,7	97,28,54	307	149	8.441704866394469e-17	2.04988089356e-15	0.211,0.32,0.083	0.095,0.248,0.059	0.071
6044	gene:Solyc07g042910.2	NA	7	-	56436123	56436203	56436123	56436198	56436636	56436789	6044	1,0,6	3,0,1	7,0,2	0,0,2	154	149	9.535575092989373e-17	2.3134393013e-15	0.244,NA,0.853	1.0,NA,0.492	-0.198
272	gene:Solyc11g006550.1	NA	11	-	1197458	1197579	1197458	1197523	1197791	1197883	272	192,121,203	2,6,3	247,153,162	0,4,2	205	149	9.623475946713892e-17	2.33268600842e-15	0.986,0.936,0.98	1.0,0.965,0.983	-0.015
19455	gene:Solyc03g093430.2	NA	3	+	54714213	54714476	54714231	54714476	54714081	54714142	19455	257,206,315	8,2,6	231,130,152	0,4,2	167	149	1.0666103776237039e-16	2.58311397592e-15	0.966,0.989,0.979	1.0,0.967,0.985	-0.006
21509	gene:Solyc08g014130.2	NA	8	+	3842975	3843122	3842976	3843122	3842721	3842856	21509	36,35,46	1269,1093,1911	24,27,7	1047,702,1016	150	149	1.1114746245446476e-16	2.68937340042e-15	0.027,0.031,0.023	0.022,0.037,0.007	0.005
1427	gene:Solyc06g062890.2	NA	6	+	39698197	39699402	39699200	39699402	39695354	39695572	1427	466,243,307	20,11,11	123,88,131	24,12,18	1152	149	1.1141738298310172e-16	2.69351028613e-15	0.751,0.741,0.783	0.399,0.487,0.485	0.301
22238	gene:Solyc01g110300.2	NA	1	-	97028617	97028818	97028617	97028808	97028998	97029100	22238	190,202,244	7,3,0	227,189,188	4,5,8	159	149	1.1191799361187873e-16	2.70321180489e-15	0.962,0.984,1.0	0.982,0.973,0.957	0.011
9157	gene:Solyc01g103370.2	NA	1	+	91990277	91990386	91990338	91990386	91990060	91990133	9157	69,70,71	1308,1095,1537	76,56,61	1934,1156,1536	210	149	1.1372563669472388e-16	2.74443755006e-15	0.036,0.043,0.032	0.027,0.033,0.027	0.008
8105	gene:Solyc09g057900.1	NA	9	-	52096667	52096868	52096667	52096823	52097136	52097154	8105	19,19,12	4,1,0	10,1,6	4,1,3	194	149	1.1562426613778812e-16	2.7877840111e-15	0.785,0.936,1.0	0.658,0.434,0.606	0.341
25795	gene:Solyc03g121700.2	NA	3	-	69781888	69781916	69781888	69781893	69782024	69782202	25795	2,4,2	7,1,7	2,1,1	10,6,0	172	149	1.29773452856999e-16	3.12616208869e-15	0.198,0.776,0.198	0.148,0.126,1.0	-0.034
10253	gene:Solyc03g046350.2	NA	3	-	12324100	12324197	12324100	12324194	12325038	12325118	10253	6,5,8	22,21,25	21,10,5	24,11,21	152	149	1.3564227250713565e-16	3.26464924838e-15	0.211,0.189,0.239	0.462,0.471,0.189	-0.161
6435	gene:Solyc02g065360.2	NA	2	+	36558114	36558276	36558124	36558276	36557930	36558028	6435	16,24,16	13,8,10	11,4,5	10,5,5	159	149	1.4067026265791415e-16	3.38267245566e-15	0.536,0.738,0.6	0.508,0.428,0.484	0.151
15496	gene:Solyc06g074320.2	NA	6	+	45942798	45942941	45942812	45942941	45942547	45942710	15496	67,42,60	0,0,2	21,13,27	0,0,5	163	149	1.4217247653473015e-16	3.41577844991e-15	1.0,1.0,0.965	1.0,1.0,0.832	0.044
23962	gene:Solyc01g006040.2	NA	1	-	718016	718203	718016	718195	718282	718402	23962	43,35,39	6,11,7	18,32,27	1,3,0	157	149	1.4306299571383048e-16	3.43414268635e-15	0.872,0.751,0.841	0.945,0.91,1.0	-0.13
18508	gene:Solyc01g006370.2	NA	1	-	1001114	1001207	1001114	1001203	1001349	1001466	18508	129,72,133	0,2,2	141,74,82	5,0,4	153	149	1.5724772463179536e-16	3.7713130504e-15	1.0,0.972,0.985	0.965,1.0,0.952	0.013
7057	gene:Solyc03g007920.2	NA	3	+	2428848	2428889	2428853	2428889	2428698	2428755	7057	12,1,9	171,105,100	5,5,4	165,68,181	154	149	1.7071551330601642e-16	4.0907103765e-15	0.064,0.009,0.08	0.028,0.066,0.021	0.013
19079	gene:Solyc02g080130.2	NA	2	+	44440506	44440598	44440547	44440598	44440278	44440338	19079	19,12,14	389,361,325	26,4,22	309,281,279	190	149	1.8462327480906757e-16	4.42007929954e-15	0.037,0.025,0.033	0.062,0.011,0.058	-0.012
17790	gene:Solyc02g077260.2	NA	2	-	42253376	42253554	42253376	42253544	42253667	42253914	17790	4,2,3	61,57,17	1,2,0	29,27,7	159	149	1.8534277603559893e-16	4.43340571746e-15	0.058,0.032,0.142	0.031,0.065,0.0	0.045
25333	gene:Solyc02g092010.2	NA	2	-	53229736	53229802	53229736	53229799	53229909	53229974	25333	24,14,14	116,48,94	10,7,7	86,37,66	152	149	1.9237152723197036e-16	4.59749371623e-15	0.169,0.222,0.127	0.102,0.156,0.094	0.055
7287	gene:Solyc02g083710.2	NA	2	-	47010613	47010816	47010613	47010688	47011556	47011625	7287	23,9,30	232,213,351	20,21,19	418,355,455	277	149	2.333171648187466e-16	5.57116363468e-15	0.051,0.022,0.044	0.025,0.031,0.022	0.013
2414	gene:Solyc10g076760.1	NA	10	+	59719807	59719926	59719813	59719926	59719616	59719680	2414	35,51,18	4,17,1	29,13,22	4,0,2	155	149	2.352058755087667e-16	5.61134017285e-15	0.894,0.743,0.945	0.875,1.0,0.914	-0.069
17452	gene:Solyc03g116500.2	NA	3	+	65901887	65902058	65901894	65902058	65901670	65901802	17452	105,55,50	3,0,0	131,78,95	5,7,5	156	149	3.224564259096938e-16	7.68615268799e-15	0.971,1.0,1.0	0.962,0.914,0.948	0.049
13071	gene:Solyc07g021630.2	NA	7	-	20383817	20383939	20383817	20383934	20384011	20384110	13071	20,13,17	507,392,615	0,0,1	26,15,19	154	149	3.2410530506840697e-16	7.7186968585e-15	0.037,0.031,0.026	0.0,0.0,0.048	0.015
15166	gene:Solyc04g078300.2	NA	4	+	63059617	63059710	63059620	63059710	63059426	63059488	15166	6,4,4	5,8,3	0,2,0	5,0,0	152	149	3.375156833236853e-16	8.03104406972e-15	0.541,0.329,0.567	0.0,1.0,NA	-0.021
15825	gene:Solyc01g079310.2	NA	1	+	78389614	78389690	78389619	78389690	78389363	78389518	15825	23,10,9	21,23,41	16,5,3	33,22,21	154	149	3.4125496377728874e-16	8.11292695981e-15	0.514,0.296,0.175	0.319,0.18,0.121	0.122
25711	gene:Solyc12g005590.1	NA	12	-	314867	315129	314867	314920	315685	315820	25711	892,490,607	15,15,25	98,89,96	1,2,3	358	149	3.557188134806772e-16	8.44940822143e-15	0.961,0.931,0.91	0.976,0.949,0.93	-0.018
6374	gene:Solyc09g074950.2	NA	9	+	66756524	66756626	66756536	66756626	66756373	66756461	6374	3,2,1	174,94,136	2,2,6	99,72,99	161	149	3.783363569595659e-16	8.97880904341e-15	0.016,0.019,0.007	0.018,0.025,0.053	-0.018
24641	gene:Solyc02g062000.2	NA	2	-	33579800	33579838	33579800	33579831	33579991	33580025	24641	283,204,276	6,5,6	222,143,245	4,0,4	156	149	3.9686623211821303e-16	9.41036211192e-15	0.978,0.975,0.978	0.981,1.0,0.983	-0.011
17665	gene:Solyc06g051390.2	NA	6	+	34733869	34733996	34733968	34733996	34733051	34733124	17665	23,8,18	2,2,0	6,9,8	0,0,2	248	149	4.001515758913609e-16	9.48000526313e-15	0.874,0.706,1.0	1.0,1.0,0.706	-0.042
6290	gene:Solyc05g005800.2	NA	5	+	620465	620594	620513	620594	620301	620386	6290	1,0,2	3,0,10	0,0,1	2,0,0	197	149	4.0567477987589125e-16	9.60249842e-15	0.201,NA,0.131	0.0,NA,1.0	-0.334
17443	gene:Solyc09g008520.2	NA	9	-	2008110	2008207	2008110	2008187	2008301	2008394	17443	91,60,80	41,32,26	3,10,9	2,11,5	169	149	4.1245364152868993e-16	9.75447487059e-15	0.662,0.623,0.731	0.569,0.445,0.613	0.13
22371	gene:Solyc10g047300.1	NA	10	+	40490141	40490286	40490146	40490286	40489829	40490012	22371	47,35,50	3,0,6	51,42,44	4,10,2	154	149	4.284146476193957e-16	1.01231554886e-14	0.938,1.0,0.89	0.925,0.803,0.955	0.048
10596	gene:Solyc01g091950.2	NA	1	+	85485807	85485999	85485835	85485999	85484857	85484917	10596	59,38,36	203,130,81	15,14,6	49,47,49	177	149	4.309281762757888e-16	1.01737171608e-14	0.197,0.197,0.272	0.205,0.2,0.093	0.056
13658	gene:Solyc06g084520.2	NA	6	-	49606244	49606370	49606244	49606366	49606748	49606870	13658	10,8,7	2,0,3	14,3,4	6,1,2	153	149	4.452097823436233e-16	1.0501781183e-14	0.83,1.0,0.694	0.694,0.745,0.661	0.141
4037	gene:Solyc01g087470.2	NA	1	+	82428556	82428693	82428588	82428693	82428204	82428396	4037	8,0,2	121,86,177	5,6,5	155,84,103	181	149	4.509003602951353e-16	1.06268040758e-14	0.052,0.0,0.009	0.026,0.056,0.038	-0.02
20894	gene:Solyc03g096810.2	NA	3	-	59167417	59167522	59167417	59167517	59168164	59168259	20894	234,132,213	10,2,7	196,132,201	7,0,1	154	149	4.541418367080142e-16	1.06939402569e-14	0.958,0.985,0.967	0.964,1.0,0.995	-0.016
27525	gene:Solyc02g050280.2	NA	2	+	4877470	4877644	4877474	4877644	4877249	4877388	27525	85,59,68	5,2,0	45,42,36	12,0,1	153	149	4.928269227221017e-16	1.15948501845e-14	0.943,0.966,1.0	0.785,1.0,0.972	0.051
10212	gene:Solyc09g083120.2	NA	9	-	68799095	68799319	68799095	68799217	68799455	68799535	10212	10,5,3	36,38,41	0,0,2	22,23,21	251	149	4.962951885386916e-16	1.16663655675e-14	0.142,0.072,0.042	0.0,0.0,0.054	0.067
18625	gene:Solyc09g005340.2	NA	9	+	266464	266545	266471	266545	266282	266378	18625	166,82,125	8,6,1	82,59,49	9,6,0	156	149	5.017502844736699e-16	1.17844214786e-14	0.952,0.929,0.992	0.897,0.904,1.0	0.024
27924	gene:Solyc01g109640.2	NA	1	+	96527586	96527634	96527591	96527634	96527262	96527478	27924	5,8,1	39,28,33	2,7,0	54,29,35	154	149	5.631237142339516e-16	1.32144746769e-14	0.11,0.217,0.028	0.035,0.189,0.0	0.044
16167	gene:Solyc02g032960.2	NA	2	+	29537684	29537898	29537697	29537898	29534294	29534766	16167	2,0,3	52,39,50	4,2,4	72,43,34	162	149	5.636149572754642e-16	1.32146104668e-14	0.034,0.0,0.052	0.049,0.041,0.098	-0.034
2241	gene:Solyc01g102650.2	NA	1	+	91401873	91402062	91401957	91402062	91401598	91401671	2241	29,15,17	0,0,2	6,21,16	2,2,0	233	149	5.903489340408374e-16	1.38295080323e-14	1.0,1.0,0.845	0.657,0.87,1.0	0.106
13239	gene:Solyc01g095210.2	NA	1	-	86549984	86550161	86549984	86550133	86551948	86552003	13239	120,50,100	0,4,0	66,68,82	3,0,7	177	149	6.762954993956322e-16	1.58292689502e-14	1.0,0.913,1.0	0.949,1.0,0.908	0.019
5095	gene:Solyc10g005590.2	NA	10	-	475684	475753	475684	475738	475823	476034	5095	37,23,90	6,0,4	80,51,53	11,5,7	164	149	6.789922138786153e-16	1.58787345825e-14	0.849,1.0,0.953	0.869,0.903,0.873	0.052
13036	gene:Solyc02g070100.2	NA	2	+	39936784	39936885	39936788	39936885	39936295	39936424	13036	95,51,109	2,3,0	61,68,89	2,1,6	153	149	7.186965098192884e-16	1.67928220548e-14	0.979,0.943,1.0	0.967,0.985,0.935	0.012
10840	gene:Solyc06g054400.2	NA	6	+	37182998	37183106	37183002	37183106	37181171	37182913	10840	32,24,27	1,0,3	16,3,20	2,4,0	153	149	8.03344849932381e-16	1.87545884734e-14	0.969,1.0,0.898	0.886,0.422,1.0	0.186
20747	gene:Solyc06g075080.2	NA	6	-	46580777	46580880	46580777	46580873	46581446	46581551	20747	4,2,11	3,4,7	10,3,21	5,5,3	156	149	8.064853498873213e-16	1.8811771816e-14	0.56,0.323,0.6	0.656,0.364,0.87	-0.136
3841	gene:Solyc03g097970.2	NA	3	+	60342233	60342308	60342252	60342308	60339727	60339810	3841	14,8,10	295,248,422	9,9,9	455,419,373	168	149	8.470284627845858e-16	1.97405494739e-14	0.04,0.028,0.021	0.017,0.019,0.021	0.011
9917	gene:Solyc08g075020.2	NA	8	+	59179595	59179720	59179617	59179720	59179414	59179501	9917	5,0,1	1,0,0	1,11,4	0,3,3	171	149	8.686378722313371e-16	2.02268533105e-14	0.813,NA,1.0	1.0,0.762,0.537	0.14
22691	gene:Solyc04g007970.2	NA	4	-	1623122	1623257	1623122	1623245	1623329	1623453	22691	11,9,11	4,7,12	3,2,0	5,2,0	161	149	1.0260388338688622e-15	2.38716265784e-14	0.718,0.543,0.459	0.357,0.481,NA	0.154
7877	gene:Solyc09g055180.2	NA	9	+	36918144	36918213	36918147	36918213	36916394	36916469	7877	180,121,140	2,3,6	131,50,56	0,0,2	152	149	1.1390746075968241e-15	2.64788641276e-14	0.989,0.975,0.958	1.0,1.0,0.965	-0.014
11753	gene:Solyc03g118250.2	NA	3	-	67167390	67167492	67167390	67167488	67168185	67168257	11753	42,21,39	0,1,0	18,21,12	2,0,2	153	149	1.205643886226579e-15	2.80024165759e-14	1.0,0.953,1.0	0.898,1.0,0.854	0.067
12494	gene:Solyc03g117060.2	NA	3	-	66324594	66324801	66324594	66324770	66325342	66325466	12494	117,80,72	0,10,3	51,42,43	2,0,2	180	149	1.220480019924112e-15	2.83228359952e-14	1.0,0.869,0.952	0.955,1.0,0.947	-0.027
12259	gene:Solyc10g044900.1	NA	10	+	28884880	28885113	28884894	28885113	28884730	28884799	12259	12,2,10	209,231,286	1,8,3	241,149,196	163	149	1.2624169826782028e-15	2.92710840592e-14	0.05,0.008,0.031	0.004,0.047,0.014	0.008
16719	gene:Solyc08g005720.2	NA	8	+	580769	580939	580779	580939	579850	580004	16719	33,23,8	3,1,4	9,15,6	3,2,4	159	149	1.3562872454238827e-15	3.14208469002e-14	0.912,0.956,0.652	0.738,0.875,0.584	0.108
4106	gene:Solyc06g061000.2	NA	6	+	38975148	38975303	38975208	38975303	38973421	38973637	4106	31,31,69	463,406,670	16,7,22	365,278,374	209	149	1.384284734195565e-15	3.20421894129e-14	0.046,0.052,0.068	0.03,0.018,0.04	0.026
11083	gene:Solyc03g006730.1	NA	3	+	1289032	1289178	1289049	1289178	1288692	1288930	11083	40,40,49	7,5,11	28,24,11	3,2,2	166	149	1.3918497782994415e-15	3.21899259262e-14	0.837,0.878,0.8	0.893,0.915,0.832	-0.042
15877	gene:Solyc11g011390.1	NA	11	+	4470442	4470581	4470472	4470581	4468998	4469114	15877	3,3,2	50,57,67	1,1,2	68,47,56	179	149	1.3977637793304491e-15	3.22992596241e-14	0.048,0.042,0.024	0.012,0.017,0.029	0.019
12147	gene:Solyc01g099100.2	NA	1	+	89417581	89417788	89417710	89417788	89417456	89417517	12147	5,3,0	150,90,92	3,1,6	80,39,62	278	149	1.4224256919839056e-15	3.28412635806e-14	0.018,0.018,0.0	0.02,0.014,0.049	-0.016
19139	gene:Solyc03g114790.2	NA	3	+	64683269	64683506	64683272	64683506	64682328	64682552	19139	0,4,5	97,78,118	3,0,0	116,69,66	152	149	1.543371750869692e-15	3.56034935851e-14	0.0,0.048,0.04	0.025,0.0,0.0	0.021
17001	gene:Solyc10g085570.1	NA	10	+	64687102	64687273	64687128	64687273	64686734	64687036	17001	5,1,0	18,7,14	3,0,2	0,0,10	175	149	1.5784784133865395e-15	3.63825240396e-14	0.191,0.108,0.0	1.0,NA,0.146	-0.473
25266	gene:Solyc06g068120.2	NA	6	+	42216317	42216436	42216320	42216436	42216141	42216246	25266	5,2,2	30,17,17	8,0,1	8,7,9	152	149	1.6801286968274337e-15	3.86927100307e-14	0.14,0.103,0.103	0.495,0.0,0.098	-0.082
19720	gene:Solyc02g094090.2	NA	2	-	54729013	54729249	54729013	54729246	54732127	54732269	19720	10,12,5	24,17,7	12,2,4	4,6,6	152	149	1.8236855167185704e-15	4.19632658078e-14	0.29,0.409,0.412	0.746,0.246,0.395	-0.092
15088	gene:Solyc07g066580.2	NA	7	+	67975348	67975540	67975363	67975540	67975159	67975258	15088	56,32,23	20,22,29	32,17,17	23,13,26	164	149	1.8673076618773328e-15	4.29307279256e-14	0.718,0.569,0.419	0.558,0.543,0.373	0.077
19743	gene:Solyc01g107500.2	NA	1	+	95028784	95028900	95028850	95028900	95028497	95028688	19743	18,8,12	50,27,66	6,6,11	30,16,5	215	149	1.9226316056697255e-15	4.41653628168e-14	0.2,0.17,0.112	0.122,0.206,0.604	-0.15
20897	gene:Solyc02g071040.2	NA	2	-	40533523	40533575	40533523	40533570	40533658	40534727	20897	29,40,43	8,2,6	31,25,29	12,3,6	154	149	1.938569518190499e-15	4.44939298943e-14	0.778,0.951,0.874	0.714,0.89,0.824	0.058
7740	gene:Solyc06g008600.2	NA	6	+	2504200	2504300	2504207	2504300	2502831	2503175	7740	42,24,44	3,0,0	52,30,32	4,1,1	156	149	1.9669331723488527e-15	4.5106897965e-14	0.93,1.0,1.0	0.925,0.966,0.968	0.024
4854	gene:Solyc11g039950.1	NA	11	-	40563334	40563579	40563334	40563382	40569929	40570089	4854	39,26,14	31,15,26	13,10,14	29,19,32	346	149	2.071120344879261e-15	4.7456201101e-14	0.351,0.427,0.188	0.162,0.185,0.159	0.153
13983	gene:Solyc12g020000.1	NA	12	-	12863484	12863576	12863484	12863553	12863973	12864068	13983	13,11,32	700,890,737	19,26,10	518,633,485	172	149	2.101373711374677e-15	4.8108909838e-14	0.016,0.011,0.036	0.031,0.034,0.018	-0.007
24490	gene:Solyc04g008590.2	NA	4	+	2196514	2196627	2196523	2196627	2195989	2196295	24490	117,106,88	20,18,17	148,135,129	14,13,25	158	149	2.2555374593934946e-15	5.15949455312e-14	0.847,0.847,0.83	0.909,0.907,0.83	-0.041
17899	gene:Solyc03g120270.2	NA	3	+	68724326	68724571	68724524	68724571	68723869	68724090	17899	44,32,25	180,146,199	27,10,11	229,171,178	347	149	2.2920648595422658e-15	5.23864798838e-14	0.095,0.086,0.051	0.048,0.024,0.026	0.045
7967	gene:Solyc08g074610.1	NA	8	-	58712485	58712617	58712485	58712590	58712690	58712795	7967	4,0,1	14,25,9	2,0,0	23,2,19	176	149	2.4193074365868216e-15	5.52482950766e-14	0.195,0.0,0.086	0.069,0.0,0.0	0.071
9859	gene:Solyc09g097880.2	NA	9	+	71878810	71878904	71878815	71878904	71877703	71877807	9859	61,26,37	27,7,12	28,19,39	14,2,5	154	149	2.4937146325259058e-15	5.68997535725e-14	0.686,0.782,0.749	0.659,0.902,0.883	-0.076
2941	gene:Solyc09g057710.2	NA	9	-	50228948	50229007	50228948	50228997	50229148	50229346	2941	3,6,7	18,21,37	3,0,0	23,24,24	159	149	2.6319777496619587e-15	6.00042431521e-14	0.135,0.211,0.151	0.109,0.0,0.0	0.129
8269	gene:Solyc07g045330.2	NA	7	+	58431564	58431694	58431572	58431694	58431088	58431209	8269	33,40,52	1,5,1	60,46,54	2,0,2	157	149	2.719661292942182e-15	6.19513807993e-14	0.969,0.884,0.98	0.966,1.0,0.962	-0.032
11107	gene:Solyc09g007730.2	NA	9	+	1274252	1274403	1274269	1274403	1273896	1274137	11107	42,19,66	26,33,38	41,27,16	12,6,10	166	149	2.7684946084159177e-15	6.30110298793e-14	0.592,0.341,0.609	0.754,0.802,0.59	-0.201
9201	gene:Solyc01g101240.2	NA	1	+	91061000	91061065	91061031	91061065	91060814	91060928	9201	1772,1093,1997	15,10,9	486,304,443	10,3,6	180	149	2.827185733004582e-15	6.42930850778e-14	0.99,0.989,0.995	0.976,0.988,0.984	0.009
7065	gene:Solyc01g097190.2	NA	1	+	88125317	88125376	88125355	88125376	88125139	88125212	7065	40,16,36	4,5,3	50,37,33	5,0,3	187	149	2.8316513153615542e-15	6.43408851882e-14	0.888,0.718,0.905	0.888,1.0,0.898	-0.092
27629	gene:Solyc03g120830.2	NA	3	-	69084274	69084356	69084274	69084351	69084750	69084903	27629	18,0,11	54,18,30	4,2,7	41,25,67	154	149	2.883587360317659e-15	6.54663315556e-14	0.244,0.0,0.262	0.086,0.072,0.092	0.085
24140	gene:Solyc02g094390.2	NA	2	+	54926327	54926494	54926331	54926494	54926027	54926114	24140	2,1,0	7,4,8	0,0,2	7,6,1	153	149	2.9526942627866372e-15	6.69794087728e-14	0.218,0.196,0.0	0.0,0.0,0.661	-0.082
11487	gene:Solyc11g007010.1	NA	11	+	1503517	1503761	1503582	1503761	1502180	1502446	11487	36,18,26	6,0,9	39,22,49	4,0,7	214	149	3.0434875080459408e-15	6.89814933027e-14	0.807,1.0,0.668	0.872,1.0,0.83	-0.076
6426	gene:Solyc10g054670.1	NA	10	-	55711541	55711603	55711541	55711561	55712803	55712867	6426	18,11,2	45,30,25	3,2,2	17,12,6	191	149	3.051582275265068e-15	6.91074218927e-14	0.238,0.222,0.059	0.121,0.115,0.206	0.026
24633	gene:Solyc04g018100.2	NA	4	+	9579735	9579931	9579746	9579931	9578339	9578395	24633	2,0,0	9,2,7	4,2,2	8,1,3	160	149	3.091244752022833e-15	6.9947442556e-14	0.171,0.0,0.0	0.318,0.651,0.383	-0.394
20950	gene:Solyc07g007810.2	NA	7	+	2475200	2475348	2475249	2475348	2474926	2474995	20950	2,2,3	65,31,41	1,0,1	22,24,37	198	149	3.127574016760883e-15	7.07107078989e-14	0.023,0.046,0.052	0.033,0.0,0.02	0.023
24310	gene:Solyc10g085810.1	NA	10	+	64892051	64892139	64892085	64892139	64890971	64891196	24310	97,54,81	0,9,3	117,82,145	2,0,0	183	149	3.143234643294088e-15	7.10058010167e-14	1.0,0.83,0.956	0.979,1.0,1.0	-0.064
15803	gene:Solyc12g094410.1	NA	12	+	64635181	64635267	64635213	64635267	64634927	64635008	15803	35,26,18	51,44,49	35,16,24	26,25,44	181	149	3.1649169931173834e-15	7.14363229433e-14	0.361,0.327,0.232	0.526,0.345,0.31	-0.087
16089	gene:Solyc05g052260.2	NA	5	+	62526775	62526945	62526876	62526945	62525414	62525484	16089	14,11,8	11,7,4	6,8,11	29,3,15	250	149	3.1785350779463303e-15	7.16842612732e-14	0.431,0.484,0.544	0.11,0.614,0.304	0.144
2535	gene:Solyc02g094430.2	NA	2	-	54960012	54960123	54960012	54960100	54960211	54960370	2535	75,58,109	4,14,9	80,55,92	5,7,4	172	149	3.1916790609866417e-15	7.19211057277e-14	0.942,0.782,0.913	0.933,0.872,0.952	-0.04
23201	gene:Solyc07g041200.2	NA	7	-	51982076	51982299	51982076	51982200	51982928	51983190	23201	161,106,94	30,26,24	78,68,82	26,20,23	248	149	3.212447365308564e-15	7.23292222755e-14	0.763,0.71,0.702	0.643,0.671,0.682	0.06
12255	gene:Solyc11g065980.1	NA	11	+	51599735	51599879	51599781	51599879	51599032	51599083	12255	158,102,122	3,7,11	141,86,111	0,0,7	195	149	3.333363115046867e-15	7.49896507064e-14	0.976,0.918,0.894	1.0,1.0,0.924	-0.045
26924	gene:Solyc03g124030.2	NA	3	-	70742900	70742980	70742900	70742960	70743374	70743438	26924	7,3,2	4,5,2	0,2,0	2,0,1	169	149	3.4230216579518807e-15	7.69430822057e-14	0.607,0.346,0.469	0.0,1.0,0.0	0.141
15372	gene:Solyc12g055820.1	NA	12	-	61817895	61817999	61817895	61817994	61819202	61819283	15372	2,6,4	10,4,2	4,3,2	18,3,5	154	149	3.4573535091719313e-15	7.7650676463e-14	0.162,0.592,0.659	0.177,0.492,0.279	0.155
27253	gene:Solyc01g105510.2	NA	1	+	93665287	93665445	93665338	93665445	93664928	93665145	27253	3,1,4	16,17,16	0,9,0	1,9,12	200	149	3.4706405478855998e-15	7.78848362358e-14	0.123,0.042,0.157	0.0,0.427,0.0	-0.035
307	gene:Solyc02g082360.2	NA	2	+	46054686	46054835	46054742	46054835	46054560	46054605	307	12,4,5	2,2,3	4,1,4	4,0,9	205	149	3.563123457660044e-15	7.98943852067e-14	0.813,0.592,0.548	0.421,1.0,0.244	0.096
6298	gene:Solyc03g093990.2	NA	3	-	55706215	55706329	55706215	55706315	55706445	55706585	6298	5,4,4	40,28,24	1,0,3	43,22,36	163	149	3.6772994336930524e-15	8.23866402342e-14	0.103,0.116,0.132	0.021,0.0,0.071	0.086
1875	gene:Solyc10g085720.1	NA	10	+	64811196	64811252	64811204	64811252	64808311	64809241	1875	1,1,2	49,43,60	3,3,1	41,41,39	157	149	3.921241938181329e-15	8.77797095388e-14	0.019,0.022,0.031	0.065,0.065,0.024	-0.027
601	gene:Solyc05g014970.2	NA	5	-	9182532	9182641	9182532	9182619	9182716	9183086	601	148,66,165	2,10,0	108,66,91	2,0,3	171	149	4.042375841925927e-15	9.04170195506e-14	0.985,0.852,1.0	0.979,1.0,0.964	-0.035
1372	gene:Solyc07g008040.2	NA	7	+	2760683	2760885	2760718	2760885	2760375	2760547	1372	4,0,7	115,94,142	0,4,0	102,82,101	184	149	4.28517865746478e-15	9.56906056069e-14	0.027,0.0,0.038	0.0,0.038,0.0	0.009
6277	gene:Solyc03g097780.2	NA	3	-	60111728	60111883	60111728	60111879	60112693	60112758	6277	14,5,11	2,0,0	21,6,11	4,0,0	153	149	4.282155425509747e-15	9.56906056069e-14	0.872,1.0,1.0	0.836,1.0,1.0	0.012
167	gene:Solyc06g084160.2	NA	6	+	49374207	49374295	49374228	49374295	49373255	49373402	167	18,9,24	696,494,777	22,28,9	780,344,571	170	149	4.313903146813125e-15	9.62530799667e-14	0.022,0.016,0.026	0.024,0.067,0.014	-0.014
7763	gene:Solyc01g100170.2	NA	1	+	90238602	90238836	90238618	90238836	90237260	90237537	7763	69,42,61	9,11,13	29,45,27	0,8,2	165	149	4.318424375888772e-15	9.62750449927e-14	0.874,0.775,0.809	1.0,0.836,0.924	-0.101
12028	gene:Solyc01g090860.2	NA	1	+	84574101	84574659	84574494	84574659	84569923	84570477	12028	357,166,369	6,0,2	175,74,80	2,0,0	542	149	4.4539081282960164e-15	9.92142660887e-14	0.942,1.0,0.981	0.96,1.0,1.0	-0.012
4672	gene:Solyc07g032260.2	NA	7	+	36560060	36560209	36560114	36560209	36559819	36559986	4672	137,79,113	10,5,10	62,68,83	5,6,15	203	149	4.480914328043267e-15	9.97342346064e-14	0.91,0.921,0.892	0.901,0.893,0.802	0.042
2089	gene:Solyc02g072490.2	NA	2	+	41680181	41680257	41680186	41680257	41679927	41680021	2089	0,0,4	2,0,0	1,0,2	0,0,4	154	149	4.734307380219742e-15	1.05288056533e-13	0.0,NA,1.0	1.0,NA,0.326	-0.163
18224	gene:Solyc12g019740.1	NA	12	+	11253230	11253429	11253264	11253429	11252976	11253153	18224	9,9,3	334,191,328	9,6,5	128,87,143	183	149	4.9571704244448336e-15	1.10154396836e-13	0.021,0.037,0.007	0.054,0.053,0.028	-0.023
18916	gene:Solyc01g099850.2	NA	1	+	89991791	89992117	89991879	89992117	89991196	89991555	18916	99,77,117	7,7,0	98,61,106	3,3,1	237	149	5.0411426498455166e-15	1.11928991902e-13	0.899,0.874,1.0	0.954,0.927,0.985	-0.031
17065	gene:Solyc12g010830.1	NA	12	-	3766834	3767002	3766834	3766999	3767087	3767483	17065	26,28,33	69,82,64	21,11,17	33,17,34	152	149	5.0722516311164204e-15	1.12527923106e-13	0.27,0.251,0.336	0.384,0.388,0.329	-0.081
9291	gene:Solyc02g075630.1	NA	2	-	41780979	41781055	41780979	41781050	41781154	41781254	9291	5,11,8	3,1,3	1,1,3	3,0,5	154	149	5.197666865768628e-15	1.15216359734e-13	0.617,0.914,0.721	0.244,1.0,0.367	0.214
4086	gene:Solyc01g079210.2	NA	1	+	78299745	78299838	78299748	78299838	78299499	78299567	4086	4,15,20	56,49,67	13,7,7	57,61,60	152	149	5.698013540279165e-15	1.26204740911e-13	0.065,0.231,0.226	0.183,0.101,0.103	0.045
9596	gene:Solyc11g008340.1	NA	11	+	2547396	2547594	2547400	2547594	2546912	2547020	9596	175,133,183	7,1,5	155,137,159	12,2,6	153	149	6.0295740910192705e-15	1.33439866936e-13	0.961,0.992,0.973	0.926,0.985,0.963	0.017
1292	gene:Solyc12g096170.1	NA	12	-	65194915	65194986	65194915	65194982	65195793	65195826	1292	22,26,15	4,0,1	52,23,24	2,0,1	153	149	6.499976723840269e-15	1.43733441429e-13	0.843,1.0,0.936	0.962,1.0,0.959	-0.047
20373	gene:Solyc04g074860.2	NA	4	-	60783244	60783343	60783244	60783331	60783431	60783973	20373	1,0,5	13,0,5	2,2,0	4,6,6	161	149	6.522161591587069e-15	1.44106948608e-13	0.066,NA,0.481	0.316,0.236,0.0	0.089
14945	gene:Solyc06g062860.2	NA	6	-	39656846	39656965	39656846	39656939	39657672	39657813	14945	12,5,4	177,123,238	0,2,7	115,116,132	175	149	6.741574100405038e-15	1.48834054004e-13	0.055,0.033,0.014	0.0,0.014,0.043	0.015
27401	gene:Solyc04g082380.2	NA	4	+	66063072	66063281	66063083	66063281	66062090	66062208	27401	4,3,3	90,33,66	13,1,10	116,80,92	160	149	7.510225212354377e-15	1.65669238659e-13	0.04,0.078,0.041	0.095,0.012,0.092	-0.013
12163	gene:Solyc07g009350.2	NA	7	-	4404029	4404219	4404029	4404215	4406071	4406160	12163	155,150,226	4,4,6	147,131,99	4,2,0	153	149	8.00360491748895e-15	1.76409821424e-13	0.974,0.973,0.973	0.973,0.985,1.0	-0.013
16402	gene:Solyc02g091410.2	NA	2	-	52704748	52704819	52704748	52704805	52704884	52704950	16402	1,1,2	56,39,90	5,3,6	75,50,66	163	149	9.26345053854767e-15	2.04013258179e-13	0.016,0.023,0.02	0.057,0.052,0.077	-0.042
1679	gene:Solyc08g043170.2	NA	8	+	22893917	22894004	22893921	22894004	22893565	22893655	1679	332,316,379	16,12,8	516,429,444	11,9,13	153	149	9.640746295810898e-15	2.12150974065e-13	0.953,0.962,0.979	0.979,0.979,0.971	-0.012
19977	gene:Solyc02g087010.2	NA	2	+	49567022	49567202	49567025	49567202	49566865	49566946	19977	1,3,0	39,27,37	1,4,1	24,15,21	152	149	9.651800175913594e-15	2.12222659603e-13	0.025,0.098,0.0	0.039,0.207,0.045	-0.056
10441	gene:Solyc12g035130.1	NA	12	-	60087025	60087125	60087025	60087119	60087206	60087566	10441	7308,6044,9199	203,149,220	4618,3477,4148	84,78,102	155	149	9.707134002383985e-15	2.13267065923e-13	0.972,0.975,0.976	0.981,0.977,0.975	-0.003
18338	gene:Solyc03g118640.2	NA	3	+	67510325	67510403	67510354	67510403	67510190	67510245	18338	8,1,11	146,73,115	3,2,0	85,49,56	178	149	1.0674994214857662e-14	2.34341949615e-13	0.044,0.011,0.074	0.029,0.033,0.0	0.022
3991	gene:Solyc10g074900.1	NA	10	-	58607570	58607642	58607570	58607622	58609555	58609717	3991	44,31,55	10,11,8	72,27,48	5,2,6	169	149	1.097652564020438e-14	2.40767126875e-13	0.795,0.713,0.858	0.927,0.922,0.876	-0.12
1172	gene:Solyc01g097110.1	NA	1	-	88064493	88064627	88064493	88064621	88064705	88064907	1172	2,0,8	0,0,1	2,5,4	3,0,0	155	149	1.1133177455271604e-14	2.44006621184e-13	1.0,NA,0.885	0.391,1.0,1.0	0.145
17367	gene:Solyc04g015580.2	NA	4	+	5872582	5872650	5872592	5872650	5871528	5871576	17367	19,22,24	3,2,2	6,15,16	4,2,3	159	149	1.1149405443310871e-14	2.4416570038e-13	0.856,0.912,0.918	0.584,0.875,0.833	0.131
7711	gene:Solyc04g015350.2	NA	4	+	5554312	5554468	5554320	5554468	5553556	5553735	7711	10,1,6	130,70,97	1,9,5	47,59,30	157	149	1.11757025890074e-14	2.44544855446e-13	0.068,0.013,0.055	0.02,0.126,0.137	-0.049
22768	gene:Solyc02g086790.2	NA	2	-	49403871	49403931	49403871	49403915	49403998	49404138	22768	31,19,39	15,9,8	39,26,39	5,6,13	165	149	1.1761238681093577e-14	2.57150745492e-13	0.651,0.656,0.815	0.876,0.796,0.73	-0.093
8074	gene:Solyc03g080140.2	NA	3	+	52046134	52046347	52046157	52046347	52044034	52045605	8074	11,3,25	392,270,379	3,3,2	211,125,199	172	149	1.2032767709078518e-14	2.62876380264e-13	0.024,0.01,0.054	0.012,0.02,0.009	0.016
16160	gene:Solyc06g084480.2	NA	6	+	49575957	49576024	49575972	49576024	49575720	49575805	16160	3,1,2	4,0,0	4,0,1	2,0,0	164	149	1.2404485360681583e-14	2.70779868487e-13	0.405,1.0,1.0	0.645,NA,1.0	-0.021
15129	gene:Solyc03g121670.2	NA	3	-	69771012	69771092	69771012	69771089	69771793	69771913	15129	3,4,0	23,19,16	2,2,4	6,10,10	152	149	1.2724968884681662e-14	2.77553187508e-13	0.113,0.171,0.0	0.246,0.164,0.282	-0.136
27161	gene:Solyc12g005470.1	NA	12	+	282630	282788	282636	282788	281931	282009	27161	49,33,48	3,3,0	40,18,63	0,0,2	155	149	1.2856798505993114e-14	2.8020409298e-13	0.94,0.914,1.0	1.0,1.0,0.968	-0.038
24482	gene:Solyc02g072160.2	NA	2	+	41474963	41475125	41475015	41475125	41474652	41474874	24482	2,2,19	2,2,0	11,4,1	0,0,2	201	149	1.377311722478758e-14	2.99934419181e-13	0.426,0.426,1.0	1.0,1.0,0.27	-0.139
12930	gene:Solyc06g060610.2	NA	6	-	38611474	38611594	38611474	38611556	38612556	38613319	12930	8,2,4	73,73,113	4,4,4	182,115,122	187	149	1.3973237887903232e-14	3.04049167503e-13	0.08,0.021,0.027	0.017,0.027,0.025	0.02
2709	gene:Solyc01g107150.2	NA	1	-	94763633	94763745	94763633	94763742	94763853	94764117	2709	9,7,9	139,125,208	28,20,16	230,126,200	152	149	1.409953026284005e-14	3.0655216716e-13	0.06,0.052,0.041	0.107,0.135,0.073	-0.054
25637	gene:Solyc01g067120.2	NA	1	-	75484696	75484824	75484696	75484796	75485145	75485385	25637	3,4,3	85,79,112	5,3,5	328,244,275	177	149	1.4985262646056068e-14	3.25549748195e-13	0.029,0.041,0.022	0.013,0.01,0.015	0.018
23111	gene:Solyc07g045040.2	NA	7	+	58140127	58140375	58140134	58140375	58139180	58139414	23111	138,85,81	6,0,3	60,35,57	8,2,4	156	149	1.5223265804760308e-14	3.30456553805e-13	0.956,1.0,0.963	0.878,0.944,0.932	0.055
5938	gene:Solyc10g083870.1	NA	10	-	63599859	63599970	63599859	63599954	63600071	63600152	5938	16,4,2	53,49,116	2,1,4	98,59,48	165	149	1.5544424116933604e-14	3.37159178396e-13	0.214,0.069,0.015	0.018,0.015,0.07	0.065
6940	gene:Solyc07g044830.2	NA	7	+	57877496	57877656	57877618	57877656	57877118	57877345	6940	23,21,15	127,100,73	4,6,2	130,95,133	271	149	1.560588004905447e-14	3.38222659885e-13	0.091,0.104,0.102	0.017,0.034,0.008	0.079
24510	gene:Solyc06g043170.2	NA	6	+	29641800	29641908	29641805	29641908	29640452	29640497	24510	1,0,4	27,17,21	5,5,8	24,12,12	154	149	1.5642861276416084e-14	3.38754436599e-13	0.035,0.0,0.156	0.168,0.287,0.392	-0.219
17647	gene:Solyc12g008750.1	NA	12	+	2110161	2110330	2110166	2110330	2109107	2109233	17647	346,365,436	6,0,15	372,212,263	2,3,4	154	149	1.580059122727079e-14	3.41898166771e-13	0.982,1.0,0.966	0.994,0.986,0.985	-0.006
7782	gene:Solyc03g059260.2	NA	3	-	28188272	28188439	28188272	28188403	28188787	28188869	7782	1,0,3	28,18,30	2,2,9	56,27,41	185	149	1.6365657295310023e-14	3.5384396921e-13	0.028,0.0,0.075	0.028,0.056,0.15	-0.044
24853	gene:Solyc10g006460.2	NA	10	+	1065521	1065599	1065542	1065599	1065077	1065239	24853	10,6,11	247,212,242	5,2,5	159,158,188	170	149	1.6648038829243894e-14	3.59663702358e-13	0.034,0.024,0.038	0.027,0.011,0.023	0.012
16166	gene:Solyc02g032960.2	NA	2	+	29542705	29542926	29542752	29542926	29541667	29541799	16166	6,0,0	42,18,35	3,0,0	59,30,43	196	149	1.7379717028676054e-14	3.75173098523e-13	0.098,0.0,0.0	0.037,0.0,0.0	0.02
6481	gene:Solyc04g005410.1	NA	4	-	287433	287536	287433	287525	287610	287654	6481	4,5,13	5,8,2	4,0,0	3,0,2	160	149	1.7676468834820294e-14	3.81276670485e-13	0.427,0.368,0.858	0.554,NA,0.0	0.274
9992	gene:Solyc09g060080.2	NA	9	+	57533641	57533713	57533659	57533713	57533360	57533557	9992	1,2,0	55,24,64	2,0,3	28,13,23	167	149	1.7830413699957265e-14	3.84292708889e-13	0.016,0.069,0.0	0.06,0.0,0.104	-0.026
19819	gene:Solyc04g079550.2	NA	4	-	63973410	63973499	63973410	63973482	63973570	63973639	19819	18,10,26	513,326,496	23,15,23	456,297,363	166	149	1.8712269584210263e-14	4.02979976544e-13	0.031,0.027,0.045	0.043,0.043,0.054	-0.012
24498	gene:Solyc10g085200.1	NA	10	+	64472515	64472594	64472520	64472594	64472131	64472255	24498	16,2,25	251,235,333	0,0,3	101,66,68	154	149	1.8899030968117067e-14	4.06680254532e-13	0.058,0.008,0.068	0.0,0.0,0.041	0.031
7771	gene:Solyc03g005050.2	NA	3	+	45172	45309	45175	45309	44286	44719	7771	3,2,0	5,4,0	0,2,1	6,0,0	152	149	1.9246130786008062e-14	4.13822216529e-13	0.37,0.329,NA	0.0,1.0,1.0	-0.317
25476	gene:Solyc03g081260.2	NA	3	-	52153291	52153487	52153291	52153468	52153564	52153679	25476	16,17,12	1,4,0	10,7,6	6,0,3	168	149	2.0093798439423772e-14	4.31707409092e-13	0.934,0.79,1.0	0.596,1.0,0.639	0.163
25120	gene:Solyc02g081040.2	NA	2	-	45104848	45105065	45104848	45105045	45105128	45105286	25120	1,1,2	47,44,26	1,0,7	42,35,39	169	149	2.01473773859052e-14	4.32517160743e-13	0.018,0.02,0.064	0.021,0.0,0.137	-0.019
2728	gene:Solyc07g041660.2	NA	7	-	53845553	53845682	53845553	53845655	53845883	53845961	2728	5,3,5	8,3,4	1,0,1	4,0,1	176	149	2.1136005142605565e-14	4.53383133165e-13	0.346,0.458,0.514	0.175,NA,0.458	0.123
10289	gene:Solyc06g084510.2	NA	6	-	49596935	49597012	49596935	49596992	49597481	49597568	10289	2,2,4	181,115,226	1,1,10	152,99,130	169	149	2.150369656432572e-14	4.60907184392e-13	0.01,0.015,0.015	0.006,0.009,0.064	-0.013
23881	gene:Solyc01g098700.2	NA	1	+	89122265	89122361	89122274	89122361	89122105	89122160	23881	11,2,10	258,144,288	4,1,3	146,90,130	158	149	2.2008779017732903e-14	4.7136189901e-13	0.039,0.013,0.032	0.025,0.01,0.021	0.009
21727	gene:Solyc04g007700.2	NA	4	+	1387795	1387877	1387845	1387877	1387413	1387535	21727	125,87,164	3,2,7	193,130,211	2,2,1	199	149	2.2579197357615592e-14	4.83198373641e-13	0.969,0.97,0.946	0.986,0.98,0.994	-0.025
22871	gene:Solyc03g005340.2	NA	3	-	202793	202969	202793	202965	203908	204060	22871	146,91,47	23,12,7	93,32,55	4,10,4	153	149	2.3482034272269884e-14	5.02124473626e-13	0.861,0.881,0.867	0.958,0.757,0.931	-0.012
2438	gene:Solyc03g033540.2	NA	3	-	5081153	5081289	5081153	5081265	5081387	5081446	2438	47,30,46	429,267,393	39,37,28	505,427,459	173	149	2.468211954204541e-14	5.27372037719e-13	0.086,0.088,0.092	0.062,0.069,0.05	0.028
19956	gene:Solyc12g049530.1	NA	12	+	36706216	36706333	36706225	36706333	36706033	36706093	19956	235,131,255	13,3,0	78,36,90	0,0,13	158	149	2.4734049431188388e-14	5.28067105542e-13	0.945,0.976,1.0	1.0,1.0,0.867	0.018
17214	gene:Solyc11g067220.1	NA	11	+	52969428	52969489	52969445	52969489	52969210	52969257	17214	13,3,7	0,2,0	6,2,6	4,0,2	166	149	2.562934795448419e-14	5.46752727797e-13	1.0,0.574,1.0	0.574,1.0,0.729	0.09
12931	gene:Solyc12g005400.1	NA	12	-	236750	236921	236750	236893	237014	237101	12931	4,10,6	0,0,0	4,2,0	9,2,8	177	149	2.5864934345403194e-14	5.5134641959e-13	1.0,1.0,1.0	0.272,0.457,0.0	0.757
10573	gene:Solyc10g074980.1	NA	10	+	58692769	58692882	58692775	58692882	58692443	58692572	10573	178,132,204	475,290,498	175,141,210	553,371,588	155	149	2.6798274527841503e-14	5.70794859877e-13	0.265,0.304,0.283	0.233,0.268,0.256	0.032
18570	gene:Solyc06g066340.2	NA	6	+	41633050	41633114	41633053	41633114	41631529	41631692	18570	22,9,7	2,5,0	20,9,11	6,10,6	152	149	2.7623325892582058e-14	5.87908173668e-13	0.915,0.638,1.0	0.766,0.469,0.642	0.225
11782	gene:Solyc03g083420.2	NA	3	+	53291171	53291302	53291185	53291302	53291009	53291088	11782	3,4,6	119,132,215	9,4,1	95,57,57	163	149	2.7835527723996194e-14	5.91961640762e-13	0.023,0.027,0.025	0.08,0.06,0.016	-0.027
8498	gene:Solyc12g036250.1	NA	12	+	53180967	53181177	53181019	53181177	53179673	53179796	8498	21,9,12	269,173,180	16,3,10	222,162,230	201	149	2.974270446972722e-14	6.32026665395e-13	0.055,0.037,0.047	0.051,0.014,0.031	0.014
9155	gene:Solyc01g103370.2	NA	1	+	91990277	91990517	91990490	91990517	91990060	91990133	9155	141,74,106	3,2,8	117,77,110	1,2,4	362	149	3.0450434307984364e-14	6.46561054834e-13	0.951,0.938,0.845	0.98,0.941,0.919	-0.035
9154	gene:Solyc01g103370.2	NA	1	+	91990469	91990517	91990490	91990517	91990060	91990133	9154	102,37,73	3,2,8	80,47,73	1,2,4	170	149	3.1483086885447755e-14	6.67966569064e-13	0.968,0.942,0.889	0.986,0.954,0.941	-0.027
4226	gene:Solyc05g056280.2	NA	5	+	65632908	65632959	65632911	65632959	65632720	65632779	4226	8,10,16	10,16,9	3,6,11	1,8,2	152	149	3.298637233062647e-14	6.99316231474e-13	0.44,0.38,0.635	0.746,0.424,0.844	-0.186
12807	gene:Solyc02g090130.2	NA	2	-	51751738	51751864	51751738	51751857	51759689	51760012	12807	105,70,126	9,10,13	52,48,44	7,0,0	156	149	3.339351787511928e-14	7.0739684831e-13	0.918,0.87,0.903	0.876,1.0,1.0	-0.062
894	gene:Solyc04g080390.2	NA	4	-	64586494	64586643	64586494	64586625	64586719	64586827	894	12,4,8	164,73,115	1,0,1	17,12,14	167	149	3.5613132983802777e-14	7.5382977679e-13	0.061,0.047,0.058	0.05,0.0,0.06	0.019
14273	gene:Solyc02g071800.2	NA	2	+	41151548	41151626	41151557	41151626	41151377	41151449	14273	194,89,151	5,10,9	104,56,37	9,6,4	158	149	3.56613449087912e-14	7.54263768269e-13	0.973,0.894,0.941	0.916,0.898,0.897	0.032
26766	gene:Solyc11g066340.1	NA	11	+	52087337	52087509	52087370	52087509	52083658	52083738	26766	26,36,32	7,6,5	34,21,22	8,8,8	182	149	3.6043770057798513e-14	7.61760453993e-13	0.753,0.831,0.84	0.777,0.682,0.692	0.091
9493	gene:Solyc02g093490.2	NA	2	+	54350171	54350222	54350208	54350222	54349915	54350066	9493	20,14,23	281,275,453	3,6,9	164,131,138	186	149	3.777984289206873e-14	7.97831732634e-13	0.054,0.039,0.039	0.014,0.035,0.05	0.011
16384	gene:Solyc02g083320.2	NA	2	-	46770660	46770855	46770660	46770840	46770945	46771095	16384	206,194,247	7,5,7	186,149,186	0,4,0	164	149	3.9263768424700615e-14	8.28526387821e-13	0.964,0.972,0.97	1.0,0.971,1.0	-0.022
487	gene:Solyc06g060420.2	NA	6	-	38432974	38433043	38432974	38433028	38433109	38433120	487	35,25,27	214,131,207	22,13,10	256,218,262	164	149	3.9889999166999135e-14	8.41088820546e-13	0.129,0.148,0.106	0.072,0.051,0.034	0.075
18804	gene:Solyc06g068930.1	NA	6	+	42759530	42759639	42759535	42759639	42759360	42759418	18804	217,213,395	7,4,15	303,234,295	9,2,27	154	149	4.168109423056819e-14	8.78174199729e-13	0.968,0.981,0.962	0.97,0.991,0.914	0.012
26025	gene:Solyc06g071430.2	NA	6	+	43953485	43955049	43954855	43955049	43953269	43953362	26025	773,478,788	9,8,5	354,276,413	7,0,12	1519	149	4.6133220676996253e-14	9.7122382061e-13	0.894,0.854,0.939	0.832,1.0,0.771	0.028
16613	gene:Solyc01g111880.2	NA	1	-	98043270	98043517	98043270	98043493	98044162	98044226	16613	78,54,86	22,4,21	46,33,50	7,0,1	173	149	4.823755368083058e-14	1.01474068682e-12	0.753,0.921,0.779	0.85,1.0,0.977	-0.125
16637	gene:Solyc01g111880.2	NA	1	-	98044162	98044258	98044162	98044226	98045559	98045735	16637	819,635,738	6,11,12	347,248,335	4,3,0	181	149	4.909862416033379e-14	1.03205687125e-12	0.991,0.979,0.981	0.986,0.986,1.0	-0.007
15679	gene:Solyc01g101250.2	NA	1	-	91065205	91065443	91065205	91065339	91065592	91065747	15679	115,94,93	2,1,0	54,37,33	4,0,1	253	149	4.953227269288407e-14	1.04036882328e-12	0.971,0.982,1.0	0.888,1.0,0.951	0.038
16189	gene:Solyc12g015710.1	NA	12	-	5689088	5689174	5689088	5689167	5689378	5689450	16189	23,11,29	6,1,0	4,9,11	7,0,0	156	149	5.1014644458047186e-14	1.07067820878e-12	0.785,0.913,1.0	0.353,1.0,1.0	0.115
24843	gene:Solyc11g066960.1	NA	11	-	52744717	52744931	52744717	52744792	52745262	52745384	24843	6,2,2	20,16,17	1,3,2	28,20,15	288	149	5.151994669280669e-14	1.08045028423e-12	0.134,0.061,0.057	0.018,0.072,0.065	0.032
25396	gene:Solyc04g025200.2	NA	4	-	25273649	25274324	25273649	25273753	25280242	25280312	25396	11,22,16	125,94,85	6,5,8	59,37,69	720	149	5.312219672201701e-14	1.11319423939e-12	0.018,0.046,0.037	0.021,0.027,0.023	0.01
12508	gene:Solyc03g117060.2	NA	3	-	66324594	66324789	66324594	66324779	66325342	66325466	12508	28,31,17	700,608,838	8,7,10	833,497,519	159	149	5.824328976132024e-14	1.21956968507e-12	0.036,0.046,0.019	0.009,0.013,0.018	0.02
4521	gene:Solyc09g056260.2	NA	9	-	48070330	48070500	48070330	48070475	48080863	48080899	4521	5,1,0	3,0,1	1,0,4	0,0,2	174	149	7.026590109803174e-14	1.47018300829e-12	0.588,1.0,0.0	1.0,NA,0.631	-0.286
16090	gene:Solyc05g052260.2	NA	5	+	62526775	62526945	62526813	62526945	62525414	62525484	16090	6,6,3	0,0,2	4,3,9	2,1,0	187	149	7.339248605081873e-14	1.5344215536e-12	1.0,1.0,0.544	0.614,0.705,1.0	0.075
11848	gene:Solyc06g049060.2	NA	6	-	32341687	32341730	32341687	32341700	32342540	32343138	11848	16,4,18	0,0,3	5,7,15	2,2,6	179	149	7.408537899415449e-14	1.54771918772e-12	1.0,1.0,0.833	0.675,0.744,0.675	0.246
7960	gene:Solyc03g114300.2	NA	3	+	64313255	64313469	64313397	64313469	64313011	64313108	7960	60,30,31	35,9,9	13,2,12	4,3,12	291	149	7.728360535457021e-14	1.61329526178e-12	0.467,0.631,0.638	0.625,0.254,0.339	0.173
23408	gene:Solyc03g116750.2	NA	3	-	66039531	66039714	66039531	66039658	66039798	66039924	23408	76,58,58	6,0,0	51,28,26	2,0,0	205	149	8.391585982731446e-14	1.75040124165e-12	0.902,1.0,1.0	0.949,1.0,1.0	-0.016
2483	gene:Solyc03g043870.2	NA	3	-	7540494	7540566	7540494	7540556	7540635	7540829	2483	4,5,3	2,2,2	6,12,8	0,4,0	159	149	8.52738323569332e-14	1.77736523016e-12	0.652,0.701,0.584	1.0,0.738,1.0	-0.267
22212	gene:Solyc12g019470.1	NA	12	-	10409420	10409562	10409420	10409555	10410297	10410399	22212	142,127,130	19,21,17	115,112,128	8,21,8	156	149	8.854384909820225e-14	1.84411026496e-12	0.877,0.852,0.88	0.932,0.836,0.939	-0.033
9156	gene:Solyc01g103370.2	NA	1	+	91990358	91990517	91990490	91990517	91990060	91990133	9156	134,74,110	3,2,8	116,73,108	1,2,4	281	149	9.037678303733859e-14	1.88084588001e-12	0.959,0.952,0.879	0.984,0.951,0.935	-0.027
611	gene:Solyc11g039750.1	NA	11	+	42843601	42843708	42843604	42843708	42843403	42843462	611	0,0,9	9,0,4	14,2,17	8,18,15	152	149	9.728421385888635e-14	2.02305086742e-12	0.0,NA,0.688	0.632,0.098,0.526	-0.075
8958	gene:Solyc01g081050.2	NA	1	+	80381171	80381524	80381276	80381524	80380964	80381074	8958	238,185,243	46,19,35	124,48,109	8,12,8	254	149	9.867150274066138e-14	2.05033356954e-12	0.752,0.851,0.803	0.901,0.701,0.889	-0.028
8515	gene:Solyc02g087600.2	NA	2	+	49978669	49978863	49978688	49978863	49978000	49978555	8515	18,11,12	73,35,67	5,0,14	41,27,49	168	149	1.042444275223583e-13	2.16448326589e-12	0.179,0.218,0.137	0.098,0.0,0.202	0.078
27568	gene:Solyc09g011020.2	NA	9	-	4361510	4361591	4361510	4361572	4361660	4361865	27568	2,7,4	83,56,60	1,3,3	74,38,74	168	149	1.0849287648247454e-13	2.25097910879e-12	0.021,0.1,0.056	0.012,0.065,0.035	0.022
21225	gene:Solyc04g050470.2	NA	4	-	47282609	47282676	47282609	47282672	47282769	47282902	21225	29,18,22	9,8,14	4,4,13	8,3,6	153	149	1.1159230004209464e-13	2.31352170559e-12	0.758,0.687,0.605	0.327,0.565,0.678	0.16
1905	gene:Solyc06g050720.2	NA	6	+	33492188	33492260	33492195	33492260	33491967	33492119	1905	22,12,18	7,1,1	11,11,10	0,4,7	156	149	1.1916587559740129e-13	2.46865624021e-12	0.75,0.92,0.945	1.0,0.724,0.577	0.105
27664	gene:Solyc03g025850.2	NA	3	+	3248242	3248300	3248252	3248300	3247521	3247857	27664	16,30,13	1491,1431,786	11,14,9	411,601,380	159	149	1.1977332667230114e-13	2.47935340331e-12	0.01,0.019,0.015	0.024,0.021,0.022	-0.008
4056	gene:Solyc09g090420.2	NA	9	-	69941232	69941340	69941232	69941324	69942643	69942733	4056	68,47,56	2,0,3	54,29,56	4,1,4	165	149	1.2075716837535222e-13	2.49781981789e-12	0.968,1.0,0.944	0.924,0.963,0.927	0.033
5676	gene:Solyc07g040740.2	NA	7	-	49470959	49471061	49470959	49471056	49473326	49473413	5676	12,13,32	4,3,1	43,32,43	2,2,3	154	149	1.2192331318766108e-13	2.52002620219e-12	0.744,0.807,0.969	0.954,0.939,0.933	-0.102
13162	gene:Solyc01g107690.2	NA	1	+	95150906	95151120	95151019	95151120	95148991	95149335	13162	5,5,5	5,5,8	6,6,4	0,3,6	262	149	1.2959541126072605e-13	2.67656805002e-12	0.363,0.363,0.262	1.0,0.532,0.275	-0.273
9051	gene:Solyc11g044480.1	NA	11	+	32606220	32606352	32606223	32606352	32604982	32605097	9051	4,1,4	153,91,169	8,1,5	158,92,105	152	149	1.3481072073067425e-13	2.78217030251e-12	0.025,0.011,0.023	0.047,0.011,0.045	-0.015
15069	gene:Solyc01g005440.2	NA	1	+	310666	310908	310819	310908	310219	310362	15069	149,56,114	230,156,301	65,40,60	128,129,178	302	149	1.3793301126780976e-13	2.84445037858e-12	0.242,0.15,0.157	0.2,0.133,0.143	0.024
4006	gene:Solyc01g108220.2	NA	1	-	95575285	95575325	95575285	95575303	95577440	95577526	4006	36,15,33	4,4,6	19,18,3	4,7,2	171	149	1.401939836860446e-13	2.88888753211e-12	0.887,0.766,0.827	0.805,0.691,0.567	0.139
4477	gene:Solyc03g097790.2	NA	3	+	60127413	60128882	60128798	60128882	60123108	60123234	4477	64,57,63	162,127,138	52,38,36	231,163,209	1534	149	1.4092253868497704e-13	2.90170380147e-12	0.037,0.042,0.042	0.021,0.022,0.016	0.021
16750	gene:Solyc12g021290.1	NA	12	-	15394731	15394952	15394731	15394949	15395020	15395124	16750	12,7,31	15,27,17	14,4,7	27,12,8	152	149	1.4104334584115958e-13	2.90199615808e-12	0.44,0.203,0.641	0.337,0.246,0.462	0.08
3846	gene:Solyc03g082850.2	NA	3	-	52702872	52703022	52702872	52702988	52703589	52704035	3846	43,30,21	31,23,17	25,7,14	9,4,10	183	149	1.481307379473666e-13	3.04551874446e-12	0.53,0.515,0.501	0.693,0.588,0.533	-0.089
21910	gene:Solyc02g063050.2	NA	2	+	35086057	35086166	35086073	35086166	35085918	35085960	21910	1,0,8	128,53,110	0,0,3	93,51,76	165	149	1.5727833314975307e-13	3.23114981635e-12	0.007,0.0,0.062	0.0,0.0,0.034	0.012
10100	gene:Solyc08g008040.2	NA	8	+	2537290	2537422	2537302	2537422	2536428	2536497	10100	8,15,17	135,98,120	10,17,17	97,98,79	161	149	1.6207270165552173e-13	3.32713500133e-12	0.052,0.124,0.116	0.087,0.138,0.166	-0.033
24252	gene:Solyc09g075990.2	NA	9	-	67671790	67671919	67671790	67671883	67671984	67672028	24252	2,1,2	5,2,2	0,0,4	2,0,0	185	149	1.6632644695674445e-13	3.41188561613e-12	0.244,0.287,0.446	0.0,NA,1.0	-0.174
26246	gene:Solyc10g084810.1	NA	10	-	64216384	64216561	64216384	64216553	64216655	64216674	26246	5,0,3	0,0,4	5,0,3	0,0,2	157	149	1.8449058697843161e-13	3.78164026215e-12	1.0,NA,0.416	1.0,NA,0.587	-0.086
18526	gene:Solyc01g079090.2	NA	1	+	78158224	78158315	78158230	78158315	78157374	78158053	18526	28,22,56	113,63,115	12,20,20	84,59,49	155	149	1.846835929765962e-13	3.78274799429e-12	0.192,0.251,0.319	0.121,0.246,0.282	0.038
20227	gene:Solyc06g064640.2	NA	6	+	40288515	40288585	40288519	40288585	40287590	40287692	20227	11,1,3	5,5,14	3,4,4	12,12,11	153	149	1.9276475452252164e-13	3.94530028786e-12	0.682,0.163,0.173	0.196,0.245,0.262	0.105
21908	gene:Solyc02g063050.2	NA	2	+	35083754	35083849	35083758	35083849	35083212	35083553	21908	4,3,10	175,107,176	11,6,6	150,96,115	153	149	1.9875306514425833e-13	4.06480630075e-12	0.022,0.027,0.052	0.067,0.057,0.048	-0.024
16450	gene:Solyc10g080560.1	NA	10	+	61803670	61803839	61803675	61803839	61803532	61803590	16450	7,7,28	41,26,36	9,7,32	26,22,32	154	149	2.0973426341141967e-13	4.2861684567e-12	0.142,0.207,0.429	0.251,0.235,0.492	-0.067
27418	gene:Solyc11g005680.1	NA	11	-	504522	504620	504522	504603	504746	504749	27418	49,27,48	11,6,5	56,51,45	6,4,3	166	149	2.0997766387195348e-13	4.28792347206e-12	0.8,0.802,0.896	0.893,0.92,0.931	-0.082
12373	gene:Solyc07g017610.2	NA	7	+	7675773	7675862	7675781	7675862	7674869	7675117	12373	15,4,20	315,187,291	4,3,1	86,50,114	157	149	2.1715708415318778e-13	4.43120913623e-12	0.043,0.02,0.061	0.042,0.054,0.008	0.007
12509	gene:Solyc03g117060.2	NA	3	-	66324594	66324789	66324594	66324770	66325342	66325466	12509	121,90,78	0,10,3	54,43,43	2,0,2	168	149	2.3132879224944105e-13	4.71685472196e-12	1.0,0.889,0.958	0.96,1.0,0.95	-0.021
27074	gene:Solyc06g054410.2	NA	6	-	37189524	37189679	37189524	37189650	37191547	37191921	27074	3,3,10	80,81,141	4,4,3	111,135,125	178	149	2.365519805465074e-13	4.81974660364e-12	0.03,0.03,0.056	0.029,0.024,0.02	0.014
1169	gene:Solyc10g074990.1	NA	10	-	58693957	58694198	58693957	58693993	58694327	58694417	1169	7,3,4	63,32,42	0,2,2	8,19,25	354	149	2.4388806950076913e-13	4.96550272242e-12	0.045,0.038,0.039	0.0,0.042,0.033	0.016
13769	gene:Solyc08g066680.2	NA	8	-	55507639	55507745	55507639	55507724	55507940	55507957	13769	17,43,27	27,11,28	15,19,11	26,8,18	170	149	2.455304666968489e-13	4.99335048384e-12	0.356,0.774,0.458	0.336,0.675,0.349	0.076
23669	gene:Solyc09g057910.2	NA	9	+	52228500	52228578	52228507	52228578	52227439	52227531	23669	10,12,7	80,34,25	4,6,3	58,36,39	156	149	2.4562272869717096e-13	4.99335048384e-12	0.107,0.252,0.211	0.062,0.137,0.068	0.101
21447	gene:Solyc01g010830.2	NA	1	-	6238674	6238794	6238674	6238788	6239082	6239250	21447	19,21,26	47,12,32	24,14,11	7,16,16	155	149	2.6441185852848575e-13	5.3713098515e-12	0.28,0.627,0.439	0.767,0.457,0.398	-0.092
20189	gene:Solyc02g062620.2	NA	2	-	34365468	34365548	34365468	34365538	34366733	34366815	20189	26,26,11	515,340,550	23,6,21	636,362,465	159	149	2.860344881962178e-13	5.80622282117e-12	0.045,0.067,0.018	0.033,0.015,0.041	0.014
12505	gene:Solyc03g117060.2	NA	3	-	66324594	66324815	66324594	66324770	66325342	66325466	12505	118,81,73	0,10,3	53,42,42	2,0,2	194	149	2.8728933255739016e-13	5.82734941993e-12	1.0,0.862,0.949	0.953,1.0,0.942	-0.028
7860	gene:Solyc01g067270.2	NA	1	+	75672507	75672556	75672520	75672556	75670522	75670585	7860	0,1,2	23,5,6	0,1,4	6,4,10	162	149	2.8922927752887855e-13	5.86233072495e-12	0.0,0.155,0.235	0.0,0.187,0.269	-0.022
10482	gene:Solyc12g096610.1	NA	12	+	65451885	65452072	65452009	65452072	65451169	65451339	10482	85,77,81	12,5,12	72,35,60	15,11,15	273	149	2.9364481928866997e-13	5.94740001924e-12	0.794,0.894,0.787	0.724,0.635,0.686	0.143
13958	gene:Solyc11g012160.1	NA	11	+	5096828	5096916	5096853	5096916	5096696	5096767	13958	10,5,10	143,100,147	5,0,2	110,57,92	174	149	2.9702286711461725e-13	6.01134532768e-12	0.056,0.041,0.055	0.037,0.0,0.018	0.032
4166	gene:Solyc10g083520.1	NA	10	+	63316082	63316210	63316129	63316210	63315802	63315913	4166	34,18,12	424,474,264	5,13,6	296,323,307	196	149	3.076803045375914e-13	6.2224112703e-12	0.057,0.028,0.033	0.013,0.03,0.015	0.02
13045	gene:Solyc06g030570.2	NA	6	+	19813166	19813218	19813188	19813218	19809380	19809478	13045	5,2,2	70,32,69	10,1,1	38,29,44	171	149	3.0819330633303973e-13	6.2281588654e-12	0.059,0.052,0.025	0.187,0.029,0.019	-0.033
3877	gene:Solyc08g063050.2	NA	8	+	52598137	52598271	52598146	52598271	52597805	52598051	3877	35,19,36	83,49,114	46,18,17	60,42,62	158	149	3.1015386995869137e-13	6.2631294467e-12	0.285,0.268,0.229	0.42,0.288,0.205	-0.044
25772	gene:Solyc03g121820.2	NA	3	+	69861876	69862051	69861902	69862051	69861734	69861804	25772	13,6,7	167,100,97	5,2,2	79,61,43	175	149	3.1760560230300137e-13	6.40885255766e-12	0.062,0.049,0.058	0.051,0.027,0.038	0.018
15755	gene:Solyc03g119650.2	NA	3	+	68210856	68210980	68210878	68210980	68210551	68210738	15755	44,32,42	15,9,16	41,22,27	0,9,2	171	149	3.2106647827560756e-13	6.47388933714e-12	0.719,0.756,0.696	1.0,0.681,0.922	-0.144
25624	gene:Solyc12g098360.1	NA	12	-	65891595	65891732	65891595	65891712	65891827	65892005	25624	5,0,0	7,7,3	6,1,2	4,3,8	169	149	3.256187206922484e-13	6.56081953809e-12	0.386,0.0,0.0	0.569,0.227,0.181	-0.197
23633	gene:Solyc11g072940.1	NA	11	+	56100826	56101022	56100836	56101022	56100604	56100730	23633	15,7,6	0,0,3	18,15,16	3,4,0	159	149	3.2665720534274675e-13	6.57687558183e-12	1.0,1.0,0.652	0.849,0.778,1.0	0.008
14873	gene:Solyc05g009220.2	NA	5	+	3366322	3366520	3366326	3366520	3366031	3366118	14873	233,182,218	4,4,11	284,205,216	7,6,0	153	149	3.28417105867512e-13	6.60742205382e-12	0.983,0.978,0.951	0.975,0.971,1.0	-0.011
24939	gene:Solyc01g094330.2	NA	1	-	85851425	85851509	85851425	85851500	85851648	85851850	24939	11,4,9	7,5,16	8,2,0	11,1,8	158	149	3.390179616725647e-13	6.81566317185e-12	0.597,0.43,0.347	0.407,0.654,0.0	0.104
12512	gene:Solyc03g117060.2	NA	3	-	66324594	66324821	66324594	66324770	66325342	66325466	12512	118,81,73	0,10,3	53,42,42	2,0,2	200	149	3.507060711915565e-13	7.04543908775e-12	1.0,0.858,0.948	0.952,1.0,0.94	-0.029
11568	gene:Solyc05g042050.2	NA	5	-	54552943	54553076	54552943	54553059	54553781	54553880	11568	13,11,12	53,29,56	8,5,4	64,34,44	166	149	3.71108972856832e-13	7.44982105467e-12	0.18,0.254,0.161	0.101,0.117,0.075	0.101
7943	gene:Solyc03g118200.2	NA	3	-	67135759	67135885	67135759	67135873	67136203	67136368	7943	23,12,15	287,185,303	16,7,12	275,192,313	161	149	3.814601481367346e-13	7.65197250732e-12	0.069,0.057,0.044	0.051,0.033,0.034	0.017
27829	gene:Solyc04g007730.2	NA	4	-	1408562	1408670	1408562	1408618	1408780	1409056	27829	14,6,20	285,203,290	0,3,0	34,20,42	201	149	3.82268932643566e-13	7.66254979049e-12	0.035,0.021,0.049	0.0,0.1,0.0	0.002
20038	gene:Solyc06g075590.2	NA	6	+	46987223	46987450	46987258	46987450	46987061	46987150	20038	16,18,17	160,129,130	7,2,7	125,61,131	184	149	3.8693023028188686e-13	7.75027799743e-12	0.075,0.102,0.096	0.043,0.026,0.041	0.054
10822	gene:Solyc02g070220.2	NA	2	-	39983140	39983218	39983140	39983192	39983305	39983418	10822	7,3,12	8,11,12	2,0,2	3,3,2	175	149	4.01162289509387e-13	8.02944020789e-12	0.427,0.188,0.46	0.362,0.0,0.46	0.084
19913	gene:Solyc02g068180.2	NA	2	+	38202146	38202306	38202254	38202306	38201863	38201943	19913	29,17,21	24,10,24	7,9,3	26,5,14	257	149	4.0524031593972024e-13	8.10510407068e-12	0.412,0.496,0.337	0.135,0.511,0.111	0.163
14401	gene:Solyc01g086940.2	NA	1	+	81864080	81864240	81864088	81864240	81862824	81862895	14401	11,11,4	3,2,0	5,9,5	0,2,5	157	149	4.1067865649303515e-13	8.20784413245e-12	0.777,0.839,1.0	1.0,0.81,0.487	0.106
6777	gene:Solyc11g067260.1	NA	11	+	52997568	52997685	52997644	52997685	52996335	52996417	6777	10,2,8	0,0,1	0,0,2	0,2,0	225	149	4.2481431568500674e-13	8.48413095177e-12	1.0,1.0,0.841	NA,0.0,1.0	0.447
27651	gene:Solyc06g073880.2	NA	6	+	45619086	45619505	45619400	45619505	45618618	45618992	27651	88,64,63	176,99,101	29,21,15	74,64,73	463	149	4.469955728601635e-13	8.92057660471e-12	0.139,0.172,0.167	0.112,0.096,0.062	0.069
11647	gene:Solyc01g100740.2	NA	1	+	90697362	90697507	90697414	90697507	90696948	90697212	11647	1,0,2	37,16,35	2,0,4	53,32,14	201	149	4.717714063482874e-13	9.40812414081e-12	0.02,0.0,0.041	0.027,0.0,0.175	-0.047
14726	gene:Solyc06g073500.2	NA	6	+	45302003	45302235	45302009	45302235	45300928	45301052	14726	111,80,122	9,2,2	90,63,89	6,0,0	155	149	4.806519807240214e-13	9.57820466127e-12	0.922,0.975,0.983	0.935,1.0,1.0	-0.018
8903	gene:Solyc03g113590.2	NA	3	-	63669012	63669255	63669012	63669083	63669356	63669402	8903	24,2,13	218,104,212	1,7,2	134,111,158	321	149	4.834998209368703e-13	9.62790682204e-12	0.049,0.009,0.028	0.003,0.028,0.006	0.016
6195	gene:Solyc03g007510.2	NA	3	+	2084307	2084524	2084483	2084524	2084087	2084186	6195	0,2,4	5,4,2	1,1,2	0,0,0	325	149	4.870020796210582e-13	9.69055819398e-12	0.0,0.186,0.478	1.0,1.0,1.0	-0.779
21917	gene:Solyc04g009370.2	NA	4	-	2801760	2801895	2801760	2801873	2803188	2803245	21917	94,61,74	4,1,2	47,44,37	2,0,0	171	149	4.928682942530249e-13	9.80012259888e-12	0.953,0.982,0.97	0.953,1.0,1.0	-0.016
21687	gene:Solyc01g095300.2	NA	1	+	86621403	86621625	86621417	86621625	86620952	86621270	21687	5,2,8	80,59,109	3,5,2	123,68,94	163	149	5.014230574849037e-13	9.96294675022e-12	0.054,0.03,0.063	0.022,0.063,0.019	0.014
14529	gene:Solyc02g080990.1	NA	2	-	45055031	45055242	45055031	45055226	45055387	45055652	14529	8,0,0	20,10,24	2,1,0	15,10,3	165	149	5.076190458503439e-13	1.00787002532e-11	0.265,0.0,0.0	0.107,0.083,0.0	0.025
24565	gene:Solyc02g090020.2	NA	2	+	51697200	51697285	51697220	51697285	51697077	51697130	24565	2,6,4	1,0,2	2,1,3	0,2,0	169	149	5.167705157023572e-13	1.02529228921e-11	0.638,1.0,0.638	1.0,0.306,1.0	-0.01
18182	gene:Solyc08g067210.2	NA	8	+	56241708	56241944	56241711	56241944	56237604	56237699	18182	3,0,2	30,25,35	0,2,0	15,17,14	152	149	5.221083399122754e-13	1.03512826808e-11	0.089,0.0,0.053	0.0,0.103,0.0	0.013
23217	gene:Solyc09g020140.2	NA	9	-	18643105	18643295	18643105	18643196	18643736	18643791	23217	38,30,37	304,298,451	46,18,34	824,383,669	248	149	5.384645556797475e-13	1.0667790153e-11	0.07,0.057,0.047	0.032,0.027,0.03	0.028
6350	gene:Solyc05g006120.2	NA	5	-	833944	834085	833944	834075	834186	834280	6350	3,0,0	24,14,20	5,0,3	17,5,13	159	149	5.731274051244834e-13	1.13462553417e-11	0.105,0.0,0.0	0.216,0.0,0.178	-0.096
2314	gene:Solyc03g005920.2	NA	3	-	621577	621723	621577	621696	621843	621903	2314	19,13,20	72,52,62	10,10,25	87,58,78	176	149	5.863279111321113e-13	1.15991512129e-11	0.183,0.175,0.215	0.089,0.127,0.213	0.048
10741	gene:Solyc06g063030.2	NA	6	-	39795376	39795523	39795376	39795509	39795626	39795787	10741	71,41,48	8,4,7	56,45,49	4,3,1	163	149	5.9263024385012e-13	1.17153143557e-11	0.89,0.904,0.862	0.928,0.932,0.978	-0.061
6241	gene:Solyc02g066940.2	NA	2	-	37190688	37190787	37190688	37190782	37191321	37191408	6241	3,0,8	14,21,27	2,4,2	57,21,53	154	149	6.454024676342967e-13	1.27492747253e-11	0.172,0.0,0.223	0.033,0.156,0.035	0.057
3459	gene:Solyc03g111000.2	NA	3	+	61703404	61703581	61703481	61703581	61702006	61702122	3459	0,3,4	42,50,54	0,3,6	42,20,27	226	149	6.465339174847243e-13	1.27623638636e-11	0.0,0.038,0.047	0.0,0.09,0.128	-0.044
11343	gene:Solyc04g072260.1	NA	4	-	59267383	59267506	59267383	59267503	59267616	59267830	11343	8,3,5	20,6,19	0,0,4	5,1,9	152	149	6.564220502427123e-13	1.29481627751e-11	0.282,0.329,0.205	0.0,0.0,0.303	0.171
20393	gene:Solyc02g080980.2	NA	2	-	45047700	45047832	45047700	45047759	45048476	45048554	20393	52,40,44	5,0,0	31,12,35	2,0,0	222	149	6.606350439195837e-13	1.30218294935e-11	0.875,1.0,1.0	0.912,1.0,1.0	-0.012
15303	gene:Solyc07g042830.2	NA	7	-	56356862	56356933	56356862	56356915	56357006	56357105	15303	5,4,24	71,46,77	4,1,0	24,11,16	167	149	6.629953084199371e-13	1.3058896737e-11	0.059,0.072,0.218	0.129,0.075,0.0	0.048
17887	gene:Solyc08g005140.2	NA	8	-	93609	93767	93609	93721	93882	94161	17887	12,9,13	22,16,50	6,5,15	44,23,33	195	149	7.644698986511089e-13	1.50467354383e-11	0.294,0.301,0.166	0.094,0.142,0.258	0.089
15567	gene:Solyc05g009670.2	NA	5	-	3867312	3867557	3867312	3867546	3868973	3869090	15567	4,2,1	61,46,64	2,1,0	45,31,50	160	149	7.826942432283157e-13	1.53943063547e-11	0.058,0.039,0.014	0.04,0.029,0.0	0.014
19083	gene:Solyc06g068780.2	NA	6	+	42629225	42629298	42629228	42629298	42629108	42629111	19083	26,8,6	3,1,3	14,19,13	2,5,7	152	149	8.019292907684446e-13	1.57612398729e-11	0.895,0.887,0.662	0.873,0.788,0.645	0.046
19072	gene:Solyc04g005490.2	NA	4	+	331125	331217	331149	331217	330870	330996	19072	7,4,15	309,187,323	4,2,7	250,109,255	173	149	8.045322281626027e-13	1.58009897423e-11	0.019,0.018,0.038	0.014,0.016,0.023	0.007
18198	gene:Solyc09g018370.2	NA	9	+	14520925	14521114	14521016	14521114	14520631	14520689	18198	18,14,27	70,42,48	13,7,1	39,21,19	240	149	8.113323081399851e-13	1.59230546214e-11	0.138,0.171,0.259	0.171,0.171,0.032	0.065
3510	gene:Solyc03g118660.2	NA	3	-	67529233	67529309	67529233	67529298	67529409	67529502	3510	9,2,15	76,24,56	4,3,2	31,30,29	160	149	8.402571142787052e-13	1.64788464753e-11	0.099,0.072,0.2	0.107,0.085,0.06	0.04
10675	gene:Solyc06g083630.2	NA	6	-	48978913	48979005	48978913	48978963	48979069	48979128	10675	27,7,20	2,0,2	18,17,19	0,2,0	191	149	9.012222227845319e-13	1.76617495511e-11	0.913,1.0,0.886	1.0,0.869,1.0	-0.023
12514	gene:Solyc03g117060.2	NA	3	-	66324594	66324806	66324594	66324770	66325342	66325466	12514	119,83,73	0,10,3	51,42,41	2,0,2	185	149	9.243680188678992e-13	1.81023178717e-11	1.0,0.87,0.951	0.954,1.0,0.943	-0.025
10381	gene:Solyc02g084700.2	NA	2	-	47802815	47802924	47802815	47802905	47803181	47803331	10381	5,1,15	151,73,67	5,3,0	67,46,43	168	149	9.30104353402092e-13	1.82015604629e-11	0.029,0.012,0.166	0.062,0.055,0.0	0.03
15508	gene:Solyc06g074320.2	NA	6	+	45942789	45942941	45942812	45942941	45942547	45942710	15508	73,51,61	0,0,2	26,18,33	0,0,5	172	149	9.396209879297031e-13	1.83745854256e-11	1.0,1.0,0.964	1.0,1.0,0.851	0.038
18110	gene:Solyc03g118430.2	NA	3	-	67318093	67318291	67318093	67318285	67320391	67320723	18110	29,20,32	145,62,124	8,9,13	70,44,60	155	149	1.0526944029423527e-12	2.0570993785e-11	0.161,0.237,0.199	0.099,0.164,0.172	0.054
20064	gene:Solyc12g010410.1	NA	12	+	3459106	3459257	3459120	3459257	3458495	3458627	20064	14,12,14	242,241,171	4,4,2	136,193,147	163	149	1.0537786962948206e-12	2.05774102524e-11	0.05,0.044,0.07	0.026,0.019,0.012	0.036
11557	gene:Solyc01g098520.2	NA	1	-	89017771	89017842	89017771	89017830	89017978	89018085	11557	1,4,9	31,14,19	2,5,8	11,0,6	161	149	1.1322834735526463e-12	2.20794186445e-11	0.029,0.209,0.305	0.144,1.0,0.552	-0.384
22197	gene:Solyc03g033420.2	NA	3	-	4984645	4984883	4984645	4984810	4985057	4985198	22197	231,119,128	6,3,0	232,158,222	0,1,4	222	149	1.132319474952272e-12	2.20794186445e-11	0.963,0.964,1.0	1.0,0.991,0.974	-0.013
108	gene:Solyc10g061940.1	NA	10	+	23449680	23449801	23449682	23449801	23448899	23449061	108	3,0,1	1,0,5	4,0,3	0,0,4	151	149	1.1343993604100952e-12	2.21041410091e-11	0.747,NA,0.165	1.0,NA,0.425	-0.257
20914	gene:Solyc01g098090.2	NA	1	+	88693619	88693813	88693777	88693813	88692749	88692847	20914	14,7,14	81,54,105	11,3,1	55,41,50	307	149	1.147910123996051e-12	2.23514030653e-11	0.077,0.059,0.061	0.088,0.034,0.01	0.022
448	gene:Solyc09g065630.2	NA	9	+	63800578	63800817	63800605	63800817	63800438	63800496	448	2,1,6	24,24,33	6,2,11	41,31,38	176	149	1.1932264093800859e-12	2.32171666117e-11	0.066,0.034,0.133	0.11,0.052,0.197	-0.042
16891	gene:Solyc02g071230.1	NA	2	+	40702775	40702893	40702798	40702893	40700469	40700518	16891	0,1,8	24,8,45	1,0,0	53,14,19	172	149	1.2273971089117264e-12	2.38649833583e-11	0.0,0.098,0.133	0.016,0.0,0.0	0.072
9188	gene:Solyc06g069670.2	NA	6	+	43395029	43395080	43395036	43395080	43394878	43394959	9188	11,11,1	5,0,4	4,2,5	0,0,2	156	149	1.2291511273204409e-12	2.38820291483e-11	0.678,1.0,0.193	1.0,1.0,0.705	-0.278
17111	gene:Solyc05g052910.2	NA	5	-	63085571	63085726	63085571	63085723	63086671	63086733	17111	0,3,1	65,26,29	1,2,2	18,10,19	152	149	1.2638091537340195e-12	2.45379093964e-11	0.0,0.102,0.033	0.052,0.164,0.094	-0.058
12800	gene:Solyc02g090130.2	NA	2	-	51749200	51749373	51749200	51749283	51750134	51750283	12800	16,6,6	85,42,61	1,3,3	16,29,21	239	149	1.2815668304513445e-12	2.48649541637e-11	0.105,0.082,0.058	0.038,0.061,0.082	0.021
21440	gene:Solyc05g014160.2	NA	5	-	7896725	7896783	7896725	7896776	7897131	7897370	21440	3,3,5	0,0,2	3,3,0	0,0,2	156	149	1.2950282502120234e-12	2.51082364665e-11	1.0,1.0,0.705	1.0,1.0,0.0	0.235
20594	gene:Solyc09g061860.2	NA	9	+	60541849	60542081	60541974	60542081	60539884	60540218	20594	17,14,20	23,9,14	23,11,5	22,16,14	274	149	1.379674369064196e-12	2.67303316728e-11	0.287,0.458,0.437	0.362,0.272,0.163	0.128
13901	gene:Solyc09g075390.2	NA	9	-	67100706	67100838	67100706	67100815	67100940	67101099	13901	55,37,51	5,0,2	16,13,40	0,3,5	172	149	1.4030799800948238e-12	2.71644666701e-11	0.905,1.0,0.957	1.0,0.79,0.874	0.066
26400	gene:Solyc08g074560.2	NA	8	-	58675177	58675324	58675177	58675305	58675415	58675505	26400	22,5,16	2,0,0	11,14,14	3,2,0	168	149	1.4143564821120795e-12	2.73633246621e-11	0.907,1.0,1.0	0.765,0.861,1.0	0.094
27127	gene:Solyc12g055700.1	NA	12	-	61666716	61666845	61666716	61666841	61667273	61667444	27127	42,37,30	1260,882,1441	11,7,19	789,400,603	153	149	1.418317863858979e-12	2.74204762586e-11	0.031,0.039,0.02	0.013,0.017,0.03	0.01
20080	gene:Solyc05g009190.2	NA	5	-	3331326	3331550	3331326	3331499	3332213	3332375	20080	13,0,5	125,68,107	2,6,3	125,79,101	200	149	1.4371744497633653e-12	2.77653127729e-11	0.072,0.0,0.034	0.012,0.054,0.022	0.006
14026	gene:Solyc11g067020.1	NA	11	+	52792814	52792907	52792821	52792907	52791126	52791190	14026	130,61,84	12,7,15	57,34,35	4,2,5	156	149	1.4956394082156438e-12	2.88743264759e-11	0.912,0.893,0.842	0.932,0.942,0.87	-0.032
9795	gene:Solyc07g047770.2	NA	7	-	58965138	58965308	58965138	58965304	58966679	58966955	9795	205,102,147	6,5,1	81,69,60	2,2,0	153	149	1.5399095828507328e-12	2.9707922576e-11	0.971,0.952,0.993	0.975,0.971,1.0	-0.01
4043	gene:Solyc11g011930.1	NA	11	-	4861772	4861841	4861772	4861822	4861989	4862093	4043	182,135,188	3,6,16	180,163,153	4,4,8	168	149	1.6277717674606296e-12	3.13807190383e-11	0.982,0.952,0.912	0.976,0.973,0.944	-0.016
23212	gene:Solyc09g020140.2	NA	9	-	18643105	18643295	18643105	18643228	18643736	18643791	23212	37,28,34	4,3,2	46,18,34	1,0,4	216	149	1.6358685206481127e-12	3.15144918617e-11	0.865,0.866,0.921	0.969,1.0,0.854	-0.057
24889	gene:Solyc03g078230.2	NA	3	+	50216000	50216141	50216082	50216141	50214868	50214966	24889	0,3,2	18,15,17	2,0,0	22,15,25	231	149	1.6892442420790144e-12	3.25197436447e-11	0.0,0.114,0.071	0.055,0.0,0.0	0.043
15044	gene:Solyc02g069010.2	NA	2	+	38966305	38966419	38966333	38966419	38966123	38966222	15044	38,49,51	0,0,2	37,68,64	0,0,6	177	149	1.692341096251774e-12	3.25563370891e-11	1.0,1.0,0.955	1.0,1.0,0.9	0.018
26517	gene:Solyc08g074890.2	NA	8	+	59039880	59040027	59039958	59040027	59039774	59039795	26517	147,122,126	37,21,41	123,104,142	32,49,35	227	149	1.7050621743737034e-12	3.27778936784e-11	0.723,0.792,0.669	0.716,0.582,0.727	0.053
6073	gene:Solyc09g098530.2	NA	9	+	72333347	72333423	72333367	72333423	72332316	72333189	6073	2,6,9	72,68,43	1,2,2	52,40,43	169	149	1.7132915240542566e-12	3.29128500891e-11	0.024,0.072,0.156	0.017,0.042,0.039	0.051
25835	gene:Solyc04g071660.2	NA	4	-	58649172	58649250	58649172	58649244	58649317	58650421	25835	4,1,0	10,10,5	6,5,5	14,11,9	155	149	1.7240223086147075e-12	3.30956355873e-11	0.278,0.088,0.0	0.292,0.304,0.348	-0.193
5155	gene:Solyc03g005090.2	NA	3	-	61643	61846	61643	61833	62738	63574	5155	18,6,3	213,89,179	1,0,4	72,48,66	162	149	1.7570266928352315e-12	3.3705442992e-11	0.072,0.058,0.015	0.013,0.0,0.053	0.026
22922	gene:Solyc12g011330.2	NA	12	+	4170663	4170816	4170667	4170816	4168678	4169596	22922	0,0,7	4,0,0	2,0,3	0,0,2	153	149	1.7705796395414687e-12	3.39415129352e-11	0.0,NA,1.0	1.0,NA,0.594	-0.297
21054	gene:Solyc08g005400.2	NA	8	+	299608	299857	299613	299857	299467	299533	21054	32,41,32	5,0,4	67,16,39	5,10,1	154	149	1.8020965841949565e-12	3.45213730601e-11	0.861,1.0,0.886	0.928,0.608,0.974	0.079
10626	gene:Solyc02g091490.2	NA	2	-	52770465	52770677	52770465	52770673	52770800	52771329	10626	79,62,67	6,1,5	77,58,78	2,3,2	153	149	1.9611361963618025e-12	3.75415530247e-11	0.928,0.984,0.929	0.974,0.95,0.974	-0.019
4760	gene:Solyc08g081930.2	NA	8	+	64842435	64842640	64842476	64842640	64842322	64842379	4760	32,6,31	87,78,55	18,13,7	76,37,65	190	149	2.0353018246075285e-12	3.89339079182e-11	0.224,0.057,0.307	0.157,0.216,0.078	0.046
9928	gene:Solyc02g005180.2	NA	2	+	7140346	7140400	7140358	7140400	7140209	7140269	9928	187,101,168	9,8,11	107,60,89	2,5,4	161	149	2.119157935830495e-12	4.05095492776e-11	0.951,0.921,0.934	0.98,0.917,0.954	-0.015
22242	gene:Solyc01g110300.2	NA	1	-	97028617	97028818	97028617	97028801	97028998	97029100	22242	193,208,246	13,16,3	228,194,192	8,8,5	166	149	2.134115034021437e-12	4.07668388359e-11	0.93,0.921,0.987	0.962,0.956,0.972	-0.017
20111	gene:Solyc10g007020.1	NA	10	-	1422785	1422908	1422785	1422886	1423012	1423220	20111	44,38,41	2,4,3	34,40,37	3,15,2	171	149	2.236275002169387e-12	4.26883883829e-11	0.95,0.892,0.923	0.908,0.699,0.942	0.072
22148	gene:Solyc11g068500.1	NA	11	-	53200788	53200943	53200788	53200912	53201509	53201608	22148	0,0,3	49,18,43	1,1,4	39,43,33	180	149	2.251565904566424e-12	4.29501580156e-11	0.0,0.0,0.055	0.021,0.019,0.091	-0.025
21189	gene:Solyc05g006850.2	NA	5	-	1477857	1477980	1477857	1477977	1478215	1478448	21189	3,0,8	151,184,118	4,3,6	503,336,428	152	149	2.3147700191006604e-12	4.41248982423e-11	0.019,0.0,0.062	0.008,0.009,0.014	0.017
16499	gene:Solyc03g043720.2	NA	3	+	7240878	7241013	7240920	7241013	7240737	7240763	16499	34,13,28	1,3,5	23,18,20	3,4,6	191	149	2.406971529260158e-12	4.5850365289e-11	0.964,0.772,0.814	0.857,0.778,0.722	0.064
8416	gene:Solyc06g005080.2	NA	6	-	95152	95316	95152	95284	96414	96654	8416	190,145,362	37,19,49	232,122,96	53,61,24	181	149	2.4193199455742006e-12	4.60533624045e-11	0.809,0.863,0.859	0.783,0.622,0.767	0.12
23761	gene:Solyc06g065040.2	NA	6	+	40557511	40557658	40557517	40557658	40556115	40556656	23761	5,1,1	88,33,75	0,0,1	38,21,10	155	149	2.475483404247484e-12	4.70895414025e-11	0.052,0.028,0.013	0.0,0.0,0.088	0.002
10175	gene:Solyc02g071190.2	NA	2	+	40676264	40676441	40676303	40676441	40675506	40675626	10175	5,16,15	10,7,12	5,6,8	3,13,10	188	149	2.5885193049028937e-12	4.92053659209e-11	0.284,0.644,0.498	0.569,0.268,0.388	0.067
25973	gene:Solyc03g095250.2	NA	3	-	56233725	56233769	56233725	56233766	56233902	56233936	25973	3,0,9	16,3,9	0,4,5	21,20,3	152	149	2.677188415084148e-12	5.08553704445e-11	0.155,0.0,0.495	0.0,0.164,0.62	-0.045
26561	gene:Solyc03g113970.2	NA	3	+	64031183	64031344	64031234	64031344	64030958	64031119	26561	142,101,125	10,2,22	113,58,91	24,11,8	200	149	2.9498886636721235e-12	5.59964569831e-11	0.914,0.974,0.809	0.778,0.797,0.894	0.076
15629	gene:Solyc11g013440.1	NA	11	+	6460751	6460894	6460780	6460894	6460555	6460677	15629	3,4,5	157,128,177	14,9,8	273,202,226	178	149	3.1069281483131817e-12	5.89363701221e-11	0.016,0.025,0.023	0.041,0.036,0.029	-0.014
7105	gene:Solyc04g079060.2	NA	4	-	63649421	63649553	63649421	63649457	63650177	63650369	7105	11,12,18	2,0,5	8,4,15	7,4,2	245	149	3.1299475211487438e-12	5.93316862627e-11	0.77,1.0,0.686	0.41,0.378,0.82	0.283
10222	gene:Solyc12g049230.1	NA	12	-	37240339	37240461	37240339	37240458	37241591	37241715	10222	92,56,79	16,11,13	110,77,93	14,13,8	152	149	3.146285455610561e-12	5.95998861428e-11	0.849,0.833,0.856	0.885,0.853,0.919	-0.04
5700	gene:Solyc09g082280.2	NA	9	-	68061041	68061122	68061041	68061095	68062064	68062486	5700	11,11,25	32,21,26	6,1,5	12,5,21	176	149	3.164360554024694e-12	5.99005971079e-11	0.225,0.307,0.449	0.297,0.145,0.168	0.124
7252	gene:Solyc02g080430.2	NA	2	-	44651685	44651766	44651685	44651763	44652902	44653066	7252	1,7,6	123,88,119	5,2,2	128,110,122	152	149	3.234571132508051e-12	6.11871166074e-11	0.008,0.072,0.047	0.037,0.018,0.016	0.019
6510	gene:Solyc09g010970.2	NA	9	-	4323725	4323839	4323725	4323817	4324029	4324078	6510	68,49,26	5,3,10	14,22,26	0,0,1	171	149	3.260415878204211e-12	6.16331809865e-11	0.922,0.934,0.694	1.0,1.0,0.958	-0.136
12332	gene:Solyc06g063250.2	NA	6	-	39952820	39952896	39952820	39952880	39952972	39953567	12332	4,5,4	35,21,31	0,2,2	31,27,44	165	149	3.2869900642411606e-12	6.2092405648e-11	0.094,0.177,0.104	0.0,0.063,0.039	0.091
16327	gene:Solyc08g081580.2	NA	8	+	64593884	64593954	64593891	64593954	64593742	64593770	16327	32,26,26	4,2,0	49,45,36	3,1,0	156	149	3.312484905165279e-12	6.25306183103e-11	0.884,0.925,1.0	0.94,0.977,1.0	-0.036
881	gene:Solyc03g114740.2	NA	3	-	64648801	64648874	64648801	64648818	64649532	64649738	881	9,3,2	0,1,4	0,0,4	3,0,1	205	149	3.3370177911740578e-12	6.29500771265e-11	1.0,0.686,0.267	0.0,NA,0.744	0.279
19759	gene:Solyc03g111660.2	NA	3	+	62305075	62305132	62305084	62305132	62304876	62304996	19759	57,23,31	11,1,4	21,30,12	4,0,2	158	149	3.353926228698047e-12	6.32252256727e-11	0.83,0.956,0.88	0.832,1.0,0.85	-0.005
4711	gene:Solyc03g096900.2	NA	3	-	59272544	59272680	59272544	59272676	59272759	59272818	4711	39,22,57	26,18,44	10,6,3	23,11,7	153	149	3.594006991834865e-12	6.77041275604e-11	0.594,0.543,0.558	0.297,0.347,0.294	0.252
3880	gene:Solyc06g005330.2	NA	6	-	352362	352519	352362	352492	352590	352825	3880	109,122,98	295,175,197	7,6,7	3,13,8	176	149	4.248515959759066e-12	7.99784598483e-11	0.238,0.371,0.296	0.664,0.281,0.426	-0.155
3234	gene:Solyc05g052170.2	NA	5	+	62459836	62459905	62459846	62459905	62458479	62458950	3234	55,32,46	29,27,48	8,18,17	24,15,9	159	149	4.26544531924156e-12	8.02416634658e-11	0.64,0.526,0.473	0.238,0.529,0.639	0.078
11224	gene:Solyc05g005490.2	NA	5	-	360974	361074	360974	361036	361205	361496	11224	34,21,19	988,709,651	16,9,8	537,425,394	187	149	4.432599180475276e-12	8.33285789307e-11	0.027,0.023,0.023	0.023,0.017,0.016	0.006
21008	gene:Solyc05g006760.2	NA	5	+	1385458	1385622	1385469	1385622	1385244	1385334	21008	5,1,2	113,60,83	0,1,1	55,23,45	160	149	4.478260911999456e-12	8.41288752833e-11	0.04,0.015,0.022	0.0,0.039,0.02	0.006
6039	gene:Solyc07g056220.2	NA	7	-	64070509	64070628	64070509	64070615	64072782	64072922	6039	40,23,65	79,53,145	36,8,28	143,98,107	162	149	4.902856378424056e-12	9.20418299842e-11	0.318,0.285,0.292	0.188,0.07,0.194	0.148
14556	gene:Solyc10g005500.2	NA	10	-	416094	416207	416094	416199	416465	416809	14556	311,229,329	13,8,24	94,46,55	4,4,0	157	149	5.559594834323655e-12	1.04298918667e-10	0.958,0.964,0.929	0.957,0.916,1.0	-0.007
2988	gene:Solyc03g007900.2	NA	3	+	2422203	2422231	2422208	2422231	2422018	2422089	2988	76,97,89	4,1,3	129,52,85	0,2,0	154	149	5.70061208304114e-12	1.06870772392e-10	0.948,0.989,0.966	1.0,0.962,1.0	-0.02
7220	gene:Solyc12g044800.1	NA	12	+	37746408	37746479	37746411	37746479	37746237	37746315	7220	152,101,163	3,3,0	189,97,152	6,2,6	152	149	5.846815967504062e-12	1.09536254268e-10	0.98,0.971,1.0	0.969,0.979,0.961	0.014
5195	gene:Solyc01g091570.2	NA	1	+	85172407	85172567	85172420	85172567	85171956	85172314	5195	8,5,9	197,100,171	9,4,5	71,54,64	162	149	5.895012281620293e-12	1.10363225116e-10	0.036,0.044,0.046	0.104,0.064,0.067	-0.036
23029	gene:Solyc03g097290.2	NA	3	+	59623642	59623751	59623648	59623751	59623423	59623566	23029	14,12,37	781,478,581	22,12,13	393,251,361	155	149	6.0515563373845615e-12	1.13216092825e-10	0.017,0.024,0.058	0.051,0.044,0.033	-0.01
5601	gene:Solyc06g036300.2	NA	6	-	25807173	25807414	25807173	25807398	25808699	25808759	5601	0,6,1	43,23,36	1,6,1	12,18,23	165	149	6.143838112829357e-12	1.14863610762e-10	0.0,0.191,0.024	0.07,0.231,0.038	-0.041
19171	gene:Solyc08g007220.2	NA	8	-	1788157	1788313	1788157	1788274	1788998	1789131	19171	262,233,262	0,37,0	463,446,435	0,0,0	188	149	6.609881893599227e-12	1.23491829119e-10	1.0,0.833,1.0	1.0,1.0,1.0	-0.056
23410	gene:Solyc03g116750.2	NA	3	-	66039531	66039694	66039531	66039658	66039798	66039924	23410	71,59,58	6,0,0	51,30,26	2,0,0	185	149	6.741658015622696e-12	1.25867402499e-10	0.905,1.0,1.0	0.954,1.0,1.0	-0.016
16479	gene:Solyc08g066050.2	NA	8	+	54502723	54502861	54502741	54502861	54502350	54502395	16479	67,38,55	4,0,2	140,123,105	10,3,6	167	149	6.908440988860486e-12	1.28892852747e-10	0.937,1.0,0.961	0.926,0.973,0.94	0.02
27265	gene:Solyc03g112160.2	NA	3	-	62658732	62658967	62658732	62658860	62659129	62659371	27265	94,60,96	1,0,3	92,46,86	0,1,7	256	149	6.932921789848756e-12	1.29261002768e-10	0.982,1.0,0.949	1.0,0.964,0.877	0.03
21112	gene:Solyc01g079250.2	NA	1	-	78341571	78341796	78341571	78341697	78342104	78343189	21112	306,229,326	732,556,786	156,105,170	649,529,607	248	149	7.08485259266041e-12	1.32003266547e-10	0.201,0.198,0.199	0.126,0.107,0.144	0.074
27726	gene:Solyc03g043760.2	NA	3	+	7316577	7316667	7316580	7316667	7316019	7316137	27726	99,93,77	192,123,113	59,33,43	79,92,87	152	149	7.51135659907448e-12	1.39854061548e-10	0.336,0.426,0.4	0.423,0.26,0.326	0.051
1745	gene:Solyc05g056350.2	NA	5	+	65690711	65690881	65690734	65690881	65689827	65690174	1745	19,10,6	546,327,369	9,6,16	303,198,259	172	149	7.857490687096758e-12	1.46198738205e-10	0.029,0.026,0.014	0.025,0.026,0.051	-0.011
5845	gene:Solyc08g074290.2	NA	8	+	58409894	58410057	58409923	58410057	58409732	58409794	5845	9,7,17	512,395,563	15,8,18	538,351,435	178	149	8.211817786726841e-12	1.52687084681e-10	0.015,0.015,0.025	0.023,0.019,0.033	-0.007
23695	gene:Solyc09g014320.2	NA	9	-	5844210	5844446	5844210	5844260	5844789	5844899	23695	4,2,3	51,37,50	4,0,2	61,58,62	335	149	8.323197458903277e-12	1.54652394559e-10	0.034,0.023,0.026	0.028,0.0,0.014	0.014
4485	gene:Solyc07g052110.2	NA	7	+	60660318	60660415	60660340	60660415	60660198	60660267	4485	2,3,6	156,91,151	4,0,1	110,111,84	171	149	8.384139375799105e-12	1.55678484276e-10	0.011,0.028,0.033	0.031,0.0,0.01	0.01
13029	gene:Solyc03g078080.2	NA	3	+	50043990	50044138	50044065	50044138	50042721	50043025	13029	90,62,115	2,2,11	106,65,99	5,4,0	224	149	8.558191018595156e-12	1.58801988901e-10	0.968,0.954,0.874	0.934,0.915,1.0	-0.018
6340	gene:Solyc12g099440.1	NA	12	+	66592577	66592645	66592588	66592645	66592444	66592510	6340	11,7,9	267,124,238	6,11,2	108,58,103	160	149	8.595935310411272e-12	1.59393702374e-10	0.037,0.05,0.034	0.049,0.15,0.018	-0.032
2379	gene:Solyc06g036720.2	NA	6	+	27279391	27279524	27279406	27279524	27279240	27279312	2379	161,92,119	22,12,10	67,64,89	0,5,14	164	149	8.608011503908426e-12	1.59508972871e-10	0.869,0.874,0.915	1.0,0.921,0.852	-0.038
26314	gene:Solyc11g066820.1	NA	11	+	52635609	52635801	52635641	52635801	52635322	52635520	26314	12,6,11	258,151,257	30,7,26	368,331,403	181	149	9.271799478253681e-12	1.71692281359e-10	0.037,0.032,0.034	0.063,0.017,0.05	-0.009
23347	gene:Solyc05g015930.2	NA	5	+	13048592	13048710	13048616	13048710	13047723	13048518	23347	3,3,4	86,40,58	2,1,0	19,24,19	173	149	9.319722262763498e-12	1.7246237914e-10	0.029,0.061,0.056	0.083,0.035,0.0	0.009
18810	gene:Solyc10g017570.2	NA	10	-	5558797	5559038	5558797	5559024	5559119	5559142	18810	25,29,28	33,25,12	22,25,30	1,10,8	163	149	9.716394519192612e-12	1.79680689679e-10	0.409,0.515,0.681	0.953,0.696,0.774	-0.273
17240	gene:Solyc01g087240.2	NA	1	+	82178987	82179217	82179048	82179217	82177392	82177504	17240	233,134,197	36,17,20	102,54,95	12,7,4	210	149	1.010142691486092e-11	1.86674095078e-10	0.821,0.848,0.875	0.858,0.846,0.944	-0.035
27599	gene:Solyc09g092450.2	NA	9	-	71541479	71541691	71541479	71541644	71542630	71542718	27599	131,74,73	4,3,9	54,31,65	1,1,4	196	149	1.0351067722396448e-11	1.91157676032e-10	0.961,0.949,0.86	0.976,0.959,0.925	-0.03
13650	gene:Solyc03g006310.2	NA	3	+	912391	914330	914135	914330	909874	909999	13650	82,53,81	2,5,7	143,86,106	15,13,13	1893	149	1.0561804345119146e-11	1.94917204121e-10	0.763,0.455,0.477	0.429,0.342,0.391	0.178
9435	gene:Solyc04g076530.2	NA	4	+	61422655	61422798	61422667	61422798	61422513	61422594	9435	9,3,11	230,122,247	2,0,2	111,79,83	161	149	1.0623970809155612e-11	1.95931645932e-10	0.035,0.022,0.04	0.016,0.0,0.022	0.02
10310	gene:Solyc08g013710.2	NA	8	-	3181450	3181790	3181450	3181650	3182477	3182548	10310	153,123,150	5,2,4	275,152,181	3,1,0	289	149	1.0710295141345437e-11	1.97389941803e-10	0.94,0.969,0.951	0.979,0.987,1.0	-0.035
6065	gene:Solyc06g065500.2	NA	6	-	40889553	40889695	40889553	40889643	40891004	40892194	6065	6,4,6	66,45,94	4,0,0	55,26,36	201	149	1.0886240183440245e-11	2.0049684982e-10	0.063,0.062,0.045	0.051,0.0,0.0	0.04
19954	gene:Solyc09g015350.2	NA	9	-	8597709	8597932	8597709	8597890	8598558	8598993	19954	7,10,3	30,32,26	4,7,4	29,33,44	191	149	1.1463930601210518e-11	2.10993681471e-10	0.154,0.196,0.083	0.097,0.142,0.066	0.043
463	gene:Solyc08g076130.2	NA	8	-	60162237	60162310	60162237	60162291	60163678	60163811	463	6,2,2	69,30,64	7,3,3	53,29,39	168	149	1.1480773665898206e-11	2.11160905378e-10	0.072,0.056,0.027	0.105,0.084,0.064	-0.033
17886	gene:Solyc07g064630.2	NA	7	+	66695790	66695961	66695883	66695961	66695222	66695392	17886	18,11,18	45,12,31	19,10,16	24,13,21	242	149	1.1926085407193306e-11	2.19203221384e-10	0.198,0.361,0.263	0.328,0.321,0.319	-0.049
8190	gene:Solyc11g044530.1	NA	11	-	32537393	32537507	32537393	32537496	32537604	32537883	8190	20,11,8	2,1,0	16,14,7	0,1,0	160	149	1.206319490292187e-11	2.21573703409e-10	0.903,0.911,1.0	1.0,0.929,1.0	-0.038
14877	gene:Solyc10g051110.1	NA	10	-	51526917	51527099	51526917	51527094	51527201	51527250	14877	2,0,0	1,9,7	2,0,1	1,0,4	154	149	1.2228641808586171e-11	2.24461131943e-10	0.659,0.0,0.0	0.659,NA,0.195	-0.207
16497	gene:Solyc03g043720.2	NA	3	+	7240871	7241013	7240920	7241013	7240737	7240763	16497	39,18,39	1,3,5	28,23,22	3,4,6	198	149	1.2305119725558268e-11	2.25712711624e-10	0.967,0.819,0.854	0.875,0.812,0.734	0.073
6935	gene:Solyc07g044830.2	NA	7	+	57877499	57877656	57877618	57877656	57877273	57877345	6935	21,18,11	127,100,73	2,2,2	130,95,133	268	149	1.2635825721561046e-11	2.31622769001e-10	0.084,0.091,0.077	0.008,0.012,0.008	0.075
17714	gene:Solyc02g021690.2	NA	2	-	23562760	23562882	23562760	23562858	23563140	23563195	17714	6,2,2	225,145,200	6,2,4	118,105,154	173	149	1.3307213604820474e-11	2.43765586499e-10	0.022,0.012,0.009	0.042,0.016,0.022	-0.012
6413	gene:Solyc09g007290.2	NA	9	+	888060	888138	888072	888138	887972	887978	6413	39,43,34	197,2,222	328,190,237	0,148,223	161	149	1.3509583207477305e-11	2.47306230323e-10	0.155,0.952,0.124	1.0,0.543,0.496	-0.269
27821	gene:Solyc09g065660.2	NA	9	+	63878273	63878317	63878278	63878317	63878116	63878181	27821	5,0,5	0,1,0	6,4,11	6,1,5	154	149	1.4038644265962046e-11	2.56818505083e-10	1.0,0.0,1.0	0.492,0.795,0.68	0.011
7801	gene:Solyc10g006790.2	NA	10	+	1234889	1235159	1234911	1235159	1232651	1234008	7801	64,61,114	4,5,3	80,104,75	5,7,8	171	149	1.4314992808170433e-11	2.616980653e-10	0.933,0.914,0.971	0.933,0.928,0.891	0.022
8357	gene:Solyc07g054830.2	NA	7	-	63009861	63010083	63009861	63010077	63010526	63010901	8357	128,89,136	10,6,11	193,82,150	43,20,19	155	149	1.5755452171764042e-11	2.8783836481e-10	0.925,0.934,0.922	0.812,0.798,0.884	0.096
12496	gene:Solyc03g117060.2	NA	3	-	66324594	66324808	66324594	66324789	66325342	66325466	12496	8,6,5	6,11,8	12,1,0	4,2,2	168	149	1.6687067346879265e-11	3.04653695674e-10	0.542,0.326,0.357	0.727,0.307,0.0	0.064
16673	gene:Solyc12g036200.1	NA	12	-	53520323	53520434	53520323	53520428	53522272	53522352	16673	37,27,41	1,2,0	64,24,32	1,5,0	155	149	1.6841907430454205e-11	3.07274505472e-10	0.973,0.928,1.0	0.984,0.822,1.0	0.032
14044	gene:Solyc04g051670.2	NA	4	+	50967420	50967592	50967466	50967592	50966371	50966463	14044	92,55,79	0,1,0	74,57,38	0,6,0	195	149	1.815864322463958e-11	3.31075972684e-10	1.0,0.977,1.0	1.0,0.879,1.0	0.033
23584	gene:Solyc05g055090.2	NA	5	-	64889371	64889528	64889371	64889519	64889845	64889912	23584	100,37,85	3,0,4	131,39,46	1,2,0	158	149	1.927829876896966e-11	3.51254732791e-10	0.969,1.0,0.952	0.992,0.948,1.0	-0.006
10328	gene:Solyc03g083390.2	NA	3	+	53239763	53239941	53239774	53239941	53239505	53239554	10328	9,7,12	638,463,601	6,3,9	645,537,689	160	149	2.0773152976039574e-11	3.78238125191e-10	0.013,0.014,0.018	0.009,0.005,0.012	0.006
27660	gene:Solyc03g025850.2	NA	3	+	3248242	3248474	3248258	3248474	3247521	3247857	27660	71,103,73	4,0,6	43,58,34	0,4,0	165	149	2.1781593283232396e-11	3.96334726446e-10	0.941,1.0,0.917	1.0,0.929,1.0	-0.024
21787	gene:Solyc02g067460.2	NA	2	+	37660074	37660209	37660098	37660209	37659474	37659542	21787	79,44,61	1194,925,1341	177,77,99	3372,1831,2558	173	149	2.1954807203547204e-11	3.9921964388e-10	0.054,0.039,0.038	0.043,0.035,0.032	0.007
26729	gene:Solyc02g021440.2	NA	2	-	22719485	22719560	22719485	22719539	22719662	22719743	26729	35,21,35	502,263,449	30,16,16	414,276,345	170	149	2.22246976032203e-11	4.03857472268e-10	0.058,0.065,0.064	0.06,0.048,0.039	0.013
21578	gene:Solyc04g076830.2	NA	4	-	61707702	61707759	61707702	61707728	61709090	61709236	21578	2,1,1	14,10,11	6,0,0	11,5,1	180	149	2.2253883499932753e-11	4.0411805387e-10	0.106,0.076,0.07	0.311,0.0,0.0	-0.02
18369	gene:Solyc05g015040.2	NA	5	+	9739146	9739232	9739162	9739232	9738856	9739004	18369	2,2,6	40,41,53	2,1,0	26,34,28	165	149	2.2311038619280414e-11	4.04885854837e-10	0.043,0.042,0.093	0.065,0.026,0.0	0.029
10644	gene:Solyc07g042020.2	NA	7	+	54884111	54884261	54884114	54884261	54883109	54883254	10644	4,2,0	32,30,28	0,0,1	7,8,0	152	149	2.333021693939941e-11	4.23099157433e-10	0.109,0.061,0.0	0.0,0.0,1.0	-0.277
3461	gene:Solyc03g111000.2	NA	3	+	61703404	61703581	61703489	61703581	61702006	61702122	3461	1,6,5	6,0,9	0,3,7	0,10,6	234	149	2.3356760680258606e-11	4.2329852362e-10	0.096,1.0,0.261	NA,0.16,0.426	0.159
1430	gene:Solyc01g011340.2	NA	1	+	8682417	8682510	8682432	8682510	8682252	8682361	1430	1,3,2	268,169,256	10,3,7	236,179,256	164	149	2.4930841387817303e-11	4.51525238468e-10	0.003,0.016,0.007	0.037,0.015,0.024	-0.017
8019	gene:Solyc09g065720.2	NA	9	+	64012942	64013014	64012975	64013014	64012844	64012869	8019	3,6,4	63,55,41	1,2,0	46,32,44	182	149	2.5104753133949105e-11	4.54372662938e-10	0.038,0.082,0.074	0.017,0.049,0.0	0.043
12980	gene:Solyc06g071470.2	NA	6	+	43971522	43971746	43971525	43971746	43970693	43970763	12980	5,1,2	4,4,0	1,1,2	0,6,2	152	149	2.543804031758861e-11	4.60098933877e-10	0.551,0.197,1.0	1.0,0.14,0.495	0.038
7671	gene:Solyc06g008090.2	NA	6	-	1976150	1976324	1976150	1976300	1977766	1977926	7671	2,2,1	78,45,37	3,3,1	51,31,24	173	149	2.7218792483761878e-11	4.91980577822e-10	0.022,0.037,0.023	0.048,0.077,0.035	-0.026
23927	gene:Solyc08g080520.2	NA	8	+	63798800	63798888	63798803	63798888	63798463	63798681	23927	93,70,77	3,2,0	39,48,40	7,0,11	152	149	2.742647243784696e-11	4.95405445409e-10	0.968,0.972,1.0	0.845,1.0,0.781	0.105
24133	gene:Solyc06g030470.2	NA	6	-	18748132	18748245	18748132	18748233	18748328	18748398	24133	1,1,3	0,0,0	1,1,0	4,1,2	161	149	2.8625715594371024e-11	5.1672453859e-10	1.0,1.0,1.0	0.188,0.481,0.0	0.777
11702	gene:Solyc06g062310.2	NA	6	+	39311498	39311718	39311577	39311718	39310728	39310799	11702	4,1,2	2,0,0	3,2,3	4,2,0	228	149	2.8824031535744708e-11	5.19959550984e-10	0.567,1.0,1.0	0.329,0.395,1.0	0.281
10743	gene:Solyc06g063030.2	NA	6	-	39795376	39795523	39795376	39795506	39795626	39795787	10743	71,41,48	0,5,1	56,45,49	1,0,1	166	149	2.901492203580977e-11	5.23056419031e-10	1.0,0.88,0.977	0.98,1.0,0.978	-0.034
4754	gene:Solyc05g053710.2	NA	5	+	63751207	63751370	63751211	63751370	63750169	63750228	4754	17,11,10	78,50,47	5,2,9	45,37,51	153	149	2.961578096217106e-11	5.33534860074e-10	0.175,0.176,0.172	0.098,0.05,0.147	0.076
11905	gene:Solyc06g083540.2	NA	6	-	48924951	48925058	48924951	48925040	48925117	48925198	11905	1,2,4	197,128,206	6,4,8	371,225,282	167	149	2.9640240345765616e-11	5.33622342892e-10	0.005,0.014,0.017	0.014,0.016,0.025	-0.006
3276	gene:Solyc04g077180.1	NA	4	-	62100649	62100705	62100649	62100692	62100773	62100931	3276	24,16,40	0,6,4	41,20,28	2,0,2	162	149	2.9859327617111026e-11	5.37211339766e-10	1.0,0.71,0.902	0.95,1.0,0.928	-0.089
8261	gene:Solyc03g120120.2	NA	3	+	68612065	68612278	68612130	68612278	68611593	68611697	8261	10,6,5	103,72,140	8,4,2	49,23,42	214	149	3.004989270903925e-11	5.40282780339e-10	0.063,0.055,0.024	0.102,0.108,0.032	-0.033
13832	gene:Solyc01g103950.2	NA	1	-	92428293	92428373	92428293	92428369	92428443	92428519	13832	2,2,1	23,12,33	1,1,6	21,9,17	153	149	3.016758080354096e-11	5.42040737329e-10	0.078,0.14,0.029	0.044,0.098,0.256	-0.05
3699	gene:Solyc01g005820.2	NA	1	+	539585	539801	539671	539801	539204	539277	3699	108,78,105	66,23,38	59,41,63	40,22,30	235	149	3.317325435311495e-11	5.95652478065e-10	0.509,0.683,0.637	0.483,0.542,0.571	0.078
20895	gene:Solyc01g099380.2	NA	1	-	89663733	89663780	89663733	89663760	89663992	89664598	20895	10,15,31	5,2,0	1,2,4	0,0,2	169	149	3.3791607004253845e-11	6.06355526871e-10	0.638,0.869,1.0	1.0,1.0,0.638	-0.044
25593	gene:Solyc11g013070.1	NA	11	+	5926979	5927121	5926982	5927121	5926612	5926730	25593	3,2,2	21,13,26	4,2,9	12,21,12	152	149	3.5487757714988816e-11	6.3637170801e-10	0.123,0.131,0.07	0.246,0.085,0.424	-0.144
14470	gene:Solyc09g009030.2	NA	9	-	2380505	2380661	2380505	2380652	2380760	2380975	14470	21,49,72	1057,558,649	38,29,31	1110,810,1035	158	149	3.567821354544076e-11	6.39365800474e-10	0.018,0.076,0.095	0.031,0.033,0.027	0.033
6349	gene:Solyc05g013040.2	NA	5	+	6155782	6155924	6155785	6155924	6151972	6155637	6349	14,6,14	5,2,2	4,3,0	0,2,0	152	149	3.676785508010727e-11	6.58459067852e-10	0.733,0.746,0.873	1.0,0.595,NA	-0.013
24136	gene:Solyc08g076440.2	NA	8	+	60450891	60450956	60450937	60450956	60450703	60450809	24136	28,18,25	38,30,62	9,11,6	49,39,51	195	149	3.737643355039629e-11	6.68917749951e-10	0.36,0.314,0.236	0.123,0.177,0.082	0.176
18635	gene:Solyc03g033330.2	NA	3	+	4912079	4912168	4912084	4912168	4911715	4911894	18635	4,3,2	157,100,127	25,14,14	540,369,525	154	149	3.83004370737748e-11	6.85004072001e-10	0.024,0.028,0.015	0.043,0.035,0.025	-0.012
23961	gene:Solyc07g066650.2	NA	7	-	68007718	68007783	68007718	68007778	68007874	68007957	23961	1076,705,820	16,12,9	333,307,426	3,0,7	154	149	3.9621806923488124e-11	7.08171507724e-10	0.985,0.983,0.989	0.991,1.0,0.983	-0.006
14988	gene:Solyc09g065010.2	NA	9	-	62686405	62686565	62686405	62686538	62686652	62686815	14988	8,4,24	6,0,1	6,4,0	1,1,0	176	149	4.067592924473273e-11	7.26535085283e-10	0.53,1.0,0.953	0.836,0.772,NA	0.024
21564	gene:Solyc03g123510.1	NA	3	+	70338095	70338188	70338145	70338188	70337387	70337921	21564	8,3,7	0,0,0	4,2,1	10,1,0	199	149	4.173343554021791e-11	7.44934982846e-10	1.0,1.0,1.0	0.23,0.6,1.0	0.39
20024	gene:Solyc05g016460.1	NA	5	-	16841146	16841256	16841146	16841246	16841473	16841517	20024	5,2,1	82,43,80	2,0,0	47,33,28	159	149	4.322040465912719e-11	7.70971582717e-10	0.054,0.042,0.012	0.038,0.0,0.0	0.023
19451	gene:Solyc03g034270.2	NA	3	-	6011981	6012218	6011981	6012181	6013714	6013751	19451	23,29,48	11,12,30	21,17,24	16,9,21	186	149	4.42412709701395e-11	7.88665119239e-10	0.626,0.659,0.562	0.513,0.602,0.478	0.085
13593	gene:Solyc01g103490.2	NA	1	+	92090223	92090317	92090234	92090317	92089381	92089583	13593	131,143,235	3,7,12	238,174,182	11,5,1	160	149	4.460640736578446e-11	7.94653805565e-10	0.976,0.95,0.948	0.953,0.97,0.994	-0.014
14987	gene:Solyc09g065010.2	NA	9	-	62686405	62686565	62686405	62686543	62686652	62686815	14987	8,4,24	15,24,41	6,4,0	32,23,26	171	149	4.4827383242758805e-11	7.98068148627e-10	0.317,0.127,0.338	0.14,0.132,0.0	0.17
11603	gene:Solyc06g065180.2	NA	6	+	40639419	40639593	40639523	40639593	40639053	40639182	11603	4,6,1	0,0,0	1,0,2	5,2,0	253	149	4.615346881719595e-11	8.21139591289e-10	1.0,1.0,1.0	0.105,0.0,1.0	0.632
27102	gene:Solyc12g014060.1	NA	12	-	4872138	4872257	4872138	4872247	4872723	4872791	27102	10,13,18	200,170,246	11,7,6	194,153,143	159	149	4.6719883847868075e-11	8.30674041948e-10	0.045,0.067,0.064	0.05,0.041,0.038	0.016
27665	gene:Solyc03g025850.2	NA	3	+	3248255	3248474	3248258	3248474	3247521	3247857	27665	35,29,23	4,0,6	12,24,6	0,4,0	152	149	4.8816312810590965e-11	8.67381756539e-10	0.896,1.0,0.79	1.0,0.855,1.0	-0.056
3946	gene:Solyc04g045470.2	NA	4	+	33527142	33527212	33527151	33527212	33524896	33524969	3946	34,18,41	1,2,2	17,17,23	0,1,0	158	149	5.2453646496151515e-11	9.31402942773e-10	0.97,0.895,0.951	1.0,0.941,1.0	-0.042
5521	gene:Solyc09g055570.2	NA	9	+	42212437	42212535	42212463	42212535	42212252	42212321	5521	45,45,67	398,336,548	20,13,20	293,248,265	175	149	5.2751685030848585e-11	9.36084496887e-10	0.088,0.102,0.094	0.055,0.043,0.06	0.042
4111	gene:Solyc06g061000.2	NA	6	+	38973392	38973637	38973418	38973637	38969938	38970439	4111	22,19,19	360,246,374	8,9,7	179,154,174	175	149	5.4837738100794027e-11	9.72467797291e-10	0.049,0.062,0.041	0.037,0.047,0.033	0.012
18431	gene:Solyc05g051030.2	NA	5	+	61221239	61221421	61221255	61221421	61219468	61219540	18431	262,153,233	17,2,14	165,88,150	4,1,0	165	149	5.756479184246521e-11	1.02016354085e-09	0.933,0.986,0.938	0.974,0.988,1.0	-0.035
5409	gene:Solyc04g079750.2	NA	4	-	64104114	64104353	64104114	64104243	64104463	64104614	5409	104,89,157	6,0,1	126,109,143	2,0,0	259	149	5.899555276244161e-11	1.04483925943e-09	0.909,1.0,0.989	0.973,1.0,1.0	-0.025
13042	gene:Solyc01g100150.2	NA	1	+	90233573	90233771	90233601	90233771	90232773	90233166	13042	18,18,18	356,248,367	10,6,12	233,167,256	177	149	5.98288006676965e-11	1.05890753119e-09	0.041,0.058,0.04	0.035,0.029,0.038	0.012
16881	gene:Solyc06g036310.2	NA	6	+	25865958	25866005	25865961	25866005	25865848	25865851	16881	3,1,0	1,0,0	4,1,1	0,2,0	152	149	6.08767960060239e-11	1.0767558571e-09	0.746,1.0,NA	1.0,0.329,1.0	0.097
6430	gene:Solyc02g065360.2	NA	2	+	36557925	36557988	36557930	36557988	36557616	36557715	6430	86,54,75	7,1,7	33,12,33	4,4,3	154	149	6.537184873252004e-11	1.15551110023e-09	0.922,0.981,0.912	0.889,0.744,0.914	0.089
10476	gene:Solyc03g031820.2	NA	3	-	4294795	4294930	4294795	4294893	4295564	4295654	10476	38,30,24	2,3,6	18,10,13	0,0,4	186	149	6.738074330727176e-11	1.19024738064e-09	0.938,0.889,0.762	1.0,1.0,0.722	-0.044
17089	gene:Solyc11g044270.1	NA	11	+	33169262	33169500	33169380	33169500	33163115	33163260	17089	12,5,3	88,39,101	0,2,5	27,43,39	267	149	7.05408612318811e-11	1.24526120856e-09	0.071,0.067,0.016	0.0,0.025,0.067	0.021
21080	gene:Solyc02g071170.2	NA	2	+	40659822	40659900	40659833	40659900	40658909	40659069	21080	18,17,22	4,0,0	14,9,13	2,0,0	160	149	7.162518208118957e-11	1.2635833321e-09	0.807,1.0,1.0	0.867,1.0,1.0	-0.02
20557	gene:Solyc04g005090.2	NA	4	-	73705	73789	73705	73785	74057	74247	20557	15,16,8	3,1,1	11,0,10	7,0,1	153	149	7.188075234031586e-11	1.26727069913e-09	0.83,0.94,0.886	0.605,NA,0.907	0.129
982	gene:Solyc01g006700.2	NA	1	-	1278277	1278490	1278277	1278474	1278895	1278983	982	3,2,0	83,42,31	9,3,0	85,52,95	165	149	7.260792566014724e-11	1.27926235883e-09	0.032,0.041,0.0	0.087,0.05,0.0	-0.021
26633	gene:Solyc05g016410.2	NA	5	+	16194635	16194730	16194645	16194730	16194520	16194574	26633	19,6,17	426,372,455	13,6,8	239,139,165	159	149	7.460695373760492e-11	1.31363252761e-09	0.04,0.015,0.034	0.049,0.039,0.043	-0.014
10410	gene:Solyc09g064430.2	NA	9	+	61652967	61653084	61652974	61653084	61652730	61652889	10410	3,4,9	146,81,136	1,2,2	100,61,70	156	149	7.471753947070171e-11	1.31472924495e-09	0.019,0.045,0.059	0.009,0.03,0.027	0.019
2006	gene:Solyc04g005280.2	NA	4	+	211466	211596	211497	211596	209925	210329	2006	62,52,97	14,2,2	68,67,68	5,3,3	180	149	7.535163910995412e-11	1.32503034122e-09	0.786,0.956,0.976	0.918,0.949,0.949	-0.033
16307	gene:Solyc11g008890.1	NA	11	-	3060939	3061163	3060939	3061038	3061366	3061504	16307	23,16,39	263,184,248	33,15,16	306,163,256	274	149	7.62821788936076e-11	1.34052756079e-09	0.045,0.045,0.079	0.055,0.048,0.033	0.011
1890	gene:Solyc09g089560.2	NA	9	-	69260391	69260575	69260391	69260560	69260659	69260840	1890	11,15,31	66,50,77	13,8,7	48,35,45	164	149	7.800768353990319e-11	1.36908262646e-09	0.132,0.214,0.268	0.197,0.172,0.124	0.04
27328	gene:Solyc01g081190.2	NA	1	+	80484160	80484280	80484207	80484280	80484007	80484051	27328	47,15,41	3,4,8	9,15,20	0,2,3	196	149	7.800673969680456e-11	1.36908262646e-09	0.923,0.74,0.796	1.0,0.851,0.835	-0.076
6958	gene:Solyc12g044600.2	NA	12	-	38243886	38244002	38243886	38243992	38244085	38244237	6958	5,0,0	216,170,66	1,4,4	85,132,75	159	149	7.873059627365155e-11	1.38087987188e-09	0.021,0.0,0.0	0.011,0.028,0.048	-0.022
9424	gene:Solyc04g076530.2	NA	4	+	61423225	61423386	61423281	61423386	61422655	61422798	9424	29,20,43	2,1,3	24,19,25	0,0,2	205	149	8.224797493145386e-11	1.44164335197e-09	0.913,0.936,0.912	1.0,1.0,0.901	-0.047
24735	gene:Solyc08g015730.1	NA	8	-	5474748	5474919	5474748	5474812	5475606	5476082	24735	1,4,4	0,0,0	0,0,0	2,0,6	256	149	8.784017055287028e-11	1.53867264004e-09	1.0,1.0,1.0	0.0,NA,0.0	1.0
9512	gene:Solyc01g028860.2	NA	1	+	41112747	41112853	41112779	41112853	41111998	41112214	9512	19,15,13	20,6,5	12,11,5	4,0,2	181	149	8.898841112835057e-11	1.55778362658e-09	0.439,0.673,0.682	0.712,1.0,0.673	-0.197
10120	gene:Solyc12g017370.1	NA	12	+	6622587	6622817	6622608	6622817	6621740	6622164	10120	85,58,109	14,21,27	56,45,71	14,5,8	170	149	9.098027874165392e-11	1.5909075128e-09	0.842,0.708,0.78	0.778,0.887,0.886	-0.074
18879	gene:Solyc09g005330.2	NA	9	+	262283	262966	262918	262966	259467	259709	18879	75,27,57	114,67,62	20,5,11	62,56,84	784	149	9.099750183431808e-11	1.5909075128e-09	0.111,0.071,0.149	0.058,0.017,0.024	0.077
23826	gene:Solyc08g007340.2	NA	8	+	1912811	1912940	1912827	1912940	1911458	1911779	23826	75,45,82	2,1,0	44,40,54	0,2,5	165	149	9.121877916784557e-11	1.59375249533e-09	0.971,0.976,1.0	1.0,0.948,0.907	0.031
25802	gene:Solyc03g113550.2	NA	3	+	63660061	63660238	63660118	63660238	63659915	63659951	25802	5,4,17	12,8,14	5,3,6	14,7,9	206	149	9.15036067454221e-11	1.59770345043e-09	0.232,0.266,0.468	0.205,0.237,0.325	0.066
902	gene:Solyc03g121310.2	NA	3	-	69451072	69451291	69451072	69451280	69451620	69451780	902	785,506,713	33,19,26	769,381,599	26,13,2	160	149	9.667111742457889e-11	1.68684903039e-09	0.957,0.961,0.962	0.965,0.965,0.996	-0.015
27745	gene:Solyc01g099930.2	NA	1	-	90042135	90042254	90042135	90042238	90042485	90042545	27745	148,111,179	21,13,19	79,66,64	4,4,8	165	149	9.855852197277416e-11	1.7186813111e-09	0.864,0.885,0.895	0.947,0.937,0.878	-0.039
16921	gene:Solyc02g068420.2	NA	2	-	38376160	38376312	38376160	38376284	38378916	38379096	16921	25,16,19	4,0,0	12,10,25	2,0,0	177	149	1.0817088810405084e-10	1.88509586753e-09	0.84,1.0,1.0	0.835,1.0,1.0	0.002
22392	gene:Solyc01g108280.2	NA	1	-	95634750	95634996	95634750	95634984	95635195	95635507	22392	15,19,19	426,359,449	29,12,17	426,291,314	161	149	1.1383261799538568e-10	1.98249372646e-09	0.032,0.047,0.038	0.059,0.037,0.048	-0.009
9969	gene:Solyc06g060380.2	NA	6	+	38392818	38392939	38392821	38392939	38391535	38391672	9969	4,2,0	21,15,8	3,0,0	13,11,17	152	149	1.1449887226320166e-10	1.99282212396e-09	0.157,0.116,0.0	0.184,0.0,0.0	0.03
12545	gene:Solyc02g094360.2	NA	2	-	54908617	54908804	54908617	54908774	54908888	54908996	12545	5,3,1	131,78,79	1,1,2	87,57,69	179	149	1.1490539555596738e-10	1.99861966289e-09	0.031,0.031,0.01	0.009,0.014,0.024	0.008
12264	gene:Solyc06g048460.1	NA	6	+	31089892	31090071	31089897	31090071	31088401	31088542	12264	3,0,4	42,17,46	4,0,6	32,10,41	154	149	1.1738996338127187e-10	2.04053141328e-09	0.065,0.0,0.078	0.108,0.0,0.124	-0.03
10559	gene:Solyc06g069590.2	NA	6	+	43342695	43342824	43342742	43342824	43342434	43342603	10559	2,2,0	11,15,8	0,0,2	9,12,13	196	149	1.212358295192472e-10	2.10603734227e-09	0.121,0.092,0.0	0.0,0.0,0.105	0.036
4245	gene:Solyc01g096900.2	NA	1	+	87899722	87899836	87899765	87899836	87899519	87899613	4245	5,4,2	45,35,10	1,0,4	18,14,25	192	149	1.2433991200426896e-10	2.15858210757e-09	0.079,0.081,0.134	0.041,0.0,0.11	0.048
21882	gene:Solyc12g038490.1	NA	12	+	47509321	47509451	47509343	47509451	47509009	47509257	21882	9,3,4	86,71,100	4,1,2	71,41,51	171	149	1.2993463519969423e-10	2.254270685e-09	0.084,0.036,0.034	0.047,0.021,0.033	0.018
23718	gene:Solyc12g005200.1	NA	12	-	134593	134804	134593	134776	135785	135857	23718	10,5,5	199,174,263	7,1,2	209,131,151	177	149	1.3315591943681409e-10	2.30721660279e-09	0.041,0.024,0.016	0.027,0.006,0.011	0.012
898	gene:Solyc04g080810.2	NA	4	-	64889684	64889791	64889684	64889788	64889896	64890054	898	7,1,3	89,96,177	2,8,10	167,96,188	152	149	1.3312476807325417e-10	2.30721660279e-09	0.072,0.01,0.016	0.012,0.076,0.05	-0.013
25893	gene:Solyc09g064780.2	NA	9	+	62175497	62175690	62175575	62175690	62174088	62174299	25893	2,1,3	12,9,17	7,0,2	17,0,10	227	149	1.3582765769373668e-10	2.35201314891e-09	0.099,0.068,0.104	0.213,NA,0.116	-0.074
28031	gene:Solyc12g027800.1	NA	12	-	26643227	26643377	26643227	26643372	26643956	26644010	28031	13,6,13	7,2,9	15,18,8	0,8,0	154	149	1.3894123604268423e-10	2.40439884699e-09	0.642,0.744,0.583	1.0,0.685,1.0	-0.239
11499	gene:Solyc02g094560.2	NA	2	+	55097880	55098006	55097921	55098006	55097696	55097752	11499	7,2,11	3,10,13	5,6,3	1,2,0	190	149	1.4106729199582891e-10	2.43963961589e-09	0.647,0.136,0.399	0.797,0.702,1.0	-0.439
20498	gene:Solyc07g066620.2	NA	7	+	67991859	67992030	67991897	67992030	67991648	67991725	20498	3,5,4	57,42,19	0,2,1	32,18,20	187	149	1.4140109300752538e-10	2.44385977953e-09	0.04,0.087,0.144	0.0,0.081,0.038	0.051
13360	gene:Solyc01g096540.2	NA	1	-	87624489	87624605	87624489	87624600	87624729	87624897	13360	4,3,5	99,47,46	3,4,8	66,43,37	154	149	1.4419707050757744e-10	2.49060181236e-09	0.038,0.058,0.095	0.042,0.083,0.173	-0.036
10421	gene:Solyc12g095860.1	NA	12	-	64975642	64975890	64975642	64975696	64976527	64976691	10421	1,4,6	2,0,0	4,2,4	0,0,10	343	149	1.5569589584102971e-10	2.68750664597e-09	0.178,1.0,1.0	1.0,1.0,0.148	0.01
18697	gene:Solyc01g103340.2	NA	1	+	91969668	91969790	91969680	91969790	91967715	91968580	18697	7,12,8	39,29,16	23,10,9	37,28,26	161	149	1.6103458889244937e-10	2.7778976833e-09	0.142,0.277,0.316	0.365,0.248,0.243	-0.04
2686	gene:Solyc01g088370.2	NA	1	+	83139485	83139582	83139498	83139582	83139294	83139423	2686	15,4,6	510,401,554	11,5,3	737,512,598	162	149	1.6489764547298565e-10	2.84273515353e-09	0.026,0.009,0.01	0.014,0.009,0.005	0.006
3443	gene:Solyc09g098070.2	NA	9	-	71977361	71977560	71977361	71977550	71978116	71978355	3443	342,263,406	20,15,3	164,123,167	4,3,6	159	149	1.6931321713155227e-10	2.91700954654e-09	0.941,0.943,0.992	0.975,0.975,0.963	-0.012
16713	gene:Solyc08g005720.2	NA	8	+	585770	586013	585783	586013	585533	585675	16713	4,0,5	5,4,5	4,1,3	9,11,9	162	149	1.7183108597217528e-10	2.9585161235e-09	0.424,0.0,0.479	0.29,0.077,0.235	0.1
661	gene:Solyc04g045630.2	NA	4	-	34498704	34498847	34498704	34498802	34499331	34499524	661	66,41,60	2,0,3	51,41,97	2,4,3	194	149	1.7270454737981575e-10	2.9716754009e-09	0.962,1.0,0.939	0.951,0.887,0.961	0.034
11072	gene:Solyc02g069780.2	NA	2	+	39605213	39605342	39605247	39605342	39604980	39605083	11072	1,2,0	1,0,2	5,2,2	0,0,2	183	149	1.736320426883322e-10	2.98574721037e-09	0.449,1.0,0.0	1.0,1.0,0.449	-0.333
3006	gene:Solyc07g062450.2	NA	7	+	65186624	65186706	65186644	65186706	65186224	65186404	3006	27,12,18	21,6,17	10,8,6	12,6,10	169	149	1.7559517978699924e-10	3.01759873042e-09	0.531,0.638,0.483	0.424,0.54,0.346	0.114
27180	gene:Solyc09g047870.2	NA	9	-	33632507	33632615	33632507	33632610	33636740	33636820	27180	34,19,36	80,46,53	12,7,13	47,30,49	154	149	1.786849676059727e-10	3.06875930801e-09	0.291,0.286,0.397	0.198,0.184,0.204	0.129
18440	gene:Solyc06g062660.2	NA	6	-	39546955	39547103	39546955	39547050	39547667	39547748	18440	79,49,87	88,50,58	46,26,25	54,47,47	202	149	1.7944675510528454e-10	3.07989919339e-09	0.398,0.42,0.525	0.386,0.29,0.282	0.128
21809	gene:Solyc10g005040.2	NA	10	+	48339	48772	48642	48772	48163	48237	21809	236,157,179	16,4,12	209,156,185	4,4,2	452	149	1.7981208328527939e-10	3.08422477575e-09	0.829,0.928,0.831	0.945,0.928,0.968	-0.084
12842	gene:Solyc01g009500.2	NA	1	+	3742350	3742569	3742357	3742569	3741105	3741372	12842	38,26,41	87,107,101	4,5,5	57,47,43	156	149	1.8415332722450172e-10	3.15669881636e-09	0.294,0.188,0.279	0.063,0.092,0.1	0.169
2210	gene:Solyc02g084950.2	NA	2	+	47988906	47988950	47988919	47988950	47988474	47988747	2210	4,15,14	7,5,3	0,3,0	5,0,0	162	149	1.870092007505977e-10	3.20363590537e-09	0.345,0.734,0.811	0.0,1.0,NA	0.13
23463	gene:Solyc04g009340.2	NA	4	-	2783207	2783374	2783207	2783340	2783561	2783754	23463	64,38,101	3,7,4	68,42,87	2,2,1	183	149	1.9108299476875404e-10	3.27136490604e-09	0.946,0.815,0.954	0.965,0.945,0.986	-0.06
23168	gene:Solyc12g017860.1	NA	12	-	7597348	7597530	7597348	7597516	7601111	7601333	23168	12,2,13	52,27,60	6,1,4	44,22,14	163	149	1.965997183821493e-10	3.36369637591e-09	0.174,0.063,0.165	0.111,0.04,0.207	0.015
3560	gene:Solyc10g047930.1	NA	10	+	43119776	43119944	43119791	43119944	43116343	43116500	3560	17,7,1	282,226,363	11,13,19	383,208,352	164	149	1.9940716714013446e-10	3.40958699543e-09	0.052,0.027,0.002	0.025,0.054,0.047	-0.015
21480	gene:Solyc07g061960.2	NA	7	+	64829466	64829520	64829471	64829520	64829324	64829384	21480	394,357,637	16,10,10	453,433,436	36,15,20	154	149	2.0764356340603883e-10	3.54818922754e-09	0.96,0.972,0.984	0.924,0.965,0.955	0.024
24782	gene:Solyc04g051270.1	NA	4	+	50230706	50230898	50230709	50230898	50230201	50230304	24782	4,1,4	143,80,121	1,2,1	93,68,102	152	149	2.0942533091717843e-10	3.57639079855e-09	0.027,0.012,0.031	0.01,0.028,0.01	0.007
21934	gene:Solyc01g096830.2	NA	1	-	87825284	87825350	87825284	87825345	87825486	87825615	21934	148,76,120	3,2,1	90,96,92	1,1,7	154	149	2.261322478078546e-10	3.85927643735e-09	0.979,0.974,0.991	0.989,0.989,0.927	0.013
8955	gene:Solyc03g007600.2	NA	3	+	2143891	2144104	2143900	2144104	2143654	2143798	8955	186,164,114	1,8,1	44,48,54	0,2,0	158	149	2.2797713194064177e-10	3.88832425348e-09	0.994,0.951,0.991	1.0,0.958,1.0	-0.007
4352	gene:Solyc05g009690.2	NA	5	+	3890539	3890618	3890556	3890618	3890421	3890466	4352	4,13,10	345,273,302	2,7,7	297,221,254	166	149	2.360516208773306e-10	4.02351983212e-09	0.01,0.041,0.029	0.006,0.028,0.024	0.007
11330	gene:Solyc01g090290.2	NA	1	+	83963880	83963989	83963900	83963989	83963442	83963581	11330	70,91,76	132,128,170	155,137,127	253,179,220	169	149	2.3683196922680025e-10	4.03429476491e-09	0.319,0.385,0.283	0.351,0.403,0.337	-0.035
26843	gene:Solyc12g016210.1	NA	12	-	6355188	6355306	6355188	6355299	6355387	6355473	26843	31,19,32	7,18,27	17,20,6	21,14,4	156	149	2.429968280719724e-10	4.13672086113e-09	0.809,0.502,0.531	0.436,0.577,0.589	0.08
3945	gene:Solyc04g045470.2	NA	4	+	33543162	33543353	33543234	33543353	33542913	33543081	3945	36,33,58	1,2,0	47,35,45	1,10,4	221	149	2.5303126466013553e-10	4.30485253457e-09	0.96,0.918,1.0	0.969,0.702,0.884	0.108
7833	gene:Solyc11g069810.1	NA	11	-	54439950	54440143	54439950	54440042	54442634	54442705	7833	12,8,11	8,1,0	12,4,13	7,2,15	250	149	2.612739853302596e-10	4.44231052759e-09	0.472,0.827,1.0	0.505,0.544,0.341	0.303
5643	gene:Solyc02g091030.2	NA	2	+	52471388	52471487	52471394	52471487	52471178	52471271	5643	0,2,2	3,3,5	1,0,4	0,2,0	155	149	2.634026435559312e-10	4.47570746582e-09	0.0,0.391,0.278	1.0,0.0,1.0	-0.444
12611	gene:Solyc02g071820.2	NA	2	-	41174593	41174685	41174593	41174665	41174754	41174823	12611	2,2,1	25,13,9	9,0,4	25,20,27	169	149	2.775307025239027e-10	4.71282798091e-09	0.066,0.119,0.089	0.241,0.0,0.116	-0.028
10862	gene:Solyc09g009820.2	NA	9	+	3316864	3316945	3316926	3316945	3316655	3316728	10862	3,0,1	47,44,35	2,4,2	34,24,31	211	149	2.7785222178266587e-10	4.71534621518e-09	0.043,0.0,0.02	0.04,0.105,0.044	-0.042
6830	gene:Solyc01g094200.2	NA	1	+	85766993	85767080	85766996	85767080	85766815	85766919	6830	5,0,8	221,141,210	2,0,6	225,143,197	152	149	2.8203667396269986e-10	4.78337713516e-09	0.022,0.0,0.036	0.009,0.0,0.029	0.007
15498	gene:Solyc06g074320.2	NA	6	+	45942789	45942941	45942798	45942941	45942547	45942710	15498	10,11,10	4,2,9	5,6,10	0,1,4	158	149	2.832288714225667e-10	4.80060592092e-09	0.702,0.838,0.512	1.0,0.85,0.702	-0.167
24763	gene:Solyc02g062520.2	NA	2	-	34213706	34213797	34213706	34213792	34213924	34213937	24763	5,3,4	0,2,0	0,5,0	1,2,0	154	149	2.837430370705989e-10	4.80632807225e-09	1.0,0.592,1.0	0.0,0.708,NA	0.51
8073	gene:Solyc03g080140.2	NA	3	+	52046463	52046643	52046471	52046643	52046134	52046334	8073	9,0,5	121,88,96	2,0,2	67,43,46	157	149	2.9478903173422163e-10	4.99033099057e-09	0.066,0.0,0.047	0.028,0.0,0.04	0.015
20515	gene:Solyc02g092030.1	NA	2	+	53242229	53242345	53242275	53242345	53241945	53242019	20515	1,2,1	0,0,0	2,0,2	4,4,0	195	149	2.97288257172629e-10	5.02951127936e-09	1.0,1.0,1.0	0.276,0.0,1.0	0.575
4728	gene:Solyc06g043030.2	NA	6	-	29882840	29882984	29882840	29882950	29883066	29883193	4728	3,0,0	38,34,56	4,0,4	14,10,24	183	149	3.03445585689529e-10	5.13049210438e-09	0.06,0.0,0.0	0.189,0.0,0.119	-0.083
20361	gene:Solyc11g071820.1	NA	11	+	55178199	55178387	55178292	55178387	55176362	55176429	20361	214,97,112	4,1,3	148,96,102	2,0,0	242	149	3.130819493989285e-10	5.2901326782e-09	0.971,0.984,0.958	0.979,1.0,1.0	-0.022
18205	gene:Solyc09g018370.2	NA	9	+	14534116	14534294	14534145	14534294	14533890	14534030	18205	14,5,4	107,54,36	3,0,3	24,38,42	178	149	3.141361388832872e-10	5.30465250406e-09	0.099,0.072,0.085	0.095,0.0,0.056	0.035
19817	gene:Solyc04g079550.2	NA	4	-	63973410	63973503	63973410	63973482	63973570	63973639	19817	18,10,28	513,326,496	23,14,23	456,297,363	170	149	3.1946756457047255e-10	5.39133699639e-09	0.03,0.026,0.047	0.042,0.04,0.053	-0.011
19708	gene:Solyc02g094090.2	NA	2	-	54724517	54724661	54724517	54724603	54725408	54725489	19708	204,155,115	10,2,6	132,127,152	2,2,0	207	149	3.276136667478591e-10	5.52538514408e-09	0.936,0.982,0.932	0.979,0.979,1.0	-0.036
7725	gene:Solyc01g097810.2	NA	1	-	88517914	88517993	88517914	88517979	88518636	88518709	7725	4,1,1	0,0,0	0,0,0	3,2,0	163	149	3.3900609869620205e-10	5.71398452793e-09	1.0,1.0,1.0	0.0,0.0,NA	1.0
2670	gene:Solyc11g072590.1	NA	11	+	55764854	55764993	55764860	55764993	55764272	55764385	2670	150,98,199	6,17,7	152,71,82	26,12,16	155	149	3.7112813120892e-10	6.2515339478e-09	0.96,0.847,0.965	0.849,0.85,0.831	0.081
6765	gene:Solyc03g032130.2	NA	3	-	4637196	4637247	4637196	4637246	4637347	4637511	6765	3242,2329,1317	46,19,26	972,780,783	17,10,18	150	149	3.841115935958943e-10	6.46623481093e-09	0.986,0.992,0.981	0.983,0.987,0.977	0.004
8577	gene:Solyc11g010350.1	NA	11	+	3426307	3426438	3426328	3426438	3425500	3425686	8577	3,0,0	0,1,4	2,2,1	1,5,2	170	149	3.863874737165897e-10	6.50052745491e-09	1.0,0.0,0.0	0.637,0.26,0.305	-0.067
21582	gene:Solyc04g076830.2	NA	4	-	61706862	61706955	61706862	61706924	61709090	61709236	21582	4,11,9	172,173,249	5,2,2	196,154,143	180	149	3.8900857404412404e-10	6.53654468769e-09	0.019,0.05,0.029	0.021,0.011,0.011	0.018
6458	gene:Solyc06g031690.2	NA	6	+	20643242	20643336	20643261	20643336	20643142	20643162	6458	29,9,30	4,0,4	10,14,15	1,0,2	168	149	3.889706787928091e-10	6.53654468769e-09	0.865,1.0,0.869	0.899,1.0,0.869	-0.011
631	gene:Solyc03g078570.2	NA	3	-	51180300	51180535	51180300	51180396	51180666	51180737	631	18,29,17	18,11,5	19,8,14	0,3,10	288	149	3.908570116114701e-10	6.56355256821e-09	0.341,0.577,0.638	1.0,0.58,0.42	-0.148
17543	gene:Solyc10g044470.1	NA	10	+	26485377	26485555	26485387	26485555	26485113	26485314	17543	80,42,51	6,7,12	88,69,97	4,7,8	159	149	3.925983860663214e-10	6.5887303743e-09	0.926,0.849,0.799	0.954,0.902,0.919	-0.067
960	gene:Solyc05g009710.2	NA	5	-	3910446	3910549	3910446	3910484	3910619	3910662	960	41,18,37	37,24,44	12,17,20	37,19,16	214	149	3.99123018825234e-10	6.69410209208e-09	0.436,0.343,0.369	0.184,0.384,0.465	0.038
11929	gene:Solyc03g082490.2	NA	3	-	52414206	52414439	52414206	52414433	52414535	52414575	11929	27,20,25	424,266,364	27,17,15	294,167,161	155	149	4.214857329460481e-10	7.06046962248e-09	0.058,0.067,0.062	0.081,0.089,0.082	-0.022
23929	gene:Solyc08g080520.2	NA	8	+	63810438	63810622	63810441	63810622	63810261	63810357	23929	1,0,3	139,103,132	5,0,8	76,70,106	152	149	4.2124958368075904e-10	7.06046962248e-09	0.007,0.0,0.022	0.061,0.0,0.069	-0.034
1450	gene:Solyc08g065490.2	NA	8	-	53604729	53604920	53604729	53604904	53605001	53605197	1450	5,4,6	110,54,77	3,10,11	92,72,102	165	149	4.28918496338598e-10	7.18055989473e-09	0.039,0.063,0.066	0.029,0.111,0.089	-0.02
22160	gene:Solyc10g080390.1	NA	10	-	61661876	61661922	61661876	61661917	61662315	61662362	22160	44,31,51	2,0,4	91,37,44	2,0,2	154	149	4.370365001646432e-10	7.31196716102e-09	0.955,1.0,0.925	0.978,1.0,0.955	-0.018
7224	gene:Solyc04g039950.2	NA	4	+	12350625	12350719	12350632	12350719	12350416	12350556	7224	20,8,6	35,12,31	3,0,0	11,12,8	156	149	4.3956168703037e-10	7.34969820802e-09	0.353,0.389,0.156	0.207,0.0,0.0	0.23
20161	gene:Solyc04g015300.2	NA	4	-	5506281	5506363	5506281	5506358	5508113	5508593	20161	28,32,21	4,0,2	21,20,9	0,1,0	154	149	4.5200061746341194e-10	7.55304408101e-09	0.871,1.0,0.91	1.0,0.951,1.0	-0.057
11592	gene:Solyc03g063970.2	NA	3	-	37178518	37178700	37178518	37178573	37179289	37179558	11592	32,25,39	2,1,0	23,16,25	0,0,1	276	149	4.6448500749047306e-10	7.75214370871e-09	0.896,0.931,1.0	1.0,1.0,0.931	-0.035
14254	gene:Solyc02g092630.1	NA	2	-	53654567	53654582	53654567	53654579	53657354	53657474	14254	0,1,4	5,2,1	3,1,0	0,0,0	152	149	4.6425759025753025e-10	7.75214370871e-09	0.0,0.329,0.797	1.0,1.0,NA	-0.625
16056	gene:Solyc01g102880.1	NA	1	-	91556898	91557001	91556898	91556997	91557519	91557928	16056	181,96,192	1,7,1	174,87,103	6,1,5	153	149	4.756968455174951e-10	7.93440185774e-09	0.994,0.93,0.995	0.966,0.988,0.953	0.004
24224	gene:Solyc01g014490.2	NA	1	-	13990325	13990460	13990325	13990455	13990575	13990759	24224	67,30,53	14,10,3	40,21,22	1,4,0	154	149	4.782752605084099e-10	7.97252349437e-09	0.822,0.744,0.945	0.975,0.836,1.0	-0.1
1122	gene:Solyc05g052700.2	NA	5	+	62908303	62908461	62908344	62908461	62907854	62908171	1122	45,24,31	1,3,1	25,14,25	4,0,3	190	149	4.956917397329055e-10	8.25778754423e-09	0.972,0.863,0.96	0.831,1.0,0.867	0.032
19449	gene:Solyc03g120480.2	NA	3	-	68871256	68871407	68871256	68871398	68871487	68871551	19449	74,61,41	32,28,39	29,23,7	18,16,11	158	149	4.972823966286911e-10	8.27921964442e-09	0.686,0.673,0.498	0.603,0.575,0.375	0.101
28012	gene:Solyc08g023460.2	NA	8	-	27703048	27703248	27703048	27703198	27706292	27706582	28012	5,1,0	5,3,1	8,5,6	0,0,0	199	149	5.124954529093566e-10	8.5272852834e-09	0.428,0.2,0.0	1.0,1.0,1.0	-0.791
11203	gene:Solyc12g062870.1	NA	12	+	35516675	35516834	35516762	35516834	35516299	35516572	11203	34,19,26	603,419,662	0,10,10	599,366,590	236	149	5.226093249675022e-10	8.69025561084e-09	0.034,0.028,0.024	0.0,0.017,0.011	0.019
11410	gene:Solyc03g117420.2	NA	3	-	66566658	66566880	66566658	66566863	66566987	66567116	11410	26,8,11	857,515,533	8,3,5	154,100,137	166	149	5.249755933298863e-10	8.72427388647e-09	0.027,0.014,0.018	0.045,0.026,0.032	-0.015
13751	gene:Solyc01g105120.2	NA	1	-	93387304	93387413	93387304	93387313	93387780	93387993	13751	114,42,69	8,2,0	38,23,35	3,2,4	249	149	5.432719971408361e-10	9.02282308369e-09	0.895,0.926,1.0	0.883,0.873,0.84	0.075
16686	gene:Solyc08g005970.2	NA	8	-	738333	738424	738333	738416	738998	739088	16686	322,296,362	10,13,10	231,155,207	8,0,7	157	149	5.474162550240335e-10	9.0861084622e-09	0.968,0.956,0.972	0.965,1.0,0.966	-0.012
23348	gene:Solyc05g015930.2	NA	5	+	13048829	13048979	13048835	13048979	13048616	13048710	23348	121,59,138	6,2,0	98,43,47	6,2,2	155	149	5.515345724411411e-10	9.14888640854e-09	0.951,0.966,1.0	0.94,0.954,0.958	0.022
27462	gene:Solyc02g081650.2	NA	2	+	45527085	45527182	45527113	45527182	45526898	45526949	27462	2,3,1	37,27,37	3,1,4	22,15,33	177	149	5.839417543396983e-10	9.68055937569e-09	0.044,0.086,0.022	0.103,0.053,0.093	-0.032
2333	gene:Solyc06g072160.2	NA	6	+	44481747	44481838	44481762	44481838	44481572	44481655	2333	12,4,3	66,39,55	7,2,4	62,47,68	164	149	5.896433027752877e-10	9.76912985079e-09	0.142,0.085,0.047	0.093,0.037,0.051	0.031
27029	gene:Solyc03g019960.2	NA	3	-	61250582	61250784	61250582	61250778	61251696	61252338	27029	5,4,20	4,0,10	16,8,22	13,2,19	155	149	6.061927815257148e-10	1.00372102834e-08	0.546,1.0,0.658	0.542,0.794,0.527	0.114
5369	gene:Solyc01g010770.2	NA	1	-	5827664	5827785	5827664	5827744	5828454	5828696	5369	281,163,203	5,5,1	36,40,34	0,0,2	190	149	6.243796583154819e-10	1.03320599872e-08	0.978,0.962,0.994	1.0,1.0,0.93	0.001
2571	gene:Solyc06g068030.2	NA	6	-	42165067	42165192	42165067	42165178	42165318	42165443	2571	11,9,3	193,149,278	11,5,3	355,170,217	163	149	6.495031723741588e-10	1.07412672267e-08	0.05,0.052,0.01	0.028,0.026,0.012	0.015
24715	gene:Solyc09g075190.2	NA	9	-	66967332	66967450	66967332	66967446	66967921	66968025	24715	10,3,9	2,0,4	5,13,7	1,0,2	153	149	6.625023374275883e-10	1.09495908483e-08	0.83,1.0,0.687	0.83,1.0,0.773	-0.029
667	gene:Solyc01g009280.2	NA	1	-	3310401	3310459	3310401	3310408	3313417	3313597	667	2,1,5	55,40,84	6,4,3	79,44,64	200	149	6.764513568685217e-10	1.1173350962e-08	0.026,0.018,0.042	0.054,0.063,0.034	-0.022
23497	gene:Solyc05g006410.2	NA	5	-	1046713	1046773	1046713	1046760	1047122	1047222	23497	0,1,4	1,4,4	4,1,3	3,0,4	162	149	6.823950733715016e-10	1.12646915053e-08	0.0,0.187,0.479	0.551,1.0,0.408	-0.431
17782	gene:Solyc04g051310.2	NA	4	+	50316452	50316571	50316493	50316571	50313123	50313824	17782	17,14,13	4,5,5	12,11,13	14,11,5	190	149	6.87853810714499e-10	1.13479203524e-08	0.769,0.687,0.671	0.402,0.44,0.671	0.205
25217	gene:Solyc12g056220.1	NA	12	-	62177602	62177727	62177602	62177701	62177802	62177943	25217	37,17,23	1772,972,1553	20,14,25	1958,1461,1989	175	149	7.102217637903789e-10	1.17098404798e-08	0.017,0.015,0.012	0.009,0.008,0.011	0.005
3924	gene:Solyc03g020020.2	NA	3	+	61205940	61206131	61205982	61206131	61205730	61205838	3924	15,15,22	2,0,1	15,5,3	5,1,0	191	149	7.256164686384004e-10	1.1956420032e-08	0.854,1.0,0.945	0.701,0.796,1.0	0.101
21888	gene:Solyc05g006170.2	NA	5	-	851669	851763	851669	851759	851836	851911	21888	55,49,59	4,3,4	84,42,51	3,0,0	153	149	7.37184717653841e-10	1.21396885658e-08	0.931,0.941,0.935	0.965,1.0,1.0	-0.053
17332	gene:Solyc06g073130.2	NA	6	-	45056506	45056584	45056506	45056561	45057213	45057262	17332	0,1,11	43,23,33	4,4,1	39,58,31	172	149	7.472647239885102e-10	1.22982424738e-08	0.0,0.036,0.224	0.082,0.056,0.027	0.032
20550	gene:Solyc01g101040.2	NA	1	+	90902858	90903092	90902996	90903092	90902402	90902484	20550	36,20,27	542,363,265	4,4,3	242,349,309	287	149	7.648360696677144e-10	1.25798203338e-08	0.033,0.028,0.05	0.009,0.006,0.005	0.03
5992	gene:Solyc07g052670.2	NA	7	-	61116909	61116987	61116909	61116966	61118926	61118989	5992	4119,2783,3424	508,352,470	1887,1558,1757	221,156,169	170	149	8.114420486396788e-10	1.33383236751e-08	0.877,0.874,0.865	0.882,0.897,0.901	-0.021
28013	gene:Solyc08g023460.2	NA	8	-	27702487	27704153	27702487	27702595	27706292	27706582	28013	207,150,148	69,49,54	59,59,44	56,28,40	1707	149	8.324839758771264e-10	1.36759482845e-08	0.208,0.211,0.193	0.084,0.155,0.088	0.095
24156	gene:Solyc02g083680.1	NA	2	-	46985218	46985349	46985218	46985296	46985516	46985764	24156	97,38,105	6,2,12	38,19,29	4,2,0	202	149	8.367762277882427e-10	1.37381699015e-08	0.923,0.933,0.866	0.875,0.875,1.0	-0.009
7478	gene:Solyc01g109080.2	NA	1	+	96137886	96138053	96137899	96138053	96137510	96137780	7478	86,56,78	53,31,32	61,31,35	16,2,22	162	149	8.502813244849775e-10	1.39514815755e-08	0.599,0.624,0.692	0.778,0.934,0.594	-0.13
7118	gene:Solyc04g024590.2	NA	4	+	30010513	30010555	30010521	30010555	30010367	30010423	7118	6,4,8	379,241,328	4,2,3	288,168,240	157	149	8.522211912029846e-10	1.39748873769e-08	0.015,0.016,0.023	0.013,0.011,0.012	0.006
4916	gene:Solyc06g053450.2	NA	6	+	36257480	36257578	36257547	36257578	36257153	36257381	4916	24,4,9	1,0,4	2,0,2	0,0,3	216	149	8.778483406580711e-10	1.43864597719e-08	0.943,1.0,0.608	1.0,NA,0.315	0.193
11867	gene:Solyc06g084530.2	NA	6	+	49625727	49625836	49625766	49625836	49625511	49625608	11867	16,2,3	202,143,130	0,3,4	76,64,75	188	149	8.860914882787108e-10	1.45128137199e-08	0.059,0.011,0.018	0.0,0.036,0.041	0.004
11328	gene:Solyc03g121250.2	NA	3	-	69417056	69417260	69417056	69417103	69417842	69417939	11328	3,5,0	29,23,34	0,1,0	13,11,12	306	149	9.358190024511166e-10	1.53136676222e-08	0.048,0.096,0.0	0.0,0.042,0.0	0.034
15654	gene:Solyc12g017410.1	NA	12	-	6663588	6663657	6663588	6663651	6663734	6663800	15654	33,40,35	54,30,35	8,6,18	58,42,34	155	149	9.361134022781359e-10	1.53136676222e-08	0.37,0.562,0.49	0.117,0.121,0.337	0.282
5841	gene:Solyc08g074290.2	NA	8	+	58403697	58403901	58403715	58403901	58403492	58403620	5841	10,8,5	582,628,355	11,8,4	353,438,268	167	149	9.562606825719559e-10	1.56338570813e-08	0.015,0.011,0.012	0.027,0.016,0.013	-0.006
6576	gene:Solyc05g009870.2	NA	5	-	4079429	4079503	4079429	4079475	4080911	4080981	6576	4,6,9	73,52,102	6,1,1	64,31,36	177	149	9.626390627224347e-10	1.57286902319e-08	0.044,0.089,0.069	0.073,0.026,0.023	0.027
26436	gene:Solyc06g011370.2	NA	6	+	6757075	6757316	6757078	6757316	6756783	6757005	26436	0,0,10	66,29,33	0,0,4	33,12,11	152	149	9.65379724221988e-10	1.57640080822e-08	0.0,0.0,0.229	0.0,0.0,0.263	-0.011
5667	gene:Solyc01g007180.2	NA	1	-	1744751	1744880	1744751	1744860	1745886	1746006	5667	2,0,0	39,28,32	0,1,2	22,3,14	169	149	9.701344595416396e-10	1.5832152352e-08	0.043,0.0,0.0	0.0,0.227,0.112	-0.099
10429	gene:Solyc10g074560.1	NA	10	+	58123113	58123301	58123127	58123301	58122345	58122520	10429	3,0,4	26,13,26	1,0,0	32,18,30	163	149	9.831068912761028e-10	1.60342436713e-08	0.095,0.0,0.123	0.028,0.0,0.0	0.063
8007	gene:Solyc11g071570.1	NA	11	+	54995426	54995488	54995443	54995488	54993963	54994272	8007	6,1,2	0,0,0	1,0,0	0,0,6	166	149	9.868543508541396e-10	1.60857259189e-08	1.0,1.0,1.0	1.0,NA,0.0	0.5
17996	gene:Solyc09g072970.2	NA	9	-	65640149	65640208	65640149	65640205	65641475	65641538	17996	5,6,25	252,183,383	4,7,9	491,250,349	152	149	9.99521396863956e-10	1.62824487995e-08	0.019,0.031,0.06	0.008,0.027,0.025	0.017
26188	gene:Solyc01g098980.2	NA	1	-	89341081	89341185	89341081	89341152	89341845	89341881	26188	3,0,1	3,4,11	17,10,3	9,7,10	182	149	1.0049318272734916e-09	1.63607950181e-08	0.45,0.0,0.069	0.607,0.539,0.197	-0.275
16387	gene:Solyc02g083320.2	NA	2	-	46772650	46772732	46772650	46772670	46772809	46772924	16387	92,53,15	832,610,974	20,25,34	573,404,479	211	149	1.0244314106310408e-09	1.66682889592e-08	0.072,0.058,0.011	0.024,0.042,0.048	0.009
6006	gene:Solyc01g095570.2	NA	1	-	86776923	86777036	86776923	86777033	86778790	86778828	6006	95,79,127	1,5,8	167,165,142	21,7,11	152	149	1.0450183583209389e-09	1.69930972114e-08	0.989,0.939,0.94	0.886,0.959,0.927	0.032
10796	gene:Solyc08g076100.2	NA	8	-	60139732	60139858	60139732	60139854	60139931	60140001	10796	131,119,214	9,3,7	174,138,140	8,3,0	153	149	1.0854000051717714e-09	1.7639208084e-08	0.934,0.975,0.968	0.955,0.978,1.0	-0.019
17619	gene:Solyc01g102490.2	NA	1	+	91287330	91287568	91287402	91287568	91287078	91287146	17619	17,9,19	8,5,6	10,6,21	12,5,13	221	149	1.0931454061865509e-09	1.77544815643e-08	0.589,0.548,0.681	0.36,0.447,0.521	0.163
6764	gene:Solyc03g032130.2	NA	3	-	4637196	4637246	4637196	4637245	4637347	4637511	6764	46,19,26	0,4,0	17,10,18	0,1,0	150	149	1.1031049578885142e-09	1.79055575782e-08	1.0,0.825,1.0	1.0,0.909,1.0	-0.028
3923	gene:Solyc03g020020.2	NA	3	+	61205940	61206131	61205951	61206131	61205730	61205838	3923	2,2,8	54,27,35	1,0,2	23,11,9	160	149	1.1048469962286894e-09	1.79231466534e-08	0.033,0.065,0.176	0.039,0.0,0.171	0.021
13078	gene:Solyc07g017510.2	NA	7	+	7416612	7416777	7416615	7416777	7416406	7416530	13078	3,4,1	84,43,79	0,0,2	50,38,21	152	149	1.1359403259569417e-09	1.84125234447e-08	0.034,0.084,0.012	0.0,0.0,0.085	0.015
22492	gene:Solyc12g005030.1	NA	12	+	20291	20320	20303	20320	20078	20192	22492	2,6,12	0,0,3	14,9,16	1,0,5	161	149	1.1363667531372776e-09	1.84125234447e-08	1.0,1.0,0.787	0.928,1.0,0.748	0.037
16578	gene:Solyc10g083960.1	NA	10	+	63659885	63659953	63659890	63659953	63659279	63659334	16578	5,2,1	2,1,0	1,1,2	1,0,0	154	149	1.1777145341253331e-09	1.90711286933e-08	0.708,0.659,1.0	0.492,1.0,1.0	-0.042
27584	gene:Solyc02g071880.2	NA	2	-	41254451	41254529	41254451	41254469	41256403	41256491	27584	73,29,54	21,14,6	16,17,22	2,0,2	209	149	1.1786615537346878e-09	1.90751166196e-08	0.712,0.596,0.865	0.851,1.0,0.887	-0.188
2769	gene:Solyc12g019010.1	NA	12	-	8974323	8974429	8974323	8974412	8979428	8979493	2769	0,2,2	4,11,17	2,0,0	2,4,16	166	149	1.200555523830428e-09	1.94178977506e-08	0.0,0.14,0.096	0.473,0.0,0.0	-0.079
13988	gene:Solyc12g020000.1	NA	12	-	12863184	12863365	12863184	12863328	12863484	12863576	13988	118,189,221	601,784,696	133,131,87	506,601,478	186	149	1.2059601986059168e-09	1.94937307401e-08	0.136,0.162,0.203	0.174,0.149,0.127	0.017
4200	gene:Solyc08g005470.2	NA	8	-	350425	350483	350425	350478	350577	350680	4200	9,5,5	277,187,265	7,4,15	241,151,236	154	149	1.2974847741089952e-09	2.09482995469e-08	0.03,0.025,0.018	0.027,0.025,0.058	-0.012
4427	gene:Solyc07g032170.2	NA	7	+	36038929	36039041	36038994	36039041	36037718	36037933	4427	9,7,5	208,99,182	0,1,2	70,46,48	214	149	1.2967627536083438e-09	2.09482995469e-08	0.029,0.047,0.019	0.0,0.015,0.028	0.017
12547	gene:Solyc02g094360.2	NA	2	-	54908617	54908811	54908617	54908774	54908888	54908996	12547	4,3,2	131,78,79	1,1,2	87,57,69	186	149	1.3182630353345924e-09	2.12711547628e-08	0.024,0.03,0.02	0.009,0.014,0.023	0.009
10962	gene:Solyc10g081770.1	NA	10	-	62773195	62773299	62773195	62773295	62773378	62773468	10962	9,2,1	6,7,13	2,2,2	14,5,5	153	149	1.3413672275043568e-09	2.16311358412e-08	0.594,0.218,0.07	0.122,0.28,0.28	0.067
899	gene:Solyc02g069770.2	NA	2	+	39589726	39589851	39589754	39589851	39589300	39589637	899	4,3,4	11,0,4	2,0,0	2,0,2	177	149	1.3527384884587335e-09	2.18015952601e-08	0.234,1.0,0.457	0.457,NA,0.0	0.335
8386	gene:Solyc03g025310.2	NA	3	+	2758082	2758235	2758085	2758235	2757585	2757705	8386	41,51,41	4,1,5	80,60,39	2,2,0	152	149	1.441388397109878e-09	2.3216587904e-08	0.909,0.98,0.889	0.975,0.967,1.0	-0.055
18934	gene:Solyc05g048770.2	NA	5	+	59430387	59430518	59430391	59430518	59426318	59426400	18934	2,2,1	28,18,29	3,8,0	36,5,25	153	149	1.4434042374726392e-09	2.32353085442e-08	0.065,0.098,0.032	0.075,0.609,0.0	-0.163
10852	gene:Solyc01g096580.2	NA	1	-	87653916	87654034	87653916	87654031	87654113	87654218	10852	7,4,12	3,5,7	16,28,26	10,6,11	152	149	1.4490186343494914e-09	2.33119008544e-08	0.696,0.44,0.627	0.611,0.821,0.699	-0.123
7724	gene:Solyc01g097810.2	NA	1	-	88517914	88517993	88517914	88517985	88518636	88518709	7724	4,1,1	0,0,0	0,0,0	1,2,0	157	149	1.4525402852050522e-09	2.33547543435e-08	1.0,1.0,1.0	0.0,0.0,NA	1.0
16161	gene:Solyc06g084480.2	NA	6	+	49575965	49576024	49575972	49576024	49575720	49575805	16161	21,13,25	4,0,0	13,16,10	2,0,0	156	149	1.4705245058543344e-09	2.36299572455e-08	0.834,1.0,1.0	0.861,1.0,1.0	-0.009
17885	gene:Solyc03g113900.2	NA	3	+	63942374	63942495	63942394	63942495	63942170	63942256	17885	11,2,1	23,12,5	10,2,5	27,20,40	169	149	1.4744714447288888e-09	2.36794024761e-08	0.297,0.128,0.15	0.246,0.081,0.099	0.05
22956	gene:Solyc11g067040.1	NA	11	-	52801119	52801228	52801119	52801215	52801297	52801492	22956	0,0,0	1,0,2	3,0,2	0,0,0	162	149	1.4840518956167152e-09	2.38192079308e-08	0.0,NA,0.0	1.0,NA,1.0	-1.0
24154	gene:Solyc02g083680.1	NA	2	-	46985218	46985378	46985218	46985296	46985516	46985764	24154	279,140,318	6,2,12	122,73,117	4,2,0	231	149	1.5631265311461452e-09	2.50735812047e-08	0.968,0.978,0.945	0.952,0.959,1.0	-0.007
16305	gene:Solyc03g006130.2	NA	3	-	789182	789418	789182	789413	789692	789755	16305	56,20,15	104,91,30	6,6,9	24,50,26	154	149	1.5673549809419923e-09	2.5126601847e-08	0.343,0.175,0.326	0.195,0.104,0.251	0.098
24005	gene:Solyc04g082990.2	NA	4	+	66453611	66453686	66453634	66453686	66453232	66453519	24005	20,19,22	1,2,3	15,6,16	0,2,6	172	149	1.5939190599513334e-09	2.55374165573e-08	0.945,0.892,0.864	1.0,0.722,0.698	0.094
4410	gene:Solyc09g090870.2	NA	9	-	70274375	70274516	70274375	70274485	70282215	70282380	4410	3,5,7	23,21,26	6,2,0	18,14,25	180	149	1.6027641272165738e-09	2.56640248864e-08	0.097,0.165,0.182	0.216,0.106,0.0	0.041
18013	gene:Solyc06g069310.2	NA	6	-	43065389	43065489	43065389	43065458	43065998	43066093	18013	25,18,32	414,278,380	10,15,24	362,245,325	180	149	1.6140119075512866e-09	2.58137591865e-08	0.048,0.051,0.065	0.022,0.048,0.058	0.012
26720	gene:Solyc02g084490.1	NA	2	+	47585280	47585394	47585305	47585394	47584875	47585103	26720	247,186,226	5,0,4	180,104,72	3,5,3	174	149	1.613160890028906e-09	2.58137591865e-08	0.977,1.0,0.98	0.981,0.947,0.954	0.025
17653	gene:Solyc06g073590.2	NA	6	+	45397151	45397387	45397220	45397387	45396462	45396603	17653	293,180,297	5,3,7	176,119,171	2,4,0	218	149	1.62602078965218e-09	2.59905530917e-08	0.976,0.976,0.967	0.984,0.953,1.0	-0.006
24203	gene:Solyc12g056770.1	NA	12	+	62857751	62857832	62857758	62857832	62857610	62857682	24203	8,3,3	264,175,261	0,3,4	196,180,221	156	149	1.648372969061996e-09	2.63323712388e-08	0.028,0.016,0.011	0.0,0.016,0.017	0.007
12912	gene:Solyc03g113960.2	NA	3	+	64014082	64014243	64014133	64014243	64013717	64014018	12912	87,64,95	7,2,0	83,102,87	2,6,7	200	149	1.6957329407136635e-09	2.70730477297e-08	0.903,0.96,1.0	0.969,0.927,0.903	0.021
13121	gene:Solyc01g096910.2	NA	1	-	87913860	87913954	87913860	87913947	87916938	87917142	13121	120,70,99	7,3,7	61,51,55	1,0,6	156	149	1.6988536177085525e-09	2.71069720561e-08	0.942,0.957,0.931	0.983,1.0,0.897	-0.017
6790	gene:Solyc11g008550.1	NA	11	+	2731625	2731774	2731638	2731774	2731324	2731452	6790	1,1,5	57,63,66	5,2,1	18,16,36	162	149	1.7847108765116436e-09	2.84602312651e-08	0.016,0.014,0.065	0.203,0.103,0.025	-0.079
18450	gene:Solyc06g062660.2	NA	6	-	39546033	39546175	39546033	39546124	39546403	39546474	18450	4,6,10	118,88,89	4,6,8	68,52,49	200	149	1.791007030261655e-09	2.85439123951e-08	0.025,0.048,0.077	0.042,0.079,0.108	-0.026
15795	gene:Solyc06g069090.2	NA	6	-	42881825	42881917	42881825	42881910	42882381	42882477	15795	278,158,208	968,560,658	354,234,338	1104,759,929	156	149	1.828838280451876e-09	2.91297874969e-08	0.215,0.212,0.232	0.234,0.227,0.258	-0.02
6798	gene:Solyc03g031990.2	NA	3	-	4481823	4481948	4481823	4481901	4482052	4482132	6798	577,339,443	8,3,7	206,94,195	6,6,1	196	149	1.852738419299715e-09	2.94932119952e-08	0.982,0.988,0.98	0.963,0.923,0.993	0.024
26657	gene:Solyc06g035450.2	NA	6	+	24354382	24354479	24354390	24354479	24354050	24354162	26657	68,80,70	1237,1174,1797	125,95,59	2486,1629,2015	157	149	1.8722543388164695e-09	2.97864613424e-08	0.05,0.061,0.036	0.046,0.052,0.027	0.007
7204	gene:Solyc10g079290.1	NA	10	-	60846546	60846660	60846546	60846652	60846821	60846915	7204	2,1,0	5,6,8	3,2,0	6,3,2	157	149	1.875912547599071e-09	2.98272286555e-08	0.275,0.137,0.0	0.322,0.388,0.0	-0.099
19167	gene:Solyc11g065320.1	NA	11	-	50710951	50710985	50710951	50710965	50711077	50711284	19167	83,99,107	5,1,7	90,56,83	9,0,7	169	149	1.8822891676442297e-09	2.99111461952e-08	0.936,0.989,0.931	0.898,1.0,0.913	0.015
27264	gene:Solyc03g112160.2	NA	3	-	62658732	62658935	62658732	62658860	62659129	62659371	27264	87,66,90	1,0,3	91,47,87	0,1,7	224	149	1.9650024462380468e-09	3.12073113122e-08	0.983,1.0,0.952	1.0,0.969,0.892	0.025
8084	gene:Solyc07g006650.2	NA	7	-	1517594	1517798	1517594	1517795	1518217	1518459	8084	9,11,1	0,4,2	0,0,0	2,0,1	152	149	1.9982842019879486e-09	3.17173727477e-08	1.0,0.729,0.329	0.0,NA,0.0	0.686
3453	gene:Solyc05g007190.2	NA	5	-	1807698	1807759	1807698	1807734	1807841	1807940	3453	79,47,35	6,9,3	67,38,45	0,2,2	174	149	2.0168476228821345e-09	3.19933619711e-08	0.919,0.817,0.909	1.0,0.942,0.951	-0.083
22894	gene:Solyc08g082880.2	NA	8	+	65543260	65543342	65543263	65543342	65543070	65543151	22894	1,0,2	0,6,0	1,1,0	0,0,0	152	149	2.0587793475401154e-09	3.26395064761e-08	1.0,0.0,1.0	1.0,1.0,NA	-0.333
17478	gene:Solyc01g094570.2	NA	1	+	85995301	85995500	85995371	85995500	85992603	85993308	17478	24,14,26	2,2,1	4,12,2	1,4,0	219	149	2.07332956732963e-09	3.28319395883e-08	0.891,0.826,0.946	0.731,0.671,1.0	0.087
21929	gene:Solyc08g048250.2	NA	8	+	14488118	14488282	14488121	14488282	14486300	14486334	21929	5,2,3	8,9,16	12,2,4	12,8,16	152	149	2.072862563066382e-09	3.28319395883e-08	0.38,0.179,0.155	0.495,0.197,0.197	-0.058
17668	gene:Solyc06g051390.2	NA	6	+	34733869	34733996	34733885	34733996	34733051	34733124	17668	8,1,7	1,0,0	1,1,0	2,0,0	165	149	2.129269637431619e-09	3.36981679073e-08	0.878,1.0,1.0	0.311,1.0,NA	0.304
5330	gene:Solyc04g082490.2	NA	4	-	66135636	66135732	66135636	66135704	66136064	66136148	5330	100,51,80	2,8,8	76,36,56	12,2,6	177	149	2.1764047400428207e-09	3.44241216901e-08	0.977,0.843,0.894	0.842,0.938,0.887	0.016
16994	gene:Solyc12g056350.1	NA	12	-	62308165	62308249	62308165	62308234	62308333	62308487	16994	2,1,0	1,2,7	1,0,0	8,0,2	164	149	2.1902356564154465e-09	3.4622767017e-08	0.645,0.312,0.0	0.102,NA,0.0	0.268
22558	gene:Solyc04g007110.2	NA	4	-	824109	824150	824109	824147	825420	825514	22558	0,4,1	9,6,2	0,2,1	3,13,8	152	149	2.2983341148414924e-09	3.63104776205e-08	0.0,0.395,0.329	0.0,0.131,0.109	0.161
856	gene:Solyc04g076020.2	NA	4	-	60959141	60959291	60959141	60959257	60959800	60959929	856	1,2,1	52,29,43	3,0,6	28,16,34	183	149	2.3158229824181583e-09	3.6565555339e-08	0.015,0.053,0.019	0.08,0.0,0.126	-0.04
5501	gene:Solyc09g009940.2	NA	9	-	3405770	3405951	3405770	3405907	3406068	3406146	5501	15,14,11	6,6,5	2,4,2	0,0,2	193	149	2.342359850092447e-09	3.69631173793e-08	0.659,0.643,0.629	1.0,1.0,0.436	-0.168
21055	gene:Solyc01g102990.2	NA	1	+	91650662	91650767	91650666	91650767	91650422	91650522	21055	43,25,56	3,0,4	29,13,28	1,1,1	153	149	2.3568643883780055e-09	3.71704551078e-08	0.933,1.0,0.932	0.966,0.927,0.965	0.002
26563	gene:Solyc03g113970.2	NA	3	+	64031183	64031344	64031191	64031344	64030958	64031119	26563	114,88,106	6,3,11	93,51,83	0,4,0	157	149	2.46400492863371e-09	3.88376827807e-08	0.947,0.965,0.901	1.0,0.924,1.0	-0.037
18403	gene:Solyc08g082120.2	NA	8	+	65007306	65007538	65007308	65007538	65006243	65006816	18403	2,1,10	62,109,123	2,3,7	184,173,125	151	149	2.5372452443253605e-09	3.99689541642e-08	0.031,0.009,0.074	0.011,0.017,0.052	0.011
14301	gene:Solyc07g006340.2	NA	7	-	1153424	1153536	1153424	1153520	1153699	1153864	14301	5,3,5	23,23,25	2,0,0	38,22,30	165	149	2.5421746679609423e-09	4.00234451339e-08	0.164,0.105,0.153	0.045,0.0,0.0	0.126
18425	gene:Solyc10g006220.2	NA	10	-	911416	911643	911416	911512	911728	911835	18425	46,15,37	46,23,32	8,10,15	53,38,49	280	149	2.5477890015356666e-09	4.00886499484e-08	0.347,0.258,0.381	0.074,0.123,0.14	0.216
5216	gene:Solyc12g097030.1	NA	12	+	65696986	65697201	65697132	65697201	65696120	65696356	5216	11,2,9	22,12,28	0,0,0	39,22,20	295	149	2.585444648101742e-09	4.0657648045e-08	0.202,0.078,0.14	0.0,0.0,0.0	0.14
26450	gene:Solyc12g089150.1	NA	12	-	64261426	64261535	64261426	64261531	64261650	64261716	26450	14,1,1	0,0,0	2,3,2	4,2,4	153	149	2.597317512910976e-09	4.07972187068e-08	1.0,1.0,1.0	0.327,0.594,0.327	0.584
27002	gene:Solyc03g019850.2	NA	3	-	61333498	61333669	61333498	61333642	61333737	61333956	27002	7,1,13	16,10,8	2,3,4	0,0,0	176	149	2.596220756482758e-09	4.07972187068e-08	0.27,0.078,0.579	1.0,1.0,1.0	-0.691
8077	gene:Solyc09g018030.2	NA	9	-	12636813	12636900	12636813	12636897	12637039	12637229	8077	9,10,9	18,16,12	18,8,19	26,12,12	152	149	2.61087117121792e-09	4.09864614485e-08	0.329,0.38,0.424	0.404,0.395,0.608	-0.091
18382	gene:Solyc02g067090.2	NA	2	+	37327025	37327160	37327128	37327160	37326776	37326906	18382	22,16,6	40,42,25	1,6,10	18,18,20	252	149	2.718241455941066e-09	4.26474067275e-08	0.245,0.184,0.124	0.032,0.165,0.228	0.043
14830	gene:Solyc09g031780.2	NA	9	+	27855465	27855502	27855468	27855502	27855188	27855283	14830	29,35,48	127,126,226	58,31,28	206,116,89	152	149	2.7354423938014672e-09	4.2892556107e-08	0.183,0.214,0.172	0.216,0.208,0.236	-0.03
19881	gene:Solyc09g090360.2	NA	9	-	69869005	69869093	69869005	69869079	69869784	69869856	19881	0,1,2	65,46,49	1,2,0	5,7,7	163	149	2.7501161734600768e-09	4.30978194345e-08	0.0,0.019,0.036	0.155,0.207,0.0	-0.102
9553	gene:Solyc06g008520.2	NA	6	+	2409584	2409641	2409591	2409641	2408763	2408911	9553	442,250,329	11,4,12	252,206,267	5,9,0	156	149	2.7724254011003466e-09	4.34224348926e-08	0.975,0.984,0.963	0.98,0.956,1.0	-0.005
22233	gene:Solyc01g110300.2	NA	1	-	97028617	97028822	97028617	97028808	97028998	97029100	22233	11,5,1	7,3,0	5,0,2	4,5,8	163	149	2.8695510382675248e-09	4.49177969021e-08	0.59,0.604,1.0	0.533,0.0,0.186	0.492
27033	gene:Solyc05g018130.2	NA	5	+	20052211	20052322	20052215	20052322	20050623	20050631	27033	7,9,11	3,0,2	5,6,2	2,0,0	153	149	2.8833528881094624e-09	4.51079017053e-08	0.694,1.0,0.843	0.709,1.0,1.0	-0.057
7874	gene:Solyc07g005240.2	NA	7	-	216173	216320	216173	216297	216405	216457	7874	4,10,5	9,2,3	13,1,6	0,7,1	172	149	2.91611317858993e-09	4.55942084057e-08	0.278,0.812,0.591	1.0,0.11,0.839	-0.089
22610	gene:Solyc06g084570.2	NA	6	+	49648622	49648789	49648664	49648789	49642641	49642746	22610	4,1,3	30,22,41	0,2,0	33,21,26	191	149	3.019252097947172e-09	4.71797137533e-08	0.094,0.034,0.054	0.0,0.069,0.0	0.038
17259	gene:Solyc09g098050.2	NA	9	+	71963257	71963449	71963260	71963449	71962966	71963110	17259	0,0,0	6,1,0	1,1,0	0,0,4	152	149	3.04114913819903e-09	4.74946188703e-08	0.0,0.0,NA	1.0,1.0,0.0	-0.667
12702	gene:Solyc05g014240.2	NA	5	-	7999083	7999230	7999083	7999216	7999339	7999851	12702	2,1,1	42,50,73	6,1,0	73,60,32	163	149	3.0724653233036916e-09	4.79561803702e-08	0.042,0.018,0.012	0.07,0.015,0.0	-0.004
1368	gene:Solyc07g008040.2	NA	7	+	2755870	2756017	2755873	2756017	2755552	2755670	1368	42,27,51	2,0,4	30,21,14	2,0,5	152	149	3.1933117147049024e-09	4.98109089122e-08	0.954,1.0,0.926	0.936,1.0,0.733	0.07
22801	gene:Solyc10g007060.2	NA	10	+	1442992	1443061	1443005	1443061	1442781	1442838	22801	2,7,0	137,120,76	1,4,0	137,92,94	162	149	3.19495415159762e-09	4.98109089122e-08	0.013,0.051,0.0	0.007,0.038,0.0	0.006
2938	gene:Solyc09g057710.2	NA	9	-	50229841	50230052	50229841	50230047	50230122	50230928	2938	17,28,31	0,6,1	24,16,14	0,3,0	154	149	3.259624858185046e-09	5.07900676959e-08	1.0,0.819,0.968	1.0,0.838,1.0	-0.017
26431	gene:Solyc04g008340.2	NA	4	-	1998768	1998952	1998768	1998924	1999732	2000010	26431	5,1,0	1,1,4	5,0,0	2,3,6	177	149	3.32282685792701e-09	5.17156488849e-08	0.808,0.457,0.0	0.678,0.0,0.0	0.196
8664	gene:Solyc08g082830.2	NA	8	-	65502345	65502571	65502345	65502550	65502676	65502736	8664	13,2,5	48,24,55	5,2,2	41,17,30	170	149	3.3211976875522654e-09	5.17156488849e-08	0.192,0.068,0.074	0.097,0.093,0.055	0.03
12408	gene:Solyc07g051850.2	NA	7	+	60390436	60390523	60390456	60390523	60390004	60390371	12408	2,1,5	3,5,6	1,1,1	0,0,0	169	149	3.3806632763570675e-09	5.25857343118e-08	0.37,0.15,0.424	1.0,1.0,1.0	-0.685
17067	gene:Solyc01g068020.2	NA	1	-	77065015	77065184	77065015	77065111	77065862	77065962	17067	13,9,7	29,22,25	13,14,5	21,21,16	222	149	3.502086516493257e-09	5.44433449831e-08	0.231,0.215,0.158	0.294,0.309,0.173	-0.057
1903	gene:Solyc06g050720.2	NA	6	+	33492191	33492260	33492195	33492260	33491967	33492119	1903	308,256,262	7,1,1	177,145,189	0,4,7	153	149	3.512609339649257e-09	5.4575764175e-08	0.977,0.996,0.996	1.0,0.972,0.963	0.011
15364	gene:Solyc04g009190.2	NA	4	+	2694045	2694226	2694154	2694226	2693308	2693411	15364	10,7,8	55,27,27	2,6,6	25,29,31	258	149	3.5442176193685056e-09	5.50354522629e-08	0.095,0.13,0.146	0.044,0.107,0.101	0.04
10099	gene:Solyc12g009500.1	NA	12	+	2766481	2766690	2766485	2766690	2765924	2765997	10099	197,129,154	70,35,50	79,71,56	34,26,22	153	149	3.5610683797015328e-09	5.52655885769e-08	0.733,0.782,0.75	0.694,0.727,0.713	0.044
9986	gene:Solyc11g013290.1	NA	11	-	6223246	6223374	6223246	6223366	6227190	6227268	9986	2,1,6	70,34,71	0,1,4	75,48,32	157	149	3.5756622764223995e-09	5.5460457451e-08	0.026,0.027,0.074	0.0,0.019,0.106	0.001
21473	gene:Solyc03g115240.2	NA	3	-	65029056	65029189	65029056	65029186	65029528	65029784	21473	168,100,130	34,24,14	171,138,145	12,16,24	152	149	3.5811438084684636e-09	5.55138471585e-08	0.829,0.803,0.901	0.933,0.894,0.856	-0.05
21407	gene:Solyc02g083180.2	NA	2	-	46677814	46677912	46677814	46677885	46678012	46678145	21407	42,20,18	54,37,55	21,9,9	17,14,13	176	149	3.6348082297236244e-09	5.63136680827e-08	0.397,0.314,0.217	0.511,0.352,0.37	-0.102
410	gene:Solyc07g063820.2	NA	7	-	66152250	66152451	66152250	66152448	66152535	66152696	410	6,4,5	3,6,8	5,2,3	0,0,0	152	149	3.645048331376985e-09	5.64401937591e-08	0.662,0.395,0.38	1.0,1.0,1.0	-0.521
21351	gene:Solyc02g092070.2	NA	2	+	53278569	53278803	53278578	53278803	53277426	53277994	21351	17,13,6	8,3,2	12,12,12	2,3,3	158	149	3.789621115303814e-09	5.86454101078e-08	0.667,0.803,0.739	0.85,0.79,0.79	-0.074
14565	gene:Solyc06g005160.2	NA	6	+	184576	184683	184580	184683	184371	184451	14565	27,24,31	2402,1267,1792	45,23,34	2975,2179,3113	153	149	3.858415133129915e-09	5.96760899653e-08	0.011,0.018,0.017	0.015,0.01,0.011	0.003
3998	gene:Solyc10g074900.1	NA	10	-	58607570	58607642	58607570	58607639	58608304	58608588	3998	8,1,2	10,1,4	6,1,2	0,0,0	152	149	4.014524995766887e-09	6.20553009141e-08	0.44,0.495,0.329	1.0,1.0,1.0	-0.579
15418	gene:Solyc04g078610.2	NA	4	-	63284221	63284274	63284221	63284259	63284348	63284662	15418	44,13,9	79,54,42	19,20,26	93,49,85	164	149	4.020708391540505e-09	6.21156090387e-08	0.336,0.179,0.163	0.157,0.271,0.217	0.011
11202	gene:Solyc12g062870.1	NA	12	+	35516675	35516834	35516770	35516834	35516299	35516572	11202	41,23,28	6,7,6	4,16,16	5,0,8	244	149	4.0302159851393725e-09	6.22271748902e-08	0.807,0.667,0.74	0.328,1.0,0.55	0.112
6673	gene:Solyc09g074870.2	NA	9	-	66686105	66686172	66686105	66686140	66686329	66686406	6673	2,0,2	0,0,0	2,0,0	0,23,8	181	149	4.048399564866464e-09	6.24724969134e-08	1.0,NA,1.0	1.0,0.0,0.0	0.667
11731	gene:Solyc07g008450.2	NA	7	-	3356787	3356876	3356787	3356857	3357027	3357095	11731	6,0,1	99,50,57	2,0,1	42,27,47	168	149	4.057603454946025e-09	6.2579050225e-08	0.051,0.0,0.015	0.041,0.0,0.019	0.002
14694	gene:Solyc04g079400.2	NA	4	-	63911539	63911665	63911539	63911656	63911773	63911833	14694	31,23,22	4,0,0	70,35,37	4,4,3	158	149	4.2619321463556484e-09	6.56931228516e-08	0.88,1.0,1.0	0.943,0.892,0.921	0.041
19422	gene:Solyc02g094120.2	NA	2	-	54754812	54754928	54754812	54754905	54755044	54755163	19422	4,1,2	2,0,0	2,0,4	4,1,0	172	149	4.265812834940365e-09	6.5715727889e-08	0.634,1.0,1.0	0.302,0.0,1.0	0.444
7074	gene:Solyc08g078530.2	NA	8	+	62323214	62323313	62323218	62323313	62321541	62322363	7074	7,7,9	421,413,579	3,2,6	338,275,383	153	149	4.342635214689357e-09	6.68613536081e-08	0.016,0.016,0.015	0.009,0.007,0.015	0.005
19978	gene:Solyc04g079090.2	NA	4	-	63676581	63676746	63676581	63676625	63677125	63677198	19978	21,19,14	89,54,24	1,1,4	14,23,20	270	149	4.44363639526102e-09	6.83777424055e-08	0.115,0.163,0.244	0.038,0.023,0.099	0.121
23879	gene:Solyc01g098700.2	NA	1	+	89118298	89118368	89118301	89118368	89118023	89118122	23879	11,2,3	258,188,286	5,0,0	144,77,64	152	149	4.451860952053464e-09	6.84655971615e-08	0.04,0.01,0.01	0.033,0.0,0.0	0.009
10849	gene:Solyc06g076300.2	NA	6	-	47405649	47405753	47405649	47405747	47405855	47405921	10849	4,0,3	7,5,12	4,1,3	25,27,22	155	149	4.596422693750459e-09	7.06489114323e-08	0.355,0.0,0.194	0.133,0.034,0.116	0.089
23852	gene:Solyc12g019000.1	NA	12	-	8937576	8937634	8937576	8937624	8937956	8938080	23852	4,1,13	71,26,67	5,2,1	74,77,74	159	149	4.656765233940247e-09	7.15360081451e-08	0.05,0.035,0.154	0.06,0.024,0.013	0.047
8773	gene:Solyc02g068720.2	NA	2	-	38644363	38644525	38644363	38644503	38644585	38644711	8773	12,1,4	57,33,32	2,1,0	30,30,26	171	149	4.872844923630211e-09	7.48131481478e-08	0.155,0.026,0.098	0.055,0.028,0.0	0.065
2547	gene:Solyc05g013740.2	NA	5	+	7059255	7059437	7059262	7059437	7058946	7059163	2547	8,3,8	15,30,12	1,1,3	15,19,23	156	149	4.882851472083767e-09	7.49245208126e-08	0.337,0.087,0.389	0.06,0.048,0.111	0.198
27465	gene:Solyc07g053850.2	NA	7	-	62261744	62261820	62261744	62261817	62264934	62265411	27465	10,6,3	51,60,25	0,4,1	11,22,14	152	149	4.887087341675188e-09	7.49472701565e-08	0.161,0.089,0.105	0.0,0.151,0.065	0.046
3973	gene:Solyc08g075530.2	NA	8	+	59697717	59697905	59697734	59697905	59697521	59697664	3973	8,5,10	4,2,4	2,4,5	6,0,4	166	149	5.231274485844666e-09	8.01804745378e-08	0.642,0.692,0.692	0.23,1.0,0.529	0.089
302	gene:Solyc05g054050.2	NA	5	-	64029609	64029810	64029609	64029788	64030587	64030792	302	71,105,60	1,4,3	152,113,144	13,5,10	171	149	5.265938362078524e-09	8.06663523659e-08	0.984,0.958,0.946	0.911,0.952,0.926	0.033
20857	gene:Solyc09g015660.2	NA	9	+	10661386	10661617	10661401	10661617	10656312	10656363	20857	2,2,9	62,46,82	3,3,1	57,45,53	164	149	5.295248006992856e-09	8.10697109102e-08	0.028,0.038,0.091	0.046,0.057,0.017	0.012
16977	gene:Solyc08g048550.2	NA	8	+	12221097	12221284	12221185	12221284	12220537	12220892	16977	3,8,4	0,0,0	2,0,0	0,6,0	237	149	5.4071320269043314e-09	8.27361106826e-08	1.0,1.0,1.0	1.0,0.0,NA	0.5
26588	gene:Solyc10g086090.1	NA	10	-	65046062	65046254	65046062	65046241	65046413	65046452	26588	100,53,92	20,0,31	20,11,36	0,0,0	162	149	5.489288575731662e-09	8.39460248989e-08	0.821,1.0,0.732	1.0,1.0,1.0	-0.149
4239	gene:Solyc01g096870.2	NA	1	+	87868940	87869147	87869007	87869147	87868749	87868863	4239	113,121,159	7,6,5	175,91,112	2,0,3	216	149	5.619507685501659e-09	8.5889173895e-08	0.918,0.933,0.956	0.984,1.0,0.963	-0.047
23209	gene:Solyc09g020140.2	NA	9	-	18640852	18640932	18640852	18640911	18641028	18641149	23209	94,66,97	11,9,6	104,100,116	9,9,5	170	149	5.842272861965395e-09	8.9243832534e-08	0.882,0.865,0.934	0.91,0.907,0.953	-0.03
9537	gene:Solyc03g097130.2	NA	3	+	59464537	59464606	59464548	59464606	59464323	59464425	9537	21,7,23	4,0,2	15,10,18	11,2,0	160	149	5.902888863922445e-09	9.01192023359e-08	0.83,1.0,0.915	0.559,0.823,1.0	0.121
14737	gene:Solyc02g082470.2	NA	2	+	46175625	46175875	46175666	46175875	46174208	46174641	14737	157,71,94	29,9,22	52,70,57	6,2,18	190	149	6.043385202648142e-09	9.21745361461e-08	0.809,0.861,0.77	0.872,0.965,0.713	-0.037
6668	gene:Solyc09g074870.2	NA	9	-	66686105	66686164	66686105	66686140	66686329	66686406	6668	19,9,26	0,0,0	53,27,30	0,23,8	173	149	6.044287389175934e-09	9.21745361461e-08	1.0,1.0,1.0	1.0,0.503,0.764	0.244
7142	gene:Solyc06g076650.2	NA	6	+	47607223	47607467	47607232	47607467	47605765	47605843	7142	5,9,7	1,1,1	9,4,9	4,0,2	158	149	6.078291714410727e-09	9.26411975129e-08	0.825,0.895,0.868	0.68,1.0,0.809	0.033
25882	gene:Solyc02g093220.2	NA	2	-	54158128	54158227	54158128	54158172	54158644	54158780	25882	117,80,140	6,8,5	160,108,154	12,13,7	204	149	6.224612667429103e-09	9.48182324679e-08	0.934,0.88,0.953	0.907,0.859,0.941	0.02
8684	gene:Solyc01g094860.2	NA	1	-	86260237	86260384	86260237	86260359	86260846	86260911	8684	7,0,7	7,2,7	2,0,0	10,4,2	174	149	6.2603335573099315e-09	9.53090267134e-08	0.461,0.0,0.461	0.146,0.0,0.0	0.259
5624	gene:Solyc02g091030.2	NA	2	+	52473328	52473346	52473331	52473346	52473110	52473203	5624	18,14,13	13,10,13	4,4,4	10,6,3	152	149	6.346002091928807e-09	9.65592638035e-08	0.576,0.578,0.495	0.282,0.395,0.567	0.135
16946	gene:Solyc10g055670.1	NA	10	+	57180535	57180636	57180553	57180636	57180305	57180456	16946	9,6,20	549,560,831	7,4,18	746,673,752	167	149	6.5908020747181476e-09	1.00228057696e-07	0.014,0.009,0.021	0.008,0.005,0.021	0.003
23316	gene:Solyc03g118890.2	NA	3	+	67675916	67675972	67675919	67675972	67675314	67675359	23316	40,19,34	115,43,101	17,8,13	53,43,36	152	149	6.799502289282744e-09	1.03344082533e-07	0.254,0.302,0.248	0.239,0.154,0.261	0.05
24059	gene:Solyc07g006270.2	NA	7	+	1063445	1063575	1063495	1063575	1061673	1061682	24059	11,7,24	1,5,1	15,4,13	6,6,9	199	149	6.985580181016361e-09	1.06112990015e-07	0.892,0.512,0.947	0.652,0.333,0.52	0.282
10694	gene:Solyc05g012940.2	NA	5	+	6054587	6054681	6054604	6054681	6054327	6054466	10694	19,6,10	7,0,2	14,10,8	10,0,4	166	149	7.001960119709717e-09	1.06302485454e-07	0.709,1.0,0.818	0.557,1.0,0.642	0.109
9631	gene:Solyc06g069270.1	NA	6	-	43037481	43037562	43037481	43037546	43037672	43037844	9631	1,2,8	15,17,9	1,0,2	5,1,8	165	149	7.394837266703787e-09	1.12204495673e-07	0.057,0.096,0.445	0.153,0.0,0.184	0.087
16970	gene:Solyc02g030080.2	NA	2	-	25055024	25055117	25055024	25055113	25055404	25055559	16970	8,8,10	177,142,121	5,2,1	58,46,65	153	149	7.4183096497686484e-09	1.12497942605e-07	0.042,0.052,0.074	0.077,0.041,0.015	0.012
3578	gene:Solyc11g007700.1	NA	11	-	1936523	1936644	1936523	1936612	1937394	1937463	3578	15,2,2	46,28,55	2,1,2	29,33,45	181	149	7.450608681701588e-09	1.12924843499e-07	0.212,0.056,0.029	0.054,0.024,0.035	0.061
14700	gene:Solyc10g081650.1	CRTISO	10	-	62683836	62683988	62683836	62683985	62684124	62684191	14700	4,4,0	165,89,38	0,0,2	14,17,43	152	149	7.650867249064323e-09	1.15895524422e-07	0.023,0.042,0.0	0.0,0.0,0.044	0.007
2238	gene:Solyc11g005110.1	NA	11	-	102057	102162	102057	102150	104441	104520	2238	10,4,6	54,43,56	2,1,0	25,13,20	161	149	7.982505236537868e-09	1.20851932727e-07	0.146,0.079,0.09	0.069,0.066,0.0	0.06
16973	gene:Solyc08g048550.2	NA	8	+	12221110	12221284	12221185	12221284	12220537	12220892	16973	2,10,0	0,0,0	2,0,0	0,6,0	224	149	8.0073140043691e-09	1.21160141475e-07	1.0,1.0,NA	1.0,0.0,NA	0.5
6658	gene:Solyc12g014440.1	NA	12	-	5415614	5415811	5415614	5415711	5417001	5417129	6658	38,34,72	38,24,29	21,27,48	20,26,31	249	149	8.180038165630672e-09	1.23704899393e-07	0.374,0.459,0.598	0.386,0.383,0.481	0.06
26268	gene:Solyc02g087730.2	NA	2	+	50044464	50044585	50044529	50044585	50044221	50044360	26268	1,0,2	2,3,1	6,3,1	0,0,0	214	149	8.247469304222598e-09	1.24655392521e-07	0.258,0.0,0.582	1.0,1.0,1.0	-0.72
1285	gene:Solyc01g103930.2	NA	1	-	92410420	92410527	92410420	92410515	92410595	92410613	1285	7,4,8	347,279,436	3,5,1	511,358,497	161	149	8.334511491168596e-09	1.25901075084e-07	0.018,0.013,0.017	0.005,0.013,0.002	0.009
27096	gene:Solyc12g014060.1	NA	12	-	4872723	4872800	4872723	4872791	4874120	4874199	27096	8,12,6	0,0,2	10,2,10	8,0,0	158	149	8.457401201063746e-09	1.27686587961e-07	1.0,1.0,0.739	0.541,1.0,1.0	0.066
12154	gene:Solyc03g005730.2	NA	3	-	511304	511441	511304	511352	512549	512681	12154	4,8,6	277,138,218	11,2,9	173,123,231	238	149	8.72559306087437e-09	1.31662621236e-07	0.009,0.035,0.017	0.038,0.01,0.024	-0.004
22744	gene:Solyc02g069310.2	NA	2	+	39240877	39240960	39240929	39240960	39239909	39239980	22744	33,3,11	0,2,0	25,6,5	1,2,1	201	149	8.844573106062278e-09	1.33306207146e-07	1.0,0.527,1.0	0.949,0.69,0.788	0.033
27677	gene:Solyc03g121230.2	NA	3	+	69383019	69383137	69383065	69383137	69382788	69382858	27677	33,27,16	380,377,387	8,5,6	321,240,265	195	149	8.849208931092894e-09	1.33306207146e-07	0.062,0.052,0.031	0.019,0.016,0.017	0.031
3169	gene:Solyc03g111870.2	NA	3	-	62470263	62470508	62470263	62470490	62471681	62471892	3169	128,75,104	359,267,333	136,75,78	448,285,300	167	149	8.846887414320965e-09	1.33306207146e-07	0.241,0.2,0.218	0.213,0.19,0.188	0.023
17611	gene:Solyc01g102490.2	NA	1	+	91285269	91285475	91285273	91285475	91283986	91284048	17611	53,34,36	13,13,15	31,19,21	16,8,9	153	149	8.993337869608871e-09	1.35402461365e-07	0.799,0.718,0.7	0.654,0.698,0.694	0.057
15209	gene:Solyc12g099080.1	NA	12	-	66357882	66358063	66357882	66358044	66359846	66359958	15209	24,26,56	968,543,1109	20,20,48	1090,571,962	168	149	9.095343211872623e-09	1.36862541498e-07	0.022,0.041,0.043	0.016,0.03,0.042	0.006
13300	gene:Solyc01g005520.2	NA	1	+	351183	351290	351188	351290	349915	350406	13300	20,19,12	6,0,1	12,11,16	0,1,0	154	149	9.123953553210836e-09	1.37217204239e-07	0.763,1.0,0.921	1.0,0.914,1.0	-0.077
19765	gene:Solyc03g059080.1	NA	3	+	27590475	27590601	27590482	27590601	27590311	27590398	19765	25,24,33	3,9,2	48,49,58	5,4,7	156	149	9.246764473839362e-09	1.38987396876e-07	0.888,0.718,0.94	0.902,0.921,0.888	-0.055
13122	gene:Solyc01g096910.2	NA	1	-	87913332	87913402	87913332	87913397	87913550	87913608	13122	81,54,77	5,0,3	62,32,43	2,0,0	154	149	9.4387806881485e-09	1.41795280967e-07	0.94,1.0,0.961	0.968,1.0,1.0	-0.022
8258	gene:Solyc02g071530.1	NA	2	+	40930753	40930944	40930762	40930944	40930307	40930676	8258	0,2,1	3,1,3	3,0,4	1,4,0	158	149	1.0097135434480611e-08	1.51601833239e-07	0.0,0.654,0.239	0.739,0.0,1.0	-0.282
14359	gene:Solyc08g060860.2	NA	8	-	45633124	45633277	45633124	45633195	45633406	45633556	14359	159,130,90	5,1,0	92,66,48	6,1,0	231	149	1.0169519576678025e-08	1.52604461079e-07	0.954,0.988,1.0	0.908,0.977,1.0	0.019
25603	gene:Solyc05g010660.2	NA	5	-	4877828	4877977	4877828	4877960	4878061	4878175	25603	8,1,3	30,31,36	0,3,0	35,23,19	166	149	1.0286889119090322e-08	1.54280665956e-07	0.193,0.028,0.07	0.0,0.105,0.0	0.062
27288	gene:Solyc12g021230.1	NA	12	+	14927972	14928087	14927976	14928087	14927719	14927843	27288	42,13,16	0,0,3	11,13,13	2,2,0	153	149	1.0409316025119115e-08	1.56030832335e-07	1.0,1.0,0.839	0.843,0.864,1.0	0.044
11028	gene:Solyc04g077030.2	NA	4	-	61995654	61995834	61995654	61995796	61995942	61996007	11028	21,3,11	0,4,3	0,2,3	0,2,0	187	149	1.043294877229025e-08	1.56299008547e-07	1.0,0.374,0.745	NA,0.443,1.0	-0.015
11109	gene:Solyc09g007730.2	NA	9	+	1274254	1274403	1274269	1274403	1273896	1274137	11109	1,2,4	26,33,38	3,2,3	12,6,10	164	149	1.0774100567252758e-08	1.61321117459e-07	0.034,0.052,0.087	0.185,0.232,0.214	-0.153
12500	gene:Solyc03g117060.2	NA	3	-	66324594	66324808	66324594	66324770	66325342	66325466	12500	123,85,75	0,10,3	62,42,41	2,0,2	187	149	1.1035634440171755e-08	1.65146236996e-07	1.0,0.871,0.952	0.961,1.0,0.942	-0.027
23199	gene:Solyc07g041200.2	NA	7	-	51982076	51982290	51982076	51982200	51982928	51983190	23199	84,48,43	30,26,24	25,23,39	26,20,23	239	149	1.1098035732796963e-08	1.65988808067e-07	0.636,0.535,0.528	0.375,0.418,0.514	0.131
19339	gene:Solyc07g017860.2	NA	7	+	8206610	8206776	8206611	8206776	8206344	8206467	19339	1,0,2	0,0,0	0,0,0	1,0,1	150	149	1.1126472669131547e-08	1.6632274164e-07	1.0,NA,1.0	0.0,NA,0.0	1.0
216	gene:Solyc08g061100.2	NA	8	-	46663646	46663845	46663646	46663836	46663933	46664051	216	48,30,36	1049,637,1072	39,23,15	1044,489,685	158	149	1.1460437751445804e-08	1.71220952817e-07	0.041,0.043,0.031	0.034,0.042,0.02	0.006
16886	gene:Solyc03g033400.2	NA	3	+	4969835	4969970	4969913	4969970	4969625	4969713	16886	15,30,34	147,130,161	12,10,16	148,79,83	227	149	1.1679081243931768e-08	1.74296200955e-07	0.063,0.132,0.122	0.051,0.077,0.112	0.026
18380	gene:Solyc02g067090.2	NA	2	+	37326453	37326546	37326456	37326546	37326223	37326322	18380	105,64,87	7,4,2	52,45,68	1,0,4	152	149	1.1678202525339385e-08	1.74296200955e-07	0.936,0.94,0.977	0.981,1.0,0.943	-0.024
7205	gene:Solyc01g099750.2	NA	1	+	89904226	89904436	89904292	89904436	89903846	89903938	7205	3,4,10	117,45,73	2,2,0	64,38,42	215	149	1.2165953415820125e-08	1.81462694757e-07	0.017,0.058,0.087	0.021,0.035,0.0	0.035
634	gene:Solyc03g078570.2	NA	3	-	51180300	51180543	51180300	51180396	51180666	51180737	634	25,31,22	18,11,5	20,10,13	0,3,10	296	149	1.2307402201637743e-08	1.83471958012e-07	0.411,0.587,0.689	1.0,0.627,0.396	-0.112
11090	gene:Solyc03g006730.1	NA	3	+	1287856	1287973	1287862	1287973	1286449	1287770	11090	25,16,11	6,2,7	4,9,26	6,7,4	155	149	1.251391222905692e-08	1.86448387951e-07	0.8,0.885,0.602	0.391,0.553,0.862	0.16
999	gene:Solyc02g037510.2	NA	2	-	30981116	30981249	30981116	30981220	30981603	30981670	999	8,3,22	0,0,9	14,15,15	2,0,0	178	149	1.2853981514601878e-08	1.91410410727e-07	1.0,1.0,0.672	0.854,1.0,1.0	-0.061
21572	gene:Solyc04g076830.2	NA	4	-	61701792	61701898	61701792	61701872	61701989	61702032	21572	41,28,23	12,8,5	6,5,3	4,0,8	175	149	1.3177415370863054e-08	1.96119422532e-07	0.744,0.749,0.797	0.561,1.0,0.242	0.162
26653	gene:Solyc01g008520.2	NA	1	+	2623931	2624114	2623956	2624114	2622230	2622378	26653	6,6,2	29,28,31	0,1,2	22,8,21	174	149	1.3260342304614046e-08	1.97245780259e-07	0.151,0.155,0.052	0.0,0.097,0.075	0.062
13275	gene:Solyc03g031970.2	NA	3	+	4460305	4460362	4460309	4460362	4460109	4460208	13275	61,41,52	6,3,12	84,37,44	3,0,0	153	149	1.341732087175999e-08	1.99362932014e-07	0.908,0.93,0.808	0.965,1.0,1.0	-0.106
23670	gene:Solyc09g057910.2	NA	9	+	52228345	52228578	52228500	52228578	52227439	52227531	23670	1,3,2	5,9,5	2,0,1	2,5,2	304	149	1.3410530993335152e-08	1.99362932014e-07	0.089,0.14,0.164	0.329,0.0,0.197	-0.044
13177	gene:Solyc07g005120.2	NA	7	+	135242	135313	135262	135313	134732	134876	13177	12,3,17	332,350,480	10,3,8	466,224,337	169	149	1.3787844772379754e-08	2.0475664078e-07	0.031,0.008,0.03	0.019,0.012,0.021	0.006
24332	gene:Solyc02g079100.2	NA	2	+	43720552	43720707	43720557	43720707	43719938	43720004	24332	132,93,85	14,0,0	33,27,51	2,1,0	154	149	1.3903652159983047e-08	2.06363857932e-07	0.901,1.0,1.0	0.941,0.963,1.0	-0.001
11871	gene:Solyc06g084530.2	NA	6	+	49624050	49624143	49624071	49624143	49623822	49623983	11871	6,5,3	171,122,111	0,1,4	77,60,47	170	149	1.3956856967286872e-08	2.07040655862e-07	0.03,0.035,0.023	0.0,0.014,0.069	0.002
26857	gene:Solyc06g069130.2	NA	6	-	42910910	42911090	42910910	42911080	42911176	42911272	26857	12,15,20	9,4,5	25,19,17	2,2,4	159	149	1.4117059322180645e-08	2.09303089221e-07	0.555,0.778,0.789	0.921,0.899,0.799	-0.166
20379	gene:Solyc10g083150.1	NA	10	-	63014941	63015020	63014941	63015017	63015380	63015492	20379	27,41,48	41,52,65	14,33,16	37,41,37	152	149	1.4915735410157617e-08	2.2102407926e-07	0.392,0.436,0.42	0.271,0.441,0.298	0.079
22604	gene:Solyc06g082490.2	NA	6	-	48287697	48287836	48287697	48287814	48287966	48288072	22604	14,14,5	5,4,2	8,15,6	2,1,2	171	149	1.4939778835054977e-08	2.21259912769e-07	0.709,0.753,0.685	0.777,0.929,0.723	-0.094
26013	gene:Solyc03g033380.2	NA	3	-	4945866	4945937	4945866	4945912	4947483	4947570	26013	10,5,5	71,71,116	6,2,4	76,52,90	174	149	1.4972736921102226e-08	2.21627445204e-07	0.108,0.057,0.036	0.063,0.032,0.037	0.023
141	gene:Solyc01g090200.2	NA	1	+	83828473	83828592	83828514	83828592	83828217	83828273	141	22,11,22	17,17,29	11,11,16	26,19,22	190	149	1.5419028553737363e-08	2.2810944362e-07	0.504,0.337,0.373	0.249,0.312,0.363	0.097
15217	gene:Solyc05g052200.2	NA	5	+	62479419	62479498	62479432	62479498	62479212	62479292	15217	97,37,57	13,1,15	45,48,58	5,4,8	162	149	1.5462754372238732e-08	2.28632067771e-07	0.873,0.971,0.778	0.892,0.917,0.87	-0.019
23762	gene:Solyc08g014470.2	NA	8	-	4537373	4537505	4537373	4537501	4537755	4537830	23762	89,40,83	4,0,0	27,24,36	0,1,8	153	149	1.5632451520367295e-08	2.31015723581e-07	0.956,1.0,1.0	1.0,0.959,0.814	0.061
20619	gene:Solyc03g095760.2	NA	3	-	56958482	56958734	56958482	56958724	56959607	56960108	20619	34,15,38	18,14,14	34,18,29	24,11,22	159	149	1.5887336566282103e-08	2.34655012844e-07	0.639,0.501,0.718	0.57,0.605,0.553	0.043
15190	gene:Solyc06g007870.2	NA	6	-	1760903	1760983	1760903	1760961	1761087	1761388	15190	5,0,1	62,55,75	2,1,1	67,54,77	171	149	1.6337860227280386e-08	2.41178358594e-07	0.066,0.0,0.011	0.025,0.016,0.011	0.008
10423	gene:Solyc12g095860.1	NA	12	-	64975644	64975887	64975644	64975696	64976527	64976691	10423	117,70,98	2,0,0	62,44,68	0,0,10	340	149	1.6408131028094845e-08	2.4208440906e-07	0.962,1.0,1.0	1.0,1.0,0.749	0.071
14844	gene:Solyc09g065540.2	NA	9	+	63663743	63663900	63663752	63663900	63662668	63662790	14844	24,13,19	422,261,315	10,7,7	141,49,103	158	149	1.649861247320932e-08	2.43287502781e-07	0.051,0.045,0.054	0.063,0.119,0.06	-0.031
23539	gene:Solyc02g021340.2	NA	2	+	22492264	22492365	22492272	22492365	22492039	22492131	23539	6,5,3	2,6,1	1,1,1	1,0,0	157	149	1.6651063937050578e-08	2.45402604998e-07	0.74,0.442,0.74	0.487,1.0,1.0	-0.188
13248	gene:Solyc01g112290.2	NA	1	+	98362364	98362483	98362369	98362483	98359234	98359417	13248	263,184,218	16,5,10	189,115,112	6,2,1	154	149	1.765540444026231e-08	2.60063725253e-07	0.941,0.973,0.955	0.968,0.982,0.991	-0.024
11709	gene:Solyc09g064240.2	NA	9	-	61388513	61388629	61388513	61388624	61388735	61388886	11709	28,11,17	35,38,29	21,3,17	37,33,27	154	149	1.7673764578885554e-08	2.60193372419e-07	0.436,0.219,0.362	0.354,0.081,0.379	0.068
15283	gene:Solyc11g072530.1	NA	11	+	55722964	55723072	55722969	55723072	55722735	55722843	15283	64,41,84	5,0,9	131,75,105	4,1,3	154	149	1.7964860119774715e-08	2.64335922876e-07	0.925,1.0,0.9	0.969,0.986,0.971	-0.034
8402	gene:Solyc06g005080.2	NA	6	-	86551	86709	86551	86695	88099	88244	8402	5,2,6	246,150,212	0,1,1	150,80,97	163	149	1.801083602629517e-08	2.64869242286e-07	0.018,0.012,0.025	0.0,0.011,0.009	0.012
18648	gene:Solyc11g011180.1	NA	11	-	4247726	4247808	4247726	4247804	4247892	4248162	18648	6,2,2	7,2,4	5,0,4	0,1,0	153	149	1.8238020245760982e-08	2.68065415286e-07	0.455,0.493,0.327	1.0,0.0,1.0	-0.242
9694	gene:Solyc09g090120.2	NA	9	+	69657680	69657838	69657755	69657838	69655580	69655650	9694	190,195,183	2,7,0	197,137,166	0,4,0	224	149	1.8317365038452244e-08	2.69086343072e-07	0.984,0.949,1.0	1.0,0.958,1.0	-0.008
3592	gene:Solyc06g072500.2	NA	6	+	44713642	44713749	44713646	44713749	44713460	44713535	3592	16,15,11	15,14,12	0,2,3	7,4,2	153	149	1.847029442917237e-08	2.71186561303e-07	0.51,0.511,0.472	0.0,0.327,0.594	0.191
19553	gene:Solyc05g005620.2	NA	5	-	438138	438245	438138	438178	438412	438472	19553	78,29,71	4,4,8	11,12,16	0,0,2	216	149	1.9189367997587464e-08	2.81592337608e-07	0.931,0.833,0.86	1.0,1.0,0.847	-0.074
25910	gene:Solyc07g062850.2	NA	7	+	65496605	65496678	65496619	65496678	65495530	65495602	25910	4,1,3	0,0,6	5,1,7	1,2,0	163	149	2.0048425126375465e-08	2.94039967869e-07	1.0,1.0,0.314	0.82,0.314,1.0	0.06
25435	gene:Solyc10g008750.2	NA	10	-	2826883	2827003	2826883	2827000	2827347	2827490	25435	55,60,58	6,0,4	55,33,49	3,0,0	152	149	2.0145867962515667e-08	2.95310000973e-07	0.9,1.0,0.934	0.947,1.0,1.0	-0.038
15997	gene:Solyc04g072010.2	NA	4	+	59074265	59074319	59074288	59074319	59072630	59072726	15997	44,18,45	64,58,67	22,14,17	63,30,66	172	149	2.018085680776684e-08	2.95663672317e-07	0.373,0.212,0.368	0.232,0.288,0.182	0.084
26178	gene:Solyc02g014310.2	NA	2	-	15738029	15738074	15738029	15738071	15738296	15738416	26178	32,24,25	511,470,385	24,15,40	539,613,586	152	149	2.0360861034191873e-08	2.98140397102e-07	0.058,0.048,0.06	0.042,0.023,0.063	0.013
6919	gene:Solyc03g123960.2	NA	3	+	70658555	70658765	70658567	70658765	70656493	70656784	6919	110,117,126	3,18,7	140,92,129	7,8,5	161	149	2.072721071704341e-08	3.03341614478e-07	0.971,0.857,0.943	0.949,0.914,0.96	-0.017
9793	gene:Solyc07g047770.2	NA	7	-	58963788	58963890	58963788	58963887	58964046	58964276	9793	13,10,12	291,142,299	8,0,5	194,109,165	152	149	2.119107670185564e-08	3.09963621118e-07	0.042,0.065,0.038	0.039,0.0,0.029	0.026
18744	gene:Solyc09g007030.2	NA	9	+	698125	698206	698143	698206	697984	698038	18744	60,61,44	18,1,0	27,32,28	0,0,1	167	149	2.1451292874404233e-08	3.1360131221e-07	0.748,0.982,1.0	1.0,1.0,0.962	-0.077
2094	gene:Solyc01g110500.2	NA	1	+	97191236	97191398	97191254	97191398	97191034	97191157	2094	85,90,85	6,6,21	40,23,25	2,0,0	167	149	2.153778924728901e-08	3.14696812185e-07	0.927,0.93,0.783	0.947,1.0,1.0	-0.102
17068	gene:Solyc01g068020.2	NA	1	-	77065015	77065231	77065015	77065184	77065862	77065962	17068	5,5,8	9,7,3	0,2,0	11,9,4	196	149	2.1756943496758042e-08	3.17728411441e-07	0.297,0.352,0.67	0.0,0.145,0.0	0.391
26661	gene:Solyc01g097730.2	NA	1	+	88456763	88456995	88456780	88456995	88456435	88456537	26661	9,0,3	1,2,1	4,0,3	0,3,2	166	149	2.1911792325175572e-08	3.19818176345e-07	0.89,0.0,0.729	1.0,0.0,0.574	0.015
[truncated: 25,356 more rows]
