# Supplementary material for: High transcriptome plasticity drives phosphate starvation responses in tomato
Source: Stress Biol. 2022 Mar 18;2(1):18. doi: 10.1007/s44154-022-00035-4 (PMC10441952; doi:10.1007/s44154-022-00035-4)
Supplement: Supplementary file 3 — Additional file 3. [file 44154_2022_35_MOESM3_ESM.zip › rmats_7r/A5SS.MATS.ReadsOnTargetAndJunctionCounts.txt]

ID	GeneID	geneSymbol	chr	strand	longExonStart_0base	longExonEnd	shortES	shortEE	flankingES	flankingEE	ID	IC_SAMPLE_1	SC_SAMPLE_1	IC_SAMPLE_2	SC_SAMPLE_2	IncFormLen	SkipFormLen	PValue	FDR	IncLevel1	IncLevel2	IncLevelDifference
12121	gene:Solyc03g115650.2	NA	3	+	65287613	65287895	65287613	65287860	65289140	65289168	12121	12133,8815,15385	645,498,547	10444,7067,7794	0,0,252	184	149	0.0	0.0	0.938,0.935,0.958	1.0,1.0,0.962	-0.044
2250	gene:Solyc06g005330.2	NA	6	-	352590	352825	352623	352825	352362	352492	2250	753,561,701	37,30,51	48,27,49	49,24,35	182	149	0.0	0.0	0.943,0.939,0.918	0.445,0.479,0.534	0.447
5966	gene:Solyc06g005310.2	NA	6	-	332199	332382	332208	332382	331944	332074	5966	466,369,416	218,174,162	82,49,57	240,111,232	158	149	0.0	0.0	0.668,0.667,0.708	0.244,0.294,0.188	0.439
5968	gene:Solyc06g005310.2	NA	6	-	332175	332382	332208	332382	331944	332074	5968	1531,1088,1497	218,174,162	224,136,178	240,111,232	182	149	0.0	0.0	0.852,0.837,0.883	0.433,0.501,0.386	0.417
9266	gene:Solyc10g051380.1	NA	10	+	52040563	52040805	52040563	52040674	52040947	52041176	9266	1016,536,1021	2151,1348,2806	184,106,157	1763,993,1387	280	149	0.0	0.0	0.201,0.175,0.162	0.053,0.054,0.057	0.125
135	gene:Solyc11g006550.1	NA	11	-	1198283	1198514	1198458	1198514	1197791	1197883	135	108,53,71	232,162,236	44,25,28	386,231,319	324	149	1.4563201661859596e-280	3.74832538773e-277	0.176,0.131,0.122	0.05,0.047,0.039	0.098
6574	gene:Solyc03g117420.2	NA	3	-	66569094	66569270	66569239	66569270	66567192	66567487	6574	34,14,26	8,6,12	8,3,3	23,12,12	294	149	1.02277616678684e-263	2.25639033481e-260	0.683,0.542,0.523	0.15,0.112,0.112	0.458
10691	gene:Solyc08g007400.2	NA	8	+	1972944	1973181	1972944	1972997	1973406	1973525	10691	99,73,59	740,598,937	10,7,13	402,341,382	333	149	3.3249024909505024e-248	6.41830864597e-245	0.056,0.052,0.027	0.011,0.009,0.015	0.033
12611	gene:Solyc11g073120.1	NA	11	+	56213650	56213883	56213650	56213768	56213965	56214095	12611	585,561,240	289,173,122	31,69,29	82,50,35	264	149	1.1272329705721832e-236	1.93420652939e-233	0.533,0.647,0.526	0.176,0.438,0.319	0.258
12247	gene:Solyc06g073700.2	NA	6	-	45470722	45470956	45470909	45470956	45469515	45469748	12247	26,24,8	161,90,118	4,2,5	178,94,119	336	149	1.143992851824282e-217	1.76666816107e-214	0.067,0.106,0.029	0.01,0.009,0.018	0.055
14425	gene:Solyc05g007020.2	NA	5	-	1610630	1610835	1610655	1610835	1610233	1610313	14425	147,57,97	16,12,27	62,37,38	21,26,32	174	149	7.933573250597404e-172	1.11380156099e-168	0.887,0.803,0.755	0.717,0.549,0.504	0.225
6070	gene:Solyc03g117590.2	NA	3	-	66702883	66703043	66702984	66703043	66702242	66702647	6070	127,81,69	1893,2016,2381	22,19,26	1308,911,1116	250	149	9.514135872741959e-165	1.22439000236e-161	0.038,0.023,0.017	0.01,0.012,0.014	0.014
3776	gene:Solyc09g074870.2	NA	9	-	66686254	66686406	66686329	66686406	66686101	66686152	3776	62,40,70	873,801,1459	97,35,51	2818,1633,2211	224	149	1.3706610403927163e-163	1.62823988052e-160	0.045,0.032,0.031	0.022,0.014,0.015	0.019
11719	gene:Solyc06g082890.2	NA	6	-	48523137	48523277	48523196	48523277	48522778	48523016	11719	19,12,4	38,20,41	3,2,1	38,30,44	208	149	1.0256101307521123e-160	1.13132123209e-157	0.264,0.301,0.065	0.054,0.046,0.016	0.171
829	gene:Solyc01g079680.2	NA	1	+	78795200	78795344	78795200	78795295	78796217	78798172	829	5,4,5	86,59,80	18,23,24	135,60,73	198	149	1.2015720811961148e-155	1.23705850999e-152	0.042,0.049,0.045	0.091,0.224,0.198	-0.126
4688	gene:Solyc10g009130.2	NA	10	-	3137575	3137758	3137634	3137758	3137256	3137381	4688	30,12,24	1,0,0	66,57,69	14,7,11	208	149	1.2749750393663755e-151	1.21822523391e-148	0.956,1.0,1.0	0.772,0.854,0.818	0.171
6515	gene:Solyc06g072580.2	NA	6	-	44768056	44768305	44768175	44768305	44767886	44767968	6515	44,50,50	371,182,241	134,64,104	298,225,290	268	149	1.34104960024279e-151	1.21822523391e-148	0.062,0.133,0.103	0.2,0.137,0.166	-0.068
6780	gene:Solyc06g053860.2	NA	6	-	36748950	36749043	36748973	36749043	36745498	36745585	6780	18,6,17	6,1,8	33,15,11	0,0,2	172	149	4.8042533234739304e-147	4.12178244858e-144	0.722,0.839,0.648	1.0,1.0,0.827	-0.206
6573	gene:Solyc03g117420.2	NA	3	-	66569080	66569270	66569239	66569270	66567192	66567487	6573	12,6,3	8,6,12	0,1,3	23,12,12	308	149	3.542977949395282e-142	2.87969518276e-139	0.421,0.326,0.108	0.0,0.039,0.108	0.236
1633	gene:Solyc02g094130.2	NA	2	-	54765228	54765354	54765298	54765354	54763974	54764543	1633	53,43,37	1556,858,1287	39,27,25	509,261,344	219	149	2.44756443610264e-140	1.88988687934e-137	0.023,0.033,0.019	0.05,0.066,0.047	-0.029
8915	gene:Solyc06g050930.2	NA	6	+	33884409	33884517	33884409	33884495	33884604	33884712	8915	17,9,14	0,0,2	0,2,7	2,4,2	171	149	4.2222141189798126e-138	3.10493583997e-135	1.0,1.0,0.859	0.0,0.303,0.753	0.601
10863	gene:Solyc08g065160.2	NA	8	-	52923949	52924163	52924108	52924163	52923765	52923855	10863	7,2,0	2,0,5	10,2,3	0,0,1	308	149	8.630688220925403e-137	6.05835082708e-134	0.629,1.0,0.0	1.0,1.0,0.592	-0.321
7741	gene:Solyc10g080130.1	NA	10	+	61518622	61518849	61518622	61518826	61519775	61519849	7741	42,21,55	145,101,171	5,2,6	55,62,41	172	149	1.0479614929518866e-136	7.03637797202e-134	0.201,0.153,0.218	0.073,0.027,0.113	0.12
9232	gene:Solyc05g050360.2	NA	5	+	60472259	60472463	60472259	60472371	60472647	60472884	9232	54,30,42	11,6,7	63,39,39	29,15,46	241	149	3.3539313886081028e-136	2.15811510143e-133	0.752,0.756,0.788	0.573,0.616,0.344	0.254
16118	gene:Solyc09g089870.2	NA	9	-	69492600	69492675	69492639	69492675	69492207	69492285	16118	2,1,0	27,11,43	6,2,2	6,2,8	188	149	8.285809554713672e-131	5.11831027814e-128	0.055,0.067,0.0	0.442,0.442,0.165	-0.309
1989	gene:Solyc08g082020.2	NA	8	-	64938927	64939151	64939102	64939151	64938420	64938584	1989	11,5,12	328,188,189	27,12,17	207,86,168	324	149	9.293754942275019e-129	5.5201329836e-126	0.015,0.012,0.028	0.057,0.06,0.044	-0.035
2104	gene:Solyc01g103230.2	NA	1	+	91878559	91878782	91878559	91878618	91879841	91879952	2104	3,2,22	48,32,71	1,0,4	70,22,76	313	149	1.7651708401863861e-127	1.00961234389e-124	0.029,0.029,0.129	0.007,0.0,0.024	0.052
12457	gene:Solyc09g074100.2	NA	9	-	65777391	65777494	65777396	65777494	65777132	65777216	12457	44,27,27	100,45,78	1,2,2	12,12,30	154	149	4.892873375806389e-125	2.69859441223e-122	0.299,0.367,0.251	0.075,0.139,0.061	0.214
10681	gene:Solyc01g006960.2	NA	1	-	1533314	1533415	1533352	1533415	1533153	1533234	10681	12,0,7	35,20,10	0,2,1	24,10,42	187	149	8.084968851775393e-122	4.30538530959e-119	0.215,0.0,0.358	0.0,0.137,0.019	0.139
196	gene:Solyc06g063300.2	NA	6	+	40008695	40008905	40008695	40008896	40008997	40009229	196	6,13,5	31,10,23	0,2,0	15,11,5	158	149	5.64159091470509e-117	2.90410294986e-114	0.154,0.551,0.17	0.0,0.146,0.0	0.243
11159	gene:Solyc05g055010.2	NA	5	-	64786667	64786898	64786801	64786898	64786420	64786569	11159	24,15,21	0,2,2	19,13,12	13,4,3	283	149	3.2087803368089255e-115	1.59849015295e-112	1.0,0.798,0.847	0.435,0.631,0.678	0.3
4765	gene:Solyc09g064590.2	NA	9	+	61908945	61909061	61908945	61909053	61909172	61909524	4765	0,0,2	10,3,9	0,0,4	1,0,0	157	149	1.3783617852250041e-114	6.65188782788e-112	0.0,0.0,0.174	0.0,NA,1.0	-0.442
11045	gene:Solyc03g120240.2	NA	3	+	68693857	68694031	68693857	68693983	68694106	68694376	11045	22,13,12	59,18,42	1,4,1	55,18,35	197	149	3.6956103767490826e-112	1.72943366813e-109	0.22,0.353,0.178	0.014,0.144,0.021	0.191
15652	gene:Solyc01g087290.2	NA	1	-	82227366	82227498	82227371	82227498	82225751	82225879	15652	0,0,6	35,37,39	4,2,18	39,26,13	154	149	1.7809548821682153e-111	8.08920183686e-109	0.0,0.0,0.13	0.09,0.069,0.573	-0.201
8972	gene:Solyc09g014890.2	NA	9	+	7151957	7152173	7151957	7152038	7152889	7153191	8972	2,0,1	17,11,29	8,2,6	12,14,15	284	149	4.31280233469609e-110	1.90293161299e-107	0.058,0.0,0.018	0.259,0.07,0.173	-0.142
5182	gene:Solyc03g006610.2	NA	3	+	1191754	1191916	1191754	1191895	1191995	1192054	5182	101,116,147	0,0,3	161,139,171	7,1,17	170	149	5.056504973960321e-109	2.16910017536e-106	1.0,1.0,0.977	0.953,0.992,0.898	0.045
14941	gene:Solyc12g089180.1	NA	12	-	64297260	64297425	64297344	64297425	64297034	64297081	14941	12,6,17	60,33,65	1,1,1	28,24,13	233	149	1.4839710159417682e-107	6.19377416194e-105	0.113,0.104,0.143	0.022,0.026,0.047	0.088
6994	gene:Solyc04g076710.2	NA	4	-	61609812	61610014	61609886	61610014	61609474	61609547	6994	406,214,448	4,2,5	435,209,346	15,13,8	223	149	1.3282717919364293e-103	5.39802665339e-101	0.985,0.986,0.984	0.951,0.915,0.967	0.041
7740	gene:Solyc10g080130.1	NA	10	+	61518622	61518849	61518622	61518692	61519775	61519849	7740	19,10,20	113,92,188	4,1,2	67,62,75	306	149	1.5861755859258603e-103	6.28084860858e-101	0.076,0.05,0.049	0.028,0.008,0.013	0.042
9611	gene:Solyc07g054440.2	NA	7	-	62750288	62750368	62750292	62750368	62750070	62750186	9611	6,9,9	143,69,62	2,1,0	60,49,71	153	149	6.762173020744789e-103	2.61070594898e-100	0.039,0.113,0.124	0.031,0.019,0.0	0.075
14641	gene:Solyc03g119340.2	NA	3	+	67985734	67985972	67985734	67985965	67986085	67986236	14641	8,20,23	19,25,24	46,45,57	33,8,17	156	149	2.8536480486439985e-102	1.07485089793e-99	0.287,0.433,0.478	0.571,0.843,0.762	-0.326
13902	gene:Solyc11g006460.1	NA	11	-	1151429	1151597	1151447	1151597	1151184	1151326	13902	637,385,617	0,0,0	194,114,186	117,48,75	167	149	3.1234441696026917e-102	1.14846067408e-99	1.0,1.0,1.0	0.597,0.679,0.689	0.345
5797	gene:Solyc04g008640.2	NA	4	+	2265824	2265915	2265824	2265911	2265988	2266051	5797	16,2,8	111,111,101	4,1,0	166,87,132	153	149	7.463362457386546e-102	2.68038852161e-99	0.123,0.017,0.072	0.023,0.011,0.0	0.059
12089	gene:Solyc09g074740.2	NA	9	+	66554024	66554108	66554024	66554094	66554930	66555028	12089	7,0,4	5,2,5	2,0,0	5,4,5	163	149	1.8226822208772625e-98	6.39720034932e-96	0.561,0.0,0.422	0.268,0.0,0.0	0.238
2812	gene:Solyc10g078320.1	NA	10	-	60149695	60149851	60149700	60149851	60148599	60149426	2812	15,1,4	0,2,0	2,1,3	0,7,0	154	149	1.1224137992570063e-97	3.85187473376e-95	1.0,0.326,1.0	1.0,0.121,1.0	0.068
7638	gene:Solyc01g096540.2	NA	1	-	87628973	87629113	87629071	87629113	87628769	87628831	7638	16,4,7	22,4,10	0,4,0	13,7,8	247	149	7.541120073168158e-97	2.53168515848e-94	0.305,0.376,0.297	0.0,0.256,0.0	0.241
13356	gene:Solyc05g052480.2	NA	5	+	62697200	62697446	62697200	62697391	62697877	62697919	13356	10,2,3	43,43,33	3,0,0	58,65,45	204	149	1.149784876324553e-95	3.77789954151e-93	0.145,0.033,0.062	0.036,0.0,0.0	0.068
10918	gene:Solyc01g073740.2	NA	1	+	81114682	81114908	81114682	81114733	81115233	81115307	10918	57,23,39	511,298,313	10,38,19	423,326,511	324	149	7.002559364231232e-93	2.20694947473e-90	0.049,0.034,0.054	0.011,0.051,0.017	0.019
14087	gene:Solyc06g059990.2	NA	6	-	37925802	37926241	37926120	37926241	37925412	37925468	14087	208,96,173	62,47,47	4,2,2	0,1,0	467	149	6.932165444716495e-93	2.20694947473e-90	0.517,0.395,0.54	1.0,0.39,1.0	-0.313
2252	gene:Solyc06g005330.2	NA	6	-	352614	352825	352623	352825	352362	352492	2252	43,49,41	37,30,51	3,2,8	49,24,35	158	149	2.5854012691542657e-92	7.98527035991e-90	0.523,0.606,0.431	0.055,0.073,0.177	0.418
514	gene:Solyc12g010930.1	NA	12	+	3819129	3819200	3819129	3819186	3819466	3819662	514	0,0,1	3,0,2	5,0,4	3,1,1	163	149	4.071891869106794e-91	1.23298482617e-88	0.0,NA,0.314	0.604,0.0,0.785	-0.306
14796	gene:Solyc11g017400.1	NA	11	+	8325292	8325358	8325292	8325353	8326293	8326364	14796	19,3,1	4,6,2	2,0,5	11,0,9	154	149	2.607458631165643e-90	7.74365070021e-88	0.821,0.326,0.326	0.15,NA,0.35	0.241
7745	gene:Solyc10g080130.1	NA	10	+	61518778	61518880	61518778	61518826	61519775	61519849	7745	57,29,72	145,101,171	8,4,14	55,62,41	203	149	5.0027576711752805e-89	1.4576903154e-86	0.224,0.174,0.236	0.096,0.045,0.2	0.098
13546	gene:Solyc11g020060.1	NA	11	-	10033900	10034028	10033908	10034028	10033363	10033435	13546	53,28,31	7,6,18	30,30,27	1,2,3	157	149	6.328885165064405e-89	1.80994395563e-86	0.878,0.816,0.62	0.966,0.934,0.895	-0.16
1743	gene:Solyc01g044360.2	NA	1	+	43304176	43304263	43304176	43304243	43304358	43304495	1743	19,19,10	418,292,404	6,1,7	355,225,328	169	149	8.621416133099028e-88	2.42073689715e-85	0.039,0.054,0.021	0.015,0.004,0.018	0.026
3664	gene:Solyc02g065360.2	NA	2	+	36555684	36555831	36555684	36555782	36556077	36556222	3664	55,25,51	2,2,2	13,13,19	10,0,6	198	149	1.0556439877187688e-87	2.91112680399e-85	0.954,0.904,0.95	0.495,1.0,0.704	0.203
9489	gene:Solyc10g083960.1	NA	10	+	63659885	63659953	63659885	63659937	63660221	63660302	9489	10,8,13	85,63,87	11,11,3	17,14,22	165	149	7.526108390461068e-85	2.03904722586e-82	0.096,0.103,0.119	0.369,0.415,0.11	-0.192
11608	gene:Solyc12g095880.1	NA	12	-	64994399	64994512	64994410	64994512	64993329	64993376	11608	14,6,15	233,177,325	7,2,3	354,179,245	160	149	1.737861123920218e-84	4.62720505805e-82	0.053,0.031,0.041	0.018,0.01,0.011	0.029
2454	gene:Solyc06g071990.2	NA	6	+	44353223	44353267	44353223	44353259	44353350	44353422	2454	20,11,12	109,70,101	27,24,14	329,326,378	157	149	1.9558285188392995e-84	5.11929827397e-82	0.148,0.13,0.101	0.072,0.065,0.034	0.069
13734	gene:Solyc07g066650.2	NA	7	-	68010431	68010505	68010440	68010505	68009259	68009318	13734	274,165,199	822,428,774	85,18,99	372,329,352	158	149	5.936189421372833e-84	1.52787622057e-81	0.239,0.267,0.195	0.177,0.049,0.21	0.088
10594	gene:Solyc06g066730.2	NA	6	+	41928466	41928658	41928466	41928649	41929418	41929473	10594	5,1,2	2,0,0	3,3,3	8,1,1	158	149	1.5745590440321158e-83	3.98621562574e-81	0.702,1.0,1.0	0.261,0.739,0.739	0.321
4167	gene:Solyc09g091850.2	NA	9	-	71061896	71062073	71062000	71062073	71060895	71061034	4167	27,14,16	30,17,24	12,5,1	37,15,15	253	149	3.4913664498605075e-83	8.69631807826e-81	0.346,0.327,0.282	0.16,0.164,0.038	0.198
8051	gene:Solyc09g090550.2	NA	9	+	70040851	70040973	70040851	70040910	70042218	70042285	8051	4,2,8	22,9,16	6,2,7	143,60,84	212	149	3.7563196476630234e-83	9.20775306649e-81	0.113,0.135,0.26	0.029,0.023,0.055	0.134
3321	gene:Solyc07g052570.2	NA	7	-	61060255	61060403	61060301	61060403	61060158	61060170	3321	26,12,19	26,27,35	1,4,4	20,13,14	195	149	1.613004439125664e-82	3.89212930522e-80	0.433,0.254,0.293	0.037,0.19,0.179	0.191
13841	gene:Solyc09g009100.2	NA	9	-	2446846	2446917	2446859	2446917	2445340	2446609	13841	16,12,6	27,23,39	2,5,11	69,39,40	162	149	3.2866959347663496e-82	7.80868389548e-80	0.353,0.324,0.124	0.026,0.105,0.202	0.156
209	gene:Solyc03g019730.2	NA	3	+	61419731	61419843	61419731	61419807	61420060	61420111	209	13,16,11	9,0,8	16,14,19	0,4,0	185	149	5.467316772097339e-82	1.27926928654e-79	0.538,1.0,0.525	1.0,0.738,1.0	-0.225
2506	gene:Solyc09g011420.2	NA	9	+	4751657	4751901	4751657	4751660	4752635	4752739	2506	9,1,0	0,1,0	2,2,4	3,1,0	390	149	1.0242119406922948e-81	2.36073208957e-79	1.0,0.276,NA	0.203,0.433,1.0	0.093
1762	gene:Solyc03g007900.2	NA	3	+	2418537	2418623	2418537	2418602	2419362	2419426	1762	13,6,22	92,62,100	4,4,2	76,44,72	170	149	1.1907863282647335e-81	2.70431077462e-79	0.11,0.078,0.162	0.044,0.074,0.024	0.069
6310	gene:Solyc04g082590.2	NA	4	+	66225592	66225663	66225592	66225656	66226362	66226435	6310	0,0,6	1,1,1	0,0,2	4,0,6	156	149	4.211201945006975e-80	9.42515820822e-78	0.0,0.0,0.851	0.0,NA,0.241	0.163
10015	gene:Solyc09g008520.2	NA	9	-	2007607	2007833	2007773	2007833	2007321	2007488	10015	145,83,134	24,3,15	36,13,20	2,0,0	315	149	1.7818381475211148e-79	3.93098950174e-77	0.741,0.929,0.809	0.895,1.0,1.0	-0.139
4771	gene:Solyc11g072010.1	NA	11	-	55308879	55309034	55308883	55309034	55308633	55308708	4771	6,0,2	18,10,10	1,0,0	18,15,17	153	149	4.738091361573389e-79	1.03056823798e-76	0.245,0.0,0.163	0.051,0.0,0.0	0.119
9800	gene:Solyc01g110410.2	NA	1	-	97118795	97118925	97118847	97118925	97118258	97118283	9800	28,31,32	727,424,688	65,44,56	829,421,668	201	149	4.8316647690945775e-79	1.03632498652e-76	0.028,0.051,0.033	0.055,0.072,0.059	-0.025
6540	gene:Solyc04g072260.1	NA	4	-	59289934	59289991	59289937	59289991	59289660	59289837	6540	19,0,16	6,0,6	16,0,2	1,0,0	152	149	7.213060511223772e-79	1.52590812979e-76	0.756,NA,0.723	0.94,NA,1.0	-0.23
9777	gene:Solyc11g039650.1	NA	11	-	43309570	43309688	43309574	43309688	43309416	43309480	9777	0,2,0	3,3,2	0,5,3	2,2,3	153	149	8.021733968889651e-79	1.67404915786e-76	0.0,0.394,0.0	0.0,0.709,0.493	-0.269
12682	gene:Solyc01g109660.2	NA	1	+	96560712	96560952	96560712	96560882	96561203	96561995	12682	22131,10743,9597	41651,25878,40584	3866,3028,3389	54662,31764,44086	219	149	1.3097618339183172e-78	2.69688693349e-76	0.266,0.22,0.139	0.046,0.061,0.05	0.156
13781	gene:Solyc08g014600.2	NA	8	-	4817176	4817278	4817191	4817278	4813466	4813553	13781	6,1,7	4,1,4	6,3,4	0,0,2	164	149	1.4996469420513802e-78	3.04724312186e-76	0.577,0.476,0.614	1.0,1.0,0.645	-0.326
6276	gene:Solyc07g055020.2	NA	7	+	63166955	63168156	63166955	63167119	63172125	63172188	6276	335,248,405	6,3,10	109,75,87	8,1,10	1186	149	2.1295099436339155e-78	4.27091195578e-76	0.875,0.912,0.836	0.631,0.904,0.522	0.189
12678	gene:Solyc01g109660.2	NA	1	+	96560712	96560945	96560712	96560882	96561203	96561995	12678	21869,10632,9465	41651,25878,40584	3846,3004,3363	54662,31764,44086	212	149	7.298887912272548e-78	1.44508623114e-75	0.27,0.224,0.141	0.047,0.062,0.051	0.158
2339	gene:Solyc01g087470.2	NA	1	+	82433831	82433954	82433831	82433944	82434051	82434204	2339	171,194,250	14,3,7	217,158,224	4,1,1	159	149	9.64736933636247e-77	1.88587752736e-74	0.92,0.984,0.971	0.981,0.993,0.995	-0.031
11028	gene:Solyc10g084760.1	NA	10	-	64171848	64172067	64171998	64172067	64170866	64170941	11028	23,30,31	182,120,309	11,18,6	200,149,175	299	149	1.1306253661478657e-76	2.18253094118e-74	0.059,0.111,0.048	0.027,0.057,0.017	0.039
1059	gene:Solyc12g088990.1	NA	12	-	64163332	64163481	64163336	64163481	64162534	64162652	1059	154,125,207	15,13,6	184,82,154	3,4,0	153	149	1.1806186219563464e-76	2.25090041714e-74	0.909,0.904,0.971	0.984,0.952,1.0	-0.051
6248	gene:Solyc10g083800.1	NA	10	+	63557614	63557711	63557614	63557707	63557793	63557886	6248	11,5,9	34,35,43	3,0,1	13,17,39	153	149	2.193113355625004e-76	4.13027433548e-74	0.24,0.122,0.169	0.183,0.0,0.024	0.108
9704	gene:Solyc12g056350.1	NA	12	-	62308333	62308487	62308347	62308487	62308165	62308234	9704	2,3,7	1,1,3	11,0,4	0,1,0	163	149	1.0492090533591949e-75	1.95216089289e-73	0.646,0.733,0.681	1.0,0.0,1.0	0.02
10035	gene:Solyc07g017530.2	NA	7	-	7472738	7472914	7472836	7472914	7471524	7471973	10035	10,14,14	19,9,15	6,0,3	13,8,16	247	149	2.44143889891941e-75	4.48846915667e-73	0.241,0.484,0.36	0.218,0.0,0.102	0.255
15010	gene:Solyc05g012290.2	NA	5	+	5570961	5571045	5570961	5571037	5572646	5572729	15010	38,39,53	1,1,2	58,28,52	4,2,12	157	149	1.1447315977601963e-74	2.07977530167e-72	0.973,0.974,0.962	0.932,0.93,0.804	0.081
14437	gene:Solyc03g117010.2	NA	3	-	66271809	66271926	66271839	66271926	66271300	66271335	14437	7,4,11	76,43,59	2,2,0	44,33,46	179	149	4.112063420859678e-74	7.3840227219e-72	0.071,0.072,0.134	0.036,0.048,0.0	0.064
5724	gene:Solyc03g119280.2	NA	3	-	67913731	67913879	67913761	67913879	67912817	67912960	5724	2,2,7	30,26,21	12,3,10	27,11,10	179	149	8.866003594053987e-74	1.57376659199e-71	0.053,0.06,0.217	0.27,0.185,0.454	-0.193
3718	gene:Solyc08g062560.2	NA	8	-	51393835	51394024	51393965	51394024	51392757	51392808	3718	109,38,54	45,20,26	28,11,28	24,30,33	279	149	1.2754888582633474e-73	2.23833800434e-71	0.564,0.504,0.526	0.384,0.164,0.312	0.245
3571	gene:Solyc10g006240.2	NA	10	-	927827	928036	927948	928036	927329	927463	3571	13,12,19	105,91,135	2,2,8	84,39,122	270	149	1.8360756435889888e-73	3.18590069258e-71	0.064,0.068,0.072	0.013,0.028,0.035	0.043
9856	gene:Solyc08g014120.2	NA	8	+	3780842	3781063	3780842	3780908	3781598	3781646	9856	139,115,127	562,534,737	72,70,82	803,632,743	304	149	2.224094955349814e-73	3.81629982172e-71	0.108,0.095,0.078	0.042,0.051,0.051	0.046
956	gene:Solyc11g045110.1	NA	11	+	31773507	31773752	31773507	31773570	31773889	31774729	956	10,6,17	52,31,60	0,1,3	27,13,22	331	149	6.957353940945914e-73	1.18068590011e-70	0.08,0.08,0.113	0.0,0.033,0.058	0.061
1119	gene:Solyc12g021170.1	NA	12	+	14513611	14513724	14513611	14513720	14517576	14517623	1119	14,9,13	79,62,151	3,3,0	89,67,54	153	149	1.3486929950817387e-72	2.2638984699e-70	0.147,0.124,0.077	0.032,0.042,0.0	0.091
15826	gene:Solyc03g110920.2	NA	3	-	61652795	61652947	61652865	61652947	61652584	61652643	15826	7,1,1	12,5,4	1,0,0	0,2,5	219	149	1.5926029463748723e-72	2.62930859135e-70	0.284,0.12,0.145	1.0,0.0,0.0	-0.15
7747	gene:Solyc10g080130.1	NA	10	+	61518778	61518876	61518778	61518826	61519775	61519849	7747	136,66,149	145,101,171	29,20,24	55,62,41	199	149	1.6004339026566764e-72	2.62930859135e-70	0.413,0.329,0.395	0.283,0.195,0.305	0.118
212	gene:Solyc03g019730.2	NA	3	+	61419731	61419847	61419731	61419807	61420060	61420111	212	17,18,13	9,0,8	18,12,21	0,4,0	189	149	1.7291662324748203e-72	2.81089622401e-70	0.598,1.0,0.562	1.0,0.703,1.0	-0.181
9948	gene:Solyc11g010180.1	NA	11	-	3266655	3266718	3266664	3266718	3264921	3265325	9948	2,2,9	1,2,1	1,3,0	2,5,2	158	149	3.005895975083075e-71	4.83542203575e-69	0.654,0.485,0.895	0.32,0.361,0.0	0.451
8696	gene:Solyc03g097830.2	NA	3	+	60163846	60163942	60163846	60163919	60164012	60164058	8696	3,0,0	26,15,19	7,1,3	19,9,12	172	149	5.973392108657593e-71	9.51000972515e-69	0.091,0.0,0.0	0.242,0.088,0.178	-0.139
8317	gene:Solyc01g105570.2	NA	1	-	93706904	93707092	93706914	93707092	93705985	93706032	8317	3,4,5	6,0,1	7,3,2	2,0,0	159	149	7.461330229865179e-71	1.17576859939e-68	0.319,1.0,0.824	0.766,1.0,1.0	-0.208
14908	gene:Solyc02g093220.2	NA	2	-	54158079	54158144	54158128	54158144	54157511	54157954	14908	8,8,3	126,93,150	0,1,4	193,122,159	198	149	1.482774814421936e-70	2.31297893526e-68	0.046,0.061,0.015	0.0,0.006,0.019	0.032
14742	gene:Solyc10g047290.1	NA	10	+	40368461	40368504	40368461	40368500	40369958	40370185	14742	4,2,9	2,4,1	2,3,0	4,8,3	153	149	4.626482189463683e-70	7.14467644519e-68	0.661,0.327,0.898	0.327,0.268,0.0	0.43
1267	gene:Solyc12g021340.1	NA	12	-	15684088	15684262	15684187	15684262	15683523	15683611	1267	24,8,11	120,123,123	6,1,3	87,75,70	248	149	7.845029779935599e-70	1.19951282071e-67	0.107,0.038,0.051	0.04,0.008,0.025	0.041
532	gene:Solyc04g081740.2	NA	4	+	65669660	65669834	65669660	65669795	65670063	65670142	532	7,6,8	151,149,215	6,1,1	331,235,305	188	149	2.8546382520801168e-68	4.32197828695e-66	0.035,0.031,0.029	0.014,0.003,0.003	0.025
9317	gene:Solyc04g057960.2	NA	4	-	55086509	55086609	55086513	55086609	55085516	55086002	9317	19,12,10	14,7,9	24,4,13	2,4,1	153	149	7.56810293478419e-68	1.13470110312e-65	0.569,0.625,0.52	0.921,0.493,0.927	-0.209
4475	gene:Solyc03g082600.2	NA	3	-	52527553	52527749	52527656	52527749	52525591	52525658	4475	60,27,51	920,867,1302	64,35,37	1812,1456,1717	252	149	8.475241440526717e-68	1.25849186121e-65	0.037,0.018,0.023	0.02,0.014,0.013	0.01
213	gene:Solyc03g019730.2	NA	3	+	61419731	61419848	61419731	61419807	61420060	61420111	213	146,131,109	9,0,8	116,108,157	0,4,0	190	149	1.0550392636705266e-67	1.55171155703e-65	0.927,1.0,0.914	1.0,0.955,1.0	-0.038
9451	gene:Solyc03g112830.2	NA	3	+	63136473	63136510	63136473	63136493	63136778	63138161	9451	81,38,112	34,28,28	65,31,38	11,4,9	166	149	1.1820396953178822e-67	1.72209802026e-65	0.681,0.549,0.782	0.841,0.874,0.791	-0.165
10526	gene:Solyc01g066310.2	NA	1	+	73961106	73961262	73961106	73961234	73961344	73961467	10526	14,3,6	3,4,0	2,0,1	6,0,0	177	149	3.671680888582919e-67	5.29923065069e-65	0.797,0.387,1.0	0.219,NA,1.0	0.119
4291	gene:Solyc11g069180.1	NA	11	+	53814371	53814493	53814371	53814436	53815223	53815378	4291	31,11,47	566,328,419	3,1,9	139,128,163	206	149	8.244463865466807e-67	1.17888199513e-64	0.038,0.024,0.075	0.015,0.006,0.038	0.026
7460	gene:Solyc07g022830.2	NA	7	-	22388795	22388893	22388797	22388893	22388398	22388512	7460	94,69,76	148,96,145	19,18,34	120,86,71	151	149	8.36689865440003e-67	1.18541299009e-64	0.385,0.415,0.341	0.135,0.171,0.321	0.171
10957	gene:Solyc05g006640.2	NA	5	-	1296540	1296680	1296548	1296680	1295763	1295985	10957	8,6,14	0,2,0	25,5,12	1,9,0	157	149	2.2278648628907256e-66	3.12771973433e-64	1.0,0.74,1.0	0.96,0.345,1.0	0.145
2102	gene:Solyc09g061420.2	NA	9	-	59097804	59098025	59097841	59098025	59095920	59096061	2102	12,5,5	2,3,1	6,3,4	5,7,6	186	149	5.766167661696165e-66	8.02224569366e-64	0.828,0.572,0.8	0.49,0.256,0.348	0.369
10670	gene:Solyc04g081440.2	NA	4	-	65419351	65419467	65419369	65419467	65418244	65418720	10670	22,6,2	29,7,34	0,1,3	8,12,13	167	149	1.4471892511468705e-65	1.99544139334e-63	0.404,0.433,0.05	0.0,0.069,0.171	0.216
10798	gene:Solyc11g065070.1	NA	11	+	50372220	50372448	50372220	50372384	50372773	50372910	10798	5,1,12	97,60,130	1,0,1	60,53,78	213	149	2.188685664058135e-65	2.96490111492e-63	0.035,0.012,0.061	0.012,0.0,0.009	0.029
14687	gene:Solyc11g066900.1	NA	11	-	52703992	52704280	52704063	52704280	52702736	52702971	14687	81,43,74	1,1,2	81,42,83	0,4,12	220	149	2.1801901153707887e-65	2.96490111492e-63	0.982,0.967,0.962	1.0,0.877,0.824	0.07
9062	gene:Solyc02g062570.2	NA	2	+	34298080	34298318	34298080	34298314	34299299	34299525	9062	6,3,5	36,15,32	1,1,1	37,16,19	153	149	2.8215976455094276e-65	3.78903760344e-63	0.14,0.163,0.132	0.026,0.057,0.049	0.101
10556	gene:Solyc05g018620.2	NA	5	-	22621179	22621424	22621330	22621424	22619374	22619790	10556	110,81,150	10,5,15	136,76,154	28,12,31	300	149	5.6296242803116555e-65	7.49467997938e-63	0.845,0.889,0.832	0.707,0.759,0.712	0.129
5696	gene:Solyc01g009670.2	NA	1	-	3910687	3910768	3910695	3910768	3910561	3910607	5696	1,9,7	6,4,0	0,1,1	0,2,4	157	149	6.988327213570627e-65	9.22399462899e-63	0.137,0.681,1.0	NA,0.322,0.192	0.349
10018	gene:Solyc09g008520.2	NA	9	-	2008110	2008207	2008114	2008207	2007950	2008032	10018	12,25,10	171,77,115	0,2,1	19,23,20	153	149	1.1632748053710969e-64	1.52241125588e-62	0.064,0.24,0.078	0.0,0.078,0.046	0.086
12337	gene:Solyc01g098350.2	NA	1	-	88896161	88896372	88896194	88896372	88895982	88896058	12337	19,3,16	110,80,84	11,0,6	140,70,100	182	149	2.2514299997994757e-64	2.92175071319e-62	0.124,0.03,0.135	0.06,0.0,0.047	0.061
8752	gene:Solyc08g079820.2	NA	8	+	63273864	63273970	63273864	63273917	63274368	63274467	8752	26,19,25	71,64,73	13,4,8	66,41,55	202	149	3.954208844812324e-64	5.08873726587e-62	0.213,0.18,0.202	0.127,0.067,0.097	0.101
15453	gene:Solyc09g010870.2	NA	9	-	4203728	4203883	4203731	4203883	4202443	4202839	15453	0,1,0	26,35,18	3,4,1	28,12,28	152	149	1.4880254037080547e-63	1.89913853797e-61	0.0,0.027,0.0	0.095,0.246,0.034	-0.116
10787	gene:Solyc01g097870.2	NA	1	+	88570859	88571103	88570859	88571028	88571467	88571509	10787	173,95,145	97,55,112	271,143,229	122,71,73	224	149	4.278968510828673e-63	5.41640251744e-61	0.543,0.535,0.463	0.596,0.573,0.676	-0.101
14058	gene:Solyc07g066210.2	NA	7	+	67687941	67688159	67687941	67688136	67689338	67689793	14058	47,24,51	12,4,2	17,29,26	2,0,0	172	149	4.461562736841723e-63	5.60161897114e-61	0.772,0.839,0.957	0.88,1.0,1.0	-0.104
3988	gene:Solyc06g084410.2	NA	6	+	49534489	49534560	49534489	49534558	49536426	49536497	3988	28,14,20	363,204,258	32,28,32	255,171,252	151	149	9.366550315360526e-63	1.16651319774e-60	0.071,0.063,0.071	0.11,0.139,0.111	-0.052
8181	gene:Solyc01g058260.2	NA	1	-	65873111	65873299	65873191	65873299	65872753	65872816	8181	54,33,48	39,10,22	12,9,10	14,12,13	229	149	7.606111953589295e-62	9.39689495194e-60	0.474,0.682,0.587	0.358,0.328,0.334	0.241
15585	gene:Solyc07g009280.2	NA	7	-	4342742	4342872	4342758	4342872	4342063	4342452	15585	8,37,44	323,426,501	8,0,2	119,111,89	165	149	1.4064739004809538e-61	1.72382352739e-59	0.022,0.073,0.073	0.057,0.0,0.02	0.03
725	gene:Solyc08g076890.2	NA	8	+	60822337	60822424	60822337	60822412	60822484	60822625	725	53,18,19	0,26,52	40,145,123	203,0,0	161	149	1.769880353674783e-61	2.15214663794e-59	1.0,0.391,0.253	0.154,1.0,1.0	-0.17
10282	gene:Solyc03g120270.2	NA	3	+	68723876	68724090	68723876	68724014	68724524	68724567	10282	316,312,357	8,8,8	398,303,342	21,21,12	225	149	3.328438695028196e-60	4.0157092787e-58	0.963,0.963,0.967	0.926,0.905,0.95	0.037
7960	gene:Solyc07g019670.2	NA	7	+	12709284	12709402	12709284	12709371	12710385	12710507	7960	3,0,0	0,0,1	0,1,4	2,0,5	180	149	4.238422103562995e-60	5.07394980971e-58	1.0,NA,0.0	0.0,1.0,0.398	0.034
11838	gene:Solyc11g045510.1	NA	11	-	30396191	30396419	30396327	30396419	30394073	30394203	11838	5,4,12	78,40,82	1,1,2	59,28,37	285	149	1.1932191942102048e-59	1.41745261663e-57	0.032,0.05,0.071	0.009,0.018,0.027	0.033
12037	gene:Solyc11g017230.1	NA	11	-	8036457	8036703	8036461	8036703	8034998	8035221	12037	9,5,9	15,16,10	3,0,2	21,14,11	153	149	6.694330321630956e-59	7.8916445158e-57	0.369,0.233,0.467	0.122,0.0,0.15	0.266
5895	gene:Solyc05g018810.2	NA	5	+	23877988	23878129	23877988	23878002	23879263	23879625	5895	24,13,36	56,49,56	30,17,31	127,80,123	276	149	9.497624001237428e-59	1.11115005645e-56	0.188,0.125,0.258	0.113,0.103,0.12	0.078
13511	gene:Solyc04g072140.2	NA	4	+	59165553	59165755	59165553	59165605	59166145	59166212	13511	62,44,60	2,0,7	33,22,28	0,0,1	299	149	1.559243797337933e-58	1.81048135055e-56	0.939,1.0,0.81	1.0,1.0,0.933	-0.061
6990	gene:Solyc11g067090.1	NA	11	+	52838866	52839009	52838866	52838988	52839486	52839562	6990	4,4,5	68,50,67	2,0,0	50,40,41	170	149	1.6287419770721106e-58	1.87706435462e-56	0.049,0.066,0.061	0.034,0.0,0.0	0.047
3997	gene:Solyc02g088200.2	NA	2	-	50368872	50368955	50368889	50368955	50368424	50368521	3997	11,7,19	119,80,149	1,1,2	35,29,36	166	149	5.485001161575056e-58	6.27443503246e-56	0.077,0.073,0.103	0.025,0.03,0.047	0.05
14558	gene:Solyc03g121410.2	NA	3	-	69516660	69516870	69516663	69516870	69515870	69515962	14558	38,11,41	37,37,35	75,37,45	48,30,24	152	149	1.1348945507232493e-57	1.28868945197e-55	0.502,0.226,0.535	0.605,0.547,0.648	-0.179
14468	gene:Solyc06g008960.2	NA	6	+	2890097	2890263	2890097	2890259	2890883	2891541	14468	7,5,5	35,31,72	16,6,8	39,15,37	153	149	3.220908298437393e-56	3.63069247101e-54	0.163,0.136,0.063	0.285,0.28,0.174	-0.126
9975	gene:Solyc04g076700.2	NA	4	+	61594474	61594550	61594474	61594516	61594695	61594847	9975	10,6,3	67,50,72	2,1,0	27,40,18	183	149	3.882449090553347e-56	4.34468560184e-54	0.108,0.089,0.033	0.057,0.02,0.0	0.051
4331	gene:Solyc04g071570.2	NA	4	+	58545990	58546177	58545990	58546089	58547166	58548030	4331	1,1,6	10,13,19	0,0,1	11,5,9	237	149	3.9299475068430326e-56	4.36619995311e-54	0.059,0.046,0.166	0.0,0.0,0.065	0.069
4382	gene:Solyc01g097810.2	NA	1	-	88519067	88519227	88519070	88519227	88518832	88518961	4382	8,2,2	320,307,407	11,0,4	123,88,134	152	149	1.764993912854427e-55	1.94691435687e-53	0.024,0.006,0.005	0.081,0.0,0.028	-0.025
15820	gene:Solyc11g072090.1	NA	11	+	55365751	55365808	55365751	55365801	55365926	55365999	15820	7,4,2	81,39,64	0,0,4	103,47,65	156	149	4.365738215076786e-55	4.78156703939e-53	0.076,0.089,0.029	0.0,0.0,0.056	0.046
15614	gene:Solyc02g062920.2	NA	2	+	34863804	34863976	34863804	34863869	34864473	34864544	15614	68,27,21	83,49,124	20,13,13	73,57,60	256	149	6.764507041179481e-55	7.35663959415e-53	0.323,0.243,0.09	0.138,0.117,0.112	0.096
1478	gene:Solyc05g042120.2	NA	5	+	54967535	54967704	54967535	54967677	54967862	54968476	1478	7,1,11	26,22,59	6,2,4	94,61,63	176	149	7.61412453708035e-55	8.22272204379e-53	0.186,0.037,0.136	0.051,0.027,0.051	0.077
9807	gene:Solyc01g098920.2	NA	1	+	89287858	89288084	89287858	89287991	89288167	89288317	9807	23,11,21	313,238,342	11,2,7	276,174,223	242	149	1.2592414821797291e-54	1.35044904231e-52	0.043,0.028,0.036	0.024,0.007,0.019	0.019
15615	gene:Solyc02g062920.2	NA	2	+	34864214	34864306	34864214	34864243	34864473	34864544	15615	25,14,9	163,50,94	2,6,0	42,31,49	212	149	1.4452244105881236e-54	1.5392138326e-52	0.097,0.164,0.063	0.032,0.12,0.0	0.057
2086	gene:Solyc05g009070.2	NA	5	+	3217566	3217889	3217566	3217812	3218418	3218590	2086	78,47,82	3,0,0	158,92,89	13,0,2	226	149	3.853772006364332e-54	4.07628774618e-52	0.945,1.0,1.0	0.889,1.0,0.967	0.03
7391	gene:Solyc01g106880.2	NA	1	+	94596996	94597047	94596996	94597043	94597131	94597240	7391	2,0,0	4,2,3	4,0,3	0,6,10	153	149	4.8169580565340585e-54	5.06042743313e-52	0.327,0.0,0.0	1.0,0.0,0.226	-0.3
7947	gene:Solyc04g072510.2	NA	4	+	59515260	59516455	59515260	59515505	59518303	59518600	7947	260,155,138	5,9,9	140,162,134	32,11,19	1099	149	5.515383571205106e-54	5.75500462771e-52	0.876,0.7,0.675	0.372,0.666,0.489	0.241
12941	gene:Solyc03g110940.2	NA	3	+	61665030	61665160	61665030	61665150	61666731	61666842	12941	11,13,27	35,53,44	8,1,17	49,46,51	159	149	1.0493475614388973e-53	1.08758888532e-51	0.228,0.187,0.365	0.133,0.02,0.238	0.13
9215	gene:Solyc10g006190.2	NA	10	-	905520	905588	905561	905588	903486	903758	9215	12,8,8	21,13,3	0,1,2	0,1,0	190	149	1.2259522272200513e-53	1.262158683e-51	0.309,0.326,0.677	NA,0.44,1.0	-0.283
6199	gene:Solyc08g076100.2	NA	8	-	60140820	60140865	60140828	60140865	60140452	60140742	6199	17,14,28	155,143,196	13,11,8	214,158,157	157	149	1.5990724850539607e-53	1.6353957872e-51	0.094,0.085,0.119	0.055,0.062,0.046	0.045
1808	gene:Solyc10g006830.2	NA	10	+	1276400	1276495	1276400	1276482	1276616	1276715	1808	15,5,8	10,2,10	2,0,4	9,1,8	162	149	2.6282882114166795e-53	2.67030624006e-51	0.58,0.697,0.424	0.17,0.0,0.315	0.405
8085	gene:Solyc07g025160.2	NA	7	-	26167984	26168061	26167986	26168061	26167763	26167901	8085	2,1,5	25,33,21	0,0,1	22,9,13	151	149	4.555422975174774e-53	4.59799980429e-51	0.073,0.029,0.19	0.0,0.0,0.071	0.074
14567	gene:Solyc05g014560.2	NA	5	-	8404764	8404933	8404879	8404933	8404566	8404647	14567	4,2,0	6,1,0	0,1,1	7,0,7	264	149	4.626119420287162e-53	4.63903650698e-51	0.273,0.53,NA	0.0,1.0,0.075	0.043
3494	gene:Solyc01g094150.2	NA	1	+	85701122	85701238	85701122	85701234	85701319	85701400	3494	71,26,44	38,27,32	37,39,58	25,3,21	153	149	5.461278924236351e-53	5.44119551142e-51	0.645,0.484,0.572	0.59,0.927,0.729	-0.182
16140	gene:Solyc02g014350.2	NA	2	+	15788892	15789085	15788892	15788971	15789529	15790140	16140	59,33,35	11,2,12	38,21,12	19,7,8	263	149	5.7271498870659455e-53	5.6695112632e-51	0.752,0.903,0.623	0.531,0.63,0.459	0.219
14964	gene:Solyc06g074130.2	NA	6	+	45849365	45849427	45849365	45849409	45849831	45849916	14964	24,25,15	9,12,24	14,11,16	30,28,28	167	149	5.981402930089471e-53	5.88349079295e-51	0.704,0.65,0.358	0.294,0.26,0.338	0.273
1858	gene:Solyc01g098500.2	NA	1	+	89006445	89006686	89006445	89006493	89006908	89007075	1858	13,2,9	0,2,2	1,2,4	4,0,3	342	149	8.30309657539761e-53	8.11548863379e-51	1.0,0.303,0.662	0.098,1.0,0.367	0.167
4572	gene:Solyc05g005840.2	NA	5	+	659405	659635	659405	659622	660258	660410	4572	7,3,8	34,18,32	1,0,2	11,9,20	162	149	1.6547208232800058e-52	1.60716060842e-50	0.159,0.133,0.187	0.077,0.0,0.084	0.106
7727	gene:Solyc06g074970.1	NA	6	-	46473299	46473386	46473306	46473386	46471958	46472245	7727	10,0,6	63,19,54	2,0,0	25,16,23	156	149	2.398663431806829e-52	2.31208647141e-50	0.132,0.0,0.096	0.071,0.0,0.0	0.052
8059	gene:Solyc07g062140.2	NA	7	-	64947908	64948023	64947931	64948023	64947618	64947720	8059	15,13,30	1,0,0	34,30,33	4,2,2	172	149	2.4104508314229226e-52	2.31208647141e-50	0.929,1.0,1.0	0.88,0.929,0.935	0.062
15119	gene:Solyc05g053780.2	NA	5	+	63811677	63811807	63811677	63811737	63811918	63812011	15119	20,13,13	6,6,3	39,23,26	3,0,5	219	149	2.62386307981621e-52	2.50125416923e-50	0.694,0.596,0.747	0.898,1.0,0.78	-0.214
3251	gene:Solyc03g007490.2	NA	3	+	2070712	2070909	2070712	2070905	2071963	2072095	3251	31,24,27	0,8,0	32,8,21	0,1,0	153	149	3.0553909310318098e-52	2.89474859803e-50	1.0,0.745,1.0	1.0,0.886,1.0	-0.047
4168	gene:Solyc09g091850.2	NA	9	-	71061896	71062073	71062034	71062073	71060895	71061034	4168	53,24,55	66,44,115	38,14,16	92,43,63	287	149	3.373097451306891e-52	3.17626487442e-50	0.294,0.221,0.199	0.177,0.145,0.116	0.092
14321	gene:Solyc03g006870.2	NA	3	+	1385341	1385534	1385341	1385410	1385612	1385735	14321	2,0,0	15,9,7	1,5,3	14,17,8	273	149	5.911745547097296e-52	5.53303554447e-50	0.068,0.0,0.0	0.038,0.138,0.17	-0.093
12729	gene:Solyc03g098000.2	NA	3	+	60360178	60360418	60360178	60360396	60360554	60361607	12729	270,217,249	4,2,1	147,136,143	11,4,0	171	149	6.4286275106218775e-52	5.98055991847e-50	0.983,0.99,0.995	0.921,0.967,1.0	0.027
909	gene:Solyc01g106050.2	NA	1	-	94025296	94025428	94025356	94025428	94025058	94025180	909	77,49,123	1,0,2	69,30,52	3,2,4	209	149	8.438520159222632e-52	7.80335729454e-50	0.982,1.0,0.978	0.943,0.914,0.903	0.067
14861	gene:Solyc01g087340.2	NA	1	-	82298047	82298141	82298072	82298141	82295433	82295620	14861	22,9,17	11,9,20	3,4,3	5,10,10	174	149	1.0141017386727203e-51	9.32188877995e-50	0.631,0.461,0.421	0.339,0.255,0.204	0.238
12513	gene:Solyc09g018340.2	NA	9	+	14488105	14488303	14488105	14488218	14488388	14488444	12513	4,0,1	1,2,5	8,0,4	0,0,2	234	149	2.816315157423288e-51	2.57351212876e-49	0.718,0.0,0.113	1.0,NA,0.56	-0.503
14078	gene:Solyc04g082410.2	NA	4	-	66081371	66081425	66081372	66081425	66081130	66081292	14078	8,2,6	13,13,7	0,0,2	0,1,0	150	149	2.9813192324053346e-51	2.70826546506e-49	0.379,0.133,0.46	NA,0.0,1.0	-0.176
6232	gene:Solyc01g101000.2	NA	1	-	90868562	90868703	90868691	90868703	90867304	90867466	6232	2752,1498,2012	15,20,16	2272,1203,1532	40,13,29	278	149	3.3296635666804e-51	3.0070172199e-49	0.99,0.976,0.985	0.968,0.98,0.966	0.012
11297	gene:Solyc02g094090.2	NA	2	-	54719527	54719701	54719588	54719701	54719389	54719448	11297	9,1,3	92,45,45	2,0,0	50,47,32	210	149	3.5613023590522143e-51	3.19751118203e-49	0.065,0.016,0.045	0.028,0.0,0.0	0.033
3995	gene:Solyc02g088200.2	NA	2	-	50368873	50368955	50368889	50368955	50368424	50368521	3995	9,8,17	119,80,149	1,1,2	35,29,36	165	149	3.8121949209228656e-51	3.40298995167e-49	0.064,0.083,0.093	0.025,0.03,0.048	0.046
4960	gene:Solyc06g005110.2	NA	6	+	128904	129060	128904	129001	129158	129284	4960	308,208,387	4,0,0	422,268,355	14,4,3	208	149	6.367915828509806e-51	5.63596460688e-49	0.982,1.0,1.0	0.956,0.98,0.988	0.019
7217	gene:Solyc06g009820.2	NA	6	+	3870059	3870230	3870059	3870168	3870478	3870589	7217	13,9,10	3,3,4	6,21,8	3,0,0	211	149	6.38667231887517e-51	5.63596460688e-49	0.754,0.679,0.638	0.585,1.0,1.0	-0.171
6410	gene:Solyc01g034150.2	NA	1	-	36263411	36263523	36263452	36263523	36263167	36263335	6410	47,24,54	1,3,0	20,8,12	0,8,0	190	149	1.0725376320758306e-50	9.41090832508e-49	0.974,0.863,1.0	1.0,0.44,1.0	0.132
1672	gene:Solyc04g078750.2	NA	4	+	63415044	63415230	63415044	63415167	63415484	63416058	1672	326,220,329	192,228,244	397,295,375	384,337,376	212	149	1.2136285010848439e-50	1.05292499676e-48	0.544,0.404,0.487	0.421,0.381,0.412	0.074
3967	gene:Solyc03g005080.2	NA	3	-	56655	56784	56762	56784	56432	56565	3967	71,48,97	116,82,85	16,15,17	65,43,34	256	149	1.2077603855031267e-50	1.05292499676e-48	0.263,0.254,0.399	0.125,0.169,0.225	0.132
11436	gene:Solyc09g098250.2	NA	9	+	72111415	72111467	72111415	72111462	72111553	72111628	11436	31,23,34	0,7,2	27,18,28	0,2,0	154	149	2.0646658908147837e-50	1.7812645448e-48	1.0,0.761,0.943	1.0,0.897,1.0	-0.064
15685	gene:Solyc05g052210.2	NA	5	-	62493688	62493809	62493735	62493809	62492972	62493018	15685	5,7,8	16,3,8	14,3,17	12,0,2	196	149	2.3631613658320564e-50	2.02746116514e-48	0.192,0.639,0.432	0.47,1.0,0.866	-0.358
1362	gene:Solyc08g048450.2	NA	8	+	12868865	12869083	12868865	12868963	12869754	12869835	1362	6,6,17	90,90,150	3,3,4	107,87,94	269	149	4.0994612758893153e-50	3.49767847975e-48	0.036,0.036,0.059	0.015,0.019,0.023	0.025
5781	gene:Solyc11g016940.1	NA	11	-	7602632	7602849	7602721	7602849	7601615	7601753	5781	2,0,9	34,11,13	2,1,0	18,14,27	238	149	4.501113869565912e-50	3.81926931251e-48	0.036,0.0,0.302	0.065,0.043,0.0	0.077
14585	gene:Solyc04g049130.2	NA	4	+	39763674	39763766	39763674	39763740	39765729	39765815	14585	17,9,16	56,46,29	4,2,10	41,27,45	175	149	5.862560673098534e-50	4.94729641938e-48	0.205,0.143,0.32	0.077,0.059,0.159	0.124
8827	gene:Solyc05g012110.2	NA	5	-	5318690	5318898	5318694	5318898	5318467	5318603	8827	62,13,40	579,353,476	10,1,8	136,121,182	153	149	9.495413750400634e-50	7.9694388341e-48	0.094,0.035,0.076	0.067,0.008,0.041	0.03
3963	gene:Solyc03g005080.2	NA	3	-	56758	56784	56762	56784	56432	56565	3963	4,6,3	116,82,85	0,0,1	65,43,34	153	149	1.4735917834143715e-49	1.23009069791e-47	0.032,0.067,0.033	0.0,0.0,0.028	0.035
969	gene:Solyc03g097630.2	NA	3	+	59965815	59965997	59965815	59965858	59968631	59968928	969	175,88,101	11,9,4	124,103,126	2,7,0	288	149	2.2140352189023483e-49	1.83824440245e-47	0.892,0.835,0.929	0.97,0.884,1.0	-0.066
2197	gene:Solyc08g076470.2	NA	8	+	60483237	60483428	60483237	60483309	60484482	60484606	2197	2,7,1	18,13,19	0,2,0	18,7,5	268	149	2.3826828965926344e-49	1.96768834075e-47	0.058,0.23,0.028	0.0,0.137,0.0	0.06
6221	gene:Solyc06g054400.2	NA	6	+	37183561	37183676	37183561	37183672	37183770	37183836	6221	0,1,3	43,37,79	4,4,2	27,35,33	153	149	3.847591770145396e-49	3.16055104821e-47	0.0,0.026,0.036	0.126,0.1,0.056	-0.073
9965	gene:Solyc04g015580.2	NA	4	+	5879968	5880196	5879968	5880184	5880747	5881157	9965	2,1,3	49,27,31	4,1,9	20,26,23	161	149	4.081811245894371e-49	3.33520693494e-47	0.036,0.033,0.082	0.156,0.034,0.266	-0.102
4784	gene:Solyc03g026310.2	NA	3	+	3746722	3746848	3746722	3746824	3747227	3747318	4784	47,20,62	39,25,40	5,5,10	12,14,11	173	149	4.803038399094884e-49	3.90385905249e-47	0.509,0.408,0.572	0.264,0.235,0.439	0.184
10050	gene:Solyc12g036300.1	NA	12	-	52644530	52644590	52644553	52644590	52638258	52638361	10050	49,64,69	9,9,15	38,44,39	3,5,1	172	149	8.263713759322363e-49	6.68149380027e-47	0.825,0.86,0.799	0.916,0.884,0.971	-0.096
471	gene:Solyc04g008960.2	NA	4	+	2559464	2559689	2559464	2559562	2559968	2560652	471	234,209,236	2,6,6	401,279,331	4,0,1	276	149	9.608375329978818e-49	7.72823646984e-47	0.984,0.95,0.955	0.982,1.0,0.994	-0.029
3966	gene:Solyc03g005080.2	NA	3	-	56655	56784	56686	56784	56432	56565	3966	15,12,22	20,8,18	0,0,1	2,0,0	180	149	1.4815260769761526e-48	1.18545115061e-46	0.383,0.554,0.503	0.0,NA,1.0	-0.02
4477	gene:Solyc01g110280.2	NA	1	-	96996966	96997077	96997040	96997077	96996190	96996319	4477	36,30,48	5,1,3	28,21,25	2,0,0	223	149	2.309692418090141e-48	1.83858659859e-46	0.828,0.952,0.914	0.903,1.0,1.0	-0.07
2674	gene:Solyc01g111410.2	NA	1	+	97668633	97668757	97668633	97668718	97668888	97668982	2674	101,55,90	11,1,4	97,28,50	4,0,0	188	149	7.89301815982514e-48	6.25086561242e-46	0.879,0.978,0.947	0.951,1.0,1.0	-0.049
8812	gene:Solyc02g068430.2	NA	2	-	38384405	38384506	38384410	38384506	38384106	38384145	8812	39,24,32	682,546,716	10,10,12	487,288,371	154	149	9.136002162398265e-48	7.19833068336e-46	0.052,0.041,0.041	0.019,0.033,0.03	0.017
15714	gene:Solyc02g093770.2	NA	2	-	54493511	54493688	54493515	54493688	54493300	54493411	15714	24,22,41	0,1,8	55,38,72	1,0,2	153	149	3.471712094782265e-47	2.72150507004e-45	1.0,0.955,0.833	0.982,1.0,0.972	-0.055
7661	gene:Solyc08g075120.2	NA	8	-	59271867	59271946	59271871	59271946	59271507	59271777	7661	0,0,2	14,9,11	6,1,11	19,24,15	153	149	3.7353095060992593e-47	2.91335276276e-45	0.0,0.0,0.15	0.235,0.039,0.417	-0.18
14521	gene:Solyc08g082420.2	NA	8	+	65233507	65233681	65233507	65233590	65234529	65234593	14521	12,10,4	152,98,124	2,1,3	82,64,69	240	149	8.579081687755779e-47	6.65762605548e-45	0.047,0.06,0.02	0.015,0.01,0.026	0.025
14976	gene:Solyc08g023470.2	NA	8	-	27664147	27664311	27664225	27664311	27663987	27664063	14976	6,4,10	5,2,0	0,0,3	4,0,2	227	149	1.290939393681113e-46	9.96798852831e-45	0.441,0.568,1.0	0.0,NA,0.496	0.422
14582	gene:Solyc01g094620.2	NA	1	-	86049425	86049548	86049434	86049548	86048967	86049170	14582	2,0,4	7,0,10	0,0,1	10,3,0	158	149	1.8215714020942393e-46	1.39952871455e-44	0.212,NA,0.274	0.0,0.0,1.0	-0.09
7132	gene:Solyc09g008040.2	NA	9	+	1510594	1510722	1510594	1510712	1510813	1511008	7132	2,0,0	11,6,13	4,2,0	9,0,0	159	149	5.396590322119394e-46	4.12572001705e-44	0.146,0.0,0.0	0.294,1.0,NA	-0.598
11173	gene:Solyc12g005870.1	NA	12	+	507777	507855	507777	507852	507942	508105	11173	0,0,3	1,0,0	2,2,2	0,0,4	152	149	6.238558710234578e-46	4.74591439222e-44	0.0,NA,1.0	1.0,1.0,0.329	-0.276
8799	gene:Solyc02g086080.2	NA	2	+	48864507	48864589	48864507	48864582	48864672	48864870	8799	13,3,4	4,6,0	3,0,2	0,2,0	156	149	1.5412534094861823e-45	1.16674394131e-43	0.756,0.323,1.0	1.0,0.0,1.0	0.026
8636	gene:Solyc10g055650.1	NA	10	+	57155742	57155834	57155742	57155801	57155913	57156156	8636	6,1,4	1,2,5	1,1,0	0,6,0	182	149	2.9751651515899727e-45	2.2412427042e-43	0.831,0.29,0.396	1.0,0.12,NA	-0.054
11718	gene:Solyc06g082890.2	NA	6	-	48527200	48527305	48527203	48527305	48527083	48527087	11718	2,0,1	8,3,8	4,7,6	18,7,15	152	149	3.8056974697435637e-45	2.85297990414e-43	0.197,0.0,0.109	0.179,0.495,0.282	-0.217
7877	gene:Solyc09g092680.2	NA	9	-	71652088	71652239	71652163	71652239	71651843	71652016	7877	11,7,4	76,41,38	3,3,0	55,24,33	224	149	7.994600933407593e-45	5.96428126641e-43	0.088,0.102,0.065	0.035,0.077,0.0	0.048
10527	gene:Solyc01g066310.2	NA	1	+	73961106	73961262	73961106	73961241	73961344	73961467	10527	14,3,6	297,140,151	2,0,1	73,87,66	170	149	1.1556661544831191e-44	8.58026558831e-43	0.04,0.018,0.034	0.023,0.0,0.013	0.019
5553	gene:Solyc09g090120.2	NA	9	+	69657644	69657838	69657644	69657708	69657904	69657965	5553	23,12,8	178,188,177	2,6,5	200,134,174	279	149	2.0299343360671662e-44	1.49991750966e-42	0.065,0.033,0.024	0.005,0.023,0.015	0.026
7483	gene:Solyc04g054330.2	NA	4	+	52331531	52331685	52331531	52331682	52331785	52331894	7483	0,4,4	0,2,3	0,0,2	0,1,0	152	149	2.599625866218905e-44	1.91171534533e-42	NA,0.662,0.567	NA,0.0,1.0	0.115
7803	gene:Solyc02g084930.2	NA	2	+	47980906	47980989	47980906	47980985	47981104	47981189	7803	32,32,40	964,987,1308	0,0,2	48,41,43	153	149	4.2271308601762853e-44	3.09381904615e-42	0.031,0.031,0.029	0.0,0.0,0.043	0.016
4227	gene:Solyc12g098530.1	NA	12	-	66006251	66006371	66006270	66006371	66005853	66005898	4227	13,6,8	41,45,35	5,2,4	45,33,43	168	149	9.509321586730929e-44	6.92700251245e-42	0.219,0.106,0.169	0.09,0.051,0.076	0.092
4343	gene:Solyc06g008090.2	NA	6	-	1975413	1975526	1975424	1975526	1974738	1974796	4343	16,20,14	51,23,44	8,2,6	38,21,21	160	149	1.344496265668252e-43	9.74791353555e-42	0.226,0.447,0.229	0.164,0.081,0.21	0.149
8917	gene:Solyc10g077110.1	NA	10	+	59993450	59993538	59993450	59993534	59993778	59994064	8917	69,68,72	12,6,13	60,25,52	13,17,11	153	149	1.3988247304378105e-43	1.00944160337e-41	0.848,0.917,0.844	0.818,0.589,0.822	0.127
1352	gene:Solyc09g009180.2	NA	9	-	2533204	2533288	2533216	2533288	2532901	2533119	1352	0,0,4	2,0,1	1,0,0	0,0,1	161	149	2.0937151730843396e-43	1.50387178688e-41	0.0,NA,0.787	1.0,NA,0.0	-0.106
7057	gene:Solyc02g077900.2	NA	2	+	42732526	42732737	42732526	42732649	42732804	42732908	7057	23,1,15	62,45,84	5,5,6	117,45,48	237	149	3.857354686039869e-43	2.75783001928e-41	0.189,0.014,0.101	0.026,0.065,0.073	0.047
677	gene:Solyc02g094630.2	NA	2	-	55217214	55217436	55217227	55217436	55216960	55217080	677	106,56,104	3,5,10	98,63,38	0,2,3	162	149	5.346451367520891e-43	3.80485015984e-41	0.97,0.912,0.905	1.0,0.967,0.921	-0.034
14027	gene:Solyc04g074630.2	NA	4	+	60565289	60565401	60565289	60565382	60565779	60565959	14027	7,9,5	34,13,24	4,0,3	17,22,23	168	149	6.361826940592538e-43	4.50668318548e-41	0.154,0.38,0.156	0.173,0.0,0.104	0.138
15544	gene:Solyc01g103020.2	NA	1	+	91690985	91691128	91690985	91691040	91691313	91691430	15544	46,29,36	10,7,8	6,12,9	4,7,6	237	149	7.130805234557481e-43	5.02835731677e-41	0.743,0.723,0.739	0.485,0.519,0.485	0.239
5264	gene:Solyc12g021180.1	NA	12	+	14643057	14643148	14643057	14643122	14643242	14643377	5264	14,23,19	78,39,40	19,5,4	77,35,51	175	149	1.0174162619053138e-42	7.14179969664e-41	0.133,0.334,0.288	0.174,0.108,0.063	0.137
12744	gene:Solyc01g008120.2	NA	1	-	2262329	2262516	2262337	2262516	2258673	2258782	12744	16,1,17	50,23,23	16,9,7	19,16,4	157	149	1.0462271042693249e-42	7.31080776979e-41	0.233,0.04,0.412	0.444,0.348,0.624	-0.244
15983	gene:Solyc03g043760.2	NA	3	+	7315336	7315584	7315336	7315525	7316019	7316137	15983	72,43,53	0,0,3	37,26,41	0,0,8	208	149	1.2357672833926764e-42	8.59637574659e-41	1.0,1.0,0.927	1.0,1.0,0.786	0.047
7764	gene:Solyc12g036120.1	NA	12	-	53711133	53711361	53711280	53711361	53710287	53710344	7764	14,8,8	27,26,36	4,0,0	14,3,8	296	149	2.3094667206908135e-42	1.59933159496e-40	0.207,0.134,0.101	0.126,0.0,0.0	0.105
9895	gene:Solyc08g077440.2	NA	8	-	61335700	61335886	61335792	61335886	61335395	61335471	9895	26,12,20	403,227,341	36,17,23	339,190,233	241	149	3.6034404066589606e-42	2.48428259822e-40	0.038,0.032,0.035	0.062,0.052,0.058	-0.022
13792	gene:Solyc12g011180.1	NA	12	-	4029076	4029166	4029092	4029166	4028897	4028988	13792	59,38,49	2,0,1	29,31,30	8,0,0	165	149	8.282827980758416e-42	5.6849650003e-40	0.964,1.0,0.978	0.766,1.0,1.0	0.059
7679	gene:Solyc01g097820.2	NA	1	+	88524713	88524820	88524713	88524819	88525441	88525507	7679	11,24,21	11,0,0	1,6,3	2,0,0	150	149	1.086865275799987e-41	7.42675241335e-40	0.498,1.0,1.0	0.332,1.0,1.0	0.055
13278	gene:Solyc01g090940.2	NA	1	+	84632996	84633195	84632996	84633106	84634894	84635085	13278	5,5,10	8,4,0	0,0,4	6,3,0	238	149	1.0973199755655095e-41	7.46515963994e-40	0.281,0.439,1.0	0.0,0.0,1.0	0.24
9692	gene:Solyc10g050540.1	NA	10	-	49995849	49995911	49995859	49995911	49995583	49995724	9692	68,48,76	9,6,7	96,49,69	4,1,1	159	149	1.3177148769420016e-41	8.9252065108e-40	0.876,0.882,0.911	0.957,0.979,0.985	-0.084
5371	gene:Solyc05g005290.2	NA	5	-	232738	232983	232772	232983	232494	232545	5371	28,29,7	1,5,0	28,21,30	0,1,0	183	149	1.4760373288817795e-41	9.95390588206e-40	0.958,0.825,1.0	1.0,0.945,1.0	-0.054
8961	gene:Solyc08g067430.2	NA	8	+	56478129	56478356	56478129	56478349	56478450	56478513	8961	90,68,86	8,4,0	51,20,54	0,0,2	156	149	2.4660228214057074e-41	1.655773497e-39	0.915,0.942,1.0	1.0,1.0,0.963	-0.035
3679	gene:Solyc06g011530.2	NA	6	+	8021992	8022071	8021992	8022041	8022157	8022224	3679	23,13,17	6,3,3	5,5,2	6,5,0	179	149	5.794590175570704e-41	3.87384658361e-39	0.761,0.783,0.825	0.41,0.454,1.0	0.168
2292	gene:Solyc02g078900.2	NA	2	-	43534322	43534411	43534373	43534411	43533223	43533909	2292	8,6,4	5,5,1	0,0,2	0,1,0	200	149	6.03215758918899e-41	4.0152848987e-39	0.544,0.472,0.749	NA,0.0,1.0	0.088
6843	gene:Solyc12g038550.1	NA	12	-	47329956	47330050	47329977	47330050	47324061	47324170	6843	31,13,26	7,3,6	27,14,16	15,9,7	170	149	6.16051262621722e-41	4.08312431273e-39	0.795,0.792,0.792	0.612,0.577,0.667	0.174
12044	gene:Solyc01g099460.1	NA	1	+	89710313	89710405	89710313	89710401	89710496	89710589	12044	10,8,3	10,5,4	3,9,1	16,7,12	153	149	6.391841706382254e-41	4.21834237058e-39	0.493,0.609,0.422	0.154,0.556,0.075	0.246
12272	gene:Solyc02g083180.2	NA	2	-	46677700	46677912	46677814	46677912	46677392	46677574	12272	145,119,125	161,104,114	41,36,40	75,39,56	263	149	1.301995876239393e-40	8.55605204969e-39	0.338,0.393,0.383	0.236,0.343,0.288	0.082
13839	gene:Solyc09g009100.2	NA	9	-	2446711	2446917	2446859	2446917	2445340	2446609	13839	97,58,69	27,23,39	18,34,24	69,39,40	297	149	4.073150877965233e-40	2.66532495798e-38	0.643,0.559,0.47	0.116,0.304,0.231	0.34
12615	gene:Solyc11g073120.1	NA	11	+	56213650	56213830	56213650	56213768	56213965	56214095	12615	461,452,150	289,173,122	18,53,23	82,50,35	211	149	4.173519627871423e-40	2.71947947735e-38	0.53,0.649,0.465	0.134,0.428,0.317	0.255
14066	gene:Solyc10g007390.2	NA	10	-	1765467	1765548	1765472	1765548	1764568	1764932	14066	35,15,9	182,87,120	36,26,36	141,72,99	154	149	4.449927708634723e-40	2.8874047733e-38	0.157,0.143,0.068	0.198,0.259,0.26	-0.116
14675	gene:Solyc10g080720.1	NA	10	-	61930753	61930842	61930828	61930842	61930504	61930612	14675	11,12,5	77,54,76	0,0,4	63,0,56	224	149	4.596457917794216e-40	2.97000416839e-38	0.087,0.129,0.042	0.0,NA,0.045	0.064
14051	gene:Solyc10g007410.2	NA	10	-	1775688	1775777	1775706	1775777	1774799	1774889	14051	7,7,4	106,86,102	0,0,5	65,76,67	167	149	7.243132978929031e-40	4.66065427473e-38	0.056,0.068,0.034	0.0,0.0,0.062	0.032
3091	gene:Solyc08g079520.2	NA	8	+	63034811	63034915	63034811	63034884	63034993	63035070	3091	157,144,144	6,4,10	192,125,127	4,4,0	180	149	7.659158681173194e-40	4.90789989682e-38	0.956,0.968,0.923	0.975,0.963,1.0	-0.03
15729	gene:Solyc09g090520.2	NA	9	-	70024355	70024494	70024403	70024494	70022666	70024239	15729	4,0,6	9,3,5	5,2,3	1,0,3	197	149	8.63801628236889e-40	5.51226799374e-38	0.252,0.0,0.476	0.791,1.0,0.431	-0.498
11318	gene:Solyc10g005600.2	NA	10	-	483447	483600	483490	483600	482054	482717	11318	47,22,29	1,0,0	26,13,22	6,0,0	192	149	1.527055712163672e-39	9.7046589971e-38	0.973,1.0,1.0	0.771,1.0,1.0	0.067
15042	gene:Solyc10g005900.2	NA	10	+	693358	693384	693358	693380	693477	693559	15042	55,28,64	6,0,6	53,24,12	7,11,1	153	149	2.012830753826842e-39	1.27394038243e-37	0.899,1.0,0.912	0.881,0.68,0.921	0.11
15896	gene:Solyc09g059310.2	NA	9	+	54215891	54216118	54215891	54216061	54216376	54216569	15896	240,154,273	3,0,2	312,231,340	14,0,5	206	149	2.3583485429182066e-39	1.48652965503e-37	0.983,1.0,0.99	0.942,1.0,0.98	0.017
8885	gene:Solyc04g056590.2	NA	4	-	54553731	54553922	54553792	54553922	54553399	54553647	8885	1,0,2	88,56,83	4,2,6	83,56,78	210	149	2.9580004284655793e-39	1.85692685434e-37	0.008,0.0,0.017	0.033,0.025,0.052	-0.028
15540	gene:Solyc01g103020.2	NA	1	+	91690985	91691222	91690985	91691040	91691313	91691430	15540	75,33,47	10,7,8	11,15,15	4,7,6	331	149	4.631239809118583e-39	2.89555612843e-37	0.771,0.68,0.726	0.553,0.491,0.529	0.201
15331	gene:Solyc02g081320.2	NA	2	-	45329561	45329721	45329589	45329721	45329298	45329439	15331	39,14,33	15,3,19	13,8,8	9,6,14	177	149	9.23589873964473e-39	5.73769244841e-37	0.686,0.797,0.594	0.549,0.529,0.325	0.225
2832	gene:Solyc08g066620.2	NA	8	+	55375623	55375844	55375623	55375726	55376670	55376850	2832	6,1,4	7,6,8	2,0,0	3,3,5	267	149	9.251346368284456e-39	5.73769244841e-37	0.324,0.085,0.218	0.271,0.0,0.0	0.119
7395	gene:Solyc08g060840.1	NA	8	-	45606485	45606558	45606489	45606558	45606369	45606414	7395	8,1,5	67,52,69	0,1,0	43,20,34	153	149	1.5200403572331467e-38	9.3895932947e-37	0.104,0.018,0.066	0.0,0.046,0.0	0.047
9698	gene:Solyc09g020130.2	NA	9	+	18614189	18614261	18614189	18614237	18614341	18614424	9698	235,180,247	5,18,23	376,211,326	19,8,8	173	149	1.994616220809316e-38	1.22720550988e-36	0.976,0.896,0.902	0.945,0.958,0.972	-0.034
9926	gene:Solyc08g076420.2	NA	8	-	60430796	60430892	60430801	60430892	60429206	60429323	9926	963,621,864	35,7,17	646,514,619	23,21,25	154	149	3.0972175040944317e-38	1.89802896491e-36	0.964,0.988,0.98	0.965,0.959,0.96	0.016
12691	gene:Solyc11g072970.1	NA	11	-	56116606	56116676	56116613	56116676	56115445	56115604	12691	25,5,8	107,80,56	4,2,3	26,52,44	156	149	3.3745446888798573e-38	2.05980607235e-36	0.182,0.056,0.12	0.128,0.035,0.061	0.045
827	gene:Solyc01g079680.2	NA	1	+	78795200	78795344	78795200	78795322	78796217	78798172	827	5,4,5	18,20,18	15,20,15	46,12,38	171	149	4.0735878933283833e-38	2.47670936365e-36	0.195,0.148,0.195	0.221,0.592,0.256	-0.177
12896	gene:Solyc05g041530.2	NA	5	+	52104180	52104277	52104180	52104267	52104631	52104685	12896	14,16,22	121,161,142	3,8,2	78,94,83	159	149	4.342147100706167e-38	2.62963834024e-36	0.098,0.085,0.127	0.035,0.074,0.022	0.06
1402	gene:Solyc01g102510.2	NA	1	-	91304031	91304151	91304051	91304151	91303877	91303952	1402	2,0,0	66,52,80	6,0,2	46,37,35	169	149	8.240808321520803e-38	4.97120323864e-36	0.026,0.0,0.0	0.103,0.0,0.048	-0.042
8991	gene:Solyc09g010460.2	NA	9	+	3824369	3824569	3824369	3824522	3824665	3824887	8991	7,7,2	12,12,2	0,0,4	15,2,2	196	149	1.7786695775597452e-37	1.06879355199e-35	0.307,0.307,0.432	0.0,0.0,0.603	0.148
13894	gene:Solyc08g006430.2	NA	8	+	1038850	1039126	1038850	1039015	1039176	1039198	13894	346,204,212	7,2,6	202,122,261	8,12,5	260	149	2.106750016923749e-37	1.26102870199e-35	0.966,0.983,0.953	0.935,0.854,0.968	0.048
5501	gene:Solyc08g083280.2	NA	8	+	65785065	65785300	65785065	65785141	65785369	65785444	5501	1,0,0	3,0,6	6,9,0	11,6,7	308	149	3.882328149333033e-37	2.31485689614e-35	0.139,NA,0.0	0.209,0.421,0.0	-0.14
7549	gene:Solyc01g107690.2	NA	1	+	95150918	95151120	95150918	95151116	95152133	95152250	7549	1,0,3	0,3,8	0,0,4	0,2,0	153	149	4.01367160103315e-37	2.38396655903e-35	1.0,0.0,0.268	NA,0.0,1.0	-0.077
9902	gene:Solyc05g005210.2	NA	5	-	183825	183983	183829	183983	183714	183749	9902	0,0,2	0,3,3	0,0,1	0,1,0	153	149	4.482860705522601e-37	2.65244512933e-35	NA,0.0,0.394	NA,0.0,1.0	-0.303
5311	gene:Solyc11g065100.1	NA	11	-	50417089	50417295	50417156	50417295	50416784	50416906	5311	8,10,15	432,423,496	15,15,35	666,415,503	216	149	5.45277462702455e-37	3.21401521241e-35	0.013,0.016,0.02	0.015,0.024,0.046	-0.012
4240	gene:Solyc08g077060.2	NA	8	-	60997761	60997902	60997788	60997902	60997573	60997683	4240	3,0,0	22,19,30	19,12,7	211,198,135	176	149	8.547019545775e-37	5.01869288386e-35	0.103,0.0,0.0	0.071,0.049,0.042	-0.02
10089	gene:Solyc07g066300.2	NA	7	+	67783108	67783293	67783108	67783282	67783496	67783877	10089	36,24,45	13,2,9	12,2,13	4,3,10	160	149	8.648469826589232e-37	5.059027255e-35	0.721,0.918,0.823	0.736,0.383,0.548	0.265
11403	gene:Solyc04g079090.2	NA	4	-	63676462	63676625	63676581	63676625	63675894	63676023	11403	23,17,16	86,103,50	4,2,6	32,31,34	268	149	1.0029027410292831e-36	5.84446303008e-35	0.129,0.084,0.151	0.065,0.035,0.089	0.058
6345	gene:Solyc02g086830.2	NA	2	+	49442126	49442289	49442126	49442164	49442576	49442775	6345	8,3,6	111,75,138	3,0,0	67,52,85	274	149	2.2366032549490638e-36	1.29849113031e-34	0.038,0.021,0.023	0.024,0.0,0.0	0.019
13815	gene:Solyc04g081750.2	NA	4	+	65680122	65680280	65680122	65680275	65680560	65680653	13815	313,320,538	8,7,13	465,298,387	6,1,6	154	149	2.272640709428619e-36	1.3144715534e-34	0.974,0.978,0.976	0.987,0.997,0.984	-0.013
2391	gene:Solyc04g016550.2	NA	4	-	7372834	7372992	7372913	7372992	7371957	7372113	2391	4,1,2	19,21,21	0,1,0	11,15,5	228	149	3.152954243245626e-36	1.8168310589e-34	0.121,0.03,0.059	0.0,0.042,0.0	0.056
5680	gene:Solyc06g060380.2	NA	6	+	38381125	38381283	38381125	38381270	38381366	38381516	5680	28,27,51	1,0,10	43,13,17	2,1,0	162	149	3.262928117994199e-36	1.87321185599e-34	0.963,1.0,0.824	0.952,0.923,1.0	-0.029
14907	gene:Solyc02g082950.2	NA	2	+	46562415	46562609	46562415	46562604	46562725	46562884	14907	33,22,22	11,21,4	46,38,65	5,17,12	154	149	3.829582540699772e-36	2.19037937689e-34	0.744,0.503,0.842	0.899,0.684,0.84	-0.111
15537	gene:Solyc01g103020.2	NA	1	+	91690985	91691214	91690985	91691040	91691313	91691430	15537	66,32,44	10,7,8	11,15,13	4,7,6	323	149	4.7776117137498775e-36	2.7225334943e-34	0.753,0.678,0.717	0.559,0.497,0.5	0.197
6307	gene:Solyc05g012690.2	NA	5	-	5883194	5883346	5883211	5883346	5882311	5882426	6307	66,35,37	10,0,2	36,18,27	2,0,1	166	149	5.362297872159017e-36	3.04448404558e-34	0.856,1.0,0.943	0.942,1.0,0.96	-0.034
9819	gene:Solyc03g083320.2	NA	3	+	53150911	53151043	53150911	53151007	53151170	53151323	9819	10,8,6	5,3,14	1,2,0	0,7,0	185	149	8.710192176129496e-36	4.92716109069e-34	0.617,0.682,0.257	1.0,0.187,NA	-0.075
9051	gene:Solyc09g074420.2	NA	9	+	66230547	66230774	66230547	66230651	66231049	66231137	9051	9,3,28	43,11,32	5,4,13	39,25,32	272	149	1.0511998093108683e-35	5.92470023912e-34	0.103,0.13,0.324	0.066,0.081,0.182	0.076
9792	gene:Solyc05g052910.2	NA	5	-	63081655	63081751	63081688	63081751	63081457	63081573	9792	9,2,19	75,27,68	2,1,7	55,29,36	182	149	1.6777701880312196e-35	9.42174727773e-34	0.089,0.057,0.186	0.029,0.027,0.137	0.046
10831	gene:Solyc06g051160.2	NA	6	-	34325320	34325380	34325325	34325380	34324979	34324984	10831	7,2,7	3,0,0	8,4,9	9,0,1	154	149	1.85944043169137e-35	1.04041081836e-33	0.693,1.0,1.0	0.462,1.0,0.897	0.111
5807	gene:Solyc06g062450.2	NA	6	+	39405279	39405832	39405279	39405521	39406018	39406658	5807	909,778,663	33,32,36	730,653,651	1,9,8	460	149	1.9612863633463282e-35	1.09343484871e-33	0.899,0.887,0.856	0.996,0.959,0.963	-0.092
11228	gene:Solyc03g114070.2	NA	3	-	64111889	64111987	64111892	64111987	64110441	64110708	11228	4,3,2	74,30,109	3,5,13	59,52,82	152	149	2.0979418255379566e-35	1.16541423064e-33	0.05,0.089,0.018	0.047,0.086,0.135	-0.037
3736	gene:Solyc09g098260.1	NA	9	+	72128889	72129086	72128889	72128985	72129688	72129792	3736	0,2,1	24,38,51	4,5,3	67,39,57	250	149	2.6193266340770656e-35	1.4498301509e-33	0.0,0.03,0.012	0.034,0.071,0.03	-0.031
4330	gene:Solyc04g007880.2	NA	4	+	1562106	1562341	1562106	1562334	1562474	1562625	4330	58,50,62	5,1,3	60,61,73	2,0,1	156	149	3.635357097939522e-35	2.0050292737e-33	0.917,0.979,0.952	0.966,1.0,0.986	-0.035
15122	gene:Solyc05g053780.2	NA	5	+	63811677	63811806	63811677	63811737	63811918	63812011	15122	20,13,11	6,6,3	29,22,23	3,0,5	218	149	3.9166107076731695e-35	2.15246331525e-33	0.695,0.597,0.715	0.869,1.0,0.759	-0.207
9985	gene:Solyc01g066480.2	NA	1	-	74485643	74485756	74485656	74485756	74485475	74485526	9985	2,9,8	146,116,236	3,3,3	226,155,180	162	149	5.855806642272291e-35	3.20678092116e-33	0.012,0.067,0.03	0.012,0.017,0.015	0.022
6716	gene:Solyc02g079000.2	NA	2	+	43617069	43617141	43617069	43617137	43618154	43618274	6716	29,16,24	0,2,1	36,22,30	3,4,3	153	149	7.841199592789742e-35	4.27885672479e-33	1.0,0.886,0.959	0.921,0.843,0.907	0.058
3602	gene:Solyc03g098110.2	NA	3	-	60445927	60446018	60445928	60446018	60443863	60444180	3602	99,56,86	0,3,4	87,70,57	10,4,2	150	149	9.374500070446947e-35	5.09754945732e-33	1.0,0.949,0.955	0.896,0.946,0.966	0.032
13610	gene:Solyc08g014470.2	NA	8	-	4541487	4541700	4541576	4541700	4540136	4540331	13610	4,1,2	152,103,174	10,3,1	68,54,93	238	149	9.576242907233469e-35	5.18897962163e-33	0.016,0.006,0.007	0.084,0.034,0.007	-0.032
5430	gene:Solyc10g081710.1	NA	10	+	62725841	62725963	62725841	62725943	62726053	62726100	5430	57,28,23	94,64,141	18,13,24	101,65,73	169	149	1.0476463965948923e-34	5.65692423168e-33	0.348,0.278,0.126	0.136,0.15,0.225	0.08
14162	gene:Solyc03g115580.2	NA	3	-	65239354	65239528	65239427	65239528	65239078	65239178	14162	23,14,8	16,10,16	1,4,4	12,20,17	222	149	2.025894481679752e-34	1.09010064392e-32	0.491,0.484,0.251	0.053,0.118,0.136	0.306
3897	gene:Solyc02g083600.2	NA	2	+	46949092	46949150	46949092	46949140	46949502	46949582	3897	4,3,2	4,0,2	6,11,12	0,4,0	159	149	2.8994608907357624e-34	1.55473522693e-32	0.484,1.0,0.484	1.0,0.72,1.0	-0.251
4591	gene:Solyc08g061930.2	NA	8	+	49998970	49999233	49998970	49999085	49999845	50000415	4591	11,11,6	5,0,0	10,4,3	2,0,0	297	149	4.671542864010588e-34	2.49628499823e-32	0.525,1.0,1.0	0.715,1.0,1.0	-0.063
12993	gene:Solyc04g007970.2	NA	4	-	1623325	1623453	1623329	1623453	1623122	1623245	12993	17,21,33	4,7,12	20,12,17	5,2,0	153	149	5.066056501662549e-34	2.69776243294e-32	0.805,0.745,0.728	0.796,0.854,1.0	-0.124
5046	gene:Solyc08g021960.2	NA	8	+	34104679	34104804	34104679	34104791	34105826	34106219	5046	4,1,0	0,0,4	4,1,2	0,0,2	162	149	7.0576590418941206e-34	3.74540991697e-32	1.0,1.0,0.0	1.0,1.0,0.479	-0.16
11131	gene:Solyc03g120480.2	NA	3	-	68869126	68869320	68869130	68869320	68867888	68867956	11131	4,9,9	78,54,97	2,3,2	58,59,45	153	149	8.439809530079994e-34	4.46356091004e-32	0.048,0.14,0.083	0.032,0.047,0.041	0.05
5663	gene:Solyc02g092260.2	NA	2	+	53398766	53398941	53398766	53398918	53399758	53400179	5663	36,24,28	52,45,67	21,5,3	31,27,35	172	149	8.484996724356413e-34	4.47214349537e-32	0.375,0.316,0.266	0.37,0.138,0.069	0.127
7145	gene:Solyc01g094660.2	NA	1	+	86106582	86106814	86106582	86106704	86108777	86108882	7145	13,4,12	160,126,218	5,0,0	92,52,52	259	149	8.79442316638003e-34	4.61946520267e-32	0.045,0.018,0.031	0.03,0.0,0.0	0.021
9075	gene:Solyc01g100860.2	NA	1	-	90764647	90764770	90764651	90764770	90764442	90764524	9075	44,81,79	1013,1202,1771	162,152,140	2562,2105,2112	153	149	1.080252244202674e-33	5.6550289516e-32	0.041,0.062,0.042	0.058,0.066,0.061	-0.013
13129	gene:Solyc09g018750.2	NA	9	-	16844843	16844969	16844905	16844969	16844216	16844477	13129	897,584,923	14,17,23	829,383,593	18,2,4	211	149	1.2664797677679747e-33	6.6075158965e-32	0.978,0.96,0.966	0.97,0.993,0.991	-0.017
11656	gene:Solyc12g043050.1	NA	12	+	39154424	39154665	39154424	39154582	39155967	39155975	11656	19,8,24	6,2,0	5,1,3	0,0,2	232	149	1.4112139472877035e-33	7.33783736968e-32	0.67,0.72,1.0	1.0,1.0,0.491	-0.034
2226	gene:Solyc06g007350.2	NA	6	+	1386617	1386734	1386617	1386715	1387131	1387255	2226	0,6,3	4,2,4	10,0,4	5,0,4	168	149	1.572702816210161e-33	8.15008375528e-32	0.0,0.727,0.399	0.639,NA,0.47	-0.179
9627	gene:Solyc10g005260.2	NA	10	-	205126	205326	205234	205326	204548	204601	9627	4,3,2	3,0,4	16,3,6	0,0,3	257	149	2.7152280606309592e-33	1.40238350971e-31	0.436,1.0,0.225	1.0,1.0,0.537	-0.292
7297	gene:Solyc05g014240.2	NA	5	-	7998384	7998551	7998479	7998551	7998241	7998310	7297	0,11,2	76,58,77	0,2,1	57,37,37	244	149	2.7443821865923387e-33	1.41271647025e-31	0.0,0.104,0.016	0.0,0.032,0.016	0.024
1863	gene:Solyc01g098500.2	NA	1	+	89008870	89008983	89008870	89008963	89009087	89009168	1863	8,6,3	76,72,51	3,3,3	93,84,82	169	149	2.8063512309698047e-33	1.43981667973e-31	0.085,0.068,0.049	0.028,0.031,0.031	0.037
11731	gene:Solyc01g107600.2	NA	1	-	95096950	95097041	95096954	95097041	95096739	95096798	11731	0,2,0	64,34,56	2,6,1	65,36,83	153	149	3.397162483993711e-33	1.73716490862e-31	0.0,0.054,0.0	0.029,0.14,0.012	-0.042
12945	gene:Solyc03g110940.2	NA	3	+	61662545	61662665	61662545	61662648	61663171	61663366	12945	26,18,26	3,0,8	30,10,22	0,0,4	166	149	4.711862732268214e-33	2.40149492325e-31	0.886,1.0,0.745	1.0,1.0,0.832	-0.067
1718	gene:Solyc08g081480.2	NA	8	+	64529130	64529291	64529130	64529131	64529373	64529494	1718	12,17,4	2,0,0	21,18,18	1,2,3	309	149	8.485707583205763e-33	4.31068362524e-31	0.743,1.0,1.0	0.91,0.813,0.743	0.092
6194	gene:Solyc03g034020.2	NA	3	-	5727414	5727549	5727441	5727549	5726200	5727309	6194	2,0,0	28,34,40	10,2,7	30,33,30	176	149	8.929177988071413e-33	4.5210916613e-31	0.057,0.0,0.0	0.22,0.049,0.165	-0.126
3167	gene:Solyc09g055570.2	NA	9	+	42208617	42208761	42208617	42208715	42208918	42208990	3167	385,195,295	33,20,15	176,106,132	6,1,12	195	149	1.2287096905718761e-32	6.20096854624e-31	0.899,0.882,0.938	0.957,0.988,0.894	-0.04
5432	gene:Solyc01g067480.2	NA	1	+	76176451	76176649	76176451	76176645	76176755	76176826	5432	3,3,3	1,0,7	4,8,0	14,12,13	153	149	1.3330374864955809e-32	6.70556934982e-31	0.745,1.0,0.294	0.218,0.394,0.0	0.476
9449	gene:Solyc12g096230.1	NA	12	+	65247854	65247990	65247854	65247956	65248083	65248170	9449	22,3,9	29,28,46	11,2,3	45,20,33	183	149	2.0512980464822053e-32	1.02851284844e-30	0.382,0.08,0.137	0.166,0.075,0.069	0.096
14555	gene:Solyc03g121410.2	NA	3	-	69516635	69516870	69516660	69516870	69515870	69515962	14555	5,1,1	38,11,39	2,0,0	73,37,45	174	149	2.294445034267131e-32	1.14670273994e-30	0.101,0.072,0.021	0.023,0.0,0.0	0.057
6913	gene:Solyc03g082490.2	NA	3	-	52414532	52414586	52414535	52414586	52414202	52414439	6913	8,3,9	25,18,20	3,4,0	23,13,14	152	149	2.3707496101872102e-32	1.18101568484e-30	0.239,0.14,0.306	0.113,0.232,0.0	0.113
8019	gene:Solyc01g080270.2	NA	1	-	79497289	79497466	79497293	79497466	79496501	79497198	8019	10,3,9	228,185,149	2,1,3	94,119,111	153	149	4.1540386986552936e-32	2.06272731908e-30	0.041,0.016,0.056	0.02,0.008,0.026	0.02
8643	gene:Solyc09g066280.2	NA	9	-	64718145	64718242	64718165	64718242	64717278	64717419	8643	126,124,186	3,4,5	99,95,80	1,9,8	169	149	5.593274642989085e-32	2.76849167666e-30	0.974,0.965,0.97	0.989,0.903,0.898	0.04
9519	gene:Solyc10g074580.1	NA	10	-	58138469	58138634	58138507	58138634	58137296	58137497	9519	38,34,70	2,1,6	23,11,12	0,0,2	187	149	6.188226535376407e-32	3.05318793565e-30	0.938,0.964,0.903	1.0,1.0,0.827	-0.007
8465	gene:Solyc01g080170.2	NA	1	+	79388523	79388627	79388523	79388604	79388734	79388898	8465	4,1,9	163,72,152	0,0,2	84,41,54	172	149	6.714313285332411e-32	3.30220191291e-30	0.021,0.012,0.049	0.0,0.0,0.031	0.017
6975	gene:Solyc05g054100.2	NA	5	-	64075309	64075461	64075399	64075461	64075167	64075226	6975	18,8,15	270,257,375	10,9,9	589,359,481	239	149	7.130110569735397e-32	3.4955650009e-30	0.04,0.019,0.024	0.01,0.015,0.012	0.015
11299	gene:Solyc01g107500.2	NA	1	+	95028497	95028688	95028497	95028660	95028850	95028900	11299	74,38,95	4,0,0	48,23,12	6,0,1	177	149	9.898694677288973e-32	4.83751714878e-30	0.94,1.0,1.0	0.871,1.0,0.91	0.053
9017	gene:Solyc07g064830.2	NA	7	+	66820618	66820745	66820618	66820694	66822139	66822198	9017	0,1,2	12,11,11	8,1,0	10,9,16	200	149	1.2621671044610958e-31	6.14878441457e-30	0.0,0.063,0.119	0.373,0.076,0.0	-0.089
8883	gene:Solyc02g090180.2	NA	2	+	51807895	51808028	51807895	51808024	51808132	51808542	8883	3,6,6	18,10,35	2,1,3	20,17,26	153	149	1.5905085810282349e-31	7.72396981661e-30	0.14,0.369,0.143	0.089,0.054,0.101	0.136
3656	gene:Solyc03g113100.2	NA	3	-	63380663	63380762	63380709	63380762	63378294	63378783	3656	13,3,5	1,4,2	0,2,3	6,1,4	195	149	1.7036452273951467e-31	8.24745869801e-30	0.909,0.364,0.656	0.0,0.604,0.364	0.32
2098	gene:Solyc09g061420.2	NA	9	-	59097802	59098025	59097957	59098025	59095611	59095806	2098	21,16,18	16,0,11	22,5,14	8,20,13	304	149	1.8629037050623266e-31	8.99025684915e-30	0.391,1.0,0.445	0.574,0.109,0.345	0.269
10361	gene:Solyc10g085600.1	NA	10	-	64717204	64717304	64717248	64717304	64716508	64716589	10361	1,2,1	16,26,29	3,0,8	18,6,15	193	149	2.0390867799360087e-31	9.80984957712e-30	0.046,0.056,0.026	0.114,0.0,0.292	-0.093
82	gene:Solyc02g081840.2	NA	2	+	45635855	45636012	45635855	45635895	45636255	45636384	82	22,30,13	8,7,7	22,21,19	3,4,2	266	149	2.0890914222608126e-31	1.00192046068e-29	0.606,0.706,0.51	0.804,0.746,0.842	-0.19
6575	gene:Solyc03g117420.2	NA	3	-	66569099	66569270	66569239	66569270	66567192	66567487	6575	8,9,3	8,6,12	4,1,3	23,12,12	289	149	2.096281837718705e-31	1.00225635975e-29	0.34,0.436,0.114	0.082,0.041,0.114	0.218
8933	gene:Solyc05g009670.2	NA	5	-	3869554	3869695	3869562	3869695	3869221	3869446	8933	25,19,25	20,28,37	8,5,11	23,10,22	157	149	2.2646849479591566e-31	1.07942992751e-29	0.543,0.392,0.391	0.248,0.322,0.322	0.145
14114	gene:Solyc12g056860.1	NA	12	-	62921625	62921841	62921783	62921841	62921244	62921516	14114	43,10,27	215,169,167	5,8,6	99,48,73	307	149	2.3434879125391855e-31	1.11355334872e-29	0.088,0.028,0.073	0.024,0.075,0.038	0.017
2363	gene:Solyc01g106360.2	NA	1	+	94290498	94290639	94290498	94290637	94290729	94290830	2363	6,0,0	23,12,24	2,0,0	34,25,24	151	149	2.5221097048402193e-31	1.19475276601e-29	0.205,0.0,0.0	0.055,0.0,0.0	0.05
7204	gene:Solyc04g079000.2	NA	4	-	63615110	63615305	63615120	63615305	63614774	63615038	7204	11,3,11	37,26,26	5,6,3	43,33,32	159	149	2.830856766238108e-31	1.33690890034e-29	0.218,0.098,0.284	0.098,0.146,0.081	0.092
4335	gene:Solyc06g054140.2	NA	6	+	36965177	36965257	36965177	36965243	36965487	36965575	4335	4,3,3	8,4,7	0,1,4	0,2,0	163	149	3.4918198674363737e-31	1.64402970161e-29	0.314,0.407,0.281	NA,0.314,1.0	-0.323
7869	gene:Solyc02g090530.2	NA	2	+	52063157	52063308	52063157	52063296	52063778	52063840	7869	3,3,9	182,124,178	0,0,2	88,81,52	161	149	3.506643705931842e-31	1.64599084349e-29	0.015,0.022,0.045	0.0,0.0,0.034	0.016
1436	gene:Solyc03g120580.2	NA	3	-	68950585	68950745	68950589	68950745	68949074	68949255	1436	2,0,4	2,0,0	0,0,2	1,1,2	153	149	4.389760038906023e-31	2.05427467518e-29	0.493,NA,1.0	0.0,0.0,0.493	0.582
4644	gene:Solyc02g087250.2	NA	2	-	49698650	49698710	49698654	49698710	49698422	49698548	4644	12,13,17	4,3,3	21,14,12	0,1,3	153	149	4.59092611024423e-31	2.14192362298e-29	0.745,0.808,0.847	1.0,0.932,0.796	-0.109
11722	gene:Solyc12g014170.1	NA	12	-	5021897	5021978	5021912	5021978	5021720	5021770	11722	96,89,104	5,0,3	72,35,52	4,9,2	164	149	4.791639952255307e-31	2.22883421032e-29	0.946,1.0,0.969	0.942,0.779,0.959	0.078
322	gene:Solyc03g123660.2	NA	3	+	70446853	70446932	70446853	70446910	70447247	70447302	322	5,1,10	203,127,78	2,1,1	97,61,67	171	149	5.051303147020594e-31	2.34256079578e-29	0.021,0.007,0.1	0.018,0.014,0.013	0.028
11338	gene:Solyc11g040050.1	NA	11	+	40024446	40024582	40024446	40024566	40024707	40025072	11338	28,28,26	82,58,91	18,7,22	79,48,82	165	149	5.192288074333273e-31	2.40073367461e-29	0.236,0.304,0.205	0.171,0.116,0.195	0.088
3721	gene:Solyc08g062560.2	NA	8	-	51393841	51394024	51393965	51394024	51393003	51393227	3721	112,36,56	5,1,9	28,9,27	6,3,4	273	149	6.117823558627741e-31	2.82022534973e-29	0.924,0.952,0.773	0.718,0.621,0.787	0.174
10909	gene:Solyc11g012900.1	NA	11	-	5693099	5693182	5693106	5693182	5692411	5692445	10909	8,9,17	9,2,1	5,0,3	5,0,6	156	149	6.525744692892186e-31	2.99931771703e-29	0.459,0.811,0.942	0.489,NA,0.323	0.331
13245	gene:Solyc12g099830.1	NA	12	-	66814721	66814926	66814812	66814926	66814375	66814621	13245	17,7,19	92,53,80	9,4,13	95,51,97	240	149	7.134316326739877e-31	3.26929516421e-29	0.103,0.076,0.129	0.056,0.046,0.077	0.043
8603	gene:Solyc05g018870.1	NA	5	-	24433913	24434108	24433978	24434108	24433181	24433346	8603	11,8,24	5,4,3	11,0,4	7,0,4	214	149	8.066216373103114e-31	3.68540175887e-29	0.605,0.582,0.848	0.522,NA,0.41	0.212
1292	gene:Solyc03g007760.2	NA	3	-	2286108	2286237	2286143	2286237	2285483	2285526	1292	1,0,3	113,66,114	5,2,12	232,157,180	184	149	8.13893806905901e-31	3.70765842479e-29	0.007,0.0,0.021	0.017,0.01,0.051	-0.017
14417	gene:Solyc05g007020.2	NA	5	-	1612350	1612548	1612488	1612548	1611530	1612207	14417	115,82,10	270,164,136	6,14,0	66,53,41	287	149	8.26903214716789e-31	3.75584304261e-29	0.181,0.206,0.037	0.045,0.121,0.0	0.086
201	gene:Solyc09g098340.2	NA	9	-	72186770	72186862	72186774	72186862	72185477	72185549	201	2,0,1	1,0,3	0,0,1	1,6,5	153	149	8.897118860183905e-31	4.02927291958e-29	0.661,NA,0.245	0.0,0.0,0.163	0.399
10338	gene:Solyc12g096630.1	NA	12	+	65466261	65466373	65466261	65466342	65466443	65466469	10338	19,11,11	7,2,13	5,2,1	6,2,4	180	149	1.2356004472471444e-30	5.57935020668e-29	0.692,0.82,0.412	0.408,0.453,0.171	0.297
4777	gene:Solyc01g104880.2	NA	1	-	93199134	93199219	93199162	93199219	93198157	93198269	4777	216,125,136	11,3,12	98,118,125	20,20,7	177	149	1.4019927369896546e-30	6.31223727036e-29	0.943,0.972,0.905	0.805,0.832,0.938	0.082
15366	gene:Solyc04g078980.2	NA	4	-	63604648	63604879	63604653	63604879	63603839	63604232	15366	1,2,2	72,52,73	7,0,2	29,25,51	154	149	1.4865836899469175e-30	6.67363718717e-29	0.013,0.036,0.026	0.189,0.0,0.037	-0.05
6632	gene:Solyc06g036780.2	NA	6	+	27824256	27824391	27824256	27824386	27831716	27831781	6632	4,7,7	31,31,22	0,0,2	30,22,27	154	149	3.322186828201164e-30	1.48708786052e-28	0.111,0.179,0.235	0.0,0.0,0.067	0.153
9571	gene:Solyc12g021290.1	NA	12	-	15394737	15394952	15394749	15394952	15394594	15394653	9571	109,71,108	11,7,20	114,70,78	9,4,2	161	149	4.460932677191459e-30	1.99104576109e-28	0.902,0.904,0.833	0.921,0.942,0.973	-0.066
15781	gene:Solyc04g077660.2	NA	4	+	62595971	62596060	62595971	62596052	62596162	62596243	15781	11,13,9	49,34,54	6,2,13	68,60,41	157	149	5.088402844666814e-30	2.26455922565e-28	0.176,0.266,0.137	0.077,0.031,0.231	0.08
5859	gene:Solyc04g009960.2	NA	4	+	3282945	3283174	3282945	3283046	3283652	3283719	5859	45,19,40	196,116,198	1,7,3	25,33,31	277	149	5.1771220898564834e-30	2.29742231131e-28	0.11,0.081,0.098	0.021,0.102,0.049	0.039
1765	gene:Solyc03g007900.2	NA	3	+	2420529	2420663	2420529	2420647	2420745	2420843	1765	39,28,68	62,38,86	24,21,25	88,49,65	165	149	5.458838650912239e-30	2.4154969996e-28	0.362,0.4,0.417	0.198,0.279,0.258	0.148
12711	gene:Solyc05g010280.2	NA	5	+	4444774	4445004	4444774	4444880	4445309	4445482	12711	247,134,120	7,2,1	103,119,98	0,1,0	273	149	6.843225702413062e-30	3.01942670064e-28	0.951,0.973,0.985	1.0,0.985,1.0	-0.025
7666	gene:Solyc05g007260.2	NA	5	-	1927244	1927266	1927261	1927266	1927046	1927108	7666	8,10,7	3,2,8	21,14,10	3,2,3	166	149	8.159888686008304e-30	3.59011854638e-28	0.705,0.818,0.44	0.863,0.863,0.749	-0.171
4584	gene:Solyc08g075960.2	NA	8	+	60041111	60041203	60041111	60041180	60041347	60041441	4584	1,0,0	0,0,1	0,0,3	2,0,2	172	149	8.823855374900847e-30	3.87121586803e-28	1.0,NA,0.0	0.0,NA,0.565	0.218
3386	gene:Solyc12g095930.1	NA	12	+	65026644	65026823	65026644	65026819	65026897	65027015	3386	2,1,1	87,46,47	1,4,5	61,46,61	153	149	1.0421338095841207e-29	4.5591140004e-28	0.022,0.021,0.02	0.016,0.078,0.074	-0.035
5767	gene:Solyc01g008820.2	NA	1	+	2846159	2846324	2846159	2846311	2846426	2846512	5767	14,17,6	131,81,138	7,10,3	114,100,125	162	149	1.0771491843106136e-29	4.6989872467e-28	0.089,0.162,0.038	0.053,0.084,0.022	0.043
10411	gene:Solyc10g081510.1	NA	10	+	62568453	62568564	62568453	62568559	62568678	62568929	10411	52,40,49	1737,1219,2052	92,62,71	4266,2670,3910	154	149	1.1471723338324271e-29	4.99036122574e-28	0.028,0.031,0.023	0.02,0.022,0.017	0.008
506	gene:Solyc08g005290.2	NA	8	-	224061	224148	224101	224148	222810	222865	506	25,5,5	8,4,12	3,1,0	6,0,2	189	149	1.2094062633179602e-29	5.24630924843e-28	0.711,0.496,0.247	0.283,1.0,0.0	0.057
10597	gene:Solyc06g066730.2	NA	6	+	41928438	41928684	41928438	41928649	41929418	41929473	10597	64,48,62	2,0,0	96,81,128	8,1,1	184	149	1.3060174766654645e-29	5.64953162245e-28	0.963,1.0,1.0	0.907,0.985,0.99	0.027
12105	gene:Solyc10g039380.1	NA	10	+	21551626	21551729	21551626	21551720	21552431	21552536	12105	0,3,2	107,54,91	8,0,2	60,44,66	158	149	1.3233306625613873e-29	5.7084344754e-28	0.0,0.05,0.02	0.112,0.0,0.028	-0.023
10460	gene:Solyc01g006900.2	NA	1	-	1476733	1476841	1476741	1476841	1474404	1474562	10460	226,172,331	1830,1155,1724	390,231,291	1833,1185,1784	157	149	1.389608020487203e-29	5.97763695275e-28	0.105,0.124,0.154	0.168,0.156,0.134	-0.025
979	gene:Solyc08g005270.2	NA	8	-	194689	194787	194719	194787	193543	193705	979	676,475,662	11,4,7	502,318,444	12,7,10	179	149	1.4166363949634984e-29	6.07697662428e-28	0.981,0.99,0.987	0.972,0.974,0.974	0.013
5690	gene:Solyc07g041510.1	NA	7	+	53411341	53411523	53411341	53411395	53411613	53411734	5690	4,1,7	39,23,74	1,3,0	49,30,29	277	149	1.490824467929381e-29	6.37750755076e-28	0.052,0.023,0.048	0.011,0.051,0.0	0.02
4969	gene:Solyc12g089280.1	NA	12	+	64394050	64394153	64394050	64394119	64394601	64394678	4969	93,56,111	3,4,12	120,60,82	5,0,0	183	149	1.6754939002680926e-29	7.14769400603e-28	0.962,0.919,0.883	0.951,1.0,1.0	-0.062
56	gene:Solyc01g090200.2	NA	1	+	83828797	83828902	83828797	83828872	83829251	83829322	56	21,9,23	100,30,55	6,4,7	47,22,36	179	149	1.700849932131545e-29	7.23587479391e-28	0.149,0.2,0.258	0.096,0.131,0.139	0.08
9795	gene:Solyc06g050320.2	NA	6	-	32943056	32943144	32943061	32943144	32942822	32942912	9795	218,128,162	9,9,2	161,186,144	3,3,3	154	149	1.7196068754831944e-29	7.29557389508e-28	0.959,0.932,0.987	0.981,0.984,0.979	-0.022
4235	gene:Solyc06g063320.2	NA	6	+	40016980	40017205	40016980	40017089	40017337	40017693	4235	22,18,36	291,237,462	15,9,21	340,239,322	265	149	1.9523257380204528e-29	8.260209965e-28	0.041,0.041,0.042	0.024,0.021,0.035	0.015
4590	gene:Solyc01g008220.2	NA	1	-	2353066	2353169	2353130	2353169	2352347	2352419	4590	3,3,7	1,1,1	2,6,2	0,1,8	213	149	1.9938435655687448e-29	8.4128213615e-28	0.677,0.677,0.83	1.0,0.808,0.149	0.076
10913	gene:Solyc11g012900.1	NA	11	-	5683306	5683529	5683482	5683529	5682713	5683091	10913	48,17,44	281,320,393	19,28,31	380,255,403	325	149	2.0251702365526078e-29	8.52171770111e-28	0.073,0.024,0.049	0.022,0.048,0.034	0.014
3449	gene:Solyc07g052670.2	NA	7	-	61116661	61116826	61116663	61116826	61115969	61116544	3449	141,101,117	4358,3955,3001	65,61,62	1482,1699,1316	151	149	3.3163695389865563e-29	1.39170366279e-27	0.031,0.025,0.037	0.041,0.034,0.044	-0.009
11974	gene:Solyc01g006740.2	NA	1	-	1338507	1338661	1338559	1338661	1338241	1338436	11974	9,19,14	16,11,14	2,3,3	10,3,5	201	149	3.7330488005444256e-29	1.56231633135e-27	0.294,0.561,0.426	0.129,0.426,0.308	0.139
3760	gene:Solyc12g014440.1	NA	12	-	5415436	5415517	5415439	5415517	5415122	5415348	3760	5,2,6	63,72,134	4,0,1	128,54,61	152	149	4.25600932689681e-29	1.77636627122e-27	0.072,0.027,0.042	0.03,0.0,0.016	0.032
5578	gene:Solyc04g015290.2	NA	4	+	5495605	5495660	5495605	5495618	5496231	5496310	5578	33,12,17	36,12,26	9,15,14	33,35,23	191	149	6.904882895411145e-29	2.87418076965e-27	0.417,0.438,0.338	0.175,0.251,0.322	0.148
7524	gene:Solyc07g008330.2	NA	7	-	3118849	3118926	3118861	3118926	3118583	3118624	7524	7,6,5	172,163,155	2,3,5	181,235,184	161	149	8.57001541652537e-29	3.55770828165e-27	0.036,0.033,0.029	0.01,0.012,0.025	0.017
13154	gene:Solyc01g056690.2	NA	1	-	55923851	55923990	55923894	55923990	55922267	55922654	13154	2,4,3	49,40,86	0,0,1	74,53,67	192	149	1.1791952113335534e-28	4.88212108542e-27	0.031,0.072,0.026	0.0,0.0,0.011	0.039
3266	gene:Solyc03g026190.2	NA	3	-	3585428	3585612	3585518	3585612	3585289	3585359	3266	11,3,10	147,57,130	4,5,2	132,66,111	239	149	1.4198645480262198e-28	5.86282572598e-27	0.045,0.032,0.046	0.019,0.045,0.011	0.016
6604	gene:Solyc03g121030.1	NA	3	-	69262846	69262920	69262857	69262920	69262210	69262316	6604	34,34,43	7,9,1	35,23,26	0,0,6	160	149	1.6530692267403742e-28	6.80755948495e-27	0.819,0.779,0.976	1.0,1.0,0.801	-0.076
12271	gene:Solyc02g083180.2	NA	2	-	46677794	46677912	46677814	46677912	46677392	46677574	12271	27,31,31	161,104,114	13,2,8	75,39,56	169	149	1.8542754475890173e-28	7.61584461094e-27	0.129,0.208,0.193	0.133,0.043,0.112	0.081
9398	gene:Solyc03g078000.2	NA	3	+	48843143	48843290	48843143	48843242	48844491	48844629	9398	10,6,6	55,22,54	0,0,3	16,4,4	197	149	3.1018344684941736e-28	1.27060025721e-26	0.121,0.171,0.078	0.0,0.0,0.362	0.003
5526	gene:Solyc09g091020.2	NA	9	-	70373377	70373510	70373401	70373510	70373235	70373303	5526	15,4,6	177,121,252	4,2,2	152,85,105	173	149	3.5699442931619565e-28	1.45848279681e-26	0.068,0.028,0.02	0.022,0.02,0.016	0.019
3795	gene:Solyc03g112900.2	NA	3	+	63187137	63187284	63187137	63187198	63187924	63188415	3795	1,0,1	0,1,0	0,0,4	0,6,3	235	149	5.544566625026318e-28	2.25922803141e-26	1.0,0.0,1.0	NA,0.0,0.458	0.438
4347	gene:Solyc09g092030.2	NA	9	-	71204534	71204677	71204565	71204677	71203752	71203980	4347	65,59,40	2,6,3	31,32,47	0,2,0	180	149	5.958017262364736e-28	2.42130685744e-26	0.964,0.891,0.917	1.0,0.93,1.0	-0.053
2481	gene:Solyc01g103540.2	NA	1	+	92132031	92132183	92132031	92132163	92132372	92132543	2481	77,59,67	11,12,9	45,20,28	5,0,3	169	149	1.3057699507125477e-27	5.29265232253e-26	0.861,0.813,0.868	0.888,1.0,0.892	-0.079
6155	gene:Solyc06g063030.2	NA	6	-	39797540	39797715	39797646	39797715	39796965	39797174	6155	5,4,2	8,10,17	4,10,15	20,16,7	255	149	1.4775392906961942e-27	5.97320399639e-26	0.268,0.189,0.064	0.105,0.268,0.556	-0.136
2275	gene:Solyc03g020020.2	NA	3	+	61207471	61207663	61207471	61207650	61207931	61208017	2275	8,0,0	0,0,2	2,0,2	5,0,0	162	149	1.9794663734150232e-27	7.98143582367e-26	1.0,NA,0.0	0.269,NA,1.0	-0.135
11069	gene:Solyc05g012610.2	NA	5	+	5822248	5822356	5822248	5822344	5822485	5822553	11069	0,0,4	9,0,6	0,0,1	2,2,0	161	149	2.622020827209945e-27	1.05447571965e-25	0.0,NA,0.382	0.0,0.0,1.0	-0.142
13219	gene:Solyc01g103190.2	NA	1	+	91855975	91856085	91855975	91856080	91856183	91856535	13219	2,0,4	301,159,205	4,3,8	221,143,200	154	149	2.701804563702059e-27	1.08373942538e-25	0.006,0.0,0.019	0.017,0.02,0.037	-0.016
3974	gene:Solyc10g074810.1	NA	10	+	58520525	58520613	58520525	58520610	58520753	58520918	3974	11,2,9	8,0,4	4,1,5	3,0,0	152	149	3.342600983737459e-27	1.33730018114e-25	0.574,1.0,0.688	0.567,1.0,1.0	-0.102
6312	gene:Solyc10g009330.2	NA	10	+	3408044	3408097	3408044	3408054	3408178	3408291	6312	57,13,54	1,7,1	28,13,34	3,7,4	192	149	3.721481126508885e-27	1.48503444539e-25	0.978,0.59,0.977	0.879,0.59,0.868	0.069
5383	gene:Solyc11g066790.1	NA	11	+	52594244	52594467	52594244	52594445	52594836	52594930	5383	4,3,8	16,12,26	2,2,0	5,13,13	171	149	3.9939339132594576e-27	1.58964745934e-25	0.179,0.179,0.211	0.258,0.118,0.0	0.064
14340	gene:Solyc10g080770.1	NA	10	+	61973847	61973987	61973847	61973874	61975063	61975335	14340	12,10,7	275,213,290	5,2,8	278,236,237	262	149	4.2519255892828134e-27	1.68798166775e-25	0.024,0.026,0.014	0.01,0.005,0.019	0.01
14243	gene:Solyc02g088400.2	NA	2	-	50491120	50491334	50491207	50491334	50490882	50490905	14243	16,3,9	1,0,3	0,2,2	1,5,0	236	149	4.267493727726005e-27	1.68876890169e-25	0.91,1.0,0.654	0.0,0.202,1.0	0.454
7396	gene:Solyc03g058930.2	NA	3	-	26853547	26853693	26853682	26853693	26853320	26853493	7396	56,41,101	27,15,21	10,19,23	9,14,7	284	149	4.275779580128952e-27	1.68876890169e-25	0.521,0.589,0.716	0.368,0.416,0.633	0.136
16106	gene:Solyc03g119400.2	NA	3	+	68030797	68030916	68030797	68030893	68031024	68031604	16106	4,5,7	3,1,2	5,3,1	4,4,2	172	149	4.792270204906608e-27	1.88793440751e-25	0.536,0.812,0.752	0.52,0.394,0.302	0.295
526	gene:Solyc03g060510.2	NA	3	+	30155982	30156228	30155982	30156209	30157237	30157348	526	8,1,8	7,7,4	2,3,1	6,1,11	168	149	4.9566097325933754e-27	1.94770799238e-25	0.503,0.112,0.639	0.228,0.727,0.075	0.075
2215	gene:Solyc04g008560.2	NA	4	-	2179683	2179828	2179754	2179828	2179370	2179606	2215	10,7,17	38,27,38	2,2,4	25,14,8	220	149	5.003376053587222e-27	1.96109483237e-25	0.151,0.149,0.233	0.051,0.088,0.253	0.047
10712	gene:Solyc09g098370.2	NA	9	+	72204908	72205007	72204908	72204983	72205081	72205197	10712	6,1,6	9,13,9	4,9,2	5,4,4	173	149	5.848456926617118e-27	2.28462880077e-25	0.365,0.062,0.365	0.408,0.66,0.301	-0.192
9225	gene:Solyc02g036340.2	NA	2	-	30517439	30517595	30517450	30517595	30517075	30517323	9225	6,3,5	144,85,103	2,18,3	72,104,97	160	149	5.858401897983591e-27	2.28462880077e-25	0.037,0.032,0.043	0.025,0.139,0.028	-0.027
9772	gene:Solyc06g084550.2	NA	6	-	49635519	49635585	49635561	49635585	49634494	49634562	9772	25,2,29	129,55,46	20,14,19	54,39,39	191	149	6.2526050544654356e-27	2.43221611728e-25	0.131,0.028,0.33	0.224,0.219,0.275	-0.076
7852	gene:Solyc07g014730.2	NA	7	+	5198758	5198888	5198758	5198884	5200748	5201173	7852	1,3,2	20,15,8	6,0,2	106,99,171	153	149	6.83151166439023e-27	2.6507295134e-25	0.046,0.163,0.196	0.052,0.0,0.011	0.114
1910	gene:Solyc07g008860.2	NA	7	+	3836049	3836133	3836049	3836126	3836700	3836816	1910	64,44,74	0,1,2	110,76,112	2,1,8	156	149	7.342131013923047e-27	2.84171752501e-25	1.0,0.977,0.972	0.981,0.986,0.93	0.017
15217	gene:Solyc02g081640.2	NA	2	+	45514916	45515109	45514916	45515029	45515196	45515254	15217	31,29,35	0,0,6	29,28,18	0,0,2	229	149	1.1763619762481034e-26	4.5416394998e-25	1.0,1.0,0.791	1.0,1.0,0.854	-0.021
10271	gene:Solyc03g120270.2	NA	3	+	68724524	68724571	68724524	68724567	68725030	68725307	10271	194,136,229	25,19,30	265,171,197	25,11,20	153	149	1.241042022176926e-26	4.77940447593e-25	0.883,0.875,0.881	0.912,0.938,0.906	-0.039
12828	gene:Solyc12g096280.1	NA	12	-	65272660	65272879	65272816	65272879	65272144	65272184	12828	10,3,3	40,18,39	3,1,1	31,22,19	305	149	1.417408583196343e-26	5.44503501251e-25	0.109,0.075,0.036	0.045,0.022,0.025	0.043
902	gene:Solyc01g087560.2	NA	1	+	82507227	82507433	82507227	82507430	82507518	82507623	902	625,421,301	8,0,7	779,456,590	16,7,13	152	149	1.4233512176307296e-26	5.45429599352e-25	0.987,1.0,0.977	0.979,0.985,0.978	0.007
9974	gene:Solyc04g076700.2	NA	4	+	61594474	61594558	61594474	61594516	61594695	61594847	9974	16,9,6	67,50,72	4,1,0	27,40,18	191	149	1.5039174975629044e-26	5.74876186011e-25	0.157,0.123,0.061	0.104,0.019,0.0	0.073
2068	gene:Solyc11g073080.1	NA	11	+	56187236	56187307	56187236	56187257	56187835	56187976	2068	12,2,3	84,115,141	5,0,0	77,48,76	199	149	2.0188929563327047e-26	7.69821331473e-25	0.097,0.013,0.016	0.046,0.0,0.0	0.027
7594	gene:Solyc03g031970.2	NA	3	+	4460109	4460212	4460109	4460208	4460309	4460362	7594	4,3,0	6,3,12	0,0,1	3,0,0	153	149	2.732684382429682e-26	1.03942967778e-24	0.394,0.493,0.0	0.0,NA,1.0	-0.204
11855	gene:Solyc02g084740.2	NA	2	-	47843881	47843976	47843886	47843976	47843564	47843643	11855	3,2,0	84,54,79	1,5,7	49,41,42	154	149	2.857664359610335e-26	1.08429756033e-24	0.033,0.035,0.0	0.019,0.106,0.139	-0.065
3484	gene:Solyc06g034330.2	NA	6	+	24073117	24073301	24073117	24073275	24073398	24073536	3484	10,8,2	172,88,162	11,4,11	88,44,79	175	149	3.1747836970092176e-26	1.20167119198e-24	0.047,0.072,0.01	0.096,0.072,0.106	-0.048
9528	gene:Solyc01g079650.2	NA	1	+	78776888	78776953	78776888	78776945	78777052	78777136	9528	91,72,123	1,2,2	81,55,116	6,0,5	157	149	4.0109165949982343e-26	1.51443973048e-24	0.989,0.972,0.983	0.928,1.0,0.957	0.02
4381	gene:Solyc01g097810.2	NA	1	-	88519324	88519371	88519328	88519371	88519067	88519227	4381	22,30,26	263,248,347	5,6,6	104,69,118	153	149	1.1136474943141296e-25	4.1946483548e-24	0.075,0.105,0.068	0.045,0.078,0.047	0.026
16104	gene:Solyc03g119400.2	NA	3	+	68030797	68030944	68030797	68030893	68031024	68031604	16104	6,5,7	3,1,2	5,3,2	4,4,2	200	149	1.1353104430327872e-25	4.26583921454e-24	0.598,0.788,0.723	0.482,0.358,0.427	0.281
13033	gene:Solyc02g086790.2	NA	2	-	49407162	49407405	49407182	49407405	49407013	49407082	13033	2,3,6	124,96,173	8,6,6	126,104,125	169	149	1.431857875328787e-25	5.36703426425e-24	0.014,0.027,0.03	0.053,0.048,0.041	-0.024
4091	gene:Solyc04g082480.2	NA	4	+	66119652	66119880	66119652	66119676	66120290	66121206	4091	11,3,10	19,10,5	1,1,2	4,7,0	353	149	1.674385654586024e-25	6.26090500333e-24	0.196,0.112,0.458	0.095,0.057,1.0	-0.129
9617	gene:Solyc03g006070.2	NA	3	-	756933	756993	756937	756993	756582	756855	9617	2,8,3	187,190,234	13,6,11	319,256,218	153	149	2.4939399127037535e-25	9.30287779514e-24	0.01,0.039,0.012	0.038,0.022,0.047	-0.015
11082	gene:Solyc04g056650.2	NA	4	-	54637999	54638131	54638013	54638131	54637114	54637210	11082	110,75,88	14,5,6	101,54,83	23,3,13	163	149	2.8158758075425507e-25	1.04784506255e-23	0.878,0.932,0.931	0.801,0.943,0.854	0.048
1717	gene:Solyc08g081480.2	NA	8	+	64529130	64529299	64529130	64529131	64529373	64529494	1717	12,17,5	2,0,0	18,18,18	1,2,3	317	149	3.6287359342773193e-25	1.34708098637e-23	0.738,1.0,1.0	0.894,0.809,0.738	0.099
2405	gene:Solyc05g013560.2	NA	5	+	6839792	6839927	6839792	6839919	6840362	6840648	2405	75,61,72	4,3,3	34,15,33	11,0,0	157	149	3.8797796727296277e-25	1.43682104283e-23	0.947,0.951,0.958	0.746,1.0,1.0	0.037
9509	gene:Solyc01g111880.2	NA	1	-	98046130	98046245	98046139	98046245	98045872	98045946	9509	22,16,26	1069,931,1007	13,8,24	520,464,359	158	149	4.852677963971469e-25	1.79282071286e-23	0.019,0.016,0.024	0.023,0.016,0.059	-0.013
11070	gene:Solyc05g012610.2	NA	5	+	5822248	5822357	5822248	5822344	5822485	5822553	11070	192,151,224	9,0,6	186,94,152	2,2,0	162	149	4.9033914176703385e-25	1.80723326165e-23	0.952,1.0,0.972	0.988,0.977,1.0	-0.014
11741	gene:Solyc02g083060.1	NA	2	-	46617557	46617685	46617664	46617685	46617376	46617433	11741	1,0,2	7,5,5	2,0,6	6,5,5	256	149	5.016868103122592e-25	1.84465462182e-23	0.077,0.0,0.189	0.162,0.0,0.411	-0.102
5805	gene:Solyc06g062450.2	NA	6	+	39404898	39405131	39404898	39404977	39405279	39405832	5805	99,41,58	576,488,616	17,14,9	789,430,640	303	149	5.202915019735513e-25	1.90851821021e-23	0.078,0.04,0.044	0.01,0.016,0.007	0.043
5986	gene:Solyc11g011330.1	NA	11	+	4376819	4376954	4376819	4376921	4377381	4377584	5986	127,78,153	3,0,0	165,110,228	7,3,3	182	149	5.366410519559842e-25	1.96382648468e-23	0.972,1.0,1.0	0.951,0.968,0.984	0.023
9325	gene:Solyc01g104060.2	NA	1	-	92537368	92537501	92537399	92537501	92537122	92537156	9325	10,8,15	18,21,25	3,5,2	17,16,10	180	149	6.969197963781743e-25	2.54433390437e-23	0.315,0.24,0.332	0.127,0.206,0.142	0.137
8589	gene:Solyc01g087620.2	NA	1	+	82578742	82578867	82578742	82578774	82581587	82581704	8589	38,20,19	13,6,8	13,6,11	11,6,19	242	149	8.181023943488206e-25	2.979706433e-23	0.643,0.672,0.594	0.421,0.381,0.263	0.281
7339	gene:Solyc10g006320.2	NA	10	-	962267	962407	962271	962407	961831	961990	7339	37,16,19	40,15,29	22,14,15	8,5,22	153	149	1.2070959337848657e-24	4.38616058952e-23	0.474,0.51,0.39	0.728,0.732,0.399	-0.162
15678	gene:Solyc05g052210.2	NA	5	-	62493664	62493809	62493735	62493809	62492972	62493018	15678	34,16,46	16,3,8	46,16,32	12,0,2	220	149	1.3298312610671318e-24	4.82079440485e-23	0.59,0.783,0.796	0.722,1.0,0.916	-0.156
14145	gene:Solyc05g012460.2	NA	5	-	5701624	5701725	5701635	5701725	5701272	5701446	14145	4,7,7	79,43,48	3,7,14	40,25,51	160	149	1.5519698907363276e-24	5.612897195e-23	0.045,0.132,0.12	0.065,0.207,0.204	-0.06
15511	gene:Solyc05g044610.1	NA	5	-	57194597	57194733	57194635	57194733	57194372	57194463	15511	204,123,289	4,0,9	206,113,123	0,0,2	187	149	1.5562988026907002e-24	5.61540243223e-23	0.976,1.0,0.962	1.0,1.0,0.98	-0.014
480	gene:Solyc03g121310.2	NA	3	-	69451068	69451280	69451072	69451280	69450794	69450842	480	14,11,10	736,404,590	8,1,7	559,341,444	153	149	1.9353524691314458e-24	6.96681775776e-23	0.018,0.026,0.016	0.014,0.003,0.015	0.009
3842	gene:Solyc06g084360.2	NA	6	+	49499644	49499800	49499644	49499730	49499967	49500075	3842	5,13,2	11,16,19	1,5,0	8,5,15	219	149	2.266498627237215e-24	8.13989262801e-23	0.236,0.356,0.067	0.078,0.405,0.0	0.059
10014	gene:Solyc09g008520.2	NA	9	-	2007619	2007655	2007629	2007655	2007321	2007488	10014	18,6,12	2,0,3	3,0,3	4,0,1	159	149	2.4563848714236648e-24	8.80138087457e-23	0.894,1.0,0.789	0.413,NA,0.738	0.319
2196	gene:Solyc08g076470.2	NA	8	+	60482357	60482443	60482357	60482419	60482497	60482608	2196	6,1,3	83,62,84	2,0,1	51,48,57	173	149	4.240621968787987e-24	1.5159241913e-22	0.059,0.014,0.03	0.033,0.0,0.015	0.018
12633	gene:Solyc11g073050.1	NA	11	+	56168340	56168407	56168340	56168403	56168484	56168577	12633	6,2,8	576,430,524	17,20,11	636,490,590	153	149	5.089956598941299e-24	1.81533948632e-22	0.01,0.005,0.015	0.025,0.038,0.018	-0.017
4474	gene:Solyc03g082600.2	NA	3	-	52527540	52527749	52527656	52527749	52525591	52525658	4474	50,20,36	920,867,1302	53,35,37	1812,1456,1717	265	149	5.737378166496291e-24	2.04152836464e-22	0.03,0.013,0.015	0.016,0.013,0.012	0.006
6273	gene:Solyc01g081400.2	NA	1	+	80609281	80609461	80609281	80609456	80609799	80610360	6273	44,41,40	2,0,0	52,31,48	1,2,4	154	149	6.831838530651302e-24	2.42538120526e-22	0.955,1.0,1.0	0.981,0.937,0.921	0.039
4521	gene:Solyc05g013340.2	NA	5	-	6436134	6436315	6436138	6436315	6435950	6436070	4521	10,16,12	355,277,329	6,3,2	466,302,366	153	149	7.517769209290089e-24	2.66277316282e-22	0.027,0.053,0.034	0.012,0.01,0.005	0.029
4979	gene:Solyc08g083040.2	NA	8	-	65631368	65631434	65631389	65631434	65630602	65630684	4979	1,1,4	82,42,92	7,3,0	47,32,57	170	149	7.7287313964887e-24	2.73123109739e-22	0.011,0.02,0.037	0.115,0.076,0.0	-0.041
13676	gene:Solyc01g079330.2	NA	1	-	78398901	78398996	78398932	78398996	78398524	78398751	13676	30,26,49	52,57,67	24,8,30	50,48,57	180	149	7.9477135813634e-24	2.8022041287e-22	0.323,0.274,0.377	0.284,0.121,0.303	0.089
11237	gene:Solyc04g076690.2	NA	4	-	61594148	61594266	61594166	61594266	61592116	61592178	11237	8,0,12	52,26,52	1,2,0	4,13,11	167	149	8.049131218412404e-24	2.8314973441e-22	0.121,0.0,0.171	0.182,0.121,0.0	-0.004
12844	gene:Solyc08g006220.2	NA	8	+	914807	915033	914807	914989	915516	915803	12844	77,40,89	11,4,5	29,13,28	0,0,2	193	149	8.103912285417222e-24	2.84428903236e-22	0.844,0.885,0.932	1.0,1.0,0.915	-0.085
5282	gene:Solyc06g065710.2	NA	6	-	41144670	41144725	41144677	41144725	41143408	41144251	5282	6,6,2	233,201,326	13,13,8	257,189,188	156	149	1.0509650755931773e-23	3.68028427718e-22	0.024,0.028,0.006	0.046,0.062,0.039	-0.03
10982	gene:Solyc03g093850.1	NA	3	-	55527081	55527213	55527085	55527213	55526909	55526993	10982	18,5,5	1,3,2	4,9,3	7,1,2	153	149	1.0587924334686744e-23	3.69930578056e-22	0.946,0.619,0.709	0.358,0.898,0.594	0.141
372	gene:Solyc03g093640.2	NA	3	-	55208327	55208511	55208331	55208511	55206068	55206181	372	33,20,27	172,124,202	45,17,22	156,85,118	153	149	1.1550688920449536e-23	4.02657537243e-22	0.157,0.136,0.115	0.219,0.163,0.154	-0.043
12493	gene:Solyc08g016060.1	NA	8	-	6630208	6630350	6630223	6630350	6627039	6627141	12493	6,1,4	90,54,85	15,1,2	106,40,36	164	149	1.2826847886099957e-23	4.46137414201e-22	0.057,0.017,0.041	0.114,0.022,0.048	-0.023
14293	gene:Solyc06g050710.2	NA	6	-	33473898	33474045	33473931	33474045	33473747	33473823	14293	14,17,27	114,106,171	4,4,12	162,110,130	182	149	1.6485500057029282e-23	5.7210242108e-22	0.091,0.116,0.114	0.02,0.029,0.07	0.067
15240	gene:Solyc06g060390.2	NA	6	+	38408683	38408765	38408683	38408757	38409363	38409464	15240	29,18,26	14,7,6	19,8,20	5,3,1	157	149	2.2884709035418874e-23	7.92395878103e-22	0.663,0.709,0.804	0.783,0.717,0.95	-0.091
6676	gene:Solyc02g080780.2	NA	2	-	44912215	44912344	44912224	44912344	44911984	44912143	6676	1,0,7	54,41,77	0,0,2	39,25,38	158	149	2.476388329863914e-23	8.5554507781e-22	0.017,0.0,0.079	0.0,0.0,0.047	0.016
7299	gene:Solyc05g014240.2	NA	5	-	7998393	7998551	7998479	7998551	7998241	7998310	7299	0,8,3	76,58,77	0,2,1	57,37,37	235	149	2.4869063106852317e-23	8.57261030266e-22	0.0,0.08,0.024	0.0,0.033,0.017	0.018
13490	gene:Solyc12g095850.1	NA	12	+	64969106	64969212	64969106	64969190	64969287	64969353	13490	1,4,2	12,3,6	2,0,0	19,6,17	171	149	2.9475710182984306e-23	1.01379374689e-21	0.068,0.537,0.225	0.084,0.0,0.0	0.249
2302	gene:Solyc08g075530.2	NA	8	+	59697730	59697905	59697730	59697817	59697983	59698169	2302	13,8,9	210,155,227	4,3,2	116,82,120	237	149	3.097463669636643e-23	1.06298069889e-21	0.037,0.031,0.024	0.021,0.022,0.01	0.013
2358	gene:Solyc01g106360.2	NA	1	+	94290498	94290648	94290498	94290639	94290729	94290830	2358	45,21,29	6,0,0	40,28,25	2,0,0	158	149	3.541274162374707e-23	1.21259194877e-21	0.876,1.0,1.0	0.95,1.0,1.0	-0.025
1606	gene:Solyc09g005500.2	NA	9	+	339411	339635	339411	339626	339969	340474	1606	44,37,4	4,4,3	6,7,7	2,0,8	158	149	3.80324555940805e-23	1.29941418526e-21	0.912,0.897,0.557	0.739,1.0,0.452	0.058
3165	gene:Solyc09g055570.2	NA	9	+	42209936	42210149	42209936	42210008	42210967	42211119	3165	48,22,27	117,78,66	6,7,3	54,34,62	290	149	4.134477484037321e-23	1.40946436614e-21	0.174,0.127,0.174	0.054,0.096,0.024	0.1
14856	gene:Solyc01g008310.2	NA	1	-	2409626	2409707	2409634	2409707	2409380	2409542	14856	295,139,219	28,15,23	127,126,200	7,6,7	157	149	5.019916246112925e-23	1.70754551958e-21	0.909,0.898,0.9	0.945,0.952,0.964	-0.051
14766	gene:Solyc02g088110.2	NA	2	-	50297702	50297826	50297749	50297826	50296847	50297522	14766	93,65,114	23,29,47	127,84,99	28,6,18	196	149	5.771647903668091e-23	1.95893535333e-21	0.755,0.63,0.648	0.775,0.914,0.807	-0.154
14281	gene:Solyc02g062520.2	NA	2	-	34213890	34213937	34213924	34213937	34213706	34213797	14281	42,31,33	5,3,4	38,25,28	0,5,0	183	149	6.99330005277854e-23	2.36836694551e-21	0.872,0.894,0.87	1.0,0.803,1.0	-0.056
190	gene:Solyc01g044270.2	NA	1	+	43096812	43096906	43096812	43096884	43097237	43099927	190	73,41,39	6,1,0	43,16,27	2,0,0	171	149	7.495240014308292e-23	2.53280069017e-21	0.914,0.973,1.0	0.949,1.0,1.0	-0.021
730	gene:Solyc08g076890.2	NA	8	+	60822304	60822373	60822304	60822358	60822541	60822577	730	269,630,656	0,0,0	556,500,188	0,0,139	164	149	9.385502428671984e-23	3.16463567699e-21	1.0,1.0,1.0	1.0,1.0,0.551	0.15
9700	gene:Solyc09g020130.2	NA	9	+	18614189	18614261	18614189	18614259	18614341	18614424	9700	75,79,95	984,756,1208	116,85,96	1824,1084,1515	151	149	1.3970766671903563e-22	4.70044770619e-21	0.07,0.093,0.072	0.059,0.072,0.059	0.015
12162	gene:Solyc12g100270.1	NA	12	+	67043826	67044050	67043826	67044046	67044128	67044510	12162	8,8,17	574,371,564	11,5,5	652,409,551	153	149	1.4471179835102309e-22	4.85822674334e-21	0.013,0.021,0.029	0.016,0.012,0.009	0.009
6370	gene:Solyc05g052920.2	NA	5	-	63099669	63099751	63099694	63099751	63099523	63099584	6370	19,16,31	85,98,129	23,15,23	153,130,144	174	149	1.510483831167462e-22	5.05995700753e-21	0.161,0.123,0.171	0.114,0.09,0.12	0.044
16055	gene:Solyc06g053160.2	NA	6	-	35890390	35890516	35890426	35890516	35889202	35889503	16055	7,0,7	2,2,0	6,1,1	0,0,1	185	149	1.6181088409230646e-22	5.40875645679e-21	0.738,0.0,1.0	1.0,1.0,0.446	-0.236
10275	gene:Solyc03g120270.2	NA	3	+	68723869	68724086	68723869	68724084	68724524	68724567	10275	3,8,8	25,9,20	7,1,3	27,12,23	151	149	2.1913308187724176e-22	7.30901119531e-21	0.106,0.467,0.283	0.204,0.076,0.114	0.154
2320	gene:Solyc11g069230.1	NA	11	+	53867187	53867277	53867187	53867273	53867364	53867433	2320	0,7,3	9,8,22	6,8,0	13,7,2	153	149	5.198494063343832e-22	1.72832582775e-20	0.0,0.46,0.117	0.31,0.527,0.0	-0.087
3240	gene:Solyc03g094080.2	NA	3	-	55804339	55804463	55804367	55804463	55795938	55796001	3240	14,10,26	751,702,1220	24,15,28	934,602,766	177	149	5.2041151971882765e-22	1.72832582775e-20	0.015,0.012,0.018	0.021,0.021,0.03	-0.009
6353	gene:Solyc03g006730.1	NA	3	+	1287856	1288067	1287856	1287973	1288140	1288334	6353	2,2,3	34,30,22	0,0,2	31,26,21	243	149	5.675180698578362e-22	1.88072565511e-20	0.035,0.039,0.077	0.0,0.0,0.055	0.032
14424	gene:Solyc05g007020.2	NA	5	-	1610655	1610835	1610742	1610835	1610233	1610313	14424	555,438,679	13,9,9	253,209,255	25,9,13	236	149	6.821586750609979e-22	2.25579794839e-20	0.964,0.968,0.979	0.865,0.936,0.925	0.062
4962	gene:Solyc04g080240.2	NA	4	-	64485120	64485204	64485144	64485204	64483942	64484728	4962	13,9,18	157,70,176	6,3,3	74,60,78	173	149	7.153917767829717e-22	2.36064000189e-20	0.067,0.1,0.081	0.065,0.041,0.032	0.037
15562	gene:Solyc03g124030.2	NA	3	-	70734622	70734753	70734636	70734753	70733482	70733539	15562	6,5,5	148,151,157	3,0,0	39,33,49	163	149	7.24315108236195e-22	2.38498895874e-20	0.036,0.029,0.028	0.066,0.0,0.0	0.009
5529	gene:Solyc09g091020.2	NA	9	-	70373391	70373510	70373401	70373510	70373235	70373303	5529	16,5,9	177,121,252	6,3,2	152,85,105	159	149	7.76771441426023e-22	2.5522726319e-20	0.078,0.037,0.032	0.036,0.032,0.018	0.02
11015	gene:Solyc06g083210.2	NA	6	+	48731868	48731914	48731868	48731911	48732327	48732403	11015	2,4,2	236,179,248	5,8,1	191,117,192	152	149	7.960161189565703e-22	2.60995263801e-20	0.008,0.021,0.008	0.025,0.063,0.005	-0.019
3965	gene:Solyc03g005080.2	NA	3	-	56686	56784	56762	56784	56432	56565	3965	76,44,93	116,82,85	18,15,16	65,43,34	225	149	8.13308327103725e-22	2.66100010497e-20	0.303,0.262,0.42	0.155,0.188,0.238	0.135
4654	gene:Solyc04g081400.2	NA	4	+	65395213	65395309	65395213	65395301	65395411	65395545	4654	71,38,44	2,0,5	80,49,76	0,0,2	157	149	9.545869855118497e-22	3.11663569075e-20	0.971,1.0,0.893	1.0,1.0,0.973	-0.036
8455	gene:Solyc03g005440.2	NA	3	+	326485	326581	326485	326576	330552	330622	8455	59,59,69	2,2,4	71,39,51	1,0,2	154	149	1.0171054296859662e-21	3.31374665625e-20	0.966,0.966,0.943	0.986,1.0,0.961	-0.024
84	gene:Solyc02g081840.2	NA	2	+	45635855	45635933	45635855	45635895	45636255	45636384	84	33,46,29	8,7,7	42,36,47	3,4,2	187	149	1.248686455372252e-21	4.05967682743e-20	0.767,0.84,0.767	0.918,0.878,0.949	-0.124
15774	gene:Solyc01g011040.2	NA	1	-	7007240	7007413	7007265	7007413	7007062	7007134	15774	3,5,9	235,170,206	16,9,24	315,190,325	174	149	1.5627053798546682e-21	5.06992839939e-20	0.011,0.025,0.036	0.042,0.039,0.059	-0.023
4919	gene:Solyc08g029230.2	NA	8	-	37359143	37359316	37359196	37359316	37358284	37358367	4919	38,12,28	4,0,1	27,14,27	2,0,0	202	149	3.3575415090785534e-21	1.08701286215e-19	0.875,1.0,0.954	0.909,1.0,1.0	-0.027
11584	gene:Solyc11g005870.1	NA	11	-	698084	698266	698088	698266	695856	695985	11584	0,4,1	16,8,16	0,2,0	6,5,5	153	149	3.528507364151005e-21	1.13997362395e-19	0.0,0.327,0.057	0.0,0.28,0.0	0.035
72	gene:Solyc07g063390.2	NA	7	-	65864221	65864455	65864371	65864455	65864045	65864133	72	408,303,463	2,5,7	484,293,386	4,1,0	299	149	3.8996519276360774e-21	1.25725103796e-19	0.99,0.968,0.971	0.984,0.993,1.0	-0.016
3719	gene:Solyc08g062560.2	NA	8	-	51393003	51393227	51393193	51393227	51392757	51392808	3719	104,69,93	32,14,27	33,15,14	8,14,6	339	149	3.996010755061752e-21	1.28563321022e-19	0.588,0.684,0.602	0.645,0.32,0.506	0.134
12261	gene:Solyc07g026670.2	NA	7	+	30214485	30214710	30214485	30214574	30215622	30215719	12261	7,5,6	30,18,42	2,0,4	25,11,18	285	149	4.363427616225379e-21	1.40092334049e-19	0.109,0.127,0.069	0.04,0.0,0.104	0.054
4624	gene:Solyc02g037530.2	NA	2	+	31053589	31053757	31053589	31053754	31053842	31053965	4624	4,0,1	26,12,18	2,0,0	19,11,11	152	149	4.412148328150934e-21	1.41322344357e-19	0.131,0.0,0.052	0.094,0.0,0.0	0.03
7376	gene:Solyc10g085340.1	NA	10	+	64550988	64551099	64550988	64551085	64551189	64551290	7376	5,1,1	0,3,1	0,5,1	4,3,10	163	149	4.420040945693859e-21	1.41322344357e-19	1.0,0.234,0.478	0.0,0.604,0.084	0.341
11244	gene:Solyc09g018830.2	NA	9	+	17564554	17564801	17564554	17564686	17564876	17565058	11244	6,7,7	26,25,36	0,0,3	23,17,13	264	149	4.468546098639273e-21	1.4257801116e-19	0.115,0.136,0.099	0.0,0.0,0.115	0.078
1132	gene:Solyc07g052510.2	NA	7	+	61020946	61021076	61020946	61020964	61021185	61021912	1132	7735,4639,5826	190,117,0	5216,3803,5291	0,0,0	261	149	6.357693206533077e-21	2.02436816883e-19	0.959,0.958,1.0	1.0,1.0,1.0	-0.028
16077	gene:Solyc09g072620.2	NA	9	-	65246888	65247077	65247000	65247077	65246517	65246569	16077	103,60,135	7,3,2	108,48,90	4,1,0	261	149	8.413761052620004e-21	2.6735331674e-19	0.894,0.919,0.975	0.939,0.965,1.0	-0.039
13447	gene:Solyc12g044850.1	NA	12	+	37679207	37679367	37679207	37679343	37682903	37683217	13447	19,5,12	745,361,540	4,5,1	390,240,418	173	149	8.591650489764102e-21	2.72445294689e-19	0.021,0.012,0.019	0.009,0.018,0.002	0.008
8919	gene:Solyc10g077110.1	NA	10	+	59993450	59993597	59993450	59993534	59993778	59994064	8919	43,25,18	12,6,13	4,14,13	13,17,11	212	149	8.881088052179246e-21	2.81046399159e-19	0.716,0.745,0.493	0.178,0.367,0.454	0.318
3539	gene:Solyc07g039340.2	NA	7	-	47178139	47178247	47178145	47178247	47177924	47178026	3539	8,3,4	34,33,34	3,9,9	42,14,19	155	149	1.0864719716869286e-20	3.4311629159e-19	0.184,0.08,0.102	0.064,0.382,0.313	-0.131
16076	gene:Solyc09g072620.2	NA	9	-	65246913	65247073	65247000	65247073	65246517	65246569	16076	170,102,180	7,3,2	149,76,152	4,1,0	236	149	1.1052769675421898e-20	3.48342698158e-19	0.939,0.955,0.983	0.959,0.98,1.0	-0.021
11851	gene:Solyc04g051860.2	SK	4	+	51171694	51171786	51171694	51171773	51171916	51171978	11851	1,3,5	158,74,87	4,5,7	99,83,103	162	149	1.1337489543750258e-20	3.56588291292e-19	0.006,0.036,0.05	0.036,0.052,0.059	-0.018
4983	gene:Solyc04g050560.2	NA	4	+	47585563	47585712	47585563	47585644	47591812	47592382	4983	17,11,20	48,46,73	4,8,9	50,35,33	217	149	1.2506067655094418e-20	3.92543095117e-19	0.196,0.141,0.158	0.052,0.136,0.158	0.05
5795	gene:Solyc02g071190.2	NA	2	+	40678486	40678575	40678486	40678570	40679454	40679493	5795	5,0,2	25,13,11	2,0,0	6,8,16	154	149	1.4409727364779178e-20	4.51378133254e-19	0.162,0.0,0.15	0.244,0.0,0.0	0.023
15199	gene:Solyc02g031980.2	NA	2	+	27239643	27239730	27239643	27239726	27239881	27240050	15199	0,0,2	9,14,19	0,0,5	13,18,17	153	149	1.943939959627675e-20	6.07697667946e-19	0.0,0.0,0.093	0.0,0.0,0.223	-0.043
2018	gene:Solyc05g007190.2	NA	5	-	1807205	1807305	1807215	1807305	1806889	1806965	2018	68,31,76	3,1,6	93,35,35	11,5,2	159	149	2.0452381763117974e-20	6.38072993066e-19	0.955,0.967,0.922	0.888,0.868,0.943	0.048
425	gene:Solyc07g045480.2	NA	7	+	58611075	58613527	58611075	58611209	58614293	58615110	425	353,166,335	3,1,5	166,65,124	4,5,0	2467	149	3.123016742166283e-20	9.72353781235e-19	0.877,0.909,0.802	0.715,0.44,1.0	0.144
12376	gene:Solyc01g091270.2	NA	1	-	84928096	84928184	84928103	84928184	84927485	84927539	12376	1,3,3	28,31,52	9,2,7	43,51,58	156	149	3.1807728169593384e-20	9.88343553567e-19	0.033,0.085,0.052	0.167,0.036,0.103	-0.045
15044	gene:Solyc10g005900.2	NA	10	+	693358	693407	693358	693380	693477	693559	15044	19,9,11	6,0,6	11,10,8	7,11,1	176	149	3.212713448750031e-20	9.96263730704e-19	0.728,1.0,0.608	0.571,0.435,0.871	0.153
2874	gene:Solyc10g079710.1	NA	10	+	61215118	61215362	61215118	61215208	61215565	61215603	2874	100,51,97	43,24,43	66,36,45	45,53,100	303	149	3.2541619455928506e-20	1.00709464781e-18	0.533,0.511,0.526	0.419,0.25,0.181	0.24
1420	gene:Solyc01g067750.2	NA	1	+	76694577	76694805	76694577	76694796	76699822	76700169	1420	103,30,84	350,267,451	130,61,65	406,253,290	158	149	3.514690292431211e-20	1.08554724372e-18	0.217,0.096,0.149	0.232,0.185,0.174	-0.043
12192	gene:Solyc11g045250.1	NA	11	+	31365326	31365573	31365326	31365569	31366092	31366254	12192	8,3,4	34,21,38	2,0,1	36,31,40	153	149	4.2929745133652784e-20	1.32328154511e-18	0.186,0.122,0.093	0.051,0.0,0.024	0.109
14828	gene:Solyc01g108300.2	NA	1	+	95662108	95662344	95662108	95662341	95662449	95662849	14828	189,95,167	157,110,110	35,25,24	47,23,33	152	149	5.43289059968062e-20	1.67131732133e-18	0.541,0.458,0.598	0.422,0.516,0.416	0.081
14534	gene:Solyc12g009830.1	NA	12	-	3026397	3026459	3026407	3026459	3024210	3024251	14534	4,6,4	106,50,78	0,4,1	56,49,45	159	149	5.466271495482796e-20	1.67824315516e-18	0.034,0.101,0.046	0.0,0.071,0.02	0.03
4356	gene:Solyc12g098660.1	NA	12	+	66092767	66092888	66092767	66092860	66093554	66093766	4356	2,6,3	4,0,0	2,1,0	0,6,0	177	149	5.521531899921825e-20	1.69184557799e-18	0.296,1.0,1.0	1.0,0.123,NA	0.204
11976	gene:Solyc07g007810.2	NA	7	+	2463290	2463457	2463290	2463441	2465061	2465141	11976	9,7,12	70,45,71	4,3,7	73,43,43	165	149	5.706418654289714e-20	1.74503412432e-18	0.104,0.123,0.132	0.047,0.059,0.128	0.042
14478	gene:Solyc07g065630.2	NA	7	+	67333021	67333198	67333021	67333194	67333841	67334082	14478	14,8,15	283,182,356	8,2,3	158,124,169	153	149	5.914586719129906e-20	1.80511783999e-18	0.046,0.041,0.039	0.047,0.015,0.017	0.016
14392	gene:Solyc09g009960.2	NA	9	-	3413790	3414012	3413811	3414012	3413189	3413309	14392	4,0,8	10,6,26	0,3,0	3,5,4	170	149	5.990138869370442e-20	1.8245703069e-18	0.26,0.0,0.212	0.0,0.345,0.0	0.042
6269	gene:Solyc02g064800.2	NA	2	+	35951022	35951168	35951022	35951150	35951254	35951920	6269	12,7,4	101,77,59	2,1,0	5,20,11	167	149	6.275220784387621e-20	1.90764241286e-18	0.096,0.075,0.057	0.263,0.043,0.0	-0.026
13938	gene:Solyc06g070980.2	NA	6	-	43590338	43590427	43590401	43590427	43589797	43589858	13938	428,376,755	7673,4201,7819	369,187,243	3274,1770,2877	212	149	7.147495818163314e-20	2.16854180589e-18	0.038,0.059,0.064	0.073,0.069,0.056	-0.012
14483	gene:Solyc05g014110.2	NA	5	+	7800990	7801096	7800990	7801084	7801333	7801867	14483	9,4,10	230,160,275	7,4,8	101,82,104	161	149	8.093667673305003e-20	2.45079431135e-18	0.035,0.023,0.033	0.06,0.043,0.066	-0.026
12434	gene:Solyc10g017490.1	NA	10	+	5466738	5466842	5466738	5466816	5466930	5467025	12434	5,2,2	0,0,3	3,1,4	4,5,2	175	149	1.0375868267895555e-19	3.13570515971e-18	1.0,1.0,0.362	0.39,0.146,0.63	0.399
6560	gene:Solyc03g117420.2	NA	3	-	66555676	66555892	66555779	66555892	66555520	66555597	6560	1020,653,1065	9,18,7	260,193,264	2,2,2	252	149	1.1590557677330457e-19	3.49595668381e-18	0.985,0.955,0.989	0.987,0.983,0.987	-0.009
2094	gene:Solyc09g061420.2	NA	9	-	59094590	59094808	59094594	59094808	59093717	59093864	2094	5,2,1	10,4,7	2,0,0	2,4,7	153	149	1.1694837938456092e-19	3.52053376771e-18	0.327,0.327,0.122	0.493,0.0,0.0	0.094
856	gene:Solyc01g068210.2	NA	1	+	77314332	77314553	77314332	77314388	77315514	77315600	856	22,26,25	178,112,148	20,0,19	125,73,131	314	149	1.2472763841790938e-19	3.74741035037e-18	0.055,0.099,0.074	0.071,0.0,0.064	0.031
7737	gene:Solyc10g080130.1	NA	10	+	61518622	61518849	61518622	61518826	61519132	61519379	7737	35,17,39	3,2,1	3,2,6	0,1,4	172	149	1.442957374903343e-19	4.32691082342e-18	0.91,0.88,0.971	1.0,0.634,0.565	0.187
15311	gene:Solyc08g081920.2	NA	8	+	64834297	64834421	64834297	64834393	64835346	64835434	15311	171,125,190	1,7,4	181,146,179	2,3,1	177	149	1.4477083484299793e-19	4.33274419085e-18	0.993,0.938,0.976	0.987,0.976,0.993	-0.016
14009	gene:Solyc05g055160.2	NA	5	-	64924568	64924668	64924586	64924668	64924461	64924473	14009	753,612,864	149,0,0	445,308,412	0,0,0	167	149	1.4642907611896067e-19	4.37389598163e-18	0.818,1.0,1.0	1.0,1.0,1.0	-0.061
8699	gene:Solyc03g019940.2	NA	3	-	61277218	61277280	61277225	61277280	61277041	61277125	8699	73,46,72	14,19,20	44,36,47	11,4,8	156	149	1.661594856530196e-19	4.95366976243e-18	0.833,0.698,0.775	0.793,0.896,0.849	-0.077
3683	gene:Solyc07g040950.2	NA	7	-	51202020	51202241	51202066	51202241	51201412	51201496	3683	1,0,3	45,29,23	5,3,3	16,12,7	195	149	2.160407564875547e-19	6.42835723013e-18	0.017,0.0,0.091	0.193,0.16,0.247	-0.164
16064	gene:Solyc07g056150.2	NA	7	-	63997671	63997815	63997675	63997815	63997346	63997429	16064	2,4,7	360,303,388	12,6,5	459,276,329	153	149	2.170898660852716e-19	6.44715154222e-18	0.005,0.013,0.017	0.025,0.021,0.015	-0.009
15271	gene:Solyc12g099320.1	NA	12	-	66508224	66508328	66508250	66508328	66508034	66508128	15271	1,2,2	89,45,80	1,4,4	52,59,52	175	149	2.3830713582114757e-19	7.0636796516e-18	0.009,0.036,0.021	0.016,0.055,0.061	-0.022
15260	gene:Solyc03g058470.1	NA	3	-	24714671	24714854	24714708	24714854	24713536	24713938	15260	5,2,6	4,5,1	6,1,6	0,3,0	186	149	2.5675299807998153e-19	7.59585545852e-18	0.5,0.243,0.828	1.0,0.211,1.0	-0.213
4649	gene:Solyc05g016440.2	NA	5	-	16795711	16795893	16795742	16795893	16792806	16792910	4649	126,58,81	9,13,11	58,62,87	7,2,7	180	149	2.635091055041538e-19	7.78082431415e-18	0.921,0.787,0.859	0.873,0.962,0.911	-0.06
63	gene:Solyc01g090200.2	NA	1	+	83825971	83826056	83825971	83826039	83826888	83826970	63	2,2,4	91,28,72	0,0,1	35,31,27	166	149	2.7944277667071343e-19	8.23556259566e-18	0.019,0.06,0.047	0.0,0.0,0.032	0.031
15164	gene:Solyc05g055940.2	NA	5	+	65377630	65377737	65377630	65377700	65378473	65378881	15164	8,12,10	141,124,180	7,0,6	108,94,110	186	149	3.547682006844541e-19	1.04355910918e-17	0.043,0.072,0.043	0.049,0.0,0.042	0.022
715	gene:Solyc08g076890.2	NA	8	+	60822030	60822265	60822030	60822214	60822457	60822676	715	435,347,692	122,0,2	298,224,333	0,0,0	200	149	4.118869084792952e-19	1.20927177332e-17	0.727,1.0,0.996	1.0,1.0,1.0	-0.092
7612	gene:Solyc03g120350.2	NA	3	+	68788439	68788658	68788439	68788540	68788857	68789420	7612	13,5,23	184,157,222	12,13,4	218,165,237	267	149	4.160734074721788e-19	1.21924509138e-17	0.038,0.017,0.055	0.03,0.042,0.009	0.01
34	gene:Solyc01g007790.2	NA	1	+	1939494	1939562	1939494	1939497	1939737	1939842	34	34,12,20	34,13,14	8,14,26	9,8,9	214	149	4.855105297493452e-19	1.42002634676e-17	0.41,0.391,0.499	0.382,0.549,0.668	-0.1
15512	gene:Solyc05g044610.1	NA	5	-	57189651	57189845	57189654	57189845	57189200	57189501	15512	6,9,8	200,103,140	16,7,5	44,59,80	152	149	4.90237122776477e-19	1.4311402433e-17	0.029,0.079,0.053	0.263,0.104,0.058	-0.088
14765	gene:Solyc02g088110.2	NA	2	-	50301493	50301667	50301614	50301667	50300397	50300455	14765	19,14,11	8,5,3	4,3,2	5,2,1	270	149	4.975533827718127e-19	1.4497579038e-17	0.567,0.607,0.669	0.306,0.453,0.525	0.186
7052	gene:Solyc03g005730.2	NA	3	-	511042	511205	511046	511205	509259	509658	7052	11,8,16	294,296,524	16,19,20	472,351,366	153	149	7.390069428323415e-19	2.14924373223e-17	0.035,0.026,0.029	0.032,0.05,0.051	-0.014
1015	gene:Solyc02g089800.2	NA	2	-	51498622	51498770	51498637	51498770	51497678	51498263	1015	201,178,267	1,0,6	171,135,180	5,4,3	164	149	7.513584128686026e-19	2.18105788908e-17	0.995,1.0,0.976	0.969,0.968,0.982	0.017
13933	gene:Solyc06g070980.2	NA	6	-	43590332	43590427	43590401	43590427	43589797	43589858	13933	442,382,771	7673,4201,7819	378,194,253	3274,1770,2877	218	149	7.884576142123245e-19	2.28445608561e-17	0.038,0.059,0.063	0.073,0.07,0.057	-0.013
14840	gene:Solyc12g009890.1	NA	12	+	3065308	3065344	3065308	3065324	3066000	3066126	14840	233,203,298	14,5,4	489,262,357	37,14,23	169	149	8.04249853489198e-19	2.32584840589e-17	0.936,0.973,0.985	0.921,0.943,0.932	0.033
9636	gene:Solyc11g065020.1	NA	11	+	50337356	50337411	50337356	50337367	50338352	50338517	9636	36,14,16	76,47,25	7,4,11	24,25,26	193	149	8.166492151659216e-19	2.35729230464e-17	0.268,0.187,0.331	0.184,0.11,0.246	0.082
5815	gene:Solyc09g083120.2	NA	9	-	68802268	68802430	68802331	68802430	68801689	68801848	5815	21,4,15	55,19,24	0,0,4	7,4,2	212	149	9.336786136899727e-19	2.69007440881e-17	0.212,0.129,0.305	0.0,0.0,0.584	0.021
14007	gene:Solyc05g055160.2	NA	5	-	64924568	64924668	64924628	64924668	64924461	64924473	14007	2371,2757,3259	1342,0,0	1219,1335,1547	783,0,0	209	149	1.1340555004665736e-18	3.2613070938e-17	0.557,1.0,1.0	0.526,1.0,1.0	0.01
13073	gene:Solyc06g060810.2	NA	6	-	38840326	38840517	38840434	38840517	38839756	38840015	13073	4,3,3	93,84,143	1,4,11	81,87,94	257	149	1.1739688204285303e-18	3.36981421819e-17	0.024,0.02,0.012	0.007,0.026,0.064	-0.014
6788	gene:Solyc11g064950.1	NA	11	-	50266394	50266616	50266564	50266616	50265074	50265346	6788	29,13,15	207,233,222	4,15,9	169,146,157	319	149	1.247098504152032e-18	3.57308760661e-17	0.061,0.025,0.031	0.011,0.046,0.026	0.011
15937	gene:Solyc10g044510.1	NA	10	+	26656924	26657003	26656924	26656999	26657546	26657632	15937	1,1,5	32,17,49	2,2,0	48,47,50	153	149	1.5112735641436837e-18	4.32196252798e-17	0.03,0.054,0.09	0.039,0.04,0.0	0.032
13626	gene:Solyc09g059600.2	NA	9	+	54907438	54907562	54907438	54907542	54908139	54908634	13626	6,7,9	41,19,38	6,1,6	38,40,48	169	149	1.689612461679333e-18	4.82304718035e-17	0.114,0.245,0.173	0.122,0.022,0.099	0.096
2096	gene:Solyc09g061420.2	NA	9	-	59095920	59096061	59096008	59096061	59095611	59095806	2096	27,16,35	6,0,2	17,11,9	10,0,0	237	149	2.1320757604295195e-18	6.07484242958e-17	0.739,1.0,0.917	0.517,1.0,1.0	0.046
13312	gene:Solyc03g113140.2	NA	3	-	63406085	63406297	63406226	63406297	63405907	63406003	13312	1,4,0	23,18,19	3,5,2	28,16,14	290	149	2.2064436153356455e-18	6.27515814947e-17	0.022,0.102,0.0	0.052,0.138,0.068	-0.045
13736	gene:Solyc07g066650.2	NA	7	-	68010436	68010577	68010440	68010577	68009259	68009318	13736	193,110,144	822,428,774	63,18,67	372,329,352	153	149	2.2737548241474103e-18	6.45470510098e-17	0.186,0.2,0.153	0.142,0.051,0.156	0.063
16013	gene:Solyc09g008680.2	NA	9	-	2131626	2131876	2131684	2131876	2131123	2131191	16013	37,48,22	4,2,5	28,15,26	2,2,0	207	149	2.2940895576762694e-18	6.50048165857e-17	0.869,0.945,0.76	0.91,0.844,1.0	-0.06
4799	gene:Solyc07g054830.2	NA	7	-	63006407	63006653	63006604	63006653	63006146	63006229	4799	5,6,6	107,70,87	22,11,14	160,93,129	346	149	2.527392545055136e-18	7.14844744932e-17	0.02,0.036,0.029	0.056,0.048,0.045	-0.021
6321	gene:Solyc05g026510.2	NA	5	-	41691578	41691779	41691704	41691779	41691361	41691499	6321	128,130,130	10,2,4	95,32,81	0,2,3	275	149	2.5408135103386842e-18	7.17326929436e-17	0.874,0.972,0.946	1.0,0.897,0.936	-0.014
6182	gene:Solyc09g031750.2	NA	9	-	28024222	28024321	28024226	28024321	28023612	28024112	6182	4,3,5	12,1,2	1,0,4	0,1,2	153	149	2.8519778635874516e-18	8.0370609758e-17	0.245,0.745,0.709	1.0,0.0,0.661	0.013
9149	gene:Solyc09g074360.2	NA	9	-	66162198	66162370	66162200	66162370	66161869	66162004	9149	13,8,8	108,58,57	11,5,6	98,67,113	151	149	2.8615837479802912e-18	8.04944222588e-17	0.106,0.12,0.122	0.1,0.069,0.05	0.043
4476	gene:Solyc11g007090.1	NA	11	+	1557510	1557573	1557510	1557545	1557831	1558104	4476	2,3,5	17,6,9	3,1,0	13,4,8	177	149	3.347005127512334e-18	9.39778185167e-17	0.09,0.296,0.319	0.163,0.174,0.0	0.123
3162	gene:Solyc09g055570.2	NA	9	+	42210967	42211119	42210967	42211042	42211949	42212035	3162	76,44,56	239,197,282	11,16,15	188,139,207	226	149	4.510335396389647e-18	1.26412176999e-16	0.173,0.128,0.116	0.037,0.071,0.046	0.088
4457	gene:Solyc07g040780.2	NA	7	-	49714479	49714596	49714544	49714596	49713791	49714231	4457	71,56,101	1,2,6	136,71,88	6,4,10	214	149	4.669635396884688e-18	1.30639817815e-16	0.98,0.951,0.921	0.94,0.925,0.86	0.042
15842	gene:Solyc01g087400.2	NA	1	-	82352353	82352479	82352382	82352479	82350761	82350842	15842	4,0,7	83,44,105	1,0,2	50,23,19	178	149	5.0854977742325185e-18	1.4201689354e-16	0.039,0.0,0.053	0.016,0.0,0.081	-0.002
1139	gene:Solyc07g052510.2	NA	7	+	61020950	61021115	61020950	61020964	61021185	61021912	1139	9547,5775,7581	190,117,0	6842,4784,6838	0,0,0	300	149	5.916493369835111e-18	1.64924922582e-16	0.961,0.961,1.0	1.0,1.0,1.0	-0.026
5160	gene:Solyc09g005230.2	NA	9	-	178668	178806	178705	178806	178329	178388	5160	5,0,1	6,2,8	2,2,3	0,3,2	186	149	6.6058267026749366e-18	1.83808615801e-16	0.4,0.0,0.091	1.0,0.348,0.546	-0.468
1684	gene:Solyc04g078750.2	NA	4	+	63415044	63415173	63415044	63415128	63415484	63416058	1684	2,3,5	10,0,3	1,2,2	4,6,6	194	149	7.78790375340763e-18	2.16310427453e-16	0.133,1.0,0.561	0.161,0.204,0.204	0.375
722	gene:Solyc08g076890.2	NA	8	+	60822030	60822235	60822030	60822214	60822457	60822676	722	234,144,288	122,0,2	151,104,167	0,0,0	170	149	8.513484780923187e-18	2.36039040344e-16	0.627,1.0,0.992	1.0,1.0,1.0	-0.127
719	gene:Solyc08g076890.2	NA	8	+	60822030	60822247	60822030	60822214	60822457	60822676	719	339,227,501	122,0,2	174,146,255	0,0,0	182	149	9.328261462255621e-18	2.58165487028e-16	0.695,1.0,0.995	1.0,1.0,1.0	-0.103
1138	gene:Solyc07g052510.2	NA	7	+	61020950	61021108	61020950	61020964	61021185	61021912	1138	9373,5685,7437	190,117,0	6693,4700,6709	0,0,0	293	149	9.36434297207731e-18	2.58700444576e-16	0.962,0.961,1.0	1.0,1.0,1.0	-0.026
2865	gene:Solyc03g005250.2	NA	3	-	144792	144933	144846	144933	144102	144470	2865	4,1,1	11,11,12	2,0,1	20,15,21	203	149	1.109283173267113e-17	3.05904643657e-16	0.211,0.063,0.058	0.068,0.0,0.034	0.077
15542	gene:Solyc01g103020.2	NA	1	+	91690985	91691232	91690985	91691040	91691313	91691430	15542	79,52,60	10,7,8	16,22,21	4,7,6	341	149	1.7548466598153433e-17	4.83067682131e-16	0.775,0.764,0.766	0.636,0.579,0.605	0.162
10572	gene:Solyc06g065460.2	NA	6	-	40857229	40857428	40857333	40857428	40855597	40855714	10572	3,15,9	94,90,115	4,1,2	124,90,106	253	149	1.9717989874862216e-17	5.41823696864e-16	0.018,0.089,0.044	0.019,0.007,0.011	0.038
14314	gene:Solyc10g079360.1	NA	10	-	60908506	60908656	60908525	60908656	60908282	60908371	14314	1,1,1	6,4,7	0,2,0	5,1,9	168	149	2.0158058155842812e-17	5.5293231279e-16	0.129,0.181,0.112	0.0,0.639,0.0	-0.072
2407	gene:Solyc05g013560.2	NA	5	+	6839792	6839968	6839792	6839927	6840362	6840648	2407	137,96,195	3,2,12	85,39,77	1,0,4	190	149	2.0321804696631128e-17	5.55450672443e-16	0.973,0.974,0.927	0.985,1.0,0.938	-0.016
6311	gene:Solyc09g014170.2	NA	9	-	5650638	5650838	5650795	5650838	5650149	5650411	6311	40,9,34	11,12,10	36,8,33	3,9,5	306	149	2.0293224885558295e-17	5.55450672443e-16	0.639,0.268,0.623	0.854,0.302,0.763	-0.13
5681	gene:Solyc04g025290.2	NA	4	-	24330164	24330351	24330170	24330351	24329325	24329705	5681	114,125,154	0,7,0	95,67,84	2,8,0	155	149	2.372759190141374e-17	6.47394349353e-16	1.0,0.945,1.0	0.979,0.89,1.0	0.025
12425	gene:Solyc11g066410.1	NA	11	-	52190828	52190981	52190933	52190981	52190264	52190385	12425	5,3,4	37,32,37	4,0,2	46,23,32	254	149	2.4676580437066706e-17	6.72099526789e-16	0.073,0.052,0.06	0.049,0.0,0.035	0.034
13939	gene:Solyc06g070980.2	NA	6	-	43590335	43590427	43590401	43590427	43589797	43589858	13939	428,377,755	7673,4201,7819	369,188,243	3274,1770,2877	215	149	2.5391668016222916e-17	6.90358326011e-16	0.037,0.059,0.063	0.072,0.069,0.055	-0.012
8572	gene:Solyc11g005170.1	NA	11	+	155648	155752	155648	155737	155921	156014	8572	5,6,15	388,298,539	7,4,4	462,296,403	164	149	2.60566376852358e-17	7.07192716649e-16	0.012,0.018,0.025	0.014,0.012,0.009	0.007
4157	gene:Solyc01g094030.2	NA	1	-	85609997	85610093	85610010	85610093	85609771	85609907	4157	3,1,1	48,26,27	0,4,3	19,12,18	162	149	2.6688208897538388e-17	7.23063175447e-16	0.054,0.034,0.033	0.0,0.235,0.133	-0.082
11275	gene:Solyc06g051620.2	NA	6	-	35170586	35170712	35170600	35170712	35170408	35170495	11275	5,5,5	142,100,158	10,6,12	151,130,182	163	149	2.715513861113497e-17	7.33141268482e-16	0.031,0.044,0.028	0.057,0.04,0.057	-0.017
3034	gene:Solyc11g044540.1	NA	11	+	32497884	32498020	32497884	32498013	32501505	32501682	3034	2,1,0	34,17,28	3,2,2	29,29,43	156	149	2.714051294050623e-17	7.33141268482e-16	0.053,0.053,0.0	0.09,0.062,0.043	-0.03
280	gene:Solyc12g098440.1	NA	12	+	65939910	65940040	65939910	65939916	65942902	65943613	280	17,8,14	104,44,58	13,6,2	76,43,50	273	149	2.897224276329682e-17	7.80834808017e-16	0.082,0.09,0.116	0.085,0.071,0.021	0.037
2257	gene:Solyc03g120200.1	NA	3	-	68656651	68656739	68656659	68656739	68656457	68656573	2257	4,6,8	4,0,0	5,4,6	8,0,0	157	149	2.917414774730941e-17	7.84906556902e-16	0.487,1.0,1.0	0.372,1.0,1.0	0.038
2871	gene:Solyc03g025400.2	NA	3	-	2824618	2824773	2824704	2824773	2824074	2824231	2871	9,6,12	38,36,17	4,7,21	16,22,25	235	149	3.130315896980843e-17	8.40721189514e-16	0.131,0.096,0.309	0.137,0.168,0.348	-0.039
10727	gene:Solyc09g090020.2	NA	9	-	69588396	69589323	69589239	69589323	69587607	69588125	10727	144,68,126	71,44,67	87,62,99	19,6,2	992	149	3.552011415202419e-17	9.52321393836e-16	0.234,0.188,0.22	0.408,0.608,0.881	-0.418
2600	gene:Solyc09g007680.2	NA	9	-	1228171	1228315	1228232	1228315	1228006	1228086	2600	29,17,25	112,67,66	6,2,27	68,53,49	210	149	3.575720185923766e-17	9.57016409553e-16	0.155,0.153,0.212	0.059,0.026,0.281	0.051
3396	gene:Solyc10g083870.1	NA	10	-	63600033	63600152	63600071	63600152	63599859	63599954	3396	7,1,6	53,49,116	1,3,3	98,59,48	187	149	4.145809756636552e-17	1.10767716387e-15	0.095,0.016,0.04	0.008,0.039,0.047	0.019
6866	gene:Solyc03g033560.2	NA	3	-	5108473	5108611	5108557	5108611	5107879	5108271	6866	115,62,93	1,6,4	43,28,42	0,2,0	233	149	4.197989042956018e-17	1.11968125717e-15	0.987,0.869,0.937	1.0,0.9,1.0	-0.036
239	gene:Solyc06g060420.2	NA	6	-	38433584	38433627	38433596	38433627	38433403	38433479	239	9,6,4	1,4,4	3,14,14	4,2,0	161	149	4.48373190989809e-17	1.19383227387e-15	0.893,0.581,0.481	0.41,0.866,1.0	-0.107
4020	gene:Solyc07g066340.2	NA	7	-	67814414	67814494	67814419	67814494	67813870	67813951	4020	3,1,0	5,9,4	2,0,0	15,1,11	154	149	4.7785075161886166e-17	1.27012894273e-15	0.367,0.097,0.0	0.114,0.0,0.0	0.117
14474	gene:Solyc01g065690.2	NA	1	-	72284228	72284317	72284232	72284317	72282921	72284139	14474	4,9,1	42,14,40	4,6,7	18,6,36	153	149	5.2547888105370974e-17	1.39432480414e-15	0.085,0.385,0.024	0.178,0.493,0.159	-0.112
6936	gene:Solyc03g025980.2	NA	3	+	3402974	3403109	3402974	3402979	3403401	3403517	6936	12,10,22	188,134,249	8,6,9	193,107,145	279	149	5.463092471334054e-17	1.44711041226e-15	0.033,0.038,0.045	0.022,0.029,0.032	0.011
2825	gene:Solyc10g007500.2	NA	10	-	1833893	1834136	1834034	1834136	1833580	1833750	2825	25,13,37	404,276,362	0,7,2	176,147,201	290	149	6.062119710264224e-17	1.60303621037e-15	0.031,0.024,0.05	0.0,0.024,0.005	0.025
2927	gene:Solyc01g009120.2	NA	1	-	3137732	3137850	3137748	3137850	3136169	3136241	2927	2,4,2	9,3,10	2,0,5	5,0,7	165	149	6.727394779340704e-17	1.77591722354e-15	0.167,0.546,0.153	0.265,NA,0.392	-0.04
6160	gene:Solyc01g080840.2	NA	1	-	80135452	80135560	80135456	80135560	80135156	80135336	6160	12,13,25	29,18,40	8,6,4	20,18,12	153	149	7.793565705047678e-17	2.05385725568e-15	0.287,0.413,0.378	0.28,0.245,0.245	0.103
889	gene:Solyc06g083760.2	NA	6	+	49094713	49094896	49094713	49094890	49094994	49095027	889	15,11,13	77,40,54	2,7,7	25,37,46	155	149	7.878137082804946e-17	2.07260768262e-15	0.158,0.209,0.188	0.071,0.154,0.128	0.067
10293	gene:Solyc05g051680.2	NA	5	+	62076176	62076296	62076176	62076279	62076677	62076790	10293	1,5,0	34,26,48	0,2,0	19,24,32	166	149	9.131279733466136e-17	2.39820328102e-15	0.026,0.147,0.0	0.0,0.07,0.0	0.034
1457	gene:Solyc12g014100.1	NA	12	+	4921476	4921656	4921476	4921652	4921790	4921860	1457	26,15,17	172,93,176	0,2,3	61,36,67	153	149	9.999191981760191e-17	2.62168967359e-15	0.128,0.136,0.086	0.0,0.051,0.042	0.086
9153	gene:Solyc01g096100.2	NA	1	-	87202671	87202872	87202804	87202872	87200229	87201194	9153	437,231,355	15,7,2	179,108,146	2,0,0	282	149	1.0446318932592664e-16	2.73427971654e-15	0.939,0.946,0.989	0.979,1.0,1.0	-0.035
2941	gene:Solyc10g050840.1	NA	10	+	50920428	50920511	50920428	50920500	50920615	50920767	2941	20,10,27	197,138,155	7,12,3	177,133,114	160	149	1.1255558445283755e-16	2.94110979815e-15	0.086,0.063,0.14	0.036,0.078,0.024	0.05
8911	gene:Solyc06g050930.2	NA	6	+	33889757	33889893	33889757	33889838	33890550	33891507	8911	78,50,58	2,2,5	45,45,44	7,10,0	204	149	1.2570727060863814e-16	3.27921854731e-15	0.966,0.948,0.894	0.824,0.767,1.0	0.072
2194	gene:Solyc08g076470.2	NA	8	+	60480385	60480447	60480385	60480425	60480799	60480857	2194	6,0,2	5,3,7	0,2,0	6,0,0	171	149	1.3173460573989767e-16	3.43065348472e-15	0.511,0.0,0.199	0.0,1.0,NA	-0.263
15398	gene:Solyc02g088940.2	NA	2	+	50859576	50859632	50859576	50859628	50859741	50859967	15398	8,2,6	2,2,8	6,0,0	0,0,2	153	149	1.3936178182594045e-16	3.62317171168e-15	0.796,0.493,0.422	1.0,NA,0.0	0.07
678	gene:Solyc02g094630.2	NA	2	-	55215156	55215283	55215199	55215283	55215010	55215076	678	3,0,6	38,23,23	0,0,3	15,12,20	192	149	1.4577571534956054e-16	3.78355356663e-15	0.058,0.0,0.168	0.0,0.0,0.104	0.041
6149	gene:Solyc09g074110.2	NA	9	+	65804817	65804902	65804817	65804889	65807927	65808143	6149	18,8,17	10,2,4	7,0,1	1,0,1	162	149	1.5260835640869025e-16	3.95424638929e-15	0.623,0.786,0.796	0.866,NA,0.479	0.063
10738	gene:Solyc05g009980.2	NA	5	-	4176769	4176912	4176801	4176912	4176173	4176692	10738	34,33,30	1521,1406,1825	18,14,36	1727,1176,1473	181	149	1.541897501165648e-16	3.98852983425e-15	0.018,0.019,0.013	0.009,0.01,0.02	0.004
7319	gene:Solyc10g080070.1	NA	10	+	61467683	61467788	61467683	61467784	61468721	61468799	7319	17,15,22	7,1,1	28,14,44	1,2,3	153	149	1.7248801159094285e-16	4.45440194481e-15	0.703,0.936,0.955	0.965,0.872,0.935	-0.059
6740	gene:Solyc01g096740.2	NA	1	-	87755038	87755123	87755042	87755123	87754840	87754943	6740	5,1,0	40,29,38	0,1,0	40,32,25	153	149	1.8213453372661413e-16	4.69566544965e-15	0.109,0.032,0.0	0.0,0.03,0.0	0.037
6631	gene:Solyc06g036780.2	NA	6	+	27831716	27831809	27831716	27831805	27832851	27832908	6631	8,3,2	31,23,19	1,3,3	29,22,25	153	149	1.9934053106042635e-16	5.13069303528e-15	0.201,0.113,0.093	0.032,0.117,0.105	0.051
6728	gene:Solyc07g007040.2	NA	7	-	1827431	1827662	1827434	1827662	1827175	1827333	6728	19,14,6	197,66,123	5,1,5	80,48,31	152	149	2.0796737452585151e-16	5.34382722929e-15	0.086,0.172,0.046	0.058,0.02,0.137	0.03
16141	gene:Solyc02g014350.2	NA	2	+	15788892	15789085	15788892	15788929	15789529	15790140	16141	59,33,35	51,22,41	38,21,12	41,11,38	305	149	2.3153449529703746e-16	5.93951363932e-15	0.361,0.423,0.294	0.312,0.483,0.134	0.05
11448	gene:Solyc11g007140.1	NA	11	+	1592000	1592173	1592000	1592162	1592341	1592417	11448	83,55,112	0,0,6	83,41,65	6,9,0	160	149	2.3740054317257963e-16	6.07989483949e-15	1.0,1.0,0.946	0.928,0.809,1.0	0.07
8152	gene:Solyc08g061260.2	NA	8	+	48334887	48335094	48334887	48335057	48335204	48335308	8152	12,13,7	122,105,154	7,6,8	130,102,155	186	149	2.434022867059784e-16	6.22328065166e-15	0.073,0.09,0.035	0.041,0.045,0.04	0.024
376	gene:Solyc06g084350.2	NA	6	-	49496963	49497184	49497069	49497184	49496362	49496427	376	13,13,29	313,179,292	16,8,16	360,160,289	255	149	2.603969499851028e-16	6.64679355144e-15	0.024,0.041,0.055	0.025,0.028,0.031	0.012
2357	gene:Solyc01g106360.2	NA	1	+	94290498	94290648	94290498	94290637	94290729	94290830	2357	45,21,29	23,12,24	40,28,25	34,25,24	160	149	3.2995222020961263e-16	8.40833685924e-15	0.646,0.62,0.529	0.523,0.511,0.492	0.09
6997	gene:Solyc04g076710.2	NA	4	-	61603589	61603685	61603600	61603685	61603337	61603424	6997	32,22,18	1,5,6	17,19,16	3,2,0	160	149	4.003600328531848e-16	1.01857660418e-14	0.968,0.804,0.736	0.841,0.898,1.0	-0.077
15570	gene:Solyc07g016200.2	NA	7	-	6445431	6445558	6445446	6445558	6444541	6444615	15570	43,30,23	514,322,374	35,31,49	398,321,403	164	149	4.1602079786935726e-16	1.05667914169e-14	0.071,0.078,0.053	0.074,0.081,0.099	-0.017
10482	gene:Solyc11g040370.1	NA	11	+	37787340	37787569	37787340	37787454	37789602	37789875	10482	86,48,81	146,101,128	42,25,26	178,132,204	264	149	4.2671322645384915e-16	1.08205785815e-14	0.25,0.211,0.263	0.118,0.097,0.067	0.147
15901	gene:Solyc03g111310.2	NA	3	+	61928758	61928911	61928758	61928907	61929269	61929433	15901	9,3,7	13,10,12	2,0,0	7,1,5	153	149	4.290883186659671e-16	1.0862968697e-14	0.403,0.226,0.362	0.218,0.0,0.0	0.258
15365	gene:Solyc07g041150.2	NA	7	+	51893409	51893598	51893409	51893578	51893684	51893840	15365	7,8,13	320,203,293	3,4,5	209,154,178	169	149	4.4063201380876314e-16	1.11369561199e-14	0.019,0.034,0.038	0.012,0.022,0.024	0.011
721	gene:Solyc08g076890.2	NA	8	+	60822030	60822232	60822030	60822214	60822457	60822676	721	167,58,152	122,0,2	88,43,103	0,0,0	167	149	4.4216739164118185e-16	1.11575016816e-14	0.55,1.0,0.985	1.0,1.0,1.0	-0.155
3247	gene:Solyc08g062910.2	NA	8	-	52325746	52325894	52325837	52325894	52324944	52325076	3247	75,26,46	1009,488,984	15,5,7	1156,536,840	240	149	4.452749249893179e-16	1.12175867318e-14	0.044,0.032,0.028	0.008,0.006,0.005	0.028
5649	gene:Solyc01g087650.2	NA	1	+	82591342	82591515	82591342	82591495	82592996	82593164	5649	7,2,1	88,40,65	0,3,4	130,71,98	169	149	4.74195493341713e-16	1.19267117324e-14	0.066,0.042,0.013	0.0,0.036,0.035	0.017
11337	gene:Solyc09g066420.2	NA	9	-	64843770	64843975	64843928	64843975	64843534	64843638	11337	16,14,6	11,11,10	11,5,10	7,5,0	307	149	4.960744880631478e-16	1.24567127141e-14	0.414,0.382,0.226	0.433,0.327,1.0	-0.246
2420	gene:Solyc01g111990.2	NA	1	+	98128773	98128884	98128773	98128858	98128975	98129893	2420	17,10,10	0,5,0	14,2,0	2,0,0	175	149	5.422944290762303e-16	1.35952156952e-14	1.0,0.63,1.0	0.856,1.0,NA	-0.051
5945	gene:Solyc08g074750.2	NA	8	-	58891283	58891524	58891287	58891524	58886839	58887148	5945	24,31,35	2,3,4	24,47,26	6,10,12	153	149	6.040535981710959e-16	1.51189622635e-14	0.921,0.91,0.895	0.796,0.821,0.678	0.144
3883	gene:Solyc05g051490.2	NA	5	-	61843306	61843417	61843310	61843417	61841459	61842331	3883	16,4,18	121,145,187	7,9,3	153,95,105	153	149	6.087111652639634e-16	1.52108843449e-14	0.114,0.026,0.086	0.043,0.084,0.027	0.024
12829	gene:Solyc12g096280.1	NA	12	-	65272025	65272184	65272144	65272184	65271085	65271150	12829	4,3,5	39,24,48	3,0,1	35,16,20	268	149	7.248194336725245e-16	1.80830153703e-14	0.054,0.065,0.055	0.045,0.0,0.027	0.034
13303	gene:Solyc09g055930.2	NA	9	-	46193924	46194288	46194040	46194288	46193301	46193667	13303	62,35,60	0,0,4	59,50,56	4,3,1	265	149	7.5172874175390425e-16	1.87241079982e-14	1.0,1.0,0.894	0.892,0.904,0.969	0.043
2050	gene:Solyc03g118660.2	NA	3	-	67527561	67527652	67527567	67527652	67527368	67527464	2050	3,1,8	110,87,78	7,3,6	92,48,58	155	149	8.060514871795598e-16	2.00448520395e-14	0.026,0.011,0.09	0.068,0.057,0.09	-0.029
4751	gene:Solyc09g066010.2	NA	9	+	64286230	64286405	64286230	64286356	64286746	64287144	4751	18,3,3	151,142,234	13,6,13	98,81,129	198	149	8.374239031069017e-16	2.07915391249e-14	0.082,0.016,0.01	0.091,0.053,0.07	-0.035
3366	gene:Solyc01g007950.2	NA	1	-	2138461	2138653	2138521	2138653	2138251	2138396	3366	4,2,3	7,4,2	3,0,1	9,0,5	209	149	8.448831077774305e-16	2.09323886889e-14	0.289,0.263,0.517	0.192,NA,0.125	0.198
7664	gene:Solyc05g007260.2	NA	5	-	1927209	1927266	1927261	1927266	1927046	1927108	7664	14,12,26	3,2,8	27,19,17	3,2,3	201	149	8.458078444531133e-16	2.09323886889e-14	0.776,0.816,0.707	0.87,0.876,0.808	-0.085
4371	gene:Solyc05g051630.2	NA	5	+	62005954	62006029	62005954	62006018	62007362	62007434	4371	22,41,28	22,20,18	11,20,25	6,5,11	160	149	1.0745000109691223e-15	2.6549605871e-14	0.482,0.656,0.592	0.631,0.788,0.679	-0.123
7792	gene:Solyc03g005680.2	NA	3	-	487108	487309	487224	487309	484675	486101	7792	3,3,3	1,0,1	2,0,1	0,11,1	265	149	1.3135320801887007e-15	3.24039551348e-14	0.628,1.0,0.628	1.0,0.0,0.36	0.299
4575	gene:Solyc02g081380.2	NA	2	-	45372710	45372878	45372783	45372878	45372055	45372104	4575	203,133,208	7,2,1	311,199,378	16,8,1	222	149	1.3462050285602481e-15	3.31570083829e-14	0.951,0.978,0.993	0.929,0.943,0.996	0.018
4885	gene:Solyc03g043660.2	NA	3	-	7150460	7150681	7150498	7150681	7150302	7150382	4885	43,13,39	379,302,568	11,7,4	334,266,304	187	149	1.3750077794787868e-15	3.38124922587e-14	0.083,0.033,0.052	0.026,0.021,0.01	0.037
6963	gene:Solyc08g065350.2	NA	8	+	53263627	53263717	53263627	53263674	53263871	53263916	6963	10,7,9	211,87,149	0,6,1	61,87,72	192	149	1.4063423078277674e-15	3.45280512874e-14	0.035,0.059,0.045	0.0,0.051,0.011	0.026
2960	gene:Solyc02g024020.2	NA	2	-	24802182	24802376	24802223	24802376	24801409	24801486	2960	1,0,2	64,40,61	5,14,12	58,36,30	190	149	1.459754838997064e-15	3.57825301248e-14	0.012,0.0,0.025	0.063,0.234,0.239	-0.166
10101	gene:Solyc02g072310.2	NA	2	+	41597223	41597295	41597223	41597282	41597377	41597437	10101	18,6,17	1,2,4	14,1,16	4,1,6	162	149	1.5429240723234116e-15	3.77612938968e-14	0.943,0.734,0.796	0.763,0.479,0.71	0.174
5412	gene:Solyc04g078990.2	NA	4	-	63612354	63612556	63612359	63612556	63611157	63611782	5412	25,12,16	111,63,75	22,13,12	65,48,39	154	149	1.632563943590902e-15	3.98919066153e-14	0.179,0.156,0.171	0.247,0.208,0.229	-0.059
12082	gene:Solyc02g082660.2	NA	2	+	46313201	46313342	46313201	46313274	46313556	46313642	12082	11,0,13	39,39,36	2,4,3	51,21,40	217	149	1.705820394928567e-15	4.16160890346e-14	0.162,0.0,0.199	0.026,0.116,0.049	0.057
4226	gene:Solyc12g098530.1	NA	12	-	66005214	66005368	66005265	66005368	66004434	66004517	4226	2,7,3	20,20,24	4,0,6	0,11,10	200	149	1.712066888295361e-15	4.16803817484e-14	0.069,0.207,0.085	1.0,0.0,0.309	-0.316
8441	gene:Solyc12g088050.1	NA	12	-	63542881	63543023	63542910	63543023	63542632	63542786	8441	11,10,20	3,0,6	12,9,2	5,2,4	178	149	1.713853681940986e-15	4.16803817484e-14	0.754,1.0,0.736	0.668,0.79,0.295	0.246
12115	gene:Solyc06g048470.2	NA	6	-	31118017	31118138	31118026	31118138	31117902	31117936	12115	1,3,4	16,5,8	6,0,0	12,17,27	158	149	1.972161951108808e-15	4.7811769248e-14	0.056,0.361,0.32	0.32,0.0,0.0	0.139
15269	gene:Solyc12g099320.1	NA	12	-	66508220	66508328	66508250	66508328	66508034	66508128	15269	13,7,11	89,45,80	9,9,18	52,59,52	179	149	1.971926061009722e-15	4.7811769248e-14	0.108,0.115,0.103	0.126,0.113,0.224	-0.046
2505	gene:Solyc09g011420.2	NA	9	+	4751806	4752054	4751806	4751902	4752635	4752739	2505	9,12,13	426,360,685	44,30,26	1401,685,1192	301	149	2.005165321736878e-15	4.853568662e-14	0.01,0.016,0.009	0.015,0.021,0.011	-0.004
14063	gene:Solyc02g077880.2	NA	2	+	42713985	42714220	42713985	42714212	42714348	42714750	14063	434,214,399	11398,6104,9096	97,63,114	2070,1500,2298	157	149	2.03863055829171e-15	4.92685003313e-14	0.035,0.032,0.04	0.043,0.038,0.045	-0.006
4851	gene:Solyc08g066520.2	NA	8	-	55253708	55253853	55253734	55253853	55247116	55247122	4851	14,10,26	25,29,25	53,28,23	24,17,45	175	149	2.153766736783534e-15	5.19697183065e-14	0.323,0.227,0.47	0.653,0.584,0.303	-0.173
1240	gene:Solyc03g119780.2	NA	3	-	68345807	68345983	68345817	68345983	68345488	68345672	1240	2,1,4	93,42,96	2,2,6	74,55,29	159	149	2.4814116170705172e-15	5.97822770709e-14	0.02,0.022,0.038	0.025,0.033,0.162	-0.047
13962	gene:Solyc02g090570.2	NA	2	+	52115493	52115655	52115493	52115648	52115799	52115960	13962	3,1,0	123,58,100	2,2,3	68,37,56	156	149	2.514561478979224e-15	6.04865621805e-14	0.023,0.016,0.0	0.027,0.049,0.049	-0.029
11689	gene:Solyc05g048810.2	NA	5	-	59503081	59503261	59503085	59503261	59502844	59502979	11689	49,23,29	114,58,92	8,12,17	19,28,12	153	149	2.52063982868129e-15	6.0538477254e-14	0.295,0.279,0.235	0.291,0.294,0.58	-0.119
13904	gene:Solyc11g006460.1	NA	11	-	1151429	1151597	1151450	1151597	1151184	1151326	13904	960,562,885	0,0,0	311,189,310	0,43,0	170	149	2.535503416818977e-15	6.08008994813e-14	1.0,1.0,1.0	1.0,0.794,1.0	0.069
8185	gene:Solyc12g094430.1	NA	12	+	64642194	64642407	64642194	64642228	64643030	64643494	8185	33,14,37	5,2,2	4,3,1	3,0,4	328	149	2.577257799636128e-15	6.17063444958e-14	0.75,0.761,0.894	0.377,1.0,0.102	0.309
7998	gene:Solyc02g081050.2	NA	2	-	45111881	45112064	45111905	45112064	45111406	45111601	7998	2,2,10	48,27,53	2,1,2	23,10,43	173	149	2.6210215826567954e-15	6.26570221377e-14	0.035,0.06,0.14	0.07,0.079,0.039	0.016
1389	gene:Solyc03g118410.2	NA	3	-	67295279	67295405	67295333	67295405	67294851	67295141	1389	141,126,123	2,0,0	87,95,124	3,2,3	203	149	2.7287702306268067e-15	6.51319917644e-14	0.981,1.0,1.0	0.955,0.972,0.968	0.029
2950	gene:Solyc12g056280.1	NA	12	+	62230458	62230638	62230458	62230597	62231863	62231868	2950	9,4,15	20,15,10	12,9,5	8,7,9	190	149	3.155422353769482e-15	7.51993632859e-14	0.261,0.173,0.541	0.541,0.502,0.303	-0.124
14008	gene:Solyc05g055160.2	NA	5	-	64924586	64924668	64924628	64924668	64924461	64924473	14008	1767,2145,2395	1342,0,0	774,1027,1135	783,0,0	191	149	3.2850515973583116e-15	7.81680305362e-14	0.507,1.0,1.0	0.435,1.0,1.0	0.024
9464	gene:Solyc12g036140.1	NA	12	-	53677830	53678013	53677832	53678013	53677129	53677462	9464	1,0,5	28,22,43	0,0,2	9,5,7	151	149	4.139006957975098e-15	9.83364376185e-14	0.034,0.0,0.103	0.0,0.0,0.22	-0.028
10181	gene:Solyc05g056590.2	NA	5	+	65862982	65863037	65862982	65863030	65863153	65863220	10181	76,34,109	6,1,2	29,21,53	0,1,2	156	149	5.248478991177592e-15	1.24504241261e-13	0.924,0.97,0.981	1.0,0.953,0.962	-0.013
15737	gene:Solyc06g082150.2	NA	6	+	48054034	48054270	48054034	48054244	48054800	48055010	15737	11,2,9	57,41,62	2,0,0	8,9,16	175	149	5.519233398676111e-15	1.30726259779e-13	0.141,0.04,0.11	0.176,0.0,0.0	0.038
1528	gene:Solyc09g091560.2	NA	9	+	70819951	70820174	70819951	70820016	70820792	70821329	1528	9,8,30	5,1,3	12,0,15	12,1,6	307	149	5.547211247759994e-15	1.31187723276e-13	0.466,0.795,0.829	0.327,0.0,0.548	0.405
16018	gene:Solyc09g011210.2	NA	9	-	4554574	4554688	4554581	4554688	4553222	4553605	16018	17,5,13	55,59,63	8,1,5	47,20,38	156	149	5.757490580072893e-15	1.3595248781e-13	0.228,0.075,0.165	0.14,0.046,0.112	0.057
9569	gene:Solyc12g021290.1	NA	12	-	15394722	15394949	15394749	15394949	15394594	15394653	9569	21,8,11	11,7,20	11,8,8	9,4,2	176	149	6.04014041440666e-15	1.42408989954e-13	0.618,0.492,0.318	0.509,0.629,0.772	-0.161
5426	gene:Solyc12g043000.1	NA	12	+	39282874	39283108	39282874	39283058	39283718	39283738	5426	38,20,61	56,67,74	72,51,70	157,106,166	199	149	6.847538611630163e-15	1.61198992042e-13	0.337,0.183,0.382	0.256,0.265,0.24	0.047
3023	gene:Solyc01g087380.2	NA	1	-	82334574	82334692	82334632	82334692	82334114	82334193	3023	16,11,25	41,17,40	4,0,2	19,9,12	207	149	6.883419233172659e-15	1.61797021641e-13	0.219,0.318,0.31	0.132,0.0,0.107	0.203
5456	gene:Solyc06g008520.2	NA	6	+	2406670	2406866	2406670	2406684	2408763	2408911	5456	12,6,16	324,241,317	10,5,25	254,136,260	331	149	7.444724067083467e-15	1.7472473217e-13	0.016,0.011,0.022	0.017,0.016,0.041	-0.008
8731	gene:Solyc02g082710.2	NA	2	+	46360456	46360689	46360456	46360519	46361115	46361186	8731	6,9,10	2,8,7	1,1,8	0,2,1	319	149	8.949216817351497e-15	2.09715865418e-13	0.584,0.344,0.4	1.0,0.189,0.789	-0.217
14851	gene:Solyc03g121820.2	NA	3	+	69863494	69863579	69863494	69863536	69863657	69863784	14851	420,318,479	13,3,13	421,224,291	5,7,1	192	149	9.333967835078215e-15	2.18400704965e-13	0.962,0.988,0.966	0.985,0.961,0.996	-0.009
1643	gene:Solyc01g056340.2	DET1	1	+	53603005	53603188	53603005	53603183	53603925	53604006	1643	33,23,39	4,5,4	16,9,29	2,0,2	154	149	9.376009534340138e-15	2.19052519272e-13	0.889,0.817,0.904	0.886,1.0,0.933	-0.07
2293	gene:Solyc12g013840.1	NA	12	+	4633730	4633923	4633730	4633877	4634005	4634317	2293	8,0,11	5,0,2	0,3,10	2,0,0	195	149	1.0133333287237047e-14	2.36388317152e-13	0.55,NA,0.808	0.0,1.0,1.0	0.012
9150	gene:Solyc09g074360.2	NA	9	-	66161256	66161440	66161273	66161440	66159338	66159506	9150	22,14,23	26,22,31	18,4,9	7,8,10	166	149	1.225891188301444e-14	2.85542045565e-13	0.432,0.364,0.4	0.698,0.31,0.447	-0.086
14092	gene:Solyc01g103740.2	NA	1	-	92276385	92276458	92276392	92276458	92276097	92276271	14092	4,5,5	200,136,170	2,5,3	284,200,181	156	149	1.350249671368625e-14	3.1403472402e-13	0.019,0.034,0.027	0.007,0.023,0.016	0.011
5112	gene:Solyc04g079070.2	NA	4	-	63653839	63653926	63653870	63653926	63653555	63653684	5112	717,627,751	32,28,48	228,232,258	14,13,24	180	149	1.610908800727036e-14	3.74094204656e-13	0.949,0.949,0.928	0.931,0.937,0.899	0.02
8918	gene:Solyc10g077110.1	NA	10	+	59993450	59993597	59993450	59993538	59993778	59994064	8918	35,19,11	61,62,65	2,10,11	58,21,50	208	149	1.653549728391602e-14	3.8341994678e-13	0.291,0.18,0.108	0.024,0.254,0.136	0.055
14917	gene:Solyc10g053970.1	NA	10	-	54295782	54295840	54295790	54295840	54295567	54295667	14917	10,7,16	127,66,141	7,4,9	162,96,120	157	149	2.201355768268551e-14	5.09678217832e-13	0.07,0.091,0.097	0.039,0.038,0.066	0.038
7156	gene:Solyc10g081190.1	NA	10	+	62317691	62317767	62317691	62317763	62317844	62317916	7156	48,38,22	3144,2026,2938	29,22,45	3614,2481,3591	153	149	2.2340101764921577e-14	5.16464358616e-13	0.015,0.018,0.007	0.008,0.009,0.012	0.004
15997	gene:Solyc12g042840.1	NA	12	-	39611345	39611566	39611408	39611566	39610854	39610960	15997	6,1,3	14,8,11	1,2,2	8,10,14	212	149	2.60700895158928e-14	6.01794308511e-13	0.231,0.081,0.161	0.081,0.123,0.091	0.059
8397	gene:Solyc02g085810.2	NA	2	+	48596521	48596716	48596521	48596660	48596811	48596898	8397	7,10,10	54,23,25	4,4,1	42,17,5	205	149	2.906650375190516e-14	6.69961220061e-13	0.086,0.24,0.225	0.065,0.146,0.127	0.071
7349	gene:Solyc03g120750.2	NA	3	-	69030812	69031044	69030980	69031044	69030339	69030366	7349	17,12,15	263,153,259	8,6,7	358,252,257	317	149	3.0405829098987263e-14	6.9978721129e-13	0.029,0.036,0.027	0.01,0.011,0.013	0.019
6000	gene:Solyc06g069510.2	NA	6	-	43287981	43288060	43288007	43288060	43287680	43287905	6000	0,3,1	36,21,38	1,7,0	45,18,29	175	149	3.114355778629741e-14	7.15699349544e-13	0.0,0.108,0.022	0.019,0.249,0.0	-0.046
11533	gene:Solyc03g118620.2	NA	3	-	67469279	67469361	67469291	67469361	67469082	67469164	11533	1,7,5	96,56,90	7,0,5	38,28,37	161	149	3.206680642403304e-14	7.35821235671e-13	0.01,0.104,0.049	0.146,0.0,0.111	-0.031
14913	gene:Solyc05g026070.1	NA	5	+	39715004	39715128	39715004	39715124	39715276	39715405	14913	0,4,2	46,24,37	0,8,0	30,16,12	153	149	3.453146191403357e-14	7.91200840265e-13	0.0,0.14,0.05	0.0,0.327,0.0	-0.046
13218	gene:Solyc12g077420.1	NA	12	+	19343944	19344119	19343944	19344115	19345331	19345427	13218	35,20,43	1,11,2	56,62,58	4,5,4	153	149	3.793226835193188e-14	8.67834103939e-13	0.971,0.639,0.954	0.932,0.924,0.934	-0.075
14621	gene:Solyc08g080830.2	NA	8	-	64014186	64014249	64014190	64014249	64013797	64014038	14621	2,3,3	0,0,4	8,0,4	3,0,0	153	149	4.065737190663853e-14	9.28804429518e-13	1.0,1.0,0.422	0.722,NA,1.0	-0.054
10431	gene:Solyc01g028810.2	NA	1	+	41410029	41410181	41410029	41410155	41410266	41410485	10431	1,1,0	3,0,0	2,6,1	2,3,4	175	149	4.491677916122741e-14	1.02459353115e-12	0.221,1.0,NA	0.46,0.63,0.176	0.189
15281	gene:Solyc04g008340.2	NA	4	-	1998771	1998960	1998797	1998960	1998548	1998661	15281	13,6,15	4,0,0	21,6,21	2,0,0	175	149	4.5496824373868994e-14	1.03629418703e-12	0.735,1.0,1.0	0.899,1.0,1.0	-0.055
8195	gene:Solyc02g071800.2	NA	2	+	41151378	41151626	41151378	41151604	41151719	41151791	8195	242,141,223	8,4,6	176,71,76	10,3,4	171	149	4.6256336490138055e-14	1.05204212727e-12	0.963,0.968,0.97	0.939,0.954,0.943	0.022
11426	gene:Solyc09g030390.2	NA	9	-	31896887	31896894	31896892	31896894	31896707	31896797	11426	6,0,4	2,0,0	6,3,4	0,0,4	154	149	4.682855969382337e-14	1.06349036375e-12	0.744,NA,1.0	1.0,1.0,0.492	0.041
4163	gene:Solyc09g091850.2	NA	9	-	71061978	71062073	71062000	71062073	71060895	71061034	4163	3,4,6	30,17,24	5,1,1	37,15,15	171	149	5.0588177820354406e-14	1.14718535988e-12	0.08,0.17,0.179	0.105,0.055,0.055	0.071
2848	gene:Solyc06g074720.2	NA	6	+	46249144	46249215	46249144	46249200	46249317	46249424	2848	37,26,47	352,238,211	28,24,24	186,131,103	164	149	5.235808298620523e-14	1.18558046269e-12	0.087,0.09,0.168	0.12,0.143,0.175	-0.031
3486	gene:Solyc01g109960.2	NA	1	-	96785283	96785377	96785287	96785377	96782506	96782590	3486	5,4,3	56,45,73	3,2,0	43,37,36	153	149	5.2935369013285264e-14	1.19689736994e-12	0.08,0.08,0.038	0.064,0.05,0.0	0.028
5463	gene:Solyc09g098220.2	NA	9	+	72075379	72075504	72075379	72075404	72075669	72075782	5463	4,7,2	0,0,0	0,0,0	8,4,0	249	149	5.5063521263800455e-14	1.24319584631e-12	1.0,1.0,1.0	0.0,0.0,NA	1.0
10377	gene:Solyc02g082210.2	NA	2	-	45906599	45906770	45906607	45906770	45905988	45906189	10377	9,7,6	4,2,0	4,7,9	7,3,1	157	149	5.5930145752675256e-14	1.26091859979e-12	0.681,0.769,1.0	0.352,0.689,0.895	0.171
12910	gene:Solyc02g065790.2	NA	2	+	36930921	36931099	36930921	36930988	36931814	36932000	12910	7,3,4	54,46,32	0,1,0	46,39,35	260	149	5.823225614779233e-14	1.31090485669e-12	0.069,0.036,0.067	0.0,0.014,0.0	0.053
12072	gene:Solyc02g071170.2	NA	2	+	40661776	40661877	40661776	40661868	40662025	40662190	12072	9,4,3	4,1,4	8,3,7	11,7,2	158	149	5.920954141445941e-14	1.3309649899e-12	0.68,0.79,0.414	0.407,0.288,0.767	0.141
3085	gene:Solyc03g046470.2	NA	3	-	12914580	12914656	12914585	12914656	12914420	12914509	3085	2,0,1	22,4,43	0,7,2	49,38,26	154	149	6.42871911680813e-14	1.44300449594e-12	0.081,0.0,0.022	0.0,0.151,0.069	-0.039
1640	gene:Solyc01g056340.2	DET1	1	+	53604774	53604870	53604774	53604857	53615150	53615250	1640	49,59,53	2,1,3	35,25,32	1,6,1	162	149	6.968745577443486e-14	1.56194975258e-12	0.958,0.982,0.942	0.97,0.793,0.967	0.051
9268	gene:Solyc11g011070.1	NA	11	-	4152147	4152199	4152150	4152199	4151925	4152090	9268	1,7,1	85,46,75	1,1,1	27,38,29	152	149	7.247665731987901e-14	1.62211162173e-12	0.011,0.13,0.013	0.035,0.025,0.033	0.02
1999	gene:Solyc06g073360.2	NA	6	+	45204805	45204875	45204805	45204871	45206054	45206157	1999	11,9,5	607,365,670	25,15,12	1012,624,824	153	149	8.189728785545958e-14	1.83030364161e-12	0.017,0.023,0.007	0.023,0.023,0.014	-0.004
15306	gene:Solyc08g078480.2	NA	8	+	62269889	62270039	62269889	62270035	62270693	62271135	15306	21,17,24	81,46,63	11,21,34	53,33,60	153	149	9.082926664942749e-14	2.02698896657e-12	0.202,0.265,0.271	0.168,0.383,0.356	-0.056
3151	gene:Solyc10g080350.1	NA	10	+	61639490	61639633	61639490	61639629	61640199	61640405	3151	2,1,1	59,49,32	5,0,2	38,39,38	153	149	9.387927141494721e-14	2.09203115218e-12	0.032,0.019,0.03	0.114,0.0,0.049	-0.027
1700	gene:Solyc04g078750.2	NA	4	+	63415044	63415139	63415044	63415128	63415484	63416058	1700	1,0,1	10,0,3	5,0,0	4,6,6	160	149	9.800957396065604e-14	2.18092485688e-12	0.085,NA,0.237	0.538,0.0,0.0	-0.018
11415	gene:Solyc10g074800.1	NA	10	+	58513382	58513513	58513382	58513508	58513799	58513964	11415	5,3,6	4,1,2	9,5,6	6,6,7	154	149	1.0010526159357633e-13	2.22435331624e-12	0.547,0.744,0.744	0.592,0.446,0.453	0.181
9609	gene:Solyc07g039330.2	NA	7	+	47167741	47167838	47167741	47167815	47168138	47168250	9609	23,8,20	190,144,240	18,7,12	213,140,224	172	149	1.042236918439145e-13	2.31253803613e-12	0.095,0.046,0.067	0.068,0.042,0.044	0.018
339	gene:Solyc06g060670.2	NA	6	+	38689751	38689920	38689751	38689877	38691036	38691201	339	8,12,2	4,2,5	5,7,5	5,3,9	192	149	1.0563642351536997e-13	2.34052121714e-12	0.608,0.823,0.237	0.437,0.644,0.301	0.095
14182	gene:Solyc01g067560.2	NA	1	-	76368222	76368310	76368247	76368310	76366483	76366561	14182	1,2,3	36,22,57	2,0,0	36,6,14	174	149	1.1165470884553891e-13	2.47032044227e-12	0.023,0.072,0.043	0.045,0.0,0.0	0.031
11342	gene:Solyc12g099940.1	NA	12	+	66892182	66892317	66892182	66892287	66892713	66892870	11342	1,2,1	86,34,54	0,4,3	21,27,25	179	149	1.155491319777973e-13	2.55282581564e-12	0.01,0.047,0.015	0.0,0.11,0.091	-0.043
5923	gene:Solyc09g064430.2	NA	9	+	61655149	61655348	61655149	61655290	61656033	61656103	5923	59,18,35	34,30,30	8,13,10	42,45,19	207	149	1.1582776967923586e-13	2.55532606737e-12	0.555,0.302,0.456	0.121,0.172,0.275	0.248
14103	gene:Solyc10g085200.1	NA	10	+	64471972	64472052	64471972	64472050	64472131	64472255	14103	6,2,3	103,81,116	6,0,2	32,18,26	151	149	1.223258386627043e-13	2.69483299068e-12	0.054,0.024,0.025	0.156,0.0,0.071	-0.041
7320	gene:Solyc08g081270.2	NA	8	-	64330774	64330835	64330782	64330835	64330546	64330675	7320	8,2,8	224,107,153	8,2,10	136,82,106	157	149	1.261452068248301e-13	2.77501485612e-12	0.033,0.017,0.047	0.053,0.023,0.082	-0.02
5577	gene:Solyc01g104630.2	NA	1	-	93062158	93062231	93062162	93062231	93061329	93061406	5577	23,11,21	1,0,10	17,10,27	0,1,2	153	149	1.2819681320584575e-13	2.81613568469e-12	0.957,1.0,0.672	1.0,0.907,0.929	-0.069
13829	gene:Solyc01g109370.2	NA	1	+	96347600	96347743	96347600	96347740	96347855	96348603	13829	2,1,8	0,7,2	13,0,1	4,0,1	152	149	1.4859884320746507e-13	3.255052391e-12	1.0,0.123,0.797	0.761,NA,0.495	0.012
6190	gene:Solyc09g090210.2	NA	9	-	69769546	69769731	69769576	69769731	69768631	69768864	6190	7,7,5	428,314,461	14,6,11	589,328,403	179	149	1.4847159965751387e-13	3.255052391e-12	0.013,0.018,0.009	0.019,0.015,0.022	-0.005
8545	gene:Solyc10g086620.1	NA	10	+	65390210	65390407	65390210	65390311	65391830	65392050	8545	52,29,32	13,10,2	59,42,29	14,12,16	245	149	1.5308118277624768e-13	3.34848825158e-12	0.709,0.638,0.907	0.719,0.68,0.524	0.11
13908	gene:Solyc11g006460.1	NA	11	-	1151447	1151598	1151450	1151598	1151184	1151326	13908	323,177,268	0,0,0	234,123,199	0,43,0	152	149	1.5344249053524447e-13	3.35164410373e-12	1.0,1.0,1.0	1.0,0.737,1.0	0.088
13632	gene:Solyc06g060780.2	NA	6	-	38804517	38804634	38804524	38804634	38804166	38804420	13632	23,8,12	8,11,7	5,1,8	2,8,6	156	149	1.594644128963928e-13	3.47826119825e-12	0.733,0.41,0.621	0.705,0.107,0.56	0.131
1820	gene:Solyc12g095890.1	NA	12	+	65000785	65000860	65000785	65000828	65001005	65001335	1820	18,13,19	122,77,106	7,6,9	84,46,58	181	149	1.5988333675296026e-13	3.48248006978e-12	0.108,0.122,0.129	0.064,0.097,0.113	0.028
11824	gene:Solyc04g078320.2	NA	4	-	63074716	63074841	63074719	63074841	63073890	63073965	11824	9,3,6	206,100,149	5,0,1	90,67,98	152	149	1.6044720395663106e-13	3.48983967705e-12	0.041,0.029,0.038	0.052,0.0,0.01	0.015
15760	gene:Solyc11g011370.1	NA	11	-	4415631	4415900	4415673	4415900	4415210	4415299	15760	19,23,46	2,1,6	91,40,62	2,1,4	191	149	1.6992179910875765e-13	3.69072059583e-12	0.881,0.947,0.857	0.973,0.969,0.924	-0.06
10955	gene:Solyc05g006640.2	NA	5	-	1296440	1296680	1296548	1296680	1295763	1295985	10955	217,164,317	0,2,0	201,207,252	1,9,0	257	149	1.8299349064999874e-13	3.96905684847e-12	1.0,0.979,1.0	0.991,0.93,1.0	0.019
3224	gene:Solyc06g036300.2	NA	6	-	25814504	25814573	25814515	25814573	25812460	25812584	3224	7,3,1	55,55,47	0,2,2	27,33,28	160	149	1.9742620594429096e-13	4.2760910216e-12	0.106,0.048,0.019	0.0,0.053,0.062	0.019
14800	gene:Solyc07g005930.2	NA	7	+	773930	773979	773930	773953	774783	774887	14800	0,1,0	44,26,63	3,3,9	40,32,20	175	149	2.0410133998831912e-13	4.41447758185e-12	0.0,0.032,0.0	0.06,0.074,0.277	-0.126
14426	gene:Solyc05g007020.2	NA	5	-	1610630	1610838	1610742	1610838	1610233	1610313	14426	686,483,749	13,9,9	294,220,261	25,9,13	261	149	2.0710544882538145e-13	4.47318803666e-12	0.968,0.968,0.979	0.87,0.933,0.92	0.064
2397	gene:Solyc01g099350.2	NA	1	+	89633189	89633267	89633189	89633261	89633370	89633565	2397	3,2,16	81,51,46	8,4,1	81,47,45	155	149	2.082087522841078e-13	4.4907370971e-12	0.034,0.036,0.251	0.087,0.076,0.021	0.046
12538	gene:Solyc08g079710.2	NA	8	+	63190581	63190736	63190581	63190731	63192226	63192315	12538	9,9,10	30,42,50	8,7,0	92,68,102	154	149	2.0865204566737817e-13	4.49402167537e-12	0.225,0.172,0.162	0.078,0.091,0.0	0.13
13553	gene:Solyc11g072940.1	NA	11	+	56094956	56095177	56094956	56094974	56095885	56095964	13553	5,5,5	107,83,126	1,3,0	103,51,59	352	149	2.1808749729376147e-13	4.69070365001e-12	0.019,0.025,0.017	0.004,0.024,0.0	0.011
14887	gene:Solyc04g071660.2	NA	4	-	58647970	58648147	58647979	58648147	58647784	58647901	14887	17,8,18	4,0,3	32,25,29	2,0,0	158	149	2.3955733525877894e-13	5.14531839833e-12	0.8,1.0,0.85	0.938,1.0,1.0	-0.096
8345	gene:Solyc03g082380.2	NA	3	-	52324376	52324618	52324481	52324618	52322379	52322497	8345	147,67,100	1118,596,1053	29,32,26	889,502,734	254	149	2.699898578077265e-13	5.79090746406e-12	0.072,0.062,0.053	0.019,0.036,0.02	0.037
7191	gene:Solyc01g088100.2	NA	1	+	82963583	82963804	82963583	82963687	82964076	82964156	7191	98,67,98	151,163,158	72,53,73	148,148,136	266	149	2.7925384215084444e-13	5.98129970088e-12	0.267,0.187,0.258	0.214,0.167,0.231	0.033
8473	gene:Solyc03g005870.2	NA	3	+	592042	592218	592042	592179	592318	592444	8473	29,8,9	8,5,11	14,15,10	0,2,1	188	149	3.1217424103528915e-13	6.67715623865e-12	0.742,0.559,0.393	1.0,0.856,0.888	-0.35
12706	gene:Solyc04g008700.2	NA	4	+	2363297	2363465	2363297	2363461	2363806	2363844	12706	2,0,0	68,46,52	4,0,2	41,32,42	153	149	3.143849051012035e-13	6.71513981947e-12	0.028,0.0,0.0	0.087,0.0,0.044	-0.034
14831	gene:Solyc11g044880.1	NA	11	-	32111104	32111205	32111117	32111205	32110967	32111035	14831	3,0,5	2,0,1	4,0,2	6,0,0	162	149	3.1951027742278e-13	6.81518952243e-12	0.58,NA,0.821	0.38,NA,1.0	0.01
13635	gene:Solyc07g025380.2	NA	7	-	27599052	27599218	27599089	27599218	27598905	27598955	13635	1,0,0	10,10,2	1,3,0	19,19,21	186	149	3.263450543298812e-13	6.95137472278e-12	0.074,0.0,0.0	0.04,0.112,0.0	-0.026
8760	gene:Solyc01g080930.2	NA	1	-	80275678	80275804	80275735	80275804	80274312	80274407	8760	10,4,10	208,141,279	0,7,1	301,151,188	206	149	3.5003788969387063e-13	7.44577841673e-12	0.034,0.02,0.025	0.0,0.032,0.004	0.014
10709	gene:Solyc03g118220.1	NA	3	-	67153612	67153859	67153736	67153859	67152428	67152951	10709	2,0,0	0,0,4	1,0,0	3,4,4	273	149	3.9143749345453705e-13	8.31495077224e-12	1.0,NA,0.0	0.154,0.0,0.0	0.449
817	gene:Solyc04g009620.2	CS2	4	-	3004808	3004987	3004836	3004987	3004502	3004567	817	7,0,2	105,57,109	2,0,0	93,52,62	177	149	4.159839712791637e-13	8.82423141273e-12	0.053,0.0,0.015	0.018,0.0,0.0	0.017
4883	gene:Solyc08g069060.2	NA	8	+	58145493	58145561	58145493	58145540	58145781	58145993	4883	20,10,3	86,47,49	22,16,4	56,55,51	170	149	4.5097676494112753e-13	9.55340765567e-12	0.169,0.157,0.051	0.256,0.203,0.064	-0.049
5768	gene:Solyc01g105340.2	NA	1	+	93542824	93542886	93542824	93542882	93543436	93543479	5768	6,4,3	231,173,190	0,2,2	159,125,119	153	149	4.601597694493386e-13	9.73458536932e-12	0.025,0.022,0.015	0.0,0.015,0.016	0.01
11985	gene:Solyc09g055350.2	NA	9	+	40039478	40039719	40039478	40039715	40039802	40040018	11985	7,3,6	115,48,47	2,1,4	62,53,28	153	149	5.251360209089755e-13	1.10787917635e-11	0.056,0.057,0.111	0.03,0.018,0.122	0.018
12641	gene:Solyc01g109870.2	NA	1	-	96706414	96706524	96706490	96706524	96706242	96706342	12641	8,5,2	3,2,2	2,4,5	8,3,1	225	149	5.251312470490905e-13	1.10787917635e-11	0.638,0.623,0.398	0.142,0.469,0.768	0.093
15029	gene:Solyc06g007590.2	NA	6	-	1595515	1595592	1595520	1595592	1594830	1594888	15029	7,8,14	48,37,57	10,5,0	41,30,40	154	149	5.465202953606258e-13	1.15142058953e-11	0.124,0.173,0.192	0.191,0.139,0.0	0.053
3026	gene:Solyc01g106190.2	NA	1	+	94142204	94142384	94142204	94142374	94142581	94142716	3026	31,19,11	4,2,0	5,12,3	2,0,0	159	149	5.912656882492043e-13	1.24399400867e-11	0.879,0.899,1.0	0.701,1.0,1.0	0.026
10832	gene:Solyc06g051160.2	NA	6	-	34325320	34325380	34325325	34325380	34325113	34325226	10832	6,6,14	23,40,37	6,5,5	36,23,37	154	149	6.326815062148516e-13	1.32931979598e-11	0.202,0.127,0.268	0.139,0.174,0.116	0.056
12517	gene:Solyc09g018340.2	NA	9	+	14488105	14488307	14488105	14488218	14488388	14488444	12517	10,2,10	1,2,5	8,0,3	0,0,2	238	149	6.438818577827123e-13	1.35101461002e-11	0.862,0.385,0.556	1.0,NA,0.484	-0.141
13271	gene:Solyc02g083850.2	NA	2	-	47115657	47115808	47115696	47115808	47115539	47115581	13271	21,5,16	151,118,148	12,13,10	212,135,149	188	149	6.69312391349922e-13	1.40246828489e-11	0.099,0.032,0.079	0.043,0.071,0.051	0.015
12938	gene:Solyc08g075390.2	NA	8	-	59540654	59540834	59540694	59540834	59539332	59539410	12938	117,60,99	1,3,3	84,55,71	2,16,2	189	149	6.849945551283225e-13	1.4333835928e-11	0.989,0.94,0.963	0.971,0.73,0.966	0.075
8720	gene:Solyc05g052200.2	NA	5	+	62482669	62482747	62482669	62482723	62482901	62483058	8720	10,2,0	137,102,81	5,0,1	103,68,110	173	149	7.240463867793647e-13	1.5130511977e-11	0.059,0.017,0.0	0.04,0.0,0.008	0.009
3121	gene:Solyc11g012810.1	NA	11	+	5589470	5589576	5589470	5589561	5591957	5592066	3121	4,2,0	34,17,54	7,4,1	23,33,17	164	149	7.269143387947076e-13	1.51699163973e-11	0.097,0.097,0.0	0.217,0.099,0.051	-0.058
9788	gene:Solyc09g083250.2	NA	9	+	68904608	68904734	68904608	68904689	68904809	68904908	9788	3,7,17	0,2,0	11,0,7	0,2,0	194	149	7.297726078473533e-13	1.52090126626e-11	1.0,0.729,1.0	1.0,0.0,1.0	0.243
481	gene:Solyc03g121310.2	NA	3	-	69448147	69448237	69448152	69448237	69447328	69447404	481	13,5,14	549,440,606	4,7,5	381,336,441	154	149	7.410681802973737e-13	1.54236063455e-11	0.022,0.011,0.022	0.01,0.02,0.011	0.005
10549	gene:Solyc02g063270.2	NA	2	-	35331083	35331184	35331096	35331184	35330945	35331005	10549	4,3,5	10,7,6	3,2,0	8,2,6	162	149	7.912380588937992e-13	1.64456114986e-11	0.269,0.283,0.434	0.256,0.479,0.0	0.084
486	gene:Solyc04g025540.2	NA	4	-	22112036	22112232	22112148	22112232	22105523	22105605	486	2,7,6	17,9,11	2,1,0	10,10,10	261	149	8.353844284925565e-13	1.73398410339e-11	0.063,0.307,0.237	0.102,0.054,0.0	0.15
11562	gene:Solyc11g042990.1	NA	11	-	33876283	33876496	33876399	33876496	33874081	33875039	11562	27,14,19	120,91,127	7,10,11	110,54,104	265	149	8.530503796427842e-13	1.7682761091e-11	0.112,0.08,0.078	0.035,0.094,0.056	0.028
7667	gene:Solyc05g007260.2	NA	5	-	1927257	1927266	1927261	1927266	1927046	1927108	7667	3,5,6	3,2,8	7,7,4	3,2,3	153	149	8.588444952577935e-13	1.77790020647e-11	0.493,0.709,0.422	0.694,0.773,0.565	-0.136
12850	gene:Solyc06g059740.2	NA	6	+	37608040	37608272	37608040	37608081	37608357	37608946	12850	56,51,34	1,0,0	33,61,40	13,4,18	340	149	8.97419472030596e-13	1.85526759124e-11	0.961,1.0,1.0	0.527,0.87,0.493	0.357
10788	gene:Solyc01g097870.2	NA	1	+	88570859	88571028	88570859	88571024	88571467	88571509	10788	115,68,122	1382,1036,1688	152,82,90	3322,1950,2755	153	149	9.19923865477911e-13	1.8992492319e-11	0.075,0.06,0.066	0.043,0.039,0.031	0.029
11972	gene:Solyc01g006740.2	NA	1	-	1338487	1338661	1338507	1338661	1338241	1338413	11972	11,11,19	0,2,0	12,0,8	0,2,0	169	149	1.0701228912950264e-12	2.20639623635e-11	1.0,0.829,1.0	1.0,0.0,1.0	0.276
3732	gene:Solyc09g075860.2	NA	9	+	67508406	67508568	67508406	67508534	67508662	67508890	3732	11,8,6	23,23,46	1,0,3	10,8,4	183	149	1.0857541028937646e-12	2.23564008147e-11	0.28,0.221,0.096	0.075,0.0,0.379	0.048
9730	gene:Solyc08g081450.2	NA	8	+	64508800	64508924	64508800	64508847	64509098	64509153	9730	1,1,2	57,40,67	5,0,8	107,72,93	226	149	1.2685262715380917e-12	2.60850215864e-11	0.011,0.016,0.019	0.03,0.0,0.054	-0.013
6879	gene:Solyc02g021420.2	NA	2	-	22635784	22635924	22635799	22635924	22635566	22635667	6879	4,0,8	124,80,168	2,4,0	191,115,121	164	149	1.3275409012163702e-12	2.72622528424e-11	0.028,0.0,0.041	0.009,0.031,0.0	0.01
14471	gene:Solyc04g077500.2	NA	4	-	62449898	62450069	62449930	62450069	62449421	62449534	14471	5,2,0	3,1,12	2,0,0	2,4,4	181	149	1.4299324758439207e-12	2.93259591294e-11	0.578,0.622,0.0	0.452,0.0,0.0	0.249
9331	gene:Solyc02g085630.2	NA	2	+	48463075	48463167	48463075	48463163	48463293	48463616	9331	1,2,0	80,91,38	0,5,0	21,43,6	153	149	1.4706468801164207e-12	3.01209546016e-11	0.012,0.021,0.0	0.0,0.102,0.0	-0.023
14666	gene:Solyc12g099470.1	NA	12	-	66613756	66613885	66613779	66613885	66613596	66613658	14666	19,10,38	112,75,137	53,24,34	152,76,134	172	149	1.4752603517464072e-12	3.01754246517e-11	0.128,0.104,0.194	0.232,0.215,0.18	-0.067
8627	gene:Solyc02g086970.2	NA	2	-	49539281	49539518	49539375	49539518	49538774	49538928	8627	38,23,46	14,4,10	47,38,43	3,10,9	243	149	1.486613609661241e-12	3.03674258915e-11	0.625,0.779,0.738	0.906,0.7,0.746	-0.07
4848	gene:Solyc08g079480.2	NA	8	+	62998439	62998503	62998439	62998499	62998579	62999467	4848	24,22,11	450,294,292	2,6,2	122,100,94	153	149	1.5059405681609703e-12	3.07215854612e-11	0.049,0.068,0.035	0.016,0.055,0.02	0.02
7989	gene:Solyc10g006170.2	NA	10	-	884896	885091	884900	885091	884705	884775	7989	2,4,9	98,47,88	2,2,1	26,45,41	153	149	1.8676286683069915e-12	3.80498542542e-11	0.019,0.077,0.091	0.07,0.041,0.023	0.018
1117	gene:Solyc04g009770.2	NA	4	+	3084849	3085058	3084849	3085048	3085663	3086277	1117	129,108,150	2451,2450,3147	157,83,86	3110,2432,2687	159	149	1.937698320450691e-12	3.94253954713e-11	0.047,0.04,0.043	0.045,0.031,0.029	0.008
5442	gene:Solyc02g078640.2	NA	2	-	43280802	43280964	43280807	43280964	43280609	43280723	5442	3,9,9	120,118,212	9,2,9	249,214,219	154	149	1.9530073391738756e-12	3.96845951827e-11	0.024,0.069,0.039	0.034,0.009,0.038	0.017
16110	gene:Solyc04g050150.2	NA	4	-	45692511	45692636	45692522	45692636	45692178	45692262	16110	16,9,19	85,37,78	34,20,6	67,39,52	160	149	1.9916291660613865e-12	4.04162013292e-11	0.149,0.185,0.185	0.321,0.323,0.097	-0.074
8232	gene:Solyc01g080540.2	NA	1	+	79788390	79788546	79788390	79788477	79788675	79788768	8232	437,204,295	188,124,143	198,128,195	146,84,150	218	149	2.247541895454334e-12	4.55495925085e-11	0.614,0.529,0.585	0.481,0.51,0.47	0.089
2750	gene:Solyc04g081690.1	NA	4	-	65620675	65620777	65620720	65620777	65620541	65620585	2750	18,17,16	5,1,2	9,15,7	7,3,0	194	149	2.2619018446946103e-12	4.57805375985e-11	0.734,0.929,0.86	0.497,0.793,1.0	0.078
8291	gene:Solyc07g064800.2	NA	7	+	66788731	66788799	66788731	66788796	66789783	66789858	8291	113,92,194	3,0,3	210,150,182	6,2,5	152	149	2.4450197402037217e-12	4.94220416858e-11	0.974,1.0,0.984	0.972,0.987,0.973	0.009
12312	gene:Solyc01g010830.2	NA	1	-	6231831	6231955	6231881	6231955	6231556	6231650	12312	6,1,4	82,61,93	1,2,1	58,39,27	199	149	2.7665049396130838e-12	5.58472363169e-11	0.052,0.012,0.031	0.013,0.037,0.027	0.006
10489	gene:Solyc04g017610.2	NA	4	+	7584619	7584701	7584619	7584689	7584819	7585025	10489	4,2,13	1,0,9	3,1,9	2,1,1	161	149	2.82125598558756e-12	5.68781412342e-11	0.787,1.0,0.572	0.581,0.481,0.893	0.135
15338	gene:Solyc11g018740.1	NA	11	+	9347679	9347831	9347679	9347709	9348878	9348944	15338	0,4,3	15,6,15	4,0,0	12,15,14	271	149	2.906208896723991e-12	5.85144510979e-11	0.0,0.268,0.099	0.155,0.0,0.0	0.071
6523	gene:Solyc02g072230.2	NA	2	+	41545264	41545487	41545264	41545426	41545704	41545782	6523	1,2,1	8,7,14	1,0,2	2,0,6	210	149	3.012552182826022e-12	6.05766189575e-11	0.081,0.169,0.048	0.262,NA,0.191	-0.127
643	gene:Solyc11g012550.1	NA	11	+	5361033	5361192	5361033	5361132	5364108	5365080	643	67,57,93	4,0,0	30,21,36	0,2,3	209	149	3.112801501747225e-12	6.25110449824e-11	0.923,1.0,1.0	1.0,0.882,0.895	0.049
15057	gene:Solyc03g007570.2	NA	3	-	2126628	2126791	2126737	2126791	2126446	2126544	15057	26,12,25	0,2,0	26,13,19	6,0,2	258	149	3.1192909525822526e-12	6.25600132217e-11	1.0,0.776,1.0	0.714,1.0,0.846	0.072
9565	gene:Solyc12g021290.1	NA	12	-	15394731	15394952	15394749	15394952	15394594	15394653	9565	25,14,29	11,7,20	22,23,17	9,4,2	167	149	3.2354965948290005e-12	6.48064512503e-11	0.67,0.641,0.564	0.686,0.837,0.884	-0.177
13537	gene:Solyc06g075550.2	NA	6	+	46913912	46914166	46913912	46914161	46914374	46914564	13537	190,117,206	8,3,5	169,98,129	5,1,2	154	149	3.3006950869137166e-12	6.60267282736e-11	0.958,0.974,0.976	0.97,0.99,0.984	-0.012
12579	gene:Solyc09g059270.2	NA	9	+	54164300	54164440	54164300	54164428	54164508	54164760	12579	19,3,2	439,215,251	1,2,5	187,137,187	161	149	3.419742928066749e-12	6.83196507608e-11	0.039,0.013,0.007	0.005,0.013,0.024	0.006
8985	gene:Solyc05g016030.2	NA	5	+	13614010	13614101	13614010	13614079	13614184	13614256	8985	24,5,13	57,51,109	8,7,10	112,82,75	171	149	3.4505526378673906e-12	6.88461038586e-11	0.268,0.079,0.094	0.059,0.069,0.104	0.07
645	gene:Solyc02g080370.2	NA	2	+	44607436	44607524	44607436	44607487	44607602	44607774	645	5,2,2	3,5,9	3,1,1	3,7,8	186	149	3.6015730410296884e-12	7.17665709324e-11	0.572,0.243,0.151	0.445,0.103,0.091	0.109
8053	gene:Solyc03g043600.1	NA	3	+	7102744	7102866	7102744	7102855	7103448	7103490	8053	10,3,9	72,42,96	12,3,12	39,37,51	160	149	3.6379021020665493e-12	7.2397064642e-11	0.115,0.062,0.08	0.223,0.07,0.18	-0.072
4219	gene:Solyc07g006970.2	NA	7	-	1787088	1787328	1787101	1787328	1785501	1785821	4219	12,3,7	75,33,82	6,3,3	63,37,59	162	149	3.846767125393434e-12	7.64551154665e-11	0.128,0.077,0.073	0.081,0.069,0.045	0.028
13942	gene:Solyc06g070980.2	NA	6	-	43590328	43590427	43590401	43590427	43589768	43589858	13942	472,422,814	7673,4201,7819	395,200,266	3274,1770,2877	222	149	3.947927525409273e-12	7.83648390423e-11	0.04,0.063,0.065	0.075,0.07,0.058	-0.012
15016	gene:Solyc04g071120.2	NA	4	-	58029650	58029817	58029709	58029817	58029004	58029078	15016	35,12,33	229,166,198	6,11,1	63,67,45	208	149	4.008805665724632e-12	7.94710987109e-11	0.099,0.049,0.107	0.064,0.105,0.016	0.023
10758	gene:Solyc01g101110.2	NA	1	+	90963997	90964206	90963997	90964107	90964493	90964605	10758	0,0,7	38,13,18	0,0,3	19,15,5	248	149	4.19210256243327e-12	8.29982562457e-11	0.0,0.0,0.189	0.0,0.0,0.265	-0.025
6397	gene:Solyc11g071510.1	NA	11	+	54961414	54961565	54961414	54961561	54964521	54964849	6397	95,46,105	2,2,7	89,55,85	0,2,4	153	149	4.238597144753844e-12	8.38113389327e-11	0.979,0.957,0.936	1.0,0.964,0.954	-0.015
10294	gene:Solyc05g051680.2	NA	5	+	62067579	62067727	62067579	62067714	62068625	62068702	10294	2,3,8	54,40,45	2,0,0	47,21,28	162	149	4.2495843953422775e-12	8.39211404313e-11	0.033,0.065,0.141	0.038,0.0,0.0	0.067
1239	gene:Solyc03g119780.2	NA	3	-	68351802	68352031	68351878	68352031	68351391	68351460	1239	11,0,7	0,0,0	2,1,0	2,0,8	225	149	4.6291436828188976e-12	9.12999564416e-11	1.0,NA,1.0	0.398,1.0,0.0	0.534
1610	gene:Solyc12g096010.1	NA	12	-	65097018	65097176	65097022	65097176	65095760	65095846	1610	6,2,0	0,0,12	0,1,2	3,2,0	153	149	4.760264484455839e-12	9.37662811651e-11	1.0,1.0,0.0	0.0,0.327,1.0	0.224
14561	gene:Solyc03g121410.2	NA	3	-	69516635	69516870	69516663	69516870	69515870	69515962	14561	5,1,3	37,37,35	4,0,0	48,30,24	177	149	4.905267955775683e-12	9.64994306255e-11	0.102,0.022,0.067	0.066,0.0,0.0	0.042
8464	gene:Solyc01g080170.2	NA	1	+	79388523	79388642	79388523	79388627	79388734	79388898	8464	5,8,9	4,1,9	2,2,0	0,0,2	164	149	5.0469686441047834e-12	9.91607338052e-11	0.532,0.879,0.476	1.0,1.0,0.0	-0.038
8958	gene:Solyc11g069480.1	NA	11	-	54074708	54074827	54074722	54074827	54073566	54073758	8958	5,3,10	142,116,223	6,4,0	152,92,178	163	149	5.399542503734351e-12	1.05953157414e-10	0.031,0.023,0.039	0.035,0.038,0.0	0.007
15282	gene:Solyc04g008340.2	NA	4	-	1998773	1998960	1998797	1998960	1998548	1998661	15282	16,11,19	4,0,0	23,8,26	2,0,0	173	149	6.2351953428116854e-12	1.22195585887e-10	0.775,1.0,1.0	0.908,1.0,1.0	-0.044
9713	gene:Solyc01g056850.2	NA	1	-	56989075	56989178	56989129	56989178	56988912	56988993	9713	5,1,7	70,45,57	3,3,4	76,49,113	203	149	6.773304883477531e-12	1.32573063771e-10	0.05,0.016,0.083	0.028,0.043,0.025	0.018
1994	gene:Solyc12g005040.1	NA	12	+	20562	20694	20562	20690	20760	20860	1994	3,1,0	49,39,43	2,6,7	133,77,128	153	149	7.000453053862583e-12	1.36845565204e-10	0.056,0.024,0.0	0.014,0.071,0.051	-0.019
9425	gene:Solyc02g093030.2	NA	2	-	53975555	53975788	53975699	53975788	53974008	53974154	9425	3,1,0	47,39,60	3,4,4	52,29,51	293	149	7.221794487577401e-12	1.40993896677e-10	0.031,0.013,0.0	0.029,0.066,0.038	-0.03
16014	gene:Solyc08g080130.2	NA	8	+	63473187	63473256	63473187	63473221	63473349	63473497	16014	277,170,241	0,0,0	352,257,317	32,0,21	184	149	7.485387948316098e-12	1.45955613745e-10	1.0,1.0,1.0	0.899,1.0,0.924	0.059
15966	gene:Solyc10g084970.1	NA	10	+	64326800	64326869	64326800	64326860	64326958	64327077	15966	241,208,205	1,0,4	168,127,114	2,3,5	158	149	7.601152167346386e-12	1.48025968374e-10	0.996,1.0,0.98	0.988,0.976,0.956	0.019
6867	gene:Solyc03g033560.2	NA	3	-	5108552	5108611	5108557	5108611	5107879	5108271	6867	6,4,4	1,6,4	1,0,6	0,2,0	154	149	8.224845449877476e-12	1.59970136376e-10	0.853,0.392,0.492	1.0,0.0,1.0	-0.088
8734	gene:Solyc03g025740.2	NA	3	+	3145803	3145969	3145803	3145945	3146567	3146659	8734	2,3,2	19,11,16	3,1,2	47,25,22	173	149	8.465605366855565e-12	1.64445715321e-10	0.083,0.19,0.097	0.052,0.033,0.073	0.071
15527	gene:Solyc12g016210.1	NA	12	-	6355058	6355299	6355062	6355299	6354864	6354975	15527	2,2,6	54,27,36	1,0,0	20,27,6	153	149	8.775094221997247e-12	1.70243442299e-10	0.035,0.067,0.14	0.046,0.0,0.0	0.065
2926	gene:Solyc01g009120.2	NA	1	-	3136733	3136826	3136767	3136826	3136169	3136241	2926	7,1,12	0,2,5	0,0,2	1,1,3	183	149	9.060111466824127e-12	1.75552448409e-10	1.0,0.289,0.661	0.0,0.0,0.352	0.533
10502	gene:Solyc09g010550.2	NA	9	-	3916903	3917039	3916960	3917039	3916735	3916824	10502	73,56,23	10,4,0	11,4,6	3,0,0	206	149	9.418749551976539e-12	1.82272868836e-10	0.841,0.91,1.0	0.726,1.0,1.0	0.008
3630	gene:Solyc07g008760.2	NA	7	-	3738492	3738687	3738551	3738687	3737464	3737549	3630	3,1,0	1,2,9	3,2,0	0,0,3	208	149	1.0564710111210535e-11	2.04193765016e-10	0.682,0.264,0.0	1.0,1.0,0.0	-0.351
11684	gene:Solyc09g074660.2	NA	9	+	66478902	66479133	66478902	66478988	66479369	66479594	11684	6,10,0	58,56,65	0,2,1	28,22,27	294	149	1.0657501371903346e-11	2.05729742108e-10	0.05,0.083,0.0	0.0,0.044,0.018	0.024
10020	gene:Solyc09g008520.2	NA	9	-	2008297	2008394	2008301	2008394	2008110	2008207	10020	5,11,2	78,56,62	2,5,2	2,6,9	153	149	1.0803188780375712e-11	2.0828170329e-10	0.059,0.161,0.03	0.493,0.448,0.178	-0.29
5745	gene:Solyc08g067090.2	NA	8	+	56004765	56004978	56004765	56004771	56006265	56006383	5745	24,19,7	17,4,11	8,12,4	16,3,8	356	149	1.1368435353677488e-11	2.18906168537e-10	0.371,0.665,0.21	0.173,0.626,0.173	0.091
3136	gene:Solyc05g056230.2	NA	5	-	65587579	65587714	65587605	65587714	65587157	65587250	3136	0,0,2	4,0,0	0,0,4	2,2,2	175	149	1.184220621113646e-11	2.27744944606e-10	0.0,NA,1.0	0.0,0.0,0.63	0.29
1009	gene:Solyc08g043170.2	NA	8	+	22896741	22896901	22896741	22896892	22897022	22897091	1009	9,3,7	261,176,283	17,13,64	269,265,205	158	149	1.2214294255674124e-11	2.3460863954e-10	0.031,0.016,0.023	0.056,0.044,0.227	-0.086
4533	gene:Solyc08g005780.2	NA	8	-	607764	607959	607781	607959	607234	607399	4533	19,14,20	1,1,2	16,11,8	2,2,2	166	149	1.2515913381843942e-11	2.40103416591e-10	0.945,0.926,0.9	0.878,0.832,0.782	0.093
14850	gene:Solyc03g121820.2	NA	3	+	69863494	69863550	69863494	69863536	69863657	69863784	14850	104,92,118	13,3,13	105,59,79	5,7,1	163	149	1.2678988217053003e-11	2.42930043469e-10	0.88,0.966,0.892	0.95,0.885,0.986	-0.028
1593	gene:Solyc08g067870.1	NA	8	-	56923255	56923459	56923260	56923459	56923064	56923124	1593	9,0,6	58,54,68	2,1,1	37,26,24	154	149	1.3279635931672401e-11	2.54123194167e-10	0.131,0.0,0.079	0.05,0.036,0.039	0.028
360	gene:Solyc06g066010.2	NA	6	-	41366165	41366297	41366197	41366297	41365437	41365507	360	9,1,1	18,15,33	0,0,1	21,23,21	181	149	1.4009285540525236e-11	2.67754203716e-10	0.292,0.052,0.024	0.0,0.0,0.038	0.11
5555	gene:Solyc07g045160.2	NA	7	+	58258512	58258723	58258512	58258548	58258862	58258925	5555	53,21,37	342,293,402	4,2,1	32,31,35	324	149	1.472632770180187e-11	2.81110851297e-10	0.067,0.032,0.041	0.054,0.029,0.013	0.015
9664	gene:Solyc02g068420.2	NA	2	-	38378883	38379096	38378916	38379096	38375899	38376069	9664	10,3,15	345,191,311	14,11,21	324,181,204	182	149	1.4882151844850194e-11	2.83734655482e-10	0.023,0.013,0.038	0.034,0.047,0.078	-0.028
4850	gene:Solyc07g064510.2	NA	7	-	66621882	66622067	66621905	66622067	66621522	66621794	4850	25,12,23	1236,829,1362	20,18,23	1007,665,1005	172	149	1.54261815373268e-11	2.9374416952e-10	0.017,0.012,0.014	0.017,0.023,0.019	-0.005
7534	gene:Solyc06g005840.2	NA	6	-	868629	868789	868736	868789	868404	868513	7534	33,12,35	42,33,42	24,2,9	46,44,53	256	149	1.573942839519096e-11	2.99339892496e-10	0.314,0.175,0.327	0.233,0.026,0.09	0.156
2233	gene:Solyc02g085610.2	NA	2	-	48437502	48437597	48437505	48437597	48437300	48437390	2233	5,1,0	43,39,38	3,0,0	28,31,41	152	149	1.584134919513317e-11	3.0090769449e-10	0.102,0.025,0.0	0.095,0.0,0.0	0.011
14064	gene:Solyc02g077880.2	NA	2	+	42713995	42714216	42713995	42714212	42714348	42714750	14064	415,200,375	11398,6104,9096	88,59,106	2070,1500,2298	153	149	1.6734929559601852e-11	3.17490807357e-10	0.034,0.031,0.039	0.04,0.037,0.043	-0.005
12969	gene:Solyc01g105180.2	NA	1	+	93450950	93451033	93450950	93451019	93451481	93451572	12969	71,20,18	5,1,0	53,41,19	11,7,10	163	149	1.7945882042367872e-11	3.40046940344e-10	0.928,0.948,1.0	0.815,0.843,0.635	0.194
5516	gene:Solyc01g088380.1	NA	1	-	83159763	83159842	83159779	83159842	83159454	83159640	5516	2,0,2	12,2,1	4,0,0	5,9,0	165	149	1.8130724868812475e-11	3.43128411947e-10	0.131,0.0,0.644	0.419,0.0,NA	0.049
3178	gene:Solyc05g055450.2	NA	5	+	65099279	65099452	65099279	65099374	65099580	65099676	3178	32,26,14	400,398,467	3,7,10	659,448,619	227	149	1.9444540306640315e-11	3.67542271671e-10	0.05,0.041,0.019	0.003,0.01,0.01	0.029
14506	gene:Solyc02g090670.2	NA	2	-	52204045	52204212	52204050	52204212	52203926	52203968	14506	0,2,6	38,49,54	1,1,3	76,40,58	154	149	1.974447255535743e-11	3.72755366348e-10	0.0,0.038,0.097	0.013,0.024,0.048	0.017
9104	gene:Solyc09g065810.2	NA	9	+	64080708	64080835	64080708	64080800	64081754	64081857	9104	2,1,2	93,58,72	3,4,2	100,44,55	184	149	2.0331755453511782e-11	3.83373992025e-10	0.017,0.014,0.022	0.024,0.069,0.029	-0.023
5650	gene:Solyc01g087650.2	NA	1	+	82592996	82593164	82592996	82593145	82593874	82593952	5650	24,12,13	90,57,101	22,8,18	123,81,169	168	149	2.1343654402070637e-11	4.01963481623e-10	0.191,0.157,0.102	0.137,0.081,0.086	0.049
3397	gene:Solyc10g083870.1	NA	10	-	63600268	63600364	63600272	63600364	63600027	63600152	3397	4,3,1	61,79,122	2,0,1	109,59,64	153	149	2.2790640940416314e-11	4.28691678493e-10	0.06,0.036,0.008	0.018,0.0,0.015	0.024
13625	gene:Solyc09g059600.2	NA	9	+	54907438	54907500	54907438	54907496	54908139	54908634	13625	2,2,2	0,0,0	3,1,1	0,3,10	153	149	2.323311595392589e-11	4.36482980142e-10	1.0,1.0,1.0	1.0,0.245,0.089	0.555
16059	gene:Solyc02g070260.2	NA	2	+	40032504	40032678	40032504	40032547	40033145	40033330	16059	5,6,12	198,141,253	8,3,1	212,113,126	280	149	2.3989000004930866e-11	4.50136241891e-10	0.013,0.022,0.025	0.02,0.014,0.004	0.007
13494	gene:Solyc02g021620.2	NA	2	+	23291559	23291642	23291559	23291630	23293301	23293393	13494	5,2,2	25,23,33	0,1,3	27,19,13	161	149	2.4097514792731728e-11	4.51623690466e-10	0.156,0.074,0.053	0.0,0.046,0.176	0.02
1682	gene:Solyc04g078750.2	NA	4	+	63415044	63415173	63415044	63415144	63415484	63416058	1682	1,3,4	13,9,9	0,0,2	9,17,16	178	149	2.4931695247257695e-11	4.66691114792e-10	0.06,0.218,0.271	0.0,0.0,0.095	0.151
2014	gene:Solyc10g076350.1	NA	10	+	59298900	59299105	59298900	59299101	59299181	59299240	2014	16,5,10	6,5,4	10,7,19	0,7,3	153	149	2.597040211450923e-11	4.85545907814e-10	0.722,0.493,0.709	1.0,0.493,0.86	-0.143
71	gene:Solyc07g063390.2	NA	7	-	65864219	65864447	65864371	65864447	65864045	65864133	71	36,16,21	2,5,7	14,14,10	4,1,0	301	149	2.6088672501265667e-11	4.87167314918e-10	0.899,0.613,0.598	0.634,0.874,1.0	-0.133
5514	gene:Solyc06g069270.1	NA	6	-	43037622	43037844	43037672	43037844	43037481	43037546	5514	40,36,53	15,17,9	23,29,42	5,1,8	199	149	2.6445925022465017e-11	4.93242053287e-10	0.666,0.613,0.815	0.775,0.956,0.797	-0.145
10893	gene:Solyc02g088620.2	NA	2	-	50652349	50652444	50652353	50652444	50652085	50652281	10893	8,10,16	145,150,208	7,5,6	163,107,160	153	149	2.738607530348713e-11	5.10160628362e-10	0.051,0.061,0.07	0.04,0.044,0.035	0.021
12032	gene:Solyc03g114400.2	NA	3	-	64393264	64393511	64393424	64393511	64393054	64393123	12032	8,6,3	2,2,2	4,0,6	0,0,2	309	149	3.09281685699098e-11	5.75450249669e-10	0.659,0.591,0.42	1.0,NA,0.591	-0.239
4339	gene:Solyc08g076510.2	NA	8	-	60502264	60502466	60502408	60502466	60500469	60501190	4339	14,8,8	5,3,4	6,2,0	2,0,0	293	149	3.1258900238866634e-11	5.80903966774e-10	0.587,0.576,0.504	0.604,1.0,NA	-0.246
13834	gene:Solyc07g052600.2	NA	7	-	61070762	61070987	61070930	61070987	61069735	61069801	13834	9,6,16	0,0,0	1,5,3	6,0,3	317	149	3.234395824905608e-11	6.00345850048e-10	1.0,1.0,1.0	0.073,1.0,0.32	0.536
11681	gene:Solyc01g100650.2	NA	1	+	90621975	90622139	90621975	90622100	90622402	90622529	11681	6,7,7	8,8,11	8,6,9	5,13,1	188	149	3.270618169192908e-11	6.06340412807e-10	0.373,0.41,0.335	0.559,0.268,0.877	-0.195
5614	gene:Solyc10g085980.1	NA	10	+	64973720	64973828	64973720	64973801	64973935	64973992	5614	3,0,0	13,8,10	0,2,3	9,5,11	176	149	3.517259920135946e-11	6.5128351255e-10	0.163,0.0,0.0	0.0,0.253,0.188	-0.093
8663	gene:Solyc08g008550.2	NA	8	-	2937445	2937518	2937449	2937518	2937272	2937344	8663	6,3,2	135,60,87	0,1,3	51,33,55	153	149	3.5259110206300466e-11	6.5210351966e-10	0.041,0.046,0.022	0.0,0.029,0.05	0.01
14880	gene:Solyc11g033260.1	NA	11	-	26307715	26307822	26307759	26307822	26307543	26307621	14880	87,50,80	5,9,11	72,50,69	4,5,6	193	149	3.530208411502503e-11	6.52117326541e-10	0.931,0.811,0.849	0.933,0.885,0.899	-0.042
5586	gene:Solyc11g009060.1	NA	11	-	3183645	3183845	3183780	3183845	3183467	3183548	5586	4,3,0	0,0,0	0,1,3	6,0,0	284	149	3.5348837473574006e-11	6.52200832861e-10	1.0,1.0,NA	0.0,1.0,1.0	0.333
6589	gene:Solyc07g045420.2	NA	7	-	58515308	58515434	58515313	58515434	58514977	58515065	6589	16,22,4	8,5,3	13,15,6	4,2,2	154	149	3.703572472353507e-11	6.82509184851e-10	0.659,0.81,0.563	0.759,0.879,0.744	-0.117
1378	gene:Solyc02g078500.2	NA	2	+	43166186	43166427	43166186	43166407	43166830	43166951	1378	269,203,319	46,53,61	251,166,251	21,13,24	169	149	3.7371659967191165e-11	6.8787269067e-10	0.838,0.772,0.822	0.913,0.918,0.902	-0.1
5631	gene:Solyc11g071690.1	NA	11	-	55095322	55095449	55095332	55095449	55095068	55095227	5631	61,51,71	123,63,118	44,13,29	88,59,49	159	149	3.74158557380533e-11	6.8787269067e-10	0.317,0.431,0.361	0.319,0.171,0.357	0.087
9534	gene:Solyc03g034160.2	NA	3	-	5862292	5862364	5862329	5862364	5854429	5854507	9534	3,6,7	5,2,2	0,0,5	1,0,1	186	149	3.763886865406333e-11	6.91149879459e-10	0.325,0.706,0.737	0.0,NA,0.8	0.189
12060	gene:Solyc01g099890.2	NA	1	+	90018636	90018830	90018636	90018785	90020547	90020629	12060	11,11,14	123,83,127	11,12,18	342,177,223	194	149	3.7959796609516296e-11	6.96215129502e-10	0.064,0.092,0.078	0.024,0.049,0.058	0.034
8180	gene:Solyc01g058260.2	NA	1	-	65873111	65873299	65873237	65873299	65872753	65872816	8180	80,49,68	9,14,33	26,30,19	18,10,3	275	149	4.0306793824652966e-11	7.38384124596e-10	0.828,0.655,0.528	0.439,0.619,0.774	0.06
3733	gene:Solyc12g040500.1	NA	12	+	43858390	43858395	43858390	43858392	43858761	43858923	3733	95,65,52	0,8,0	45,53,39	0,8,2	152	149	4.0773974327218464e-11	7.46057447317e-10	1.0,0.888,1.0	1.0,0.867,0.95	0.024
4005	gene:Solyc10g079880.1	NA	10	-	61349799	61350028	61349809	61350028	61349348	61349491	4005	8,9,14	560,437,479	12,2,5	600,492,625	159	149	4.123052685273446e-11	7.53518374186e-10	0.013,0.019,0.027	0.018,0.004,0.007	0.01
1797	gene:Solyc06g065730.2	NA	6	+	41170747	41170912	41170747	41170909	41176597	41176848	1797	1,5,9	92,48,93	3,0,1	89,51,40	152	149	4.423108524970004e-11	8.0740029493e-10	0.011,0.093,0.087	0.032,0.0,0.024	0.045
8587	gene:Solyc04g007710.2	NA	4	-	1394340	1394420	1394360	1394420	1393086	1393236	8587	11,2,6	304,168,174	9,3,2	68,81,45	169	149	4.78404089223286e-11	8.72254350635e-10	0.031,0.01,0.03	0.104,0.032,0.038	-0.034
10718	gene:Solyc06g073630.2	NA	6	+	45427944	45428091	45427944	45428080	45428186	45428379	10718	3,4,0	162,113,182	3,4,7	90,76,87	160	149	5.698054040208134e-11	1.03767745923e-09	0.017,0.032,0.0	0.03,0.047,0.07	-0.033
5932	gene:Solyc08g083100.1	NA	8	+	65662891	65663034	65662891	65662916	65663110	65663160	5932	11,15,9	0,0,2	0,2,2	0,1,0	267	149	5.7696921105880034e-11	1.04948592772e-09	1.0,1.0,0.715	NA,0.527,1.0	0.141
7147	gene:Solyc06g063250.2	NA	6	-	39952820	39952880	39952825	39952880	39951114	39951247	7147	3,3,5	35,13,24	0,0,2	31,16,33	154	149	5.935996520097481e-11	1.07846581482e-09	0.077,0.183,0.168	0.0,0.0,0.055	0.124
3598	gene:Solyc01g100140.2	NA	1	-	90233573	90233771	90233601	90233771	90231422	90233166	3598	18,18,18	356,248,367	10,6,12	233,167,256	177	149	5.98288006676965e-11	1.08570642622e-09	0.041,0.058,0.04	0.035,0.029,0.038	0.012
9070	gene:Solyc06g009060.2	NA	6	-	2988285	2988416	2988289	2988416	2988161	2988208	9070	55,32,42	393,250,558	36,18,29	495,314,498	153	149	6.345850446810207e-11	1.15022263439e-09	0.12,0.111,0.068	0.066,0.053,0.054	0.042
10641	gene:Solyc06g068920.2	NA	6	-	42728179	42728285	42728196	42728285	42727435	42727487	10641	4,3,4	181,177,251	10,4,1	210,125,169	166	149	6.506793826317403e-11	1.17801192333e-09	0.019,0.015,0.014	0.041,0.028,0.005	-0.009
16123	gene:Solyc02g094640.2	NA	2	+	55237605	55237820	55237605	55237674	55241622	55241813	16123	2,3,2	82,80,84	6,1,4	45,46,56	295	149	6.533031586422229e-11	1.18137712868e-09	0.012,0.019,0.012	0.063,0.011,0.035	-0.022
404	gene:Solyc12g055760.1	NA	12	-	61747475	61747663	61747479	61747663	61744723	61744752	404	136,181,237	1198,864,1251	532,348,528	2081,1427,2062	153	149	6.563193243402853e-11	1.185443196e-09	0.1,0.169,0.156	0.199,0.192,0.2	-0.055
4208	gene:Solyc04g009350.2	NA	4	-	2793071	2793145	2793077	2793145	2792703	2792948	4208	6,2,4	30,25,22	3,3,3	40,23,39	155	149	6.621645186629491e-11	1.19460358198e-09	0.161,0.071,0.149	0.067,0.111,0.069	0.045
13597	gene:Solyc04g082710.2	NA	4	+	66298871	66299075	66298871	66299071	66299145	66299286	13597	29,34,41	321,243,316	33,48,48	515,375,458	153	149	6.850343816653594e-11	1.234420765e-09	0.081,0.12,0.112	0.059,0.111,0.093	0.017
5204	gene:Solyc12g015880.1	NA	12	-	5870804	5871038	5870915	5871038	5869941	5870083	5204	23,11,22	1097,596,994	53,26,45	2143,1173,1530	260	149	7.014144228093426e-11	1.26246421112e-09	0.012,0.01,0.013	0.014,0.013,0.017	-0.003
14363	gene:Solyc04g026350.2	NA	4	-	16923090	16923198	16923095	16923198	16918969	16919399	14363	11,16,5	326,330,344	13,18,10	339,248,359	154	149	7.252299682930167e-11	1.30380982542e-09	0.032,0.045,0.014	0.036,0.066,0.026	-0.012
4049	gene:Solyc10g075030.1	NA	10	+	58734228	58734457	58734228	58734452	58734832	58735312	4049	9,9,13	155,80,104	2,0,1	45,21,31	154	149	7.42730940779491e-11	1.33372022308e-09	0.053,0.098,0.108	0.041,0.0,0.03	0.063
7864	gene:Solyc02g090930.2	NA	2	-	52399940	52400105	52400023	52400105	52399186	52399812	7864	40,41,60	0,0,2	15,10,12	0,0,4	232	149	7.628767714886269e-11	1.36830499211e-09	1.0,1.0,0.951	1.0,1.0,0.658	0.098
5270	gene:Solyc12g044860.1	NA	12	+	37671714	37671947	37671714	37671889	37672032	37672187	5270	24,21,51	82,45,66	26,10,11	43,33,46	207	149	7.711969345225443e-11	1.38162346402e-09	0.174,0.251,0.357	0.303,0.179,0.147	0.051
11365	gene:Solyc08g075420.2	NA	8	-	59555879	59555950	59555887	59555950	59555496	59555657	11365	8,7,5	302,187,262	1,2,0	73,86,59	157	149	7.849013270042873e-11	1.4045459088e-09	0.025,0.034,0.018	0.013,0.022,0.0	0.014
2872	gene:Solyc03g025400.2	NA	3	-	2823555	2823768	2823689	2823768	2823328	2823413	2872	18,6,10	26,9,11	14,17,13	5,14,17	283	149	8.39047976596853e-11	1.49970114613e-09	0.267,0.26,0.324	0.596,0.39,0.287	-0.141
12322	gene:Solyc12g011270.1	NA	12	+	4137541	4137655	4137541	4137630	4138489	4138535	12322	4,8,6	85,44,106	3,4,1	106,78,119	174	149	8.785792349931781e-11	1.56854325156e-09	0.039,0.135,0.046	0.024,0.042,0.007	0.049
3456	gene:Solyc06g082200.2	NA	6	+	48112395	48112485	48112395	48112450	48112605	48112679	3456	9,10,14	14,0,4	6,5,6	0,2,0	184	149	9.109847454267273e-11	1.62451933298e-09	0.342,1.0,0.739	1.0,0.669,1.0	-0.196
631	gene:Solyc08g080250.2	NA	8	+	63567664	63567719	63567664	63567702	63567843	63567908	631	25,13,4	0,0,4	1,7,0	0,0,4	166	149	9.323212336939475e-11	1.66065015132e-09	1.0,1.0,0.473	1.0,1.0,0.0	0.158
12531	gene:Solyc09g074310.2	NA	9	+	66090240	66090343	66090240	66090297	66090456	66090565	12531	1,2,2	4,4,5	5,7,4	9,10,6	195	149	1.016560805621288e-10	1.80861158078e-09	0.16,0.276,0.234	0.298,0.348,0.337	-0.104
9817	gene:Solyc03g083320.2	NA	3	+	53150911	53151007	53150911	53150982	53151170	53151323	9817	8,9,19	2,0,0	1,8,0	1,0,0	174	149	1.0480497988205592e-10	1.86248941809e-09	0.774,1.0,1.0	0.461,1.0,NA	0.194
15944	gene:Solyc03g121230.2	NA	3	+	69384773	69384963	69384773	69384938	69385051	69385506	15944	715,582,699	6,8,0	492,357,439	9,9,5	174	149	1.0660661596198997e-10	1.8923287015e-09	0.99,0.984,1.0	0.979,0.971,0.987	0.012
14180	gene:Solyc02g062000.2	NA	2	-	33582146	33582311	33582167	33582311	33581985	33582051	14180	4,4,6	2,4,5	0,3,0	0,0,6	170	149	1.0744791675343485e-10	1.9050725355e-09	0.637,0.467,0.513	NA,1.0,0.0	0.039
8617	gene:Solyc03g120000.2	NA	3	-	68514667	68514910	68514671	68514910	68513902	68514018	8617	0,2,3	39,29,24	4,3,3	18,12,27	153	149	1.0939971191374766e-10	1.93745384299e-09	0.0,0.063,0.109	0.178,0.196,0.098	-0.1
15627	gene:Solyc02g082190.2	NA	2	+	45894720	45894953	45894720	45894948	45895055	45895141	15627	9,6,4	261,193,218	5,7,12	219,147,211	154	149	1.2219004909487913e-10	2.16149018118e-09	0.032,0.029,0.017	0.022,0.044,0.052	-0.013
2879	gene:Solyc04g074800.2	NA	4	-	60710494	60710548	60710495	60710548	60710131	60710220	2879	18,7,16	111,90,114	9,3,9	104,78,80	150	149	1.226275639268053e-10	2.16674767703e-09	0.139,0.072,0.122	0.079,0.037,0.101	0.039
11401	gene:Solyc01g079720.2	NA	1	-	78830006	78830120	78830025	78830120	78826744	78826860	11401	1,2,5	171,155,266	3,6,9	211,158,166	168	149	1.3691093571759037e-10	2.41636066318e-09	0.005,0.011,0.016	0.012,0.033,0.046	-0.02
14198	gene:Solyc03g007810.2	NA	3	-	2366577	2366717	2366628	2366717	2365889	2365952	14198	15,11,16	159,97,246	9,5,14	184,97,166	200	149	1.392146047581203e-10	2.4542136316e-09	0.066,0.078,0.046	0.035,0.037,0.059	0.02
10835	gene:Solyc10g081290.1	NA	10	+	62401231	62401466	62401231	62401354	62401929	62402318	10835	1,6,2	3,0,3	0,2,7	0,0,2	261	149	1.405445247087533e-10	2.47483363179e-09	0.16,1.0,0.276	NA,1.0,0.666	-0.354
4350	gene:Solyc02g082230.2	NA	2	-	45925335	45925466	45925432	45925466	45924708	45924816	4350	7,0,5	2,0,0	1,1,3	1,3,0	246	149	1.5303301759556447e-10	2.69167299627e-09	0.679,NA,1.0	0.377,0.168,1.0	0.325
427	gene:Solyc07g045480.2	NA	7	+	58611075	58611218	58611075	58611209	58614293	58615110	427	14,13,6	3,1,5	1,5,6	4,5,0	158	149	1.536784065589027e-10	2.69994952502e-09	0.815,0.925,0.531	0.191,0.485,1.0	0.198
8424	gene:Solyc03g046450.2	NA	3	-	12840477	12840523	12840493	12840523	12840218	12840367	8424	4,10,11	9,4,11	5,0,0	7,2,3	165	149	1.668277298504534e-10	2.92763708191e-09	0.286,0.693,0.475	0.392,0.0,0.0	0.354
15616	gene:Solyc02g062920.2	NA	2	+	34864214	34864278	34864214	34864243	34864473	34864544	15616	14,11,9	163,50,94	2,4,0	42,31,49	184	149	1.7207821122942402e-10	3.01634939389e-09	0.065,0.151,0.072	0.037,0.095,0.0	0.052
14875	gene:Solyc02g071450.2	NA	2	-	40892373	40892621	40892445	40892621	40891840	40892165	14875	201,123,195	1,0,4	187,134,175	2,9,12	221	149	1.876984035126442e-10	3.28642454132e-09	0.993,1.0,0.97	0.984,0.909,0.908	0.054
13408	gene:Solyc03g116750.2	NA	3	-	66033307	66033499	66033355	66033499	66032746	66032857	13408	12,4,7	339,280,345	7,2,5	299,256,301	197	149	2.018187139885572e-10	3.52965617228e-09	0.026,0.011,0.015	0.017,0.006,0.012	0.006
13416	gene:Solyc08g067070.2	NA	8	+	55991686	55991918	55991686	55991807	55992702	55992768	13416	11,1,5	6,2,0	2,1,0	2,0,1	260	149	2.026784372914139e-10	3.54068224784e-09	0.512,0.223,1.0	0.364,1.0,0.0	0.124
15550	gene:Solyc03g033950.2	NA	3	-	5646333	5646453	5646349	5646453	5645330	5646261	15550	44,19,38	229,194,200	22,25,16	178,144,163	165	149	2.4918414841481965e-10	4.34819299884e-09	0.148,0.081,0.146	0.1,0.136,0.081	0.019
8708	gene:Solyc01g089900.2	NA	1	-	83620458	83620544	83620498	83620544	83619279	83619366	8708	7,2,5	12,8,3	9,4,9	8,8,6	189	149	2.555289045089711e-10	4.45387457374e-09	0.315,0.165,0.568	0.47,0.283,0.542	-0.082
5394	gene:Solyc02g062950.2	NA	2	-	34899304	34899516	34899445	34899516	34896777	34896916	5394	4,1,2	22,20,40	8,6,7	67,37,16	290	149	2.714290874504657e-10	4.72568139515e-09	0.085,0.025,0.025	0.058,0.077,0.184	-0.061
2382	gene:Solyc01g079210.2	NA	1	+	78303454	78303555	78303454	78303515	78303643	78303673	2382	9,5,5	87,93,75	0,3,1	75,66,62	189	149	2.750833644340241e-10	4.78391035693e-09	0.075,0.041,0.05	0.0,0.035,0.013	0.039
5838	gene:Solyc05g008810.2	NA	5	-	3047735	3047831	3047764	3047831	3046256	3046500	5838	39,14,23	32,15,39	20,5,30	42,16,27	178	149	2.7674505856503723e-10	4.8073947575e-09	0.505,0.439,0.331	0.285,0.207,0.482	0.1
11090	gene:Solyc04g076090.2	NA	4	+	61044186	61044283	61044186	61044270	61044594	61044738	11090	11,9,15	166,103,166	4,3,4	243,151,235	162	149	2.891411889701691e-10	5.01708694524e-09	0.057,0.074,0.077	0.015,0.018,0.015	0.053
11008	gene:Solyc12g015770.1	NA	12	-	5756761	5756986	5756864	5756986	5756570	5756707	11008	1,1,3	5,0,7	2,1,4	2,1,5	252	149	3.130157175907939e-10	5.42525446325e-09	0.106,1.0,0.202	0.372,0.372,0.321	0.081
8579	gene:Solyc03g025530.2	NA	3	-	2914575	2914645	2914636	2914645	2914234	2914310	8579	7,0,3	1,0,0	2,1,0	0,0,2	210	149	3.1489176845174367e-10	5.45165199574e-09	0.832,NA,1.0	1.0,1.0,0.0	0.249
2341	gene:Solyc01g087470.2	NA	1	+	82428204	82428436	82428204	82428389	82428588	82428693	2341	3,3,1	0,0,0	5,3,2	2,10,0	196	149	3.1880608725464153e-10	5.51323897589e-09	1.0,1.0,1.0	0.655,0.186,1.0	0.386
11505	gene:Solyc08g014610.2	NA	8	-	4843518	4843633	4843531	4843633	4843276	4843358	11505	1,0,3	0,7,0	1,1,0	0,0,0	162	149	3.312168951514588e-10	5.72145694835e-09	1.0,0.0,1.0	1.0,1.0,NA	-0.333
8221	gene:Solyc03g031690.2	NA	3	-	4155336	4155517	4155419	4155517	4155145	4155228	8221	54,33,10	263,177,181	10,9,9	171,120,169	232	149	3.415163583658824e-10	5.89277890754e-09	0.117,0.107,0.034	0.036,0.046,0.033	0.048
2170	gene:Solyc09g008600.2	NA	9	+	2071741	2071963	2071741	2071914	2072486	2072649	2170	61,44,46	8,6,9	31,18,43	4,0,0	198	149	3.4874284407642667e-10	6.0107541753e-09	0.852,0.847,0.794	0.854,1.0,1.0	-0.12
13277	gene:Solyc01g090940.2	NA	1	+	84632996	84633157	84632996	84633106	84634894	84635085	13277	5,9,10	8,4,0	4,2,3	6,3,0	200	149	3.742599172542573e-10	6.44336220976e-09	0.318,0.626,1.0	0.332,0.332,1.0	0.093
13262	gene:Solyc02g067900.2	NA	2	-	37988891	37988995	37988914	37988995	37988748	37988807	13262	20,9,12	1,3,6	8,6,4	1,2,6	172	149	3.748416909330727e-10	6.4461917963e-09	0.945,0.722,0.634	0.874,0.722,0.366	0.113
8216	gene:Solyc01g097500.2	NA	1	-	88328900	88329115	88329065	88329115	88327458	88327532	8216	8,11,27	49,27,73	2,12,5	82,51,74	314	149	3.7581837971484186e-10	6.45579892985e-09	0.072,0.162,0.149	0.011,0.1,0.031	0.08
2623	gene:Solyc07g061920.2	NA	7	+	64802188	64802270	64802188	64802262	64802363	64802471	2623	39,13,45	5,0,3	19,15,18	2,0,1	157	149	4.004497246064451e-10	6.87127233011e-09	0.881,1.0,0.934	0.9,1.0,0.945	-0.01
6881	gene:Solyc03g007620.2	NA	3	+	2164224	2164352	2164224	2164342	2166601	2166782	6881	47,42,50	5,1,4	54,28,26	2,0,0	159	149	4.276907923559895e-10	7.33055372514e-09	0.898,0.975,0.921	0.962,1.0,1.0	-0.056
3347	gene:Solyc08g075710.2	NA	8	+	59843288	59843445	59843288	59843342	59843628	59845338	3347	4,0,0	11,8,16	1,6,4	8,1,8	252	149	4.4273795354127816e-10	7.58004680326e-09	0.177,0.0,0.0	0.069,0.78,0.228	-0.3
326	gene:Solyc04g045630.2	NA	4	-	34501139	34501199	34501195	34501199	34499331	34499524	326	14,10,9	93,43,49	4,5,5	47,27,33	205	149	4.68032570841252e-10	8.00423808583e-09	0.099,0.145,0.118	0.058,0.119,0.099	0.029
11405	gene:Solyc04g079090.2	NA	4	-	63676383	63676625	63676462	63676625	63675894	63676023	11405	22,7,30	0,0,4	5,3,2	0,0,1	228	149	4.810270043270395e-10	8.21736728741e-09	1.0,1.0,0.831	1.0,1.0,0.567	0.088
5594	gene:Solyc08g075080.2	NA	8	+	59236801	59236963	59236801	59236957	59237319	59237902	5594	62,19,32	2,1,0	109,44,51	4,3,0	155	149	4.865544116358217e-10	8.30260749049e-09	0.968,0.948,1.0	0.963,0.934,1.0	0.006
10000	gene:Solyc11g065040.1	NA	11	-	50349691	50349770	50349696	50349770	50349563	50349621	10000	1,2,0	13,17,23	2,1,2	19,22,11	154	149	4.882233709096485e-10	8.32189129907e-09	0.069,0.102,0.0	0.092,0.042,0.15	-0.038
15412	gene:Solyc07g045310.2	NA	7	+	58410177	58410249	58410177	58410244	58410320	58410411	15412	7,1,2	0,0,0	0,0,0	1,0,2	154	149	5.061080949149769e-10	8.61722966899e-09	1.0,1.0,1.0	0.0,NA,0.0	1.0
11331	gene:Solyc04g078760.2	NA	4	+	63418942	63419046	63418942	63418965	63419157	63419462	11331	399,231,325	0,0,5	286,135,211	4,0,6	230	149	5.131732809148035e-10	8.72790195723e-09	1.0,1.0,0.977	0.979,1.0,0.958	0.013
2413	gene:Solyc05g053470.2	NA	5	+	63563515	63563605	63563515	63563602	63563683	63563773	2413	11,15,11	362,291,259	37,22,35	551,433,515	152	149	5.138670398943723e-10	8.73008657546e-09	0.029,0.048,0.04	0.062,0.047,0.062	-0.018
15332	gene:Solyc02g081320.2	NA	2	-	45329569	45329721	45329684	45329721	45329298	45329439	15332	60,31,34	2,0,0	15,21,34	4,5,4	264	149	5.247804240178567e-10	8.90569680012e-09	0.944,1.0,1.0	0.679,0.703,0.828	0.245
4918	gene:Solyc01g097200.1	NA	1	+	88140901	88141035	88140901	88141031	88142280	88142370	4918	19,13,44	1,9,28	23,7,18	12,0,4	153	149	5.273572517911139e-10	8.93960267773e-09	0.949,0.584,0.605	0.651,1.0,0.814	-0.109
4829	gene:Solyc10g074750.1	NA	10	-	58409787	58409939	58409924	58409939	58407150	58407213	4829	106,52,84	23,9,13	22,25,42	11,4,9	286	149	5.283940522561755e-10	8.94735674232e-09	0.706,0.751,0.771	0.51,0.765,0.709	0.081
9363	gene:Solyc07g032740.2	NA	7	-	40982969	40983129	40983034	40983129	40982762	40982883	9363	27,44,60	238,180,382	586,510,493	3461,2336,2732	214	149	5.423720905335048e-10	9.1739892597e-09	0.073,0.145,0.099	0.105,0.132,0.112	-0.011
386	gene:Solyc02g090910.2	NA	2	-	52393442	52393655	52393521	52393655	52393218	52393367	386	101,51,65	357,214,383	84,23,38	438,212,290	228	149	5.502610147866583e-10	9.29724381986e-09	0.156,0.135,0.1	0.111,0.066,0.079	0.045
10610	gene:Solyc09g005960.2	NA	9	+	662004	662196	662004	662193	663075	663477	10610	78,74,85	9,9,13	78,75,82	6,7,9	152	149	5.652075715268999e-10	9.53934483835e-09	0.895,0.89,0.865	0.927,0.913,0.899	-0.03
6567	gene:Solyc03g117420.2	NA	3	-	66569094	66569138	66569099	66569138	66567192	66567487	6567	26,9,24	0,4,0	8,2,0	4,0,0	154	149	5.663275333748763e-10	9.54781233396e-09	1.0,0.685,1.0	0.659,1.0,NA	0.066
8499	gene:Solyc09g031780.2	NA	9	+	27855188	27855288	27855188	27855283	27855468	27855502	8499	1,3,2	127,126,226	3,6,3	206,116,89	154	149	5.679617521872677e-10	9.56492185281e-09	0.008,0.023,0.008	0.014,0.048,0.032	-0.018
15730	gene:Solyc09g090520.2	NA	9	-	70024311	70024494	70024403	70024494	70022666	70024239	15730	1,4,3	9,3,5	1,0,3	1,0,3	241	149	5.697801404480564e-10	9.58509227553e-09	0.064,0.452,0.271	0.382,NA,0.382	-0.12
10943	gene:Solyc11g007070.1	NA	11	+	1541324	1541429	1541324	1541400	1541655	1541751	10943	0,2,3	100,76,69	5,2,8	79,35,72	178	149	6.068034960584894e-10	1.01968078233e-08	0.0,0.022,0.035	0.05,0.046,0.085	-0.041
4542	gene:Solyc03g114300.2	NA	3	+	64311625	64311780	64311625	64311695	64311858	64312008	4542	27,22,16	41,10,16	20,3,14	13,18,20	234	149	6.32664628457351e-10	1.06198259318e-08	0.295,0.583,0.389	0.495,0.096,0.308	0.123
12514	gene:Solyc09g018340.2	NA	9	+	14488105	14488303	14488105	14488226	14488388	14488444	12514	4,0,1	34,18,21	8,0,4	27,12,6	226	149	6.337751153952018e-10	1.06269154257e-08	0.072,0.0,0.03	0.163,0.0,0.305	-0.122
4123	gene:Solyc02g071510.2	NA	2	-	40913453	40913537	40913470	40913537	40911965	40912087	4123	9,5,4	273,261,225	4,0,1	99,79,81	166	149	6.490299528958416e-10	1.08708997425e-08	0.029,0.017,0.016	0.035,0.0,0.011	0.005
10317	gene:Solyc11g045330.1	NA	11	-	30877840	30877924	30877890	30877924	30876434	30877289	10317	7,2,6	60,33,51	24,3,9	38,37,47	199	149	6.837880839552503e-10	1.14406710515e-08	0.08,0.043,0.081	0.321,0.057,0.125	-0.1
193	gene:Solyc10g039430.1	NA	10	-	21871500	21871595	21871503	21871595	21865673	21865722	193	24,25,44	128,99,139	39,26,25	116,80,89	152	149	8.197774898190908e-10	1.37011079819e-08	0.155,0.198,0.237	0.248,0.242,0.216	-0.039
15981	gene:Solyc03g043760.2	NA	3	+	7315336	7315571	7315336	7315525	7316019	7316137	15981	278,177,178	0,0,3	119,111,129	0,0,8	195	149	8.332384786722768e-10	1.39110290012e-08	1.0,1.0,0.978	1.0,1.0,0.925	0.018
10044	gene:Solyc03g119010.2	NA	3	-	67737586	67737724	67737590	67737724	67737487	67737508	10044	51,65,46	361,295,356	44,30,41	317,250,309	153	149	8.423070671862798e-10	1.40472441021e-08	0.121,0.177,0.112	0.119,0.105,0.114	0.024
14960	gene:Solyc01g109350.2	NA	1	-	96314171	96314246	96314180	96314246	96313629	96314064	14960	1,0,5	290,179,288	6,7,3	290,205,294	158	149	8.943303645392545e-10	1.48987527719e-08	0.003,0.0,0.016	0.019,0.031,0.01	-0.014
9969	gene:Solyc12g009790.1	NA	12	+	2997783	2997848	2997783	2997834	2997982	2998103	9969	4,2,3	96,45,64	4,6,1	53,47,42	163	149	9.816285773532054e-10	1.63354419397e-08	0.037,0.039,0.041	0.065,0.105,0.021	-0.025
1577	gene:Solyc02g082480.2	NA	2	-	46186118	46186606	46186514	46186606	46185639	46185939	1577	22,18,5	8,2,6	7,7,1	0,0,0	545	149	9.912650466275258e-10	1.64780474866e-08	0.429,0.711,0.186	1.0,1.0,1.0	-0.558
13844	gene:Solyc03g113770.2	NA	3	-	63824495	63824676	63824587	63824676	63824300	63824391	13844	0,1,3	3,0,0	0,0,0	0,2,4	241	149	1.0438699841496443e-09	1.73338539411e-08	0.0,1.0,1.0	NA,0.0,0.0	0.667
9063	gene:Solyc02g062570.2	NA	2	+	34298080	34298322	34298080	34298314	34299299	34299525	9063	8,6,4	36,15,32	2,1,5	37,16,19	157	149	1.0512454716448997e-09	1.74375766043e-08	0.174,0.275,0.106	0.049,0.056,0.2	0.083
5821	gene:Solyc04g005290.2	NA	4	-	215291	215410	215362	215410	214045	215055	5821	5,0,0	32,28,63	0,4,4	48,36,31	220	149	1.0542582772030563e-09	1.74687881704e-08	0.096,0.0,0.0	0.0,0.07,0.08	-0.018
2393	gene:Solyc04g016550.2	NA	4	-	7378122	7378231	7378174	7378231	7377960	7378021	2393	34,25,35	14,13,17	8,6,7	10,5,4	201	149	1.0751831930686206e-09	1.77964137734e-08	0.643,0.588,0.604	0.372,0.471,0.565	0.142
14791	gene:Solyc01g112140.2	NA	1	-	98227655	98227897	98227659	98227897	98227437	98227572	14791	10,4,8	269,184,214	11,6,10	210,168,146	153	149	1.1836212323542555e-09	1.95703026673e-08	0.035,0.021,0.035	0.049,0.034,0.063	-0.018
15795	gene:Solyc03g119710.2	NA	3	+	68258213	68258306	68258213	68258283	68258407	68258440	15795	46,37,48	3,5,5	45,16,48	2,0,2	172	149	1.2130100804552966e-09	2.00347750508e-08	0.93,0.865,0.893	0.951,1.0,0.954	-0.072
747	gene:Solyc08g076890.2	NA	8	+	60822457	60822634	60822457	60822625	60822748	60822769	747	90,305,232	0,4,0	223,231,150	0,12,0	158	149	1.3147370138035314e-09	2.16917560942e-08	1.0,0.986,1.0	1.0,0.948,1.0	0.013
1364	gene:Solyc07g017290.2	NA	7	-	6666658	6666865	6666787	6666865	6666018	6666266	1364	7,16,9	2,4,9	13,8,10	0,0,0	278	149	1.3330664610207779e-09	2.19706994211e-08	0.652,0.682,0.349	1.0,1.0,1.0	-0.439
1412	gene:Solyc03g123640.2	NA	3	+	70439715	70439901	70439715	70439767	70440185	70440334	1412	114,45,40	11,1,4	64,39,29	2,0,2	283	149	1.3764660722597046e-09	2.26617969658e-08	0.845,0.96,0.84	0.944,1.0,0.884	-0.061
3720	gene:Solyc08g062560.2	NA	8	-	51393841	51394024	51393965	51394024	51393193	51393308	3720	115,39,55	18,6,18	28,11,29	13,6,2	273	149	1.3835087088027348e-09	2.27534877423e-08	0.777,0.78,0.625	0.54,0.5,0.888	0.085
8925	gene:Solyc08g081010.2	NA	8	-	64148275	64148410	64148319	64148410	64147837	64148175	8925	16,2,11	6,14,18	1,5,4	14,3,4	193	149	1.4167871196052901e-09	2.32760037107e-08	0.673,0.099,0.321	0.052,0.563,0.436	0.014
4606	gene:Solyc12g019750.1	NA	12	-	11309155	11309398	11309274	11309398	11308716	11308957	4606	13,6,4	192,87,116	2,4,5	141,103,129	268	149	1.4382662726923116e-09	2.36037683838e-08	0.036,0.037,0.019	0.008,0.021,0.021	0.014
1867	gene:Solyc03g111870.2	NA	3	-	62466823	62467026	62466824	62467026	62466509	62466575	1867	4,0,8	0,0,1	4,3,1	0,0,2	150	149	1.523938018170243e-09	2.49832004401e-08	1.0,NA,0.888	1.0,1.0,0.332	0.167
14703	gene:Solyc03g007320.2	NA	3	+	1888818	1888910	1888818	1888900	1889644	1889757	14703	5,2,2	110,96,128	3,1,1	134,89,155	159	149	1.5579366782183127e-09	2.55134847526e-08	0.041,0.019,0.014	0.021,0.01,0.006	0.012
12388	gene:Solyc04g080200.2	NA	4	+	64457594	64457646	64457594	64457633	64457762	64458559	12388	4,1,5	8,14,7	4,3,4	19,23,20	162	149	1.6447854138431414e-09	2.69072257902e-08	0.315,0.062,0.396	0.162,0.107,0.155	0.116
7921	gene:Solyc02g071740.2	NA	2	-	41113833	41113923	41113874	41113923	41113621	41113742	7921	28,11,28	1043,701,1051	4,11,7	509,305,383	190	149	1.655259959592333e-09	2.70499254561e-08	0.021,0.012,0.02	0.006,0.028,0.014	0.002
12602	gene:Solyc12g099750.1	NA	12	-	66769655	66769872	66769818	66769872	66768593	66768680	12602	12,5,17	36,17,48	7,0,5	34,16,20	312	149	1.7388123719862107e-09	2.83553109404e-08	0.137,0.123,0.145	0.09,0.0,0.107	0.069
9003	gene:Solyc01g108620.2	NA	1	+	95875982	95876041	95875982	95876018	95876144	95876178	9003	8,2,10	303,196,307	1,3,1	94,62,85	172	149	1.7387904068190603e-09	2.83553109404e-08	0.022,0.009,0.027	0.009,0.04,0.01	-0.0
460	gene:Solyc04g077120.2	NA	4	+	62073290	62073350	62073290	62073323	62073996	62074117	460	6,13,20	224,173,263	18,2,0	88,48,76	176	149	1.8150002188026738e-09	2.95665067289e-08	0.022,0.06,0.06	0.148,0.034,0.0	-0.013
3975	gene:Solyc10g074810.1	NA	10	+	58520525	58520614	58520525	58520610	58520753	58520918	3975	146,103,98	8,0,4	93,53,75	3,0,0	153	149	1.8596032733273154e-09	3.02611731823e-08	0.947,1.0,0.96	0.968,1.0,1.0	-0.02
3330	gene:Solyc10g007600.2	NA	10	-	1901258	1901455	1901359	1901455	1900648	1900816	3330	139,84,170	172,123,212	13,0,9	4,6,6	250	149	2.053160758365365e-09	3.33757490436e-08	0.325,0.289,0.323	0.66,0.0,0.472	-0.065
7865	gene:Solyc02g090930.2	NA	2	-	52399892	52400105	52400023	52400105	52399186	52399812	7865	56,45,66	0,0,2	23,12,20	0,0,4	280	149	2.0595486153619376e-09	3.34443840873e-08	1.0,1.0,0.946	1.0,1.0,0.727	0.073
15709	gene:Solyc02g081410.2	NA	2	+	45393585	45393815	45393585	45393813	45394383	45394868	15709	1,5,4	119,79,143	3,7,9	122,110,160	151	149	2.1536455252279694e-09	3.49356595022e-08	0.008,0.059,0.027	0.024,0.059,0.053	-0.014
1310	gene:Solyc03g111600.2	NA	3	-	62238086	62238152	62238090	62238152	62236821	62236908	1310	2,0,5	60,67,89	2,0,2	99,35,68	153	149	2.1584095560200274e-09	3.49762001822e-08	0.031,0.0,0.052	0.019,0.0,0.028	0.012
8743	gene:Solyc04g050240.2	NA	4	-	46323479	46323693	46323563	46323693	46323272	46323318	8743	115,53,73	224,107,229	173,71,105	267,95,176	233	149	2.229262089564163e-09	3.60864721689e-08	0.247,0.241,0.169	0.293,0.323,0.276	-0.078
137	gene:Solyc10g083660.1	NA	10	-	63444130	63444187	63444167	63444187	63443758	63443836	137	0,0,0	2,0,2	2,2,1	0,2,0	186	149	2.3653895272107606e-09	3.8249958606e-08	0.0,NA,0.0	1.0,0.445,1.0	-0.815
11305	gene:Solyc03g059080.1	NA	3	+	27588982	27589088	27588982	27589082	27589213	27589473	11305	1,1,3	6,5,1	12,5,0	14,4,8	155	149	2.3991693505325545e-09	3.87151225499e-08	0.138,0.161,0.743	0.452,0.546,0.0	0.015
7674	gene:Solyc03g078470.2	NA	3	+	50988892	50989040	50988892	50988978	50989216	50989376	7674	7,2,0	0,0,0	2,0,0	4,4,0	211	149	2.3973487251974263e-09	3.87151225499e-08	1.0,1.0,NA	0.261,0.0,NA	0.869
3209	gene:Solyc07g008980.2	NA	7	+	4006119	4006357	4006119	4006209	4006490	4006883	3209	68,60,50	6,15,11	12,20,23	1,9,6	297	149	2.4548132811561547e-09	3.95716925897e-08	0.85,0.667,0.695	0.858,0.527,0.658	0.056
12202	gene:Solyc10g008060.2	NA	10	-	2211574	2211688	2211591	2211688	2210402	2210586	12202	6,0,2	4,1,4	0,1,2	12,0,2	166	149	2.46077472778863e-09	3.96264276551e-08	0.574,0.0,0.31	0.0,1.0,0.473	-0.196
1374	gene:Solyc06g074430.2	NA	6	+	46068772	46068867	46068772	46068827	46068956	46069054	1374	940,658,933	9,15,12	2407,1396,2016	52,37,39	189	149	2.52928969983634e-09	4.06873133693e-08	0.988,0.972,0.984	0.973,0.967,0.976	0.009
8456	gene:Solyc07g055210.2	NA	7	-	63321547	63321718	63321558	63321718	63321361	63321457	8456	6,1,7	307,248,428	12,6,11	541,445,529	160	149	2.5468527883900182e-09	4.09272087525e-08	0.018,0.004,0.015	0.02,0.012,0.019	-0.005
12613	gene:Solyc11g073120.1	NA	11	+	56213650	56213781	56213650	56213768	56213965	56214095	12613	45,25,14	289,173,122	2,3,0	82,50,35	162	149	2.5807344554716184e-09	4.14285677712e-08	0.125,0.117,0.095	0.022,0.052,0.0	0.088
2563	gene:Solyc07g007430.2	NA	7	-	2147869	2148008	2147879	2148008	2147673	2147773	2563	257,141,223	12,11,13	194,123,168	4,11,3	159	149	2.7092703468294575e-09	4.34467933189e-08	0.953,0.923,0.941	0.978,0.913,0.981	-0.018
13694	gene:Solyc01g098700.2	NA	1	+	89121574	89121774	89121574	89121766	89121874	89121975	13694	1,2,2	120,82,150	1,4,2	85,58,64	157	149	2.721473549804268e-09	4.35972157984e-08	0.008,0.023,0.012	0.011,0.061,0.029	-0.019
1940	gene:Solyc09g019980.2	NA	9	+	17885036	17885275	17885036	17885265	17885350	17885756	1940	77,54,66	593,346,437	42,25,36	319,207,317	159	149	3.1359858982427193e-09	5.01855235508e-08	0.108,0.128,0.124	0.11,0.102,0.096	0.017
15586	gene:Solyc11g071870.1	NA	11	+	55213320	55213448	55213320	55213373	55213802	55213931	15586	1,2,1	54,29,25	1,7,0	59,41,38	224	149	3.1523127236496743e-09	5.03945811504e-08	0.012,0.044,0.026	0.011,0.102,0.0	-0.01
1505	gene:Solyc05g013740.2	NA	5	+	7059121	7059187	7059121	7059163	7059262	7059437	1505	76,128,83	15,30,12	63,72,44	15,19,23	173	149	3.2113586938830965e-09	5.12854315508e-08	0.814,0.786,0.856	0.783,0.765,0.622	0.095
8935	gene:Solyc08g082950.2	NA	8	+	65593752	65593988	65593752	65593827	65594059	65594332	8935	2,5,2	16,8,15	2,12,9	26,12,24	310	149	3.303648036721059e-09	5.27047899081e-08	0.057,0.231,0.06	0.036,0.325,0.153	-0.055
15970	gene:Solyc06g069690.2	NA	6	-	43406252	43406440	43406260	43406440	43405148	43405245	15970	10,10,15	46,50,66	7,3,1	98,46,46	157	149	3.3968225881232447e-09	5.41353263451e-08	0.171,0.16,0.177	0.063,0.058,0.02	0.122
12055	gene:Solyc01g090220.2	NA	1	-	83865243	83865390	83865355	83865390	83862528	83862924	12055	1,0,2	0,1,0	1,13,4	0,2,0	261	149	3.4426438173873377e-09	5.48090190432e-08	1.0,0.0,1.0	1.0,0.788,1.0	-0.263
15259	gene:Solyc03g058470.1	NA	3	-	24714653	24714854	24714708	24714854	24713536	24713938	15259	23,12,35	4,5,1	30,9,22	0,3,0	204	149	3.759911985316874e-09	5.9798476611e-08	0.808,0.637,0.962	1.0,0.687,1.0	-0.093
14096	gene:Solyc05g053440.2	NA	5	+	63518407	63518551	63518407	63518535	63519110	63519424	14096	98,80,95	3186,3386,4845	169,124,164	9866,7373,8511	165	149	3.918394095716057e-09	6.22548971401e-08	0.027,0.021,0.017	0.015,0.015,0.017	0.006
6802	gene:Solyc04g080580.2	NA	4	+	64697406	64697604	64697406	64697550	64698820	64699084	6802	494,355,589	6,11,9	1080,537,795	41,18,36	203	149	4.1444827981685185e-09	6.57792886455e-08	0.984,0.959,0.98	0.951,0.956,0.942	0.025
5242	gene:Solyc10g051390.1	NA	10	+	52082540	52082704	52082540	52082683	52082821	52082910	5242	110,86,154	0,0,0	310,164,139	1,0,40	170	149	4.207018436947186e-09	6.67032707616e-08	1.0,1.0,1.0	0.996,1.0,0.753	0.084
2187	gene:Solyc06g065900.2	NA	6	+	41300003	41300134	41300003	41300126	41300365	41300413	2187	2,2,5	7,0,10	0,0,3	0,7,1	157	149	4.224510203419979e-09	6.69119087912e-08	0.213,1.0,0.322	NA,0.0,0.74	0.142
15788	gene:Solyc02g080340.2	NA	2	+	44596442	44596590	44596442	44596579	44597136	44597275	15788	2,2,0	20,14,47	0,0,2	43,28,34	160	149	4.526863486901033e-09	7.16274106846e-08	0.085,0.117,0.0	0.0,0.0,0.052	0.05
8941	gene:Solyc03g097140.2	NA	3	+	59471793	59471952	59471793	59471871	59473348	59473775	8941	11,2,6	8,4,1	1,1,1	0,0,0	230	149	4.539769458877314e-09	7.17580959605e-08	0.471,0.245,0.795	1.0,1.0,1.0	-0.496
9285	gene:Solyc12g100360.1	NA	12	+	67141320	67141498	67141320	67141467	67141892	67142129	9285	2,4,2	4,0,0	0,0,0	4,3,6	180	149	4.551668443001625e-09	7.18726132569e-08	0.293,1.0,1.0	0.0,0.0,0.0	0.764
5678	gene:Solyc03g118390.2	NA	3	-	67284438	67284617	67284567	67284617	67284155	67284230	5678	7,9,9	2,0,4	3,4,2	0,3,9	278	149	4.7549275731634315e-09	7.50054611975e-08	0.652,1.0,0.547	1.0,0.417,0.106	0.225
14770	gene:Solyc07g032240.2	NA	7	+	36543849	36543885	36543849	36543860	36543973	36544129	14770	10,2,12	50,37,39	0,9,11	0,28,44	174	149	5.014232069554287e-09	7.90150876022e-08	0.146,0.044,0.209	NA,0.216,0.176	-0.063
807	gene:Solyc03g006190.2	NA	3	-	827854	828023	827859	828023	827674	827686	807	3,4,15	43,19,27	3,2,10	41,14,33	154	149	5.076066851326816e-09	7.99079514628e-08	0.063,0.169,0.35	0.066,0.121,0.227	0.056
12015	gene:Solyc09g008310.2	NA	9	-	1762087	1762271	1762199	1762271	1760713	1760776	12015	3,8,6	35,27,25	0,6,2	17,34,37	261	149	5.179989403073273e-09	8.14608720485e-08	0.047,0.145,0.121	0.0,0.092,0.03	0.064
3104	gene:Solyc11g011380.1	NA	11	+	4456052	4456242	4456052	4456213	4457686	4457726	3104	2,1,0	0,0,0	0,0,0	2,1,0	178	149	5.3808335009908e-09	8.45332774728e-08	1.0,1.0,NA	0.0,0.0,NA	1.0
4709	gene:Solyc05g015950.2	NA	5	-	13088699	13088924	13088701	13088924	13088506	13088601	4709	0,1,1	0,0,0	2,0,0	0,2,2	151	149	5.474775062843388e-09	8.5921698471e-08	NA,1.0,1.0	1.0,0.0,0.0	0.667
2768	gene:Solyc03g114950.2	NA	3	+	64812753	64812832	64812753	64812828	64812926	64813051	2768	9,6,11	530,282,403	9,5,6	254,141,176	153	149	5.536574812941632e-09	8.68033754683e-08	0.016,0.02,0.026	0.033,0.033,0.032	-0.012
5472	gene:Solyc03g112050.2	NA	3	+	62586886	62587094	62586886	62586988	62587878	62588071	5472	196,115,104	415,298,517	50,48,36	383,177,290	255	149	5.617766910315809e-09	8.7986992288e-08	0.216,0.184,0.105	0.071,0.137,0.068	0.076
519	gene:Solyc12g044230.1	NA	12	-	38747072	38747254	38747174	38747254	38746903	38746990	519	4,0,0	116,62,97	1,4,5	92,71,86	251	149	5.630699949752517e-09	8.81002019494e-08	0.02,0.0,0.0	0.006,0.032,0.033	-0.017
4563	gene:Solyc05g005840.2	NA	5	+	659405	659635	659405	659584	660258	660410	4563	52,27,43	43,11,51	10,6,11	11,11,9	200	149	6.0106030370897414e-09	9.39491322892e-08	0.474,0.646,0.386	0.404,0.289,0.477	0.112
8153	gene:Solyc08g061260.2	NA	8	+	48334887	48335098	48334887	48335057	48335204	48335308	8153	10,11,6	122,105,154	4,4,8	130,102,155	190	149	6.248515383284759e-09	9.75690829768e-08	0.06,0.076,0.03	0.024,0.03,0.039	0.024
11756	gene:Solyc09g061860.2	NA	9	+	60548418	60548512	60548418	60548497	60548636	60548694	11756	0,5,8	61,32,58	0,0,2	68,47,48	164	149	6.681590403319043e-09	1.04226061211e-07	0.0,0.124,0.111	0.0,0.0,0.036	0.066
10276	gene:Solyc03g120270.2	NA	3	+	68723869	68724084	68723869	68724014	68724524	68724567	10276	154,161,168	8,8,8	177,140,177	21,21,12	219	149	6.780785786165174e-09	1.0566667497e-07	0.929,0.932,0.935	0.852,0.819,0.909	0.072
2861	gene:Solyc06g074720.2	NA	6	+	46249144	46249242	46249144	46249205	46249317	46249424	2861	50,24,23	2,1,2	22,30,11	1,0,0	186	149	6.825085499660751e-09	1.06249793721e-07	0.952,0.951,0.902	0.946,1.0,1.0	-0.047
6372	gene:Solyc01g096820.2	NA	1	+	87820040	87820272	87820040	87820130	87820353	87820561	6372	155,135,113	1,2,0	98,63,101	4,4,2	291	149	6.838969672263179e-09	1.06358719687e-07	0.988,0.972,1.0	0.926,0.89,0.963	0.06
2099	gene:Solyc09g061420.2	NA	9	-	59097802	59098025	59097841	59098025	59095611	59095806	2099	16,9,11	0,2,5	17,3,10	2,0,8	188	149	7.715711618522023e-09	1.19872972359e-07	1.0,0.781,0.636	0.871,1.0,0.498	0.016
14456	gene:Solyc04g050510.2	NA	4	-	47421066	47421209	47421071	47421209	47420874	47420997	14456	5,2,3	139,90,142	4,4,6	156,70,115	154	149	7.942308696560333e-09	1.23269420302e-07	0.034,0.021,0.02	0.024,0.052,0.048	-0.016
8707	gene:Solyc10g005650.2	NA	10	-	530647	530782	530653	530782	530417	530574	8707	9,4,8	210,101,207	1,5,2	121,85,100	155	149	7.962181305790675e-09	1.23453781029e-07	0.04,0.037,0.036	0.008,0.054,0.019	0.011
2406	gene:Solyc05g013560.2	NA	5	+	6839792	6839972	6839792	6839927	6840362	6840648	2406	413,318,565	3,2,12	246,141,252	1,0,4	194	149	7.974505120047673e-09	1.23520845104e-07	0.991,0.992,0.973	0.995,1.0,0.98	-0.006
2427	gene:Solyc05g056280.2	NA	5	+	65632720	65632959	65632720	65632779	65633118	65633200	2427	25,20,18	114,108,126	7,10,3	81,80,92	329	149	8.192190318884735e-09	1.26765526147e-07	0.09,0.077,0.061	0.038,0.054,0.015	0.04
3690	gene:Solyc11g006970.1	NA	11	+	1481448	1481607	1481448	1481508	1482631	1482687	3690	32,7,26	645,391,508	19,10,16	288,274,263	248	149	8.312625466619096e-09	1.28500375456e-07	0.029,0.011,0.03	0.038,0.021,0.035	-0.008
7642	gene:Solyc08g006780.2	NA	8	+	1345936	1346000	1345936	1345993	1346070	1346293	7642	12,2,8	105,164,188	18,6,16	185,191,173	156	149	8.340265121377653e-09	1.28798714269e-07	0.098,0.012,0.039	0.085,0.029,0.081	-0.015
8940	gene:Solyc08g065480.2	NA	8	-	53588029	53588196	53588095	53588196	53586598	53587234	8940	7,9,17	172,107,157	5,2,9	215,144,215	215	149	8.382847348820169e-09	1.29326984623e-07	0.027,0.055,0.07	0.016,0.01,0.028	0.033
724	gene:Solyc08g076890.2	NA	8	+	60822352	60822412	60822352	60822382	60822484	60822625	724	219,393,475	0,0,0	638,278,203	0,7,32	179	149	8.556256505316943e-09	1.31870528155e-07	1.0,1.0,1.0	1.0,0.971,0.841	0.063
8567	gene:Solyc05g055390.2	NA	5	+	65050502	65051053	65050502	65050567	65054493	65054984	8567	125,82,69	2,0,0	35,37,29	5,2,6	635	149	8.741923796220753e-09	1.34597735977e-07	0.936,1.0,1.0	0.622,0.813,0.531	0.323
10292	gene:Solyc12g056840.1	NA	12	+	62912217	62912285	62912217	62912262	62912378	62912464	10292	2,1,6	98,54,87	8,5,0	102,37,84	172	149	8.964953625030791e-09	1.37756993862e-07	0.017,0.016,0.056	0.064,0.105,0.0	-0.027
12216	gene:Solyc12g013580.1	NA	12	+	4421782	4421841	4421782	4421836	4422542	4422701	12216	29,23,40	45,32,66	19,10,8	36,15,23	154	149	8.963838473942765e-09	1.37756993862e-07	0.384,0.41,0.37	0.338,0.392,0.252	0.061
8863	gene:Solyc06g009520.2	NA	6	-	3499145	3499291	3499284	3499291	3498828	3499006	8863	8,57,22	107,0,0	11,6,5	0,0,0	288	149	9.175769910920313e-09	1.40856277072e-07	0.037,1.0,1.0	1.0,1.0,1.0	-0.321
1449	gene:Solyc03g121120.2	NA	3	-	69337540	69337625	69337544	69337625	69336949	69337015	1449	3,7,1	25,18,5	3,0,1	5,7,13	153	149	9.23561397640873e-09	1.41634147604e-07	0.105,0.275,0.163	0.369,0.0,0.07	0.035
8469	gene:Solyc03g005870.2	NA	3	+	592042	592246	592042	592179	592318	592444	8469	28,10,11	8,5,11	14,15,17	0,2,1	216	149	9.556297646664397e-09	1.46406651347e-07	0.707,0.58,0.408	1.0,0.838,0.921	-0.355
1791	gene:Solyc04g079770.2	NA	4	-	64110334	64110575	64110360	64110575	64110072	64110252	1791	10,0,4	27,20,23	1,2,0	44,27,13	175	149	9.96136667945465e-09	1.5246123452e-07	0.24,0.0,0.129	0.019,0.059,0.0	0.097
13210	gene:Solyc03g123900.2	NA	3	-	70606763	70607157	70607038	70607157	70605781	70605829	13210	615,333,531	0,3,8	619,296,387	19,2,8	424	149	1.039790698890082e-08	1.58985027356e-07	1.0,0.975,0.959	0.92,0.981,0.944	0.03
8277	gene:Solyc06g072570.2	NA	6	+	44758942	44759034	44758942	44759032	44759208	44759687	8277	5,2,9	231,157,224	4,2,6	244,207,244	151	149	1.0971152323307988e-08	1.67584080444e-07	0.021,0.012,0.038	0.016,0.009,0.024	0.007
373	gene:Solyc03g093640.2	NA	3	-	55192792	55192976	55192815	55192976	55191652	55191701	373	346,309,476	26,19,36	448,283,375	19,31,14	172	149	1.1656699051558541e-08	1.7787984531e-07	0.92,0.934,0.92	0.953,0.888,0.959	-0.009
2900	gene:Solyc10g008470.2	NA	10	+	2590896	2590989	2590896	2590961	2591624	2591734	2900	6,6,14	6,12,6	12,12,0	2,3,4	177	149	1.2232925336350754e-08	1.86488712704e-07	0.457,0.296,0.663	0.835,0.771,0.0	-0.063
6675	gene:Solyc02g080780.2	NA	2	-	44912224	44912344	44912238	44912344	44911984	44912143	6675	60,42,82	9,4,5	42,27,41	6,2,0	163	149	1.2248578961668782e-08	1.86543200104e-07	0.859,0.906,0.937	0.865,0.925,1.0	-0.029
12561	gene:Solyc09g083220.2	NA	9	+	68885459	68885556	68885459	68885525	68885885	68885951	12561	8,2,6	461,346,524	9,3,1	233,138,175	180	149	1.3463700979166159e-08	2.04847225834e-07	0.014,0.005,0.009	0.031,0.018,0.005	-0.009
6872	gene:Solyc07g065040.2	NA	7	+	66970684	66970881	66970684	66970771	66971040	66971142	6872	0,0,4	6,4,4	2,1,3	9,0,0	259	149	1.368131831791813e-08	2.07953345259e-07	0.0,0.0,0.365	0.113,1.0,1.0	-0.583
1564	gene:Solyc09g097870.2	NA	9	-	71862227	71862330	71862242	71862330	71862048	71862086	1564	19,8,26	360,211,181	18,14,14	280,236,309	164	149	1.3714476246782322e-08	2.08252366449e-07	0.046,0.033,0.115	0.055,0.051,0.04	0.016
10785	gene:Solyc01g097870.2	NA	1	+	88570859	88571028	88570859	88571017	88571467	88571509	10785	115,69,122	2,2,0	155,82,90	4,0,4	160	149	1.4560652927773017e-08	2.20884246723e-07	0.982,0.97,1.0	0.973,1.0,0.954	0.008
8186	gene:Solyc12g094430.1	NA	12	+	64642194	64642371	64642194	64642228	64643030	64643494	8186	34,9,28	5,2,2	2,4,1	3,0,4	292	149	1.4887117720950646e-08	2.25615072586e-07	0.776,0.697,0.877	0.254,1.0,0.113	0.328
714	gene:Solyc08g076890.2	NA	8	+	60822030	60822265	60822030	60822247	60822457	60822676	714	98,122,191	2,2,0	124,78,95	0,0,17	167	149	1.4961670156278068e-08	2.26522619827e-07	0.978,0.982,1.0	1.0,1.0,0.833	0.042
7202	gene:Solyc06g071890.2	NA	6	-	44290417	44290521	44290421	44290521	44289987	44290101	7202	5,4,7	2,2,2	0,0,1	6,2,2	153	149	1.5973216435703077e-08	2.41600765344e-07	0.709,0.661,0.773	0.0,0.0,0.327	0.605
15048	gene:Solyc10g005900.2	NA	10	+	699175	699241	699175	699218	699382	699506	15048	77,73,62	2,11,3	90,50,99	1,8,3	172	149	1.6045522199050747e-08	2.42456946497e-07	0.971,0.852,0.947	0.987,0.844,0.966	-0.009
2335	gene:Solyc08g079630.2	NA	8	-	63113570	63113609	63113575	63113609	63112044	63112112	2335	5,3,6	4,4,0	9,0,0	2,0,4	154	149	1.64920199220196e-08	2.48960179527e-07	0.547,0.421,1.0	0.813,NA,0.0	0.25
8110	gene:Solyc03g112670.2	NA	3	+	63042997	63043124	63042997	63043114	63044894	63045005	8110	2,0,0	1,1,0	1,0,0	8,4,2	159	149	1.6522434645577986e-08	2.49175740461e-07	0.652,0.0,NA	0.105,0.0,0.0	0.291
12319	gene:Solyc02g068360.2	NA	2	-	38322542	38322690	38322562	38322690	38321305	38321391	12319	59,38,43	25,10,25	25,19,16	16,7,12	169	149	1.7155808015962624e-08	2.58217110271e-07	0.675,0.77,0.603	0.579,0.705,0.54	0.075
7838	gene:Solyc05g008820.2	NA	5	+	3054066	3054157	3054066	3054154	3054240	3054429	7838	197,98,198	0,7,6	109,75,110	3,1,1	152	149	1.7172115019665313e-08	2.58217110271e-07	1.0,0.932,0.97	0.973,0.987,0.991	-0.016
9850	gene:Solyc06g064880.2	NA	6	+	40444470	40444580	40444470	40444570	40444960	40445035	9850	8,3,1	28,11,30	4,2,1	21,16,26	159	149	1.7158507419871727e-08	2.58217110271e-07	0.211,0.204,0.03	0.151,0.105,0.035	0.051
11884	gene:Solyc03g007830.2	NA	3	-	2381661	2381786	2381685	2381786	2381464	2381572	11884	213,138,155	9,3,0	206,140,160	3,8,8	173	149	1.7538586305420966e-08	2.63471194859e-07	0.953,0.975,1.0	0.983,0.938,0.945	0.021
8604	gene:Solyc12g005770.1	NA	12	-	422222	422373	422342	422373	421578	421714	8604	2,2,8	124,125,174	2,3,7	95,56,81	269	149	1.75889717811798e-08	2.63971322854e-07	0.009,0.009,0.025	0.012,0.029,0.046	-0.015
10558	gene:Solyc10g006220.2	NA	10	-	911388	911512	911416	911512	911166	911327	10558	2,0,4	73,34,42	0,1,2	23,41,46	177	149	1.773046263165419e-08	2.65836441185e-07	0.023,0.0,0.074	0.0,0.02,0.035	0.014
7588	gene:Solyc10g005840.2	NA	10	+	651367	651596	651367	651450	653547	653643	7588	3,4,1	0,0,0	1,0,0	0,0,4	295	149	1.7825236946425863e-08	2.66998190265e-07	1.0,1.0,1.0	1.0,NA,0.0	0.5
9684	gene:Solyc08g048550.2	NA	8	+	12221938	12222001	12221938	12221996	12222111	12222201	9684	40,28,60	2,0,7	37,23,37	11,5,0	154	149	1.8052371534712356e-08	2.70138346522e-07	0.951,1.0,0.892	0.765,0.817,1.0	0.087
14493	gene:Solyc02g069580.2	NA	2	-	39431856	39432077	39432023	39432077	39431088	39431253	14493	164,132,87	63,16,36	185,129,113	51,24,30	316	149	1.847958188361473e-08	2.76263487927e-07	0.551,0.796,0.533	0.631,0.717,0.64	-0.036
3501	gene:Solyc09g098530.2	NA	9	+	72333347	72333427	72333347	72333423	72333520	72333702	3501	1,1,3	3,0,2	0,2,2	0,1,2	153	149	1.8699497991004018e-08	2.79280800266e-07	0.245,1.0,0.594	NA,0.661,0.493	0.036
15127	gene:Solyc10g006490.2	NA	10	+	1075755	1075931	1075755	1075853	1076917	1077017	15127	2,13,22	415,273,524	24,19,24	741,386,600	227	149	1.8746565672097803e-08	2.79548692349e-07	0.003,0.03,0.027	0.021,0.031,0.026	-0.006
2742	gene:Solyc05g052930.2	NA	5	+	63113490	63113568	63113490	63113565	63115210	63115376	2742	36,30,27	10,7,13	48,27,24	11,7,5	152	149	1.875363888323214e-08	2.79548692349e-07	0.779,0.808,0.671	0.811,0.791,0.825	-0.056
11857	gene:Solyc02g084740.2	NA	2	-	47843886	47843976	47843936	47843976	47843564	47843643	11857	121,89,116	2,0,2	96,61,69	1,5,0	199	149	1.8882468660016798e-08	2.8119765045e-07	0.978,1.0,0.977	0.986,0.901,1.0	0.023
6787	gene:Solyc11g064950.1	NA	11	-	50266384	50266616	50266564	50266616	50265074	50265346	6787	29,15,19	207,233,222	9,16,11	169,146,157	329	149	1.9981814096853374e-08	2.97282423023e-07	0.06,0.028,0.037	0.024,0.047,0.031	0.008
10514	gene:Solyc02g069090.2	NA	2	-	39056844	39057076	39056861	39057076	39056589	39056746	10514	6,5,5	565,352,308	8,3,3	229,213,178	166	149	2.0121588684727267e-08	2.99073815263e-07	0.009,0.013,0.014	0.03,0.012,0.015	-0.007
10936	gene:Solyc04g005490.2	NA	4	+	331645	331729	331645	331720	331835	331927	10936	7,3,7	211,137,216	6,3,7	114,88,139	158	149	2.044864058516866e-08	3.03642650535e-07	0.03,0.02,0.03	0.047,0.031,0.045	-0.014
877	gene:Solyc03g121730.2	NA	3	+	69807635	69807804	69807635	69807788	69808401	69808512	877	6,9,2	219,193,217	4,3,0	165,93,131	165	149	2.176806084824254e-08	3.22924268664e-07	0.024,0.04,0.008	0.021,0.028,0.0	0.008
6796	gene:Solyc06g072930.2	NA	6	+	44955465	44955658	44955465	44955636	44956286	44956844	6796	4,1,6	69,52,112	3,0,3	66,49,73	171	149	2.2042469945217615e-08	3.26681250829e-07	0.048,0.016,0.045	0.038,0.0,0.035	0.012
9655	gene:Solyc01g104170.2	NA	1	-	92636058	92636236	92636087	92636236	92635632	92635720	9655	59,57,43	2411,1743,1957	48,43,42	1680,1231,1430	178	149	2.22232174451629e-08	3.29044244492e-07	0.02,0.027,0.018	0.023,0.028,0.024	-0.003
11103	gene:Solyc01g010920.1	NA	1	-	6444586	6444834	6444590	6444834	6444242	6444507	11103	13,18,23	0,4,2	24,21,25	2,0,2	153	149	2.234980704200308e-08	3.3060159976e-07	1.0,0.814,0.918	0.921,1.0,0.924	-0.038
12097	gene:Solyc03g111060.2	NA	3	+	61744743	61744962	61744743	61744825	61745040	61745047	12097	6,2,15	9,4,16	0,2,0	2,3,2	286	149	2.2391435524575136e-08	3.3090041991e-07	0.258,0.207,0.328	0.0,0.258,0.0	0.178
3118	gene:Solyc01g073750.2	NA	1	+	81118564	81118651	81118564	81118643	81118862	81119097	3118	242,124,260	13,6,10	124,43,43	6,11,7	157	149	2.244052167419717e-08	3.31308772672e-07	0.946,0.951,0.961	0.951,0.788,0.854	0.088
77	gene:Solyc06g084160.2	NA	6	+	49375149	49375263	49375149	49375260	49375554	49375627	77	323,336,421	11,4,5	422,297,340	15,5,7	152	149	2.3226118456560854e-08	3.42579701361e-07	0.966,0.988,0.988	0.965,0.983,0.979	0.005
2117	gene:Solyc10g009020.2	NA	10	+	3051587	3051822	3051587	3051757	3053006	3053583	2117	140,130,186	10,2,6	88,42,60	3,0,2	214	149	2.5367197970973642e-08	3.73803089948e-07	0.907,0.978,0.956	0.953,1.0,0.954	-0.022
11291	gene:Solyc02g094090.2	NA	2	-	54716145	54716266	54716198	54716266	54715736	54715794	11291	23,12,16	0,2,4	21,7,11	0,1,2	202	149	2.6869834130435826e-08	3.95568015707e-07	1.0,0.816,0.747	1.0,0.838,0.802	-0.026
9798	gene:Solyc01g110410.2	NA	1	-	97118132	97118169	97118136	97118169	97117898	97118020	9798	14,14,32	577,333,400	35,15,28	430,243,438	153	149	2.752050156713941e-08	4.04761053049e-07	0.023,0.039,0.072	0.073,0.057,0.059	-0.018
13172	gene:Solyc01g108050.2	NA	1	+	95431334	95431428	95431334	95431393	95431529	95431623	13172	4,0,0	4,3,10	1,3,5	7,7,4	184	149	2.7947658084045405e-08	4.10652410839e-07	0.447,0.0,0.0	0.104,0.258,0.503	-0.139
12309	gene:Solyc08g065440.2	NA	8	-	53469745	53469901	53469848	53469901	53469442	53469609	12309	2,8,2	15,12,14	1,0,0	15,13,28	252	149	2.8062620165073353e-08	4.11949660845e-07	0.073,0.283,0.078	0.038,0.0,0.0	0.132
8590	gene:Solyc04g014670.2	NA	4	+	4935227	4935403	4935227	4935288	4935538	4935655	8590	10,2,1	0,0,0	0,1,0	4,0,0	264	149	3.077754842826622e-08	4.51374815174e-07	1.0,1.0,1.0	0.0,1.0,NA	0.5
147	gene:Solyc11g066550.1	NA	11	-	52299571	52299735	52299615	52299735	52299427	52299459	147	3,3,12	41,13,50	10,0,1	55,30,32	193	149	3.119897479261272e-08	4.57121221748e-07	0.053,0.151,0.156	0.123,0.0,0.024	0.071
13919	gene:Solyc01g110490.2	NA	1	+	97186463	97186695	97186463	97186692	97186787	97187041	13919	42,35,50	1,1,0	72,43,57	0,0,6	152	149	3.198969297342569e-08	4.68262396766e-07	0.976,0.972,1.0	1.0,1.0,0.903	0.015
10516	gene:Solyc12g098710.1	NA	12	+	66127787	66127934	66127787	66127857	66128066	66128276	10516	157,130,144	2,6,5	109,91,148	6,4,6	226	149	3.4208632352500325e-08	5.00268853617e-07	0.981,0.935,0.95	0.923,0.937,0.942	0.021
9889	gene:Solyc08g077440.2	NA	8	-	61331946	61332171	61331964	61332171	61330519	61330650	9889	14,20,9	464,344,596	27,18,16	688,401,498	167	149	3.5276167423989066e-08	5.15392482052e-07	0.026,0.049,0.013	0.034,0.039,0.028	-0.004
4561	gene:Solyc05g005840.2	NA	5	+	659405	659626	659405	659584	660258	660410	4561	53,27,40	43,11,51	10,6,11	11,11,9	191	149	3.634489914903505e-08	5.30504988241e-07	0.49,0.657,0.38	0.415,0.298,0.488	0.109
13788	gene:Solyc09g074860.2	NA	9	-	66673559	66673638	66673561	66673638	66673281	66673475	13788	170,97,200	5,0,3	236,234,321	12,7,17	151	149	3.665843926054067e-08	5.34576277149e-07	0.971,1.0,0.985	0.951,0.971,0.949	0.028
5582	gene:Solyc03g123740.2	NA	3	-	70483250	70483408	70483275	70483408	70482898	70483136	5582	6,0,3	327,104,208	10,3,1	264,159,214	174	149	3.702965909218821e-08	5.39480212604e-07	0.015,0.0,0.012	0.031,0.016,0.004	-0.008
1306	gene:Solyc02g084950.2	NA	2	+	47988906	47988961	47988906	47988950	47989440	47989876	1306	14,6,4	0,0,3	0,0,0	4,0,0	160	149	3.7666803231165286e-08	5.48245468708e-07	1.0,1.0,0.554	0.0,NA,NA	0.851
4867	gene:Solyc11g068650.1	NA	11	+	53293940	53294094	53293940	53294090	53294200	53294327	4867	22,22,15	72,63,76	5,6,8	90,55,68	153	149	3.8781742817584285e-08	5.63942047394e-07	0.229,0.254,0.161	0.051,0.096,0.103	0.131
5633	gene:Solyc09g055590.2	NA	9	-	42263729	42263972	42263777	42263972	42263224	42263389	5633	8,6,11	133,87,116	8,2,1	95,69,79	197	149	3.915511339871572e-08	5.68835763139e-07	0.044,0.05,0.067	0.06,0.021,0.009	0.024
5654	gene:Solyc06g066310.2	NA	6	-	41598664	41598910	41598848	41598910	41597917	41597980	5654	0,4,1	34,14,12	0,2,1	47,15,28	333	149	4.011325779950389e-08	5.82207744547e-07	0.0,0.113,0.036	0.0,0.056,0.016	0.026
723	gene:Solyc08g076890.2	NA	8	+	60822352	60822424	60822352	60822382	60822484	60822625	723	272,385,442	0,0,0	475,423,326	0,7,32	191	149	4.0780002246044396e-08	5.91329178109e-07	1.0,1.0,1.0	1.0,0.979,0.888	0.044
15873	gene:Solyc02g071880.2	NA	2	-	41250710	41250758	41250714	41250758	41249766	41250155	15873	30,14,13	63,48,46	8,7,12	50,23,25	153	149	4.1058010189676e-08	5.94801924352e-07	0.317,0.221,0.216	0.135,0.229,0.319	0.024
14168	gene:Solyc03g115410.2	NA	3	+	65138398	65138533	65138398	65138524	65139080	65139337	14168	106,72,53	3,5,1	40,39,48	0,4,0	158	149	4.1587525421509706e-08	6.01908299048e-07	0.971,0.931,0.98	1.0,0.902,1.0	-0.007
7743	gene:Solyc10g080130.1	NA	10	+	61518778	61518876	61518778	61518849	61519775	61519849	7743	102,49,110	8,4,16	26,18,18	2,0,0	176	149	4.2010708264424414e-08	6.0746382746e-07	0.915,0.912,0.853	0.917,1.0,1.0	-0.079
16052	gene:Solyc12g017420.1	NA	12	+	6680253	6680348	6680253	6680321	6680609	6680689	16052	35,17,25	10,8,5	14,6,0	6,1,4	176	149	4.329601095218787e-08	6.25463327535e-07	0.748,0.643,0.809	0.664,0.836,0.0	0.233
5428	gene:Solyc12g043000.1	NA	12	+	39282874	39283099	39282874	39283058	39283718	39283738	5428	32,19,48	56,67,74	62,50,64	157,106,166	190	149	4.5522305523123224e-08	6.5701024691e-07	0.309,0.182,0.337	0.236,0.27,0.232	0.03
15015	gene:Solyc04g071120.2	NA	4	-	58037136	58037266	58037168	58037266	58036923	58037034	15015	17,1,10	176,83,105	2,0,0	24,23,14	181	149	4.6247425435292234e-08	6.66852465917e-07	0.074,0.01,0.073	0.064,0.0,0.0	0.031
12761	gene:Solyc03g116030.2	NA	3	+	65559744	65559945	65559744	65559772	65561047	65561393	12761	15,10,12	177,170,264	29,12,14	423,347,432	322	149	4.6430131382353814e-08	6.68862424382e-07	0.038,0.026,0.021	0.031,0.016,0.015	0.008
10158	gene:Solyc11g071220.1	NA	11	-	54746373	54746513	54746399	54746513	54746228	54746299	10158	2,3,4	97,103,103	2,0,1	93,82,58	175	149	4.7653636387402775e-08	6.85234731091e-07	0.017,0.024,0.032	0.018,0.0,0.014	0.014
14115	gene:Solyc09g009090.2	NA	9	+	2441862	2442065	2441862	2441992	2442287	2442527	14115	194,111,188	0,2,2	134,88,121	3,0,4	222	149	4.7655384393702637e-08	6.85234731091e-07	1.0,0.974,0.984	0.968,1.0,0.953	0.012
13258	gene:Solyc12g098950.1	NA	12	+	66296579	66296640	66296579	66296636	66296716	66296805	13258	5,10,4	401,323,487	7,13,8	473,386,468	153	149	4.880895048186787e-08	7.01168950969e-07	0.012,0.029,0.008	0.014,0.032,0.016	-0.004
15844	gene:Solyc01g109010.2	NA	1	-	96101554	96102136	96101972	96102136	96101419	96101485	15844	192,61,115	0,0,3	53,40,57	2,6,0	567	149	5.101085426975618e-08	7.32119537628e-07	1.0,1.0,0.91	0.874,0.637,1.0	0.133
5867	gene:Solyc07g008940.2	NA	7	-	3947945	3948114	3947996	3948114	3947239	3947302	5867	4,2,0	0,0,2	1,0,4	0,0,6	200	149	5.168487619785331e-08	7.41104496865e-07	1.0,1.0,0.0	1.0,NA,0.332	0.001
1551	gene:Solyc01g100720.2	NA	1	-	90681257	90681453	90681267	90681453	90680969	90681133	1551	18,5,9	461,400,506	13,6,6	506,402,523	159	149	5.2050986503294956e-08	7.45661766763e-07	0.035,0.012,0.016	0.024,0.014,0.011	0.005
10453	gene:Solyc09g018370.2	NA	9	+	14520166	14520315	14520166	14520310	14520422	14520550	10453	72,57,72	3,4,3	68,47,16	6,7,0	154	149	5.535031417964592e-08	7.92191753361e-07	0.959,0.932,0.959	0.916,0.867,1.0	0.022
8889	gene:Solyc11g006960.1	NA	11	-	1468486	1468715	1468513	1468715	1467135	1467410	8889	97,87,120	5,0,0	83,65,31	12,4,9	176	149	5.55376643286117e-08	7.94137176136e-07	0.943,1.0,1.0	0.854,0.932,0.745	0.137
252	gene:Solyc03g116980.1	NA	3	-	66248422	66248587	66248465	66248587	66248233	66248242	252	1,2,3	6,3,1	1,0,3	0,0,0	192	149	5.760658501740888e-08	8.22958827404e-07	0.115,0.341,0.7	1.0,NA,1.0	-0.615
9190	gene:Solyc04g072010.2	NA	4	+	59081685	59081788	59081685	59081778	59081922	59082025	9190	148,73,115	2,1,5	90,63,83	0,1,2	159	149	6.013556595886552e-08	8.58293479762e-07	0.986,0.986,0.956	1.0,0.983,0.975	-0.01
9401	gene:Solyc04g015480.2	NA	4	+	5688253	5688337	5688253	5688332	5689279	5689482	9401	1,4,5	30,33,60	4,0,2	57,33,28	154	149	6.084634179826706e-08	8.67636247821e-07	0.031,0.105,0.075	0.064,0.0,0.065	0.027
14045	gene:Solyc10g007410.2	NA	10	-	1777509	1777599	1777574	1777599	1776610	1776705	14045	114,73,65	16,17,4	51,37,44	2,0,0	214	149	6.228683067311053e-08	8.87357496388e-07	0.832,0.749,0.919	0.947,1.0,1.0	-0.149
9186	gene:Solyc08g075340.2	NA	8	+	59473370	59473506	59473370	59473473	59474066	59474161	9186	6,3,9	2,0,0	3,2,5	2,9,3	182	149	6.272884309011131e-08	8.92830897549e-07	0.711,1.0,1.0	0.551,0.154,0.577	0.476
10911	gene:Solyc11g012900.1	NA	11	-	5693098	5693328	5693106	5693328	5692411	5692445	10911	4,4,7	9,2,1	3,0,4	5,0,6	157	149	6.621438385731125e-08	9.41573416122e-07	0.297,0.655,0.869	0.363,NA,0.388	0.231
6566	gene:Solyc03g117420.2	NA	3	-	66569080	66569138	66569099	66569138	66567192	66567487	6566	10,1,2	0,4,0	0,0,0	4,0,0	168	149	6.718523068468085e-08	9.54500016066e-07	1.0,0.181,1.0	0.0,NA,NA	0.727
923	gene:Solyc07g018100.2	NA	7	-	9177846	9178003	9177914	9178003	9176287	9176395	923	0,10,7	8,1,3	4,0,4	4,0,3	217	149	6.840336868351394e-08	9.709128884e-07	0.0,0.873,0.616	0.407,NA,0.478	0.054
11826	gene:Solyc04g078320.2	NA	4	-	63077509	63077665	63077514	63077665	63077365	63077429	11826	6,3,5	363,310,358	1,8,5	246,184,224	154	149	7.079538849138251e-08	1.00394231816e-06	0.016,0.009,0.013	0.004,0.04,0.021	-0.009
7871	gene:Solyc02g090530.2	NA	2	+	52063778	52063843	52063778	52063840	52063961	52064013	7871	1,1,3	125,104,137	3,4,0	80,75,53	152	149	7.207170642279466e-08	1.0211040021e-06	0.008,0.009,0.021	0.035,0.05,0.0	-0.016
8987	gene:Solyc01g067630.2	NA	1	-	76474103	76474229	76474135	76474229	76473885	76473898	8987	0,6,8	7,11,6	0,0,1	16,14,17	181	149	7.240982586743237e-08	1.02495411629e-06	0.0,0.31,0.523	0.0,0.0,0.046	0.262
7542	gene:Solyc02g065420.2	NA	2	+	36581443	36581806	36581443	36581638	36584034	36584167	7542	25,26,36	2,0,4	15,5,21	0,0,2	317	149	7.344806999888324e-08	1.03869830128e-06	0.855,1.0,0.809	1.0,1.0,0.832	-0.056
5359	gene:Solyc01g103250.2	NA	1	+	91898791	91898964	91898791	91898946	91899494	91899619	5359	3,1,1	4,0,3	2,1,3	0,0,0	167	149	7.485703276476849e-08	1.0576552214e-06	0.401,1.0,0.229	1.0,1.0,1.0	-0.457
6450	gene:Solyc09g013130.2	NA	9	+	5543355	5543639	5543355	5543485	5543737	5543855	6450	384,363,539	1,4,14	624,424,481	30,7,9	303	149	7.510850652481298e-08	1.06023826898e-06	0.995,0.978,0.95	0.911,0.968,0.963	0.027
697	gene:Solyc08g076890.2	NA	8	+	60822030	60822250	60822030	60822226	60822304	60822412	697	284,197,436	0,0,9	146,124,176	0,20,0	173	149	7.798546519351022e-08	1.09984432784e-06	1.0,1.0,0.977	1.0,0.842,1.0	0.045
10562	gene:Solyc06g062660.2	NA	6	-	39545543	39545594	39545545	39545594	39544284	39544472	10562	5,2,6	100,69,77	5,3,8	74,44,59	151	149	8.470626656277194e-08	1.1935391191e-06	0.047,0.028,0.071	0.063,0.063,0.118	-0.033
5097	gene:Solyc03g113590.2	NA	3	-	63669177	63669402	63669356	63669402	63669012	63669083	5097	38,34,10	218,104,212	8,19,11	134,111,158	328	149	8.669523821986895e-08	1.22045083303e-06	0.073,0.129,0.021	0.026,0.072,0.031	0.031
10063	gene:Solyc07g042710.2	NA	7	+	56249461	56249569	56249461	56249524	56250276	56250641	10063	6,3,3	1,5,3	8,1,17	0,4,0	194	149	8.733870805031055e-08	1.22838949765e-06	0.822,0.315,0.434	1.0,0.161,1.0	-0.197
10357	gene:Solyc05g009600.2	NA	5	+	3800022	3800237	3800022	3800144	3801306	3801553	10357	3,2,2	29,10,14	2,1,0	36,23,37	242	149	8.784403097644577e-08	1.23437249351e-06	0.06,0.11,0.081	0.033,0.026,0.0	0.064
11820	gene:Solyc05g053930.2	NA	5	+	63955899	63955999	63955899	63955933	63956069	63956193	11820	26,9,15	71,41,30	12,11,16	47,51,45	215	149	8.900111881250109e-08	1.24949479802e-06	0.202,0.132,0.257	0.15,0.13,0.198	0.038
5310	gene:Solyc11g065100.1	NA	11	-	50417047	50417295	50417089	50417295	50416784	50416906	5310	5,4,2	0,2,3	1,0,4	3,2,12	191	149	9.175525302854117e-08	1.28699034743e-06	1.0,0.609,0.342	0.206,0.0,0.206	0.513
15330	gene:Solyc02g081320.2	NA	2	-	45329589	45329721	45329684	45329721	45329298	45329439	15330	75,31,52	2,0,0	22,27,46	4,5,4	244	149	9.298746399808483e-08	1.30309020556e-06	0.958,1.0,1.0	0.771,0.767,0.875	0.182
7200	gene:Solyc07g005940.2	NA	7	-	782373	782498	782385	782498	781676	781802	7200	9,6,18	554,475,794	27,17,14	1208,629,776	161	149	9.729601164784956e-08	1.36223237342e-06	0.015,0.012,0.021	0.02,0.024,0.016	-0.004
915	gene:Solyc06g083660.2	NA	6	-	48999834	48999994	48999843	48999994	48998738	48999728	915	2,3,3	14,19,16	7,8,14	55,52,34	158	149	9.860049787741043e-08	1.3792459137e-06	0.119,0.13,0.15	0.107,0.127,0.28	-0.038
13489	gene:Solyc12g095850.1	NA	12	+	64968888	64969013	64968888	64969001	64969168	64969190	13489	0,0,2	8,6,2	0,0,4	21,5,11	161	149	1.0168613779049225e-07	1.42112129041e-06	0.0,0.0,0.481	0.0,0.0,0.252	0.076
14217	gene:Solyc05g011970.2	NA	5	+	5180409	5180510	5180409	5180504	5180695	5180919	14217	51,36,44	58,48,56	0,0,0	3,4,1	155	149	1.0566173371499066e-07	1.47534733613e-06	0.458,0.419,0.43	0.0,0.0,0.0	0.436
3182	gene:Solyc09g008940.2	NA	9	+	2336479	2336645	2336479	2336641	2336897	2337481	3182	14,13,11	298,231,329	6,5,14	270,190,274	153	149	1.0593309857394108e-07	1.47780021796e-06	0.044,0.052,0.032	0.021,0.025,0.047	0.012
7744	gene:Solyc10g080130.1	NA	10	+	61518622	61518826	61518622	61518692	61519775	61519849	7744	156,107,175	113,92,188	57,62,43	67,62,75	283	149	1.0676755734078174e-07	1.48809692059e-06	0.421,0.38,0.329	0.309,0.345,0.232	0.081
13056	gene:Solyc01g007880.2	NA	1	-	2051937	2052006	2051941	2052006	2050478	2050613	13056	5,5,5	13,9,9	0,0,0	11,3,8	153	149	1.1129884562037538e-07	1.5498539882e-06	0.272,0.351,0.351	0.0,0.0,0.0	0.325
12113	gene:Solyc06g073400.2	NA	6	-	45237113	45237182	45237122	45237182	45234929	45234996	12113	1,3,4	0,0,3	0,1,0	2,2,0	158	149	1.1310914054915419e-07	1.57364365541e-06	1.0,1.0,0.557	0.0,0.32,NA	0.692
10171	gene:Solyc02g078630.2	NA	2	-	43278321	43278491	43278366	43278491	43278062	43278182	10171	5,8,3	7,3,13	0,0,0	4,4,3	194	149	1.14242845778935e-07	1.58798583921e-06	0.354,0.672,0.151	0.0,0.0,0.0	0.392
1097	gene:Solyc02g036310.2	NA	2	-	30492973	30493062	30493016	30493062	30492521	30492612	1097	11,6,2	2,2,12	2,6,0	2,0,0	192	149	1.1564023239559881e-07	1.6059641267e-06	0.81,0.7,0.115	0.437,1.0,NA	-0.177
1377	gene:Solyc02g078500.2	NA	2	+	43167103	43167350	43167103	43167234	43167757	43168058	1377	259,217,286	13,9,29	192,160,195	11,10,8	265	149	1.1649208751159157e-07	1.61634079734e-06	0.918,0.931,0.847	0.908,0.9,0.932	-0.015
13721	gene:Solyc05g007810.2	NA	5	-	2251894	2252141	2252113	2252141	2250598	2251197	13721	2,1,0	4,4,6	0,2,0	7,2,0	368	149	1.183063102100117e-07	1.64003981021e-06	0.168,0.092,0.0	0.0,0.288,NA	-0.057
15026	gene:Solyc01g094370.2	NA	1	-	85882032	85882119	85882042	85882119	85881615	85881697	15026	15,11,11	1,0,0	14,7,12	6,5,1	159	149	1.226220971198032e-07	1.69834353885e-06	0.934,1.0,1.0	0.686,0.567,0.918	0.254
9568	gene:Solyc12g021290.1	NA	12	-	15394737	15394949	15394797	15394949	15394594	15394653	9568	148,89,140	11,19,11	149,87,93	9,15,4	209	149	1.2475291111409113e-07	1.72630753256e-06	0.906,0.77,0.901	0.922,0.805,0.943	-0.031
6016	gene:Solyc01g011000.2	NA	1	-	6849337	6849462	6849339	6849462	6849176	6849233	6016	58,53,79	1592,1257,2449	123,130,110	3197,2219,2762	151	149	1.2577210746871615e-07	1.73885286987e-06	0.035,0.04,0.031	0.037,0.055,0.038	-0.008
7417	gene:Solyc06g075620.2	NA	6	-	47006786	47006918	47006811	47006918	47006550	47006707	7417	386,364,427	0,15,2	841,440,616	2,6,1	174	149	1.2614367524928932e-07	1.74243003298e-06	1.0,0.954,0.995	0.997,0.984,0.998	-0.01
10351	gene:Solyc04g054820.2	NA	4	+	53290603	53290827	53290603	53290723	53291662	53291781	10351	80,79,112	3,0,0	82,92,94	4,0,2	253	149	1.2694027431439056e-07	1.75186653819e-06	0.94,1.0,1.0	0.924,1.0,0.965	0.017
11466	gene:Solyc09g083400.2	NA	9	-	69054522	69054596	69054524	69054596	69054303	69054414	11466	2,9,3	360,335,265	7,8,7	308,319,322	151	149	1.3277637493086793e-07	1.83077281969e-06	0.005,0.026,0.011	0.022,0.024,0.021	-0.008
7033	gene:Solyc06g043070.2	NA	6	-	29790979	29791109	29791008	29791109	29790103	29790582	7033	6,5,1	66,67,57	2,1,0	44,66,96	178	149	1.346390265709309e-07	1.85479972108e-06	0.071,0.059,0.014	0.037,0.013,0.0	0.031
6887	gene:Solyc07g064640.2	NA	7	-	66703784	66703983	66703788	66703983	66702951	66703008	6887	8,5,1	35,31,24	5,3,3	43,24,43	153	149	1.381526718749903e-07	1.9015077645e-06	0.182,0.136,0.039	0.102,0.109,0.064	0.027
14918	gene:Solyc02g091550.1	NA	2	+	52816539	52816623	52816539	52816581	52816714	52816869	14918	2,3,1	0,0,5	0,2,0	2,6,2	191	149	1.4051692978351802e-07	1.9323267557e-06	1.0,1.0,0.135	0.0,0.206,0.0	0.643
1040	gene:Solyc12g044820.1	NA	12	+	37719049	37719264	37719049	37719238	37719427	37719733	1040	65,50,61	1,0,6	68,36,80	6,3,2	175	149	1.4470978997019014e-07	1.98821466771e-06	0.982,1.0,0.896	0.906,0.911,0.971	0.03
7593	gene:Solyc03g031970.2	NA	3	+	4464297	4464501	4464297	4464445	4464923	4465930	7593	2,0,3	78,55,93	3,2,2	63,35,52	205	149	1.4530678323145297e-07	1.99464235862e-06	0.018,0.0,0.023	0.033,0.04,0.027	-0.02
13284	gene:Solyc01g090940.2	NA	1	+	84639644	84639821	84639644	84639803	84640002	84640433	13284	3,5,0	4,2,2	0,0,0	2,3,7	167	149	1.4684225781739774e-07	2.01392982902e-06	0.401,0.69,0.0	0.0,0.0,0.0	0.364
13968	gene:Solyc03g097060.2	NA	3	-	59414660	59414840	59414664	59414840	59413564	59413722	13968	1,0,0	27,11,8	1,3,3	4,15,9	153	149	1.5645461049882728e-07	2.14385851813e-06	0.035,0.0,0.0	0.196,0.163,0.245	-0.19
15071	gene:Solyc04g008500.2	NA	4	+	2123722	2123820	2123722	2123816	2124372	2124772	15071	14,0,0	29,54,42	5,7,7	21,10,24	153	149	1.602645765884544e-07	2.19411866689e-06	0.32,0.0,0.0	0.188,0.405,0.221	-0.165
16131	gene:Solyc09g091840.2	NA	9	-	71050578	71050733	71050585	71050733	71049728	71049793	16131	7,8,14	765,462,630	3,5,7	527,305,436	156	149	1.6106436946228041e-07	2.20311519717e-06	0.009,0.016,0.021	0.005,0.015,0.015	0.004
8159	gene:Solyc11g069530.1	NA	11	-	54143413	54143649	54143522	54143649	54143233	54143335	8159	3,4,0	0,1,8	2,3,3	0,0,5	258	149	1.6137971335889418e-07	2.2054751446e-06	1.0,0.698,0.0	1.0,1.0,0.257	-0.186
15810	gene:Solyc03g078020.2	NA	3	+	48957962	48958030	48957962	48958011	48958102	48958181	15810	15,6,10	31,24,22	2,3,5	23,8,22	168	149	1.639926653930857e-07	2.2392031226e-06	0.3,0.181,0.287	0.072,0.25,0.168	0.093
6346	gene:Solyc10g086320.1	NA	10	-	65182009	65182171	65182013	65182171	65180678	65180844	6346	3,0,3	25,31,27	1,4,4	13,22,31	153	149	1.642186402858113e-07	2.24030782856e-06	0.105,0.0,0.098	0.07,0.15,0.112	-0.043
8370	gene:Solyc12g098320.1	NA	12	-	65877119	65877188	65877125	65877188	65876050	65876107	8370	37,66,73	0,0,3	74,40,57	1,2,4	155	149	1.671493839770341e-07	2.27827708452e-06	1.0,1.0,0.959	0.986,0.951,0.932	0.03
12131	gene:Solyc06g083830.2	NA	6	-	49137560	49137709	49137603	49137709	49137369	49137465	12131	72,70,76	8,2,7	100,64,95	2,2,1	192	149	1.6783401308682833e-07	2.28559141455e-06	0.875,0.964,0.894	0.975,0.961,0.987	-0.063
2770	gene:Solyc03g114950.2	NA	3	+	64811857	64812079	64811857	64811894	64812469	64812538	2770	78,39,47	10,14,15	71,46,33	3,7,12	334	149	1.69177947031752e-07	2.30186346785e-06	0.777,0.554,0.583	0.913,0.746,0.551	-0.099
8957	gene:Solyc11g069480.1	NA	11	-	54074708	54074827	54074805	54074827	54073566	54073758	8957	118,69,142	0,3,1	105,68,114	0,6,0	246	149	1.7163663567688416e-07	2.33326106053e-06	1.0,0.933,0.989	1.0,0.873,1.0	0.016
5411	gene:Solyc10g081530.1	NA	10	-	62574830	62574955	62574869	62574955	62574389	62574470	5411	22,9,18	671,546,675	35,19,30	1050,721,943	188	149	1.7741984747614267e-07	2.40975787561e-06	0.025,0.013,0.021	0.026,0.02,0.025	-0.004
8374	gene:Solyc07g039510.2	NA	7	-	47623059	47623232	47623092	47623232	47621489	47621572	8374	8,5,13	7,3,16	18,1,17	6,5,4	182	149	1.8830053573850248e-07	2.55529452848e-06	0.483,0.577,0.399	0.711,0.141,0.777	-0.057
13177	gene:Solyc03g111070.2	NA	3	+	61745069	61745211	61745069	61745094	61745466	61745598	13177	3,1,0	4,3,6	2,0,4	2,1,0	266	149	1.9141438886123944e-07	2.59526989217e-06	0.296,0.157,0.0	0.359,0.0,1.0	-0.302
15893	gene:Solyc09g059310.2	NA	9	+	54216376	54216569	54216376	54216551	54216650	54216772	15893	4,5,5	212,152,201	5,2,5	299,298,303	167	149	1.9309205609190377e-07	2.61571984406e-06	0.017,0.029,0.022	0.015,0.006,0.015	0.011
13455	gene:Solyc01g103480.2	NA	1	-	92080467	92080634	92080500	92080634	92079907	92079967	13455	223,129,142	51,7,34	186,133,151	27,7,9	182	149	1.933421287860931e-07	2.61681200249e-06	0.782,0.938,0.774	0.849,0.94,0.932	-0.076
2236	gene:Solyc03g082850.2	NA	3	-	52702560	52702763	52702639	52702763	52701690	52702130	2236	11,4,5	63,33,41	3,0,2	29,41,24	228	149	2.002539181974086e-07	2.7079870917e-06	0.102,0.073,0.074	0.063,0.0,0.052	0.045
2646	gene:Solyc01g080510.2	NA	1	+	79760762	79760831	79760762	79760800	79761549	79761628	2646	0,12,11	4,5,1	7,4,8	0,0,0	180	149	2.0113666332563076e-07	2.71754461219e-06	0.0,0.665,0.901	1.0,1.0,1.0	-0.478
11968	gene:Solyc07g005130.2	NA	7	+	147043	147080	147043	147075	147267	147504	11968	40,38,84	2,0,8	46,36,60	7,6,0	154	149	2.0860640986931244e-07	2.81600418498e-06	0.951,1.0,0.91	0.864,0.853,1.0	0.048
13624	gene:Solyc09g059600.2	NA	9	+	54907438	54907562	54907438	54907496	54908139	54908634	13624	38,23,44	0,0,0	36,15,25	0,3,10	215	149	2.1130638240556574e-07	2.84996023012e-06	1.0,1.0,1.0	1.0,0.776,0.634	0.197
2601	gene:Solyc05g046300.2	NA	5	+	58518411	58518647	58518411	58518643	58519249	58519422	2601	182,91,155	29,19,26	100,77,129	11,19,10	153	149	2.295598889243575e-07	3.0931007881e-06	0.859,0.823,0.853	0.899,0.798,0.926	-0.029
6198	gene:Solyc08g076100.2	NA	8	-	60148156	60148238	60148166	60148238	60147559	60147675	6198	3,3,1	27,22,50	2,1,0	47,31,35	159	149	2.2973428763546214e-07	3.0931007881e-06	0.094,0.113,0.018	0.038,0.029,0.0	0.053
15334	gene:Solyc02g081320.2	NA	2	-	45329561	45329721	45329684	45329721	45329298	45329439	15334	99,42,66	2,0,0	26,29,40	4,5,4	272	149	2.3138701877334557e-07	3.11263913843e-06	0.964,1.0,1.0	0.781,0.761,0.846	0.192
268	gene:Solyc07g022760.2	NA	7	-	21399494	21399565	21399510	21399565	21399243	21399313	268	3,3,3	108,64,149	1,2,1	137,68,70	165	149	2.3448764068183597e-07	3.15160368586e-06	0.024,0.041,0.018	0.007,0.026,0.013	0.012
5674	gene:Solyc03g118390.2	NA	3	-	67283941	67284055	67283944	67284055	67283773	67283834	5674	22,15,14	400,375,455	9,7,21	486,385,444	152	149	2.3498228790828292e-07	3.15497606454e-06	0.051,0.038,0.029	0.018,0.018,0.044	0.013
806	gene:Solyc03g006190.2	NA	3	-	828087	828150	828092	828150	827674	827686	806	1,0,1	0,0,0	2,2,0	6,0,2	154	149	2.351471508310167e-07	3.15497606454e-06	1.0,NA,1.0	0.244,1.0,0.0	0.585
317	gene:Solyc03g078570.2	NA	3	-	51180219	51180389	51180300	51180389	51179972	51180084	317	30,34,41	764,516,798	27,5,25	477,368,478	230	149	2.3579003340163654e-07	3.16085545644e-06	0.025,0.041,0.032	0.035,0.009,0.033	0.007
13381	gene:Solyc01g103320.2	NA	1	+	91962037	91962229	91962037	91962225	91963231	91963327	13381	0,0,0	15,9,5	4,4,1	3,7,6	153	149	2.516550760049529e-07	3.37060653837e-06	0.0,0.0,0.0	0.565,0.358,0.14	-0.354
2350	gene:Solyc01g087470.2	NA	1	+	82428204	82428436	82428204	82428396	82428556	82428693	2350	2,1,0	0,0,0	2,1,2	0,6,0	189	149	2.5308765540742297e-07	3.38685672657e-06	1.0,1.0,NA	1.0,0.116,1.0	0.295
6803	gene:Solyc04g080580.2	NA	4	+	64697406	64697581	64697406	64697550	64698820	64699084	6803	144,86,151	6,11,9	275,137,203	41,18,36	180	149	2.646796697185437e-07	3.53891613806e-06	0.952,0.866,0.933	0.847,0.863,0.824	0.072
9144	gene:Solyc02g091190.2	NA	2	+	52577821	52577924	52577821	52577906	52578475	52578579	9144	2,0,2	0,1,1	0,0,0	2,0,1	167	149	2.709112590087478e-07	3.61910257169e-06	1.0,0.0,0.641	0.0,NA,0.0	0.547
8234	gene:Solyc04g051490.2	NA	4	-	50614064	50614247	50614071	50614247	50612847	50612911	8234	2,0,0	3,0,6	2,0,3	21,3,6	156	149	2.7536327317905415e-07	3.67539760389e-06	0.389,NA,0.0	0.083,0.0,0.323	0.059
2347	gene:Solyc01g087470.2	NA	1	+	82428204	82428393	82428204	82428389	82428588	82428693	2347	4,2,0	0,0,0	6,1,0	2,10,0	153	149	2.7610838786394817e-07	3.68216047822e-06	1.0,1.0,NA	0.745,0.089,NA	0.583
10144	gene:Solyc01g102490.2	NA	1	+	91282229	91282405	91282229	91282283	91282502	91282619	10144	19,15,20	45,16,33	16,9,16	13,18,22	271	149	2.7909598659362245e-07	3.71879147624e-06	0.188,0.34,0.25	0.404,0.216,0.286	-0.043
14679	gene:Solyc04g076560.2	NA	4	+	61472423	61472494	61472423	61472485	61472606	61472737	14679	4,2,10	33,23,14	0,0,0	11,23,27	158	149	2.8020804291893274e-07	3.73039035069e-06	0.103,0.076,0.402	0.0,0.0,0.0	0.194
8949	gene:Solyc11g068610.1	NA	11	+	53257831	53258062	53257831	53258039	53259701	53259871	8949	22,8,10	57,17,59	9,4,11	60,51,57	172	149	2.898940127511455e-07	3.85601484833e-06	0.251,0.29,0.128	0.115,0.064,0.143	0.116
5728	gene:Solyc01g005090.2	NA	1	-	83829	83970	83838	83970	83547	83696	5728	4,10,8	10,3,7	11,1,1	7,6,7	158	149	2.9467422812202993e-07	3.91622556359e-06	0.274,0.759,0.519	0.597,0.136,0.119	0.233
10965	gene:Solyc03g114790.2	NA	3	+	64684150	64684235	64684150	64684206	64684383	64685041	10965	9,5,1	0,6,7	0,3,1	0,0,0	178	149	2.959408717887646e-07	3.92967745747e-06	1.0,0.411,0.107	NA,1.0,1.0	-0.494
14744	gene:Solyc03g119720.2	NA	3	+	68263171	68263368	68263171	68263343	68264064	68264238	14744	0,4,8	4,0,2	6,0,0	0,0,0	174	149	3.0832955785077815e-07	4.09066440025e-06	0.0,1.0,0.774	1.0,NA,NA	-0.409
3088	gene:Solyc09g007990.2	NA	9	-	1468061	1468142	1468110	1468142	1467913	1467968	3088	5,3,8	3,0,2	4,0,2	2,0,0	198	149	3.205799333701059e-07	4.24954155454e-06	0.556,1.0,0.751	0.601,NA,1.0	-0.031
7360	gene:Solyc12g098430.1	NA	12	+	65935216	65935317	65935216	65935269	65936658	65936733	7360	0,0,0	4,4,1	0,6,0	0,0,0	197	149	3.2505773126693423e-07	4.30520286789e-06	0.0,0.0,0.0	NA,1.0,NA	-1.0
2987	gene:Solyc04g058080.2	NA	4	-	55197322	55197444	55197407	55197444	55197121	55197227	2987	6,7,3	16,13,15	0,0,0	21,7,9	234	149	3.315162632799036e-07	4.38697999471e-06	0.193,0.255,0.113	0.0,0.0,0.0	0.187
4614	gene:Solyc10g008460.2	NA	10	+	2584765	2585006	2584765	2584877	2585083	2585200	4614	8,8,5	21,10,16	1,1,5	10,15,14	278	149	3.373961234214807e-07	4.46096603938e-06	0.17,0.3,0.143	0.051,0.034,0.161	0.122
5222	gene:Solyc07g019530.2	NA	7	+	11877505	11877591	11877505	11877583	11877706	11877826	5222	2,0,2	99,122,167	21,17,5	212,188,217	157	149	3.5832159822417497e-07	4.7320976912e-06	0.019,0.0,0.011	0.086,0.079,0.021	-0.052
7472	gene:Solyc06g066550.2	NA	6	+	41808258	41808318	41808258	41808313	41808394	41808796	7472	147,90,117	0,0,4	47,46,66	1,1,4	154	149	3.585154632325397e-07	4.7320976912e-06	1.0,1.0,0.966	0.978,0.978,0.941	0.023
13139	gene:Solyc04g081920.2	NA	4	+	65778990	65779193	65778990	65779189	65779370	65779449	13139	34,21,28	1,3,5	40,18,16	2,4,6	153	149	3.650389290992112e-07	4.81408726053e-06	0.971,0.872,0.845	0.951,0.814,0.722	0.067
1003	gene:Solyc07g047720.2	NA	7	+	58936359	58936460	58936359	58936427	58936791	58937199	1003	1,7,4	1,0,3	1,3,0	0,2,2	182	149	3.6898610932754133e-07	4.86199017606e-06	0.45,1.0,0.522	1.0,0.551,0.0	0.14
4589	gene:Solyc02g090500.2	NA	2	+	52039793	52039901	52039793	52039846	52039978	52040048	4589	2,2,0	9,1,3	0,0,6	4,3,0	204	149	3.734666139808622e-07	4.91683283862e-06	0.14,0.594,0.0	0.0,0.0,1.0	-0.089
15393	gene:Solyc04g011350.2	NA	4	-	3837718	3837844	3837797	3837844	3834198	3835852	15393	60,34,47	54,32,64	110,45,53	49,33,35	228	149	3.8129083260510456e-07	5.01556586705e-06	0.421,0.41,0.324	0.595,0.471,0.497	-0.136
3225	gene:Solyc03g121710.2	NA	3	+	69790964	69791150	69790964	69791138	69791264	69791398	3225	32,35,28	97,82,151	16,15,17	147,97,139	161	149	3.872033792066459e-07	5.08900577454e-06	0.234,0.283,0.146	0.092,0.125,0.102	0.115
876	gene:Solyc03g058880.2	NA	3	+	26427409	26427576	26427409	26427464	26427766	26427834	876	3,2,1	42,21,40	9,3,3	41,28,51	261	149	3.916207948903927e-07	5.14268701998e-06	0.039,0.052,0.014	0.111,0.058,0.032	-0.032
12583	gene:Solyc09g059270.2	NA	9	+	54161048	54161287	54161048	54161271	54162490	54162690	12583	11,21,10	2,4,8	8,4,2	1,1,2	165	149	3.970401024615548e-07	5.20942251683e-06	0.832,0.826,0.53	0.878,0.783,0.475	0.017
7742	gene:Solyc10g080130.1	NA	10	+	61518778	61518880	61518778	61518849	61519775	61519849	7742	23,12,33	8,4,16	5,2,8	2,0,0	180	149	4.0416139632433095e-07	5.29835691293e-06	0.704,0.713,0.631	0.674,1.0,1.0	-0.209
4164	gene:Solyc09g091850.2	NA	9	-	71061978	71062073	71062034	71062073	71060895	71061034	4164	29,14,45	66,44,115	31,10,16	92,43,63	205	149	4.089048499761381e-07	5.35599457013e-06	0.242,0.188,0.221	0.197,0.145,0.156	0.051
12566	gene:Solyc12g015870.1	NA	12	+	5860727	5860874	5860727	5860810	5860974	5861034	12566	10,8,15	270,144,180	12,7,3	207,123,177	213	149	4.1806622272096664e-07	5.47135311651e-06	0.025,0.037,0.055	0.039,0.038,0.012	0.009
6723	gene:Solyc01g096600.2	NA	1	-	87667828	87667919	87667836	87667919	87666076	87666143	6723	3,2,7	96,77,148	2,3,1	58,65,91	157	149	4.343684894351509e-07	5.67989211037e-06	0.029,0.024,0.043	0.032,0.042,0.01	0.004
1409	gene:Solyc05g015210.2	NA	5	+	10065485	10065558	10065485	10065532	10065642	10065754	1409	8,5,4	6,2,6	6,11,1	0,0,10	175	149	4.4395114086750166e-07	5.80028550627e-06	0.532,0.68,0.362	1.0,1.0,0.078	-0.168
1645	gene:Solyc03g095260.2	NA	3	-	56245637	56245880	56245759	56245880	56243729	56243877	1645	4,2,14	6,1,2	2,1,0	0,0,0	271	149	4.4975491941816224e-07	5.87114557952e-06	0.268,0.524,0.794	1.0,1.0,NA	-0.471
10069	gene:Solyc01g102680.2	NA	1	+	91418466	91418553	91418466	91418541	91419176	91419419	10069	29,11,9	203,163,183	1,6,2	97,74,60	161	149	4.575079934563495e-07	5.96731076262e-06	0.117,0.059,0.044	0.009,0.07,0.03	0.037
13920	gene:Solyc09g075990.2	NA	9	-	67671790	67672028	67671984	67672028	67670825	67670903	13920	63,23,38	29,15,46	28,9,30	14,5,13	343	149	4.6610188936990643e-07	6.07427128906e-06	0.486,0.4,0.264	0.465,0.439,0.501	-0.085
2737	gene:Solyc12g005100.1	NA	12	-	69140	69242	69145	69242	68169	68339	2737	5,1,0	36,12,55	0,0,6	24,2,11	154	149	4.960545307936916e-07	6.45916536176e-06	0.118,0.075,0.0	0.0,0.0,0.345	-0.051
4428	gene:Solyc10g006600.2	NA	10	+	1133644	1133692	1133644	1133687	1134011	1134091	4428	29,33,31	135,77,115	15,9,17	50,55,67	154	149	5.033167725701171e-07	6.54820633429e-06	0.172,0.293,0.207	0.225,0.137,0.197	0.038
5835	gene:Solyc05g008810.2	NA	5	-	3046256	3046500	3046426	3046500	3045255	3045480	5835	24,11,15	411,261,413	13,8,11	379,221,288	319	149	5.26336003687225e-07	6.84192500416e-06	0.027,0.019,0.017	0.016,0.017,0.018	0.004
170	gene:Solyc01g091070.2	NA	1	+	84795056	84795112	84795056	84795108	84795198	84795240	170	35,31,51	175,147,218	19,30,32	263,183,233	153	149	5.292774391269542e-07	6.87437467825e-06	0.163,0.17,0.186	0.066,0.138,0.118	0.066
7294	gene:Solyc03g033640.2	NA	3	+	5234367	5234544	5234367	5234520	5234711	5234809	7294	5,1,2	105,85,94	4,0,0	52,89,82	173	149	5.461317570539515e-07	7.08732161696e-06	0.039,0.01,0.018	0.062,0.0,0.0	0.002
3660	gene:Solyc06g054120.1	NA	6	+	36944478	36944641	36944478	36944583	36946454	36946603	3660	7,5,2	9,2,2	15,0,0	1,4,1	207	149	5.554750442378136e-07	7.20251982214e-06	0.359,0.643,0.419	0.915,0.0,0.0	0.169
3804	gene:Solyc01g008900.2	NA	1	+	2923817	2923876	2923817	2923860	2923987	2924320	3804	7,7,7	2,5,1	15,9,4	15,8,7	165	149	5.909681508755968e-07	7.65630969293e-06	0.76,0.558,0.863	0.475,0.504,0.34	0.287
9563	gene:Solyc12g021290.1	NA	12	-	15394722	15394952	15394731	15394952	15394594	15394653	9563	9,2,2	13,8,20	0,0,0	11,15,9	158	149	5.989488723383356e-07	7.75319986213e-06	0.395,0.191,0.086	0.0,0.0,0.0	0.224
15566	gene:Solyc03g124030.2	NA	3	-	70738607	70738699	70738611	70738699	70735987	70736089	15566	6,0,4	128,106,180	1,3,3	50,35,41	153	149	6.015113567705717e-07	7.77984914791e-06	0.044,0.0,0.021	0.019,0.077,0.067	-0.033
12231	gene:Solyc08g079490.2	NA	8	-	63002020	63002166	63002094	63002166	63001519	63001584	12231	17,11,22	92,84,90	12,10,3	83,76,55	223	149	6.088591350056907e-07	7.86829424426e-06	0.11,0.08,0.14	0.088,0.081,0.035	0.042
8740	gene:Solyc01g007960.2	NA	1	+	2151901	2152052	2151901	2152038	2152137	2152519	8740	123,110,152	2,1,0	37,13,30	0,1,2	163	149	6.146070160226915e-07	7.93593323448e-06	0.983,0.99,1.0	1.0,0.922,0.932	0.04
11182	gene:Solyc01g065720.2	NA	1	-	72325832	72325995	72325838	72325995	72325237	72325759	11182	7,9,14	90,133,149	7,8,3	116,86,84	155	149	6.445544107255486e-07	8.31566730563e-06	0.07,0.061,0.083	0.055,0.082,0.033	0.015
2945	gene:Solyc03g123580.2	NA	3	-	70395559	70395797	70395562	70395797	70395351	70395466	2945	7,9,10	97,69,96	3,2,2	99,66,104	152	149	6.467808899437439e-07	8.3374267808e-06	0.066,0.113,0.093	0.029,0.029,0.019	0.065
3277	gene:Solyc01g098110.2	NA	1	+	88713827	88713940	88713827	88713936	88715220	88715351	3277	9,7,17	24,28,31	2,15,1	29,14,31	153	149	6.654141838532333e-07	8.57046809111e-06	0.268,0.196,0.348	0.063,0.511,0.03	0.069
4512	gene:Solyc03g116810.2	NA	3	+	66076408	66076557	66076408	66076553	66077301	66077402	4512	267,160,312	6,3,15	308,186,305	14,21,5	153	149	6.693641091089723e-07	8.61415828081e-06	0.977,0.981,0.953	0.955,0.896,0.983	0.026
3808	gene:Solyc12g055800.1	NA	12	-	61780349	61780584	61780472	61780584	61780106	61780208	3808	7,3,12	3,0,0	10,0,4	1,0,0	272	149	6.853496382618091e-07	8.81253494061e-06	0.561,1.0,1.0	0.846,NA,1.0	-0.069
13816	gene:Solyc02g083680.1	NA	2	-	46983889	46984018	46983975	46984018	46983599	46983740	13816	6,10,10	261,241,336	5,0,1	150,83,84	235	149	6.981773303580485e-07	8.95936992565e-06	0.014,0.026,0.019	0.021,0.0,0.007	0.01
14568	gene:Solyc11g066280.1	NA	11	+	52011261	52011365	52011261	52011357	52011449	52011533	14568	22,16,15	356,233,367	13,12,4	249,170,217	157	149	6.985094470297564e-07	8.95936992565e-06	0.055,0.061,0.037	0.047,0.063,0.017	0.009
6591	gene:Solyc11g069370.1	NA	11	+	53972306	53972519	53972306	53972456	53972897	53973053	6591	32,22,23	114,119,146	10,2,11	151,88,122	212	149	6.974045203573949e-07	8.95936992565e-06	0.165,0.115,0.1	0.044,0.016,0.06	0.087
6548	gene:Solyc10g076990.1	NA	10	+	59923102	59923213	59923102	59923209	59923315	59923402	6548	9,6,12	526,465,804	7,11,9	472,385,487	153	149	7.084161879905029e-07	9.07889725406e-06	0.016,0.012,0.014	0.014,0.027,0.018	-0.006
535	gene:Solyc06g051230.2	NA	6	+	34434643	34434774	34434643	34434740	34434848	34435747	535	0,4,0	0,0,3	0,0,6	0,0,0	183	149	7.177497531954641e-07	9.19088676501e-06	NA,1.0,0.0	NA,NA,1.0	-0.5
13634	gene:Solyc01g006230.2	NA	1	+	854537	854672	854537	854588	854777	855157	13634	43,20,35	120,70,99	35,6,29	75,47,45	233	149	7.217948365090066e-07	9.235027059e-06	0.186,0.154,0.184	0.23,0.075,0.292	-0.024
6480	gene:Solyc07g008080.2	NA	7	-	2785403	2785574	2785429	2785574	2785232	2785325	6480	4,3,7	34,26,34	1,2,1	45,32,49	175	149	7.232750057042663e-07	9.24630456382e-06	0.091,0.089,0.149	0.019,0.051,0.017	0.081
4000	gene:Solyc02g088200.2	NA	2	-	50369274	50369411	50369275	50369411	50369059	50369172	4000	31,18,20	7,2,8	12,10,13	0,0,0	150	149	7.281431557010511e-07	9.30083933291e-06	0.815,0.899,0.713	1.0,1.0,1.0	-0.191
4527	gene:Solyc11g065030.1	NA	11	+	50342572	50342675	50342572	50342671	50345035	50345190	4527	84,40,59	275,191,260	31,11,36	117,71,171	153	149	7.732888761848381e-07	9.86933893795e-06	0.229,0.169,0.181	0.205,0.131,0.17	0.024
6282	gene:Solyc09g009690.2	NA	9	+	3084488	3084617	3084488	3084593	3085117	3085214	6282	13,8,16	258,168,235	11,9,20	209,157,197	173	149	7.951277083719302e-07	1.01396838979e-05	0.042,0.039,0.055	0.043,0.047,0.08	-0.011
9191	gene:Solyc04g072010.2	NA	4	+	59081400	59081447	59081400	59081445	59081922	59082025	9191	4,0,6	0,0,1	2,0,4	2,0,0	151	149	8.10066295435228e-07	1.03216615515e-05	1.0,NA,0.856	0.497,NA,1.0	0.179
955	gene:Solyc11g045110.1	NA	11	+	31772629	31772767	31772629	31772762	31772854	31773031	955	1,3,3	92,88,82	2,1,0	55,37,25	154	149	8.111112605422918e-07	1.03264560565e-05	0.01,0.032,0.034	0.034,0.025,0.0	0.006
15345	gene:Solyc03g121660.2	NA	3	-	69762307	69762472	69762320	69762472	69761764	69762051	15345	27,15,13	5,10,4	9,15,2	10,9,9	162	149	8.214977848402427e-07	1.0450074375e-05	0.832,0.58,0.749	0.453,0.605,0.17	0.311
9874	gene:Solyc12g035500.1	NA	12	-	57612081	57612245	57612105	57612245	57611834	57611997	9874	19,18,17	15,9,22	16,6,5	26,16,25	173	149	8.245815465694063e-07	1.04806689907e-05	0.522,0.633,0.4	0.346,0.244,0.147	0.273
6298	gene:Solyc03g031600.2	NA	3	-	4090170	4090376	4090343	4090376	4089929	4090028	6298	2,2,0	0,1,4	1,2,2	0,0,0	322	149	8.309041679833042e-07	1.05523462715e-05	1.0,0.481,0.0	1.0,1.0,1.0	-0.506
5273	gene:Solyc08g059800.2	NA	8	+	45505498	45505575	45505498	45505570	45505671	45505782	5273	2,4,0	19,22,26	1,0,3	20,45,10	154	149	8.396057249189915e-07	1.06540930238e-05	0.092,0.15,0.0	0.046,0.0,0.225	-0.01
8260	gene:Solyc02g090480.2	NA	2	+	52015593	52015680	52015593	52015631	52015773	52015809	8260	1,0,0	13,11,7	2,2,0	27,22,28	198	149	8.552670665365751e-07	1.08439156884e-05	0.055,0.0,0.0	0.053,0.064,0.0	-0.021
1227	gene:Solyc12g007030.1	NA	12	-	1464411	1464598	1464460	1464598	1464168	1464230	1227	63,54,48	1198,922,1223	21,23,21	977,612,848	198	149	8.626222421480306e-07	1.09281995779e-05	0.038,0.042,0.029	0.016,0.028,0.018	0.016
13250	gene:Solyc03g119140.2	NA	3	+	67844110	67844209	67844110	67844179	67845545	67845595	13250	5,9,12	122,76,115	6,5,5	107,67,76	179	149	8.655212609187641e-07	1.09559383872e-05	0.033,0.09,0.08	0.045,0.058,0.052	0.016
5061	gene:Solyc01g088000.2	NA	1	-	82846055	82846082	82846065	82846082	82845885	82845967	5061	11,9,7	1,3,4	8,6,7	8,2,0	159	149	8.876656684091148e-07	1.12208183489e-05	0.912,0.738,0.621	0.484,0.738,1.0	0.016
6383	gene:Solyc03g120540.2	NA	3	+	68909200	68909422	68909200	68909260	68909662	68909798	6383	4,0,3	0,0,0	8,3,5	8,4,3	311	149	8.879000208699656e-07	1.12208183489e-05	1.0,NA,1.0	0.324,0.264,0.444	0.656
2980	gene:Solyc01g087300.2	NA	1	-	82238535	82238696	82238576	82238696	82238321	82238448	2980	2,1,4	44,55,73	1,2,0	84,38,68	190	149	9.015737451671866e-07	1.13843036358e-05	0.034,0.014,0.041	0.009,0.04,0.0	0.013
2163	gene:Solyc01g090280.2	NA	1	-	83952866	83953019	83952870	83953019	83952601	83952690	2163	9,3,14	93,83,117	8,1,7	89,75,72	153	149	9.093281797397117e-07	1.14728391174e-05	0.086,0.034,0.104	0.08,0.013,0.086	0.015
11887	gene:Solyc04g079100.2	NA	4	-	63687821	63687987	63687829	63687987	63687618	63687692	11887	21,24,20	181,120,118	11,2,8	31,16,21	157	149	9.351427978655373e-07	1.17889063081e-05	0.099,0.16,0.139	0.252,0.106,0.266	-0.075
8729	gene:Solyc02g082710.2	NA	2	+	46360456	46360536	46360456	46360519	46361115	46361186	8729	114,86,84	2,8,7	75,64,83	0,2,1	166	149	9.448138232698599e-07	1.19011091947e-05	0.981,0.906,0.915	1.0,0.966,0.987	-0.05
15200	gene:Solyc02g031980.2	NA	2	+	27239643	27239746	27239643	27239726	27239881	27240050	15200	72,90,103	9,14,19	38,47,58	13,18,17	169	149	9.584105673491814e-07	1.20625382164e-05	0.876,0.85,0.827	0.72,0.697,0.75	0.129
12558	gene:Solyc06g074690.2	NA	6	-	46225985	46226209	46225990	46226209	46224424	46224742	12558	18,26,50	3,6,3	38,27,28	0,5,0	154	149	9.73852595501334e-07	1.2246910124e-05	0.853,0.807,0.942	1.0,0.839,1.0	-0.079
9938	gene:Solyc06g073130.2	NA	6	-	45054177	45054321	45054227	45054321	45053879	45054034	9938	16,4,11	13,15,19	13,6,8	8,11,10	199	149	9.808768353251655e-07	1.23252082733e-05	0.48,0.166,0.302	0.549,0.29,0.375	-0.089
10631	gene:Solyc11g065960.1	NA	11	+	51586038	51586286	51586038	51586254	51587538	51587689	10631	7,9,13	70,54,100	1,0,6	133,95,80	181	149	9.918313579297787e-07	1.24527249272e-05	0.076,0.121,0.097	0.006,0.0,0.058	0.077
11433	gene:Solyc09g008410.2	NA	9	-	1863876	1864105	1864066	1864105	1863704	1863790	11433	1,3,7	2,0,0	1,4,0	4,0,1	339	149	9.935989577628347e-07	1.24647836757e-05	0.18,1.0,1.0	0.099,1.0,0.0	0.36
6836	gene:Solyc12g038550.1	NA	12	-	47329973	47330050	47330043	47330050	47324061	47324170	6836	3,2,1	1,0,0	0,0,0	1,0,1	219	149	9.96127740387165e-07	1.24863642003e-05	0.671,1.0,1.0	0.0,NA,0.0	0.89
7077	gene:Solyc05g012200.2	NA	5	+	5466229	5466327	5466229	5466267	5466493	5466608	7077	133,69,158	17,4,6	76,65,54	1,0,0	209	149	1.038283368263118e-06	1.30042255118e-05	0.848,0.925,0.949	0.982,1.0,1.0	-0.087
15864	gene:Solyc03g122090.2	NA	3	+	70057187	70057370	70057187	70057290	70057854	70057931	15864	25,8,6	7,2,13	5,3,7	7,10,4	229	149	1.0476429860240403e-06	1.31108189896e-05	0.699,0.722,0.231	0.317,0.163,0.532	0.213
12545	gene:Solyc09g066460.2	NA	9	-	64874347	64874489	64874357	64874489	64874144	64874258	12545	4,2,13	38,22,35	9,3,0	32,20,39	159	149	1.0528212920479123e-06	1.31649548284e-05	0.09,0.079,0.258	0.209,0.123,0.0	0.032
12051	gene:Solyc01g102990.2	NA	1	+	91650422	91650547	91650422	91650522	91650662	91650767	12051	8,6,7	40,24,51	2,0,0	28,13,24	174	149	1.0864638970586872e-06	1.35746456005e-05	0.146,0.176,0.105	0.058,0.0,0.0	0.123
14557	gene:Solyc03g121410.2	NA	3	-	69516660	69516870	69516666	69516870	69515870	69515962	14557	40,11,42	1,0,4	76,37,46	0,0,4	155	149	1.090127250664752e-06	1.36094059273e-05	0.975,1.0,0.91	1.0,1.0,0.917	-0.011
5404	gene:Solyc01g112060.2	NA	1	-	98177303	98177540	98177469	98177540	98176871	98177012	5404	8,4,9	58,87,115	5,20,4	77,59,81	315	149	1.1090825044128796e-06	1.38348635829e-05	0.061,0.021,0.036	0.03,0.138,0.023	-0.024
9738	gene:Solyc01g006970.2	NA	1	+	1542886	1543125	1542886	1543032	1544331	1544435	9738	2,2,0	34,27,62	2,0,3	30,14,19	242	149	1.1321153395452188e-06	1.41107806203e-05	0.035,0.044,0.0	0.039,0.0,0.089	-0.016
9234	gene:Solyc05g050120.2	NA	5	+	60105319	60105416	60105319	60105394	60105497	60105649	9234	37,15,29	2052,1148,1356	11,6,14	1022,744,810	171	149	1.1513497297496616e-06	1.43389466746e-05	0.015,0.011,0.018	0.009,0.007,0.015	0.004
10070	gene:Solyc01g102680.2	NA	1	+	91418434	91418557	91418434	91418553	91419176	91419419	10070	8,3,3	13,6,4	0,10,3	1,1,0	153	149	1.1524506770465028e-06	1.43410925106e-05	0.375,0.327,0.422	0.0,0.907,1.0	-0.261
1010	gene:Solyc11g072800.1	NA	11	-	55997163	55997295	55997170	55997295	55997007	55997086	1010	1,8,7	48,43,64	1,3,1	41,38,55	156	149	1.1615072940457883e-06	1.44421555088e-05	0.02,0.151,0.095	0.023,0.07,0.017	0.052
12670	gene:Solyc04g072560.2	NA	4	+	59538076	59538310	59538076	59538163	59538405	59538429	12670	3,7,0	4,0,0	0,0,0	1,4,0	296	149	1.1630537434815164e-06	1.44497497672e-05	0.274,1.0,NA	0.0,0.0,NA	0.637
6211	gene:Solyc02g080380.2	NA	2	-	44616713	44616778	44616724	44616778	44615281	44615723	6211	2,2,5	173,75,127	0,1,4	99,81,116	160	149	1.2138415996391507e-06	1.50686140058e-05	0.011,0.024,0.035	0.0,0.011,0.031	0.009
3524	gene:Solyc11g042460.1	NA	11	-	36510045	36510228	36510140	36510228	36509695	36509795	3524	7,5,22	30,24,33	1,3,7	19,12,5	244	149	1.2400355987055858e-06	1.53623610114e-05	0.125,0.113,0.289	0.031,0.132,0.461	-0.032
7888	gene:Solyc01g006120.2	NA	1	+	780213	780282	780213	780280	780356	780486	7888	22,17,35	441,408,638	24,14,24	585,473,436	151	149	1.2404885178547665e-06	1.53623610114e-05	0.047,0.039,0.051	0.039,0.028,0.052	0.006
9028	gene:Solyc03g119650.2	NA	3	+	68221112	68221280	68221112	68221273	68221407	68221449	9028	2,3,11	379,277,559	4,3,11	357,226,388	156	149	1.2393060940207148e-06	1.53623610114e-05	0.005,0.01,0.018	0.011,0.013,0.026	-0.006
2743	gene:Solyc02g083990.2	NA	2	+	47219871	47220006	47219871	47219940	47221067	47221495	2743	5,1,2	0,0,0	2,1,0	0,3,2	215	149	1.2546607612059606e-06	1.55254215828e-05	1.0,1.0,1.0	1.0,0.188,0.0	0.604
13824	gene:Solyc08g065330.2	NA	8	+	53239315	53239375	53239315	53239352	53239945	53240054	13824	27,20,21	10,2,2	13,19,12	0,0,0	172	149	1.3068617339967697e-06	1.6158419342e-05	0.701,0.897,0.901	1.0,1.0,1.0	-0.167
7169	gene:Solyc04g015450.2	NA	4	-	5656551	5656720	5656613	5656720	5655446	5655533	7169	3,3,8	56,39,52	2,2,1	31,19,30	211	149	1.309173063883558e-06	1.61740477004e-05	0.036,0.052,0.098	0.044,0.069,0.023	0.017
12607	gene:Solyc01g096830.2	NA	1	-	87831041	87831194	87831066	87831194	87830861	87830948	12607	4,2,2	110,58,50	2,0,1	30,26,21	174	149	1.3417419091684396e-06	1.65515068295e-05	0.03,0.029,0.033	0.054,0.0,0.039	-0.0
7022	gene:Solyc01g107300.2	NA	1	+	94890853	94891078	94890853	94891018	94891163	94891400	7022	22,10,22	6,1,1	2,2,8	3,0,0	209	149	1.3418692320510306e-06	1.65515068295e-05	0.723,0.877,0.94	0.322,1.0,1.0	0.073
1276	gene:Solyc11g069360.1	NA	11	+	53964775	53964871	53964775	53964848	53965483	53965721	1276	48,28,29	44,23,16	9,3,7	12,5,11	172	149	1.494265596200181e-06	1.84165551493e-05	0.486,0.513,0.611	0.394,0.342,0.355	0.173
662	gene:Solyc09g011930.2	NA	9	-	5201230	5201350	5201255	5201350	5201096	5201159	662	7,6,11	13,6,11	4,3,3	5,2,1	174	149	1.5206770813354787e-06	1.872712613e-05	0.316,0.461,0.461	0.407,0.562,0.72	-0.15
14284	gene:Solyc02g062520.2	NA	2	-	34216429	34216523	34216434	34216523	34214277	34214433	14284	0,2,2	43,32,22	0,2,4	50,23,21	154	149	1.5639152786208573e-06	1.92442578866e-05	0.0,0.057,0.081	0.0,0.078,0.156	-0.032
5038	gene:Solyc04g078870.2	NA	4	+	63536987	63537049	63536987	63537044	63537480	63537786	5038	2,1,4	178,143,136	6,4,1	135,127,155	154	149	1.5947895272999814e-06	1.96085467119e-05	0.011,0.007,0.028	0.041,0.03,0.006	-0.01
13178	gene:Solyc03g111070.2	NA	3	+	61745069	61745243	61745069	61745094	61745466	61745598	13178	3,4,4	4,3,6	0,1,1	2,1,0	298	149	1.6195430026172321e-06	1.98970585437e-05	0.273,0.4,0.25	0.0,0.333,1.0	-0.137
2146	gene:Solyc05g054230.2	NA	5	-	64191348	64191405	64191370	64191405	64189947	64190056	2146	11,7,5	178,88,132	7,3,18	151,79,133	171	149	1.6576156942810254e-06	2.03486161898e-05	0.051,0.065,0.032	0.039,0.032,0.105	-0.009
11488	gene:Solyc03g082710.2	NA	3	-	52624538	52624629	52624552	52624629	52624221	52624449	11488	48,40,40	224,179,254	32,21,39	218,146,181	163	149	1.6732414948741372e-06	2.05241210527e-05	0.164,0.17,0.126	0.118,0.116,0.165	0.02
1783	gene:Solyc04g053120.2	NA	4	-	51717589	51717645	51717600	51717645	51717361	51717514	1783	0,1,3	39,36,39	10,1,0	68,56,64	160	149	1.6815897911725362e-06	2.06101517024e-05	0.0,0.025,0.067	0.12,0.016,0.0	-0.015
6844	gene:Solyc12g038550.1	NA	12	-	47329899	47330050	47329977	47330050	47324061	47324170	6844	37,17,18	7,3,6	33,23,20	15,9,7	227	149	1.6984150289498236e-06	2.07998598668e-05	0.776,0.788,0.663	0.591,0.627,0.652	0.119
11516	gene:Solyc03g118980.2	NA	3	-	67722830	67723047	67722941	67723047	67721125	67721190	11516	1,1,1	7,12,11	0,1,0	5,0,0	260	149	1.7201703555287408e-06	2.10495965138e-05	0.076,0.046,0.05	0.0,1.0,NA	-0.443
2815	gene:Solyc11g073130.1	NA	11	+	56218367	56218522	56218367	56218504	56220377	56220445	2815	9,6,12	2,4,4	18,1,4	0,0,0	167	149	1.7279968237937576e-06	2.11286262469e-05	0.801,0.572,0.728	1.0,1.0,1.0	-0.3
6543	gene:Solyc04g016050.2	NA	4	-	6723477	6723576	6723482	6723576	6723020	6723388	6543	47,60,81	0,1,0	48,31,43	7,2,6	154	149	1.7355929411394223e-06	2.1204716606e-05	1.0,0.983,1.0	0.869,0.937,0.874	0.101
14044	gene:Solyc10g007410.2	NA	10	-	1777417	1777599	1777574	1777599	1776610	1776705	14044	47,29,24	16,17,4	11,16,8	2,0,0	306	149	1.768290720358237e-06	2.15871253711e-05	0.589,0.454,0.745	0.728,1.0,1.0	-0.313
14809	gene:Solyc01g066900.2	NA	1	+	75156236	75156305	75156236	75156290	75157093	75157520	14809	6,11,16	0,2,4	21,10,37	9,2,3	164	149	1.77189723411186e-06	2.16140671298e-05	1.0,0.833,0.784	0.679,0.82,0.918	0.067
1488	gene:Solyc08g006610.2	NA	8	+	1212474	1212608	1212474	1212568	1213269	1213487	1488	3,1,2	6,4,2	0,1,4	0,5,0	189	149	1.7915462132600996e-06	2.18365021084e-05	0.283,0.165,0.441	NA,0.136,1.0	-0.272
10091	gene:Solyc05g013490.2	NA	5	+	6711503	6711684	6711503	6711557	6716180	6716255	10091	50,23,36	74,111,134	14,17,8	108,83,102	276	149	1.796806813123129e-06	2.18833498541e-05	0.267,0.101,0.127	0.065,0.1,0.041	0.096
14373	gene:Solyc08g008380.2	NA	8	+	2809492	2809580	2809492	2809549	2809659	2809812	14373	23,13,17	422,347,512	3,0,2	64,45,86	180	149	1.8110796720640559e-06	2.20224436029e-05	0.043,0.03,0.027	0.037,0.0,0.019	0.015
16139	gene:Solyc02g014350.2	NA	2	+	15788892	15788971	15788892	15788929	15789529	15790140	16139	11,2,12	51,22,41	19,7,8	41,11,38	191	149	1.8108414039504434e-06	2.20224436029e-05	0.144,0.066,0.186	0.266,0.332,0.141	-0.114
1816	gene:Solyc11g068880.1	NA	11	+	53456437	53456624	53456437	53456616	53456686	53456716	1816	3,1,7	7,4,14	3,0,1	0,0,0	157	149	1.8532328610820828e-06	2.25172895938e-05	0.289,0.192,0.322	1.0,NA,1.0	-0.732
9832	gene:Solyc01g099770.2	NA	1	+	89914690	89914864	89914690	89914823	89915615	89915689	9832	2,0,0	0,4,0	0,3,3	0,0,0	190	149	1.8716685039528676e-06	2.27234093605e-05	1.0,0.0,NA	NA,1.0,1.0	-0.5
13386	gene:Solyc07g008190.2	NA	7	-	2936935	2937085	2937009	2937085	2934652	2934700	13386	4,0,0	0,2,0	0,8,0	0,0,0	223	149	1.9088926551042966e-06	2.3157132186e-05	1.0,0.0,NA	NA,1.0,NA	-0.5
3608	gene:Solyc08g041780.2	NA	8	+	25824789	25824889	25824789	25824885	25825494	25825604	3608	6,4,4	118,74,139	2,0,4	92,67,82	153	149	1.991135431207448e-06	2.41358747756e-05	0.047,0.05,0.027	0.021,0.0,0.045	0.019
5769	gene:Solyc05g052180.2	NA	5	-	62463114	62463246	62463170	62463246	62462894	62463021	5769	13,4,9	131,93,99	6,9,6	130,104,111	205	149	2.0042054446327506e-06	2.42752507306e-05	0.067,0.03,0.062	0.032,0.059,0.038	0.01
10699	gene:Solyc09g074050.2	NA	9	+	65753674	65753902	65753674	65753792	65754190	65754301	10699	17,12,19	144,98,128	6,11,3	163,97,134	259	149	2.011808496294864e-06	2.43482434234e-05	0.064,0.066,0.079	0.021,0.061,0.013	0.038
12956	gene:Solyc08g077210.2	NA	8	-	61112888	61112996	61112893	61112996	61112676	61112781	12956	368,146,254	3,9,8	171,109,91	10,3,2	154	149	2.0585713201682925e-06	2.48946882517e-05	0.992,0.94,0.968	0.943,0.972,0.978	0.002
8450	gene:Solyc06g073500.2	NA	6	+	45300928	45301052	45300928	45301045	45302003	45302235	8450	109,76,118	5,9,11	88,58,87	3,1,3	156	149	2.064216522920066e-06	2.49434239151e-05	0.954,0.89,0.911	0.966,0.982,0.965	-0.053
10553	gene:Solyc10g062180.1	NA	10	+	25206277	25206349	25206277	25206325	25206443	25206448	10553	20,9,17	14,15,6	6,3,13	5,7,11	173	149	2.072858334060734e-06	2.50282652486e-05	0.552,0.341,0.709	0.508,0.27,0.504	0.107
918	gene:Solyc07g018100.2	NA	7	-	9177850	9178003	9177919	9178003	9176287	9176395	918	0,6,7	0,0,0	0,0,0	0,2,0	218	149	2.0888769987111966e-06	2.52019746024e-05	NA,1.0,1.0	NA,0.0,NA	1.0
9775	gene:Solyc11g039650.1	NA	11	-	43309327	43309480	43309416	43309480	43307951	43308121	9775	62,14,33	297,264,327	13,47,12	334,254,394	238	149	2.106401604136164e-06	2.5393567504e-05	0.116,0.032,0.059	0.024,0.104,0.019	0.02
5909	gene:Solyc02g084700.2	NA	2	-	47811200	47811236	47811201	47811236	47808901	47808991	5909	1,2,0	5,2,2	0,1,0	0,4,3	150	149	2.160508742107039e-06	2.60255354948e-05	0.166,0.498,0.0	NA,0.199,0.0	0.122
1753	gene:Solyc04g080250.2	NA	4	+	64493386	64493451	64493386	64493446	64493549	64494038	1753	3,0,0	0,0,0	0,0,0	4,0,0	154	149	2.1681846989433055e-06	2.60976432625e-05	1.0,NA,NA	0.0,NA,NA	1.0
13528	gene:Solyc05g009160.2	NA	5	+	3292728	3292859	3292728	3292833	3292942	3292993	13528	3,3,2	82,58,79	5,8,3	116,107,78	175	149	2.188437508315913e-06	2.63209037702e-05	0.03,0.042,0.021	0.035,0.06,0.032	-0.011
7717	gene:Solyc07g014650.2	NA	7	-	5035974	5036130	5035994	5036130	5035785	5035896	7717	11,6,10	435,357,467	7,14,7	335,267,341	169	149	2.2196696029537097e-06	2.66757647303e-05	0.022,0.015,0.019	0.018,0.044,0.018	-0.008
4398	gene:Solyc09g005350.2	NA	9	+	275319	275448	275319	275380	275726	276505	4398	3,0,0	0,0,2	0,5,9	0,3,0	217	149	2.2236888539128136e-06	2.67032869137e-05	1.0,NA,0.0	NA,0.534,1.0	-0.267
7413	gene:Solyc05g052450.2	NA	5	-	62666425	62666597	62666451	62666597	62665395	62665554	7413	20,14,32	1,2,6	11,13,11	3,1,0	175	149	2.289458649864358e-06	2.74717248872e-05	0.945,0.856,0.82	0.757,0.917,1.0	-0.018
5427	gene:Solyc12g043000.1	NA	12	+	39282874	39283108	39282874	39283099	39283718	39283738	5427	6,1,13	0,0,0	11,7,8	1,6,2	158	149	2.371184729262876e-06	2.8430283986e-05	1.0,1.0,1.0	0.912,0.524,0.79	0.258
2958	gene:Solyc02g024020.2	NA	2	-	24802182	24802376	24802334	24802376	24801409	24801486	2958	1,0,2	2,0,2	5,14,12	0,2,0	301	149	2.383580945839425e-06	2.85567420842e-05	0.198,NA,0.331	1.0,0.776,1.0	-0.661
1167	gene:Solyc07g066670.2	NA	7	-	68039516	68039689	68039523	68039689	68039267	68039380	1167	5,11,7	0,0,0	0,0,0	0,2,0	156	149	2.40479086432943e-06	2.87885157503e-05	1.0,1.0,1.0	NA,0.0,NA	1.0
13960	gene:Solyc02g090570.2	NA	2	+	52107654	52107815	52107654	52107745	52108956	52109081	13960	202,70,135	0,0,2	143,85,88	6,2,0	219	149	2.4381787600824072e-06	2.91656038667e-05	1.0,1.0,0.979	0.942,0.967,1.0	0.023
13216	gene:Solyc01g097920.2	NA	1	+	88599479	88599617	88599479	88599537	88599837	88600101	13216	20,11,14	166,150,184	18,9,5	198,132,183	229	149	2.4632942047307984e-06	2.94432294146e-05	0.073,0.046,0.047	0.056,0.042,0.017	0.017
4700	gene:Solyc10g008800.2	NA	10	-	2876055	2876114	2876063	2876114	2875895	2875970	4700	2,2,3	97,48,67	2,0,0	90,70,58	157	149	2.525654923619588e-06	3.01652660367e-05	0.019,0.038,0.041	0.021,0.0,0.0	0.026
10993	gene:Solyc03g078520.2	NA	3	+	51068100	51068261	51068100	51068257	51068490	51068832	10993	163,162,176	3,4,0	232,159,180	4,7,11	153	149	2.53074313464676e-06	3.02026786927e-05	0.981,0.975,1.0	0.983,0.957,0.941	0.025
14170	gene:Solyc10g005030.2	NA	10	+	42072	42128	42072	42125	42563	42725	14170	0,0,0	0,0,2	0,0,5	0,0,0	152	149	2.5538369531743894e-06	3.04077903376e-05	NA,NA,0.0	NA,NA,1.0	-1.0
555	gene:Solyc02g093830.2	NA	2	+	54538872	54538908	54538872	54538905	54539465	54539548	555	5,2,0	0,0,0	0,0,1	2,0,0	152	149	2.5538369531743894e-06	3.04077903376e-05	1.0,1.0,NA	0.0,NA,1.0	0.5
7399	gene:Solyc12g088370.1	NA	12	+	63784687	63784858	63784687	63784765	63784973	63785015	7399	21,11,30	302,264,351	2,1,1	141,80,130	242	149	2.5518235302756803e-06	3.04077903376e-05	0.041,0.025,0.05	0.009,0.008,0.005	0.031
15165	gene:Solyc05g055940.2	NA	5	+	65377630	65377737	65377630	65377702	65378473	65378881	15165	6,12,9	1,0,1	5,0,6	0,2,1	184	149	2.6141405012313755e-06	3.11018272423e-05	0.829,1.0,0.879	1.0,0.0,0.829	0.293
14906	gene:Solyc02g050140.2	NA	2	+	4090388	4090609	4090388	4090468	4090910	4091023	14906	6,15,2	0,0,0	4,1,3	0,6,0	290	149	2.632926542228912e-06	3.1301219855e-05	1.0,1.0,1.0	1.0,0.079,1.0	0.307
12572	gene:Solyc06g067890.2	NA	6	+	42083013	42083256	42083013	42083118	42083996	42084197	12572	19,21,23	0,0,0	38,23,20	8,0,3	287	149	2.6818038141249475e-06	3.18162590367e-05	1.0,1.0,1.0	0.711,1.0,0.776	0.171
4922	gene:Solyc12g088900.1	NA	12	-	64094247	64094329	64094252	64094329	64093048	64093105	4922	0,0,0	4,1,1	1,4,2	5,0,4	154	149	2.6784896149765914e-06	3.18162590367e-05	0.0,0.0,0.0	0.162,1.0,0.326	-0.496
6367	gene:Solyc05g052920.2	NA	5	-	63097672	63097837	63097770	63097837	63097283	63097583	6367	120,87,226	8,5,11	221,129,242	5,1,4	247	149	2.682430179740692e-06	3.18162590367e-05	0.9,0.913,0.925	0.964,0.987,0.973	-0.062
14929	gene:Solyc01g079450.2	NA	1	-	78511045	78511182	78511112	78511182	78510739	78510825	14929	5,18,15	129,86,128	2,0,3	105,48,83	216	149	2.736408401057436e-06	3.24315847564e-05	0.026,0.126,0.075	0.013,0.0,0.024	0.063
14677	gene:Solyc04g076560.2	NA	4	+	61472423	61472499	61472423	61472494	61472606	61472737	14677	2,0,0	4,2,10	0,0,2	0,0,0	154	149	2.739632616104558e-06	3.24448976154e-05	0.326,0.0,0.0	NA,NA,1.0	-0.891
15926	gene:Solyc06g066320.2	NA	6	-	41605750	41605983	41605864	41605983	41605069	41605598	15926	1,4,0	2,4,2	1,1,0	0,0,0	263	149	2.7666091044061492e-06	3.2739267739e-05	0.221,0.362,0.0	1.0,1.0,NA	-0.806
13213	gene:Solyc03g123900.2	NA	3	-	70597736	70597815	70597749	70597815	70597463	70597635	13213	11,9,11	237,104,176	5,1,5	172,108,137	162	149	2.821393372561022e-06	3.33620044812e-05	0.041,0.074,0.054	0.026,0.008,0.032	0.034
14581	gene:Solyc01g094620.2	NA	1	-	86049425	86049548	86049466	86049548	86048967	86049170	14581	6,0,5	1,0,7	2,0,1	0,0,0	190	149	2.8527690559715206e-06	3.37072016307e-05	0.825,NA,0.359	1.0,NA,1.0	-0.408
12900	gene:Solyc05g041530.2	NA	5	+	52104975	52105068	52104975	52105046	52105145	52105215	12900	9,8,4	49,50,79	5,4,2	39,38,42	171	149	2.8895171262563686e-06	3.4115300444e-05	0.138,0.122,0.042	0.1,0.084,0.04	0.026
15668	gene:Solyc04g048900.2	NA	4	+	38567052	38567274	38567052	38567257	38567359	38567452	15668	22,16,6	0,0,0	13,9,9	9,0,0	166	149	2.8981118651732966e-06	3.41906352436e-05	1.0,1.0,1.0	0.565,1.0,1.0	0.145
2569	gene:Solyc08g077430.2	NA	8	+	61307974	61308090	61307974	61308071	61309324	61309533	2569	101,57,159	2,0,6	123,67,70	6,4,0	168	149	2.9016190800529684e-06	3.42058804987e-05	0.978,1.0,0.959	0.948,0.937,1.0	0.017
5638	gene:Solyc09g055590.2	NA	9	-	42260640	42260820	42260664	42260820	42260107	42260568	5638	306,216,415	5,5,2	214,158,211	12,6,7	173	149	2.9633956960858133e-06	3.49074902629e-05	0.981,0.974,0.994	0.939,0.958,0.963	0.03
3331	gene:Solyc10g007600.2	NA	10	-	1897632	1897741	1897636	1897741	1896938	1897467	3331	6,2,10	536,422,761	2,2,0	36,36,31	153	149	2.979958469821126e-06	3.50758373852e-05	0.011,0.005,0.013	0.051,0.051,0.0	-0.024
11944	gene:Solyc01g098090.2	NA	1	+	88687379	88687396	88687379	88687385	88691363	88691522	11944	198,138,202	2,5,2	260,148,149	6,3,4	160	149	3.0388531133812973e-06	3.57418192155e-05	0.989,0.963,0.989	0.976,0.979,0.972	0.005
2455	gene:Solyc06g071990.2	NA	6	+	44352613	44352794	44352613	44352773	44353209	44353259	2455	193,119,149	0,0,0	551,495,648	23,33,0	170	149	3.0824957819955784e-06	3.62275360437e-05	1.0,1.0,1.0	0.955,0.929,1.0	0.039
1590	gene:Solyc01g107150.2	NA	1	-	94769248	94769473	94769256	94769473	94768745	94768826	1590	205,133,190	2,2,7	274,174,209	0,0,9	157	149	3.087115631000172e-06	3.62542408285e-05	0.99,0.984,0.963	1.0,1.0,0.957	-0.007
11776	gene:Solyc03g093510.2	NA	3	+	54860370	54860426	54860370	54860413	54860530	54860766	11776	8,12,11	4,0,5	26,7,19	0,0,0	162	149	3.1293995050192648e-06	3.6722884921e-05	0.648,1.0,0.669	1.0,1.0,1.0	-0.228
10320	gene:Solyc04g074230.2	NA	4	-	60221266	60221390	60221280	60221390	60220518	60220702	10320	61,25,65	911,614,862	104,63,117	1431,1096,1507	163	149	3.175812788236096e-06	3.72392383362e-05	0.058,0.036,0.064	0.062,0.05,0.066	-0.007
8993	gene:Solyc12g095800.1	NA	12	-	64920422	64920614	64920477	64920614	64919211	64919307	8993	16,11,14	448,421,537	8,13,15	551,483,502	204	149	3.179290485840159e-06	3.72517321493e-05	0.025,0.019,0.019	0.01,0.019,0.021	0.004
11044	gene:Solyc03g120240.2	NA	3	+	68693857	68694031	68693857	68693986	68694106	68694376	11044	22,13,12	0,0,0	1,4,1	2,4,0	194	149	3.185862669581153e-06	3.73004376091e-05	1.0,1.0,1.0	0.277,0.434,1.0	0.43
14244	gene:Solyc03g117760.2	NA	3	-	66797352	66797537	66797369	66797537	66796851	66797251	14244	99,52,100	4,3,0	152,119,158	0,0,4	166	149	3.2100005149843414e-06	3.75545742067e-05	0.957,0.94,1.0	1.0,1.0,0.973	-0.025
5634	gene:Solyc09g055590.2	NA	9	-	42263772	42263972	42263777	42263972	42263224	42263389	5634	59,43,68	133,87,116	26,25,17	95,69,79	154	149	3.2228328410375544e-06	3.76761601545e-05	0.3,0.324,0.362	0.209,0.26,0.172	0.115
10246	gene:Solyc05g015860.2	NA	5	+	12530269	12530324	12530269	12530320	12530429	12530521	10246	3,3,20	175,121,113	3,1,4	73,45,67	153	149	3.268501069620466e-06	3.81811361711e-05	0.016,0.024,0.147	0.038,0.021,0.055	0.024
14818	gene:Solyc10g081610.1	NA	10	-	62642246	62642315	62642259	62642315	62641989	62642167	14818	10,5,8	221,108,145	0,2,5	140,75,94	162	149	3.2810578692875454e-06	3.82988485831e-05	0.04,0.041,0.048	0.0,0.024,0.047	0.019
4055	gene:Solyc02g094440.2	NA	2	+	54969225	54969283	54969225	54969231	54969531	54969680	4055	10,1,0	266,145,174	13,12,18	230,255,341	201	149	3.311193418920549e-06	3.86214199157e-05	0.027,0.005,0.0	0.04,0.034,0.038	-0.027
9433	gene:Solyc05g054810.2	NA	5	+	64629265	64629401	64629265	64629373	64629998	64630151	9433	0,0,0	9,0,0	2,0,0	0,0,0	177	149	3.318635194498999e-06	3.86790062707e-05	0.0,NA,NA	1.0,NA,NA	-1.0
12937	gene:Solyc08g075390.2	NA	8	-	59539328	59539410	59539385	59539410	59538040	59538137	12937	15,8,12	0,0,0	10,6,10	0,8,0	206	149	3.3981318569187932e-06	3.95756789339e-05	1.0,1.0,1.0	1.0,0.352,1.0	0.216
8365	gene:Solyc02g086250.2	NA	2	-	48969632	48969698	48969640	48969698	48967601	48967993	8365	1,0,4	2,0,0	5,1,1	1,0,2	157	149	3.4064144264032276e-06	3.96422441499e-05	0.322,NA,1.0	0.826,1.0,0.322	-0.055
2838	gene:Solyc08g066620.2	NA	8	+	55376968	55377105	55376968	55377056	55377173	55377438	2838	4,3,1	18,1,24	6,3,0	0,1,0	198	149	3.4980119548572433e-06	4.06775592009e-05	0.143,0.693,0.03	1.0,0.693,NA	-0.558
3158	gene:Solyc06g048890.2	NA	6	+	31910806	31910929	31910806	31910881	31911093	31911169	3158	3,3,5	48,30,61	2,2,2	38,32,30	197	149	3.525163886245251e-06	4.0962457408e-05	0.045,0.07,0.058	0.038,0.045,0.048	0.014
3801	gene:Solyc11g065690.1	NA	11	+	51225311	51225513	51225311	51225449	51227128	51227357	3801	157,101,92	15,2,9	103,68,99	0,7,6	213	149	3.606306749430728e-06	4.1842370497e-05	0.88,0.972,0.877	1.0,0.872,0.92	-0.021
9758	gene:Solyc02g094600.2	NA	2	-	55154321	55154442	55154325	55154442	55154061	55154088	9758	6,8,3	0,0,8	1,2,6	0,0,0	153	149	3.604587028736903e-06	4.1842370497e-05	1.0,1.0,0.268	1.0,1.0,1.0	-0.244
15376	gene:Solyc10g006440.2	NA	10	+	1048829	1049025	1048829	1049011	1049145	1049223	15376	3,0,6	5,12,6	0,0,0	6,9,3	163	149	3.635730155561891e-06	4.21520876819e-05	0.354,0.0,0.478	0.0,0.0,0.0	0.277
8505	gene:Solyc07g007240.2	NA	7	+	1983916	1984046	1983916	1983964	1984462	1984868	8505	1,5,0	0,0,0	0,0,4	0,2,0	231	149	3.649109933371867e-06	4.22754723939e-05	1.0,1.0,NA	NA,0.0,1.0	0.5
5622	gene:Solyc12g088810.1	NA	12	-	64042115	64042341	64042231	64042341	64041948	64042024	5622	46,16,21	14,9,3	10,2,3	6,5,13	265	149	3.6526197342397656e-06	4.22844127105e-05	0.649,0.5,0.797	0.484,0.184,0.115	0.388
13659	gene:Solyc03g120980.2	NA	3	+	69207253	69207311	69207253	69207307	69208382	69208684	13659	0,0,6	0,0,0	2,2,0	1,0,2	153	149	3.732786029782547e-06	4.31477654625e-05	NA,NA,1.0	0.661,1.0,0.0	0.446
14978	gene:Solyc08g023470.2	NA	8	-	27663983	27664063	27663987	27664063	27662293	27662426	14978	6,0,0	0,0,0	0,1,0	2,1,3	153	149	3.732786029782547e-06	4.31477654625e-05	1.0,NA,NA	0.0,0.493,0.0	0.836
5083	gene:Solyc03g121950.2	NA	3	-	69948733	69948922	69948797	69948922	69948408	69948641	5083	33,21,40	626,690,953	30,19,18	745,633,504	213	149	3.953060601986165e-06	4.56597717849e-05	0.036,0.021,0.029	0.027,0.021,0.024	0.005
2997	gene:Solyc04g081850.2	NA	4	-	65728011	65728073	65728024	65728073	65727782	65727909	2997	2,2,0	52,23,29	1,0,0	45,35,51	162	149	4.005685527186661e-06	4.62330355728e-05	0.034,0.074,0.0	0.02,0.0,0.0	0.029
11188	gene:Solyc07g066220.2	NA	7	-	67700129	67700296	67700151	67700296	67698702	67699200	11188	7,1,11	374,209,273	18,5,6	140,86,102	171	149	4.035053821313486e-06	4.65372189414e-05	0.016,0.004,0.034	0.101,0.048,0.049	-0.048
15821	gene:Solyc11g072090.1	NA	11	+	55365751	55365810	55365751	55365808	55365926	55365999	15821	0,1,0	6,3,0	2,0,0	0,0,3	151	149	4.1584541426456195e-06	4.7924632332e-05	0.0,0.248,NA	1.0,NA,0.0	-0.376
3749	gene:Solyc02g091340.2	NA	2	-	52670733	52670876	52670782	52670876	52670551	52670656	3749	51,35,53	105,64,148	28,14,20	92,65,99	198	149	4.28881116147076e-06	4.93900900571e-05	0.268,0.292,0.212	0.186,0.139,0.132	0.105
7183	gene:Solyc08g082450.2	NA	8	+	65255382	65255643	65255382	65255583	65257411	65257494	7183	81,49,79	1,0,2	65,26,69	6,1,1	209	149	4.345610290435046e-06	5.00068999368e-05	0.983,1.0,0.966	0.885,0.949,0.98	0.045
10721	gene:Solyc06g073630.2	NA	6	+	45428186	45428383	45428186	45428244	45428787	45428858	10721	25,4,20	121,120,140	9,4,0	77,101,101	288	149	4.3789932264377955e-06	5.03535311957e-05	0.097,0.017,0.069	0.057,0.02,0.0	0.035
3257	gene:Solyc02g091030.2	NA	2	+	52473331	52473421	52473331	52473346	52473561	52473636	3257	13,12,16	5,0,4	10,6,6	0,0,0	224	149	4.427888836314524e-06	5.08478551088e-05	0.634,1.0,0.727	1.0,1.0,1.0	-0.213
3387	gene:Solyc12g095930.1	NA	12	+	65026644	65026826	65026644	65026823	65026897	65027015	3387	0,2,0	0,0,0	0,0,0	0,4,0	152	149	4.428567319905747e-06	5.08478551088e-05	NA,1.0,NA	NA,0.0,NA	1.0
7918	gene:Solyc09g055910.2	NA	9	-	46075868	46075935	46075869	46075935	46075701	46075784	7918	1,0,0	4,0,3	0,0,3	0,0,0	150	149	4.4353688629579085e-06	5.08881139307e-05	0.199,NA,0.0	NA,NA,1.0	-0.9
8907	gene:Solyc04g071310.2	NA	4	+	58237140	58237244	58237140	58237239	58237363	58237426	8907	84,65,103	4,4,2	160,109,100	0,2,3	154	149	4.469971859289962e-06	5.12470493118e-05	0.953,0.94,0.98	1.0,0.981,0.97	-0.026
1724	gene:Solyc04g011380.2	NA	4	-	3853906	3854039	3853913	3854039	3850973	3852946	1724	6,4,3	79,61,82	1,1,4	40,32,51	156	149	4.484290248197781e-06	5.13730669903e-05	0.068,0.059,0.034	0.023,0.029,0.07	0.013
11830	gene:Solyc09g059510.2	NA	9	-	54599550	54599592	54599577	54599592	54599303	54599425	11830	22,15,9	0,0,0	5,17,1	1,5,2	176	149	4.558882533436617e-06	5.21678244893e-05	1.0,1.0,1.0	0.809,0.742,0.297	0.384
7241	gene:Solyc02g062640.2	NA	2	+	34384732	34384874	34384732	34384830	34384971	34385043	7241	339,171,297	33,18,36	161,103,161	31,32,25	193	149	4.560419805772765e-06	5.21678244893e-05	0.888,0.88,0.864	0.8,0.713,0.833	0.095
14333	gene:Solyc03g006390.1	NA	3	-	991050	991138	991056	991138	990832	990972	14333	4,0,3	0,0,0	0,0,0	2,0,0	155	149	4.684939696589228e-06	5.3552571232e-05	1.0,NA,1.0	0.0,NA,NA	1.0
3043	gene:Solyc11g005200.1	NA	11	-	170869	170960	170885	170960	170543	170614	3043	9,1,4	65,66,78	6,10,16	93,82,109	165	149	4.694402149739061e-06	5.36210446734e-05	0.111,0.013,0.044	0.055,0.099,0.117	-0.034
15917	gene:Solyc11g069160.1	NA	11	+	53766087	53766198	53766087	53766191	53769037	53769199	15917	2,0,0	0,2,0	0,4,0	0,0,0	156	149	4.7121508599917e-06	5.37839953665e-05	1.0,0.0,NA	NA,1.0,NA	-0.5
3558	gene:Solyc07g062950.2	NA	7	+	65586838	65586978	65586838	65586967	65587150	65587256	3558	16,17,10	28,17,30	21,13,32	92,50,58	160	149	4.72097670688657e-06	5.3844935956e-05	0.347,0.482,0.237	0.175,0.195,0.339	0.119
947	gene:Solyc06g007310.2	NA	6	-	1331344	1331572	1331488	1331572	1330321	1330646	947	2,2,4	52,27,76	2,0,0	35,24,44	293	149	4.781827623117695e-06	5.44987188072e-05	0.019,0.036,0.026	0.028,0.0,0.0	0.018
3248	gene:Solyc06g005720.2	NA	6	+	768704	768916	768704	768912	769658	769875	3248	1,7,8	17,14,11	1,0,0	15,6,3	153	149	4.836656920640035e-06	5.50829593108e-05	0.054,0.327,0.415	0.061,0.0,0.0	0.245
6846	gene:Solyc06g075010.2	NA	6	-	46541952	46542143	46541956	46542143	46541271	46541393	6846	12,7,17	117,79,148	2,5,5	227,109,145	153	149	4.8420134533667915e-06	5.51033262788e-05	0.091,0.079,0.101	0.009,0.043,0.032	0.062
787	gene:Solyc08g076890.2	NA	8	+	60822030	60822247	60822030	60822226	60822304	60822385	787	314,192,422	0,0,9	187,159,171	0,20,0	170	149	4.858580057908353e-06	5.52511427351e-05	1.0,1.0,0.976	1.0,0.874,1.0	0.034
924	gene:Solyc07g018100.2	NA	7	-	9177882	9178003	9177914	9178003	9176287	9176395	924	0,2,4	8,1,3	0,0,2	4,0,3	181	149	4.875018134053557e-06	5.53972811216e-05	0.0,0.622,0.523	0.0,NA,0.354	0.205
3554	gene:Solyc06g073810.2	NA	6	-	45560858	45560988	45560868	45560988	45560610	45560769	3554	6,6,7	45,28,39	0,0,2	26,19,26	159	149	4.940375683292289e-06	5.60986924096e-05	0.111,0.167,0.144	0.0,0.0,0.067	0.118
4407	gene:Solyc03g007470.2	NA	3	-	2045946	2046150	2046022	2046150	2044748	2044853	4407	51,71,66	613,350,494	129,45,116	717,448,610	225	149	4.972908918029021e-06	5.64266219112e-05	0.052,0.118,0.081	0.106,0.062,0.112	-0.01
14131	gene:Solyc06g065590.2	NA	6	-	40979346	40979441	40979363	40979441	40979178	40979271	14131	5,4,0	0,0,0	1,2,7	3,2,2	166	149	5.052108960262704e-06	5.72832002007e-05	1.0,1.0,NA	0.23,0.473,0.759	0.513
13314	gene:Solyc08g015630.2	NA	8	+	4895570	4895656	4895570	4895639	4896665	4896779	13314	2,0,0	20,9,8	0,2,2	16,25,16	166	149	5.125694122095936e-06	5.80749041288e-05	0.082,0.0,0.0	0.0,0.067,0.101	-0.029
12000	gene:Solyc08g015870.2	NA	8	-	6175455	6175680	6175630	6175680	6175271	6175312	12000	32,31,25	302,183,325	5,7,8	185,99,163	324	149	5.155162744296628e-06	5.83659664664e-05	0.046,0.072,0.034	0.012,0.031,0.022	0.029
11263	gene:Solyc12g008840.1	NA	12	+	2185445	2185512	2185445	2185477	2186013	2186106	11263	473,244,373	240,177,237	61,31,61	22,9,23	184	149	5.169116493299317e-06	5.84810739971e-05	0.615,0.527,0.56	0.692,0.736,0.682	-0.136
13060	gene:Solyc12g076320.1	NA	12	-	17824814	17824961	17824836	17824961	17824624	17824753	13060	12,11,18	0,2,2	16,20,12	3,0,0	171	149	5.173107804141496e-06	5.84833849336e-05	1.0,0.827,0.887	0.823,1.0,1.0	-0.036
2439	gene:Solyc01g058530.2	NA	1	-	66808300	66808441	66808309	66808441	66807334	66807378	2439	1,5,1	0,0,1	3,5,3	0,0,6	158	149	5.181231030068541e-06	5.85323707369e-05	1.0,1.0,0.485	1.0,1.0,0.32	0.055
3678	gene:Solyc06g011530.2	NA	6	+	8021988	8022065	8021988	8022041	8022157	8022224	3678	13,7,8	6,3,3	3,2,2	6,5,0	173	149	5.2507713606574255e-06	5.92746068148e-05	0.651,0.668,0.697	0.301,0.256,1.0	0.153
7855	gene:Solyc03g093830.2	NA	3	+	55511961	55512165	55511961	55512078	55512292	55512379	7855	26,4,11	158,100,143	2,1,0	88,50,46	236	149	5.308348806972563e-06	5.98808112681e-05	0.094,0.025,0.046	0.014,0.012,0.0	0.046
7819	gene:Solyc12g094450.1	NA	12	-	64666462	64666533	64666469	64666533	64666012	64666186	7819	210,192,231	9,5,12	226,122,253	13,12,6	156	149	5.499178666555001e-06	6.19881869691e-05	0.957,0.973,0.948	0.943,0.907,0.976	0.017
15690	gene:Solyc01g109710.2	NA	1	-	96602933	96603036	96602956	96603036	96601351	96601470	15690	3,1,5	260,237,340	19,4,1	331,225,208	172	149	5.517504228240512e-06	6.21493929954e-05	0.01,0.004,0.013	0.047,0.015,0.004	-0.013
8626	gene:Solyc02g086970.2	NA	2	-	49539375	49539518	49539380	49539518	49538774	49538928	8626	16,5,11	15,12,19	5,12,10	16,8,5	154	149	5.591659008923267e-06	6.29387682761e-05	0.508,0.287,0.359	0.232,0.592,0.659	-0.11
10715	gene:Solyc04g076110.2	NA	4	-	61067519	61067626	61067535	61067626	61067268	61067429	10715	10,16,22	521,438,554	0,0,2	347,254,315	165	149	5.682402645847102e-06	6.39135790676e-05	0.017,0.032,0.035	0.0,0.0,0.006	0.026
5065	gene:Solyc06g068570.2	NA	6	+	42501014	42501103	42501014	42501077	42501242	42501316	5065	42,16,17	1,1,7	12,4,12	1,0,6	175	149	5.725554214246121e-06	6.43520623949e-05	0.973,0.932,0.674	0.911,1.0,0.63	0.013
11943	gene:Solyc01g098090.2	NA	1	+	88690225	88690318	88690225	88690249	88691363	88691522	11943	0,1,0	2,0,0	4,0,1	0,0,0	218	149	5.877769585521086e-06	6.60148332431e-05	0.0,1.0,NA	1.0,NA,1.0	-0.5
13545	gene:Solyc11g020060.1	NA	11	-	10033896	10034028	10033908	10034028	10033363	10033435	13545	8,2,13	7,6,18	13,3,1	1,2,3	161	149	5.896136342097032e-06	6.61729894847e-05	0.514,0.236,0.401	0.923,0.581,0.236	-0.196
13648	gene:Solyc01g008700.2	NA	1	-	2749174	2749227	2749182	2749227	2748317	2748449	13648	25,14,25	7,15,10	52,40,33	10,14,11	157	149	5.938297813235811e-06	6.65977727885e-05	0.772,0.47,0.703	0.832,0.731,0.74	-0.119
6889	gene:Solyc06g084530.2	NA	6	+	49625354	49625430	49625354	49625424	49625511	49625608	6889	206,162,196	15,11,17	175,108,127	11,6,4	155	149	5.945564334332876e-06	6.66308780951e-05	0.93,0.934,0.917	0.939,0.945,0.968	-0.024
11151	gene:Solyc01g087410.2	NA	1	-	82365246	82365490	82365377	82365490	82363995	82364311	11151	0,0,0	6,0,2	2,0,0	0,0,0	280	149	5.954130164663063e-06	6.66784859557e-05	0.0,NA,0.0	1.0,NA,NA	-1.0
940	gene:Solyc05g055780.2	NA	5	-	65284770	65284939	65284792	65284939	65284422	65284557	940	5,1,2	24,35,26	17,6,4	28,11,43	171	149	6.062740678631752e-06	6.78455828262e-05	0.154,0.024,0.063	0.346,0.322,0.075	-0.167
4182	gene:Solyc01g108500.2	NA	1	-	95808641	95808811	95808713	95808811	95808000	95808478	4182	3,6,0	1,1,4	5,1,5	0,0,0	221	149	6.144659000960148e-06	6.87125046719e-05	0.669,0.802,0.0	1.0,1.0,1.0	-0.51
14371	gene:Solyc08g008380.2	NA	8	+	2810108	2810202	2810108	2810173	2810304	2810469	14371	426,267,408	8,1,0	65,41,39	3,0,1	178	149	6.20510675543627e-06	6.9338251537e-05	0.978,0.996,1.0	0.948,1.0,0.97	0.019
8027	gene:Solyc12g020000.1	NA	12	-	12872006	12872133	12872010	12872133	12869248	12870055	8027	13,5,7	599,401,488	12,2,5	308,177,308	153	149	6.2669157615351215e-06	6.99782936409e-05	0.021,0.012,0.014	0.037,0.011,0.016	-0.006
3371	gene:Solyc01g111150.2	NA	1	+	97514354	97514408	97514354	97514405	97514530	97514619	3371	105,45,82	417,194,300	87,48,81	418,289,398	152	149	6.377911883412211e-06	7.11662523234e-05	0.198,0.185,0.211	0.169,0.14,0.166	0.04
12606	gene:Solyc08g048250.2	NA	8	+	14488121	14488300	14488121	14488282	14488419	14488544	12606	10,11,10	54,36,76	9,0,12	52,29,60	167	149	6.6401361150025445e-06	7.40387162628e-05	0.142,0.214,0.105	0.134,0.0,0.151	0.059
2400	gene:Solyc02g093400.1	NA	2	-	54276926	54277050	54276960	54277050	54276603	54276770	2400	2,1,2	0,0,0	1,2,0	1,0,4	183	149	6.668389496163111e-06	7.43001002808e-05	1.0,1.0,1.0	0.449,1.0,0.0	0.517
6215	gene:Solyc06g054400.2	NA	6	+	37185274	37185458	37185274	37185386	37185906	37186464	6215	1,2,2	0,0,0	0,0,0	0,3,0	221	149	6.7971911961788906e-06	7.56806226695e-05	1.0,1.0,1.0	NA,0.0,NA	1.0
12756	gene:Solyc07g065080.2	NA	7	-	66992768	66992964	66992773	66992964	66992360	66992473	12756	22,7,19	0,1,2	20,18,15	0,1,4	154	149	6.929017070449636e-06	7.70928030396e-05	1.0,0.871,0.902	1.0,0.946,0.784	0.014
4749	gene:Solyc05g015710.2	NA	5	-	11757559	11757682	11757572	11757682	11755996	11756260	4749	2,3,4	31,25,36	1,0,0	21,6,13	162	149	6.947912862946867e-06	7.72473854158e-05	0.056,0.099,0.093	0.042,0.0,0.0	0.069
3944	gene:Solyc10g086480.1	NA	10	+	65286446	65286571	65286446	65286555	65287390	65287451	3944	19,27,17	19,6,11	17,9,22	12,1,8	165	149	7.112541561962906e-06	7.9020848447e-05	0.475,0.803,0.583	0.561,0.89,0.713	-0.101
14504	gene:Solyc02g081040.2	NA	2	-	45104723	45104862	45104848	45104862	45104522	45104621	14504	83,77,52	3,0,2	53,38,54	1,5,6	274	149	7.1868065537131415e-06	7.97885360237e-05	0.938,1.0,0.934	0.966,0.805,0.83	0.09
14767	gene:Solyc02g088110.2	NA	2	-	50297607	50297826	50297702	50297826	50296847	50297522	14767	26,26,33	70,44,80	4,10,24	97,49,71	244	149	7.347866567806922e-06	8.15180340565e-05	0.185,0.265,0.201	0.025,0.111,0.171	0.115
3237	gene:Solyc03g094080.2	NA	3	-	55804364	55804463	55804367	55804463	55795938	55796001	3237	10,10,25	751,702,1220	20,8,23	934,602,766	152	149	7.429276246074987e-06	8.2362033789e-05	0.013,0.014,0.02	0.021,0.013,0.029	-0.005
11856	gene:Solyc02g084740.2	NA	2	-	47843881	47843976	47843936	47843976	47843564	47843643	11856	40,37,37	2,0,2	48,25,34	1,5,0	204	149	7.633987330989804e-06	8.45707793059e-05	0.936,1.0,0.931	0.972,0.785,1.0	0.037
276	gene:Solyc12g014290.1	NA	12	+	5101234	5101360	5101234	5101318	5101473	5101600	276	0,2,0	0,1,3	0,0,2	0,0,0	191	149	7.714644846832156e-06	8.54030540284e-05	NA,0.609,0.0	NA,NA,1.0	-0.696
7983	gene:Solyc03g117510.2	NA	3	+	66652761	66652988	66652761	66652839	66653086	66653230	7983	5,0,2	35,10,10	10,1,4	40,17,30	298	149	7.773311591846805e-06	8.59908674161e-05	0.067,0.0,0.091	0.111,0.029,0.063	-0.015
120	gene:Solyc04g071990.2	NA	4	-	59014730	59014871	59014802	59014871	59014187	59014406	120	59,65,126	606,683,1009	71,62,79	1040,752,898	221	149	8.000071977885545e-06	8.83727550461e-05	0.062,0.06,0.078	0.044,0.053,0.056	0.016
8722	gene:Solyc05g052200.2	NA	5	+	62476261	62476413	62476261	62476403	62477556	62477629	8722	132,92,157	8,7,5	175,100,102	0,0,0	159	149	7.994606001252514e-06	8.83727550461e-05	0.939,0.925,0.967	1.0,1.0,1.0	-0.056
13417	gene:Solyc11g010490.1	NA	11	+	3557216	3557461	3557216	3557354	3557677	3557839	13417	2,2,6	38,24,38	3,2,2	35,17,50	256	149	8.184037485546151e-06	9.03403079981e-05	0.03,0.046,0.084	0.048,0.064,0.023	0.008
16171	gene:Solyc01g111890.2	NA	1	-	98064219	98064438	98064289	98064438	98063512	98063723	16171	158,65,103	9,5,6	45,29,31	0,2,1	219	149	8.213239411840175e-06	9.05978973122e-05	0.923,0.898,0.921	1.0,0.908,0.955	-0.04
143	gene:Solyc10g044450.1	NA	10	+	26425851	26425950	26425851	26425893	26427631	26427741	143	117,112,172	16,6,12	133,68,126	20,14,19	206	149	8.380930655076235e-06	9.23157718305e-05	0.841,0.931,0.912	0.828,0.778,0.827	0.084
6814	gene:Solyc03g083420.2	NA	3	+	53289998	53290242	53289998	53290177	53290402	53290758	6814	74,34,56	22,8,1	26,9,24	0,2,0	214	149	8.379009075679904e-06	9.23157718305e-05	0.701,0.747,0.975	1.0,0.758,1.0	-0.112
304	gene:Solyc05g014970.2	NA	5	-	9179572	9179670	9179602	9179670	9177711	9177879	304	10,5,14	20,28,18	3,1,1	10,2,0	179	149	8.550707127282367e-06	9.41187242813e-05	0.294,0.129,0.393	0.2,0.294,1.0	-0.226
8377	gene:Solyc01g110030.2	NA	1	-	96846424	96846637	96846497	96846637	96846098	96846146	8377	2,1,7	41,23,32	1,1,3	28,19,15	222	149	8.699234537697399e-06	9.56853838787e-05	0.032,0.028,0.128	0.023,0.034,0.118	0.004
9114	gene:Solyc12g098310.1	NA	12	+	65870929	65871138	65870929	65871133	65871219	65871289	9114	13,10,14	468,414,558	8,11,8	288,261,248	154	149	8.781709972856487e-06	9.65238057728e-05	0.026,0.023,0.024	0.026,0.039,0.03	-0.007
7949	gene:Solyc03g113840.1	NA	3	-	63886493	63886615	63886501	63886615	63885764	63885867	7949	0,0,1	3,0,0	2,0,0	0,0,0	157	149	8.79103593819356e-06	9.65575874776e-05	0.0,NA,1.0	1.0,NA,NA	-0.5
8165	gene:Solyc11g069530.1	NA	11	-	54146023	54146123	54146027	54146123	54145884	54145949	8165	8,7,11	146,121,205	9,9,2	223,109,150	153	149	8.940997254627841e-06	9.81349115872e-05	0.051,0.053,0.05	0.038,0.074,0.013	0.01
11788	gene:Solyc09g089810.1	NA	9	+	69470198	69470520	69470198	69470380	69470589	69470829	11788	45,31,68	1,0,0	30,40,69	3,8,2	289	149	9.05637035464367e-06	9.93306302463e-05	0.959,1.0,1.0	0.838,0.721,0.947	0.151
4543	gene:Solyc03g114300.2	NA	3	+	64311625	64311780	64311625	64311734	64311858	64312008	4543	27,22,16	6,4,1	20,3,14	0,0,0	195	149	9.232303068990938e-06	0.000101188400493	0.775,0.808,0.924	1.0,1.0,1.0	-0.164
5315	gene:Solyc03g083030.2	NA	3	-	52865510	52865745	52865519	52865745	52864805	52864936	5315	1,3,0	0,0,0	0,0,0	0,2,0	158	149	9.274968479243357e-06	0.000101583927819	1.0,1.0,NA	NA,0.0,NA	1.0
1419	gene:Solyc01g067750.2	NA	1	+	76700901	76701043	76700901	76701039	76701176	76701325	1419	4,7,18	482,378,554	12,6,7	622,373,573	153	149	9.349766947766292e-06	0.000102330581839	0.008,0.018,0.031	0.018,0.015,0.012	0.004
11282	gene:Solyc06g072050.2	NA	6	-	44404545	44404654	44404561	44404654	44404371	44404461	11282	2,3,6	0,0,0	0,0,0	0,2,0	165	149	9.433361049158394e-06	0.000103107966083	1.0,1.0,1.0	NA,0.0,NA	1.0
6937	gene:Solyc10g012430.2	NA	10	-	5103041	5103206	5103171	5103206	5102812	5102893	6937	3,12,3	6,1,3	5,0,6	1,0,0	279	149	9.434148551116977e-06	0.000103107966083	0.211,0.865,0.348	0.728,NA,1.0	-0.389
2237	gene:Solyc03g082850.2	NA	3	-	52700792	52700996	52700867	52700996	52698092	52698383	2237	144,98,151	1,0,2	77,90,95	12,0,2	224	149	9.456483970440139e-06	0.000103278982995	0.99,1.0,0.98	0.81,1.0,0.969	0.064
15645	gene:Solyc09g075530.2	NA	9	+	67232175	67232297	67232175	67232274	67232596	67232674	15645	0,0,3	0,0,0	0,0,0	0,0,2	172	149	9.567519876220134e-06	0.000104417815865	NA,NA,1.0	NA,NA,0.0	1.0
10701	gene:Solyc09g074050.2	NA	9	+	65753674	65753896	65753674	65753792	65754190	65754301	10701	26,14,33	144,98,128	11,18,11	163,97,134	253	149	9.674957597236001e-06	0.000105515798146	0.096,0.078,0.132	0.038,0.099,0.046	0.041
920	gene:Solyc07g018100.2	NA	7	-	9177850	9178003	9177882	9178003	9176287	9176395	920	0,4,3	0,0,0	0,0,0	0,0,2	181	149	9.70746576510845e-06	0.000105795620191	NA,1.0,1.0	NA,NA,0.0	1.0
2296	gene:Solyc11g066980.1	NA	11	+	52759869	52759976	52759869	52759920	52764224	52764284	2296	38,28,33	25,42,36	22,26,17	39,23,20	205	149	9.746215808485245e-06	0.000106143025903	0.525,0.326,0.4	0.291,0.451,0.382	0.042
10016	gene:Solyc09g008520.2	NA	9	-	2007629	2007833	2007773	2007833	2007321	2007488	10016	19,6,9	24,3,15	6,4,3	2,0,0	293	149	9.768108678383416e-06	0.000106259663354	0.287,0.504,0.234	0.604,1.0,1.0	-0.526
3056	gene:Solyc02g080630.2	NA	2	-	44819617	44819801	44819654	44819801	44819385	44819507	3056	0,4,0	0,0,2	0,0,3	0,0,0	186	149	9.770687169796318e-06	0.000106259663354	NA,1.0,0.0	NA,NA,1.0	-0.5
13845	gene:Solyc03g113770.2	NA	3	-	63824467	63824676	63824587	63824676	63824300	63824391	13845	0,3,0	3,0,0	0,0,0	0,2,4	269	149	9.798459972699896e-06	0.000106486711723	0.0,1.0,NA	NA,0.0,0.0	0.5
12722	gene:Solyc08g060920.2	NA	8	+	45778297	45778517	45778297	45778440	45778672	45779445	12722	362,180,341	4275,2767,2334	3,2,3	46,40,45	226	149	9.92594757258869e-06	0.00010772059618	0.053,0.041,0.088	0.041,0.032,0.042	0.022
6065	gene:Solyc01g091950.2	NA	1	+	85491609	85491715	85491609	85491616	85491880	85491991	6065	1,0,0	0,0,2	0,1,3	0,0,0	248	149	9.923849881809396e-06	0.00010772059618	1.0,NA,0.0	NA,1.0,1.0	-0.5
14637	gene:Solyc05g021560.2	NA	5	-	28070884	28071122	28070892	28071122	28070297	28070519	14637	18,2,7	30,1,7	2,1,2	1,0,0	157	149	9.938644691914815e-06	0.000107766294953	0.363,0.655,0.487	0.655,1.0,1.0	-0.383
4770	gene:Solyc03g006380.2	NA	3	-	977829	977907	977883	977907	977585	977740	4770	25,21,31	2,3,5	11,10,11	3,1,0	203	149	9.944115153057735e-06	0.000107766294953	0.902,0.837,0.82	0.729,0.88,1.0	-0.017
10500	gene:Solyc04g077280.2	NA	4	+	62254161	62254312	62254161	62254249	62254400	62254698	10500	0,1,0	2,0,0	3,0,4	0,0,0	212	149	9.957855479215228e-06	0.000107784961476	0.0,1.0,NA	1.0,NA,1.0	-0.5
5915	gene:Solyc10g076590.1	NA	10	+	59557224	59557373	59557224	59557284	59557749	59557848	5915	0,0,0	2,0,0	3,0,1	0,0,0	238	149	9.959796673311094e-06	0.000107784961476	0.0,NA,NA	1.0,NA,1.0	-1.0
15977	gene:Solyc04g076430.2	NA	4	+	61325085	61325246	61325085	61325194	61325325	61325430	15977	50,30,55	1,0,1	59,36,46	2,0,2	201	149	1.005107180377033e-05	0.000108696569934	0.974,1.0,0.976	0.956,1.0,0.945	0.016
7882	gene:Solyc04g009410.2	NA	4	+	2837836	2837925	2837836	2837921	2838904	2838997	7882	42,34,21	975,960,1125	25,28,22	1467,1295,1461	153	149	1.0058766036450331e-05	0.000108703655634	0.04,0.033,0.018	0.016,0.021,0.014	0.013
4156	gene:Solyc01g094030.2	NA	1	-	85610006	85610093	85610010	85610093	85609771	85609907	4156	96,50,62	48,26,27	39,23,59	19,12,18	153	149	1.0074453460841112e-05	0.000108797052305	0.661,0.652,0.691	0.667,0.651,0.761	-0.025
12716	gene:Solyc02g094570.2	NA	2	-	55103103	55103216	55103144	55103216	55102750	55102937	12716	5,1,5	10,5,23	0,0,0	4,12,14	190	149	1.0332796591910997e-05	0.00011150899914	0.282,0.136,0.146	0.0,0.0,0.0	0.188
14247	gene:Solyc03g112600.2	NA	3	+	62994234	62994414	62994234	62994397	62994533	62994651	14247	4,1,5	0,3,7	3,0,2	2,11,3	166	149	1.0478796765412132e-05	0.000113005627408	1.0,0.23,0.391	0.574,0.0,0.374	0.224
7750	gene:Solyc08g067820.2	NA	8	+	56860787	56860902	56860787	56860832	56860977	56861053	7750	58,45,50	3,10,0	46,37,42	0,0,0	219	149	1.0604251919126443e-05	0.000114278759516	0.929,0.754,1.0	1.0,1.0,1.0	-0.106
7197	gene:Solyc02g092910.2	NA	2	+	53862042	53862134	53862042	53862083	53862620	53862722	7197	2,4,0	94,63,81	0,9,0	81,89,75	200	149	1.0691054160037044e-05	0.000115133855923	0.016,0.045,0.0	0.0,0.07,0.0	-0.003
10037	gene:Solyc07g017530.2	NA	7	-	7472831	7472987	7472836	7472987	7471524	7471642	10037	3,3,1	0,0,12	3,0,3	0,2,0	154	149	1.0951137367040623e-05	0.00011785255356	1.0,1.0,0.075	1.0,0.0,1.0	0.025
12709	gene:Solyc01g108110.2	NA	1	+	95465692	95465886	95465692	95465882	95467020	95467262	12709	11,7,5	7,3,14	2,2,2	21,3,1	153	149	1.1191659558082338e-05	0.000120357102058	0.605,0.694,0.258	0.085,0.394,0.661	0.139
4081	gene:Solyc03g111230.2	NA	3	-	61856899	61857006	61856903	61857006	61856757	61856825	4081	47,20,84	1674,1256,1748	105,51,123	2858,2091,2893	153	149	1.1257771836742672e-05	0.000120983834708	0.027,0.015,0.045	0.035,0.023,0.04	-0.004
5060	gene:Solyc01g088000.2	NA	1	-	82846051	82846082	82846065	82846082	82845885	82845967	5060	79,39,73	1,3,4	65,32,47	8,2,0	163	149	1.1441340860408578e-05	0.000122871089643	0.986,0.922,0.943	0.881,0.936,1.0	0.011
5354	gene:Solyc01g103250.2	NA	1	+	91898791	91899040	91898791	91898946	91899494	91899619	5354	10,6,6	4,0,3	4,4,2	0,0,0	243	149	1.1517972725768731e-05	0.000123608097849	0.605,1.0,0.551	1.0,1.0,1.0	-0.281
8719	gene:Solyc03g025830.2	NA	3	-	3227139	3227253	3227144	3227253	3224069	3226064	8719	5,2,3	40,41,69	4,0,17	36,26,26	154	149	1.1541424748029478e-05	0.000123773765544	0.108,0.045,0.04	0.097,0.0,0.387	-0.097
7176	gene:Solyc07g023990.1	NA	7	-	23738096	23738212	23738101	23738212	23737910	23738025	7176	1,0,0	0,0,4	0,0,2	4,0,4	154	149	1.163180614908556e-05	0.000124656476308	1.0,NA,0.0	0.0,NA,0.326	0.337
215	gene:Solyc03g019730.2	NA	3	+	61417549	61417620	61417549	61417594	61418485	61418681	215	4,0,0	0,0,0	0,0,0	1,0,0	175	149	1.1664332548899026e-05	0.000124918368622	1.0,NA,NA	0.0,NA,NA	1.0
11569	gene:Solyc05g023740.2	NA	5	+	29173845	29174055	29173845	29174004	29174275	29174392	11569	10,10,20	165,119,115	20,11,13	75,50,45	200	149	1.173481108383514e-05	0.00012558606207	0.043,0.059,0.115	0.166,0.141,0.177	-0.089
9445	gene:Solyc11g006370.1	NA	11	+	1083921	1084025	1083921	1084005	1084105	1084221	9445	14,2,1	3,2,4	2,0,1	7,1,2	169	149	1.1973146485295723e-05	0.000128047992502	0.804,0.469,0.181	0.201,0.0,0.306	0.316
3037	gene:Solyc02g024050.2	NA	2	+	24863540	24863678	24863540	24863579	24863932	24864259	3037	2,5,1	0,0,0	11,7,4	6,0,1	248	149	1.2007746064849826e-05	0.000128329150505	1.0,1.0,1.0	0.524,1.0,0.706	0.257
1846	gene:Solyc03g083150.2	NA	3	+	52984003	52984123	52984003	52984115	52984905	52985205	1846	5,3,2	6,4,0	1,0,1	0,0,0	157	149	1.2029025709172051e-05	0.000128467665302	0.442,0.416,1.0	1.0,NA,1.0	-0.381
10806	gene:Solyc02g087140.2	NA	2	+	49641261	49641369	49641261	49641364	49641448	49641592	10806	114,114,148	3,0,2	63,59,65	0,2,5	154	149	1.2298097543243737e-05	0.000131250532384	0.974,1.0,0.986	1.0,0.966,0.926	0.023
974	gene:Solyc01g103050.2	NA	1	+	91734927	91735019	91734927	91735013	91735489	91735608	974	62,50,48	527,319,469	12,11,23	303,180,221	155	149	1.2394850194450957e-05	0.000132191762122	0.102,0.131,0.09	0.037,0.055,0.091	0.047
1775	gene:Solyc11g011420.1	NA	11	+	4487449	4487539	4487449	4487534	4487752	4487911	1775	1,3,4	67,44,81	3,3,9	77,37,88	154	149	1.2889816226731894e-05	0.000137375729461	0.014,0.062,0.046	0.036,0.073,0.09	-0.026
5899	gene:Solyc05g018810.2	NA	5	+	23877988	23878138	23877988	23878002	23879263	23879625	5899	28,15,40	56,49,56	33,23,33	127,80,123	285	149	1.2905788972708787e-05	0.000137451102831	0.207,0.138,0.272	0.12,0.131,0.123	0.081
8547	gene:Solyc02g062350.2	NA	2	-	33958950	33959149	33959048	33959149	33957076	33957521	8547	7,5,4	65,38,36	2,0,0	50,43,42	247	149	1.2939674989738066e-05	0.00013771702334	0.061,0.074,0.063	0.024,0.0,0.0	0.058
1109	gene:Solyc10g005690.2	NA	10	-	561539	561734	561562	561734	560294	560749	1109	14,10,9	0,0,0	15,18,7	2,2,5	172	149	1.3109969823868671e-05	0.000139433377404	1.0,1.0,1.0	0.867,0.886,0.548	0.233
3402	gene:Solyc09g091440.2	NA	9	-	70724681	70724801	70724688	70724801	70724528	70724596	3402	12,21,25	3,0,3	11,6,5	9,4,2	156	149	1.339786648159059e-05	0.000142397282915	0.793,1.0,0.888	0.539,0.589,0.705	0.283
7261	gene:Solyc01g056720.2	NA	1	-	56291756	56292081	56291877	56292081	56282596	56282857	7261	236,176,202	8,0,14	161,107,148	1,0,0	270	149	1.3510595246362155e-05	0.000143496645385	0.942,1.0,0.888	0.989,1.0,1.0	-0.053
2490	gene:Solyc01g103540.2	NA	1	+	92129759	92129891	92129759	92129846	92130647	92130697	2490	5053,3135,3960	506,319,403	2166,1461,1656	140,107,102	194	149	1.3755347058769601e-05	0.000145995755758	0.885,0.883,0.883	0.922,0.913,0.926	-0.037
9961	gene:Solyc06g054530.2	NA	6	+	37282969	37283029	37282969	37283012	37283677	37283790	9961	13,3,1	169,198,198	2,2,5	216,160,209	166	149	1.3884888776595929e-05	0.000147269462484	0.065,0.013,0.005	0.008,0.011,0.021	0.014
8398	gene:Solyc02g085810.2	NA	2	+	48596521	48596745	48596521	48596660	48596811	48596898	8398	30,18,19	54,23,25	10,4,3	42,17,5	234	149	1.3951687726307601e-05	0.000147876399147	0.261,0.333,0.326	0.132,0.13,0.276	0.127
2559	gene:Solyc01g099430.2	NA	1	+	89693118	89693226	89693118	89693206	89693347	89693458	2559	0,0,0	11,4,10	0,6,0	6,1,0	169	149	1.4018522678106647e-05	0.000148381114269	0.0,0.0,0.0	0.0,0.841,NA	-0.42
7754	gene:Solyc11g072640.1	NA	11	-	55867701	55867899	55867802	55867899	55867279	55867398	7754	16,2,24	142,98,117	7,0,1	99,61,112	250	149	1.4010546526923243e-05	0.000148381114269	0.063,0.012,0.109	0.04,0.0,0.005	0.046
1152	gene:Solyc04g005030.2	NA	4	-	39877	40055	39903	40055	39562	39629	1152	32,13,46	102,60,124	19,10,13	133,45,80	175	149	1.4187311913508314e-05	0.000150064834165	0.211,0.156,0.24	0.108,0.159,0.122	0.073
15972	gene:Solyc06g069690.2	NA	6	-	43406205	43406440	43406260	43406440	43405148	43405245	15972	23,20,36	46,50,66	14,10,16	98,46,46	204	149	1.4449908283540819e-05	0.000152737805354	0.268,0.226,0.285	0.094,0.137,0.203	0.115
6725	gene:Solyc01g096600.2	NA	1	-	87667719	87667919	87667836	87667919	87666076	87666143	6725	3,5,9	96,77,148	8,5,3	58,65,91	266	149	1.4510103149042849e-05	0.00015316940315	0.017,0.035,0.033	0.072,0.041,0.018	-0.015
7415	gene:Solyc05g052450.2	NA	5	-	62666451	62666597	62666506	62666597	62665395	62665554	7415	35,13,30	0,0,0	17,7,12	0,0,8	204	149	1.4510576753751896e-05	0.00015316940315	1.0,1.0,1.0	1.0,1.0,0.523	0.159
4596	gene:Solyc03g097010.2	NA	3	+	59372608	59372891	59372608	59372810	59373009	59373034	4596	58,25,49	2,0,3	66,37,88	1,0,3	230	149	1.5109021390132101e-05	0.000159377470852	0.949,1.0,0.914	0.977,1.0,0.95	-0.021
15505	gene:Solyc01g079640.2	NA	1	-	78760558	78760791	78760627	78760791	78760035	78760133	15505	12,5,12	3,2,3	4,10,8	0,0,0	218	149	1.5213316078373403e-05	0.000160368082047	0.732,0.631,0.732	1.0,1.0,1.0	-0.302
16172	gene:Solyc01g111890.2	NA	1	-	98064289	98064438	98064323	98064438	98063512	98063723	16172	14,8,10	11,4,10	3,2,1	3,6,0	183	149	1.5236744119729872e-05	0.00016050548393	0.509,0.62,0.449	0.449,0.213,1.0	-0.028
7110	gene:Solyc04g015970.2	NA	4	+	6535481	6535717	6535481	6535594	6535967	6536047	7110	2,0,0	0,0,0	0,0,0	2,1,1	272	149	1.538033671635105e-05	0.000161907661834	1.0,NA,NA	0.0,0.0,0.0	1.0
1957	gene:Solyc02g069980.2	NA	2	-	39765720	39765815	39765724	39765815	39764420	39764468	1957	5,7,6	69,60,75	5,6,7	37,48,53	153	149	1.5512314502331418e-05	0.000163185744455	0.066,0.102,0.072	0.116,0.109,0.114	-0.033
4253	gene:Solyc03g083250.2	NA	3	+	53104939	53105147	53104939	53105044	53105263	53105326	4253	8,3,9	190,161,286	4,0,1	137,123,103	252	149	1.568539598154428e-05	0.000164894193426	0.024,0.011,0.018	0.017,0.0,0.006	0.01
7350	gene:Solyc03g120750.2	NA	3	-	69030812	69031044	69030922	69031044	69030339	69030366	7350	2,2,2	0,0,0	0,0,0	2,0,0	259	149	1.579633141051886e-05	0.00016594744624	1.0,1.0,1.0	0.0,NA,NA	1.0
11123	gene:Solyc02g094120.2	NA	2	-	54757579	54757708	54757592	54757708	54757439	54757502	11123	25,11,19	680,378,391	4,4,6	200,173,198	162	149	1.5854282617986194e-05	0.000166443022753	0.033,0.026,0.043	0.018,0.021,0.027	0.012
12058	gene:Solyc08g041710.2	NA	8	+	26140209	26140391	26140209	26140256	26140590	26140875	12058	139,95,155	12,6,8	96,105,160	10,4,5	284	149	1.587401808117126e-05	0.000166536998117	0.859,0.893,0.91	0.834,0.932,0.944	-0.016
7148	gene:Solyc04g016010.2	NA	4	+	6616117	6616246	6616117	6616218	6619404	6619584	7148	17,8,25	3,0,2	11,14,10	3,0,0	177	149	1.607140741615239e-05	0.000168493377276	0.827,1.0,0.913	0.755,1.0,1.0	-0.005
7723	gene:Solyc09g005130.2	NA	9	+	85280	85522	85280	85347	86546	86946	7723	4,1,0	51,19,50	6,1,0	51,26,30	324	149	1.620218195509194e-05	0.000169749183129	0.035,0.024,0.0	0.051,0.017,0.0	-0.003
10222	gene:Solyc02g032940.2	NA	2	-	29483599	29483843	29483691	29483843	29482576	29482945	10222	0,1,0	0,0,2	0,0,2	0,0,0	241	149	1.6364483144393763e-05	0.000171333364881	NA,1.0,0.0	NA,NA,1.0	-0.5
13180	gene:Solyc03g111070.2	NA	3	+	61745069	61745243	61745069	61745211	61745466	61745598	13180	3,4,4	3,1,0	0,1,1	2,0,4	181	149	1.650725803854705e-05	0.000172711101551	0.452,0.767,1.0	0.0,1.0,0.171	0.349
14080	gene:Solyc04g082410.2	NA	4	-	66081372	66081425	66081399	66081425	66081130	66081292	14080	38,19,24	157,83,126	10,3,5	24,22,48	176	149	1.655497993568431e-05	0.000173093131447	0.17,0.162,0.139	0.261,0.103,0.081	0.009
3057	gene:Solyc02g080630.2	NA	2	-	44819582	44819801	44819654	44819801	44819385	44819507	3057	1,0,0	0,0,2	0,0,2	0,0,0	221	149	1.6967861783470467e-05	0.000177290047038	1.0,NA,0.0	NA,NA,1.0	-0.5
7579	gene:Solyc02g084130.2	NA	2	-	47319720	47319829	47319747	47319829	47319551	47319606	7579	8,5,2	7,0,4	2,3,4	1,0,0	176	149	1.7196003216158784e-05	0.000179552317557	0.492,1.0,0.297	0.629,1.0,1.0	-0.28
5747	gene:Solyc08g080260.2	NA	8	-	63576778	63576930	63576807	63576930	63576234	63576322	5747	107,44,64	6,2,8	65,40,43	0,0,0	178	149	1.735677280620789e-05	0.000181108542193	0.937,0.948,0.87	1.0,1.0,1.0	-0.082
8223	gene:Solyc01g100480.2	NA	1	+	90488640	90488751	90488640	90488694	90492021	90493049	8223	1,2,0	0,0,0	0,0,0	0,2,0	206	149	1.7384163564012667e-05	0.000181271868953	1.0,1.0,NA	NA,0.0,NA	1.0
15744	gene:Solyc01g081190.2	NA	1	+	80484007	80484095	80484007	80484051	80484207	80484280	15744	7,2,1	3,4,8	6,0,1	0,2,3	193	149	1.7497779123879473e-05	0.000182333470317	0.643,0.279,0.088	1.0,0.0,0.205	-0.065
1351	gene:Solyc09g009180.2	NA	9	-	2533204	2533288	2533211	2533288	2532901	2533119	1351	0,0,4	3,0,1	1,0,0	0,5,0	156	149	1.7782440509486232e-05	0.000185174800262	0.0,NA,0.793	1.0,0.0,NA	-0.103
13385	gene:Solyc07g008190.2	NA	7	-	2936969	2937085	2937009	2937085	2934652	2934700	13385	3,0,0	0,2,0	0,2,0	0,0,0	189	149	1.779453632743132e-05	0.000185175892523	1.0,0.0,NA	NA,1.0,NA	-0.5
7505	gene:Solyc08g016050.2	NA	8	-	6621805	6622034	6621844	6622034	6620338	6620414	7505	1,0,0	1,0,2	0,0,2	0,0,0	188	149	1.781600637058373e-05	0.000185274468943	0.442,NA,0.0	NA,NA,1.0	-0.779
781	gene:Solyc08g076890.2	NA	8	+	60822030	60822250	60822030	60822247	60822304	60822385	781	1,5,14	31,0,0	5,1,5	46,36,0	152	149	1.792248826079484e-05	0.000186256383722	0.031,1.0,1.0	0.096,0.027,1.0	0.303
10139	gene:Solyc01g102490.2	NA	1	+	91283762	91283897	91283762	91283868	91283986	91284048	10139	0,2,0	0,0,0	4,0,1	0,2,3	178	149	1.8010387025214288e-05	0.000187043985764	NA,1.0,NA	1.0,0.0,0.218	0.594
7811	gene:Solyc03g112810.2	NA	3	+	63128108	63128187	63128108	63128162	63128988	63129244	7811	2,1,1	0,0,0	0,0,0	2,0,0	174	149	1.8076534546159823e-05	0.00018760478696	1.0,1.0,1.0	0.0,NA,NA	1.0
12475	gene:Solyc02g082430.2	NA	2	-	46118492	46118554	46118509	46118554	46118357	46118398	12475	6,8,11	242,132,219	26,11,19	422,281,424	166	149	1.810329970618603e-05	0.000187756385066	0.022,0.052,0.043	0.052,0.034,0.039	-0.003
3880	gene:Solyc05g051490.2	NA	5	-	61843981	61844118	61844002	61844118	61843660	61843881	3880	0,1,0	2,0,2	0,0,2	0,0,0	170	149	1.8135109744567863e-05	0.00018796006697	0.0,1.0,0.0	NA,NA,1.0	-0.667
10952	gene:Solyc05g006640.2	NA	5	-	1296919	1297088	1296925	1297088	1296764	1296844	10952	0,0,2	0,0,0	0,0,0	0,0,2	155	149	1.827491261452974e-05	0.000188147079666	NA,NA,1.0	NA,NA,0.0	1.0
11146	gene:Solyc01g087410.2	NA	1	-	82369385	82369407	82369389	82369407	82367908	82367950	11146	0,2,0	0,0,0	0,0,0	0,2,0	153	149	1.8282517087551012e-05	0.000188147079666	NA,1.0,NA	NA,0.0,NA	1.0
12280	gene:Solyc01g104640.2	NA	1	+	93073229	93073351	93073229	93073337	93073456	93073549	12280	0,0,2	0,0,0	0,1,0	0,0,2	163	149	1.821728706750817e-05	0.000188147079666	NA,NA,1.0	NA,1.0,0.0	0.5
15725	gene:Solyc12g021230.1	NA	12	+	14924134	14924247	14924134	14924245	14925615	14925757	15725	3,2,0	3,0,0	0,0,0	0,2,0	151	149	1.828717001738084e-05	0.000188147079666	0.497,1.0,NA	NA,0.0,NA	0.748
1575	gene:Solyc11g072590.1	NA	11	+	55763967	55764053	55763967	55764038	55764127	55764196	1575	0,2,0	0,0,0	2,0,0	0,2,0	164	149	1.8207248056481643e-05	0.000188147079666	NA,1.0,NA	1.0,0.0,NA	0.5
2109	gene:Solyc12g019110.1	NA	12	+	9130267	9130398	9130267	9130387	9130485	9130602	2109	2,1,1	0,0,1	0,0,0	2,0,0	160	149	1.824375532373137e-05	0.000188147079666	1.0,1.0,0.482	0.0,NA,NA	0.827
22	gene:Solyc01g103980.2	NA	1	+	92456498	92456632	92456498	92456623	92457411	92457514	22	2,0,3	0,0,0	0,0,0	2,0,0	158	149	1.8258229567164832e-05	0.000188147079666	1.0,NA,1.0	0.0,NA,NA	1.0
4216	gene:Solyc12g044640.1	NA	12	+	38188251	38188383	38188251	38188367	38188704	38188854	4216	0,2,0	0,0,0	0,0,0	1,2,5	165	149	1.819662196560885e-05	0.000188147079666	NA,1.0,NA	0.0,0.0,0.0	1.0
5694	gene:Solyc07g041510.1	NA	7	+	53419914	53420001	53419914	53419991	53420152	53420311	5694	0,0,0	2,0,1	2,0,0	0,0,0	159	149	1.825131846111681e-05	0.000188147079666	0.0,NA,0.0	1.0,NA,NA	-1.0
7670	gene:Solyc01g098600.2	NA	1	+	89076044	89076107	89076044	89076102	89076628	89077189	7670	4,2,0	0,0,5	0,0,0	0,2,0	154	149	1.8279076301795488e-05	0.000188147079666	1.0,1.0,0.0	NA,0.0,NA	0.667
8449	gene:Solyc06g073500.2	NA	6	+	45301215	45301270	45301215	45301263	45302003	45302235	8449	7,2,0	0,0,0	0,0,0	0,2,0	156	149	1.8270040692828304e-05	0.000188147079666	1.0,1.0,NA	NA,0.0,NA	1.0
7390	gene:Solyc07g019440.2	NA	7	-	11193721	11193786	11193725	11193786	11193229	11193647	7390	4,10,10	98,90,146	22,8,9	112,102,126	153	149	1.8355674529651172e-05	0.000188600586668	0.038,0.098,0.063	0.161,0.071,0.065	-0.033
9118	gene:Solyc12g019220.1	NA	12	+	9701501	9701732	9701501	9701677	9701813	9702042	9118	4,6,4	0,0,0	22,22,20	3,3,5	204	149	1.835466381538564e-05	0.000188600586668	1.0,1.0,1.0	0.843,0.843,0.745	0.19
12861	gene:Solyc11g007720.1	NA	11	-	1958186	1958249	1958188	1958249	1957589	1957639	12861	0,0,0	2,3,2	0,1,0	0,0,0	151	149	1.8380483531720052e-05	0.000188729924987	0.0,0.0,0.0	NA,1.0,NA	-1.0
12612	gene:Solyc11g073120.1	NA	11	+	56213650	56213883	56213650	56213830	56213965	56214095	12612	137,126,95	13,17,5	13,16,6	0,0,0	202	149	1.853053819848947e-05	0.000190144253421	0.886,0.845,0.933	1.0,1.0,1.0	-0.112
13871	gene:Solyc12g056770.1	NA	12	+	62856707	62856826	62856707	62856821	62857599	62857682	13871	8,2,21	186,127,176	13,19,6	174,134,186	154	149	1.8718456901507188e-05	0.000191944973393	0.04,0.015,0.103	0.067,0.121,0.03	-0.02
7226	gene:Solyc03g083580.2	NA	3	-	53542978	53543177	53543134	53543177	53542029	53542168	7226	16,13,29	0,0,0	13,0,14	6,0,0	305	149	1.894531308590318e-05	0.00019414231585	1.0,1.0,1.0	0.514,NA,1.0	0.243
7293	gene:Solyc03g033640.2	NA	3	+	5235265	5235336	5235265	5235302	5235438	5235574	7293	172,135,231	13,4,2	203,121,183	10,2,2	183	149	1.905669331251216e-05	0.00019515418755	0.915,0.965,0.989	0.943,0.98,0.987	-0.014
5059	gene:Solyc01g088000.2	NA	1	-	82846338	82846566	82846476	82846566	82846204	82846257	5059	158,139,187	0,1,0	155,141,121	7,2,7	287	149	1.9299312184913777e-05	0.000197507805216	1.0,0.986,1.0	0.92,0.973,0.9	0.064
13514	gene:Solyc09g082470.2	NA	9	-	68182372	68182574	68182378	68182574	68181831	68182099	13514	6,12,7	38,29,67	11,14,17	36,18,31	155	149	1.946290695289253e-05	0.000199013213523	0.132,0.285,0.091	0.227,0.428,0.345	-0.164
13735	gene:Solyc07g066650.2	NA	7	-	68010431	68010505	68010436	68010505	68009259	68009318	13735	81,55,57	0,0,2	22,0,34	0,0,2	154	149	1.9472185820997596e-05	0.000199013213523	1.0,1.0,0.965	1.0,NA,0.943	0.017
2284	gene:Solyc07g014590.2	NA	7	-	4939082	4939281	4939098	4939281	4938851	4938944	2284	8,1,5	4,8,15	1,3,0	17,18,8	165	149	1.9506575026430886e-05	0.000199232829453	0.644,0.101,0.231	0.05,0.131,0.0	0.265
5868	gene:Solyc02g069670.2	NA	2	-	39516993	39517276	39517027	39517276	39515497	39516201	5868	6,0,7	0,0,0	0,2,0	1,0,0	183	149	1.9995945896873202e-05	0.000204096095496	1.0,NA,1.0	0.0,1.0,NA	0.5
7643	gene:Solyc07g006190.2	NA	7	-	1019249	1019367	1019264	1019367	1018849	1018973	7643	3,0,0	0,1,0	0,0,1	1,0,1	164	149	2.0383931857165912e-05	0.000207918797669	1.0,0.0,NA	0.0,NA,0.476	0.262
6832	gene:Solyc03g116060.2	NA	3	-	65571992	65572193	65571996	65572193	65571799	65571833	6832	54,21,31	942,1091,1666	165,53,138	7153,5189,6359	153	149	2.0401719791792447e-05	0.000207962877059	0.053,0.018,0.018	0.022,0.01,0.021	0.012
2979	gene:Solyc03g097900.2	NA	3	-	60284953	60285005	60284957	60285005	60284756	60284862	2979	334,222,235	1980,1625,2211	422,285,373	3500,2344,2791	153	149	2.0534033329225285e-05	0.000209173533445	0.141,0.117,0.094	0.105,0.106,0.115	0.009
15134	gene:Solyc05g018210.2	NA	5	-	20215828	20215973	20215833	20215973	20215475	20215722	15134	1,3,5	74,42,44	4,0,1	54,29,48	154	149	2.0615674966434298e-05	0.000209866755772	0.013,0.065,0.099	0.067,0.0,0.02	0.03
3627	gene:Solyc08g014150.2	NA	8	-	3853825	3853934	3853829	3853934	3851188	3851331	3627	3,2,5	7,0,5	1,4,1	6,2,3	153	149	2.086501272091553e-05	0.000212265080006	0.294,1.0,0.493	0.14,0.661,0.245	0.247
2259	gene:Solyc03g120200.1	NA	3	-	68661014	68661109	68661027	68661109	68660806	68660954	2259	0,0,6	7,3,8	3,1,0	12,5,6	162	149	2.1127250703719543e-05	0.000214791397378	0.0,0.0,0.408	0.187,0.155,0.0	0.022
14789	gene:Solyc01g112140.2	NA	1	-	98227396	98227591	98227443	98227591	98226947	98227315	14789	230,163,111	31,26,24	104,78,68	17,12,6	196	149	2.1366447706210797e-05	0.00021708029732	0.849,0.827,0.779	0.823,0.832,0.896	-0.032
10113	gene:Solyc11g006820.1	NA	11	-	1392833	1392866	1392858	1392866	1392691	1392714	10113	0,0,0	1,0,0	3,1,0	0,0,0	174	149	2.1455633410915126e-05	0.00021784309452	0.0,NA,NA	1.0,1.0,NA	-1.0
11339	gene:Solyc12g099940.1	NA	12	+	66889815	66889874	66889815	66889864	66889984	66890021	11339	3,5,8	175,96,152	2,2,2	86,47,46	159	149	2.157130657728486e-05	0.000218873644857	0.016,0.047,0.047	0.021,0.038,0.039	0.004
15136	gene:Solyc06g075400.2	NA	6	+	46805967	46806178	46805967	46806174	46806254	46806445	15136	2,0,0	53,33,22	4,6,0	18,21,17	153	149	2.165981699645762e-05	0.000219627415546	0.035,0.0,0.0	0.178,0.218,0.0	-0.12
11909	gene:Solyc06g074510.2	NA	6	-	46101673	46101789	46101690	46101789	46101491	46101599	11909	1,2,0	9,1,3	1,2,0	6,5,17	166	149	2.173348977720919e-05	0.000220085431232	0.091,0.642,0.0	0.13,0.264,0.0	0.113
4487	gene:Solyc07g005240.2	NA	7	-	216154	216297	216173	216297	215967	216079	4487	3,6,0	10,15,4	1,4,0	2,1,3	168	149	2.1728006869892617e-05	0.000220085431232	0.21,0.262,0.0	0.307,0.78,0.0	-0.205
4800	gene:Solyc07g054830.2	NA	7	-	63010192	63010360	63010221	63010360	63009861	63010083	4800	0,3,0	0,0,0	0,0,0	5,1,2	178	149	2.186238530125271e-05	0.000221245620057	NA,1.0,NA	0.0,0.0,0.0	1.0
13241	gene:Solyc05g050220.2	NA	5	+	60269667	60269773	60269667	60269763	60269880	60269961	13241	1,3,7	7,7,7	0,0,0	4,0,4	159	149	2.194702343017098e-05	0.000221956701265	0.118,0.287,0.484	0.0,NA,0.0	0.296
6174	gene:Solyc07g022770.1	NA	7	+	21549988	21550048	21549988	21550041	21550159	21550240	6174	57,38,79	5,0,7	45,27,39	1,5,0	156	149	2.2138524834742327e-05	0.000223746884177	0.916,1.0,0.915	0.977,0.838,1.0	0.005
4085	gene:Solyc10g079290.1	NA	10	-	60846546	60846660	60846558	60846660	60846368	60846463	4085	0,0,0	1,0,1	0,0,5	0,0,0	161	149	2.224503694178403e-05	0.000224676327987	0.0,NA,0.0	NA,NA,1.0	-1.0
12515	gene:Solyc09g018340.2	NA	9	+	14488105	14488307	14488105	14488303	14488388	14488444	12515	7,2,9	1,0,0	0,0,0	0,0,1	153	149	2.2292411012376168e-05	0.000225007649192	0.872,1.0,1.0	NA,NA,0.0	0.957
14213	gene:Solyc06g008880.2	NA	6	+	2828635	2828875	2828635	2828727	2829758	2829934	14213	0,1,1	0,0,0	0,0,0	0,2,0	297	149	2.2383780563264106e-05	0.00022578231433	NA,1.0,1.0	NA,0.0,NA	1.0
11344	gene:Solyc01g104160.2	NA	1	-	92628371	92628384	92628377	92628384	92627938	92628158	11344	29,30,10	0,7,5	11,7,10	0,0,0	155	149	2.2522705042381335e-05	0.00022673933114	1.0,0.805,0.658	1.0,1.0,1.0	-0.179
3597	gene:Solyc01g006220.2	NA	1	-	843495	843656	843543	843656	841815	841843	3597	18,9,7	0,0,0	26,14,27	6,4,0	197	149	2.251737243508098e-05	0.00022673933114	1.0,1.0,1.0	0.766,0.726,1.0	0.169
5922	gene:Solyc09g064430.2	NA	9	+	61655149	61655290	61655149	61655261	61656033	61656103	5922	34,30,30	23,20,40	42,45,19	12,23,12	178	149	2.2522197001282507e-05	0.00022673933114	0.553,0.557,0.386	0.746,0.621,0.57	-0.147
1355	gene:Solyc09g009180.2	NA	9	-	2533211	2533288	2533215	2533288	2532901	2533119	1355	3,0,1	0,1,0	0,5,0	0,0,0	153	149	2.2551784551986668e-05	0.000226884175138	1.0,0.0,1.0	NA,1.0,NA	-0.333
1185	gene:Solyc02g083290.2	NA	2	-	46737781	46738006	46737896	46738006	46736854	46737015	1185	100,67,107	7,7,11	4,2,7	3,0,0	264	149	2.275614046176188e-05	0.000228791065854	0.89,0.844,0.846	0.429,1.0,1.0	0.05
2803	gene:Solyc06g053560.2	NA	6	-	36372002	36372228	36372143	36372228	36371828	36371923	2803	1,2,0	0,0,0	0,0,1	2,0,0	290	149	2.2911880037302472e-05	0.000230176126139	1.0,1.0,NA	0.0,NA,1.0	0.5
7709	gene:Solyc03g116900.2	NA	3	+	66168167	66168246	66168167	66168236	66168332	66168437	7709	91,51,56	1,0,1	44,36,54	2,2,1	159	149	2.2923711843663723e-05	0.000230176126139	0.988,1.0,0.981	0.954,0.944,0.981	0.03
6958	gene:Solyc08g065350.2	NA	8	+	53262209	53262370	53262209	53262327	53262894	53262957	6958	9,6,4	71,45,103	1,2,0	40,27,39	192	149	2.298178998271824e-05	0.000230609345486	0.09,0.094,0.029	0.019,0.054,0.0	0.047
10711	gene:Solyc09g098370.2	NA	9	+	72210133	72210407	72210133	72210342	72210513	72210747	10711	29,37,18	5,7,26	32,21,24	8,2,2	214	149	2.300933076041012e-05	0.000230735775931	0.802,0.786,0.325	0.736,0.88,0.893	-0.199
6634	gene:Solyc01g103990.2	NA	1	-	92460792	92460917	92460814	92460917	92460282	92460604	6634	0,0,0	6,1,1	1,0,0	0,0,0	171	149	2.315336214908393e-05	0.000232029443003	0.0,0.0,0.0	1.0,NA,NA	-1.0
8070	gene:Solyc01g107510.2	NA	1	+	95037030	95037129	95037030	95037117	95037629	95037860	8070	33,37,51	59,54,117	42,38,36	48,39,34	161	149	2.324268638339642e-05	0.00023277354463	0.341,0.388,0.287	0.447,0.474,0.495	-0.133
14553	gene:Solyc02g091770.1	NA	2	+	52988307	52988480	52988307	52988476	52989026	52989113	14553	0,0,0	0,3,9	0,0,1	2,0,0	153	149	2.3319680808155573e-05	0.000233393279793	NA,0.0,0.0	0.0,NA,1.0	-0.5
14932	gene:Solyc01g098550.2	NA	1	+	89037328	89037448	89037328	89037431	89037601	89037710	14932	1,0,4	0,0,2	0,0,0	5,2,0	166	149	2.3458427188172014e-05	0.000234629851727	1.0,NA,0.642	0.0,0.0,NA	0.821
6136	gene:Solyc04g076540.2	NA	4	-	61430104	61430259	61430151	61430259	61429848	61430031	6136	0,0,3	0,0,0	0,0,0	0,0,1	196	149	2.3544056631344013e-05	0.000235333894212	NA,NA,1.0	NA,NA,0.0	1.0
10560	gene:Solyc10g006220.2	NA	10	-	911412	911643	911416	911643	911166	911327	10560	2,6,5	73,34,42	0,4,1	23,41,46	153	149	2.3664628993905527e-05	0.000236386070862	0.026,0.147,0.104	0.0,0.087,0.021	0.056
11603	gene:Solyc04g077110.2	NA	4	+	62064237	62064346	62064237	62064315	62065005	62065074	11603	0,0,0	0,2,6	0,0,1	0,0,0	180	149	2.374513900866708e-05	0.000237036962968	NA,0.0,0.0	NA,NA,1.0	-1.0
15682	gene:Solyc05g052210.2	NA	5	-	62493247	62493809	62493735	62493809	62492972	62493018	15682	271,160,156	16,3,8	168,115,139	12,0,2	637	149	2.3818922189566465e-05	0.000237619906572	0.798,0.926,0.82	0.766,1.0,0.942	-0.055
2180	gene:Solyc06g065900.2	NA	6	+	41300003	41300126	41300003	41300107	41300365	41300413	2180	36,14,22	11,5,2	5,13,9	3,9,2	168	149	2.413299710456398e-05	0.000240597723877	0.744,0.713,0.907	0.596,0.562,0.8	0.135
13846	gene:Solyc03g113770.2	NA	3	-	63824462	63824676	63824587	63824676	63824300	63824391	13846	2,1,0	3,0,0	0,0,0	0,2,4	274	149	2.4183076181536765e-05	0.000240786102818	0.266,1.0,NA	NA,0.0,0.0	0.633
2745	gene:Solyc02g083990.2	NA	2	+	47219871	47220107	47219871	47219940	47221067	47221495	2745	7,2,6	0,0,0	2,3,2	0,3,2	316	149	2.418027307041239e-05	0.000240786102818	1.0,1.0,1.0	1.0,0.32,0.32	0.453
4404	gene:Solyc09g018060.2	NA	9	-	12714818	12715748	12715540	12715748	12714167	12714300	4404	631,498,503	7,1,0	323,264,239	0,2,6	871	149	2.4288039393777447e-05	0.000241675381674	0.939,0.988,1.0	1.0,0.958,0.872	0.032
6138	gene:Solyc11g066310.1	NA	11	+	52035110	52035169	52035110	52035144	52035427	52035643	6138	3,2,2	6,4,4	0,0,0	8,6,8	174	149	2.4334882235333468e-05	0.000241985567521	0.3,0.3,0.3	0.0,0.0,0.0	0.3
5970	gene:Solyc10g079550.1	NA	10	-	61066764	61066913	61066774	61066913	61066101	61066228	5970	0,1,2	24,12,30	1,1,3	52,26,17	159	149	2.5235442428859656e-05	0.000250779239015	0.0,0.072,0.059	0.018,0.035,0.142	-0.021
8322	gene:Solyc12g100000.1	NA	12	+	66914655	66914788	66914655	66914772	66914925	66916932	8322	11,2,4	61,41,60	0,1,0	27,49,38	165	149	2.5546773984753803e-05	0.000253709858937	0.14,0.042,0.057	0.0,0.018,0.0	0.074
13722	gene:Solyc05g007810.2	NA	5	-	2251949	2252141	2252113	2252141	2250598	2251197	13722	0,2,0	4,4,6	1,2,0	7,2,0	313	149	2.564337382102483e-05	0.000254505541078	0.0,0.192,0.0	0.064,0.323,NA	-0.13
8609	gene:Solyc06g005380.2	NA	6	+	393611	393680	393611	393662	394001	394107	8609	22,19,14	9,1,0	8,4,13	0,0,0	167	149	2.5718139689597634e-05	0.000255083642406	0.686,0.944,1.0	1.0,1.0,1.0	-0.123
512	gene:Solyc09g014450.2	NA	9	+	6068007	6068177	6068007	6068100	6069843	6069997	512	2,2,3	3,0,0	0,0,0	0,0,1	226	149	2.5850120298621503e-05	0.000256228117954	0.305,1.0,1.0	NA,NA,0.0	0.768
10200	gene:Solyc01g086750.2	NA	1	-	81715940	81716079	81715995	81716079	81715275	81715495	10200	11,12,12	153,84,174	54,11,10	198,91,93	204	149	2.599051303476886e-05	0.000257454453365	0.05,0.094,0.048	0.166,0.081,0.073	-0.043
7694	gene:Solyc08g065880.2	NA	8	+	54217915	54218049	54217915	54217951	54218384	54218563	7694	1,0,0	0,0,0	0,0,1	2,0,0	247	149	2.6544448662376777e-05	0.000262773026085	1.0,NA,NA	0.0,NA,1.0	0.5
8140	gene:Solyc01g058140.2	NA	1	+	65436748	65436797	65436748	65436790	65436878	65436983	8140	30,16,14	2,3,6	12,4,13	0,0,0	156	149	2.6744255165034752e-05	0.000264581378932	0.935,0.836,0.69	1.0,1.0,1.0	-0.18
15215	gene:Solyc02g081640.2	NA	2	+	45514916	45515109	45514916	45515098	45515196	45515254	15215	1,2,1	88,57,78	0,3,1	32,36,44	160	149	2.765949794507668e-05	0.000273460708557	0.01,0.032,0.012	0.0,0.072,0.021	-0.013
9552	gene:Solyc01g103620.2	NA	1	-	92184952	92185072	92185038	92185072	92184430	92184571	9552	0,0,0	0,0,2	0,0,1	4,0,0	235	149	2.768661150974229e-05	0.000273553641424	NA,NA,0.0	0.0,NA,1.0	-0.5
9808	gene:Solyc01g098920.2	NA	1	+	89287858	89288087	89287858	89287991	89288167	89288317	9808	46,26,47	313,238,342	19,11,11	276,174,223	245	149	2.7839750310304002e-05	0.000274890833786	0.082,0.062,0.077	0.04,0.037,0.029	0.038
10845	gene:Solyc08g021920.2	NA	8	-	34247200	34247255	34247204	34247255	34245542	34245611	10845	4,1,5	181,129,278	11,5,7	134,141,207	153	149	2.8121511252574137e-05	0.000277495526053	0.021,0.007,0.017	0.074,0.033,0.032	-0.031
14682	gene:Solyc05g006470.2	NA	5	+	1104604	1104697	1104604	1104693	1104773	1104859	14682	38,27,30	29,8,39	33,53,26	26,11,18	153	149	2.824762150679783e-05	0.000278561953339	0.561,0.767,0.428	0.553,0.824,0.584	-0.068
5963	gene:Solyc10g083710.1	NA	10	+	63480480	63480571	63480480	63480554	63480666	63480841	5963	0,0,7	0,0,0	0,0,1	0,0,4	166	149	2.843757282605141e-05	0.000280256181974	NA,NA,1.0	NA,NA,0.183	0.817
15461	gene:Solyc07g007560.2	NA	7	-	2233224	2233324	2233279	2233324	2232963	2233016	15461	6,3,13	3,4,6	2,0,4	0,0,0	204	149	2.874913936383949e-05	0.000283146019895	0.594,0.354,0.613	1.0,NA,1.0	-0.48
1278	gene:Solyc03g124060.2	NA	3	-	70775800	70775947	70775869	70775947	70775564	70775711	1278	1,0,6	0,2,0	0,1,0	0,0,0	218	149	2.9406426386734408e-05	0.000289434953914	1.0,0.0,1.0	NA,1.0,NA	-0.333
7807	gene:Solyc11g005010.1	NA	11	-	24784	24959	24808	24959	24528	24712	7807	2,4,3	134,125,122	10,0,3	173,98,128	173	149	2.9615163724967242e-05	0.000291303804716	0.013,0.027,0.021	0.047,0.0,0.02	-0.002
4731	gene:Solyc02g071530.1	NA	2	+	40925307	40925504	40925307	40925440	40926868	40926992	4731	0,0,1	0,0,0	4,0,0	0,0,2	213	149	2.9935164906884762e-05	0.000294264004874	NA,NA,1.0	1.0,NA,0.0	0.5
7555	gene:Solyc06g060060.2	NA	6	+	37974114	37974256	37974114	37974194	37974338	37974563	7555	39,26,35	5,2,0	26,17,16	2,6,4	211	149	3.0135603388020712e-05	0.000296045879848	0.846,0.902,1.0	0.902,0.667,0.739	0.147
16100	gene:Solyc11g064880.1	NA	11	+	50155841	50155911	50155841	50155906	50157422	50157623	16100	38,18,37	3,3,5	55,38,27	0,0,0	154	149	3.0211538399735584e-05	0.000296603170697	0.925,0.853,0.877	1.0,1.0,1.0	-0.115
8661	gene:Solyc08g008550.2	NA	8	-	2937883	2938099	2938033	2938099	2937445	2937518	8661	18,9,7	105,71,88	2,1,2	56,34,61	299	149	3.0495913511705227e-05	0.000299204823609	0.079,0.059,0.038	0.017,0.014,0.016	0.043
13188	gene:Solyc03g097290.2	NA	3	+	59617875	59618106	59617875	59617930	59619250	59619301	13188	1,0,0	0,0,1	0,4,0	3,2,0	325	149	3.0568565597596715e-05	0.000299727211761	1.0,NA,0.0	0.0,0.478,NA	0.261
7978	gene:Solyc04g008400.1	NA	4	-	2028206	2028400	2028361	2028400	2027112	2028149	7978	1,1,0	0,0,0	0,0,0	3,0,0	304	149	3.062828802197726e-05	0.000300122241068	1.0,1.0,NA	0.0,NA,NA	1.0
14029	gene:Solyc02g087230.2	NA	2	-	49685657	49685773	49685714	49685773	49683249	49683299	14029	1,0,1	0,0,0	0,0,0	2,0,0	206	149	3.069278971763504e-05	0.00030056357109	1.0,NA,1.0	0.0,NA,NA	1.0
2664	gene:Solyc11g065900.1	NA	11	+	51489452	51489629	51489452	51489537	51489821	51489904	2664	87,50,54	1,12,0	33,36,52	0,0,0	241	149	3.12443848156763e-05	0.000305577602729	0.982,0.72,1.0	1.0,1.0,1.0	-0.099
294	gene:Solyc02g085050.2	NA	2	-	48074225	48074301	48074272	48074301	48073747	48073813	294	6,4,3	194,125,233	1,3,6	290,163,298	196	149	3.1240083994901765e-05	0.000305577602729	0.023,0.024,0.01	0.003,0.014,0.015	0.008
60	gene:Solyc01g090200.2	NA	1	+	83847616	83847689	83847616	83847643	83847828	83847922	60	24,22,30	0,3,8	26,29,23	0,1,0	195	149	3.1309959959151356e-05	0.000306025133955	1.0,0.849,0.741	1.0,0.957,1.0	-0.122
146	gene:Solyc11g066550.1	NA	11	-	52301208	52301326	52301236	52301326	52301007	52301094	146	6,0,5	54,38,61	4,0,0	77,36,59	177	149	3.152365975588341e-05	0.00030791896117	0.086,0.0,0.065	0.042,0.0,0.0	0.036
13042	gene:Solyc01g111760.2	NA	1	+	97941679	97941765	97941679	97941758	97941864	97941920	13042	4,0,0	0,0,0	0,1,1	1,0,0	156	149	3.189664030819112e-05	0.000311365244172	1.0,NA,NA	0.0,1.0,1.0	0.333
10571	gene:Solyc02g070560.2	NA	2	+	40300791	40300868	40300791	40300856	40301552	40301746	10571	7,3,5	27,3,12	1,0,0	1,4,13	161	149	3.240310957837911e-05	0.000316109425912	0.194,0.481,0.278	0.481,0.0,0.0	0.157
16129	gene:Solyc09g091840.2	NA	9	-	71043332	71043415	71043358	71043415	71042596	71042650	16129	19,27,80	871,942,1201	49,45,42	987,853,899	175	149	3.263009727799942e-05	0.000318122848652	0.018,0.024,0.054	0.041,0.043,0.038	-0.009
4930	gene:Solyc01g100020.2	NA	1	+	90105036	90105258	90105036	90105162	90105399	90105546	4930	69,43,49	237,119,224	0,0,0	1,3,1	245	149	3.280177594434521e-05	0.000319594842844	0.15,0.18,0.117	0.0,0.0,0.0	0.149
7481	gene:Solyc04g054330.2	NA	4	+	52331531	52331685	52331531	52331678	52331785	52331894	7481	3,5,5	110,59,52	0,0,2	43,35,50	156	149	3.287813567557998e-05	0.00032013685324	0.025,0.075,0.084	0.0,0.0,0.037	0.049
5121	gene:Solyc04g079070.2	NA	4	-	63657078	63657258	63657109	63657258	63656246	63656392	5121	34,30,10	422,173,236	3,16,10	85,36,94	180	149	3.303150733373674e-05	0.000321427578926	0.063,0.126,0.034	0.028,0.269,0.081	-0.052
6981	gene:Solyc05g055350.2	NA	5	-	65036748	65036911	65036752	65036911	65036589	65036660	6981	35,31,40	10,14,15	41,17,28	9,3,2	153	149	3.3186614416513805e-05	0.000322733555689	0.773,0.683,0.722	0.816,0.847,0.932	-0.139
10078	gene:Solyc01g102680.2	NA	1	+	91419340	91419451	91419340	91419419	91419491	91419560	10078	0,0,0	4,1,2	0,0,1	0,0,0	181	149	3.355706535375491e-05	0.000325999534865	0.0,0.0,0.0	NA,NA,1.0	-1.0
12417	gene:Solyc01g087310.2	NA	1	-	82263135	82263308	82263265	82263308	82261703	82262034	12417	3,1,4	4,0,0	2,1,0	0,0,0	279	149	3.3564673990536294e-05	0.000325999534865	0.286,1.0,1.0	1.0,1.0,NA	-0.238
3317	gene:Solyc05g010300.2	NA	5	+	4457561	4457690	4457561	4457661	4460000	4460526	3317	1,0,0	0,0,0	0,3,0	2,0,0	178	149	3.3916093888471e-05	0.000329205680653	1.0,NA,NA	0.0,1.0,NA	0.5
2384	gene:Solyc04g077560.2	NA	4	-	62528906	62528972	62528919	62528972	62527079	62527186	2384	124,58,100	19,15,1	77,43,73	7,1,12	162	149	3.419645619089226e-05	0.000331718513163	0.857,0.781,0.989	0.91,0.975,0.848	-0.035
2185	gene:Solyc06g065900.2	NA	6	+	41300003	41300152	41300003	41300126	41300365	41300413	2185	13,6,13	7,0,10	3,1,3	0,7,1	175	149	3.458713307437344e-05	0.000335297612095	0.613,1.0,0.525	1.0,0.108,0.719	0.104
3515	gene:Solyc12g019690.1	NA	12	-	11005415	11005522	11005438	11005522	11004313	11004586	3515	5,0,2	0,2,6	0,1,0	0,0,0	172	149	3.464265113174573e-05	0.00033562513264	1.0,0.0,0.224	NA,1.0,NA	-0.592
8769	gene:Solyc01g080930.2	NA	1	-	80278055	80278128	80278074	80278128	80277809	80277890	8769	1,0,0	0,0,0	0,0,0	2,0,0	168	149	3.513276074994803e-05	0.000340160015211	1.0,NA,NA	0.0,NA,NA	1.0
13598	gene:Solyc12g037980.1	NA	12	-	49585972	49586099	49586038	49586099	49585172	49585224	13598	8,0,4	142,109,89	5,0,1	105,94,80	215	149	3.5313178498840016e-05	0.000341692616264	0.038,0.0,0.03	0.032,0.0,0.009	0.009
11394	gene:Solyc05g050530.2	NA	5	+	60667613	60667831	60667613	60667671	60668270	60668308	11394	3,4,1	20,16,9	4,1,2	11,8,1	309	149	3.543028456585815e-05	0.000342396673686	0.067,0.108,0.051	0.149,0.057,0.491	-0.157
2258	gene:Solyc03g120200.1	NA	3	-	68656651	68656739	68656679	68656739	68656457	68656573	2258	4,7,12	14,13,10	6,4,8	12,9,19	177	149	3.542731374379961e-05	0.000342396673686	0.194,0.312,0.503	0.296,0.272,0.262	0.06
5956	gene:Solyc02g085250.2	NA	2	-	48217360	48217501	48217373	48217501	48216901	48216943	5956	0,0,1	1,0,0	0,0,0	0,0,2	162	149	3.587529060318752e-05	0.000346480370722	0.0,NA,1.0	NA,NA,0.0	0.5
13801	gene:Solyc05g008420.2	NA	5	+	2780074	2780284	2780074	2780273	2780366	2780420	13801	1,0,0	0,0,2	0,0,1	0,0,0	160	149	3.612447097565876e-05	0.000348668878298	1.0,NA,0.0	NA,NA,1.0	-0.5
13023	gene:Solyc07g018340.2	NA	7	+	10347787	10347844	10347787	10347833	10347944	10348241	13023	33,26,31	11,0,1	9,6,10	1,2,7	160	149	3.637590974570731e-05	0.000350657412112	0.736,1.0,0.967	0.893,0.736,0.571	0.168
7786	gene:Solyc02g087750.2	NA	2	+	50058128	50058231	50058128	50058222	50060733	50060822	7786	0,0,0	2,0,1	1,0,0	0,0,0	158	149	3.637434763911772e-05	0.000350657412112	0.0,NA,0.0	1.0,NA,NA	-1.0
6522	gene:Solyc07g062160.2	NA	7	+	64969757	64969939	64969757	64969933	64970012	64970130	6522	1,0,0	2,0,2	0,0,1	0,0,0	155	149	3.67502635232146e-05	0.000354045115152	0.325,NA,0.0	NA,NA,1.0	-0.838
10730	gene:Solyc09g007030.2	NA	9	+	700125	700340	700125	700336	700431	700533	10730	4,0,2	0,0,0	0,0,0	1,0,0	153	149	3.693904284803435e-05	0.000354694942193	1.0,NA,1.0	0.0,NA,NA	1.0
12071	gene:Solyc02g071170.2	NA	2	+	40659579	40659714	40659579	40659710	40659822	40659900	12071	0,3,0	2,0,0	1,0,1	0,0,0	153	149	3.700146032978899e-05	0.000354694942193	0.0,1.0,NA	1.0,NA,1.0	-0.5
1407	gene:Solyc05g015210.2	NA	5	+	10065485	10065563	10065485	10065558	10065642	10065754	1407	1,0,0	0,0,0	0,0,0	2,0,0	154	149	3.687581219575647e-05	0.000354694942193	1.0,NA,NA	0.0,NA,NA	1.0
14408	gene:Solyc03g117700.1	NA	3	-	66767220	66767314	66767224	66767314	66766970	66767126	14408	4,0,0	0,0,0	0,0,0	1,0,0	153	149	3.693904284803435e-05	0.000354694942193	1.0,NA,NA	0.0,NA,NA	1.0
4062	gene:Solyc06g073780.2	NA	6	-	45544887	45544984	45544891	45544984	45544773	45544812	4062	1,0,0	0,0,0	0,0,0	2,0,0	153	149	3.700146032978899e-05	0.000354694942193	1.0,NA,NA	0.0,NA,NA	1.0
470	gene:Solyc05g009920.2	NA	5	+	4148212	4148291	4148212	4148287	4148378	4148575	470	0,1,1	0,0,0	0,0,0	0,0,2	153	149	3.700146032978899e-05	0.000354694942193	NA,1.0,1.0	NA,NA,0.0	1.0
7353	gene:Solyc02g090130.2	NA	2	-	51749351	51749373	51749355	51749373	51749200	51749283	7353	4,3,0	0,0,0	0,0,0	1,0,0	153	149	3.693904284803435e-05	0.000354694942193	1.0,1.0,NA	0.0,NA,NA	1.0
9299	gene:Solyc02g067580.2	NA	2	+	37739003	37739091	37739003	37739087	37740437	37740835	9299	0,1,0	0,0,0	0,0,0	0,2,0	153	149	3.700146032978899e-05	0.000354694942193	NA,1.0,NA	NA,0.0,NA	1.0
3369	gene:Solyc02g078920.2	NA	2	-	43546984	43547075	43546987	43547075	43546480	43546573	3369	0,0,0	2,0,0	1,0,0	0,0,0	152	149	3.7127193879823646e-05	0.000355679438639	0.0,NA,NA	1.0,NA,NA	-1.0
10852	gene:Solyc01g087390.2	NA	1	-	82340959	82341071	82340964	82341071	82339564	82339880	10852	4,4,9	72,32,57	0,0,0	18,22,14	154	149	3.715633038268101e-05	0.000355737885989	0.051,0.108,0.133	0.0,0.0,0.0	0.097
12932	gene:Solyc02g079960.2	NA	2	+	44333727	44333946	44333727	44333850	44336857	44337341	12932	66,54,79	1581,966,1717	17,16,24	668,449,659	245	149	3.7192874123298164e-05	0.000355867134502	0.025,0.033,0.027	0.015,0.021,0.022	0.009
13669	gene:Solyc01g068100.2	NA	1	-	77201202	77201388	77201206	77201388	77200509	77201063	13669	11,12,18	426,305,379	18,14,9	350,301,257	153	149	3.722857864940936e-05	0.000355988198194	0.025,0.037,0.044	0.048,0.043,0.033	-0.006
14505	gene:Solyc02g090670.2	NA	2	-	52202826	52202916	52202844	52202916	52202572	52202652	14505	6,11,6	38,40,59	6,0,2	72,43,68	167	149	3.726243765709462e-05	0.000356091475705	0.123,0.197,0.083	0.069,0.0,0.026	0.103
13877	gene:Solyc07g005960.2	NA	7	-	795240	795468	795241	795468	794745	794879	13877	0,0,0	0,1,0	0,2,0	0,0,0	150	149	3.7629844130242134e-05	0.00035938013785	NA,0.0,NA	NA,1.0,NA	-1.0
4871	gene:Solyc05g051000.2	NA	5	-	61205751	61205944	61205753	61205944	61204428	61204717	4871	2,2,1	0,0,2	0,0,0	1,0,0	151	149	3.775327991954975e-05	0.000360336156859	1.0,1.0,0.33	0.0,NA,NA	0.777
4195	gene:Solyc11g040180.1	NA	11	-	39216037	39216145	39216040	39216145	39214485	39214616	4195	0,2,0	0,0,0	2,0,0	0,1,0	152	149	3.787508287289854e-05	0.000361052410374	NA,1.0,NA	1.0,0.0,NA	0.5
4483	gene:Solyc03g062790.2	NA	3	-	32254870	32254997	32254875	32254997	32254713	32254797	4483	12,20,17	40,18,28	0,0,3	5,9,12	154	149	3.785910784529642e-05	0.000361052410374	0.225,0.518,0.37	0.0,0.0,0.195	0.306
1346	gene:Solyc07g063550.2	NA	7	+	66000083	66000266	66000083	66000260	66001224	66001462	1346	2,1,0	0,1,0	0,0,1	1,0,0	155	149	3.823085800190548e-05	0.000364219087059	1.0,0.49,NA	0.0,NA,1.0	0.245
539	gene:Solyc08g007370.2	NA	8	+	1942959	1943047	1942959	1943042	1943143	1943332	539	43,30,25	65,40,83	17,11,31	41,34,56	154	149	3.840314913402946e-05	0.000365634914967	0.39,0.421,0.226	0.286,0.238,0.349	0.055
1054	gene:Solyc05g026360.2	NA	5	+	40929830	40929945	40929830	40929930	40930064	40930162	1054	4,0,0	1,0,0	0,0,0	8,0,3	164	149	3.8878733605407544e-05	0.00036991402128	0.784,NA,NA	0.0,NA,0.0	0.784
16135	gene:Solyc10g076270.1	NA	10	+	59184014	59184191	59184014	59184179	59184945	59185065	16135	0,2,3	1,2,1	2,0,0	0,0,0	161	149	3.890049670134732e-05	0.00036991402128	0.0,0.481,0.735	1.0,NA,NA	-0.595
9852	gene:Solyc07g049410.2	NA	7	-	59675384	59675524	59675417	59675524	59674868	59675272	9852	7,4,0	50,52,54	3,5,8	40,60,70	182	149	3.897995217926137e-05	0.000370441477849	0.103,0.059,0.0	0.058,0.064,0.086	-0.015
12073	gene:Solyc01g068340.2	NA	1	+	77557144	77557237	77557144	77557223	77557341	77557583	12073	0,2,0	0,0,0	0,0,0	1,1,1	163	149	3.9111750099388654e-05	0.000371465410077	NA,1.0,NA	0.0,0.0,0.0	1.0
9111	gene:Solyc02g078550.2	NA	2	-	43217290	43217443	43217309	43217443	43215981	43216458	9111	0,2,8	0,0,0	0,0,0	0,1,0	168	149	3.961487057007435e-05	0.000376012566818	NA,1.0,1.0	NA,0.0,NA	1.0
7066	gene:Solyc11g005020.1	NA	11	-	30565	30635	30580	30635	30298	30488	7066	49,19,30	12,9,15	12,15,7	10,12,10	164	149	3.975909807463776e-05	0.00037714972455	0.788,0.657,0.645	0.522,0.532,0.389	0.216
10114	gene:Solyc11g006820.1	NA	11	-	1392832	1392866	1392858	1392866	1392691	1392714	10114	0,0,0	1,0,0	2,2,4	0,0,0	175	149	4.026205294536749e-05	0.000381686239187	0.0,NA,NA	1.0,1.0,1.0	-1.0
5056	gene:Solyc09g007090.2	NA	9	-	732822	732936	732875	732936	732670	732709	5056	7,7,9	139,120,98	3,1,6	82,99,71	202	149	4.061196356465305e-05	0.000384767210631	0.036,0.041,0.063	0.026,0.007,0.059	0.016
14355	gene:Solyc03g031650.2	NA	3	-	4106629	4106855	4106663	4106855	4106476	4106539	14355	0,0,0	1,3,0	2,0,0	0,0,0	183	149	4.092552443542104e-05	0.000387262790353	0.0,0.0,NA	1.0,NA,NA	-1.0
6767	gene:Solyc06g068090.2	NA	6	+	42197586	42197817	42197586	42197746	42197942	42198013	6767	132,60,76	130,82,124	74,23,48	119,118,80	220	149	4.090818639063887e-05	0.000387262790353	0.407,0.331,0.293	0.296,0.117,0.289	0.11
11951	gene:Solyc07g008150.2	NA	7	-	2855138	2855337	2855142	2855337	2854975	2855045	11951	20,11,21	10,1,1	10,10,12	0,0,1	153	149	4.110377413475773e-05	0.000388711319022	0.661,0.915,0.953	1.0,1.0,0.921	-0.131
13495	gene:Solyc02g021620.2	NA	2	+	23292086	23292197	23292086	23292157	23293301	23293393	13495	2,0,2	0,0,0	0,6,0	1,0,0	189	149	4.1373637682045926e-05	0.000391023920884	1.0,NA,1.0	0.0,1.0,NA	0.5
2457	gene:Solyc06g071990.2	NA	6	+	44353350	44353457	44353350	44353454	44353596	44353692	2457	2,0,1	0,0,2	6,8,5	2,4,5	152	149	4.148852994750261e-05	0.000391869949834	1.0,NA,0.329	0.746,0.662,0.495	0.03
15408	gene:Solyc03g079850.2	NA	3	-	51658294	51658460	51658336	51658460	51658025	51658224	15408	2,0,0	0,0,0	0,0,0	1,0,0	191	149	4.151410732500018e-05	0.000391871857836	1.0,NA,NA	0.0,NA,NA	1.0
4218	gene:Solyc12g044640.1	NA	12	+	38188251	38188367	38188251	38188324	38188704	38188854	4218	0,0,0	0,1,0	1,2,5	0,0,0	192	149	4.1582726246491536e-05	0.000392279805391	NA,0.0,NA	1.0,1.0,1.0	-1.0
11393	gene:Solyc01g081010.2	NA	1	-	80322711	80322870	80322760	80322870	80319645	80321719	11393	0,0,0	1,1,0	2,0,0	0,0,0	198	149	4.197253346068501e-05	0.000395715405515	0.0,0.0,NA	1.0,NA,NA	-1.0
11964	gene:Solyc11g044280.1	NA	11	+	33126313	33126467	33126313	33126417	33126734	33126866	11964	0,0,2	2,0,0	0,0,0	0,0,1	199	149	4.20339537456982e-05	0.000396052683157	0.0,NA,1.0	NA,NA,0.0	0.5
14282	gene:Solyc02g062520.2	NA	2	-	34206398	34206502	34206423	34206502	34205975	34206069	14282	1,0,10	72,52,70	1,0,4	45,38,31	174	149	4.210042506394138e-05	0.000396407571862	0.012,0.0,0.109	0.019,0.0,0.099	0.001
8280	gene:Solyc07g006580.2	NA	7	+	1391464	1391570	1391464	1391550	1395125	1395213	8280	3,2,0	52,31,37	0,1,0	49,18,39	169	149	4.212295703073286e-05	0.000396407571862	0.048,0.054,0.0	0.0,0.047,0.0	0.018
13720	gene:Solyc05g007810.2	NA	5	-	2251894	2252141	2251949	2252141	2250598	2251197	13720	2,0,0	0,1,0	0,0,0	1,0,0	204	149	4.232649474069014e-05	0.000398080425262	1.0,0.0,NA	0.0,NA,NA	0.5
4068	gene:Solyc07g056260.2	NA	7	-	64100587	64100717	64100622	64100717	64100440	64100517	4068	3,2,7	122,62,121	4,2,1	131,45,51	184	149	4.2369068412698094e-05	0.000398238297929	0.02,0.025,0.045	0.024,0.035,0.016	0.005
10254	gene:Solyc04g016070.2	NA	4	-	6742369	6742586	6742512	6742586	6742151	6742193	10254	1,3,2	0,0,0	3,6,7	0,0,6	292	149	4.353678575581495e-05	0.000408716463481	1.0,1.0,1.0	1.0,1.0,0.373	0.209
8496	gene:Solyc01g028930.2	NA	1	-	39936014	39936220	39936018	39936220	39935416	39935529	8496	211,141,84	2,4,1	165,113,146	6,2,10	153	149	4.353440513981173e-05	0.000408716463481	0.99,0.972,0.988	0.964,0.982,0.934	0.023
14081	gene:Solyc06g084250.2	NA	6	+	49453138	49453290	49453138	49453198	49453447	49453588	14081	0,2,0	0,0,0	2,0,0	0,1,0	241	149	4.384253768706305e-05	0.000411336761544	NA,1.0,NA	1.0,0.0,NA	0.5
8482	gene:Solyc10g080080.1	NA	10	-	61476423	61476529	61476428	61476529	61475022	61475288	8482	30,34,35	4,5,4	37,23,28	0,1,0	154	149	4.387555136658542e-05	0.000411396563299	0.879,0.868,0.894	1.0,0.957,1.0	-0.105
1305	gene:Solyc02g084950.2	NA	2	+	47988906	47988966	47988906	47988950	47989440	47989876	1305	24,16,9	0,0,3	3,0,0	4,0,0	165	149	4.413484378888754e-05	0.000413576694558	1.0,1.0,0.73	0.404,NA,NA	0.506
9998	gene:Solyc02g030450.2	NA	2	-	25872486	25872701	25872610	25872701	25869829	25870315	9998	0,0,2	1,0,0	2,0,0	0,0,0	273	149	4.444461851916954e-05	0.000416226951966	0.0,NA,1.0	1.0,NA,NA	-0.5
2611	gene:Solyc06g062980.2	NA	6	+	39752165	39752234	39752165	39752207	39752311	39752427	2611	6,12,13	1,3,0	17,16,11	4,1,3	176	149	4.5403217652784785e-05	0.000424946600128	0.836,0.772,1.0	0.783,0.931,0.756	0.046
4141	gene:Solyc09g098040.2	NA	9	+	71953625	71953767	71953625	71953757	71954599	71954725	4141	2,0,5	75,47,43	0,2,0	59,48,50	159	149	4.54704313761006e-05	0.000425317911412	0.024,0.0,0.098	0.0,0.038,0.0	0.028
9564	gene:Solyc12g021290.1	NA	12	-	15394731	15394952	15394797	15394952	15394594	15394653	9564	64,32,61	11,19,11	57,40,32	9,15,4	215	149	4.557623246834927e-05	0.00042604949032	0.801,0.539,0.794	0.814,0.649,0.847	-0.059
11332	gene:Solyc01g112240.2	NA	1	-	98285984	98286074	98285992	98286074	98281720	98281783	11332	166,81,118	11,4,4	100,67,117	0,1,0	157	149	4.5802815902322734e-05	0.00042790858196	0.935,0.951,0.966	1.0,0.985,1.0	-0.044
9637	gene:Solyc11g065020.1	NA	11	+	50340526	50340653	50340526	50340643	50340739	50340803	9637	118,74,100	14,5,4	63,21,27	1,0,0	159	149	4.629087906312119e-05	0.000432206798895	0.888,0.933,0.959	0.983,1.0,1.0	-0.068
15671	gene:Solyc04g048900.2	NA	4	+	38567685	38567910	38567685	38567762	38568386	38568669	15671	33,31,24	1,0,0	29,42,41	1,10,0	297	149	4.6647721289511194e-05	0.00043527538361	0.943,1.0,1.0	0.936,0.678,1.0	0.11
10061	gene:Solyc06g054240.2	NA	6	+	37063743	37063932	37063743	37063819	37064045	37064108	10061	23,9,26	0,0,8	10,5,19	0,0,0	262	149	4.7412688110867914e-05	0.000442146221314	1.0,1.0,0.649	1.0,1.0,1.0	-0.117
13574	gene:Solyc10g007740.2	NA	10	-	1983055	1983244	1983072	1983244	1982831	1982923	13574	29,25,44	4,7,4	46,46,28	4,0,1	166	149	4.769158754148519e-05	0.000443942848947	0.867,0.762,0.908	0.912,1.0,0.962	-0.112
3578	gene:Solyc03g114520.2	NA	3	+	64497796	64497880	64497796	64497854	64498113	64498233	3578	1,0,2	4,5,14	10,4,7	43,32,37	175	149	4.766640242280173e-05	0.000443942848947	0.176,0.0,0.108	0.165,0.096,0.139	-0.039
7224	gene:Solyc03g083580.2	NA	3	-	53536776	53536910	53536777	53536910	53535913	53536069	7224	0,2,1	4,0,0	1,0,0	0,0,0	150	149	4.7642228885981575e-05	0.000443942848947	0.0,1.0,1.0	1.0,NA,NA	-0.333
2368	gene:Solyc01g106360.2	NA	1	+	94295797	94295935	94295797	94295881	94296051	94296155	2368	13,3,4	92,59,107	1,1,5	67,60,62	203	149	4.864728516757204e-05	0.000452566280026	0.094,0.036,0.027	0.011,0.012,0.056	0.026
3462	gene:Solyc06g082200.2	NA	6	+	48114011	48114083	48114011	48114072	48115143	48115183	3462	41,29,43	6,1,2	21,25,28	0,2,0	160	149	4.9613666430513565e-05	0.000461278657849	0.864,0.964,0.952	1.0,0.921,1.0	-0.047
11184	gene:Solyc01g065720.2	NA	1	-	72325825	72325995	72325838	72325995	72325237	72325759	11184	9,9,14	90,133,149	7,8,1	116,86,84	162	149	4.991327805104404e-05	0.000463785049905	0.084,0.059,0.08	0.053,0.079,0.011	0.027
12353	gene:Solyc05g055550.2	NA	5	-	65149483	65149567	65149493	65149567	65149038	65149080	12353	42,51,37	45,30,44	8,6,3	10,10,22	159	149	5.001614331914495e-05	0.000464461395837	0.467,0.614,0.441	0.428,0.36,0.113	0.207
16005	gene:Solyc02g071270.1	NA	2	-	40760617	40760699	40760697	40760699	40758643	40758810	16005	44,15,20	9,8,2	3,4,0	2,2,0	229	149	5.0908474159535374e-05	0.000472463681758	0.761,0.55,0.867	0.494,0.565,NA	0.197
12871	gene:Solyc02g079340.2	NA	2	-	43940211	43940394	43940287	43940394	43939809	43939920	12871	16,10,20	0,0,0	46,29,37	0,1,10	225	149	5.1550132810142705e-05	0.000478131351944	1.0,1.0,1.0	1.0,0.951,0.71	0.113
13623	gene:Solyc09g059600.2	NA	9	+	54907438	54907542	54907438	54907496	54908139	54908634	13623	73,35,73	0,0,0	68,54,67	0,3,10	195	149	5.1603680397087684e-05	0.000478340718111	1.0,1.0,1.0	1.0,0.932,0.837	0.077
13389	gene:Solyc07g008190.2	NA	7	-	2936935	2937085	2936962	2937085	2934652	2934700	13389	1,0,0	3,5,2	0,6,0	0,2,0	176	149	5.189015414810556e-05	0.000480707648776	0.22,0.0,0.0	NA,0.717,NA	-0.644
1277	gene:Solyc11g007030.1	NA	11	-	1518012	1518227	1518069	1518227	1517717	1517929	1277	19,19,6	0,1,0	31,10,23	0,0,3	206	149	5.210035673524825e-05	0.000482365592963	1.0,0.932,1.0	1.0,1.0,0.847	0.028
9248	gene:Solyc12g042570.1	NA	12	-	39943966	39944093	39943969	39944093	39943796	39943870	9248	1,0,0	0,0,0	0,0,0	4,0,0	152	149	5.2403246500000404e-05	0.000484879170581	1.0,NA,NA	0.0,NA,NA	1.0
3490	gene:Solyc02g091590.2	NA	2	-	52851460	52851661	52851592	52851661	52851161	52851351	3490	14,9,8	336,304,459	3,0,1	81,59,45	281	149	5.306495982741282e-05	0.000490707888991	0.022,0.015,0.009	0.019,0.0,0.012	0.005
12907	gene:Solyc03g025270.2	NA	3	-	2707481	2707541	2707514	2707541	2707212	2707400	12907	3,7,10	0,0,0	34,22,12	10,0,0	182	149	5.325931399889808e-05	0.000492210404599	1.0,1.0,1.0	0.736,1.0,1.0	0.088
13952	gene:Solyc01g067510.2	NA	1	+	76241263	76241447	76241263	76241404	76241529	76241662	13952	13,8,2	0,0,0	26,12,10	5,2,2	192	149	5.339089352662156e-05	0.000493131321012	1.0,1.0,1.0	0.801,0.823,0.795	0.194
6815	gene:Solyc03g083420.2	NA	3	+	53289998	53290140	53289998	53290088	53290402	53290758	6815	6,3,5	5,0,1	3,4,0	0,0,0	201	149	5.4363086711859055e-05	0.000501810608542	0.471,1.0,0.788	1.0,1.0,NA	-0.247
8494	gene:Solyc04g016130.2	NA	4	-	6866189	6866407	6866299	6866407	6863692	6863785	8494	3,7,2	59,37,54	0,0,2	39,37,31	259	149	5.4523691974619e-05	0.000502992458282	0.028,0.098,0.021	0.0,0.0,0.036	0.037
1363	gene:Solyc07g017290.2	NA	7	-	6666658	6666865	6666787	6666865	6666014	6666279	1363	15,11,12	28,20,47	12,8,10	13,6,40	278	149	5.477276110920952e-05	0.000504988507349	0.223,0.228,0.12	0.331,0.417,0.118	-0.098
14352	gene:Solyc02g090390.2	NA	2	-	51945944	51946021	51945956	51946021	51945800	51945875	14352	2,2,3	7,3,6	0,0,0	5,4,4	161	149	5.505045562359807e-05	0.000506943462251	0.209,0.382,0.316	0.0,0.0,0.0	0.302
15380	gene:Solyc03g121010.2	NA	3	+	69243045	69243101	69243045	69243083	69243205	69243517	15380	29,2,15	60,36,74	22,5,10	38,36,37	167	149	5.504265379563291e-05	0.000506943462251	0.301,0.047,0.153	0.341,0.11,0.194	-0.048
12373	gene:Solyc04g056270.2	NA	4	-	53930147	53930306	53930263	53930306	53929300	53929508	12373	23,11,14	184,90,184	5,8,3	129,104,117	265	149	5.6432056849724273e-05	0.000519356527968	0.066,0.064,0.041	0.021,0.041,0.014	0.032
33	gene:Solyc07g006060.2	NA	7	+	905789	905868	905789	905838	907030	907202	33	14,10,16	6,1,9	58,22,30	0,3,4	179	149	5.685066320323852e-05	0.000522897434096	0.66,0.893,0.597	1.0,0.859,0.862	-0.19
11402	gene:Solyc06g075130.2	NA	6	+	46619771	46619848	46619771	46619843	46620065	46620212	11402	0,0,0	0,1,4	0,0,1	3,0,0	154	149	5.7675005070907764e-05	0.00053016375197	NA,0.0,0.0	0.0,NA,1.0	-0.5
4470	gene:Solyc04g014510.2	NA	4	+	4779959	4780045	4779959	4780033	4780629	4780669	4470	64,35,9	1348,918,1028	19,27,21	1602,1160,1475	161	149	5.7901280430960476e-05	0.000531927111062	0.042,0.034,0.008	0.011,0.021,0.013	0.013
14329	gene:Solyc01g096850.2	NA	1	-	87847565	87847717	87847633	87847717	87847317	87847467	14329	5,4,2	47,37,29	2,2,2	33,27,17	217	149	5.8168158813941425e-05	0.000534061163236	0.068,0.069,0.045	0.04,0.048,0.075	0.006
11133	gene:Solyc03g120480.2	NA	3	-	68866887	68867221	68867046	68867221	68866552	68866665	11133	197,119,134	4,2,9	74,59,70	0,2,0	308	149	5.873230842202969e-05	0.000538920403423	0.96,0.966,0.878	1.0,0.935,1.0	-0.044
1232	gene:Solyc02g087740.2	NA	2	+	50053261	50053459	50053261	50053424	50053622	50053805	1232	0,0,2	146,118,140	3,14,6	157,127,157	184	149	6.0512075954251114e-05	0.000554921608647	0.0,0.0,0.011	0.015,0.082,0.03	-0.039
1371	gene:Solyc02g080940.2	NA	2	+	45030306	45030407	45030306	45030394	45030506	45030640	1371	20,8,12	128,90,107	1,1,8	89,68,89	162	149	6.081236985013921e-05	0.000557344467416	0.126,0.076,0.094	0.01,0.013,0.076	0.066
14904	gene:Solyc02g050140.2	NA	2	+	4090451	4090550	4090451	4090468	4090910	4091023	14904	17,25,5	0,0,0	5,4,4	0,6,0	231	149	6.135100520882376e-05	0.000561947552455	1.0,1.0,1.0	1.0,0.301,1.0	0.233
4506	gene:Solyc01g088720.2	NA	1	+	83482443	83482513	83482443	83482509	83483236	83483297	4506	60,26,55	9,11,4	52,36,36	2,7,3	153	149	6.184821760727353e-05	0.000566165989632	0.867,0.697,0.931	0.962,0.834,0.921	-0.074
15089	gene:Solyc11g005030.1	NA	11	-	47718	47774	47733	47774	46210	46400	15089	36,39,68	1,0,0	68,47,50	4,0,0	164	149	6.277094588612019e-05	0.000574138011175	0.97,1.0,1.0	0.939,1.0,1.0	0.01
3315	gene:Solyc12g005070.1	NA	12	-	31285	31527	31381	31527	31080	31192	3315	6,7,7	56,45,73	2,1,1	44,51,60	245	149	6.279344045036275e-05	0.000574138011175	0.061,0.086,0.055	0.027,0.012,0.01	0.051
15023	gene:Solyc05g009850.2	NA	5	+	4068516	4068684	4068516	4068619	4069603	4070283	15023	98,50,45	9,3,9	47,44,31	7,4,7	214	149	6.331212218919437e-05	0.00057853793075	0.883,0.921,0.777	0.824,0.885,0.755	0.039
11696	gene:Solyc05g048810.2	NA	5	-	59499461	59499631	59499470	59499631	59499301	59499378	11696	271,164,274	4,14,8	116,77,101	8,3,9	158	149	6.379281780381225e-05	0.000582585739411	0.985,0.917,0.97	0.932,0.96,0.914	0.022
8390	gene:Solyc08g066540.2	NA	8	-	55285695	55285905	55285868	55285905	55285200	55285278	8390	6,21,7	87,70,75	3,4,6	107,78,97	322	149	6.411718081194445e-05	0.000585201905011	0.031,0.122,0.041	0.013,0.023,0.028	0.043
1830	gene:Solyc01g095490.2	NA	1	+	86732385	86732487	86732385	86732479	86732568	86732696	1830	59,46,26	79,67,68	36,29,14	86,47,52	157	149	6.463078575310407e-05	0.000589541183925	0.415,0.395,0.266	0.284,0.369,0.204	0.073
4647	gene:Solyc08g077750.2	NA	8	-	61646251	61646318	61646264	61646318	61644818	61644865	4647	3,1,3	234,112,163	7,2,2	133,46,162	162	149	6.491491057578205e-05	0.000591783331772	0.012,0.008,0.017	0.046,0.038,0.011	-0.019
14524	gene:Solyc01g107870.2	NA	1	+	95261704	95261859	95261704	95261783	95262425	95262544	14524	7,1,0	7,0,4	0,0,0	5,0,5	225	149	6.500224444006227e-05	0.000592229888429	0.398,1.0,0.0	0.0,NA,0.0	0.466
7367	gene:Solyc10g076890.1	NA	10	+	59865015	59865207	59865015	59865021	59865286	59865362	7367	0,0,1	0,0,0	2,0,0	0,0,1	335	149	6.526665625041188e-05	0.000594288309242	NA,NA,1.0	1.0,NA,0.0	0.5
917	gene:Solyc07g018100.2	NA	7	-	9177850	9178003	9177914	9178003	9176287	9176395	917	0,6,7	8,1,3	0,0,0	4,0,3	213	149	6.554831910273347e-05	0.000596501291634	0.0,0.808,0.62	0.0,NA,0.0	0.476
6577	gene:Solyc03g117420.2	NA	3	-	66563779	66563852	66563783	66563852	66562651	66562723	6577	15,5,14	1427,832,1228	5,1,8	343,237,222	153	149	6.576716677954904e-05	0.000598140374898	0.01,0.006,0.011	0.014,0.004,0.034	-0.008
4158	gene:Solyc01g094030.2	NA	1	-	85609997	85610093	85610006	85610093	85609771	85609907	4158	3,1,1	96,50,62	0,4,3	39,23,59	158	149	6.597349295201382e-05	0.000599663714925	0.029,0.019,0.015	0.0,0.141,0.046	-0.041
11124	gene:Solyc01g090230.2	NA	1	-	83883997	83884081	83884025	83884081	83878091	83878131	11124	235,137,188	0,5,3	184,94,139	1,4,4	177	149	6.617134057552908e-05	0.000601108242652	1.0,0.958,0.981	0.994,0.952,0.967	0.009
5509	gene:Solyc01g103790.2	NA	1	+	92317986	92318236	92317986	92318159	92319356	92319584	5509	38,20,19	0,0,0	8,31,20	2,2,4	226	149	6.690321047806166e-05	0.000607399341219	1.0,1.0,1.0	0.725,0.911,0.767	0.199
10956	gene:Solyc05g006640.2	NA	5	-	1296440	1296680	1296540	1296680	1295763	1295985	10956	211,158,308	2,0,5	193,206,246	17,4,6	249	149	6.696158811890294e-05	0.000607572153537	0.984,1.0,0.974	0.872,0.969,0.961	0.052
3051	gene:Solyc07g049720.2	NA	7	-	60065872	60066010	60065929	60066010	60065725	60065797	3051	10,4,1	3,3,12	1,8,7	1,2,2	206	149	6.707388308013869e-05	0.000608233691372	0.707,0.491,0.057	0.42,0.743,0.717	-0.208
347	gene:Solyc03g119670.2	NA	3	+	68231217	68231319	68231217	68231276	68231749	68231828	347	32,17,35	4,6,0	11,8,20	0,0,0	192	149	6.796866947873495e-05	0.000615986011009	0.861,0.687,1.0	1.0,1.0,1.0	-0.151
11807	gene:Solyc05g015650.2	NA	5	-	11608342	11608482	11608351	11608482	11608060	11608151	11807	4,3,5	95,66,117	2,0,2	94,63,91	158	149	6.896291934523149e-05	0.00062463012519	0.038,0.041,0.039	0.02,0.0,0.02	0.026
11035	gene:Solyc03g120240.2	NA	3	+	68696444	68696657	68696444	68696527	68697771	68698353	11035	3,2,0	2,0,1	0,0,1	0,0,0	279	149	6.948003796075642e-05	0.000628945032959	0.445,1.0,0.0	NA,NA,1.0	-0.518
9084	gene:Solyc01g079420.2	NA	1	+	78495454	78495691	78495454	78495563	78497811	78498387	9084	3,0,1	0,0,0	0,1,0	0,0,1	277	149	6.96303075057805e-05	0.000629936050856	1.0,NA,1.0	NA,1.0,0.0	0.5
10986	gene:Solyc10g018850.1	NA	10	-	10819257	10819394	10819266	10819394	10818364	10818422	10986	26,11,24	0,1,10	13,16,14	0,0,1	158	149	7.14125418777645e-05	0.000645681431041	1.0,0.912,0.694	1.0,1.0,0.93	-0.108
7623	gene:Solyc08g015770.2	NA	8	-	5584586	5584810	5584689	5584810	5584354	5584420	7623	1,1,0	0,0,0	0,0,0	0,1,0	252	149	7.148030910222148e-05	0.000645915982133	1.0,1.0,NA	NA,0.0,NA	1.0
4018	gene:Solyc07g054740.2	NA	7	-	62963386	62963467	62963390	62963467	62963132	62963252	4018	18,20,18	212,188,296	12,4,17	201,140,135	153	149	7.177713418258621e-05	0.000648218879054	0.076,0.094,0.056	0.055,0.027,0.109	0.012
8516	gene:Solyc11g069340.1	NA	11	+	53945506	53945649	53945506	53945572	53945724	53945878	8516	0,1,0	0,0,0	0,0,0	4,1,0	226	149	7.329411965808241e-05	0.000661531905248	NA,1.0,NA	0.0,0.0,NA	1.0
3888	gene:Solyc06g011560.2	NA	6	+	8113882	8114107	8113882	8114042	8115013	8115030	3888	2,0,0	4,1,6	0,1,0	0,0,0	214	149	7.406359839284627e-05	0.000668086536204	0.258,0.0,0.0	NA,1.0,NA	-0.914
11657	gene:Solyc12g043050.1	NA	12	+	39154424	39154665	39154424	39154623	39155967	39155975	11657	13,7,18	5,0,2	5,0,3	0,2,0	191	149	7.41908961211881e-05	0.000668844138237	0.67,1.0,0.875	1.0,0.0,1.0	0.182
2783	gene:Solyc09g083130.2	NA	9	-	68810274	68810472	68810333	68810472	68809408	68809582	2783	1,2,0	0,0,2	0,0,0	1,0,0	208	149	7.442568279566339e-05	0.000670569322878	1.0,1.0,0.0	0.0,NA,NA	0.667
11723	gene:Solyc08g082440.2	NA	8	+	65249502	65249635	65249502	65249584	65250322	65250372	11723	0,1,0	1,0,0	1,0,0	0,0,0	200	149	7.487986750844697e-05	0.000674268101419	0.0,1.0,NA	1.0,NA,NA	-0.5
13700	gene:Solyc03g111270.2	NA	3	+	61884226	61884344	61884226	61884305	61887125	61887223	13700	1,0,1	0,0,0	0,5,0	0,0,1	188	149	7.54868717513783e-05	0.000679337855744	1.0,NA,1.0	NA,1.0,0.0	0.5
8366	gene:Solyc06g070970.2	NA	6	+	43583756	43583919	43583756	43583887	43584709	43585091	8366	0,0,1	0,0,0	0,1,0	0,0,1	181	149	7.57910862734749e-05	0.0006816783607	NA,NA,1.0	NA,1.0,0.0	0.5
10372	gene:Solyc12g038530.1	NA	12	-	47348396	47348493	47348400	47348493	47348238	47348322	10372	2,1,1	1,0,0	0,0,0	0,0,1	153	149	7.649482938969241e-05	0.000681707605512	0.661,1.0,1.0	NA,NA,0.0	0.887
11517	gene:Solyc03g118980.2	NA	3	-	67725165	67725289	67725194	67725289	67724273	67724593	11517	1,0,0	0,0,0	0,0,0	1,0,0	178	149	7.590837623715743e-05	0.000681707605512	1.0,NA,NA	0.0,NA,NA	1.0
11921	gene:Solyc11g065950.1	NA	11	-	51567951	51568144	51567977	51568144	51567034	51567141	11921	6,0,0	0,1,0	0,1,0	0,0,0	175	149	7.601708193049037e-05	0.000681707605512	1.0,0.0,NA	NA,1.0,NA	-0.5
12557	gene:Solyc06g074690.2	NA	6	-	46223544	46223730	46223548	46223730	46223386	46223452	12557	0,2,0	0,2,1	0,0,1	0,0,0	153	149	7.649482938969241e-05	0.000681707605512	NA,0.493,0.0	NA,NA,1.0	-0.754
13050	gene:Solyc10g007060.2	NA	10	+	1440864	1440876	1440864	1440873	1441384	1441478	13050	0,1,0	0,0,0	2,0,0	0,1,0	152	149	7.65006333194046e-05	0.000681707605512	NA,1.0,NA	1.0,0.0,NA	0.5
13631	gene:Solyc07g026810.2	NA	7	-	31743068	31743244	31743085	31743244	31742870	31742957	13631	18,11,5	181,96,149	5,1,5	102,70,67	166	149	7.635122177711942e-05	0.000681707605512	0.082,0.093,0.029	0.042,0.013,0.063	0.029
14207	gene:Solyc11g066840.1	NA	11	-	52651058	52651300	52651066	52651300	52650337	52650408	14207	0,4,1	0,0,0	4,0,0	1,0,1	157	149	7.645607776257362e-05	0.000681707605512	NA,1.0,1.0	0.792,NA,0.0	0.604
14350	gene:Solyc02g090390.2	NA	2	-	51945940	51946021	51945944	51946021	51945800	51945875	14350	0,0,0	1,1,0	0,1,0	0,0,0	153	149	7.649482938969241e-05	0.000681707605512	0.0,0.0,NA	NA,1.0,NA	-1.0
15596	gene:Solyc12g096220.1	NA	12	+	65237115	65237194	65237115	65237190	65237268	65237520	15596	0,0,0	0,1,1	0,1,0	2,0,0	153	149	7.649482938969241e-05	0.000681707605512	NA,0.0,0.0	0.0,1.0,NA	-0.5
216	gene:Solyc03g019730.2	NA	3	+	61417549	61417594	61417549	61417591	61418485	61418681	216	0,0,0	1,0,2	1,0,0	0,0,0	152	149	7.65006333194046e-05	0.000681707605512	0.0,NA,0.0	1.0,NA,NA	-1.0
356	gene:Solyc05g014470.2	NA	5	+	8324062	8324145	8324062	8324142	8324236	8324325	356	0,0,1	0,0,0	2,1,0	0,0,1	152	149	7.65006333194046e-05	0.000681707605512	NA,NA,1.0	1.0,1.0,0.0	0.333
6424	gene:Solyc12g062870.1	NA	12	+	35518287	35518395	35518287	35518388	35518476	35518671	6424	4,0,1	2,1,0	0,0,0	0,0,1	156	149	7.64680340272212e-05	0.000681707605512	0.656,0.0,1.0	NA,NA,0.0	0.552
8087	gene:Solyc04g049390.2	NA	4	+	41800049	41800129	41800049	41800123	41806843	41806956	8087	0,0,1	1,0,0	1,0,0	0,0,0	155	149	7.647849844848977e-05	0.000681707605512	0.0,NA,1.0	1.0,NA,NA	-0.5
8197	gene:Solyc12g015920.1	NA	12	+	5929309	5929374	5929309	5929359	5930058	5930450	8197	1,1,1	0,0,0	0,0,0	1,0,0	164	149	7.63330421929802e-05	0.000681707605512	1.0,1.0,1.0	0.0,NA,NA	1.0
9033	gene:Solyc09g008100.2	NA	9	-	1575258	1575323	1575265	1575323	1575047	1575157	9033	5,1,2	0,0,0	0,0,0	0,1,0	156	149	7.64680340272212e-05	0.000681707605512	1.0,1.0,1.0	NA,0.0,NA	1.0
953	gene:Solyc11g045110.1	NA	11	+	31771255	31771368	31771255	31771364	31771691	31772172	953	0,1,0	0,0,1	0,0,0	1,1,0	153	149	7.649482938969241e-05	0.000681707605512	NA,1.0,0.0	0.0,0.0,NA	0.5
3066	gene:Solyc07g047750.2	NA	7	-	58955762	58957030	58956896	58957030	58954696	58954978	3066	325,253,234	18,4,10	96,108,116	3,9,5	1283	149	7.752049484337646e-05	0.00069039734825	0.677,0.88,0.731	0.788,0.582,0.729	0.063
4541	gene:Solyc03g114300.2	NA	3	+	64311625	64311734	64311625	64311695	64311858	64312008	4541	6,4,1	41,10,16	0,0,0	13,18,20	188	149	7.776196447386734e-05	0.000692148713182	0.104,0.241,0.047	0.0,0.0,0.0	0.131
10917	gene:Solyc01g073740.2	NA	1	+	81114832	81114980	81114832	81114908	81115233	81115307	10917	28,20,2	3,0,8	6,17,6	0,4,7	221	149	7.846045867885028e-05	0.000697963630978	0.863,1.0,0.144	1.0,0.741,0.366	-0.033
6208	gene:Solyc06g071210.2	NA	6	+	43808691	43808883	43808691	43808812	43808953	43809127	6208	17,3,20	189,156,231	0,4,7	162,134,197	220	149	7.927262858843518e-05	0.000704782500456	0.057,0.013,0.055	0.0,0.02,0.023	0.027
2809	gene:Solyc01g074010.2	NA	1	-	81332290	81332516	81332333	81332516	81332100	81332200	2809	57,51,44	42,32,47	52,24,40	60,35,46	192	149	7.932595619170876e-05	0.000704850829384	0.513,0.553,0.421	0.402,0.347,0.403	0.112
14817	gene:Solyc10g081610.1	NA	10	-	62641508	62641662	62641610	62641662	62640668	62640734	14817	9,2,3	199,127,178	0,3,4	123,91,138	251	149	7.94901292041629e-05	0.000705903430305	0.026,0.009,0.01	0.0,0.019,0.017	0.003
12974	gene:Solyc06g009680.2	NA	6	-	3630356	3630475	3630390	3630475	3628570	3628640	12974	2,3,14	35,21,29	1,0,0	12,6,4	183	149	7.966171092269737e-05	0.000706614475462	0.044,0.104,0.282	0.064,0.0,0.0	0.122
15888	gene:Solyc09g008650.2	NA	9	-	2109941	2110126	2110063	2110126	2109114	2109189	15888	1,2,2	2,0,6	1,2,0	4,4,6	271	149	7.96350214987037e-05	0.000706614475462	0.216,1.0,0.155	0.121,0.216,0.0	0.345
14428	gene:Solyc05g007020.2	NA	5	-	1610401	1610526	1610461	1610526	1610233	1610313	14428	58,38,40	1258,792,1127	14,5,8	402,295,434	209	149	8.076089208402447e-05	0.000715629799318	0.032,0.033,0.025	0.024,0.012,0.013	0.014
14531	gene:Solyc03g121940.2	NA	3	-	69941695	69941864	69941722	69941864	69940810	69940915	14531	27,16,28	5,5,0	4,7,8	0,0,0	176	149	8.077075310564064e-05	0.000715629799318	0.821,0.73,1.0	1.0,1.0,1.0	-0.15
7340	gene:Solyc06g084120.2	NA	6	-	49348166	49348323	49348190	49348323	49347809	49347875	7340	2,0,1	2,5,3	1,0,0	7,6,0	173	149	8.141489736522055e-05	0.000720923314227	0.463,0.0,0.223	0.11,0.0,NA	0.174
11379	gene:Solyc02g068180.2	NA	2	+	38203110	38203197	38203110	38203193	38203334	38203383	11379	56,25,59	6,3,4	35,17,41	0,0,0	153	149	8.211848006011678e-05	0.000726736783707	0.901,0.89,0.935	1.0,1.0,1.0	-0.091
11068	gene:Solyc05g012610.2	NA	5	+	5819705	5819825	5819705	5819739	5819980	5820051	11068	217,150,197	1,5,3	138,110,106	4,0,0	235	149	8.237422854294623e-05	0.000728582595297	0.993,0.95,0.977	0.956,1.0,1.0	-0.012
7820	gene:Solyc12g094450.1	NA	12	-	64668166	64668300	64668229	64668300	64667921	64667994	7820	8,7,5	173,127,141	4,2,1	115,72,100	212	149	8.380410123161577e-05	0.000740805229147	0.031,0.037,0.024	0.024,0.019,0.007	0.014
6847	gene:Solyc07g032090.2	NA	7	-	35044012	35044125	35044016	35044125	35043093	35043220	6847	5,5,3	15,4,13	6,4,11	0,2,8	153	149	8.401425229057575e-05	0.000742238042405	0.245,0.549,0.183	1.0,0.661,0.572	-0.419
5992	gene:Solyc02g085570.2	NA	2	+	48403090	48403266	48403090	48403161	48403439	48403561	5992	8,7,8	17,9,16	7,2,2	14,10,6	254	149	8.463812838268508e-05	0.00074732225078	0.216,0.313,0.227	0.227,0.105,0.164	0.087
15764	gene:Solyc06g054440.2	NA	6	+	37215785	37215936	37215785	37215921	37216252	37216894	15764	33,40,79	0,2,6	55,24,34	4,2,3	164	149	8.503280783481295e-05	0.00075037808651	1.0,0.948,0.923	0.926,0.916,0.911	0.039
13543	gene:Solyc11g020060.1	NA	11	-	10030616	10030785	10030743	10030785	10030270	10030483	13543	11,13,9	57,26,41	2,2,6	37,43,30	276	149	8.516166088249124e-05	0.000751085967452	0.094,0.213,0.106	0.028,0.024,0.097	0.088
15472	gene:Solyc06g011280.2	NA	6	-	6260442	6260670	6260587	6260670	6260164	6260314	15472	24,9,8	3,0,0	0,0,2	0,2,1	294	149	8.626887806923692e-05	0.00076041682878	0.802,1.0,1.0	NA,0.0,0.503	0.683
2101	gene:Solyc09g061420.2	NA	9	-	59097841	59098025	59097957	59098025	59095611	59095806	2101	5,9,12	16,0,11	7,2,12	8,20,13	265	149	8.663019383810083e-05	0.00076316604874	0.149,1.0,0.38	0.33,0.053,0.342	0.268
11349	gene:Solyc11g018820.1	NA	11	-	9646317	9646448	9646351	9646448	9644110	9644246	11349	10,6,15	0,0,7	15,0,1	0,0,0	183	149	8.696928370368309e-05	0.000765716447113	1.0,1.0,0.636	1.0,NA,1.0	-0.121
9999	gene:Solyc11g018770.1	NA	11	+	9422484	9422608	9422484	9422574	9424541	9424659	9999	57,40,74	1,0,12	71,39,60	0,0,1	183	149	8.73241549064976e-05	0.000768402805824	0.979,1.0,0.834	1.0,1.0,0.98	-0.056
4384	gene:Solyc09g057870.2	NA	9	-	51564772	51565231	51565023	51565231	51563806	51564255	4384	45,31,80	50,30,60	22,23,19	37,24,41	400	149	8.831740161941599e-05	0.000776700246702	0.251,0.278,0.332	0.181,0.263,0.147	0.09
14108	gene:Solyc02g088540.2	NA	2	+	50593927	50594117	50593927	50594066	50594190	50594252	14108	8,3,0	38,18,27	2,3,0	65,34,55	200	149	8.967834989303359e-05	0.000788220123733	0.136,0.11,0.0	0.022,0.062,0.0	0.054
2473	gene:Solyc01g103540.2	NA	1	+	92132031	92132177	92132031	92132163	92132372	92132543	2473	34,29,45	11,12,9	28,18,11	5,0,3	163	149	9.015689615416538e-05	0.000791975510415	0.739,0.688,0.82	0.837,1.0,0.77	-0.12
9656	gene:Solyc01g104170.2	NA	1	-	92636058	92636236	92636103	92636236	92635632	92635720	9656	134,128,94	3,2,4	100,79,97	0,2,0	194	149	9.162064973979214e-05	0.000804376176198	0.972,0.98,0.948	1.0,0.968,1.0	-0.023
6624	gene:Solyc10g044840.1	NA	10	-	28281891	28282001	28281946	28282001	28281227	28281311	6624	1,1,1	12,7,17	1,0,4	24,8,9	204	149	9.322933706191028e-05	0.000818034461504	0.057,0.094,0.041	0.03,0.0,0.245	-0.028
9806	gene:Solyc01g098920.2	NA	1	+	89287858	89288087	89287858	89288084	89288167	89288317	9806	27,16,32	4,1,6	8,9,4	0,0,0	152	149	9.334590841363767e-05	0.000818592199677	0.869,0.94,0.839	1.0,1.0,1.0	-0.117
4957	gene:Solyc11g007810.1	NA	11	+	2040630	2040857	2040630	2040831	2041213	2041393	4957	5,3,2	70,55,90	2,3,3	83,90,83	175	149	9.350607372915475e-05	0.00081953138286	0.057,0.044,0.019	0.02,0.028,0.03	0.014
4990	gene:Solyc03g120070.2	NA	3	+	68568694	68568853	68568694	68568846	68570177	68571755	4990	24,10,26	4,0,1	21,11,11	3,0,0	156	149	9.409863041096627e-05	0.000824257033146	0.851,1.0,0.961	0.87,1.0,1.0	-0.019
12662	gene:Solyc06g065840.2	NA	6	+	41267479	41267699	41267479	41267686	41267803	41267986	12662	7,4,7	24,20,47	0,3,0	39,11,17	162	149	9.460960945780545e-05	0.000828263151279	0.212,0.155,0.12	0.0,0.201,0.0	0.095
11195	gene:Solyc06g060540.2	NA	6	+	38557017	38557132	38557017	38557108	38557230	38557334	11195	0,1,4	3,1,4	0,0,0	0,5,2	173	149	9.495503924061666e-05	0.000830816244189	0.0,0.463,0.463	NA,0.0,0.0	0.309
4655	gene:Solyc04g081400.2	NA	4	+	65394052	65394235	65394052	65394215	65394798	65394873	4655	61,48,74	3,0,0	93,45,69	4,2,1	169	149	9.51631592465548e-05	0.000832165723808	0.947,1.0,1.0	0.953,0.952,0.984	0.019
4537	gene:Solyc03g118200.2	NA	3	-	67141210	67141359	67141212	67141359	67141087	67141136	4537	218,138,166	18,8,12	190,130,150	4,0,8	151	149	9.559656854902597e-05	0.000835482630505	0.923,0.945,0.932	0.979,1.0,0.949	-0.043
13361	gene:Solyc09g014300.2	NA	9	-	5792678	5792762	5792688	5792762	5792439	5792527	13361	493,338,527	30,18,43	90,66,81	4,0,1	159	149	9.617167233565435e-05	0.000838799657912	0.939,0.946,0.92	0.955,1.0,0.987	-0.046
7198	gene:Solyc07g005940.2	NA	7	-	784327	784540	784452	784540	782385	782498	7198	11,2,14	360,422,586	18,19,11	1001,509,512	274	149	9.618130594527655e-05	0.000838799657912	0.016,0.003,0.013	0.01,0.02,0.012	-0.003
814	gene:Solyc12g056290.1	NA	12	-	62239864	62240064	62239925	62240064	62239660	62239722	814	41,20,29	9,1,0	5,9,14	0,0,0	210	149	9.618425256821588e-05	0.000838799657912	0.764,0.934,1.0	1.0,1.0,1.0	-0.101
9287	gene:Solyc06g084480.2	NA	6	+	49579235	49579339	49579235	49579308	49579779	49579880	9287	53,33,52	1,0,3	24,26,35	0,0,5	180	149	9.619336878604512e-05	0.000838799657912	0.978,1.0,0.935	1.0,1.0,0.853	0.02
15930	gene:Solyc11g012140.1	NA	11	-	5066835	5066994	5066904	5066994	5065874	5066008	15930	3,4,4	297,180,333	6,7,3	293,171,221	218	149	9.763339666537793e-05	0.000850876153896	0.007,0.015,0.008	0.014,0.027,0.009	-0.007
10623	gene:Solyc04g049620.2	NA	4	+	42581121	42581301	42581121	42581283	42581560	42581628	10623	29,6,11	9,2,4	2,2,7	1,0,0	167	149	9.807868999222895e-05	0.00085427479388	0.742,0.728,0.71	0.641,1.0,1.0	-0.154
13993	gene:Solyc04g072880.2	NA	4	+	59837033	59837122	59837033	59837118	59837233	59837322	13993	0,0,4	84,50,64	2,0,3	37,26,25	153	149	9.839950611663952e-05	0.00085658600505	0.0,0.0,0.057	0.05,0.0,0.105	-0.033
10685	gene:Solyc01g006960.2	NA	1	-	1530622	1530742	1530627	1530742	1530422	1530551	10685	58,38,95	7,9,7	94,51,78	5,1,3	154	149	0.00010025815589851704	0.000872274198051	0.889,0.803,0.929	0.948,0.98,0.962	-0.09
2662	gene:Solyc02g085920.2	NA	2	-	48698165	48698283	48698196	48698283	48697758	48697874	2662	656,557,820	8,15,26	658,422,479	4,4,4	180	149	0.00010047079896451817	0.000873140432419	0.985,0.968,0.963	0.993,0.989,0.99	-0.019
3851	gene:Solyc10g083610.1	NA	10	-	63395011	63395220	63395079	63395220	63393359	63393770	3851	143,85,167	12,3,10	168,86,118	3,3,0	217	149	0.00010044843534208656	0.000873140432419	0.891,0.951,0.92	0.975,0.952,1.0	-0.055
439	gene:Solyc10g009200.2	NA	10	+	3196500	3196698	3196500	3196628	3196784	3196890	439	130,120,89	0,2,2	79,126,45	0,2,6	219	149	0.00010085037761448335	0.000875946221316	1.0,0.976,0.968	1.0,0.977,0.836	0.044
14473	gene:Solyc02g064750.2	NA	2	+	35854125	35854236	35854125	35854222	35854608	35854863	14473	72,64,102	0,3,6	193,137,159	6,18,12	163	149	0.00010190456572345675	0.000884604951359	1.0,0.951,0.94	0.967,0.874,0.924	0.042
1297	gene:Solyc07g062590.2	NA	7	-	65286594	65286747	65286662	65286747	65286430	65286513	1297	35,35,24	0,1,0	34,25,46	6,3,2	217	149	0.00010239388615661442	0.000888353249391	1.0,0.96,1.0	0.796,0.851,0.94	0.124
3174	gene:Solyc09g055570.2	NA	9	+	42210176	42210390	42210176	42210207	42210967	42211042	3174	193,93,183	11,13,7	66,46,37	5,4,13	332	149	0.00010296690661015407	0.000892823098698	0.887,0.763,0.921	0.856,0.838,0.561	0.105
3939	gene:Solyc03g115520.2	NA	3	-	65195647	65195885	65195651	65195885	65195191	65195314	3939	3,3,0	61,44,53	3,0,6	78,37,54	153	149	0.00010350544882035934	0.000896486060647	0.046,0.062,0.0	0.036,0.0,0.098	-0.009
4822	gene:Solyc08g067040.2	NA	8	+	55958474	55958722	55958474	55958711	55960561	55960863	4822	6,6,18	110,160,232	2,6,9	235,211,245	160	149	0.00010349554321720654	0.000896486060647	0.048,0.034,0.067	0.008,0.026,0.033	0.027
11803	gene:Solyc12g005050.1	NA	12	-	25227	25385	25299	25385	24783	24877	11803	4,1,0	0,1,5	2,0,1	0,1,0	221	149	0.000105883357063123	0.000916567647492	1.0,0.403,0.0	1.0,0.0,1.0	-0.199
15828	gene:Solyc04g079850.1	NA	4	+	64168106	64168224	64168106	64168163	64168309	64168368	15828	0,0,0	7,6,3	4,0,4	9,2,10	210	149	0.00010631062123546132	0.000919750657557	0.0,0.0,0.0	0.24,0.0,0.221	-0.154
8666	gene:Solyc12g021130.1	NA	12	+	14341141	14341226	14341141	14341221	14342141	14342337	8666	4,2,0	84,49,78	1,0,3	81,36,74	154	149	0.00010663822546738771	0.00092206837396	0.044,0.038,0.0	0.012,0.0,0.038	0.011
5609	gene:Solyc05g054710.2	NA	5	-	64568847	64568907	64568857	64568907	64567852	64567886	5609	268,204,223	0,5,7	274,247,266	6,0,1	159	149	0.00010786523453748213	0.000932156025161	1.0,0.975,0.968	0.977,1.0,0.996	-0.01
1090	gene:Solyc07g008320.2	NA	7	-	3083670	3083840	3083723	3083840	3083224	3083323	1090	12,13,12	361,273,410	28,9,23	533,446,467	202	149	0.0001084496496683241	0.000936682292969	0.024,0.034,0.021	0.037,0.015,0.035	-0.003
11494	gene:Solyc05g053800.2	NA	5	+	63840634	63840843	63840634	63840790	63841028	63841230	11494	146,128,115	4,8,2	100,86,91	3,2,3	202	149	0.00010868136219049698	0.000938158902352	0.964,0.922,0.977	0.961,0.969,0.957	-0.008
10931	gene:Solyc01g106570.2	NA	1	-	94397268	94397367	94397290	94397367	94397111	94397195	10931	7,1,7	124,89,105	7,1,4	163,79,98	171	149	0.00010944544510831688	0.000944226820563	0.047,0.01,0.055	0.036,0.011,0.034	0.01
1078	gene:Solyc01g073960.2	NA	1	-	81310540	81310793	81310548	81310793	81310240	81310441	1078	145,75,123	16,0,13	68,26,76	0,0,4	157	149	0.00010974432555712452	0.00094627672785	0.896,1.0,0.9	1.0,1.0,0.947	-0.05
13544	gene:Solyc11g020060.1	NA	11	-	10030585	10030785	10030743	10030785	10030270	10030483	13544	14,15,13	57,26,41	2,2,8	37,43,30	307	149	0.000110964031138503	0.000956259783969	0.107,0.219,0.133	0.026,0.022,0.115	0.099
10848	gene:Solyc01g112090.2	NA	1	+	98195836	98196029	98195836	98196024	98196672	98196816	10848	3,0,3	12,11,3	0,0,0	16,0,8	154	149	0.0001117182112162577	0.000962222161636	0.195,0.0,0.492	0.0,NA,0.0	0.229
3417	gene:Solyc03g083190.1	NA	3	+	53033444	53033568	53033444	53033543	53033839	53034047	3417	6,2,3	1,0,0	0,0,0	2,0,0	174	149	0.00011198890224779931	0.000964015951735	0.837,1.0,1.0	0.0,NA,NA	0.946
6848	gene:Solyc07g032090.2	NA	7	-	35042911	35043013	35042939	35043013	35035855	35036005	6848	1,1,5	247,190,303	8,6,1	309,195,269	177	149	0.00011214284294437694	0.00096480330005	0.003,0.004,0.014	0.021,0.025,0.003	-0.009
5186	gene:Solyc11g044480.1	NA	11	+	32603738	32603854	32603738	32603841	32604982	32605097	5186	129,63,129	7,4,9	92,46,97	3,2,7	162	149	0.00011324246927473906	0.000973721299003	0.944,0.935,0.929	0.966,0.955,0.927	-0.013
2440	gene:Solyc05g012260.2	NA	5	-	5552305	5552510	5552309	5552510	5551235	5551419	2440	9,3,4	77,37,70	1,0,3	54,29,36	153	149	0.00011459050840274064	0.000984764174326	0.102,0.073,0.053	0.018,0.0,0.075	0.045
3495	gene:Solyc01g094150.2	NA	1	+	85699390	85699429	85699390	85699410	85700608	85700855	3495	0,3,1	13,16,13	2,0,1	21,13,15	168	149	0.00011707207309955128	0.00100553060338	0.0,0.143,0.064	0.078,0.0,0.056	0.024
4183	gene:Solyc01g108500.2	NA	1	-	95806888	95806998	95806892	95806998	95806642	95806773	4183	20,14,27	2115,1570,2072	24,19,32	2322,1649,2068	153	149	0.00011831084438859829	0.00101560554191	0.009,0.009,0.013	0.01,0.011,0.015	-0.002
2886	gene:Solyc07g062250.2	NA	7	-	65033523	65033763	65033542	65033763	65032935	65033025	2886	286,172,285	10,7,13	205,121,181	12,7,7	168	149	0.00011847792594397931	0.00101647478353	0.962,0.956,0.951	0.938,0.939,0.958	0.011
2342	gene:Solyc01g087470.2	NA	1	+	82428204	82428436	82428204	82428393	82428588	82428693	2342	2,3,1	3,2,0	3,2,2	4,0,0	192	149	0.00012023398273662896	0.00103096801521	0.341,0.538,1.0	0.368,1.0,1.0	-0.163
6643	gene:Solyc01g056790.2	NA	1	+	56546873	56547220	56546873	56547069	56548858	56549224	6643	14,7,19	0,0,0	22,16,14	2,4,1	300	149	0.00012184541034457769	0.00104420570031	1.0,1.0,1.0	0.845,0.665,0.874	0.205
2143	gene:Solyc05g054230.2	NA	5	-	64195063	64195154	64195084	64195154	64194711	64194944	2143	0,3,0	13,15,7	7,4,1	32,15,7	170	149	0.00012241617098484797	0.00104851521271	0.0,0.149,0.0	0.161,0.189,0.111	-0.104
9050	gene:Solyc09g074420.2	NA	9	+	66230726	66230774	66230726	66230761	66231049	66231137	9050	10,3,29	0,0,0	8,4,13	6,1,0	162	149	0.00012355494181391492	0.0010576823539	1.0,1.0,1.0	0.551,0.786,1.0	0.221
10323	gene:Solyc02g084320.1	NA	2	+	47449439	47449519	47449439	47449496	47449608	47449703	10323	1,3,8	0,2,4	3,1,1	0,0,0	172	149	0.00012492750249189504	0.00106873695853	1.0,0.565,0.634	1.0,1.0,1.0	-0.267
7523	gene:Solyc07g008330.2	NA	7	-	3118849	3118926	3118876	3118926	3118583	3118624	7523	35,13,23	0,0,0	9,19,18	0,6,2	176	149	0.00012498471456946813	0.00106873695853	1.0,1.0,1.0	1.0,0.728,0.884	0.129
7757	gene:Solyc11g072640.1	NA	11	-	55870014	55870176	55870044	55870176	55869772	55869916	7757	8,0,0	124,100,165	1,6,5	212,115,133	179	149	0.00012529181065350025	0.0010707700232	0.051,0.0,0.0	0.004,0.042,0.03	-0.008
6545	gene:Solyc09g075460.2	NA	9	+	67167055	67167155	67167055	67167151	67168229	67168547	6545	47,33,82	109,103,163	58,29,40	283,110,159	153	149	0.0001254988863691371	0.0010719465167	0.296,0.238,0.329	0.166,0.204,0.197	0.099
11973	gene:Solyc01g006740.2	NA	1	-	1338507	1338661	1338532	1338661	1338241	1338436	11973	1,4,5	8,8,11	0,2,0	4,2,6	174	149	0.00012563051045943015	0.00107247759703	0.097,0.3,0.28	0.0,0.461,0.0	0.072
5031	gene:Solyc07g064980.2	NA	7	+	66925242	66925383	66925242	66925372	66926519	66927601	5031	136,140,197	4,5,7	186,177,165	6,7,15	160	149	0.0001271490537410345	0.00108484134637	0.969,0.963,0.963	0.967,0.959,0.911	0.019
3969	gene:Solyc03g005080.2	NA	3	-	55092	55227	55103	55227	54916	55025	3969	11,12,11	339,201,369	4,3,4	134,88,131	160	149	0.00012742722210586207	0.00108661435173	0.029,0.053,0.027	0.027,0.031,0.028	0.008
16156	gene:Solyc07g062400.2	NA	7	-	65162889	65162962	65162890	65162962	65162277	65162361	16156	1,0,1	4,0,0	2,0,0	0,0,0	150	149	0.0001287551713823654	0.0010973322912	0.199,NA,1.0	1.0,NA,NA	-0.4
10575	gene:Solyc03g112350.2	NA	3	+	62775367	62775553	62775367	62775542	62775639	62775801	10575	9,5,27	3,4,1	11,4,2	0,0,0	160	149	0.0001296426277555194	0.00110428632125	0.736,0.538,0.962	1.0,1.0,1.0	-0.255
7088	gene:Solyc08g079450.2	NA	8	+	62972083	62972250	62972083	62972193	62972487	62972630	7088	1,1,3	0,2,0	0,1,1	0,0,1	206	149	0.0001298318413492703	0.00110528838256	1.0,0.266,1.0	NA,1.0,0.42	0.045
3325	gene:Solyc04g024710.2	NA	4	-	29414875	29415028	29414896	29415028	29411253	29411338	3325	1,0,0	4,0,5	2,0,0	0,0,0	170	149	0.00013110582783325034	0.00111490490046	0.18,NA,0.0	1.0,NA,NA	-0.91
6	gene:Solyc04g071540.2	NA	4	+	58526942	58527054	58526942	58527041	58528082	58528253	6	84,32,57	0,0,1	55,39,77	0,0,4	162	149	0.00013110467554073256	0.00111490490046	1.0,1.0,0.981	1.0,1.0,0.947	0.011
7412	gene:Solyc05g052450.2	NA	5	-	62666425	62666597	62666506	62666597	62665395	62665554	7412	54,25,56	0,0,0	25,19,23	0,0,8	230	149	0.00013376173886481136	0.00113686435514	1.0,1.0,1.0	1.0,1.0,0.651	0.116
5967	gene:Solyc06g005310.2	NA	6	-	332175	332382	332199	332382	331944	332074	5967	1143,768,1137	78,49,56	162,93,128	20,6,7	173	149	0.0001349260574724112	0.00114612932098	0.927,0.931,0.946	0.875,0.93,0.94	0.02
11057	gene:Solyc03g082400.2	NA	3	+	52347739	52347876	52347739	52347847	52347951	52347996	11057	2,5,10	273,212,360	0,4,8	303,212,250	178	149	0.00013677405250477902	0.00116118839628	0.006,0.019,0.023	0.0,0.016,0.026	0.002
16086	gene:Solyc09g018730.2	NA	9	+	16834460	16834481	16834460	16834473	16837049	16837096	16086	216,81,179	5,6,1	112,93,137	3,4,0	157	149	0.00013901434720506512	0.00117955965049	0.976,0.928,0.994	0.973,0.957,1.0	-0.011
12430	gene:Solyc04g076830.2	NA	4	-	61702130	61702260	61702142	61702260	61701989	61702032	12430	7,7,3	21,5,10	0,0,1	2,2,1	161	149	0.0001408526653131452	0.001194501763	0.236,0.564,0.217	0.0,0.0,0.481	0.179
14599	gene:Solyc02g092010.2	NA	2	-	53228020	53228169	53228024	53228169	53227885	53227941	14599	22,25,30	81,56,117	9,25,17	118,48,75	153	149	0.00014191480242188974	0.00120284867936	0.209,0.303,0.2	0.069,0.337,0.181	0.042
6569	gene:Solyc03g117420.2	NA	3	-	66569080	66569138	66569094	66569138	66567192	66567487	6569	10,1,1	26,9,23	0,0,0	8,2,0	163	149	0.00014218061277076487	0.00120444059409	0.26,0.092,0.038	0.0,0.0,NA	0.13
1264	gene:Solyc01g065490.2	NA	1	+	71738432	71738667	71738432	71738630	71739220	71739392	1264	5,2,1	19,15,14	4,3,5	18,4,15	186	149	0.00014334506290208438	0.00121363914824	0.174,0.097,0.054	0.151,0.375,0.211	-0.137
6301	gene:Solyc06g071800.2	NA	6	-	44215686	44215866	44215715	44215866	44215480	44215618	6301	15,2,2	0,0,0	3,10,2	1,1,4	178	149	0.00014438830168486867	0.00122180194133	1.0,1.0,1.0	0.715,0.893,0.295	0.366
10775	gene:Solyc01g097870.2	NA	1	+	88570859	88571017	88570859	88570903	88571467	88571509	10775	5,3,0	0,0,0	5,2,4	2,2,0	263	149	0.00014453723977717574	0.00122239243915	1.0,1.0,NA	0.586,0.362,1.0	0.351
8471	gene:Solyc03g005870.2	NA	3	+	592042	592208	592042	592179	592318	592444	8471	249,166,255	8,5,11	206,139,174	0,2,1	178	149	0.00014513523305309772	0.00122677799893	0.963,0.965,0.951	1.0,0.983,0.993	-0.032
15843	gene:Solyc01g109010.2	NA	1	-	96100520	96100605	96100547	96100605	96100279	96100380	15843	1,3,3	3,1,1	3,2,2	0,0,2	176	149	0.00014544633783009024	0.00122873511768	0.22,0.717,0.717	1.0,1.0,0.458	-0.268
4041	gene:Solyc12g007310.1	NA	12	-	1701701	1701827	1701719	1701827	1701469	1701610	4041	1,4,3	124,103,128	5,2,3	97,78,124	167	149	0.00014555095393442084	0.00122894662745	0.007,0.033,0.02	0.044,0.022,0.021	-0.009
2300	gene:Solyc08g075530.2	NA	8	+	59700748	59700878	59700748	59700818	59701692	59701780	2300	9,0,2	117,52,66	1,0,0	41,26,30	209	149	0.00014568058518108832	0.0012293690038	0.052,0.0,0.021	0.017,0.0,0.0	0.019
16149	gene:Solyc09g009490.2	NA	9	-	2912749	2912859	2912787	2912859	2912623	2912653	16149	3,2,0	7,16,2	2,2,0	35,29,47	187	149	0.00014640623691636122	0.00123481786821	0.255,0.091,0.0	0.044,0.052,0.0	0.083
14076	gene:Solyc01g100050.2	NA	1	+	90150691	90150871	90150691	90150753	90150972	90151086	14076	375,213,295	6,6,3	188,95,110	3,2,10	267	149	0.00014799314414171857	0.00124752081058	0.972,0.952,0.982	0.972,0.964,0.86	0.037
8041	gene:Solyc03g123520.2	NA	3	+	70345350	70345543	70345350	70345516	70346069	70346292	8041	11,8,27	256,139,251	6,3,4	122,80,106	176	149	0.0001483273117704691	0.00124965557865	0.035,0.046,0.083	0.04,0.031,0.031	0.021
12395	gene:Solyc04g009510.2	NA	4	+	2932293	2932491	2932293	2932442	2932589	2932697	12395	7,0,15	101,78,81	9,8,5	54,40,28	198	149	0.00014969094383026927	0.0012604565134	0.05,0.0,0.122	0.111,0.131,0.118	-0.063
8392	gene:Solyc08g066540.2	NA	8	-	55285728	55285905	55285868	55285905	55285200	55285278	8392	7,19,7	87,70,75	3,4,6	107,78,97	289	149	0.0001538057593730656	0.00129439909646	0.04,0.123,0.046	0.014,0.026,0.031	0.046
10962	gene:Solyc08g077810.1	NA	8	+	61724200	61724329	61724200	61724315	61725203	61725775	10962	0,0,4	0,0,0	12,0,2	11,2,4	163	149	0.00015912082245888331	0.00133840025122	NA,NA,1.0	0.499,0.0,0.314	0.729
14977	gene:Solyc08g023470.2	NA	8	-	27664225	27664311	27664229	27664311	27662293	27662426	14977	89,55,107	7,1,6	99,83,113	0,0,0	153	149	0.0001594536432617698	0.00134046957697	0.925,0.982,0.946	1.0,1.0,1.0	-0.049
3143	gene:Solyc01g028830.2	NA	1	+	41233371	41233511	41233371	41233507	41234805	41234942	3143	11,3,3	156,93,103	2,4,5	40,33,62	153	149	0.0001598206584330008	0.0013428239544	0.064,0.03,0.028	0.046,0.106,0.073	-0.034
3625	gene:Solyc08g014150.2	NA	8	-	3854016	3854160	3854027	3854160	3853829	3853934	3625	103,58,77	6,5,2	92,69,99	2,1,2	160	149	0.00016135572410879258	0.00135498447385	0.941,0.915,0.973	0.977,0.985,0.979	-0.037
12580	gene:Solyc09g059270.2	NA	9	+	54161048	54161287	54161048	54161271	54161362	54161431	12580	70,15,8	9,3,0	4,2,2	0,0,0	165	149	0.00016643490002960672	0.0013968772615	0.875,0.819,1.0	1.0,1.0,1.0	-0.102
4429	gene:Solyc10g006600.2	NA	10	+	1133644	1133738	1133644	1133687	1134011	1134091	4429	9,6,6	135,77,115	3,0,5	50,55,67	200	149	0.00016857458314365582	0.00141406696767	0.047,0.055,0.037	0.043,0.0,0.053	0.014
7529	gene:Solyc02g082440.1	NA	2	-	46133831	46133907	46133832	46133907	46133570	46133745	7529	12,4,4	23,9,17	1,0,0	3,11,0	150	149	0.00016987865813851769	0.00142423242	0.341,0.306,0.189	0.249,0.0,NA	0.154
626	gene:Solyc01g095010.2	NA	1	-	86378974	86379103	86379062	86379103	86378795	86378891	626	6,3,2	3,3,12	0,0,5	6,1,2	237	149	0.00017195643480944492	0.00144020823639	0.557,0.386,0.095	0.0,0.0,0.611	0.142
780	gene:Solyc08g076890.2	NA	8	+	60822030	60822250	60822030	60822232	60822304	60822385	780	171,172,365	0,0,0	93,104,143	11,0,4	167	149	0.00017197073029203306	0.00144020823639	1.0,1.0,1.0	0.883,1.0,0.97	0.049
9356	gene:Solyc07g032740.2	NA	7	-	40985722	40985865	40985802	40985865	40985558	40985620	9356	2,0,0	0,0,0	2,3,1	8,4,2	229	149	0.0001738241472563403	0.0014543268952	1.0,NA,NA	0.14,0.328,0.245	0.762
9660	gene:Solyc01g104170.2	NA	1	-	92634607	92634827	92634661	92634827	92634157	92634250	9660	177,167,185	2246,2509,3680	200,151,183	3514,2533,2994	203	149	0.00017384494259776946	0.0014543268952	0.055,0.047,0.036	0.04,0.042,0.043	0.004
11207	gene:Solyc10g075170.1	NA	10	+	58891401	58891578	58891401	58891575	58892400	58892486	11207	5,11,1	0,3,2	27,14,22	0,0,4	152	149	0.00017415471909362716	0.00145612957605	1.0,0.782,0.329	1.0,1.0,0.844	-0.244
2198	gene:Solyc08g076470.2	NA	8	+	60483237	60483316	60483237	60483309	60484482	60484606	2198	129,142,168	18,13,19	159,113,126	18,7,5	156	149	0.00017511815830971003	0.00146339270497	0.873,0.913,0.894	0.894,0.939,0.96	-0.038
4315	gene:Solyc07g008550.2	NA	7	+	3496077	3496252	3496077	3496159	3496326	3496373	4315	5,8,15	0,2,1	1,1,2	1,0,0	242	149	0.00017932499328309495	0.0014977370856	1.0,0.711,0.902	0.381,1.0,1.0	0.077
3197	gene:Solyc08g059760.2	NA	8	-	45231811	45231954	45231832	45231954	45231391	45231458	3197	6,2,6	14,10,2	0,2,1	5,2,14	170	149	0.00018475523113323092	0.00154225677535	0.273,0.149,0.724	0.0,0.467,0.059	0.207
13376	gene:Solyc06g048730.2	NA	6	-	31620822	31620908	31620832	31620908	31620149	31620260	13376	83,57,66	0,1,0	96,31,67	0,0,6	159	149	0.00018486975765561942	0.00154237907481	1.0,0.982,1.0	1.0,1.0,0.913	0.023
3522	gene:Solyc11g042460.1	NA	11	-	36508738	36508822	36508768	36508822	36508437	36508651	3522	1,0,4	36,19,51	1,1,1	26,13,36	179	149	0.0001850368043453263	0.0015429391844	0.023,0.0,0.061	0.031,0.06,0.023	-0.01
12344	gene:Solyc09g065520.2	NA	9	-	63638563	63638631	63638574	63638631	63638217	63638447	12344	0,1,3	53,22,32	1,1,4	49,27,45	160	149	0.00018555873531678248	0.00154645631381	0.0,0.041,0.08	0.019,0.033,0.076	-0.002
6119	gene:Solyc04g049360.2	ADCS	4	-	41630439	41630624	41630559	41630624	41629187	41629554	6119	47,30,26	21,2,5	14,26,9	9,18,12	269	149	0.00018703184462712534	0.001557892544	0.554,0.893,0.742	0.463,0.444,0.293	0.33
1494	gene:Solyc12g055780.1	NA	12	-	61761251	61761360	61761320	61761360	61761033	61761177	1494	143,71,76	8,6,0	94,37,48	0,0,0	218	149	0.00018803621275329492	0.00156541414208	0.924,0.89,1.0	1.0,1.0,1.0	-0.062
9338	gene:Solyc06g035920.2	NA	6	-	25271479	25271617	25271556	25271617	25271263	25271345	9338	24,12,14	356,423,311	10,8,6	269,258,208	226	149	0.00019015235830624258	0.00158217827011	0.043,0.018,0.029	0.024,0.02,0.019	0.009
12075	gene:Solyc01g068340.2	NA	1	+	77557501	77557662	77557501	77557624	77559640	77559944	12075	0,0,1	7,0,17	2,0,0	14,7,3	187	149	0.00019031454877786342	0.00158267505481	0.0,NA,0.045	0.102,0.0,0.0	-0.011
4896	gene:Solyc02g064740.2	NA	2	+	35845766	35846002	35845766	35845907	35846524	35846754	4896	3,5,0	45,45,61	0,2,0	41,13,38	244	149	0.00019098088933222493	0.00158736161139	0.039,0.064,0.0	0.0,0.086,0.0	0.006
2366	gene:Solyc01g106360.2	NA	1	+	94292364	94292541	94292364	94292494	94292624	94292702	2366	6,4,7	64,33,47	3,3,3	33,31,27	196	149	0.0001912313588997557	0.00158858842146	0.067,0.084,0.102	0.065,0.069,0.078	0.014
949	gene:Solyc01g087910.2	NA	1	-	82777797	82777887	82777844	82777887	82777175	82777315	949	55,61,62	20,1,5	17,18,31	0,0,3	196	149	0.00019227859466168618	0.00159642921363	0.676,0.979,0.904	1.0,1.0,0.887	-0.109
11324	gene:Solyc10g084270.1	NA	10	+	63891429	63891613	63891429	63891575	63891900	63891980	11324	26,18,40	2,0,3	27,14,17	1,0,2	187	149	0.00019279497371667384	0.00159829857629	0.912,1.0,0.914	0.956,1.0,0.871	-0.0
1179	gene:Solyc03g032120.2	NA	3	-	4626248	4626402	4626317	4626402	4625931	4626088	1179	15,18,21	38,24,42	20,0,13	23,23,27	218	149	0.00019281423607032827	0.00159829857629	0.212,0.339,0.255	0.373,0.0,0.248	0.062
3970	gene:Solyc03g005080.2	NA	3	-	59326	59439	59410	59439	59120	59256	3970	12,7,16	231,130,355	0,1,2	183,96,103	233	149	0.0001927515716600955	0.00159829857629	0.032,0.033,0.028	0.0,0.007,0.012	0.025
15982	gene:Solyc03g043760.2	NA	3	+	7315336	7315584	7315336	7315571	7316019	7316137	15982	1,4,4	207,138,129	7,2,7	89,87,95	162	149	0.00019435629790315353	0.00161021690371	0.004,0.026,0.028	0.067,0.021,0.063	-0.031
13982	gene:Solyc02g079100.2	NA	2	+	43719519	43719679	43719519	43719650	43719777	43719847	13982	10,1,7	128,67,81	0,0,0	59,32,33	178	149	0.0001956486513471843	0.00162005475751	0.061,0.012,0.067	0.0,0.0,0.0	0.047
3849	gene:Solyc06g084360.2	NA	6	+	49499644	49499798	49499644	49499730	49499967	49500075	3849	3,8,0	11,16,19	1,0,0	8,5,15	217	149	0.00019665504972279035	0.00162751550529	0.158,0.256,0.0	0.079,0.0,0.0	0.112
5750	gene:Solyc06g009830.2	NA	6	+	3870748	3871015	3870748	3870781	3873656	3873755	5750	67,35,62	10,3,9	27,36,52	13,5,10	383	149	0.00020253996164292412	0.00167532117175	0.723,0.819,0.728	0.447,0.737,0.669	0.139
9987	gene:Solyc01g066480.2	NA	1	-	74485631	74485719	74485656	74485719	74485475	74485526	9987	3,3,8	146,116,236	5,3,3	226,155,180	174	149	0.00020562196182296336	0.00169990361693	0.017,0.022,0.028	0.019,0.016,0.014	0.006
3878	gene:Solyc07g065820.2	NA	7	+	67431996	67432216	67431996	67432097	67432322	67432435	3878	5,0,1	1,0,1	0,0,0	2,0,0	268	149	0.00020815436848830768	0.00171991862631	0.735,NA,0.357	0.0,NA,NA	0.546
14341	gene:Solyc03g123760.2	PDS	3	+	70506448	70506494	70506448	70506489	70507115	70507303	14341	106,71,132	9,10,2	49,31,55	2,0,0	154	149	0.00020886818289687488	0.00172489376924	0.919,0.873,0.985	0.96,1.0,1.0	-0.061
3256	gene:Solyc02g091030.2	NA	2	+	52471610	52471703	52471610	52471628	52471843	52471918	3256	14,0,7	0,6,0	4,2,1	0,0,0	224	149	0.00020900976022128633	0.00172514042068	1.0,0.0,1.0	1.0,1.0,1.0	-0.333
13688	gene:Solyc02g094400.2	NA	2	+	54933030	54933231	54933030	54933227	54933302	54933814	13688	222,145,357	12262,11098,17751	10,7,19	1051,746,944	153	149	0.0002093366324897809	0.00172691539292	0.017,0.013,0.019	0.009,0.009,0.019	0.004
12215	gene:Solyc01g094640.2	NA	1	-	86080401	86080625	86080413	86080625	86080209	86080274	12215	13,11,12	26,17,29	5,2,17	32,17,18	161	149	0.00021222104385229185	0.00174977553668	0.316,0.375,0.277	0.126,0.098,0.466	0.093
9163	gene:Solyc09g005910.2	NA	9	-	637945	638022	637949	638022	636165	637713	9163	27,19,4	112,49,56	2,5,8	26,35,21	153	149	0.00021332462049404143	0.00175793602684	0.19,0.274,0.065	0.07,0.122,0.271	0.022
3049	gene:Solyc07g049720.2	NA	7	-	60066857	60067070	60066923	60067070	60066612	60066769	3049	23,4,10	367,273,489	5,6,3	426,260,300	215	149	0.00021419213711936652	0.00176414355922	0.042,0.01,0.014	0.008,0.016,0.007	0.012
15218	gene:Solyc02g081640.2	NA	2	+	45514916	45515109	45514916	45515077	45515196	45515254	15218	11,6,4	3,0,4	0,5,4	0,0,6	181	149	0.00021998934833669607	0.00181048905807	0.751,1.0,0.452	NA,1.0,0.354	0.057
554	gene:Solyc02g093830.2	NA	2	+	54535933	54536100	54535933	54536005	54536233	54536435	554	39,28,24	162,100,112	30,21,13	87,44,95	244	149	0.0002200536140641242	0.00181048905807	0.128,0.146,0.116	0.174,0.226,0.077	-0.029
1464	gene:Solyc07g027020.2	NA	7	-	33218352	33218455	33218360	33218455	33217683	33218250	1464	10,4,6	48,26,37	3,5,6	17,17,20	157	149	0.0002218901754990901	0.00182462725252	0.165,0.127,0.133	0.143,0.218,0.222	-0.053
2333	gene:Solyc10g078920.1	NA	10	+	60571241	60571459	60571241	60571428	60571592	60571691	2333	2,6,9	105,112,112	1,0,3	55,33,47	180	149	0.00022259999564293087	0.00182949001209	0.016,0.042,0.062	0.015,0.0,0.05	0.018
14034	gene:Solyc07g066660.2	NA	7	+	68029674	68029887	68029674	68029744	68029965	68030023	14034	19,9,7	58,26,50	18,6,6	75,51,60	292	149	0.0002238904171435221	0.00183911686806	0.143,0.15,0.067	0.109,0.057,0.049	0.048
14734	gene:Solyc03g117770.2	NA	3	+	66803652	66803831	66803652	66803827	66805204	66805441	14734	8,7,14	2,1,5	7,1,5	2,1,0	153	149	0.00022429014639759523	0.00184142090953	0.796,0.872,0.732	0.773,0.493,1.0	0.045
9976	gene:Solyc04g076700.2	NA	4	+	61595611	61595824	61595611	61595796	61596602	61596689	9976	53,24,36	0,0,10	41,36,39	0,0,0	177	149	0.0002252807925778844	0.00184857134951	1.0,1.0,0.752	1.0,1.0,1.0	-0.083
4357	gene:Solyc04g015350.2	NA	4	+	5559380	5559530	5559380	5559524	5559706	5559854	4357	1,3,4	139,72,101	0,1,3	58,49,79	155	149	0.00022587977597122124	0.00185250206071	0.007,0.039,0.037	0.0,0.019,0.035	0.01
[truncated: 13,560 more rows]
