# Supplementary material for: High transcriptome plasticity drives phosphate starvation responses in tomato
Source: Stress Biol. 2022 Mar 18;2(1):18. doi: 10.1007/s44154-022-00035-4 (PMC10441952; doi:10.1007/s44154-022-00035-4)
Supplement: Supplementary file 3 — Additional file 3. [file 44154_2022_35_MOESM3_ESM.zip › rmats_7r/MXE.MATS.ReadsOnTargetAndJunctionCounts.txt]

ID	GeneID	geneSymbol	chr	strand	1stExonStart_0base	1stExonEnd	2ndExonStart_0base	2ndExonEnd	upstreamES	upstreamEE	downstreamES	downstreamEE	ID	IC_SAMPLE_1	SC_SAMPLE_1	IC_SAMPLE_2	SC_SAMPLE_2	IncFormLen	SkipFormLen	PValue	FDR	IncLevel1	IncLevel2	IncLevelDifference
1971	gene:Solyc08g061850.2	NA	8	-	49621044	49621216	49622100	49622248	49620165	49620220	49622333	49622522	1971	1039,773,626	956,1038,1170	959,698,763	2012,1545,1731	297	321	4.414202318822104e-197	8.05150502953e-194	0.54,0.446,0.366	0.34,0.328,0.323	0.12
578	gene:Solyc08g083250.2	NA	8	+	65763605	65763697	65763771	65763841	65763314	65763538	65763919	65764042	578	40,14,28	47,30,11	57,27,42	18,9,10	241	219	1.2134719297952735e-152	1.10668639997e-149	0.436,0.298,0.698	0.742,0.732,0.792	-0.278
1725	gene:Solyc01g090230.2	NA	1	-	83884025	83884081	83888663	83888740	83878069	83878131	83888859	83888926	1725	3,4,2	0,3,2	1,0,0	0,4,2	226	205	2.1584958037353504e-126	1.31236544867e-123	1.0,0.547,0.476	1.0,0.0,0.0	0.341
576	gene:Solyc03g097630.2	NA	3	+	59965814	59965858	59965858	59965997	59964088	59964574	59968631	59968928	576	41,24,7	124,68,76	14,11,4	115,84,117	193	288	2.2764439366374155e-125	1.03805843511e-122	0.33,0.345,0.121	0.154,0.163,0.049	0.143
2072	gene:Solyc05g007020.2	NA	5	-	1610461	1610526	1610655	1610838	1610233	1610313	1612488	1612548	2072	194,136,245	434,216,359	106,89,109	98,88,120	332	214	1.2895596975757645e-114	4.70431377676e-112	0.224,0.289,0.306	0.411,0.395,0.369	-0.119
1230	gene:Solyc12g035130.1	NA	12	-	60088930	60089281	60089869	60090117	60088489	60088767	60090656	60090725	1230	2958,1509,2051	15172,11930,16906	769,568,770	8465,5516,7120	397	500	3.986289886796681e-110	1.21183212559e-107	0.197,0.137,0.133	0.103,0.115,0.12	0.043
130	gene:Solyc08g076890.2	NA	8	+	60822304	60822415	60822541	60822625	60822030	60822163	60822748	60822769	130	2,11,0	0,4,0	1,0,0	0,7,0	260	233	7.131114072598597e-109	1.8581645812e-106	1.0,0.711,NA	1.0,0.0,NA	0.355
889	gene:Solyc03g114520.2	NA	3	+	64498113	64498233	64499254	64499350	64497796	64497854	64499435	64499574	889	4,5,11	23,7,14	33,26,36	22,16,19	269	245	6.1494714479195e-108	1.40207949013e-105	0.137,0.394,0.417	0.577,0.597,0.633	-0.286
992	gene:Solyc01g100970.2	NA	1	+	90847503	90847600	90848963	90849011	90846757	90846921	90849784	90849889	992	9,1,11	1,2,0	4,2,1	7,1,2	246	197	2.4522063873854936e-100	4.9698049451e-98	0.878,0.286,1.0	0.314,0.616,0.286	0.316
139	gene:Solyc08g076890.2	NA	8	+	60822304	60822415	60822541	60822577	60822030	60822163	60822748	60822769	139	2,11,0	0,5,0	1,0,0	0,7,0	260	185	6.292341495145918e-100	1.14772308871e-97	1.0,0.61,NA	1.0,0.0,NA	0.305
1549	gene:Solyc05g050360.2	NA	5	+	60472259	60472371	60472371	60472463	60471548	60471844	60472647	60472884	1549	21,11,11	48,19,31	38,22,56	41,28,36	261	241	2.013098302720997e-95	3.33808300378e-93	0.288,0.348,0.247	0.461,0.42,0.59	-0.196
2237	gene:Solyc05g052630.2	NA	5	-	62847187	62847237	62847812	62847846	62846079	62846323	62849168	62849284	2237	2,0,1	72,50,80	3,6,7	75,43,61	183	199	1.2559122390028634e-93	1.90898660328e-91	0.029,0.0,0.013	0.042,0.132,0.111	-0.081
1936	gene:Solyc11g013400.1	NA	11	+	6414684	6414893	6414938	6414986	6409787	6409882	6415105	6415189	1936	107,65,77	45,34,38	58,66,68	8,17,15	358	197	5.10774437154055e-93	7.16655825668e-91	0.567,0.513,0.527	0.8,0.681,0.714	-0.196
1603	gene:Solyc02g071230.1	NA	2	+	40702753	40702893	40706412	40706642	40700469	40700518	40707276	40707444	1603	5,0,4	17,8,8	0,2,0	23,9,19	289	379	8.350278677957638e-93	1.08792202204e-90	0.278,0.0,0.396	0.0,0.226,0.0	0.149
1003	gene:Solyc06g054140.2	NA	6	+	36965177	36965243	36965487	36965575	36963980	36964025	36967925	36968169	1003	20,9,16	4,2,0	4,2,2	4,2,4	215	237	1.4949575701299446e-88	1.81786840528e-86	0.846,0.832,1.0	0.524,0.524,0.355	0.425
2075	gene:Solyc02g063070.2	NA	2	-	35119055	35119137	35119137	35119178	35115154	35115268	35119255	35119758	2075	269,151,163	958,682,999	143,137,192	1284,920,1029	190	231	1.7206590308031886e-88	1.96155129512e-86	0.255,0.212,0.166	0.119,0.153,0.185	0.059
1359	gene:Solyc08g065350.2	NA	8	+	53261822	53262038	53262209	53262343	53260392	53260448	53262894	53262957	1359	42,16,39	39,21,41	8,6,6	31,8,21	365	283	9.975995952718905e-88	1.0703656834e-85	0.455,0.371,0.424	0.167,0.368,0.181	0.178
1430	gene:Solyc01g112290.2	NA	1	+	98358812	98358934	98359234	98359412	98353985	98354104	98362364	98362483	1430	260,173,154	64,38,42	157,116,91	19,9,17	271	327	1.6620378997739931e-82	1.6841984051e-80	0.831,0.846,0.816	0.909,0.94,0.866	-0.074
646	gene:Solyc07g017520.2	NA	7	-	7470685	7470737	7470771	7470778	7470059	7470148	7470888	7470993	646	2,1,7	41,27,21	1,0,0	23,27,22	156	201	2.8667605090502697e-81	2.75209008869e-79	0.059,0.046,0.3	0.053,0.0,0.0	0.117
1192	gene:Solyc04g008990.2	NA	4	-	2576797	2576877	2577923	2577991	2576161	2576214	2578072	2578353	1192	2,1,0	4,5,0	7,1,0	2,0,1	217	229	3.618313904420752e-81	3.29990228083e-79	0.345,0.174,NA	0.787,1.0,0.0	-0.336
1428	gene:Solyc01g112290.2	NA	1	+	98358812	98358934	98359234	98359448	98353985	98354104	98362364	98362483	1428	260,173,154	68,41,44	157,116,91	22,9,18	271	363	7.455924903672029e-81	6.4760033449e-79	0.837,0.85,0.824	0.905,0.945,0.871	-0.07
1361	gene:Solyc08g065350.2	NA	8	+	53261822	53262038	53262209	53262370	53260392	53260448	53262894	53262957	1361	42,16,39	42,21,41	8,6,6	29,9,21	365	310	2.835539846315186e-80	2.35092030894e-78	0.459,0.393,0.447	0.19,0.362,0.195	0.184
1974	gene:Solyc06g005470.2	NA	6	+	483068	483303	483713	483798	482822	482884	483897	484366	1974	73,41,43	42,35,69	12,14,11	21,26,31	384	234	7.37057453558411e-79	5.84518606648e-77	0.514,0.417,0.275	0.258,0.247,0.178	0.174
1482	gene:Solyc06g071330.2	NA	6	-	43895921	43895981	43896383	43896484	43894698	43894889	43897566	43897740	1482	41,30,30	8,10,16	50,31,40	31,25,38	250	209	1.2552072220361812e-74	9.53957488747e-73	0.811,0.715,0.611	0.574,0.509,0.468	0.195
1865	gene:Solyc02g061960.2	NA	2	+	33507072	33507099	33507099	33507217	33506402	33506988	33507318	33507409	1865	44,26,46	194,110,179	46,33,38	77,80,115	176	267	3.386119176711827e-72	2.47051255133e-70	0.256,0.264,0.281	0.475,0.385,0.334	-0.131
133	gene:Solyc08g076890.2	NA	8	+	60822304	60822415	60822484	60822625	60822030	60822163	60822748	60822769	133	2,11,0	0,4,0	1,0,0	0,3,0	260	290	2.907853263720249e-71	2.02160688565e-69	1.0,0.754,NA	1.0,0.0,NA	0.377
1619	gene:Solyc08g048550.2	NA	8	+	12221491	12221635	12221938	12221996	12220537	12220892	12222111	12222201	1619	115,87,92	1,0,2	80,66,63	6,4,2	293	207	2.992510192568259e-71	2.02160688565e-69	0.988,1.0,0.97	0.904,0.921,0.957	0.059
1251	gene:Solyc02g087550.2	NA	2	-	49958076	49958126	49959119	49959260	49956732	49957679	49959485	49959601	1251	3,8,0	1,0,4	3,2,0	0,0,1	290	199	8.860158719848554e-69	5.7717605375e-67	0.673,1.0,0.0	1.0,1.0,0.0	-0.109
75	gene:Solyc03g093640.2	NA	3	-	55198151	55198205	55198350	55198403	55198010	55198070	55199155	55199220	75	119,111,131	114,81,92	87,57,82	127,71,91	202	203	1.326407739953938e-67	8.34264730233e-66	0.512,0.579,0.589	0.408,0.447,0.475	0.117
1651	gene:Solyc02g063450.2	NA	2	-	35543729	35543885	35544620	35544717	35543359	35543644	35545111	35545650	1651	1693,1351,2122	3448,2183,2622	1940,1248,1082	2020,1302,1732	246	305	2.0274303457028517e-65	1.23267765019e-63	0.378,0.434,0.501	0.544,0.543,0.436	-0.07
1256	gene:Solyc07g022770.1	NA	7	+	21545914	21546067	21548387	21548463	21545197	21545272	21549012	21549058	1256	3,3,5	4,1,3	1,0,0	0,0,5	302	225	3.053814864609535e-65	1.79682526227e-63	0.358,0.691,0.554	1.0,NA,0.0	0.034
134	gene:Solyc08g076890.2	NA	8	+	60822304	60822415	60822484	60822577	60822030	60822163	60822748	60822769	134	2,11,0	0,6,0	1,0,0	0,3,0	260	242	3.293733555813714e-65	1.87742812681e-63	1.0,0.631,NA	1.0,0.0,NA	0.316
2111	gene:Solyc01g100870.2	NA	1	-	90772164	90772219	90772227	90772325	90771064	90771135	90772963	90773125	2111	1027,586,943	229,189,376	1444,703,1317	575,306,570	247	204	2.1322121279738247e-64	1.17853179437e-62	0.787,0.719,0.674	0.675,0.655,0.656	0.065
903	gene:Solyc01g103410.2	NA	1	-	92019572	92019658	92020541	92020659	92016130	92016273	92020742	92020902	903	3386,2136,2001	1903,1763,1928	1316,902,839	1206,926,923	267	235	1.5149048172637793e-63	8.12701878438e-62	0.61,0.516,0.477	0.49,0.462,0.444	0.069
1233	gene:Solyc12g035130.1	NA	12	-	60089869	60090139	60090656	60090725	60088930	60089281	60092140	60092245	1233	2413,1553,3021	8238,4747,6545	1384,875,1100	2814,1874,2512	218	419	4.61285731677963e-63	2.40395764166e-61	0.36,0.386,0.47	0.486,0.473,0.457	-0.067
1550	gene:Solyc02g078610.2	NA	2	+	43267843	43268031	43268453	43268529	43267673	43267755	43268617	43268687	1550	102,85,51	137,168,280	76,51,44	228,191,221	337	225	7.792302910685424e-63	3.94810014141e-61	0.332,0.253,0.108	0.182,0.151,0.117	0.081
1367	gene:Solyc08g065350.2	NA	8	+	53260392	53260448	53261785	53262033	53260067	53260319	53262209	53262327	1367	94,64,106	40,25,32	53,29,64	13,6,7	205	397	3.157368760556583e-62	1.55649746466e-60	0.82,0.832,0.865	0.888,0.903,0.947	-0.074
1488	gene:Solyc03g082960.2	NA	3	-	52816867	52816935	52816935	52816984	52816722	52816777	52817217	52817271	1488	18,13,8	26,30,52	4,3,0	16,11,30	198	217	8.068194720330235e-62	3.87273346576e-60	0.431,0.322,0.144	0.215,0.23,0.0	0.151
819	gene:Solyc08g059760.2	NA	8	-	45231811	45231954	45234151	45234348	45231391	45231458	45234600	45234697	819	1,2,2	1,0,0	1,0,1	0,0,3	346	292	7.506500444086468e-61	3.51073251539e-59	0.458,1.0,1.0	1.0,NA,0.22	0.209
203	gene:Solyc08g076890.2	NA	8	+	60822508	60822577	60822598	60822634	60822352	60822373	60822748	60822769	203	0,5,1	6,2,3	0,2,0	0,2,15	218	185	3.592001825848405e-60	1.63795283259e-58	0.0,0.68,0.221	NA,0.459,0.0	0.071
1175	gene:Solyc03g059160.1	NA	3	+	27836271	27836367	27836423	27836545	27835648	27835651	27836696	27836770	1175	91,85,134	16,8,8	46,43,14	8,10,12	245	271	2.3830829564667483e-57	1.06018129575e-55	0.863,0.922,0.949	0.864,0.826,0.563	0.16
1963	gene:Solyc04g082600.2	NA	4	-	66231402	66231597	66232611	66232848	66230131	66230337	66233484	66233633	1963	142,83,60	107,71,131	70,40,36	98,69,88	386	344	9.735224746806309e-57	4.2278690329e-55	0.542,0.51,0.29	0.389,0.341,0.267	0.115
1957	gene:Solyc04g082600.2	NA	4	-	66231431	66231597	66232611	66232848	66230131	66230337	66233484	66233633	1957	142,83,60	17,6,25	70,40,36	20,14,20	386	315	1.0201308672108171e-56	4.32725279487e-55	0.872,0.919,0.662	0.741,0.7,0.595	0.139
1018	gene:Solyc05g005840.2	NA	5	+	659813	659972	660243	660410	659405	659584	660955	661216	1018	75,61,65	313,230,305	17,14,18	154,116,164	308	316	1.2283280274983707e-56	5.0919780049e-55	0.197,0.214,0.179	0.102,0.11,0.101	0.092
1388	gene:Solyc02g089220.2	NA	2	-	51096377	51096549	51096765	51096838	51094429	51094861	51097115	51097163	1388	66,32,45	61,56,89	14,16,27	57,42,51	222	321	2.5744885159887953e-56	1.04352601181e-54	0.61,0.452,0.422	0.262,0.355,0.434	0.144
1774	gene:Solyc11g069430.1	NA	11	-	54012209	54012395	54012457	54012509	54011292	54011547	54013650	54013963	1774	8337,5671,6581	4662,3652,6288	4199,2708,3922	3657,2448,3636	201	335	1.2436015015032833e-55	4.93115030161e-54	0.749,0.721,0.636	0.657,0.648,0.643	0.053
1038	gene:Solyc01g086860.2	NA	1	+	81782700	81782808	81785887	81786006	81778904	81779052	81787058	81787484	1038	1,6,2	141,65,102	4,7,4	52,41,48	257	268	8.369461511620877e-55	3.24806336111e-53	0.007,0.088,0.02	0.074,0.151,0.08	-0.063
1179	gene:Solyc03g059160.1	NA	3	+	27836271	27836370	27836423	27836545	27835648	27835651	27836696	27836770	1179	100,88,138	16,8,8	52,48,26	8,10,12	248	271	1.6478288402785555e-54	6.26174959306e-53	0.872,0.923,0.95	0.877,0.84,0.703	0.108
199	gene:Solyc08g076890.2	NA	8	+	60822508	60822577	60822577	60822634	60822352	60822373	60822748	60822769	199	0,5,1	6,0,4	0,2,0	0,0,15	218	206	3.4957243318687207e-53	1.30126554721e-51	0.0,1.0,0.191	NA,1.0,0.0	-0.103
945	gene:Solyc08g077890.2	NA	8	+	61798105	61798161	61799681	61799808	61797131	61797332	61800250	61800328	945	91,78,66	238,170,246	45,33,35	192,139,151	205	276	3.550467054429827e-52	1.29521038146e-50	0.34,0.382,0.265	0.24,0.242,0.238	0.089
1711	gene:Solyc04g008250.1	NA	4	+	1928542	1928699	1929720	1929828	1926218	1926428	1929941	1930069	1711	122,74,74	75,50,50	0,1,0	2,0,0	306	257	5.239323781413509e-52	1.87382874065e-50	0.577,0.554,0.554	0.0,1.0,NA	0.062
70	gene:Solyc03g123660.2	NA	3	+	70447247	70447302	70447574	70447613	70446853	70446910	70447784	70447848	70	113,47,24	39,20,23	28,23,25	21,18,28	204	188	5.258941653836942e-51	1.84467491858e-49	0.728,0.684,0.49	0.551,0.541,0.451	0.12
916	gene:Solyc06g011530.2	NA	6	+	8021721	8021813	8022157	8022224	8020684	8020772	8022451	8022497	916	48,29,41	103,56,101	16,7,14	80,43,27	241	216	3.321730659561927e-50	1.1431767402e-48	0.295,0.317,0.267	0.152,0.127,0.317	0.094
1191	gene:Solyc04g008990.2	NA	4	-	2576713	2576877	2577923	2577991	2576161	2576214	2578072	2578353	1191	2,1,0	5,6,0	7,1,0	4,0,0	217	313	1.4295562128341358e-48	4.8287232078e-47	0.366,0.194,NA	0.716,1.0,NA	-0.578
1028	gene:Solyc05g005840.2	NA	5	+	658912	659026	659405	659626	658355	658418	659813	659972	1028	32,21,30	133,75,109	24,11,18	25,32,30	263	370	2.0449782518645732e-47	6.78189151164e-46	0.253,0.283,0.279	0.575,0.326,0.458	-0.181
1122	gene:Solyc08g083040.2	NA	8	-	65626530	65626590	65626676	65626715	65626280	65626382	65626781	65626876	1122	18,12,20	85,59,86	6,8,2	56,39,61	188	209	2.1126316483718466e-47	6.88114308327e-46	0.191,0.184,0.205	0.106,0.186,0.035	0.084
1174	gene:Solyc03g059160.1	NA	3	+	27836271	27836367	27836423	27836531	27835648	27835651	27836696	27836770	1174	91,85,134	20,8,8	46,43,14	8,11,12	245	257	7.676586319788821e-47	2.45650762233e-45	0.827,0.918,0.946	0.858,0.804,0.55	0.16
1178	gene:Solyc03g059160.1	NA	3	+	27836271	27836370	27836423	27836531	27835648	27835651	27836696	27836770	1178	100,88,138	20,8,8	52,48,26	8,11,12	248	257	8.488390043074104e-47	2.66945231699e-45	0.838,0.919,0.947	0.871,0.819,0.692	0.107
1007	gene:Solyc08g080900.2	NA	8	-	64069060	64069076	64069464	64069525	64068121	64068201	64069617	64069691	1007	132,100,109	10,10,14	57,50,74	7,8,23	210	165	1.7037179308515693e-46	5.26708729809e-45	0.912,0.887,0.859	0.865,0.831,0.717	0.082
1471	gene:Solyc11g069530.1	NA	11	-	54143413	54143485	54143522	54143649	54143131	54143335	54143856	54144032	1471	1,1,8	1,2,0	0,0,6	2,3,3	276	221	2.1296384519032116e-46	6.47410089379e-45	0.445,0.286,1.0	0.0,0.0,0.616	0.372
250	gene:Solyc08g076890.2	NA	8	+	60822541	60822577	60822598	60822634	60822352	60822373	60822748	60822769	250	0,5,0	6,2,3	0,2,0	0,2,15	185	185	3.492059460481584e-46	1.04418302556e-44	0.0,0.714,0.0	NA,0.5,0.0	-0.012
1830	gene:Solyc08g079490.2	NA	8	-	63001677	63001689	63001825	63001899	63001519	63001584	63002094	63002177	1830	0,0,2	0,1,0	0,0,2	1,1,1	223	161	4.535235672390077e-46	1.33423707523e-44	NA,0.0,1.0	0.0,0.0,0.591	0.303
1464	gene:Solyc06g034220.2	NA	6	+	23959682	23959715	23959715	23959798	23959507	23959589	23959901	23960030	1464	42,25,49	87,46,58	25,14,23	71,40,62	182	232	6.028945309754337e-44	1.74552321349e-42	0.381,0.409,0.519	0.31,0.309,0.321	0.123
1590	gene:Solyc01g079820.2	NA	1	-	78950446	78950505	78950840	78951083	78949983	78950142	78951638	78951668	1590	14,12,14	3,1,0	5,7,3	4,3,0	392	208	9.216949098885701e-44	2.62683049318e-42	0.712,0.864,1.0	0.399,0.553,1.0	0.208
98	gene:Solyc11g012550.1	NA	11	+	5360164	5360248	5363539	5363595	5357145	5357205	5364108	5365080	98	17,13,35	4,5,5	21,10,6	1,0,2	233	205	1.4570685875530562e-43	4.08875862107e-42	0.789,0.696,0.86	0.949,1.0,0.725	-0.11
1413	gene:Solyc07g021630.2	NA	7	-	20386919	20387121	20387561	20387651	20385027	20385086	20389318	20389446	1413	56,20,22	124,52,68	0,1,0	0,1,2	239	351	1.7707343580178715e-43	4.89366586216e-42	0.399,0.361,0.322	NA,0.595,0.0	0.063
1239	gene:Solyc01g090500.2	NA	1	+	84173562	84173686	84174724	84174799	84171507	84171826	84175560	84175928	1239	0,2,2	1,0,0	4,1,0	1,3,0	273	224	1.893391628566211e-43	5.15454676195e-42	0.0,1.0,1.0	0.766,0.215,NA	0.176
1540	gene:Solyc01g100860.2	NA	1	-	90765534	90765605	90771064	90771135	90764992	90765112	90772164	90772325	1540	696,593,752	1151,1049,1491	1159,836,958	2514,1853,2342	220	220	2.072273528108596e-43	5.55856899304e-42	0.377,0.361,0.335	0.316,0.311,0.29	0.052
1126	gene:Solyc07g064980.2	NA	7	+	66924964	66925040	66925242	66925372	66924323	66924433	66926519	66927601	1126	39,35,41	4,5,7	29,26,29	6,7,15	225	279	1.3169805479784468e-42	3.48140944857e-41	0.924,0.897,0.879	0.857,0.822,0.706	0.105
1598	gene:Solyc10g005260.2	NA	10	-	205234	205326	207735	207822	204548	204601	208224	208693	1598	0,0,2	4,2,5	0,0,5	4,1,4	236	241	2.5299656749602894e-42	6.59236770161e-41	0.0,0.0,0.29	0.0,0.0,0.561	-0.09
119	gene:Solyc08g076890.2	NA	8	+	60822484	60822577	60822613	60822634	60822030	60822265	60822748	60822769	119	0,6,1	5,0,3	0,3,0	0,0,14	242	170	1.3451641931522436e-41	3.45574575818e-40	0.0,1.0,0.19	NA,1.0,0.0	-0.103
1663	gene:Solyc06g073590.2	NA	6	+	45397162	45397387	45397767	45397829	45396462	45396603	45398290	45398449	1663	852,568,963	207,113,170	709,405,561	93,69,92	374	211	9.209838137624666e-41	2.33315899486e-39	0.699,0.739,0.762	0.811,0.768,0.775	-0.051
750	gene:Solyc04g007020.2	NA	4	-	740696	740931	741004	741045	740449	740614	741507	742225	750	9,5,2	9,12,13	3,1,0	6,9,12	190	384	1.5817648012746582e-40	3.95224520209e-39	0.669,0.457,0.237	0.503,0.183,0.0	0.226
79	gene:Solyc02g084660.2	NA	2	+	47750832	47750935	47751189	47751319	47750003	47750529	47751914	47751988	79	4,5,6	3,3,6	7,0,2	0,0,2	252	279	4.90014503403164e-40	1.20781953271e-38	0.596,0.649,0.525	1.0,NA,0.525	-0.172
1581	gene:Solyc10g083960.1	NA	10	+	63659232	63659334	63659890	63659953	63658145	63658403	63660221	63660302	1581	25,8,24	3,3,6	2,5,3	3,4,2	251	212	8.847718748869802e-40	2.15176519973e-38	0.876,0.693,0.772	0.36,0.514,0.559	0.303
995	gene:Solyc01g100970.2	NA	1	+	90850740	90850826	90851452	90851609	90849997	90850045	90851705	90852225	995	2,0,4	12,2,6	0,0,1	0,4,0	235	306	1.157691327680186e-39	2.77845918643e-38	0.178,0.0,0.465	NA,0.0,1.0	-0.286
1524	gene:Solyc04g009190.2	NA	4	+	2694045	2694103	2694154	2694226	2693308	2693411	2694573	2694779	1524	4,3,2	99,37,50	0,0,1	59,49,73	207	221	2.18438631814847e-39	5.1744423952e-38	0.041,0.08,0.041	0.0,0.0,0.014	0.049
752	gene:Solyc04g007020.2	NA	4	-	740699	740946	741004	741045	740449	740614	741507	742225	752	9,5,2	15,12,13	3,1,0	6,11,13	190	396	4.948534101160947e-39	1.15719566673e-37	0.556,0.465,0.243	0.51,0.159,0.0	0.198
839	gene:Solyc01g088460.2	NA	1	+	83265387	83265530	83265708	83265950	83264526	83264777	83266367	83266608	839	14,6,6	16,13,18	4,0,2	5,4,22	292	391	2.7280642028583535e-38	6.29872038736e-37	0.54,0.382,0.309	0.517,0.0,0.109	0.202
902	gene:Solyc06g008350.2	NA	6	+	2224998	2225118	2226011	2226097	2224624	2224717	2227458	2227530	902	120,69,101	8,10,17	59,35,60	6,1,2	269	235	4.2063325064804135e-38	9.59043811478e-37	0.929,0.858,0.838	0.896,0.968,0.963	-0.067
48	gene:Solyc11g008450.1	NA	11	+	2652493	2652568	2653208	2653275	2650641	2650952	2654341	2654359	48	63,47,69	19,23,29	73,38,42	27,34,38	224	216	6.249132799358324e-38	1.40721212667e-36	0.762,0.663,0.696	0.723,0.519,0.516	0.121
1755	gene:Solyc02g068180.2	NA	2	+	38201863	38201943	38202254	38202306	38200789	38200826	38202420	38202554	1755	20,4,8	19,12,20	2,2,4	15,5,12	229	201	6.537671020350693e-38	1.45423316355e-36	0.48,0.226,0.26	0.105,0.26,0.226	0.125
1387	gene:Solyc07g017610.2	NA	7	+	7673987	7674096	7674590	7674681	7673433	7673574	7674781	7675117	1387	8,1,9	11,7,2	1,0,0	0,1,0	258	240	1.7739608818213934e-37	3.89843933547e-36	0.404,0.117,0.807	1.0,0.0,NA	-0.057
1405	gene:Solyc03g093840.1	NA	3	-	55519062	55519201	55519238	55519326	55518212	55518275	55519443	55519537	1405	10,0,5	1,0,0	22,7,11	5,3,1	237	288	7.111021131469104e-37	1.54410744569e-35	0.924,NA,1.0	0.842,0.739,0.93	0.125
2164	gene:Solyc01g103020.2	NA	1	+	91690985	91691128	91691163	91691232	91690652	91690721	91691313	91691430	2164	26,15,22	9,9,3	4,5,4	4,6,3	292	218	9.822282186276281e-37	2.10774620091e-35	0.683,0.554,0.846	0.427,0.384,0.499	0.258
818	gene:Solyc08g059760.2	NA	8	-	45231832	45231954	45234151	45234235	45231391	45231458	45234600	45234697	818	20,9,14	13,10,2	3,0,9	4,2,14	233	271	1.4088590065784259e-36	2.98809166046e-35	0.641,0.511,0.891	0.466,0.0,0.428	0.383
1171	gene:Solyc01g073650.2	NA	1	-	81025116	81025200	81025629	81025686	81023469	81023541	81026339	81026687	1171	387,332,316	494,354,529	312,197,262	474,292,548	206	233	1.973003633885586e-36	4.13650417035e-35	0.47,0.515,0.403	0.427,0.433,0.351	0.059
50	gene:Solyc03g025890.1	NA	3	+	3293327	3293397	3294370	3294527	3291785	3292748	3294620	3294815	50	0,0,2	3,4,3	0,0,4	1,4,2	219	306	6.636152613730566e-35	1.37549345085e-33	0.0,0.0,0.482	0.0,0.0,0.736	-0.085
418	gene:Solyc08g076890.2	NA	8	+	60822433	60822487	60822598	60822634	60822352	60822373	60822748	60822769	418	0,3,1	6,2,3	0,2,0	0,2,15	203	185	2.5146974911554554e-34	5.15371710547e-33	0.0,0.578,0.233	NA,0.477,0.0	0.032
403	gene:Solyc08g076890.2	NA	8	+	60822433	60822487	60822577	60822634	60822352	60822373	60822748	60822769	403	0,3,1	6,0,4	0,2,0	0,0,15	203	206	5.9411047810026075e-34	1.20406390228e-32	0.0,1.0,0.202	NA,1.0,0.0	-0.099
1397	gene:Solyc01g014850.2	NA	1	-	15592926	15593002	15595711	15596131	15586444	15587471	15597181	15597388	1397	85,58,138	5,7,6	184,69,119	5,0,5	569	225	6.8448188653303785e-34	1.37197248466e-32	0.871,0.766,0.901	0.936,1.0,0.904	-0.101
770	gene:Solyc04g049670.2	NA	4	-	42855460	42855622	42855842	42855976	42852812	42852996	42856086	42856249	770	320,160,226	584,451,701	147,117,127	508,354,394	283	311	7.698459367158666e-34	1.52630324845e-32	0.376,0.281,0.262	0.241,0.266,0.262	0.05
746	gene:Solyc04g007020.2	NA	4	-	740699	740931	741004	741045	740449	740614	741507	742225	746	9,5,2	15,13,13	3,1,0	6,9,12	190	381	8.495529118472044e-33	1.66621990453e-31	0.546,0.435,0.236	0.501,0.182,0.0	0.178
1756	gene:Solyc02g068180.2	NA	2	+	38201891	38201943	38202254	38202306	38200789	38200826	38202420	38202554	1756	1,2,3	19,12,20	2,0,0	15,5,12	201	201	8.85990320781872e-33	1.71919823947e-31	0.05,0.143,0.13	0.118,0.0,0.0	0.068
1047	gene:Solyc03g093390.2	NA	3	-	54655790	54655965	54656034	54656177	54655131	54655685	54656737	54656997	1047	0,0,2	2,8,21	11,8,1	149,94,129	292	324	9.28320161233201e-33	1.78237470957e-31	0.0,0.0,0.096	0.076,0.086,0.009	-0.025
469	gene:Solyc08g076890.2	NA	8	+	60822475	60822577	60822598	60822634	60822352	60822373	60822748	60822769	469	0,6,0	6,2,3	0,3,0	0,2,15	251	185	1.379852364365601e-32	2.62171949229e-31	0.0,0.689,0.0	NA,0.525,0.0	-0.033
872	gene:Solyc07g052670.2	NA	7	-	61117582	61117681	61117681	61117729	61116909	61116987	61118926	61118989	872	29,30,59	23,2,18	4,12,0	17,7,4	197	248	3.2923408229278416e-32	6.19095841342e-31	0.613,0.95,0.805	0.229,0.683,0.0	0.485
622	gene:Solyc02g084170.1	NA	2	-	47348600	47348709	47349067	47349171	47348378	47348504	47349780	47349903	622	4,1,1	8,11,0	0,4,2	0,6,3	253	258	4.14445387308483e-32	7.71375904542e-31	0.338,0.085,1.0	NA,0.405,0.405	0.069
1597	gene:Solyc10g005260.2	NA	10	-	205126	205326	207735	207822	204548	204601	208224	208693	1597	0,0,2	5,2,1	0,0,5	11,3,6	236	349	7.044255923505159e-32	1.29785078833e-30	0.0,0.0,0.747	0.0,0.0,0.552	0.065
1895	gene:Solyc11g072970.1	NA	11	-	56119416	56119499	56120379	56120454	56117176	56117325	56120535	56120616	1895	55,22,62	9,4,0	50,34,29	5,2,16	224	232	2.3313068103818483e-31	4.25230362214e-30	0.864,0.851,1.0	0.912,0.946,0.652	0.068
766	gene:Solyc11g073130.1	NA	11	+	56217728	56217817	56218161	56218215	56217411	56217459	56220377	56220445	766	124,68,97	102,84,130	22,22,6	58,60,46	238	203	1.5200986119172322e-30	2.74520779023e-29	0.509,0.408,0.389	0.244,0.238,0.1	0.241
1561	gene:Solyc01g095460.2	NA	1	+	86707182	86707333	86707333	86707382	86706786	86706947	86707880	86708104	1561	112,93,131	85,54,74	146,71,97	37,38,36	300	198	5.10013740555943e-30	9.12024571347e-29	0.465,0.532,0.539	0.723,0.552,0.64	-0.126
2233	gene:Solyc11g062070.1	NA	11	-	48924981	48925066	48931588	48931682	48924843	48924879	48932626	48932696	2233	34,22,43	54,20,41	39,26,47	34,16,32	243	234	7.873674934844325e-30	1.39432845448e-28	0.377,0.514,0.502	0.525,0.61,0.586	-0.109
1172	gene:Solyc03g059160.1	NA	3	+	27836271	27836367	27836423	27836591	27835648	27835651	27836696	27836770	1172	91,85,134	26,16,14	46,43,14	10,11,13	245	317	1.1991358764638996e-29	2.10309984488e-28	0.819,0.873,0.925	0.856,0.835,0.582	0.115
1609	gene:Solyc01g104170.2	NA	1	-	92636103	92636236	92637100	92637131	92635507	92635720	92637362	92637507	1609	86,78,28	5,2,4	51,26,28	0,2,0	180	282	1.8798796961334515e-29	3.26561958643e-28	0.964,0.984,0.916	1.0,0.953,1.0	-0.03
812	gene:Solyc09g055570.2	NA	9	+	42209936	42210008	42210967	42211042	42208617	42208761	42211949	42212018	812	14,1,4	131,109,178	7,1,0	133,95,135	221	224	3.854450994772882e-28	6.63256473063e-27	0.098,0.009,0.022	0.051,0.011,0.0	0.022
1426	gene:Solyc04g049010.2	NA	4	-	39180339	39180410	39187046	39187142	39178832	39178961	39192414	39192483	1426	104,91,85	54,20,29	35,40,44	9,8,10	245	220	5.404611084688238e-28	9.21309403595e-27	0.634,0.803,0.725	0.777,0.818,0.798	-0.077
1921	gene:Solyc05g041530.2	NA	5	+	52102730	52102883	52102967	52103048	52101182	52101351	52103948	52104077	1921	0,8,2	58,47,53	0,2,0	17,13,20	302	230	1.457286264416014e-27	2.4611945799e-26	0.0,0.115,0.028	0.0,0.105,0.0	0.013
950	gene:Solyc07g044830.2	NA	7	+	57879420	57879467	57881058	57881163	57878960	57879004	57881879	57882054	950	223,163,199	8,7,16	256,180,234	2,4,6	196	254	4.967825044626682e-27	8.31313108385e-26	0.973,0.968,0.942	0.994,0.983,0.981	-0.025
1339	gene:Solyc05g054940.2	NA	5	-	64734640	64734769	64735068	64735205	64733328	64733387	64736697	64736918	1339	101,62,85	117,83,151	78,37,37	116,74,99	286	278	5.569403069066019e-27	9.23508290725e-26	0.456,0.421,0.354	0.395,0.327,0.266	0.081
2140	gene:Solyc04g008340.2	NA	4	-	2003451	2003563	2004112	2004198	2002940	2003024	2004341	2005002	2140	6,3,3	5,6,11	4,0,1	0,1,2	235	261	1.7324357771930663e-26	2.84681338523e-25	0.571,0.357,0.232	1.0,0.0,0.357	-0.066
1476	gene:Solyc02g090480.2	NA	2	+	52012859	52012912	52013878	52013983	52012677	52012765	52014941	52015017	1476	4,2,14	14,17,12	3,6,16	37,38,45	202	254	2.384424333820429e-26	3.88320534365e-25	0.264,0.129,0.595	0.093,0.166,0.309	0.14
1584	gene:Solyc10g083960.1	NA	10	+	63659232	63659334	63659886	63659937	63658145	63658403	63660221	63660302	1584	25,8,24	31,33,39	2,5,3	11,8,15	251	200	2.8607187697845473e-26	4.61765578415e-25	0.391,0.162,0.329	0.127,0.332,0.137	0.095
84	gene:Solyc07g053970.2	NA	7	-	62374666	62374695	62376171	62376296	62374315	62374482	62377850	62377946	84	184,86,108	83,82,106	94,82,85	127,77,97	274	178	9.958342658698475e-26	1.59333482539e-24	0.59,0.405,0.398	0.325,0.409,0.363	0.099
711	gene:Solyc07g042510.2	NA	7	-	55782158	55782361	55782447	55782561	55781671	55782041	55783087	55783484	711	325,210,228	29,23,10	194,161,199	11,8,6	263	352	1.425903347628562e-25	2.26160670093e-24	0.937,0.924,0.968	0.959,0.964,0.978	-0.024
1006	gene:Solyc06g054140.2	NA	6	+	36965177	36965257	36965487	36965596	36963980	36964025	36967925	36968169	1006	23,14,19	26,11,6	1,2,2	14,5,8	229	258	2.7710859147172414e-25	4.35729371418e-24	0.499,0.589,0.781	0.074,0.311,0.22	0.421
404	gene:Solyc08g076890.2	NA	8	+	60822433	60822487	60822508	60822634	60822352	60822373	60822748	60822769	404	0,3,1	7,0,7	0,2,0	0,0,15	203	275	2.922925720558813e-25	4.55676625154e-24	0.0,1.0,0.162	NA,1.0,0.0	-0.113
667	gene:Solyc09g011160.2	NA	9	+	4513036	4513225	4513595	4513686	4512609	4512653	4514127	4514171	667	7,10,23	4,1,2	41,22,23	6,9,15	338	240	1.292906345575587e-24	1.99852641892e-23	0.554,0.877,0.891	0.829,0.634,0.521	0.113
1459	gene:Solyc03g117510.2	NA	3	+	66652939	66653032	66653086	66653230	66652761	66652839	66653488	66653523	1459	0,1,2	34,10,8	5,2,2	35,15,24	242	293	1.625491659858327e-24	2.49150990553e-23	0.0,0.108,0.232	0.147,0.139,0.092	-0.013
85	gene:Solyc07g053970.2	NA	7	-	62374666	62374727	62376171	62376296	62374315	62374482	62377850	62377946	85	184,86,108	122,126,161	94,82,85	189,105,139	274	210	2.598566081367445e-24	3.94982044368e-23	0.536,0.343,0.34	0.276,0.374,0.319	0.083
982	gene:Solyc01g108500.2	NA	1	-	95807251	95807456	95807753	95807846	95806892	95806975	95808000	95808478	982	7,9,0	10,1,9	2,0,3	6,4,7	242	354	2.6640699863741374e-24	4.01592037615e-23	0.506,0.929,0.0	0.328,0.0,0.385	0.241
928	gene:Solyc02g091340.2	NA	2	-	52668879	52668944	52669694	52669768	52667989	52668053	52670065	52670149	928	98,55,73	59,36,66	32,24,32	27,25,40	223	214	2.6904324795466598e-24	4.02241708417e-23	0.614,0.595,0.515	0.532,0.48,0.434	0.093
1396	gene:Solyc01g014850.2	NA	1	-	15592926	15593002	15596070	15596131	15586444	15587471	15597181	15597388	1396	249,159,306	5,7,6	348,176,315	5,0,5	210	225	7.853020452072136e-24	1.16454547192e-22	0.982,0.961,0.982	0.987,1.0,0.985	-0.016
910	gene:Solyc01g103410.2	NA	1	-	92019569	92019658	92020541	92020645	92016130	92016273	92020742	92020902	910	21,8,19	15,6,4	12,4,12	3,3,0	253	238	1.9143990979262188e-23	2.81601931824e-22	0.568,0.556,0.817	0.79,0.556,1.0	-0.135
1466	gene:Solyc04g079320.2	NA	4	+	63831853	63831941	63838616	63838683	63830386	63830647	63839944	63840063	1466	53,30,46	37,20,24	33,24,20	11,9,10	237	216	2.5860410159756358e-23	3.77355105051e-22	0.566,0.578,0.636	0.732,0.708,0.646	-0.102
1183	gene:Solyc07g022790.2	NA	7	+	21623932	21623986	21624616	21624662	21623718	21623824	21624764	21625035	1183	48,49,55	47,41,67	63,56,75	49,49,43	203	195	4.7165259005650774e-23	6.82773273225e-22	0.495,0.534,0.441	0.553,0.523,0.626	-0.077
1516	gene:Solyc02g069010.2	NA	2	+	38961247	38961315	38961939	38962068	38960327	38960648	38964738	38964827	1516	7,6,10	22,17,29	17,9,5	13,20,16	217	278	8.807184603957409e-23	1.26490588328e-21	0.29,0.311,0.306	0.626,0.366,0.286	-0.124
1130	gene:Solyc01g088000.2	NA	1	-	82846065	82846257	82846338	82846358	82845885	82845967	82846476	82846545	1130	15,16,15	0,2,0	24,13,16	7,2,9	169	341	1.3725867371423628e-22	1.95593610043e-21	1.0,0.942,1.0	0.874,0.929,0.782	0.119
1204	gene:Solyc04g076810.2	NA	4	-	61683675	61683722	61683722	61683801	61683439	61683529	61683942	61683996	1204	285,199,234	102,41,37	197,102,170	30,21,34	228	196	2.208457262278354e-22	3.12265584992e-21	0.706,0.807,0.845	0.85,0.807,0.811	-0.037
2076	gene:Solyc04g080280.2	NA	4	+	64516378	64516512	64516523	64516614	64515437	64515530	64516707	64516813	2076	268,175,255	22,10,41	141,112,132	3,4,6	283	240	4.24890363563087e-22	5.96153863953e-21	0.912,0.937,0.841	0.976,0.96,0.949	-0.065
934	gene:Solyc09g065950.2	NA	9	-	64232102	64232386	64232692	64232699	64231826	64231942	64235451	64235608	934	7,3,0	253,235,184	1,0,2	122,181,168	156	433	1.4329166528861672e-21	1.99514501898e-20	0.071,0.034,0.0	0.022,0.0,0.032	0.017
410	gene:Solyc08g076890.2	NA	8	+	60822433	60822487	60822541	60822634	60822352	60822373	60822748	60822769	410	0,3,1	6,0,9	0,2,0	0,0,15	203	242	7.674039681798768e-21	1.06041275603e-19	0.0,1.0,0.117	NA,1.0,0.0	-0.128
1299	gene:Solyc01g034150.2	NA	1	-	36255080	36255272	36255432	36255498	36251783	36251820	36256428	36256568	1299	3,12,21	6,6,4	2,0,4	0,0,10	215	341	8.353897381259604e-21	1.14567735514e-19	0.442,0.76,0.893	1.0,NA,0.388	0.004
1816	gene:Solyc02g050260.2	NA	2	+	4519847	4519896	4521431	4521555	4519647	4519713	4526458	4526740	1816	40,48,78	65,37,53	80,54,79	44,42,61	198	273	2.456897210392218e-20	3.34431381474e-19	0.459,0.641,0.67	0.715,0.639,0.641	-0.075
842	gene:Solyc01g088460.2	NA	1	+	83265387	83265530	83265708	83265935	83264526	83264777	83266367	83266608	842	14,6,6	8,9,11	4,0,2	4,1,10	292	376	2.777824315222585e-20	3.75314929701e-19	0.693,0.462,0.413	0.563,0.0,0.205	0.267
1154	gene:Solyc02g062950.2	NA	2	-	34897262	34897334	34899304	34899516	34896777	34896916	34899847	34899997	1154	3,1,2	2,2,2	9,2,8	3,1,3	361	221	3.230034709491275e-20	4.33204655155e-19	0.479,0.234,0.38	0.647,0.55,0.62	-0.241
1790	gene:Solyc03g083020.2	NA	3	+	52859889	52859962	52859997	52860104	52859069	52859104	52860746	52861035	1790	9,3,2	83,70,106	5,7,10	73,74,77	222	256	3.530343260459738e-20	4.7002526329e-19	0.111,0.047,0.021	0.073,0.098,0.13	-0.041
1953	gene:Solyc01g056690.2	NA	1	-	55934690	55934758	55935825	55935992	55934346	55934570	55937142	55937260	1953	27,10,37	15,6,18	34,17,15	7,1,12	316	217	4.180626724209015e-20	5.52569793113e-19	0.553,0.534,0.585	0.769,0.921,0.462	-0.16
2224	gene:Solyc09g092450.2	NA	9	-	71540512	71540631	71541479	71541691	71539209	71539359	71542630	71542718	2224	136,77,79	60,36,40	61,32,69	25,9,20	361	268	4.323942208339563e-20	5.67400761727e-19	0.627,0.614,0.595	0.644,0.725,0.719	-0.084
240	gene:Solyc08g076890.2	NA	8	+	60822541	60822577	60822613	60822634	60822030	60822265	60822748	60822769	240	0,5,0	5,0,3	0,2,2	0,0,14	185	170	6.695630289377623e-20	8.72344974845e-19	0.0,1.0,0.0	NA,1.0,0.116	-0.225
1565	gene:Solyc12g100360.1	NA	12	+	67140877	67141034	67141320	67141467	67139859	67139997	67141892	67142129	1565	2,0,3	4,0,0	0,0,4	4,3,8	306	296	7.451221883679922e-20	9.63902745804e-19	0.326,NA,1.0	0.0,0.0,0.326	0.554
1113	gene:Solyc06g065700.2	NA	6	+	41136557	41136674	41137725	41137991	41136262	41136339	41138103	41138199	1113	122,80,105	371,260,409	70,52,87	338,221,321	266	415	1.7838324199119738e-19	2.29134530558e-18	0.339,0.324,0.286	0.244,0.269,0.297	0.046
1568	gene:Solyc12g100360.1	NA	12	+	67140877	67141034	67141313	67141467	67139859	67139997	67141892	67142129	1568	2,0,3	8,0,0	0,0,4	10,3,12	306	303	2.487441030625868e-19	3.17279191599e-18	0.198,NA,1.0	0.0,0.0,0.248	0.516
1469	gene:Solyc01g058140.2	NA	1	+	65433873	65433999	65433999	65434072	65433397	65433564	65435928	65436097	1469	9,5,6	83,73,138	14,3,7	50,29,47	275	222	4.307422870304339e-19	5.45606896905e-18	0.08,0.052,0.034	0.184,0.077,0.107	-0.067
742	gene:Solyc04g007020.2	NA	4	-	740830	740946	741004	741045	740449	740614	741507	742225	742	9,5,2	2,4,2	3,1,0	4,2,0	190	265	4.625154132784065e-19	5.8181249229e-18	0.863,0.635,0.582	0.511,0.411,NA	0.232
1229	gene:Solyc12g035130.1	NA	12	-	60088930	60089281	60089869	60090139	60088489	60088767	60090656	60090725	1229	7793,4204,7104	15172,11930,16906	3214,1998,2587	8465,5516,7120	419	500	7.260571193625552e-19	9.07074099806e-18	0.38,0.296,0.334	0.312,0.302,0.302	0.031
2025	gene:Solyc03g113770.2	NA	3	-	63823068	63823164	63823565	63823665	63822287	63822609	63823739	63823844	2025	3,3,5	34,26,50	4,2,3	10,9,13	249	245	8.295445704371621e-19	1.02931244658e-17	0.08,0.102,0.09	0.282,0.179,0.185	-0.125
2042	gene:Solyc12g035400.1	NA	12	-	58639096	58639320	58639411	58639664	58638854	58639010	58639854	58639971	2042	1281,802,1022	134,92,38	134,76,100	8,2,0	402	373	1.6560940031648324e-18	2.04102396066e-17	0.899,0.89,0.961	0.94,0.972,1.0	-0.054
2230	gene:Solyc12g099970.1	NA	12	+	66902657	66902732	66903211	66903336	66901201	66901408	66903427	66903606	2230	1,4,0	4,3,10	5,0,3	5,3,2	224	274	1.7134942252262103e-18	2.09759293075e-17	0.234,0.62,0.0	0.55,0.0,0.647	-0.114
1798	gene:Solyc10g045540.1	NA	10	+	34550560	34550704	34557468	34557591	34549919	34550002	34561244	34561427	1798	21,31,22	44,38,37	20,13,14	35,49,28	293	272	2.092185642879285e-18	2.52724941233e-17	0.307,0.431,0.356	0.347,0.198,0.317	0.077
2170	gene:Solyc04g045530.2	NA	4	+	33716542	33716551	33716551	33716604	33716329	33716465	33716677	33716781	2170	2,0,0	2,3,2	5,0,5	6,0,0	158	202	2.0868773681257872e-18	2.52724941233e-17	0.561,0.0,0.0	0.516,NA,1.0	-0.571
1812	gene:Solyc01g096710.2	NA	1	-	87730030	87730096	87730756	87730882	87728267	87728375	87731292	87731386	1812	13,23,18	46,24,50	26,24,11	48,21,21	275	215	2.7489709383266896e-18	3.29876512599e-17	0.181,0.428,0.22	0.297,0.472,0.291	-0.077
652	gene:Solyc02g067840.2	NA	2	+	37950698	37950784	37951361	37951667	37950002	37950313	37951825	37951909	652	160,68,130	900,802,1082	96,95,112	1173,810,939	235	455	4.0068353103992125e-18	4.77677621318e-17	0.256,0.141,0.189	0.137,0.185,0.188	0.025
1460	gene:Solyc03g117510.2	NA	3	+	66652939	66653032	66653086	66653189	66652761	66652839	66653488	66653523	1460	0,1,2	52,27,15	5,2,2	67,40,67	242	252	4.906167658482976e-18	5.81094143446e-17	0.0,0.037,0.122	0.072,0.049,0.03	0.003
1031	gene:Solyc05g005840.2	NA	5	+	658912	659026	659405	659609	658355	658418	659813	659972	1031	32,21,30	105,60,86	24,11,18	23,24,23	263	353	1.1707800176521303e-17	1.3777437111e-16	0.29,0.32,0.319	0.583,0.381,0.512	-0.182
929	gene:Solyc02g091340.2	NA	2	-	52669694	52669768	52670065	52670149	52668879	52668944	52670551	52670656	929	68,44,52	33,25,56	35,17,19	37,41,45	233	223	1.289478777203461e-17	1.50769826258e-16	0.664,0.627,0.471	0.475,0.284,0.288	0.238
1357	gene:Solyc09g082160.2	NA	9	-	67981577	67981622	67983901	67984007	67980098	67980207	67984389	67984562	1357	32,19,15	23,18,22	15,15,20	17,11,2	255	194	1.455756141806367e-17	1.69127337749e-16	0.514,0.445,0.342	0.402,0.509,0.884	-0.165
1457	gene:Solyc03g117510.2	NA	3	+	66652932	66653032	66653086	66653230	66652761	66652839	66653488	66653523	1457	0,4,7	34,10,8	1,2,2	35,15,24	249	293	1.8772328448649672e-17	2.16713462597e-16	0.0,0.32,0.507	0.033,0.136,0.089	0.19
5	gene:Solyc12g019410.1	NA	12	-	10202908	10203029	10203344	10203430	10202561	10202641	10203676	10203781	5	38,21,20	92,69,79	22,10,16	121,54,81	235	270	2.1502869512085323e-17	2.4667442761e-16	0.322,0.259,0.225	0.173,0.175,0.185	0.091
1472	gene:Solyc02g071800.2	NA	2	+	41151557	41151791	41152064	41152130	41151377	41151449	41152971	41153052	1472	26,7,22	42,24,62	8,4,2	27,15,8	383	215	2.1767212201013976e-17	2.48146219092e-16	0.258,0.141,0.166	0.143,0.13,0.123	0.056
1799	gene:Solyc02g093700.2	NA	2	+	54449803	54449921	54450141	54450231	54449607	54449650	54450357	54450619	1799	0,6,1	1,1,1	7,1,5	4,2,3	267	239	4.179174913176552e-17	4.73466772772e-16	0.0,0.843,0.472	0.61,0.309,0.599	-0.068
1176	gene:Solyc03g059160.1	NA	3	+	27836271	27836370	27836423	27836591	27835648	27835651	27836696	27836770	1176	100,88,138	26,16,14	52,48,26	10,11,13	248	317	6.322972222246611e-17	7.11919835394e-16	0.831,0.875,0.926	0.869,0.848,0.719	0.065
1434	gene:Solyc02g070630.2	NA	2	+	40327292	40327368	40327764	40327879	40325983	40326402	40329684	40330040	1434	83,36,69	279,207,287	50,39,38	282,189,198	225	264	7.451434071209804e-17	8.33829186864e-16	0.259,0.169,0.22	0.172,0.195,0.184	0.032
2195	gene:Solyc01g087370.2	NA	1	-	82325821	82326024	82328213	82328320	82314087	82314163	82330207	82330334	2195	7,2,5	34,32,22	0,3,0	5,5,9	256	352	7.849334207077693e-17	8.72999121568e-16	0.221,0.079,0.238	0.0,0.452,0.0	0.029
563	gene:Solyc03g006190.2	NA	3	-	827859	827920	828092	828132	827674	827686	831890	832088	563	4,1,0	14,8,7	6,1,2	15,3,6	189	210	1.3420821596404908e-16	1.48361082375e-15	0.241,0.122,0.0	0.308,0.27,0.27	-0.162
1144	gene:Solyc01g080760.2	NA	1	-	79981261	79981503	79985502	79986522	79980198	79980402	79986680	79987251	1144	190,126,163	21,21,32	138,102,118	19,27,29	1169	391	1.7784947674603526e-16	1.95420147943e-15	0.752,0.667,0.63	0.708,0.558,0.576	0.069
1074	gene:Solyc05g015710.2	NA	5	-	11757559	11757649	11757799	11757856	11755996	11756260	11758143	11758617	1074	0,2,4	7,3,11	0,4,3	2,4,3	206	239	2.2162285709695762e-16	2.42059934937e-15	0.0,0.436,0.297	0.0,0.537,0.537	-0.114
507	gene:Solyc08g076890.2	NA	8	+	60822304	60822385	60822457	60822634	60822030	60822247	60822748	60822769	507	30,0,0	202,547,442	44,34,0	485,515,302	230	326	4.0051258017895295e-16	4.34842229909e-15	0.174,0.0,0.0	0.114,0.086,0.0	-0.009
1253	gene:Solyc01g067720.2	NA	1	-	76662607	76662659	76663044	76663123	76662395	76662457	76663242	76663454	1253	13,2,1	2,6,6	3,0,1	17,4,1	228	201	4.460803970500075e-16	4.81450085337e-15	0.851,0.227,0.128	0.135,0.0,0.469	0.201
729	gene:Solyc11g039950.1	NA	11	-	40563512	40563658	40567599	40567679	40563334	40563382	40569929	40570089	729	6,6,0	14,11,5	6,5,1	3,4,7	229	295	1.0999663635964722e-15	1.18019920424e-14	0.356,0.413,0.0	0.72,0.617,0.155	-0.241
723	gene:Solyc07g042510.2	NA	7	-	55782203	55782361	55782447	55782561	55781671	55782041	55783087	55783484	723	325,210,228	436,246,273	194,161,199	243,137,206	263	307	1.2521522865408945e-15	1.33562910564e-14	0.465,0.499,0.494	0.482,0.578,0.53	-0.044
504	gene:Solyc08g076890.2	NA	8	+	60822304	60822385	60822457	60822625	60822030	60822247	60822748	60822769	504	30,0,0	115,256,217	44,34,0	270,302,158	230	317	1.4962112472311898e-15	1.58667983427e-14	0.264,0.0,0.0	0.183,0.134,0.0	-0.018
2082	gene:Solyc04g080280.2	NA	4	+	64516335	64516512	64516523	64516614	64515437	64515530	64516707	64516813	2082	1849,884,1419	22,10,41	461,349,437	3,4,6	326	240	1.7238437021617717e-15	1.81750919812e-14	0.984,0.985,0.962	0.991,0.985,0.982	-0.009
1636	gene:Solyc02g005350.2	NA	2	-	8038704	8038786	8039461	8039523	8037966	8038335	8040664	8040788	1636	90,51,58	163,111,151	51,33,52	167,147,206	211	231	2.7266082207326682e-15	2.85823758311e-14	0.377,0.335,0.296	0.251,0.197,0.217	0.114
1582	gene:Solyc10g083960.1	NA	10	+	63659232	63659334	63659890	63659937	63658145	63658403	63660221	63660302	1582	25,8,24	24,25,36	2,5,3	10,8,15	251	196	3.239461871295425e-15	3.37644483042e-14	0.449,0.2,0.342	0.135,0.328,0.135	0.131
1151	gene:Solyc08g075890.2	NA	8	+	59981293	59981353	59981353	59981360	59981163	59981216	59981513	59981622	1151	172,133,206	45,20,25	92,71,109	28,14,23	209	156	4.315666458984377e-15	4.47259978477e-14	0.74,0.832,0.86	0.71,0.791,0.78	0.05
1280	gene:Solyc11g045370.1	NA	11	-	30712048	30712141	30713351	30713400	30710930	30711045	30714120	30714221	1280	23,16,35	27,33,48	14,12,13	32,18,33	198	242	4.939671960426477e-15	5.09037381685e-14	0.51,0.372,0.471	0.348,0.449,0.325	0.077
1716	gene:Solyc02g079060.2	NA	2	-	43689430	43689484	43690229	43690249	43689215	43689334	43690978	43691039	1716	1,1,2	19,8,13	4,3,0	10,7,10	169	203	7.815403315998673e-15	8.00859306089e-14	0.059,0.131,0.156	0.325,0.34,0.0	-0.106
356	gene:Solyc08g076890.2	NA	8	+	60822457	60822577	60822613	60822634	60822030	60822265	60822748	60822769	356	0,6,0	5,0,3	0,4,1	0,0,14	269	170	1.3127693286143168e-14	1.33770461195e-13	0.0,1.0,0.0	NA,1.0,0.043	-0.188
2084	gene:Solyc04g080280.2	NA	4	+	64516331	64516512	64516523	64516614	64515437	64515530	64516707	64516813	2084	1864,894,1440	22,10,41	464,350,440	3,4,6	330	240	1.5408653097880315e-14	1.56141018059e-13	0.984,0.985,0.962	0.991,0.985,0.982	-0.009
1558	gene:Solyc06g007700.2	NA	6	-	1686152	1686208	1687190	1687308	1685816	1686053	1687658	1687801	1558	3,0,2	14,0,15	2,0,0	11,6,12	267	205	1.6177333834768733e-14	1.63024623838e-13	0.141,NA,0.093	0.122,0.0,0.0	0.076
599	gene:Solyc03g119780.2	NA	3	-	68351554	68351712	68351802	68352031	68351391	68351460	68352756	68352810	599	24,3,12	2,1,0	2,1,0	1,0,1	378	307	3.043196283641162e-14	3.04988462712e-13	0.907,0.709,1.0	0.619,1.0,0.0	0.332
1671	gene:Solyc11g030380.1	NA	11	-	21600015	21600124	21601637	21601766	21599437	21599519	21602636	21602848	1671	8,0,13	179,120,197	1,0,4	118,53,153	278	258	3.3402539338024934e-14	3.32930228156e-13	0.04,0.0,0.058	0.008,0.0,0.024	0.022
1077	gene:Solyc01g104880.2	NA	1	-	93205431	93205456	93206449	93206529	93204456	93204516	93207085	93207307	1077	77,47,55	20,18,15	86,38,45	12,16,7	229	174	3.469480979800577e-14	3.43931157998e-13	0.745,0.665,0.736	0.845,0.643,0.83	-0.057
506	gene:Solyc08g076890.2	NA	8	+	60822304	60822385	60822484	60822625	60822030	60822247	60822748	60822769	506	30,0,0	0,4,1	44,34,0	0,3,0	230	290	3.8763494934034213e-14	3.82187106809e-13	1.0,0.0,0.0	1.0,0.935,NA	-0.634
962	gene:Solyc06g076040.2	NA	6	-	47212926	47213090	47213712	47213762	47212648	47212765	47214537	47215110	962	2,0,0	3,3,15	0,2,1	20,8,6	199	313	1.1214820156173109e-13	1.09977591209e-12	0.512,0.0,0.0	0.0,0.282,0.208	0.007
2246	gene:Solyc02g094640.2	NA	2	+	55233896	55233979	55234515	55234595	55230717	55230886	55234668	55234757	2246	59,37,57	93,63,88	24,18,15	70,31,39	232	229	1.4159826275208693e-13	1.3811509693e-12	0.385,0.367,0.39	0.253,0.364,0.275	0.083
1583	gene:Solyc10g083960.1	NA	10	+	63659232	63659334	63659886	63659953	63658145	63658403	63660221	63660302	1583	25,8,24	8,11,9	2,5,3	3,4,3	251	216	2.8066161565881985e-13	2.72301482426e-12	0.729,0.385,0.696	0.365,0.518,0.463	0.155
1877	gene:Solyc12g098910.1	NA	12	+	66275825	66276005	66276312	66276548	66275445	66275526	66277024	66277132	1877	37,33,26	75,51,37	23,18,35	40,23,31	329	385	2.863924426415e-13	2.76391436708e-12	0.366,0.431,0.451	0.402,0.478,0.569	-0.067
844	gene:Solyc07g052570.2	NA	7	-	61058471	61058614	61058653	61058711	61057358	61057446	61058862	61058894	844	2,1,1	44,38,45	4,0,2	21,13,28	207	292	3.242262761973044e-13	3.11257225149e-12	0.06,0.036,0.03	0.212,0.0,0.092	-0.059
1162	gene:Solyc08g083280.2	NA	8	+	65785227	65785289	65785369	65785469	65785065	65785141	65785559	65785721	1162	109,83,105	1,0,6	211,121,210	9,5,6	211	249	3.8733508520224093e-13	3.69894866706e-12	0.992,1.0,0.954	0.965,0.966,0.976	0.013
1701	gene:Solyc01g066310.2	NA	1	+	73964780	73964841	73964841	73965087	73964272	73964464	73966729	73966814	1701	250,159,230	26,20,12	182,87,168	4,7,3	210	395	5.131491696365544e-13	4.87491711155e-12	0.948,0.937,0.973	0.988,0.959,0.991	-0.027
1276	gene:Solyc10g011980.2	NA	10	+	4274122	4274249	4275026	4275128	4272368	4273262	4276207	4276978	1276	0,0,2	4,11,9	0,0,4	6,1,11	276	251	5.28269195448883e-13	4.99255446891e-12	0.0,0.0,0.168	0.0,0.0,0.249	-0.027
875	gene:Solyc09g098530.2	NA	9	+	72333367	72333423	72333942	72334052	72332316	72333189	72334143	72334303	875	25,46,27	53,35,68	16,24,16	43,26,52	205	259	6.36187993975171e-13	5.98147887119e-12	0.373,0.624,0.334	0.32,0.538,0.28	0.064
1770	gene:Solyc08g080420.2	NA	8	+	63708597	63708613	63708630	63708766	63708465	63708522	63709979	63710037	1770	14,12,11	142,71,78	0,1,3	44,27,60	165	285	1.0972849603256091e-12	1.02638347058e-11	0.146,0.226,0.196	0.0,0.06,0.079	0.143
1067	gene:Solyc05g015710.2	NA	5	-	11757572	11757682	11757799	11757853	11755996	11756260	11758143	11758617	1067	5,4,11	20,16,29	2,4,10	15,6,5	203	259	1.1421171265059305e-12	1.06286818303e-11	0.242,0.242,0.326	0.145,0.46,0.718	-0.171
1211	gene:Solyc07g008240.2	NA	7	-	2966556	2966673	2967536	2967664	2965696	2966071	2967758	2967964	1211	69,25,29	1556,1249,1831	46,55,62	6378,4485,6033	277	266	1.320968270553805e-12	1.22306909923e-11	0.041,0.019,0.015	0.007,0.012,0.01	0.015
1914	gene:Solyc01g108280.2	NA	1	-	95634584	95634659	95634742	95634958	95634409	95634511	95635195	95635507	1914	238,174,362	341,349,521	319,225,270	365,227,381	365	224	1.621132589215662e-12	1.49340699128e-11	0.3,0.234,0.299	0.349,0.378,0.303	-0.066
963	gene:Solyc06g076040.2	NA	6	-	47212926	47213090	47214373	47214433	47212648	47212765	47214537	47215110	963	0,1,0	3,3,15	3,2,2	20,8,6	209	313	2.6156710174827156e-12	2.39747936477e-11	0.0,0.333,0.0	0.183,0.272,0.333	-0.152
1684	gene:Solyc09g018370.2	NA	9	+	14520422	14520550	14520631	14520689	14520166	14520315	14521016	14521114	1684	54,32,48	24,19,17	43,33,10	14,5,8	277	207	4.018067662222299e-12	3.66447770795e-11	0.627,0.557,0.678	0.697,0.831,0.483	-0.05
2085	gene:Solyc04g080280.2	NA	4	+	64516309	64516512	64516523	64516614	64515437	64515530	64516707	64516813	2085	3742,1863,2339	22,10,41	689,608,677	3,4,6	352	240	4.4134639240950445e-12	4.00505382963e-11	0.991,0.992,0.975	0.994,0.99,0.987	-0.004
571	gene:Solyc11g005590.1	NA	11	+	448263	448342	448622	448681	448039	448184	448970	449364	571	72,47,79	16,23,70	57,36,74	53,21,40	228	208	5.524656835755221e-12	4.98860102397e-11	0.804,0.651,0.507	0.495,0.61,0.628	0.076
617	gene:Solyc11g072590.1	NA	11	+	55764854	55764993	55765076	55765205	55764272	55764385	55765321	55765401	617	327,205,384	37,15,30	273,144,142	4,16,18	288	278	6.8755394280594835e-12	6.17782458955e-11	0.895,0.93,0.925	0.985,0.897,0.884	-0.005
656	gene:Solyc03g112640.2	NA	3	+	63020757	63020910	63021259	63021382	63020045	63020192	63021947	63022325	656	35,12,44	30,20,20	41,37,27	9,13,24	302	272	8.93763354815146e-12	7.99129587835e-11	0.512,0.351,0.665	0.804,0.719,0.503	-0.166
2171	gene:Solyc06g053420.2	NA	6	+	36193370	36193470	36196364	36196465	36193228	36193258	36198216	36198360	2171	20,10,16	26,17,47	23,21,25	71,61,55	249	250	9.2331751440436e-12	8.21527388426e-11	0.436,0.371,0.255	0.245,0.257,0.313	0.082
2199	gene:Solyc06g072400.1	NA	6	-	44664960	44665120	44665262	44665382	44664535	44664884	44665464	44665572	2199	66,41,61	10,4,17	16,5,11	2,3,0	269	309	1.0226827224054774e-11	9.0552101246e-11	0.883,0.922,0.805	0.902,0.657,1.0	0.017
739	gene:Solyc11g039950.1	NA	11	-	40563539	40563698	40567599	40567679	40563334	40563382	40569929	40570089	739	6,6,0	12,9,9	6,5,1	8,2,6	229	308	1.5462114036741695e-11	1.36245874411e-10	0.402,0.473,0.0	0.502,0.771,0.183	-0.194
2055	gene:Solyc02g090390.2	NA	2	-	51945956	51946021	51946939	51947081	51945810	51945875	51947634	51948136	2055	8,1,4	21,11,9	8,2,4	7,7,7	291	214	1.8171531129241926e-11	1.59350349903e-10	0.219,0.063,0.246	0.457,0.174,0.296	-0.133
30	gene:Solyc06g084160.2	NA	6	+	49374228	49374291	49374505	49374630	49373255	49373402	49374713	49374992	30	335,206,298	332,172,308	270,115,206	267,166,208	212	274	2.4947719092732834e-11	2.17725548446e-10	0.566,0.608,0.556	0.567,0.472,0.561	0.043
1503	gene:Solyc09g065540.2	NA	9	+	63664670	63664730	63668180	63668378	63664497	63664593	63670109	63670214	1503	137,70,105	38,25,27	37,16,32	6,10,3	209	347	3.0431037934806435e-11	2.64315300919e-10	0.857,0.823,0.866	0.911,0.727,0.947	-0.013
1922	gene:Solyc05g041530.2	NA	5	+	52102806	52102883	52102967	52103048	52101182	52101351	52103948	52104077	1922	33,38,22	58,47,53	14,13,14	17,13,20	226	230	3.855629397295338e-11	3.33301801927e-10	0.367,0.451,0.297	0.456,0.504,0.416	-0.087
1069	gene:Solyc05g015710.2	NA	5	-	11757572	11757682	11757799	11757856	11755996	11756260	11758143	11758617	1069	0,2,4	20,16,29	0,4,3	15,6,5	206	259	4.56143891807717e-11	3.92455876725e-10	0.0,0.136,0.148	0.0,0.456,0.43	-0.201
20	gene:Solyc06g084160.2	NA	6	+	49374240	49374291	49374505	49374634	49373255	49373402	49374713	49374992	20	0,0,3	7,0,2	1,0,0	0,0,1	200	278	7.054836265693087e-11	6.04132457682e-10	0.0,NA,0.676	1.0,NA,0.0	-0.162
1998	gene:Solyc09g091550.2	NA	9	+	70803658	70803805	70804156	70804411	70802563	70802704	70804531	70805153	1998	0,2,2	4,4,2	132,72,90	48,88,62	296	404	8.418359408522709e-11	7.17527456128e-10	0.0,0.406,0.577	0.79,0.528,0.665	-0.333
891	gene:Solyc02g022930.2	NA	2	-	24434784	24434927	24436185	24436281	24430060	24430145	24437102	24437185	891	45,41,60	62,28,34	23,11,16	34,14,41	245	292	9.030244860676349e-11	7.66100773296e-10	0.464,0.636,0.678	0.446,0.484,0.317	0.177
1512	gene:Solyc12g005770.1	NA	12	-	422998	423220	424853	425083	422665	422884	426706	426833	1512	12,8,2	21,15,25	2,1,2	12,10,4	379	371	1.004541041348223e-10	8.48279101583e-10	0.359,0.343,0.073	0.14,0.089,0.329	0.072
900	gene:Solyc06g007660.1	NA	6	-	1667619	1667706	1667990	1668068	1667106	1667396	1668169	1668200	900	0,0,9	0,1,0	4,0,0	2,1,1	227	236	1.1442840874126093e-10	9.61831417254e-10	NA,0.0,1.0	0.675,0.0,0.0	0.275
1789	gene:Solyc03g083020.2	NA	3	+	52859858	52859962	52859997	52860102	52859069	52859104	52860746	52861035	1789	1,1,2	0,0,2	0,3,5	0,5,4	253	254	1.5721085580753647e-10	1.31537890364e-09	1.0,1.0,0.501	NA,0.376,0.557	0.367
1382	gene:Solyc10g005310.2	NA	10	-	226636	226649	226657	226728	226487	226547	226816	226887	1382	58,23,36	5,1,1	44,35,24	0,2,1	220	162	2.2416909422315745e-10	1.86705218202e-09	0.895,0.944,0.964	1.0,0.928,0.946	-0.024
981	gene:Solyc08g006600.2	NA	8	-	1193044	1193093	1194283	1194387	1190140	1190280	1194491	1194534	981	81,62,86	18,15,56	40,29,17	11,8,26	253	198	2.291002521546556e-10	1.89944936332e-09	0.779,0.764,0.546	0.74,0.739,0.338	0.091
1402	gene:Solyc12g098430.1	NA	12	+	65935703	65935731	65936658	65936733	65935216	65935269	65937149	65937254	1402	48,51,46	78,36,26	36,36,46	32,21,32	177	224	2.380660808512786e-10	1.96485308359e-09	0.438,0.642,0.691	0.587,0.684,0.645	-0.048
1670	gene:Solyc11g030380.1	NA	11	-	21600015	21600124	21601637	21601665	21599437	21599519	21602636	21602848	1670	58,29,66	179,120,197	21,19,34	118,53,153	177	258	2.3991311730977925e-10	1.97117804492e-09	0.321,0.26,0.328	0.206,0.343,0.245	0.038
728	gene:Solyc11g039950.1	NA	11	-	40563512	40563658	40569929	40570089	40563334	40563382	40570426	40570638	728	192,98,134	4,5,1	111,105,115	2,0,3	309	295	2.517231564219142e-10	2.05893738706e-09	0.979,0.949,0.992	0.981,1.0,0.973	-0.011
138	gene:Solyc08g076890.2	NA	8	+	60822304	60822415	60822541	60822646	60822030	60822163	60822748	60822769	138	2,11,0	0,0,0	1,0,0	0,7,0	260	254	2.716945512748562e-10	2.21236991752e-09	1.0,1.0,NA	1.0,0.0,NA	0.5
917	gene:Solyc02g064960.2	NA	2	+	36075303	36075449	36075539	36075584	36074876	36074964	36075664	36075756	917	122,78,141	21,17,15	88,60,56	19,15,9	295	194	3.2864221869623693e-10	2.66419291956e-09	0.793,0.751,0.861	0.753,0.725,0.804	0.041
1528	gene:Solyc02g076810.2	NA	2	+	41924256	41924371	41924551	41924628	41921503	41922680	41924924	41925184	1528	1,0,0	7,1,6	2,0,0	0,0,4	264	226	4.197199767738081e-10	3.38747450281e-09	0.109,0.0,0.0	1.0,NA,0.0	-0.464
127	gene:Solyc08g076890.2	NA	8	+	60822304	60822415	60822541	60822607	60822030	60822163	60822748	60822769	127	2,11,0	0,0,0	1,0,0	0,6,0	260	215	5.2056883281637e-10	4.18289670069e-09	1.0,1.0,NA	1.0,0.0,NA	0.5
129	gene:Solyc08g076890.2	NA	8	+	60822304	60822415	60822541	60822676	60822030	60822163	60822748	60822769	129	2,11,0	0,0,1	1,0,0	0,7,0	260	284	5.350257202142677e-10	4.28020576171e-09	1.0,1.0,0.0	1.0,0.0,NA	0.167
1064	gene:Solyc05g015710.2	NA	5	-	11757572	11757649	11757799	11757856	11755996	11756260	11758143	11758617	1064	0,2,4	27,24,38	0,4,3	23,9,6	206	226	5.647666676132921e-10	4.49840350099e-09	0.0,0.084,0.104	0.0,0.328,0.354	-0.165
1714	gene:Solyc11g012900.1	NA	11	-	5685619	5685719	5687380	5687447	5684908	5685072	5690117	5690254	1714	142,67,87	184,129,170	75,59,58	131,126,117	216	249	5.738177102811665e-10	4.55062392849e-09	0.471,0.375,0.371	0.398,0.351,0.364	0.035
2231	gene:Solyc12g099970.1	NA	12	+	66902657	66902732	66903211	66903291	66901201	66901408	66903427	66903606	2231	1,4,0	3,3,7	5,0,3	5,4,2	224	229	5.994181738274533e-10	4.73306817775e-09	0.254,0.577,0.0	0.506,0.0,0.605	-0.093
2235	gene:Solyc05g052630.2	NA	5	-	62847507	62847605	62847812	62847846	62846079	62846323	62849168	62849284	2235	2,0,1	1,2,3	3,6,7	4,0,5	183	247	8.107201835163136e-10	6.37393799454e-09	0.73,0.0,0.31	0.503,1.0,0.654	-0.372
730	gene:Solyc11g039950.1	NA	11	-	40563512	40563698	40567599	40567679	40563334	40563382	40569929	40570089	730	6,6,0	28,32,11	6,5,1	16,7,17	229	335	8.403485971715091e-10	6.57852292378e-09	0.239,0.215,0.0	0.354,0.511,0.079	-0.163
45	gene:Solyc08g061100.2	NA	8	-	46659908	46660035	46660053	46660259	46658542	46659454	46660372	46660569	45	1419,884,1568	888,472,877	1447,1041,1399	786,502,729	355	276	9.245682048987544e-10	7.2068906228e-09	0.554,0.593,0.582	0.589,0.617,0.599	-0.025
791	gene:Solyc07g052420.2	NA	7	-	60935272	60935392	60935816	60935906	60933324	60933525	60935971	60936034	791	2,0,1	2,0,0	3,0,1	0,0,4	239	269	1.2769196538384515e-09	9.91106999405e-09	0.53,NA,1.0	1.0,NA,0.22	0.155
1527	gene:Solyc02g076810.2	NA	2	+	41924256	41924371	41924551	41924708	41921503	41922680	41924924	41925184	1527	1,0,0	10,2,9	2,0,0	0,0,6	264	306	1.3279927406779153e-09	1.02205010928e-08	0.104,0.0,0.0	1.0,NA,0.0	-0.465
2054	gene:Solyc02g090390.2	NA	2	-	51945940	51946021	51946939	51947081	51945800	51945875	51947634	51948136	2054	8,1,4	14,9,4	8,2,4	2,4,3	291	230	1.3229049524264175e-09	1.02205010928e-08	0.311,0.081,0.441	0.76,0.283,0.513	-0.241
99	gene:Solyc11g012550.1	NA	11	+	5360151	5360248	5363539	5363595	5357145	5357205	5364108	5365080	99	0,0,0	4,5,5	1,1,6	1,0,2	246	205	1.4855417353235292e-09	1.13849921228e-08	0.0,0.0,0.0	0.455,1.0,0.714	-0.723
71	gene:Solyc03g123660.2	NA	3	+	70447066	70447302	70447574	70447613	70446853	70446910	70447784	70447848	71	18,4,3	39,20,23	11,0,3	21,18,28	385	188	1.6872485615358677e-09	1.287674216e-08	0.184,0.089,0.06	0.204,0.0,0.05	0.026
645	gene:Solyc09g056350.2	NA	9	-	48789908	48790242	48797199	48797481	48789822	48789829	48798458	48798535	645	263,135,251	235,104,162	110,68,112	63,45,83	431	483	1.7929479440271065e-09	1.36264043746e-08	0.556,0.593,0.635	0.662,0.629,0.602	-0.036
909	gene:Solyc01g103410.2	NA	1	-	92019569	92019658	92020541	92020671	92016130	92016273	92020742	92020902	909	14,2,13	15,6,4	5,1,6	3,3,0	279	238	1.878172019866017e-09	1.42148786898e-08	0.443,0.221,0.735	0.587,0.221,1.0	-0.136
1213	gene:Solyc07g008240.2	NA	7	-	2966556	2966673	2967536	2967651	2965696	2966071	2967758	2967964	1213	1181,717,596	1556,1249,1831	1897,1801,1706	6378,4485,6033	264	266	1.9083074611271654e-09	1.43832760706e-08	0.433,0.366,0.247	0.231,0.288,0.222	0.102
1360	gene:Solyc08g065350.2	NA	8	+	53261822	53262038	53262209	53262265	53260392	53260448	53262894	53262957	1360	42,16,39	7,6,18	8,6,6	16,2,7	365	205	2.1533545800330222e-09	1.61634516625e-08	0.771,0.6,0.549	0.219,0.628,0.325	0.249
1294	gene:Solyc01g034150.2	NA	1	-	36255080	36255155	36255432	36255489	36251783	36251820	36256428	36256568	1294	1,3,6	9,3,5	7,0,1	0,0,8	206	224	2.3614977583269144e-09	1.76531635704e-08	0.108,0.521,0.566	1.0,NA,0.12	-0.162
1419	gene:Solyc05g016260.2	NA	5	+	15423829	15423939	15424611	15424786	15423285	15423342	15425123	15425358	1419	9,2,12	7,12,8	0,0,2	1,7,2	259	324	2.4290725636115057e-09	1.80832941612e-08	0.617,0.173,0.652	0.0,0.0,0.556	0.295
1522	gene:Solyc02g068430.2	NA	2	-	38384106	38384145	38384410	38384506	38383652	38383808	38386445	38386559	1522	342,229,345	13,10,10	166,128,169	4,0,5	245	188	2.4388653309538806e-09	1.80832941612e-08	0.953,0.946,0.964	0.97,1.0,0.963	-0.023
2217	gene:Solyc03g122090.2	NA	3	+	70056935	70057036	70057187	70057290	70056629	70056759	70057854	70057931	2217	0,3,0	4,2,7	4,2,1	6,7,2	250	252	2.8363158339223133e-09	2.09451015428e-08	0.0,0.602,0.0	0.402,0.224,0.335	-0.12
2073	gene:Solyc05g007020.2	NA	5	-	1610461	1610526	1610742	1610838	1610233	1610313	1612488	1612548	2073	8,4,7	434,216,359	22,4,8	98,88,120	245	214	3.0497549410983757e-09	2.24304556958e-08	0.016,0.016,0.017	0.164,0.038,0.055	-0.069
629	gene:Solyc03g083150.2	NA	3	+	52978131	52978206	52984003	52984123	52977244	52977397	52984905	52985205	629	10,4,4	0,2,0	0,0,0	2,2,0	224	269	3.8071576850090624e-09	2.78885767769e-08	1.0,0.706,1.0	0.0,0.0,NA	0.902
137	gene:Solyc08g076890.2	NA	8	+	60822304	60822415	60822541	60822634	60822030	60822163	60822748	60822769	137	2,11,0	6,0,5	1,0,0	0,7,15	260	242	5.0382000748512744e-09	3.67587077461e-08	0.237,1.0,0.0	1.0,0.0,0.0	0.079
1127	gene:Solyc07g064980.2	NA	7	+	66924964	66925040	66925242	66925383	66924323	66924433	66926519	66927601	1127	39,35,41	113,131,182	29,26,29	177,163,155	225	290	5.137788131432346e-09	3.73359583734e-08	0.308,0.256,0.225	0.174,0.171,0.194	0.083
1411	gene:Solyc11g012930.1	NA	11	+	5777272	5777335	5778258	5778375	5776685	5776882	5778726	5778961	1411	671,427,664	865,537,591	1070,523,653	670,487,626	212	266	5.351827920640651e-09	3.87370401875e-08	0.493,0.499,0.585	0.667,0.574,0.567	-0.077
1727	gene:Solyc01g090230.2	NA	1	-	83878069	83878131	83883997	83884097	83877936	83877979	83888859	83888926	1727	189,120,135	131,98,109	106,90,76	144,112,156	249	211	5.4816902058171315e-09	3.95201697052e-08	0.55,0.509,0.512	0.384,0.405,0.292	0.163
505	gene:Solyc08g076890.2	NA	8	+	60822304	60822385	60822484	60822634	60822030	60822247	60822748	60822769	505	30,0,0	21,62,53	44,34,0	27,27,36	230	299	6.70279505113922e-09	4.81334573751e-08	0.65,0.0,0.0	0.679,0.621,0.0	-0.217
2116	gene:Solyc08g023470.2	NA	8	-	27662812	27662901	27663983	27664063	27662293	27662426	27664225	27664311	2116	9,1,0	3,0,14	3,1,0	5,3,1	229	238	6.739858183748291e-09	4.82098091261e-08	0.757,1.0,0.0	0.384,0.257,0.0	0.372
1039	gene:Solyc01g086860.2	NA	1	+	81782686	81782808	81785887	81786006	81778904	81779052	81787058	81787484	1039	58,101,116	141,65,102	101,74,67	52,41,48	271	268	7.311134273128596e-09	5.2091831696e-08	0.289,0.606,0.529	0.658,0.641,0.58	-0.152
2197	gene:Solyc06g072400.1	NA	6	-	44664960	44665120	44665262	44665372	44664535	44664884	44665464	44665572	2197	21,16,34	10,4,17	4,3,6	2,3,0	259	309	8.844357040950117e-09	6.27708453023e-08	0.715,0.827,0.705	0.705,0.544,1.0	-0.001
1068	gene:Solyc05g015710.2	NA	5	-	11757572	11757682	11757841	11757853	11755996	11756260	11758143	11758617	1068	0,1,0	20,16,29	2,0,0	15,6,5	161	259	1.0193080148631028e-08	7.20627061671e-08	0.0,0.091,0.0	0.177,0.0,0.0	-0.029
706	gene:Solyc07g042510.2	NA	7	-	55782158	55782203	55782203	55782361	55781671	55782041	55783087	55783484	706	436,246,273	7,6,3	243,137,206	9,7,1	307	194	1.2150340318773971e-08	8.55684198511e-08	0.975,0.963,0.983	0.945,0.925,0.992	0.02
926	gene:Solyc02g091340.2	NA	2	-	52668879	52668944	52669694	52669767	52667989	52668053	52670065	52670149	926	16,7,8	59,36,66	4,0,2	27,25,40	222	214	1.3849083683007782e-08	9.71566486069e-08	0.207,0.158,0.105	0.125,0.0,0.046	0.1
1146	gene:Solyc01g080760.2	NA	1	-	79981317	79981503	79985502	79986522	79980198	79980402	79986680	79987251	1146	190,126,163	19,14,11	138,102,118	16,16,23	1169	335	1.5756549740901716e-08	1.10114738419e-07	0.741,0.721,0.809	0.712,0.646,0.595	0.106
2030	gene:Solyc01g068060.2	NA	1	-	77086245	77086289	77086427	77086512	77084624	77084743	77088435	77088488	2030	11,1,10	3,2,9	1,10,8	5,1,1	234	193	1.7248445223463974e-08	1.2008077896e-07	0.752,0.292,0.478	0.142,0.892,0.868	-0.127
2182	gene:Solyc02g062920.2	NA	2	+	34863943	34863976	34864156	34864306	34863810	34863869	34864473	34864544	2182	4,0,3	4,0,0	4,0,0	3,1,2	182	299	1.755637469671764e-08	1.21759800178e-07	0.622,NA,1.0	0.687,0.0,0.0	0.582
2153	gene:Solyc02g084490.1	NA	2	+	47584301	47584346	47584673	47584763	47584092	47584178	47584886	47584937	2153	5,2,2	0,2,0	0,0,1	1,2,0	194	239	1.821963411312071e-08	1.25881108418e-07	1.0,0.552,1.0	0.0,0.0,1.0	0.517
1664	gene:Solyc06g073590.2	NA	6	+	45397220	45397387	45397767	45397829	45396462	45396603	45398290	45398449	1664	55,51,45	207,113,170	33,30,33	93,69,92	316	211	1.861775911107747e-08	1.2814638724e-07	0.151,0.232,0.15	0.192,0.225,0.193	-0.026
898	gene:Solyc03g093990.2	NA	3	-	55705911	55706010	55706215	55706304	55705226	55705574	55706445	55706585	898	0,1,7	18,11,9	0,1,4	18,5,16	238	248	2.0393356078351762e-08	1.39840155966e-07	0.0,0.087,0.448	0.0,0.172,0.207	0.052
1458	gene:Solyc03g117510.2	NA	3	+	66652932	66653032	66653086	66653189	66652761	66652839	66653488	66653523	1458	0,4,7	52,27,15	1,2,2	67,40,67	249	252	2.206681971450551e-08	1.50748611083e-07	0.0,0.13,0.321	0.015,0.048,0.029	0.12
1029	gene:Solyc05g005840.2	NA	5	+	658912	659026	659405	659622	658355	658418	659813	659972	1029	32,21,30	300,159,207	24,11,18	82,79,92	263	366	2.327060044441436e-08	1.5837901198e-07	0.129,0.155,0.168	0.289,0.162,0.214	-0.071
1051	gene:Solyc03g093390.2	NA	3	-	54655765	54655965	54656034	54656177	54655131	54655685	54656737	54656997	1051	0,0,2	27,40,48	11,8,1	636,356,444	292	349	2.3605924800974993e-08	1.60063965937e-07	0.0,0.0,0.047	0.02,0.026,0.003	-0.001
1759	gene:Solyc04g079090.2	NA	4	-	63677277	63677364	63677701	63677757	63677125	63677198	63679187	63679261	1759	118,103,129	78,30,22	79,33,30	16,14,11	205	236	2.494862769217921e-08	1.68541840409e-07	0.635,0.798,0.871	0.85,0.731,0.758	-0.012
1368	gene:Solyc12g089350.1	NA	12	+	64484147	64484381	64485019	64485278	64483180	64483311	64485844	64486038	1368	8,11,5	7,19,17	0,0,0	10,6,2	383	408	2.6955071307289503e-08	1.81424538983e-07	0.549,0.381,0.239	0.0,0.0,0.0	0.39
1653	gene:Solyc02g063450.2	NA	2	-	35543725	35543885	35544620	35544717	35543359	35543644	35545111	35545650	1653	1693,1351,2122	225,142,109	1940,1248,1082	88,68,52	246	309	2.83448081605235e-08	1.90076948841e-07	0.904,0.923,0.961	0.965,0.958,0.963	-0.033
1005	gene:Solyc06g054140.2	NA	6	+	36965177	36965257	36965487	36965575	36963980	36964025	36967925	36968169	1005	23,14,19	4,2,0	1,2,2	4,2,4	229	237	3.458887269500315e-08	2.31099281303e-07	0.856,0.879,1.0	0.206,0.509,0.341	0.56
1036	gene:Solyc05g005840.2	NA	5	+	659405	659476	659813	659972	658912	659026	660258	660410	1036	24,15,11	294,193,282	11,31,17	104,61,153	220	308	5.930131675839642e-08	3.94764969954e-07	0.103,0.098,0.052	0.129,0.416,0.135	-0.142
707	gene:Solyc07g042510.2	NA	7	-	55782158	55782203	55782203	55782319	55781671	55782041	55783087	55783484	707	294,184,221	7,6,3	208,110,175	9,7,1	265	194	6.419706425519145e-08	4.25801618914e-07	0.969,0.957,0.982	0.944,0.92,0.992	0.017
1234	gene:Solyc10g083710.1	NA	10	+	63474563	63474657	63475274	63475317	63473386	63473585	63475705	63475828	1234	36,13,37	5,1,3	29,8,10	3,0,1	243	192	7.207482175686259e-08	4.76320561176e-07	0.85,0.911,0.907	0.884,1.0,0.888	-0.035
2041	gene:Solyc07g066660.2	NA	7	+	68034147	68034207	68034736	68034835	68033815	68033977	68035065	68035244	2041	22,19,35	59,38,69	28,31,47	66,54,69	209	248	7.400629618233321e-08	4.87319437677e-07	0.307,0.372,0.376	0.335,0.405,0.447	-0.044
618	gene:Solyc11g072590.1	NA	11	+	55764860	55764993	55765076	55765205	55764272	55764385	55765321	55765401	618	188,124,193	37,15,30	149,85,76	4,16,18	282	278	9.100193101772252e-08	5.970774179e-07	0.834,0.891,0.864	0.973,0.84,0.806	-0.01
1326	gene:Solyc03g117420.2	NA	3	-	66568342	66568413	66569092	66569138	66567192	66567487	66569239	66569270	1326	1017,462,782	1028,592,629	238,125,153	216,115,113	195	220	1.1263060095887738e-07	7.3633769229e-07	0.527,0.468,0.584	0.554,0.551,0.604	-0.043
557	gene:Solyc03g006190.2	NA	3	-	827854	827920	828092	828132	827674	827686	831890	832088	557	4,1,0	1,2,9	6,1,2	1,0,2	189	215	1.2695675420548143e-07	8.27032570253e-07	0.82,0.363,0.0	0.872,1.0,0.532	-0.407
1055	gene:Solyc05g015710.2	NA	5	-	11757559	11757682	11757799	11757841	11755996	11756260	11758143	11758617	1055	3,2,2	0,3,6	1,4,3	0,0,0	191	272	1.3731149925685969e-07	8.91303112614e-07	1.0,0.487,0.322	1.0,1.0,1.0	-0.397
1273	gene:Solyc07g054270.2	NA	7	-	62609542	62609634	62609897	62609983	62608884	62609452	62610354	62610553	1273	176,101,153	258,195,305	66,55,78	169,169,210	235	241	1.4424463479723768e-07	9.32986574008e-07	0.412,0.347,0.34	0.286,0.25,0.276	0.096
78	gene:Solyc11g032100.1	NA	11	+	24907552	24907721	24913474	24913661	24900058	24900120	24917861	24917961	78	1,0,6	6,2,4	6,2,3	28,14,4	318	336	1.6210017211832504e-07	1.04477284079e-06	0.15,0.0,0.613	0.185,0.131,0.442	0.002
1499	gene:Solyc01g028930.2	NA	1	-	39929007	39929052	39929587	39929638	39928117	39928210	39929845	39929917	1499	49,44,43	26,18,13	60,35,21	11,7,19	200	194	1.656043344376865e-07	1.06359966906e-06	0.646,0.703,0.762	0.841,0.829,0.517	-0.025
1887	gene:Solyc11g072970.1	NA	11	-	56119747	56119813	56120379	56120447	56118457	56118516	56120535	56120616	1887	3,0,0	3,0,4	0,0,1	1,0,4	217	215	1.809073418033166e-07	1.15780698754e-06	0.498,NA,0.0	0.0,NA,0.199	0.149
1640	gene:Solyc08g076420.2	NA	8	-	60431708	60431839	60431900	60432104	60430977	60431157	60432212	60432310	1640	74,39,36	7,15,8	12,13,14	6,2,5	353	280	1.9656091225643524e-07	1.25359127257e-06	0.893,0.673,0.781	0.613,0.838,0.69	0.069
19	gene:Solyc06g084160.2	NA	6	+	49374240	49374291	49374505	49374636	49373255	49373402	49374713	49374992	19	0,0,3	7,0,1	1,0,0	0,1,1	200	280	2.0771814734546687e-07	1.32013205839e-06	0.0,NA,0.808	1.0,0.0,0.0	0.071
1062	gene:Solyc05g015710.2	NA	5	-	11757572	11757649	11757799	11757853	11755996	11756260	11758143	11758617	1062	5,4,11	27,24,38	2,4,10	23,9,6	203	226	2.4707613501310944e-07	1.56481552175e-06	0.171,0.157,0.244	0.088,0.331,0.65	-0.166
1477	gene:Solyc06g005570.2	NA	6	-	612104	612186	615264	615326	609691	609808	615550	615688	1477	0,0,0	1,0,4	0,0,6	0,0,0	211	231	2.507265909185905e-07	1.58244049078e-06	0.0,NA,0.0	NA,NA,1.0	-1.0
705	gene:Solyc07g042510.2	NA	7	-	55782158	55782203	55782203	55782281	55781671	55782041	55783087	55783484	705	221,148,170	7,6,3	172,78,135	9,7,1	227	194	2.762594503541608e-07	1.73757668085e-06	0.964,0.955,0.98	0.942,0.905,0.991	0.02
590	gene:Solyc04g005030.2	NA	4	-	39877	40055	41301	41413	39562	39629	42427	42552	590	10,11,16	37,14,56	44,7,7	21,11,13	261	327	2.874448645606171e-07	1.80171626446e-06	0.253,0.496,0.264	0.724,0.444,0.403	-0.186
586	gene:Solyc12g040810.1	NA	12	+	42548697	42548803	42549505	42549607	42548402	42548460	42549717	42549816	586	0,0,7	0,2,0	3,5,6	0,0,4	255	251	3.24317738175242e-07	2.02587518641e-06	NA,0.0,1.0	1.0,1.0,0.596	-0.365
1896	gene:Solyc11g072970.1	NA	11	-	56119416	56119499	56120379	56120447	56117176	56117325	56120535	56120616	1896	3,0,5	9,4,0	0,0,0	5,2,16	217	232	3.8651079438061627e-07	2.39794452024e-06	0.263,0.0,1.0	0.0,0.0,0.0	0.421
949	gene:Solyc01g111840.2	NA	1	+	98009671	98009758	98009829	98009910	98009503	98009579	98010225	98010258	949	103,72,85	57,50,59	94,55,51	19,10,39	236	230	3.854965537542695e-07	2.39794452024e-06	0.638,0.584,0.584	0.828,0.843,0.56	-0.142
997	gene:Solyc07g064110.2	NA	7	-	66390643	66390705	66391135	66391315	66390103	66390211	66391646	66392273	997	49,28,19	18,4,6	22,24,22	14,4,9	329	211	3.889011760565835e-07	2.40459574619e-06	0.636,0.818,0.67	0.502,0.794,0.611	0.072
477	gene:Solyc08g076890.2	NA	8	+	60822304	60822385	60822541	60822676	60822030	60822163	60822748	60822769	477	1,3,0	0,0,1	0,0,0	0,7,0	230	284	4.1759967516959264e-07	2.57331691726e-06	1.0,1.0,0.0	NA,0.0,NA	0.667
1010	gene:Solyc08g076510.2	NA	8	-	60502264	60502408	60502408	60502466	60500469	60501190	60503825	60504136	1010	8,4,4	5,0,0	1,0,0	2,2,2	207	293	4.283363983037718e-07	2.63059121383e-06	0.694,1.0,1.0	0.414,0.0,0.0	0.76
395	gene:Solyc08g076890.2	NA	8	+	60822352	60822415	60822541	60822646	60822030	60822163	60822748	60822769	395	0,3,0	0,0,0	0,0,0	0,7,0	212	254	4.3214521525283856e-07	2.64507675376e-06	NA,1.0,NA	NA,0.0,NA	1.0
1917	gene:Solyc12g096280.1	NA	12	-	65271085	65271150	65272816	65272879	65270172	65270301	65273023	65273287	1917	40,15,17	2,0,1	11,21,14	3,0,1	212	214	4.361818553761074e-07	2.66085519801e-06	0.953,1.0,0.945	0.787,1.0,0.934	0.059
386	gene:Solyc08g076890.2	NA	8	+	60822352	60822415	60822541	60822676	60822030	60822163	60822748	60822769	386	0,3,0	0,0,1	0,0,0	0,7,0	212	284	4.491188232083728e-07	2.73064244511e-06	NA,1.0,0.0	NA,0.0,NA	0.5
486	gene:Solyc08g076890.2	NA	8	+	60822304	60822385	60822541	60822646	60822030	60822163	60822748	60822769	486	1,3,0	0,0,0	0,0,0	0,7,0	230	254	4.917076596054358e-07	2.97965040239e-06	1.0,1.0,NA	NA,0.0,NA	1.0
1560	gene:Solyc06g007700.2	NA	6	-	1686152	1686205	1687190	1687308	1685816	1686053	1687658	1687801	1560	3,0,2	2,4,4	2,0,0	5,1,3	267	202	4.971943833703942e-07	3.00292236844e-06	0.532,0.0,0.274	0.232,0.0,0.0	0.191
840	gene:Solyc01g088460.2	NA	1	+	83265387	83265530	83265607	83265822	83264526	83264777	83266367	83266608	840	14,6,6	14,12,12	4,0,2	9,2,5	292	364	5.422293076267885e-07	3.26411305977e-06	0.555,0.384,0.384	0.357,0.0,0.333	0.211
1436	gene:Solyc02g070290.2	NA	2	-	40072382	40072497	40073454	40073512	40071810	40071902	40074530	40074609	1436	0,4,6	2,0,2	6,2,3	1,6,0	207	264	5.629774343985161e-07	3.37786460639e-06	0.0,1.0,0.793	0.884,0.298,1.0	-0.13
2	gene:Solyc01g103980.2	NA	1	+	92457414	92457510	92457789	92457841	92456498	92456695	92458159	92458612	2	14,1,4	49,39,46	5,6,4	13,18,13	245	201	5.801354641134511e-07	3.46940028375e-06	0.19,0.021,0.067	0.24,0.215,0.202	-0.126
384	gene:Solyc08g076890.2	NA	8	+	60822352	60822415	60822541	60822607	60822030	60822163	60822748	60822769	384	0,3,0	0,0,0	0,0,0	0,6,0	212	215	5.923522075754427e-07	3.53088374712e-06	NA,1.0,NA	NA,0.0,NA	1.0
475	gene:Solyc08g076890.2	NA	8	+	60822304	60822385	60822541	60822607	60822030	60822163	60822748	60822769	475	1,3,0	0,0,0	0,0,0	0,6,0	230	215	6.873634231125072e-07	4.08387910019e-06	1.0,1.0,NA	NA,0.0,NA	1.0
731	gene:Solyc11g039950.1	NA	11	-	40563512	40563698	40570426	40570638	40563334	40563382	40571270	40571304	731	332,188,369	21,25,4	339,222,226	9,7,13	361	335	6.997157863614638e-07	4.14377141014e-06	0.936,0.875,0.988	0.972,0.967,0.942	-0.027
1523	gene:Solyc02g068430.2	NA	2	-	38384102	38384145	38384410	38384506	38383652	38383808	38386445	38386559	1523	342,229,345	330,248,343	166,128,169	157,104,144	245	192	7.22374420335081e-07	4.26411308314e-06	0.448,0.42,0.441	0.453,0.491,0.479	-0.038
1745	gene:Solyc09g018830.2	NA	9	+	17566840	17566929	17566929	17567142	17565973	17566068	17567551	17567592	1745	21,11,12	46,20,34	7,3,7	24,11,16	238	362	8.407787262092197e-07	4.94703353744e-06	0.41,0.456,0.349	0.307,0.293,0.4	0.072
572	gene:Solyc11g005590.1	NA	11	+	448263	448342	448632	448681	448039	448184	448970	449364	572	72,47,79	5,17,59	57,36,74	33,18,26	228	198	8.623610963351787e-07	5.05770623703e-06	0.926,0.706,0.538	0.6,0.635,0.712	0.074
41	gene:Solyc09g061290.2	NA	9	-	58606270	58606379	58606379	58606391	58605135	58605213	58606482	58606532	41	12,4,10	5,3,3	9,11,15	2,0,2	161	258	8.826147104321838e-07	5.15990138407e-06	0.794,0.681,0.842	0.878,1.0,0.923	-0.161
1295	gene:Solyc01g034150.2	NA	1	-	36255080	36255155	36255432	36255498	36251783	36251820	36256428	36256568	1295	3,12,21	9,3,5	2,0,4	0,0,8	215	224	9.653569630351222e-07	5.62559457053e-06	0.258,0.806,0.814	1.0,NA,0.343	-0.045
2239	gene:Solyc05g052630.2	NA	5	-	62847187	62847237	62847812	62847932	62846079	62846323	62849168	62849284	2239	9,5,9	72,50,80	22,23,8	75,43,61	269	199	1.0105087127234328e-06	5.86996143951e-06	0.085,0.069,0.077	0.178,0.284,0.088	-0.106
2219	gene:Solyc03g122090.2	NA	3	+	70056935	70057036	70057190	70057290	70056629	70056759	70057854	70057931	2219	0,3,0	4,2,4	4,2,1	5,6,2	250	249	1.0604457920375836e-06	6.14048611008e-06	0.0,0.599,0.0	0.443,0.249,0.332	-0.142
1955	gene:Solyc04g082600.2	NA	4	-	66231431	66231597	66232611	66232863	66230131	66230337	66233484	66233633	1955	379,214,232	17,6,25	219,129,173	20,14,20	401	315	1.0789723980019427e-06	6.22507529364e-06	0.946,0.966,0.879	0.896,0.879,0.872	0.048
2053	gene:Solyc02g090390.2	NA	2	-	51945944	51946021	51946939	51947081	51945810	51945875	51947634	51948136	2053	8,1,4	15,10,4	8,2,4	2,3,3	291	226	1.0818798618875934e-06	6.22507529364e-06	0.293,0.072,0.437	0.756,0.341,0.509	-0.268
1604	gene:Solyc02g071230.1	NA	2	+	40702775	40702893	40706412	40706642	40700469	40700518	40707276	40707444	1604	1,0,8	17,8,8	0,0,0	23,9,19	267	379	1.1470098678138164e-06	6.57907546822e-06	0.077,0.0,0.587	0.0,0.0,0.0	0.221
2198	gene:Solyc06g072400.1	NA	6	-	44664960	44665120	44665262	44665319	44664535	44664884	44665464	44665572	2198	18,13,24	10,4,17	3,3,3	2,3,0	206	309	1.1958577765383724e-06	6.83775731789e-06	0.73,0.83,0.679	0.692,0.6,1.0	-0.018
68	gene:Solyc06g068670.2	NA	6	-	42569920	42569980	42570039	42570166	42569588	42569644	42570354	42570449	68	100,69,65	88,60,120	59,46,46	101,73,71	276	209	1.2181111132494826e-06	6.94323334552e-06	0.463,0.465,0.291	0.307,0.323,0.329	0.087
1102	gene:Solyc01g050070.2	NA	1	-	48380414	48380564	48390253	48390344	48378529	48378573	48396127	48396446	1102	26,15,16	4,1,11	11,10,13	0,0,0	240	299	1.2286291311678073e-06	6.98136926869e-06	0.89,0.949,0.644	1.0,1.0,1.0	-0.172
781	gene:Solyc10g050840.1	NA	10	+	50921873	50921947	50921965	50922107	50921719	50921785	50923075	50923177	781	66,37,56	7,2,3	57,40,54	6,0,2	223	291	1.2724917444676528e-06	7.20815199351e-06	0.925,0.96,0.961	0.925,1.0,0.972	-0.017
811	gene:Solyc09g055570.2	NA	9	+	42209936	42210008	42210967	42211119	42208617	42208761	42211949	42212018	811	14,1,4	9,4,7	7,1,0	1,0,1	221	301	1.5706778128182157e-06	8.8697100018e-06	0.679,0.254,0.438	0.905,1.0,0.0	-0.178
630	gene:Solyc03g083150.2	NA	3	+	52978131	52978206	52984003	52984115	52977244	52977397	52984905	52985205	630	10,4,4	4,3,0	0,0,0	1,2,0	224	261	1.602968374304001e-06	9.02411825534e-06	0.744,0.608,1.0	0.0,0.0,NA	0.784
2167	gene:Solyc01g103020.2	NA	1	+	91690985	91691040	91691163	91691232	91690652	91690721	91691313	91691430	2167	34,19,25	9,9,3	8,12,10	4,6,3	204	218	1.6310951876492325e-06	9.12612767568e-06	0.801,0.693,0.899	0.681,0.681,0.781	0.083
912	gene:Solyc03g113100.2	NA	3	-	63380709	63380758	63381689	63381758	63378294	63378783	63381861	63381950	912	7,9,2	0,0,1	0,1,0	0,0,4	218	198	1.6308440498224505e-06	9.12612767568e-06	1.0,1.0,0.645	NA,1.0,0.0	0.382
2047	gene:Solyc01g044480.2	NA	1	+	44133384	44144386	44144633	44144673	44132200	44132268	44145059	44145077	2047	67,37,54	51,29,50	29,29,21	43,28,46	11151	189	1.8065945562808411e-06	1.00771512864e-05	0.022,0.021,0.018	0.011,0.017,0.008	0.008
1814	gene:Solyc01g096710.2	NA	1	-	87730030	87730096	87730791	87730882	87728267	87728375	87731292	87731386	1814	10,11,15	46,24,50	12,14,9	48,21,21	240	215	2.0406337174899097e-06	1.13479143314e-05	0.163,0.291,0.212	0.183,0.374,0.277	-0.056
1059	gene:Solyc05g015710.2	NA	5	-	11757559	11757682	11757799	11757856	11755996	11756260	11758143	11758617	1059	0,2,4	0,3,6	0,4,3	0,0,0	206	272	2.257567617889804e-06	1.25161195594e-05	NA,0.468,0.468	NA,1.0,1.0	-0.532
1514	gene:Solyc07g066120.2	NA	7	-	67628023	67628157	67628597	67628746	67627731	67627850	67629444	67629587	1514	163,113,119	53,33,64	66,55,56	40,56,49	298	283	2.7149697369017324e-06	1.50063781821e-05	0.745,0.765,0.638	0.61,0.483,0.52	0.178
584	gene:Solyc12g040810.1	NA	12	+	42548654	42548803	42549505	42549639	42548393	42548460	42549717	42549816	584	158,107,171	146,95,160	80,122,99	73,77,94	298	283	2.99537358204144e-06	1.65062278358e-05	0.507,0.517,0.504	0.51,0.601,0.5	-0.028
1019	gene:Solyc05g005840.2	NA	5	+	658912	658995	658995	659026	658355	658425	659405	659622	1019	19,9,15	10,10,4	4,2,4	13,5,4	232	180	3.5626764387921483e-06	1.95732585071e-05	0.596,0.411,0.744	0.193,0.237,0.437	0.295
1060	gene:Solyc05g015710.2	NA	5	-	11757572	11757649	11757799	11757841	11755996	11756260	11758143	11758617	1060	3,2,2	27,24,38	1,4,3	23,9,6	191	226	3.8139800391956785e-06	2.08909897642e-05	0.116,0.09,0.059	0.049,0.345,0.372	-0.167
1131	gene:Solyc01g088000.2	NA	1	-	82846055	82846257	82846338	82846358	82845885	82845967	82846476	82846545	1131	15,16,15	0,1,0	24,13,16	6,2,9	169	351	3.967142547981796e-06	2.1664874274e-05	1.0,0.971,1.0	0.893,0.931,0.787	0.12
1931	gene:Solyc03g110940.2	NA	3	+	61665025	61665150	61666731	61666842	61663785	61663914	61667061	61667170	1931	32,27,37	40,38,37	37,30,22	33,26,29	274	260	4.095680025693105e-06	2.23000607966e-05	0.432,0.403,0.487	0.515,0.523,0.419	-0.045
743	gene:Solyc04g007020.2	NA	4	-	740830	740946	741004	741040	740449	740614	741507	742225	743	2,4,1	2,4,2	0,0,0	4,2,0	185	265	4.188999004363141e-06	2.27402803094e-05	0.589,0.589,0.417	0.0,0.0,NA	0.532
1082	gene:Solyc03g026310.2	NA	3	+	3745961	3746171	3746516	3746616	3745721	3745858	3746722	3746824	1082	13,13,11	2,2,0	1,0,2	1,0,0	359	249	4.220890054601672e-06	2.28454108593e-05	0.818,0.818,1.0	0.41,NA,1.0	0.174
1484	gene:Solyc06g005160.2	NA	6	+	183607	183681	183828	183907	183380	183446	184039	184088	1484	0,3,0	0,0,2	0,0,4	1,0,0	223	228	4.418750052885892e-06	2.38455624156e-05	NA,1.0,0.0	0.0,NA,1.0	0.0
587	gene:Solyc12g040810.1	NA	12	+	42548725	42548803	42549505	42549607	42548402	42548460	42549717	42549816	587	0,0,5	0,2,0	1,5,4	0,0,4	227	251	4.80769054471954e-06	2.58679278866e-05	NA,0.0,1.0	1.0,1.0,0.525	-0.342
1226	gene:Solyc09g064430.2	NA	9	+	61659352	61659476	61659655	61659793	61658775	61658840	61659906	61660309	1226	117,77,79	194,121,198	44,29,33	92,68,87	273	287	5.27396843583605e-06	2.82932894911e-05	0.388,0.401,0.296	0.335,0.31,0.285	0.052
951	gene:Solyc07g044830.2	NA	7	+	57879283	57879467	57881058	57881163	57878960	57879004	57881879	57882054	951	71,69,84	8,7,16	83,52,62	2,4,6	333	254	5.295902402954297e-06	2.83276421789e-05	0.871,0.883,0.8	0.969,0.908,0.887	-0.07
1057	gene:Solyc05g015710.2	NA	5	-	11757559	11757682	11757799	11757853	11755996	11756260	11758143	11758617	1057	5,4,11	0,3,6	2,4,10	0,0,0	203	272	5.326591324710894e-06	2.84084870651e-05	1.0,0.641,0.711	1.0,1.0,1.0	-0.216
959	gene:Solyc03g119090.2	NA	3	-	67793782	67793939	67794253	67794326	67793306	67793468	67796130	67796646	959	0,0,0	4,1,0	2,0,6	0,0,0	222	306	5.715765451030319e-06	3.03952075297e-05	0.0,0.0,NA	1.0,NA,1.0	-1.0
1377	gene:Solyc05g018750.2	NA	5	+	23531699	23531877	23535858	23536252	23531119	23531544	23537629	23537918	1377	6,5,4	157,91,154	4,16,4	133,115,138	327	543	5.791317411537624e-06	3.07074504612e-05	0.06,0.084,0.041	0.048,0.188,0.046	-0.032
1435	gene:Solyc04g040200.2	NA	4	-	11944876	11944958	11945353	11945489	11942957	11943222	11945897	11946377	1435	0,0,2	2,0,2	4,0,2	0,0,0	285	231	6.347834627931189e-06	3.35607256851e-05	0.0,NA,0.448	1.0,NA,1.0	-0.776
1412	gene:Solyc08g076190.2	NA	8	+	60207881	60207920	60208405	60208488	60207394	60207730	60209851	60209955	1412	3,0,0	3,1,0	4,1,0	2,1,2	188	232	6.395301309043796e-06	3.37139583459e-05	0.552,0.0,NA	0.712,0.552,0.0	-0.145
914	gene:Solyc03g113100.2	NA	3	-	63380709	63380762	63381689	63381758	63378294	63378783	63381861	63381950	914	7,9,2	1,6,4	0,1,0	6,2,0	218	202	6.8445056270623065e-06	3.59780353423e-05	0.866,0.582,0.317	0.0,0.317,NA	0.43
1400	gene:Solyc05g015630.2	NA	5	+	11598479	11598574	11599018	11599050	11598004	11598404	11600226	11600536	1400	0,0,4	3,0,0	2,4,0	0,0,0	244	181	7.405582965370297e-06	3.88154693357e-05	0.0,NA,1.0	1.0,1.0,NA	-0.5
575	gene:Solyc09g005640.2	NA	9	+	438632	438723	439430	439643	437988	438168	440983	441073	575	37,29,20	72,70,53	52,25,22	59,71,59	240	362	7.633734508375716e-06	3.98966525595e-05	0.437,0.385,0.363	0.571,0.347,0.36	-0.031
1101	gene:Solyc01g050070.2	NA	1	-	48380414	48380564	48390253	48390349	48378529	48378573	48396127	48396446	1101	70,38,36	4,1,11	43,40,46	0,0,0	245	299	8.31152061893056e-06	4.33148960255e-05	0.955,0.979,0.8	1.0,1.0,1.0	-0.089
774	gene:Solyc06g009220.2	NA	6	+	3169951	3169995	3170196	3170260	3168770	3168828	3171153	3171253	774	5,4,2	84,75,100	2,0,0	76,44,60	193	213	9.383242031693171e-06	4.87607791049e-05	0.062,0.056,0.022	0.028,0.0,0.0	0.037
906	gene:Solyc01g103410.2	NA	1	-	92016130	92016273	92019572	92019658	92012592	92012727	92020541	92020659	906	1927,1139,1096	1691,1424,1623	681,391,473	829,657,683	235	292	9.718017340087678e-06	5.03569989441e-05	0.586,0.498,0.456	0.505,0.425,0.463	0.049
1884	gene:Solyc11g072970.1	NA	11	-	56118457	56118516	56119416	56119526	56117176	56117325	56119747	56119813	1884	9,4,0	37,17,24	6,2,16	14,18,24	259	208	1.0222432285935751e-05	5.28207265993e-05	0.163,0.159,0.0	0.256,0.082,0.349	-0.122
1451	gene:Solyc03g112450.2	NA	3	-	62849233	62849293	62850835	62850880	62848646	62848729	62852871	62853054	1451	1,0,0	0,0,0	0,0,0	4,0,0	194	209	1.0406600836815478e-05	5.36204517694e-05	1.0,NA,NA	0.0,NA,NA	1.0
1004	gene:Solyc06g054140.2	NA	6	+	36965177	36965243	36965487	36965596	36963980	36964025	36967925	36968169	1004	20,9,16	26,11,6	4,2,2	14,5,8	215	258	1.1126585410643757e-05	5.71687092648e-05	0.48,0.495,0.762	0.255,0.324,0.231	0.309
938	gene:Solyc02g092920.2	NA	2	+	53874243	53874460	53875015	53875200	53872760	53872928	53875276	53875363	938	190,158,248	99,59,162	149,106,149	143,88,114	366	334	1.1585090118498726e-05	5.93573156633e-05	0.637,0.71,0.583	0.487,0.524,0.544	0.125
740	gene:Solyc04g007020.2	NA	4	-	740859	740946	741004	741045	740449	740614	741507	742225	740	9,5,2	2,0,0	3,1,0	0,1,0	190	236	1.2435596873401146e-05	6.35364949498e-05	0.848,1.0,1.0	1.0,0.554,NA	0.172
2186	gene:Solyc01g087370.2	NA	1	-	82322628	82322699	82325821	82326024	82314087	82314163	82328213	82328315	2186	39,28,25	8,8,2	8,5,11	2,5,2	352	220	1.2852119697140324e-05	6.54811908592e-05	0.753,0.686,0.887	0.714,0.385,0.775	0.151
1679	gene:Solyc11g005550.1	NA	11	+	405551	405776	406304	406407	403707	403916	406874	406982	1679	1,0,7	57,37,92	6,6,0	84,40,81	374	252	1.2995497895478962e-05	6.60272650734e-05	0.012,0.0,0.049	0.046,0.092,0.0	-0.026
2183	gene:Solyc06g051430.2	NA	6	+	34850916	34850982	34851343	34851471	34850291	34850395	34851839	34851928	2183	0,0,0	0,4,0	0,1,0	0,0,0	215	277	1.30529068077147e-05	6.61347278258e-05	NA,0.0,NA	NA,1.0,NA	-1.0
1421	gene:Solyc01g107690.2	NA	1	+	95146227	95146414	95146858	95147021	95145991	95146137	95147532	95147610	1421	14,18,8	2,0,7	13,6,7	0,0,0	336	312	1.34343832566696e-05	6.78789890863e-05	0.867,1.0,0.515	1.0,1.0,1.0	-0.206
1738	gene:Solyc06g060540.2	NA	6	+	38556515	38556639	38557017	38557108	38554507	38554519	38557230	38557334	1738	3,1,2	3,0,4	5,6,9	1,5,2	273	240	1.3557969313961137e-05	6.83141879245e-05	0.468,1.0,0.305	0.815,0.513,0.798	-0.118
2035	gene:Solyc06g070980.2	NA	6	-	43589768	43589866	43590401	43590427	43589587	43589676	43590545	43590679	2035	3150,2840,5872	11000,9456,13960	2944,1570,1977	6868,4211,5567	175	247	1.3945224841495013e-05	7.00718735837e-05	0.288,0.298,0.373	0.377,0.345,0.334	-0.032
1902	gene:Solyc11g072970.1	NA	11	-	56118457	56118515	56119416	56119526	56117176	56117325	56119747	56119813	1902	9,4,0	38,17,20	6,2,16	14,18,23	259	207	1.3995986717488217e-05	7.01337356393e-05	0.159,0.158,0.0	0.255,0.082,0.357	-0.126
1576	gene:Solyc10g044890.1	NA	10	+	28882198	28882297	28883524	28883719	28881533	28881782	28884178	28884255	1576	139,102,139	129,103,109	115,59,77	69,45,46	248	344	1.465264124349914e-05	7.32230619949e-05	0.599,0.579,0.639	0.698,0.645,0.699	-0.075
1620	gene:Solyc10g050540.1	NA	10	-	49975683	49975826	49976897	49977050	49975219	49975398	49980893	49980995	1620	65,53,97	80,71,94	68,63,129	86,122,125	302	292	1.5451930892412198e-05	7.67965175688e-05	0.44,0.419,0.499	0.433,0.333,0.499	0.031
59	gene:Solyc03g124040.2	NA	3	-	70755716	70755845	70756164	70756248	70751020	70751238	70756798	70757044	59	0,0,0	1,0,1	3,2,0	0,2,0	233	278	1.5413737117861e-05	7.67965175688e-05	0.0,NA,0.0	1.0,0.544,NA	-0.772
1112	gene:Solyc06g065700.2	NA	6	+	41124693	41124775	41126767	41126846	41123329	41123520	41126923	41127021	1112	138,90,78	70,25,45	39,39,37	24,11,28	231	228	1.599570780647591e-05	7.90724745011e-05	0.661,0.78,0.631	0.616,0.778,0.566	0.037
704	gene:Solyc07g042510.2	NA	7	-	55782158	55782203	55782447	55782561	55781671	55782041	55783087	55783484	704	325,210,228	7,6,3	194,161,199	9,7,1	263	194	1.5996569677040388e-05	7.90724745011e-05	0.972,0.963,0.982	0.941,0.944,0.993	0.013
604	gene:Solyc05g015210.2	NA	5	+	10038027	10038542	10047943	10048219	10037525	10037823	10050307	10050504	604	133,129,233	67,56,66	169,82,116	34,12,23	664	425	1.701698191295654e-05	8.38891216466e-05	0.56,0.596,0.693	0.761,0.814,0.763	-0.163
1775	gene:Solyc01g100650.2	NA	1	+	90628477	90628541	90628805	90628857	90627663	90627861	90628954	90629059	1775	1,0,0	0,0,0	0,0,0	3,2,0	213	201	1.7561127796304043e-05	8.63382671171e-05	1.0,NA,NA	0.0,0.0,NA	1.0
1882	gene:Solyc08g008590.2	NA	8	+	2963403	2963454	2966145	2966243	2962909	2963012	2966465	2966532	1882	0,0,0	0,2,0	0,2,0	0,0,0	200	247	1.7898066118351754e-05	8.77582596771e-05	NA,0.0,NA	NA,1.0,NA	-1.0
1439	gene:Solyc02g094610.1	NA	2	-	55175872	55175926	55176196	55176288	55175564	55175752	55176433	55176519	1439	0,2,0	0,0,0	0,0,0	0,2,0	241	203	1.8029436614007443e-05	8.81653951312e-05	NA,1.0,NA	NA,0.0,NA	1.0
1567	gene:Solyc12g100360.1	NA	12	+	67140877	67141034	67141313	67141498	67139859	67139997	67141892	67142129	1567	2,0,3	6,4,2	0,0,4	6,0,6	306	334	1.808279997276097e-05	8.81899121666e-05	0.267,0.0,0.621	0.0,NA,0.421	0.085
1995	gene:Solyc12g019000.1	NA	12	-	8938986	8939122	8943377	8943485	8938822	8938904	8947828	8948218	1995	0,0,0	0,2,1	0,2,0	0,0,0	257	285	1.8194057968499283e-05	8.84958979588e-05	NA,0.0,0.0	NA,1.0,NA	-1.0
1637	gene:Solyc02g005350.2	NA	2	-	8059622	8059728	8060488	8060579	8041083	8041254	8062082	8062292	1637	2,0,0	0,0,0	0,0,0	2,0,2	240	255	1.8256140712910155e-05	8.85617038839e-05	1.0,NA,NA	0.0,NA,0.0	1.0
1207	gene:Solyc02g094510.2	NA	2	-	55027532	55027621	55031895	55032075	55025395	55025498	55032966	55033143	1207	92,59,109	118,59,162	76,60,86	118,93,128	329	238	1.8908023394305437e-05	9.14807285709e-05	0.361,0.42,0.327	0.318,0.318,0.327	0.048
895	gene:Solyc03g093990.2	NA	3	-	55705908	55706010	55706215	55706329	55705226	55705574	55706445	55706585	895	3,3,0	0,0,0	0,0,1	0,1,1	263	251	1.94834499245365e-05	9.40153774136e-05	1.0,1.0,NA	NA,0.0,0.488	0.756
2242	gene:Solyc09g076040.2	NA	9	+	67722572	67722714	67723516	67723707	67718897	67719862	67723781	67724089	2242	0,0,0	6,6,0	1,0,2	0,0,4	291	340	2.0374258654178193e-05	9.80544796444e-05	0.0,0.0,NA	1.0,NA,0.369	-0.684
1086	gene:Solyc07g054830.2	NA	7	-	63004730	63004896	63006146	63006229	63003911	63003986	63006604	63006653	1086	76,51,69	7,0,3	126,69,118	3,3,4	232	315	2.1099772107493235e-05	0.000101278906116	0.936,1.0,0.969	0.983,0.969,0.976	-0.008
1826	gene:Solyc12g099810.1	NA	12	-	66804355	66804449	66804449	66804501	66803653	66803691	66807227	66807691	1826	23,23,45	28,29,20	68,34,42	23,15,18	201	243	2.2368220596081647e-05	0.000107065183887	0.498,0.489,0.731	0.781,0.733,0.738	-0.178
220	gene:Solyc08g076890.2	NA	8	+	60822484	60822541	60822541	60822646	60822030	60822265	60822748	60822769	220	0,0,1	0,0,0	0,0,0	0,0,3	206	254	2.2422642678117718e-05	0.000107065183887	NA,NA,1.0	NA,NA,0.0	1.0
1241	gene:Solyc01g106350.2	NA	1	+	94283772	94283776	94283780	94283829	94282908	94282980	94284089	94284170	1241	1,0,0	0,0,1	0,0,0	3,0,0	153	198	2.3264481134391764e-05	0.000110794813549	1.0,NA,0.0	0.0,NA,NA	0.5
588	gene:Solyc04g005030.2	NA	4	-	39903	40055	41301	41413	39562	39629	42427	42552	588	10,11,16	107,61,134	44,7,7	135,46,80	261	301	2.4592537595595506e-05	0.000116814553579	0.097,0.172,0.121	0.273,0.149,0.092	-0.041
792	gene:Solyc06g008260.2	NA	6	+	2136466	2136585	2136730	2136783	2135062	2135155	2137188	2137318	792	0,0,0	5,0,2	1,4,0	0,1,0	268	202	2.4848905958667098e-05	0.000117725725892	0.0,NA,0.0	1.0,0.751,NA	-0.875
751	gene:Solyc04g007020.2	NA	4	-	740696	740931	741004	741040	740449	740614	741507	742225	751	2,4,1	9,12,13	0,0,0	6,9,12	185	384	2.499169538413849e-05	0.000118095472489	0.316,0.409,0.138	0.0,0.0,0.0	0.288
1275	gene:Solyc10g011980.2	NA	10	+	4273685	4273879	4274122	4274249	4272368	4273262	4276207	4276978	1275	6,4,12	0,0,2	9,1,7	0,0,4	343	276	2.550732225358311e-05	0.000120220557598	1.0,1.0,0.828	1.0,1.0,0.585	0.081
33	gene:Solyc06g084160.2	NA	6	+	49374228	49374291	49374513	49374630	49373255	49373402	49374713	49374992	33	335,206,298	327,174,317	270,115,206	275,174,227	212	266	2.5726313458007354e-05	0.000120940195225	0.562,0.598,0.541	0.552,0.453,0.532	0.055
741	gene:Solyc04g007020.2	NA	4	-	740859	740946	741004	741040	740449	740614	741507	742225	741	2,4,1	2,0,0	0,0,0	0,1,0	185	236	2.6130795411448738e-05	0.000122525889024	0.561,1.0,1.0	NA,0.0,NA	0.854
1599	gene:Solyc09g010280.2	NA	9	-	3649589	3649775	3649960	3650014	3649169	3649298	3650437	3650587	1599	0,0,0	1,1,0	2,0,0	0,0,0	203	335	2.6647950480847156e-05	0.000124630414557	0.0,0.0,NA	1.0,NA,NA	-1.0
1867	gene:Solyc10g081310.1	NA	10	-	62408010	62408099	62409141	62409195	62407770	62407891	62409665	62409755	1867	1,1,2	3,0,2	0,2,0	3,0,1	203	238	2.68541583916124e-05	0.000125273618686	0.281,1.0,0.54	0.0,1.0,0.0	0.274
1395	gene:Solyc04g055010.2	NA	4	-	53540601	53540722	53542760	53542817	53540391	53540482	53542878	53543115	1395	8,10,3	55,45,27	1,0,1	22,15,28	206	270	2.7093759774913143e-05	0.000126068923034	0.16,0.226,0.127	0.056,0.0,0.045	0.137
1940	gene:Solyc01g111190.2	NA	1	+	97533666	97533814	97534460	97534599	97533536	97533592	97535072	97535165	1940	11,0,9	4,7,4	0,4,3	9,11,4	297	288	2.753594633107826e-05	0.000127800422666	0.727,0.0,0.686	0.0,0.261,0.421	0.244
2036	gene:Solyc06g070980.2	NA	6	-	43589768	43589858	43590401	43590427	43589587	43589676	43590545	43590679	2036	3150,2840,5872	10838,9299,13650	2944,1570,1977	6728,4161,5504	175	239	3.078646447039493e-05	0.000142524140086	0.284,0.294,0.37	0.374,0.34,0.329	-0.032
1182	gene:Solyc12g038430.1	NA	12	-	47767610	47767769	47767991	47768081	47767427	47767532	47768229	47768604	1182	35,27,37	88,104,72	11,9,16	22,21,33	239	308	3.1504497300313846e-05	0.000145478995129	0.339,0.251,0.398	0.392,0.356,0.385	-0.048
365	gene:Solyc08g076890.2	NA	8	+	60822433	60822541	60822541	60822634	60822352	60822373	60822748	60822769	365	1,3,3	6,0,9	1,2,0	0,0,15	257	242	3.300402487212389e-05	0.000152018538805	0.136,1.0,0.239	1.0,1.0,0.0	-0.208
1624	gene:Solyc01g111130.2	NA	1	-	97502620	97502697	97503415	97503543	97502007	97502478	97504776	97505146	1624	4,2,0	0,1,2	0,0,1	0,0,0	277	226	3.336397963385697e-05	0.000153289417764	1.0,0.62,0.0	NA,NA,1.0	-0.46
2241	gene:Solyc09g076040.2	NA	9	+	67722572	67722714	67723516	67723615	67718897	67719862	67723781	67724089	2241	0,0,0	2,0,0	1,0,2	0,0,0	291	248	3.4298034854383115e-05	0.000157184963755	0.0,NA,NA	1.0,NA,1.0	-1.0
1287	gene:Solyc09g055340.2	NA	9	-	39762936	39763083	39768020	39768142	39762427	39762517	39774807	39774846	1287	121,50,106	279,259,449	34,17,57	265,175,216	271	296	3.5073435342582216e-05	0.000160335704423	0.321,0.174,0.205	0.123,0.096,0.224	0.086
611	gene:Solyc12g014100.1	NA	12	+	4918798	4918857	4919867	4919933	4918491	4918691	4920490	4920721	611	1,0,0	0,1,1	0,0,0	4,0,0	208	215	3.528341786404021e-05	0.00016089238546	1.0,0.0,0.0	0.0,NA,NA	0.333
422	gene:Solyc08g076890.2	NA	8	+	60822541	60822607	60822613	60822676	60822030	60822265	60822748	60822769	422	0,0,0	0,0,1	0,0,2	0,0,0	215	212	3.776657306135866e-05	0.00017178610789	NA,NA,0.0	NA,NA,1.0	-1.0
1333	gene:Solyc05g008770.2	NA	5	-	2996318	2996579	2996696	2996822	2994444	2994463	3000623	3000884	1333	0,3,0	16,29,22	2,0,2	29,18,20	275	410	3.837995802845985e-05	0.000173709785221	0.0,0.134,0.0	0.093,0.0,0.13	-0.03
214	gene:Solyc08g076890.2	NA	8	+	60822484	60822541	60822541	60822607	60822030	60822265	60822748	60822769	214	0,0,1	0,0,0	0,0,0	0,0,2	206	215	3.828989087727161e-05	0.000173709785221	NA,NA,1.0	NA,NA,0.0	1.0
1203	gene:Solyc11g045100.1	NA	11	-	31778039	31778082	31778469	31778502	31777724	31777764	31778640	31778691	1203	0,0,0	0,2,0	0,1,0	0,0,0	182	192	3.848127854018532e-05	0.000173737257568	NA,0.0,NA	NA,1.0,NA	-1.0
1099	gene:Solyc01g050070.2	NA	1	-	48378968	48379037	48380414	48380564	48378529	48378573	48390253	48390349	1099	3,5,11	1,0,0	2,0,0	2,2,0	299	218	3.9636548283933356e-05	0.000177668906679	0.686,1.0,1.0	0.422,0.0,NA	0.684
2029	gene:Solyc06g054550.2	NA	6	-	37299012	37299138	37299175	37299268	37296212	37296285	37299824	37299898	2029	1,2,0	0,0,0	0,0,0	2,0,0	242	275	3.9741729125495126e-05	0.000177668906679	1.0,1.0,NA	0.0,NA,NA	1.0
215	gene:Solyc08g076890.2	NA	8	+	60822484	60822541	60822541	60822625	60822030	60822265	60822748	60822769	215	0,0,1	0,4,0	0,0,0	0,0,2	206	233	3.96660767206056e-05	0.000177668906679	NA,0.0,1.0	NA,NA,0.0	0.5
490	gene:Solyc08g076890.2	NA	8	+	60822304	60822385	60822484	60822541	60822030	60822232	60822748	60822769	490	0,0,0	0,0,1	7,0,2	0,0,0	230	206	3.9453635104340236e-05	0.000177668906679	NA,NA,0.0	1.0,NA,1.0	-1.0
1854	gene:Solyc04g076830.2	NA	4	-	61706851	61707060	61707702	61707761	61706603	61706711	61709090	61709236	1854	1,0,2	0,0,2	0,1,0	1,0,1	208	358	3.9987097405309135e-05	0.000178328766913	1.0,NA,0.633	0.0,1.0,0.0	0.483
1497	gene:Solyc10g006270.2	NA	10	-	939263	939304	939379	939453	939053	939109	940263	940300	1497	0,0,0	0,1,0	0,2,0	0,0,2	223	190	4.025140476443e-05	0.000179069664123	NA,0.0,NA	NA,1.0,0.0	-0.5
1862	gene:Solyc04g076830.2	NA	4	-	61706851	61706955	61707702	61707761	61706603	61706711	61709090	61709236	1862	1,0,2	0,0,0	0,1,0	2,0,0	208	253	4.078585562330006e-05	0.000181005841014	1.0,NA,1.0	0.0,1.0,NA	0.5
753	gene:Solyc04g007020.2	NA	4	-	740699	740946	741004	741040	740449	740614	741507	742225	753	2,4,1	15,12,13	0,0,0	6,11,13	185	396	4.1928706310569584e-05	0.000185626117258	0.222,0.416,0.141	0.0,0.0,0.0	0.26
1249	gene:Solyc02g087550.2	NA	2	-	49958345	49958453	49959119	49959149	49956732	49957679	49959485	49959601	1249	1,0,0	0,0,0	0,0,0	2,0,0	179	257	4.283939200073605e-05	0.000189198670725	1.0,NA,NA	0.0,NA,NA	1.0
1040	gene:Solyc01g086860.2	NA	1	+	81782724	81782808	81785887	81786006	81778904	81779052	81787058	81787484	1040	0,4,0	141,65,102	5,1,2	52,41,48	233	268	4.331095569622642e-05	0.000190819283067	0.0,0.066,0.0	0.1,0.027,0.046	-0.036
1386	gene:Solyc07g017610.2	NA	7	+	7673987	7674096	7674632	7674681	7673433	7673574	7674781	7675117	1386	8,1,9	15,11,10	1,0,0	0,3,8	258	198	4.365573958684235e-05	0.000191874865076	0.29,0.065,0.409	1.0,0.0,0.0	-0.079
1787	gene:Solyc11g045510.1	NA	11	-	30396614	30396689	30400686	30400778	30396327	30396419	30401272	30401345	1787	46,12,29	34,13,32	10,21,17	28,14,20	241	224	4.449306692209487e-05	0.000195084985735	0.557,0.462,0.457	0.249,0.582,0.441	0.068
1702	gene:Solyc01g066310.2	NA	1	+	73964780	73964841	73964841	73964923	73964272	73964464	73966729	73966814	1702	250,159,230	172,87,132	182,87,168	96,47,36	210	231	4.7159874653227795e-05	0.000206282041649	0.615,0.668,0.657	0.676,0.671,0.837	-0.081
623	gene:Solyc02g036300.2	NA	2	-	30489792	30489876	30490841	30490900	30489289	30489340	30491549	30491639	623	21,16,14	46,23,30	21,12,13	21,9,9	208	233	5.3388368517648584e-05	0.000232967426259	0.338,0.438,0.343	0.528,0.599,0.618	-0.209
2045	gene:Solyc03g083610.2	NA	3	+	53564049	53564112	53564229	53564284	53563894	53563969	53565356	53565474	2045	14,14,12	17,6,12	19,13,17	5,15,13	212	204	5.382855594307742e-05	0.000234327651647	0.442,0.692,0.49	0.785,0.455,0.557	-0.058
1	gene:Solyc01g103980.2	NA	1	+	92457411	92457510	92457789	92457841	92456498	92456695	92458159	92458612	1	115,49,97	49,39,46	47,20,33	13,18,13	248	201	5.4108969425678164e-05	0.000234987524363	0.655,0.505,0.631	0.746,0.474,0.673	-0.034
1401	gene:Solyc02g090130.2	NA	2	-	51747706	51747790	51748750	51748873	51747251	51747395	51749020	51749116	1401	127,108,154	102,103,129	52,59,58	74,64,63	272	233	5.432942126640301e-05	0.000235384475986	0.516,0.473,0.506	0.376,0.441,0.441	0.079
1749	gene:Solyc01g104410.2	NA	1	-	92780726	92780766	92780932	92780992	92779769	92779991	92781463	92781679	1749	15,5,12	8,12,14	2,1,2	9,7,6	209	189	5.4567997169276094e-05	0.000235857883499	0.629,0.274,0.437	0.167,0.114,0.232	0.276
14	gene:Solyc06g084160.2	NA	6	+	49374207	49374291	49374505	49374634	49373255	49373402	49374713	49374992	14	6,5,10	7,0,2	12,14,1	0,0,1	233	278	5.515414612112085e-05	0.000237827807388	0.506,1.0,0.856	1.0,1.0,0.544	-0.061
747	gene:Solyc04g007020.2	NA	4	-	740699	740931	741004	741040	740449	740614	741507	742225	747	2,4,1	15,13,13	0,0,0	6,9,12	185	381	5.6150442287888317e-05	0.000241552846069	0.215,0.388,0.137	0.0,0.0,0.0	0.247
2133	gene:Solyc06g068060.2	NA	6	-	42177719	42177771	42179723	42179775	42177230	42177314	42180357	42180443	2133	38,25,26	23,33,62	10,3,8	34,23,20	201	201	5.8905788397146795e-05	0.000252809783615	0.623,0.431,0.295	0.227,0.115,0.286	0.24
911	gene:Solyc03g113100.2	NA	3	-	63380663	63380762	63381689	63381758	63378294	63378783	63381861	63381950	911	7,9,2	3,2,2	0,1,0	0,3,2	218	248	5.914996585932671e-05	0.000253261825651	0.726,0.837,0.532	NA,0.275,0.0	0.561
1375	gene:Solyc06g043070.2	NA	6	-	29793972	29794157	29795104	29795158	29790103	29790582	29795396	29795477	1375	19,17,25	21,14,20	8,15,18	20,9,18	203	334	6.085797020214359e-05	0.000259964725173	0.598,0.666,0.673	0.397,0.733,0.622	0.062
610	gene:Solyc12g014100.1	NA	12	+	4918782	4918857	4919867	4919933	4918491	4918691	4920490	4920721	610	1,1,0	0,1,1	0,0,0	4,0,0	224	215	6.124369867988543e-05	0.000261001183159	1.0,0.49,0.0	0.0,NA,NA	0.497
3	gene:Solyc01g103980.2	NA	1	+	92457387	92457510	92457789	92457841	92456498	92456695	92458159	92458612	3	15,0,4	49,39,46	5,6,5	13,18,13	272	201	6.431268398774214e-05	0.00027344134171	0.184,0.0,0.06	0.221,0.198,0.221	-0.132
2044	gene:Solyc09g007300.1	NA	9	-	899356	899394	899394	899485	898978	899131	901249	901864	2044	15,9,15	7,6,10	5,14,9	11,1,1	240	187	6.50163152349667e-05	0.000275790137183	0.625,0.539,0.539	0.262,0.916,0.875	-0.117
2083	gene:Solyc04g080280.2	NA	4	+	64516489	64516512	64516523	64516614	64515437	64515530	64516707	64516813	2083	40,13,29	22,10,41	12,9,18	3,4,6	172	240	7.093007956011685e-05	0.000300177413266	0.717,0.645,0.497	0.848,0.758,0.807	-0.185
1087	gene:Solyc06g005080.2	NA	6	-	60899	60931	63342	63466	60666	60783	63718	63880	1087	1,0,1	1,2,0	0,0,0	0,0,1	273	181	7.337774140019289e-05	0.000309101617353	0.399,0.0,1.0	NA,NA,0.0	0.466
1475	gene:Solyc04g049090.2	NA	4	-	39554505	39554555	39554935	39555030	39554174	39554215	39555128	39555203	1475	191,127,128	163,115,139	147,105,133	94,94,128	244	199	7.327107895043809e-05	0.000309101617353	0.489,0.474,0.429	0.561,0.477,0.459	-0.035
851	gene:Solyc09g091440.2	NA	9	-	70723809	70723878	70724368	70724426	70723398	70723707	70724528	70724596	851	122,136,103	81,41,84	187,169,169	63,58,93	207	218	7.425445831599733e-05	0.000312074036794	0.613,0.777,0.564	0.758,0.754,0.657	-0.072
378	gene:Solyc08g076890.2	NA	8	+	60822457	60822541	60822613	60822676	60822030	60822265	60822748	60822769	378	0,0,0	0,0,1	0,0,1	0,0,0	233	212	7.633835458772477e-05	0.000320094617857	NA,NA,0.0	NA,NA,1.0	-1.0
1037	gene:Solyc05g005840.2	NA	5	+	658818	658995	658995	659026	658355	658425	659405	659635	1037	33,29,33	10,10,4	13,7,4	13,5,4	326	180	8.080112410818665e-05	0.000338030390765	0.646,0.616,0.82	0.356,0.436,0.356	0.311
1362	gene:Solyc08g065350.2	NA	8	+	53261822	53262038	53262209	53262327	53260392	53260448	53262894	53262957	1362	42,16,39	108,66,138	8,6,6	66,34,60	365	267	8.17817241784138e-05	0.000341349805266	0.221,0.151,0.171	0.081,0.114,0.068	0.093
1030	gene:Solyc05g005840.2	NA	5	+	658912	659026	659405	659584	658355	658418	659813	659972	1030	32,21,30	132,88,101	24,11,18	27,31,26	263	328	8.845545467205773e-05	0.000368095207774	0.232,0.229,0.27	0.526,0.307,0.463	-0.188
815	gene:Solyc08g059760.2	NA	8	-	45231832	45231954	45232375	45232428	45231391	45231458	45234151	45234235	815	8,6,8	16,14,2	0,2,1	6,2,16	202	271	8.859309002883077e-05	0.000368095207774	0.401,0.365,0.843	0.0,0.573,0.077	0.32
775	gene:Solyc06g009220.2	NA	6	+	3169870	3169995	3170196	3170260	3168770	3168828	3171153	3171253	775	7,4,3	84,75,100	2,2,0	76,44,60	274	213	9.099718093375859e-05	0.000377224677325	0.061,0.04,0.023	0.02,0.034,0.0	0.023
2123	gene:Solyc04g080440.2	NA	4	-	64617505	64617586	64617966	64618050	64616769	64616839	64618785	64618860	2123	228,228,254	77,112,131	268,261,212	187,134,202	233	230	9.510974950984839e-05	0.000393379100014	0.745,0.668,0.657	0.586,0.658,0.509	0.106
2209	gene:Solyc01g057340.2	NA	1	-	60511061	60511111	60511127	60511166	60510721	60510795	60511253	60511326	2209	1,0,1	6,1,3	2,0,0	0,0,0	188	199	0.00010097306226254588	0.000416685216215	0.15,0.0,0.261	1.0,NA,NA	-0.863
2151	gene:Solyc03g123980.2	NA	3	+	70672577	70672772	70675109	70675293	70671897	70672008	70675444	70675897	2151	404,329,445	242,180,225	343,268,298	145,105,162	344	333	0.00010416667775918666	0.000428893950864	0.618,0.639,0.657	0.696,0.712,0.64	-0.045
1281	gene:Solyc03g120540.2	NA	3	+	68909341	68909455	68909662	68909798	68909200	68909260	68910002	68910119	1281	170,92,121	9,2,0	155,119,125	10,12,9	263	285	0.00010893179407396503	0.000447503586466	0.953,0.98,1.0	0.944,0.915,0.938	0.045
1767	gene:Solyc03g114170.2	NA	3	+	64182860	64182883	64183529	64183563	64182595	64182691	64185515	64186112	1767	0,6,2	2,0,0	6,6,0	10,0,5	172	183	0.00011869061433129627	0.000486498158517	0.0,1.0,1.0	0.39,1.0,0.0	0.203
1842	gene:Solyc04g076830.2	NA	4	-	61706851	61706924	61707702	61707761	61706603	61706711	61709090	61709236	1842	1,0,2	1,9,3	0,1,0	4,0,1	208	222	0.00013625990397669548	0.000557260235098	0.516,0.0,0.416	0.0,1.0,0.0	-0.023
874	gene:Solyc09g098530.2	NA	9	+	72333347	72333423	72333942	72334052	72332316	72333189	72334143	72334303	874	3,4,5	53,35,68	0,0,0	43,26,52	225	259	0.00013716622014735616	0.000559711824494	0.061,0.116,0.078	0.0,0.0,0.0	0.085
2115	gene:Solyc08g023470.2	NA	8	-	27662812	27662901	27663983	27664059	27662293	27662426	27664225	27664311	2115	6,0,0	3,0,14	0,1,0	5,3,1	225	238	0.00013877637897163027	0.000565018114384	0.679,NA,0.0	0.0,0.261,0.0	0.253
135	gene:Solyc08g076890.2	NA	8	+	60822304	60822415	60822484	60822634	60822030	60822163	60822748	60822769	135	2,11,0	21,63,52	1,0,0	27,27,36	260	299	0.00014348616348489754	0.000581597249325	0.099,0.167,0.0	0.041,0.0,0.0	0.075
2184	gene:Solyc08g044510.2	NA	8	+	19653227	19653297	19657232	19657291	19652748	19652935	19658863	19658939	2184	198,125,261	129,81,124	401,143,308	103,85,105	219	208	0.00014320082341440527	0.000581597249325	0.593,0.594,0.667	0.787,0.615,0.736	-0.095
368	gene:Solyc08g076890.2	NA	8	+	60822433	60822541	60822541	60822577	60822352	60822373	60822748	60822769	368	1,3,3	0,5,0	1,2,0	0,2,0	257	185	0.000144790069127438	0.000585581122147	1.0,0.302,1.0	1.0,0.419,NA	0.058
1147	gene:Solyc01g079510.2	NA	1	+	78575399	78575496	78575546	78575643	78575036	78575107	78576145	78576200	1147	60,37,59	32,14,39	46,26,23	25,11,25	246	246	0.00015879147780981207	0.000640786848507	0.652,0.725,0.602	0.648,0.703,0.479	0.05
1827	gene:Solyc03g115650.2	NA	3	+	65288219	65288276	65288821	65288857	65287613	65287895	65289140	65289263	1827	2,5,3	0,0,5	0,0,5	0,0,0	206	185	0.00016120023015938408	0.00064907112541	1.0,1.0,0.35	NA,NA,1.0	-0.217
1589	gene:Solyc01g079820.2	NA	1	-	78950446	78950508	78950840	78951083	78949983	78950142	78951638	78951668	1589	14,12,14	9,1,0	5,7,3	4,4,0	392	211	0.0001630337075848986	0.000655007671002	0.456,0.866,1.0	0.402,0.485,1.0	0.145
1548	gene:Solyc10g006190.2	NA	10	-	904328	904379	905139	905293	903486	903758	905561	905588	1548	4,0,10	7,5,9	0,0,4	1,3,1	303	200	0.00016917472624668564	0.000678186155327	0.274,0.0,0.423	0.0,0.0,0.725	-0.009
205	gene:Solyc08g076890.2	NA	8	+	60822598	60822685	60822706	60822769	60822352	60822373	60822904	60823197	205	0,2,0	10,0,0	0,2,0	0,9,0	236	212	0.00017799851762770802	0.000711994070511	0.0,1.0,NA	NA,0.166,NA	0.334
1526	gene:Solyc02g076810.2	NA	2	+	41924223	41924371	41924551	41924628	41921503	41922680	41924924	41925184	1526	2,0,0	7,1,6	2,0,0	0,0,4	297	226	0.00017936905059286605	0.000715906232563	0.179,0.0,0.0	1.0,NA,0.0	-0.44
491	gene:Solyc08g076890.2	NA	8	+	60822304	60822385	60822484	60822634	60822030	60822232	60822748	60822769	491	0,0,0	21,62,53	7,0,2	27,27,36	230	299	0.00018165074449462797	0.00072343003921	0.0,0.0,0.0	0.252,0.0,0.067	-0.106
758	gene:Solyc11g073130.1	NA	11	+	56218367	56218517	56219408	56219482	56218161	56218215	56220377	56220445	758	2,0,1	1,2,3	0,0,2	0,0,0	299	223	0.0002374975096778728	0.000943780953491	0.599,0.0,0.199	NA,NA,1.0	-0.734
764	gene:Solyc11g073130.1	NA	11	+	56218367	56218522	56219408	56219482	56218161	56218215	56220377	56220445	764	9,6,11	1,2,3	18,1,5	0,0,0	304	223	0.0002407096100704339	0.000954465932105	0.868,0.688,0.729	1.0,1.0,1.0	-0.238
923	gene:Solyc01g099700.2	NA	1	+	89870150	89870214	89871076	89871136	89869514	89869610	89871267	89871360	923	5,0,6	3,0,6	2,2,1	4,1,0	213	209	0.0002458625756674278	0.000972783813487	0.621,NA,0.495	0.329,0.662,1.0	-0.106
1616	gene:Solyc02g068420.2	NA	2	-	38376160	38376186	38377948	38378026	38375899	38376069	38378916	38379096	1616	4,0,0	6,0,0	4,0,0	0,1,0	227	175	0.00025369043616964087	0.00100158302072	0.339,NA,NA	1.0,0.0,NA	-0.161
689	gene:Solyc02g068770.2	NA	2	+	38688735	38688832	38689235	38689371	38687010	38687102	38689615	38689835	689	6,0,0	9,3,2	0,0,0	6,7,3	246	285	0.0002673093146019332	0.00105307168431	0.436,0.0,0.0	0.0,0.0,0.0	0.145
1180	gene:Solyc09g090120.2	NA	9	+	69657644	69657708	69657755	69657838	69655580	69655650	69657904	69657965	1180	25,17,19	2,2,0	15,13,22	1,7,0	213	232	0.0002894530247477352	0.00113784982142	0.932,0.903,1.0	0.942,0.669,1.0	0.075
1335	gene:Solyc01g098520.2	NA	1	-	89017523	89017645	89017771	89017830	89016400	89016427	89017978	89018085	1335	18,10,8	17,6,23	8,0,3	14,4,22	208	271	0.0003062020528561529	0.00120110224604	0.58,0.685,0.312	0.427,0.0,0.151	0.333
1525	gene:Solyc02g076810.2	NA	2	+	41924223	41924371	41924551	41924708	41921503	41922680	41924924	41925184	1525	2,0,0	10,2,9	2,0,0	0,0,6	297	306	0.0003339525766850763	0.00130714484951	0.171,0.0,0.0	1.0,NA,0.0	-0.443
718	gene:Solyc07g042510.2	NA	7	-	55782158	55782281	55782447	55782482	55781671	55782041	55783087	55783484	718	0,2,0	3,4,3	0,1,0	6,0,0	184	272	0.00033886351531423585	0.0013235268778	0.0,0.425,0.0	0.0,1.0,NA	-0.358
1189	gene:Solyc02g005180.2	NA	2	+	7138493	7138553	7138836	7139051	7137531	7137561	7139300	7139365	1189	0,3,0	19,15,20	0,0,6	8,14,5	209	364	0.00034057764917482756	0.00132737955576	0.0,0.258,0.0	0.0,0.0,0.676	-0.139
1345	gene:Solyc07g008450.2	NA	7	-	3345152	3345255	3348244	3348332	3343933	3344024	3353154	3353308	1345	53,28,60	98,72,110	19,9,34	93,58,48	237	252	0.00034437027693901787	0.00133929932865	0.365,0.293,0.367	0.178,0.142,0.43	0.092
927	gene:Solyc02g091340.2	NA	2	-	52668879	52668944	52669694	52669741	52667989	52668053	52670065	52670149	927	9,6,6	59,36,66	3,0,1	27,25,40	196	214	0.00036560303044575387	0.00141885090964	0.143,0.154,0.09	0.108,0.0,0.027	0.084
1414	gene:Solyc03g044080.2	NA	3	-	7931547	7931620	7931739	7931803	7928889	7928955	7935420	7935568	1414	9,1,4	81,64,121	0,0,1	117,76,93	213	222	0.0003765579810296715	0.00145826275456	0.104,0.016,0.033	0.0,0.0,0.011	0.047
373	gene:Solyc08g076890.2	NA	8	+	60822433	60822541	60822541	60822625	60822352	60822373	60822748	60822769	373	1,3,3	0,4,2	1,2,0	0,0,0	257	233	0.00041772016957994314	0.00161424065533	1.0,0.405,0.576	1.0,1.0,NA	-0.34
1698	gene:Solyc01g066310.2	NA	1	+	73964609	73964841	73964841	73964923	73964272	73964464	73966729	73966814	1698	11,0,9	172,87,132	6,0,2	96,47,36	381	231	0.00042324348787311063	0.00163212710757	0.037,0.0,0.04	0.037,0.0,0.033	0.002
589	gene:Solyc04g005030.2	NA	4	-	39903	40113	41301	41413	39562	39629	42427	42552	589	10,11,16	422,391,661	44,7,7	703,329,382	261	359	0.00044280277353047373	0.00170394991333	0.032,0.037,0.032	0.079,0.028,0.025	-0.01
1532	gene:Solyc12g044380.1	NA	12	+	38588578	38588667	38588845	38588943	38587519	38587529	38590220	38590308	1532	26,18,34	31,20,15	24,28,27	12,16,29	238	247	0.00047828036489547417	0.0018365966012	0.465,0.483,0.702	0.675,0.645,0.491	-0.054
1291	gene:Solyc01g034150.2	NA	1	-	36251783	36251820	36255432	36255498	36251552	36251674	36256428	36256568	1291	4,7,5	61,66,104	0,0,1	41,44,45	215	186	0.00048729085390893475	0.00186726579313	0.054,0.084,0.04	0.0,0.0,0.019	0.053
1999	gene:Solyc05g007810.2	NA	5	-	2252113	2252141	2252358	2252408	2250598	2251197	2252536	2252564	1999	1,4,2	4,4,6	0,1,1	7,2,0	199	177	0.00054402496054904	0.00208029670449	0.182,0.471,0.229	0.0,0.308,1.0	-0.142
2128	gene:Solyc10g006490.2	NA	10	+	1076917	1077017	1078504	1078634	1075755	1075853	1079297	1079615	2128	255,166,350	2,4,4	473,235,388	4,8,6	249	279	0.0005571132075300158	0.00212588805551	0.993,0.979,0.99	0.993,0.971,0.986	0.004
1747	gene:Solyc12g008840.1	NA	12	+	2185445	2185477	2186013	2186106	2185073	2185186	2186706	2186850	1747	97,46,48	375,236,305	15,1,6	67,39,44	181	242	0.0005771945311239499	0.00219791821455	0.257,0.207,0.174	0.23,0.033,0.154	0.074
1258	gene:Solyc10g083800.1	NA	10	+	63558342	63558390	63558516	63558638	63558205	63558265	63560116	63560330	1258	3,0,1	2,0,0	0,0,1	1,0,2	197	271	0.0005927381804456913	0.00224894882277	0.674,NA,1.0	0.0,NA,0.408	0.633
901	gene:Solyc06g007660.1	NA	6	-	1667625	1667706	1667990	1668068	1667106	1667396	1668169	1668200	901	0,0,9	0,1,2	4,0,0	4,0,1	227	230	0.0005930616138992099	0.00224894882277	NA,0.0,0.82	0.503,NA,0.0	0.158
1618	gene:Solyc08g048550.2	NA	8	+	12221491	12221635	12221938	12222001	12220537	12220892	12222111	12222201	1618	115,87,92	16,7,18	80,66,63	12,8,15	293	212	0.0006122972516823251	0.00231707507691	0.839,0.9,0.787	0.828,0.857,0.752	0.03
1463	gene:Solyc01g106030.2	NA	1	+	94010143	94010326	94011449	94011531	94009664	94009846	94011764	94011872	1463	12,4,3	7,9,17	4,5,6	21,5,9	332	231	0.0006288466230682713	0.002374774825	0.544,0.236,0.109	0.117,0.41,0.317	0.015
420	gene:Solyc08g076890.2	NA	8	+	60822433	60822487	60822541	60822625	60822352	60822373	60822748	60822769	420	0,3,1	0,4,2	0,2,0	0,0,0	203	233	0.0007448594868206267	0.00280707376851	NA,0.463,0.365	NA,1.0,NA	-0.586
760	gene:Solyc11g073130.1	NA	11	+	56218386	56218517	56219408	56219482	56218161	56218215	56220377	56220445	760	16,6,8	1,2,3	6,1,4	0,0,0	280	223	0.0007633280702457254	0.00287074309305	0.927,0.705,0.68	1.0,1.0,1.0	-0.229
1081	gene:Solyc03g026310.2	NA	3	+	3745961	3746171	3746516	3746603	3745721	3745858	3746722	3746824	1081	13,13,11	0,0,5	1,0,2	0,0,0	359	236	0.0007768871202544427	0.00291572450071	1.0,1.0,0.591	1.0,NA,1.0	-0.136
1969	gene:Solyc01g099280.2	NA	1	-	89560885	89560970	89561014	89561065	89560290	89560398	89563311	89563399	1969	14,17,26	38,29,47	51,18,37	57,29,41	200	234	0.0008517242724250519	0.00319003095052	0.301,0.407,0.393	0.511,0.421,0.514	-0.115
2101	gene:Solyc02g090940.2	NA	2	-	52404820	52405446	52406236	52406270	52404311	52404744	52406749	52406955	2101	144,118,100	1950,1627,1204	88,84,83	1233,1122,1254	183	775	0.0008859031839820427	0.00331124468767	0.238,0.235,0.26	0.232,0.241,0.219	0.014
960	gene:Solyc07g066340.2	NA	7	-	67811982	67812234	67812916	67813056	67811408	67811583	67813870	67813951	960	7,10,9	33,25,46	19,14,19	36,27,42	289	401	0.0008888316640914081	0.00331539663661	0.227,0.357,0.214	0.423,0.418,0.386	-0.143
1889	gene:Solyc11g072970.1	NA	11	-	56119747	56119813	56120379	56120454	56119416	56119499	56120535	56120616	1889	55,21,62	88,62,69	55,36,30	52,38,50	224	215	0.0008938375530139286	0.00332726468714	0.375,0.245,0.463	0.504,0.476,0.365	-0.087
748	gene:Solyc04g007020.2	NA	4	-	740830	740931	741004	741045	740449	740614	741507	742225	748	9,5,2	1,5,2	3,1,0	4,0,0	190	250	0.000909830482343699	0.00337989979592	0.922,0.568,0.568	0.497,1.0,NA	-0.063
1748	gene:Solyc12g008840.1	NA	12	+	2185445	2185512	2186013	2186106	2185073	2185186	2186706	2186850	1748	169,88,92	375,236,305	22,6,11	67,39,44	216	242	0.0009160790080038323	0.00339619534675	0.336,0.295,0.253	0.269,0.147,0.219	0.083
1722	gene:Solyc01g090230.2	NA	1	-	83878091	83878131	83883997	83884097	83877936	83877979	83888859	83888926	1722	189,120,135	3,0,1	106,90,76	2,6,1	249	189	0.0009198578598200246	0.00340328749759	0.98,1.0,0.99	0.976,0.919,0.983	0.031
1642	gene:Solyc08g076420.2	NA	8	-	60431708	60431839	60431900	60432023	60430977	60431157	60432212	60432310	1642	6,7,9	7,15,8	2,0,5	6,2,5	272	280	0.0009316523025622764	0.00343994696331	0.469,0.325,0.537	0.255,0.0,0.507	0.19
310	gene:Solyc08g076890.2	NA	8	+	60822337	60822487	60822541	60822634	60822030	60822265	60822748	60822769	310	10,4,5	6,0,5	3,2,2	0,0,18	299	242	0.0009712964770160863	0.00357908035167	0.574,1.0,0.447	1.0,1.0,0.083	-0.021
2141	gene:Solyc02g089490.2	NA	2	+	51305081	51305180	51305560	51305670	51304543	51304567	51306111	51306556	2141	1,0,3	6,5,7	2,0,0	4,0,1	248	259	0.0010075449845787512	0.00370516542716	0.148,0.0,0.309	0.343,NA,0.0	-0.019
2052	gene:Solyc10g080770.1	NA	10	+	61969336	61969440	61971418	61971489	61968588	61968632	61971630	61971816	2052	313,179,194	114,68,104	152,105,108	94,46,74	253	220	0.0010148335389114846	0.00372445950699	0.705,0.696,0.619	0.584,0.665,0.559	0.071
2220	gene:Solyc03g122090.2	NA	3	+	70056935	70057036	70057187	70057370	70056629	70056759	70057854	70057931	2220	0,3,0	16,6,5	4,2,1	5,2,5	250	332	0.0010659944105830858	0.00390436507009	0.0,0.399,0.0	0.515,0.57,0.21	-0.299
13	gene:Solyc06g084160.2	NA	6	+	49374207	49374291	49374505	49374636	49373255	49373402	49374713	49374992	13	6,5,10	7,0,1	12,14,1	0,1,1	233	280	0.0010852977153986644	0.00396710026631	0.507,1.0,0.923	1.0,0.944,0.546	-0.02
1737	gene:Solyc05g005620.2	NA	5	-	438138	438178	438412	438472	437392	437646	439017	439585	1737	4,0,3	2,2,3	4,3,0	0,1,1	209	189	0.0011041718197861128	0.00402801879858	0.644,0.0,0.475	1.0,0.731,0.0	-0.204
567	gene:Solyc04g009620.2	CS2	4	-	3004490	3004559	3004559	3004567	3004348	3004407	3004836	3004987	567	7,2,1	41,24,41	0,2,0	26,35,21	157	218	0.001137852375546563	0.00414260026546	0.192,0.104,0.033	0.0,0.074,0.0	0.085
732	gene:Solyc11g039950.1	NA	11	-	40563512	40563698	40570426	40570581	40563334	40563382	40571270	40571304	732	7,9,11	21,25,4	9,3,0	9,7,13	304	335	0.0011458147187019215	0.00416327897791	0.269,0.284,0.752	0.524,0.321,0.0	0.153
1200	gene:Solyc09g065750.2	NA	9	-	64027570	64027663	64030131	64030271	64026885	64026947	64030747	64031085	1200	249,182,210	135,84,81	0,0,7	0,0,0	289	242	0.0012531950065467821	0.00454438904959	0.607,0.645,0.685	NA,NA,1.0	-0.354
831	gene:Solyc08g006060.2	NA	8	-	821789	821951	822153	822266	820105	820231	823575	823843	831	0,0,0	8,1,7	0,0,2	0,0,1	262	311	0.0012850958215949609	0.00465082297339	0.0,0.0,0.0	NA,NA,0.704	-0.704
657	gene:Solyc06g051780.2	NA	6	+	35452676	35452807	35455267	35455398	35443583	35443653	35455561	35455672	657	6,2,2	98,66,64	0,2,0	60,51,80	280	280	0.0013040566466002916	0.0047100976701	0.058,0.029,0.03	0.0,0.038,0.0	0.026
76	gene:Solyc02g090910.2	NA	2	-	52389226	52389355	52389997	52390024	52388861	52388938	52390164	52390219	76	5,4,0	0,4,0	0,8,0	0,0,0	176	278	0.0013129035685707357	0.00473268005746	1.0,0.612,NA	NA,1.0,NA	-0.194
2232	gene:Solyc12g099970.1	NA	12	+	66902657	66902732	66903211	66903275	66901201	66901408	66903427	66903606	2232	1,4,0	23,28,43	5,0,3	21,24,19	224	213	0.0013463108146428463	0.00484353239824	0.04,0.12,0.0	0.185,0.0,0.131	-0.052
1760	gene:Solyc08g005120.2	NA	8	-	75816	76154	77585	77743	75244	75453	78134	78275	1760	65,27,32	111,73,122	53,46,41	82,50,113	307	487	0.00135220494253222	0.0048551610535	0.482,0.37,0.294	0.506,0.593,0.365	-0.106
1791	gene:Solyc03g083020.2	NA	3	+	52859889	52859962	52859997	52860102	52859069	52859104	52860746	52861035	1791	9,3,2	0,0,2	5,7,10	0,5,4	222	254	0.0014019633178704192	0.00502393141807	1.0,1.0,0.534	1.0,0.616,0.741	0.059
749	gene:Solyc04g007020.2	NA	4	-	740830	740931	741004	741040	740449	740614	741507	742225	749	2,4,1	1,5,2	0,0,0	4,0,0	185	250	0.0014245695360238216	0.00509493104649	0.73,0.519,0.403	0.0,NA,NA	0.551
2120	gene:Solyc06g050310.2	NA	6	-	32922821	32922895	32924051	32924204	32922317	32922401	32925115	32925220	2120	7,5,3	80,54,64	0,0,0	6,18,19	302	223	0.0014469125399250568	0.00516471325406	0.061,0.064,0.033	0.0,0.0,0.0	0.053
1521	gene:Solyc07g042830.2	NA	7	-	56356077	56356206	56356510	56356582	56353196	56353254	56356862	56356915	1521	2,2,2	3,12,19	0,0,0	2,2,3	221	278	0.0014728649349870966	0.00524708133089	0.456,0.173,0.117	0.0,0.0,0.0	0.249
615	gene:Solyc01g056520.2	NA	1	-	54533362	54533461	54537334	54537463	54532708	54532747	54537864	54538011	615	105,58,63	41,24,36	65,72,72	62,36,42	278	248	0.0015297235559954916	0.00543901708798	0.696,0.683,0.61	0.483,0.641,0.605	0.087
1238	gene:Solyc02g032200.2	NA	2	+	28004336	28004493	28005270	28005441	28003793	28004262	28005524	28005956	1238	194,119,179	65,39,34	50,28,25	13,13,14	306	320	0.0015775053562872257	0.00559799566122	0.757,0.761,0.846	0.801,0.693,0.651	0.073
1065	gene:Solyc05g015710.2	NA	5	-	11757572	11757682	11757799	11757841	11755996	11756260	11758143	11758617	1065	3,2,2	20,16,29	1,4,3	15,6,5	191	259	0.0015930454161100244	0.0056192334893	0.169,0.145,0.086	0.083,0.475,0.449	-0.202
1880	gene:Solyc08g008590.2	NA	8	+	2964897	2965042	2966145	2966243	2962909	2963012	2966465	2966532	1880	0,0,1	0,2,0	8,4,4	0,0,0	294	247	0.0015902383107979892	0.0056192334893	NA,0.0,1.0	1.0,1.0,1.0	-0.5
2124	gene:Solyc08g078370.2	NA	8	-	62198914	62199004	62199095	62199156	62198755	62198833	62199246	62199482	2124	46,9,44	46,26,44	46,16,14	11,16,18	210	239	0.0015958130194389769	0.0056192334893	0.532,0.283,0.532	0.826,0.532,0.47	-0.16
762	gene:Solyc11g073130.1	NA	11	+	56218367	56218504	56219408	56219482	56218161	56218215	56220377	56220445	762	3,4,3	1,2,3	0,0,2	0,0,0	286	223	0.0015871815918788528	0.0056192334893	0.701,0.609,0.438	NA,NA,1.0	-0.417
754	gene:Solyc11g073130.1	NA	11	+	56218386	56218504	56219408	56219482	56218161	56218215	56220377	56220445	754	17,10,12	1,2,3	6,1,4	0,0,0	267	223	0.0016453833943841114	0.00578261909703	0.934,0.807,0.77	1.0,1.0,1.0	-0.163
2145	gene:Solyc02g032120.2	NA	2	+	27594041	27594168	27599342	27599746	27592088	27592189	27600613	27600756	2145	120,104,150	329,264,420	66,43,91	256,190,193	276	553	0.0016575342636921395	0.00581412018649	0.422,0.441,0.417	0.341,0.312,0.486	0.047
2094	gene:Solyc01g103390.2	NA	1	-	92000713	92000824	92001122	92001298	91999710	92000531	92001820	92001961	2094	9016,5836,7593	4591,3508,3964	2397,1503,2035	1317,934,1114	325	260	0.001670150280725113	0.0058471288139	0.611,0.571,0.605	0.593,0.563,0.594	0.012
1446	gene:Solyc03g006310.2	NA	3	+	912391	912453	913526	913594	909874	909999	914135	914330	1446	12,15,15	3,2,11	66,30,23	6,5,5	211	217	0.0016983035254398886	0.00593430197395	0.804,0.885,0.584	0.919,0.861,0.826	-0.111
1013	gene:Solyc09g007190.2	NA	9	+	809788	809848	810509	810546	807027	807258	811152	811232	1013	3,2,0	23,13,21	1,0,0	0,0,0	209	186	0.0017281225191184925	0.00601544937953	0.104,0.12,0.0	1.0,NA,NA	-0.925
1602	gene:Solyc02g071230.1	NA	2	+	40702798	40702893	40706412	40706642	40700469	40700518	40707276	40707444	1602	17,6,31	17,8,8	45,12,14	23,9,19	244	379	0.0017255333015405675	0.00601544937953	0.608,0.538,0.858	0.752,0.674,0.534	0.015
1422	gene:Solyc04g049010.2	NA	4	-	39180358	39180410	39187046	39187136	39178832	39178961	39192414	39192483	1422	5,1,1	4,0,0	1,0,0	0,0,0	239	201	0.001763491070990733	0.00612687183521	0.512,1.0,1.0	1.0,NA,NA	-0.163
35	gene:Solyc06g084160.2	NA	6	+	49374228	49374291	49374513	49374636	49373255	49373402	49374713	49374992	35	335,206,298	18,8,24	270,115,206	25,17,25	212	272	0.0018200189190810158	0.00631124431255	0.96,0.971,0.941	0.933,0.897,0.914	0.043
1442	gene:Solyc06g051550.2	NA	6	-	35057962	35058136	35058214	35058388	35057312	35057668	35058751	35059226	1442	410,341,401	192,136,192	436,293,382	149,121,146	323	323	0.0018597905715609015	0.00643692220593	0.681,0.715,0.676	0.745,0.708,0.723	-0.035
1376	gene:Solyc05g018750.2	NA	5	+	23531697	23531877	23535858	23536252	23531119	23531544	23537629	23537918	1376	39,41,34	157,91,154	49,43,48	133,115,138	329	543	0.0019165910715005195	0.00662095097427	0.291,0.426,0.267	0.378,0.382,0.365	-0.047
1369	gene:Solyc12g008650.1	NA	12	-	2027284	2027489	2027940	2028022	2026864	2026977	2028150	2028292	1369	383,246,267	850,539,647	163,167,115	379,322,373	231	354	0.0019759036666236874	0.00681294572386	0.408,0.412,0.387	0.397,0.443,0.321	0.015
1462	gene:Solyc01g080270.2	NA	1	-	79514883	79514976	79515321	79515430	79514642	79514724	79515850	79516162	1462	9,0,7	5,1,4	4,0,0	0,0,0	258	242	0.001999731713786068	0.00688209555839	0.628,0.0,0.621	1.0,NA,NA	-0.584
2104	gene:Solyc02g078460.2	NA	2	-	43122726	43122854	43124231	43124369	43122011	43122580	43124516	43124751	2104	3,2,0	18,7,15	0,1,0	12,14,20	287	277	0.0020171861305254756	0.00692909134101	0.139,0.216,0.0	0.0,0.064,0.0	0.097
1270	gene:Solyc05g051880.2	NA	5	-	62285200	62285302	62285470	62285527	62284461	62284609	62285973	62286069	1270	42,41,13	77,51,52	3,1,1	2,0,1	206	251	0.0020926317847927895	0.00717473754786	0.399,0.495,0.233	0.646,1.0,0.549	-0.356
390	gene:Solyc08g076890.2	NA	8	+	60822352	60822415	60822484	60822625	60822030	60822163	60822748	60822769	390	0,3,0	0,4,0	0,0,0	0,3,0	212	290	0.0020967635377394313	0.00717541593403	NA,0.506,NA	NA,0.0,NA	0.506
605	gene:Solyc01g067750.2	NA	1	+	76694577	76694805	76699822	76700169	76694006	76694112	76700515	76700579	605	737,505,835	674,446,430	822,490,699	417,309,382	377	496	0.0021352230854370636	0.00729334626936	0.59,0.598,0.719	0.722,0.676,0.707	-0.066
363	gene:Solyc08g076890.2	NA	8	+	60822433	60822541	60822577	60822634	60822352	60822373	60822748	60822769	363	1,3,3	6,0,4	1,2,0	0,0,15	257	206	0.0022078666866163074	0.00752738100259	0.118,1.0,0.375	1.0,1.0,0.0	-0.169
2218	gene:Solyc03g122090.2	NA	3	+	70056935	70057036	70057190	70057370	70056629	70056759	70057854	70057931	2218	0,3,0	14,6,3	4,2,1	5,2,5	250	329	0.0023439128688828785	0.00797630050903	0.0,0.397,0.0	0.513,0.568,0.208	-0.297
325	gene:Solyc08g076890.2	NA	8	+	60822337	60822415	60822484	60822625	60822030	60822265	60822748	60822769	325	0,3,0	0,4,1	0,0,0	0,3,0	227	290	0.0024288330862794727	0.00823455678322	NA,0.489,0.0	NA,0.0,NA	0.244
350	gene:Solyc08g076890.2	NA	8	+	60822337	60822415	60822484	60822625	60822030	60822247	60822748	60822769	350	0,3,0	0,4,1	0,0,0	0,3,0	227	290	0.0024288330862794727	0.00823455678322	NA,0.489,0.0	NA,0.0,NA	0.244
387	gene:Solyc08g076890.2	NA	8	+	60822352	60822415	60822541	60822625	60822030	60822163	60822748	60822769	387	0,3,0	0,4,0	0,0,0	0,7,0	212	233	0.002448719412743453	0.00828657552661	NA,0.452,NA	NA,0.0,NA	0.452
481	gene:Solyc08g076890.2	NA	8	+	60822304	60822385	60822484	60822625	60822030	60822163	60822748	60822769	481	1,3,0	0,4,0	0,0,0	0,3,0	230	290	0.0024976462183095155	0.00843649389296	1.0,0.486,NA	NA,0.0,NA	0.743
2228	gene:Solyc12g099970.1	NA	12	+	66902654	66902732	66903211	66903291	66901201	66901408	66903427	66903606	2228	10,9,27	3,3,7	7,6,14	5,4,2	227	229	0.0025073818061192043	0.00845372350159	0.771,0.752,0.796	0.585,0.602,0.876	0.085
34	gene:Solyc06g084160.2	NA	6	+	49374228	49374291	49374513	49374634	49373255	49373402	49374713	49374992	34	335,206,298	18,8,25	270,115,206	25,16,25	212	270	0.0025388115461136016	0.00854389715888	0.96,0.97,0.938	0.932,0.902,0.913	0.04
939	gene:Solyc10g081130.1	NA	10	+	62275516	62275580	62276214	62276294	62275079	62275126	62276414	62276480	939	0,2,0	1,0,2	3,0,0	3,0,0	213	229	0.0025769810881202324	0.00865637846175	0.0,1.0,0.0	0.518,NA,NA	-0.185
1683	gene:Solyc09g018370.2	NA	9	+	14520415	14520550	14520631	14520689	14520166	14520315	14521016	14521114	1683	3,1,5	24,19,17	1,0,0	14,5,8	284	207	0.0025952525412789237	0.00870172910899	0.084,0.037,0.177	0.049,0.0,0.0	0.083
1878	gene:Solyc08g008590.2	NA	8	+	2964628	2964756	2966145	2966243	2962909	2963012	2966465	2966532	1878	0,1,0	0,2,0	4,2,3	0,0,0	277	247	0.00263503214142016	0.00881889656138	NA,0.308,NA	1.0,1.0,1.0	-0.692
498	gene:Solyc08g076890.2	NA	8	+	60822304	60822385	60822484	60822607	60822030	60822232	60822748	60822769	498	0,0,0	0,0,1	7,0,2	0,0,1	230	272	0.002673523547345925	0.00893133141091	NA,NA,0.0	1.0,NA,0.703	-0.851
2229	gene:Solyc12g099970.1	NA	12	+	66902654	66902732	66903211	66903275	66901201	66901408	66903427	66903606	2229	10,9,27	23,28,43	7,6,14	21,24,19	227	213	0.002718534592599425	0.00906509524114	0.29,0.232,0.371	0.238,0.19,0.409	0.019
478	gene:Solyc08g076890.2	NA	8	+	60822304	60822385	60822541	60822625	60822030	60822163	60822748	60822769	478	1,3,0	0,4,0	0,0,0	0,7,0	230	233	0.002857268394685216	0.00951032399983	1.0,0.432,NA	NA,0.0,NA	0.716
849	gene:Solyc01g100270.2	NA	1	+	90339252	90339265	90340845	90340900	90338188	90338285	90344758	90344938	849	6,0,3	57,35,40	0,0,0	8,6,6	162	204	0.0029549563271825618	0.00981755981927	0.117,0.0,0.086	0.0,0.0,0.0	0.068
2154	gene:Solyc02g084490.1	NA	2	+	47584301	47584346	47584673	47584723	47584092	47584178	47584886	47584937	2154	5,2,2	0,0,0	0,0,1	2,0,0	194	199	0.003015338805012948	0.00999995996426	1.0,1.0,1.0	0.0,NA,1.0	0.5
942	gene:Solyc04g047750.2	NA	4	+	36994525	36994653	36995539	36995685	36993782	36993878	36995957	36996321	942	3,1,0	2,1,2	2,4,0	0,0,0	277	295	0.003115744573765542	0.0103141889338	0.615,0.516,0.0	1.0,1.0,NA	-0.623
101	gene:Solyc10g054570.1	NA	10	+	55644484	55644685	55645445	55645578	55642557	55642843	55646614	55646747	101	3,1,1	1,2,0	0,2,4	0,1,1	350	282	0.0031512495062919134	0.0104041747756	0.707,0.287,1.0	NA,0.617,0.763	-0.025
2113	gene:Solyc08g023470.2	NA	8	-	27662812	27662901	27663987	27664063	27662293	27662426	27664225	27664311	2113	4,1,0	3,0,14	4,1,3	5,3,1	225	238	0.0031543358831840926	0.0104041747756	0.585,1.0,0.0	0.458,0.261,0.76	0.035
1728	gene:Solyc12g005870.1	NA	12	+	509264	509306	509912	509986	509004	509090	510629	510713	1728	10,13,1	0,0,6	9,4,4	0,0,0	191	223	0.0031677718617520397	0.0104296315448	1.0,1.0,0.163	1.0,1.0,1.0	-0.279
1277	gene:Solyc06g069490.2	NA	6	-	43258413	43258638	43259485	43259663	43258169	43258329	43259743	43259935	1277	3,3,8	13,17,10	0,3,1	10,7,13	327	374	0.003407579999934454	0.0111989656214	0.209,0.168,0.478	0.0,0.329,0.081	0.148
2033	gene:Solyc06g070980.2	NA	6	-	43589797	43589858	43590401	43590427	43589587	43589676	43590545	43590679	2033	3150,2840,5872	55,25,48	2944,1570,1977	28,24,40	175	210	0.0035716727015207006	0.0117171421	0.986,0.993,0.993	0.992,0.987,0.983	0.003
1961	gene:Solyc04g082600.2	NA	4	-	66231402	66231597	66232611	66232863	66230131	66230337	66233484	66233633	1961	379,214,232	107,71,131	219,129,173	98,69,88	401	344	0.003584024965446792	0.0117365557217	0.752,0.721,0.603	0.657,0.616,0.628	0.058
1156	gene:Solyc10g044480.1	NA	10	+	26514983	26515078	26515415	26515789	26513695	26513830	26516658	26516932	1156	3,4,2	376,219,256	2,1,3	253,184,303	244	523	0.003619273816794769	0.0118307445194	0.017,0.038,0.016	0.017,0.012,0.021	0.007
1507	gene:Solyc03g061600.2	NA	3	+	30469016	30469136	30469272	30469492	30468185	30468262	30469579	30469861	1507	88,54,103	127,72,79	51,48,56	85,86,97	269	369	0.003767319607449206	0.0122926493095	0.487,0.507,0.641	0.451,0.434,0.442	0.103
2191	gene:Solyc01g087370.2	NA	1	-	82322601	82322704	82325821	82326024	82314087	82314163	82328213	82328315	2191	39,28,25	15,17,6	8,5,11	2,1,1	352	252	0.0038536120882692905	0.0125517650875	0.651,0.541,0.749	0.741,0.782,0.887	-0.156
114	gene:Solyc08g076890.2	NA	8	+	60822457	60822607	60822613	60822634	60822030	60822265	60822748	60822769	114	0,2,7	5,0,3	7,5,16	0,0,14	299	170	0.003976861614585167	0.0129301169073	0.0,1.0,0.57	1.0,1.0,0.394	-0.275
976	gene:Solyc08g006600.2	NA	8	-	1193044	1193090	1194283	1194376	1190140	1190280	1194491	1194534	976	20,15,31	7,11,36	14,11,12	7,4,11	242	195	0.004007582567646496	0.0130068160203	0.697,0.524,0.41	0.617,0.689,0.468	-0.048
516	gene:Solyc08g076890.2	NA	8	+	60822433	60822577	60822598	60822676	60822352	60822373	60822748	60822769	516	2,9,3	0,2,1	2,6,2	0,2,0	293	227	0.004055000372096583	0.0131373369071	1.0,0.777,0.699	1.0,0.699,1.0	-0.074
1340	gene:Solyc05g054940.2	NA	5	-	64734653	64734769	64735068	64735205	64733328	64733387	64736697	64736918	1340	101,62,85	5,1,7	78,37,37	6,8,8	286	265	0.004179126173682647	0.0135154718808	0.949,0.983,0.918	0.923,0.811,0.811	0.102
2037	gene:Solyc06g060710.2	NA	6	+	38729806	38729938	38731153	38731193	38728798	38728989	38731581	38731834	2037	2,0,4	4,9,11	0,0,0	21,8,7	281	189	0.004244354411062947	0.0137021282226	0.252,0.0,0.197	0.0,0.0,0.0	0.15
2152	gene:Solyc02g084490.1	NA	2	+	47584301	47584346	47584673	47584755	47584092	47584178	47584886	47584937	2152	5,2,2	0,0,0	0,0,1	1,0,1	194	231	0.004269166690103937	0.0137578799342	1.0,1.0,1.0	0.0,NA,0.544	0.728
756	gene:Solyc11g073130.1	NA	11	+	56218386	56218522	56219408	56219482	56218161	56218215	56220377	56220445	756	24,12,17	1,2,3	24,2,8	0,0,0	285	223	0.004523836999373071	0.0145528724636	0.949,0.824,0.816	1.0,1.0,1.0	-0.137
663	gene:Solyc09g011160.2	NA	9	+	4513101	4513225	4513595	4513686	4512609	4512653	4514127	4514171	663	0,0,4	4,1,2	17,6,8	6,9,15	273	240	0.004630105026741881	0.0148685062831	0.0,0.0,0.637	0.714,0.37,0.319	-0.255
643	gene:Solyc01g097010.2	NA	1	+	87992000	87992210	87994972	87995055	87989542	87989795	87995548	87995697	643	9,3,13	29,10,26	13,1,0	22,12,23	359	232	0.004822738885233634	0.0154598870416	0.167,0.162,0.244	0.276,0.051,0.0	0.082
899	gene:Solyc03g093990.2	NA	3	-	55705911	55706010	55706215	55706329	55705226	55705574	55706445	55706585	899	3,3,0	18,11,9	0,0,1	18,5,16	263	248	0.004856775108511887	0.0155416803472	0.136,0.205,0.0	0.0,0.0,0.056	0.095
1648	gene:Solyc09g008520.2	NA	9	-	2007607	2007629	2007629	2007655	2007321	2007488	2007773	2007833	1648	4,1,3	17,23,35	0,0,1	10,3,12	175	171	0.004943924762712133	0.0157928524819	0.187,0.041,0.077	0.0,0.0,0.075	0.077
1809	gene:Solyc02g085290.2	NA	2	-	48232424	48232466	48233721	48233801	48232271	48232352	48233915	48234007	1809	4,4,8	5,0,10	2,3,1	2,4,6	229	191	0.004963016314916131	0.0158261219553	0.4,1.0,0.4	0.455,0.385,0.122	0.279
1758	gene:Solyc04g079090.2	NA	4	-	63677277	63677364	63677672	63677757	63677125	63677198	63679187	63679261	1758	138,127,160	78,30,22	89,41,45	16,14,11	234	236	0.004995912888813382	0.0159032200859	0.641,0.81,0.88	0.849,0.747,0.805	-0.023
1617	gene:Solyc02g068420.2	NA	2	-	38376160	38376284	38377948	38378026	38375899	38376069	38378916	38379096	1617	4,0,0	20,9,7	4,0,0	7,8,2	227	273	0.005050119185549748	0.0160477654955	0.194,0.0,0.0	0.407,0.0,0.0	-0.071
1450	gene:Solyc01g044490.2	NA	1	+	44144265	44144386	44144633	44144673	44132200	44132268	44145059	44145127	1450	134,73,117	51,29,50	155,115,159	43,28,46	270	189	0.005176237920483186	0.0164199268991	0.648,0.638,0.621	0.716,0.742,0.708	-0.086
1389	gene:Solyc02g092910.2	NA	2	+	53860043	53860079	53862042	53862134	53859288	53859434	53862620	53862722	1389	25,42,14	2,0,0	49,52,20	2,7,0	185	241	0.005185330446798303	0.0164202130815	0.942,1.0,1.0	0.97,0.906,1.0	0.022
1351	gene:Solyc04g072850.2	NA	4	-	59810415	59810462	59810462	59810513	59809003	59809768	59810625	59810795	1351	3,5,9	4,1,3	8,3,8	5,12,5	200	196	0.005201887037646547	0.0164254850878	0.424,0.831,0.746	0.611,0.197,0.611	0.194
43	gene:Solyc09g061290.2	NA	9	-	58606142	58606379	58606379	58606391	58605135	58605213	58606482	58606532	43	12,4,10	372,264,378	9,11,15	269,238,291	161	386	0.005205005691215087	0.0164254850878	0.072,0.035,0.06	0.074,0.1,0.11	-0.039
337	gene:Solyc08g076890.2	NA	8	+	60822337	60822415	60822457	60822577	60822030	60822265	60822748	60822769	337	0,3,0	0,6,0	0,0,0	0,4,1	227	269	0.005316507392255252	0.0167483756191	NA,0.372,NA	NA,0.0,0.0	0.372
2117	gene:Solyc06g071430.2	NA	6	+	43949457	43949527	43949527	43949564	43949144	43949210	43949638	43949720	2117	102,46,90	89,78,70	34,42,31	38,42,38	219	186	0.005401813202498134	0.0169877711748	0.493,0.334,0.522	0.432,0.459,0.409	0.016
2225	gene:Solyc09g092450.2	NA	9	-	71540512	71540631	71541479	71541644	71539209	71539359	71542630	71542718	2225	9,6,15	60,36,40	8,2,8	25,9,20	314	268	0.005477619073448548	0.0171965183993	0.113,0.125,0.242	0.215,0.159,0.255	-0.05
1881	gene:Solyc08g008590.2	NA	8	+	2963403	2963454	2964628	2964756	2962909	2963012	2966465	2966532	1881	0,0,0	0,1,0	0,2,0	4,2,3	200	277	0.005505312567452845	0.017253763098	NA,0.0,NA	0.0,0.581,0.0	-0.194
396	gene:Solyc08g076890.2	NA	8	+	60822352	60822415	60822541	60822577	60822030	60822163	60822748	60822769	396	0,3,0	0,5,0	0,0,0	0,7,0	212	185	0.005537735213434596	0.0173256072544	NA,0.344,NA	NA,0.0,NA	0.344
2119	gene:Solyc06g050310.2	NA	6	-	32922821	32922895	32924051	32924106	32922317	32922401	32925115	32925220	2119	28,23,12	80,54,64	7,9,4	6,18,19	204	223	0.0055503379178722225	0.0173353019901	0.277,0.318,0.17	0.561,0.353,0.187	-0.112
918	gene:Solyc12g049540.1	NA	12	+	36700598	36700608	36700609	36700712	36700178	36700252	36701044	36701249	918	4,0,0	13,5,5	0,0,0	2,2,0	159	252	0.005900839063413693	0.0183985135926	0.328,0.0,0.0	0.0,0.0,NA	0.109
1381	gene:Solyc08g014420.2	NA	8	+	4454897	4455027	4456480	4456618	4454386	4454804	4462266	4462599	1381	93,64,57	93,71,115	43,38,43	83,51,91	279	287	0.00592491834070953	0.0184420666441	0.507,0.481,0.338	0.348,0.434,0.327	0.072
1341	gene:Solyc06g065180.2	NA	6	+	40639419	40639508	40639523	40639593	40639053	40639182	40641970	40642450	1341	2,0,0	2,0,0	0,0,0	8,2,0	238	219	0.006020495869344953	0.0187076396349	0.479,NA,NA	0.0,0.0,NA	0.479
391	gene:Solyc08g076890.2	NA	8	+	60822352	60822415	60822484	60822577	60822030	60822163	60822748	60822769	391	0,3,0	0,6,0	0,0,0	0,3,0	212	242	0.006066833584795296	0.0188195654059	NA,0.363,NA	NA,0.0,NA	0.363
1740	gene:Solyc09g075760.2	NA	9	+	67384320	67384460	67386754	67386864	67383840	67384016	67387139	67387285	1740	110,40,99	108,58,126	78,46,60	57,46,82	289	259	0.006202157525075028	0.019206681368	0.477,0.382,0.413	0.551,0.473,0.396	-0.049
2172	gene:Solyc06g053420.2	NA	6	+	36193351	36193470	36196364	36196465	36193228	36193258	36198216	36198360	2172	0,0,2	26,17,47	0,2,4	71,61,55	268	250	0.006359590203661517	0.0196275677352	0.0,0.0,0.038	0.0,0.03,0.064	-0.019
487	gene:Solyc08g076890.2	NA	8	+	60822304	60822385	60822541	60822577	60822030	60822163	60822748	60822769	487	1,3,0	0,5,0	0,0,0	0,7,0	230	185	0.006354345043485945	0.0196275677352	1.0,0.326,NA	NA,0.0,NA	0.663
1254	gene:Solyc01g067720.2	NA	1	-	76662607	76662659	76662894	76663123	76662395	76662457	76663242	76663454	1254	7,0,3	2,6,6	5,0,2	17,4,1	378	201	0.006432779682107879	0.0198199157773	0.65,0.0,0.21	0.135,0.0,0.515	0.07
823	gene:Solyc08g059760.2	NA	8	-	45232375	45232428	45234151	45234348	45231832	45231954	45234600	45234697	823	4,2,1	1,0,2	1,0,5	0,0,0	346	202	0.006501044500161661	0.0199964674002	0.7,1.0,0.226	1.0,NA,1.0	-0.358
924	gene:Solyc01g099700.2	NA	1	+	89869857	89870026	89870150	89870214	89869514	89869610	89871267	89871360	924	45,28,44	5,0,6	31,24,11	2,2,1	318	213	0.006789999319912691	0.0208500989218	0.858,1.0,0.831	0.912,0.889,0.88	0.003
2205	gene:Solyc01g057340.2	NA	1	-	60510774	60510795	60510851	60510931	60510006	60510190	60511061	60511111	2205	2,1,0	1,0,2	0,0,0	1,0,0	229	170	0.006821209525230912	0.0209107330656	0.598,1.0,0.0	0.0,NA,NA	0.533
336	gene:Solyc08g076890.2	NA	8	+	60822337	60822415	60822484	60822577	60822030	60822265	60822748	60822769	336	0,3,0	0,6,1	0,0,0	0,3,0	227	242	0.00690291776028594	0.0211257080449	NA,0.348,0.0	NA,0.0,NA	0.174
1336	gene:Solyc01g098520.2	NA	1	-	89017978	89018085	89018123	89018260	89017771	89017830	89018329	89018374	1336	6,15,12	55,18,36	12,2,6	23,9,19	286	256	0.0069975934554004715	0.0213795820145	0.089,0.427,0.23	0.318,0.166,0.22	0.014
2071	gene:Solyc05g007020.2	NA	5	-	1610401	1610526	1610762	1610838	1610233	1610313	1612488	1612548	2071	0,0,2	0,1,2	0,0,0	3,0,1	225	274	0.0070509282877532975	0.0215065103626	NA,0.0,0.549	0.0,NA,0.0	0.275
482	gene:Solyc08g076890.2	NA	8	+	60822304	60822385	60822484	60822577	60822030	60822163	60822748	60822769	482	1,3,0	0,6,0	0,0,0	0,3,0	230	242	0.007074205296645277	0.0215414865794	1.0,0.345,NA	NA,0.0,NA	0.672
2188	gene:Solyc01g087370.2	NA	1	-	82322601	82322699	82323262	82323480	82314087	82314163	82325567	82325694	2188	3,2,7	20,25,12	2,0,3	4,1,2	367	247	0.00713527124121981	0.0216912245733	0.092,0.051,0.282	0.252,0.0,0.502	-0.11
2136	gene:Solyc04g025880.2	NA	4	-	20518912	20518968	20518968	20518989	20517444	20518640	20519160	20519415	2136	0,6,2	46,31,49	0,0,0	4,2,8	170	205	0.007222561841488677	0.0219200545738	0.0,0.189,0.047	0.0,0.0,0.0	0.079
1243	gene:Solyc01g090850.2	NA	1	+	84559550	84559659	84562693	84562780	84557563	84558039	84564861	84566492	1243	14,15,19	0,3,3	9,9,16	2,1,2	258	236	0.007334025949919615	0.0222213676622	1.0,0.821,0.853	0.805,0.892,0.88	0.032
2139	gene:Solyc04g008340.2	NA	4	-	2003451	2003563	2004099	2004198	2002940	2003024	2004341	2005002	2139	0,5,0	5,6,11	4,0,1	0,1,2	248	261	0.007453516700398377	0.0225459609644	0.0,0.467,0.0	1.0,0.0,0.345	-0.293
1695	gene:Solyc04g017610.2	NA	4	+	7583996	7584156	7584619	7584678	7583296	7583454	7584819	7585025	1695	112,73,153	2,3,0	42,42,47	0,0,2	309	208	0.0075381139752104245	0.0227641057794	0.974,0.942,1.0	1.0,1.0,0.941	-0.008
1605	gene:Solyc01g104170.2	NA	1	-	92636058	92636236	92637100	92637131	92635507	92635720	92637362	92637507	1605	86,78,28	61,57,43	51,26,28	48,43,42	180	327	0.007602782529723041	0.0229214468334	0.719,0.713,0.542	0.659,0.523,0.548	0.081
577	gene:Solyc03g097630.2	NA	3	+	59965815	59965858	59965858	59965997	59964088	59964574	59968631	59968928	577	8,4,0	124,68,76	1,4,0	115,84,117	192	288	0.007648800832120235	0.0230221331977	0.088,0.081,0.0	0.013,0.067,0.0	0.03
1520	gene:Solyc10g080410.1	NA	10	-	61688215	61688284	61688499	61688595	61687980	61688040	61689271	61689351	1520	136,110,100	135,120,105	55,51,56	71,45,67	245	218	0.00783275943026609	0.0235369904461	0.473,0.449,0.459	0.408,0.502,0.427	0.015
1911	gene:Solyc07g064910.2	NA	7	+	66885567	66885685	66885726	66885887	66885167	66885235	66885982	66886032	1911	41,16,25	39,29,41	22,24,22	55,37,63	267	310	0.008051565430261974	0.0241546962908	0.55,0.39,0.415	0.317,0.43,0.288	0.107
1511	gene:Solyc09g065010.2	NA	9	-	62687811	62687861	62691417	62691531	62686652	62686815	62694428	62694596	1511	23,13,27	27,9,18	12,5,13	18,12,20	263	199	0.008192395161061924	0.0245368288568	0.392,0.522,0.532	0.335,0.24,0.33	0.18
829	gene:Solyc08g006060.2	NA	8	-	821847	821951	822153	822266	820105	820231	823575	823843	829	0,0,0	32,11,17	0,0,2	0,0,3	262	253	0.0082305689463472	0.0246107504232	0.0,0.0,0.0	NA,NA,0.392	-0.392
1898	gene:Solyc11g072970.1	NA	11	-	56119747	56119804	56120379	56120454	56119416	56119499	56120535	56120616	1898	55,21,62	116,65,97	55,36,30	78,56,61	224	206	0.008308663856745335	0.0247630765927	0.304,0.229,0.37	0.393,0.372,0.311	-0.058
1919	gene:Solyc01g110040.2	NA	1	-	96849235	96849337	96849687	96849763	96830697	96849154	96850549	96850619	1919	2,0,0	2,0,3	0,0,0	1,0,0	225	251	0.008307624498576078	0.0247630765927	0.527,NA,0.0	0.0,NA,NA	0.264
4	gene:Solyc01g103980.2	NA	1	+	92457329	92457510	92457789	92457841	92456498	92456695	92458159	92458612	4	18,0,6	49,39,46	6,10,4	13,18,13	330	201	0.008412176911817818	0.0250306862759	0.183,0.0,0.074	0.219,0.253,0.158	-0.124
2060	gene:Solyc01g087190.2	NA	1	-	82124699	82124788	82125300	82125423	82124515	82124607	82125812	82126274	2060	3,1,2	5,4,0	1,0,1	2,0,1	272	238	0.008620398051163968	0.0255668390981	0.344,0.179,1.0	0.304,NA,0.467	0.122
845	gene:Solyc06g068320.2	NA	6	-	42324914	42325031	42325229	42325322	42324291	42324479	42326798	42326920	845	299,189,178	277,169,205	229,139,189	254,148,189	242	266	0.008610545022941002	0.0255668390981	0.543,0.551,0.488	0.498,0.508,0.524	0.017
2187	gene:Solyc01g087370.2	NA	1	-	82322601	82322699	82325821	82326024	82314087	82314163	82328213	82328315	2187	39,28,25	14,17,6	8,5,11	2,1,1	352	247	0.008984793882325929	0.0266043247425	0.662,0.536,0.745	0.737,0.778,0.885	-0.152
332	gene:Solyc08g076890.2	NA	8	+	60822337	60822415	60822541	60822577	60822030	60822265	60822748	60822769	332	0,3,0	0,5,0	0,0,0	0,2,2	227	185	0.009148033050485331	0.027043780039	NA,0.328,NA	NA,0.0,0.0	0.328
2159	gene:Solyc11g070100.1	NA	11	+	54635866	54636041	54637506	54637703	54634567	54634780	54637901	54637953	2159	104,68,95	18,9,8	77,52,69	8,13,14	324	346	0.009227228821316127	0.0272337627348	0.861,0.89,0.927	0.911,0.81,0.84	0.039
1456	gene:Solyc12g035670.1	NA	12	-	54493071	54493263	54493499	54493721	54488903	54489134	54493921	54494013	1456	67,40,65	12,6,3	37,17,22	3,1,3	371	341	0.009302741953338658	0.0274122800047	0.837,0.86,0.952	0.919,0.94,0.871	-0.027
1384	gene:Solyc03g114460.2	NA	3	+	64461472	64461567	64461824	64462041	64460770	64460991	64463146	64463272	1384	75,56,115	198,100,183	52,39,68	87,74,80	244	366	0.009371407791667924	0.0275700771161	0.362,0.457,0.485	0.473,0.442,0.56	-0.057
1235	gene:Solyc02g085570.2	NA	2	+	48401756	48402037	48402327	48402435	48401005	48401080	48403090	48403161	1235	892,758,1047	177,105,262	823,535,576	177,130,159	430	257	0.009424690850302914	0.0276681180817	0.751,0.812,0.705	0.735,0.711,0.684	0.046
725	gene:Solyc07g042510.2	NA	7	-	55782230	55782361	55782447	55782561	55781671	55782041	55783087	55783484	725	325,210,228	5,4,1	194,161,199	5,4,0	263	280	0.009435070968654721	0.0276681180817	0.986,0.982,0.996	0.976,0.977,1.0	0.004
2092	gene:Solyc03g115680.2	NA	3	+	65317095	65317341	65317876	65317940	65316935	65317007	65318081	65318180	2092	5,5,2	0,2,0	0,8,0	0,0,0	395	213	0.009479747281979804	0.0277545088962	1.0,0.574,1.0	NA,1.0,NA	-0.142
1317	gene:Solyc06g036000.2	NA	6	+	25365416	25365528	25366242	25366386	25363897	25364005	25366505	25366543	1317	39,34,85	118,83,124	43,21,45	116,99,131	261	293	0.009569445328193978	0.0279722248055	0.271,0.315,0.435	0.294,0.192,0.278	0.086
1615	gene:Solyc02g068420.2	NA	2	-	38376160	38376329	38377948	38378026	38375899	38376069	38378916	38379096	1615	4,0,0	18,11,10	4,0,0	7,8,5	227	318	0.00971446928468519	0.0283507071604	0.237,0.0,0.0	0.445,0.0,0.0	-0.069
1269	gene:Solyc05g051880.2	NA	5	-	62287375	62287516	62288116	62288370	62286169	62286241	62288487	62288578	1269	93,56,56	120,53,62	4,2,3	4,1,2	403	290	0.010013231516687126	0.0291759333649	0.358,0.432,0.394	0.418,0.59,0.519	-0.114
566	gene:Solyc03g006190.2	NA	3	-	827859	827920	828087	828132	827674	827686	831890	832088	566	4,1,1	14,8,7	0,3,0	15,3,6	194	210	0.010105294632839244	0.0293972207501	0.236,0.119,0.134	0.0,0.52,0.0	-0.01
1453	gene:Solyc03g112450.2	NA	3	-	62853145	62853239	62854148	62854195	62852921	62853054	62854431	62854652	1453	13,8,6	4,1,3	7,0,10	1,0,4	196	243	0.010203474049595282	0.0296355679402	0.801,0.908,0.713	0.897,NA,0.756	-0.019
2039	gene:Solyc04g072880.2	NA	4	+	59836893	59837033	59837033	59837118	59835848	59835926	59837233	59837322	2039	17,29,14	64,31,51	21,17,14	44,21,17	289	234	0.01029145694810841	0.0298435889878	0.177,0.431,0.182	0.279,0.396,0.4	-0.095
2065	gene:Solyc03g096910.2	NA	3	-	59280398	59280514	59281423	59281514	59279695	59279755	59282753	59283003	2065	151,112,192	246,171,167	175,90,193	183,118,186	240	265	0.01035427194843972	0.0299780825936	0.404,0.42,0.559	0.514,0.457,0.534	-0.041
1049	gene:Solyc03g093390.2	NA	3	-	54655790	54655965	54656034	54656150	54655131	54655685	54656737	54656997	1049	0,0,0	2,8,21	8,5,0	149,94,129	265	324	0.010415127140284376	0.0301064847922	0.0,0.0,0.0	0.062,0.061,0.0	-0.041
371	gene:Solyc08g076890.2	NA	8	+	60822433	60822541	60822598	60822634	60822352	60822373	60822748	60822769	371	1,3,3	6,2,3	1,2,0	0,2,15	257	185	0.01198225688754309	0.0345817034223	0.107,0.519,0.419	1.0,0.419,0.0	-0.125
136	gene:Solyc08g076890.2	NA	8	+	60822304	60822415	60822484	60822646	60822030	60822163	60822748	60822769	136	2,11,0	64,230,170	1,0,0	186,184,107	260	311	0.012189425112312373	0.0351240306554	0.036,0.054,0.0	0.006,0.0,0.0	0.028
625	gene:Solyc12g095890.1	NA	12	+	64997744	64997822	64998772	64998880	64997513	64997639	64999912	64999975	625	144,81,124	30,38,48	116,74,67	24,15,17	227	257	0.012346735785245484	0.0355212083159	0.845,0.707,0.745	0.845,0.848,0.817	-0.071
1337	gene:Solyc01g098520.2	NA	1	-	89017978	89018085	89018123	89018260	89016400	89016427	89018329	89018374	1337	6,16,13	35,17,32	12,1,6	19,9,25	286	256	0.012719370496668065	0.0365356406078	0.133,0.457,0.267	0.361,0.09,0.177	0.076
2026	gene:Solyc03g113770.2	NA	3	-	63823068	63823164	63823565	63823641	63822287	63822609	63823739	63823844	2026	4,0,5	34,26,50	4,2,3	10,9,13	225	245	0.013215574028293703	0.0379012689113	0.114,0.0,0.098	0.303,0.195,0.201	-0.162
2135	gene:Solyc04g025880.2	NA	4	-	20518876	20518968	20518968	20518989	20517444	20518640	20519160	20519415	2135	0,6,2	58,56,69	0,0,0	15,3,9	170	241	0.013267216770195808	0.0379896442525	0.0,0.132,0.039	0.0,0.0,0.0	0.057
841	gene:Solyc01g088460.2	NA	1	+	83265387	83265530	83265708	83265822	83264526	83264777	83266367	83266608	841	14,6,6	0,0,4	4,0,2	0,0,0	292	263	0.013490786330290288	0.0385692700101	1.0,1.0,0.575	1.0,NA,1.0	-0.142
591	gene:Solyc04g005030.2	NA	4	-	39877	40113	41301	41413	39562	39629	42427	42552	591	10,11,16	352,344,583	44,7,7	589,294,315	261	385	0.013571361091632178	0.0387389086559	0.04,0.045,0.039	0.099,0.034,0.032	-0.014
621	gene:Solyc02g081880.2	NA	2	-	45660184	45660273	45660544	45660712	45660036	45660101	45661151	45661301	621	248,149,207	753,489,773	131,85,132	422,278,384	317	238	0.013679416347838117	0.0389863365913	0.198,0.186,0.167	0.189,0.187,0.205	-0.01
2114	gene:Solyc08g023470.2	NA	8	-	27662812	27662901	27663987	27664059	27662293	27662426	27664225	27664311	2114	0,0,0	3,0,14	2,1,1	5,3,1	221	238	0.013930421422832595	0.0396397639239	0.0,NA,0.0	0.301,0.264,0.519	-0.361
659	gene:Solyc06g051780.2	NA	6	+	35452648	35452807	35455267	35455398	35443583	35443653	35455561	35455672	659	19,2,9	98,66,64	9,4,1	60,51,80	308	280	0.014012938018637565	0.0398124594174	0.15,0.027,0.113	0.12,0.067,0.011	0.031
1474	gene:Solyc08g075310.2	NA	8	+	59414474	59414540	59414712	59414822	59413756	59413873	59415152	59415230	1474	0,2,1	2,0,1	2,1,1	4,2,2	215	259	0.014158219361057907	0.0399761487842	0.0,1.0,0.546	0.376,0.376,0.376	0.139
1486	gene:Solyc01g110030.2	NA	1	-	96849235	96849332	96849687	96849763	96848997	96849154	96850549	96851072	1486	2,0,0	3,0,3	0,0,0	2,0,0	225	246	0.014112932492598278	0.0399761487842	0.422,NA,0.0	0.0,NA,NA	0.211
1621	gene:Solyc02g091120.2	NA	2	-	52526733	52526926	52528849	52528899	52526478	52526640	52529244	52529352	1621	26,4,16	25,25,30	23,9,11	23,22,4	199	342	0.014151974225527627	0.0399761487842	0.641,0.216,0.478	0.632,0.413,0.825	-0.178
2243	gene:Solyc09g076040.2	NA	9	+	67722572	67722714	67723511	67723707	67718897	67719862	67723781	67724089	2243	0,0,0	7,8,0	1,0,2	0,1,5	291	345	0.014157215428755778	0.0399761487842	0.0,0.0,NA	1.0,0.0,0.322	-0.441
2121	gene:Solyc06g050310.2	NA	6	-	32922821	32922895	32924051	32924102	32922317	32922401	32925115	32925220	2121	3,4,2	80,54,64	0,0,0	6,18,19	200	223	0.014266707088007969	0.0402202066901	0.04,0.076,0.034	0.0,0.0,0.0	0.05
2196	gene:Solyc06g074310.2	NA	6	-	45931589	45931630	45932624	45932833	45930548	45931137	45934022	45934274	2196	2,7,2	75,44,75	4,0,0	80,57,58	358	190	0.014355368957304453	0.0404077052132	0.014,0.078,0.014	0.026,0.0,0.0	0.027
2155	gene:Solyc02g084490.1	NA	2	+	47584301	47584346	47584673	47584762	47584092	47584178	47584886	47584937	2155	5,2,2	0,0,2	0,0,1	0,0,0	194	238	0.01447483344927156	0.0406811960115	1.0,1.0,0.551	NA,NA,1.0	-0.15
408	gene:Solyc08g076890.2	NA	8	+	60822433	60822487	60822508	60822646	60822352	60822373	60822748	60822769	408	0,3,1	0,0,1	0,2,0	0,2,0	203	287	0.014721709276641449	0.0413113811086	NA,1.0,0.586	NA,0.586,NA	0.207
1515	gene:Solyc02g069010.2	NA	2	+	38961247	38961315	38961934	38962068	38960327	38960648	38964738	38964827	1515	7,6,10	25,24,30	17,9,5	17,20,16	217	283	0.01475922980201471	0.0413530493992	0.267,0.246,0.303	0.566,0.37,0.29	-0.137
1044	gene:Solyc03g026150.2	NA	3	+	3560976	3561021	3561070	3561219	3560832	3560892	3561935	3562044	1044	6,1,4	90,57,67	2,2,0	78,49,61	194	298	0.01512604040157672	0.0423157940069	0.093,0.026,0.084	0.038,0.059,0.0	0.035
1394	gene:Solyc09g065130.2	NA	9	+	63000747	63000986	63001604	63001837	62999970	63000039	63001951	63002007	1394	9,5,3	4,8,2	4,0,0	0,5,0	388	382	0.015442960056423765	0.0431362314593	0.689,0.381,0.596	1.0,0.0,NA	0.055
394	gene:Solyc08g076890.2	NA	8	+	60822352	60822415	60822541	60822634	60822030	60822163	60822748	60822769	394	0,3,0	6,0,5	0,0,0	0,7,15	212	242	0.015491270211370046	0.0432050104978	0.0,1.0,0.0	NA,0.0,0.0	0.333
402	gene:Solyc08g076890.2	NA	8	+	60822433	60822487	60822577	60822625	60822352	60822373	60822748	60822769	402	0,3,1	0,2,1	0,2,0	0,0,0	203	197	0.015534795606483952	0.0432602552461	NA,0.593,0.493	NA,1.0,NA	-0.457
69	gene:Solyc06g068670.2	NA	6	-	42569882	42569980	42570039	42570166	42569588	42569644	42570354	42570449	69	100,69,65	2,2,7	59,46,46	2,0,3	276	247	0.015939968072967714	0.044320886837	0.978,0.969,0.893	0.964,1.0,0.932	-0.019
1093	gene:Solyc06g005080.2	NA	6	-	60899	60960	63342	63466	60666	60783	63718	63880	1093	1,0,1	1,0,1	0,0,0	1,6,2	273	210	0.016281549354469023	0.0452017443266	0.435,NA,0.435	0.0,0.0,0.0	0.435
991	gene:Solyc01g100970.2	NA	1	+	90847489	90847600	90848963	90849011	90846757	90846921	90849784	90849889	991	245,159,158	1,2,0	125,90,100	7,1,2	260	197	0.016331152695948235	0.0452705509383	0.995,0.984,1.0	0.931,0.986,0.974	0.029
2250	gene:Solyc01g111890.2	NA	1	-	98058518	98058619	98060663	98060817	98056667	98058444	98062936	98063030	2250	9,3,9	0,0,5	8,1,4	0,0,0	303	250	0.016992770795785334	0.0470331015653	1.0,1.0,0.598	1.0,1.0,1.0	-0.134
1764	gene:Solyc03g118980.2	NA	3	-	67721277	67721309	67722941	67723047	67721125	67721190	67723356	67723507	1764	25,12,21	0,0,1	9,1,2	4,0,0	255	181	0.01709556303915329	0.0472459196718	1.0,1.0,0.937	0.615,1.0,1.0	0.107
1632	gene:Solyc12g035500.1	NA	12	-	57604534	57604594	57606383	57606622	57604264	57604383	57607215	57607312	1632	8,0,2	23,7,9	0,1,1	5,3,0	388	209	0.01718816159551575	0.0474299648264	0.158,0.0,0.107	0.0,0.152,1.0	-0.296
1089	gene:Solyc06g005080.2	NA	6	-	60899	60931	63321	63466	60666	60783	63718	63880	1089	1,0,0	1,2,0	1,0,0	0,0,1	294	181	0.017488684930886168	0.0481682192245	0.381,0.0,NA	1.0,NA,0.0	-0.309
636	gene:Solyc03g059030.2	NA	3	-	27293878	27293886	27293886	27294120	27293695	27293790	27294974	27295109	636	4,1,3	1,4,2	0,1,2	4,2,2	383	157	0.017508513895732113	0.0481682192245	0.621,0.093,0.381	0.0,0.17,0.291	0.211
665	gene:Solyc09g011160.2	NA	9	+	4513046	4513225	4513595	4513686	4512609	4512653	4514127	4514171	665	0,3,10	4,1,2	22,8,12	6,9,15	328	240	0.017660998046843235	0.0485145488516	0.0,0.687,0.785	0.728,0.394,0.369	-0.006
2245	gene:Solyc02g094640.2	NA	2	+	55233896	55233979	55234493	55234595	55230717	55230886	55234668	55234757	2245	59,37,57	113,71,114	24,18,15	81,39,51	232	251	0.01815115339715445	0.0497860207465	0.361,0.361,0.351	0.243,0.333,0.241	0.085
848	gene:Solyc01g100270.2	NA	1	+	90339173	90339265	90340845	90340900	90338188	90338285	90344758	90344938	848	90,35,68	57,35,40	5,4,5	8,6,6	241	204	0.01834028522794894	0.0502121115258	0.572,0.458,0.59	0.346,0.361,0.414	0.166
919	gene:Solyc08g062610.2	NA	8	+	51569942	51570053	51570131	51570215	51569771	51569871	51570729	51570788	919	54,38,47	96,55,125	16,10,14	35,46,46	260	233	0.018361556133608927	0.0502121115258	0.335,0.382,0.252	0.291,0.163,0.214	0.1
1941	gene:Solyc02g086790.2	NA	2	-	49403194	49403271	49403871	49403915	49402757	49402834	49403998	49404138	1941	3,2,3	106,81,84	1,4,1	118,68,96	193	226	0.01877725521509337	0.0512720262161	0.032,0.028,0.04	0.01,0.064,0.012	0.005
316	gene:Solyc08g076890.2	NA	8	+	60822337	60822487	60822613	60822634	60822030	60822265	60822748	60822769	316	10,4,5	5,0,3	3,2,2	0,0,14	299	170	0.018914093345211446	0.0515684697484	0.532,1.0,0.487	1.0,1.0,0.075	-0.019
1792	gene:Solyc03g044430.2	NA	3	+	9223346	9223448	9224627	9224744	9221617	9221693	9225058	9225117	1792	9,12,12	8,5,4	6,5,8	4,1,3	251	266	0.018973633219910222	0.051653592527	0.544,0.718,0.761	0.614,0.841,0.739	-0.057
485	gene:Solyc08g076890.2	NA	8	+	60822304	60822385	60822541	60822634	60822030	60822163	60822748	60822769	485	1,3,0	6,0,5	0,0,0	0,7,15	230	242	0.01904006387232563	0.0517571930002	0.149,1.0,0.0	NA,0.0,0.0	0.383
221	gene:Solyc08g076890.2	NA	8	+	60822484	60822541	60822541	60822676	60822030	60822265	60822748	60822769	221	0,0,1	0,0,1	0,0,0	0,0,3	206	284	0.019265267329616385	0.0522914398947	NA,NA,0.58	NA,NA,0.0	0.58
1769	gene:Solyc12g007170.1	NA	12	+	1610268	1610355	1610980	1611155	1608269	1608572	1611518	1611640	1769	124,101,120	377,284,289	111,76,103	277,206,224	236	324	0.02004348734502981	0.054262188491	0.311,0.328,0.363	0.355,0.336,0.387	-0.025
685	gene:Solyc08g066580.2	NA	8	-	55304183	55304232	55304580	55304607	55303479	55303901	55304686	55304743	685	2,0,0	4,1,0	0,0,0	2,0,0	176	198	0.020050830615638365	0.054262188491	0.36,0.0,NA	0.0,NA,NA	0.18
1628	gene:Solyc11g019950.1	NA	11	-	9819543	9819635	9820887	9820982	9818636	9818730	9821064	9821179	1628	66,20,70	62,48,41	61,26,39	54,31,30	244	241	0.020706488924113142	0.0559535345149	0.513,0.292,0.628	0.527,0.453,0.562	-0.036
846	gene:Solyc01g100270.2	NA	1	+	90340845	90340900	90344758	90344938	90339173	90339265	90346152	90346831	846	20,30,21	345,205,325	1,1,2	45,16,24	204	329	0.020751813195475644	0.0559930580896	0.085,0.191,0.094	0.035,0.092,0.118	0.042
1614	gene:Solyc02g068420.2	NA	2	-	38376160	38376281	38377948	38378026	38375899	38376069	38378916	38379096	1614	4,0,0	17,15,7	4,0,0	8,8,2	227	270	0.02127789558099149	0.0573277423039	0.219,0.0,0.0	0.373,0.0,0.0	-0.051
1220	gene:Solyc07g008240.2	NA	7	-	2966600	2966673	2967536	2967664	2965696	2966071	2967758	2967964	1220	69,25,29	1,1,0	46,55,62	4,1,3	277	222	0.021439391643021534	0.0576627227375	0.982,0.952,1.0	0.902,0.978,0.943	0.037
25	gene:Solyc06g084160.2	NA	6	+	49374244	49374291	49374505	49374636	49373255	49373402	49374713	49374992	25	1,0,1	7,0,1	0,0,0	0,1,1	196	280	0.021465454352377296	0.0576627227375	0.169,NA,0.588	NA,0.0,0.0	0.379
1445	gene:Solyc03g006310.2	NA	3	+	913526	913594	913920	913967	909874	909999	914135	914330	1445	3,2,11	7,2,2	6,5,5	8,13,9	217	196	0.021942591361666517	0.058857774476	0.279,0.475,0.832	0.404,0.258,0.334	0.197
940	gene:Solyc06g053430.2	NA	6	+	36208329	36208383	36209475	36209657	36204382	36204590	36210137	36210552	940	123,78,125	311,208,264	139,113,130	339,259,377	203	331	0.022251316143911442	0.0595982388348	0.392,0.379,0.436	0.401,0.416,0.36	0.01
1904	gene:Solyc01g106940.2	NA	1	+	94635932	94636017	94636608	94636692	94635405	94635623	94636933	94637284	1904	44,34,39	78,28,57	23,11,23	41,28,33	234	233	0.02259577069833521	0.060432090548	0.36,0.547,0.405	0.358,0.281,0.41	0.088
1373	gene:Solyc06g043070.2	NA	6	-	29791220	29791303	29793972	29794157	29791008	29791109	29795104	29795158	1373	49,47,37	45,22,17	25,25,36	20,20,40	334	232	0.02272806884079548	0.0606969217652	0.431,0.597,0.602	0.465,0.465,0.385	0.105
1090	gene:Solyc06g005080.2	NA	6	-	60899	61005	63342	63466	60666	60783	63718	63880	1090	1,0,1	1,0,2	0,0,0	2,4,3	273	255	0.0227894098918922	0.0607717597117	0.483,NA,0.318	0.0,0.0,0.0	0.4
1403	gene:Solyc12g098430.1	NA	12	+	65935703	65935731	65936672	65936733	65935216	65935269	65937149	65937254	1403	48,51,46	71,28,22	36,36,46	28,18,31	177	210	0.02446140379521414	0.0651351832445	0.445,0.684,0.713	0.604,0.704,0.638	-0.035
2061	gene:Solyc01g087190.2	NA	1	-	82125300	82125360	82125606	82125713	82124515	82124607	82125812	82126274	2061	0,0,1	0,0,1	0,0,2	0,0,0	256	209	0.024921998747712035	0.0662649062913	NA,NA,0.449	NA,NA,1.0	-0.551
542	gene:Solyc08g076890.2	NA	8	+	60822484	60822607	60822613	60822676	60822030	60822265	60822748	60822769	542	0,0,1	0,0,1	0,0,1	0,0,0	272	212	0.025341993426797674	0.0672835458668	NA,NA,0.438	NA,NA,1.0	-0.562
1773	gene:Solyc11g069430.1	NA	11	-	54012213	54012395	54012457	54012509	54011292	54011547	54013650	54013963	1773	8337,5671,6581	24007,15732,26836	4199,2708,3922	14635,10234,14909	201	331	0.02599667864880784	0.0689214271154	0.364,0.372,0.288	0.321,0.303,0.302	0.033
684	gene:Solyc04g049690.2	NA	4	-	43055656	43055681	43059026	43059230	43055255	43055528	43059522	43059663	684	14,8,19	2,3,7	8,10,12	4,3,0	353	174	0.02618852979698736	0.0693292864292	0.775,0.568,0.572	0.496,0.622,1.0	-0.068
73	gene:Solyc03g093640.2	NA	3	-	55198147	55198205	55198350	55198403	55198010	55198070	55199155	55199220	73	119,111,131	3,5,0	87,57,82	1,2,1	202	207	0.026581621439470134	0.0702679384139	0.976,0.958,1.0	0.989,0.967,0.988	-0.003
464	gene:Solyc08g076890.2	NA	8	+	60822475	60822577	60822577	60822625	60822352	60822373	60822748	60822769	464	0,6,0	0,2,1	0,3,0	0,0,0	251	197	0.02730399595937225	0.0720730660346	NA,0.702,0.0	NA,1.0,NA	-0.649
198	gene:Solyc08g076890.2	NA	8	+	60822508	60822577	60822577	60822625	60822352	60822373	60822748	60822769	198	0,5,1	0,2,1	0,2,0	0,0,0	218	197	0.02762596489868987	0.0728175722185	NA,0.693,0.475	NA,1.0,NA	-0.416
2173	gene:Solyc09g020190.2	NA	9	+	19187942	19188112	19188200	19188369	19187669	19187846	19188921	19189409	2173	13,8,10	33,25,36	7,6,3	12,14,13	319	318	0.027936809256627865	0.073530649472	0.282,0.242,0.217	0.368,0.299,0.187	-0.038
1196	gene:Solyc12g009500.1	NA	12	+	2765924	2765997	2766481	2766690	2765412	2765625	2766828	2766975	1196	109,62,98	352,226,242	47,21,47	148,107,138	222	358	0.029031344538418616	0.0763014012076	0.333,0.307,0.395	0.339,0.24,0.355	0.034
2118	gene:Solyc04g071120.2	NA	4	-	58036124	58036197	58036923	58037034	58035025	58035136	58037168	58037266	2118	135,70,70	142,88,113	21,19,7	29,16,30	260	222	0.029517241203434273	0.07746683159	0.448,0.404,0.346	0.382,0.503,0.166	0.049
1309	gene:Solyc03g096740.2	NA	3	-	59089440	59089574	59090396	59090603	59089280	59089322	59091105	59091350	1309	17,10,14	0,0,0	3,3,2	0,2,2	356	283	0.029565434536454684	0.0774818284404	1.0,1.0,1.0	1.0,0.544,0.443	0.338
2096	gene:Solyc01g096520.2	NA	1	+	87601141	87601201	87601363	87601434	87600468	87600732	87602984	87603077	2096	0,1,2	0,2,5	0,0,0	2,0,2	209	220	0.029668449961034144	0.0776402478177	NA,0.345,0.296	0.0,NA,0.0	0.321
606	gene:Solyc02g091510.2	NA	2	-	52785331	52785465	52785675	52785906	52783439	52784067	52786168	52786435	606	4,8,2	7,0,4	2,7,7	2,2,16	380	283	0.03106703459541374	0.0811837694872	0.299,1.0,0.271	0.427,0.723,0.246	0.058
1045	gene:Solyc03g026150.2	NA	3	+	3560976	3561021	3561070	3561195	3560832	3560892	3561935	3562044	1045	6,1,4	167,103,130	2,2,0	126,124,109	194	274	0.03126149314878146	0.0815750550835	0.048,0.014,0.042	0.022,0.022,0.0	0.02
946	gene:Solyc03g123960.2	NA	3	+	70651879	70652009	70652774	70652872	70651333	70651579	70652965	70653090	946	1,2,5	2,0,1	2,0,3	0,0,0	279	247	0.031448838202428255	0.0819466869732	0.307,1.0,0.816	1.0,NA,1.0	-0.292
759	gene:Solyc11g073130.1	NA	11	+	56218367	56218517	56219405	56219482	56218161	56218215	56220377	56220445	759	2,0,1	2,4,11	0,0,2	0,0,1	299	226	0.03192292472385582	0.0830633590532	0.43,0.0,0.064	NA,NA,0.602	-0.437
778	gene:Solyc02g069160.2	NA	2	+	39108990	39109026	39109336	39109765	39108645	39108723	39110256	39110556	778	55,25,48	604,483,684	23,23,11	419,301,397	185	578	0.03206472808983001	0.0833134815325	0.221,0.139,0.18	0.146,0.193,0.08	0.04
1193	gene:Solyc04g008990.2	NA	4	-	2576797	2576877	2577711	2577796	2576161	2576214	2577923	2577991	1193	7,1,0	1,1,0	1,0,0	2,0,1	234	229	0.032266891033754776	0.0837195010606	0.873,0.495,NA	0.329,NA,0.0	0.519
1612	gene:Solyc11g068660.1	NA	11	+	53300238	53300400	53302544	53302622	53299276	53299945	53302851	53302930	1612	101,90,84	105,69,88	72,68,72	46,45,60	311	227	0.03293347274907602	0.0853276339408	0.412,0.488,0.411	0.533,0.524,0.467	-0.071
2207	gene:Solyc01g057340.2	NA	1	-	60510721	60510795	60510851	60510931	60510006	60510190	60511061	60511111	2207	2,1,0	5,1,4	0,0,0	2,0,0	229	223	0.03307843060020301	0.0855816417231	0.28,0.493,0.0	0.0,NA,NA	0.258
1608	gene:Solyc01g104170.2	NA	1	-	92636087	92636236	92637100	92637131	92635507	92635720	92637362	92637507	1608	86,78,28	2411,1743,1957	51,26,28	1678,1230,1430	180	298	0.03374698710477141	0.0870842086403	0.056,0.069,0.023	0.048,0.034,0.031	0.012
852	gene:Solyc09g091440.2	NA	9	-	70723809	70723878	70724368	70724441	70723398	70723707	70724528	70724596	852	2,4,4	81,41,84	2,2,0	63,58,93	222	218	0.03375467955519506	0.0870842086403	0.024,0.087,0.045	0.03,0.033,0.0	0.031
1933	gene:Solyc03g110940.2	NA	3	+	61664911	61665150	61666731	61666967	61663785	61663914	61667061	61667170	1933	19,11,13	5,5,7	9,9,1	8,5,4	388	385	0.03398536395342571	0.0875555139139	0.79,0.686,0.648	0.527,0.641,0.199	0.252
676	gene:Solyc04g049690.2	NA	4	-	43055656	43055758	43059026	43059129	43055255	43055528	43059522	43059663	676	0,0,1	11,14,19	1,1,2	17,6,4	252	251	0.034359163297470394	0.0883936725735	0.0,0.0,0.05	0.055,0.142,0.332	-0.16
1149	gene:Solyc03g063880.2	NA	3	-	36625640	36625700	36630086	36630160	36625156	36625234	36630265	36630305	1149	85,48,82	93,76,99	66,52,63	99,55,121	223	209	0.03461805909083045	0.0889342813826	0.461,0.372,0.437	0.385,0.47,0.328	0.029
245	gene:Solyc08g076890.2	NA	8	+	60822541	60822577	60822577	60822625	60822352	60822373	60822748	60822769	245	0,5,0	0,2,1	0,2,0	0,0,0	185	197	0.03476770095279326	0.0891930893641	NA,0.727,0.0	NA,1.0,NA	-0.637
12	gene:Solyc06g084160.2	NA	6	+	49374207	49374291	49374505	49374630	49373255	49373402	49374713	49374992	12	6,5,10	332,172,308	12,14,1	267,166,208	233	274	0.035044332477589646	0.0897764921898	0.021,0.033,0.037	0.05,0.09,0.006	-0.018
1785	gene:Solyc05g053930.2	NA	5	+	63955790	63955888	63955899	63955933	63955543	63955679	63956069	63956193	1785	64,38,43	22,8,10	81,33,76	11,16,19	247	183	0.035217919482187776	0.0900946495589	0.683,0.779,0.761	0.845,0.604,0.748	0.009
1534	gene:Solyc02g084550.2	NA	2	+	47637009	47637179	47637499	47637569	47635624	47635995	47640055	47640125	1534	149,79,85	59,53,56	67,40,37	46,27,30	319	219	0.03565112452620333	0.0909477638263	0.634,0.506,0.51	0.5,0.504,0.458	0.063
870	gene:Solyc01g068630.2	NA	1	+	77838298	77838371	77838371	77838493	77838059	77838185	77838990	77839056	870	418,305,454	386,345,520	166,124,148	144,108,151	222	271	0.035628921798610984	0.0909477638263	0.569,0.519,0.516	0.585,0.584,0.545	-0.037
887	gene:Solyc10g006240.2	NA	10	-	927329	927463	927970	928036	926486	926585	928344	928391	887	32,13,28	136,125,206	30,17,45	131,87,182	215	283	0.036418695221257166	0.0927761174352	0.236,0.12,0.152	0.232,0.205,0.246	-0.058
941	gene:Solyc06g053430.2	NA	6	+	36208329	36208388	36209475	36209657	36204382	36204590	36210137	36210552	941	134,82,137	311,208,264	148,124,143	339,259,377	208	331	0.036494005737545694	0.092838307483	0.407,0.386,0.452	0.41,0.432,0.376	0.009
1390	gene:Solyc02g092910.2	NA	2	+	53860043	53860079	53862042	53862083	53859288	53859434	53862620	53862722	1390	25,42,14	16,7,14	49,52,20	26,12,23	185	190	0.03682481483942452	0.0935493903442	0.616,0.86,0.507	0.659,0.817,0.472	0.012
1356	gene:Solyc04g074960.2	NA	4	+	60844040	60844058	60844106	60844170	60843919	60843961	60844274	60844376	1356	23,16,4	33,45,35	7,8,4	25,14,39	167	213	0.03731529751962874	0.0946635642223	0.471,0.312,0.127	0.263,0.422,0.116	0.036
1050	gene:Solyc03g093390.2	NA	3	-	54655790	54655965	54656034	54656120	54655131	54655685	54656737	54656997	1050	0,0,0	2,8,21	6,3,1	149,94,129	235	324	0.037538985314643294	0.0950987627971	0.0,0.0,0.0	0.053,0.042,0.011	-0.035
38	gene:Solyc05g054980.2	NA	5	-	64763401	64763549	64764039	64764173	64763107	64763217	64764836	64764927	38	66,39,64	175,129,166	59,60,80	166,119,125	283	297	0.03833624811282844	0.0969837955032	0.284,0.241,0.288	0.272,0.346,0.402	-0.069
678	gene:Solyc04g049690.2	NA	4	-	43055656	43055758	43058951	43059129	43055255	43055528	43059522	43059663	678	26,15,26	11,14,19	6,8,17	17,6,4	327	251	0.03881022430650958	0.0980468824586	0.645,0.451,0.512	0.213,0.506,0.765	0.041
1206	gene:Solyc02g094510.2	NA	2	-	55027532	55027621	55031895	55032255	55025395	55025498	55032966	55033143	1206	432,279,470	118,59,162	352,252,346	118,93,128	509	238	0.03893301470948519	0.0982210495575	0.631,0.689,0.576	0.582,0.559,0.558	0.066
568	gene:Solyc04g009620.2	CS2	4	-	3004502	3004559	3004559	3004567	3004348	3004407	3004836	3004987	568	7,2,1	2,0,1	0,2,0	2,0,0	157	206	0.03948694234082154	0.0994809155106	0.821,1.0,0.567	0.0,1.0,NA	0.296
1046	gene:Solyc03g026150.2	NA	3	+	3560976	3561021	3561079	3561195	3560832	3560892	3561935	3562044	1046	6,1,4	77,45,56	2,2,0	43,64,44	194	265	0.039879571247450854	0.100331500628	0.096,0.029,0.089	0.06,0.041,0.0	0.038
1161	gene:Solyc08g083280.2	NA	8	+	65785227	65785289	65785369	65785444	65785065	65785141	65785559	65785721	1161	109,83,105	0,0,6	211,121,210	6,6,6	211	224	0.040654227129074814	0.102139545845	1.0,1.0,0.949	0.974,0.955,0.974	0.015
620	gene:Solyc02g081880.2	NA	2	-	45660184	45660273	45660544	45660721	45660036	45660101	45661151	45661301	620	1603,1004,1271	753,489,773	661,491,668	422,278,384	326	238	0.040770784857263896	0.10229148773	0.608,0.6,0.546	0.533,0.563,0.559	0.033
63	gene:Solyc08g076130.2	NA	8	-	60165233	60165325	60166251	60166288	60163678	60163818	60166383	60166644	63	21,9,25	91,51,51	24,4,22	77,80,120	186	241	0.041608752517279336	0.10416958289	0.23,0.186,0.388	0.288,0.061,0.192	0.088
816	gene:Solyc08g059760.2	NA	8	-	45231832	45231954	45234151	45234348	45231391	45231458	45234600	45234697	816	1,2,2	13,10,2	1,0,1	4,2,14	346	271	0.04163356684568704	0.10416958289	0.057,0.135,0.439	0.164,0.0,0.053	0.138
570	gene:Solyc07g056030.2	NA	7	+	63936483	63936502	63936502	63936586	63935715	63935972	63937026	63937073	570	36,24,45	149,106,190	45,24,36	186,79,153	168	233	0.04204098053835757	0.105044860962	0.251,0.239,0.247	0.251,0.296,0.246	-0.019
843	gene:Solyc04g081880.2	NA	4	-	65744537	65744597	65744597	65744612	65743967	65744029	65744700	65744789	843	525,476,797	2294,2044,3038	271,223,257	1181,836,904	164	209	0.04288424146949096	0.107005275568	0.226,0.229,0.251	0.226,0.254,0.266	-0.013
335	gene:Solyc08g076890.2	NA	8	+	60822337	60822415	60822457	60822607	60822030	60822265	60822748	60822769	335	0,3,0	0,2,7	0,0,0	7,5,16	227	299	0.043470401872907564	0.108319689913	NA,0.664,0.0	0.0,0.0,0.0	0.332
2063	gene:Solyc06g009660.2	NA	6	+	3609877	3609951	3611707	3611907	3609213	3609345	3612041	3612636	2063	2,0,2	8,2,3	0,0,0	6,3,6	223	349	0.043625067598149644	0.108556784855	0.281,0.0,0.511	0.0,0.0,0.0	0.264
2190	gene:Solyc01g087370.2	NA	1	-	82322628	82322704	82325821	82326024	82314087	82314163	82328213	82328315	2190	39,28,25	10,8,2	8,5,11	2,6,2	352	225	0.04375104008667553	0.108721930679	0.714,0.691,0.889	0.719,0.348,0.779	0.149
1225	gene:Solyc04g072810.2	NA	4	-	59780375	59780552	59780624	59780749	59779835	59779934	59782661	59782755	1225	87,30,65	126,106,119	44,34,39	80,51,55	274	326	0.043830965059753264	0.108772354107	0.451,0.252,0.394	0.396,0.442,0.458	-0.066
1406	gene:Solyc03g093840.1	NA	3	-	55519150	55519201	55519201	55519326	55518212	55518275	55519443	55519537	1406	6,2,3	14,2,2	18,4,5	19,19,17	274	200	0.04470850963943055	0.110799349976	0.238,0.422,0.523	0.409,0.133,0.177	0.155
1355	gene:Solyc10g012430.2	NA	10	-	5096039	5096145	5097146	5097339	5095596	5095908	5097513	5097597	1355	13,4,17	0,0,0	3,6,2	2,2,0	342	255	0.045334044614059245	0.11219714705	1.0,1.0,1.0	0.528,0.691,1.0	0.26
1665	gene:Solyc06g073590.2	NA	6	+	45397151	45397387	45397767	45397829	45396462	45396603	45398290	45398449	1665	343,228,335	207,113,170	207,145,204	93,69,92	385	211	0.04597032120702984	0.113617704447	0.476,0.525,0.519	0.55,0.535,0.549	-0.038
697	gene:Solyc07g042510.2	NA	7	-	55782158	55782203	55782203	55782281	55781671	55782041	55782447	55782561	697	221,149,170	4,4,5	168,78,135	2,1,0	227	194	0.04617987431373699	0.113981178279	0.979,0.97,0.967	0.986,0.985,1.0	-0.018
1103	gene:Solyc01g050070.2	NA	1	-	48378968	48379031	48380414	48380564	48378529	48378573	48390253	48390349	1103	3,5,11	0,0,2	2,0,0	1,0,0	299	212	0.04719249601032424	0.116323125301	1.0,1.0,0.796	0.586,NA,NA	0.346
1981	gene:Solyc06g005470.2	NA	6	+	483068	483200	483713	483798	482822	482884	483897	484366	1981	2,3,1	42,35,69	0,0,4	21,26,31	281	234	0.0475357860589723	0.116853468695	0.038,0.067,0.012	0.0,0.0,0.097	0.007
548	gene:Solyc08g076890.2	NA	8	+	60822304	60822541	60822541	60822634	60822030	60822163	60822748	60822769	548	398,704,756	6,0,5	1138,816,576	0,7,15	386	242	0.04748562039141623	0.116853468695	0.977,1.0,0.99	1.0,0.987,0.96	0.007
62	gene:Solyc08g076130.2	NA	8	-	60165233	60165325	60166251	60166285	60163678	60163818	60166383	60166644	62	7,0,0	91,51,51	0,2,0	77,80,120	183	241	0.049915231950005044	0.122537527694	0.092,0.0,0.0	0.0,0.032,0.0	0.02
1084	gene:Solyc07g054830.2	NA	7	-	63004828	63004896	63006146	63006229	63003911	63003986	63006604	63006653	1084	76,51,69	27,34,51	126,69,118	91,75,77	232	217	0.05062449143059872	0.124111656411	0.725,0.584,0.559	0.564,0.463,0.589	0.084
2163	gene:Solyc01g103020.2	NA	1	+	91690985	91691128	91691163	91691214	91690652	91690721	91691313	91691430	2163	26,15,22	1,2,2	4,5,4	0,0,0	292	200	0.05074561534037868	0.124241613934	0.947,0.837,0.883	1.0,1.0,1.0	-0.111
1320	gene:Solyc01g109170.2	NA	1	+	96216548	96216656	96216762	96216833	96216076	96216469	96216918	96218022	1320	2240,1545,2744	1000,485,846	412,226,377	128,90,75	257	220	0.05129597912233813	0.125420731795	0.657,0.732,0.735	0.734,0.682,0.811	-0.034
1298	gene:Solyc01g034150.2	NA	1	-	36255080	36255272	36255432	36255489	36251783	36251820	36256428	36256568	1298	1,3,6	6,6,4	7,0,1	0,0,10	206	341	0.05168244347330366	0.126027776598	0.216,0.453,0.713	1.0,NA,0.142	-0.11
1934	gene:Solyc03g110940.2	NA	3	+	61664911	61665150	61666731	61666842	61663785	61663914	61667061	61667170	1934	19,11,13	40,38,37	9,9,1	33,26,29	388	260	0.05168108917352974	0.126027776598	0.241,0.162,0.191	0.155,0.188,0.023	0.076
2206	gene:Solyc01g057340.2	NA	1	-	60510699	60510795	60510851	60510931	60510006	60510190	60511061	60511111	2206	2,1,0	8,1,4	0,0,0	2,0,0	229	245	0.05185654628364418	0.12628349856	0.211,0.517,0.0	0.0,NA,NA	0.243
15	gene:Solyc06g084160.2	NA	6	+	49374207	49374291	49374513	49374630	49373255	49373402	49374713	49374992	15	6,5,10	327,174,317	12,14,1	275,174,227	233	266	0.051941863953383204	0.126322613135	0.021,0.032,0.035	0.047,0.084,0.005	-0.016
1743	gene:Solyc12g009390.1	NA	12	-	2675752	2676081	2676395	2676489	2675189	2675305	2677494	2677590	1743	11,18,20	48,30,42	20,22,15	76,39,52	243	478	0.052169803944308826	0.126708019167	0.311,0.541,0.484	0.341,0.526,0.362	0.036
1354	gene:Solyc10g012430.2	NA	10	-	5096039	5096145	5097124	5097339	5095596	5095908	5097513	5097597	1354	12,2,17	0,0,0	7,3,3	2,2,0	364	255	0.05235756353489525	0.12699494134	1.0,1.0,1.0	0.71,0.512,1.0	0.259
26	gene:Solyc06g084160.2	NA	6	+	49374244	49374291	49374505	49374634	49373255	49373402	49374713	49374992	26	1,0,1	7,0,2	0,0,0	0,0,1	196	278	0.052573909781884184	0.127350347201	0.168,NA,0.415	NA,NA,0.0	0.291
88	gene:Solyc03g033650.2	NA	3	+	5240566	5240614	5240673	5240736	5238177	5238570	5241201	5241265	88	54,27,31	84,72,103	34,27,50	68,65,66	197	212	0.05354020631325885	0.129519013681	0.409,0.288,0.245	0.35,0.309,0.449	-0.055
1786	gene:Solyc06g075080.2	NA	6	-	46580777	46580877	46581446	46581551	46579919	46580012	46581722	46581863	1786	44,21,41	78,75,112	44,19,56	158,115,137	254	249	0.05434462115261408	0.131290846334	0.356,0.215,0.264	0.214,0.139,0.286	0.065
1915	gene:Solyc01g108280.2	NA	1	-	95634584	95634659	95634742	95634984	95634409	95634511	95635195	95635507	1915	775,620,964	341,349,521	919,601,720	365,227,381	391	224	0.05450332302569744	0.131500080951	0.566,0.504,0.515	0.591,0.603,0.52	-0.043
1529	gene:Solyc09g065690.2	NA	9	-	63917649	63917736	63920443	63920462	63917196	63917504	63920589	63920709	1529	1,3,7	25,13,7	4,3,3	14,12,3	168	236	0.05483889731013659	0.132134938829	0.053,0.245,0.584	0.286,0.26,0.584	-0.083
1108	gene:Solyc07g064510.2	NA	7	-	66622527	66622583	66623591	66623672	66622321	66622452	66623969	66624435	1108	36,18,16	1534,923,1222	12,14,16	1039,723,992	230	205	0.05520458324519307	0.132840580263	0.02,0.017,0.012	0.01,0.017,0.014	0.003
1832	gene:Solyc06g073700.2	NA	6	-	45470410	45470456	45470722	45470754	45469655	45469748	45470909	45470956	1832	4,1,2	34,13,24	3,1,4	7,17,9	181	195	0.05550336294938886	0.133383575784	0.112,0.077,0.082	0.316,0.06,0.324	-0.143
1307	gene:Solyc03g096740.2	NA	3	-	59089504	59089574	59090396	59090603	59089280	59089322	59091105	59091350	1307	17,10,14	3,0,0	3,3,2	0,2,1	356	219	0.05699077074934679	0.136777849798	0.777,1.0,1.0	1.0,0.48,0.552	0.248
1924	gene:Solyc03g097460.2	NA	3	-	59795820	59795890	59797425	59797668	59795659	59795732	59798619	59798737	1924	84,36,41	1,4,0	19,8,14	0,0,2	392	219	0.05793820767643779	0.138868976086	0.979,0.834,1.0	1.0,1.0,0.796	0.006
7	gene:Solyc01g090200.2	NA	1	+	83832838	83832975	83834340	83834407	83832405	83832507	83835003	83835067	7	13,1,4	9,4,8	0,2,2	4,0,0	286	216	0.05932739154444916	0.142012023854	0.522,0.159,0.274	0.0,1.0,1.0	-0.348
1706	gene:Solyc04g078510.2	NA	4	+	63234148	63234222	63234222	63234276	63231475	63231920	63234495	63234676	1706	1,0,1	4,2,5	0,0,3	8,4,4	223	203	0.059817540389160664	0.142997632595	0.185,0.0,0.154	0.0,0.0,0.406	-0.022
1334	gene:Solyc01g098520.2	NA	1	-	89017523	89017645	89017771	89017842	89016400	89016427	89017978	89018085	1334	0,3,2	17,6,23	0,0,0	14,4,22	220	271	0.06124674721298696	0.146222600676	0.0,0.381,0.097	0.0,0.0,0.0	0.159
1026	gene:Solyc05g005840.2	NA	5	+	659405	659609	659813	659972	658912	659026	660258	660410	1026	139,96,111	294,193,282	42,65,52	104,61,153	353	308	0.0614362035045349	0.146483183258	0.292,0.303,0.256	0.261,0.482,0.229	-0.04
53	gene:Solyc01g091070.2	NA	1	+	84792536	84792584	84792618	84792740	84792192	84792268	84794086	84794186	53	96,83,92	47,37,66	82,85,95	63,47,70	197	271	0.06152233332314573	0.146497044362	0.738,0.755,0.657	0.642,0.713,0.651	0.048
1116	gene:Solyc06g065700.2	NA	6	+	41136449	41136674	41137725	41137991	41136262	41136339	41138103	41138199	1116	18,14,14	371,260,409	16,1,8	338,221,321	374	415	0.061821473313591536	0.147017428063	0.051,0.056,0.037	0.05,0.005,0.027	0.021
1753	gene:Solyc02g032300.2	NA	2	+	28115028	28115250	28117180	28117310	28114702	28114890	28117437	28117540	1753	29,28,22	43,40,53	8,10,16	26,19,26	371	279	0.06259278287377334	0.148657859325	0.337,0.345,0.238	0.188,0.284,0.316	0.044
1070	gene:Solyc05g015710.2	NA	5	-	11757559	11757649	11757799	11757841	11755996	11756260	11758143	11758617	1070	3,2,2	7,3,11	1,4,3	2,4,3	191	239	0.06298607597588747	0.149397402575	0.349,0.455,0.185	0.385,0.556,0.556	-0.169
821	gene:Solyc08g059760.2	NA	8	-	45231811	45231954	45234151	45234235	45231391	45231458	45234600	45234697	821	20,9,14	1,0,0	3,0,9	0,0,3	233	292	0.06469487445086758	0.153251235063	0.962,1.0,1.0	1.0,NA,0.79	0.092
1342	gene:Solyc12g062250.1	NA	12	+	31524356	31524440	31524470	31524572	31523938	31524060	31525745	31525851	1342	5,1,0	4,6,0	1,3,6	1,8,5	233	251	0.06493246719430398	0.15361455274	0.574,0.152,NA	0.519,0.288,0.564	-0.094
1271	gene:Solyc05g051880.2	NA	5	-	62287371	62287516	62288116	62288370	62286169	62286241	62288487	62288578	1271	93,56,56	0,3,4	4,2,3	0,0,0	403	294	0.06544816664509236	0.154634010312	1.0,0.932,0.911	1.0,1.0,1.0	-0.052
2142	gene:Solyc02g089490.2	NA	2	+	51305081	51305180	51305641	51305665	51304543	51304567	51306111	51306556	2142	1,0,3	5,0,1	2,0,0	1,0,0	248	173	0.06553585156708007	0.154640870968	0.122,NA,0.677	0.582,NA,NA	-0.182
2156	gene:Solyc09g010870.2	NA	9	-	4204713	4204776	4205891	4206074	4204482	4204589	4206337	4206559	2156	20,12,15	9,9,14	12,8,5	12,5,10	332	212	0.06638806590741443	0.156449395627	0.587,0.46,0.406	0.39,0.505,0.242	0.105
2057	gene:Solyc01g087190.2	NA	1	-	82124699	82124788	82125606	82125713	82124515	82124607	82125812	82126274	2057	0,0,1	5,4,0	0,0,2	2,0,1	256	238	0.06757183850061502	0.159033591516	0.0,0.0,1.0	0.0,NA,0.65	0.008
1655	gene:Solyc12g036300.1	NA	12	-	52637882	52637980	52638091	52638158	52637092	52637669	52638258	52638361	1655	1,0,0	2,10,0	0,0,0	1,0,2	216	247	0.06847762265659722	0.160957710987	0.364,0.0,NA	0.0,NA,0.0	0.182
89	gene:Solyc03g033650.2	NA	3	+	5240566	5240614	5240677	5240736	5238177	5238570	5241201	5241265	89	54,27,31	79,72,98	34,27,50	67,63,63	197	208	0.07190054898563422	0.168785844723	0.419,0.284,0.25	0.349,0.312,0.456	-0.055
1148	gene:Solyc01g079510.2	NA	1	+	78575458	78575496	78575546	78575643	78575036	78575107	78576145	78576200	1148	2,3,0	32,14,39	2,2,1	25,11,25	187	246	0.07250088731357215	0.169805688312	0.076,0.22,0.0	0.095,0.193,0.05	-0.014
1733	gene:Solyc05g005620.2	NA	5	-	437775	437841	438138	438178	437501	437646	438412	438472	1733	3,0,4	2,4,8	0,0,3	2,4,3	189	215	0.07252117938323767	0.169805688312	0.63,0.0,0.363	0.0,0.0,0.532	0.154
673	gene:Solyc01g103540.2	NA	1	+	92128344	92128379	92129120	92129182	92127116	92127247	92129746	92129846	673	94,38,44	1864,1137,1474	36,14,43	712,493,589	184	211	0.07309394108375193	0.170927369919	0.055,0.037,0.033	0.055,0.032,0.077	-0.013
1143	gene:Solyc04g079070.2	NA	4	-	63652099	63652145	63652549	63652793	63651691	63651958	63653555	63653684	1143	199,166,288	28,14,26	65,69,80	6,4,7	393	195	0.07319490066584401	0.170944300659	0.779,0.855,0.846	0.843,0.895,0.85	-0.036
847	gene:Solyc01g100270.2	NA	1	+	90340845	90340900	90344758	90344938	90338188	90338285	90346152	90346831	847	8,5,8	401,230,357	3,0,0	47,20,30	204	329	0.07408164172366026	0.172794008317	0.031,0.034,0.035	0.093,0.0,0.0	0.002
654	gene:Solyc10g074900.1	NA	10	-	58607570	58607642	58608304	58608588	58606899	58607144	58609555	58609717	654	1902,1448,1969	330,262,464	1852,1191,1564	379,304,365	433	221	0.07616549340838381	0.177427662806	0.746,0.738,0.684	0.714,0.667,0.686	0.034
1121	gene:Solyc03g019910.2	NA	3	-	61289386	61289449	61289861	61289927	61288818	61288951	61290000	61290339	1121	5,6,2	76,27,71	3,4,8	46,27,33	215	212	0.07717483639451038	0.179549619367	0.061,0.18,0.027	0.06,0.127,0.193	-0.037
80	gene:Solyc05g017890.2	NA	5	-	19069718	19070014	19075132	19076293	19068775	19069111	19080876	19081263	80	996,794,957	300,268,277	734,607,551	230,147,230	1310	445	0.07787357818644611	0.180944467022	0.53,0.502,0.54	0.52,0.584,0.449	0.006
1761	gene:Solyc05g016460.1	NA	5	-	16831431	16831649	16835375	16835610	16830686	16830923	16840084	16841065	1761	60,26,49	105,68,82	38,29,35	64,52,50	384	367	0.07810992540692838	0.181262727662	0.353,0.268,0.364	0.362,0.348,0.401	-0.042
1869	gene:Solyc04g082400.2	NA	4	-	66075032	66075152	66075650	66075719	66074495	66074712	66076388	66076522	1869	6,0,2	133,55,64	0,0,0	42,35,38	218	269	0.07909875082469801	0.183324169637	0.053,0.0,0.037	0.0,0.0,0.0	0.03
1034	gene:Solyc05g005840.2	NA	5	+	658818	659026	659405	659584	658355	658425	659813	659972	1034	56,39,53	135,92,104	20,14,7	24,30,24	357	328	0.08044256432513319	0.186202077829	0.276,0.28,0.319	0.434,0.3,0.211	-0.023
683	gene:Solyc04g049690.2	NA	4	-	43055656	43055681	43058951	43059129	43055255	43055528	43059522	43059663	683	26,15,26	2,3,7	6,8,17	4,3,0	327	174	0.08297854831731583	0.191828735273	0.874,0.727,0.664	0.444,0.587,1.0	0.078
1634	gene:Solyc12g035500.1	NA	12	-	57604534	57604594	57606383	57606513	57604264	57604383	57607215	57607312	1634	25,10,8	23,7,9	6,9,3	5,3,0	279	209	0.08461040178537133	0.195353636527	0.449,0.517,0.4	0.473,0.692,1.0	-0.266
1754	gene:Solyc02g032300.2	NA	2	+	28115030	28115250	28117180	28117310	28114702	28114890	28117437	28117540	1754	62,54,53	43,40,53	26,26,43	26,19,26	369	279	0.08541367435797911	0.196958965903	0.522,0.505,0.431	0.431,0.509,0.556	-0.013
1874	gene:Solyc01g096830.2	NA	1	-	87823924	87824036	87824574	87824726	87823694	87823811	87825105	87825177	1874	159,173,253	105,63,118	278,198,184	96,72,94	301	261	0.08570620486092478	0.197135079024	0.568,0.704,0.65	0.715,0.705,0.629	-0.042
1960	gene:Solyc04g082600.2	NA	4	-	66231435	66231597	66232611	66232848	66230131	66230337	66233484	66233633	1960	142,83,60	4,0,2	70,40,36	2,1,5	386	311	0.08569143669888492	0.197135079024	0.966,1.0,0.96	0.966,0.97,0.853	0.046
1929	gene:Solyc03g110940.2	NA	3	+	61665025	61665150	61666731	61666918	61663785	61663914	61667061	61667170	1929	32,27,37	2,5,5	37,30,22	6,2,2	274	336	0.08711233529020225	0.200094431964	0.952,0.869,0.901	0.883,0.948,0.931	-0.013
57	gene:Solyc03g124040.2	NA	3	-	70755662	70755845	70756164	70756248	70751020	70751238	70756798	70757044	57	0,0,0	87,40,32	3,2,0	26,31,29	233	332	0.08721221130025157	0.200094431964	0.0,0.0,0.0	0.141,0.084,0.0	-0.075
709	gene:Solyc07g042510.2	NA	7	-	55782158	55782319	55782447	55782561	55781671	55782041	55783087	55783484	709	325,210,228	11,4,3	194,161,199	2,1,1	263	310	0.08799861599782638	0.201645069824	0.972,0.984,0.989	0.991,0.995,0.996	-0.012
54	gene:Solyc01g091070.2	NA	1	+	84792536	84792584	84792605	84792740	84792192	84792268	84794086	84794186	54	96,83,92	47,39,66	82,85,95	61,47,70	197	284	0.08814541260770528	0.201728020824	0.746,0.754,0.668	0.66,0.723,0.662	0.041
1611	gene:Solyc11g068660.1	NA	11	+	53300241	53300400	53302544	53302622	53299276	53299945	53302851	53302930	1611	7,13,5	105,69,88	6,2,1	46,45,60	308	227	0.08844845830965202	0.201914878544	0.047,0.122,0.04	0.088,0.032,0.012	0.026
1806	gene:Solyc01g097980.2	NA	1	+	88635376	88635445	88635569	88635619	88634735	88634834	88635952	88636129	1806	28,28,56	36,22,27	49,39,47	35,14,27	218	199	0.08841858776900288	0.201914878544	0.415,0.537,0.654	0.561,0.718,0.614	-0.096
1227	gene:Solyc02g069920.2	NA	2	+	39704552	39704625	39704678	39704832	39703614	39703816	39704903	39705069	1227	6,4,3	2,0,2	7,10,7	0,0,0	222	303	0.08936283183085478	0.203747256574	0.804,1.0,0.672	1.0,1.0,1.0	-0.175
527	gene:Solyc08g076890.2	NA	8	+	60822304	60822487	60822541	60822634	60822030	60822163	60822748	60822769	527	211,345,308	6,0,5	486,318,252	0,7,15	332	242	0.08968303213515798	0.204222035724	0.962,1.0,0.978	1.0,0.971,0.925	0.015
2166	gene:Solyc01g103020.2	NA	1	+	91690985	91691040	91691163	91691214	91690652	91690721	91691313	91691430	2166	34,19,25	1,2,2	8,12,10	0,0,0	204	200	0.09198343690422266	0.209199238047	0.971,0.903,0.925	1.0,1.0,1.0	-0.067
1967	gene:Solyc09g020140.2	NA	9	-	18641028	18641149	18641247	18641346	18640852	18640911	18642512	18642598	1967	6,3,14	9,8,5	5,4,2	9,9,4	248	270	0.09243442653208195	0.209963130753	0.421,0.29,0.753	0.377,0.326,0.352	0.136
1577	gene:Solyc10g083960.1	NA	10	+	63659237	63659334	63659890	63659953	63658145	63658403	63660221	63660302	1577	27,15,31	3,3,6	6,4,15	3,4,2	246	212	0.09294612654577128	0.210862854253	0.886,0.812,0.817	0.633,0.463,0.866	0.184
109	gene:Solyc09g011930.2	NA	9	-	5194454	5194509	5194554	5194617	5194194	5194332	5196400	5196447	109	173,107,163	91,55,87	97,77,103	45,35,44	212	204	0.0964892294694677	0.218629011866	0.647,0.652,0.643	0.675,0.679,0.693	-0.035
383	gene:Solyc08g076890.2	NA	8	+	60822457	60822541	60822541	60822676	60822030	60822265	60822748	60822769	383	0,0,0	0,0,1	0,0,1	0,0,3	233	284	0.0967582827188664	0.218699888097	NA,NA,0.0	NA,NA,0.289	-0.289
593	gene:Solyc02g083290.2	NA	2	-	46737781	46737844	46737896	46737969	46736778	46737015	46738269	46738320	593	7,7,8	0,0,2	1,0,0	1,0,0	222	212	0.09676031233252319	0.218699888097	1.0,1.0,0.793	0.488,NA,NA	0.443
1017	gene:Solyc05g005840.2	NA	5	+	659813	659972	660258	660410	659405	659622	660955	661216	1017	198,108,136	345,247,334	63,56,75	161,125,184	308	301	0.10023378331049361	0.226270322721	0.359,0.299,0.285	0.277,0.305,0.285	0.025
2185	gene:Solyc08g068270.2	NA	8	-	57361079	57361165	57361165	57361364	57360629	57360796	57361473	57361595	2185	13,10,28	21,16,5	9,11,11	16,12,14	348	235	0.10123619615594147	0.228250706784	0.295,0.297,0.791	0.275,0.382,0.347	0.126
1677	gene:Solyc05g051680.2	NA	5	+	62061735	62061796	62061796	62061866	62061507	62061652	62062989	62063095	1677	2,0,1	12,0,0	0,0,0	5,0,2	210	219	0.10177598515301227	0.229184440641	0.148,NA,1.0	0.0,NA,0.0	0.574
1571	gene:Solyc09g074880.2	NA	9	+	66693389	66693399	66693399	66693561	66693021	66693253	66693965	66694154	1571	1,0,0	0,1,0	0,0,0	3,7,2	159	311	0.1051365634181576	0.23638176089	1.0,0.0,NA	0.0,0.0,0.0	0.5
888	gene:Solyc10g006240.2	NA	10	-	927329	927463	927948	928036	926486	926585	928344	928391	888	56,23,53	136,125,206	46,24,65	131,87,182	237	283	0.10523135408030763	0.23638176089	0.33,0.18,0.235	0.295,0.248,0.299	-0.032
1903	gene:Solyc12g056920.1	NA	12	-	62983920	62983969	62984017	62984135	62983629	62983837	62984246	62984573	1903	0,0,2	114,59,95	3,1,5	120,77,91	267	198	0.10580062011120259	0.237248011497	0.0,0.0,0.015	0.018,0.01,0.039	-0.017
944	gene:Solyc06g084360.2	NA	6	+	49501727	49501793	49502698	49502811	49501320	49501458	49503141	49503252	944	149,94,169	156,99,158	104,80,105	96,53,97	215	262	0.10587712793775904	0.237248011497	0.538,0.536,0.566	0.569,0.648,0.569	-0.049
1379	gene:Solyc08g075470.2	NA	8	+	59621247	59621364	59623168	59623454	59621063	59621126	59624666	59624822	1379	42,31,48	114,70,115	56,43,69	105,111,111	266	435	0.10705859623797347	0.239601079188	0.376,0.42,0.406	0.466,0.388,0.504	-0.052
1788	gene:Solyc03g083020.2	NA	3	+	52859858	52859962	52859997	52860104	52859069	52859104	52860746	52861035	1788	1,1,2	83,70,106	0,3,5	73,74,77	253	256	0.1134775775066493	0.253655761485	0.012,0.014,0.019	0.0,0.039,0.062	-0.019
1932	gene:Solyc03g110940.2	NA	3	+	61664911	61665150	61666731	61666918	61663785	61663914	61667061	61667170	1932	19,11,13	2,5,5	9,9,1	6,2,2	388	336	0.11471804120929363	0.256114696653	0.892,0.656,0.692	0.565,0.796,0.302	0.192
1530	gene:Solyc03g121450.2	NA	3	-	69559300	69559382	69559861	69559924	69559082	69559160	69561996	69562277	1530	27,30,11	60,42,50	16,10,7	34,21,28	212	231	0.11523528606148059	0.256954965497	0.329,0.438,0.193	0.339,0.342,0.214	0.022
1447	gene:Solyc03g006310.2	NA	3	+	912391	912453	913920	913967	909874	909999	914135	914330	1447	12,15,15	7,2,2	66,30,23	8,13,9	211	196	0.11551447835052933	0.257263014055	0.614,0.874,0.874	0.885,0.682,0.704	0.03
1371	gene:Solyc01g107300.2	NA	1	+	94890447	94890478	94890853	94891078	94889966	94890340	94891163	94891400	1371	6,2,3	28,15,27	3,1,1	7,3,12	180	374	0.11606761988944059	0.258179681315	0.308,0.217,0.188	0.471,0.409,0.148	-0.105
1043	gene:Solyc03g026150.2	NA	3	+	3560976	3561021	3561079	3561219	3560832	3560892	3561935	3562044	1043	6,1,4	3,0,0	2,2,0	0,0,0	194	289	0.11692152793081174	0.25954750413	0.749,1.0,1.0	1.0,1.0,NA	-0.084
1723	gene:Solyc01g090230.2	NA	1	-	83883997	83884081	83888663	83888740	83878091	83878131	83888859	83888926	1723	3,4,2	126,66,94	1,0,0	120,60,78	226	233	0.11696713179520667	0.25954750413	0.024,0.059,0.021	0.009,0.0,0.0	0.032
653	gene:Solyc10g074900.1	NA	10	-	58607570	58607622	58608304	58608588	58606899	58607144	58609555	58609717	653	1902,1448,1969	297,242,415	1852,1191,1564	316,281,326	433	201	0.1182660456434461	0.262110895812	0.748,0.735,0.688	0.731,0.663,0.69	0.029
1135	gene:Solyc04g079070.2	NA	4	-	63655678	63655752	63656246	63656333	63654573	63654696	63657109	63657258	1135	20,13,11	185,132,213	4,1,4	55,34,40	236	223	0.11964847394792427	0.264852932623	0.093,0.085,0.047	0.064,0.027,0.086	0.016
1278	gene:Solyc06g069490.2	NA	6	-	43258413	43258638	43259485	43259657	43258169	43258329	43259743	43259935	1278	2,3,4	13,17,10	0,3,1	10,7,13	321	374	0.12147952622897358	0.268255031285	0.152,0.171,0.318	0.0,0.333,0.082	0.075
763	gene:Solyc11g073130.1	NA	11	+	56218367	56218504	56219405	56219482	56218161	56218215	56220377	56220445	763	3,4,3	2,4,11	0,0,2	0,0,1	286	226	0.12137950115957075	0.268255031285	0.542,0.441,0.177	NA,NA,0.612	-0.225
1138	gene:Solyc04g079070.2	NA	4	-	63652099	63652145	63652467	63652591	63651691	63651958	63652721	63652793	1138	20,7,7	65,38,84	3,3,1	27,9,18	273	195	0.1263235100480904	0.27861436799	0.18,0.116,0.056	0.074,0.192,0.038	0.016
77	gene:Solyc11g032100.1	NA	11	+	24907552	24907721	24913483	24913661	24900058	24900120	24917861	24917961	77	1,0,6	3,4,1	6,2,3	20,11,12	318	327	0.12764459326080202	0.281188089502	0.255,0.0,0.861	0.236,0.158,0.205	0.172
1188	gene:Solyc02g005180.2	NA	2	+	7138319	7138553	7138836	7139051	7137531	7137561	7139300	7139365	1188	54,20,34	19,15,20	15,6,15	8,14,5	383	364	0.13000266572306038	0.286037228322	0.73,0.559,0.618	0.641,0.289,0.74	0.079
423	gene:Solyc08g076890.2	NA	8	+	60822541	60822607	60822613	60822634	60822030	60822265	60822748	60822769	423	0,0,0	5,0,3	0,0,2	0,0,14	215	170	0.1304879280186645	0.286759012899	0.0,NA,0.0	NA,NA,0.101	-0.101
1245	gene:Solyc01g090850.2	NA	1	+	84559550	84559633	84562693	84562780	84557563	84558039	84564861	84566492	1245	12,13,15	0,3,3	8,9,11	2,1,2	232	236	0.13240978066404163	0.290632298353	1.0,0.815,0.836	0.803,0.902,0.848	0.033
1541	gene:Solyc01g100860.2	NA	1	-	90764992	90765112	90770528	90770648	90764647	90764770	90771064	90771135	1541	813,869,1361	748,967,1430	2061,1440,1926	2158,1733,2009	269	269	0.13550995320658907	0.297079512799	0.521,0.473,0.488	0.489,0.454,0.489	0.017
1032	gene:Solyc05g005840.2	NA	5	+	658818	659026	659405	659609	658355	658425	659813	659972	1032	56,39,53	108,64,89	20,14,7	20,23,21	357	353	0.13640110548663376	0.298382967197	0.339,0.376,0.371	0.497,0.376,0.248	-0.012
574	gene:Solyc01g106050.2	NA	1	-	94025314	94025356	94025356	94025428	94025058	94025180	94025803	94025941	574	82,63,79	29,15,44	78,35,52	31,26,26	221	191	0.13643168565900882	0.298382967197	0.71,0.784,0.608	0.685,0.538,0.633	0.082
1035	gene:Solyc05g005840.2	NA	5	+	659405	659584	659813	659972	658912	659026	660258	660410	1035	160,92,145	294,193,282	47,72,57	104,61,153	328	308	0.13796758395045816	0.301380686378	0.338,0.309,0.326	0.298,0.526,0.259	-0.037
695	gene:Solyc11g065900.1	NA	11	+	51489506	51489537	51489569	51489629	51488422	51488602	51489821	51489904	695	15,19,3	47,18,25	4,15,7	15,17,25	180	209	0.13847654956597077	0.302130653598	0.27,0.551,0.122	0.236,0.506,0.245	-0.015
1142	gene:Solyc04g079070.2	NA	4	-	63652099	63652145	63652721	63652793	63651691	63651958	63653555	63653684	1142	168,138,272	28,14,26	58,68,67	6,4,7	221	195	0.14133555466458184	0.308000061778	0.841,0.897,0.902	0.895,0.938,0.894	-0.029
600	gene:Solyc03g119780.2	NA	3	-	68351554	68351712	68351878	68352031	68351391	68351460	68352756	68352810	600	13,3,5	2,1,0	2,0,8	1,0,1	302	307	0.14301375968086225	0.311285319401	0.869,0.753,1.0	0.67,NA,0.891	0.094
1141	gene:Solyc04g079070.2	NA	4	-	63652099	63652145	63652549	63652601	63651691	63651958	63652721	63652793	1141	167,147,213	65,38,84	58,51,65	27,9,18	201	195	0.14363553471185198	0.312266049242	0.714,0.79,0.711	0.676,0.846,0.778	-0.028
782	gene:Solyc10g050840.1	NA	10	+	50921873	50921947	50921965	50922054	50921719	50921785	50923075	50923177	782	66,37,56	4,0,3	57,40,54	6,4,2	223	238	0.14406194902322308	0.312820232165	0.946,1.0,0.952	0.91,0.914,0.966	0.036
690	gene:Solyc03g058860.2	NA	3	-	26332872	26332962	26333465	26333527	26332368	26332539	26333932	26334099	690	0,0,0	0,10,0	0,1,0	0,1,3	211	239	0.1443731422238912	0.313123200257	NA,0.0,NA	NA,0.531,0.0	-0.266
1290	gene:Solyc12g011340.1	NA	12	+	4187691	4187764	4187799	4187955	4185630	4185675	4188140	4188200	1290	117,97,135	206,104,195	126,89,108	137,112,152	222	305	0.1450451605773858	0.314207093697	0.438,0.562,0.487	0.558,0.522,0.494	-0.029
1415	gene:Solyc03g044080.2	NA	3	-	7931547	7931620	7931739	7931884	7928889	7928955	7935420	7935568	1415	133,63,95	81,64,121	102,70,80	117,76,93	294	222	0.14550435662986602	0.314827931783	0.554,0.426,0.372	0.397,0.41,0.394	0.05
1751	gene:Solyc01g103670.2	NA	1	+	92220406	92220507	92220826	92220916	92219142	92219204	92221299	92221422	1751	61,29,51	82,33,81	36,16,32	52,22,48	250	239	0.14646712795793781	0.31653559407	0.416,0.457,0.376	0.398,0.41,0.389	0.017
979	gene:Solyc08g006600.2	NA	8	-	1193044	1193093	1194283	1194376	1190140	1190280	1194491	1194534	979	20,15,31	18,15,56	14,11,12	11,8,26	242	198	0.14696460116415586	0.317234831389	0.476,0.45,0.312	0.51,0.529,0.274	-0.025
2174	gene:Solyc02g062920.2	NA	2	+	34863943	34863976	34864214	34864243	34863810	34863869	34864473	34864544	2174	4,0,3	32,12,36	4,0,0	13,11,11	182	178	0.14756369768959227	0.318151518423	0.109,0.0,0.075	0.231,0.0,0.0	-0.016
1649	gene:Solyc09g008520.2	NA	9	-	2007607	2007629	2007629	2007660	2007321	2007488	2007773	2007833	1649	10,11,10	17,23,35	6,0,2	10,3,12	180	171	0.1478336461958383	0.318357226282	0.358,0.312,0.213	0.363,0.0,0.137	0.128
1715	gene:Solyc05g006640.2	NA	5	-	1303564	1303618	1303618	1303715	1302879	1302986	1303880	1303958	1715	114,71,64	7,4,2	41,24,35	4,4,0	246	203	0.14989938347264606	0.322425088979	0.931,0.936,0.964	0.894,0.832,1.0	0.035
1349	gene:Solyc03g083420.2	NA	3	+	53292706	53292794	53292866	53292939	53292510	53292617	53293743	53293820	1349	65,53,93	5,3,6	25,15,31	1,0,3	237	222	0.15080258194249474	0.323329217023	0.924,0.943,0.936	0.959,1.0,0.906	-0.021
658	gene:Solyc06g051780.2	NA	6	+	35452674	35452807	35455267	35455398	35443583	35443653	35455561	35455672	658	6,2,0	98,66,64	1,2,2	60,51,80	282	280	0.15085151517916637	0.323329217023	0.057,0.029,0.0	0.016,0.037,0.024	0.003
702	gene:Solyc07g042510.2	NA	7	-	55782158	55782203	55782230	55782361	55781671	55782041	55783087	55783484	702	5,4,1	7,6,3	5,4,0	9,7,1	280	194	0.1505827049339247	0.323329217023	0.331,0.316,0.188	0.278,0.284,0.0	0.091
1732	gene:Solyc05g005620.2	NA	5	-	437775	437841	438412	438498	437501	437646	439017	439585	1732	99,68,155	2,4,8	48,25,26	2,2,3	235	215	0.1512037159316904	0.323703729882	0.978,0.94,0.947	0.956,0.92,0.888	0.034
1310	gene:Solyc03g096740.2	NA	3	-	59089440	59089574	59090396	59090468	59089280	59089322	59091105	59091350	1310	13,12,14	0,0,0	4,10,0	0,2,2	221	283	0.15275361037466567	0.326638435315	1.0,1.0,1.0	1.0,0.865,0.0	0.378
859	gene:Solyc03g083190.1	NA	3	+	53032263	53032402	53032508	53032606	53031179	53031308	53033039	53033198	859	0,0,3	8,1,6	0,0,0	4,0,1	288	247	0.153549440348916	0.327955713345	0.0,0.0,0.3	0.0,NA,0.0	0.1
780	gene:Solyc10g050840.1	NA	10	+	50921873	50921947	50921965	50922096	50921719	50921785	50923075	50923177	780	66,37,56	372,395,487	57,40,54	393,325,381	223	280	0.15755274736252448	0.336112527707	0.182,0.105,0.126	0.154,0.134,0.151	-0.009
738	gene:Solyc11g039950.1	NA	11	-	40563539	40563698	40570426	40570581	40563334	40563382	40571270	40571304	738	7,9,11	5,2,2	9,3,0	1,2,2	304	308	0.15795923112580437	0.336586025203	0.587,0.82,0.848	0.901,0.603,0.0	0.25
1083	gene:Solyc03g026310.2	NA	3	+	3745961	3746171	3746516	3746629	3745721	3745858	3746722	3746824	1083	13,13,11	3,2,0	1,0,2	0,0,0	359	262	0.1591473776356034	0.338327292316	0.76,0.826,1.0	1.0,NA,1.0	-0.138
1886	gene:Solyc11g072970.1	NA	11	-	56119747	56119813	56120379	56120454	56118457	56118516	56120535	56120616	1886	55,21,57	3,0,4	50,33,29	1,0,4	224	215	0.15909557485902637	0.338327292316	0.946,1.0,0.932	0.98,1.0,0.874	0.008
857	gene:Solyc03g083190.1	NA	3	+	53031585	53031676	53032508	53032606	53031179	53031308	53033039	53033198	857	21,9,8	8,1,6	0,4,1	4,0,1	240	247	0.16184054442981183	0.343652098999	0.73,0.903,0.578	0.0,1.0,0.507	0.235
1385	gene:Solyc03g114460.2	NA	3	+	64461482	64461567	64461824	64462041	64460770	64460991	64463146	64463272	1385	3,0,0	198,100,183	0,0,6	87,74,80	234	366	0.16294135382926872	0.345185864558	0.023,0.0,0.0	0.0,0.0,0.105	-0.027
1824	gene:Solyc12g099810.1	NA	12	-	66805926	66806030	66806363	66806442	66804449	66804501	66807227	66807691	1824	1,0,0	6,0,0	3,0,0	4,9,5	228	253	0.16280479796457598	0.345185864558	0.156,NA,NA	0.454,0.0,0.0	0.005
716	gene:Solyc07g042510.2	NA	7	-	55782230	55782319	55782447	55782482	55781671	55782041	55783087	55783484	716	0,2,0	0,0,0	0,1,0	0,1,0	184	238	0.16422337901007558	0.3474981941	NA,1.0,NA	NA,0.564,NA	0.436
648	gene:Solyc01g020240.2	NA	1	+	27983352	27983415	27983938	27984101	27975077	27975321	27984290	27984417	648	2,5,0	128,44,111	1,1,0	72,72,94	212	312	0.1647808273817808	0.348273730179	0.022,0.143,0.0	0.02,0.02,0.0	0.042
1479	gene:Solyc06g005570.2	NA	6	-	613877	614919	615264	615326	609691	609808	615550	615688	1479	0,0,0	440,295,276	0,0,6	269,248,173	211	1191	0.16579324304454057	0.350007957538	0.0,0.0,0.0	0.0,0.0,0.164	-0.055
1033	gene:Solyc05g005840.2	NA	5	+	658818	659026	659405	659626	658355	658425	659813	659972	1033	56,39,53	136,79,112	20,14,7	22,31,28	357	370	0.1679126900403572	0.354072539461	0.299,0.338,0.329	0.485,0.319,0.206	-0.015
1662	gene:Solyc01g099440.2	NA	1	+	89694435	89694513	89695693	89695797	89693844	89693853	89695871	89695924	1662	9,2,5	2,0,2	4,1,2	0,0,0	227	253	0.16942182640675604	0.356842276404	0.834,1.0,0.736	1.0,1.0,1.0	-0.143
502	gene:Solyc08g076890.2	NA	8	+	60822304	60822385	60822457	60822487	60822030	60822247	60822748	60822769	502	30,0,0	2,0,0	44,34,0	0,0,16	230	179	0.17030705182595562	0.358293036367	0.921,NA,NA	1.0,1.0,0.0	0.254
1890	gene:Solyc11g072970.1	NA	11	-	56119416	56119499	56119747	56119813	56118457	56118516	56120379	56120454	1890	0,0,6	55,52,79	2,0,0	40,26,63	215	232	0.17161719228696354	0.360633362594	0.0,0.0,0.076	0.051,0.0,0.0	0.008
1641	gene:Solyc08g076420.2	NA	8	-	60431708	60431839	60431900	60431964	60430977	60431157	60432212	60432310	1641	3,0,3	7,15,8	2,0,3	6,2,5	213	280	0.17195157262172775	0.360920216872	0.36,0.0,0.33	0.305,0.0,0.441	-0.019
1186	gene:Solyc07g022790.2	NA	7	+	21623718	21623824	21623932	21623986	21622570	21622719	21624616	21624662	1186	68,82,60	68,49,56	100,40,108	66,62,81	255	203	0.172480231807288	0.361613727375	0.443,0.571,0.46	0.547,0.339,0.515	0.024
1190	gene:Solyc02g005180.2	NA	2	+	7138312	7138553	7138836	7139051	7137531	7137561	7139300	7139365	1190	54,20,34	19,15,20	15,6,16	8,14,5	390	364	0.1733883880911153	0.36268396775	0.726,0.554,0.613	0.636,0.286,0.749	0.074
1807	gene:Solyc07g008150.2	NA	7	-	2854975	2855084	2855142	2855337	2853467	2853737	2856093	2857133	1807	39,44,22	8,4,5	13,17,17	2,5,7	344	258	0.1732413164471923	0.36268396775	0.785,0.892,0.767	0.83,0.718,0.646	0.083
1595	gene:Solyc12g021290.1	NA	12	-	15380232	15380316	15380784	15380966	15379212	15379321	15382783	15382842	1595	30,8,15	13,1,5	8,27,14	9,2,9	331	233	0.17782963062976392	0.371547819323	0.619,0.849,0.679	0.385,0.905,0.523	0.111
1072	gene:Solyc05g015710.2	NA	5	-	11757559	11757649	11757799	11757853	11755996	11756260	11758143	11758617	1072	5,4,11	7,3,11	2,4,10	2,4,3	203	239	0.1781166963373067	0.371721801052	0.457,0.611,0.541	0.541,0.541,0.797	-0.09
1260	gene:Solyc10g083800.1	NA	10	+	63558342	63558390	63558516	63558683	63558205	63558265	63560116	63560330	1260	3,0,1	37,31,40	0,0,1	26,32,26	197	316	0.1836835015217694	0.382901379172	0.115,0.0,0.039	0.0,0.0,0.058	0.032
964	gene:Solyc10g075030.1	NA	10	+	58726626	58726713	58727380	58727417	58724643	58724756	58727626	58727708	964	8,2,5	2,1,5	0,4,0	0,0,0	236	186	0.18849910692873265	0.392491291139	0.759,0.612,0.441	NA,1.0,NA	-0.396
1110	gene:Solyc03g043660.2	NA	3	-	7155716	7155847	7156624	7156659	7155200	7155250	7156826	7156907	1110	94,36,52	0,1,0	5,7,9	3,0,0	184	280	0.1887329482929179	0.392530099984	1.0,0.982,1.0	0.717,1.0,1.0	0.088
2251	gene:Solyc01g111890.2	NA	1	-	98058518	98058619	98060615	98060817	98056667	98058444	98062936	98063030	2251	43,13,38	0,0,5	42,31,54	0,0,0	351	250	0.18957074378693106	0.393823504177	1.0,1.0,0.844	1.0,1.0,1.0	-0.052
700	gene:Solyc07g042510.2	NA	7	-	55782158	55782203	55782230	55782281	55781671	55782041	55783087	55783484	700	0,0,0	7,6,3	4,0,0	9,7,1	200	194	0.19141005649832016	0.39719219915	0.0,0.0,0.0	0.301,0.0,0.0	-0.1
1879	gene:Solyc08g008590.2	NA	8	+	2964628	2964756	2964897	2965042	2962909	2963012	2966465	2966532	1879	0,1,0	0,0,1	4,2,3	8,4,4	277	294	0.19269524091973322	0.399404681179	NA,1.0,0.0	0.347,0.347,0.443	0.121
1366	gene:Solyc08g065350.2	NA	8	+	53260392	53260448	53262209	53262343	53260067	53260319	53262894	53262957	1366	59,43,65	0,0,1	29,19,40	4,1,1	205	283	0.19491018017122239	0.403537081308	1.0,1.0,0.989	0.909,0.963,0.982	0.045
2010	gene:Solyc07g006270.2	NA	7	+	1062478	1062565	1063495	1063578	1061673	1061682	1063961	1064050	2010	0,0,6	8,14,15	5,0,0	20,13,16	236	232	0.19627499236266882	0.405902025022	0.0,0.0,0.282	0.197,0.0,0.0	0.028
522	gene:Solyc08g076890.2	NA	8	+	60822433	60822577	60822598	60822634	60822352	60822373	60822748	60822769	522	2,9,3	6,2,3	2,6,2	0,2,15	293	185	0.1971261440798555	0.407200551304	0.174,0.74,0.387	1.0,0.654,0.078	-0.144
1613	gene:Solyc02g068420.2	NA	2	-	38376160	38376312	38377948	38378026	38375899	38376069	38378916	38379096	1613	4,0,0	38,23,26	4,0,0	17,18,27	227	301	0.19768711694494553	0.407436498653	0.122,0.0,0.0	0.238,0.0,0.0	-0.039
1627	gene:Solyc01g111130.2	NA	1	-	97502569	97502697	97503415	97503540	97502007	97502478	97504776	97505146	1627	55,37,31	66,58,71	17,7,8	16,17,20	274	277	0.19750384969972362	0.407436498653	0.457,0.392,0.306	0.518,0.294,0.288	0.018
635	gene:Solyc03g059030.2	NA	3	-	27293878	27293886	27293886	27293973	27293695	27293790	27294974	27295109	635	87,47,79	1,4,2	63,44,50	4,2,2	236	157	0.20011892880228976	0.411932968013	0.983,0.887,0.963	0.913,0.936,0.943	0.014
858	gene:Solyc03g083190.1	NA	3	+	53031585	53031676	53032263	53032402	53031179	53031308	53033039	53033198	858	21,9,8	0,0,3	0,4,1	0,0,0	240	288	0.20032047293185382	0.411932968013	1.0,1.0,0.762	NA,1.0,1.0	-0.079
1372	gene:Solyc10g009210.2	NA	10	+	3204262	3204321	3205616	3206110	3202915	3202991	3206204	3206365	1372	15,7,6	145,116,102	6,8,18	188,152,163	208	643	0.200575308988205	0.41199252657	0.242,0.157,0.154	0.09,0.14,0.254	0.023
442	gene:Solyc08g076890.2	NA	8	+	60822352	60822541	60822541	60822634	60822030	60822163	60822748	60822769	442	156,264,346	6,0,5	473,402,256	0,7,15	338	242	0.20397886890114722	0.418512324945	0.949,1.0,0.98	1.0,0.976,0.924	0.01
1209	gene:Solyc02g094510.2	NA	2	-	55027400	55027621	55031895	55032075	55025395	55025498	55032966	55033143	1209	92,59,109	5,2,1	76,60,86	1,4,4	329	370	0.20450809292177577	0.419126698303	0.954,0.971,0.992	0.988,0.944,0.96	0.008
1185	gene:Solyc07g022790.2	NA	7	+	21623925	21623986	21624616	21624662	21623718	21623824	21624764	21625035	1185	1,0,5	47,41,67	2,1,0	49,49,43	210	195	0.205498928563526	0.420684675308	0.019,0.0,0.065	0.037,0.019,0.0	0.009
1374	gene:Solyc06g043070.2	NA	6	-	29793972	29794157	29795104	29795158	29791220	29791303	29795396	29795477	1374	20,17,25	90,60,80	10,15,14	74,33,83	203	334	0.205994486254188	0.421226393417	0.268,0.318,0.34	0.182,0.428,0.217	0.033
1888	gene:Solyc11g072970.1	NA	11	-	56119747	56119813	56120379	56120447	56119416	56119499	56120535	56120616	1888	3,0,1	88,62,69	2,3,1	52,38,50	217	215	0.20654945390874602	0.421888246282	0.033,0.0,0.014	0.037,0.073,0.019	-0.027
1078	gene:Solyc03g026310.2	NA	3	+	3745999	3746171	3746516	3746603	3745721	3745858	3746722	3746824	1078	36,36,26	0,0,5	5,2,5	0,0,0	321	236	0.2078579414195625	0.424086001286	1.0,1.0,0.793	1.0,1.0,1.0	-0.069
1429	gene:Solyc01g112290.2	NA	1	+	98358812	98358934	98359234	98359417	98353985	98354104	98362364	98362483	1429	260,173,154	314,203,243	157,116,91	194,118,116	271	332	0.20927625581276021	0.426502671064	0.504,0.511,0.437	0.498,0.546,0.49	-0.027
1699	gene:Solyc01g066310.2	NA	1	+	73964622	73964841	73964841	73965087	73964272	73964464	73966729	73966814	1699	9,0,9	26,20,12	6,0,2	4,7,3	368	395	0.20996653099830367	0.427431866675	0.271,0.0,0.446	0.617,0.0,0.417	-0.106
315	gene:Solyc08g076890.2	NA	8	+	60822337	60822487	60822541	60822577	60822030	60822265	60822748	60822769	315	10,4,5	0,5,0	3,2,2	0,2,2	299	185	0.211499511732452	0.43007258573	1.0,0.331,1.0	1.0,0.382,0.382	0.189
2226	gene:Solyc03g121230.2	NA	3	+	69382538	69382674	69382786	69382858	69381897	69382370	69383065	69383137	2226	250,167,204	229,270,238	135,120,153	210,154,175	285	221	0.21216175172802187	0.430938791929	0.458,0.324,0.399	0.333,0.377,0.404	0.022
1697	gene:Solyc01g066310.2	NA	1	+	73964609	73964841	73964841	73965087	73964272	73964464	73966729	73966814	1697	11,0,9	26,20,12	6,0,2	4,7,3	381	395	0.21263871996207134	0.431427169311	0.305,0.0,0.437	0.609,0.0,0.409	-0.092
1818	gene:Solyc08g076140.2	NA	8	+	60172458	60172563	60173155	60173383	60169953	60170340	60174051	60174174	1818	60,52,67	179,127,150	89,51,91	190,142,163	254	377	0.2150270889215526	0.435788233548	0.332,0.378,0.399	0.41,0.348,0.453	-0.034
1473	gene:Solyc02g071800.2	NA	2	+	41151719	41151791	41152064	41152130	41151548	41151626	41152971	41153052	1473	130,58,117	40,24,56	90,38,32	27,15,8	221	215	0.21682210772237448	0.438938428952	0.76,0.702,0.67	0.764,0.711,0.796	-0.046
2078	gene:Solyc04g080280.2	NA	4	+	64515437	64515530	64516378	64516512	64514981	64515096	64516707	64516813	2078	8,2,4	2,0,0	1,0,2	0,2,0	242	283	0.22119495092800148	0.447294446222	0.824,1.0,1.0	1.0,0.0,1.0	0.275
1956	gene:Solyc04g082600.2	NA	4	-	66231431	66231597	66232611	66232793	66230131	66230337	66233484	66233633	1956	12,6,16	17,6,25	14,9,8	20,14,20	331	315	0.2236152234401569	0.451188238446	0.402,0.488,0.379	0.4,0.38,0.276	0.071
82	gene:Solyc11g062410.1	NA	11	-	49438317	49438364	49438364	49438443	49438143	49438233	49438578	49438632	82	118,51,112	64,53,28	9,31,12	19,12,6	228	196	0.22347707238642944	0.451188238446	0.613,0.453,0.775	0.289,0.69,0.632	0.077
1433	gene:Solyc04g008660.2	NA	4	+	2303442	2303530	2303846	2304289	2302914	2303036	2305493	2305938	1433	55,45,52	281,185,275	51,28,40	254,175,258	237	592	0.22815991803471597	0.459849381763	0.328,0.378,0.321	0.334,0.286,0.279	0.043
1893	gene:Solyc11g072970.1	NA	11	-	56119416	56119499	56120379	56120454	56118457	56118516	56120535	56120616	1893	55,21,57	55,52,74	50,33,29	40,23,61	224	232	0.23029095725643897	0.463632125867	0.509,0.295,0.444	0.564,0.598,0.33	-0.081
1247	gene:Solyc01g090850.2	NA	1	+	84559550	84559606	84562693	84562780	84557563	84558039	84564861	84566492	1247	9,10,14	0,3,3	8,9,10	2,1,2	205	236	0.2306653357193729	0.463873839418	1.0,0.793,0.843	0.822,0.912,0.852	0.017
1322	gene:Solyc10g076990.1	NA	10	+	59919668	59919916	59919916	59919986	59919495	59919557	59920107	59920195	1322	15,3,19	9,18,6	8,3,5	4,8,2	397	219	0.23528529706801374	0.472643592348	0.479,0.084,0.636	0.525,0.171,0.58	-0.026
1820	gene:Solyc06g071040.2	NA	6	-	43642469	43642566	43644019	43644075	43641883	43641934	43644562	43644632	1820	51,38,44	15,23,20	66,24,28	13,6,21	205	246	0.23794472952263668	0.476935369944	0.803,0.665,0.725	0.859,0.828,0.615	-0.036
65	gene:Solyc08g076130.2	NA	8	-	60166021	60166105	60166251	60166285	60165233	60165325	60166383	60166644	65	16,6,6	4,5,11	16,15,3	15,7,11	183	233	0.23769906387005948	0.476935369944	0.836,0.604,0.41	0.576,0.732,0.258	0.095
1440	gene:Solyc05g044580.2	NA	5	-	57078644	57078719	57079445	57079482	57078267	57078323	57080482	57080651	1440	20,13,37	13,13,19	14,4,16	4,7,22	186	224	0.24757960343664387	0.49570274058	0.649,0.546,0.701	0.808,0.408,0.467	0.071
1680	gene:Solyc02g068240.2	NA	2	-	38234719	38234817	38235079	38235166	38233809	38233897	38235582	38235738	1680	103,97,91	162,118,116	25,52,45	61,41,72	236	247	0.25324470388377757	0.506489407768	0.4,0.462,0.451	0.3,0.57,0.395	0.016
374	gene:Solyc08g076890.2	NA	8	+	60822457	60822541	60822541	60822634	60822030	60822265	60822748	60822769	374	0,0,0	6,0,5	0,0,1	0,0,18	233	242	0.25589672219104215	0.511232882011	0.0,NA,0.0	NA,NA,0.055	-0.055
1237	gene:Solyc10g007340.2	NA	10	+	1735220	1735299	1736302	1736367	1734984	1735137	1737226	1737379	1237	18,20,21	0,2,1	7,11,8	0,0,0	228	214	0.2607493233360816	0.520357511778	1.0,0.904,0.952	1.0,1.0,1.0	-0.048
1666	gene:Solyc06g073590.2	NA	6	+	45397172	45397387	45397767	45397829	45396462	45396603	45398290	45398449	1666	312,200,279	207,113,170	171,127,175	93,69,92	364	211	0.26227207192918733	0.522253558077	0.466,0.506,0.488	0.516,0.516,0.524	-0.032
608	gene:Solyc02g091510.2	NA	2	-	52785361	52785465	52785675	52785906	52783439	52784067	52786168	52786435	608	4,8,2	6,2,2	2,7,7	2,1,14	380	253	0.26204775116522994	0.522253558077	0.307,0.727,0.4	0.4,0.823,0.25	-0.013
92	gene:Solyc03g062830.2	NA	3	-	32323199	32323276	32325896	32326028	32322901	32323037	32331016	32331443	92	186,101,109	112,75,97	103,97,102	104,57,95	281	226	0.26325286443076756	0.523634923361	0.572,0.52,0.475	0.443,0.578,0.463	0.028
1717	gene:Solyc01g112170.2	NA	1	-	98240129	98240186	98240358	98240395	98238824	98238901	98240502	98240531	1717	67,44,73	51,21,25	47,21,55	24,23,32	186	206	0.2641569326452894	0.524860833491	0.593,0.699,0.764	0.684,0.503,0.656	0.071
212	gene:Solyc08g076890.2	NA	8	+	60822484	60822541	60822541	60822634	60822030	60822265	60822748	60822769	212	0,0,1	6,0,5	0,0,0	0,0,18	206	242	0.2653717418202734	0.526700823809	0.0,NA,0.19	NA,NA,0.0	0.095
573	gene:Solyc01g106050.2	NA	1	-	94025296	94025356	94025356	94025428	94025058	94025180	94025803	94025941	573	82,63,79	0,1,2	78,35,52	4,0,2	221	209	0.2658642091090543	0.527104692842	1.0,0.983,0.974	0.949,1.0,0.961	0.016
380	gene:Solyc08g076890.2	NA	8	+	60822457	60822541	60822613	60822634	60822030	60822265	60822748	60822769	380	0,0,0	5,0,3	0,0,1	0,0,14	233	170	0.26754762815466526	0.529866312437	0.0,NA,0.0	NA,NA,0.05	-0.05
1444	gene:Solyc03g005680.2	NA	3	-	487108	487187	487224	487309	484675	486101	488278	488663	1444	1,0,2	0,0,1	0,7,2	0,0,0	234	228	0.2681817927172084	0.529971386691	1.0,NA,0.661	NA,1.0,1.0	-0.169
218	gene:Solyc08g076890.2	NA	8	+	60822484	60822541	60822613	60822634	60822030	60822265	60822748	60822769	218	0,0,1	5,0,3	0,0,0	0,0,14	206	170	0.26797690563141274	0.529971386691	0.0,NA,0.216	NA,NA,0.0	0.108
978	gene:Solyc08g006600.2	NA	8	-	1193044	1193090	1194283	1194387	1190140	1190280	1194491	1194534	978	81,62,86	7,11,36	40,29,17	7,4,11	253	195	0.27008156333931893	0.533148021137	0.899,0.813,0.648	0.815,0.848,0.544	0.051
935	gene:Solyc03g007480.2	NA	3	+	2055177	2055236	2055289	2055508	2053632	2053951	2055819	2055919	935	145,93,129	13,12,9	145,71,129	8,17,10	208	368	0.2707439238217652	0.533877748163	0.952,0.932,0.962	0.97,0.881,0.958	0.012
2031	gene:Solyc01g068060.2	NA	1	-	77085575	77085615	77086427	77086512	77084624	77084743	77088435	77088488	2031	11,1,10	0,1,0	1,10,8	0,2,0	234	189	0.2710691692424291	0.533941862525	1.0,0.447,1.0	1.0,0.802,1.0	-0.118
1912	gene:Solyc08g078820.2	NA	8	+	62532990	62533032	62533152	62533208	62532493	62532672	62535189	62535242	1912	3,0,1	261,202,209	3,3,5	205,131,202	191	205	0.27201391134582054	0.534648032645	0.012,0.0,0.005	0.015,0.024,0.026	-0.016
2192	gene:Solyc01g087370.2	NA	1	-	82322601	82322704	82323262	82323480	82314087	82314163	82325567	82325694	2192	3,2,7	15,24,10	2,0,3	2,2,6	367	252	0.27196350197089336	0.534648032645	0.121,0.054,0.325	0.407,0.0,0.256	-0.054
797	gene:Solyc08g082530.2	NA	8	+	65290008	65290204	65290907	65291022	65289640	65289693	65291228	65291503	797	54,34,51	27,39,44	61,30,40	55,20,54	345	264	0.2734888599709633	0.536968439814	0.605,0.4,0.47	0.459,0.534,0.362	0.04
518	gene:Solyc08g076890.2	NA	8	+	60822433	60822577	60822577	60822634	60822352	60822373	60822748	60822769	518	2,9,3	6,0,4	2,6,2	0,0,15	293	206	0.27527021514028405	0.539884809049	0.19,1.0,0.345	1.0,1.0,0.086	-0.184
2238	gene:Solyc05g052630.2	NA	5	-	62847187	62847237	62847507	62847605	62846079	62846323	62849168	62849284	2238	1,2,3	72,50,80	4,0,5	75,43,61	247	199	0.27605892354101347	0.540850135917	0.011,0.031,0.029	0.041,0.0,0.062	-0.011
1700	gene:Solyc01g066310.2	NA	1	+	73964622	73964841	73964841	73964923	73964272	73964464	73966729	73966814	1700	9,0,9	172,87,132	6,0,2	96,47,36	368	231	0.2763808039718456	0.540899770863	0.032,0.0,0.041	0.038,0.0,0.034	0.0
850	gene:Solyc01g009970.2	NA	1	-	4574401	4574479	4574806	4574860	4574099	4574197	4574943	4575043	850	10,11,7	12,16,5	11,4,12	12,12,15	203	227	0.27840060196199	0.544268700942	0.482,0.435,0.61	0.506,0.272,0.472	0.092
913	gene:Solyc03g113100.2	NA	3	-	63380663	63380758	63381689	63381758	63378294	63378783	63381861	63381950	913	7,9,2	3,0,0	0,1,0	0,1,0	218	244	0.27951650483025026	0.545865208576	0.723,1.0,1.0	NA,0.528,NA	0.38
1724	gene:Solyc01g090230.2	NA	1	-	83884025	83884097	83888663	83888740	83878091	83878131	83888859	83888926	1724	3,4,2	145,99,98	1,0,0	89,83,66	226	221	0.2807346269218394	0.547657710701	0.02,0.038,0.02	0.011,0.0,0.0	0.022
493	gene:Solyc08g076890.2	NA	8	+	60822304	60822385	60822484	60822646	60822030	60822232	60822748	60822769	493	0,0,0	64,229,171	7,0,2	186,184,107	230	311	0.28177603759118763	0.549102021973	0.0,0.0,0.0	0.048,0.0,0.025	-0.024
1658	gene:Solyc01g102680.2	NA	1	+	91418234	91418396	91418466	91418553	91417446	91417518	91419176	91419248	1658	285,158,123	4,4,2	49,74,53	0,0,0	311	236	0.28496378103015135	0.554721383777	0.982,0.968,0.979	1.0,1.0,1.0	-0.024
2202	gene:Solyc10g079840.1	NA	10	+	61321480	61321673	61322683	61322855	61320637	61320838	61323989	61324267	2202	67,46,51	29,32,31	40,28,44	25,18,33	342	321	0.28778314826867024	0.559097131617	0.684,0.574,0.607	0.6,0.594,0.556	0.038
727	gene:Solyc10g085930.1	NA	10	-	64943388	64943471	64943509	64943567	64942936	64943134	64944337	64944446	727	17,10,2	1,2,3	18,3,11	2,0,2	207	232	0.28782467466454087	0.559097131617	0.95,0.849,0.428	0.91,1.0,0.86	-0.181
1752	gene:Solyc12g099940.1	NA	12	+	66889984	66890021	66890957	66891029	66889811	66889864	66892182	66892287	1752	43,29,43	85,51,58	31,3,15	23,46,30	186	221	0.2911087406645219	0.564874832949	0.375,0.403,0.468	0.616,0.072,0.373	0.062
2157	gene:Solyc11g070100.1	NA	11	+	54635866	54636041	54637506	54637734	54634567	54634780	54637901	54637953	2157	104,68,95	33,18,12	77,52,69	14,20,21	324	377	0.29458570790738486	0.571014167081	0.786,0.815,0.902	0.865,0.752,0.793	0.031
2099	gene:Solyc01g096520.2	NA	1	+	87601177	87601201	87601363	87601451	87600468	87600732	87602984	87603077	2099	87,60,110	139,85,130	146,80,126	171,108,144	173	237	0.29591379180302424	0.572979571389	0.462,0.492,0.537	0.539,0.504,0.545	-0.032
1085	gene:Solyc07g054830.2	NA	7	-	63004730	63004777	63004828	63004896	63003911	63003986	63006146	63006229	1085	100,99,113	5,0,3	188,168,151	1,0,1	217	196	0.2987763881751916	0.577908941709	0.948,1.0,0.971	0.994,1.0,0.993	-0.023
804	gene:Solyc08g075860.2	NA	8	-	59936982	59937042	59937402	59937455	59936356	59936511	59937560	59937713	804	10,5,17	0,1,2	2,0,1	0,0,0	202	209	0.3030965491642369	0.585644179741	1.0,0.838,0.898	1.0,NA,1.0	-0.088
1449	gene:Solyc01g044490.2	NA	1	+	44144633	44144673	44145059	44145127	44144265	44144386	44145504	44145928	1449	56,20,61	89,57,77	55,39,37	81,62,96	189	217	0.30487894056912945	0.587842693021	0.419,0.287,0.476	0.438,0.419,0.307	0.006
2169	gene:Solyc03g124030.2	NA	3	-	70739909	70740120	70742109	70742278	70739225	70739297	70742900	70742963	2169	7,13,6	2,0,4	7,0,2	1,2,2	318	360	0.3048397924553768	0.587842693021	0.798,1.0,0.629	0.888,0.0,0.531	0.336
1177	gene:Solyc03g059160.1	NA	3	+	27836271	27836370	27836423	27836523	27835648	27835651	27836696	27836770	1177	100,88,138	102,54,85	52,48,26	25,19,36	248	249	0.3057301176375031	0.588861388142	0.496,0.621,0.62	0.676,0.717,0.42	-0.025
1661	gene:Solyc05g052690.2	NA	5	-	62899090	62899320	62899779	62899859	62898701	62898823	62901677	62902011	1661	57,33,75	201,149,194	136,64,75	305,242,236	229	379	0.3086060840939799	0.593773731421	0.319,0.268,0.39	0.425,0.304,0.345	-0.032
632	gene:Solyc11g022390.1	NA	11	+	13732774	13732799	13732799	13732883	13732415	13732604	13733506	13733599	632	0,0,0	19,11,35	0,2,1	28,14,24	174	233	0.31322285856631393	0.60202159539	0.0,0.0,0.0	0.0,0.161,0.053	-0.071
2129	gene:Solyc10g006490.2	NA	10	+	1076917	1077017	1078504	1078687	1075755	1075853	1079297	1079615	2129	255,166,350	527,413,658	473,235,388	779,482,805	249	332	0.31405269936080843	0.602981182773	0.392,0.349,0.415	0.447,0.394,0.391	-0.025
1781	gene:Solyc12g007280.1	NA	12	+	1691056	1691084	1691353	1691393	1690777	1690926	1691476	1691572	1781	0,0,2	0,0,1	0,0,2	0,0,0	177	189	0.31441729284521364	0.603046416561	NA,NA,0.681	NA,NA,1.0	-0.319
1696	gene:Solyc05g015040.2	NA	5	+	9727157	9727274	9727899	9727991	9726972	9727025	9732686	9732773	1696	26,7,34	23,8,37	13,11,11	17,9,21	266	241	0.31835035791416366	0.609948584911	0.506,0.442,0.454	0.409,0.525,0.322	0.049
1324	gene:Solyc03g117420.2	NA	3	-	66568342	66568413	66569080	66569138	66567192	66567487	66569239	66569270	1324	54,22,40	1028,592,629	14,3,3	216,115,113	207	220	0.31952458988638854	0.611555983161	0.053,0.038,0.063	0.064,0.027,0.027	0.012
2147	gene:Solyc01g008520.2	NA	1	+	2622230	2622378	2623956	2624114	2620842	2621028	2625042	2625113	2147	36,14,21	35,53,53	17,16,10	37,24,19	297	307	0.32470199170960945	0.61969008959	0.515,0.214,0.291	0.322,0.408,0.352	-0.021
256	gene:Solyc08g076890.2	NA	8	+	60822475	60822541	60822541	60822634	60822352	60822358	60822748	60822769	256	0,0,0	6,0,5	3,0,0	0,0,153	215	242	0.3247937092368645	0.61969008959	0.0,NA,0.0	1.0,NA,0.0	-0.5
592	gene:Solyc02g083290.2	NA	2	-	46734335	46734393	46734618	46734721	46734116	46734197	46734857	46734953	592	4,9,3	1,1,0	0,5,0	0,0,0	252	207	0.32454919637521823	0.61969008959	0.767,0.881,1.0	NA,1.0,NA	-0.117
977	gene:Solyc08g006600.2	NA	8	-	1193044	1193090	1194283	1194379	1190140	1190280	1194491	1194534	977	25,12,43	7,11,36	14,13,16	7,4,11	245	195	0.3254636228186753	0.620319381422	0.74,0.465,0.487	0.614,0.721,0.537	-0.06
509	gene:Solyc08g076890.2	NA	8	+	60822304	60822385	60822457	60822541	60822030	60822247	60822748	60822769	509	30,0,0	2,1,0	44,34,0	0,0,16	230	233	0.33077069468640635	0.629776353975	0.938,0.0,NA	1.0,1.0,0.0	-0.198
23	gene:Solyc06g084160.2	NA	6	+	49374240	49374291	49374513	49374636	49373255	49373402	49374713	49374992	23	0,0,3	18,8,24	1,0,0	25,17,25	200	272	0.3330034655163645	0.633366341086	0.0,0.0,0.145	0.052,0.0,0.0	0.031
104	gene:Solyc09g011930.2	NA	9	-	5194439	5194509	5194554	5194604	5194194	5194332	5196400	5196447	104	1,2,0	1,1,1	0,3,0	0,0,0	199	219	0.3358772133194022	0.638166705307	0.524,0.688,0.0	NA,1.0,NA	-0.596
2193	gene:Solyc01g087370.2	NA	1	-	82322601	82322704	82323262	82323468	82314087	82314163	82325567	82325694	2193	1,3,7	15,24,10	1,0,3	2,2,6	355	252	0.33717654432505867	0.639968800051	0.045,0.082,0.332	0.262,0.0,0.262	-0.022
64	gene:Solyc08g076130.2	NA	8	-	60166021	60166105	60166251	60166288	60165233	60165325	60166383	60166644	64	60,22,40	4,5,11	75,32,54	15,7,11	186	233	0.3438861608879883	0.652025319605	0.949,0.846,0.82	0.862,0.851,0.86	0.014
2181	gene:Solyc02g062920.2	NA	2	+	34863943	34863976	34864153	34864278	34863810	34863869	34864473	34864544	2181	4,0,3	4,3,1	4,0,0	0,3,5	182	274	0.34962941587411245	0.662226432559	0.601,0.0,0.819	1.0,0.0,0.0	0.14
1080	gene:Solyc03g026310.2	NA	3	+	3745999	3746171	3746516	3746629	3745721	3745858	3746722	3746824	1080	36,36,26	3,2,0	5,2,5	0,0,0	321	262	0.35097236289035627	0.664080487461	0.907,0.936,1.0	1.0,1.0,1.0	-0.052
2070	gene:Solyc05g007020.2	NA	5	-	1610401	1610526	1610742	1610838	1610233	1610313	1612488	1612548	2070	8,4,7	0,1,2	22,4,8	3,0,1	245	274	0.3517726623091648	0.664905011453	1.0,0.817,0.797	0.891,1.0,0.899	-0.059
2203	gene:Solyc10g079840.1	NA	10	+	61321523	61321673	61322683	61322855	61320637	61320838	61323989	61324267	2203	5,9,3	29,32,31	9,5,4	25,18,33	299	321	0.3581873332820338	0.67632887775	0.156,0.232,0.094	0.279,0.23,0.115	-0.047
22	gene:Solyc06g084160.2	NA	6	+	49374240	49374291	49374513	49374634	49373255	49373402	49374713	49374992	22	0,0,3	18,8,25	1,0,0	25,16,25	200	270	0.3590582471968472	0.677272226357	0.0,0.0,0.139	0.051,0.0,0.0	0.029
1783	gene:Solyc05g053930.2	NA	5	+	63955786	63955888	63955899	63955933	63955543	63955679	63956069	63956193	1783	3,1,0	22,8,10	1,2,0	11,16,19	251	183	0.36069363372358954	0.679654119744	0.09,0.084,0.0	0.062,0.084,0.0	0.009
1575	gene:Solyc10g078480.1	NA	10	-	60295319	60295375	60296385	60296419	60295072	60295213	60297281	60297391	1575	24,13,13	18,13,24	11,15,10	22,14,14	183	205	0.3620846147738531	0.680868389018	0.599,0.528,0.378	0.359,0.546,0.444	0.052
2200	gene:Solyc04g015340.2	NA	4	-	5528213	5528274	5528303	5528341	5528033	5528129	5529592	5529853	2200	15,4,15	12,22,28	28,21,33	47,16,69	187	210	0.3620141133638993	0.680868389018	0.584,0.17,0.376	0.401,0.596,0.349	-0.072
2248	gene:Solyc02g094640.2	NA	2	+	55233926	55233979	55234515	55234595	55230717	55230886	55234668	55234757	2248	1,0,0	93,63,88	2,2,0	70,31,39	202	229	0.3662503663222707	0.687992449199	0.012,0.0,0.0	0.031,0.068,0.0	-0.029
86	gene:Solyc01g099720.2	NA	1	+	89877310	89877426	89880518	89880662	89876923	89877154	89881872	89881937	86	82,82,40	0,0,7	70,76,63	0,0,1	265	293	0.37151324340570946	0.697160654292	1.0,1.0,0.863	1.0,1.0,0.986	-0.041
2150	gene:Solyc02g077680.2	NA	2	+	42576436	42576598	42577187	42577261	42575516	42575621	42577432	42577556	2150	56,63,91	26,37,47	32,29,42	24,20,21	311	223	0.37198993842939865	0.697337767415	0.607,0.55,0.581	0.489,0.51,0.589	0.05
2189	gene:Solyc01g087370.2	NA	1	-	82322601	82322699	82323262	82323468	82314087	82314163	82325567	82325694	2189	1,3,7	20,25,12	1,0,3	4,1,2	355	247	0.3727457844457639	0.698037280112	0.034,0.077,0.289	0.148,0.0,0.511	-0.086
1622	gene:Solyc11g020290.1	NA	11	-	10697847	10698052	10700528	10700575	10696860	10697013	10701048	10701144	1622	9,4,5	50,41,70	1,3,4	25,10,25	196	354	0.37410809458926175	0.699713836023	0.245,0.15,0.114	0.067,0.351,0.224	-0.044
601	gene:Solyc12g008620.1	NA	12	+	2004894	2005017	2005608	2005702	2004114	2004318	2005785	2005868	601	152,109,178	82,60,114	96,60,113	56,51,42	272	243	0.3744082806790676	0.699713836023	0.623,0.619,0.582	0.605,0.512,0.706	0.0
1678	gene:Solyc02g064550.2	NA	2	-	35672289	35672336	35673157	35673234	35672070	35672185	35674190	35674581	1678	3,0,1	33,27,26	0,0,0	9,14,16	226	196	0.3751405703741939	0.700364790545	0.073,0.0,0.032	0.0,0.0,0.0	0.035
595	gene:Solyc02g083290.2	NA	2	-	46737781	46737844	46737896	46738006	46736778	46737015	46738269	46738320	595	6,3,9	0,0,2	3,0,0	1,0,0	259	212	0.3759119083641096	0.701087240139	1.0,1.0,0.786	0.711,NA,NA	0.218
1153	gene:Solyc02g062950.2	NA	2	-	34897262	34897334	34899445	34899516	34896777	34896916	34899847	34899997	1153	19,14,35	2,2,2	63,29,14	3,1,3	220	221	0.3764128991208381	0.701304522979	0.905,0.875,0.946	0.955,0.967,0.824	-0.007
1100	gene:Solyc01g050070.2	NA	1	-	48390253	48390349	48396127	48396446	48378529	48378573	48400568	48400762	1100	85,60,63	31,16,20	52,41,63	17,12,13	468	245	0.37729250345047904	0.702226047238	0.589,0.663,0.623	0.616,0.641,0.717	-0.033
915	gene:Solyc06g011530.2	NA	6	+	8021721	8021813	8022157	8022222	8020684	8020772	8022451	8022497	915	48,29,41	0,1,2	16,7,14	1,0,0	241	214	0.37955219494271775	0.705711726377	1.0,0.963,0.948	0.934,1.0,1.0	-0.008
483	gene:Solyc08g076890.2	NA	8	+	60822304	60822385	60822484	60822634	60822030	60822163	60822748	60822769	483	1,3,0	21,63,52	0,0,0	27,27,36	230	299	0.3808713365944927	0.7074432973	0.058,0.058,0.0	0.0,0.0,0.0	0.039
106	gene:Solyc09g011930.2	NA	9	-	5199344	5199502	5199657	5199746	5196669	5196789	5201096	5201159	106	16,10,23	303,240,276	11,7,12	190,173,153	238	307	0.3821469881477403	0.709090647387	0.064,0.051,0.097	0.069,0.05,0.092	0.0
734	gene:Solyc11g039950.1	NA	11	-	40563539	40563658	40567599	40567679	40563334	40563382	40569929	40570089	734	6,6,0	10,4,3	6,5,1	1,6,4	229	268	0.38669459784547244	0.716799742348	0.413,0.637,0.0	0.875,0.494,0.226	-0.182
719	gene:Solyc07g042510.2	NA	7	-	55782158	55782281	55782447	55782561	55781671	55782041	55783087	55783484	719	325,210,228	3,4,3	194,161,199	6,0,0	263	272	0.3895227704488047	0.721309170862	0.991,0.982,0.987	0.971,1.0,1.0	-0.004
202	gene:Solyc08g076890.2	NA	8	+	60822508	60822577	60822598	60822646	60822352	60822373	60822748	60822769	202	0,5,1	0,2,0	0,2,0	0,2,0	218	197	0.3971992599352442	0.73477834698	NA,0.693,1.0	NA,0.475,NA	0.372
419	gene:Solyc08g076890.2	NA	8	+	60822433	60822487	60822598	60822625	60822352	60822373	60822748	60822769	419	0,3,1	0,1,0	0,2,0	0,0,0	203	176	0.3979681911626879	0.735454894307	NA,0.722,1.0	NA,1.0,NA	-0.139
197	gene:Solyc08g076890.2	NA	8	+	60822508	60822577	60822598	60822676	60822352	60822373	60822748	60822769	197	0,5,1	0,2,1	0,2,0	0,2,0	218	227	0.4002756562946219	0.738057300223	NA,0.722,0.51	NA,0.51,NA	0.106
249	gene:Solyc08g076890.2	NA	8	+	60822541	60822577	60822598	60822646	60822352	60822373	60822748	60822769	249	0,5,0	0,2,0	0,2,0	0,2,0	185	197	0.40081787618299236	0.738057300223	NA,0.727,NA	NA,0.516,NA	0.211
8	gene:Solyc07g063390.2	NA	7	-	65864221	65864296	65864371	65864447	65864045	65864133	65864522	65864581	8	150,81,121	144,91,172	101,103,79	137,90,134	225	224	0.4009949476538104	0.738057300223	0.509,0.47,0.412	0.423,0.533,0.37	0.022
966	gene:Solyc10g075030.1	NA	10	+	58726630	58726713	58727380	58727417	58724643	58724756	58727626	58727708	966	14,8,2	2,1,5	0,1,0	0,0,0	232	186	0.40040875826298106	0.738057300223	0.849,0.865,0.243	NA,1.0,NA	-0.348
244	gene:Solyc08g076890.2	NA	8	+	60822541	60822577	60822598	60822676	60822352	60822373	60822748	60822769	244	0,5,0	0,2,1	0,2,0	0,2,0	185	227	0.4045690808069402	0.743885084064	NA,0.754,0.0	NA,0.551,NA	-0.174
1682	gene:Solyc10g008890.2	NA	10	-	2928658	2928794	2929407	2929499	2928396	2928531	2931280	2931466	1682	0,0,0	1,0,6	0,0,2	9,2,4	241	285	0.40670777717545803	0.747064436624	0.0,NA,0.0	0.0,0.0,0.372	-0.124
1128	gene:Solyc07g064980.2	NA	7	+	66924972	66925040	66925242	66925372	66924323	66924433	66926519	66927601	1128	0,0,0	4,5,7	0,0,3	6,7,15	217	279	0.40809122309736623	0.747934886733	0.0,0.0,0.0	0.0,0.0,0.205	-0.068
1461	gene:Solyc12g098830.1	NA	12	-	66210582	66210713	66211154	66211289	66210250	66210313	66212220	66212384	1461	60,33,60	61,50,62	83,46,54	68,32,88	284	280	0.4084118131502714	0.747934886733	0.492,0.394,0.488	0.546,0.586,0.377	-0.045
2177	gene:Solyc02g062920.2	NA	2	+	34863943	34863976	34864153	34864306	34863810	34863869	34864473	34864544	2177	4,0,3	7,3,1	4,0,0	0,5,5	182	302	0.4077795335385068	0.747934886733	0.487,0.0,0.833	1.0,0.0,0.0	0.107
967	gene:Solyc10g075030.1	NA	10	+	58726630	58726713	58727380	58727537	58724643	58724756	58727626	58727708	967	14,8,2	1,0,3	0,1,0	0,1,0	232	306	0.40928784076763425	0.748787383711	0.949,1.0,0.468	NA,0.569,NA	0.237
1164	gene:Solyc08g083280.2	NA	8	+	65783878	65784015	65784103	65784153	65783773	65783807	65784234	65784566	1164	358,300,492	85,58,98	1259,789,742	236,109,186	286	199	0.41535308154198414	0.758963581412	0.746,0.783,0.777	0.788,0.834,0.735	-0.017
1744	gene:Solyc09g018830.2	NA	9	+	17566840	17566929	17566929	17567007	17565973	17566068	17567092	17567142	1744	56,32,41	0,0,1	19,14,12	1,2,0	238	227	0.4156823562666362	0.758963581412	1.0,1.0,0.975	0.948,0.87,1.0	0.052
107	gene:Solyc09g011930.2	NA	9	-	5199344	5199502	5199657	5199770	5196669	5196789	5201096	5201159	107	42,34,27	303,240,276	24,15,18	190,173,153	262	307	0.41686634972677805	0.759107029633	0.14,0.142,0.103	0.129,0.092,0.121	0.014
1370	gene:Solyc01g107300.2	NA	1	+	94890447	94890478	94890853	94891018	94889966	94890340	94891163	94891400	1370	6,2,3	12,6,6	3,1,1	8,1,4	180	314	0.41742563087806384	0.759107029633	0.466,0.368,0.466	0.395,0.636,0.304	-0.012
1908	gene:Solyc05g014050.2	NA	5	-	7619929	7619990	7620140	7620215	7619732	7619806	7620376	7620487	1908	47,30,40	13,15,32	31,20,29	19,13,18	224	210	0.417015572893229	0.759107029633	0.772,0.652,0.54	0.605,0.591,0.602	0.055
93	gene:Solyc07g044850.2	NA	7	+	57914570	57914672	57918326	57918956	57909762	57910635	57920350	57920752	93	147,96,158	1228,950,1272	159,127,159	1458,943,1296	251	779	0.41657149184006226	0.759107029633	0.271,0.239,0.278	0.253,0.295,0.276	-0.012
2247	gene:Solyc02g094640.2	NA	2	+	55233926	55233979	55234493	55234595	55230717	55230886	55234668	55234757	2247	1,0,0	113,71,114	2,2,0	81,39,51	202	251	0.4194118128502159	0.761959309401	0.011,0.0,0.0	0.03,0.06,0.0	-0.026
1455	gene:Solyc12g035670.1	NA	12	-	54493086	54493263	54493499	54493721	54488903	54489134	54493921	54494013	1455	67,40,65	38,29,25	37,17,22	14,22,11	371	326	0.41990344274784863	0.76209341251	0.608,0.548,0.696	0.699,0.404,0.637	0.037
1959	gene:Solyc04g082600.2	NA	4	-	66231435	66231597	66232611	66232793	66230131	66230337	66233484	66233633	1959	12,6,16	4,0,2	14,9,8	2,1,5	331	311	0.4236337492623954	0.76809936248	0.738,1.0,0.883	0.868,0.894,0.601	0.086
1566	gene:Solyc12g100360.1	NA	12	+	67140877	67141034	67141375	67141498	67139859	67139997	67141892	67142129	1566	2,0,3	0,3,1	0,0,4	0,0,0	306	272	0.4263175302863983	0.771598966876	1.0,0.0,0.727	NA,NA,1.0	-0.424
943	gene:Solyc06g084360.2	NA	6	+	49501727	49501793	49502698	49502835	49501301	49501458	49503141	49503252	943	149,94,169	13,16,16	104,80,105	15,12,11	215	286	0.4264099553788788	0.771598966876	0.938,0.887,0.934	0.902,0.899,0.927	0.01
1592	gene:Solyc03g115720.2	NA	3	-	65357691	65357777	65357798	65357882	65357500	65357605	65357996	65358148	1592	86,58,88	1,1,0	132,94,87	4,2,2	233	235	0.42986963984027327	0.777088427224	0.989,0.983,1.0	0.971,0.979,0.978	0.015
1766	gene:Solyc09g018690.2	NA	9	-	16657783	16657826	16658074	16658183	16652962	16653033	16659023	16659134	1766	30,9,20	9,0,0	15,3,5	2,0,2	258	192	0.43370301428090463	0.783241879256	0.713,1.0,1.0	0.848,1.0,0.65	0.072
1365	gene:Solyc08g065350.2	NA	8	+	53260392	53260448	53262209	53262265	53260067	53260319	53262894	53262957	1365	59,43,65	0,0,0	29,19,40	3,0,2	205	205	0.4344505586581572	0.783400898304	1.0,1.0,1.0	0.906,1.0,0.952	0.047
655	gene:Solyc02g093400.1	NA	2	-	54280949	54280992	54281307	54281351	54280056	54280117	54281521	54281586	655	1,1,0	0,0,2	7,0,0	1,0,0	193	192	0.43465005980478344	0.783400898304	1.0,1.0,0.0	0.874,NA,NA	-0.207
680	gene:Solyc04g049690.2	NA	4	-	43055656	43055681	43059026	43059249	43055255	43055528	43059522	43059663	680	37,12,41	2,3,7	25,11,14	4,3,0	372	174	0.4361016393751348	0.785241253919	0.896,0.652,0.733	0.745,0.632,1.0	-0.032
1263	gene:Solyc10g083800.1	NA	10	+	63558337	63558390	63558516	63558683	63558205	63558265	63560116	63560330	1263	11,4,8	37,31,40	3,1,10	26,32,26	202	316	0.4412902285208038	0.793800174381	0.317,0.168,0.238	0.153,0.047,0.376	0.049
1510	gene:Solyc11g005170.1	NA	11	+	148658	148756	149385	149468	147567	148130	149818	149897	1510	382,217,487	7,6,1	209,141,181	1,2,6	247	232	0.44219007491953966	0.794635169116	0.981,0.971,0.998	0.995,0.985,0.966	0.001
1431	gene:Solyc08g029050.2	NA	8	-	38297339	38297396	38297487	38297544	38297197	38297254	38297783	38297840	1431	3,0,0	7,1,8	0,0,0	8,4,1	206	206	0.4458408943032487	0.800333381995	0.3,0.0,0.0	0.0,0.0,0.0	0.1
1918	gene:Solyc12g096280.1	NA	12	-	65271085	65271150	65272816	65272879	65270496	65270610	65273023	65273287	1918	38,16,17	30,20,33	11,21,14	7,23,22	212	214	0.4462385139740379	0.800333381995	0.561,0.447,0.342	0.613,0.48,0.391	-0.045
1250	gene:Solyc02g087550.2	NA	2	-	49958076	49958126	49958345	49958453	49956732	49957679	49959485	49959601	1250	0,0,0	1,0,4	2,0,0	0,0,1	257	199	0.4468303549057099	0.800607630008	0.0,NA,0.0	1.0,NA,0.0	-0.5
1454	gene:Solyc03g112450.2	NA	3	-	62853145	62853239	62854148	62854167	62852921	62853054	62854431	62854652	1454	12,22,20	4,1,3	22,4,18	1,0,4	168	243	0.44938040532083	0.80438651551	0.813,0.97,0.906	0.97,1.0,0.867	-0.049
1825	gene:Solyc12g099810.1	NA	12	-	66804355	66804391	66804449	66804501	66803653	66803691	66807227	66807691	1825	23,23,45	8,4,3	68,34,42	7,6,4	201	185	0.4534607800472068	0.810894571379	0.726,0.841,0.932	0.899,0.839,0.906	-0.048
1772	gene:Solyc11g069430.1	NA	11	-	54012213	54012329	54012457	54012509	54011292	54011547	54013650	54013963	1772	8337,5671,6581	14479,8749,14207	4199,2708,3922	7381,5549,7410	201	265	0.45675752297822336	0.815989933313	0.432,0.461,0.379	0.429,0.392,0.411	0.013
2161	gene:Solyc03g117650.2	NA	3	+	66735043	66735143	66735516	66735565	66734785	66734978	66735924	66735992	2161	0,1,0	29,22,16	4,0,0	37,31,25	249	198	0.46028482470152354	0.821486810426	0.0,0.035,0.0	0.079,0.0,0.0	-0.015
986	gene:Solyc01g108500.2	NA	1	-	95805765	95805862	95806892	95806975	95804700	95805086	95808000	95808478	986	736,556,829	1644,1015,1411	942,569,903	1668,1050,1594	232	246	0.46763947120509197	0.833797063028	0.322,0.367,0.384	0.375,0.365,0.375	-0.014
1409	gene:Solyc02g087050.2	NA	2	+	49586096	49586111	49586111	49586196	49585941	49586004	49586787	49587025	1409	4,0,0	44,26,55	0,0,0	36,27,26	164	234	0.4698067883694902	0.836586146272	0.115,0.0,0.0	0.0,0.0,0.0	0.038
58	gene:Solyc03g124040.2	NA	3	-	70755662	70755845	70756164	70756278	70751020	70751238	70756798	70757044	58	42,25,15	87,40,32	17,16,5	26,31,29	263	332	0.4701210525923786	0.836586146272	0.379,0.441,0.372	0.452,0.395,0.179	0.055
596	gene:Solyc02g083290.2	NA	2	-	46736670	46736770	46736770	46736778	46736089	46736163	46736854	46737015	596	22,14,12	337,247,239	0,8,2	44,51,45	157	249	0.4721048258026779	0.839297468094	0.094,0.082,0.074	0.0,0.199,0.066	-0.005
1718	gene:Solyc01g112170.2	NA	1	-	98240129	98240186	98240502	98240531	98238824	98238901	98240839	98240871	1718	58,25,47	57,20,25	48,24,38	24,23,37	178	206	0.47450151579630384	0.841310290421	0.541,0.591,0.685	0.698,0.547,0.543	0.01
536	gene:Solyc08g076890.2	NA	8	+	60822337	60822541	60822613	60822634	60822030	60822265	60822748	60822769	536	197,363,453	5,0,3	655,500,326	0,0,14	353	170	0.47508201706861963	0.841310290421	0.95,1.0,0.986	1.0,1.0,0.918	0.006
931	gene:Solyc09g074870.2	NA	9	-	66681136	66681178	66682045	66682153	66680128	66680218	66683466	66683551	931	1,2,4	0,0,0	6,4,0	2,0,0	257	191	0.47456509456057894	0.841310290421	1.0,1.0,1.0	0.69,1.0,NA	0.155
965	gene:Solyc10g075030.1	NA	10	+	58726626	58726713	58727380	58727537	58724643	58724756	58727626	58727708	965	8,2,5	1,0,3	0,4,0	0,1,0	236	306	0.4750212636453419	0.841310290421	0.912,1.0,0.684	NA,0.838,NA	0.027
1930	gene:Solyc03g110940.2	NA	3	+	61665025	61665150	61666731	61666967	61663785	61663914	61667061	61667170	1930	32,27,37	5,5,7	37,30,22	8,5,4	274	385	0.4805978778071025	0.850252695558	0.9,0.884,0.881	0.867,0.894,0.885	0.006
679	gene:Solyc04g049690.2	NA	4	-	43055656	43055758	43059026	43059230	43055255	43055528	43059522	43059663	679	14,8,19	11,14,19	8,10,12	17,6,4	353	251	0.4817018496011134	0.850555831241	0.475,0.289,0.416	0.251,0.542,0.681	-0.098
890	gene:Solyc02g022930.2	NA	2	-	24434767	24434927	24436185	24436281	24430060	24430145	24437102	24437185	890	45,41,60	7,1,2	23,11,16	1,1,4	245	309	0.48138049763224844	0.850555831241	0.89,0.981,0.974	0.967,0.933,0.835	0.037
2024	gene:Solyc03g113770.2	NA	3	-	63823068	63823164	63823565	63823636	63822287	63822609	63823739	63823844	2024	38,21,25	34,26,50	9,10,8	10,9,13	220	245	0.4829389643223757	0.85191554248	0.554,0.474,0.358	0.501,0.553,0.407	-0.025
1892	gene:Solyc11g072970.1	NA	11	-	56119416	56119499	56119747	56119813	56118457	56118516	56120535	56120616	1892	3,0,4	55,52,74	1,0,4	40,23,61	215	232	0.486428076550822	0.857241363892	0.056,0.0,0.055	0.026,0.0,0.066	0.006
2160	gene:Solyc11g070100.1	NA	11	+	54635866	54636041	54637506	54637738	54634567	54634780	54637901	54637953	2160	104,68,95	23,18,15	77,52,69	13,19,16	324	381	0.490466115275056	0.863523353534	0.842,0.816,0.882	0.874,0.763,0.835	0.023
1410	gene:Solyc02g087050.2	NA	2	+	49586079	49586111	49586111	49586196	49585941	49586004	49586787	49587025	1410	11,2,14	44,26,55	7,1,13	36,27,26	181	234	0.49208349287379094	0.864701629096	0.244,0.09,0.248	0.201,0.046,0.393	-0.019
2144	gene:Solyc02g089490.2	NA	2	+	51305081	51305180	51305560	51305665	51304543	51304567	51306111	51306556	2144	1,0,3	29,3,15	2,0,0	3,0,1	248	254	0.4919756500634257	0.864701629096	0.034,0.0,0.17	0.406,NA,0.0	-0.135
833	gene:Solyc08g006060.2	NA	8	-	821847	821954	822153	822266	820105	820231	823575	823843	833	0,0,0	24,13,15	0,0,2	0,4,2	262	256	0.492662511729101	0.864885872371	0.0,0.0,0.0	NA,0.0,0.494	-0.247
1478	gene:Solyc06g005570.2	NA	6	-	612104	612186	613877	614919	609691	609808	615550	615688	1478	440,295,276	1,0,4	269,248,173	0,0,0	1191	231	0.4950511051655391	0.867881034521	0.988,1.0,0.93	1.0,1.0,1.0	-0.027
1901	gene:Solyc11g072970.1	NA	11	-	56118457	56118515	56119416	56119499	56117176	56117325	56119747	56119804	1901	120,77,111	38,17,20	102,48,78	14,18,23	232	207	0.49532026147837704	0.867881034521	0.738,0.802,0.832	0.867,0.704,0.752	0.016
569	gene:Solyc07g056030.2	NA	7	+	63936483	63936502	63936502	63936563	63935715	63935972	63937026	63937073	569	36,24,45	2,0,2	45,24,36	0,0,2	168	210	0.496633453795833	0.869346851942	0.957,1.0,0.966	1.0,1.0,0.957	-0.011
1314	gene:Solyc06g061210.2	NA	6	-	39210989	39211107	39211150	39211209	39208584	39210023	39211826	39211922	1314	2,1,0	1,0,2	5,2,2	0,2,4	208	267	0.49740817306870866	0.869868176105	0.72,1.0,0.0	1.0,0.562,0.391	-0.078
1137	gene:Solyc04g079070.2	NA	4	-	63655678	63655752	63656246	63656392	63654573	63654696	63657109	63657258	1137	446,191,244	185,132,213	92,38,98	55,34,40	295	223	0.5017909434084191	0.876692222966	0.646,0.522,0.464	0.558,0.458,0.649	-0.011
776	gene:Solyc06g009220.2	NA	6	+	3157449	3157603	3158139	3158305	3155575	3155852	3159037	3159116	776	35,18,38	0,1,2	26,21,16	0,0,0	303	315	0.5050002498943851	0.881454981634	1.0,0.949,0.952	1.0,1.0,1.0	-0.033
822	gene:Solyc08g059760.2	NA	8	-	45231811	45231954	45232375	45232428	45231391	45231458	45234151	45234235	822	8,6,8	6,4,0	0,2,1	1,0,3	202	292	0.5054976403125488	0.88147963282	0.658,0.684,1.0	0.0,1.0,0.325	0.339
1675	gene:Solyc04g048950.2	NA	4	+	38695462	38695531	38696371	38696558	38694042	38694220	38697037	38697204	1675	153,73,131	440,255,431	103,57,111	300,206,282	218	336	0.5081814960371032	0.885313322609	0.349,0.306,0.319	0.346,0.299,0.378	-0.016
1325	gene:Solyc03g117420.2	NA	3	-	66568342	66568413	66569094	66569138	66567192	66567487	66569239	66569270	1325	66,31,61	1028,592,629	22,5,3	216,115,113	193	220	0.5097955315459533	0.885587666228	0.068,0.056,0.1	0.104,0.047,0.029	0.015
1808	gene:Solyc07g008150.2	NA	7	-	2854975	2855084	2855138	2855337	2853467	2853737	2856093	2857133	1808	46,43,25	8,4,5	18,26,25	2,5,7	348	258	0.5092763089514767	0.885587666228	0.81,0.889,0.788	0.87,0.794,0.726	0.032
2006	gene:Solyc07g006270.2	NA	7	+	1062478	1062565	1063447	1063578	1061673	1061682	1063961	1064050	2006	0,0,6	10,16,34	5,0,0	27,11,16	236	280	0.5094485164123502	0.885587666228	0.0,0.0,0.173	0.18,0.0,0.0	-0.002
2131	gene:Solyc09g098580.2	NA	9	+	72374381	72374453	72375272	72375359	72374174	72374261	72375442	72375899	2131	13,5,11	31,23,35	7,2,8	17,10,14	221	236	0.5108341962684849	0.885704918245	0.309,0.188,0.251	0.305,0.176,0.379	-0.037
468	gene:Solyc08g076890.2	NA	8	+	60822475	60822577	60822598	60822646	60822352	60822373	60822748	60822769	468	0,6,0	0,2,0	0,3,0	0,2,0	251	197	0.5104192330853725	0.885704918245	NA,0.702,NA	NA,0.541,NA	0.161
463	gene:Solyc08g076890.2	NA	8	+	60822475	60822577	60822598	60822676	60822352	60822373	60822748	60822769	463	0,6,0	0,2,1	0,3,0	0,2,0	251	227	0.5136245080958228	0.889697153625	NA,0.731,0.0	NA,0.576,NA	-0.21
2100	gene:Solyc03g080010.2	NA	3	-	51901393	51901441	51904327	51904475	51901136	51901267	51904566	51904650	2100	14,11,17	12,6,11	11,4,9	6,4,7	297	197	0.5162943238630676	0.893473289114	0.436,0.549,0.506	0.549,0.399,0.46	0.028
894	gene:Solyc03g093990.2	NA	3	-	55705908	55706010	55706215	55706304	55705226	55705574	55706445	55706585	894	0,1,7	0,0,0	0,1,4	0,1,1	238	251	0.5206900892425643	0.900226277515	NA,1.0,1.0	NA,0.513,0.808	0.339
2013	gene:Solyc07g006270.2	NA	7	+	1062478	1062565	1063445	1063575	1061673	1061682	1063961	1064050	2013	0,0,6	4,1,2	5,0,0	1,1,3	236	279	0.5235416723523247	0.904299252245	0.0,0.0,0.78	0.855,0.0,0.0	-0.025
1796	gene:Solyc02g090110.2	NA	2	-	51731798	51731982	51732229	51732282	51731514	51731589	51734647	51735435	1796	2,0,0	3,4,8	0,0,0	15,0,16	202	333	0.526296251570894	0.908197126646	0.524,0.0,0.0	0.0,NA,0.0	0.175
392	gene:Solyc08g076890.2	NA	8	+	60822352	60822415	60822484	60822634	60822030	60822163	60822748	60822769	392	0,3,0	21,63,52	0,0,0	27,27,36	212	299	0.5276464737689697	0.908920184696	0.0,0.063,0.0	0.0,0.0,0.0	0.021
81	gene:Solyc03g121530.2	NA	3	+	69613007	69613060	69613991	69614094	69612213	69612303	69614311	69614417	81	20,22,26	46,35,45	10,11,11	12,27,13	202	252	0.5277118835486752	0.908920184696	0.352,0.44,0.419	0.51,0.337,0.514	-0.05
2012	gene:Solyc07g006270.2	NA	7	+	1062478	1062565	1063396	1063575	1061673	1061682	1063961	1064050	2012	0,0,6	6,3,3	5,0,0	2,2,3	236	328	0.5293129466940718	0.909959297615	0.0,0.0,0.735	0.777,0.0,0.0	-0.014
87	gene:Solyc01g099720.2	NA	1	+	89877310	89877426	89880518	89880608	89876923	89877154	89881872	89881937	87	82,82,40	68,41,84	70,76,63	92,61,66	265	239	0.5289308358751754	0.909959297615	0.521,0.643,0.3	0.407,0.529,0.463	0.022
1261	gene:Solyc10g083800.1	NA	10	+	63558337	63558390	63558516	63558638	63558205	63558265	63560116	63560330	1261	11,4,8	2,0,0	3,1,10	1,0,2	202	271	0.5323035191995057	0.914238812636	0.881,1.0,1.0	0.801,1.0,0.87	0.07
91	gene:Solyc03g062830.2	NA	3	-	32323199	32323276	32325896	32326037	32322901	32323037	32331016	32331443	91	12,8,13	112,75,97	3,12,10	104,57,95	290	226	0.5367128193881483	0.920944668452	0.077,0.077,0.095	0.022,0.141,0.076	0.003
496	gene:Solyc08g076890.2	NA	8	+	60822304	60822385	60822457	60822607	60822030	60822232	60822748	60822769	496	0,0,0	0,2,7	7,0,2	9,5,18	230	299	0.5424204158128829	0.928990458632	NA,0.0,0.0	0.503,0.0,0.126	-0.21
925	gene:Solyc01g099700.2	NA	1	+	89869857	89870026	89871076	89871136	89869514	89869610	89871267	89871360	925	45,28,44	3,0,6	31,24,11	4,1,0	318	209	0.5420463157141584	0.928990458632	0.908,1.0,0.828	0.836,0.94,1.0	-0.013
641	gene:Solyc11g020910.1	NA	11	+	12913937	12914036	12914036	12914119	12910301	12910877	12914198	12914275	641	2,0,0	47,21,43	0,1,2	22,19,28	248	232	0.5433045232938466	0.929631754679	0.038,0.0,0.0	0.0,0.047,0.063	-0.024
824	gene:Solyc08g059760.2	NA	8	-	45232375	45232428	45234151	45234235	45231832	45231954	45234600	45234697	824	25,13,12	1,0,2	3,0,13	0,0,0	233	202	0.5482200670812716	0.93716345113	0.956,1.0,0.839	1.0,NA,1.0	-0.068
1834	gene:Solyc01g103100.2	NA	1	+	91770224	91770294	91771786	91771802	91768677	91768901	91771895	91772089	1834	63,62,83	0,0,0	102,60,73	0,0,4	219	165	0.549260913767545	0.938063583064	1.0,1.0,1.0	1.0,1.0,0.932	0.023
682	gene:Solyc04g049690.2	NA	4	-	43055656	43055681	43059026	43059269	43055255	43055528	43059522	43059663	682	26,12,27	2,3,7	20,9,15	4,3,0	392	174	0.5511813186071435	0.94046279246	0.852,0.64,0.631	0.689,0.571,1.0	-0.046
699	gene:Solyc07g042510.2	NA	7	-	55782158	55782203	55782230	55782361	55781671	55782041	55782447	55782561	699	503,332,297	4,4,5	222,234,249	2,1,0	280	194	0.5521965401380298	0.941314475899	0.989,0.983,0.976	0.987,0.994,1.0	-0.011
2008	gene:Solyc07g006270.2	NA	7	+	1062478	1062565	1063396	1063578	1061673	1061682	1063961	1064050	2008	0,0,6	17,18,37	5,0,0	33,12,19	236	331	0.5557231968704024	0.946441747051	0.0,0.0,0.185	0.175,0.0,0.0	0.003
1052	gene:Solyc03g093390.2	NA	3	-	54655765	54655965	54656034	54656147	54655131	54655685	54656737	54656997	1052	21,21,34	27,40,48	388,272,332	636,356,444	262	349	0.5588597509068385	0.949124940088	0.509,0.412,0.485	0.448,0.504,0.499	-0.015
1822	gene:Solyc07g043460.2	NA	7	+	57247412	57247502	57247553	57247633	57246994	57247328	57247700	57247948	1822	43,31,25	67,24,36	53,47,46	63,58,50	239	229	0.5580220149044888	0.949124940088	0.381,0.553,0.4	0.446,0.437,0.469	-0.006
660	gene:Solyc06g051780.2	NA	6	+	35452648	35452807	35453683	35453864	35443583	35443653	35455267	35455398	660	21,12,18	2,2,0	22,14,28	2,2,0	308	330	0.5585639037322836	0.949124940088	0.918,0.865,1.0	0.922,0.882,1.0	-0.007
1145	gene:Solyc01g080760.2	NA	1	-	79981336	79981503	79985502	79986522	79980198	79980402	79986680	79987251	1145	190,126,163	7,9,3	138,102,118	7,5,5	1169	316	0.5643440798581835	0.955395004701	0.88,0.791,0.936	0.842,0.846,0.864	0.018
1319	gene:Solyc03g121250.2	NA	3	-	69419391	69419567	69420046	69420095	69418757	69418824	69420207	69420314	1319	0,0,0	57,31,31	4,0,0	46,10,32	198	325	0.5638573391002617	0.955395004701	0.0,0.0,0.0	0.125,0.0,0.0	-0.042
1545	gene:Solyc03g096940.2	NA	3	+	59321262	59321289	59324005	59324097	59320309	59320552	59324827	59324937	1545	24,10,10	232,199,256	30,19,18	409,323,379	176	241	0.5633144232992477	0.955395004701	0.124,0.064,0.051	0.091,0.075,0.061	0.004
1578	gene:Solyc10g083960.1	NA	10	+	63659237	63659334	63659890	63659937	63658145	63658403	63660221	63660302	1578	27,15,31	24,25,36	6,4,15	10,8,15	246	196	0.5650551066135749	0.955395004701	0.473,0.323,0.407	0.323,0.285,0.443	0.051
1686	gene:Solyc05g009540.2	NA	5	+	3748031	3748119	3748278	3748344	3747312	3747961	3748448	3749566	1686	4,0,0	16,3,6	0,0,4	11,12,0	237	215	0.5651706195573016	0.955395004701	0.185,0.0,0.0	0.0,0.0,1.0	-0.272
1308	gene:Solyc03g096740.2	NA	3	-	59089504	59089574	59090396	59090468	59089280	59089322	59091105	59091350	1308	13,12,14	3,0,0	4,10,0	0,2,1	221	219	0.570469225409542	0.963459136247	0.811,1.0,1.0	1.0,0.832,0.0	0.326
1625	gene:Solyc01g111130.2	NA	1	-	97502620	97502697	97503415	97503540	97502007	97502478	97504776	97505146	1625	55,37,31	0,1,2	17,7,8	0,0,0	274	226	0.57391371945427	0.968379855952	1.0,0.968,0.927	1.0,1.0,1.0	-0.035
1208	gene:Solyc02g094510.2	NA	2	-	55027400	55027621	55031895	55032255	55025395	55025498	55032966	55033143	1208	432,279,470	5,2,1	352,252,346	1,4,4	509	370	0.5756556395403064	0.970052561267	0.984,0.99,0.997	0.996,0.979,0.984	0.004
251	gene:Solyc08g076890.2	NA	8	+	60822541	60822577	60822598	60822625	60822352	60822373	60822748	60822769	251	0,5,0	0,1,0	0,2,0	0,0,0	185	176	0.5759687082521783	0.970052561267	NA,0.826,NA	NA,1.0,NA	-0.174
1352	gene:Solyc09g015930.2	NA	9	+	11389483	11389520	11390631	11390725	11385606	11385705	11390812	11390908	1352	1,3,0	14,9,15	0,2,1	13,7,5	186	243	0.5767036823323721	0.970394387984	0.085,0.303,0.0	0.0,0.272,0.207	-0.03
1866	gene:Solyc02g061960.2	NA	2	+	33507075	33507099	33507099	33507217	33506402	33506988	33507318	33507409	1866	6,0,0	194,110,179	0,0,0	77,80,115	173	267	0.5779747072899859	0.971636742946	0.046,0.0,0.0	0.0,0.0,0.0	0.015
1136	gene:Solyc04g079070.2	NA	4	-	63655678	63655752	63656246	63656391	63654573	63654696	63657109	63657258	1136	28,19,14	185,132,213	9,2,4	55,34,40	294	223	0.5802295995988667	0.974529272254	0.103,0.098,0.047	0.11,0.043,0.071	0.008
1997	gene:Solyc02g094400.2	NA	2	+	54932434	54932497	54932572	54932950	54932073	54932243	54933030	54933227	1997	2353,1415,1984	21778,15288,19499	103,87,93	1048,880,1029	212	527	0.5812686770710599	0.975164900344	0.212,0.187,0.202	0.196,0.197,0.183	0.008
2093	gene:Solyc03g115680.2	NA	3	+	65317120	65317341	65317876	65317940	65316935	65317007	65318081	65318180	2093	10,8,2	0,2,0	0,3,4	0,0,0	370	213	0.5822119388569372	0.975164900344	1.0,0.697,1.0	NA,1.0,1.0	-0.101
2236	gene:Solyc05g052630.2	NA	5	-	62847507	62847605	62847812	62847932	62846079	62846323	62849168	62849284	2236	9,5,9	1,2,3	22,23,8	4,0,5	269	247	0.5817387450978477	0.975164900344	0.892,0.697,0.734	0.835,1.0,0.595	-0.036
1027	gene:Solyc05g005840.2	NA	5	+	659405	659622	659813	659972	658912	659026	660258	660410	1027	196,123,161	294,193,282	56,76,77	104,61,153	366	308	0.5836700847000673	0.976710306874	0.359,0.349,0.325	0.312,0.512,0.298	-0.03
1691	gene:Solyc06g005360.2	NA	6	+	372407	372592	373601	373643	372205	372208	373888	374148	1691	6,1,1	1,8,0	4,0,0	0,0,0	334	191	0.589149419380643	0.982637235309	0.774,0.067,1.0	1.0,NA,NA	-0.386
607	gene:Solyc02g091510.2	NA	2	-	52785331	52785465	52785675	52785807	52783439	52784067	52786168	52786435	607	2,0,0	7,0,4	0,0,0	2,2,16	281	283	0.5888022912778668	0.982637235309	0.223,NA,0.0	0.0,0.0,0.0	0.112
735	gene:Solyc11g039950.1	NA	11	-	40563512	40563579	40567599	40567679	40563334	40563382	40569929	40570089	735	6,6,0	4,2,1	6,5,1	1,0,5	229	216	0.5893668505635729	0.982637235309	0.586,0.739,0.0	0.85,1.0,0.159	-0.228
998	gene:Solyc08g062190.2	NA	8	-	50677376	50677470	50678335	50678560	50677034	50677109	50679591	50679708	998	317,271,502	197,155,282	446,253,401	266,195,212	374	243	0.58879203530239	0.982637235309	0.511,0.532,0.536	0.521,0.457,0.551	0.017
526	gene:Solyc08g076890.2	NA	8	+	60822304	60822487	60822541	60822625	60822030	60822163	60822748	60822769	526	211,345,308	0,4,0	486,318,252	0,7,0	332	233	0.5917743721649116	0.985750187058	1.0,0.984,1.0	1.0,0.97,1.0	0.005
2138	gene:Solyc05g007500.2	NA	5	+	2060286	2060391	2061002	2061094	2060094	2060187	2061483	2061590	2138	0,0,0	38,25,15	4,0,0	24,11,16	254	241	0.5956139213519362	0.991240686629	0.0,0.0,0.0	0.137,0.0,0.0	-0.046
1312	gene:Solyc04g074780.2	NA	4	-	60699981	60700064	60700198	60700255	60699609	60699809	60700443	60700688	1312	54,30,41	44,29,33	79,32,57	56,38,54	206	232	0.5968300488804732	0.992359169697	0.58,0.538,0.583	0.614,0.487,0.543	0.019
1248	gene:Solyc02g087550.2	NA	2	-	49958345	49958453	49959119	49959260	49956732	49957679	49959485	49959601	1248	3,8,0	0,0,0	3,2,0	2,0,0	290	257	0.5977791180833236	0.993031977581	1.0,1.0,NA	0.571,1.0,NA	0.215
1721	gene:Solyc01g090230.2	NA	1	-	83878091	83878131	83883997	83884081	83877936	83877979	83888859	83888926	1721	0,0,0	3,0,1	2,0,0	2,6,1	233	189	0.6013581830635302	0.998068540408	0.0,NA,0.0	0.448,0.0,0.0	-0.149
100	gene:Solyc10g054570.1	NA	10	+	55644484	55644557	55645445	55645578	55642557	55642843	55646614	55646747	100	0,0,2	1,2,0	0,3,0	0,1,1	222	282	0.6027009380266879	0.998480028121	0.0,0.0,1.0	NA,0.792,0.0	-0.063
616	gene:Solyc01g056520.2	NA	1	-	54533362	54533461	54537334	54537463	54532018	54532492	54537864	54538011	616	97,57,63	0,0,0	66,71,72	2,0,2	278	248	0.602694046206098	0.998480028121	1.0,1.0,1.0	0.967,1.0,0.97	0.021
1000	gene:Solyc10g047140.1	NA	10	-	39900550	39900593	39900593	39900619	39900382	39900454	39901575	39901719	1000	1,2,0	77,66,68	0,0,0	74,56,70	175	192	1	1.0	0.014,0.032,0.0	0.0,0.0,0.0	0.015
1002	gene:Solyc10g047140.1	NA	10	-	39900550	39900593	39900593	39900622	39900382	39900454	39901575	39901719	1002	23,9,18	77,66,68	21,15,12	74,56,70	178	192	0.8972657559229944	1.0	0.244,0.128,0.222	0.234,0.224,0.156	-0.007
1008	gene:Solyc08g080900.2	NA	8	-	64069060	64069076	64069464	64069545	64068121	64068201	64069617	64069691	1008	0,1,0	10,10,14	0,1,0	7,8,23	230	165	1	1.0	0.0,0.067,0.0	0.0,0.082,0.0	-0.005
1011	gene:Solyc03g059260.2	NA	3	-	28187774	28187853	28188115	28188202	28186706	28186795	28188272	28188403	1011	14,12,10	4,2,10	24,12,25	8,10,11	236	228	0.8284584623348152	1.0	0.772,0.853,0.491	0.743,0.537,0.687	0.05
1012	gene:Solyc08g077520.2	NA	8	-	61505802	61505943	61506605	61506703	61505390	61505596	61507681	61507738	1012	168,85,137	6,1,1	132,90,118	2,0,0	247	290	0.6665769696227943	1.0	0.97,0.99,0.994	0.987,1.0,1.0	-0.011
1020	gene:Solyc05g005840.2	NA	5	+	659405	659626	659813	659972	658912	659026	660258	660410	1020	170,108,134	294,193,282	46,67,59	104,61,153	370	308	0.8314396699146019	1.0	0.325,0.318,0.283	0.269,0.478,0.243	-0.021
1021	gene:Solyc05g005840.2	NA	5	+	658974	659026	659405	659609	658355	658425	659813	659972	1021	1,0,0	108,64,89	0,0,0	20,23,21	201	353	1	1.0	0.016,0.0,0.0	0.0,0.0,0.0	0.005
1022	gene:Solyc05g005840.2	NA	5	+	658974	659026	659405	659626	658355	658425	659813	659972	1022	1,0,0	136,79,112	0,0,0	22,31,28	201	370	1	1.0	0.013,0.0,0.0	0.0,0.0,0.0	0.004
1023	gene:Solyc05g005840.2	NA	5	+	658974	659026	659405	659584	658355	658425	659813	659972	1023	1,0,0	135,92,104	0,0,0	24,30,24	201	328	1	1.0	0.012,0.0,0.0	0.0,0.0,0.0	0.004
1024	gene:Solyc05g005840.2	NA	5	+	659405	659635	659813	659972	658912	659026	660258	660410	1024	169,108,137	294,193,282	46,67,59	104,61,153	379	308	0.870341227221397	1.0	0.318,0.313,0.283	0.264,0.472,0.239	-0.02
1025	gene:Solyc05g005840.2	NA	5	+	658974	658995	658995	659026	658355	658425	659405	659626	1025	1,0,0	10,10,4	0,0,0	13,5,4	170	180	1	1.0	0.096,0.0,0.0	0.0,0.0,0.0	0.032
102	gene:Solyc09g011930.2	NA	9	-	5194424	5194509	5194554	5194604	5194194	5194332	5196400	5196447	102	1,2,0	0,0,1	0,3,0	0,0,0	199	234	1	1.0	1.0,1.0,0.0	NA,1.0,NA	-0.333
103	gene:Solyc09g011930.2	NA	9	-	5194424	5194509	5194554	5194617	5194194	5194332	5196400	5196447	103	173,107,163	0,0,1	97,77,103	0,0,0	212	234	1	1.0	1.0,1.0,0.994	1.0,1.0,1.0	-0.002
1042	gene:Solyc04g071710.2	NA	4	-	58682900	58682973	58682996	58683106	58682644	58682812	58683354	58683407	1042	253,178,275	1,0,1	248,190,253	0,0,0	259	222	1	1.0	0.995,1.0,0.996	1.0,1.0,1.0	-0.003
1048	gene:Solyc03g093390.2	NA	3	-	54655790	54655965	54656034	54656147	54655131	54655685	54656737	54656997	1048	21,21,34	2,8,21	388,272,332	149,94,129	262	324	0.7541553684662667	1.0	0.928,0.764,0.667	0.763,0.782,0.761	0.018
1053	gene:Solyc03g093390.2	NA	3	-	54655765	54655965	54656034	54656150	54655131	54655685	54656737	54656997	1053	0,0,0	27,40,48	8,5,0	636,356,444	265	349	0.8414610554197282	1.0	0.0,0.0,0.0	0.016,0.018,0.0	-0.011
1054	gene:Solyc03g093390.2	NA	3	-	54655765	54655965	54656034	54656120	54655131	54655685	54656737	54656997	1054	0,0,0	27,40,48	6,3,1	636,356,444	235	349	1	1.0	0.0,0.0,0.0	0.014,0.012,0.003	-0.01
1058	gene:Solyc05g015710.2	NA	5	-	11757559	11757682	11757841	11757853	11755996	11756260	11758143	11758617	1058	0,1,0	0,3,6	2,0,0	0,0,0	161	272	1	1.0	NA,0.36,0.0	1.0,NA,NA	-0.82
105	gene:Solyc09g011930.2	NA	9	-	5194439	5194509	5194554	5194617	5194194	5194332	5196400	5196447	105	173,107,163	1,1,1	97,77,103	0,0,0	212	219	1	1.0	0.994,0.991,0.994	1.0,1.0,1.0	-0.007
1063	gene:Solyc05g015710.2	NA	5	-	11757572	11757649	11757841	11757853	11755996	11756260	11758143	11758617	1063	0,1,0	27,24,38	2,0,0	23,9,6	161	226	1	1.0	0.0,0.055,0.0	0.109,0.0,0.0	-0.018
1073	gene:Solyc05g015710.2	NA	5	-	11757559	11757649	11757841	11757853	11755996	11756260	11758143	11758617	1073	0,1,0	7,3,11	2,0,0	2,4,3	161	239	1	1.0	0.0,0.331,0.0	0.598,0.0,0.0	-0.089
1076	gene:Solyc05g015710.2	NA	5	-	11757799	11757841	11757841	11757853	11755996	11756260	11758143	11758617	1076	0,1,0	3,2,2	2,0,0	1,4,3	161	191	1	1.0	0.0,0.372,0.0	0.703,0.0,0.0	-0.11
1079	gene:Solyc03g026310.2	NA	3	+	3745999	3746171	3746516	3746616	3745721	3745858	3746722	3746824	1079	36,36,26	2,2,0	5,2,5	1,0,0	321	249	1	1.0	0.933,0.933,1.0	0.795,1.0,1.0	0.024
1088	gene:Solyc06g005080.2	NA	6	-	60899	60931	63346	63466	60666	60783	63718	63880	1088	1,1,0	1,2,0	0,0,0	0,0,1	269	181	1	1.0	0.402,0.252,NA	NA,NA,0.0	0.327
108	gene:Solyc09g011930.2	NA	9	-	5194454	5194509	5194554	5194604	5194194	5194332	5196400	5196447	108	1,2,0	91,55,87	0,3,0	45,35,44	199	204	1	1.0	0.011,0.036,0.0	0.0,0.081,0.0	-0.011
1091	gene:Solyc06g005080.2	NA	6	-	60899	61005	63346	63466	60666	60783	63718	63880	1091	1,1,0	1,0,2	0,0,0	2,4,3	269	255	1	1.0	0.487,1.0,0.0	0.0,0.0,0.0	0.496
1092	gene:Solyc06g005080.2	NA	6	-	60899	61005	63321	63466	60666	60783	63718	63880	1092	1,0,0	1,0,2	1,0,0	2,4,3	294	255	1	1.0	0.464,NA,0.0	0.302,0.0,0.0	0.131
1094	gene:Solyc06g005080.2	NA	6	-	60899	60960	63346	63466	60666	60783	63718	63880	1094	1,1,0	1,0,1	0,0,0	1,6,2	269	210	1	1.0	0.438,1.0,0.0	0.0,0.0,0.0	0.479
1095	gene:Solyc06g005080.2	NA	6	-	60899	60960	63321	63466	60666	60783	63718	63880	1095	1,0,0	1,0,1	1,0,0	1,6,2	294	210	1	1.0	0.417,NA,0.0	0.417,0.0,0.0	0.07
1096	gene:Solyc06g005080.2	NA	6	-	60899	61016	63342	63466	60666	60783	63718	63880	1096	1,0,1	1,1,1	0,0,0	2,4,3	273	266	1	1.0	0.494,0.0,0.494	0.0,0.0,0.0	0.329
1097	gene:Solyc06g005080.2	NA	6	-	60899	61016	63346	63466	60666	60783	63718	63880	1097	1,1,0	1,1,1	0,0,0	2,4,3	269	266	1	1.0	0.497,0.497,0.0	0.0,0.0,0.0	0.331
1098	gene:Solyc06g005080.2	NA	6	-	60899	61016	63321	63466	60666	60783	63718	63880	1098	1,0,0	1,1,1	1,0,0	2,4,3	294	266	1	1.0	0.475,0.0,0.0	0.311,0.0,0.0	0.055
10	gene:Solyc07g063390.2	NA	7	-	65864219	65864296	65864371	65864447	65864045	65864133	65864522	65864581	10	150,81,121	0,0,0	101,103,79	0,2,0	225	226	1	1.0	1.0,1.0,1.0	1.0,0.981,1.0	0.006
1104	gene:Solyc02g084290.1	NA	2	+	47441120	47441219	47441626	47441668	47440620	47440856	47442242	47442341	1104	5,0,0	0,1,1	1,1,0	0,0,0	248	191	1	1.0	1.0,0.0,0.0	1.0,1.0,NA	-0.667
1105	gene:Solyc02g084290.1	NA	2	+	47441085	47441219	47441626	47441668	47440620	47440856	47442242	47442341	1105	5,0,1	0,1,1	1,2,0	0,0,0	283	191	1	1.0	1.0,0.0,0.403	1.0,1.0,NA	-0.532
1109	gene:Solyc12g038400.1	NA	12	-	48113850	48114084	48114359	48114454	48111503	48111629	48115001	48115222	1109	98,53,117	374,244,425	108,66,84	411,271,322	244	383	0.817879756065092	1.0	0.291,0.254,0.302	0.292,0.277,0.291	-0.004
110	gene:Solyc09g011930.2	NA	9	-	5199364	5199502	5199657	5199746	5196669	5196789	5201096	5201159	110	16,10,23	2,0,0	11,7,12	2,0,0	238	287	1	1.0	0.906,1.0,1.0	0.869,1.0,1.0	0.012
1111	gene:Solyc11g010470.1	NA	11	-	3535320	3535411	3535914	3536003	3535035	3535158	3536928	3537417	1111	0,0,0	1,5,5	1,1,0	0,2,8	238	240	1	1.0	0.0,0.0,0.0	1.0,0.335,0.0	-0.445
1114	gene:Solyc06g065700.2	NA	6	+	41136497	41136674	41137725	41137991	41136262	41136339	41138103	41138199	1114	18,11,9	371,260,409	12,3,15	338,221,321	326	415	0.6783623581399656	1.0	0.058,0.051,0.027	0.043,0.017,0.056	0.007
1115	gene:Solyc06g065700.2	NA	6	+	41136562	41136674	41137725	41137991	41136262	41136339	41138103	41138199	1115	1,0,3	371,260,409	1,0,0	338,221,321	261	415	1	1.0	0.004,0.0,0.012	0.005,0.0,0.0	0.004
1117	gene:Solyc06g065700.2	NA	6	+	41136586	41136674	41137725	41137991	41136262	41136339	41138103	41138199	1117	2,2,2	371,260,409	0,0,0	338,221,321	237	415	1	1.0	0.009,0.013,0.008	0.0,0.0,0.0	0.01
1118	gene:Solyc05g050800.2	NA	5	-	60987745	60987813	60988954	60989044	60986992	60987154	60989524	60990147	1118	0,0,0	12,2,4	0,0,2	18,9,6	239	217	1	1.0	0.0,0.0,0.0	0.0,0.0,0.232	-0.077
1119	gene:Solyc05g050800.2	NA	5	-	60987745	60987813	60988954	60989041	60986992	60987154	60989524	60990147	1119	0,1,0	12,2,4	0,0,2	18,9,6	236	217	1	1.0	0.0,0.315,0.0	0.0,0.0,0.235	0.027
111	gene:Solyc09g011930.2	NA	9	-	5199364	5199502	5199657	5199770	5196669	5196789	5201096	5201159	111	42,34,27	2,0,0	24,15,18	2,0,0	262	287	1	1.0	0.958,1.0,1.0	0.929,1.0,1.0	0.01
1120	gene:Solyc03g019910.2	NA	3	-	61289386	61289449	61289861	61289908	61288818	61288951	61290000	61290339	1120	52,54,55	76,27,71	40,25,41	46,27,33	196	212	0.7565986285802367	1.0	0.425,0.684,0.456	0.485,0.5,0.573	0.002
1123	gene:Solyc08g083040.2	NA	8	-	65626530	65626590	65626676	65626696	65626280	65626382	65626781	65626876	1123	0,1,1	85,59,86	0,1,0	56,39,61	169	209	1	1.0	0.0,0.021,0.014	0.0,0.031,0.0	0.001
1129	gene:Solyc07g064980.2	NA	7	+	66924972	66925040	66925242	66925383	66924323	66924433	66926519	66927601	1129	0,0,0	113,131,182	0,0,3	177,163,155	217	290	1	1.0	0.0,0.0,0.0	0.0,0.0,0.025	-0.008
1132	gene:Solyc01g100590.2	NA	1	-	90572113	90572205	90574909	90574977	90571498	90571565	90575047	90575472	1132	716,564,716	2,1,2	987,683,800	0,1,0	217	241	1	1.0	0.997,0.998,0.997	1.0,0.999,1.0	-0.002
1133	gene:Solyc01g100590.2	NA	1	-	90572113	90572205	90574909	90574958	90571498	90571565	90575047	90575472	1133	134,123,199	2,1,2	257,177,202	0,1,0	198	241	1	1.0	0.988,0.993,0.992	1.0,0.995,1.0	-0.007
1134	gene:Solyc04g079070.2	NA	4	-	63655678	63655752	63656246	63656266	63654573	63654696	63657109	63657258	1134	1,2,0	185,132,213	0,0,0	55,34,40	169	223	1	1.0	0.007,0.02,0.0	0.0,0.0,0.0	0.009
1139	gene:Solyc04g079070.2	NA	4	-	63652099	63652145	63652549	63652591	63651691	63651958	63652721	63652793	1139	2,2,3	65,38,84	1,2,0	27,9,18	191	195	0.7492157093608641	1.0	0.03,0.051,0.035	0.036,0.185,0.0	-0.035
113	gene:Solyc08g076890.2	NA	8	+	60822457	60822607	60822613	60822676	60822030	60822265	60822748	60822769	113	0,2,7	0,0,1	7,5,16	0,0,0	299	212	1	1.0	NA,1.0,0.832	1.0,1.0,1.0	-0.084
1140	gene:Solyc04g079070.2	NA	4	-	63652099	63652145	63652467	63652601	63651691	63651958	63652721	63652793	1140	401,277,428	65,38,84	100,83,132	27,9,18	283	195	0.9251235719613369	1.0	0.81,0.834,0.778	0.718,0.864,0.835	0.002
1155	gene:Solyc02g062950.2	NA	2	-	34897262	34897334	34899488	34899516	34896777	34896916	34899847	34899997	1155	0,1,0	2,2,2	0,0,0	3,1,3	177	221	1	1.0	0.0,0.384,0.0	0.0,0.0,0.0	0.128
1157	gene:Solyc08g083280.2	NA	8	+	65785266	65785289	65785369	65785444	65785065	65785141	65785559	65785721	1157	1,0,0	0,0,6	0,0,1	6,6,6	172	224	1	1.0	1.0,NA,0.0	0.0,0.0,0.178	0.441
1158	gene:Solyc08g083280.2	NA	8	+	65785266	65785289	65785369	65785469	65785065	65785141	65785559	65785721	1158	1,0,0	1,0,6	0,0,1	9,5,6	172	249	1	1.0	0.591,NA,0.0	0.0,0.0,0.194	0.231
1159	gene:Solyc08g083280.2	NA	8	+	65785266	65785289	65785369	65785465	65785065	65785141	65785559	65785721	1159	1,0,0	92,49,102	0,0,1	148,121,162	172	245	1	1.0	0.015,0.0,0.0	0.0,0.0,0.009	0.002
1160	gene:Solyc08g083280.2	NA	8	+	65783887	65784015	65784103	65784153	65783773	65783807	65784234	65784566	1160	0,1,0	85,58,98	2,2,1	236,109,186	277	199	1	1.0	0.0,0.012,0.0	0.006,0.013,0.004	-0.004
1163	gene:Solyc08g083280.2	NA	8	+	65785227	65785289	65785369	65785465	65785065	65785141	65785559	65785721	1163	109,83,105	92,49,102	211,121,210	148,121,162	211	245	0.992925859017383	1.0	0.579,0.663,0.544	0.623,0.537,0.601	0.008
1165	gene:Solyc08g083280.2	NA	8	+	65785233	65785289	65785369	65785444	65785065	65785141	65785559	65785721	1165	0,0,1	0,0,6	0,1,1	6,6,6	205	224	1	1.0	NA,NA,0.154	0.0,0.154,0.154	0.051
1166	gene:Solyc08g083280.2	NA	8	+	65785233	65785289	65785369	65785469	65785065	65785141	65785559	65785721	1166	0,0,1	1,0,6	0,1,1	9,5,6	205	249	1	1.0	0.0,NA,0.168	0.0,0.195,0.168	-0.037
1167	gene:Solyc08g083280.2	NA	8	+	65785233	65785289	65785369	65785465	65785065	65785141	65785559	65785721	1167	0,0,1	92,49,102	0,1,1	148,121,162	205	245	1	1.0	0.0,0.0,0.012	0.0,0.01,0.007	-0.002
1168	gene:Solyc01g073650.2	NA	1	-	81025117	81025200	81025629	81025681	81023469	81023541	81026339	81026687	1168	0,3,0	0,1,0	3,0,2	0,0,0	201	232	1	1.0	NA,0.776,NA	1.0,NA,1.0	-0.224
1169	gene:Solyc01g073650.2	NA	1	-	81025117	81025200	81025629	81025686	81023469	81023541	81026339	81026687	1169	387,332,316	0,1,0	312,197,262	0,0,0	206	232	1	1.0	1.0,0.997,1.0	1.0,1.0,1.0	-0.001
116	gene:Solyc08g076890.2	NA	8	+	60822508	60822685	60822706	60822769	60822352	60822373	60822904	60823197	116	200,537,459	10,0,0	437,391,174	0,9,0	326	212	0.9501167387379251	1.0	0.929,1.0,1.0	1.0,0.966,1.0	-0.012
1170	gene:Solyc01g073650.2	NA	1	-	81025116	81025200	81025629	81025681	81023469	81023541	81026339	81026687	1170	0,3,0	494,354,529	3,0,2	474,292,548	201	233	1	1.0	0.0,0.01,0.0	0.007,0.0,0.004	-0.0
1173	gene:Solyc03g059160.1	NA	3	+	27836271	27836367	27836423	27836523	27835648	27835651	27836696	27836770	1173	91,85,134	102,54,85	46,43,14	25,19,36	245	249	0.8986939930823912	1.0	0.476,0.615,0.616	0.652,0.697,0.283	0.025
1181	gene:Solyc09g090120.2	NA	9	+	69657680	69657708	69657755	69657838	69655580	69655650	69657904	69657965	1181	196,201,194	2,2,0	208,146,184	1,7,0	177	232	0.8959246736107555	1.0	0.992,0.992,1.0	0.996,0.965,1.0	0.008
1184	gene:Solyc07g022790.2	NA	7	+	21623932	21623986	21624616	21624662	21622570	21622719	21624764	21625035	1184	0,1,1	47,41,67	0,1,0	49,49,45	203	195	1	1.0	0.0,0.023,0.014	0.0,0.019,0.0	0.006
1187	gene:Solyc01g104140.2	NA	1	+	92615382	92615577	92616237	92616257	92614004	92614162	92616356	92616525	1187	8,2,0	2,0,0	1,1,1	0,0,0	344	169	0.6443655200131531	1.0	0.663,1.0,NA	1.0,1.0,1.0	-0.168
118	gene:Solyc08g076890.2	NA	8	+	60822484	60822577	60822613	60822676	60822030	60822265	60822748	60822769	118	0,6,1	0,0,1	0,3,0	0,0,0	242	212	1	1.0	NA,1.0,0.467	NA,1.0,NA	-0.266
1194	gene:Solyc08g067090.2	NA	8	+	56004689	56004771	56004934	56004978	56004423	56004462	56006265	56006383	1194	25,8,13	5,7,4	22,8,16	11,4,4	231	193	0.6218306295086651	1.0	0.807,0.488,0.731	0.626,0.626,0.77	0.001
1195	gene:Solyc08g067090.2	NA	8	+	56004765	56004771	56004934	56004978	56004423	56004462	56006265	56006383	1195	1,0,1	5,7,4	2,0,0	11,4,4	155	193	1	1.0	0.199,0.0,0.237	0.185,0.0,0.0	0.084
1198	gene:Solyc09g065750.2	NA	9	-	64027552	64027663	64030131	64030271	64026885	64026947	64030747	64031085	1198	249,182,210	4,0,0	0,0,7	0,0,0	289	260	1	1.0	0.982,1.0,1.0	NA,NA,1.0	-0.006
11	gene:Solyc07g063390.2	NA	7	-	65864219	65864296	65864371	65864455	65864045	65864133	65864522	65864581	11	2,0,4	0,0,0	2,2,0	0,2,0	233	226	1	1.0	1.0,NA,1.0	1.0,0.492,NA	0.254
1201	gene:Solyc05g052180.2	NA	5	-	62463341	62463379	62463660	62463816	62463114	62463246	62464162	62464388	1201	0,2,6	0,0,0	3,2,0	2,0,0	305	187	1	1.0	NA,1.0,1.0	0.479,1.0,NA	0.26
1202	gene:Solyc05g052180.2	NA	5	-	62463341	62463379	62463615	62463816	62463114	62463246	62464162	62464388	1202	0,4,2	0,0,0	2,5,1	2,0,0	350	187	1	1.0	NA,1.0,1.0	0.348,1.0,1.0	0.217
1210	gene:Solyc06g084510.2	NA	6	-	49596397	49596450	49596450	49596494	49596288	49596329	49596608	49596686	1210	256,189,266	0,0,2	231,127,201	0,0,2	193	202	1	1.0	1.0,1.0,0.993	1.0,1.0,0.991	0.001
1212	gene:Solyc07g008240.2	NA	7	-	2966556	2966673	2967536	2967637	2965696	2966071	2967758	2967964	1212	0,2,0	1556,1249,1831	2,0,0	6378,4485,6033	250	266	1	1.0	0.0,0.002,0.0	0.0,0.0,0.0	0.001
121	gene:Solyc08g076890.2	NA	8	+	60822475	60822685	60822745	60822769	60822352	60822358	60822904	60823197	121	382,1220,844	10,4,0	977,860,445	0,9,0	359	173	0.8955062371990304	1.0	0.948,0.993,1.0	1.0,0.979,1.0	-0.013
1221	gene:Solyc07g008240.2	NA	7	-	2966600	2966673	2967536	2967637	2965696	2966071	2967758	2967964	1221	0,2,0	1,1,0	2,0,0	4,1,3	250	222	0.8222856941358051	1.0	0.0,0.64,NA	0.307,0.0,0.0	0.218
1222	gene:Solyc07g008240.2	NA	7	-	2966600	2966673	2967536	2967651	2965696	2966071	2967758	2967964	1222	1181,717,596	1,1,0	1897,1801,1706	4,1,3	264	222	1	1.0	0.999,0.998,1.0	0.997,0.999,0.998	0.001
1223	gene:Solyc04g072810.2	NA	4	-	59780375	59780552	59780624	59780764	59779835	59779934	59782661	59782755	1223	2,1,0	126,106,119	2,0,0	80,51,55	289	326	1	1.0	0.018,0.011,0.0	0.027,0.0,0.0	0.001
1224	gene:Solyc04g072810.2	NA	4	-	59780375	59780552	59780624	59780742	59779835	59779934	59782661	59782755	1224	1,0,0	126,106,119	2,0,0	80,51,55	267	326	1	1.0	0.01,0.0,0.0	0.03,0.0,0.0	-0.007
1228	gene:Solyc08g083100.1	NA	8	+	65662891	65662916	65662916	65663034	65661282	65661420	65663110	65663160	1228	0,0,0	11,13,9	0,1,0	0,2,2	174	267	1	1.0	0.0,0.0,0.0	NA,0.434,0.0	-0.217
122	gene:Solyc08g076890.2	NA	8	+	60822475	60822685	60822706	60822769	60822352	60822373	60822904	60823197	122	382,1220,844	10,0,0	974,860,465	0,9,0	359	212	0.9668733088710716	1.0	0.958,1.0,1.0	1.0,0.983,1.0	-0.008
1231	gene:Solyc12g035130.1	NA	12	-	60089869	60090139	60090656	60090858	60088930	60089281	60092140	60092245	1231	6,0,2	8238,4747,6545	0,3,5	2814,1874,2512	351	419	1	1.0	0.001,0.0,0.0	0.0,0.002,0.002	-0.001
1232	gene:Solyc12g035130.1	NA	12	-	60089869	60090139	60090656	60090729	60088930	60089281	60092140	60092245	1232	2,0,1	8238,4747,6545	0,3,4	2814,1874,2512	222	419	1	1.0	0.0,0.0,0.0	0.0,0.003,0.003	-0.002
1236	gene:Solyc10g007340.2	NA	10	+	1735220	1735304	1736302	1736367	1734984	1735137	1737226	1737379	1236	52,43,49	0,2,1	41,39,39	0,0,0	233	214	1	1.0	1.0,0.952,0.978	1.0,1.0,1.0	-0.023
1240	gene:Solyc01g106350.2	NA	1	+	94283772	94283776	94283780	94283824	94282908	94282980	94284089	94284170	1240	1,0,0	9,3,7	0,0,0	5,5,9	153	193	1	1.0	0.123,0.0,0.0	0.0,0.0,0.0	0.041
1242	gene:Solyc01g090850.2	NA	1	+	84559550	84559659	84562693	84562769	84557563	84558039	84564861	84566492	1242	14,15,19	0,0,0	9,9,16	1,0,0	258	225	1	1.0	1.0,1.0,1.0	0.887,1.0,1.0	0.038
1244	gene:Solyc01g090850.2	NA	1	+	84559550	84559633	84562693	84562769	84557563	84558039	84564861	84566492	1244	12,13,15	0,0,0	8,9,11	1,0,0	232	225	1	1.0	1.0,1.0,1.0	0.886,1.0,1.0	0.038
1246	gene:Solyc01g090850.2	NA	1	+	84559550	84559606	84562693	84562769	84557563	84558039	84564861	84566492	1246	9,10,14	0,0,0	8,9,10	1,0,0	205	225	1	1.0	1.0,1.0,1.0	0.898,1.0,1.0	0.034
1252	gene:Solyc02g087550.2	NA	2	-	49958076	49958126	49959119	49959149	49956732	49957679	49959485	49959601	1252	1,0,0	1,0,4	0,0,0	0,0,1	179	199	1	1.0	0.526,NA,0.0	NA,NA,0.0	0.263
1255	gene:Solyc07g022770.1	NA	7	+	21545914	21546067	21548396	21548463	21545197	21545272	21549012	21549058	1255	3,3,5	2,1,2	1,0,0	2,0,3	302	216	1	1.0	0.518,0.682,0.641	0.263,NA,0.0	0.482
1257	gene:Solyc11g069540.1	NA	11	-	54160147	54160309	54160732	54160875	54159311	54159584	54161018	54161151	1257	2,0,0	248,154,166	5,4,0	293,276,284	292	311	0.9281033851526935	1.0	0.009,0.0,0.0	0.018,0.015,0.0	-0.008
125	gene:Solyc08g076890.2	NA	8	+	60822304	60822415	60822457	60822625	60822030	60822214	60822748	60822769	125	0,9,0	235,254,219	0,0,0	270,302,141	260	317	0.7260649408400024	1.0	0.0,0.041,0.0	0.0,0.0,0.0	0.014
1265	gene:Solyc03g113740.2	NA	3	-	63794971	63795066	63797962	63798037	63793034	63794285	63798142	63798464	1265	0,0,2	0,0,0	0,0,1	0,2,0	224	244	1	1.0	NA,NA,1.0	NA,0.0,1.0	0.5
1266	gene:Solyc10g009330.2	NA	10	+	3407779	3407996	3408044	3408054	3406870	3406880	3408178	3408291	1266	53,41,89	1,0,0	49,38,34	0,2,0	366	159	1	1.0	0.958,1.0,1.0	1.0,0.892,1.0	0.022
1267	gene:Solyc10g009330.2	NA	10	+	3407779	3407996	3408044	3408097	3406870	3406880	3408178	3408291	1267	53,41,89	0,2,0	49,38,34	0,0,4	366	202	0.8645643257453235	1.0	1.0,0.919,1.0	1.0,1.0,0.824	0.032
1268	gene:Solyc06g009160.2	NA	6	-	3099659	3099748	3099989	3100153	3099163	3099285	3101088	3101210	1268	41,25,50	33,26,30	20,11,10	11,12,6	313	238	0.6747122885218557	1.0	0.486,0.422,0.559	0.58,0.411,0.559	-0.028
126	gene:Solyc08g076890.2	NA	8	+	60822304	60822415	60822457	60822634	60822030	60822214	60822748	60822769	126	0,9,0	322,545,444	0,0,0	485,515,285	260	326	0.9143973809423944	1.0	0.0,0.02,0.0	0.0,0.0,0.0	0.007
1272	gene:Solyc02g086830.2	NA	2	+	49442126	49442164	49442194	49442289	49441230	49441402	49442576	49442775	1272	133,83,150	3,1,0	78,51,100	0,0,0	187	244	1	1.0	0.983,0.991,1.0	1.0,1.0,1.0	-0.009
1274	gene:Solyc10g011980.2	NA	10	+	4273685	4273879	4275026	4275128	4272368	4273262	4276207	4276978	1274	6,4,12	4,11,9	9,1,7	6,1,11	343	251	0.868055225432018	1.0	0.523,0.21,0.494	0.523,0.423,0.318	-0.012
1279	gene:Solyc11g045370.1	NA	11	-	30712757	30712899	30713351	30713400	30712048	30712141	30714120	30714221	1279	36,50,73	2,1,0	45,39,43	0,0,0	198	291	1	1.0	0.964,0.987,1.0	1.0,1.0,1.0	-0.016
1282	gene:Solyc03g120540.2	NA	3	+	68909341	68909455	68909662	68909897	68909200	68909260	68910002	68910119	1282	170,92,121	201,151,298	155,119,125	312,145,254	263	384	0.7702830736018761	1.0	0.553,0.471,0.372	0.42,0.545,0.418	0.004
1283	gene:Solyc03g120540.2	NA	3	+	68909345	68909455	68909662	68909798	68909200	68909260	68910002	68910119	1283	0,0,1	9,2,0	0,0,0	10,12,9	259	285	1	1.0	0.0,0.0,1.0	0.0,0.0,0.0	0.333
1284	gene:Solyc03g120540.2	NA	3	+	68909345	68909455	68909662	68909897	68909200	68909260	68910002	68910119	1284	0,0,1	201,151,298	0,0,0	312,145,254	259	384	1	1.0	0.0,0.0,0.005	0.0,0.0,0.0	0.002
1285	gene:Solyc03g120540.2	NA	3	+	68909360	68909455	68909662	68909798	68909200	68909260	68910002	68910119	1285	0,0,1	9,2,0	0,0,0	10,12,9	244	285	1	1.0	0.0,0.0,1.0	0.0,0.0,0.0	0.333
1286	gene:Solyc03g120540.2	NA	3	+	68909360	68909455	68909662	68909897	68909200	68909260	68910002	68910119	1286	0,0,1	201,151,298	0,0,0	312,145,254	244	384	1	1.0	0.0,0.0,0.005	0.0,0.0,0.0	0.002
1288	gene:Solyc09g055340.2	NA	9	-	39762936	39763083	39768020	39768139	39762427	39762517	39774807	39774846	1288	1,1,4	279,259,449	0,2,0	265,175,216	268	296	1	1.0	0.004,0.004,0.01	0.0,0.012,0.0	0.002
1292	gene:Solyc01g034150.2	NA	1	-	36251783	36251820	36255432	36255489	36251552	36251674	36256428	36256568	1292	0,0,0	61,66,104	1,0,0	41,44,45	206	186	1	1.0	0.0,0.0,0.0	0.022,0.0,0.0	-0.007
1293	gene:Solyc01g034150.2	NA	1	-	36255080	36255155	36255236	36255272	36251783	36251820	36256428	36256568	1293	1,0,0	9,3,5	0,0,0	0,0,8	185	224	1	1.0	0.119,0.0,0.0	NA,NA,0.0	0.04
1296	gene:Solyc01g034150.2	NA	1	-	36255074	36255272	36255432	36255489	36251783	36251820	36256428	36256568	1296	1,3,6	0,4,0	7,0,1	0,0,0	206	347	1	1.0	1.0,0.558,1.0	1.0,NA,1.0	-0.147
1297	gene:Solyc01g034150.2	NA	1	-	36255074	36255272	36255432	36255498	36251783	36251820	36256428	36256568	1297	3,12,21	0,4,0	2,0,4	0,0,0	215	347	1	1.0	1.0,0.829,1.0	1.0,NA,1.0	-0.057
1300	gene:Solyc01g034150.2	NA	1	-	36251783	36251881	36255432	36255498	36251552	36251674	36256428	36256568	1300	4,7,5	34,27,25	0,0,1	5,8,11	215	247	1	1.0	0.119,0.229,0.187	0.0,0.0,0.095	0.147
1301	gene:Solyc01g034150.2	NA	1	-	36251783	36251881	36255432	36255489	36251552	36251674	36256428	36256568	1301	0,0,0	34,27,25	1,0,0	5,8,11	206	247	1	1.0	0.0,0.0,0.0	0.193,0.0,0.0	-0.064
1303	gene:Solyc01g034150.2	NA	1	-	36255074	36255155	36255432	36255489	36251783	36251820	36256428	36256568	1303	1,3,6	0,1,1	7,0,1	0,0,0	206	230	1	1.0	1.0,0.77,0.87	1.0,NA,1.0	-0.12
1304	gene:Solyc01g034150.2	NA	1	-	36255074	36255155	36255432	36255498	36251783	36251820	36256428	36256568	1304	3,12,21	0,1,1	2,0,4	0,0,0	215	230	1	1.0	1.0,0.928,0.957	1.0,NA,1.0	-0.038
1305	gene:Solyc01g034150.2	NA	1	-	36255236	36255272	36255432	36255489	36251783	36251820	36256428	36256568	1305	1,3,6	1,0,0	7,0,1	0,0,0	206	185	1	1.0	0.473,1.0,1.0	1.0,NA,1.0	-0.176
1306	gene:Solyc01g034150.2	NA	1	-	36255236	36255272	36255432	36255498	36251783	36251820	36256428	36256568	1306	3,12,21	1,0,0	2,0,4	0,0,0	215	185	1	1.0	0.721,1.0,1.0	1.0,NA,1.0	-0.093
1311	gene:Solyc04g074780.2	NA	4	-	60699981	60700064	60700198	60700251	60699609	60699809	60700443	60700688	1311	0,0,1	44,29,33	0,0,0	56,38,54	202	232	1	1.0	0.0,0.0,0.034	0.0,0.0,0.0	0.011
1313	gene:Solyc06g061210.2	NA	6	-	39210989	39211107	39211150	39211229	39208584	39210023	39211826	39211922	1313	0,0,0	1,0,2	1,0,0	0,2,4	228	267	1	1.0	0.0,NA,0.0	1.0,0.0,0.0	-0.333
1315	gene:Solyc05g018520.2	NA	5	-	22136838	22136939	22137790	22137943	22136500	22136569	22140215	22140329	1315	32,14,41	0,0,0	57,50,84	0,2,0	302	250	1	1.0	1.0,1.0,1.0	1.0,0.954,1.0	0.015
1316	gene:Solyc06g036000.2	NA	6	+	25368957	25369013	25370830	25370944	25368739	25368823	25371033	25371183	1316	0,0,1	8,0,2	0,4,0	0,0,0	205	263	1	1.0	0.0,NA,0.391	NA,1.0,NA	-0.804
1318	gene:Solyc06g036000.2	NA	6	+	25365416	25365528	25366242	25366382	25363897	25364005	25366505	25366543	1318	39,34,85	0,0,2	43,21,45	0,0,2	261	289	1	1.0	1.0,1.0,0.979	1.0,1.0,0.961	0.006
131	gene:Solyc08g076890.2	NA	8	+	60822304	60822415	60822484	60822676	60822030	60822163	60822748	60822769	131	2,11,0	175,564,545	1,0,0	415,369,222	260	341	0.8550291970206413	1.0	0.015,0.025,0.0	0.003,0.0,0.0	0.012
1321	gene:Solyc10g076990.1	NA	10	+	59919668	59919916	59919916	59919931	59919495	59919557	59920107	59920195	1321	15,3,19	1,0,1	8,3,5	0,0,0	397	164	1	1.0	0.861,1.0,0.887	1.0,1.0,1.0	-0.084
1323	gene:Solyc03g117420.2	NA	3	-	66568342	66568413	66569099	66569138	66567192	66567487	66569239	66569270	1323	44,26,38	1028,592,629	18,3,3	216,115,113	188	220	0.6385444110883789	1.0	0.048,0.049,0.066	0.089,0.03,0.03	0.005
1327	gene:Solyc03g117420.2	NA	3	-	66568342	66568413	66568808	66568898	66567192	66567487	66569092	66569138	1327	3,0,2	3018,1654,2094	0,1,0	664,326,377	239	220	1	1.0	0.001,0.0,0.001	0.0,0.003,0.0	-0.0
1328	gene:Solyc03g117420.2	NA	3	-	66568342	66568413	66568841	66568898	66567192	66567487	66569092	66569138	1328	0,0,3	3018,1654,2094	0,0,0	664,326,377	206	220	1	1.0	0.0,0.0,0.002	0.0,0.0,0.0	0.001
1329	gene:Solyc03g117420.2	NA	3	-	66568342	66568413	66568841	66568901	66567192	66567487	66569092	66569138	1329	13,7,6	3018,1654,2094	4,0,2	664,326,377	209	220	1	1.0	0.005,0.004,0.003	0.006,0.0,0.006	0.0
132	gene:Solyc08g076890.2	NA	8	+	60822304	60822415	60822484	60822607	60822030	60822163	60822748	60822769	132	2,11,0	0,0,0	1,0,0	0,0,1	260	272	1	1.0	1.0,1.0,NA	1.0,NA,0.0	0.5
1330	gene:Solyc03g117420.2	NA	3	-	66568342	66568413	66568808	66568901	66567192	66567487	66569092	66569138	1330	20,8,5	3018,1654,2094	5,2,2	664,326,377	242	220	1	1.0	0.006,0.004,0.002	0.007,0.006,0.005	-0.002
1331	gene:Solyc02g078880.2	NA	2	-	43522869	43522898	43522898	43522908	43522664	43522778	43523116	43523196	1331	6,7,4	1,0,0	10,2,4	0,0,0	159	178	1	1.0	0.87,1.0,1.0	1.0,1.0,1.0	-0.043
1332	gene:Solyc02g078880.2	NA	2	-	43522869	43522898	43522898	43523004	43522664	43522778	43523116	43523196	1332	165,89,112	1,0,0	112,69,114	0,0,0	255	178	1	1.0	0.991,1.0,1.0	1.0,1.0,1.0	-0.003
1338	gene:Solyc05g054940.2	NA	5	-	64733328	64733387	64734653	64734769	64732363	64732476	64735068	64735205	1338	87,49,101	22,20,40	56,22,51	25,11,11	265	208	0.7267546500750252	1.0	0.756,0.658,0.665	0.637,0.611,0.784	0.016
1343	gene:Solyc01g096600.2	NA	1	-	87668385	87668399	87669631	87669677	87668177	87668294	87670456	87670522	1343	39,26,34	0,0,0	31,21,20	0,1,0	195	163	1	1.0	1.0,1.0,1.0	1.0,0.946,1.0	0.018
1344	gene:Solyc01g096600.2	NA	1	-	87668385	87668399	87669635	87669677	87668177	87668294	87670456	87670522	1344	154,138,187	0,0,0	164,104,113	0,1,0	191	163	1	1.0	1.0,1.0,1.0	1.0,0.989,1.0	0.004
1346	gene:Solyc11g064950.1	NA	11	-	50266001	50266123	50266394	50266464	50265074	50265346	50266564	50266616	1346	6,2,3	0,3,0	7,5,2	0,1,0	219	271	1	1.0	1.0,0.452,1.0	1.0,0.861,1.0	-0.136
1347	gene:Solyc11g064950.1	NA	11	-	50266001	50266123	50266384	50266464	50265074	50265346	50266564	50266616	1347	6,3,5	0,3,0	13,6,5	0,1,0	229	271	1	1.0	1.0,0.542,1.0	1.0,0.877,1.0	-0.112
1348	gene:Solyc03g083420.2	NA	3	+	53292706	53292794	53292866	53292947	53292510	53292617	53293743	53293820	1348	65,53,93	78,47,78	25,15,31	28,24,22	237	230	0.6347116863981921	1.0	0.447,0.523,0.536	0.464,0.378,0.578	0.029
1350	gene:Solyc06g062280.2	NA	6	+	39286470	39286573	39286573	39286707	39285402	39285713	39287271	39287433	1350	347,237,247	0,1,2	169,95,134	0,0,0	252	283	1	1.0	1.0,0.996,0.993	1.0,1.0,1.0	-0.004
1353	gene:Solyc09g015930.2	NA	9	+	11389483	11389520	11390642	11390725	11385606	11385705	11390812	11390908	1353	1,3,0	7,6,14	0,2,1	12,7,6	186	232	0.7602869040962997	1.0	0.151,0.384,0.0	0.0,0.263,0.172	0.033
1358	gene:Solyc09g082160.2	NA	9	-	67981577	67981622	67983901	67983988	67980098	67980207	67984389	67984562	1358	2,0,0	23,18,22	0,0,0	17,11,2	236	194	1	1.0	0.067,0.0,0.0	0.0,0.0,0.0	0.022
1363	gene:Solyc08g065350.2	NA	8	+	53260392	53260448	53262209	53262370	53260067	53260319	53262894	53262957	1363	59,43,65	3,0,1	29,19,40	2,2,1	205	310	0.8278675523334897	1.0	0.967,1.0,0.99	0.956,0.935,0.984	0.027
1364	gene:Solyc08g065350.2	NA	8	+	53260392	53260448	53262209	53262327	53260067	53260319	53262894	53262957	1364	59,43,65	67,39,86	29,19,40	41,24,38	205	267	0.8843089222684911	1.0	0.534,0.589,0.496	0.48,0.508,0.578	0.018
1378	gene:Solyc08g075470.2	NA	8	+	59621333	59621364	59623168	59623454	59621063	59621126	59624666	59624822	1378	0,0,0	114,70,115	0,0,1	105,111,111	180	435	1	1.0	0.0,0.0,0.0	0.0,0.0,0.021	-0.007
1380	gene:Solyc06g065480.2	NA	6	-	40877265	40877361	40878974	40879095	40876789	40876886	40879762	40880038	1380	1,1,0	0,0,1	14,0,1	1,0,0	270	245	1	1.0	1.0,1.0,0.0	0.927,NA,1.0	-0.297
1398	gene:Solyc08g082410.2	NA	8	+	65227836	65227923	65227923	65227996	65226362	65227758	65228421	65229108	1398	38,9,20	2,0,0	21,12,19	0,0,0	236	222	1	1.0	0.947,1.0,1.0	1.0,1.0,1.0	-0.018
1399	gene:Solyc08g082410.2	NA	8	+	65227839	65227923	65227923	65227996	65226362	65227758	65228421	65229108	1399	129,55,109	2,0,0	71,38,66	0,0,0	233	222	1	1.0	0.984,1.0,1.0	1.0,1.0,1.0	-0.005
1404	gene:Solyc03g093840.1	NA	3	-	55519062	55519201	55519201	55519326	55518212	55518275	55519443	55519537	1404	6,2,3	1,0,0	18,4,5	5,3,1	274	288	1	1.0	0.863,1.0,1.0	0.791,0.584,0.84	0.216
1407	gene:Solyc03g093840.1	NA	3	-	55519150	55519201	55519238	55519326	55518212	55518275	55519443	55519537	1407	10,0,5	14,2,2	22,7,11	19,19,17	237	200	0.7764250930140421	1.0	0.376,0.0,0.678	0.494,0.237,0.353	-0.01
1416	gene:Solyc03g044080.2	NA	3	-	7931547	7931620	7931739	7931890	7928889	7928955	7935420	7935568	1416	1,0,3	81,64,121	4,0,0	117,76,93	300	222	1	1.0	0.009,0.0,0.018	0.025,0.0,0.0	0.001
1417	gene:Solyc03g044080.2	NA	3	-	7931547	7931620	7931739	7931826	7928889	7928955	7935420	7935568	1417	0,2,1	81,64,121	0,0,0	117,76,93	236	222	1	1.0	0.0,0.029,0.008	0.0,0.0,0.0	0.012
1418	gene:Solyc03g044080.2	NA	3	-	7931547	7931620	7931739	7931859	7928889	7928955	7935420	7935568	1418	0,0,0	81,64,121	0,2,0	117,76,93	269	222	1	1.0	0.0,0.0,0.0	0.0,0.021,0.0	-0.007
1420	gene:Solyc02g094540.2	NA	2	+	55079134	55079230	55079351	55079444	55078929	55079025	55079560	55079656	1420	133,95,98	84,73,66	112,74,45	63,41,45	245	242	0.7476185394226738	1.0	0.61,0.562,0.595	0.637,0.641,0.497	-0.003
1423	gene:Solyc04g049010.2	NA	4	-	39180358	39180410	39187046	39187142	39178832	39178961	39192414	39192483	1423	104,91,85	4,0,0	35,40,44	0,0,0	245	201	1	1.0	0.955,1.0,1.0	1.0,1.0,1.0	-0.015
1424	gene:Solyc04g049010.2	NA	4	-	39180503	39180577	39181043	39181114	39180339	39180410	39187046	39187142	1424	1,0,0	1,8,1	0,0,0	0,0,1	220	223	1	1.0	0.503,0.0,0.0	NA,NA,0.0	0.168
1425	gene:Solyc04g049010.2	NA	4	-	39180339	39180410	39187046	39187136	39178832	39178961	39192414	39192483	1425	5,1,1	54,20,29	1,0,0	9,8,10	239	220	1	1.0	0.079,0.044,0.031	0.093,0.0,0.0	0.02
1427	gene:Solyc04g049010.2	NA	4	-	39180503	39180582	39181043	39181114	39180339	39180410	39187046	39187142	1427	1,0,0	1,0,0	0,0,0	0,0,4	220	228	1	1.0	0.509,NA,NA	NA,NA,0.0	0.509
1432	gene:Solyc08g029050.2	NA	8	-	38297339	38297396	38297487	38297692	38297197	38297254	38297783	38297840	1432	0,2,4	7,1,8	3,3,0	8,4,1	354	206	0.6439205620732205	1.0	0.0,0.538,0.225	0.179,0.304,0.0	0.093
1437	gene:Solyc02g080590.2	NA	2	+	44788907	44788952	44788952	44789014	44788665	44788817	44790014	44790070	1437	0,0,1	442,288,275	2,0,1	243,169,187	194	211	1	1.0	0.0,0.0,0.004	0.009,0.0,0.006	-0.004
1438	gene:Solyc02g080590.2	NA	2	+	44788907	44788952	44788956	44789014	44788665	44788817	44790014	44790070	1438	0,0,1	129,89,101	2,0,1	93,70,95	194	207	1	1.0	0.0,0.0,0.01	0.022,0.0,0.011	-0.008
1441	gene:Solyc11g006620.1	NA	11	+	1233199	1233267	1233396	1233543	1231902	1232002	1234080	1234198	1441	109,111,111	238,157,209	107,85,114	209,147,198	217	296	0.9768125880050642	1.0	0.385,0.491,0.42	0.411,0.441,0.44	0.001
1443	gene:Solyc01g080700.2	NA	1	+	79951540	79951618	79951814	79951876	79950437	79950548	79951991	79952168	1443	1,0,4	1,0,0	3,0,0	3,0,4	227	211	1	1.0	0.482,NA,1.0	0.482,NA,0.0	0.5
1448	gene:Solyc01g044490.2	NA	1	+	44144633	44144673	44145059	44145127	44132200	44132268	44145504	44145928	1448	1,0,2	89,55,73	0,2,0	79,56,85	189	217	1	1.0	0.013,0.0,0.03	0.0,0.039,0.0	0.001
1452	gene:Solyc03g112450.2	NA	3	-	62853145	62853239	62854148	62854213	62852921	62853054	62854431	62854652	1452	23,15,14	4,1,3	10,6,18	1,0,4	214	243	0.6174798972453837	1.0	0.867,0.945,0.841	0.919,1.0,0.836	-0.034
1465	gene:Solyc06g034220.2	NA	6	+	23958840	23958911	23959507	23959715	23958600	23958759	23959901	23960030	1465	115,63,85	3,0,1	101,38,71	2,0,0	220	357	1	1.0	0.984,1.0,0.993	0.988,1.0,1.0	-0.004
1467	gene:Solyc04g079320.2	NA	4	+	63831895	63831941	63838616	63838683	63830386	63830647	63839944	63840063	1467	1,0,0	37,20,24	0,0,0	11,9,10	195	216	1	1.0	0.029,0.0,0.0	0.0,0.0,0.0	0.01
1468	gene:Solyc10g086020.1	NA	10	-	65007616	65007666	65008433	65008486	65007262	65007418	65008605	65008610	1468	0,0,1	0,0,0	4,0,0	1,0,0	202	199	1	1.0	NA,NA,1.0	0.798,NA,NA	0.202
1470	gene:Solyc01g058140.2	NA	1	+	65433850	65433999	65433999	65434072	65433397	65433564	65435928	65436097	1470	167,99,166	83,73,138	74,40,80	50,29,47	298	222	0.6946953984976074	1.0	0.6,0.503,0.473	0.524,0.507,0.559	-0.005
1480	gene:Solyc01g008030.2	NA	1	+	2194476	2194534	2194759	2194800	2194232	2194324	2195169	2195208	1480	211,135,92	0,0,2	211,157,186	1,0,0	207	190	1	1.0	1.0,1.0,0.977	0.995,1.0,1.0	-0.006
1481	gene:Solyc01g008030.2	NA	1	+	2194503	2194534	2194759	2194800	2194232	2194324	2195169	2195208	1481	12,5,1	0,0,2	2,3,3	1,0,0	180	190	1	1.0	1.0,1.0,0.345	0.679,1.0,1.0	-0.111
1483	gene:Solyc12g043020.1	NA	12	-	39248965	39249009	39249037	39249077	39248792	39248862	39249149	39249344	1483	48,24,31	89,73,70	28,18,43	58,67,63	189	193	0.6611950310504902	1.0	0.355,0.251,0.311	0.33,0.215,0.411	-0.013
1485	gene:Solyc01g110030.2	NA	1	-	96849235	96849332	96849687	96849754	96848997	96849154	96850549	96851072	1485	0,0,2	3,0,3	0,0,0	2,0,0	216	246	1	1.0	0.0,NA,0.432	0.0,NA,NA	0.216
1487	gene:Solyc03g082960.2	NA	3	-	52816867	52816935	52816935	52816977	52816722	52816777	52817217	52817271	1487	0,0,1	26,30,52	0,0,0	16,11,30	191	217	1	1.0	0.0,0.0,0.021	0.0,0.0,0.0	0.007
1491	gene:Solyc11g065640.1	NA	11	+	51160585	51160656	51165065	51165155	51159412	51159509	51165325	51165372	1491	0,0,1	14,9,38	0,1,0	21,11,20	220	239	1	1.0	0.0,0.0,0.028	0.0,0.09,0.0	-0.021
1492	gene:Solyc11g065640.1	NA	11	+	51160585	51160656	51165065	51165133	51159412	51159509	51165325	51165372	1492	0,0,1	69,26,65	0,1,0	75,31,60	220	217	1	1.0	0.0,0.0,0.015	0.0,0.031,0.0	-0.005
1493	gene:Solyc07g055210.2	NA	7	-	63323285	63323351	63324283	63324358	63322971	63323178	63324730	63325039	1493	106,54,107	0,0,0	133,95,102	0,1,2	224	215	1	1.0	1.0,1.0,1.0	1.0,0.989,0.98	0.01
1494	gene:Solyc07g055210.2	NA	7	-	63323285	63323351	63324283	63324396	63322971	63323178	63324730	63325039	1494	142,101,162	0,0,0	214,161,158	0,1,2	262	215	1	1.0	1.0,1.0,1.0	1.0,0.992,0.985	0.008
1495	gene:Solyc07g055210.2	NA	7	-	63323285	63323351	63324283	63324369	63322971	63323178	63324730	63325039	1495	398,292,491	0,0,0	774,509,517	0,1,2	235	215	1	1.0	1.0,1.0,1.0	1.0,0.998,0.996	0.002
1496	gene:Solyc10g006270.2	NA	10	-	939280	939304	939379	939453	939053	939109	940263	940300	1496	0,0,0	2,0,0	0,2,0	0,0,0	223	173	1	1.0	0.0,NA,NA	NA,1.0,NA	-1.0
1498	gene:Solyc03g112520.2	NA	3	-	62912998	62913053	62913452	62913561	62911906	62911994	62913843	62913880	1498	4,2,0	0,1,0	4,0,0	0,4,0	258	204	1	1.0	1.0,0.613,NA	1.0,0.0,NA	0.306
1504	gene:Solyc09g065540.2	NA	9	+	63668347	63668378	63668384	63668446	63668156	63668269	63670109	63670214	1504	62,39,70	2,1,1	29,16,11	0,0,0	180	211	0.6984861537266991	1.0	0.973,0.979,0.988	1.0,1.0,1.0	-0.02
1505	gene:Solyc09g065540.2	NA	9	+	63668347	63668378	63668384	63668475	63668156	63668269	63670109	63670214	1505	62,39,70	3,2,2	29,16,11	0,0,2	180	240	1	1.0	0.965,0.963,0.979	1.0,1.0,0.88	0.009
1506	gene:Solyc09g065540.2	NA	9	+	63668347	63668378	63668384	63668459	63668156	63668269	63670109	63670214	1506	62,39,70	253,197,277	29,16,11	110,51,85	180	224	0.605468440386285	1.0	0.234,0.198,0.239	0.247,0.281,0.139	0.001
1508	gene:Solyc03g061600.2	NA	3	+	30466716	30466782	30467650	30467770	30466408	30466623	30468185	30468262	1508	62,33,42	86,70,117	31,19,38	49,51,63	215	269	0.7291890868674447	1.0	0.474,0.371,0.31	0.442,0.318,0.43	-0.012
1509	gene:Solyc11g005170.1	NA	11	+	148658	148756	149388	149468	147567	148130	149818	149897	1509	382,217,487	6,6,5	209,141,181	1,2,6	247	229	0.9200055173988325	1.0	0.983,0.971,0.989	0.995,0.985,0.965	-0.001
1518	gene:Solyc02g082710.2	NA	2	+	46361693	46361764	46362055	46362256	46361115	46361186	46363252	46363323	1518	0,0,2	8,3,0	0,0,0	0,1,0	220	350	1	1.0	0.0,0.0,1.0	NA,0.0,NA	0.333
1519	gene:Solyc02g091530.2	NA	2	+	52798566	52798626	52798923	52799161	52798429	52798478	52799341	52799431	1519	0,0,0	58,44,32	0,1,0	37,43,37	209	387	1	1.0	0.0,0.0,0.0	0.0,0.041,0.0	-0.014
1533	gene:Solyc08g048370.2	NA	8	+	13381860	13381925	13383697	13383802	13380229	13380402	13384109	13384360	1533	0,0,0	2,0,0	0,0,2	2,7,4	214	254	1	1.0	0.0,NA,NA	0.0,0.0,0.372	-0.124
1535	gene:Solyc08g082950.2	NA	8	+	65593752	65593827	65593868	65593988	65593292	65593620	65594059	65594332	1535	7,2,9	0,0,2	17,8,15	0,1,1	224	269	1	1.0	1.0,1.0,0.844	1.0,0.906,0.947	-0.003
1536	gene:Solyc08g082950.2	NA	8	+	65593686	65593827	65593868	65593988	65593292	65593620	65594059	65594332	1536	52,23,31	0,0,2	72,29,76	0,1,1	290	269	1	1.0	1.0,1.0,0.935	1.0,0.964,0.986	-0.005
1538	gene:Solyc06g009060.2	NA	6	-	2983663	2983717	2983986	2984071	2983500	2983534	2985269	2985368	1538	39,18,36	0,0,1	21,7,8	0,0,0	234	203	1	1.0	1.0,1.0,0.969	1.0,1.0,1.0	-0.01
1542	gene:Solyc01g100860.2	NA	1	-	90766596	90766758	90772164	90772325	90765534	90765605	90772963	90773122	1542	2033,1296,2242	2108,1473,2450	3502,1697,3079	3676,2150,3065	310	311	0.8730344094474691	1.0	0.492,0.469,0.479	0.489,0.442,0.502	0.002
1547	gene:Solyc09g005910.2	NA	9	-	632425	632518	632588	632696	631211	631284	632816	632903	1547	0,0,0	0,1,0	3,0,4	1,0,0	257	242	1	1.0	NA,0.0,NA	0.739,NA,1.0	-0.869
1551	gene:Solyc05g052260.2	NA	5	+	62525778	62525852	62526876	62526945	62525414	62525484	62527667	62527981	1551	0,0,2	14,8,16	0,0,0	41,13,23	223	218	1	1.0	0.0,0.0,0.109	0.0,0.0,0.0	0.036
1552	gene:Solyc05g052260.2	NA	5	+	62525778	62525852	62526813	62526945	62525414	62525484	62527667	62527981	1552	0,0,2	8,3,19	0,0,0	15,12,12	223	281	1	1.0	0.0,0.0,0.117	0.0,0.0,0.0	0.039
1553	gene:Solyc05g052260.2	NA	5	+	62525778	62525852	62526775	62526945	62525414	62525484	62527667	62527981	1553	0,0,2	14,9,19	0,0,0	17,14,20	223	319	1	1.0	0.0,0.0,0.131	0.0,0.0,0.0	0.044
1554	gene:Solyc05g052260.2	NA	5	+	62525738	62525852	62526876	62526945	62525414	62525484	62527667	62527981	1554	0,0,1	14,8,16	2,0,0	41,13,23	263	218	1	1.0	0.0,0.0,0.049	0.039,0.0,0.0	0.003
1555	gene:Solyc05g052260.2	NA	5	+	62525738	62525852	62526813	62526945	62525414	62525484	62527667	62527981	1555	0,0,1	8,3,19	2,0,0	15,12,12	263	281	1	1.0	0.0,0.0,0.053	0.125,0.0,0.0	-0.024
1556	gene:Solyc05g052260.2	NA	5	+	62525738	62525852	62526775	62526945	62525414	62525484	62527667	62527981	1556	0,0,1	14,9,19	2,0,0	17,14,20	263	319	1	1.0	0.0,0.0,0.06	0.125,0.0,0.0	-0.022
1557	gene:Solyc06g007700.2	NA	6	-	1686152	1686208	1687120	1687308	1685816	1686053	1687658	1687801	1557	4,1,10	14,0,15	2,10,3	11,6,12	337	205	0.8982970372543319	1.0	0.148,1.0,0.289	0.1,0.503,0.132	0.234
1559	gene:Solyc06g007700.2	NA	6	-	1686152	1686205	1687120	1687308	1685816	1686053	1687658	1687801	1559	4,1,10	2,4,4	2,10,3	5,1,3	337	202	0.8283042593672804	1.0	0.545,0.13,0.6	0.193,0.857,0.375	-0.05
1562	gene:Solyc04g071180.2	NA	4	+	58122661	58122729	58122729	58122745	58122521	58122566	58123256	58123354	1562	0,0,0	0,1,4	2,0,0	1,0,0	217	165	1	1.0	NA,0.0,0.0	0.603,NA,NA	-0.603
1564	gene:Solyc12g100360.1	NA	12	+	67140877	67141034	67141320	67141498	67139859	67139997	67141892	67142129	1564	2,0,3	0,4,2	0,0,4	0,0,2	306	327	0.7916940855135901	1.0	1.0,0.0,0.616	NA,NA,0.681	-0.142
1569	gene:Solyc12g100360.1	NA	12	+	67140877	67141034	67141375	67141467	67139859	67139997	67141892	67142129	1569	2,0,3	1,0,0	0,0,4	1,3,2	306	241	1	1.0	0.612,NA,1.0	0.0,0.0,0.612	0.602
1570	gene:Solyc09g074880.2	NA	9	+	66693389	66693399	66693399	66693557	66693021	66693253	66693965	66694154	1570	1,0,0	6,1,3	0,0,0	6,9,0	159	307	1	1.0	0.243,0.0,0.0	0.0,0.0,NA	0.081
1572	gene:Solyc11g011850.1	NA	11	-	4802198	4802373	4804748	4804823	4801868	4802100	4804983	4805538	1572	1,1,0	17,5,16	0,0,0	14,7,10	224	324	1	1.0	0.078,0.224,0.0	0.0,0.0,0.0	0.101
1573	gene:Solyc11g011850.1	NA	11	-	4802199	4802373	4804748	4804823	4801868	4802100	4804983	4805538	1573	1,1,0	24,7,23	0,0,0	17,9,12	224	323	1	1.0	0.057,0.171,0.0	0.0,0.0,0.0	0.076
1574	gene:Solyc11g011850.1	NA	11	-	4802230	4802373	4804748	4804823	4801868	4802100	4804983	4805538	1574	1,1,0	13,2,4	0,0,0	9,6,4	224	292	1	1.0	0.091,0.395,0.0	0.0,0.0,0.0	0.162
1579	gene:Solyc10g083960.1	NA	10	+	63659237	63659334	63659886	63659953	63658145	63658403	63660221	63660302	1579	27,15,31	8,11,9	6,4,15	3,4,3	246	216	0.7570903712981526	1.0	0.748,0.545,0.752	0.637,0.468,0.814	0.042
1580	gene:Solyc10g083960.1	NA	10	+	63659237	63659334	63659886	63659937	63658145	63658403	63660221	63660302	1580	27,15,31	31,33,39	6,4,15	11,8,15	246	200	0.9087433225505092	1.0	0.415,0.27,0.393	0.307,0.289,0.448	0.011
1591	gene:Solyc01g111880.2	NA	1	-	98046814	98046914	98047110	98047165	98046326	98046493	98047545	98047596	1591	2,0,0	6,4,5	1,0,0	2,2,0	204	249	1	1.0	0.289,0.0,0.0	0.379,0.0,NA	-0.093
1594	gene:Solyc12g021290.1	NA	12	-	15379212	15379321	15380232	15380316	15378704	15378839	15382783	15382842	1594	0,0,0	250,179,271	0,0,1	215,192,273	233	258	1	1.0	0.0,0.0,0.0	0.0,0.0,0.004	-0.001
1596	gene:Solyc03g006070.2	NA	3	-	757318	757353	757780	757830	757155	757225	758495	758683	1596	3,0,1	8,5,7	0,4,0	11,6,5	199	184	0.6299970801467065	1.0	0.257,0.0,0.117	0.0,0.381,0.0	-0.002
1600	gene:Solyc09g010280.2	NA	9	-	3649589	3649626	3649960	3650014	3649169	3649298	3650437	3650587	1600	0,0,0	0,3,0	2,0,0	0,0,0	203	186	1	1.0	NA,0.0,NA	1.0,NA,NA	-1.0
1601	gene:Solyc01g067070.2	NA	1	+	75408466	75408574	75409054	75409149	75408194	75408347	75409234	75409378	1601	0,1,0	0,0,1	0,3,0	0,0,4	257	244	1	1.0	NA,1.0,0.0	NA,1.0,0.0	0.0
1626	gene:Solyc01g111130.2	NA	1	-	97502569	97502697	97503415	97503543	97502007	97502478	97504776	97505146	1626	4,2,0	66,58,71	0,0,1	16,17,20	277	277	0.6105078305831466	1.0	0.057,0.033,0.0	0.0,0.0,0.048	0.014
1629	gene:Solyc09g065860.2	NA	9	-	64126832	64126962	64127287	64127365	64126663	64126741	64128625	64128669	1629	0,0,7	2,7,2	0,0,0	1,5,0	227	279	1	1.0	0.0,0.0,0.811	0.0,0.0,NA	0.27
1630	gene:Solyc09g065860.2	NA	9	-	64126832	64126875	64127287	64127365	64126663	64126741	64128625	64128669	1630	0,0,7	1,2,4	0,0,0	0,3,0	227	192	1	1.0	0.0,0.0,0.597	NA,0.0,NA	0.199
1631	gene:Solyc09g065860.2	NA	9	-	64126832	64127073	64127287	64127365	64126663	64126741	64128625	64128669	1631	0,0,7	4,8,5	0,0,0	2,7,0	227	390	1	1.0	0.0,0.0,0.706	0.0,0.0,NA	0.235
1633	gene:Solyc12g035500.1	NA	12	-	57604534	57604594	57606383	57606471	57604264	57604383	57607215	57607312	1633	1,0,0	23,7,9	0,0,0	5,3,0	237	209	1	1.0	0.037,0.0,0.0	0.0,0.0,NA	0.012
1635	gene:Solyc02g005350.2	NA	2	-	8038670	8038786	8039461	8039523	8037966	8038335	8040664	8040788	1635	90,51,58	0,0,0	51,33,52	1,0,1	211	265	1	1.0	1.0,1.0,1.0	0.985,1.0,0.985	0.01
1638	gene:Solyc02g005350.2	NA	2	-	8038669	8038786	8039461	8039523	8037966	8038335	8040664	8040788	1638	90,51,58	0,0,0	51,33,52	3,0,0	211	266	1	1.0	1.0,1.0,1.0	0.955,1.0,1.0	0.015
1639	gene:Solyc08g076420.2	NA	8	-	60434181	60435425	60435829	60435948	60433487	60433729	60437335	60437672	1639	879,519,616	8590,5498,8220	752,368,399	6689,4495,5140	268	1393	0.9554054057077874	1.0	0.347,0.329,0.28	0.369,0.299,0.287	0.0
1643	gene:Solyc08g076420.2	NA	8	-	60435829	60435948	60437335	60437479	60434181	60435425	60437669	60437672	1643	0,2,1	493,281,303	0,0,0	224,177,172	293	268	1	1.0	0.0,0.006,0.003	0.0,0.0,0.0	0.003
1646	gene:Solyc09g008520.2	NA	9	-	2007573	2007629	2007629	2007655	2007321	2007488	2007773	2007833	1646	4,1,3	0,0,1	0,0,1	0,0,0	175	205	0.7211599019349629	1.0	1.0,1.0,0.778	NA,NA,1.0	-0.074
1647	gene:Solyc09g008520.2	NA	9	-	2007573	2007629	2007629	2007660	2007321	2007488	2007773	2007833	1647	10,11,10	0,0,1	6,0,2	0,0,0	180	205	1	1.0	1.0,1.0,0.919	1.0,NA,1.0	-0.027
1650	gene:Solyc02g063450.2	NA	2	-	35543729	35543885	35544620	35544707	35543359	35543644	35545111	35545650	1650	4,0,4	3448,2183,2622	0,0,0	2020,1302,1732	236	305	1	1.0	0.001,0.0,0.002	0.0,0.0,0.0	0.001
1652	gene:Solyc02g063450.2	NA	2	-	35543725	35543885	35544620	35544707	35543359	35543644	35545111	35545650	1652	4,0,4	225,142,109	0,0,0	88,68,52	236	309	0.6432360121476388	1.0	0.023,0.0,0.046	0.0,0.0,0.0	0.023
1654	gene:Solyc12g036300.1	NA	12	-	52639409	52639478	52642682	52642723	52638258	52638361	52644530	52644590	1654	4,6,0	0,0,1	2,2,0	0,0,0	190	218	1	1.0	1.0,1.0,0.0	1.0,1.0,NA	-0.333
1656	gene:Solyc12g036300.1	NA	12	-	52637882	52637980	52638091	52638175	52637092	52637669	52638258	52638361	1656	1,0,0	2,10,0	0,1,0	1,0,2	233	247	1	1.0	0.346,0.0,NA	0.0,1.0,0.0	-0.16
1657	gene:Solyc01g102680.2	NA	1	+	91418234	91418396	91418466	91418557	91417446	91417518	91419176	91419248	1657	285,158,123	3,0,0	49,74,53	0,1,0	311	240	1	1.0	0.987,1.0,1.0	1.0,0.983,1.0	0.001
1659	gene:Solyc01g102680.2	NA	1	+	91418234	91418396	91418466	91418541	91417446	91417518	91419176	91419248	1659	285,158,123	77,34,35	49,74,53	13,7,26	311	224	0.6890647488973376	1.0	0.727,0.77,0.717	0.731,0.884,0.595	0.001
1660	gene:Solyc01g102680.2	NA	1	+	91418234	91418396	91418466	91418522	91417446	91417518	91419176	91419248	1660	285,158,123	1,0,0	49,74,53	0,0,0	311	205	1	1.0	0.995,1.0,1.0	1.0,1.0,1.0	-0.002
1667	gene:Solyc01g086750.2	NA	1	-	81706761	81706902	81707097	81707206	81705909	81706032	81707594	81707713	1667	96,65,98	265,156,212	106,69,89	260,166,212	258	290	0.7386028122357338	1.0	0.289,0.319,0.342	0.314,0.318,0.321	-0.001
1669	gene:Solyc11g030380.1	NA	11	-	21600015	21600124	21601637	21601662	21599437	21599519	21602636	21602848	1669	0,0,2	179,120,197	0,0,1	118,53,153	174	258	1	1.0	0.0,0.0,0.015	0.0,0.0,0.01	0.002
1672	gene:Solyc04g048950.2	NA	4	+	38694085	38694220	38695462	38695531	38691826	38692065	38696371	38696558	1672	2,1,0	126,78,93	2,1,0	81,58,73	284	218	1	1.0	0.012,0.01,0.0	0.019,0.013,0.0	-0.003
1673	gene:Solyc04g048950.2	NA	4	+	38694042	38694220	38695462	38695531	38691826	38692065	38696371	38696558	1673	219,159,207	126,78,93	187,77,164	81,58,73	327	218	0.9840550566825585	1.0	0.537,0.576,0.597	0.606,0.47,0.6	0.011
1674	gene:Solyc04g048950.2	NA	4	+	38695462	38695531	38696371	38696547	38694154	38694220	38697037	38697204	1674	153,73,131	33,21,40	103,57,111	22,24,23	218	325	0.8483217175389824	1.0	0.874,0.838,0.83	0.875,0.78,0.878	0.003
1676	gene:Solyc04g048950.2	NA	4	+	38694154	38694220	38695462	38695531	38691826	38692065	38696371	38696558	1676	0,1,0	126,78,93	0,0,0	81,58,73	215	218	1	1.0	0.0,0.013,0.0	0.0,0.0,0.0	0.004
1681	gene:Solyc03g123920.2	NA	3	-	70618400	70618579	70620341	70621232	70616048	70616204	70621308	70621449	1681	699,556,584	3,0,1	436,358,343	0,4,0	1040	328	1	1.0	0.987,1.0,0.995	1.0,0.966,1.0	0.005
1692	gene:Solyc04g017610.2	NA	4	+	7578053	7578059	7578059	7578127	7577906	7577977	7583296	7583454	1692	0,1,1	2,4,3	0,0,1	0,6,3	155	217	1	1.0	0.0,0.259,0.318	NA,0.0,0.318	0.033
1693	gene:Solyc04g017610.2	NA	4	+	7583996	7584156	7584619	7584701	7583296	7583454	7584819	7585025	1693	112,73,153	3,3,1	42,42,47	0,2,2	309	231	0.6938913100724007	1.0	0.965,0.948,0.991	1.0,0.94,0.946	0.006
1694	gene:Solyc04g017610.2	NA	4	+	7583996	7584156	7584619	7584689	7583296	7583454	7584819	7585025	1694	112,73,153	3,3,5	42,42,47	2,1,2	309	219	0.78795106795003	1.0	0.964,0.945,0.956	0.937,0.967,0.943	0.006
16	gene:Solyc06g084160.2	NA	6	+	49374207	49374291	49374513	49374634	49373255	49373402	49374713	49374992	16	6,5,10	18,8,25	12,14,1	25,16,25	233	270	0.7271644877641378	1.0	0.279,0.42,0.317	0.357,0.503,0.044	0.037
1703	gene:Solyc06g062660.2	NA	6	-	39549719	39549806	39550605	39550707	39548134	39548223	39550793	39550898	1703	1,2,0	53,35,21	0,0,0	31,18,27	251	236	0.9110814242618325	1.0	0.017,0.051,0.0	0.0,0.0,0.0	0.023
1704	gene:Solyc06g062660.2	NA	6	-	39549719	39549915	39550605	39550707	39548134	39548223	39550793	39550898	1704	1,2,0	320,147,203	0,0,0	191,144,148	251	345	1	1.0	0.004,0.018,0.0	0.0,0.0,0.0	0.007
1707	gene:Solyc04g078510.2	NA	4	+	63234153	63234222	63234222	63234276	63231475	63231920	63234495	63234676	1707	1,0,0	4,2,5	0,0,0	8,4,4	218	203	1	1.0	0.189,0.0,0.0	0.0,0.0,0.0	0.063
1708	gene:Solyc03g062890.2	NA	3	-	32412438	32412498	32412498	32412540	32411285	32411381	32412617	32412787	1708	30,6,15	186,136,261	23,13,13	233,96,232	191	209	0.8373086240749942	1.0	0.15,0.046,0.059	0.097,0.129,0.058	-0.01
1710	gene:Solyc07g018290.2	NA	7	-	10026688	10026777	10026893	10026902	10026262	10026336	10027419	10027502	1710	0,0,0	11,8,11	2,0,0	6,11,9	158	238	1	1.0	0.0,0.0,0.0	0.334,0.0,0.0	-0.111
1712	gene:Solyc07g017900.2	NA	7	-	8286006	8286207	8289750	8289836	8284452	8284546	8290234	8290375	1712	0,0,0	1,3,7	0,0,2	5,5,8	235	350	1	1.0	0.0,0.0,0.0	0.0,0.0,0.271	-0.09
1713	gene:Solyc11g012900.1	NA	11	-	5685619	5685719	5687380	5687444	5684908	5685072	5690117	5690254	1713	0,0,0	184,129,170	0,2,0	131,126,117	213	249	1	1.0	0.0,0.0,0.0	0.0,0.018,0.0	-0.006
1719	gene:Solyc03g045050.2	NA	3	+	11417588	11417671	11417974	11418047	11416203	11416398	11419414	11419624	1719	0,0,0	2,1,3	0,0,2	6,2,0	232	222	1	1.0	0.0,0.0,0.0	0.0,0.0,1.0	-0.333
1720	gene:Solyc01g090230.2	NA	1	-	83883997	83884097	83888663	83888740	83878091	83878131	83888859	83888926	1720	3,4,2	375,229,280	1,0,0	269,173,193	226	249	1	1.0	0.009,0.019,0.008	0.004,0.0,0.0	0.011
1726	gene:Solyc01g090230.2	NA	1	-	83878069	83878131	83883997	83884081	83877936	83877979	83888859	83888926	1726	0,0,0	131,98,109	2,0,0	144,112,156	233	211	1	1.0	0.0,0.0,0.0	0.012,0.0,0.0	-0.004
1729	gene:Solyc12g005870.1	NA	12	+	509264	509306	509903	509986	509004	509090	510629	510713	1729	10,13,1	0,0,0	9,4,4	0,0,2	191	232	1	1.0	1.0,1.0,1.0	1.0,1.0,0.708	0.097
1730	gene:Solyc05g005620.2	NA	5	-	437775	437841	438138	438181	437501	437646	439017	439585	1730	1,0,0	2,4,8	0,0,1	2,2,3	192	215	1	1.0	0.359,0.0,0.0	0.0,0.0,0.272	0.029
1731	gene:Solyc05g005620.2	NA	5	-	437775	437841	438138	438178	437501	437646	439017	439585	1731	2,2,3	2,4,8	0,1,1	2,2,3	189	215	1	1.0	0.532,0.363,0.299	0.0,0.363,0.275	0.185
1734	gene:Solyc05g005620.2	NA	5	-	438138	438181	438412	438498	437501	437646	439017	439585	1734	99,68,155	1,0,0	48,25,26	0,0,1	235	192	1	1.0	0.988,1.0,1.0	1.0,1.0,0.955	0.011
1735	gene:Solyc05g005620.2	NA	5	-	438138	438181	438412	438472	437392	437646	439017	439585	1735	4,0,3	1,0,0	4,3,0	0,0,1	209	192	1	1.0	0.786,NA,1.0	1.0,1.0,0.0	0.226
1736	gene:Solyc05g005620.2	NA	5	-	438138	438178	438412	438498	437501	437646	439017	439585	1736	99,68,155	2,2,3	48,25,26	0,1,1	235	189	1	1.0	0.975,0.965,0.977	1.0,0.953,0.954	0.003
1739	gene:Solyc06g060540.2	NA	6	+	38556515	38556639	38557017	38557132	38554507	38554519	38557230	38557334	1739	3,1,2	0,0,1	5,6,9	1,0,0	273	264	1	1.0	1.0,1.0,0.659	0.829,1.0,1.0	-0.057
1742	gene:Solyc12g009390.1	NA	12	-	2675752	2676081	2676395	2676492	2675189	2675305	2677494	2677590	1742	0,1,0	48,30,42	2,0,0	76,39,52	246	478	1	1.0	0.0,0.061,0.0	0.049,0.0,0.0	0.004
1746	gene:Solyc09g018830.2	NA	9	+	17564753	17564811	17564876	17565058	17564554	17564686	17565213	17565330	1746	30,13,18	99,83,74	14,13,11	65,57,47	207	331	0.6849188794797708	1.0	0.326,0.2,0.28	0.256,0.267,0.272	0.004
1757	gene:Solyc04g076570.2	NA	4	-	61474661	61474707	61474707	61474833	61474187	61474582	61475496	61475620	1757	31,21,27	1,0,0	32,27,35	1,1,0	275	195	1	1.0	0.956,1.0,1.0	0.958,0.95,1.0	0.016
1763	gene:Solyc03g118980.2	NA	3	-	67721277	67721309	67722830	67723047	67721125	67721190	67723356	67723507	1763	19,2,11	0,0,1	4,2,2	4,0,0	366	181	1	1.0	1.0,1.0,0.845	0.331,1.0,1.0	0.171
1768	gene:Solyc12g007170.1	NA	12	+	1610260	1610355	1610980	1611155	1608269	1608572	1611518	1611640	1768	0,0,0	377,284,289	3,2,1	277,206,224	244	324	1	1.0	0.0,0.0,0.0	0.014,0.013,0.006	-0.011
1771	gene:Solyc11g069430.1	NA	11	-	54012209	54012329	54012457	54012509	54011292	54011547	54013650	54013963	1771	8337,5671,6581	15,6,15	4199,2708,3922	6,7,6	201	269	1	1.0	0.999,0.999,0.998	0.999,0.998,0.999	0.0
1776	gene:Solyc06g082890.2	NA	6	-	48523137	48523196	48523196	48523277	48522778	48523016	48523887	48523987	1776	62,44,74	2,0,0	71,44,68	0,0,0	230	208	1	1.0	0.966,1.0,1.0	1.0,1.0,1.0	-0.011
1777	gene:Solyc05g050390.2	NA	5	-	60509366	60509415	60509415	60509434	60508900	60509059	60510200	60510325	1777	1,0,0	190,123,161	0,0,0	112,85,80	168	198	1	1.0	0.006,0.0,0.0	0.0,0.0,0.0	0.002
1778	gene:Solyc01g108100.2	NA	1	+	95460605	95460683	95461185	95461246	95460333	95460519	95461742	95462016	1778	1,0,0	5,3,8	0,0,0	4,0,3	227	210	1	1.0	0.156,0.0,0.0	0.0,NA,0.0	0.052
1779	gene:Solyc01g108100.2	NA	1	+	95460605	95460683	95461175	95461246	95460333	95460519	95461742	95462016	1779	1,0,0	4,4,13	0,0,0	4,0,3	227	220	1	1.0	0.195,0.0,0.0	0.0,NA,0.0	0.065
1780	gene:Solyc01g108100.2	NA	1	+	95460605	95460683	95461169	95461246	95460333	95460519	95461742	95462016	1780	1,0,0	15,10,28	0,0,0	8,1,7	227	226	1	1.0	0.062,0.0,0.0	0.0,0.0,0.0	0.021
1782	gene:Solyc05g053930.2	NA	5	+	63955786	63955888	63955899	63955999	63955543	63955679	63956069	63956193	1782	3,1,0	0,1,0	1,2,0	0,1,0	251	249	1	1.0	1.0,0.498,NA	1.0,0.665,NA	-0.084
1784	gene:Solyc05g053930.2	NA	5	+	63955790	63955888	63955899	63955999	63955543	63955679	63956069	63956193	1784	64,38,43	0,1,0	81,33,76	0,1,0	247	249	1	1.0	1.0,0.975,1.0	1.0,0.971,1.0	0.001
1794	gene:Solyc02g090110.2	NA	2	-	51731798	51731944	51732229	51732282	51731514	51731589	51734647	51735435	1794	2,0,0	2,5,2	0,0,0	8,0,14	202	295	0.8699437629926781	1.0	0.594,0.0,0.0	0.0,NA,0.0	0.198
1797	gene:Solyc10g045540.1	NA	10	+	34550557	34550704	34557468	34557591	34549919	34550002	34561244	34561427	1797	97,82,96	44,38,37	101,77,78	35,49,28	296	272	0.9906914548164466	1.0	0.67,0.665,0.705	0.726,0.591,0.719	0.001
17	gene:Solyc06g084160.2	NA	6	+	49374207	49374291	49374513	49374636	49373255	49373402	49374713	49374992	17	6,5,10	18,8,24	12,14,1	25,17,25	233	272	0.7870109523111678	1.0	0.28,0.422,0.327	0.359,0.49,0.045	0.045
1810	gene:Solyc01g096710.2	NA	1	-	87730242	87730319	87730756	87730882	87728267	87728375	87731292	87731386	1810	13,23,18	1,0,0	26,24,11	0,0,2	275	226	1	1.0	0.914,1.0,1.0	1.0,1.0,0.819	0.032
1811	gene:Solyc01g096710.2	NA	1	-	87730242	87730319	87730791	87730882	87728267	87728375	87731292	87731386	1811	10,11,15	1,0,0	12,14,9	0,0,2	240	226	1	1.0	0.904,1.0,1.0	1.0,1.0,0.809	0.032
1813	gene:Solyc01g096710.2	NA	1	-	87730030	87730096	87730242	87730319	87728267	87728375	87731292	87731386	1813	1,0,0	46,24,50	0,0,2	48,21,21	226	215	1	1.0	0.02,0.0,0.0	0.0,0.0,0.083	-0.021
1817	gene:Solyc11g011480.1	NA	11	-	4530139	4530215	4530389	4530472	4529929	4530001	4530570	4530690	1817	0,0,3	0,1,0	0,1,1	0,0,1	232	225	1	1.0	NA,0.0,1.0	NA,1.0,0.492	-0.246
1819	gene:Solyc08g076140.2	NA	8	+	60172455	60172563	60173155	60173383	60169953	60170340	60174051	60174174	1819	1,0,1	179,127,150	0,0,1	190,142,163	257	377	1	1.0	0.008,0.0,0.01	0.0,0.0,0.009	0.003
1821	gene:Solyc10g078960.1	NA	10	-	60600200	60600288	60600687	60600725	60599441	60599699	60601133	60601370	1821	0,0,0	0,3,0	9,0,0	3,0,4	187	237	1	1.0	NA,0.0,NA	0.792,NA,0.0	-0.396
1823	gene:Solyc07g043460.2	NA	7	+	57247436	57247502	57247553	57247633	57246994	57247328	57247700	57247948	1823	0,0,0	67,24,36	2,0,1	63,58,50	215	229	1	1.0	0.0,0.0,0.0	0.033,0.0,0.021	-0.018
1831	gene:Solyc08g079490.2	NA	8	-	63001677	63001774	63001825	63001899	63001519	63001584	63002094	63002177	1831	0,0,2	5,2,3	0,0,2	14,7,11	223	246	1	1.0	0.0,0.0,0.424	0.0,0.0,0.167	0.086
1833	gene:Solyc01g103100.2	NA	1	+	91770224	91770322	91771786	91771802	91768677	91768901	91771895	91772089	1833	29,30,46	0,0,0	45,23,33	0,0,4	247	165	0.7182459523971687	1.0	1.0,1.0,1.0	1.0,1.0,0.846	0.051
1835	gene:Solyc04g056270.2	NA	4	-	53929952	53930128	53930147	53930185	53929300	53929508	53930263	53930306	1835	0,0,0	11,3,6	0,2,0	8,7,3	187	325	1	1.0	0.0,0.0,0.0	0.0,0.332,0.0	-0.111
1836	gene:Solyc01g087310.2	NA	1	-	82244708	82244783	82245898	82245973	82244287	82244362	82246317	82246392	1836	1,2,1	17,11,12	1,0,1	3,6,3	224	224	1	1.0	0.056,0.154,0.077	0.25,0.0,0.25	-0.071
1838	gene:Solyc04g076830.2	NA	4	-	61706862	61707060	61707702	61707761	61706603	61706711	61709090	61709236	1838	1,0,2	116,164,234	0,1,0	181,117,89	208	347	1	1.0	0.014,0.0,0.014	0.0,0.014,0.0	0.005
1846	gene:Solyc04g076830.2	NA	4	-	61706862	61706924	61707702	61707761	61706603	61706711	61709090	61709236	1846	1,0,2	282,326,475	0,1,0	369,269,228	208	211	1	1.0	0.004,0.0,0.004	0.0,0.004,0.0	0.001
1850	gene:Solyc04g076830.2	NA	4	-	61706862	61706955	61707702	61707761	61706600	61706711	61709090	61709236	1850	1,0,2	116,164,235	0,1,0	178,117,87	208	242	1	1.0	0.01,0.0,0.01	0.0,0.01,0.0	0.003
1857	gene:Solyc04g076830.2	NA	4	-	61707004	61707060	61707702	61707761	61706862	61706924	61709090	61709236	1857	198,132,228	11,14,13	130,84,106	14,4,6	208	205	0.8735803769448095	1.0	0.947,0.903,0.945	0.901,0.954,0.946	-0.002
1858	gene:Solyc04g076830.2	NA	4	-	61707004	61707060	61707702	61707728	61706862	61706924	61709090	61709236	1858	59,40,68	11,14,13	47,21,28	14,4,6	175	205	0.8058167337355865	1.0	0.863,0.77,0.86	0.797,0.86,0.845	-0.003
1859	gene:Solyc04g076830.2	NA	4	-	61707004	61707060	61707702	61707748	61706862	61706924	61709090	61709236	1859	76,44,85	11,14,13	54,30,42	14,4,6	195	205	0.8799237566170701	1.0	0.879,0.768,0.873	0.802,0.887,0.88	-0.016
1860	gene:Solyc04g076830.2	NA	4	-	61707004	61707060	61707702	61707759	61706862	61706924	61709090	61709236	1860	75,47,97	11,14,13	63,39,47	14,4,6	206	205	0.6065085121666529	1.0	0.872,0.77,0.881	0.817,0.907,0.886	-0.029
1868	gene:Solyc04g082400.2	NA	4	-	66075032	66075152	66075650	66075859	66074495	66074712	66076388	66076522	1868	1,0,2	133,55,64	0,0,0	42,35,38	358	269	1	1.0	0.006,0.0,0.023	0.0,0.0,0.0	0.01
1875	gene:Solyc11g073050.1	NA	11	+	56165829	56165875	56166077	56166268	56164983	56165056	56167161	56167234	1875	0,4,4	7,1,0	0,0,0	0,1,4	195	340	1	1.0	0.0,0.875,1.0	NA,0.0,0.0	0.625
1876	gene:Solyc11g073050.1	NA	11	+	56165806	56165875	56166077	56166268	56164983	56165056	56167161	56167234	1876	0,5,0	7,1,0	2,3,0	0,1,4	218	340	1	1.0	0.0,0.886,NA	1.0,0.824,0.0	-0.165
1883	gene:Solyc08g008590.2	NA	8	+	2963403	2963454	2964897	2965042	2962909	2963012	2966465	2966532	1883	0,0,0	0,0,1	0,2,0	8,4,4	200	294	1	1.0	NA,NA,0.0	0.0,0.424,0.0	-0.141
1885	gene:Solyc11g072970.1	NA	11	-	56118457	56118516	56119416	56119499	56117176	56117325	56119747	56119804	1885	120,77,111	37,17,24	102,48,78	14,18,24	232	208	0.9160161771938475	1.0	0.744,0.802,0.806	0.867,0.705,0.744	0.012
1891	gene:Solyc11g072970.1	NA	11	-	56119416	56119499	56119747	56119804	56118457	56118516	56120379	56120454	1891	34,15,41	55,52,79	32,8,18	40,26,63	206	232	0.6177049338442454	1.0	0.41,0.245,0.369	0.474,0.257,0.243	0.017
1894	gene:Solyc11g072970.1	NA	11	-	56119416	56119499	56120379	56120447	56118457	56118516	56120535	56120616	1894	3,0,0	55,52,74	0,0,1	40,23,61	217	232	1	1.0	0.055,0.0,0.0	0.0,0.0,0.017	0.013
1897	gene:Solyc11g072970.1	NA	11	-	56119747	56119804	56120379	56120447	56119416	56119499	56120535	56120616	1897	3,0,1	116,65,97	2,3,1	78,56,61	217	206	0.6887281816635992	1.0	0.024,0.0,0.01	0.024,0.048,0.015	-0.018
1899	gene:Solyc11g072970.1	NA	11	-	56119747	56119804	56120379	56120454	56118457	56118516	56120535	56120616	1899	55,21,57	10,3,7	50,33,29	5,7,4	224	206	0.7342264468412133	1.0	0.835,0.866,0.882	0.902,0.813,0.87	-0.001
18	gene:Solyc06g084160.2	NA	6	+	49374240	49374291	49374505	49374630	49373255	49373402	49374713	49374992	18	0,0,3	332,172,308	1,0,0	267,166,208	200	274	1	1.0	0.0,0.0,0.013	0.005,0.0,0.0	0.003
1900	gene:Solyc11g072970.1	NA	11	-	56119747	56119804	56120379	56120447	56118457	56118516	56120535	56120616	1900	3,0,0	10,3,7	0,0,1	5,7,4	217	206	1	1.0	0.222,0.0,0.0	0.0,0.0,0.192	0.01
1906	gene:Solyc05g014050.2	NA	5	-	7619933	7619990	7620140	7620215	7619732	7619806	7620376	7620487	1906	47,30,40	1,0,0	31,20,29	0,0,0	224	206	1	1.0	0.977,1.0,1.0	1.0,1.0,1.0	-0.008
1907	gene:Solyc05g014050.2	NA	5	-	7619929	7619990	7620140	7620211	7619732	7619806	7620376	7620487	1907	1,0,0	13,15,32	0,0,0	19,13,18	220	210	1	1.0	0.068,0.0,0.0	0.0,0.0,0.0	0.023
1920	gene:Solyc01g110040.2	NA	1	-	96849235	96849337	96849687	96849754	96830697	96849154	96850549	96850619	1920	0,0,2	2,0,3	0,0,0	1,0,0	216	251	1	1.0	0.0,NA,0.437	0.0,NA,NA	0.218
1923	gene:Solyc03g025270.2	NA	3	-	2707481	2707514	2707514	2707541	2707212	2707400	2707675	2707754	1923	0,2,1	0,0,0	10,1,0	1,0,0	176	182	1	1.0	NA,1.0,1.0	0.912,1.0,NA	0.044
1925	gene:Solyc03g097460.2	NA	3	-	59795820	59796480	59797425	59797668	59795659	59795732	59798619	59798737	1925	84,36,41	319,186,272	19,8,14	75,54,50	392	809	0.6988519265190174	1.0	0.352,0.285,0.237	0.343,0.234,0.366	-0.023
1926	gene:Solyc03g110940.2	NA	3	+	61665030	61665150	61666731	61666918	61663785	61663914	61667061	61667170	1926	7,2,3	2,5,5	1,0,1	6,2,2	269	336	1	1.0	0.814,0.333,0.428	0.172,0.0,0.384	0.34
1927	gene:Solyc03g110940.2	NA	3	+	61665030	61665150	61666731	61666967	61663785	61663914	61667061	61667170	1927	7,2,3	5,5,7	1,0,1	8,5,4	269	385	1	1.0	0.667,0.364,0.38	0.152,0.0,0.264	0.332
1928	gene:Solyc03g110940.2	NA	3	+	61665030	61665150	61666731	61666842	61663785	61663914	61667061	61667170	1928	7,2,3	40,38,37	1,0,1	33,26,29	269	260	1	1.0	0.145,0.048,0.073	0.028,0.0,0.032	0.069
1935	gene:Solyc11g013400.1	NA	11	+	6414684	6414893	6414938	6415027	6409787	6409882	6415105	6415189	1935	107,65,77	0,0,0	58,66,68	0,2,0	358	238	1	1.0	1.0,1.0,1.0	1.0,0.956,1.0	0.015
1937	gene:Solyc11g013400.1	NA	11	+	6414690	6414893	6414938	6415027	6409787	6409882	6415105	6415189	1937	3,0,0	0,0,0	0,2,0	0,2,0	352	238	1	1.0	1.0,NA,NA	NA,0.403,NA	0.597
1938	gene:Solyc11g013400.1	NA	11	+	6414690	6414893	6414938	6414986	6409787	6409882	6415105	6415189	1938	3,0,0	45,34,38	0,2,0	8,17,15	352	197	1	1.0	0.036,0.0,0.0	0.0,0.062,0.0	-0.009
1939	gene:Solyc03g006680.2	NA	3	+	1256716	1256782	1257360	1257407	1252981	1253809	1257480	1257852	1939	0,0,0	2,0,0	0,2,0	0,0,0	215	196	1	1.0	0.0,NA,NA	NA,1.0,NA	-1.0
1942	gene:Solyc06g060810.2	NA	6	-	38842684	38842743	38843678	38843771	38842472	38842564	38843847	38843907	1942	0,2,0	43,28,44	0,0,0	15,19,22	242	208	1	1.0	0.0,0.058,0.0	0.0,0.0,0.0	0.019
1946	gene:Solyc06g060810.2	NA	6	-	38842719	38842743	38843678	38843771	38842472	38842564	38843847	38843907	1946	0,2,0	16,14,16	0,0,0	9,7,10	242	173	1	1.0	0.0,0.093,0.0	0.0,0.0,0.0	0.031
1947	gene:Solyc06g060810.2	NA	6	-	38842661	38842743	38843678	38843771	38842472	38842564	38843847	38843895	1947	0,2,0	47,34,49	0,0,0	20,20,29	242	231	1	1.0	0.0,0.053,0.0	0.0,0.0,0.0	0.018
1952	gene:Solyc08g074360.2	NA	8	-	58482951	58483016	58483421	58483492	58482736	58482781	58484212	58484273	1952	40,20,20	16,8,11	27,19,19	5,11,14	220	214	0.6844671543856982	1.0	0.709,0.709,0.639	0.84,0.627,0.569	0.007
1954	gene:Solyc07g065850.2	NA	7	+	67448798	67449041	67449772	67449835	67447087	67447553	67449930	67450198	1954	4,2,1	0,0,0	4,8,6	2,0,0	392	212	1	1.0	1.0,1.0,1.0	0.52,1.0,1.0	0.16
1958	gene:Solyc04g082600.2	NA	4	-	66231435	66231597	66232611	66232863	66230131	66230337	66233484	66233633	1958	379,214,232	4,0,2	219,129,173	2,1,5	401	311	0.8061889827222384	1.0	0.987,1.0,0.989	0.988,0.99,0.964	0.011
1962	gene:Solyc04g082600.2	NA	4	-	66231402	66231597	66232611	66232793	66230131	66230337	66233484	66233633	1962	12,6,16	107,71,131	14,9,8	98,69,88	331	344	0.6415293077574435	1.0	0.104,0.081,0.113	0.129,0.119,0.086	-0.012
1964	gene:Solyc01g107310.2	NA	1	+	94890447	94890478	94890853	94891029	94889966	94890340	94891163	94891400	1964	6,2,3	8,5,6	3,1,1	5,1,4	180	325	0.9306585909216829	1.0	0.575,0.419,0.474	0.52,0.644,0.311	-0.002
1965	gene:Solyc05g049880.2	NA	5	-	59622117	59622171	59625442	59625657	59621978	59622033	59628752	59629012	1965	0,0,2	0,1,0	0,0,2	0,0,0	364	203	1	1.0	NA,0.0,1.0	NA,NA,1.0	-0.5
1966	gene:Solyc01g100360.2	NA	1	-	90417214	90417270	90417429	90417495	90416684	90417062	90417575	90417647	1966	1,0,0	1,0,0	1,0,2	2,0,0	215	205	0.6119307764307718	1.0	0.488,NA,NA	0.323,NA,1.0	-0.173
1968	gene:Solyc01g010080.2	NA	1	+	4808111	4808144	4808645	4808831	4805961	4806279	4808999	4809077	1968	0,0,1	1011,668,558	0,0,0	457,372,493	182	335	1	1.0	0.0,0.0,0.003	0.0,0.0,0.0	0.001
196	gene:Solyc08g076890.2	NA	8	+	60822508	60822577	60822577	60822676	60822352	60822373	60822748	60822769	196	0,5,1	0,0,2	0,2,0	0,0,0	218	248	1	1.0	NA,1.0,0.363	NA,1.0,NA	-0.319
1970	gene:Solyc08g061850.2	NA	8	-	49621044	49621216	49622100	49622241	49620165	49620220	49622333	49622522	1970	1,1,2	956,1038,1170	0,0,0	2012,1545,1731	290	321	1	1.0	0.001,0.001,0.002	0.0,0.0,0.0	0.001
1972	gene:Solyc08g061850.2	NA	8	-	49621044	49621216	49622100	49622247	49620165	49620220	49622333	49622522	1972	2,0,2	956,1038,1170	2,0,0	2012,1545,1731	296	321	1	1.0	0.002,0.0,0.002	0.001,0.0,0.0	0.001
1973	gene:Solyc06g005470.2	NA	6	+	483068	483207	483713	483798	482822	482884	483897	484366	1973	2,0,0	42,35,69	0,0,2	21,26,31	288	234	1	1.0	0.037,0.0,0.0	0.0,0.0,0.05	-0.004
1975	gene:Solyc06g005470.2	NA	6	+	483298	483402	483721	483798	483068	483203	483897	484366	1975	2,0,0	42,37,67	0,0,0	21,28,29	253	226	1	1.0	0.041,0.0,0.0	0.0,0.0,0.0	0.014
1976	gene:Solyc06g005470.2	NA	6	+	483298	483402	483706	483798	483068	483203	483897	484366	1976	2,0,0	43,37,69	0,0,0	21,26,31	253	241	1	1.0	0.042,0.0,0.0	0.0,0.0,0.0	0.014
1977	gene:Solyc06g005470.2	NA	6	+	483298	483402	483707	483798	483068	483203	483897	484366	1977	2,0,0	43,36,69	0,0,0	21,26,31	253	240	1	1.0	0.042,0.0,0.0	0.0,0.0,0.0	0.014
1978	gene:Solyc06g005470.2	NA	6	+	483298	483402	483713	483798	483068	483203	483897	484366	1978	2,0,0	340,309,528	0,0,0	234,177,199	253	234	1	1.0	0.005,0.0,0.0	0.0,0.0,0.0	0.002
1979	gene:Solyc06g005470.2	NA	6	+	483068	483203	483713	483798	482822	482884	483897	484366	1979	26111,21396,42766	42,35,69	13235,11043,13684	21,26,31	284	234	1	1.0	0.998,0.998,0.998	0.998,0.997,0.997	0.001
1980	gene:Solyc06g005470.2	NA	6	+	483131	483203	483713	483798	482822	482884	483897	484366	1980	198328,250590,324276	42,35,69	125458,103183,96245	21,26,31	221	234	1	1.0	1.0,1.0,1.0	1.0,1.0,1.0	0.0
1982	gene:Solyc06g005470.2	NA	6	+	483131	483163	483713	483798	482822	482884	483897	484366	1982	33289,20764,26898	42,35,69	10656,5326,9711	21,26,31	181	234	1	1.0	0.999,0.999,0.998	0.998,0.996,0.998	0.001
1983	gene:Solyc06g005470.2	NA	6	+	483131	483200	483713	483798	482822	482884	483897	484366	1983	71645,52353,80839	42,35,69	30197,15477,23810	21,26,31	218	234	1	1.0	0.999,0.999,0.999	0.999,0.998,0.999	0.0
1988	gene:Solyc06g005470.2	NA	6	+	483131	483207	483713	483798	482822	482884	483897	484366	1988	74671,56285,87276	42,35,69	32749,17180,25820	21,26,31	225	234	1	1.0	0.999,0.999,0.999	0.999,0.999,0.999	0.0
1989	gene:Solyc06g005470.2	NA	6	+	483068	483163	483713	483798	482822	482884	483897	484366	1989	0,0,0	42,35,69	1,0,0	21,26,31	244	234	1	1.0	0.0,0.0,0.0	0.044,0.0,0.0	-0.015
1992	gene:Solyc01g008060.2	NA	1	+	2203006	2203147	2204463	2204815	2202762	2202827	2205479	2205638	1992	135,70,52	313,214,271	72,43,59	209,161,201	290	501	0.6279075439406505	1.0	0.427,0.361,0.249	0.373,0.316,0.336	0.004
1996	gene:Solyc02g094400.2	NA	2	+	54932443	54932497	54932572	54932950	54932073	54932243	54933030	54933227	1996	2,1,2	21778,15288,19499	0,0,0	1048,880,1029	203	527	1	1.0	0.0,0.0,0.0	0.0,0.0,0.0	0.0
2000	gene:Solyc05g007810.2	NA	5	-	2251894	2252141	2252358	2252408	2250598	2251197	2252536	2252564	2000	1,4,2	2,1,0	0,1,1	0,1,0	199	396	1	1.0	0.499,0.888,1.0	NA,0.666,1.0	-0.037
2001	gene:Solyc05g007810.2	NA	5	-	2251949	2252141	2252358	2252408	2250598	2251197	2252536	2252564	2001	1,4,2	0,1,0	0,1,1	1,1,0	199	341	1	1.0	1.0,0.873,1.0	0.0,0.631,1.0	0.414
2002	gene:Solyc07g006270.2	NA	7	+	1062478	1062565	1063495	1063575	1061673	1061682	1063961	1064050	2002	0,0,6	0,0,0	5,0,0	0,1,0	236	229	1	1.0	NA,NA,1.0	1.0,0.0,NA	0.5
2003	gene:Solyc07g006270.2	NA	7	+	1062478	1062565	1063520	1063578	1061673	1061682	1063961	1064050	2003	0,0,6	8,11,13	5,0,0	11,8,3	236	207	0.8747172047275231	1.0	0.0,0.0,0.288	0.285,0.0,0.0	0.001
2004	gene:Solyc07g006270.2	NA	7	+	1062478	1062565	1063445	1063578	1061673	1061682	1063961	1064050	2004	0,0,6	18,16,38	5,0,0	29,11,19	236	282	0.8755407923543819	1.0	0.0,0.0,0.159	0.171,0.0,0.0	-0.004
2005	gene:Solyc07g006270.2	NA	7	+	1062478	1062565	1063447	1063575	1061673	1061682	1063961	1064050	2005	0,0,6	0,1,0	5,0,0	0,1,0	236	277	1	1.0	NA,0.0,1.0	1.0,0.0,NA	0.0
2007	gene:Solyc07g006270.2	NA	7	+	1062478	1062565	1063511	1063578	1061673	1061682	1063961	1064050	2007	0,0,6	4,9,15	5,0,0	13,6,3	236	216	0.8018483613729954	1.0	0.0,0.0,0.268	0.26,0.0,0.0	0.003
2009	gene:Solyc07g006270.2	NA	7	+	1062478	1062565	1063511	1063575	1061673	1061682	1063961	1064050	2009	0,0,6	0,0,0	5,0,0	0,1,0	236	213	1	1.0	NA,NA,1.0	1.0,0.0,NA	0.5
200	gene:Solyc08g076890.2	NA	8	+	60822508	60822577	60822577	60822646	60822352	60822373	60822748	60822769	200	0,5,1	0,0,1	0,2,0	0,0,0	218	218	1	1.0	NA,1.0,0.5	NA,1.0,NA	-0.25
2011	gene:Solyc07g006270.2	NA	7	+	1062478	1062565	1063520	1063575	1061673	1061682	1063961	1064050	2011	0,0,6	0,2,0	5,0,0	0,0,0	236	204	1	1.0	NA,0.0,1.0	1.0,NA,NA	-0.5
2014	gene:Solyc07g006270.2	NA	7	+	1063520	1063578	1063961	1064050	1061673	1061682	1064816	1064898	2014	0,2,0	982,1039,1631	0,0,0	2337,1848,1965	207	238	1	1.0	0.0,0.002,0.0	0.0,0.0,0.0	0.001
2015	gene:Solyc07g006270.2	NA	7	+	1063445	1063578	1063961	1064050	1061673	1061682	1064816	1064898	2015	4,1,2	982,1039,1631	1,0,4	2337,1848,1965	282	238	1	1.0	0.003,0.001,0.001	0.0,0.0,0.002	0.001
2017	gene:Solyc07g006270.2	NA	7	+	1063447	1063578	1063961	1064050	1061673	1061682	1064816	1064898	2017	0,1,0	982,1039,1631	0,0,1	2337,1848,1965	280	238	1	1.0	0.0,0.001,0.0	0.0,0.0,0.0	0.0
2018	gene:Solyc07g006270.2	NA	7	+	1063396	1063578	1063961	1064050	1061673	1061682	1064816	1064898	2018	6,3,3	982,1039,1631	2,1,4	2337,1848,1965	331	238	1	1.0	0.004,0.002,0.001	0.001,0.0,0.001	0.002
201	gene:Solyc08g076890.2	NA	8	+	60822508	60822577	60822577	60822607	60822352	60822373	60822748	60822769	201	0,5,1	0,0,1	0,2,0	0,0,0	218	179	1	1.0	NA,1.0,0.451	NA,1.0,NA	-0.274
2020	gene:Solyc09g066210.2	NA	9	-	64643430	64643677	64644285	64644341	64641005	64641513	64644654	64645806	2020	3,0,5	22,10,26	2,0,0	6,25,12	205	396	1	1.0	0.208,0.0,0.271	0.392,0.0,0.0	0.029
2021	gene:Solyc08g079750.2	NA	8	-	63237335	63237416	63238306	63238345	63236976	63237137	63238438	63238564	2021	1,0,0	3,5,2	0,0,0	0,1,2	188	230	1	1.0	0.29,0.0,0.0	NA,0.0,0.0	0.097
2022	gene:Solyc08g079750.2	NA	8	-	63237335	63237404	63238306	63238345	63236976	63237137	63238438	63238564	2022	1,0,0	3,8,4	0,0,0	0,0,2	188	218	1	1.0	0.279,0.0,0.0	NA,NA,0.0	0.093
2023	gene:Solyc07g052600.2	NA	7	-	61069735	61069801	61070753	61070855	61069451	61069553	61070930	61070987	2023	212,188,255	204,152,189	111,100,116	110,67,106	251	215	0.7740498812770609	1.0	0.471,0.514,0.536	0.464,0.561,0.484	0.004
2028	gene:Solyc06g054550.2	NA	6	-	37299070	37299138	37299175	37299268	37296212	37296285	37299824	37299898	2028	1,2,0	57,56,69	0,0,0	67,47,51	242	217	1	1.0	0.015,0.031,0.0	0.0,0.0,0.0	0.015
2032	gene:Solyc01g068060.2	NA	1	-	77085575	77085615	77086245	77086289	77084624	77084743	77088435	77088488	2032	3,2,9	0,1,0	5,1,1	0,2,0	193	189	1	1.0	1.0,0.662,1.0	1.0,0.329,1.0	0.111
2034	gene:Solyc06g070980.2	NA	6	-	43589797	43589866	43590401	43590427	43589587	43589676	43590545	43590679	2034	3150,2840,5872	0,1,1	2944,1570,1977	0,0,0	175	218	1	1.0	1.0,1.0,1.0	1.0,1.0,1.0	0.0
2038	gene:Solyc04g072880.2	NA	4	+	59836893	59837033	59837033	59837122	59835848	59835926	59837233	59837322	2038	17,29,14	11,4,15	21,17,14	18,5,6	289	238	0.7723411161998144	1.0	0.56,0.857,0.435	0.49,0.737,0.658	-0.011
2040	gene:Solyc04g072910.2	NA	4	-	59885051	59885132	59885199	59885245	59884800	59884881	59886281	59886365	2040	0,0,0	0,0,1	2,0,0	2,0,0	195	230	1	1.0	NA,NA,0.0	0.541,NA,NA	-0.541
2043	gene:Solyc09g007300.1	NA	9	-	897288	897339	898775	898869	896471	896598	898978	899131	2043	3,0,7	0,0,0	1,0,1	0,1,0	243	200	1	1.0	1.0,NA,1.0	1.0,0.0,1.0	0.333
2048	gene:Solyc03g112600.2	NA	3	+	62995142	62995184	62995220	62995290	62994533	62994651	62995382	62995463	2048	2,0,0	51,17,29	0,0,0	24,11,16	191	219	1	1.0	0.043,0.0,0.0	0.0,0.0,0.0	0.014
2049	gene:Solyc01g009380.2	NA	1	+	3576927	3577027	3577184	3577341	3575911	3576015	3577498	3577565	2049	2,12,9	19,19,4	6,3,6	8,13,3	249	306	0.8456769344894053	1.0	0.115,0.437,0.734	0.48,0.221,0.711	-0.042
204	gene:Solyc08g076890.2	NA	8	+	60822508	60822577	60822598	60822625	60822352	60822373	60822748	60822769	204	0,5,1	0,1,0	0,2,0	0,0,0	218	176	0.8775799220896621	1.0	NA,0.801,1.0	NA,1.0,NA	-0.099
2051	gene:Solyc10g080770.1	NA	10	+	61969329	61969440	61971418	61971489	61968588	61968632	61971630	61971816	2051	2,0,0	114,68,104	0,1,0	94,46,74	260	220	1	1.0	0.015,0.0,0.0	0.0,0.018,0.0	-0.001
2056	gene:Solyc01g087190.2	NA	1	-	82125300	82125423	82125606	82125713	82124515	82124607	82125812	82126274	2056	0,0,1	3,1,2	0,0,2	1,0,1	256	272	1	1.0	0.0,0.0,0.347	0.0,NA,0.68	-0.224
2058	gene:Solyc01g087190.2	NA	1	-	82124699	82124788	82125300	82125360	82124515	82124607	82125812	82126274	2058	0,0,1	5,4,0	0,0,0	2,0,1	209	238	1	1.0	0.0,0.0,1.0	0.0,NA,0.0	0.333
2064	gene:Solyc03g096910.2	NA	3	-	59280398	59280514	59281423	59281513	59279695	59279755	59282753	59283003	2064	1,0,0	246,171,167	0,2,0	183,118,186	239	265	1	1.0	0.004,0.0,0.0	0.0,0.018,0.0	-0.005
2069	gene:Solyc05g007020.2	NA	5	-	1610401	1610526	1610655	1610838	1610233	1610313	1612488	1612548	2069	194,136,245	0,1,2	106,89,109	3,0,1	332	274	1	1.0	1.0,0.991,0.99	0.967,1.0,0.989	0.008
2074	gene:Solyc05g007020.2	NA	5	-	1610461	1610526	1610762	1610838	1610233	1610313	1612488	1612548	2074	0,0,2	434,216,359	0,0,0	98,88,120	225	214	1	1.0	0.0,0.0,0.005	0.0,0.0,0.0	0.002
2077	gene:Solyc04g080280.2	NA	4	+	64515437	64515530	64516378	64516614	64514981	64515096	64516707	64516813	2077	8,2,4	9277,5083,8524	1,0,2	2695,1894,2914	242	385	1	1.0	0.001,0.001,0.001	0.001,0.0,0.001	0.0
2079	gene:Solyc04g080280.2	NA	4	+	64515462	64515530	64516378	64516614	64514981	64515096	64516707	64516813	2079	0,3,0	9277,5083,8524	2,0,4	2695,1894,2914	217	385	1	1.0	0.0,0.001,0.0	0.001,0.0,0.002	-0.001
2080	gene:Solyc04g080280.2	NA	4	+	64515462	64515530	64516378	64516512	64514981	64515096	64516707	64516813	2080	0,3,0	2,0,0	2,0,4	0,2,0	217	283	1	1.0	0.0,1.0,NA	1.0,0.0,1.0	-0.167
2081	gene:Solyc04g080280.2	NA	4	+	64516418	64516512	64516523	64516614	64515437	64515530	64516707	64516813	2081	0,1,2	22,10,41	0,1,0	3,4,6	243	240	1	1.0	0.0,0.09,0.046	0.0,0.198,0.0	-0.021
2086	gene:Solyc03g097180.2	NA	3	-	59500792	59500863	59503969	59504071	59500544	59500660	59504160	59504484	2086	186,99,186	0,0,0	198,120,113	0,1,0	251	220	1	1.0	1.0,1.0,1.0	1.0,0.991,1.0	0.003
2087	gene:Solyc03g097180.2	NA	3	-	59500792	59500863	59503969	59504075	59500544	59500660	59504160	59504484	2087	1,0,0	0,0,0	6,5,5	0,1,0	255	220	1	1.0	1.0,NA,NA	1.0,0.812,1.0	0.063
2088	gene:Solyc04g071970.2	NA	4	-	58978915	58978979	58980003	58980075	58978040	58978332	58980431	58981055	2088	15,5,8	0,0,0	5,2,7	0,2,0	221	213	1	1.0	1.0,1.0,1.0	1.0,0.491,1.0	0.17
2089	gene:Solyc05g050940.2	NA	5	+	61169323	61169353	61169391	61169485	61168983	61169080	61170283	61170333	2089	0,0,1	12,4,10	0,1,0	15,9,11	179	243	1	1.0	0.0,0.0,0.12	0.0,0.131,0.0	-0.004
2090	gene:Solyc05g050940.2	NA	5	+	61169323	61169353	61169391	61169482	61168983	61169080	61170283	61170333	2090	0,0,1	30,17,27	0,1,0	26,23,27	179	240	1	1.0	0.0,0.0,0.047	0.0,0.055,0.0	-0.003
2091	gene:Solyc05g050940.2	NA	5	+	61169323	61169353	61169391	61169501	61168983	61169080	61170283	61170333	2091	0,0,1	11,4,10	0,1,0	14,11,11	179	259	1	1.0	0.0,0.0,0.126	0.0,0.116,0.0	0.003
2095	gene:Solyc01g103390.2	NA	1	-	92000731	92000824	92001122	92001298	91999710	92000531	92001820	92001961	2095	9016,5836,7593	1,0,0	2397,1503,2035	0,0,2	325	242	1	1.0	1.0,1.0,1.0	1.0,1.0,0.999	0.0
2097	gene:Solyc01g096520.2	NA	1	+	87601141	87601201	87601363	87601451	87600468	87600732	87602984	87603077	2097	0,1,2	139,85,130	0,0,0	171,108,144	209	237	1	1.0	0.0,0.013,0.017	0.0,0.0,0.0	0.01
2098	gene:Solyc01g096520.2	NA	1	+	87601177	87601201	87601363	87601434	87600468	87600732	87602984	87603077	2098	87,60,110	0,2,5	146,80,126	2,0,2	173	220	0.6263491179524243	1.0	1.0,0.974,0.965	0.989,1.0,0.988	-0.013
2103	gene:Solyc02g078460.2	NA	2	-	43122726	43122854	43124320	43124374	43122011	43122580	43124516	43124751	2103	0,0,0	18,7,15	0,0,1	12,14,20	203	277	1	1.0	0.0,0.0,0.0	0.0,0.0,0.064	-0.021
2105	gene:Solyc02g078460.2	NA	2	-	43122726	43122854	43124231	43124374	43122011	43122580	43124516	43124751	2105	1,1,0	18,7,15	0,1,0	12,14,20	292	277	1	1.0	0.05,0.119,0.0	0.0,0.063,0.0	0.035
2106	gene:Solyc02g078460.2	NA	2	-	43122726	43122854	43124320	43124369	43122011	43122580	43124516	43124751	2106	2,0,0	18,7,15	0,0,1	12,14,20	198	277	1	1.0	0.135,0.0,0.0	0.0,0.0,0.065	0.023
2107	gene:Solyc02g078460.2	NA	2	-	43122726	43122833	43124320	43124374	43122011	43122580	43124516	43124751	2107	0,0,0	7,3,9	0,0,1	8,7,9	203	256	1	1.0	0.0,0.0,0.0	0.0,0.0,0.123	-0.041
2108	gene:Solyc02g078460.2	NA	2	-	43122726	43122833	43124231	43124369	43122011	43122580	43124516	43124751	2108	3,2,0	7,3,9	0,1,0	8,7,9	287	256	1	1.0	0.277,0.373,0.0	0.0,0.113,0.0	0.179
2109	gene:Solyc02g078460.2	NA	2	-	43122726	43122833	43124231	43124374	43122011	43122580	43124516	43124751	2109	1,1,0	7,3,9	0,1,0	8,7,9	292	256	1	1.0	0.111,0.226,0.0	0.0,0.111,0.0	0.075
2110	gene:Solyc02g078460.2	NA	2	-	43122726	43122833	43124320	43124369	43122011	43122580	43124516	43124751	2110	2,0,0	7,3,9	0,0,1	8,7,9	198	256	1	1.0	0.27,0.0,0.0	0.0,0.0,0.126	0.048
2122	gene:Solyc04g009580.2	NA	4	+	2977305	2977356	2977516	2977630	2977114	2977212	2979212	2979269	2122	18,13,18	48,22,46	21,12,16	46,27,43	200	263	0.9243271433398978	1.0	0.33,0.437,0.34	0.375,0.369,0.329	0.011
2126	gene:Solyc08g078370.2	NA	8	-	62198914	62198921	62199095	62199156	62198755	62198833	62199246	62199482	2126	46,9,44	0,0,1	46,16,14	0,2,0	210	156	1	1.0	1.0,1.0,0.97	1.0,0.856,1.0	0.038
2130	gene:Solyc10g006490.2	NA	10	+	1076917	1077017	1078504	1078600	1075755	1075853	1079297	1079615	2130	255,166,350	2,3,4	473,235,388	4,5,1	249	245	1	1.0	0.992,0.982,0.989	0.991,0.979,0.997	-0.001
2143	gene:Solyc02g089490.2	NA	2	+	51305081	51305180	51305641	51305670	51304543	51304567	51306111	51306556	2143	1,0,3	0,3,1	2,0,0	0,0,0	248	178	1	1.0	1.0,0.0,0.683	1.0,NA,NA	-0.439
2146	gene:Solyc02g032120.2	NA	2	+	27594043	27594168	27599342	27599746	27592088	27592189	27600613	27600756	2146	2,3,2	329,264,420	0,0,0	256,190,193	274	553	0.8618143048294384	1.0	0.012,0.022,0.01	0.0,0.0,0.0	0.015
2148	gene:Solyc02g076870.2	NA	2	+	41986505	41986686	41986978	41987046	41983282	41983765	41987292	41987437	2148	17,6,10	0,0,0	3,2,0	0,0,1	330	217	1	1.0	1.0,1.0,1.0	1.0,1.0,0.0	0.333
2149	gene:Solyc02g076870.2	NA	2	+	41986505	41986678	41986978	41987046	41983282	41983765	41987292	41987437	2149	12,3,5	0,0,0	1,2,1	0,0,1	322	217	1	1.0	1.0,1.0,1.0	1.0,1.0,0.403	0.199
2158	gene:Solyc11g070100.1	NA	11	+	54635866	54636041	54637506	54637678	54634567	54634780	54637901	54637953	2158	104,68,95	10,3,3	77,52,69	3,6,4	324	321	0.7864189861716726	1.0	0.912,0.957,0.969	0.962,0.896,0.945	0.012
2162	gene:Solyc03g117650.2	NA	3	+	66735064	66735143	66735516	66735565	66734785	66734978	66735924	66735992	2162	2,0,0	29,22,16	0,0,0	37,31,25	228	198	1	1.0	0.057,0.0,0.0	0.0,0.0,0.0	0.019
2165	gene:Solyc01g103020.2	NA	1	+	91690985	91691128	91691163	91691222	91690652	91690721	91691313	91691430	2165	26,15,22	5,2,4	4,5,4	0,0,1	292	208	1	1.0	0.787,0.842,0.797	1.0,1.0,0.74	-0.105
2168	gene:Solyc01g103020.2	NA	1	+	91690985	91691040	91691163	91691222	91690652	91690721	91691313	91691430	2168	34,19,25	5,2,4	8,12,10	0,0,1	204	208	1	1.0	0.874,0.906,0.864	1.0,1.0,0.911	-0.089
2175	gene:Solyc02g062920.2	NA	2	+	34863943	34863976	34864156	34864278	34863810	34863869	34864473	34864544	2175	4,0,3	1,0,0	4,0,0	3,2,2	182	271	1	1.0	0.856,NA,1.0	0.665,0.0,0.0	0.706
2176	gene:Solyc02g062920.2	NA	2	+	34863943	34863976	34864153	34864243	34863810	34863869	34864473	34864544	2176	4,0,3	100,33,70	4,0,0	33,20,41	182	239	0.6925963845681078	1.0	0.05,0.0,0.053	0.137,0.0,0.0	-0.011
2178	gene:Solyc02g062920.2	NA	2	+	34863943	34863976	34864214	34864306	34863810	34863869	34864473	34864544	2178	4,0,3	0,1,1	4,0,0	0,0,0	182	241	1	1.0	1.0,0.0,0.799	1.0,NA,NA	-0.4
2179	gene:Solyc02g062920.2	NA	2	+	34863943	34863976	34864156	34864243	34863810	34863869	34864473	34864544	2179	4,0,3	90,30,63	4,0,0	32,20,32	182	236	0.6236593057105708	1.0	0.054,0.0,0.058	0.139,0.0,0.0	-0.009
217	gene:Solyc08g076890.2	NA	8	+	60822484	60822541	60822541	60822577	60822030	60822265	60822748	60822769	217	0,0,1	0,5,0	0,0,0	0,2,2	206	185	1	1.0	NA,0.0,1.0	NA,0.0,0.0	0.5
2180	gene:Solyc02g062920.2	NA	2	+	34863943	34863976	34864214	34864278	34863810	34863869	34864473	34864544	2180	4,0,3	0,0,1	4,0,0	0,1,0	182	213	1	1.0	1.0,NA,0.778	1.0,0.0,NA	0.389
2194	gene:Solyc01g087370.2	NA	1	-	82325821	82326024	82328213	82328315	82314087	82314163	82330207	82330334	2194	3,0,3	34,32,22	0,0,1	5,5,9	251	352	1	1.0	0.11,0.0,0.161	0.0,0.0,0.135	0.045
21	gene:Solyc06g084160.2	NA	6	+	49374240	49374291	49374513	49374630	49373255	49373402	49374713	49374992	21	0,0,3	327,174,317	1,0,0	275,174,227	200	266	1	1.0	0.0,0.0,0.012	0.005,0.0,0.0	0.002
2201	gene:Solyc04g015340.2	NA	4	-	5528213	5528274	5528303	5528411	5528033	5528129	5529592	5529853	2201	0,0,0	12,22,28	0,2,1	47,16,69	257	210	1	1.0	0.0,0.0,0.0	0.0,0.093,0.012	-0.035
2208	gene:Solyc01g057340.2	NA	1	-	60510899	60511111	60511127	60511166	60510721	60510795	60511253	60511326	2208	1,0,1	29,19,9	2,0,0	7,3,10	188	361	1	1.0	0.062,0.0,0.176	0.354,0.0,0.0	-0.039
2210	gene:Solyc01g057340.2	NA	1	-	60510700	60510795	60510851	60510931	60510006	60510190	60511061	60511111	2210	2,1,0	12,3,5	0,0,0	4,0,1	229	244	0.7108389885697393	1.0	0.151,0.262,0.0	0.0,NA,0.0	0.138
2211	gene:Solyc01g109010.2	NA	1	-	96100279	96100380	96101067	96101118	96099637	96100139	96101419	96101485	2211	2,0,0	21,9,6	0,0,0	5,1,7	200	250	1	1.0	0.106,0.0,0.0	0.0,0.0,0.0	0.035
2213	gene:Solyc03g122090.2	NA	3	+	70056979	70057036	70057187	70057290	70056629	70056759	70057854	70057931	2213	0,1,0	4,2,7	1,0,0	6,7,2	206	252	1	1.0	0.0,0.38,0.0	0.169,0.0,0.0	0.07
2214	gene:Solyc03g122090.2	NA	3	+	70056979	70057036	70057190	70057370	70056629	70056759	70057854	70057931	2214	0,1,0	14,6,3	1,0,0	5,2,5	206	329	1	1.0	0.0,0.21,0.0	0.242,0.0,0.0	-0.011
2215	gene:Solyc03g122090.2	NA	3	+	70056979	70057036	70057190	70057290	70056629	70056759	70057854	70057931	2215	0,1,0	4,2,4	1,0,0	5,6,2	206	249	1	1.0	0.0,0.377,0.0	0.195,0.0,0.0	0.061
2216	gene:Solyc03g122090.2	NA	3	+	70056979	70057036	70057187	70057370	70056629	70056759	70057854	70057931	2216	0,1,0	16,6,5	1,0,0	5,2,5	206	332	1	1.0	0.0,0.212,0.0	0.244,0.0,0.0	-0.011
2222	gene:Solyc09g011020.2	NA	9	-	4359910	4359920	4359920	4359967	4359338	4359703	4360730	4360778	2222	0,0,2	0,2,0	2,0,0	0,0,0	196	159	1	1.0	NA,0.0,1.0	1.0,NA,NA	-0.5
2223	gene:Solyc09g011020.2	NA	9	-	4361334	4361414	4361418	4361435	4360866	4360921	4361510	4361572	2223	8,6,4	43,33,56	4,3,7	38,18,37	166	229	0.6812878622572625	1.0	0.204,0.201,0.09	0.127,0.187,0.207	-0.009
2227	gene:Solyc12g099970.1	NA	12	+	66902654	66902732	66903211	66903336	66901201	66901408	66903427	66903606	2227	10,9,27	4,3,10	7,6,14	5,3,2	227	274	0.8583546189950594	1.0	0.751,0.784,0.765	0.628,0.707,0.894	0.024
2234	gene:Solyc11g062070.1	NA	11	-	48924981	48925066	48931588	48931674	48924843	48924879	48932626	48932696	2234	0,0,0	54,20,41	1,0,0	34,16,32	235	234	1	1.0	0.0,0.0,0.0	0.028,0.0,0.0	-0.009
2240	gene:Solyc09g076040.2	NA	9	+	67722572	67722714	67723511	67723615	67718897	67719862	67723781	67724089	2240	0,0,0	2,1,0	1,0,2	0,1,0	291	253	1	1.0	0.0,0.0,NA	1.0,0.0,1.0	-0.667
2244	gene:Solyc01g006930.2	NA	1	+	1509995	1510058	1510590	1510732	1509411	1509480	1510850	1510988	2244	2,0,0	17,22,24	0,0,0	14,5,11	212	291	1	1.0	0.139,0.0,0.0	0.0,0.0,0.0	0.046
2249	gene:Solyc06g071880.2	NA	6	-	44284073	44284304	44285005	44285046	44283874	44283977	44285147	44285184	2249	5,0,0	965,797,955	2,4,6	1663,1327,1556	190	380	1	1.0	0.01,0.0,0.0	0.002,0.006,0.008	-0.002
239	gene:Solyc08g076890.2	NA	8	+	60822541	60822577	60822613	60822676	60822030	60822265	60822748	60822769	239	0,5,0	0,0,1	0,2,2	0,0,0	185	212	1	1.0	NA,1.0,0.0	NA,1.0,1.0	-0.5
243	gene:Solyc08g076890.2	NA	8	+	60822541	60822577	60822577	60822676	60822352	60822373	60822748	60822769	243	0,5,0	0,0,2	0,2,0	0,0,0	185	248	1	1.0	NA,1.0,0.0	NA,1.0,NA	-0.5
246	gene:Solyc08g076890.2	NA	8	+	60822541	60822577	60822577	60822634	60822352	60822373	60822748	60822769	246	0,5,0	6,0,4	0,2,0	0,0,15	185	206	1	1.0	0.0,1.0,0.0	NA,1.0,0.0	-0.167
247	gene:Solyc08g076890.2	NA	8	+	60822541	60822577	60822577	60822646	60822352	60822373	60822748	60822769	247	0,5,0	0,0,1	0,2,0	0,0,0	185	218	1	1.0	NA,1.0,0.0	NA,1.0,NA	-0.5
248	gene:Solyc08g076890.2	NA	8	+	60822541	60822577	60822577	60822607	60822352	60822373	60822748	60822769	248	0,5,0	0,0,1	0,2,0	0,0,0	185	179	1	1.0	NA,1.0,0.0	NA,1.0,NA	-0.5
24	gene:Solyc06g084160.2	NA	6	+	49374244	49374291	49374505	49374630	49373255	49373402	49374713	49374992	24	1,0,1	332,172,308	0,0,0	267,166,208	196	274	1	1.0	0.004,0.0,0.005	0.0,0.0,0.0	0.003
252	gene:Solyc08g076890.2	NA	8	+	60822475	60822541	60822541	60822577	60822352	60822358	60822748	60822769	252	0,0,0	0,5,0	3,0,0	0,2,138	215	185	1	1.0	NA,0.0,NA	1.0,0.0,0.0	-0.333
253	gene:Solyc08g076890.2	NA	8	+	60822475	60822541	60822541	60822676	60822352	60822358	60822748	60822769	253	0,0,0	0,0,1	3,0,0	0,0,139	215	284	1	1.0	NA,NA,0.0	1.0,NA,0.0	-0.5
257	gene:Solyc08g076890.2	NA	8	+	60822475	60822541	60822541	60822625	60822352	60822358	60822748	60822769	257	0,0,0	0,4,0	3,0,0	0,0,138	215	233	1	1.0	NA,0.0,NA	1.0,NA,0.0	-0.5
274	gene:Solyc08g076890.2	NA	8	+	60822475	60822487	60822541	60822676	60822304	60822358	60822748	60822769	274	0,0,0	0,0,1	1,0,0	0,0,139	161	284	1	1.0	NA,NA,0.0	1.0,NA,0.0	-0.5
275	gene:Solyc08g076890.2	NA	8	+	60822475	60822487	60822541	60822634	60822304	60822358	60822748	60822769	275	0,0,0	6,0,5	1,0,0	0,0,153	161	242	1	1.0	0.0,NA,0.0	1.0,NA,0.0	-0.5
277	gene:Solyc08g076890.2	NA	8	+	60822475	60822487	60822541	60822625	60822304	60822358	60822748	60822769	277	0,0,0	0,4,0	1,0,0	0,0,138	161	233	1	1.0	NA,0.0,NA	1.0,NA,0.0	-0.5
279	gene:Solyc08g076890.2	NA	8	+	60822475	60822487	60822541	60822577	60822304	60822358	60822748	60822769	279	0,0,0	0,5,0	1,0,0	0,2,138	161	185	1	1.0	NA,0.0,NA	1.0,0.0,0.0	-0.333
27	gene:Solyc06g084160.2	NA	6	+	49374244	49374291	49374513	49374630	49373255	49373402	49374713	49374992	27	1,0,1	327,174,317	0,0,0	275,174,227	196	266	1	1.0	0.004,0.0,0.004	0.0,0.0,0.0	0.003
28	gene:Solyc06g084160.2	NA	6	+	49374244	49374291	49374513	49374634	49373255	49373402	49374713	49374992	28	1,0,1	18,8,25	0,0,0	25,16,25	196	270	1	1.0	0.071,0.0,0.052	0.0,0.0,0.0	0.041
29	gene:Solyc06g084160.2	NA	6	+	49374244	49374291	49374513	49374636	49373255	49373402	49374713	49374992	29	1,0,1	18,8,24	0,0,0	25,17,25	196	272	1	1.0	0.072,0.0,0.055	0.0,0.0,0.0	0.042
308	gene:Solyc08g076890.2	NA	8	+	60822484	60822685	60822727	60822769	60822030	60822265	60822904	60823197	308	311,978,667	10,0,0	768,642,330	0,9,0	350	191	0.9681194022871127	1.0	0.944,1.0,1.0	1.0,0.975,1.0	-0.01
309	gene:Solyc08g076890.2	NA	8	+	60822484	60822685	60822748	60822769	60822030	60822163	60822904	60823197	309	311,979,666	10,0,0	768,642,330	0,9,0	350	170	0.9857397309528049	1.0	0.938,1.0,1.0	1.0,0.972,1.0	-0.011
312	gene:Solyc08g076890.2	NA	8	+	60822337	60822487	60822541	60822607	60822030	60822265	60822748	60822769	312	10,4,5	0,0,0	3,2,2	0,0,2	299	215	1	1.0	1.0,1.0,1.0	1.0,1.0,0.418	0.194
313	gene:Solyc08g076890.2	NA	8	+	60822337	60822487	60822541	60822625	60822030	60822265	60822748	60822769	313	10,4,5	0,4,0	3,2,2	0,0,2	299	233	1	1.0	1.0,0.438,1.0	1.0,1.0,0.438	-0.0
314	gene:Solyc08g076890.2	NA	8	+	60822337	60822487	60822613	60822676	60822030	60822265	60822748	60822769	314	10,4,5	0,0,1	3,2,2	0,0,0	299	212	1	1.0	1.0,1.0,0.78	1.0,1.0,1.0	-0.073
318	gene:Solyc08g076890.2	NA	8	+	60822337	60822487	60822541	60822646	60822030	60822265	60822748	60822769	318	10,4,5	0,0,0	3,2,2	0,0,3	299	254	0.7783957255225568	1.0	1.0,1.0,1.0	1.0,1.0,0.362	0.213
319	gene:Solyc08g076890.2	NA	8	+	60822337	60822487	60822541	60822676	60822030	60822265	60822748	60822769	319	10,4,5	0,0,1	3,2,2	0,0,3	299	284	1	1.0	1.0,1.0,0.826	1.0,1.0,0.388	0.146
31	gene:Solyc06g084160.2	NA	6	+	49374228	49374291	49374505	49374636	49373255	49373402	49374713	49374992	31	335,206,298	7,0,1	270,115,206	0,1,1	212	280	1	1.0	0.984,1.0,0.997	1.0,0.993,0.996	-0.003
320	gene:Solyc08g076890.2	NA	8	+	60822337	60822415	60822541	60822634	60822030	60822265	60822748	60822769	320	0,3,0	6,0,5	0,0,0	0,0,18	227	242	1	1.0	0.0,1.0,0.0	NA,NA,0.0	0.333
321	gene:Solyc08g076890.2	NA	8	+	60822337	60822415	60822457	60822646	60822030	60822265	60822748	60822769	321	0,3,0	243,712,560	0,0,0	644,672,357	227	338	1	1.0	0.0,0.006,0.0	0.0,0.0,0.0	0.002
323	gene:Solyc08g076890.2	NA	8	+	60822337	60822415	60822541	60822607	60822030	60822265	60822748	60822769	323	0,3,0	0,0,0	0,0,0	0,0,2	227	215	1	1.0	NA,1.0,NA	NA,NA,0.0	1.0
324	gene:Solyc08g076890.2	NA	8	+	60822337	60822415	60822541	60822625	60822030	60822265	60822748	60822769	324	0,3,0	0,4,0	0,0,0	0,0,2	227	233	1	1.0	NA,0.435,NA	NA,NA,0.0	0.435
326	gene:Solyc08g076890.2	NA	8	+	60822337	60822415	60822457	60822676	60822030	60822265	60822748	60822769	326	0,3,0	354,1046,935	0,0,0	873,857,472	227	368	1	1.0	0.0,0.005,0.0	0.0,0.0,0.0	0.002
327	gene:Solyc08g076890.2	NA	8	+	60822337	60822415	60822484	60822646	60822030	60822265	60822748	60822769	327	0,3,0	64,229,171	0,0,0	186,184,107	227	311	1	1.0	0.0,0.018,0.0	0.0,0.0,0.0	0.006
328	gene:Solyc08g076890.2	NA	8	+	60822337	60822415	60822457	60822634	60822030	60822265	60822748	60822769	328	0,3,0	200,545,442	0,0,0	485,515,286	227	326	1	1.0	0.0,0.008,0.0	0.0,0.0,0.0	0.003
329	gene:Solyc08g076890.2	NA	8	+	60822337	60822415	60822484	60822676	60822030	60822265	60822748	60822769	329	0,3,0	175,563,546	0,0,0	415,369,222	227	341	1	1.0	0.0,0.008,0.0	0.0,0.0,0.0	0.003
32	gene:Solyc06g084160.2	NA	6	+	49374228	49374291	49374505	49374634	49373255	49373402	49374713	49374992	32	335,206,298	7,0,2	270,115,206	0,0,1	212	278	1	1.0	0.984,1.0,0.995	1.0,1.0,0.996	-0.006
333	gene:Solyc08g076890.2	NA	8	+	60822337	60822415	60822613	60822634	60822030	60822265	60822748	60822769	333	0,3,0	5,0,3	0,0,0	0,0,14	227	170	1	1.0	0.0,1.0,0.0	NA,NA,0.0	0.333
338	gene:Solyc08g076890.2	NA	8	+	60822337	60822415	60822541	60822646	60822030	60822265	60822748	60822769	338	0,3,0	0,0,0	0,0,0	0,0,3	227	254	1	1.0	NA,1.0,NA	NA,NA,0.0	1.0
339	gene:Solyc08g076890.2	NA	8	+	60822337	60822415	60822457	60822625	60822030	60822265	60822748	60822769	339	0,3,0	113,254,217	0,0,0	270,302,142	227	317	1	1.0	0.0,0.016,0.0	0.0,0.0,0.0	0.005
341	gene:Solyc08g076890.2	NA	8	+	60822337	60822415	60822484	60822634	60822030	60822265	60822748	60822769	341	0,3,0	21,62,53	0,0,0	27,27,36	227	299	0.6091272085442013	1.0	0.0,0.06,0.0	0.0,0.0,0.0	0.02
342	gene:Solyc08g076890.2	NA	8	+	60822337	60822415	60822484	60822607	60822030	60822265	60822748	60822769	342	0,3,0	0,0,1	0,0,0	0,0,1	227	272	1	1.0	NA,1.0,0.0	NA,NA,0.0	0.5
344	gene:Solyc08g076890.2	NA	8	+	60822337	60822415	60822541	60822676	60822030	60822265	60822748	60822769	344	0,3,0	0,0,1	0,0,0	0,0,3	227	284	1	1.0	NA,1.0,0.0	NA,NA,0.0	0.5
345	gene:Solyc08g076890.2	NA	8	+	60822337	60822415	60822457	60822541	60822030	60822265	60822748	60822769	345	0,3,0	0,0,0	0,0,0	0,0,1	227	233	1	1.0	NA,1.0,NA	NA,NA,0.0	1.0
346	gene:Solyc08g076890.2	NA	8	+	60822337	60822415	60822457	60822487	60822030	60822247	60822748	60822769	346	0,3,0	2,0,0	0,0,0	0,0,16	227	179	1	1.0	0.0,1.0,NA	NA,NA,0.0	0.5
348	gene:Solyc08g076890.2	NA	8	+	60822337	60822415	60822457	60822625	60822030	60822247	60822748	60822769	348	0,3,0	115,256,217	0,0,0	270,302,158	227	317	1	1.0	0.0,0.016,0.0	0.0,0.0,0.0	0.005
349	gene:Solyc08g076890.2	NA	8	+	60822337	60822415	60822484	60822634	60822030	60822247	60822748	60822769	349	0,3,0	21,62,53	0,0,0	27,27,36	227	299	0.6091272085442013	1.0	0.0,0.06,0.0	0.0,0.0,0.0	0.02
351	gene:Solyc08g076890.2	NA	8	+	60822337	60822415	60822457	60822634	60822030	60822247	60822748	60822769	351	0,3,0	202,547,442	0,0,0	485,515,302	227	326	1	1.0	0.0,0.008,0.0	0.0,0.0,0.0	0.003
353	gene:Solyc08g076890.2	NA	8	+	60822337	60822415	60822457	60822541	60822030	60822247	60822748	60822769	353	0,3,0	2,1,0	0,0,0	0,0,16	227	233	1	1.0	0.0,0.755,NA	NA,NA,0.0	0.378
355	gene:Solyc08g076890.2	NA	8	+	60822457	60822577	60822613	60822676	60822030	60822265	60822748	60822769	355	0,6,0	0,0,1	0,4,1	0,0,0	269	212	1	1.0	NA,1.0,0.0	NA,1.0,1.0	-0.5
360	gene:Solyc08g076890.2	NA	8	+	60822433	60822541	60822577	60822676	60822352	60822373	60822748	60822769	360	1,3,3	0,0,2	1,2,0	0,0,0	257	248	1	1.0	1.0,1.0,0.591	1.0,1.0,NA	-0.136
361	gene:Solyc08g076890.2	NA	8	+	60822433	60822541	60822598	60822676	60822352	60822373	60822748	60822769	361	1,3,3	0,2,1	1,2,0	0,2,0	257	227	0.7020991977498678	1.0	1.0,0.57,0.726	1.0,0.469,NA	0.031
362	gene:Solyc08g076890.2	NA	8	+	60822433	60822541	60822577	60822625	60822352	60822373	60822748	60822769	362	1,3,3	0,2,1	1,2,0	0,0,0	257	197	0.8047397297728389	1.0	1.0,0.535,0.697	1.0,1.0,NA	-0.256
364	gene:Solyc08g076890.2	NA	8	+	60822433	60822541	60822577	60822646	60822352	60822373	60822748	60822769	364	1,3,3	0,0,1	1,2,0	0,0,0	257	218	1	1.0	1.0,1.0,0.718	1.0,1.0,NA	-0.094
366	gene:Solyc08g076890.2	NA	8	+	60822433	60822541	60822541	60822646	60822352	60822373	60822748	60822769	366	1,3,3	0,0,2	1,2,0	0,0,0	257	254	1	1.0	1.0,1.0,0.597	1.0,1.0,NA	-0.134
367	gene:Solyc08g076890.2	NA	8	+	60822433	60822541	60822577	60822607	60822352	60822373	60822748	60822769	367	1,3,3	0,0,1	1,2,0	0,0,0	257	179	1	1.0	1.0,1.0,0.676	1.0,1.0,NA	-0.108
369	gene:Solyc08g076890.2	NA	8	+	60822433	60822541	60822598	60822646	60822352	60822373	60822748	60822769	369	1,3,3	0,2,0	1,2,0	0,2,0	257	197	0.6144559827649523	1.0	1.0,0.535,1.0	1.0,0.434,NA	0.128
36	gene:Solyc05g054980.2	NA	5	-	64763401	64763549	64764039	64764062	64763107	64763217	64764836	64764927	36	0,0,1	175,129,166	0,0,0	166,119,125	172	297	1	1.0	0.0,0.0,0.01	0.0,0.0,0.0	0.003
370	gene:Solyc08g076890.2	NA	8	+	60822433	60822541	60822541	60822676	60822352	60822373	60822748	60822769	370	1,3,3	0,0,3	1,2,0	0,0,0	257	284	1	1.0	1.0,1.0,0.525	1.0,1.0,NA	-0.158
372	gene:Solyc08g076890.2	NA	8	+	60822433	60822541	60822598	60822625	60822352	60822373	60822748	60822769	372	1,3,3	0,1,0	1,2,0	0,0,0	257	176	1	1.0	1.0,0.673,1.0	1.0,1.0,NA	-0.109
377	gene:Solyc08g076890.2	NA	8	+	60822457	60822541	60822541	60822625	60822030	60822265	60822748	60822769	377	0,0,0	0,4,0	0,0,1	0,0,2	233	233	1	1.0	NA,0.0,NA	NA,NA,0.333	-0.333
379	gene:Solyc08g076890.2	NA	8	+	60822457	60822541	60822541	60822577	60822030	60822265	60822748	60822769	379	0,0,0	0,5,0	0,0,1	0,2,2	233	185	1	1.0	NA,0.0,NA	NA,0.0,0.284	-0.142
37	gene:Solyc05g054980.2	NA	5	-	64763401	64763549	64764039	64764106	64763107	64763217	64764836	64764927	37	2,0,0	175,129,166	0,2,0	166,119,125	216	297	1	1.0	0.015,0.0,0.0	0.0,0.023,0.0	-0.003
388	gene:Solyc08g076890.2	NA	8	+	60822352	60822415	60822484	60822676	60822030	60822163	60822748	60822769	388	0,3,0	175,564,545	0,0,0	415,369,222	212	341	1	1.0	0.0,0.008,0.0	0.0,0.0,0.0	0.003
389	gene:Solyc08g076890.2	NA	8	+	60822352	60822415	60822484	60822607	60822030	60822163	60822748	60822769	389	0,3,0	0,0,0	0,0,0	0,0,1	212	272	1	1.0	NA,1.0,NA	NA,NA,0.0	1.0
393	gene:Solyc08g076890.2	NA	8	+	60822352	60822415	60822484	60822646	60822030	60822163	60822748	60822769	393	0,3,0	64,230,170	0,0,0	186,184,107	212	311	1	1.0	0.0,0.019,0.0	0.0,0.0,0.0	0.006
39	gene:Solyc05g054980.2	NA	5	-	64763401	64763549	64764039	64764133	64763107	64763217	64764836	64764927	39	2,0,0	175,129,166	0,0,1	166,119,125	243	297	1	1.0	0.014,0.0,0.0	0.0,0.0,0.01	0.001
400	gene:Solyc08g076890.2	NA	8	+	60822433	60822487	60822577	60822676	60822352	60822373	60822748	60822769	400	0,3,1	0,0,2	0,2,0	0,0,0	203	248	1	1.0	NA,1.0,0.379	NA,1.0,NA	-0.31
401	gene:Solyc08g076890.2	NA	8	+	60822433	60822487	60822598	60822676	60822352	60822373	60822748	60822769	401	0,3,1	0,2,1	0,2,0	0,2,0	203	227	0.7186851168037043	1.0	NA,0.626,0.528	NA,0.528,NA	0.049
405	gene:Solyc08g076890.2	NA	8	+	60822433	60822487	60822508	60822577	60822352	60822373	60822748	60822769	405	0,3,1	0,5,1	0,2,0	0,2,0	203	218	0.6185608321968286	1.0	NA,0.392,0.518	NA,0.518,NA	-0.063
406	gene:Solyc08g076890.2	NA	8	+	60822433	60822487	60822508	60822625	60822352	60822373	60822748	60822769	406	0,3,1	0,4,1	0,2,0	0,3,0	203	266	0.9071460717929691	1.0	NA,0.496,0.567	NA,0.466,NA	0.065
407	gene:Solyc08g076890.2	NA	8	+	60822433	60822487	60822508	60822607	60822352	60822373	60822748	60822769	407	0,3,1	0,0,1	0,2,0	0,0,0	203	248	1	1.0	NA,1.0,0.55	NA,1.0,NA	-0.225
409	gene:Solyc08g076890.2	NA	8	+	60822433	60822487	60822577	60822646	60822352	60822373	60822748	60822769	409	0,3,1	0,0,1	0,2,0	0,0,0	203	218	1	1.0	NA,1.0,0.518	NA,1.0,NA	-0.241
411	gene:Solyc08g076890.2	NA	8	+	60822433	60822487	60822541	60822646	60822352	60822373	60822748	60822769	411	0,3,1	0,0,2	0,2,0	0,0,0	203	254	1	1.0	NA,1.0,0.385	NA,1.0,NA	-0.307
412	gene:Solyc08g076890.2	NA	8	+	60822433	60822487	60822577	60822607	60822352	60822373	60822748	60822769	412	0,3,1	0,0,1	0,2,0	0,0,0	203	179	1	1.0	NA,1.0,0.469	NA,1.0,NA	-0.266
414	gene:Solyc08g076890.2	NA	8	+	60822433	60822487	60822541	60822577	60822352	60822373	60822748	60822769	414	0,3,1	0,5,0	0,2,0	0,2,0	203	185	0.6217643002903108	1.0	NA,0.354,1.0	NA,0.477,NA	0.2
415	gene:Solyc08g076890.2	NA	8	+	60822433	60822487	60822598	60822646	60822352	60822373	60822748	60822769	415	0,3,1	0,2,0	0,2,0	0,2,0	203	197	0.7173511116256408	1.0	NA,0.593,1.0	NA,0.493,NA	0.303
416	gene:Solyc08g076890.2	NA	8	+	60822433	60822487	60822541	60822676	60822352	60822373	60822748	60822769	416	0,3,1	0,0,3	0,2,0	0,0,0	203	284	1	1.0	NA,1.0,0.318	NA,1.0,NA	-0.341
417	gene:Solyc08g076890.2	NA	8	+	60822433	60822487	60822508	60822676	60822352	60822373	60822748	60822769	417	0,3,1	64,122,338	0,2,0	84,118,66	203	317	1	1.0	0.0,0.037,0.005	0.0,0.026,0.0	0.005
439	gene:Solyc08g076890.2	NA	8	+	60822352	60822541	60822541	60822607	60822030	60822163	60822748	60822769	439	156,264,346	0,0,0	473,402,256	0,6,0	338	215	1	1.0	1.0,1.0,1.0	1.0,0.977,1.0	0.008
440	gene:Solyc08g076890.2	NA	8	+	60822352	60822541	60822541	60822676	60822030	60822163	60822748	60822769	440	156,264,346	0,0,1	473,402,256	0,7,0	338	284	1	1.0	1.0,1.0,0.997	1.0,0.98,1.0	0.006
441	gene:Solyc08g076890.2	NA	8	+	60822352	60822541	60822541	60822625	60822030	60822163	60822748	60822769	441	156,264,346	0,4,0	473,402,256	0,7,0	338	233	1	1.0	1.0,0.978,1.0	1.0,0.975,1.0	0.001
443	gene:Solyc08g076890.2	NA	8	+	60822352	60822541	60822541	60822646	60822030	60822163	60822748	60822769	443	156,264,346	0,0,0	473,402,256	0,7,0	338	254	1	1.0	1.0,1.0,1.0	1.0,0.977,1.0	0.008
444	gene:Solyc08g076890.2	NA	8	+	60822352	60822541	60822541	60822577	60822030	60822163	60822748	60822769	444	156,264,346	0,5,0	473,402,256	0,7,0	338	185	1	1.0	1.0,0.967,1.0	1.0,0.969,1.0	-0.001
445	gene:Solyc08g076890.2	NA	8	+	60822352	60822487	60822541	60822607	60822030	60822163	60822748	60822769	445	1,0,0	0,0,0	0,0,0	0,6,0	284	215	1	1.0	1.0,NA,NA	NA,0.0,NA	1.0
446	gene:Solyc08g076890.2	NA	8	+	60822352	60822487	60822541	60822676	60822030	60822163	60822748	60822769	446	1,0,0	0,0,1	0,0,0	0,7,0	284	284	1	1.0	1.0,NA,0.0	NA,0.0,NA	0.5
447	gene:Solyc08g076890.2	NA	8	+	60822352	60822487	60822541	60822625	60822030	60822163	60822748	60822769	447	1,0,0	0,4,0	0,0,0	0,7,0	284	233	1	1.0	1.0,0.0,NA	NA,0.0,NA	0.5
448	gene:Solyc08g076890.2	NA	8	+	60822352	60822487	60822541	60822634	60822030	60822163	60822748	60822769	448	1,0,0	6,0,5	0,0,0	0,7,15	284	242	1	1.0	0.124,NA,0.0	NA,0.0,0.0	0.062
449	gene:Solyc08g076890.2	NA	8	+	60822352	60822487	60822541	60822646	60822030	60822163	60822748	60822769	449	1,0,0	0,0,0	0,0,0	0,7,0	284	254	1	1.0	1.0,NA,NA	NA,0.0,NA	1.0
44	gene:Solyc09g061290.2	NA	9	-	58606142	58606224	58606270	58606295	58605135	58605213	58606379	58606419	44	0,0,3	134,110,143	0,0,1	111,96,113	174	231	1	1.0	0.0,0.0,0.027	0.0,0.0,0.012	0.005
450	gene:Solyc08g076890.2	NA	8	+	60822352	60822487	60822541	60822577	60822030	60822163	60822748	60822769	450	1,0,0	0,5,0	0,0,0	0,7,0	284	185	1	1.0	1.0,0.0,NA	NA,0.0,NA	0.5
462	gene:Solyc08g076890.2	NA	8	+	60822475	60822577	60822577	60822676	60822352	60822373	60822748	60822769	462	0,6,0	0,0,2	0,3,0	0,0,0	251	248	1	1.0	NA,1.0,0.0	NA,1.0,NA	-0.5
465	gene:Solyc08g076890.2	NA	8	+	60822475	60822577	60822577	60822634	60822352	60822373	60822748	60822769	465	0,6,0	6,0,4	0,3,0	0,0,15	251	206	1	1.0	0.0,1.0,0.0	NA,1.0,0.0	-0.167
466	gene:Solyc08g076890.2	NA	8	+	60822475	60822577	60822577	60822646	60822352	60822373	60822748	60822769	466	0,6,0	0,0,1	0,3,0	0,0,0	251	218	1	1.0	NA,1.0,0.0	NA,1.0,NA	-0.5
467	gene:Solyc08g076890.2	NA	8	+	60822475	60822577	60822577	60822607	60822352	60822373	60822748	60822769	467	0,6,0	0,0,1	0,3,0	0,0,0	251	179	1	1.0	NA,1.0,0.0	NA,1.0,NA	-0.5
46	gene:Solyc04g071990.2	NA	4	-	59030689	59030741	59038827	59038904	59030500	59030603	59044378	59044650	46	0,0,0	1,1,1	0,0,2	3,0,0	226	201	0.81963703213932	1.0	0.0,0.0,0.0	0.0,NA,1.0	-0.5
470	gene:Solyc08g076890.2	NA	8	+	60822475	60822577	60822598	60822625	60822352	60822373	60822748	60822769	470	0,6,0	0,1,0	0,3,0	0,0,0	251	176	0.7816980147455058	1.0	NA,0.808,NA	NA,1.0,NA	-0.192
473	gene:Solyc08g076890.2	NA	8	+	60822304	60822385	60822457	60822625	60822030	60822214	60822748	60822769	473	0,3,0	235,254,219	0,0,0	270,302,141	230	317	1	1.0	0.0,0.016,0.0	0.0,0.0,0.0	0.005
474	gene:Solyc08g076890.2	NA	8	+	60822304	60822385	60822457	60822634	60822030	60822214	60822748	60822769	474	0,3,0	322,545,444	0,0,0	485,515,285	230	326	1	1.0	0.0,0.008,0.0	0.0,0.0,0.0	0.003
479	gene:Solyc08g076890.2	NA	8	+	60822304	60822385	60822484	60822676	60822030	60822163	60822748	60822769	479	1,3,0	175,564,545	0,0,0	415,369,222	230	341	1	1.0	0.008,0.008,0.0	0.0,0.0,0.0	0.005
47	gene:Solyc11g008450.1	NA	11	+	2652493	2652568	2653208	2653281	2650641	2650952	2654341	2654359	47	63,47,69	1,0,0	73,38,42	0,0,0	224	222	1	1.0	0.984,1.0,1.0	1.0,1.0,1.0	-0.005
480	gene:Solyc08g076890.2	NA	8	+	60822304	60822385	60822484	60822607	60822030	60822163	60822748	60822769	480	1,3,0	0,0,0	0,0,0	0,0,1	230	272	1	1.0	1.0,1.0,NA	NA,NA,0.0	1.0
484	gene:Solyc08g076890.2	NA	8	+	60822304	60822385	60822484	60822646	60822030	60822163	60822748	60822769	484	1,3,0	64,230,170	0,0,0	186,184,107	230	311	1	1.0	0.021,0.017,0.0	0.0,0.0,0.0	0.013
489	gene:Solyc08g076890.2	NA	8	+	60822304	60822385	60822457	60822625	60822030	60822232	60822748	60822769	489	0,0,0	113,254,217	7,0,2	272,302,144	230	317	0.8331874886035338	1.0	0.0,0.0,0.0	0.034,0.0,0.019	-0.018
494	gene:Solyc08g076890.2	NA	8	+	60822304	60822385	60822457	60822646	60822030	60822232	60822748	60822769	494	0,0,0	243,712,560	7,0,2	646,672,359	230	338	1	1.0	0.0,0.0,0.0	0.016,0.0,0.008	-0.008
497	gene:Solyc08g076890.2	NA	8	+	60822304	60822385	60822457	60822634	60822030	60822232	60822748	60822769	497	0,0,0	200,545,442	7,0,2	487,515,288	230	326	1	1.0	0.0,0.0,0.0	0.02,0.0,0.01	-0.01
500	gene:Solyc08g076890.2	NA	8	+	60822304	60822385	60822484	60822625	60822030	60822232	60822748	60822769	500	0,0,0	0,4,1	7,0,2	0,3,0	230	290	0.6371090951377063	1.0	NA,0.0,0.0	1.0,0.0,1.0	-0.667
501	gene:Solyc08g076890.2	NA	8	+	60822304	60822385	60822484	60822577	60822030	60822232	60822748	60822769	501	0,0,0	0,6,1	7,0,2	0,3,0	230	242	0.9214851458189206	1.0	NA,0.0,0.0	1.0,0.0,1.0	-0.667
503	gene:Solyc08g076890.2	NA	8	+	60822304	60822385	60822484	60822541	60822030	60822247	60822748	60822769	503	30,0,0	0,0,1	44,34,0	0,0,0	230	206	1	1.0	1.0,NA,0.0	1.0,1.0,NA	-0.5
510	gene:Solyc08g076890.2	NA	8	+	60822577	60822685	60822706	60822769	60822352	60822373	60822904	60823197	510	0,0,1	10,0,0	0,0,0	0,9,0	257	212	1	1.0	0.0,NA,1.0	NA,0.0,NA	0.5
515	gene:Solyc08g076890.2	NA	8	+	60822433	60822577	60822577	60822676	60822352	60822373	60822748	60822769	515	2,9,3	0,0,2	2,6,2	0,0,0	293	248	1	1.0	1.0,1.0,0.559	1.0,1.0,1.0	-0.147
517	gene:Solyc08g076890.2	NA	8	+	60822433	60822577	60822577	60822625	60822352	60822373	60822748	60822769	517	2,9,3	0,2,1	2,6,2	0,0,0	293	197	0.6085362864759191	1.0	1.0,0.752,0.669	1.0,1.0,1.0	-0.193
519	gene:Solyc08g076890.2	NA	8	+	60822433	60822577	60822577	60822646	60822352	60822373	60822748	60822769	519	2,9,3	0,0,1	2,6,2	0,0,0	293	218	1	1.0	1.0,1.0,0.691	1.0,1.0,1.0	-0.103
51	gene:Solyc01g091070.2	NA	1	+	84792533	84792584	84792618	84792740	84792192	84792268	84794086	84794186	51	2,0,0	47,37,66	0,0,0	63,47,70	200	271	1	1.0	0.055,0.0,0.0	0.0,0.0,0.0	0.018
520	gene:Solyc08g076890.2	NA	8	+	60822433	60822577	60822577	60822607	60822352	60822373	60822748	60822769	520	2,9,3	0,0,1	2,6,2	0,0,0	293	179	1	1.0	1.0,1.0,0.647	1.0,1.0,1.0	-0.118
521	gene:Solyc08g076890.2	NA	8	+	60822433	60822577	60822598	60822646	60822352	60822373	60822748	60822769	521	2,9,3	0,2,0	2,6,2	0,2,0	293	197	1	1.0	1.0,0.752,1.0	1.0,0.669,1.0	0.028
523	gene:Solyc08g076890.2	NA	8	+	60822433	60822577	60822598	60822625	60822352	60822373	60822748	60822769	523	2,9,3	0,1,0	2,6,2	0,0,0	293	176	1	1.0	1.0,0.844,1.0	1.0,1.0,1.0	-0.052
524	gene:Solyc08g076890.2	NA	8	+	60822304	60822487	60822541	60822607	60822030	60822163	60822748	60822769	524	211,345,308	0,0,0	486,318,252	0,6,0	332	215	1	1.0	1.0,1.0,1.0	1.0,0.972,1.0	0.009
525	gene:Solyc08g076890.2	NA	8	+	60822304	60822487	60822541	60822676	60822030	60822163	60822748	60822769	525	211,345,308	0,0,1	486,318,252	0,7,0	332	284	1	1.0	1.0,1.0,0.996	1.0,0.975,1.0	0.007
528	gene:Solyc08g076890.2	NA	8	+	60822304	60822487	60822541	60822646	60822030	60822163	60822748	60822769	528	211,345,308	0,0,0	486,318,252	0,7,0	332	254	0.9010879586360934	1.0	1.0,1.0,1.0	1.0,0.972,1.0	0.009
529	gene:Solyc08g076890.2	NA	8	+	60822304	60822487	60822541	60822577	60822030	60822163	60822748	60822769	529	211,345,308	0,5,0	486,318,252	0,7,0	332	185	0.9490164384033625	1.0	1.0,0.975,1.0	1.0,0.962,1.0	0.004
52	gene:Solyc01g091070.2	NA	1	+	84792533	84792584	84792605	84792740	84792192	84792268	84794086	84794186	52	2,0,0	47,39,66	0,0,0	61,47,70	200	284	1	1.0	0.057,0.0,0.0	0.0,0.0,0.0	0.019
530	gene:Solyc08g076890.2	NA	8	+	60822337	60822541	60822541	60822634	60822030	60822265	60822748	60822769	530	197,363,453	6,0,5	655,500,326	0,0,18	353	242	0.6054129601340079	1.0	0.957,1.0,0.984	1.0,1.0,0.925	0.005
532	gene:Solyc08g076890.2	NA	8	+	60822337	60822541	60822541	60822607	60822030	60822265	60822748	60822769	532	197,363,453	0,0,0	655,500,326	0,0,2	353	215	1	1.0	1.0,1.0,1.0	1.0,1.0,0.99	0.003
533	gene:Solyc08g076890.2	NA	8	+	60822337	60822541	60822541	60822625	60822030	60822265	60822748	60822769	533	197,363,453	0,4,0	655,500,326	0,0,2	353	233	1	1.0	1.0,0.984,1.0	1.0,1.0,0.991	-0.002
534	gene:Solyc08g076890.2	NA	8	+	60822337	60822541	60822613	60822676	60822030	60822265	60822748	60822769	534	197,363,453	0,0,1	655,500,326	0,0,0	353	212	1	1.0	1.0,1.0,0.996	1.0,1.0,1.0	-0.001
535	gene:Solyc08g076890.2	NA	8	+	60822337	60822541	60822541	60822577	60822030	60822265	60822748	60822769	535	197,363,453	0,5,0	655,500,326	0,2,2	353	185	1	1.0	1.0,0.974,1.0	1.0,0.992,0.988	-0.002
538	gene:Solyc08g076890.2	NA	8	+	60822337	60822541	60822541	60822646	60822030	60822265	60822748	60822769	538	197,363,453	0,0,0	655,500,326	0,0,3	353	254	1	1.0	1.0,1.0,1.0	1.0,1.0,0.987	0.004
539	gene:Solyc08g076890.2	NA	8	+	60822337	60822541	60822541	60822676	60822030	60822265	60822748	60822769	539	197,363,453	0,0,1	655,500,326	0,0,3	353	284	1	1.0	1.0,1.0,0.997	1.0,1.0,0.989	0.003
540	gene:Solyc08g076890.2	NA	8	+	60822457	60822685	60822727	60822769	60822030	60822265	60822904	60823197	540	490,1461,1056	10,0,0	1226,1130,580	0,9,0	377	191	0.882665247101402	1.0	0.961,1.0,1.0	1.0,0.985,1.0	-0.008
543	gene:Solyc08g076890.2	NA	8	+	60822484	60822607	60822613	60822634	60822030	60822265	60822748	60822769	543	0,0,1	5,0,3	0,0,1	0,0,14	272	170	1	1.0	0.0,NA,0.172	NA,NA,0.043	0.043
545	gene:Solyc08g076890.2	NA	8	+	60822304	60822541	60822541	60822607	60822030	60822163	60822748	60822769	545	398,704,756	0,0,0	1138,816,576	0,6,0	386	215	1	1.0	1.0,1.0,1.0	1.0,0.987,1.0	0.004
546	gene:Solyc08g076890.2	NA	8	+	60822304	60822541	60822541	60822676	60822030	60822163	60822748	60822769	546	398,704,756	0,0,1	1138,816,576	0,7,0	386	284	1	1.0	1.0,1.0,0.998	1.0,0.988,1.0	0.003
547	gene:Solyc08g076890.2	NA	8	+	60822304	60822541	60822541	60822625	60822030	60822163	60822748	60822769	547	398,704,756	0,4,0	1138,816,576	0,7,0	386	233	1	1.0	1.0,0.991,1.0	1.0,0.986,1.0	0.002
549	gene:Solyc08g076890.2	NA	8	+	60822304	60822541	60822541	60822646	60822030	60822163	60822748	60822769	549	398,704,756	0,0,0	1138,816,576	0,7,0	386	254	1	1.0	1.0,1.0,1.0	1.0,0.987,1.0	0.004
550	gene:Solyc08g076890.2	NA	8	+	60822304	60822541	60822541	60822577	60822030	60822163	60822748	60822769	550	398,704,756	0,5,0	1138,816,576	0,7,0	386	185	1	1.0	1.0,0.985,1.0	1.0,0.982,1.0	0.001
552	gene:Solyc08g076890.2	NA	8	+	60822337	60822577	60822613	60822676	60822030	60822265	60822748	60822769	552	350,556,711	0,0,1	1044,784,571	0,0,0	389	212	1	1.0	1.0,1.0,0.997	1.0,1.0,1.0	-0.001
553	gene:Solyc08g076890.2	NA	8	+	60822337	60822577	60822613	60822634	60822030	60822265	60822748	60822769	553	350,556,711	5,0,3	1044,784,571	0,0,14	389	170	0.7001083799568614	1.0	0.968,1.0,0.99	1.0,1.0,0.947	0.004
555	gene:Solyc03g006190.2	NA	3	-	827854	827920	828087	828150	827674	827686	831890	832088	555	0,0,0	1,2,9	2,0,0	1,0,2	212	215	0.7401029954069822	1.0	0.0,0.0,0.0	0.67,NA,0.0	-0.335
55	gene:Solyc03g124040.2	NA	3	-	70751020	70751238	70755662	70755845	70749854	70750471	70756164	70756278	55	117,55,63	111,68,73	50,37,48	55,34,64	332	367	0.8231214429248569	1.0	0.538,0.472,0.488	0.501,0.546,0.453	-0.001
560	gene:Solyc03g006190.2	NA	3	-	827854	827920	828087	828132	827674	827686	831890	832088	560	4,1,1	1,2,9	0,3,0	1,0,2	194	215	0.8240855586654571	1.0	0.816,0.357,0.11	0.0,1.0,0.0	0.094
561	gene:Solyc03g006190.2	NA	3	-	827859	827920	828087	828150	827674	827686	831890	832088	561	0,0,0	14,8,7	2,0,0	15,3,6	212	210	1	1.0	0.0,0.0,0.0	0.117,0.0,0.0	-0.039
56	gene:Solyc03g124040.2	NA	3	-	70751020	70751238	70755662	70755755	70749854	70750471	70756164	70756278	56	0,0,0	111,68,73	1,0,0	55,34,64	242	367	1	1.0	0.0,0.0,0.0	0.027,0.0,0.0	-0.009
579	gene:Solyc08g083250.2	NA	8	+	65763605	65763697	65763771	65763845	65763314	65763538	65763919	65764042	579	40,14,28	0,0,2	57,27,42	0,0,3	241	223	1	1.0	1.0,1.0,0.928	1.0,1.0,0.928	0.0
580	gene:Solyc07g047720.2	NA	7	+	58936162	58936278	58936359	58936455	58935664	58935814	58936791	58937199	580	0,0,0	6,1,4	0,0,1	12,1,2	265	245	1	1.0	0.0,0.0,0.0	0.0,0.0,0.316	-0.105
581	gene:Solyc07g047720.2	NA	7	+	58936162	58936278	58936359	58936427	58935664	58935814	58936791	58937199	581	0,0,0	3,1,7	0,0,1	5,2,2	265	217	1	1.0	0.0,0.0,0.0	0.0,0.0,0.29	-0.097
582	gene:Solyc07g047720.2	NA	7	+	58936162	58936278	58936359	58936444	58935664	58935814	58936791	58937199	582	0,0,0	5,1,4	0,0,1	8,1,1	265	234	1	1.0	0.0,0.0,0.0	0.0,0.0,0.469	-0.156
583	gene:Solyc07g047720.2	NA	7	+	58936162	58936278	58936359	58936460	58935664	58935814	58936791	58937199	583	0,0,0	6,5,4	0,0,1	6,1,1	265	250	1	1.0	0.0,0.0,0.0	0.0,0.0,0.485	-0.162
585	gene:Solyc12g040810.1	NA	12	+	42548654	42548803	42549505	42549607	42548393	42548460	42549717	42549816	585	158,107,171	0,2,0	80,122,99	0,0,4	298	251	1	1.0	1.0,0.978,1.0	1.0,1.0,0.954	0.008
594	gene:Solyc02g083290.2	NA	2	-	46737781	46737844	46737896	46737922	46736778	46737015	46738269	46738320	594	0,3,1	0,0,2	0,0,0	1,0,0	175	212	1	1.0	NA,1.0,0.377	0.0,NA,NA	0.689
602	gene:Solyc03g005920.2	NA	3	-	622944	623030	623985	624227	622681	622802	626661	627172	602	0,0,0	38,24,45	0,0,1	35,37,37	391	235	1	1.0	0.0,0.0,0.0	0.0,0.0,0.016	-0.005
609	gene:Solyc02g091510.2	NA	2	-	52785361	52785465	52785675	52785807	52783439	52784067	52786168	52786435	609	2,0,0	6,2,2	0,0,0	2,1,14	281	253	1	1.0	0.231,0.0,0.0	0.0,0.0,0.0	0.077
60	gene:Solyc03g124040.2	NA	3	-	70755716	70755845	70756164	70756278	70751020	70751238	70756798	70757044	60	42,25,15	1,0,1	17,16,5	0,2,0	263	278	1	1.0	0.978,1.0,0.941	1.0,0.894,1.0	0.008
612	gene:Solyc02g062110.2	NA	2	-	33684450	33684906	33686689	33686808	33682513	33682669	33689854	33689964	612	0,2,4	341,231,397	0,0,2	414,246,319	268	605	0.933048371895792	1.0	0.0,0.019,0.022	0.0,0.0,0.014	0.009
613	gene:Solyc02g062110.2	NA	2	-	33684450	33684906	33686689	33686785	33682513	33682669	33689854	33689964	613	42,40,95	341,231,397	81,38,61	414,246,319	245	605	0.9141949249608162	1.0	0.233,0.3,0.371	0.326,0.276,0.321	-0.006
614	gene:Solyc01g056520.2	NA	1	-	54532708	54532747	54533362	54533461	54532018	54532492	54537334	54537463	614	52,38,45	24,10,24	31,39,51	18,25,9	248	188	0.9477454588460463	1.0	0.622,0.742,0.587	0.566,0.542,0.811	0.011
619	gene:Solyc11g072590.1	NA	11	+	55764843	55764993	55765076	55765205	55764272	55764385	55765321	55765401	619	196,108,195	37,15,30	136,74,68	4,16,18	299	278	1	1.0	0.831,0.87,0.858	0.969,0.811,0.778	0.0
61	gene:Solyc09g098340.2	NA	9	-	72186774	72186862	72187402	72187476	72185477	72185553	72187586	72187749	61	37,41,38	37,19,30	25,15,16	13,11,16	223	237	0.9638954531767303	1.0	0.515,0.696,0.574	0.671,0.592,0.515	0.002
624	gene:Solyc12g095890.1	NA	12	+	64997760	64997822	64998772	64998880	64997513	64997639	64999912	64999975	624	0,0,0	30,38,48	1,0,0	24,15,17	211	257	1	1.0	0.0,0.0,0.0	0.048,0.0,0.0	-0.016
626	gene:Solyc12g088720.1	NA	12	+	63980388	63980482	63980514	63980610	63980133	63980310	63980686	63980926	626	0,1,0	855,1085,1792	0,0,0	2297,1970,2092	243	245	1	1.0	0.0,0.001,0.0	0.0,0.0,0.0	0.0
627	gene:Solyc12g088720.1	NA	12	+	63980403	63980482	63980514	63980610	63980133	63980310	63980686	63980926	627	515,528,657	855,1085,1792	1018,930,920	2297,1970,2092	228	245	0.6135471272719338	1.0	0.393,0.343,0.283	0.323,0.337,0.321	0.013
634	gene:Solyc07g053670.2	NA	7	+	62118224	62118346	62119596	62119654	62117865	62118147	62120338	62120678	634	167,130,262	0,1,3	503,345,419	0,2,3	271	207	1	1.0	1.0,0.99,0.985	1.0,0.992,0.991	-0.003
647	gene:Solyc01g103030.2	NA	1	-	91698555	91698718	91698718	91698726	91697962	91698300	91698796	91698930	647	2,0,0	1,2,0	0,0,0	0,0,2	157	312	1	1.0	0.799,0.0,NA	NA,NA,0.0	0.4
649	gene:Solyc07g040990.2	NA	7	+	51485482	51485550	51485949	51486762	51485206	51485227	51486913	51487249	649	1,0,0	774,530,735	1,0,0	567,383,438	217	962	1	1.0	0.006,0.0,0.0	0.008,0.0,0.0	-0.001
651	gene:Solyc08g075530.2	NA	8	+	59707187	59707413	59707635	59707744	59706864	59707010	59708139	59708699	651	4,1,5	0,0,0	1,0,0	0,2,0	375	258	1	1.0	1.0,1.0,1.0	1.0,0.0,NA	0.5
661	gene:Solyc09g011160.2	NA	9	+	4513118	4513225	4513595	4513686	4512609	4512653	4514127	4514171	661	0,0,2	4,1,2	13,4,10	6,9,15	256	240	1	1.0	0.0,0.0,0.484	0.67,0.294,0.385	-0.288
669	gene:Solyc09g011160.2	NA	9	+	4513106	4513225	4513595	4513686	4512609	4512653	4514127	4514171	669	0,0,2	4,1,2	13,6,5	6,9,15	268	240	1	1.0	0.0,0.0,0.472	0.66,0.374,0.23	-0.264
66	gene:Solyc01g109450.2	NA	1	-	96394113	96394196	96394969	96395052	96392940	96393505	96395341	96395456	66	0,0,0	49,24,42	2,0,0	42,19,42	232	232	1	1.0	0.0,0.0,0.0	0.045,0.0,0.0	-0.015
671	gene:Solyc01g103540.2	NA	1	+	92128349	92128379	92129120	92129182	92127116	92127247	92129746	92129846	671	0,2,0	1864,1137,1474	0,0,0	712,493,589	179	211	1	1.0	0.0,0.002,0.0	0.0,0.0,0.0	0.001
674	gene:Solyc01g103540.2	NA	1	+	92128344	92128379	92129120	92129181	92127116	92127247	92129746	92129846	674	94,38,44	0,1,0	36,14,43	0,0,0	184	210	1	1.0	1.0,0.977,1.0	1.0,1.0,1.0	-0.008
675	gene:Solyc04g049690.2	NA	4	-	43055656	43055758	43059026	43059249	43055255	43055528	43059522	43059663	675	37,12,41	11,14,19	25,11,14	17,6,4	372	251	0.8402512620859425	1.0	0.694,0.366,0.593	0.498,0.553,0.703	-0.034
677	gene:Solyc04g049690.2	NA	4	-	43055656	43055758	43059026	43059269	43055255	43055528	43059522	43059663	677	26,12,27	11,14,19	20,9,15	17,6,4	392	251	0.7220821319506814	1.0	0.602,0.354,0.476	0.43,0.49,0.706	-0.065
67	gene:Solyc06g068670.2	NA	6	-	42569869	42569980	42570039	42570166	42569588	42569644	42570354	42570449	67	100,69,65	2,2,3	59,46,46	2,1,3	276	260	0.6670356539891543	1.0	0.979,0.97,0.953	0.965,0.977,0.935	0.008
681	gene:Solyc04g049690.2	NA	4	-	43055656	43055681	43059026	43059129	43055255	43055528	43059522	43059663	681	0,0,1	2,3,7	1,1,2	4,3,0	252	174	1	1.0	0.0,0.0,0.09	0.147,0.187,1.0	-0.415
686	gene:Solyc01g094680.2	NA	1	+	86128912	86129061	86129651	86129722	86128615	86128671	86129803	86129857	686	0,2,0	3,0,0	0,0,2	0,0,0	298	220	1	1.0	0.0,1.0,NA	NA,NA,1.0	-0.5
687	gene:Solyc01g094680.2	NA	1	+	86128898	86129061	86129651	86129722	86128615	86128671	86129803	86129857	687	8,3,2	3,0,0	0,2,8	0,0,0	312	220	1	1.0	0.653,1.0,1.0	NA,1.0,1.0	-0.116
688	gene:Solyc01g009610.2	NA	1	-	3845155	3845274	3846254	3846309	3843463	3843598	3846727	3846800	688	0,0,2	113,89,120	0,0,0	254,149,192	204	268	1	1.0	0.0,0.0,0.021	0.0,0.0,0.0	0.007
691	gene:Solyc06g007510.2	NA	6	-	1505167	1505236	1505940	1505991	1504032	1504139	1506254	1506397	691	0,2,2	4,0,0	0,0,0	2,0,0	200	218	1	1.0	0.0,1.0,1.0	0.0,NA,NA	0.667
694	gene:Solyc11g065900.1	NA	11	+	51489452	51489537	51489569	51489629	51488422	51488602	51489821	51489904	694	1,1,0	47,18,25	0,0,0	15,17,25	234	209	1	1.0	0.019,0.047,0.0	0.0,0.0,0.0	0.022
696	gene:Solyc07g042510.2	NA	7	-	55782158	55782203	55782230	55782281	55781671	55782041	55782447	55782561	696	0,1,0	4,4,5	0,0,0	2,1,0	200	194	1	1.0	0.0,0.195,0.0	0.0,0.0,NA	0.065
698	gene:Solyc07g042510.2	NA	7	-	55782158	55782203	55782203	55782361	55781671	55782041	55782447	55782561	698	966,588,590	4,4,5	473,378,469	2,1,0	307	194	1	1.0	0.993,0.989,0.987	0.993,0.996,1.0	-0.007
6	gene:Solyc10g076610.1	NA	10	-	59568063	59568123	59568123	59568160	59567813	59567970	59568235	59568518	6	143,109,117	100,66,95	112,97,80	72,40,95	186	209	0.9130652922648664	1.0	0.616,0.65,0.581	0.636,0.732,0.486	-0.002
701	gene:Solyc07g042510.2	NA	7	-	55782158	55782203	55782230	55782319	55781671	55782041	55783087	55783484	701	0,0,0	7,6,3	0,1,0	9,7,1	238	194	1	1.0	0.0,0.0,0.0	0.0,0.104,0.0	-0.035
703	gene:Solyc07g042510.2	NA	7	-	55782158	55782203	55782447	55782482	55781671	55782041	55783087	55783484	703	0,2,0	7,6,3	0,1,0	9,7,1	184	194	1	1.0	0.0,0.26,0.0	0.0,0.131,0.0	0.043
708	gene:Solyc07g042510.2	NA	7	-	55782158	55782319	55782447	55782482	55781671	55782041	55783087	55783484	708	0,2,0	11,4,3	0,1,0	2,1,1	184	310	1	1.0	0.0,0.457,0.0	0.0,0.628,0.0	-0.057
710	gene:Solyc07g042510.2	NA	7	-	55782158	55782361	55782447	55782482	55781671	55782041	55783087	55783484	710	0,2,0	29,23,10	0,1,0	11,8,6	184	352	1	1.0	0.0,0.143,0.0	0.0,0.193,0.0	-0.017
712	gene:Solyc07g042510.2	NA	7	-	55782203	55782281	55782447	55782482	55781671	55782041	55783087	55783484	712	0,2,0	221,148,170	0,1,0	172,78,135	184	227	1	1.0	0.0,0.016,0.0	0.0,0.016,0.0	0.0
713	gene:Solyc07g042510.2	NA	7	-	55782203	55782281	55782447	55782561	55781671	55782041	55783087	55783484	713	325,210,228	221,148,170	194,161,199	172,78,135	263	227	0.7040148877068693	1.0	0.559,0.551,0.537	0.493,0.64,0.56	-0.015
714	gene:Solyc07g042510.2	NA	7	-	55782203	55782319	55782447	55782482	55781671	55782041	55783087	55783484	714	0,2,0	294,184,221	0,1,0	208,110,175	184	265	1	1.0	0.0,0.015,0.0	0.0,0.013,0.0	0.001
715	gene:Solyc07g042510.2	NA	7	-	55782203	55782319	55782447	55782561	55781671	55782041	55783087	55783484	715	325,210,228	294,184,221	194,161,199	208,110,175	263	265	0.6961863803908102	1.0	0.527,0.535,0.51	0.484,0.596,0.534	-0.014
717	gene:Solyc07g042510.2	NA	7	-	55782230	55782319	55782447	55782561	55781671	55782041	55783087	55783484	717	325,210,228	0,0,0	194,161,199	0,1,0	263	238	1	1.0	1.0,1.0,1.0	1.0,0.993,1.0	0.002
720	gene:Solyc07g042510.2	NA	7	-	55782230	55782281	55782447	55782482	55781671	55782041	55783087	55783484	720	0,2,0	0,0,0	0,1,0	4,0,0	184	200	1	1.0	NA,1.0,NA	0.0,1.0,NA	0.5
721	gene:Solyc07g042510.2	NA	7	-	55782230	55782281	55782447	55782561	55781671	55782041	55783087	55783484	721	325,210,228	0,0,0	194,161,199	4,0,0	263	200	1	1.0	1.0,1.0,1.0	0.974,1.0,1.0	0.009
722	gene:Solyc07g042510.2	NA	7	-	55782203	55782361	55782447	55782482	55781671	55782041	55783087	55783484	722	0,2,0	436,246,273	0,1,0	243,137,206	184	307	1	1.0	0.0,0.013,0.0	0.0,0.012,0.0	0.0
724	gene:Solyc07g042510.2	NA	7	-	55782230	55782361	55782447	55782482	55781671	55782041	55783087	55783484	724	0,2,0	5,4,1	0,1,0	5,4,0	184	280	1	1.0	0.0,0.432,0.0	0.0,0.276,NA	0.006
726	gene:Solyc03g026290.2	NA	3	-	3721315	3721503	3725259	3725456	3719930	3720530	3725553	3725815	726	68,32,55	70,21,41	68,56,76	67,38,77	346	337	0.6104017014841117	1.0	0.486,0.597,0.566	0.497,0.589,0.49	0.024
733	gene:Solyc11g039950.1	NA	11	-	40563539	40563658	40569929	40570089	40563334	40563382	40570426	40570638	733	192,98,134	1,0,0	111,105,115	0,1,1	309	268	1	1.0	0.994,1.0,1.0	1.0,0.989,0.99	0.005
736	gene:Solyc11g039950.1	NA	11	-	40563539	40563579	40567599	40567679	40563334	40563382	40569929	40570089	736	6,6,0	1,0,0	6,5,1	0,0,0	229	189	1	1.0	0.832,1.0,NA	1.0,1.0,1.0	-0.084
737	gene:Solyc11g039950.1	NA	11	-	40563539	40563698	40570426	40570638	40563334	40563382	40571270	40571304	737	332,188,369	5,2,2	339,222,226	1,2,2	361	308	1	1.0	0.983,0.988,0.994	0.997,0.99,0.99	-0.004
744	gene:Solyc04g007020.2	NA	4	-	740859	740931	741004	741045	740449	740614	741507	742225	744	9,5,2	2,0,0	3,1,0	0,0,0	190	221	0.695750766787939	1.0	0.84,1.0,1.0	1.0,1.0,NA	-0.053
74	gene:Solyc03g093640.2	NA	3	-	55199155	55199220	55199980	55200102	55197501	55197548	55200216	55200279	74	230,140,171	0,0,0	134,101,125	1,0,0	271	214	1	1.0	1.0,1.0,1.0	0.991,1.0,1.0	0.003
755	gene:Solyc11g073130.1	NA	11	+	56218386	56218504	56219405	56219482	56218161	56218215	56220377	56220445	755	17,10,12	2,4,11	6,1,4	0,0,1	267	226	1	1.0	0.878,0.679,0.48	1.0,1.0,0.772	-0.245
757	gene:Solyc11g073130.1	NA	11	+	56218386	56218522	56219405	56219482	56218161	56218215	56220377	56220445	757	24,12,17	2,4,11	24,2,8	0,0,1	285	226	1	1.0	0.905,0.704,0.551	1.0,1.0,0.864	-0.235
761	gene:Solyc11g073130.1	NA	11	+	56218386	56218517	56219405	56219482	56218161	56218215	56220377	56220445	761	16,6,8	2,4,11	6,1,4	0,0,1	280	226	1	1.0	0.866,0.548,0.37	1.0,1.0,0.764	-0.327
765	gene:Solyc11g073130.1	NA	11	+	56218367	56218522	56219405	56219482	56218161	56218215	56220377	56220445	765	9,6,11	2,4,11	18,1,5	0,0,1	304	226	1	1.0	0.77,0.527,0.426	1.0,1.0,0.788	-0.355
767	gene:Solyc04g049670.2	NA	4	-	42853506	42853549	42854835	42854919	42852812	42852996	42855460	42855622	767	0,3,0	1,0,0	2,1,0	0,0,2	233	192	1	1.0	0.0,1.0,NA	1.0,1.0,0.0	-0.167
768	gene:Solyc04g049670.2	NA	4	-	42855460	42855622	42855842	42855988	42852812	42852996	42856086	42856249	768	3,0,0	584,451,701	0,0,2	508,354,394	295	311	1	1.0	0.005,0.0,0.0	0.0,0.0,0.005	0.0
769	gene:Solyc04g049670.2	NA	4	-	42855460	42855622	42855842	42855946	42852812	42852996	42856086	42856249	769	1,0,3	584,451,701	4,2,0	508,354,394	253	311	1	1.0	0.002,0.0,0.005	0.01,0.007,0.0	-0.003
771	gene:Solyc08g066180.2	NA	8	-	54579084	54579274	54580366	54580432	54578430	54578619	54581029	54581080	771	0,0,0	4,1,4	2,0,0	3,5,15	215	339	1	1.0	0.0,0.0,0.0	0.512,0.0,0.0	-0.171
772	gene:Solyc08g066180.2	NA	8	-	54579092	54579274	54580366	54580432	54578430	54578619	54581029	54581080	772	0,0,0	2,1,1	2,0,0	0,5,4	215	331	1	1.0	0.0,0.0,0.0	1.0,0.0,0.0	-0.333
773	gene:Solyc06g009220.2	NA	6	+	3157445	3157603	3158139	3158305	3155575	3155852	3159037	3159116	773	87,41,81	0,1,2	76,46,47	0,0,0	307	315	1	1.0	1.0,0.977,0.977	1.0,1.0,1.0	-0.015
777	gene:Solyc02g069160.2	NA	2	+	39108834	39109026	39109336	39109765	39108645	39108723	39110256	39110556	777	3,2,1	604,483,684	2,0,0	419,301,397	341	578	1	1.0	0.008,0.007,0.002	0.008,0.0,0.0	0.003
783	gene:Solyc01g105200.2	NA	1	+	93459093	93459181	93459530	93459640	93458723	93458825	93460281	93460308	783	20,22,26	39,31,53	169,92,120	249,215,220	237	259	0.827283962753712	1.0	0.359,0.437,0.349	0.426,0.319,0.373	0.009
784	gene:Solyc01g105200.2	NA	1	+	93459093	93459181	93459530	93459625	93458723	93458825	93460281	93460308	784	20,22,26	0,0,0	169,92,120	2,0,0	237	244	1	1.0	1.0,1.0,1.0	0.989,1.0,1.0	0.004
785	gene:Solyc01g105200.2	NA	1	+	93459160	93459181	93459530	93459640	93458723	93458825	93460281	93460308	785	0,0,0	39,31,53	1,0,0	249,215,220	170	259	1	1.0	0.0,0.0,0.0	0.006,0.0,0.0	-0.002
795	gene:Solyc02g083540.2	NA	2	-	46899288	46899360	46899360	46899406	46898493	46898600	46899549	46899659	795	2,0,3	39,35,29	2,4,7	132,103,140	195	221	0.6871893647605205	1.0	0.055,0.0,0.105	0.017,0.042,0.054	0.016
796	gene:Solyc08g079520.2	NA	8	+	63024831	63024874	63028228	63028421	63023767	63024027	63028930	63028989	796	3,0,0	0,0,2	0,0,0	0,0,2	192	342	1	1.0	1.0,NA,0.0	NA,NA,0.0	0.5
798	gene:Solyc11g069150.1	NA	11	-	53753960	53754075	53754446	53754476	53752676	53752753	53754675	53754740	798	2,0,0	7,2,10	0,0,1	22,5,2	179	264	1	1.0	0.296,0.0,0.0	0.0,0.0,0.424	-0.043
799	gene:Solyc11g069150.1	NA	11	-	53753960	53754021	53754446	53754476	53752676	53752753	53754675	53754740	799	2,0,0	10,3,7	0,0,1	16,5,12	179	210	1	1.0	0.19,0.0,0.0	0.0,0.0,0.089	0.034
800	gene:Solyc11g069150.1	NA	11	-	53753960	53754002	53754446	53754476	53752676	53752753	53754675	53754740	800	2,0,0	2,3,7	0,0,1	12,3,2	179	191	1	1.0	0.516,0.0,0.0	0.0,0.0,0.348	0.056
802	gene:Solyc09g074840.2	NA	9	+	66668732	66668866	66669457	66669506	66667947	66668039	66670424	66670481	802	12,1,3	118,66,89	11,6,2	141,115,103	283	198	0.8927703213795721	1.0	0.066,0.01,0.023	0.052,0.035,0.013	-0.0
803	gene:Solyc09g074840.2	NA	9	+	66668791	66668866	66669457	66669506	66667947	66668039	66670424	66670481	803	0,2,0	118,66,89	3,0,0	141,115,103	224	198	1	1.0	0.0,0.026,0.0	0.018,0.0,0.0	0.003
805	gene:Solyc09g055570.2	NA	9	+	42210084	42210149	42210176	42210375	42209936	42210008	42210967	42211042	805	3,0,1	78,32,70	0,1,1	17,19,8	214	348	1	1.0	0.059,0.0,0.023	0.0,0.079,0.169	-0.055
806	gene:Solyc09g055570.2	NA	9	+	42210084	42210149	42210176	42210207	42209936	42210008	42210967	42211042	806	3,0,1	14,10,6	0,1,1	3,2,9	214	180	1	1.0	0.153,0.0,0.123	0.0,0.296,0.085	-0.035
807	gene:Solyc09g055570.2	NA	9	+	42210084	42210149	42210182	42210390	42209936	42210008	42210967	42211042	807	3,0,1	61,20,51	0,1,1	14,15,5	214	357	1	1.0	0.076,0.0,0.032	0.0,0.1,0.25	-0.081
808	gene:Solyc09g055570.2	NA	9	+	42210084	42210149	42210182	42210375	42209936	42210008	42210967	42211042	808	3,0,1	46,14,39	0,1,1	12,11,4	214	342	1	1.0	0.094,0.0,0.039	0.0,0.127,0.285	-0.093
809	gene:Solyc09g055570.2	NA	9	+	42210084	42210149	42210182	42210207	42209936	42210008	42210967	42211042	809	3,0,1	2,3,2	0,1,1	0,1,3	214	174	1	1.0	0.549,0.0,0.289	NA,0.448,0.213	-0.051
810	gene:Solyc09g055570.2	NA	9	+	42210084	42210149	42210176	42210390	42209936	42210008	42210967	42211042	810	3,0,1	93,38,82	0,1,1	19,23,9	214	363	1	1.0	0.052,0.0,0.02	0.0,0.069,0.159	-0.052
827	gene:Solyc08g006060.2	NA	8	-	821789	821954	822153	822266	820105	820231	823575	823843	827	0,0,0	5,2,2	0,0,2	0,4,0	262	314	0.9254977785545384	1.0	0.0,0.0,0.0	NA,0.0,1.0	-0.5
835	gene:Solyc01g088460.2	NA	1	+	83265395	83265530	83265708	83265950	83264526	83264777	83266367	83266608	835	0,0,1	16,13,18	2,0,0	5,4,22	284	391	1	1.0	0.0,0.0,0.071	0.355,0.0,0.0	-0.095
836	gene:Solyc01g088460.2	NA	1	+	83265395	83265530	83265607	83265822	83264526	83264777	83266367	83266608	836	0,0,1	14,12,12	2,0,0	9,2,5	284	364	1	1.0	0.0,0.0,0.097	0.222,0.0,0.0	-0.042
837	gene:Solyc01g088460.2	NA	1	+	83265395	83265530	83265708	83265822	83264526	83264777	83266367	83266608	837	0,0,1	0,0,4	2,0,0	0,0,0	284	263	1	1.0	NA,NA,0.188	1.0,NA,NA	-0.812
838	gene:Solyc01g088460.2	NA	1	+	83265395	83265530	83265708	83265935	83264526	83264777	83266367	83266608	838	0,0,1	8,9,11	2,0,0	4,1,10	284	376	1	1.0	0.0,0.0,0.107	0.398,0.0,0.0	-0.097
853	gene:Solyc02g067420.2	NA	2	-	37605871	37606081	37606130	37606218	37604941	37605337	37607132	37607222	853	261,186,303	3,2,8	373,269,298	1,1,6	237	359	1	1.0	0.992,0.993,0.983	0.998,0.998,0.987	-0.005
854	gene:Solyc02g067420.2	NA	2	-	37605871	37606081	37606130	37606219	37604941	37605337	37607132	37607222	854	637,433,683	3,2,8	794,520,681	1,1,6	238	359	1	1.0	0.997,0.997,0.992	0.999,0.999,0.994	-0.002
855	gene:Solyc02g067420.2	NA	2	-	37606034	37606081	37606130	37606218	37604941	37605337	37607132	37607222	855	261,186,303	0,2,3	373,269,298	4,5,0	237	196	0.9529839175976487	1.0	1.0,0.987,0.988	0.987,0.978,1.0	0.003
856	gene:Solyc02g067420.2	NA	2	-	37606034	37606081	37606130	37606219	37604941	37605337	37607132	37607222	856	637,433,683	0,2,3	794,520,681	4,5,0	238	196	1	1.0	1.0,0.994,0.995	0.994,0.988,1.0	0.002
862	gene:Solyc01g068630.2	NA	1	+	77838446	77838493	77839007	77839056	77838298	77838371	77839209	77839541	862	0,0,1	134,95,136	0,0,0	66,15,41	196	198	1	1.0	0.0,0.0,0.007	0.0,0.0,0.0	0.002
867	gene:Solyc01g068630.2	NA	1	+	77838433	77838493	77839007	77839056	77838298	77838371	77839209	77839541	867	0,0,3	134,95,136	0,0,0	66,15,41	209	198	1	1.0	0.0,0.0,0.02	0.0,0.0,0.0	0.007
871	gene:Solyc01g068630.2	NA	1	+	77838298	77838371	77838371	77838493	77838059	77838185	77839209	77839541	871	417,300,447	0,2,2	160,122,148	0,0,0	222	271	1	1.0	1.0,0.995,0.996	1.0,1.0,1.0	-0.003
873	gene:Solyc11g005250.1	NA	11	-	203616	203715	205812	205966	202910	203027	206219	206368	873	8,6,6	0,2,1	4,5,3	0,0,0	303	248	0.7367280002950118	1.0	1.0,0.711,0.831	1.0,1.0,1.0	-0.153
876	gene:Solyc09g098530.2	NA	9	+	72333383	72333423	72333942	72334052	72332316	72333189	72334143	72334303	876	1,0,1	53,35,68	0,0,0	43,26,52	189	259	1	1.0	0.025,0.0,0.02	0.0,0.0,0.0	0.015
878	gene:Solyc12g019690.1	NA	12	-	11005415	11005457	11005457	11005522	11004313	11004586	11005645	11005751	878	56,46,76	2,0,0	54,30,45	0,1,0	214	191	1	1.0	0.962,1.0,1.0	1.0,0.964,1.0	-0.001
881	gene:Solyc07g039340.2	NA	7	-	47179513	47179603	47179991	47180081	47179333	47179423	47180211	47180301	881	3,1,8	1,2,0	10,2,9	0,0,0	239	239	0.6146787204574925	1.0	0.75,0.333,1.0	1.0,1.0,1.0	-0.306
882	gene:Solyc01g010150.2	NA	1	+	4939804	4939850	4939930	4940045	4939641	4939714	4940390	4940458	882	6,14,7	14,11,16	13,9,7	15,9,18	195	264	0.9379195428793781	1.0	0.367,0.633,0.372	0.54,0.575,0.345	-0.029
892	gene:Solyc03g093990.2	NA	3	-	55705908	55706010	55706215	55706307	55705226	55705574	55706445	55706585	892	1,0,0	0,0,0	1,0,1	0,1,1	241	251	1	1.0	1.0,NA,NA	1.0,0.0,0.51	0.497
893	gene:Solyc03g093990.2	NA	3	-	55705908	55706010	55706215	55706315	55705226	55705574	55706445	55706585	893	27,15,19	0,0,0	32,11,20	0,1,1	249	251	1	1.0	1.0,1.0,1.0	1.0,0.917,0.953	0.043
896	gene:Solyc03g093990.2	NA	3	-	55705911	55706010	55706215	55706307	55705226	55705574	55706445	55706585	896	1,0,0	18,11,9	1,0,1	18,5,16	241	248	1	1.0	0.054,0.0,0.0	0.054,0.0,0.06	-0.02
897	gene:Solyc03g093990.2	NA	3	-	55705911	55706010	55706215	55706315	55705226	55705574	55706445	55706585	897	27,15,19	18,11,9	32,11,20	18,5,16	249	248	0.6328117455447653	1.0	0.599,0.576,0.678	0.639,0.687,0.555	-0.009
904	gene:Solyc01g103410.2	NA	1	-	92019572	92019658	92020541	92020671	92016130	92016273	92020742	92020902	904	14,2,13	1903,1763,1928	5,1,6	1206,926,923	279	235	1	1.0	0.006,0.001,0.006	0.003,0.001,0.005	0.001
905	gene:Solyc01g103410.2	NA	1	-	92019572	92019658	92020541	92020645	92016130	92016273	92020742	92020902	905	21,8,19	1903,1763,1928	12,4,12	1206,926,923	253	235	1	1.0	0.01,0.004,0.009	0.009,0.004,0.012	-0.001
907	gene:Solyc01g103410.2	NA	1	-	92016130	92016273	92019572	92019647	92012592	92012727	92020541	92020659	907	1,1,1	1691,1424,1623	0,0,0	829,657,683	224	292	1	1.0	0.001,0.001,0.001	0.0,0.0,0.0	0.001
908	gene:Solyc01g103410.2	NA	1	-	92019569	92019658	92020541	92020659	92016130	92016273	92020742	92020902	908	3386,2136,2001	15,6,4	1316,902,839	3,3,0	267	238	1	1.0	0.995,0.997,0.998	0.997,0.996,1.0	-0.001
90	gene:Solyc03g062830.2	NA	3	-	32320006	32320050	32320771	32320872	32319572	32319889	32322494	32322553	90	0,1,0	1,1,0	0,0,2	2,0,1	250	193	1	1.0	0.0,0.436,NA	0.0,NA,0.607	-0.085
920	gene:Solyc08g062560.2	NA	8	-	51394693	51394841	51395113	51395206	51393965	51394024	51395677	51395931	920	2,0,0	3,4,4	0,0,0	7,4,2	242	297	1	1.0	0.45,0.0,0.0	0.0,0.0,0.0	0.15
921	gene:Solyc08g062560.2	NA	8	-	51394693	51394934	51395113	51395206	51393965	51394024	51395677	51395931	921	2,0,0	47,10,27	0,0,0	10,7,5	242	390	1	1.0	0.064,0.0,0.0	0.0,0.0,0.0	0.021
922	gene:Solyc05g009870.2	NA	5	-	4083167	4083237	4083543	4083628	4081495	4081565	4083745	4083836	922	53,53,46	30,29,42	30,13,26	26,10,11	234	219	0.9417886580840505	1.0	0.623,0.631,0.506	0.519,0.549,0.689	0.001
930	gene:Solyc09g074870.2	NA	9	-	66681136	66681178	66682045	66682175	66680128	66680218	66683466	66683551	930	7,4,6	0,0,0	7,10,8	2,0,0	279	191	1	1.0	1.0,1.0,1.0	0.706,1.0,1.0	0.098
932	gene:Solyc09g074870.2	NA	9	-	66681136	66681296	66682045	66682175	66680128	66680218	66683466	66683551	932	7,4,6	1,0,0	7,10,8	0,0,2	279	309	1	1.0	0.886,1.0,1.0	1.0,1.0,0.816	0.023
933	gene:Solyc09g074870.2	NA	9	-	66681136	66681296	66682045	66682153	66680128	66680218	66683466	66683551	933	1,2,4	1,0,0	6,4,0	0,0,2	257	309	1	1.0	0.546,1.0,1.0	1.0,1.0,0.0	0.182
936	gene:Solyc02g092920.2	NA	2	+	53874355	53874460	53875015	53875200	53872760	53872928	53875276	53875363	936	0,0,6	99,59,162	0,3,3	143,88,114	254	334	0.894400655842281	1.0	0.0,0.0,0.046	0.0,0.043,0.033	-0.01
937	gene:Solyc02g092920.2	NA	2	+	53874309	53874460	53875015	53875200	53872760	53872928	53875276	53875363	937	5,7,5	99,59,162	4,8,7	143,88,114	300	334	0.8939283831244607	1.0	0.053,0.117,0.033	0.03,0.092,0.064	0.006
948	gene:Solyc03g123960.2	NA	3	+	70660827	70660881	70661461	70661516	70658555	70658765	70661678	70662047	948	24,16,40	46,52,71	52,20,36	80,45,84	203	204	0.6347269949070536	1.0	0.344,0.236,0.361	0.395,0.309,0.301	-0.021
94	gene:Solyc07g044850.2	NA	7	+	57914511	57914672	57918326	57918956	57909762	57910635	57920350	57920752	94	2,2,4	1228,950,1272	2,0,6	1458,943,1296	310	779	1	1.0	0.004,0.005,0.008	0.003,0.0,0.012	0.001
953	gene:Solyc11g007200.1	NA	11	+	1623215	1623255	1623270	1623294	1621985	1621994	1623709	1623966	953	0,0,0	293,278,241	1,0,0	912,867,848	189	173	1	1.0	0.0,0.0,0.0	0.001,0.0,0.0	-0.0
955	gene:Solyc11g007200.1	NA	11	+	1623233	1623255	1623270	1623294	1621985	1621994	1623709	1623966	955	0,0,0	293,278,241	1,0,0	912,867,848	171	173	1	1.0	0.0,0.0,0.0	0.001,0.0,0.0	-0.0
957	gene:Solyc11g007200.1	NA	11	+	1623218	1623255	1623270	1623294	1621985	1621994	1623709	1623966	957	0,0,0	293,278,241	3,1,0	912,867,848	186	173	1	1.0	0.0,0.0,0.0	0.003,0.001,0.0	-0.001
958	gene:Solyc12g044600.2	NA	12	-	38244674	38244795	38245332	38245396	38244495	38244570	38245973	38246242	958	0,0,2	310,241,320	1,2,4	485,306,343	213	270	1	1.0	0.0,0.0,0.008	0.003,0.008,0.015	-0.006
95	gene:Solyc07g044850.2	NA	7	+	57914609	57914672	57918326	57918956	57909762	57910635	57920350	57920752	95	0,2,1	1228,950,1272	0,0,0	1458,943,1296	212	779	1	1.0	0.0,0.008,0.003	0.0,0.0,0.0	0.004
961	gene:Solyc06g076040.2	NA	6	-	47213712	47213762	47214373	47214433	47212648	47212765	47214537	47215110	961	0,1,0	2,0,0	3,2,2	0,2,1	209	199	1	1.0	0.0,1.0,NA	1.0,0.488,0.656	-0.215
968	gene:Solyc02g094440.2	NA	2	+	54969017	54969089	54969225	54969231	54968830	54968939	54969531	54969680	968	487,401,538	6,3,13	967,618,860	8,9,15	221	155	0.6155255017809006	1.0	0.983,0.989,0.967	0.988,0.98,0.976	-0.002
969	gene:Solyc02g094440.2	NA	2	+	54969017	54969089	54969225	54969283	54968830	54968939	54969531	54969680	969	487,401,538	0,0,0	967,618,860	0,1,0	221	207	1	1.0	1.0,1.0,1.0	1.0,0.998,1.0	0.001
970	gene:Solyc02g094440.2	NA	2	+	54969057	54969089	54969225	54969231	54968830	54968939	54969531	54969680	970	2,0,0	6,3,13	0,0,0	8,9,15	181	155	1	1.0	0.222,0.0,0.0	0.0,0.0,0.0	0.074
971	gene:Solyc02g094440.2	NA	2	+	54969057	54969089	54969225	54969283	54968830	54968939	54969531	54969680	971	2,0,0	0,0,0	0,0,0	0,1,0	181	207	1	1.0	1.0,NA,NA	NA,0.0,NA	1.0
972	gene:Solyc02g094440.2	NA	2	+	54969020	54969089	54969225	54969231	54968830	54968939	54969531	54969680	972	0,0,0	6,3,13	0,0,2	8,9,15	218	155	1	1.0	0.0,0.0,0.0	0.0,0.0,0.087	-0.029
974	gene:Solyc01g073730.2	NA	1	-	81100576	81100640	81102147	81102178	81099868	81100489	81102664	81102912	974	0,0,2	4,1,2	0,0,0	1,3,4	180	213	1	1.0	0.0,0.0,0.542	0.0,0.0,0.0	0.181
975	gene:Solyc09g091850.2	NA	9	-	71058756	71058818	71058818	71058927	71056692	71057872	71059918	71059991	975	1,1,0	226,144,162	0,0,6	164,86,120	258	211	0.954333361138719	1.0	0.004,0.006,0.0	0.0,0.0,0.039	-0.01
980	gene:Solyc08g006600.2	NA	8	-	1193044	1193093	1194283	1194379	1190140	1190280	1194491	1194534	980	25,12,43	18,15,56	14,13,16	11,8,26	245	198	0.8887821555657197	1.0	0.529,0.393,0.383	0.507,0.568,0.332	-0.034
983	gene:Solyc01g108500.2	NA	1	-	95807251	95807456	95807753	95807856	95806892	95806975	95808000	95808478	983	7,9,0	10,1,9	8,0,4	6,4,7	252	354	0.7266497493303621	1.0	0.496,0.927,0.0	0.652,0.0,0.445	0.109
984	gene:Solyc01g108500.2	NA	1	-	95807251	95807456	95807753	95807798	95806892	95806975	95808000	95808478	984	6,1,8	10,1,9	2,6,2	6,4,7	194	354	0.6455379614538471	1.0	0.523,0.646,0.619	0.378,0.732,0.343	0.112
985	gene:Solyc01g108500.2	NA	1	-	95805765	95805862	95806892	95806998	95804700	95805086	95808000	95808478	985	0,2,1	1644,1015,1411	0,0,0	1668,1050,1594	255	246	1	1.0	0.0,0.002,0.001	0.0,0.0,0.0	0.001
987	gene:Solyc01g108500.2	NA	1	-	95805766	95805862	95806892	95806998	95804700	95805086	95808000	95808478	987	0,2,1	1,0,0	0,0,0	2,0,0	255	245	1	1.0	0.0,1.0,1.0	0.0,NA,NA	0.667
988	gene:Solyc01g108500.2	NA	1	-	95805766	95805862	95806892	95806975	95804700	95805086	95808000	95808478	988	736,556,829	1,0,0	942,569,903	2,0,0	232	245	1	1.0	0.999,1.0,1.0	0.998,1.0,1.0	0.0
989	gene:Solyc10g009360.2	NA	10	-	3425333	3425378	3425440	3425481	3424645	3425243	3425563	3425775	989	0,3,1	1,4,0	0,0,1	1,0,0	190	194	1	1.0	0.0,0.434,1.0	0.0,NA,1.0	-0.022
990	gene:Solyc11g040180.1	NA	11	-	39216926	39217016	39217340	39217439	39216385	39216467	39217526	39217649	990	92,45,41	105,80,89	30,29,32	55,42,47	248	239	0.6821692442827672	1.0	0.458,0.352,0.307	0.345,0.4,0.396	-0.008
993	gene:Solyc01g100970.2	NA	1	+	90847489	90847777	90848963	90849011	90846757	90846921	90849784	90849889	993	8305,5070,6524	1,2,0	4597,2913,4019	7,1,2	437	197	1	1.0	1.0,0.999,1.0	0.997,0.999,0.999	0.001
994	gene:Solyc01g100970.2	NA	1	+	90850740	90850826	90851392	90851609	90849997	90850045	90851705	90852225	994	2,0,4	64,43,23	0,0,1	7,18,12	235	366	1	1.0	0.046,0.0,0.213	0.0,0.0,0.115	0.048
996	gene:Solyc08g005070.2	NA	8	+	53802	53869	54172	54274	53349	53607	54466	54589	996	0,0,0	6,1,2	1,0,1	7,5,3	216	251	1	1.0	0.0,0.0,0.0	0.142,0.0,0.279	-0.14
999	gene:Solyc02g087340.2	NA	2	+	49772863	49772899	49773032	49773135	49772490	49772758	49774136	49774235	999	0,0,0	7,1,3	0,0,1	1,2,2	185	252	1	1.0	0.0,0.0,0.0	0.0,0.0,0.405	-0.135
9	gene:Solyc07g063390.2	NA	7	-	65864221	65864296	65864371	65864455	65864045	65864133	65864522	65864581	9	2,0,4	144,91,172	2,2,0	137,90,134	233	224	1	1.0	0.013,0.0,0.022	0.014,0.021,0.0	-0.0
