# Supplementary material for: High transcriptome plasticity drives phosphate starvation responses in tomato
Source: Stress Biol. 2022 Mar 18;2(1):18. doi: 10.1007/s44154-022-00035-4 (PMC10441952; doi:10.1007/s44154-022-00035-4)
Supplement: Supplementary file 3 — Additional file 3. [file 44154_2022_35_MOESM3_ESM.zip › rmats_7r/RI.MATS.ReadsOnTargetAndJunctionCounts.txt]

ID	GeneID	geneSymbol	chr	strand	riExonStart_0base	riExonEnd	upstreamES	upstreamEE	downstreamES	downstreamEE	ID	IC_SAMPLE_1	SC_SAMPLE_1	IC_SAMPLE_2	SC_SAMPLE_2	IncFormLen	SkipFormLen	PValue	FDR	IncLevel1	IncLevel2	IncLevelDifference
1266	gene:Solyc04g079070.2	NA	4	-	63652099	63652320	63652099	63652145	63652258	63652320	1266	179,103,140	322,366,472	31,20,20	358,243,248	262	149	0.0	0.0	0.24,0.138,0.144	0.047,0.045,0.044	0.129
2439	gene:Solyc10g078340.1	NA	10	-	60157905	60158153	60157905	60157944	60158039	60158153	2439	32,19,24	0,2,3	12,18,22	12,11,14	244	149	1.3370040636808993e-221	2.48147954219e-218	1.0,0.853,0.83	0.379,0.5,0.49	0.438
3066	gene:Solyc08g048250.2	NA	8	+	14489310	14489541	14489310	14489357	14489463	14489541	3066	29,10,28	13,13,15	6,9,5	33,22,39	255	149	6.399797261221402e-212	7.91868247788e-209	0.566,0.31,0.522	0.096,0.193,0.07	0.346
2237	gene:Solyc01g095460.2	NA	1	+	86707164	86707382	86707164	86707231	86707333	86707382	2237	53,43,29	233,244,251	18,15,14	275,252,257	251	149	7.365011715622458e-195	6.8347308721e-192	0.119,0.095,0.064	0.037,0.034,0.031	0.059
1684	gene:Solyc01g105210.2	NA	1	+	93459386	93459625	93459386	93459440	93459530	93459625	1684	97,69,87	61,60,65	14,12,11	321,219,293	239	149	3.893776984373361e-143	2.8907400332e-140	0.498,0.418,0.455	0.026,0.033,0.023	0.43
915	gene:Solyc11g007590.1	NA	11	+	1851507	1851741	1851507	1851620	1851700	1851741	915	45,10,6	284,245,244	3,0,2	112,112,92	229	149	6.247180587687987e-134	3.86492239025e-131	0.093,0.026,0.016	0.017,0.0,0.014	0.035
2555	gene:Solyc03g118640.2	NA	3	+	67510203	67510403	67510203	67510245	67510354	67510403	2555	52,24,18	146,73,115	5,5,7	85,49,56	258	149	3.5444787267202204e-127	1.87958643337e-124	0.171,0.16,0.083	0.033,0.056,0.067	0.086
227	gene:Solyc01g106050.2	NA	1	-	94028405	94028636	94028405	94028465	94028549	94028636	227	75,31,71	80,42,71	34,32,26	81,56,85	233	149	2.61796868088236e-119	1.21473746793e-116	0.375,0.321,0.39	0.212,0.268,0.164	0.147
3200	gene:Solyc08g063070.2	NA	8	+	52631381	52631619	52631381	52631440	52631525	52631619	3200	66,35,64	3,3,4	44,21,37	6,11,12	234	149	3.523233056888341e-119	1.4531379008e-116	0.933,0.881,0.911	0.824,0.549,0.663	0.23
2437	gene:Solyc12g044370.1	NA	12	-	38594083	38594278	38594083	38594169	38594257	38594278	2437	31,14,21	3,0,2	3,0,3	0,10,0	237	149	1.7690548651525395e-114	6.56673165945e-112	0.867,1.0,0.868	1.0,0.0,1.0	0.245
1414	gene:Solyc02g005180.2	NA	2	+	7140090	7140269	7140090	7140136	7140216	7140269	1414	20,6,7	2,0,0	8,15,7	9,3,0	229	149	3.460950719495198e-111	1.16791355189e-108	0.867,1.0,1.0	0.366,0.765,1.0	0.245
2590	gene:Solyc03g062890.2	NA	3	-	32411161	32411354	32411161	32411193	32411285	32411354	2590	58,28,51	353,353,525	32,13,27	523,286,489	241	149	4.918986281438003e-108	1.52160642306e-105	0.092,0.047,0.057	0.036,0.027,0.033	0.033
2435	gene:Solyc12g044370.1	NA	12	-	38594083	38594278	38594083	38594127	38594257	38594278	2435	31,14,21	14,9,2	3,0,3	10,3,2	279	149	5.670669440087039e-106	1.61919422782e-103	0.542,0.454,0.849	0.138,0.0,0.445	0.421
146	gene:Solyc08g081250.2	NA	8	-	64306466	64306689	64306466	64306523	64306678	64306689	146	11,8,12	61,40,54	8,6,17	38,35,492	304	149	1.1263774357049437e-100	2.98650931524e-98	0.081,0.089,0.098	0.094,0.078,0.017	0.026
2942	gene:Solyc06g048470.2	NA	6	-	31117731	31117926	31117731	31117769	31117902	31117926	2942	2,0,0	12,7,7	10,4,6	16,18,16	282	149	4.428374525524875e-100	1.09587508258e-97	0.081,0.0,0.0	0.248,0.105,0.165	-0.146
2685	gene:Solyc06g084590.2	NA	6	+	49667198	49667376	49667198	49667219	49667313	49667376	2685	36,15,14	149,72,97	6,2,3	65,36,65	243	149	1.013114615620579e-96	2.35042590824e-94	0.129,0.113,0.081	0.054,0.033,0.028	0.069
1431	gene:Solyc01g105820.2	NA	1	+	93862172	93862850	93862172	93862248	93862741	93862850	1431	45,34,48	32,29,37	13,2,4	26,15,23	642	149	9.489175378784546e-92	2.0719893533e-89	0.246,0.214,0.231	0.104,0.03,0.039	0.173
2974	gene:Solyc08g079490.2	NA	8	-	63001519	63001689	63001519	63001584	63001677	63001689	2974	20,25,12	7,3,3	9,12,7	14,7,6	242	149	1.6116067097569405e-87	3.32349117034e-85	0.638,0.837,0.711	0.284,0.513,0.418	0.324
802	gene:Solyc08g059760.2	NA	8	-	45234151	45234348	45234151	45234235	45234315	45234348	802	6,2,3	2,4,0	2,0,5	0,1,0	229	149	4.118481809383149e-85	8.04621288233e-83	0.661,0.245,1.0	1.0,0.0,1.0	-0.031
427	gene:Solyc12g095890.1	NA	12	+	65000599	65000828	65000599	65000697	65000765	65000828	427	180,131,171	53,41,36	136,65,71	62,29,43	217	149	4.552933837566645e-82	8.45024520252e-80	0.7,0.687,0.765	0.601,0.606,0.531	0.138
1151	gene:Solyc07g006650.2	NA	7	-	1518217	1518459	1518217	1518295	1518390	1518459	1151	82,40,55	784,608,659	2,4,0	190,151,187	244	149	5.260481561317606e-82	9.29852740743e-80	0.06,0.039,0.048	0.006,0.016,0.0	0.042
1866	gene:Solyc09g005130.2	NA	9	+	85280	85522	85280	85347	85440	85522	1866	0,1,0	3,0,0	4,2,0	2,0,0	242	149	1.6855544926162464e-79	2.84399012572e-77	0.0,1.0,NA	0.552,1.0,NA	-0.276
747	gene:Solyc07g052420.2	NA	7	-	60935816	60936034	60935816	60935906	60935971	60936034	747	2,2,2	1,0,0	0,0,1	2,0,0	214	149	1.5447252475951387e-78	2.49305222568e-76	0.582,1.0,1.0	0.0,NA,1.0	0.361
44	gene:Solyc06g060600.1	NA	6	-	38602205	38602439	38602205	38602254	38602349	38602439	44	0,3,2	57,28,57	8,10,12	86,63,94	244	149	2.5348987582712627e-77	3.92064341279e-75	0.0,0.061,0.021	0.054,0.088,0.072	-0.044
2419	gene:Solyc01g066480.2	NA	1	-	74485475	74485712	74485475	74485526	74485656	74485712	2419	19,7,13	146,116,236	5,5,6	226,155,180	279	149	6.848195546056933e-77	1.01682007468e-74	0.065,0.031,0.029	0.012,0.017,0.017	0.026
2165	gene:Solyc08g067430.2	NA	8	+	56478129	56478356	56478129	56478184	56478263	56478356	2165	7,6,11	84,43,74	1,1,2	60,27,35	228	149	8.816906598481647e-74	1.25878297283e-71	0.052,0.084,0.089	0.011,0.024,0.036	0.051
1311	gene:Solyc06g065710.2	NA	6	-	41144670	41144869	41144670	41144725	41144818	41144869	1311	38,20,57	268,195,333	18,13,25	319,243,235	242	149	1.8706108821319655e-73	2.57174355351e-71	0.08,0.059,0.095	0.034,0.032,0.061	0.036
1135	gene:Solyc12g019750.1	NA	12	-	11308716	11308957	11308716	11308809	11308892	11308957	1135	55,21,42	3,6,2	42,39,23	0,2,0	232	149	6.758707094088713e-73	8.96011454759e-71	0.922,0.692,0.931	1.0,0.926,1.0	-0.127
3361	gene:Solyc09g011170.2	NA	9	-	4517691	4517879	4517691	4517751	4517844	4517879	3361	19,11,12	243,178,203	4,7,10	341,208,232	242	149	6.822082746376795e-71	8.73226591536e-69	0.046,0.037,0.035	0.007,0.02,0.026	0.022
225	gene:Solyc01g087720.2	NA	1	+	82653605	82653823	82653605	82653669	82653774	82653823	225	0,0,1	2,0,0	3,1,1	2,1,0	254	149	1.625470950423577e-69	2.01124938932e-67	0.0,NA,1.0	0.468,0.37,1.0	-0.113
129	gene:Solyc11g068990.1	NA	11	+	53566894	53567141	53566894	53566995	53567064	53567141	129	10,8,0	52,37,42	2,3,0	53,42,49	218	149	1.857141965046894e-69	2.22377773363e-67	0.116,0.129,0.0	0.025,0.047,0.0	0.058
1979	gene:Solyc02g071800.2	NA	2	+	41151557	41151791	41151557	41151604	41151719	41151791	1979	67,24,56	8,4,6	22,9,5	10,3,4	264	149	2.1669300667757905e-69	2.51363887746e-67	0.825,0.772,0.84	0.554,0.629,0.414	0.28
501	gene:Solyc07g017520.2	NA	7	-	7471401	7471642	7471401	7471407	7471572	7471642	501	17,12,13	70,44,62	1,1,10	57,37,44	314	149	2.6057435880265436e-69	2.9310667269e-67	0.103,0.115,0.09	0.008,0.013,0.097	0.063
805	gene:Solyc09g064870.2	NA	9	-	62356851	62357090	62356851	62356937	62357007	62357090	805	0,4,9	4,1,3	0,0,2	0,4,2	219	149	5.563849905211114e-69	6.07441495534e-67	0.0,0.731,0.671	NA,0.0,0.405	0.265
804	gene:Solyc09g064870.2	NA	9	-	62356851	62357090	62356851	62356925	62357007	62357090	804	1,4,9	48,29,26	0,0,2	20,26,23	231	149	1.865676447701106e-68	1.97868313539e-66	0.013,0.082,0.183	0.0,0.0,0.053	0.075
775	gene:Solyc08g079520.2	NA	8	+	63034653	63034884	63034653	63034737	63034811	63034884	775	0,3,0	4,0,5	5,1,0	1,0,0	223	149	2.2761928002301524e-68	2.34700768735e-66	0.0,1.0,0.0	0.77,1.0,NA	-0.552
124	gene:Solyc05g009710.2	NA	5	-	3910446	3910662	3910446	3910532	3910619	3910662	124	16,5,4	2,7,3	2,5,2	9,6,6	236	149	4.3777845012910576e-67	4.3919827213e-65	0.835,0.311,0.457	0.123,0.345,0.174	0.32
369	gene:Solyc01g056520.2	NA	1	-	54551650	54551824	54551650	54551672	54551769	54551824	369	2,4,0	3,0,0	0,1,2	4,0,0	246	149	1.318538695993102e-65	1.28800411566e-63	0.288,1.0,NA	0.0,1.0,1.0	-0.023
2931	gene:Solyc10g074930.1	NA	10	-	58639084	58639307	58639084	58639205	58639284	58639307	2931	9,8,14	264,157,236	3,2,1	164,109,150	228	149	7.848319008824306e-65	7.46998978481e-63	0.022,0.032,0.037	0.012,0.012,0.004	0.021
3452	gene:Solyc11g005050.1	NA	11	-	51820	52067	51820	51861	51946	52067	3452	62,63,105	0,1,7	192,105,109	14,8,16	234	149	4.263607131981905e-64	3.95662741848e-62	1.0,0.976,0.905	0.897,0.893,0.813	0.093
2783	gene:Solyc03g118980.2	NA	3	-	67721125	67721309	67721125	67721190	67721277	67721309	2783	6,0,2	4,0,2	0,0,1	4,0,0	236	149	5.1651715730845405e-64	4.67636997056e-62	0.486,NA,0.387	0.0,NA,1.0	-0.064
815	gene:Solyc12g088200.1	NA	12	+	63648380	63648616	63648380	63648473	63648561	63648616	815	17,7,2	3,0,2	1,0,0	0,0,2	237	149	8.529468147248311e-64	7.53842518157e-62	0.781,1.0,0.386	1.0,NA,0.0	0.222
3720	gene:Solyc05g016410.2	NA	5	+	16194371	16194574	16194371	16194413	16194510	16194574	3720	32,22,28	501,477,594	10,3,4	293,200,190	246	149	6.92044840045782e-63	5.97411731686e-61	0.037,0.027,0.028	0.02,0.009,0.013	0.017
1454	gene:Solyc02g094510.2	NA	2	-	55031895	55032255	55031895	55032075	55032144	55032255	1454	401,261,449	14,10,21	344,222,310	7,4,4	218	149	2.0794708151956732e-62	1.75431719682e-60	0.951,0.947,0.936	0.971,0.974,0.981	-0.031
2700	gene:Solyc05g055010.2	NA	5	-	64786667	64786898	64786667	64786717	64786801	64786898	2700	18,10,18	13,7,4	7,10,12	2,2,0	233	149	3.4463562547372224e-61	2.84286098169e-59	0.47,0.477,0.742	0.691,0.762,1.0	-0.255
3791	gene:Solyc05g018130.2	NA	5	+	20054816	20055056	20054816	20054875	20054961	20055056	3791	1,6,8	2,0,0	2,0,0	2,0,2	235	149	7.94264591782043e-61	6.40936992325e-59	0.241,1.0,1.0	0.388,NA,0.0	0.553
432	gene:Solyc01g098500.2	NA	1	+	89009285	89009472	89009285	89009340	89009428	89009472	432	39,15,29	53,44,24	14,18,3	46,33,27	237	149	3.8103875510033414e-58	3.00939544454e-56	0.316,0.176,0.432	0.161,0.255,0.065	0.148
2965	gene:Solyc07g042620.2	NA	7	+	56091907	56092138	56091907	56091914	56092057	56092138	2965	57,39,43	311,177,257	32,21,48	293,258,319	292	149	7.931285552408777e-57	6.13352749386e-55	0.086,0.101,0.079	0.053,0.04,0.071	0.034
1469	gene:Solyc04g072810.2	NA	4	-	59780624	59782755	59780624	59780749	59782661	59782755	1469	265,154,155	110,41,82	55,20,40	52,42,44	2061	149	1.2251319710372137e-55	9.28099974794e-54	0.148,0.214,0.12	0.071,0.033,0.062	0.105
888	gene:Solyc06g005150.2	NA	6	-	170623	170861	170623	170705	170762	170861	888	133,46,94	6,0,0	94,89,81	0,7,11	206	149	8.251621795051395e-55	6.12600402065e-53	0.941,1.0,1.0	1.0,0.902,0.842	0.066
2780	gene:Solyc10g044710.1	NA	10	-	27520368	27520536	27520368	27520408	27520482	27520536	2780	18,20,20	20,28,26	2,6,2	27,9,1	223	149	7.081900699555186e-53	5.15451282289e-51	0.376,0.323,0.339	0.047,0.308,0.572	0.037
3724	gene:Solyc09g007860.2	NA	9	-	1386765	1387004	1386765	1386816	1386912	1387004	3724	7,1,3	33,32,30	1,1,0	32,17,22	245	149	1.687846501806091e-52	1.2048627336e-50	0.114,0.019,0.057	0.019,0.035,0.0	0.045
709	gene:Solyc05g026140.2	NA	5	+	39844007	39844197	39844007	39844019	39844085	39844197	709	12,2,2	33,5,24	2,8,4	8,4,0	215	149	2.0181597864664772e-52	1.41347342026e-50	0.201,0.217,0.055	0.148,0.581,1.0	-0.419
1132	gene:Solyc08g074610.1	NA	8	-	58705105	58705299	58705105	58705183	58705250	58705299	1132	6,5,2	12,26,28	0,0,1	15,10,13	216	149	3.2684084589318167e-52	2.2467281851e-50	0.256,0.117,0.047	0.0,0.0,0.05	0.123
1788	gene:Solyc12g098430.1	NA	12	+	65934260	65934500	65934260	65934335	65934434	65934500	1788	8,2,11	1,0,2	4,3,8	3,0,6	248	149	7.126914692484606e-52	4.81001951609e-50	0.828,1.0,0.768	0.445,1.0,0.445	0.235
1525	gene:Solyc02g093000.2	NA	2	-	53960442	53960675	53960442	53960503	53960588	53960675	1525	6,5,4	16,11,21	3,2,1	29,16,24	234	149	3.160457597213101e-51	2.09493189301e-49	0.193,0.224,0.108	0.062,0.074,0.026	0.121
2675	gene:Solyc10g084760.1	NA	10	-	64171848	64172067	64171848	64171929	64171998	64172067	2675	24,37,37	25,16,34	17,19,7	39,14,15	218	149	2.383942708352593e-50	1.55249040937e-48	0.396,0.612,0.427	0.23,0.481,0.242	0.161
2138	gene:Solyc08g081340.2	NA	8	+	64398475	64398723	64398475	64398546	64398650	64398723	2138	10,3,20	113,91,169	7,5,0	183,70,72	253	149	3.1931871667262867e-50	2.0436397867e-48	0.05,0.019,0.065	0.022,0.04,0.0	0.024
979	gene:Solyc03g032130.2	NA	3	-	4635905	4636126	4635905	4635950	4636051	4636126	979	248,168,227	3794,3473,4195	95,76,88	2624,2057,2421	250	149	1.878627549979509e-49	1.18194329924e-47	0.037,0.028,0.031	0.021,0.022,0.021	0.011
1790	gene:Solyc10g076890.1	NA	10	+	59865015	59865207	59865015	59865017	59865096	59865207	1790	2,1,1	1,0,0	6,1,4	6,1,0	228	149	4.346522098850827e-49	2.68904833849e-47	0.567,1.0,1.0	0.395,0.395,1.0	0.259
3359	gene:Solyc05g007810.2	NA	5	-	2252358	2252564	2252358	2252408	2252536	2252564	3359	4,4,3	1,2,2	1,0,0	0,0,1	277	149	5.297761501696903e-49	3.22381814661e-47	0.683,0.518,0.447	1.0,NA,0.0	0.049
1605	gene:Solyc06g072580.2	NA	6	-	44764197	44764349	44764197	44764263	44764344	44764349	1605	22,8,8	278,166,301	14,10,5	400,349,448	230	149	1.6230351698778193e-48	9.71726862998e-47	0.049,0.03,0.017	0.022,0.018,0.007	0.016
2897	gene:Solyc07g017490.2	NA	7	+	7379495	7379731	7379495	7379542	7379641	7379731	2897	18,4,11	197,131,163	4,0,0	102,67,96	248	149	1.8538276803541422e-48	1.0922870396e-46	0.052,0.018,0.039	0.023,0.0,0.0	0.029
1212	gene:Solyc11g010350.1	NA	11	+	3427366	3427557	3427366	3427469	3427545	3427557	1212	3,4,1	0,1,1	0,0,1	0,1,0	225	149	6.085531322230759e-48	3.52960816689e-46	1.0,0.726,0.398	NA,0.0,1.0	0.208
860	gene:Solyc09g091440.2	NA	9	-	70724373	70724596	70724373	70724441	70724528	70724596	860	5,0,1	5,0,6	6,3,9	5,2,0	236	149	1.6598650277131262e-47	9.47910612749e-46	0.387,NA,0.095	0.431,0.486,1.0	-0.398
1299	gene:Solyc06g048410.2	NA	6	+	31009766	31009939	31009766	31009793	31009916	31009939	1299	73,39,88	421,429,560	85,50,80	1165,854,937	272	149	2.5395692888874983e-46	1.42831533339e-44	0.087,0.047,0.079	0.038,0.031,0.045	0.033
3117	gene:Solyc08g078820.2	NA	8	+	62532964	62533208	62532964	62533032	62533152	62533208	3117	43,28,19	1028,807,1000	11,9,21	841,598,772	269	149	3.2877355235693776e-45	1.82150362142e-43	0.023,0.019,0.01	0.007,0.008,0.015	0.007
701	gene:Solyc06g068840.2	NA	6	-	42657174	42657417	42657174	42657312	42657394	42657417	701	22,9,10	137,87,140	7,5,4	152,108,141	231	149	9.091242106546596e-44	4.96274863228e-42	0.094,0.063,0.044	0.029,0.029,0.018	0.042
3502	gene:Solyc09g074400.2	NA	9	-	66200492	66200729	66200492	66200582	66200664	66200729	3502	12,11,21	12,5,8	12,3,11	0,1,4	231	149	3.06842225039788e-43	1.65072223094e-41	0.392,0.587,0.629	1.0,0.659,0.639	-0.23
1745	gene:Solyc02g062640.2	NA	2	+	34388886	34389063	34388886	34388946	34389031	34389063	1745	52,22,20	26,23,32	15,16,8	35,23,9	234	149	3.4437533708152735e-43	1.82617321607e-41	0.56,0.379,0.285	0.214,0.307,0.361	0.114
3703	gene:Solyc02g081640.2	NA	2	+	45513653	45513833	45513653	45513686	45513784	45513833	3703	3,3,0	2,1,0	3,0,1	0,1,0	247	149	3.701495895341108e-43	1.93520461458e-41	0.475,0.644,NA	1.0,0.0,1.0	-0.107
2939	gene:Solyc02g082660.2	NA	2	+	46311707	46311865	46311707	46311742	46311811	46311865	2939	4,2,0	66,37,41	8,4,2	33,24,50	218	149	3.894066197571666e-43	2.00760746186e-41	0.04,0.036,0.0	0.142,0.102,0.027	-0.065
74	gene:Solyc01g080280.2	NA	1	+	79530584	79530827	79530584	79530624	79530725	79530827	74	5,7,1	104,128,133	20,11,21	318,214,208	250	149	7.521977634673516e-43	3.82487410684e-41	0.028,0.032,0.004	0.036,0.03,0.057	-0.02
3357	gene:Solyc10g078150.1	NA	10	+	60025005	60025227	60025005	60025064	60025141	60025227	3357	48,58,56	0,0,3	55,31,27	1,2,5	226	149	1.7507962161209466e-42	8.7823723706e-41	1.0,1.0,0.925	0.973,0.911,0.781	0.087
1395	gene:Solyc10g084850.1	NA	10	-	64236161	64236342	64236161	64236224	64236292	64236342	1395	18,26,30	188,108,179	7,12,6	155,159,128	217	149	2.547105337687405e-42	1.26064733513e-40	0.062,0.142,0.103	0.03,0.049,0.031	0.066
274	gene:Solyc01g103170.2	NA	1	-	91829667	91829905	91829667	91829760	91829834	91829905	274	20,17,16	119,104,134	10,8,12	131,115,128	223	149	2.0940288446127834e-41	1.02276777253e-39	0.101,0.098,0.074	0.049,0.044,0.059	0.04
1556	gene:Solyc10g009330.2	NA	10	+	3408044	3408291	3408044	3408054	3408178	3408291	1556	217,136,291	1,7,1	127,73,127	3,7,4	273	149	2.9456653224593433e-41	1.42004021779e-39	0.992,0.914,0.994	0.959,0.851,0.945	0.048
2888	gene:Solyc08g074550.2	NA	8	+	58655476	58655634	58655476	58655509	58655590	58655634	2888	7,4,3	283,198,286	7,6,10	184,143,197	230	149	3.204576577735956e-41	1.52504977648e-39	0.016,0.013,0.007	0.024,0.026,0.032	-0.015
826	gene:Solyc04g081880.2	NA	4	-	65743809	65744001	65743809	65743878	65743967	65744001	826	146,141,115	6031,5002,7698	30,29,48	3070,2205,2516	238	149	5.98923939665054e-41	2.81418438486e-39	0.015,0.017,0.009	0.006,0.008,0.012	0.005
1950	gene:Solyc12g014350.1	NA	12	-	5163929	5164134	5163929	5164001	5164093	5164134	1950	13,2,9	92,40,59	3,0,2	40,26,27	241	149	6.735230003061622e-41	3.12514672142e-39	0.08,0.03,0.086	0.044,0.0,0.044	0.036
2199	gene:Solyc03g096940.2	NA	3	+	59323853	59324097	59323853	59323903	59324005	59324097	2199	16,12,7	1,2,0	9,13,6	4,0,4	251	149	7.825192362899601e-41	3.5860634631e-39	0.905,0.781,1.0	0.572,1.0,0.471	0.214
2443	gene:Solyc11g017040.1	NA	11	+	7825830	7826063	7825830	7825912	7826007	7826063	2443	11,5,7	153,87,151	5,2,0	109,86,90	244	149	1.3010676562150984e-40	5.88971114618e-39	0.042,0.034,0.028	0.027,0.014,0.0	0.021
24	gene:Solyc02g081840.2	NA	2	+	45633851	45634065	45633851	45633914	45634032	45634065	24	8,7,4	36,12,29	2,4,2	30,26,31	267	149	1.5239411392598964e-40	6.81550543245e-39	0.11,0.246,0.071	0.036,0.079,0.035	0.092
3953	gene:Solyc11g007780.1	NA	11	+	2020621	2020863	2020621	2020698	2020790	2020863	3953	35,25,48	651,455,696	6,8,14	275,220,280	241	149	2.5871112546108983e-40	1.14325678299e-38	0.032,0.033,0.041	0.013,0.022,0.03	0.014
3349	gene:Solyc01g106740.2	NA	1	-	94480501	94480718	94480501	94480571	94480646	94480718	3349	11,7,11	18,3,14	14,5,6	1,9,0	224	149	2.6214349372087467e-40	1.14479605728e-38	0.289,0.608,0.343	0.903,0.27,1.0	-0.311
1146	gene:Solyc07g019460.2	NA	7	-	11527761	11527947	11527761	11527845	11527925	11527947	1146	22,26,6	544,297,428	35,36,18	465,364,462	229	149	3.3358752833456453e-40	1.43985686649e-38	0.026,0.054,0.009	0.047,0.06,0.025	-0.014
3417	gene:Solyc08g006460.2	NA	8	+	1063260	1063483	1063260	1063304	1063384	1063483	3417	19,25,19	436,389,456	7,8,5	295,182,256	229	149	6.210770906267043e-40	2.64992892001e-38	0.028,0.04,0.026	0.015,0.028,0.013	0.013
3856	gene:Solyc11g011170.1	NA	11	-	4239704	4239938	4239704	4239751	4239905	4239938	3856	60,24,30	103,77,106	11,15,22	111,32,62	303	149	6.337840611680775e-40	2.67341640347e-38	0.223,0.133,0.122	0.046,0.187,0.149	0.032
1168	gene:Solyc07g043270.2	NA	7	-	56936202	56936426	56936202	56936271	56936359	56936426	1168	3,0,1	0,2,0	0,2,2	0,0,4	237	149	7.013545567368103e-40	2.92520012877e-38	1.0,0.0,1.0	NA,1.0,0.239	0.047
2008	gene:Solyc01g110030.2	NA	1	-	96850549	96851072	96850549	96850619	96850962	96851072	2008	13,3,0	29,11,38	3,0,0	26,13,29	492	149	1.952964414251745e-39	8.05489322856e-38	0.12,0.076,0.0	0.034,0.0,0.0	0.054
2740	gene:Solyc12g099940.1	NA	12	+	66889815	66890021	66889815	66889864	66889984	66890021	2740	18,14,19	175,96,152	3,4,4	86,47,46	269	149	2.189803016090958e-39	8.9324712041e-38	0.054,0.075,0.065	0.019,0.045,0.046	0.028
1410	gene:Solyc02g005180.2	NA	2	+	7138862	7139051	7138862	7138902	7138985	7139051	1410	38,32,24	71,49,57	5,15,9	28,26,49	232	149	2.299086907483367e-38	9.27631587019e-37	0.256,0.295,0.213	0.103,0.27,0.106	0.095
1770	gene:Solyc01g060240.2	NA	1	+	69832959	69833177	69832959	69833022	69833130	69833177	1770	52,43,49	5,8,2	18,18,30	1,0,2	257	149	2.759460334402039e-38	1.10141040444e-36	0.858,0.757,0.934	0.913,1.0,0.897	-0.087
3626	gene:Solyc10g006290.2	NA	10	+	948953	949187	948953	949046	949137	949187	3626	27,12,9	273,179,231	2,1,3	149,76,169	240	149	3.2146445430012367e-38	1.26944261102e-36	0.058,0.04,0.024	0.008,0.008,0.011	0.032
3882	gene:Solyc02g071880.2	NA	2	-	41252659	41252882	41252659	41252731	41252813	41252882	3882	7,0,6	50,24,43	0,3,0	34,14,19	231	149	3.3115233913452057e-38	1.29393419249e-36	0.083,0.0,0.083	0.0,0.121,0.0	0.015
2493	gene:Solyc05g015860.2	NA	5	+	12530269	12530511	12530269	12530320	12530429	12530511	2493	4,7,34	175,121,113	3,1,5	73,45,67	258	149	6.56919050846903e-38	2.54008699661e-36	0.013,0.032,0.148	0.023,0.013,0.041	0.039
2353	gene:Solyc09g020130.2	NA	9	+	18614189	18614424	18614189	18614259	18614341	18614424	2353	93,92,112	984,756,1208	123,98,112	1824,1084,1515	231	149	1.2118135853843402e-37	4.63737322572e-36	0.057,0.073,0.056	0.042,0.055,0.046	0.014
1710	gene:Solyc07g009350.2	NA	7	-	4396016	4396252	4396016	4396089	4396218	4396252	1710	60,24,71	6,5,6	17,7,7	8,3,4	278	149	2.614460170124472e-37	9.90293484847e-36	0.843,0.72,0.864	0.532,0.556,0.484	0.285
2169	gene:Solyc12g017410.1	NA	12	-	6663588	6663800	6663588	6663651	6663734	6663800	2169	9,5,9	54,30,35	2,2,7	58,42,34	232	149	6.632006111534601e-37	2.48666734202e-35	0.097,0.097,0.142	0.022,0.03,0.117	0.056
2173	gene:Solyc03g114990.2	NA	3	+	64840833	64841008	64840833	64840855	64840941	64841008	2173	20,15,5	48,34,10	4,3,2	20,16,9	235	149	2.0659894467844135e-36	7.66895282646e-35	0.209,0.219,0.241	0.113,0.106,0.123	0.109
916	gene:Solyc05g025890.1	NA	5	-	37242231	37242380	37242231	37242297	37242364	37242380	916	2,1,0	10,6,7	7,6,19	52,43,39	216	149	2.4101698807898702e-36	8.85797088861e-35	0.121,0.103,0.0	0.085,0.088,0.252	-0.067
2299	gene:Solyc10g083960.1	NA	10	+	63664087	63664307	63664087	63664137	63664229	63664307	2299	4,6,12	112,43,51	2,1,0	16,20,16	241	149	3.179112700550921e-36	1.15694768083e-34	0.022,0.079,0.127	0.072,0.03,0.0	0.042
111	gene:Solyc11g062410.1	NA	11	-	49438143	49438364	49438143	49438233	49438317	49438364	111	28,13,13	196,147,110	0,5,1	32,34,28	233	149	5.362170093778638e-36	1.93246362991e-34	0.084,0.054,0.07	0.0,0.086,0.022	0.033
1221	gene:Solyc12g089280.1	NA	12	+	64405837	64406065	64405837	64405913	64405990	64406065	1221	4,1,5	50,32,57	0,2,0	37,30,31	226	149	1.0257696594756735e-35	3.66120863074e-34	0.05,0.02,0.055	0.0,0.042,0.0	0.028
2618	gene:Solyc01g102700.2	NA	1	+	91435939	91436183	91435939	91436006	91436111	91436183	2618	64,35,89	353,259,423	57,49,32	461,299,325	254	149	1.3978480977519724e-35	4.94172584653e-34	0.096,0.073,0.11	0.068,0.088,0.055	0.023
2410	gene:Solyc08g076420.2	NA	8	-	60428963	60429323	60428963	60429123	60429204	60429323	2410	867,443,689	22,15,11	529,475,586	17,16,30	230	149	2.3955910689982864e-35	8.38908872464e-34	0.962,0.95,0.976	0.953,0.951,0.927	0.019
6	gene:Solyc01g110460.2	NA	1	-	97159870	97161306	97159870	97159962	97161143	97161306	6	51,24,34	8,4,2	10,21,6	6,8,0	1330	149	2.6973464944608866e-35	9.35752353966e-34	0.417,0.402,0.656	0.157,0.227,1.0	0.03
1557	gene:Solyc10g009330.2	NA	10	+	3408044	3408291	3408044	3408097	3408178	3408291	1557	162,126,237	2,3,0	100,61,106	1,1,13	230	149	3.634667703317427e-35	1.24924875136e-33	0.981,0.965,1.0	0.985,0.975,0.841	0.048
2355	gene:Solyc09g020130.2	NA	9	+	18614189	18614424	18614189	18614237	18614341	18614424	2355	253,193,264	5,18,23	383,224,342	19,8,8	253	149	4.819353112006322e-35	1.64123291301e-33	0.968,0.863,0.871	0.922,0.943,0.962	-0.042
3398	gene:Solyc09g075990.2	NA	9	-	67671790	67672028	67671790	67671883	67671984	67672028	3398	47,15,30	5,2,2	24,9,23	2,0,0	250	149	5.936078558802975e-35	2.00315669184e-33	0.849,0.817,0.899	0.877,1.0,1.0	-0.104
2593	gene:Solyc07g052470.2	NA	7	+	60966450	60966655	60966450	60966499	60966629	60966655	2593	11,4,7	159,144,199	22,14,12	250,203,156	279	149	7.886340177211529e-35	2.63730583224e-33	0.036,0.015,0.018	0.045,0.036,0.039	-0.017
1942	gene:Solyc08g079170.2	NA	8	+	62809655	62809872	62809655	62809722	62809813	62809872	1942	48,39,56	818,751,1052	34,36,39	961,905,984	240	149	2.9437836754123075e-34	9.75654018137e-33	0.035,0.031,0.032	0.021,0.024,0.024	0.01
2529	gene:Solyc08g013860.2	NA	8	-	3303101	3303337	3303101	3303178	3303270	3303337	2529	4,2,4	4,0,0	2,2,3	1,0,0	241	149	4.0704667582548195e-34	1.33713031917e-32	0.382,1.0,1.0	0.553,1.0,1.0	-0.057
556	gene:Solyc06g063230.2	NA	6	+	39936989	39937175	39936989	39937027	39937125	39937175	556	7,2,2	81,40,53	2,0,0	53,42,46	247	149	6.232374395869553e-34	2.02934857522e-32	0.05,0.029,0.022	0.022,0.0,0.0	0.026
636	gene:Solyc04g008050.2	NA	4	+	1711078	1711244	1711078	1711155	1711235	1711244	636	11,4,3	10,0,0	0,3,2	13,0,0	229	149	7.074063801393658e-34	2.28338476789e-32	0.417,1.0,1.0	0.0,1.0,1.0	0.139
3680	gene:Solyc02g082700.2	NA	2	-	46355725	46355924	46355725	46355770	46355870	46355924	3680	143,132,187	3324,2850,3502	115,82,94	3214,2509,2956	249	149	1.0186833311039309e-33	3.25978665953e-32	0.025,0.027,0.031	0.021,0.019,0.019	0.008
3767	gene:Solyc12g088800.1	NA	12	+	64034233	64034856	64034233	64034369	64034747	64034856	3767	129,108,60	1,0,2	79,161,99	3,2,4	527	149	3.7074683576879264e-33	1.17624979006e-31	0.973,1.0,0.895	0.882,0.958,0.875	0.051
3378	gene:Solyc02g083680.1	NA	2	-	46983987	46984230	46983987	46984018	46984160	46984230	3378	43,28,33	249,232,288	6,6,5	131,82,84	291	149	5.491316316426869e-33	1.72743781073e-31	0.081,0.058,0.055	0.023,0.036,0.03	0.035
3951	gene:Solyc08g023460.2	NA	8	-	27713659	27713886	27713659	27713732	27713824	27713886	3951	7,1,1	53,21,35	5,3,5	27,11,16	241	149	5.7384774722903694e-33	1.79001919136e-31	0.075,0.029,0.017	0.103,0.144,0.162	-0.096
1181	gene:Solyc04g045600.2	NA	4	-	34265602	34265799	34265602	34265705	34265779	34265799	1181	66,21,15	90,35,54	7,7,1	34,22,36	223	149	6.926004358806842e-33	2.14244401499e-31	0.329,0.286,0.157	0.121,0.175,0.018	0.153
2836	gene:Solyc02g093170.2	NA	2	-	54108655	54108895	54108655	54108754	54108832	54108895	2836	2,0,0	3,4,6	0,3,4	8,12,14	227	149	1.6594031752370622e-32	5.0906649475e-31	0.304,0.0,0.0	0.0,0.141,0.158	0.002
1001	gene:Solyc06g066760.2	NA	6	-	41937841	41938056	41937841	41937931	41938015	41938056	1001	25,8,9	191,157,236	7,2,4	157,136,152	233	149	5.782376148071485e-32	1.75935903784e-30	0.077,0.032,0.024	0.028,0.009,0.017	0.026
3220	gene:Solyc09g018750.2	NA	9	-	16843419	16843615	16843419	16843480	16843567	16843615	3220	216,193,285	2283,1819,3203	159,127,132	2097,1532,1875	236	149	1.085994816937442e-31	3.27740874835e-30	0.056,0.063,0.053	0.046,0.05,0.043	0.011
3600	gene:Solyc03g121820.2	NA	3	+	69863320	69863536	69863320	69863384	69863507	69863536	3600	43,23,53	27,13,41	32,15,36	18,9,4	272	149	1.2202789107645172e-31	3.65296396513e-30	0.466,0.492,0.415	0.493,0.477,0.831	-0.143
235	gene:Solyc09g047910.2	NA	9	-	33696563	33696782	33696563	33696630	33696714	33696782	235	12,10,8	36,34,60	3,2,8	43,17,53	233	149	2.484628813905276e-31	7.37835372577e-30	0.176,0.158,0.079	0.043,0.07,0.088	0.071
3639	gene:Solyc04g071120.2	NA	4	-	58026668	58026887	58026668	58026719	58026806	58026887	3639	17,30,27	391,361,367	1,2,4	101,65,127	236	149	3.554518864764461e-31	1.04717254175e-29	0.027,0.05,0.044	0.006,0.019,0.019	0.026
1337	gene:Solyc01g098830.2	NA	1	+	89234365	89234598	89234365	89234384	89234485	89234598	1337	36,20,12	64,29,42	12,10,13	46,41,32	250	149	6.998185488917608e-31	2.04545390038e-29	0.251,0.291,0.146	0.135,0.127,0.195	0.077
765	gene:Solyc11g072930.1	NA	11	+	56085713	56085907	56085713	56085782	56085899	56085907	765	3,1,0	61,46,61	5,6,7	121,101,114	266	149	7.128894823258421e-31	2.06737949874e-29	0.027,0.012,0.0	0.023,0.032,0.033	-0.016
1931	gene:Solyc03g117510.2	NA	3	+	66652761	66652988	66652761	66652839	66652939	66652988	1931	9,0,2	0,0,2	8,2,5	10,0,0	249	149	7.922123954556702e-31	2.27960652088e-29	1.0,NA,0.374	0.324,1.0,1.0	-0.088
1918	gene:Solyc12g095960.1	NA	12	-	65060463	65060705	65060463	65060474	65060662	65060705	1918	896,513,916	25,9,30	487,336,465	15,4,41	337	149	8.772251942163286e-31	2.50481532379e-29	0.941,0.962,0.931	0.935,0.974,0.834	0.03
3612	gene:Solyc12g019570.1	NA	12	+	10651130	10651327	10651130	10651203	10651281	10651327	3612	6,4,9	53,51,73	1,3,0	35,14,27	227	149	1.0101483527662126e-30	2.86234403471e-29	0.069,0.049,0.075	0.018,0.123,0.0	0.017
2495	gene:Solyc04g016070.2	NA	4	-	6741966	6742193	6741966	6742009	6742151	6742193	2495	4,5,12	71,56,126	5,3,8	186,108,160	291	149	1.740227470444881e-30	4.85693561676e-29	0.028,0.044,0.046	0.014,0.014,0.025	0.022
2985	gene:Solyc07g026670.2	NA	7	+	30214485	30214710	30214485	30214574	30214685	30214710	2985	17,5,8	3,2,1	0,0,4	4,0,0	260	149	1.7323187674636425e-30	4.85693561676e-29	0.765,0.589,0.821	0.0,NA,1.0	0.225
704	gene:Solyc06g053560.2	NA	6	-	36371675	36371880	36371675	36371749	36371828	36371880	704	0,0,1	5,0,4	1,0,2	4,2,4	228	149	4.321465422459151e-30	1.19711042151e-28	0.0,NA,0.14	0.14,0.0,0.246	-0.059
573	gene:Solyc01g079210.2	NA	1	+	78303454	78303678	78303454	78303515	78303643	78303678	573	24,8,9	87,93,75	1,9,3	75,66,62	277	149	4.8096620083286494e-30	1.32247891666e-28	0.129,0.044,0.061	0.007,0.068,0.025	0.045
725	gene:Solyc10g079710.1	NA	10	+	61215118	61215362	61215118	61215208	61215282	61215362	725	91,68,102	25,6,8	81,40,51	15,11,18	223	149	7.117678240676465e-30	1.94270747275e-28	0.709,0.883,0.895	0.783,0.708,0.654	0.114
2429	gene:Solyc09g008520.2	NA	9	-	2007950	2008187	2007950	2008032	2008114	2008187	2429	8,23,7	171,77,115	1,2,1	19,23,20	231	149	7.476913307830423e-30	2.02586147436e-28	0.029,0.162,0.038	0.033,0.053,0.031	0.037
1822	gene:Solyc05g005730.2	NA	5	+	538831	539050	538831	538908	539030	539050	1822	59,40,18	223,231,208	13,15,13	246,198,186	271	149	9.510036761570501e-30	2.55806206224e-28	0.127,0.087,0.045	0.028,0.04,0.037	0.051
1241	gene:Solyc09g075070.2	NA	9	-	66886361	66886572	66886361	66886455	66886545	66886572	1241	156,109,99	619,508,700	30,40,40	524,448,495	239	149	1.0851942302050115e-29	2.89801509534e-28	0.136,0.118,0.081	0.034,0.053,0.048	0.067
1623	gene:Solyc12g070280.1	NA	12	+	29996260	29996487	29996260	29996325	29996395	29996487	1623	8,5,5	65,32,65	0,0,4	19,30,20	219	149	1.0969738672810194e-29	2.90854785382e-28	0.077,0.096,0.05	0.0,0.0,0.12	0.034
559	gene:Solyc06g072140.2	NA	6	+	44468398	44468608	44468398	44468430	44468501	44468608	559	12,8,18	217,110,212	9,5,5	174,124,184	220	149	2.0516855389226878e-29	5.40131682304e-28	0.036,0.047,0.054	0.034,0.027,0.018	0.019
1227	gene:Solyc08g083040.2	NA	8	-	65630436	65630684	65630436	65630508	65630602	65630684	1227	4,5,4	73,40,78	0,3,0	21,31,35	243	149	2.817474583423932e-29	7.36511665751e-28	0.033,0.071,0.03	0.0,0.056,0.0	0.026
595	gene:Solyc08g005470.2	NA	8	-	348573	348804	348573	348661	348772	348804	595	12,10,5	290,220,215	1,3,6	195,152,213	260	149	3.9517531085010996e-29	1.02579772998e-27	0.023,0.025,0.013	0.003,0.011,0.016	0.01
3672	gene:Solyc09g098580.2	NA	9	+	72369326	72369573	72369326	72369425	72369499	72369573	3672	4,2,2	33,32,43	1,0,0	12,15,12	223	149	4.5877431801893485e-29	1.182618242e-27	0.075,0.04,0.03	0.053,0.0,0.0	0.031
3842	gene:Solyc11g005680.1	NA	11	-	504522	504749	504522	504603	504746	504749	3842	113,60,100	11,6,5	137,93,103	6,4,3	292	149	7.533005081644377e-29	1.9284493009e-27	0.84,0.836,0.911	0.921,0.922,0.946	-0.067
3363	gene:Solyc04g008820.2	NA	4	+	2436760	2436993	2436760	2436807	2436894	2436993	3363	3,3,1	36,40,26	20,13,9	132,99,116	236	149	8.098635983802269e-29	2.05905046383e-27	0.05,0.045,0.024	0.087,0.077,0.047	-0.031
2079	gene:Solyc11g005170.1	NA	11	+	150289	150469	150289	150348	150452	150469	2079	77,51,93	20,3,9	45,20,36	19,4,5	253	149	1.3030180887262828e-28	3.29034227575e-27	0.694,0.909,0.859	0.582,0.746,0.809	0.108
3311	gene:Solyc06g050630.2	NA	6	-	33367910	33368131	33367910	33367977	33368048	33368131	3311	12,5,13	94,108,148	6,16,12	283,216,238	220	149	1.4693197045117683e-28	3.68521266429e-27	0.08,0.03,0.056	0.014,0.048,0.033	0.024
2431	gene:Solyc09g008520.2	NA	9	-	2007629	2007833	2007629	2007660	2007773	2007833	2431	36,7,13	128,75,103	6,6,6	26,7,9	262	149	2.362620639178238e-28	5.88593812928e-27	0.138,0.05,0.067	0.116,0.328,0.275	-0.155
2182	gene:Solyc01g108620.2	NA	1	+	95875982	95876178	95875982	95876046	95876144	95876178	2182	20,20,14	21,5,16	3,6,1	7,6,16	247	149	2.777215499932029e-28	6.87268262383e-27	0.365,0.707,0.345	0.205,0.376,0.036	0.267
1462	gene:Solyc06g064620.2	NA	6	-	40269426	40269653	40269426	40269435	40269595	40269653	1462	121,79,114	107,103,171	195,99,90	385,189,257	309	149	3.0690468725275587e-28	7.54457085485e-27	0.353,0.27,0.243	0.196,0.202,0.144	0.108
993	gene:Solyc07g044830.2	NA	7	+	57877496	57877656	57877496	57877539	57877618	57877656	993	29,27,11	8,13,5	5,2,2	3,7,1	228	149	4.409110010379703e-28	1.07675107622e-26	0.703,0.576,0.59	0.521,0.157,0.567	0.208
3396	gene:Solyc05g051530.2	NA	5	-	61893105	61893351	61893105	61893157	61893238	61893351	3396	0,5,5	374,298,403	27,29,23	1302,958,1253	230	149	1.111982213567903e-27	2.69782874298e-26	0.0,0.011,0.008	0.013,0.019,0.012	-0.008
687	gene:Solyc04g081690.1	NA	4	-	65620541	65620763	65620541	65620585	65620720	65620763	687	25,4,6	5,1,2	4,3,7	7,3,0	284	149	2.170191526525889e-27	5.23100710809e-26	0.724,0.677,0.611	0.231,0.344,1.0	0.146
967	gene:Solyc01g067390.2	NA	1	+	75874881	75875067	75874881	75874889	75874990	75875067	967	10,16,11	376,345,331	7,1,5	235,195,220	250	149	2.4901367801310545e-27	5.96347595345e-26	0.016,0.027,0.019	0.017,0.003,0.013	0.01
3073	gene:Solyc10g074690.1	NA	10	-	58280559	58280801	58280559	58280595	58280760	58280801	3073	61,50,79	586,412,736	31,26,35	471,283,440	314	149	3.6367246279138966e-27	8.65353962745e-26	0.047,0.054,0.048	0.03,0.042,0.036	0.014
2582	gene:Solyc08g007860.2	NA	8	-	2376205	2376439	2376205	2376318	2376411	2376439	2582	5,6,5	182,94,216	14,9,13	236,124,211	242	149	4.8298554002017905e-27	1.14193778634e-25	0.017,0.038,0.014	0.035,0.043,0.037	-0.015
927	gene:Solyc06g011530.2	NA	6	+	8021988	8022222	8021988	8022041	8022157	8022222	927	345,175,274	6,3,3	101,58,52	6,5,0	265	149	9.565245945226966e-27	2.24722740182e-25	0.97,0.97,0.981	0.904,0.867,1.0	0.05
479	gene:Solyc05g007190.2	NA	5	-	1807526	1807728	1807526	1807611	1807698	1807728	479	6,2,0	2,1,4	2,1,6	1,0,0	236	149	1.3341874396225682e-26	3.11478224898e-25	0.654,0.558,0.0	0.558,1.0,1.0	-0.449
1577	gene:Solyc03g120540.2	NA	3	+	68909200	68909422	68909200	68909260	68909341	68909422	1577	11,6,9	213,114,163	6,2,7	202,157,174	230	149	2.7698623904622636e-26	6.42608074587e-25	0.032,0.033,0.035	0.019,0.008,0.025	0.016
3444	gene:Solyc02g083730.2	NA	2	-	47027973	47028185	47027973	47028037	47028116	47028185	3444	30,34,17	9,2,1	41,27,55	2,2,3	228	149	4.007317614735094e-26	9.23923166826e-25	0.685,0.917,0.917	0.931,0.898,0.923	-0.078
2323	gene:Solyc01g096070.2	NA	1	+	87183142	87183386	87183142	87183256	87183341	87183386	2323	3,2,17	200,96,182	2,1,3	97,67,78	234	149	4.502224817135185e-26	1.03162089637e-24	0.009,0.013,0.056	0.013,0.009,0.024	0.011
1634	gene:Solyc01g009110.2	NA	1	-	3125250	3125502	3125250	3125330	3125487	3125502	1634	30,29,35	2,0,0	29,19,23	5,0,0	306	149	4.784261707235978e-26	1.0895202121e-24	0.88,1.0,1.0	0.739,1.0,1.0	0.047
3659	gene:Solyc10g081580.1	NA	10	+	62620879	62621084	62620879	62620905	62621019	62621084	3659	55,32,54	4,6,0	48,35,40	0,2,0	263	149	1.222208204626266e-25	2.76636393632e-24	0.886,0.751,1.0	1.0,0.908,1.0	-0.09
3124	gene:Solyc06g059740.2	NA	6	+	37607868	37608081	37607868	37607937	37608019	37608081	3124	83,48,43	2487,1640,2322	209,164,242	11834,7825,11159	231	149	1.9205110593224538e-25	4.32056791043e-24	0.021,0.019,0.012	0.011,0.013,0.014	0.005
2711	gene:Solyc02g071860.2	NA	2	-	41212317	41212558	41212317	41212386	41212486	41212558	2711	10,10,8	172,59,106	1,3,1	32,32,38	249	149	2.0145460647369269e-25	4.50481626042e-24	0.034,0.092,0.043	0.018,0.053,0.016	0.027
361	gene:Solyc05g013740.2	NA	5	+	7058946	7059163	7058946	7059048	7059121	7059163	361	5,0,0	1,8,0	1,4,2	0,2,6	222	149	2.7260793616594185e-25	6.059405144e-24	0.77,0.0,NA	1.0,0.573,0.183	-0.2
1575	gene:Solyc05g013770.2	NA	5	-	7078618	7078859	7078618	7078682	7078794	7078859	1575	1,6,5	178,134,232	6,9,5	214,97,139	261	149	2.868520319276767e-25	6.33806394354e-24	0.003,0.025,0.012	0.016,0.05,0.02	-0.015
3185	gene:Solyc02g086790.2	NA	2	-	49407013	49407259	49407013	49407082	49407182	49407259	3185	1,1,6	124,96,173	8,6,2	126,104,125	249	149	3.0748759192300436e-25	6.75381030307e-24	0.005,0.006,0.02	0.037,0.033,0.009	-0.016
136	gene:Solyc02g037510.2	NA	2	-	30981603	30981780	30981603	30981670	30981758	30981780	136	20,5,11	154,102,217	7,4,8	207,75,149	237	149	6.835389244991354e-25	1.49039879815e-23	0.075,0.03,0.031	0.021,0.032,0.033	0.017
2535	gene:Solyc06g083670.2	NA	6	-	49014125	49014363	49014125	49014160	49014260	49014363	2535	6,4,6	1,6,2	1,7,1	8,2,4	249	149	6.865791877245799e-25	1.49039879815e-23	0.782,0.285,0.642	0.07,0.677,0.13	0.277
2984	gene:Solyc02g088720.2	NA	2	+	50711669	50711905	50711669	50711734	50711842	50711905	2984	19,13,22	158,75,113	8,3,3	59,43,42	257	149	9.690897131938197e-25	2.09143082289e-23	0.065,0.091,0.101	0.073,0.039,0.04	0.035
2417	gene:Solyc04g076700.2	NA	4	+	61594343	61594550	61594343	61594385	61594474	61594550	2417	137,49,66	62,38,54	26,20,10	16,23,15	238	149	9.979904326117421e-25	2.141352882e-23	0.58,0.447,0.433	0.504,0.352,0.294	0.103
2880	gene:Solyc11g045510.1	NA	11	-	30396191	30396419	30396191	30396213	30396327	30396419	2880	4,7,18	3,0,0	2,2,0	5,0,0	263	149	1.1323291707009755e-24	2.41563556416e-23	0.43,1.0,1.0	0.185,1.0,NA	0.217
3294	gene:Solyc01g100990.2	NA	1	-	90858799	90859491	90858799	90858998	90859381	90859491	3294	52,18,30	9,5,9	51,10,36	1,2,2	532	149	1.3278703996870858e-24	2.81660281351e-23	0.618,0.502,0.483	0.935,0.583,0.834	-0.25
3757	gene:Solyc06g071310.2	NA	6	+	43883634	43883799	43883634	43883658	43883761	43883799	3757	4,1,2	98,38,45	7,7,9	120,81,123	252	149	1.3913653064179044e-24	2.93451591899e-23	0.024,0.015,0.026	0.033,0.049,0.041	-0.019
1425	gene:Solyc12g041880.1	NXD1	12	-	42384277	42384474	42384277	42384334	42384418	42384474	1425	6,1,9	42,33,43	3,1,4	56,33,42	233	149	1.8299512869039854e-24	3.83772834858e-23	0.084,0.019,0.118	0.033,0.019,0.057	0.037
620	gene:Solyc09g011420.2	NA	9	+	4751657	4751901	4751657	4751660	4751781	4751901	620	21,12,19	369,344,507	34,18,25	1217,675,1007	270	149	2.408356087550004e-24	5.02236954887e-23	0.03,0.019,0.02	0.015,0.015,0.014	0.008
2322	gene:Solyc01g096070.2	NA	1	+	87183142	87183386	87183142	87183256	87183349	87183386	2322	17,7,26	7,2,2	9,1,6	4,0,6	242	149	2.6977693981702075e-24	5.59448045028e-23	0.599,0.683,0.889	0.581,1.0,0.381	0.07
803	gene:Solyc05g005780.2	NA	5	+	593460	593642	593460	593492	593576	593642	803	1,4,1	2,0,2	1,1,1	2,0,3	233	149	4.400212261033048e-24	9.0742155072e-23	0.242,1.0,0.242	0.242,1.0,0.176	0.022
3412	gene:Solyc05g055160.2	NA	5	-	64924461	64924668	64924461	64924473	64924568	64924668	3412	409,349,580	38,19,50	276,191,257	38,18,30	244	149	5.327876497553985e-24	1.09265621872e-22	0.868,0.918,0.876	0.816,0.866,0.84	0.047
2464	gene:Solyc09g047900.1	NA	9	+	33689485	33689679	33689485	33689536	33689628	33689679	2464	4,3,3	0,2,1	0,0,3	0,6,0	241	149	7.99396176167655e-24	1.63041681645e-22	1.0,0.481,0.65	NA,0.0,1.0	0.21
3415	gene:Solyc09g065820.2	NA	9	+	64096894	64097138	64096894	64097002	64097137	64097138	3415	49,27,42	3,0,0	53,23,27	3,2,3	284	149	1.0485759568102453e-23	2.12694751458e-22	0.895,1.0,1.0	0.903,0.858,0.825	0.103
3698	gene:Solyc04g025880.2	NA	4	-	20520250	20520465	20520250	20520314	20520439	20520465	3698	122,64,93	2,0,0	5,3,8	4,0,0	274	149	2.2286390177547402e-23	4.49603697495e-22	0.971,1.0,1.0	0.405,1.0,1.0	0.189
3503	gene:Solyc09g009960.2	NA	9	-	3414329	3414571	3414329	3414396	3414508	3414571	3503	17,14,12	2,0,4	11,2,12	0,0,2	261	149	2.4398309207154454e-23	4.89548777173e-22	0.829,1.0,0.631	1.0,1.0,0.774	-0.105
3837	gene:Solyc05g026130.2	NA	5	+	39792290	39792506	39792290	39792360	39792437	39792506	3837	6,8,7	3,3,7	10,5,13	3,4,0	226	149	2.768473286509185e-23	5.52503916103e-22	0.569,0.637,0.397	0.687,0.452,1.0	-0.179
510	gene:Solyc03g117000.2	NA	3	+	66261395	66261624	66261395	66261494	66261581	66261624	510	19,8,11	45,46,52	7,5,5	36,40,53	236	149	3.226779257058111e-23	6.40524310278e-22	0.21,0.099,0.118	0.109,0.073,0.056	0.063
1542	gene:Solyc03g120730.2	NA	3	-	69021556	69021746	69021556	69021645	69021725	69021746	1542	5,16,9	161,129,120	5,0,1	79,17,48	229	149	4.2956678602184365e-23	8.48165909422e-22	0.02,0.075,0.047	0.04,0.0,0.013	0.03
2850	gene:Solyc09g061860.2	NA	9	+	60541849	60542081	60541849	60541868	60541974	60542081	2850	17,15,18	7,2,3	23,11,6	10,7,3	255	149	4.8532312679206393e-23	9.53184892409e-22	0.587,0.814,0.778	0.573,0.479,0.539	0.196
2619	gene:Solyc10g081020.1	NA	10	-	62206917	62207162	62206917	62206994	62207071	62207162	2619	47,25,34	2,3,2	34,18,11	0,1,0	226	149	6.061649685485202e-23	1.18425492803e-21	0.939,0.846,0.918	1.0,0.922,1.0	-0.073
2735	gene:Solyc04g079550.2	NA	4	-	63973240	63973465	63973240	63973327	63973410	63973465	2735	21,11,12	557,356,581	10,4,8	551,302,467	232	149	6.842811697416632e-23	1.32987000109e-21	0.024,0.019,0.013	0.012,0.008,0.011	0.008
2139	gene:Solyc06g074320.2	NA	6	+	45944650	45944873	45944650	45944694	45944813	45944873	2139	41,25,16	691,632,431	8,6,0	169,227,126	268	149	1.2111069402594625e-22	2.34147341783e-21	0.032,0.022,0.02	0.026,0.014,0.0	0.011
3523	gene:Solyc02g081040.2	NA	2	-	45106749	45106881	45106749	45106757	45106841	45106881	3523	4,1,1	0,45,0	0,2,1	22,22,28	233	149	1.5809690450283574e-22	3.04070315811e-21	1.0,0.014,1.0	0.0,0.055,0.022	0.646
3808	gene:Solyc02g078300.2	NA	2	-	43046100	43046310	43046100	43046138	43046226	43046310	3808	9,6,2	66,79,59	4,3,2	85,66,67	237	149	2.7560659234382446e-22	5.27346222052e-21	0.079,0.046,0.021	0.029,0.028,0.018	0.024
1389	gene:Solyc03g123740.2	NA	3	-	70481834	70482079	70481834	70481894	70482006	70482079	1389	8,10,15	333,195,350	16,22,23	453,289,350	261	149	5.288197075437887e-22	1.00665577149e-20	0.014,0.028,0.024	0.02,0.042,0.036	-0.011
1555	gene:Solyc08g014480.2	NA	8	-	4585908	4586155	4585908	4586031	4586120	4586155	1555	12,7,13	233,179,219	4,2,4	264,145,201	238	149	6.542464424616347e-22	1.23906265021e-20	0.031,0.024,0.036	0.009,0.009,0.012	0.02
212	gene:Solyc01g068210.2	NA	1	+	77314332	77314553	77314332	77314388	77314499	77314553	212	16,12,14	8,16,17	5,0,6	11,0,9	260	149	6.617137664644321e-22	1.24684340158e-20	0.534,0.301,0.321	0.207,NA,0.276	0.144
3815	gene:Solyc08g068270.2	NA	8	-	57360679	57360923	57360679	57360796	57360882	57360923	3815	3,0,2	36,21,13	1,7,2	11,14,34	235	149	7.032988819890127e-22	1.318507803e-20	0.05,0.0,0.089	0.054,0.241,0.036	-0.064
3522	gene:Solyc02g081040.2	NA	2	-	45104848	45105045	45104848	45104862	45104953	45105045	3522	0,5,3	42,33,23	0,2,1	24,22,28	240	149	1.1734290772877387e-21	2.18882851e-20	0.0,0.086,0.075	0.0,0.053,0.022	0.029
3873	gene:Solyc09g011020.2	NA	9	-	4361418	4361591	4361418	4361435	4361510	4361591	3873	13,3,2	104,99,100	1,2,5	103,58,102	224	149	1.236369934888203e-21	2.29470259915e-20	0.077,0.02,0.013	0.006,0.022,0.032	0.017
796	gene:Solyc08g068590.2	NA	8	-	57729068	57729294	57729068	57729111	57729180	57729294	796	1,0,3	46,29,56	4,4,0	56,25,22	218	149	1.6174521008165365e-21	2.98705582002e-20	0.015,0.0,0.035	0.047,0.099,0.0	-0.032
3555	gene:Solyc03g121990.2	NA	3	-	69999455	69999660	69999455	69999494	69999603	69999660	3555	30,19,12	1,0,2	12,4,18	3,3,0	258	149	1.701227261208318e-21	3.1262156404e-20	0.945,1.0,0.776	0.698,0.435,1.0	0.196
968	gene:Solyc01g067390.2	NA	1	+	75875559	75875791	75875559	75875610	75875732	75875791	968	17,7,12	410,326,257	5,3,5	213,193,178	271	149	2.3281979042498048e-21	4.25727616777e-20	0.022,0.012,0.025	0.013,0.008,0.015	0.008
3921	gene:Solyc03g034250.2	NA	3	-	5936351	5936559	5936351	5936457	5936529	5936559	3921	11,3,1	162,126,145	5,2,2	247,153,227	221	149	4.084795071269757e-21	7.43272514929e-20	0.044,0.016,0.005	0.013,0.009,0.006	0.012
3788	gene:Solyc05g018130.2	NA	5	+	20054505	20054735	20054505	20054553	20054634	20054735	3788	7,4,11	57,51,84	13,2,19	60,46,71	230	149	7.254128838602903e-21	1.3135281097e-19	0.074,0.048,0.078	0.123,0.027,0.148	-0.033
2164	gene:Solyc08g067430.2	NA	8	+	56478268	56478513	56478268	56478349	56478450	56478513	2164	52,44,26	8,4,0	13,19,14	0,0,2	250	149	1.088059834352013e-20	1.96062043938e-19	0.795,0.868,1.0	1.0,1.0,0.807	-0.048
1694	gene:Solyc01g107300.2	NA	1	+	94889966	94890340	94889966	94890132	94890212	94890340	1694	139,90,177	10,0,11	88,58,83	4,0,3	229	149	1.4573516775386537e-20	2.61337653479e-19	0.9,1.0,0.913	0.935,1.0,0.947	-0.023
3647	gene:Solyc03g007570.2	NA	3	-	2125249	2125454	2125249	2125296	2125404	2125454	3647	53,25,25	850,779,954	19,9,13	672,604,614	257	149	1.5052368853724343e-20	2.68626890313e-19	0.035,0.018,0.015	0.016,0.009,0.012	0.01
3616	gene:Solyc04g007280.2	NA	4	+	995893	996111	995893	995978	996061	996111	3616	1,3,10	164,77,138	7,4,5	76,47,88	232	149	2.289283218212688e-20	4.06594225168e-19	0.004,0.024,0.044	0.056,0.052,0.035	-0.024
599	gene:Solyc09g011160.2	NA	9	+	4511023	4511272	4511023	4511097	4511187	4511272	599	2,1,1	6,3,7	6,5,3	9,12,8	239	149	2.3922423573815403e-20	4.22857315743e-19	0.172,0.172,0.082	0.294,0.206,0.189	-0.088
3413	gene:Solyc05g055160.2	NA	5	-	64924461	64924668	64924461	64924473	64924586	64924668	3413	1124,942,1394	149,0,0	683,481,639	0,0,0	262	149	5.2044280612953454e-20	9.15584690215e-19	0.811,1.0,1.0	1.0,1.0,1.0	-0.063
2977	gene:Solyc06g073700.2	NA	6	-	45470722	45470956	45470722	45470754	45470909	45470956	2977	48,27,12	4,1,0	4,1,3	2,0,0	304	149	9.984303253563207e-20	1.74819498477e-18	0.855,0.93,1.0	0.495,1.0,1.0	0.097
2570	gene:Solyc06g062660.2	NA	6	-	39545839	39546080	39545839	39545957	39546033	39546080	2570	128,67,126	89,65,60	81,63,66	89,45,76	225	149	1.0735444811629282e-19	1.87089066389e-18	0.488,0.406,0.582	0.376,0.481,0.365	0.085
1435	gene:Solyc08g067090.2	NA	8	+	56004765	56004978	56004765	56004771	56004934	56004978	1435	20,13,0	15,5,4	0,8,0	2,5,6	312	149	1.2981514323196116e-19	2.25174678354e-18	0.389,0.554,0.0	0.0,0.433,0.0	0.17
3777	gene:Solyc12g009980.1	NA	12	+	3127418	3127661	3127418	3127515	3127626	3127661	3777	0,5,7	3,0,0	5,5,7	4,0,0	260	149	1.364882397442624e-19	2.35648532991e-18	0.0,1.0,1.0	0.417,1.0,1.0	-0.139
324	gene:Solyc01g102650.2	NA	1	+	91401401	91401646	91401401	91401521	91401598	91401646	324	25,18,27	32,12,19	16,12,14	9,6,7	226	149	1.5457594639590995e-19	2.65641626399e-18	0.34,0.497,0.484	0.54,0.569,0.569	-0.119
1629	gene:Solyc10g017850.2	NA	10	+	6148523	6148728	6148523	6148604	6148690	6148728	1629	12,9,8	431,273,230	6,0,0	92,113,114	235	149	2.0847391113377996e-19	3.56615280244e-18	0.017,0.02,0.022	0.04,0.0,0.0	0.006
237	gene:Solyc09g047910.2	NA	9	-	33696437	33696597	33696437	33696491	33696563	33696597	237	17,9,11	47,34,54	10,2,7	57,23,61	221	149	2.598221964292633e-19	4.42412840892e-18	0.196,0.151,0.121	0.106,0.055,0.072	0.078
78	gene:Solyc01g011100.2	NA	1	+	7610602	7610825	7610602	7610641	7610735	7610825	78	9,4,5	83,65,49	3,0,0	38,21,11	243	149	3.1032108570944875e-19	5.25987155321e-18	0.062,0.036,0.059	0.046,0.0,0.0	0.037
36	gene:Solyc03g058350.2	NA	3	+	23957323	23957553	23957323	23957362	23957442	23957553	36	6,8,10	225,227,292	10,16,13	320,252,210	229	149	3.4400108222709167e-19	5.80423644194e-18	0.017,0.022,0.022	0.02,0.04,0.039	-0.013
1560	gene:Solyc04g077030.2	NA	4	-	61994705	61994947	61994705	61994764	61994901	61994947	1560	656,463,457	6,4,8	105,111,97	1,1,0	286	149	3.9895273231941876e-19	6.70096173018e-18	0.983,0.984,0.967	0.982,0.983,1.0	-0.01
47	gene:Solyc02g082120.2	NA	2	+	45842660	45842889	45842660	45842718	45842806	45842889	47	5,0,0	21,10,47	3,4,9	50,29,70	237	149	5.093757750582176e-19	8.51713007665e-18	0.13,0.0,0.0	0.036,0.08,0.075	-0.02
2969	gene:Solyc04g076790.2	NA	4	+	61670452	61670690	61670452	61670539	61670645	61670690	2969	13,8,9	219,136,237	16,8,8	447,263,323	255	149	5.607158512987744e-19	9.33353022431e-18	0.034,0.033,0.022	0.02,0.017,0.014	0.013
3342	gene:Solyc09g059600.2	NA	9	+	54907259	54907496	54907259	54907332	54907438	54907496	3342	9,2,11	58,28,78	0,0,2	63,26,44	255	149	5.981114200316533e-19	9.91156067481e-18	0.083,0.04,0.076	0.0,0.0,0.026	0.058
3327	gene:Solyc11g072940.1	NA	11	+	56101099	56101314	56101099	56101152	56101233	56101314	3327	3,0,2	139,123,120	1,1,9	87,90,85	230	149	8.006481091372815e-19	1.32089145827e-17	0.014,0.0,0.011	0.007,0.007,0.064	-0.018
248	gene:Solyc01g009300.2	NA	1	-	3341544	3341787	3341544	3341594	3341772	3341787	248	9,4,8	134,61,184	1,1,4	74,43,58	327	149	9.122712760942431e-19	1.49838538799e-17	0.03,0.029,0.019	0.006,0.01,0.03	0.011
1939	gene:Solyc04g051670.2	NA	4	+	50973808	50974001	50973808	50973851	50973945	50974001	1939	7,2,6	44,27,47	5,0,4	69,26,46	243	149	1.163847883837858e-18	1.90317327965e-17	0.089,0.043,0.073	0.043,0.0,0.051	0.037
1161	gene:Solyc08g077750.2	NA	8	-	61647979	61648193	61647979	61648058	61648150	61648193	1161	3,4,8	128,83,109	2,2,3	117,81,80	241	149	1.540436418869249e-18	2.50793859072e-17	0.014,0.029,0.043	0.01,0.015,0.023	0.013
1926	gene:Solyc08g066720.1	NA	8	+	55543084	55543322	55543084	55543159	55543240	55543322	1926	19,30,35	336,302,358	0,1,0	1,0,0	230	149	1.9082709709114436e-18	3.0932322463e-17	0.035,0.06,0.06	0.0,1.0,NA	-0.448
1343	gene:Solyc09g074230.2	NA	9	-	66004082	66004305	66004082	66004197	66004267	66004305	1343	33,19,48	436,273,398	17,7,20	287,171,280	219	149	1.9894855276089644e-18	3.21085664282e-17	0.049,0.045,0.076	0.039,0.027,0.046	0.019
1044	gene:Solyc02g071510.2	NA	2	-	40913845	40914077	40913845	40913929	40914021	40914077	1044	25,25,39	323,197,364	30,16,15	184,105,104	241	149	2.128169503487455e-18	3.41981177357e-17	0.046,0.073,0.062	0.092,0.086,0.082	-0.026
853	gene:Solyc08g074290.2	NA	8	+	58409549	58409794	58409549	58409623	58409732	58409794	853	20,16,18	539,422,474	16,10,6	493,324,420	258	149	2.2697287381867773e-18	3.6315659811e-17	0.021,0.021,0.021	0.018,0.018,0.008	0.006
2157	gene:Solyc06g062790.2	NA	6	+	39615994	39616182	39615994	39616036	39616118	39616182	2157	88,40,32	184,156,154	5,12,8	102,65,107	231	149	4.40372850253367e-18	7.01572540833e-17	0.236,0.142,0.118	0.031,0.106,0.046	0.104
3743	gene:Solyc07g053470.2	NA	7	+	61925882	61926046	61925882	61925933	61926008	61926046	3743	4,2,0	76,60,120	6,3,13	158,91,248	224	149	6.370544613768177e-18	1.01057528232e-16	0.034,0.022,0.0	0.025,0.021,0.034	-0.008
2046	gene:Solyc10g006270.2	NA	10	-	938905	939109	938905	938957	939053	939109	2046	45,27,51	1120,845,1452	17,17,23	793,503,800	245	149	1.2019956640459679e-17	1.89864166168e-16	0.024,0.019,0.021	0.013,0.02,0.017	0.005
3937	gene:Solyc03g063240.2	NA	3	-	33818542	33818791	33818542	33818633	33818732	33818791	3937	15,19,32	227,180,363	22,11,9	253,233,248	248	149	1.404078878432032e-17	2.20844949014e-16	0.038,0.06,0.05	0.05,0.028,0.021	0.016
69	gene:Solyc06g060420.2	NA	6	-	38433403	38433627	38433403	38433479	38433584	38433627	69	22,18,18	9,6,4	7,5,7	3,14,14	254	149	1.4448443280943234e-17	2.26297980839e-16	0.589,0.638,0.725	0.578,0.173,0.227	0.325
894	gene:Solyc02g066940.2	NA	2	-	37192380	37192593	37192380	37192456	37192540	37192593	894	43,15,22	406,256,392	27,16,19	214,128,165	233	149	1.4716364816951175e-17	2.29525824372e-16	0.063,0.036,0.035	0.075,0.074,0.069	-0.028
2289	gene:Solyc06g069890.2	NA	6	+	43515268	43515496	43515268	43515346	43515434	43515496	2289	19,22,31	187,168,182	30,26,17	260,245,244	237	149	1.7991292963860137e-17	2.79429621263e-16	0.06,0.076,0.097	0.068,0.063,0.042	0.02
164	gene:Solyc01g095010.2	NA	1	-	86380100	86380268	86380100	86380160	86380236	86380268	164	1,1,0	28,21,28	6,0,0	28,15,33	225	149	2.92172574328002e-17	4.51893581627e-16	0.023,0.031,0.0	0.124,0.0,0.0	-0.023
3280	gene:Solyc03g118890.2	NA	3	+	67677993	67678243	67677993	67678083	67678195	67678243	3280	159,118,56	46,33,51	28,43,18	43,35,33	261	149	3.3393079705914866e-17	5.14336563769e-16	0.664,0.671,0.385	0.271,0.412,0.237	0.267
1162	gene:Solyc08g077750.2	NA	8	-	61647657	61647873	61647657	61647681	61647776	61647873	1162	36,9,15	127,86,108	7,7,13	108,60,86	244	149	3.459055358081906e-17	5.30579069802e-16	0.148,0.06,0.078	0.038,0.067,0.085	0.032
2180	gene:Solyc01g108620.2	NA	1	+	95875982	95876178	95875982	95876018	95876144	95876178	2180	28,22,24	303,196,307	5,9,2	94,62,85	275	149	3.585086442099938e-17	5.47647772555e-16	0.048,0.057,0.041	0.028,0.073,0.013	0.011
2822	gene:Solyc01g101090.2	NA	1	+	90940386	90940640	90940386	90940496	90940584	90940640	2822	208,144,149	1,0,2	198,113,146	0,6,3	237	149	3.890199603824238e-17	5.91820529893e-16	0.992,1.0,0.979	1.0,0.922,0.968	0.027
2243	gene:Solyc12g100360.1	NA	12	+	67128682	67128927	67128682	67128713	67128815	67128927	2243	3,3,4	100,29,61	2,1,0	51,20,22	251	149	4.7820776944504854e-17	7.2453356742e-16	0.017,0.058,0.037	0.023,0.029,0.0	0.02
3259	gene:Solyc04g076380.2	NA	4	-	61284922	61285156	61284922	61285021	61285096	61285156	3259	177,144,182	1427,1142,1570	90,55,82	943,631,661	224	149	7.208214450510932e-17	1.08767853822e-15	0.076,0.077,0.072	0.06,0.055,0.076	0.011
3411	gene:Solyc05g055160.2	NA	5	-	64924461	64924668	64924461	64924473	64924628	64924668	3411	2742,3087,3789	1342,0,0	1457,1508,1774	783,0,0	304	149	1.1739510129643915e-16	1.76425350612e-15	0.5,1.0,1.0	0.477,1.0,1.0	0.008
1096	gene:Solyc09g057870.2	NA	9	-	51564772	51565231	51564772	51564844	51565027	51565231	1096	10,12,31	13,5,14	7,16,8	5,4,1	332	149	1.2715793270661136e-16	1.89952847716e-15	0.257,0.519,0.498	0.386,0.642,0.782	-0.179
2551	gene:Solyc04g015100.2	NA	4	+	5277848	5278045	5277848	5277857	5277939	5278045	2551	7,3,10	198,180,308	1,4,1	177,134,120	231	149	1.274198789907565e-16	1.89952847716e-15	0.022,0.011,0.021	0.004,0.019,0.005	0.009
1240	gene:Solyc12g098620.1	NA	12	+	66067758	66067990	66067758	66067830	66067908	66067990	1240	20,13,7	0,4,0	3,8,3	0,4,1	227	149	1.3628940142545198e-16	2.02362503237e-15	1.0,0.681,1.0	1.0,0.568,0.663	0.15
1013	gene:Solyc03g007920.2	NA	3	+	2428698	2428884	2428698	2428755	2428848	2428884	1013	9,4,0	1,0,6	2,1,0	0,2,0	242	149	1.5796444570792786e-16	2.3361116433e-15	0.847,1.0,0.0	1.0,0.235,NA	-0.002
1289	gene:Solyc03g063880.2	NA	3	-	36633795	36634134	36633795	36633861	36633966	36634134	1289	285,158,234	25,3,8	211,137,141	7,5,5	254	149	1.5886473118691257e-16	2.34010270701e-15	0.87,0.969,0.945	0.946,0.941,0.943	-0.015
3705	gene:Solyc02g067860.2	NA	2	+	37962479	37962710	37962479	37962495	37962568	37962710	3705	23,14,34	21,22,28	38,23,35	15,10,4	222	149	2.8607714690278464e-16	4.19730580752e-15	0.424,0.299,0.449	0.63,0.607,0.854	-0.306
1313	gene:Solyc06g065710.2	NA	6	-	41141835	41142013	41141835	41141873	41141945	41142013	1313	33,13,26	350,295,304	16,42,24	275,263,272	221	149	5.003066546957298e-16	7.31156811902e-15	0.06,0.029,0.055	0.038,0.097,0.056	-0.016
181	gene:Solyc08g076890.2	NA	8	+	60822352	60822577	60822352	60822358	60822541	60822577	181	1776,3699,3677	0,0,0	4334,3688,2291	0,0,139	332	149	6.656239370030053e-16	9.6893962908e-15	1.0,1.0,1.0	1.0,1.0,0.881	0.04
3323	gene:Solyc12g008360.1	NA	12	-	1790578	1790780	1790578	1790659	1790754	1790780	3323	10,6,11	190,115,219	11,5,6	333,202,300	244	149	8.178039936189616e-16	1.18581579075e-14	0.031,0.031,0.03	0.02,0.015,0.012	0.015
3334	gene:Solyc06g069280.2	NA	6	-	43041214	43041428	43041214	43041277	43041368	43041428	3334	3,1,3	37,41,68	6,1,3	42,25,28	240	149	8.631602328813119e-16	1.24671236749e-14	0.048,0.015,0.027	0.081,0.024,0.062	-0.026
419	gene:Solyc03g115810.2	NA	3	+	65400148	65400362	65400148	65400230	65400322	65400362	419	28,20,20	217,112,164	8,14,10	122,76,123	241	149	1.399333813467233e-15	2.01330508356e-14	0.074,0.099,0.07	0.039,0.102,0.048	0.018
3310	gene:Solyc04g072140.2	NA	4	+	59165503	59165683	59165503	59165563	59165642	59165683	3310	4,4,2	0,2,2	2,0,1	0,2,2	228	149	1.8937337964589357e-15	2.71410805114e-14	1.0,0.567,0.395	1.0,0.0,0.246	0.239
1247	gene:Solyc09g075070.2	NA	9	-	66888025	66888229	66888025	66888105	66888173	66888229	1247	66,34,51	450,288,353	23,7,24	301,188,200	217	149	2.0571286779345316e-15	2.93694678942e-14	0.091,0.075,0.09	0.05,0.025,0.076	0.035
1452	gene:Solyc02g088990.1	NA	2	+	50901646	50901874	50901646	50901664	50901763	50901874	1452	1,1,0	43,9,30	3,0,0	3,4,0	248	149	2.0762293089629855e-15	2.95285946164e-14	0.014,0.063,0.0	0.375,0.0,NA	-0.162
2154	gene:Solyc12g100330.1	NA	12	+	67094282	67094493	67094282	67094351	67094432	67094493	2154	5,5,8	81,87,127	19,15,14	219,128,206	230	149	2.122185400911046e-15	3.0066993161e-14	0.038,0.036,0.039	0.053,0.071,0.042	-0.018
1440	gene:Solyc03g114780.2	NA	3	+	64675380	64675623	64675380	64675456	64675563	64675623	1440	4,2,3	2,0,1	0,2,0	1,0,1	256	149	2.4815203665615147e-15	3.50243482915e-14	0.538,1.0,0.636	0.0,1.0,0.0	0.391
2473	gene:Solyc12g008750.1	NA	12	+	2111975	2112150	2111975	2112040	2112112	2112150	2473	43,21,49	1,0,3	23,9,11	4,2,3	221	149	3.0214068797160543e-15	4.24828118845e-14	0.967,1.0,0.917	0.795,0.752,0.712	0.208
240	gene:Solyc09g047910.2	NA	9	-	33696097	33696299	33696097	33696154	33696249	33696299	240	6,7,7	57,32,48	8,1,4	61,39,51	244	149	4.1624665273532926e-15	5.83059462247e-14	0.06,0.118,0.082	0.074,0.015,0.046	0.042
1415	gene:Solyc02g005180.2	NA	2	+	7140216	7140400	7140216	7140269	7140358	7140400	1415	22,12,20	9,8,11	17,10,10	2,5,4	238	149	4.481280812728704e-15	6.2535768334e-14	0.605,0.484,0.532	0.842,0.556,0.61	-0.129
988	gene:Solyc08g079620.2	NA	8	+	63103626	63103837	63103626	63103670	63103777	63103837	988	8,4,6	156,131,117	2,3,2	83,77,90	256	149	4.8241275715028536e-15	6.70680207694e-14	0.029,0.017,0.029	0.014,0.022,0.013	0.009
689	gene:Solyc11g039950.1	NA	11	-	40563334	40563579	40563334	40563382	40563512	40563579	689	52,34,16	5,7,1	15,18,13	2,0,1	279	149	4.972727718387694e-15	6.88759898905e-14	0.847,0.722,0.895	0.8,1.0,0.874	-0.07
3023	gene:Solyc07g042550.2	NA	7	-	55979002	55979248	55979002	55979059	55979152	55979248	3023	59,35,55	1919,948,1794	56,37,53	2304,1282,2105	242	149	5.891034702491704e-15	8.12918989429e-14	0.019,0.022,0.019	0.015,0.017,0.015	0.004
724	gene:Solyc10g079710.1	NA	10	+	61215118	61215362	61215118	61215208	61215285	61215362	724	93,71,106	39,13,29	82,40,54	18,6,6	226	149	7.237694632074579e-15	9.95048980528e-14	0.611,0.783,0.707	0.75,0.815,0.856	-0.107
1471	gene:Solyc05g018810.2	NA	5	+	23877988	23878189	23877988	23878002	23878104	23878189	1471	28,20,44	11,10,15	53,22,48	3,14,4	251	149	7.610340569890956e-15	1.04242008101e-13	0.602,0.543,0.635	0.913,0.483,0.877	-0.164
1639	gene:Solyc02g083940.2	NA	2	+	47180972	47181209	47180972	47181073	47181166	47181209	1639	1,1,6	23,8,15	2,1,0	11,9,6	242	149	9.017219942356325e-15	1.23058530978e-13	0.026,0.071,0.198	0.101,0.064,0.0	0.043
87	gene:Solyc04g045630.2	NA	4	-	34501195	34501314	34501195	34501226	34501302	34501314	87	5,2,0	17,7,18	1,0,0	12,5,8	225	149	1.1129763034360208e-14	1.51332162577e-13	0.163,0.159,0.0	0.052,0.0,0.0	0.09
71	gene:Solyc06g060420.2	NA	6	-	38432974	38433120	38432974	38433028	38433109	38433120	71	41,29,34	214,131,207	39,31,22	256,218,262	230	149	1.1595631641405067e-14	1.57091184865e-13	0.11,0.125,0.096	0.09,0.084,0.052	0.035
3172	gene:Solyc12g027870.1	NA	12	-	27702337	27702572	27702337	27702380	27702479	27702572	3172	18,12,11	107,41,159	5,6,2	130,87,63	248	149	1.2321645769540938e-14	1.66319814896e-13	0.092,0.15,0.04	0.023,0.04,0.019	0.067
553	gene:Solyc07g014590.2	NA	7	-	4932298	4932501	4932298	4932357	4932429	4932501	553	5,0,3	30,23,36	2,0,0	10,14,6	221	149	1.456728361085675e-14	1.95919408563e-13	0.101,0.0,0.053	0.119,0.0,0.0	0.012
355	gene:Solyc06g066030.2	NA	6	+	41387343	41387552	41387343	41387415	41387518	41387552	355	6,1,7	10,2,3	5,9,10	8,4,1	252	149	1.6627075206201214e-14	2.22814812872e-13	0.262,0.228,0.58	0.27,0.571,0.855	-0.209
313	gene:Solyc01g109360.2	NA	1	+	96337260	96337463	96337260	96337302	96337376	96337463	313	113,104,108	429,291,299	189,116,99	443,307,295	223	149	1.959158791292486e-14	2.61597029974e-13	0.15,0.193,0.194	0.222,0.202,0.183	-0.023
41	gene:Solyc06g052080.2	NA	6	+	35759853	35760057	35759853	35759894	35759975	35760057	41	8,0,7	122,98,122	5,1,4	183,68,153	230	149	2.6522457885871655e-14	3.52872271227e-13	0.041,0.0,0.036	0.017,0.009,0.017	0.011
1070	gene:Solyc10g062340.1	NA	10	-	26114531	26114735	26114531	26114554	26114651	26114735	1070	5,10,7	238,173,264	4,1,5	146,149,182	246	149	2.837981725574821e-14	3.76235291619e-13	0.013,0.034,0.016	0.016,0.004,0.016	0.009
3017	gene:Solyc04g076830.2	NA	4	-	61706862	61707060	61706862	61706924	61707004	61707060	3017	8,12,12	13,15,16	8,2,4	19,4,9	229	149	2.946384399029343e-14	3.89216330576e-13	0.286,0.342,0.328	0.215,0.245,0.224	0.091
708	gene:Solyc05g026140.2	NA	5	+	39844007	39844197	39844007	39844019	39844097	39844197	708	15,5,10	6,6,6	4,8,4	5,0,0	227	149	3.840922610346204e-14	5.05585274099e-13	0.621,0.354,0.522	0.344,1.0,1.0	-0.282
2056	gene:Solyc09g031780.2	NA	9	+	27855465	27855593	27855465	27855502	27855581	27855593	2056	163,98,177	1,4,7	173,95,116	6,0,0	228	149	4.6734043130786995e-14	6.12992113433e-13	0.991,0.941,0.943	0.95,1.0,1.0	-0.025
1608	gene:Solyc06g072580.2	NA	6	-	44767193	44767384	44767193	44767254	44767357	44767384	1608	16,8,5	380,223,215	12,5,2	327,218,271	252	149	4.713780005770904e-14	6.16110964135e-13	0.024,0.021,0.014	0.021,0.013,0.004	0.007
3849	gene:Solyc02g093520.2	NA	2	+	54364458	54364670	54364458	54364487	54364572	54364670	3849	19,14,14	316,198,288	36,28,30	446,251,396	234	149	7.366406928440495e-14	9.59442193627e-13	0.037,0.043,0.03	0.049,0.066,0.046	-0.017
1078	gene:Solyc11g007320.1	NA	11	+	1697305	1697537	1697305	1697424	1697508	1697537	1078	5,0,8	111,67,83	2,2,0	161,86,117	233	149	8.759270180191418e-14	1.1368675143e-12	0.028,0.0,0.058	0.008,0.015,0.0	0.021
3013	gene:Solyc01g087310.2	NA	1	-	82263080	82263308	82263080	82263188	82263265	82263308	3013	3,0,1	38,11,18	4,0,1	9,9,5	226	149	1.2106787112672036e-13	1.56586737848e-12	0.049,0.0,0.035	0.227,0.0,0.116	-0.086
114	gene:Solyc03g121310.2	NA	3	-	69451068	69451280	69451068	69451127	69451225	69451280	114	20,7,11	4,2,0	7,5,7	7,14,0	247	149	1.3674622638155908e-13	1.76250691781e-12	0.751,0.679,1.0	0.376,0.177,1.0	0.292
3494	gene:Solyc10g080460.1	NA	10	-	61727711	61727885	61727711	61727800	61727875	61727885	3494	14,5,13	130,109,92	24,12,41	202,185,153	224	149	1.473866921957341e-13	1.8930775136e-12	0.067,0.03,0.086	0.073,0.041,0.151	-0.027
2136	gene:Solyc03g121450.2	NA	3	-	69558722	69558951	69558722	69558766	69558872	69558951	2136	38,16,13	115,138,129	10,10,13	99,71,84	255	149	3.099418628234254e-13	3.96725584414e-12	0.162,0.063,0.056	0.056,0.076,0.083	0.022
3942	gene:Solyc07g065700.2	NA	7	-	67371578	67371815	67371578	67371642	67371732	67371815	3942	3,2,5	1,3,12	6,2,6	7,1,3	239	149	3.897405544801577e-13	4.97153587021e-12	0.652,0.294,0.206	0.348,0.555,0.555	-0.102
1645	gene:Solyc12g099660.1	NA	12	+	66721814	66722025	66721814	66721872	66721963	66722025	1645	9,17,8	176,117,114	8,3,9	107,114,125	240	149	4.018370992754803e-13	5.10828531682e-12	0.031,0.083,0.042	0.044,0.016,0.043	0.018
3090	gene:Solyc02g094420.2	NA	2	+	54948575	54948765	54948575	54948603	54948677	54948765	3090	14,9,5	115,94,108	3,5,9	106,91,93	223	149	4.312882261067553e-13	5.463965513e-12	0.075,0.06,0.03	0.019,0.035,0.061	0.017
3492	gene:Solyc10g080770.1	NA	10	+	61973299	61973519	61973299	61973377	61973461	61973519	3492	8,3,1	276,227,234	11,2,3	188,189,144	233	149	4.937717571408227e-13	6.23428830785e-12	0.018,0.008,0.003	0.036,0.007,0.013	-0.009
2861	gene:Solyc12g006030.1	NA	12	-	627935	628144	627935	628019	628099	628144	2861	11,10,14	2,5,6	17,6,16	5,0,3	229	149	5.753121006813513e-13	7.23918141603e-12	0.782,0.565,0.603	0.689,1.0,0.776	-0.172
3110	gene:Solyc10g083630.1	NA	10	-	63408374	63408619	63408374	63408413	63408493	63408619	3110	8,4,2	133,86,195	0,3,5	138,122,149	229	149	6.714295449199092e-13	8.42008942818e-12	0.038,0.029,0.007	0.0,0.016,0.021	0.012
3669	gene:Solyc01g112020.2	NA	1	-	98150527	98150704	98150527	98150554	98150638	98150704	3669	7,5,2	109,51,92	4,1,5	129,92,103	233	149	7.143439635614797e-13	8.92809694525e-12	0.039,0.059,0.014	0.019,0.007,0.03	0.019
982	gene:Solyc12g014320.1	NA	12	-	5135179	5135403	5135179	5135302	5135383	5135403	982	0,5,2	20,12,15	0,3,2	31,15,34	230	149	8.523607202135478e-13	1.06173254813e-11	0.0,0.213,0.08	0.0,0.115,0.037	0.047
2767	gene:Solyc10g086690.1	NA	10	+	65458450	65458642	65458450	65458483	65458566	65458642	2767	10,8,15	77,41,58	10,1,3	82,52,59	232	149	9.455827833740583e-13	1.17391414444e-11	0.077,0.111,0.142	0.073,0.012,0.032	0.071
774	gene:Solyc09g007990.2	NA	9	-	1467913	1468142	1467913	1467968	1468110	1468142	774	4,7,6	3,0,2	6,1,2	2,0,0	291	149	9.773930197886077e-13	1.20936096315e-11	0.406,1.0,0.606	0.606,1.0,1.0	-0.198
854	gene:Solyc04g078150.2	NA	4	-	62967442	62967674	62967442	62967475	62967570	62967674	854	13,5,8	0,0,2	8,8,4	0,4,4	244	149	9.850081872412516e-13	1.21473434918e-11	1.0,1.0,0.71	1.0,0.55,0.379	0.26
2680	gene:Solyc03g082400.2	NA	3	+	52348499	52348702	52348499	52348559	52348655	52348702	2680	5,2,10	145,97,160	3,4,13	105,82,105	245	149	1.39330059080279e-12	1.71256019638e-11	0.021,0.012,0.037	0.017,0.029,0.07	-0.015
2188	gene:Solyc03g119650.2	NA	3	+	68209703	68209936	68209703	68209758	68209841	68209936	2188	4,8,6	264,134,231	2,3,1	127,102,130	232	149	1.726659450352586e-12	2.11530029033e-11	0.01,0.037,0.016	0.01,0.019,0.005	0.01
633	gene:Solyc01g107750.2	NA	1	-	95191200	95191420	95191200	95191247	95191374	95191420	633	20,12,29	2,0,0	4,3,17	4,0,0	276	149	1.955069243861419e-12	2.38724244514e-11	0.844,1.0,1.0	0.351,1.0,1.0	0.164
1030	gene:Solyc10g075030.1	NA	10	+	58734228	58734452	58734228	58734302	58734384	58734452	1030	169,107,219	229,160,229	24,8,16	64,61,52	231	149	2.604543873578064e-12	3.16985798647e-11	0.323,0.301,0.382	0.195,0.078,0.166	0.189
2341	gene:Solyc06g036310.2	NA	6	+	25865848	25866005	25865848	25865851	25865957	25866005	2341	17,7,5	171,141,240	23,16,7	883,528,609	255	149	3.6084235181960704e-12	4.37727715671e-11	0.055,0.028,0.012	0.015,0.017,0.007	0.019
2726	gene:Solyc02g094090.2	NA	2	-	54728669	54728898	54728669	54728751	54728837	54728898	2726	0,0,0	5,0,6	4,0,3	0,1,0	235	149	3.6643647466277125e-12	4.43065861221e-11	0.0,NA,0.0	1.0,0.0,1.0	-0.667
2303	gene:Solyc01g111880.2	NA	1	-	98043270	98043493	98043270	98043324	98043419	98043493	2303	81,39,82	957,794,1384	30,25,34	629,435,611	244	149	3.788068218048828e-12	4.56536013812e-11	0.049,0.029,0.035	0.028,0.034,0.033	0.006
1084	gene:Solyc07g008550.2	NA	7	+	3496240	3496373	3496240	3496252	3496326	3496373	1084	161,109,213	5,8,14	168,116,130	1,1,2	223	149	3.881236629499206e-12	4.64746786087e-11	0.956,0.901,0.91	0.991,0.987,0.977	-0.063
978	gene:Solyc03g032130.2	NA	3	-	4635529	4635773	4635529	4635604	4635695	4635773	978	196,159,179	4715,5964,7725	89,69,83	5013,3926,4080	240	149	3.874377334902244e-12	4.64746786087e-11	0.025,0.016,0.014	0.011,0.011,0.012	0.007
1678	gene:Solyc12g042900.1	NA	12	+	39522177	39522417	39522177	39522260	39522366	39522417	1678	13,18,23	768,569,684	34,24,25	842,703,874	255	149	4.077585571276939e-12	4.86688027028e-11	0.01,0.018,0.019	0.023,0.02,0.016	-0.004
2708	gene:Solyc07g065430.2	NA	7	-	67192530	67192732	67192530	67192589	67192684	67192732	2708	4,0,1	2,0,0	4,0,8	3,2,6	244	149	4.452389597142685e-12	5.29720198224e-11	0.55,NA,1.0	0.449,0.0,0.449	0.476
1511	gene:Solyc06g083630.2	NA	6	-	48978913	48979128	48978913	48978987	48979069	48979128	1511	33,28,20	25,10,16	26,15,22	18,26,12	231	149	4.60573986087822e-12	5.46214260817e-11	0.46,0.644,0.446	0.482,0.271,0.542	0.085
1618	gene:Solyc08g065310.2	NA	8	-	53218816	53219058	53218816	53218870	53218969	53219058	1618	127,77,77	13,14,9	71,61,86	0,0,1	248	149	4.714531764165689e-12	5.55566409796e-11	0.854,0.768,0.837	1.0,1.0,0.981	-0.174
2311	gene:Solyc01g079650.2	NA	1	+	78776700	78776945	78776700	78776757	78776888	78776945	2311	5,4,3	55,56,100	1,1,5	66,42,98	280	149	4.712063941527666e-12	5.55566409796e-11	0.046,0.037,0.016	0.008,0.013,0.026	0.017
3027	gene:Solyc02g082430.2	NA	2	-	46118357	46118554	46118357	46118398	46118492	46118554	3027	7,4,14	2,0,1	40,9,23	7,0,2	243	149	5.698064726999661e-12	6.69342286918e-11	0.682,1.0,0.896	0.778,1.0,0.876	-0.025
739	gene:Solyc04g082130.2	NA	4	-	65910588	65910801	65910588	65910649	65910731	65910801	739	4,3,2	101,50,57	1,0,2	66,57,98	231	149	5.973187412049551e-12	6.99447055947e-11	0.025,0.037,0.022	0.01,0.0,0.013	0.02
2148	gene:Solyc04g071310.2	NA	4	+	58236990	58237239	58236990	58237064	58237140	58237239	2148	1,2,1	97,61,68	3,4,3	116,56,91	225	149	6.342351307275334e-12	7.40339875868e-11	0.007,0.021,0.01	0.017,0.045,0.021	-0.015
1334	gene:Solyc12g056530.1	NA	12	-	62483131	62483337	62483131	62483193	62483277	62483337	1334	53,14,87	8,2,5	24,13,10	3,0,0	233	149	6.819785798296955e-12	7.93575074711e-11	0.809,0.817,0.918	0.836,1.0,1.0	-0.097
3081	gene:Solyc12g056920.1	NA	12	-	62983920	62984135	62983920	62983969	62984122	62984135	3081	4,0,8	0,0,2	8,8,2	0,0,1	302	149	7.253480654061755e-12	8.41403755871e-11	1.0,NA,0.664	1.0,1.0,0.497	-0.0
3872	gene:Solyc01g100380.2	NA	1	-	90429256	90429447	90429256	90429304	90429397	90429447	3872	49,53,39	1779,1716,1495	54,66,51	2605,2403,2356	242	149	8.614031573704834e-12	9.96114803788e-11	0.017,0.019,0.016	0.013,0.017,0.013	0.003
1562	gene:Solyc04g077030.2	NA	4	-	61994901	61995083	61994901	61994955	61995029	61995083	1562	196,138,104	382,190,296	30,22,20	73,34,67	223	149	9.586679837405775e-12	1.10514768809e-10	0.255,0.327,0.19	0.215,0.302,0.166	0.03
1327	gene:Solyc08g075890.2	NA	8	+	59979770	59979937	59979770	59979778	59979861	59979937	1327	114,57,29	682,529,528	6,23,10	390,298,357	232	149	1.0800305504632762e-11	1.24119919607e-10	0.097,0.065,0.034	0.01,0.047,0.018	0.04
745	gene:Solyc02g084020.2	NA	2	-	47240888	47241084	47240888	47240937	47241017	47241084	745	21,12,19	0,6,4	30,23,30	2,1,2	229	149	1.0840625547981102e-11	1.2419877171e-10	1.0,0.565,0.756	0.907,0.937,0.907	-0.143
712	gene:Solyc07g017770.2	NA	7	+	7982870	7983046	7982870	7982954	7983031	7983046	712	19,6,8	1,0,6	6,0,4	0,0,2	226	149	1.1402487373205321e-11	1.3023394809e-10	0.926,1.0,0.468	1.0,NA,0.569	0.014
2249	gene:Solyc01g104060.2	NA	1	-	92536494	92536717	92536494	92536560	92536647	92536717	2249	3,0,3	31,16,53	3,3,1	30,8,11	236	149	1.3513831753349668e-11	1.53875286713e-10	0.058,0.0,0.035	0.059,0.191,0.054	-0.07
588	gene:Solyc12g088340.1	NA	12	+	63770665	63770884	63770665	63770711	63770830	63770884	588	25,17,16	111,71,110	7,10,5	107,72,105	268	149	1.3697267591323447e-11	1.55487025379e-10	0.111,0.117,0.075	0.035,0.072,0.026	0.057
3399	gene:Solyc09g075990.2	NA	9	-	67671790	67672028	67671790	67671919	67671984	67672028	3399	45,14,30	0,0,2	24,9,23	0,0,4	214	149	1.642716438172269e-11	1.85907421296e-10	1.0,1.0,0.913	1.0,1.0,0.8	0.038
3635	gene:Solyc05g012290.2	NA	5	+	5569741	5569970	5569741	5569804	5569893	5569970	3635	19,10,16	63,18,28	19,12,9	24,25,17	238	149	1.6658753141857916e-11	1.87955293807e-10	0.159,0.258,0.263	0.331,0.231,0.249	-0.044
2373	gene:Solyc06g084550.2	NA	6	-	49635519	49635706	49635519	49635595	49635674	49635706	2373	5,5,4	170,70,127	1,4,2	124,68,94	228	149	2.1630128211979408e-11	2.43306169463e-10	0.019,0.045,0.02	0.005,0.037,0.014	0.009
841	gene:Solyc07g052570.2	NA	7	-	61060158	61060387	61060158	61060170	61060301	61060387	841	6,6,7	26,27,35	2,2,3	20,13,14	280	149	2.302720593750097e-11	2.5823863577e-10	0.109,0.106,0.096	0.051,0.076,0.102	0.027
2987	gene:Solyc07g026670.2	NA	7	+	30212939	30213183	30212939	30213011	30213099	30213183	2987	4,0,2	29,14,21	2,0,0	8,15,6	237	149	2.40324835307164e-11	2.68700538753e-10	0.08,0.0,0.056	0.136,0.0,0.0	0.0
632	gene:Solyc01g107750.2	NA	1	-	95193839	95194086	95193839	95193896	95193988	95194086	632	7,7,9	106,57,64	1,3,4	42,25,63	241	149	2.701494689433986e-11	3.01139588204e-10	0.039,0.071,0.08	0.015,0.069,0.038	0.023
137	gene:Solyc01g103430.2	NA	1	+	92046255	92046479	92046255	92046339	92046419	92046479	137	1,0,1	0,0,0	0,0,1	7,0,0	229	149	3.4718182127359e-11	3.85849976218e-10	1.0,NA,1.0	0.0,NA,1.0	0.5
435	gene:Solyc01g098500.2	NA	1	+	89008538	89008768	89008538	89008614	89008699	89008768	435	3,8,21	83,73,93	7,4,9	105,55,63	234	149	4.2187510288885865e-11	4.67462800574e-10	0.022,0.065,0.126	0.041,0.044,0.083	0.015
3011	gene:Solyc01g087310.2	NA	1	-	82263135	82263308	82263135	82263183	82263265	82263308	3011	3,0,1	11,24,63	4,0,1	22,11,7	231	149	4.412785659982928e-11	4.87507749103e-10	0.15,0.0,0.01	0.105,0.0,0.084	-0.01
824	gene:Solyc06g043060.1	NA	6	-	29805535	29805754	29805535	29805653	29805737	29805754	824	4,0,5	93,69,115	5,7,2	142,66,58	233	149	4.54459762695625e-11	5.0058001161e-10	0.027,0.0,0.027	0.022,0.064,0.022	-0.018
3462	gene:Solyc05g007990.2	NA	5	-	2423801	2424035	2423801	2423867	2423936	2424035	3462	3,1,8	32,12,21	2,2,0	12,8,11	218	149	5.7229095569471246e-11	6.28504150159e-10	0.06,0.054,0.207	0.102,0.146,0.0	0.024
3142	gene:Solyc05g041530.2	NA	5	+	52105138	52105372	52105138	52105215	52105319	52105372	3142	6,3,11	114,108,127	1,1,2	64,35,78	253	149	6.440829221888306e-11	7.05261300049e-10	0.03,0.016,0.049	0.009,0.017,0.015	0.018
2306	gene:Solyc10g038130.1	NA	10	-	19763154	19763403	19763154	19763249	19763316	19763403	2306	3,2,1	1,4,6	4,5,9	7,7,2	216	149	7.045853782919056e-11	7.692414483e-10	0.674,0.256,0.103	0.283,0.33,0.756	-0.112
438	gene:Solyc01g098500.2	NA	1	+	89008722	89008963	89008722	89008764	89008870	89008963	438	47,36,50	78,81,86	27,37,31	105,69,75	255	149	7.472455516252102e-11	8.13423896667e-10	0.26,0.206,0.254	0.131,0.239,0.195	0.052
2649	gene:Solyc11g008090.1	NA	11	-	2289976	2290187	2289976	2290000	2290112	2290187	2649	9,2,10	36,45,39	4,5,2	36,32,28	261	149	7.814639348448726e-11	8.48185417001e-10	0.125,0.025,0.128	0.06,0.082,0.039	0.032
3510	gene:Solyc02g062970.2	NA	2	+	34964352	34964600	34964352	34964434	34964533	34964600	3510	6,2,2	1,4,12	2,3,2	0,2,2	248	149	7.87114454715405e-11	8.51827654782e-10	0.783,0.231,0.091	1.0,0.474,0.375	-0.248
2137	gene:Solyc02g091090.2	NA	2	-	52499169	52499405	52499169	52499226	52499316	52499405	2137	16,5,28	0,0,2	9,4,6	3,2,2	239	149	8.68456204251469e-11	9.37124834355e-10	1.0,1.0,0.897	0.652,0.555,0.652	0.346
1883	gene:Solyc03g006310.2	NA	3	+	912391	914330	912391	912453	914135	914330	1883	59,31,44	0,0,0	60,48,62	4,9,6	1831	149	8.77464997857881e-11	9.44101470159e-10	1.0,1.0,1.0	0.55,0.303,0.457	0.563
1215	gene:Solyc01g006100.2	NA	1	-	758292	758532	758292	758370	758463	758532	1215	0,1,0	6,0,0	4,4,5	0,0,0	242	149	9.495798033174956e-11	1.01858107509e-09	0.0,1.0,NA	1.0,1.0,1.0	-0.5
548	gene:Solyc12g095770.1	NA	12	+	64901569	64901777	64901569	64901659	64901743	64901777	548	22,15,13	362,226,273	9,8,12	250,197,213	233	149	9.521757356062906e-11	1.01858107509e-09	0.037,0.041,0.03	0.023,0.025,0.035	0.008
1421	gene:Solyc03g118390.2	NA	3	-	67284438	67284617	67284438	67284491	67284567	67284617	1421	8,13,13	264,232,295	4,8,5	235,196,274	225	149	1.189032321768663e-10	1.26830114322e-09	0.02,0.036,0.028	0.011,0.026,0.012	0.012
2720	gene:Solyc02g089930.2	NA	2	-	51603604	51603839	51603604	51603663	51603775	51603839	2720	80,42,58	156,95,145	19,16,17	124,85,126	261	149	1.3114395039491305e-10	1.3925428577e-09	0.226,0.202,0.186	0.08,0.097,0.072	0.122
3677	gene:Solyc02g082700.2	NA	2	-	46355873	46356116	46355873	46355928	46356014	46356116	3677	151,99,133	3278,2602,3282	100,77,95	3087,2314,2833	235	149	1.3130118539733285e-10	1.3925428577e-09	0.028,0.024,0.025	0.02,0.021,0.021	0.005
2768	gene:Solyc12g010410.1	NA	12	+	3459114	3459360	3459114	3459257	3459351	3459360	2768	28,29,13	134,139,100	2,8,2	85,90,76	243	149	2.1213110266032745e-10	2.243392174e-09	0.114,0.113,0.074	0.014,0.052,0.016	0.073
172	gene:Solyc08g076890.2	NA	8	+	60822304	60822541	60822304	60822412	60822484	60822541	172	930,1630,1695	0,26,52	2447,2118,1456	203,0,0	221	149	2.253179981002412e-10	2.37608070724e-09	1.0,0.977,0.956	0.89,1.0,1.0	0.014
2746	gene:Solyc02g031860.2	NA	2	-	27089774	27090000	27089774	27089838	27089919	27090000	2746	4,1,1	1,0,1	0,1,3	0,0,2	230	149	2.3428966653266634e-10	2.46369190416e-09	0.722,1.0,0.393	NA,1.0,0.493	-0.041
930	gene:Solyc02g064700.2	NA	2	-	35795750	35795961	35795750	35795819	35795906	35795961	930	16,10,28	365,214,357	9,9,15	300,194,259	236	149	2.758280868668247e-10	2.89229903517e-09	0.027,0.029,0.047	0.019,0.028,0.035	0.007
2576	gene:Solyc06g066730.2	NA	6	+	41927879	41928128	41927879	41927975	41928063	41928128	2576	106,71,104	5,1,10	157,143,156	0,2,13	237	149	2.7718026547701227e-10	2.89829055057e-09	0.93,0.978,0.867	1.0,0.978,0.883	-0.029
924	gene:Solyc06g031690.2	NA	6	+	20643142	20643336	20643142	20643162	20643261	20643336	924	35,12,32	4,0,4	15,15,17	1,0,2	248	149	4.059877018335521e-10	4.23322008204e-09	0.84,1.0,0.828	0.9,1.0,0.836	-0.023
1483	gene:Solyc02g085570.2	NA	2	+	48403921	48404111	48403921	48403966	48404052	48404111	1483	8,4,11	276,190,346	10,9,6	241,158,208	235	149	4.071533978017426e-10	4.23348294857e-09	0.018,0.013,0.02	0.026,0.035,0.018	-0.009
1546	gene:Solyc02g064800.2	NA	2	+	35953342	35953588	35953342	35953391	35953525	35953588	1546	12,1,24	190,144,288	0,1,4	74,44,62	283	149	5.313774699670916e-10	5.50970158804e-09	0.032,0.004,0.042	0.0,0.012,0.033	0.011
2663	gene:Solyc10g005490.2	NA	10	-	389440	389687	389440	389518	389584	389687	2663	4,3,7	179,148,195	5,4,9	172,123,144	215	149	5.413876297631544e-10	5.59785760914e-09	0.015,0.014,0.024	0.02,0.022,0.042	-0.01
1342	gene:Solyc09g074230.2	NA	9	-	66004082	66004305	66004082	66004175	66004267	66004305	1342	33,19,49	7,0,0	17,7,20	3,0,0	241	149	5.986170117327282e-10	6.17240652098e-09	0.745,1.0,1.0	0.778,1.0,1.0	-0.011
1457	gene:Solyc06g084510.2	NA	6	-	49596935	49597146	49596935	49596992	49597101	49597146	1457	2,2,4	2,2,7	1,2,7	0,0,0	258	149	6.408000302071437e-10	6.58905737432e-09	0.366,0.366,0.248	1.0,1.0,1.0	-0.673
1849	gene:Solyc04g008660.2	NA	4	+	2295894	2296121	2295894	2295998	2296079	2296121	1849	1,7,4	82,53,46	5,1,0	61,49,30	230	149	6.86696994409262e-10	7.04148962223e-09	0.008,0.079,0.053	0.05,0.013,0.0	0.026
1823	gene:Solyc12g006470.1	NA	12	+	959315	959531	959315	959389	959502	959531	1823	4,0,0	50,37,48	4,8,3	56,65,30	262	149	7.21779282421571e-10	7.38083938388e-09	0.044,0.0,0.0	0.039,0.065,0.054	-0.038
2257	gene:Solyc10g054880.1	NA	10	+	56042745	56042971	56042745	56042793	56042882	56042971	2257	13,8,5	262,156,193	14,8,17	273,177,236	238	149	1.0759139340363384e-09	1.09719574812e-08	0.03,0.031,0.016	0.031,0.028,0.043	-0.008
3044	gene:Solyc08g078250.2	NA	8	+	62076221	62076372	62076221	62076273	62076366	62076372	3044	17,18,15	330,267,316	25,24,18	366,240,231	242	149	1.1335939268090548e-09	1.15284949488e-08	0.031,0.04,0.028	0.04,0.058,0.046	-0.015
783	gene:Solyc01g073750.2	NA	1	+	81133811	81134039	81133811	81133877	81133989	81134039	783	8,2,6	157,69,80	0,2,1	37,39,18	261	149	1.2399467155475044e-09	1.25413684145e-08	0.028,0.016,0.041	0.0,0.028,0.031	0.009
92	gene:Solyc02g083870.2	NA	2	+	47132738	47132954	47132738	47132813	47132904	47132954	92	22,17,24	136,207,272	21,20,17	467,392,372	240	149	1.237349022795781e-09	1.25413684145e-08	0.091,0.049,0.052	0.027,0.031,0.028	0.035
865	gene:Solyc03g083190.1	NA	3	+	53033295	53033543	53033295	53033352	53033444	53033543	865	0,1,0	4,1,2	2,0,1	0,0,0	241	149	1.2501337035327565e-09	1.26100443139e-08	0.0,0.382,0.0	1.0,NA,1.0	-0.873
2657	gene:Solyc04g056600.2	NA	4	-	54569893	54570082	54569893	54569922	54570027	54570082	2657	5,2,2	3,0,2	1,0,1	0,0,2	254	149	1.3152161720886654e-09	1.32305756932e-08	0.494,1.0,0.37	1.0,NA,0.227	0.008
600	gene:Solyc05g056280.2	NA	5	+	65632720	65632959	65632720	65632779	65632908	65632959	600	15,1,17	7,10,16	0,0,0	3,6,11	278	149	1.477186878311654e-09	1.48197775467e-08	0.535,0.051,0.363	0.0,0.0,0.0	0.316
681	gene:Solyc01g005100.2	NA	1	-	97068	97289	97068	97106	97226	97289	681	14,6,2	51,42,51	1,0,2	39,30,42	269	149	1.4842018589444068e-09	1.48500196776e-08	0.132,0.073,0.021	0.014,0.0,0.026	0.062
1254	gene:Solyc10g018250.1	NA	10	+	7305844	7306037	7305844	7305867	7305960	7306037	1254	20,22,38	366,230,401	55,52,60	639,349,529	242	149	1.6400347198388306e-09	1.63650776345e-08	0.033,0.056,0.055	0.05,0.084,0.065	-0.018
1054	gene:Solyc03g098440.2	NA	3	+	60739526	60739748	60739526	60739537	60739698	60739748	1054	3,2,9	18,7,5	1,0,2	0,3,8	310	149	1.8843902232160316e-09	1.87529665109e-08	0.074,0.121,0.464	1.0,0.0,0.107	-0.149
442	gene:Solyc01g098500.2	NA	1	+	89008538	89008768	89008538	89008614	89008722	89008768	442	9,17,26	0,2,0	19,16,13	0,4,0	257	149	2.339396975775097e-09	2.32188277382e-08	1.0,0.831,1.0	1.0,0.699,1.0	0.044
3291	gene:Solyc06g054490.2	NA	6	+	37247155	37247391	37247155	37247196	37247286	37247391	3291	14,10,13	370,215,282	10,3,7	292,212,281	239	149	2.459689874176785e-09	2.43476501679e-08	0.023,0.028,0.028	0.021,0.009,0.015	0.011
716	gene:Solyc12g014460.1	NA	12	+	5442942	5443163	5442942	5442979	5443098	5443163	716	8,12,25	79,53,82	4,4,5	41,25,36	268	149	2.8513188975462685e-09	2.81491908183e-08	0.053,0.112,0.145	0.051,0.082,0.072	0.035
2758	gene:Solyc09g008410.2	NA	9	-	1864066	1864275	1864066	1864113	1864218	1864275	2758	3,2,1	0,0,0	0,2,1	4,2,0	254	149	2.861072129852119e-09	2.81705563555e-08	1.0,1.0,1.0	0.0,0.37,1.0	0.543
1703	gene:Solyc01g095050.2	NA	1	-	86419751	86419979	86419751	86419809	86419900	86419979	1703	128,148,147	0,1,4	161,105,124	13,1,0	240	149	3.0003807782137755e-09	2.94640567427e-08	1.0,0.989,0.958	0.885,0.985,1.0	0.026
3206	gene:Solyc09g055760.2	NA	9	-	44428216	44428426	44428216	44428306	44428382	44428426	3206	3,4,2	100,63,78	1,2,1	63,47,54	225	149	3.053322669589014e-09	2.99048383892e-08	0.019,0.04,0.017	0.01,0.027,0.012	0.009
518	gene:Solyc12g006990.1	NA	12	-	1425616	1425834	1425616	1425704	1425825	1425834	518	9,3,9	291,152,284	22,2,9	265,141,167	270	149	3.0916265352125767e-09	3.02003097334e-08	0.017,0.011,0.017	0.044,0.008,0.029	-0.012
908	gene:Solyc09g074950.2	NA	9	+	66751740	66751962	66751740	66751785	66751870	66751962	908	2,4,6	137,62,98	4,1,2	107,64,90	234	149	3.351973971381832e-09	3.26575521831e-08	0.009,0.039,0.038	0.023,0.01,0.014	0.013
1037	gene:Solyc06g075540.2	NA	6	+	46908978	46909212	46908978	46909054	46909144	46909212	1037	20,5,15	115,79,115	2,4,5	85,53,56	239	149	3.7439679056657786e-09	3.63811750414e-08	0.098,0.038,0.075	0.014,0.045,0.053	0.033
502	gene:Solyc07g017520.2	NA	7	-	7471572	7471971	7471572	7471642	7471936	7471971	502	114,84,90	2,0,1	60,37,45	0,3,1	443	149	3.886212779489358e-09	3.76648089751e-08	0.95,1.0,0.968	1.0,0.806,0.938	0.058
3922	gene:Solyc09g065660.2	NA	9	+	63878278	63878476	63878278	63878317	63878415	63878476	3922	3,1,5	2,1,4	4,4,5	11,2,8	247	149	4.112733641174479e-09	3.9756425198e-08	0.475,0.376,0.43	0.18,0.547,0.274	0.093
1138	gene:Solyc12g019750.1	NA	12	-	11311029	11311216	11311029	11311113	11311195	11311216	1138	6,4,5	202,139,269	10,9,10	305,175,179	231	149	4.144049604546026e-09	3.99550964469e-08	0.019,0.018,0.012	0.021,0.032,0.035	-0.013
1481	gene:Solyc10g083710.1	NA	10	+	63476165	63476401	63476165	63476235	63476322	63476401	1481	8,12,7	19,21,26	0,0,0	19,13,13	236	149	4.419108181998559e-09	4.24967087347e-08	0.21,0.265,0.145	0.0,0.0,0.0	0.207
1659	gene:Solyc11g064950.1	NA	11	-	50266394	50266616	50266394	50266464	50266564	50266616	1659	32,14,24	7,4,5	13,16,8	16,6,5	249	149	4.506022588825941e-09	4.32205577512e-08	0.732,0.677,0.742	0.327,0.615,0.489	0.24
3679	gene:Solyc02g082700.2	NA	2	-	46355725	46355924	46355725	46355770	46355873	46355924	3679	161,141,194	9,0,7	123,94,99	4,0,0	252	149	4.622191178045111e-09	4.42205506518e-08	0.914,1.0,0.942	0.948,1.0,1.0	-0.031
2397	gene:Solyc12g035500.1	NA	12	-	57594920	57595145	57594920	57594970	57595045	57595145	2397	58,53,94	6,3,1	57,30,77	11,1,1	224	149	4.899592386813501e-09	4.67539510022e-08	0.865,0.922,0.984	0.775,0.952,0.981	0.021
3591	gene:Solyc06g018050.2	NA	6	+	16403444	16403678	16403444	16403528	16403613	16403678	3591	4,2,8	5,0,6	2,0,0	1,1,0	234	149	5.4831850670919755e-09	5.21886742796e-08	0.337,1.0,0.459	0.56,0.0,NA	0.319
787	gene:Solyc05g056230.2	NA	5	-	65588344	65588549	65588344	65588369	65588463	65588549	787	5,4,6	428,330,355	14,10,4	377,362,431	243	149	5.911533067371246e-09	5.6121766614e-08	0.007,0.007,0.01	0.022,0.017,0.006	-0.007
2747	gene:Solyc06g068860.2	NA	6	+	42685450	42685696	42685450	42685537	42685620	42685696	2747	8,5,6	150,76,195	8,3,9	137,72,87	232	149	6.095886124157178e-09	5.77243094206e-08	0.033,0.041,0.019	0.036,0.026,0.062	-0.01
2090	gene:Solyc11g005450.1	NA	11	-	360018	360217	360018	360089	360183	360217	2090	28,21,41	1131,978,1373	15,12,28	1169,753,1041	243	149	7.311594302635135e-09	6.90601477134e-08	0.015,0.013,0.018	0.008,0.01,0.016	0.004
2809	gene:Solyc11g045120.1	NA	11	+	31735646	31735878	31735646	31735759	31735874	31735878	2809	25,10,13	85,56,79	2,5,0	75,66,73	264	149	8.185515341186232e-09	7.71183577322e-08	0.142,0.092,0.085	0.015,0.041,0.0	0.088
3457	gene:Solyc06g053300.2	NA	6	-	36028586	36028831	36028586	36028631	36028723	36028831	3457	3,1,3	42,32,48	1,0,0	37,17,30	241	149	8.41497840483656e-09	7.90794932627e-08	0.042,0.019,0.037	0.016,0.0,0.0	0.027
2114	gene:Solyc05g018700.2	NA	5	-	22832261	22832494	22832261	22832292	22832478	22832494	2114	9,4,4	0,0,1	2,1,2	4,1,4	335	149	9.321924499410554e-09	8.73668996031e-08	1.0,1.0,0.64	0.182,0.308,0.182	0.656
3351	gene:Solyc01g081330.2	NA	1	-	80562448	80562621	80562448	80562505	80562580	80562621	3351	2,0,0	30,28,33	6,0,0	31,30,44	224	149	9.343927570697725e-09	8.73668996031e-08	0.042,0.0,0.0	0.114,0.0,0.0	-0.024
597	gene:Solyc03g111790.2	NA	3	+	62420361	62420553	62420361	62420435	62420512	62420553	597	21,2,4	36,21,27	0,3,7	15,7,20	226	149	9.910816389482802e-09	9.24345488386e-08	0.278,0.059,0.089	0.0,0.22,0.187	0.006
828	gene:Solyc04g081880.2	NA	4	-	65743809	65744001	65743809	65743875	65743967	65744001	828	147,142,118	940,840,1185	30,29,48	447,276,337	241	149	1.0302576080287815e-08	9.58475248372e-08	0.088,0.095,0.058	0.04,0.061,0.081	0.02
3847	gene:Solyc04g015340.2	NA	4	-	5528033	5528274	5528033	5528129	5528213	5528274	3847	7,1,1	78,63,92	0,3,4	148,113,174	233	149	1.0682478956734354e-08	9.91334047185e-08	0.054,0.01,0.007	0.0,0.017,0.014	0.013
892	gene:Solyc03g117790.1	NA	3	-	66814067	66814230	66814067	66814116	66814192	66814230	892	0,4,0	11,6,7	0,2,0	13,5,17	225	149	1.2471713706697576e-08	1.15448880996e-07	0.0,0.306,0.0	0.0,0.209,0.0	0.032
3578	gene:Solyc04g076560.2	NA	4	+	61471707	61471948	61471707	61471734	61471821	61471948	3578	4,4,4	3,2,6	1,3,1	0,0,0	236	149	1.3027286826369056e-08	1.20291762934e-07	0.457,0.558,0.296	1.0,1.0,1.0	-0.563
2057	gene:Solyc09g065540.2	NA	9	+	63668156	63668378	63668156	63668269	63668360	63668378	2057	258,160,181	23,20,20	43,76,47	0,0,2	240	149	1.6634316015434618e-08	1.53217322703e-07	0.874,0.832,0.849	1.0,1.0,0.936	-0.127
1361	gene:Solyc06g008520.2	NA	6	+	2409591	2409779	2409591	2409641	2409719	2409779	1361	3,9,5	311,135,191	0,4,2	118,128,149	227	149	1.9879986099120803e-08	1.82659674257e-07	0.006,0.042,0.017	0.0,0.02,0.009	0.012
1589	gene:Solyc12g062870.1	NA	12	+	35518476	35518704	35518476	35518560	35518642	35518704	1589	17,24,10	3,1,0	6,12,9	4,0,1	231	149	2.23508160892927e-08	2.04854887218e-07	0.785,0.939,1.0	0.492,1.0,0.853	0.126
789	gene:Solyc07g008970.2	NA	7	-	3996899	3997130	3996899	3996996	3997076	3997130	789	3,2,3	71,35,83	1,0,4	82,90,77	229	149	2.264572085474947e-08	2.07046590672e-07	0.027,0.036,0.023	0.008,0.0,0.033	0.015
1298	gene:Solyc07g019530.2	NA	7	+	11870961	11871165	11870961	11870996	11871090	11871165	1298	8,10,12	107,82,113	21,15,16	177,64,119	243	149	2.7039789880352886e-08	2.46613513602e-07	0.044,0.07,0.061	0.068,0.126,0.076	-0.032
3857	gene:Solyc03g110920.2	NA	3	-	61649232	61649463	61649232	61649296	61649427	61649463	3857	6,5,18	129,96,160	9,6,2	121,83,96	280	149	3.220682483884547e-08	2.93018955397e-07	0.024,0.027,0.056	0.038,0.037,0.011	0.007
792	gene:Solyc08g082730.2	NA	8	+	65428842	65429080	65428842	65428894	65429008	65429080	792	12,8,23	362,238,321	8,2,2	328,234,301	263	149	3.289857310733745e-08	2.98580692847e-07	0.018,0.019,0.039	0.014,0.005,0.004	0.018
723	gene:Solyc03g025400.2	NA	3	-	2823555	2823768	2823555	2823612	2823689	2823768	723	5,9,8	5,0,4	3,4,2	6,13,8	226	149	3.322453883443724e-08	3.00803629643e-07	0.397,1.0,0.569	0.248,0.169,0.142	0.469
1617	gene:Solyc01g006710.2	NA	1	+	1291358	1291590	1291358	1291401	1291494	1291590	1617	33,16,25	1,0,3	4,2,13	2,2,0	242	149	3.721993710839278e-08	3.36156706925e-07	0.953,1.0,0.837	0.552,0.381,1.0	0.286
2430	gene:Solyc09g008520.2	NA	9	-	2007629	2007833	2007629	2007655	2007773	2007833	2430	38,7,15	13,3,6	9,6,6	0,0,0	267	149	4.6012916402947314e-08	4.1456297497e-07	0.62,0.566,0.582	1.0,1.0,1.0	-0.411
603	gene:Solyc06g073560.2	NA	6	-	45357212	45357451	45357212	45357252	45357377	45357451	603	7,7,4	0,0,9	2,3,4	0,0,0	274	149	6.06725349053459e-08	5.45318279827e-07	1.0,1.0,0.195	1.0,1.0,1.0	-0.268
601	gene:Solyc05g056280.2	NA	5	+	65632720	65632959	65632720	65632779	65632911	65632959	601	16,1,17	10,16,9	0,0,0	1,8,2	281	149	6.346331438214052e-08	5.69023727021e-07	0.459,0.032,0.5	0.0,0.0,0.0	0.33
2600	gene:Solyc06g073630.2	NA	6	+	45428186	45428383	45428186	45428244	45428328	45428383	2600	33,12,28	7,3,4	11,4,5	6,2,0	233	149	6.674617884265778e-08	5.97016423769e-07	0.751,0.719,0.817	0.54,0.561,1.0	0.062
2538	gene:Solyc09g018370.2	NA	9	+	14531821	14532058	14531821	14531865	14531942	14532058	2538	3,0,5	37,14,48	9,3,3	42,11,20	226	149	6.945343281250394e-08	6.19738323558e-07	0.051,0.0,0.064	0.124,0.152,0.09	-0.084
95	gene:Solyc05g014470.2	NA	5	+	8324062	8324302	8324062	8324146	8324236	8324302	95	341,207,345	3625,2330,3765	334,251,393	4966,3317,5098	239	149	7.190851672071833e-08	6.40106508555e-07	0.055,0.052,0.054	0.04,0.045,0.046	0.01
887	gene:Solyc06g005150.2	NA	6	-	171145	171382	171145	171231	171343	171382	887	65,44,81	1400,1018,1724	103,59,106	2507,1850,2325	261	149	7.567652685672673e-08	6.72036525579e-07	0.026,0.024,0.026	0.023,0.018,0.025	0.003
2701	gene:Solyc02g070300.2	NA	2	+	40089800	40090013	40089800	40089873	40089954	40090013	2701	2,5,12	57,31,47	3,1,4	61,20,63	230	149	7.98770309811985e-08	7.0764567781e-07	0.022,0.095,0.142	0.031,0.031,0.04	0.052
3460	gene:Solyc05g007990.2	NA	5	-	2423420	2423597	2423420	2423489	2423563	2423597	3460	1,0,0	58,19,35	0,3,2	33,5,19	223	149	8.476467399493351e-08	7.49158261593e-07	0.011,0.0,0.0	0.0,0.286,0.066	-0.114
398	gene:Solyc02g067570.2	NA	2	+	37725110	37725289	37725110	37725186	37725275	37725289	398	25,23,15	2,3,0	14,7,5	0,2,0	238	149	8.815340764585565e-08	7.77257599006e-07	0.887,0.828,1.0	1.0,0.687,1.0	0.009
1417	gene:Solyc06g074960.2	NA	6	-	46458852	46459074	46458852	46458947	46459029	46459074	1417	12,4,7	48,39,41	8,3,6	50,35,47	231	149	9.972149591350186e-08	8.77171073059e-07	0.139,0.062,0.099	0.094,0.052,0.076	0.026
1732	gene:Solyc06g043150.2	NA	6	+	29687459	29687656	29687459	29687499	29687587	29687656	1732	0,4,1	24,14,40	7,2,9	80,38,86	237	149	1.0084809698309194e-07	8.84983773053e-07	0.0,0.152,0.015	0.052,0.032,0.062	0.007
3675	gene:Solyc02g082700.2	NA	2	-	46355530	46355760	46355530	46355611	46355725	46355760	3675	273,250,239	3119,3267,4160	227,197,259	3817,3105,3454	263	149	1.0356919700144012e-07	9.06719007711e-07	0.047,0.042,0.032	0.033,0.035,0.041	0.004
3033	gene:Solyc10g006390.2	NA	10	-	1004085	1004282	1004085	1004131	1004227	1004282	3033	5,10,9	124,73,175	5,4,5	97,88,103	245	149	1.0612634086815423e-07	9.26919946594e-07	0.024,0.077,0.03	0.03,0.027,0.029	0.015
127	gene:Solyc11g068990.1	NA	11	+	53566894	53567141	53566894	53566992	53567064	53567141	127	11,8,0	0,0,0	2,5,0	8,0,0	221	149	1.1076744942098012e-07	9.65184911387e-07	1.0,1.0,NA	0.144,1.0,NA	0.428
2561	gene:Solyc02g067090.2	NA	2	+	37326453	37326671	37326453	37326546	37326629	37326671	2561	11,4,8	161,155,146	1,7,4	105,112,101	232	149	1.1908190608755029e-07	1.03520382997e-06	0.042,0.016,0.034	0.006,0.039,0.025	0.007
624	gene:Solyc08g066580.2	NA	8	-	55311699	55311935	55311699	55311741	55311824	55311935	624	6,7,8	73,54,99	3,0,0	91,75,75	232	149	1.2948387920948134e-07	1.12300037296e-06	0.05,0.077,0.049	0.021,0.0,0.0	0.052
1998	gene:Solyc12g043020.1	NA	12	-	39248792	39249009	39248792	39248862	39248965	39249009	1998	14,7,8	332,253,345	9,6,4	341,249,291	252	149	1.3973067630935873e-07	1.20904491949e-06	0.024,0.016,0.014	0.015,0.014,0.008	0.006
1136	gene:Solyc12g019750.1	NA	12	-	11308294	11308443	11308294	11308308	11308398	11308443	1136	2,7,8	237,177,226	16,3,8	315,194,247	239	149	1.428396659387586e-07	1.23307172085e-06	0.005,0.024,0.022	0.031,0.01,0.02	-0.003
1927	gene:Solyc07g021700.2	NA	7	+	21209273	21209470	21209273	21209307	21209392	21209470	1927	2,7,5	42,32,20	5,4,2	13,17,11	234	149	1.4471302606322854e-07	1.24634513398e-06	0.029,0.122,0.137	0.197,0.13,0.104	-0.048
2510	gene:Solyc03g063280.2	NA	3	+	33956965	33957186	33956965	33957034	33957107	33957186	2510	6,7,9	234,243,360	8,16,8	348,262,325	222	149	1.4738313543625355e-07	1.26640323782e-06	0.017,0.019,0.017	0.015,0.039,0.016	-0.006
1772	gene:Solyc01g087330.2	NA	1	-	82292787	82292987	82292787	82292806	82292947	82292987	1772	6,0,3	13,0,0	4,2,1	0,2,0	290	149	1.558069614638176e-07	1.33569385902e-06	0.192,NA,1.0	1.0,0.339,1.0	-0.184
1947	gene:Solyc07g025160.2	NA	7	-	26157523	26157741	26157523	26157616	26157687	26157741	1947	4,0,2	6,7,1	1,0,5	2,0,1	220	149	1.6411060524809468e-07	1.40363725042e-06	0.311,0.0,0.575	0.253,NA,0.772	-0.217
2721	gene:Solyc12g087810.1	NA	12	-	63309256	63309481	63309256	63309298	63309424	63309481	2721	14,1,9	76,48,49	5,0,1	20,26,17	275	149	1.660449785508078e-07	1.41366734032e-06	0.091,0.011,0.091	0.119,0.0,0.031	0.014
2778	gene:Solyc03g082710.2	NA	3	-	52623908	52624136	52623908	52623986	52624076	52624136	2778	11,9,9	0,2,7	7,0,16	7,0,6	239	149	1.658425869599289e-07	1.41366734032e-06	1.0,0.737,0.445	0.384,NA,0.624	0.223
825	gene:Solyc06g043060.1	NA	6	-	29805535	29805754	29805535	29805648	29805737	29805754	825	4,0,5	0,0,2	5,7,2	3,0,0	238	149	1.715484565424683e-07	1.45718048212e-06	1.0,NA,0.61	0.511,1.0,1.0	-0.032
1053	gene:Solyc09g066440.2	NA	9	-	64855117	64855343	64855117	64855191	64855307	64855343	1053	7,8,7	2,1,6	1,6,1	0,0,0	265	149	1.808260790129485e-07	1.53248037739e-06	0.663,0.818,0.396	1.0,1.0,1.0	-0.374
1278	gene:Solyc03g006610.2	NA	3	+	1189728	1189939	1189728	1189783	1189873	1189939	1278	4,4,6	43,42,50	2,2,7	64,31,64	239	149	1.8560018952681245e-07	1.56935741122e-06	0.055,0.056,0.07	0.019,0.039,0.064	0.02
2670	gene:Solyc06g083210.2	NA	6	+	48731701	48731914	48731701	48731748	48731868	48731914	2670	13,9,14	210,172,216	6,2,10	185,100,171	269	149	1.9509268143053247e-07	1.64587280334e-06	0.033,0.028,0.035	0.018,0.011,0.031	0.012
2447	gene:Solyc06g066610.2	NA	6	-	41854050	41854298	41854050	41854116	41854219	41854298	2447	3,7,4	135,92,110	4,1,3	91,81,96	252	149	2.0025756417367113e-07	1.68561468982e-06	0.013,0.043,0.021	0.025,0.007,0.018	0.009
1316	gene:Solyc08g075890.2	NA	8	+	59982405	59982613	59982405	59982497	59982581	59982613	1316	99,62,92	4,3,6	37,48,40	2,0,0	233	149	2.110272687042257e-07	1.77224710731e-06	0.941,0.93,0.907	0.922,1.0,1.0	-0.048
3559	gene:Solyc03g115680.2	NA	3	+	65324192	65324356	65324192	65324225	65324327	65324356	3559	14,11,10	13,4,3	4,2,5	3,2,5	251	149	2.182994851272e-07	1.82918214174e-06	0.39,0.62,0.664	0.442,0.372,0.372	0.163
3740	gene:Solyc09g010940.2	NA	9	-	4280290	4280522	4280290	4280356	4280467	4280522	3740	36,21,17	574,323,450	7,6,7	167,155,112	260	149	2.1888757720721125e-07	1.82997902386e-06	0.035,0.036,0.021	0.023,0.022,0.035	0.004
275	gene:Solyc08g067840.2	NA	8	+	56873119	56873329	56873119	56873196	56873280	56873329	275	16,9,0	16,9,9	0,0,0	3,6,2	233	149	2.300287889711997e-07	1.91880194306e-06	0.39,0.39,0.0	0.0,0.0,0.0	0.26
763	gene:Solyc08g081410.2	NA	8	+	64479282	64479467	64479282	64479345	64479413	64479467	763	17,11,4	296,192,261	3,1,1	153,91,131	217	149	2.443044567311762e-07	2.03331422284e-06	0.038,0.038,0.01	0.013,0.007,0.005	0.02
149	gene:Solyc12g049310.1	NA	12	-	37082679	37082924	37082679	37082742	37082862	37082924	149	12,3,0	119,75,119	1,0,3	90,44,65	269	149	2.490353904552495e-07	2.06805228047e-06	0.053,0.022,0.0	0.006,0.0,0.025	0.015
2702	gene:Solyc07g038120.1	NA	7	-	45341677	45341912	45341677	45341784	45341897	45341912	2702	9,7,31	6,5,0	5,8,8	0,0,0	262	149	2.617435177154417e-07	2.16873200393e-06	0.46,0.443,1.0	1.0,1.0,1.0	-0.366
2762	gene:Solyc02g069850.2	NA	2	+	39673488	39673713	39673488	39673563	39673658	39673713	2762	70,40,70	5,0,23	163,89,144	41,19,23	244	149	2.9899889878952724e-07	2.47190180915e-06	0.895,1.0,0.65	0.708,0.741,0.793	0.101
3568	gene:Solyc04g049550.2	NA	4	-	42517358	42517593	42517358	42517409	42517511	42517593	3568	4,5,7	37,24,35	19,1,3	37,31,32	251	149	3.196084450173263e-07	2.6364145509e-06	0.06,0.11,0.106	0.234,0.019,0.053	-0.01
1980	gene:Solyc02g071800.2	NA	2	+	41151557	41151791	41151557	41151626	41151719	41151791	1980	53,21,54	228,138,221	18,8,5	172,70,76	242	149	3.3453014701046877e-07	2.75338338293e-06	0.125,0.086,0.131	0.061,0.066,0.039	0.059
1565	gene:Solyc04g077030.2	NA	4	-	61995791	61996007	61995791	61995796	61995942	61996007	1565	77,39,76	0,4,3	26,6,18	0,2,0	295	149	3.4638542560840835e-07	2.84465199084e-06	1.0,0.831,0.928	1.0,0.602,1.0	0.052
899	gene:Solyc08g041770.2	NA	8	+	25914827	25915074	25914827	25914921	25915004	25915074	899	10,5,7	238,174,208	18,3,5	194,140,202	232	149	3.686468265655864e-07	3.02078812409e-06	0.026,0.018,0.021	0.056,0.014,0.016	-0.007
2814	gene:Solyc07g054500.2	NA	7	-	62812170	62812388	62812170	62812236	62812332	62812388	2814	6,2,1	64,45,36	4,3,6	49,28,43	245	149	3.695306753266274e-07	3.02136094012e-06	0.054,0.026,0.017	0.047,0.061,0.078	-0.03
3393	gene:Solyc03g113770.2	NA	3	-	63823444	63823636	63823444	63823489	63823565	63823636	3393	3,5,3	7,0,10	3,1,1	0,0,2	225	149	4.099447095345478e-07	3.3444280479e-06	0.221,1.0,0.166	1.0,1.0,0.249	-0.287
3810	gene:Solyc04g048900.2	NA	4	+	38567685	38567910	38567685	38567762	38567890	38567910	3810	38,33,29	128,87,150	31,46,45	94,91,138	277	149	4.329813952968116e-07	3.52462048101e-06	0.138,0.169,0.094	0.151,0.214,0.149	-0.038
3666	gene:Solyc01g112020.2	NA	1	-	98146121	98146352	98146121	98146199	98146279	98146352	3666	11,10,14	178,148,229	20,6,25	380,280,394	229	149	4.877575136766238e-07	3.96182908264e-06	0.039,0.042,0.038	0.033,0.014,0.04	0.011
3820	gene:Solyc06g082150.2	NA	6	+	48064547	48064785	48064547	48064599	48064693	48064785	3820	15,7,3	115,103,71	9,1,1	24,22,17	243	149	4.994916188321975e-07	4.04828141726e-06	0.074,0.04,0.025	0.187,0.027,0.035	-0.037
1119	gene:Solyc01g088720.2	NA	1	+	83482275	83482509	83482275	83482361	83482443	83482509	1119	3,2,1	20,9,15	1,2,4	10,6,6	231	149	5.063395913991204e-07	4.08753827759e-06	0.088,0.125,0.041	0.061,0.177,0.301	-0.095
62	gene:Solyc03g019730.2	NA	3	+	61417004	61417223	61417004	61417100	61417171	61417223	62	18,17,20	185,169,303	6,10,12	430,219,360	220	149	5.065376098302947e-07	4.08753827759e-06	0.062,0.064,0.043	0.009,0.03,0.022	0.036
2732	gene:Solyc04g015830.2	NA	4	+	6179100	6179322	6179100	6179148	6179221	6179322	2732	7,6,9	274,217,388	17,11,6	463,288,296	222	149	5.077231591356203e-07	4.08821771521e-06	0.017,0.018,0.015	0.024,0.025,0.013	-0.004
2088	gene:Solyc11g005450.1	NA	11	-	360396	360638	360396	360447	360564	360638	2088	30,26,50	992,866,1289	46,26,53	1012,764,1024	266	149	5.676115686007706e-07	4.56055009231e-06	0.017,0.017,0.021	0.025,0.019,0.028	-0.006
281	gene:Solyc06g050720.2	NA	6	+	33491823	33492033	33491823	33491880	33491959	33492033	281	114,110,45	205,186,200	29,42,34	118,104,145	228	149	6.666103219228515e-07	5.3444006803e-06	0.267,0.279,0.128	0.138,0.209,0.133	0.065
885	gene:Solyc01g010150.2	NA	1	+	4939647	4939850	4939647	4939714	4939804	4939850	885	1,1,3	25,25,22	1,0,2	41,23,20	239	149	6.791885443775025e-07	5.43350835502e-06	0.024,0.024,0.078	0.015,0.0,0.059	0.017
770	gene:Solyc04g077650.2	NA	4	+	62592170	62592413	62592170	62592242	62592319	62592413	770	18,13,15	35,21,50	0,0,0	5,3,5	226	149	7.115922065894819e-07	5.68049520615e-06	0.253,0.29,0.165	0.0,0.0,0.0	0.236
2422	gene:Solyc01g066480.2	NA	1	-	74485475	74485712	74485475	74485526	74485643	74485712	2422	18,4,6	1,6,1	2,2,3	0,0,0	266	149	7.148864943861251e-07	5.69454649605e-06	0.91,0.272,0.771	1.0,1.0,1.0	-0.349
3097	gene:Solyc10g080390.1	NA	10	-	61661689	61661917	61661689	61661770	61661876	61661917	3097	0,2,2	40,24,43	5,1,1	76,18,37	255	149	7.50620051975688e-07	5.96638465296e-06	0.0,0.046,0.026	0.037,0.031,0.016	-0.004
3783	gene:Solyc11g012410.1	IMP3	11	+	5245807	5246027	5245807	5245908	5245985	5246027	3783	48,37,45	436,280,438	8,4,11	121,59,144	226	149	7.639053263897247e-07	6.05900976829e-06	0.068,0.08,0.063	0.042,0.043,0.048	0.026
1178	gene:Solyc04g045600.2	NA	4	-	34265602	34265799	34265602	34265698	34265779	34265799	1178	77,26,24	7,7,10	18,9,4	0,1,4	230	149	7.773121256338734e-07	6.14853500774e-06	0.877,0.706,0.609	1.0,0.854,0.393	-0.018
839	gene:Solyc07g052570.2	NA	7	-	61056278	61056493	61056278	61056333	61056430	61056493	839	6,2,5	47,25,41	1,0,2	17,17,19	246	149	7.785052407430398e-07	6.14853500774e-06	0.072,0.046,0.069	0.034,0.0,0.06	0.031
3634	gene:Solyc06g071430.2	NA	6	+	43949527	43949720	43949527	43949564	43949638	43949720	3634	32,14,12	226,175,166	1,5,1	85,63,82	223	149	7.810981937684308e-07	6.15591612584e-06	0.086,0.051,0.046	0.008,0.05,0.008	0.039
1876	gene:Solyc04g077490.2	NA	4	-	62430695	62430918	62430695	62430746	62430848	62430918	1876	4,3,2	24,21,33	3,0,0	35,16,18	251	149	7.859825962463691e-07	6.18128685862e-06	0.09,0.078,0.035	0.048,0.0,0.0	0.052
3303	gene:Solyc05g011810.2	NA	5	+	5043765	5044003	5043765	5043828	5043907	5044003	3303	17,4,5	102,70,102	7,2,2	54,40,52	228	149	8.114166269874786e-07	6.36781927987e-06	0.098,0.036,0.031	0.078,0.032,0.025	0.01
3239	gene:Solyc03g097290.2	NA	3	+	59623101	59623329	59623101	59623159	59623253	59623329	3239	6,10,6	534,322,539	14,5,10	324,196,313	243	149	9.440588638826504e-07	7.39313608171e-06	0.007,0.019,0.007	0.026,0.015,0.019	-0.009
2643	gene:Solyc01g106570.2	NA	1	-	94398386	94398786	94398386	94398464	94398594	94398786	2643	134,124,17	19,10,6	36,47,14	8,10,6	279	149	9.512256144195378e-07	7.43357785416e-06	0.79,0.869,0.602	0.706,0.715,0.555	0.095
3059	gene:Solyc09g059270.2	NA	9	+	54161048	54161431	54161048	54161287	54161362	54161431	3059	1333,828,1081	59,0,0	901,542,798	0,0,0	224	149	1.0225871908139932e-06	7.97446145442e-06	0.938,1.0,1.0	1.0,1.0,1.0	-0.021
3806	gene:Solyc02g086580.2	NA	2	+	49237515	49237760	49237515	49237533	49237677	49237760	3806	4,0,1	0,0,0	4,4,2	4,0,2	293	149	1.042431624837577e-06	8.11217230901e-06	1.0,NA,1.0	0.337,1.0,0.337	0.442
814	gene:Solyc12g088200.1	NA	12	+	63647215	63647458	63647215	63647268	63647425	63647458	814	19,3,17	129,69,165	0,2,3	57,60,48	306	149	1.099532706813809e-06	8.53863056003e-06	0.067,0.021,0.048	0.0,0.016,0.03	0.03
115	gene:Solyc04g025540.2	NA	4	-	22112036	22112232	22112036	22112060	22112148	22112232	115	4,5,2	81,62,100	1,2,0	67,62,94	237	149	1.1103068272169172e-06	8.60429841885e-06	0.03,0.048,0.012	0.009,0.02,0.0	0.02
2113	gene:Solyc05g018700.2	NA	5	-	22832261	22832494	22832261	22832292	22832424	22832494	2113	6,0,3	1,0,3	0,1,0	3,3,3	281	149	1.2299844581920959e-06	9.51187981002e-06	0.761,NA,0.347	0.0,0.15,0.0	0.504
2632	gene:Solyc11g012900.1	NA	11	-	5683482	5683671	5683482	5683526	5683632	5683671	2632	25,33,45	5,15,11	47,35,40	4,3,1	255	149	1.359060665205601e-06	1.04882186887e-05	0.745,0.562,0.705	0.873,0.872,0.959	-0.231
1499	gene:Solyc04g005510.2	NA	4	+	343916	344142	343916	343973	344063	344142	1499	7,11,23	291,233,388	22,14,27	481,297,394	239	149	1.4251451056581886e-06	1.09753913531e-05	0.015,0.029,0.036	0.028,0.029,0.041	-0.006
2235	gene:Solyc05g052260.2	NA	5	+	62524391	62524638	62524391	62524478	62524563	62524638	2235	3,4,8	93,64,77	3,6,10	75,55,85	234	149	1.586754194825481e-06	1.2194682342e-05	0.02,0.038,0.062	0.025,0.065,0.07	-0.013
3737	gene:Solyc02g084490.1	NA	2	+	47585305	47585548	47585305	47585394	47585476	47585548	3737	20,16,33	458,397,558	11,5,19	394,256,208	231	149	1.7046292969125917e-06	1.30735205581e-05	0.027,0.025,0.037	0.018,0.012,0.056	0.001
816	gene:Solyc12g088200.1	NA	12	+	63648561	63648800	63648561	63648616	63648692	63648800	816	24,3,0	5,2,0	0,0,2	1,2,0	225	149	1.7440284193352552e-06	1.3348110294e-05	0.761,0.498,NA	0.0,0.0,1.0	0.296
1035	gene:Solyc01g099750.2	NA	1	+	89903523	89903757	89903523	89903590	89903675	89903757	1035	14,7,8	101,66,51	5,0,2	38,34,57	234	149	1.7545413142146894e-06	1.33734237338e-05	0.081,0.063,0.091	0.077,0.0,0.022	0.045
1982	gene:Solyc12g015920.1	NA	12	+	5929200	5929384	5929200	5929206	5929308	5929384	1982	15,17,24	98,139,164	26,15,26	259,193,202	251	149	1.7512761098407631e-06	1.33734237338e-05	0.083,0.068,0.08	0.056,0.044,0.071	0.02
2195	gene:Solyc10g011690.2	NA	10	+	3974403	3974645	3974403	3974501	3974585	3974645	2195	3,2,2	59,35,56	2,1,0	26,18,19	233	149	1.7775840387870262e-06	1.35212949836e-05	0.031,0.035,0.022	0.047,0.034,0.0	0.002
1968	gene:Solyc11g069530.1	NA	11	-	54149459	54149649	54149459	54149514	54149587	54149649	1968	2,0,2	0,5,2	2,2,2	1,0,0	222	149	1.8169342723362566e-06	1.37923517769e-05	1.0,0.0,0.402	0.573,1.0,1.0	-0.39
1411	gene:Solyc02g005180.2	NA	2	+	7138312	7138553	7138312	7138395	7138493	7138553	1411	112,56,99	56,27,67	26,10,27	23,24,41	247	149	1.8266982408933838e-06	1.38381711637e-05	0.547,0.556,0.471	0.405,0.201,0.284	0.228
621	gene:Solyc09g011420.2	NA	9	+	4751657	4751901	4751657	4751660	4751769	4751901	621	9,1,0	0,0,0	0,2,4	4,0,0	258	149	1.8478845844819583e-06	1.39701579992e-05	1.0,1.0,NA	0.0,1.0,1.0	0.333
360	gene:Solyc05g013740.2	NA	5	+	7058946	7059163	7058946	7059036	7059121	7059163	360	7,1,0	79,122,83	1,6,3	75,86,56	234	149	1.9038351543851767e-06	1.43638944981e-05	0.053,0.005,0.0	0.008,0.043,0.033	-0.009
3888	gene:Solyc09g059310.2	NA	9	+	54219691	54219938	54219691	54219780	54219871	54219938	3888	11,7,12	3,7,0	9,7,23	0,0,1	240	149	2.0781853641813046e-06	1.56475133303e-05	0.695,0.383,1.0	1.0,1.0,0.935	-0.286
417	gene:Solyc04g053120.2	NA	4	-	51718547	51718796	51718547	51718622	51718703	51718796	417	3,3,0	31,46,32	2,6,7	67,31,27	230	149	2.092957843301628e-06	1.57268411221e-05	0.059,0.041,0.0	0.019,0.111,0.144	-0.058
846	gene:Solyc07g052570.2	NA	7	-	61058471	61058711	61058471	61058574	61058653	61058711	846	6,4,2	0,0,0	0,0,0	2,0,0	228	149	2.1988690445822803e-06	1.64892967545e-05	1.0,1.0,1.0	0.0,NA,NA	1.0
1333	gene:Solyc12g056530.1	NA	12	-	62483131	62483337	62483131	62483193	62483269	62483337	1333	26,5,54	403,269,389	16,10,6	194,127,174	225	149	2.227245429552518e-06	1.66684174083e-05	0.041,0.012,0.084	0.052,0.05,0.022	0.004
1065	gene:Solyc06g061150.2	NA	6	+	39152912	39153140	39152912	39153002	39153091	39153140	1065	15,8,6	155,97,97	5,3,7	108,65,100	238	149	2.434792795412982e-06	1.81850117838e-05	0.057,0.049,0.037	0.028,0.028,0.042	0.015
2757	gene:Solyc09g008410.2	NA	9	-	1864066	1864275	1864066	1864105	1864218	1864275	2757	3,2,1	4,0,2	0,2,1	0,0,1	262	149	2.463295719972348e-06	1.836095123e-05	0.299,1.0,0.221	NA,1.0,0.363	-0.175
229	gene:Solyc01g106050.2	NA	1	-	94028405	94028636	94028405	94028457	94028549	94028636	229	75,33,73	7,3,1	35,33,26	3,0,0	241	149	2.487463979287621e-06	1.85039404632e-05	0.869,0.872,0.978	0.878,1.0,1.0	-0.053
2770	gene:Solyc04g074530.2	NA	4	+	60519601	60519813	60519601	60519653	60519776	60519813	2770	16,13,15	2,5,4	4,1,2	0,0,0	272	149	3.0182897381522417e-06	2.2407783016e-05	0.814,0.588,0.673	1.0,1.0,1.0	-0.308
1034	gene:Solyc07g056260.2	NA	7	-	64108480	64108713	64108480	64108563	64108647	64108713	1034	4,1,1	5,2,0	2,0,2	0,0,0	233	149	3.1311433729050075e-06	2.31992099805e-05	0.338,0.242,1.0	1.0,NA,1.0	-0.473
2268	gene:Solyc08g081580.2	NA	8	+	64593749	64593946	64593749	64593770	64593858	64593946	2268	62,41,38	336,338,279	26,23,41	438,454,385	237	149	3.3413661195260603e-06	2.47074721826e-05	0.104,0.071,0.079	0.036,0.031,0.063	0.041
3907	gene:Solyc03g043760.2	NA	3	+	7316438	7316667	7316438	7316493	7316577	7316667	3907	2,0,4	0,0,0	0,4,2	4,0,0	233	149	3.4700761309334507e-06	2.55808619317e-05	1.0,NA,1.0	0.0,1.0,1.0	0.333
820	gene:Solyc04g049350.2	CS1	4	-	41533759	41534005	41533759	41533841	41533936	41534005	820	23,26,27	1,0,2	21,23,16	0,0,1	244	149	3.4732635812390274e-06	2.55808619317e-05	0.934,1.0,0.892	1.0,1.0,0.907	-0.027
2543	gene:Solyc09g009080.2	NA	9	+	2418233	2418462	2418233	2418338	2418423	2418462	2543	32,13,24	141,162,195	17,8,5	151,96,135	234	149	3.916169880665082e-06	2.87857873208e-05	0.126,0.049,0.073	0.067,0.05,0.023	0.036
3215	gene:Solyc11g043210.1	NA	11	-	33329994	33330210	33329994	33330020	33330096	33330210	3215	1,3,1	4,0,0	2,0,1	0,0,0	225	149	4.114861617470079e-06	3.01864947116e-05	0.142,1.0,1.0	1.0,NA,1.0	-0.286
1534	gene:Solyc10g083800.1	NA	10	+	63558205	63558368	63558205	63558265	63558342	63558368	1534	4,3,4	7,0,3	3,5,2	0,0,1	226	149	4.242216989626569e-06	3.10593875059e-05	0.274,1.0,0.468	1.0,1.0,0.569	-0.276
882	gene:Solyc11g042460.1	NA	11	-	36510140	36510362	36510140	36510211	36510301	36510362	882	16,12,23	23,25,29	14,12,12	16,15,7	239	149	4.340885069599065e-06	3.17192231857e-05	0.302,0.23,0.331	0.353,0.333,0.517	-0.113
444	gene:Solyc01g098500.2	NA	1	+	89009437	89009608	89009437	89009472	89009558	89009608	444	46,19,31	1,4,4	25,18,11	4,5,2	235	149	4.35398913151161e-06	3.17524708373e-05	0.967,0.751,0.831	0.798,0.695,0.777	0.093
3028	gene:Solyc02g082430.2	NA	2	-	46118357	46118554	46118357	46118398	46118509	46118554	3028	11,12,24	242,132,219	59,20,40	422,281,424	260	149	5.006512881040192e-06	3.64395604204e-05	0.025,0.05,0.059	0.074,0.039,0.051	-0.01
3693	gene:Solyc06g076670.2	NA	6	+	47614644	47614870	47614644	47614685	47614758	47614870	3693	19,15,18	500,391,725	20,10,13	520,248,301	222	149	6.157758906543964e-06	4.47311175364e-05	0.025,0.025,0.016	0.025,0.026,0.028	-0.004
258	gene:Solyc07g065030.2	NA	7	+	66968224	66968431	66968224	66968269	66968359	66968431	258	35,24,32	6,0,5	39,31,21	0,0,0	239	149	6.4103883613186615e-06	4.64482269023e-05	0.784,1.0,0.8	1.0,1.0,1.0	-0.139
3296	gene:Solyc05g021100.2	NA	5	-	26355543	26355767	26355543	26355575	26355689	26355767	3296	10,3,18	114,71,92	4,5,3	70,33,68	263	149	6.41916497868981e-06	4.64482269023e-05	0.047,0.023,0.1	0.031,0.079,0.024	0.012
3189	gene:Solyc02g086790.2	NA	2	-	49400877	49401125	49400877	49400887	49401078	49401125	3189	4,3,3	2,2,1	4,1,4	0,0,0	340	149	6.6926296462573145e-06	4.83327650718e-05	0.467,0.397,0.568	1.0,1.0,1.0	-0.523
3608	gene:Solyc03g113550.2	NA	3	+	63659915	63660238	63659915	63659951	63660118	63660238	3608	19,9,32	12,8,14	8,6,12	14,7,9	316	149	6.739798804623061e-06	4.85788993452e-05	0.427,0.347,0.519	0.212,0.288,0.386	0.136
564	gene:Solyc11g069230.1	NA	11	+	53867195	53867433	53867195	53867277	53867364	53867433	564	1,0,6	0,5,3	0,0,4	6,4,0	236	149	6.844097996227932e-06	4.92350615543e-05	1.0,0.0,0.558	0.0,0.0,1.0	0.186
1104	gene:Solyc10g006600.2	NA	10	+	1133538	1133692	1133538	1133557	1133644	1133692	1104	63,52,69	148,94,154	23,12,37	88,71,91	236	149	7.031619793662297e-06	5.04862140698e-05	0.212,0.259,0.221	0.142,0.096,0.204	0.083
3936	gene:Solyc03g063240.2	NA	3	-	33820598	33820772	33820598	33820625	33820718	33820772	3936	4,2,3	1,0,2	1,0,1	0,0,2	242	149	7.055650379267463e-06	5.05609540692e-05	0.711,1.0,0.48	1.0,NA,0.235	0.113
3008	gene:Solyc04g056450.2	NA	4	+	54218210	54218455	54218210	54218304	54218379	54218455	3008	9,5,13	9,2,5	0,0,0	2,0,2	224	149	7.218263621288917e-06	5.1626579118e-05	0.399,0.624,0.634	0.0,NA,0.0	0.552
3483	gene:Solyc02g062520.2	NA	2	-	34213924	34214060	34213924	34213937	34214032	34214060	3483	15,12,11	37,28,23	2,5,3	28,22,16	244	149	7.493511794279628e-06	5.34921457315e-05	0.198,0.207,0.226	0.042,0.122,0.103	0.121
2594	gene:Solyc05g053540.2	NA	5	-	63621889	63622126	63621889	63621959	63622051	63622126	2594	6,1,6	83,75,61	4,1,4	74,54,82	241	149	7.711161790027123e-06	5.49401776671e-05	0.043,0.008,0.057	0.032,0.011,0.029	0.012
1224	gene:Solyc04g077920.2	NA	4	+	62781999	62782230	62781999	62782050	62782140	62782230	1224	248,86,120	170,164,190	37,25,51	93,72,87	239	149	8.06313570988715e-06	5.7337853937e-05	0.476,0.246,0.283	0.199,0.178,0.268	0.12
513	gene:Solyc01g103230.2	NA	1	+	91878559	91878782	91878559	91878618	91878748	91878782	513	2,0,14	0,0,2	0,0,0	0,0,4	279	149	8.476831050478166e-06	6.01644299414e-05	1.0,NA,0.789	NA,NA,0.0	0.895
2686	gene:Solyc06g082650.2	NA	6	+	48409942	48410188	48409942	48410024	48410122	48410188	2686	9,5,4	210,142,305	3,7,14	485,274,512	247	149	8.590411890711328e-06	6.07383027397e-05	0.025,0.021,0.008	0.004,0.015,0.016	0.006
335	gene:Solyc08g048450.2	NA	8	+	12868865	12869083	12868865	12868963	12869036	12869083	335	4,3,13	5,2,0	2,3,3	0,0,0	222	149	8.588990022121837e-06	6.07383027397e-05	0.349,0.502,1.0	1.0,1.0,1.0	-0.383
2609	gene:Solyc06g082800.2	NA	6	-	48471892	48472079	48471892	48471909	48472013	48472079	2609	1,0,2	1,0,3	4,2,2	4,0,0	253	149	8.733079771008005e-06	6.16296427946e-05	0.371,NA,0.282	0.371,1.0,1.0	-0.464
2470	gene:Solyc10g081540.1	NA	10	-	62581773	62582019	62581773	62581822	62581949	62582019	2470	1,0,1	38,11,16	0,3,2	33,15,31	276	149	8.761293388172338e-06	6.17114251554e-05	0.014,0.0,0.033	0.0,0.097,0.034	-0.028
906	gene:Solyc06g007660.1	NA	6	-	1667990	1668200	1667990	1668068	1668169	1668200	906	11,6,22	0,0,8	14,7,7	0,0,0	250	149	8.86250373904528e-06	6.23060868927e-05	1.0,1.0,0.621	1.0,1.0,1.0	-0.126
3913	gene:Solyc01g099930.2	NA	1	-	90042484	90042712	90042484	90042548	90042642	90042712	3913	47,12,15	236,156,185	19,4,7	123,85,67	243	149	9.027958512674065e-06	6.3349304346e-05	0.109,0.045,0.047	0.087,0.028,0.06	0.009
2260	gene:Solyc02g093930.2	NA	2	-	54618126	54618299	54618126	54618164	54618261	54618299	2260	6,0,4	8,4,7	0,0,0	5,1,3	246	149	9.050695623717882e-06	6.33890229344e-05	0.312,0.0,0.257	0.0,0.0,0.0	0.19
956	gene:Solyc06g008320.2	NA	6	-	2197013	2197231	2197013	2197073	2197165	2197231	956	0,2,0	0,0,0	1,0,0	0,4,2	241	149	9.093134195410473e-06	6.35663166353e-05	NA,1.0,NA	1.0,0.0,0.0	0.667
2976	gene:Solyc06g073870.2	NA	6	-	45613826	45614017	45613826	45613911	45613995	45614017	2976	9,2,8	7,0,0	1,5,7	0,0,0	233	149	9.26472968219068e-06	6.46441289103e-05	0.451,1.0,1.0	1.0,1.0,1.0	-0.183
2279	gene:Solyc04g015480.2	NA	4	+	5689279	5689482	5689279	5689341	5689453	5689482	2279	3,0,0	0,4,0	0,0,0	2,0,0	261	149	9.853289265644641e-06	6.86217819026e-05	1.0,0.0,NA	0.0,NA,NA	0.5
2885	gene:Solyc01g006630.2	NA	1	-	1224760	1224969	1224760	1224846	1224918	1224969	2885	9,8,5	84,67,74	14,6,11	64,22,50	221	149	9.949530082118676e-06	6.91622765259e-05	0.067,0.075,0.044	0.129,0.155,0.129	-0.076
2177	gene:Solyc10g006930.2	NA	10	-	1366037	1366253	1366037	1366064	1366168	1366253	2177	4,2,0	0,0,0	0,0,1	0,4,0	253	149	1.0866456874153419e-05	7.53949306857e-05	1.0,1.0,NA	NA,0.0,1.0	0.5
2272	gene:Solyc08g081580.2	NA	8	+	64593742	64593954	64593742	64593770	64593891	64593954	2272	136,116,118	4,2,0	142,97,119	3,1,0	270	149	1.1503136881453192e-05	7.96635151193e-05	0.949,0.97,1.0	0.963,0.982,1.0	-0.009
3268	gene:Solyc01g100360.2	NA	1	-	90419149	90419357	90419149	90419224	90419298	90419357	3268	4,5,11	89,76,115	12,6,4	135,134,153	223	149	1.1857347206118272e-05	8.19636365533e-05	0.029,0.042,0.06	0.056,0.029,0.017	0.01
1372	gene:Solyc08g083280.2	NA	8	+	65783773	65784010	65783773	65783807	65783887	65784010	1372	12,4,32	0,1,0	35,32,33	1,2,0	229	149	1.228682627915554e-05	8.47172968899e-05	1.0,0.722,1.0	0.958,0.912,1.0	-0.049
1944	gene:Solyc01g107510.2	NA	1	+	95034951	95035192	95034951	95035035	95035123	95035192	1944	12,4,3	113,55,108	9,3,1	49,36,33	237	149	1.2301353185251203e-05	8.47172968899e-05	0.063,0.044,0.017	0.104,0.05,0.019	-0.016
3307	gene:Solyc12g095850.1	NA	12	+	64969106	64969353	64969106	64969212	64969287	64969353	3307	1,0,3	0,4,1	1,1,4	1,0,0	224	149	1.4144668422214638e-05	9.72314984875e-05	1.0,0.0,0.666	0.399,1.0,1.0	-0.244
1652	gene:Solyc07g008450.2	NA	7	-	3336046	3336285	3336046	3336137	3336232	3336285	1652	7,3,7	2,2,2	13,4,6	0,0,2	244	149	1.4638965458041166e-05	0.000100443326766	0.681,0.478,0.681	1.0,1.0,0.647	-0.269
1014	gene:Solyc01g097190.2	NA	1	+	88136494	88136733	88136494	88136566	88136695	88136733	1014	13,19,15	4,4,0	6,16,19	0,0,0	278	149	1.561104906189573e-05	0.000106915524203	0.635,0.718,1.0	1.0,1.0,1.0	-0.216
3007	gene:Solyc04g056450.2	NA	4	+	54216936	54217181	54216936	54216975	54217057	54217181	3007	4,5,0	1,0,1	0,0,4	0,0,0	231	149	1.586310189334136e-05	0.000108441683661	0.721,1.0,0.0	NA,NA,1.0	-0.426
2377	gene:Solyc01g110410.2	NA	1	-	97117683	97117927	97117683	97117814	97117898	97117927	2377	15,14,16	459,302,347	2,0,0	320,234,268	233	149	1.6143238842097966e-05	0.000110144091411	0.02,0.029,0.029	0.004,0.0,0.0	0.025
327	gene:Solyc01g102650.2	NA	1	+	91401401	91401646	91401401	91401521	91401616	91401646	327	32,21,34	9,3,12	24,14,26	13,5,13	244	149	1.6171478938296762e-05	0.000110144091411	0.685,0.81,0.634	0.53,0.631,0.55	0.139
2704	gene:Solyc08g077420.2	NA	8	+	61283146	61283386	61283146	61283222	61283314	61283386	2704	0,8,2	0,0,0	0,0,0	0,1,0	241	149	1.6384066693156654e-05	0.000111387647555	NA,1.0,1.0	NA,0.0,NA	1.0
345	gene:Solyc09g010170.2	NA	9	-	3550916	3551043	3550916	3550968	3551042	3551043	345	2,2,2	26,146,22	5,2,5	23,6,15	223	149	1.6747275430610425e-05	0.000113648786834	0.049,0.009,0.057	0.127,0.182,0.182	-0.125
3727	gene:Solyc07g045310.2	NA	7	+	58410177	58410411	58410177	58410244	58410320	58410411	3727	0,0,2	0,0,0	0,0,0	1,0,2	225	149	1.6850740416110513e-05	0.000114142241651	NA,NA,1.0	0.0,NA,0.0	1.0
2489	gene:Solyc06g073840.2	NA	6	+	45596917	45597131	45596917	45596988	45597102	45597131	2489	14,10,22	302,231,313	11,9,7	360,218,251	263	149	1.7012161334341854e-05	0.000115025761153	0.026,0.024,0.038	0.017,0.023,0.016	0.011
2536	gene:Solyc06g083670.2	NA	6	-	49014125	49014363	49014125	49014195	49014260	49014363	2536	1,2,2	0,0,0	0,0,0	0,0,2	214	149	1.7167130171775923e-05	0.000115862522178	1.0,1.0,1.0	NA,NA,0.0	1.0
3558	gene:Solyc03g115680.2	NA	3	+	65320381	65320517	65320381	65320403	65320466	65320517	3558	2,0,0	0,2,0	0,2,0	0,0,0	212	149	1.7222550622636904e-05	0.000116025604195	1.0,0.0,NA	NA,1.0,NA	-0.5
2158	gene:Solyc06g062790.2	NA	6	+	39614283	39614496	39614283	39614326	39614400	39614496	2158	9,5,8	224,106,173	8,4,2	82,64,63	223	149	1.7716567558615405e-05	0.000119137497785	0.026,0.031,0.03	0.061,0.04,0.021	-0.012
1082	gene:Solyc11g069180.1	NA	11	+	53815479	53815682	53815479	53815520	53815610	53815682	1082	89,56,87	416,245,436	11,11,18	135,85,174	239	149	1.7989812457349783e-05	0.000120756209479	0.118,0.125,0.111	0.048,0.075,0.061	0.057
3136	gene:Solyc10g084400.1	NA	10	-	63957877	63958125	63957877	63957954	63958037	63958125	3136	9,6,5	129,77,89	8,12,3	83,79,97	232	149	1.8725745532517673e-05	0.000125469255265	0.043,0.048,0.035	0.058,0.089,0.019	-0.013
3573	gene:Solyc10g080720.1	NA	10	-	61930753	61930990	61930753	61930842	61930932	61930990	3573	12,4,6	94,77,96	1,0,1	64,1,60	239	149	1.9614033645789275e-05	0.000131184311519	0.074,0.031,0.038	0.01,0.0,0.01	0.041
1436	gene:Solyc12g043160.1	NA	12	-	38979650	38979850	38979650	38979728	38979809	38979850	1436	234,168,273	7791,6793,6056	194,134,217	5281,5396,4589	230	149	1.9657297196187817e-05	0.00013123720718	0.019,0.016,0.028	0.023,0.016,0.03	-0.002
1087	gene:Solyc10g047140.1	NA	10	-	39900382	39900604	39900382	39900454	39900550	39900604	1087	16,7,9	180,143,164	14,6,3	184,128,151	245	149	1.9965829273486034e-05	0.000133057734763	0.051,0.029,0.032	0.044,0.028,0.012	0.009
1295	gene:Solyc03g114280.2	NA	3	+	64297819	64297957	64297819	64297848	64297922	64297957	1295	5,4,0	63,22,33	1,1,3	27,36,22	223	149	2.0047021117364665e-05	0.00013335939496	0.05,0.108,0.0	0.024,0.018,0.084	0.011
961	gene:Solyc09g065950.2	NA	9	-	64228086	64228328	64228086	64228173	64228249	64228328	961	18,3,3	2,1,4	2,4,6	0,0,0	225	149	2.041873983095825e-05	0.000135589199021	0.856,0.665,0.332	1.0,1.0,1.0	-0.382
959	gene:Solyc03g079950.2	NA	3	+	51868095	51868247	51868095	51868108	51868220	51868247	959	12,5,7	64,74,86	2,2,1	83,57,123	261	149	2.1933488039710243e-05	0.000145387692149	0.097,0.037,0.044	0.014,0.02,0.005	0.046
75	gene:Solyc05g015220.2	NA	5	-	10078127	10078306	10078127	10078164	10078249	10078306	75	1,1,9	2,3,0	0,4,1	0,2,0	234	149	2.3013103582528312e-05	0.00015227208645	0.241,0.175,1.0	NA,0.56,1.0	-0.308
2744	gene:Solyc02g032300.2	NA	2	+	28120530	28120779	28120530	28120596	28120671	28120779	2744	38,14,15	10,8,6	18,4,3	6,4,6	224	149	2.5008542463023416e-05	0.000165180977976	0.717,0.538,0.624	0.666,0.399,0.25	0.188
3292	gene:Solyc07g041160.2	NA	7	-	51951254	51951467	51951254	51951348	51951434	51951467	3292	14,17,14	320,174,187	5,6,7	162,152,151	235	149	2.535486605909735e-05	0.000167170981903	0.027,0.058,0.045	0.019,0.024,0.029	0.019
934	gene:Solyc02g064960.2	NA	2	+	36074741	36074964	36074741	36074805	36074876	36074964	934	0,0,2	0,1,0	1,3,0	0,0,0	220	149	2.5434833363093703e-05	0.000167400889085	NA,0.0,1.0	1.0,1.0,NA	-0.5
2168	gene:Solyc12g017410.1	NA	12	-	6663588	6663800	6663588	6663657	6663734	6663800	2168	9,3,3	33,38,29	0,2,2	6,6,13	226	149	2.5569517354759993e-05	0.000167989466232	0.152,0.049,0.064	0.0,0.18,0.092	-0.002
1509	gene:Solyc06g083630.2	NA	6	-	48978913	48979128	48978913	48979005	48979069	48979128	1509	21,28,16	8,2,4	24,12,18	8,11,3	213	149	2.6582200547974478e-05	0.000174236271681	0.647,0.907,0.737	0.677,0.433,0.808	0.124
2503	gene:Solyc03g120270.2	NA	3	+	68724326	68724571	68724326	68724443	68724524	68724571	2503	40,21,22	4,10,13	16,8,8	14,1,1	230	149	2.6661121178716907e-05	0.000174236271681	0.866,0.576,0.523	0.425,0.838,0.838	-0.045
3761	gene:Solyc12g016210.1	NA	12	-	6354864	6355067	6354864	6354987	6355062	6355067	3761	1,0,5	0,0,0	0,0,0	6,0,0	224	149	2.6661153640884077e-05	0.000174236271681	1.0,NA,1.0	0.0,NA,NA	1.0
3852	gene:Solyc03g025610.1	NA	3	+	3014861	3015077	3014861	3014939	3015018	3015077	3852	0,0,0	6,0,0	1,0,2	0,2,3	228	149	2.6926412289953418e-05	0.000175660531494	0.0,NA,NA	1.0,0.0,0.303	-0.434
1992	gene:Solyc02g090480.2	NA	2	+	52015593	52015838	52015593	52015680	52015773	52015838	1992	0,1,0	0,0,0	1,0,0	1,2,0	242	149	2.7013218651502374e-05	0.000175917662516	NA,1.0,NA	0.381,0.0,NA	0.809
3240	gene:Solyc03g097290.2	NA	3	+	59617875	59618106	59617875	59617935	59618035	59618106	3240	3,2,0	0,0,0	0,0,0	1,0,0	249	149	2.7251355674635733e-05	0.000177157674718	1.0,1.0,NA	0.0,NA,NA	1.0
3632	gene:Solyc05g051520.2	NA	5	+	61880230	61880451	61880230	61880329	61880430	61880451	3632	3,0,1	0,0,0	0,0,0	1,0,0	250	149	2.73058527184219e-05	0.000177201617641	1.0,NA,1.0	0.0,NA,NA	1.0
340	gene:Solyc06g072160.2	NA	6	+	44483089	44483332	44483089	44483185	44483274	44483332	340	1,1,0	0,0,0	0,0,6	0,2,0	238	149	2.7395554293101087e-05	0.000177473468649	1.0,1.0,NA	NA,0.0,1.0	0.5
2116	gene:Solyc04g009840.2	NA	4	+	3166374	3166601	3166374	3166444	3166552	3166601	2116	0,1,2	0,0,0	4,0,0	0,4,0	257	149	2.7546085355034896e-05	0.000178137750589	NA,1.0,1.0	1.0,0.0,NA	0.5
1185	gene:Solyc10g008800.2	NA	10	-	2875895	2876114	2875895	2875970	2876055	2876114	1185	0,1,1	2,0,2	1,0,0	0,0,0	234	149	2.7784454624718412e-05	0.000179366774899	0.0,1.0,0.241	1.0,NA,NA	-0.586
2507	gene:Solyc02g084320.1	NA	2	+	47449272	47449519	47449272	47449345	47449439	47449519	2507	7,0,0	9,13,42	10,5,7	21,2,16	243	149	2.7946494351681088e-05	0.000180099630266	0.323,0.0,0.0	0.226,0.605,0.212	-0.24
3179	gene:Solyc02g086790.2	NA	2	-	49407347	49407589	49407347	49407405	49407510	49407589	3179	0,1,1	3,0,0	1,0,0	0,0,0	254	149	3.0712046447290634e-05	0.000197579057907	0.0,1.0,1.0	1.0,NA,NA	-0.333
2769	gene:Solyc12g010410.1	NA	12	+	3459123	3459360	3459123	3459257	3459356	3459360	2769	35,39,14	65,100,67	3,12,3	53,47,36	248	149	3.1327057755804554e-05	0.000201186917629	0.244,0.19,0.112	0.033,0.133,0.048	0.111
2919	gene:Solyc09g055350.2	NA	9	+	40046154	40046383	40046154	40046215	40046351	40046383	2919	8,1,5	0,0,5	3,0,4	0,0,0	285	149	3.501481533259911e-05	0.000224481855811	1.0,1.0,0.343	1.0,NA,1.0	-0.219
2270	gene:Solyc08g081580.2	NA	8	+	64593742	64593954	64593742	64593770	64593870	64593954	2270	81,66,57	7,0,4	63,41,64	4,0,0	249	149	3.610072610975901e-05	0.000231044647102	0.874,1.0,0.895	0.904,1.0,1.0	-0.045
1192	gene:Solyc06g009110.2	NA	6	-	3053790	3053976	3053790	3053803	3053894	3053976	1192	3,9,13	55,75,67	13,9,23	103,60,135	240	149	3.695564266525873e-05	0.000236109028526	0.033,0.069,0.108	0.073,0.085,0.096	-0.015
2089	gene:Solyc11g005450.1	NA	11	-	360788	360978	360788	360854	360949	360978	2089	12,18,14	1042,743,1046	17,6,19	699,544,719	244	149	3.9314196235343855e-05	0.00025074621379	0.007,0.015,0.008	0.015,0.007,0.016	-0.003
497	gene:Solyc08g067050.2	NA	8	-	55964634	55964882	55964634	55964718	55964797	55964882	497	3,0,6	31,47,66	0,0,4	111,48,86	228	149	4.046017406529131e-05	0.000257612634872	0.059,0.0,0.056	0.0,0.0,0.029	0.029
2550	gene:Solyc04g017610.2	NA	4	+	7577906	7578127	7577906	7577977	7578059	7578127	2550	0,0,0	1,1,0	2,0,1	0,0,0	231	149	4.353301411507546e-05	0.000276702993827	0.0,0.0,NA	1.0,NA,1.0	-1.0
2479	gene:Solyc07g040790.2	NA	7	-	49743767	49744014	49743767	49743812	49743909	49744014	2479	2,0,4	0,1,0	0,0,0	1,0,0	246	149	4.3973480272336644e-05	0.000279024886788	1.0,0.0,1.0	0.0,NA,NA	0.667
3839	gene:Solyc11g005680.1	NA	11	-	504522	504749	504522	504629	504746	504749	3839	0,0,2	0,0,0	0,0,0	0,0,1	266	149	4.4357332946905935e-05	0.000280980238735	NA,NA,1.0	NA,NA,0.0	1.0
1251	gene:Solyc01g088000.2	NA	1	-	82846338	82846566	82846338	82846358	82846476	82846566	1251	14,14,17	160,138,179	8,17,9	168,137,127	267	149	4.567668892638897e-05	0.00028884475178	0.047,0.054,0.05	0.026,0.065,0.038	0.007
2055	gene:Solyc09g031780.2	NA	9	+	27853735	27853912	27853735	27853804	27853901	27853912	2055	12,10,11	104,49,136	8,18,11	68,60,73	246	149	4.6177184994329814e-05	0.000291513113434	0.065,0.11,0.047	0.067,0.154,0.084	-0.028
1507	gene:Solyc03g019680.2	NA	3	+	61460079	61460324	61460079	61460185	61460274	61460324	1507	6,4,5	126,97,185	1,2,5	87,74,101	238	149	4.7865650161075554e-05	0.000301249199022	0.029,0.025,0.017	0.007,0.017,0.03	0.006
1627	gene:Solyc02g078880.2	NA	2	-	43522664	43522908	43522664	43522778	43522898	43522908	1627	12,12,7	134,79,102	4,1,2	99,58,103	269	149	4.78817423013878e-05	0.000301249199022	0.047,0.078,0.037	0.022,0.009,0.011	0.04
1052	gene:Solyc09g055550.2	NA	9	-	42048853	42049083	42048853	42048919	42049008	42049083	1052	29,27,15	12,8,12	8,12,9	5,11,11	238	149	4.911664736534873e-05	0.000308495761455	0.602,0.679,0.439	0.5,0.406,0.339	0.158
3261	gene:Solyc05g050220.2	NA	5	+	60269534	60269773	60269534	60269579	60269667	60269773	3261	0,0,0	7,17,5	6,0,0	4,0,4	237	149	5.199351741160222e-05	0.000326013406473	0.0,0.0,0.0	0.485,NA,0.0	-0.242
3367	gene:Solyc03g123530.2	NA	3	+	70358852	70359096	70358852	70358917	70359015	70359096	3367	4,1,1	42,33,45	3,0,0	35,37,31	247	149	5.257072299528378e-05	0.000329076768564	0.054,0.018,0.013	0.049,0.0,0.0	0.012
209	gene:Solyc01g068210.2	NA	1	+	77314167	77314388	77314167	77314247	77314332	77314388	209	6,5,4	181,92,131	3,0,4	81,50,88	234	149	5.2679594106538964e-05	0.000329203120073	0.021,0.033,0.019	0.023,0.0,0.028	0.007
1610	gene:Solyc06g072580.2	NA	6	-	44767886	44768087	44767886	44767968	44768056	44768087	1610	14,10,8	43,44,49	18,6,12	121,59,96	237	149	5.278656469464455e-05	0.000329317190162	0.17,0.125,0.093	0.086,0.06,0.073	0.056
2069	gene:Solyc09g008490.2	NA	9	+	1975620	1975869	1975620	1975660	1975763	1975869	2069	23,23,27	1,1,0	20,7,15	0,6,3	252	149	5.329187206269275e-05	0.000331911793786	0.932,0.932,1.0	1.0,0.408,0.747	0.236
1434	gene:Solyc08g067090.2	NA	8	+	56002667	56002858	56002667	56002716	56002833	56002858	1434	13,3,11	8,2,16	8,2,10	8,4,1	266	149	5.5363672379791945e-05	0.000344237775333	0.477,0.457,0.278	0.359,0.219,0.849	-0.072
3803	gene:Solyc11g044340.1	NA	11	+	32941230	32941447	32941230	32941296	32941369	32941447	3803	0,2,1	45,36,20	1,3,3	27,21,34	222	149	5.574382837925e-05	0.00034602189121	0.0,0.036,0.032	0.024,0.087,0.056	-0.033
3154	gene:Solyc03g097460.2	NA	3	-	59795659	59795890	59795659	59795732	59795820	59795890	3154	69,69,35	2,4,0	14,13,3	0,0,2	237	149	5.848814899722643e-05	0.000362450766407	0.956,0.916,1.0	1.0,1.0,0.485	0.129
1474	gene:Solyc02g084700.2	NA	2	-	47808901	47809080	47808901	47808991	47809077	47809080	1474	4,4,3	1,0,11	0,0,0	0,7,1	235	149	5.8621185026732745e-05	0.000362669731365	0.717,1.0,0.147	NA,0.0,0.0	0.621
2360	gene:Solyc01g056850.2	NA	1	-	56988757	56988972	56988757	56988822	56988912	56988972	2360	8,4,2	69,53,68	2,1,10	94,58,134	239	149	5.8821134158923796e-05	0.000363301247917	0.067,0.045,0.018	0.013,0.011,0.044	0.021
380	gene:Solyc03g113760.2	NA	3	+	63818933	63819145	63818933	63819001	63819094	63819145	380	0,2,1	14,17,27	5,7,9	83,52,56	242	149	6.098434451441529e-05	0.000376036356873	0.0,0.068,0.022	0.036,0.077,0.09	-0.038
3251	gene:Solyc08g082340.2	NA	8	+	65162487	65162731	65162487	65162557	65162693	65162731	3251	95,76,143	2,0,0	114,77,140	5,1,0	285	149	6.424457084577011e-05	0.000395482333299	0.961,1.0,1.0	0.923,0.976,1.0	0.021
1101	gene:Solyc01g100170.2	NA	1	+	90239748	90239966	90239748	90239801	90239885	90239966	1101	6,5,5	115,82,139	1,4,0	176,93,110	233	149	6.442896474293037e-05	0.000395960789943	0.032,0.038,0.022	0.004,0.027,0.0	0.02
1640	gene:Solyc10g051350.1	NA	10	-	51981553	51981797	51981553	51981645	51981722	51981797	1640	5,7,1	216,128,181	7,7,4	244,126,195	226	149	6.47352489904498e-05	0.00039718552769	0.015,0.035,0.004	0.019,0.035,0.013	-0.004
2917	gene:Solyc02g083310.2	NA	2	-	46764248	46764481	46764248	46764295	46764397	46764481	2917	4,6,13	324,173,273	3,5,8	125,99,148	251	149	6.504530263264888e-05	0.000398429312496	0.007,0.02,0.027	0.014,0.029,0.031	-0.007
1183	gene:Solyc11g040150.1	NA	11	+	39802489	39802702	39802489	39802568	39802685	39802702	1183	6,7,8	189,150,194	12,15,20	400,230,405	266	149	6.565883304023197e-05	0.000401524857076	0.017,0.025,0.023	0.017,0.035,0.027	-0.005
1614	gene:Solyc03g121250.2	NA	3	-	69417056	69417260	69417056	69417103	69417201	69417260	1614	5,1,0	0,4,0	0,3,0	0,0,0	247	149	6.702153727785916e-05	0.000409184122328	1.0,0.131,NA	NA,1.0,NA	-0.434
2920	gene:Solyc09g055350.2	NA	9	+	40046351	40046561	40046351	40046383	40046464	40046561	2920	0,0,0	1,0,0	1,0,0	0,0,0	230	149	7.302635505634401e-05	0.000444974442498	0.0,NA,NA	1.0,NA,NA	-1.0
693	gene:Solyc03g114950.2	NA	3	+	64815930	64816153	64815930	64815963	64816045	64816153	693	11,10,21	495,300,404	15,8,10	276,199,271	231	149	7.312349405269754e-05	0.000444974442498	0.014,0.021,0.032	0.034,0.025,0.023	-0.005
2709	gene:Solyc09g018830.2	NA	9	+	17564554	17564801	17564554	17564686	17564753	17564801	2709	5,9,1	46,18,30	0,0,1	19,20,18	216	149	7.367130312011323e-05	0.000447574267073	0.07,0.256,0.022	0.0,0.0,0.037	0.104
3297	gene:Solyc04g051600.2	NA	4	+	50896932	50897164	50896932	50896985	50897078	50897164	3297	8,3,3	112,68,82	3,3,8	68,39,62	242	149	7.621215635368942e-05	0.000462254124812	0.042,0.026,0.022	0.026,0.045,0.074	-0.018
2453	gene:Solyc01g102680.2	NA	1	+	91419340	91419538	91419340	91419419	91419491	91419538	2453	17,5,7	4,1,2	8,4,3	0,0,0	221	149	7.693303136441697e-05	0.000465865273124	0.741,0.771,0.702	1.0,1.0,1.0	-0.262
1009	gene:Solyc03g005080.2	NA	3	-	59386	59635	59386	59429	59517	59635	1009	55,31,69	4,10,2	32,25,21	2,0,0	237	149	7.87523865380389e-05	0.000476105633272	0.896,0.661,0.956	0.91,1.0,1.0	-0.132
2156	gene:Solyc03g083960.2	NA	3	-	53896142	53896352	53896142	53896241	53896320	53896352	2156	1,2,1	17,25,26	7,2,5	68,39,55	228	149	8.128047427537377e-05	0.000490590439854	0.037,0.05,0.025	0.063,0.032,0.056	-0.013
1899	gene:Solyc01g044490.2	NA	1	+	44121867	44122061	44121867	44121949	44122047	44122061	1899	10,0,5	179,90,116	4,5,4	162,148,147	247	149	8.354365584529202e-05	0.000503431900159	0.033,0.0,0.025	0.015,0.02,0.016	0.002
2457	gene:Solyc01g067380.2	NA	1	-	75847030	75847273	75847030	75847096	75847178	75847273	2457	3,9,0	7,3,5	4,0,0	0,0,0	231	149	8.484778108021595e-05	0.000509398705991	0.217,0.659,0.0	1.0,NA,NA	-0.708
291	gene:Solyc10g044910.1	NA	10	+	28916376	28916614	28916376	28916462	28916537	28916614	291	4,2,3	97,88,81	0,2,0	70,48,84	224	149	8.46725382141097e-05	0.000509398705991	0.027,0.015,0.024	0.0,0.027,0.0	0.013
984	gene:Solyc01g080620.2	NA	1	+	79858262	79858447	79858262	79858309	79858397	79858447	984	9,2,3	90,42,92	1,4,4	84,44,83	237	149	8.494552775017129e-05	0.000509398705991	0.059,0.029,0.02	0.007,0.054,0.029	0.006
1446	gene:Solyc04g008640.2	NA	4	+	2265828	2266051	2265828	2265911	2265988	2266051	1446	15,5,7	111,111,101	4,4,0	166,87,132	226	149	8.607240681233035e-05	0.000515323829173	0.082,0.029,0.044	0.016,0.029,0.0	0.037
1124	gene:Solyc03g118200.2	NA	3	-	67137474	67137710	67137474	67137573	67137651	67137710	1124	6,11,5	4,0,0	5,6,3	6,0,4	227	149	8.875657174512075e-05	0.000530538477162	0.496,1.0,1.0	0.354,1.0,0.33	0.271
3719	gene:Solyc01g091730.2	NA	1	-	85319725	85319968	85319725	85319800	85319893	85319968	3719	44,38,35	1112,698,853	26,27,30	580,383,487	242	149	9.5309157373109e-05	0.000567877355006	0.024,0.032,0.025	0.027,0.042,0.037	-0.008
955	gene:Solyc06g008320.2	NA	6	-	2195810	2195987	2195810	2195874	2195963	2195987	955	12,5,9	181,144,168	14,8,13	203,142,186	238	149	9.521630124958828e-05	0.000567877355006	0.04,0.021,0.032	0.041,0.034,0.042	-0.008
2486	gene:Solyc05g007160.2	NA	5	-	1756518	1756724	1756518	1756565	1756677	1756724	2486	2,1,5	154,128,227	8,5,4	162,139,180	261	149	9.557192277373921e-05	0.000568530412398	0.007,0.004,0.012	0.027,0.02,0.013	-0.012
1881	gene:Solyc10g044740.1	NA	10	+	27670044	27670237	27670044	27670048	27670140	27670237	1881	3,4,22	17,10,13	0,4,2	8,13,21	241	149	9.784271056503799e-05	0.000581107426588	0.098,0.198,0.511	0.0,0.16,0.056	0.197
3435	gene:Solyc01g103740.2	NA	1	-	92272585	92272814	92272585	92272629	92272707	92272814	3435	4,8,7	146,91,143	9,1,0	129,98,132	227	149	0.00010043601555634518	0.000595556692884	0.018,0.055,0.031	0.044,0.007,0.0	0.018
1695	gene:Solyc01g107300.2	NA	1	+	94889966	94890340	94889966	94890106	94890212	94890340	1695	150,109,194	10,5,13	94,65,88	5,1,3	255	149	0.00010321047379109786	0.000611032342444	0.898,0.927,0.897	0.917,0.974,0.945	-0.038
439	gene:Solyc01g098500.2	NA	1	+	89009854	89010063	89009854	89009892	89010025	89010063	439	25,11,10	4,2,1	9,9,16	4,2,2	282	149	0.00010583786512044548	0.000625185323191	0.768,0.744,0.841	0.543,0.704,0.809	0.099
754	gene:Solyc08g065980.2	NA	8	+	54424384	54424596	54424384	54424435	54424540	54424596	754	16,9,12	1,4,2	5,1,3	0,0,0	254	149	0.00010593792249119267	0.000625185323191	0.904,0.569,0.779	1.0,1.0,1.0	-0.249
3863	gene:Solyc01g109010.2	NA	1	-	96101554	96102136	96101554	96101743	96102003	96102136	3863	160,38,71	3,7,1	36,28,44	0,0,0	409	149	0.00010736795369527534	0.000632618800185	0.951,0.664,0.963	1.0,1.0,1.0	-0.141
3569	gene:Solyc03g117780.2	NA	3	-	66808785	66808954	66808785	66808830	66808901	66808954	3569	52,52,47	292,229,314	50,32,48	360,250,355	220	149	0.00010895745863871531	0.000640966856524	0.108,0.133,0.092	0.086,0.08,0.084	0.028
3250	gene:Solyc05g056550.2	NA	5	+	65813686	65813931	65813686	65813765	65813838	65813931	3250	83,70,47	560,427,606	31,16,14	316,209,204	222	149	0.00011006612730832848	0.000646464342672	0.09,0.099,0.049	0.062,0.049,0.044	0.028
1724	gene:Solyc10g005310.2	NA	10	-	226657	226887	226657	226728	226816	226887	1724	5,2,1	162,54,108	2,3,3	77,75,49	237	149	0.00011029120979672466	0.000646762986991	0.019,0.023,0.006	0.016,0.025,0.037	-0.01
3674	gene:Solyc02g087730.2	NA	2	+	50044348	50044585	50044348	50044360	50044529	50044585	3674	20,3,5	2,3,1	11,1,10	0,0,0	318	149	0.0001121824702067683	0.000656815976983	0.824,0.319,0.701	1.0,1.0,1.0	-0.385
669	gene:Solyc04g005610.2	NA	4	+	405491	405772	405491	405617	405723	405772	669	935,713,538	39,35,31	15,21,8	0,0,0	255	149	0.00011439773365598149	0.000668731318632	0.933,0.923,0.91	1.0,1.0,1.0	-0.078
2824	gene:Solyc01g101090.2	NA	1	+	90940079	90940286	90940079	90940153	90940226	90940286	2824	6,1,4	0,2,0	0,3,6	1,2,1	222	149	0.00011490157572710365	0.000670620517451	1.0,0.251,1.0	0.0,0.502,0.801	0.316
911	gene:Solyc11g007670.1	NA	11	+	1899075	1899268	1899075	1899126	1899218	1899268	911	1,0,0	17,22,35	4,0,0	35,22,37	241	149	0.00011852308371404397	0.000690671407765	0.035,0.0,0.0	0.066,0.0,0.0	-0.01
142	gene:Solyc08g007370.2	NA	8	+	1934723	1934933	1934723	1934784	1934881	1934933	142	8,0,1	105,33,66	3,2,0	55,75,39	246	149	0.00011893922481248932	0.000692010035273	0.044,0.0,0.009	0.032,0.016,0.0	0.002
19	gene:Solyc07g063390.2	NA	7	-	65864219	65864447	65864219	65864296	65864371	65864447	19	54,31,34	332,262,369	25,25,21	445,252,331	224	149	0.0001212413422680968	0.000704300254302	0.098,0.073,0.058	0.036,0.062,0.04	0.03
3262	gene:Solyc05g050220.2	NA	5	+	60271720	60271941	60271720	60271785	60271892	60271941	3262	2,4,6	19,17,18	0,0,0	8,5,5	256	149	0.00012248593806107305	0.000710418440754	0.058,0.12,0.162	0.0,0.0,0.0	0.113
1323	gene:Solyc08g075890.2	NA	8	+	59982405	59982613	59982405	59982501	59982581	59982613	1323	87,52,75	663,552,775	33,36,33	507,318,446	229	149	0.000122685771652381	0.000710467370318	0.079,0.058,0.059	0.041,0.069,0.046	0.013
507	gene:Solyc05g009070.2	NA	5	+	3218933	3219159	3218933	3218972	3219051	3219159	507	15,7,14	5,7,6	16,6,9	11,11,18	228	149	0.0001232591264574629	0.000712675821511	0.662,0.395,0.604	0.487,0.263,0.246	0.222
2389	gene:Solyc07g041730.2	NA	7	+	54075898	54076044	54075898	54075924	54076000	54076044	2389	5,3,2	32,21,54	3,0,5	89,53,79	225	149	0.00013319007337717764	0.000768898215204	0.094,0.086,0.024	0.022,0.0,0.04	0.047
3437	gene:Solyc10g085200.1	NA	10	+	64472515	64472741	64472515	64472594	64472681	64472741	3437	26,8,23	224,212,301	0,1,4	88,60,66	236	149	0.0001369040232121581	0.000789111388453	0.068,0.023,0.046	0.0,0.01,0.037	0.03
2802	gene:Solyc08g079500.2	NA	8	-	63006305	63006516	63006305	63006371	63006440	63006516	2802	56,25,44	183,157,189	19,24,12	142,155,150	218	149	0.00014053453208723847	0.000808781679237	0.173,0.098,0.137	0.084,0.096,0.052	0.059
1581	gene:Solyc01g034150.2	NA	1	-	36250680	36250928	36250680	36250786	36250881	36250928	1581	41,33,26	66,32,64	4,11,5	18,31,16	244	149	0.00014142652202654287	0.000811399149556	0.275,0.386,0.199	0.119,0.178,0.16	0.134
2301	gene:Solyc02g083460.2	NA	2	+	46861489	46861728	46861489	46861592	46861667	46861728	2301	29,26,14	386,254,327	20,6,8	472,220,325	224	149	0.00014123639923458865	0.000811399149556	0.048,0.064,0.028	0.027,0.018,0.016	0.026
1764	gene:Solyc09g075450.2	NA	9	-	67150242	67150481	67150242	67150286	67150382	67150481	1764	25,4,11	304,348,361	6,4,8	706,555,510	245	149	0.00014174693734648526	0.000811982455911	0.048,0.007,0.018	0.005,0.004,0.009	0.018
3897	gene:Solyc03g121230.2	NA	3	+	69384457	69384653	69384457	69384520	69384590	69384653	3897	65,51,78	518,421,648	34,22,24	492,268,406	219	149	0.00015128399243269236	0.000865279167812	0.079,0.076,0.076	0.045,0.053,0.039	0.031
2187	gene:Solyc03g119650.2	NA	3	+	68209703	68209936	68209703	68209758	68209819	68209936	2187	2,0,3	2,0,2	1,2,1	0,0,0	210	149	0.00015379245428317974	0.000878273215845	0.415,NA,0.516	1.0,1.0,1.0	-0.534
3721	gene:Solyc05g016410.2	NA	5	+	16194520	16194730	16194520	16194574	16194645	16194730	3721	19,9,16	426,372,455	17,12,10	239,139,165	220	149	0.00015816537638034422	0.000901858490206	0.029,0.016,0.023	0.046,0.055,0.039	-0.024
762	gene:Solyc08g081410.2	NA	8	+	64479122	64479345	64479122	64479192	64479282	64479345	762	32,14,13	2,1,0	23,7,10	4,0,4	239	149	0.00017354891561440974	0.000988057630001	0.909,0.897,1.0	0.782,1.0,0.609	0.138
3101	gene:Solyc09g007540.2	NA	9	+	1126907	1127070	1126907	1126958	1127036	1127070	3101	28,20,12	3,4,1	10,15,10	0,0,0	227	149	0.00017529054626809753	0.000996444881696	0.86,0.766,0.887	1.0,1.0,1.0	-0.162
1076	gene:Solyc04g015690.2	NA	4	+	6002891	6003099	6002891	6002915	6003001	6003099	1076	1,0,0	0,0,0	1,1,2	3,0,0	235	149	0.00017900426744224852	0.00101599975649	1.0,NA,NA	0.174,1.0,1.0	0.275
2413	gene:Solyc06g073130.2	NA	6	-	45057237	45057467	45057237	45057262	45057406	45057467	2413	10,2,3	36,27,37	1,1,0	35,36,33	293	149	0.00018437387797886815	0.00104487913749	0.124,0.036,0.04	0.014,0.014,0.0	0.057
1911	gene:Solyc09g055910.2	NA	9	-	46075701	46075935	46075701	46075784	46075869	46075935	1911	19,8,12	4,0,3	17,7,9	0,0,0	234	149	0.00019308456408060414	0.00109257606992	0.752,1.0,0.718	1.0,1.0,1.0	-0.177
2773	gene:Solyc04g074530.2	NA	4	+	60519601	60519813	60519601	60519653	60519769	60519813	2773	10,10,4	1,0,5	1,1,2	0,0,0	265	149	0.0001960230729600719	0.00110751544418	0.849,1.0,0.31	1.0,1.0,1.0	-0.28
1475	gene:Solyc02g084700.2	NA	2	-	47808901	47809150	47808901	47808991	47809074	47809150	1475	4,4,3	8,20,27	0,0,0	8,11,3	232	149	0.0001990222768093574	0.00112275181082	0.243,0.114,0.067	0.0,0.0,0.0	0.141
2674	gene:Solyc10g084760.1	NA	10	-	64174179	64174395	64174179	64174246	64174307	64174395	2674	7,8,3	2,4,0	10,3,2	0,0,0	210	149	0.00020002438868369442	0.00112669276296	0.713,0.587,1.0	1.0,1.0,1.0	-0.233
3607	gene:Solyc03g121700.2	NA	3	-	69783012	69783257	69783012	69783074	69783159	69783257	3607	1,8,3	0,2,0	4,3,11	6,0,1	234	149	0.0002008165334507443	0.00112944086692	1.0,0.718,1.0	0.298,1.0,0.875	0.182
2472	gene:Solyc04g063210.2	NA	4	-	55350973	55351145	55350973	55351030	55351116	55351145	2472	6,7,0	3,2,0	1,5,0	0,0,0	235	149	0.00021880352747381072	0.00122874235096	0.559,0.689,NA	1.0,1.0,NA	-0.376
1771	gene:Solyc01g087330.2	NA	1	-	82292787	82292987	82292787	82292876	82292947	82292987	1771	6,0,3	0,0,0	4,0,1	4,2,0	220	149	0.00021977612510119265	0.00123233984347	1.0,NA,1.0	0.404,0.0,1.0	0.532
370	gene:Solyc01g056520.2	NA	1	-	54551769	54552002	54551769	54551826	54551891	54552002	370	1,0,1	0,0,0	0,1,1	0,0,4	214	149	0.0002212598692531374	0.00123878828758	1.0,NA,1.0	NA,1.0,0.148	0.426
1348	gene:Solyc10g084310.1	NA	10	+	63912795	63913035	63912795	63912802	63912894	63913035	1348	28,19,23	1291,1031,1480	35,32,48	2107,1493,1966	241	149	0.00022284202846756124	0.00124576748445	0.013,0.011,0.01	0.01,0.013,0.015	-0.001
881	gene:Solyc11g042460.1	NA	11	-	36508426	36508644	36508426	36508497	36508595	36508644	881	4,6,3	3,0,6	0,1,1	1,1,4	247	149	0.00022425300181042642	0.00125177013943	0.446,1.0,0.232	0.0,0.376,0.131	0.39
2124	gene:Solyc05g013660.2	NA	5	-	6960002	6960198	6960002	6960056	6960139	6960198	2124	2,3,5	100,70,85	10,5,5	165,106,168	232	149	0.0002247365309497826	0.00125258558992	0.013,0.027,0.036	0.037,0.029,0.019	-0.003
1738	gene:Solyc07g051850.2	NA	7	+	60391970	60392212	60391970	60392026	60392147	60392212	1738	145,64,113	3977,2487,4302	57,38,60	2343,1394,2032	270	149	0.00023106290259269352	0.00128591528399	0.02,0.014,0.014	0.013,0.015,0.016	0.001
2542	gene:Solyc09g009080.2	NA	9	+	2417940	2418136	2417940	2417983	2418070	2418136	2542	4,6,5	143,153,220	6,8,2	149,100,168	236	149	0.00023894067083737693	0.00132776612298	0.017,0.024,0.014	0.025,0.048,0.007	-0.008
533	gene:Solyc08g076470.2	NA	8	+	60480227	60480447	60480227	60480290	60480385	60480447	533	3,0,2	5,3,0	0,4,2	0,0,0	244	149	0.0002442765296968176	0.00135538785984	0.268,0.0,1.0	NA,1.0,1.0	-0.577
100	gene:Solyc02g084300.1	NA	2	+	47443566	47443814	47443566	47443655	47443765	47443814	100	7,2,17	14,9,0	3,4,7	3,0,0	259	149	0.00025561101679102174	0.00141616133482	0.223,0.113,1.0	0.365,1.0,1.0	-0.343
473	gene:Solyc12g005040.1	NA	12	+	20468	20694	20468	20477	20562	20694	473	8,4,6	61,28,53	9,8,20	100,64,86	234	149	0.0002620204431706378	0.00144950802541	0.077,0.083,0.067	0.054,0.074,0.129	-0.01
3786	gene:Solyc05g048760.2	NA	5	+	59407286	59407508	59407286	59407375	59407456	59407508	3786	9,11,9	149,98,103	8,22,15	148,153,160	230	149	0.00026277966365161493	0.00145154480874	0.038,0.068,0.054	0.034,0.085,0.057	-0.005
1974	gene:Solyc02g071800.2	NA	2	+	41151054	41151252	41151054	41151126	41151226	41151252	1974	32,14,12	41,24,34	4,3,0	8,1,10	249	149	0.0002638939070781337	0.00145553370442	0.318,0.259,0.174	0.23,0.642,0.0	-0.04
2989	gene:Solyc01g098350.2	NA	1	-	88895830	88896058	88895830	88895892	88895976	88896058	2989	7,5,8	119,64,72	5,3,3	74,41,51	233	149	0.00026881964624062156	0.00148050226535	0.036,0.048,0.066	0.041,0.045,0.036	0.009
797	gene:Solyc08g068590.2	NA	8	-	57729068	57729294	57729068	57729098	57729180	57729294	797	1,0,3	1,1,1	4,4,0	2,0,0	231	149	0.00027980062171333037	0.0015386961597	0.392,0.0,0.659	0.563,1.0,NA	-0.431
831	gene:Solyc04g081880.2	NA	4	-	65744597	65744789	65744597	65744612	65744710	65744789	831	518,472,676	20,10,36	252,186,228	5,2,3	247	149	0.00028563027281792796	0.00156843132056	0.94,0.966,0.919	0.968,0.982,0.979	-0.035
2392	gene:Solyc06g064880.2	NA	6	+	40445519	40445733	40445519	40445563	40445650	40445733	2392	0,0,7	28,24,44	1,0,3	19,36,22	236	149	0.0002891474925619554	0.00158539954563	0.0,0.0,0.091	0.032,0.0,0.079	-0.007
112	gene:Solyc08g029200.2	NA	8	-	37869624	37869833	37869624	37869637	37869760	37869833	112	11,5,2	90,58,56	0,0,0	45,37,31	272	149	0.00029318713759759866	0.00160517795688	0.063,0.045,0.019	0.0,0.0,0.0	0.042
1112	gene:Solyc03g082600.2	NA	3	-	52527540	52527752	52527540	52527594	52527656	52527752	1112	52,24,36	7,6,5	53,40,37	8,0,0	211	149	0.00029884734710072656	0.00163375751464	0.84,0.739,0.836	0.824,1.0,1.0	-0.136
53	gene:Solyc09g009020.2	PGH1	9	+	2374221	2374409	2374221	2374273	2374354	2374409	53	113,79,196	2371,2322,3487	225,152,173	6085,4821,6060	230	149	0.0003121598270708004	0.00170402540895	0.03,0.022,0.035	0.023,0.02,0.018	0.009
1177	gene:Solyc03g026150.2	NA	3	+	3560832	3561021	3560832	3560892	3560976	3561021	1177	4,1,1	3,2,6	0,0,0	2,2,0	233	149	0.00031745286197910064	0.00173037448409	0.46,0.242,0.096	0.0,0.0,NA	0.266
1643	gene:Solyc08g006840.2	NA	8	+	1378187	1378424	1378187	1378258	1378341	1378424	1643	0,2,8	3,0,0	1,1,0	0,0,0	232	149	0.0003224989401164116	0.00175530214914	0.0,1.0,1.0	1.0,1.0,NA	-0.333
891	gene:Solyc06g005150.2	NA	6	-	170623	170861	170623	170682	170762	170861	891	147,49,103	1096,688,1160	99,100,91	1484,1010,1427	229	149	0.00033213881722022476	0.00180512341072	0.08,0.044,0.055	0.042,0.061,0.04	0.012
3738	gene:Solyc06g008860.2	NA	6	-	2805057	2805201	2805057	2805092	2805164	2805201	3738	10,9,12	3,6,9	1,2,3	3,2,0	221	149	0.0003332861364703695	0.00180871072892	0.692,0.503,0.473	0.183,0.403,1.0	0.027
3472	gene:Solyc04g016360.2	NA	4	+	7164143	7164390	7164143	7164238	7164324	7164390	3472	5,5,5	209,110,155	7,2,8	100,82,103	235	149	0.00033541984242782254	0.00181763278116	0.015,0.028,0.02	0.042,0.015,0.047	-0.014
2265	gene:Solyc08g081580.2	NA	8	+	64593749	64593954	64593749	64593770	64593867	64593954	2265	80,61,56	34,30,33	60,40,61	48,48,24	246	149	0.00033596083453843445	0.00181791052158	0.588,0.552,0.507	0.431,0.335,0.606	0.092
2620	gene:Solyc10g081020.1	NA	10	-	62206917	62207162	62206917	62207002	62207071	62207162	2620	22,16,19	251,126,270	21,13,8	205,97,93	218	149	0.0003540497891751226	0.00191300264544	0.057,0.08,0.046	0.065,0.084,0.056	-0.007
474	gene:Solyc12g013910.1	NA	12	-	4746066	4746313	4746066	4746155	4746250	4746313	474	3,2,1	30,17,46	1,0,5	58,40,66	244	149	0.00035569519562640467	0.00191909966012	0.058,0.067,0.013	0.01,0.0,0.044	0.028
1829	gene:Solyc04g049010.2	NA	4	-	39180339	39180577	39180339	39180410	39180503	39180577	1829	8,1,7	1,8,0	2,2,0	0,0,2	242	149	0.00035775513964223584	0.0019274123053	0.831,0.071,1.0	1.0,1.0,0.0	-0.033
2011	gene:Solyc05g023770.2	NA	5	-	29323803	29323979	29323803	29323831	29323930	29323979	2011	2,0,1	2,0,0	0,2,2	0,3,6	248	149	0.0003641824899114269	0.00195919623558	0.375,NA,1.0	NA,0.286,0.167	0.461
3495	gene:Solyc02g067110.1	NA	2	+	37336950	37337119	37336950	37336953	37337033	37337119	3495	8,1,7	2,0,22	0,2,0	2,3,4	229	149	0.00036994846785762736	0.0019873353295	0.722,1.0,0.172	0.0,0.303,0.0	0.53
1612	gene:Solyc11g069550.1	NA	11	-	54168661	54168875	54168661	54168715	54168809	54168875	1612	6,4,7	82,61,91	4,3,1	85,66,75	243	149	0.0003766425072907998	0.00202037136859	0.043,0.039,0.045	0.028,0.027,0.008	0.021
453	gene:Solyc02g093080.2	NA	2	-	54017844	54018089	54017844	54017960	54018044	54018089	453	1,2,3	3,6,5	0,1,0	0,0,0	233	149	0.0003791774518908922	0.00202921740035	0.176,0.176,0.277	NA,1.0,NA	-0.79
705	gene:Solyc06g053560.2	NA	6	-	36372345	36372541	36372345	36372391	36372479	36372541	705	10,5,5	115,71,88	2,0,1	87,90,58	237	149	0.0003793849342257991	0.00202921740035	0.052,0.042,0.034	0.014,0.0,0.011	0.034
3276	gene:Solyc03g113140.2	NA	3	-	63406085	63406297	63406085	63406112	63406226	63406297	3276	1,4,0	0,1,0	3,1,2	0,4,0	263	149	0.00038362075829392206	0.00204892122991	1.0,0.694,NA	1.0,0.124,1.0	0.139
3651	gene:Solyc08g078370.2	NA	8	-	62198914	62199156	62198914	62199000	62199095	62199156	3651	28,18,14	12,3,6	10,2,2	0,0,2	244	149	0.0003846157896478146	0.00205128421146	0.588,0.786,0.588	1.0,1.0,0.379	-0.139
2864	gene:Solyc07g054490.2	NA	7	-	62798917	62799156	62798917	62799024	62799110	62799156	2864	3,4,10	82,51,72	8,5,6	134,103,126	235	149	0.00038567345328755664	0.00205397397217	0.023,0.047,0.081	0.036,0.03,0.029	0.019
593	gene:Solyc06g051780.2	NA	6	+	35452648	35455398	35452648	35452807	35455267	35455398	593	42,10,28	12,12,9	20,12,25	14,12,27	2609	149	0.00040198289599709016	0.00213776577355	0.167,0.045,0.151	0.075,0.054,0.05	0.061
46	gene:Solyc06g060600.1	NA	6	-	38601969	38602210	38601969	38602026	38602131	38602210	46	17,6,16	37,17,18	8,12,11	38,62,55	254	149	0.0004087629192564109	0.00217071238381	0.212,0.172,0.343	0.11,0.102,0.105	0.137
1604	gene:Solyc06g036000.2	NA	6	+	25366491	25366721	25366491	25366543	25366628	25366721	1604	6,3,8	125,74,122	6,5,9	97,83,122	234	149	0.0004200922617621778	0.00222768925094	0.03,0.025,0.04	0.038,0.037,0.045	-0.008
936	gene:Solyc02g064960.2	NA	2	+	36074649	36074805	36074649	36074675	36074757	36074805	936	28,6,14	103,60,85	3,12,6	51,36,36	231	149	0.00042743809476197196	0.00226340971149	0.149,0.061,0.096	0.037,0.177,0.097	-0.002
2909	gene:Solyc06g073950.2	NA	6	+	45704772	45705014	45704772	45704880	45704985	45705014	2909	7,8,15	2,4,0	6,5,6	0,0,0	254	149	0.0004340100946111412	0.00229493656866	0.672,0.54,1.0	1.0,1.0,1.0	-0.263
2498	gene:Solyc04g016070.2	NA	4	-	6741966	6742193	6741966	6742012	6742151	6742193	2498	4,5,10	97,58,80	5,2,8	166,115,207	288	149	0.0004462943398524961	0.00235653568924	0.021,0.043,0.061	0.015,0.009,0.02	0.027
3165	gene:Solyc08g016010.2	NA	8	-	6579636	6579879	6579636	6579654	6579750	6579879	3165	18,14,16	15,26,19	26,14,20	12,13,20	245	149	0.00046029018993207416	0.00242698463782	0.422,0.247,0.339	0.569,0.396,0.378	-0.112
1350	gene:Solyc01g112060.2	NA	1	-	98177469	98177711	98177469	98177565	98177640	98177711	1350	15,9,15	75,69,70	12,12,18	50,55,41	224	149	0.00046343374143064937	0.00244009368538	0.117,0.08,0.125	0.138,0.127,0.226	-0.056
926	gene:Solyc06g011530.2	NA	6	+	8022157	8022497	8022157	8022224	8022451	8022497	926	27,17,18	244,123,213	15,6,10	106,75,49	376	149	0.0004642134677994215	0.00244073709982	0.042,0.052,0.032	0.053,0.031,0.075	-0.011
1442	gene:Solyc12g017370.1	NA	12	+	6620358	6620605	6620358	6620433	6620538	6620605	1442	5,10,12	96,88,160	9,12,6	90,70,74	254	149	0.00046940757064127287	0.00246455573157	0.03,0.062,0.042	0.055,0.091,0.045	-0.019
2947	gene:Solyc03g115650.2	NA	3	+	65289378	65289592	65289378	65289427	65289513	65289592	2947	61,39,126	5,2,4	50,40,67	0,0,0	235	149	0.00047063311044939467	0.0024675001497	0.886,0.925,0.952	1.0,1.0,1.0	-0.079
1194	gene:Solyc03g026310.2	NA	3	+	3752458	3752699	3752458	3752521	3752642	3752699	1194	14,9,18	0,0,4	3,3,2	6,0,0	270	149	0.00047542520445813084	0.00248910910994	1.0,1.0,0.713	0.216,1.0,1.0	0.166
3474	gene:Solyc01g008090.2	NA	1	-	2225291	2225504	2225291	2225311	2225439	2225504	3474	23,8,11	0,0,2	17,10,13	4,0,3	277	149	0.00047772024374138927	0.00249760217573	1.0,1.0,0.747	0.696,1.0,0.7	0.117
2611	gene:Solyc04g005520.2	NA	4	-	345679	345917	345679	345783	345866	345917	2611	3,10,2	105,107,87	1,0,3	86,86,122	232	149	0.0004810385863240138	0.00251141382902	0.018,0.057,0.015	0.007,0.0,0.016	0.022
1262	gene:Solyc04g049710.2	NA	4	-	43144919	43145104	43144919	43145018	43145078	43145104	1262	2,3,4	0,0,0	4,2,0	4,0,0	209	149	0.0004968099487569755	0.00259011029464	1.0,1.0,1.0	0.416,1.0,NA	0.292
2378	gene:Solyc01g110410.2	NA	1	-	97118132	97118283	97118132	97118169	97118258	97118283	2378	6,5,11	715,408,590	9,15,22	643,331,588	238	149	0.0005141963112007358	0.00267699397921	0.005,0.008,0.012	0.009,0.028,0.023	-0.012
1620	gene:Solyc08g065310.2	NA	8	-	53218816	53219058	53218816	53218874	53218969	53219058	1620	124,71,74	29,31,41	62,60,85	21,7,21	244	149	0.0005192791421606421	0.00269966971387	0.723,0.583,0.524	0.643,0.84,0.712	-0.122
193	gene:Solyc08g076890.2	NA	8	+	60822577	60822769	60822577	60822676	60822748	60822769	193	1852,4724,4660	0,0,128	3677,3434,2047	0,0,0	221	149	0.0005511145273893018	0.00286117080513	1.0,1.0,0.961	1.0,1.0,1.0	-0.013
3766	gene:Solyc04g074940.2	NA	4	-	60829979	60830168	60829979	60830036	60830115	60830168	3766	25,10,5	1,0,0	9,17,18	6,0,1	228	149	0.0005571600754143725	0.00288851703902	0.942,1.0,1.0	0.495,1.0,0.922	0.175
426	gene:Solyc09g090460.2	NA	9	+	69972323	69972501	69972323	69972369	69972464	69972501	426	6,4,1	41,14,32	0,0,0	26,10,27	244	149	0.0005681030193029521	0.00294114143327	0.082,0.149,0.019	0.0,0.0,0.0	0.083
126	gene:Solyc11g068990.1	NA	11	+	53567074	53567306	53567074	53567139	53567213	53567306	126	30,12,17	36,15,49	13,5,11	39,42,27	223	149	0.0005885172186927595	0.00304258484093	0.358,0.348,0.188	0.182,0.074,0.214	0.141
3909	gene:Solyc01g099930.2	NA	1	-	90041965	90042180	90041965	90042015	90042109	90042180	3909	75,57,90	5,4,3	52,34,49	0,0,1	243	149	0.0005999946200445025	0.00309760782977	0.902,0.897,0.948	1.0,1.0,0.968	-0.074
3106	gene:Solyc03g116030.2	NA	3	+	65559744	65559945	65559744	65559772	65559876	65559945	3106	18,10,12	1,3,2	30,12,14	0,0,0	253	149	0.0006044399653850218	0.00311622382154	0.914,0.663,0.779	1.0,1.0,1.0	-0.215
1836	gene:Solyc08g029050.2	NA	8	-	38297339	38297544	38297339	38297396	38297487	38297544	1836	0,3,3	19,7,14	0,2,0	11,25,12	240	149	0.0006153227020305487	0.00316793047148	0.0,0.21,0.117	0.0,0.047,0.0	0.093
348	gene:Solyc01g005550.2	NA	1	+	383792	383981	383792	383803	383927	383981	348	26,6,22	411,283,499	5,2,11	347,223,408	273	149	0.0006164016815218612	0.00316909008561	0.033,0.011,0.023	0.008,0.005,0.015	0.013
1638	gene:Solyc02g083940.2	NA	2	+	47178750	47178946	47178750	47178757	47178845	47178946	1638	1,4,0	33,27,38	1,2,0	35,16,29	237	149	0.0006324120517039808	0.00324242201095	0.019,0.085,0.0	0.018,0.073,0.0	0.004
1646	gene:Solyc12g099660.1	NA	12	+	66720886	66721122	66720886	66720938	66721053	66721122	1646	14,12,16	196,164,177	13,6,17	228,185,232	264	149	0.0006321270268631171	0.00324242201095	0.039,0.04,0.049	0.031,0.018,0.04	0.013
2567	gene:Solyc10g006220.2	NA	10	-	911416	911643	911416	911512	911585	911643	2567	17,8,3	28,8,11	4,5,4	4,8,2	222	149	0.0006364027965645087	0.00325838231841	0.29,0.402,0.155	0.402,0.296,0.573	-0.141
424	gene:Solyc04g039730.2	NA	4	-	12728924	12729173	12728924	12728996	12729085	12729173	424	14,9,3	40,21,13	4,0,1	15,22,15	238	149	0.0006374538696639445	0.00325926827024	0.18,0.212,0.126	0.143,0.0,0.04	0.112
734	gene:Solyc10g007150.2	NA	10	+	1564767	1565001	1564767	1564833	1564922	1565001	734	15,13,9	230,232,121	11,2,9	81,88,88	238	149	0.0006454707700270524	0.00329571870473	0.039,0.034,0.044	0.078,0.014,0.06	-0.012
3450	gene:Solyc11g005050.1	NA	11	-	51820	52067	51820	51865	51946	52067	3450	62,63,105	0,2,4	192,105,109	9,14,6	230	149	0.0006619381162816696	0.00337515698851	1.0,0.953,0.944	0.933,0.829,0.922	0.071
3781	gene:Solyc12g096220.1	NA	12	+	65241067	65241299	65241067	65241159	65241263	65241299	3781	276,140,244	3,11,2	355,236,345	2,0,1	253	149	0.000663464330782772	0.00337829848541	0.982,0.882,0.986	0.991,1.0,0.995	-0.045
570	gene:Solyc01g106360.2	NA	1	+	94290951	94291165	94290951	94291032	94291104	94291165	570	8,7,4	82,51,52	1,1,1	50,24,45	221	149	0.0006756154867218064	0.00343545847495	0.062,0.085,0.049	0.013,0.027,0.015	0.047
2277	gene:Solyc01g091840.2	NA	1	+	85394214	85394442	85394214	85394316	85394389	85394442	2277	12,8,10	181,163,254	0,3,4	45,39,52	222	149	0.0006790166917038817	0.0034480300405	0.043,0.032,0.026	0.0,0.049,0.049	0.001
1833	gene:Solyc01g095210.2	NA	1	-	86555881	86556119	86555881	86555946	86556031	86556119	1833	2,4,4	61,53,31	6,2,2	34,30,36	234	149	0.0006810661779893715	0.0034537126403	0.02,0.046,0.076	0.101,0.041,0.034	-0.011
2051	gene:Solyc01g100950.2	NA	1	-	90837921	90838156	90837921	90837962	90838047	90838156	2051	65,28,19	61,53,64	13,10,10	39,26,35	234	149	0.0006828760643163951	0.00345816637209	0.404,0.252,0.159	0.175,0.197,0.154	0.096
2467	gene:Solyc04g011400.2	NA	4	-	3870337	3870553	3870337	3870426	3870497	3870553	2467	9,5,12	537,356,541	15,15,28	796,547,836	220	149	0.0006840937397483979	0.00345961302717	0.011,0.009,0.015	0.013,0.018,0.022	-0.006
1774	gene:Solyc09g031680.1	NA	9	-	28218509	28218734	28218509	28218516	28218655	28218734	1774	17,5,19	0,0,0	19,12,4	6,0,0	288	149	0.0006875143739552157	0.0034721814369	1.0,1.0,1.0	0.621,1.0,1.0	0.126
2440	gene:Solyc10g078340.1	NA	10	-	60160997	60161229	60160997	60161081	60161167	60161229	2440	6,6,5	0,0,0	10,10,8	0,6,0	235	149	0.0006931671763201799	0.00349597358492	1.0,1.0,1.0	1.0,0.514,1.0	0.162
946	gene:Solyc03g114030.2	NA	3	-	64073624	64073867	64073624	64073684	64073782	64073867	946	3,0,2	55,30,12	1,2,0	53,38,35	247	149	0.0007034180708799613	0.0035428600802	0.032,0.0,0.091	0.011,0.031,0.0	0.027
2264	gene:Solyc05g005020.2	NA	5	-	39212	39435	39212	39272	39351	39435	2264	10,4,7	227,150,177	7,0,1	117,62,93	228	149	0.0007136220942194916	0.00358938375846	0.028,0.017,0.025	0.038,0.0,0.007	0.008
2433	gene:Solyc09g008520.2	NA	9	-	2007950	2008187	2007950	2008032	2008110	2008187	2433	3,2,1	7,4,4	1,0,0	0,0,0	227	149	0.0007158701703447749	0.00359581877175	0.22,0.247,0.141	1.0,NA,NA	-0.797
3368	gene:Solyc03g123530.2	NA	3	+	70358852	70359096	70358852	70358917	70359019	70359096	3368	5,1,3	0,0,2	4,0,0	0,0,2	251	149	0.0007267527498558822	0.00364554892901	1.0,1.0,0.471	1.0,NA,0.0	0.324
1265	gene:Solyc01g057770.2	NA	1	+	63675900	63676269	63675900	63676012	63676128	63676269	1265	41,29,16	70,38,77	70,54,62	342,136,250	265	149	0.0007304758855845178	0.00365928000984	0.248,0.3,0.105	0.103,0.183,0.122	0.082
216	gene:Solyc09g010060.2	NA	9	+	3462187	3462436	3462187	3462232	3462338	3462436	216	1,0,0	0,0,1	2,3,0	2,1,2	255	149	0.000749380620222512	0.00374892299497	1.0,NA,0.0	0.369,0.637,0.0	0.165
1472	gene:Solyc05g018810.2	NA	5	+	23877988	23878138	23877988	23878002	23878101	23878138	1472	23,17,38	425,382,683	42,18,36	501,416,516	248	149	0.0007636194905622448	0.0038150141978	0.031,0.026,0.032	0.048,0.025,0.04	-0.008
3717	gene:Solyc03g120430.2	NA	3	-	68823845	68823977	68823845	68823887	68823966	68823977	3717	1,3,2	56,43,35	3,2,2	36,43,30	228	149	0.0007785067941135177	0.00388416292977	0.012,0.044,0.036	0.052,0.029,0.042	-0.01
1329	gene:Solyc12g056530.1	NA	12	-	62483277	62483474	62483277	62483344	62483430	62483474	1329	38,17,74	389,233,297	20,12,14	147,104,148	235	149	0.0008001739991075414	0.00398690722777	0.058,0.044,0.136	0.079,0.068,0.057	0.011
2213	gene:Solyc01g088320.1	NA	1	-	83115973	83116217	83115973	83116093	83116172	83116217	2213	6,2,2	4,0,0	4,0,2	0,0,0	228	149	0.0008050997449936312	0.00400607272576	0.495,1.0,1.0	1.0,NA,1.0	-0.168
1012	gene:Solyc03g007920.2	NA	3	+	2428698	2428884	2428698	2428755	2428853	2428884	1012	20,5,3	171,105,100	7,4,4	165,68,181	247	149	0.0008096850849149052	0.00402349536172	0.066,0.028,0.018	0.025,0.034,0.013	0.013
1050	gene:Solyc09g091590.2	NA	9	+	70841735	70841981	70841735	70841821	70841925	70841981	1050	9,9,15	6,0,0	8,1,4	0,0,0	253	149	0.0008538941817366071	0.00423750695536	0.469,1.0,1.0	1.0,1.0,1.0	-0.177
2851	gene:Solyc02g086560.2	NA	2	+	49224157	49224396	49224157	49224244	49224378	49224396	2851	2,1,2	1,0,0	0,0,1	0,0,2	283	149	0.0008603858257161477	0.00426402160889	0.513,1.0,1.0	NA,NA,0.208	0.63
378	gene:Solyc03g123890.2	NA	3	-	70583524	70583759	70583524	70583608	70583721	70583759	378	2,3,4	17,10,25	0,0,0	10,12,17	262	149	0.0008627013587072355	0.00426979659136	0.063,0.146,0.083	0.0,0.0,0.0	0.097
1449	gene:Solyc04g008640.2	NA	4	+	2254507	2254755	2254507	2254575	2254653	2254755	1449	40,18,10	80,60,52	9,20,8	84,58,68	227	149	0.0008747148008730596	0.00432349046716	0.247,0.165,0.112	0.066,0.185,0.072	0.067
1312	gene:Solyc06g065710.2	NA	6	-	41141835	41142013	41141835	41141870	41141945	41142013	1312	46,21,34	0,8,0	24,55,38	3,0,0	224	149	0.0008891639001431175	0.00438906435815	1.0,0.636,1.0	0.842,1.0,1.0	-0.069
119	gene:Solyc04g076510.2	NA	4	+	61393828	61394046	61393828	61393861	61393950	61394046	119	5,0,3	0,0,0	1,0,0	2,0,0	238	149	0.0009125062160860476	0.00449830421529	1.0,NA,1.0	0.238,NA,NA	0.762
907	gene:Solyc01g109850.2	NA	1	-	96690016	96690230	96690016	96690113	96690202	96690230	907	101,45,90	0,7,18	91,76,97	14,9,0	238	149	0.0009139215714477725	0.0044993061979	1.0,0.801,0.758	0.803,0.841,1.0	-0.028
2335	gene:Solyc03g006070.2	NA	3	-	757155	757353	757155	757225	757318	757353	2335	0,4,4	19,9,14	0,0,0	14,9,10	242	149	0.0009252409713786632	0.00454899931888	0.0,0.215,0.15	0.0,0.0,0.0	0.122
702	gene:Solyc06g068840.2	NA	6	-	42658197	42658442	42658197	42658300	42658385	42658442	702	0,5,3	75,42,64	0,4,2	76,43,61	234	149	0.0009372281701589749	0.00460183990427	0.0,0.07,0.029	0.0,0.056,0.02	0.008
2314	gene:Solyc03g111370.2	NA	3	-	61960810	61961051	61960810	61960889	61960962	61961051	2314	12,7,21	359,216,255	6,1,7	180,148,175	222	149	0.0009529752506683799	0.0046729777153	0.022,0.021,0.052	0.022,0.005,0.026	0.014
3878	gene:Solyc02g071880.2	NA	2	-	41252487	41252706	41252487	41252559	41252659	41252706	3878	4,2,2	45,33,35	0,2,2	23,19,15	249	149	0.0010126067192008108	0.00495883395999	0.051,0.035,0.033	0.0,0.059,0.074	-0.005
321	gene:Solyc06g007130.2	NA	6	-	1182707	1182944	1182707	1182786	1182863	1182944	321	2,1,2	97,66,104	2,4,13	221,174,185	226	149	0.0010296850397434427	0.0050318022279	0.013,0.01,0.013	0.006,0.015,0.044	-0.01
3687	gene:Solyc02g093140.2	NA	2	-	54060756	54060958	54060756	54060791	54060874	54060958	3687	7,2,0	4,0,0	4,3,0	0,0,0	232	149	0.0010315736787264139	0.0050318022279	0.529,1.0,NA	1.0,1.0,NA	-0.236
3828	gene:Solyc09g018670.2	NA	9	+	16609592	16609820	16609592	16609604	16609681	16609820	3828	39,23,15	131,89,63	6,2,15	45,57,75	226	149	0.0010310394029887035	0.0050318022279	0.164,0.146,0.136	0.081,0.023,0.116	0.075
3489	gene:Solyc03g006870.2	NA	3	+	1389500	1389717	1389500	1389559	1389639	1389717	3489	4,5,1	35,28,28	0,1,0	51,48,38	229	149	0.0010502001222731092	0.00511593550378	0.069,0.104,0.023	0.0,0.013,0.0	0.061
2108	gene:Solyc04g008730.2	NA	4	-	2394804	2395010	2394804	2394830	2394919	2395010	2108	1,1,4	70,66,104	10,3,4	109,69,87	238	149	0.001062986545054888	0.00516466761158	0.009,0.009,0.024	0.054,0.026,0.028	-0.022
2548	gene:Solyc04g017610.2	NA	4	+	7584619	7585025	7584619	7584689	7584819	7585025	2548	139,65,164	1,0,9	93,78,117	2,1,1	279	149	0.0010616412513938423	0.00516466761158	0.987,1.0,0.907	0.961,0.977,0.984	-0.009
2982	gene:Solyc06g073700.2	NA	6	-	45469354	45469541	45469354	45469433	45469515	45469541	2982	37,22,20	3,0,4	37,23,30	0,0,0	231	149	0.001080934045614079	0.00524500284617	0.888,1.0,0.763	1.0,1.0,1.0	-0.116
2932	gene:Solyc08g005400.2	NA	8	+	297856	298079	297856	297961	298069	298079	2932	5,1,1	40,18,26	0,1,2	10,31,12	257	149	0.0010876070947178121	0.00527049286631	0.068,0.031,0.022	0.0,0.018,0.088	0.005
1521	gene:Solyc02g082810.2	NA	2	+	46461872	46462106	46461872	46461975	46462078	46462106	1521	0,1,1	0,0,2	0,0,2	0,0,0	252	149	0.001109135110061124	0.00536780903331	NA,1.0,0.228	NA,NA,1.0	-0.386
3153	gene:Solyc02g065790.2	NA	2	+	36930921	36931099	36930921	36930988	36931066	36931099	3153	6,3,4	0,3,0	0,1,0	0,0,0	227	149	0.0011506179780867891	0.00556132022742	1.0,0.396,1.0	NA,1.0,NA	-0.201
1148	gene:Solyc07g006650.2	NA	7	-	1520525	1520772	1520525	1520604	1520695	1520772	1148	66,19,62	4,5,0	10,12,20	0,0,0	240	149	0.0012208053894372072	0.00589288635317	0.911,0.702,1.0	1.0,1.0,1.0	-0.129
1731	gene:Solyc07g032110.2	NA	7	-	35524179	35524382	35524179	35524249	35524337	35524382	1731	10,9,6	128,75,104	9,6,19	96,42,79	237	149	0.0012484942194191631	0.00601090861541	0.047,0.07,0.035	0.056,0.082,0.131	-0.039
3087	gene:Solyc02g094420.2	NA	2	+	54948390	54948603	54948390	54948438	54948530	54948603	3087	16,14,8	83,45,58	10,15,4	63,49,55	241	149	0.0012482941826564922	0.00601090861541	0.106,0.161,0.079	0.089,0.159,0.043	0.018
1884	gene:Solyc05g008820.2	NA	5	+	3053869	3054100	3053869	3053952	3054066	3054100	1884	13,4,15	268,214,304	2,1,9	251,134,181	263	149	0.0012547713861660442	0.00603330490343	0.027,0.01,0.027	0.004,0.004,0.027	0.01
3051	gene:Solyc01g109300.2	NA	1	+	96290739	96290978	96290739	96290829	96290916	96290978	3051	79,76,56	651,450,517	25,14,17	260,143,217	236	149	0.0013496602880159426	0.00648116298721	0.071,0.096,0.064	0.057,0.058,0.047	0.023
2839	gene:Solyc09g057920.2	NA	9	+	52258223	52258453	52258223	52258264	52258393	52258453	2839	3,1,0	1,0,0	0,0,0	4,0,0	278	149	0.0013683336840245146	0.00656234448979	0.617,1.0,NA	0.0,NA,NA	0.808
3661	gene:Solyc10g081580.1	NA	10	+	62620711	62620916	62620711	62620772	62620879	62620916	3661	22,15,13	562,516,625	26,13,16	549,485,600	256	149	0.0013979238130563088	0.00669560412137	0.022,0.017,0.012	0.027,0.015,0.015	-0.002
3728	gene:Solyc02g077680.2	NA	2	+	42575127	42575274	42575127	42575142	42575224	42575274	3728	59,34,57	0,0,2	32,47,36	1,2,0	231	149	0.0014420347885630987	0.00689798084426	1.0,1.0,0.948	0.954,0.938,1.0	0.019
872	gene:Solyc01g094150.2	NA	1	+	85699191	85699429	85699191	85699283	85699390	85699429	872	1,1,4	43,34,44	5,3,0	49,38,38	256	149	0.0014744463866460946	0.00704394464251	0.013,0.017,0.05	0.056,0.044,0.0	-0.007
10	gene:Solyc02g070860.2	NA	2	+	40466762	40466985	40466762	40466830	40466909	40466985	10	2,2,2	47,32,47	3,1,6	29,13,27	228	149	0.0015121498417694907	0.00721478176433	0.027,0.039,0.027	0.063,0.048,0.127	-0.048
3919	gene:Solyc10g080340.1	NA	10	-	61619369	61619567	61619369	61619426	61619521	61619567	3919	8,1,1	30,25,30	0,0,0	19,20,25	244	149	0.0015328874424680406	0.00730433656796	0.14,0.024,0.02	0.0,0.0,0.0	0.061
1263	gene:Solyc04g049710.2	NA	4	-	43144919	43145104	43144919	43144998	43145078	43145104	1263	4,5,7	0,0,0	7,4,2	1,0,4	229	149	0.001543762627329149	0.0073467267598	1.0,1.0,1.0	0.82,1.0,0.245	0.312
3800	gene:Solyc09g082200.2	NA	9	-	68012909	68013158	68012909	68013014	68013093	68013158	3800	8,1,7	66,24,54	1,1,2	29,26,46	228	149	0.0015634917062682296	0.00743108990226	0.073,0.027,0.078	0.022,0.025,0.028	0.034
2211	gene:Solyc09g074360.2	NA	9	-	66161713	66161917	66161713	66161793	66161869	66161917	2211	2,1,0	0,0,0	0,1,0	0,2,0	225	149	0.0015810998240813174	0.0074955843512	1.0,1.0,NA	NA,0.249,NA	0.751
2787	gene:Solyc07g008370.2	NA	7	+	3147526	3147756	3147526	3147618	3147698	3147756	2787	19,7,20	619,420,554	26,9,19	1084,781,1063	229	149	0.0015790815221208095	0.0074955843512	0.02,0.011,0.023	0.015,0.007,0.011	0.007
2935	gene:Solyc09g009770.2	NA	9	-	3252849	3253085	3252849	3252907	3253022	3253085	2935	3,2,0	1,0,0	1,2,0	1,2,0	264	149	0.0016123046005713279	0.00763376872107	0.629,1.0,NA	0.361,0.361,NA	0.454
3708	gene:Solyc04g007600.2	NA	4	+	1286954	1287160	1286954	1286992	1287070	1287160	3708	4,3,5	40,12,30	3,5,8	26,21,41	227	149	0.0016658313723321657	0.00787715420904	0.062,0.141,0.099	0.07,0.135,0.114	-0.006
645	gene:Solyc09g011300.2	NA	9	+	4643747	4643933	4643747	4643786	4643871	4643933	645	2,1,1	42,23,48	3,0,0	63,49,65	234	149	0.0016893589432105506	0.00797824478015	0.029,0.027,0.013	0.029,0.0,0.0	0.013
2427	gene:Solyc08g076980.2	NA	8	-	60922287	60922448	60922287	60922305	60922390	60922448	2427	3,0,4	14,20,11	0,0,0	4,0,2	234	149	0.0017146019803474936	0.00808716969638	0.12,0.0,0.188	0.0,NA,0.0	0.103
1543	gene:Solyc03g120730.2	NA	3	-	69021725	69021943	69021725	69021753	69021847	69021943	1543	33,14,21	166,148,123	8,5,2	80,19,42	243	149	0.0017364098386846497	0.00817963619441	0.109,0.055,0.095	0.058,0.139,0.028	0.011
458	gene:Solyc01g007970.1	NA	1	+	2153667	2153910	2153667	2153691	2153856	2153910	458	4,3,0	2,1,0	0,0,0	2,0,1	314	149	0.0017521444566273693	0.00824329559316	0.487,0.587,NA	0.0,NA,0.0	0.537
1094	gene:Solyc03g097680.2	NA	3	+	60013744	60013944	60013744	60013817	60013896	60013944	1094	48,7,2	184,125,176	6,1,52	297,232,228	228	149	0.0017628973105945041	0.00827291380142	0.146,0.035,0.007	0.013,0.003,0.13	0.014
3404	gene:Solyc02g079100.2	NA	2	+	43720665	43720888	43720665	43720707	43720783	43720888	3404	22,13,7	0,2,4	7,6,4	0,0,0	225	149	0.0017627982442974782	0.00827291380142	1.0,0.811,0.537	1.0,1.0,1.0	-0.217
1938	gene:Solyc11g067020.1	NA	11	+	52793274	52793479	52793274	52793305	52793388	52793479	1938	7,8,4	128,74,48	2,3,4	46,28,56	232	149	0.0017684861133190493	0.00828756170968	0.034,0.065,0.051	0.027,0.064,0.044	0.005
960	gene:Solyc09g065950.2	NA	9	-	64227927	64228173	64227927	64228005	64228086	64228173	960	26,9,3	1,0,4	3,1,1	0,1,0	230	149	0.0017704839536027625	0.00828756170968	0.944,1.0,0.327	1.0,0.393,1.0	-0.041
2412	gene:Solyc11g032200.1	NA	11	+	25814493	25814700	25814493	25814534	25814624	25814700	2412	5,1,4	171,107,165	3,1,3	60,39,69	239	149	0.0018164592929735622	0.00848954622518	0.018,0.006,0.015	0.03,0.016,0.026	-0.011
3374	gene:Solyc07g007820.2	NA	7	+	2489795	2490006	2489795	2489851	2489940	2490006	3374	16,3,5	216,108,153	11,4,5	216,127,151	238	149	0.0018182083106185129	0.00848954622518	0.044,0.017,0.02	0.031,0.019,0.02	0.004
404	gene:Solyc01g100260.2	NA	1	+	90331310	90331502	90331310	90331348	90331421	90331502	404	37,9,19	33,30,44	13,24,20	21,16,26	222	149	0.0018377420685179338	0.00856997306324	0.429,0.168,0.225	0.294,0.502,0.34	-0.105
3445	gene:Solyc02g083730.2	NA	2	-	47027973	47028185	47027973	47028041	47028116	47028185	3445	16,6,4	145,99,123	4,3,18	176,133,212	224	149	0.0018448254844960143	0.00859221103946	0.068,0.039,0.021	0.015,0.015,0.053	0.015
1038	gene:Solyc03g123610.2	NA	3	-	70416599	70416780	70416599	70416651	70416714	70416780	1038	11,6,5	240,144,174	4,3,2	457,313,357	212	149	0.0018995355330618325	0.00883593471018	0.031,0.028,0.02	0.006,0.007,0.004	0.021
2873	gene:Solyc02g086900.2	NA	2	+	49497494	49497735	49497494	49497574	49497679	49497735	2873	3,3,2	35,25,46	0,0,4	26,6,11	254	149	0.001903802692547605	0.00884470036888	0.048,0.066,0.025	0.0,0.0,0.176	-0.012
1144	gene:Solyc10g008460.2	NA	10	+	2584964	2585200	2584964	2585006	2585083	2585200	1144	24,18,8	4,2,0	21,5,8	0,0,0	226	149	0.0019221727253841351	0.00891888144578	0.798,0.856,1.0	1.0,1.0,1.0	-0.115
1647	gene:Solyc01g096740.2	NA	1	-	87754408	87754629	87754408	87754458	87754571	87754629	1647	12,2,4	64,62,49	4,3,3	119,78,127	262	149	0.0019428394794791567	0.0090035207838	0.096,0.018,0.044	0.019,0.021,0.013	0.035
3933	gene:Solyc02g070260.2	NA	2	+	40032319	40032547	40032319	40032426	40032499	40032547	3933	9,4,6	0,3,0	0,1,0	0,0,0	222	149	0.001991731217363727	0.00921858638261	1.0,0.472,1.0	NA,1.0,NA	-0.176
3126	gene:Solyc06g059740.2	NA	6	+	37608040	37608272	37608040	37608081	37608179	37608272	3126	120,105,150	3126,2154,3274	571,356,587	17714,12353,16478	247	149	0.002067372589408075	0.00955677092389	0.023,0.029,0.027	0.019,0.017,0.021	0.007
964	gene:Solyc11g007170.1	NA	11	-	1603853	1604071	1603853	1603928	1604006	1604071	964	20,7,15	584,507,659	5,9,11	600,461,476	227	149	0.002075942592511776	0.00958445137239	0.022,0.009,0.015	0.005,0.013,0.015	0.004
86	gene:Solyc04g045630.2	NA	4	-	34501139	34501314	34501139	34501195	34501302	34501314	86	7,2,0	4,0,0	1,0,0	0,0,0	256	149	0.0021672457140583163	0.00999356036097	0.505,1.0,NA	1.0,NA,NA	-0.248
3	gene:Solyc05g056250.2	NA	5	-	65607166	65607406	65607166	65607214	65607295	65607406	3	1,0,10	0,0,0	3,1,9	0,0,4	230	149	0.0021892372333392335	0.0100824424444	1.0,NA,1.0	1.0,1.0,0.593	0.136
3175	gene:Solyc02g069310.2	NA	2	+	39239909	39240956	39239909	39239980	39240929	39240956	3175	597,341,408	0,2,0	568,369,389	1,2,1	1098	149	0.00219480786064073	0.0100955722165	1.0,0.959,1.0	0.987,0.962,0.981	0.01
2438	gene:Solyc10g078340.1	NA	10	-	60160997	60161229	60160997	60161081	60161169	60161229	2438	12,14,8	0,0,0	15,11,15	6,0,0	237	149	0.002207747170919806	0.0101425216565	1.0,1.0,1.0	0.611,1.0,1.0	0.13
3754	gene:Solyc03g117650.2	NA	3	+	66734607	66734828	66734607	66734681	66734785	66734828	3754	7,2,5	59,28,48	0,0,3	42,33,41	253	149	0.002249095960649591	0.0103069681555	0.065,0.04,0.058	0.0,0.0,0.041	0.041
3853	gene:Solyc11g072090.1	NA	11	+	55365751	55365999	55365751	55365801	55365926	55365999	3853	5,9,4	81,39,64	2,6,5	103,47,65	274	149	0.0022485716441006873	0.0103069681555	0.032,0.111,0.033	0.01,0.065,0.04	0.02
3248	gene:Solyc02g089550.2	NA	2	-	51335427	51335672	51335427	51335487	51335565	51335672	3248	1,0,2	73,45,65	4,3,3	41,48,46	227	149	0.0022840627106089253	0.0104543042932	0.009,0.0,0.02	0.06,0.039,0.041	-0.037
2050	gene:Solyc01g100950.2	NA	1	-	90837714	90837962	90837714	90837809	90837896	90837962	2050	123,80,98	1,1,1	53,19,45	4,0,4	236	149	0.002458368913171912	0.0112382578888	0.987,0.981,0.984	0.893,1.0,0.877	0.061
1870	gene:Solyc08g067820.2	NA	8	+	56860210	56860455	56860210	56860250	56860325	56860455	1870	2,1,2	5,0,9	4,0,0	4,0,1	224	149	0.002462972060988472	0.0112454517717	0.21,1.0,0.129	0.399,NA,0.0	0.247
1699	gene:Solyc01g095050.2	NA	1	-	86419751	86419979	86419751	86419805	86419900	86419979	1699	146,183,169	0,2,0	202,127,154	0,0,6	244	149	0.0024806856699242114	0.0113124142589	1.0,0.982,1.0	1.0,1.0,0.94	0.014
2100	gene:Solyc03g019940.2	NA	3	-	61277041	61277280	61277041	61277125	61277218	61277280	2100	1,2,12	73,46,72	0,2,1	44,36,47	242	149	0.002530631119191021	0.0115260156005	0.008,0.026,0.093	0.0,0.033,0.013	0.027
122	gene:Solyc05g009710.2	NA	5	-	3910446	3910662	3910446	3910549	3910621	3910662	122	16,5,4	3,2,5	2,5,2	0,1,1	221	149	0.002538505202328912	0.01154770994	0.782,0.628,0.35	1.0,0.771,0.574	-0.195
1095	gene:Solyc09g057870.2	NA	9	-	51564772	51565231	51564772	51564844	51565023	51565231	1095	9,10,26	33,21,34	7,16,7	7,6,9	328	149	0.0025601515009380117	0.0116319245673	0.11,0.178,0.258	0.312,0.548,0.261	-0.192
3733	gene:Solyc02g084490.1	NA	2	+	47583628	47583851	47583628	47583693	47583778	47583851	3733	27,6,4	463,262,227	2,0,2	181,108,117	234	149	0.0025636275492539355	0.0116334785609	0.036,0.014,0.011	0.007,0.0,0.011	0.014
2271	gene:Solyc08g081580.2	NA	8	+	64593742	64593954	64593742	64593770	64593884	64593954	2271	104,90,92	0,0,0	96,58,83	3,6,0	263	149	0.0026317471187613825	0.0119280162452	1.0,1.0,1.0	0.948,0.846,1.0	0.069
928	gene:Solyc06g011530.2	NA	6	+	8021988	8022222	8021988	8022071	8022157	8022222	928	325,167,261	3,5,4	96,57,50	0,4,0	235	149	0.0026628996833306215	0.012054492225	0.986,0.955,0.976	1.0,0.9,1.0	0.006
2328	gene:Solyc08g007240.2	NA	8	+	1827006	1827216	1827006	1827076	1827181	1827216	2328	3,0,12	66,50,63	0,0,5	18,8,13	254	149	0.0026990839534699984	0.0122034100308	0.026,0.0,0.101	0.0,0.0,0.184	-0.019
363	gene:Solyc06g068030.2	NA	6	-	42164036	42164241	42164036	42164095	42164193	42164241	363	2,3,0	8,6,9	1,1,4	6,8,6	247	149	0.0027139812129190486	0.0122558373021	0.131,0.232,0.0	0.091,0.07,0.287	-0.028
2087	gene:Solyc04g082660.2	NA	4	+	66269364	66269572	66269364	66269402	66269485	66269572	2087	10,2,4	16,7,5	0,1,2	0,1,4	232	149	0.0027421785426331134	0.012355739723	0.286,0.155,0.339	NA,0.391,0.243	-0.057
646	gene:Solyc04g007370.2	NA	4	-	1066980	1067209	1066980	1067041	1067119	1067209	646	18,10,14	147,101,135	4,3,15	150,76,120	227	149	0.0027427611885055404	0.012355739723	0.074,0.061,0.064	0.017,0.025,0.076	0.027
2385	gene:Solyc03g119330.2	NA	3	-	67972666	67972903	67972666	67972733	67972817	67972903	2385	16,10,10	207,124,193	11,15,7	120,119,152	233	149	0.0027938772325212546	0.0125707542874	0.047,0.049,0.032	0.055,0.075,0.029	-0.01
1798	gene:Solyc02g087050.2	NA	2	+	49585941	49586111	49585941	49586004	49586079	49586111	1798	5,2,4	55,24,39	1,0,0	23,22,32	224	149	0.0028150978185401067	0.0126508996397	0.057,0.053,0.064	0.028,0.0,0.0	0.049
3911	gene:Solyc01g099930.2	NA	1	-	90042485	90042704	90042485	90042545	90042642	90042704	3911	51,12,17	17,14,2	19,6,7	9,9,6	246	149	0.0028199928804421167	0.0126575738479	0.645,0.342,0.837	0.561,0.288,0.414	0.187
3230	gene:Solyc01g079390.2	NA	1	+	78472906	78473154	78472906	78472954	78473038	78473154	3230	39,16,33	3,4,0	10,2,2	0,0,0	233	149	0.002865018536626323	0.0128441410724	0.893,0.719,1.0	1.0,1.0,1.0	-0.129
2906	gene:Solyc03g096810.2	NA	3	-	59168334	59168531	59168334	59168413	59168487	59168531	2906	7,3,6	2,3,0	3,4,10	1,0,6	223	149	0.0028972268164004743	0.0129728660344	0.7,0.401,1.0	0.667,1.0,0.527	-0.031
3751	gene:Solyc06g011280.2	NA	6	-	6259882	6260076	6259882	6259933	6260016	6260076	3751	45,22,49	1912,1161,1626	29,32,28	1916,1189,1709	232	149	0.0029791595810690157	0.0133236630903	0.015,0.012,0.019	0.01,0.017,0.01	0.003
3278	gene:Solyc08g062820.2	NA	8	-	52138989	52139227	52138989	52139060	52139134	52139227	3278	5,5,11	187,133,191	6,2,12	249,142,228	223	149	0.003023643145291463	0.0135063337609	0.018,0.025,0.037	0.016,0.009,0.034	0.007
1231	gene:Solyc08g083040.2	NA	8	-	65626672	65626876	65626672	65626696	65626781	65626876	1231	45,56,60	0,5,5	46,31,60	7,9,7	234	149	0.00307428184150895	0.0137160266775	1.0,0.877,0.884	0.807,0.687,0.845	0.141
2133	gene:Solyc04g009190.2	NA	4	+	2694045	2694226	2694045	2694103	2694188	2694226	2133	31,15,10	1,1,4	9,16,21	0,0,0	234	149	0.003092214930445868	0.0137794739758	0.952,0.905,0.614	1.0,1.0,1.0	-0.176
3113	gene:Solyc07g064910.2	NA	7	+	66885015	66885235	66885015	66885052	66885170	66885235	3113	2,0,4	36,18,23	2,0,2	31,36,19	267	149	0.0031477177007211096	0.0140099857375	0.03,0.0,0.088	0.035,0.0,0.055	0.009
2545	gene:Solyc11g040370.1	NA	11	+	37787340	37787569	37787340	37787454	37787542	37787569	2545	120,72,106	10,0,1	62,34,32	0,0,0	237	149	0.003195208092644992	0.0142043262753	0.883,1.0,0.985	1.0,1.0,1.0	-0.044
1349	gene:Solyc06g008710.1	NA	6	+	2619138	2619375	2619138	2619227	2619319	2619375	1349	1,1,0	3,0,11	0,0,6	11,1,0	241	149	0.003259887388621375	0.0144745239074	0.171,1.0,0.0	0.0,0.0,1.0	0.057
3286	gene:Solyc09g014300.2	NA	9	-	5792688	5792908	5792688	5792762	5792844	5792908	3286	6,9,12	2,0,2	2,0,2	0,0,0	231	149	0.0033013592425914975	0.0146411535346	0.659,1.0,0.795	1.0,NA,1.0	-0.182
1226	gene:Solyc08g083040.2	NA	8	-	65626530	65626696	65626530	65626590	65626676	65626696	1226	5,14,6	209,169,226	2,1,2	170,128,179	235	149	0.0033420207034088154	0.014803795765	0.015,0.05,0.017	0.007,0.005,0.007	0.021
1963	gene:Solyc01g058140.2	NA	1	+	65436748	65436983	65436748	65436797	65436878	65436983	1963	142,93,124	15,6,2	68,31,43	2,0,4	230	149	0.00353796513643029	0.0156530710208	0.86,0.909,0.976	0.957,1.0,0.874	-0.029
3089	gene:Solyc02g094420.2	NA	2	+	54948390	54948603	54948390	54948438	54948575	54948603	3089	82,65,58	2,1,1	59,59,45	2,1,8	286	149	0.003613797946122809	0.0159695452095	0.955,0.971,0.968	0.939,0.968,0.746	0.08
3319	gene:Solyc05g009160.2	NA	5	+	3294328	3294567	3294328	3294418	3294505	3294567	3319	6,2,3	1,2,0	4,1,6	2,2,0	236	149	0.003670680904043632	0.0162016260592	0.791,0.387,1.0	0.558,0.24,1.0	0.127
2816	gene:Solyc04g074860.2	NA	4	-	60783104	60783343	60783104	60783161	60783244	60783343	2816	2,0,4	6,1,15	0,0,0	12,9,12	232	149	0.0037330623533452616	0.016457396028	0.176,0.0,0.146	0.0,0.0,0.0	0.107
1804	gene:Solyc05g023750.2	NA	5	+	29239915	29240149	29239915	29239986	29240075	29240149	1804	2,0,0	2,0,0	2,0,1	0,0,0	238	149	0.0038435878882846393	0.0169245530739	0.385,NA,NA	1.0,NA,1.0	-0.615
2007	gene:Solyc02g086250.2	NA	2	-	48969632	48969811	48969632	48969698	48969777	48969811	2007	0,3,2	5,4,12	3,0,2	9,9,21	228	149	0.003865541934858195	0.0170010564718	0.0,0.329,0.098	0.179,0.0,0.059	0.063
1378	gene:Solyc09g090120.2	NA	9	+	69657755	69657965	69657755	69657838	69657904	69657965	1378	41,31,21	0,1,0	10,7,2	1,4,0	215	149	0.0039554120784453545	0.0173757273789	1.0,0.956,1.0	0.874,0.548,1.0	0.178
2954	gene:Solyc04g050470.2	NA	4	-	47276912	47277107	47276912	47276968	47277057	47277107	2954	4,0,6	1,2,0	4,3,0	0,0,0	238	149	0.003992976174386677	0.0175200089354	0.715,0.0,1.0	1.0,1.0,NA	-0.428
3711	gene:Solyc11g018740.1	NA	11	+	9347679	9347831	9347679	9347709	9347793	9347831	3711	2,7,4	0,0,2	2,0,0	2,0,0	233	149	0.0040085099157925125	0.0175608891604	1.0,1.0,0.561	0.39,NA,NA	0.464
842	gene:Solyc07g052570.2	NA	7	-	61060158	61060403	61060158	61060170	61060255	61060403	842	2,3,0	22,9,12	2,0,2	1,2,3	234	149	0.004011754851296546	0.0175608891604	0.055,0.175,0.0	0.56,0.0,0.298	-0.209
1085	gene:Solyc07g008550.2	NA	7	+	3496077	3496252	3496077	3496159	3496240	3496252	1085	4,2,5	128,88,177	0,3,0	102,79,96	230	149	0.004252561472875842	0.0185930602913	0.02,0.015,0.018	0.0,0.024,0.0	0.01
2491	gene:Solyc02g091750.2	NA	2	+	52980546	52980714	52980546	52980590	52980689	52980714	2491	3,0,0	2,0,0	0,0,0	2,0,0	248	149	0.00429583257703116	0.0187601535599	0.474,NA,NA	0.0,NA,NA	0.474
3762	gene:Solyc12g016210.1	NA	12	-	6354864	6355067	6354864	6354975	6355058	6355067	3762	3,0,5	2,2,5	0,0,0	1,0,0	232	149	0.004316020077376229	0.0188261651319	0.491,0.0,0.391	0.0,NA,NA	0.294
1077	gene:Solyc04g015690.2	NA	4	+	6002891	6003099	6002891	6002915	6003012	6003099	1077	1,0,0	28,34,27	2,3,5	44,25,33	246	149	0.004343863982673605	0.0189253792297	0.021,0.0,0.0	0.027,0.068,0.084	-0.053
2683	gene:Solyc01g112170.2	NA	1	-	98241635	98241764	98241635	98241676	98241753	98241764	2683	43,21,33	252,118,251	26,10,18	177,93,175	226	149	0.004437583897196999	0.0193110333252	0.101,0.105,0.08	0.088,0.066,0.064	0.023
242	gene:Solyc01g088800.2	NA	1	+	83540214	83540406	83540214	83540252	83540344	83540406	242	20,6,17	2,1,3	2,0,8	0,1,0	241	149	0.004475725653164278	0.0194542079913	0.861,0.788,0.778	1.0,0.0,1.0	0.142
2255	gene:Solyc10g085560.1	NA	10	-	64678517	64678733	64678517	64678581	64678656	64678733	2255	4,0,5	134,95,143	5,0,5	115,102,100	224	149	0.004486937226969363	0.0194801298088	0.019,0.0,0.023	0.028,0.0,0.032	-0.006
2253	gene:Solyc06g035920.2	NA	6	-	25271556	25271774	25271556	25271644	25271735	25271774	2253	15,11,10	435,371,288	11,9,9	268,233,208	240	149	0.004574012282085622	0.0198349691485	0.021,0.018,0.021	0.025,0.023,0.026	-0.005
2304	gene:Solyc03g120940.2	NA	3	-	69183645	69183867	69183645	69183691	69183767	69183867	2304	23,14,9	413,309,370	9,4,8	366,198,285	225	149	0.004785014120863893	0.0207160476363	0.036,0.029,0.016	0.016,0.013,0.018	0.011
3254	gene:Solyc08g082340.2	NA	8	+	65162487	65162731	65162487	65162557	65162642	65162731	3254	8,5,9	136,87,142	6,3,8	114,74,153	234	149	0.004788353683183998	0.0207160476363	0.036,0.035,0.039	0.032,0.025,0.032	0.007
1909	gene:Solyc04g081410.2	NA	4	+	65400087	65400323	65400087	65400090	65400257	65400323	1909	36,26,21	0,0,2	32,24,21	0,5,2	316	149	0.004862583339138514	0.0210127000639	1.0,1.0,0.832	1.0,0.694,0.832	0.102
3656	gene:Solyc08g066870.2	NA	8	-	55744958	55745205	55744958	55745025	55745141	55745205	3656	13,4,8	392,237,252	8,4,10	198,184,223	265	149	0.005087536124280204	0.0219592256899	0.018,0.009,0.018	0.022,0.012,0.025	-0.005
54	gene:Solyc01g091070.2	NA	1	+	84797488	84797713	84797488	84797542	84797624	84797713	54	9,13,8	268,276,385	9,8,12	385,338,375	231	149	0.005118140365878918	0.0220656643881	0.021,0.029,0.013	0.015,0.015,0.02	0.004
3792	gene:Solyc02g062920.2	NA	2	+	34863810	34863976	34863810	34863869	34863943	34863976	3792	149,79,83	15,1,9	27,28,30	2,1,0	223	149	0.005151128280297361	0.0221821208544	0.869,0.981,0.86	0.9,0.949,1.0	-0.046
125	gene:Solyc05g009710.2	NA	5	-	3910446	3910662	3910446	3910484	3910619	3910662	125	16,5,4	37,24,44	2,5,2	37,19,16	284	149	0.005201498033772835	0.0223730714964	0.185,0.099,0.046	0.028,0.121,0.062	0.04
2497	gene:Solyc04g016070.2	NA	4	-	6741771	6742012	6741771	6741824	6741966	6742012	2497	4,9,5	39,20,59	26,12,21	72,37,77	291	149	0.0055179951375652425	0.0237069420725	0.05,0.187,0.042	0.156,0.142,0.123	-0.047
3057	gene:Solyc05g006170.2	NA	5	-	851669	851911	851669	851763	851836	851911	3057	20,8,26	53,49,59	7,9,13	84,42,51	222	149	0.00568053283122707	0.0243770379994	0.202,0.099,0.228	0.053,0.126,0.146	0.068
2019	gene:Solyc02g090860.2	NA	2	-	52333102	52333326	52333102	52333141	52333293	52333326	2019	11,3,2	118,77,91	1,4,2	102,53,88	301	149	0.0057153736580250756	0.0244982298136	0.044,0.019,0.011	0.005,0.036,0.011	0.007
694	gene:Solyc04g054180.2	NA	4	-	51887121	51887370	51887121	51887214	51887306	51887370	694	7,4,2	4,0,2	1,1,0	0,0,2	241	149	0.00611131069585855	0.0261651502918	0.52,1.0,0.382	1.0,1.0,0.0	-0.033
2234	gene:Solyc05g017950.2	NA	5	-	19280445	19280673	19280445	19280487	19280569	19280673	2234	0,6,3	163,91,74	1,4,9	36,70,55	231	149	0.006129699234637917	0.0262136446532	0.0,0.041,0.025	0.018,0.036,0.095	-0.028
563	gene:Solyc11g069230.1	NA	11	+	53867195	53867433	53867195	53867273	53867364	53867433	563	1,2,6	9,8,22	0,4,4	13,7,2	240	149	0.0062597696595858	0.0267390851282	0.065,0.134,0.145	0.0,0.262,0.554	-0.157
1971	gene:Solyc11g069530.1	NA	11	-	54149731	54149941	54149731	54149785	54149912	54149941	1971	14,4,6	202,129,206	1,2,0	180,98,106	276	149	0.006353872866691771	0.0271098575646	0.036,0.016,0.015	0.003,0.011,0.0	0.018
1579	gene:Solyc03g120540.2	NA	3	+	68909200	68909422	68909200	68909260	68909345	68909422	1579	15,7,10	2,2,0	7,2,11	0,2,0	234	149	0.006367367010341785	0.0271362414953	0.827,0.69,1.0	1.0,0.389,1.0	0.043
1120	gene:Solyc05g010050.2	NA	5	-	4248605	4248811	4248605	4248680	4248766	4248811	1120	0,0,5	4,3,12	1,0,0	0,1,1	235	149	0.006412345503570792	0.0272965900335	0.0,0.0,0.209	1.0,0.0,0.0	-0.264
2383	gene:Solyc04g080460.2	NA	4	-	64632516	64632730	64632516	64632558	64632648	64632730	2383	4,0,2	9,5,7	0,0,1	5,0,6	239	149	0.006431243164991584	0.0273456754049	0.217,0.0,0.151	0.0,NA,0.094	0.076
3940	gene:Solyc10g085100.1	NA	10	-	64408795	64409032	64408795	64408873	64408970	64409032	3940	20,17,34	249,201,297	1,1,0	16,9,7	246	149	0.0064415713660597425	0.0273582527584	0.046,0.049,0.065	0.036,0.063,0.0	0.02
1207	gene:Solyc01g087030.2	NA	1	-	81947896	81948137	81947896	81947929	81948052	81948137	1207	22,11,26	1,0,5	10,7,19	2,0,0	272	149	0.006614569432465154	0.0280608934095	0.923,1.0,0.74	0.733,1.0,1.0	-0.023
1330	gene:Solyc12g056530.1	NA	12	-	62482972	62483201	62482972	62483039	62483131	62483201	1330	27,18,34	439,305,540	8,16,8	237,143,215	241	149	0.0066244900621550045	0.0280708985282	0.037,0.035,0.037	0.02,0.065,0.022	0.001
1747	gene:Solyc02g071820.2	NA	2	-	41175384	41175581	41175384	41175453	41175561	41175581	1747	4,2,0	57,28,47	10,9,4	167,107,97	257	149	0.0068312450258923236	0.0288810723646	0.039,0.04,0.0	0.034,0.046,0.023	-0.008
356	gene:Solyc05g042120.2	NA	5	+	54971380	54971615	54971380	54971446	54971545	54971615	356	4,2,2	67,35,68	1,0,4	59,20,41	248	149	0.0068269973652553655	0.0288810723646	0.035,0.033,0.017	0.01,0.0,0.055	0.007
482	gene:Solyc05g007190.2	NA	5	-	1807698	1807940	1807698	1807734	1807841	1807940	482	8,1,6	6,9,3	5,9,1	0,2,2	256	149	0.006992116775427076	0.029527573914	0.437,0.061,0.538	1.0,0.724,0.225	-0.304
3595	gene:Solyc01g066900.2	NA	1	+	75154793	75154958	75154793	75154829	75154904	75154958	3595	1,0,0	33,22,28	1,6,4	53,45,52	224	149	0.007015400094455909	0.0295922331257	0.02,0.0,0.0	0.012,0.081,0.049	-0.041
3799	gene:Solyc12g014060.1	NA	12	-	4870702	4870923	4870702	4870767	4870840	4870923	3799	12,3,15	171,145,203	9,1,3	148,112,172	222	149	0.007195031131569761	0.0303155000685	0.045,0.014,0.047	0.039,0.006,0.012	0.016
385	gene:Solyc11g072590.1	NA	11	+	55763967	55764196	55763967	55764053	55764127	55764196	385	4,1,3	0,2,0	3,0,0	2,0,0	223	149	0.007252721281779754	0.0305239244875	1.0,0.25,1.0	0.501,NA,NA	0.249
1807	gene:Solyc05g007800.2	NA	5	+	2244872	2245047	2244872	2244889	2244993	2245047	1807	1,2,4	88,99,75	3,0,6	96,76,53	253	149	0.0073788781690928085	0.0310197007516	0.007,0.012,0.03	0.018,0.0,0.063	-0.011
2372	gene:Solyc09g014790.2	NA	9	-	6944519	6944759	6944519	6944605	6944686	6944759	2372	19,5,7	415,225,511	17,7,20	310,227,307	230	149	0.007399576851225774	0.0310715263255	0.029,0.014,0.009	0.034,0.02,0.04	-0.014
2946	gene:Solyc03g115650.2	NA	3	+	65289378	65289592	65289378	65289422	65289513	65289592	2946	80,47,143	15,17,28	64,47,75	8,6,11	240	149	0.007432621067843543	0.0311636176739	0.768,0.632,0.76	0.832,0.829,0.809	-0.103
3582	gene:Solyc03g005010.2	NA	3	-	27137	27321	27137	27195	27276	27321	3582	10,2,0	42,43,70	1,2,0	61,40,21	230	149	0.0074382988305814945	0.0311636176739	0.134,0.029,0.0	0.011,0.031,0.0	0.04
3096	gene:Solyc10g080390.1	NA	10	-	61661571	61661770	61661571	61661609	61661689	61661770	3096	8,7,3	40,45,51	7,1,7	105,45,76	229	149	0.007685439369685223	0.0321265213291	0.115,0.092,0.037	0.042,0.014,0.057	0.044
579	gene:Solyc01g079210.2	NA	1	+	78298595	78298783	78298595	78298650	78298726	78298783	579	3,5,2	57,37,46	1,1,0	34,18,18	225	149	0.007678231843096238	0.0321265213291	0.034,0.082,0.028	0.019,0.035,0.0	0.03
1253	gene:Solyc06g068570.2	NA	6	+	42500824	42501069	42500824	42500833	42501014	42501069	1253	4,2,0	26,17,19	1,0,3	13,0,13	330	149	0.007740237789054621	0.032319193108	0.065,0.05,0.0	0.034,NA,0.094	-0.026
3392	gene:Solyc03g113770.2	NA	3	-	63824467	63824676	63824467	63824508	63824603	63824676	3392	10,4,5	3,0,0	1,0,0	0,0,0	244	149	0.00784528658985804	0.0327210155298	0.671,1.0,1.0	1.0,NA,NA	-0.11
1962	gene:Solyc01g058140.2	NA	1	+	65436748	65436983	65436748	65436790	65436878	65436983	1962	157,103,136	2,3,6	78,35,52	0,0,0	237	149	0.007899130523163348	0.0329086111133	0.98,0.956,0.934	1.0,1.0,1.0	-0.043
2655	gene:Solyc04g056600.2	NA	4	-	54575985	54576172	54575985	54575998	54576088	54576172	2655	3,3,1	4,4,0	1,0,0	0,2,0	239	149	0.00812160705614969	0.0337975396776	0.319,0.319,1.0	1.0,0.0,NA	0.046
1574	gene:Solyc05g013770.2	NA	5	-	7078618	7078859	7078618	7078682	7078809	7078859	1574	9,12,14	0,4,1	14,12,8	0,0,2	276	149	0.008239267822939444	0.0342439471689	1.0,0.618,0.883	1.0,1.0,0.683	-0.061
393	gene:Solyc03g093520.2	NA	3	+	54874019	54874267	54874019	54874099	54874198	54874267	393	2,4,6	103,52,77	7,3,8	51,44,68	248	149	0.008247329948544768	0.0342439471689	0.012,0.044,0.045	0.076,0.039,0.066	-0.027
1233	gene:Solyc06g005190.2	NA	6	+	204147	204360	204147	204219	204353	204360	1233	32,21,47	1,1,4	41,22,23	1,2,0	283	149	0.008299815354857154	0.0344233682651	0.944,0.917,0.861	0.956,0.853,1.0	-0.029
2003	gene:Solyc06g005160.2	NA	6	+	184584	184832	184584	184683	184773	184832	2003	110,49,75	1740,1104,1500	134,91,90	2365,1971,2596	239	149	0.008318435239239608	0.0344620888483	0.038,0.027,0.03	0.034,0.028,0.021	0.004
1477	gene:Solyc12g095860.1	NA	12	-	64975644	64975887	64975644	64975696	64975799	64975887	1477	5,7,9	159,110,147	3,5,7	134,97,109	252	149	0.00838422447134326	0.0346959211122	0.018,0.036,0.035	0.013,0.03,0.037	0.003
1954	gene:Solyc12g014350.1	NA	12	-	5161916	5162164	5161916	5161986	5162095	5162164	1954	4,1,3	70,35,65	4,2,3	51,45,53	258	149	0.00855768372634561	0.0353743006595	0.032,0.016,0.026	0.043,0.025,0.032	-0.009
3601	gene:Solyc03g121820.2	NA	3	+	69863161	69863384	69863161	69863221	69863320	69863384	3601	33,36,55	469,473,495	23,22,28	450,267,306	248	149	0.008649506036030994	0.0357140894391	0.041,0.044,0.063	0.03,0.047,0.052	0.006
2512	gene:Solyc09g011760.2	NA	9	-	5055332	5055547	5055332	5055394	5055506	5055547	2512	13,4,3	0,0,0	2,3,1	4,0,0	261	149	0.00867773625109021	0.0357908410712	1.0,1.0,1.0	0.222,1.0,1.0	0.259
1755	gene:Solyc12g008680.1	NA	12	+	2059338	2059547	2059338	2059378	2059467	2059547	1755	1,0,0	23,22,35	1,1,2	43,19,44	238	149	0.008750484648752898	0.0360508313165	0.026,0.0,0.0	0.014,0.032,0.028	-0.016
3823	gene:Solyc06g082150.2	NA	6	+	48065515	48065743	48065515	48065571	48065679	48065743	3823	11,5,8	186,133,130	2,1,0	59,38,66	257	149	0.008822021290071981	0.0363052583467	0.033,0.021,0.034	0.019,0.015,0.0	0.018
3418	gene:Solyc07g066660.2	NA	7	+	68029674	68029887	68029674	68029744	68029854	68029887	3418	5,2,0	14,9,7	7,2,2	13,9,6	259	149	0.00886040360360659	0.0364228329752	0.17,0.113,0.0	0.237,0.113,0.161	-0.076
219	gene:Solyc10g083720.1	NA	10	+	63491542	63491790	63491542	63491605	63491690	63491790	219	16,5,4	412,312,467	23,9,14	1152,774,1189	234	149	0.00887402176902698	0.0364384610693	0.024,0.01,0.005	0.013,0.007,0.007	0.004
1490	gene:Solyc01g068330.2	NA	1	-	77545217	77545410	77545217	77545254	77545344	77545410	1490	22,11,22	127,98,174	29,17,18	143,123,153	239	149	0.009235868336749511	0.0378823682497	0.097,0.065,0.073	0.112,0.079,0.068	-0.008
2973	gene:Solyc08g079490.2	NA	8	-	63001353	63001584	63001353	63001434	63001519	63001584	2973	11,14,7	138,111,81	8,7,8	109,63,95	234	149	0.009297843862634117	0.0380944772827	0.048,0.074,0.052	0.045,0.066,0.051	0.004
2983	gene:Solyc02g088720.2	NA	2	+	50706604	50706822	50706604	50706649	50706741	50706822	2983	4,2,1	63,55,84	6,0,0	32,30,32	241	149	0.009319241611373819	0.0381400494613	0.038,0.022,0.007	0.104,0.0,0.0	-0.012
2884	gene:Solyc03g083020.2	NA	3	+	52859858	52860102	52859858	52859962	52860054	52860102	2884	29,26,40	0,0,0	33,16,30	4,0,2	241	149	0.009356450874610959	0.0382501604037	1.0,1.0,1.0	0.836,1.0,0.903	0.087
1760	gene:Solyc03g033640.2	NA	3	+	5235265	5235465	5235265	5235302	5235438	5235465	1760	28,27,32	13,4,2	31,20,24	10,2,2	285	149	0.009375704366216625	0.0382867047386	0.53,0.779,0.893	0.618,0.839,0.863	-0.039
629	gene:Solyc01g107750.2	NA	1	-	95191789	95192017	95191789	95191871	95191933	95192017	629	5,2,3	0,0,2	0,0,1	0,0,0	211	149	0.00969840885528993	0.0395609820559	1.0,1.0,0.514	NA,NA,1.0	-0.162
2356	gene:Solyc09g020130.2	NA	9	+	18614189	18614424	18614189	18614261	18614341	18614424	2356	21,13,21	3,0,4	8,13,19	1,0,3	229	149	0.009937101456314809	0.0404901433654	0.82,1.0,0.774	0.839,1.0,0.805	-0.017
3408	gene:Solyc04g072880.2	NA	4	+	59836893	59837122	59836893	59836952	59837033	59837122	3408	14,8,16	62,54,48	8,7,4	37,28,25	230	149	0.010223482841932714	0.0416113687601	0.128,0.088,0.178	0.123,0.139,0.094	0.013
912	gene:Solyc04g039620.2	NA	4	-	13384660	13384880	13384660	13384756	13384848	13384880	912	0,3,1	0,8,0	2,0,0	0,1,1	241	149	0.010249403119485606	0.0416711767574	NA,0.188,1.0	1.0,0.0,0.0	0.261
3855	gene:Solyc11g072090.1	NA	11	+	55365751	55365999	55365751	55365808	55365926	55365999	3855	4,8,2	6,3,0	2,6,4	0,0,3	267	149	0.010297854134108123	0.0417766497768	0.271,0.598,1.0	1.0,1.0,0.427	-0.186
950	gene:Solyc01g067360.2	NA	1	-	75816542	75816714	75816542	75816578	75816670	75816714	950	5,2,8	124,82,94	0,0,0	51,47,48	241	149	0.010296288638744726	0.0417766497768	0.024,0.015,0.05	0.0,0.0,0.0	0.03
3683	gene:Solyc11g008960.1	NA	11	-	3115187	3115430	3115187	3115223	3115365	3115430	3683	10,10,3	226,137,136	11,6,2	80,60,54	291	149	0.01039500424022433	0.0421247333403	0.022,0.036,0.011	0.066,0.049,0.019	-0.022
3798	gene:Solyc12g014060.1	NA	12	-	4870518	4870767	4870518	4870582	4870702	4870767	3798	10,9,23	14,7,6	16,9,7	10,5,3	269	149	0.01057833239904556	0.0428209049785	0.283,0.416,0.68	0.47,0.499,0.564	-0.051
2171	gene:Solyc05g006540.2	NA	5	-	1162128	1162351	1162128	1162172	1162283	1162351	2171	12,7,9	5,2,0	3,0,2	2,0,0	260	149	0.01074457819492106	0.0434464861215	0.579,0.667,1.0	0.462,NA,1.0	0.018
1635	gene:Solyc01g009110.2	NA	1	-	3125487	3125706	3125487	3125502	3125643	3125706	1635	0,0,2	24,14,17	0,1,2	21,3,12	290	149	0.010827149273850756	0.0437327291671	0.0,0.0,0.057	0.0,0.146,0.079	-0.056
2587	gene:Solyc09g020110.2	NA	9	+	18418452	18418677	18418452	18418567	18418673	18418677	2587	45,22,27	52,68,74	38,25,25	82,59,59	255	149	0.01090223595722801	0.0439881520361	0.336,0.159,0.176	0.213,0.198,0.198	0.021
157	gene:Solyc10g074990.1	NA	10	-	58694659	58694906	58694659	58694755	58694832	58694906	157	11,8,10	171,95,117	12,3,0	65,39,36	226	149	0.010956757790202944	0.0441122396065	0.041,0.053,0.053	0.109,0.048,0.0	-0.003
941	gene:Solyc08g062560.2	NA	8	-	51392591	51392808	51392591	51392680	51392757	51392808	941	9,8,14	139,55,94	11,3,1	38,66,45	226	149	0.010946604761834055	0.0441122396065	0.041,0.088,0.089	0.16,0.029,0.014	0.005
779	gene:Solyc11g011380.1	NA	11	+	4457838	4458072	4457838	4457926	4458023	4458072	779	90,45,79	2727,2468,3512	129,83,121	7495,5177,6081	246	149	0.011058870101178155	0.044475109226	0.02,0.011,0.013	0.01,0.01,0.012	0.004
2854	gene:Solyc09g014760.2	NA	9	-	6846804	6847007	6846804	6846893	6846972	6847007	2854	3,3,6	434,331,368	7,12,12	416,291,308	228	149	0.011089302337019798	0.0445225676189	0.004,0.006,0.011	0.011,0.026,0.025	-0.014
3331	gene:Solyc10g005800.2	NA	10	-	634097	634298	634097	634165	634256	634298	3331	18,29,36	1054,1031,1270	15,14,13	1113,1063,1033	240	149	0.011094659226142476	0.0445225676189	0.01,0.017,0.017	0.008,0.008,0.008	0.007
2627	gene:Solyc02g088620.2	NA	2	-	50654122	50654428	50654122	50654200	50654317	50654428	2627	604,392,487	0,0,0	457,261,394	0,4,13	266	149	0.011161827368920584	0.0447437399497	1.0,1.0,1.0	1.0,0.973,0.944	0.028
273	gene:Solyc01g103170.2	NA	1	-	91829491	91829723	91829491	91829554	91829667	91829723	273	34,29,27	124,91,142	15,17,24	105,84,94	262	149	0.011187625506893239	0.0447987765713	0.135,0.153,0.098	0.075,0.103,0.127	0.027
2492	gene:Solyc12g005410.1	NA	12	-	248596	248738	248596	248630	248708	248738	2492	7,0,4	63,38,75	2,0,1	121,69,90	227	149	0.011268188211304537	0.0450727528452	0.068,0.0,0.034	0.011,0.0,0.007	0.028
1762	gene:Solyc03g033640.2	NA	3	+	5233307	5233537	5233307	5233338	5233446	5233537	1762	26,15,21	0,0,0	2,0,6	0,4,0	257	149	0.01134255005707439	0.0453213625531	1.0,1.0,1.0	1.0,0.0,1.0	0.333
3397	gene:Solyc09g075990.2	NA	9	-	67671790	67672028	67671790	67671851	67671984	67672028	3397	48,16,30	0,0,6	24,9,23	2,0,4	282	149	0.011377354927927252	0.0454115499919	1.0,1.0,0.725	0.864,1.0,0.752	0.036
655	gene:Solyc01g109860.2	NA	1	+	96701134	96701382	96701134	96701198	96701300	96701382	655	11,17,7	46,38,50	21,11,10	55,25,44	251	149	0.01142480902162382	0.0455519775384	0.124,0.21,0.077	0.185,0.207,0.119	-0.033
1179	gene:Solyc04g045600.2	NA	4	-	34265779	34265989	34265779	34265876	34265962	34265989	1179	56,31,45	117,99,122	16,15,7	58,45,59	235	149	0.01163722767381687	0.0463491299627	0.233,0.166,0.19	0.149,0.174,0.07	0.065
3380	gene:Solyc08g083370.2	NA	8	+	65833481	65833709	65833481	65833556	65833635	65833709	3380	17,7,13	0,0,0	26,24,19	0,0,6	228	149	0.011657681746512766	0.0463808302712	1.0,1.0,1.0	1.0,1.0,0.674	0.109
3137	gene:Solyc12g010860.1	TFT8	12	-	3781556	3781702	3781556	3781559	3781649	3781702	3137	5,5,10	159,117,254	20,17,22	383,324,397	239	149	0.011704226524279585	0.0465161550944	0.019,0.026,0.024	0.032,0.032,0.033	-0.009
1261	gene:Solyc04g049710.2	NA	4	-	43144919	43145104	43144919	43145002	43145078	43145104	1261	2,3,4	124,113,182	6,2,1	133,71,98	225	149	0.01203844459837055	0.0477932688226	0.011,0.017,0.014	0.029,0.018,0.007	-0.004
2192	gene:Solyc09g074420.2	NA	9	+	66230547	66230761	66230547	66230651	66230726	66230761	2192	1,0,5	10,2,23	0,0,1	20,5,13	224	149	0.012223121440915448	0.04847460127	0.062,0.0,0.126	0.0,0.0,0.049	0.046
3511	gene:Solyc02g062970.2	NA	2	+	34966570	34966756	34966570	34966606	34966684	34966756	3511	38,27,57	1452,1245,2003	33,18,23	1612,1116,1553	227	149	0.01344403760835533	0.0532596239084	0.017,0.014,0.018	0.013,0.01,0.01	0.005
2637	gene:Solyc01g073740.2	NA	1	+	81109857	81110100	81109857	81109923	81109999	81110100	2637	17,11,12	649,356,558	10,9,10	803,497,531	225	149	0.013545429647034516	0.053604088326	0.017,0.02,0.014	0.008,0.012,0.012	0.006
372	gene:Solyc01g056520.2	NA	1	-	54552587	54552815	54552587	54552691	54552785	54552815	372	1,0,2	51,26,42	5,0,2	20,13,22	243	149	0.013623510127725688	0.0538556651695	0.012,0.0,0.028	0.133,0.0,0.053	-0.049
3916	gene:Solyc01g099930.2	NA	1	-	90041965	90042180	90041965	90042022	90042109	90042180	3916	55,35,68	763,532,884	45,26,40	396,300,404	236	149	0.014033197329984376	0.0554162005201	0.044,0.04,0.046	0.067,0.052,0.059	-0.016
1303	gene:Solyc01g101240.2	NA	1	+	91060814	91061060	91060814	91060928	91061031	91061060	1303	279,187,312	15,10,9	84,50,76	10,3,6	252	149	0.01455725762710604	0.0574245911922	0.917,0.917,0.953	0.832,0.908,0.882	0.055
220	gene:Solyc01g087720.2	NA	1	+	82653928	82654137	82653928	82653985	82654064	82654137	220	5,3,6	82,110,115	2,0,6	126,94,94	228	149	0.01470305897677383	0.0578873882755	0.038,0.018,0.033	0.01,0.0,0.04	0.013
3876	gene:Solyc02g071880.2	NA	2	-	41250912	41251099	41250912	41250949	41251036	41251099	3876	9,12,0	100,46,53	3,1,1	38,25,43	236	149	0.014705767010720785	0.0578873882755	0.054,0.141,0.0	0.047,0.025,0.014	0.036
3099	gene:Solyc10g080390.1	NA	10	-	61660556	61660799	61660556	61660635	61660710	61660799	3099	5,1,0	73,39,42	6,2,1	74,69,63	224	149	0.014779928720279008	0.0580989359913	0.044,0.017,0.0	0.051,0.019,0.01	-0.006
3370	gene:Solyc05g006940.2	NA	5	-	1537113	1537347	1537113	1537206	1537302	1537347	3370	38,28,45	1,4,0	7,11,11	0,0,5	245	149	0.014790812099074277	0.0580989359913	0.959,0.81,1.0	1.0,1.0,0.572	0.066
3354	gene:Solyc12g063050.1	NA	12	+	36345013	36345236	36345013	36345073	36345172	36345236	3354	5,15,5	294,233,296	5,1,1	228,158,174	248	149	0.014896611753639197	0.0584489843709	0.01,0.037,0.01	0.013,0.004,0.003	0.012
3785	gene:Solyc05g048760.2	NA	5	+	59405294	59405476	59405294	59405306	59405412	59405476	3785	1,0,3	1,0,0	2,1,0	0,0,0	255	149	0.014911419234717808	0.0584489843709	0.369,NA,1.0	1.0,1.0,NA	-0.316
2071	gene:Solyc09g008490.2	NA	9	+	1981607	1981800	1981607	1981631	1981706	1981800	2071	5,4,1	124,69,128	4,1,0	68,34,98	224	149	0.014945903193145885	0.0585110846775	0.026,0.037,0.005	0.038,0.019,0.0	0.004
3763	gene:Solyc12g016210.1	NA	12	-	6354864	6355067	6354864	6354975	6355062	6355067	3763	3,0,6	54,27,36	0,0,0	20,27,6	236	149	0.014958787542808294	0.0585110846775	0.034,0.0,0.095	0.0,0.0,0.0	0.043
2731	gene:Solyc03g111660.2	NA	3	+	62305101	62305294	62305101	62305132	62305217	62305294	2731	1,0,5	63,15,29	5,0,5	34,22,22	234	149	0.015053983950096207	0.0588214614976	0.01,0.0,0.099	0.086,0.0,0.126	-0.034
2527	gene:Solyc08g013860.2	NA	8	-	3304464	3304688	3304464	3304551	3304625	3304688	2527	2,2,5	211,100,118	9,0,1	109,72,114	223	149	0.015221233129793373	0.0594124262648	0.006,0.013,0.028	0.052,0.0,0.006	-0.004
1930	gene:Solyc02g093120.2	NA	2	+	54047721	54047959	54047721	54047800	54047889	54047959	1930	7,2,11	162,103,208	3,1,0	103,60,136	238	149	0.015299274842690303	0.059654315353	0.026,0.012,0.032	0.018,0.01,0.0	0.014
1367	gene:Solyc11g008340.1	NA	11	+	2550318	2550559	2550318	2550414	2550511	2550559	1367	12,7,15	158,119,185	13,8,12	193,159,158	246	149	0.015584322497012706	0.060701999065	0.044,0.034,0.047	0.039,0.03,0.044	0.004
2820	gene:Solyc12g007170.1	NA	12	+	1607434	1607648	1607434	1607484	1607566	1607648	2820	11,2,9	207,104,211	5,1,6	237,132,150	231	149	0.01609504832954974	0.0626255968546	0.033,0.012,0.027	0.013,0.005,0.025	0.01
1444	gene:Solyc01g056810.2	NA	1	-	56750729	56750929	56750729	56750755	56750843	56750929	1444	0,5,9	78,88,90	2,0,4	81,64,51	237	149	0.016175889570090377	0.0628742430201	0.0,0.034,0.059	0.015,0.0,0.047	0.01
535	gene:Solyc08g076470.2	NA	8	+	60476817	60477032	60476817	60476917	60476992	60477032	535	14,3,12	4,0,0	8,3,0	2,0,3	224	149	0.016316005468062715	0.0633525233237	0.7,1.0,1.0	0.727,1.0,0.0	0.324
503	gene:Solyc07g017520.2	NA	7	-	7470771	7471003	7470771	7470778	7470881	7471003	503	0,0,1	0,0,1	0,0,1	0,0,0	252	149	0.01637383511158149	0.0635106331601	NA,NA,0.372	NA,NA,1.0	-0.628
2172	gene:Solyc05g006540.2	NA	5	-	1162128	1162351	1162128	1162161	1162283	1162351	2172	23,13,19	178,130,184	7,3,15	155,72,104	271	149	0.01667787447835395	0.0646224113399	0.066,0.052,0.054	0.024,0.022,0.073	0.018
2795	gene:Solyc07g064700.2	NA	7	-	66737801	66737979	66737801	66737847	66737935	66737979	2795	3,1,0	0,1,0	0,2,2	0,0,0	237	149	0.016755697997585806	0.0648562575256	1.0,0.386,NA	NA,1.0,1.0	-0.307
2040	gene:Solyc04g015150.2	NA	4	-	5324178	5324384	5324178	5324268	5324331	5324384	2040	0,7,1	1,0,0	1,0,1	0,0,0	212	149	0.016780793362656803	0.0648857343356	0.0,1.0,1.0	1.0,NA,1.0	-0.333
607	gene:Solyc01g096900.2	NA	1	+	87904857	87905105	87904857	87904912	87905011	87905105	607	1,0,0	0,0,0	1,0,0	1,0,0	248	149	0.016807925667262042	0.0649230177699	1.0,NA,NA	0.375,NA,NA	0.625
289	gene:Solyc02g083290.2	NA	2	-	46736770	46737015	46736770	46736778	46736854	46737015	289	43,23,23	669,416,304	8,9,2	54,74,62	225	149	0.016979032406049234	0.0655157674545	0.041,0.035,0.048	0.089,0.075,0.021	-0.02
3615	gene:Solyc12g055830.1	NA	12	-	61826983	61827183	61826983	61827026	61827109	61827183	3615	71,35,77	902,714,1360	75,57,78	1662,1415,1583	232	149	0.017142298672068765	0.0660770640402	0.048,0.031,0.035	0.028,0.025,0.031	0.01
634	gene:Solyc01g094680.2	NA	1	+	86129651	86129856	86129651	86129722	86129803	86129856	634	75,36,36	6,0,2	12,10,12	1,1,1	230	149	0.01727067800320772	0.066502859697	0.89,1.0,0.921	0.886,0.866,0.886	0.058
2552	gene:Solyc02g068070.2	NA	2	+	38122276	38122487	38122276	38122292	38122407	38122487	2552	4,5,7	31,18,33	8,5,5	56,27,31	264	149	0.017466176626312613	0.0671859561004	0.068,0.136,0.107	0.075,0.095,0.083	0.019
2863	gene:Solyc03g093510.2	NA	3	+	54860530	54860766	54860530	54860574	54860645	54860766	2863	11,2,8	204,271,387	19,12,9	465,371,387	220	149	0.017571443120578942	0.0675209077263	0.035,0.005,0.014	0.027,0.021,0.016	-0.003
1668	gene:Solyc07g054160.2	NA	7	+	62521955	62522198	62521955	62521996	62522093	62522198	1668	31,14,16	251,178,203	12,7,7	177,93,135	246	149	0.01761355539627552	0.0676127379845	0.07,0.045,0.046	0.039,0.044,0.03	0.016
3355	gene:Solyc02g066830.2	NA	2	+	36988982	36989212	36988982	36989065	36989146	36989212	3355	1,0,3	5,6,15	1,2,0	3,9,11	230	149	0.017681984634660596	0.0678052964503	0.115,0.0,0.115	0.178,0.126,0.0	-0.025
3205	gene:Solyc09g055760.2	NA	9	-	44426371	44426614	44426371	44426440	44426531	44426614	3205	1,3,1	141,100,118	3,4,2	104,87,88	240	149	0.01782934129860073	0.0682998089787	0.004,0.018,0.005	0.018,0.028,0.014	-0.011
2047	gene:Solyc03g112520.2	NA	3	-	62914364	62914569	62914364	62914426	62914500	62914569	2047	8,5,8	163,112,153	3,3,5	232,114,162	223	149	0.018003411276493887	0.0688955285138	0.032,0.029,0.034	0.009,0.017,0.02	0.016
2718	gene:Solyc02g071860.2	NA	2	-	41211994	41212184	41211994	41212063	41212172	41212184	2718	18,10,16	3,2,0	10,9,6	0,0,0	258	149	0.018298999353622898	0.0699545680748	0.776,0.743,1.0	1.0,1.0,1.0	-0.16
1559	gene:Solyc04g077030.2	NA	4	-	61994705	61994947	61994705	61994800	61994901	61994947	1559	583,421,401	262,127,199	90,100,87	61,12,57	250	149	0.01836481170893533	0.0701339311354	0.57,0.664,0.546	0.468,0.832,0.476	0.001
2339	gene:Solyc09g010280.2	NA	9	-	3649589	3649775	3649589	3649626	3649716	3649775	2339	2,6,4	0,0,0	0,1,0	0,0,1	239	149	0.01870094388219352	0.07134419701	1.0,1.0,1.0	NA,1.0,0.0	0.5
1341	gene:Solyc09g074230.2	NA	9	-	66005542	66005748	66005542	66005607	66005697	66005748	1341	18,4,8	651,596,792	19,4,10	561,471,575	239	149	0.019002996558625914	0.0724220977676	0.017,0.004,0.006	0.021,0.005,0.011	-0.003
1267	gene:Solyc04g079070.2	NA	4	-	63652549	63652793	63652549	63652591	63652721	63652793	1267	111,63,67	20,9,7	19,14,31	3,3,1	279	149	0.01918278359452162	0.0730323002081	0.748,0.789,0.836	0.772,0.714,0.943	-0.019
2104	gene:Solyc03g019940.2	NA	3	-	61277041	61277280	61277041	61277125	61277225	61277280	2104	1,2,12	14,19,20	0,2,1	11,4,8	249	149	0.019389125657554396	0.0736667701544	0.041,0.059,0.264	0.0,0.23,0.07	0.021
3249	gene:Solyc05g056550.2	NA	5	+	65813686	65813931	65813686	65813765	65813865	65813931	3249	175,154,131	8,0,3	80,39,48	1,0,0	249	149	0.019384660211323585	0.0736667701544	0.929,1.0,0.963	0.98,1.0,1.0	-0.029
89	gene:Solyc04g045630.2	NA	4	-	34501195	34501441	34501195	34501199	34501302	34501441	89	7,2,0	0,0,0	1,0,0	0,1,0	252	149	0.019600408349964318	0.0743933699336	1.0,1.0,NA	1.0,0.0,NA	0.5
170	gene:Solyc11g066610.1	NA	11	+	52377995	52378193	52377995	52378036	52378129	52378193	170	3,0,1	7,4,5	0,3,0	8,5,11	242	149	0.0196636982616887	0.0745573523467	0.209,0.0,0.11	0.0,0.27,0.0	0.016
295	gene:Solyc07g066550.2	NA	7	-	67942007	67942208	67942007	67942079	67942162	67942208	295	4,2,2	132,98,107	2,0,0	51,20,31	232	149	0.019811213115328487	0.0750400235552	0.019,0.013,0.012	0.025,0.0,0.0	0.006
2245	gene:Solyc06g084480.2	NA	6	+	49580289	49580517	49580289	49580361	49580444	49580517	2245	10,13,13	1,1,4	3,2,10	1,0,3	232	149	0.019934607556638142	0.0754304416414	0.865,0.893,0.676	0.658,1.0,0.682	0.031
2111	gene:Solyc01g080930.2	NA	1	-	80268497	80268713	80268497	80268541	80268611	80268713	2111	9,5,11	162,112,151	5,3,4	123,94,150	219	149	0.02003561331033431	0.0757354344277	0.036,0.029,0.047	0.027,0.021,0.018	0.015
290	gene:Solyc10g044910.1	NA	10	+	28909340	28909549	28909340	28909453	28909523	28909549	290	37,6,29	275,242,381	31,18,16	596,312,384	219	149	0.02022144299510032	0.0763601184108	0.084,0.017,0.049	0.034,0.038,0.028	0.017
81	gene:Solyc02g030210.2	NA	2	+	25316137	25316378	25316137	25316201	25316289	25316378	81	2,4,1	95,92,90	1,1,0	44,0,31	237	149	0.020409186691980906	0.0769907530494	0.013,0.027,0.007	0.014,1.0,0.0	-0.322
2201	gene:Solyc01g090690.2	NA	1	+	84336538	84336764	84336538	84336626	84336718	84336764	2201	17,13,24	509,382,497	19,19,13	413,296,399	241	149	0.020518749344270074	0.0773254797624	0.02,0.021,0.029	0.028,0.038,0.02	-0.005
554	gene:Solyc07g014590.2	NA	7	-	4926527	4926772	4926527	4926606	4926691	4926772	554	5,4,8	19,33,31	1,0,7	22,19,15	234	149	0.020600486101618163	0.0775547712061	0.144,0.072,0.141	0.028,0.0,0.229	0.033
3934	gene:Solyc02g070260.2	NA	2	+	40032319	40032547	40032319	40032424	40032499	40032547	3934	9,4,6	195,130,208	0,1,0	198,89,100	224	149	0.020732500984103307	0.0779726886049	0.03,0.02,0.019	0.0,0.007,0.0	0.021
1494	gene:Solyc08g006570.2	NA	8	+	1177189	1177419	1177189	1177234	1177323	1177419	1494	3,3,2	3,0,0	2,3,0	0,0,0	238	149	0.02077648194562694	0.0779800818829	0.385,1.0,1.0	1.0,1.0,NA	-0.205
1915	gene:Solyc09g061840.2	NA	9	-	60459727	60459956	60459727	60459812	60459901	60459956	1915	3,0,1	0,0,0	3,0,3	3,0,0	238	149	0.02077586243533974	0.0779800818829	1.0,NA,1.0	0.385,NA,1.0	0.307
3731	gene:Solyc05g008180.2	NA	5	+	2572571	2572809	2572571	2572635	2572710	2572809	3731	5,3,9	136,95,115	6,8,8	111,79,71	224	149	0.02088175456115456	0.0782960332636	0.024,0.021,0.049	0.035,0.063,0.07	-0.025
3053	gene:Solyc05g006170.2	NA	5	-	851669	851911	851669	851759	851836	851911	3053	22,8,26	4,3,4	7,9,13	3,0,0	226	149	0.020916867257495895	0.0783485481936	0.784,0.637,0.811	0.606,1.0,1.0	-0.125
2330	gene:Solyc08g007240.2	NA	8	+	1826831	1827074	1826831	1826909	1827025	1827074	2330	5,5,14	81,62,68	3,3,3	12,14,18	265	149	0.021408218341095082	0.080108171857	0.034,0.043,0.104	0.123,0.108,0.086	-0.045
3902	gene:Solyc04g070980.2	NA	4	+	57832250	57832467	57832250	57832294	57832368	57832467	3902	2,1,1	72,40,56	1,6,3	74,51,114	223	149	0.021478753306043766	0.0802911704653	0.018,0.016,0.012	0.009,0.073,0.017	-0.018
1775	gene:Solyc09g031680.1	NA	9	-	28218270	28218516	28218270	28218369	28218509	28218516	1775	27,13,16	0,0,0	23,11,15	1,3,1	289	149	0.021680747564414	0.0809647232989	1.0,1.0,1.0	0.922,0.654,0.885	0.18
2307	gene:Solyc10g038130.1	NA	10	-	19762835	19763025	19762835	19762857	19762964	19763025	2307	2,0,4	58,36,86	13,8,4	137,144,163	256	149	0.021906422073828046	0.0817252650634	0.02,0.0,0.026	0.052,0.031,0.014	-0.017
3664	gene:Solyc10g081580.1	NA	10	+	62620879	62621084	62620879	62620905	62621008	62621084	3664	28,22,30	562,570,688	23,13,26	616,529,629	252	149	0.02204519049600743	0.0821603886759	0.029,0.022,0.025	0.022,0.014,0.024	0.005
869	gene:Solyc08g081640.2	NA	8	-	64625254	64625475	64625254	64625272	64625351	64625475	869	4,7,7	2,1,2	0,0,7	0,0,0	228	149	0.022075511602440454	0.0821908716833	0.567,0.821,0.696	NA,NA,1.0	-0.305
682	gene:Solyc08g007490.2	NA	8	-	2052243	2052482	2052243	2052318	2052404	2052482	682	4,0,3	77,90,59	4,2,5	100,115,80	235	149	0.022338712481920726	0.0830874756843	0.032,0.0,0.031	0.025,0.011,0.038	-0.004
1176	gene:Solyc03g026150.2	NA	3	+	3560701	3560892	3560701	3560735	3560832	3560892	1176	2,0,0	2,0,1	0,0,2	2,1,0	246	149	0.02261626460670356	0.0840356098299	0.377,NA,0.0	0.0,0.0,1.0	-0.145
1682	gene:Solyc04g074960.2	NA	4	+	60843919	60844058	60843919	60843961	60844040	60844058	1682	17,8,13	116,45,40	6,11,7	19,18,20	228	149	0.022791908762782434	0.0846035653274	0.087,0.104,0.175	0.171,0.285,0.186	-0.092
2526	gene:Solyc08g013860.2	NA	8	-	3303101	3303337	3303101	3303144	3303270	3303337	2526	4,2,4	0,4,0	2,2,3	0,0,0	275	149	0.02292780950546967	0.0850230058784	1.0,0.213,1.0	1.0,1.0,1.0	-0.262
3317	gene:Solyc05g050920.2	NA	5	-	61136719	61136962	61136719	61136741	61136812	61136962	3317	7,0,0	32,14,19	1,0,0	27,9,24	220	149	0.023183724866891478	0.0858862142773	0.129,0.0,0.0	0.024,0.0,0.0	0.035
3830	gene:Solyc02g089240.2	NA	2	-	51107587	51107926	51107587	51107694	51107821	51107926	3830	550,359,351	3,1,11	307,197,330	0,2,1	276	149	0.02324557623445478	0.0860294905108	0.99,0.995,0.945	1.0,0.982,0.994	-0.015
791	gene:Solyc08g082730.2	NA	8	+	65428861	65429080	65428861	65428894	65429045	65429080	791	56,44,78	2,1,4	58,30,40	0,1,2	300	149	0.023926363600458116	0.0884608184113	0.933,0.956,0.906	1.0,0.937,0.909	-0.017
2284	gene:Solyc02g093030.2	NA	2	-	53978450	53978634	53978450	53978462	53978549	53978634	2284	3,3,1	26,9,27	0,0,0	28,13,21	236	149	0.024107315594849653	0.0890411497394	0.068,0.174,0.023	0.0,0.0,0.0	0.088
2940	gene:Solyc02g082660.2	NA	2	+	46311707	46311865	46311707	46311742	46311831	46311865	2940	20,6,18	3,1,0	16,5,11	3,4,0	238	149	0.02479552820063129	0.0914920483904	0.807,0.79,1.0	0.77,0.439,1.0	0.129
3652	gene:Solyc08g078370.2	NA	8	-	62198755	62199000	62198755	62198833	62198914	62199000	3652	6,1,3	71,36,60	0,0,0	14,23,21	230	149	0.02543790543285787	0.0937691211189	0.052,0.018,0.031	0.0,0.0,0.0	0.034
1751	gene:Solyc09g075890.2	NA	9	-	67531133	67531369	67531133	67531221	67531338	67531369	1751	156,97,94	2485,1563,1571	30,20,34	598,533,638	266	149	0.025649170399008166	0.0944196759468	0.034,0.034,0.032	0.027,0.021,0.029	0.008
583	gene:Solyc07g020960.2	NA	7	+	15043731	15043920	15043731	15043768	15043883	15043920	583	13,4,3	0,0,0	1,5,2	0,4,0	264	149	0.02569069846613304	0.0944196759468	1.0,1.0,1.0	1.0,0.414,1.0	0.195
72	gene:Solyc06g060420.2	NA	6	-	38433403	38433627	38433403	38433479	38433596	38433627	72	22,18,18	1,4,4	7,5,7	4,2,0	266	149	0.02566909220177489	0.0944196759468	0.925,0.716,0.716	0.495,0.583,1.0	0.093
1004	gene:Solyc03g005080.2	NA	3	-	58783	59031	58783	58808	58965	59031	1004	15,19,17	1,2,1	6,5,5	0,0,0	306	149	0.025797128992884288	0.0947170552142	0.88,0.822,0.892	1.0,1.0,1.0	-0.135
3774	gene:Solyc06g053420.2	NA	6	+	36193247	36193470	36193247	36193258	36193370	36193470	3774	5,0,4	31,13,22	3,1,0	27,29,29	261	149	0.02597304769172612	0.0952687282922	0.084,0.0,0.094	0.06,0.019,0.0	0.033
521	gene:Solyc01g005080.2	NA	1	-	68346	68565	68346	68421	68503	68565	521	8,3,3	155,133,93	6,8,4	89,68,88	231	149	0.02607176201057426	0.0955364072885	0.032,0.014,0.02	0.042,0.071,0.028	-0.025
2945	gene:Solyc03g115650.2	NA	3	+	65289378	65289592	65289378	65289418	65289513	65289592	2945	243,125,357	8960,6416,12087	174,106,177	6364,3930,5756	244	149	0.026154579816538803	0.0957453651667	0.016,0.012,0.018	0.016,0.016,0.018	-0.001
2063	gene:Solyc06g082670.2	NA	6	+	48424807	48425267	48424807	48424882	48425076	48425267	2063	483,442,689	17,0,0	814,689,913	0,0,0	343	149	0.026386120749612812	0.0964978130272	0.925,1.0,1.0	1.0,1.0,1.0	-0.025
525	gene:Solyc02g082770.2	NA	2	+	46422238	46422453	46422238	46422267	46422353	46422453	525	5,8,0	11,6,5	0,1,2	5,2,2	235	149	0.02690678373466418	0.0982084377808	0.224,0.458,0.0	0.0,0.241,0.388	0.018
851	gene:Solyc08g074290.2	NA	8	+	58407096	58407292	58407096	58407159	58407265	58407292	851	12,16,17	584,622,768	23,16,17	793,519,599	255	149	0.026894336637429385	0.0982084377808	0.012,0.015,0.013	0.017,0.018,0.016	-0.004
2035	gene:Solyc02g070550.2	NA	2	+	40294104	40294351	40294104	40294199	40294327	40294351	2035	31,8,24	894,514,705	6,2,7	349,307,362	277	149	0.027430029027345825	0.100019909381	0.018,0.008,0.018	0.009,0.003,0.01	0.007
1766	gene:Solyc04g008290.2	NA	4	+	1979263	1979507	1979263	1979351	1979432	1979507	1766	42,34,40	465,363,510	32,17,18	362,200,262	230	149	0.027599688925076138	0.100539789293	0.055,0.057,0.048	0.054,0.052,0.043	0.004
2370	gene:Solyc07g053650.2	NA	7	+	62100973	62101186	62100973	62101012	62101099	62101186	2370	7,13,2	295,195,331	7,3,12	449,250,343	236	149	0.028353921334272485	0.103096635309	0.015,0.04,0.004	0.01,0.008,0.022	0.006
697	gene:Solyc09g011740.2	NA	9	+	5036223	5036470	5036223	5036272	5036367	5036470	697	1,4,2	198,136,271	12,3,7	320,197,291	244	149	0.0283571294855304	0.103096635309	0.003,0.018,0.004	0.022,0.009,0.014	-0.007
1320	gene:Solyc08g075890.2	NA	8	+	59981147	59981360	59981147	59981216	59981293	59981360	1320	19,23,9	682,487,832	17,11,8	464,276,455	226	149	0.028678689656633866	0.104163694722	0.018,0.03,0.007	0.024,0.026,0.011	-0.002
608	gene:Solyc01g008320.2	NA	1	+	2441559	2441796	2441559	2441648	2441733	2441796	608	3,10,6	196,161,120	0,0,1	45,30,27	234	149	0.028855715070663538	0.104704217343	0.01,0.038,0.031	0.0,0.0,0.023	0.019
952	gene:Solyc01g091580.2	NA	1	-	85175337	85175561	85175337	85175420	85175503	85175561	952	0,6,2	29,33,35	1,1,0	29,21,37	232	149	0.029146922462378495	0.105657593926	0.0,0.105,0.035	0.022,0.03,0.0	0.029
3929	gene:Solyc04g007730.2	NA	4	-	1408393	1408615	1408393	1408472	1408562	1408615	3929	12,12,10	242,155,241	3,0,0	24,19,35	239	149	0.02928699915567417	0.105958421897	0.03,0.046,0.025	0.072,0.0,0.0	0.01
898	gene:Solyc02g066940.2	NA	2	-	37192537	37192782	37192537	37192593	37192683	37192782	898	5,2,8	7,7,18	5,0,0	6,0,5	239	149	0.02927299795906878	0.105958421897	0.308,0.151,0.217	0.342,NA,0.0	0.054
259	gene:Solyc01g073960.2	NA	1	-	81308416	81308627	81308416	81308464	81308558	81308627	259	18,17,25	2,0,0	15,9,15	3,0,0	243	149	0.02955643240110118	0.1068290916	0.847,1.0,1.0	0.754,1.0,1.0	0.031
3795	gene:Solyc04g080470.2	NA	4	+	64645344	64646720	64645344	64645517	64646493	64646720	3795	125,57,63	0,0,0	12,14,33	4,0,0	1125	149	0.02963751005678935	0.107017935147	1.0,1.0,1.0	0.284,1.0,1.0	0.239
3793	gene:Solyc02g062920.2	NA	2	+	34864636	34864819	34864636	34864680	34864759	34864819	3793	3,3,12	281,151,226	4,4,0	114,90,94	228	149	0.029971031548606246	0.108117073963	0.007,0.013,0.034	0.022,0.028,0.0	0.001
1110	gene:Solyc04g014510.2	NA	4	+	4782948	4783149	4782948	4783010	4783095	4783149	1110	137,119,173	2342,2018,2942	295,171,203	5654,3190,4716	234	149	0.03003490704987723	0.108242305795	0.036,0.036,0.036	0.032,0.033,0.027	0.005
1155	gene:Solyc07g006650.2	NA	7	-	1519045	1519257	1519045	1519086	1519198	1519257	1155	32,28,63	1040,859,1476	14,5,10	469,292,420	261	149	0.030682399300534048	0.110453332606	0.017,0.018,0.024	0.017,0.01,0.013	0.006
1654	gene:Solyc07g008450.2	NA	7	-	3335889	3336124	3335889	3335954	3336046	3336124	1654	6,5,3	109,73,140	6,4,0	106,73,75	241	149	0.03070793083213991	0.110453332606	0.033,0.041,0.013	0.034,0.033,0.0	0.007
1219	gene:Solyc01g102660.2	NA	1	+	91406776	91406959	91406776	91406805	91406887	91406959	1219	34,21,22	1204,747,827	14,16,19	895,556,780	231	149	0.0309100980143616	0.111072878828	0.018,0.018,0.017	0.01,0.018,0.015	0.003
3784	gene:Solyc11g012410.1	IMP3	11	+	5245807	5246027	5245807	5245908	5245996	5246027	3784	91,61,116	4,1,4	28,8,27	0,0,2	237	149	0.031199327425032897	0.11200377505	0.935,0.975,0.948	1.0,1.0,0.895	-0.012
1445	gene:Solyc11g045100.1	NA	11	-	31778469	31778691	31778469	31778502	31778640	31778691	1445	4,3,6	0,0,0	0,2,0	0,1,0	287	149	0.03149566714431858	0.112958373372	1.0,1.0,1.0	NA,0.509,NA	0.491
1691	gene:Solyc05g007610.2	NA	5	+	2141244	2141489	2141244	2141286	2141368	2141489	1691	14,13,11	126,60,73	7,5,4	64,52,55	231	149	0.03195043023689714	0.114478761621	0.067,0.123,0.089	0.066,0.058,0.045	0.037
3181	gene:Solyc02g086790.2	NA	2	-	49407162	49407392	49407162	49407259	49407347	49407392	3181	2,7,2	1,3,0	1,2,3	0,0,0	237	149	0.032052005141523336	0.114731960545	0.557,0.595,1.0	1.0,1.0,1.0	-0.283
3589	gene:Solyc10g085130.1	NA	10	-	64422490	64422695	64422490	64422557	64422638	64422695	3589	9,7,16	74,34,65	5,0,2	21,9,14	230	149	0.03213843165471239	0.114930499328	0.073,0.118,0.138	0.134,0.0,0.085	0.037
2350	gene:Solyc04g007120.2	NA	4	-	833268	833489	833268	833350	833433	833489	2350	25,16,22	402,397,728	24,16,13	542,384,450	232	149	0.032295685363162886	0.115381697852	0.038,0.025,0.019	0.028,0.026,0.018	0.003
2478	gene:Solyc11g065190.1	NA	11	-	50518198	50518411	50518198	50518254	50518347	50518411	2478	3,0,6	122,82,138	5,2,14	469,391,531	242	149	0.03261685255458964	0.116417073733	0.015,0.0,0.026	0.007,0.003,0.016	0.005
83	gene:Solyc05g026380.1	NA	5	-	41082951	41083191	41082951	41082993	41083112	41083191	83	2,1,3	45,43,55	4,0,4	78,37,52	268	149	0.03384769529113565	0.120694183401	0.024,0.013,0.029	0.028,0.0,0.041	-0.001
1167	gene:Solyc07g043270.2	NA	7	-	56936359	56936578	56936359	56936426	56936509	56936578	1167	22,14,20	29,2,6	18,14,14	10,7,6	232	149	0.03403956090097388	0.121261852269	0.328,0.818,0.682	0.536,0.562,0.6	0.043
2883	gene:Solyc03g083020.2	NA	3	+	52859858	52860104	52859858	52859962	52860048	52860104	2883	27,22,34	324,277,536	33,8,27	535,342,476	235	149	0.03421248533818095	0.121726141068	0.05,0.048,0.039	0.038,0.015,0.035	0.016
3744	gene:Solyc10g054080.1	NA	10	-	54560424	54560669	54560424	54560472	54560615	54560669	3744	8,2,4	89,45,83	7,4,2	82,76,87	292	149	0.03423547717549481	0.121726141068	0.044,0.022,0.024	0.042,0.026,0.012	0.003
524	gene:Solyc02g082770.2	NA	2	+	46422238	46422453	46422238	46422267	46422342	46422453	524	4,8,0	0,2,0	0,1,2	0,0,0	224	149	0.03428451622972075	0.121783850952	1.0,0.727,NA	NA,1.0,1.0	-0.137
1919	gene:Solyc01g103950.2	NA	1	-	92428293	92428509	92428293	92428369	92428443	92428509	1919	7,4,6	23,12,33	5,2,3	21,9,17	223	149	0.03450423994731978	0.122330218419	0.169,0.182,0.108	0.137,0.129,0.105	0.029
3524	gene:Solyc02g068500.2	NA	2	+	38449572	38449803	38449572	38449652	38449752	38449803	3524	2,0,2	207,95,188	8,5,6	200,125,186	249	149	0.03447221346728035	0.122330218419	0.006,0.0,0.006	0.023,0.023,0.019	-0.018
2455	gene:Solyc01g095890.2	NA	1	-	87023991	87024198	87023991	87024083	87024166	87024198	2455	3,1,1	76,39,47	3,0,0	44,11,32	232	149	0.03466050989913137	0.122649964486	0.025,0.016,0.013	0.042,0.0,0.0	0.004
3657	gene:Solyc08g066870.2	NA	8	-	55744958	55745205	55744958	55745012	55745141	55745205	3657	57,26,36	54,26,31	40,11,29	19,12,17	278	149	0.03464410308994782	0.122649964486	0.361,0.349,0.384	0.53,0.329,0.478	-0.081
1874	gene:Solyc04g077490.2	NA	4	-	62430533	62430740	62430533	62430610	62430695	62430740	1874	4,0,3	27,20,32	0,0,1	41,13,15	234	149	0.034695341212757046	0.122656291983	0.086,0.0,0.056	0.0,0.0,0.041	0.034
672	gene:Solyc10g007130.2	NA	10	-	1529067	1529312	1529067	1529119	1529236	1529312	672	8,1,4	74,72,108	0,1,2	113,74,56	266	149	0.03485203618504562	0.123093014576	0.057,0.008,0.02	0.0,0.008,0.02	0.019
1780	gene:Solyc07g041750.2	NA	7	-	54091672	54091915	54091672	54091768	54091850	54091915	1780	3,0,0	4,6,11	0,2,2	24,25,17	231	149	0.03503372519771166	0.123382531247	0.326,0.0,0.0	0.0,0.049,0.071	0.069
2359	gene:Solyc02g091120.2	NA	2	-	52526733	52526926	52526733	52526795	52526891	52526926	2359	5,1,8	107,41,87	3,0,0	47,7,31	245	149	0.03503247173079317	0.123382531247	0.028,0.015,0.053	0.037,0.0,0.0	0.02
2390	gene:Solyc06g064880.2	NA	6	+	40442816	40443045	40442816	40442879	40442951	40443045	2390	0,2,4	35,12,42	0,0,2	30,16,16	221	149	0.03501635761007749	0.123382531247	0.0,0.101,0.06	0.0,0.0,0.078	0.028
1664	gene:Solyc03g083420.2	NA	3	+	53292706	53292939	53292706	53292794	53292866	53292939	1664	24,9,13	91,67,80	3,0,23	24,15,28	221	149	0.0352915315903601	0.124172668496	0.151,0.083,0.099	0.078,0.0,0.356	-0.034
55	gene:Solyc01g091070.2	NA	1	+	84792533	84792740	84792533	84792584	84792695	84792740	55	4,5,10	204,143,144	2,0,1	135,141,153	260	149	0.03545977458181769	0.124646480348	0.011,0.02,0.038	0.008,0.0,0.004	0.019
1121	gene:Solyc05g010050.2	NA	5	-	4248605	4248811	4248605	4248667	4248766	4248811	1121	1,2,7	40,40,66	1,0,1	29,22,22	248	149	0.035887195576340944	0.125910463119	0.015,0.029,0.06	0.02,0.0,0.027	0.019
231	gene:Solyc06g007310.2	NA	6	-	1335161	1335395	1335161	1335205	1335323	1335395	231	1,8,7	121,72,70	3,3,4	62,44,71	267	149	0.035884038267937506	0.125910463119	0.005,0.058,0.053	0.026,0.037,0.03	0.008
2639	gene:Solyc01g073740.2	NA	1	+	81109999	81110242	81109999	81110065	81110175	81110242	2639	38,17,22	577,302,480	52,43,33	719,392,510	259	149	0.03633377781658201	0.127356924698	0.037,0.031,0.026	0.04,0.059,0.036	-0.014
1195	gene:Solyc03g026310.2	NA	3	+	3752458	3752699	3752458	3752525	3752642	3752699	1195	7,3,8	144,109,181	1,0,1	76,40,97	266	149	0.036568912560761654	0.128060191911	0.027,0.015,0.024	0.007,0.0,0.006	0.018
2698	gene:Solyc11g071920.1	NA	11	+	55249899	55250097	55249899	55249952	55250033	55250097	2698	17,8,28	223,149,218	11,7,13	145,115,116	230	149	0.03661419282898342	0.128097911198	0.047,0.034,0.077	0.047,0.038,0.068	0.002
4	gene:Solyc05g056250.2	NA	5	-	65606969	65607214	65606969	65607083	65607166	65607214	4	5,1,6	0,0,0	1,7,2	0,0,4	232	149	0.03727995911066574	0.130181757497	1.0,1.0,1.0	1.0,1.0,0.243	0.252
541	gene:Solyc01g081520.2	NA	1	-	80715163	80715352	80715163	80715226	80715307	80715352	541	4,2,3	114,70,110	5,2,1	173,150,165	230	149	0.037273215813315	0.130181757497	0.022,0.018,0.017	0.018,0.009,0.004	0.009
3925	gene:Solyc09g065660.2	NA	9	+	63878278	63878476	63878278	63878330	63878415	63878476	3925	3,1,5	1,0,0	4,4,4	0,2,2	234	149	0.037418342492490785	0.130542187342	0.656,1.0,1.0	1.0,0.56,0.56	0.179
2316	gene:Solyc03g115720.2	NA	3	-	65352484	65352724	65352484	65352547	65352662	65352724	2316	1,0,4	78,78,95	4,2,0	82,44,83	264	149	0.037501867667159995	0.130710735005	0.007,0.0,0.023	0.027,0.025,0.0	-0.007
1663	gene:Solyc03g083420.2	NA	3	+	53295652	53295880	53295652	53295715	53295804	53295880	1663	2,3,4	1,0,0	4,0,0	0,0,0	238	149	0.03826682767189049	0.1332518427	0.556,1.0,1.0	1.0,NA,NA	-0.148
278	gene:Solyc06g050870.2	NA	6	-	33717954	33718166	33717954	33718042	33718117	33718166	278	0,7,8	0,0,0	1088,622,957	26,13,19	224	149	0.038388220978647976	0.133549274857	NA,1.0,1.0	0.965,0.97,0.971	0.031
3339	gene:Solyc02g067660.2	NA	2	-	37797975	37798205	37797975	37798020	37798167	37798205	3339	214,111,110	0,1,0	74,53,70	1,0,2	296	149	0.03850786458350505	0.133840068665	1.0,0.982,1.0	0.974,1.0,0.946	0.021
3321	gene:Solyc12g008360.1	NA	12	-	1796219	1796450	1796219	1796308	1796396	1796450	3321	11,4,10	1,1,2	19,11,12	3,11,1	237	149	0.03922888440854991	0.136218539686	0.874,0.715,0.759	0.799,0.386,0.883	0.093
3093	gene:Solyc10g012080.2	NA	10	-	4411329	4411529	4411329	4411411	4411499	4411529	3093	3,3,8	90,91,165	5,0,5	171,116,149	237	149	0.03945063625357031	0.136860525022	0.021,0.02,0.03	0.018,0.0,0.021	0.011
130	gene:Solyc11g068990.1	NA	11	+	53566894	53567141	53566894	53566995	53567074	53567141	130	20,9,1	5,0,0	4,3,3	0,0,0	228	149	0.03957794886751058	0.137173992714	0.723,1.0,1.0	1.0,1.0,1.0	-0.092
1704	gene:Solyc05g052640.2	NA	5	-	62852347	62852572	62852347	62852429	62852503	62852572	1704	13,5,5	255,200,312	0,0,1	88,53,115	223	149	0.03977761024976805	0.137737396686	0.033,0.016,0.011	0.0,0.0,0.006	0.018
3884	gene:Solyc02g071880.2	NA	2	-	41253428	41253627	41253428	41253474	41253582	41253627	3884	10,7,5	3,0,1	12,6,5	0,0,0	257	149	0.04012390086112686	0.138807008384	0.659,1.0,0.744	1.0,1.0,1.0	-0.199
443	gene:Solyc01g098500.2	NA	1	+	89009854	89010063	89009854	89009892	89010003	89010063	443	15,3,9	51,51,49	5,7,12	50,37,74	260	149	0.04130323647112696	0.142753830336	0.144,0.033,0.095	0.054,0.098,0.085	0.012
1834	gene:Solyc01g112290.2	NA	1	+	98363630	98363874	98363630	98363706	98363810	98363874	1834	8,7,7	226,171,332	3,2,8	181,86,182	253	149	0.04282143073592507	0.147863396178	0.02,0.024,0.012	0.01,0.014,0.025	0.002
1314	gene:Solyc06g065710.2	NA	6	-	41141835	41142013	41141835	41141890	41141945	41142013	1314	19,11,24	2,2,0	11,31,19	0,2,0	204	149	0.042929886063283185	0.148100127386	0.874,0.801,1.0	1.0,0.919,1.0	-0.081
1526	gene:Solyc02g093000.2	NA	2	-	53959734	53959977	53959734	53959792	53959930	53959977	1526	0,4,0	55,20,36	5,1,2	48,50,58	287	149	0.04371406377156144	0.150665371142	0.0,0.094,0.0	0.051,0.01,0.018	0.005
2302	gene:Solyc02g083460.2	NA	2	+	46861489	46861728	46861489	46861592	46861677	46861728	2302	48,44,22	3,0,3	35,18,34	8,0,2	234	149	0.04414134041890051	0.151996897621	0.911,1.0,0.824	0.736,1.0,0.915	0.028
476	gene:Solyc12g035710.1	NA	12	-	54364242	54364477	54364242	54364316	54364394	54364477	476	0,11,4	10,5,8	8,0,2	8,2,1	227	149	0.04421813196285436	0.152120209311	0.0,0.591,0.247	0.396,0.0,0.568	-0.042
612	gene:Solyc06g071990.2	NA	6	+	44353223	44353422	44353223	44353267	44353350	44353422	612	1,2,1	20,11,12	6,5,2	27,24,14	232	149	0.0444498849402347	0.152775900832	0.031,0.105,0.051	0.125,0.118,0.084	-0.047
2952	gene:Solyc09g010180.2	SPY	9	+	3571614	3571862	3571614	3571638	3571734	3571862	2952	35,11,34	4,0,0	23,12,18	2,4,1	245	149	0.04452091739980077	0.152878487871	0.842,1.0,1.0	0.875,0.646,0.916	0.135
1100	gene:Solyc01g100170.2	NA	1	+	90239748	90239966	90239748	90239805	90239885	90239966	1100	5,2,2	0,1,0	0,2,0	0,0,0	229	149	0.044822560860480164	0.153772038738	1.0,0.565,1.0	NA,1.0,NA	-0.145
813	gene:Solyc09g074900.2	NA	9	-	66703254	66703453	66703254	66703321	66703418	66703453	813	14,2,0	0,0,2	0,4,4	0,0,0	246	149	0.04508410161986908	0.154526486808	1.0,1.0,0.0	NA,1.0,1.0	-0.333
2559	gene:Solyc02g092200.2	NA	2	+	53361545	53361785	53361545	53361629	53361709	53361785	2559	4,2,1	22,13,22	0,2,6	24,20,24	229	149	0.04580083835891421	0.156838295192	0.106,0.091,0.029	0.0,0.061,0.14	0.008
2794	gene:Solyc07g064700.2	NA	7	-	66737935	66738148	66737935	66738018	66738102	66738148	2794	5,2,0	55,40,56	2,1,5	45,36,32	233	149	0.04588602107575548	0.156985170722	0.055,0.031,0.0	0.028,0.017,0.091	-0.017
2060	gene:Solyc05g009220.2	NA	5	+	3364769	3365016	3364769	3364825	3364917	3365016	2060	10,5,15	4,1,4	9,6,7	2,0,2	241	149	0.046645999232747266	0.159291581557	0.607,0.756,0.699	0.736,1.0,0.684	-0.119
675	gene:Solyc02g043810.2	NA	2	-	1677937	1678179	1677937	1677988	1678097	1678179	675	3,2,0	17,10,18	0,1,0	18,11,16	258	149	0.04663512844214204	0.159291581557	0.092,0.104,0.0	0.0,0.05,0.0	0.049
1238	gene:Solyc11g018670.1	NA	11	-	8894848	8895036	8894848	8894893	8894984	8895036	1238	0,5,0	4,4,8	0,0,0	3,7,5	240	149	0.04674397584324877	0.159479446995	0.0,0.437,0.0	0.0,0.0,0.0	0.146
459	gene:Solyc02g071870.2	NA	2	-	41228647	41228892	41228647	41228719	41228823	41228892	459	1,7,2	53,60,60	0,1,0	25,22,27	253	149	0.04763632722135381	0.162374698481	0.011,0.064,0.019	0.0,0.026,0.0	0.023
3107	gene:Solyc03g116030.2	NA	3	+	65556679	65556920	65556679	65556763	65556859	65556920	3107	15,17,11	1,0,9	18,16,16	0,6,0	245	149	0.0477135443788032	0.162488694251	0.901,1.0,0.426	1.0,0.619,1.0	-0.097
3443	gene:Solyc01g094880.2	NA	1	+	86289150	86289349	86289150	86289230	86289307	86289349	3443	8,6,7	2,2,0	1,8,11	0,0,0	226	149	0.04778777531674203	0.162592320784	0.725,0.664,1.0	1.0,1.0,1.0	-0.204
1781	gene:Solyc07g041750.2	NA	7	-	54091845	54092074	54091845	54091921	54092008	54092074	1781	2,3,3	66,57,91	11,8,8	191,121,107	236	149	0.047861866306761564	0.162695281805	0.019,0.032,0.02	0.035,0.04,0.045	-0.016
1733	gene:Solyc06g043150.2	NA	6	+	29687273	29687499	29687273	29687362	29687436	29687499	1733	0,3,2	20,16,39	6,1,11	68,34,74	223	149	0.04793562574147483	0.16279692841	0.0,0.111,0.033	0.056,0.019,0.09	-0.007
2292	gene:Solyc06g060260.2	NA	6	+	38230115	38230299	38230115	38230134	38230212	38230299	2292	9,8,4	181,175,227	3,6,11	338,147,264	227	149	0.048085622528686	0.163157066569	0.032,0.029,0.011	0.006,0.026,0.027	0.004
992	gene:Solyc01g111840.2	NA	1	+	98010503	98010752	98010503	98010545	98010686	98010752	992	29,25,15	2,0,3	4,9,9	0,0,0	290	149	0.04817708856601962	0.163318130372	0.882,1.0,0.72	1.0,1.0,1.0	-0.133
3602	gene:Solyc03g121820.2	NA	3	+	69863320	69863550	69863320	69863384	69863494	69863550	3602	18,14,26	500,475,529	11,8,10	457,284,353	259	149	0.048605751987833505	0.164620941039	0.02,0.017,0.027	0.014,0.016,0.016	0.006
3804	gene:Solyc01g087290.2	NA	1	-	82222188	82222426	82222188	82222268	82222363	82222426	3804	8,3,1	0,1,1	0,1,1	0,0,0	244	149	0.048772520828342505	0.165035184426	1.0,0.647,0.379	NA,1.0,1.0	-0.325
2999	gene:Solyc08g065430.2	NA	8	-	53439379	53439627	53439379	53439436	53439522	53439627	2999	3,5,1	104,81,87	1,0,7	154,101,135	235	149	0.04893747863855767	0.165442550734	0.018,0.038,0.007	0.004,0.0,0.032	0.009
3883	gene:Solyc02g071880.2	NA	2	-	41253428	41253627	41253428	41253500	41253582	41253627	3883	0,1,1	83,25,36	0,4,2	33,11,17	231	149	0.04906674949833364	0.165728638888	0.0,0.025,0.018	0.0,0.19,0.071	-0.073
610	gene:Solyc06g071990.2	NA	6	+	44353209	44353422	44353209	44353255	44353350	44353422	610	1,2,1	0,0,0	6,5,2	0,0,4	244	149	0.049459870274836136	0.166904580418	1.0,1.0,1.0	1.0,1.0,0.234	0.255
3001	gene:Solyc08g065430.2	NA	8	-	53439190	53439432	53439190	53439246	53439379	53439432	3001	15,7,17	82,71,75	11,10,13	134,92,105	282	149	0.049677072392865784	0.167485279493	0.088,0.05,0.107	0.042,0.054,0.061	0.029
552	gene:Solyc06g065680.2	NA	6	+	41106795	41106989	41106795	41106868	41106955	41106989	552	0,1,0	42,31,8	3,1,1	16,42,18	236	149	0.04981378206251547	0.167793792211	0.0,0.02,0.0	0.106,0.015,0.034	-0.045
2482	gene:Solyc07g032220.2	NA	7	+	36210823	36211025	36210823	36210863	36210938	36211025	2482	42,32,22	84,56,89	7,9,6	32,29,22	224	149	0.05025989059859767	0.169142986312	0.25,0.275,0.141	0.127,0.171,0.154	0.071
1744	gene:Solyc04g072230.2	NA	4	-	59224377	59224620	59224377	59224419	59224534	59224620	1744	1,5,0	26,5,10	0,0,0	4,8,3	264	149	0.050453998188989865	0.169642428693	0.021,0.361,0.0	0.0,0.0,0.0	0.127
1201	gene:Solyc08g067040.2	NA	8	+	55950028	55950277	55950028	55950113	55950194	55950277	1201	6,11,7	99,72,147	8,6,6	128,70,95	230	149	0.050601515051442496	0.169984455992	0.038,0.09,0.03	0.039,0.053,0.039	0.009
1008	gene:Solyc03g005080.2	NA	3	-	58783	59031	58783	58820	58965	59031	1008	4,8,12	235,158,265	5,0,3	93,66,86	294	149	0.05072644948306811	0.170250072768	0.009,0.025,0.022	0.027,0.0,0.017	0.004
2595	gene:Solyc08g007400.2	NA	8	+	1972944	1973181	1972944	1972997	1973095	1973181	2595	126,88,68	1,0,4	13,7,15	0,3,2	247	149	0.05138949715245656	0.17231792229	0.987,1.0,0.911	1.0,0.585,0.819	0.165
3428	gene:Solyc07g066320.2	NA	7	-	67789049	67789233	67789049	67789105	67789178	67789233	3428	4,4,8	90,73,90	0,4,1	51,60,43	222	149	0.051435414304087684	0.17231792229	0.029,0.035,0.056	0.0,0.043,0.015	0.021
2813	gene:Solyc05g053590.2	NA	5	-	63662608	63662825	63662608	63662662	63662750	63662825	2813	1,3,3	77,56,84	3,0,0	47,36,47	237	149	0.051518114157916135	0.172439350545	0.008,0.033,0.022	0.039,0.0,0.0	0.008
319	gene:Solyc07g042750.2	NA	7	+	56265489	56265710	56265489	56265537	56265625	56265710	319	18,8,10	29,17,21	5,2,16	17,23,37	237	149	0.051940996907243984	0.173698180648	0.281,0.228,0.23	0.156,0.052,0.214	0.106
1597	gene:Solyc08g067620.2	NA	8	+	56634434	56634651	56634434	56634499	56634597	56634651	1597	6,15,9	295,177,370	0,0,1	25,14,23	247	149	0.052025712621577944	0.173824883214	0.012,0.049,0.014	0.0,0.0,0.026	0.016
1210	gene:Solyc08g069060.2	NA	8	+	58145293	58145540	58145293	58145385	58145493	58145540	1210	5,0,3	96,51,65	0,2,0	77,40,61	257	149	0.052908109055860755	0.176614119438	0.029,0.0,0.026	0.0,0.028,0.0	0.009
3464	gene:Solyc03g115410.2	NA	3	+	65136430	65136674	65136430	65136485	65136588	65136674	3464	0,0,1	83,24,51	0,3,5	42,22,36	252	149	0.053460701842391614	0.178298405426	0.0,0.0,0.011	0.0,0.075,0.076	-0.047
2907	gene:Solyc06g073950.2	NA	6	+	45704985	45705178	45704985	45705014	45705139	45705178	2907	3,0,2	1,0,0	4,0,0	0,0,0	274	149	0.05364092655932975	0.178693130182	0.62,NA,1.0	1.0,NA,NA	-0.19
3389	gene:Solyc07g052600.2	NA	7	-	61070762	61070987	61070762	61070855	61070930	61070987	3389	7,8,15	315,242,335	1,5,3	150,124,143	224	149	0.05367533409298251	0.178693130182	0.015,0.022,0.029	0.004,0.026,0.014	0.007
1242	gene:Solyc09g075070.2	NA	9	-	66886361	66886572	66886361	66886430	66886545	66886572	1242	208,150,187	0,0,10	98,68,97	0,0,0	264	149	0.053966091589043794	0.179441492199	1.0,1.0,0.913	1.0,1.0,1.0	-0.029
430	gene:Solyc12g088720.1	NA	12	+	63979359	63979608	63979359	63979437	63979522	63979608	430	19,10,22	1227,870,1138	27,21,17	1321,998,1287	234	149	0.05399680678497849	0.179441492199	0.01,0.007,0.012	0.013,0.013,0.008	-0.002
1091	gene:Solyc08g080900.2	NA	8	-	64069464	64069677	64069464	64069525	64069617	64069677	1091	13,9,16	253,171,174	3,9,3	97,94,133	241	149	0.054411995821659925	0.180659506699	0.031,0.032,0.054	0.019,0.056,0.014	0.009
609	gene:Solyc01g058530.2	NA	1	-	66807334	66807530	66807334	66807378	66807465	66807530	609	3,1,0	0,0,0	0,2,0	2,0,2	236	149	0.05467476508648525	0.181369730117	1.0,1.0,NA	0.0,1.0,0.0	0.667
2654	gene:Solyc04g056600.2	NA	4	-	54576088	54576288	54576088	54576172	54576263	54576288	2654	4,2,1	131,66,86	3,1,0	53,36,42	240	149	0.054784899047161086	0.181572808271	0.019,0.018,0.007	0.034,0.017,0.0	-0.002
1097	gene:Solyc09g098230.2	NA	9	-	72080217	72080414	72080217	72080266	72080353	72080414	1097	2,2,1	1,0,0	0,0,2	0,2,0	236	149	0.05492791132279545	0.181884395031	0.558,1.0,1.0	NA,0.0,1.0	0.353
2806	gene:Solyc08g015650.2	NA	8	+	5198921	5199159	5198921	5198968	5199059	5199159	2806	6,4,11	159,107,158	10,7,6	167,96,109	240	149	0.055968522836791205	0.185165023859	0.023,0.023,0.041	0.036,0.043,0.033	-0.008
2163	gene:Solyc08g067430.2	NA	8	+	56478268	56478513	56478268	56478356	56478450	56478513	2163	49,41,23	87,65,83	10,19,14	48,20,54	243	149	0.056303930269009	0.186108806018	0.257,0.279,0.145	0.113,0.368,0.137	0.021
2352	gene:Solyc09g020130.2	NA	9	+	18614084	18614237	18614084	18614090	18614189	18614237	2352	6,4,2	0,4,0	11,2,8	0,0,0	248	149	0.056527601445161314	0.186681900858	1.0,0.375,1.0	1.0,1.0,1.0	-0.208
1122	gene:Solyc08g005780.2	NA	8	-	604997	605230	604997	605023	605189	605230	1122	15,0,13	2,0,1	5,1,7	0,0,0	315	149	0.05661466409645619	0.186803229445	0.78,NA,0.86	1.0,1.0,1.0	-0.18
688	gene:Solyc04g081690.1	NA	4	-	65620541	65620763	65620541	65620585	65620675	65620763	688	17,2,3	10,15,13	3,0,4	8,12,4	239	149	0.056849295771888256	0.187410822296	0.515,0.077,0.126	0.189,0.0,0.384	0.048
1817	gene:Solyc11g066480.1	NA	11	-	52220591	52220804	52220591	52220668	52220753	52220804	1817	2,0,2	0,0,0	0,2,2	2,0,0	234	149	0.05702065826817156	0.187808947197	1.0,NA,1.0	0.0,1.0,1.0	0.333
2290	gene:Solyc06g060260.2	NA	6	+	38227177	38227415	38227177	38227249	38227327	38227415	2290	8,2,0	163,112,157	9,4,8	174,183,183	227	149	0.057299703925420525	0.18822699201	0.031,0.012,0.0	0.033,0.014,0.028	-0.011
2515	gene:Solyc02g093480.2	NA	2	-	54336253	54336421	54336253	54336289	54336365	54336421	2515	4,1,4	91,123,166	8,0,8	357,306,328	225	149	0.057296921885983156	0.18822699201	0.028,0.005,0.016	0.015,0.0,0.016	0.006
3548	gene:Solyc02g092010.2	NA	2	-	53226914	53227102	53226914	53226967	53227050	53227102	3548	5,4,7	2,2,0	3,10,2	0,0,0	232	149	0.057248527475662954	0.18822699201	0.616,0.562,1.0	1.0,1.0,1.0	-0.274
3287	gene:Solyc09g014300.2	NA	9	-	5792688	5792908	5792688	5792762	5792852	5792908	3287	9,12,16	444,257,466	2,0,2	61,47,51	239	149	0.057589144702884176	0.189010526204	0.012,0.028,0.021	0.02,0.0,0.024	0.006
3801	gene:Solyc09g075530.2	NA	9	+	67232779	67232990	67232779	67232832	67232909	67232990	3801	4,5,4	41,48,70	0,3,3	51,47,48	226	149	0.057940862653702886	0.189996892377	0.06,0.064,0.036	0.0,0.04,0.04	0.027
1047	gene:Solyc02g071510.2	NA	2	-	40914325	40914566	40914325	40914424	40914506	40914566	1047	15,9,10	255,179,243	11,3,9	96,71,99	231	149	0.058606382775647656	0.192009614178	0.037,0.031,0.026	0.069,0.027,0.055	-0.019
14	gene:Solyc01g090200.2	NA	1	+	83829128	83829322	83829128	83829146	83829251	83829322	14	1,1,2	4,0,0	0,0,0	2,0,2	254	149	0.05883705401200554	0.192595365514	0.128,1.0,1.0	0.0,NA,0.0	0.709
3718	gene:Solyc03g120430.2	NA	3	-	68823556	68823775	68823556	68823619	68823696	68823775	3718	4,4,0	49,28,48	1,1,0	39,16,44	226	149	0.058892509646598715	0.192607044765	0.051,0.086,0.0	0.017,0.04,0.0	0.027
213	gene:Solyc01g068210.2	NA	1	+	77310888	77311103	77310888	77310952	77311028	77311103	213	3,1,7	3,2,7	2,1,0	0,3,1	225	149	0.05908220159078781	0.192727833209	0.398,0.249,0.398	1.0,0.181,0.0	-0.045
247	gene:Solyc08g043170.2	NA	8	+	22893921	22894159	22893921	22894004	22894138	22894159	247	16,18,8	321,245,369	22,11,8	481,367,429	283	149	0.059054716156328076	0.192727833209	0.026,0.037,0.011	0.024,0.016,0.01	0.008
3002	gene:Solyc10g049280.1	NA	10	-	44854396	44854640	44854396	44854488	44854569	44854640	3002	3,5,4	4,0,0	6,3,3	0,0,0	230	149	0.05908520317675277	0.192727833209	0.327,1.0,1.0	1.0,1.0,1.0	-0.224
2651	gene:Solyc06g051060.2	NA	6	+	34168045	34168278	34168045	34168148	34168241	34168278	2651	9,0,2	46,46,43	2,2,0	32,27,38	242	149	0.059229407294638894	0.192863213242	0.108,0.0,0.028	0.037,0.044,0.0	0.018
566	gene:Solyc10g078920.1	NA	10	+	60571241	60571428	60571241	60571306	60571410	60571428	566	51,23,34	96,118,128	10,4,16	53,37,50	253	149	0.05923062044616122	0.192863213242	0.238,0.103,0.135	0.1,0.06,0.159	0.052
953	gene:Solyc06g065640.2	NA	6	+	41039593	41039813	41039593	41039672	41039767	41039813	953	8,11,17	145,95,165	10,3,10	175,114,134	244	149	0.059851455366750614	0.194713937179	0.033,0.066,0.059	0.034,0.016,0.044	0.021
445	gene:Solyc01g098500.2	NA	1	+	89009395	89009608	89009395	89009472	89009545	89009608	445	41,15,30	69,71,46	21,16,9	56,52,41	222	149	0.05992284240861977	0.194775473749	0.285,0.124,0.304	0.201,0.171,0.128	0.071
1675	gene:Solyc07g064640.2	NA	7	-	66701737	66701890	66701737	66701789	66701872	66701890	1675	6,2,4	0,0,0	0,0,2	0,2,0	232	149	0.06004391846625504	0.194998272394	1.0,1.0,1.0	NA,0.0,1.0	0.5
735	gene:Solyc11g069520.1	NA	11	-	54132794	54133022	54132794	54132863	54132977	54133022	735	6,3,6	120,116,121	1,2,0	120,118,109	263	149	0.06026577807689564	0.195547699494	0.028,0.014,0.027	0.005,0.01,0.0	0.018
3732	gene:Solyc02g084490.1	NA	2	+	47583971	47584178	47583971	47583977	47584082	47584178	3732	94,58,77	488,295,382	49,23,32	205,152,212	254	149	0.06034956929225401	0.195648560011	0.102,0.103,0.106	0.123,0.082,0.081	0.008
3054	gene:Solyc05g006170.2	NA	5	-	851485	851732	851485	851581	851658	851732	3054	4,2,4	75,59,69	3,1,1	81,63,64	226	149	0.06090536489384743	0.197278110372	0.034,0.022,0.037	0.024,0.01,0.01	0.016
2928	gene:Solyc05g006760.2	NA	5	+	1385244	1385492	1385244	1385334	1385469	1385492	2928	7,6,0	113,60,83	0,1,1	55,23,45	284	149	0.061443753345469046	0.198848485108	0.031,0.05,0.0	0.0,0.022,0.012	0.016
3283	gene:Solyc06g009380.2	NA	6	-	3296683	3296910	3296683	3296728	3296818	3296910	3283	15,9,28	126,86,120	11,5,11	70,83,118	239	149	0.06153598566349179	0.198973500682	0.069,0.061,0.127	0.089,0.036,0.055	0.026
2141	gene:Solyc06g071050.2	NA	6	-	43654263	43654511	43654263	43654331	43654414	43654511	2141	75,76,81	4,0,2	50,42,35	4,0,0	232	149	0.06176124134340042	0.199528048622	0.923,1.0,0.963	0.889,1.0,1.0	-0.001
286	gene:Solyc07g066670.2	NA	7	-	68042369	68042559	68042369	68042413	68042483	68042559	286	42,31,60	89,47,36	7,2,7	3,11,16	219	149	0.061908254943751156	0.199829080305	0.243,0.31,0.531	0.614,0.11,0.229	0.044
3204	gene:Solyc09g055760.2	NA	9	-	44421286	44421515	44421286	44421391	44421468	44421515	3204	8,5,2	184,109,96	2,2,1	97,87,108	226	149	0.062427974997107796	0.201331575316	0.028,0.029,0.014	0.013,0.015,0.006	0.012
531	gene:Solyc11g012790.1	NA	11	-	5558659	5558907	5558659	5558740	5558853	5558907	531	6,6,5	99,61,73	2,2,5	100,57,89	262	149	0.06268747890092514	0.20199298757	0.033,0.053,0.037	0.011,0.02,0.031	0.02
2800	gene:Solyc03g111350.2	NA	3	-	61953463	61953635	61953463	61953505	61953576	61953635	2800	2,1,2	29,13,9	2,0,3	8,10,5	220	149	0.06282312393395707	0.202079234006	0.045,0.05,0.131	0.145,0.0,0.289	-0.069
2843	gene:Solyc07g040980.2	NA	7	+	51443069	51443290	51443069	51443156	51443239	51443290	2843	3,0,11	92,70,91	3,6,8	75,37,52	232	149	0.06279134996874036	0.202079234006	0.021,0.0,0.072	0.025,0.094,0.09	-0.039
584	gene:Solyc07g020960.2	NA	7	+	15043731	15043920	15043731	15043773	15043883	15043920	584	13,4,3	175,107,103	1,5,2	56,90,57	259	149	0.06377160962665489	0.204952567043	0.041,0.021,0.016	0.01,0.031,0.02	0.006
2125	gene:Solyc02g066910.2	NA	2	+	37177232	37177444	37177232	37177274	37177349	37177444	2125	4,1,3	62,51,86	1,4,2	99,48,62	224	149	0.06387474001068211	0.205106431591	0.041,0.013,0.023	0.007,0.053,0.021	-0.001
411	gene:Solyc03g007900.2	NA	3	+	2418418	2418623	2418418	2418454	2418537	2418623	411	4,0,2	97,62,122	4,2,1	104,67,82	232	149	0.06446905271740377	0.206835889099	0.026,0.0,0.01	0.024,0.019,0.008	-0.005
1767	gene:Solyc01g060240.2	NA	1	+	69832959	69833177	69832959	69833022	69833099	69833177	1767	28,21,16	256,171,203	10,11,7	123,72,109	226	149	0.06601594374424179	0.211615874938	0.067,0.075,0.049	0.051,0.092,0.041	0.002
2167	gene:Solyc08g067430.2	NA	8	+	56478129	56478349	56478129	56478184	56478273	56478349	2167	11,12,13	3,4,10	2,2,3	0,4,4	238	149	0.06727504774028431	0.215465899234	0.697,0.653,0.449	1.0,0.238,0.32	0.08
3036	gene:Solyc10g006390.2	NA	10	-	1004232	1004478	1004232	1004275	1004363	1004478	3036	9,6,6	126,111,203	4,1,9	133,124,105	237	149	0.06734169352140383	0.215493419268	0.043,0.033,0.018	0.019,0.005,0.051	0.006
73	gene:Solyc01g080280.2	NA	1	+	79532672	79532836	79532672	79532707	79532798	79532836	73	10,13,8	188,233,206	15,17,20	627,489,589	240	149	0.06756457373627602	0.216020411463	0.032,0.033,0.024	0.015,0.021,0.021	0.011
1685	gene:Solyc11g069310.1	NA	11	+	53923684	53923903	53923684	53923688	53923774	53923903	1685	24,27,21	133,83,124	15,10,15	93,67,116	235	149	0.0676520665342423	0.21611400256	0.103,0.171,0.097	0.093,0.086,0.076	0.039
1669	gene:Solyc07g065040.2	NA	7	+	66970684	66970881	66970684	66970771	66970852	66970881	1669	0,0,3	0,0,1	4,1,3	0,0,0	230	149	0.06828443875095275	0.217946549135	NA,NA,0.66	1.0,1.0,1.0	-0.34
1631	gene:Solyc01g098520.2	NA	1	-	89018195	89018374	89018195	89018260	89018329	89018374	1631	15,8,11	10,16,15	17,2,10	12,2,6	218	149	0.06860067435966329	0.218580002767	0.506,0.255,0.334	0.492,0.406,0.533	-0.112
829	gene:Solyc04g081880.2	NA	4	-	65743809	65744001	65743809	65743865	65743967	65744001	829	156,150,119	3,0,13	30,31,49	2,0,1	251	149	0.06857033242698336	0.218580002767	0.969,1.0,0.845	0.899,1.0,0.967	-0.017
3646	gene:Solyc04g009580.2	NA	4	+	2977130	2977356	2977130	2977212	2977305	2977356	3646	5,0,4	45,27,37	2,1,3	58,36,46	242	149	0.06964895706043678	0.221729784398	0.064,0.0,0.062	0.021,0.017,0.039	0.016
2015	gene:Solyc02g085810.2	NA	2	+	48600362	48600603	48600362	48600440	48600546	48600603	2015	9,0,6	100,31,109	4,5,2	102,36,29	255	149	0.06974735757456277	0.221852777478	0.05,0.0,0.031	0.022,0.075,0.039	-0.018
1397	gene:Solyc01g106040.2	NA	1	+	94019108	94019342	94019108	94019191	94019276	94019342	1397	3,0,0	1,0,0	2,0,0	0,0,0	234	149	0.07004938449986445	0.222622701424	0.656,NA,NA	1.0,NA,NA	-0.344
3477	gene:Solyc06g008880.2	NA	6	+	2827475	2827707	2827475	2827535	2827629	2827707	3477	3,0,0	1,0,3	1,1,0	0,0,0	243	149	0.0701204882543763	0.222658043114	0.648,NA,0.0	1.0,1.0,NA	-0.676
1854	gene:Solyc05g007260.2	NA	5	-	1927046	1927266	1927046	1927108	1927244	1927266	1854	40,22,41	4,3,1	13,15,13	3,0,0	285	149	0.07089486602015421	0.224924566382	0.839,0.793,0.955	0.694,1.0,1.0	-0.036
2688	gene:Solyc10g074490.1	NA	10	-	58043723	58043945	58043723	58043814	58043901	58043945	2688	2,1,2	21,11,19	2,0,0	6,3,3	236	149	0.07127368826982446	0.225933331219	0.057,0.054,0.062	0.174,0.0,0.0	-0.0
351	gene:Solyc08g079760.2	NA	8	+	63251333	63251502	63251333	63251368	63251439	63251502	351	0,1,0	11,14,8	0,2,4	16,23,30	220	149	0.07203494153780907	0.22815162371	0.0,0.046,0.0	0.0,0.056,0.083	-0.031
1571	gene:Solyc02g062360.2	NA	2	+	33979117	33979336	33979117	33979183	33979276	33979336	1571	4,2,3	1,1,2	1,2,1	3,0,1	242	149	0.07246659268000662	0.229180224493	0.711,0.552,0.48	0.17,1.0,0.381	0.064
2557	gene:Solyc03g118640.2	NA	3	+	67515952	67516179	67515952	67515961	67516037	67516179	2557	9,5,6	357,264,230	9,8,4	164,160,165	225	149	0.07248318522486774	0.229180224493	0.016,0.012,0.017	0.035,0.032,0.016	-0.013
2135	gene:Solyc03g121980.2	NA	3	-	69992438	69992626	69992438	69992495	69992594	69992626	2135	10,10,7	228,189,173	8,5,2	189,132,155	248	149	0.07266859035749776	0.229375686571	0.026,0.031,0.024	0.025,0.022,0.008	0.009
3032	gene:Solyc08g008130.2	NA	8	-	2600872	2601089	2600872	2600941	2601037	2601089	3032	1,0,1	40,17,43	4,0,1	25,13,15	245	149	0.07262546290082429	0.229375686571	0.015,0.0,0.014	0.089,0.0,0.039	-0.033
2975	gene:Solyc06g073870.2	NA	6	-	45613852	45614029	45613852	45613895	45613995	45614029	2975	12,5,17	363,244,295	4,9,10	356,289,328	249	149	0.07290258019256722	0.229723580369	0.019,0.012,0.033	0.007,0.018,0.018	0.007
3706	gene:Solyc06g060390.2	NA	6	+	38408526	38408757	38408526	38408615	38408683	38408757	3706	2,1,4	47,26,32	1,0,0	11,14,11	217	149	0.07288384564631381	0.229723580369	0.028,0.026,0.079	0.059,0.0,0.0	0.025
2957	gene:Solyc08g061220.2	NA	8	-	48201622	48201794	48201622	48201702	48201782	48201794	2957	2,2,4	71,51,74	1,8,5	63,76,60	229	149	0.07311588618918344	0.230013526439	0.018,0.025,0.034	0.01,0.064,0.051	-0.016
3859	gene:Solyc01g057340.2	NA	1	-	60510899	60511111	60510899	60510931	60511061	60511111	3859	77,38,46	2,2,2	24,22,33	0,0,0	279	149	0.07311852402954222	0.230013526439	0.954,0.91,0.925	1.0,1.0,1.0	-0.07
266	gene:Solyc07g008320.2	NA	7	-	3087702	3087923	3087702	3087777	3087857	3087923	266	6,7,6	7,5,0	9,6,5	2,3,6	229	149	0.0732675488416002	0.230287164522	0.358,0.477,1.0	0.745,0.565,0.352	0.058
764	gene:Solyc08g081410.2	NA	8	+	64479122	64479345	64479122	64479192	64479275	64479345	764	11,6,2	287,161,263	10,2,4	153,87,131	232	149	0.07347865532628421	0.23075530336	0.024,0.023,0.005	0.04,0.015,0.019	-0.007
8	gene:Solyc01g007790.2	NA	1	+	1944240	1944442	1944240	1944300	1944406	1944442	8	5,0,4	88,28,38	2,0,0	19,11,30	255	149	0.07383860048112488	0.231689674544	0.032,0.0,0.058	0.058,0.0,0.0	0.011
418	gene:Solyc10g078720.1	NA	10	-	60448554	60448741	60448554	60448624	60448704	60448741	418	20,18,10	298,334,314	15,4,9	256,244,263	229	149	0.07481247011596248	0.234547203607	0.042,0.034,0.02	0.037,0.011,0.022	0.009
2722	gene:Solyc12g087810.1	NA	12	-	63309911	63310148	63309911	63310011	63310082	63310148	2722	2,6,2	72,59,66	2,1,8	51,28,20	220	149	0.07495264672156925	0.234788375216	0.018,0.064,0.02	0.026,0.024,0.213	-0.054
3891	gene:Solyc11g069160.1	NA	11	+	53765079	53765272	53765079	53765166	53765245	53765272	3891	0,2,3	0,2,1	2,0,1	0,0,0	228	149	0.07547638656652465	0.236229634852	NA,0.395,0.662	1.0,NA,1.0	-0.472
3198	gene:Solyc10g007060.2	NA	10	+	1444230	1444449	1444230	1444263	1444410	1444449	3198	1,9,7	83,55,54	4,4,1	81,48,69	296	149	0.07690678245611739	0.240503771253	0.006,0.076,0.061	0.024,0.04,0.007	0.024
318	gene:Solyc01g103850.2	NA	1	+	92370255	92370483	92370255	92370342	92370419	92370483	318	0,0,0	78,50,53	2,5,3	84,52,70	226	149	0.07700599843561362	0.240611335179	0.0,0.0,0.0	0.015,0.06,0.027	-0.034
3186	gene:Solyc02g086790.2	NA	2	-	49407013	49407259	49407013	49407061	49407182	49407259	3186	1,1,6	0,2,0	8,6,2	2,0,0	270	149	0.07762965182152114	0.242263153834	1.0,0.216,1.0	0.688,1.0,1.0	-0.157
3667	gene:Solyc01g112020.2	NA	1	-	98146121	98146352	98146121	98146199	98146274	98146352	3667	4,2,5	0,0,4	8,2,3	0,0,0	224	149	0.07766518132060278	0.242263153834	1.0,1.0,0.454	1.0,1.0,1.0	-0.182
2862	gene:Solyc12g006030.1	NA	12	-	627935	628144	627935	628024	628099	628144	2862	2,3,6	63,60,67	6,1,1	60,38,66	224	149	0.07819971022558572	0.243725713146	0.021,0.032,0.056	0.062,0.017,0.01	0.007
3845	gene:Solyc03g119710.2	NA	3	+	68252181	68252397	68252181	68252232	68252315	68252397	3845	1,6,1	46,35,43	1,1,1	34,23,52	232	149	0.07852758423500215	0.244344660111	0.014,0.099,0.015	0.019,0.027,0.012	0.023
578	gene:Solyc01g079210.2	NA	1	+	78299320	78299567	78299320	78299377	78299499	78299567	578	7,6,4	59,46,63	16,3,2	52,37,44	271	149	0.07852995137713883	0.244344660111	0.061,0.067,0.034	0.145,0.043,0.024	-0.017
1331	gene:Solyc12g056530.1	NA	12	-	62483131	62483337	62483131	62483201	62483269	62483337	1331	15,4,25	5,0,4	5,2,2	4,2,0	217	149	0.07938701286282204	0.246804515701	0.673,1.0,0.811	0.462,0.407,1.0	0.205
1650	gene:Solyc02g078910.2	NA	2	-	43539894	43540126	43539894	43539978	43540082	43540126	1650	4,9,7	207,167,206	1,0,1	52,34,63	253	149	0.082012956793158	0.254754891729	0.011,0.031,0.02	0.011,0.0,0.009	0.014
1801	gene:Solyc11g044330.1	NA	11	-	32954644	32954819	32954644	32954703	32954797	32954819	1801	1,1,9	48,29,38	0,2,2	21,18,25	243	149	0.08215477357886664	0.254982039736	0.013,0.021,0.127	0.0,0.064,0.047	0.017
2532	gene:Solyc01g028810.2	NA	1	+	41412369	41412602	41412369	41412440	41412530	41412602	2532	41,35,29	984,937,1104	37,20,33	1269,990,1039	239	149	0.08263851712118384	0.256269152509	0.025,0.023,0.016	0.018,0.012,0.019	0.005
3152	gene:Solyc12g019310.1	NA	12	-	9951863	9952054	9951863	9951932	9952034	9952054	3152	3,4,4	105,74,80	0,1,0	82,46,42	251	149	0.0842786977842691	0.261137334036	0.017,0.031,0.029	0.0,0.013,0.0	0.021
2585	gene:Solyc09g020110.2	NA	9	+	18418452	18418677	18418452	18418567	18418663	18418677	2585	36,17,21	0,0,0	24,22,22	0,0,5	245	149	0.08440267531303408	0.26130336177	1.0,1.0,1.0	1.0,1.0,0.728	0.091
2792	gene:Solyc02g062620.2	NA	2	-	34362386	34362622	34362386	34362420	34362495	34362622	2792	3,4,13	406,404,554	12,9,10	572,463,567	224	149	0.08566126385132905	0.264940909083	0.005,0.007,0.015	0.014,0.013,0.012	-0.004
2998	gene:Solyc08g065430.2	NA	8	-	53439190	53439432	53439190	53439246	53439344	53439432	2998	8,7,11	9,3,2	5,7,6	5,2,12	247	149	0.08572037494852584	0.264940909083	0.349,0.585,0.768	0.376,0.679,0.232	0.138
1891	gene:Solyc08g014340.2	NA	8	-	4165622	4165838	4165622	4165707	4165789	4165838	1891	54,43,64	0,4,2	64,53,63	0,0,0	231	149	0.08699194915812962	0.268647350478	1.0,0.874,0.954	1.0,1.0,1.0	-0.057
3132	gene:Solyc11g007720.1	NA	11	-	1957482	1957639	1957482	1957489	1957589	1957639	3132	5,7,7	269,160,257	6,10,10	375,233,244	249	149	0.08726341836327403	0.269261686587	0.011,0.026,0.016	0.009,0.025,0.024	-0.002
1344	gene:Solyc09g074230.2	NA	9	-	66004412	66004610	66004412	66004466	66004557	66004610	1344	27,21,26	711,496,736	22,18,17	502,351,527	240	149	0.08750209063567019	0.269773887408	0.023,0.026,0.021	0.026,0.031,0.02	-0.002
937	gene:Solyc02g064960.2	NA	2	+	36075539	36075761	36075539	36075584	36075664	36075761	937	6,13,1	51,40,51	5,3,0	25,27,30	229	149	0.08764484037008609	0.269989748924	0.071,0.175,0.013	0.115,0.067,0.0	0.026
3875	gene:Solyc02g071880.2	NA	2	-	41250710	41250949	41250710	41250758	41250912	41250949	3875	14,9,15	11,3,4	7,3,7	5,1,8	303	149	0.08772351474994623	0.270008032133	0.385,0.596,0.648	0.408,0.596,0.301	0.108
767	gene:Solyc09g090660.2	NA	9	+	70119006	70119235	70119006	70119050	70119157	70119235	767	2,2,2	213,98,145	6,0,5	143,75,162	256	149	0.0881769724523442	0.270979966082	0.005,0.012,0.008	0.024,0.0,0.018	-0.006
923	gene:Solyc06g031690.2	NA	6	+	20643142	20643336	20643142	20643162	20643257	20643336	923	11,7,12	293,182,363	8,8,6	240,219,226	244	149	0.08818529068618312	0.270979966082	0.022,0.023,0.02	0.02,0.022,0.016	0.002
3545	gene:Solyc06g076970.2	NA	6	-	47834765	47834921	47834765	47834789	47834874	47834921	3545	71,39,61	1306,912,953	76,47,82	1425,1020,1190	234	149	0.08850258346384364	0.27150544613	0.033,0.027,0.039	0.033,0.029,0.042	-0.002
61	gene:Solyc02g081300.2	NA	2	-	45316104	45316326	45316104	45316128	45316241	45316326	61	2,2,1	53,27,56	2,5,1	56,61,116	262	149	0.08848541966116145	0.27150544613	0.021,0.04,0.01	0.02,0.045,0.005	0.0
771	gene:Solyc03g033600.2	NA	3	-	5159437	5159643	5159437	5159504	5159577	5159643	771	7,4,10	360,271,410	12,11,16	548,400,510	222	149	0.08871659920276978	0.27193725536	0.013,0.01,0.016	0.014,0.018,0.021	-0.005
2847	gene:Solyc02g086670.2	NA	2	-	49322291	49322484	49322291	49322348	49322420	49322484	2847	3,6,4	192,137,238	3,0,3	228,124,145	221	149	0.08898609651512453	0.272538275795	0.01,0.029,0.011	0.009,0.0,0.014	0.009
900	gene:Solyc09g098450.2	NA	9	+	72260219	72260616	72260219	72260277	72260473	72260616	900	169,81,117	3,0,4	72,42,80	2,0,0	345	149	0.08934306237385632	0.273405974882	0.961,1.0,0.927	0.94,1.0,1.0	-0.017
39	gene:Solyc03g063600.2	NA	3	+	35188637	35188867	35188637	35188661	35188761	35188867	39	44,20,22	244,155,194	20,15,41	207,144,246	249	149	0.08947400340638637	0.273581137269	0.097,0.072,0.064	0.055,0.059,0.091	0.009
2039	gene:Solyc10g078930.1	NA	10	-	60572248	60572489	60572248	60572342	60572430	60572489	2039	12,6,24	560,388,703	15,15,17	1037,716,998	237	149	0.08975988412908094	0.274229374393	0.013,0.01,0.021	0.009,0.013,0.011	0.004
3709	gene:Solyc04g007600.2	NA	4	+	1286954	1287160	1286954	1286997	1287070	1287160	3709	4,3,5	0,0,4	3,5,8	0,0,0	222	149	0.08998531106914391	0.274692002211	1.0,1.0,0.456	1.0,1.0,1.0	-0.181
935	gene:Solyc02g064960.2	NA	2	+	36074741	36074964	36074741	36074788	36074876	36074964	935	3,0,3	120,64,109	2,4,2	66,50,44	237	149	0.09105868810543429	0.27774022206	0.015,0.0,0.017	0.019,0.048,0.028	-0.021
838	gene:Solyc07g052570.2	NA	7	-	61058471	61058711	61058471	61058553	61058653	61058711	838	7,4,2	12,8,8	0,0,0	0,0,4	249	149	0.09127940962051823	0.278184867415	0.259,0.23,0.13	NA,NA,0.0	0.206
208	gene:Solyc06g063000.2	NA	6	+	39771483	39771722	39771483	39771559	39771642	39771722	208	13,23,36	519,337,541	29,23,20	393,265,408	232	149	0.09273126186180818	0.282146265599	0.016,0.042,0.041	0.045,0.053,0.031	-0.01
308	gene:Solyc01g111780.2	NA	1	+	97959997	97960183	97959997	97960057	97960152	97960183	308	5,1,10	219,163,312	5,9,1	329,183,262	244	149	0.09269184705454807	0.282146265599	0.014,0.004,0.019	0.009,0.029,0.002	-0.001
2562	gene:Solyc01g098560.2	NA	1	+	89048953	89049172	89048953	89049029	89049111	89049172	2562	0,0,1	62,43,45	0,4,2	61,23,33	231	149	0.09447203627540443	0.287207369905	0.0,0.0,0.014	0.0,0.101,0.038	-0.042
1493	gene:Solyc05g025650.2	NA	5	-	35398800	35399035	35398800	35398861	35398979	35399035	1493	7,6,1	66,30,40	4,2,1	48,32,25	267	149	0.09457586014238847	0.287287719189	0.056,0.1,0.014	0.044,0.034,0.022	0.023
849	gene:Solyc04g024710.2	NA	4	-	29415117	29415310	29415117	29415166	29415242	29415310	849	1,6,3	99,50,68	0,0,1	73,52,76	225	149	0.09527506255347651	0.289175005886	0.007,0.074,0.028	0.0,0.0,0.009	0.033
1364	gene:Solyc03g112050.2	NA	3	+	62589665	62589913	62589665	62589730	62589811	62589913	1364	40,34,81	1256,1213,1939	64,35,39	1253,902,1020	230	149	0.09543759696755161	0.289282656656	0.02,0.018,0.026	0.032,0.025,0.024	-0.006
3487	gene:Solyc11g066960.1	NA	11	-	52744717	52744931	52744717	52744792	52744880	52744931	3487	6,0,4	2,2,3	1,3,0	2,0,1	237	149	0.09546639396657494	0.289282656656	0.654,0.0,0.456	0.239,1.0,0.0	-0.043
3704	gene:Solyc02g067860.2	NA	2	+	37962280	37962495	37962280	37962372	37962479	37962495	3704	19,22,39	13,11,8	18,17,4	5,3,1	256	149	0.09676043236417374	0.292964702231	0.46,0.538,0.739	0.677,0.767,0.7	-0.136
2041	gene:Solyc04g015150.2	NA	4	-	5324331	5324552	5324331	5324384	5324470	5324552	2041	4,5,6	100,96,74	0,6,1	94,49,91	235	149	0.09832327436234553	0.297453948193	0.025,0.032,0.049	0.0,0.072,0.007	0.009
3160	gene:Solyc11g013400.1	NA	11	+	6419037	6419283	6419037	6419120	6419230	6419283	3160	10,4,21	199,146,192	10,11,16	171,143,164	259	149	0.09850384261930979	0.297757543813	0.028,0.016,0.059	0.033,0.042,0.053	-0.008
1518	gene:Solyc07g022770.1	NA	7	+	21545056	21545272	21545056	21545121	21545197	21545272	1518	16,11,17	0,0,0	10,6,3	0,0,4	225	149	0.09881727244581792	0.298461932725	1.0,1.0,1.0	1.0,1.0,0.332	0.223
1561	gene:Solyc04g077030.2	NA	4	-	61994901	61995083	61994901	61994947	61995029	61995083	1561	233,170,140	4,4,0	39,26,32	0,4,2	231	149	0.10043749365204337	0.303108923932	0.974,0.965,1.0	1.0,0.807,0.912	0.073
2981	gene:Solyc06g073700.2	NA	6	-	45469358	45469541	45469358	45469433	45469512	45469541	2981	29,16,12	505,366,541	26,12,24	475,272,401	228	149	0.10076536628231648	0.303851372575	0.036,0.028,0.014	0.035,0.028,0.038	-0.008
3188	gene:Solyc02g086790.2	NA	2	-	49400877	49401125	49400877	49400895	49401078	49401125	3188	4,3,3	12,0,0	4,1,2	1,2,1	332	149	0.10086726355920277	0.303911755139	0.13,1.0,1.0	0.642,0.183,0.473	0.277
2031	gene:Solyc02g070550.2	NA	2	+	40295165	40295405	40295165	40295207	40295302	40295405	2031	24,41,24	1375,1194,1164	24,13,16	663,568,636	244	149	0.10158752751959138	0.305833659491	0.011,0.021,0.012	0.022,0.014,0.015	-0.002
1595	gene:Solyc08g067620.2	NA	8	+	56634601	56634816	56634601	56634651	56634725	56634816	1595	16,1,7	287,189,416	0,0,0	42,14,31	223	149	0.10211015574189675	0.307157940125	0.036,0.004,0.011	0.0,0.0,0.0	0.017
3779	gene:Solyc12g099890.1	NA	12	-	66839677	66839854	66839677	66839731	66839819	66839854	3779	2,0,2	50,40,70	4,3,1	74,51,69	237	149	0.10388526822975858	0.312244628072	0.025,0.0,0.018	0.033,0.036,0.009	-0.012
3014	gene:Solyc11g066410.1	NA	11	-	52190933	52191174	52190933	52190981	52191056	52191174	3014	6,3,5	53,32,32	6,1,0	46,30,27	224	149	0.10465508309473905	0.314303938874	0.07,0.059,0.094	0.08,0.022,0.0	0.04
1540	gene:Solyc10g083800.1	NA	10	+	63558205	63558403	63558205	63558265	63558337	63558403	1540	4,1,4	35,11,24	3,4,0	11,11,16	221	149	0.10520289975825083	0.315460551706	0.072,0.058,0.101	0.155,0.197,0.0	-0.04
3423	gene:Solyc07g066660.2	NA	7	+	68030811	68031017	68030811	68030855	68030968	68031017	3423	3,0,2	62,71,79	3,4,4	70,104,81	262	149	0.10521017322509765	0.315460551706	0.027,0.0,0.014	0.024,0.021,0.027	-0.01
1157	gene:Solyc12g098370.1	NA	12	+	65902615	65902836	65902615	65902679	65902763	65902836	1157	2,3,4	82,36,54	0,0,1	118,68,77	233	149	0.10602498789580672	0.317647098522	0.015,0.051,0.045	0.0,0.0,0.008	0.034
1317	gene:Solyc08g075890.2	NA	8	+	59979770	59979937	59979770	59979778	59979868	59979937	1317	147,72,51	5,3,6	28,30,17	2,0,1	239	149	0.10622601347765213	0.317736472223	0.948,0.937,0.841	0.897,1.0,0.914	-0.028
2075	gene:Solyc06g062860.2	NA	6	-	39656709	39656935	39656709	39656741	39656846	39656935	2075	5,8,12	199,138,243	5,4,3	173,114,145	254	149	0.1061943040253403	0.317736472223	0.015,0.033,0.028	0.017,0.02,0.012	0.009
3364	gene:Solyc04g078090.2	NA	4	+	62938406	62938655	62938406	62938498	62938617	62938655	3364	22,13,18	402,396,477	10,2,6	97,122,128	268	149	0.10693065191275476	0.319586618277	0.03,0.018,0.021	0.054,0.009,0.025	-0.006
2325	gene:Solyc04g072160.2	NA	4	-	59181237	59181413	59181237	59181289	59181384	59181413	2325	3,2,7	172,158,236	10,4,10	566,410,470	244	149	0.10714787846323177	0.319972881595	0.011,0.008,0.018	0.011,0.006,0.013	0.002
416	gene:Solyc04g053120.2	NA	4	-	51717589	51717838	51717589	51717645	51717749	51717838	416	1,5,3	43,60,56	0,0,3	101,82,94	253	149	0.10723229113803169	0.319972881595	0.014,0.047,0.031	0.0,0.0,0.018	0.025
3052	gene:Solyc04g082980.1	NA	4	+	66432595	66432820	66432595	66432654	66432769	66432820	3052	4,4,2	56,37,91	2,1,1	66,38,46	264	149	0.10847782886505396	0.323429478512	0.039,0.058,0.012	0.017,0.015,0.012	0.022
3264	gene:Solyc12g098950.1	NA	12	+	66296579	66296805	66296579	66296640	66296716	66296805	3264	4,1,4	0,0,0	1,7,5	0,4,0	225	149	0.10881744636601376	0.324181670073	1.0,1.0,1.0	1.0,0.537,1.0	0.154
3340	gene:Solyc01g109990.2	NA	1	+	96813499	96813737	96813499	96813582	96813659	96813737	3340	7,1,2	80,37,63	1,3,3	57,27,29	226	149	0.10913664991419318	0.324871888117	0.055,0.018,0.021	0.011,0.068,0.064	-0.016
2638	gene:Solyc01g073740.2	NA	1	+	81109999	81110242	81109999	81110100	81110175	81110242	2638	23,9,10	0,0,0	35,20,22	1,4,0	224	149	0.11013254025709208	0.327511051344	1.0,1.0,1.0	0.959,0.769,1.0	0.091
3476	gene:Solyc06g008880.2	NA	6	+	2828635	2828875	2828635	2828727	2828802	2828875	3476	6,5,6	315,245,343	4,5,0	177,103,118	224	149	0.11019970450653022	0.327511051344	0.013,0.013,0.012	0.015,0.031,0.0	-0.003
3021	gene:Solyc04g081510.2	NA	4	+	65464866	65465101	65464866	65464923	65465010	65465101	3021	6,11,11	325,283,405	6,2,8	337,292,265	236	149	0.11094525719861087	0.329463035777	0.012,0.024,0.017	0.011,0.004,0.019	0.006
3139	gene:Solyc12g095760.1	NA	12	-	64893389	64893557	64893389	64893446	64893534	64893557	3139	8,13,4	381,309,221	8,4,3	259,297,231	237	149	0.11155851291358883	0.330754952025	0.013,0.026,0.011	0.019,0.008,0.008	0.005
3746	gene:Solyc10g054080.1	NA	10	-	54565451	54565677	54565451	54565519	54565622	54565677	3746	1,0,2	46,30,47	3,1,1	65,24,51	252	149	0.11154466494708333	0.330754952025	0.013,0.0,0.025	0.027,0.024,0.011	-0.008
2128	gene:Solyc11g033270.1	NA	11	+	26349870	26350109	26349870	26349930	26350018	26350109	2128	10,6,11	3,0,0	7,0,2	0,0,0	237	149	0.11184058695031898	0.331280134434	0.677,1.0,1.0	1.0,NA,1.0	-0.108
2247	gene:Solyc11g013490.1	NA	11	+	6548134	6548308	6548134	6548162	6548251	6548308	2247	3,2,7	176,135,186	6,4,3	183,135,157	238	149	0.11191414024252247	0.331280134434	0.011,0.009,0.023	0.02,0.018,0.012	-0.002
167	gene:Solyc02g080370.2	NA	2	+	44610852	44611079	44610852	44610889	44611015	44611079	167	8,4,7	248,146,164	4,0,3	92,58,59	275	149	0.11299274460664663	0.334206428669	0.017,0.015,0.023	0.023,0.0,0.027	0.002
192	gene:Solyc08g076890.2	NA	8	+	60822304	60822487	60822304	60822382	60822457	60822487	192	965,1496,1719	0,16,0	2416,1885,1383	51,0,0	224	149	0.11471428829997393	0.339028215103	1.0,0.984,1.0	0.969,1.0,1.0	0.005
3438	gene:Solyc12g056860.1	NA	12	-	62921625	62921841	62921625	62921700	62921783	62921841	3438	48,13,28	0,0,0	7,8,5	0,0,4	232	149	0.11508758454942031	0.339347419972	1.0,1.0,1.0	1.0,1.0,0.445	0.185
3822	gene:Solyc06g082150.2	NA	6	+	48058874	48059105	48058874	48058966	48059048	48059105	3822	5,13,7	132,104,42	2,2,1	27,20,29	231	149	0.11509320880104176	0.339347419972	0.024,0.075,0.097	0.046,0.061,0.022	0.022
422	gene:Solyc10g085550.1	NA	10	+	64675536	64675764	64675536	64675608	64675712	64675764	422	5,2,2	86,86,133	14,3,4	323,226,388	253	149	0.11509655219429572	0.339347419972	0.033,0.014,0.009	0.025,0.008,0.006	0.006
1977	gene:Solyc02g071800.2	NA	2	+	41151377	41151604	41151377	41151449	41151557	41151604	1977	29,13,23	5,10,9	18,11,6	9,6,4	257	149	0.1152591660210622	0.339557162119	0.771,0.43,0.597	0.537,0.515,0.465	0.094
1371	gene:Solyc08g083280.2	NA	8	+	65785266	65785469	65785266	65785289	65785369	65785469	1371	10,12,14	302,254,332	15,20,16	523,424,479	229	149	0.11560959633952049	0.340033738436	0.021,0.03,0.027	0.018,0.03,0.021	0.003
162	gene:Solyc04g006970.2	NA	4	-	672978	673184	672978	673057	673138	673184	162	1,3,1	8,17,14	4,1,0	152,65,85	230	149	0.11569574667161922	0.340033738436	0.075,0.103,0.044	0.017,0.01,0.0	0.065
1959	gene:Solyc02g081080.2	NA	2	+	45155449	45155690	45155449	45155543	45155628	45155690	1959	4,3,0	62,66,63	1,7,2	48,31,43	234	149	0.11568165036975117	0.340033738436	0.039,0.028,0.0	0.013,0.126,0.029	-0.034
1223	gene:Solyc04g077920.2	NA	4	+	62781857	62782050	62781857	62781924	62781999	62782050	1223	13,12,12	221,154,171	6,6,10	84,61,86	224	149	0.11589939797874256	0.340154176689	0.038,0.049,0.045	0.045,0.061,0.072	-0.015
3177	gene:Solyc07g018340.2	NA	7	+	10347621	10347833	10347621	10347675	10347787	10347833	3177	2,1,4	39,33,35	2,0,0	16,8,36	261	149	0.11591999825209182	0.340154176689	0.028,0.017,0.061	0.067,0.0,0.0	0.013
2748	gene:Solyc06g068860.2	NA	6	+	42689748	42689967	42689748	42689821	42689907	42689967	2748	7,5,9	182,151,289	12,4,2	192,116,149	235	149	0.11606586591288395	0.340313186626	0.024,0.021,0.019	0.038,0.021,0.008	-0.001
5	gene:Solyc05g052220.2	NA	5	+	62504792	62505038	62504792	62504883	62504967	62505038	5	10,4,5	61,48,77	6,6,4	53,61,80	233	149	0.1173992185424915	0.343950985975	0.095,0.051,0.04	0.068,0.059,0.031	0.009
1306	gene:Solyc06g060720.2	NA	6	-	38737622	38737804	38737622	38737651	38737733	38737804	1306	214,150,151	0,1,2	100,48,83	6,0,0	231	149	0.1176510181248568	0.34441686063	1.0,0.99,0.98	0.915,1.0,1.0	0.018
1850	gene:Solyc04g008660.2	NA	4	+	2295762	2295994	2295762	2295810	2295902	2295994	1850	3,3,0	31,13,27	1,0,0	22,13,12	241	149	0.11781284934491268	0.344462187065	0.056,0.125,0.0	0.027,0.0,0.0	0.051
3851	gene:Solyc02g081650.2	NA	2	+	45525977	45526212	45525977	45526045	45526164	45526212	3851	2,1,0	55,48,57	2,0,5	49,21,33	268	149	0.11785209525118996	0.344462187065	0.02,0.011,0.0	0.022,0.0,0.078	-0.023
1626	gene:Solyc02g078880.2	NA	2	-	43522664	43522908	43522664	43522778	43522869	43522908	1626	8,10,7	2,2,0	4,1,2	0,0,0	240	149	0.11850909526740568	0.346109961945	0.713,0.756,1.0	1.0,1.0,1.0	-0.177
1488	gene:Solyc10g081370.1	NA	10	+	62463343	62463577	62463343	62463427	62463539	62463577	1488	2,3,3	366,271,253	13,5,8	354,210,321	261	149	0.11870459110456913	0.346136246803	0.003,0.006,0.007	0.021,0.013,0.014	-0.011
3583	gene:Solyc04g056280.2	NA	4	+	53970314	53970516	53970314	53970392	53970495	53970516	3583	8,2,6	0,0,0	9,2,6	4,0,0	252	149	0.11863149008283957	0.346136246803	1.0,1.0,1.0	0.571,1.0,1.0	0.143
1885	gene:Solyc06g084520.2	NA	6	-	49602805	49603036	49602805	49602861	49602947	49603036	1885	28,14,34	239,179,296	20,17,14	200,125,216	235	149	0.11884674975396546	0.346278755955	0.069,0.047,0.068	0.06,0.079,0.039	0.002
625	gene:Solyc11g010710.1	NA	11	+	3762835	3763077	3762835	3762924	3763026	3763077	625	0,0,5	47,18,50	1,1,3	51,42,63	251	149	0.1229496960510928	0.357952369993	0.0,0.0,0.056	0.012,0.014,0.027	0.001
3488	gene:Solyc01g091900.2	NA	1	+	85436353	85436599	85436353	85436421	85436534	85436599	3488	0,1,0	73,45,39	6,0,1	20,46,20	262	149	0.12473838977712837	0.362875315715	0.0,0.012,0.0	0.146,0.0,0.028	-0.054
409	gene:Solyc10g074590.1	NA	10	-	58143622	58143836	58143622	58143686	58143761	58143836	409	8,7,7	176,110,233	3,5,12	105,89,157	224	149	0.12566323716768396	0.365279511642	0.029,0.041,0.02	0.019,0.036,0.048	-0.004
1630	gene:Solyc01g108260.2	NA	1	-	95625898	95626111	95625898	95625985	95626061	95626111	1630	13,5,7	350,282,353	3,1,4	227,243,259	225	149	0.1257751438523273	0.365318727684	0.024,0.012,0.013	0.009,0.003,0.01	0.009
1840	gene:Solyc10g005840.2	NA	10	+	651367	651601	651367	651450	651540	651601	1840	3,2,3	165,67,133	1,0,0	50,22,37	239	149	0.12734271891828364	0.369582621286	0.011,0.018,0.014	0.012,0.0,0.0	0.01
236	gene:Solyc09g047910.2	NA	9	-	33696437	33696597	33696437	33696455	33696563	33696597	236	41,23,28	5,2,7	34,14,19	6,7,4	257	149	0.12804997722860464	0.371156639809	0.826,0.87,0.699	0.767,0.537,0.734	0.119
986	gene:Solyc06g011560.2	NA	6	+	8116413	8116658	8116413	8116505	8116610	8116658	986	3,2,10	62,26,78	6,2,2	19,23,34	254	149	0.12808503652895048	0.371156639809	0.028,0.043,0.07	0.156,0.049,0.033	-0.032
1476	gene:Solyc08g083100.1	NA	8	+	65662916	65663160	65662916	65663034	65663110	65663160	1476	0,0,2	11,14,7	0,0,2	0,2,2	225	149	0.1282396433186732	0.371256977168	0.0,0.0,0.159	NA,0.0,0.398	-0.146
575	gene:Solyc01g079210.2	NA	1	+	78303650	78303850	78303650	78303678	78303761	78303850	575	4,4,1	88,64,66	6,2,4	45,56,50	232	149	0.1283196933475425	0.371256977168	0.028,0.039,0.01	0.079,0.022,0.049	-0.024
1860	gene:Solyc12g056780.1	NA	12	-	62860736	62860921	62860736	62860788	62860883	62860921	1860	5,4,5	207,157,215	12,12,14	455,294,368	244	149	0.13058414306290636	0.377220497315	0.015,0.015,0.014	0.016,0.024,0.023	-0.006
2913	gene:Solyc11g044280.1	NA	11	+	33135757	33135994	33135757	33135876	33135940	33135994	2913	10,2,6	104,64,81	6,1,2	40,50,33	213	149	0.13055953443160034	0.377220497315	0.063,0.021,0.049	0.095,0.014,0.041	-0.006
546	gene:Solyc04g015180.2	NA	4	+	5369324	5369495	5369324	5369345	5369426	5369495	546	2,2,7	130,66,78	0,0,0	41,41,47	230	149	0.1319259964558269	0.380800387904	0.01,0.019,0.055	0.0,0.0,0.0	0.028
3045	gene:Solyc07g006320.2	NA	7	+	1143113	1143324	1143113	1143164	1143255	1143324	3045	5,1,1	42,27,51	6,8,5	98,75,73	240	149	0.1322381586587853	0.381404852324	0.069,0.022,0.012	0.037,0.062,0.041	-0.012
428	gene:Solyc12g095890.1	NA	12	+	65000599	65000828	65000599	65000697	65000785	65000828	428	211,144,194	8,14,8	146,76,79	13,4,5	237	149	0.13280542725467465	0.382743591591	0.943,0.866,0.938	0.876,0.923,0.909	0.013
217	gene:Solyc09g010060.2	NA	9	+	3463961	3464187	3463961	3464005	3464106	3464187	217	2,1,0	20,12,8	0,0,3	55,32,23	250	149	0.13308534945515071	0.383252767399	0.056,0.047,0.0	0.0,0.0,0.072	0.01
1235	gene:Solyc09g010420.2	NA	9	-	3788277	3788497	3788277	3788338	3788419	3788497	1235	2,2,6	61,29,61	4,0,4	92,67,106	230	149	0.1336343090117565	0.384535313994	0.021,0.043,0.06	0.027,0.0,0.024	0.024
1676	gene:Solyc04g057990.2	NA	4	-	55102185	55102414	55102185	55102289	55102385	55102414	1676	5,3,11	130,58,76	1,2,2	30,23,31	245	149	0.13434323953802713	0.386275836689	0.023,0.03,0.081	0.02,0.05,0.038	0.009
1346	gene:Solyc11g066790.1	NA	11	+	52594839	52595084	52594839	52594930	52595012	52595084	1346	1,0,4	18,14,30	0,1,0	19,9,22	231	149	0.13494059880775514	0.387693113602	0.035,0.0,0.079	0.0,0.067,0.0	0.016
3019	gene:Solyc04g076830.2	NA	4	-	61702188	61702395	61702188	61702260	61702350	61702395	3019	9,9,4	0,0,2	2,3,3	0,2,1	239	149	0.1353066181361037	0.388444057634	1.0,1.0,0.555	1.0,0.483,0.652	0.14
3471	gene:Solyc03g121590.2	NA	3	+	69676496	69676712	69676496	69676574	69676646	69676712	3471	5,5,13	496,280,490	14,13,4	594,354,404	221	149	0.13592786364550263	0.389925989067	0.007,0.012,0.018	0.016,0.024,0.007	-0.003
2183	gene:Solyc09g009670.2	NA	9	+	3070015	3070222	3070015	3070098	3070195	3070222	2183	0,0,0	2,4,5	2,0,2	11,5,6	246	149	0.13675635525195057	0.391259511242	0.0,0.0,0.0	0.099,0.0,0.168	-0.089
233	gene:Solyc01g006880.2	NA	1	+	1454681	1454890	1454681	1454736	1454815	1454890	233	7,1,3	34,17,59	1,0,4	18,28,33	228	149	0.1367707189979422	0.391259511242	0.119,0.037,0.032	0.035,0.0,0.073	0.027
3504	gene:Solyc09g009960.2	NA	9	-	3414331	3414571	3414331	3414413	3414508	3414571	3504	8,10,8	24,59,63	8,0,6	42,23,45	244	149	0.13675995825874715	0.391259511242	0.169,0.094,0.072	0.104,0.0,0.075	0.052
785	gene:Solyc03g123790.2	NA	3	-	70521860	70522030	70521860	70521889	70521982	70522030	785	3,10,6	246,129,131	7,4,9	118,99,126	242	149	0.136814344178996	0.391259511242	0.007,0.046,0.027	0.035,0.024,0.042	-0.007
2083	gene:Solyc12g005770.1	NA	12	-	419566	419806	419566	419616	419735	419806	2083	25,14,22	0,0,0	14,6,8	0,0,4	268	149	0.14073197076730262	0.402153252878	1.0,1.0,1.0	1.0,1.0,0.527	0.158
3586	gene:Solyc03g118170.2	NA	3	-	67113839	67114030	67113839	67113899	67114003	67114030	3586	40,19,16	2,0,2	7,18,14	4,2,0	253	149	0.14243818376284156	0.40671579856	0.922,1.0,0.825	0.508,0.841,1.0	0.133
3759	gene:Solyc12g016210.1	NA	12	-	6355058	6355289	6355058	6355106	6355188	6355289	3759	9,4,7	44,20,34	3,3,2	24,28,4	231	149	0.1433439713475781	0.408987564675	0.117,0.114,0.117	0.075,0.065,0.244	-0.012
876	gene:Solyc01g096500.2	NA	1	-	87588661	87588849	87588661	87588699	87588798	87588849	876	3,0,11	141,111,162	4,1,3	166,137,184	248	149	0.14428281623378325	0.41135008745	0.013,0.0,0.039	0.014,0.004,0.01	0.008
728	gene:Solyc04g074770.2	NA	4	-	60692827	60693045	60692827	60692895	60692969	60693045	728	12,10,10	262,188,231	19,15,14	457,343,385	223	149	0.14549257389623782	0.414480763087	0.03,0.034,0.028	0.027,0.028,0.024	0.004
1858	gene:Solyc02g084880.2	NA	2	+	47948257	47948423	47948257	47948278	47948363	47948423	1858	0,1,4	57,42,37	1,0,4	32,31,31	234	149	0.14659882584428416	0.417311995041	0.0,0.015,0.064	0.02,0.0,0.076	-0.006
2465	gene:Solyc10g078950.1	NA	10	-	60590201	60590434	60590201	60590293	60590373	60590434	2465	11,5,10	235,211,279	8,4,9	283,239,244	229	149	0.14682935143181375	0.417647932962	0.03,0.015,0.023	0.018,0.011,0.023	0.005
3302	gene:Solyc02g085840.2	NA	2	-	48627353	48627599	48627353	48627473	48627557	48627599	3302	11,0,8	315,206,285	7,1,5	303,202,326	233	149	0.14729344648219206	0.41856323475	0.022,0.0,0.018	0.015,0.003,0.01	0.004
466	gene:Solyc04g076880.2	NA	4	+	61820988	61821207	61820988	61821054	61821147	61821207	466	130,92,144	2026,1331,1768	101,41,78	1317,1091,1191	242	149	0.14737665620111484	0.41856323475	0.038,0.041,0.048	0.045,0.023,0.039	0.007
883	gene:Solyc01g068030.2	NA	1	-	77068020	77068269	77068020	77068073	77068160	77068269	883	1,0,0	33,21,24	3,0,2	10,23,19	236	149	0.14766454205622495	0.419060229444	0.019,0.0,0.0	0.159,0.0,0.062	-0.067
2189	gene:Solyc02g083450.2	NA	2	+	46852634	46852867	46852634	46852716	46852809	46852867	2189	0,1,2	19,20,16	2,0,0	24,28,20	242	149	0.1492306122031962	0.422401139584	0.0,0.03,0.071	0.049,0.0,0.0	0.017
241	gene:Solyc09g047910.2	NA	9	-	33696249	33696455	33696249	33696336	33696437	33696455	241	10,9,12	80,38,47	9,0,11	72,31,57	250	149	0.14929695450807842	0.422401139584	0.069,0.124,0.132	0.069,0.0,0.103	0.051
2858	gene:Solyc09g014760.2	NA	9	-	6844341	6844522	6844341	6844407	6844502	6844522	2858	5,6,5	155,75,175	4,2,2	107,97,116	244	149	0.14907717702240716	0.422401139584	0.019,0.047,0.017	0.022,0.012,0.01	0.013
3029	gene:Solyc02g082430.2	NA	2	-	46118888	46119104	46118888	46118922	46119015	46119104	3029	2,0,5	107,53,84	5,5,5	149,103,141	242	149	0.149078940542882	0.422401139584	0.011,0.0,0.035	0.02,0.029,0.021	-0.008
2065	gene:Solyc10g007650.2	NA	10	+	1937372	1937588	1937372	1937415	1937496	1937588	2065	23,28,60	592,443,983	64,36,45	1109,689,996	230	149	0.1500115830942946	0.424099768809	0.025,0.039,0.038	0.036,0.033,0.028	0.002
3365	gene:Solyc09g074650.2	NA	9	+	66467792	66468040	66467792	66467873	66467963	66468040	3365	5,0,0	24,11,28	0,2,1	20,6,19	239	149	0.15151158828328373	0.428014471619	0.115,0.0,0.0	0.0,0.172,0.032	-0.03
1657	gene:Solyc04g010220.2	NA	4	+	3547399	3547638	3547399	3547463	3547544	3547638	1657	9,3,2	62,59,52	8,4,7	56,47,39	230	149	0.15193422132441217	0.428881999663	0.086,0.032,0.024	0.085,0.052,0.104	-0.033
1473	gene:Solyc02g084700.2	NA	2	-	47808901	47809150	47808901	47808991	47809079	47809150	1473	5,4,3	100,85,166	1,2,0	113,66,76	237	149	0.15233797336054775	0.429368684217	0.03,0.029,0.011	0.006,0.019,0.0	0.015
2166	gene:Solyc08g067430.2	NA	8	+	56478129	56478349	56478129	56478184	56478268	56478349	2166	9,10,11	12,10,11	2,1,2	2,7,0	233	149	0.15232528780196333	0.429368684217	0.324,0.39,0.39	0.39,0.084,1.0	-0.123
1379	gene:Solyc07g045160.2	NA	7	+	58258862	58259105	58258862	58258925	58259018	58259105	1379	10,8,2	258,164,275	0,0,0	20,17,21	242	149	0.15363362183486304	0.432691960737	0.023,0.029,0.004	0.0,0.0,0.0	0.019
1270	gene:Solyc04g079070.2	NA	4	-	63652549	63652793	63652549	63652601	63652721	63652793	1270	76,44,41	439,304,478	13,7,21	109,100,149	269	149	0.1547204077824068	0.435121998471	0.088,0.074,0.045	0.062,0.037,0.072	0.012
1529	gene:Solyc02g070220.2	NA	2	-	39982953	39983192	39982953	39983039	39983140	39983192	1529	1,1,5	19,20,22	3,1,3	3,8,10	250	149	0.1547308830770092	0.435121998471	0.03,0.029,0.119	0.373,0.069,0.152	-0.139
1901	gene:Solyc05g006520.2	NA	5	-	1136748	1136975	1136748	1136814	1136907	1136975	1901	16,10,18	419,413,450	23,15,6	612,573,598	242	149	0.15502627026811305	0.435622645901	0.023,0.015,0.024	0.023,0.016,0.006	0.006
1413	gene:Solyc02g005180.2	NA	2	+	7140090	7140269	7140090	7140136	7140209	7140269	1413	13,4,1	135,87,110	2,13,2	56,57,66	222	149	0.15568957789545065	0.436951990324	0.061,0.03,0.006	0.023,0.133,0.02	-0.026
2244	gene:Solyc06g084480.2	NA	6	+	49580147	49580374	49580147	49580169	49580289	49580374	2244	1,3,3	38,20,32	0,0,0	15,10,25	269	149	0.15573477456860726	0.436951990324	0.014,0.077,0.049	0.0,0.0,0.0	0.047
463	gene:Solyc07g064810.2	NA	7	-	66798624	66798780	66798624	66798667	66798749	66798780	463	1,1,5	3,0,4	1,3,1	5,2,7	231	149	0.15696801739161578	0.440079517038	0.177,1.0,0.446	0.114,0.492,0.084	0.311
1041	gene:Solyc11g072170.1	NA	11	+	55407882	55408116	55407882	55407984	55408068	55408116	1041	4,0,1	12,7,18	0,0,0	7,1,3	233	149	0.15725209233382442	0.440145372614	0.176,0.0,0.034	0.0,0.0,0.0	0.07
1712	gene:Solyc07g009350.2	NA	7	-	4391338	4391562	4391338	4391437	4391532	4391562	1712	4,3,2	78,48,61	0,1,0	31,39,36	244	149	0.1574432223640315	0.440145372614	0.03,0.037,0.02	0.0,0.015,0.0	0.024
2190	gene:Solyc06g069090.2	NA	6	-	42881654	42881900	42881654	42881728	42881825	42881900	2190	89,26,52	2031,1135,1359	63,46,67	2294,1451,1966	246	149	0.1574658014093772	0.440145372614	0.026,0.014,0.023	0.016,0.019,0.02	0.003
2366	gene:Solyc07g006790.2	NA	7	+	1643117	1643353	1643117	1643196	1643277	1643353	2366	9,5,2	286,198,347	9,3,14	404,312,403	230	149	0.15739457168214116	0.440145372614	0.02,0.016,0.004	0.014,0.006,0.022	-0.001
2025	gene:Solyc10g081650.1	CRTISO	10	-	62685073	62685278	62685073	62685125	62685212	62685278	2025	23,2,5	175,110,196	3,4,7	63,50,52	236	149	0.15855648691828644	0.442860556389	0.077,0.011,0.016	0.029,0.048,0.078	-0.017
1644	gene:Solyc12g099660.1	NA	12	+	66722113	66722349	66722113	66722178	66722286	66722349	1644	12,11,22	162,136,131	13,17,17	144,176,161	257	149	0.1591993128711191	0.444089301932	0.041,0.045,0.089	0.05,0.053,0.058	0.005
766	gene:Solyc06g051080.2	NA	6	+	34205834	34206078	34205834	34205886	34205966	34206078	766	13,7,16	240,289,317	5,0,2	55,44,56	229	149	0.15923568450208245	0.444089301932	0.034,0.016,0.032	0.056,0.0,0.023	0.001
3482	gene:Solyc10g084820.1	NA	10	-	64219341	64219572	64219341	64219384	64219473	64219572	3482	1,0,2	37,46,50	2,2,0	33,39,56	238	149	0.15975015283681526	0.445189615113	0.017,0.0,0.024	0.037,0.031,0.0	-0.009
155	gene:Solyc02g078260.2	RPB2	2	+	43008487	43008698	43008487	43008566	43008653	43008698	155	11,9,2	222,117,163	5,4,2	90,71,67	236	149	0.15992989249323106	0.445356159741	0.03,0.046,0.008	0.034,0.034,0.018	-0.001
818	gene:Solyc04g049350.2	CS1	4	-	41529554	41529770	41529554	41529594	41529675	41529770	818	68,42,63	773,517,893	92,50,64	1017,679,996	230	149	0.16038975648621412	0.446301931092	0.054,0.05,0.044	0.055,0.046,0.04	0.002
2496	gene:Solyc04g016070.2	NA	4	-	6741771	6742012	6741771	6741824	6741970	6742012	2496	16,14,15	74,48,80	57,21,41	145,92,172	295	149	0.16053301209057808	0.446365948225	0.098,0.128,0.087	0.166,0.103,0.107	-0.021
1538	gene:Solyc10g083800.1	NA	10	+	63558007	63558236	63558007	63558089	63558205	63558236	1538	7,0,0	44,37,42	1,0,1	25,23,35	265	149	0.1609631212147697	0.44722687571	0.082,0.0,0.0	0.022,0.0,0.016	0.015
3949	gene:Solyc09g091840.2	NA	9	-	71047094	71047332	71047094	71047143	71047289	71047332	3949	4,2,1	1,0,3	6,0,0	1,1,4	295	149	0.16110728763573157	0.447292634034	0.669,1.0,0.144	0.752,0.0,0.0	0.354
106	gene:Solyc04g081310.2	NA	4	-	65344855	65345104	65344855	65344947	65345024	65345104	106	2,3,3	106,49,40	2,1,1	60,51,41	226	149	0.16157604985337307	0.448258816933	0.012,0.039,0.047	0.022,0.013,0.016	0.016
942	gene:Solyc08g062560.2	NA	8	-	51392591	51392808	51392591	51392667	51392757	51392808	942	57,30,39	2,6,1	22,24,12	2,1,0	239	149	0.1626109540004978	0.450793025579	0.947,0.757,0.96	0.873,0.937,1.0	-0.049
2059	gene:Solyc12g044220.1	NA	12	+	38781540	38781788	38781540	38781608	38781719	38781788	2059	10,6,12	1,1,0	7,2,8	0,2,1	260	149	0.16300252940117835	0.451541335177	0.851,0.775,1.0	1.0,0.364,0.821	0.147
3020	gene:Solyc04g081510.2	NA	4	+	65467642	65467883	65467642	65467719	65467834	65467883	3020	15,10,27	301,236,231	16,7,10	207,174,239	264	149	0.16346151170640152	0.45247511667	0.027,0.023,0.062	0.042,0.022,0.023	0.008
1199	gene:Solyc01g096730.2	NA	1	-	87744728	87744917	87744728	87744782	87744864	87744917	1199	4,0,1	15,19,24	1,0,1	15,5,10	231	149	0.16523348260148912	0.45703926037	0.147,0.0,0.026	0.041,0.0,0.061	0.024
506	gene:Solyc05g009070.2	NA	5	+	3218916	3219150	3218916	3218980	3219051	3219150	506	12,7,11	74,48,60	15,3,4	85,63,52	220	149	0.16549089090212066	0.457410414764	0.099,0.09,0.11	0.107,0.031,0.05	0.037
151	gene:Solyc01g099720.2	NA	1	+	89883268	89883510	89883268	89883347	89883423	89883510	151	5,5,2	0,0,0	4,0,0	1,0,0	225	149	0.16679674860878668	0.460676734253	1.0,1.0,1.0	0.726,NA,NA	0.274
635	gene:Solyc01g058190.2	NA	1	+	65538146	65538349	65538146	65538201	65538288	65538349	635	2,4,3	49,49,52	3,4,4	25,30,51	236	149	0.16774177758257958	0.462942363113	0.025,0.049,0.035	0.07,0.078,0.047	-0.029
696	gene:Solyc09g011740.2	NA	9	+	5036927	5037154	5036927	5037023	5037109	5037154	696	19,10,15	272,185,323	27,15,35	395,335,361	235	149	0.1686939324304504	0.465224277252	0.042,0.033,0.029	0.042,0.028,0.058	-0.008
1886	gene:Solyc06g084520.2	NA	6	-	49603182	49603401	49603182	49603279	49603371	49603401	1886	18,5,14	204,148,270	9,10,11	193,107,154	241	149	0.16891984153583933	0.465501448984	0.052,0.02,0.031	0.028,0.055,0.042	-0.007
260	gene:Solyc01g073960.2	NA	1	-	81308416	81308627	81308416	81308477	81308558	81308627	260	18,17,25	323,259,393	15,9,15	334,194,225	230	149	0.17015503504535162	0.468557485229	0.035,0.041,0.04	0.028,0.029,0.041	0.006
2461	gene:Solyc02g072310.2	NA	2	+	41597223	41597437	41597223	41597282	41597377	41597437	2461	6,3,2	1,2,4	1,4,3	4,1,6	244	149	0.17135560555750232	0.470528399661	0.786,0.478,0.234	0.132,0.71,0.234	0.141
3325	gene:Solyc08g082840.1	NA	8	-	65506058	65506302	65506058	65506175	65506288	65506302	3325	2,0,2	44,14,29	0,0,2	22,19,34	262	149	0.17137780073865755	0.470528399661	0.025,0.0,0.038	0.0,0.0,0.032	0.01
3501	gene:Solyc08g008380.2	NA	8	+	2809781	2809992	2809781	2809812	2809907	2809992	3501	9,8,14	526,263,444	0,2,1	66,59,68	244	149	0.1711844506984858	0.470528399661	0.01,0.018,0.019	0.0,0.02,0.009	0.006
3910	gene:Solyc01g099930.2	NA	1	-	90041965	90042180	90041965	90042022	90042142	90042180	3910	173,105,145	0,0,0	83,62,74	0,0,6	269	149	0.1713262738793016	0.470528399661	1.0,1.0,1.0	1.0,1.0,0.872	0.043
452	gene:Solyc11g018550.2	NA	11	+	8669290	8669530	8669290	8669362	8669442	8669530	452	4,1,1	20,13,25	2,0,2	43,26,22	229	149	0.17281239582989333	0.474116491737	0.115,0.048,0.025	0.029,0.0,0.056	0.034
1524	gene:Solyc03g113020.2	NA	3	+	63324901	63325062	63324901	63324913	63324997	63325062	1524	18,4,13	5,9,4	5,4,2	0,2,2	233	149	0.1732983825317494	0.47509866762	0.697,0.221,0.675	1.0,0.561,0.39	-0.119
3701	gene:Solyc02g031980.2	NA	2	+	27234397	27234583	27234397	27234459	27234538	27234583	3701	5,2,3	86,55,54	1,1,1	26,25,19	228	149	0.17403695926042212	0.476771359981	0.037,0.023,0.035	0.025,0.025,0.033	0.004
2365	gene:Solyc07g006790.2	NA	7	+	1641353	1641554	1641353	1641409	1641505	1641554	2365	10,9,17	272,218,198	10,11,10	390,192,264	245	149	0.17481072226899613	0.478537906388	0.022,0.024,0.05	0.015,0.034,0.023	0.008
2130	gene:Solyc02g068430.2	NA	2	-	38382539	38382771	38382539	38382609	38382694	38382771	2130	41,27,36	0,5,0	21,15,8	0,0,0	234	149	0.17551425191850636	0.48010972964	1.0,0.775,1.0	1.0,1.0,1.0	-0.075
2521	gene:Solyc12g096470.1	NA	12	-	65378079	65378248	65378079	65378131	65378190	65378248	2521	20,40,61	0,3,9	44,22,44	3,7,7	208	149	0.17623109148761795	0.481569571038	1.0,0.905,0.829	0.913,0.692,0.818	0.104
52	gene:Solyc09g009020.2	PGH1	9	+	2372655	2372872	2372655	2372714	2372791	2372872	52	45,28,53	2525,2183,3462	129,83,70	6381,4079,5382	226	149	0.17630739413797936	0.481569571038	0.012,0.008,0.01	0.013,0.013,0.009	-0.002
3642	gene:Solyc04g074040.2	NA	4	+	60063377	60063554	60063377	60063442	60063511	60063554	3642	31,34,49	1433,1054,1197	28,27,29	1039,705,784	218	149	0.1770728714127624	0.483304778444	0.015,0.022,0.027	0.018,0.026,0.025	-0.002
2912	gene:Solyc07g021120.1	NA	7	-	16261102	16261333	16261102	16261180	16261260	16261333	2912	2,3,0	19,30,34	0,0,1	11,11,8	229	149	0.1781015700649402	0.485755347598	0.064,0.061,0.0	0.0,0.0,0.075	0.017
2080	gene:Solyc11g005170.1	NA	11	+	152688	152909	152688	152775	152866	152909	2080	109,102,115	587,438,684	88,81,75	462,319,451	240	149	0.17853879112474935	0.486590302977	0.103,0.126,0.095	0.106,0.136,0.094	-0.004
3606	gene:Solyc03g121700.2	NA	3	-	69783012	69783257	69783012	69783080	69783159	69783257	3606	1,8,3	354,282,345	4,3,11	256,212,244	228	149	0.17871902563387856	0.486724154918	0.002,0.018,0.006	0.01,0.009,0.029	-0.007
2444	gene:Solyc06g066610.2	NA	6	-	41854219	41854441	41854219	41854303	41854385	41854441	2444	10,4,5	153,138,134	2,7,3	102,97,87	231	149	0.1796417468874693	0.488878419682	0.04,0.018,0.024	0.012,0.044,0.022	0.001
1924	gene:Solyc02g082650.2	NA	2	+	46299874	46300068	46299874	46299933	46300051	46300068	1924	18,3,8	20,16,12	9,11,3	5,7,10	267	149	0.17992450615246375	0.489289206475	0.334,0.095,0.271	0.501,0.467,0.143	-0.137
1453	gene:Solyc02g094510.2	NA	2	-	55027400	55027617	55027400	55027445	55027532	55027617	1453	6,10,12	0,0,2	4,8,8	0,4,0	236	149	0.18038184928558565	0.489815233759	1.0,1.0,0.791	1.0,0.558,1.0	0.078
2162	gene:Solyc06g062940.2	NA	6	+	39726418	39726649	39726418	39726499	39726589	39726649	2162	24,24,32	487,403,570	28,30,24	660,543,667	239	149	0.1802575960527834	0.489815233759	0.03,0.036,0.034	0.026,0.033,0.022	0.006
2058	gene:Solyc09g065540.2	NA	9	+	63668156	63668378	63668156	63668269	63668347	63668378	2058	221,132,150	359,310,469	31,70,46	168,95,109	227	149	0.1809288450385638	0.490941427473	0.288,0.218,0.174	0.108,0.326,0.217	0.01
141	gene:Solyc08g007370.2	NA	8	+	1936490	1936705	1936490	1936553	1936654	1936705	141	7,6,2	0,3,8	4,3,3	2,1,5	250	149	0.18132621092064896	0.491660259268	1.0,0.544,0.13	0.544,0.641,0.263	0.075
1182	gene:Solyc11g040150.1	NA	11	+	39803524	39803686	39803524	39803557	39803653	39803686	1182	15,17,30	172,128,241	37,14,36	359,249,342	245	149	0.1827934712248417	0.495276908895	0.05,0.075,0.07	0.059,0.033,0.06	0.014
1064	gene:Solyc10g085400.1	NA	10	-	64601571	64601809	64601571	64601643	64601762	64601809	1064	2,2,1	34,12,28	1,0,0	6,15,15	268	149	0.18459908766060334	0.499804386139	0.032,0.085,0.019	0.085,0.0,0.0	0.017
2115	gene:Solyc08g066030.2	NA	8	+	54497504	54497722	54497504	54497537	54497631	54497722	2115	15,7,11	170,107,184	10,8,6	149,98,179	243	149	0.18486697060857818	0.500164865087	0.051,0.039,0.035	0.04,0.048,0.02	0.006
3866	gene:Solyc01g100380.2	NA	1	-	90429077	90429307	90429077	90429164	90429256	90429307	3866	101,95,92	2044,2174,1654	134,124,112	2887,2965,2517	241	149	0.18521184136602736	0.50073296078	0.03,0.026,0.033	0.028,0.025,0.027	0.003
2741	gene:Solyc05g005860.1	NA	5	+	666133	666364	666133	666196	666281	666364	2741	1,0,0	31,12,17	3,0,0	10,9,6	234	149	0.18782658469254493	0.507432519926	0.02,0.0,0.0	0.16,0.0,0.0	-0.047
1322	gene:Solyc08g075890.2	NA	8	+	59982080	59982307	59982080	59982149	59982239	59982307	1322	34,9,35	767,700,1057	11,8,29	760,582,654	239	149	0.18797998698135046	0.507477608491	0.027,0.008,0.02	0.009,0.008,0.027	0.004
3061	gene:Solyc01g102370.2	NA	1	+	91205966	91206135	91205966	91205999	91206088	91206135	3061	5,7,0	65,52,45	3,12,4	85,61,82	238	149	0.18900447100328904	0.509872526427	0.046,0.078,0.0	0.022,0.11,0.03	-0.013
3892	gene:Solyc06g075580.2	NA	6	-	46955356	46955594	46955356	46955403	46955492	46955594	3892	0,0,0	22,7,44	5,0,3	54,41,56	238	149	0.1901842934656214	0.512682714121	0.0,0.0,0.0	0.055,0.0,0.032	-0.029
843	gene:Solyc07g052570.2	NA	7	-	61054695	61054940	61054695	61054795	61054863	61054940	843	17,6,13	3,0,0	4,1,4	0,1,0	217	149	0.19097019094841503	0.51442768418	0.796,1.0,1.0	1.0,0.407,1.0	0.13
1002	gene:Solyc05g014730.1	NA	5	-	8869764	8870001	8869764	8869864	8869936	8870001	1002	0,0,0	15,7,1	3,2,0	14,8,15	221	149	0.19132669446298198	0.515014278351	0.0,0.0,0.0	0.126,0.144,0.0	-0.09
140	gene:Solyc08g007370.2	NA	8	+	1936339	1936553	1936339	1936404	1936490	1936553	140	19,4,4	4,0,0	7,3,4	0,0,0	235	149	0.19163917912068162	0.515481618041	0.751,1.0,1.0	1.0,1.0,1.0	-0.083
238	gene:Solyc09g047910.2	NA	9	-	33695984	33696151	33695984	33696023	33696097	33696151	238	26,10,7	61,48,53	17,18,14	64,45,45	223	149	0.1923622752149388	0.516388620823	0.222,0.122,0.081	0.151,0.211,0.172	-0.036
2779	gene:Solyc03g082710.2	NA	3	-	52623908	52624136	52623908	52623990	52624076	52624136	2779	11,9,9	195,136,224	7,0,16	164,133,178	235	149	0.19239371298431612	0.516388620823	0.035,0.04,0.025	0.026,0.0,0.054	0.007
399	gene:Solyc02g067570.2	NA	2	+	37725110	37725289	37725110	37725186	37725260	37725289	399	12,5,11	198,116,146	8,0,3	98,64,53	223	149	0.1923061258536828	0.516388620823	0.039,0.028,0.048	0.052,0.0,0.036	0.009
1264	gene:Solyc01g057770.2	NA	1	+	63675900	63676269	63675900	63676012	63676096	63676269	1264	35,25,15	7,5,2	49,43,50	18,7,2	233	149	0.19330076461595336	0.517763594378	0.762,0.762,0.827	0.635,0.797,0.941	-0.007
1716	gene:Solyc11g005020.1	NA	11	-	41888	42109	41888	41971	42044	42109	1716	9,5,14	63,25,82	13,1,2	33,21,31	222	149	0.19332444553012246	0.517763594378	0.087,0.118,0.103	0.209,0.031,0.042	0.009
448	gene:Solyc01g098500.2	NA	1	+	89008288	89008465	89008288	89008305	89008382	89008465	448	3,3,4	2,2,4	5,2,0	0,4,3	226	149	0.19329803398661316	0.517763594378	0.497,0.497,0.397	1.0,0.248,0.0	0.048
3164	gene:Solyc01g105180.2	NA	1	+	93454490	93454702	93454490	93454545	93454643	93454702	3164	19,14,8	0,1,2	5,18,22	3,0,3	247	149	0.19384506349020672	0.518783616205	1.0,0.894,0.707	0.501,1.0,0.816	0.095
2018	gene:Solyc02g090860.2	NA	2	-	52333319	52333544	52333319	52333331	52333453	52333544	2018	14,11,14	125,69,105	9,5,12	97,75,97	271	149	0.19452718978205558	0.520031895981	0.058,0.081,0.068	0.049,0.035,0.064	0.02
2842	gene:Solyc07g040980.2	NA	7	+	51449092	51449299	51449092	51449154	51449241	51449299	2842	7,2,6	96,91,108	0,0,7	89,56,66	236	149	0.1945916765941151	0.520031895981	0.044,0.014,0.034	0.0,0.0,0.063	0.01
2926	gene:Solyc08g076030.2	NA	8	-	60093793	60094018	60093793	60093867	60093952	60094018	2926	3,5,6	139,87,154	5,6,4	215,120,128	234	149	0.1947683138944088	0.52012948286	0.014,0.035,0.024	0.015,0.031,0.02	0.002
717	gene:Solyc12g014460.1	NA	12	+	5444041	5444222	5444041	5444086	5444172	5444222	717	3,2,1	129,88,163	8,2,0	92,60,102	235	149	0.19518108489464708	0.520857071983	0.015,0.014,0.004	0.052,0.021,0.0	-0.013
1995	gene:Solyc09g009030.2	NA	9	-	2380505	2380661	2380505	2380541	2380623	2380661	1995	99,106,100	996,792,925	151,123,126	1342,983,1132	231	149	0.19541565881525141	0.521108423507	0.06,0.079,0.065	0.068,0.075,0.067	-0.002
3544	gene:Solyc06g076970.2	NA	6	-	47834153	47834381	47834153	47834229	47834318	47834381	3544	49,27,23	771,438,678	32,34,39	902,655,954	238	149	0.19656460564603023	0.523795991499	0.038,0.037,0.021	0.022,0.031,0.025	0.006
836	gene:Solyc08g081430.2	NA	8	+	64503039	64503230	64503039	64503094	64503181	64503230	836	2,3,3	44,28,25	1,1,2	19,31,22	236	149	0.19709600981131356	0.52483528581	0.028,0.063,0.07	0.032,0.02,0.054	0.018
1672	gene:Solyc04g025160.2	NA	4	+	25436638	25436859	25436638	25436720	25436793	25436859	1672	5,0,3	60,32,48	3,1,2	23,20,29	222	149	0.19856832077383804	0.528376779005	0.053,0.0,0.04	0.08,0.032,0.044	-0.021
1776	gene:Solyc09g031680.1	NA	9	-	28218270	28218516	28218270	28218369	28218444	28218516	1776	4,0,0	30,18,33	0,1,1	26,19,27	224	149	0.20085388916659877	0.534075670907	0.081,0.0,0.0	0.0,0.034,0.024	0.008
413	gene:Solyc11g011420.1	NA	11	+	4487286	4487523	4487286	4487345	4487449	4487523	413	2,1,0	63,36,81	2,0,4	68,29,62	253	149	0.20183942335121735	0.53631205403	0.018,0.016,0.0	0.017,0.0,0.037	-0.007
1164	gene:Solyc07g043270.2	NA	7	-	56936359	56936578	56936359	56936432	56936509	56936578	1164	4,4,4	293,179,313	6,4,4	161,120,185	226	149	0.2023429048908641	0.536881245858	0.009,0.015,0.008	0.024,0.022,0.014	-0.009
1229	gene:Solyc08g083040.2	NA	8	-	65626672	65626876	65626672	65626715	65626781	65626876	1229	7,8,7	136,95,140	6,1,10	90,74,83	215	149	0.20225154243201557	0.536881245858	0.034,0.055,0.033	0.044,0.009,0.077	-0.003
12	gene:Solyc02g071150.2	NA	2	-	40646319	40646554	40646319	40646379	40646488	40646554	12	48,37,39	1292,1098,1506	48,30,54	1439,1123,1232	258	149	0.20250956387380903	0.536939643643	0.021,0.019,0.015	0.019,0.015,0.025	-0.001
3500	gene:Solyc04g026350.2	NA	4	-	16924895	16925131	16924895	16924932	16925024	16925131	3500	21,15,13	452,301,270	15,13,4	322,252,307	241	149	0.203125220379238	0.538187593182	0.028,0.03,0.029	0.028,0.031,0.008	0.007
3056	gene:Solyc05g006170.2	NA	5	-	851669	851911	851669	851732	851836	851911	3056	32,18,32	12,3,11	13,22,22	12,2,0	253	149	0.20351450994494732	0.538834422907	0.611,0.779,0.631	0.39,0.866,1.0	-0.078
121	gene:Solyc05g009710.2	NA	5	-	3910446	3910662	3910446	3910549	3910619	3910662	121	16,5,4	41,18,37	2,5,2	12,17,20	219	149	0.20371652533116155	0.538984848203	0.21,0.159,0.069	0.102,0.167,0.064	0.035
31	gene:Solyc07g066310.2	PSBR	7	+	67786851	67787032	67786851	67786907	67786983	67787032	31	37,18,21	779,947,1199	21,24,15	1097,899,896	225	149	0.20458600479093153	0.540899750558	0.03,0.012,0.011	0.013,0.017,0.011	0.004
1412	gene:Solyc02g005180.2	NA	2	+	7140216	7140400	7140216	7140269	7140346	7140400	1412	12,4,14	177,93,162	6,9,9	96,59,88	226	149	0.20652526200111387	0.545638272276	0.043,0.028,0.054	0.04,0.091,0.063	-0.023
3346	gene:Solyc01g097650.2	NA	1	+	88425710	88425950	88425710	88425730	88425860	88425950	3346	1,2,6	24,5,12	2,1,1	5,8,5	279	149	0.20686035716263104	0.546134883206	0.022,0.176,0.211	0.176,0.063,0.097	0.024
2086	gene:Solyc02g069010.2	NA	2	+	38965495	38965709	38965495	38965569	38965656	38965709	2086	2,3,2	34,28,39	3,1,0	36,30,37	236	149	0.2079724516211099	0.547990748988	0.036,0.063,0.031	0.05,0.021,0.0	0.02
2222	gene:Solyc07g042180.2	NA	7	-	55196051	55196255	55196051	55196106	55196193	55196255	2222	6,9,8	268,134,247	14,1,3	188,155,242	236	149	0.20815381359711238	0.547990748988	0.014,0.041,0.02	0.045,0.004,0.008	0.006
3870	gene:Solyc01g100380.2	NA	1	-	90428783	90428999	90428783	90428851	90428942	90428999	3870	41,41,65	1991,1792,1768	109,65,88	3074,2545,2730	240	149	0.2077843931500996	0.547990748988	0.013,0.014,0.022	0.022,0.016,0.02	-0.003
651	gene:Solyc12g037970.1	NA	12	-	49639424	49639590	49639424	49639498	49639566	49639590	651	3,3,1	61,27,36	0,0,1	33,23,64	217	149	0.20811592210708227	0.547990748988	0.033,0.071,0.019	0.0,0.0,0.011	0.037
101	gene:Solyc11g032100.1	NA	11	+	24918410	24918633	24918410	24918448	24918544	24918633	101	37,34,21	0,0,4	29,22,38	1,0,0	245	149	0.20907079382575497	0.550014731879	1.0,1.0,0.761	0.946,1.0,1.0	-0.062
2589	gene:Solyc03g062890.2	NA	3	-	32411161	32411354	32411161	32411184	32411285	32411354	2589	74,67,112	90,73,127	74,46,82	116,77,83	250	149	0.20951324141432187	0.550788351367	0.329,0.354,0.345	0.275,0.263,0.371	0.04
1508	gene:Solyc12g005860.1	NA	12	-	493828	494040	493828	493912	494000	494040	1508	53,36,69	1191,988,1762	50,32,36	1323,886,945	237	149	0.2131790921189788	0.559275538914	0.027,0.022,0.024	0.023,0.022,0.023	0.002
1520	gene:Solyc02g082810.2	NA	2	+	46459870	46460069	46459870	46459943	46460023	46460069	1520	2,3,0	14,17,30	0,0,0	17,7,8	229	149	0.2131936658308192	0.559275538914	0.085,0.103,0.0	0.0,0.0,0.0	0.063
2950	gene:Solyc06g073860.1	NA	6	+	45609016	45609256	45609016	45609054	45609155	45609256	2950	9,11,11	5,0,7	20,6,13	0,0,10	250	149	0.21318957781825243	0.559275538914	0.518,1.0,0.484	1.0,1.0,0.437	-0.145
3904	gene:Solyc05g054590.2	NA	5	+	64472439	64472686	64472439	64472531	64472621	64472686	3904	5,3,4	145,136,196	16,6,16	450,315,370	239	149	0.21364833067808112	0.560072460083	0.021,0.014,0.013	0.022,0.012,0.026	-0.004
3275	gene:Solyc03g113140.2	NA	3	-	63405907	63406112	63405907	63406003	63406085	63406112	3275	4,5,2	0,3,0	0,2,0	0,4,0	231	149	0.21413913118793163	0.560962918115	1.0,0.518,1.0	NA,0.244,NA	0.595
99	gene:Solyc02g090910.2	NA	2	-	52390312	52390551	52390312	52390371	52390465	52390551	99	9,8,15	491,334,610	18,3,9	446,304,375	243	149	0.21550718573793629	0.564148570846	0.011,0.014,0.015	0.024,0.006,0.015	-0.002
2566	gene:Solyc10g006220.2	NA	10	-	911416	911643	911416	911472	911585	911643	2566	34,20,12	7,6,11	9,19,18	4,0,8	262	149	0.21566063775858213	0.564152422382	0.734,0.655,0.383	0.561,1.0,0.561	-0.117
3745	gene:Solyc10g054080.1	NA	10	-	54560615	54560857	54560615	54560669	54560750	54560857	3745	2,0,1	3,0,15	2,1,2	4,6,4	230	149	0.21585514980353668	0.564263602867	0.302,NA,0.041	0.245,0.097,0.245	-0.024
741	gene:Solyc04g014800.2	NA	4	+	5041488	5041725	5041488	5041605	5041668	5041725	741	6,0,5	119,101,163	4,4,6	88,84,121	212	149	0.21730934008072483	0.567665214905	0.034,0.0,0.021	0.031,0.032,0.034	-0.014
3114	gene:Solyc07g064910.2	NA	7	+	66884845	66885052	66884845	66884928	66885012	66885052	3114	1,3,1	27,12,13	0,1,2	23,24,10	233	149	0.21924943692779847	0.572330457015	0.023,0.138,0.047	0.0,0.026,0.113	0.023
1102	gene:Solyc01g103940.2	NA	1	+	92418566	92418794	92418566	92418622	92418740	92418794	1102	16,22,29	246,157,273	32,21,21	230,156,223	267	149	0.21988537723818502	0.573587154117	0.035,0.073,0.056	0.072,0.07,0.05	-0.009
3184	gene:Solyc02g086790.2	NA	2	-	49401078	49401281	49401078	49401125	49401248	49401281	3184	7,4,1	188,114,223	4,9,4	173,124,225	272	149	0.22031126874085133	0.574294543235	0.02,0.019,0.002	0.013,0.038,0.01	-0.007
1039	gene:Solyc01g088020.2	NA	1	+	82874294	82874521	82874294	82874392	82874463	82874521	1039	11,8,24	295,187,422	8,15,11	352,286,333	220	149	0.22048622849864552	0.574347284342	0.025,0.028,0.037	0.015,0.034,0.022	0.006
2407	gene:Solyc04g074710.2	NA	4	-	60631379	60631623	60631379	60631426	60631507	60631623	2407	1,0,4	9,8,12	1,4,0	21,14,12	230	149	0.22077727220522322	0.574702127928	0.067,0.0,0.178	0.03,0.156,0.0	0.02
1197	gene:Solyc07g054830.2	NA	7	-	63006407	63006653	63006407	63006536	63006604	63006653	1197	5,6,5	2,0,1	19,10,16	6,2,0	217	149	0.22187901274865493	0.576761131179	0.632,1.0,0.774	0.685,0.774,1.0	-0.018
856	gene:Solyc12g076330.1	NA	12	-	17826588	17826810	17826588	17826636	17826716	17826810	856	32,18,16	27,10,30	1,5,8	1,7,5	229	149	0.221824077027317	0.576761131179	0.435,0.539,0.258	0.394,0.317,0.51	0.004
3542	gene:Solyc02g085420.2	NA	2	-	48330547	48330773	48330547	48330616	48330696	48330773	3542	9,3,10	326,263,327	6,1,0	231,140,140	229	149	0.22377287827922146	0.581277063802	0.018,0.007,0.02	0.017,0.005,0.0	0.008
3478	gene:Solyc01g060470.2	NA	1	+	70971412	70971571	70971412	70971485	70971564	70971571	3478	9,4,9	305,185,167	7,2,4	202,165,197	228	149	0.2246491801335121	0.582737775441	0.019,0.014,0.034	0.022,0.008,0.013	0.008
582	gene:Solyc04g077560.2	NA	4	-	62526257	62526467	62526257	62526332	62526420	62526467	582	3,1,3	105,40,89	8,0,2	67,59,71	237	149	0.22452395130486952	0.582737775441	0.018,0.015,0.021	0.07,0.0,0.017	-0.011
1234	gene:Solyc06g005190.2	NA	6	+	206578	206821	206578	206625	206729	206821	1234	28,12,13	146,92,119	14,4,15	130,62,86	253	149	0.2256715628825888	0.584981034511	0.101,0.071,0.06	0.06,0.037,0.093	0.014
337	gene:Solyc03g005920.2	NA	3	-	623985	624227	623985	624081	624189	624227	337	0,4,8	82,81,69	4,4,2	112,80,82	257	149	0.22686281104871175	0.58765858661	0.0,0.028,0.063	0.02,0.028,0.014	0.01
425	gene:Solyc09g090460.2	NA	9	+	69970351	69970580	69970351	69970424	69970508	69970580	425	1,0,3	46,47,53	2,3,0	86,43,52	233	149	0.2279854004874709	0.590154676855	0.014,0.0,0.035	0.015,0.043,0.0	-0.003
1362	gene:Solyc06g008520.2	NA	6	+	2406670	2406866	2406670	2406684	2406792	2406866	1362	17,12,24	12,2,6	20,6,27	4,6,2	257	149	0.228240173747143	0.590402456411	0.451,0.777,0.699	0.744,0.367,0.887	-0.024
2214	gene:Solyc01g101070.2	NA	1	-	90925923	90926134	90925923	90926027	90926114	90926134	2214	4,1,4	189,121,148	3,5,8	208,135,202	236	149	0.22940344754724448	0.592998326807	0.013,0.005,0.017	0.009,0.023,0.024	-0.007
2406	gene:Solyc06g068760.2	NA	6	+	42616604	42616770	42616604	42616642	42616734	42616770	2406	7,1,8	134,114,103	3,2,7	107,102,85	241	149	0.23015680337961758	0.594531700866	0.031,0.005,0.046	0.017,0.012,0.048	0.002
3900	gene:Solyc01g008080.2	NA	1	-	2220731	2220914	2220731	2220760	2220849	2220914	3900	173,139,251	2718,1761,3353	274,182,231	4292,2718,3731	238	149	0.2304626624912002	0.594907790798	0.038,0.047,0.045	0.038,0.04,0.037	0.005
1118	gene:Solyc01g088720.2	NA	1	+	83482275	83482509	83482275	83482361	83482436	83482509	1118	2,2,1	56,40,70	1,2,3	61,32,34	224	149	0.2335382096701875	0.602054154195	0.023,0.032,0.009	0.011,0.04,0.055	-0.014
1359	gene:Solyc06g009650.2	NA	6	+	3597960	3598135	3597960	3598034	3598112	3598135	1359	6,4,16	80,81,118	12,3,4	117,73,92	227	149	0.233555490851656	0.602054154195	0.047,0.031,0.082	0.063,0.026,0.028	0.014
1893	gene:Solyc08g014340.2	NA	8	-	4165622	4165838	4165622	4165702	4165789	4165838	1893	54,43,64	628,360,511	64,53,63	566,354,540	236	149	0.23523728694595025	0.605968639239	0.051,0.07,0.073	0.067,0.086,0.069	-0.009
3329	gene:Solyc09g057910.2	NA	9	+	52228345	52228578	52228345	52228434	52228507	52228578	3329	6,6,4	3,0,8	2,1,2	4,0,2	222	149	0.2359690093031284	0.607432012852	0.573,1.0,0.251	0.251,1.0,0.402	0.057
896	gene:Solyc02g066940.2	NA	2	-	37192537	37192782	37192537	37192575	37192683	37192782	896	11,7,14	440,265,395	8,1,3	201,157,164	257	149	0.2363869593508665	0.608086204512	0.014,0.015,0.02	0.023,0.004,0.01	0.004
1537	gene:Solyc10g083800.1	NA	10	+	63558342	63558522	63558342	63558390	63558516	63558522	1537	20,6,3	39,11,28	5,3,9	18,17,4	275	149	0.2372600270921566	0.609763219659	0.217,0.228,0.055	0.131,0.087,0.549	-0.089
1797	gene:Solyc12g088370.1	NA	12	+	63784196	63784402	63784196	63784270	63784351	63784402	1797	20,25,17	304,168,204	4,7,8	58,41,77	230	149	0.2375334952159723	0.609763219659	0.041,0.088,0.051	0.043,0.1,0.063	-0.009
2677	gene:Solyc10g084760.1	NA	10	-	64174179	64174395	64174179	64174246	64174313	64174395	2677	10,10,10	180,131,217	10,4,4	155,118,159	216	149	0.23772551247585627	0.609763219659	0.037,0.05,0.031	0.043,0.023,0.017	0.012
457	gene:Solyc02g089100.2	NA	2	+	50997192	50997370	50997192	50997224	50997322	50997370	457	10,14,1	160,111,115	9,5,14	167,133,129	247	149	0.23786022146197253	0.609763219659	0.036,0.071,0.005	0.031,0.022,0.061	-0.001
733	gene:Solyc10g007150.2	NA	10	+	1564767	1565001	1564767	1564833	1564953	1565001	733	56,60,22	0,1,0	24,24,18	0,0,4	269	149	0.2373990088118944	0.609763219659	1.0,0.971,1.0	1.0,1.0,0.714	0.086
1739	gene:Solyc12g098860.1	NA	12	-	66238756	66239002	66238756	66238822	66238934	66239002	1739	2,1,4	78,74,90	1,1,0	30,40,47	261	149	0.23876994091230502	0.611672892109	0.014,0.008,0.025	0.019,0.014,0.0	0.005
2766	gene:Solyc10g086690.1	NA	10	+	65460794	65461030	65460794	65460890	65460987	65461030	2766	11,9,6	60,44,75	5,8,8	38,32,32	246	149	0.24036259975166024	0.614904183514	0.1,0.11,0.046	0.074,0.132,0.132	-0.027
3111	gene:Solyc10g083630.1	NA	10	-	63410920	63411124	63410920	63410989	63411057	63411124	3111	0,3,5	92,86,120	4,2,2	173,99,154	217	149	0.24024116439782492	0.614904183514	0.0,0.023,0.028	0.016,0.014,0.009	0.004
1302	gene:Solyc12g013570.1	NA	12	+	4413248	4413487	4413248	4413327	4413411	4413487	1302	1,2,0	13,6,13	0,0,0	22,18,14	233	149	0.2407405287557446	0.615446861392	0.047,0.176,0.0	0.0,0.0,0.0	0.074
1586	gene:Solyc12g062870.1	NA	12	+	35518151	35518395	35518151	35518202	35518287	35518395	1586	6,7,5	747,506,619	8,8,11	417,312,414	234	149	0.2419383560679643	0.618083398296	0.005,0.009,0.005	0.012,0.016,0.017	-0.009
1088	gene:Solyc02g092340.2	NA	2	+	53444150	53444371	53444150	53444213	53444299	53444371	1088	0,1,0	5,1,1	0,0,0	0,4,0	235	149	0.24513840155973066	0.625133369235	0.0,0.388,0.0	NA,0.0,NA	0.129
2612	gene:Solyc04g081200.2	NA	4	+	65199639	65199824	65199639	65199711	65199800	65199824	2612	13,11,8	327,347,436	7,6,8	257,166,207	238	149	0.24520317500148378	0.625133369235	0.024,0.019,0.011	0.017,0.022,0.024	-0.003
2968	gene:Solyc06g034160.2	NA	6	+	23727789	23728022	23727789	23727863	23727970	23728022	2968	23,40,46	254,403,527	31,36,34	448,409,410	256	149	0.2449336202389233	0.625133369235	0.05,0.055,0.048	0.039,0.049,0.046	0.006
3115	gene:Solyc07g064910.2	NA	7	+	66885808	66886032	66885808	66885887	66885982	66886032	3115	0,3,5	48,36,75	0,0,2	71,48,78	244	149	0.24708882490752365	0.629508385763	0.0,0.048,0.039	0.0,0.0,0.015	0.024
3333	gene:Solyc09g014320.2	NA	9	-	5844210	5844446	5844210	5844260	5844397	5844446	3333	1,0,2	8,0,3	0,6,0	6,1,2	286	149	0.24858164612203562	0.63287727737	0.061,NA,0.258	0.0,0.758,0.0	-0.093
3298	gene:Solyc05g006410.2	NA	5	-	1046529	1046773	1046529	1046630	1046713	1046773	3298	12,2,14	26,14,23	7,6,11	20,16,8	232	149	0.24905221924319837	0.633640738746	0.229,0.084,0.281	0.184,0.194,0.469	-0.084
3258	gene:Solyc04g076380.2	NA	4	-	61283946	61284193	61283946	61284016	61284121	61284193	3258	25,21,44	3,0,0	26,21,4	0,0,0	254	149	0.24944450523191627	0.634204111932	0.83,1.0,1.0	1.0,1.0,1.0	-0.057
3016	gene:Solyc04g076830.2	NA	4	-	61702188	61702395	61702188	61702268	61702350	61702395	3016	5,7,4	183,150,250	1,2,2	120,98,150	231	149	0.2520367967113788	0.64035632402	0.017,0.029,0.01	0.005,0.013,0.009	0.01
2644	gene:Solyc08g068290.2	NA	8	+	57390921	57391136	57390921	57390952	57391068	57391136	2644	8,6,3	8,1,2	3,3,9	4,9,3	265	149	0.2525883046227876	0.641318595595	0.36,0.771,0.458	0.297,0.158,0.628	0.169
1615	gene:Solyc01g090290.2	NA	1	+	83960356	83960550	83960356	83960394	83960479	83960550	1615	2,1,6	162,135,174	6,5,1	186,118,214	234	149	0.25310471866481365	0.642190509695	0.008,0.005,0.021	0.02,0.026,0.003	-0.005
781	gene:Solyc11g011380.1	NA	11	+	4459379	4459622	4459379	4459433	4459585	4459622	781	170,153,218	2487,2133,3231	400,252,271	5842,3953,4950	301	149	0.25384528895233494	0.643629585103	0.033,0.034,0.032	0.033,0.031,0.026	0.003
3246	gene:Solyc01g097920.2	NA	1	+	88601461	88601691	88601461	88601513	88601610	88601691	3246	2,3,7	214,129,184	5,0,1	173,102,183	246	149	0.25420892780621485	0.644111631411	0.006,0.014,0.023	0.017,0.0,0.003	0.008
3451	gene:Solyc11g005050.1	NA	11	-	51820	52067	51820	51867	51946	52067	3451	62,63,105	886,825,1452	192,105,109	2461,1617,2093	228	149	0.25472247242433765	0.644972590477	0.044,0.048,0.045	0.049,0.041,0.033	0.005
2224	gene:Solyc03g095360.2	NA	3	+	56412994	56413239	56412994	56413068	56413179	56413239	2224	10,7,2	332,336,524	11,6,7	464,384,410	260	149	0.25557105087685544	0.646680123282	0.017,0.012,0.002	0.013,0.009,0.01	-0.0
1945	gene:Solyc01g107510.2	NA	1	+	95031702	95031935	95031702	95031759	95031846	95031935	1945	2,0,2	78,28,66	3,3,0	33,26,34	236	149	0.2565978947371191	0.648836093504	0.016,0.0,0.019	0.054,0.068,0.0	-0.029
1572	gene:Solyc05g054430.2	NA	5	+	64365045	64365250	64365045	64365137	64365219	64365250	1572	4,0,0	3,10,4	0,0,0	4,7,20	231	149	0.25721409720135435	0.649951483194	0.462,0.0,0.0	0.0,0.0,0.0	0.154
3263	gene:Solyc12g098950.1	NA	12	+	66296579	66296805	66296579	66296636	66296716	66296805	3263	9,11,8	401,323,487	8,16,13	473,386,468	229	149	0.2576277036572585	0.65055376597	0.014,0.022,0.011	0.011,0.026,0.018	-0.003
1857	gene:Solyc05g007260.2	NA	5	-	1927046	1927266	1927046	1927108	1927209	1927266	1857	30,17,24	0,0,3	4,10,6	0,0,0	250	149	0.2584059987344177	0.652075504624	1.0,1.0,0.827	1.0,1.0,1.0	-0.058
2458	gene:Solyc01g067380.2	NA	1	-	75847030	75847273	75847030	75847096	75847170	75847273	2458	3,9,0	1,5,6	4,0,0	0,0,0	223	149	0.25859805807771635	0.652116842109	0.667,0.546,0.0	1.0,NA,NA	-0.596
3236	gene:Solyc03g044260.2	NA	3	+	8606906	8607544	8606906	8606963	8607402	8607544	3236	306,173,380	0,6,2	278,225,292	1,4,6	588	149	0.25883856584409753	0.652280214809	1.0,0.88,0.98	0.986,0.934,0.925	0.005
1478	gene:Solyc12g010740.1	NA	12	+	3662881	3663091	3662881	3662942	3663019	3663091	1478	2,1,0	70,26,74	1,0,3	15,3,14	226	149	0.2593158009611754	0.653039520467	0.018,0.025,0.0	0.042,0.0,0.124	-0.041
1578	gene:Solyc03g120540.2	NA	3	+	68909200	68909422	68909200	68909260	68909360	68909422	1578	40,22,31	0,0,3	32,8,32	0,0,0	249	149	0.26043253724451365	0.655407171696	1.0,1.0,0.861	1.0,1.0,1.0	-0.046
3384	gene:Solyc08g083370.2	NA	8	+	65832857	65833023	65832857	65832881	65832957	65833023	3384	6,1,7	0,0,0	13,8,22	4,0,0	225	149	0.26111630217772824	0.656682732848	1.0,1.0,1.0	0.683,1.0,1.0	0.106
3092	gene:Solyc10g049360.1	NA	10	-	45246653	45246881	45246653	45246730	45246809	45246881	3092	4,1,2	84,52,36	2,1,1	27,32,65	228	149	0.26131567675053247	0.656739195733	0.03,0.012,0.035	0.046,0.02,0.01	0.0
161	gene:Solyc04g006970.2	NA	4	-	673309	673527	673309	673387	673482	673527	161	0,3,0	21,9,20	4,0,0	202,133,138	244	149	0.26198577055670375	0.657532914338	0.0,0.169,0.0	0.012,0.0,0.0	0.052
323	gene:Solyc06g082380.2	NA	6	-	48216293	48216502	48216293	48216376	48216482	48216502	323	129,108,166	3,0,1	170,125,115	2,0,5	255	149	0.2619849135918618	0.657532914338	0.962,1.0,0.99	0.98,1.0,0.931	0.014
1606	gene:Solyc06g072580.2	NA	6	-	44763321	44763560	44763321	44763427	44763521	44763560	1606	9,3,13	338,302,571	13,13,18	623,477,681	243	149	0.2628384509305611	0.659227249902	0.016,0.006,0.014	0.013,0.016,0.016	-0.003
1867	gene:Solyc10g080130.1	NA	10	+	61518624	61518866	61518624	61518692	61518778	61518866	1867	17,8,9	412,301,542	3,2,5	138,133,122	235	149	0.2658644840066382	0.666366620279	0.025,0.017,0.01	0.014,0.009,0.025	0.001
1545	gene:Solyc01g081570.2	NA	1	+	80766421	80766655	80766421	80766475	80766609	80766655	1545	10,9,7	372,283,203	4,4,3	163,129,198	283	149	0.26642349280763417	0.667317142579	0.014,0.016,0.018	0.013,0.016,0.008	0.004
1470	gene:Solyc05g018810.2	NA	5	+	23876655	23876884	23876655	23876744	23876822	23876884	1470	25,11,12	589,377,534	8,5,18	436,317,320	227	149	0.2678833880258481	0.670521332672	0.027,0.019,0.015	0.012,0.01,0.036	0.001
3561	gene:Solyc01g080680.2	NA	1	+	79928484	79928674	79928484	79928539	79928627	79928674	3561	8,1,9	214,159,173	1,6,7	80,78,98	237	149	0.26832510895063266	0.671174396513	0.023,0.004,0.032	0.008,0.046,0.043	-0.013
3176	gene:Solyc07g018340.2	NA	7	+	10358279	10358521	10358279	10358347	10358461	10358521	3176	1,1,2	95,65,65	1,1,6	69,52,42	263	149	0.26868204547800945	0.67161464836	0.006,0.009,0.017	0.008,0.011,0.075	-0.021
590	gene:Solyc02g093400.1	NA	2	-	54278609	54278807	54278609	54278668	54278745	54278807	590	8,2,4	1,2,7	3,4,2	8,0,3	226	149	0.2688801489726703	0.671657545751	0.841,0.397,0.274	0.198,1.0,0.305	0.003
2753	gene:Solyc10g080150.1	NA	10	-	61528338	61528547	61528338	61528419	61528499	61528547	2753	3,1,0	7,18,9	0,0,1	23,8,32	229	149	0.2691028066739547	0.671761680144	0.218,0.035,0.0	0.0,0.0,0.02	0.078
1166	gene:Solyc07g043270.2	NA	7	-	56936202	56936426	56936202	56936265	56936363	56936426	1166	28,12,42	1,1,2	17,22,21	0,2,2	247	149	0.269490008616618	0.671824655463	0.944,0.879,0.927	1.0,0.869,0.864	0.006
2502	gene:Solyc02g087800.2	NA	2	+	50084173	50084514	50084173	50084349	50084457	50084514	2502	1,6,16	0,0,0	19,12,19	4,0,0	257	149	0.26948547435926756	0.671824655463	1.0,1.0,1.0	0.734,1.0,1.0	0.089
489	gene:Solyc07g009320.2	NA	7	-	4368328	4368536	4368328	4368375	4368459	4368536	489	0,1,1	3,0,0	3,1,2	0,0,0	233	149	0.2713102626071164	0.675908519998	0.0,1.0,1.0	1.0,1.0,1.0	-0.333
2509	gene:Solyc03g063280.2	NA	3	+	33956965	33957193	33956965	33957034	33957113	33957193	2509	23,19,35	1,0,6	36,34,21	0,3,1	228	149	0.2725017954492363	0.678421639643	0.938,1.0,0.792	1.0,0.881,0.932	-0.028
1568	gene:Solyc06g061130.2	NA	6	+	39137392	39137605	39137392	39137443	39137553	39137605	1568	1,2,0	16,7,7	0,0,0	2,2,9	259	149	0.27334343079508594	0.679965059072	0.035,0.141,0.0	0.0,0.0,0.0	0.059
2348	gene:Solyc02g068420.2	NA	2	-	38370835	38371050	38370835	38370915	38371005	38371050	2348	16,12,18	758,663,778	9,12,26	684,516,664	239	149	0.2735794875961667	0.679965059072	0.013,0.011,0.014	0.008,0.014,0.024	-0.003
239	gene:Solyc09g047910.2	NA	9	-	33696097	33696299	33696097	33696151	33696249	33696299	239	6,7,7	14,10,7	9,1,7	18,13,11	247	149	0.2738544620991945	0.679965059072	0.205,0.297,0.376	0.232,0.044,0.277	0.108
2565	gene:Solyc05g018620.2	NA	5	-	22621179	22621424	22621179	22621235	22621330	22621424	2565	3,0,4	98,85,154	0,4,9	141,85,175	244	149	0.27383177150697946	0.679965059072	0.018,0.0,0.016	0.0,0.028,0.03	-0.008
3158	gene:Solyc11g013400.1	NA	11	+	6419037	6419283	6419037	6419120	6419235	6419283	3158	19,20,41	5,7,10	34,26,37	8,13,3	264	149	0.2745442157926664	0.681222011379	0.682,0.617,0.698	0.706,0.53,0.874	-0.038
3049	gene:Solyc02g014450.1	NA	2	+	16622507	16622750	16622507	16622624	16622714	16622750	3049	45,13,14	2,0,1	28,26,12	0,0,0	239	149	0.2748162399218221	0.681441471336	0.933,1.0,0.897	1.0,1.0,1.0	-0.057
1206	gene:Solyc01g087030.2	NA	1	-	81947896	81948137	81947896	81947928	81948048	81948137	1206	21,13,20	0,0,4	7,7,11	0,0,0	269	149	0.2769335039438436	0.686233088544	1.0,1.0,0.735	1.0,1.0,1.0	-0.088
3419	gene:Solyc07g066660.2	NA	7	+	68030345	68030563	68030345	68030403	68030482	68030563	3419	11,1,6	62,34,37	10,2,7	50,53,53	228	149	0.2773315166729342	0.686760900527	0.104,0.019,0.096	0.116,0.024,0.079	-0.0
678	gene:Solyc02g043810.2	NA	2	-	1676951	1677144	1676951	1677032	1677098	1677144	678	2,1,0	10,11,9	0,6,0	9,10,9	215	149	0.27805852699418265	0.688102168135	0.122,0.059,0.0	0.0,0.294,0.0	-0.038
2185	gene:Solyc03g119650.2	NA	3	+	68210896	68211136	68210896	68210980	68211083	68211136	2185	17,8,10	0,0,2	15,0,8	0,0,0	252	149	0.2783714215182304	0.688417532762	1.0,1.0,0.747	1.0,NA,1.0	-0.084
90	gene:Solyc04g045630.2	NA	4	-	34501195	34501441	34501195	34501226	34501314	34501441	90	5,1,0	63,18,19	1,0,0	6,12,11	237	149	0.2790633529635643	0.689669218509	0.048,0.034,0.0	0.095,0.0,0.0	-0.004
1045	gene:Solyc02g071510.2	NA	2	-	40914045	40914227	40914045	40914082	40914174	40914227	1045	9,6,20	321,228,401	6,1,4	152,85,142	241	149	0.2794567159159334	0.69004532424	0.017,0.016,0.03	0.024,0.007,0.017	0.005
3469	gene:Solyc02g062000.2	NA	2	-	33579800	33580025	33579800	33579831	33579991	33580025	3469	19,21,28	6,5,6	26,11,11	4,0,4	309	149	0.2795873296488476	0.69004532424	0.604,0.669,0.692	0.758,1.0,0.57	-0.121
1552	gene:Solyc03g031600.2	NA	3	-	4086975	4087219	4086975	4087061	4087152	4087219	1552	25,6,34	496,355,455	10,10,24	385,254,372	240	149	0.2800940752130472	0.690836682519	0.03,0.01,0.044	0.016,0.024,0.039	0.002
250	gene:Solyc08g005990.2	NA	8	-	755898	756145	755898	755997	756089	756145	250	11,4,5	195,131,203	10,9,5	187,104,179	241	149	0.28040463315899933	0.691143425157	0.034,0.019,0.015	0.032,0.051,0.017	-0.011
1981	gene:Solyc12g015920.1	NA	12	+	5929200	5929359	5929200	5929206	5929309	5929359	1981	16,26,28	0,0,3	27,16,27	0,0,0	252	149	0.28196305604251437	0.694172278143	1.0,1.0,0.847	1.0,1.0,1.0	-0.051
2209	gene:Solyc12g014380.1	NA	12	+	5271629	5271844	5271629	5271701	5271775	5271844	2209	8,3,16	304,228,238	5,6,10	255,191,279	223	149	0.2820074879957333	0.694172278143	0.017,0.009,0.043	0.013,0.021,0.023	0.004
2475	gene:Solyc12g008750.1	NA	12	+	2111969	2112150	2111969	2112022	2112112	2112150	2475	64,37,70	0,0,3	64,28,43	4,0,0	239	149	0.28248887449662685	0.694896422884	1.0,1.0,0.936	0.909,1.0,1.0	0.009
2504	gene:Solyc03g063220.1	NA	3	-	33674948	33675179	33674948	33675023	33675107	33675179	2504	4,0,5	42,17,48	2,1,0	14,13,11	233	149	0.28293331699314533	0.695528789853	0.057,0.0,0.062	0.084,0.047,0.0	-0.004
3270	gene:Solyc12g017860.1	NA	12	-	7601111	7601333	7601111	7601180	7601276	7601333	3270	6,2,10	3,3,1	7,4,3	8,0,2	245	149	0.2833585946874275	0.69611323857	0.549,0.288,0.859	0.347,1.0,0.477	-0.043
3463	gene:Solyc05g007990.2	NA	5	-	2418510	2418757	2418510	2418553	2418662	2418757	3463	2,1,0	35,16,26	0,4,0	10,8,7	258	149	0.28436970654195165	0.698135152569	0.032,0.035,0.0	0.0,0.224,0.0	-0.052
3736	gene:Solyc02g084490.1	NA	2	+	47584875	47585103	47584875	47584937	47585020	47585103	3736	71,49,63	31,21,24	43,23,36	16,21,17	232	149	0.2854190763543154	0.700248256066	0.595,0.6,0.628	0.633,0.413,0.576	0.067
1793	gene:Solyc10g076890.1	NA	10	+	59865015	59865207	59865015	59865021	59865104	59865207	1793	14,12,19	0,0,1	19,7,21	4,0,0	232	149	0.28574207152266856	0.700577654883	1.0,1.0,0.924	0.753,1.0,1.0	0.057
3043	gene:Solyc11g011500.1	NA	11	+	4554535	4554781	4554535	4554601	4554705	4554781	3043	4,8,14	335,300,391	6,1,5	331,247,290	253	149	0.28817426308321714	0.706074498063	0.007,0.015,0.021	0.011,0.002,0.01	0.007
2471	gene:Solyc07g024070.1	NA	7	+	24142103	24142329	24142103	24142230	24142304	24142329	2471	0,0,0	5,6,0	2,0,0	19,12,18	223	149	0.2886288238157783	0.706721763855	0.0,0.0,NA	0.066,0.0,0.0	-0.022
2420	gene:Solyc01g066480.2	NA	1	-	74485475	74485712	74485475	74485526	74485631	74485712	2420	17,4,6	1,0,1	2,2,3	2,0,0	254	149	0.28894568054224623	0.707031223581	0.909,1.0,0.779	0.37,1.0,1.0	0.106
3694	gene:Solyc06g076670.2	NA	6	+	47614475	47614685	47614475	47614533	47614607	47614685	3694	37,17,48	354,273,455	18,20,22	383,194,195	223	149	0.2896958322843036	0.708399821765	0.065,0.04,0.066	0.03,0.064,0.07	0.002
1855	gene:Solyc05g007260.2	NA	5	-	1927046	1927266	1927046	1927108	1927261	1927266	1855	44,29,47	3,2,8	31,29,23	3,2,3	302	149	0.2902057729683794	0.709179611099	0.879,0.877,0.743	0.836,0.877,0.791	-0.002
1768	gene:Solyc01g060240.2	NA	1	+	69831246	69831453	69831246	69831273	69831412	69831453	1768	47,26,22	3,0,0	19,11,26	0,0,0	288	149	0.2905579814517443	0.709573175756	0.89,1.0,1.0	1.0,1.0,1.0	-0.037
3860	gene:Solyc01g057340.2	NA	1	-	60510699	60510931	60510699	60510760	60510851	60510931	3860	53,36,13	2,1,0	7,15,11	0,0,0	240	149	0.29085827449043794	0.70983952328	0.943,0.957,1.0	1.0,1.0,1.0	-0.033
91	gene:Solyc01g009280.2	NA	1	-	3318344	3318572	3318344	3318411	3318511	3318572	91	1,3,1	49,30,49	3,2,2	43,27,32	249	149	0.2930104833686128	0.714622151291	0.012,0.056,0.012	0.04,0.042,0.036	-0.013
674	gene:Solyc07g055200.2	NA	7	+	63317968	63318171	63317968	63317994	63318075	63318171	674	6,0,1	112,49,59	2,0,1	55,56,57	230	149	0.29396711536532827	0.716484525434	0.034,0.0,0.011	0.023,0.0,0.011	0.004
384	gene:Solyc11g072590.1	NA	11	+	55763967	55764196	55763967	55764038	55764127	55764196	384	4,1,3	0,0,0	3,0,0	0,2,0	238	149	0.29521310418748076	0.719049240646	1.0,1.0,1.0	1.0,0.0,NA	0.5
3347	gene:Solyc08g068310.2	NA	8	+	57406821	57407063	57406821	57406869	57406981	57407063	3347	32,10,14	1,3,3	41,17,26	5,0,2	261	149	0.2963216802295302	0.719736692235	0.948,0.656,0.727	0.824,1.0,0.881	-0.125
3653	gene:Solyc02g014310.2	NA	2	-	15737838	15738071	15737838	15737931	15738029	15738071	3653	8,7,8	533,444,395	9,17,9	530,546,549	247	149	0.2964648174640609	0.719736692235	0.009,0.009,0.012	0.01,0.018,0.01	-0.003
382	gene:Solyc01g099790.2	NA	1	+	89939300	89939537	89939300	89939367	89939511	89939537	382	39,20,26	3,0,0	16,13,16	0,0,0	293	149	0.2959850674295673	0.719736692235	0.869,1.0,1.0	1.0,1.0,1.0	-0.044
40	gene:Solyc01g107860.2	NA	1	-	95255653	95255884	95255653	95255741	95255860	95255884	40	1,0,4	1,4,0	0,0,0	1,0,0	268	149	0.29576982393693746	0.719736692235	0.357,0.0,1.0	0.0,NA,NA	0.452
971	gene:Solyc12g055800.1	NA	12	-	61780700	61780911	61780700	61780757	61780856	61780911	971	59,47,61	981,614,967	70,79,55	1277,894,878	248	149	0.2961392159991913	0.719736692235	0.035,0.044,0.037	0.032,0.05,0.036	-0.001
326	gene:Solyc01g102650.2	NA	1	+	91401401	91401646	91401401	91401521	91401613	91401646	326	29,21,34	4,0,2	23,14,22	1,0,2	241	149	0.29673325101129977	0.71991753448	0.818,1.0,0.913	0.934,1.0,0.872	-0.025
80	gene:Solyc06g063100.2	NA	6	+	39860054	39860299	39860054	39860093	39860284	39860299	80	3,2,2	41,18,29	0,0,0	17,14,6	340	149	0.2971456543629811	0.720447203785	0.031,0.046,0.029	0.0,0.0,0.0	0.035
2725	gene:Solyc02g094090.2	NA	2	-	54718876	54719117	54718876	54718977	54719057	54719117	2725	20,10,8	0,2,0	6,4,0	0,0,0	229	149	0.2982641449449933	0.722687014384	1.0,0.765,1.0	1.0,1.0,NA	-0.078
2749	gene:Solyc04g076570.2	NA	4	-	61476807	61477012	61476807	61476843	61476920	61477012	2749	1,2,2	11,13,7	1,1,1	12,0,6	226	149	0.30056154608756824	0.727778512118	0.057,0.092,0.159	0.052,1.0,0.099	-0.281
1709	gene:Solyc07g009350.2	NA	7	-	4394609	4394855	4394609	4394656	4394798	4394855	1709	3,5,3	95,80,150	7,5,5	129,108,114	291	149	0.3021372413101694	0.731116975061	0.016,0.031,0.01	0.027,0.023,0.022	-0.005
154	gene:Solyc02g072300.2	NA	2	+	41588681	41588902	41588681	41588766	41588845	41588902	154	17,13,18	291,177,263	29,10,12	314,227,279	228	149	0.3024247971841719	0.731336056774	0.037,0.046,0.043	0.057,0.028,0.027	0.005
3385	gene:Solyc08g083370.2	NA	8	+	65832857	65833023	65832857	65832877	65832957	65833023	3385	7,2,13	161,126,228	16,11,25	512,323,353	229	149	0.30402761448734406	0.734733401678	0.028,0.01,0.036	0.02,0.022,0.044	-0.004
2129	gene:Solyc02g068430.2	NA	2	-	38382539	38382771	38382539	38382616	38382694	38382771	2129	39,26,34	3,0,0	18,13,8	0,0,0	227	149	0.3049391900968659	0.736456911932	0.895,1.0,1.0	1.0,1.0,1.0	-0.035
970	gene:Solyc05g007850.1	NA	5	+	2292318	2293408	2292318	2292371	2293284	2293408	970	249,175,177	3,3,0	157,135,94	0,4,3	1062	149	0.30535400241009647	0.736979230784	0.921,0.891,1.0	1.0,0.826,0.815	0.057
131	gene:Solyc09g063030.2	NA	9	-	60980422	60980618	60980422	60980466	60980543	60980618	131	6,6,2	166,133,202	2,1,3	200,133,168	226	149	0.3058394379034858	0.73767121085	0.023,0.029,0.006	0.007,0.005,0.012	0.011
1506	gene:Solyc01g106350.2	NA	1	+	94284599	94284842	94284599	94284612	94284749	94284842	1506	3,6,6	66,43,59	8,7,3	83,27,46	286	149	0.3067476932974873	0.739381452935	0.023,0.068,0.05	0.048,0.119,0.033	-0.02
3796	gene:Solyc02g082190.2	NA	2	+	45893931	45894133	45893931	45893999	45894070	45894133	3796	8,3,3	160,88,136	3,2,6	83,64,72	220	149	0.3074145168686869	0.740507908252	0.033,0.023,0.015	0.024,0.021,0.053	-0.009
1988	gene:Solyc08g060860.2	NA	8	-	45633124	45633289	45633124	45633195	45633277	45633289	1988	12,21,18	4,0,0	18,7,16	0,0,0	231	149	0.30782409654581405	0.740533406596	0.659,1.0,1.0	1.0,1.0,1.0	-0.114
98	gene:Solyc02g090910.2	NA	2	-	52389997	52390219	52389997	52390024	52390164	52390219	98	22,8,5	5,4,0	8,7,4	0,7,0	289	149	0.30765771682425735	0.740533406596	0.694,0.508,1.0	1.0,0.34,1.0	-0.046
1993	gene:Solyc12g044880.1	NA	12	-	37640372	37640591	37640372	37640404	37640478	37640591	1993	13,4,6	51,25,42	12,9,5	38,28,48	223	149	0.3085662595234503	0.741398369427	0.146,0.097,0.087	0.174,0.177,0.065	-0.029
2095	gene:Solyc12g017570.1	NA	12	+	6867149	6867385	6867149	6867195	6867283	6867385	2095	18,13,11	809,566,591	6,5,7	473,296,378	237	149	0.30858310365415853	0.741398369427	0.014,0.014,0.012	0.008,0.011,0.012	0.003
2023	gene:Solyc09g007260.2	NA	9	+	858320	858533	858320	858365	858459	858533	2023	2,3,12	7,7,6	6,9,6	16,14,10	243	149	0.310816047818583	0.746280187259	0.149,0.208,0.551	0.187,0.283,0.269	0.056
656	gene:Solyc03g058860.2	NA	3	-	26333279	26333527	26333279	26333348	26333465	26333527	656	5,7,1	158,82,215	8,1,6	156,124,136	266	149	0.311320477141608	0.746692951202	0.017,0.046,0.003	0.028,0.004,0.024	0.003
706	gene:Solyc11g073130.1	NA	11	+	56217221	56217459	56217221	56217299	56217411	56217459	706	12,7,4	297,152,209	1,3,1	66,44,41	261	149	0.3113902716758581	0.746692951202	0.023,0.026,0.011	0.009,0.037,0.014	0.0
639	gene:Solyc07g044990.2	NA	7	+	58055895	58056097	58055895	58055970	58056045	58056097	639	5,0,3	169,119,124	1,2,1	68,62,90	224	149	0.31266117362959533	0.749256472894	0.019,0.0,0.016	0.01,0.021,0.007	-0.001
3068	gene:Solyc04g015680.2	NA	4	+	5974150	5974398	5974150	5974224	5974311	5974398	3068	13,10,17	737,530,785	12,11,12	524,345,495	236	149	0.31351081785118834	0.750323762646	0.011,0.012,0.013	0.014,0.02,0.015	-0.004
3350	gene:Solyc08g007340.2	NA	8	+	1915070	1915292	1915070	1915179	1915256	1915292	3350	4,4,3	150,84,118	2,1,2	111,81,132	226	149	0.31337388870076094	0.750323762646	0.017,0.03,0.016	0.012,0.008,0.01	0.011
2668	gene:Solyc09g009410.2	NA	9	+	2850396	2850641	2850396	2850462	2850587	2850641	2668	0,1,0	0,1,0	0,0,0	2,2,0	274	149	0.31414681421162927	0.751361452547	NA,0.352,NA	0.0,0.0,NA	0.352
1567	gene:Solyc07g049180.2	NA	7	-	59441579	59441731	59441579	59441582	59441701	59441731	1567	8,2,6	16,10,23	7,3,4	16,7,12	268	149	0.3155503363600682	0.754232355807	0.218,0.1,0.127	0.196,0.192,0.156	-0.033
2964	gene:Solyc02g078780.2	NA	2	+	43421410	43421653	43421410	43421474	43421581	43421653	2964	3,2,4	100,74,103	3,2,1	69,51,68	256	149	0.31579246346463946	0.754325369614	0.017,0.015,0.022	0.025,0.022,0.008	-0.0
3948	gene:Solyc02g094640.2	NA	2	+	55237461	55237674	55237461	55237520	55237605	55237674	3948	0,4,4	123,85,116	3,1,4	64,41,68	234	149	0.3184226505795513	0.760118893216	0.0,0.029,0.021	0.029,0.015,0.036	-0.01
1737	gene:Solyc07g051850.2	NA	7	+	60391327	60391557	60391327	60391370	60391444	60391557	1737	73,64,80	4078,2557,3587	34,19,38	1953,1341,1579	223	149	0.31920095777169144	0.760998044476	0.012,0.016,0.015	0.011,0.009,0.016	0.002
2904	gene:Solyc08g067610.2	NA	8	+	56618184	56618393	56618184	56618249	56618339	56618393	2904	17,16,22	252,184,234	18,8,14	168,100,109	239	149	0.31908224627940324	0.760998044476	0.04,0.051,0.055	0.063,0.048,0.074	-0.013
455	gene:Solyc03g096080.2	NA	3	+	57934782	57935030	57934782	57934890	57934974	57935030	455	31,5,24	1121,667,1196	10,5,10	625,432,599	233	149	0.32195984468737276	0.767082762182	0.017,0.005,0.013	0.01,0.007,0.011	0.002
2743	gene:Solyc02g032300.2	NA	2	+	28120530	28120779	28120530	28120596	28120752	28120779	2743	66,24,51	3,0,0	30,7,5	0,0,0	305	149	0.3223270827455139	0.767465125819	0.915,1.0,1.0	1.0,1.0,1.0	-0.028
1923	gene:Solyc02g082650.2	NA	2	+	46299874	46300068	46299874	46299933	46300047	46300068	1923	18,3,8	2,6,4	8,11,3	1,1,4	263	149	0.3249914509665799	0.773312991018	0.836,0.221,0.531	0.819,0.862,0.298	-0.13
2867	gene:Solyc10g083380.1	NA	10	+	63210069	63210294	63210069	63210149	63210228	63210294	2867	1,0,0	7,9,5	0,2,0	0,4,4	228	149	0.3261174754920535	0.775495239607	0.085,0.0,0.0	NA,0.246,0.0	-0.095
1495	gene:Solyc08g006570.2	NA	8	+	1177189	1177419	1177189	1177234	1177355	1177419	1495	4,3,4	4,0,5	2,4,0	4,0,0	270	149	0.32697035968547483	0.777025592287	0.356,1.0,0.306	0.216,1.0,NA	-0.054
1128	gene:Solyc12g011160.1	NA	12	+	4011976	4012199	4011976	4012078	4012159	4012199	1128	15,12,20	176,156,175	16,12,15	189,184,190	230	149	0.3274659208450657	0.777705373114	0.052,0.047,0.069	0.052,0.041,0.049	0.009
3912	gene:Solyc01g099930.2	NA	1	-	90042484	90042712	90042484	90042564	90042642	90042712	3912	43,10,13	52,25,28	18,1,7	17,8,11	227	149	0.32796398916288316	0.778390235149	0.352,0.208,0.234	0.41,0.076,0.295	0.004
2462	gene:Solyc02g072310.2	NA	2	+	41597223	41597437	41597223	41597295	41597377	41597437	2462	3,3,2	15,6,17	1,4,3	14,1,16	231	149	0.3282623669162899	0.778600578909	0.114,0.244,0.071	0.044,0.721,0.108	-0.148
3322	gene:Solyc12g008360.1	NA	12	-	1796219	1796450	1796219	1796291	1796396	1796450	3322	13,4,15	378,179,363	22,11,12	449,271,313	254	149	0.3297148328391062	0.781220782445	0.02,0.013,0.024	0.028,0.023,0.022	-0.005
602	gene:Solyc06g073560.2	NA	6	-	45356317	45356524	45356317	45356368	45356487	45356524	602	23,7,16	318,238,280	2,2,9	129,58,86	268	149	0.32978797577879815	0.781220782445	0.039,0.016,0.031	0.009,0.019,0.055	0.001
1987	gene:Solyc03g116370.2	NA	3	-	65845249	65845471	65845249	65845336	65845423	65845471	1987	2,4,1	85,53,88	4,3,8	151,97,191	236	149	0.33065501174170675	0.782562979875	0.015,0.045,0.007	0.016,0.019,0.026	0.002
2076	gene:Solyc05g055390.2	NA	5	+	65050502	65051053	65050502	65050567	65050856	65051053	2076	99,69,40	3,0,0	19,28,19	0,0,0	438	149	0.33077621643974214	0.782562979875	0.918,1.0,1.0	1.0,1.0,1.0	-0.027
3768	gene:Solyc12g056230.1	NA	12	-	62195970	62196167	62195970	62196003	62196105	62196167	3768	29,34,57	0,2,1	61,38,50	0,0,0	251	149	0.33192485409549344	0.784280750097	1.0,0.91,0.971	1.0,1.0,1.0	-0.04
727	gene:Solyc04g074770.2	NA	4	-	60692827	60693045	60692827	60692895	60692972	60693045	727	20,19,22	0,0,0	43,30,28	2,1,1	226	149	0.33184721501995823	0.784280750097	1.0,1.0,1.0	0.934,0.952,0.949	0.055
2487	gene:Solyc05g007160.2	NA	5	-	1756344	1756565	1756344	1756412	1756508	1756565	2487	3,2,3	168,119,246	3,5,6	176,136,161	245	149	0.3326782377726565	0.785560826089	0.011,0.01,0.007	0.01,0.022,0.022	-0.009
925	gene:Solyc06g011530.2	NA	6	+	8022157	8022497	8022157	8022222	8022451	8022497	925	27,18,18	0,0,3	15,6,10	0,0,0	378	149	0.33462411870362435	0.789653355771	1.0,1.0,0.703	1.0,1.0,1.0	-0.099
3874	gene:Solyc10g079260.1	NA	10	+	60829380	60829608	60829380	60829417	60829514	60829608	3874	11,3,5	183,99,228	7,8,8	146,128,180	246	149	0.3352873948331244	0.790715889213	0.035,0.018,0.013	0.028,0.036,0.026	-0.008
2910	gene:Solyc01g098090.2	NA	1	+	88693619	88693813	88693619	88693683	88693777	88693813	2910	25,12,14	0,3,0	13,3,2	0,0,0	243	149	0.3394908492894017	0.800120655595	1.0,0.71,1.0	1.0,1.0,1.0	-0.097
3330	gene:Solyc10g005800.2	NA	10	-	634097	634298	634097	634144	634256	634298	3330	18,29,36	6,0,6	15,14,13	5,5,0	261	149	0.34136250485823244	0.80402133124	0.631,1.0,0.774	0.631,0.615,1.0	0.053
1260	gene:Solyc01g010810.2	NA	1	-	6210192	6210385	6210192	6210269	6210341	6210385	1260	4,1,3	55,53,107	2,2,2	107,77,93	221	149	0.34202193967046257	0.805063690588	0.047,0.013,0.019	0.012,0.017,0.014	0.012
3309	gene:Solyc04g072140.2	NA	4	+	59165553	59165755	59165553	59165563	59165670	59165755	3309	5,7,5	77,78,77	3,2,1	34,32,31	256	149	0.3428016436218483	0.806387643298	0.036,0.05,0.036	0.049,0.035,0.018	0.007
1815	gene:Solyc05g018600.2	NA	5	-	22404138	22404341	22404138	22404201	22404286	22404341	1815	4,2,1	41,27,33	5,1,1	29,30,10	234	149	0.3430623104343273	0.806489738019	0.058,0.045,0.019	0.099,0.021,0.06	-0.019
1566	gene:Solyc07g049180.2	NA	7	-	59441579	59441731	59441579	59441587	59441701	59441731	1566	7,1,0	220,123,228	5,3,3	148,99,78	263	149	0.3443168561029172	0.808926689781	0.018,0.005,0.0	0.019,0.017,0.021	-0.011
1213	gene:Solyc11g010350.1	NA	11	+	3427366	3427557	3427366	3427473	3427545	3427557	1213	0,2,1	2,2,5	0,0,0	8,5,5	221	149	0.3458069658656032	0.810430018122	0.0,0.403,0.119	0.0,0.0,0.0	0.174
1933	gene:Solyc11g012160.1	NA	11	+	5096337	5096564	5096337	5096427	5096504	5096564	1933	5,0,0	102,56,82	3,1,3	73,34,49	226	149	0.34604837788886045	0.810430018122	0.031,0.0,0.0	0.026,0.019,0.039	-0.018
2109	gene:Solyc01g080930.2	NA	1	-	80272964	80273208	80272964	80273044	80273128	80273208	2109	4,4,4	151,76,135	3,1,4	92,70,85	233	149	0.3455233268812917	0.810430018122	0.017,0.033,0.019	0.02,0.009,0.029	0.004
2250	gene:Solyc01g104060.2	NA	1	-	92535918	92536162	92535918	92535984	92536091	92536162	2250	0,2,1	24,6,12	0,0,0	16,11,17	256	149	0.34527932028807706	0.810430018122	0.0,0.162,0.046	0.0,0.0,0.0	0.069
569	gene:Solyc01g087470.2	NA	1	+	82433743	82433944	82433743	82433748	82433831	82433944	569	10,16,5	242,324,384	4,19,12	309,229,319	232	149	0.3459294505633044	0.810430018122	0.026,0.031,0.008	0.008,0.051,0.024	-0.006
1728	gene:Solyc10g081190.1	NA	10	+	62317691	62317915	62317691	62317763	62317844	62317915	1728	93,60,63	3144,2026,2938	90,64,112	3614,2481,3591	230	149	0.34636418739279307	0.810658173772	0.019,0.019,0.014	0.016,0.016,0.02	-0.0
1602	gene:Solyc10g012160.2	NA	10	-	4510358	4510582	4510358	4510437	4510522	4510582	1602	2,3,2	39,51,48	0,0,0	70,40,67	234	149	0.34753932365021856	0.812384111706	0.032,0.036,0.026	0.0,0.0,0.0	0.031
515	gene:Solyc01g103030.2	NA	1	-	91698718	91698930	91698718	91698726	91698796	91698930	515	6,10,0	2,0,0	7,7,5	0,0,0	219	149	0.34742405723462244	0.812384111706	0.671,1.0,NA	1.0,1.0,1.0	-0.164
1376	gene:Solyc08g083280.2	NA	8	+	65785065	65785300	65785065	65785141	65785227	65785300	1376	2,15,4	321,274,340	16,17,5	593,418,544	235	149	0.34792842662204104	0.812781824809	0.004,0.034,0.007	0.017,0.025,0.006	-0.001
2679	gene:Solyc03g082400.2	NA	3	+	52347961	52348185	52347961	52347996	52348112	52348185	2679	6,7,8	265,201,358	6,4,5	290,177,267	265	149	0.34843705704378736	0.813458085375	0.013,0.019,0.012	0.011,0.013,0.01	0.003
1466	gene:Solyc03g098280.2	NA	3	+	60631672	60631841	60631672	60631735	60631815	60631841	1466	11,5,13	418,278,250	7,11,8	224,228,239	229	149	0.3498072104842632	0.815930932203	0.017,0.012,0.033	0.02,0.03,0.021	-0.003
22	gene:Solyc06g083380.2	NA	6	+	48799885	48800111	48799885	48799968	48800042	48800111	22	1,1,5	76,48,48	4,3,3	91,77,106	223	149	0.3499358954923376	0.815930932203	0.009,0.014,0.065	0.029,0.025,0.019	0.005
486	gene:Solyc02g062290.2	NA	2	+	33879825	33880059	33879825	33879916	33880003	33880059	486	6,3,3	127,79,169	6,2,6	136,75,108	236	149	0.35405569775920875	0.825018675507	0.029,0.023,0.011	0.027,0.017,0.034	-0.005
3141	gene:Solyc12g095760.1	NA	12	-	64895362	64895605	64895362	64895430	64895521	64895605	3141	5,13,8	211,156,202	12,13,6	319,223,239	240	149	0.3549315304514702	0.826540678191	0.014,0.049,0.024	0.023,0.035,0.015	0.005
1913	gene:Solyc06g071580.2	NA	6	+	44069505	44069722	44069505	44069570	44069687	44069722	1913	0,1,0	20,12,5	0,3,0	17,5,7	266	149	0.35702329260852994	0.830890571889	0.0,0.045,0.0	0.0,0.252,0.0	-0.069
410	gene:Solyc03g007900.2	NA	3	+	2422208	2422377	2422208	2422231	2422322	2422377	410	14,13,11	95,95,116	13,13,18	124,66,111	240	149	0.3578686457547644	0.832336098397	0.084,0.078,0.056	0.061,0.109,0.091	-0.014
1621	gene:Solyc03g117420.2	NA	3	-	66560978	66561211	66560978	66561050	66561134	66561211	1621	24,8,9	1,3,0	2,2,0	0,2,0	233	149	0.3582257340588043	0.832644912227	0.939,0.63,1.0	1.0,0.39,NA	0.161
2329	gene:Solyc08g007240.2	NA	8	+	1827006	1827216	1827006	1827074	1827181	1827216	2329	3,0,12	0,0,1	0,0,5	0,0,0	256	149	0.35989836800508135	0.835553353016	1.0,NA,0.875	NA,NA,1.0	-0.063
3812	gene:Solyc04g048900.2	NA	4	+	38567369	38567598	38567369	38567452	38567541	38567598	3812	35,20,17	376,372,457	23,21,17	405,348,383	238	149	0.35992721214221524	0.835553353016	0.055,0.033,0.023	0.034,0.036,0.027	0.005
2143	gene:Solyc03g007040.2	NA	3	+	1578772	1578991	1578772	1578849	1578944	1578991	2143	7,5,13	0,0,2	3,6,3	0,0,0	244	149	0.3609860025961683	0.837244747079	1.0,1.0,0.799	1.0,1.0,1.0	-0.067
472	gene:Solyc08g082020.2	NA	8	-	64938927	64939151	64938927	64939036	64939102	64939151	472	12,5,12	0,0,0	27,12,15	0,0,4	215	149	0.36110690734743933	0.837244747079	1.0,1.0,1.0	1.0,1.0,0.722	0.093
3684	gene:Solyc11g008960.1	NA	11	-	3115187	3115430	3115187	3115213	3115365	3115430	3684	10,10,4	2,0,1	11,6,2	0,0,0	301	149	0.3615035039884126	0.837641077906	0.712,1.0,0.664	1.0,1.0,1.0	-0.208
3836	gene:Solyc02g093470.2	NA	2	-	54333629	54333853	54333629	54333673	54333757	54333853	3836	219,98,133	4,2,4	111,55,90	8,0,0	233	149	0.36212980707179765	0.838568835839	0.972,0.969,0.955	0.899,1.0,1.0	-0.001
2375	gene:Solyc09g065860.2	NA	9	-	64126663	64126875	64126663	64126741	64126832	64126875	2375	3,0,4	2,6,4	2,1,0	1,5,0	240	149	0.3633014599522685	0.840757493356	0.482,0.0,0.383	0.554,0.11,NA	-0.044
376	gene:Solyc10g049210.1	NA	10	+	44598257	44598469	44598257	44598286	44598367	44598469	376	3,14,2	21,12,24	1,6,2	9,4,7	230	149	0.3649161375169899	0.843968038918	0.085,0.43,0.051	0.067,0.493,0.156	-0.05
665	gene:Solyc04g064470.1	NA	4	-	55606141	55606373	55606141	55606222	55606339	55606373	665	14,7,9	0,2,2	3,2,0	0,0,0	266	149	0.3652342663585695	0.844177831085	1.0,0.662,0.716	1.0,1.0,NA	-0.207
864	gene:Solyc10g081060.1	NA	10	+	62242668	62242913	62242668	62242764	62242868	62242913	864	7,4,12	233,173,308	5,7,5	257,178,210	253	149	0.3656552683701698	0.844624988295	0.017,0.013,0.022	0.011,0.023,0.014	0.001
2690	gene:Solyc02g094120.2	NA	2	-	54752349	54752554	54752349	54752397	54752471	54752554	2690	13,8,18	0,0,3	4,21,8	0,0,0	223	149	0.36598936127037773	0.844870963331	1.0,1.0,0.8	1.0,1.0,1.0	-0.067
1163	gene:Solyc08g077750.2	NA	8	-	61647657	61647873	61647657	61647681	61647779	61647873	1163	39,10,16	1,2,0	9,7,13	0,0,0	247	149	0.3664388039106682	0.845290193322	0.959,0.751,1.0	1.0,1.0,1.0	-0.097
3157	gene:Solyc06g051570.2	NA	6	-	35094127	35094339	35094127	35094183	35094261	35094339	3157	6,3,8	48,58,95	8,3,1	71,43,67	227	149	0.36662640389252377	0.845290193322	0.076,0.033,0.052	0.069,0.044,0.01	0.013
178	gene:Solyc08g076890.2	NA	8	+	60822337	60822487	60822337	60822382	60822484	60822487	178	1148,1995,2117	0,0,0	2878,2393,1657	0,7,32	251	149	0.369563314894252	0.850237168497	1.0,1.0,1.0	1.0,0.995,0.968	0.012
1978	gene:Solyc02g071800.2	NA	2	+	41150140	41150358	41150140	41150212	41150292	41150358	1978	7,3,1	34,15,46	1,2,3	14,2,10	229	149	0.3694581404290306	0.850237168497	0.118,0.115,0.014	0.044,0.394,0.163	-0.118
2014	gene:Solyc03g082960.2	NA	3	-	52816722	52816935	52816722	52816777	52816867	52816935	2014	3,3,1	35,42,78	4,0,3	21,17,42	239	149	0.36930440400777065	0.850237168497	0.051,0.043,0.008	0.106,0.0,0.043	-0.016
2082	gene:Solyc12g005770.1	NA	12	-	419566	419806	419566	419638	419735	419806	2082	7,4,1	161,124,163	2,1,0	79,54,54	246	149	0.36991730256523137	0.850237168497	0.026,0.019,0.004	0.015,0.011,0.0	0.008
617	gene:Solyc04g007520.2	NA	4	+	1211487	1211722	1211487	1211542	1211692	1211722	617	24,17,21	0,0,0	14,17,6	1,0,2	299	149	0.36972730226534267	0.850237168497	1.0,1.0,1.0	0.875,1.0,0.599	0.175
1092	gene:Solyc06g008090.2	NA	6	-	1963308	1963547	1963308	1963437	1963522	1963547	1092	4,0,0	1,0,0	6,5,0	0,0,0	234	149	0.37341027367202817	0.853479328334	0.718,NA,NA	1.0,1.0,NA	-0.282
1489	gene:Solyc02g082840.2	NA	2	-	46482783	46482987	46482783	46482831	46482906	46482987	1489	2,6,8	201,211,237	3,6,2	236,199,184	224	149	0.3731798942535237	0.853479328334	0.007,0.019,0.022	0.008,0.02,0.007	0.004
1671	gene:Solyc03g007620.2	NA	3	+	2164101	2164342	2164101	2164143	2164224	2164342	1671	0,1,0	44,29,38	2,0,2	22,20,19	230	149	0.37348621133339255	0.853479328334	0.0,0.022,0.0	0.056,0.0,0.064	-0.033
1809	gene:Solyc05g007800.2	NA	5	+	2244647	2244896	2244647	2244716	2244841	2244896	1809	1,3,6	86,97,67	2,0,1	87,80,45	274	149	0.37242067613173213	0.853479328334	0.006,0.017,0.046	0.012,0.0,0.012	0.015
1841	gene:Solyc11g067280.1	NA	11	-	53016742	53016948	53016742	53016785	53016874	53016948	1841	7,4,5	326,167,240	3,4,4	136,75,104	238	149	0.3729763217028381	0.853479328334	0.013,0.015,0.013	0.014,0.032,0.024	-0.01
2530	gene:Solyc07g005000.2	NA	7	+	33224	33417	33224	33252	33321	33417	2530	2,5,7	93,60,76	3,1,3	56,39,49	218	149	0.37359433561556366	0.853479328334	0.014,0.054,0.059	0.035,0.017,0.04	0.012
3234	gene:Solyc12g098420.1	NA	12	+	65930990	65931237	65930990	65931070	65931176	65931237	3234	26,13,19	2,0,1	18,14,28	0,0,0	255	149	0.3736271305340826	0.853479328334	0.884,1.0,0.917	1.0,1.0,1.0	-0.066
3387	gene:Solyc08g062770.2	NA	8	+	51886714	51886898	51886714	51886767	51886847	51886898	3387	0,0,4	45,21,43	4,0,1	29,24,27	229	149	0.37223151218731176	0.853479328334	0.0,0.0,0.057	0.082,0.0,0.024	-0.016
478	gene:Solyc03g059030.2	NA	3	-	27293695	27293886	27293695	27293790	27293878	27293886	478	3,1,7	80,61,46	1,2,2	48,26,26	237	149	0.3729754202063361	0.853479328334	0.023,0.01,0.087	0.013,0.046,0.046	0.005
990	gene:Solyc01g111840.2	NA	1	+	98010503	98010752	98010503	98010545	98010704	98010752	990	30,29,15	1,3,7	6,9,9	0,5,2	308	149	0.3732636253864279	0.853479328334	0.936,0.824,0.509	1.0,0.465,0.685	0.04
1701	gene:Solyc01g095050.2	NA	1	-	86419751	86419979	86419751	86419812	86419897	86419979	1701	50,36,37	0,0,0	52,30,40	3,0,0	234	149	0.37398881366545944	0.853780120742	1.0,1.0,1.0	0.917,1.0,1.0	0.028
3538	gene:Solyc12g042060.1	NA	12	-	40790483	40790689	40790483	40790573	40790657	40790689	3538	16,7,11	1193,849,1017	11,7,10	497,371,414	233	149	0.37670280016419444	0.859447322809	0.009,0.005,0.007	0.014,0.012,0.015	-0.007
2905	gene:Solyc08g067610.2	NA	8	+	56618181	56618393	56618181	56618249	56618379	56618393	2905	101,64,131	0,0,0	93,55,50	0,4,0	279	149	0.3772461515830602	0.860158301398	1.0,1.0,1.0	1.0,0.88,1.0	0.04
1055	gene:Solyc10g081120.1	NA	10	-	62263089	62263301	62263089	62263142	62263242	62263301	1055	1,0,2	3,0,0	2,2,0	2,0,0	249	149	0.3789471981709749	0.862447577934	0.166,NA,1.0	0.374,1.0,NA	-0.104
1063	gene:Solyc10g085400.1	NA	10	-	64601762	64602007	64601762	64601874	64601963	64602007	1063	1,1,2	25,17,24	0,0,0	7,12,8	238	149	0.3787180194218138	0.862447577934	0.024,0.036,0.05	0.0,0.0,0.0	0.037
2469	gene:Solyc09g014410.2	NA	9	-	6033539	6033718	6033539	6033564	6033658	6033718	2469	239,155,189	17,11,15	54,62,48	0,1,12	243	149	0.37881813574052525	0.862447577934	0.896,0.896,0.885	1.0,0.974,0.71	-0.002
1083	gene:Solyc07g049680.2	NA	7	+	60036450	60036655	60036450	60036512	60036594	60036655	1083	2,1,0	10,0,1	0,1,0	12,23,20	231	149	0.37931739523126395	0.862644027698	0.114,1.0,0.0	0.0,0.027,0.0	0.362
3627	gene:Solyc08g023470.2	NA	8	-	27664229	27664448	27664229	27664311	27664396	27664448	3627	2,1,0	7,10,8	0,0,0	2,0,2	234	149	0.37949830205585755	0.862644027698	0.154,0.06,0.0	0.0,NA,0.0	0.071
3301	gene:Solyc02g085840.2	NA	2	-	48629230	48629414	48629230	48629287	48629382	48629414	3301	12,16,11	373,364,546	12,18,19	483,400,433	244	149	0.38023479795278614	0.863789210527	0.019,0.026,0.012	0.015,0.027,0.026	-0.004
991	gene:Solyc01g111840.2	NA	1	+	98010704	98010908	98010704	98010752	98010837	98010908	991	21,15,4	1,3,8	10,6,2	2,6,1	234	149	0.3807778640997117	0.864493841919	0.93,0.761,0.241	0.761,0.389,0.56	0.074
2021	gene:Solyc02g090860.2	NA	2	-	52333102	52333326	52333102	52333141	52333319	52333326	2021	41,29,29	0,1,2	25,26,28	0,0,0	327	149	0.3813150325903859	0.865184230425	1.0,0.93,0.869	1.0,1.0,1.0	-0.067
1051	gene:Solyc09g091590.2	NA	9	+	70841735	70841981	70841735	70841821	70841906	70841981	1051	1,3,6	97,46,111	4,0,3	94,54,79	234	149	0.3817583377584438	0.86566093449	0.007,0.04,0.033	0.026,0.0,0.024	0.01
2232	gene:Solyc02g078610.2	NA	2	+	43267843	43268031	43267843	43267902	43268006	43268031	2232	8,15,6	215,185,203	8,12,3	195,144,156	253	149	0.3828565946076097	0.867247207941	0.021,0.046,0.017	0.024,0.047,0.011	0.001
228	gene:Solyc01g106050.2	NA	1	-	94028405	94028636	94028405	94028414	94028549	94028636	228	82,37,83	2,2,0	38,33,28	0,0,0	284	149	0.382925154583754	0.867247207941	0.956,0.907,1.0	1.0,1.0,1.0	-0.046
647	gene:Solyc04g007370.2	NA	4	-	1066975	1067209	1066975	1067037	1067119	1067209	647	19,10,15	0,0,0	4,3,17	0,0,2	231	149	0.3836304037595084	0.868314669973	1.0,1.0,1.0	1.0,1.0,0.846	0.051
3402	gene:Solyc10g085810.1	NA	10	+	64892772	64892943	64892772	64892807	64892896	64892943	3402	2,0,3	59,64,61	4,1,3	85,91,105	238	149	0.3841092362883415	0.868868668557	0.021,0.0,0.03	0.029,0.007,0.018	-0.001
3360	gene:Solyc07g066650.2	NA	7	-	68007718	68007932	68007718	68007783	68007874	68007932	3360	31,11,20	995,664,776	6,6,10	321,283,400	240	149	0.3844147236930001	0.869030118361	0.019,0.01,0.016	0.011,0.013,0.015	0.002
1406	gene:Solyc02g005180.2	NA	2	+	7139130	7139358	7139130	7139206	7139300	7139358	1406	164,79,141	50,37,93	68,51,54	38,10,47	243	149	0.38485681056431575	0.869499988323	0.668,0.567,0.482	0.523,0.758,0.413	0.008
1283	gene:Solyc01g079510.2	NA	1	+	78561469	78561698	78561469	78561520	78561620	78561698	1283	1,2,4	94,30,104	2,5,1	78,36,53	249	149	0.38604159955099915	0.871646239375	0.006,0.038,0.022	0.015,0.077,0.011	-0.012
508	gene:Solyc05g009070.2	NA	5	+	3218933	3219159	3218933	3218947	3219051	3219159	508	29,15,23	0,0,4	34,9,25	0,0,0	253	149	0.3871214843288868	0.87355316099	1.0,1.0,0.772	1.0,1.0,1.0	-0.076
2785	gene:Solyc07g008370.2	NA	7	+	3147746	3147955	3147746	3147756	3147885	3147955	2785	16,15,20	0,0,0	27,16,38	0,0,4	278	149	0.3876071431409067	0.874117688541	1.0,1.0,1.0	1.0,1.0,0.836	0.055
1693	gene:Solyc11g072580.1	NA	11	-	55751005	55751218	55751005	55751038	55751136	55751218	1693	3,0,1	28,11,34	0,0,0	52,26,44	247	149	0.39107777600478255	0.880874213914	0.061,0.0,0.017	0.0,0.0,0.0	0.026
2346	gene:Solyc08g008490.2	NA	8	-	2877806	2878026	2877806	2877900	2877972	2878026	2346	7,4,6	149,94,133	4,3,3	111,73,99	221	149	0.39103868055034885	0.880874213914	0.031,0.028,0.03	0.024,0.027,0.02	0.006
2336	gene:Solyc03g006070.2	NA	3	-	754946	755151	754946	755042	755113	755151	2336	6,4,4	177,101,191	13,2,6	185,157,204	220	149	0.3917779673409263	0.881916200588	0.022,0.026,0.014	0.045,0.009,0.02	-0.004
198	gene:Solyc02g005520.2	NA	2	-	9239964	9240131	9239964	9240011	9240093	9240131	198	132,74,152	7,5,12	119,34,79	7,3,4	231	149	0.39207877518698186	0.882058432421	0.924,0.905,0.891	0.916,0.88,0.927	-0.001
2933	gene:Solyc08g005400.2	NA	8	+	303607	303845	303607	303677	303757	303845	2933	0,1,1	52,47,59	0,0,5	54,35,73	229	149	0.3929307795445287	0.882904996168	0.0,0.014,0.011	0.0,0.0,0.043	-0.006
755	gene:Solyc01g087300.2	NA	1	-	82232534	82232771	82232534	82232615	82232708	82232771	755	0,0,6	39,16,49	1,1,0	50,26,36	242	149	0.39282419249558365	0.882904996168	0.0,0.0,0.07	0.012,0.023,0.0	0.012
499	gene:Solyc03g093480.2	NA	3	-	54804050	54804221	54804050	54804092	54804182	54804221	499	86,17,81	4,0,0	58,41,24	0,0,0	239	149	0.3938941621137355	0.884534258782	0.931,1.0,1.0	1.0,1.0,1.0	-0.023
1964	gene:Solyc01g058140.2	NA	1	+	65436748	65436983	65436748	65436878	65436973	65436983	1964	22,12,16	0,2,0	3,3,0	0,0,0	244	149	0.3950642454455069	0.886625440806	1.0,0.786,1.0	1.0,1.0,NA	-0.071
1392	gene:Solyc01g005810.2	NA	1	+	530555	530802	530555	530629	530718	530802	1392	9,6,8	326,211,404	11,9,5	545,313,329	238	149	0.3957578715098645	0.887215407675	0.017,0.017,0.012	0.012,0.018,0.009	0.002
3448	gene:Solyc02g083730.2	NA	2	-	47027837	47028037	47027837	47027891	47027970	47028037	3448	7,3,6	209,157,197	6,10,6	237,211,306	228	149	0.39580514954473156	0.887215407675	0.021,0.012,0.02	0.016,0.03,0.013	-0.002
3594	gene:Solyc11g039880.1	NA	11	+	41532355	41532551	41532355	41532413	41532491	41532551	3594	3,0,1	46,22,13	0,0,0	11,12,3	227	149	0.39608042611540095	0.887296645589	0.041,0.0,0.048	0.0,0.0,0.0	0.03
268	gene:Solyc07g008320.2	NA	7	-	3091008	3091218	3091008	3091064	3091140	3091218	268	5,4,9	433,327,528	19,2,9	666,401,380	225	149	0.3963355313811643	0.887332625143	0.008,0.008,0.011	0.019,0.003,0.015	-0.003
1769	gene:Solyc01g060240.2	NA	1	+	69831246	69831453	69831246	69831273	69831405	69831453	1769	26,15,10	143,109,107	5,7,11	59,50,56	281	149	0.3972444754569443	0.888831520733	0.088,0.068,0.047	0.043,0.069,0.094	-0.001
1345	gene:Solyc09g074230.2	NA	9	-	66006342	66006568	66006342	66006380	66006478	66006568	1345	68,38,50	476,314,466	36,26,44	273,252,241	247	149	0.3976442205413211	0.889189967861	0.079,0.068,0.061	0.074,0.059,0.099	-0.008
1912	gene:Solyc09g055910.2	NA	9	-	46075701	46075935	46075701	46075784	46075868	46075935	1912	19,8,12	1,0,0	17,7,9	0,0,3	233	149	0.3979044146160874	0.889236115024	0.924,1.0,1.0	1.0,1.0,0.657	0.089
746	gene:Solyc12g056280.1	NA	12	+	62231620	62231868	62231620	62231705	62231863	62231868	746	89,50,32	2,1,0	11,5,5	0,0,0	307	149	0.3992678530029239	0.891746251713	0.956,0.96,1.0	1.0,1.0,1.0	-0.028
3162	gene:Solyc08g077210.2	NA	8	-	61112888	61113127	61112888	61112976	61113073	61113127	3162	15,9,20	438,309,357	20,5,9	318,196,158	246	149	0.39993888812517164	0.8927078489	0.02,0.017,0.033	0.037,0.015,0.033	-0.005
2017	gene:Solyc02g090860.2	NA	2	-	52333319	52333544	52333319	52333331	52333479	52333544	2017	50,32,41	13,9,6	38,24,40	8,3,7	297	149	0.4002784861221198	0.89292893058	0.659,0.641,0.774	0.704,0.801,0.741	-0.057
118	gene:Solyc04g076510.2	NA	4	+	61393828	61394046	61393828	61393861	61393949	61394046	118	5,0,3	93,37,62	1,0,0	53,46,51	237	149	0.4016724390048694	0.894830241052	0.033,0.0,0.03	0.012,0.0,0.0	0.017
1256	gene:Solyc03g121950.2	NA	3	-	69948408	69948641	69948408	69948458	69948571	69948641	1256	21,10,24	436,494,705	20,14,2	518,391,356	262	149	0.4017166574398623	0.894830241052	0.027,0.011,0.019	0.021,0.02,0.003	0.004
1837	gene:Solyc08g029050.2	NA	8	-	38297635	38297840	38297635	38297692	38297783	38297840	1837	2,0,2	9,8,13	0,0,0	11,22,9	240	149	0.40185399025678525	0.894830241052	0.121,0.0,0.087	0.0,0.0,0.0	0.069
1563	gene:Solyc04g077030.2	NA	4	-	61995654	61995834	61995654	61995710	61995791	61995834	1563	67,45,84	4,0,0	22,11,14	0,0,0	230	149	0.40234851393731463	0.895394294805	0.916,1.0,1.0	1.0,1.0,1.0	-0.028
3410	gene:Solyc05g055160.2	NA	5	-	64924461	64924668	64924461	64924476	64924568	64924668	3410	238,231,362	7981,5980,9019	154,131,176	4821,3367,4360	241	149	0.4031187874043227	0.896570963957	0.018,0.023,0.024	0.019,0.023,0.024	-0.0
2616	gene:Solyc01g102700.2	NA	1	+	91435939	91436183	91435939	91436006	91436092	91436183	2616	56,23,83	5,0,0	53,47,28	0,0,0	235	149	0.40498608983896756	0.900184649989	0.877,1.0,1.0	1.0,1.0,1.0	-0.041
1279	gene:Solyc05g053610.2	NA	5	-	63680692	63680922	63680692	63680746	63680847	63680922	1279	7,5,14	400,322,382	4,4,3	450,291,269	250	149	0.4055300692298336	0.900854348882	0.01,0.009,0.021	0.005,0.008,0.007	0.007
1159	gene:Solyc09g057900.1	NA	9	-	52095956	52096178	52095956	52096008	52096085	52096178	1159	13,6,2	3,0,0	2,2,2	0,0,2	226	149	0.406083374527931	0.901543951105	0.741,1.0,1.0	1.0,1.0,0.397	0.115
1486	gene:Solyc12g100120.1	NA	12	+	66970065	66970303	66970065	66970161	66970233	66970303	1486	1,1,3	51,73,49	2,6,0	164,98,121	221	149	0.4064262702152207	0.901765878684	0.013,0.009,0.04	0.008,0.04,0.0	0.005
997	gene:Solyc03g115520.2	NA	3	-	65195647	65195885	65195647	65195712	65195803	65195885	997	67,60,54	0,0,0	84,56,68	4,0,0	240	149	0.4077835418885467	0.9042368623	1.0,1.0,1.0	0.929,1.0,1.0	0.024
714	gene:Solyc08g066620.2	NA	8	+	55375623	55375844	55375623	55375692	55375761	55375844	714	4,1,0	1,2,6	2,0,0	0,0,0	218	149	0.4082077116052456	0.904637030137	0.732,0.255,0.0	1.0,NA,NA	-0.671
1086	gene:Solyc10g047140.1	NA	10	-	39900382	39900604	39900382	39900454	39900593	39900604	1086	122,61,78	2,2,0	136,85,79	0,0,0	288	149	0.41397950117397564	0.916880613579	0.969,0.94,1.0	1.0,1.0,1.0	-0.03
2228	gene:Solyc05g050120.2	NA	5	+	60106281	60106519	60106281	60106353	60106437	60106519	2228	81,44,57	0,0,0	44,25,43	2,0,2	233	149	0.41585245063080667	0.919975862564	1.0,1.0,1.0	0.934,1.0,0.932	0.045
3228	gene:Solyc01g079390.2	NA	1	+	78478308	78478550	78478308	78478389	78478462	78478550	3228	28,12,27	193,183,226	17,18,12	163,140,108	222	149	0.415872709424145	0.919975862564	0.089,0.042,0.074	0.065,0.079,0.069	-0.003
437	gene:Solyc01g098500.2	NA	1	+	89008722	89008963	89008722	89008794	89008870	89008963	437	44,32,44	0,0,0	22,31,27	2,0,2	225	149	0.4166978801560062	0.921252252019	1.0,1.0,1.0	0.879,1.0,0.899	0.074
1319	gene:Solyc08g075890.2	NA	8	+	59981147	59981360	59981147	59981216	59981353	59981360	1319	172,87,139	1,0,0	76,50,38	1,0,2	286	149	0.41714102805453723	0.921683033416	0.989,1.0,1.0	0.975,1.0,0.908	0.035
743	gene:Solyc10g050840.1	NA	10	+	50921719	50921947	50921719	50921785	50921873	50921947	743	11,3,7	208,139,173	4,4,7	178,150,149	237	149	0.42015046019029123	0.927780195257	0.032,0.013,0.025	0.014,0.016,0.029	0.004
3075	gene:Solyc10g074690.1	NA	10	-	58280407	58280622	58280407	58280482	58280559	58280622	3075	31,22,39	556,356,682	23,16,14	407,240,402	226	149	0.4210127709543079	0.929131632451	0.035,0.039,0.036	0.036,0.042,0.022	0.003
1062	gene:Solyc01g058270.2	NA	1	+	65884444	65884684	65884444	65884486	65884562	65884684	1062	1,2,0	12,4,3	3,1,0	7,4,5	225	149	0.42150890924536855	0.929673839049	0.052,0.249,0.0	0.221,0.142,0.0	-0.021
1133	gene:Solyc12g019750.1	NA	12	-	11308398	11308617	11308398	11308443	11308528	11308617	1133	2,2,7	7,0,1	7,3,4	3,0,3	234	149	0.4219484407781797	0.930090624803	0.154,1.0,0.817	0.598,1.0,0.459	-0.029
2291	gene:Solyc06g060260.2	NA	6	+	38230115	38230299	38230115	38230134	38230256	38230299	2291	62,70,45	0,0,0	87,85,80	0,0,4	271	149	0.4234659558986068	0.932881678514	1.0,1.0,1.0	1.0,1.0,0.917	0.028
3084	gene:Solyc02g094420.2	NA	2	+	54948683	54948904	54948683	54948765	54948841	54948904	3084	6,1,2	103,75,109	1,2,2	97,76,82	225	149	0.42517845404525567	0.936098707839	0.037,0.009,0.012	0.007,0.017,0.016	0.006
2009	gene:Solyc01g110030.2	NA	1	-	96850549	96851072	96850549	96850644	96850962	96851072	2009	13,3,0	5,3,5	3,0,0	0,0,1	467	149	0.4262617494567419	0.937371809232	0.453,0.242,0.0	1.0,NA,0.0	-0.268
2176	gene:Solyc10g006930.2	NA	10	-	1365520	1365715	1365520	1365524	1365647	1365715	2176	3,0,4	0,0,0	1,2,1	0,0,2	272	149	0.42601323260760016	0.937371809232	1.0,NA,1.0	1.0,1.0,0.215	0.262
3161	gene:Solyc11g017300.1	NA	11	-	8163273	8163519	8163273	8163363	8163457	8163519	3161	8,5,5	128,92,135	5,4,11	131,97,149	243	149	0.42705670298543696	0.938008568924	0.037,0.032,0.022	0.023,0.025,0.043	0.0
3226	gene:Solyc01g079390.2	NA	1	+	78478495	78478697	78478495	78478550	78478671	78478697	3226	21,11,6	3,0,0	5,3,6	0,0,0	270	149	0.4268831654875488	0.938008568924	0.794,1.0,1.0	1.0,1.0,1.0	-0.069
2553	gene:Solyc03g118640.2	NA	3	+	67507110	67507264	67507110	67507160	67507243	67507264	2553	6,1,7	204,96,231	2,1,2	138,102,93	232	149	0.43018783747695266	0.943769061888	0.019,0.007,0.019	0.009,0.006,0.014	0.005
2695	gene:Solyc06g083030.2	NA	6	-	48589785	48589998	48589785	48589823	48589904	48589998	2695	4,2,0	64,34,73	1,4,4	112,44,72	230	149	0.4300020425056793	0.943769061888	0.039,0.037,0.0	0.006,0.056,0.035	-0.007
2178	gene:Solyc10g006930.2	NA	10	-	1365520	1365715	1365520	1365545	1365647	1365715	2178	3,0,4	10,7,6	1,2,1	11,6,2	251	149	0.4315836447438244	0.946271996036	0.151,0.0,0.284	0.051,0.165,0.229	-0.003
2068	gene:Solyc09g008490.2	NA	9	+	1975620	1975869	1975620	1975660	1975745	1975869	2068	14,7,12	5,9,10	5,2,8	0,0,9	234	149	0.4321261493530564	0.946902164344	0.641,0.331,0.433	1.0,1.0,0.361	-0.319
1681	gene:Solyc10g012430.2	NA	10	-	5103041	5103206	5103041	5103111	5103171	5103206	1681	4,16,7	0,1,0	8,0,4	0,0,2	209	149	0.4331869115230036	0.948568015028	1.0,0.919,1.0	1.0,NA,0.588	0.179
2077	gene:Solyc05g055390.2	NA	5	+	65050502	65051053	65050502	65050567	65050977	65051053	2077	160,126,104	0,0,0	61,46,59	4,0,0	559	149	0.4333974551420474	0.948568015028	1.0,1.0,1.0	0.803,1.0,1.0	0.066
102	gene:Solyc11g032100.1	NA	11	+	24918410	24918633	24918410	24918448	24918540	24918633	102	5,2,4	130,94,149	4,1,11	169,110,132	241	149	0.43437054505022243	0.950137574087	0.023,0.013,0.016	0.014,0.006,0.049	-0.006
1601	gene:Solyc07g008080.2	NA	7	-	2782946	2783175	2782946	2783000	2783108	2783175	1601	1,6,4	52,51,76	7,2,7	100,73,75	257	149	0.43494227354601034	0.950827867728	0.011,0.064,0.03	0.039,0.016,0.051	-0.0
1404	gene:Solyc09g015670.2	NA	9	-	10676191	10676424	10676191	10676275	10676358	10676424	1404	7,7,3	265,249,227	4,1,3	187,110,141	232	149	0.4361411038871438	0.952887450047	0.017,0.018,0.008	0.014,0.006,0.013	0.003
222	gene:Solyc01g087720.2	NA	1	+	82653746	82653985	82653746	82653823	82653897	82653985	222	7,4,8	109,88,84	8,3,2	87,63,81	223	149	0.4365009192117272	0.953112595361	0.041,0.029,0.06	0.058,0.031,0.016	0.008
3041	gene:Solyc01g103970.2	NA	1	+	92451590	92451802	92451590	92451622	92451710	92451802	3041	84,26,45	0,1,0	20,15,9	0,0,3	237	149	0.4374639330177821	0.95465380327	1.0,0.942,1.0	1.0,1.0,0.654	0.096
2671	gene:Solyc06g083210.2	NA	6	+	48730469	48730705	48730469	48730531	48730639	48730705	2671	3,4,0	152,91,168	9,1,0	95,84,111	257	149	0.4384766710635668	0.955962181033	0.011,0.025,0.0	0.052,0.007,0.0	-0.008
288	gene:Solyc12g089220.1	NA	12	-	64329008	64329201	64329008	64329074	64329149	64329201	288	2,0,2	33,18,46	0,0,0	12,1,2	224	149	0.43857855449881034	0.955962181033	0.039,0.0,0.028	0.0,0.0,0.0	0.022
2259	gene:Solyc02g093930.2	NA	2	-	54615228	54615426	54615228	54615311	54615389	54615426	2259	0,1,0	13,14,19	0,3,0	11,13,8	227	149	0.4397246319353183	0.957897789756	0.0,0.045,0.0	0.0,0.132,0.0	-0.029
3507	gene:Solyc03g025900.2	NA	3	-	3318020	3318246	3318020	3318094	3318192	3318246	3507	3,0,0	8,3,9	1,0,3	9,6,8	247	149	0.44010141195822294	0.958156270492	0.184,0.0,0.0	0.063,0.0,0.184	-0.021
1154	gene:Solyc07g006650.2	NA	7	-	1520525	1520772	1520525	1520613	1520695	1520772	1154	41,10,28	1,2,0	4,7,9	0,0,0	231	149	0.44641531567290926	0.971021425713	0.964,0.763,1.0	1.0,1.0,1.0	-0.091
1468	gene:Solyc04g072810.2	NA	4	-	59780624	59782755	59780624	59780764	59782661	59782755	1468	264,154,153	2,1,0	55,20,40	0,0,0	2046	149	0.4465338291194677	0.971021425713	0.906,0.918,1.0	1.0,1.0,1.0	-0.059
3658	gene:Solyc10g081580.1	NA	10	+	62620590	62620758	62620590	62620633	62620711	62620758	3658	7,10,7	432,322,384	8,5,3	290,286,363	227	149	0.4468529265609962	0.97114640714	0.011,0.02,0.012	0.018,0.011,0.005	0.003
3885	gene:Solyc09g092450.2	NA	9	-	71536966	71537176	71536966	71537042	71537122	71537176	3885	27,16,30	112,84,82	25,7,10	39,35,57	229	149	0.44801294484257914	0.973097747955	0.136,0.11,0.192	0.294,0.115,0.102	-0.024
368	gene:Solyc01g056520.2	NA	1	-	54551479	54551672	54551479	54551511	54551608	54551672	368	0,0,1	38,31,39	2,0,1	19,7,27	246	149	0.44895001356031805	0.974562836454	0.0,0.0,0.015	0.06,0.0,0.022	-0.022
2022	gene:Solyc09g082490.2	NA	9	-	68201437	68201683	68201437	68201540	68201622	68201683	2022	1,3,2	36,13,16	2,1,3	27,39,36	231	149	0.4496696622365528	0.974984688214	0.018,0.13,0.075	0.046,0.016,0.051	0.037
3782	gene:Solyc03g093240.2	NA	3	+	54430962	54431195	54430962	54431015	54431149	54431195	3782	1,1,2	14,9,10	0,4,0	5,2,9	283	149	0.4496677245412347	0.974984688214	0.036,0.055,0.095	0.0,0.513,0.0	-0.109
1735	gene:Solyc11g065180.1	NA	11	+	50515874	50516068	50515874	50515906	50515987	50516068	1735	1,2,2	0,0,0	4,5,1	2,1,0	230	149	0.4504654704254124	0.976140003631	1.0,1.0,1.0	0.564,0.764,1.0	0.224
1519	gene:Solyc05g051380.2	NA	5	+	61668420	61668611	61668420	61668429	61668522	61668611	1519	1,1,2	66,39,47	2,3,0	56,0,61	242	149	0.4516611172741529	0.978159899254	0.009,0.016,0.026	0.022,1.0,0.0	-0.324
1948	gene:Solyc06g034220.2	NA	6	+	23959513	23959715	23959513	23959589	23959682	23959715	1948	5,4,2	148,79,148	4,1,2	133,84,115	242	149	0.4531582284119948	0.980829938114	0.02,0.03,0.008	0.018,0.007,0.011	0.007
1839	gene:Solyc08g029050.2	NA	8	-	38297783	38297986	38297783	38297840	38297929	38297986	1839	2,0,0	4,2,6	0,0,0	7,3,0	238	149	0.4546541684272972	0.983494331703	0.238,0.0,0.0	0.0,0.0,NA	0.079
3212	gene:Solyc06g060810.2	NA	6	-	38843678	38843907	38843678	38843771	38843847	38843907	3212	9,4,4	0,2,0	1,1,0	0,0,0	225	149	0.45612558279733884	0.986102599501	1.0,0.57,1.0	1.0,1.0,NA	-0.143
1831	gene:Solyc01g091280.2	NA	1	-	84931103	84931314	84931103	84931169	84931263	84931314	1831	1,0,1	7,0,3	0,0,0	0,0,4	243	149	0.45659604532433684	0.986384321834	0.081,NA,0.17	NA,NA,0.0	0.126
3256	gene:Solyc09g090230.1	NA	9	+	69775944	69776168	69775944	69776074	69776150	69776168	3256	0,3,1	22,17,35	0,0,1	16,14,10	225	149	0.45678735162514994	0.986384321834	0.0,0.105,0.019	0.0,0.0,0.062	0.021
1244	gene:Solyc09g075070.2	NA	9	-	66888025	66888229	66888025	66888061	66888173	66888229	1244	71,34,51	3,0,0	23,10,24	0,0,0	261	149	0.45736293472025547	0.98705303121	0.931,1.0,1.0	1.0,1.0,1.0	-0.023
772	gene:Solyc04g055190.2	NA	4	+	53804202	53804436	53804202	53804228	53804322	53804436	772	0,0,3	47,21,34	1,2,2	65,20,41	243	149	0.4579414246436998	0.987727233165	0.0,0.0,0.051	0.009,0.058,0.029	-0.015
3903	gene:Solyc05g054590.2	NA	5	+	64473435	64473662	64473435	64473440	64473598	64473662	3903	8,12,7	127,88,120	13,14,19	285,225,230	307	149	0.4582780870162019	0.98787936063	0.03,0.062,0.028	0.022,0.029,0.039	0.01
2102	gene:Solyc03g019940.2	NA	3	-	61277225	61277474	61277225	61277293	61277405	61277474	2102	1,0,3	75,65,70	4,0,1	57,29,48	261	149	0.46399284212824776	0.999617777121	0.008,0.0,0.024	0.039,0.0,0.012	-0.006
2572	gene:Solyc06g062660.2	NA	6	-	39545545	39545730	39545545	39545594	39545669	39545730	2572	3,8,6	86,62,70	6,6,0	83,41,69	224	149	0.46429060709833614	0.999679079785	0.023,0.079,0.054	0.046,0.089,0.0	0.007
1000	gene:Solyc06g066760.2	NA	6	-	41937841	41938056	41937841	41937949	41938015	41938056	1000	17,5,9	0,0,0	6,1,4	1,0,0	215	149	1	1.0	1.0,1.0,1.0	0.806,1.0,1.0	0.065
1003	gene:Solyc03g005080.2	NA	3	-	58579	58808	58579	58636	58783	58808	1003	30,6,37	1,0,0	9,6,17	0,0,0	296	149	1	1.0	0.938,1.0,1.0	1.0,1.0,1.0	-0.021
1005	gene:Solyc03g005080.2	NA	3	-	58959	59206	58959	59031	59120	59206	1005	20,6,26	266,244,396	6,6,9	158,97,112	238	149	0.9063548275697753	1.0	0.045,0.015,0.039	0.023,0.037,0.048	-0.003
1006	gene:Solyc03g005080.2	NA	3	-	59386	59635	59386	59441	59521	59635	1006	24,12,23	0,0,2	9,15,6	0,0,0	229	149	1	1.0	1.0,1.0,0.882	1.0,1.0,1.0	-0.039
1007	gene:Solyc03g005080.2	NA	3	-	59386	59635	59386	59441	59517	59635	1007	24,12,23	257,140,356	9,15,6	185,92,95	225	149	1	1.0	0.058,0.054,0.041	0.031,0.097,0.04	-0.005
1010	gene:Solyc03g005080.2	NA	3	-	58579	58808	58579	58636	58769	58808	1010	6,4,6	153,103,124	1,1,5	46,30,49	282	149	0.5172272596741616	1.0	0.02,0.02,0.025	0.011,0.017,0.051	-0.005
1011	gene:Solyc03g005080.2	NA	3	-	59386	59635	59386	59439	59517	59635	1011	30,16,28	2,0,0	12,17,6	0,0,0	227	149	1	1.0	0.908,1.0,1.0	1.0,1.0,1.0	-0.031
1015	gene:Solyc08g078530.2	NA	8	+	62321164	62321401	62321164	62321232	62321316	62321401	1015	2,0,2	227,216,380	1,0,1	315,152,230	233	149	1	1.0	0.006,0.0,0.003	0.002,0.0,0.003	0.001
1016	gene:Solyc08g078530.2	NA	8	+	62316478	62316698	62316478	62316493	62316590	62316698	1016	3,2,3	135,85,108	4,0,1	98,49,68	246	149	0.6629007767617395	1.0	0.013,0.014,0.017	0.024,0.0,0.009	0.004
1017	gene:Solyc08g078530.2	NA	8	+	62321164	62321401	62321164	62321232	62321334	62321401	1017	44,39,63	0,0,0	43,39,38	0,1,0	251	149	1	1.0	1.0,1.0,1.0	1.0,0.959,1.0	0.014
1018	gene:Solyc06g084410.2	NA	6	+	49536426	49536666	49536426	49536497	49536590	49536666	1018	4,5,7	1,0,0	6,3,10	0,0,0	242	149	1	1.0	0.711,1.0,1.0	1.0,1.0,1.0	-0.096
1019	gene:Solyc01g094530.2	NA	1	-	85964043	85964226	85964043	85964099	85964190	85964226	1019	4,1,3	99,58,82	4,2,1	73,57,86	240	149	0.8591772652719043	1.0	0.024,0.011,0.022	0.033,0.021,0.007	-0.001
1020	gene:Solyc09g005280.2	NA	9	-	214457	214706	214457	214547	214649	214706	1020	1,2,1	54,46,17	0,0,1	13,22,20	251	149	0.6724169671574491	1.0	0.011,0.025,0.034	0.0,0.0,0.029	0.014
1021	gene:Solyc04g079060.2	NA	4	-	63649421	63649567	63649421	63649457	63649553	63649567	1021	61,20,30	10,6,5	20,10,14	6,2,0	245	149	0.6705496212082753	1.0	0.788,0.67,0.785	0.67,0.753,1.0	-0.06
1022	gene:Solyc04g079060.2	NA	4	-	63648534	63648778	63648534	63648637	63648719	63648778	1022	0,0,1	30,15,24	0,0,0	13,6,8	231	149	1	1.0	0.0,0.0,0.026	0.0,0.0,0.0	0.009
1023	gene:Solyc03g120260.2	NA	3	+	68711099	68711296	68711099	68711161	68711242	68711296	1023	1,0,0	49,28,24	1,3,3	154,128,152	230	149	1	1.0	0.013,0.0,0.0	0.004,0.015,0.013	-0.006
1024	gene:Solyc06g076650.2	NA	6	+	47607223	47607467	47607223	47607296	47607363	47607467	1024	3,4,1	98,73,80	5,1,2	78,56,85	216	149	0.8496195260490089	1.0	0.021,0.036,0.009	0.042,0.012,0.016	-0.001
1025	gene:Solyc04g015050.2	NA	4	+	5253827	5254076	5253827	5253894	5253969	5254076	1025	7,1,2	169,118,92	5,5,2	143,75,125	224	149	0.4699999230687464	1.0	0.027,0.006,0.014	0.023,0.042,0.011	-0.01
1026	gene:Solyc04g015050.2	NA	4	+	5253827	5254076	5253827	5253894	5253988	5254076	1026	10,3,8	0,0,2	6,10,7	0,0,0	243	149	1	1.0	1.0,1.0,0.71	1.0,1.0,1.0	-0.097
1027	gene:Solyc04g015050.2	NA	4	+	5253653	5253888	5253653	5253730	5253827	5253888	1027	1,3,3	150,82,84	1,2,3	127,56,93	246	149	0.9450540465514266	1.0	0.004,0.022,0.021	0.005,0.021,0.019	0.001
1028	gene:Solyc04g015050.2	NA	4	+	5253827	5254076	5253827	5253888	5253969	5254076	1028	20,4,12	1,0,0	21,5,9	0,0,0	230	149	1	1.0	0.928,1.0,1.0	1.0,1.0,1.0	-0.024
1029	gene:Solyc12g098740.1	NA	12	+	66149066	66149309	66149066	66149139	66149230	66149309	1029	2,0,0	230,161,169	2,1,0	198,173,135	240	149	1	1.0	0.005,0.0,0.0	0.006,0.004,0.0	-0.002
1031	gene:Solyc02g094440.2	NA	2	+	54969057	54969231	54969057	54969089	54969225	54969231	1031	29,29,25	259,125,150	39,39,36	238,252,336	285	149	0.49322135614865215	1.0	0.055,0.108,0.08	0.079,0.075,0.053	0.012
1033	gene:Solyc07g056260.2	NA	7	-	64108480	64108713	64108480	64108568	64108647	64108713	1033	4,1,1	133,57,80	2,0,2	81,42,43	228	149	1	1.0	0.019,0.011,0.008	0.016,0.0,0.029	-0.002
1036	gene:Solyc04g082480.2	NA	4	+	66121662	66121880	66121662	66121703	66121832	66121880	1036	4,5,11	0,0,2	14,5,6	0,2,0	278	149	1	1.0	1.0,1.0,0.747	1.0,0.573,1.0	0.058
103	gene:Solyc08g074760.2	NA	8	+	58902352	58902581	58902352	58902421	58902509	58902581	103	0,0,0	175,110,157	0,1,1	120,92,113	237	149	1	1.0	0.0,0.0,0.0	0.0,0.007,0.006	-0.004
1040	gene:Solyc08g066390.2	NA	8	+	55001625	55001872	55001625	55001711	55001812	55001872	1040	0,0,0	9,5,18	0,2,2	16,20,6	250	149	0.6260579238178587	1.0	0.0,0.0,0.0	0.0,0.056,0.166	-0.074
1042	gene:Solyc02g071510.2	NA	2	-	40913845	40914077	40913845	40913920	40914021	40914077	1042	38,33,58	0,0,2	44,24,21	0,0,0	250	149	1	1.0	1.0,1.0,0.945	1.0,1.0,1.0	-0.018
1043	gene:Solyc02g071510.2	NA	2	-	40913845	40914077	40913845	40913949	40914021	40914077	1043	17,19,25	0,0,2	18,12,13	0,0,0	221	149	1	1.0	1.0,1.0,0.894	1.0,1.0,1.0	-0.035
1046	gene:Solyc02g071510.2	NA	2	-	40914045	40914227	40914045	40914077	40914174	40914227	1046	9,6,20	2,0,0	6,2,4	0,0,0	246	149	1	1.0	0.732,1.0,1.0	1.0,1.0,1.0	-0.089
1048	gene:Solyc02g071510.2	NA	2	-	40913845	40914077	40913845	40913929	40914045	40914077	1048	72,56,76	0,0,0	42,22,43	1,0,0	265	149	1	1.0	1.0,1.0,1.0	0.959,1.0,1.0	0.014
1049	gene:Solyc11g072260.1	NA	11	-	55469719	55469941	55469719	55469831	55469918	55469941	1049	0,5,1	350,370,475	2,0,1	1210,651,858	236	149	1	1.0	0.0,0.008,0.001	0.001,0.0,0.001	0.002
104	gene:Solyc06g053400.2	NA	6	+	36171112	36171296	36171112	36171146	36171223	36171296	104	1,1,0	229,152,210	3,0,0	182,129,192	226	149	1	1.0	0.003,0.004,0.0	0.011,0.0,0.0	-0.001
1056	gene:Solyc10g081120.1	NA	10	-	62263089	62263301	62263089	62263142	62263245	62263301	1056	15,14,16	549,357,431	11,9,3	206,176,199	252	149	0.6969192609389785	1.0	0.016,0.023,0.021	0.031,0.029,0.009	-0.003
1057	gene:Solyc01g094030.2	NA	1	-	85599784	85600004	85599784	85599864	85599953	85600004	1057	12,7,16	190,121,185	8,6,9	136,90,147	238	149	0.5595791226650948	1.0	0.038,0.035,0.051	0.036,0.04,0.037	0.004
1059	gene:Solyc09g091850.2	NA	9	-	71062000	71062216	71062000	71062073	71062160	71062216	1059	6,0,0	107,64,158	1,0,0	131,40,79	236	149	1	1.0	0.034,0.0,0.0	0.005,0.0,0.0	0.01
105	gene:Solyc06g053400.2	NA	6	+	36171112	36171296	36171112	36171146	36171213	36171296	105	0,0,0	0,1,0	1,0,0	0,0,0	216	149	1	1.0	NA,0.0,NA	1.0,NA,NA	-1.0
1061	gene:Solyc10g008990.2	NA	10	+	3021129	3021370	3021129	3021244	3021335	3021370	1061	0,0,2	95,66,108	2,0,1	116,65,98	240	149	1	1.0	0.0,0.0,0.011	0.011,0.0,0.006	-0.002
1066	gene:Solyc01g100970.2	NA	1	+	90849827	90850045	90849827	90849889	90849997	90850045	1066	8,9,5	3887,3603,4965	3,2,6	3817,2724,3549	257	149	1	1.0	0.001,0.001,0.001	0.0,0.0,0.001	0.001
1067	gene:Solyc01g100970.2	NA	1	+	90849827	90850045	90849827	90849888	90849997	90850045	1067	8,11,5	0,0,2	3,2,6	0,0,0	258	149	1	1.0	1.0,1.0,0.591	1.0,1.0,1.0	-0.136
1068	gene:Solyc12g006790.1	NA	12	-	1200457	1200666	1200457	1200485	1200571	1200666	1068	3,0,1	13,27,12	2,1,0	16,20,32	235	149	1	1.0	0.128,0.0,0.05	0.073,0.031,0.0	0.025
1069	gene:Solyc10g006070.2	NA	10	+	799255	799451	799255	799259	799380	799451	1069	14,22,48	1942,2599,3862	68,58,38	7167,4828,4500	270	149	1	1.0	0.004,0.005,0.007	0.005,0.007,0.005	-0.0
1072	gene:Solyc10g062340.1	NA	10	-	26114531	26114704	26114531	26114541	26114651	26114704	1072	28,25,30	1,0,0	23,15,22	1,0,0	259	149	1	1.0	0.942,1.0,1.0	0.93,1.0,1.0	0.004
1073	gene:Solyc09g009660.2	NA	9	+	3066602	3066771	3066602	3066654	3066754	3066771	1073	2,3,3	0,0,0	5,4,1	0,2,0	249	149	1	1.0	1.0,1.0,1.0	1.0,0.545,1.0	0.152
1074	gene:Solyc11g066370.1	NA	11	-	52127184	52127420	52127184	52127240	52127318	52127420	1074	1,0,0	76,67,62	1,1,0	97,58,85	227	149	1	1.0	0.009,0.0,0.0	0.007,0.011,0.0	-0.003
1075	gene:Solyc04g015690.2	NA	4	+	5984570	5984788	5984570	5984634	5984744	5984788	1075	6,9,10	23,22,47	10,5,4	37,16,16	259	149	0.7748073685104353	1.0	0.13,0.191,0.109	0.135,0.152,0.126	0.006
1079	gene:Solyc11g007320.1	NA	11	+	1698241	1698411	1698241	1698270	1698355	1698411	1079	1,0,0	0,0,0	0,1,0	0,0,2	234	149	1	1.0	1.0,NA,NA	NA,1.0,0.0	0.5
107	gene:Solyc05g017890.2	NA	5	-	19104813	19104983	19104813	19104861	19104936	19104983	107	0,1,0	76,28,63	0,0,0	42,11,17	224	149	1	1.0	0.0,0.023,0.0	0.0,0.0,0.0	0.008
1080	gene:Solyc11g007320.1	NA	11	+	1698241	1698411	1698241	1698275	1698355	1698411	1080	1,0,0	110,73,97	0,1,0	135,49,65	229	149	1	1.0	0.006,0.0,0.0	0.0,0.013,0.0	-0.002
1081	gene:Solyc11g007320.1	NA	11	+	1697305	1697537	1697305	1697417	1697508	1697537	1081	5,1,8	2,0,6	2,2,0	0,0,0	240	149	0.7354860163178111	1.0	0.608,1.0,0.453	1.0,1.0,NA	-0.313
108	gene:Solyc07g064590.2	NA	7	+	66670470	66670674	66670470	66670533	66670599	66670674	108	13,11,26	0,1,4	7,10,5	0,0,2	215	149	1	1.0	1.0,0.884,0.818	1.0,1.0,0.634	0.023
1090	gene:Solyc08g080900.2	NA	8	-	64069464	64069677	64069464	64069545	64069617	64069677	1090	8,5,2	0,0,0	2,1,1	0,1,0	221	149	1	1.0	1.0,1.0,1.0	1.0,0.403,1.0	0.199
1093	gene:Solyc11g006940.1	NA	11	+	1450882	1451129	1450882	1450951	1451075	1451129	1093	0,0,1	3,7,23	0,1,2	18,11,5	273	149	0.46959078684851463	1.0	0.0,0.0,0.023	0.0,0.047,0.179	-0.068
1098	gene:Solyc01g100170.2	NA	1	+	90239574	90239805	90239574	90239652	90239735	90239805	1098	3,7,5	95,58,94	4,4,5	110,63,61	232	149	0.7212814786665251	1.0	0.02,0.072,0.033	0.023,0.039,0.05	0.004
1099	gene:Solyc01g100170.2	NA	1	+	90239574	90239805	90239574	90239652	90239748	90239805	1099	9,15,15	0,0,0	11,12,12	0,0,2	245	149	1	1.0	1.0,1.0,1.0	1.0,1.0,0.785	0.072
109	gene:Solyc04g076020.2	NA	4	-	60950282	60950524	60950282	60950353	60950444	60950524	109	1,1,2	61,52,66	0,0,0	43,29,59	240	149	1	1.0	0.01,0.012,0.018	0.0,0.0,0.0	0.013
1103	gene:Solyc10g006600.2	NA	10	+	1134192	1134473	1134192	1134325	1134420	1134473	1103	229,145,267	0,0,2	151,92,191	0,0,2	244	149	1	1.0	1.0,1.0,0.988	1.0,1.0,0.983	0.002
1105	gene:Solyc12g099270.1	NA	12	-	66474341	66474535	66474341	66474379	66474486	66474535	1105	5,2,1	129,65,124	2,1,1	96,46,86	256	149	0.6988304045671743	1.0	0.022,0.018,0.005	0.012,0.012,0.007	0.005
1106	gene:Solyc09g065830.2	NA	9	-	64101626	64101855	64101626	64101678	64101777	64101855	1106	5,6,7	415,351,421	6,13,6	469,312,444	248	149	0.813196405053906	1.0	0.007,0.01,0.01	0.008,0.024,0.008	-0.004
1107	gene:Solyc09g065830.2	NA	9	-	64101626	64101855	64101626	64101678	64101765	64101855	1107	2,1,0	0,0,0	2,1,2	0,0,1	236	149	1	1.0	1.0,1.0,NA	1.0,1.0,0.558	0.147
1108	gene:Solyc01g094480.2	NA	1	+	85946978	85947210	85946978	85947040	85947132	85947210	1108	26,19,29	507,345,540	16,14,16	304,243,342	241	149	0.8239416096393862	1.0	0.031,0.033,0.032	0.032,0.034,0.028	0.001
1109	gene:Solyc06g008040.2	NA	6	-	1893543	1893747	1893543	1893629	1893721	1893747	1109	0,3,1	78,57,119	2,0,3	83,65,54	241	149	0.883612468736479	1.0	0.0,0.032,0.005	0.015,0.0,0.033	-0.004
1111	gene:Solyc03g082600.2	NA	3	-	52527553	52527755	52527553	52527603	52527656	52527755	1111	52,23,36	0,1,0	53,40,37	0,0,0	202	149	1	1.0	1.0,0.944,1.0	1.0,1.0,1.0	-0.019
1113	gene:Solyc01g110280.2	NA	1	-	96997040	96997249	96997040	96997077	96997180	96997249	1113	2,0,3	39,29,43	2,0,0	38,24,26	252	149	0.5335239870694211	1.0	0.029,0.0,0.04	0.03,0.0,0.0	0.013
1114	gene:Solyc01g067270.2	NA	1	+	75672507	75672716	75672507	75672556	75672629	75672716	1114	0,0,1	29,8,12	0,0,0	11,4,12	222	149	1	1.0	0.0,0.0,0.053	0.0,0.0,0.0	0.018
1117	gene:Solyc01g088720.2	NA	1	+	83482275	83482509	83482275	83482361	83482440	83482509	1117	3,2,1	0,0,1	1,2,3	0,0,0	228	149	1	1.0	1.0,1.0,0.395	1.0,1.0,1.0	-0.202
1123	gene:Solyc03g118200.2	NA	3	-	67141879	67142093	67141879	67141927	67142041	67142093	1123	66,32,34	0,0,0	44,36,54	0,0,2	263	149	1	1.0	1.0,1.0,1.0	1.0,1.0,0.939	0.02
1125	gene:Solyc03g118200.2	NA	3	-	67137474	67137710	67137474	67137577	67137651	67137710	1125	5,9,1	185,113,121	5,6,3	131,129,109	223	149	0.7008691769490218	1.0	0.018,0.051,0.005	0.025,0.03,0.018	0.0
1127	gene:Solyc12g011160.1	NA	12	+	4011154	4011394	4011154	4011211	4011295	4011394	1127	0,2,1	162,116,145	4,0,2	163,123,120	233	149	1	1.0	0.0,0.011,0.004	0.015,0.0,0.011	-0.004
1129	gene:Solyc12g011160.1	NA	12	+	4011976	4012199	4011976	4012078	4012167	4012199	1129	56,37,47	0,1,0	42,32,46	0,0,2	238	149	1	1.0	1.0,0.959,1.0	1.0,1.0,0.935	0.008
1131	gene:Solyc08g074610.1	NA	8	-	58707660	58707783	58707660	58707670	58707746	58707783	1131	0,0,1	21,33,27	0,0,0	41,10,20	225	149	1	1.0	0.0,0.0,0.024	0.0,0.0,0.0	0.008
1134	gene:Solyc12g019750.1	NA	12	-	11308398	11308617	11308398	11308447	11308528	11308617	1134	2,1,6	242,202,263	7,1,0	343,212,288	230	149	1	1.0	0.005,0.003,0.015	0.013,0.003,0.0	0.002
1137	gene:Solyc12g019750.1	NA	12	-	11308716	11308957	11308716	11308789	11308892	11308957	1137	56,23,42	202,134,188	44,43,25	197,143,208	252	149	0.48595629269202145	1.0	0.141,0.092,0.117	0.117,0.151,0.066	0.005
1139	gene:Solyc12g019750.1	NA	12	-	11309155	11309398	11309155	11309167	11309274	11309398	1139	30,10,6	0,0,1	3,4,6	0,2,1	256	149	1	1.0	1.0,1.0,0.777	1.0,0.538,0.777	0.154
113	gene:Solyc03g121310.2	NA	3	-	69451072	69451280	69451072	69451140	69451225	69451280	113	20,7,11	1058,648,1000	7,5,7	1006,541,771	234	149	1	1.0	0.012,0.007,0.007	0.004,0.006,0.006	0.003
1140	gene:Solyc12g019750.1	NA	12	-	11308398	11308617	11308398	11308447	11308525	11308617	1140	2,0,5	0,0,0	7,1,0	1,0,0	227	149	0.6591806211242379	1.0	1.0,NA,1.0	0.821,1.0,NA	0.09
1141	gene:Solyc07g053320.2	NA	7	+	61789380	61789626	61789380	61789467	61789612	61789626	1141	77,23,45	2,0,0	19,8,17	0,0,0	294	149	1	1.0	0.951,1.0,1.0	1.0,1.0,1.0	-0.016
1142	gene:Solyc07g053320.2	NA	7	+	61789380	61789626	61789380	61789467	61789558	61789626	1142	68,20,40	0,0,1	19,8,16	0,0,0	240	149	1	1.0	1.0,1.0,0.961	1.0,1.0,1.0	-0.013
1143	gene:Solyc07g053320.2	NA	7	+	61789380	61789626	61789380	61789467	61789602	61789626	1143	76,22,45	0,0,0	19,8,16	0,0,2	284	149	1	1.0	1.0,1.0,1.0	1.0,1.0,0.808	0.064
1145	gene:Solyc10g008460.2	NA	10	+	2584765	2585006	2584765	2584877	2584964	2585006	1145	17,15,6	0,2,0	7,4,9	0,0,0	236	149	1	1.0	1.0,0.826,1.0	1.0,1.0,1.0	-0.058
1149	gene:Solyc07g006650.2	NA	7	-	1520225	1520426	1520225	1520243	1520324	1520426	1149	8,9,23	2,0,0	0,3,1	0,0,0	230	149	1	1.0	0.722,1.0,1.0	NA,1.0,1.0	-0.093
1150	gene:Solyc07g006650.2	NA	7	-	1520525	1520772	1520525	1520615	1520695	1520772	1150	30,6,16	1057,848,1244	1,7,6	433,315,350	229	149	0.667069451996886	1.0	0.018,0.005,0.008	0.002,0.014,0.011	0.001
1152	gene:Solyc07g006650.2	NA	7	-	1520525	1520772	1520525	1520578	1520695	1520772	1152	113,55,128	0,0,2	31,22,37	0,0,0	266	149	1	1.0	1.0,1.0,0.973	1.0,1.0,1.0	-0.009
1156	gene:Solyc10g085790.1	NA	10	+	64875840	64876079	64875840	64875928	64876016	64876079	1156	10,2,33	1,0,0	16,9,34	0,0,0	237	149	1	1.0	0.863,1.0,1.0	1.0,1.0,1.0	-0.046
1158	gene:Solyc12g098370.1	NA	12	+	65902615	65902836	65902615	65902679	65902777	65902836	1158	11,6,17	0,0,0	12,10,20	1,0,0	247	149	1	1.0	1.0,1.0,1.0	0.879,1.0,1.0	0.04
1160	gene:Solyc08g077750.2	NA	8	-	61647979	61648193	61647979	61648056	61648150	61648193	1160	5,6,8	1,0,0	2,2,3	0,0,0	243	149	1	1.0	0.754,1.0,1.0	1.0,1.0,1.0	-0.082
1165	gene:Solyc07g043270.2	NA	7	-	56936074	56936265	56936074	56936122	56936202	56936265	1165	1,0,7	320,175,346	0,1,0	187,163,174	229	149	1	1.0	0.002,0.0,0.013	0.0,0.004,0.0	0.004
1169	gene:Solyc07g043270.2	NA	7	-	56936202	56936426	56936202	56936271	56936363	56936426	1169	5,0,2	243,137,292	0,2,3	159,123,144	241	149	1	1.0	0.013,0.0,0.004	0.0,0.01,0.013	-0.002
116	gene:Solyc12g094500.1	NA	12	+	64729382	64729620	64729382	64729459	64729544	64729620	116	0,2,2	148,117,207	0,0,5	102,90,90	234	149	1	1.0	0.0,0.011,0.006	0.0,0.0,0.034	-0.006
1170	gene:Solyc01g079520.2	NA	1	+	78583382	78583617	78583382	78583441	78583548	78583617	1170	0,0,0	1,0,0	0,4,2	0,0,0	256	149	1	1.0	0.0,NA,NA	NA,1.0,1.0	-1.0
1171	gene:Solyc12g055720.1	NA	12	-	61692954	61693196	61692954	61693020	61693103	61693196	1171	4,0,2	210,91,127	3,4,2	162,91,115	232	149	0.6740287601563799	1.0	0.012,0.0,0.01	0.012,0.027,0.011	-0.009
1172	gene:Solyc06g042950.2	NA	6	+	30457301	30457510	30457301	30457362	30457445	30457510	1172	3,0,2	50,23,25	0,0,0	35,19,23	232	149	0.5490268269999145	1.0	0.037,0.0,0.049	0.0,0.0,0.0	0.029
1173	gene:Solyc11g007690.1	NA	11	+	1927941	1928146	1927941	1927968	1928056	1928146	1173	6,3,3	281,151,261	4,0,8	256,159,234	237	149	0.7929479642625928	1.0	0.013,0.012,0.007	0.01,0.0,0.021	0.0
1174	gene:Solyc01g059880.2	NA	1	-	68871150	68871350	68871150	68871221	68871335	68871350	1174	34,29,41	246,167,294	39,20,26	224,170,229	263	149	0.5473151758703734	1.0	0.073,0.09,0.073	0.09,0.062,0.06	0.008
1175	gene:Solyc03g026150.2	NA	3	+	3560701	3560892	3560701	3560729	3560832	3560892	1175	2,0,0	107,51,60	0,0,2	55,44,72	252	149	1	1.0	0.011,0.0,0.0	0.0,0.0,0.016	-0.002
117	gene:Solyc12g094500.1	NA	12	+	64729382	64729620	64729382	64729459	64729551	64729620	117	3,6,6	2,0,0	0,4,7	1,0,0	241	149	1	1.0	0.481,1.0,1.0	0.0,1.0,1.0	0.16
1180	gene:Solyc04g045600.2	NA	4	-	34265779	34265989	34265779	34265799	34265962	34265989	1180	135,55,77	1,0,0	39,28,25	0,0,0	312	149	1	1.0	0.985,1.0,1.0	1.0,1.0,1.0	-0.005
1184	gene:Solyc11g040150.1	NA	11	+	39803524	39803686	39803524	39803561	39803653	39803686	1184	13,16,28	0,0,0	36,14,36	0,2,0	241	149	1	1.0	1.0,1.0,1.0	1.0,0.812,1.0	0.063
1186	gene:Solyc10g008800.2	NA	10	-	2875895	2876114	2875895	2875970	2876063	2876114	1186	0,3,2	97,48,67	3,0,0	90,70,58	242	149	0.7189103290917793	1.0	0.0,0.037,0.018	0.02,0.0,0.0	0.012
1187	gene:Solyc03g097990.2	NA	3	-	60354068	60354309	60354068	60354085	60354163	60354309	1187	4,0,2	0,0,3	1,1,0	0,0,0	227	149	1	1.0	1.0,NA,0.304	1.0,1.0,NA	-0.348
1188	gene:Solyc08g069030.2	NA	8	+	58121815	58122059	58121815	58121890	58121981	58122059	1188	4,5,0	389,216,188	4,3,1	183,168,204	240	149	1	1.0	0.006,0.014,0.0	0.013,0.011,0.003	-0.002
1189	gene:Solyc08g069030.2	NA	8	+	58115065	58115312	58115065	58115166	58115238	58115312	1189	4,8,5	386,255,427	4,0,2	312,188,275	221	149	1	1.0	0.007,0.021,0.008	0.009,0.0,0.005	0.007
1193	gene:Solyc01g104880.2	NA	1	-	93202399	93202629	93202399	93202450	93202544	93202629	1193	11,9,4	261,176,178	7,6,4	196,109,100	243	149	0.8316320495460807	1.0	0.025,0.03,0.014	0.021,0.033,0.024	-0.003
1196	gene:Solyc03g026310.2	NA	3	+	3748055	3748298	3748055	3748145	3748247	3748298	1196	3,1,5	129,98,136	0,0,1	52,33,41	251	149	0.6832629439327514	1.0	0.014,0.006,0.021	0.0,0.0,0.014	0.009
11	gene:Solyc06g035460.2	NA	6	+	24355000	24355247	24355000	24355068	24355152	24355247	11	8,6,1	845,525,593	6,6,6	692,453,649	233	149	1	1.0	0.006,0.007,0.001	0.006,0.008,0.006	-0.002
1200	gene:Solyc01g096730.2	NA	1	-	87745267	87745433	87745267	87745324	87745392	87745433	1200	1,3,0	54,25,31	0,1,3	27,27,21	217	149	0.7522796333214596	1.0	0.013,0.076,0.0	0.0,0.025,0.089	-0.008
1202	gene:Solyc08g067040.2	NA	8	+	55951094	55951337	55951094	55951158	55951276	55951337	1202	0,0,1	91,61,84	0,0,0	72,38,60	267	149	1	1.0	0.0,0.0,0.007	0.0,0.0,0.0	0.002
1203	gene:Solyc10g074750.1	NA	10	-	58409787	58409939	58409787	58409808	58409924	58409939	1203	127,56,79	0,0,1	28,31,51	0,0,0	265	149	1	1.0	1.0,1.0,0.978	1.0,1.0,1.0	-0.007
1205	gene:Solyc01g087030.2	NA	1	-	81947896	81948137	81947896	81947929	81948048	81948137	1205	13,8,12	317,277,392	4,3,10	199,163,151	268	149	0.6871966446604636	1.0	0.022,0.016,0.017	0.011,0.01,0.036	-0.001
1209	gene:Solyc11g068650.1	NA	11	+	53295076	53295322	53295076	53295168	53295258	53295322	1209	1,3,3	165,121,145	0,0,0	126,85,113	239	149	1	1.0	0.004,0.015,0.013	0.0,0.0,0.0	0.011
120	gene:Solyc05g054520.2	NA	5	+	64426158	64426400	64426158	64426234	64426331	64426400	120	4,0,1	79,47,90	2,1,1	76,61,82	246	149	1	1.0	0.03,0.0,0.007	0.016,0.01,0.007	0.001
1211	gene:Solyc03g043660.2	NA	3	-	7161741	7161926	7161741	7161798	7161879	7161926	1211	18,11,12	264,131,257	13,5,5	193,94,101	230	149	0.5860727462554921	1.0	0.042,0.052,0.029	0.042,0.033,0.031	0.006
1214	gene:Solyc01g006100.2	NA	1	-	758292	758532	758292	758383	758463	758532	1214	0,1,0	19,19,10	2,3,2	69,40,61	229	149	0.5874823896875403	1.0	0.0,0.033,0.0	0.019,0.047,0.021	-0.018
1216	gene:Solyc06g065700.2	NA	6	+	41136262	41136487	41136262	41136339	41136449	41136487	1216	24,20,19	2,5,2	12,4,10	1,0,0	259	149	1	1.0	0.873,0.697,0.845	0.873,1.0,1.0	-0.153
1217	gene:Solyc06g065700.2	NA	6	+	41136449	41136674	41136449	41136487	41136557	41136674	1217	30,25,25	1,0,0	25,9,14	0,0,0	219	149	1	1.0	0.953,1.0,1.0	1.0,1.0,1.0	-0.016
1218	gene:Solyc01g102660.2	NA	1	+	91405907	91406137	91405907	91405997	91406080	91406137	1218	3,7,15	2424,2456,2951	7,10,10	3880,2061,2802	232	149	1	1.0	0.001,0.002,0.003	0.001,0.003,0.002	0.0
1220	gene:Solyc05g050800.2	NA	5	-	60986676	60986884	60986676	60986742	60986833	60986884	1220	185,130,248	1,4,3	469,286,360	2,1,0	240	149	0.5755618145958017	1.0	0.991,0.953,0.981	0.993,0.994,1.0	-0.021
1225	gene:Solyc04g077920.2	NA	4	+	62781999	62782230	62781999	62782046	62782140	62782230	1225	253,91,124	2,0,0	44,28,55	0,0,0	243	149	1	1.0	0.987,1.0,1.0	1.0,1.0,1.0	-0.004
1228	gene:Solyc08g083040.2	NA	8	-	65626530	65626696	65626530	65626590	65626672	65626696	1228	5,12,6	1,0,0	2,1,2	0,0,0	231	149	1	1.0	0.763,1.0,1.0	1.0,1.0,1.0	-0.079
1230	gene:Solyc08g083040.2	NA	8	-	65628819	65629054	65628819	65628881	65628962	65629054	1230	2,0,2	137,97,132	0,0,0	53,57,58	230	149	1	1.0	0.009,0.0,0.01	0.0,0.0,0.0	0.006
1232	gene:Solyc12g095830.1	NA	12	+	64947768	64948004	64947768	64947842	64947951	64948004	1232	2,1,8	251,165,431	4,4,4	351,210,234	258	149	1	1.0	0.005,0.003,0.011	0.007,0.011,0.01	-0.003
1236	gene:Solyc08g066820.2	NA	8	-	55670655	55670904	55670655	55670722	55670844	55670904	1236	4,2,0	175,102,125	0,0,0	128,67,98	271	149	1	1.0	0.012,0.011,0.0	0.0,0.0,0.0	0.008
1237	gene:Solyc11g018670.1	NA	11	-	8894848	8895036	8894848	8894897	8894984	8895036	1237	0,5,0	122,132,179	0,0,0	89,115,91	236	149	1	1.0	0.0,0.023,0.0	0.0,0.0,0.0	0.008
1239	gene:Solyc11g066380.1	NA	11	+	52152305	52152543	52152305	52152375	52152478	52152543	1239	5,0,0	31,22,47	0,2,1	68,68,48	252	149	0.5115753569811883	1.0	0.087,0.0,0.0	0.0,0.017,0.012	0.019
123	gene:Solyc05g009710.2	NA	5	-	3910446	3910662	3910446	3910544	3910619	3910662	123	16,5,4	0,1,0	2,5,2	0,0,0	224	149	1	1.0	1.0,0.769,1.0	1.0,1.0,1.0	-0.077
1243	gene:Solyc09g075070.2	NA	9	-	66887859	66888061	66887859	66887931	66888025	66888061	1243	16,3,8	4,1,2	7,6,8	0,0,1	243	149	1	1.0	0.71,0.648,0.71	1.0,1.0,0.831	-0.254
1245	gene:Solyc09g075070.2	NA	9	-	66887859	66888101	66887859	66887934	66888029	66888101	1245	13,4,9	0,0,0	5,6,6	0,0,1	244	149	1	1.0	1.0,1.0,1.0	1.0,1.0,0.786	0.071
1246	gene:Solyc09g075070.2	NA	9	-	66887838	66888061	66887838	66887931	66888029	66888061	1246	17,4,12	460,208,404	7,6,8	272,166,191	247	149	0.6935137869566739	1.0	0.022,0.011,0.018	0.015,0.021,0.025	-0.003
1248	gene:Solyc12g038160.1	NA	12	-	48798183	48798421	48798183	48798251	48798352	48798421	1248	0,0,1	14,18,12	0,0,0	31,13,16	250	149	1	1.0	0.0,0.0,0.047	0.0,0.0,0.0	0.016
1249	gene:Solyc03g093210.2	NA	3	+	54400604	54400849	54400604	54400715	54400798	54400849	1249	0,0,0	9,7,21	1,0,0	17,11,16	232	149	1	1.0	0.0,0.0,0.0	0.036,0.0,0.0	-0.012
1250	gene:Solyc01g088000.2	NA	1	-	82846065	82846257	82846065	82846082	82846204	82846257	1250	16,11,13	107,57,85	10,8,10	75,45,44	271	149	0.9589461686091821	1.0	0.076,0.096,0.078	0.068,0.089,0.111	-0.006
1252	gene:Solyc02g089210.2	NA	2	+	51093015	51093191	51093015	51093021	51093149	51093191	1252	1,1,1	28,31,7	0,0,0	6,10,10	277	149	1	1.0	0.019,0.017,0.071	0.0,0.0,0.0	0.036
1255	gene:Solyc03g121950.2	NA	3	-	69948408	69948641	69948408	69948454	69948571	69948641	1255	23,11,24	2,0,0	20,14,2	0,0,1	266	149	1	1.0	0.866,1.0,1.0	1.0,1.0,0.528	0.113
1257	gene:Solyc03g113590.2	NA	3	-	63669012	63669251	63669012	63669083	63669177	63669251	1257	28,3,15	1,0,0	1,10,3	0,1,0	243	149	1	1.0	0.945,1.0,1.0	1.0,0.86,1.0	0.028
1258	gene:Solyc03g113590.2	NA	3	-	63669177	63669402	63669177	63669251	63669356	63669402	1258	45,35,12	0,0,0	8,22,12	2,0,0	254	149	1	1.0	1.0,1.0,1.0	0.701,1.0,1.0	0.1
1259	gene:Solyc03g113590.2	NA	3	-	63669177	63669402	63669177	63669255	63669356	63669402	1259	45,35,12	4,0,0	8,22,12	0,1,0	250	149	0.5736434979154006	1.0	0.87,1.0,1.0	1.0,0.929,1.0	-0.02
1268	gene:Solyc04g079070.2	NA	4	-	63653870	63654100	63653870	63653926	63654001	63654100	1268	13,16,19	693,479,530	5,8,5	173,133,166	224	149	0.5361766383266394	1.0	0.012,0.022,0.023	0.019,0.038,0.02	-0.007
1269	gene:Solyc04g079070.2	NA	4	-	63654001	63654239	63654001	63654100	63654210	63654239	1269	4,11,2	620,387,349	1,1,1	116,89,93	259	149	1	1.0	0.004,0.016,0.003	0.005,0.006,0.006	0.002
1272	gene:Solyc01g081050.2	NA	1	+	80381171	80381524	80381171	80381259	80381345	80381524	1272	234,155,221	1,0,0	90,50,97	0,0,0	235	149	1	1.0	0.993,1.0,1.0	1.0,1.0,1.0	-0.002
1273	gene:Solyc09g074680.2	NA	9	-	66507557	66507782	66507557	66507617	66507705	66507782	1273	0,0,0	84,57,84	5,0,2	114,92,76	237	149	0.6709463853580736	1.0	0.0,0.0,0.0	0.027,0.0,0.016	-0.014
1274	gene:Solyc08g076810.2	NA	8	+	60713455	60713703	60713455	60713531	60713629	60713703	1274	2,1,1	12,13,39	1,0,0	22,16,7	247	149	0.4861223116260882	1.0	0.091,0.044,0.015	0.027,0.0,0.0	0.041
1276	gene:Solyc11g064920.1	NA	11	+	50239284	50239498	50239284	50239372	50239460	50239498	1276	2,1,2	206,176,171	0,0,2	167,98,158	237	149	1	1.0	0.006,0.004,0.007	0.0,0.0,0.008	0.003
1277	gene:Solyc09g082680.2	NA	9	+	68403691	68403909	68403691	68403698	68403779	68403909	1277	1,0,0	87,57,119	1,1,1	146,84,120	230	149	1	1.0	0.007,0.0,0.0	0.004,0.008,0.005	-0.003
1280	gene:Solyc09g008130.2	NA	9	-	1601902	1602148	1601902	1601952	1602051	1602148	1280	3,0,4	23,18,44	2,2,2	16,18,17	248	149	0.788060945090877	1.0	0.073,0.0,0.052	0.07,0.063,0.066	-0.025
1281	gene:Solyc01g079510.2	NA	1	+	78561469	78561698	78561469	78561520	78561639	78561698	1281	13,13,24	0,0,2	18,14,11	0,0,0	268	149	1	1.0	1.0,1.0,0.87	1.0,1.0,1.0	-0.043
1282	gene:Solyc01g079510.2	NA	1	+	78575458	78575643	78575458	78575496	78575583	78575643	1282	12,3,7	101,65,121	7,6,1	52,57,65	236	149	0.908979648558393	1.0	0.07,0.028,0.035	0.078,0.062,0.01	-0.006
1284	gene:Solyc01g103010.2	NA	1	+	91678013	91678202	91678013	91678052	91678119	91678202	1284	4,0,0	151,112,153	1,0,1	225,152,190	216	149	1	1.0	0.018,0.0,0.0	0.003,0.0,0.004	0.004
1285	gene:Solyc01g103010.2	NA	1	+	91680323	91680563	91680323	91680434	91680509	91680563	1285	0,3,0	148,79,153	0,0,2	180,96,152	224	149	1	1.0	0.0,0.025,0.0	0.0,0.0,0.009	0.005
1286	gene:Solyc04g049450.2	NA	4	+	41976212	41976398	41976212	41976226	41976341	41976398	1286	25,2,15	0,0,0	22,12,37	0,1,0	264	149	1	1.0	1.0,1.0,1.0	1.0,0.871,1.0	0.043
1287	gene:Solyc03g063880.2	NA	3	-	36633795	36634134	36633795	36633801	36633966	36634134	1287	285,158,234	0,0,0	211,137,141	0,1,0	314	149	1	1.0	1.0,1.0,1.0	1.0,0.985,1.0	0.005
1288	gene:Solyc03g063880.2	NA	3	-	36633795	36634134	36633795	36633868	36633966	36634134	1288	285,158,234	1,0,0	211,137,141	0,0,0	247	149	1	1.0	0.994,1.0,1.0	1.0,1.0,1.0	-0.002
128	gene:Solyc11g068990.1	NA	11	+	53567074	53567306	53567074	53567141	53567213	53567306	128	30,12,17	0,1,0	13,5,11	0,2,0	221	149	1	1.0	1.0,0.89,1.0	1.0,0.628,1.0	0.087
1290	gene:Solyc01g103370.2	NA	1	+	91990358	91990517	91990358	91990386	91990470	91990517	1290	97,74,75	0,0,0	95,89,80	0,2,0	233	149	1	1.0	1.0,1.0,1.0	1.0,0.966,1.0	0.011
1291	gene:Solyc01g103370.2	NA	1	+	91990358	91990517	91990358	91990386	91990477	91990517	1291	113,79,86	2,0,0	102,91,99	0,0,0	240	149	1	1.0	0.972,1.0,1.0	1.0,1.0,1.0	-0.009
1292	gene:Solyc01g103370.2	NA	1	+	91990358	91990517	91990358	91990386	91990471	91990517	1292	104,74,77	0,0,0	95,90,87	0,0,1	234	149	1	1.0	1.0,1.0,1.0	1.0,1.0,0.982	0.006
1293	gene:Solyc01g103370.2	NA	1	+	91990358	91990517	91990358	91990386	91990490	91990517	1293	177,105,144	0,0,0	165,128,145	0,2,0	253	149	1	1.0	1.0,1.0,1.0	1.0,0.974,1.0	0.009
1294	gene:Solyc01g103370.2	NA	1	+	91990358	91990517	91990358	91990386	91990469	91990517	1294	77,68,71	1226,1047,1398	85,81,72	1690,972,1364	232	149	0.8806046527538888	1.0	0.039,0.04,0.032	0.031,0.051,0.033	-0.001
1296	gene:Solyc07g019530.2	NA	7	+	11870961	11871165	11870961	11870996	11871107	11871165	1296	19,18,24	0,0,0	52,23,28	0,4,0	260	149	0.902796250466566	1.0	1.0,1.0,1.0	1.0,0.767,1.0	0.078
1297	gene:Solyc07g019530.2	NA	7	+	11873736	11873980	11873736	11873795	11873905	11873980	1297	1,1,0	139,91,145	4,4,2	203,106,137	259	149	0.8015179872125657	1.0	0.004,0.006,0.0	0.011,0.021,0.008	-0.01
1304	gene:Solyc01g101240.2	NA	1	+	91060814	91061060	91060814	91060928	91061000	91061060	1304	69,38,83	1562,944,1768	20,8,22	422,262,389	221	149	0.9717248814163977	1.0	0.029,0.026,0.031	0.031,0.02,0.037	-0.001
1305	gene:Solyc01g101240.2	NA	1	+	91060814	91061060	91060814	91060919	91061000	91061060	1305	159,99,184	2,0,0	41,32,41	0,0,0	230	149	1	1.0	0.981,1.0,1.0	1.0,1.0,1.0	-0.006
1307	gene:Solyc06g060720.2	NA	6	-	38737622	38737804	38737622	38737671	38737733	38737804	1307	138,87,69	2,0,0	16,10,22	0,0,0	211	149	1	1.0	0.98,1.0,1.0	1.0,1.0,1.0	-0.007
1309	gene:Solyc06g065710.2	NA	6	-	41144670	41144869	41144670	41144709	41144818	41144869	1309	54,44,82	0,2,0	38,32,36	0,0,0	258	149	1	1.0	1.0,0.927,1.0	1.0,1.0,1.0	-0.024
1310	gene:Solyc06g065710.2	NA	6	-	41144670	41144869	41144670	41144725	41144816	41144869	1310	37,20,54	0,1,0	18,13,25	2,0,0	240	149	1	1.0	1.0,0.925,1.0	0.848,1.0,1.0	0.026
1315	gene:Solyc06g082220.2	NA	6	+	48137254	48137477	48137254	48137341	48137398	48137477	1315	478,546,766	0,0,0	985,725,543	0,0,1	206	149	1	1.0	1.0,1.0,1.0	1.0,1.0,0.997	0.001
1318	gene:Solyc08g075890.2	NA	8	+	59979868	59980093	59979868	59979937	59980030	59980093	1318	23,19,25	0,1,0	7,9,14	0,0,0	242	149	1	1.0	1.0,0.921,1.0	1.0,1.0,1.0	-0.026
1321	gene:Solyc08g075890.2	NA	8	+	59981147	59981360	59981147	59981216	59981333	59981360	1321	145,76,112	0,0,0	65,42,27	0,1,0	266	149	1	1.0	1.0,1.0,1.0	1.0,0.959,1.0	0.014
1324	gene:Solyc08g075890.2	NA	8	+	59979861	59980093	59979861	59979940	59980030	59980093	1324	15,9,12	899,673,717	7,1,9	537,356,453	239	149	1	1.0	0.01,0.008,0.01	0.008,0.002,0.012	0.002
1325	gene:Solyc08g075890.2	NA	8	+	59980030	59980253	59980030	59980099	59980176	59980253	1325	18,10,11	863,677,781	5,6,9	460,353,497	226	149	0.9097209913931265	1.0	0.014,0.01,0.009	0.007,0.011,0.012	0.001
1326	gene:Solyc08g075890.2	NA	8	+	59980030	59980253	59980030	59980093	59980176	59980253	1326	18,10,11	0,2,0	5,6,9	2,0,0	232	149	1	1.0	1.0,0.763,1.0	0.616,1.0,1.0	0.049
1328	gene:Solyc03g083030.2	NA	3	-	52864192	52864437	52864192	52864271	52864354	52864437	1328	0,1,0	51,18,37	1,1,1	39,26,31	232	149	1	1.0	0.0,0.034,0.0	0.016,0.024,0.02	-0.009
132	gene:Solyc12g044230.1	NA	12	-	38747174	38747364	38747174	38747254	38747347	38747364	132	0,0,5	165,98,106	0,0,3	117,75,125	242	149	1	1.0	0.0,0.0,0.028	0.0,0.0,0.015	0.004
1332	gene:Solyc12g056530.1	NA	12	-	62483277	62483478	62483277	62483337	62483430	62483478	1332	50,27,97	0,0,1	25,15,21	0,0,0	242	149	1	1.0	1.0,1.0,0.984	1.0,1.0,1.0	-0.005
1335	gene:Solyc03g019810.2	NA	3	-	61358948	61359184	61358948	61359036	61359108	61359184	1335	4,1,2	1,0,0	2,4,3	0,0,0	221	149	1	1.0	0.729,1.0,1.0	1.0,1.0,1.0	-0.09
1336	gene:Solyc01g098830.2	NA	1	+	89234365	89234598	89234365	89234384	89234469	89234598	1336	33,20,11	2,0,0	12,10,13	0,0,0	234	149	1	1.0	0.913,1.0,1.0	1.0,1.0,1.0	-0.029
1339	gene:Solyc01g103250.2	NA	1	+	91906938	91907184	91906938	91906950	91907133	91907184	1339	0,5,2	4,0,2	2,0,2	0,2,0	332	149	1	1.0	0.0,1.0,0.31	1.0,0.0,1.0	-0.23
1340	gene:Solyc12g014190.1	NA	12	-	5034316	5034557	5034316	5034401	5034474	5034557	1340	3,3,3	51,42,88	2,1,3	35,37,35	222	149	1	1.0	0.038,0.046,0.022	0.037,0.018,0.054	-0.001
1347	gene:Solyc02g062950.2	NA	2	-	34896397	34896643	34896397	34896487	34896598	34896643	1347	8,0,8	240,125,245	1,0,3	132,98,103	260	149	1	1.0	0.019,0.0,0.018	0.004,0.0,0.016	0.006
134	gene:Solyc02g037510.2	NA	2	-	30980795	30981028	30980795	30980836	30980915	30981028	134	2,0,1	118,78,177	2,0,0	142,91,100	228	149	1	1.0	0.011,0.0,0.004	0.009,0.0,0.0	0.002
1351	gene:Solyc01g112060.2	NA	1	-	98177469	98177711	98177469	98177540	98177640	98177711	1351	27,20,39	0,0,1	27,24,34	0,0,0	249	149	1	1.0	1.0,1.0,0.959	1.0,1.0,1.0	-0.014
1352	gene:Solyc10g081530.1	NA	10	-	62574043	62574285	62574043	62574103	62574206	62574285	1352	4,2,5	654,449,688	4,0,3	1005,690,974	252	149	1	1.0	0.004,0.003,0.004	0.002,0.0,0.002	0.002
1353	gene:Solyc04g076530.2	NA	4	+	61424252	61424408	61424252	61424269	61424339	61424408	1353	18,24,11	0,1,0	7,5,7	0,0,0	219	149	1	1.0	1.0,0.942,1.0	1.0,1.0,1.0	-0.019
1354	gene:Solyc02g093490.2	NA	2	+	54348820	54349043	54348820	54348895	54348989	54349043	1354	5,0,3	234,156,192	2,0,2	108,57,84	243	149	1	1.0	0.013,0.0,0.009	0.011,0.0,0.014	-0.001
1357	gene:Solyc06g009650.2	NA	6	+	3597430	3597640	3597430	3597470	3597577	3597640	1357	1,1,2	84,63,126	2,0,1	117,80,71	256	149	1	1.0	0.007,0.009,0.009	0.01,0.0,0.008	0.002
1358	gene:Solyc06g009650.2	NA	6	+	3597960	3598135	3597960	3598033	3598112	3598135	1358	14,12,26	0,1,0	18,8,7	0,0,0	228	149	1	1.0	1.0,0.887,1.0	1.0,1.0,1.0	-0.038
135	gene:Solyc02g037510.2	NA	2	-	30981603	30981780	30981603	30981670	30981754	30981780	135	20,4,10	0,0,1	6,4,6	0,0,0	233	149	1	1.0	1.0,1.0,0.865	1.0,1.0,1.0	-0.045
1360	gene:Solyc06g009650.2	NA	6	+	3594205	3594454	3594205	3594276	3594376	3594454	1360	0,3,2	91,81,72	1,1,2	92,49,52	249	149	1	1.0	0.0,0.022,0.016	0.006,0.012,0.022	-0.001
1363	gene:Solyc03g112050.2	NA	3	+	62589665	62589913	62589665	62589730	62589815	62589913	1363	56,47,144	0,0,0	91,44,56	0,0,2	234	149	1	1.0	1.0,1.0,1.0	1.0,1.0,0.947	0.018
1365	gene:Solyc03g112050.2	NA	3	+	62586886	62587094	62586886	62586988	62587078	62587094	1365	399,252,180	1,0,0	94,79,68	0,0,0	239	149	1	1.0	0.996,1.0,1.0	1.0,1.0,1.0	-0.001
1366	gene:Solyc11g008340.1	NA	11	+	2549881	2550109	2549881	2549943	2550034	2550109	1366	2,3,1	184,114,181	3,0,2	233,94,167	240	149	1	1.0	0.007,0.016,0.003	0.008,0.0,0.007	0.004
1368	gene:Solyc08g083280.2	NA	8	+	65785227	65785469	65785227	65785289	65785377	65785469	1368	17,14,19	0,1,0	22,29,22	0,0,5	237	149	1	1.0	1.0,0.898,1.0	1.0,1.0,0.734	0.055
1369	gene:Solyc08g083280.2	NA	8	+	65783773	65783928	65783773	65783807	65783878	65783928	1369	0,0,1	374,321,538	5,2,5	1374,838,779	220	149	1	1.0	0.0,0.0,0.001	0.002,0.002,0.004	-0.002
1370	gene:Solyc08g083280.2	NA	8	+	65783773	65783928	65783773	65783791	65783878	65783928	1370	0,0,2	0,0,0	6,2,5	0,1,0	236	149	1	1.0	NA,NA,1.0	1.0,0.558,1.0	0.147
1373	gene:Solyc08g083280.2	NA	8	+	65785266	65785444	65785266	65785300	65785369	65785444	1373	8,12,12	1,0,0	10,19,16	0,0,0	218	149	1	1.0	0.845,1.0,1.0	1.0,1.0,1.0	-0.052
1374	gene:Solyc08g083280.2	NA	8	+	65785065	65785300	65785065	65785141	65785266	65785300	1374	56,52,73	4,0,1	106,103,104	1,1,6	274	149	1	1.0	0.884,1.0,0.975	0.983,0.982,0.904	-0.003
1375	gene:Solyc08g083280.2	NA	8	+	65785065	65785300	65785065	65785141	65785233	65785300	1375	5,21,24	0,0,0	28,24,29	0,1,0	241	149	1	1.0	1.0,1.0,1.0	1.0,0.937,1.0	0.021
1377	gene:Solyc03g112910.2	NA	3	+	63201211	63201460	63201211	63201308	63201396	63201460	1377	16,10,16	182,105,152	9,8,11	104,80,105	237	149	1	1.0	0.052,0.056,0.062	0.052,0.059,0.062	-0.001
1380	gene:Solyc02g086910.2	NA	2	-	49500873	49501113	49500873	49500945	49501040	49501113	1380	12,1,5	1,0,0	0,7,4	0,0,0	244	149	1	1.0	0.88,1.0,1.0	NA,1.0,1.0	-0.04
1381	gene:Solyc02g087320.1	NA	2	-	49760731	49760973	49760731	49760784	49760859	49760973	1381	0,0,0	0,2,0	0,0,4	0,0,0	224	149	1	1.0	NA,0.0,NA	NA,NA,1.0	-1.0
1382	gene:Solyc02g087320.1	NA	2	-	49760859	49761077	49760859	49760973	49761066	49761077	1382	2,0,0	0,1,0	0,0,2	0,0,0	242	149	1	1.0	1.0,0.0,NA	NA,NA,1.0	-0.5
1383	gene:Solyc02g079330.2	NA	2	-	43931342	43931590	43931342	43931448	43931528	43931590	1383	0,0,0	8,6,11	1,1,0	15,17,21	229	149	1	1.0	0.0,0.0,0.0	0.042,0.037,0.0	-0.026
1384	gene:Solyc03g123740.2	NA	3	-	70482007	70482246	70482007	70482072	70482168	70482246	1384	30,25,30	0,0,1	45,19,25	0,0,0	245	149	1	1.0	1.0,1.0,0.948	1.0,1.0,1.0	-0.017
1385	gene:Solyc03g123740.2	NA	3	-	70482007	70482246	70482007	70482079	70482168	70482246	1385	30,25,30	0,0,2	45,19,25	0,0,0	238	149	1	1.0	1.0,1.0,0.904	1.0,1.0,1.0	-0.032
1386	gene:Solyc03g123740.2	NA	3	-	70482007	70482227	70482007	70482072	70482155	70482227	1386	4,2,4	318,189,272	2,2,0	356,236,264	232	149	1	1.0	0.008,0.007,0.009	0.004,0.005,0.0	0.005
1387	gene:Solyc03g123740.2	NA	3	-	70482580	70482771	70482580	70482652	70482755	70482771	1387	3,0,3	244,120,232	2,1,1	308,147,270	252	149	1	1.0	0.007,0.0,0.008	0.004,0.004,0.002	0.002
1388	gene:Solyc03g123740.2	NA	3	-	70482898	70483132	70482898	70482976	70483064	70483132	1388	4,0,2	309,124,196	1,2,3	279,133,225	237	149	1	1.0	0.008,0.0,0.006	0.002,0.009,0.008	-0.002
138	gene:Solyc01g103430.2	NA	1	+	92046255	92046479	92046255	92046343	92046419	92046479	138	1,0,1	389,232,464	0,0,1	390,223,313	225	149	1	1.0	0.002,0.0,0.001	0.0,0.0,0.002	0.0
1390	gene:Solyc03g123740.2	NA	3	-	70481834	70482079	70481834	70481894	70482007	70482079	1390	9,10,16	0,0,0	17,22,23	0,0,2	262	149	1	1.0	1.0,1.0,1.0	1.0,1.0,0.867	0.044
1391	gene:Solyc05g013650.2	NA	5	-	6953494	6953693	6953494	6953530	6953598	6953693	1391	5,10,4	11,5,22	22,8,14	33,22,27	217	149	0.6840111142659995	1.0	0.238,0.579,0.111	0.314,0.2,0.263	0.05
1393	gene:Solyc04g082430.2	NA	4	-	66087897	66088130	66087897	66087940	66088070	66088130	1393	0,0,1	23,21,27	5,0,1	95,52,66	279	149	0.8812888004598806	1.0	0.0,0.0,0.019	0.027,0.0,0.008	-0.005
1394	gene:Solyc10g084850.1	NA	10	-	64236161	64236342	64236161	64236222	64236292	64236342	1394	20,27,31	0,0,1	9,14,7	0,0,0	219	149	1	1.0	1.0,1.0,0.955	1.0,1.0,1.0	-0.015
1398	gene:Solyc09g014770.2	NA	9	+	6874917	6875152	6874917	6875007	6875090	6875152	1398	40,12,25	2,1,7	12,5,5	0,0,1	232	149	1	1.0	0.928,0.885,0.696	1.0,1.0,0.763	-0.085
1399	gene:Solyc07g065800.2	NA	7	-	67419739	67419937	67419739	67419811	67419897	67419937	1399	13,12,14	437,547,510	18,10,4	508,426,430	235	149	0.6279025994663706	1.0	0.019,0.014,0.017	0.022,0.015,0.006	0.002
139	gene:Solyc08g007370.2	NA	8	+	1936506	1936719	1936506	1936570	1936654	1936719	139	0,0,0	113,72,92	1,0,0	85,101,95	233	149	1	1.0	0.0,0.0,0.0	0.007,0.0,0.0	-0.002
13	gene:Solyc02g071150.2	NA	2	-	40640256	40640490	40640256	40640328	40640421	40640490	13	22,10,23	1388,995,1487	17,7,18	1295,823,1238	242	149	1	1.0	0.01,0.006,0.009	0.008,0.005,0.009	0.001
1401	gene:Solyc09g097880.2	NA	9	+	71875980	71876198	71875980	71876001	71876121	71876198	1401	1,1,0	65,20,50	0,0,2	26,23,21	269	149	1	1.0	0.008,0.027,0.0	0.0,0.0,0.05	-0.005
[truncated: 1,772 more rows]
